# Supplementary material for: Progressive enhancement of kinetic proofreading in T cell antigen discrimination from receptor activation to DAG generation
Source: eLife. 2022 Sep 20;11:e75263. doi: 10.7554/eLife.75263 (PMC9536835; doi:10.7554/eLife.75263)
Supplement: Figure 5—source data 1. — Each data table is the TrackMate ‘spot-statistics’ output of one cell over four cycles of blue-light illumination (frames 0–40, 100–140, 200–240, and 300–340, with 3 s interval between frames). We calculated the lifetime of TrackIDs that existed at the start of each period of blue-light illumination that did not last for the full period and fit the resulting lifetime distributions using custom Python scripts available at https://github.com/dbritain/KP-paper (copy archived at swh:1:rev:167fa456901903740f0f3ee6a3e5324bc45207ea, Britain, 2022). [file elife-75263-fig5-data1.zip › Fig5SourceData/LOV/lov1/r1/lov9.csv]

Label	ID	TRACK_ID	QUALITY	POSITION_X	POSITION_Y	POSITION_Z	POSITION_T	FRAME	RADIUS	VISIBILITY	MANUAL_COLOR	MEAN_INTENSITY	MEDIAN_INTENSITY	MIN_INTENSITY	MAX_INTENSITY	TOTAL_INTENSITY	STANDARD_DEVIATION	ESTIMATED_DIAMETER	CONTRAST	SNR
ID526088	526088	0	69.779	14.693	21.186	0	0	0	2	1	-10921639	219.571	255	117	255	4611	48.188	7.600	0.166	1.298
ID526089	526089	1	86.165	14.356	28.157	0	0	0	2	1	-10921639	142.762	137	58	248	2998	53.509	2.000	0.262	1.107
ID526084	526084	2	59.017	19.408	13.926	0	0	0	2	1	-10921639	164.667	163	78	255	3458	58.431	2.000	0.134	0.667
ID526085	526085	3	55.871	7.201	15.843	0	0	0	2	1	-10921639	88.000	71	52	163	1848	33.071	2.000	0.299	1.225
ID526086	526086	None	36.805	22.637	16.326	0	0	0	2	1	-10921639	105.333	104	32	209	2212	49.836	7.600	0.088	0.342
ID526087	526087	4	58.359	18.914	18.746	0	0	0	2	1	-10921639	200.381	215	78	255	4208	57.688	2.000	0.109	0.684
ID526074	526074	2	53.497	19.720	13.759	0	1	1	2	1	-10921639	130.048	137	52	209	2731	44.516	2.000	0.144	0.736
ID526075	526075	3	38.574	7.656	15.765	0	1	1	2	1	-10921639	81.333	71	45	156	1708	28.368	2.000	0.150	0.750
ID526076	526076	0	68.235	14.238	19.010	0	1	1	2	1	-10921639	210.714	222	137	255	4425	41.672	4.800	0.181	1.549
ID526077	526077	4	42.378	19.122	18.582	0	1	1	2	1	-10921639	155.000	150	65	241	3255	45.872	2.000	0.075	0.474
ID526078	526078	1	47.904	14.863	28.184	0	1	1	2	1	-10921639	117.524	111	85	176	2468	23.332	4.800	0.208	1.734
ID526080	526080	0	49.984	13.822	18.545	0	2	2	2	1	-10921639	165.810	170	104	222	3482	29.171	4.800	0.161	1.575
ID526079	526079	2	45.131	20.196	13.763	0	2	2	2	1	-10921639	115.952	111	65	183	2435	35.175	2.000	0.143	0.827
ID526081	526081	2	40.212	19.702	13.916	0	3	3	2	1	-10921639	94.143	91	39	163	1977	34.055	2.000	0.135	0.658
ID526082	526082	0	42.472	14.589	20.512	0	3	3	2	1	-10921639	127.190	130	85	176	2671	30.129	7.600	0.142	1.052
ID526095	526095	0	42.741	14.793	20.748	0	4	4	2	1	-10921639	122.476	130	71	150	2572	25.123	4.800	0.189	1.546
ID526090	526090	None	35.720	18.765	17.774	0	5	5	2	1	-10921639	93.905	98	45	143	1972	29.268	2.000	0.147	0.820
ID526091	526091	0	54.009	14.519	20.819	0	5	5	2	1	-10921639	122.571	117	65	183	2574	30.994	4.800	0.222	1.435
ID526092	526092	0	38.473	14.274	18.710	0	6	6	2	1	-10921639	103.857	104	45	150	2181	29.430	3.200	0.176	1.058
ID526093	526093	None	35.018	7.141	3.891	0	7	7	2	1	-10921639	46.524	45	19	98	977	22.732	2.000	0.333	1.023
ID526094	526094	0	41.260	13.291	19.235	0	7	7	2	1	-10921639	89.381	91	45	143	1877	26.850	2.000	0.211	1.159
ID526083	526083	5	47.565	14.406	17.998	0	9	9	2	1	-10921639	85.762	85	32	143	1801	30.955	2.000	0.279	1.207
ID526073	526073	5	35.289	14.121	19.434	0	10	10	2	1	-10921639	81.476	85	45	111	1711	21.871	4.800	0.229	1.388
ID526096	526096	None	46.604	14.895	19.230	0	22	22	2	1	-10921639	86.571	85	45	150	1818	27.824	2.000	0.218	1.115
ID526098	526098	6	40.961	15.324	19.668	0	25	25	2	1	-10921639	81.381	85	39	130	1709	26.143	2.000	0.255	1.263
ID526101	526101	6	41.140	15.326	19.500	0	26	26	2	1	-10921639	87.048	85	52	137	1828	22.971	4.800	0.250	1.518
ID526100	526100	6	36.338	15.203	18.697	0	27	27	2	1	-10921639	80.143	85	45	111	1683	18.623	4.800	0.269	1.823
ID526099	526099	None	35.142	7.895	4.060	0	27	27	2	1	-10921639	53.381	52	26	98	1121	20.106	2.000	0.314	1.269
ID526097	526097	7	35.110	15.237	19.811	0	30	30	2	1	-10921639	74.667	78	39	111	1568	16.901	4.800	0.260	1.821
ID526102	526102	7	38.712	15.077	18.941	0	31	31	2	1	-10921639	75.524	71	39	130	1586	24.643	2.000	0.228	1.140
ID526103	526103	None	36.013	7.920	3.958	0	36	36	2	1	-10921639	47.810	39	19	104	1004	22.293	2.000	0.316	1.029
ID526104	526104	8	38.073	8.687	16.275	0	41	41	2	1	-10921639	44.381	45	6	130	932	30.952	2.000	0.273	0.615
ID526105	526105	None	37.493	14.956	19.475	0	41	41	2	1	-10921639	71.762	71	39	117	1507	23.126	2.000	0.278	1.351
ID526107	526107	8	50.147	8.988	16.253	0	42	42	2	1	-10921639	54.429	45	19	150	1143	34.414	2.000	0.340	0.802
ID526106	526106	8	35.781	9.034	16.430	0	43	43	2	1	-10921639	45.619	39	13	111	958	26.292	2.000	0.300	0.802
ID526112	526112	8	44.606	9.271	15.994	0	44	44	2	1	-10921639	56.857	45	13	130	1194	29.929	2.000	0.305	0.889
ID526113	526113	9	52.498	15.088	19.478	0	44	44	2	1	-10921639	95.667	91	39	156	2009	32.487	2.000	0.271	1.258
ID526114	526114	10	47.994	15.287	28.169	0	44	44	2	1	-10921639	77.619	65	32	143	1630	28.875	2.000	0.272	1.148
ID526111	526111	None	35.165	7.968	3.958	0	44	44	2	1	-10921639	46.810	39	19	104	983	22.060	7.600	0.310	1.004
ID526124	526124	15	42.238	20.724	14.035	0	45	45	2	1	-10921639	72.333	65	39	170	1519	33.373	2.000	0.163	0.607
ID526125	526125	8	47.058	9.061	16.295	0	45	45	2	1	-10921639	58.095	45	19	143	1220	34.026	2.000	0.287	0.761
ID526126	526126	9	45.864	15.322	18.966	0	45	45	2	1	-10921639	99.190	91	52	143	2083	28.967	2.000	0.218	1.225
ID526127	526127	10	39.073	15.857	28.820	0	45	45	2	1	-10921639	82.190	85	39	117	1726	24.955	4.800	0.284	1.457
ID526115	526115	15	41.793	21.029	14.142	0	46	46	2	1	-10921639	73.333	58	39	143	1540	30.089	2.000	0.195	0.796
ID526116	526116	8	42.826	9.318	16.158	0	46	46	2	1	-10921639	59.381	45	26	111	1247	26.990	2.000	0.327	1.084
ID526117	526117	9	63.553	14.956	19.174	0	46	46	2	1	-10921639	116.000	111	52	183	2436	34.570	2.000	0.275	1.448
ID526118	526118	10	50.282	15.829	28.747	0	46	46	2	1	-10921639	82.762	91	26	130	1738	30.698	2.000	0.326	1.326
ID526108	526108	8	53.079	9.224	16.008	0	47	47	2	1	-10921639	61.048	52	26	143	1282	33.236	2.000	0.373	0.997
ID526109	526109	9	45.370	15.067	19.236	0	47	47	2	1	-10921639	101.000	104	52	156	2121	29.343	6.073	0.210	1.193
ID526110	526110	10	37.204	16.001	28.313	0	47	47	2	1	-10921639	84.905	91	26	124	1783	24.694	7.600	0.228	1.278
ID526128	526128	8	51.049	9.266	16.118	0	48	48	2	1	-10921639	62.667	52	26	156	1316	35.204	2.000	0.332	0.886
ID526129	526129	10	42.659	15.150	28.318	0	48	48	2	1	-10921639	86.143	85	39	143	1809	27.859	7.600	0.207	1.061
ID526120	526120	8	41.358	9.030	16.243	0	49	49	2	1	-10921639	55.857	45	26	117	1173	27.605	2.000	0.273	0.869
ID526121	526121	9	45.420	15.343	18.630	0	49	49	2	1	-10921639	117.476	130	58	183	2467	34.894	6.279	0.179	1.023
ID526122	526122	10	57.477	15.617	28.020	0	49	49	2	1	-10921639	103.190	111	32	163	2167	38.034	2.000	0.302	1.258
ID526123	526123	None	42.979	12.846	30.522	0	49	49	2	1	-10921639	76.476	65	26	150	1606	37.411	2.000	0.180	0.624
ID526119	526119	11	40.960	20.734	13.101	0	49	49	2	1	-10921639	67.381	58	32	150	1415	33.203	2.000	0.202	0.682
ID526130	526130	11	44.728	20.517	13.523	0	50	50	2	1	-10921639	87.143	85	39	170	1830	37.448	7.600	0.162	0.649
ID526131	526131	8	57.190	9.178	16.087	0	50	50	2	1	-10921639	72.714	65	19	156	1527	36.578	2.000	0.344	1.017
ID526132	526132	9	56.904	15.705	19.309	0	50	50	2	1	-10921639	142.857	137	98	183	3000	26.156	6.293	0.232	2.057
ID526133	526133	10	65.447	15.360	28.510	0	50	50	2	1	-10921639	117.857	117	45	202	2475	40.401	4.800	0.320	1.415
ID526136	526136	None	42.457	15.922	16.898	0	51	51	2	1	-10921639	126.476	143	65	183	2656	37.989	4.800	0.184	1.035
ID526137	526137	9	47.587	15.080	19.190	0	51	51	2	1	-10921639	132.524	143	65	183	2783	33.932	7.600	0.189	1.242
ID526138	526138	10	56.005	15.534	28.385	0	51	51	2	1	-10921639	111.000	124	39	170	2331	38.476	2.000	0.260	1.190
ID526134	526134	11	41.586	20.817	13.958	0	51	51	2	1	-10921639	87.000	85	39	176	1827	33.369	7.600	0.136	0.624
ID526135	526135	8	51.571	9.422	16.060	0	51	51	2	1	-10921639	66.952	58	19	143	1406	34.237	2.000	0.364	1.045
ID526144	526144	None	41.302	17.239	8.852	0	52	52	2	1	-10921639	78.048	78	39	143	1639	26.686	2.000	0.228	1.088
ID526145	526145	11	50.637	20.566	13.872	0	52	52	2	1	-10921639	100.905	91	45	189	2119	41.242	2.000	0.172	0.719
ID526146	526146	8	54.156	9.330	16.020	0	52	52	2	1	-10921639	67.476	52	32	150	1417	34.914	2.000	0.368	1.040
ID526147	526147	9	51.432	15.114	19.159	0	52	52	2	1	-10921639	141.286	143	85	202	2967	37.772	7.600	0.160	1.035
ID526148	526148	12	48.965	16.871	21.124	0	52	52	2	1	-10921639	142.762	143	85	202	2998	35.823	7.600	0.168	1.146
ID526149	526149	10	57.739	14.822	28.986	0	52	52	2	1	-10921639	115.857	117	58	163	2433	31.557	4.800	0.276	1.587
ID526139	526139	11	42.492	20.620	13.799	0	53	53	2	1	-10921639	107.905	111	39	170	2266	33.796	7.600	0.152	0.845
ID526140	526140	8	50.534	9.689	16.034	0	53	53	2	1	-10921639	77.000	65	45	163	1617	33.088	2.000	0.237	0.892
ID526141	526141	9	48.031	15.077	19.085	0	53	53	2	1	-10921639	139.381	143	78	189	2927	35.843	7.600	0.150	1.017
ID526142	526142	12	54.982	16.541	21.695	0	53	53	2	1	-10921639	121.905	117	26	189	2560	48.893	7.600	0.176	0.745
ID526143	526143	10	80.447	15.656	28.357	0	53	53	2	1	-10921639	134.048	137	52	215	2815	47.622	4.800	0.348	1.452
ID526152	526152	9	56.494	15.318	18.911	0	54	54	2	1	-10921639	133.714	137	65	202	2808	42.669	2.000	0.188	0.992
ID526153	526153	10	73.743	15.533	28.589	0	54	54	2	1	-10921639	133.095	137	65	196	2795	41.140	4.800	0.349	1.674
ID526150	526150	11	59.208	20.861	13.887	0	54	54	2	1	-10921639	128.143	143	58	222	2691	46.571	7.600	0.166	0.781
ID526151	526151	8	67.110	9.511	15.744	0	54	54	2	1	-10921639	82.381	65	26	196	1730	44.618	2.000	0.376	1.008
ID526154	526154	13	35.021	17.538	8.802	0	55	55	2	1	-10921639	82.333	91	39	117	1729	26.895	7.600	0.130	0.706
ID526155	526155	11	67.558	20.884	13.639	0	55	55	2	1	-10921639	128.048	124	52	241	2689	46.816	7.600	0.200	0.910
ID526156	526156	8	52.621	9.318	16.036	0	55	55	2	1	-10921639	66.667	58	26	150	1400	34.520	2.000	0.344	0.989
ID526157	526157	None	36.060	18.756	16.986	0	55	55	2	1	-10921639	143.333	156	71	183	3010	28.610	7.600	0.103	0.937
ID526158	526158	9	62.333	15.159	19.086	0	55	55	2	1	-10921639	140.905	156	58	209	2959	42.470	7.600	0.200	1.104
ID526159	526159	None	37.890	16.880	21.674	0	55	55	2	1	-10921639	109.476	104	39	176	2299	41.268	7.600	0.106	0.507
ID526160	526160	10	68.501	15.699	28.339	0	55	55	2	1	-10921639	129.095	137	52	196	2711	43.346	4.800	0.322	1.452
ID526168	526168	13	38.169	17.632	8.874	0	56	56	2	1	-10921639	82.000	85	39	137	1722	27.382	7.600	0.159	0.820
ID526169	526169	11	64.588	20.759	13.851	0	56	56	2	1	-10921639	126.571	130	39	222	2658	48.039	7.600	0.207	0.905
ID526170	526170	8	67.628	9.751	16.024	0	56	56	2	1	-10921639	75.810	65	26	183	1592	43.958	2.000	0.355	0.904
ID526171	526171	9	64.384	15.888	18.371	0	56	56	2	1	-10921639	177.619	189	91	215	3730	34.852	4.800	0.228	1.894
ID526172	526172	10	61.053	15.760	28.413	0	56	56	2	1	-10921639	118.381	117	26	189	2486	49.220	4.800	0.259	0.990
ID526161	526161	13	46.152	17.145	8.886	0	57	57	2	1	-10921639	84.429	78	45	150	1773	28.294	2.000	0.238	1.145
ID526162	526162	11	83.184	20.458	14.024	0	57	57	2	1	-10921639	150.524	150	58	255	3161	61.151	2.000	0.235	0.938
ID526163	526163	8	60.828	9.776	15.920	0	57	57	2	1	-10921639	78.190	71	26	176	1642	39.269	2.000	0.306	0.933
ID526164	526164	9	55.659	15.507	19.175	0	57	57	2	1	-10921639	166.429	170	104	215	3495	30.482	4.800	0.176	1.632
ID526165	526165	14	50.093	16.296	21.678	0	57	57	2	1	-10921639	131.048	117	58	189	2752	44.793	2.000	0.167	0.838
ID526166	526166	10	47.050	15.191	28.156	0	57	57	2	1	-10921639	114.429	98	58	163	2403	32.722	7.600	0.208	1.205
ID526167	526167	None	54.478	12.983	30.695	0	57	57	2	1	-10921639	98.571	85	39	183	2070	42.303	2.000	0.223	0.851
ID526184	526184	14	42.826	16.801	22.010	0	58	58	2	1	-10921639	127.190	124	71	202	2671	36.708	7.600	0.162	0.964
ID526185	526185	10	53.050	14.065	29.232	0	58	58	2	1	-10921639	110.095	104	45	170	2312	36.321	4.800	0.242	1.183
ID526186	526186	None	41.106	17.793	28.695	0	58	58	2	1	-10921639	75.857	85	19	156	1593	39.080	2.000	0.121	0.420
ID526179	526179	13	46.916	17.368	8.832	0	58	58	2	1	-10921639	95.143	91	52	156	1998	31.352	2.000	0.206	1.036
ID526180	526180	11	80.774	20.691	13.910	0	58	58	2	1	-10921639	144.619	143	39	255	3037	63.034	2.000	0.211	0.800
ID526181	526181	8	72.981	9.790	15.915	0	58	58	2	1	-10921639	78.571	65	26	215	1650	48.559	2.000	0.338	0.817
ID526182	526182	None	44.717	16.428	16.582	0	58	58	2	1	-10921639	146.524	150	58	209	3077	44.576	2.000	0.148	0.849
ID526183	526183	9	44.072	16.000	20.000	0	58	58	2	1	-10921639	149.905	150	91	209	3148	30.280	7.600	0.129	1.128
ID526176	526176	None	43.460	23.566	16.272	0	59	59	2	1	-10921639	99.238	91	32	183	2084	46.988	7.600	0.129	0.482
ID526177	526177	9	70.282	15.061	19.397	0	59	59	2	1	-10921639	171.286	189	58	241	3597	45.081	4.800	0.204	1.287
ID526178	526178	10	73.172	14.803	28.858	0	59	59	2	1	-10921639	141.571	150	45	202	2973	42.614	4.800	0.323	1.622
ID526173	526173	13	53.654	16.636	9.516	0	59	59	2	1	-10921639	111.286	104	52	170	2337	35.832	2.000	0.230	1.162
ID526174	526174	11	62.837	21.047	14.029	0	59	59	2	1	-10921639	134.905	137	45	241	2833	48.897	7.600	0.156	0.745
ID526175	526175	8	57.361	9.715	16.017	0	59	59	2	1	-10921639	79.429	65	26	156	1668	38.750	2.000	0.271	0.875
ID526224	526224	16	44.216	19.245	18.851	0	60	60	2	1	-10921639	163.905	176	65	222	3442	41.975	2.000	0.104	0.734
ID526225	526225	10	65.770	14.893	28.640	0	60	60	2	1	-10921639	130.810	130	58	196	2747	35.499	4.800	0.305	1.724
ID526220	526220	13	54.744	17.588	9.099	0	60	60	2	1	-10921639	114.333	117	58	189	2401	34.732	2.000	0.224	1.204
ID526221	526221	11	66.376	20.864	14.042	0	60	60	2	1	-10921639	131.143	124	45	228	2754	49.653	2.000	0.178	0.799
ID526222	526222	8	75.655	9.565	16.019	0	60	60	2	1	-10921639	91.143	78	26	215	1914	49.984	2.000	0.327	0.898
ID526223	526223	9	76.128	15.337	18.726	0	60	60	2	1	-10921639	176.381	183	91	255	3704	51.632	2.000	0.202	1.146
ID526187	526187	13	45.811	17.611	8.781	0	61	61	2	1	-10921639	92.333	98	39	143	1939	33.715	7.600	0.204	0.927
ID526188	526188	11	71.315	20.853	13.804	0	61	61	2	1	-10921639	133.952	124	45	248	2813	55.814	2.000	0.180	0.732
ID526189	526189	8	81.657	9.590	16.075	0	61	61	2	1	-10921639	108.762	91	58	241	2284	51.161	2.000	0.299	0.979
ID526190	526190	16	44.007	20.025	18.299	0	61	61	2	1	-10921639	159.333	170	85	209	3346	37.426	2.000	0.116	0.882
ID526191	526191	9	69.487	15.077	18.957	0	61	61	2	1	-10921639	179.524	189	104	255	3770	41.436	4.800	0.202	1.455
ID526192	526192	10	69.332	14.732	28.298	0	61	61	2	1	-10921639	121.810	124	58	202	2558	43.747	2.000	0.270	1.184
ID526193	526193	None	38.118	17.634	28.660	0	61	61	2	1	-10921639	95.286	78	52	156	2001	33.635	2.000	0.139	0.693
ID526200	526200	11	58.631	20.903	13.903	0	62	62	2	1	-10921639	138.667	143	58	222	2912	48.785	2.000	0.163	0.795
ID526201	526201	8	85.464	9.630	15.855	0	62	62	2	1	-10921639	102.857	78	45	241	2160	53.285	2.000	0.342	0.983
ID526202	526202	9	68.003	16.812	17.114	0	62	62	2	1	-10921639	205.381	215	137	255	4313	37.698	7.600	0.178	1.644
ID526203	526203	10	79.657	15.329	28.303	0	62	62	2	1	-10921639	142.095	156	58	222	2984	54.121	2.000	0.274	1.129
ID526194	526194	13	58.440	17.261	9.083	0	63	63	2	1	-10921639	104.524	91	52	176	2195	33.910	4.800	0.305	1.442
ID526195	526195	11	58.513	21.071	13.670	0	63	63	2	1	-10921639	135.667	137	52	228	2849	49.050	7.600	0.141	0.685
ID526196	526196	8	87.194	9.607	15.746	0	63	63	2	1	-10921639	100.429	85	32	222	2109	57.730	2.000	0.352	0.906
ID526197	526197	9	78.576	16.852	17.024	0	63	63	2	1	-10921639	210.000	222	130	255	4410	41.643	4.800	0.219	1.812
ID526198	526198	17	73.120	16.073	18.504	0	63	63	2	1	-10921639	201.667	196	111	255	4235	41.579	4.800	0.197	1.598
ID526199	526199	10	73.736	15.034	28.334	0	63	63	2	1	-10921639	141.810	143	71	215	2978	43.251	4.800	0.280	1.433
ID526204	526204	13	48.038	17.097	9.200	0	64	64	2	1	-10921639	89.810	78	39	143	1886	30.121	4.800	0.286	1.324
ID526205	526205	11	79.610	21.105	14.063	0	64	64	2	1	-10921639	144.000	137	52	255	3024	58.370	2.000	0.203	0.831
ID526206	526206	8	91.872	9.698	15.764	0	64	64	2	1	-10921639	96.333	78	32	241	2023	59.070	2.000	0.405	0.940
ID526207	526207	9	78.258	16.794	17.075	0	64	64	2	1	-10921639	201.571	215	91	255	4233	47.738	7.600	0.200	1.408
ID526208	526208	18	42.157	24.097	16.908	0	64	64	2	1	-10921639	96.952	91	32	189	2036	44.175	7.600	0.073	0.299
ID526209	526209	17	66.568	16.274	20.824	0	64	64	2	1	-10921639	175.381	183	58	255	3683	55.144	4.800	0.206	1.085
ID526210	526210	10	57.070	15.329	28.353	0	64	64	2	1	-10921639	128.095	143	65	196	2690	40.046	6.251	0.226	1.179
ID526211	526211	19	60.592	17.525	28.780	0	64	64	2	1	-10921639	113.714	111	39	228	2388	49.157	2.000	0.175	0.689
ID526216	526216	18	35.580	23.949	16.637	0	65	65	2	1	-10921639	96.667	98	26	176	2030	44.463	7.600	0.069	0.279
ID526217	526217	17	63.042	15.359	18.874	0	65	65	2	1	-10921639	170.524	189	71	255	3581	57.205	7.600	0.167	0.855
ID526218	526218	10	80.291	14.986	28.361	0	65	65	2	1	-10921639	146.476	150	71	241	3076	45.646	4.800	0.285	1.423
ID526219	526219	19	58.515	17.737	28.853	0	65	65	2	1	-10921639	118.714	124	45	215	2493	49.024	6.356	0.174	0.717
ID526212	526212	13	41.377	17.701	9.095	0	65	65	2	1	-10921639	84.524	78	32	143	1775	28.970	7.600	0.187	0.919
ID526213	526213	11	72.542	20.957	14.024	0	65	65	2	1	-10921639	140.905	124	71	255	2959	57.052	7.600	0.165	0.699
ID526214	526214	8	92.174	9.736	15.560	0	65	65	2	1	-10921639	104.381	85	39	241	2192	59.055	2.000	0.422	1.048
ID526215	526215	9	62.789	16.570	17.009	0	65	65	2	1	-10921639	197.810	209	117	241	4154	37.664	7.600	0.179	1.594
ID526233	526233	13	41.413	17.399	9.389	0	66	66	2	1	-10921639	96.381	98	39	156	2024	34.538	4.800	0.224	1.023
ID526234	526234	11	80.254	20.966	13.955	0	66	66	2	1	-10921639	155.857	143	65	255	3273	57.081	2.000	0.201	0.912
ID526235	526235	8	87.422	9.520	15.779	0	66	66	2	1	-10921639	95.810	78	26	222	2012	60.145	2.000	0.379	0.876
ID526236	526236	9	47.628	18.774	16.979	0	66	66	2	1	-10921639	188.429	196	104	241	3957	36.482	7.600	0.110	1.025
ID526237	526237	17	84.972	15.763	20.012	0	66	66	2	1	-10921639	205.095	209	111	255	4307	41.331	4.800	0.232	1.872
ID526238	526238	19	65.653	17.848	28.590	0	66	66	2	1	-10921639	124.810	117	45	255	2621	55.178	6.335	0.176	0.677
ID526239	526239	10	72.616	14.378	29.423	0	66	66	2	1	-10921639	142.143	156	58	209	2985	48.302	4.800	0.251	1.182
ID526232	526232	19	75.005	17.827	28.681	0	67	67	2	1	-10921639	128.762	143	52	255	2704	62.134	2.000	0.182	0.638
ID526226	526226	13	39.106	17.908	8.979	0	67	67	2	1	-10921639	77.381	65	45	137	1625	28.104	2.000	0.160	0.759
ID526227	526227	11	87.292	21.000	13.775	0	67	67	2	1	-10921639	155.905	150	52	255	3274	57.608	2.000	0.213	0.950
ID526228	526228	8	89.782	9.726	15.906	0	67	67	2	1	-10921639	100.714	78	39	228	2115	55.258	2.000	0.376	0.995
ID526229	526229	9	56.203	21.087	18.598	0	67	67	2	1	-10921639	148.905	137	45	241	3127	62.825	2.000	0.106	0.454
ID526230	526230	17	74.984	16.522	21.357	0	67	67	2	1	-10921639	182.857	196	78	248	3840	50.460	7.600	0.197	1.193
ID526231	526231	10	95.196	14.450	28.921	0	67	67	2	1	-10921639	157.762	163	39	255	3313	64.158	4.800	0.311	1.167
ID526240	526240	13	48.224	18.393	9.243	0	68	68	2	1	-10921639	94.762	85	39	189	1990	43.262	7.600	0.196	0.717
ID526241	526241	11	79.232	21.190	13.887	0	68	68	2	1	-10921639	155.476	143	52	255	3265	58.748	2.000	0.189	0.840
ID526242	526242	8	99.286	9.652	15.886	0	68	68	2	1	-10921639	105.381	78	39	255	2213	62.152	2.000	0.409	0.985
ID526243	526243	9	53.219	21.228	18.627	0	68	68	2	1	-10921639	143.714	137	45	228	3018	56.875	2.000	0.099	0.454
ID526244	526244	17	76.503	16.180	20.845	0	68	68	2	1	-10921639	177.238	196	58	255	3722	55.177	4.800	0.261	1.330
ID526245	526245	19	78.333	16.802	28.376	0	68	68	2	1	-10921639	156.333	143	58	235	3283	55.309	7.600	0.260	1.167
ID526246	526246	10	94.611	14.057	29.662	0	68	68	2	1	-10921639	153.762	156	52	255	3229	60.327	2.000	0.292	1.152
ID526248	526248	11	73.641	20.995	13.638	0	69	69	2	1	-10921639	146.238	150	65	255	3071	51.063	2.000	0.186	0.899
ID526249	526249	8	81.929	9.646	15.929	0	69	69	2	1	-10921639	89.857	65	39	222	1887	53.224	2.000	0.370	0.912
ID526250	526250	9	50.436	21.272	18.796	0	69	69	2	1	-10921639	137.381	130	52	222	2885	54.901	2.000	0.094	0.429
ID526251	526251	17	71.743	16.331	20.588	0	69	69	2	1	-10921639	177.667	196	58	255	3731	55.097	4.800	0.208	1.108
ID526252	526252	10	100.662	14.949	28.592	0	69	69	2	1	-10921639	183.667	189	98	255	3857	49.745	4.800	0.328	1.826
ID526247	526247	13	60.788	17.866	9.107	0	69	69	2	1	-10921639	102.571	85	52	183	2154	37.515	2.000	0.236	1.044
ID526253	526253	13	64.555	17.628	9.042	0	70	70	2	1	-10921639	103.476	91	52	189	2173	40.895	2.000	0.255	1.027
ID526254	526254	11	71.217	20.842	13.928	0	70	70	2	1	-10921639	148.667	143	65	228	3122	50.001	2.000	0.199	0.985
ID526255	526255	8	73.838	9.616	16.091	0	70	70	2	1	-10921639	88.143	71	26	202	1851	48.900	2.000	0.332	0.898
ID526256	526256	20	74.953	15.180	19.124	0	70	70	2	1	-10921639	175.190	183	85	248	3679	55.418	7.600	0.199	1.048
ID526257	526257	9	49.207	21.281	19.130	0	70	70	2	1	-10921639	135.333	150	45	209	2842	44.661	2.000	0.094	0.519
ID526258	526258	17	78.496	16.719	21.267	0	70	70	2	1	-10921639	179.762	176	91	255	3775	50.581	7.600	0.201	1.189
ID526259	526259	10	89.601	14.615	29.005	0	70	70	2	1	-10921639	164.048	170	78	255	3445	47.665	4.800	0.295	1.568
ID526260	526260	19	56.117	17.714	28.691	0	70	70	2	1	-10921639	124.095	117	58	202	2606	52.326	2.000	0.170	0.690
ID526269	526269	13	50.046	17.404	9.490	0	71	71	2	1	-10921639	101.095	98	45	170	2123	37.481	2.000	0.247	1.068
ID526270	526270	11	84.095	20.907	13.927	0	71	71	2	1	-10921639	157.714	170	65	255	3312	63.659	2.000	0.198	0.821
ID526271	526271	8	74.561	9.610	15.938	0	71	71	2	1	-10921639	87.619	65	39	202	1840	47.252	2.000	0.365	0.991
ID526272	526272	9	55.741	21.108	18.957	0	71	71	2	1	-10921639	144.381	150	52	248	3032	50.104	2.000	0.096	0.507
ID526273	526273	20	72.965	15.540	19.859	0	71	71	2	1	-10921639	194.857	196	104	255	4092	39.228	4.800	0.228	1.844
ID526274	526274	19	64.909	17.629	28.607	0	71	71	2	1	-10921639	123.524	124	26	235	2594	57.890	2.000	0.202	0.718
ID526275	526275	10	73.141	14.124	29.819	0	71	71	2	1	-10921639	131.667	137	65	196	2765	50.732	2.000	0.265	1.087
ID526264	526264	21	47.723	18.310	16.324	0	72	72	2	1	-10921639	177.857	189	65	241	3735	52.387	7.600	0.121	0.735
ID526265	526265	9	38.125	21.586	18.716	0	72	72	2	1	-10921639	119.762	117	52	202	2515	51.731	7.600	0.073	0.316
ID526266	526266	20	76.891	15.783	19.970	0	72	72	2	1	-10921639	201.524	209	104	255	4232	43.981	4.800	0.237	1.753
ID526267	526267	10	79.839	15.213	28.403	0	72	72	2	1	-10921639	154.286	163	71	248	3240	53.870	2.000	0.240	1.108
ID526268	526268	19	65.585	17.880	28.837	0	72	72	2	1	-10921639	134.333	124	65	248	2821	56.180	2.000	0.189	0.761
ID526261	526261	13	60.749	17.695	8.844	0	72	72	2	1	-10921639	111.619	111	65	176	2344	34.682	7.600	0.232	1.210
ID526262	526262	11	80.110	21.085	13.502	0	72	72	2	1	-10921639	157.095	163	71	255	3299	57.004	2.000	0.198	0.909
ID526263	526263	8	81.006	9.805	16.092	0	72	72	2	1	-10921639	94.095	78	32	228	1976	48.823	2.000	0.399	1.099
ID526282	526282	13	75.522	17.874	8.897	0	73	73	2	1	-10921639	126.333	124	65	209	2653	42.194	2.000	0.280	1.310
ID526283	526283	11	60.777	21.082	13.536	0	73	73	2	1	-10921639	148.048	156	71	241	3109	46.283	2.000	0.152	0.845
ID526284	526284	8	91.158	9.745	15.978	0	73	73	2	1	-10921639	97.286	71	39	248	2043	58.863	2.000	0.376	0.903
ID526285	526285	21	41.164	19.100	16.169	0	73	73	2	1	-10921639	170.810	176	71	241	3587	41.527	7.600	0.085	0.645
ID526286	526286	9	52.761	21.372	18.669	0	73	73	2	1	-10921639	144.571	150	45	222	3036	50.767	2.000	0.118	0.603
ID526287	526287	20	70.767	16.224	20.787	0	73	73	2	1	-10921639	180.143	196	78	241	3783	48.650	4.800	0.225	1.359
ID526288	526288	10	86.855	14.716	28.941	0	73	73	2	1	-10921639	161.190	156	78	235	3385	42.866	4.800	0.301	1.740
ID526289	526289	19	57.916	17.737	28.780	0	73	73	2	1	-10921639	118.190	111	39	222	2482	54.796	2.000	0.177	0.649
ID526312	526312	11	64.232	20.819	13.713	0	74	74	2	1	-10921639	153.714	150	58	248	3228	53.640	2.000	0.157	0.777
ID526313	526313	8	107.932	9.835	15.958	0	74	74	2	1	-10921639	106.048	78	39	255	2227	66.701	2.000	0.444	0.978
ID526314	526314	20	79.729	15.004	19.255	0	74	74	2	1	-10921639	195.381	196	91	255	4103	51.982	7.600	0.209	1.300
ID526315	526315	9	46.032	21.289	18.599	0	74	74	2	1	-10921639	145.619	150	52	209	3058	49.910	2.000	0.102	0.538
ID526316	526316	19	44.077	18.026	28.495	0	74	74	2	1	-10921639	112.952	104	52	183	2372	42.698	2.000	0.136	0.634
ID526317	526317	10	76.607	14.337	28.754	0	74	74	2	1	-10921639	149.333	143	65	228	3136	51.476	4.800	0.287	1.293
ID526311	526311	13	66.438	17.805	8.912	0	74	74	2	1	-10921639	124.476	124	65	196	2614	36.103	2.000	0.259	1.420
ID526280	526280	20	88.102	15.193	19.321	0	75	75	2	1	-10921639	200.476	228	91	255	4210	62.139	2.000	0.221	1.170
ID526281	526281	10	100.247	14.858	28.955	0	75	75	2	1	-10921639	166.762	176	78	255	3502	54.142	4.800	0.335	1.544
ID526276	526276	13	87.244	17.855	8.838	0	75	75	2	1	-10921639	135.238	124	78	241	2840	47.972	2.000	0.292	1.275
ID526277	526277	11	51.077	20.818	13.382	0	75	75	2	1	-10921639	122.286	124	32	202	2568	52.586	2.000	0.123	0.508
ID526278	526278	8	86.786	9.868	15.847	0	75	75	2	1	-10921639	100.667	78	45	215	2114	53.389	2.000	0.366	1.010
ID526279	526279	9	48.920	20.143	17.791	0	75	75	2	1	-10921639	188.476	183	117	235	3958	33.874	4.800	0.126	1.241
ID526296	526296	10	83.897	15.285	28.402	0	76	76	2	1	-10921639	160.714	156	65	235	3375	51.375	4.800	0.279	1.365
ID526290	526290	13	86.475	17.830	8.909	0	76	76	2	1	-10921639	134.714	130	85	235	2829	45.757	2.000	0.312	1.400
ID526291	526291	11	74.074	20.878	13.970	0	76	76	2	1	-10921639	146.810	143	52	255	3083	59.545	2.000	0.171	0.722
ID526292	526292	8	78.374	9.689	15.589	0	76	76	2	1	-10921639	103.333	91	39	215	2170	52.037	2.000	0.329	0.984
ID526293	526293	20	75.433	15.127	18.725	0	76	76	2	1	-10921639	193.286	215	85	255	4059	55.697	7.600	0.177	1.042
ID526294	526294	9	58.101	21.266	18.557	0	76	76	2	1	-10921639	157.048	156	32	235	3298	64.111	2.000	0.136	0.585
ID526295	526295	22	72.909	16.701	21.827	0	76	76	2	1	-10921639	158.286	143	58	255	3324	63.114	2.000	0.145	0.636
ID526304	526304	13	64.577	17.490	8.714	0	77	77	2	1	-10921639	124.952	124	65	189	2624	33.912	4.800	0.287	1.644
ID526305	526305	11	71.507	20.836	13.871	0	77	77	2	1	-10921639	155.667	163	52	255	3269	65.128	2.000	0.164	0.675
ID526306	526306	8	75.152	9.842	15.801	0	77	77	2	1	-10921639	97.238	78	39	202	2042	47.690	2.000	0.320	0.989
ID526307	526307	20	83.034	15.102	19.044	0	77	77	2	1	-10921639	188.619	196	91	255	3961	56.635	2.000	0.193	1.080
ID526308	526308	9	47.345	21.086	18.531	0	77	77	2	1	-10921639	149.286	163	45	228	3135	58.174	2.000	0.094	0.440
ID526309	526309	22	60.732	16.785	21.312	0	77	77	2	1	-10921639	186.762	196	98	255	3922	46.059	7.600	0.179	1.233
ID526310	526310	10	91.212	15.341	28.419	0	77	77	2	1	-10921639	160.857	170	65	255	3378	57.010	4.800	0.298	1.296
ID526297	526297	13	72.680	17.507	9.039	0	78	78	2	1	-10921639	119.714	111	58	202	2514	42.344	2.000	0.280	1.237
ID526298	526298	11	75.339	20.988	13.682	0	78	78	2	1	-10921639	147.429	143	71	255	3096	52.063	2.000	0.192	0.911
ID526299	526299	8	62.162	9.458	15.745	0	78	78	2	1	-10921639	87.333	85	26	176	1834	42.283	2.000	0.339	1.046
ID526300	526300	20	82.033	15.073	18.781	0	78	78	2	1	-10921639	195.190	215	91	255	4099	59.412	7.600	0.181	1.009
ID526301	526301	9	62.426	20.923	18.721	0	78	78	2	1	-10921639	165.381	163	58	255	3473	62.041	2.000	0.140	0.653
ID526302	526302	22	66.121	16.817	21.845	0	78	78	2	1	-10921639	159.000	176	45	255	3339	62.871	7.600	0.135	0.600
ID526303	526303	10	95.946	14.431	29.000	0	78	78	2	1	-10921639	161.190	170	65	255	3385	59.586	2.000	0.300	1.248
ID526318	526318	13	57.187	17.833	9.175	0	79	79	2	1	-10921639	119.143	117	65	189	2502	34.360	2.000	0.231	1.300
ID526319	526319	11	73.796	21.017	13.444	0	79	79	2	1	-10921639	139.714	143	52	255	2934	62.592	2.000	0.182	0.686
ID526320	526320	8	71.570	9.671	15.738	0	79	79	2	1	-10921639	93.286	85	39	189	1959	43.200	2.000	0.350	1.120
ID526321	526321	20	79.660	14.955	18.892	0	79	79	2	1	-10921639	190.524	202	78	255	4001	58.192	7.600	0.185	1.024
ID526322	526322	9	64.955	21.069	19.083	0	79	79	2	1	-10921639	161.333	163	58	228	3388	51.488	2.000	0.140	0.770
ID526323	526323	22	84.917	16.764	21.881	0	79	79	2	1	-10921639	167.143	170	58	255	3510	67.569	7.600	0.181	0.758
ID526324	526324	10	97.504	14.380	29.230	0	79	79	2	1	-10921639	178.048	196	65	255	3739	61.760	4.800	0.313	1.374
ID526325	526325	25	41.269	17.975	28.655	0	79	79	2	1	-10921639	118.381	111	45	215	2486	48.999	7.600	0.111	0.484
ID526328	526328	8	66.612	9.924	15.683	0	80	80	2	1	-10921639	84.857	78	39	189	1782	44.186	2.000	0.308	0.903
ID526329	526329	9	42.165	21.657	18.742	0	80	80	2	1	-10921639	125.000	124	52	202	2625	50.212	2.000	0.085	0.391
ID526330	526330	20	86.035	15.841	19.785	0	80	80	2	1	-10921639	221.429	255	117	255	4650	43.893	4.800	0.247	2.001
ID526331	526331	25	35.726	17.925	28.903	0	80	80	2	1	-10921639	117.143	124	52	176	2460	39.498	6.368	0.117	0.623
ID526332	526332	10	104.236	14.194	29.569	0	80	80	2	1	-10921639	170.905	176	58	255	3589	65.689	2.000	0.333	1.299
ID526326	526326	13	81.385	17.599	9.257	0	80	80	2	1	-10921639	129.667	117	65	222	2723	48.747	2.000	0.306	1.245
ID526327	526327	11	64.663	21.022	13.494	0	80	80	2	1	-10921639	138.381	130	52	241	2906	54.894	7.600	0.166	0.717
ID526348	526348	13	76.972	17.327	9.291	0	81	81	2	1	-10921639	123.048	111	58	209	2584	47.304	2.000	0.318	1.257
ID526349	526349	11	72.159	20.863	13.813	0	81	81	2	1	-10921639	162.048	156	65	255	3403	61.736	2.000	0.186	0.825
ID526350	526350	8	65.252	9.891	15.853	0	81	81	2	1	-10921639	85.143	85	32	189	1788	42.010	2.000	0.305	0.948
ID526351	526351	24	42.970	24.909	16.727	0	81	81	2	1	-10921639	90.524	85	39	176	1901	43.007	2.000	0.119	0.449
ID526352	526352	9	36.592	21.243	18.995	0	81	81	2	1	-10921639	161.190	170	78	255	3385	45.994	3.200	0.085	0.551
ID526353	526353	20	83.136	16.707	21.379	0	81	81	2	1	-10921639	201.714	196	111	255	4236	48.738	7.600	0.217	1.474
ID526354	526354	10	107.337	14.291	29.729	0	81	81	2	1	-10921639	172.810	176	52	255	3629	70.977	2.000	0.345	1.250
ID526333	526333	13	75.208	17.771	9.001	0	82	82	2	1	-10921639	124.714	111	65	235	2619	45.327	2.000	0.246	1.085
ID526334	526334	11	77.466	20.556	13.755	0	82	82	2	1	-10921639	172.952	176	71	255	3632	60.617	2.000	0.198	0.942
ID526335	526335	8	66.808	9.845	15.617	0	82	82	2	1	-10921639	91.381	85	39	215	1919	44.436	2.000	0.288	0.920
ID526336	526336	24	36.023	24.754	16.457	0	82	82	2	1	-10921639	86.143	78	26	170	1809	46.386	2.000	0.078	0.270
ID526337	526337	23	76.980	15.527	18.584	0	82	82	2	1	-10921639	220.333	241	156	255	4627	37.890	6.277	0.204	1.970
ID526338	526338	9	56.490	21.691	19.199	0	82	82	2	1	-10921639	136.619	137	52	228	2869	52.369	7.600	0.129	0.597
ID526339	526339	20	74.194	16.599	21.773	0	82	82	2	1	-10921639	160.190	156	65	255	3364	66.829	2.000	0.168	0.689
ID526340	526340	10	101.713	14.660	29.217	0	82	82	2	1	-10921639	179.952	183	78	255	3779	54.012	4.800	0.319	1.613
ID526362	526362	None	36.234	20.783	4.883	0	83	83	2	1	-10921639	70.381	65	32	163	1478	31.479	2.000	0.134	0.530
ID526363	526363	13	71.962	17.603	9.071	0	83	83	2	1	-10921639	132.857	124	78	209	2790	40.418	2.000	0.243	1.286
ID526364	526364	11	82.645	20.716	13.799	0	83	83	2	1	-10921639	176.714	176	58	255	3711	67.409	2.000	0.182	0.808
ID526365	526365	8	71.529	9.997	15.839	0	83	83	2	1	-10921639	88.286	78	39	202	1854	45.339	2.000	0.331	0.969
ID526366	526366	23	66.664	16.225	17.332	0	83	83	2	1	-10921639	208.571	241	58	255	4380	61.189	4.800	0.165	0.967
ID526367	526367	9	42.613	21.699	18.995	0	83	83	2	1	-10921639	132.857	137	52	215	2790	54.035	7.600	0.071	0.325
ID526368	526368	20	72.257	16.830	21.520	0	83	83	2	1	-10921639	176.333	183	71	255	3703	63.501	2.000	0.182	0.853
ID526369	526369	None	43.258	19.000	29.000	0	83	83	2	1	-10921639	109.381	91	45	183	2297	41.949	2.000	0.141	0.645
ID526370	526370	10	107.205	14.249	29.781	0	83	83	2	1	-10921639	163.095	176	58	255	3425	71.473	2.000	0.323	1.115
ID526344	526344	23	66.108	15.463	18.720	0	84	84	2	1	-10921639	187.143	209	65	255	3930	66.225	7.600	0.160	0.778
ID526345	526345	9	42.618	21.945	18.831	0	84	84	2	1	-10921639	134.286	137	58	202	2820	48.003	2.000	0.092	0.470
ID526346	526346	20	82.946	17.009	21.658	0	84	84	2	1	-10921639	171.381	183	65	255	3599	64.851	2.000	0.207	0.905
ID526347	526347	10	115.696	14.265	29.947	0	84	84	2	1	-10921639	184.571	183	78	255	3876	65.420	4.800	0.361	1.497
ID526341	526341	13	70.434	17.784	8.807	0	84	84	2	1	-10921639	122.571	111	71	202	2574	40.271	2.000	0.245	1.198
ID526342	526342	11	85.271	20.922	13.454	0	84	84	2	1	-10921639	163.143	150	52	255	3426	68.813	7.600	0.210	0.824
ID526343	526343	8	53.999	10.038	15.759	0	84	84	2	1	-10921639	82.333	78	39	183	1729	36.230	2.000	0.232	0.854
ID526360	526360	20	67.371	16.764	21.569	0	85	85	2	1	-10921639	162.619	163	65	255	3415	64.656	7.600	0.141	0.623
ID526361	526361	10	107.795	14.363	29.854	0	85	85	2	1	-10921639	179.000	189	65	255	3759	65.589	4.800	0.344	1.397
ID526355	526355	13	60.534	17.544	9.258	0	85	85	2	1	-10921639	123.190	117	78	202	2587	34.330	2.000	0.259	1.478
ID526356	526356	11	81.377	20.758	13.920	0	85	85	2	1	-10921639	179.333	196	65	255	3766	65.769	2.000	0.198	0.903
ID526357	526357	8	55.237	9.895	15.928	0	85	85	2	1	-10921639	82.905	65	45	170	1741	34.380	2.000	0.250	0.963
ID526358	526358	23	72.011	15.373	18.979	0	85	85	2	1	-10921639	197.048	228	85	255	4138	62.357	2.000	0.167	0.902
ID526359	526359	9	70.193	21.172	18.794	0	85	85	2	1	-10921639	183.619	209	71	255	3856	58.046	2.000	0.159	0.869
ID526376	526376	20	65.405	16.684	21.532	0	86	86	2	1	-10921639	163.381	156	58	255	3431	64.943	7.600	0.135	0.597
ID526377	526377	10	103.797	14.320	29.799	0	86	86	2	1	-10921639	169.714	176	78	255	3564	65.242	2.000	0.316	1.248
ID526371	526371	13	59.285	17.840	8.987	0	86	86	2	1	-10921639	124.381	111	71	196	2612	34.925	7.600	0.191	1.143
ID526372	526372	11	81.435	20.843	13.247	0	86	86	2	1	-10921639	174.238	176	39	255	3659	67.299	2.000	0.206	0.884
ID526373	526373	8	66.564	9.919	15.704	0	86	86	2	1	-10921639	88.286	78	39	189	1854	42.483	2.000	0.309	0.980
ID526374	526374	23	66.214	15.661	19.413	0	86	86	2	1	-10921639	218.762	222	137	255	4594	37.003	6.268	0.168	1.702
ID526375	526375	9	61.822	21.566	18.878	0	86	86	2	1	-10921639	151.762	170	58	255	3187	67.314	2.000	0.112	0.453
ID526378	526378	13	57.584	18.104	8.869	0	87	87	2	1	-10921639	125.333	117	78	189	2632	32.205	2.000	0.208	1.340
ID526379	526379	11	85.469	20.932	13.294	0	87	87	2	1	-10921639	181.762	202	71	255	3817	64.667	7.600	0.233	1.063
ID526380	526380	8	68.867	9.890	15.639	0	87	87	2	1	-10921639	88.619	78	26	209	1861	48.395	2.000	0.281	0.804
ID526381	526381	9	74.188	21.894	18.943	0	87	87	2	1	-10921639	153.381	170	45	255	3221	65.661	2.000	0.143	0.586
ID526382	526382	20	73.425	17.152	21.398	0	87	87	2	1	-10921639	200.095	209	91	255	4202	49.901	4.800	0.186	1.259
ID526383	526383	10	92.995	14.384	29.729	0	87	87	2	1	-10921639	165.952	170	78	255	3485	65.649	2.000	0.272	1.082
ID526384	526384	13	64.491	18.021	9.054	0	88	88	2	1	-10921639	124.714	124	71	209	2619	39.524	7.600	0.217	1.123
ID526385	526385	11	76.102	21.163	13.016	0	88	88	2	1	-10921639	171.048	176	52	255	3592	65.653	2.000	0.203	0.880
ID526386	526386	8	60.219	9.896	15.728	0	88	88	2	1	-10921639	88.286	78	39	183	1854	37.284	2.000	0.283	1.044
ID526387	526387	23	60.188	15.755	19.338	0	88	88	2	1	-10921639	228.905	255	156	255	4807	35.937	6.082	0.150	1.660
ID526388	526388	9	61.891	21.618	19.036	0	88	88	2	1	-10921639	168.619	202	52	248	3541	64.786	2.000	0.125	0.577
ID526389	526389	20	69.576	16.916	21.196	0	88	88	2	1	-10921639	211.667	222	124	255	4445	47.203	7.600	0.157	1.216
ID526390	526390	10	96.240	14.308	29.546	0	88	88	2	1	-10921639	159.000	150	45	255	3339	69.065	2.000	0.299	1.061
ID526408	526408	11	83.674	21.041	13.320	0	89	89	2	1	-10921639	176.524	176	65	255	3707	64.726	2.000	0.208	0.940
ID526409	526409	8	69.573	10.157	15.732	0	89	89	2	1	-10921639	95.333	91	39	202	2002	45.865	2.000	0.288	0.928
ID526410	526410	23	60.953	16.000	18.000	0	89	89	2	1	-10921639	219.143	235	104	255	4602	43.930	4.800	0.152	1.317
ID526411	526411	9	68.579	21.148	18.927	0	89	89	2	1	-10921639	199.238	222	65	255	4184	58.234	2.000	0.157	0.928
ID526412	526412	20	58.950	16.904	21.268	0	89	89	2	1	-10921639	205.667	222	124	255	4319	44.730	7.600	0.140	1.129
ID526413	526413	10	90.337	14.403	29.310	0	89	89	2	1	-10921639	167.714	183	52	255	3522	62.524	4.800	0.296	1.225
ID526414	526414	26	46.829	18.282	28.927	0	89	89	2	1	-10921639	136.810	137	71	222	2873	43.325	6.335	0.135	0.753
ID526407	526407	13	55.078	18.186	9.473	0	89	89	2	1	-10921639	121.952	111	58	209	2561	41.201	7.600	0.224	1.082
ID526399	526399	13	59.558	18.093	8.937	0	90	90	2	1	-10921639	120.762	111	65	196	2536	34.927	2.000	0.221	1.253
ID526400	526400	11	82.726	21.160	13.571	0	90	90	2	1	-10921639	192.286	202	91	255	4038	55.691	2.000	0.195	1.126
ID526401	526401	8	57.022	10.393	15.723	0	90	90	2	1	-10921639	88.905	85	32	202	1867	41.647	2.000	0.270	0.909
ID526402	526402	23	69.552	15.743	18.613	0	90	90	2	1	-10921639	220.810	235	117	255	4637	43.938	6.293	0.177	1.513
ID526403	526403	9	65.782	21.318	18.811	0	90	90	2	1	-10921639	197.714	202	78	255	4152	59.304	3.200	0.137	0.806
ID526404	526404	20	65.961	16.926	20.802	0	90	90	2	1	-10921639	196.476	202	91	255	4126	55.983	7.600	0.159	0.962
ID526405	526405	26	66.802	18.214	28.707	0	90	90	2	1	-10921639	151.571	176	71	215	3183	48.998	2.000	0.201	1.037
ID526406	526406	10	108.145	14.169	29.697	0	90	90	2	1	-10921639	169.048	189	58	255	3550	67.894	2.000	0.320	1.207
ID526392	526392	11	84.298	21.154	13.859	0	91	91	2	1	-10921639	202.714	222	85	255	4257	53.452	2.000	0.207	1.302
ID526393	526393	8	58.356	10.191	15.584	0	91	91	2	1	-10921639	81.952	71	32	170	1721	40.490	2.000	0.292	0.914
ID526394	526394	23	68.376	15.438	18.571	0	91	91	2	1	-10921639	190.524	215	85	255	4001	64.265	7.600	0.152	0.782
ID526395	526395	9	61.209	21.717	18.755	0	91	91	2	1	-10921639	170.905	176	65	255	3589	67.798	2.000	0.095	0.439
ID526396	526396	20	70.781	17.319	21.488	0	91	91	2	1	-10921639	212.952	228	104	255	4472	50.174	7.600	0.195	1.383
ID526397	526397	26	52.018	18.411	28.669	0	91	91	2	1	-10921639	134.714	130	58	202	2829	45.572	3.200	0.174	0.874
ID526398	526398	10	116.953	14.069	29.878	0	91	91	2	1	-10921639	172.429	176	71	255	3621	67.647	2.000	0.368	1.370
ID526391	526391	13	58.518	18.000	9.206	0	91	91	2	1	-10921639	113.143	111	45	202	2376	38.921	7.600	0.213	1.023
ID526415	526415	13	67.077	17.913	9.639	0	92	92	2	1	-10921639	121.952	98	65	215	2561	41.904	2.000	0.212	1.018
ID526416	526416	11	84.383	21.157	14.031	0	92	92	2	1	-10921639	202.095	209	111	255	4244	51.673	2.000	0.217	1.394
ID526417	526417	8	61.688	10.272	15.770	0	92	92	2	1	-10921639	82.048	65	32	183	1723	43.712	2.000	0.278	0.817
ID526418	526418	23	67.469	15.797	18.957	0	92	92	2	1	-10921639	224.762	248	130	255	4720	40.819	6.294	0.174	1.636
ID526419	526419	9	63.079	21.538	18.745	0	92	92	2	1	-10921639	176.857	209	52	255	3714	74.599	2.000	0.113	0.483
ID526420	526420	20	69.087	17.041	20.870	0	92	92	2	1	-10921639	207.619	222	117	255	4360	52.053	7.600	0.174	1.184
ID526421	526421	10	106.644	14.355	29.659	0	92	92	2	1	-10921639	175.524	196	65	255	3686	69.313	4.800	0.348	1.307
ID526432	526432	23	70.048	15.524	18.751	0	93	93	2	1	-10921639	225.714	241	150	255	4740	36.579	4.800	0.189	1.963
ID526433	526433	9	51.532	20.989	18.571	0	93	93	2	1	-10921639	195.524	222	78	255	4106	60.167	2.000	0.103	0.606
ID526434	526434	10	109.050	14.584	29.235	0	93	93	2	1	-10921639	194.857	183	91	255	4092	53.501	4.800	0.341	1.854
ID526429	526429	13	57.150	18.464	9.278	0	93	93	2	1	-10921639	110.714	117	45	202	2325	46.961	2.000	0.224	0.863
ID526430	526430	11	66.069	21.073	14.403	0	93	93	2	1	-10921639	196.190	196	85	255	4120	52.445	4.800	0.181	1.146
ID526431	526431	8	61.667	10.111	15.871	0	93	93	2	1	-10921639	82.286	71	32	163	1728	39.304	2.000	0.311	0.994
ID526424	526424	8	73.907	10.254	16.088	0	94	94	2	1	-10921639	85.476	65	26	196	1795	51.032	2.000	0.375	0.914
ID526425	526425	23	67.674	15.402	18.880	0	94	94	2	1	-10921639	190.762	222	85	255	4006	64.841	7.600	0.151	0.774
ID526426	526426	9	63.084	21.174	18.577	0	94	94	2	1	-10921639	202.714	235	65	255	4257	65.648	2.000	0.127	0.695
ID526427	526427	20	69.332	16.849	21.740	0	94	94	2	1	-10921639	163.952	150	78	255	3443	64.322	7.600	0.126	0.571
ID526428	526428	10	111.201	14.974	28.945	0	94	94	2	1	-10921639	198.571	202	104	255	4170	51.847	4.800	0.352	1.995
ID526422	526422	13	70.728	18.503	9.277	0	94	94	2	1	-10921639	122.762	111	71	215	2578	48.365	2.000	0.251	1.017
ID526423	526423	11	63.612	21.247	14.675	0	94	94	2	1	-10921639	216.048	222	117	255	4537	42.047	4.800	0.171	1.504
ID526456	526456	20	56.956	16.995	21.902	0	95	95	2	1	-10921639	152.857	170	65	255	3210	57.267	7.600	0.104	0.504
ID526457	526457	10	106.187	14.880	29.042	0	95	95	2	1	-10921639	189.524	196	98	255	3980	57.219	4.800	0.317	1.596
ID526458	526458	27	61.784	17.551	28.596	0	95	95	2	1	-10921639	146.810	150	71	248	3083	58.862	2.000	0.170	0.726
ID526451	526451	13	61.263	18.085	9.356	0	95	95	2	1	-10921639	126.238	124	58	189	2651	37.723	2.000	0.256	1.364
ID526452	526452	11	69.142	21.260	14.047	0	95	95	2	1	-10921639	197.857	209	78	255	4155	52.082	2.000	0.170	1.105
ID526453	526453	8	59.042	10.271	15.976	0	95	95	2	1	-10921639	83.571	71	26	170	1755	40.134	2.000	0.311	0.988
ID526454	526454	23	72.731	15.884	18.071	0	95	95	2	1	-10921639	218.333	235	98	255	4585	46.831	4.800	0.182	1.439
ID526455	526455	9	64.308	20.979	18.724	0	95	95	2	1	-10921639	199.238	228	71	255	4184	64.113	2.000	0.127	0.702
ID526440	526440	20	42.140	16.701	21.676	0	96	96	2	1	-10921639	144.905	163	52	228	3043	56.094	7.600	0.079	0.379
ID526441	526441	27	66.888	18.606	28.454	0	96	96	2	1	-10921639	131.810	130	52	255	2768	57.882	2.000	0.200	0.759
ID526442	526442	10	107.870	14.816	29.213	0	96	96	2	1	-10921639	201.524	196	111	255	4232	49.726	4.800	0.323	1.978
ID526435	526435	13	72.652	18.383	9.661	0	96	96	2	1	-10921639	129.762	117	65	222	2725	48.867	2.000	0.231	0.998
ID526436	526436	11	74.115	21.332	14.192	0	96	96	2	1	-10921639	200.286	222	85	255	4206	58.348	7.600	0.179	1.042
ID526437	526437	8	61.688	10.277	15.963	0	96	96	2	1	-10921639	85.762	71	39	202	1801	42.207	2.000	0.314	0.972
ID526438	526438	23	60.919	15.896	18.732	0	96	96	2	1	-10921639	207.286	228	111	255	4353	44.389	4.800	0.161	1.298
ID526439	526439	9	48.131	21.409	19.008	0	96	96	2	1	-10921639	194.810	202	85	255	4091	51.500	2.000	0.098	0.675
ID526443	526443	13	60.460	18.144	9.744	0	97	97	2	1	-10921639	126.238	117	71	202	2651	38.973	2.000	0.192	1.043
ID526444	526444	11	76.827	21.380	13.979	0	97	97	2	1	-10921639	212.905	241	104	255	4471	54.004	2.000	0.184	1.224
ID526445	526445	8	73.660	10.129	15.717	0	97	97	2	1	-10921639	89.857	85	26	209	1887	48.183	2.000	0.351	0.969
ID526446	526446	None	49.524	16.906	16.242	0	97	97	2	1	-10921639	207.952	215	104	255	4367	51.340	4.800	0.109	0.799
ID526447	526447	23	62.683	16.095	19.107	0	97	97	2	1	-10921639	216.714	235	124	255	4551	43.105	4.800	0.152	1.328
ID526448	526448	9	60.612	21.067	18.685	0	97	97	2	1	-10921639	195.571	209	58	255	4107	65.057	2.000	0.116	0.623
ID526449	526449	10	100.334	15.193	28.776	0	97	97	2	1	-10921639	208.048	222	104	255	4369	50.953	4.800	0.295	1.859
ID526450	526450	27	82.455	17.614	28.808	0	97	97	2	1	-10921639	166.524	170	65	255	3497	67.114	2.000	0.226	0.915
ID526472	526472	10	104.768	15.019	28.825	0	98	98	2	1	-10921639	210.238	228	124	255	4415	48.824	4.800	0.326	2.119
ID526466	526466	13	78.453	18.120	9.628	0	98	98	2	1	-10921639	129.667	117	65	241	2723	53.277	2.000	0.228	0.905
ID526467	526467	11	76.168	21.301	13.875	0	98	98	2	1	-10921639	205.571	228	85	255	4317	54.168	2.000	0.178	1.147
ID526468	526468	8	78.374	10.125	16.104	0	98	98	2	1	-10921639	90.667	78	26	202	1904	50.960	2.000	0.361	0.945
ID526469	526469	23	58.239	16.000	18.000	0	98	98	2	1	-10921639	221.381	248	91	255	4649	47.298	4.800	0.144	1.176
ID526470	526470	9	57.813	20.868	18.332	0	98	98	2	1	-10921639	218.571	241	130	255	4590	46.532	4.800	0.126	1.052
ID526471	526471	20	68.879	16.872	21.748	0	98	98	2	1	-10921639	170.143	163	71	255	3573	62.219	2.000	0.136	0.654
ID526459	526459	13	79.488	18.156	9.346	0	99	99	2	1	-10921639	129.905	124	58	228	2728	50.933	2.000	0.289	1.142
ID526460	526460	11	82.649	21.598	14.092	0	99	99	2	1	-10921639	190.524	222	52	255	4001	70.320	2.000	0.209	0.937
ID526461	526461	8	68.067	10.329	16.000	0	99	99	2	1	-10921639	99.905	98	39	183	2098	45.766	2.000	0.339	1.106
ID526462	526462	9	58.603	21.189	18.019	0	99	99	2	1	-10921639	221.333	241	104	255	4648	43.954	4.800	0.133	1.182
ID526463	526463	23	67.543	15.466	18.940	0	99	99	2	1	-10921639	197.762	228	85	255	4153	64.508	2.000	0.149	0.794
ID526464	526464	20	61.878	17.053	21.589	0	99	99	2	1	-10921639	171.095	176	65	255	3593	63.880	2.000	0.124	0.593
ID526465	526465	10	98.644	14.930	29.112	0	99	99	2	1	-10921639	209.667	222	98	255	4403	51.140	4.800	0.298	1.882
ID526473	526473	13	54.826	18.325	9.902	0	100	100	2	1	-10921639	107.619	91	45	202	2260	41.643	2.000	0.181	0.793
ID526474	526474	11	66.086	21.607	14.331	0	100	100	2	1	-10921639	173.905	176	71	255	3652	54.960	2.000	0.170	0.921
ID526475	526475	8	50.594	10.250	15.916	0	100	100	2	1	-10921639	82.905	78	26	143	1741	35.724	2.000	0.253	0.939
ID526476	526476	23	57.685	16.031	18.605	0	100	100	2	1	-10921639	215.286	235	124	255	4521	41.751	4.800	0.158	1.410
ID526477	526477	20	65.489	16.985	21.304	0	100	100	2	1	-10921639	201.952	215	104	255	4241	45.683	7.600	0.161	1.228
ID526478	526478	10	97.236	14.866	29.000	0	100	100	2	1	-10921639	198.619	189	104	255	4171	51.422	4.800	0.308	1.821
ID526484	526484	None	35.389	18.580	16.762	0	101	101	2	1	-10921639	174.524	176	111	209	3665	23.267	7.600	0.089	1.228
ID526485	526485	23	47.545	15.899	18.536	0	101	101	2	1	-10921639	179.810	189	104	228	3776	33.960	4.800	0.140	1.301
ID526486	526486	20	47.064	16.635	21.165	0	101	101	2	1	-10921639	170.810	170	117	228	3587	32.107	7.600	0.128	1.205
ID526487	526487	10	60.233	14.715	29.400	0	101	101	2	1	-10921639	131.667	137	78	202	2765	35.063	4.800	0.232	1.415
ID526480	526480	23	39.272	16.786	18.177	0	102	102	2	1	-10921639	153.048	150	98	209	3214	22.447	6.335	0.134	1.615
ID526481	526481	10	48.703	15.011	28.118	0	102	102	2	1	-10921639	111.762	111	65	163	2347	27.293	2.000	0.198	1.352
ID526482	526482	23	35.303	16.877	18.390	0	103	103	2	1	-10921639	133.952	137	85	183	2813	21.917	6.335	0.126	1.369
ID526483	526483	None	36.091	17.693	20.887	0	103	103	2	1	-10921639	119.571	130	58	170	2511	30.695	7.600	0.129	0.891
ID526479	526479	23	42.001	16.304	18.994	0	104	104	2	1	-10921639	126.143	130	78	176	2649	26.204	2.000	0.174	1.425
ID526488	526488	None	37.868	16.243	18.030	0	106	106	2	1	-10921639	100.381	104	52	150	2108	25.437	4.800	0.187	1.243
ID526489	526489	None	35.403	8.902	4.060	0	108	108	2	1	-10921639	55.905	52	26	111	1174	22.208	2.000	0.243	0.985
ID526491	526491	None	36.638	21.369	14.365	0	109	109	2	1	-10921639	83.857	78	52	124	1761	24.175	2.000	0.178	1.051
ID526490	526490	32	45.216	16.842	20.332	0	110	110	2	1	-10921639	106.714	111	65	150	2241	25.140	4.800	0.209	1.468
ID526492	526492	32	37.044	16.826	21.807	0	111	111	2	1	-10921639	88.667	91	39	150	1862	25.437	2.000	0.166	0.994
ID526493	526493	None	38.570	9.150	4.190	0	114	114	2	1	-10921639	56.238	52	26	111	1181	24.615	2.000	0.290	1.027
ID526494	526494	None	40.921	21.650	13.869	0	114	114	2	1	-10921639	68.333	58	26	130	1435	29.142	2.000	0.216	0.833
ID526496	526496	None	43.177	16.088	19.879	0	117	117	2	1	-10921639	84.238	78	58	150	1769	23.744	4.800	0.233	1.342
ID526495	526495	None	35.816	8.926	4.327	0	117	117	2	1	-10921639	63.381	65	26	104	1331	24.109	2.000	0.248	1.044
ID526497	526497	None	42.523	21.560	13.911	0	118	118	2	1	-10921639	78.238	78	32	130	1643	28.032	2.000	0.239	1.078
ID526498	526498	None	36.453	9.246	4.049	0	129	129	2	1	-10921639	62.333	52	32	117	1309	22.433	2.000	0.241	1.079
ID526499	526499	None	36.896	9.856	16.224	0	129	129	2	1	-10921639	54.857	45	26	124	1152	26.244	2.000	0.239	0.807
ID526501	526501	28	37.753	9.626	4.155	0	132	132	2	1	-10921639	54.619	45	26	124	1147	26.671	2.000	0.254	0.831
ID526500	526500	28	39.929	9.629	4.537	0	133	133	2	1	-10921639	64.000	52	39	124	1344	25.397	2.000	0.285	1.117
ID526503	526503	28	38.300	9.417	3.985	0	135	135	2	1	-10921639	55.571	52	19	111	1167	25.163	2.000	0.293	1.000
ID526502	526502	28	40.244	9.386	4.167	0	136	136	2	1	-10921639	64.762	58	32	117	1360	26.300	2.000	0.271	1.051
ID526504	526504	None	36.040	14.952	29.478	0	145	145	2	1	-10921639	68.286	65	39	117	1434	22.161	2.000	0.228	1.143
ID526507	526507	29	42.505	22.065	13.904	0	146	146	2	1	-10921639	87.667	91	39	150	1841	29.474	2.000	0.208	1.026
ID526506	526506	29	39.443	21.638	13.903	0	147	147	2	1	-10921639	86.048	85	26	143	1807	32.735	7.600	0.188	0.832
ID526505	526505	None	39.566	14.851	29.226	0	148	148	2	1	-10921639	80.190	78	45	124	1684	24.905	2.000	0.229	1.201
ID526510	526510	None	46.295	17.058	19.543	0	149	149	2	1	-10921639	112.810	124	58	163	2369	29.554	6.256	0.202	1.285
ID526508	526508	30	39.720	21.309	13.486	0	150	150	2	1	-10921639	94.762	91	52	143	1990	28.983	4.800	0.199	1.087
ID526509	526509	31	42.708	15.944	28.936	0	150	150	2	1	-10921639	88.952	85	45	124	1868	24.853	2.000	0.218	1.282
ID526512	526512	30	53.894	21.956	14.337	0	151	151	2	1	-10921639	107.762	104	39	176	2263	35.564	2.000	0.239	1.170
ID526513	526513	31	37.618	15.779	28.507	0	151	151	2	1	-10921639	84.952	85	39	124	1784	22.591	4.800	0.232	1.418
ID526511	526511	None	35.801	9.745	4.294	0	151	151	2	1	-10921639	50.810	45	19	98	1067	21.876	2.000	0.315	1.113
ID526528	526528	30	66.183	21.870	14.093	0	152	152	2	1	-10921639	119.429	111	58	196	2508	38.111	2.000	0.255	1.274
ID526529	526529	51	40.360	17.424	18.922	0	152	152	2	1	-10921639	106.714	117	58	150	2241	27.273	4.800	0.189	1.242
ID526530	526530	None	38.403	22.504	18.990	0	152	152	2	1	-10921639	90.095	85	45	156	1892	35.388	2.000	0.125	0.565
ID526531	526531	31	40.586	18.459	28.679	0	152	152	2	1	-10921639	95.143	104	45	143	1998	29.637	4.800	0.235	1.222
ID526514	526514	30	43.678	21.451	13.573	0	153	153	2	1	-10921639	113.048	124	58	163	2374	32.811	2.000	0.170	1.002
ID526515	526515	None	35.247	10.721	15.933	0	153	153	2	1	-10921639	48.381	45	19	111	1016	21.743	2.000	0.335	1.116
ID526516	526516	51	39.759	17.617	21.647	0	153	153	2	1	-10921639	92.048	98	32	143	1933	31.497	2.000	0.173	0.862
ID526517	526517	31	60.493	16.492	28.488	0	153	153	2	1	-10921639	107.429	117	45	163	2256	36.271	4.800	0.285	1.312
ID526524	526524	33	43.781	19.741	9.652	0	154	154	2	1	-10921639	104.762	104	65	156	2200	26.437	4.800	0.205	1.347
ID526525	526525	30	61.837	22.245	14.339	0	154	154	2	1	-10921639	122.952	117	52	209	2582	42.299	2.000	0.207	0.997
ID526526	526526	34	35.921	18.089	17.928	0	154	154	2	1	-10921639	117.762	124	71	156	2473	19.997	4.800	0.160	1.621
ID526527	526527	31	63.825	15.994	28.844	0	154	154	2	1	-10921639	113.810	124	52	156	2390	32.279	4.800	0.332	1.759
ID526536	526536	33	36.222	19.888	9.938	0	155	155	2	1	-10921639	84.714	78	32	137	1779	27.172	2.000	0.162	0.868
ID526537	526537	30	60.447	22.939	15.066	0	155	155	2	1	-10921639	124.667	130	45	202	2618	44.135	2.000	0.213	0.990
ID526538	526538	34	42.646	17.077	20.671	0	155	155	2	1	-10921639	108.238	104	58	170	2273	31.510	4.800	0.180	1.046
ID526539	526539	31	47.695	15.883	27.989	0	155	155	2	1	-10921639	104.476	104	58	150	2194	24.687	2.000	0.239	1.630
ID526540	526540	35	36.610	19.311	28.236	0	155	155	2	1	-10921639	90.238	98	32	143	1895	30.509	2.000	0.205	1.008
ID526520	526520	None	37.847	10.874	16.191	0	156	156	2	1	-10921639	46.905	39	13	130	985	28.478	2.000	0.252	0.662
ID526521	526521	34	48.571	17.282	18.931	0	156	156	2	1	-10921639	129.429	130	85	170	2718	22.953	4.800	0.226	2.081
ID526522	526522	35	39.266	20.151	27.382	0	156	156	2	1	-10921639	73.667	65	26	150	1547	33.010	2.000	0.161	0.620
ID526523	526523	31	49.382	15.334	28.499	0	156	156	2	1	-10921639	102.429	104	45	143	2151	31.141	4.800	0.268	1.391
ID526518	526518	33	37.035	18.560	9.618	0	156	156	2	1	-10921639	93.286	91	52	137	1959	24.381	7.600	0.177	1.151
ID526519	526519	30	46.458	22.723	14.659	0	156	156	2	1	-10921639	118.619	117	52	170	2491	31.850	7.600	0.169	1.076
ID526532	526532	33	35.092	19.672	9.316	0	157	157	2	1	-10921639	91.667	85	45	130	1925	24.354	4.800	0.197	1.240
ID526533	526533	30	69.725	22.125	14.273	0	157	157	2	1	-10921639	138.143	130	71	202	2901	39.794	2.000	0.244	1.364
ID526534	526534	34	48.244	17.950	21.316	0	157	157	2	1	-10921639	123.095	124	71	183	2585	28.481	4.800	0.188	1.370
ID526535	526535	31	50.288	16.231	28.091	0	157	157	2	1	-10921639	113.429	117	58	150	2382	26.892	4.800	0.251	1.694
ID526544	526544	31	61.130	15.960	28.553	0	158	158	2	1	-10921639	119.619	130	65	176	2512	33.296	4.800	0.314	1.715
ID526541	526541	30	74.896	21.674	14.434	0	158	158	2	1	-10921639	146.381	150	45	228	3074	51.974	2.000	0.245	1.109
ID526542	526542	38	39.705	11.103	15.855	0	158	158	2	1	-10921639	56.524	52	19	111	1187	26.890	2.000	0.272	0.900
ID526543	526543	34	48.232	17.474	21.594	0	158	158	2	1	-10921639	111.667	111	65	176	2345	34.797	4.800	0.211	1.117
ID526569	526569	30	60.422	21.965	14.459	0	159	159	2	1	-10921639	135.571	143	45	202	2847	42.137	3.200	0.215	1.140
ID526570	526570	38	48.493	11.112	16.143	0	159	159	2	1	-10921639	58.381	45	26	150	1226	33.926	2.000	0.317	0.829
ID526571	526571	34	40.003	17.062	19.802	0	159	159	2	1	-10921639	112.857	124	65	150	2370	28.171	4.800	0.184	1.243
ID526572	526572	31	48.141	15.258	28.089	0	159	159	2	1	-10921639	106.857	104	58	156	2244	28.791	2.000	0.210	1.286
ID526573	526573	36	61.512	18.957	28.166	0	159	159	2	1	-10921639	102.952	98	39	176	2162	40.512	2.000	0.260	1.049
ID526552	526552	37	36.743	19.372	9.634	0	160	160	2	1	-10921639	97.000	91	65	150	2037	25.677	6.266	0.153	1.002
ID526553	526553	30	48.564	22.072	14.180	0	160	160	2	1	-10921639	130.857	137	52	183	2748	32.366	2.000	0.170	1.174
ID526554	526554	None	40.037	17.282	18.253	0	160	160	2	1	-10921639	119.048	117	52	176	2500	32.644	2.000	0.141	0.904
ID526555	526555	34	38.641	17.183	20.968	0	160	160	2	1	-10921639	110.667	111	52	156	2324	32.159	4.800	0.174	1.020
ID526556	526556	36	65.434	18.532	28.269	0	160	160	2	1	-10921639	118.190	117	45	189	2482	42.350	2.000	0.315	1.338
ID526584	526584	34	59.089	17.809	20.773	0	161	161	2	1	-10921639	132.762	137	65	202	2788	40.081	7.600	0.198	1.093
ID526585	526585	36	39.932	19.673	27.496	0	161	161	2	1	-10921639	77.952	78	32	150	1637	36.264	2.000	0.167	0.615
ID526586	526586	31	56.455	15.319	28.079	0	161	161	2	1	-10921639	110.714	117	65	163	2325	31.670	2.000	0.250	1.398
ID526581	526581	37	44.931	18.834	9.956	0	161	161	2	1	-10921639	101.476	98	65	170	2131	28.209	2.000	0.178	1.089
ID526582	526582	30	76.260	22.630	14.606	0	161	161	2	1	-10921639	156.190	163	58	228	3280	45.684	4.800	0.268	1.447
ID526583	526583	38	42.557	10.979	15.939	0	161	161	2	1	-10921639	59.571	58	19	137	1251	32.398	2.000	0.214	0.649
ID526545	526545	37	37.645	18.993	10.202	0	162	162	2	1	-10921639	95.429	91	58	176	2004	28.374	2.000	0.168	0.967
ID526546	526546	30	51.814	21.923	14.333	0	162	162	2	1	-10921639	137.429	137	32	196	2886	42.276	2.000	0.174	0.964
ID526547	526547	38	46.421	11.254	15.860	0	162	162	2	1	-10921639	63.000	58	13	137	1323	32.602	2.000	0.279	0.844
ID526548	526548	46	41.527	22.294	18.862	0	162	162	2	1	-10921639	118.524	124	39	183	2489	40.530	7.600	0.112	0.589
ID526549	526549	34	48.530	16.770	19.472	0	162	162	2	1	-10921639	131.190	130	71	183	2755	33.974	4.800	0.182	1.187
ID526550	526550	31	58.692	15.423	27.625	0	162	162	2	1	-10921639	114.095	117	65	170	2396	30.622	4.800	0.297	1.705
ID526551	526551	36	39.745	19.512	28.165	0	162	162	2	1	-10921639	76.238	78	26	143	1601	36.290	2.000	0.179	0.638
ID526568	526568	36	52.170	19.739	27.764	0	163	163	2	1	-10921639	96.000	91	45	163	2016	33.245	2.000	0.245	1.136
ID526563	526563	30	58.644	21.702	14.479	0	163	163	2	1	-10921639	142.857	150	39	215	3000	46.185	2.000	0.201	1.035
ID526564	526564	38	38.489	11.387	15.856	0	163	163	2	1	-10921639	56.381	52	19	117	1184	27.852	2.000	0.274	0.870
ID526565	526565	46	50.897	22.246	18.723	0	163	163	2	1	-10921639	133.095	143	52	196	2795	44.494	2.000	0.133	0.702
ID526566	526566	34	42.989	17.934	19.645	0	163	163	2	1	-10921639	141.333	143	85	176	2968	27.775	4.800	0.172	1.496
ID526567	526567	31	58.747	15.269	28.069	0	163	163	2	1	-10921639	103.524	98	45	156	2174	33.865	3.200	0.308	1.438
ID526560	526560	34	47.248	17.106	18.740	0	164	164	2	1	-10921639	140.381	143	85	189	2948	32.127	6.177	0.176	1.309
ID526561	526561	31	42.975	15.324	27.450	0	164	164	2	1	-10921639	96.048	98	45	156	2017	33.110	2.000	0.182	0.892
ID526562	526562	36	52.591	19.749	27.882	0	164	164	2	1	-10921639	96.905	104	39	170	2035	37.481	2.000	0.226	0.952
ID526557	526557	37	48.695	19.248	9.544	0	164	164	2	1	-10921639	95.381	91	52	163	2003	32.361	2.000	0.209	1.017
ID526558	526558	30	67.212	21.984	14.853	0	164	164	2	1	-10921639	166.952	163	117	241	3506	32.195	4.800	0.201	1.739
ID526559	526559	38	37.361	10.789	15.685	0	164	164	2	1	-10921639	56.524	52	19	117	1187	26.549	2.000	0.241	0.828
ID526608	526608	34	53.388	16.507	19.077	0	165	165	2	1	-10921639	146.238	156	91	196	3071	29.900	4.800	0.191	1.569
ID526609	526609	31	67.977	15.357	27.824	0	165	165	2	1	-10921639	124.714	124	45	196	2619	39.101	4.800	0.295	1.454
ID526610	526610	36	53.228	19.612	28.206	0	165	165	2	1	-10921639	101.381	111	45	176	2129	39.706	2.000	0.234	0.969
ID526605	526605	37	41.803	19.218	9.592	0	165	165	2	1	-10921639	85.524	85	26	156	1796	32.303	2.000	0.173	0.782
ID526606	526606	30	47.986	22.841	14.927	0	165	165	2	1	-10921639	131.857	143	45	209	2769	39.216	6.321	0.139	0.821
ID526607	526607	None	38.238	22.159	18.538	0	165	165	2	1	-10921639	125.381	130	39	176	2633	43.286	2.000	0.103	0.542
ID526574	526574	37	45.090	19.274	9.576	0	166	166	2	1	-10921639	96.714	91	52	170	2031	30.123	7.600	0.209	1.112
ID526575	526575	30	60.239	22.462	14.766	0	166	166	2	1	-10921639	157.476	163	98	215	3307	34.858	4.800	0.194	1.466
ID526576	526576	38	35.650	11.022	15.727	0	166	166	2	1	-10921639	56.571	52	19	124	1188	24.669	2.000	0.229	0.853
ID526577	526577	34	47.171	17.000	19.000	0	166	166	2	1	-10921639	152.476	163	85	189	3202	30.207	4.800	0.177	1.521
ID526578	526578	None	46.355	18.513	21.387	0	166	166	2	1	-10921639	137.238	143	58	196	2882	38.719	7.600	0.144	0.893
ID526579	526579	31	47.930	15.705	27.681	0	166	166	2	1	-10921639	117.571	124	78	170	2469	24.632	4.800	0.234	1.813
ID526580	526580	36	55.666	20.200	27.744	0	166	166	2	1	-10921639	102.238	91	52	189	2147	37.515	2.000	0.220	0.984
ID526592	526592	36	52.738	19.928	27.653	0	167	167	2	1	-10921639	105.381	111	39	170	2213	38.600	2.000	0.222	0.992
ID526587	526587	37	35.471	19.342	9.332	0	167	167	2	1	-10921639	88.524	85	39	130	1859	28.960	4.800	0.213	1.076
ID526588	526588	30	69.513	21.653	14.776	0	167	167	2	1	-10921639	165.238	156	65	228	3470	46.299	4.800	0.223	1.303
ID526589	526589	38	41.218	10.750	16.231	0	167	167	2	1	-10921639	58.381	52	19	130	1226	28.835	2.000	0.262	0.841
ID526590	526590	34	47.921	17.545	19.376	0	167	167	2	1	-10921639	166.143	170	117	209	3489	24.015	6.296	0.153	1.832
ID526591	526591	31	52.480	15.438	28.176	0	167	167	2	1	-10921639	115.714	124	39	170	2430	38.153	4.800	0.245	1.195
ID526600	526600	30	58.437	21.531	14.587	0	168	168	2	1	-10921639	163.619	170	71	222	3436	41.329	2.000	0.174	1.172
ID526601	526601	38	52.356	11.051	16.117	0	168	168	2	1	-10921639	62.476	45	26	150	1312	34.455	2.000	0.335	0.911
ID526602	526602	34	48.937	18.434	16.999	0	168	168	2	1	-10921639	158.952	156	85	209	3338	38.441	7.600	0.154	1.105
ID526603	526603	31	70.106	15.508	27.654	0	168	168	2	1	-10921639	130.762	130	71	202	2746	39.409	4.800	0.288	1.482
ID526604	526604	36	43.590	19.636	28.092	0	168	168	2	1	-10921639	95.095	91	32	176	1997	41.564	3.200	0.177	0.689
ID526599	526599	37	39.854	19.932	7.710	0	168	168	2	1	-10921639	91.000	85	45	150	1911	31.404	7.600	0.205	0.986
ID526593	526593	37	46.128	18.994	9.684	0	169	169	2	1	-10921639	105.429	98	58	170	2214	29.923	7.600	0.181	1.080
ID526594	526594	30	67.506	21.900	14.849	0	169	169	2	1	-10921639	169.524	163	78	255	3560	43.680	2.000	0.177	1.169
ID526595	526595	38	54.130	10.917	16.191	0	169	169	2	1	-10921639	69.857	58	19	163	1467	36.801	2.000	0.290	0.853
ID526596	526596	39	43.123	23.038	18.639	0	169	169	2	1	-10921639	121.000	130	39	202	2541	52.374	2.000	0.074	0.319
ID526597	526597	None	61.265	17.820	20.715	0	169	169	2	1	-10921639	147.429	163	65	215	3096	44.856	7.600	0.196	1.076
ID526598	526598	31	74.401	15.830	27.685	0	169	169	2	1	-10921639	136.857	143	71	222	2874	40.067	4.800	0.300	1.578
ID526617	526617	37	48.659	18.852	9.932	0	170	170	2	1	-10921639	105.238	98	45	176	2210	31.278	2.000	0.183	1.043
ID526618	526618	30	64.278	22.416	14.252	0	170	170	2	1	-10921639	156.714	156	71	235	3291	47.420	2.000	0.174	0.982
ID526619	526619	38	62.829	11.009	16.074	0	170	170	2	1	-10921639	81.333	65	39	183	1708	38.056	2.000	0.324	1.045
ID526620	526620	34	53.313	18.798	17.785	0	170	170	2	1	-10921639	179.810	183	104	241	3776	30.212	4.800	0.141	1.475
ID526621	526621	39	46.545	22.712	18.911	0	170	170	2	1	-10921639	117.524	104	45	215	2468	54.822	2.000	0.081	0.321
ID526622	526622	31	97.927	16.057	27.657	0	170	170	2	1	-10921639	158.524	156	91	241	3329	48.379	4.800	0.364	1.748
ID526632	526632	38	48.603	10.879	15.717	0	171	171	2	1	-10921639	73.857	65	26	150	1551	32.125	2.000	0.260	0.950
ID526633	526633	34	60.973	19.371	17.585	0	171	171	2	1	-10921639	202.000	209	117	255	4242	38.274	7.600	0.147	1.349
ID526634	526634	31	74.765	16.026	27.880	0	171	171	2	1	-10921639	142.238	156	85	189	2987	34.358	4.800	0.323	2.022
ID526630	526630	37	48.448	19.434	9.857	0	171	171	2	1	-10921639	108.238	98	58	196	2273	36.069	2.000	0.164	0.845
ID526631	526631	30	71.842	22.139	15.206	0	171	171	2	1	-10921639	185.143	183	104	255	3888	46.455	2.000	0.184	1.241
ID526616	526616	31	61.957	15.680	27.350	0	172	172	2	1	-10921639	125.000	130	58	189	2625	37.971	4.800	0.259	1.352
ID526611	526611	37	56.759	19.401	9.321	0	172	172	2	1	-10921639	122.476	124	52	189	2572	39.067	7.600	0.235	1.192
ID526612	526612	30	45.151	23.137	15.043	0	172	172	2	1	-10921639	147.048	150	65	215	3088	44.725	2.000	0.119	0.697
ID526613	526613	38	44.096	11.182	15.631	0	172	172	2	1	-10921639	67.952	58	32	143	1427	30.844	2.000	0.258	0.903
ID526614	526614	34	54.799	19.182	17.480	0	172	172	2	1	-10921639	197.571	209	130	248	4149	32.999	7.600	0.161	1.662
ID526615	526615	40	58.902	20.706	17.798	0	172	172	2	1	-10921639	194.476	202	130	248	4084	33.422	7.600	0.157	1.583
ID526623	526623	37	78.630	19.185	9.655	0	173	173	2	1	-10921639	120.905	104	58	255	2539	53.090	2.000	0.249	0.907
ID526624	526624	30	43.547	21.950	15.386	0	173	173	2	1	-10921639	150.810	150	71	202	3167	41.062	2.000	0.118	0.775
ID526625	526625	38	64.735	10.977	15.939	0	173	173	2	1	-10921639	70.667	58	26	189	1484	42.579	2.000	0.335	0.834
ID526626	526626	34	37.679	18.276	17.074	0	173	173	2	1	-10921639	171.524	183	104	228	3602	36.995	4.800	0.127	1.041
ID526627	526627	40	48.810	22.036	18.270	0	173	173	2	1	-10921639	180.333	196	111	228	3787	35.969	4.800	0.156	1.350
ID526628	526628	None	56.818	18.369	21.443	0	173	173	2	1	-10921639	165.810	163	71	222	3482	40.083	7.600	0.180	1.261
ID526629	526629	31	69.682	15.769	27.639	0	173	173	2	1	-10921639	139.333	150	78	202	2926	34.185	4.800	0.290	1.834
ID526640	526640	41	52.815	19.871	27.987	0	174	174	2	1	-10921639	103.238	104	39	176	2168	43.151	2.000	0.195	0.780
ID526635	526635	37	43.691	19.629	9.485	0	174	174	2	1	-10921639	112.524	117	58	170	2363	28.345	4.800	0.228	1.473
ID526636	526636	30	45.628	22.235	15.052	0	174	174	2	1	-10921639	156.143	156	98	209	3279	36.612	2.000	0.119	0.910
ID526637	526637	38	48.092	10.954	15.892	0	174	174	2	1	-10921639	68.571	58	39	137	1440	30.076	2.000	0.266	0.959
ID526638	526638	34	53.466	18.247	18.339	0	174	174	2	1	-10921639	191.048	189	104	235	4012	32.167	6.303	0.162	1.660
ID526639	526639	31	67.904	15.689	27.772	0	174	174	2	1	-10921639	136.429	137	85	196	2865	36.120	4.800	0.269	1.602
ID526653	526653	37	49.628	18.759	9.878	0	175	175	2	1	-10921639	106.381	104	58	176	2234	31.933	7.600	0.179	1.009
ID526654	526654	30	56.440	22.038	15.092	0	175	175	2	1	-10921639	159.762	156	91	235	3355	39.040	2.000	0.146	1.044
ID526655	526655	38	41.414	10.788	15.869	0	175	175	2	1	-10921639	63.952	58	26	130	1343	27.924	2.000	0.232	0.862
ID526656	526656	40	38.626	21.757	17.773	0	175	175	2	1	-10921639	163.952	183	104	209	3443	34.634	6.314	0.106	0.905
ID526657	526657	34	60.056	18.033	20.052	0	175	175	2	1	-10921639	180.429	183	104	235	3789	35.570	4.800	0.192	1.631
ID526658	526658	31	54.506	15.970	27.731	0	175	175	2	1	-10921639	118.571	124	58	170	2490	30.784	2.000	0.235	1.463
ID526659	526659	41	54.550	19.789	28.157	0	175	175	2	1	-10921639	105.714	98	52	170	2220	37.611	2.000	0.228	1.042
ID526648	526648	30	38.472	21.986	13.492	0	176	176	2	1	-10921639	132.857	137	65	189	2790	40.790	7.600	0.119	0.692
ID526649	526649	40	56.268	20.947	18.063	0	176	176	2	1	-10921639	195.000	202	143	241	4095	28.007	7.600	0.147	1.782
ID526650	526650	34	52.844	18.206	21.074	0	176	176	2	1	-10921639	159.524	163	71	215	3350	41.054	7.600	0.144	0.979
ID526651	526651	41	42.624	20.082	27.488	0	176	176	2	1	-10921639	102.762	111	45	189	2158	38.168	2.000	0.098	0.479
ID526652	526652	31	64.167	15.323	28.910	0	176	176	2	1	-10921639	128.143	130	58	202	2691	43.049	2.000	0.249	1.186
ID526647	526647	37	37.274	18.529	9.639	0	176	176	2	1	-10921639	100.381	91	52	150	2108	29.857	7.600	0.136	0.804
ID526641	526641	37	41.429	19.559	8.942	0	177	177	2	1	-10921639	114.810	124	78	150	2411	24.999	4.800	0.238	1.768
ID526642	526642	30	53.021	22.413	14.986	0	177	177	2	1	-10921639	155.571	163	85	222	3267	40.786	2.000	0.137	0.919
ID526643	526643	38	35.918	10.805	15.831	0	177	177	2	1	-10921639	63.333	52	32	130	1330	24.731	2.000	0.188	0.809
ID526644	526644	42	58.731	18.464	17.544	0	177	177	2	1	-10921639	187.238	189	85	241	3932	37.319	4.800	0.193	1.626
ID526645	526645	40	45.765	22.915	18.741	0	177	177	2	1	-10921639	136.762	150	71	209	2872	47.822	2.000	0.081	0.429
ID526646	526646	31	76.758	15.772	28.206	0	177	177	2	1	-10921639	145.952	143	85	209	3065	37.786	2.000	0.286	1.717
ID526664	526664	42	44.387	18.342	17.018	0	178	178	2	1	-10921639	171.857	183	104	228	3609	37.734	4.800	0.128	1.036
ID526665	526665	40	58.568	21.442	17.715	0	178	178	2	1	-10921639	190.143	196	111	255	3993	41.546	7.600	0.133	1.073
ID526666	526666	34	55.319	18.355	21.689	0	178	178	2	1	-10921639	150.000	143	78	228	3150	47.668	2.000	0.144	0.791
ID526667	526667	31	92.079	15.700	27.774	0	178	178	2	1	-10921639	163.952	163	91	255	3443	46.980	4.800	0.308	1.645
ID526660	526660	43	36.051	20.062	7.485	0	178	178	2	1	-10921639	86.619	91	45	130	1819	30.426	4.800	0.190	0.909
ID526661	526661	37	37.428	18.996	9.022	0	178	178	2	1	-10921639	99.095	104	45	130	2081	25.884	4.800	0.180	1.169
ID526662	526662	30	53.333	22.678	15.077	0	178	178	2	1	-10921639	155.905	163	52	235	3274	51.077	6.387	0.144	0.767
ID526663	526663	38	35.678	11.053	15.691	0	178	178	2	1	-10921639	59.286	58	19	117	1245	26.359	2.000	0.219	0.809
ID526668	526668	43	44.484	20.114	7.136	0	179	179	2	1	-10921639	96.286	91	52	156	2022	33.219	2.000	0.163	0.814
ID526669	526669	30	46.851	22.554	14.970	0	179	179	2	1	-10921639	143.381	150	58	209	3011	43.962	2.000	0.139	0.797
ID526670	526670	38	45.345	11.171	15.515	0	179	179	2	1	-10921639	64.857	58	13	137	1362	34.762	2.000	0.260	0.770
ID526671	526671	42	61.816	17.396	17.015	0	179	179	2	1	-10921639	154.381	150	65	228	3242	50.746	2.000	0.186	0.952
ID526672	526672	40	43.606	22.763	18.923	0	179	179	2	1	-10921639	126.238	137	52	196	2651	46.119	2.000	0.096	0.479
ID526673	526673	34	64.454	18.151	21.791	0	179	179	2	1	-10921639	145.952	137	78	248	3065	49.679	2.000	0.139	0.717
ID526674	526674	31	85.445	15.956	27.677	0	179	179	2	1	-10921639	176.714	183	98	235	3711	38.105	4.800	0.299	2.136
ID526680	526680	34	66.663	18.394	21.140	0	180	180	2	1	-10921639	174.857	183	85	248	3672	45.315	4.800	0.185	1.203
ID526681	526681	31	90.974	15.811	28.052	0	180	180	2	1	-10921639	161.762	163	91	255	3397	47.859	2.000	0.270	1.438
ID526682	526682	44	46.891	19.514	28.798	0	180	180	2	1	-10921639	107.571	104	39	202	2259	42.267	2.000	0.171	0.745
ID526675	526675	43	44.849	19.318	9.686	0	180	180	2	1	-10921639	101.000	104	58	150	2121	29.920	2.000	0.192	1.086
ID526676	526676	30	45.751	23.630	15.170	0	180	180	2	1	-10921639	124.667	130	45	222	2618	46.607	2.000	0.102	0.495
ID526677	526677	38	62.246	11.043	15.681	0	180	180	2	1	-10921639	82.333	71	19	163	1729	40.060	2.000	0.323	1.003
ID526678	526678	42	67.464	17.906	16.488	0	180	180	2	1	-10921639	172.286	189	78	255	3618	55.219	2.000	0.170	0.907
ID526679	526679	40	35.480	22.465	18.543	0	180	180	2	1	-10921639	149.857	156	65	202	3147	39.965	7.600	0.069	0.486
ID526688	526688	44	55.045	19.083	28.672	0	181	181	2	1	-10921639	139.048	137	71	209	2920	43.957	4.800	0.189	1.006
ID526683	526683	43	48.735	19.533	9.605	0	181	181	2	1	-10921639	124.381	124	65	183	2612	29.809	4.800	0.204	1.415
ID526684	526684	38	46.616	11.376	15.612	0	181	181	2	1	-10921639	76.381	71	32	143	1604	33.263	2.000	0.251	0.922
ID526685	526685	42	70.066	18.189	17.663	0	181	181	2	1	-10921639	210.571	222	104	255	4422	38.588	4.800	0.207	1.874
ID526686	526686	40	42.856	22.958	18.331	0	181	181	2	1	-10921639	154.000	163	91	228	3234	39.630	6.234	0.100	0.708
ID526687	526687	31	97.728	15.884	28.141	0	181	181	2	1	-10921639	171.048	163	91	255	3592	47.800	3.200	0.313	1.706
ID526689	526689	43	35.936	20.056	7.921	0	182	182	2	1	-10921639	92.905	91	58	137	1951	24.345	4.800	0.201	1.279
ID526690	526690	30	58.166	22.506	14.744	0	182	182	2	1	-10921639	149.667	156	45	255	3143	57.902	2.000	0.126	0.579
ID526691	526691	38	47.505	10.881	15.624	0	182	182	2	1	-10921639	68.619	65	19	137	1441	32.710	2.000	0.293	0.950
ID526692	526692	42	62.978	17.405	18.956	0	182	182	2	1	-10921639	185.429	189	104	255	3894	50.662	6.141	0.171	1.067
ID526693	526693	40	56.242	21.821	18.615	0	182	182	2	1	-10921639	176.286	202	58	248	3702	56.195	2.000	0.123	0.687
ID526694	526694	31	85.388	15.925	27.402	0	182	182	2	1	-10921639	166.571	176	78	241	3498	49.518	2.000	0.255	1.367
ID526695	526695	44	56.431	18.936	28.504	0	182	182	2	1	-10921639	134.429	150	39	222	2823	56.200	7.600	0.175	0.712
ID526696	526696	43	39.751	19.461	9.497	0	183	183	2	1	-10921639	102.905	111	32	156	2161	34.416	4.800	0.179	0.907
ID526697	526697	30	47.774	22.203	13.246	0	183	183	2	1	-10921639	130.333	137	52	196	2737	46.133	7.600	0.131	0.653
ID526698	526698	38	52.677	10.698	15.798	0	183	183	2	1	-10921639	71.333	58	32	176	1498	37.758	2.000	0.241	0.734
ID526699	526699	42	67.630	17.861	17.211	0	183	183	2	1	-10921639	200.238	209	130	248	4205	40.614	4.800	0.189	1.569
ID526700	526700	40	53.126	22.438	18.389	0	183	183	2	1	-10921639	194.667	196	130	241	4088	31.585	4.800	0.145	1.557
ID526701	526701	31	79.979	15.999	27.729	0	183	183	2	1	-10921639	171.667	170	104	235	3605	37.677	4.800	0.267	1.922
ID526702	526702	44	63.354	19.133	28.281	0	183	183	2	1	-10921639	150.857	156	78	215	3168	45.115	2.000	0.205	1.136
ID526703	526703	43	47.060	19.428	9.994	0	184	184	2	1	-10921639	118.762	117	71	189	2494	32.505	7.600	0.183	1.130
ID526704	526704	30	46.353	22.790	14.260	0	184	184	2	1	-10921639	144.381	150	52	202	3032	46.280	2.000	0.127	0.705
ID526705	526705	38	42.875	11.055	15.863	0	184	184	2	1	-10921639	69.762	58	39	156	1465	29.956	2.000	0.211	0.811
ID526706	526706	42	53.040	18.001	17.049	0	184	184	2	1	-10921639	190.381	202	104	255	3998	43.227	4.800	0.141	1.086
ID526707	526707	40	65.121	22.090	18.651	0	184	184	2	1	-10921639	178.619	196	78	255	3751	50.143	2.000	0.150	0.930
ID526708	526708	None	67.232	17.031	19.834	0	184	184	2	1	-10921639	186.143	202	78	255	3909	51.388	2.000	0.160	0.998
ID526709	526709	31	81.488	15.773	28.254	0	184	184	2	1	-10921639	180.952	189	104	235	3800	35.570	4.800	0.297	2.331
ID526710	526710	44	62.772	18.081	28.354	0	184	184	2	1	-10921639	168.524	189	71	228	3539	43.010	4.800	0.236	1.499
ID526744	526744	30	48.913	22.207	13.692	0	185	185	2	1	-10921639	145.238	143	78	209	3050	36.032	2.000	0.134	0.951
ID526745	526745	42	69.208	18.107	17.208	0	185	185	2	1	-10921639	190.095	189	104	255	3992	44.109	4.800	0.178	1.302
ID526746	526746	40	39.391	22.292	18.397	0	185	185	2	1	-10921639	163.381	170	91	222	3431	34.600	6.359	0.110	0.939
ID526747	526747	31	93.544	15.799	27.796	0	185	185	2	1	-10921639	185.381	176	124	255	3893	42.330	4.800	0.286	1.948
ID526748	526748	44	50.049	18.339	28.428	0	185	185	2	1	-10921639	178.048	176	111	255	3739	41.165	4.800	0.219	1.555
ID526743	526743	43	44.865	19.203	9.786	0	185	185	2	1	-10921639	105.762	98	52	176	2221	32.714	7.600	0.156	0.872
ID526712	526712	30	45.672	22.178	13.906	0	186	186	2	1	-10921639	142.095	150	58	196	2984	37.652	7.600	0.136	0.901
ID526713	526713	38	46.983	10.989	16.094	0	186	186	2	1	-10921639	63.381	52	26	143	1331	32.281	2.000	0.243	0.769
ID526714	526714	42	68.092	18.340	18.273	0	186	186	2	1	-10921639	213.524	222	137	255	4484	36.783	4.800	0.195	1.892
ID526715	526715	31	91.151	15.932	27.682	0	186	186	2	1	-10921639	186.571	196	111	255	3918	40.893	4.800	0.283	2.010
ID526716	526716	44	66.160	18.569	28.381	0	186	186	2	1	-10921639	158.952	163	91	248	3338	46.483	4.800	0.226	1.262
ID526711	526711	None	36.172	9.955	3.947	0	186	186	2	1	-10921639	54.762	52	26	117	1150	22.343	2.000	0.277	1.063
ID526717	526717	None	47.795	20.081	8.598	0	187	187	2	1	-10921639	115.667	124	65	156	2429	29.859	4.800	0.227	1.432
ID526718	526718	30	54.113	21.681	14.581	0	187	187	2	1	-10921639	185.095	189	104	241	3887	37.395	6.405	0.147	1.268
ID526719	526719	38	48.957	10.809	15.630	0	187	187	2	1	-10921639	62.714	58	19	150	1317	33.026	2.000	0.298	0.873
ID526720	526720	42	56.124	20.526	18.345	0	187	187	2	1	-10921639	210.810	202	137	255	4427	36.015	7.600	0.142	1.455
ID526721	526721	45	57.837	17.427	20.738	0	187	187	2	1	-10921639	167.333	170	71	241	3514	48.487	4.800	0.168	0.992
ID526722	526722	31	101.947	15.796	27.695	0	187	187	2	1	-10921639	178.952	189	104	255	3758	50.352	4.800	0.323	1.735
ID526723	526723	44	60.742	18.872	28.855	0	187	187	2	1	-10921639	134.333	137	39	235	2821	55.993	2.000	0.154	0.641
ID526728	526728	45	61.176	17.945	20.532	0	188	188	2	1	-10921639	173.857	183	78	241	3651	49.657	4.800	0.169	1.010
ID526729	526729	31	79.443	16.118	27.882	0	188	188	2	1	-10921639	172.333	183	117	228	3619	34.456	4.800	0.304	2.333
ID526724	526724	30	62.678	22.348	13.682	0	188	188	2	1	-10921639	171.810	170	78	248	3608	45.105	2.000	0.143	0.954
ID526725	526725	38	44.721	10.998	16.004	0	188	188	2	1	-10921639	53.667	39	19	137	1127	30.681	2.000	0.301	0.810
ID526726	526726	None	54.543	17.971	17.431	0	188	188	2	1	-10921639	190.667	202	111	255	4004	41.601	4.800	0.138	1.111
ID526727	526727	42	63.937	21.741	18.245	0	188	188	2	1	-10921639	187.905	202	91	255	3946	51.937	2.000	0.130	0.831
ID526730	526730	47	42.787	19.418	9.939	0	189	189	2	1	-10921639	106.429	104	45	170	2235	36.006	2.000	0.157	0.804
ID526731	526731	30	59.295	22.130	14.164	0	189	189	2	1	-10921639	163.048	170	58	248	3424	49.514	2.000	0.125	0.730
ID526732	526732	38	41.172	10.926	16.046	0	189	189	2	1	-10921639	67.143	58	26	143	1410	27.060	2.000	0.218	0.888
ID526733	526733	42	61.197	20.954	18.051	0	189	189	2	1	-10921639	217.000	228	150	255	4557	33.633	7.600	0.147	1.651
ID526734	526734	45	70.023	17.682	19.784	0	189	189	2	1	-10921639	201.286	202	98	255	4227	42.073	4.800	0.191	1.537
ID526735	526735	31	86.761	15.654	27.216	0	189	189	2	1	-10921639	154.667	163	71	255	3248	52.800	2.000	0.257	1.198
ID526736	526736	None	45.691	20.065	27.299	0	189	189	2	1	-10921639	111.286	111	52	176	2337	37.792	2.000	0.142	0.734
ID526737	526737	47	61.680	19.262	9.382	0	190	190	2	1	-10921639	127.381	130	58	202	2675	41.109	4.800	0.267	1.305
ID526738	526738	30	72.840	22.360	14.430	0	190	190	2	1	-10921639	175.810	183	78	255	3692	56.118	2.000	0.184	0.976
ID526739	526739	38	44.984	10.919	16.077	0	190	190	2	1	-10921639	66.429	58	32	150	1395	27.960	2.000	0.271	1.014
ID526740	526740	42	45.760	21.511	18.925	0	190	190	2	1	-10921639	179.286	189	78	255	3765	49.459	2.000	0.096	0.632
ID526741	526741	45	69.487	18.207	19.995	0	190	190	2	1	-10921639	211.571	215	117	255	4443	40.352	4.800	0.220	1.888
ID526742	526742	31	82.834	16.113	27.813	0	190	190	2	1	-10921639	165.190	163	98	241	3469	40.453	4.800	0.290	1.834
ID526762	526762	47	57.237	19.512	9.664	0	191	191	2	1	-10921639	120.952	124	45	189	2540	34.873	2.000	0.229	1.292
ID526763	526763	30	69.693	22.834	15.157	0	191	191	2	1	-10921639	171.429	196	58	255	3600	55.504	2.000	0.180	0.941
ID526764	526764	48	56.287	18.152	18.348	0	191	191	2	1	-10921639	204.048	215	117	255	4285	37.987	6.325	0.145	1.358
ID526765	526765	42	49.607	20.828	17.832	0	191	191	2	1	-10921639	213.381	215	150	255	4481	24.467	7.600	0.140	2.145
ID526766	526766	45	60.724	17.582	20.582	0	191	191	2	1	-10921639	172.571	183	71	235	3624	54.512	2.000	0.156	0.853
ID526767	526767	31	69.214	16.307	28.338	0	191	191	2	1	-10921639	152.333	156	98	202	3199	31.899	4.800	0.266	2.004
ID526752	526752	45	60.817	16.964	19.493	0	192	192	2	1	-10921639	195.857	202	111	248	4113	42.857	6.160	0.160	1.264
ID526753	526753	42	64.242	22.068	18.528	0	192	192	2	1	-10921639	179.857	209	58	255	3777	63.193	2.000	0.132	0.662
ID526754	526754	31	83.270	16.314	28.487	0	192	192	2	1	-10921639	154.571	156	78	228	3246	43.448	4.800	0.309	1.680
ID526749	526749	47	76.653	19.638	9.797	0	192	192	2	1	-10921639	127.524	117	45	209	2678	45.244	2.000	0.273	1.209
ID526750	526750	30	80.470	22.982	14.855	0	192	192	2	1	-10921639	183.238	189	71	255	3848	56.220	2.000	0.199	1.081
ID526751	526751	48	56.257	17.747	16.958	0	192	192	2	1	-10921639	201.000	209	111	248	4221	35.699	4.800	0.142	1.399
ID526760	526760	None	50.274	19.928	27.812	0	193	193	2	1	-10921639	111.381	111	39	176	2339	36.924	2.000	0.186	0.945
ID526761	526761	31	77.399	15.947	28.585	0	193	193	2	1	-10921639	142.857	150	65	202	3000	46.731	4.800	0.292	1.383
ID526755	526755	47	49.179	19.556	10.224	0	193	193	2	1	-10921639	115.381	111	39	176	2423	36.015	2.000	0.184	0.996
ID526756	526756	30	65.331	23.048	14.633	0	193	193	2	1	-10921639	182.524	176	52	248	3833	52.875	2.000	0.162	0.964
ID526757	526757	None	39.153	11.134	15.714	0	193	193	2	1	-10921639	61.190	52	32	124	1285	26.400	2.000	0.274	0.997
ID526758	526758	42	75.903	21.893	18.804	0	193	193	2	1	-10921639	199.143	209	71	255	4182	58.849	3.200	0.178	1.023
ID526759	526759	45	73.740	17.103	20.072	0	193	193	2	1	-10921639	187.000	189	98	255	3927	44.668	2.000	0.184	1.303
ID526792	526792	31	100.621	15.841	28.131	0	194	194	2	1	-10921639	147.810	124	98	248	3104	47.930	2.000	0.360	1.631
ID526787	526787	47	66.656	19.208	9.917	0	194	194	2	1	-10921639	119.810	111	65	209	2516	42.053	2.000	0.241	1.105
ID526788	526788	30	81.050	22.394	14.258	0	194	194	2	1	-10921639	187.952	196	98	255	3947	51.132	2.000	0.215	1.303
ID526789	526789	None	53.785	17.469	17.254	0	194	194	2	1	-10921639	171.857	196	58	248	3609	59.873	2.000	0.128	0.650
ID526790	526790	42	47.228	22.990	18.896	0	194	194	2	1	-10921639	150.190	150	78	228	3154	51.601	2.000	0.092	0.491
ID526791	526791	45	80.374	17.696	20.595	0	194	194	2	1	-10921639	182.714	202	65	255	3837	61.272	2.000	0.198	0.987
ID526768	526768	47	61.245	19.700	9.985	0	195	195	2	1	-10921639	129.810	124	52	196	2726	40.076	2.000	0.204	1.099
ID526769	526769	30	77.459	22.514	14.544	0	195	195	2	1	-10921639	185.524	196	71	255	3896	58.724	2.000	0.190	1.007
ID526770	526770	49	40.131	11.110	15.839	0	195	195	2	1	-10921639	64.905	58	26	143	1363	28.116	2.000	0.240	0.895
ID526771	526771	42	56.907	22.100	18.570	0	195	195	2	1	-10921639	171.381	176	45	255	3599	61.317	2.000	0.108	0.545
ID526772	526772	45	81.028	17.381	20.066	0	195	195	2	1	-10921639	196.762	189	85	255	4132	49.772	4.800	0.222	1.434
ID526773	526773	None	42.019	19.495	28.060	0	195	195	2	1	-10921639	126.524	124	58	189	2657	37.277	2.000	0.166	0.968
ID526774	526774	31	81.242	15.773	28.586	0	195	195	2	1	-10921639	146.667	150	65	228	3080	46.961	2.000	0.299	1.436
ID526784	526784	42	61.432	22.150	18.355	0	196	196	2	1	-10921639	207.857	222	117	255	4365	38.319	4.800	0.146	1.379
ID526785	526785	45	73.560	17.423	19.402	0	196	196	2	1	-10921639	194.810	215	85	255	4091	54.409	4.800	0.195	1.170
ID526786	526786	31	95.717	15.835	28.196	0	196	196	2	1	-10921639	156.714	150	71	241	3291	50.093	2.000	0.317	1.505
ID526781	526781	47	58.550	19.503	9.948	0	196	196	2	1	-10921639	125.667	117	45	196	2639	39.733	2.000	0.211	1.103
ID526782	526782	49	38.629	11.171	15.486	0	196	196	2	1	-10921639	58.238	58	19	130	1223	28.784	2.000	0.289	0.908
ID526783	526783	30	72.713	22.313	14.511	0	196	196	2	1	-10921639	202.952	202	117	255	4262	44.770	2.000	0.173	1.336
ID526776	526776	30	78.208	22.652	15.207	0	197	197	2	1	-10921639	193.048	202	65	255	4054	64.426	2.000	0.194	0.972
ID526777	526777	49	39.969	11.040	15.728	0	197	197	2	1	-10921639	66.095	58	39	137	1388	27.909	2.000	0.206	0.808
ID526778	526778	45	76.109	16.988	19.391	0	197	197	2	1	-10921639	199.048	202	111	255	4180	46.960	6.117	0.194	1.376
ID526779	526779	31	71.486	15.850	28.443	0	197	197	2	1	-10921639	133.905	130	65	202	2812	45.365	2.000	0.264	1.234
ID526780	526780	50	69.529	19.209	27.999	0	197	197	2	1	-10921639	135.524	130	58	222	2846	47.413	2.000	0.241	1.109
ID526775	526775	47	47.856	18.913	9.979	0	197	197	2	1	-10921639	110.333	104	65	170	2317	29.330	2.000	0.192	1.210
ID526793	526793	47	49.772	19.476	10.400	0	198	198	2	1	-10921639	117.857	117	52	202	2475	43.511	2.000	0.175	0.808
ID526794	526794	30	53.865	22.982	15.159	0	198	198	2	1	-10921639	186.095	202	65	255	3908	49.788	6.342	0.130	0.860
ID526795	526795	49	50.028	11.218	15.713	0	198	198	2	1	-10921639	61.905	45	26	150	1300	35.863	2.000	0.291	0.778
ID526796	526796	42	73.893	22.665	18.113	0	198	198	2	1	-10921639	197.619	215	91	255	4150	57.611	2.000	0.176	1.026
ID526797	526797	45	79.231	17.414	19.745	0	198	198	2	1	-10921639	191.524	183	104	255	4022	56.413	4.800	0.223	1.238
ID526798	526798	50	73.456	18.696	28.022	0	198	198	2	1	-10921639	145.905	163	71	215	3064	46.712	4.800	0.286	1.388
ID526799	526799	31	78.924	16.420	28.452	0	198	198	2	1	-10921639	146.667	163	78	228	3080	49.256	4.800	0.278	1.297
ID526800	526800	47	59.428	19.750	10.096	0	199	199	2	1	-10921639	131.619	130	78	209	2764	36.385	2.000	0.216	1.284
ID526801	526801	30	55.904	22.476	14.485	0	199	199	2	1	-10921639	174.810	183	78	248	3671	49.819	2.000	0.125	0.781
ID526802	526802	49	43.225	10.996	15.942	0	199	199	2	1	-10921639	62.048	52	26	130	1303	27.392	2.000	0.268	0.957
ID526803	526803	42	72.573	22.096	18.416	0	199	199	2	1	-10921639	226.095	241	124	255	4748	37.020	4.800	0.185	1.904
ID526804	526804	45	76.602	17.477	18.848	0	199	199	2	1	-10921639	198.952	196	91	255	4178	56.640	4.800	0.212	1.229
ID526805	526805	50	68.080	18.910	27.327	0	199	199	2	1	-10921639	139.905	137	58	248	2938	52.269	2.000	0.223	0.975
ID526806	526806	31	68.495	16.366	28.783	0	199	199	2	1	-10921639	142.143	156	71	202	2985	43.950	7.600	0.257	1.322
ID526808	526808	49	40.648	11.131	15.737	0	200	200	2	1	-10921639	69.476	58	45	130	1459	25.059	2.000	0.250	1.109
ID526809	526809	42	70.957	22.449	18.490	0	200	200	2	1	-10921639	223.238	222	163	255	4688	28.898	4.800	0.183	2.390
ID526810	526810	45	75.793	17.111	19.680	0	200	200	2	1	-10921639	179.571	189	98	255	3771	52.711	2.000	0.188	1.078
ID526811	526811	31	67.470	17.130	28.405	0	200	200	2	1	-10921639	147.762	156	78	209	3103	36.569	4.800	0.269	1.711
ID526807	526807	47	35.410	20.236	9.900	0	200	200	2	1	-10921639	97.714	91	58	150	2052	26.644	2.000	0.141	0.906
ID526813	526813	None	41.209	22.202	15.028	0	201	201	2	1	-10921639	138.905	143	71	189	2917	31.284	2.000	0.123	0.974
ID526814	526814	45	54.420	18.100	18.321	0	201	201	2	1	-10921639	164.333	170	104	215	3451	31.025	4.800	0.183	1.636
ID526812	526812	45	42.539	18.312	17.651	0	202	202	2	1	-10921639	129.429	130	78	183	2718	27.031	4.800	0.165	1.358
ID526815	526815	45	40.031	17.813	18.425	0	203	203	2	1	-10921639	118.571	117	78	150	2490	19.974	4.800	0.193	1.921
ID526820	526820	45	37.491	18.287	17.586	0	204	204	2	1	-10921639	118.143	117	71	156	2481	22.865	4.800	0.166	1.470
ID526819	526819	None	43.738	10.120	3.875	0	204	204	2	1	-10921639	51.810	45	13	124	1088	28.444	2.000	0.366	0.976
ID526817	526817	None	38.956	22.389	14.869	0	205	205	2	1	-10921639	94.762	91	45	156	1990	28.319	2.000	0.154	0.891
ID526818	526818	45	43.203	17.684	17.588	0	205	205	2	1	-10921639	105.286	104	65	163	2211	22.824	2.000	0.212	1.612
ID526816	526816	45	38.966	18.363	17.246	0	206	206	2	1	-10921639	98.667	98	45	150	2072	28.244	2.000	0.164	0.986
ID526821	526821	None	36.018	22.057	14.022	0	207	207	2	1	-10921639	81.619	78	52	124	1714	20.532	2.000	0.198	1.313
ID526823	526823	45	38.795	17.973	17.170	0	208	208	2	1	-10921639	88.000	91	32	143	1848	24.994	2.000	0.178	1.066
ID526822	526822	45	35.849	17.886	17.525	0	209	209	2	1	-10921639	83.857	78	52	143	1761	22.839	2.000	0.189	1.167
ID526824	526824	None	47.052	20.543	6.848	0	219	219	2	1	-10921639	78.286	85	13	150	1644	33.206	2.000	0.262	0.978
ID526826	526826	None	37.791	22.757	14.058	0	221	221	2	1	-10921639	82.333	85	45	124	1729	22.644	2.000	0.215	1.289
ID526825	526825	None	38.277	20.821	7.002	0	222	222	2	1	-10921639	58.381	58	19	130	1226	27.849	2.000	0.250	0.837
ID526827	526827	None	35.311	20.094	7.250	0	226	226	2	1	-10921639	57.143	52	26	111	1200	23.307	2.000	0.241	0.952
ID526829	526829	None	35.308	10.200	3.971	0	237	237	2	1	-10921639	54.619	45	19	104	1147	22.435	2.000	0.254	0.988
ID526830	526830	None	42.069	20.557	7.040	0	238	238	2	1	-10921639	59.952	52	19	137	1259	32.129	2.000	0.238	0.718
ID526828	526828	None	36.895	10.380	3.833	0	240	240	2	1	-10921639	55.571	52	26	104	1167	22.776	2.000	0.293	1.105
ID526831	526831	None	49.125	23.323	15.251	0	247	247	2	1	-10921639	86.762	85	45	150	1822	30.126	2.000	0.263	1.199
ID526832	526832	52	43.029	18.723	28.659	0	248	248	2	1	-10921639	76.857	85	39	130	1614	24.469	4.800	0.298	1.442
ID526846	526846	52	49.520	17.239	28.868	0	249	249	2	1	-10921639	81.476	85	26	137	1711	28.811	2.000	0.328	1.398
ID526833	526833	52	41.682	17.000	27.000	0	250	250	2	1	-10921639	83.952	85	32	130	1763	24.925	4.800	0.294	1.529
ID526845	526845	52	69.138	16.863	27.863	0	251	251	2	1	-10921639	104.429	91	65	176	2193	33.452	2.000	0.370	1.687
ID526837	526837	54	40.599	23.008	14.821	0	252	252	2	1	-10921639	87.095	91	32	137	1829	26.950	2.000	0.209	1.115
ID526838	526838	52	41.613	16.827	27.211	0	252	252	2	1	-10921639	85.571	85	32	124	1797	23.299	4.800	0.274	1.578
ID526836	526836	None	36.329	18.151	18.947	0	253	253	2	1	-10921639	95.476	98	52	130	2005	21.503	3.200	0.203	1.501
ID526834	526834	54	45.661	23.067	14.949	0	253	253	2	1	-10921639	101.619	104	32	156	2134	30.322	2.000	0.199	1.111
ID526835	526835	None	40.235	11.802	16.082	0	253	253	2	1	-10921639	54.333	52	26	143	1141	29.118	2.000	0.227	0.691
ID526840	526840	52	41.423	16.846	28.360	0	254	254	2	1	-10921639	98.333	98	65	137	2065	22.096	4.800	0.271	1.896
ID526839	526839	54	45.987	23.025	14.139	0	254	254	2	1	-10921639	102.238	111	39	156	2147	33.345	4.800	0.215	1.087
ID526841	526841	None	37.844	10.763	4.243	0	255	255	2	1	-10921639	53.381	45	26	104	1121	22.003	2.000	0.343	1.239
ID526842	526842	54	56.521	23.250	14.730	0	255	255	2	1	-10921639	124.286	124	71	189	2610	31.081	2.000	0.230	1.495
ID526843	526843	53	36.760	23.098	17.932	0	255	255	2	1	-10921639	112.238	117	58	163	2357	24.442	6.352	0.176	1.378
ID526844	526844	52	52.199	17.967	26.991	0	255	255	2	1	-10921639	115.333	117	65	163	2422	25.927	4.800	0.269	1.887
ID526848	526848	53	53.813	22.886	18.318	0	256	256	2	1	-10921639	121.952	124	58	176	2561	34.404	2.000	0.220	1.278
ID526849	526849	52	58.389	18.741	28.169	0	256	256	2	1	-10921639	111.857	117	39	163	2349	33.150	4.800	0.292	1.527
ID526847	526847	None	39.071	20.332	7.398	0	256	256	2	1	-10921639	71.810	65	26	124	1508	27.075	2.000	0.227	0.981
ID526858	526858	None	39.337	23.582	15.505	0	257	257	2	1	-10921639	112.000	111	52	156	2352	28.608	4.800	0.154	1.044
ID526859	526859	None	45.181	16.760	18.599	0	257	257	2	1	-10921639	95.857	104	26	143	2013	33.823	4.800	0.229	1.057
ID526860	526860	53	44.736	22.808	18.846	0	257	257	2	1	-10921639	110.381	111	58	156	2318	30.541	2.000	0.175	1.079
ID526861	526861	52	47.522	18.705	28.198	0	257	257	2	1	-10921639	107.286	111	52	137	2253	23.988	4.800	0.272	1.911
ID526850	526850	55	39.763	20.045	8.075	0	258	258	2	1	-10921639	73.143	78	39	111	1536	23.193	2.000	0.285	1.399
ID526851	526851	56	41.330	12.018	16.097	0	258	258	2	1	-10921639	65.762	58	19	137	1381	28.794	2.000	0.251	0.918
ID526852	526852	53	37.097	23.449	18.401	0	258	258	2	1	-10921639	123.476	124	91	156	2593	17.982	4.800	0.162	1.916
ID526853	526853	52	45.910	18.351	28.198	0	258	258	2	1	-10921639	109.143	111	65	150	2292	22.334	7.600	0.258	2.002
ID526864	526864	None	36.988	18.386	17.034	0	259	259	2	1	-10921639	105.762	104	39	163	2221	33.187	7.600	0.136	0.764
ID526865	526865	52	53.714	17.041	28.449	0	259	259	2	1	-10921639	114.762	124	52	150	2410	27.103	4.800	0.285	1.881
ID526862	526862	55	43.110	20.141	8.260	0	259	259	2	1	-10921639	78.857	78	32	130	1656	28.655	2.000	0.289	1.234
ID526863	526863	56	37.725	11.961	15.938	0	259	259	2	1	-10921639	58.000	52	19	124	1218	26.582	2.000	0.243	0.854
ID526856	526856	56	36.055	11.897	16.409	0	260	260	2	1	-10921639	67.524	65	26	124	1418	27.962	2.000	0.194	0.784
ID526857	526857	52	63.124	18.837	28.079	0	260	260	2	1	-10921639	103.952	98	26	176	2183	40.073	2.000	0.314	1.241
ID526854	526854	55	41.219	20.130	8.351	0	260	260	2	1	-10921639	82.905	78	26	124	1741	29.599	4.800	0.269	1.188
ID526855	526855	57	38.684	22.617	14.153	0	260	260	2	1	-10921639	102.333	117	32	150	2149	36.013	7.600	0.145	0.718
ID526868	526868	52	46.822	18.896	28.173	0	261	261	2	1	-10921639	99.714	111	45	130	2094	26.304	4.800	0.268	1.604
ID526866	526866	57	40.015	22.469	14.545	0	261	261	2	1	-10921639	138.095	137	98	183	2900	23.660	4.800	0.166	1.659
ID526867	526867	58	53.250	22.509	17.953	0	261	261	2	1	-10921639	134.667	130	78	202	2828	35.808	2.000	0.181	1.153
ID526872	526872	52	47.393	17.028	27.393	0	262	262	2	1	-10921639	104.143	111	52	150	2187	28.767	4.800	0.252	1.459
ID526869	526869	55	36.641	19.859	7.898	0	262	262	2	1	-10921639	77.048	71	39	117	1618	21.851	2.000	0.241	1.371
ID526870	526870	57	59.864	22.789	15.049	0	262	262	2	1	-10921639	142.857	150	45	209	3000	44.475	2.000	0.196	1.054
ID526871	526871	58	48.464	23.484	17.853	0	262	262	2	1	-10921639	144.952	150	98	202	3044	27.233	6.352	0.187	1.678
ID526873	526873	55	45.740	19.951	8.342	0	263	263	2	1	-10921639	81.476	65	26	137	1711	31.545	2.000	0.256	1.052
ID526874	526874	57	54.630	22.364	14.824	0	263	263	2	1	-10921639	144.952	143	91	196	3044	29.684	4.800	0.218	1.747
ID526875	526875	52	49.272	17.103	27.671	0	263	263	2	1	-10921639	106.905	117	65	163	2245	28.094	4.800	0.254	1.543
ID526896	526896	55	45.003	19.587	8.184	0	264	264	2	1	-10921639	93.238	91	32	150	1958	32.173	2.000	0.242	1.128
ID526897	526897	57	45.012	22.978	14.404	0	264	264	2	1	-10921639	114.286	130	45	189	2400	41.827	2.000	0.151	0.718
ID526898	526898	58	46.213	23.129	18.700	0	264	264	2	1	-10921639	129.333	137	58	189	2716	39.602	2.000	0.161	0.905
ID526899	526899	52	60.536	17.195	28.046	0	264	264	2	1	-10921639	104.762	111	45	170	2200	31.735	2.000	0.312	1.571
ID526882	526882	55	39.745	20.237	7.865	0	265	265	2	1	-10921639	87.619	85	45	143	1840	25.277	2.000	0.228	1.288
ID526883	526883	57	54.998	22.821	14.526	0	265	265	2	1	-10921639	142.048	156	52	189	2983	37.977	4.800	0.188	1.186
ID526884	526884	59	35.640	11.695	15.658	0	265	265	2	1	-10921639	66.095	65	26	124	1388	26.203	7.600	0.206	0.861
ID526885	526885	58	43.281	22.715	18.322	0	265	265	2	1	-10921639	136.476	143	85	189	2866	32.520	6.304	0.147	1.074
ID526886	526886	60	39.684	18.168	18.633	0	265	265	2	1	-10921639	117.286	124	58	170	2463	30.340	4.800	0.187	1.218
ID526887	526887	52	45.092	17.265	27.677	0	265	265	2	1	-10921639	97.952	98	52	150	2057	26.417	6.278	0.237	1.421
ID526893	526893	59	44.131	11.979	16.057	0	266	266	2	1	-10921639	71.524	65	39	137	1502	26.996	7.600	0.255	1.077
ID526894	526894	60	42.159	20.101	17.785	0	266	266	2	1	-10921639	141.476	137	85	189	2971	26.789	4.800	0.142	1.313
ID526895	526895	52	64.050	16.333	27.970	0	266	266	2	1	-10921639	113.476	104	39	183	2383	45.534	2.000	0.277	1.082
ID526888	526888	55	50.559	19.941	8.770	0	267	267	2	1	-10921639	88.667	91	45	150	1862	28.725	4.800	0.305	1.444
ID526889	526889	57	49.586	22.485	14.739	0	267	267	2	1	-10921639	146.429	150	98	196	3075	26.116	4.800	0.190	1.787
ID526890	526890	59	53.539	11.919	15.784	0	267	267	2	1	-10921639	85.857	85	39	150	1803	29.778	2.000	0.296	1.317
ID526891	526891	60	38.343	22.644	19.008	0	267	267	2	1	-10921639	125.571	137	39	176	2637	35.818	2.000	0.126	0.784
ID526892	526892	52	62.701	16.988	27.906	0	267	267	2	1	-10921639	124.714	117	71	176	2619	28.936	4.800	0.311	2.046
ID526880	526880	60	51.881	22.558	19.317	0	268	268	2	1	-10921639	139.095	143	58	196	2921	36.275	2.000	0.183	1.188
ID526881	526881	52	78.156	16.961	28.370	0	268	268	2	1	-10921639	137.476	137	78	202	2887	34.142	4.800	0.340	2.045
ID526876	526876	55	38.870	19.925	8.158	0	268	268	2	1	-10921639	80.810	85	32	137	1697	29.974	2.000	0.233	1.018
ID526877	526877	57	47.708	22.234	14.416	0	268	268	2	1	-10921639	119.333	124	45	176	2506	39.383	3.200	0.167	0.868
ID526878	526878	59	54.706	12.015	15.757	0	268	268	2	1	-10921639	77.333	71	26	170	1624	34.869	2.000	0.278	0.966
ID526879	526879	61	42.998	18.002	19.025	0	268	268	2	1	-10921639	122.429	130	58	170	2571	31.421	2.000	0.155	1.045
ID526904	526904	60	69.467	23.201	19.483	0	269	269	2	1	-10921639	151.810	143	85	215	3188	37.199	4.800	0.237	1.562
ID526905	526905	52	55.985	18.006	27.936	0	269	269	2	1	-10921639	124.048	124	58	156	2605	25.787	4.800	0.291	2.170
ID526900	526900	55	40.691	20.179	8.084	0	269	269	2	1	-10921639	84.143	78	45	137	1767	26.779	3.200	0.236	1.200
ID526901	526901	57	41.507	21.960	13.194	0	269	269	2	1	-10921639	113.190	111	45	163	2377	30.579	4.800	0.167	1.058
ID526902	526902	59	49.368	11.876	15.569	0	269	269	2	1	-10921639	77.381	71	32	143	1625	28.110	7.600	0.315	1.319
ID526903	526903	61	48.512	17.386	18.689	0	269	269	2	1	-10921639	114.143	124	58	176	2397	36.074	2.000	0.192	1.018
ID526912	526912	55	45.545	19.622	8.768	0	270	270	2	1	-10921639	81.952	78	45	137	1721	26.577	2.000	0.280	1.348
ID526913	526913	57	50.826	23.309	14.731	0	270	270	2	1	-10921639	141.143	137	78	209	2964	32.274	2.000	0.165	1.238
ID526914	526914	59	36.188	11.990	16.019	0	270	270	2	1	-10921639	63.952	71	26	117	1343	25.908	2.000	0.201	0.826
ID526915	526915	61	44.163	17.669	18.949	0	270	270	2	1	-10921639	120.571	124	71	156	2532	27.380	3.200	0.159	1.209
ID526916	526916	60	61.708	23.175	19.186	0	270	270	2	1	-10921639	150.190	156	65	209	3154	36.534	2.000	0.191	1.321
ID526917	526917	52	62.947	17.464	28.044	0	270	270	2	1	-10921639	120.095	117	52	170	2522	34.618	4.800	0.310	1.641
ID526906	526906	55	39.763	19.949	9.092	0	271	271	2	1	-10921639	80.762	78	52	124	1696	22.251	4.800	0.270	1.545
ID526907	526907	57	65.761	23.133	14.813	0	271	271	2	1	-10921639	154.286	150	85	215	3240	33.065	4.800	0.224	1.706
ID526908	526908	59	40.827	11.775	16.035	0	271	271	2	1	-10921639	72.667	65	45	137	1526	26.599	7.600	0.222	0.992
ID526909	526909	61	67.433	17.998	19.033	0	271	271	2	1	-10921639	143.000	137	58	215	3003	38.905	2.000	0.223	1.340
ID526910	526910	60	46.898	23.669	19.049	0	271	271	2	1	-10921639	135.905	150	65	183	2854	37.872	2.000	0.170	1.041
ID526911	526911	52	54.401	18.082	28.308	0	271	271	2	1	-10921639	131.524	130	65	176	2762	31.464	4.800	0.276	1.808
ID526922	526922	55	35.754	19.858	8.286	0	272	272	2	1	-10921639	68.905	71	26	111	1447	25.314	2.000	0.249	1.084
ID526924	526924	57	72.473	23.049	14.661	0	272	272	2	1	-10921639	168.905	176	104	228	3547	35.424	4.800	0.255	1.937
ID526925	526925	59	39.417	11.829	15.852	0	272	272	2	1	-10921639	62.952	52	26	156	1322	29.671	2.000	0.186	0.664
ID526926	526926	61	49.915	18.192	19.039	0	272	272	2	1	-10921639	138.429	137	91	183	2907	28.012	4.800	0.188	1.566
ID526927	526927	52	71.717	17.826	27.973	0	272	272	2	1	-10921639	132.571	137	58	183	2784	39.200	4.800	0.334	1.692
ID526936	526936	60	66.677	23.915	18.148	0	273	273	2	1	-10921639	167.143	176	91	215	3510	40.914	4.800	0.225	1.503
ID526937	526937	61	53.656	17.608	18.695	0	273	273	2	1	-10921639	140.238	143	58	189	2945	36.992	2.000	0.180	1.155
ID526938	526938	52	76.184	18.187	28.141	0	273	273	2	1	-10921639	139.143	143	71	196	2922	34.598	4.800	0.339	2.036
ID526934	526934	55	39.876	19.811	8.544	0	273	273	2	1	-10921639	81.190	78	39	124	1705	23.147	4.800	0.262	1.458
ID526935	526935	57	47.962	22.944	14.720	0	273	273	2	1	-10921639	162.524	170	98	209	3413	28.565	4.800	0.167	1.627
ID526920	526920	61	43.182	18.163	19.118	0	274	274	2	1	-10921639	123.476	130	65	170	2593	30.156	2.000	0.151	1.076
ID526921	526921	60	38.367	22.020	19.896	0	274	274	2	1	-10921639	125.000	124	65	183	2625	34.898	6.325	0.120	0.767
ID526923	526923	52	51.686	18.762	28.136	0	274	274	2	1	-10921639	112.190	111	58	150	2356	28.967	7.600	0.266	1.628
ID526918	526918	55	39.504	20.090	9.586	0	274	274	2	1	-10921639	83.333	78	52	137	1750	23.766	2.000	0.202	1.181
ID526919	526919	57	60.843	23.273	14.845	0	274	274	2	1	-10921639	151.333	156	85	228	3178	32.923	4.800	0.217	1.638
ID526928	526928	55	45.551	20.347	8.837	0	275	275	2	1	-10921639	89.857	91	39	137	1887	30.681	4.800	0.277	1.269
ID526929	526929	57	61.820	23.058	14.759	0	275	275	2	1	-10921639	171.286	170	98	222	3597	30.593	4.800	0.211	1.948
ID526930	526930	None	38.532	12.123	15.762	0	275	275	2	1	-10921639	74.905	71	39	137	1573	26.233	7.600	0.204	0.969
ID526931	526931	61	47.936	18.480	19.103	0	275	275	2	1	-10921639	128.429	124	45	202	2697	40.137	2.000	0.155	0.860
ID526932	526932	60	49.509	22.666	19.513	0	275	275	2	1	-10921639	130.905	143	39	209	2749	54.996	2.000	0.138	0.576
ID526933	526933	52	91.721	18.702	27.633	0	275	275	2	1	-10921639	137.524	130	58	235	2888	52.372	2.000	0.360	1.392
ID526940	526940	61	41.856	18.244	19.093	0	276	276	2	1	-10921639	133.667	143	71	189	2807	32.333	2.000	0.144	1.040
ID526941	526941	52	66.457	17.615	28.693	0	276	276	2	1	-10921639	120.667	117	58	202	2534	39.107	4.800	0.316	1.481
ID526939	526939	57	74.636	23.432	14.815	0	276	276	2	1	-10921639	187.333	189	104	255	3934	36.404	4.800	0.240	1.994
ID526944	526944	60	70.631	23.256	18.117	0	277	277	2	1	-10921639	187.905	196	124	228	3946	28.404	4.800	0.233	2.501
ID526945	526945	61	37.956	17.950	19.288	0	277	277	2	1	-10921639	120.905	124	65	176	2539	27.707	2.000	0.134	1.030
ID526946	526946	52	83.598	18.884	28.086	0	277	277	2	1	-10921639	137.524	130	78	196	2888	38.928	4.800	0.361	1.876
ID526942	526942	55	54.817	19.805	8.950	0	277	277	2	1	-10921639	87.905	78	52	150	1846	30.612	2.000	0.290	1.291
ID526943	526943	57	60.939	23.365	15.401	0	277	277	2	1	-10921639	168.286	170	91	222	3534	37.138	4.800	0.215	1.605
ID526955	526955	55	49.011	20.016	9.216	0	278	278	2	1	-10921639	96.381	91	52	150	2024	25.864	4.800	0.293	1.689
ID526956	526956	57	38.640	23.091	14.175	0	278	278	2	1	-10921639	129.048	137	71	170	2710	33.828	2.000	0.129	0.874
ID526957	526957	61	44.863	18.424	18.627	0	278	278	2	1	-10921639	131.286	137	58	196	2757	37.966	2.000	0.129	0.791
ID526958	526958	60	74.620	23.422	18.937	0	278	278	2	1	-10921639	168.619	176	85	255	3541	44.626	2.000	0.201	1.264
ID526959	526959	52	67.723	18.367	28.633	0	278	278	2	1	-10921639	123.714	124	58	215	2598	41.218	4.800	0.280	1.314
ID526947	526947	75	46.084	12.137	15.487	0	279	279	2	1	-10921639	74.810	71	32	137	1571	33.166	2.000	0.281	0.990
ID526948	526948	57	60.445	23.883	15.039	0	279	279	2	1	-10921639	164.000	170	65	222	3444	40.647	6.310	0.191	1.292
ID526949	526949	61	57.806	18.058	18.555	0	279	279	2	1	-10921639	131.857	137	45	215	2769	47.561	2.000	0.146	0.706
ID526950	526950	60	50.766	23.240	18.845	0	279	279	2	1	-10921639	156.714	163	71	202	3291	37.638	4.800	0.156	1.127
ID526951	526951	52	80.695	19.233	28.022	0	279	279	2	1	-10921639	133.333	130	71	228	2800	40.834	2.000	0.321	1.589
ID526960	526960	None	35.305	19.928	8.942	0	280	280	2	1	-10921639	89.857	91	52	117	1887	18.109	4.800	0.255	2.015
ID526961	526961	57	69.043	23.105	15.273	0	280	280	2	1	-10921639	183.571	183	98	248	3855	41.217	4.800	0.204	1.510
ID526962	526962	75	39.749	11.876	15.611	0	280	280	2	1	-10921639	67.333	58	32	117	1414	25.051	7.600	0.251	1.079
ID526963	526963	61	47.627	17.754	19.172	0	280	280	2	1	-10921639	122.190	117	65	202	2566	38.040	2.000	0.095	0.559
ID526964	526964	60	54.724	22.654	18.611	0	280	280	2	1	-10921639	157.190	170	52	222	3301	49.004	2.000	0.150	0.837
ID526965	526965	52	79.455	19.516	27.971	0	280	280	2	1	-10921639	129.143	124	58	209	2712	44.246	2.000	0.338	1.475
ID526952	526952	57	83.272	23.460	15.256	0	281	281	2	1	-10921639	178.857	176	98	255	3756	47.423	2.000	0.250	1.506
ID526953	526953	61	51.324	17.837	18.728	0	281	281	2	1	-10921639	134.143	137	58	189	2817	38.168	2.000	0.176	1.051
ID526954	526954	52	58.376	18.963	28.023	0	281	281	2	1	-10921639	121.000	124	52	189	2541	37.829	3.200	0.262	1.329
ID526970	526970	None	35.429	20.418	9.347	0	282	282	2	1	-10921639	85.857	91	39	124	1803	25.891	4.800	0.266	1.393
ID526971	526971	57	62.381	23.207	14.874	0	282	282	2	1	-10921639	159.000	163	85	248	3339	39.485	6.359	0.185	1.255
ID526972	526972	61	46.002	17.885	18.642	0	282	282	2	1	-10921639	137.381	143	58	189	2885	34.485	2.000	0.150	1.039
ID526973	526973	60	51.762	23.668	18.891	0	282	282	2	1	-10921639	142.810	170	52	189	2999	46.216	2.000	0.164	0.871
ID526974	526974	52	70.567	19.539	28.108	0	282	282	2	1	-10921639	117.905	111	52	183	2476	42.705	2.000	0.299	1.273
ID526984	526984	57	80.401	23.196	14.990	0	283	283	2	1	-10921639	179.857	176	98	248	3777	41.480	4.800	0.249	1.730
ID526985	526985	60	40.695	23.363	18.640	0	283	283	2	1	-10921639	153.952	163	91	209	3233	32.065	4.800	0.125	1.069
ID526986	526986	52	82.373	19.820	27.910	0	283	283	2	1	-10921639	130.571	124	45	228	2742	48.034	2.000	0.313	1.297
ID526987	526987	62	55.250	16.282	29.017	0	283	283	2	1	-10921639	104.000	91	32	156	2184	40.422	2.000	0.229	0.958
ID526968	526968	52	66.795	19.660	28.426	0	284	284	2	1	-10921639	123.524	117	52	196	2594	47.556	2.000	0.252	1.046
ID526969	526969	62	58.194	17.212	28.693	0	284	284	2	1	-10921639	121.429	111	45	183	2550	43.417	4.800	0.262	1.160
ID526966	526966	57	64.786	23.749	15.126	0	284	284	2	1	-10921639	170.810	183	52	228	3587	47.745	4.800	0.210	1.240
ID526967	526967	60	38.129	23.204	18.806	0	284	284	2	1	-10921639	148.286	143	65	209	3114	39.239	2.000	0.099	0.684
ID526976	526976	57	64.600	23.266	14.878	0	285	285	2	1	-10921639	169.333	170	98	228	3556	37.521	4.800	0.200	1.501
ID526977	526977	64	35.287	19.100	17.293	0	285	285	2	1	-10921639	142.857	150	78	202	3000	34.442	4.800	0.107	0.801
ID526978	526978	65	36.175	20.701	22.155	0	285	285	2	1	-10921639	112.000	117	45	170	2352	36.304	2.000	0.127	0.696
ID526979	526979	62	66.928	16.658	28.340	0	285	285	2	1	-10921639	132.048	130	45	189	2773	43.256	2.000	0.271	1.301
ID526980	526980	52	75.515	20.475	28.336	0	285	285	2	1	-10921639	131.571	124	39	222	2763	52.212	2.000	0.282	1.108
ID526975	526975	63	35.067	20.156	8.926	0	285	285	2	1	-10921639	85.429	91	45	124	1794	23.396	4.800	0.251	1.465
ID526992	526992	63	48.356	20.113	8.878	0	286	286	2	1	-10921639	87.571	85	45	156	1839	26.641	4.800	0.282	1.446
ID526993	526993	57	74.246	23.415	15.088	0	286	286	2	1	-10921639	181.667	183	98	255	3815	48.534	4.800	0.203	1.265
ID526994	526994	64	57.743	20.912	16.866	0	286	286	2	1	-10921639	191.000	189	117	255	4011	32.732	7.600	0.137	1.405
ID526995	526995	65	41.490	20.805	21.894	0	286	286	2	1	-10921639	111.333	117	45	183	2338	38.704	2.000	0.108	0.559
ID526996	526996	62	67.438	16.720	28.238	0	286	286	2	1	-10921639	137.524	130	58	209	2888	39.537	4.800	0.285	1.541
ID526981	526981	57	68.721	23.344	15.049	0	287	287	2	1	-10921639	177.714	183	98	248	3732	41.747	4.800	0.195	1.391
ID526982	526982	62	67.211	16.494	28.426	0	287	287	2	1	-10921639	115.286	117	32	196	2421	49.801	2.000	0.282	1.020
ID526983	526983	None	58.898	19.903	28.798	0	287	287	2	1	-10921639	113.143	117	39	183	2376	42.482	2.000	0.248	1.057
ID526988	526988	63	52.461	20.644	9.406	0	288	288	2	1	-10921639	99.095	98	39	163	2081	34.642	2.000	0.275	1.234
ID526989	526989	57	80.449	23.526	14.984	0	288	288	2	1	-10921639	172.095	183	58	255	3614	57.543	2.000	0.225	1.097
ID526990	526990	66	39.366	22.409	20.208	0	288	288	2	1	-10921639	147.429	143	71	202	3096	36.240	6.356	0.105	0.775
ID526991	526991	62	74.285	17.227	28.278	0	288	288	2	1	-10921639	131.905	124	65	209	2770	43.182	4.800	0.293	1.385
ID527008	527008	66	52.906	23.522	18.678	0	289	289	2	1	-10921639	155.762	176	52	235	3271	57.488	2.000	0.130	0.622
ID527009	527009	62	77.755	16.484	27.759	0	289	289	2	1	-10921639	128.714	117	58	228	2703	49.304	2.000	0.323	1.275
ID527010	527010	67	54.143	20.085	28.957	0	289	289	2	1	-10921639	114.429	124	45	196	2403	40.859	7.600	0.210	0.971
ID527005	527005	63	38.884	20.216	9.194	0	289	289	2	1	-10921639	80.857	85	32	130	1698	23.737	4.800	0.254	1.381
ID527006	527006	57	67.146	23.621	14.958	0	289	289	2	1	-10921639	166.714	163	45	228	3501	50.983	4.800	0.199	1.087
ID527007	527007	None	43.855	20.854	17.758	0	289	289	2	1	-10921639	179.048	189	117	235	3760	35.685	7.600	0.108	0.977
ID527011	527011	57	78.807	23.436	15.038	0	290	290	2	1	-10921639	184.286	183	98	255	3870	43.859	4.800	0.220	1.516
ID527012	527012	66	55.068	23.077	18.765	0	290	290	2	1	-10921639	168.810	176	71	222	3545	40.912	2.000	0.141	1.018
ID527013	527013	62	65.321	16.014	28.130	0	290	290	2	1	-10921639	122.143	124	65	196	2565	36.845	2.000	0.268	1.402
ID527014	527014	67	46.892	20.491	29.033	0	290	290	2	1	-10921639	100.143	98	52	176	2103	31.878	2.000	0.174	0.932
ID527016	527016	None	43.074	12.123	15.900	0	291	291	2	1	-10921639	78.571	71	26	143	1650	30.131	7.600	0.206	0.889
ID527017	527017	66	68.417	22.827	18.977	0	291	291	2	1	-10921639	181.524	196	85	255	3812	46.599	2.000	0.162	1.084
ID527018	527018	62	55.252	16.565	27.779	0	291	291	2	1	-10921639	138.429	137	91	183	2907	27.919	4.800	0.241	1.928
ID527019	527019	67	42.220	21.585	28.045	0	291	291	2	1	-10921639	93.857	91	45	163	1971	35.316	2.000	0.167	0.760
ID527015	527015	57	73.348	23.266	15.114	0	291	291	2	1	-10921639	188.952	202	98	255	3968	46.851	4.800	0.205	1.374
ID527000	527000	67	42.971	22.328	27.861	0	292	292	2	1	-10921639	87.048	85	32	156	1828	31.574	2.000	0.183	0.853
ID526997	526997	None	42.746	20.031	9.073	0	292	292	2	1	-10921639	90.857	98	39	137	1908	28.900	4.800	0.252	1.265
ID526998	526998	57	65.198	23.625	15.738	0	292	292	2	1	-10921639	192.857	202	111	248	4050	42.311	6.321	0.195	1.488
ID526999	526999	62	65.874	16.392	27.825	0	292	292	2	1	-10921639	123.095	130	65	176	2585	33.451	4.800	0.313	1.756
ID527001	527001	57	75.663	23.658	16.242	0	293	293	2	1	-10921639	199.857	202	91	255	4197	48.007	6.336	0.211	1.448
ID527002	527002	69	39.140	15.267	18.427	0	293	293	2	1	-10921639	94.667	78	19	176	1988	43.123	2.000	0.099	0.394
ID527003	527003	62	64.604	16.492	27.489	0	293	293	2	1	-10921639	110.762	117	39	196	2326	46.551	2.000	0.270	1.012
ID527004	527004	67	47.105	21.815	27.871	0	293	293	2	1	-10921639	94.333	85	52	150	1981	32.679	2.000	0.202	0.970
ID527024	527024	62	54.160	15.704	27.665	0	294	294	2	1	-10921639	114.429	111	65	170	2403	31.088	2.000	0.241	1.428
ID527020	527020	68	66.788	22.419	14.790	0	294	294	2	1	-10921639	200.286	202	137	248	4206	30.241	4.800	0.192	2.135
ID527021	527021	69	37.795	18.068	17.997	0	294	294	2	1	-10921639	140.619	143	71	209	2953	35.083	4.000	0.148	1.031
ID527022	527022	57	55.099	23.186	17.602	0	294	294	2	1	-10921639	188.857	202	124	241	3966	34.937	4.800	0.152	1.423
ID527023	527023	67	51.133	21.998	26.860	0	294	294	2	1	-10921639	102.810	104	52	176	2159	35.327	2.000	0.193	0.943
ID527025	527025	70	49.859	20.378	9.251	0	295	295	2	1	-10921639	101.190	98	45	170	2125	33.636	4.800	0.264	1.258
ID527026	527026	68	78.174	23.332	15.558	0	295	295	2	1	-10921639	236.952	241	189	255	4976	20.605	4.800	0.235	4.373
ID527027	527027	71	40.713	12.152	15.841	0	295	295	2	1	-10921639	73.000	71	19	156	1533	32.985	7.600	0.178	0.669
ID527028	527028	69	35.571	17.536	19.952	0	295	295	2	1	-10921639	119.333	117	78	163	2506	26.783	7.600	0.115	0.923
ID527029	527029	62	38.843	16.958	26.888	0	295	295	2	1	-10921639	96.952	98	45	150	2036	25.808	2.000	0.185	1.174
ID527030	527030	72	39.539	20.000	29.180	0	295	295	2	1	-10921639	96.333	85	58	143	2023	27.078	7.600	0.174	1.057
ID527048	527048	62	53.361	16.382	27.605	0	296	296	2	1	-10921639	98.905	98	39	170	2077	36.986	2.000	0.267	1.128
ID527049	527049	72	38.350	19.901	28.728	0	296	296	2	1	-10921639	93.238	98	45	137	1958	30.460	7.600	0.167	0.874
ID527044	527044	70	46.458	20.289	9.127	0	296	296	2	1	-10921639	96.619	91	39	163	2029	34.121	4.800	0.245	1.114
ID527045	527045	68	78.779	23.050	15.242	0	296	296	2	1	-10921639	207.238	215	124	255	4352	39.485	6.353	0.215	1.856
ID527046	527046	71	66.236	12.192	15.854	0	296	296	2	1	-10921639	91.190	85	26	183	1915	42.959	7.600	0.314	1.015
ID527047	527047	69	43.612	17.162	18.986	0	296	296	2	1	-10921639	120.952	117	58	189	2540	35.360	7.600	0.160	0.941
ID527032	527032	71	40.910	11.913	15.493	0	297	297	2	1	-10921639	77.095	78	32	143	1619	32.084	2.000	0.200	0.800
ID527033	527033	68	59.560	23.439	15.367	0	297	297	2	1	-10921639	193.000	196	130	255	4053	32.986	4.800	0.186	1.838
ID527034	527034	69	42.216	16.709	18.142	0	297	297	2	1	-10921639	129.429	137	58	189	2718	32.889	4.800	0.162	1.097
ID527035	527035	73	64.238	22.800	17.695	0	297	297	2	1	-10921639	186.048	189	104	255	3907	41.782	2.000	0.167	1.275
ID527036	527036	62	57.639	16.196	27.357	0	297	297	2	1	-10921639	107.857	104	52	176	2265	38.065	2.000	0.256	1.157
ID527037	527037	72	47.793	20.061	29.101	0	297	297	2	1	-10921639	101.095	91	45	170	2123	32.814	7.600	0.170	0.896
ID527031	527031	70	39.537	20.141	9.385	0	297	297	2	1	-10921639	101.905	104	52	156	2140	32.424	4.800	0.216	1.116
ID527040	527040	71	47.620	12.416	15.600	0	298	298	2	1	-10921639	83.905	78	32	163	1762	39.809	7.600	0.230	0.788
ID527041	527041	69	39.072	18.293	16.693	0	298	298	2	1	-10921639	143.381	143	71	202	3011	35.274	4.800	0.113	0.824
ID527042	527042	73	56.663	24.144	18.002	0	298	298	2	1	-10921639	171.476	176	98	228	3601	38.212	4.800	0.171	1.309
ID527043	527043	72	55.798	20.000	28.000	0	298	298	2	1	-10921639	128.333	130	58	202	2695	38.672	4.800	0.223	1.209
ID527038	527038	70	43.776	20.524	9.584	0	298	298	2	1	-10921639	100.762	104	26	163	2116	36.285	2.000	0.150	0.723
ID527039	527039	68	68.911	22.635	14.672	0	298	298	2	1	-10921639	184.857	183	85	255	3882	43.086	4.800	0.193	1.389
ID527050	527050	70	53.788	20.188	9.791	0	299	299	2	1	-10921639	108.857	104	58	183	2286	34.005	2.000	0.212	1.121
ID527051	527051	71	43.904	12.080	15.435	0	299	299	2	1	-10921639	70.143	65	19	143	1473	37.920	2.000	0.220	0.668
ID527052	527052	69	45.209	19.001	16.573	0	299	299	2	1	-10921639	161.190	163	98	215	3385	32.318	2.000	0.123	1.089
ID527053	527053	73	52.287	23.925	17.692	0	299	299	2	1	-10921639	167.143	170	98	228	3510	40.370	2.000	0.143	1.034
ID527054	527054	72	65.903	18.213	27.960	0	299	299	2	1	-10921639	147.238	150	98	176	3092	23.590	4.800	0.324	3.053
ID527056	527056	68	64.334	23.055	14.398	0	300	300	2	1	-10921639	154.286	163	78	228	3240	44.059	2.000	0.184	1.088
ID527057	527057	69	39.577	18.058	16.422	0	300	300	2	1	-10921639	124.000	137	65	196	2604	36.629	2.000	0.096	0.595
ID527058	527058	73	42.102	24.086	18.642	0	300	300	2	1	-10921639	137.571	143	91	183	2889	32.692	2.000	0.137	1.015
ID527059	527059	72	71.316	18.035	28.036	0	300	300	2	1	-10921639	129.667	124	85	202	2723	30.317	4.800	0.323	2.088
ID527055	527055	70	38.263	20.206	8.784	0	300	300	2	1	-10921639	96.333	104	45	137	2023	24.620	4.800	0.235	1.488
ID527060	527060	68	37.774	23.155	14.665	0	301	301	2	1	-10921639	130.476	130	98	163	2740	20.059	2.000	0.154	1.735
ID527061	527061	72	37.076	19.211	28.416	0	301	301	2	1	-10921639	99.810	98	45	143	2096	21.106	4.800	0.192	1.525
ID527062	527062	None	36.545	12.063	15.877	0	302	302	2	1	-10921639	75.905	65	39	143	1594	23.203	7.600	0.193	1.058
ID527065	527065	None	36.584	28.000	39.000	0	304	304	2	1	-10921639	48.429	42	18	85	1017	23.029	3.200	0.426	1.256
ID527064	527064	None	37.910	23.664	14.738	0	305	305	2	1	-10921639	90.857	91	45	137	1908	23.178	4.800	0.189	1.245
ID527063	527063	None	35.018	10.672	3.938	0	306	306	2	1	-10921639	54.619	45	32	98	1147	21.692	2.000	0.273	1.080
ID527068	527068	None	36.962	23.737	17.550	0	307	307	2	1	-10921639	88.857	91	52	124	1866	23.429	2.000	0.199	1.257
ID527066	527066	None	35.390	10.770	4.060	0	308	308	2	1	-10921639	56.238	45	26	104	1181	22.541	2.000	0.262	1.036
ID527067	527067	None	39.672	22.778	15.101	0	311	311	2	1	-10921639	78.952	78	39	124	1658	24.248	2.000	0.215	1.153
ID527069	527069	None	39.255	22.617	14.000	0	319	319	2	1	-10921639	82.333	78	45	130	1729	23.183	4.800	0.249	1.417
ID527071	527071	None	36.267	10.618	4.331	0	325	325	2	1	-10921639	53.143	52	19	98	1116	23.823	2.000	0.335	1.120
ID527070	527070	None	35.937	24.730	18.892	0	326	326	2	1	-10921639	70.190	65	32	130	1474	25.167	2.000	0.179	0.845
ID527072	527072	74	38.659	25.005	18.934	0	330	330	2	1	-10921639	63.048	58	32	156	1324	27.963	2.000	0.203	0.762
ID527073	527073	None	38.586	10.796	3.846	0	331	331	2	1	-10921639	46.857	39	13	98	984	24.941	2.000	0.356	0.986
ID527074	527074	74	37.218	23.984	18.982	0	331	331	2	1	-10921639	73.000	71	26	130	1533	25.848	2.000	0.212	0.989
ID527075	527075	None	36.760	24.660	19.187	0	339	339	2	1	-10921639	76.476	78	32	130	1606	24.891	7.600	0.220	1.107
