# Supplementary material for: Progressive enhancement of kinetic proofreading in T cell antigen discrimination from receptor activation to DAG generation
Source: eLife. 2022 Sep 20;11:e75263. doi: 10.7554/eLife.75263 (PMC9536835; doi:10.7554/eLife.75263)
Supplement: Figure 5—source data 1. — Each data table is the TrackMate ‘spot-statistics’ output of one cell over four cycles of blue-light illumination (frames 0–40, 100–140, 200–240, and 300–340, with 3 s interval between frames). We calculated the lifetime of TrackIDs that existed at the start of each period of blue-light illumination that did not last for the full period and fit the resulting lifetime distributions using custom Python scripts available at https://github.com/dbritain/KP-paper (copy archived at swh:1:rev:167fa456901903740f0f3ee6a3e5324bc45207ea, Britain, 2022). [file elife-75263-fig5-data1.zip › Fig5SourceData/LOV/lov1/r2/lov1.csv]

Label	ID	TRACK_ID	QUALITY	POSITION_X	POSITION_Y	POSITION_Z	POSITION_T	FRAME	RADIUS	VISIBILITY	MANUAL_COLOR	MEAN_INTENSITY	MEDIAN_INTENSITY	MIN_INTENSITY	MAX_INTENSITY	TOTAL_INTENSITY	STANDARD_DEVIATION	ESTIMATED_DIAMETER	CONTRAST	SNR
ID226823	226823	3	80.805	24.827	8.712	0	0	0	2	1	-10921639	169.952	171	106	255	3569	41.856	4.800	0.245	1.597
ID226827	226827	None	57.925	31.076	21.772	0	0	0	2	1	-10921639	171.095	171	102	255	3593	40.452	2.000	0.121	0.915
ID226826	226826	4	74.937	37.369	18.096	0	0	0	2	1	-10921639	194.333	190	115	255	4081	41.418	4.800	0.189	1.489
ID226825	226825	None	42.331	26.199	16.851	0	0	0	2	1	-10921639	160.524	162	111	217	3371	35.871	3.200	0.106	0.860
ID226824	226824	5	55.392	34.434	10.922	0	0	0	2	1	-10921639	123.143	120	69	204	2586	37.110	2.000	0.187	1.047
ID226831	226831	6	46.638	29.664	27.938	0	0	0	2	1	-10921639	136.000	129	88	222	2856	37.740	2.000	0.134	0.854
ID226830	226830	7	52.918	26.350	25.177	0	0	0	2	1	-10921639	152.714	153	106	236	3207	35.594	2.000	0.138	1.044
ID226829	226829	8	62.480	12.549	22.862	0	0	0	2	1	-10921639	220.667	231	92	255	4634	42.847	3.200	0.132	1.204
ID226828	226828	None	73.082	9.350	23.321	0	0	0	2	1	-10921639	204.571	217	102	255	4296	50.292	4.800	0.182	1.255
ID226835	226835	0	60.580	32.443	37.973	0	0	0	2	1	-10921639	146.571	143	92	199	3078	29.053	4.800	0.236	1.926
ID226834	226834	None	72.499	38.032	30.813	0	0	0	2	1	-10921639	200.143	190	125	255	4203	47.565	7.600	0.181	1.289
ID226833	226833	1	66.589	20.282	30.183	0	0	0	2	1	-10921639	195.810	199	129	255	4112	35.027	4.800	0.196	1.831
ID226832	226832	2	64.914	40.792	28.404	0	0	0	2	1	-10921639	206.381	204	102	255	4334	44.810	4.800	0.171	1.348
ID226816	226816	0	51.691	33.313	38.038	0	1	1	2	1	-10921639	132.286	139	78	194	2778	29.045	4.800	0.220	1.645
ID226807	226807	3	48.594	24.974	9.131	0	1	1	2	1	-10921639	122.952	125	78	171	2582	28.591	2.000	0.184	1.338
ID226811	226811	7	51.408	26.151	24.196	0	1	1	2	1	-10921639	169.762	171	125	217	3565	27.716	3.200	0.153	1.626
ID226810	226810	8	67.916	12.988	23.260	0	1	1	2	1	-10921639	221.857	231	148	255	4659	37.339	4.800	0.161	1.644
ID226809	226809	4	54.751	37.023	18.365	0	1	1	2	1	-10921639	183.238	176	129	255	3848	35.113	7.600	0.111	1.043
ID226808	226808	5	62.495	33.784	10.845	0	1	1	2	1	-10921639	144.238	134	83	217	3029	39.287	2.000	0.159	1.009
ID226815	226815	1	52.360	21.015	29.783	0	1	1	2	1	-10921639	193.238	199	125	236	4058	29.863	6.320	0.167	1.852
ID226814	226814	2	77.342	40.840	29.156	0	1	1	2	1	-10921639	163.333	157	78	231	3430	42.467	2.000	0.224	1.406
ID226813	226813	None	52.116	20.768	28.306	0	1	1	2	1	-10921639	174.952	190	97	236	3674	42.262	7.600	0.124	0.915
ID226812	226812	6	53.237	29.412	27.161	0	1	1	2	1	-10921639	145.905	148	74	227	3064	41.977	2.000	0.125	0.770
ID226803	226803	6	40.305	29.431	27.463	0	2	2	2	1	-10921639	128.286	125	92	185	2694	29.923	2.000	0.105	0.817
ID226802	226802	8	74.157	12.790	23.332	0	2	2	2	1	-10921639	194.000	190	120	255	4074	47.718	3.200	0.161	1.125
ID226801	226801	5	56.841	34.806	11.787	0	2	2	2	1	-10921639	156.667	148	88	231	3290	35.748	4.800	0.168	1.261
ID226806	226806	0	41.562	32.782	37.930	0	2	2	2	1	-10921639	124.762	125	69	185	2620	32.594	4.800	0.167	1.093
ID226805	226805	1	48.881	18.682	30.670	0	2	2	2	1	-10921639	165.381	162	97	213	3473	35.095	4.800	0.153	1.253
ID226804	226804	None	44.052	13.197	30.972	0	2	2	2	1	-10921639	128.000	125	55	227	2688	41.370	2.000	0.093	0.528
ID226858	226858	0	42.332	32.160	39.257	0	3	3	2	1	-10921639	137.048	134	74	171	2878	24.911	4.800	0.165	1.560
ID226857	226857	None	43.348	41.149	28.669	0	3	3	2	1	-10921639	116.143	111	51	190	2439	35.298	2.000	0.129	0.749
ID226856	226856	6	60.728	28.893	27.319	0	3	3	2	1	-10921639	144.619	153	60	213	3037	45.518	2.000	0.171	0.927
ID226855	226855	None	54.531	38.998	16.775	0	3	3	2	1	-10921639	149.524	148	83	227	3140	34.490	2.000	0.145	1.098
ID226854	226854	5	46.945	34.877	11.108	0	3	3	2	1	-10921639	126.095	134	46	194	2648	37.407	2.000	0.146	0.861
ID226853	226853	None	41.581	47.000	1.000	0	3	3	2	1	-10921639	146.286	153	112	194	3072	23.234	7.600	0.196	2.066
ID226850	226850	0	40.804	33.355	37.399	0	4	4	2	1	-10921639	106.143	97	64	185	2229	34.176	2.000	0.101	0.567
ID226849	226849	None	47.481	44.651	34.310	0	4	4	2	1	-10921639	128.238	115	88	199	2693	31.413	2.000	0.138	0.992
ID226848	226848	None	41.085	20.002	31.370	0	4	4	2	1	-10921639	152.857	157	106	217	3210	26.129	4.800	0.132	1.360
ID226847	226847	None	58.845	13.323	30.079	0	4	4	2	1	-10921639	139.190	139	88	227	2923	39.034	2.000	0.186	1.121
ID226846	226846	None	53.485	17.900	17.589	0	4	4	2	1	-10921639	130.762	125	88	204	2746	34.193	2.000	0.154	1.021
ID226845	226845	None	40.563	25.937	10.319	0	4	4	2	1	-10921639	96.714	92	32	162	2031	32.038	2.000	0.156	0.814
ID226843	226843	None	54.518	37.521	20.961	0	5	5	2	1	-10921639	133.857	139	64	204	2811	43.108	2.000	0.147	0.795
ID226842	226842	5	45.078	34.634	9.665	0	5	5	2	1	-10921639	143.476	143	92	199	3013	29.185	6.289	0.144	1.239
ID226841	226841	None	47.279	29.920	3.813	0	5	5	2	1	-10921639	119.429	125	64	171	2508	27.708	4.800	0.207	1.476
ID226844	226844	None	45.531	28.595	27.439	0	5	5	2	1	-10921639	124.381	129	51	180	2612	40.478	2.000	0.133	0.723
ID226875	226875	None	44.621	7.101	18.683	0	6	6	2	1	-10921639	132.619	129	92	208	2785	32.136	2.000	0.119	0.879
ID226874	226874	None	42.508	42.491	16.441	0	6	6	2	1	-10921639	115.667	106	78	185	2429	30.720	2.000	0.138	0.913
ID226873	226873	5	44.942	34.300	9.959	0	6	6	2	1	-10921639	148.714	153	92	204	3123	29.985	3.200	0.138	1.204
ID226877	226877	None	53.673	16.453	29.627	0	6	6	2	1	-10921639	139.952	143	55	208	2939	42.351	2.000	0.179	1.004
ID226876	226876	None	42.623	24.852	24.776	0	6	6	2	1	-10921639	133.857	134	69	185	2811	31.331	7.600	0.158	1.167
ID226851	226851	5	40.697	34.584	11.304	0	7	7	2	1	-10921639	107.190	102	55	166	2251	29.662	2.000	0.155	0.967
ID226852	226852	9	51.226	29.396	27.760	0	7	7	2	1	-10921639	138.000	134	69	231	2898	41.045	2.000	0.159	0.924
ID226859	226859	None	44.738	39.000	0.000	0	8	8	2	1	-10921639	137.952	139	99	208	2897	25.662	4.800	0.193	1.736
ID226864	226864	9	45.194	28.924	27.421	0	8	8	2	1	-10921639	121.143	129	69	162	2544	30.158	4.800	0.181	1.231
ID226863	226863	None	54.851	7.118	18.132	0	8	8	2	1	-10921639	154.333	162	102	204	3241	35.764	2.000	0.164	1.216
ID226862	226862	10	47.835	40.588	15.532	0	8	8	2	1	-10921639	121.190	125	69	190	2545	32.945	2.000	0.161	1.019
ID226861	226861	None	43.527	20.310	3.172	0	8	8	2	1	-10921639	98.286	97	41	166	2064	34.278	2.000	0.150	0.748
ID226860	226860	None	45.877	47.000	0.000	0	8	8	2	1	-10921639	127.238	134	91	194	2672	31.621	2.000	0.204	1.366
ID226819	226819	9	65.287	29.528	27.284	0	9	9	2	1	-10921639	144.762	143	88	227	3040	39.231	7.600	0.201	1.233
ID226818	226818	None	41.675	38.548	21.135	0	9	9	2	1	-10921639	109.714	111	41	190	2304	36.715	2.000	0.111	0.597
ID226817	226817	10	40.157	42.464	13.431	0	9	9	2	1	-10921639	109.000	106	60	166	2289	29.064	2.000	0.159	1.026
ID226822	226822	None	62.223	14.442	38.169	0	9	9	2	1	-10921639	134.524	129	88	204	2825	30.512	4.800	0.273	1.890
ID226821	226821	11	60.602	40.593	29.774	0	9	9	2	1	-10921639	137.048	125	83	245	2878	44.167	2.000	0.156	0.838
ID226820	226820	None	55.294	15.446	29.750	0	9	9	2	1	-10921639	155.000	153	88	213	3255	33.706	4.800	0.201	1.541
ID226867	226867	None	44.335	38.902	17.310	0	10	10	2	1	-10921639	119.238	111	60	190	2504	34.079	2.000	0.148	0.903
ID226866	226866	12	59.378	14.006	13.051	0	10	10	2	1	-10921639	147.762	148	102	204	3103	36.011	2.000	0.180	1.250
ID226865	226865	None	47.527	47.000	0.000	0	10	10	2	1	-10921639	151.762	139	112	194	3187	27.599	7.600	0.217	1.963
ID226871	226871	None	43.977	22.480	32.239	0	10	10	2	1	-10921639	126.762	129	64	180	2662	30.599	2.000	0.143	1.036
ID226870	226870	11	53.800	41.194	30.529	0	10	10	2	1	-10921639	141.857	139	97	213	2979	31.786	2.000	0.169	1.293
ID226869	226869	9	76.732	29.206	27.438	0	10	10	2	1	-10921639	139.476	134	78	231	2929	46.750	2.000	0.238	1.147
ID226868	226868	None	42.353	21.120	26.163	0	10	10	2	1	-10921639	147.810	157	74	204	3104	32.811	3.200	0.133	1.059
ID226872	226872	None	45.236	32.258	39.139	0	10	10	2	1	-10921639	115.429	115	60	180	2424	31.387	7.600	0.177	1.108
ID226840	226840	13	41.404	12.623	36.935	0	11	11	2	1	-10921639	116.095	120	51	166	2438	32.380	3.200	0.145	0.907
ID226839	226839	None	44.952	37.073	31.722	0	11	11	2	1	-10921639	84.429	83	41	139	1773	26.666	4.800	0.258	1.297
ID226838	226838	9	76.694	29.145	26.906	0	11	11	2	1	-10921639	132.857	129	60	208	2790	47.227	2.000	0.280	1.231
ID226837	226837	None	57.969	38.680	20.900	0	11	11	2	1	-10921639	144.810	148	74	222	3041	40.112	2.000	0.144	0.910
ID226836	226836	12	47.261	13.150	12.213	0	11	11	2	1	-10921639	129.524	129	83	171	2720	29.176	4.800	0.192	1.430
ID226882	226882	13	41.101	9.875	36.890	0	12	12	2	1	-10921639	119.000	125	64	162	2499	27.373	2.000	0.165	1.231
ID226881	226881	9	45.511	29.559	27.062	0	12	12	2	1	-10921639	84.571	78	13	148	1776	38.610	2.000	0.188	0.693
ID226880	226880	None	45.684	0.000	22.000	0	12	12	2	1	-10921639	144.143	139	111	185	3027	22.393	6.148	0.183	1.987
ID226879	226879	None	46.283	7.532	19.013	0	12	12	2	1	-10921639	109.667	111	51	190	2303	34.610	2.000	0.140	0.777
ID226878	226878	93	47.550	35.406	11.214	0	12	12	2	1	-10921639	129.190	115	74	204	2713	33.529	2.000	0.139	0.941
ID226891	226891	13	40.947	11.373	36.422	0	13	13	2	1	-10921639	113.476	120	60	166	2383	32.921	6.403	0.160	0.950
ID226890	226890	9	46.021	29.470	26.995	0	13	13	2	1	-10921639	114.286	111	74	176	2400	30.470	2.000	0.175	1.116
ID226889	226889	None	77.309	0.000	18.000	0	13	13	2	1	-10921639	184.476	190	111	255	3874	38.533	4.800	0.259	1.972
ID226888	226888	93	40.782	34.576	11.064	0	13	13	2	1	-10921639	112.048	111	37	190	2353	36.854	7.600	0.128	0.692
ID226887	226887	None	40.142	47.000	0.000	0	13	13	2	1	-10921639	106.667	117	65	176	2240	29.515	3.200	0.176	1.083
ID226883	226883	None	40.041	45.306	7.912	0	14	14	2	1	-10921639	124.286	120	78	176	2610	30.120	2.000	0.114	0.844
ID226886	226886	14	44.840	35.292	21.699	0	14	14	2	1	-10921639	126.524	134	64	190	2657	34.567	2.000	0.139	0.891
ID226885	226885	None	46.949	41.400	12.992	0	14	14	2	1	-10921639	126.952	125	74	199	2666	32.898	4.800	0.161	1.069
ID226884	226884	None	41.625	26.361	9.971	0	14	14	2	1	-10921639	101.905	88	51	171	2140	33.326	2.000	0.108	0.597
ID226926	226926	14	42.569	37.895	21.938	0	15	15	2	1	-10921639	136.143	139	74	190	2859	31.463	2.000	0.138	1.053
ID226925	226925	None	44.529	6.766	9.530	0	15	15	2	1	-10921639	137.762	134	88	190	2893	28.573	2.000	0.143	1.209
ID226907	226907	None	52.331	25.538	9.728	0	16	16	2	1	-10921639	120.524	115	83	180	2531	31.441	2.000	0.198	1.268
ID226909	226909	15	45.480	13.753	30.639	0	16	16	2	1	-10921639	126.476	129	32	231	2656	38.728	2.000	0.145	0.827
ID226908	226908	16	49.061	7.471	18.755	0	16	16	2	1	-10921639	158.524	148	97	236	3329	35.057	7.600	0.124	0.998
ID226899	226899	None	41.710	32.094	39.697	0	17	17	2	1	-10921639	92.714	83	46	139	1947	27.661	2.000	0.173	0.989
ID226898	226898	15	40.297	15.744	29.439	0	17	17	2	1	-10921639	161.095	162	111	204	3383	27.503	2.000	0.116	1.218
ID226897	226897	17	44.865	29.081	26.708	0	17	17	2	1	-10921639	109.762	106	37	171	2305	38.261	2.000	0.137	0.693
ID226896	226896	None	50.226	0.000	27.000	0	17	17	2	1	-10921639	111.762	120	74	153	2347	24.265	4.800	0.273	1.973
ID226900	226900	None	51.341	0.000	42.000	0	17	17	2	1	-10921639	139.762	139	99	176	2935	25.530	4.800	0.271	2.333
ID226895	226895	16	50.311	7.930	17.807	0	17	17	2	1	-10921639	168.476	171	125	231	3538	29.393	6.297	0.152	1.511
ID226894	226894	None	45.005	41.862	17.321	0	17	17	2	1	-10921639	147.000	143	102	185	3087	25.497	4.800	0.171	1.687
ID226893	226893	18	40.259	25.308	14.430	0	17	17	2	1	-10921639	126.952	129	69	185	2666	28.051	4.800	0.134	1.069
ID226892	226892	None	50.582	34.268	11.038	0	17	17	2	1	-10921639	121.048	125	69	180	2542	29.726	4.800	0.202	1.366
ID226915	226915	None	40.640	20.770	3.337	0	18	18	2	1	-10921639	102.190	88	60	208	2146	36.788	2.000	0.094	0.476
ID226914	226914	None	41.223	37.750	2.462	0	18	18	2	1	-10921639	142.762	134	111	213	2998	26.306	2.000	0.108	1.058
ID226919	226919	None	51.281	41.236	14.143	0	18	18	2	1	-10921639	115.571	115	64	190	2427	33.849	2.000	0.183	1.056
ID226918	226918	18	50.307	27.236	13.645	0	18	18	2	1	-10921639	152.238	157	97	213	3197	30.078	4.800	0.183	1.567
ID226917	226917	None	41.880	14.763	6.148	0	18	18	2	1	-10921639	115.190	111	88	148	2419	20.798	4.800	0.205	1.885
ID226916	226916	106	43.090	3.116	3.851	0	18	18	2	1	-10921639	107.190	106	69	171	2251	28.652	2.000	0.157	1.014
ID226923	226923	None	40.326	36.000	42.000	0	18	18	2	1	-10921639	96.095	92	41	143	2018	27.262	7.600	0.220	1.271
ID226922	226922	17	43.039	29.539	26.842	0	18	18	2	1	-10921639	99.810	106	18	157	2096	36.297	2.000	0.164	0.774
ID226921	226921	None	59.300	38.265	20.852	0	18	18	2	1	-10921639	128.238	115	64	208	2693	40.820	2.000	0.173	0.928
ID226920	226920	16	44.637	7.903	19.054	0	18	18	2	1	-10921639	132.476	120	102	227	2782	30.974	7.600	0.105	0.814
ID226913	226913	None	56.195	13.996	38.501	0	19	19	2	1	-10921639	137.190	139	74	185	2881	33.322	2.000	0.208	1.417
ID226912	226912	61	43.115	0.000	33.000	0	19	19	2	1	-10921639	124.714	129	82	153	2619	24.354	4.800	0.230	1.914
ID226911	226911	27	42.027	24.740	8.994	0	19	19	2	1	-10921639	133.000	134	74	185	2793	30.522	2.000	0.134	1.031
ID226910	226910	106	51.667	2.982	4.130	0	19	19	2	1	-10921639	116.333	115	60	194	2443	33.775	2.000	0.161	0.957
ID226906	226906	61	44.941	0.000	34.000	0	20	20	2	1	-10921639	90.238	78	56	134	1895	25.225	2.000	0.234	1.359
ID226905	226905	None	40.873	43.711	29.004	0	20	20	2	1	-10921639	118.857	125	69	157	2496	23.804	4.800	0.202	1.680
ID226904	226904	None	50.194	17.236	29.201	0	20	20	2	1	-10921639	127.143	129	78	194	2670	31.787	2.000	0.155	1.072
ID226903	226903	None	42.523	21.211	23.375	0	20	20	2	1	-10921639	128.762	125	83	176	2704	26.317	4.800	0.152	1.294
ID226902	226902	None	47.142	31.616	21.781	0	20	20	2	1	-10921639	132.000	129	74	190	2772	35.599	2.000	0.156	1.001
ID226901	226901	27	50.509	25.655	9.999	0	20	20	2	1	-10921639	155.238	157	102	213	3260	27.300	7.600	0.161	1.578
ID226924	226924	None	47.793	1.006	16.787	0	21	21	2	1	-10921639	187.238	180	129	255	3932	34.097	4.800	0.138	1.333
ID226939	226939	40	51.057	14.941	29.056	0	22	22	2	1	-10921639	144.190	153	78	213	3028	36.983	7.600	0.177	1.171
ID226938	226938	19	51.471	29.049	26.952	0	22	22	2	1	-10921639	96.857	88	37	157	2034	33.709	2.000	0.204	0.973
ID226937	226937	None	46.705	44.199	26.382	0	22	22	2	1	-10921639	112.619	111	60	171	2365	27.632	2.000	0.194	1.324
ID226936	226936	41	40.502	6.435	18.045	0	22	22	2	1	-10921639	152.476	153	106	190	3202	20.789	6.388	0.134	1.734
ID226935	226935	27	42.286	26.925	9.663	0	22	22	2	1	-10921639	150.619	157	64	208	3163	31.761	4.800	0.136	1.135
ID226934	226934	39	47.670	3.567	3.835	0	22	22	2	1	-10921639	138.000	143	74	208	2898	39.257	2.000	0.137	0.845
ID226931	226931	32	41.759	38.096	21.808	0	23	23	2	1	-10921639	133.714	129	78	217	2808	32.373	2.000	0.142	1.029
ID226930	226930	None	46.693	31.012	21.057	0	23	23	2	1	-10921639	115.381	115	69	166	2423	30.525	2.000	0.141	0.935
ID226929	226929	41	40.597	7.280	18.097	0	23	23	2	1	-10921639	138.286	129	83	199	2904	30.532	2.000	0.116	0.938
ID226928	226928	27	63.644	26.371	9.848	0	23	23	2	1	-10921639	148.857	134	88	241	3126	42.548	4.800	0.205	1.192
ID226933	226933	40	58.919	13.706	30.660	0	23	23	2	1	-10921639	122.143	115	51	204	2565	43.994	2.000	0.206	0.948
ID226932	226932	19	44.078	29.407	26.903	0	23	23	2	1	-10921639	87.857	83	37	185	1845	38.591	2.000	0.190	0.728
ID226927	226927	39	42.297	3.029	4.308	0	23	23	2	1	-10921639	137.810	134	92	213	2894	31.960	4.800	0.132	1.008
ID226945	226945	None	46.067	0.000	39.000	0	24	24	2	1	-10921639	135.333	134	97	190	2842	28.508	4.800	0.210	1.650
ID226944	226944	None	40.745	47.000	33.000	0	24	24	2	1	-10921639	120.476	120	78	162	2530	24.500	4.800	0.222	1.786
ID226943	226943	19	48.192	29.517	27.176	0	24	24	2	1	-10921639	110.905	111	46	208	2329	39.264	2.000	0.128	0.641
ID226942	226942	32	42.413	37.069	20.721	0	24	24	2	1	-10921639	136.381	139	83	194	2864	28.366	4.800	0.189	1.529
ID226941	226941	27	40.240	23.633	9.993	0	24	24	2	1	-10921639	106.190	102	69	157	2230	26.992	2.000	0.163	1.105
ID226940	226940	29	43.354	15.000	0.000	0	24	24	2	1	-10921639	96.905	92	51	157	2035	27.421	2.000	0.205	1.205
ID226947	226947	27	44.502	24.619	9.388	0	25	25	2	1	-10921639	124.762	115	64	171	2620	30.463	4.800	0.161	1.137
ID226946	226946	29	42.103	15.000	0.000	0	25	25	2	1	-10921639	129.714	139	86	157	2724	23.990	4.800	0.208	1.861
ID226951	226951	None	50.452	42.097	29.448	0	25	25	2	1	-10921639	128.762	129	78	199	2704	35.299	2.000	0.164	1.026
ID226950	226950	None	57.015	19.154	25.243	0	25	25	2	1	-10921639	144.762	139	78	199	3040	33.903	3.200	0.196	1.397
ID226949	226949	None	41.973	12.689	21.619	0	25	25	2	1	-10921639	124.857	120	78	166	2622	25.987	4.800	0.183	1.490
ID226948	226948	None	41.789	17.237	13.035	0	25	25	2	1	-10921639	101.524	102	46	166	2132	28.583	2.000	0.172	1.041
ID226952	226952	None	49.761	12.847	29.518	0	25	25	2	1	-10921639	124.000	125	78	180	2604	31.621	4.800	0.214	1.382
ID226955	226955	19	50.525	29.072	26.714	0	26	26	2	1	-10921639	105.095	111	37	166	2207	36.334	2.000	0.191	0.929
ID226954	226954	27	52.038	26.011	9.392	0	26	26	2	1	-10921639	118.333	115	55	194	2485	37.063	2.000	0.171	0.931
ID226953	226953	None	42.177	47.000	0.000	0	26	26	2	1	-10921639	81.381	78	48	148	1709	32.364	2.000	0.250	1.006
ID226978	226978	None	63.707	21.023	30.956	0	27	27	2	1	-10921639	138.238	143	83	204	2903	33.237	2.000	0.234	1.579
ID226977	226977	19	47.220	29.878	27.019	0	27	27	2	1	-10921639	110.619	106	55	171	2323	33.057	2.000	0.187	1.054
ID226976	226976	20	50.730	38.091	21.701	0	27	27	2	1	-10921639	132.714	129	83	199	2787	31.490	2.000	0.158	1.152
ID226975	226975	None	48.496	19.000	0.000	0	27	27	2	1	-10921639	128.476	134	74	190	2698	31.689	2.000	0.221	1.470
ID226961	226961	None	46.392	0.000	42.000	0	28	28	2	1	-10921639	120.143	120	82	180	2523	24.735	4.800	0.234	1.840
ID226960	226960	19	40.354	29.719	27.120	0	28	28	2	1	-10921639	102.667	88	46	180	2156	32.035	2.000	0.115	0.659
ID226959	226959	20	50.577	38.286	20.970	0	28	28	2	1	-10921639	130.667	120	88	204	2744	35.522	7.600	0.140	0.901
ID226958	226958	None	51.865	5.266	21.301	0	28	28	2	1	-10921639	132.000	115	60	241	2772	39.816	2.000	0.130	0.763
ID226957	226957	21	57.221	35.211	11.006	0	28	28	2	1	-10921639	117.286	111	64	199	2463	30.059	4.800	0.239	1.507
ID226956	226956	None	43.235	24.837	8.085	0	28	28	2	1	-10921639	117.238	120	69	162	2462	30.612	4.800	0.172	1.122
ID226967	226967	21	49.771	35.771	11.687	0	29	29	2	1	-10921639	120.286	120	64	190	2526	31.409	3.200	0.187	1.206
ID226971	226971	None	50.884	31.409	21.934	0	29	29	2	1	-10921639	127.381	129	78	199	2675	34.409	2.000	0.182	1.138
ID226970	226970	20	60.524	37.803	21.178	0	29	29	2	1	-10921639	137.381	129	78	222	2885	36.125	2.000	0.192	1.226
ID226969	226969	None	43.947	6.692	18.022	0	29	29	2	1	-10921639	141.286	139	92	194	2967	30.965	6.357	0.159	1.250
ID226968	226968	22	66.321	18.880	15.805	0	29	29	2	1	-10921639	143.952	143	64	227	3023	40.469	7.600	0.227	1.318
ID226974	226974	None	40.371	32.168	40.464	0	29	29	2	1	-10921639	94.333	92	46	162	1981	34.033	2.000	0.127	0.627
ID226973	226973	None	43.399	13.822	30.669	0	29	29	2	1	-10921639	105.333	106	60	185	2212	29.865	2.000	0.151	0.926
ID226972	226972	19	41.581	29.798	27.656	0	29	29	2	1	-10921639	80.095	69	32	166	1682	35.560	2.000	0.162	0.628
ID226979	226979	None	50.238	21.041	3.294	0	30	30	2	1	-10921639	113.333	97	74	194	2380	35.361	2.000	0.148	0.824
ID226983	226983	20	56.762	38.083	21.010	0	30	30	2	1	-10921639	131.857	134	60	204	2769	36.560	2.000	0.199	1.200
ID226982	226982	None	53.595	43.395	16.393	0	30	30	2	1	-10921639	167.190	166	134	208	3511	21.796	4.800	0.197	2.528
ID226981	226981	22	42.780	19.211	15.889	0	30	30	2	1	-10921639	118.333	115	60	190	2485	33.097	2.000	0.143	0.893
ID226980	226980	23	45.768	26.329	9.568	0	30	30	2	1	-10921639	105.143	106	41	176	2208	38.556	2.000	0.175	0.812
ID226985	226985	None	48.031	25.717	36.016	0	30	30	2	1	-10921639	96.476	97	46	166	2026	32.402	3.200	0.214	1.051
ID226984	226984	19	62.632	29.670	27.121	0	30	30	2	1	-10921639	108.286	92	55	204	2274	39.632	2.000	0.212	0.958
ID226963	226963	24	40.445	6.086	18.508	0	31	31	2	1	-10921639	127.857	125	60	194	2685	35.881	2.000	0.127	0.801
ID226962	226962	23	47.384	26.106	9.277	0	31	31	2	1	-10921639	117.667	115	55	185	2471	36.376	2.000	0.179	0.980
ID226966	226966	25	59.782	14.211	31.285	0	31	31	2	1	-10921639	127.905	125	64	208	2686	35.685	4.800	0.241	1.392
ID226965	226965	19	51.244	29.640	27.150	0	31	31	2	1	-10921639	106.048	97	51	199	2227	37.840	2.000	0.149	0.729
ID226964	226964	20	43.653	38.514	21.041	0	31	31	2	1	-10921639	126.524	125	74	213	2657	33.932	2.000	0.110	0.741
ID226995	226995	None	45.390	18.890	15.679	0	32	32	2	1	-10921639	77.429	78	32	139	1626	33.148	2.000	0.215	0.827
ID226994	226994	26	40.192	47.000	9.000	0	32	32	2	1	-10921639	113.095	115	74	153	2375	22.403	7.600	0.196	1.651
ID226998	226998	25	44.281	13.798	30.782	0	32	32	2	1	-10921639	130.714	134	69	199	2745	33.413	2.000	0.140	0.959
ID226997	226997	20	55.239	38.988	21.192	0	32	32	2	1	-10921639	154.190	153	102	250	3238	40.203	2.000	0.121	0.828
ID226996	226996	24	40.529	7.085	18.230	0	32	32	2	1	-10921639	129.381	134	69	171	2717	29.974	2.000	0.131	0.999
ID227008	227008	25	42.126	13.399	30.052	0	33	33	2	1	-10921639	115.905	120	46	162	2434	31.613	2.000	0.185	1.147
ID227007	227007	None	40.516	15.751	28.021	0	33	33	2	1	-10921639	129.667	134	88	190	2723	29.191	2.000	0.121	0.961
ID227006	227006	None	49.422	32.959	22.694	0	33	33	2	1	-10921639	131.810	134	64	190	2768	35.518	3.200	0.153	0.982
ID227005	227005	20	55.798	38.574	21.316	0	33	33	2	1	-10921639	175.905	166	120	255	3694	38.013	2.000	0.130	1.062
ID227004	227004	26	56.847	47.000	8.000	0	33	33	2	1	-10921639	115.095	120	69	162	2417	30.520	7.600	0.273	1.620
ID227003	227003	None	43.461	0.000	42.000	0	34	34	2	1	-10921639	101.714	99	73	162	2136	23.037	4.800	0.273	1.891
ID227002	227002	None	48.036	29.212	26.862	0	34	34	2	1	-10921639	106.190	111	69	176	2230	28.074	4.800	0.214	1.334
ID227001	227001	20	65.190	38.020	21.440	0	34	34	2	1	-10921639	155.238	162	83	255	3260	48.297	2.000	0.162	0.895
ID227000	227000	28	43.988	25.634	9.798	0	34	34	2	1	-10921639	113.190	106	64	171	2377	29.770	2.000	0.170	1.106
ID226999	226999	None	40.555	6.275	8.611	0	34	34	2	1	-10921639	143.476	139	102	199	3013	27.627	4.800	0.121	1.120
ID226993	226993	None	41.387	31.937	40.754	0	35	35	2	1	-10921639	138.143	134	78	190	2901	36.225	6.055	0.174	1.129
ID226992	226992	None	56.615	13.012	30.846	0	35	35	2	1	-10921639	138.095	143	55	208	2900	38.254	2.000	0.182	1.109
ID226987	226987	28	41.912	26.024	10.194	0	35	35	2	1	-10921639	104.190	97	60	171	2188	27.883	2.000	0.167	1.070
ID226986	226986	None	48.034	20.897	2.957	0	35	35	2	1	-10921639	113.381	111	74	194	2381	29.869	2.000	0.172	1.115
ID226991	226991	None	40.005	18.880	24.785	0	35	35	2	1	-10921639	127.429	129	78	176	2676	27.656	7.600	0.136	1.103
ID226990	226990	20	42.787	37.538	21.588	0	35	35	2	1	-10921639	130.762	134	60	190	2746	38.984	2.000	0.133	0.786
ID226989	226989	None	42.706	3.208	18.938	0	35	35	2	1	-10921639	127.857	120	74	185	2685	27.368	2.000	0.136	1.121
ID226988	226988	None	45.005	19.213	16.498	0	35	35	2	1	-10921639	104.286	102	55	162	2190	33.885	2.000	0.183	0.950
ID227025	227025	None	43.530	36.854	30.859	0	36	36	2	1	-10921639	126.333	129	74	171	2653	25.962	2.000	0.161	1.350
ID227024	227024	20	72.193	38.778	20.936	0	36	36	2	1	-10921639	166.905	162	106	241	3505	40.213	7.600	0.200	1.383
ID227023	227023	None	41.550	34.686	10.593	0	36	36	2	1	-10921639	105.524	102	60	157	2216	24.933	7.600	0.186	1.329
ID227022	227022	None	46.097	47.000	6.000	0	36	36	2	1	-10921639	75.762	60	41	125	1591	27.628	4.800	0.334	1.374
ID227011	227011	30	63.396	29.889	26.808	0	37	37	2	1	-10921639	129.381	129	64	217	2717	39.372	2.000	0.211	1.147
ID227010	227010	None	40.676	18.478	22.305	0	37	37	2	1	-10921639	115.333	111	51	180	2422	32.679	2.000	0.154	0.941
ID227009	227009	20	75.791	38.570	21.205	0	37	37	2	1	-10921639	157.810	153	55	236	3314	49.663	2.000	0.231	1.193
ID227014	227014	31	40.799	32.760	40.168	0	37	37	2	1	-10921639	110.714	106	69	180	2325	28.650	6.295	0.150	1.009
ID227013	227013	None	51.242	10.214	36.230	0	37	37	2	1	-10921639	138.667	139	97	185	2912	26.891	4.800	0.191	1.654
ID227012	227012	None	63.435	13.173	29.867	0	37	37	2	1	-10921639	152.190	143	102	222	3196	32.582	4.800	0.247	1.852
ID227015	227015	None	44.368	20.314	2.981	0	38	38	2	1	-10921639	108.667	106	55	171	2282	33.992	2.000	0.157	0.867
ID227019	227019	30	49.906	29.272	26.959	0	38	38	2	1	-10921639	118.524	125	55	176	2489	37.591	2.000	0.173	0.928
ID227018	227018	20	55.346	38.787	22.011	0	38	38	2	1	-10921639	148.571	148	78	231	3120	37.255	2.000	0.155	1.071
ID227017	227017	None	43.015	30.521	9.900	0	38	38	2	1	-10921639	131.048	129	97	176	2752	25.287	2.000	0.155	1.393
ID227016	227016	None	42.121	25.877	9.715	0	38	38	2	1	-10921639	115.476	115	69	190	2425	29.313	2.000	0.122	0.854
ID227021	227021	31	47.987	32.657	39.681	0	38	38	2	1	-10921639	129.571	129	64	190	2721	30.688	6.122	0.194	1.372
ID227020	227020	None	56.332	18.499	27.595	0	38	38	2	1	-10921639	145.429	139	78	217	3054	37.405	3.200	0.148	1.005
ID227027	227027	None	41.063	0.000	16.000	0	39	39	2	1	-10921639	145.857	153	78	180	3063	28.978	7.600	0.154	1.345
ID227026	227026	None	40.808	14.435	13.958	0	39	39	2	1	-10921639	118.571	115	78	176	2490	25.986	2.000	0.149	1.183
ID227031	227031	30	43.790	29.577	26.938	0	39	39	2	1	-10921639	107.762	102	55	180	2263	31.146	2.000	0.145	0.879
ID227030	227030	20	74.448	38.078	21.361	0	39	39	2	1	-10921639	165.000	162	83	255	3465	49.355	4.800	0.229	1.247
ID227029	227029	None	40.340	7.262	18.753	0	39	39	2	1	-10921639	122.524	120	64	190	2573	31.522	2.000	0.128	0.879
ID227028	227028	None	42.467	27.080	15.690	0	39	39	2	1	-10921639	132.810	129	74	180	2789	26.536	2.000	0.163	1.405
ID227059	227059	30	56.036	29.428	26.926	0	40	40	2	1	-10921639	114.714	115	51	176	2409	37.157	3.200	0.257	1.261
ID227058	227058	20	53.984	38.185	21.077	0	40	40	2	1	-10921639	150.619	143	102	241	3163	33.830	2.000	0.141	1.097
ID227057	227057	None	44.618	21.139	3.468	0	40	40	2	1	-10921639	72.143	64	18	153	1515	36.589	2.000	0.192	0.635
ID227056	227056	None	45.996	15.000	0.000	0	40	40	2	1	-10921639	97.333	92	69	143	2044	23.898	7.600	0.257	1.663
ID227060	227060	None	48.732	12.430	29.791	0	40	40	2	1	-10921639	114.952	120	51	176	2414	34.068	4.800	0.231	1.264
ID227033	227033	30	44.455	29.167	26.839	0	41	41	2	1	-10921639	98.667	97	37	171	2072	33.480	2.000	0.187	0.927
ID227032	227032	20	55.246	38.604	21.123	0	41	41	2	1	-10921639	113.667	106	55	204	2387	40.930	2.000	0.182	0.855
ID227041	227041	None	46.868	6.000	42.000	0	42	42	2	1	-10921639	131.381	125	86	176	2759	25.789	4.800	0.198	1.682
ID227040	227040	None	44.681	11.512	36.641	0	42	42	2	1	-10921639	137.190	134	102	176	2881	20.856	4.800	0.188	2.083
ID227035	227035	None	41.595	7.510	18.611	0	42	42	2	1	-10921639	137.238	143	64	194	2882	37.055	7.600	0.097	0.657
ID227034	227034	None	52.117	19.191	17.085	0	42	42	2	1	-10921639	112.762	115	69	176	2368	30.566	2.000	0.203	1.246
ID227039	227039	None	46.480	42.239	28.477	0	42	42	2	1	-10921639	128.095	129	69	185	2690	31.834	4.800	0.174	1.193
ID227038	227038	33	46.099	17.149	28.077	0	42	42	2	1	-10921639	119.524	115	74	190	2510	30.199	2.000	0.139	0.968
ID227037	227037	None	61.093	31.224	21.522	0	42	42	2	1	-10921639	147.429	139	78	208	3096	35.864	3.200	0.214	1.452
ID227036	227036	20	43.094	38.366	21.482	0	42	42	2	1	-10921639	106.905	102	37	171	2245	32.100	4.800	0.208	1.147
ID227062	227062	33	49.904	17.114	27.952	0	43	43	2	1	-10921639	140.143	139	97	208	2943	30.632	2.000	0.157	1.243
ID227061	227061	20	52.479	38.438	21.094	0	43	43	2	1	-10921639	128.333	125	64	217	2695	40.068	3.200	0.168	0.921
ID227043	227043	None	50.715	25.682	9.247	0	44	44	2	1	-10921639	120.429	125	69	171	2529	30.626	4.800	0.220	1.419
ID227042	227042	None	46.180	20.534	2.768	0	44	44	2	1	-10921639	88.143	74	27	157	1851	38.602	2.000	0.188	0.724
ID227047	227047	20	47.600	38.937	21.038	0	44	44	2	1	-10921639	107.381	106	46	199	2255	36.957	2.000	0.140	0.713
ID227046	227046	None	40.113	19.053	16.758	0	44	44	2	1	-10921639	131.762	134	55	180	2767	35.965	2.000	0.130	0.844
ID227045	227045	None	49.204	34.676	10.839	0	44	44	2	1	-10921639	102.905	106	51	166	2161	35.774	2.000	0.188	0.912
ID227044	227044	None	40.608	47.000	9.000	0	44	44	2	1	-10921639	92.571	97	55	148	1944	26.619	7.600	0.211	1.214
ID227051	227051	None	44.042	0.000	42.000	0	44	44	2	1	-10921639	115.905	106	82	166	2434	23.132	4.800	0.233	1.894
ID227050	227050	None	40.780	24.751	35.596	0	44	44	2	1	-10921639	92.714	83	51	148	1947	32.413	7.600	0.187	0.900
ID227049	227049	157	63.641	29.031	27.190	0	44	44	2	1	-10921639	132.381	129	64	199	2780	36.348	2.000	0.216	1.295
ID227048	227048	33	48.158	18.907	27.233	0	44	44	2	1	-10921639	158.286	157	115	208	3324	25.080	4.800	0.158	1.718
ID227055	227055	34	40.494	0.000	34.000	0	45	45	2	1	-10921639	109.048	106	60	157	2290	29.016	2.000	0.180	1.145
ID227054	227054	35	42.619	42.100	30.105	0	45	45	2	1	-10921639	122.714	129	83	171	2577	26.546	2.000	0.150	1.207
ID227053	227053	157	50.556	29.606	27.425	0	45	45	2	1	-10921639	92.762	88	32	185	1948	42.801	2.000	0.193	0.701
ID227052	227052	33	57.715	17.866	26.932	0	45	45	2	1	-10921639	165.095	176	88	231	3467	40.036	7.600	0.150	1.077
ID227066	227066	34	42.792	0.000	33.000	0	46	46	2	1	-10921639	110.714	106	64	162	2325	29.237	3.200	0.198	1.254
ID227065	227065	35	57.422	41.100	29.205	0	46	46	2	1	-10921639	125.619	120	88	176	2638	29.726	2.000	0.230	1.582
ID227064	227064	None	42.092	38.803	21.045	0	46	46	2	1	-10921639	117.810	115	64	213	2474	36.076	2.000	0.089	0.534
ID227063	227063	None	42.236	26.319	9.380	0	46	46	2	1	-10921639	106.571	102	51	162	2238	32.002	7.600	0.165	0.945
ID227067	227067	None	42.012	7.935	5.891	0	47	47	2	1	-10921639	123.524	125	78	171	2594	21.791	4.800	0.166	1.618
ID227071	227071	None	44.171	2.000	42.000	0	47	47	2	1	-10921639	113.286	115	73	176	2379	27.641	2.000	0.163	1.151
ID227070	227070	None	47.024	42.999	17.488	0	47	47	2	1	-10921639	133.619	143	55	180	2806	37.620	2.000	0.182	1.092
ID227069	227069	36	46.574	19.518	14.863	0	47	47	2	1	-10921639	134.190	129	97	171	2818	22.748	4.800	0.238	2.270
ID227068	227068	None	44.158	47.000	8.000	0	47	47	2	1	-10921639	73.524	74	12	120	1544	30.301	2.000	0.288	1.084
ID227075	227075	36	44.556	19.380	13.220	0	48	48	2	1	-10921639	107.238	102	64	185	2252	34.502	2.000	0.155	0.833
ID227074	227074	None	40.241	25.855	9.669	0	48	48	2	1	-10921639	116.857	115	69	166	2454	27.198	4.800	0.151	1.125
ID227073	227073	37	43.720	20.784	2.890	0	48	48	2	1	-10921639	96.429	92	51	157	2025	31.835	2.000	0.171	0.884
ID227072	227072	None	61.730	37.000	0.000	0	48	48	2	1	-10921639	103.619	97	55	176	2176	32.367	7.600	0.366	1.715
ID227079	227079	None	42.814	25.706	35.673	0	48	48	2	1	-10921639	90.190	102	27	134	1894	32.592	4.800	0.274	1.189
ID227078	227078	None	59.558	22.915	31.092	0	48	48	2	1	-10921639	108.619	97	51	231	2281	43.564	2.000	0.183	0.772
ID227077	227077	None	51.232	29.507	27.169	0	48	48	2	1	-10921639	105.667	88	60	217	2219	43.727	2.000	0.111	0.485
ID227076	227076	None	43.404	21.180	18.349	0	48	48	2	1	-10921639	110.000	102	60	176	2310	31.291	3.200	0.137	0.848
ID227080	227080	None	41.490	6.000	42.000	0	48	48	2	1	-10921639	134.857	139	102	166	2832	21.666	7.600	0.169	1.798
ID227083	227083	38	46.091	12.854	30.696	0	49	49	2	1	-10921639	107.762	97	32	190	2263	39.185	2.000	0.149	0.712
ID227082	227082	None	56.668	18.258	27.957	0	49	49	2	1	-10921639	132.429	125	69	208	2781	34.167	2.000	0.191	1.243
ID227081	227081	37	49.222	21.244	3.110	0	49	49	2	1	-10921639	100.190	92	60	190	2104	36.356	3.200	0.172	0.810
ID227091	227091	None	42.243	47.000	42.000	0	50	50	2	1	-10921639	88.381	102	35	129	1856	32.401	4.800	0.270	1.159
ID227090	227090	145	41.157	32.846	40.839	0	50	50	2	1	-10921639	113.238	115	41	162	2378	32.142	4.800	0.203	1.190
ID227089	227089	None	53.560	34.961	28.989	0	50	50	2	1	-10921639	140.571	134	92	185	2952	28.788	2.000	0.182	1.503
ID227088	227088	38	49.911	12.902	29.042	0	50	50	2	1	-10921639	141.952	139	102	194	2981	25.769	4.800	0.203	1.857
ID227087	227087	None	42.731	29.474	27.002	0	50	50	2	1	-10921639	98.238	92	41	190	2063	38.955	2.000	0.163	0.708
ID227086	227086	None	57.979	33.753	19.466	0	50	50	2	1	-10921639	141.238	143	60	231	2966	41.106	2.000	0.182	1.058
ID227085	227085	None	46.232	39.262	16.965	0	50	50	2	1	-10921639	125.619	125	78	190	2638	32.312	2.000	0.137	0.936
ID227084	227084	146	44.939	35.078	10.745	0	50	50	2	1	-10921639	93.667	88	37	153	1967	30.957	2.000	0.194	0.985
ID227095	227095	None	41.139	15.689	20.023	0	51	51	2	1	-10921639	133.143	134	78	171	2796	23.027	4.800	0.148	1.487
ID227094	227094	42	49.333	26.695	17.018	0	51	51	2	1	-10921639	136.857	125	92	204	2874	30.629	2.000	0.170	1.299
ID227093	227093	43	46.674	18.278	14.927	0	51	51	2	1	-10921639	111.905	106	64	157	2350	29.441	3.200	0.182	1.170
ID227092	227092	146	40.676	35.890	10.325	0	51	51	2	1	-10921639	106.095	111	41	153	2228	27.216	7.600	0.186	1.221
ID227099	227099	145	52.365	31.146	39.331	0	51	51	2	1	-10921639	128.905	125	64	194	2707	34.437	2.000	0.191	1.201
ID227098	227098	44	63.350	11.996	36.584	0	51	51	2	1	-10921639	141.524	134	92	213	2972	32.183	4.800	0.233	1.663
ID227097	227097	None	70.998	17.669	28.776	0	51	51	2	1	-10921639	179.524	166	125	255	3770	34.707	4.800	0.206	1.767
ID227096	227096	45	42.627	38.923	21.220	0	51	51	2	1	-10921639	120.476	120	46	190	2530	37.373	2.000	0.096	0.563
ID227115	227115	38	64.896	12.764	29.311	0	52	52	2	1	-10921639	162.190	162	106	217	3406	34.710	4.800	0.212	1.633
ID227114	227114	None	58.529	30.172	22.090	0	52	52	2	1	-10921639	139.714	143	69	208	2934	38.368	7.600	0.190	1.163
ID227113	227113	45	40.610	38.818	20.875	0	52	52	2	1	-10921639	103.095	97	64	204	2165	33.524	2.000	0.088	0.498
ID227112	227112	42	63.397	27.460	16.640	0	52	52	2	1	-10921639	138.000	134	78	255	2898	44.689	2.000	0.217	1.103
ID227111	227111	43	61.178	18.118	15.095	0	52	52	2	1	-10921639	146.524	129	88	217	3077	39.335	2.000	0.183	1.150
ID227116	227116	44	44.490	10.160	35.931	0	52	52	2	1	-10921639	133.333	134	92	190	2800	26.259	7.600	0.157	1.378
ID227123	227123	38	47.080	11.700	29.438	0	53	53	2	1	-10921639	152.524	148	97	213	3203	32.739	6.281	0.126	1.045
ID227122	227122	45	52.955	38.715	21.331	0	53	53	2	1	-10921639	125.524	125	64	213	2636	40.875	2.000	0.136	0.734
ID227121	227121	42	49.536	27.379	16.385	0	53	53	2	1	-10921639	114.571	106	74	171	2406	29.635	4.800	0.236	1.475
ID227120	227120	None	47.924	25.755	9.859	0	53	53	2	1	-10921639	107.000	106	41	171	2247	33.940	2.000	0.185	0.985
ID227124	227124	None	40.465	17.927	28.762	0	53	53	2	1	-10921639	159.143	162	125	208	3342	22.352	7.600	0.131	1.649
ID227119	227119	46	78.264	35.139	29.952	0	54	54	2	1	-10921639	147.571	139	78	241	3099	45.827	2.000	0.256	1.313
ID227118	227118	38	74.220	13.861	29.612	0	54	54	2	1	-10921639	197.286	213	115	255	4143	40.269	4.800	0.229	1.827
ID227117	227117	None	53.026	31.313	20.982	0	54	54	2	1	-10921639	132.095	134	60	204	2774	33.821	7.600	0.176	1.169
ID227107	227107	None	42.186	12.980	36.043	0	55	55	2	1	-10921639	119.190	125	74	162	2503	28.747	2.000	0.167	1.188
ID227106	227106	None	46.911	35.779	31.927	0	55	55	2	1	-10921639	131.286	125	64	208	2757	38.877	3.200	0.150	0.881
ID227105	227105	None	68.073	24.441	30.905	0	55	55	2	1	-10921639	90.048	83	18	208	1891	50.408	2.000	0.289	0.800
ID227104	227104	46	52.210	34.993	30.010	0	55	55	2	1	-10921639	136.381	125	88	208	2864	38.226	4.800	0.171	1.044
ID227110	227110	None	40.571	32.000	42.000	0	55	55	2	1	-10921639	125.667	120	64	176	2639	30.069	3.200	0.144	1.051
ID227109	227109	None	41.761	0.000	42.000	0	55	55	2	1	-10921639	124.429	139	56	204	2613	32.099	7.600	0.182	1.193
ID227108	227108	None	41.473	25.055	36.129	0	55	55	2	1	-10921639	81.476	83	23	139	1711	31.240	2.000	0.180	0.794
ID227103	227103	38	72.187	13.854	28.986	0	55	55	2	1	-10921639	164.619	157	97	236	3457	41.612	4.800	0.267	1.670
ID227102	227102	None	45.969	29.511	26.556	0	55	55	2	1	-10921639	103.190	97	51	185	2167	41.054	2.000	0.147	0.645
ID227101	227101	None	47.011	33.802	17.376	0	55	55	2	1	-10921639	138.810	139	55	213	2915	43.192	2.000	0.123	0.704
ID227100	227100	42	54.286	27.227	16.365	0	55	55	2	1	-10921639	147.571	148	88	208	3099	32.397	2.000	0.168	1.310
ID227130	227130	46	48.621	34.577	29.511	0	56	56	2	1	-10921639	132.905	125	88	199	2791	32.834	4.800	0.173	1.193
ID227129	227129	48	52.951	19.062	28.915	0	56	56	2	1	-10921639	141.048	148	83	213	2962	33.686	2.000	0.146	1.065
ID227128	227128	38	93.556	13.141	28.204	0	56	56	2	1	-10921639	165.190	166	74	255	3469	54.765	2.000	0.298	1.385
ID227127	227127	47	63.141	39.086	21.173	0	56	56	2	1	-10921639	127.571	120	60	236	2679	40.843	2.000	0.184	0.971
ID227126	227126	None	41.765	30.463	21.181	0	56	56	2	1	-10921639	124.429	129	74	166	2613	30.185	2.000	0.133	0.970
ID227125	227125	42	40.317	27.690	16.394	0	56	56	2	1	-10921639	147.190	143	74	199	3091	33.612	2.000	0.124	0.968
ID227171	227171	47	43.019	38.683	21.071	0	57	57	2	1	-10921639	96.524	78	51	213	2027	37.864	2.000	0.117	0.533
ID227170	227170	42	41.385	27.470	16.573	0	57	57	2	1	-10921639	135.905	134	88	185	2854	25.649	4.800	0.138	1.286
ID227169	227169	None	52.117	17.392	14.534	0	57	57	2	1	-10921639	129.571	129	69	185	2721	35.959	2.000	0.167	1.034
ID227175	227175	None	53.685	26.456	36.364	0	57	57	2	1	-10921639	118.714	115	60	185	2493	32.031	4.800	0.242	1.446
ID227174	227174	48	42.610	18.967	30.157	0	57	57	2	1	-10921639	150.476	148	106	199	3160	28.652	4.800	0.149	1.360
ID227173	227173	46	51.935	34.392	29.253	0	57	57	2	1	-10921639	105.333	97	51	208	2212	43.464	2.000	0.132	0.564
ID227172	227172	38	85.500	12.899	27.828	0	57	57	2	1	-10921639	166.333	162	106	255	3493	45.989	2.000	0.245	1.426
ID227176	227176	None	45.343	32.949	40.486	0	57	57	2	1	-10921639	112.095	106	46	180	2354	41.359	6.301	0.143	0.677
ID227138	227138	None	41.749	13.949	39.197	0	58	58	2	1	-10921639	118.286	115	64	157	2484	26.528	4.800	0.178	1.346
ID227137	227137	46	46.684	34.854	29.964	0	58	58	2	1	-10921639	141.619	139	83	199	2974	29.121	4.800	0.178	1.466
ID227136	227136	48	68.359	20.580	28.743	0	58	58	2	1	-10921639	175.810	180	74	255	3692	48.238	4.800	0.194	1.182
ID227131	227131	None	40.020	39.000	0.000	0	58	58	2	1	-10921639	87.000	83	51	162	1827	27.689	2.000	0.212	1.098
ID227135	227135	None	40.501	40.807	28.101	0	58	58	2	1	-10921639	124.333	125	74	176	2611	26.581	4.800	0.175	1.391
ID227134	227134	38	65.493	12.921	28.029	0	58	58	2	1	-10921639	129.476	139	74	217	2719	40.216	2.000	0.230	1.204
ID227133	227133	49	56.637	30.610	22.231	0	58	58	2	1	-10921639	137.286	143	74	213	2883	39.448	2.000	0.164	0.979
ID227132	227132	None	43.176	21.763	18.293	0	58	58	2	1	-10921639	138.524	134	97	190	2909	27.343	2.000	0.126	1.135
ID227155	227155	None	42.783	17.062	22.362	0	59	59	2	1	-10921639	133.048	139	78	180	2794	32.065	4.800	0.167	1.185
ID227154	227154	None	71.604	17.735	14.672	0	59	59	2	1	-10921639	144.429	139	88	227	3033	39.741	2.000	0.225	1.334
ID227159	227159	46	62.921	34.080	28.730	0	59	59	2	1	-10921639	147.286	153	78	236	3093	42.145	7.600	0.192	1.126
ID227158	227158	48	64.551	21.025	28.023	0	59	59	2	1	-10921639	171.762	171	111	236	3607	36.300	2.000	0.172	1.390
ID227157	227157	38	47.225	13.088	28.137	0	59	59	2	1	-10921639	133.190	129	83	171	2797	27.210	3.200	0.178	1.479
ID227156	227156	49	42.174	30.542	22.218	0	59	59	2	1	-10921639	136.810	143	83	190	2873	31.062	2.000	0.119	0.936
ID227168	227168	48	81.035	22.253	30.149	0	60	60	2	1	-10921639	205.190	208	148	255	4309	38.233	6.205	0.207	1.838
ID227163	227163	None	57.592	21.091	18.326	0	60	60	2	1	-10921639	142.238	143	60	204	2987	43.109	2.000	0.176	0.987
ID227162	227162	50	49.249	32.515	17.266	0	60	60	2	1	-10921639	150.571	143	78	213	3162	37.552	2.000	0.144	1.012
ID227161	227161	None	45.395	30.033	15.768	0	60	60	2	1	-10921639	149.619	153	102	213	3142	30.972	4.800	0.153	1.281
ID227160	227160	None	41.611	35.490	10.592	0	60	60	2	1	-10921639	97.952	97	37	166	2057	32.898	2.000	0.145	0.753
ID227167	227167	38	61.306	13.902	29.643	0	60	60	2	1	-10921639	159.333	166	92	222	3346	37.458	4.800	0.216	1.512
ID227166	227166	46	54.926	34.998	28.851	0	60	60	2	1	-10921639	137.095	129	69	190	2879	29.683	4.800	0.194	1.502
ID227165	227165	49	59.600	28.881	22.845	0	60	60	2	1	-10921639	154.429	153	88	231	3243	36.864	6.368	0.164	1.181
ID227164	227164	51	40.306	38.922	21.248	0	60	60	2	1	-10921639	86.095	83	27	171	1808	35.464	2.000	0.102	0.449
ID227153	227153	48	80.181	24.008	30.589	0	61	61	2	1	-10921639	166.333	166	60	255	3493	54.120	2.000	0.216	1.093
ID227152	227152	46	87.641	34.398	28.624	0	61	61	2	1	-10921639	155.857	162	51	255	3273	58.348	2.000	0.254	1.082
ID227151	227151	38	65.266	12.856	26.881	0	61	61	2	1	-10921639	173.190	180	106	227	3637	37.897	4.800	0.191	1.465
ID227150	227150	51	41.414	38.403	20.418	0	61	61	2	1	-10921639	125.952	129	69	176	2645	34.984	3.200	0.128	0.814
ID227149	227149	50	65.572	31.920	17.586	0	61	61	2	1	-10921639	184.667	190	115	255	3878	39.917	2.000	0.156	1.245
ID227148	227148	None	43.128	26.449	8.803	0	61	61	2	1	-10921639	92.190	92	41	148	1936	27.364	4.800	0.293	1.529
ID227139	227139	50	47.296	31.000	17.000	0	62	62	2	1	-10921639	163.429	153	83	255	3432	50.078	7.600	0.111	0.651
ID227143	227143	51	50.685	39.201	20.871	0	62	62	2	1	-10921639	133.762	129	74	213	2809	37.348	2.000	0.126	0.801
ID227142	227142	None	72.919	15.860	20.054	0	62	62	2	1	-10921639	146.857	139	78	255	3084	47.198	2.000	0.197	1.026
ID227141	227141	None	40.630	0.000	19.000	0	62	62	2	1	-10921639	120.143	125	82	157	2523	22.393	4.800	0.215	1.902
ID227140	227140	52	69.753	33.536	18.371	0	62	62	2	1	-10921639	166.952	162	88	255	3506	51.187	2.000	0.161	0.903
ID227147	227147	None	46.414	23.099	40.529	0	62	62	2	1	-10921639	121.095	125	78	185	2543	29.027	4.800	0.225	1.531
ID227146	227146	48	80.218	23.413	29.643	0	62	62	2	1	-10921639	173.810	176	102	255	3650	49.345	4.800	0.233	1.331
ID227145	227145	46	69.468	33.850	28.432	0	62	62	2	1	-10921639	153.524	148	102	255	3224	47.486	2.000	0.182	0.997
ID227144	227144	38	58.298	13.128	26.521	0	62	62	2	1	-10921639	166.000	166	106	227	3486	32.995	4.800	0.192	1.618
ID227203	227203	54	61.299	29.193	31.927	0	63	63	2	1	-10921639	119.238	120	60	204	2504	43.610	2.000	0.202	0.919
ID227202	227202	48	93.829	22.892	29.979	0	63	63	2	1	-10921639	192.905	185	143	255	4051	37.276	4.800	0.322	2.519
ID227201	227201	46	82.968	33.904	29.231	0	63	63	2	1	-10921639	158.857	143	88	255	3336	48.526	2.000	0.236	1.252
ID227200	227200	38	51.326	13.050	26.498	0	63	63	2	1	-10921639	156.857	166	97	231	3294	37.924	7.600	0.125	0.917
ID227195	227195	None	56.658	21.706	17.977	0	63	63	2	1	-10921639	152.381	153	92	208	3200	30.372	2.000	0.178	1.515
ID227194	227194	50	60.774	28.570	15.762	0	63	63	2	1	-10921639	155.810	143	69	236	3272	44.305	2.000	0.149	0.914
ID227193	227193	None	49.055	25.725	9.246	0	63	63	2	1	-10921639	139.095	134	97	185	2921	27.727	4.800	0.194	1.631
ID227192	227192	None	43.817	39.000	0.000	0	63	63	2	1	-10921639	95.000	97	60	157	1995	24.809	7.600	0.265	1.606
ID227199	227199	55	47.037	11.504	22.592	0	63	63	2	1	-10921639	152.905	153	88	204	3211	31.068	4.800	0.159	1.350
ID227198	227198	None	41.359	30.344	22.030	0	63	63	2	1	-10921639	146.143	148	97	199	3069	29.309	2.000	0.109	0.977
ID227197	227197	51	53.160	37.837	20.565	0	63	63	2	1	-10921639	153.429	166	69	231	3222	52.703	2.000	0.121	0.629
ID227196	227196	52	55.398	35.544	18.501	0	63	63	2	1	-10921639	189.000	185	139	255	3969	35.024	7.600	0.160	1.486
ID227207	227207	38	43.422	13.201	26.953	0	64	64	2	1	-10921639	143.429	143	92	199	3012	33.054	2.000	0.093	0.741
ID227206	227206	55	41.008	11.835	22.245	0	64	64	2	1	-10921639	126.000	125	64	185	2646	37.268	2.000	0.081	0.506
ID227205	227205	53	58.310	31.989	17.890	0	64	64	2	1	-10921639	172.000	166	97	255	3612	40.388	2.000	0.122	0.924
ID227204	227204	50	49.182	28.842	14.830	0	64	64	2	1	-10921639	164.333	185	88	227	3451	40.272	2.000	0.126	0.911
ID227210	227210	54	48.965	29.408	32.010	0	64	64	2	1	-10921639	117.429	125	46	185	2466	35.301	2.000	0.179	1.012
ID227209	227209	48	81.697	22.439	30.579	0	64	64	2	1	-10921639	201.714	213	78	255	4236	53.904	4.800	0.224	1.372
ID227208	227208	46	58.809	34.421	28.686	0	64	64	2	1	-10921639	143.524	139	78	213	3014	40.899	2.000	0.182	1.078
ID227179	227179	46	63.931	34.508	28.107	0	65	65	2	1	-10921639	141.810	129	97	236	2978	40.404	2.000	0.194	1.142
ID227178	227178	None	45.697	15.646	20.106	0	65	65	2	1	-10921639	132.286	134	69	185	2778	31.394	2.000	0.154	1.122
ID227177	227177	53	57.592	32.762	18.356	0	65	65	2	1	-10921639	176.143	185	69	255	3699	51.397	2.000	0.141	0.846
ID227181	227181	None	43.871	0.000	42.000	0	65	65	2	1	-10921639	93.571	102	48	157	1965	26.718	4.800	0.268	1.481
ID227180	227180	48	73.621	22.027	30.390	0	65	65	2	1	-10921639	179.524	162	125	255	3770	44.312	4.800	0.209	1.403
ID227187	227187	None	62.764	14.213	28.330	0	66	66	2	1	-10921639	142.048	139	88	208	2983	37.051	2.000	0.225	1.406
ID227186	227186	56	59.946	30.610	22.116	0	66	66	2	1	-10921639	156.143	143	102	255	3279	44.104	7.600	0.116	0.737
ID227185	227185	53	79.268	32.695	17.628	0	66	66	2	1	-10921639	180.476	162	120	255	3790	50.079	2.000	0.196	1.181
ID227184	227184	57	77.723	18.345	14.775	0	66	66	2	1	-10921639	155.857	153	55	236	3273	50.554	2.000	0.222	1.119
ID227191	227191	None	51.004	33.000	42.000	0	66	66	2	1	-10921639	120.667	125	78	153	2534	19.759	6.346	0.307	2.866
ID227190	227190	None	63.207	26.050	31.240	0	66	66	2	1	-10921639	172.286	171	83	255	3618	52.592	2.000	0.169	0.949
ID227189	227189	48	74.644	22.786	31.029	0	66	66	2	1	-10921639	191.048	204	102	255	4012	51.110	2.000	0.193	1.210
ID227188	227188	46	62.124	34.777	28.458	0	66	66	2	1	-10921639	155.429	148	97	217	3264	35.096	3.200	0.193	1.431
ID227183	227183	58	44.431	5.403	14.722	0	66	66	2	1	-10921639	118.333	115	60	171	2485	26.160	7.600	0.203	1.526
ID227182	227182	None	42.968	35.087	9.408	0	66	66	2	1	-10921639	91.762	92	46	129	1927	24.478	4.800	0.259	1.544
ID227223	227223	57	86.082	18.135	14.583	0	67	67	2	1	-10921639	168.952	171	64	255	3548	55.686	2.000	0.245	1.196
ID227222	227222	58	43.343	4.500	15.232	0	67	67	2	1	-10921639	120.762	129	69	176	2536	29.161	4.800	0.162	1.156
ID227221	227221	None	51.447	28.811	9.849	0	67	67	2	1	-10921639	125.238	129	74	176	2630	32.374	2.000	0.173	1.143
ID227227	227227	56	46.907	31.212	22.517	0	67	67	2	1	-10921639	145.381	143	74	227	3053	41.551	2.000	0.123	0.764
ID227226	227226	None	49.071	47.000	22.000	0	67	67	2	1	-10921639	106.000	106	46	176	2226	32.627	4.800	0.216	1.156
ID227225	227225	53	52.894	32.125	17.730	0	67	67	2	1	-10921639	163.429	153	115	255	3432	39.390	2.000	0.089	0.680
ID227224	227224	59	60.429	21.429	17.443	0	67	67	2	1	-10921639	168.762	176	97	241	3544	42.643	4.800	0.188	1.254
ID227230	227230	60	42.160	2.000	42.000	0	67	67	2	1	-10921639	116.571	115	73	171	2448	30.230	2.000	0.180	1.174
ID227229	227229	48	84.890	22.764	31.182	0	67	67	2	1	-10921639	181.333	185	55	255	3808	51.554	4.800	0.251	1.412
ID227228	227228	46	56.727	34.945	29.445	0	67	67	2	1	-10921639	131.095	134	74	199	2753	39.911	2.000	0.183	1.017
ID227219	227219	None	60.829	23.172	31.156	0	68	68	2	1	-10921639	177.286	180	106	255	3723	40.100	6.099	0.192	1.424
ID227218	227218	46	75.415	34.783	28.993	0	68	68	2	1	-10921639	151.429	143	83	245	3180	43.741	2.000	0.220	1.248
ID227217	227217	48	52.319	23.172	31.156	0	68	68	2	1	-10921639	177.286	180	106	255	3723	40.100	6.099	0.192	1.424
ID227216	227216	56	51.078	29.908	23.200	0	68	68	2	1	-10921639	135.333	129	74	194	2842	33.047	2.000	0.161	1.137
ID227220	227220	60	42.730	0.000	42.000	0	68	68	2	1	-10921639	98.238	102	51	166	2063	31.141	6.407	0.215	1.115
ID227211	227211	62	54.382	39.000	0.000	0	68	68	2	1	-10921639	103.095	97	60	171	2165	33.504	7.600	0.295	1.403
ID227215	227215	None	44.776	38.237	20.764	0	68	68	2	1	-10921639	113.905	106	55	213	2392	40.496	2.000	0.096	0.493
ID227214	227214	53	81.249	31.716	17.658	0	68	68	2	1	-10921639	170.095	180	83	255	3572	56.333	2.000	0.197	0.995
ID227213	227213	59	82.996	21.343	17.250	0	68	68	2	1	-10921639	203.857	199	97	255	4281	49.700	7.600	0.214	1.445
ID227212	227212	57	76.947	18.333	14.732	0	68	68	2	1	-10921639	192.667	204	69	255	4046	56.301	2.000	0.192	1.100
ID227235	227235	59	68.891	19.484	16.406	0	69	69	2	1	-10921639	177.857	166	64	255	3735	51.386	2.000	0.165	0.982
ID227234	227234	57	60.214	16.937	13.246	0	69	69	2	1	-10921639	152.333	143	78	217	3199	41.953	7.600	0.213	1.276
ID227233	227233	None	51.254	34.463	10.984	0	69	69	2	1	-10921639	106.619	102	60	162	2239	26.202	4.800	0.257	1.664
ID227232	227232	63	54.057	24.886	9.623	0	69	69	2	1	-10921639	137.762	139	64	185	2893	28.281	4.800	0.223	1.777
ID227239	227239	64	69.077	13.109	27.048	0	69	69	2	1	-10921639	175.190	194	106	236	3679	38.309	2.000	0.204	1.552
ID227238	227238	56	55.389	30.832	22.873	0	69	69	2	1	-10921639	148.905	153	92	245	3127	46.219	2.000	0.104	0.606
ID227237	227237	65	55.541	15.148	20.558	0	69	69	2	1	-10921639	148.571	143	88	241	3120	37.124	7.600	0.143	1.001
ID227236	227236	53	87.006	29.942	17.094	0	69	69	2	1	-10921639	201.524	208	129	255	4232	42.480	4.800	0.243	1.853
ID227243	227243	66	66.799	28.820	32.002	0	69	69	2	1	-10921639	129.714	125	60	213	2724	43.121	2.000	0.212	1.054
ID227242	227242	48	50.114	21.207	31.948	0	69	69	2	1	-10921639	155.857	148	92	250	3273	37.532	2.000	0.107	0.806
ID227241	227241	46	68.112	34.372	29.620	0	69	69	2	1	-10921639	146.667	153	74	213	3080	40.992	2.000	0.234	1.355
ID227240	227240	67	57.606	21.004	28.014	0	69	69	2	1	-10921639	170.905	162	97	236	3589	33.441	2.000	0.145	1.295
ID227245	227245	None	42.127	40.000	42.000	0	69	69	2	1	-10921639	109.143	115	60	143	2292	21.905	4.800	0.283	2.198
ID227244	227244	None	40.095	45.595	33.260	0	69	69	2	1	-10921639	135.810	134	88	185	2852	30.141	4.800	0.156	1.216
ID227231	227231	62	52.139	39.000	0.000	0	69	69	2	1	-10921639	81.333	74	48	171	1708	29.348	4.800	0.350	1.437
ID227247	227247	59	64.152	19.160	15.983	0	70	70	2	1	-10921639	172.476	171	64	255	3622	48.941	4.800	0.170	1.022
ID227246	227246	63	46.787	23.177	9.836	0	70	70	2	1	-10921639	93.524	92	37	162	1964	30.393	2.000	0.236	1.177
ID227251	227251	68	52.974	38.505	20.265	0	70	70	2	1	-10921639	127.714	125	55	222	2682	42.113	2.000	0.156	0.819
ID227250	227250	65	43.798	15.589	20.095	0	70	70	2	1	-10921639	140.095	129	97	199	2942	34.303	7.600	0.110	0.808
ID227249	227249	None	58.436	22.226	17.997	0	70	70	2	1	-10921639	178.810	185	97	241	3755	41.683	2.000	0.151	1.128
ID227248	227248	53	86.367	29.202	16.336	0	70	70	2	1	-10921639	193.667	199	102	255	4067	54.639	4.800	0.233	1.340
ID227255	227255	46	73.115	33.940	28.568	0	70	70	2	1	-10921639	152.143	139	97	236	3195	41.591	2.000	0.238	1.405
ID227254	227254	67	42.358	20.938	26.858	0	70	70	2	1	-10921639	184.381	180	111	236	3872	33.224	4.800	0.106	1.062
ID227253	227253	64	51.651	13.560	26.123	0	70	70	2	1	-10921639	149.524	148	78	236	3140	44.994	2.000	0.123	0.728
ID227252	227252	56	57.319	30.180	22.723	0	70	70	2	1	-10921639	139.952	129	83	241	2939	39.405	2.000	0.153	0.943
ID227258	227258	66	40.385	29.574	32.368	0	70	70	2	1	-10921639	115.571	106	69	190	2427	34.083	2.000	0.106	0.648
ID227257	227257	48	69.164	22.057	30.924	0	70	70	2	1	-10921639	215.143	213	153	255	4518	32.041	4.800	0.182	2.064
ID227256	227256	69	55.171	13.533	30.059	0	70	70	2	1	-10921639	148.762	143	78	222	3124	44.120	2.000	0.162	0.942
ID227297	227297	None	63.819	0.000	42.000	0	71	71	2	1	-10921639	117.524	102	78	194	2468	32.546	4.800	0.291	1.629
ID227296	227296	66	70.102	28.506	32.721	0	71	71	2	1	-10921639	167.095	153	97	255	3509	52.972	2.000	0.184	0.981
ID227287	227287	70	64.868	14.858	10.876	0	71	71	2	1	-10921639	136.143	129	78	227	2859	40.560	2.000	0.171	0.980
ID227286	227286	None	41.716	38.000	0.000	0	71	71	2	1	-10921639	71.571	73	41	120	1503	23.190	4.800	0.306	1.446
ID227291	227291	68	64.036	38.531	20.372	0	71	71	2	1	-10921639	147.714	143	51	241	3102	43.087	2.000	0.221	1.241
ID227290	227290	None	42.876	38.839	17.354	0	71	71	2	1	-10921639	134.190	143	78	208	2818	31.359	4.800	0.138	1.040
ID227289	227289	53	86.914	27.958	15.810	0	71	71	2	1	-10921639	171.238	180	92	255	3596	49.737	3.200	0.262	1.428
ID227288	227288	59	60.052	18.536	15.953	0	71	71	2	1	-10921639	157.476	153	64	227	3307	42.460	2.000	0.178	1.123
ID227295	227295	46	81.000	34.902	29.536	0	71	71	2	1	-10921639	166.238	157	88	250	3491	46.988	4.800	0.263	1.473
ID227294	227294	48	59.720	21.343	30.003	0	71	71	2	1	-10921639	183.905	185	102	255	3862	45.188	4.800	0.171	1.191
ID227293	227293	69	71.850	13.137	29.256	0	71	71	2	1	-10921639	154.714	166	88	227	3249	40.171	4.800	0.256	1.571
ID227292	227292	56	55.027	29.340	23.086	0	71	71	2	1	-10921639	157.905	162	92	231	3316	36.417	2.000	0.153	1.150
ID227267	227267	69	61.990	13.638	29.086	0	72	72	2	1	-10921639	158.190	157	97	217	3322	32.267	4.800	0.205	1.665
ID227266	227266	46	58.662	34.521	28.417	0	72	72	2	1	-10921639	156.333	157	92	217	3283	41.038	4.800	0.202	1.282
ID227265	227265	48	40.763	21.026	28.047	0	72	72	2	1	-10921639	155.905	162	88	227	3274	36.930	4.800	0.130	0.973
ID227264	227264	56	82.480	29.315	23.102	0	72	72	2	1	-10921639	196.857	190	139	255	4134	39.172	4.800	0.227	1.858
ID227269	227269	66	45.563	29.547	32.795	0	72	72	2	1	-10921639	135.333	139	41	217	2842	47.809	2.000	0.094	0.485
ID227268	227268	71	60.315	24.440	32.207	0	72	72	2	1	-10921639	187.476	190	111	255	3937	41.584	4.800	0.165	1.279
ID227259	227259	70	44.712	14.221	11.326	0	72	72	2	1	-10921639	114.190	102	74	185	2398	35.427	7.600	0.148	0.830
ID227263	227263	68	40.503	38.602	20.945	0	72	72	2	1	-10921639	87.619	83	37	176	1840	36.654	2.000	0.098	0.427
ID227262	227262	53	55.157	30.038	15.867	0	72	72	2	1	-10921639	167.286	166	106	227	3513	38.032	4.800	0.177	1.326
ID227261	227261	72	59.341	32.039	14.887	0	72	72	2	1	-10921639	152.143	143	69	227	3195	49.140	6.380	0.164	0.872
ID227260	227260	59	58.139	17.029	14.768	0	72	72	2	1	-10921639	148.333	157	83	213	3115	38.341	2.000	0.164	1.091
ID227271	227271	59	56.358	17.136	14.750	0	73	73	2	1	-10921639	131.857	125	60	241	2769	44.900	2.000	0.123	0.642
ID227270	227270	70	59.078	14.394	10.689	0	73	73	2	1	-10921639	125.476	125	46	213	2635	43.561	3.200	0.199	0.958
ID227275	227275	None	49.392	22.375	19.495	0	73	73	2	1	-10921639	165.000	171	92	213	3465	34.310	4.800	0.145	1.219
ID227274	227274	None	44.456	8.997	18.749	0	73	73	2	1	-10921639	126.048	125	74	171	2647	25.962	2.000	0.156	1.307
ID227273	227273	53	70.013	28.300	16.112	0	73	73	2	1	-10921639	147.905	134	83	255	3106	44.180	2.000	0.198	1.108
ID227272	227272	72	44.989	33.499	14.643	0	73	73	2	1	-10921639	123.000	125	69	194	2583	33.785	2.000	0.121	0.783
ID227279	227279	56	60.984	30.971	22.772	0	73	73	2	1	-10921639	131.524	134	74	199	2762	42.665	2.000	0.177	0.929
ID227278	227278	None	40.962	47.000	22.000	0	73	73	2	1	-10921639	87.429	83	51	120	1836	21.049	3.200	0.274	1.789
ID227277	227277	73	53.501	15.868	22.241	0	73	73	2	1	-10921639	170.381	171	120	250	3578	33.583	2.000	0.152	1.343
ID227276	227276	68	51.830	38.892	21.060	0	73	73	2	1	-10921639	99.095	92	41	208	2081	37.736	2.000	0.166	0.749
ID227283	227283	71	81.734	23.553	31.745	0	73	73	2	1	-10921639	189.238	194	97	255	3974	52.427	2.000	0.207	1.236
ID227282	227282	69	71.657	13.021	29.691	0	73	73	2	1	-10921639	164.190	171	64	236	3448	50.626	4.800	0.228	1.206
ID227281	227281	None	40.950	44.685	27.702	0	73	73	2	1	-10921639	93.619	92	41	162	1966	28.060	2.000	0.170	0.969
ID227280	227280	46	58.424	34.368	28.244	0	73	73	2	1	-10921639	136.286	139	74	194	2862	34.644	2.000	0.215	1.394
ID227285	227285	None	41.828	41.871	36.828	0	73	73	2	1	-10921639	108.286	106	51	157	2274	27.693	7.600	0.185	1.220
ID227284	227284	66	77.512	29.543	33.044	0	73	73	2	1	-10921639	143.333	148	32	245	3010	58.305	2.000	0.233	0.929
ID227299	227299	59	40.874	18.731	15.976	0	74	74	2	1	-10921639	164.952	176	92	231	3464	37.334	2.000	0.093	0.755
ID227298	227298	72	40.064	33.148	14.186	0	74	74	2	1	-10921639	108.571	97	78	208	2280	33.037	2.000	0.079	0.479
ID227303	227303	69	44.545	13.775	30.218	0	74	74	2	1	-10921639	151.000	153	97	204	3171	29.019	4.800	0.159	1.429
ID227302	227302	56	69.852	30.890	22.728	0	74	74	2	1	-10921639	147.048	148	69	217	3088	43.200	2.000	0.216	1.210
ID227301	227301	None	51.792	12.197	22.243	0	74	74	2	1	-10921639	150.619	153	88	217	3163	38.569	2.000	0.135	0.926
ID227300	227300	73	45.925	16.940	19.793	0	74	74	2	1	-10921639	181.571	176	139	255	3813	29.627	7.600	0.087	0.976
ID227305	227305	None	48.922	11.510	37.029	0	74	74	2	1	-10921639	136.905	139	60	190	2875	35.468	7.600	0.174	1.143
ID227304	227304	71	68.747	24.652	31.989	0	74	74	2	1	-10921639	173.238	176	106	255	3638	41.137	4.800	0.182	1.298
ID227347	227347	None	48.195	21.916	19.344	0	75	75	2	1	-10921639	147.095	143	69	227	3089	40.745	7.600	0.118	0.761
ID227346	227346	53	81.252	29.445	15.340	0	75	75	2	1	-10921639	159.381	157	88	250	3347	46.655	4.800	0.269	1.450
ID227351	227351	None	46.301	0.000	28.000	0	75	75	2	1	-10921639	106.143	102	69	157	2229	28.050	2.000	0.214	1.335
ID227350	227350	56	68.314	31.737	22.662	0	75	75	2	1	-10921639	115.571	102	46	255	2427	53.901	2.000	0.177	0.646
ID227349	227349	None	50.870	38.715	20.570	0	75	75	2	1	-10921639	114.238	106	64	194	2399	39.088	2.000	0.180	0.894
ID227348	227348	73	55.142	15.716	20.018	0	75	75	2	1	-10921639	175.762	171	120	255	3691	38.581	3.200	0.121	0.986
ID227355	227355	71	52.381	24.000	31.896	0	75	75	2	1	-10921639	173.429	176	102	236	3642	33.457	4.800	0.174	1.533
ID227354	227354	69	44.185	13.789	29.648	0	75	75	2	1	-10921639	160.143	162	102	204	3363	26.897	4.800	0.155	1.599
ID227353	227353	74	62.024	20.682	29.343	0	75	75	2	1	-10921639	183.524	190	83	255	3854	49.140	2.000	0.145	0.943
ID227352	227352	46	49.199	35.899	28.376	0	75	75	2	1	-10921639	130.857	125	88	166	2748	21.313	4.800	0.209	2.123
ID227356	227356	None	43.838	29.859	33.231	0	75	75	2	1	-10921639	110.905	111	37	176	2329	36.565	2.000	0.158	0.829
ID227307	227307	None	64.020	13.023	12.068	0	76	76	2	1	-10921639	184.857	185	88	255	3882	46.508	4.800	0.166	1.133
ID227306	227306	None	53.865	39.000	0.000	0	76	76	2	1	-10921639	95.571	97	51	185	2007	35.271	2.000	0.288	1.212
ID227311	227311	73	44.129	15.006	18.650	0	76	76	2	1	-10921639	146.905	157	51	241	3085	47.503	2.000	0.074	0.426
ID227310	227310	None	43.342	6.242	18.883	0	76	76	2	1	-10921639	125.762	125	78	176	2641	27.722	2.000	0.173	1.340
ID227309	227309	53	48.827	28.400	16.011	0	76	76	2	1	-10921639	140.810	153	64	204	2957	38.849	4.800	0.154	0.969
ID227308	227308	76	50.183	30.463	14.494	0	76	76	2	1	-10921639	144.619	143	64	204	3037	39.081	7.600	0.146	0.940
ID227315	227315	69	58.283	12.789	27.724	0	76	76	2	1	-10921639	171.714	176	129	217	3606	25.239	4.800	0.213	2.392
ID227314	227314	46	40.201	37.160	27.169	0	76	76	2	1	-10921639	112.952	120	64	171	2372	31.843	3.200	0.157	0.960
ID227313	227313	56	63.528	30.681	22.874	0	76	76	2	1	-10921639	162.524	153	78	241	3413	38.508	4.800	0.195	1.376
ID227312	227312	75	45.634	11.645	22.733	0	76	76	2	1	-10921639	129.762	129	78	213	2725	34.338	2.000	0.119	0.804
ID227319	227319	None	66.273	18.796	33.196	0	76	76	2	1	-10921639	155.286	153	64	255	3261	54.427	2.000	0.153	0.759
ID227318	227318	71	80.591	24.110	31.757	0	76	76	2	1	-10921639	208.952	231	115	255	4388	46.452	4.800	0.235	1.711
ID227317	227317	None	45.993	36.232	31.140	0	76	76	2	1	-10921639	135.667	134	88	180	2849	25.313	6.286	0.176	1.601
ID227316	227316	74	68.456	20.941	28.610	0	76	76	2	1	-10921639	212.286	217	106	255	4458	39.862	4.800	0.183	1.647
ID227320	227320	None	48.130	27.000	42.000	0	76	76	2	1	-10921639	108.333	106	46	171	2275	31.395	4.800	0.256	1.407
ID227331	227331	None	49.811	26.237	8.987	0	77	77	2	1	-10921639	127.429	139	69	185	2676	30.411	4.800	0.194	1.364
ID227335	227335	78	53.162	37.383	17.432	0	77	77	2	1	-10921639	139.619	143	69	208	2932	38.467	2.000	0.172	1.066
ID227334	227334	None	59.045	18.662	15.592	0	77	77	2	1	-10921639	142.333	143	60	227	2989	49.279	2.000	0.148	0.746
ID227333	227333	None	44.939	4.438	15.777	0	77	77	2	1	-10921639	136.286	139	78	176	2862	26.376	4.800	0.169	1.494
ID227332	227332	76	61.234	29.889	14.658	0	77	77	2	1	-10921639	172.381	171	120	231	3620	34.593	4.800	0.189	1.588
ID227339	227339	56	85.587	31.041	22.913	0	77	77	2	1	-10921639	165.143	157	78	255	3468	54.216	2.000	0.223	1.111
ID227338	227338	75	58.625	11.496	22.231	0	77	77	2	1	-10921639	149.429	157	83	241	3138	45.837	2.000	0.166	0.926
ID227337	227337	79	48.023	38.782	20.978	0	77	77	2	1	-10921639	134.619	134	78	227	2827	35.762	2.000	0.108	0.733
ID227336	227336	80	51.905	22.125	20.542	0	77	77	2	1	-10921639	151.143	139	115	227	3174	32.632	2.000	0.152	1.222
ID227343	227343	71	72.160	23.519	31.901	0	77	77	2	1	-10921639	213.238	217	120	255	4478	40.346	4.800	0.203	1.785
ID227342	227342	None	51.672	14.070	29.695	0	77	77	2	1	-10921639	155.524	153	102	255	3266	36.592	2.000	0.155	1.138
ID227341	227341	74	46.231	20.745	28.019	0	77	77	2	1	-10921639	160.476	153	88	245	3370	42.697	2.000	0.093	0.643
ID227340	227340	69	58.577	12.848	27.242	0	77	77	2	1	-10921639	161.667	157	102	255	3395	44.581	2.000	0.144	0.911
ID227345	227345	None	41.810	8.770	37.995	0	77	77	2	1	-10921639	109.762	106	64	148	2305	24.153	4.800	0.217	1.623
ID227344	227344	77	41.398	30.554	33.191	0	77	77	2	1	-10921639	110.143	102	60	180	2313	38.753	7.600	0.108	0.555
ID227363	227363	56	64.310	31.273	23.142	0	78	78	2	1	-10921639	157.286	157	92	217	3303	42.105	2.000	0.170	1.083
ID227362	227362	75	50.925	10.952	22.922	0	78	78	2	1	-10921639	129.571	125	78	199	2721	30.477	2.000	0.165	1.207
ID227361	227361	79	50.265	38.993	20.918	0	78	78	2	1	-10921639	104.286	97	27	208	2190	43.107	2.000	0.104	0.457
ID227360	227360	80	70.750	21.359	18.283	0	78	78	2	1	-10921639	184.619	190	111	255	3877	41.828	4.800	0.191	1.414
ID227367	227367	71	83.005	23.021	31.801	0	78	78	2	1	-10921639	197.238	213	64	255	4142	58.732	2.000	0.200	1.120
ID227366	227366	81	49.242	35.124	29.855	0	78	78	2	1	-10921639	133.714	139	78	194	2808	33.641	2.000	0.148	1.027
ID227365	227365	74	65.362	20.724	28.263	0	78	78	2	1	-10921639	197.238	204	92	255	4142	50.850	2.000	0.162	1.081
ID227364	227364	69	63.185	13.472	27.524	0	78	78	2	1	-10921639	164.190	166	92	231	3448	40.359	4.800	0.218	1.457
ID227369	227369	None	44.735	10.906	35.826	0	78	78	2	1	-10921639	116.286	115	74	153	2442	25.136	2.000	0.184	1.439
ID227368	227368	77	61.639	29.960	33.024	0	78	78	2	1	-10921639	132.571	129	51	213	2784	38.287	2.000	0.215	1.225
ID227359	227359	78	55.576	38.058	16.620	0	78	78	2	1	-10921639	133.524	139	78	208	2804	33.270	3.200	0.182	1.237
ID227358	227358	76	50.622	29.360	13.557	0	78	78	2	1	-10921639	152.048	153	78	213	3193	32.876	7.600	0.161	1.285
ID227357	227357	82	54.007	11.695	12.320	0	78	78	2	1	-10921639	124.048	120	60	208	2605	39.214	2.000	0.176	0.947
ID227330	227330	77	59.333	29.352	31.736	0	79	79	2	1	-10921639	167.810	166	97	255	3524	44.523	2.000	0.140	0.925
ID227329	227329	71	68.837	23.476	31.400	0	79	79	2	1	-10921639	218.524	236	134	255	4589	37.930	4.800	0.168	1.654
ID227328	227328	81	75.868	34.226	29.195	0	79	79	2	1	-10921639	154.143	157	55	241	3237	55.271	7.600	0.203	0.943
ID227323	227323	80	82.955	19.494	16.887	0	79	79	2	1	-10921639	183.429	185	106	255	3852	50.156	2.000	0.192	1.179
ID227322	227322	76	80.969	28.805	15.745	0	79	79	2	1	-10921639	177.190	176	102	255	3721	44.370	2.000	0.221	1.447
ID227321	227321	82	49.517	12.723	11.873	0	79	79	2	1	-10921639	141.762	143	88	190	2977	27.433	4.800	0.171	1.512
ID227327	227327	69	59.975	13.014	28.419	0	79	79	2	1	-10921639	179.667	180	134	236	3773	26.697	6.278	0.205	2.292
ID227326	227326	56	76.110	30.933	23.193	0	79	79	2	1	-10921639	159.048	153	102	236	3340	40.624	2.000	0.236	1.496
ID227325	227325	79	40.357	38.751	20.870	0	79	79	2	1	-10921639	95.095	88	46	185	1997	38.056	2.000	0.101	0.458
ID227324	227324	78	62.940	37.666	17.207	0	79	79	2	1	-10921639	130.381	125	46	199	2738	42.474	2.000	0.205	1.045
ID227379	227379	81	51.320	34.546	29.470	0	80	80	2	1	-10921639	161.476	166	92	227	3391	38.854	6.317	0.151	1.091
ID227378	227378	69	60.062	12.971	29.124	0	80	80	2	1	-10921639	158.571	153	97	241	3330	37.819	2.000	0.167	1.202
ID227377	227377	83	41.624	12.735	24.818	0	80	80	2	1	-10921639	159.476	166	102	204	3349	28.651	6.304	0.115	1.151
ID227376	227376	56	52.924	30.965	23.336	0	80	80	2	1	-10921639	159.810	162	78	227	3356	37.804	2.000	0.152	1.116
ID227381	227381	77	62.508	27.697	31.406	0	80	80	2	1	-10921639	163.714	162	78	255	3438	51.684	2.000	0.143	0.791
ID227380	227380	71	74.478	21.986	30.732	0	80	80	2	1	-10921639	226.476	241	166	255	4756	31.802	4.800	0.195	2.324
ID227371	227371	84	47.123	26.359	9.972	0	80	80	2	1	-10921639	109.905	102	69	157	2308	25.579	4.800	0.262	1.782
ID227370	227370	None	41.862	16.924	9.648	0	80	80	2	1	-10921639	120.476	125	74	171	2530	25.500	4.800	0.158	1.287
ID227375	227375	79	46.715	38.536	20.825	0	80	80	2	1	-10921639	108.762	111	46	222	2284	42.077	2.000	0.112	0.521
ID227374	227374	78	49.307	38.760	17.367	0	80	80	2	1	-10921639	108.000	111	46	208	2268	43.950	2.000	0.114	0.503
ID227373	227373	76	58.552	28.210	16.644	0	80	80	2	1	-10921639	155.429	157	83	236	3264	36.374	2.000	0.181	1.310
ID227372	227372	80	73.556	20.788	17.213	0	80	80	2	1	-10921639	167.857	171	88	255	3525	44.458	4.800	0.235	1.437
ID227395	227395	77	61.162	29.125	32.023	0	81	81	2	1	-10921639	185.524	185	120	255	3896	34.451	2.000	0.150	1.404
ID227394	227394	71	65.197	23.069	31.254	0	81	81	2	1	-10921639	223.571	236	120	255	4695	38.807	4.800	0.158	1.572
ID227393	227393	81	48.619	34.819	29.367	0	81	81	2	1	-10921639	146.143	143	92	199	3069	29.848	2.000	0.151	1.281
ID227392	227392	None	65.379	20.999	28.139	0	81	81	2	1	-10921639	195.238	194	120	255	4100	47.499	7.600	0.140	1.009
ID227396	227396	None	44.978	36.000	42.000	0	81	81	2	1	-10921639	92.476	92	41	143	1942	29.443	2.000	0.248	1.250
ID227383	227383	84	40.256	25.473	10.474	0	81	81	2	1	-10921639	111.810	106	69	162	2348	26.698	4.800	0.181	1.285
ID227382	227382	None	49.965	38.000	0.000	0	81	81	2	1	-10921639	112.905	115	65	162	2371	23.147	4.800	0.270	2.071
ID227387	227387	78	43.136	38.701	16.661	0	81	81	2	1	-10921639	112.143	115	55	176	2355	30.887	2.000	0.150	0.946
ID227386	227386	80	55.833	19.691	16.756	0	81	81	2	1	-10921639	164.762	162	78	250	3460	44.276	4.800	0.137	0.897
ID227385	227385	76	46.689	28.061	16.338	0	81	81	2	1	-10921639	166.190	162	102	213	3490	31.424	4.800	0.159	1.449
ID227384	227384	82	64.313	11.166	12.644	0	81	81	2	1	-10921639	163.571	171	64	245	3435	41.359	2.000	0.185	1.235
ID227391	227391	69	52.211	12.785	27.657	0	81	81	2	1	-10921639	149.571	153	102	199	3141	28.687	4.800	0.209	1.799
ID227390	227390	56	58.570	31.540	22.781	0	81	81	2	1	-10921639	138.762	125	74	213	2914	41.750	2.000	0.163	0.930
ID227389	227389	83	48.088	11.681	23.195	0	81	81	2	1	-10921639	128.524	120	60	217	2699	39.331	7.600	0.119	0.693
ID227388	227388	None	46.013	15.951	20.372	0	81	81	2	1	-10921639	137.238	129	92	208	2882	32.030	7.600	0.111	0.858
ID227399	227399	80	75.966	18.919	16.343	0	82	82	2	1	-10921639	178.190	185	55	255	3742	60.654	2.000	0.207	1.006
ID227398	227398	None	41.550	2.883	14.578	0	82	82	2	1	-10921639	128.524	134	69	185	2699	33.190	2.000	0.122	0.839
ID227397	227397	82	76.030	11.867	12.695	0	82	82	2	1	-10921639	143.333	134	69	255	3010	52.046	2.000	0.191	0.884
ID227403	227403	83	60.783	10.750	23.600	0	82	82	2	1	-10921639	151.905	148	102	227	3190	36.971	2.000	0.188	1.299
ID227402	227402	None	49.336	39.352	20.776	0	82	82	2	1	-10921639	131.952	129	55	208	2771	34.771	2.000	0.139	0.929
ID227401	227401	86	54.107	22.776	18.994	0	82	82	2	1	-10921639	175.667	176	115	255	3689	42.323	7.600	0.104	0.784
ID227400	227400	76	68.801	28.041	17.148	0	82	82	2	1	-10921639	168.619	166	111	255	3541	39.385	2.000	0.180	1.309
ID227407	227407	77	83.524	28.883	32.231	0	82	82	2	1	-10921639	153.333	143	74	255	3220	53.596	2.000	0.227	1.057
ID227406	227406	71	85.821	22.964	30.954	0	82	82	2	1	-10921639	221.857	245	129	255	4659	43.116	4.800	0.239	1.982
ID227405	227405	69	69.475	13.669	29.584	0	82	82	2	1	-10921639	135.762	134	46	208	2851	53.353	2.000	0.250	1.017
ID227404	227404	81	72.904	34.278	29.006	0	82	82	2	1	-10921639	153.429	157	78	217	3222	42.774	4.800	0.253	1.448
ID227409	227409	None	44.252	22.703	39.095	0	82	82	2	1	-10921639	104.857	106	60	153	2202	28.027	2.000	0.173	1.105
ID227408	227408	85	43.325	11.214	37.020	0	82	82	2	1	-10921639	90.000	97	41	143	1890	34.354	3.200	0.176	0.782
ID227411	227411	80	81.269	18.606	16.528	0	83	83	2	1	-10921639	199.190	208	129	255	4183	45.152	2.000	0.195	1.440
ID227410	227410	82	40.276	11.509	12.370	0	83	83	2	1	-10921639	117.333	115	78	153	2464	22.471	4.800	0.182	1.606
ID227415	227415	83	54.583	11.360	23.282	0	83	83	2	1	-10921639	128.667	125	41	236	2702	48.496	2.000	0.124	0.586
ID227414	227414	86	40.379	22.000	19.000	0	83	83	2	1	-10921639	164.048	162	83	227	3445	37.231	2.000	0.105	0.837
ID227413	227413	78	53.124	38.481	17.286	0	83	83	2	1	-10921639	131.571	125	78	213	2763	38.399	2.000	0.165	0.972
ID227412	227412	76	94.730	27.879	16.816	0	83	83	2	1	-10921639	185.905	185	92	255	3904	50.990	4.800	0.276	1.577
ID227419	227419	81	85.177	34.649	29.167	0	83	83	2	1	-10921639	170.000	162	97	255	3570	48.768	2.000	0.252	1.405
ID227418	227418	69	49.164	12.900	28.501	0	83	83	2	1	-10921639	144.857	148	83	222	3042	32.923	4.800	0.176	1.319
ID227417	227417	None	64.767	21.139	28.419	0	83	83	2	1	-10921639	181.762	180	106	255	3817	45.578	2.000	0.154	1.066
ID227416	227416	None	46.606	30.959	22.719	0	83	83	2	1	-10921639	125.714	129	64	190	2640	31.098	2.000	0.151	1.061
ID227422	227422	85	45.313	11.722	37.221	0	83	83	2	1	-10921639	130.810	129	92	185	2747	22.498	7.600	0.191	1.865
ID227421	227421	None	45.640	43.405	34.174	0	83	83	2	1	-10921639	100.714	92	60	166	2115	27.963	2.000	0.202	1.209
ID227420	227420	77	69.890	27.861	31.288	0	83	83	2	1	-10921639	167.000	171	83	241	3507	45.706	4.800	0.214	1.286
ID227427	227427	78	60.575	37.906	16.936	0	84	84	2	1	-10921639	119.095	115	55	231	2501	42.977	2.000	0.158	0.755
ID227426	227426	76	68.840	28.755	17.335	0	84	84	2	1	-10921639	163.667	162	46	255	3437	56.316	2.000	0.171	0.849
ID227425	227425	80	67.587	18.376	16.459	0	84	84	2	1	-10921639	185.381	190	69	255	3893	54.228	7.600	0.155	0.918
ID227424	227424	None	53.167	29.856	13.618	0	84	84	2	1	-10921639	155.190	162	64	255	3259	48.032	4.800	0.160	0.893
ID227431	227431	81	78.823	33.971	27.838	0	84	84	2	1	-10921639	177.952	180	97	255	3737	43.331	2.000	0.243	1.603
ID227430	227430	83	51.919	11.735	24.178	0	84	84	2	1	-10921639	140.429	125	69	213	2949	45.899	2.000	0.151	0.801
ID227429	227429	None	56.517	39.253	21.302	0	84	84	2	1	-10921639	117.905	111	64	222	2476	41.698	2.000	0.151	0.741
ID227428	227428	86	59.002	22.796	19.019	0	84	84	2	1	-10921639	175.476	180	120	255	3685	34.613	7.600	0.144	1.279
ID227434	227434	77	49.084	28.638	31.544	0	84	84	2	1	-10921639	157.857	148	69	222	3315	43.416	4.800	0.146	0.924
ID227433	227433	71	77.453	24.973	31.898	0	84	84	2	1	-10921639	196.381	194	88	255	4124	45.730	4.800	0.203	1.450
ID227432	227432	69	79.258	12.658	29.024	0	84	84	2	1	-10921639	167.810	166	111	255	3524	43.367	2.000	0.225	1.419
ID227423	227423	None	41.125	26.522	9.833	0	84	84	2	1	-10921639	123.048	120	74	176	2584	27.795	7.600	0.129	1.010
ID227459	227459	71	61.007	26.325	31.138	0	85	85	2	1	-10921639	170.857	176	97	245	3588	45.872	2.000	0.143	0.930
ID227458	227458	87	59.327	21.123	30.246	0	85	85	2	1	-10921639	195.714	194	139	245	4110	30.166	4.800	0.168	1.863
ID227457	227457	69	47.923	12.708	29.558	0	85	85	2	1	-10921639	133.762	134	74	213	2809	36.963	2.000	0.185	1.129
ID227456	227456	81	77.458	34.571	29.055	0	85	85	2	1	-10921639	169.333	162	97	255	3556	44.317	4.800	0.238	1.469
ID227455	227455	83	53.047	13.250	24.161	0	85	85	2	1	-10921639	163.905	171	97	236	3442	40.330	4.800	0.134	0.963
ID227454	227454	76	60.941	28.814	18.098	0	85	85	2	1	-10921639	164.476	162	102	255	3454	40.655	2.000	0.132	0.943
ID227453	227453	78	54.842	38.627	16.895	0	85	85	2	1	-10921639	126.619	120	55	231	2659	41.086	2.000	0.137	0.741
ID227452	227452	80	69.874	18.124	15.984	0	85	85	2	1	-10921639	182.190	190	102	255	3826	45.826	7.600	0.167	1.136
ID227435	227435	None	53.595	21.219	3.387	0	86	86	2	1	-10921639	101.095	97	41	157	2123	33.676	2.000	0.250	1.202
ID227439	227439	80	64.990	18.018	16.397	0	86	86	2	1	-10921639	179.048	185	46	255	3760	57.362	2.000	0.131	0.724
ID227438	227438	90	55.182	12.747	12.541	0	86	86	2	1	-10921639	156.905	162	74	231	3295	37.233	4.800	0.169	1.219
ID227437	227437	None	50.339	34.889	11.032	0	86	86	2	1	-10921639	96.190	92	55	162	2020	33.211	2.000	0.211	1.008
ID227436	227436	91	42.193	47.000	7.000	0	86	86	2	1	-10921639	80.333	78	43	115	1687	20.103	4.800	0.344	2.047
ID227443	227443	88	52.302	30.116	21.973	0	86	86	2	1	-10921639	153.857	157	111	227	3231	30.167	2.000	0.140	1.256
ID227442	227442	None	40.076	15.370	19.059	0	86	86	2	1	-10921639	186.952	180	129	255	3926	34.539	2.000	0.063	0.642
ID227441	227441	None	45.459	9.563	18.409	0	86	86	2	1	-10921639	132.238	129	69	204	2777	39.211	2.000	0.109	0.661
ID227440	227440	76	67.322	28.443	17.234	0	86	86	2	1	-10921639	182.429	180	88	255	3831	39.673	4.800	0.192	1.479
ID227447	227447	81	58.256	34.623	28.895	0	86	86	2	1	-10921639	157.810	166	78	231	3314	45.208	7.600	0.182	1.077
ID227446	227446	89	60.063	13.019	27.902	0	86	86	2	1	-10921639	162.000	171	97	236	3402	39.245	4.800	0.191	1.324
ID227445	227445	None	58.339	30.283	27.044	0	86	86	2	1	-10921639	130.905	115	64	241	2749	52.773	2.000	0.079	0.362
ID227444	227444	83	50.237	12.667	22.893	0	86	86	2	1	-10921639	172.429	166	102	241	3621	36.084	2.000	0.103	0.889
ID227451	227451	None	46.001	0.000	42.000	0	86	86	2	1	-10921639	94.571	83	43	162	1986	40.898	2.000	0.251	0.927
ID227450	227450	77	49.873	30.466	32.544	0	86	86	2	1	-10921639	115.476	97	60	213	2425	42.674	2.000	0.164	0.761
ID227449	227449	87	73.676	21.468	30.408	0	86	86	2	1	-10921639	208.905	213	134	255	4387	38.653	4.800	0.214	1.904
ID227448	227448	69	54.428	13.521	29.811	0	86	86	2	1	-10921639	150.524	148	78	227	3161	39.544	4.800	0.176	1.140
ID227507	227507	78	40.902	36.867	17.176	0	87	87	2	1	-10921639	140.190	134	92	204	2944	27.233	2.000	0.156	1.393
ID227506	227506	80	66.073	20.238	17.167	0	87	87	2	1	-10921639	161.143	162	88	250	3384	46.410	2.000	0.172	1.017
ID227505	227505	76	64.814	29.565	15.104	0	87	87	2	1	-10921639	178.952	190	106	236	3758	37.444	7.600	0.193	1.544
ID227504	227504	90	72.876	11.919	13.595	0	87	87	2	1	-10921639	157.714	153	88	255	3312	46.064	2.000	0.191	1.097
ID227511	227511	81	79.075	34.400	29.185	0	87	87	2	1	-10921639	188.476	190	111	255	3958	46.650	7.600	0.200	1.346
ID227510	227510	89	65.396	13.198	28.584	0	87	87	2	1	-10921639	157.190	162	83	245	3301	39.891	4.800	0.233	1.487
ID227509	227509	88	68.009	30.454	22.808	0	87	87	2	1	-10921639	165.476	148	120	255	3475	43.686	2.000	0.173	1.116
ID227508	227508	83	50.297	14.427	23.195	0	87	87	2	1	-10921639	165.619	162	74	250	3478	43.486	2.000	0.108	0.740
ID227514	227514	92	40.641	32.860	40.365	0	87	87	2	1	-10921639	123.952	120	78	185	2603	29.962	2.000	0.126	0.923
ID227513	227513	77	53.444	30.765	33.183	0	87	87	2	1	-10921639	135.238	120	69	227	2840	44.453	7.600	0.128	0.690
ID227512	227512	87	78.053	20.915	29.909	0	87	87	2	1	-10921639	229.476	222	185	255	4819	24.786	4.800	0.222	3.359
ID227503	227503	91	42.245	45.960	7.170	0	87	87	2	1	-10921639	98.810	102	0	166	2075	37.674	4.800	0.241	1.020
ID227491	227491	80	45.584	18.499	16.105	0	88	88	2	1	-10921639	146.857	143	92	222	3084	37.061	2.000	0.099	0.715
ID227490	227490	76	54.888	29.983	14.343	0	88	88	2	1	-10921639	186.476	199	88	255	3916	39.632	7.600	0.145	1.194
ID227489	227489	None	44.548	34.973	9.578	0	88	88	2	1	-10921639	93.619	92	46	153	1966	28.437	2.000	0.195	1.072
ID227488	227488	94	56.242	26.483	10.007	0	88	88	2	1	-10921639	141.048	143	88	208	2962	38.999	2.000	0.172	1.062
ID227495	227495	83	61.217	15.623	21.573	0	88	88	2	1	-10921639	171.286	171	83	241	3597	42.884	2.000	0.165	1.132
ID227494	227494	95	51.624	38.490	20.334	0	88	88	2	1	-10921639	166.143	171	106	231	3489	31.349	4.800	0.162	1.479
ID227493	227493	78	41.976	38.083	17.295	0	88	88	2	1	-10921639	159.619	176	102	199	3352	28.320	4.800	0.140	1.383
ID227492	227492	None	63.676	28.751	16.758	0	88	88	2	1	-10921639	177.571	180	74	255	3729	52.519	2.000	0.127	0.763
ID227499	227499	87	56.938	20.936	30.955	0	88	88	2	1	-10921639	223.905	222	162	255	4702	26.771	4.800	0.158	2.279
ID227498	227498	81	90.432	34.911	29.031	0	88	88	2	1	-10921639	198.524	199	106	255	4169	47.116	4.800	0.266	1.770
ID227497	227497	89	67.727	13.106	28.217	0	88	88	2	1	-10921639	157.952	166	88	236	3317	44.283	2.000	0.194	1.161
ID227496	227496	88	50.016	30.025	22.258	0	88	88	2	1	-10921639	157.333	157	102	227	3304	31.765	2.000	0.138	1.203
ID227502	227502	92	53.400	33.207	40.120	0	88	88	2	1	-10921639	112.190	106	55	199	2356	31.405	4.800	0.226	1.315
ID227501	227501	77	45.077	30.873	32.861	0	88	88	2	1	-10921639	137.762	139	55	213	2893	42.241	3.200	0.115	0.672
ID227500	227500	None	43.182	42.786	30.617	0	88	88	2	1	-10921639	96.000	97	51	134	2016	26.976	2.000	0.234	1.349
ID227487	227487	None	49.883	20.974	2.298	0	88	88	2	1	-10921639	123.571	129	64	166	2595	31.260	2.000	0.185	1.235
ID227475	227475	None	47.496	8.122	17.302	0	89	89	2	1	-10921639	115.762	120	69	162	2431	31.172	2.000	0.178	1.122
ID227474	227474	76	60.868	29.397	14.810	0	89	89	2	1	-10921639	193.905	194	129	255	4072	34.000	6.362	0.146	1.456
ID227473	227473	90	45.649	14.113	12.901	0	89	89	2	1	-10921639	143.905	139	92	217	3022	33.113	7.600	0.118	0.917
ID227472	227472	94	68.895	26.718	9.994	0	89	89	2	1	-10921639	148.762	134	83	250	3124	44.965	2.000	0.185	1.032
ID227479	227479	95	53.640	38.997	20.521	0	89	89	2	1	-10921639	125.619	115	55	227	2638	48.101	2.000	0.117	0.545
ID227478	227478	83	57.013	15.149	20.105	0	89	89	2	1	-10921639	181.286	185	97	241	3807	39.448	4.800	0.152	1.214
ID227477	227477	96	41.439	22.000	19.000	0	89	89	2	1	-10921639	160.000	157	92	236	3360	38.606	7.600	0.118	0.875
ID227476	227476	80	62.710	19.159	16.849	0	89	89	2	1	-10921639	181.476	180	88	255	3811	46.608	2.000	0.139	0.948
ID227483	227483	87	60.846	20.874	30.306	0	89	89	2	1	-10921639	215.095	213	162	255	4517	30.470	4.800	0.153	1.872
ID227482	227482	89	52.290	13.183	28.575	0	89	89	2	1	-10921639	155.095	166	83	204	3257	34.915	4.800	0.195	1.450
ID227481	227481	81	78.092	34.518	28.383	0	89	89	2	1	-10921639	190.762	208	97	255	4006	51.334	4.800	0.222	1.349
ID227480	227480	88	78.130	29.980	21.993	0	89	89	2	1	-10921639	200.667	199	134	255	4214	39.215	4.800	0.193	1.656
ID227486	227486	92	48.734	33.421	39.711	0	89	89	2	1	-10921639	98.762	92	41	166	2074	33.053	2.000	0.222	1.085
ID227485	227485	77	51.966	30.629	32.652	0	89	89	2	1	-10921639	168.429	171	92	255	3537	45.387	2.000	0.113	0.752
ID227484	227484	None	50.400	24.541	32.648	0	89	89	2	1	-10921639	209.190	213	143	255	4393	35.817	4.800	0.121	1.265
ID227523	227523	88	71.050	29.859	22.543	0	90	90	2	1	-10921639	186.143	180	120	255	3909	44.772	2.000	0.170	1.206
ID227522	227522	96	63.547	22.925	20.383	0	90	90	2	1	-10921639	168.714	162	69	255	3543	46.567	2.000	0.133	0.849
ID227521	227521	95	59.907	37.918	18.046	0	90	90	2	1	-10921639	164.048	166	115	227	3445	31.814	4.800	0.217	1.841
ID227520	227520	76	65.046	28.841	16.545	0	90	90	2	1	-10921639	192.381	199	139	255	4040	36.699	2.000	0.158	1.427
ID227526	227526	77	79.771	29.337	32.159	0	90	90	2	1	-10921639	198.857	204	106	255	4176	48.743	2.000	0.192	1.315
ID227525	227525	87	73.692	21.569	30.784	0	90	90	2	1	-10921639	227.143	245	157	255	4770	36.245	4.800	0.197	2.062
ID227524	227524	81	62.364	33.991	28.176	0	90	90	2	1	-10921639	168.238	162	97	245	3533	47.683	2.000	0.141	0.871
ID227515	227515	None	51.642	21.247	2.918	0	90	90	2	1	-10921639	90.238	83	41	171	1895	34.280	2.000	0.223	0.959
ID227519	227519	80	61.270	19.434	16.658	0	90	90	2	1	-10921639	217.810	227	166	255	4574	32.366	7.600	0.152	1.771
ID227518	227518	90	49.111	11.662	13.116	0	90	90	2	1	-10921639	141.286	139	83	208	2967	35.077	2.000	0.156	1.089
ID227517	227517	None	43.609	35.180	10.906	0	90	90	2	1	-10921639	106.143	106	60	148	2229	27.938	2.000	0.169	1.100
ID227516	227516	94	45.587	26.640	9.754	0	90	90	2	1	-10921639	113.667	115	46	194	2387	39.167	2.000	0.134	0.684
ID227463	227463	76	45.457	28.235	17.173	0	91	91	2	1	-10921639	172.714	171	125	222	3627	30.138	4.800	0.148	1.480
ID227462	227462	80	62.519	17.999	15.946	0	91	91	2	1	-10921639	218.286	231	143	255	4584	39.187	4.800	0.136	1.334
ID227461	227461	90	71.050	12.282	12.757	0	91	91	2	1	-10921639	151.048	153	74	241	3172	45.970	2.000	0.204	1.113
ID227460	227460	None	43.970	7.732	8.826	0	91	91	2	1	-10921639	119.333	125	74	171	2506	27.451	2.000	0.159	1.190
ID227467	227467	97	50.441	41.144	29.455	0	91	91	2	1	-10921639	102.238	92	51	185	2147	36.874	2.000	0.174	0.820
ID227466	227466	88	68.224	30.864	23.030	0	91	91	2	1	-10921639	194.429	185	139	255	4083	41.360	2.000	0.144	1.181
ID227465	227465	96	78.129	22.023	19.163	0	91	91	2	1	-10921639	202.810	208	125	255	4259	48.015	7.600	0.194	1.372
ID227464	227464	None	48.018	9.885	18.377	0	91	91	2	1	-10921639	129.619	129	60	199	2722	38.621	2.000	0.133	0.787
ID227471	227471	None	94.734	0.000	42.000	0	91	91	2	1	-10921639	151.810	130	91	255	3188	52.907	7.600	0.316	1.379
ID227470	227470	77	67.507	30.817	32.859	0	91	91	2	1	-10921639	164.095	157	51	255	3446	53.510	2.000	0.161	0.851
ID227469	227469	87	70.172	23.257	31.620	0	91	91	2	1	-10921639	210.619	236	88	255	4423	54.889	7.600	0.173	1.134
ID227468	227468	None	44.682	12.769	29.510	0	91	91	2	1	-10921639	122.810	125	37	176	2579	37.899	3.200	0.178	0.979
ID227555	227555	77	43.142	31.620	33.269	0	92	92	2	1	-10921639	130.048	125	83	204	2731	40.804	2.000	0.081	0.476
ID227554	227554	87	58.752	25.428	31.671	0	92	92	2	1	-10921639	216.571	227	125	255	4548	41.940	4.800	0.140	1.268
ID227553	227553	98	63.629	36.117	29.886	0	92	92	2	1	-10921639	163.762	157	83	250	3439	42.403	7.600	0.180	1.177
ID227552	227552	99	65.976	21.484	29.939	0	92	92	2	1	-10921639	208.190	204	125	255	4372	42.654	6.356	0.183	1.512
ID227543	227543	None	42.184	7.078	5.477	0	92	92	2	1	-10921639	87.000	83	41	139	1827	25.030	4.800	0.284	1.537
ID227547	227547	95	58.443	38.321	17.764	0	92	92	2	1	-10921639	166.333	166	102	204	3493	25.755	4.800	0.221	2.340
ID227546	227546	76	71.837	28.701	16.443	0	92	92	2	1	-10921639	184.476	190	97	255	3874	48.133	2.000	0.184	1.189
ID227545	227545	80	65.942	18.067	15.946	0	92	92	2	1	-10921639	206.524	199	129	255	4337	45.146	2.000	0.138	1.112
ID227544	227544	None	41.976	43.143	12.861	0	92	92	2	1	-10921639	88.333	78	51	153	1855	25.978	4.800	0.226	1.256
ID227551	227551	97	52.966	42.152	28.970	0	92	92	2	1	-10921639	117.000	111	64	180	2457	32.711	2.000	0.191	1.147
ID227550	227550	None	43.235	30.156	26.058	0	92	92	2	1	-10921639	180.524	190	115	245	3791	34.665	3.200	0.119	1.110
ID227549	227549	88	42.649	30.003	23.600	0	92	92	2	1	-10921639	188.333	194	139	231	3955	26.129	4.800	0.127	1.628
ID227548	227548	96	51.367	22.220	20.461	0	92	92	2	1	-10921639	174.286	180	102	255	3660	47.106	2.000	0.098	0.658
ID227527	227527	None	46.666	38.000	0.000	0	93	93	2	1	-10921639	84.286	78	48	153	1770	26.614	4.800	0.275	1.365
ID227531	227531	100	62.602	9.168	17.898	0	93	93	2	1	-10921639	172.476	171	111	227	3622	32.770	4.800	0.190	1.684
ID227530	227530	95	50.000	37.941	17.067	0	93	93	2	1	-10921639	138.143	143	83	190	2901	29.940	2.000	0.161	1.280
ID227529	227529	80	58.946	19.668	16.452	0	93	93	2	1	-10921639	196.048	194	115	255	4117	40.283	4.800	0.154	1.301
ID227528	227528	76	92.881	29.287	15.272	0	93	93	2	1	-10921639	204.333	213	102	255	4291	51.571	4.800	0.271	1.689
ID227535	227535	105	62.139	33.736	26.932	0	93	93	2	1	-10921639	157.381	162	88	245	3305	46.097	2.000	0.140	0.838
ID227534	227534	88	79.641	30.726	22.611	0	93	93	2	1	-10921639	191.857	204	88	255	4029	47.976	2.000	0.191	1.284
ID227533	227533	None	55.346	38.088	21.179	0	93	93	2	1	-10921639	133.571	143	74	208	2805	35.701	2.000	0.190	1.195
ID227532	227532	96	66.855	23.115	20.562	0	93	93	2	1	-10921639	172.238	185	102	255	3617	49.316	2.000	0.161	0.967
ID227539	227539	87	66.695	24.625	31.356	0	93	93	2	1	-10921639	223.476	255	134	255	4693	43.416	4.800	0.154	1.372
ID227538	227538	98	43.523	36.394	30.054	0	93	93	2	1	-10921639	133.333	129	69	194	2800	34.998	7.600	0.120	0.817
ID227537	227537	99	63.780	21.566	29.507	0	93	93	2	1	-10921639	230.952	250	180	255	4850	28.786	4.800	0.164	2.257
ID227536	227536	103	48.580	12.724	28.326	0	93	93	2	1	-10921639	147.667	143	83	204	3101	27.405	6.370	0.155	1.449
ID227542	227542	104	56.215	0.000	42.000	0	93	93	2	1	-10921639	101.667	88	56	199	2135	37.525	6.380	0.236	1.035
ID227541	227541	None	41.019	26.029	36.454	0	93	93	2	1	-10921639	140.286	139	88	194	2946	28.075	2.000	0.117	1.045
ID227540	227540	77	57.642	30.835	32.972	0	93	93	2	1	-10921639	141.286	139	60	231	2967	50.480	2.000	0.163	0.785
ID227559	227559	100	53.432	8.573	17.058	0	94	94	2	1	-10921639	137.381	134	69	208	2885	38.068	2.000	0.150	0.940
ID227558	227558	76	70.061	29.053	15.704	0	94	94	2	1	-10921639	216.048	236	134	255	4537	35.186	4.800	0.198	2.028
ID227557	227557	None	57.267	13.098	13.205	0	94	94	2	1	-10921639	137.667	129	46	227	2891	45.130	2.000	0.156	0.825
ID227556	227556	101	50.090	19.034	7.215	0	94	94	2	1	-10921639	107.476	97	32	176	2257	36.593	4.800	0.219	1.057
ID227563	227563	103	85.232	13.750	27.171	0	94	94	2	1	-10921639	196.524	194	129	255	4127	41.883	4.800	0.230	1.757
ID227562	227562	88	62.500	30.334	22.718	0	94	94	2	1	-10921639	225.286	236	166	255	4731	32.941	4.800	0.155	1.834
ID227561	227561	102	70.801	15.119	19.411	0	94	94	2	1	-10921639	188.381	176	134	255	3956	38.288	4.800	0.172	1.448
ID227560	227560	80	77.015	19.783	16.910	0	94	94	2	1	-10921639	198.476	204	97	255	4168	47.669	3.200	0.193	1.349
ID227567	227567	98	50.344	36.128	30.754	0	94	94	2	1	-10921639	133.381	129	69	199	2801	44.769	2.000	0.141	0.737
ID227566	227566	87	53.660	25.544	30.675	0	94	94	2	1	-10921639	200.095	199	111	255	4202	45.146	6.294	0.110	0.875
ID227565	227565	99	71.368	20.871	29.841	0	94	94	2	1	-10921639	228.048	241	180	255	4789	30.816	4.800	0.179	2.250
ID227564	227564	105	41.723	35.000	28.000	0	94	94	2	1	-10921639	163.333	171	102	204	3430	31.560	4.800	0.128	1.175
ID227570	227570	None	48.265	25.000	42.000	0	94	94	2	1	-10921639	101.476	99	60	166	2131	28.788	2.000	0.231	1.325
ID227569	227569	104	42.161	0.000	42.000	0	94	94	2	1	-10921639	123.190	125	99	176	2587	19.286	4.800	0.216	2.266
ID227568	227568	77	53.923	29.938	31.942	0	94	94	2	1	-10921639	150.429	129	78	241	3159	51.161	2.000	0.110	0.583
ID227619	227619	None	47.991	35.025	11.649	0	95	95	2	1	-10921639	117.429	115	69	171	2466	31.720	2.000	0.186	1.163
ID227618	227618	101	69.181	19.849	7.031	0	95	95	2	1	-10921639	139.952	134	64	213	2939	44.344	2.000	0.213	1.107
ID227617	227617	None	41.129	9.242	5.052	0	95	95	2	1	-10921639	105.476	111	46	148	2215	27.808	4.800	0.201	1.272
ID227623	227623	102	80.692	15.227	19.127	0	95	95	2	1	-10921639	212.190	213	139	255	4456	38.738	4.800	0.201	1.831
ID227622	227622	None	52.137	9.509	17.745	0	95	95	2	1	-10921639	152.810	148	78	236	3209	44.448	2.000	0.114	0.705
ID227621	227621	100	53.751	8.347	17.158	0	95	95	2	1	-10921639	158.714	166	69	236	3333	40.449	4.800	0.175	1.170
ID227620	227620	76	70.694	27.727	15.962	0	95	95	2	1	-10921639	201.571	199	129	255	4233	40.467	2.000	0.173	1.469
ID227627	227627	88	70.607	31.026	22.474	0	95	95	2	1	-10921639	203.619	204	111	255	4276	48.465	7.600	0.167	1.200
ID227626	227626	None	46.608	4.731	22.048	0	95	95	2	1	-10921639	129.524	129	78	185	2720	31.054	4.800	0.166	1.190
ID227625	227625	96	63.128	22.056	19.661	0	95	95	2	1	-10921639	172.667	166	111	245	3626	37.874	4.800	0.181	1.394
ID227624	227624	95	42.957	37.008	19.251	0	95	95	2	1	-10921639	119.476	120	60	171	2509	35.301	7.600	0.159	0.927
ID227631	227631	77	63.978	28.836	31.371	0	95	95	2	1	-10921639	192.857	190	115	255	4050	49.806	2.000	0.138	0.939
ID227630	227630	87	60.425	26.136	30.434	0	95	95	2	1	-10921639	219.905	222	162	255	4618	33.318	4.800	0.145	1.675
ID227629	227629	99	71.527	20.704	28.027	0	95	95	2	1	-10921639	229.381	255	129	255	4817	38.666	4.800	0.197	1.950
ID227628	227628	None	54.916	33.141	25.172	0	95	95	2	1	-10921639	183.810	180	83	255	3860	53.893	7.600	0.114	0.696
ID227632	227632	None	40.941	32.000	42.000	0	95	95	2	1	-10921639	112.667	111	69	171	2366	25.309	4.800	0.229	1.660
ID227584	227584	117	40.324	33.298	38.876	0	96	96	2	1	-10921639	90.524	88	37	139	1901	30.562	2.000	0.196	0.970
ID227571	227571	101	47.304	19.553	7.494	0	96	96	2	1	-10921639	98.905	88	41	176	2077	36.548	2.000	0.197	0.891
ID227575	227575	100	76.351	8.136	17.768	0	96	96	2	1	-10921639	172.048	176	97	255	3613	45.766	4.800	0.231	1.412
ID227574	227574	80	42.772	19.690	17.203	0	96	96	2	1	-10921639	176.619	176	102	245	3709	41.046	7.600	0.088	0.694
ID227573	227573	76	51.944	26.903	16.435	0	96	96	2	1	-10921639	200.429	204	129	255	4209	36.686	4.800	0.145	1.386
ID227572	227572	118	45.798	30.284	15.236	0	96	96	2	1	-10921639	167.667	153	88	236	3521	43.405	2.000	0.092	0.649
ID227579	227579	88	71.712	30.307	21.537	0	96	96	2	1	-10921639	222.333	250	115	255	4669	42.940	4.800	0.176	1.554
ID227578	227578	95	67.678	37.144	18.626	0	96	96	2	1	-10921639	158.619	157	74	255	3331	50.353	7.600	0.190	1.006
ID227577	227577	96	56.133	22.022	19.385	0	96	96	2	1	-10921639	165.619	162	88	241	3478	43.567	2.000	0.137	0.915
ID227576	227576	102	63.009	15.206	18.658	0	96	96	2	1	-10921639	189.714	194	106	255	3984	51.602	3.200	0.123	0.806
ID227583	227583	77	66.135	28.464	30.547	0	96	96	2	1	-10921639	198.857	199	111	255	4176	45.749	7.600	0.168	1.252
ID227582	227582	None	41.349	42.993	28.833	0	96	96	2	1	-10921639	106.857	111	41	153	2244	29.557	2.000	0.179	1.098
ID227581	227581	99	73.678	21.090	28.442	0	96	96	2	1	-10921639	202.619	194	115	255	4255	41.633	4.800	0.186	1.529
ID227580	227580	None	44.932	14.032	28.245	0	96	96	2	1	-10921639	159.381	162	97	208	3347	29.323	4.800	0.134	1.286
ID227587	227587	118	56.437	29.763	15.153	0	97	97	2	1	-10921639	171.619	157	97	255	3604	47.561	2.000	0.140	0.886
ID227586	227586	None	44.978	6.156	9.894	0	97	97	2	1	-10921639	140.143	139	92	180	2943	22.245	4.800	0.175	1.879
ID227585	227585	101	49.236	20.317	7.715	0	97	97	2	1	-10921639	102.095	92	51	190	2144	33.539	2.000	0.182	0.938
ID227591	227591	102	61.409	15.418	18.074	0	97	97	2	1	-10921639	190.619	180	120	255	4003	45.720	2.000	0.135	0.991
ID227590	227590	76	64.212	26.700	16.803	0	97	97	2	1	-10921639	204.905	213	115	255	4303	40.774	2.000	0.143	1.261
ID227589	227589	80	44.125	17.915	16.920	0	97	97	2	1	-10921639	185.571	180	125	255	3897	40.844	7.600	0.103	0.852
ID227588	227588	100	40.364	8.252	17.353	0	97	97	2	1	-10921639	128.524	139	69	185	2699	26.791	2.000	0.177	1.444
ID227595	227595	108	64.245	32.477	26.765	0	97	97	2	1	-10921639	191.857	204	115	255	4029	35.989	4.800	0.187	1.679
ID227594	227594	88	70.706	28.783	20.955	0	97	97	2	1	-10921639	196.619	199	129	255	4129	40.648	2.000	0.161	1.339
ID227593	227593	96	53.821	22.091	20.098	0	97	97	2	1	-10921639	165.048	166	111	255	3466	39.236	7.600	0.096	0.733
ID227592	227592	95	58.152	36.907	19.124	0	97	97	2	1	-10921639	159.476	157	88	236	3349	39.745	7.600	0.152	1.057
ID227599	227599	117	41.877	34.020	38.984	0	97	97	2	1	-10921639	114.762	111	74	148	2410	23.100	4.800	0.191	1.597
ID227598	227598	None	67.154	29.528	32.383	0	97	97	2	1	-10921639	166.857	171	69	255	3504	59.262	2.000	0.148	0.725
ID227597	227597	77	65.676	26.647	30.024	0	97	97	2	1	-10921639	206.762	217	120	255	4342	43.715	7.600	0.150	1.236
ID227596	227596	99	78.484	20.840	28.488	0	97	97	2	1	-10921639	222.048	236	111	255	4663	40.740	4.800	0.202	1.833
ID227601	227601	None	49.337	8.000	42.000	0	97	97	2	1	-10921639	153.381	157	102	190	3221	25.703	4.800	0.242	2.324
ID227600	227600	None	50.492	0.000	42.000	0	97	97	2	1	-10921639	88.381	78	60	176	1856	27.917	4.800	0.316	1.521
ID227651	227651	88	66.092	28.674	21.466	0	98	98	2	1	-10921639	204.333	208	129	255	4291	45.637	7.600	0.151	1.173
ID227650	227650	95	72.415	37.122	18.924	0	98	98	2	1	-10921639	157.571	157	102	241	3309	39.305	7.600	0.213	1.406
ID227649	227649	102	74.642	15.057	17.745	0	98	98	2	1	-10921639	194.571	180	134	255	4086	40.581	2.000	0.171	1.397
ID227648	227648	76	73.400	26.506	16.047	0	98	98	2	1	-10921639	216.667	231	143	255	4550	38.448	4.800	0.192	1.816
ID227655	227655	107	46.205	41.795	29.632	0	98	98	2	1	-10921639	117.286	111	64	176	2463	29.714	4.800	0.189	1.256
ID227654	227654	99	85.748	20.746	28.313	0	98	98	2	1	-10921639	206.286	227	106	255	4332	50.074	3.200	0.216	1.462
ID227653	227653	None	45.361	14.538	27.969	0	98	98	2	1	-10921639	156.762	148	111	236	3292	33.283	2.000	0.091	0.788
ID227652	227652	108	73.448	32.909	25.967	0	98	98	2	1	-10921639	175.810	176	78	255	3692	47.840	2.000	0.186	1.151
ID227656	227656	77	85.668	28.055	30.832	0	98	98	2	1	-10921639	208.810	222	92	255	4385	50.351	4.800	0.231	1.557
ID227647	227647	80	40.002	19.189	15.803	0	98	98	2	1	-10921639	156.000	166	102	213	3276	32.047	2.000	0.113	0.986
ID227646	227646	None	47.279	26.451	8.793	0	98	98	2	1	-10921639	122.381	125	83	176	2570	26.757	4.800	0.203	1.541
ID227603	227603	76	44.820	26.097	16.740	0	99	99	2	1	-10921639	174.286	166	115	236	3660	34.303	2.000	0.080	0.754
ID227602	227602	None	66.973	6.062	16.081	0	99	99	2	1	-10921639	158.143	153	102	255	3321	36.043	7.600	0.204	1.487
ID227607	227607	99	65.303	21.127	27.236	0	99	99	2	1	-10921639	192.333	199	115	255	4039	45.447	2.000	0.158	1.158
ID227606	227606	96	46.443	21.979	19.670	0	99	99	2	1	-10921639	157.095	153	64	245	3299	45.408	2.000	0.069	0.448
ID227605	227605	95	56.597	37.410	18.177	0	99	99	2	1	-10921639	162.714	157	74	231	3417	37.867	2.000	0.162	1.198
ID227604	227604	102	54.907	15.675	17.510	0	99	99	2	1	-10921639	205.286	208	148	250	4311	29.567	7.600	0.147	1.778
ID227611	227611	77	83.438	28.203	31.137	0	99	99	2	1	-10921639	216.524	227	139	255	4547	40.877	4.800	0.236	2.025
ID227610	227610	111	61.117	19.494	30.319	0	99	99	2	1	-10921639	198.238	199	143	255	4163	34.204	4.800	0.151	1.518
ID227609	227609	107	51.322	43.768	28.947	0	99	99	2	1	-10921639	97.000	102	4	176	2037	39.023	2.000	0.235	0.947
ID227608	227608	108	61.700	32.692	26.526	0	99	99	2	1	-10921639	163.143	157	88	255	3426	52.308	2.000	0.122	0.679
ID227635	227635	121	45.869	12.239	13.499	0	100	100	2	1	-10921639	131.810	120	78	204	2768	38.255	2.000	0.141	0.851
ID227634	227634	None	45.571	34.722	10.683	0	100	100	2	1	-10921639	117.143	115	41	171	2460	34.846	2.000	0.147	0.861
ID227633	227633	None	54.144	0.000	9.000	0	100	100	2	1	-10921639	136.857	130	78	194	2874	35.782	4.800	0.243	1.498
ID227639	227639	95	77.427	36.594	18.466	0	100	100	2	1	-10921639	170.048	162	83	255	3571	55.009	4.800	0.213	1.084
ID227638	227638	96	63.764	22.330	18.170	0	100	100	2	1	-10921639	176.095	166	102	255	3698	43.809	2.000	0.150	1.048
ID227637	227637	102	53.016	16.533	18.190	0	100	100	2	1	-10921639	161.429	157	111	213	3390	29.919	4.800	0.176	1.614
ID227636	227636	None	44.740	28.928	15.119	0	100	100	2	1	-10921639	163.524	157	111	245	3434	27.703	4.800	0.116	1.231
ID227643	227643	111	81.424	20.221	29.659	0	100	100	2	1	-10921639	198.714	208	129	255	4173	44.404	4.800	0.223	1.634
ID227642	227642	None	50.518	35.553	28.510	0	100	100	2	1	-10921639	149.143	139	83	231	3132	43.215	2.000	0.153	0.916
ID227641	227641	88	45.485	29.934	21.999	0	100	100	2	1	-10921639	165.762	166	102	245	3481	37.807	2.000	0.088	0.708
ID227640	227640	110	58.785	38.983	20.823	0	100	100	2	1	-10921639	139.762	115	69	227	2935	50.871	7.600	0.146	0.701
ID227645	227645	None	42.814	25.597	32.056	0	100	100	2	1	-10921639	171.190	171	102	222	3595	32.485	4.800	0.133	1.237
ID227644	227644	77	62.764	29.124	31.030	0	100	100	2	1	-10921639	182.952	180	134	250	3842	36.835	2.000	0.129	1.132
ID227616	227616	111	50.567	19.012	30.333	0	101	101	2	1	-10921639	170.048	171	78	241	3571	34.883	7.600	0.116	1.012
ID227615	227615	109	43.218	14.077	28.064	0	101	101	2	1	-10921639	164.714	166	88	231	3459	35.006	7.600	0.115	0.974
ID227614	227614	110	48.880	37.392	20.667	0	101	101	2	1	-10921639	172.571	171	120	213	3624	26.528	4.800	0.166	1.857
ID227613	227613	88	53.402	27.498	21.461	0	101	101	2	1	-10921639	171.143	171	120	241	3594	38.138	2.000	0.121	0.967
ID227612	227612	121	62.663	13.341	13.115	0	101	101	2	1	-10921639	168.667	171	111	231	3542	33.492	4.800	0.212	1.759
ID227675	227675	88	55.091	28.833	22.445	0	102	102	2	1	-10921639	159.476	176	74	227	3349	45.228	2.000	0.131	0.816
ID227674	227674	110	55.734	37.242	18.680	0	102	102	2	1	-10921639	172.524	176	106	255	3623	38.059	7.600	0.145	1.147
ID227673	227673	113	51.668	19.000	17.000	0	102	102	2	1	-10921639	160.667	162	102	213	3374	32.209	4.800	0.146	1.272
ID227672	227672	114	46.048	26.220	9.292	0	102	102	2	1	-10921639	127.571	134	69	176	2679	30.337	4.800	0.183	1.303
ID227676	227676	109	41.343	13.794	28.569	0	102	102	2	1	-10921639	148.143	148	97	204	3111	25.970	4.800	0.140	1.402
ID227664	227664	None	40.359	24.898	37.109	0	103	103	2	1	-10921639	102.429	92	55	185	2151	33.711	2.000	0.109	0.597
ID227659	227659	110	61.056	37.447	19.777	0	103	103	2	1	-10921639	182.143	180	129	255	3825	37.691	2.000	0.154	1.291
ID227658	227658	113	50.056	20.504	17.433	0	103	103	2	1	-10921639	157.762	148	106	245	3313	35.155	4.800	0.147	1.152
ID227657	227657	114	41.390	26.175	8.860	0	103	103	2	1	-10921639	110.190	102	69	199	2314	30.513	7.600	0.115	0.746
ID227663	227663	None	41.933	14.451	36.879	0	103	103	2	1	-10921639	125.000	129	83	162	2625	24.870	2.000	0.163	1.408
ID227662	227662	112	52.725	29.231	32.917	0	103	103	2	1	-10921639	130.095	125	92	185	2732	29.353	2.000	0.176	1.328
ID227661	227661	111	46.650	20.284	30.948	0	103	103	2	1	-10921639	156.952	162	111	217	3296	26.611	4.800	0.138	1.431
ID227660	227660	None	40.330	29.969	27.000	0	103	103	2	1	-10921639	136.667	139	64	190	2870	28.216	2.000	0.132	1.128
ID227667	227667	115	42.806	27.717	15.413	0	104	104	2	1	-10921639	122.714	111	69	190	2577	37.946	2.000	0.127	0.730
ID227666	227666	116	45.601	34.593	11.067	0	104	104	2	1	-10921639	127.619	125	69	208	2680	32.284	7.600	0.143	0.987
ID227665	227665	None	42.620	0.000	4.000	0	104	104	2	1	-10921639	97.810	97	23	153	2054	30.626	4.800	0.229	1.190
ID227671	227671	112	43.535	27.813	33.298	0	104	104	2	1	-10921639	123.524	129	51	162	2594	31.266	6.372	0.157	1.070
ID227670	227670	111	49.821	21.606	31.304	0	104	104	2	1	-10921639	136.714	139	51	204	2871	37.708	2.000	0.167	1.038
ID227669	227669	110	46.367	38.122	20.644	0	104	104	2	1	-10921639	165.952	162	111	231	3485	35.880	7.600	0.106	0.889
ID227668	227668	None	60.542	0.000	16.000	0	104	104	2	1	-10921639	169.381	166	120	236	3557	35.132	6.336	0.258	1.975
ID227683	227683	None	48.115	0.000	42.000	0	105	105	2	1	-10921639	137.619	139	86	199	2890	29.073	4.800	0.230	1.769
ID227682	227682	None	56.036	13.944	29.749	0	105	105	2	1	-10921639	141.905	143	78	190	2980	34.393	4.800	0.212	1.446
ID227681	227681	None	55.204	30.741	26.483	0	105	105	2	1	-10921639	144.095	134	97	199	3026	29.501	7.600	0.204	1.658
ID227680	227680	115	40.322	26.865	16.000	0	105	105	2	1	-10921639	122.333	120	78	176	2569	25.003	2.000	0.128	1.110
ID227679	227679	116	54.450	35.844	10.420	0	105	105	2	1	-10921639	124.524	120	74	190	2615	35.428	4.800	0.215	1.245
ID227678	227678	None	47.753	26.052	9.256	0	105	105	2	1	-10921639	104.143	97	51	180	2187	31.113	2.000	0.195	1.091
ID227677	227677	None	41.748	14.000	0.000	0	105	105	2	1	-10921639	107.000	97	83	171	2247	24.214	6.082	0.190	1.408
ID227697	227697	None	49.201	15.178	38.533	0	106	106	2	1	-10921639	114.714	111	64	180	2409	33.470	6.332	0.185	1.069
ID227696	227696	None	41.224	44.923	33.002	0	106	106	2	1	-10921639	121.857	125	78	148	2559	23.241	4.800	0.197	1.725
ID227695	227695	110	42.171	37.977	20.332	0	106	106	2	1	-10921639	110.619	115	37	153	2323	28.743	2.000	0.175	1.147
ID227694	227694	None	52.369	19.399	16.315	0	106	106	2	1	-10921639	114.619	111	51	204	2407	41.229	2.000	0.173	0.821
ID227693	227693	None	51.900	26.000	0.000	0	106	106	2	1	-10921639	92.714	95	27	143	1947	33.219	2.000	0.331	1.388
ID227687	227687	None	46.578	24.479	16.182	0	107	107	2	1	-10921639	119.762	125	51	176	2515	39.203	3.200	0.174	0.904
ID227686	227686	119	48.959	12.980	12.960	0	107	107	2	1	-10921639	140.476	148	88	190	2950	31.183	7.600	0.169	1.305
ID227685	227685	None	50.208	36.241	10.961	0	107	107	2	1	-10921639	132.810	134	64	185	2789	30.104	4.800	0.186	1.386
ID227684	227684	120	41.505	21.228	3.367	0	107	107	2	1	-10921639	80.095	74	27	148	1682	32.170	2.000	0.173	0.735
ID227691	227691	None	40.346	35.621	32.052	0	107	107	2	1	-10921639	98.000	106	51	139	2058	24.819	4.800	0.211	1.376
ID227690	227690	None	41.672	13.084	30.211	0	107	107	2	1	-10921639	117.429	120	60	166	2466	26.459	4.800	0.197	1.463
ID227689	227689	None	58.249	30.139	26.085	0	107	107	2	1	-10921639	129.143	115	88	204	2712	33.760	2.000	0.202	1.287
ID227688	227688	110	51.429	38.873	20.902	0	107	107	2	1	-10921639	122.095	115	51	208	2564	43.629	2.000	0.094	0.482
ID227692	227692	None	43.009	0.000	42.000	0	107	107	2	1	-10921639	119.667	115	73	185	2513	29.696	4.000	0.213	1.416
ID227731	227731	119	43.965	14.811	13.795	0	108	108	2	1	-10921639	131.333	139	78	185	2758	29.763	6.294	0.171	1.290
ID227730	227730	203	51.704	26.425	9.405	0	108	108	2	1	-10921639	113.238	111	46	185	2378	39.289	2.000	0.199	0.955
ID227729	227729	120	46.712	20.890	2.785	0	108	108	2	1	-10921639	82.905	69	41	157	1741	33.321	2.000	0.220	0.896
ID227733	227733	None	41.868	47.000	30.000	0	108	108	2	1	-10921639	107.667	111	65	166	2261	28.407	4.800	0.179	1.151
ID227732	227732	204	40.971	21.819	17.985	0	108	108	2	1	-10921639	120.143	125	69	162	2523	25.265	2.000	0.159	1.308
ID227728	227728	None	50.869	18.987	30.564	0	109	109	2	1	-10921639	136.571	134	78	199	2868	33.710	2.000	0.169	1.171
ID227727	227727	204	41.641	20.811	17.024	0	109	109	2	1	-10921639	96.000	97	46	143	2016	26.898	2.000	0.193	1.157
ID227726	227726	119	41.498	15.500	13.293	0	109	109	2	1	-10921639	109.333	111	60	148	2296	23.967	4.800	0.213	1.601
ID227725	227725	None	43.051	35.560	10.721	0	109	109	2	1	-10921639	123.143	125	55	194	2586	37.029	2.000	0.124	0.735
ID227724	227724	203	41.860	25.772	8.973	0	109	109	2	1	-10921639	109.524	111	46	153	2300	29.182	2.000	0.167	1.077
ID227715	227715	None	55.113	0.000	42.000	0	110	110	2	1	-10921639	113.143	125	65	171	2376	31.541	6.366	0.299	1.651
ID227714	227714	None	40.685	17.458	38.040	0	110	110	2	1	-10921639	109.476	111	55	166	2299	26.559	6.300	0.177	1.241
ID227713	227713	122	43.479	13.240	27.433	0	110	110	2	1	-10921639	137.095	134	78	180	2879	30.693	4.800	0.154	1.190
ID227712	227712	123	44.578	38.584	20.422	0	110	110	2	1	-10921639	126.714	125	74	185	2661	29.198	4.800	0.178	1.315
ID227711	227711	203	44.535	27.085	9.825	0	110	110	2	1	-10921639	103.095	102	46	176	2165	31.732	2.000	0.176	0.972
ID227707	227707	123	46.088	38.081	20.226	0	111	111	2	1	-10921639	123.000	125	83	166	2583	23.480	4.800	0.194	1.703
ID227706	227706	None	42.712	15.452	13.758	0	111	111	2	1	-10921639	107.714	106	69	157	2262	26.230	4.800	0.210	1.426
ID227710	227710	None	42.693	36.974	32.092	0	111	111	2	1	-10921639	107.524	102	78	166	2258	23.464	7.600	0.179	1.391
ID227709	227709	122	43.242	12.985	28.673	0	111	111	2	1	-10921639	141.524	143	106	204	2972	23.428	4.800	0.160	1.669
ID227708	227708	None	42.623	16.909	23.372	0	111	111	2	1	-10921639	128.952	129	51	185	2708	29.824	7.600	0.168	1.245
ID227699	227699	None	43.419	31.344	5.003	0	112	112	2	1	-10921639	95.810	102	37	153	2012	34.452	2.000	0.172	0.818
ID227698	227698	None	41.138	47.000	0.000	0	112	112	2	1	-10921639	90.571	83	65	143	1902	23.865	2.000	0.255	1.544
ID227703	227703	122	61.393	13.314	30.188	0	112	112	2	1	-10921639	154.952	157	97	213	3254	35.992	6.351	0.193	1.391
ID227702	227702	123	48.086	38.853	20.634	0	112	112	2	1	-10921639	119.238	111	51	190	2504	35.911	2.000	0.146	0.846
ID227701	227701	None	45.847	5.140	19.957	0	112	112	2	1	-10921639	136.048	134	92	194	2857	28.570	7.600	0.145	1.207
ID227700	227700	None	53.376	26.676	9.774	0	112	112	2	1	-10921639	120.952	115	69	190	2540	32.087	2.000	0.187	1.187
ID227705	227705	None	56.707	47.000	34.000	0	112	112	2	1	-10921639	129.286	129	55	194	2715	39.883	3.200	0.214	1.142
ID227704	227704	None	49.375	18.907	30.968	0	112	112	2	1	-10921639	136.095	129	83	199	2858	28.557	4.800	0.161	1.325
ID227719	227719	123	44.588	38.744	20.848	0	113	113	2	1	-10921639	107.333	92	51	190	2254	41.693	7.600	0.110	0.510
ID227718	227718	None	40.786	36.146	18.405	0	113	113	2	1	-10921639	127.429	125	74	194	2676	31.537	4.800	0.141	0.996
ID227717	227717	None	50.447	20.826	17.050	0	113	113	2	1	-10921639	107.238	106	46	171	2252	31.574	2.000	0.199	1.125
ID227716	227716	None	54.694	34.787	10.938	0	113	113	2	1	-10921639	156.810	162	88	204	3293	34.123	4.800	0.178	1.388
ID227723	227723	124	53.454	0.000	42.000	0	113	113	2	1	-10921639	120.048	112	78	204	2521	34.875	2.000	0.193	1.112
ID227722	227722	122	41.358	13.829	30.636	0	113	113	2	1	-10921639	138.857	139	83	180	2916	31.334	6.302	0.147	1.134
ID227721	227721	None	45.168	42.239	29.799	0	113	113	2	1	-10921639	113.667	111	64	190	2387	29.454	2.000	0.200	1.284
ID227720	227720	None	44.854	13.341	28.296	0	113	113	2	1	-10921639	148.000	148	97	222	3108	31.315	2.000	0.149	1.223
ID227743	227743	124	52.187	0.000	42.000	0	114	114	2	1	-10921639	99.333	104	60	171	2086	28.911	2.000	0.278	1.496
ID227742	227742	None	42.244	23.932	11.442	0	114	114	2	1	-10921639	112.810	106	74	180	2369	25.942	7.600	0.167	1.241
ID227735	227735	None	47.501	47.000	34.000	0	115	115	2	1	-10921639	111.429	102	60	166	2340	31.613	3.200	0.206	1.206
ID227734	227734	123	49.997	38.519	20.300	0	115	115	2	1	-10921639	118.095	120	51	199	2480	39.339	2.000	0.172	0.881
ID227736	227736	124	42.835	0.000	42.000	0	115	115	2	1	-10921639	133.905	134	91	180	2812	25.645	7.600	0.192	1.681
ID227739	227739	123	48.124	38.510	21.349	0	116	116	2	1	-10921639	131.905	125	74	222	2770	33.133	6.280	0.136	0.950
ID227738	227738	None	58.122	26.900	10.350	0	116	116	2	1	-10921639	150.952	153	69	222	3170	41.046	4.800	0.168	1.060
ID227737	227737	None	42.366	21.349	2.941	0	116	116	2	1	-10921639	91.381	83	55	162	1919	26.579	2.000	0.199	1.142
ID227741	227741	124	48.932	0.000	42.000	0	116	116	2	1	-10921639	144.667	143	112	180	3038	25.033	6.311	0.227	2.136
ID227740	227740	None	45.272	18.012	30.879	0	116	116	2	1	-10921639	111.667	111	60	176	2345	35.987	2.000	0.155	0.832
ID227754	227754	None	48.227	11.696	36.505	0	117	117	2	1	-10921639	130.381	129	64	190	2738	34.853	4.800	0.167	1.071
ID227753	227753	None	40.682	12.230	29.549	0	117	117	2	1	-10921639	101.143	102	51	180	2124	34.711	2.000	0.153	0.772
ID227752	227752	123	44.990	39.046	20.220	0	117	117	2	1	-10921639	128.333	125	78	180	2695	30.978	2.000	0.135	0.987
ID227751	227751	None	46.711	21.259	20.135	0	117	117	2	1	-10921639	116.333	134	46	166	2443	37.278	2.000	0.158	0.852
ID227747	227747	None	48.055	0.000	42.000	0	118	118	2	1	-10921639	128.381	129	86	190	2696	31.400	2.000	0.182	1.261
ID227746	227746	None	48.604	41.601	29.310	0	118	118	2	1	-10921639	92.286	88	37	143	1938	31.636	3.200	0.262	1.210
ID227745	227745	None	78.895	36.134	18.877	0	118	118	2	1	-10921639	159.857	157	74	236	3357	50.528	2.000	0.232	1.190
ID227744	227744	None	45.503	14.504	13.321	0	118	118	2	1	-10921639	118.714	125	46	199	2493	41.384	2.000	0.145	0.727
ID227750	227750	125	44.559	26.528	9.510	0	119	119	2	1	-10921639	127.286	120	74	185	2673	32.754	2.000	0.141	0.962
ID227749	227749	None	48.170	47.000	6.000	0	119	119	2	1	-10921639	107.381	111	73	157	2255	24.326	4.800	0.245	1.740
ID227748	227748	None	43.210	4.237	3.442	0	119	119	2	1	-10921639	106.286	102	60	157	2232	28.091	7.600	0.186	1.188
ID227755	227755	125	42.631	26.056	9.465	0	120	120	2	1	-10921639	109.048	115	46	153	2290	32.157	7.600	0.206	1.158
ID227759	227759	None	43.909	0.000	42.000	0	120	120	2	1	-10921639	95.714	88	51	166	2010	34.987	2.000	0.183	0.846
ID227758	227758	None	40.174	12.081	35.688	0	120	120	2	1	-10921639	117.143	115	69	176	2460	27.139	2.000	0.135	1.030
ID227757	227757	None	49.460	12.201	27.943	0	120	120	2	1	-10921639	118.571	115	64	190	2490	29.345	4.800	0.196	1.322
ID227756	227756	None	52.807	21.585	17.014	0	120	120	2	1	-10921639	128.286	120	92	190	2694	27.853	4.800	0.204	1.560
ID227771	227771	198	41.487	36.382	32.976	0	121	121	2	1	-10921639	102.905	102	46	171	2161	31.001	2.000	0.200	1.106
ID227770	227770	None	46.690	36.590	27.313	0	121	121	2	1	-10921639	111.095	111	51	171	2333	32.930	2.000	0.175	1.004
ID227769	227769	199	41.639	0.000	26.000	0	121	121	2	1	-10921639	112.714	120	74	153	2367	24.065	4.800	0.267	1.977
ID227768	227768	None	44.856	18.990	23.827	0	121	121	2	1	-10921639	137.190	143	78	185	2881	25.754	7.600	0.183	1.645
ID227767	227767	None	47.114	30.043	21.016	0	121	121	2	1	-10921639	117.476	111	46	171	2467	30.224	7.600	0.192	1.252
ID227763	227763	None	40.880	32.107	25.121	0	122	122	2	1	-10921639	98.571	106	51	143	2070	30.914	2.000	0.150	0.831
ID227762	227762	126	47.449	38.496	21.367	0	122	122	2	1	-10921639	139.429	134	78	194	2928	30.940	4.800	0.160	1.245
ID227761	227761	None	40.505	43.639	15.866	0	122	122	2	1	-10921639	111.810	115	64	171	2348	26.111	4.800	0.161	1.190
ID227760	227760	125	54.243	27.107	9.341	0	122	122	2	1	-10921639	131.286	120	55	208	2757	42.513	2.000	0.174	0.914
ID227766	227766	198	44.841	36.040	32.573	0	122	122	2	1	-10921639	104.238	102	37	157	2189	30.066	4.800	0.239	1.336
ID227765	227765	None	40.476	13.732	30.064	0	122	122	2	1	-10921639	120.476	125	51	171	2530	30.677	2.000	0.137	0.946
ID227764	227764	199	51.308	0.000	26.000	0	122	122	2	1	-10921639	126.190	121	78	176	2650	26.894	4.800	0.224	1.717
ID227786	227786	None	43.607	17.889	29.474	0	123	123	2	1	-10921639	135.333	134	97	176	2842	24.161	4.800	0.162	1.561
ID227785	227785	126	68.845	38.337	20.958	0	123	123	2	1	-10921639	143.905	143	83	213	3022	36.413	2.000	0.242	1.540
ID227784	227784	125	53.387	25.862	9.797	0	123	123	2	1	-10921639	140.333	139	83	185	2947	27.165	7.600	0.206	1.766
ID227779	227779	125	48.521	25.020	11.257	0	124	124	2	1	-10921639	138.190	139	78	208	2902	34.856	2.000	0.157	1.078
ID227778	227778	None	41.532	39.000	0.000	0	124	124	2	1	-10921639	78.810	78	35	148	1655	27.551	6.383	0.263	1.190
ID227777	227777	None	44.757	17.000	0.000	0	124	124	2	1	-10921639	86.286	78	37	143	1812	31.278	2.000	0.229	1.030
ID227783	227783	None	51.319	31.194	26.382	0	124	124	2	1	-10921639	129.762	129	88	194	2725	30.046	2.000	0.191	1.382
ID227782	227782	126	41.577	37.806	20.407	0	124	124	2	1	-10921639	111.857	120	64	171	2349	29.985	7.600	0.164	1.053
ID227781	227781	None	53.504	21.948	19.252	0	124	124	2	1	-10921639	137.667	129	83	204	2891	34.188	2.000	0.177	1.213
ID227780	227780	None	41.215	14.028	12.318	0	124	124	2	1	-10921639	111.286	111	46	176	2337	30.635	2.000	0.128	0.826
ID227787	227787	125	54.141	26.666	10.513	0	125	125	2	1	-10921639	148.524	143	102	204	3119	30.802	2.000	0.158	1.314
ID227789	227789	127	73.279	0.000	42.000	0	125	125	2	1	-10921639	113.762	102	73	190	2389	39.345	2.000	0.345	1.483
ID227788	227788	None	41.364	35.008	25.352	0	125	125	2	1	-10921639	117.524	106	55	166	2468	32.580	2.000	0.160	0.993
ID227776	227776	127	45.078	0.000	42.000	0	126	126	2	1	-10921639	123.762	120	95	148	2599	16.404	4.800	0.264	3.148
ID227775	227775	128	41.167	30.666	26.510	0	126	126	2	1	-10921639	104.714	102	41	176	2199	35.608	2.000	0.141	0.728
ID227774	227774	126	49.590	38.738	21.205	0	126	126	2	1	-10921639	114.857	115	60	217	2412	38.035	2.000	0.129	0.691
ID227773	227773	None	43.782	38.604	16.898	0	126	126	2	1	-10921639	127.143	139	64	213	2670	36.389	2.000	0.121	0.756
ID227772	227772	125	64.019	26.210	9.563	0	126	126	2	1	-10921639	140.381	143	74	208	2948	38.426	2.000	0.224	1.336
ID227800	227800	None	46.741	25.724	36.023	0	127	127	2	1	-10921639	91.429	83	60	171	1920	27.211	2.000	0.221	1.216
ID227799	227799	128	43.584	29.891	26.550	0	127	127	2	1	-10921639	96.429	102	27	185	2025	38.064	2.000	0.149	0.659
ID227798	227798	126	46.854	39.148	21.450	0	127	127	2	1	-10921639	119.000	111	78	208	2499	33.432	7.600	0.148	0.918
ID227797	227797	None	48.145	15.493	13.929	0	127	127	2	1	-10921639	129.000	129	92	180	2709	28.827	3.200	0.164	1.263
ID227791	227791	127	63.224	0.000	42.000	0	128	128	2	1	-10921639	108.667	104	60	153	2282	36.299	3.200	0.367	1.608
ID227790	227790	126	74.432	38.823	20.762	0	128	128	2	1	-10921639	144.714	148	74	250	3039	52.149	2.000	0.182	0.853
ID227795	227795	128	43.850	30.088	27.098	0	129	129	2	1	-10921639	109.524	106	69	190	2300	31.339	2.000	0.140	0.858
ID227794	227794	None	45.941	25.761	25.211	0	129	129	2	1	-10921639	109.190	106	51	176	2293	35.757	2.000	0.155	0.819
ID227793	227793	None	43.561	35.941	10.975	0	129	129	2	1	-10921639	99.762	97	37	153	2095	28.567	4.800	0.213	1.224
ID227792	227792	None	43.262	16.000	0.000	0	129	129	2	1	-10921639	129.000	129	88	171	2709	23.709	6.359	0.197	1.788
ID227796	227796	127	44.685	0.000	42.000	0	129	129	2	1	-10921639	102.095	97	69	162	2144	28.912	2.000	0.222	1.284
ID227809	227809	128	55.198	29.890	26.771	0	130	130	2	1	-10921639	105.905	102	41	194	2224	38.193	7.600	0.217	0.990
ID227808	227808	None	40.370	47.000	34.000	0	131	131	2	1	-10921639	116.381	125	46	162	2444	32.088	6.082	0.208	1.251
ID227803	227803	129	53.757	29.204	19.724	0	131	131	2	1	-10921639	96.381	88	51	162	2024	30.559	2.000	0.249	1.258
ID227802	227802	None	47.933	36.705	18.460	0	131	131	2	1	-10921639	137.810	129	97	213	2894	28.014	6.357	0.144	1.237
ID227801	227801	130	53.409	26.590	9.148	0	131	131	2	1	-10921639	130.762	120	74	190	2746	34.293	2.000	0.199	1.267
ID227807	227807	None	56.043	0.000	32.000	0	131	131	2	1	-10921639	86.381	88	48	143	1814	31.849	2.000	0.340	1.378
ID227806	227806	128	43.067	28.250	26.105	0	131	131	2	1	-10921639	92.095	88	51	148	1934	29.450	2.000	0.211	1.088
ID227805	227805	None	43.679	0.000	24.000	0	131	131	2	1	-10921639	102.381	102	64	162	2150	25.412	2.000	0.225	1.482
ID227804	227804	131	52.319	39.055	20.994	0	131	131	2	1	-10921639	124.524	134	46	180	2615	39.395	7.600	0.149	0.822
ID227811	227811	129	40.037	27.717	20.292	0	132	132	2	1	-10921639	79.238	78	32	157	1664	36.670	2.000	0.130	0.496
ID227810	227810	130	43.559	27.431	9.227	0	132	132	2	1	-10921639	136.190	134	83	185	2860	26.022	4.800	0.166	1.488
ID227812	227812	131	56.689	39.256	21.178	0	132	132	2	1	-10921639	133.810	120	88	208	2810	35.774	2.000	0.154	0.999
ID227819	227819	None	41.184	28.609	26.043	0	133	133	2	1	-10921639	117.810	120	74	162	2474	24.326	4.800	0.193	1.564
ID227818	227818	131	47.398	39.132	21.207	0	133	133	2	1	-10921639	121.238	111	78	199	2546	33.563	2.000	0.118	0.762
ID227820	227820	None	46.593	20.877	29.350	0	133	133	2	1	-10921639	104.238	102	60	176	2189	29.395	2.000	0.187	1.117
ID227839	227839	None	49.315	47.000	24.000	0	134	134	2	1	-10921639	114.524	106	41	185	2405	39.409	2.000	0.217	1.038
ID227838	227838	131	60.476	38.883	20.570	0	134	134	2	1	-10921639	138.619	134	64	231	2911	44.517	2.000	0.147	0.800
ID227837	227837	None	40.512	15.325	12.888	0	134	134	2	1	-10921639	94.238	83	60	157	1979	27.499	2.000	0.144	0.864
ID227823	227823	None	40.332	32.034	38.095	0	135	135	2	1	-10921639	123.048	125	78	162	2584	25.356	7.600	0.158	1.325
ID227822	227822	131	54.345	38.739	20.807	0	135	135	2	1	-10921639	97.762	92	37	245	2053	50.989	2.000	0.099	0.345
ID227821	227821	132	68.190	26.980	8.970	0	135	135	2	1	-10921639	134.857	139	78	222	2832	39.574	2.000	0.206	1.166
ID227827	227827	None	45.300	13.094	30.771	0	136	136	2	1	-10921639	96.667	97	41	148	2030	32.410	2.000	0.178	0.902
ID227826	227826	131	57.260	39.020	20.897	0	136	136	2	1	-10921639	171.190	171	120	245	3595	34.614	7.600	0.136	1.188
ID227825	227825	None	50.274	14.007	12.718	0	136	136	2	1	-10921639	119.857	125	55	171	2517	29.982	2.000	0.231	1.502
ID227824	227824	132	43.637	26.470	8.843	0	136	136	2	1	-10921639	109.524	111	64	162	2300	28.469	7.600	0.184	1.198
ID227828	227828	None	51.648	47.000	33.000	0	136	136	2	1	-10921639	129.524	117	88	185	2720	34.640	3.200	0.172	1.098
ID227835	227835	195	47.144	20.969	29.000	0	137	137	2	1	-10921639	117.905	111	64	208	2476	36.040	2.000	0.135	0.781
ID227834	227834	None	40.356	5.103	21.872	0	137	137	2	1	-10921639	109.905	106	69	162	2308	24.244	2.000	0.169	1.308
ID227833	227833	131	45.866	38.411	20.880	0	137	137	2	1	-10921639	117.048	111	74	171	2458	31.710	2.000	0.162	1.029
ID227832	227832	132	55.880	26.452	9.123	0	137	137	2	1	-10921639	153.000	148	97	227	3213	35.958	4.800	0.162	1.187
ID227836	227836	None	62.738	0.000	42.000	0	137	137	2	1	-10921639	124.000	106	78	213	2604	39.896	3.200	0.243	1.216
ID227817	227817	None	56.875	25.000	42.000	0	138	138	2	1	-10921639	121.143	115	74	176	2544	29.445	6.005	0.256	1.677
ID227816	227816	133	41.509	13.133	30.153	0	138	138	2	1	-10921639	106.619	97	51	162	2239	36.052	2.000	0.151	0.775
ID227815	227815	195	70.109	18.497	29.406	0	138	138	2	1	-10921639	163.095	176	92	231	3425	38.364	2.000	0.220	1.531
ID227814	227814	None	47.006	27.933	16.575	0	138	138	2	1	-10921639	139.524	139	92	190	2930	31.655	3.200	0.156	1.187
ID227813	227813	132	71.444	26.628	9.007	0	138	138	2	1	-10921639	154.429	157	69	241	3243	47.360	2.000	0.184	1.016
ID227831	227831	133	41.591	14.255	30.064	0	139	139	2	1	-10921639	116.143	111	64	190	2439	30.582	2.000	0.138	0.924
ID227830	227830	None	52.333	38.947	21.199	0	139	139	2	1	-10921639	133.238	129	78	213	2798	37.692	2.000	0.120	0.755
ID227829	227829	132	55.172	26.146	9.677	0	139	139	2	1	-10921639	106.905	102	51	185	2245	34.358	2.000	0.236	1.188
ID227843	227843	None	58.174	43.607	16.859	0	140	140	2	1	-10921639	135.905	139	78	208	2854	35.652	2.000	0.201	1.276
ID227842	227842	None	40.105	10.085	12.129	0	140	140	2	1	-10921639	136.667	143	69	171	2870	26.807	4.800	0.148	1.313
ID227841	227841	132	60.824	26.508	9.898	0	140	140	2	1	-10921639	145.667	143	102	194	3059	28.378	4.800	0.240	1.989
ID227840	227840	None	49.286	40.000	0.000	0	140	140	2	1	-10921639	116.143	111	73	171	2439	27.940	7.600	0.218	1.490
ID227845	227845	133	60.967	14.915	30.119	0	140	140	2	1	-10921639	139.857	134	92	199	2937	34.239	2.000	0.214	1.439
ID227844	227844	None	43.304	5.077	21.179	0	140	140	2	1	-10921639	98.000	92	51	162	2058	33.083	2.000	0.113	0.599
ID227855	227855	134	48.389	17.967	30.463	0	141	141	2	1	-10921639	113.000	120	51	171	2373	37.269	2.000	0.164	0.856
ID227854	227854	135	47.928	38.968	20.535	0	141	141	2	1	-10921639	130.095	134	55	199	2732	43.529	2.000	0.129	0.684
ID227853	227853	None	56.083	4.140	3.925	0	141	141	2	1	-10921639	154.714	153	106	208	3249	28.763	2.000	0.177	1.616
ID227847	227847	None	44.294	39.424	16.319	0	142	142	2	1	-10921639	167.476	166	129	236	3517	27.254	4.800	0.139	1.500
ID227846	227846	132	58.903	25.713	10.188	0	142	142	2	1	-10921639	155.190	157	88	208	3259	34.330	7.600	0.188	1.429
ID227851	227851	None	46.917	43.931	32.873	0	142	142	2	1	-10921639	94.810	88	51	153	1991	31.328	2.000	0.202	1.018
ID227850	227850	134	70.912	18.084	30.203	0	142	142	2	1	-10921639	147.905	134	88	241	3106	43.848	3.200	0.198	1.115
ID227849	227849	None	51.171	25.366	22.135	0	142	142	2	1	-10921639	125.619	125	64	208	2638	39.145	2.000	0.128	0.727
ID227848	227848	135	68.054	39.341	20.843	0	142	142	2	1	-10921639	162.905	171	78	255	3421	47.607	2.000	0.180	1.044
ID227852	227852	None	41.807	10.853	37.592	0	142	142	2	1	-10921639	114.048	106	78	157	2395	23.368	4.800	0.175	1.453
ID227859	227859	135	68.476	38.923	20.817	0	143	143	2	1	-10921639	156.714	148	88	245	3291	41.389	2.000	0.179	1.150
ID227858	227858	136	49.548	14.821	13.628	0	143	143	2	1	-10921639	118.952	115	55	208	2498	41.588	2.000	0.140	0.701
ID227857	227857	137	41.630	29.395	12.207	0	143	143	2	1	-10921639	147.000	148	92	204	3087	30.093	4.800	0.122	1.062
ID227856	227856	132	55.262	26.179	9.634	0	143	143	2	1	-10921639	160.810	157	106	222	3377	34.387	2.000	0.178	1.415
ID227862	227862	138	41.832	0.000	42.000	0	143	143	2	1	-10921639	118.190	115	73	185	2482	32.540	4.800	0.208	1.252
ID227861	227861	134	49.847	17.960	29.510	0	143	143	2	1	-10921639	138.810	153	46	199	2915	42.663	2.000	0.144	0.820
ID227860	227860	None	44.225	30.893	26.974	0	143	143	2	1	-10921639	95.952	92	55	185	2015	30.859	2.000	0.155	0.835
ID227867	227867	139	45.384	13.987	30.786	0	144	144	2	1	-10921639	129.000	125	74	208	2709	35.182	2.000	0.118	0.775
ID227866	227866	None	42.224	11.571	19.894	0	144	144	2	1	-10921639	120.524	125	46	190	2531	38.042	3.200	0.132	0.737
ID227865	227865	140	40.885	30.149	16.038	0	144	144	2	1	-10921639	121.571	111	78	162	2553	25.105	2.000	0.138	1.176
ID227864	227864	136	44.257	15.585	14.303	0	144	144	2	1	-10921639	128.714	125	92	190	2703	24.605	4.800	0.181	1.604
ID227863	227863	137	53.715	29.212	10.037	0	144	144	2	1	-10921639	146.333	148	88	208	3073	32.917	4.800	0.191	1.427
ID227868	227868	138	50.012	0.000	42.000	0	144	144	2	1	-10921639	129.333	120	104	180	2716	22.168	4.800	0.287	2.604
ID227875	227875	134	49.343	17.563	30.450	0	145	145	2	1	-10921639	155.524	148	97	227	3266	37.270	4.800	0.150	1.090
ID227874	227874	139	43.302	14.000	30.000	0	145	145	2	1	-10921639	168.333	171	102	231	3535	36.568	4.800	0.144	1.157
ID227873	227873	None	44.917	13.136	27.478	0	145	145	2	1	-10921639	153.857	153	88	217	3231	34.561	4.800	0.144	1.118
ID227872	227872	None	44.625	30.354	19.729	0	145	145	2	1	-10921639	121.810	115	60	190	2558	39.672	2.000	0.124	0.679
ID227876	227876	None	43.663	13.182	36.832	0	145	145	2	1	-10921639	113.429	115	69	166	2382	27.106	3.200	0.176	1.256
ID227871	227871	None	44.583	21.411	16.994	0	145	145	2	1	-10921639	121.381	120	78	162	2549	24.579	4.800	0.186	1.550
ID227870	227870	140	45.885	30.032	15.278	0	145	145	2	1	-10921639	115.810	115	74	199	2432	32.349	2.000	0.154	0.954
ID227869	227869	132	63.941	25.849	9.998	0	145	145	2	1	-10921639	149.714	162	74	208	3144	38.577	4.800	0.248	1.544
ID227888	227888	134	47.846	17.641	30.356	0	146	146	2	1	-10921639	139.952	129	92	208	2939	30.636	2.000	0.131	1.059
ID227887	227887	None	44.841	35.816	28.888	0	146	146	2	1	-10921639	119.238	125	46	171	2504	36.944	4.800	0.169	0.931
ID227886	227886	141	68.898	38.871	20.668	0	146	146	2	1	-10921639	126.286	125	55	213	2652	50.661	2.000	0.234	0.947
ID227885	227885	132	76.119	25.751	10.119	0	146	146	2	1	-10921639	146.381	153	78	227	3074	41.902	2.000	0.246	1.379
ID227879	227879	None	40.746	20.143	18.697	0	147	147	2	1	-10921639	119.810	120	64	166	2516	29.161	2.000	0.145	1.042
ID227878	227878	None	46.246	27.926	16.976	0	147	147	2	1	-10921639	111.095	111	64	185	2333	31.596	2.000	0.158	0.961
ID227877	227877	132	57.626	26.394	10.190	0	147	147	2	1	-10921639	126.476	125	69	199	2656	30.412	4.800	0.266	1.747
ID227883	227883	134	54.035	17.479	30.504	0	147	147	2	1	-10921639	147.476	143	78	222	3097	37.890	4.800	0.176	1.167
ID227882	227882	None	42.492	40.879	28.771	0	147	147	2	1	-10921639	83.286	88	13	148	1749	33.613	2.000	0.211	0.863
ID227881	227881	141	57.797	38.889	20.702	0	147	147	2	1	-10921639	107.476	111	41	227	2257	50.749	2.000	0.103	0.394
ID227880	227880	None	41.122	11.742	20.089	0	147	147	2	1	-10921639	105.000	111	27	185	2205	35.437	2.000	0.140	0.729
ID227884	227884	None	46.091	32.000	42.000	0	147	147	2	1	-10921639	87.429	78	46	139	1836	28.965	2.000	0.270	1.284
ID227891	227891	132	56.248	25.406	10.666	0	148	148	2	1	-10921639	128.524	129	46	194	2699	35.955	2.000	0.213	1.255
ID227890	227890	None	44.720	17.703	11.152	0	148	148	2	1	-10921639	102.048	102	46	180	2143	35.853	2.000	0.144	0.717
ID227889	227889	None	40.063	43.903	5.820	0	148	148	2	1	-10921639	83.905	92	32	120	1762	25.497	2.000	0.220	1.186
ID227894	227894	143	49.219	25.000	42.000	0	148	148	2	1	-10921639	95.571	83	64	153	2007	25.382	2.000	0.293	1.707
ID227893	227893	144	46.914	1.000	42.000	0	148	148	2	1	-10921639	127.524	129	73	213	2678	40.430	6.281	0.186	0.989
ID227892	227892	142	41.850	23.335	20.311	0	148	148	2	1	-10921639	116.667	120	69	176	2450	31.078	2.000	0.140	0.921
ID227923	227923	None	52.111	30.647	22.298	0	149	149	2	1	-10921639	174.000	166	92	227	3654	35.449	4.800	0.144	1.235
ID227922	227922	142	66.454	23.125	18.824	0	149	149	2	1	-10921639	153.952	157	88	245	3233	40.003	7.600	0.226	1.417
ID227921	227921	132	88.439	25.599	10.000	0	149	149	2	1	-10921639	149.476	153	83	222	3139	49.419	2.000	0.311	1.434
ID227927	227927	143	50.775	25.000	42.000	0	149	149	2	1	-10921639	103.857	106	65	153	2181	28.454	2.000	0.240	1.415
ID227926	227926	144	40.686	0.000	42.000	0	149	149	2	1	-10921639	93.381	88	51	153	1961	31.287	6.447	0.176	0.894
ID227925	227925	None	40.753	11.465	37.196	0	149	149	2	1	-10921639	130.571	134	102	162	2742	17.985	4.800	0.185	2.271
ID227924	227924	None	60.717	16.438	25.729	0	149	149	2	1	-10921639	147.095	143	88	204	3089	35.880	2.000	0.196	1.345
ID227915	227915	132	40.893	25.606	10.491	0	150	150	2	1	-10921639	130.143	125	78	194	2733	29.456	4.800	0.177	1.332
ID227920	227920	147	59.301	25.511	30.972	0	150	150	2	1	-10921639	133.905	139	37	199	2812	41.815	2.000	0.214	1.131
ID227919	227919	148	42.809	39.433	20.931	0	150	150	2	1	-10921639	128.095	125	74	208	2690	33.077	2.000	0.092	0.655
ID227918	227918	142	65.332	22.043	17.934	0	150	150	2	1	-10921639	145.714	148	78	204	3060	39.341	4.800	0.260	1.530
ID227917	227917	149	52.917	27.930	15.166	0	150	150	2	1	-10921639	132.429	125	88	185	2781	30.408	2.000	0.188	1.377
ID227916	227916	150	44.799	14.915	14.151	0	150	150	2	1	-10921639	113.286	111	60	180	2379	29.319	7.600	0.173	1.137
ID227907	227907	None	50.531	27.000	42.000	0	151	151	2	1	-10921639	109.048	111	69	166	2290	28.257	2.000	0.278	1.677
ID227906	227906	144	61.614	0.000	42.000	0	151	151	2	1	-10921639	140.429	129	95	231	2949	37.219	2.000	0.286	1.677
ID227905	227905	None	41.394	15.585	37.997	0	151	151	2	1	-10921639	97.857	88	60	143	2055	23.376	3.200	0.208	1.439
ID227904	227904	147	50.976	25.887	30.774	0	151	151	2	1	-10921639	104.571	102	27	208	2196	45.579	2.000	0.170	0.666
ID227895	227895	132	60.804	25.864	10.514	0	151	151	2	1	-10921639	143.048	143	74	222	3004	39.129	4.800	0.215	1.293
ID227899	227899	142	43.528	22.195	17.196	0	151	151	2	1	-10921639	114.286	120	69	166	2400	29.413	2.000	0.165	1.100
ID227898	227898	149	66.910	29.228	16.009	0	151	151	2	1	-10921639	165.667	162	88	231	3479	33.981	4.800	0.217	1.742
ID227897	227897	150	50.004	15.043	13.948	0	151	151	2	1	-10921639	131.095	129	64	190	2753	30.882	7.600	0.158	1.157
ID227896	227896	151	40.078	17.767	11.800	0	151	151	2	1	-10921639	119.619	125	74	185	2512	30.588	7.600	0.124	0.865
ID227903	227903	152	58.884	19.040	30.179	0	151	151	2	1	-10921639	138.476	134	69	217	2908	34.852	4.800	0.195	1.298
ID227902	227902	None	45.745	32.807	25.127	0	151	151	2	1	-10921639	143.190	143	69	199	3007	33.080	4.800	0.142	1.075
ID227901	227901	148	58.456	39.167	21.213	0	151	151	2	1	-10921639	117.905	106	60	236	2476	45.025	2.000	0.142	0.650
ID227900	227900	None	55.032	4.651	19.991	0	151	151	2	1	-10921639	137.333	139	41	194	2884	35.766	4.800	0.206	1.311
ID227943	227943	150	56.489	14.768	14.388	0	152	152	2	1	-10921639	125.905	125	60	194	2644	37.415	3.200	0.203	1.136
ID227942	227942	132	92.724	26.077	10.142	0	152	152	2	1	-10921639	161.857	153	97	255	3399	47.739	4.800	0.321	1.646
ID227941	227941	151	46.765	17.109	10.057	0	152	152	2	1	-10921639	139.286	134	97	190	2925	25.038	2.000	0.149	1.444
ID227940	227940	None	42.665	7.000	0.000	0	152	152	2	1	-10921639	114.952	115	69	162	2414	27.091	2.000	0.161	1.179
ID227947	227947	147	56.642	26.184	30.562	0	152	152	2	1	-10921639	120.476	115	55	199	2530	38.709	2.000	0.194	1.013
ID227946	227946	152	53.555	18.983	30.413	0	152	152	2	1	-10921639	134.429	134	60	208	2823	36.777	4.800	0.188	1.158
ID227945	227945	None	49.754	41.029	15.788	0	152	152	2	1	-10921639	127.190	129	74	190	2671	26.799	4.800	0.207	1.625
ID227944	227944	149	50.208	28.722	15.619	0	152	152	2	1	-10921639	133.714	120	78	194	2808	33.420	3.200	0.189	1.274
ID227948	227948	144	65.701	0.000	42.000	0	152	152	2	1	-10921639	152.286	157	108	217	3198	35.227	2.000	0.233	1.635
ID227911	227911	153	40.734	32.837	25.843	0	153	153	2	1	-10921639	118.810	125	51	190	2495	34.231	7.600	0.131	0.806
ID227910	227910	150	90.753	15.197	13.932	0	153	153	2	1	-10921639	167.143	162	97	255	3510	50.437	2.000	0.253	1.340
ID227909	227909	132	86.531	26.320	9.634	0	153	153	2	1	-10921639	161.381	148	102	255	3389	48.177	4.800	0.280	1.463
ID227908	227908	154	58.892	7.318	4.088	0	153	153	2	1	-10921639	136.667	134	88	217	2870	34.913	2.000	0.184	1.216
ID227914	227914	144	55.815	0.000	42.000	0	153	153	2	1	-10921639	128.762	115	78	208	2704	38.837	6.062	0.266	1.392
ID227913	227913	152	69.153	20.346	31.103	0	153	153	2	1	-10921639	153.619	162	69	250	3226	43.862	2.000	0.190	1.120
ID227912	227912	147	65.783	24.585	30.471	0	153	153	2	1	-10921639	152.571	148	55	250	3204	55.716	2.000	0.184	0.852
ID227939	227939	None	47.152	43.000	42.000	0	154	154	2	1	-10921639	90.048	83	41	153	1891	29.701	7.600	0.260	1.250
ID227938	227938	152	55.361	20.407	31.903	0	154	154	2	1	-10921639	116.381	111	46	194	2444	45.925	2.000	0.214	0.893
ID227937	227937	147	74.267	24.015	30.595	0	154	154	2	1	-10921639	169.048	166	102	236	3550	38.154	4.800	0.234	1.678
ID227936	227936	153	41.056	32.027	26.138	0	154	154	2	1	-10921639	126.143	125	74	180	2649	29.117	3.200	0.165	1.230
ID227931	227931	150	77.311	15.642	13.179	0	154	154	2	1	-10921639	174.095	171	83	255	3656	43.117	3.200	0.237	1.549
ID227930	227930	132	64.635	26.005	9.488	0	154	154	2	1	-10921639	148.667	143	97	213	3122	39.084	4.800	0.252	1.530
ID227929	227929	154	40.818	9.145	5.857	0	154	154	2	1	-10921639	130.000	129	83	190	2730	24.922	4.800	0.136	1.247
ID227928	227928	None	48.217	21.206	2.814	0	154	154	2	1	-10921639	84.952	83	32	176	1784	38.690	2.000	0.175	0.654
ID227935	227935	None	53.186	25.971	22.435	0	154	154	2	1	-10921639	160.905	153	111	217	3379	27.506	7.600	0.171	1.706
ID227934	227934	155	42.497	38.920	20.808	0	154	154	2	1	-10921639	104.952	106	37	199	2204	43.222	2.000	0.082	0.367
ID227933	227933	156	42.627	22.179	18.424	0	154	154	2	1	-10921639	125.429	120	74	166	2634	27.498	4.800	0.179	1.385
ID227932	227932	149	63.974	28.944	14.069	0	154	154	2	1	-10921639	146.333	139	83	217	3073	39.836	3.200	0.188	1.165
ID227959	227959	149	51.245	29.318	14.182	0	155	155	2	1	-10921639	159.619	153	120	222	3352	29.125	4.800	0.163	1.534
ID227958	227958	132	62.225	26.115	9.953	0	155	155	2	1	-10921639	152.095	143	92	213	3194	35.955	4.800	0.208	1.456
ID227963	227963	153	56.041	32.479	25.717	0	155	155	2	1	-10921639	139.095	143	69	190	2921	34.845	4.800	0.234	1.514
ID227962	227962	155	53.799	39.360	20.692	0	155	155	2	1	-10921639	121.190	125	37	208	2545	49.054	2.000	0.144	0.624
ID227961	227961	156	44.198	21.607	17.147	0	155	155	2	1	-10921639	131.333	125	69	194	2758	34.250	2.000	0.141	0.946
ID227960	227960	150	51.023	15.528	14.555	0	155	155	2	1	-10921639	146.381	148	88	222	3074	40.462	2.000	0.137	0.870
ID227966	227966	None	44.930	0.000	42.000	0	155	155	2	1	-10921639	92.762	95	56	148	1948	25.622	6.020	0.272	1.546
ID227965	227965	147	45.243	25.086	30.675	0	155	155	2	1	-10921639	134.571	139	74	185	2826	31.282	4.800	0.182	1.325
ID227964	227964	152	58.876	19.607	31.206	0	155	155	2	1	-10921639	167.095	171	129	241	3509	27.313	4.800	0.188	1.937
ID227991	227991	None	43.484	36.782	17.423	0	156	156	2	1	-10921639	127.429	129	69	190	2676	36.304	3.200	0.153	0.929
ID227990	227990	150	68.748	15.992	13.654	0	156	156	2	1	-10921639	168.905	171	78	250	3547	40.388	4.800	0.196	1.373
ID227989	227989	132	52.043	25.394	10.340	0	156	156	2	1	-10921639	141.048	143	60	204	2962	41.691	4.800	0.205	1.151
ID227995	227995	147	79.136	25.527	30.584	0	156	156	2	1	-10921639	159.048	153	69	255	3340	50.366	4.800	0.253	1.276
ID227994	227994	158	56.243	41.306	28.665	0	156	156	2	1	-10921639	108.810	102	55	194	2285	38.597	2.000	0.213	0.988
ID227993	227993	153	81.804	32.829	25.719	0	156	156	2	1	-10921639	157.429	157	69	255	3306	57.729	2.000	0.219	0.981
ID227992	227992	None	40.980	0.000	24.000	0	156	156	2	1	-10921639	79.476	74	38	134	1669	23.581	3.200	0.272	1.443
ID227997	227997	None	59.332	12.657	37.322	0	156	156	2	1	-10921639	123.762	125	64	185	2599	33.963	4.800	0.277	1.581
ID227996	227996	152	51.203	19.820	32.701	0	156	156	2	1	-10921639	111.667	125	32	208	2345	44.989	2.000	0.165	0.702
ID228003	228003	None	45.325	6.938	16.167	0	157	157	2	1	-10921639	118.190	115	74	176	2482	28.193	2.000	0.149	1.088
ID228002	228002	149	63.382	29.297	14.231	0	157	157	2	1	-10921639	169.810	171	97	255	3566	38.694	4.800	0.183	1.355
ID228001	228001	150	63.716	17.325	12.388	0	157	157	2	1	-10921639	164.476	157	102	236	3454	40.445	4.800	0.208	1.399
ID228000	228000	None	43.384	35.394	9.860	0	157	157	2	1	-10921639	109.714	111	51	171	2304	33.558	2.000	0.179	0.992
ID228007	228007	153	43.347	31.780	26.066	0	157	157	2	1	-10921639	132.476	139	55	185	2782	30.598	2.000	0.170	1.257
ID228006	228006	155	67.106	39.188	20.719	0	157	157	2	1	-10921639	131.619	111	78	227	2764	44.394	2.000	0.197	0.974
ID228005	228005	159	51.582	30.353	21.133	0	157	157	2	1	-10921639	149.714	139	60	236	3144	41.989	2.000	0.117	0.748
ID228004	228004	156	46.438	22.484	18.619	0	157	157	2	1	-10921639	136.810	143	69	185	2873	32.846	4.800	0.205	1.414
ID228011	228011	152	93.967	19.770	31.551	0	157	157	2	1	-10921639	189.048	199	64	255	3970	67.558	4.800	0.268	1.183
ID228010	228010	147	43.131	26.261	30.947	0	157	157	2	1	-10921639	117.667	111	46	185	2471	29.648	2.000	0.126	0.891
ID228009	228009	None	49.526	11.549	29.255	0	157	157	2	1	-10921639	117.000	120	51	190	2457	29.567	2.000	0.190	1.262
ID228008	228008	158	42.778	41.874	28.449	0	157	157	2	1	-10921639	117.810	120	83	176	2474	22.635	4.800	0.208	1.794
ID228012	228012	None	47.694	47.000	34.000	0	157	157	2	1	-10921639	94.190	102	23	143	1978	31.984	4.800	0.315	1.411
ID227999	227999	132	52.857	26.291	9.147	0	157	157	2	1	-10921639	129.381	134	60	204	2717	38.653	2.000	0.203	1.128
ID227998	227998	None	49.832	3.024	3.807	0	157	157	2	1	-10921639	127.095	125	74	185	2669	33.578	2.000	0.168	1.086
ID227971	227971	156	42.171	23.222	18.205	0	158	158	2	1	-10921639	164.667	162	111	222	3458	33.758	7.600	0.100	0.889
ID227970	227970	None	45.992	25.971	15.850	0	158	158	2	1	-10921639	153.476	148	88	255	3223	37.196	2.000	0.069	0.531
ID227969	227969	149	43.196	29.874	15.039	0	158	158	2	1	-10921639	132.667	129	83	204	2786	34.288	2.000	0.083	0.593
ID227968	227968	160	49.454	14.542	13.982	0	158	158	2	1	-10921639	171.000	171	115	222	3591	30.997	7.600	0.142	1.370
ID227975	227975	153	40.384	32.883	26.500	0	158	158	2	1	-10921639	130.476	134	88	180	2740	22.997	4.800	0.150	1.479
ID227974	227974	None	41.279	14.007	24.297	0	158	158	2	1	-10921639	129.810	134	74	194	2726	31.519	6.355	0.132	0.958
ID227973	227973	159	43.595	29.966	21.399	0	158	158	2	1	-10921639	143.571	125	74	217	3015	41.959	2.000	0.099	0.619
ID227972	227972	155	73.507	38.957	19.971	0	158	158	2	1	-10921639	157.571	148	88	227	3309	44.817	2.000	0.210	1.221
ID227977	227977	None	57.445	0.000	42.000	0	158	158	2	1	-10921639	126.762	134	86	166	2662	28.270	4.800	0.310	2.120
ID227976	227976	152	83.312	19.743	30.917	0	158	158	2	1	-10921639	169.524	166	92	255	3560	49.140	4.800	0.274	1.484
ID227967	227967	132	54.255	25.418	9.963	0	158	158	2	1	-10921639	144.810	148	88	194	3041	32.188	4.800	0.212	1.573
ID227987	227987	152	48.869	19.405	31.464	0	159	159	2	1	-10921639	136.857	134	83	199	2874	30.534	4.800	0.177	1.345
ID227986	227986	158	47.870	40.811	28.185	0	159	159	2	1	-10921639	92.571	88	55	139	1944	28.269	2.000	0.238	1.261
ID227985	227985	153	51.096	32.006	26.290	0	159	159	2	1	-10921639	151.857	148	102	208	3189	29.241	2.000	0.152	1.373
ID227984	227984	None	46.022	4.831	19.709	0	159	159	2	1	-10921639	119.429	129	51	180	2508	37.876	2.000	0.175	0.939
ID227988	227988	None	53.364	24.521	30.561	0	159	159	2	1	-10921639	135.143	129	51	217	2838	47.913	2.000	0.159	0.772
ID227979	227979	None	41.861	35.381	10.875	0	159	159	2	1	-10921639	101.810	106	32	157	2138	30.531	2.000	0.165	0.947
ID227978	227978	132	74.690	25.939	10.816	0	159	159	2	1	-10921639	189.048	190	120	255	3970	36.062	4.800	0.223	1.913
ID227983	227983	156	56.862	21.335	18.126	0	159	159	2	1	-10921639	174.810	171	125	231	3671	28.944	4.800	0.172	1.773
ID227982	227982	None	40.179	12.188	17.182	0	159	159	2	1	-10921639	151.429	157	74	231	3180	34.254	2.000	0.086	0.701
ID227981	227981	149	59.162	29.206	14.703	0	159	159	2	1	-10921639	175.286	176	97	241	3681	34.744	4.800	0.181	1.543
ID227980	227980	160	73.793	15.985	13.288	0	159	159	2	1	-10921639	211.381	217	153	255	4439	34.407	4.800	0.208	2.115
ID227955	227955	158	62.597	42.129	29.373	0	160	160	2	1	-10921639	116.524	111	55	180	2447	36.056	2.000	0.270	1.374
ID227954	227954	153	55.086	33.620	26.753	0	160	160	2	1	-10921639	137.333	139	64	222	2884	46.466	2.000	0.138	0.717
ID227953	227953	None	48.836	43.443	19.376	0	160	160	2	1	-10921639	118.905	125	60	162	2497	29.740	7.600	0.211	1.395
ID227952	227952	161	46.291	36.223	17.983	0	160	160	2	1	-10921639	126.667	129	64	185	2660	34.222	3.200	0.155	0.994
ID227957	227957	None	57.844	0.000	42.000	0	160	160	2	1	-10921639	122.952	120	86	194	2582	30.704	4.800	0.307	1.880
ID227956	227956	152	61.174	18.494	31.223	0	160	160	2	1	-10921639	157.429	162	74	236	3306	38.068	4.800	0.179	1.256
ID227951	227951	None	48.537	6.863	14.948	0	160	160	2	1	-10921639	140.857	134	78	190	2958	29.746	4.800	0.174	1.406
ID227950	227950	160	86.184	16.275	13.582	0	160	160	2	1	-10921639	222.238	231	157	255	4667	37.359	4.800	0.244	2.337
ID227949	227949	132	64.337	26.650	10.978	0	160	160	2	1	-10921639	200.048	204	139	245	4201	30.369	4.800	0.199	2.191
ID228015	228015	None	41.932	33.919	10.609	0	161	161	2	1	-10921639	108.333	106	64	162	2275	23.932	4.800	0.210	1.572
ID228014	228014	132	53.576	26.583	9.934	0	161	161	2	1	-10921639	141.762	134	51	217	2977	46.751	7.600	0.150	0.793
ID228013	228013	None	42.020	4.328	4.164	0	161	161	2	1	-10921639	130.714	134	88	185	2745	27.628	7.600	0.137	1.143
ID228019	228019	156	46.241	20.041	18.227	0	161	161	2	1	-10921639	151.905	153	106	190	3190	22.147	4.800	0.171	2.001
ID228018	228018	None	51.337	41.720	14.885	0	161	161	2	1	-10921639	123.810	115	78	185	2600	34.705	2.000	0.170	1.037
ID228017	228017	None	73.938	29.348	14.742	0	161	161	2	1	-10921639	170.429	180	106	241	3579	39.544	2.000	0.222	1.566
ID228016	228016	160	56.737	16.758	13.175	0	161	161	2	1	-10921639	159.000	157	115	227	3339	31.572	2.000	0.173	1.483
ID228023	228023	None	63.331	32.362	26.307	0	161	161	2	1	-10921639	189.333	185	115	255	3976	43.449	3.200	0.146	1.112
ID228022	228022	153	65.384	32.362	26.307	0	161	161	2	1	-10921639	189.333	185	115	255	3976	43.449	3.200	0.146	1.112
ID228021	228021	None	56.260	39.146	20.971	0	161	161	2	1	-10921639	127.476	120	64	231	2677	45.291	2.000	0.130	0.648
ID228020	228020	161	60.367	35.049	18.129	0	161	161	2	1	-10921639	147.381	143	92	255	3095	41.315	2.000	0.158	0.972
ID228026	228026	None	42.690	26.000	42.000	0	161	161	2	1	-10921639	81.762	69	43	129	1717	27.743	2.000	0.236	1.125
ID228025	228025	152	64.625	19.327	31.306	0	161	161	2	1	-10921639	164.714	162	111	217	3459	33.565	4.800	0.225	1.800
ID228024	228024	162	74.443	27.087	30.280	0	161	161	2	1	-10921639	178.381	171	106	255	3746	40.380	4.800	0.214	1.559
ID228034	228034	162	58.098	26.110	30.626	0	162	162	2	1	-10921639	156.381	157	51	250	3284	56.605	4.800	0.175	0.824
ID228033	228033	152	56.409	20.645	30.844	0	162	162	2	1	-10921639	151.524	162	74	222	3182	41.359	2.000	0.175	1.092
ID228032	228032	153	78.086	33.686	27.256	0	162	162	2	1	-10921639	169.333	148	111	255	3556	47.430	2.000	0.223	1.303
ID228027	228027	132	63.662	25.279	11.864	0	162	162	2	1	-10921639	155.667	157	78	245	3269	45.791	2.000	0.164	0.960
ID228031	228031	None	46.946	13.960	26.859	0	162	162	2	1	-10921639	140.571	139	106	194	2952	25.400	3.200	0.151	1.455
ID228030	228030	161	42.066	35.719	17.955	0	162	162	2	1	-10921639	114.333	111	69	180	2401	29.905	7.600	0.120	0.821
ID228029	228029	156	43.933	20.994	17.938	0	162	162	2	1	-10921639	138.619	139	74	176	2911	29.446	4.800	0.166	1.337
ID228028	228028	160	86.202	16.505	12.842	0	162	162	2	1	-10921639	177.048	190	64	255	3718	60.931	2.000	0.230	1.087
ID228047	228047	None	47.444	47.000	9.000	0	163	163	2	1	-10921639	99.952	92	69	148	2099	23.107	4.800	0.269	1.836
ID228051	228051	163	47.180	7.149	15.735	0	163	163	2	1	-10921639	142.190	139	92	208	2986	32.726	7.600	0.135	1.033
ID228050	228050	164	57.604	29.389	14.888	0	163	163	2	1	-10921639	145.905	139	92	199	3064	31.823	2.000	0.193	1.482
ID228049	228049	160	66.230	16.992	12.685	0	163	163	2	1	-10921639	199.810	204	134	245	4196	30.255	4.800	0.200	2.201
ID228048	228048	132	82.730	25.133	10.964	0	163	163	2	1	-10921639	143.905	129	69	250	3022	51.012	2.000	0.249	1.127
ID228055	228055	165	40.384	31.215	20.901	0	163	163	2	1	-10921639	143.238	148	55	194	3008	35.975	2.000	0.106	0.766
ID228054	228054	161	56.456	36.235	18.363	0	163	163	2	1	-10921639	145.429	153	55	208	3054	41.389	7.600	0.170	1.024
ID228053	228053	156	46.394	21.407	17.471	0	163	163	2	1	-10921639	149.524	162	88	208	3140	36.757	7.600	0.136	0.973
ID228052	228052	None	41.532	11.365	18.188	0	163	163	2	1	-10921639	150.619	148	102	199	3163	26.453	3.200	0.136	1.359
ID228059	228059	166	40.850	1.000	42.000	0	163	163	2	1	-10921639	116.381	115	69	162	2444	25.543	4.800	0.244	1.785
ID228058	228058	162	79.584	25.420	31.076	0	163	163	2	1	-10921639	179.000	194	97	255	3759	50.635	2.000	0.216	1.255
ID228057	228057	152	81.295	19.450	31.249	0	163	163	2	1	-10921639	186.524	185	111	255	3917	48.197	2.000	0.217	1.379
ID228056	228056	167	49.626	30.445	27.098	0	163	163	2	1	-10921639	141.762	148	74	204	2977	36.784	2.000	0.150	1.007
ID228035	228035	132	58.236	24.431	11.523	0	164	164	2	1	-10921639	148.476	143	102	222	3118	34.803	4.800	0.192	1.377
ID228039	228039	156	41.531	21.976	16.958	0	164	164	2	1	-10921639	127.762	129	83	171	2683	25.249	2.000	0.167	1.445
ID228038	228038	163	43.620	7.375	16.046	0	164	164	2	1	-10921639	145.810	148	78	190	3062	31.301	4.800	0.151	1.222
ID228037	228037	164	44.041	29.744	14.560	0	164	164	2	1	-10921639	116.095	106	64	185	2438	37.574	2.000	0.140	0.758
ID228036	228036	160	53.495	17.445	11.886	0	164	164	2	1	-10921639	152.857	157	102	204	3210	34.503	2.000	0.173	1.307
ID228043	228043	167	54.936	31.347	27.375	0	164	164	2	1	-10921639	159.143	166	78	217	3342	36.367	4.800	0.176	1.312
ID228042	228042	None	48.525	12.808	24.089	0	164	164	2	1	-10921639	121.952	115	74	204	2561	28.280	4.800	0.158	1.176
ID228041	228041	165	45.584	29.085	20.825	0	164	164	2	1	-10921639	151.857	153	88	194	3189	30.345	6.359	0.163	1.404
ID228040	228040	161	54.345	35.752	17.756	0	164	164	2	1	-10921639	143.286	143	92	208	3009	32.847	7.600	0.167	1.251
ID228046	228046	166	54.109	0.000	42.000	0	164	164	2	1	-10921639	117.190	106	78	204	2461	37.931	6.381	0.309	1.459
ID228045	228045	152	73.130	20.975	31.600	0	164	164	2	1	-10921639	210.714	227	106	255	4425	49.584	4.800	0.196	1.392
ID228044	228044	162	72.412	25.739	31.106	0	164	164	2	1	-10921639	153.048	153	69	255	3214	57.524	2.000	0.169	0.768
ID228075	228075	164	65.563	28.577	12.413	0	165	165	2	1	-10921639	160.810	176	60	255	3377	54.183	2.000	0.171	0.869
ID228074	228074	160	72.284	16.549	12.702	0	165	165	2	1	-10921639	163.667	153	78	250	3437	48.021	2.000	0.205	1.159
ID228073	228073	132	51.152	23.908	11.815	0	165	165	2	1	-10921639	141.333	143	88	199	2968	37.201	2.000	0.157	1.030
ID228079	228079	156	47.980	20.166	17.682	0	165	165	2	1	-10921639	135.333	134	46	194	2842	43.162	2.000	0.149	0.812
ID228078	228078	168	44.622	12.405	17.054	0	165	165	2	1	-10921639	155.810	153	92	208	3272	30.009	2.000	0.121	1.118
ID228077	228077	163	44.604	6.465	13.423	0	165	165	2	1	-10921639	155.667	153	97	208	3269	29.554	7.600	0.131	1.221
ID228076	228076	None	42.544	38.264	12.966	0	165	165	2	1	-10921639	121.524	125	55	185	2552	31.019	2.000	0.132	0.913
ID228083	228083	152	85.337	20.912	30.807	0	165	165	2	1	-10921639	220.524	241	111	255	4631	44.180	4.800	0.264	2.086
ID228082	228082	None	41.446	1.517	26.375	0	165	165	2	1	-10921639	134.762	134	88	180	2830	29.058	4.800	0.140	1.142
ID228081	228081	165	54.263	30.393	20.891	0	165	165	2	1	-10921639	153.619	157	69	208	3226	33.893	4.800	0.183	1.400
ID228080	228080	161	41.158	35.253	18.341	0	165	165	2	1	-10921639	125.429	125	64	199	2634	36.085	2.000	0.091	0.577
ID228085	228085	166	52.735	0.000	42.000	0	165	165	2	1	-10921639	103.714	91	73	171	2178	29.323	7.600	0.267	1.489
ID228084	228084	None	62.012	28.935	30.832	0	165	165	2	1	-10921639	162.619	153	92	231	3415	40.204	2.000	0.146	1.028
ID228103	228103	164	49.317	28.346	13.708	0	166	166	2	1	-10921639	150.190	153	69	227	3154	39.793	2.000	0.124	0.832
ID228102	228102	160	49.924	16.174	12.296	0	166	166	2	1	-10921639	132.762	139	69	185	2788	33.901	4.800	0.193	1.268
ID228101	228101	132	44.976	25.230	10.834	0	166	166	2	1	-10921639	137.524	134	74	194	2888	36.616	7.600	0.123	0.822
ID228100	228100	None	40.405	34.059	6.087	0	166	166	2	1	-10921639	91.000	88	46	143	1911	24.158	4.800	0.233	1.421
ID228107	228107	167	52.501	31.090	28.237	0	166	166	2	1	-10921639	173.571	171	102	236	3645	33.915	4.800	0.154	1.363
ID228106	228106	168	45.169	12.927	19.660	0	166	166	2	1	-10921639	144.762	143	97	213	3040	30.249	2.000	0.121	1.033
ID228105	228105	161	41.121	35.917	17.964	0	166	166	2	1	-10921639	125.381	120	74	194	2633	31.115	7.600	0.102	0.744
ID228104	228104	169	44.139	41.617	14.376	0	166	166	2	1	-10921639	120.190	120	51	190	2524	36.993	7.600	0.161	0.900
ID228110	228110	None	44.706	47.000	35.000	0	166	166	2	1	-10921639	116.905	117	88	153	2455	21.822	4.800	0.272	2.293
ID228109	228109	152	88.989	19.488	30.977	0	166	166	2	1	-10921639	191.524	185	92	255	4022	57.282	2.000	0.237	1.283
ID228108	228108	None	48.126	33.737	28.070	0	166	166	2	1	-10921639	139.476	143	55	236	2929	44.996	2.000	0.138	0.752
ID228067	228067	170	58.620	40.024	21.308	0	167	167	2	1	-10921639	155.857	157	74	231	3273	38.866	2.000	0.165	1.136
ID228066	228066	168	66.986	12.167	20.500	0	167	167	2	1	-10921639	174.143	171	111	231	3657	31.054	4.800	0.206	1.918
ID228065	228065	161	47.985	36.377	17.348	0	167	167	2	1	-10921639	149.476	157	83	208	3139	37.914	4.800	0.155	1.055
ID228064	228064	169	41.544	41.550	14.843	0	167	167	2	1	-10921639	125.476	125	41	227	2635	40.122	2.000	0.136	0.751
ID228071	228071	None	52.903	10.992	36.104	0	167	167	2	1	-10921639	121.667	125	51	190	2555	35.367	6.310	0.186	1.079
ID228070	228070	None	63.047	27.971	31.129	0	167	167	2	1	-10921639	158.190	143	92	231	3322	41.097	3.200	0.165	1.093
ID228069	228069	152	87.966	21.331	31.279	0	167	167	2	1	-10921639	193.905	208	102	255	4072	51.448	4.800	0.252	1.520
ID228068	228068	167	70.977	31.304	27.599	0	167	167	2	1	-10921639	172.667	166	111	255	3626	42.780	2.000	0.173	1.192
ID228072	228072	171	40.979	35.208	39.978	0	167	167	2	1	-10921639	87.857	78	41	157	1845	32.707	2.000	0.146	0.686
ID228063	228063	164	44.873	27.895	13.791	0	167	167	2	1	-10921639	174.905	176	115	250	3673	29.886	4.800	0.127	1.318
ID228062	228062	None	41.851	35.905	10.917	0	167	167	2	1	-10921639	108.571	106	64	166	2280	30.023	2.000	0.131	0.838
ID228061	228061	132	41.934	27.212	9.460	0	167	167	2	1	-10921639	142.952	157	32	204	3002	47.447	2.000	0.099	0.545
ID228060	228060	None	41.541	5.580	4.847	0	167	167	2	1	-10921639	122.619	125	51	166	2575	29.034	4.800	0.181	1.292
ID228099	228099	172	50.016	25.000	42.000	0	168	168	2	1	-10921639	120.238	115	73	176	2525	26.138	4.800	0.257	1.883
ID228098	228098	None	42.784	0.000	42.000	0	168	168	2	1	-10921639	109.143	112	65	185	2292	32.204	6.395	0.171	0.992
ID228097	228097	171	52.210	34.852	39.532	0	168	168	2	1	-10921639	104.429	106	46	176	2193	33.890	2.000	0.208	1.063
ID228096	228096	152	78.084	22.057	30.740	0	168	168	2	1	-10921639	181.333	180	74	250	3808	51.286	4.800	0.226	1.306
ID228087	228087	160	64.539	18.052	12.930	0	168	168	2	1	-10921639	147.714	143	88	255	3102	43.358	2.000	0.148	0.878
ID228086	228086	132	41.509	26.597	9.268	0	168	168	2	1	-10921639	109.810	115	37	190	2306	43.271	2.000	0.100	0.462
ID228091	228091	170	47.887	39.123	20.800	0	168	168	2	1	-10921639	158.476	166	78	222	3328	41.284	2.000	0.110	0.763
ID228090	228090	168	57.340	11.837	18.797	0	168	168	2	1	-10921639	165.190	166	111	227	3469	33.145	4.800	0.168	1.434
ID228089	228089	161	58.919	36.246	17.349	0	168	168	2	1	-10921639	166.381	176	78	241	3494	45.123	2.000	0.148	0.952
ID228088	228088	164	60.690	28.772	13.916	0	168	168	2	1	-10921639	185.190	185	115	255	3889	37.989	4.800	0.160	1.342
ID228095	228095	173	41.687	34.498	28.835	0	168	168	2	1	-10921639	154.381	157	97	208	3242	30.634	7.600	0.140	1.238
ID228094	228094	167	51.413	31.299	29.195	0	168	168	2	1	-10921639	161.905	157	97	213	3400	32.026	4.800	0.158	1.376
ID228093	228093	None	60.014	10.714	24.078	0	168	168	2	1	-10921639	135.000	129	60	227	2835	43.496	2.000	0.187	0.979
ID228092	228092	None	41.385	30.470	22.274	0	168	168	2	1	-10921639	135.524	129	74	204	2846	32.722	2.000	0.120	0.888
ID228115	228115	164	60.978	27.900	14.412	0	169	169	2	1	-10921639	180.381	180	115	227	3788	32.696	4.800	0.164	1.552
ID228114	228114	160	48.335	16.310	14.203	0	169	169	2	1	-10921639	173.762	180	115	231	3649	30.417	4.800	0.155	1.536
ID228113	228113	None	41.704	37.624	12.277	0	169	169	2	1	-10921639	112.381	115	55	176	2360	38.610	3.200	0.173	0.858
ID228112	228112	None	52.387	47.000	8.000	0	169	169	2	1	-10921639	73.524	69	37	125	1544	27.876	2.000	0.424	1.570
ID228119	228119	152	87.305	20.266	31.192	0	169	169	2	1	-10921639	190.619	194	92	255	4003	55.229	4.800	0.245	1.359
ID228118	228118	173	43.793	35.529	29.153	0	169	169	2	1	-10921639	136.667	139	83	204	2870	33.975	2.000	0.116	0.835
ID228117	228117	167	49.344	31.214	28.857	0	169	169	2	1	-10921639	161.143	162	92	222	3384	31.293	2.000	0.126	1.150
ID228116	228116	170	42.342	39.810	20.924	0	169	169	2	1	-10921639	133.762	125	88	204	2809	33.987	2.000	0.115	0.815
ID228121	228121	172	46.181	26.000	42.000	0	169	169	2	1	-10921639	110.619	102	82	157	2323	23.886	4.800	0.300	2.135
ID228120	228120	171	51.245	34.864	39.362	0	169	169	2	1	-10921639	82.143	74	41	143	1725	31.280	2.000	0.340	1.331
ID228111	228111	None	40.266	44.000	0.000	0	169	169	2	1	-10921639	84.048	83	38	120	1765	24.985	2.000	0.249	1.341
ID228135	228135	164	75.052	28.013	13.924	0	170	170	2	1	-10921639	201.905	204	143	255	4240	35.863	4.800	0.189	1.787
ID228134	228134	160	81.057	15.322	13.696	0	170	170	2	1	-10921639	213.238	213	148	255	4478	35.440	4.800	0.228	2.233
ID228133	228133	None	40.930	25.321	9.946	0	170	170	2	1	-10921639	150.238	157	97	213	3155	30.331	7.600	0.135	1.182
ID228139	228139	173	41.364	34.608	29.078	0	170	170	2	1	-10921639	119.143	115	64	194	2502	37.151	2.000	0.096	0.563
ID228138	228138	167	46.817	30.542	27.929	0	170	170	2	1	-10921639	158.143	162	92	213	3321	32.619	4.800	0.133	1.138
ID228137	228137	174	41.277	32.134	22.768	0	170	170	2	1	-10921639	128.952	129	74	185	2708	26.540	4.800	0.145	1.233
ID228136	228136	168	75.655	10.628	19.737	0	170	170	2	1	-10921639	167.429	153	97	255	3516	50.775	2.000	0.195	1.076
ID228143	228143	172	51.284	26.000	42.000	0	170	170	2	1	-10921639	87.333	88	46	139	1834	26.077	4.800	0.393	1.890
ID228142	228142	175	88.359	0.000	42.000	0	170	170	2	1	-10921639	110.952	115	38	231	2330	54.049	2.000	0.446	1.267
ID228141	228141	171	40.974	34.969	39.962	0	170	170	2	1	-10921639	106.238	102	55	153	2231	26.537	2.000	0.162	1.116
ID228140	228140	152	82.022	20.958	31.602	0	170	170	2	1	-10921639	185.810	204	78	255	3902	65.549	2.000	0.200	0.946
ID228131	228131	152	89.589	20.123	30.759	0	171	171	2	1	-10921639	206.238	227	74	255	4331	61.056	4.800	0.234	1.282
ID228130	228130	176	51.168	42.960	29.741	0	171	171	2	1	-10921639	116.524	115	55	190	2447	34.820	2.000	0.171	0.980
ID228129	228129	173	46.071	34.934	28.973	0	171	171	2	1	-10921639	152.571	153	88	217	3204	38.560	2.000	0.104	0.749
ID228128	228128	167	63.280	30.612	27.828	0	171	171	2	1	-10921639	171.476	166	69	236	3601	44.973	2.000	0.174	1.132
ID228132	228132	175	51.881	0.000	42.000	0	171	171	2	1	-10921639	92.000	83	51	171	1932	31.642	2.000	0.269	1.233
ID228123	228123	164	55.405	27.965	15.242	0	171	171	2	1	-10921639	174.476	190	92	236	3664	35.811	4.800	0.187	1.538
ID228122	228122	160	76.015	15.916	12.952	0	171	171	2	1	-10921639	190.667	194	120	255	4004	37.734	4.800	0.210	1.756
ID228127	228127	174	49.674	31.019	22.048	0	171	171	2	1	-10921639	122.238	111	64	190	2567	34.215	2.000	0.159	0.981
ID228126	228126	170	77.900	38.895	20.114	0	171	171	2	1	-10921639	182.952	171	97	255	3842	43.312	2.000	0.205	1.440
ID228125	228125	168	65.399	10.460	18.747	0	171	171	2	1	-10921639	193.381	204	92	255	4061	40.782	4.800	0.190	1.517
ID228124	228124	177	48.501	21.810	17.211	0	171	171	2	1	-10921639	146.143	148	88	199	3069	30.235	7.600	0.153	1.281
ID228147	228147	168	67.773	10.452	18.225	0	172	172	2	1	-10921639	188.714	190	97	255	3963	42.095	4.800	0.178	1.355
ID228146	228146	164	40.036	28.358	14.450	0	172	172	2	1	-10921639	160.143	157	120	204	3363	26.520	4.800	0.165	1.707
ID228145	228145	177	48.334	21.478	15.689	0	172	172	2	1	-10921639	138.238	143	51	204	2903	50.179	7.600	0.126	0.618
ID228144	228144	160	74.887	16.096	12.533	0	172	172	2	1	-10921639	218.524	231	106	255	4589	40.410	6.301	0.206	1.849
ID228151	228151	173	74.853	34.866	29.339	0	172	172	2	1	-10921639	150.333	134	60	250	3157	50.557	2.000	0.197	0.979
ID228150	228150	178	55.952	14.928	28.693	0	172	172	2	1	-10921639	149.619	157	69	222	3142	46.881	4.800	0.194	1.038
ID228149	228149	174	44.291	29.895	22.146	0	172	172	2	1	-10921639	126.714	125	55	208	2661	38.864	2.000	0.100	0.592
ID228148	228148	170	80.020	39.167	21.125	0	172	172	2	1	-10921639	158.333	139	97	255	3325	47.095	2.000	0.197	1.105
ID228154	228154	None	40.988	10.097	38.205	0	172	172	2	1	-10921639	106.762	115	60	157	2242	26.552	7.600	0.197	1.324
ID228153	228153	152	66.039	22.724	30.852	0	172	172	2	1	-10921639	184.762	180	111	255	3880	41.735	4.800	0.179	1.344
ID228152	228152	176	65.536	41.974	28.985	0	172	172	2	1	-10921639	146.190	134	88	231	3070	37.415	7.600	0.184	1.215
ID228163	228163	164	48.950	27.220	13.173	0	173	173	2	1	-10921639	160.238	171	74	222	3365	39.042	2.000	0.106	0.789
ID228162	228162	160	63.802	15.464	12.984	0	173	173	2	1	-10921639	223.381	236	157	255	4691	32.466	4.800	0.150	1.793
ID228161	228161	None	42.775	10.975	11.258	0	173	173	2	1	-10921639	163.048	166	83	222	3424	41.013	2.000	0.079	0.581
ID228167	228167	178	55.050	16.658	29.059	0	173	173	2	1	-10921639	146.381	143	74	213	3074	43.497	2.000	0.137	0.811
ID228166	228166	174	61.672	31.675	22.152	0	173	173	2	1	-10921639	159.048	157	88	204	3340	31.597	4.800	0.213	1.765
ID228165	228165	168	61.939	10.310	17.920	0	173	173	2	1	-10921639	193.952	199	125	245	4073	38.383	4.800	0.165	1.432
ID228164	228164	177	52.615	22.784	17.481	0	173	173	2	1	-10921639	162.905	166	106	227	3421	30.869	2.000	0.147	1.356
ID228170	228170	None	44.762	13.169	36.881	0	173	173	2	1	-10921639	120.524	120	78	171	2531	25.053	4.800	0.183	1.487
ID228169	228169	152	77.027	21.654	31.479	0	173	173	2	1	-10921639	227.905	250	176	255	4786	32.623	4.800	0.221	2.527
ID228168	228168	173	98.335	35.671	29.805	0	173	173	2	1	-10921639	168.952	166	83	255	3548	55.148	2.000	0.316	1.471
ID228155	228155	160	72.186	17.324	12.415	0	174	174	2	1	-10921639	209.095	217	125	255	4391	43.241	4.800	0.200	1.609
ID228160	228160	152	79.430	21.408	31.767	0	174	174	2	1	-10921639	202.619	217	78	255	4255	58.893	2.000	0.204	1.168
ID228159	228159	173	78.418	34.701	28.821	0	174	174	2	1	-10921639	162.095	171	51	255	3404	53.873	2.000	0.213	1.056
ID228158	228158	174	78.725	31.376	22.740	0	174	174	2	1	-10921639	197.810	199	125	255	4154	41.305	4.800	0.219	1.723
ID228157	228157	177	40.956	21.780	17.832	0	174	174	2	1	-10921639	155.905	148	106	231	3274	33.427	7.600	0.109	0.920
ID228156	228156	168	71.593	9.043	16.815	0	174	174	2	1	-10921639	187.857	185	106	255	3945	38.406	4.800	0.199	1.620
ID228195	228195	179	51.244	27.194	16.831	0	175	175	2	1	-10921639	150.143	143	97	227	3153	35.557	2.000	0.106	0.811
ID228194	228194	180	60.050	11.542	14.744	0	175	175	2	1	-10921639	208.333	217	83	255	4375	54.235	7.600	0.133	0.903
ID228193	228193	160	72.032	18.373	12.502	0	175	175	2	1	-10921639	183.905	185	78	255	3862	54.567	4.800	0.215	1.195
ID228192	228192	None	44.115	47.000	9.000	0	175	175	2	1	-10921639	73.429	69	30	134	1542	29.092	2.000	0.275	1.088
ID228199	228199	None	75.689	22.828	31.067	0	175	175	2	1	-10921639	204.143	213	97	255	4287	52.072	2.000	0.186	1.231
ID228198	228198	152	76.598	20.332	31.431	0	175	175	2	1	-10921639	215.429	213	157	255	4524	35.627	4.800	0.211	2.108
ID228197	228197	173	77.715	34.500	28.849	0	175	175	2	1	-10921639	162.810	162	92	255	3419	52.355	2.000	0.226	1.146
ID228196	228196	174	50.924	31.286	22.835	0	175	175	2	1	-10921639	181.905	171	134	236	3820	28.094	4.800	0.143	1.620
ID228200	228200	181	48.213	28.038	30.976	0	175	175	2	1	-10921639	149.524	162	88	222	3140	42.441	2.000	0.124	0.776
ID228179	228179	173	59.420	34.762	28.804	0	176	176	2	1	-10921639	160.333	153	106	255	3367	39.863	6.348	0.166	1.146
ID228178	228178	174	54.444	31.545	22.475	0	176	176	2	1	-10921639	148.857	148	74	236	3126	39.983	2.000	0.166	1.058
ID228177	228177	None	60.234	38.927	20.680	0	176	176	2	1	-10921639	135.524	129	74	231	2846	44.693	2.000	0.143	0.759
ID228176	228176	None	41.665	0.000	18.000	0	176	176	2	1	-10921639	116.190	115	73	157	2440	25.670	2.000	0.192	1.457
ID228182	228182	152	79.578	21.103	31.801	0	176	176	2	1	-10921639	212.810	217	120	255	4469	45.806	4.800	0.211	1.619
ID228181	228181	181	61.353	27.906	31.064	0	176	176	2	1	-10921639	166.905	166	102	250	3505	45.120	2.000	0.133	0.866
ID228180	228180	None	54.947	42.153	29.063	0	176	176	2	1	-10921639	114.095	115	69	176	2396	32.795	2.000	0.240	1.346
ID228171	228171	160	66.539	18.061	12.005	0	176	176	2	1	-10921639	164.714	176	74	250	3459	54.854	2.000	0.175	0.896
ID228175	228175	179	43.093	27.714	16.668	0	176	176	2	1	-10921639	143.476	148	74	227	3013	36.349	7.600	0.125	0.880
ID228174	228174	168	46.857	9.316	14.486	0	176	176	2	1	-10921639	217.286	213	171	255	4563	26.241	4.800	0.126	1.848
ID228173	228173	180	55.515	12.944	14.002	0	176	176	2	1	-10921639	215.952	231	143	255	4535	39.480	7.600	0.119	1.159
ID228172	228172	182	83.501	25.061	11.820	0	176	176	2	1	-10921639	160.476	153	88	255	3370	51.073	2.000	0.203	1.062
ID228208	228208	152	85.438	22.618	31.232	0	177	177	2	1	-10921639	208.857	204	111	255	4386	46.476	4.800	0.237	1.722
ID228203	228203	160	57.626	16.850	10.448	0	177	177	2	1	-10921639	184.286	194	102	241	3870	42.094	4.800	0.178	1.325
ID228202	228202	None	56.202	35.432	10.485	0	177	177	2	1	-10921639	111.190	111	32	194	2335	43.632	2.000	0.239	0.984
ID228201	228201	182	59.308	26.393	9.454	0	177	177	2	1	-10921639	127.000	134	51	204	2667	44.107	2.000	0.226	1.062
ID228207	228207	173	63.339	35.061	29.100	0	177	177	2	1	-10921639	164.667	157	88	236	3458	44.918	2.000	0.153	0.975
ID228206	228206	174	62.865	30.695	23.076	0	177	177	2	1	-10921639	170.619	171	88	255	3583	42.521	2.000	0.153	1.064
ID228205	228205	179	60.656	27.898	15.936	0	177	177	2	1	-10921639	175.333	176	115	227	3682	35.659	4.800	0.199	1.635
ID228204	228204	168	57.850	9.185	14.012	0	177	177	2	1	-10921639	196.762	199	139	255	4132	31.071	7.600	0.131	1.467
ID228183	228183	183	43.202	15.716	10.720	0	178	178	2	1	-10921639	149.667	148	97	236	3143	35.315	2.000	0.131	0.982
ID228187	228187	184	45.191	39.443	20.773	0	178	178	2	1	-10921639	118.952	115	69	217	2498	39.280	2.000	0.100	0.553
ID228186	228186	179	62.381	28.043	15.904	0	178	178	2	1	-10921639	202.000	199	157	255	4242	33.366	4.800	0.171	1.764
ID228185	228185	168	55.200	10.148	13.154	0	178	178	2	1	-10921639	205.857	204	143	255	4323	33.663	4.800	0.148	1.581
ID228184	228184	160	42.385	17.934	10.659	0	178	178	2	1	-10921639	136.238	143	78	190	2861	35.481	2.000	0.132	0.894
ID228191	228191	152	85.824	21.964	31.675	0	178	178	2	1	-10921639	201.333	241	74	255	4228	63.780	4.800	0.233	1.195
ID228190	228190	None	79.990	23.609	31.364	0	178	178	2	1	-10921639	201.333	204	102	255	4228	56.098	4.800	0.220	1.292
ID228189	228189	173	83.202	35.923	30.411	0	178	178	2	1	-10921639	172.286	162	92	255	3618	54.137	2.000	0.189	1.010
ID228188	228188	174	62.751	31.270	22.806	0	178	178	2	1	-10921639	165.095	157	92	217	3467	39.124	2.000	0.186	1.326
ID228227	228227	179	65.671	28.583	15.784	0	179	179	2	1	-10921639	195.667	185	115	255	4109	38.204	4.800	0.173	1.510
ID228226	228226	186	51.889	17.219	16.249	0	179	179	2	1	-10921639	138.667	139	92	194	2912	28.074	4.800	0.196	1.622
ID228225	228225	187	42.081	8.000	16.444	0	179	179	2	1	-10921639	161.429	162	106	217	3390	29.490	6.136	0.118	1.152
ID228224	228224	None	45.426	36.585	11.227	0	179	179	2	1	-10921639	110.571	115	46	176	2322	33.908	2.000	0.192	1.049
ID228231	228231	173	44.399	35.466	29.545	0	179	179	2	1	-10921639	156.714	162	97	236	3291	33.614	2.000	0.108	0.906
ID228230	228230	None	42.062	44.805	24.471	0	179	179	2	1	-10921639	96.238	88	46	153	2021	31.431	2.000	0.153	0.814
ID228229	228229	174	56.114	31.833	22.687	0	179	179	2	1	-10921639	186.619	190	125	250	3919	30.870	4.800	0.168	1.742
ID228228	228228	184	40.646	39.231	20.010	0	179	179	2	1	-10921639	122.762	125	46	171	2578	33.734	2.000	0.129	0.834
ID228233	228233	188	42.807	0.000	42.000	0	179	179	2	1	-10921639	96.905	83	69	166	2035	30.254	2.000	0.211	1.117
ID228232	228232	152	72.207	21.789	31.528	0	179	179	2	1	-10921639	226.095	255	120	255	4748	45.540	4.800	0.191	1.593
ID228223	228223	183	66.960	12.953	11.086	0	179	179	2	1	-10921639	213.286	222	134	255	4479	39.931	4.800	0.181	1.634
ID228222	228222	182	53.457	26.142	8.676	0	179	179	2	1	-10921639	135.429	148	60	199	2844	33.555	2.000	0.181	1.238
ID228211	228211	183	68.908	15.340	11.046	0	180	180	2	1	-10921639	201.857	204	125	255	4239	41.303	4.800	0.189	1.555
ID228210	228210	160	68.546	16.685	10.200	0	180	180	2	1	-10921639	175.667	176	83	250	3689	49.200	4.800	0.185	1.113
ID228209	228209	182	50.402	26.521	9.217	0	180	180	2	1	-10921639	111.333	115	51	176	2338	40.038	2.000	0.175	0.826
ID228215	228215	187	41.285	8.944	19.048	0	180	180	2	1	-10921639	142.286	134	102	208	2988	30.113	2.000	0.104	0.892
ID228214	228214	None	50.137	39.844	18.131	0	180	180	2	1	-10921639	159.095	166	92	199	3341	33.436	6.241	0.150	1.240
ID228213	228213	186	46.849	17.211	17.295	0	180	180	2	1	-10921639	141.048	143	74	204	2962	38.913	2.000	0.161	1.004
ID228212	228212	179	72.384	28.504	16.316	0	180	180	2	1	-10921639	192.667	204	129	245	4046	39.168	4.800	0.219	1.771
ID228219	228219	152	76.568	22.162	31.314	0	180	180	2	1	-10921639	233.190	255	171	255	4897	30.823	4.800	0.214	2.671
ID228218	228218	173	52.705	36.010	30.223	0	180	180	2	1	-10921639	149.238	153	78	213	3134	39.762	3.200	0.154	1.004
ID228217	228217	174	56.666	31.286	22.982	0	180	180	2	1	-10921639	174.857	166	111	250	3672	38.182	2.000	0.125	1.014
ID228216	228216	184	48.312	39.494	20.058	0	180	180	2	1	-10921639	160.905	153	97	245	3379	38.855	6.291	0.137	0.999
ID228221	228221	188	47.657	1.000	42.000	0	180	180	2	1	-10921639	127.619	125	82	185	2680	26.863	4.800	0.263	1.980
ID228220	228220	185	76.308	26.361	30.911	0	180	180	2	1	-10921639	214.333	236	129	255	4501	50.588	4.800	0.191	1.361
ID228243	228243	188	50.912	0.000	42.000	0	181	181	2	1	-10921639	80.810	88	22	139	1697	34.985	4.800	0.353	1.206
ID228242	228242	152	70.280	21.622	31.690	0	181	181	2	1	-10921639	208.810	222	102	255	4385	52.125	4.800	0.168	1.154
ID228241	228241	185	64.091	26.307	30.774	0	181	181	2	1	-10921639	203.286	208	125	255	4269	46.663	6.089	0.150	1.139
ID228240	228240	173	53.428	35.688	29.617	0	181	181	2	1	-10921639	151.000	148	83	222	3171	40.548	6.398	0.149	0.965
ID228235	228235	None	51.135	8.074	12.079	0	181	181	2	1	-10921639	154.952	148	102	208	3254	29.792	3.200	0.157	1.412
ID228234	228234	160	86.392	16.710	9.960	0	181	181	2	1	-10921639	202.952	227	97	255	4262	52.870	4.800	0.232	1.446
ID228239	228239	174	67.810	31.800	22.619	0	181	181	2	1	-10921639	184.905	176	129	241	3883	34.720	4.800	0.190	1.704
ID228238	228238	None	40.638	24.456	21.790	0	181	181	2	1	-10921639	134.238	129	69	204	2819	35.171	6.309	0.124	0.844
ID228237	228237	184	60.776	39.152	20.863	0	181	181	2	1	-10921639	145.048	139	88	217	3046	40.021	2.000	0.164	1.019
ID228236	228236	179	45.345	29.324	15.609	0	181	181	2	1	-10921639	170.429	166	125	222	3579	24.724	4.800	0.172	2.023
ID228259	228259	174	67.380	31.200	23.084	0	182	182	2	1	-10921639	183.905	185	115	255	3862	42.757	2.000	0.143	1.079
ID228258	228258	None	46.576	23.266	18.043	0	182	182	2	1	-10921639	139.238	129	83	222	2924	36.599	2.000	0.121	0.822
ID228257	228257	179	49.497	28.109	15.857	0	182	182	2	1	-10921639	157.667	157	97	208	3311	31.376	2.000	0.135	1.195
ID228256	228256	160	63.537	16.038	9.525	0	182	182	2	1	-10921639	194.048	194	129	255	4075	37.571	6.338	0.165	1.466
ID228262	228262	152	76.172	21.616	31.527	0	182	182	2	1	-10921639	162.810	162	37	255	3419	60.631	2.000	0.209	0.927
ID228261	228261	185	81.421	26.761	30.655	0	182	182	2	1	-10921639	179.952	185	88	255	3779	56.450	2.000	0.218	1.139
ID228260	228260	173	72.763	35.296	28.705	0	182	182	2	1	-10921639	167.857	166	83	245	3525	50.591	4.800	0.216	1.178
ID228263	228263	189	44.192	10.815	10.027	0	183	183	2	1	-10921639	180.143	171	139	241	3783	28.198	4.800	0.103	1.190
ID228267	228267	174	72.761	31.086	23.046	0	183	183	2	1	-10921639	180.000	180	83	255	3780	49.273	2.000	0.171	1.067
ID228266	228266	None	45.241	16.351	21.982	0	183	183	2	1	-10921639	118.381	115	88	162	2486	25.746	4.800	0.194	1.497
ID228265	228265	179	84.820	29.507	15.122	0	183	183	2	1	-10921639	193.286	185	111	255	4059	50.795	7.600	0.225	1.397
ID228264	228264	160	68.704	17.339	9.629	0	183	183	2	1	-10921639	198.143	199	148	255	4161	38.212	4.800	0.165	1.469
ID228270	228270	185	78.899	27.295	31.200	0	183	183	2	1	-10921639	179.286	185	97	255	3765	50.697	4.800	0.218	1.268
ID228269	228269	152	84.403	21.433	31.457	0	183	183	2	1	-10921639	188.286	190	88	255	3954	48.234	4.800	0.247	1.544
ID228268	228268	173	65.752	34.989	28.337	0	183	183	2	1	-10921639	177.571	171	111	245	3729	39.083	3.200	0.176	1.363
ID228247	228247	179	72.970	29.055	14.785	0	184	184	2	1	-10921639	167.381	157	97	241	3515	40.789	2.000	0.203	1.383
ID228246	228246	None	72.237	8.467	13.455	0	184	184	2	1	-10921639	181.476	180	125	255	3811	44.482	4.800	0.191	1.309
ID228245	228245	160	47.373	16.881	9.461	0	184	184	2	1	-10921639	162.000	166	88	213	3402	35.587	4.800	0.139	1.112
ID228244	228244	189	46.521	13.154	9.041	0	184	184	2	1	-10921639	175.762	171	111	217	3691	29.519	4.800	0.155	1.596
ID228251	228251	None	56.491	0.000	25.000	0	184	184	2	1	-10921639	117.095	111	69	162	2459	30.558	2.000	0.273	1.643
ID228250	228250	174	58.331	31.100	22.778	0	184	184	2	1	-10921639	192.810	194	115	245	4049	30.988	4.800	0.149	1.613
ID228249	228249	None	41.640	39.292	20.921	0	184	184	2	1	-10921639	121.571	120	41	194	2553	37.556	2.000	0.092	0.544
ID228248	228248	192	56.336	23.436	18.657	0	184	184	2	1	-10921639	150.476	148	74	255	3160	48.432	2.000	0.137	0.749
ID228255	228255	None	51.237	0.000	42.000	0	184	184	2	1	-10921639	82.619	69	51	166	1735	34.707	2.000	0.281	1.045
ID228254	228254	152	92.288	21.510	31.793	0	184	184	2	1	-10921639	207.143	231	88	255	4350	57.156	4.800	0.244	1.424
ID228253	228253	185	74.190	28.117	31.267	0	184	184	2	1	-10921639	200.905	199	120	255	4219	41.452	2.000	0.204	1.641
ID228252	228252	173	69.339	34.663	28.413	0	184	184	2	1	-10921639	177.952	176	88	255	3737	47.075	4.800	0.185	1.180
ID228289	228289	None	54.450	47.000	33.000	0	185	185	2	1	-10921639	107.238	104	60	143	2252	28.441	3.200	0.321	1.835
ID228288	228288	152	86.480	21.313	31.895	0	185	185	2	1	-10921639	191.000	213	69	255	4011	55.729	4.800	0.245	1.348
ID228283	228283	190	42.347	8.226	16.635	0	185	185	2	1	-10921639	153.476	153	111	222	3223	28.793	6.397	0.126	1.197
ID228282	228282	191	73.219	26.139	9.789	0	185	185	2	1	-10921639	162.667	153	111	255	3416	40.319	4.800	0.221	1.459
ID228281	228281	189	67.747	12.401	8.207	0	185	185	2	1	-10921639	166.286	180	78	236	3492	48.771	2.000	0.201	1.140
ID228287	228287	185	71.249	29.063	31.360	0	185	185	2	1	-10921639	195.048	199	129	255	4096	38.402	4.800	0.214	1.788
ID228286	228286	173	64.325	35.848	28.791	0	185	185	2	1	-10921639	172.524	171	111	255	3623	37.503	4.800	0.189	1.460
ID228285	228285	174	63.548	31.246	22.372	0	185	185	2	1	-10921639	196.286	199	115	255	4122	37.179	4.800	0.163	1.481
ID228284	228284	192	50.243	24.891	19.317	0	185	185	2	1	-10921639	144.143	143	78	208	3027	39.650	2.000	0.112	0.735
ID228275	228275	190	54.565	8.140	15.856	0	186	186	2	1	-10921639	167.524	171	102	208	3518	32.777	4.800	0.183	1.578
ID228274	228274	179	61.714	28.928	15.267	0	186	186	2	1	-10921639	165.143	180	102	231	3468	37.224	3.200	0.182	1.366
ID228273	228273	191	41.545	26.866	9.202	0	186	186	2	1	-10921639	101.571	102	51	176	2133	32.180	2.000	0.123	0.689
ID228272	228272	160	52.692	17.842	9.079	0	186	186	2	1	-10921639	160.286	153	74	231	3366	45.686	3.200	0.136	0.840
ID228279	228279	185	67.106	28.092	30.947	0	186	186	2	1	-10921639	168.429	185	78	245	3537	49.888	2.000	0.186	1.058
ID228278	228278	173	73.647	35.174	27.936	0	186	186	2	1	-10921639	168.857	166	102	255	3546	42.253	2.000	0.212	1.396
ID228277	228277	None	51.412	12.800	24.921	0	186	186	2	1	-10921639	114.095	120	51	157	2396	31.613	3.200	0.229	1.347
ID228276	228276	174	70.136	30.923	22.575	0	186	186	2	1	-10921639	191.571	190	97	255	4023	39.528	4.800	0.179	1.472
ID228280	228280	152	88.892	21.629	31.542	0	186	186	2	1	-10921639	180.238	194	46	255	3785	72.303	2.000	0.236	0.953
ID228271	228271	189	56.748	13.201	8.306	0	186	186	2	1	-10921639	186.714	199	97	255	3921	41.957	4.800	0.152	1.175
ID228291	228291	160	50.751	19.116	9.641	0	187	187	2	1	-10921639	138.286	134	83	190	2904	30.127	2.000	0.174	1.360
ID228290	228290	189	51.052	12.412	8.760	0	187	187	2	1	-10921639	177.524	180	129	231	3728	30.936	4.800	0.154	1.531
ID228295	228295	174	67.433	31.323	22.312	0	187	187	2	1	-10921639	199.286	194	111	255	4185	47.219	2.000	0.168	1.211
ID228294	228294	None	55.576	22.525	16.252	0	187	187	2	1	-10921639	138.905	139	83	227	2917	42.013	2.000	0.157	0.896
ID228293	228293	179	80.811	29.455	14.751	0	187	187	2	1	-10921639	166.857	162	106	255	3504	43.893	4.800	0.250	1.520
ID228292	228292	190	59.529	8.490	14.397	0	187	187	2	1	-10921639	177.286	176	115	241	3723	35.533	4.800	0.162	1.395
ID228299	228299	None	47.053	41.413	33.205	0	187	187	2	1	-10921639	122.381	129	83	171	2570	26.057	2.000	0.186	1.475
ID228298	228298	185	58.007	27.456	30.569	0	187	187	2	1	-10921639	178.143	162	102	255	3741	46.785	2.000	0.147	0.978
ID228297	228297	152	80.778	21.424	31.316	0	187	187	2	1	-10921639	182.952	180	106	255	3842	48.226	4.800	0.223	1.385
ID228296	228296	173	64.733	35.334	27.532	0	187	187	2	1	-10921639	183.333	190	83	255	3850	50.606	2.000	0.160	1.001
ID228300	228300	None	46.965	0.000	42.000	0	187	187	2	1	-10921639	85.667	69	56	157	1799	32.754	2.000	0.215	0.924
ID228307	228307	174	62.541	31.310	22.221	0	188	188	2	1	-10921639	195.381	185	134	255	4103	37.263	4.800	0.158	1.430
ID228306	228306	193	46.420	39.053	20.702	0	188	188	2	1	-10921639	125.619	115	51	204	2638	39.004	2.000	0.113	0.652
ID228305	228305	194	58.376	23.313	20.094	0	188	188	2	1	-10921639	159.810	153	115	245	3356	35.274	2.000	0.179	1.378
ID228304	228304	179	73.255	29.734	14.792	0	188	188	2	1	-10921639	168.429	166	97	255	3537	48.423	2.000	0.181	1.065
ID228311	228311	None	44.281	25.217	36.409	0	188	188	2	1	-10921639	77.619	69	37	162	1630	32.875	2.000	0.180	0.721
ID228310	228310	None	52.119	47.000	35.000	0	188	188	2	1	-10921639	104.476	104	60	162	2194	30.977	2.000	0.264	1.407
ID228309	228309	185	74.161	27.326	30.759	0	188	188	2	1	-10921639	191.667	194	83	255	4025	53.005	4.800	0.193	1.171
ID228308	228308	152	61.401	20.606	30.834	0	188	188	2	1	-10921639	157.857	166	60	222	3315	44.894	2.000	0.181	1.077
ID228312	228312	None	40.260	19.000	42.000	0	188	188	2	1	-10921639	86.667	88	46	134	1820	23.789	7.600	0.273	1.561
ID228303	228303	160	40.206	19.670	9.889	0	188	188	2	1	-10921639	140.714	139	102	176	2955	23.663	7.600	0.164	1.672
ID228302	228302	189	82.599	12.184	9.662	0	188	188	2	1	-10921639	163.667	157	92	255	3437	47.855	2.000	0.233	1.295
ID228301	228301	191	44.094	26.888	9.123	0	188	188	2	1	-10921639	106.143	97	64	185	2229	31.797	2.000	0.148	0.859
ID228323	228323	185	69.140	25.701	30.280	0	189	189	2	1	-10921639	186.714	190	97	255	3921	46.610	2.000	0.156	1.082
ID228322	228322	None	41.832	30.845	27.594	0	189	189	2	1	-10921639	164.238	162	102	222	3449	35.415	4.800	0.112	0.934
ID228321	228321	173	56.124	35.753	26.906	0	189	189	2	1	-10921639	153.429	153	92	213	3222	37.714	2.000	0.170	1.184
ID228320	228320	174	66.270	31.402	22.006	0	189	189	2	1	-10921639	197.857	199	139	255	4155	39.745	3.200	0.145	1.259
ID228325	228325	None	45.087	2.000	42.000	0	189	189	2	1	-10921639	90.857	92	25	176	1908	34.524	6.337	0.249	1.048
ID228324	228324	152	78.111	19.792	31.002	0	189	189	2	1	-10921639	174.476	166	78	255	3664	48.413	2.000	0.196	1.179
ID228315	228315	191	44.531	26.758	9.295	0	189	189	2	1	-10921639	110.190	111	51	194	2314	43.927	2.000	0.140	0.616
ID228314	228314	160	59.661	17.779	9.042	0	189	189	2	1	-10921639	143.905	129	102	222	3022	35.720	2.000	0.169	1.163
ID228313	228313	189	54.611	10.087	8.881	0	189	189	2	1	-10921639	163.429	162	88	236	3432	38.226	2.000	0.123	0.934
ID228319	228319	193	66.257	38.884	20.187	0	189	189	2	1	-10921639	159.810	157	88	255	3356	42.845	2.000	0.179	1.135
ID228318	228318	194	48.820	23.756	19.580	0	189	189	2	1	-10921639	161.952	166	88	255	3401	43.202	7.600	0.124	0.830
ID228317	228317	179	84.189	28.974	14.607	0	189	189	2	1	-10921639	192.333	194	120	255	4039	44.711	2.000	0.240	1.663
ID228316	228316	None	45.586	8.871	14.083	0	189	189	2	1	-10921639	159.810	162	111	222	3356	29.661	7.600	0.126	1.209
ID228327	228327	191	45.033	26.510	9.694	0	190	190	2	1	-10921639	132.333	139	64	199	2779	37.282	2.000	0.140	0.873
ID228326	228326	189	71.698	10.217	10.185	0	190	190	2	1	-10921639	172.667	171	102	255	3626	42.243	2.000	0.181	1.255
ID228331	228331	174	70.668	30.700	22.498	0	190	190	2	1	-10921639	194.381	204	106	255	4082	51.730	2.000	0.171	1.098
ID228330	228330	194	56.554	25.176	21.794	0	190	190	2	1	-10921639	169.619	176	64	241	3562	46.847	2.000	0.138	0.880
ID228329	228329	None	41.001	38.757	16.998	0	190	190	2	1	-10921639	133.810	134	64	204	2810	37.845	2.000	0.119	0.751
ID228328	228328	179	70.036	29.904	14.904	0	190	190	2	1	-10921639	157.048	153	88	255	3298	48.564	2.000	0.178	0.978
ID228334	228334	152	73.793	19.226	30.833	0	190	190	2	1	-10921639	177.238	185	74	255	3722	54.087	2.000	0.211	1.144
ID228333	228333	185	84.114	26.529	30.058	0	190	190	2	1	-10921639	191.190	180	92	255	4015	52.027	2.000	0.213	1.289
ID228332	228332	173	61.120	35.286	26.838	0	190	190	2	1	-10921639	138.905	143	51	241	2917	54.255	2.000	0.147	0.655
ID228339	228339	194	44.581	25.004	21.612	0	191	191	2	1	-10921639	183.095	185	92	241	3845	34.087	4.800	0.136	1.289
ID228338	228338	None	44.590	35.645	17.798	0	191	191	2	1	-10921639	136.619	129	92	208	2869	35.089	7.600	0.091	0.646
ID228337	228337	179	51.392	28.724	14.654	0	191	191	2	1	-10921639	157.333	162	102	213	3304	31.493	4.800	0.168	1.437
ID228336	228336	191	56.061	26.121	10.062	0	191	191	2	1	-10921639	156.524	162	97	217	3287	36.059	2.000	0.176	1.301
ID228343	228343	185	65.669	26.747	29.823	0	191	191	2	1	-10921639	171.952	171	102	231	3611	40.407	4.800	0.191	1.366
ID228342	228342	152	63.684	18.665	30.169	0	191	191	2	1	-10921639	181.333	185	111	241	3808	35.631	4.800	0.172	1.497
ID228341	228341	None	52.244	29.701	26.729	0	191	191	2	1	-10921639	175.857	190	55	255	3693	60.368	2.000	0.094	0.501
ID228340	228340	174	63.548	31.302	22.229	0	191	191	2	1	-10921639	214.762	227	143	255	4510	39.832	2.000	0.142	1.338
ID228335	228335	160	57.420	17.830	8.868	0	191	191	2	1	-10921639	134.381	139	74	199	2822	38.434	2.000	0.191	1.122
ID228353	228353	None	45.364	0.000	42.000	0	192	192	2	1	-10921639	85.333	83	48	157	1792	32.330	4.800	0.298	1.211
ID228352	228352	152	94.606	18.782	30.851	0	192	192	2	1	-10921639	169.143	157	83	255	3552	54.951	2.000	0.257	1.260
ID228347	228347	None	51.581	22.001	16.293	0	192	192	2	1	-10921639	162.238	162	97	222	3407	32.083	2.000	0.127	1.141
ID228346	228346	179	63.955	29.357	14.561	0	192	192	2	1	-10921639	179.714	171	134	255	3774	35.016	2.000	0.158	1.404
ID228345	228345	189	47.598	9.929	10.379	0	192	192	2	1	-10921639	160.524	166	102	213	3371	33.025	4.800	0.130	1.119
ID228344	228344	160	41.289	18.154	9.051	0	192	192	2	1	-10921639	119.381	120	46	166	2507	32.477	2.000	0.131	0.850
ID228351	228351	185	59.192	27.663	28.700	0	192	192	2	1	-10921639	175.476	190	60	245	3685	53.776	4.800	0.159	0.896
ID228350	228350	174	61.829	30.798	23.452	0	192	192	2	1	-10921639	212.190	231	125	255	4456	44.556	7.600	0.146	1.213
ID228349	228349	194	42.269	25.611	22.211	0	192	192	2	1	-10921639	178.048	176	134	255	3739	33.933	2.000	0.072	0.703
ID228348	228348	None	47.732	39.016	20.887	0	192	192	2	1	-10921639	108.714	106	51	185	2283	39.678	2.000	0.111	0.546
ID228371	228371	197	46.311	29.320	25.246	0	193	193	2	1	-10921639	201.857	194	134	255	4239	41.000	7.600	0.079	0.717
ID228370	228370	174	62.614	32.288	22.382	0	193	193	2	1	-10921639	217.238	217	166	255	4562	30.550	7.600	0.160	1.962
ID228369	228369	194	58.865	25.482	21.092	0	193	193	2	1	-10921639	194.762	190	106	255	4090	40.951	4.800	0.174	1.410
ID228368	228368	179	43.534	29.321	14.949	0	193	193	2	1	-10921639	148.762	157	92	194	3124	29.951	3.200	0.138	1.207
ID228375	228375	None	46.196	7.660	40.093	0	193	193	2	1	-10921639	112.571	111	60	166	2364	27.689	2.000	0.190	1.296
ID228374	228374	185	43.716	26.517	29.846	0	193	193	2	1	-10921639	136.095	148	27	213	2858	51.902	2.000	0.093	0.444
ID228373	228373	152	87.230	18.845	29.923	0	193	193	2	1	-10921639	204.571	213	129	255	4296	43.185	4.800	0.223	1.725
ID228372	228372	None	40.626	35.879	27.655	0	193	193	2	1	-10921639	107.000	102	51	162	2247	31.122	2.000	0.169	0.993
ID228367	228367	189	43.951	11.081	11.511	0	193	193	2	1	-10921639	154.429	148	111	204	3243	27.224	3.200	0.137	1.366
ID228366	228366	191	49.049	24.326	10.449	0	193	193	2	1	-10921639	140.714	143	83	204	2955	34.124	4.800	0.174	1.221
ID228365	228365	160	53.166	17.643	8.904	0	193	193	2	1	-10921639	123.524	125	55	208	2594	33.698	3.200	0.197	1.206
ID228364	228364	None	42.983	6.843	6.719	0	193	193	2	1	-10921639	134.619	134	92	180	2827	26.763	2.000	0.133	1.179
ID228355	228355	191	48.031	25.586	10.791	0	194	194	2	1	-10921639	177.905	180	111	236	3736	26.325	4.800	0.158	1.846
ID228354	228354	160	60.616	18.713	9.267	0	194	194	2	1	-10921639	132.619	129	69	222	2785	41.130	2.000	0.206	1.101
ID228359	228359	174	55.519	32.481	22.453	0	194	194	2	1	-10921639	184.143	180	97	255	3867	49.469	4.800	0.147	0.956
ID228358	228358	None	43.888	38.989	21.016	0	194	194	2	1	-10921639	89.238	88	32	166	1874	39.049	2.000	0.108	0.445
ID228357	228357	179	47.941	28.891	15.246	0	194	194	2	1	-10921639	172.190	176	111	227	3616	31.370	4.800	0.150	1.429
ID228356	228356	196	57.898	8.412	13.161	0	194	194	2	1	-10921639	192.429	194	129	245	4041	31.314	4.800	0.161	1.700
ID228363	228363	None	53.379	0.000	42.000	0	194	194	2	1	-10921639	84.810	78	30	162	1781	39.481	2.000	0.247	0.851
ID228362	228362	185	46.391	26.264	30.469	0	194	194	2	1	-10921639	136.714	139	69	236	2871	38.066	2.000	0.114	0.737
ID228361	228361	152	81.579	18.681	29.847	0	194	194	2	1	-10921639	201.810	213	125	255	4238	45.817	4.800	0.208	1.515
ID228360	228360	197	51.412	27.421	25.001	0	194	194	2	1	-10921639	228.381	236	162	255	4796	31.347	4.800	0.127	1.643
ID228391	228391	None	41.230	35.635	18.556	0	195	195	2	1	-10921639	154.286	166	69	208	3240	40.970	7.600	0.110	0.744
ID228390	228390	196	64.454	9.017	14.417	0	195	195	2	1	-10921639	184.667	171	139	255	3878	36.103	2.000	0.155	1.372
ID228389	228389	191	63.550	25.830	10.274	0	195	195	2	1	-10921639	162.714	166	88	236	3417	41.874	4.800	0.213	1.365
ID228388	228388	189	70.090	10.526	9.841	0	195	195	2	1	-10921639	202.238	204	125	255	4247	38.434	4.800	0.191	1.691
ID228395	228395	None	40.951	47.000	34.000	0	195	195	2	1	-10921639	82.429	78	37	125	1731	24.045	4.800	0.279	1.496
ID228394	228394	152	49.835	18.986	29.876	0	195	195	2	1	-10921639	161.571	157	111	217	3393	29.814	4.800	0.166	1.545
ID228393	228393	197	59.131	27.139	24.135	0	195	195	2	1	-10921639	233.762	255	162	255	4909	29.928	4.800	0.152	2.055
ID228392	228392	174	67.916	32.483	20.920	0	195	195	2	1	-10921639	212.476	217	125	255	4462	42.218	2.000	0.157	1.366
ID228387	228387	200	43.135	0.000	42.000	0	196	196	2	1	-10921639	78.905	78	43	166	1657	38.199	2.000	0.232	0.777
ID228386	228386	None	42.862	8.683	38.411	0	196	196	2	1	-10921639	90.333	88	46	157	1897	29.584	2.000	0.213	1.073
ID228385	228385	201	49.758	37.419	31.840	0	196	196	2	1	-10921639	128.286	125	78	194	2694	32.456	7.600	0.165	1.121
ID228384	228384	None	41.000	0.000	32.000	0	196	196	2	1	-10921639	109.333	106	78	166	2296	22.328	4.800	0.197	1.615
ID228379	228379	174	56.327	30.941	21.001	0	196	196	2	1	-10921639	184.619	190	78	255	3877	47.653	2.000	0.116	0.804
ID228378	228378	196	51.447	8.850	15.293	0	196	196	2	1	-10921639	185.048	185	129	255	3886	32.525	7.600	0.101	1.048
ID228377	228377	189	67.192	11.037	10.641	0	196	196	2	1	-10921639	190.381	194	111	255	3998	42.722	7.600	0.144	1.123
ID228376	228376	191	53.667	23.809	9.377	0	196	196	2	1	-10921639	153.190	148	69	213	3217	39.635	4.800	0.188	1.225
ID228383	228383	152	63.178	19.305	30.331	0	196	196	2	1	-10921639	160.048	153	83	241	3361	38.839	4.800	0.225	1.514
ID228382	228382	None	40.648	35.217	27.835	0	196	196	2	1	-10921639	116.714	115	60	171	2451	27.200	2.000	0.156	1.155
ID228381	228381	202	41.821	30.196	27.076	0	196	196	2	1	-10921639	102.857	92	46	185	2160	42.276	2.000	0.045	0.210
ID228380	228380	197	64.761	26.209	23.103	0	196	196	2	1	-10921639	230.095	255	153	255	4832	33.762	4.800	0.168	1.960
ID228399	228399	None	47.191	35.082	19.509	0	197	197	2	1	-10921639	178.333	176	106	227	3745	33.238	4.800	0.133	1.260
ID228398	228398	191	54.638	26.197	11.083	0	197	197	2	1	-10921639	154.952	148	97	231	3254	34.185	2.000	0.138	1.102
ID228397	228397	189	77.160	10.761	11.053	0	197	197	2	1	-10921639	190.810	199	88	255	4007	47.968	2.000	0.191	1.274
ID228396	228396	None	40.916	40.000	0.000	0	197	197	2	1	-10921639	79.190	78	37	120	1663	22.800	4.800	0.356	1.825
ID228403	228403	202	42.173	29.441	27.533	0	197	197	2	1	-10921639	132.905	139	69	176	2791	32.662	4.800	0.188	1.289
ID228402	228402	None	41.783	43.812	26.805	0	197	197	2	1	-10921639	98.048	97	46	157	2059	28.779	2.000	0.150	0.888
ID228401	228401	197	68.806	25.458	22.335	0	197	197	2	1	-10921639	229.381	255	153	255	4817	33.936	4.800	0.188	2.139
ID228400	228400	174	43.323	29.737	20.613	0	197	197	2	1	-10921639	180.190	185	106	255	3784	43.069	2.000	0.105	0.798
ID228407	228407	None	50.214	11.477	35.819	0	197	197	2	1	-10921639	118.143	120	64	171	2481	28.633	6.345	0.221	1.494
ID228406	228406	201	68.118	36.851	31.499	0	197	197	2	1	-10921639	124.667	106	64	236	2618	44.872	2.000	0.223	1.015
ID228405	228405	None	42.623	24.355	30.684	0	197	197	2	1	-10921639	111.190	111	32	180	2335	40.005	2.000	0.160	0.766
ID228404	228404	152	56.476	18.127	30.109	0	197	197	2	1	-10921639	144.667	148	92	208	3038	29.268	7.600	0.207	1.693
ID228408	228408	200	71.667	0.000	42.000	0	197	197	2	1	-10921639	114.857	115	51	213	2412	46.050	3.200	0.341	1.268
ID228418	228418	152	42.106	20.284	30.347	0	198	198	2	1	-10921639	121.619	125	78	171	2554	26.735	2.000	0.167	1.305
ID228417	228417	174	56.416	27.185	20.754	0	198	198	2	1	-10921639	227.143	245	120	255	4770	36.820	6.320	0.141	1.529
ID228416	228416	197	60.340	23.345	21.262	0	198	198	2	1	-10921639	228.286	255	139	255	4794	36.410	4.800	0.144	1.574
ID228411	228411	189	67.325	11.050	11.464	0	198	198	2	1	-10921639	182.524	185	78	255	3833	48.620	7.600	0.154	1.001
ID228410	228410	None	50.716	36.052	10.373	0	198	198	2	1	-10921639	104.762	106	60	185	2200	34.387	4.800	0.205	1.035
ID228409	228409	None	42.425	34.000	0.000	0	198	198	2	1	-10921639	94.762	88	51	157	1990	26.674	2.000	0.235	1.354
ID228415	228415	None	42.904	40.299	16.476	0	198	198	2	1	-10921639	129.190	129	60	185	2713	30.240	6.400	0.142	1.063
ID228414	228414	205	42.284	29.066	14.969	0	198	198	2	1	-10921639	149.190	143	78	255	3133	41.437	2.000	0.050	0.342
ID228413	228413	None	46.148	14.992	13.534	0	198	198	2	1	-10921639	150.952	153	51	204	3170	44.163	2.000	0.143	0.855
ID228412	228412	191	67.540	26.585	11.090	0	198	198	2	1	-10921639	166.476	166	97	255	3496	40.816	2.000	0.212	1.426
ID228419	228419	191	46.714	24.904	9.850	0	199	199	2	1	-10921639	149.000	153	97	185	3129	24.319	4.800	0.178	1.850
ID228423	228423	None	41.635	39.404	20.151	0	199	199	2	1	-10921639	125.000	115	83	190	2625	29.960	2.000	0.111	0.836
ID228422	228422	174	62.178	27.510	19.856	0	199	199	2	1	-10921639	204.381	208	83	255	4292	58.031	3.200	0.126	0.790
ID228421	228421	205	43.066	29.611	15.006	0	199	199	2	1	-10921639	164.952	171	83	241	3464	43.865	2.000	0.074	0.518
ID228420	228420	189	70.002	11.456	11.888	0	199	199	2	1	-10921639	182.095	190	106	255	3824	43.082	7.600	0.191	1.357
ID228427	228427	201	54.060	36.289	30.516	0	199	199	2	1	-10921639	118.381	115	51	190	2486	34.650	2.000	0.231	1.280
ID228426	228426	152	60.117	18.534	30.191	0	199	199	2	1	-10921639	147.762	143	69	222	3103	36.425	4.800	0.197	1.334
ID228425	228425	202	60.243	29.021	27.048	0	199	199	2	1	-10921639	128.619	134	51	194	2701	34.237	2.000	0.260	1.552
ID228424	228424	197	65.462	23.122	20.760	0	199	199	2	1	-10921639	221.476	255	83	255	4651	50.711	3.200	0.142	1.085
ID228430	228430	None	51.733	20.000	42.000	0	199	199	2	1	-10921639	112.762	111	69	166	2368	26.612	4.800	0.264	1.769
ID228429	228429	None	44.326	0.000	42.000	0	199	199	2	1	-10921639	91.143	92	38	166	1914	31.823	4.800	0.297	1.311
ID228428	228428	None	48.280	25.004	31.277	0	199	199	2	1	-10921639	116.429	106	69	185	2445	28.518	2.000	0.187	1.285
ID228435	228435	None	40.806	34.987	19.046	0	200	200	2	1	-10921639	129.571	125	78	213	2721	34.805	2.000	0.112	0.749
ID228434	228434	174	58.878	27.874	18.469	0	200	200	2	1	-10921639	220.143	231	157	255	4623	30.626	4.800	0.147	1.839
ID228433	228433	None	64.161	8.830	13.804	0	200	200	2	1	-10921639	200.524	204	143	255	4211	31.402	4.800	0.186	2.003
ID228432	228432	191	48.763	25.959	10.373	0	200	200	2	1	-10921639	171.810	176	106	227	3608	33.376	4.800	0.180	1.570
ID228439	228439	202	46.671	29.686	27.347	0	200	200	2	1	-10921639	116.714	115	64	185	2451	37.015	2.000	0.118	0.666
ID228438	228438	None	43.886	42.871	21.879	0	200	200	2	1	-10921639	109.190	120	41	148	2293	33.988	6.380	0.206	1.097
ID228437	228437	None	43.180	4.702	21.883	0	200	200	2	1	-10921639	137.476	129	88	199	2887	25.686	4.800	0.139	1.303
ID228436	228436	197	50.803	22.370	20.665	0	200	200	2	1	-10921639	203.381	204	129	255	4271	36.225	4.800	0.119	1.191
ID228442	228442	None	45.148	26.000	42.000	0	200	200	2	1	-10921639	100.571	92	56	148	2112	27.005	4.800	0.248	1.479
ID228441	228441	201	55.136	35.953	29.830	0	200	200	2	1	-10921639	125.190	120	64	194	2629	34.985	2.000	0.190	1.145
ID228440	228440	215	42.782	12.923	28.573	0	200	200	2	1	-10921639	105.571	111	60	153	2217	26.341	2.000	0.193	1.299
ID228431	228431	None	44.820	39.000	0.000	0	200	200	2	1	-10921639	67.762	60	27	129	1423	25.636	2.000	0.329	1.308
ID228467	228467	None	45.462	12.422	36.776	0	201	201	2	1	-10921639	124.714	129	78	153	2619	20.214	4.800	0.234	2.339
ID228466	228466	215	46.092	11.624	29.942	0	201	201	2	1	-10921639	108.429	106	60	157	2277	21.917	4.800	0.240	1.912
ID228465	228465	174	53.055	25.551	19.615	0	201	201	2	1	-10921639	193.619	199	115	255	4066	40.852	2.000	0.125	1.056
ID228464	228464	None	53.137	39.930	17.047	0	201	201	2	1	-10921639	146.429	148	102	208	3075	29.075	2.000	0.162	1.407
ID228463	228463	191	43.247	25.572	13.095	0	201	201	2	1	-10921639	198.952	199	125	236	4178	29.342	2.000	0.098	1.208
ID228462	228462	189	42.328	11.234	11.614	0	201	201	2	1	-10921639	155.571	143	115	208	3267	27.687	2.000	0.101	1.033
ID228451	228451	206	79.879	39.242	20.948	0	202	202	2	1	-10921639	172.524	171	102	255	3623	47.597	2.000	0.206	1.239
ID228450	228450	174	55.081	23.088	19.247	0	202	202	2	1	-10921639	209.286	208	157	255	4395	30.743	4.800	0.134	1.607
ID228449	228449	189	41.134	9.772	13.052	0	202	202	2	1	-10921639	143.476	143	97	227	3013	30.600	7.600	0.115	0.965
ID228448	228448	None	50.051	8.599	4.770	0	202	202	2	1	-10921639	122.476	125	78	166	2572	28.370	2.000	0.213	1.518
ID228454	228454	207	52.267	0.000	42.000	0	202	202	2	1	-10921639	101.429	108	48	153	2130	37.128	2.000	0.220	0.985
ID228453	228453	None	56.678	25.169	30.908	0	202	202	2	1	-10921639	115.190	115	55	171	2419	34.211	2.000	0.223	1.229
ID228452	228452	None	76.808	30.298	27.254	0	202	202	2	1	-10921639	145.476	148	69	222	3055	44.742	2.000	0.271	1.386
ID228455	228455	None	53.179	29.371	4.256	0	203	203	2	1	-10921639	119.429	125	69	180	2508	28.391	4.800	0.263	1.754
ID228459	228459	206	50.868	39.362	19.976	0	203	203	2	1	-10921639	147.810	148	92	204	3104	36.295	2.000	0.147	1.045
ID228458	228458	None	41.611	3.178	17.531	0	203	203	2	1	-10921639	141.476	139	92	208	2971	29.075	3.200	0.127	1.098
ID228457	228457	None	40.404	28.527	16.344	0	203	203	2	1	-10921639	141.429	129	92	204	2970	28.491	2.000	0.133	1.165
ID228456	228456	None	48.595	14.937	13.558	0	203	203	2	1	-10921639	153.000	148	92	213	3213	35.997	7.600	0.132	0.990
ID228461	228461	207	44.199	0.000	42.000	0	203	203	2	1	-10921639	106.667	102	60	199	2240	39.726	2.000	0.159	0.736
ID228460	228460	None	60.429	19.757	31.683	0	203	203	2	1	-10921639	128.905	129	64	199	2707	35.843	7.600	0.243	1.404
ID228443	228443	None	57.789	21.735	20.711	0	204	204	2	1	-10921639	181.476	176	139	250	3811	33.446	2.000	0.133	1.270
ID228447	228447	None	41.681	19.000	42.000	0	204	204	2	1	-10921639	121.238	125	51	171	2546	31.330	7.600	0.185	1.209
ID228446	228446	None	45.004	37.025	31.743	0	204	204	2	1	-10921639	85.048	74	18	162	1786	37.900	2.000	0.158	0.614
ID228445	228445	208	52.502	30.113	27.020	0	204	204	2	1	-10921639	118.333	120	64	180	2485	31.918	2.000	0.196	1.215
ID228444	228444	206	58.091	39.907	20.971	0	204	204	2	1	-10921639	137.095	129	97	236	2879	37.415	2.000	0.158	0.999
ID228472	228472	None	40.246	47.000	34.000	0	205	205	2	1	-10921639	94.762	91	60	139	1990	23.259	7.600	0.221	1.477
ID228471	228471	208	45.750	30.013	27.002	0	205	205	2	1	-10921639	103.190	97	51	190	2167	34.499	7.600	0.127	0.675
ID228470	228470	206	41.527	38.693	20.753	0	205	205	2	1	-10921639	133.952	125	88	217	2813	34.213	2.000	0.113	0.795
ID228469	228469	None	43.841	23.973	16.282	0	205	205	2	1	-10921639	127.048	120	69	217	2668	37.850	2.000	0.082	0.508
ID228468	228468	209	42.808	26.592	9.935	0	205	205	2	1	-10921639	131.810	139	60	180	2768	33.774	7.600	0.137	0.938
ID228475	228475	None	43.754	43.949	16.672	0	206	206	2	1	-10921639	104.905	102	37	148	2203	28.986	3.200	0.174	1.074
ID228474	228474	210	51.335	17.134	14.744	0	206	206	2	1	-10921639	157.333	157	92	222	3304	35.078	4.800	0.149	1.161
ID228473	228473	209	55.075	26.828	9.682	0	206	206	2	1	-10921639	144.429	139	102	227	3033	33.700	2.000	0.150	1.116
ID228479	228479	None	46.938	19.865	31.582	0	206	206	2	1	-10921639	102.095	106	37	171	2144	37.584	2.000	0.219	0.978
ID228478	228478	None	44.181	40.604	29.722	0	206	206	2	1	-10921639	95.619	106	27	148	2008	33.028	2.000	0.202	0.974
ID228477	228477	206	51.262	38.642	20.895	0	206	206	2	1	-10921639	128.714	139	83	194	2703	33.369	2.000	0.182	1.190
ID228476	228476	None	45.842	10.115	20.871	0	206	206	2	1	-10921639	125.524	129	64	180	2636	32.686	3.200	0.156	1.035
ID228491	228491	212	40.453	0.000	42.000	0	207	207	2	1	-10921639	131.238	125	86	204	2756	28.110	4.800	0.212	1.635
ID228490	228490	211	43.489	23.346	18.926	0	207	207	2	1	-10921639	169.286	166	111	250	3555	33.488	2.000	0.092	0.853
ID228489	228489	None	46.913	40.180	16.941	0	207	207	2	1	-10921639	124.952	120	69	199	2624	33.063	2.000	0.133	0.890
ID228488	228488	210	54.875	15.562	13.806	0	207	207	2	1	-10921639	165.952	162	106	227	3485	34.320	2.000	0.143	1.210
ID228487	228487	209	51.141	26.555	11.565	0	207	207	2	1	-10921639	155.857	157	92	213	3273	33.912	4.800	0.156	1.239
ID228483	228483	211	52.196	21.727	20.623	0	208	208	2	1	-10921639	155.000	153	74	213	3255	35.341	2.000	0.159	1.206
ID228482	228482	210	54.997	16.122	13.971	0	208	208	2	1	-10921639	148.190	139	83	213	3112	34.371	2.000	0.153	1.145
ID228481	228481	None	45.042	36.946	11.006	0	208	208	2	1	-10921639	117.619	134	51	166	2470	30.044	4.800	0.183	1.213
ID228480	228480	None	43.460	9.209	6.517	0	208	208	2	1	-10921639	134.857	125	88	180	2832	26.848	2.000	0.152	1.328
ID228486	228486	212	41.647	0.000	42.000	0	208	208	2	1	-10921639	92.000	86	56	162	1932	31.760	7.600	0.196	0.951
ID228485	228485	None	41.002	14.404	30.645	0	208	208	2	1	-10921639	85.048	83	27	153	1786	32.538	6.372	0.215	0.924
ID228484	228484	None	43.588	29.739	26.492	0	208	208	2	1	-10921639	113.810	111	78	176	2390	25.323	2.000	0.188	1.423
ID228495	228495	212	44.005	0.000	42.000	0	209	209	2	1	-10921639	126.190	121	82	194	2650	31.459	3.200	0.161	1.114
ID228494	228494	None	40.369	37.106	31.833	0	209	209	2	1	-10921639	97.333	92	60	153	2044	26.162	7.600	0.174	1.105
ID228493	228493	211	76.409	21.372	20.201	0	209	209	2	1	-10921639	161.095	162	64	250	3383	43.449	2.000	0.244	1.453
ID228492	228492	213	54.725	28.746	13.414	0	209	209	2	1	-10921639	143.524	139	97	222	3014	37.401	2.000	0.141	0.949
ID228499	228499	None	46.191	30.409	26.747	0	210	210	2	1	-10921639	87.714	78	23	185	1842	37.597	2.000	0.183	0.722
ID228498	228498	211	78.132	21.283	20.594	0	210	210	2	1	-10921639	167.095	166	78	255	3509	55.480	2.000	0.191	0.968
ID228497	228497	None	49.968	34.673	18.872	0	210	210	2	1	-10921639	144.714	139	102	194	3039	25.267	6.304	0.174	1.699
ID228496	228496	213	66.350	28.609	12.774	0	210	210	2	1	-10921639	156.048	176	37	236	3277	56.730	2.000	0.171	0.802
ID228500	228500	None	42.003	8.516	38.717	0	210	210	2	1	-10921639	119.857	120	69	176	2517	27.663	4.800	0.160	1.192
ID228515	228515	None	41.866	0.000	21.000	0	211	211	2	1	-10921639	112.524	102	65	157	2363	25.738	2.000	0.208	1.506
ID228514	228514	214	75.170	21.129	17.214	0	211	211	2	1	-10921639	187.667	190	115	255	3941	39.977	4.800	0.221	1.698
ID228513	228513	213	40.211	27.032	10.441	0	211	211	2	1	-10921639	146.190	148	88	204	3070	32.828	7.600	0.107	0.859
ID228512	228512	None	40.154	47.000	0.000	0	211	211	2	1	-10921639	86.524	83	43	153	1817	34.060	6.387	0.235	0.967
ID228517	228517	None	43.751	41.000	42.000	0	211	211	2	1	-10921639	97.810	91	51	148	2054	26.806	4.800	0.260	1.507
ID228516	228516	None	53.717	2.000	42.000	0	211	211	2	1	-10921639	142.238	125	91	213	2987	34.492	2.000	0.184	1.280
ID228505	228505	None	41.297	38.000	42.000	0	212	212	2	1	-10921639	81.048	88	37	134	1702	27.211	2.000	0.238	1.143
ID228504	228504	None	43.624	29.351	21.180	0	212	212	2	1	-10921639	96.619	92	60	148	2029	25.266	2.000	0.189	1.217
ID228503	228503	None	42.141	40.155	19.179	0	212	212	2	1	-10921639	126.571	125	60	176	2658	27.573	4.800	0.172	1.346
ID228502	228502	214	40.331	21.856	16.876	0	212	212	2	1	-10921639	144.190	143	83	204	3028	33.411	2.000	0.084	0.667
ID228501	228501	None	44.755	14.173	12.975	0	212	212	2	1	-10921639	155.143	157	111	199	3258	29.054	4.800	0.149	1.385
ID228507	228507	216	41.087	25.212	14.069	0	213	213	2	1	-10921639	150.048	153	102	217	3151	31.847	2.000	0.079	0.688
ID228506	228506	None	45.674	25.878	9.607	0	213	213	2	1	-10921639	153.048	153	97	204	3214	29.617	2.000	0.127	1.168
ID228511	228511	217	62.556	18.000	42.000	0	213	213	2	1	-10921639	114.429	106	78	166	2403	28.271	4.800	0.341	2.059
ID228510	228510	None	41.070	3.000	42.000	0	213	213	2	1	-10921639	122.286	115	82	157	2568	22.767	4.800	0.180	1.636
ID228509	228509	214	46.213	21.013	17.911	0	213	213	2	1	-10921639	150.762	153	78	199	3166	33.065	4.800	0.149	1.185
ID228508	228508	None	54.482	17.533	14.830	0	213	213	2	1	-10921639	164.762	162	83	245	3460	38.419	7.600	0.135	1.021
ID228519	228519	None	45.019	16.410	7.927	0	214	214	2	1	-10921639	116.190	111	69	185	2440	34.268	2.000	0.130	0.783
ID228518	228518	None	42.481	45.065	5.878	0	214	214	2	1	-10921639	90.905	97	18	157	1909	36.330	2.000	0.174	0.743
ID228523	228523	None	50.586	30.156	26.694	0	214	214	2	1	-10921639	113.619	111	64	166	2386	31.413	2.000	0.200	1.206
ID228522	228522	218	55.561	39.095	21.185	0	214	214	2	1	-10921639	98.857	92	41	180	2076	37.772	2.000	0.194	0.852
ID228521	228521	219	54.832	20.510	20.929	0	214	214	2	1	-10921639	147.476	153	64	222	3097	42.534	2.000	0.130	0.800
ID228520	228520	216	44.758	25.131	12.041	0	214	214	2	1	-10921639	154.429	153	74	217	3243	34.246	4.800	0.132	1.049
ID228524	228524	217	63.686	20.000	42.000	0	214	214	2	1	-10921639	92.429	86	13	166	1941	47.160	2.000	0.355	1.027
ID228531	228531	None	41.177	8.254	38.888	0	215	215	2	1	-10921639	112.857	111	69	162	2370	25.289	4.800	0.196	1.460
ID228530	228530	220	56.743	38.110	33.182	0	215	215	2	1	-10921639	124.905	129	78	194	2623	26.728	4.800	0.241	1.814
ID228529	228529	None	44.908	14.364	30.158	0	215	215	2	1	-10921639	114.095	115	46	166	2396	33.685	7.600	0.221	1.224
ID228528	228528	None	43.582	19.335	26.377	0	215	215	2	1	-10921639	128.095	134	83	171	2690	27.417	2.000	0.159	1.285
ID228527	228527	218	45.030	39.151	20.442	0	215	215	2	1	-10921639	119.857	120	69	162	2517	28.170	2.000	0.157	1.155
ID228526	228526	219	61.437	20.688	20.233	0	215	215	2	1	-10921639	171.286	166	120	255	3597	35.915	4.800	0.175	1.423
ID228525	228525	216	47.268	26.730	9.757	0	215	215	2	1	-10921639	143.095	153	60	199	3005	35.715	4.800	0.173	1.179
ID228546	228546	None	42.576	0.000	42.000	0	216	216	2	1	-10921639	91.762	92	60	125	1927	22.715	4.800	0.326	1.987
ID228545	228545	None	41.770	33.900	39.275	0	216	216	2	1	-10921639	92.333	88	32	143	1939	29.212	2.000	0.189	1.007
ID228544	228544	220	42.276	36.301	32.260	0	216	216	2	1	-10921639	102.667	102	55	148	2156	28.835	2.000	0.202	1.196
ID228543	228543	218	47.456	39.193	20.931	0	216	216	2	1	-10921639	111.952	102	64	190	2351	31.339	2.000	0.158	0.976
ID228542	228542	None	43.990	0.000	19.000	0	216	216	2	1	-10921639	135.952	121	99	204	2855	28.776	2.000	0.159	1.296
ID228541	228541	221	50.542	20.290	16.823	0	216	216	2	1	-10921639	188.524	190	139	255	3959	30.449	7.600	0.163	1.740
ID228540	228540	216	42.921	27.098	9.374	0	216	216	2	1	-10921639	121.524	120	64	208	2552	34.587	2.000	0.109	0.691
ID228535	228535	None	40.800	11.407	21.879	0	217	217	2	1	-10921639	129.714	125	88	171	2724	26.081	4.800	0.154	1.324
ID228534	228534	221	47.174	18.286	15.201	0	217	217	2	1	-10921639	162.524	166	97	227	3413	32.784	7.600	0.112	1.000
ID228533	228533	222	40.281	14.719	12.863	0	217	217	2	1	-10921639	140.048	134	88	204	2941	31.083	7.600	0.097	0.800
ID228532	228532	None	45.431	23.470	10.746	0	217	217	2	1	-10921639	169.048	176	115	217	3550	28.932	4.800	0.132	1.362
ID228539	228539	None	43.183	23.728	33.738	0	217	217	2	1	-10921639	99.762	92	46	176	2095	33.830	7.600	0.158	0.803
ID228538	228538	220	50.196	37.927	32.415	0	217	217	2	1	-10921639	111.238	111	64	157	2336	28.649	2.000	0.235	1.480
ID228537	228537	None	40.451	30.547	27.247	0	217	217	2	1	-10921639	97.238	92	51	157	2042	30.806	2.000	0.138	0.764
ID228536	228536	224	48.482	22.149	25.845	0	217	217	2	1	-10921639	118.476	115	60	166	2488	32.594	2.000	0.185	1.133
ID228547	228547	222	51.494	14.116	12.883	0	218	218	2	1	-10921639	161.810	157	120	213	3398	26.202	7.600	0.160	1.701
ID228552	228552	None	48.224	14.765	30.520	0	218	218	2	1	-10921639	125.048	125	78	180	2626	25.447	7.600	0.206	1.682
ID228551	228551	224	44.899	21.874	25.037	0	218	218	2	1	-10921639	128.714	129	64	176	2703	32.801	2.000	0.158	1.072
ID228550	228550	None	41.832	39.465	20.371	0	218	218	2	1	-10921639	102.238	92	55	171	2147	32.023	2.000	0.139	0.777
ID228549	228549	223	50.289	22.000	17.853	0	218	218	2	1	-10921639	156.048	157	111	227	3277	35.448	2.000	0.114	0.900
ID228548	228548	None	45.052	0.000	14.000	0	218	218	2	1	-10921639	151.286	148	115	222	3177	26.002	6.355	0.176	1.739
ID228571	228571	None	43.598	0.000	20.000	0	219	219	2	1	-10921639	127.238	125	73	204	2672	33.614	4.800	0.154	1.008
ID228570	228570	223	58.971	19.520	17.181	0	219	219	2	1	-10921639	175.905	166	106	250	3694	35.675	7.600	0.155	1.324
ID228569	228569	222	55.523	14.380	12.588	0	219	219	2	1	-10921639	160.143	166	102	208	3363	32.372	7.600	0.182	1.521
ID228575	228575	225	42.918	19.000	42.000	0	219	219	2	1	-10921639	102.714	106	60	153	2157	22.887	4.800	0.250	1.793
ID228574	228574	226	47.100	30.162	26.957	0	219	219	2	1	-10921639	75.286	69	27	139	1581	34.984	2.000	0.202	0.723
ID228573	228573	227	53.398	18.477	23.351	0	219	219	2	1	-10921639	171.667	171	106	222	3605	33.268	7.600	0.151	1.351
ID228572	228572	None	44.067	27.238	20.117	0	219	219	2	1	-10921639	127.810	134	78	162	2684	27.007	4.800	0.179	1.436
ID228561	228561	225	55.140	19.000	42.000	0	220	220	2	1	-10921639	119.143	115	64	176	2502	31.674	2.000	0.248	1.494
ID228560	228560	None	45.946	10.963	38.991	0	220	220	2	1	-10921639	138.714	143	92	190	2913	29.582	7.600	0.148	1.210
ID228555	228555	223	47.751	19.101	16.599	0	220	220	2	1	-10921639	154.048	153	97	217	3235	32.999	7.600	0.120	1.000
ID228554	228554	None	50.002	29.819	12.294	0	220	220	2	1	-10921639	133.095	129	74	208	2795	34.885	2.000	0.138	0.927
ID228553	228553	None	40.289	36.000	0.000	0	220	220	2	1	-10921639	102.381	102	69	148	2150	25.959	7.600	0.196	1.292
ID228559	228559	None	50.687	42.586	29.572	0	220	220	2	1	-10921639	98.381	92	41	148	2066	33.649	4.800	0.266	1.230
ID228558	228558	226	40.254	30.420	26.661	0	220	220	2	1	-10921639	99.286	88	55	166	2085	33.471	2.000	0.152	0.784
ID228557	228557	227	42.710	20.481	25.511	0	220	220	2	1	-10921639	120.810	120	69	171	2537	28.828	2.000	0.147	1.072
ID228556	228556	None	41.373	5.906	21.162	0	220	220	2	1	-10921639	148.476	139	111	194	3118	26.026	3.200	0.108	1.115
ID228563	228563	None	43.135	29.850	15.426	0	221	221	2	1	-10921639	156.524	162	92	199	3287	30.011	3.200	0.132	1.213
ID228562	228562	None	44.266	14.229	13.187	0	221	221	2	1	-10921639	156.143	153	106	213	3279	24.352	4.800	0.150	1.672
ID228567	228567	None	40.105	1.000	42.000	0	221	221	2	1	-10921639	96.762	92	51	153	2032	29.687	2.000	0.216	1.158
ID228566	228566	None	45.380	0.000	34.000	0	221	221	2	1	-10921639	115.857	111	83	162	2433	25.285	4.800	0.214	1.617
ID228565	228565	None	50.011	36.954	27.220	0	221	221	2	1	-10921639	113.524	111	74	176	2384	27.130	4.800	0.225	1.539
ID228564	228564	223	50.918	19.866	16.982	0	221	221	2	1	-10921639	172.667	171	125	227	3626	30.691	7.600	0.142	1.395
ID228568	228568	225	51.238	19.000	42.000	0	221	221	2	1	-10921639	105.810	83	56	166	2222	39.662	2.000	0.224	0.976
ID228579	228579	None	49.119	0.000	26.000	0	222	222	2	1	-10921639	131.048	139	73	166	2752	29.639	6.275	0.237	1.691
ID228578	228578	230	64.643	38.020	21.125	0	222	222	2	1	-10921639	148.571	148	83	208	3120	36.432	4.800	0.227	1.511
ID228577	228577	223	65.454	19.089	16.320	0	222	222	2	1	-10921639	166.429	153	106	250	3495	42.102	2.000	0.170	1.147
ID228576	228576	None	44.707	36.000	0.000	0	222	222	2	1	-10921639	109.667	102	69	162	2303	26.869	6.315	0.239	1.573
ID228580	228580	None	46.022	11.945	36.375	0	222	222	2	1	-10921639	130.000	134	64	208	2730	34.010	6.057	0.142	0.950
ID228595	228595	None	47.299	19.000	42.000	0	223	223	2	1	-10921639	99.286	106	48	143	2085	31.404	7.600	0.250	1.263
ID228594	228594	None	40.475	29.889	27.011	0	223	223	2	1	-10921639	82.095	69	41	162	1724	33.657	2.000	0.113	0.497
ID228593	228593	230	45.320	37.885	21.014	0	223	223	2	1	-10921639	127.143	129	69	194	2670	34.462	7.600	0.127	0.832
ID228592	228592	None	40.042	21.790	19.656	0	223	223	2	1	-10921639	139.048	139	78	222	2920	40.597	2.000	0.084	0.533
ID228591	228591	223	45.899	21.669	17.014	0	223	223	2	1	-10921639	151.667	162	37	217	3185	44.096	6.334	0.117	0.720
ID228590	228590	None	50.822	13.116	12.953	0	223	223	2	1	-10921639	151.095	148	106	199	3173	24.946	4.800	0.166	1.722
ID228589	228589	228	41.767	36.891	10.910	0	223	223	2	1	-10921639	115.143	120	64	166	2418	27.038	7.600	0.175	1.271
ID228588	228588	229	75.930	25.812	11.213	0	223	223	2	1	-10921639	162.524	153	97	255	3413	41.804	7.600	0.239	1.501
ID228583	228583	228	45.098	35.535	11.243	0	224	224	2	1	-10921639	111.238	115	46	194	2336	42.503	2.000	0.135	0.621
ID228582	228582	229	49.624	27.173	9.489	0	224	224	2	1	-10921639	140.429	148	37	213	2949	49.134	2.000	0.151	0.749
ID228581	228581	None	46.349	40.000	0.000	0	224	224	2	1	-10921639	91.048	83	43	157	1912	28.213	2.000	0.238	1.242
ID228587	228587	None	45.991	14.876	31.591	0	224	224	2	1	-10921639	121.381	120	55	194	2549	28.802	2.000	0.172	1.238
ID228586	228586	None	42.785	37.170	27.838	0	224	224	2	1	-10921639	131.524	134	83	180	2762	27.618	7.600	0.145	1.206
ID228585	228585	None	47.985	12.567	21.888	0	224	224	2	1	-10921639	141.190	134	92	190	2965	24.835	4.800	0.195	1.852
ID228584	228584	223	56.351	20.927	16.681	0	224	224	2	1	-10921639	166.619	166	106	222	3499	30.140	4.800	0.218	1.978
ID228608	228608	233	51.069	30.737	27.032	0	225	225	2	1	-10921639	105.952	106	51	180	2225	35.881	2.000	0.167	0.847
ID228603	228603	228	46.746	36.761	9.591	0	225	225	2	1	-10921639	108.810	115	46	171	2285	35.111	2.000	0.178	0.936
ID228602	228602	None	43.496	47.000	6.000	0	225	225	2	1	-10921639	84.238	86	43	115	1769	24.894	3.200	0.312	1.611
ID228607	228607	None	43.306	21.786	25.543	0	225	225	2	1	-10921639	126.952	115	74	194	2666	31.070	7.600	0.148	1.051
ID228606	228606	230	45.196	38.887	20.709	0	225	225	2	1	-10921639	115.619	115	64	171	2428	33.105	2.000	0.152	0.920
ID228605	228605	223	71.715	19.062	16.858	0	225	225	2	1	-10921639	164.524	171	92	217	3455	36.229	4.800	0.224	1.664
ID228604	228604	229	47.331	25.461	11.274	0	225	225	2	1	-10921639	143.905	153	88	217	3022	36.487	7.600	0.143	0.986
ID228601	228601	None	51.180	19.000	42.000	0	226	226	2	1	-10921639	127.048	120	88	176	2668	28.675	4.800	0.226	1.636
ID228600	228600	233	55.600	30.520	26.869	0	226	226	2	1	-10921639	122.286	115	41	204	2568	41.317	2.000	0.180	0.902
ID228599	228599	230	40.422	39.039	19.920	0	226	226	2	1	-10921639	106.619	106	46	185	2239	34.865	2.000	0.101	0.562
ID228598	228598	231	61.989	22.406	16.841	0	226	226	2	1	-10921639	135.857	125	69	255	2853	52.143	2.000	0.119	0.554
ID228597	228597	229	41.699	24.012	11.390	0	226	226	2	1	-10921639	150.095	153	78	204	3152	32.764	6.266	0.126	1.025
ID228596	228596	232	49.408	15.000	0.000	0	226	226	2	1	-10921639	128.381	129	74	176	2696	25.723	4.800	0.250	1.998
ID228619	228619	231	41.689	22.373	16.501	0	227	227	2	1	-10921639	123.905	120	60	190	2602	35.994	2.000	0.109	0.679
ID228618	228618	223	40.336	18.016	16.817	0	227	227	2	1	-10921639	132.667	129	88	185	2786	26.761	2.000	0.112	1.002
ID228617	228617	None	44.424	14.748	13.107	0	227	227	2	1	-10921639	137.286	134	92	180	2883	27.385	2.000	0.151	1.317
ID228616	228616	232	41.653	15.000	0.000	0	227	227	2	1	-10921639	129.143	125	91	171	2712	23.555	7.600	0.192	1.763
ID228622	228622	234	53.449	22.090	30.960	0	227	227	2	1	-10921639	122.381	120	78	190	2570	31.283	2.000	0.178	1.183
ID228621	228621	230	53.241	38.740	21.428	0	227	227	2	1	-10921639	148.667	143	92	204	3122	30.862	2.000	0.164	1.354
ID228620	228620	None	44.087	0.000	20.000	0	227	227	2	1	-10921639	118.429	115	74	194	2487	32.189	2.000	0.169	1.062
ID228611	228611	223	62.281	18.654	15.436	0	228	228	2	1	-10921639	145.000	134	64	236	3045	49.070	2.000	0.166	0.842
ID228610	228610	268	70.776	27.297	9.209	0	228	228	2	1	-10921639	150.000	143	83	236	3150	40.265	2.000	0.215	1.317
ID228609	228609	None	48.863	7.162	5.972	0	228	228	2	1	-10921639	134.667	134	78	185	2828	24.937	4.800	0.192	1.741
ID228615	228615	None	41.870	0.000	34.000	0	228	228	2	1	-10921639	106.905	106	60	143	2245	23.518	6.377	0.228	1.691
ID228614	228614	234	41.061	23.537	31.921	0	228	228	2	1	-10921639	99.810	102	41	171	2096	29.820	2.000	0.156	0.905
ID228613	228613	None	44.424	21.878	26.033	0	228	228	2	1	-10921639	101.762	97	46	185	2137	31.058	2.000	0.148	0.843
ID228612	228612	231	50.041	22.306	16.820	0	228	228	2	1	-10921639	139.952	139	64	227	2939	46.481	2.000	0.130	0.691
ID228627	228627	272	55.291	39.212	18.957	0	229	229	2	1	-10921639	152.476	157	115	199	3202	25.623	4.800	0.198	1.967
ID228626	228626	231	41.131	21.769	16.876	0	229	229	2	1	-10921639	114.286	129	51	166	2400	35.170	2.000	0.113	0.658
ID228625	228625	None	45.085	14.274	13.346	0	229	229	2	1	-10921639	116.286	115	64	176	2442	33.586	2.000	0.165	0.979
ID228624	228624	None	44.320	36.311	10.486	0	229	229	2	1	-10921639	127.905	134	74	166	2686	28.109	7.600	0.178	1.373
ID228631	228631	None	46.912	7.000	42.000	0	229	229	2	1	-10921639	137.857	139	83	190	2895	31.555	2.000	0.186	1.372
ID228630	228630	None	47.350	14.088	30.224	0	229	229	2	1	-10921639	103.238	106	55	166	2168	34.045	2.000	0.203	1.023
ID228629	228629	273	45.458	30.278	27.082	0	229	229	2	1	-10921639	105.190	102	41	190	2209	35.898	2.000	0.145	0.743
ID228628	228628	None	45.569	27.055	19.870	0	229	229	2	1	-10921639	93.571	88	46	143	1965	29.802	3.200	0.200	1.048
ID228623	228623	268	53.837	26.956	10.308	0	229	229	2	1	-10921639	130.333	134	60	213	2737	40.752	4.800	0.174	0.947
ID228635	228635	273	53.054	30.575	26.897	0	230	230	2	1	-10921639	96.857	88	41	204	2034	38.265	2.000	0.191	0.811
ID228634	228634	272	59.222	37.818	20.941	0	230	230	2	1	-10921639	152.667	162	92	217	3206	37.240	4.800	0.195	1.336
ID228633	228633	231	41.595	22.140	16.869	0	230	230	2	1	-10921639	126.333	125	69	176	2653	31.208	2.000	0.128	0.921
ID228632	228632	268	45.267	27.877	9.174	0	230	230	2	1	-10921639	154.333	153	88	222	3241	30.823	6.303	0.153	1.332
ID228636	228636	None	41.049	0.000	42.000	0	230	230	2	1	-10921639	134.048	130	108	190	2815	21.674	6.309	0.219	2.226
ID228641	228641	None	41.419	0.000	34.000	0	231	231	2	1	-10921639	106.143	106	78	162	2229	22.703	4.800	0.191	1.502
ID228640	228640	None	46.420	36.265	31.726	0	231	231	2	1	-10921639	112.429	120	51	157	2361	29.111	2.000	0.224	1.416
ID228639	228639	235	44.651	24.160	32.075	0	231	231	2	1	-10921639	110.905	115	60	162	2329	26.991	2.000	0.200	1.370
ID228638	228638	None	49.997	27.816	20.924	0	231	231	2	1	-10921639	117.857	111	78	194	2475	29.493	2.000	0.195	1.302
ID228637	228637	None	42.132	8.628	17.973	0	231	231	2	1	-10921639	122.810	120	78	185	2579	27.618	2.000	0.148	1.149
ID228647	228647	None	52.394	25.329	11.843	0	232	232	2	1	-10921639	155.524	166	83	194	3266	35.482	4.800	0.187	1.384
ID228649	228649	235	48.540	24.821	34.946	0	232	232	2	1	-10921639	102.857	102	46	162	2160	27.850	4.800	0.260	1.525
ID228648	228648	None	49.520	38.279	20.959	0	232	232	2	1	-10921639	131.238	129	83	190	2756	30.961	2.000	0.162	1.181
ID228643	228643	None	63.113	28.115	16.385	0	233	233	2	1	-10921639	149.905	148	92	231	3148	39.507	2.000	0.185	1.184
ID228642	228642	None	46.043	6.665	5.932	0	233	233	2	1	-10921639	137.714	129	111	204	2892	25.348	7.600	0.154	1.451
ID228646	228646	None	40.464	40.904	35.943	0	233	233	2	1	-10921639	95.048	88	46	139	1996	24.939	2.000	0.196	1.252
ID228645	228645	None	43.639	13.614	30.346	0	233	233	2	1	-10921639	98.714	92	60	148	2073	26.935	7.600	0.203	1.235
ID228644	228644	236	51.748	30.064	27.117	0	233	233	2	1	-10921639	101.381	92	46	153	2129	37.476	2.000	0.231	1.016
ID228667	228667	236	46.994	29.942	25.749	0	234	234	2	1	-10921639	117.714	120	55	166	2472	33.611	2.000	0.207	1.200
ID228666	228666	None	45.608	36.369	11.107	0	234	234	2	1	-10921639	110.619	106	69	157	2323	28.956	2.000	0.171	1.116
ID228665	228665	237	57.093	25.994	10.387	0	234	234	2	1	-10921639	151.190	143	92	222	3175	37.564	2.000	0.190	1.283
ID228668	228668	None	41.162	11.227	35.324	0	234	234	2	1	-10921639	103.095	102	51	180	2165	35.960	2.000	0.137	0.691
ID228657	228657	236	48.215	29.994	26.308	0	235	235	2	1	-10921639	98.857	92	46	171	2076	31.875	2.000	0.196	1.018
ID228656	228656	None	47.751	37.869	20.106	0	235	235	2	1	-10921639	128.286	134	60	194	2694	34.446	4.800	0.171	1.085
ID228655	228655	None	47.069	16.457	14.385	0	235	235	2	1	-10921639	147.714	148	102	194	3102	28.269	2.000	0.148	1.349
ID228654	228654	237	45.746	26.879	9.101	0	235	235	2	1	-10921639	127.571	115	92	222	2679	32.110	7.600	0.144	1.002
ID228651	228651	None	61.195	35.907	10.637	0	236	236	2	1	-10921639	118.762	125	41	194	2494	38.309	2.000	0.237	1.189
ID228650	228650	237	54.712	25.719	9.259	0	236	236	2	1	-10921639	169.762	176	111	241	3565	33.954	4.800	0.198	1.652
ID228653	228653	None	41.803	13.771	36.647	0	236	236	2	1	-10921639	146.095	157	92	185	3068	28.919	4.800	0.139	1.232
ID228652	228652	238	45.175	20.275	24.950	0	236	236	2	1	-10921639	110.810	106	60	166	2327	30.268	2.000	0.173	1.078
ID228672	228672	238	56.832	20.847	25.262	0	237	237	2	1	-10921639	131.048	139	46	199	2752	39.769	2.000	0.192	1.060
ID228671	228671	None	47.013	39.667	20.931	0	237	237	2	1	-10921639	114.762	111	60	190	2410	33.953	2.000	0.138	0.820
ID228670	228670	237	53.831	26.434	9.627	0	237	237	2	1	-10921639	141.333	139	92	185	2968	28.744	4.800	0.199	1.629
ID228669	228669	None	49.617	40.000	0.000	0	237	237	2	1	-10921639	90.571	88	38	166	1902	31.344	2.000	0.222	1.050
ID228683	228683	238	55.560	19.961	24.592	0	238	238	2	1	-10921639	136.286	129	78	208	2862	34.441	2.000	0.173	1.169
ID228682	228682	239	47.524	0.000	22.000	0	238	238	2	1	-10921639	99.333	97	56	199	2086	35.274	2.000	0.230	1.054
ID228681	228681	240	55.247	15.016	13.252	0	238	238	2	1	-10921639	128.476	129	83	204	2698	31.923	2.000	0.188	1.274
ID228680	228680	237	57.622	27.051	9.264	0	238	238	2	1	-10921639	134.048	129	74	204	2815	37.254	2.000	0.188	1.139
ID228659	228659	240	51.023	13.250	13.249	0	239	239	2	1	-10921639	145.952	153	97	185	3065	25.111	4.800	0.183	1.802
ID228658	228658	None	40.733	5.726	4.307	0	239	239	2	1	-10921639	138.095	143	88	194	2900	28.823	3.200	0.116	0.994
ID228663	228663	None	41.990	16.242	29.546	0	239	239	2	1	-10921639	121.905	125	55	171	2560	31.345	4.800	0.199	1.290
ID228662	228662	243	44.777	30.333	26.030	0	239	239	2	1	-10921639	121.429	120	69	176	2550	33.645	2.000	0.155	0.970
ID228661	228661	239	47.035	0.000	20.000	0	239	239	2	1	-10921639	106.571	111	65	176	2238	27.614	2.000	0.226	1.425
ID228660	228660	None	41.714	7.546	18.609	0	239	239	2	1	-10921639	120.238	120	74	176	2525	29.668	7.600	0.150	1.057
ID228664	228664	None	45.048	35.040	38.922	0	239	239	2	1	-10921639	105.048	111	64	162	2206	25.676	4.800	0.213	1.436
ID228688	228688	None	41.679	12.220	29.911	0	240	240	2	1	-10921639	100.190	106	51	153	2104	31.146	2.000	0.165	0.912
ID228687	228687	243	57.327	30.424	26.880	0	240	240	2	1	-10921639	118.048	120	41	204	2479	43.472	2.000	0.173	0.803
ID228686	228686	241	58.796	39.123	20.755	0	240	240	2	1	-10921639	127.190	115	55	213	2671	43.521	2.000	0.189	0.930
ID228685	228685	242	40.977	25.082	11.822	0	240	240	2	1	-10921639	139.333	139	97	208	2926	31.347	2.000	0.121	0.957
ID228684	228684	None	63.596	27.000	9.120	0	240	240	2	1	-10921639	161.524	157	92	255	3392	39.873	7.600	0.174	1.202
ID228675	228675	242	66.435	27.023	12.753	0	241	241	2	1	-10921639	185.905	185	125	255	3904	38.606	4.800	0.178	1.458
ID228674	228674	240	47.515	14.281	13.250	0	241	241	2	1	-10921639	150.333	157	92	190	3157	25.096	4.800	0.164	1.688
ID228673	228673	None	40.756	38.000	0.000	0	241	241	2	1	-10921639	103.714	102	56	162	2178	26.915	4.800	0.218	1.379
ID228679	228679	None	40.239	29.000	42.000	0	241	241	2	1	-10921639	76.000	74	23	143	1596	26.657	4.800	0.274	1.226
ID228678	228678	None	42.427	0.000	34.000	0	241	241	2	1	-10921639	82.714	69	30	153	1737	35.116	3.200	0.237	0.904
ID228677	228677	None	48.362	21.817	25.314	0	241	241	2	1	-10921639	127.143	129	37	199	2670	40.898	2.000	0.161	0.862
ID228676	228676	241	51.715	38.584	20.602	0	241	241	2	1	-10921639	103.810	106	27	204	2180	50.666	2.000	0.125	0.454
ID228691	228691	240	56.350	14.799	13.200	0	242	242	2	1	-10921639	141.619	143	60	208	2974	39.465	4.800	0.180	1.096
ID228690	228690	None	41.004	35.669	10.213	0	242	242	2	1	-10921639	127.238	125	88	180	2672	24.873	4.800	0.161	1.420
ID228689	228689	None	44.952	7.625	7.315	0	242	242	2	1	-10921639	111.905	120	51	166	2350	35.461	2.000	0.193	1.020
ID228694	228694	None	40.131	17.000	42.000	0	242	242	2	1	-10921639	82.905	83	43	125	1741	24.672	2.000	0.280	1.471
ID228693	228693	241	47.880	38.899	20.531	0	242	242	2	1	-10921639	128.000	129	41	208	2688	47.003	2.000	0.124	0.600
ID228692	228692	242	52.025	28.647	14.946	0	242	242	2	1	-10921639	143.667	143	88	213	3017	39.912	2.000	0.135	0.854
ID228707	228707	None	41.954	0.000	20.000	0	243	243	2	1	-10921639	141.190	143	83	204	2965	27.540	4.800	0.160	1.413
ID228706	228706	242	79.180	28.385	14.931	0	243	243	2	1	-10921639	163.381	157	102	255	3431	45.572	3.200	0.230	1.341
ID228705	228705	240	62.060	14.090	13.869	0	243	243	2	1	-10921639	158.286	157	115	204	3324	24.497	4.800	0.228	2.398
ID228704	228704	None	41.608	25.518	9.935	0	243	243	2	1	-10921639	150.810	153	111	190	3167	19.036	4.800	0.169	2.294
ID228710	228710	None	41.837	15.498	38.349	0	243	243	2	1	-10921639	118.333	120	69	162	2485	22.321	4.800	0.203	1.791
ID228709	228709	None	42.460	14.547	29.956	0	243	243	2	1	-10921639	128.381	134	60	171	2696	31.581	2.000	0.155	1.094
ID228708	228708	None	51.198	19.592	24.764	0	243	243	2	1	-10921639	146.333	143	83	222	3073	34.969	2.000	0.139	1.020
ID228715	228715	None	44.927	25.520	31.652	0	244	244	2	1	-10921639	101.619	97	46	162	2134	37.725	2.000	0.178	0.813
ID228714	228714	241	57.957	38.903	20.202	0	244	244	2	1	-10921639	143.714	143	74	213	3018	41.054	2.000	0.162	0.978
ID228713	228713	None	50.954	9.541	17.422	0	244	244	2	1	-10921639	143.476	143	83	217	3013	40.311	2.000	0.150	0.927
ID228712	228712	242	53.760	28.953	15.364	0	244	244	2	1	-10921639	141.571	139	55	204	2973	37.168	2.000	0.165	1.079
ID228711	228711	240	48.961	16.439	15.142	0	244	244	2	1	-10921639	114.619	111	55	176	2407	34.395	7.600	0.174	0.989
ID228716	228716	None	41.704	0.000	42.000	0	244	244	2	1	-10921639	121.857	120	86	162	2559	22.690	4.800	0.192	1.731
ID228695	228695	None	43.540	40.000	0.000	0	245	245	2	1	-10921639	141.619	148	97	176	2974	23.909	4.800	0.197	1.952
ID228699	228699	242	64.659	28.343	14.061	0	245	245	2	1	-10921639	156.143	162	88	217	3279	43.647	2.000	0.184	1.110
ID228698	228698	240	41.802	15.156	13.377	0	245	245	2	1	-10921639	125.095	129	69	171	2627	28.137	2.000	0.141	1.102
ID228697	228697	None	41.539	36.070	10.106	0	245	245	2	1	-10921639	115.429	115	51	190	2424	30.024	2.000	0.145	0.976
ID228696	228696	None	43.335	27.725	8.772	0	245	245	2	1	-10921639	111.000	111	60	162	2331	31.372	2.000	0.158	0.964
ID228703	228703	None	57.917	0.000	33.000	0	245	245	2	1	-10921639	103.000	88	69	176	2163	33.308	2.000	0.245	1.215
ID228702	228702	None	46.883	12.833	29.159	0	245	245	2	1	-10921639	130.714	125	88	180	2745	27.236	4.800	0.175	1.428
ID228701	228701	None	48.586	19.350	25.710	0	245	245	2	1	-10921639	157.524	166	115	204	3308	26.076	4.800	0.154	1.612
ID228700	228700	241	44.396	39.111	20.712	0	245	245	2	1	-10921639	111.952	111	41	176	2351	37.910	2.000	0.117	0.620
ID228731	228731	None	47.660	0.000	42.000	0	246	246	2	1	-10921639	100.619	117	25	171	2113	44.563	2.000	0.251	0.907
ID228730	228730	244	49.351	30.549	26.568	0	246	246	2	1	-10921639	103.286	106	46	171	2169	37.598	2.000	0.206	0.937
ID228729	228729	None	46.107	0.000	25.000	0	246	246	2	1	-10921639	150.810	153	99	185	3167	27.616	4.800	0.215	1.930
ID228728	228728	None	50.891	34.863	19.514	0	246	246	2	1	-10921639	115.619	125	32	185	2428	39.016	2.000	0.195	0.967
ID228727	228727	None	40.296	17.919	15.715	0	246	246	2	1	-10921639	125.810	120	88	190	2642	29.914	7.600	0.133	0.990
ID228726	228726	242	49.568	29.009	15.198	0	246	246	2	1	-10921639	148.714	148	106	213	3123	25.890	4.800	0.169	1.662
ID228721	228721	248	48.828	21.442	28.864	0	247	247	2	1	-10921639	141.190	143	106	194	2965	24.271	6.333	0.191	1.869
ID228720	228720	244	65.564	30.668	27.065	0	247	247	2	1	-10921639	110.190	102	23	213	2314	45.989	2.000	0.236	0.916
ID228719	228719	242	54.249	29.095	14.228	0	247	247	2	1	-10921639	150.333	157	83	213	3157	34.002	2.000	0.162	1.232
ID228718	228718	None	41.915	36.905	10.600	0	247	247	2	1	-10921639	114.857	111	60	157	2412	27.900	6.365	0.161	1.143
ID228717	228717	None	41.651	47.000	9.000	0	247	247	2	1	-10921639	83.762	78	43	129	1759	25.655	2.000	0.257	1.335
ID228723	228723	None	49.915	18.190	13.789	0	248	248	2	1	-10921639	166.381	166	106	236	3494	28.953	6.261	0.139	1.398
ID228722	228722	None	50.505	30.429	4.180	0	248	248	2	1	-10921639	115.905	111	55	171	2434	29.602	4.800	0.227	1.450
ID228725	228725	248	47.887	20.331	28.126	0	248	248	2	1	-10921639	132.762	125	92	166	2788	24.124	6.236	0.216	1.957
ID228724	228724	242	86.964	28.681	13.771	0	248	248	2	1	-10921639	193.571	194	115	255	4065	41.782	4.800	0.251	1.858
ID228753	228753	245	42.432	0.000	42.000	0	249	249	2	1	-10921639	131.238	129	91	180	2756	29.180	7.600	0.176	1.347
ID228752	228752	None	43.167	30.023	27.141	0	249	249	2	1	-10921639	118.524	106	55	176	2489	31.880	2.000	0.123	0.817
ID228751	228751	246	52.465	34.054	20.441	0	249	249	2	1	-10921639	154.619	153	115	222	3247	30.092	4.800	0.161	1.427
ID228750	228750	None	41.015	8.274	15.829	0	249	249	2	1	-10921639	148.857	148	97	190	3126	24.557	4.800	0.147	1.557
ID228749	228749	242	64.349	29.517	15.000	0	249	249	2	1	-10921639	171.000	180	69	245	3591	48.530	2.000	0.160	0.973
ID228748	228748	247	49.764	27.831	9.683	0	249	249	2	1	-10921639	175.429	176	129	231	3684	25.798	4.800	0.145	1.722
ID228739	228739	None	45.587	23.712	39.522	0	250	250	2	1	-10921639	96.476	97	46	148	2026	30.479	2.000	0.211	1.102
ID228738	228738	None	51.878	25.543	31.521	0	250	250	2	1	-10921639	112.571	102	69	180	2364	35.613	4.800	0.199	1.050
ID228737	228737	None	42.316	36.003	30.399	0	250	250	2	1	-10921639	117.238	120	69	162	2462	28.620	4.800	0.170	1.192
ID228736	228736	246	57.051	33.608	20.674	0	250	250	2	1	-10921639	153.048	157	88	231	3214	41.384	2.000	0.156	0.996
ID228740	228740	245	61.918	0.000	42.000	0	250	250	2	1	-10921639	116.381	112	51	199	2444	43.333	4.800	0.281	1.178
ID228735	228735	None	43.537	18.487	15.850	0	250	250	2	1	-10921639	128.667	134	69	185	2702	31.875	7.600	0.146	1.030
ID228734	228734	242	72.364	29.075	15.014	0	250	250	2	1	-10921639	193.619	180	143	255	4066	37.252	4.800	0.186	1.629
ID228733	228733	None	43.086	12.682	12.774	0	250	250	2	1	-10921639	138.000	143	92	199	2898	30.591	6.356	0.130	1.041
ID228732	228732	247	63.169	26.077	10.444	0	250	250	2	1	-10921639	178.095	180	102	231	3740	35.320	4.800	0.204	1.711
ID228743	228743	None	85.443	38.951	20.048	0	251	251	2	1	-10921639	172.714	166	92	255	3627	45.548	2.000	0.242	1.479
ID228742	228742	None	43.060	9.721	16.170	0	251	251	2	1	-10921639	172.238	166	129	231	3617	25.844	4.800	0.121	1.436
ID228741	228741	247	60.927	25.781	10.776	0	251	251	2	1	-10921639	184.238	185	134	255	3869	34.554	6.314	0.162	1.488
ID228747	228747	None	41.386	11.000	42.000	0	251	251	2	1	-10921639	119.190	125	69	166	2503	32.499	3.200	0.154	0.981
ID228746	228746	None	58.203	30.861	26.972	0	251	251	2	1	-10921639	101.048	102	46	194	2122	42.102	2.000	0.178	0.724
ID228745	228745	249	50.151	20.158	25.744	0	251	251	2	1	-10921639	146.333	139	111	190	3073	19.270	4.800	0.188	2.402
ID228744	228744	246	65.587	32.921	20.814	0	251	251	2	1	-10921639	154.286	148	88	241	3240	42.872	2.000	0.174	1.068
ID228771	228771	247	63.048	25.306	10.880	0	252	252	2	1	-10921639	194.048	213	106	245	4075	39.919	7.600	0.181	1.493
ID228776	228776	None	51.659	18.000	42.000	0	252	252	2	1	-10921639	139.190	143	92	194	2923	32.686	2.000	0.196	1.393
ID228775	228775	249	52.798	20.716	27.817	0	252	252	2	1	-10921639	139.810	134	92	190	2936	29.684	3.200	0.184	1.465
ID228774	228774	None	40.546	18.894	17.685	0	252	252	2	1	-10921639	118.381	120	60	171	2486	32.826	2.000	0.133	0.849
ID228773	228773	242	50.234	29.844	15.033	0	252	252	2	1	-10921639	178.857	185	106	255	3756	35.556	2.000	0.117	1.056
ID228772	228772	250	54.638	12.686	13.948	0	252	252	2	1	-10921639	139.571	143	92	227	2931	35.823	6.380	0.189	1.240
ID228770	228770	None	41.955	7.263	38.076	0	253	253	2	1	-10921639	107.524	115	46	190	2258	37.794	2.000	0.140	0.698
ID228769	228769	249	44.362	20.025	28.425	0	253	253	2	1	-10921639	137.048	134	97	180	2878	23.333	4.800	0.194	1.906
ID228768	228768	None	65.314	30.159	26.819	0	253	253	2	1	-10921639	123.714	115	74	190	2598	38.371	2.000	0.254	1.308
ID228763	228763	247	67.630	25.509	11.003	0	253	253	2	1	-10921639	190.857	185	129	255	4008	34.737	7.600	0.182	1.691
ID228767	228767	None	69.029	38.924	20.697	0	253	253	2	1	-10921639	153.286	139	92	241	3219	43.012	2.000	0.184	1.108
ID228766	228766	242	44.360	28.607	14.434	0	253	253	2	1	-10921639	160.952	171	88	222	3380	34.951	2.000	0.111	0.919
ID228765	228765	None	46.809	9.833	14.842	0	253	253	2	1	-10921639	147.810	143	111	231	3104	28.358	2.000	0.127	1.178
ID228764	228764	250	43.222	14.297	13.555	0	253	253	2	1	-10921639	135.952	139	55	194	2855	32.483	2.000	0.138	1.018
ID228755	228755	251	50.010	19.637	13.213	0	254	254	2	1	-10921639	140.190	134	41	204	2944	40.193	2.000	0.138	0.848
ID228754	228754	247	52.456	25.695	11.047	0	254	254	2	1	-10921639	168.667	166	102	227	3542	26.805	4.800	0.174	1.865
ID228759	228759	None	67.019	34.072	20.321	0	254	254	2	1	-10921639	152.429	153	83	236	3201	42.934	2.000	0.193	1.149
ID228758	228758	None	45.413	0.000	20.000	0	254	254	2	1	-10921639	142.143	139	83	190	2985	32.218	4.800	0.172	1.294
ID228757	228757	242	92.335	28.743	14.697	0	254	254	2	1	-10921639	172.619	180	78	255	3625	57.695	2.000	0.263	1.247
ID228756	228756	250	49.793	13.591	13.927	0	254	254	2	1	-10921639	161.571	162	106	227	3393	35.112	2.000	0.146	1.174
ID228762	228762	None	49.931	26.739	30.712	0	254	254	2	1	-10921639	106.000	106	51	171	2226	34.628	2.000	0.212	1.071
ID228761	228761	None	41.906	15.647	31.196	0	254	254	2	1	-10921639	133.571	125	97	180	2805	26.716	2.000	0.144	1.262
ID228760	228760	249	55.260	21.435	27.965	0	254	254	2	1	-10921639	160.476	162	106	199	3370	25.214	4.800	0.200	2.126
ID228779	228779	251	48.133	18.507	14.053	0	255	255	2	1	-10921639	139.952	134	51	204	2939	42.117	2.000	0.126	0.742
ID228778	228778	250	58.745	14.623	12.974	0	255	255	2	1	-10921639	171.476	185	106	217	3601	34.753	2.000	0.151	1.297
ID228777	228777	247	66.935	25.585	10.997	0	255	255	2	1	-10921639	175.429	171	120	231	3684	36.238	4.800	0.184	1.507
ID228781	228781	None	63.994	38.458	20.129	0	255	255	2	1	-10921639	141.286	139	69	250	2967	40.938	4.800	0.203	1.167
ID228780	228780	242	81.300	28.748	14.574	0	255	255	2	1	-10921639	170.286	176	88	255	3576	51.202	3.200	0.244	1.303
ID228787	228787	242	86.797	28.691	14.904	0	256	256	2	1	-10921639	179.095	185	74	255	3761	53.672	2.000	0.239	1.289
ID228786	228786	250	68.311	14.034	13.534	0	256	256	2	1	-10921639	189.143	180	120	255	3972	39.068	2.000	0.173	1.430
ID228785	228785	252	43.040	9.346	13.810	0	256	256	2	1	-10921639	166.095	162	115	222	3488	28.358	2.000	0.108	1.139
ID228784	228784	247	76.348	24.966	11.096	0	256	256	2	1	-10921639	179.238	180	92	255	3764	45.447	4.800	0.215	1.397
ID228791	228791	253	66.393	0.000	42.000	0	256	256	2	1	-10921639	136.571	138	91	222	2868	37.328	2.000	0.243	1.429
ID228790	228790	None	48.354	15.235	31.034	0	256	256	2	1	-10921639	134.048	143	92	190	2815	29.398	6.077	0.198	1.507
ID228789	228789	None	49.817	29.692	26.486	0	256	256	2	1	-10921639	118.238	115	64	185	2483	31.284	6.310	0.219	1.358
ID228788	228788	None	40.837	0.000	25.000	0	256	256	2	1	-10921639	122.381	125	74	171	2570	21.690	4.800	0.212	1.970
ID228792	228792	None	40.405	24.000	42.000	0	256	256	2	1	-10921639	86.810	92	23	143	1823	30.481	3.200	0.223	1.040
ID228783	228783	None	41.700	30.133	5.903	0	256	256	2	1	-10921639	120.476	125	74	153	2530	24.382	4.800	0.162	1.376
ID228782	228782	None	45.107	39.000	0.000	0	256	256	2	1	-10921639	88.238	95	32	148	1853	28.991	4.800	0.315	1.457
ID228795	228795	250	43.261	13.070	14.530	0	257	257	2	1	-10921639	136.857	134	41	208	2874	41.597	7.600	0.108	0.643
ID228794	228794	252	44.289	10.127	14.973	0	257	257	2	1	-10921639	151.857	157	106	190	3189	26.299	6.273	0.168	1.662
ID228793	228793	247	56.079	25.542	11.378	0	257	257	2	1	-10921639	178.810	180	106	250	3755	35.655	4.800	0.168	1.440
ID228798	228798	253	47.296	2.000	42.000	0	257	257	2	1	-10921639	125.762	129	78	194	2641	36.378	2.000	0.158	0.944
ID228797	228797	None	47.368	11.106	36.420	0	257	257	2	1	-10921639	118.143	120	46	166	2481	34.995	2.000	0.187	1.064
ID228796	228796	242	74.309	28.563	14.713	0	257	257	2	1	-10921639	182.476	180	92	255	3832	49.530	2.000	0.196	1.210
ID228817	228817	253	41.211	2.000	42.000	0	258	258	2	1	-10921639	158.714	166	112	208	3333	24.791	4.800	0.153	1.697
[truncated: 628 more rows]
