# Supplementary material for: Progressive enhancement of kinetic proofreading in T cell antigen discrimination from receptor activation to DAG generation
Source: eLife. 2022 Sep 20;11:e75263. doi: 10.7554/eLife.75263 (PMC9536835; doi:10.7554/eLife.75263)
Supplement: Figure 5—source data 1. — Each data table is the TrackMate ‘spot-statistics’ output of one cell over four cycles of blue-light illumination (frames 0–40, 100–140, 200–240, and 300–340, with 3 s interval between frames). We calculated the lifetime of TrackIDs that existed at the start of each period of blue-light illumination that did not last for the full period and fit the resulting lifetime distributions using custom Python scripts available at https://github.com/dbritain/KP-paper (copy archived at swh:1:rev:167fa456901903740f0f3ee6a3e5324bc45207ea, Britain, 2022). [file elife-75263-fig5-data1.zip › Fig5SourceData/LOV/lov1/r2/lov10.csv]

Label	ID	TRACK_ID	QUALITY	POSITION_X	POSITION_Y	POSITION_Z	POSITION_T	FRAME	RADIUS	VISIBILITY	MANUAL_COLOR	MEAN_INTENSITY	MEDIAN_INTENSITY	MIN_INTENSITY	MAX_INTENSITY	TOTAL_INTENSITY	STANDARD_DEVIATION	ESTIMATED_DIAMETER	CONTRAST	SNR
ID267732	267732	0	44.873	23.356	9.407	0	0	0	2	1	-10921639	223.857	237	161	255	4701	32.958	7.600	0.095	1.183
ID267733	267733	None	51.663	23.840	11.881	0	0	0	2	1	-10921639	228.476	255	151	255	4798	36.906	6.273	0.117	1.297
ID267734	267734	None	53.084	24.244	23.985	0	0	0	2	1	-10921639	131.143	130	65	196	2754	31.177	2.000	0.187	1.326
ID267728	267728	0	50.334	21.855	10.846	0	1	1	2	1	-10921639	225.810	230	168	255	4742	30.232	7.600	0.119	1.585
ID267729	267729	None	42.649	17.986	14.296	0	1	1	2	1	-10921639	174.857	175	124	227	3672	33.099	2.000	0.102	0.979
ID267730	267730	None	42.560	33.181	11.428	0	6	6	2	1	-10921639	105.381	110	55	172	2213	32.601	2.000	0.171	0.946
ID267731	267731	1	52.907	29.135	21.107	0	6	6	2	1	-10921639	129.905	130	86	210	2728	30.056	4.800	0.180	1.321
ID267727	267727	1	44.728	28.664	21.805	0	7	7	2	1	-10921639	121.381	106	68	186	2549	34.558	7.600	0.153	0.931
ID267735	267735	None	40.687	18.667	8.475	0	12	12	2	1	-10921639	118.429	117	68	192	2487	33.542	3.200	0.119	0.752
ID267736	267736	None	44.720	38.000	4.000	0	14	14	2	1	-10921639	89.333	86	41	144	1876	28.001	2.000	0.248	1.266
ID267737	267737	None	40.751	34.085	10.758	0	14	14	2	1	-10921639	86.286	82	37	144	1812	28.826	2.000	0.187	0.945
ID267740	267740	None	40.832	27.530	11.112	0	15	15	2	1	-10921639	98.190	99	51	175	2062	28.015	2.000	0.174	1.040
ID267739	267739	None	58.879	13.965	5.118	0	15	15	2	1	-10921639	124.333	106	89	220	2611	39.173	2.000	0.169	0.917
ID267738	267738	None	53.739	28.815	21.057	0	19	19	2	1	-10921639	141.143	134	89	196	2964	31.672	7.600	0.175	1.326
ID267741	267741	2	52.221	18.829	31.445	0	23	23	2	1	-10921639	148.095	144	93	248	3110	35.347	4.800	0.184	1.304
ID267742	267742	2	50.441	21.273	31.612	0	24	24	2	1	-10921639	142.571	144	82	199	2994	31.481	2.000	0.181	1.389
ID267747	267747	None	43.625	16.751	7.764	0	30	30	2	1	-10921639	110.381	113	51	192	2318	35.052	7.600	0.203	1.064
ID267744	267744	None	48.408	23.765	18.047	0	32	32	2	1	-10921639	121.762	120	68	210	2557	30.879	2.000	0.186	1.237
ID267743	267743	None	45.178	16.281	6.860	0	32	32	2	1	-10921639	113.619	113	62	189	2386	28.070	4.800	0.205	1.379
ID267745	267745	None	43.172	33.553	11.552	0	34	34	2	1	-10921639	94.429	93	44	168	1983	33.839	6.005	0.193	0.904
ID267746	267746	None	41.535	38.000	35.000	0	34	34	2	1	-10921639	81.048	68	54	155	1702	25.297	4.800	0.246	1.267
ID267748	267748	None	44.011	16.208	6.948	0	37	37	2	1	-10921639	109.476	106	68	165	2299	26.577	4.800	0.173	1.213
ID267749	267749	None	41.211	10.402	27.770	0	41	41	2	1	-10921639	97.381	96	41	172	2045	31.918	6.382	0.156	0.825
ID267750	267750	None	42.393	35.000	35.000	0	42	42	2	1	-10921639	74.857	79	22	130	1572	30.560	2.000	0.255	0.994
ID267753	267753	None	40.530	27.235	12.338	0	45	45	2	1	-10921639	106.952	110	58	155	2246	26.964	4.800	0.208	1.367
ID267752	267752	None	40.693	17.869	23.297	0	46	46	2	1	-10921639	105.571	110	41	199	2217	36.218	6.431	0.135	0.692
ID267751	267751	None	47.030	14.912	5.143	0	46	46	2	1	-10921639	102.667	106	34	172	2156	36.598	2.000	0.150	0.733
ID267756	267756	None	41.417	38.000	27.000	0	47	47	2	1	-10921639	67.952	65	34	134	1427	29.342	2.000	0.230	0.865
ID267754	267754	None	47.570	24.963	10.272	0	47	47	2	1	-10921639	103.619	99	41	155	2176	30.613	2.000	0.209	1.171
ID267755	267755	None	41.447	0.000	11.000	0	47	47	2	1	-10921639	106.190	96	70	186	2230	30.800	6.474	0.134	0.816
ID267757	267757	3	51.129	18.506	23.423	0	48	48	2	1	-10921639	96.143	89	37	182	2019	41.972	2.000	0.198	0.758
ID267760	267760	3	58.626	17.202	22.903	0	49	49	2	1	-10921639	108.571	106	51	199	2280	41.107	2.000	0.220	0.953
ID267758	267758	None	52.446	18.439	8.469	0	49	49	2	1	-10921639	129.143	127	48	199	2712	41.128	2.000	0.199	1.044
ID267759	267759	None	42.089	14.488	13.264	0	49	49	2	1	-10921639	118.429	113	75	179	2487	29.082	2.000	0.153	1.081
ID267764	267764	3	52.397	17.862	23.142	0	50	50	2	1	-10921639	121.095	120	51	206	2543	36.246	4.800	0.236	1.276
ID267763	267763	4	43.386	25.997	12.897	0	50	50	2	1	-10921639	129.190	127	75	186	2713	25.800	6.019	0.158	1.370
ID267768	267768	4	43.341	26.361	12.698	0	51	51	2	1	-10921639	119.571	117	79	172	2511	27.676	6.327	0.172	1.269
ID267769	267769	3	64.047	18.301	23.796	0	51	51	2	1	-10921639	131.381	120	75	227	2759	43.732	2.000	0.191	0.963
ID267767	267767	None	48.186	16.145	7.823	0	51	51	2	1	-10921639	134.048	130	75	196	2815	32.687	7.600	0.139	1.001
ID267765	267765	5	42.793	16.162	11.042	0	52	52	2	1	-10921639	127.000	137	65	172	2667	32.866	2.000	0.152	1.019
ID267766	267766	3	47.593	17.795	23.630	0	52	52	2	1	-10921639	117.381	117	34	186	2465	37.738	4.800	0.189	0.990
ID267761	267761	5	46.360	16.835	10.538	0	53	53	2	1	-10921639	139.333	151	68	182	2926	34.915	7.600	0.158	1.091
ID267762	267762	3	63.481	17.697	23.788	0	53	53	2	1	-10921639	132.095	137	51	210	2774	41.203	2.000	0.230	1.199
ID267772	267772	6	42.118	24.004	25.280	0	54	54	2	1	-10921639	120.714	120	58	175	2535	30.728	4.800	0.181	1.205
ID267770	267770	5	68.994	17.118	9.364	0	54	54	2	1	-10921639	155.000	155	93	248	3255	45.196	2.000	0.188	1.085
ID267771	267771	3	50.544	18.360	23.524	0	54	54	2	1	-10921639	126.667	127	65	192	2660	32.563	4.800	0.213	1.367
ID267773	267773	5	43.987	15.147	10.839	0	55	55	2	1	-10921639	143.857	144	93	189	3021	30.264	2.000	0.122	1.031
ID267774	267774	None	43.383	26.863	12.024	0	55	55	2	1	-10921639	137.714	137	75	186	2892	28.794	4.800	0.148	1.235
ID267775	267775	3	41.277	17.323	23.430	0	55	55	2	1	-10921639	109.238	99	48	182	2294	35.371	2.000	0.145	0.783
ID267776	267776	6	59.035	24.219	23.301	0	55	55	2	1	-10921639	151.952	148	89	251	3191	41.063	2.000	0.128	0.842
ID267777	267777	None	40.273	29.309	22.854	0	55	55	2	1	-10921639	133.143	127	79	189	2796	29.793	2.000	0.111	0.895
ID267784	267784	5	48.879	16.622	8.379	0	56	56	2	1	-10921639	139.095	141	62	196	2921	38.034	2.000	0.204	1.237
ID267785	267785	3	54.922	18.131	23.296	0	56	56	2	1	-10921639	125.905	120	68	186	2644	38.042	4.800	0.223	1.206
ID267786	267786	6	44.597	24.161	24.505	0	56	56	2	1	-10921639	129.714	124	79	196	2724	31.765	2.000	0.171	1.191
ID267780	267780	7	42.232	27.065	13.236	0	57	57	2	1	-10921639	132.714	137	62	179	2787	31.248	7.600	0.141	1.047
ID267781	267781	8	51.363	28.793	22.050	0	57	57	2	1	-10921639	116.905	117	62	206	2455	36.583	2.000	0.194	1.038
ID267782	267782	3	44.230	17.753	23.388	0	57	57	2	1	-10921639	125.667	134	68	179	2639	30.624	4.800	0.161	1.136
ID267783	267783	6	51.733	24.106	24.800	0	57	57	2	1	-10921639	127.667	134	58	203	2681	40.828	2.000	0.138	0.759
ID267778	267778	5	56.513	16.939	8.422	0	57	57	2	1	-10921639	136.810	134	58	213	2873	44.725	2.000	0.152	0.807
ID267779	267779	9	53.670	24.181	10.262	0	57	57	2	1	-10921639	147.238	144	99	210	3092	35.318	7.600	0.158	1.135
ID267788	267788	9	43.515	24.262	11.316	0	58	58	2	1	-10921639	148.190	141	103	223	3112	26.611	7.600	0.149	1.445
ID267789	267789	7	46.004	27.470	13.472	0	58	58	2	1	-10921639	143.190	134	96	223	3007	36.133	4.800	0.172	1.164
ID267790	267790	8	46.374	29.286	20.165	0	58	58	2	1	-10921639	109.571	99	68	168	2301	30.691	2.000	0.173	1.052
ID267791	267791	3	83.598	17.950	23.101	0	58	58	2	1	-10921639	151.952	158	62	251	3191	52.671	2.000	0.272	1.234
ID267787	267787	5	74.364	16.845	8.768	0	58	58	2	1	-10921639	169.667	161	89	230	3563	44.918	6.344	0.208	1.301
ID267796	267796	3	68.509	18.216	23.405	0	59	59	2	1	-10921639	150.048	148	65	237	3151	43.997	2.000	0.225	1.254
ID267792	267792	5	61.898	17.893	8.060	0	59	59	2	1	-10921639	172.381	182	75	241	3620	47.472	7.600	0.170	1.053
ID267793	267793	10	53.447	14.559	10.210	0	59	59	2	1	-10921639	186.238	186	120	244	3911	34.373	4.800	0.141	1.338
ID267794	267794	7	44.979	26.225	13.466	0	59	59	2	1	-10921639	146.333	148	93	217	3073	31.443	6.295	0.151	1.220
ID267795	267795	8	40.453	28.938	22.172	0	59	59	2	1	-10921639	100.000	103	48	155	2100	32.331	2.000	0.158	0.845
ID267797	267797	5	43.623	18.471	7.734	0	60	60	2	1	-10921639	160.238	161	99	223	3365	35.354	4.800	0.141	1.122
ID267798	267798	10	73.237	12.856	12.661	0	60	60	2	1	-10921639	178.095	189	99	255	3740	54.972	2.000	0.182	0.998
ID267799	267799	7	54.536	24.555	12.867	0	60	60	2	1	-10921639	141.381	134	82	217	2969	36.403	2.000	0.172	1.139
ID267800	267800	3	56.112	17.288	23.444	0	60	60	2	1	-10921639	125.286	127	44	220	2631	43.478	2.000	0.211	1.006
ID267801	267801	11	65.058	23.732	24.781	0	60	60	2	1	-10921639	124.857	124	48	220	2622	48.529	2.000	0.206	0.881
ID267804	267804	10	61.773	12.817	13.709	0	61	61	2	1	-10921639	176.810	192	93	251	3713	42.375	4.800	0.178	1.262
ID267805	267805	12	40.718	26.496	14.038	0	61	61	2	1	-10921639	134.381	141	72	182	2822	28.204	7.600	0.176	1.424
ID267806	267806	3	55.926	18.363	23.625	0	61	61	2	1	-10921639	141.524	141	68	213	2972	40.409	6.076	0.193	1.134
ID267807	267807	11	56.836	24.035	25.039	0	61	61	2	1	-10921639	133.524	124	75	192	2804	35.592	2.000	0.202	1.259
ID267802	267802	5	64.232	16.974	9.061	0	61	61	2	1	-10921639	158.810	144	89	255	3335	41.824	7.600	0.170	1.105
ID267803	267803	7	53.486	22.715	11.809	0	61	61	2	1	-10921639	145.381	148	72	199	3053	36.331	2.000	0.151	1.047
ID267812	267812	3	45.585	17.969	23.829	0	62	62	2	1	-10921639	122.905	117	86	196	2581	28.467	4.800	0.190	1.376
ID267808	267808	5	40.206	16.481	8.301	0	62	62	2	1	-10921639	141.857	144	62	223	2979	35.688	7.600	0.147	1.018
ID267809	267809	10	62.081	13.143	13.306	0	62	62	2	1	-10921639	170.524	165	110	227	3581	38.281	7.600	0.183	1.381
ID267810	267810	12	50.644	25.210	12.854	0	62	62	2	1	-10921639	158.095	148	110	217	3320	35.550	6.305	0.147	1.141
ID267811	267811	11	42.707	24.326	23.378	0	62	62	2	1	-10921639	140.048	134	79	199	2941	35.949	2.000	0.088	0.630
ID267829	267829	12	41.808	24.030	12.192	0	63	63	2	1	-10921639	170.143	175	110	210	3573	25.716	4.800	0.134	1.564
ID267830	267830	10	67.098	11.898	12.917	0	63	63	2	1	-10921639	170.667	165	124	244	3584	36.952	4.800	0.204	1.565
ID267831	267831	15	43.851	22.817	18.822	0	63	63	2	1	-10921639	143.571	141	86	206	3015	29.185	2.000	0.123	1.075
ID267832	267832	3	66.950	17.859	23.833	0	63	63	2	1	-10921639	133.476	137	55	230	2803	46.066	2.000	0.208	0.997
ID267833	267833	11	53.443	24.628	24.187	0	63	63	2	1	-10921639	152.000	155	62	213	3192	41.129	2.000	0.175	1.099
ID267820	267820	15	47.015	23.332	18.109	0	64	64	2	1	-10921639	139.381	141	62	210	2927	39.315	2.000	0.117	0.745
ID267821	267821	13	40.316	29.214	21.231	0	64	64	2	1	-10921639	130.762	137	65	175	2746	30.951	2.000	0.104	0.797
ID267822	267822	3	49.805	18.070	22.977	0	64	64	2	1	-10921639	108.143	99	48	220	2271	40.624	2.000	0.130	0.613
ID267818	267818	None	51.124	16.358	7.768	0	64	64	2	1	-10921639	141.762	141	75	196	2977	34.644	2.000	0.157	1.109
ID267819	267819	10	61.824	13.075	12.853	0	64	64	2	1	-10921639	162.667	172	89	255	3416	46.838	2.000	0.140	0.851
ID267813	267813	14	42.553	20.941	10.216	0	65	65	2	1	-10921639	154.238	148	93	199	3239	31.346	2.000	0.121	1.058
ID267814	267814	10	60.805	12.773	12.327	0	65	65	2	1	-10921639	173.810	165	110	251	3650	41.427	2.000	0.156	1.133
ID267815	267815	13	43.125	29.297	21.228	0	65	65	2	1	-10921639	139.810	130	86	206	2936	34.565	7.600	0.113	0.822
ID267816	267816	3	59.666	17.728	23.301	0	65	65	2	1	-10921639	139.857	130	48	237	2937	50.522	2.000	0.176	0.831
ID267817	267817	11	52.837	25.537	23.830	0	65	65	2	1	-10921639	173.714	179	96	227	3648	41.304	7.600	0.142	1.049
ID267836	267836	None	53.408	14.908	16.867	0	66	66	2	1	-10921639	139.333	141	51	213	2926	42.861	2.000	0.145	0.823
ID267837	267837	3	40.834	17.868	23.791	0	66	66	2	1	-10921639	132.143	124	75	189	2775	31.816	2.000	0.106	0.795
ID267838	267838	11	55.125	24.079	24.881	0	66	66	2	1	-10921639	171.381	172	79	234	3599	39.406	6.095	0.167	1.245
ID267834	267834	14	51.620	19.691	9.322	0	66	66	2	1	-10921639	170.381	165	103	244	3578	40.039	7.600	0.131	0.989
ID267835	267835	10	52.493	13.388	12.328	0	66	66	2	1	-10921639	171.190	175	103	248	3595	41.936	2.000	0.148	1.054
ID267828	267828	11	60.701	24.113	23.919	0	67	67	2	1	-10921639	188.619	186	113	255	3961	34.530	6.274	0.162	1.525
ID267823	267823	14	63.592	17.272	7.673	0	67	67	2	1	-10921639	184.619	179	127	255	3877	40.470	2.000	0.148	1.177
ID267824	267824	16	53.420	23.303	10.310	0	67	67	2	1	-10921639	189.476	196	96	230	3979	33.370	6.330	0.151	1.489
ID267825	267825	10	62.396	14.262	12.980	0	67	67	2	1	-10921639	192.905	189	127	255	4051	36.916	3.200	0.162	1.454
ID267826	267826	None	69.522	29.149	22.061	0	67	67	2	1	-10921639	148.619	148	79	237	3121	44.637	2.000	0.179	1.012
ID267827	267827	3	42.114	18.755	23.182	0	67	67	2	1	-10921639	136.619	144	44	196	2869	41.240	2.000	0.135	0.787
ID267839	267839	14	59.466	17.296	7.079	0	68	68	2	1	-10921639	164.143	175	79	234	3447	40.910	4.800	0.166	1.145
ID267840	267840	10	67.157	12.879	12.362	0	68	68	2	1	-10921639	196.571	196	130	255	4128	38.027	2.000	0.156	1.393
ID267841	267841	16	40.928	25.196	12.508	0	68	68	2	1	-10921639	155.095	148	99	203	3257	29.295	6.319	0.117	1.110
ID267842	267842	11	73.571	26.129	23.386	0	68	68	2	1	-10921639	191.333	196	110	255	4018	48.042	4.800	0.200	1.330
ID267843	267843	3	45.026	17.296	23.598	0	68	68	2	1	-10921639	136.714	134	72	186	2871	25.495	4.800	0.183	1.661
ID267852	267852	16	44.102	24.390	10.368	0	69	69	2	1	-10921639	153.000	158	65	220	3213	42.315	6.188	0.124	0.799
ID267853	267853	10	65.403	12.496	13.013	0	69	69	2	1	-10921639	167.143	168	72	255	3510	48.738	4.800	0.187	1.079
ID267854	267854	17	47.733	29.050	21.826	0	69	69	2	1	-10921639	149.714	155	72	206	3144	37.867	2.000	0.126	0.885
ID267855	267855	3	56.390	18.384	23.256	0	69	69	2	1	-10921639	131.143	130	72	213	2754	41.887	4.800	0.193	1.015
ID267856	267856	11	73.933	25.043	22.876	0	69	69	2	1	-10921639	185.048	192	106	255	3886	44.865	2.000	0.172	1.209
ID267851	267851	14	72.773	17.109	7.572	0	69	69	2	1	-10921639	199.619	196	141	255	4192	37.994	3.200	0.179	1.597
ID267860	267860	17	64.573	29.185	22.162	0	70	70	2	1	-10921639	154.143	151	103	255	3237	44.821	2.000	0.143	0.859
ID267861	267861	3	61.254	18.471	23.475	0	70	70	2	1	-10921639	159.762	155	82	213	3355	36.448	4.800	0.208	1.511
ID267862	267862	11	64.430	24.979	23.526	0	70	70	2	1	-10921639	187.905	179	137	255	3946	35.591	4.800	0.190	1.684
ID267857	267857	14	74.756	16.813	6.935	0	70	70	2	1	-10921639	190.429	189	93	255	3999	42.827	2.000	0.181	1.361
ID267858	267858	18	47.247	21.291	8.898	0	70	70	2	1	-10921639	187.143	189	130	251	3930	34.755	7.600	0.106	1.030
ID267859	267859	10	44.216	12.625	13.284	0	70	70	2	1	-10921639	164.143	168	117	213	3447	27.809	6.338	0.125	1.314
ID267844	267844	14	63.842	16.332	6.946	0	71	71	2	1	-10921639	188.619	189	120	255	3961	37.604	4.800	0.170	1.457
ID267845	267845	18	57.726	22.283	10.782	0	71	71	2	1	-10921639	189.333	189	124	255	3976	35.394	4.800	0.162	1.493
ID267846	267846	10	44.346	13.594	13.092	0	71	71	2	1	-10921639	160.714	161	110	227	3375	30.700	2.000	0.110	1.041
ID267847	267847	None	40.531	25.852	15.719	0	71	71	2	1	-10921639	153.286	155	93	230	3219	40.050	2.000	0.066	0.475
ID267848	267848	11	51.685	24.618	22.538	0	71	71	2	1	-10921639	179.762	196	96	255	3775	42.777	2.000	0.133	0.986
ID267849	267849	17	53.179	28.253	21.618	0	71	71	2	1	-10921639	164.476	165	96	230	3454	45.604	3.200	0.144	0.908
ID267850	267850	3	65.809	17.680	23.274	0	71	71	2	1	-10921639	165.429	168	89	230	3474	45.738	2.000	0.185	1.129
ID267876	267876	11	61.287	25.008	21.947	0	72	72	2	1	-10921639	208.619	199	148	255	4381	35.545	4.800	0.147	1.508
ID267877	267877	17	40.998	28.966	22.153	0	72	72	2	1	-10921639	142.857	151	68	206	3000	41.071	7.600	0.097	0.615
ID267878	267878	3	67.020	16.993	22.694	0	72	72	2	1	-10921639	158.429	161	72	230	3327	42.824	2.000	0.213	1.300
ID267874	267874	14	51.209	14.503	6.282	0	72	72	2	1	-10921639	153.952	151	86	217	3233	33.858	2.000	0.141	1.125
ID267875	267875	18	40.714	24.102	11.493	0	72	72	2	1	-10921639	160.714	168	106	217	3375	32.719	7.600	0.121	1.064
ID267863	267863	18	76.669	24.826	10.520	0	73	73	2	1	-10921639	205.952	213	96	255	4325	40.816	4.800	0.224	1.845
ID267864	267864	None	53.049	16.046	16.855	0	73	73	2	1	-10921639	159.476	158	110	217	3349	35.085	2.000	0.144	1.145
ID267865	267865	11	72.052	25.097	22.344	0	73	73	2	1	-10921639	186.524	189	120	255	3917	41.076	2.000	0.174	1.349
ID267866	267866	3	67.767	16.897	22.618	0	73	73	2	1	-10921639	174.095	168	79	255	3656	52.615	2.000	0.163	0.927
ID267879	267879	None	44.718	13.124	5.587	0	74	74	2	1	-10921639	139.714	137	89	186	2934	28.735	6.293	0.153	1.292
ID267880	267880	18	70.860	24.868	10.648	0	74	74	2	1	-10921639	213.095	217	148	255	4475	32.351	4.800	0.191	2.109
ID267881	267881	3	52.165	17.694	22.177	0	74	74	2	1	-10921639	162.238	168	113	220	3407	33.195	4.800	0.170	1.419
ID267882	267882	11	66.903	24.771	22.597	0	74	74	2	1	-10921639	189.905	192	93	255	3988	41.744	4.800	0.172	1.338
ID267872	267872	3	43.247	16.284	22.801	0	75	75	2	1	-10921639	135.810	127	51	241	2852	42.934	2.000	0.094	0.541
ID267873	267873	None	40.447	31.000	35.000	0	75	75	2	1	-10921639	73.857	72	27	158	1551	31.321	2.000	0.189	0.751
ID267868	267868	None	43.514	11.523	12.518	0	75	75	2	1	-10921639	131.810	127	79	203	2768	33.413	7.600	0.118	0.831
ID267869	267869	None	45.383	15.997	17.770	0	75	75	2	1	-10921639	158.143	155	103	213	3321	33.504	2.000	0.110	0.936
ID267870	267870	None	40.557	22.941	19.237	0	75	75	2	1	-10921639	166.476	151	106	241	3496	38.742	2.000	0.073	0.583
ID267871	267871	11	68.769	24.678	22.367	0	75	75	2	1	-10921639	193.714	196	110	255	4068	41.986	2.000	0.173	1.363
ID267867	267867	18	66.907	26.510	11.540	0	75	75	2	1	-10921639	165.333	158	62	255	3472	55.398	2.000	0.149	0.775
ID267894	267894	19	41.781	15.620	5.757	0	76	76	2	1	-10921639	135.667	137	89	179	2849	27.942	2.000	0.131	1.128
ID267895	267895	18	53.998	24.969	10.515	0	76	76	2	1	-10921639	172.238	172	103	234	3617	33.250	6.235	0.158	1.413
ID267896	267896	None	48.973	20.740	11.941	0	76	76	2	1	-10921639	175.238	168	120	234	3680	31.559	4.800	0.132	1.297
ID267897	267897	11	49.682	24.034	21.269	0	76	76	2	1	-10921639	195.762	206	124	255	4111	40.435	6.379	0.102	0.896
ID267898	267898	3	58.642	17.250	22.479	0	76	76	2	1	-10921639	176.524	189	99	255	3707	41.298	4.800	0.140	1.052
ID267899	267899	None	60.259	24.598	24.280	0	76	76	2	1	-10921639	195.143	199	106	255	4098	42.821	6.281	0.165	1.294
ID267892	267892	11	66.425	24.592	21.945	0	77	77	2	1	-10921639	214.190	234	130	255	4498	40.106	7.600	0.172	1.569
ID267893	267893	3	44.636	16.643	22.820	0	77	77	2	1	-10921639	158.810	158	79	227	3335	38.946	2.000	0.126	0.915
ID267889	267889	19	50.911	15.642	5.331	0	77	77	2	1	-10921639	125.714	120	44	206	2640	41.649	2.000	0.175	0.899
ID267890	267890	None	45.214	18.076	8.439	0	77	77	2	1	-10921639	149.381	144	89	234	3137	38.504	7.600	0.105	0.739
ID267891	267891	20	56.564	26.714	14.538	0	77	77	2	1	-10921639	158.000	168	65	217	3318	40.358	4.800	0.185	1.221
ID267900	267900	19	70.019	15.009	5.905	0	78	78	2	1	-10921639	176.381	175	93	241	3704	42.407	2.000	0.178	1.259
ID267901	267901	20	52.287	26.770	12.067	0	78	78	2	1	-10921639	155.619	155	72	213	3268	36.462	6.352	0.161	1.186
ID267902	267902	11	54.931	23.039	19.694	0	78	78	2	1	-10921639	168.238	151	96	255	3533	41.431	2.000	0.121	0.878
ID267908	267908	21	41.193	24.669	20.945	0	79	79	2	1	-10921639	182.810	179	134	230	3839	31.973	7.600	0.085	0.892
ID267909	267909	None	47.041	28.093	22.197	0	79	79	2	1	-10921639	160.381	168	96	237	3368	34.832	7.600	0.127	1.040
ID267910	267910	3	49.004	16.650	22.605	0	79	79	2	1	-10921639	167.667	175	86	217	3521	38.500	2.000	0.135	1.035
ID267904	267904	22	46.230	19.340	8.347	0	79	79	2	1	-10921639	179.048	179	103	255	3760	38.267	7.600	0.108	0.916
ID267905	267905	20	47.197	26.523	11.876	0	79	79	2	1	-10921639	164.286	161	110	237	3450	41.127	2.000	0.140	0.980
ID267906	267906	None	41.227	15.866	19.240	0	79	79	2	1	-10921639	177.667	182	110	227	3731	30.696	2.000	0.116	1.201
ID267907	267907	11	44.943	22.153	18.718	0	79	79	2	1	-10921639	180.143	182	99	241	3783	32.604	7.600	0.122	1.201
ID267903	267903	19	64.202	15.816	6.567	0	79	79	2	1	-10921639	189.952	199	127	255	3989	38.798	3.200	0.172	1.438
ID267884	267884	22	57.750	19.055	8.212	0	80	80	2	1	-10921639	188.762	186	113	255	3964	44.452	7.600	0.132	0.989
ID267885	267885	20	63.436	27.092	11.375	0	80	80	2	1	-10921639	153.333	151	62	220	3220	49.470	2.000	0.189	0.985
ID267886	267886	11	59.411	22.490	18.566	0	80	80	2	1	-10921639	191.857	189	124	255	4029	38.990	4.800	0.154	1.312
ID267887	267887	3	49.587	16.226	22.634	0	80	80	2	1	-10921639	157.714	165	79	227	3312	38.757	2.000	0.140	0.999
ID267888	267888	21	49.082	25.074	23.413	0	80	80	2	1	-10921639	180.190	186	117	248	3784	32.119	4.800	0.125	1.245
ID267883	267883	19	55.107	16.854	5.912	0	80	80	2	1	-10921639	176.762	175	72	248	3712	43.716	4.800	0.146	1.033
ID267916	267916	22	54.263	18.957	8.037	0	81	81	2	1	-10921639	182.190	186	110	234	3826	35.409	7.600	0.148	1.325
ID267917	267917	23	50.196	22.103	10.175	0	81	81	2	1	-10921639	182.238	179	110	255	3827	35.140	7.600	0.129	1.185
ID267918	267918	20	45.660	27.793	11.946	0	81	81	2	1	-10921639	138.952	141	65	203	2918	38.718	6.348	0.126	0.801
ID267919	267919	None	43.477	14.560	19.168	0	81	81	2	1	-10921639	184.095	186	124	234	3866	31.939	2.000	0.111	1.154
ID267920	267920	11	59.566	22.634	18.672	0	81	81	2	1	-10921639	191.381	182	124	255	4019	42.223	7.600	0.115	0.937
ID267921	267921	None	46.752	28.759	20.524	0	81	81	2	1	-10921639	130.476	144	37	203	2740	44.943	2.000	0.146	0.738
ID267911	267911	22	49.815	16.473	7.754	0	82	82	2	1	-10921639	178.190	172	127	234	3742	33.184	3.200	0.117	1.125
ID267912	267912	23	46.492	21.572	10.486	0	82	82	2	1	-10921639	186.762	179	144	234	3922	29.122	7.600	0.130	1.471
ID267913	267913	20	61.061	27.620	12.336	0	82	82	2	1	-10921639	162.952	161	65	230	3422	47.995	2.000	0.164	0.954
ID267914	267914	11	50.042	22.987	19.265	0	82	82	2	1	-10921639	177.857	182	93	244	3735	42.385	6.396	0.100	0.764
ID267915	267915	None	46.621	24.321	22.200	0	82	82	2	1	-10921639	182.619	186	127	241	3835	35.688	6.061	0.114	1.044
ID267924	267924	24	52.978	16.155	14.819	0	83	83	2	1	-10921639	174.000	168	124	255	3654	34.335	3.200	0.127	1.140
ID267925	267925	20	44.405	26.235	14.978	0	83	83	2	1	-10921639	152.857	148	117	223	3210	29.796	7.600	0.092	0.867
ID267926	267926	None	44.070	28.617	21.488	0	83	83	2	1	-10921639	112.286	117	55	192	2358	44.651	2.000	0.131	0.582
ID267922	267922	None	41.451	12.055	4.871	0	83	83	2	1	-10921639	132.524	130	55	199	2783	37.444	4.800	0.159	0.969
ID267923	267923	23	65.261	20.432	8.061	0	83	83	2	1	-10921639	191.238	203	99	255	4016	44.822	2.000	0.142	1.064
ID267927	267927	23	69.779	18.422	7.048	0	84	84	2	1	-10921639	199.381	206	106	255	4187	40.948	4.800	0.200	1.624
ID267928	267928	24	64.337	16.223	15.219	0	84	84	2	1	-10921639	197.571	199	113	255	4149	43.425	2.000	0.142	1.130
ID267929	267929	None	53.604	24.161	20.903	0	84	84	2	1	-10921639	213.381	217	158	255	4481	28.659	4.800	0.149	1.928
ID267930	267930	26	48.186	16.481	22.879	0	84	84	2	1	-10921639	153.857	151	75	230	3231	39.989	4.800	0.128	0.873
ID267932	267932	20	48.918	26.909	13.768	0	85	85	2	1	-10921639	172.667	182	103	234	3626	36.479	7.600	0.148	1.217
ID267933	267933	24	66.547	16.241	15.403	0	85	85	2	1	-10921639	204.762	217	110	255	4300	40.278	4.800	0.185	1.587
ID267934	267934	25	59.595	28.420	21.670	0	85	85	2	1	-10921639	165.048	151	103	255	3466	45.208	4.800	0.192	1.178
ID267935	267935	26	58.404	17.767	23.866	0	85	85	2	1	-10921639	177.762	175	106	255	3733	46.032	4.800	0.152	1.020
ID267931	267931	23	65.090	19.671	8.179	0	85	85	2	1	-10921639	207.333	220	113	255	4354	46.445	6.303	0.164	1.259
ID267940	267940	25	42.376	28.125	21.072	0	86	86	2	1	-10921639	133.333	134	41	199	2800	42.631	2.000	0.097	0.551
ID267941	267941	27	49.952	23.548	22.113	0	86	86	2	1	-10921639	194.381	189	151	255	4082	33.013	6.342	0.115	1.211
ID267942	267942	None	40.138	13.985	22.696	0	86	86	2	1	-10921639	144.667	151	82	217	3038	34.669	2.000	0.120	0.897
ID267943	267943	26	55.897	17.921	23.801	0	86	86	2	1	-10921639	172.429	182	89	255	3621	42.251	2.000	0.130	0.937
ID267936	267936	23	72.534	19.950	8.225	0	86	86	2	1	-10921639	207.619	210	134	255	4360	43.088	6.295	0.185	1.506
ID267937	267937	20	60.634	27.026	11.938	0	86	86	2	1	-10921639	166.476	168	86	223	3496	40.111	2.000	0.165	1.175
ID267938	267938	None	40.687	10.722	13.146	0	86	86	2	1	-10921639	134.190	130	75	210	2818	36.929	2.000	0.099	0.653
ID267939	267939	24	74.704	16.006	15.411	0	86	86	2	1	-10921639	213.333	227	120	255	4480	45.513	4.800	0.194	1.521
ID267968	267968	24	59.597	16.273	14.770	0	87	87	2	1	-10921639	196.238	196	120	255	4121	38.534	2.000	0.146	1.298
ID267969	267969	25	46.735	27.711	21.658	0	87	87	2	1	-10921639	133.095	141	55	223	2795	43.445	2.000	0.137	0.738
ID267970	267970	26	52.121	16.101	23.167	0	87	87	2	1	-10921639	178.762	179	120	241	3754	30.471	4.800	0.163	1.641
ID267971	267971	27	47.318	23.608	23.145	0	87	87	2	1	-10921639	188.190	199	110	251	3952	40.671	2.000	0.100	0.843
ID267964	267964	28	53.287	12.735	4.755	0	87	87	2	1	-10921639	151.952	151	99	248	3191	33.813	4.800	0.153	1.192
ID267965	267965	23	59.775	18.221	7.533	0	87	87	2	1	-10921639	203.429	206	148	255	4272	31.328	4.800	0.155	1.743
ID267966	267966	None	48.650	22.174	9.210	0	87	87	2	1	-10921639	189.000	196	79	244	3969	39.254	4.800	0.130	1.107
ID267967	267967	20	64.906	26.944	12.666	0	87	87	2	1	-10921639	174.667	172	130	237	3668	34.889	4.800	0.216	1.781
ID267948	267948	24	70.920	16.010	15.903	0	88	88	2	1	-10921639	205.048	213	141	255	4306	38.499	2.000	0.170	1.547
ID267949	267949	27	56.233	25.030	21.643	0	88	88	2	1	-10921639	180.524	189	113	255	3791	40.574	3.200	0.154	1.185
ID267950	267950	26	68.454	17.537	23.903	0	88	88	2	1	-10921639	187.952	206	86	255	3947	51.144	2.000	0.159	1.008
ID267944	267944	28	46.762	13.624	5.108	0	88	88	2	1	-10921639	147.952	141	72	248	3107	37.295	2.000	0.124	0.874
ID267945	267945	23	70.997	19.246	8.628	0	88	88	2	1	-10921639	209.238	230	130	255	4394	46.411	4.800	0.162	1.258
ID267946	267946	29	58.316	9.468	12.194	0	88	88	2	1	-10921639	142.381	137	72	220	2990	39.254	4.800	0.208	1.249
ID267947	267947	20	53.529	27.464	12.120	0	88	88	2	1	-10921639	165.190	168	79	230	3469	37.661	6.127	0.147	1.122
ID267972	267972	23	66.128	18.212	7.423	0	89	89	2	1	-10921639	205.857	230	72	255	4323	53.698	7.600	0.177	1.154
ID267973	267973	29	42.699	9.134	12.325	0	89	89	2	1	-10921639	129.286	127	65	182	2715	31.971	7.600	0.134	0.953
ID267974	267974	20	71.827	27.893	12.128	0	89	89	2	1	-10921639	170.619	179	72	255	3583	50.226	4.800	0.201	1.136
ID267975	267975	24	63.282	15.893	15.433	0	89	89	2	1	-10921639	191.714	192	120	255	4026	43.508	2.000	0.152	1.164
ID267976	267976	27	51.056	24.390	21.902	0	89	89	2	1	-10921639	208.238	213	113	255	4373	38.278	6.348	0.111	1.085
ID267977	267977	26	69.915	16.483	23.452	0	89	89	2	1	-10921639	189.762	175	124	255	3985	44.628	4.800	0.197	1.400
ID267956	267956	26	66.715	16.328	23.291	0	90	90	2	1	-10921639	182.857	196	106	234	3840	41.447	4.800	0.196	1.448
ID267951	267951	23	60.914	17.588	7.946	0	90	90	2	1	-10921639	202.429	213	127	244	4251	32.996	4.800	0.157	1.665
ID267952	267952	29	54.419	9.476	11.969	0	90	90	2	1	-10921639	138.048	144	75	203	2899	38.258	3.200	0.213	1.265
ID267953	267953	20	59.860	27.999	13.132	0	90	90	2	1	-10921639	178.238	179	96	255	3743	48.225	3.200	0.149	0.957
ID267954	267954	24	62.631	15.434	15.989	0	90	90	2	1	-10921639	197.952	206	89	255	4157	43.217	4.800	0.169	1.325
ID267955	267955	27	51.196	24.210	21.175	0	90	90	2	1	-10921639	210.952	217	141	255	4430	37.678	4.800	0.125	1.245
ID267996	267996	23	72.235	18.698	7.967	0	91	91	2	1	-10921639	211.476	217	137	255	4441	37.103	4.800	0.195	1.864
ID267997	267997	29	54.451	10.115	12.204	0	91	91	2	1	-10921639	134.571	130	75	203	2826	37.941	2.000	0.179	1.075
ID267998	267998	20	49.038	28.376	13.158	0	91	91	2	1	-10921639	196.190	206	124	237	4120	34.184	7.600	0.139	1.403
ID267999	267999	27	62.059	24.717	20.538	0	91	91	2	1	-10921639	204.762	199	120	255	4300	42.536	4.800	0.157	1.306
ID268000	268000	26	59.867	17.065	23.314	0	91	91	2	1	-10921639	188.190	182	144	255	3952	29.286	4.800	0.161	1.784
ID268001	268001	None	42.012	24.165	25.911	0	91	91	2	1	-10921639	139.333	141	65	196	2926	33.745	2.000	0.113	0.841
ID267957	267957	None	45.040	13.036	5.040	0	92	92	2	1	-10921639	135.857	134	72	192	2853	35.183	2.000	0.127	0.869
ID267958	267958	23	74.548	18.292	7.566	0	92	92	2	1	-10921639	208.381	217	120	255	4376	48.826	4.800	0.185	1.334
ID267959	267959	29	51.068	10.080	12.023	0	92	92	2	1	-10921639	143.857	144	82	227	3021	37.017	2.000	0.122	0.848
ID267960	267960	20	53.353	29.187	12.517	0	92	92	2	1	-10921639	156.381	144	62	241	3284	49.427	2.000	0.139	0.774
ID267961	267961	30	45.038	21.007	14.566	0	92	92	2	1	-10921639	196.286	196	144	255	4122	32.559	6.416	0.086	0.951
ID267962	267962	27	70.906	24.644	21.171	0	92	92	2	1	-10921639	218.238	213	144	255	4583	33.106	6.317	0.196	2.161
ID267963	267963	26	42.861	17.099	22.919	0	92	92	2	1	-10921639	160.952	151	106	234	3380	36.154	7.600	0.088	0.717
ID267989	267989	23	67.422	19.869	8.428	0	93	93	2	1	-10921639	175.190	172	82	255	3679	54.432	6.311	0.176	0.961
ID267990	267990	29	62.833	9.588	11.876	0	93	93	2	1	-10921639	169.524	161	79	255	3560	43.988	2.000	0.148	0.995
ID267991	267991	30	52.004	21.236	13.961	0	93	93	2	1	-10921639	210.524	213	134	255	4421	37.149	3.200	0.097	1.004
ID267992	267992	20	53.003	27.023	13.588	0	93	93	2	1	-10921639	184.429	175	113	255	3873	37.935	2.000	0.124	1.070
ID267993	267993	31	53.730	16.193	17.898	0	93	93	2	1	-10921639	210.000	213	141	255	4410	35.623	2.000	0.108	1.148
ID267994	267994	27	68.501	24.982	20.275	0	93	93	2	1	-10921639	177.619	175	127	255	3730	37.743	2.000	0.182	1.449
ID267995	267995	None	47.623	23.236	26.223	0	93	93	2	1	-10921639	128.143	134	72	186	2691	32.509	2.000	0.138	0.959
ID267988	267988	27	64.991	24.883	20.655	0	94	94	2	1	-10921639	179.952	175	79	255	3779	43.485	2.000	0.148	1.065
ID267984	267984	23	62.896	19.425	8.528	0	94	94	2	1	-10921639	211.476	223	120	255	4441	44.325	4.800	0.150	1.247
ID267985	267985	29	41.971	9.111	11.518	0	94	94	2	1	-10921639	143.476	141	89	199	3013	28.611	7.600	0.164	1.410
ID267986	267986	20	70.435	27.489	12.231	0	94	94	2	1	-10921639	161.810	155	55	255	3398	49.328	2.000	0.174	0.973
ID267987	267987	31	62.618	15.094	15.222	0	94	94	2	1	-10921639	203.476	213	130	255	4273	40.653	4.800	0.148	1.292
ID267980	267980	20	64.945	26.761	12.432	0	95	95	2	1	-10921639	192.762	189	110	255	4048	45.492	4.800	0.178	1.278
ID267981	267981	31	52.745	15.245	14.806	0	95	95	2	1	-10921639	199.333	189	134	255	4186	39.562	6.036	0.130	1.162
ID267982	267982	None	43.237	14.975	17.501	0	95	95	2	1	-10921639	184.714	186	130	255	3879	34.270	2.000	0.069	0.699
ID267983	267983	27	78.498	25.282	20.264	0	95	95	2	1	-10921639	203.381	206	127	255	4271	43.867	2.000	0.192	1.490
ID267978	267978	23	64.539	19.527	8.476	0	95	95	2	1	-10921639	206.667	230	103	255	4340	51.016	4.800	0.167	1.161
ID267979	267979	29	67.823	8.638	10.706	0	95	95	2	1	-10921639	146.429	144	48	237	3075	45.474	2.000	0.191	1.033
ID268012	268012	31	41.007	14.709	14.515	0	96	96	2	1	-10921639	179.810	182	110	237	3776	34.787	6.354	0.090	0.855
ID268013	268013	27	64.443	25.863	19.876	0	96	96	2	1	-10921639	192.952	196	127	255	4052	38.787	3.200	0.157	1.346
ID268014	268014	54	41.380	14.482	20.770	0	96	96	2	1	-10921639	150.905	148	72	244	3169	42.363	7.600	0.121	0.770
ID268015	268015	38	60.673	23.047	25.385	0	96	96	2	1	-10921639	150.905	151	96	227	3169	37.555	2.000	0.155	1.077
ID268009	268009	23	51.123	18.325	7.942	0	96	96	2	1	-10921639	175.476	175	99	255	3685	40.547	7.600	0.124	0.955
ID268010	268010	29	69.763	8.792	11.279	0	96	96	2	1	-10921639	147.238	144	75	255	3092	44.345	2.000	0.198	1.095
ID268011	268011	None	45.986	21.138	11.010	0	96	96	2	1	-10921639	202.905	213	134	255	4261	41.719	2.000	0.073	0.665
ID268004	268004	20	46.678	27.826	11.873	0	97	97	2	1	-10921639	132.952	134	51	210	2792	45.162	2.000	0.106	0.563
ID268005	268005	31	47.157	15.661	14.504	0	97	97	2	1	-10921639	196.524	196	144	255	4127	28.863	6.370	0.127	1.539
ID268006	268006	27	56.275	25.262	19.955	0	97	97	2	1	-10921639	187.048	189	113	255	3928	36.074	2.000	0.148	1.337
ID268007	268007	54	58.745	14.446	21.087	0	97	97	2	1	-10921639	167.286	161	82	255	3513	49.510	2.000	0.148	0.869
ID268002	268002	23	67.940	18.954	8.599	0	97	97	2	1	-10921639	214.190	217	130	255	4498	42.940	7.600	0.170	1.452
ID268003	268003	29	58.091	8.783	11.169	0	97	97	2	1	-10921639	138.095	144	75	213	2900	39.290	4.800	0.220	1.270
ID268008	268008	38	53.148	23.532	25.645	0	97	97	2	1	-10921639	129.905	127	65	217	2728	44.696	3.200	0.174	0.863
ID268020	268020	27	69.908	26.603	19.365	0	98	98	2	1	-10921639	198.571	186	103	255	4170	53.064	4.800	0.174	1.109
ID268021	268021	32	70.779	18.356	22.646	0	98	98	2	1	-10921639	210.476	210	127	255	4420	40.079	4.800	0.194	1.710
ID268016	268016	23	58.757	19.594	8.067	0	98	98	2	1	-10921639	205.810	220	93	255	4322	43.862	4.800	0.167	1.340
ID268017	268017	29	42.516	8.381	11.225	0	98	98	2	1	-10921639	134.095	130	86	196	2816	28.750	4.800	0.147	1.199
ID268018	268018	20	46.246	27.341	11.845	0	98	98	2	1	-10921639	169.143	179	96	223	3552	35.018	4.800	0.146	1.233
ID268019	268019	31	52.633	14.807	14.565	0	98	98	2	1	-10921639	183.619	179	113	255	3856	35.892	4.800	0.132	1.191
ID268032	268032	38	81.595	23.225	25.290	0	99	99	2	1	-10921639	179.571	179	89	255	3771	47.347	2.000	0.215	1.344
ID268028	268028	31	51.489	13.922	14.069	0	99	99	2	1	-10921639	174.095	161	113	244	3656	36.318	2.000	0.127	1.078
ID268029	268029	39	43.584	17.983	15.118	0	99	99	2	1	-10921639	210.238	206	148	255	4415	32.431	4.800	0.091	1.083
ID268030	268030	27	58.717	26.482	18.699	0	99	99	2	1	-10921639	214.571	203	161	255	4506	32.491	4.800	0.159	1.811
ID268031	268031	32	77.928	17.952	22.791	0	99	99	2	1	-10921639	198.000	206	99	255	4158	44.821	4.800	0.220	1.591
ID268025	268025	23	46.501	17.565	8.606	0	99	99	2	1	-10921639	182.571	182	113	237	3834	37.199	2.000	0.122	1.067
ID268026	268026	None	56.126	22.949	10.164	0	99	99	2	1	-10921639	224.714	248	134	255	4719	43.337	4.800	0.131	1.201
ID268027	268027	20	54.951	27.224	12.883	0	99	99	2	1	-10921639	174.905	186	68	255	3673	58.100	2.000	0.114	0.618
ID268036	268036	23	59.670	18.950	8.803	0	100	100	2	1	-10921639	210.714	220	110	255	4425	43.088	7.600	0.135	1.162
ID268037	268037	20	40.944	26.909	12.639	0	100	100	2	1	-10921639	163.524	165	72	241	3434	45.918	2.000	0.107	0.690
ID268038	268038	39	42.175	15.547	16.457	0	100	100	2	1	-10921639	183.333	192	127	237	3850	30.912	4.800	0.120	1.266
ID268039	268039	32	67.793	18.123	23.121	0	100	100	2	1	-10921639	182.095	192	103	255	3824	43.941	4.800	0.216	1.471
ID268040	268040	38	46.249	24.214	24.969	0	100	100	2	1	-10921639	149.381	148	68	234	3137	39.943	3.200	0.134	0.886
ID268024	268024	32	42.301	18.996	23.402	0	101	101	2	1	-10921639	159.000	161	106	206	3339	28.910	6.031	0.137	1.327
ID268022	268022	23	43.292	18.545	8.497	0	101	101	2	1	-10921639	166.714	172	75	244	3501	43.383	2.000	0.103	0.720
ID268023	268023	20	50.845	25.733	11.935	0	101	101	2	1	-10921639	177.714	186	82	255	3732	45.796	2.000	0.109	0.762
ID268041	268041	None	41.103	26.947	18.956	0	102	102	2	1	-10921639	131.524	124	65	192	2762	40.428	7.600	0.124	0.716
ID268035	268035	23	44.310	17.314	9.118	0	103	103	2	1	-10921639	172.048	182	124	203	3613	25.623	4.800	0.144	1.695
ID268033	268033	23	43.791	17.809	7.836	0	104	104	2	1	-10921639	132.952	130	86	189	2792	34.643	4.800	0.154	1.024
ID268034	268034	None	42.796	20.756	14.824	0	104	104	2	1	-10921639	136.952	134	82	199	2876	30.289	3.200	0.115	0.933
ID268042	268042	None	41.600	31.000	35.000	0	105	105	2	1	-10921639	101.762	106	44	148	2137	24.077	7.600	0.235	1.611
ID268043	268043	None	51.950	16.718	6.898	0	110	110	2	1	-10921639	118.333	113	51	203	2485	36.686	2.000	0.142	0.802
ID268045	268045	None	42.246	16.893	7.751	0	113	113	2	1	-10921639	97.000	99	31	161	2037	35.389	2.000	0.173	0.808
ID268049	268049	None	49.777	10.777	5.486	0	114	114	2	1	-10921639	140.190	137	72	199	2944	33.452	7.600	0.178	1.264
ID268048	268048	None	42.921	17.964	31.025	0	115	115	2	1	-10921639	114.905	117	48	172	2413	29.502	2.000	0.166	1.109
ID268046	268046	None	54.933	15.944	7.429	0	115	115	2	1	-10921639	137.905	137	82	189	2896	36.230	7.600	0.183	1.179
ID268047	268047	None	51.703	28.711	21.111	0	115	115	2	1	-10921639	111.143	106	68	172	2334	32.253	2.000	0.219	1.237
ID268044	268044	None	51.308	16.748	7.520	0	117	117	2	1	-10921639	127.952	127	58	192	2687	40.118	2.000	0.186	1.002
ID268050	268050	None	44.028	16.952	7.995	0	123	123	2	1	-10921639	114.238	110	65	192	2399	32.153	4.800	0.189	1.127
ID268051	268051	None	42.644	16.579	7.444	0	125	125	2	1	-10921639	123.333	124	55	179	2590	31.875	4.800	0.196	1.267
ID268052	268052	33	48.870	16.910	7.868	0	127	127	2	1	-10921639	102.571	99	51	172	2154	33.946	2.000	0.183	0.933
ID268053	268053	33	46.858	17.256	9.061	0	128	128	2	1	-10921639	111.905	110	68	186	2350	32.651	2.000	0.174	1.018
ID268055	268055	None	44.783	27.508	13.121	0	133	133	2	1	-10921639	106.190	103	62	168	2230	26.258	7.600	0.216	1.437
ID268054	268054	None	45.669	16.842	8.071	0	134	134	2	1	-10921639	99.857	93	44	155	2097	32.871	2.000	0.230	1.135
ID268056	268056	34	50.853	33.513	11.482	0	135	135	2	1	-10921639	97.429	99	20	179	2046	45.208	7.600	0.181	0.659
ID268057	268057	34	52.190	33.413	11.055	0	136	136	2	1	-10921639	129.381	120	65	196	2717	37.491	4.800	0.185	1.079
ID268058	268058	None	43.632	33.564	11.188	0	138	138	2	1	-10921639	94.143	96	24	182	1977	35.431	2.000	0.171	0.775
ID268059	268059	None	48.331	31.000	35.000	0	139	139	2	1	-10921639	109.143	113	48	172	2292	32.932	4.000	0.216	1.179
ID268060	268060	None	45.522	17.748	9.066	0	143	143	2	1	-10921639	120.429	117	72	206	2529	33.090	2.000	0.136	0.870
ID268065	268065	35	54.311	17.099	9.221	0	145	145	2	1	-10921639	137.381	130	89	227	2885	32.358	6.320	0.176	1.268
ID268066	268066	36	46.563	23.023	19.112	0	145	145	2	1	-10921639	111.429	106	55	168	2340	33.110	2.000	0.181	1.030
ID268061	268061	None	41.807	29.754	4.276	0	146	146	2	1	-10921639	109.762	103	34	182	2305	37.446	6.384	0.153	0.776
ID268062	268062	35	52.928	17.087	9.594	0	146	146	2	1	-10921639	124.762	130	48	213	2620	40.271	2.000	0.167	0.885
ID268063	268063	36	42.915	22.925	18.991	0	146	146	2	1	-10921639	123.810	130	79	179	2600	30.687	4.800	0.166	1.151
ID268064	268064	None	45.240	28.798	19.665	0	146	146	2	1	-10921639	119.476	120	58	186	2509	32.494	4.800	0.168	1.059
ID268069	268069	35	60.678	18.335	9.441	0	147	147	2	1	-10921639	162.286	165	82	217	3408	39.847	6.304	0.190	1.298
ID268068	268068	None	65.604	20.471	9.379	0	148	148	2	1	-10921639	179.952	186	86	241	3779	41.716	4.800	0.238	1.656
ID268067	268067	35	66.288	18.719	9.341	0	148	148	2	1	-10921639	187.476	186	120	241	3937	33.939	4.800	0.248	2.198
ID268072	268072	None	43.168	17.525	22.303	0	149	149	2	1	-10921639	95.524	86	37	165	2006	33.905	2.000	0.156	0.760
ID268070	268070	35	60.463	18.229	9.324	0	149	149	2	1	-10921639	148.000	148	89	206	3108	36.963	6.335	0.190	1.279
ID268071	268071	None	43.808	27.719	18.187	0	149	149	2	1	-10921639	154.095	155	86	220	3236	34.551	4.800	0.158	1.218
ID268084	268084	None	46.452	23.415	25.866	0	150	150	2	1	-10921639	114.333	113	55	186	2401	35.744	2.000	0.164	0.903
ID268082	268082	35	57.618	18.666	9.347	0	150	150	2	1	-10921639	158.857	165	89	220	3336	32.470	4.800	0.204	1.661
ID268083	268083	37	50.133	24.229	17.759	0	150	150	2	1	-10921639	176.857	179	110	223	3714	33.195	4.800	0.173	1.575
ID268073	268073	35	60.268	17.709	9.173	0	151	151	2	1	-10921639	169.190	168	93	227	3553	32.648	6.327	0.211	1.806
ID268074	268074	37	40.630	24.120	19.369	0	151	151	2	1	-10921639	140.048	141	79	182	2941	27.043	7.600	0.139	1.264
ID268075	268075	None	45.438	18.244	23.116	0	151	151	2	1	-10921639	105.238	106	51	186	2210	36.145	3.200	0.171	0.849
ID268076	268076	35	82.215	17.645	9.993	0	152	152	2	1	-10921639	181.143	175	117	255	3804	42.117	4.800	0.240	1.666
ID268077	268077	37	40.033	23.749	19.221	0	152	152	2	1	-10921639	162.000	161	103	220	3402	26.393	4.800	0.141	1.519
ID268078	268078	98	52.548	28.143	18.852	0	152	152	2	1	-10921639	149.857	144	79	220	3147	40.987	7.600	0.129	0.837
ID268080	268080	37	40.122	22.071	18.157	0	153	153	2	1	-10921639	154.000	151	79	230	3234	32.989	2.000	0.103	0.869
ID268081	268081	98	53.257	28.274	18.572	0	153	153	2	1	-10921639	153.619	158	55	248	3226	45.550	2.000	0.133	0.792
ID268079	268079	35	51.478	17.427	9.158	0	153	153	2	1	-10921639	161.952	165	99	210	3401	30.212	4.800	0.162	1.493
ID268085	268085	40	62.539	24.878	19.595	0	154	154	2	1	-10921639	181.238	196	75	255	3806	51.532	7.600	0.154	0.938
ID268086	268086	None	46.427	38.000	3.000	0	155	155	2	1	-10921639	88.952	96	51	134	1868	24.130	4.800	0.292	1.664
ID268087	268087	None	40.065	2.807	5.080	0	155	155	2	1	-10921639	107.190	106	65	155	2251	25.901	3.200	0.163	1.162
ID268088	268088	40	40.814	26.006	19.449	0	155	155	2	1	-10921639	146.095	141	99	203	3068	29.567	4.800	0.123	1.086
ID268089	268089	41	55.021	18.129	22.965	0	155	155	2	1	-10921639	137.762	130	79	210	2893	34.425	2.000	0.182	1.233
ID268090	268090	None	43.709	23.925	24.579	0	155	155	2	1	-10921639	118.619	117	48	189	2491	41.457	2.000	0.137	0.688
ID268092	268092	42	64.474	17.745	8.821	0	156	156	2	1	-10921639	191.238	189	130	251	4016	36.427	4.800	0.174	1.555
ID268093	268093	40	53.222	25.539	19.860	0	156	156	2	1	-10921639	176.429	179	103	255	3705	37.681	4.800	0.156	1.263
ID268094	268094	41	46.141	17.968	24.116	0	156	156	2	1	-10921639	136.714	130	96	189	2871	27.225	4.800	0.156	1.356
ID268095	268095	None	40.009	38.000	26.000	0	156	156	2	1	-10921639	83.429	77	41	124	1752	27.949	2.000	0.207	1.023
ID268091	268091	43	57.116	19.650	8.285	0	156	156	2	1	-10921639	178.524	182	110	251	3749	45.539	6.337	0.174	1.161
ID268100	268100	40	41.071	25.944	19.894	0	157	157	2	1	-10921639	150.857	151	110	210	3168	28.808	6.060	0.100	0.950
ID268101	268101	41	43.282	17.985	23.054	0	157	157	2	1	-10921639	122.286	120	79	182	2568	26.418	4.800	0.150	1.206
ID268096	268096	None	44.908	0.000	7.000	0	157	157	2	1	-10921639	96.000	106	38	175	2016	37.510	3.200	0.157	0.696
ID268097	268097	43	71.267	20.884	7.810	0	157	157	2	1	-10921639	180.429	182	99	255	3789	45.630	2.000	0.165	1.122
ID268098	268098	42	50.188	18.395	9.147	0	157	157	2	1	-10921639	177.000	182	99	234	3717	38.905	6.330	0.128	1.032
ID268099	268099	None	40.770	17.121	15.381	0	157	157	2	1	-10921639	143.857	137	86	223	3021	33.527	4.800	0.145	1.089
ID268104	268104	41	41.554	18.669	23.380	0	158	158	2	1	-10921639	140.762	134	93	206	2956	32.072	2.000	0.107	0.849
ID268102	268102	43	70.602	20.437	8.484	0	158	158	2	1	-10921639	219.905	234	110	255	4618	45.791	7.600	0.174	1.425
ID268103	268103	40	55.173	26.127	20.091	0	158	158	2	1	-10921639	144.000	134	68	237	3024	46.063	2.000	0.111	0.623
ID268108	268108	41	59.332	18.195	23.595	0	159	159	2	1	-10921639	137.333	137	55	227	2884	42.655	2.000	0.204	1.091
ID268109	268109	44	52.368	23.702	25.125	0	159	159	2	1	-10921639	114.381	103	48	223	2402	42.097	2.000	0.146	0.692
ID268105	268105	None	64.622	18.476	7.634	0	159	159	2	1	-10921639	217.381	220	151	255	4565	34.744	6.327	0.159	1.714
ID268106	268106	43	69.445	21.156	8.160	0	159	159	2	1	-10921639	218.381	227	103	255	4586	47.130	4.800	0.178	1.397
ID268107	268107	None	43.538	22.742	18.649	0	159	159	2	1	-10921639	167.095	175	117	230	3509	30.149	6.390	0.129	1.263
ID268116	268116	44	45.832	23.325	25.192	0	160	160	2	1	-10921639	111.571	106	72	179	2343	30.836	2.000	0.168	1.042
ID268112	268112	43	68.127	21.199	8.309	0	160	160	2	1	-10921639	211.143	230	113	255	4434	44.148	7.600	0.188	1.516
ID268113	268113	None	43.784	33.695	10.782	0	160	160	2	1	-10921639	94.524	96	37	161	1985	34.815	3.200	0.180	0.828
ID268114	268114	40	80.477	27.054	19.987	0	160	160	2	1	-10921639	202.905	199	124	255	4261	44.207	2.000	0.199	1.526
ID268115	268115	41	40.687	17.801	23.607	0	160	160	2	1	-10921639	99.762	93	34	158	2095	34.973	2.000	0.134	0.673
ID268117	268117	43	60.769	20.889	8.499	0	161	161	2	1	-10921639	177.429	189	82	255	3726	54.484	7.600	0.154	0.870
ID268118	268118	40	72.665	25.898	19.919	0	161	161	2	1	-10921639	201.667	213	134	255	4235	40.268	7.600	0.171	1.465
ID268110	268110	43	70.925	21.116	8.960	0	162	162	2	1	-10921639	220.571	223	106	255	4632	38.098	4.800	0.191	1.857
ID268111	268111	40	68.022	26.591	19.507	0	162	162	2	1	-10921639	201.048	220	103	255	4222	50.059	4.800	0.176	1.203
ID268124	268124	43	72.636	19.664	9.026	0	163	163	2	1	-10921639	213.714	237	106	255	4488	48.622	4.800	0.173	1.294
ID268125	268125	None	49.034	26.128	12.281	0	163	163	2	1	-10921639	161.143	158	93	241	3384	36.743	7.600	0.134	1.035
ID268126	268126	45	49.464	23.587	19.283	0	163	163	2	1	-10921639	213.857	223	134	255	4491	38.346	7.600	0.111	1.111
ID268127	268127	40	55.152	26.693	19.533	0	163	163	2	1	-10921639	185.810	192	79	255	3902	48.799	6.325	0.161	1.054
ID268119	268119	43	63.122	17.786	9.563	0	164	164	2	1	-10921639	226.952	230	165	255	4766	29.760	4.800	0.154	2.036
ID268120	268120	None	41.191	23.125	10.262	0	164	164	2	1	-10921639	165.238	165	68	251	3470	46.110	3.200	0.085	0.562
ID268121	268121	45	52.980	22.452	19.094	0	164	164	2	1	-10921639	199.095	203	106	255	4181	37.215	6.019	0.145	1.351
ID268122	268122	40	51.749	27.508	19.264	0	164	164	2	1	-10921639	174.952	186	75	255	3674	55.811	2.000	0.120	0.672
ID268123	268123	None	61.324	17.805	22.925	0	164	164	2	1	-10921639	145.190	137	75	213	3049	39.289	3.200	0.181	1.133
ID268136	268136	40	60.099	27.287	19.485	0	165	165	2	1	-10921639	216.286	217	103	255	4542	38.172	4.800	0.144	1.430
ID268134	268134	43	66.069	18.018	9.164	0	165	165	2	1	-10921639	195.857	192	137	255	4113	37.616	6.290	0.167	1.489
ID268135	268135	45	56.956	23.167	18.738	0	165	165	2	1	-10921639	214.476	213	137	255	4504	35.712	4.800	0.135	1.430
ID268132	268132	45	55.455	22.961	18.667	0	166	166	2	1	-10921639	210.952	217	124	255	4430	38.890	4.800	0.131	1.254
ID268133	268133	None	40.404	18.186	22.862	0	166	166	2	1	-10921639	130.714	127	79	213	2745	35.388	2.000	0.133	0.866
ID268128	268128	None	49.622	20.754	8.161	0	166	166	2	1	-10921639	172.190	189	79	251	3616	47.999	4.800	0.108	0.699
ID268129	268129	43	51.287	17.650	8.919	0	166	166	2	1	-10921639	195.381	196	120	244	4103	33.768	7.600	0.132	1.346
ID268130	268130	None	44.669	25.957	11.601	0	166	166	2	1	-10921639	154.381	148	79	234	3242	37.473	2.000	0.102	0.760
ID268131	268131	40	62.147	27.320	18.516	0	166	166	2	1	-10921639	226.190	223	161	255	4750	29.029	4.800	0.181	2.389
ID268140	268140	None	40.959	22.469	25.120	0	167	167	2	1	-10921639	115.952	117	55	227	2435	42.043	2.000	0.109	0.540
ID268137	268137	43	64.287	16.987	9.274	0	167	167	2	1	-10921639	202.476	196	155	255	4252	35.068	4.800	0.158	1.579
ID268138	268138	45	49.463	22.878	18.390	0	167	167	2	1	-10921639	199.476	196	113	255	4189	41.488	2.000	0.098	0.859
ID268139	268139	40	45.812	27.401	21.024	0	167	167	2	1	-10921639	190.524	189	134	255	4001	35.193	7.600	0.121	1.165
ID268141	268141	43	66.511	17.610	9.550	0	168	168	2	1	-10921639	204.905	210	144	255	4303	36.057	4.800	0.160	1.568
ID268142	268142	46	54.813	27.233	17.337	0	168	168	2	1	-10921639	191.857	196	82	255	4029	46.542	2.000	0.115	0.851
ID268143	268143	None	48.417	34.918	18.205	0	168	168	2	1	-10921639	114.095	110	68	168	2396	27.734	7.600	0.202	1.380
ID268144	268144	43	70.536	17.906	9.227	0	169	169	2	1	-10921639	199.571	192	141	255	4191	38.085	2.000	0.182	1.616
ID268145	268145	46	58.117	27.842	17.676	0	169	169	2	1	-10921639	202.524	217	106	255	4253	50.067	4.800	0.146	1.030
ID268148	268148	47	51.030	23.923	18.807	0	170	170	2	1	-10921639	218.429	227	141	255	4587	29.780	4.800	0.127	1.657
ID268149	268149	46	49.196	28.067	18.561	0	170	170	2	1	-10921639	180.905	186	93	248	3799	52.156	2.000	0.112	0.698
ID268146	268146	43	72.185	18.040	9.280	0	170	170	2	1	-10921639	172.524	165	86	255	3623	46.280	7.600	0.174	1.102
ID268147	268147	48	43.433	16.138	15.812	0	170	170	2	1	-10921639	116.810	117	65	172	2453	26.946	3.200	0.211	1.508
ID268150	268150	43	67.971	18.784	8.999	0	171	171	2	1	-10921639	186.905	182	117	255	3925	39.703	7.600	0.168	1.356
ID268151	268151	48	46.409	16.287	15.670	0	171	171	2	1	-10921639	121.286	130	34	186	2547	47.165	2.000	0.141	0.635
ID268152	268152	46	40.189	27.814	17.322	0	171	171	2	1	-10921639	197.238	199	103	255	4142	42.949	2.000	0.097	0.809
ID268153	268153	47	48.744	24.434	17.728	0	171	171	2	1	-10921639	225.048	237	137	255	4726	35.524	4.800	0.109	1.241
ID268154	268154	49	45.218	17.657	24.181	0	171	171	2	1	-10921639	141.381	141	96	220	2969	35.292	2.000	0.129	0.918
ID268188	268188	49	44.792	17.910	23.561	0	172	172	2	1	-10921639	134.476	130	72	255	2824	40.824	2.000	0.119	0.702
ID268189	268189	50	50.922	23.566	25.506	0	172	172	2	1	-10921639	133.048	134	58	213	2794	39.513	2.000	0.192	1.086
ID268184	268184	43	66.675	19.729	8.405	0	172	172	2	1	-10921639	191.143	199	86	255	4014	49.298	6.364	0.174	1.150
ID268185	268185	None	50.696	25.932	11.902	0	172	172	2	1	-10921639	178.429	186	96	255	3747	44.223	2.000	0.105	0.764
ID268186	268186	46	67.439	28.229	18.275	0	172	172	2	1	-10921639	206.429	199	113	255	4335	41.686	4.800	0.174	1.465
ID268187	268187	47	55.138	22.972	18.735	0	172	172	2	1	-10921639	227.286	251	130	255	4773	34.837	4.800	0.134	1.547
ID268164	268164	50	56.976	23.042	25.086	0	173	173	2	1	-10921639	115.000	103	51	220	2415	46.531	2.000	0.143	0.617
ID268159	268159	43	47.985	20.357	9.206	0	173	173	2	1	-10921639	198.524	192	148	255	4169	32.556	7.600	0.125	1.353
ID268160	268160	None	42.410	35.560	17.771	0	173	173	2	1	-10921639	91.000	93	24	158	1911	32.971	2.000	0.169	0.799
ID268161	268161	47	47.098	22.550	19.284	0	173	173	2	1	-10921639	197.905	206	117	255	4156	41.652	6.037	0.101	0.871
ID268162	268162	46	68.962	27.981	19.286	0	173	173	2	1	-10921639	197.905	210	113	255	4156	47.432	4.800	0.212	1.458
ID268163	268163	49	40.675	18.036	23.446	0	173	173	2	1	-10921639	140.333	148	62	196	2947	27.915	4.800	0.153	1.332
ID268156	268156	51	51.903	26.812	16.502	0	174	174	2	1	-10921639	221.048	223	141	255	4642	36.273	4.800	0.130	1.398
ID268157	268157	49	47.922	17.397	23.838	0	174	174	2	1	-10921639	115.810	99	58	210	2432	45.096	2.000	0.128	0.582
ID268158	268158	50	53.477	22.852	25.110	0	174	174	2	1	-10921639	121.476	124	68	206	2551	38.098	3.200	0.178	0.964
ID268155	268155	43	68.018	20.971	8.560	0	174	174	2	1	-10921639	215.524	217	161	255	4526	31.492	4.800	0.175	2.042
ID268165	268165	43	69.841	20.827	8.947	0	175	175	2	1	-10921639	211.810	220	130	255	4448	30.392	4.800	0.194	2.261
ID268166	268166	51	56.860	26.876	15.678	0	175	175	2	1	-10921639	220.524	234	168	255	4631	33.469	4.800	0.131	1.529
ID268167	268167	47	45.822	22.271	19.748	0	175	175	2	1	-10921639	175.048	172	113	255	3676	44.303	2.000	0.077	0.563
ID268172	268172	47	51.604	22.096	19.059	0	176	176	2	1	-10921639	209.905	213	148	255	4408	29.829	4.800	0.113	1.431
ID268173	268173	52	46.275	29.465	20.505	0	176	176	2	1	-10921639	142.667	151	62	230	2996	45.382	4.800	0.158	0.858
ID268174	268174	49	51.215	17.677	24.021	0	176	176	2	1	-10921639	135.048	137	62	203	2836	31.739	2.000	0.157	1.156
ID268168	268168	53	67.136	17.852	7.281	0	176	176	2	1	-10921639	190.095	192	68	255	3992	49.583	7.600	0.170	1.112
ID268169	268169	43	52.927	21.769	9.558	0	176	176	2	1	-10921639	181.619	175	113	255	3814	39.444	7.600	0.101	0.846
ID268170	268170	51	53.641	26.577	13.083	0	176	176	2	1	-10921639	179.381	192	55	255	3767	54.334	2.000	0.151	0.864
ID268171	268171	None	44.258	16.260	14.348	0	176	176	2	1	-10921639	138.571	148	37	213	2910	43.872	2.000	0.109	0.619
ID268175	268175	None	45.234	29.747	4.304	0	177	177	2	1	-10921639	72.714	65	27	175	1527	38.266	2.000	0.177	0.571
ID268176	268176	53	72.253	18.645	7.598	0	177	177	2	1	-10921639	203.857	203	113	255	4281	39.393	7.600	0.190	1.654
ID268177	268177	47	42.950	21.877	18.725	0	177	177	2	1	-10921639	199.952	199	113	255	4199	38.183	2.000	0.065	0.641
ID268178	268178	52	56.291	28.592	19.619	0	177	177	2	1	-10921639	169.286	175	106	230	3555	41.137	4.800	0.189	1.310
ID268179	268179	49	44.498	17.640	23.925	0	177	177	2	1	-10921639	139.143	141	41	192	2922	37.720	2.000	0.132	0.859
ID268204	268204	53	58.716	17.579	7.068	0	178	178	2	1	-10921639	167.381	182	75	251	3515	48.332	2.000	0.185	1.081
ID268205	268205	55	56.638	19.958	7.516	0	178	178	2	1	-10921639	180.952	189	117	251	3800	38.749	7.600	0.137	1.127
ID268206	268206	None	42.193	24.088	10.596	0	178	178	2	1	-10921639	189.000	199	117	255	3969	34.799	7.600	0.120	1.164
ID268207	268207	47	42.474	21.696	18.416	0	178	178	2	1	-10921639	211.952	213	175	255	4451	25.570	6.372	0.101	1.516
ID268208	268208	52	66.389	27.827	19.251	0	178	178	2	1	-10921639	188.810	189	89	255	3965	48.546	4.800	0.181	1.190
ID268209	268209	49	46.124	18.035	24.122	0	178	178	2	1	-10921639	126.810	127	58	213	2663	36.463	2.000	0.101	0.638
ID268180	268180	55	73.219	18.944	7.410	0	179	179	2	1	-10921639	195.952	210	79	255	4115	56.680	4.800	0.211	1.205
ID268181	268181	None	46.391	23.034	13.837	0	179	179	2	1	-10921639	211.571	213	172	255	4443	30.961	2.000	0.080	1.015
ID268182	268182	47	42.545	22.625	19.185	0	179	179	2	1	-10921639	190.524	186	137	255	4001	38.118	2.000	0.063	0.588
ID268183	268183	52	44.828	27.994	19.586	0	179	179	2	1	-10921639	159.333	161	96	237	3346	38.860	4.800	0.124	0.904
ID268196	268196	55	71.894	19.956	7.786	0	180	180	2	1	-10921639	204.667	213	120	255	4298	39.188	4.800	0.184	1.621
ID268197	268197	None	40.110	26.788	12.733	0	180	180	2	1	-10921639	149.333	158	79	203	3136	36.118	6.326	0.117	0.863
ID268198	268198	47	46.420	23.323	18.787	0	180	180	2	1	-10921639	202.762	206	117	255	4258	36.999	3.200	0.096	0.956
ID268199	268199	52	50.482	28.593	20.075	0	180	180	2	1	-10921639	151.238	144	82	220	3176	44.655	2.000	0.148	0.874
ID268200	268200	49	42.286	19.378	24.163	0	180	180	2	1	-10921639	150.286	155	75	220	3156	39.778	2.000	0.133	0.889
ID268190	268190	None	54.308	18.239	6.802	0	181	181	2	1	-10921639	174.524	175	110	255	3665	37.714	3.200	0.128	1.051
ID268191	268191	55	54.595	21.407	8.792	0	181	181	2	1	-10921639	201.095	199	137	255	4223	33.326	6.011	0.128	1.369
ID268192	268192	None	54.351	17.013	15.271	0	181	181	2	1	-10921639	170.857	155	120	255	3588	41.461	2.000	0.125	0.916
ID268193	268193	52	63.138	27.987	19.234	0	181	181	2	1	-10921639	176.524	175	86	255	3707	44.575	6.296	0.181	1.212
ID268194	268194	47	42.866	23.478	19.425	0	181	181	2	1	-10921639	195.476	203	134	255	4105	35.897	2.000	0.079	0.799
ID268195	268195	49	57.945	18.116	23.886	0	181	181	2	1	-10921639	159.571	161	96	255	3351	43.888	2.000	0.119	0.775
ID268201	268201	55	44.310	20.700	7.957	0	182	182	2	1	-10921639	155.952	158	79	234	3275	37.243	7.600	0.109	0.826
ID268202	268202	47	43.646	23.003	19.660	0	182	182	2	1	-10921639	215.095	217	141	255	4517	34.277	4.800	0.105	1.189
ID268203	268203	52	47.186	28.484	18.816	0	182	182	2	1	-10921639	188.905	189	141	255	3967	34.897	4.800	0.125	1.201
ID268210	268210	56	47.133	16.827	16.432	0	183	183	2	1	-10921639	176.048	179	120	255	3697	34.943	2.000	0.098	0.902
ID268211	268211	52	69.164	27.541	19.739	0	183	183	2	1	-10921639	199.143	206	93	255	4182	55.854	6.381	0.177	1.075
ID268220	268220	47	46.819	22.385	19.047	0	184	184	2	1	-10921639	185.571	182	124	255	3897	38.654	2.000	0.082	0.726
ID268221	268221	52	58.205	27.551	19.405	0	184	184	2	1	-10921639	195.905	203	103	255	4114	48.045	4.800	0.140	1.002
ID268217	268217	55	53.980	18.694	7.477	0	184	184	2	1	-10921639	180.476	192	72	241	3790	44.521	6.148	0.138	0.981
ID268218	268218	56	64.508	17.021	15.596	0	184	184	2	1	-10921639	188.857	192	117	255	3966	37.756	4.800	0.178	1.513
ID268219	268219	None	48.658	27.258	16.273	0	184	184	2	1	-10921639	192.000	196	96	251	4032	41.784	2.000	0.106	0.879
ID268212	268212	55	53.913	20.124	7.849	0	185	185	2	1	-10921639	183.381	189	130	220	3851	30.720	4.800	0.166	1.703
ID268213	268213	None	41.513	7.497	12.880	0	185	185	2	1	-10921639	104.667	96	51	196	2198	33.757	2.000	0.138	0.751
ID268214	268214	56	44.153	16.696	14.786	0	185	185	2	1	-10921639	187.286	192	117	241	3933	32.345	4.800	0.139	1.409
ID268215	268215	47	41.638	21.344	19.050	0	185	185	2	1	-10921639	174.048	182	103	251	3655	38.280	2.000	0.061	0.523
ID268216	268216	52	71.857	28.657	19.352	0	185	185	2	1	-10921639	179.619	192	37	255	3772	61.695	3.200	0.177	0.874
ID268228	268228	47	55.282	21.948	19.066	0	186	186	2	1	-10921639	194.905	196	127	255	4093	34.655	6.401	0.122	1.219
ID268229	268229	52	74.137	28.090	18.898	0	186	186	2	1	-10921639	199.857	196	75	255	4197	48.043	4.800	0.190	1.327
ID268225	268225	55	57.348	18.876	7.874	0	186	186	2	1	-10921639	187.476	192	113	255	3937	34.358	4.800	0.158	1.489
ID268226	268226	None	42.343	22.706	12.504	0	186	186	2	1	-10921639	207.238	206	137	255	4352	35.975	4.800	0.097	1.021
ID268227	268227	56	50.088	16.514	15.447	0	186	186	2	1	-10921639	184.333	189	124	241	3871	31.115	2.000	0.119	1.257
ID268230	268230	55	74.169	19.419	7.279	0	187	187	2	1	-10921639	187.190	186	86	255	3931	51.653	2.000	0.191	1.162
ID268231	268231	56	63.529	15.943	15.685	0	187	187	2	1	-10921639	163.238	161	82	223	3428	40.342	2.000	0.190	1.292
ID268232	268232	52	67.554	28.264	19.242	0	187	187	2	1	-10921639	202.619	199	141	255	4255	37.381	4.800	0.187	1.711
ID268233	268233	57	44.543	19.338	23.839	0	187	187	2	1	-10921639	150.381	158	79	217	3158	39.015	2.000	0.118	0.811
ID268238	268238	55	68.285	19.460	7.403	0	188	188	2	1	-10921639	202.810	203	117	255	4259	47.133	4.800	0.188	1.360
ID268239	268239	56	41.788	16.963	15.002	0	188	188	2	1	-10921639	172.190	175	106	217	3616	30.743	4.800	0.126	1.257
ID268240	268240	80	44.165	26.828	15.928	0	188	188	2	1	-10921639	171.476	179	89	248	3601	42.306	7.600	0.087	0.646
ID268241	268241	52	41.873	27.237	19.897	0	188	188	2	1	-10921639	157.762	158	86	220	3313	33.572	4.800	0.111	0.936
ID268242	268242	57	47.588	18.781	23.483	0	188	188	2	1	-10921639	158.619	165	89	230	3331	42.863	2.000	0.119	0.790
ID268243	268243	None	65.346	23.125	24.363	0	188	188	2	1	-10921639	164.238	161	89	230	3449	39.437	2.000	0.189	1.323
ID268224	268224	52	54.637	28.498	20.107	0	189	189	2	1	-10921639	172.476	165	113	255	3622	37.893	6.290	0.152	1.201
ID268222	268222	55	73.827	18.837	7.319	0	189	189	2	1	-10921639	183.286	196	65	255	3849	58.883	2.000	0.181	0.953
ID268223	268223	80	41.373	27.106	15.380	0	189	189	2	1	-10921639	188.857	182	137	255	3966	32.909	6.334	0.099	1.036
ID268236	268236	80	51.998	26.200	15.211	0	190	190	2	1	-10921639	215.571	220	130	255	4527	33.181	7.600	0.112	1.314
ID268237	268237	52	52.510	28.108	18.583	0	190	190	2	1	-10921639	179.524	186	89	241	3770	43.440	4.800	0.168	1.190
ID268234	268234	55	65.290	20.055	7.490	0	190	190	2	1	-10921639	203.381	220	103	255	4271	48.740	4.800	0.166	1.191
ID268235	268235	None	44.528	17.073	14.170	0	190	190	2	1	-10921639	170.000	165	120	230	3570	33.820	2.000	0.111	1.008
ID268262	268262	55	64.224	18.792	7.497	0	191	191	2	1	-10921639	198.333	199	106	255	4165	45.479	4.800	0.168	1.256
ID268263	268263	None	40.681	23.876	9.456	0	191	191	2	1	-10921639	186.238	196	82	255	3911	47.969	6.362	0.094	0.670
ID268264	268264	80	41.027	26.914	16.067	0	191	191	2	1	-10921639	205.714	210	93	255	4320	41.264	7.600	0.093	0.846
ID268265	268265	52	67.350	28.695	19.339	0	191	191	2	1	-10921639	163.857	161	82	255	3441	55.423	2.000	0.156	0.796
ID268266	268266	None	49.635	20.618	20.467	0	191	191	2	1	-10921639	188.238	192	127	234	3953	28.513	4.800	0.134	1.561
ID268267	268267	58	45.367	23.784	24.769	0	191	191	2	1	-10921639	134.238	137	55	213	2819	40.181	2.000	0.144	0.839
ID268260	268260	52	62.352	28.148	17.882	0	192	192	2	1	-10921639	212.476	223	148	255	4462	36.867	4.800	0.167	1.647
ID268261	268261	58	48.757	23.549	24.774	0	192	192	2	1	-10921639	136.810	141	51	210	2873	48.753	2.000	0.154	0.749
ID268258	268258	55	62.650	19.343	7.180	0	192	192	2	1	-10921639	203.429	210	127	255	4272	40.173	4.800	0.182	1.561
ID268259	268259	None	45.281	22.542	12.491	0	192	192	2	1	-10921639	223.810	237	144	255	4700	34.339	2.000	0.089	1.063
ID268252	268252	59	49.816	26.123	12.697	0	193	193	2	1	-10921639	216.143	223	130	255	4539	33.866	6.060	0.122	1.384
ID268253	268253	52	56.135	28.350	17.950	0	193	193	2	1	-10921639	199.810	206	144	255	4196	37.672	4.800	0.147	1.358
ID268251	268251	55	63.485	20.598	6.936	0	193	193	2	1	-10921639	183.714	179	113	255	3858	42.471	2.000	0.160	1.195
ID268254	268254	55	53.389	19.654	7.538	0	194	194	2	1	-10921639	206.714	210	148	255	4341	27.225	4.800	0.130	1.743
ID268255	268255	59	56.737	24.867	12.105	0	194	194	2	1	-10921639	211.810	220	89	255	4448	44.773	2.000	0.120	1.017
ID268256	268256	52	63.398	27.258	16.530	0	194	194	2	1	-10921639	204.762	199	124	255	4300	42.202	7.600	0.155	1.302
ID268257	268257	None	45.370	38.000	26.000	0	194	194	2	1	-10921639	82.524	87	35	148	1733	26.860	2.000	0.264	1.285
ID268244	268244	55	50.360	17.194	7.890	0	195	195	2	1	-10921639	174.905	172	96	251	3673	44.093	2.000	0.115	0.815
ID268245	268245	None	42.039	23.328	10.143	0	195	195	2	1	-10921639	226.000	234	172	255	4746	26.123	4.800	0.110	1.718
ID268246	268246	59	40.907	25.975	13.440	0	195	195	2	1	-10921639	202.762	199	117	255	4258	41.650	7.600	0.091	0.810
ID268247	268247	61	41.056	15.839	14.363	0	195	195	2	1	-10921639	164.619	158	96	220	3457	31.498	4.800	0.110	1.034
ID268248	268248	52	52.823	27.628	16.988	0	195	195	2	1	-10921639	185.952	186	113	255	3905	42.651	4.800	0.145	1.106
ID268249	268249	60	54.860	19.103	23.602	0	195	195	2	1	-10921639	168.857	179	89	223	3546	38.550	2.000	0.154	1.168
ID268250	268250	62	45.534	23.938	25.031	0	195	195	2	1	-10921639	137.381	144	65	213	2885	40.998	2.000	0.156	0.904
ID268268	268268	None	52.928	20.627	6.915	0	196	196	2	1	-10921639	181.810	182	127	255	3818	43.533	2.000	0.087	0.668
ID268269	268269	59	49.592	25.306	12.247	0	196	196	2	1	-10921639	210.095	210	158	255	4412	36.042	6.297	0.120	1.254
ID268270	268270	61	51.113	14.950	14.234	0	196	196	2	1	-10921639	154.762	151	89	210	3250	31.507	7.600	0.158	1.342
ID268271	268271	52	66.603	27.172	17.161	0	196	196	2	1	-10921639	202.333	220	151	255	4249	40.875	2.000	0.132	1.156
ID268272	268272	60	59.614	18.093	22.861	0	196	196	2	1	-10921639	179.905	172	110	255	3778	39.885	4.800	0.167	1.288
ID268273	268273	62	52.036	23.931	23.968	0	196	196	2	1	-10921639	144.857	148	79	213	3042	45.482	2.000	0.126	0.714
ID268280	268280	61	48.724	16.097	13.419	0	197	197	2	1	-10921639	170.810	168	86	237	3587	38.212	2.000	0.121	0.962
ID268281	268281	59	53.384	26.048	13.174	0	197	197	2	1	-10921639	199.286	189	141	255	4185	36.211	7.600	0.132	1.285
ID268282	268282	52	54.985	27.940	17.280	0	197	197	2	1	-10921639	176.619	179	82	255	3709	45.189	2.000	0.121	0.843
ID268283	268283	60	61.268	18.263	23.565	0	197	197	2	1	-10921639	171.810	172	99	255	3608	51.674	2.000	0.135	0.791
ID268276	268276	59	48.329	27.473	13.235	0	198	198	2	1	-10921639	216.762	234	99	255	4552	39.595	4.800	0.133	1.287
ID268277	268277	52	54.725	27.836	15.116	0	198	198	2	1	-10921639	209.429	227	110	255	4398	43.052	6.332	0.130	1.122
ID268278	268278	60	79.331	18.942	23.717	0	198	198	2	1	-10921639	183.190	189	82	255	3847	51.470	2.000	0.186	1.117
ID268279	268279	63	49.453	24.811	26.235	0	198	198	2	1	-10921639	122.381	117	72	189	2570	35.434	2.000	0.191	1.106
ID268274	268274	64	69.009	20.220	6.916	0	198	198	2	1	-10921639	212.095	217	134	255	4454	37.168	4.800	0.171	1.665
ID268275	268275	None	40.754	7.732	9.280	0	198	198	2	1	-10921639	115.762	117	62	172	2431	27.432	2.000	0.140	1.033
ID268288	268288	None	57.932	28.856	18.879	0	199	199	2	1	-10921639	148.048	158	44	213	3109	48.743	2.000	0.160	0.836
ID268289	268289	60	60.202	18.259	23.615	0	199	199	2	1	-10921639	143.476	141	58	237	3013	47.348	2.000	0.151	0.796
ID268290	268290	63	48.376	23.375	24.771	0	199	199	2	1	-10921639	129.524	130	72	186	2720	34.964	2.000	0.168	1.064
ID268291	268291	None	42.421	10.927	27.070	0	199	199	2	1	-10921639	89.286	82	44	161	1875	34.904	2.000	0.164	0.721
ID268284	268284	None	49.922	29.760	3.959	0	199	199	2	1	-10921639	112.048	106	31	168	2353	39.036	2.000	0.162	0.801
ID268285	268285	64	45.395	19.737	7.579	0	199	199	2	1	-10921639	233.190	241	179	255	4897	24.565	6.278	0.092	1.606
ID268286	268286	59	40.784	26.592	11.900	0	199	199	2	1	-10921639	205.048	206	82	255	4306	45.861	4.800	0.108	0.873
ID268287	268287	52	41.968	27.726	15.777	0	199	199	2	1	-10921639	189.476	196	79	255	3979	42.887	7.600	0.073	0.599
ID268295	268295	64	53.716	20.393	6.801	0	200	200	2	1	-10921639	193.429	192	117	255	4062	41.673	3.200	0.123	1.018
ID268296	268296	59	57.144	26.339	12.335	0	200	200	2	1	-10921639	205.238	199	134	255	4310	38.558	4.800	0.135	1.267
ID268297	268297	60	54.619	18.119	24.012	0	200	200	2	1	-10921639	168.095	165	96	220	3530	34.412	4.800	0.170	1.419
ID268298	268298	63	49.159	25.055	25.944	0	200	200	2	1	-10921639	116.238	117	51	182	2441	32.109	2.000	0.170	1.051
ID268292	268292	64	46.267	21.205	7.191	0	201	201	2	1	-10921639	164.905	168	96	248	3463	45.439	7.600	0.068	0.460
ID268293	268293	59	44.666	26.589	13.204	0	201	201	2	1	-10921639	188.524	192	120	255	3959	36.352	4.800	0.122	1.127
ID268294	268294	60	43.340	18.845	23.520	0	201	201	2	1	-10921639	134.048	141	75	210	2815	39.024	6.019	0.133	0.804
ID268299	268299	None	65.364	0.000	5.000	0	202	202	2	1	-10921639	130.905	113	58	241	2749	43.953	4.000	0.273	1.278
ID268300	268300	None	41.317	0.000	9.000	0	205	205	2	1	-10921639	123.333	120	82	158	2590	21.235	7.600	0.229	2.161
ID268301	268301	None	41.946	4.773	8.934	0	207	207	2	1	-10921639	134.905	134	89	179	2833	29.120	3.200	0.161	1.283
ID268302	268302	None	48.845	17.857	8.651	0	208	208	2	1	-10921639	119.238	113	55	210	2504	38.603	2.000	0.136	0.740
ID268304	268304	65	40.602	18.183	23.613	0	214	214	2	1	-10921639	115.333	113	72	168	2422	25.677	6.378	0.191	1.441
ID268303	268303	None	41.324	0.667	6.028	0	214	214	2	1	-10921639	140.429	137	82	192	2949	34.584	4.800	0.165	1.149
ID268305	268305	65	43.462	19.074	24.073	0	215	215	2	1	-10921639	113.571	113	62	165	2385	28.523	2.000	0.158	1.084
ID268308	268308	None	42.436	29.578	20.473	0	216	216	2	1	-10921639	89.952	75	34	182	1889	37.014	2.000	0.188	0.769
ID268306	268306	None	48.430	2.816	4.282	0	217	217	2	1	-10921639	101.857	99	51	182	2139	34.465	4.800	0.205	1.007
ID268307	268307	None	43.714	16.184	6.320	0	217	217	2	1	-10921639	140.381	134	79	196	2948	32.534	7.600	0.155	1.158
ID268309	268309	None	47.999	18.352	24.315	0	218	218	2	1	-10921639	103.476	103	37	172	2173	34.314	2.000	0.194	0.978
ID268310	268310	None	44.812	18.687	7.454	0	225	225	2	1	-10921639	134.667	130	58	206	2828	37.911	4.800	0.160	0.979
ID268311	268311	None	45.702	38.000	28.000	0	227	227	2	1	-10921639	105.619	99	58	175	2218	29.011	4.800	0.258	1.493
ID268312	268312	None	48.484	16.234	7.340	0	228	228	2	1	-10921639	144.333	141	93	210	3031	34.672	2.000	0.125	0.927
ID268313	268313	66	47.585	19.738	7.855	0	228	228	2	1	-10921639	130.476	127	55	213	2740	40.475	2.000	0.100	0.587
ID268314	268314	66	42.771	21.066	7.752	0	229	229	2	1	-10921639	115.857	113	79	192	2433	32.435	7.600	0.126	0.802
ID268315	268315	None	49.843	25.447	15.741	0	229	229	2	1	-10921639	136.571	134	72	210	2868	33.719	2.000	0.162	1.127
ID268316	268316	None	52.530	38.000	35.000	0	230	230	2	1	-10921639	75.476	75	29	124	1585	32.984	3.200	0.412	1.335
ID268317	268317	None	46.752	16.880	6.410	0	231	231	2	1	-10921639	158.952	161	96	217	3338	31.306	4.800	0.156	1.369
ID268318	268318	None	41.102	20.380	7.577	0	231	231	2	1	-10921639	143.905	151	62	227	3022	44.903	4.800	0.129	0.732
ID268323	268323	None	48.451	38.000	35.000	0	232	232	2	1	-10921639	85.524	79	51	182	1796	29.841	4.800	0.270	1.218
ID268319	268319	None	40.114	18.791	7.136	0	233	233	2	1	-10921639	139.857	144	86	172	2937	22.705	4.800	0.185	1.925
ID268320	268320	None	54.694	29.208	19.798	0	234	234	2	1	-10921639	130.667	127	82	189	2744	29.915	4.800	0.232	1.644
ID268324	268324	None	47.445	19.140	7.244	0	235	235	2	1	-10921639	147.429	141	79	213	3096	39.090	7.600	0.200	1.260
ID268325	268325	None	49.960	20.871	7.690	0	235	235	2	1	-10921639	139.619	144	62	213	2932	41.090	2.000	0.147	0.873
ID268321	268321	None	42.422	0.000	8.000	0	236	236	2	1	-10921639	115.286	106	77	172	2421	29.668	7.600	0.166	1.106
ID268322	268322	None	40.233	29.049	20.711	0	236	236	2	1	-10921639	107.905	106	48	158	2266	31.588	2.000	0.174	1.013
ID268326	268326	None	40.042	16.715	7.865	0	238	238	2	1	-10921639	124.857	124	82	172	2622	24.092	4.800	0.155	1.387
ID268327	268327	None	44.380	22.059	7.946	0	238	238	2	1	-10921639	121.143	127	51	189	2544	33.298	2.000	0.139	0.886
ID268330	268330	None	44.704	23.888	9.145	0	240	240	2	1	-10921639	116.381	113	34	165	2444	30.066	3.200	0.215	1.371
ID268328	268328	None	45.716	24.437	8.703	0	242	242	2	1	-10921639	125.238	120	65	179	2630	29.933	4.800	0.178	1.264
ID268329	268329	None	41.552	22.808	17.432	0	242	242	2	1	-10921639	108.619	99	44	179	2281	33.005	7.600	0.133	0.772
ID268331	268331	None	47.270	5.507	23.381	0	243	243	2	1	-10921639	110.381	110	55	182	2318	37.232	7.600	0.206	1.013
ID268336	268336	None	44.902	24.702	8.159	0	244	244	2	1	-10921639	128.667	120	89	203	2702	31.905	2.000	0.147	1.036
ID268337	268337	None	40.426	20.322	7.696	0	245	245	2	1	-10921639	127.048	127	62	179	2668	33.104	6.391	0.147	0.982
ID268335	268335	None	49.796	25.216	17.400	0	246	246	2	1	-10921639	147.476	158	82	206	3097	36.371	6.301	0.175	1.210
ID268333	268333	67	41.305	24.081	8.476	0	247	247	2	1	-10921639	108.286	113	13	179	2274	38.834	2.000	0.157	0.758
ID268334	268334	None	48.947	27.802	19.157	0	247	247	2	1	-10921639	125.095	130	48	192	2627	34.730	2.000	0.161	1.000
ID268332	268332	67	51.640	23.778	7.901	0	248	248	2	1	-10921639	138.286	144	82	196	2904	30.647	6.339	0.180	1.376
ID268340	268340	67	51.787	21.616	8.340	0	249	249	2	1	-10921639	135.667	137	79	196	2849	35.122	6.366	0.162	1.075
ID268341	268341	None	44.421	27.391	19.231	0	249	249	2	1	-10921639	127.190	127	65	175	2671	30.346	2.000	0.167	1.197
ID268342	268342	None	44.835	23.524	24.354	0	249	249	2	1	-10921639	106.143	106	48	192	2229	39.495	2.000	0.119	0.572
ID268344	268344	69	47.599	27.598	19.684	0	251	251	2	1	-10921639	151.286	148	96	206	3177	30.175	4.800	0.189	1.593
ID268343	268343	None	50.846	21.475	8.537	0	251	251	2	1	-10921639	144.095	130	86	227	3026	39.037	2.000	0.140	0.906
ID268338	268338	68	40.498	12.205	3.978	0	252	252	2	1	-10921639	114.095	113	79	196	2396	28.924	4.800	0.170	1.146
ID268339	268339	69	49.804	28.824	18.583	0	252	252	2	1	-10921639	123.857	124	34	203	2601	41.990	4.800	0.169	0.852
ID268345	268345	68	42.126	13.252	4.475	0	253	253	2	1	-10921639	130.048	127	75	192	2731	34.320	4.800	0.156	1.022
ID268346	268346	70	55.707	19.112	7.842	0	253	253	2	1	-10921639	155.619	155	82	234	3268	37.036	6.376	0.184	1.304
ID268350	268350	70	47.924	19.578	7.560	0	254	254	2	1	-10921639	151.524	148	96	213	3182	33.711	7.600	0.141	1.112
ID268351	268351	71	43.174	26.162	15.677	0	254	254	2	1	-10921639	165.762	168	96	206	3481	26.942	7.600	0.154	1.640
ID268348	268348	71	64.488	27.956	13.993	0	255	255	2	1	-10921639	145.619	144	37	223	3058	47.732	2.000	0.182	0.940
ID268349	268349	72	44.846	23.890	24.606	0	255	255	2	1	-10921639	101.190	99	41	161	2125	32.309	2.000	0.255	1.271
ID268347	268347	70	44.702	17.744	9.300	0	255	255	2	1	-10921639	140.476	137	86	192	2950	31.112	4.800	0.159	1.242
ID268356	268356	72	40.266	23.374	23.896	0	256	256	2	1	-10921639	114.190	117	65	155	2398	26.579	4.800	0.183	1.329
ID268355	268355	70	49.334	19.772	7.988	0	256	256	2	1	-10921639	129.762	134	72	179	2725	32.904	7.600	0.196	1.294
ID268352	268352	73	50.864	16.349	6.799	0	257	257	2	1	-10921639	131.048	124	62	217	2752	37.606	4.800	0.185	1.087
ID268353	268353	None	40.237	19.125	23.358	0	257	257	2	1	-10921639	109.810	110	62	172	2306	30.091	3.200	0.197	1.203
ID268354	268354	72	54.454	23.902	25.049	0	257	257	2	1	-10921639	133.095	134	68	186	2795	30.088	2.000	0.199	1.468
ID268357	268357	73	43.170	17.779	8.102	0	258	258	2	1	-10921639	156.571	168	106	203	3288	29.632	4.800	0.154	1.410
ID268358	268358	70	54.714	21.567	7.908	0	258	258	2	1	-10921639	155.857	168	75	237	3273	41.352	2.000	0.140	0.927
ID268359	268359	74	48.173	26.942	14.811	0	258	258	2	1	-10921639	154.524	158	103	227	3245	29.819	6.404	0.135	1.235
ID268360	268360	75	45.702	28.066	19.448	0	258	258	2	1	-10921639	136.381	137	89	182	2864	28.186	6.316	0.165	1.370
ID268361	268361	72	40.850	24.163	24.990	0	258	258	2	1	-10921639	106.000	110	48	175	2226	33.119	3.200	0.152	0.845
ID268372	268372	70	46.243	21.611	8.164	0	259	259	2	1	-10921639	155.238	158	89	234	3260	35.643	2.000	0.151	1.145
ID268373	268373	74	45.670	26.297	13.764	0	259	259	2	1	-10921639	167.429	161	110	237	3516	35.216	7.600	0.102	0.882
ID268374	268374	75	44.895	27.822	17.592	0	259	259	2	1	-10921639	145.095	144	79	206	3047	32.230	4.800	0.141	1.115
ID268375	268375	72	44.514	24.499	24.647	0	259	259	2	1	-10921639	106.095	110	58	175	2228	31.346	2.000	0.180	1.033
ID268371	268371	73	44.562	17.168	8.084	0	259	259	2	1	-10921639	146.238	151	110	189	3071	25.493	6.352	0.152	1.516
ID268364	268364	74	47.404	27.758	13.721	0	260	260	2	1	-10921639	147.000	151	68	199	3087	37.347	2.000	0.138	0.954
ID268365	268365	75	60.056	28.874	18.354	0	260	260	2	1	-10921639	140.905	134	68	210	2959	38.167	2.000	0.189	1.173
ID268366	268366	76	40.116	19.205	23.062	0	260	260	2	1	-10921639	100.143	103	34	161	2103	30.902	6.410	0.189	1.031
ID268367	268367	72	42.605	24.499	24.602	0	260	260	2	1	-10921639	91.667	82	34	151	1925	32.130	2.000	0.214	1.008
ID268362	268362	73	47.120	18.409	8.425	0	260	260	2	1	-10921639	147.524	151	86	210	3098	41.984	5.999	0.147	0.903
ID268363	268363	70	56.205	21.708	8.394	0	260	260	2	1	-10921639	181.857	186	99	255	3819	42.645	6.080	0.156	1.152
ID268368	268368	70	58.227	22.016	7.871	0	261	261	2	1	-10921639	165.048	155	96	230	3466	37.071	7.600	0.132	1.037
ID268369	268369	76	45.828	19.164	23.374	0	261	261	2	1	-10921639	128.048	127	79	192	2689	29.932	4.800	0.197	1.406
ID268370	268370	72	40.151	24.895	24.708	0	261	261	2	1	-10921639	106.429	99	58	165	2235	31.630	2.000	0.138	0.814
ID268396	268396	None	67.887	27.320	14.849	0	262	262	2	1	-10921639	169.190	165	106	244	3553	39.775	2.000	0.181	1.301
ID268397	268397	76	45.225	19.293	23.956	0	262	262	2	1	-10921639	117.381	120	65	165	2465	29.954	4.800	0.217	1.395
ID268395	268395	70	47.160	22.200	8.113	0	262	262	2	1	-10921639	173.952	186	103	213	3653	30.503	4.800	0.164	1.603
ID268378	268378	70	61.570	22.934	7.925	0	263	263	2	1	-10921639	180.810	175	110	244	3797	33.796	4.800	0.177	1.610
ID268388	268388	None	45.647	18.929	16.016	0	264	264	2	1	-10921639	153.286	148	113	206	3219	24.048	7.600	0.165	1.803
ID268389	268389	77	54.288	23.660	24.839	0	264	264	2	1	-10921639	127.190	127	62	203	2671	39.934	2.000	0.177	0.957
ID268390	268390	None	40.471	5.167	28.269	0	264	264	2	1	-10921639	123.190	130	79	168	2587	26.596	4.800	0.174	1.375
ID268386	268386	70	41.072	23.162	8.490	0	264	264	2	1	-10921639	159.048	175	75	220	3340	40.259	4.800	0.137	0.955
ID268387	268387	None	40.658	16.055	8.680	0	264	264	2	1	-10921639	129.571	130	75	189	2721	27.963	6.029	0.151	1.215
ID268380	268380	70	53.361	23.707	10.331	0	265	265	2	1	-10921639	178.333	179	124	255	3745	34.315	2.000	0.145	1.313
ID268381	268381	None	48.065	20.102	19.051	0	265	265	2	1	-10921639	168.095	165	120	217	3530	26.275	4.800	0.145	1.619
ID268382	268382	77	45.994	24.057	24.706	0	265	265	2	1	-10921639	122.381	124	75	206	2570	36.645	2.000	0.127	0.752
ID268379	268379	None	56.542	4.023	8.866	0	265	265	2	1	-10921639	133.333	137	48	206	2800	37.111	2.000	0.191	1.154
ID268384	268384	70	62.370	25.936	10.117	0	266	266	2	1	-10921639	181.857	182	103	234	3819	43.826	4.800	0.165	1.177
ID268385	268385	77	72.397	22.918	24.529	0	266	266	2	1	-10921639	177.810	168	93	255	3734	45.885	4.800	0.201	1.297
ID268383	268383	78	56.094	18.154	7.652	0	266	266	2	1	-10921639	173.905	172	106	241	3652	38.617	7.600	0.157	1.221
ID268376	268376	78	50.544	17.817	8.649	0	267	267	2	1	-10921639	173.381	168	117	234	3641	31.835	4.800	0.143	1.362
ID268377	268377	77	62.820	23.988	24.597	0	267	267	2	1	-10921639	143.429	151	55	244	3012	50.034	2.000	0.156	0.773
ID268398	268398	None	48.493	21.000	10.000	0	268	268	2	1	-10921639	199.714	203	124	255	4194	34.601	6.286	0.136	1.384
ID268399	268399	70	44.958	25.907	10.209	0	268	268	2	1	-10921639	173.857	179	89	251	3651	40.534	4.000	0.119	0.913
ID268400	268400	None	51.380	26.530	15.754	0	268	268	2	1	-10921639	169.619	172	86	234	3562	40.841	7.600	0.144	1.045
ID268401	268401	79	42.240	30.731	20.035	0	268	268	2	1	-10921639	95.143	89	24	158	1998	40.371	3.200	0.159	0.646
ID268402	268402	77	41.071	23.604	24.869	0	268	268	2	1	-10921639	123.286	120	72	199	2589	33.996	6.387	0.126	0.810
ID268391	268391	78	49.561	18.082	8.187	0	269	269	2	1	-10921639	171.048	182	106	227	3592	32.858	4.800	0.159	1.426
ID268392	268392	70	63.388	25.770	9.889	0	269	269	2	1	-10921639	188.619	179	134	255	3961	38.758	4.800	0.152	1.282
ID268393	268393	99	51.020	18.051	14.400	0	269	269	2	1	-10921639	163.429	148	127	255	3432	33.181	7.600	0.123	1.075
ID268394	268394	79	56.842	28.153	18.543	0	269	269	2	1	-10921639	151.000	161	75	237	3171	41.515	4.800	0.176	1.089
ID268420	268420	78	55.526	19.572	8.122	0	270	270	2	1	-10921639	182.762	192	96	234	3838	44.587	2.000	0.131	0.946
ID268421	268421	70	58.932	26.895	10.554	0	270	270	2	1	-10921639	194.714	199	75	255	4089	45.308	7.600	0.148	1.106
ID268422	268422	99	42.612	15.911	16.214	0	270	270	2	1	-10921639	139.286	137	58	213	2925	36.989	7.600	0.115	0.778
ID268423	268423	81	50.746	26.103	15.762	0	270	270	2	1	-10921639	191.667	182	117	255	4025	34.430	4.800	0.136	1.333
ID268424	268424	None	41.328	23.787	24.522	0	270	270	2	1	-10921639	127.952	124	82	182	2687	28.857	6.022	0.164	1.249
ID268425	268425	None	55.429	3.975	26.772	0	270	270	2	1	-10921639	114.952	103	72	186	2414	35.384	2.000	0.222	1.179
ID268404	268404	70	59.281	26.115	9.852	0	271	271	2	1	-10921639	172.095	172	89	248	3614	41.209	2.000	0.124	0.919
ID268405	268405	None	48.763	26.755	15.149	0	271	271	2	1	-10921639	172.571	179	86	248	3624	35.944	6.089	0.133	1.124
ID268406	268406	81	44.588	26.372	16.607	0	271	271	2	1	-10921639	170.381	179	110	227	3578	35.119	4.800	0.130	1.114
ID268403	268403	78	55.518	18.634	8.455	0	271	271	2	1	-10921639	186.571	186	86	251	3918	48.495	4.800	0.135	0.917
ID268408	268408	81	70.041	26.095	16.059	0	272	272	2	1	-10921639	215.905	217	134	255	4534	32.963	4.800	0.179	1.984
ID268407	268407	78	40.906	18.843	8.618	0	272	272	2	1	-10921639	191.667	189	144	248	4025	25.492	7.600	0.120	1.612
ID268415	268415	None	47.498	17.446	8.255	0	273	273	2	1	-10921639	182.714	196	117	255	3837	36.428	6.170	0.144	1.266
ID268416	268416	78	54.714	19.024	8.810	0	273	273	2	1	-10921639	200.524	196	144	255	4211	34.439	4.800	0.124	1.285
ID268417	268417	None	45.885	25.455	9.136	0	273	273	2	1	-10921639	156.476	161	75	210	3286	39.225	7.600	0.118	0.839
ID268418	268418	None	47.596	16.278	14.770	0	273	273	2	1	-10921639	148.429	158	68	237	3117	42.700	2.000	0.146	0.886
ID268419	268419	81	63.186	26.798	15.467	0	273	273	2	1	-10921639	210.762	210	148	255	4426	33.205	4.800	0.161	1.761
ID268444	268444	None	40.321	19.128	33.804	0	274	274	2	1	-10921639	113.333	110	58	179	2380	31.473	6.134	0.196	1.182
ID268441	268441	78	58.056	18.656	9.368	0	274	274	2	1	-10921639	199.190	192	134	255	4183	39.034	4.800	0.150	1.333
ID268442	268442	None	46.432	0.000	11.000	0	274	274	2	1	-10921639	103.000	106	51	165	2163	29.672	4.800	0.242	1.354
ID268443	268443	81	47.969	26.252	14.487	0	274	274	2	1	-10921639	174.905	175	93	241	3673	36.288	7.600	0.115	0.992
ID268412	268412	None	62.016	15.969	14.569	0	275	275	2	1	-10921639	163.429	155	82	255	3432	45.767	2.000	0.154	0.956
ID268413	268413	None	40.029	21.449	17.009	0	275	275	2	1	-10921639	146.810	141	86	217	3083	33.604	2.000	0.095	0.759
ID268414	268414	82	44.270	29.189	18.061	0	275	275	2	1	-10921639	142.952	151	75	192	3002	33.751	4.800	0.150	1.107
ID268409	268409	78	57.620	18.928	9.096	0	275	275	2	1	-10921639	193.952	199	120	255	4073	36.986	4.800	0.170	1.520
ID268410	268410	83	43.705	25.836	8.570	0	275	275	2	1	-10921639	134.476	127	65	234	2824	43.685	2.000	0.082	0.467
ID268411	268411	81	46.989	26.450	13.709	0	275	275	2	1	-10921639	162.143	158	89	244	3405	38.380	2.000	0.086	0.667
ID268428	268428	78	40.336	19.685	8.220	0	276	276	2	1	-10921639	157.810	168	75	227	3314	44.719	2.000	0.073	0.483
ID268429	268429	83	44.991	25.193	8.988	0	276	276	2	1	-10921639	166.429	168	75	217	3495	34.234	2.000	0.118	1.025
ID268430	268430	82	44.399	29.139	19.357	0	276	276	2	1	-10921639	135.857	148	79	199	2853	33.497	7.600	0.151	1.066
ID268436	268436	81	41.363	27.158	14.923	0	277	277	2	1	-10921639	174.619	172	134	234	3667	26.483	7.600	0.141	1.633
ID268437	268437	82	46.556	29.070	17.057	0	277	277	2	1	-10921639	142.381	141	51	199	2990	38.936	4.800	0.157	0.994
ID268438	268438	None	43.575	38.000	26.000	0	277	277	2	1	-10921639	90.000	82	58	130	1890	22.215	4.800	0.285	1.795
ID268435	268435	78	67.895	18.022	8.074	0	277	277	2	1	-10921639	205.810	213	137	255	4322	39.726	4.800	0.173	1.525
ID268426	268426	78	46.707	18.185	9.224	0	278	278	2	1	-10921639	191.524	189	127	255	4022	34.361	4.800	0.119	1.182
ID268427	268427	81	72.894	27.096	13.335	0	278	278	2	1	-10921639	190.286	192	127	255	3996	34.468	4.800	0.200	1.839
ID268431	268431	78	42.132	17.324	8.990	0	279	279	2	1	-10921639	185.667	179	124	251	3899	34.729	4.800	0.098	0.950
ID268432	268432	82	65.529	28.973	17.012	0	279	279	2	1	-10921639	148.381	151	62	223	3116	48.433	7.600	0.180	0.936
ID268433	268433	None	47.354	22.879	25.448	0	279	279	2	1	-10921639	121.667	120	62	186	2555	32.242	4.800	0.188	1.196
ID268434	268434	None	45.669	38.000	29.000	0	279	279	2	1	-10921639	91.619	82	51	151	1924	29.284	2.000	0.245	1.233
ID268440	268440	82	41.666	29.164	18.227	0	280	280	2	1	-10921639	154.810	158	117	199	3251	28.342	4.800	0.151	1.435
ID268439	268439	78	55.447	17.072	8.362	0	280	280	2	1	-10921639	194.571	196	130	251	4086	39.028	4.800	0.138	1.210
ID268460	268460	None	40.234	18.786	21.439	0	281	281	2	1	-10921639	130.476	134	55	210	2740	38.358	7.600	0.099	0.614
ID268461	268461	None	51.716	23.031	25.063	0	281	281	2	1	-10921639	124.667	127	62	199	2618	36.902	7.600	0.187	1.065
ID268459	268459	78	63.901	18.703	8.393	0	281	281	2	1	-10921639	206.905	223	106	248	4345	44.098	4.800	0.193	1.518
ID268445	268445	78	69.051	18.364	8.747	0	282	282	2	1	-10921639	212.762	213	148	255	4468	34.418	4.800	0.174	1.831
ID268446	268446	None	48.142	15.077	14.203	0	282	282	2	1	-10921639	151.714	158	89	255	3186	43.106	3.200	0.123	0.773
ID268447	268447	84	45.433	20.552	15.546	0	282	282	2	1	-10921639	162.714	168	68	255	3417	50.514	2.000	0.119	0.687
ID268448	268448	None	48.140	28.807	17.875	0	282	282	2	1	-10921639	139.905	141	79	206	2938	34.051	2.000	0.134	0.969
ID268455	268455	78	58.702	18.128	9.094	0	283	283	2	1	-10921639	209.714	213	158	255	4404	37.123	4.800	0.146	1.441
ID268456	268456	None	54.237	26.937	12.937	0	283	283	2	1	-10921639	184.143	182	96	255	3867	42.861	2.000	0.134	1.018
ID268457	268457	84	40.961	21.068	15.237	0	283	283	2	1	-10921639	174.333	175	106	241	3661	37.302	2.000	0.088	0.756
ID268458	268458	85	56.122	22.474	24.545	0	283	283	2	1	-10921639	133.476	130	58	203	2803	42.491	7.600	0.196	1.028
ID268452	268452	86	43.821	29.409	17.083	0	284	284	2	1	-10921639	147.429	155	72	199	3096	34.929	6.367	0.171	1.235
ID268453	268453	87	48.654	20.352	24.133	0	284	284	2	1	-10921639	137.905	127	96	203	2896	31.353	2.000	0.163	1.234
ID268454	268454	85	59.939	23.245	25.046	0	284	284	2	1	-10921639	137.857	137	79	196	2895	37.990	2.000	0.202	1.221
ID268449	268449	78	74.591	18.347	8.509	0	284	284	2	1	-10921639	213.476	220	151	255	4483	40.647	6.078	0.197	1.732
ID268450	268450	None	61.128	25.644	9.624	0	284	284	2	1	-10921639	195.190	199	103	255	4099	40.126	4.800	0.172	1.426
ID268451	268451	84	53.891	19.974	15.355	0	284	284	2	1	-10921639	194.619	192	124	255	4087	34.676	2.000	0.139	1.366
ID268462	268462	78	47.645	18.096	8.740	0	285	285	2	1	-10921639	190.143	196	124	230	3993	32.119	3.200	0.113	1.206
ID268463	268463	84	44.907	20.485	16.314	0	285	285	2	1	-10921639	170.429	182	110	213	3579	29.958	4.000	0.139	1.385
ID268464	268464	86	53.600	27.070	16.262	0	285	285	2	1	-10921639	177.667	168	130	255	3731	34.042	3.200	0.119	1.114
ID268465	268465	87	41.072	19.402	22.656	0	285	285	2	1	-10921639	132.381	124	89	199	2780	30.466	6.033	0.164	1.223
ID268466	268466	85	65.386	23.008	25.165	0	285	285	2	1	-10921639	144.429	148	72	237	3033	41.434	7.600	0.206	1.190
ID268468	268468	88	44.201	25.752	10.175	0	286	286	2	1	-10921639	171.619	179	82	244	3604	42.818	7.600	0.104	0.757
ID268469	268469	89	70.691	16.111	14.653	0	286	286	2	1	-10921639	171.048	175	72	255	3592	51.929	3.200	0.177	0.992
ID268470	268470	86	65.058	28.704	17.553	0	286	286	2	1	-10921639	168.000	172	93	255	3528	49.452	3.200	0.171	0.994
ID268471	268471	87	73.511	20.175	23.357	0	286	286	2	1	-10921639	145.619	151	79	217	3058	42.105	2.000	0.256	1.409
ID268467	268467	78	59.609	20.685	7.585	0	286	286	2	1	-10921639	205.571	203	137	255	4317	37.780	6.102	0.135	1.295
ID268477	268477	78	62.985	19.029	7.838	0	287	287	2	1	-10921639	201.810	203	158	255	4238	30.747	4.800	0.179	1.991
ID268478	268478	88	54.549	24.684	9.110	0	287	287	2	1	-10921639	194.429	203	103	255	4083	47.256	6.341	0.135	0.981
ID268479	268479	89	54.997	15.970	14.079	0	287	287	2	1	-10921639	158.476	161	110	234	3328	33.929	2.000	0.149	1.213
ID268480	268480	86	41.840	29.246	17.169	0	287	287	2	1	-10921639	162.476	165	103	230	3412	28.053	4.800	0.121	1.247
ID268481	268481	87	59.364	19.958	22.909	0	287	287	2	1	-10921639	141.714	141	82	227	2976	36.672	2.000	0.170	1.125
ID268482	268482	85	41.832	22.317	24.970	0	287	287	2	1	-10921639	133.095	120	75	210	2795	38.641	7.600	0.110	0.684
ID268476	268476	85	52.143	22.836	23.983	0	288	288	2	1	-10921639	137.952	134	79	227	2897	40.860	2.000	0.161	0.938
ID268472	268472	78	60.268	19.493	7.527	0	288	288	2	1	-10921639	199.524	206	110	255	4190	36.848	4.800	0.150	1.410
ID268473	268473	None	46.638	27.831	12.636	0	288	288	2	1	-10921639	170.952	175	72	220	3590	38.692	6.406	0.122	0.961
ID268474	268474	86	48.629	29.861	17.311	0	288	288	2	1	-10921639	136.381	144	68	199	2864	38.052	2.000	0.127	0.810
ID268475	268475	87	66.989	19.983	23.073	0	288	288	2	1	-10921639	154.810	155	103	255	3251	40.302	6.129	0.174	1.141
ID268484	268484	89	57.708	16.362	14.942	0	289	289	2	1	-10921639	175.857	182	89	248	3693	38.598	4.800	0.193	1.477
ID268485	268485	86	44.691	27.632	16.840	0	289	289	2	1	-10921639	147.190	144	72	217	3091	41.007	2.000	0.113	0.728
ID268486	268486	87	50.170	19.523	22.588	0	289	289	2	1	-10921639	125.619	117	65	203	2638	40.333	2.000	0.172	0.915
ID268487	268487	85	46.489	23.184	24.827	0	289	289	2	1	-10921639	122.714	120	79	192	2577	32.478	7.600	0.141	0.934
ID268483	268483	78	71.044	17.594	8.096	0	289	289	2	1	-10921639	208.095	217	134	255	4370	34.683	4.800	0.206	2.049
ID268493	268493	78	58.211	17.610	7.996	0	290	290	2	1	-10921639	192.238	196	120	255	4037	36.491	2.000	0.147	1.351
ID268494	268494	90	53.481	26.793	10.231	0	290	290	2	1	-10921639	169.810	182	79	255	3566	50.588	4.800	0.145	0.849
ID268495	268495	89	44.832	16.237	14.073	0	290	290	2	1	-10921639	165.667	161	106	230	3479	32.170	6.077	0.123	1.130
ID268496	268496	86	52.145	29.741	18.072	0	290	290	2	1	-10921639	129.619	134	51	199	2722	42.335	7.600	0.179	0.930
ID268497	268497	87	68.154	20.093	23.160	0	290	290	2	1	-10921639	142.143	134	58	203	2985	40.396	2.000	0.250	1.406
ID268508	268508	87	68.268	19.963	22.975	0	291	291	2	1	-10921639	137.952	137	72	217	2897	38.988	2.000	0.215	1.253
ID268504	268504	78	63.409	17.313	8.252	0	291	291	2	1	-10921639	193.810	199	124	255	4070	39.263	2.000	0.147	1.266
ID268505	268505	90	45.235	24.829	8.055	0	291	291	2	1	-10921639	169.286	172	93	237	3555	36.025	6.350	0.098	0.837
ID268506	268506	None	45.380	21.592	15.205	0	291	291	2	1	-10921639	173.238	179	117	255	3638	33.231	2.000	0.101	0.960
ID268507	268507	86	67.762	27.355	17.073	0	291	291	2	1	-10921639	182.476	186	117	255	3832	37.012	4.800	0.188	1.559
ID268492	268492	None	46.682	23.924	24.969	0	292	292	2	1	-10921639	113.905	110	62	182	2392	28.383	4.800	0.192	1.294
ID268488	268488	78	73.586	16.919	7.830	0	292	292	2	1	-10921639	208.571	206	130	255	4380	33.840	4.800	0.198	2.037
ID268489	268489	89	48.972	16.027	15.885	0	292	292	2	1	-10921639	135.048	127	55	213	2836	39.838	2.000	0.127	0.763
ID268490	268490	86	59.844	29.018	17.362	0	292	292	2	1	-10921639	147.857	148	51	227	3105	47.912	2.000	0.161	0.856
ID268491	268491	87	49.701	19.824	22.929	0	292	292	2	1	-10921639	122.143	124	65	179	2565	33.085	2.000	0.158	1.007
ID268500	268500	89	43.491	15.629	15.448	0	293	293	2	1	-10921639	162.190	165	113	217	3406	33.848	5.975	0.099	0.867
ID268501	268501	91	43.580	26.274	18.012	0	293	293	2	1	-10921639	161.095	165	99	227	3383	34.174	2.000	0.098	0.845
ID268502	268502	86	44.595	29.056	17.927	0	293	293	2	1	-10921639	152.143	158	99	192	3195	28.230	6.339	0.158	1.470
ID268503	268503	87	72.692	20.052	22.424	0	293	293	2	1	-10921639	149.571	141	89	255	3141	46.388	2.000	0.196	1.057
ID268498	268498	78	76.414	16.970	8.114	0	293	293	2	1	-10921639	208.952	220	113	255	4388	44.966	2.000	0.177	1.394
ID268499	268499	None	42.868	26.749	10.638	0	293	293	2	1	-10921639	138.952	137	58	230	2918	40.946	2.000	0.108	0.662
ID268509	268509	78	67.852	17.314	7.459	0	294	294	2	1	-10921639	190.857	199	113	255	4008	44.927	2.000	0.189	1.349
ID268510	268510	91	60.316	25.865	17.125	0	294	294	2	1	-10921639	195.952	199	134	255	4115	36.217	2.000	0.131	1.252
ID268511	268511	87	44.299	19.144	23.122	0	294	294	2	1	-10921639	122.810	124	55	175	2579	32.649	4.000	0.184	1.170
ID268517	268517	78	62.056	17.408	6.766	0	295	295	2	1	-10921639	208.619	217	127	255	4381	38.357	2.000	0.140	1.340
ID268518	268518	89	49.971	16.452	15.616	0	295	295	2	1	-10921639	170.667	175	99	244	3584	39.150	6.336	0.135	1.036
ID268519	268519	None	45.972	21.614	16.048	0	295	295	2	1	-10921639	187.619	186	130	255	3940	33.921	4.800	0.115	1.145
ID268516	268516	92	47.539	30.001	18.696	0	296	296	2	1	-10921639	130.143	124	75	210	2733	39.421	2.000	0.150	0.861
ID268512	268512	78	62.099	18.623	7.293	0	296	296	2	1	-10921639	192.286	199	86	255	4038	51.477	4.800	0.164	1.054
ID268513	268513	93	47.941	24.047	10.847	0	296	296	2	1	-10921639	192.810	199	120	237	4049	31.551	6.241	0.124	1.344
ID268514	268514	89	49.002	16.747	15.984	0	296	296	2	1	-10921639	175.762	175	113	237	3691	34.123	4.800	0.139	1.258
ID268515	268515	None	46.937	25.142	18.033	0	296	296	2	1	-10921639	180.571	186	117	237	3792	35.881	6.326	0.113	1.020
ID268520	268520	78	72.080	17.961	7.103	0	297	297	2	1	-10921639	210.286	223	120	255	4416	43.093	6.321	0.185	1.521
ID268521	268521	93	60.575	23.864	8.410	0	297	297	2	1	-10921639	180.381	199	82	244	3788	50.407	2.000	0.152	0.947
ID268522	268522	89	58.131	16.323	15.781	0	297	297	2	1	-10921639	167.000	172	106	248	3507	41.266	6.412	0.164	1.139
ID268523	268523	92	48.389	28.201	19.243	0	297	297	2	1	-10921639	166.143	161	106	230	3489	35.312	6.347	0.158	1.283
ID268524	268524	78	70.662	17.704	7.220	0	298	298	2	1	-10921639	178.714	186	96	251	3753	45.029	4.800	0.196	1.301
ID268525	268525	89	46.170	16.639	15.659	0	298	298	2	1	-10921639	160.857	172	79	203	3378	35.593	2.000	0.125	1.004
ID268526	268526	None	50.699	24.390	25.199	0	298	298	2	1	-10921639	121.524	120	65	192	2552	34.841	2.000	0.162	0.971
ID268527	268527	None	40.816	2.000	35.000	0	298	298	2	1	-10921639	86.905	82	31	158	1825	39.476	2.000	0.160	0.608
ID268528	268528	78	47.794	16.974	8.550	0	299	299	2	1	-10921639	162.286	168	89	255	3408	46.925	2.000	0.098	0.617
ID268529	268529	None	43.678	23.671	10.763	0	299	299	2	1	-10921639	176.762	175	106	237	3712	33.338	4.800	0.139	1.294
ID268530	268530	89	74.060	16.431	15.500	0	299	299	2	1	-10921639	158.714	151	89	255	3333	49.946	4.800	0.219	1.140
ID268531	268531	92	61.515	28.928	18.811	0	299	299	2	1	-10921639	166.667	165	82	255	3500	47.400	4.800	0.182	1.083
ID268536	268536	None	52.501	20.613	7.380	0	300	300	2	1	-10921639	153.095	151	75	251	3215	47.108	2.000	0.109	0.641
ID268537	268537	89	58.626	16.752	16.094	0	300	300	2	1	-10921639	174.571	165	113	241	3666	37.363	4.800	0.156	1.263
ID268538	268538	94	45.986	27.127	18.997	0	300	300	2	1	-10921639	183.000	189	117	244	3843	32.898	3.200	0.111	1.114
ID268539	268539	92	42.614	29.599	19.981	0	300	300	2	1	-10921639	143.762	151	72	203	3019	39.341	6.084	0.136	0.878
ID268532	268532	89	41.854	16.453	16.951	0	301	301	2	1	-10921639	130.238	137	51	186	2735	38.501	3.200	0.131	0.784
ID268533	268533	94	41.967	26.259	18.375	0	301	301	2	1	-10921639	171.143	172	127	237	3594	27.071	7.600	0.111	1.264
ID268534	268534	None	42.563	20.368	23.700	0	301	301	2	1	-10921639	130.143	124	72	213	2733	38.338	2.000	0.098	0.607
ID268535	268535	None	40.038	2.835	26.009	0	301	301	2	1	-10921639	111.810	110	44	165	2348	32.169	2.000	0.137	0.838
ID268545	268545	None	43.400	22.061	7.598	0	302	302	2	1	-10921639	138.095	137	89	192	2900	27.541	2.000	0.127	1.131
ID268546	268546	89	44.464	16.519	15.856	0	302	302	2	1	-10921639	127.048	127	72	196	2668	32.844	2.000	0.122	0.839
ID268544	268544	None	45.896	20.334	21.703	0	303	303	2	1	-10921639	134.381	137	75	196	2822	33.836	3.200	0.163	1.112
ID268543	268543	None	46.434	25.404	17.617	0	303	303	2	1	-10921639	150.476	155	68	230	3160	39.158	7.600	0.133	0.905
ID268547	268547	None	45.651	13.954	4.092	0	304	304	2	1	-10921639	124.905	127	72	189	2623	27.916	4.800	0.174	1.325
ID268540	268540	None	40.568	2.313	6.022	0	305	305	2	1	-10921639	101.476	93	55	182	2131	31.330	4.800	0.164	0.914
ID268541	268541	None	41.705	24.061	8.226	0	305	305	2	1	-10921639	113.286	106	55	175	2379	32.449	7.600	0.150	0.911
ID268542	268542	95	40.563	24.381	16.637	0	305	305	2	1	-10921639	141.476	148	82	213	2971	32.811	6.276	0.120	0.921
ID268550	268550	95	40.648	24.752	17.628	0	306	306	2	1	-10921639	135.429	137	86	182	2844	26.712	4.800	0.158	1.386
ID268548	268548	None	40.349	15.284	7.038	0	307	307	2	1	-10921639	116.333	120	44	189	2443	34.222	2.000	0.112	0.687
ID268549	268549	95	46.911	24.840	18.562	0	307	307	2	1	-10921639	144.286	141	79	203	3030	35.337	4.800	0.144	1.028
ID268551	268551	None	40.876	16.489	7.315	0	310	310	2	1	-10921639	115.190	117	58	165	2419	28.115	2.000	0.180	1.252
ID268552	268552	None	49.153	3.984	9.791	0	313	313	2	1	-10921639	124.048	130	58	175	2605	32.372	2.000	0.202	1.287
ID268554	268554	None	45.969	0.000	6.000	0	315	315	2	1	-10921639	113.810	117	72	182	2390	28.001	7.600	0.222	1.478
ID268553	268553	96	44.577	26.416	16.181	0	316	316	2	1	-10921639	139.286	141	68	210	2925	33.866	7.600	0.137	0.992
ID268555	268555	96	40.351	24.629	16.527	0	317	317	2	1	-10921639	112.095	113	58	172	2354	30.397	7.600	0.147	0.943
ID268556	268556	None	47.411	0.000	6.000	0	323	323	2	1	-10921639	126.810	130	77	196	2663	36.621	2.000	0.197	1.139
ID268557	268557	None	49.230	0.000	29.000	0	328	328	2	1	-10921639	108.381	103	62	182	2276	32.652	2.000	0.174	0.984
ID268558	268558	97	44.546	18.482	8.131	0	330	330	2	1	-10921639	120.571	113	65	182	2532	33.287	2.000	0.132	0.845
ID268561	268561	97	54.660	17.214	7.758	0	331	331	2	1	-10921639	137.619	141	93	186	2890	30.925	2.000	0.193	1.441
ID268560	268560	None	40.422	27.402	30.645	0	332	332	2	1	-10921639	86.190	75	44	175	1810	35.775	2.000	0.124	0.532
ID268559	268559	None	41.972	33.973	10.460	0	332	332	2	1	-10921639	74.190	72	17	134	1558	33.851	2.000	0.210	0.762
ID268562	268562	None	48.113	16.348	7.011	0	335	335	2	1	-10921639	123.619	130	65	192	2596	30.904	7.600	0.156	1.082
ID268564	268564	None	41.030	28.449	10.985	0	337	337	2	1	-10921639	89.905	93	34	148	1888	30.951	7.600	0.176	0.871
ID268563	268563	None	47.450	18.787	8.354	0	337	337	2	1	-10921639	122.571	117	65	196	2574	30.791	4.800	0.229	1.483
