# Supplementary material for: Progressive enhancement of kinetic proofreading in T cell antigen discrimination from receptor activation to DAG generation
Source: eLife. 2022 Sep 20;11:e75263. doi: 10.7554/eLife.75263 (PMC9536835; doi:10.7554/eLife.75263)
Supplement: Figure 5—source data 1. — Each data table is the TrackMate ‘spot-statistics’ output of one cell over four cycles of blue-light illumination (frames 0–40, 100–140, 200–240, and 300–340, with 3 s interval between frames). We calculated the lifetime of TrackIDs that existed at the start of each period of blue-light illumination that did not last for the full period and fit the resulting lifetime distributions using custom Python scripts available at https://github.com/dbritain/KP-paper (copy archived at swh:1:rev:167fa456901903740f0f3ee6a3e5324bc45207ea, Britain, 2022). [file elife-75263-fig5-data1.zip › Fig5SourceData/LOV/lov1/r2/lov11.csv]

Label	ID	TRACK_ID	QUALITY	POSITION_X	POSITION_Y	POSITION_Z	POSITION_T	FRAME	RADIUS	VISIBILITY	MANUAL_COLOR	MEAN_INTENSITY	MEDIAN_INTENSITY	MIN_INTENSITY	MAX_INTENSITY	TOTAL_INTENSITY	STANDARD_DEVIATION	ESTIMATED_DIAMETER	CONTRAST	SNR
ID270245	270245	0	41.004	27.760	4.677	0	0	0	2	1	-10921639	118.524	118	81	191	2489	28.442	2.000	0.167	1.195
ID270246	270246	None	45.770	9.674	6.846	0	0	0	2	1	-10921639	132.000	127	72	204	2772	33.951	2.000	0.125	0.866
ID270247	270247	1	48.258	19.212	12.939	0	0	0	2	1	-10921639	227.095	255	141	255	4769	40.302	4.800	0.100	1.023
ID270248	270248	None	48.004	21.041	14.070	0	0	0	2	1	-10921639	225.238	255	136	255	4730	40.677	4.800	0.111	1.110
ID270249	270249	None	41.476	14.759	14.687	0	0	0	2	1	-10921639	205.571	204	122	255	4317	40.376	7.600	0.078	0.734
ID270250	270250	2	43.085	17.576	21.924	0	0	0	2	1	-10921639	213.143	232	122	255	4476	41.774	4.800	0.125	1.138
ID270251	270251	None	45.574	20.169	21.609	0	0	0	2	1	-10921639	219.143	250	118	255	4602	47.147	4.800	0.101	0.851
ID270271	270271	0	45.036	25.623	3.959	0	1	1	2	1	-10921639	125.429	132	63	173	2634	32.635	3.200	0.170	1.118
ID270272	270272	None	41.279	29.105	12.146	0	1	1	2	1	-10921639	122.857	127	72	168	2580	25.740	2.000	0.154	1.271
ID270273	270273	1	60.654	20.281	13.166	0	1	1	2	1	-10921639	226.810	241	136	255	4763	36.949	4.800	0.153	1.629
ID270274	270274	2	47.778	18.110	21.195	0	1	1	2	1	-10921639	220.714	232	136	255	4635	34.847	4.800	0.112	1.278
ID270241	270241	None	43.851	33.000	13.000	0	2	2	2	1	-10921639	134.571	141	91	163	2826	22.017	4.800	0.225	2.244
ID270242	270242	2	62.393	20.078	21.260	0	2	2	2	1	-10921639	197.524	191	136	255	4148	32.782	7.600	0.154	1.612
ID270244	270244	None	43.975	0.786	22.514	0	3	3	2	1	-10921639	161.381	159	95	209	3389	34.799	6.099	0.154	1.239
ID270243	270243	2	75.320	20.759	21.691	0	3	3	2	1	-10921639	173.762	159	118	255	3649	48.875	2.000	0.191	1.141
ID270255	270255	4	41.351	26.333	4.499	0	4	4	2	1	-10921639	118.095	122	54	177	2480	36.603	2.000	0.132	0.752
ID270256	270256	3	43.911	11.983	5.409	0	4	4	2	1	-10921639	152.000	141	118	195	3192	21.617	4.800	0.183	2.175
ID270257	270257	None	49.416	28.611	12.000	0	4	4	2	1	-10921639	119.952	122	59	163	2519	30.650	3.200	0.218	1.399
ID270258	270258	2	57.695	20.391	22.026	0	4	4	2	1	-10921639	191.429	200	104	255	4020	37.487	7.600	0.154	1.364
ID270260	270260	3	41.516	10.743	6.064	0	5	5	2	1	-10921639	140.905	132	100	200	2959	24.833	4.800	0.143	1.416
ID270261	270261	76	53.054	18.868	12.903	0	5	5	2	1	-10921639	158.857	159	100	223	3336	34.715	7.600	0.142	1.138
ID270262	270262	2	48.189	20.734	21.900	0	5	5	2	1	-10921639	151.476	150	63	241	3181	37.964	7.600	0.121	0.864
ID270259	270259	4	50.175	26.225	4.677	0	5	5	2	1	-10921639	134.714	145	72	195	2829	36.966	6.269	0.174	1.078
ID270252	270252	76	50.016	18.799	13.060	0	6	6	2	1	-10921639	162.952	163	109	218	3422	32.093	4.800	0.140	1.245
ID270253	270253	None	41.029	13.524	15.232	0	6	6	2	1	-10921639	112.476	109	68	200	2362	34.780	2.000	0.082	0.491
ID270254	270254	2	62.014	20.462	22.630	0	6	6	2	1	-10921639	156.905	154	86	232	3295	46.396	2.000	0.174	1.000
ID270276	270276	None	42.869	0.000	23.000	0	7	7	2	1	-10921639	126.524	122	85	182	2657	30.743	3.200	0.167	1.175
ID270277	270277	2	64.598	19.800	22.663	0	7	7	2	1	-10921639	173.238	177	109	255	3638	39.697	2.000	0.156	1.175
ID270278	270278	None	41.921	28.000	30.000	0	7	7	2	1	-10921639	84.286	81	17	122	1770	30.898	2.000	0.226	1.005
ID270275	270275	5	74.501	9.948	15.283	0	7	7	2	1	-10921639	163.952	150	91	232	3443	40.941	2.000	0.233	1.513
ID270263	270263	None	41.445	4.000	0.000	0	8	8	2	1	-10921639	129.762	122	102	191	2725	20.364	4.800	0.189	2.029
ID270268	270268	6	44.107	26.804	19.835	0	8	8	2	1	-10921639	160.810	163	100	227	3377	31.835	4.800	0.145	1.277
ID270269	270269	None	44.157	3.743	20.949	0	8	8	2	1	-10921639	166.429	163	95	218	3495	30.854	4.800	0.165	1.530
ID270270	270270	2	61.907	20.252	21.480	0	8	8	2	1	-10921639	158.857	159	81	245	3336	45.353	2.000	0.174	1.037
ID270264	270264	7	55.830	26.403	4.674	0	8	8	2	1	-10921639	150.190	150	95	236	3154	35.069	2.000	0.171	1.252
ID270265	270265	8	48.294	11.048	6.836	0	8	8	2	1	-10921639	139.810	127	77	227	2936	37.169	2.000	0.118	0.794
ID270266	270266	9	52.815	14.011	15.282	0	8	8	2	1	-10921639	149.286	145	81	209	3135	34.903	2.000	0.162	1.189
ID270267	270267	5	46.408	9.969	15.567	0	8	8	2	1	-10921639	136.333	141	72	200	2863	38.064	6.376	0.128	0.813
ID270292	270292	6	44.503	24.192	19.419	0	9	9	2	1	-10921639	158.333	159	104	232	3325	33.735	2.000	0.108	0.913
ID270293	270293	2	45.399	19.485	22.437	0	9	9	2	1	-10921639	133.714	127	63	227	2808	43.073	2.000	0.119	0.661
ID270288	270288	7	61.509	26.236	4.216	0	9	9	2	1	-10921639	138.905	132	100	204	2917	31.255	4.800	0.225	1.635
ID270289	270289	8	43.911	11.569	6.787	0	9	9	2	1	-10921639	130.667	127	77	214	2744	39.760	2.000	0.103	0.615
ID270290	270290	None	43.667	18.981	12.330	0	9	9	2	1	-10921639	129.333	132	63	204	2716	37.516	2.000	0.109	0.680
ID270291	270291	9	43.991	12.896	15.829	0	9	9	2	1	-10921639	138.238	145	54	195	2903	33.624	2.000	0.139	1.002
ID270284	270284	2	56.979	19.796	22.057	0	10	10	2	1	-10921639	151.714	150	86	236	3186	44.183	4.800	0.181	1.051
ID270282	270282	None	49.900	3.000	0.000	0	10	10	2	1	-10921639	114.238	113	37	209	2399	42.934	2.000	0.182	0.819
ID270283	270283	7	55.397	26.017	4.069	0	10	10	2	1	-10921639	120.333	118	68	195	2527	35.555	2.000	0.188	1.073
ID270280	270280	None	50.696	0.000	22.000	0	11	11	2	1	-10921639	139.857	132	104	223	2937	31.100	6.348	0.173	1.329
ID270281	270281	2	77.672	20.335	22.295	0	11	11	2	1	-10921639	172.429	173	72	255	3621	50.044	4.800	0.220	1.244
ID270279	270279	7	50.815	26.923	3.821	0	11	11	2	1	-10921639	125.952	118	86	200	2645	28.496	2.000	0.181	1.354
ID270285	270285	10	65.286	18.839	13.034	0	12	12	2	1	-10921639	176.381	177	118	236	3704	35.356	2.000	0.172	1.461
ID270286	270286	11	53.835	27.598	12.649	0	12	12	2	1	-10921639	148.048	154	86	204	3109	36.698	6.337	0.182	1.243
ID270287	270287	2	84.841	19.271	22.412	0	12	12	2	1	-10921639	193.381	191	91	255	4061	48.979	4.800	0.249	1.572
ID270308	270308	12	60.216	13.120	15.989	0	13	13	2	1	-10921639	172.095	177	104	214	3614	29.938	4.800	0.206	1.961
ID270309	270309	2	52.708	20.709	21.946	0	13	13	2	1	-10921639	147.048	136	86	255	3088	39.315	2.000	0.152	0.986
ID270305	270305	None	41.619	22.062	6.966	0	13	13	2	1	-10921639	125.810	118	72	191	2642	28.972	2.000	0.127	0.981
ID270306	270306	10	45.478	19.387	12.390	0	13	13	2	1	-10921639	137.429	132	91	200	2886	30.794	5.974	0.129	1.017
ID270307	270307	11	47.651	26.986	13.614	0	13	13	2	1	-10921639	127.000	127	72	204	2667	32.970	4.800	0.164	1.083
ID270294	270294	13	56.790	25.995	4.239	0	14	14	2	1	-10921639	117.857	118	59	186	2475	30.434	4.800	0.232	1.458
ID270295	270295	11	52.404	27.735	12.970	0	14	14	2	1	-10921639	116.667	113	68	182	2450	34.171	2.000	0.178	1.030
ID270296	270296	12	47.003	14.306	15.650	0	14	14	2	1	-10921639	160.714	163	91	209	3375	26.448	4.800	0.179	1.845
ID270297	270297	None	46.544	28.872	19.534	0	14	14	2	1	-10921639	134.571	141	63	195	2826	33.649	7.600	0.171	1.165
ID270298	270298	2	62.112	20.159	22.004	0	14	14	2	1	-10921639	145.286	136	68	255	3051	43.743	2.000	0.185	1.039
ID270300	270300	13	52.103	25.856	3.881	0	15	15	2	1	-10921639	113.762	104	50	177	2389	34.518	6.382	0.187	1.037
ID270301	270301	14	55.669	12.550	6.660	0	15	15	2	1	-10921639	127.810	127	68	236	2684	42.348	2.000	0.187	0.950
ID270302	270302	None	61.825	18.524	12.802	0	15	15	2	1	-10921639	121.571	122	54	232	2553	47.710	2.000	0.186	0.798
ID270303	270303	12	44.804	12.848	15.217	0	15	15	2	1	-10921639	129.190	141	54	186	2713	32.880	2.000	0.161	1.090
ID270304	270304	2	74.206	19.909	22.216	0	15	15	2	1	-10921639	154.952	154	72	255	3254	53.559	2.000	0.206	0.988
ID270299	270299	None	51.362	33.000	3.000	0	15	15	2	1	-10921639	103.381	113	45	177	2171	34.619	2.000	0.228	1.108
ID270312	270312	13	41.136	24.296	4.992	0	16	16	2	1	-10921639	95.286	81	36	168	2001	30.214	2.000	0.144	0.795
ID270313	270313	14	53.291	11.957	5.932	0	16	16	2	1	-10921639	129.143	122	81	182	2712	31.517	2.000	0.194	1.331
ID270314	270314	2	58.503	20.005	22.180	0	16	16	2	1	-10921639	157.667	159	68	255	3311	40.835	2.000	0.158	1.053
ID270310	270310	14	52.707	11.989	6.571	0	17	17	2	1	-10921639	119.333	113	72	177	2506	31.913	2.000	0.212	1.306
ID270311	270311	2	80.299	20.026	22.279	0	17	17	2	1	-10921639	151.476	136	86	255	3181	52.614	2.000	0.207	0.987
ID270320	270320	2	51.488	20.192	22.247	0	18	18	2	1	-10921639	135.857	132	77	232	2853	40.550	3.200	0.133	0.788
ID270319	270319	14	41.754	11.275	5.692	0	18	18	2	1	-10921639	123.429	122	86	186	2592	25.260	6.408	0.143	1.223
ID270327	270327	None	40.306	27.191	12.739	0	19	19	2	1	-10921639	81.190	77	36	150	1705	29.206	2.000	0.173	0.821
ID270328	270328	None	49.362	5.805	22.085	0	19	19	2	1	-10921639	137.238	132	72	214	2882	35.024	2.000	0.130	0.904
ID270329	270329	2	51.259	20.323	22.547	0	19	19	2	1	-10921639	159.857	154	113	236	3357	31.134	4.800	0.175	1.527
ID270330	270330	None	47.142	25.870	24.572	0	19	19	2	1	-10921639	121.857	118	50	186	2559	39.721	2.000	0.152	0.810
ID270324	270324	None	54.868	13.000	30.000	0	20	20	2	1	-10921639	116.381	104	37	218	2444	42.842	2.000	0.173	0.801
ID270321	270321	None	43.269	0.000	2.000	0	20	20	2	1	-10921639	117.381	109	68	173	2465	29.659	3.200	0.191	1.272
ID270322	270322	None	45.776	12.094	6.002	0	20	20	2	1	-10921639	110.571	104	63	168	2322	28.816	2.000	0.176	1.149
ID270323	270323	2	65.009	20.603	21.929	0	20	20	2	1	-10921639	145.952	132	81	255	3065	45.724	2.000	0.162	0.889
ID270325	270325	15	52.446	26.246	4.203	0	21	21	2	1	-10921639	114.619	113	59	182	2407	34.839	2.000	0.206	1.123
ID270326	270326	2	68.861	19.827	21.028	0	21	21	2	1	-10921639	163.286	159	86	255	3429	46.153	2.000	0.173	1.044
ID270316	270316	None	46.475	0.000	19.000	0	22	22	2	1	-10921639	158.667	159	119	214	3332	23.936	4.800	0.202	2.230
ID270317	270317	2	57.466	20.372	21.774	0	22	22	2	1	-10921639	158.048	150	91	245	3319	41.777	7.600	0.154	1.008
ID270318	270318	None	41.644	24.996	24.874	0	22	22	2	1	-10921639	120.714	104	81	182	2535	33.129	2.000	0.111	0.730
ID270315	270315	15	53.153	25.482	4.425	0	22	22	2	1	-10921639	115.000	113	50	168	2415	30.998	2.000	0.253	1.499
ID270334	270334	2	75.584	20.470	21.831	0	23	23	2	1	-10921639	198.619	195	104	255	4171	44.319	4.800	0.189	1.424
ID270332	270332	None	46.638	13.363	13.855	0	24	24	2	1	-10921639	132.952	127	72	182	2792	28.992	4.800	0.157	1.247
ID270333	270333	2	89.595	20.385	22.263	0	24	24	2	1	-10921639	199.857	204	122	255	4197	42.235	4.800	0.270	2.015
ID270331	270331	15	45.138	26.641	4.557	0	24	24	2	1	-10921639	101.810	100	40	177	2138	38.439	2.000	0.180	0.809
ID270335	270335	15	50.902	25.824	4.388	0	25	25	2	1	-10921639	106.524	100	36	177	2237	36.638	2.000	0.196	0.954
ID270336	270336	None	44.590	4.243	21.250	0	25	25	2	1	-10921639	153.762	159	91	214	3229	36.150	4.800	0.122	0.924
ID270337	270337	None	40.811	30.727	21.018	0	25	25	2	1	-10921639	94.286	100	40	150	1980	29.389	2.000	0.199	1.065
ID270338	270338	2	58.655	20.705	21.567	0	25	25	2	1	-10921639	164.333	159	104	250	3451	42.324	7.600	0.143	0.973
ID270340	270340	16	51.666	19.543	13.196	0	26	26	2	1	-10921639	148.333	150	91	204	3115	29.265	4.800	0.195	1.653
ID270341	270341	2	68.229	20.089	21.802	0	26	26	2	1	-10921639	147.238	136	86	236	3092	42.072	2.000	0.202	1.177
ID270339	270339	15	44.435	24.951	4.871	0	26	26	2	1	-10921639	127.524	127	68	182	2678	26.587	4.800	0.196	1.572
ID270348	270348	17	45.157	11.221	14.823	0	27	27	2	1	-10921639	111.095	113	54	223	2333	36.733	2.000	0.124	0.670
ID270349	270349	2	72.559	20.054	21.808	0	27	27	2	1	-10921639	173.762	168	118	255	3649	36.924	4.800	0.217	1.675
ID270350	270350	None	43.414	30.135	22.305	0	27	27	2	1	-10921639	89.048	86	40	159	1870	31.731	2.000	0.212	0.982
ID270347	270347	16	43.111	19.960	14.027	0	27	27	2	1	-10921639	130.333	136	72	163	2737	27.058	4.800	0.188	1.527
ID270342	270342	15	59.724	25.868	3.972	0	28	28	2	1	-10921639	139.333	141	63	200	2926	34.876	2.000	0.213	1.403
ID270343	270343	17	41.040	11.153	14.641	0	28	28	2	1	-10921639	121.619	118	72	168	2554	24.099	4.800	0.190	1.612
ID270344	270344	None	50.209	5.700	21.860	0	28	28	2	1	-10921639	145.429	145	95	191	3054	29.554	2.000	0.160	1.359
ID270345	270345	2	67.236	20.305	21.994	0	28	28	2	1	-10921639	157.048	150	72	255	3298	45.909	4.800	0.176	1.024
ID270346	270346	None	40.632	17.344	25.921	0	28	28	2	1	-10921639	137.524	141	81	173	2888	24.161	4.800	0.174	1.688
ID270352	270352	2	54.755	20.412	21.877	0	29	29	2	1	-10921639	132.524	127	68	232	2783	44.406	6.049	0.137	0.719
ID270351	270351	15	56.661	26.990	4.740	0	29	29	2	1	-10921639	125.095	127	54	195	2627	36.100	2.000	0.216	1.229
ID270353	270353	None	40.648	18.460	14.658	0	30	30	2	1	-10921639	145.667	150	81	200	3059	30.102	6.368	0.121	1.048
ID270354	270354	2	57.138	20.654	22.705	0	30	30	2	1	-10921639	151.048	150	104	218	3172	32.664	3.200	0.200	1.544
ID270355	270355	44	49.018	16.000	30.000	0	30	30	2	1	-10921639	142.619	141	67	191	2995	31.152	6.319	0.215	1.618
ID270359	270359	15	47.274	27.955	4.800	0	31	31	2	1	-10921639	116.381	109	63	177	2444	34.244	4.800	0.189	1.081
ID270360	270360	None	42.415	13.627	16.259	0	31	31	2	1	-10921639	127.905	132	72	182	2686	29.903	2.000	0.145	1.085
ID270361	270361	2	57.501	20.897	22.359	0	31	31	2	1	-10921639	143.905	141	86	209	3022	38.307	2.000	0.166	1.071
ID270362	270362	44	45.899	14.000	30.000	0	31	31	2	1	-10921639	122.190	109	76	195	2566	33.974	6.379	0.168	1.033
ID270356	270356	None	52.905	3.000	0.000	0	32	32	2	1	-10921639	117.143	113	63	200	2460	37.663	7.600	0.198	1.028
ID270357	270357	15	50.680	26.700	4.753	0	32	32	2	1	-10921639	135.714	141	72	209	2850	33.590	6.374	0.172	1.185
ID270358	270358	2	48.913	20.139	21.985	0	32	32	2	1	-10921639	135.857	127	91	204	2853	32.558	2.000	0.123	0.913
ID270364	270364	2	63.716	20.705	21.773	0	34	34	2	1	-10921639	156.048	154	104	236	3277	40.023	2.000	0.162	1.084
ID270365	270365	None	43.278	3.965	22.991	0	34	34	2	1	-10921639	145.619	145	100	191	3058	27.051	2.000	0.136	1.287
ID270363	270363	None	41.084	1.977	10.181	0	34	34	2	1	-10921639	116.190	113	68	186	2440	30.084	2.000	0.113	0.785
ID270372	270372	18	47.766	25.557	4.206	0	35	35	2	1	-10921639	120.429	122	77	163	2529	26.051	6.099	0.217	1.646
ID270373	270373	None	43.606	14.695	15.909	0	35	35	2	1	-10921639	136.381	136	86	209	2864	35.843	2.000	0.100	0.689
ID270374	270374	2	73.227	19.906	22.076	0	35	35	2	1	-10921639	168.619	173	100	241	3541	46.048	2.000	0.217	1.307
ID270376	270376	None	42.051	8.943	15.599	0	36	36	2	1	-10921639	162.143	150	122	255	3405	36.272	2.000	0.078	0.650
ID270377	270377	2	60.957	20.689	22.181	0	36	36	2	1	-10921639	153.381	159	100	223	3221	36.143	2.000	0.177	1.279
ID270375	270375	18	45.466	26.413	3.628	0	36	36	2	1	-10921639	115.000	113	45	186	2415	37.059	2.000	0.189	0.987
ID270378	270378	18	46.678	25.112	4.834	0	37	37	2	1	-10921639	135.476	141	40	177	2845	31.344	4.800	0.202	1.454
ID270379	270379	2	76.013	20.155	22.150	0	37	37	2	1	-10921639	162.381	145	100	255	3410	49.388	2.000	0.174	0.973
ID270366	270366	18	49.392	26.318	4.328	0	38	38	2	1	-10921639	133.286	136	50	204	2799	33.681	2.000	0.191	1.268
ID270367	270367	None	42.756	33.000	5.000	0	38	38	2	1	-10921639	100.952	106	45	173	2120	33.116	2.000	0.199	1.013
ID270368	270368	None	53.476	18.549	13.470	0	38	38	2	1	-10921639	135.952	136	86	209	2855	36.504	4.800	0.181	1.143
ID270369	270369	None	41.678	9.907	14.584	0	38	38	2	1	-10921639	139.857	132	77	200	2937	36.994	2.000	0.103	0.705
ID270370	270370	19	49.805	8.108	20.006	0	38	38	2	1	-10921639	165.048	173	95	218	3466	30.867	4.800	0.153	1.419
ID270371	270371	2	55.327	18.514	21.746	0	38	38	2	1	-10921639	177.524	191	86	255	3728	42.105	4.800	0.173	1.245
ID270380	270380	18	52.014	26.824	4.916	0	39	39	2	1	-10921639	136.952	132	91	241	2876	32.002	4.800	0.168	1.229
ID270381	270381	19	51.748	9.781	21.030	0	39	39	2	1	-10921639	141.667	141	81	236	2975	39.509	2.000	0.138	0.870
ID270382	270382	2	66.359	20.354	22.484	0	39	39	2	1	-10921639	178.190	163	132	255	3742	40.795	2.000	0.162	1.218
ID270389	270389	None	41.709	17.028	19.660	0	40	40	2	1	-10921639	141.524	150	68	209	2972	38.394	3.200	0.129	0.842
ID270390	270390	None	46.118	6.149	22.476	0	40	40	2	1	-10921639	143.905	136	81	200	3022	35.152	4.800	0.157	1.113
ID270391	270391	2	62.310	20.981	22.110	0	40	40	2	1	-10921639	174.667	163	104	255	3668	46.910	7.600	0.126	0.832
ID270384	270384	2	51.054	20.930	21.965	0	41	41	2	1	-10921639	145.667	150	91	214	3059	32.497	3.200	0.139	1.092
ID270385	270385	None	60.383	0.000	27.000	0	41	41	2	1	-10921639	125.286	122	68	227	2631	39.012	2.000	0.214	1.134
ID270383	270383	18	56.359	26.888	4.648	0	41	41	2	1	-10921639	132.048	136	72	232	2773	40.553	6.335	0.178	0.982
ID270388	270388	2	84.953	19.847	21.934	0	42	42	2	1	-10921639	206.333	204	109	255	4333	45.554	4.800	0.214	1.597
ID270386	270386	None	44.104	17.878	5.460	0	42	42	2	1	-10921639	110.714	109	59	159	2325	28.293	4.800	0.204	1.324
ID270387	270387	18	51.660	26.298	4.855	0	42	42	2	1	-10921639	104.524	100	68	173	2195	31.684	4.800	0.246	1.303
ID270392	270392	18	48.009	25.594	3.885	0	43	43	2	1	-10921639	110.714	104	72	159	2325	27.873	2.000	0.187	1.252
ID270393	270393	None	54.539	9.389	16.001	0	43	43	2	1	-10921639	127.762	118	63	236	2683	43.265	2.000	0.153	0.782
ID270394	270394	2	67.239	19.576	22.006	0	43	43	2	1	-10921639	196.143	195	122	255	4119	40.994	4.800	0.197	1.578
ID270405	270405	None	47.037	22.203	3.031	0	44	44	2	1	-10921639	85.048	81	27	163	1786	34.266	2.000	0.198	0.820
ID270406	270406	18	40.717	27.410	4.875	0	44	44	2	1	-10921639	101.810	100	59	177	2138	32.001	2.000	0.153	0.842
ID270407	270407	None	53.859	26.016	21.107	0	44	44	2	1	-10921639	153.286	150	95	227	3219	35.490	3.200	0.157	1.170
ID270408	270408	2	72.895	19.661	22.365	0	44	44	2	1	-10921639	191.857	182	100	255	4029	45.372	6.257	0.192	1.363
ID270396	270396	2	65.570	20.848	22.299	0	45	45	2	1	-10921639	161.619	159	54	255	3394	43.793	7.600	0.182	1.137
ID270397	270397	None	44.736	30.000	30.000	0	45	45	2	1	-10921639	93.286	109	54	141	1959	26.704	4.800	0.251	1.402
ID270395	270395	None	53.421	22.063	8.428	0	45	45	2	1	-10921639	125.429	122	68	177	2634	35.051	3.200	0.216	1.272
ID270404	270404	2	76.035	20.264	22.295	0	46	46	2	1	-10921639	185.905	163	100	255	3904	51.995	2.000	0.181	1.097
ID270400	270400	None	40.807	23.159	3.095	0	46	46	2	1	-10921639	113.286	113	45	168	2379	33.751	2.000	0.159	0.919
ID270401	270401	None	43.306	28.949	5.119	0	46	46	2	1	-10921639	106.333	109	36	163	2233	32.856	2.000	0.193	1.047
ID270402	270402	20	50.064	19.119	6.087	0	46	46	2	1	-10921639	119.238	118	72	177	2504	32.202	2.000	0.160	1.022
ID270403	270403	None	44.165	24.462	17.554	0	46	46	2	1	-10921639	152.810	154	77	204	3209	31.835	7.600	0.137	1.156
ID270398	270398	20	51.845	19.481	6.153	0	47	47	2	1	-10921639	111.857	100	50	182	2349	39.670	2.000	0.224	1.034
ID270399	270399	2	68.650	20.425	21.873	0	47	47	2	1	-10921639	174.095	168	86	255	3656	46.792	7.600	0.175	1.107
ID270412	270412	2	60.555	19.980	22.539	0	48	48	2	1	-10921639	174.143	173	104	255	3657	43.772	2.000	0.153	1.055
ID270413	270413	None	47.582	33.000	30.000	0	48	48	2	1	-10921639	63.190	59	25	122	1327	32.284	3.200	0.458	1.229
ID270409	270409	20	47.784	21.166	7.093	0	48	48	2	1	-10921639	135.095	127	91	214	2837	30.351	7.600	0.181	1.362
ID270410	270410	21	46.713	20.320	14.435	0	48	48	2	1	-10921639	125.857	118	100	186	2643	26.594	4.800	0.203	1.596
ID270411	270411	None	49.624	33.000	18.000	0	48	48	2	1	-10921639	130.333	141	68	163	2737	27.108	4.800	0.251	1.927
ID270414	270414	None	65.904	0.000	0.000	0	49	49	2	1	-10921639	133.571	118	89	191	2805	35.555	7.600	0.311	1.782
ID270415	270415	20	44.539	22.271	7.331	0	49	49	2	1	-10921639	124.524	132	59	209	2615	38.166	7.600	0.133	0.765
ID270416	270416	21	45.511	19.927	13.976	0	49	49	2	1	-10921639	123.762	122	54	182	2599	34.538	2.000	0.139	0.876
ID270417	270417	2	82.842	20.260	22.321	0	49	49	2	1	-10921639	207.000	214	127	255	4347	41.760	4.800	0.229	1.845
ID270420	270420	2	70.906	20.443	22.016	0	50	50	2	1	-10921639	211.714	223	145	255	4446	40.283	4.800	0.168	1.511
ID270418	270418	None	65.788	26.465	4.645	0	50	50	2	1	-10921639	120.571	109	36	195	2532	44.128	2.000	0.242	1.064
ID270419	270419	22	42.749	15.508	20.784	0	50	50	2	1	-10921639	168.667	168	118	227	3542	33.001	6.384	0.125	1.132
ID270428	270428	21	68.219	20.518	14.363	0	51	51	2	1	-10921639	149.095	154	77	227	3131	47.199	4.800	0.240	1.224
ID270429	270429	None	42.268	28.650	18.774	0	51	51	2	1	-10921639	137.571	145	100	173	2889	23.962	6.310	0.157	1.555
ID270430	270430	22	42.342	14.402	22.606	0	51	51	2	1	-10921639	145.857	150	54	218	3063	44.997	7.600	0.104	0.609
ID270431	270431	2	76.032	20.212	21.933	0	51	51	2	1	-10921639	211.952	214	136	255	4451	40.650	2.000	0.186	1.638
ID270426	270426	None	45.589	18.598	6.026	0	51	51	2	1	-10921639	114.762	118	63	177	2410	31.524	2.000	0.176	1.087
ID270427	270427	None	49.091	13.708	14.412	0	51	51	2	1	-10921639	136.143	127	81	218	2859	34.517	2.000	0.147	1.013
ID270432	270432	None	60.334	27.156	5.180	0	52	52	2	1	-10921639	140.857	145	63	191	2958	36.884	6.300	0.217	1.362
ID270433	270433	21	40.661	18.707	14.159	0	52	52	2	1	-10921639	170.857	177	104	214	3588	35.267	4.800	0.100	0.882
ID270434	270434	None	45.504	23.138	15.166	0	52	52	2	1	-10921639	153.000	163	100	223	3213	35.852	2.000	0.106	0.815
ID270435	270435	2	68.536	20.673	21.896	0	52	52	2	1	-10921639	202.571	209	109	255	4254	50.605	7.600	0.161	1.108
ID270436	270436	23	44.318	20.020	6.807	0	53	53	2	1	-10921639	120.476	118	81	159	2530	24.780	6.332	0.202	1.633
ID270437	270437	None	42.870	13.205	15.455	0	53	53	2	1	-10921639	156.952	150	104	218	3296	33.674	7.600	0.122	1.017
ID270438	270438	None	48.537	24.625	19.797	0	53	53	2	1	-10921639	192.333	191	122	245	4039	35.203	6.375	0.120	1.172
ID270439	270439	2	58.006	20.737	21.500	0	53	53	2	1	-10921639	204.286	195	132	255	4290	37.451	3.200	0.125	1.208
ID270440	270440	24	52.261	29.299	20.733	0	53	53	2	1	-10921639	150.571	154	86	214	3162	36.871	4.800	0.181	1.250
ID270421	270421	23	52.453	19.943	7.228	0	54	54	2	1	-10921639	107.714	104	50	200	2262	38.986	2.000	0.171	0.805
ID270422	270422	25	41.770	9.704	17.580	0	54	54	2	1	-10921639	134.667	150	45	218	2828	50.531	2.000	0.087	0.428
ID270423	270423	24	63.343	29.472	20.456	0	54	54	2	1	-10921639	170.714	173	86	227	3585	33.242	4.800	0.229	1.917
ID270424	270424	2	81.728	20.783	21.293	0	54	54	2	1	-10921639	212.143	218	145	255	4455	37.550	4.800	0.224	2.067
ID270425	270425	None	54.798	13.926	23.015	0	54	54	2	1	-10921639	138.905	136	91	200	2917	32.511	2.000	0.174	1.264
ID270448	270448	25	43.257	10.201	18.105	0	55	55	2	1	-10921639	178.048	182	127	223	3739	26.856	4.800	0.138	1.605
ID270449	270449	2	70.664	21.057	22.112	0	55	55	2	1	-10921639	175.190	163	109	255	3679	41.036	2.000	0.165	1.209
ID270444	270444	26	54.353	14.008	23.074	0	56	56	2	1	-10921639	152.333	154	109	209	3199	34.064	2.000	0.140	1.098
ID270441	270441	None	43.924	26.413	3.998	0	56	56	2	1	-10921639	111.619	113	50	191	2344	35.062	2.000	0.158	0.867
ID270442	270442	None	42.992	28.998	20.362	0	56	56	2	1	-10921639	98.667	95	36	159	2072	36.298	2.000	0.148	0.703
ID270443	270443	2	80.518	21.384	21.287	0	56	56	2	1	-10921639	208.190	209	136	255	4372	44.213	2.000	0.207	1.615
ID270452	270452	2	55.379	21.533	21.297	0	57	57	2	1	-10921639	212.238	214	159	255	4457	34.053	6.344	0.144	1.571
ID270453	270453	26	62.018	16.059	22.597	0	57	57	2	1	-10921639	187.048	186	113	255	3928	50.380	2.000	0.161	1.032
ID270450	270450	None	40.334	33.000	9.000	0	57	57	2	1	-10921639	76.000	68	36	145	1596	32.034	2.000	0.178	0.719
ID270451	270451	None	50.365	19.496	13.559	0	57	57	2	1	-10921639	158.667	159	95	255	3332	38.166	4.800	0.130	0.955
ID270445	270445	None	48.305	11.204	3.186	0	58	58	2	1	-10921639	121.905	127	72	168	2560	29.629	6.161	0.183	1.275
ID270446	270446	None	44.132	26.600	4.135	0	58	58	2	1	-10921639	85.714	86	27	168	1800	31.877	2.000	0.208	0.926
ID270447	270447	2	62.838	20.808	21.724	0	58	58	2	1	-10921639	213.905	232	109	255	4492	43.515	7.600	0.145	1.246
ID270464	270464	None	51.210	24.877	22.183	0	59	59	2	1	-10921639	145.619	145	59	204	3058	36.713	2.000	0.165	1.122
ID270460	270460	None	40.360	18.702	12.747	0	59	59	2	1	-10921639	134.000	132	77	191	2814	30.092	2.000	0.101	0.816
ID270461	270461	27	40.040	13.321	14.839	0	59	59	2	1	-10921639	139.095	145	59	191	2921	33.879	4.800	0.130	0.944
ID270462	270462	2	72.812	19.650	20.881	0	59	59	2	1	-10921639	201.048	209	113	255	4222	42.772	3.200	0.188	1.490
ID270463	270463	29	56.035	30.248	20.744	0	59	59	2	1	-10921639	129.571	127	54	191	2721	36.092	2.000	0.210	1.246
ID270457	270457	None	41.167	4.000	0.000	0	59	59	2	1	-10921639	99.190	86	59	163	2083	37.329	2.000	0.126	0.596
ID270458	270458	None	43.254	19.423	5.878	0	59	59	2	1	-10921639	106.333	104	54	177	2233	40.506	2.000	0.188	0.830
ID270459	270459	28	48.929	20.918	7.102	0	59	59	2	1	-10921639	126.762	132	59	182	2662	34.961	2.000	0.176	1.084
ID270478	270478	None	40.902	27.183	4.006	0	60	60	2	1	-10921639	100.286	100	54	150	2106	23.908	4.800	0.209	1.448
ID270479	270479	28	63.368	21.154	7.842	0	60	60	2	1	-10921639	148.905	145	91	218	3127	35.471	2.000	0.201	1.407
ID270480	270480	27	45.005	13.305	14.058	0	60	60	2	1	-10921639	136.000	141	68	200	2856	36.277	7.600	0.133	0.882
ID270481	270481	2	63.192	19.973	21.706	0	60	60	2	1	-10921639	200.905	191	145	255	4219	32.965	7.600	0.167	1.746
ID270482	270482	29	42.633	30.034	21.815	0	60	60	2	1	-10921639	122.286	118	59	182	2568	33.866	2.000	0.146	0.918
ID270468	270468	2	80.020	21.731	21.410	0	61	61	2	1	-10921639	192.571	209	95	255	4044	52.205	4.800	0.198	1.221
ID270465	270465	28	57.258	20.000	7.000	0	61	61	2	1	-10921639	158.048	159	86	223	3319	36.287	4.800	0.215	1.542
ID270466	270466	None	44.659	20.084	13.238	0	61	61	2	1	-10921639	137.714	136	81	182	2892	26.428	2.000	0.136	1.249
ID270467	270467	27	52.967	14.285	13.523	0	61	61	2	1	-10921639	182.857	177	122	236	3840	30.662	4.800	0.155	1.601
ID270456	270456	2	60.939	19.610	22.569	0	62	62	2	1	-10921639	180.000	195	86	255	3780	50.775	4.800	0.169	1.027
ID270454	270454	28	65.058	20.069	6.888	0	62	62	2	1	-10921639	150.238	145	100	204	3155	30.007	4.800	0.246	1.976
ID270455	270455	27	53.866	14.326	14.901	0	62	62	2	1	-10921639	173.857	186	86	255	3651	38.644	2.000	0.159	1.232
ID270484	270484	27	43.986	13.800	14.826	0	63	63	2	1	-10921639	170.000	173	118	218	3570	30.305	7.600	0.117	1.178
ID270485	270485	None	47.393	21.592	14.624	0	63	63	2	1	-10921639	179.857	182	118	255	3777	39.678	7.600	0.102	0.842
ID270486	270486	None	47.125	24.944	20.761	0	63	63	2	1	-10921639	165.810	168	104	232	3482	35.031	2.000	0.103	0.887
ID270487	270487	2	58.843	20.510	22.389	0	63	63	2	1	-10921639	186.143	177	122	255	3909	41.577	2.000	0.098	0.801
ID270483	270483	28	72.827	20.230	7.657	0	63	63	2	1	-10921639	173.524	163	109	236	3644	37.733	2.000	0.207	1.576
ID270476	270476	27	55.353	14.039	14.549	0	64	64	2	1	-10921639	184.000	182	91	255	3864	46.027	2.000	0.122	0.870
ID270477	270477	2	60.582	20.838	21.871	0	64	64	2	1	-10921639	177.667	182	109	255	3731	39.841	7.600	0.151	1.171
ID270474	270474	30	52.229	26.047	3.973	0	64	64	2	1	-10921639	106.381	104	54	163	2234	31.155	2.000	0.218	1.221
ID270475	270475	28	67.370	19.941	7.416	0	64	64	2	1	-10921639	159.000	159	91	218	3339	37.303	4.800	0.236	1.629
ID270469	270469	30	48.118	26.592	3.527	0	65	65	2	1	-10921639	117.476	113	63	177	2467	29.305	6.332	0.205	1.366
ID270470	270470	28	64.354	19.203	6.338	0	65	65	2	1	-10921639	132.429	127	63	227	2781	39.886	4.800	0.249	1.324
ID270471	270471	27	60.882	12.990	14.800	0	65	65	2	1	-10921639	177.810	177	95	241	3734	42.259	2.000	0.162	1.172
ID270472	270472	None	41.638	29.831	20.292	0	65	65	2	1	-10921639	112.619	109	72	154	2365	24.318	2.000	0.203	1.560
ID270473	270473	2	66.386	20.903	21.898	0	65	65	2	1	-10921639	170.333	163	104	255	3577	42.495	2.000	0.149	1.040
ID270488	270488	30	47.424	26.160	4.778	0	66	66	2	1	-10921639	116.333	104	81	168	2443	27.347	2.000	0.202	1.431
ID270489	270489	28	54.931	19.401	6.410	0	66	66	2	1	-10921639	143.095	141	95	204	3005	36.666	4.800	0.195	1.273
ID270490	270490	27	62.271	14.650	15.247	0	66	66	2	1	-10921639	197.524	195	127	255	4148	35.423	7.600	0.153	1.484
ID270491	270491	2	76.831	23.157	20.819	0	66	66	2	1	-10921639	202.143	209	127	255	4245	41.912	4.800	0.224	1.763
ID270492	270492	28	63.703	20.076	6.781	0	67	67	2	1	-10921639	149.619	141	104	232	3142	34.786	2.000	0.215	1.521
ID270493	270493	27	64.265	15.006	14.948	0	67	67	2	1	-10921639	183.048	177	104	255	3844	44.365	7.600	0.143	1.031
ID270494	270494	2	80.105	22.257	21.533	0	67	67	2	1	-10921639	191.667	200	95	255	4025	50.729	2.000	0.225	1.387
ID270495	270495	30	40.361	27.644	4.066	0	68	68	2	1	-10921639	93.381	95	31	141	1961	28.876	6.365	0.220	1.167
ID270496	270496	28	56.032	20.814	6.520	0	68	68	2	1	-10921639	146.095	154	77	200	3068	32.467	4.800	0.199	1.496
ID270497	270497	27	47.362	15.891	16.736	0	68	68	2	1	-10921639	178.810	177	122	250	3755	30.053	4.800	0.130	1.366
ID270498	270498	2	45.257	23.184	20.410	0	68	68	2	1	-10921639	186.571	182	127	227	3918	27.843	6.226	0.133	1.569
ID270512	270512	30	45.642	25.787	4.991	0	69	69	2	1	-10921639	119.143	113	72	173	2502	27.290	4.800	0.187	1.379
ID270513	270513	28	44.648	20.850	7.292	0	69	69	2	1	-10921639	129.333	132	50	195	2716	36.804	4.800	0.142	0.873
ID270514	270514	31	51.982	14.392	13.485	0	69	69	2	1	-10921639	154.857	154	91	227	3252	36.115	2.000	0.143	1.074
ID270515	270515	2	57.291	24.318	19.940	0	69	69	2	1	-10921639	188.143	182	104	255	3951	36.782	7.600	0.146	1.300
ID270500	270500	28	61.107	21.748	7.700	0	70	70	2	1	-10921639	150.381	163	77	209	3158	40.893	2.000	0.207	1.260
ID270501	270501	31	42.369	14.064	15.335	0	70	70	2	1	-10921639	183.476	182	118	250	3853	39.058	7.600	0.115	0.969
ID270502	270502	32	49.651	12.000	16.000	0	70	70	2	1	-10921639	180.905	182	109	245	3799	34.953	4.800	0.153	1.372
ID270503	270503	None	48.125	16.709	15.951	0	70	70	2	1	-10921639	189.095	186	122	250	3971	39.471	2.000	0.112	0.968
ID270499	270499	30	41.113	26.083	3.909	0	70	70	2	1	-10921639	102.190	100	50	163	2146	34.977	7.600	0.122	0.635
ID270504	270504	2	54.350	25.583	20.156	0	70	70	2	1	-10921639	179.381	177	113	245	3767	39.302	4.800	0.180	1.392
ID270505	270505	33	61.293	20.511	21.980	0	70	70	2	1	-10921639	199.762	209	104	255	4195	41.987	2.000	0.121	1.023
ID270508	270508	None	42.027	20.677	17.064	0	71	71	2	1	-10921639	181.476	173	95	255	3811	37.717	2.000	0.064	0.582
ID270509	270509	33	60.703	21.347	22.172	0	71	71	2	1	-10921639	199.762	195	104	255	4195	43.548	2.000	0.121	0.990
ID270510	270510	2	59.638	26.390	21.637	0	71	71	2	1	-10921639	172.190	159	104	255	3616	40.114	4.800	0.162	1.197
ID270511	270511	None	49.016	15.173	23.014	0	71	71	2	1	-10921639	128.667	132	63	227	2702	43.931	2.000	0.119	0.623
ID270506	270506	28	47.296	21.976	8.540	0	71	71	2	1	-10921639	163.381	159	109	227	3431	30.134	7.600	0.146	1.379
ID270507	270507	32	57.104	11.491	15.730	0	71	71	2	1	-10921639	161.000	163	81	241	3381	43.036	2.000	0.150	0.977
ID270528	270528	33	45.674	21.648	19.705	0	72	72	2	1	-10921639	204.190	214	150	245	4288	29.797	6.276	0.129	1.570
ID270526	270526	28	85.080	22.130	8.803	0	72	72	2	1	-10921639	183.810	182	95	255	3860	46.206	2.000	0.227	1.470
ID270527	270527	32	70.303	13.018	15.071	0	72	72	2	1	-10921639	173.810	177	104	250	3650	39.403	3.200	0.202	1.480
ID270516	270516	None	43.291	26.029	4.913	0	73	73	2	1	-10921639	115.762	118	50	163	2431	30.020	2.000	0.169	1.112
ID270517	270517	28	61.527	21.581	9.804	0	73	73	2	1	-10921639	161.667	163	109	255	3395	41.564	6.040	0.168	1.117
ID270518	270518	32	42.846	13.027	15.446	0	73	73	2	1	-10921639	164.286	159	100	241	3450	38.235	4.800	0.116	0.891
ID270519	270519	34	40.155	17.579	16.045	0	73	73	2	1	-10921639	165.000	159	113	255	3465	36.436	2.000	0.066	0.557
ID270520	270520	33	55.691	21.747	22.230	0	73	73	2	1	-10921639	186.429	182	141	255	3915	33.025	4.800	0.126	1.264
ID270524	270524	33	58.555	21.638	21.627	0	74	74	2	1	-10921639	211.333	214	127	255	4438	41.648	4.800	0.143	1.270
ID270525	270525	35	47.971	14.318	23.100	0	74	74	2	1	-10921639	154.095	154	91	209	3236	32.168	4.800	0.159	1.312
ID270521	270521	28	43.132	21.496	9.789	0	74	74	2	1	-10921639	143.857	136	77	245	3021	37.909	6.436	0.112	0.766
ID270522	270522	32	45.711	12.087	15.501	0	74	74	2	1	-10921639	172.905	173	122	218	3631	29.033	4.800	0.156	1.610
ID270523	270523	34	46.736	18.829	16.162	0	74	74	2	1	-10921639	189.524	191	132	250	3980	34.538	4.800	0.099	0.989
ID270544	270544	33	69.223	21.358	22.078	0	75	75	2	1	-10921639	195.810	191	122	255	4112	47.302	7.600	0.156	1.117
ID270545	270545	None	45.190	26.625	22.398	0	75	75	2	1	-10921639	127.286	122	86	200	2673	33.625	2.000	0.160	1.042
ID270540	270540	34	42.375	19.757	14.744	0	75	75	2	1	-10921639	188.190	195	127	255	3952	35.912	2.000	0.083	0.804
ID270541	270541	32	67.001	12.339	15.784	0	75	75	2	1	-10921639	168.857	163	63	255	3546	55.773	2.000	0.136	0.725
ID270542	270542	None	40.831	17.050	16.950	0	75	75	2	1	-10921639	205.143	214	122	255	4308	37.254	4.800	0.099	0.992
ID270543	270543	35	46.785	13.119	22.392	0	75	75	2	1	-10921639	144.143	136	59	209	3027	35.181	2.000	0.124	0.902
ID270539	270539	None	47.704	26.900	13.305	0	75	75	2	1	-10921639	112.619	113	36	177	2365	35.319	2.000	0.180	0.971
ID270548	270548	35	61.844	14.421	22.459	0	76	76	2	1	-10921639	157.095	154	68	255	3299	52.596	2.000	0.125	0.666
ID270549	270549	33	66.944	21.478	22.159	0	76	76	2	1	-10921639	188.667	191	95	255	3962	40.153	2.000	0.163	1.318
ID270546	270546	None	54.859	22.140	8.468	0	76	76	2	1	-10921639	159.095	168	100	227	3341	33.406	7.600	0.190	1.521
ID270547	270547	32	70.121	12.039	15.868	0	76	76	2	1	-10921639	217.190	232	150	255	4561	40.746	6.322	0.180	1.623
ID270532	270532	33	66.239	21.778	22.176	0	77	77	2	1	-10921639	217.333	218	145	255	4564	34.248	6.284	0.171	1.852
ID270533	270533	35	41.756	13.974	22.987	0	77	77	2	1	-10921639	148.143	145	81	223	3111	32.830	2.000	0.102	0.835
ID270529	270529	113	53.755	25.718	4.233	0	77	77	2	1	-10921639	127.048	127	59	204	2668	43.491	6.385	0.194	0.949
ID270530	270530	None	40.407	19.077	13.493	0	77	77	2	1	-10921639	158.524	159	100	245	3329	37.899	2.000	0.088	0.674
ID270531	270531	114	46.059	17.619	18.046	0	77	77	2	1	-10921639	202.810	209	132	255	4259	39.595	7.600	0.094	0.881
ID270576	270576	113	49.749	26.062	4.297	0	78	78	2	1	-10921639	126.857	118	40	209	2664	44.313	4.800	0.202	0.964
ID270577	270577	32	58.861	11.339	15.175	0	78	78	2	1	-10921639	150.429	145	95	255	3159	42.819	2.000	0.161	0.974
ID270578	270578	114	54.442	18.007	17.860	0	78	78	2	1	-10921639	200.714	204	136	255	4215	33.411	4.800	0.131	1.396
ID270579	270579	33	76.750	21.983	22.445	0	78	78	2	1	-10921639	205.238	214	122	255	4310	46.191	4.800	0.201	1.488
ID270534	270534	None	46.087	11.819	3.538	0	79	79	2	1	-10921639	121.905	118	54	209	2560	34.336	2.000	0.149	0.921
ID270535	270535	36	62.389	20.949	7.179	0	79	79	2	1	-10921639	156.810	159	95	227	3293	34.174	4.800	0.214	1.617
ID270536	270536	32	53.435	12.272	15.346	0	79	79	2	1	-10921639	195.381	191	127	255	4103	29.772	7.600	0.156	1.774
ID270537	270537	37	48.876	17.018	20.709	0	79	79	2	1	-10921639	189.762	186	95	255	3985	48.732	7.600	0.112	0.781
ID270538	270538	33	65.317	21.488	22.309	0	79	79	2	1	-10921639	210.619	218	113	255	4423	40.747	4.800	0.175	1.537
ID270556	270556	36	82.875	20.156	7.217	0	80	80	2	1	-10921639	166.667	168	81	255	3500	48.564	4.800	0.268	1.450
ID270557	270557	None	42.712	19.935	13.204	0	80	80	2	1	-10921639	156.143	163	95	223	3279	33.483	3.200	0.129	1.064
ID270558	270558	None	40.233	28.035	14.082	0	80	80	2	1	-10921639	94.286	100	45	136	1980	28.793	2.000	0.216	1.162
ID270559	270559	37	50.289	17.978	18.188	0	80	80	2	1	-10921639	184.667	186	104	255	3878	38.518	7.600	0.092	0.810
ID270560	270560	None	41.947	25.740	19.750	0	80	80	2	1	-10921639	152.952	150	86	232	3212	37.169	7.600	0.107	0.799
ID270561	270561	33	53.714	21.101	22.219	0	80	80	2	1	-10921639	185.333	186	113	255	3892	38.504	2.000	0.100	0.877
ID270550	270550	None	48.534	11.582	7.187	0	81	81	2	1	-10921639	140.381	132	77	214	2948	39.573	2.000	0.151	0.929
ID270551	270551	36	61.482	20.430	7.672	0	81	81	2	1	-10921639	192.762	191	122	255	4048	35.657	4.800	0.163	1.518
ID270552	270552	None	40.342	16.041	11.131	0	81	81	2	1	-10921639	141.286	136	77	223	2967	40.956	2.000	0.059	0.381
ID270553	270553	32	50.649	11.105	14.944	0	81	81	2	1	-10921639	154.143	150	95	250	3237	40.756	2.000	0.117	0.793
ID270554	270554	None	41.133	33.000	20.000	0	81	81	2	1	-10921639	103.143	97	59	163	2166	30.662	2.000	0.150	0.876
ID270555	270555	33	58.751	20.830	22.438	0	81	81	2	1	-10921639	179.429	177	113	255	3768	40.419	7.600	0.137	1.067
ID270564	270564	33	61.426	21.051	22.342	0	82	82	2	1	-10921639	203.095	204	154	255	4265	33.189	4.800	0.148	1.576
ID270565	270565	38	47.723	27.037	22.805	0	82	82	2	1	-10921639	134.333	127	59	218	2821	40.214	2.000	0.119	0.711
ID270562	270562	32	49.064	11.890	14.667	0	82	82	2	1	-10921639	187.810	191	104	236	3944	33.493	4.800	0.145	1.421
ID270563	270563	None	56.079	8.142	19.884	0	82	82	2	1	-10921639	133.476	132	86	195	2803	32.724	3.200	0.211	1.423
ID270568	270568	38	43.558	25.007	22.694	0	83	83	2	1	-10921639	145.048	145	68	241	3046	43.202	3.200	0.124	0.742
ID270566	270566	None	49.231	19.000	13.000	0	83	83	2	1	-10921639	205.286	209	132	255	4311	31.265	6.175	0.122	1.429
ID270567	270567	33	59.945	20.843	22.073	0	83	83	2	1	-10921639	221.286	232	163	255	4647	33.375	6.300	0.141	1.635
ID270572	270572	None	52.441	4.508	22.420	0	84	84	2	1	-10921639	119.143	104	72	191	2502	39.646	2.000	0.185	0.940
ID270573	270573	33	65.323	21.891	21.699	0	84	84	2	1	-10921639	190.476	195	122	255	4000	45.777	2.000	0.161	1.154
ID270574	270574	38	76.862	27.066	22.191	0	84	84	2	1	-10921639	140.667	154	31	250	2954	58.838	2.000	0.230	0.895
ID270575	270575	None	49.906	14.959	23.046	0	84	84	2	1	-10921639	148.238	145	54	218	3113	38.556	3.200	0.127	0.864
ID270569	270569	39	49.360	18.059	5.753	0	84	84	2	1	-10921639	136.286	132	95	209	2862	30.960	6.328	0.165	1.247
ID270570	270570	None	57.747	13.567	17.037	0	84	84	2	1	-10921639	182.571	182	122	255	3834	39.790	2.000	0.113	0.929
ID270571	270571	None	40.506	18.984	18.825	0	84	84	2	1	-10921639	199.000	200	150	250	4179	29.972	7.600	0.090	1.093
ID270590	270590	None	50.823	26.111	3.784	0	85	85	2	1	-10921639	108.571	104	68	214	2280	32.758	2.000	0.160	0.916
ID270591	270591	39	50.083	18.408	6.232	0	85	85	2	1	-10921639	158.095	159	109	214	3320	29.915	7.600	0.190	1.687
ID270592	270592	None	53.804	9.843	9.824	0	85	85	2	1	-10921639	147.810	145	91	223	3104	34.333	2.000	0.148	1.109
ID270593	270593	33	53.010	19.858	21.992	0	85	85	2	1	-10921639	195.524	186	127	255	4106	36.777	2.000	0.123	1.166
ID270594	270594	38	53.972	25.309	21.668	0	85	85	2	1	-10921639	167.810	168	54	227	3524	43.248	6.399	0.147	0.992
ID270580	270580	None	43.388	11.760	2.803	0	86	86	2	1	-10921639	152.333	154	81	214	3199	31.707	4.800	0.156	1.295
ID270581	270581	38	71.434	26.483	22.474	0	86	86	2	1	-10921639	172.619	177	81	245	3625	42.762	4.800	0.209	1.394
ID270582	270582	None	48.888	12.383	6.630	0	87	87	2	1	-10921639	162.905	159	113	236	3421	33.023	4.800	0.152	1.299
ID270583	270583	39	45.213	18.556	7.800	0	87	87	2	1	-10921639	161.476	163	91	223	3391	32.748	4.800	0.142	1.225
ID270588	270588	None	51.396	4.277	23.087	0	87	87	2	1	-10921639	115.667	113	45	182	2429	36.801	6.394	0.206	1.074
ID270589	270589	40	52.486	13.858	24.444	0	87	87	2	1	-10921639	157.381	154	109	218	3305	30.698	4.800	0.165	1.451
ID270584	270584	None	48.278	5.881	9.947	0	87	87	2	1	-10921639	133.714	127	72	209	2808	38.138	2.000	0.125	0.780
ID270585	270585	None	50.263	14.314	15.822	0	87	87	2	1	-10921639	175.143	177	118	227	3678	28.795	4.800	0.154	1.627
ID270586	270586	None	56.986	20.143	22.081	0	87	87	2	1	-10921639	179.381	173	141	255	3767	36.350	2.000	0.124	1.091
ID270587	270587	38	46.906	27.015	22.299	0	87	87	2	1	-10921639	129.857	132	63	204	2727	34.916	2.000	0.153	0.989
ID270596	270596	41	51.723	17.903	17.404	0	88	88	2	1	-10921639	210.905	223	104	255	4429	39.197	7.600	0.117	1.126
ID270597	270597	40	58.083	15.995	23.463	0	88	88	2	1	-10921639	188.333	182	122	255	3955	43.564	2.000	0.123	0.944
ID270595	270595	39	72.946	19.306	7.592	0	88	88	2	1	-10921639	185.000	182	104	255	3885	41.549	4.800	0.198	1.473
ID270598	270598	42	47.378	25.972	4.987	0	89	89	2	1	-10921639	118.429	127	50	191	2487	33.879	4.800	0.169	1.013
ID270599	270599	41	52.877	19.624	18.064	0	89	89	2	1	-10921639	190.571	191	109	255	4002	41.865	2.000	0.108	0.890
ID270600	270600	None	56.152	25.928	22.062	0	89	89	2	1	-10921639	164.286	163	104	236	3450	39.018	6.122	0.161	1.169
ID270601	270601	40	54.998	14.888	23.844	0	89	89	2	1	-10921639	194.048	182	136	255	4075	35.475	4.800	0.137	1.316
ID270604	270604	None	55.949	18.985	8.121	0	90	90	2	1	-10921639	180.000	191	113	255	3780	38.566	4.800	0.155	1.255
ID270605	270605	None	51.037	24.639	11.815	0	90	90	2	1	-10921639	126.524	127	54	195	2657	42.920	2.000	0.158	0.802
ID270606	270606	43	49.053	16.765	17.319	0	90	90	2	1	-10921639	198.333	214	100	255	4165	43.854	6.418	0.105	0.859
ID270607	270607	41	61.022	22.099	18.406	0	90	90	2	1	-10921639	195.714	195	122	255	4110	51.132	2.000	0.135	0.912
ID270602	270602	42	62.417	26.795	4.568	0	90	90	2	1	-10921639	131.571	122	86	191	2763	36.648	2.000	0.225	1.320
ID270603	270603	None	40.216	11.668	6.640	0	90	90	2	1	-10921639	154.571	159	95	200	3246	26.739	5.992	0.117	1.206
ID270612	270612	40	43.488	15.058	24.248	0	91	91	2	1	-10921639	173.762	168	118	245	3649	33.586	7.600	0.102	0.957
ID270608	270608	42	41.820	26.651	5.085	0	91	91	2	1	-10921639	107.667	109	45	173	2261	33.714	2.000	0.165	0.907
ID270609	270609	43	49.491	17.978	17.947	0	91	91	2	1	-10921639	215.762	214	145	255	4531	35.137	2.000	0.095	1.064
ID270610	270610	41	44.030	21.420	20.687	0	91	91	2	1	-10921639	209.048	209	168	255	4390	28.621	4.800	0.128	1.661
ID270611	270611	None	63.706	26.935	22.227	0	91	91	2	1	-10921639	149.381	145	91	223	3137	41.401	2.000	0.170	1.047
ID270613	270613	42	49.378	26.923	4.319	0	92	92	2	1	-10921639	103.810	100	40	173	2180	34.323	2.000	0.206	1.033
ID270614	270614	None	44.366	11.840	10.733	0	92	92	2	1	-10921639	137.571	141	68	214	2889	33.601	2.000	0.115	0.842
ID270615	270615	None	56.766	24.827	12.258	0	92	92	2	1	-10921639	135.238	122	40	214	2840	44.067	2.000	0.168	0.882
ID270616	270616	41	48.632	20.659	20.086	0	92	92	2	1	-10921639	218.762	236	122	255	4594	38.808	4.800	0.125	1.252
ID270617	270617	40	54.046	14.750	23.640	0	92	92	2	1	-10921639	163.286	150	68	250	3429	48.927	2.000	0.122	0.726
ID270632	270632	43	46.592	17.843	17.877	0	93	93	2	1	-10921639	215.333	209	168	255	4522	29.962	2.000	0.099	1.296
ID270633	270633	40	55.991	14.766	23.303	0	93	93	2	1	-10921639	177.095	177	100	255	3719	41.248	3.200	0.121	0.928
ID270631	270631	None	55.051	19.034	9.716	0	93	93	2	1	-10921639	150.190	141	104	214	3154	33.700	3.200	0.156	1.204
ID270620	270620	None	54.652	20.241	22.012	0	94	94	2	1	-10921639	209.571	218	127	255	4401	44.864	2.000	0.091	0.776
ID270621	270621	40	54.248	14.028	22.854	0	94	94	2	1	-10921639	174.476	163	95	241	3664	43.539	2.000	0.151	1.050
ID270618	270618	42	62.515	26.937	4.653	0	94	94	2	1	-10921639	110.667	122	40	173	2324	36.908	4.800	0.307	1.408
ID270619	270619	43	57.144	16.817	16.908	0	94	94	2	1	-10921639	232.571	255	163	255	4884	31.472	4.800	0.155	1.980
ID270622	270622	42	40.848	26.520	4.672	0	95	95	2	1	-10921639	98.143	95	36	163	2061	36.208	2.000	0.135	0.647
ID270623	270623	None	54.232	13.882	14.361	0	95	95	2	1	-10921639	194.857	191	122	255	4092	43.971	2.000	0.107	0.855
ID270624	270624	None	54.223	23.005	19.382	0	95	95	2	1	-10921639	202.667	195	118	255	4256	38.558	4.800	0.105	0.998
ID270625	270625	40	44.684	16.601	22.657	0	95	95	2	1	-10921639	181.857	186	95	250	3819	40.978	4.800	0.113	0.901
ID270626	270626	46	45.670	25.845	22.930	0	95	95	2	1	-10921639	163.000	163	100	232	3423	39.706	4.800	0.139	1.003
ID270628	270628	45	56.436	17.320	8.404	0	96	96	2	1	-10921639	174.238	168	113	245	3659	40.010	4.800	0.150	1.135
ID270629	270629	40	46.218	16.347	22.362	0	96	96	2	1	-10921639	177.333	173	118	236	3724	37.208	2.000	0.099	0.861
ID270630	270630	46	56.221	25.568	21.669	0	96	96	2	1	-10921639	167.429	173	63	245	3516	54.242	2.000	0.144	0.775
ID270627	270627	42	44.099	26.896	3.958	0	96	96	2	1	-10921639	88.524	81	40	159	1859	34.855	2.000	0.179	0.771
ID270640	270640	40	44.153	16.233	22.866	0	97	97	2	1	-10921639	181.667	182	113	255	3815	37.985	4.000	0.111	0.954
ID270636	270636	47	45.206	22.071	20.918	0	97	97	2	1	-10921639	212.238	214	132	250	4457	31.551	7.600	0.095	1.169
ID270637	270637	None	53.098	2.138	22.017	0	97	97	2	1	-10921639	174.476	173	104	232	3664	34.070	6.364	0.128	1.165
ID270638	270638	None	49.773	5.179	22.095	0	97	97	2	1	-10921639	161.714	163	95	232	3396	42.306	6.348	0.121	0.823
ID270639	270639	46	43.094	25.469	22.091	0	97	97	2	1	-10921639	189.714	191	127	250	3984	37.030	7.600	0.090	0.846
ID270634	270634	45	71.701	17.347	8.850	0	97	97	2	1	-10921639	179.810	177	95	255	3776	48.624	7.600	0.164	1.045
ID270635	270635	48	52.652	14.104	15.500	0	97	97	2	1	-10921639	177.952	168	127	255	3737	36.436	2.000	0.130	1.127
ID270652	270652	48	53.826	14.081	15.010	0	98	98	2	1	-10921639	182.762	182	118	255	3838	39.178	2.000	0.113	0.947
ID270653	270653	47	53.060	22.063	19.508	0	98	98	2	1	-10921639	217.714	227	150	255	4572	32.039	4.800	0.131	1.578
ID270654	270654	None	47.708	17.117	27.056	0	98	98	2	1	-10921639	144.952	136	81	204	3044	37.247	3.200	0.092	0.658
ID270649	270649	None	41.725	26.254	4.227	0	98	98	2	1	-10921639	87.143	81	40	163	1830	27.634	5.986	0.221	1.144
ID270650	270650	None	41.911	11.994	10.117	0	98	98	2	1	-10921639	149.619	150	95	232	3142	38.196	2.000	0.073	0.533
ID270651	270651	45	59.028	17.468	9.584	0	98	98	2	1	-10921639	172.571	168	118	255	3624	39.255	2.000	0.133	1.031
ID270648	270648	None	52.033	24.860	17.303	0	99	99	2	1	-10921639	195.714	200	95	255	4110	48.121	2.000	0.106	0.780
ID270646	270646	45	75.116	17.937	9.767	0	99	99	2	1	-10921639	179.286	177	77	255	3765	55.491	2.000	0.161	0.898
ID270647	270647	None	49.920	16.510	16.809	0	99	99	2	1	-10921639	193.905	191	141	255	4072	37.280	2.000	0.096	0.908
ID270644	270644	None	48.947	25.486	20.325	0	100	100	2	1	-10921639	184.476	186	136	245	3874	29.974	6.351	0.117	1.291
ID270645	270645	49	50.223	19.137	21.867	0	100	100	2	1	-10921639	208.571	214	136	245	4380	28.809	7.600	0.137	1.745
ID270641	270641	None	56.258	25.827	3.952	0	100	100	2	1	-10921639	112.857	118	59	177	2370	34.852	2.000	0.230	1.213
ID270642	270642	None	41.994	11.268	8.699	0	100	100	2	1	-10921639	138.143	136	63	195	2901	33.008	2.000	0.128	0.953
ID270643	270643	45	56.179	18.081	10.821	0	100	100	2	1	-10921639	166.143	159	91	236	3489	36.321	2.000	0.134	1.080
ID270655	270655	49	46.197	21.247	22.123	0	101	101	2	1	-10921639	182.524	186	122	236	3833	32.738	2.000	0.106	1.072
ID270656	270656	50	52.441	16.466	13.118	0	102	102	2	1	-10921639	172.095	173	95	227	3614	37.249	4.800	0.145	1.169
ID270657	270657	51	59.101	26.005	19.643	0	102	102	2	1	-10921639	197.143	200	141	255	4140	33.544	6.306	0.174	1.744
ID270668	270668	None	54.359	27.263	4.612	0	103	103	2	1	-10921639	138.333	127	77	214	2905	32.450	4.800	0.195	1.390
ID270669	270669	None	51.299	5.455	10.384	0	103	103	2	1	-10921639	122.810	118	68	182	2579	34.311	2.000	0.191	1.149
ID270670	270670	50	49.176	14.220	13.978	0	103	103	2	1	-10921639	130.714	127	81	223	2745	35.063	4.800	0.146	0.947
ID270671	270671	51	45.302	24.120	19.326	0	103	103	2	1	-10921639	176.381	168	145	236	3704	28.213	4.800	0.118	1.316
ID270672	270672	None	51.251	0.000	27.000	0	103	103	2	1	-10921639	125.571	118	72	191	2637	36.022	3.200	0.179	1.057
ID270660	270660	None	56.229	19.480	12.880	0	104	104	2	1	-10921639	165.571	163	81	223	3477	35.704	2.000	0.161	1.287
ID270661	270661	None	45.691	30.336	20.149	0	104	104	2	1	-10921639	130.238	132	63	200	2735	34.639	2.000	0.129	0.858
ID270658	270658	None	58.033	0.000	0.000	0	104	104	2	1	-10921639	113.810	102	67	195	2390	36.578	6.418	0.241	1.209
ID270659	270659	None	47.118	11.000	0.000	0	104	104	2	1	-10921639	103.571	104	59	168	2175	31.381	2.000	0.230	1.232
ID270677	270677	52	55.848	27.832	5.048	0	105	105	2	1	-10921639	142.143	145	86	195	2985	32.976	6.340	0.199	1.430
ID270678	270678	53	43.840	0.000	21.000	0	105	105	2	1	-10921639	187.000	177	136	241	3927	32.350	3.200	0.162	1.612
ID270679	270679	54	48.088	21.470	22.248	0	105	105	2	1	-10921639	156.429	150	118	209	3285	28.542	4.800	0.170	1.589
ID270680	270680	None	49.283	14.583	24.489	0	105	105	2	1	-10921639	94.762	81	22	204	1990	47.133	2.000	0.139	0.490
ID270676	270676	54	45.579	21.386	21.855	0	106	106	2	1	-10921639	144.429	141	59	209	3033	34.496	7.600	0.117	0.878
ID270673	270673	52	49.315	26.206	4.267	0	106	106	2	1	-10921639	106.429	113	50	182	2235	34.892	2.000	0.207	1.045
ID270674	270674	None	73.247	19.094	15.355	0	106	106	2	1	-10921639	191.524	191	127	255	4022	42.090	2.000	0.174	1.350
ID270675	270675	53	45.175	1.791	21.923	0	106	106	2	1	-10921639	148.762	154	68	236	3124	41.970	2.000	0.108	0.689
ID270662	270662	52	46.442	26.020	3.850	0	107	107	2	1	-10921639	106.143	104	59	168	2229	29.253	2.000	0.172	1.062
ID270663	270663	None	42.989	13.575	15.840	0	107	107	2	1	-10921639	166.048	168	95	214	3487	29.815	2.000	0.105	1.062
ID270664	270664	None	50.822	25.701	18.626	0	107	107	2	1	-10921639	147.000	150	81	209	3087	37.989	2.000	0.156	1.043
ID270665	270665	None	41.239	31.292	20.949	0	107	107	2	1	-10921639	113.952	109	63	163	2393	32.037	2.000	0.125	0.789
ID270666	270666	54	62.971	20.176	22.604	0	107	107	2	1	-10921639	146.762	145	77	241	3082	46.907	2.000	0.187	0.985
ID270667	270667	53	42.121	2.033	23.942	0	107	107	2	1	-10921639	129.143	132	72	218	2712	32.096	2.000	0.114	0.825
ID270681	270681	52	59.891	26.861	4.223	0	108	108	2	1	-10921639	124.381	118	63	186	2612	34.282	4.800	0.233	1.371
ID270682	270682	None	42.702	7.913	7.416	0	108	108	2	1	-10921639	136.095	136	59	195	2858	34.473	6.061	0.147	1.009
ID270683	270683	55	48.668	17.660	13.761	0	108	108	2	1	-10921639	157.952	159	104	209	3317	33.457	4.800	0.156	1.271
ID270684	270684	55	40.094	20.074	12.361	0	109	109	2	1	-10921639	138.238	154	68	186	2903	35.165	2.000	0.128	0.893
ID270685	270685	None	48.820	29.912	20.517	0	109	109	2	1	-10921639	162.810	173	86	250	3419	42.126	4.800	0.167	1.105
ID270686	270686	None	41.035	15.000	30.000	0	109	109	2	1	-10921639	127.095	122	85	168	2669	26.000	7.600	0.156	1.317
ID270688	270688	None	41.783	5.306	21.095	0	110	110	2	1	-10921639	166.476	163	113	223	3496	27.173	4.800	0.115	1.264
ID270689	270689	None	42.318	23.217	21.202	0	110	110	2	1	-10921639	151.333	145	104	223	3178	28.990	2.000	0.113	1.058
ID270687	270687	None	40.180	33.000	5.000	0	110	110	2	1	-10921639	112.571	118	59	173	2364	31.175	6.009	0.175	1.076
ID270690	270690	None	44.719	25.604	3.602	0	111	111	2	1	-10921639	115.333	104	45	173	2422	32.464	2.000	0.190	1.136
ID270691	270691	None	40.098	19.518	7.115	0	111	111	2	1	-10921639	128.095	136	72	173	2690	26.769	2.000	0.147	1.225
ID270692	270692	56	57.000	0.000	0.000	0	112	112	2	1	-10921639	140.619	132	94	186	2953	33.165	4.800	0.275	1.827
ID270693	270693	57	42.095	29.732	20.258	0	112	112	2	1	-10921639	138.048	132	86	195	2899	29.627	6.342	0.149	1.206
ID270694	270694	None	46.360	8.255	22.661	0	112	112	2	1	-10921639	122.286	113	77	195	2568	33.562	2.000	0.145	0.925
ID270695	270695	58	49.890	21.425	23.163	0	112	112	2	1	-10921639	176.524	168	86	255	3707	35.128	4.800	0.152	1.324
ID270704	270704	58	58.327	20.935	22.088	0	113	113	2	1	-10921639	156.857	159	91	236	3294	39.938	7.600	0.176	1.173
ID270705	270705	57	40.843	30.080	21.558	0	113	113	2	1	-10921639	160.952	159	113	227	3380	30.811	7.600	0.106	0.997
ID270706	270706	None	47.601	33.000	30.000	0	113	113	2	1	-10921639	113.333	118	76	168	2380	30.769	3.200	0.210	1.277
ID270700	270700	56	46.813	1.000	0.000	0	113	113	2	1	-10921639	158.238	163	110	191	3323	27.686	4.800	0.230	2.135
ID270701	270701	None	53.755	26.744	4.658	0	113	113	2	1	-10921639	110.524	104	63	191	2321	36.989	2.000	0.197	0.985
ID270702	270702	None	47.488	0.000	14.000	0	113	113	2	1	-10921639	115.905	104	68	163	2434	30.548	6.378	0.257	1.551
ID270703	270703	None	52.772	13.828	16.097	0	113	113	2	1	-10921639	137.238	136	95	223	2882	35.830	2.000	0.148	0.990
ID270696	270696	None	51.434	33.000	0.000	0	114	114	2	1	-10921639	114.429	109	67	159	2403	24.895	4.800	0.324	2.247
ID270697	270697	56	45.385	0.000	2.000	0	114	114	2	1	-10921639	115.048	104	67	182	2416	30.714	2.000	0.199	1.242
ID270698	270698	None	40.519	9.847	15.662	0	114	114	2	1	-10921639	120.048	118	54	182	2521	31.822	2.000	0.122	0.821
ID270699	270699	58	41.391	20.804	23.079	0	114	114	2	1	-10921639	151.286	159	113	200	3177	28.406	6.230	0.124	1.179
ID270708	270708	None	48.819	33.000	16.000	0	115	115	2	1	-10921639	135.095	132	106	177	2837	23.358	6.301	0.207	1.986
ID270709	270709	58	64.507	22.278	21.948	0	115	115	2	1	-10921639	157.381	150	100	255	3305	40.425	3.200	0.162	1.084
ID270707	270707	None	44.749	11.916	6.748	0	115	115	2	1	-10921639	126.000	132	63	200	2646	35.297	2.000	0.155	0.960
ID270714	270714	59	46.020	27.203	4.614	0	116	116	2	1	-10921639	101.190	91	63	168	2125	30.267	2.000	0.206	1.141
ID270715	270715	None	42.623	33.000	10.000	0	116	116	2	1	-10921639	74.667	59	37	141	1568	38.694	2.000	0.193	0.624
ID270710	270710	59	56.556	26.517	4.192	0	117	117	2	1	-10921639	125.476	122	72	209	2635	36.315	2.000	0.182	1.066
ID270711	270711	None	53.583	12.084	6.182	0	117	117	2	1	-10921639	110.524	113	45	186	2321	35.697	6.262	0.254	1.253
ID270712	270712	None	42.438	9.045	15.677	0	117	117	2	1	-10921639	139.714	141	86	200	2934	29.007	2.000	0.131	1.114
ID270713	270713	None	45.330	21.608	22.189	0	117	117	2	1	-10921639	138.952	136	77	227	2918	34.093	6.370	0.127	0.920
ID270720	270720	None	48.637	14.555	15.475	0	119	119	2	1	-10921639	146.810	145	95	255	3083	40.620	4.800	0.149	0.938
ID270718	270718	59	52.172	25.861	4.491	0	119	119	2	1	-10921639	134.571	132	68	204	2826	37.953	6.375	0.181	1.089
ID270719	270719	None	41.031	20.903	13.407	0	119	119	2	1	-10921639	108.619	113	54	191	2281	36.001	2.000	0.127	0.681
ID270716	270716	59	54.191	26.319	3.754	0	120	120	2	1	-10921639	119.333	118	63	200	2506	37.978	7.600	0.161	0.870
ID270717	270717	59	45.204	26.602	4.328	0	121	121	2	1	-10921639	117.286	113	54	200	2463	36.798	7.600	0.129	0.728
ID270721	270721	59	45.551	27.341	4.093	0	122	122	2	1	-10921639	101.143	104	45	182	2124	37.434	2.000	0.157	0.734
ID270722	270722	None	44.881	18.834	15.325	0	122	122	2	1	-10921639	134.524	136	81	182	2825	29.152	4.800	0.148	1.191
ID270723	270723	None	49.331	20.088	22.003	0	122	122	2	1	-10921639	157.952	154	118	209	3317	27.929	4.800	0.147	1.451
ID270724	270724	59	56.842	26.034	4.919	0	123	123	2	1	-10921639	158.762	154	118	223	3334	31.744	6.328	0.178	1.512
ID270725	270725	None	45.157	8.339	9.135	0	123	123	2	1	-10921639	115.238	113	45	195	2420	37.062	3.200	0.157	0.845
ID270726	270726	None	40.750	14.356	15.295	0	123	123	2	1	-10921639	136.190	132	81	191	2860	33.585	7.600	0.126	0.908
ID270727	270727	None	48.939	5.199	22.776	0	123	123	2	1	-10921639	145.857	145	72	200	3063	32.344	2.000	0.150	1.176
ID270732	270732	None	42.637	20.808	22.769	0	124	124	2	1	-10921639	129.619	132	63	214	2722	32.905	6.382	0.128	0.897
ID270730	270730	59	60.350	26.566	4.278	0	124	124	2	1	-10921639	145.762	141	86	255	3061	41.881	7.600	0.177	1.048
ID270731	270731	None	62.868	18.899	15.474	0	124	124	2	1	-10921639	157.952	163	77	209	3317	36.782	6.358	0.205	1.461
ID270728	270728	None	45.166	11.000	0.000	0	125	125	2	1	-10921639	115.143	109	76	191	2418	31.734	2.000	0.172	1.064
ID270729	270729	59	62.469	27.197	3.969	0	125	125	2	1	-10921639	151.571	145	86	255	3183	38.606	2.000	0.185	1.228
ID270733	270733	None	52.243	24.996	5.198	0	126	126	2	1	-10921639	159.857	150	113	250	3357	32.400	2.000	0.139	1.205
ID270734	270734	59	44.201	28.948	4.814	0	126	126	2	1	-10921639	146.905	145	91	218	3085	34.566	2.000	0.141	1.053
ID270735	270735	None	46.055	10.686	22.065	0	126	126	2	1	-10921639	102.905	118	22	168	2161	40.605	3.200	0.158	0.691
ID270736	270736	None	42.787	1.825	22.702	0	126	126	2	1	-10921639	141.714	141	95	227	2976	32.529	2.000	0.105	0.830
ID270737	270737	59	60.797	27.325	4.369	0	127	127	2	1	-10921639	146.286	136	104	214	3072	31.867	4.800	0.209	1.590
ID270738	270738	None	43.238	29.122	19.764	0	127	127	2	1	-10921639	127.667	132	77	173	2681	27.821	4.800	0.168	1.322
ID270740	270740	None	49.489	21.096	13.309	0	128	128	2	1	-10921639	121.048	113	81	168	2542	27.036	4.800	0.232	1.685
ID270741	270741	None	40.374	29.000	30.000	0	128	128	2	1	-10921639	114.000	122	40	168	2394	34.401	4.800	0.229	1.235
ID270739	270739	None	46.319	7.924	4.489	0	128	128	2	1	-10921639	135.048	136	81	200	2836	31.977	4.800	0.201	1.413
ID270748	270748	None	41.170	8.970	21.861	0	129	129	2	1	-10921639	115.000	122	59	173	2415	28.337	4.800	0.217	1.445
ID270749	270749	None	40.722	0.000	28.000	0	129	129	2	1	-10921639	102.286	91	68	177	2148	29.995	2.000	0.148	0.880
ID270747	270747	None	47.455	0.000	18.000	0	129	129	2	1	-10921639	126.619	132	80	177	2659	30.037	2.000	0.204	1.431
ID270744	270744	60	42.835	21.542	22.455	0	130	130	2	1	-10921639	142.143	145	86	195	2985	28.385	7.600	0.135	1.193
ID270742	270742	None	42.721	14.086	14.050	0	130	130	2	1	-10921639	118.143	109	77	163	2481	26.729	7.600	0.143	1.109
ID270743	270743	None	45.091	0.000	21.000	0	130	130	2	1	-10921639	141.952	141	77	204	2981	39.664	2.000	0.113	0.728
ID270754	270754	None	51.858	26.695	4.232	0	131	131	2	1	-10921639	106.143	104	40	186	2229	36.732	2.000	0.176	0.867
ID270755	270755	60	41.968	21.469	23.011	0	131	131	2	1	-10921639	140.238	145	91	182	2945	25.896	4.800	0.164	1.523
ID270758	270758	None	42.827	9.000	0.000	0	132	132	2	1	-10921639	108.333	109	72	173	2275	26.884	4.800	0.220	1.455
ID270759	270759	None	41.383	13.044	4.082	0	132	132	2	1	-10921639	105.048	104	63	154	2206	26.350	2.000	0.151	1.049
ID270760	270760	None	50.645	33.000	5.000	0	132	132	2	1	-10921639	95.190	95	37	136	1999	31.280	6.380	0.305	1.422
ID270761	270761	61	52.577	14.598	14.010	0	132	132	2	1	-10921639	132.238	127	91	191	2777	31.172	2.000	0.172	1.244
ID270762	270762	None	45.584	24.955	15.157	0	132	132	2	1	-10921639	121.619	127	50	186	2554	37.882	2.000	0.141	0.793
ID270763	270763	None	45.932	33.000	15.000	0	132	132	2	1	-10921639	106.714	104	54	141	2241	23.707	4.800	0.265	1.884
ID270745	270745	61	53.491	14.134	13.671	0	133	133	2	1	-10921639	143.095	141	95	191	3005	25.979	4.800	0.201	1.840
ID270746	270746	None	50.968	21.731	13.553	0	133	133	2	1	-10921639	145.333	141	109	214	3052	27.922	4.800	0.158	1.419
ID270752	270752	None	40.838	25.008	17.805	0	134	134	2	1	-10921639	134.524	136	86	218	2825	32.197	4.800	0.126	0.934
ID270753	270753	None	41.924	0.000	30.000	0	134	134	2	1	-10921639	115.381	109	89	163	2423	21.542	4.800	0.239	2.067
ID270750	270750	62	64.373	26.910	4.099	0	135	135	2	1	-10921639	139.810	136	68	227	2936	39.731	4.800	0.203	1.189
ID270751	270751	63	40.310	20.859	22.102	0	135	135	2	1	-10921639	145.619	145	100	191	3058	26.330	4.800	0.156	1.496
ID270756	270756	62	54.395	28.017	4.762	0	136	136	2	1	-10921639	131.571	132	77	182	2763	32.001	2.000	0.195	1.340
ID270757	270757	63	48.479	20.889	22.854	0	136	136	2	1	-10921639	125.143	132	59	200	2628	40.153	2.000	0.123	0.681
ID270768	270768	63	43.292	20.576	20.321	0	137	137	2	1	-10921639	164.333	173	109	214	3451	29.925	4.800	0.165	1.555
ID270769	270769	None	42.755	0.000	26.000	0	137	137	2	1	-10921639	119.810	118	80	191	2516	33.048	2.000	0.135	0.860
ID270767	270767	62	58.768	26.065	3.727	0	137	137	2	1	-10921639	129.429	122	54	232	2718	39.693	2.000	0.196	1.069
ID270764	270764	62	44.276	26.792	4.004	0	138	138	2	1	-10921639	107.238	104	31	204	2252	38.933	2.000	0.138	0.668
ID270765	270765	None	58.207	29.184	18.687	0	138	138	2	1	-10921639	157.333	159	100	227	3304	31.768	7.600	0.187	1.557
ID270766	270766	63	53.888	22.226	21.175	0	138	138	2	1	-10921639	164.524	163	104	241	3455	37.814	4.800	0.154	1.161
ID270778	270778	63	61.600	21.086	20.995	0	139	139	2	1	-10921639	176.429	177	118	232	3705	35.500	6.081	0.189	1.578
ID270780	270780	None	52.782	14.306	14.923	0	140	140	2	1	-10921639	173.048	173	127	245	3634	34.561	3.200	0.123	1.094
ID270779	270779	62	41.701	27.159	4.382	0	140	140	2	1	-10921639	98.571	104	31	154	2070	34.790	2.000	0.208	0.978
ID270774	270774	62	59.734	26.067	4.258	0	141	141	2	1	-10921639	123.095	118	63	200	2585	42.755	2.000	0.208	0.991
ID270775	270775	None	41.500	18.777	5.228	0	141	141	2	1	-10921639	105.381	109	27	159	2213	36.414	2.000	0.153	0.769
ID270776	270776	64	41.878	3.457	22.848	0	141	141	2	1	-10921639	153.381	154	63	204	3221	37.885	4.800	0.112	0.814
ID270777	270777	None	48.683	25.957	23.795	0	141	141	2	1	-10921639	124.429	118	50	204	2613	41.727	2.000	0.119	0.634
ID270788	270788	None	58.983	33.000	19.000	0	142	142	2	1	-10921639	126.333	122	68	204	2653	33.609	2.000	0.238	1.444
ID270789	270789	64	48.563	3.437	21.844	0	142	142	2	1	-10921639	150.000	159	100	191	3150	28.357	4.800	0.176	1.585
ID270790	270790	65	47.432	20.045	22.506	0	142	142	2	1	-10921639	144.143	150	86	209	3027	37.826	6.369	0.131	0.883
ID270786	270786	66	42.046	28.990	5.897	0	142	142	2	1	-10921639	120.286	113	77	163	2526	25.062	4.800	0.174	1.425
ID270787	270787	None	60.021	13.805	14.159	0	142	142	2	1	-10921639	151.905	145	95	227	3190	33.148	4.800	0.191	1.470
ID270781	270781	66	62.425	26.785	4.202	0	143	143	2	1	-10921639	120.810	118	45	223	2537	46.850	7.600	0.210	0.894
ID270782	270782	None	40.158	25.516	16.478	0	143	143	2	1	-10921639	124.333	122	63	195	2611	34.362	7.600	0.128	0.824
ID270783	270783	65	46.800	21.068	22.025	0	143	143	2	1	-10921639	154.952	150	95	214	3254	28.554	7.600	0.163	1.524
ID270772	270772	None	41.928	2.381	19.977	0	144	144	2	1	-10921639	118.524	122	59	182	2489	33.012	6.313	0.126	0.805
ID270773	270773	65	46.185	21.879	22.827	0	144	144	2	1	-10921639	130.667	132	72	182	2744	26.490	7.600	0.181	1.513
ID270770	270770	66	54.803	26.466	4.327	0	144	144	2	1	-10921639	131.524	136	72	200	2762	34.567	4.000	0.232	1.431
ID270771	270771	None	45.611	21.800	13.199	0	144	144	2	1	-10921639	145.000	150	86	195	3045	31.134	6.034	0.157	1.261
ID270784	270784	None	41.141	0.000	0.000	0	145	145	2	1	-10921639	110.095	100	59	186	2312	37.832	6.308	0.268	1.231
ID270785	270785	65	46.334	20.221	23.082	0	145	145	2	1	-10921639	151.286	150	104	209	3177	33.535	2.000	0.124	0.993
ID270796	270796	None	54.708	12.444	15.597	0	146	146	2	1	-10921639	163.905	154	81	232	3442	39.997	6.197	0.162	1.140
ID270794	270794	None	41.596	27.835	4.264	0	146	146	2	1	-10921639	111.381	113	63	177	2339	31.432	2.000	0.142	0.882
ID270795	270795	None	43.272	21.294	13.121	0	146	146	2	1	-10921639	136.762	132	95	191	2872	31.148	4.800	0.158	1.198
ID270792	270792	None	45.559	9.275	17.865	0	147	147	2	1	-10921639	174.286	168	127	255	3660	29.239	6.366	0.117	1.246
ID270793	270793	67	48.577	24.602	18.260	0	147	147	2	1	-10921639	161.333	163	81	214	3388	35.937	6.325	0.171	1.310
ID270791	270791	None	54.703	16.717	14.290	0	147	147	2	1	-10921639	164.762	163	86	223	3460	41.562	7.600	0.158	1.083
ID270804	270804	67	58.670	22.924	19.909	0	148	148	2	1	-10921639	140.714	145	91	218	2955	37.057	4.800	0.190	1.212
ID270805	270805	70	54.971	12.000	30.000	0	148	148	2	1	-10921639	131.286	127	72	232	2757	44.102	6.377	0.202	1.000
ID270802	270802	None	40.460	23.530	7.442	0	148	148	2	1	-10921639	133.286	132	63	209	2799	38.181	2.000	0.086	0.551
ID270803	270803	71	42.093	13.287	16.082	0	148	148	2	1	-10921639	147.762	145	91	209	3103	32.645	2.000	0.104	0.850
ID270806	270806	68	46.880	26.168	4.366	0	149	149	2	1	-10921639	137.905	145	50	200	2896	36.173	4.800	0.173	1.126
ID270807	270807	69	63.203	21.112	12.492	0	149	149	2	1	-10921639	178.476	186	95	255	3748	44.279	2.000	0.157	1.091
ID270808	270808	71	49.486	10.407	16.362	0	149	149	2	1	-10921639	178.333	182	100	255	3745	41.437	2.000	0.097	0.763
ID270809	270809	67	57.180	21.802	21.757	0	149	149	2	1	-10921639	135.571	127	63	209	2847	39.591	2.000	0.183	1.058
ID270810	270810	None	41.533	3.938	22.531	0	149	149	2	1	-10921639	139.429	136	77	209	2928	28.825	4.800	0.155	1.296
ID270811	270811	70	45.189	10.000	30.000	0	149	149	2	1	-10921639	128.238	132	85	177	2693	29.595	3.200	0.176	1.296
ID270817	270817	68	50.283	26.306	4.344	0	150	150	2	1	-10921639	126.333	118	77	204	2653	31.358	2.000	0.188	1.276
ID270818	270818	None	51.649	19.366	5.790	0	150	150	2	1	-10921639	127.000	118	68	232	2667	41.706	7.600	0.152	0.803
ID270819	270819	69	44.681	23.211	11.574	0	150	150	2	1	-10921639	171.238	177	118	218	3596	30.809	6.051	0.113	1.124
ID270820	270820	69	40.002	23.460	11.415	0	151	151	2	1	-10921639	143.381	141	91	195	3011	30.441	2.000	0.089	0.769
ID270821	270821	None	54.951	13.141	16.291	0	151	151	2	1	-10921639	188.429	191	127	250	3957	33.604	4.800	0.137	1.354
ID270822	270822	72	44.383	25.471	18.724	0	151	151	2	1	-10921639	136.762	141	54	209	2872	42.399	2.000	0.118	0.682
ID270823	270823	None	41.222	11.920	21.798	0	151	151	2	1	-10921639	140.095	145	63	218	2942	43.413	2.000	0.128	0.734
ID270824	270824	None	57.712	14.000	30.000	0	151	151	2	1	-10921639	124.143	141	59	186	2607	40.592	2.000	0.229	1.139
ID270797	270797	None	44.791	11.977	9.016	0	152	152	2	1	-10921639	114.857	113	68	191	2412	30.616	2.000	0.163	1.049
ID270798	270798	75	54.548	20.103	14.521	0	152	152	2	1	-10921639	150.000	145	100	255	3150	40.517	2.000	0.120	0.793
ID270799	270799	None	42.068	9.568	16.259	0	152	152	2	1	-10921639	149.000	150	91	255	3129	40.628	2.000	0.095	0.637
ID270800	270800	72	46.746	26.334	18.716	0	152	152	2	1	-10921639	144.000	150	86	204	3024	34.040	4.800	0.179	1.283
ID270801	270801	None	53.212	21.135	21.169	0	152	152	2	1	-10921639	157.190	154	109	209	3301	29.837	4.800	0.166	1.503
ID270812	270812	None	40.190	0.000	7.000	0	153	153	2	1	-10921639	58.857	59	4	122	1236	30.813	7.600	0.388	1.067
ID270813	270813	73	58.310	21.275	7.389	0	153	153	2	1	-10921639	132.810	122	40	218	2789	46.089	2.000	0.185	0.899
ID270814	270814	75	40.940	18.995	15.537	0	153	153	2	1	-10921639	167.048	177	109	227	3508	39.468	7.600	0.075	0.588
ID270815	270815	72	79.938	24.793	19.112	0	153	153	2	1	-10921639	183.571	177	95	255	3855	56.709	2.000	0.191	1.037
ID270816	270816	None	42.327	15.000	30.000	0	153	153	2	1	-10921639	132.476	132	89	204	2782	32.200	7.600	0.191	1.318
ID270825	270825	73	57.218	20.158	6.856	0	154	154	2	1	-10921639	144.286	136	91	218	3030	32.368	2.000	0.189	1.417
ID270826	270826	None	40.749	7.196	16.219	0	154	154	2	1	-10921639	136.714	136	72	191	2871	32.081	3.200	0.106	0.815
ID270827	270827	72	87.418	24.319	18.952	0	154	154	2	1	-10921639	180.143	182	100	255	3783	46.127	2.000	0.247	1.546
ID270836	270836	72	59.853	24.016	19.884	0	155	155	2	1	-10921639	174.667	182	95	227	3668	38.698	4.800	0.175	1.345
ID270834	270834	None	44.418	26.610	4.100	0	155	155	2	1	-10921639	110.952	109	54	191	2330	39.159	2.000	0.135	0.676
ID270835	270835	74	41.467	23.417	7.698	0	155	155	2	1	-10921639	147.905	150	91	200	3106	30.667	7.600	0.117	1.011
ID270830	270830	74	43.963	22.199	6.910	0	156	156	2	1	-10921639	122.190	122	54	177	2566	33.735	7.600	0.160	0.997
ID270831	270831	77	62.661	12.960	16.340	0	156	156	2	1	-10921639	177.333	177	91	232	3724	37.425	4.800	0.192	1.524
ID270832	270832	72	69.851	24.125	19.408	0	156	156	2	1	-10921639	172.190	173	118	255	3616	40.701	6.276	0.194	1.376
ID270833	270833	None	41.131	1.884	22.180	0	156	156	2	1	-10921639	107.905	104	63	154	2266	29.363	2.000	0.138	0.892
ID270828	270828	77	71.949	12.856	16.582	0	157	157	2	1	-10921639	217.286	223	145	255	4563	34.055	4.800	0.193	2.068
ID270829	270829	72	58.777	23.961	19.463	0	157	157	2	1	-10921639	165.143	173	77	255	3468	45.911	5.997	0.147	0.922
ID270844	270844	74	40.856	20.838	5.961	0	158	158	2	1	-10921639	149.476	145	95	204	3139	25.703	7.600	0.143	1.459
ID270845	270845	77	75.764	12.102	16.116	0	158	158	2	1	-10921639	172.762	186	100	232	3628	39.924	4.800	0.239	1.667
ID270843	270843	78	47.083	26.934	4.329	0	158	158	2	1	-10921639	123.048	127	54	177	2584	37.654	2.000	0.175	0.976
ID270852	270852	74	42.035	19.559	8.205	0	159	159	2	1	-10921639	151.000	154	104	209	3171	26.764	6.364	0.134	1.333
ID270853	270853	77	74.496	11.698	16.410	0	159	159	2	1	-10921639	187.810	186	113	255	3944	40.035	4.800	0.201	1.568
ID270854	270854	79	49.331	20.397	22.745	0	159	159	2	1	-10921639	173.238	186	95	214	3638	33.013	4.800	0.143	1.315
ID270851	270851	78	59.359	27.730	4.613	0	159	159	2	1	-10921639	132.000	127	72	191	2772	33.548	7.600	0.231	1.478
ID270837	270837	None	50.801	0.000	0.000	0	160	160	2	1	-10921639	158.762	159	127	191	3334	23.723	4.800	0.219	2.403
ID270838	270838	74	59.944	18.198	7.179	0	160	160	2	1	-10921639	148.905	154	68	209	3127	38.239	2.000	0.203	1.313
ID270839	270839	None	51.043	27.893	12.060	0	160	160	2	1	-10921639	112.714	109	45	173	2367	34.650	2.000	0.206	1.111
ID270840	270840	77	63.393	11.597	17.973	0	160	160	2	1	-10921639	169.333	163	104	250	3556	38.636	2.000	0.158	1.199
ID270841	270841	None	40.390	33.000	19.000	0	160	160	2	1	-10921639	97.857	100	50	150	2055	26.526	4.800	0.258	1.511
ID270842	270842	79	49.150	19.809	23.137	0	160	160	2	1	-10921639	161.952	150	81	223	3401	37.385	4.800	0.138	1.053
ID270846	270846	None	56.763	12.640	5.887	0	161	161	2	1	-10921639	138.238	141	68	209	2903	38.828	2.000	0.172	1.043
ID270847	270847	74	53.696	17.685	7.821	0	161	161	2	1	-10921639	153.476	159	81	227	3223	34.955	6.311	0.158	1.200
ID270848	270848	77	63.029	11.304	17.205	0	161	161	2	1	-10921639	179.333	177	86	245	3766	38.653	3.200	0.189	1.474
ID270849	270849	79	53.846	20.881	22.077	0	161	161	2	1	-10921639	168.476	168	91	255	3538	38.651	7.600	0.161	1.207
ID270850	270850	None	41.322	16.000	30.000	0	161	161	2	1	-10921639	105.381	100	68	209	2213	33.049	4.800	0.197	1.050
ID270855	270855	None	41.726	20.836	3.966	0	162	162	2	1	-10921639	124.857	132	68	177	2622	31.626	2.000	0.139	0.961
ID270856	270856	77	44.760	10.741	16.686	0	162	162	2	1	-10921639	152.714	159	72	227	3207	35.552	7.600	0.124	0.948
ID270857	270857	79	59.075	21.679	19.859	0	162	162	2	1	-10921639	190.286	191	127	250	3996	36.561	4.800	0.153	1.384
ID270858	270858	None	42.392	5.772	21.406	0	162	162	2	1	-10921639	142.905	145	100	191	3001	23.958	2.000	0.131	1.384
ID270876	270876	79	63.513	23.292	19.864	0	163	163	2	1	-10921639	204.476	209	136	255	4294	34.757	4.800	0.197	1.934
ID270877	270877	None	43.907	30.000	30.000	0	163	163	2	1	-10921639	116.143	109	81	154	2439	22.955	4.800	0.228	1.879
ID270875	270875	80	45.672	27.725	11.050	0	163	163	2	1	-10921639	124.810	127	54	186	2621	36.808	2.000	0.142	0.845
ID270860	270860	80	67.328	27.737	12.026	0	164	164	2	1	-10921639	139.429	145	59	232	2928	46.823	2.000	0.204	1.009
ID270861	270861	79	58.993	21.886	19.768	0	164	164	2	1	-10921639	189.762	186	104	255	3985	42.038	6.363	0.141	1.114
ID270862	270862	None	43.000	28.213	22.597	0	164	164	2	1	-10921639	109.143	118	54	186	2292	33.320	2.000	0.183	1.012
ID270859	270859	81	48.684	26.608	4.077	0	164	164	2	1	-10921639	128.381	122	59	214	2696	38.294	2.000	0.138	0.815
ID270868	270868	80	48.620	27.551	12.351	0	165	165	2	1	-10921639	122.143	136	18	195	2565	51.332	3.200	0.150	0.622
ID270869	270869	79	55.708	21.506	20.394	0	165	165	2	1	-10921639	220.476	223	168	255	4630	30.580	6.354	0.128	1.633
ID270867	270867	81	46.695	25.068	4.832	0	165	165	2	1	-10921639	130.333	132	72	204	2737	31.363	4.800	0.159	1.140
ID270870	270870	82	61.482	20.082	6.969	0	166	166	2	1	-10921639	166.667	177	113	232	3500	34.741	7.600	0.207	1.644
ID270871	270871	80	54.712	27.043	12.074	0	166	166	2	1	-10921639	150.476	159	86	214	3160	35.088	4.800	0.173	1.266
ID270872	270872	79	61.913	23.722	19.428	0	166	166	2	1	-10921639	201.524	214	113	255	4232	46.475	4.800	0.143	1.087
ID270873	270873	None	44.320	29.150	20.640	0	166	166	2	1	-10921639	133.333	136	68	204	2800	37.983	2.000	0.116	0.727
ID270874	270874	None	43.801	12.000	30.000	0	166	166	2	1	-10921639	112.952	113	45	163	2372	31.085	4.800	0.199	1.205
ID270863	270863	None	56.865	27.028	4.334	0	167	167	2	1	-10921639	127.762	113	72	209	2683	40.599	7.600	0.192	1.014
ID270864	270864	82	59.071	19.778	7.305	0	167	167	2	1	-10921639	176.000	173	104	250	3696	34.921	4.800	0.181	1.546
ID270865	270865	80	41.648	26.335	11.238	0	167	167	2	1	-10921639	139.714	136	68	200	2934	32.809	2.000	0.110	0.847
ID270866	270866	79	61.134	22.454	19.478	0	167	167	2	1	-10921639	186.571	191	118	255	3918	37.533	4.800	0.157	1.346
ID270878	270878	82	69.303	20.313	7.304	0	168	168	2	1	-10921639	201.381	195	136	255	4229	36.414	4.800	0.201	1.852
ID270879	270879	79	83.515	22.665	20.383	0	168	168	2	1	-10921639	195.905	191	113	255	4114	49.082	4.800	0.233	1.507
ID270884	270884	None	44.225	29.867	21.561	0	169	169	2	1	-10921639	124.524	127	72	182	2615	35.972	2.000	0.144	0.870
ID270880	270880	None	50.524	26.922	4.409	0	169	169	2	1	-10921639	118.095	127	40	218	2480	42.718	6.308	0.174	0.818
ID270881	270881	82	49.491	20.522	5.419	0	169	169	2	1	-10921639	156.048	163	91	218	3277	39.377	7.600	0.118	0.836
ID270882	270882	83	57.671	19.263	18.241	0	169	169	2	1	-10921639	170.667	168	86	250	3584	49.281	2.000	0.150	0.903
ID270883	270883	79	66.915	23.481	20.327	0	169	169	2	1	-10921639	219.571	223	159	255	4611	32.166	4.800	0.193	2.205
ID270885	270885	None	44.330	5.786	4.986	0	170	170	2	1	-10921639	116.810	113	68	182	2453	26.053	4.800	0.180	1.365
ID270886	270886	82	72.091	20.836	7.232	0	170	170	2	1	-10921639	193.857	191	113	255	4071	40.429	4.800	0.207	1.644
ID270887	270887	84	43.771	13.122	15.942	0	170	170	2	1	-10921639	125.048	127	63	173	2626	29.519	2.000	0.137	1.024
ID270888	270888	83	62.863	18.860	19.093	0	170	170	2	1	-10921639	187.476	182	100	255	3937	36.713	6.328	0.172	1.498
ID270889	270889	79	51.171	22.284	19.880	0	170	170	2	1	-10921639	186.810	186	113	245	3923	32.843	6.368	0.164	1.602
ID270892	270892	None	51.817	10.326	18.959	0	171	171	2	1	-10921639	165.667	159	127	227	3479	28.461	4.800	0.169	1.680
ID270890	270890	82	60.862	21.539	8.142	0	171	171	2	1	-10921639	188.381	186	104	245	3956	37.065	4.800	0.170	1.476
ID270891	270891	84	40.939	12.701	13.883	0	171	171	2	1	-10921639	131.048	127	68	186	2752	29.454	7.600	0.143	1.114
ID270893	270893	None	48.739	26.722	3.711	0	172	172	2	1	-10921639	100.286	109	18	159	2106	37.292	2.000	0.194	0.873
ID270894	270894	82	43.556	22.346	7.706	0	172	172	2	1	-10921639	168.714	168	122	232	3543	32.690	2.000	0.114	1.060
ID270895	270895	None	40.089	22.528	13.306	0	172	172	2	1	-10921639	149.952	145	77	214	3149	34.995	2.000	0.098	0.762
ID270896	270896	79	57.655	20.865	19.344	0	172	172	2	1	-10921639	180.000	163	127	245	3780	33.635	4.800	0.152	1.409
ID270916	270916	None	44.153	27.588	23.120	0	173	173	2	1	-10921639	102.429	104	59	186	2151	36.023	2.000	0.157	0.773
ID270913	270913	82	77.689	23.078	8.173	0	173	173	2	1	-10921639	204.095	204	141	255	4286	37.607	4.800	0.224	1.983
ID270914	270914	None	40.776	11.713	10.111	0	173	173	2	1	-10921639	111.952	118	50	182	2351	36.630	2.000	0.119	0.649
ID270915	270915	79	41.538	20.457	19.392	0	173	173	2	1	-10921639	173.000	182	118	218	3633	26.948	6.090	0.132	1.500
ID270901	270901	None	43.240	12.919	2.368	0	174	174	2	1	-10921639	107.810	109	59	163	2264	29.565	2.000	0.204	1.238
ID270902	270902	85	50.153	25.409	4.508	0	174	174	2	1	-10921639	192.333	204	141	241	4039	30.390	7.600	0.144	1.589
ID270903	270903	82	65.511	22.019	7.685	0	174	174	2	1	-10921639	193.667	186	100	255	4067	49.616	2.000	0.126	0.873
ID270904	270904	None	41.656	23.232	13.006	0	174	174	2	1	-10921639	136.667	122	81	195	2870	33.477	2.000	0.111	0.814
ID270905	270905	86	48.217	11.853	15.154	0	174	174	2	1	-10921639	147.429	136	72	218	3096	39.127	2.000	0.127	0.847
ID270906	270906	79	41.109	20.850	18.235	0	174	174	2	1	-10921639	154.571	141	95	214	3246	37.796	7.600	0.073	0.560
ID270907	270907	87	58.303	23.988	19.977	0	174	174	2	1	-10921639	155.952	154	95	232	3275	38.855	2.000	0.161	1.113
ID270908	270908	85	52.741	27.495	4.283	0	175	175	2	1	-10921639	136.905	141	77	236	2875	41.700	4.800	0.160	0.905
ID270909	270909	82	73.926	23.308	7.882	0	175	175	2	1	-10921639	202.143	214	100	255	4245	44.284	2.000	0.188	1.445
ID270910	270910	86	72.755	11.971	15.441	0	175	175	2	1	-10921639	166.476	150	95	241	3496	46.675	2.000	0.195	1.164
ID270911	270911	79	42.172	18.888	18.916	0	175	175	2	1	-10921639	174.857	173	132	223	3672	29.152	3.200	0.082	0.908
ID270912	270912	87	54.856	23.896	19.704	0	175	175	2	1	-10921639	181.476	177	113	255	3811	36.522	4.800	0.150	1.294
ID270900	270900	87	65.545	22.815	19.781	0	176	176	2	1	-10921639	202.048	204	127	255	4243	41.072	4.800	0.192	1.585
ID270897	270897	82	59.125	21.895	7.411	0	176	176	2	1	-10921639	181.524	186	109	250	3812	38.985	4.800	0.171	1.362
ID270898	270898	86	57.515	12.470	15.041	0	176	176	2	1	-10921639	169.810	159	118	241	3566	36.221	2.000	0.138	1.137
ID270899	270899	79	52.556	18.793	18.411	0	176	176	2	1	-10921639	188.000	186	118	255	3948	43.219	2.000	0.103	0.815
ID270944	270944	87	72.813	23.026	21.066	0	177	177	2	1	-10921639	188.286	191	95	255	3954	44.451	7.600	0.196	1.388
ID270940	270940	82	52.277	21.270	7.281	0	177	177	2	1	-10921639	177.286	168	113	241	3723	33.874	7.600	0.170	1.520
ID270941	270941	88	40.847	22.313	12.761	0	177	177	2	1	-10921639	137.238	136	68	209	2882	37.125	2.000	0.101	0.680
ID270942	270942	86	45.760	11.793	14.188	0	177	177	2	1	-10921639	158.524	159	109	204	3329	28.486	3.200	0.125	1.235
ID270943	270943	None	40.958	11.980	18.928	0	177	177	2	1	-10921639	139.095	136	72	195	2921	34.729	3.200	0.107	0.772
ID270938	270938	None	45.301	5.000	0.000	0	177	177	2	1	-10921639	105.143	100	59	186	2208	30.962	2.000	0.191	1.091
ID270939	270939	85	42.146	26.226	3.628	0	177	177	2	1	-10921639	127.381	127	72	182	2675	32.832	7.600	0.144	0.977
ID270932	270932	88	54.310	22.814	13.133	0	178	178	2	1	-10921639	154.190	141	104	241	3238	41.855	2.000	0.104	0.693
ID270933	270933	None	40.687	28.054	12.842	0	178	178	2	1	-10921639	133.429	136	81	177	2802	27.520	2.000	0.131	1.122
ID270934	270934	86	58.757	13.506	16.279	0	178	178	2	1	-10921639	213.000	214	122	255	4473	38.216	7.600	0.137	1.340
ID270935	270935	None	40.575	19.101	17.969	0	178	178	2	1	-10921639	164.857	154	118	227	3462	34.388	2.000	0.046	0.422
ID270930	270930	85	55.465	26.710	4.138	0	178	178	2	1	-10921639	152.714	145	104	236	3207	35.761	4.800	0.177	1.283
ID270931	270931	82	57.779	21.996	7.412	0	178	178	2	1	-10921639	194.238	195	136	255	4079	35.600	4.800	0.161	1.517
ID270936	270936	87	64.795	23.727	19.448	0	178	178	2	1	-10921639	176.952	173	100	255	3716	46.723	2.000	0.157	1.026
ID270937	270937	None	44.527	0.000	23.000	0	178	178	2	1	-10921639	124.381	127	59	186	2612	33.206	7.600	0.189	1.190
ID270948	270948	87	63.783	22.208	19.815	0	179	179	2	1	-10921639	213.143	209	145	255	4476	37.649	7.600	0.164	1.592
ID270945	270945	85	64.294	27.485	4.452	0	179	179	2	1	-10921639	167.476	168	91	255	3517	46.822	4.800	0.184	1.111
ID270946	270946	None	47.220	0.000	7.000	0	179	179	2	1	-10921639	112.000	118	47	168	2352	35.023	3.200	0.239	1.232
ID270947	270947	146	59.972	9.238	16.209	0	179	179	2	1	-10921639	175.476	182	91	255	3685	46.432	7.600	0.156	1.021
ID270917	270917	85	59.718	26.815	4.737	0	180	180	2	1	-10921639	156.000	163	68	227	3276	44.194	2.000	0.171	1.029
ID270918	270918	82	54.843	20.703	7.225	0	180	180	2	1	-10921639	184.286	186	132	255	3870	31.273	7.600	0.140	1.445
ID270919	270919	146	53.056	9.020	16.118	0	180	180	2	1	-10921639	161.048	163	104	241	3382	33.428	6.370	0.122	1.047
ID270920	270920	87	70.705	22.938	19.960	0	180	180	2	1	-10921639	221.571	227	136	255	4653	37.686	4.800	0.179	1.789
ID270921	270921	None	44.123	4.803	23.284	0	180	180	2	1	-10921639	136.381	145	68	200	2864	35.031	2.000	0.112	0.784
ID270924	270924	89	53.093	12.992	15.348	0	181	181	2	1	-10921639	185.333	182	127	241	3892	30.269	4.800	0.163	1.714
ID270925	270925	87	52.514	22.272	19.476	0	181	181	2	1	-10921639	194.524	195	113	255	4085	38.110	4.800	0.134	1.204
ID270926	270926	None	40.911	13.000	30.000	0	181	181	2	1	-10921639	95.952	95	55	154	2015	29.664	7.600	0.201	1.083
ID270922	270922	None	40.141	11.000	0.000	0	181	181	2	1	-10921639	101.429	100	31	173	2130	37.341	2.000	0.111	0.542
ID270923	270923	82	64.623	21.431	7.206	0	181	181	2	1	-10921639	206.143	209	145	255	4329	31.302	4.800	0.192	2.120
ID270956	270956	82	54.936	20.158	6.392	0	182	182	2	1	-10921639	182.714	191	86	250	3837	43.661	7.600	0.166	1.191
ID270957	270957	None	43.555	2.920	14.759	0	182	182	2	1	-10921639	118.619	118	68	177	2491	34.445	2.000	0.171	1.004
ID270958	270958	89	42.694	12.977	15.820	0	182	182	2	1	-10921639	173.714	173	141	214	3648	23.639	4.800	0.112	1.476
ID270959	270959	87	70.540	21.169	18.157	0	182	182	2	1	-10921639	206.762	204	122	255	4342	41.156	4.800	0.162	1.400
ID270960	270960	None	41.067	30.779	20.283	0	182	182	2	1	-10921639	116.429	113	63	182	2445	30.124	3.200	0.141	0.956
ID270928	270928	89	61.167	13.366	15.691	0	183	183	2	1	-10921639	180.810	168	122	255	3797	39.352	7.600	0.170	1.336
ID270929	270929	87	64.522	22.955	19.650	0	183	183	2	1	-10921639	226.238	227	141	255	4751	34.717	4.800	0.180	1.987
ID270927	270927	82	70.324	20.928	6.800	0	183	183	2	1	-10921639	217.667	227	132	255	4571	34.382	6.339	0.193	2.045
ID270953	270953	None	48.845	27.065	5.477	0	184	184	2	1	-10921639	163.857	159	113	214	3441	35.856	4.800	0.143	1.142
ID270954	270954	89	53.789	13.735	15.491	0	184	184	2	1	-10921639	174.810	168	122	232	3671	35.656	2.000	0.116	1.015
ID270955	270955	87	79.546	22.105	19.098	0	184	184	2	1	-10921639	211.333	223	132	255	4438	42.487	4.800	0.215	1.760
ID270949	270949	82	57.776	20.697	6.618	0	185	185	2	1	-10921639	194.095	195	104	255	4076	35.048	4.800	0.163	1.554
ID270950	270950	None	43.391	3.015	14.494	0	185	185	2	1	-10921639	104.048	100	40	168	2185	38.850	2.000	0.148	0.690
ID270951	270951	87	76.988	21.969	18.785	0	185	185	2	1	-10921639	224.095	236	132	255	4706	36.701	4.800	0.214	2.149
ID270952	270952	None	40.540	31.736	20.198	0	185	185	2	1	-10921639	139.619	150	77	191	2932	32.259	6.073	0.161	1.201
ID270961	270961	90	62.323	26.814	4.049	0	186	186	2	1	-10921639	169.000	177	95	255	3549	43.037	4.800	0.168	1.131
ID270962	270962	82	71.799	21.270	7.103	0	186	186	2	1	-10921639	188.619	173	118	255	3961	44.472	2.000	0.182	1.306
ID270963	270963	87	67.719	22.115	18.823	0	186	186	2	1	-10921639	229.333	236	177	255	4816	28.702	4.800	0.173	2.355
ID270964	270964	90	47.345	26.181	4.522	0	187	187	2	1	-10921639	145.762	145	63	195	3061	35.257	2.000	0.144	1.040
ID270965	270965	82	58.958	20.418	6.987	0	187	187	2	1	-10921639	174.714	163	113	236	3669	38.698	4.800	0.160	1.248
ID270966	270966	91	56.055	23.008	7.739	0	187	187	2	1	-10921639	175.238	173	63	245	3680	49.658	7.600	0.127	0.795
ID270967	270967	92	47.190	17.269	18.439	0	187	187	2	1	-10921639	204.524	200	141	255	4295	34.272	4.800	0.119	1.271
ID270968	270968	87	52.056	22.308	19.277	0	187	187	2	1	-10921639	218.000	223	145	255	4578	35.103	4.800	0.115	1.284
ID270969	270969	None	62.814	29.896	20.794	0	187	187	2	1	-10921639	133.524	141	54	214	2804	39.963	2.000	0.209	1.153
ID270974	270974	82	55.531	19.945	7.782	0	188	188	2	1	-10921639	171.333	168	118	241	3598	37.546	3.200	0.142	1.136
ID270975	270975	91	40.270	24.312	7.658	0	188	188	2	1	-10921639	156.333	159	77	227	3283	42.271	2.000	0.097	0.656
ID270976	270976	None	41.290	29.750	13.717	0	188	188	2	1	-10921639	116.381	122	59	163	2444	26.381	4.800	0.167	1.265
ID270977	270977	92	57.011	19.762	18.976	0	188	188	2	1	-10921639	207.286	214	145	255	4353	32.499	4.800	0.149	1.650
ID270978	270978	93	41.701	25.996	19.033	0	188	188	2	1	-10921639	138.810	136	95	195	2915	34.460	2.000	0.130	0.926
ID270979	270979	None	41.447	11.000	30.000	0	188	188	2	1	-10921639	116.095	127	72	163	2438	28.564	3.200	0.207	1.393
ID270972	270972	93	42.864	25.435	18.616	0	189	189	2	1	-10921639	165.857	163	113	223	3483	37.384	2.000	0.110	0.883
ID270973	270973	92	59.952	21.411	20.077	0	189	189	2	1	-10921639	201.429	209	122	255	4230	34.613	4.800	0.167	1.663
ID270970	270970	82	50.780	20.089	7.993	0	189	189	2	1	-10921639	166.810	173	100	232	3503	33.827	4.800	0.170	1.433
ID270971	270971	91	49.948	22.640	7.897	0	189	189	2	1	-10921639	160.048	150	91	232	3361	38.148	2.000	0.134	0.989
ID270980	270980	None	42.262	0.000	7.000	0	190	190	2	1	-10921639	79.476	72	37	150	1669	29.470	2.000	0.240	1.043
ID270981	270981	82	64.056	19.499	7.140	0	190	190	2	1	-10921639	194.810	195	132	255	4091	42.086	7.600	0.151	1.216
ID270982	270982	91	59.548	24.195	8.309	0	190	190	2	1	-10921639	168.429	150	104	255	3537	49.113	2.000	0.137	0.825
ID270983	270983	94	48.895	12.645	16.342	0	190	190	2	1	-10921639	188.667	186	141	255	3962	34.086	2.000	0.098	0.989
ID271000	271000	91	76.993	24.237	8.825	0	191	191	2	1	-10921639	196.762	204	118	255	4132	50.394	4.800	0.193	1.262
ID271001	271001	94	40.657	13.017	16.527	0	191	191	2	1	-10921639	179.429	173	113	241	3768	36.141	3.200	0.093	0.844
ID271002	271002	None	50.473	17.793	18.327	0	191	191	2	1	-10921639	192.952	195	113	255	4052	34.464	2.000	0.110	1.112
ID271003	271003	None	44.984	21.842	22.965	0	191	191	2	1	-10921639	161.095	168	104	227	3383	32.184	6.065	0.127	1.131
ID270997	270997	None	41.519	33.000	5.000	0	192	192	2	1	-10921639	129.524	132	94	173	2720	24.468	4.000	0.205	1.804
ID270998	270998	None	49.695	19.641	6.508	0	192	192	2	1	-10921639	190.143	200	109	232	3993	34.446	6.346	0.160	1.525
ID270999	270999	95	59.241	24.067	18.910	0	192	192	2	1	-10921639	180.381	177	118	241	3788	37.613	2.000	0.138	1.161
ID270992	270992	95	60.005	22.825	19.608	0	193	193	2	1	-10921639	180.667	173	95	255	3794	47.945	3.200	0.132	0.880
ID270990	270990	None	41.260	26.504	4.442	0	193	193	2	1	-10921639	114.381	104	68	204	2402	35.935	2.000	0.154	0.849
ID270991	270991	96	44.407	21.136	9.183	0	193	193	2	1	-10921639	181.000	182	104	245	3801	36.103	6.364	0.088	0.810
ID270988	270988	95	44.011	23.750	19.703	0	194	194	2	1	-10921639	176.619	177	104	223	3709	29.507	4.800	0.142	1.491
ID270989	270989	None	61.901	33.000	20.000	0	194	194	2	1	-10921639	154.714	163	86	223	3249	44.995	7.600	0.212	1.203
ID270984	270984	96	68.486	19.513	8.837	0	194	194	2	1	-10921639	187.476	204	91	250	3937	48.884	2.000	0.149	0.993
ID270985	270985	97	67.532	22.858	9.174	0	194	194	2	1	-10921639	174.095	173	77	255	3656	52.077	6.387	0.155	0.898
ID270986	270986	None	45.474	12.127	10.867	0	194	194	2	1	-10921639	144.905	154	86	195	3043	35.454	2.000	0.150	1.069
ID270987	270987	None	65.992	17.689	18.075	0	194	194	2	1	-10921639	198.619	209	132	255	4171	38.288	3.200	0.160	1.430
ID270996	270996	95	51.517	23.243	20.802	0	195	195	2	1	-10921639	187.190	191	122	236	3931	32.038	7.600	0.125	1.295
ID270993	270993	97	47.434	22.801	9.219	0	195	195	2	1	-10921639	172.524	173	91	245	3623	42.827	4.800	0.139	0.981
ID270994	270994	96	47.038	17.876	10.429	0	195	195	2	1	-10921639	194.048	204	136	255	4075	39.997	2.000	0.091	0.812
ID270995	270995	98	44.422	20.883	12.949	0	195	195	2	1	-10921639	192.476	200	127	255	4042	34.212	2.000	0.089	0.924
ID271012	271012	None	43.630	14.366	18.335	0	196	196	2	1	-10921639	123.952	118	72	186	2603	36.313	2.000	0.147	0.876
ID271013	271013	None	43.000	22.128	18.001	0	196	196	2	1	-10921639	195.762	204	132	255	4111	37.572	2.000	0.084	0.810
ID271014	271014	95	52.677	24.933	20.088	0	196	196	2	1	-10921639	208.190	209	150	255	4372	29.573	4.800	0.144	1.777
ID271009	271009	None	46.825	27.381	3.809	0	196	196	2	1	-10921639	114.095	109	54	182	2396	31.292	4.800	0.186	1.142
ID271010	271010	97	52.952	21.858	9.148	0	196	196	2	1	-10921639	188.667	195	109	255	3962	40.610	4.800	0.119	0.992
ID271011	271011	98	43.887	21.045	13.384	0	196	196	2	1	-10921639	187.381	195	118	255	3935	37.340	6.385	0.109	0.988
ID271004	271004	99	49.976	19.503	4.851	0	197	197	2	1	-10921639	121.905	122	59	195	2560	39.823	2.000	0.162	0.852
ID271005	271005	97	53.424	22.179	9.337	0	197	197	2	1	-10921639	177.238	186	113	245	3722	45.234	2.000	0.117	0.822
ID271006	271006	98	60.800	22.186	13.027	0	197	197	2	1	-10921639	206.667	204	141	255	4340	35.550	6.318	0.139	1.422
ID271007	271007	None	41.996	30.570	19.043	0	197	197	2	1	-10921639	162.000	159	118	209	3402	27.459	7.600	0.113	1.196
ID271008	271008	95	65.776	25.037	19.694	0	197	197	2	1	-10921639	184.286	195	100	250	3870	42.076	2.000	0.157	1.186
ID271015	271015	99	46.481	20.186	4.168	0	198	198	2	1	-10921639	117.048	113	50	200	2458	36.834	3.200	0.210	1.102
ID271016	271016	None	41.081	27.072	3.805	0	198	198	2	1	-10921639	99.952	95	50	154	2099	26.890	4.800	0.205	1.265
ID271017	271017	98	55.725	20.623	12.364	0	198	198	2	1	-10921639	204.571	218	127	255	4296	42.592	4.800	0.162	1.338
ID271018	271018	95	58.825	23.700	18.521	0	198	198	2	1	-10921639	180.000	168	81	255	3780	50.031	6.377	0.144	0.907
ID271021	271021	98	63.764	20.863	12.272	0	199	199	2	1	-10921639	180.190	173	113	250	3784	35.095	2.000	0.189	1.630
ID271022	271022	None	40.656	16.049	18.162	0	199	199	2	1	-10921639	172.429	177	132	245	3621	28.282	7.600	0.115	1.262
ID271023	271023	95	73.320	24.110	18.449	0	199	199	2	1	-10921639	206.524	214	95	255	4337	47.954	4.800	0.199	1.429
ID271020	271020	100	62.435	21.673	20.404	0	200	200	2	1	-10921639	203.381	200	136	255	4271	35.757	7.600	0.168	1.637
ID271019	271019	None	50.055	4.970	17.284	0	200	200	2	1	-10921639	144.524	145	100	204	3035	28.849	7.600	0.162	1.393
ID271024	271024	100	41.209	22.322	22.038	0	201	201	2	1	-10921639	166.048	168	113	236	3487	30.773	4.800	0.125	1.202
ID271028	271028	None	44.974	13.400	14.885	0	202	202	2	1	-10921639	152.714	145	95	227	3207	36.996	2.000	0.100	0.751
ID271029	271029	100	44.399	21.241	22.186	0	202	202	2	1	-10921639	159.524	163	122	214	3350	25.633	4.800	0.139	1.518
ID271027	271027	101	48.820	26.959	4.002	0	202	202	2	1	-10921639	133.095	127	63	209	2795	33.184	2.000	0.157	1.088
ID271030	271030	101	42.381	25.310	4.828	0	203	203	2	1	-10921639	121.476	122	72	168	2551	26.746	7.600	0.170	1.320
ID271031	271031	None	58.001	23.198	19.305	0	203	203	2	1	-10921639	192.476	191	118	255	4042	40.524	6.348	0.146	1.213
ID271032	271032	100	56.278	21.854	21.876	0	203	203	2	1	-10921639	192.714	191	132	255	4047	38.303	4.800	0.138	1.217
ID271033	271033	None	45.522	0.000	30.000	0	203	203	2	1	-10921639	145.762	144	114	214	3061	25.723	4.800	0.194	1.839
ID271036	271036	None	43.761	8.219	16.562	0	204	204	2	1	-10921639	130.286	127	81	191	2736	32.070	4.800	0.148	1.050
ID271034	271034	None	43.111	12.488	3.357	0	204	204	2	1	-10921639	107.905	104	54	195	2266	35.588	2.000	0.197	0.997
ID271035	271035	101	56.066	26.632	4.157	0	204	204	2	1	-10921639	121.762	122	81	204	2557	30.811	4.800	0.241	1.533
ID271048	271048	100	51.500	21.017	21.910	0	205	205	2	1	-10921639	179.857	186	113	236	3777	31.991	3.200	0.143	1.409
ID271046	271046	101	49.477	27.188	4.188	0	205	205	2	1	-10921639	110.762	109	50	173	2326	30.729	2.000	0.207	1.237
ID271047	271047	None	44.432	26.389	19.653	0	205	205	2	1	-10921639	164.571	168	91	200	3456	27.674	3.200	0.135	1.414
ID271025	271025	None	52.733	14.081	14.971	0	206	206	2	1	-10921639	142.476	136	95	191	2992	32.640	3.200	0.175	1.299
ID271026	271026	100	50.170	22.007	21.861	0	206	206	2	1	-10921639	190.762	186	145	245	4006	32.439	6.012	0.128	1.332
ID271045	271045	None	48.484	28.104	20.280	0	207	207	2	1	-10921639	130.762	132	36	195	2746	39.456	2.000	0.119	0.705
ID271044	271044	None	40.335	22.344	20.742	0	208	208	2	1	-10921639	149.000	150	91	223	3129	32.933	2.000	0.108	0.880
ID271040	271040	None	45.248	5.000	0.000	0	208	208	2	1	-10921639	92.952	77	64	159	1952	27.060	4.800	0.247	1.359
ID271041	271041	None	40.877	26.660	3.856	0	208	208	2	1	-10921639	80.762	77	36	145	1696	29.197	2.000	0.220	0.996
ID271042	271042	None	51.371	21.802	13.515	0	208	208	2	1	-10921639	117.143	104	68	182	2460	34.870	2.000	0.176	1.007
ID271043	271043	102	65.828	13.001	15.735	0	208	208	2	1	-10921639	168.952	163	86	241	3548	43.603	7.600	0.145	0.983
ID271037	271037	102	55.496	12.067	15.783	0	209	209	2	1	-10921639	168.762	163	104	223	3544	33.490	4.800	0.159	1.386
ID271038	271038	None	46.227	27.866	19.223	0	209	209	2	1	-10921639	147.524	154	91	218	3098	38.405	2.000	0.129	0.876
ID271039	271039	None	41.328	25.199	23.933	0	209	209	2	1	-10921639	138.524	150	68	209	2909	38.281	2.000	0.102	0.668
ID271049	271049	None	41.562	33.000	13.000	0	210	210	2	1	-10921639	103.381	95	64	159	2171	30.967	2.000	0.167	0.953
ID271050	271050	102	45.164	13.666	16.230	0	210	210	2	1	-10921639	135.476	132	68	191	2845	31.357	3.200	0.147	1.107
ID271051	271051	103	43.652	22.388	21.872	0	210	210	2	1	-10921639	139.524	141	81	204	2930	29.140	4.800	0.164	1.348
ID271060	271060	None	45.988	20.029	13.707	0	211	211	2	1	-10921639	125.905	136	54	186	2644	37.707	2.000	0.158	0.912
ID271061	271061	103	40.738	22.069	20.823	0	211	211	2	1	-10921639	127.524	132	86	168	2678	26.091	4.800	0.159	1.342
ID271062	271062	None	42.925	0.000	27.000	0	211	211	2	1	-10921639	80.571	64	25	159	1692	35.776	2.000	0.199	0.749
ID271059	271059	105	45.756	25.996	4.362	0	211	211	2	1	-10921639	106.571	104	50	182	2238	37.401	2.000	0.221	1.032
ID271052	271052	105	40.531	26.722	4.425	0	212	212	2	1	-10921639	90.381	91	13	159	1898	37.299	7.600	0.163	0.678
ID271053	271053	None	43.282	13.273	14.980	0	212	212	2	1	-10921639	126.048	132	72	168	2647	27.152	2.000	0.168	1.335
ID271054	271054	None	46.884	1.615	16.305	0	212	212	2	1	-10921639	142.571	136	91	218	2994	34.859	6.245	0.134	0.964
ID271055	271055	104	45.421	29.106	20.845	0	212	212	2	1	-10921639	104.000	104	45	163	2184	32.581	7.600	0.162	0.891
ID271056	271056	103	45.838	20.307	22.163	0	212	212	2	1	-10921639	172.190	173	113	214	3616	27.090	4.800	0.144	1.596
ID271057	271057	None	43.660	20.776	14.046	0	213	213	2	1	-10921639	107.095	100	63	173	2249	31.383	7.600	0.146	0.872
ID271058	271058	104	47.235	29.015	19.836	0	213	213	2	1	-10921639	133.429	132	95	182	2802	24.297	4.800	0.191	1.761
ID271080	271080	106	62.135	15.065	16.309	0	214	214	2	1	-10921639	163.619	159	91	255	3436	36.095	4.800	0.173	1.338
ID271081	271081	None	47.411	22.085	22.074	0	214	214	2	1	-10921639	144.143	132	95	209	3027	29.345	7.600	0.175	1.465
ID271079	271079	None	71.668	28.078	3.896	0	214	214	2	1	-10921639	114.238	104	63	200	2399	37.378	2.000	0.305	1.430
ID271068	271068	None	48.624	19.453	14.403	0	215	215	2	1	-10921639	131.048	127	59	200	2752	36.116	7.600	0.165	1.029
ID271069	271069	106	44.963	13.024	15.886	0	215	215	2	1	-10921639	144.667	145	91	209	3038	32.336	2.000	0.164	1.263
ID271070	271070	None	59.047	4.938	21.854	0	215	215	2	1	-10921639	128.762	127	54	255	2704	41.872	2.000	0.183	0.952
ID271067	271067	None	41.176	16.867	7.109	0	215	215	2	1	-10921639	85.143	86	22	154	1788	31.655	2.000	0.165	0.763
ID271063	271063	None	40.807	4.000	0.000	0	216	216	2	1	-10921639	90.857	86	34	177	1908	33.102	2.000	0.184	0.854
ID271064	271064	None	51.494	28.057	4.253	0	216	216	2	1	-10921639	107.810	109	63	163	2264	27.169	2.000	0.236	1.517
ID271065	271065	106	48.165	12.359	15.973	0	216	216	2	1	-10921639	159.905	159	104	214	3358	31.743	2.000	0.136	1.203
ID271066	271066	107	51.006	21.739	22.257	0	216	216	2	1	-10921639	147.000	150	86	209	3087	34.116	4.800	0.168	1.239
ID271072	271072	106	70.474	14.505	15.885	0	217	217	2	1	-10921639	174.952	173	113	255	3674	38.323	4.800	0.233	1.725
ID271073	271073	107	53.765	21.037	21.899	0	217	217	2	1	-10921639	132.381	127	81	204	2780	36.799	2.000	0.168	1.037
ID271071	271071	109	50.306	8.086	16.364	0	217	217	2	1	-10921639	136.952	127	81	200	2876	40.139	2.000	0.156	0.919
ID271074	271074	109	42.228	6.186	15.206	0	218	218	2	1	-10921639	118.190	118	54	173	2482	36.545	2.000	0.134	0.763
ID271075	271075	106	48.184	13.680	15.285	0	218	218	2	1	-10921639	142.667	141	63	191	2996	33.641	4.800	0.175	1.265
ID271084	271084	None	42.598	29.649	21.567	0	220	220	2	1	-10921639	113.571	118	63	177	2385	32.969	2.000	0.185	1.073
ID271082	271082	None	44.440	21.521	8.969	0	220	220	2	1	-10921639	108.524	95	54	163	2279	35.864	2.000	0.160	0.836
ID271083	271083	108	54.113	21.314	22.319	0	220	220	2	1	-10921639	151.476	150	91	241	3181	42.322	2.000	0.128	0.814
ID271076	271076	None	42.455	30.036	3.386	0	221	221	2	1	-10921639	86.667	86	22	154	1820	31.123	2.000	0.221	1.008
ID271077	271077	110	60.260	12.431	16.191	0	221	221	2	1	-10921639	148.143	145	86	209	3111	37.143	3.200	0.183	1.236
ID271078	271078	108	48.953	21.022	23.213	0	221	221	2	1	-10921639	164.333	168	109	209	3451	30.684	4.800	0.158	1.465
ID271096	271096	110	64.822	14.812	16.000	0	222	222	2	1	-10921639	146.286	145	81	214	3072	37.888	4.800	0.259	1.589
ID271097	271097	108	61.350	21.979	21.598	0	222	222	2	1	-10921639	149.524	150	59	209	3140	33.944	4.800	0.214	1.552
ID271088	271088	110	59.572	13.158	15.538	0	223	223	2	1	-10921639	139.571	159	18	227	2931	50.818	2.000	0.201	0.918
ID271089	271089	None	49.088	29.531	20.228	0	223	223	2	1	-10921639	117.667	118	45	204	2471	40.173	2.000	0.183	0.905
ID271090	271090	108	52.329	19.119	22.305	0	223	223	2	1	-10921639	158.476	159	72	227	3328	35.206	6.248	0.151	1.184
ID271085	271085	111	51.153	24.319	3.985	0	224	224	2	1	-10921639	130.238	132	81	191	2735	31.162	2.000	0.189	1.327
ID271086	271086	110	57.086	13.516	16.264	0	224	224	2	1	-10921639	142.619	141	95	195	2995	27.564	4.800	0.233	1.956
ID271087	271087	112	62.703	22.768	20.931	0	224	224	2	1	-10921639	160.048	163	91	232	3361	35.108	2.000	0.182	1.402
ID271092	271092	None	46.329	11.828	6.107	0	225	225	2	1	-10921639	134.476	141	72	195	2824	29.924	2.000	0.141	1.109
ID271093	271093	110	55.234	14.967	15.743	0	225	225	2	1	-10921639	129.143	118	81	214	2712	33.884	2.000	0.177	1.147
ID271094	271094	112	83.155	22.502	20.757	0	225	225	2	1	-10921639	173.190	163	113	255	3637	51.090	3.200	0.245	1.333
ID271095	271095	None	43.212	2.852	24.117	0	225	225	2	1	-10921639	132.381	132	63	204	2780	35.112	2.000	0.136	0.904
ID271091	271091	111	65.168	27.021	4.349	0	225	225	2	1	-10921639	147.857	159	68	223	3105	44.331	4.800	0.240	1.290
ID271100	271100	None	44.291	7.306	22.682	0	226	226	2	1	-10921639	120.143	118	54	182	2523	36.313	7.600	0.141	0.816
ID271098	271098	None	42.449	29.338	13.415	0	226	226	2	1	-10921639	118.333	113	72	173	2485	31.478	2.000	0.145	0.954
ID271099	271099	112	53.866	22.623	21.078	0	226	226	2	1	-10921639	156.714	159	95	218	3291	34.106	4.800	0.171	1.342
ID271108	271108	None	40.190	17.912	4.460	0	227	227	2	1	-10921639	109.238	109	40	186	2294	42.839	2.000	0.120	0.548
ID271109	271109	112	43.658	22.582	21.500	0	227	227	2	1	-10921639	155.619	159	100	191	3268	25.535	4.800	0.171	1.781
ID271107	271107	112	56.906	21.033	23.187	0	228	228	2	1	-10921639	161.000	159	100	250	3381	36.659	7.600	0.129	1.007
ID271101	271101	None	56.670	28.130	4.946	0	229	229	2	1	-10921639	115.667	122	45	186	2429	37.217	3.200	0.246	1.228
ID271102	271102	None	43.880	21.337	14.175	0	229	229	2	1	-10921639	127.667	122	86	191	2681	26.373	2.000	0.164	1.363
ID271103	271103	None	41.484	13.199	16.720	0	229	229	2	1	-10921639	130.190	127	68	177	2734	27.396	7.600	0.138	1.154
ID271104	271104	112	53.257	22.507	21.241	0	229	229	2	1	-10921639	155.286	150	100	232	3261	35.658	2.000	0.146	1.109
ID271106	271106	112	55.057	22.338	20.455	0	230	230	2	1	-10921639	173.095	177	118	232	3635	33.744	4.800	0.171	1.500
ID271105	271105	112	62.253	21.255	21.873	0	231	231	2	1	-10921639	178.000	182	118	250	3738	31.765	6.125	0.188	1.774
ID271116	271116	112	43.736	22.309	21.375	0	232	232	2	1	-10921639	147.381	145	86	218	3095	33.638	3.200	0.148	1.130
ID271115	271115	None	41.175	22.622	9.810	0	232	232	2	1	-10921639	118.429	118	59	168	2487	25.184	6.381	0.169	1.360
ID271112	271112	112	54.564	21.680	20.914	0	233	233	2	1	-10921639	171.048	168	118	236	3592	35.018	2.000	0.149	1.267
ID271110	271110	None	51.229	12.607	4.980	0	233	233	2	1	-10921639	128.476	122	100	177	2698	24.730	4.800	0.217	1.856
ID271111	271111	None	46.212	14.933	15.912	0	233	233	2	1	-10921639	122.381	122	81	168	2570	27.874	4.800	0.189	1.395
ID271113	271113	None	48.237	20.924	13.790	0	235	235	2	1	-10921639	134.524	127	91	195	2825	30.543	2.000	0.137	1.060
ID271114	271114	None	40.232	22.192	20.563	0	235	235	2	1	-10921639	153.952	150	127	195	3233	22.067	4.800	0.130	1.605
ID271123	271123	121	55.460	27.239	4.185	0	236	236	2	1	-10921639	124.667	118	77	186	2618	32.670	2.000	0.200	1.273
ID271120	271120	121	50.030	26.856	4.093	0	237	237	2	1	-10921639	127.810	127	81	168	2684	27.511	3.200	0.196	1.520
ID271121	271121	None	45.471	26.584	13.941	0	237	237	2	1	-10921639	134.143	132	95	186	2817	29.222	6.127	0.187	1.448
ID271122	271122	None	43.870	20.882	22.420	0	237	237	2	1	-10921639	138.476	145	81	186	2908	30.646	2.000	0.160	1.245
ID271117	271117	None	57.966	21.800	13.151	0	238	238	2	1	-10921639	128.762	122	77	195	2704	31.672	2.000	0.203	1.373
ID271118	271118	None	41.430	29.409	20.421	0	238	238	2	1	-10921639	119.143	118	59	168	2502	28.515	2.000	0.162	1.165
ID271119	271119	None	53.776	24.232	24.945	0	238	238	2	1	-10921639	143.000	150	81	214	3003	36.314	2.000	0.153	1.047
ID271125	271125	None	52.341	16.000	30.000	0	239	239	2	1	-10921639	113.714	104	55	209	2388	40.868	2.000	0.195	0.909
ID271140	271140	None	44.787	1.675	22.789	0	240	240	2	1	-10921639	184.476	191	136	241	3874	33.876	2.000	0.099	0.981
ID271138	271138	None	55.493	26.856	4.764	0	240	240	2	1	-10921639	123.524	127	59	177	2594	29.954	4.800	0.281	1.809
ID271139	271139	None	45.627	30.180	21.429	0	240	240	2	1	-10921639	98.810	95	40	182	2075	35.624	2.000	0.149	0.720
ID271124	271124	None	56.911	20.703	12.273	0	241	241	2	1	-10921639	154.857	154	91	214	3252	35.524	6.371	0.169	1.260
ID271132	271132	115	42.362	26.695	4.864	0	242	242	2	1	-10921639	100.095	100	31	154	2102	30.292	7.600	0.183	1.024
ID271133	271133	None	41.191	0.000	8.000	0	242	242	2	1	-10921639	111.714	122	59	154	2346	30.166	6.259	0.187	1.169
ID271134	271134	None	42.805	21.921	21.414	0	242	242	2	1	-10921639	133.952	132	91	209	2813	30.849	7.600	0.123	0.953
ID271126	271126	115	63.560	27.611	3.750	0	243	243	2	1	-10921639	131.571	141	36	223	2763	47.455	7.600	0.200	0.926
ID271127	271127	115	50.902	26.997	4.516	0	244	244	2	1	-10921639	125.000	122	50	200	2625	40.672	3.200	0.182	0.946
ID271128	271128	116	40.391	22.044	12.886	0	244	244	2	1	-10921639	104.000	104	31	177	2184	35.165	2.000	0.154	0.790
ID271129	271129	None	47.630	13.519	15.434	0	244	244	2	1	-10921639	127.429	132	50	195	2676	37.737	4.800	0.188	1.069
ID271130	271130	117	41.562	27.080	22.846	0	244	244	2	1	-10921639	96.571	100	54	154	2028	28.705	6.358	0.201	1.128
ID271131	271131	None	40.808	3.964	26.106	0	244	244	2	1	-10921639	133.714	132	77	204	2808	33.651	2.000	0.093	0.678
ID271141	271141	116	46.602	21.365	12.439	0	245	245	2	1	-10921639	145.190	136	91	218	3049	32.869	2.000	0.145	1.121
ID271142	271142	118	56.376	20.210	22.599	0	245	245	2	1	-10921639	147.190	145	95	218	3091	33.683	4.800	0.209	1.512
ID271143	271143	117	42.036	24.437	23.725	0	245	245	2	1	-10921639	119.952	122	54	200	2519	37.065	6.232	0.159	0.888
ID271149	271149	115	44.589	28.664	4.439	0	246	246	2	1	-10921639	119.619	122	59	186	2512	34.581	7.600	0.219	1.241
ID271150	271150	116	49.750	21.182	12.886	0	246	246	2	1	-10921639	139.381	132	100	195	2927	28.049	6.150	0.184	1.545
ID271151	271151	None	42.280	30.839	18.750	0	246	246	2	1	-10921639	146.857	145	100	218	3084	27.514	6.268	0.141	1.316
ID271152	271152	118	43.150	22.127	23.485	0	246	246	2	1	-10921639	145.333	141	100	214	3052	29.217	7.600	0.132	1.163
ID271153	271153	None	42.983	0.000	26.000	0	246	246	2	1	-10921639	141.667	145	94	182	2975	25.419	7.600	0.197	1.833
ID271136	271136	116	57.882	20.081	13.320	0	247	247	2	1	-10921639	155.429	163	68	214	3264	39.245	4.800	0.196	1.298
ID271137	271137	118	44.858	23.569	21.507	0	247	247	2	1	-10921639	144.571	141	81	204	3036	32.024	7.600	0.164	1.272
ID271135	271135	115	46.120	26.212	4.486	0	247	247	2	1	-10921639	103.381	104	45	173	2171	38.418	4.800	0.235	1.024
ID271148	271148	118	43.984	22.102	20.987	0	248	248	2	1	-10921639	155.333	159	81	214	3262	30.649	4.800	0.141	1.254
ID271144	271144	None	53.930	0.000	3.000	0	248	248	2	1	-10921639	115.762	109	45	191	2431	40.258	3.200	0.223	1.049
ID271145	271145	115	42.366	27.217	4.503	0	248	248	2	1	-10921639	108.429	109	50	173	2277	33.645	4.800	0.194	1.047
ID271146	271146	None	42.522	14.745	15.562	0	248	248	2	1	-10921639	127.857	127	45	182	2685	40.095	2.000	0.115	0.656
ID271147	271147	None	53.134	9.309	16.518	0	248	248	2	1	-10921639	159.333	159	100	223	3346	33.046	7.600	0.180	1.471
ID271161	271161	115	41.413	25.971	4.493	0	249	249	2	1	-10921639	109.476	109	50	163	2299	31.938	2.000	0.199	1.137
ID271156	271156	None	58.992	14.481	15.730	0	252	252	2	1	-10921639	148.333	154	72	214	3115	39.180	7.600	0.193	1.227
ID271157	271157	119	51.145	21.983	22.257	0	252	252	2	1	-10921639	147.000	150	91	204	3087	31.506	4.800	0.190	1.492
ID271154	271154	120	68.416	26.209	4.490	0	252	252	2	1	-10921639	137.429	127	63	245	2886	50.776	7.600	0.214	0.956
ID271155	271155	None	53.267	21.584	13.156	0	252	252	2	1	-10921639	120.619	113	54	204	2533	36.791	2.000	0.182	1.008
ID271160	271160	119	42.936	21.734	21.435	0	253	253	2	1	-10921639	134.810	136	59	200	2831	35.349	7.600	0.105	0.722
ID271158	271158	120	44.943	27.620	4.856	0	253	253	2	1	-10921639	120.381	122	63	191	2528	36.044	2.000	0.172	0.979
ID271159	271159	None	44.116	9.789	15.868	0	253	253	2	1	-10921639	136.381	132	50	214	2864	35.268	6.338	0.137	0.931
ID271164	271164	123	51.313	13.180	15.827	0	254	254	2	1	-10921639	139.619	141	81	200	2932	30.210	4.800	0.164	1.302
ID271162	271162	None	42.538	11.092	4.347	0	254	254	2	1	-10921639	102.619	95	54	159	2155	29.909	3.200	0.152	0.905
ID271163	271163	120	43.788	26.390	4.544	0	254	254	2	1	-10921639	106.619	104	50	163	2239	31.223	2.000	0.172	1.000
ID271167	271167	None	46.593	0.000	8.000	0	255	255	2	1	-10921639	106.952	104	54	182	2246	34.885	6.158	0.196	1.006
ID271168	271168	124	61.812	21.941	13.331	0	255	255	2	1	-10921639	144.619	132	68	218	3037	40.594	3.200	0.173	1.050
ID271169	271169	123	50.644	12.754	15.687	0	255	255	2	1	-10921639	147.571	150	91	186	3099	28.727	4.800	0.188	1.626
ID271170	271170	122	43.938	30.041	21.042	0	255	255	2	1	-10921639	92.619	81	50	154	1945	29.013	2.000	0.243	1.249
ID271171	271171	119	51.421	23.107	21.929	0	255	255	2	1	-10921639	142.619	141	104	204	2995	25.559	4.800	0.194	1.817
ID271182	271182	124	49.445	21.507	13.286	0	256	256	2	1	-10921639	138.857	145	77	186	2916	31.817	2.000	0.190	1.392
ID271183	271183	123	40.019	14.503	16.185	0	256	256	2	1	-10921639	100.714	95	31	200	2115	38.037	2.000	0.126	0.591
ID271184	271184	122	45.169	30.933	20.343	0	256	256	2	1	-10921639	124.476	132	63	182	2614	33.009	2.000	0.170	1.098
ID271185	271185	119	58.658	20.670	23.658	0	256	256	2	1	-10921639	146.952	154	63	250	3086	49.169	2.000	0.153	0.795
ID271196	271196	122	50.799	30.367	20.358	0	257	257	2	1	-10921639	121.048	122	40	173	2542	37.183	2.000	0.201	1.092
ID271197	271197	119	57.616	21.514	22.235	0	257	257	2	1	-10921639	183.429	191	127	241	3852	32.241	4.800	0.152	1.501
ID271194	271194	None	48.922	27.238	4.095	0	257	257	2	1	-10921639	101.952	100	31	163	2141	37.928	6.411	0.215	0.952
ID271195	271195	123	43.333	14.607	15.911	0	257	257	2	1	-10921639	124.143	122	77	218	2607	30.105	6.325	0.152	1.087
ID271188	271188	123	40.534	13.988	16.510	0	258	258	2	1	-10921639	127.667	122	68	182	2681	29.354	6.352	0.135	1.035
ID271189	271189	119	54.537	23.997	22.614	0	258	258	2	1	-10921639	146.857	150	77	232	3084	39.177	6.084	0.154	1.001
ID271186	271186	None	41.121	4.000	0.000	0	258	258	2	1	-10921639	78.429	81	29	136	1647	26.726	2.000	0.274	1.264
ID271187	271187	None	40.999	22.385	13.721	0	258	258	2	1	-10921639	117.476	113	68	182	2467	29.795	4.800	0.192	1.271
ID271172	271172	None	41.583	0.000	0.000	0	259	259	2	1	-10921639	84.714	77	55	122	1779	24.158	6.358	0.321	1.705
ID271173	271173	None	49.595	26.222	4.934	0	259	259	2	1	-10921639	120.952	118	77	200	2540	32.177	2.000	0.226	1.383
ID271174	271174	123	43.445	14.305	15.332	0	259	259	2	1	-10921639	140.905	145	91	186	2959	27.604	6.409	0.132	1.192
ID271180	271180	None	54.352	3.116	20.121	0	260	260	2	1	-10921639	140.762	136	72	218	2956	35.536	2.000	0.162	1.106
ID271181	271181	None	48.571	22.913	21.237	0	260	260	2	1	-10921639	143.429	136	63	223	3012	37.533	7.600	0.137	0.923
ID271179	271179	None	46.653	22.958	12.949	0	260	260	2	1	-10921639	134.381	132	91	204	2822	30.773	6.379	0.129	0.998
ID271165	271165	125	42.710	19.309	7.303	0	261	261	2	1	-10921639	121.143	127	59	186	2544	36.793	2.000	0.127	0.740
ID271166	271166	123	52.350	13.798	16.127	0	261	261	2	1	-10921639	131.333	136	77	195	2758	32.256	2.000	0.196	1.333
ID271175	271175	126	54.484	25.268	4.495	0	262	262	2	1	-10921639	128.048	127	63	200	2689	37.321	2.000	0.216	1.218
ID271176	271176	125	44.335	19.435	5.364	0	262	262	2	1	-10921639	119.429	113	77	182	2508	29.573	4.800	0.195	1.318
ID271177	271177	127	51.070	22.547	12.724	0	262	262	2	1	-10921639	138.286	132	68	218	2904	38.118	2.000	0.148	0.933
ID271178	271178	123	47.898	13.346	17.902	0	262	262	2	1	-10921639	149.143	145	86	214	3132	31.344	2.000	0.139	1.158
ID271198	271198	126	49.126	24.188	4.141	0	263	263	2	1	-10921639	136.381	132	81	200	2864	30.516	6.311	0.190	1.424
ID271199	271199	127	48.225	24.102	12.900	0	263	263	2	1	-10921639	139.238	145	68	186	2924	29.261	4.800	0.192	1.530
ID271200	271200	127	43.318	25.000	13.000	0	264	264	2	1	-10921639	155.381	159	113	200	3263	27.310	4.800	0.146	1.452
ID271201	271201	127	45.809	22.335	13.379	0	265	265	2	1	-10921639	128.286	122	45	204	2694	37.978	6.363	0.140	0.829
ID271202	271202	None	46.069	12.939	15.199	0	265	265	2	1	-10921639	141.619	145	91	200	2974	29.718	4.800	0.182	1.464
ID271203	271203	None	50.245	18.200	19.048	0	265	265	2	1	-10921639	149.810	154	81	214	3146	35.189	2.000	0.139	1.040
ID271190	271190	None	53.438	0.000	7.000	0	267	267	2	1	-10921639	123.476	132	86	182	2593	29.834	3.200	0.262	1.718
ID271191	271191	None	52.281	11.811	16.688	0	267	267	2	1	-10921639	131.619	122	81	204	2764	34.532	2.000	0.182	1.176
ID271192	271192	None	43.263	31.195	19.298	0	267	267	2	1	-10921639	132.190	136	63	186	2776	34.474	2.000	0.115	0.789
ID271193	271193	None	44.866	3.231	24.623	0	267	267	2	1	-10921639	124.190	132	63	186	2608	29.747	4.800	0.184	1.299
ID271204	271204	128	41.167	26.083	4.101	0	268	268	2	1	-10921639	128.476	118	95	191	2698	25.699	4.800	0.169	1.446
ID271205	271205	128	41.568	27.191	3.726	0	269	269	2	1	-10921639	112.857	104	63	209	2370	32.018	4.800	0.137	0.852
ID271206	271206	129	44.653	20.564	21.741	0	269	269	2	1	-10921639	162.524	173	86	218	3413	36.304	6.424	0.122	0.973
ID271207	271207	None	42.018	8.122	10.109	0	270	270	2	1	-10921639	98.762	95	54	150	2074	30.527	2.000	0.171	0.946
ID271208	271208	None	45.361	3.305	21.428	0	270	270	2	1	-10921639	145.000	145	81	200	3045	31.172	4.800	0.144	1.168
ID271209	271209	None	42.602	15.933	22.674	0	270	270	2	1	-10921639	145.476	150	68	236	3055	38.719	4.800	0.117	0.787
ID271210	271210	129	54.373	21.036	22.607	0	270	270	2	1	-10921639	148.810	136	91	245	3125	36.540	2.000	0.151	1.070
ID271220	271220	None	40.189	19.893	13.093	0	271	271	2	1	-10921639	139.381	141	95	177	2927	24.903	4.800	0.125	1.248
ID271212	271212	None	47.249	3.974	21.145	0	273	273	2	1	-10921639	149.286	154	95	218	3135	31.422	7.600	0.144	1.195
ID271211	271211	None	49.003	21.225	9.195	0	273	273	2	1	-10921639	129.667	132	54	177	2723	35.872	2.000	0.155	0.972
ID271217	271217	None	46.138	21.297	4.676	0	274	274	2	1	-10921639	120.952	127	45	173	2540	35.669	3.200	0.166	0.964
ID271218	271218	130	44.631	12.355	16.160	0	274	274	2	1	-10921639	148.429	159	68	195	3117	36.016	6.292	0.153	1.092
ID271219	271219	None	41.649	18.953	21.795	0	274	274	2	1	-10921639	126.095	122	86	191	2648	26.102	6.030	0.147	1.239
ID271213	271213	130	51.050	13.179	16.268	0	275	275	2	1	-10921639	151.333	150	91	200	3178	28.334	2.000	0.149	1.383
ID271214	271214	None	40.856	0.000	27.000	0	275	275	2	1	-10921639	127.714	127	76	173	2682	30.108	3.200	0.167	1.216
ID271215	271215	None	61.004	15.000	30.000	0	275	275	2	1	-10921639	126.000	141	80	209	2646	35.836	2.000	0.247	1.393
ID271216	271216	None	44.073	32.000	30.000	0	275	275	2	1	-10921639	100.333	109	67	150	2107	23.527	4.800	0.302	1.976
ID271221	271221	130	70.109	13.478	16.089	0	276	276	2	1	-10921639	199.524	214	118	255	4190	38.702	4.800	0.200	1.720
ID271222	271222	130	71.191	13.466	16.256	0	277	277	2	1	-10921639	198.571	204	122	255	4170	41.094	4.800	0.201	1.620
ID271225	271225	None	54.742	27.386	3.806	0	278	278	2	1	-10921639	151.381	132	95	236	3179	35.841	6.312	0.165	1.196
ID271226	271226	None	46.209	22.953	13.623	0	278	278	2	1	-10921639	147.619	145	109	204	3100	27.734	4.800	0.152	1.405
ID271227	271227	130	77.044	14.144	16.276	0	278	278	2	1	-10921639	199.143	200	132	255	4182	42.120	4.800	0.200	1.579
ID271224	271224	None	44.054	17.127	18.766	0	279	279	2	1	-10921639	158.429	168	81	223	3327	38.250	2.000	0.114	0.851
ID271223	271223	130	50.445	13.934	16.280	0	279	279	2	1	-10921639	161.095	159	113	209	3383	28.212	7.600	0.170	1.660
ID271232	271232	130	64.123	15.034	17.145	0	280	280	2	1	-10921639	156.286	154	113	223	3282	33.776	3.200	0.207	1.590
ID271230	271230	None	58.803	21.968	11.762	0	280	280	2	1	-10921639	142.143	145	68	204	2985	37.417	3.200	0.196	1.248
ID271231	271231	None	50.279	0.000	13.000	0	280	280	2	1	-10921639	94.190	89	45	168	1978	36.661	2.000	0.195	0.840
ID271228	271228	None	42.041	24.556	24.101	0	281	281	2	1	-10921639	117.190	113	50	209	2461	40.530	7.600	0.110	0.573
ID271229	271229	None	42.877	16.000	30.000	0	281	281	2	1	-10921639	100.524	100	50	173	2111	32.029	3.200	0.217	1.121
ID271236	271236	130	66.548	15.737	16.872	0	282	282	2	1	-10921639	194.095	186	122	250	4076	37.968	2.000	0.161	1.421
ID271237	271237	None	44.834	29.357	21.308	0	282	282	2	1	-10921639	106.190	104	40	168	2230	32.640	2.000	0.165	0.921
ID271238	271238	None	45.047	21.491	21.521	0	282	282	2	1	-10921639	147.333	145	68	223	3094	36.520	2.000	0.130	0.927
ID271233	271233	131	41.445	22.706	10.493	0	283	283	2	1	-10921639	141.714	145	86	186	2976	29.215	4.800	0.144	1.222
ID271234	271234	130	41.499	13.643	16.192	0	283	283	2	1	-10921639	160.905	163	118	209	3379	26.069	4.800	0.144	1.553
ID271235	271235	None	43.539	4.663	20.666	0	283	283	2	1	-10921639	120.095	118	50	191	2522	35.560	4.800	0.161	0.937
ID271240	271240	131	41.096	22.397	13.369	0	284	284	2	1	-10921639	141.762	136	86	200	2977	29.866	2.000	0.124	1.049
ID271239	271239	None	48.530	26.924	4.363	0	284	284	2	1	-10921639	90.524	91	22	154	1901	36.689	2.000	0.213	0.865
ID271241	271241	None	46.153	11.837	6.193	0	286	286	2	1	-10921639	106.810	104	68	154	2243	27.660	2.000	0.199	1.280
ID271242	271242	132	43.932	13.967	15.752	0	286	286	2	1	-10921639	147.571	141	91	223	3099	32.698	7.600	0.180	1.374
ID271243	271243	None	45.877	23.362	22.996	0	286	286	2	1	-10921639	162.143	173	86	236	3405	41.714	4.800	0.126	0.873
ID271256	271256	133	46.189	27.264	4.178	0	287	287	2	1	-10921639	118.381	118	68	186	2486	33.636	2.000	0.162	0.983
ID271257	271257	132	76.723	13.106	15.925	0	287	287	2	1	-10921639	184.048	195	86	255	3865	44.828	4.800	0.221	1.484
ID271258	271258	None	56.661	25.775	20.783	0	287	287	2	1	-10921639	166.952	173	86	255	3506	44.092	7.600	0.143	0.947
ID271248	271248	133	41.030	25.856	4.278	0	288	288	2	1	-10921639	127.619	132	63	209	2680	35.800	7.600	0.122	0.778
ID271249	271249	132	62.193	12.164	15.442	0	288	288	2	1	-10921639	187.381	182	104	255	3935	39.500	4.800	0.186	1.487
ID271250	271250	None	43.872	25.754	16.816	0	288	288	2	1	-10921639	149.238	150	81	218	3134	31.604	6.273	0.128	1.069
ID271251	271251	None	40.781	30.525	21.045	0	288	288	2	1	-10921639	119.714	122	63	168	2514	30.697	3.200	0.125	0.868
ID271244	271244	None	40.522	0.000	3.000	0	289	289	2	1	-10921639	118.190	113	50	191	2482	34.989	3.200	0.171	0.984
ID271245	271245	135	42.659	22.222	13.057	0	289	289	2	1	-10921639	144.143	141	91	186	3027	26.719	4.800	0.146	1.375
ID271246	271246	132	65.751	13.891	16.250	0	289	289	2	1	-10921639	185.762	200	81	255	3901	53.079	2.000	0.176	1.049
ID271247	271247	134	47.661	21.872	22.319	0	289	289	2	1	-10921639	161.762	159	86	227	3397	33.106	7.600	0.119	1.040
ID271268	271268	132	44.710	12.790	16.207	0	290	290	2	1	-10921639	153.952	154	91	204	3233	32.149	2.000	0.125	1.064
ID271269	271269	134	44.204	23.639	22.273	0	290	290	2	1	-10921639	142.619	145	104	195	2995	22.611	4.800	0.191	2.026
ID271266	271266	None	40.631	9.965	3.166	0	290	290	2	1	-10921639	105.952	100	63	163	2225	31.121	2.000	0.116	0.710
ID271267	271267	135	56.275	21.959	13.967	0	290	290	2	1	-10921639	155.190	159	59	223	3259	40.326	7.600	0.183	1.190
ID271252	271252	136	45.590	26.429	4.477	0	291	291	2	1	-10921639	116.190	113	45	186	2440	39.074	2.000	0.167	0.849
ID271253	271253	132	64.604	13.831	15.321	0	291	291	2	1	-10921639	185.857	182	109	255	3903	45.197	2.000	0.156	1.109
ID271254	271254	None	42.562	7.344	22.108	0	291	291	2	1	-10921639	137.238	141	54	191	2882	32.642	4.800	0.149	1.089
ID271255	271255	134	52.665	20.843	21.684	0	291	291	2	1	-10921639	148.048	145	68	209	3109	38.837	6.327	0.165	1.080
ID271260	271260	132	48.968	12.873	15.563	0	292	292	2	1	-10921639	158.095	150	100	223	3320	34.511	2.000	0.141	1.130
ID271261	271261	None	49.613	32.475	20.837	0	292	292	2	1	-10921639	149.571	150	77	204	3141	37.690	4.800	0.172	1.164
ID271262	271262	134	46.640	21.379	21.920	0	292	292	2	1	-10921639	145.857	145	72	200	3063	35.977	3.200	0.130	0.935
ID271259	271259	136	56.530	26.319	3.921	0	292	292	2	1	-10921639	157.095	168	104	209	3299	34.946	4.800	0.204	1.522
ID271277	271277	136	51.418	26.386	4.170	0	293	293	2	1	-10921639	116.524	109	59	204	2447	31.890	2.000	0.227	1.350
ID271278	271278	132	47.048	14.188	15.768	0	293	293	2	1	-10921639	154.571	150	86	227	3246	34.349	6.395	0.114	0.923
ID271279	271279	None	46.818	21.000	30.000	0	293	293	2	1	-10921639	102.381	104	42	159	2150	38.668	7.600	0.208	0.912
ID271270	271270	136	50.750	26.659	4.106	0	294	294	2	1	-10921639	107.143	104	63	173	2250	36.027	2.000	0.195	0.969
ID271271	271271	132	49.511	14.751	15.058	0	294	294	2	1	-10921639	152.095	159	91	223	3194	37.273	2.000	0.149	1.057
ID271272	271272	None	71.256	22.566	22.277	0	294	294	2	1	-10921639	166.381	173	86	255	3494	48.104	2.000	0.178	1.046
ID271273	271273	137	54.915	19.298	22.950	0	294	294	2	1	-10921639	158.333	168	86	223	3325	39.356	2.000	0.146	1.023
ID271264	271264	132	50.470	15.329	15.594	0	295	295	2	1	-10921639	159.333	168	104	227	3346	34.411	2.000	0.177	1.393
ID271265	271265	137	46.962	20.155	22.192	0	295	295	2	1	-10921639	146.381	154	86	204	3074	36.389	2.000	0.138	0.974
ID271263	271263	136	66.886	26.103	4.487	0	295	295	2	1	-10921639	147.952	154	68	223	3107	48.604	2.000	0.196	0.996
ID271288	271288	132	49.922	13.212	15.234	0	296	296	2	1	-10921639	146.762	150	100	214	3082	31.459	2.000	0.125	1.038
ID271289	271289	137	48.357	22.000	22.000	0	296	296	2	1	-10921639	162.190	163	104	223	3406	33.814	6.332	0.151	1.262
ID271280	271280	None	54.579	12.846	2.613	0	297	297	2	1	-10921639	112.238	104	59	195	2357	41.099	2.000	0.173	0.805
ID271281	271281	132	55.145	14.045	15.377	0	297	297	2	1	-10921639	164.095	163	91	241	3446	36.246	7.600	0.143	1.131
ID271282	271282	137	53.630	23.547	21.926	0	297	297	2	1	-10921639	151.952	150	81	214	3191	32.652	4.800	0.179	1.412
ID271283	271283	None	42.680	26.930	22.167	0	297	297	2	1	-10921639	131.571	132	63	227	2763	39.578	2.000	0.100	0.607
ID271276	271276	137	63.849	23.532	21.581	0	298	298	2	1	-10921639	198.619	195	145	255	4171	33.943	7.600	0.175	1.740
ID271274	271274	None	46.554	0.000	3.000	0	298	298	2	1	-10921639	127.571	127	85	168	2679	26.430	3.200	0.189	1.537
ID271275	271275	132	69.339	13.567	15.006	0	298	298	2	1	-10921639	202.524	204	159	255	4253	30.048	4.800	0.207	2.313
ID271284	271284	None	55.860	27.426	3.934	0	299	299	2	1	-10921639	126.286	127	72	186	2652	33.102	2.000	0.195	1.247
ID271285	271285	132	75.384	13.853	15.096	0	299	299	2	1	-10921639	195.143	209	104	255	4098	47.822	2.000	0.194	1.326
ID271286	271286	137	82.579	24.063	21.864	0	299	299	2	1	-10921639	204.333	214	104	255	4291	47.140	4.800	0.236	1.657
ID271287	271287	137	77.952	23.779	20.171	0	300	300	2	1	-10921639	170.143	173	72	255	3573	52.084	2.000	0.210	1.133
ID271295	271295	152	44.832	27.697	4.119	0	301	301	2	1	-10921639	145.667	145	91	218	3059	34.238	4.800	0.165	1.203
ID271296	271296	None	46.549	29.692	4.861	0	301	301	2	1	-10921639	145.905	141	95	195	3064	25.383	6.351	0.155	1.545
ID271297	271297	None	67.187	15.410	15.489	0	301	301	2	1	-10921639	180.476	182	118	255	3790	41.767	4.800	0.182	1.331
ID271298	271298	137	60.188	23.430	19.856	0	301	301	2	1	-10921639	164.286	168	100	245	3450	36.293	4.800	0.183	1.401
ID271301	271301	152	50.587	26.556	4.418	0	302	302	2	1	-10921639	129.619	127	59	209	2722	36.124	2.000	0.153	0.950
ID271321	271321	152	40.872	26.450	4.269	0	303	303	2	1	-10921639	134.857	132	91	186	2832	27.491	6.023	0.144	1.237
ID271322	271322	138	41.824	21.632	13.577	0	303	303	2	1	-10921639	145.048	145	81	200	3046	30.342	4.800	0.130	1.099
ID271300	271300	None	49.189	14.934	15.843	0	304	304	2	1	-10921639	164.286	173	118	200	3450	24.483	4.800	0.178	2.024
ID271299	271299	138	45.722	21.844	13.512	0	304	304	2	1	-10921639	128.905	141	45	191	2707	36.801	2.000	0.162	0.976
ID271292	271292	138	40.458	21.945	12.955	0	305	305	2	1	-10921639	128.762	127	86	191	2704	28.639	4.800	0.162	1.255
ID271293	271293	None	41.410	19.399	14.011	0	305	305	2	1	-10921639	135.905	150	77	191	2854	34.288	7.600	0.126	0.886
ID271294	271294	None	45.598	0.000	27.000	0	305	305	2	1	-10921639	125.476	122	77	182	2635	28.101	2.000	0.160	1.230
ID271290	271290	None	45.101	27.345	3.719	0	305	305	2	1	-10921639	104.714	100	36	182	2199	34.602	2.000	0.191	0.970
ID271291	271291	None	41.672	28.939	11.993	0	305	305	2	1	-10921639	125.476	122	86	204	2635	27.737	4.800	0.153	1.199
ID271302	271302	None	41.579	22.175	21.347	0	306	306	2	1	-10921639	122.000	127	59	209	2562	35.165	2.000	0.126	0.776
ID271316	271316	None	40.849	18.793	26.866	0	307	307	2	1	-10921639	116.857	118	63	177	2454	32.400	2.000	0.137	0.867
ID271311	271311	None	49.358	26.911	3.787	0	307	307	2	1	-10921639	147.381	150	91	200	3095	31.506	2.000	0.146	1.190
ID271312	271312	None	48.433	11.914	7.408	0	307	307	2	1	-10921639	101.952	104	45	191	2141	40.729	2.000	0.146	0.637
ID271313	271313	138	47.505	20.834	14.036	0	307	307	2	1	-10921639	102.714	100	54	163	2157	36.271	2.000	0.176	0.850
ID271314	271314	None	57.450	33.000	15.000	0	307	307	2	1	-10921639	130.714	127	77	214	2745	36.758	2.000	0.230	1.330
ID271315	271315	None	44.147	14.585	23.837	0	307	307	2	1	-10921639	113.333	104	63	177	2380	32.719	7.600	0.133	0.816
ID271304	271304	138	45.597	21.022	14.125	0	308	308	2	1	-10921639	124.667	118	81	182	2618	24.703	4.800	0.201	1.688
ID271303	271303	None	41.953	29.097	13.423	0	308	308	2	1	-10921639	118.238	113	54	177	2483	31.011	4.800	0.155	1.022
ID271308	271308	None	42.463	0.000	14.000	0	309	309	2	1	-10921639	113.000	104	67	182	2373	32.442	3.200	0.218	1.247
ID271309	271309	None	42.507	30.324	21.267	0	309	309	2	1	-10921639	120.571	127	68	168	2532	30.862	4.800	0.163	1.096
ID271310	271310	None	40.105	26.000	30.000	0	309	309	2	1	-10921639	101.333	100	54	141	2128	23.836	4.800	0.266	1.785
ID271305	271305	None	57.464	22.868	4.482	0	309	309	2	1	-10921639	144.333	145	54	214	3031	41.911	4.800	0.212	1.205
ID271306	271306	139	45.446	28.190	3.941	0	309	309	2	1	-10921639	137.810	136	86	191	2894	26.772	4.800	0.188	1.627
ID271307	271307	138	41.303	20.099	12.247	0	309	309	2	1	-10921639	125.952	127	86	177	2645	26.962	2.000	0.142	1.159
ID271317	271317	139	48.842	27.256	4.162	0	310	310	2	1	-10921639	133.667	132	86	200	2807	31.088	2.000	0.170	1.249
ID271318	271318	None	47.369	0.000	9.000	0	310	310	2	1	-10921639	109.714	106	80	145	2304	22.390	4.800	0.258	2.012
ID271327	271327	None	50.547	0.000	0.000	0	311	311	2	1	-10921639	108.000	114	64	141	2268	27.546	6.106	0.339	1.985
ID271328	271328	None	43.289	18.594	7.848	0	311	311	2	1	-10921639	122.619	127	68	177	2575	25.937	2.000	0.180	1.439
ID271329	271329	None	55.975	13.785	15.520	0	311	311	2	1	-10921639	150.714	159	100	195	3165	32.010	7.600	0.199	1.566
ID271330	271330	None	47.472	33.000	20.000	0	311	311	2	1	-10921639	151.143	141	102	245	3174	39.200	2.000	0.157	1.044
ID271320	271320	None	42.479	5.266	22.760	0	312	312	2	1	-10921639	155.238	154	100	218	3260	29.029	2.000	0.137	1.286
ID271319	271319	139	86.425	27.555	4.369	0	312	312	2	1	-10921639	175.429	173	100	255	3684	49.729	4.800	0.255	1.432
ID271344	271344	139	59.192	27.149	5.010	0	313	313	2	1	-10921639	137.000	136	54	200	2877	36.245	2.000	0.189	1.200
ID271345	271345	140	49.926	33.000	20.000	0	313	313	2	1	-10921639	127.571	127	95	177	2679	24.869	4.800	0.241	1.992
ID271346	271346	141	47.357	22.118	21.205	0	313	313	2	1	-10921639	151.905	154	72	227	3190	29.457	4.800	0.170	1.502
ID271324	271324	None	44.663	20.959	14.028	0	314	314	2	1	-10921639	130.000	127	81	173	2730	26.911	2.000	0.169	1.397
ID271325	271325	140	43.892	33.000	20.000	0	314	314	2	1	-10921639	130.857	127	86	159	2748	21.518	4.800	0.204	2.061
ID271326	271326	141	60.027	21.550	21.694	0	314	314	2	1	-10921639	146.714	141	68	236	3081	45.011	4.800	0.185	1.018
ID271323	271323	None	54.619	0.000	0.000	0	314	314	2	1	-10921639	151.238	150	106	227	3176	37.631	2.000	0.173	1.186
ID271336	271336	None	52.089	29.223	22.199	0	315	315	2	1	-10921639	139.571	136	72	200	2931	37.395	7.600	0.172	1.095
ID271334	271334	143	40.400	21.001	7.010	0	315	315	2	1	-10921639	138.048	141	86	177	2899	27.538	6.169	0.163	1.404
ID271335	271335	None	41.376	9.410	15.649	0	315	315	2	1	-10921639	115.952	109	77	191	2435	29.951	6.241	0.173	1.145
ID271340	271340	None	46.286	23.991	18.669	0	316	316	2	1	-10921639	150.667	145	81	214	3164	35.934	7.600	0.138	1.017
ID271341	271341	None	50.315	20.755	21.795	0	316	316	2	1	-10921639	142.238	141	81	209	2987	30.600	7.600	0.168	1.339
ID271342	271342	None	51.475	0.000	27.000	0	316	316	2	1	-10921639	135.286	127	72	186	2841	30.796	4.800	0.205	1.492
ID271343	271343	None	42.151	27.000	30.000	0	316	316	2	1	-10921639	105.000	104	67	150	2205	24.668	2.000	0.199	1.415
ID271337	271337	143	40.323	20.256	5.949	0	316	316	2	1	-10921639	107.333	118	40	141	2254	27.082	5.956	0.171	1.155
ID271338	271338	None	41.325	6.712	7.022	0	316	316	2	1	-10921639	117.143	118	45	163	2460	32.332	3.200	0.145	0.917
ID271339	271339	142	43.108	14.199	16.184	0	316	316	2	1	-10921639	119.667	122	68	163	2513	29.474	2.000	0.157	1.100
ID271349	271349	None	40.742	12.300	3.621	0	317	317	2	1	-10921639	115.286	118	54	168	2421	28.680	6.324	0.179	1.221
ID271350	271350	144	50.714	21.778	13.703	0	317	317	2	1	-10921639	137.476	132	95	191	2887	24.563	4.800	0.186	1.753
ID271351	271351	142	60.701	13.892	14.662	0	317	317	2	1	-10921639	143.286	145	91	200	3009	31.097	4.800	0.244	1.809
ID271348	271348	None	55.512	19.207	21.690	0	318	318	2	1	-10921639	174.000	182	127	232	3654	32.666	6.352	0.193	1.726
ID271347	271347	144	66.854	21.143	13.170	0	318	318	2	1	-10921639	150.000	154	77	209	3150	35.676	4.800	0.236	1.605
ID271332	271332	None	42.826	25.102	4.230	0	319	319	2	1	-10921639	115.905	118	68	159	2434	28.872	4.800	0.205	1.365
ID271333	271333	144	41.253	21.410	13.750	0	319	319	2	1	-10921639	120.476	118	86	163	2530	23.364	2.000	0.166	1.466
ID271331	271331	None	43.826	0.000	0.000	0	319	319	2	1	-10921639	101.857	104	64	132	2139	23.193	4.800	0.308	2.070
ID271356	271356	None	46.334	33.000	21.000	0	320	320	2	1	-10921639	117.952	122	45	173	2477	38.170	3.200	0.213	1.084
ID271354	271354	None	52.429	23.600	19.887	0	320	320	2	1	-10921639	142.857	154	68	200	3000	38.341	4.800	0.185	1.164
ID271355	271355	145	46.141	4.818	20.832	0	320	320	2	1	-10921639	135.952	136	63	191	2855	34.538	2.000	0.140	0.970
ID271352	271352	None	43.712	26.925	4.421	0	321	321	2	1	-10921639	99.429	95	40	168	2088	35.213	2.000	0.196	0.926
ID271353	271353	145	40.606	5.694	19.922	0	321	321	2	1	-10921639	146.762	145	86	195	3082	32.249	2.000	0.083	0.695
ID271361	271361	None	44.220	9.678	15.994	0	322	322	2	1	-10921639	124.857	122	81	186	2622	28.688	4.800	0.156	1.177
ID271362	271362	None	40.731	29.022	16.613	0	322	322	2	1	-10921639	108.286	104	63	168	2274	30.125	2.000	0.125	0.796
ID271357	271357	151	54.244	27.797	4.715	0	323	323	2	1	-10921639	131.810	132	72	200	2768	34.380	6.301	0.234	1.452
ID271358	271358	None	43.631	21.678	12.818	0	323	323	2	1	-10921639	118.048	118	54	186	2479	34.580	7.600	0.139	0.835
ID271359	271359	None	43.734	23.042	20.475	0	323	323	2	1	-10921639	120.333	122	50	182	2527	40.834	2.000	0.122	0.641
ID271360	271360	None	46.956	30.000	30.000	0	323	323	2	1	-10921639	81.381	72	45	195	1709	34.490	2.000	0.231	0.886
ID271368	271368	None	40.473	24.000	30.000	0	324	324	2	1	-10921639	121.333	122	81	173	2548	25.431	4.800	0.222	1.736
ID271367	271367	151	40.362	26.329	4.112	0	324	324	2	1	-10921639	101.762	91	63	163	2137	31.703	2.000	0.155	0.861
ID271372	271372	None	53.119	31.352	14.748	0	325	325	2	1	-10921639	144.000	141	86	223	3024	40.890	2.000	0.148	0.905
ID271373	271373	None	40.177	22.839	21.213	0	325	325	2	1	-10921639	134.190	127	91	186	2818	27.667	6.000	0.140	1.190
ID271364	271364	None	47.377	12.514	6.672	0	326	326	2	1	-10921639	109.810	109	54	163	2306	31.524	2.000	0.199	1.155
ID271365	271365	None	40.197	33.000	7.000	0	326	326	2	1	-10921639	84.571	81	59	136	1776	22.945	4.800	0.270	1.566
ID271366	271366	None	48.797	6.663	21.304	0	326	326	2	1	-10921639	146.333	145	54	204	3073	33.787	4.800	0.168	1.243
ID271363	271363	None	43.988	26.944	4.002	0	326	326	2	1	-10921639	87.143	91	45	177	1830	33.225	6.406	0.198	0.865
ID271376	271376	147	46.295	21.860	21.733	0	327	327	2	1	-10921639	125.762	127	68	209	2641	40.026	2.000	0.129	0.719
ID271375	271375	None	46.857	19.108	5.245	0	327	327	2	1	-10921639	99.857	104	54	159	2097	31.844	3.200	0.221	1.136
ID271369	271369	None	41.189	19.488	20.478	0	328	328	2	1	-10921639	166.095	168	122	255	3488	35.338	4.800	0.114	0.965
ID271370	271370	147	52.360	22.049	21.322	0	328	328	2	1	-10921639	173.476	173	136	255	3643	31.677	4.800	0.141	1.352
ID271371	271371	None	49.809	15.237	24.273	0	328	328	2	1	-10921639	138.905	141	77	200	2917	36.278	7.600	0.157	1.041
ID271383	271383	None	72.905	26.718	4.131	0	329	329	2	1	-10921639	137.238	127	68	255	2882	47.486	2.000	0.233	1.092
ID271377	271377	None	43.645	8.010	5.396	0	330	330	2	1	-10921639	112.952	109	68	182	2372	32.725	2.000	0.129	0.788
ID271374	271374	None	43.035	33.000	20.000	0	331	331	2	1	-10921639	86.857	91	34	163	1824	32.797	2.000	0.221	0.959
ID271389	271389	148	45.960	27.352	4.272	0	332	332	2	1	-10921639	96.619	100	40	154	2029	30.464	2.000	0.223	1.157
ID271390	271390	None	41.207	21.285	5.578	0	332	332	2	1	-10921639	103.667	109	45	150	2177	26.695	4.800	0.207	1.331
ID271391	271391	149	50.283	21.970	20.769	0	332	332	2	1	-10921639	150.095	150	86	218	3152	31.623	6.366	0.148	1.224
ID271380	271380	149	41.675	22.141	21.504	0	333	333	2	1	-10921639	109.524	109	40	173	2300	37.298	2.000	0.137	0.709
ID271381	271381	None	49.043	8.437	22.983	0	333	333	2	1	-10921639	134.810	132	81	186	2831	30.823	2.000	0.168	1.256
ID271382	271382	None	50.936	26.000	30.000	0	333	333	2	1	-10921639	90.667	77	45	154	1904	31.836	2.000	0.272	1.217
ID271378	271378	148	61.540	28.023	4.675	0	333	333	2	1	-10921639	126.286	118	72	195	2652	38.492	2.000	0.256	1.337
ID271379	271379	None	41.653	30.646	20.184	0	333	333	2	1	-10921639	102.333	95	63	159	2149	31.812	2.000	0.187	1.012
ID271384	271384	148	41.041	28.913	4.656	0	334	334	2	1	-10921639	82.333	86	31	136	1729	31.136	4.800	0.261	1.094
ID271385	271385	None	51.877	19.838	14.198	0	334	334	2	1	-10921639	142.381	141	95	204	2990	31.203	4.800	0.180	1.392
ID271386	271386	149	40.785	21.139	22.547	0	334	334	2	1	-10921639	128.048	122	63	209	2689	38.087	2.000	0.125	0.747
ID271392	271392	None	42.167	8.000	0.000	0	335	335	2	1	-10921639	102.476	104	55	150	2152	32.713	2.000	0.177	0.944
ID271393	271393	148	47.453	27.145	3.742	0	335	335	2	1	-10921639	90.857	91	27	177	1908	38.295	2.000	0.206	0.809
ID271394	271394	None	47.432	28.000	30.000	0	335	335	2	1	-10921639	101.143	104	50	168	2124	35.159	7.600	0.205	0.980
ID271396	271396	None	52.388	20.036	14.112	0	336	336	2	1	-10921639	143.143	132	77	204	3006	35.557	6.038	0.192	1.294
ID271397	271397	149	44.012	20.622	23.266	0	336	336	2	1	-10921639	134.143	136	86	173	2817	25.790	7.600	0.174	1.539
ID271395	271395	148	48.108	27.303	4.567	0	336	336	2	1	-10921639	112.095	109	54	186	2354	40.085	2.000	0.174	0.829
ID271388	271388	None	63.724	0.000	27.000	0	337	337	2	1	-10921639	131.571	122	72	214	2763	43.985	3.200	0.306	1.403
ID271387	271387	149	51.877	21.656	22.869	0	337	337	2	1	-10921639	130.286	127	45	214	2736	40.191	2.000	0.151	0.851
ID271398	271398	None	45.068	5.951	21.413	0	338	338	2	1	-10921639	102.571	100	50	191	2154	32.629	7.600	0.166	0.893
ID271404	271404	None	43.570	23.941	21.737	0	339	339	2	1	-10921639	169.333	177	109	204	3556	27.503	5.981	0.134	1.452
ID271402	271402	None	44.882	19.167	5.249	0	339	339	2	1	-10921639	109.810	109	59	168	2306	32.222	2.000	0.202	1.145
ID271403	271403	150	44.731	28.679	4.782	0	339	339	2	1	-10921639	111.762	113	50	163	2347	34.827	3.200	0.185	1.002
ID271400	271400	150	48.481	26.870	4.686	0	340	340	2	1	-10921639	114.429	104	77	191	2403	29.339	6.399	0.177	1.171
ID271401	271401	None	40.730	30.748	22.062	0	340	340	2	1	-10921639	98.143	95	31	163	2061	32.373	2.000	0.168	0.873
ID271399	271399	None	40.260	0.000	1.000	0	340	340	2	1	-10921639	143.238	136	91	191	3008	32.322	4.800	0.202	1.488
