# Supplementary material for: Progressive enhancement of kinetic proofreading in T cell antigen discrimination from receptor activation to DAG generation
Source: eLife. 2022 Sep 20;11:e75263. doi: 10.7554/eLife.75263 (PMC9536835; doi:10.7554/eLife.75263)
Supplement: Figure 5—source data 1. — Each data table is the TrackMate ‘spot-statistics’ output of one cell over four cycles of blue-light illumination (frames 0–40, 100–140, 200–240, and 300–340, with 3 s interval between frames). We calculated the lifetime of TrackIDs that existed at the start of each period of blue-light illumination that did not last for the full period and fit the resulting lifetime distributions using custom Python scripts available at https://github.com/dbritain/KP-paper (copy archived at swh:1:rev:167fa456901903740f0f3ee6a3e5324bc45207ea, Britain, 2022). [file elife-75263-fig5-data1.zip › Fig5SourceData/LOV/lov1/r2/lov12.csv]

Label	ID	TRACK_ID	QUALITY	POSITION_X	POSITION_Y	POSITION_Z	POSITION_T	FRAME	RADIUS	VISIBILITY	MANUAL_COLOR	MEAN_INTENSITY	MEDIAN_INTENSITY	MIN_INTENSITY	MAX_INTENSITY	TOTAL_INTENSITY	STANDARD_DEVIATION	ESTIMATED_DIAMETER	CONTRAST	SNR
ID273748	273748	None	43.386	4.810	29.529	0	0	0	2	1	-10921639	190.000	185	120	255	3990	40.497	7.600	0.083	0.720
ID273744	273744	None	63.018	23.698	15.655	0	0	0	2	1	-10921639	156.905	150	100	255	3295	39.607	2.000	0.191	1.268
ID273745	273745	0	48.919	17.599	18.140	0	0	0	2	1	-10921639	179.762	180	130	230	3775	29.895	4.800	0.138	1.462
ID273746	273746	None	51.616	10.463	21.374	0	0	0	2	1	-10921639	186.667	190	95	255	3920	45.534	4.800	0.140	1.004
ID273747	273747	None	49.029	17.953	25.236	0	0	0	2	1	-10921639	150.952	150	75	230	3170	43.088	2.000	0.112	0.706
ID273773	273773	None	48.142	15.923	12.046	0	1	1	2	1	-10921639	190.714	195	120	255	4005	32.798	4.800	0.118	1.229
ID273774	273774	None	41.253	12.372	12.626	0	1	1	2	1	-10921639	191.905	205	140	255	4030	31.204	4.800	0.091	1.026
ID273775	273775	0	57.878	19.445	17.875	0	1	1	2	1	-10921639	175.000	180	110	240	3675	38.794	2.000	0.140	1.109
ID273776	273776	None	40.703	15.833	29.790	0	1	1	2	1	-10921639	173.571	175	85	255	3645	47.701	7.600	0.080	0.540
ID273777	273777	None	47.467	21.004	32.141	0	1	1	2	1	-10921639	160.000	160	105	200	3360	28.896	2.000	0.132	1.291
ID273733	273733	None	59.305	24.019	2.733	0	2	2	2	1	-10921639	146.190	130	80	215	3070	44.410	4.800	0.210	1.143
ID273734	273734	None	43.100	0.000	17.000	0	2	2	2	1	-10921639	180.238	175	120	255	3785	32.271	4.800	0.135	1.328
ID273735	273735	None	41.748	0.000	19.000	0	2	2	2	1	-10921639	185.381	175	145	255	3893	32.748	7.600	0.142	1.411
ID273736	273736	None	54.481	5.472	25.803	0	2	2	2	1	-10921639	176.429	170	125	255	3705	34.934	2.000	0.129	1.153
ID273764	273764	1	51.742	10.553	28.327	0	3	3	2	1	-10921639	181.667	170	130	255	3815	39.823	3.200	0.126	1.020
ID273765	273765	None	40.613	28.000	29.000	0	3	3	2	1	-10921639	118.810	115	75	160	2495	26.994	6.391	0.189	1.398
ID273766	273766	None	53.327	16.000	30.000	0	3	3	2	1	-10921639	202.381	210	110	255	4250	38.328	3.200	0.131	1.225
ID273767	273767	None	53.896	17.541	30.397	0	3	3	2	1	-10921639	189.762	195	110	255	3985	41.698	2.000	0.119	0.969
ID273763	273763	2	51.051	23.089	15.977	0	3	3	2	1	-10921639	141.429	145	75	215	2970	37.018	2.000	0.152	1.009
ID273749	273749	None	51.131	16.300	13.398	0	4	4	2	1	-10921639	165.714	160	100	250	3480	42.874	2.000	0.091	0.643
ID273750	273750	2	50.512	20.455	15.548	0	4	4	2	1	-10921639	163.095	170	70	240	3425	49.282	2.000	0.127	0.748
ID273751	273751	None	42.960	0.000	19.000	0	4	4	2	1	-10921639	137.333	140	90	190	2884	32.627	6.397	0.152	1.111
ID273752	273752	1	41.271	10.440	28.471	0	4	4	2	1	-10921639	183.571	195	130	245	3855	32.099	2.000	0.104	1.078
ID273753	273753	None	56.634	22.057	32.548	0	4	4	2	1	-10921639	143.571	135	85	215	3015	41.417	2.000	0.165	0.982
ID273740	273740	3	44.111	10.435	20.561	0	5	5	2	1	-10921639	153.095	150	100	230	3215	31.523	4.800	0.186	1.522
ID273741	273741	4	51.811	4.126	27.332	0	5	5	2	1	-10921639	165.952	170	100	235	3485	39.294	6.410	0.142	1.053
ID273742	273742	None	41.608	25.444	28.097	0	5	5	2	1	-10921639	163.333	160	115	200	3430	26.188	4.800	0.143	1.563
ID273743	273743	5	58.640	14.396	30.938	0	5	5	2	1	-10921639	202.619	205	115	255	4255	44.599	7.600	0.152	1.201
ID273737	273737	None	40.628	15.506	10.489	0	5	5	2	1	-10921639	158.095	160	75	225	3320	37.432	6.369	0.086	0.670
ID273738	273738	None	43.617	0.000	12.000	0	5	5	2	1	-10921639	126.619	125	80	185	2659	31.015	2.000	0.154	1.087
ID273739	273739	None	40.272	22.122	12.092	0	5	5	2	1	-10921639	166.190	170	120	225	3490	27.199	2.000	0.089	1.001
ID273760	273760	None	44.800	6.537	31.711	0	6	6	2	1	-10921639	145.476	145	70	215	3055	39.494	2.000	0.117	0.769
ID273756	273756	None	51.228	0.000	19.000	0	6	6	2	1	-10921639	128.000	115	94	185	2688	28.158	4.800	0.250	1.817
ID273757	273757	3	42.868	9.558	21.375	0	6	6	2	1	-10921639	120.714	120	55	175	2535	35.717	2.000	0.142	0.842
ID273758	273758	4	50.691	3.889	27.380	0	6	6	2	1	-10921639	154.048	160	75	225	3235	42.415	2.000	0.156	0.982
ID273759	273759	5	50.762	16.043	31.066	0	6	6	2	1	-10921639	199.048	200	130	255	4180	36.661	7.600	0.089	0.883
ID273754	273754	None	46.639	13.161	5.094	0	6	6	2	1	-10921639	151.429	155	105	195	3180	23.460	4.800	0.178	1.948
ID273755	273755	6	41.438	8.226	15.191	0	6	6	2	1	-10921639	128.095	125	95	195	2690	28.481	4.800	0.129	1.027
ID273780	273780	7	67.251	23.380	15.196	0	7	7	2	1	-10921639	169.524	170	100	250	3560	39.778	2.000	0.190	1.360
ID273781	273781	None	47.052	26.093	21.095	0	7	7	2	1	-10921639	137.857	145	75	185	2895	29.647	2.000	0.159	1.276
ID273782	273782	100	51.057	21.969	31.786	0	7	7	2	1	-10921639	166.190	160	95	225	3490	34.601	6.336	0.134	1.133
ID273778	273778	None	44.435	7.275	10.218	0	7	7	2	1	-10921639	145.714	145	95	205	3060	30.219	2.000	0.139	1.175
ID273779	273779	6	42.026	10.073	14.807	0	7	7	2	1	-10921639	148.571	140	105	210	3120	30.665	7.600	0.114	0.989
ID273772	273772	100	41.226	19.702	31.304	0	8	8	2	1	-10921639	169.524	170	120	240	3560	25.831	4.800	0.116	1.365
ID273768	273768	None	44.220	16.753	9.481	0	8	8	2	1	-10921639	156.190	160	85	220	3280	31.261	6.248	0.129	1.141
ID273769	273769	6	42.728	11.103	12.192	0	8	8	2	1	-10921639	148.810	160	70	205	3125	37.447	2.000	0.124	0.875
ID273770	273770	7	56.042	23.995	15.705	0	8	8	2	1	-10921639	140.000	135	70	255	2940	45.056	2.000	0.120	0.668
ID273771	273771	None	46.131	14.195	28.805	0	8	8	2	1	-10921639	174.524	165	130	250	3665	33.087	6.105	0.099	0.952
ID273761	273761	7	57.908	23.405	15.670	0	9	9	2	1	-10921639	182.381	190	110	255	3830	35.058	4.800	0.176	1.560
ID273762	273762	None	42.927	7.143	31.315	0	9	9	2	1	-10921639	160.952	170	115	205	3380	26.862	6.394	0.111	1.195
ID273788	273788	None	59.163	0.000	19.000	0	10	10	2	1	-10921639	148.667	150	100	205	3122	29.865	6.015	0.232	1.874
ID273789	273789	None	43.641	14.784	19.919	0	10	10	2	1	-10921639	89.048	80	35	180	1870	37.537	2.000	0.108	0.463
ID273790	273790	None	47.531	14.279	30.985	0	10	10	2	1	-10921639	134.762	140	75	180	2830	28.700	4.800	0.193	1.516
ID273791	273791	None	41.360	20.817	31.915	0	10	10	2	1	-10921639	128.333	135	70	170	2695	27.628	3.200	0.144	1.169
ID273785	273785	None	46.460	12.371	11.079	0	10	10	2	1	-10921639	165.952	160	130	215	3485	28.179	4.800	0.122	1.280
ID273786	273786	None	44.877	0.000	14.000	0	10	10	2	1	-10921639	129.333	120	79	195	2716	35.865	3.200	0.173	1.062
ID273787	273787	None	43.780	19.246	16.589	0	10	10	2	1	-10921639	129.524	135	75	200	2720	34.092	3.200	0.134	0.897
ID273784	273784	8	68.119	19.540	22.946	0	11	11	2	1	-10921639	125.714	130	55	200	2640	43.482	2.000	0.251	1.159
ID273783	273783	None	59.737	22.000	0.000	0	11	11	2	1	-10921639	152.476	150	100	210	3202	35.586	3.200	0.207	1.471
ID273812	273812	9	60.662	23.503	15.463	0	12	12	2	1	-10921639	121.667	125	45	205	2555	44.870	2.000	0.237	1.038
ID273813	273813	8	50.901	18.613	23.773	0	12	12	2	1	-10921639	118.810	120	60	180	2495	33.351	2.000	0.194	1.157
ID273796	273796	None	55.242	10.467	28.303	0	13	13	2	1	-10921639	178.810	180	120	255	3755	37.280	6.417	0.128	1.089
ID273797	273797	10	55.664	12.299	29.739	0	13	13	2	1	-10921639	179.048	185	135	245	3760	35.448	4.800	0.181	1.545
ID273792	273792	None	50.400	23.081	1.729	0	13	13	2	1	-10921639	150.238	140	85	220	3155	36.210	2.000	0.136	0.994
ID273793	273793	None	49.028	16.157	11.248	0	13	13	2	1	-10921639	133.571	135	80	195	2805	30.543	2.000	0.181	1.338
ID273794	273794	9	43.068	21.354	15.959	0	13	13	2	1	-10921639	136.190	135	90	185	2860	23.870	6.272	0.166	1.621
ID273795	273795	None	46.121	0.000	19.000	0	13	13	2	1	-10921639	137.048	135	90	190	2878	27.520	4.800	0.174	1.473
ID273824	273824	9	64.591	23.975	15.530	0	14	14	2	1	-10921639	141.190	145	70	255	2965	46.176	2.000	0.199	1.016
ID273825	273825	None	42.151	22.539	26.586	0	14	14	2	1	-10921639	133.810	130	75	215	2810	33.908	6.401	0.121	0.850
ID273826	273826	10	52.692	13.814	31.213	0	14	14	2	1	-10921639	148.095	140	95	215	3110	33.372	7.600	0.148	1.142
ID273814	273814	None	44.412	0.000	12.000	0	15	15	2	1	-10921639	159.857	155	112	235	3357	29.478	4.800	0.184	1.684
ID273815	273815	11	66.790	19.669	16.152	0	15	15	2	1	-10921639	198.571	205	140	255	4170	32.716	4.800	0.176	1.819
ID273816	273816	12	67.941	11.766	27.834	0	15	15	2	1	-10921639	166.190	170	85	240	3490	44.523	2.000	0.173	1.103
ID273817	273817	None	53.019	18.000	36.000	0	15	15	2	1	-10921639	117.190	105	79	195	2461	39.042	2.000	0.177	0.901
ID273800	273800	12	68.487	10.464	26.682	0	16	16	2	1	-10921639	185.952	180	110	255	3905	41.189	4.800	0.213	1.586
ID273798	273798	None	56.613	23.000	0.000	0	16	16	2	1	-10921639	174.143	168	145	220	3657	24.036	4.800	0.239	2.795
ID273799	273799	11	54.508	20.550	17.193	0	16	16	2	1	-10921639	145.476	135	70	240	3055	38.403	2.000	0.162	1.057
ID273821	273821	13	41.130	23.813	15.733	0	17	17	2	1	-10921639	126.905	130	85	175	2665	27.041	6.356	0.132	1.095
ID273822	273822	12	44.285	10.826	28.157	0	17	17	2	1	-10921639	165.000	165	115	205	3465	28.328	2.000	0.114	1.195
ID273823	273823	None	42.973	15.980	29.082	0	17	17	2	1	-10921639	181.429	190	125	220	3810	25.206	4.800	0.112	1.445
ID273807	273807	14	59.808	12.857	12.355	0	18	18	2	1	-10921639	166.190	165	110	245	3490	34.889	4.800	0.211	1.658
ID273808	273808	13	40.378	22.427	15.813	0	18	18	2	1	-10921639	163.810	160	90	255	3440	37.347	7.600	0.174	1.301
ID273809	273809	None	79.420	19.816	16.695	0	18	18	2	1	-10921639	153.810	165	50	255	3230	52.199	2.000	0.228	1.095
ID273810	273810	12	56.534	10.306	27.748	0	18	18	2	1	-10921639	157.857	150	80	210	3315	37.999	7.600	0.185	1.295
ID273811	273811	None	51.764	21.140	30.819	0	18	18	2	1	-10921639	142.381	130	100	205	2990	30.807	2.000	0.172	1.355
ID273804	273804	None	40.233	23.050	23.220	0	19	19	2	1	-10921639	145.952	150	105	200	3065	25.476	6.082	0.152	1.513
ID273805	273805	12	52.556	9.357	28.245	0	19	19	2	1	-10921639	145.238	155	55	210	3050	40.850	3.200	0.162	0.993
ID273806	273806	None	43.481	13.148	30.357	0	19	19	2	1	-10921639	158.095	150	105	220	3320	28.349	6.020	0.116	1.160
ID273801	273801	None	52.624	22.284	1.703	0	19	19	2	1	-10921639	151.667	155	85	215	3185	34.581	6.345	0.152	1.157
ID273802	273802	14	50.200	12.854	12.923	0	19	19	2	1	-10921639	166.667	180	100	210	3500	32.223	6.088	0.149	1.342
ID273803	273803	None	40.919	21.342	22.009	0	19	19	2	1	-10921639	145.238	150	105	200	3050	23.264	4.800	0.146	1.595
ID273830	273830	None	60.396	16.623	11.261	0	20	20	2	1	-10921639	174.048	175	115	220	3655	35.764	3.200	0.176	1.456
ID273831	273831	None	41.973	0.000	19.000	0	20	20	2	1	-10921639	125.571	130	75	180	2637	27.235	4.800	0.180	1.409
ID273832	273832	None	45.868	28.000	23.000	0	20	20	2	1	-10921639	102.095	110	51	145	2144	25.861	4.800	0.267	1.662
ID273833	273833	None	61.058	17.042	28.134	0	20	20	2	1	-10921639	145.000	150	80	215	3045	41.079	2.000	0.171	1.032
ID273820	273820	None	53.668	15.034	20.141	0	21	21	2	1	-10921639	142.619	145	75	185	2995	29.859	4.800	0.196	1.563
ID273818	273818	None	54.540	11.000	0.000	0	21	21	2	1	-10921639	145.286	135	112	190	3051	29.164	4.800	0.225	1.829
ID273819	273819	None	47.970	22.128	16.659	0	21	21	2	1	-10921639	165.000	175	70	210	3465	36.708	4.800	0.170	1.308
ID273836	273836	None	47.843	0.000	20.000	0	22	22	2	1	-10921639	123.381	122	65	200	2591	40.037	2.000	0.206	1.051
ID273837	273837	None	40.104	14.590	23.713	0	22	22	2	1	-10921639	134.286	135	90	185	2820	28.692	7.600	0.109	0.923
ID273838	273838	15	62.445	12.183	29.798	0	22	22	2	1	-10921639	179.048	185	70	245	3760	44.063	4.800	0.167	1.160
ID273839	273839	None	44.620	22.005	32.688	0	22	22	2	1	-10921639	115.952	120	65	180	2435	28.966	2.000	0.153	1.061
ID273834	273834	None	53.668	23.398	1.788	0	22	22	2	1	-10921639	147.381	145	80	220	3095	41.881	2.000	0.140	0.866
ID273835	273835	16	40.351	13.174	12.743	0	22	22	2	1	-10921639	132.619	135	85	185	2785	30.928	4.800	0.131	0.994
ID273828	273828	16	46.372	14.959	11.777	0	23	23	2	1	-10921639	164.048	170	110	225	3445	32.620	2.000	0.116	1.047
ID273829	273829	15	46.190	10.247	28.238	0	23	23	2	1	-10921639	137.857	140	80	200	2895	39.005	2.000	0.156	0.955
ID273827	273827	17	43.743	6.000	0.000	0	23	23	2	1	-10921639	90.286	75	60	145	1896	29.038	3.200	0.243	1.215
ID273840	273840	17	40.614	6.000	0.000	0	24	24	2	1	-10921639	97.857	100	61	165	2055	27.758	4.800	0.238	1.354
ID273841	273841	None	40.850	23.175	15.288	0	24	24	2	1	-10921639	144.762	140	110	185	3040	23.156	4.800	0.130	1.438
ID273842	273842	None	41.139	9.995	16.098	0	24	24	2	1	-10921639	95.952	100	40	155	2015	29.395	2.000	0.149	0.847
ID273843	273843	15	59.208	10.103	28.412	0	24	24	2	1	-10921639	145.714	155	60	230	3060	43.683	2.000	0.177	1.001
ID273856	273856	None	64.815	14.665	29.804	0	25	25	2	1	-10921639	168.095	165	70	245	3530	41.907	2.000	0.162	1.120
ID273855	273855	None	49.284	16.188	7.307	0	25	25	2	1	-10921639	130.714	145	75	165	2745	26.424	4.800	0.215	1.750
ID273844	273844	None	40.844	11.000	0.000	0	26	26	2	1	-10921639	131.714	130	60	180	2766	33.587	6.075	0.125	0.874
ID273845	273845	None	43.674	10.500	14.668	0	26	26	2	1	-10921639	129.048	125	80	195	2710	36.353	2.000	0.125	0.790
ID273846	273846	None	46.909	23.933	15.746	0	26	26	2	1	-10921639	97.619	95	35	190	2050	34.591	2.000	0.165	0.801
ID273847	273847	18	47.512	19.566	24.002	0	26	26	2	1	-10921639	141.667	135	95	190	2975	30.795	2.000	0.138	1.116
ID273848	273848	15	63.544	11.100	28.953	0	26	26	2	1	-10921639	168.810	180	80	240	3545	47.851	7.600	0.181	1.081
ID273863	273863	None	53.040	13.339	11.829	0	27	27	2	1	-10921639	166.190	165	120	230	3490	28.103	4.800	0.159	1.625
ID273864	273864	18	41.149	18.217	22.987	0	27	27	2	1	-10921639	144.286	140	105	195	3030	27.399	4.800	0.148	1.358
ID273865	273865	15	58.199	11.722	28.322	0	27	27	2	1	-10921639	159.286	165	85	220	3345	39.316	2.000	0.204	1.373
ID273866	273866	91	53.248	3.986	29.228	0	27	27	2	1	-10921639	129.048	130	65	200	2710	38.296	2.000	0.155	0.905
ID273867	273867	19	41.532	22.453	29.063	0	27	27	2	1	-10921639	150.238	145	110	190	3155	26.338	4.800	0.131	1.318
ID273852	273852	91	58.557	5.487	27.175	0	28	28	2	1	-10921639	133.571	120	70	230	2805	42.753	2.000	0.208	1.078
ID273853	273853	15	44.787	14.626	28.839	0	28	28	2	1	-10921639	163.571	165	110	220	3435	33.134	6.308	0.111	0.988
ID273854	273854	19	41.368	22.814	30.831	0	28	28	2	1	-10921639	140.952	150	90	195	2960	30.316	2.000	0.116	0.966
ID273849	273849	20	61.271	23.702	0.893	0	28	28	2	1	-10921639	156.429	160	90	230	3285	40.254	6.142	0.219	1.395
ID273850	273850	21	48.274	22.975	15.147	0	28	28	2	1	-10921639	134.048	135	85	190	2815	33.152	4.800	0.187	1.272
ID273851	273851	None	51.993	22.948	21.166	0	28	28	2	1	-10921639	144.762	140	90	205	3040	32.576	2.000	0.162	1.240
ID273860	273860	None	41.338	0.000	19.000	0	29	29	2	1	-10921639	147.429	145	112	180	3096	22.429	4.800	0.180	2.008
ID273861	273861	15	63.235	14.377	28.917	0	29	29	2	1	-10921639	180.000	170	115	245	3780	38.794	4.800	0.199	1.541
ID273862	273862	19	45.809	20.522	32.274	0	29	29	2	1	-10921639	131.190	130	70	210	2755	33.871	2.000	0.139	0.942
ID273857	273857	20	45.209	23.088	2.510	0	29	29	2	1	-10921639	131.190	140	70	190	2755	33.313	4.800	0.159	1.083
ID273858	273858	21	46.878	23.246	14.811	0	29	29	2	1	-10921639	161.905	160	105	210	3400	30.061	4.800	0.132	1.252
ID273859	273859	97	49.634	20.064	16.481	0	29	29	2	1	-10921639	169.762	170	125	230	3565	28.744	4.800	0.132	1.380
ID273872	273872	20	48.624	23.209	1.774	0	30	30	2	1	-10921639	131.429	140	40	205	2760	41.266	2.000	0.137	0.769
ID273873	273873	None	45.914	6.248	14.311	0	30	30	2	1	-10921639	150.952	145	95	215	3170	30.275	7.600	0.133	1.174
ID273874	273874	97	44.619	19.421	16.581	0	30	30	2	1	-10921639	138.571	140	65	215	2910	39.628	2.000	0.093	0.597
ID273875	273875	None	42.042	22.481	27.178	0	30	30	2	1	-10921639	144.286	145	95	175	3030	23.521	6.389	0.167	1.754
ID273868	273868	20	40.179	24.744	2.240	0	31	31	2	1	-10921639	120.952	110	70	210	2540	39.580	2.000	0.088	0.494
ID273869	273869	None	40.002	5.067	7.011	0	31	31	2	1	-10921639	118.810	135	55	160	2495	31.855	7.600	0.140	0.917
ID273870	273870	25	42.977	9.890	27.277	0	31	31	2	1	-10921639	142.381	140	105	255	2990	34.410	6.389	0.078	0.599
ID273871	273871	85	50.590	17.328	29.852	0	31	31	2	1	-10921639	175.000	170	95	255	3675	37.716	7.600	0.128	1.050
ID273876	273876	None	41.893	22.000	0.000	0	32	32	2	1	-10921639	179.286	185	75	225	3765	36.816	7.600	0.136	1.170
ID273877	273877	None	43.987	15.555	8.348	0	32	32	2	1	-10921639	144.524	140	80	215	3035	32.090	2.000	0.142	1.121
ID273878	273878	None	51.745	11.634	13.890	0	32	32	2	1	-10921639	145.952	140	85	210	3065	39.863	2.000	0.152	0.965
ID273879	273879	None	48.619	12.057	21.142	0	32	32	2	1	-10921639	121.190	130	65	185	2545	33.945	2.000	0.157	0.968
ID273880	273880	82	56.299	4.117	24.877	0	32	32	2	1	-10921639	149.048	155	90	205	3130	32.658	4.800	0.207	1.562
ID273881	273881	25	49.559	11.288	27.754	0	32	32	2	1	-10921639	167.143	180	80	220	3510	40.174	4.800	0.149	1.080
ID273882	273882	85	53.088	16.653	27.893	0	32	32	2	1	-10921639	175.238	165	100	240	3680	37.864	2.000	0.136	1.107
ID273883	273883	29	40.755	22.410	33.011	0	32	32	2	1	-10921639	156.905	155	100	220	3295	29.346	2.000	0.107	1.030
ID273884	273884	None	47.356	6.623	11.025	0	33	33	2	1	-10921639	142.143	140	75	205	2985	29.435	2.000	0.147	1.237
ID273885	273885	None	56.490	23.147	15.607	0	33	33	2	1	-10921639	148.333	150	55	240	3115	44.507	2.000	0.148	0.861
ID273886	273886	82	54.909	6.338	25.846	0	33	33	2	1	-10921639	160.476	170	80	235	3370	41.800	2.000	0.161	1.066
ID273887	273887	25	60.420	11.037	27.819	0	33	33	2	1	-10921639	198.333	190	125	255	4165	38.319	7.600	0.149	1.340
ID273888	273888	29	53.241	21.524	32.200	0	33	33	2	1	-10921639	162.857	155	110	235	3420	32.656	2.000	0.148	1.284
ID273892	273892	22	67.599	14.594	29.969	0	34	34	2	1	-10921639	178.810	190	105	255	3755	47.141	2.000	0.170	1.104
ID273893	273893	29	41.646	21.991	33.738	0	34	34	2	1	-10921639	140.714	135	95	200	2955	28.164	2.000	0.110	0.990
ID273889	273889	None	53.091	18.985	17.032	0	34	34	2	1	-10921639	144.524	145	90	255	3035	36.705	2.000	0.122	0.858
ID273890	273890	None	53.945	14.008	23.337	0	34	34	2	1	-10921639	186.905	175	135	255	3925	34.076	4.800	0.153	1.456
ID273891	273891	25	59.249	10.187	27.370	0	34	34	2	1	-10921639	169.048	175	105	255	3550	46.519	2.000	0.112	0.732
ID273894	273894	32	48.016	1.517	18.936	0	35	35	2	1	-10921639	134.048	140	65	215	2815	44.486	2.000	0.114	0.615
ID273895	273895	25	60.334	10.514	27.824	0	35	35	2	1	-10921639	199.286	205	110	255	4185	41.901	4.800	0.149	1.233
ID273896	273896	22	68.621	15.615	29.836	0	35	35	2	1	-10921639	183.810	185	95	255	3860	51.549	2.000	0.170	1.036
ID273897	273897	29	52.507	23.105	31.848	0	35	35	2	1	-10921639	132.381	125	55	210	2780	38.975	2.000	0.177	1.023
ID273900	273900	32	48.583	0.000	19.000	0	36	36	2	1	-10921639	107.381	100	56	165	2255	32.957	2.000	0.203	1.098
ID273901	273901	22	56.604	16.549	29.398	0	36	36	2	1	-10921639	201.905	200	145	255	4240	33.744	4.800	0.133	1.402
ID273902	273902	29	58.149	21.852	31.420	0	36	36	2	1	-10921639	166.667	175	110	240	3500	34.290	3.200	0.171	1.419
ID273898	273898	None	52.112	10.000	0.000	0	36	36	2	1	-10921639	157.810	155	115	210	3314	29.898	6.044	0.193	1.709
ID273899	273899	26	54.263	22.877	15.405	0	36	36	2	1	-10921639	142.381	145	60	210	2990	41.851	2.000	0.190	1.085
ID273908	273908	22	68.459	14.948	27.804	0	37	37	2	1	-10921639	200.952	210	140	255	4220	35.729	2.000	0.163	1.575
ID273909	273909	29	45.737	21.368	31.269	0	37	37	2	1	-10921639	149.524	155	95	195	3140	27.835	3.200	0.150	1.405
ID273904	273904	24	45.042	0.000	13.000	0	37	37	2	1	-10921639	161.429	159	98	210	3390	30.018	4.800	0.179	1.633
ID273905	273905	None	43.295	1.698	13.931	0	37	37	2	1	-10921639	145.000	150	65	210	3045	36.263	7.600	0.129	0.915
ID273906	273906	26	56.776	22.950	15.375	0	37	37	2	1	-10921639	152.143	140	95	205	3195	35.622	4.800	0.204	1.449
ID273907	273907	25	51.809	9.357	28.151	0	37	37	2	1	-10921639	135.952	125	75	220	2855	43.434	2.000	0.152	0.828
ID273903	273903	None	42.879	22.956	3.022	0	37	37	2	1	-10921639	138.333	145	90	180	2905	26.093	2.000	0.138	1.285
ID273910	273910	None	44.637	11.000	0.000	0	38	38	2	1	-10921639	135.810	140	80	165	2852	24.641	4.800	0.205	1.874
ID273911	273911	None	56.878	22.000	0.000	0	38	38	2	1	-10921639	148.857	145	75	215	3126	41.691	4.800	0.247	1.415
ID273916	273916	22	71.874	14.636	29.415	0	38	38	2	1	-10921639	185.476	185	110	250	3895	38.305	4.800	0.209	1.674
ID273912	273912	23	47.270	12.131	10.633	0	38	38	2	1	-10921639	133.571	130	85	195	2805	26.559	4.800	0.157	1.366
ID273913	273913	24	41.815	0.000	13.000	0	38	38	2	1	-10921639	141.143	140	85	215	2964	30.052	2.000	0.137	1.130
ID273914	273914	26	41.949	23.323	15.790	0	38	38	2	1	-10921639	128.333	125	75	200	2695	33.216	2.000	0.129	0.881
ID273915	273915	25	54.653	9.261	26.972	0	38	38	2	1	-10921639	150.000	155	90	220	3150	34.821	3.200	0.155	1.158
ID273917	273917	23	44.261	12.523	11.248	0	39	39	2	1	-10921639	129.762	125	80	190	2725	31.483	4.800	0.176	1.236
ID273918	273918	24	50.317	0.000	13.000	0	39	39	2	1	-10921639	147.952	145	94	205	3107	31.171	7.600	0.183	1.468
ID273919	273919	25	58.322	10.759	27.436	0	39	39	2	1	-10921639	173.095	165	95	255	3635	38.454	7.600	0.143	1.129
ID273920	273920	22	51.680	15.665	29.509	0	39	39	2	1	-10921639	178.095	175	110	235	3740	40.077	6.344	0.142	1.104
ID273924	273924	22	66.784	15.639	29.372	0	40	40	2	1	-10921639	186.190	180	145	240	3910	30.980	4.800	0.199	1.995
ID273921	273921	26	69.448	23.218	15.507	0	40	40	2	1	-10921639	151.667	140	75	230	3185	45.917	2.000	0.203	1.116
ID273922	273922	None	41.234	24.541	20.844	0	40	40	2	1	-10921639	123.571	120	70	195	2595	32.371	2.000	0.122	0.831
ID273923	273923	None	46.879	6.499	25.206	0	40	40	2	1	-10921639	143.333	140	100	200	3010	30.263	4.800	0.177	1.422
ID273925	273925	23	52.098	11.408	10.244	0	41	41	2	1	-10921639	140.476	150	75	220	2950	36.087	4.800	0.172	1.142
ID273926	273926	26	65.360	22.702	15.308	0	41	41	2	1	-10921639	150.000	145	85	225	3150	45.662	4.800	0.224	1.205
ID273927	273927	25	42.474	9.056	27.839	0	41	41	2	1	-10921639	116.429	120	50	190	2445	32.255	2.000	0.169	1.042
ID273928	273928	22	48.075	14.572	29.527	0	41	41	2	1	-10921639	158.095	170	85	205	3320	35.231	3.200	0.144	1.129
ID273929	273929	None	42.767	23.009	28.586	0	41	41	2	1	-10921639	123.333	120	70	180	2590	31.990	2.000	0.151	1.009
ID273940	273940	25	50.083	10.029	26.592	0	42	42	2	1	-10921639	150.714	150	105	210	3165	30.054	4.800	0.160	1.382
ID273941	273941	22	43.490	16.657	29.165	0	42	42	2	1	-10921639	161.905	165	105	210	3400	25.223	4.800	0.134	1.513
ID273942	273942	None	40.681	19.000	36.000	0	42	42	2	1	-10921639	139.571	145	75	190	2931	30.771	7.600	0.167	1.299
ID273936	273936	27	44.959	23.846	0.700	0	42	42	2	1	-10921639	153.095	155	105	185	3215	26.100	4.800	0.192	1.891
ID273937	273937	23	63.911	11.779	12.843	0	42	42	2	1	-10921639	167.619	170	85	255	3520	40.423	7.600	0.185	1.297
ID273938	273938	26	61.749	22.783	15.739	0	42	42	2	1	-10921639	141.905	140	80	220	2980	39.952	2.000	0.204	1.205
ID273939	273939	None	55.277	0.000	19.000	0	42	42	2	1	-10921639	137.571	140	70	190	2889	32.503	2.000	0.198	1.401
ID273932	273932	28	41.083	15.924	15.741	0	43	43	2	1	-10921639	160.000	160	95	235	3360	31.662	3.200	0.094	0.865
ID273933	273933	26	55.611	23.178	15.879	0	43	43	2	1	-10921639	145.000	140	80	235	3045	38.955	2.000	0.159	1.021
ID273934	273934	25	53.578	10.104	27.675	0	43	43	2	1	-10921639	153.810	155	95	225	3230	37.547	3.200	0.174	1.214
ID273935	273935	22	72.151	15.288	29.055	0	43	43	2	1	-10921639	173.095	175	95	255	3635	48.153	2.000	0.173	1.059
ID273930	273930	27	46.407	22.000	1.000	0	43	43	2	1	-10921639	152.619	155	75	195	3205	33.415	6.273	0.188	1.444
ID273931	273931	23	61.324	11.101	12.177	0	43	43	2	1	-10921639	194.048	195	95	255	4075	40.762	6.351	0.174	1.413
ID273948	273948	None	44.366	21.917	29.821	0	44	44	2	1	-10921639	147.143	150	95	215	3090	28.748	4.800	0.145	1.299
ID273943	273943	28	53.455	15.496	15.333	0	44	44	2	1	-10921639	123.571	110	55	200	2595	41.387	2.000	0.184	0.929
ID273944	273944	26	66.222	23.533	15.279	0	44	44	2	1	-10921639	138.571	135	70	230	2910	47.280	2.000	0.220	1.058
ID273945	273945	None	53.748	24.984	20.818	0	44	44	2	1	-10921639	126.190	115	80	195	2650	32.707	2.000	0.162	1.075
ID273946	273946	25	54.991	10.273	27.921	0	44	44	2	1	-10921639	159.286	160	85	255	3345	41.602	2.000	0.152	1.009
ID273947	273947	22	58.775	17.192	29.969	0	44	44	2	1	-10921639	164.048	170	95	250	3445	41.792	2.000	0.170	1.139
ID273952	273952	28	47.313	14.302	14.426	0	45	45	2	1	-10921639	133.810	140	85	190	2810	31.737	7.600	0.189	1.341
ID273953	273953	26	45.176	23.052	15.906	0	45	45	2	1	-10921639	125.952	120	60	230	2645	41.461	2.000	0.110	0.603
ID273954	273954	None	40.485	4.339	25.139	0	45	45	2	1	-10921639	125.952	130	55	190	2645	32.696	2.000	0.155	1.036
ID273955	273955	22	50.327	16.290	27.869	0	45	45	2	1	-10921639	166.667	170	105	230	3500	35.473	2.000	0.132	1.098
ID273949	273949	27	42.787	23.907	1.958	0	45	45	2	1	-10921639	143.333	145	85	195	3010	25.166	4.800	0.143	1.423
ID273950	273950	None	42.237	17.987	9.223	0	45	45	2	1	-10921639	128.810	120	85	180	2705	28.979	2.000	0.153	1.181
ID273951	273951	None	46.093	0.000	12.000	0	45	45	2	1	-10921639	137.762	135	98	190	2893	26.619	4.800	0.182	1.591
ID273959	273959	27	49.621	23.003	1.534	0	46	46	2	1	-10921639	161.190	170	110	215	3385	30.778	4.800	0.155	1.409
ID273964	273964	22	64.362	16.510	29.910	0	46	46	2	1	-10921639	198.095	215	125	255	4160	39.098	4.800	0.155	1.363
ID273965	273965	30	40.754	21.439	32.494	0	46	46	2	1	-10921639	159.048	165	105	210	3340	27.687	7.600	0.104	1.079
ID273960	273960	26	63.650	23.529	15.269	0	46	46	2	1	-10921639	124.762	115	40	230	2620	49.812	2.000	0.205	0.851
ID273961	273961	None	40.727	0.909	19.040	0	46	46	2	1	-10921639	139.762	135	85	220	2935	33.484	4.800	0.151	1.097
ID273962	273962	None	44.734	19.214	23.933	0	46	46	2	1	-10921639	169.286	160	140	225	3555	29.719	4.800	0.115	1.175
ID273963	273963	None	47.193	10.603	27.269	0	46	46	2	1	-10921639	161.905	155	115	230	3400	33.409	2.000	0.118	1.024
ID273972	273972	None	63.157	16.755	26.911	0	47	47	2	1	-10921639	173.333	180	100	230	3640	40.042	7.600	0.174	1.285
ID273973	273973	30	44.429	21.751	32.923	0	47	47	2	1	-10921639	110.714	105	60	185	2325	33.848	7.600	0.136	0.784
ID273969	273969	27	45.252	23.310	0.979	0	47	47	2	1	-10921639	138.810	150	70	200	2915	38.109	6.338	0.172	1.068
ID273970	273970	None	43.657	14.123	11.972	0	47	47	2	1	-10921639	166.429	160	130	220	3495	25.453	2.000	0.120	1.398
ID273971	273971	26	40.750	23.485	15.351	0	47	47	2	1	-10921639	144.524	155	65	195	3035	37.111	2.000	0.125	0.866
ID273968	273968	None	46.831	18.000	36.000	0	48	48	2	1	-10921639	127.238	125	75	180	2672	35.697	3.200	0.162	0.995
ID273966	273966	27	53.418	23.817	2.300	0	48	48	2	1	-10921639	153.571	145	85	220	3225	34.027	2.000	0.139	1.099
ID273967	273967	None	47.130	20.149	20.925	0	48	48	2	1	-10921639	181.190	180	140	220	3805	21.266	6.274	0.162	2.378
ID273956	273956	None	42.309	14.000	0.000	0	49	49	2	1	-10921639	134.238	130	95	180	2819	23.847	6.366	0.157	1.527
ID273957	273957	26	71.716	23.667	15.529	0	49	49	2	1	-10921639	137.619	135	70	255	2890	51.396	2.000	0.215	0.949
ID273958	273958	31	71.919	9.761	26.841	0	49	49	2	1	-10921639	170.476	155	120	250	3580	37.380	2.000	0.197	1.501
ID273983	273983	None	63.227	23.000	0.000	0	50	50	2	1	-10921639	149.048	145	85	245	3130	42.829	4.800	0.261	1.440
ID273984	273984	None	58.216	17.668	9.047	0	50	50	2	1	-10921639	152.619	155	75	205	3205	36.215	4.800	0.204	1.430
ID273985	273985	26	46.703	23.644	15.519	0	50	50	2	1	-10921639	150.238	155	95	225	3155	33.670	4.800	0.136	1.065
ID273986	273986	31	69.756	11.188	26.809	0	50	50	2	1	-10921639	202.381	210	115	255	4250	41.098	4.800	0.182	1.518
ID273988	273988	26	53.199	23.458	14.612	0	51	51	2	1	-10921639	167.381	180	80	255	3515	44.063	2.000	0.136	0.907
ID273989	273989	None	44.254	28.000	15.000	0	51	51	2	1	-10921639	167.190	170	105	210	3511	33.081	3.200	0.161	1.402
ID273990	273990	31	49.269	11.107	27.763	0	51	51	2	1	-10921639	171.429	170	90	225	3600	38.638	4.800	0.128	1.010
ID273991	273991	None	49.437	16.296	28.357	0	51	51	2	1	-10921639	198.095	195	150	250	4160	25.714	7.600	0.129	1.765
ID273987	273987	None	46.571	25.752	2.944	0	51	51	2	1	-10921639	134.524	125	75	220	2825	38.920	2.000	0.111	0.691
ID273976	273976	None	45.846	19.867	21.866	0	52	52	2	1	-10921639	145.714	150	90	200	3060	31.792	2.000	0.134	1.084
ID273974	273974	None	43.025	19.000	0.000	0	52	52	2	1	-10921639	127.286	125	79	170	2673	27.372	2.000	0.148	1.202
ID273975	273975	None	48.861	5.919	14.844	0	52	52	2	1	-10921639	136.429	140	80	200	2865	33.658	3.200	0.143	1.011
ID273980	273980	None	41.433	18.511	13.559	0	53	53	2	1	-10921639	153.571	155	85	215	3225	33.209	2.000	0.112	0.932
ID273981	273981	26	58.477	23.544	15.238	0	53	53	2	1	-10921639	138.333	145	65	235	2905	45.644	2.000	0.196	0.995
ID273982	273982	31	51.932	11.593	27.618	0	53	53	2	1	-10921639	167.619	170	100	235	3520	38.653	6.263	0.151	1.135
ID273977	273977	None	42.376	10.000	0.000	0	53	53	2	1	-10921639	125.810	130	65	205	2642	35.670	2.000	0.150	0.923
ID273978	273978	34	46.031	24.000	0.000	0	53	53	2	1	-10921639	102.762	95	45	150	2158	31.125	4.800	0.264	1.379
ID273979	273979	None	41.431	11.941	14.006	0	53	53	2	1	-10921639	176.429	170	135	230	3705	25.107	4.800	0.125	1.563
ID274006	274006	34	59.101	23.000	0.000	0	54	54	2	1	-10921639	136.476	150	50	190	2866	38.072	4.800	0.278	1.559
ID274007	274007	26	45.447	23.167	15.148	0	54	54	2	1	-10921639	156.667	165	85	200	3290	32.029	4.800	0.146	1.246
ID274012	274012	None	58.801	22.264	32.689	0	54	54	2	1	-10921639	132.381	135	25	210	2780	45.542	2.000	0.168	0.835
ID274008	274008	None	43.032	6.203	22.749	0	54	54	2	1	-10921639	120.238	115	65	180	2525	35.337	2.000	0.126	0.761
ID274009	274009	None	44.846	3.952	25.165	0	54	54	2	1	-10921639	124.762	130	55	180	2620	35.863	7.600	0.146	0.888
ID274010	274010	31	59.849	8.734	27.686	0	54	54	2	1	-10921639	180.714	180	110	255	3795	39.601	2.000	0.165	1.291
ID274011	274011	33	45.945	14.538	28.824	0	54	54	2	1	-10921639	183.571	185	115	245	3855	32.371	6.099	0.150	1.478
ID274004	274004	26	40.438	23.622	15.131	0	55	55	2	1	-10921639	106.905	110	30	175	2245	41.967	2.000	0.120	0.544
ID274005	274005	33	63.304	13.539	29.490	0	55	55	2	1	-10921639	201.667	210	145	255	4235	34.581	6.297	0.202	1.958
ID274002	274002	None	57.554	13.000	0.000	0	55	55	2	1	-10921639	148.333	145	95	215	3115	34.321	4.800	0.260	1.786
ID274003	274003	None	52.991	12.691	11.857	0	55	55	2	1	-10921639	210.952	205	180	250	4430	18.481	7.600	0.164	3.225
ID274020	274020	34	46.286	23.111	1.877	0	56	56	2	1	-10921639	122.619	125	65	205	2575	36.593	2.000	0.153	0.890
ID274021	274021	26	79.435	24.062	15.041	0	56	56	2	1	-10921639	125.952	120	65	245	2645	49.082	2.000	0.279	1.119
ID274022	274022	35	49.544	18.550	21.004	0	56	56	2	1	-10921639	143.571	145	90	195	3015	26.322	4.800	0.194	1.774
ID274023	274023	None	48.922	9.282	28.959	0	56	56	2	1	-10921639	162.619	165	100	220	3415	34.663	2.000	0.133	1.100
ID274024	274024	36	78.469	16.508	28.718	0	56	56	2	1	-10921639	176.429	165	75	255	3705	58.398	2.000	0.190	0.963
ID274000	274000	38	43.499	21.842	32.934	0	57	57	2	1	-10921639	115.952	115	55	205	2435	35.589	2.000	0.157	0.884
ID274001	274001	None	40.755	17.000	36.000	0	57	57	2	1	-10921639	133.286	135	75	190	2799	32.159	7.600	0.189	1.317
ID273996	273996	None	43.301	6.119	16.919	0	57	57	2	1	-10921639	113.571	115	55	160	2385	28.024	2.000	0.179	1.228
ID273997	273997	35	43.123	19.779	19.654	0	57	57	2	1	-10921639	122.619	120	60	190	2575	39.737	2.000	0.118	0.653
ID273998	273998	39	48.902	4.341	24.790	0	57	57	2	1	-10921639	122.619	120	80	200	2575	33.638	2.000	0.167	1.041
ID273999	273999	36	73.151	14.845	29.449	0	57	57	2	1	-10921639	204.048	200	130	255	4285	40.175	4.800	0.207	1.742
ID273992	273992	34	48.224	23.000	0.000	0	57	57	2	1	-10921639	162.095	155	130	215	3404	21.608	4.800	0.177	2.259
ID273993	273993	37	41.973	11.909	12.131	0	57	57	2	1	-10921639	151.190	160	105	195	3175	26.547	6.152	0.147	1.461
ID273994	273994	None	70.572	0.000	14.000	0	57	57	2	1	-10921639	156.429	155	100	230	3285	41.434	2.000	0.250	1.508
ID273995	273995	26	49.058	23.981	15.463	0	57	57	2	1	-10921639	118.095	115	65	205	2480	36.245	2.000	0.168	0.939
ID274036	274036	34	44.548	23.382	1.268	0	58	58	2	1	-10921639	147.857	145	90	205	3105	32.194	4.800	0.177	1.382
ID274037	274037	37	48.232	12.833	13.039	0	58	58	2	1	-10921639	144.048	140	90	225	3025	35.342	7.600	0.129	0.931
ID274038	274038	26	52.222	22.832	15.287	0	58	58	2	1	-10921639	125.476	120	80	200	2635	37.447	2.000	0.209	1.159
ID274039	274039	35	53.934	20.781	19.357	0	58	58	2	1	-10921639	117.381	115	45	210	2465	40.299	2.000	0.146	0.741
ID274044	274044	None	42.790	0.000	36.000	0	58	58	2	1	-10921639	105.476	100	70	155	2215	25.756	2.000	0.245	1.610
ID274040	274040	None	47.503	28.000	24.000	0	58	58	2	1	-10921639	90.524	85	33	150	1901	37.002	2.000	0.203	0.827
ID274041	274041	39	50.605	6.428	26.695	0	58	58	2	1	-10921639	152.381	155	80	225	3200	41.911	2.000	0.131	0.845
ID274042	274042	36	75.449	15.062	29.738	0	58	58	2	1	-10921639	177.381	170	95	255	3725	50.190	2.000	0.185	1.102
ID274043	274043	38	62.604	21.052	32.856	0	58	58	2	1	-10921639	130.714	125	50	225	2745	44.869	2.000	0.198	0.963
ID274016	274016	35	55.367	19.960	19.463	0	59	59	2	1	-10921639	139.762	135	75	200	2935	35.266	3.200	0.168	1.142
ID274017	274017	None	47.437	9.657	26.658	0	59	59	2	1	-10921639	170.238	175	120	225	3575	27.950	4.800	0.137	1.469
ID274018	274018	36	60.542	15.990	29.289	0	59	59	2	1	-10921639	185.952	190	115	255	3905	41.371	4.800	0.151	1.181
ID274019	274019	None	41.939	3.234	31.991	0	59	59	2	1	-10921639	126.190	125	80	215	2650	32.669	2.000	0.105	0.732
ID274013	274013	34	59.828	23.000	0.000	0	59	59	2	1	-10921639	179.952	175	130	235	3779	35.142	4.800	0.224	1.877
ID274014	274014	37	40.879	12.124	14.803	0	59	59	2	1	-10921639	161.905	160	95	210	3400	30.433	6.276	0.130	1.223
ID274015	274015	26	52.914	23.761	15.228	0	59	59	2	1	-10921639	129.286	125	70	205	2715	37.858	2.000	0.172	1.005
ID274032	274032	26	66.058	24.445	15.008	0	60	60	2	1	-10921639	152.619	150	85	220	3205	36.865	2.000	0.210	1.439
ID274033	274033	36	65.205	16.005	28.360	0	60	60	2	1	-10921639	184.762	185	120	255	3880	36.451	4.800	0.168	1.459
ID274034	274034	None	43.769	23.699	29.409	0	60	60	2	1	-10921639	125.238	120	80	185	2630	27.635	7.600	0.191	1.456
ID274035	274035	None	43.228	22.398	32.048	0	60	60	2	1	-10921639	130.238	130	75	185	2735	29.685	6.006	0.158	1.198
ID274028	274028	26	51.853	24.378	15.857	0	61	61	2	1	-10921639	116.429	115	70	230	2445	39.216	2.000	0.169	0.857
ID274029	274029	None	62.444	19.307	22.611	0	61	61	2	1	-10921639	185.952	185	110	250	3905	41.007	2.000	0.141	1.118
ID274030	274030	40	68.612	6.812	26.844	0	61	61	2	1	-10921639	185.000	190	125	250	3885	34.821	4.800	0.196	1.744
ID274031	274031	36	57.834	15.608	27.941	0	61	61	2	1	-10921639	228.810	240	135	255	4805	33.500	6.271	0.148	1.762
ID274025	274025	41	53.644	18.000	1.000	0	61	61	2	1	-10921639	150.000	150	85	200	3150	35.707	6.297	0.195	1.370
ID274026	274026	None	40.550	28.000	4.000	0	61	61	2	1	-10921639	113.333	110	79	155	2380	22.730	4.800	0.270	2.121
ID274027	274027	None	47.987	9.633	16.028	0	61	61	2	1	-10921639	173.333	175	115	255	3640	31.754	2.000	0.138	1.322
ID274045	274045	41	41.617	17.000	0.000	0	62	62	2	1	-10921639	124.000	120	79	170	2604	28.251	2.000	0.172	1.289
ID274046	274046	None	74.690	23.000	0.000	0	62	62	2	1	-10921639	165.857	165	98	240	3483	44.671	3.200	0.217	1.326
ID274047	274047	None	42.452	7.003	8.912	0	62	62	2	1	-10921639	132.619	130	95	180	2785	27.093	7.600	0.154	1.308
ID274048	274048	26	58.971	23.116	14.150	0	62	62	2	1	-10921639	154.762	160	85	255	3250	42.705	4.800	0.215	1.282
ID274049	274049	36	51.214	13.713	29.133	0	62	62	2	1	-10921639	180.000	180	120	235	3780	34.857	6.286	0.155	1.384
ID274050	274050	40	45.875	6.679	29.681	0	62	62	2	1	-10921639	129.762	135	60	200	2725	38.291	2.000	0.117	0.712
ID274052	274052	None	42.004	0.000	12.000	0	63	63	2	1	-10921639	113.714	110	75	180	2388	32.651	7.600	0.146	0.887
ID274053	274053	43	44.050	12.328	13.921	0	63	63	2	1	-10921639	164.048	165	100	215	3445	27.641	4.800	0.147	1.522
ID274054	274054	26	45.615	23.664	15.508	0	63	63	2	1	-10921639	127.619	125	70	195	2680	37.537	2.000	0.129	0.777
ID274055	274055	None	43.935	19.570	18.940	0	63	63	2	1	-10921639	166.429	165	95	215	3495	30.172	3.200	0.125	1.225
ID274051	274051	None	58.374	17.217	7.971	0	63	63	2	1	-10921639	170.238	175	120	235	3575	30.515	4.800	0.168	1.602
ID274056	274056	40	46.907	8.711	28.050	0	63	63	2	1	-10921639	145.238	145	80	215	3050	33.147	2.000	0.138	1.063
ID274057	274057	None	58.691	16.624	28.969	0	63	63	2	1	-10921639	187.619	195	105	240	3940	39.800	4.800	0.151	1.238
ID274058	274058	36	49.768	13.903	30.678	0	63	63	2	1	-10921639	166.905	170	95	230	3505	43.315	2.000	0.132	0.898
ID274076	274076	26	58.152	23.084	15.640	0	64	64	2	1	-10921639	139.286	145	35	215	2925	56.064	2.000	0.162	0.693
ID274077	274077	42	63.284	5.517	26.853	0	64	64	2	1	-10921639	134.286	130	70	230	2820	42.494	2.000	0.178	0.956
ID274078	274078	36	62.993	14.273	29.687	0	64	64	2	1	-10921639	168.810	165	95	255	3545	43.615	3.200	0.171	1.131
ID274074	274074	None	40.963	12.510	8.810	0	64	64	2	1	-10921639	151.429	160	65	205	3180	31.865	2.000	0.119	1.012
ID274075	274075	43	46.922	13.092	13.624	0	64	64	2	1	-10921639	163.095	165	100	210	3425	34.076	6.094	0.138	1.164
ID274068	274068	43	59.132	10.545	14.507	0	65	65	2	1	-10921639	182.381	175	95	255	3830	44.261	4.800	0.174	1.221
ID274069	274069	26	67.053	22.943	15.638	0	65	65	2	1	-10921639	142.143	150	65	220	2985	44.681	2.000	0.237	1.221
ID274070	274070	None	47.720	0.000	20.000	0	65	65	2	1	-10921639	113.333	105	50	180	2380	35.815	3.200	0.232	1.191
ID274071	274071	42	41.860	5.078	28.752	0	65	65	2	1	-10921639	120.000	110	60	190	2520	38.762	7.600	0.122	0.672
ID274067	274067	None	74.058	22.000	0.000	0	65	65	2	1	-10921639	203.190	205	135	250	4267	28.656	4.800	0.245	2.792
ID274072	274072	36	54.560	17.110	28.769	0	65	65	2	1	-10921639	181.190	180	125	240	3805	30.940	2.000	0.148	1.513
ID274073	274073	44	56.558	21.673	32.586	0	65	65	2	1	-10921639	138.333	135	55	240	2905	50.555	2.000	0.139	0.668
ID274100	274100	45	55.494	19.218	22.535	0	66	66	2	1	-10921639	189.762	190	140	240	3985	27.635	4.800	0.152	1.816
ID274101	274101	None	53.153	9.135	26.376	0	66	66	2	1	-10921639	172.619	175	125	230	3625	34.118	4.800	0.154	1.347
ID274102	274102	46	49.116	13.748	31.053	0	66	66	2	1	-10921639	152.857	155	70	210	3210	40.205	2.000	0.134	0.900
ID274103	274103	44	50.031	22.255	32.373	0	66	66	2	1	-10921639	129.286	125	65	195	2715	39.790	2.000	0.143	0.812
ID274097	274097	None	45.017	18.848	8.759	0	66	66	2	1	-10921639	126.667	125	65	185	2660	29.340	2.000	0.156	1.168
ID274098	274098	47	46.311	0.000	12.000	0	66	66	2	1	-10921639	109.524	105	40	175	2300	37.564	2.000	0.185	0.909
ID274099	274099	43	60.086	12.999	14.974	0	66	66	2	1	-10921639	204.286	215	140	240	4290	29.887	4.800	0.180	2.085
ID274084	274084	45	62.225	19.721	21.971	0	67	67	2	1	-10921639	163.095	160	95	255	3425	42.734	2.000	0.167	1.094
ID274085	274085	36	47.963	17.623	27.685	0	67	67	2	1	-10921639	159.524	165	50	215	3350	40.525	2.000	0.128	0.896
ID274086	274086	None	47.396	8.230	31.055	0	67	67	2	1	-10921639	157.619	160	95	210	3310	36.319	4.800	0.143	1.087
ID274087	274087	46	64.923	13.971	30.950	0	67	67	2	1	-10921639	176.429	185	75	250	3705	50.327	2.000	0.158	0.956
ID274080	274080	48	53.607	11.568	10.766	0	67	67	2	1	-10921639	175.000	170	125	245	3675	27.386	6.272	0.153	1.693
ID274081	274081	47	44.994	0.000	12.000	0	67	67	2	1	-10921639	150.095	150	105	185	3152	23.358	4.800	0.224	2.350
ID274082	274082	26	58.299	22.728	16.050	0	67	67	2	1	-10921639	144.524	150	65	205	3035	40.586	2.000	0.168	1.023
ID274083	274083	None	55.172	15.864	21.016	0	67	67	2	1	-10921639	170.952	170	95	220	3590	36.387	2.000	0.149	1.220
ID274079	274079	None	54.703	23.670	0.792	0	67	67	2	1	-10921639	136.667	130	55	190	2870	43.166	4.800	0.221	1.146
ID274088	274088	44	44.394	22.131	31.875	0	67	67	2	1	-10921639	132.381	130	85	190	2780	29.942	7.600	0.138	1.074
ID274064	274064	36	45.544	15.641	29.003	0	68	68	2	1	-10921639	188.333	195	140	240	3955	31.950	4.800	0.121	1.271
ID274065	274065	46	45.573	14.284	29.821	0	68	68	2	1	-10921639	180.238	185	100	245	3785	39.066	4.800	0.128	1.046
ID274066	274066	None	58.675	0.000	36.000	0	68	68	2	1	-10921639	109.286	98	75	155	2295	29.619	3.200	0.333	1.844
ID274060	274060	48	57.383	12.129	13.002	0	68	68	2	1	-10921639	188.333	190	130	250	3955	32.146	7.600	0.158	1.598
ID274061	274061	26	69.127	23.087	15.000	0	68	68	2	1	-10921639	148.333	145	80	235	3115	47.152	2.000	0.192	1.014
ID274062	274062	None	48.796	18.629	15.987	0	68	68	2	1	-10921639	180.238	185	115	245	3785	36.759	2.000	0.119	1.041
ID274063	274063	45	42.471	18.885	20.561	0	68	68	2	1	-10921639	158.333	170	85	210	3325	35.824	2.000	0.133	1.041
ID274059	274059	47	40.663	0.000	12.000	0	68	68	2	1	-10921639	143.810	150	85	170	3020	21.561	4.800	0.191	2.137
ID274108	274108	49	40.729	9.781	25.952	0	69	69	2	1	-10921639	161.429	160	115	215	3390	28.467	2.000	0.095	0.987
ID274109	274109	46	48.898	14.698	29.761	0	69	69	2	1	-10921639	171.667	160	115	240	3605	32.184	3.200	0.127	1.201
ID274104	274104	None	56.147	10.004	10.080	0	69	69	2	1	-10921639	135.238	140	75	225	2840	40.911	2.000	0.142	0.823
ID274105	274105	47	62.013	0.000	14.000	0	69	69	2	1	-10921639	155.190	140	112	205	3259	35.810	3.200	0.211	1.512
ID274106	274106	None	40.607	28.000	17.000	0	69	69	2	1	-10921639	92.619	95	47	165	1945	33.368	2.000	0.160	0.767
ID274107	274107	45	50.549	19.917	19.777	0	69	69	2	1	-10921639	184.762	190	125	240	3880	31.602	2.000	0.131	1.357
ID274096	274096	None	54.173	21.877	32.896	0	70	70	2	1	-10921639	160.952	150	100	245	3380	39.103	3.200	0.122	0.893
ID274092	274092	49	61.185	8.415	26.769	0	70	70	2	1	-10921639	172.381	175	105	255	3620	40.731	2.000	0.173	1.250
ID274093	274093	None	45.655	24.875	28.562	0	70	70	2	1	-10921639	140.714	140	90	205	2955	33.996	2.000	0.125	0.922
ID274094	274094	46	65.344	14.683	29.755	0	70	70	2	1	-10921639	179.048	180	90	255	3760	47.292	2.000	0.139	0.925
ID274095	274095	None	52.066	8.967	32.389	0	70	70	2	1	-10921639	138.571	140	90	215	2910	28.379	2.000	0.162	1.359
ID274089	274089	50	61.310	9.071	15.839	0	70	70	2	1	-10921639	165.476	175	100	230	3475	38.500	2.000	0.163	1.206
ID274090	274090	26	55.441	23.458	15.524	0	70	70	2	1	-10921639	154.524	155	90	250	3245	38.759	2.000	0.162	1.111
ID274091	274091	45	57.668	20.710	21.693	0	70	70	2	1	-10921639	163.571	170	60	255	3435	47.094	2.000	0.134	0.823
ID274118	274118	51	43.975	22.901	1.054	0	71	71	2	1	-10921639	138.810	145	55	200	2915	39.240	4.800	0.166	1.008
ID274119	274119	52	45.956	10.206	10.152	0	71	71	2	1	-10921639	130.714	130	80	190	2745	33.102	4.800	0.149	1.022
ID274124	274124	49	56.080	6.385	25.881	0	71	71	2	1	-10921639	155.238	150	90	255	3260	42.587	4.800	0.166	1.035
ID274125	274125	46	65.129	13.007	30.949	0	71	71	2	1	-10921639	189.286	195	105	255	3975	45.312	2.000	0.144	1.051
ID274120	274120	50	47.648	8.539	16.419	0	71	71	2	1	-10921639	154.762	155	95	215	3250	29.643	4.800	0.182	1.605
ID274121	274121	26	67.502	22.512	15.819	0	71	71	2	1	-10921639	162.381	175	65	255	3410	48.079	2.000	0.183	1.046
ID274122	274122	None	40.203	12.711	22.968	0	71	71	2	1	-10921639	175.714	175	130	225	3690	27.852	7.600	0.085	0.987
ID274123	274123	45	52.416	20.213	23.677	0	71	71	2	1	-10921639	189.286	200	110	255	3975	38.964	7.600	0.104	0.912
ID274116	274116	49	52.595	6.627	25.139	0	72	72	2	1	-10921639	155.952	140	115	230	3275	34.519	2.000	0.147	1.156
ID274117	274117	53	64.231	14.896	28.531	0	72	72	2	1	-10921639	216.667	220	150	255	4550	36.923	7.600	0.163	1.648
ID274112	274112	50	72.842	9.269	14.924	0	72	72	2	1	-10921639	185.000	175	100	255	3885	47.618	2.000	0.157	1.054
ID274113	274113	26	47.249	23.660	15.152	0	72	72	2	1	-10921639	114.048	100	65	165	2395	34.879	3.200	0.203	1.105
ID274114	274114	45	70.658	19.869	20.956	0	72	72	2	1	-10921639	176.429	180	110	255	3705	39.406	4.800	0.197	1.474
ID274115	274115	None	42.951	0.000	25.000	0	72	72	2	1	-10921639	141.429	155	95	185	2970	32.057	7.600	0.169	1.277
ID274110	274110	51	51.530	23.000	0.000	0	72	72	2	1	-10921639	105.857	105	70	170	2223	28.608	2.000	0.243	1.446
ID274111	274111	52	50.008	11.006	10.546	0	72	72	2	1	-10921639	190.476	185	125	255	4000	34.275	7.600	0.104	1.047
ID274132	274132	53	71.061	14.345	29.350	0	73	73	2	1	-10921639	230.000	235	180	255	4830	27.523	4.800	0.188	2.646
ID274133	274133	54	70.537	8.001	31.951	0	73	73	2	1	-10921639	161.190	155	95	255	3385	43.701	7.600	0.185	1.150
ID274128	274128	50	55.734	10.754	14.861	0	73	73	2	1	-10921639	186.190	180	130	255	3910	35.458	3.200	0.113	1.068
ID274129	274129	26	47.553	23.871	15.388	0	73	73	2	1	-10921639	121.905	120	70	180	2560	32.267	4.800	0.196	1.237
ID274130	274130	55	41.243	16.378	21.141	0	73	73	2	1	-10921639	151.905	150	100	220	3190	34.040	2.000	0.086	0.708
ID274131	274131	49	45.827	7.908	24.922	0	73	73	2	1	-10921639	161.905	170	90	225	3400	36.485	3.200	0.141	1.094
ID274126	274126	51	42.564	22.926	1.963	0	73	73	2	1	-10921639	104.286	105	45	185	2190	37.659	2.000	0.106	0.532
ID274127	274127	52	51.764	9.766	11.239	0	73	73	2	1	-10921639	176.667	165	120	250	3710	35.438	2.000	0.121	1.079
ID274134	274134	52	55.753	10.227	11.082	0	74	74	2	1	-10921639	142.619	155	55	215	2995	45.788	2.000	0.143	0.781
ID274135	274135	26	46.487	23.902	15.056	0	74	74	2	1	-10921639	129.762	125	85	190	2725	29.978	2.000	0.132	1.007
ID274140	274140	53	53.064	14.809	28.831	0	74	74	2	1	-10921639	214.524	220	145	255	4505	35.139	6.003	0.129	1.392
ID274141	274141	54	43.024	9.766	33.069	0	74	74	2	1	-10921639	154.762	165	75	200	3250	32.267	2.000	0.126	1.071
ID274136	274136	None	44.452	19.967	18.905	0	74	74	2	1	-10921639	146.667	140	100	195	3080	27.719	2.000	0.128	1.203
ID274137	274137	55	40.362	13.554	21.760	0	74	74	2	1	-10921639	144.286	140	80	195	3030	32.988	3.200	0.105	0.831
ID274138	274138	None	42.477	20.470	21.946	0	74	74	2	1	-10921639	143.095	150	75	205	3005	34.113	2.000	0.128	0.952
ID274139	274139	None	49.468	5.025	25.926	0	74	74	2	1	-10921639	172.381	170	110	235	3620	32.389	4.800	0.153	1.415
ID274150	274150	None	44.940	3.496	7.068	0	75	75	2	1	-10921639	122.619	125	75	180	2575	29.480	3.200	0.182	1.283
ID274151	274151	52	67.940	10.470	9.461	0	75	75	2	1	-10921639	189.048	195	110	255	3970	45.979	4.800	0.185	1.284
ID274152	274152	50	50.346	10.429	15.227	0	75	75	2	1	-10921639	185.238	190	130	225	3890	28.917	4.800	0.135	1.528
ID274153	274153	26	42.264	22.792	15.109	0	75	75	2	1	-10921639	131.667	125	75	175	2765	28.954	6.345	0.173	1.338
ID274154	274154	53	59.870	14.229	30.681	0	75	75	2	1	-10921639	184.286	180	135	255	3870	39.695	7.600	0.137	1.116
ID274155	274155	54	41.229	8.925	32.763	0	75	75	2	1	-10921639	140.476	140	75	240	2950	42.365	2.000	0.083	0.505
ID274148	274148	53	63.513	14.476	30.010	0	76	76	2	1	-10921639	185.952	175	125	255	3905	39.485	6.307	0.157	1.280
ID274149	274149	54	55.907	7.900	31.858	0	76	76	2	1	-10921639	164.286	155	100	240	3450	38.219	7.600	0.137	1.036
ID274144	274144	50	50.138	11.590	15.278	0	76	76	2	1	-10921639	167.143	165	110	255	3510	34.080	2.000	0.123	1.072
ID274145	274145	26	46.841	23.824	15.201	0	76	76	2	1	-10921639	126.429	130	60	195	2655	38.410	2.000	0.156	0.889
ID274146	274146	None	57.143	18.512	17.456	0	76	76	2	1	-10921639	157.619	150	95	225	3310	36.899	2.000	0.164	1.206
ID274147	274147	None	40.211	0.000	23.000	0	76	76	2	1	-10921639	130.095	120	95	185	2732	27.615	2.000	0.119	1.005
ID274142	274142	None	52.464	22.990	0.929	0	76	76	2	1	-10921639	150.714	150	75	210	3165	41.632	6.324	0.184	1.125
ID274143	274143	None	48.667	0.000	13.000	0	76	76	2	1	-10921639	151.667	145	85	220	3185	34.424	7.600	0.163	1.232
ID274156	274156	None	42.723	10.000	10.137	0	77	77	2	1	-10921639	127.857	125	55	185	2685	29.520	2.000	0.121	0.937
ID274157	274157	26	88.012	23.652	15.091	0	77	77	2	1	-10921639	144.048	150	50	255	3025	56.383	2.000	0.315	1.225
ID274158	274158	50	42.858	10.117	16.722	0	77	77	2	1	-10921639	160.952	155	120	225	3380	32.620	6.345	0.142	1.224
ID274159	274159	None	50.336	22.386	22.439	0	77	77	2	1	-10921639	123.333	135	55	195	2590	41.211	2.000	0.175	0.892
ID274160	274160	53	66.108	15.388	29.261	0	77	77	2	1	-10921639	204.762	195	150	255	4300	35.407	7.600	0.163	1.617
ID274161	274161	54	59.203	8.414	30.941	0	77	77	2	1	-10921639	179.286	175	120	255	3765	39.946	2.000	0.150	1.174
ID274164	274164	None	48.493	14.027	13.141	0	78	78	2	1	-10921639	169.524	175	120	215	3560	28.324	4.800	0.135	1.421
ID274165	274165	26	83.438	24.029	14.531	0	78	78	2	1	-10921639	183.571	185	110	250	3855	41.927	4.800	0.253	1.767
ID274166	274166	56	63.102	10.145	20.528	0	78	78	2	1	-10921639	175.238	175	95	255	3680	45.866	2.000	0.144	0.961
ID274167	274167	53	49.479	15.908	28.115	0	78	78	2	1	-10921639	227.143	245	150	255	4770	32.847	7.600	0.126	1.553
ID274162	274162	None	41.720	15.388	10.464	0	78	78	2	1	-10921639	151.190	145	100	220	3175	32.784	2.000	0.118	0.977
ID274163	274163	None	42.731	0.000	13.000	0	78	78	2	1	-10921639	152.190	150	105	205	3196	29.197	7.600	0.162	1.454
ID274168	274168	None	52.191	15.908	28.115	0	78	78	2	1	-10921639	227.143	245	150	255	4770	32.847	7.600	0.126	1.553
ID274169	274169	54	58.694	8.492	31.179	0	78	78	2	1	-10921639	184.762	190	100	255	3880	45.675	4.800	0.147	1.035
ID274176	274176	54	50.856	9.099	32.636	0	79	79	2	1	-10921639	147.381	150	75	215	3095	42.738	2.000	0.123	0.753
ID274177	274177	None	51.470	28.000	36.000	0	79	79	2	1	-10921639	119.238	105	94	225	2504	33.186	7.600	0.209	1.243
ID274172	274172	57	66.450	19.752	24.096	0	79	79	2	1	-10921639	167.381	175	100	255	3515	43.463	4.800	0.181	1.181
ID274173	274173	None	40.334	4.855	28.764	0	79	79	2	1	-10921639	154.524	155	105	210	3245	26.828	2.000	0.098	1.031
ID274174	274174	53	48.224	14.483	28.968	0	79	79	2	1	-10921639	199.286	205	135	250	4185	32.260	6.205	0.111	1.231
ID274175	274175	None	45.709	26.195	28.577	0	79	79	2	1	-10921639	109.762	105	50	185	2305	40.604	2.000	0.147	0.691
ID274170	274170	None	46.010	13.000	0.000	0	79	79	2	1	-10921639	93.238	85	47	150	1958	29.462	4.800	0.253	1.277
ID274171	274171	56	59.808	9.225	20.231	0	79	79	2	1	-10921639	175.000	185	105	230	3675	37.947	2.000	0.163	1.293
ID274204	274204	54	59.446	8.450	31.538	0	80	80	2	1	-10921639	159.524	155	70	255	3350	47.379	7.600	0.168	0.968
ID274199	274199	None	53.706	23.000	0.000	0	80	80	2	1	-10921639	130.048	122	75	200	2731	35.325	7.600	0.221	1.335
ID274200	274200	26	48.204	23.499	15.469	0	80	80	2	1	-10921639	128.810	115	70	225	2705	39.620	3.200	0.170	0.943
ID274201	274201	56	53.001	8.174	19.227	0	80	80	2	1	-10921639	161.429	160	95	225	3390	34.718	2.000	0.158	1.268
ID274202	274202	57	67.980	20.171	24.057	0	80	80	2	1	-10921639	197.143	200	130	255	4140	38.065	3.200	0.173	1.529
ID274203	274203	53	61.100	15.057	29.278	0	80	80	2	1	-10921639	186.429	190	90	230	3915	36.781	4.800	0.179	1.537
ID274180	274180	None	40.419	12.011	15.052	0	81	81	2	1	-10921639	173.333	170	125	255	3640	31.438	7.600	0.069	0.709
ID274181	274181	26	58.696	23.361	15.285	0	81	81	2	1	-10921639	139.524	130	60	215	2930	41.289	2.000	0.173	0.995
ID274182	274182	58	42.694	15.950	21.642	0	81	81	2	1	-10921639	170.952	160	105	230	3590	32.001	2.000	0.088	0.863
ID274183	274183	53	53.236	16.365	28.001	0	81	81	2	1	-10921639	205.952	205	150	255	4325	28.706	4.800	0.153	1.909
ID274178	274178	None	41.357	16.512	8.808	0	81	81	2	1	-10921639	144.048	145	100	200	3025	24.577	4.800	0.178	1.771
ID274179	274179	59	42.453	0.000	12.000	0	81	81	2	1	-10921639	104.619	105	60	175	2197	28.519	4.800	0.199	1.217
ID274184	274184	54	57.986	7.784	31.183	0	81	81	2	1	-10921639	162.857	155	105	230	3420	36.796	2.000	0.144	1.114
ID274185	274185	None	42.630	21.446	31.667	0	81	81	2	1	-10921639	144.762	150	70	215	3040	37.198	7.600	0.094	0.668
ID274196	274196	58	44.761	17.943	23.107	0	82	82	2	1	-10921639	174.524	180	100	225	3665	32.323	7.600	0.112	1.091
ID274197	274197	None	41.600	5.587	27.028	0	82	82	2	1	-10921639	145.238	145	70	225	3050	40.450	6.337	0.099	0.650
ID274198	274198	53	49.543	14.717	27.856	0	82	82	2	1	-10921639	193.095	195	140	250	4055	33.071	2.000	0.110	1.158
ID274192	274192	None	40.017	12.193	10.926	0	82	82	2	1	-10921639	176.667	185	125	230	3710	28.911	2.000	0.078	0.879
ID274193	274193	59	57.776	0.000	12.000	0	82	82	2	1	-10921639	117.905	112	60	210	2476	43.799	2.000	0.200	0.898
ID274194	274194	None	59.043	8.648	15.517	0	82	82	2	1	-10921639	172.857	170	75	240	3630	48.103	2.000	0.134	0.848
ID274195	274195	26	57.319	24.076	14.610	0	82	82	2	1	-10921639	157.619	160	90	225	3310	34.843	2.000	0.160	1.250
ID274188	274188	26	87.234	23.156	14.997	0	83	83	2	1	-10921639	176.190	175	110	245	3700	40.771	4.800	0.274	1.861
ID274189	274189	58	58.259	18.740	23.839	0	83	83	2	1	-10921639	187.619	185	135	255	3940	38.653	2.000	0.130	1.119
ID274190	274190	53	55.654	16.843	28.337	0	83	83	2	1	-10921639	175.238	180	115	255	3680	38.421	2.000	0.116	0.947
ID274191	274191	None	60.542	8.412	31.834	0	83	83	2	1	-10921639	175.000	175	90	255	3675	44.805	2.000	0.154	1.042
ID274186	274186	60	45.812	23.000	0.000	0	83	83	2	1	-10921639	110.524	95	55	185	2321	34.057	4.800	0.246	1.280
ID274187	274187	59	43.549	0.000	12.000	0	83	83	2	1	-10921639	139.143	135	110	190	2922	22.007	4.800	0.222	2.297
ID274212	274212	58	43.946	19.507	23.521	0	84	84	2	1	-10921639	172.857	180	100	235	3630	39.799	4.800	0.104	0.818
ID274213	274213	None	43.468	21.974	32.290	0	84	84	2	1	-10921639	137.619	140	60	215	2890	42.268	4.800	0.166	0.927
ID274214	274214	None	47.360	18.000	36.000	0	84	84	2	1	-10921639	160.524	175	80	200	3371	33.719	3.200	0.196	1.560
ID274208	274208	59	42.554	0.000	12.000	0	84	84	2	1	-10921639	137.762	140	80	170	2893	24.114	4.800	0.214	2.011
ID274209	274209	61	45.470	8.687	16.401	0	84	84	2	1	-10921639	150.952	145	80	220	3170	36.559	2.000	0.120	0.887
ID274210	274210	26	41.179	23.841	15.607	0	84	84	2	1	-10921639	116.905	115	80	185	2455	30.392	2.000	0.124	0.851
ID274211	274211	62	54.525	16.349	19.355	0	84	84	2	1	-10921639	170.714	175	95	255	3585	47.018	2.000	0.118	0.768
ID274205	274205	60	45.520	23.000	0.000	0	84	84	2	1	-10921639	132.286	135	85	180	2778	27.608	4.800	0.198	1.585
ID274206	274206	None	43.601	11.962	2.309	0	84	84	2	1	-10921639	128.333	125	75	190	2695	25.852	7.600	0.154	1.322
ID274207	274207	63	49.625	11.863	10.916	0	84	84	2	1	-10921639	141.190	150	80	225	2965	36.363	7.600	0.131	0.901
ID274215	274215	63	42.990	11.284	10.914	0	85	85	2	1	-10921639	166.190	165	85	230	3490	42.571	2.000	0.101	0.718
ID274220	274220	65	46.242	15.100	26.194	0	85	85	2	1	-10921639	210.714	210	150	255	4425	29.038	4.800	0.112	1.456
ID274221	274221	64	45.654	14.503	29.674	0	85	85	2	1	-10921639	198.333	200	95	255	4165	39.697	4.800	0.113	1.013
ID274222	274222	67	53.492	8.816	31.971	0	85	85	2	1	-10921639	157.143	165	95	240	3300	37.067	2.000	0.143	1.061
ID274216	274216	None	43.443	13.853	12.309	0	85	85	2	1	-10921639	195.238	205	145	240	4100	31.164	5.994	0.103	1.171
ID274217	274217	61	53.536	8.772	16.464	0	85	85	2	1	-10921639	179.048	180	95	255	3760	39.263	4.800	0.153	1.209
ID274218	274218	26	59.001	23.403	15.962	0	85	85	2	1	-10921639	158.333	155	70	235	3325	36.102	2.000	0.180	1.336
ID274219	274219	62	41.661	15.974	20.231	0	85	85	2	1	-10921639	175.238	175	105	235	3680	36.245	2.000	0.073	0.656
ID274228	274228	64	47.528	14.065	29.612	0	86	86	2	1	-10921639	174.286	175	85	255	3660	46.078	2.000	0.090	0.622
ID274229	274229	67	60.187	8.773	31.897	0	86	86	2	1	-10921639	188.333	190	85	255	3955	44.898	6.383	0.171	1.225
ID274230	274230	None	41.231	18.000	36.000	0	86	86	2	1	-10921639	135.762	136	105	165	2851	20.907	4.800	0.184	2.018
ID274224	274224	61	79.097	9.776	16.077	0	86	86	2	1	-10921639	177.143	170	125	255	3720	39.578	2.000	0.216	1.589
ID274225	274225	26	59.022	23.647	15.738	0	86	86	2	1	-10921639	137.143	140	75	230	2880	46.113	2.000	0.155	0.799
ID274226	274226	62	40.216	15.525	21.766	0	86	86	2	1	-10921639	179.762	180	140	230	3775	21.764	4.800	0.116	1.722
ID274227	274227	65	43.510	16.152	27.219	0	86	86	2	1	-10921639	195.000	200	150	230	4095	23.611	4.800	0.113	1.672
ID274223	274223	59	47.517	0.000	13.000	0	86	86	2	1	-10921639	136.429	135	95	190	2865	27.535	2.000	0.197	1.632
ID274231	274231	None	46.283	28.000	3.000	0	87	87	2	1	-10921639	116.000	125	70	155	2436	27.989	3.200	0.245	1.629
ID274236	274236	26	71.285	23.608	15.907	0	87	87	2	1	-10921639	153.571	140	90	255	3225	46.775	2.000	0.201	1.101
ID274237	274237	65	61.719	15.791	28.215	0	87	87	2	1	-10921639	199.762	205	75	255	4195	42.204	4.800	0.169	1.369
ID274238	274238	64	50.672	13.226	29.760	0	87	87	2	1	-10921639	197.857	210	105	255	4155	49.360	6.111	0.113	0.815
ID274239	274239	None	52.065	0.000	36.000	0	87	87	2	1	-10921639	93.238	100	47	145	1958	37.038	3.200	0.319	1.217
ID274232	274232	59	40.420	0.000	12.000	0	87	87	2	1	-10921639	136.143	135	85	185	2859	29.359	7.600	0.198	1.534
ID274233	274233	66	64.482	15.237	13.732	0	87	87	2	1	-10921639	195.476	195	135	255	4105	34.782	4.800	0.160	1.553
ID274234	274234	None	49.409	5.351	15.544	0	87	87	2	1	-10921639	145.476	145	80	220	3055	38.565	2.000	0.117	0.788
ID274235	274235	61	52.644	8.690	15.956	0	87	87	2	1	-10921639	166.429	165	110	250	3495	37.820	2.000	0.110	0.875
ID274244	274244	None	40.514	20.303	20.745	0	88	88	2	1	-10921639	166.667	165	110	220	3500	30.139	2.000	0.118	1.168
ID274245	274245	65	48.622	16.814	25.484	0	88	88	2	1	-10921639	208.571	215	120	255	4380	33.732	7.600	0.106	1.184
ID274246	274246	67	43.552	7.892	30.924	0	88	88	2	1	-10921639	148.810	150	85	200	3125	38.920	2.000	0.122	0.831
ID274247	274247	64	40.636	13.355	30.830	0	88	88	2	1	-10921639	149.524	145	90	235	3140	36.260	2.000	0.080	0.613
ID274240	274240	66	56.950	14.601	12.449	0	88	88	2	1	-10921639	193.333	190	150	250	4060	27.988	4.800	0.161	1.913
ID274241	274241	61	61.982	9.898	15.099	0	88	88	2	1	-10921639	164.286	160	95	235	3450	40.351	2.000	0.160	1.123
ID274242	274242	26	48.557	23.323	15.168	0	88	88	2	1	-10921639	126.905	120	80	180	2665	30.474	2.000	0.180	1.273
ID274243	274243	70	40.304	18.909	18.263	0	88	88	2	1	-10921639	160.714	165	80	220	3375	37.825	3.200	0.090	0.705
ID274256	274256	65	46.945	15.808	25.392	0	89	89	2	1	-10921639	220.952	225	165	255	4640	29.691	7.600	0.099	1.337
ID274257	274257	None	59.895	17.083	27.835	0	89	89	2	1	-10921639	218.095	235	140	255	4580	36.725	4.800	0.151	1.562
ID274258	274258	67	64.387	7.825	30.567	0	89	89	2	1	-10921639	163.333	155	100	245	3430	45.203	2.000	0.156	0.977
ID274259	274259	68	45.889	22.191	32.052	0	89	89	2	1	-10921639	125.476	130	75	175	2635	30.533	7.600	0.149	1.063
ID274252	274252	26	61.875	23.723	15.168	0	89	89	2	1	-10921639	127.143	120	65	195	2670	37.033	4.800	0.266	1.442
ID274253	274253	61	40.901	10.082	15.815	0	89	89	2	1	-10921639	154.762	160	90	210	3250	35.794	4.800	0.114	0.887
ID274254	274254	70	43.410	18.282	19.827	0	89	89	2	1	-10921639	168.095	165	120	220	3530	30.351	2.000	0.113	1.128
ID274255	274255	None	41.272	28.000	24.000	0	89	89	2	1	-10921639	113.048	125	60	165	2374	34.103	4.800	0.231	1.243
ID274248	274248	None	50.661	0.000	0.000	0	89	89	2	1	-10921639	98.333	95	61	165	2065	29.776	4.800	0.279	1.442
ID274249	274249	None	56.036	19.000	0.000	0	89	89	2	1	-10921639	148.952	150	84	200	3128	37.181	2.000	0.193	1.296
ID274250	274250	69	52.438	10.069	10.581	0	89	89	2	1	-10921639	153.810	145	80	235	3230	43.038	2.000	0.140	0.880
ID274251	274251	66	59.852	14.894	13.423	0	89	89	2	1	-10921639	191.905	190	120	255	4030	35.619	4.800	0.174	1.601
ID274260	274260	69	43.809	9.550	12.338	0	90	90	2	1	-10921639	165.476	160	90	225	3475	31.061	2.000	0.128	1.209
ID274261	274261	26	69.764	23.815	14.864	0	90	90	2	1	-10921639	153.571	165	75	215	3225	46.775	2.000	0.217	1.172
ID274262	274262	65	61.748	14.751	25.805	0	90	90	2	1	-10921639	193.571	205	95	255	4065	46.264	2.000	0.121	0.906
ID274263	274263	68	55.444	21.775	31.705	0	90	90	2	1	-10921639	144.524	145	75	210	3035	34.275	4.800	0.192	1.357
ID274280	274280	69	56.096	9.745	15.089	0	91	91	2	1	-10921639	182.143	185	125	250	3825	35.376	3.200	0.127	1.162
ID274281	274281	70	45.885	19.412	20.329	0	91	91	2	1	-10921639	191.190	195	115	235	4015	29.534	3.200	0.135	1.539
ID274282	274282	65	42.802	14.799	24.161	0	91	91	2	1	-10921639	196.190	200	130	255	4120	26.453	4.800	0.100	1.348
ID274283	274283	67	82.321	8.542	30.930	0	91	91	2	1	-10921639	179.286	195	100	255	3765	51.944	2.000	0.219	1.240
ID274268	274268	None	56.214	21.896	32.007	0	92	92	2	1	-10921639	131.667	125	65	200	2765	31.517	2.000	0.206	1.428
ID274264	274264	None	40.652	6.599	9.044	0	92	92	2	1	-10921639	145.714	150	60	195	3060	32.492	2.000	0.140	1.099
ID274265	274265	70	53.181	19.702	20.131	0	92	92	2	1	-10921639	171.667	170	85	255	3605	48.896	2.000	0.123	0.767
ID274266	274266	71	59.804	15.359	27.412	0	92	92	2	1	-10921639	199.048	190	145	255	4180	32.735	4.800	0.133	1.432
ID274267	274267	67	74.112	7.773	29.868	0	92	92	2	1	-10921639	188.095	170	90	255	3950	49.862	2.000	0.176	1.132
ID274276	274276	None	42.137	28.000	36.000	0	93	93	2	1	-10921639	104.714	110	56	155	2199	26.590	6.344	0.218	1.412
ID274272	274272	70	49.451	19.951	20.612	0	93	93	2	1	-10921639	178.810	190	90	245	3755	40.771	2.000	0.111	0.875
ID274273	274273	None	43.561	25.258	27.340	0	93	93	2	1	-10921639	136.190	135	80	190	2860	33.163	3.200	0.140	1.006
ID274274	274274	71	57.557	17.681	29.093	0	93	93	2	1	-10921639	197.619	205	125	255	4150	35.377	3.200	0.133	1.311
ID274275	274275	67	72.247	8.678	31.019	0	93	93	2	1	-10921639	184.762	180	85	255	3880	49.307	2.000	0.176	1.123
ID274269	274269	None	56.341	13.559	11.183	0	93	93	2	1	-10921639	159.762	160	75	230	3355	40.941	2.000	0.166	1.111
ID274270	274270	None	40.109	0.000	14.000	0	93	93	2	1	-10921639	170.619	165	130	225	3583	27.174	7.600	0.126	1.404
ID274271	274271	None	45.950	9.514	15.451	0	93	93	2	1	-10921639	161.429	155	115	205	3390	30.420	2.000	0.121	1.150
ID274277	274277	None	41.756	0.000	11.000	0	94	94	2	1	-10921639	136.524	130	103	185	2867	26.602	4.800	0.210	1.781
ID274278	274278	70	51.518	19.505	18.473	0	94	94	2	1	-10921639	185.476	180	105	245	3895	42.659	4.800	0.113	0.880
ID274279	274279	None	55.966	15.034	24.814	0	94	94	2	1	-10921639	195.476	205	95	255	4105	45.329	3.200	0.137	1.040
ID274304	274304	None	63.948	17.000	36.000	0	95	95	2	1	-10921639	143.238	145	89	215	3008	36.086	2.000	0.265	1.664
ID274302	274302	None	59.208	11.698	14.575	0	95	95	2	1	-10921639	205.476	200	140	255	4315	33.276	6.091	0.142	1.539
ID274303	274303	72	43.339	23.943	15.324	0	95	95	2	1	-10921639	126.905	130	55	195	2665	38.356	7.600	0.133	0.775
ID274284	274284	72	47.688	23.637	15.531	0	96	96	2	1	-10921639	126.667	120	55	195	2660	40.630	2.000	0.150	0.815
ID274285	274285	None	53.325	14.599	21.907	0	96	96	2	1	-10921639	219.048	220	160	255	4600	28.134	4.800	0.135	1.858
ID274286	274286	None	44.834	10.276	14.432	0	97	97	2	1	-10921639	160.476	160	100	235	3370	37.347	7.600	0.113	0.872
ID274287	274287	72	47.292	24.146	15.371	0	97	97	2	1	-10921639	134.762	140	60	200	2830	34.441	6.314	0.143	0.979
ID274288	274288	73	54.516	10.587	25.829	0	97	97	2	1	-10921639	206.905	200	135	255	4345	35.794	4.800	0.124	1.275
ID274289	274289	74	53.393	13.704	30.008	0	97	97	2	1	-10921639	182.619	180	90	255	3835	46.033	2.000	0.098	0.706
ID274290	274290	75	69.830	21.243	32.282	0	97	97	2	1	-10921639	159.524	145	115	255	3350	39.840	2.000	0.184	1.243
ID274294	274294	77	54.209	23.000	0.000	0	98	98	2	1	-10921639	145.524	150	100	195	3056	31.335	4.800	0.212	1.626
ID274295	274295	None	40.857	5.105	7.570	0	98	98	2	1	-10921639	111.905	110	55	165	2350	30.061	2.000	0.165	1.054
ID274300	274300	74	53.715	13.104	30.116	0	98	98	2	1	-10921639	175.952	175	85	255	3695	40.854	2.000	0.134	1.015
ID274301	274301	75	52.705	22.249	32.198	0	98	98	2	1	-10921639	140.238	135	75	205	2945	36.003	2.000	0.171	1.138
ID274296	274296	78	44.248	20.160	20.889	0	98	98	2	1	-10921639	162.143	165	115	235	3405	29.605	4.800	0.110	1.089
ID274297	274297	76	47.233	14.762	23.851	0	98	98	2	1	-10921639	205.714	200	160	255	4320	27.626	4.800	0.133	1.745
ID274298	274298	73	41.115	10.372	26.921	0	98	98	2	1	-10921639	169.762	175	100	230	3565	38.421	2.000	0.082	0.666
ID274299	274299	79	41.851	5.955	29.931	0	98	98	2	1	-10921639	128.333	130	35	200	2695	39.253	2.000	0.110	0.648
ID274308	274308	76	61.044	15.740	24.017	0	99	99	2	1	-10921639	209.524	220	125	255	4400	40.122	7.600	0.149	1.356
ID274309	274309	79	47.253	5.723	27.021	0	99	99	2	1	-10921639	155.952	150	115	225	3275	25.914	6.373	0.129	1.379
ID274310	274310	None	45.050	18.000	36.000	0	99	99	2	1	-10921639	110.952	126	45	170	2330	33.939	4.800	0.255	1.329
ID274305	274305	77	47.880	23.000	0.000	0	99	99	2	1	-10921639	146.619	140	75	235	3079	40.488	7.600	0.147	0.928
ID274306	274306	None	44.948	17.674	14.024	0	99	99	2	1	-10921639	159.286	165	110	245	3345	33.327	2.000	0.128	1.082
ID274307	274307	78	47.994	20.109	21.876	0	99	99	2	1	-10921639	141.190	145	65	230	2965	41.710	7.600	0.091	0.563
ID274292	274292	80	49.992	23.974	15.436	0	100	100	2	1	-10921639	151.190	160	70	230	3175	43.443	2.000	0.149	0.903
ID274293	274293	76	60.290	14.301	23.421	0	100	100	2	1	-10921639	221.190	235	150	255	4645	35.458	4.800	0.169	1.808
ID274291	274291	None	59.008	0.000	11.000	0	100	100	2	1	-10921639	153.762	150	105	215	3229	35.781	7.600	0.188	1.360
ID274311	274311	77	49.353	22.920	0.766	0	101	101	2	1	-10921639	129.286	125	65	190	2715	40.844	7.600	0.192	1.019
ID274316	274316	None	42.466	1.061	18.724	0	101	101	2	1	-10921639	158.095	165	90	225	3320	40.696	7.600	0.148	1.001
ID274317	274317	76	40.253	13.990	22.485	0	101	101	2	1	-10921639	147.143	140	90	205	3090	27.275	6.337	0.142	1.339
ID274318	274318	79	51.044	7.902	26.594	0	101	101	2	1	-10921639	164.286	155	110	215	3450	28.473	2.000	0.149	1.493
ID274312	274312	None	46.672	13.016	6.380	0	101	101	2	1	-10921639	137.857	145	70	205	2895	34.408	2.000	0.148	1.031
ID274313	274313	81	40.772	13.256	13.124	0	101	101	2	1	-10921639	143.333	150	75	205	3010	39.476	2.000	0.093	0.617
ID274314	274314	None	46.183	16.042	14.784	0	101	101	2	1	-10921639	151.667	155	60	225	3185	43.282	7.600	0.093	0.594
ID274315	274315	80	46.187	24.029	14.967	0	101	101	2	1	-10921639	130.952	130	70	195	2750	33.934	2.000	0.130	0.888
ID274324	274324	None	45.813	24.088	28.723	0	102	102	2	1	-10921639	126.667	115	95	195	2660	28.781	2.000	0.150	1.147
ID274319	274319	77	41.259	23.532	0.906	0	102	102	2	1	-10921639	153.810	155	75	210	3230	34.202	4.800	0.161	1.247
ID274320	274320	81	44.107	13.739	12.268	0	102	102	2	1	-10921639	149.048	145	105	200	3130	28.923	7.600	0.141	1.271
ID274321	274321	None	52.227	0.000	13.000	0	102	102	2	1	-10921639	163.476	160	112	220	3433	33.381	4.800	0.192	1.577
ID274322	274322	80	46.487	23.733	15.197	0	102	102	2	1	-10921639	120.952	130	45	195	2540	41.792	2.000	0.129	0.661
ID274323	274323	79	64.565	5.411	26.309	0	102	102	2	1	-10921639	139.524	140	55	235	2930	46.848	2.000	0.217	1.064
ID274325	274325	77	51.243	22.000	0.000	0	103	103	2	1	-10921639	126.667	130	75	190	2660	28.508	4.800	0.230	1.663
ID274326	274326	None	52.339	28.000	10.000	0	103	103	2	1	-10921639	101.857	94	50	195	2139	37.974	2.000	0.225	0.985
ID274327	274327	None	47.354	18.889	13.168	0	103	103	2	1	-10921639	146.667	140	95	210	3080	29.930	2.000	0.133	1.148
ID274328	274328	83	67.133	10.249	28.206	0	103	103	2	1	-10921639	148.333	140	95	230	3115	43.021	3.200	0.183	1.065
ID274332	274332	None	42.566	4.995	26.706	0	104	104	2	1	-10921639	128.333	130	80	195	2695	32.068	4.800	0.155	1.075
ID274333	274333	83	46.096	9.602	27.762	0	104	104	2	1	-10921639	129.286	130	55	215	2715	39.347	2.000	0.115	0.678
ID274329	274329	77	41.639	20.000	0.000	0	104	104	2	1	-10921639	124.810	110	79	185	2621	32.875	2.000	0.163	1.063
ID274330	274330	None	46.186	8.838	15.775	0	104	104	2	1	-10921639	143.333	145	80	200	3010	33.141	4.800	0.136	1.034
ID274331	274331	None	40.975	14.000	22.000	0	104	104	2	1	-10921639	139.048	150	70	175	2920	31.009	4.800	0.156	1.209
ID274348	274348	83	42.294	9.026	25.387	0	105	105	2	1	-10921639	150.000	150	100	205	3150	32.288	7.600	0.115	0.955
ID274349	274349	84	43.611	17.000	30.000	0	105	105	2	1	-10921639	135.000	130	90	180	2835	25.249	4.800	0.198	1.770
ID274346	274346	None	40.561	16.671	9.460	0	105	105	2	1	-10921639	106.667	100	30	170	2240	32.838	4.800	0.184	1.012
ID274347	274347	None	46.851	23.941	15.824	0	105	105	2	1	-10921639	144.048	145	75	210	3025	40.019	2.000	0.144	0.905
ID274334	274334	None	41.062	12.733	10.436	0	106	106	2	1	-10921639	130.000	125	80	190	2730	31.820	2.000	0.139	0.995
ID274335	274335	None	42.078	12.986	23.900	0	106	106	2	1	-10921639	146.667	145	105	205	3080	30.221	2.000	0.120	1.041
ID274336	274336	83	47.256	8.458	28.299	0	106	106	2	1	-10921639	156.190	150	115	235	3280	29.829	6.099	0.139	1.276
ID274337	274337	84	41.261	16.945	29.180	0	106	106	2	1	-10921639	138.810	140	90	195	2915	25.831	2.000	0.128	1.220
ID274340	274340	None	43.857	7.198	21.752	0	107	107	2	1	-10921639	135.952	130	90	195	2855	26.297	4.800	0.146	1.316
ID274341	274341	None	56.102	21.766	31.704	0	107	107	2	1	-10921639	138.333	135	80	200	2905	35.332	2.000	0.176	1.170
ID274338	274338	86	41.775	23.000	0.000	0	107	107	2	1	-10921639	124.762	120	85	195	2620	31.821	3.200	0.206	1.338
ID274339	274339	87	42.443	23.677	15.788	0	107	107	2	1	-10921639	133.333	130	80	175	2800	27.172	6.314	0.157	1.334
ID274342	274342	86	60.497	23.000	0.000	0	108	108	2	1	-10921639	111.143	95	70	175	2334	34.306	4.800	0.306	1.516
ID274343	274343	87	68.162	23.683	15.357	0	108	108	2	1	-10921639	134.762	130	75	220	2830	44.679	2.000	0.257	1.233
ID274344	274344	None	61.861	12.706	24.110	0	108	108	2	1	-10921639	145.714	135	85	220	3060	37.158	2.000	0.186	1.227
ID274345	274345	None	56.096	11.920	32.368	0	108	108	2	1	-10921639	137.619	135	85	220	2890	36.593	2.000	0.162	1.048
ID274350	274350	86	54.835	22.893	0.671	0	109	109	2	1	-10921639	140.000	135	65	235	2940	43.474	4.800	0.211	1.122
ID274351	274351	87	64.589	23.961	15.208	0	109	109	2	1	-10921639	145.000	140	85	230	3045	45.305	2.000	0.169	0.924
ID274352	274352	None	40.855	0.000	20.000	0	109	109	2	1	-10921639	153.667	140	105	215	3227	34.429	2.000	0.140	1.093
ID274353	274353	88	58.898	17.123	30.281	0	109	109	2	1	-10921639	144.286	160	75	205	3030	37.858	7.600	0.203	1.285
ID274354	274354	None	48.195	3.000	36.000	0	109	109	2	1	-10921639	92.238	75	51	155	1937	34.829	2.000	0.231	0.993
ID274367	274367	86	63.351	23.000	0.000	0	110	110	2	1	-10921639	196.095	195	90	255	4118	42.709	4.800	0.185	1.430
ID274368	274368	None	41.242	28.000	11.000	0	110	110	2	1	-10921639	108.143	105	55	150	2271	27.238	4.800	0.215	1.403
ID274369	274369	88	60.083	18.930	31.477	0	110	110	2	1	-10921639	168.333	170	65	255	3535	51.777	4.800	0.185	1.016
ID274370	274370	None	59.035	20.644	31.911	0	110	110	2	1	-10921639	167.857	175	95	255	3525	45.016	7.600	0.175	1.112
ID274364	274364	87	46.279	24.132	15.695	0	111	111	2	1	-10921639	139.286	135	95	215	2925	32.376	2.000	0.121	0.927
ID274365	274365	None	51.732	28.000	20.000	0	111	111	2	1	-10921639	127.333	126	65	200	2674	41.217	2.000	0.170	0.899
ID274366	274366	89	78.589	9.114	28.009	0	111	111	2	1	-10921639	165.714	165	80	255	3480	47.389	2.000	0.216	1.242
ID274362	274362	86	46.318	23.236	1.711	0	111	111	2	1	-10921639	150.238	150	100	220	3155	33.818	2.000	0.116	0.921
ID274363	274363	None	43.005	6.260	14.712	0	111	111	2	1	-10921639	143.810	140	90	190	3020	25.343	4.800	0.144	1.425
ID274356	274356	86	50.002	23.315	0.594	0	112	112	2	1	-10921639	178.810	175	100	255	3755	45.604	7.600	0.145	0.992
ID274357	274357	90	43.025	3.241	8.430	0	112	112	2	1	-10921639	129.524	120	80	185	2720	26.547	2.000	0.134	1.155
ID274358	274358	87	69.471	23.817	15.211	0	112	112	2	1	-10921639	132.381	120	75	230	2780	51.832	2.000	0.176	0.765
ID274359	274359	None	52.971	4.970	26.990	0	112	112	2	1	-10921639	134.762	130	70	215	2830	36.279	2.000	0.146	0.947
ID274355	274355	None	44.882	11.000	0.000	0	112	112	2	1	-10921639	118.238	120	60	190	2483	30.672	4.800	0.209	1.333
ID274360	274360	89	46.761	9.106	28.113	0	112	112	2	1	-10921639	125.238	125	80	180	2630	27.680	4.800	0.179	1.375
ID274361	274361	None	78.045	22.213	32.513	0	112	112	2	1	-10921639	165.952	165	80	255	3485	50.784	2.000	0.241	1.268
ID274375	274375	90	40.539	4.343	7.101	0	113	113	2	1	-10921639	110.000	110	60	155	2310	25.690	4.800	0.210	1.488
ID274376	274376	None	56.132	16.455	8.319	0	113	113	2	1	-10921639	178.810	180	130	235	3755	25.783	4.800	0.193	2.241
ID274377	274377	87	63.461	23.926	14.672	0	113	113	2	1	-10921639	159.524	155	90	225	3350	41.560	2.000	0.182	1.184
ID274378	274378	None	45.197	21.064	28.063	0	113	113	2	1	-10921639	135.000	140	55	195	2835	36.606	3.200	0.128	0.837
ID274379	274379	None	45.252	0.000	36.000	0	113	113	2	1	-10921639	102.095	94	79	170	2144	27.197	4.800	0.257	1.536
ID274380	274380	86	76.538	23.000	0.000	0	114	114	2	1	-10921639	182.143	180	108	255	3825	42.037	4.800	0.243	1.693
ID274381	274381	92	43.268	12.861	13.550	0	114	114	2	1	-10921639	146.190	145	50	210	3070	45.550	2.000	0.108	0.625
ID274382	274382	87	49.690	23.520	15.751	0	114	114	2	1	-10921639	153.095	160	80	255	3215	46.650	7.600	0.096	0.575
ID274383	274383	93	47.911	0.000	18.000	0	114	114	2	1	-10921639	151.571	150	100	190	3183	23.036	6.123	0.200	2.196
ID274384	274384	None	45.181	10.656	27.302	0	114	114	2	1	-10921639	154.048	155	85	200	3235	29.607	6.359	0.142	1.298
ID274389	274389	86	80.610	23.000	0.000	0	115	115	2	1	-10921639	198.714	195	130	255	4173	38.834	4.800	0.238	1.965
ID274390	274390	None	41.922	0.000	12.000	0	115	115	2	1	-10921639	163.381	160	117	205	3431	28.666	6.391	0.168	1.640
ID274391	274391	92	48.157	13.900	12.533	0	115	115	2	1	-10921639	133.095	140	75	200	2795	32.229	2.000	0.163	1.159
ID274392	274392	87	45.969	23.781	15.805	0	115	115	2	1	-10921639	133.810	125	55	210	2810	35.844	2.000	0.112	0.751
ID274393	274393	93	52.409	0.000	19.000	0	115	115	2	1	-10921639	150.952	155	90	205	3170	32.372	4.800	0.219	1.672
ID274372	274372	87	70.317	24.016	15.105	0	116	116	2	1	-10921639	154.048	145	105	255	3235	38.361	2.000	0.211	1.401
ID274373	274373	None	44.463	3.592	16.143	0	116	116	2	1	-10921639	150.000	145	95	225	3150	35.461	2.000	0.123	0.928
ID274374	274374	None	42.443	20.090	22.581	0	116	116	2	1	-10921639	124.286	125	50	195	2610	33.215	7.600	0.156	1.007
ID274371	274371	None	46.511	9.066	9.701	0	116	116	2	1	-10921639	128.333	135	60	165	2695	27.628	4.800	0.189	1.474
ID274388	274388	None	41.748	22.595	20.556	0	117	117	2	1	-10921639	147.381	155	60	195	3095	33.527	7.600	0.151	1.152
ID274385	274385	None	56.695	23.000	0.000	0	117	117	2	1	-10921639	183.143	185	140	255	3846	32.953	7.600	0.205	1.894
ID274386	274386	94	45.668	0.000	12.000	0	117	117	2	1	-10921639	144.857	150	98	190	3042	30.950	4.800	0.163	1.310
ID274387	274387	87	49.739	24.138	15.245	0	117	117	2	1	-10921639	131.905	125	75	220	2770	40.108	2.000	0.130	0.757
ID274396	274396	None	54.551	5.464	26.410	0	118	118	2	1	-10921639	134.048	135	80	215	2815	39.863	2.000	0.163	0.943
ID274397	274397	None	40.580	21.304	31.844	0	118	118	2	1	-10921639	149.762	145	105	205	3145	31.839	4.800	0.098	0.837
ID274394	274394	94	45.279	0.000	13.000	0	118	118	2	1	-10921639	142.619	140	105	180	2995	24.068	7.600	0.185	1.847
ID274395	274395	87	73.493	23.278	15.074	0	118	118	2	1	-10921639	177.143	180	115	255	3720	41.490	4.800	0.205	1.455
ID274404	274404	None	44.277	11.000	0.000	0	119	119	2	1	-10921639	122.333	115	79	185	2569	23.796	4.800	0.206	1.754
ID274406	274406	None	42.047	5.729	11.535	0	119	119	2	1	-10921639	145.714	135	85	225	3060	35.927	7.600	0.120	0.867
ID274408	274408	87	67.957	24.092	15.546	0	119	119	2	1	-10921639	157.857	145	100	255	3315	39.356	2.000	0.211	1.399
ID274410	274410	None	50.044	19.379	19.264	0	119	119	2	1	-10921639	138.095	135	70	250	2900	43.974	2.000	0.131	0.727
ID274411	274411	None	58.934	11.723	28.002	0	119	119	2	1	-10921639	135.476	140	75	195	2845	40.525	3.200	0.184	1.037
ID274405	274405	87	99.004	24.045	15.036	0	120	120	2	1	-10921639	159.048	145	85	255	3340	57.893	2.000	0.284	1.214
ID274407	274407	95	51.429	0.000	19.000	0	120	120	2	1	-10921639	181.095	175	110	255	3803	36.277	7.600	0.151	1.307
ID274409	274409	None	53.784	8.965	30.656	0	120	120	2	1	-10921639	133.333	135	50	200	2800	38.869	3.200	0.166	0.978
ID274403	274403	96	41.858	23.761	1.348	0	120	120	2	1	-10921639	144.048	140	85	235	3025	41.851	6.237	0.156	0.932
ID274398	274398	None	53.191	17.000	0.000	0	121	121	2	1	-10921639	147.524	145	100	195	3098	29.265	3.200	0.200	1.682
ID274399	274399	96	69.409	23.000	0.000	0	121	121	2	1	-10921639	132.381	112	79	205	2780	42.419	3.200	0.264	1.304
ID274400	274400	87	51.738	22.859	15.821	0	121	121	2	1	-10921639	162.143	165	110	205	3405	30.967	4.800	0.171	1.532
ID274401	274401	95	49.686	0.534	19.151	0	121	121	2	1	-10921639	160.476	160	80	215	3370	36.671	4.800	0.166	1.246
ID274402	274402	None	43.890	14.625	30.065	0	121	121	2	1	-10921639	140.238	145	75	200	2945	37.466	2.000	0.119	0.793
ID274412	274412	87	58.498	23.548	15.198	0	122	122	2	1	-10921639	138.095	150	50	215	2900	49.078	2.000	0.169	0.814
ID274413	274413	None	50.040	2.358	16.242	0	122	122	2	1	-10921639	175.952	180	135	235	3695	30.316	6.083	0.122	1.264
ID274414	274414	None	43.917	10.760	20.788	0	122	122	2	1	-10921639	110.952	105	70	175	2330	31.009	2.000	0.158	0.978
ID274415	274415	None	56.020	3.000	36.000	0	122	122	2	1	-10921639	116.857	110	47	190	2454	39.209	2.000	0.218	1.065
ID274420	274420	None	52.852	12.000	0.000	0	123	123	2	1	-10921639	136.571	140	65	195	2868	34.995	2.000	0.200	1.302
ID274421	274421	None	53.919	3.056	8.392	0	123	123	2	1	-10921639	132.619	130	55	220	2785	48.750	2.000	0.142	0.676
ID274422	274422	87	52.550	22.221	15.316	0	123	123	2	1	-10921639	141.429	140	70	190	2970	34.137	2.000	0.191	1.330
ID274423	274423	None	41.890	18.000	36.000	0	123	123	2	1	-10921639	141.571	140	84	210	2973	39.210	3.200	0.121	0.781
ID274416	274416	98	46.656	0.687	13.884	0	124	124	2	1	-10921639	184.524	180	125	230	3875	32.361	4.800	0.137	1.378
ID274417	274417	None	41.167	6.074	14.130	0	124	124	2	1	-10921639	128.333	125	85	195	2695	30.014	2.000	0.113	0.871
ID274418	274418	87	58.248	23.738	15.498	0	124	124	2	1	-10921639	113.810	105	25	220	2390	43.844	2.000	0.218	0.928
ID274419	274419	None	42.384	19.094	23.355	0	124	124	2	1	-10921639	116.190	110	80	200	2440	33.686	7.600	0.104	0.648
ID274424	274424	None	48.863	18.123	6.798	0	125	125	2	1	-10921639	134.286	125	105	200	2820	26.893	7.600	0.158	1.364
ID274425	274425	98	45.561	2.769	15.802	0	125	125	2	1	-10921639	164.048	165	65	235	3445	41.189	2.000	0.115	0.824
ID274426	274426	87	55.961	23.178	15.516	0	125	125	2	1	-10921639	150.238	150	90	205	3155	32.729	4.800	0.210	1.592
ID274427	274427	None	48.262	16.943	29.946	0	125	125	2	1	-10921639	140.952	135	75	215	2960	40.485	2.000	0.130	0.803
ID274433	274433	None	43.975	13.493	11.747	0	126	126	2	1	-10921639	142.619	135	105	185	2995	25.574	4.800	0.157	1.516
ID274434	274434	87	71.159	23.195	15.066	0	126	126	2	1	-10921639	115.714	105	55	195	2430	38.739	2.000	0.318	1.441
ID274435	274435	None	46.702	22.963	24.327	0	126	126	2	1	-10921639	150.476	155	95	220	3160	32.631	6.341	0.127	1.039
ID274428	274428	99	43.094	0.000	12.000	0	127	127	2	1	-10921639	162.190	160	95	205	3406	29.468	4.800	0.153	1.464
ID274429	274429	None	47.153	10.906	15.396	0	127	127	2	1	-10921639	137.381	130	85	210	2885	29.607	6.267	0.141	1.146
ID274430	274430	87	63.957	23.933	15.280	0	127	127	2	1	-10921639	134.286	130	75	205	2820	36.410	2.000	0.238	1.419
ID274431	274431	None	47.763	0.000	22.000	0	127	127	2	1	-10921639	131.000	120	84	190	2751	33.294	7.600	0.164	1.109
ID274432	274432	None	47.771	16.525	31.004	0	127	127	2	1	-10921639	170.476	170	105	225	3580	31.301	4.800	0.147	1.400
ID274460	274460	87	52.340	24.256	15.284	0	128	128	2	1	-10921639	135.714	130	90	195	2850	30.012	2.000	0.180	1.377
ID274461	274461	102	43.120	22.939	29.005	0	128	128	2	1	-10921639	151.429	145	105	200	3180	28.598	3.200	0.148	1.369
ID274462	274462	None	43.742	2.000	36.000	0	128	128	2	1	-10921639	94.286	85	51	170	1980	34.056	2.000	0.205	0.941
ID274457	274457	None	41.453	11.000	0.000	0	128	128	2	1	-10921639	109.238	110	50	170	2294	30.022	6.321	0.207	1.249
ID274458	274458	None	54.325	23.000	0.000	0	128	128	2	1	-10921639	109.143	115	20	180	2292	46.813	3.200	0.241	0.907
ID274459	274459	99	74.957	0.000	13.000	0	128	128	2	1	-10921639	171.095	170	100	255	3593	48.663	6.388	0.241	1.366
ID274436	274436	99	41.094	0.000	13.000	0	129	129	2	1	-10921639	181.762	190	120	225	3817	31.458	4.800	0.164	1.629
ID274437	274437	87	60.439	23.499	15.185	0	129	129	2	1	-10921639	156.667	165	90	210	3290	37.126	4.800	0.229	1.574
ID274438	274438	102	40.903	23.776	28.465	0	129	129	2	1	-10921639	152.619	160	90	205	3205	34.555	7.600	0.137	1.065
ID274439	274439	None	45.122	6.696	9.258	0	130	130	2	1	-10921639	134.762	135	70	180	2830	31.443	6.141	0.182	1.321
ID274440	274440	87	86.171	23.963	15.144	0	130	130	2	1	-10921639	145.952	140	60	235	3065	49.513	2.000	0.266	1.239
ID274441	274441	101	62.656	13.549	21.502	0	130	130	2	1	-10921639	143.571	135	65	195	3015	36.371	4.800	0.241	1.533
ID274442	274442	None	52.428	4.303	27.037	0	130	130	2	1	-10921639	132.381	145	60	195	2780	35.903	3.200	0.202	1.238
ID274444	274444	103	45.253	14.884	10.617	0	131	131	2	1	-10921639	119.524	115	80	160	2510	25.045	4.800	0.223	1.740
ID274445	274445	None	42.399	19.345	15.138	0	131	131	2	1	-10921639	115.476	110	70	180	2425	28.935	7.600	0.162	1.114
ID274446	274446	104	46.393	2.982	16.860	0	131	131	2	1	-10921639	140.952	135	70	200	2960	36.112	2.000	0.150	1.019
ID274447	274447	101	47.439	14.099	21.213	0	131	131	2	1	-10921639	145.000	150	70	215	3045	38.601	2.000	0.127	0.847
ID274448	274448	None	45.636	23.575	30.629	0	131	131	2	1	-10921639	131.190	130	80	195	2755	33.163	4.800	0.177	1.189
ID274443	274443	105	46.798	23.000	0.000	0	131	131	2	1	-10921639	130.000	125	80	210	2730	35.570	2.000	0.179	1.112
ID274452	274452	104	45.109	3.256	15.462	0	132	132	2	1	-10921639	142.381	140	85	230	2990	41.822	2.000	0.106	0.652
ID274453	274453	87	45.269	24.358	15.798	0	132	132	2	1	-10921639	125.714	125	75	190	2640	32.722	2.000	0.158	1.050
ID274454	274454	None	46.037	10.787	27.720	0	132	132	2	1	-10921639	122.143	130	35	220	2565	42.678	7.600	0.112	0.577
ID274449	274449	105	45.480	23.000	0.000	0	132	132	2	1	-10921639	140.810	135	75	210	2957	32.298	4.800	0.170	1.267
ID274450	274450	103	45.687	14.829	11.252	0	132	132	2	1	-10921639	125.952	130	50	195	2645	33.787	2.000	0.139	0.910
ID274451	274451	None	55.608	0.000	13.000	0	132	132	2	1	-10921639	171.190	160	115	230	3595	39.630	7.600	0.168	1.241
ID274480	274480	None	49.588	19.068	28.356	0	133	133	2	1	-10921639	143.095	140	85	190	3005	31.642	2.000	0.151	1.184
ID274478	274478	None	49.253	0.000	2.000	0	133	133	2	1	-10921639	100.095	90	45	180	2102	43.414	2.000	0.193	0.747
ID274479	274479	87	66.040	23.538	15.882	0	133	133	2	1	-10921639	146.190	145	60	230	3070	41.560	4.800	0.228	1.307
ID274456	274456	None	50.793	13.683	20.558	0	134	134	2	1	-10921639	109.524	105	55	170	2300	35.387	2.000	0.220	1.117
ID274455	274455	87	69.855	23.645	15.067	0	134	134	2	1	-10921639	146.667	140	65	220	3080	40.166	2.000	0.237	1.398
ID274463	274463	172	47.931	23.000	0.000	0	135	135	2	1	-10921639	133.857	140	75	195	2811	31.778	4.800	0.201	1.409
ID274464	274464	87	70.864	24.187	15.282	0	135	135	2	1	-10921639	137.143	125	80	240	2880	42.059	4.800	0.252	1.314
ID274465	274465	None	46.306	21.217	20.192	0	135	135	2	1	-10921639	109.048	100	45	210	2290	38.165	2.000	0.113	0.581
ID274466	274466	171	54.042	11.790	28.687	0	135	135	2	1	-10921639	144.762	150	85	205	3040	38.648	6.010	0.190	1.199
ID274468	274468	87	52.444	23.890	15.436	0	136	136	2	1	-10921639	142.143	140	75	240	2985	40.422	2.000	0.165	0.996
ID274469	274469	None	43.931	0.000	19.000	0	136	136	2	1	-10921639	132.905	126	89	205	2791	31.532	2.000	0.130	0.971
ID274470	274470	171	49.449	9.411	27.103	0	136	136	2	1	-10921639	116.667	105	40	175	2450	38.188	2.000	0.183	0.947
ID274471	274471	None	47.467	28.000	28.000	0	136	136	2	1	-10921639	113.429	110	70	175	2382	25.968	4.800	0.235	1.662
ID274472	274472	107	42.760	13.698	31.248	0	136	136	2	1	-10921639	147.619	155	95	185	3100	25.427	7.600	0.156	1.566
ID274467	274467	172	54.901	23.000	0.000	0	136	136	2	1	-10921639	100.905	98	50	160	2119	32.717	2.000	0.269	1.306
ID274516	274516	107	49.769	13.152	30.904	0	137	137	2	1	-10921639	131.667	135	65	190	2765	31.358	2.000	0.167	1.203
ID274510	274510	106	52.243	15.619	10.395	0	137	137	2	1	-10921639	155.238	160	90	250	3260	40.140	4.800	0.156	1.044
ID274512	274512	87	59.032	23.674	15.246	0	137	137	2	1	-10921639	114.762	115	45	190	2410	46.354	2.000	0.212	0.865
ID274514	274514	None	41.006	14.304	21.351	0	137	137	2	1	-10921639	125.714	125	90	170	2640	27.078	3.200	0.168	1.338
ID274485	274485	None	44.237	23.000	0.000	0	138	138	2	1	-10921639	130.905	122	94	180	2749	26.554	4.800	0.172	1.446
ID274486	274486	106	49.949	14.091	12.858	0	138	138	2	1	-10921639	154.286	150	110	200	3240	26.043	4.800	0.184	1.841
ID274487	274487	87	61.814	24.012	15.728	0	138	138	2	1	-10921639	145.714	140	85	230	3060	36.718	2.000	0.198	1.313
ID274488	274488	None	41.259	18.000	36.000	0	138	138	2	1	-10921639	133.762	140	70	165	2809	24.988	4.800	0.226	1.971
ID274476	274476	None	56.722	16.155	29.879	0	139	139	2	1	-10921639	141.667	155	70	210	2975	40.784	6.367	0.182	1.068
ID274477	274477	None	45.684	2.000	36.000	0	139	139	2	1	-10921639	115.095	100	75	205	2417	35.311	6.383	0.124	0.721
ID274473	274473	None	45.279	28.000	10.000	0	139	139	2	1	-10921639	75.143	65	30	145	1578	33.117	2.000	0.225	0.835
ID274474	274474	87	67.850	23.641	15.115	0	139	139	2	1	-10921639	139.524	145	60	230	2930	47.405	2.000	0.196	0.963
ID274475	274475	None	46.979	2.452	16.504	0	139	139	2	1	-10921639	128.333	120	80	195	2695	34.976	2.000	0.134	0.866
ID274484	274484	87	48.071	22.870	14.650	0	140	140	2	1	-10921639	120.714	120	70	165	2535	28.561	4.800	0.205	1.436
ID274481	274481	108	43.075	23.000	0.000	0	140	140	2	1	-10921639	152.524	155	95	215	3203	35.549	3.200	0.159	1.175
ID274482	274482	None	44.220	15.104	11.308	0	140	140	2	1	-10921639	133.571	130	90	190	2805	28.946	6.060	0.146	1.178
ID274483	274483	None	41.873	1.186	13.122	0	140	140	2	1	-10921639	133.810	130	70	195	2810	35.068	7.600	0.164	1.076
ID274500	274500	None	60.578	10.814	11.057	0	141	141	2	1	-10921639	152.619	150	65	225	3205	42.356	2.000	0.174	1.070
ID274501	274501	87	68.384	23.888	15.386	0	141	141	2	1	-10921639	149.762	155	85	215	3145	38.519	2.000	0.237	1.489
ID274502	274502	None	42.561	1.745	18.782	0	141	141	2	1	-10921639	134.286	130	75	215	2820	40.258	2.000	0.089	0.544
ID274503	274503	None	50.717	20.776	22.720	0	141	141	2	1	-10921639	114.762	100	80	175	2410	31.164	4.800	0.210	1.279
ID274504	274504	None	47.410	19.000	36.000	0	141	141	2	1	-10921639	98.714	85	42	175	2073	37.617	2.000	0.204	0.891
ID274499	274499	108	52.206	24.000	0.000	0	141	141	2	1	-10921639	106.762	105	55	175	2242	33.098	2.000	0.274	1.387
ID274494	274494	108	53.526	24.000	0.000	0	142	142	2	1	-10921639	138.810	131	80	190	2915	34.635	4.800	0.245	1.579
ID274495	274495	None	60.788	3.028	15.207	0	142	142	2	1	-10921639	184.048	180	135	255	3865	33.898	4.800	0.178	1.644
ID274496	274496	87	58.735	23.752	15.460	0	142	142	2	1	-10921639	134.286	130	60	220	2820	41.421	2.000	0.176	0.969
ID274497	274497	109	40.399	12.316	21.097	0	142	142	2	1	-10921639	118.810	110	65	175	2495	28.675	2.000	0.162	1.157
ID274498	274498	None	55.658	22.441	30.798	0	142	142	2	1	-10921639	129.286	130	75	195	2715	36.445	3.200	0.183	1.095
ID274508	274508	None	57.125	16.627	29.206	0	143	143	2	1	-10921639	158.571	160	85	230	3330	37.521	2.000	0.171	1.236
ID274505	274505	None	47.648	0.000	11.000	0	143	143	2	1	-10921639	109.619	120	47	190	2302	38.764	2.000	0.198	0.933
ID274506	274506	87	64.826	24.152	15.375	0	143	143	2	1	-10921639	128.333	115	45	220	2695	44.759	3.200	0.233	1.082
ID274507	274507	109	54.788	14.104	21.119	0	143	143	2	1	-10921639	164.048	165	100	230	3445	35.589	4.800	0.153	1.223
ID274492	274492	110	42.913	5.272	27.956	0	144	144	2	1	-10921639	134.762	135	70	195	2830	31.003	4.800	0.158	1.185
ID274493	274493	None	40.462	2.000	36.000	0	144	144	2	1	-10921639	113.619	120	70	175	2386	30.179	2.000	0.156	1.017
ID274489	274489	None	42.414	16.245	10.444	0	144	144	2	1	-10921639	145.714	145	90	195	3060	28.075	4.800	0.130	1.194
ID274490	274490	87	52.599	22.774	15.189	0	144	144	2	1	-10921639	135.714	130	75	190	2850	30.012	4.800	0.220	1.631
ID274491	274491	109	42.928	15.569	20.479	0	144	144	2	1	-10921639	133.571	130	85	195	2805	30.131	4.800	0.153	1.176
ID274517	274517	111	54.830	13.652	30.502	0	145	145	2	1	-10921639	160.000	160	90	230	3360	41.803	2.000	0.144	0.964
ID274509	274509	None	44.783	2.014	12.969	0	145	145	2	1	-10921639	147.857	145	85	205	3105	30.764	6.389	0.123	1.051
ID274511	274511	87	82.757	24.616	15.022	0	145	145	2	1	-10921639	189.524	195	100	255	3980	42.688	4.800	0.249	1.770
ID274513	274513	110	43.356	4.498	26.228	0	145	145	2	1	-10921639	150.952	155	80	210	3170	33.601	3.200	0.147	1.151
ID274515	274515	None	43.313	7.832	27.485	0	145	145	2	1	-10921639	159.286	170	60	210	3345	37.825	4.800	0.143	1.055
ID274520	274520	None	40.772	22.800	32.699	0	146	146	2	1	-10921639	123.095	125	70	170	2585	25.322	4.800	0.164	1.373
ID274518	274518	87	58.899	23.499	15.745	0	146	146	2	1	-10921639	149.524	155	80	240	3140	39.872	2.000	0.171	1.093
ID274519	274519	111	63.943	12.819	30.685	0	146	146	2	1	-10921639	153.571	160	55	230	3225	52.396	2.000	0.170	0.851
ID274532	274532	None	43.486	2.460	17.428	0	147	147	2	1	-10921639	149.524	150	95	200	3140	30.162	6.338	0.136	1.186
ID274533	274533	112	45.579	13.075	20.684	0	147	147	2	1	-10921639	131.190	150	60	180	2755	37.313	2.000	0.155	0.942
ID274534	274534	111	46.952	14.344	30.175	0	147	147	2	1	-10921639	156.905	160	105	225	3295	36.279	2.000	0.107	0.833
ID274529	274529	None	41.123	23.000	0.000	0	147	147	2	1	-10921639	148.048	155	110	180	3109	24.780	6.399	0.148	1.545
ID274530	274530	None	41.098	19.739	12.903	0	147	147	2	1	-10921639	149.762	145	85	195	3145	30.474	3.200	0.108	0.960
ID274531	274531	87	69.264	24.063	15.502	0	147	147	2	1	-10921639	155.714	160	65	250	3270	50.455	2.000	0.172	0.904
ID274535	274535	None	46.111	0.000	13.000	0	148	148	2	1	-10921639	110.333	125	55	150	2317	34.539	7.600	0.222	1.161
ID274536	274536	87	72.065	24.322	15.056	0	148	148	2	1	-10921639	148.095	140	80	255	3110	46.970	2.000	0.212	1.102
ID274537	274537	112	47.876	13.158	21.277	0	148	148	2	1	-10921639	164.762	165	80	240	3460	41.638	2.000	0.109	0.780
ID274538	274538	111	46.583	15.779	29.848	0	148	148	2	1	-10921639	159.524	160	95	235	3350	36.052	2.000	0.110	0.874
ID274528	274528	None	45.184	18.000	36.000	0	149	149	2	1	-10921639	139.476	135	94	190	2929	27.707	6.056	0.182	1.550
ID274524	274524	112	52.320	12.387	20.873	0	149	149	2	1	-10921639	170.714	160	105	250	3585	40.690	2.000	0.113	0.855
ID274525	274525	113	50.418	20.043	24.278	0	149	149	2	1	-10921639	140.000	140	90	200	2940	35.951	2.000	0.151	1.023
ID274526	274526	114	50.881	9.076	25.913	0	149	149	2	1	-10921639	154.524	155	85	255	3245	41.800	2.000	0.132	0.863
ID274527	274527	111	57.654	15.739	28.941	0	149	149	2	1	-10921639	162.381	165	95	220	3410	39.831	2.000	0.151	1.067
ID274521	274521	None	40.864	23.000	0.000	0	149	149	2	1	-10921639	137.333	130	100	180	2884	25.570	6.372	0.166	1.529
ID274522	274522	115	67.671	10.614	14.207	0	149	149	2	1	-10921639	179.286	185	105	255	3765	41.842	2.000	0.172	1.260
ID274523	274523	87	68.373	23.768	15.459	0	149	149	2	1	-10921639	128.810	135	55	255	2705	55.855	2.000	0.199	0.766
ID274544	274544	114	41.012	7.205	25.992	0	150	150	2	1	-10921639	146.667	155	65	225	3080	35.579	2.000	0.091	0.685
ID274545	274545	111	53.228	13.503	30.067	0	150	150	2	1	-10921639	163.571	170	100	255	3435	38.540	6.342	0.142	1.055
ID274540	274540	115	75.270	10.287	14.734	0	150	150	2	1	-10921639	182.619	185	110	255	3835	44.767	2.000	0.221	1.478
ID274541	274541	87	66.932	23.821	15.503	0	150	150	2	1	-10921639	118.333	105	45	215	2485	46.215	2.000	0.224	0.938
ID274542	274542	None	45.480	0.000	20.000	0	150	150	2	1	-10921639	123.238	125	75	185	2588	25.403	7.600	0.228	1.801
ID274543	274543	113	53.712	20.760	21.610	0	150	150	2	1	-10921639	139.524	135	80	220	2930	36.225	2.000	0.153	1.025
ID274539	274539	None	51.666	19.067	7.966	0	150	150	2	1	-10921639	136.667	140	50	195	2870	39.190	7.600	0.180	1.066
ID274558	274558	87	74.799	24.211	15.366	0	151	151	2	1	-10921639	141.190	130	70	250	2965	46.285	2.000	0.222	1.108
ID274559	274559	114	44.529	5.699	26.546	0	151	151	2	1	-10921639	144.762	150	45	225	3040	45.373	6.149	0.117	0.670
ID274560	274560	117	54.142	8.838	25.732	0	151	151	2	1	-10921639	167.619	170	105	225	3520	36.077	3.200	0.149	1.204
ID274561	274561	None	47.029	24.989	26.082	0	151	151	2	1	-10921639	111.190	110	55	165	2335	31.973	2.000	0.168	0.998
ID274562	274562	116	41.259	16.564	29.751	0	151	151	2	1	-10921639	146.905	145	65	220	3085	38.777	2.000	0.084	0.586
ID274563	274563	None	50.435	21.143	32.097	0	151	151	2	1	-10921639	140.952	145	95	190	2960	28.400	7.600	0.175	1.475
ID274548	274548	None	40.275	11.533	17.451	0	152	152	2	1	-10921639	158.333	160	95	235	3325	39.948	2.000	0.090	0.657
ID274549	274549	117	52.076	9.056	26.211	0	152	152	2	1	-10921639	147.381	140	75	225	3095	41.037	2.000	0.143	0.898
ID274550	274550	None	87.916	21.915	29.180	0	152	152	2	1	-10921639	149.286	145	60	255	3135	55.953	2.000	0.253	1.078
ID274551	274551	116	70.478	14.879	29.817	0	152	152	2	1	-10921639	191.429	205	105	255	4020	40.594	4.800	0.202	1.583
ID274546	274546	None	55.561	14.542	11.800	0	152	152	2	1	-10921639	162.619	160	95	240	3415	44.205	7.600	0.163	1.030
ID274547	274547	87	72.456	24.009	15.414	0	152	152	2	1	-10921639	130.000	120	60	250	2730	52.464	2.000	0.224	0.907
ID274556	274556	116	52.750	14.971	29.538	0	153	153	2	1	-10921639	159.762	175	65	235	3355	49.256	4.800	0.159	0.892
ID274557	274557	None	43.062	22.084	32.300	0	153	153	2	1	-10921639	117.857	115	60	185	2475	34.877	2.000	0.147	0.867
ID274552	274552	None	55.408	24.000	0.000	0	153	153	2	1	-10921639	142.857	140	105	200	3000	29.796	7.600	0.211	1.668
ID274553	274553	None	41.206	0.000	13.000	0	153	153	2	1	-10921639	101.238	95	70	150	2126	23.673	4.800	0.276	1.851
ID274554	274554	87	50.018	23.071	15.973	0	153	153	2	1	-10921639	120.000	125	50	170	2520	34.387	2.000	0.180	1.066
ID274555	274555	None	69.896	5.148	26.188	0	153	153	2	1	-10921639	166.429	170	85	255	3495	49.929	2.000	0.154	0.888
ID274580	274580	None	43.462	9.024	20.915	0	154	154	2	1	-10921639	137.857	135	80	210	2895	31.128	2.000	0.121	0.955
ID274581	274581	117	59.419	9.474	26.617	0	154	154	2	1	-10921639	174.524	175	115	255	3665	36.225	4.800	0.180	1.471
ID274582	274582	None	41.780	22.495	26.546	0	154	154	2	1	-10921639	122.619	130	45	190	2575	33.340	2.000	0.135	0.875
ID274583	274583	116	74.336	15.060	29.021	0	154	154	2	1	-10921639	160.476	160	85	250	3370	51.887	2.000	0.216	1.099
ID274578	274578	87	67.494	23.943	15.719	0	154	154	2	1	-10921639	146.190	140	75	220	3070	40.184	2.000	0.217	1.300
ID274579	274579	None	67.923	18.706	17.878	0	154	154	2	1	-10921639	151.667	140	90	250	3185	43.137	7.600	0.169	1.017
ID274584	274584	None	42.337	19.000	36.000	0	154	154	2	1	-10921639	138.571	150	75	175	2910	31.288	2.000	0.194	1.439
ID274574	274574	87	75.257	23.969	15.287	0	155	155	2	1	-10921639	145.000	135	65	220	3045	46.071	3.200	0.243	1.230
ID274575	274575	None	60.733	6.360	26.834	0	155	155	2	1	-10921639	150.952	160	60	230	3170	46.867	2.000	0.166	0.918
ID274576	274576	117	58.335	9.831	26.884	0	155	155	2	1	-10921639	166.905	180	90	240	3505	46.273	2.000	0.128	0.818
ID274577	274577	116	63.013	16.607	28.726	0	155	155	2	1	-10921639	176.190	180	110	225	3700	34.275	4.800	0.199	1.706
ID274572	274572	117	61.828	9.866	26.715	0	156	156	2	1	-10921639	150.000	135	90	245	3150	46.152	3.200	0.149	0.844
ID274573	274573	116	53.285	16.594	28.297	0	156	156	2	1	-10921639	155.238	155	95	210	3260	34.766	3.200	0.169	1.289
ID274570	274570	87	70.188	23.648	15.157	0	156	156	2	1	-10921639	132.143	125	50	205	2775	48.902	2.000	0.231	1.013
ID274571	274571	None	40.661	17.493	19.464	0	156	156	2	1	-10921639	148.571	145	95	195	3120	26.886	4.800	0.122	1.198
ID274564	274564	None	49.056	10.531	12.290	0	157	157	2	1	-10921639	170.238	170	85	230	3575	35.513	6.133	0.144	1.206
ID274565	274565	118	51.708	13.678	12.191	0	157	157	2	1	-10921639	163.810	165	120	225	3440	31.579	4.800	0.156	1.397
ID274566	274566	87	63.378	23.734	15.656	0	157	157	2	1	-10921639	146.667	145	55	255	3080	52.210	2.000	0.165	0.794
ID274567	274567	None	52.294	20.743	19.018	0	157	157	2	1	-10921639	186.905	200	130	230	3925	33.633	7.600	0.133	1.308
ID274568	274568	119	41.915	6.034	27.075	0	157	157	2	1	-10921639	119.762	135	65	190	2515	37.131	2.000	0.115	0.667
ID274569	274569	116	61.971	15.810	29.220	0	157	157	2	1	-10921639	162.381	170	75	235	3410	37.637	4.800	0.216	1.530
ID274588	274588	87	69.786	23.705	15.253	0	158	158	2	1	-10921639	149.762	165	70	255	3145	51.973	2.000	0.187	0.907
ID274589	274589	None	42.678	7.480	16.580	0	158	158	2	1	-10921639	126.429	135	35	190	2655	37.820	4.800	0.185	1.046
ID274590	274590	119	66.953	6.136	26.550	0	158	158	2	1	-10921639	161.429	145	95	255	3390	47.200	2.000	0.183	1.056
ID274591	274591	116	54.449	16.781	28.807	0	158	158	2	1	-10921639	143.333	145	45	220	3010	40.260	2.000	0.169	1.030
ID274585	274585	120	41.983	23.130	0.688	0	158	158	2	1	-10921639	129.286	125	60	200	2715	38.448	4.800	0.169	0.974
ID274586	274586	None	43.702	3.221	7.590	0	158	158	2	1	-10921639	115.000	120	60	170	2415	35.143	2.000	0.162	0.913
ID274587	274587	118	68.148	12.426	12.126	0	158	158	2	1	-10921639	207.143	210	130	255	4350	37.999	4.800	0.173	1.611
ID274596	274596	None	48.519	9.337	26.159	0	159	159	2	1	-10921639	147.619	135	85	230	3100	34.699	7.600	0.151	1.117
ID274597	274597	None	46.890	19.000	36.000	0	159	159	2	1	-10921639	163.190	175	105	205	3427	29.524	4.800	0.204	1.875
ID274592	274592	120	40.425	23.703	1.995	0	159	159	2	1	-10921639	112.857	110	60	165	2370	33.301	2.000	0.118	0.717
ID274593	274593	118	41.625	14.855	12.970	0	159	159	2	1	-10921639	145.238	155	70	205	3050	36.485	2.000	0.099	0.715
ID274594	274594	87	83.426	23.385	14.871	0	159	159	2	1	-10921639	145.238	135	75	245	3050	46.730	2.000	0.280	1.360
ID274595	274595	None	62.881	20.502	20.412	0	159	159	2	1	-10921639	137.619	140	45	235	2890	57.110	3.200	0.161	0.670
ID274600	274600	116	54.332	15.676	28.535	0	160	160	2	1	-10921639	149.762	140	80	225	3145	40.171	2.000	0.172	1.094
ID274598	274598	118	54.354	14.565	12.188	0	160	160	2	1	-10921639	161.667	160	85	235	3395	42.817	2.000	0.139	0.922
ID274599	274599	87	97.271	24.581	15.015	0	160	160	2	1	-10921639	150.476	150	30	250	3160	65.687	2.000	0.302	1.062
ID274604	274604	122	53.322	8.245	26.815	0	161	161	2	1	-10921639	160.952	160	75	230	3380	42.680	2.000	0.144	0.950
ID274605	274605	116	56.908	13.751	29.473	0	161	161	2	1	-10921639	172.381	170	125	240	3620	33.039	4.800	0.158	1.421
ID274606	274606	None	46.705	18.000	36.000	0	161	161	2	1	-10921639	116.476	115	65	195	2446	32.876	2.000	0.171	1.034
ID274601	274601	118	64.378	12.122	11.676	0	161	161	2	1	-10921639	187.619	185	125	255	3940	33.824	7.600	0.178	1.679
ID274602	274602	87	67.857	24.122	14.875	0	161	161	2	1	-10921639	134.286	130	90	210	2820	37.792	2.000	0.234	1.348
ID274603	274603	None	40.932	25.189	20.838	0	161	161	2	1	-10921639	122.857	120	85	175	2580	28.878	2.000	0.134	1.008
ID274612	274612	121	63.052	18.513	20.980	0	162	162	2	1	-10921639	145.238	140	65	230	3050	44.116	2.000	0.199	1.092
ID274613	274613	122	46.332	9.290	26.133	0	162	162	2	1	-10921639	159.524	160	95	225	3350	26.735	7.600	0.143	1.490
ID274614	274614	None	41.637	17.630	29.306	0	162	162	2	1	-10921639	144.524	145	60	220	3035	44.607	7.600	0.107	0.625
ID274615	274615	116	42.964	14.602	30.784	0	162	162	2	1	-10921639	142.381	145	60	225	2990	43.721	3.200	0.106	0.626
ID274608	274608	None	44.514	19.145	8.083	0	162	162	2	1	-10921639	126.667	130	50	185	2660	32.990	2.000	0.169	1.108
ID274609	274609	118	60.856	13.698	13.364	0	162	162	2	1	-10921639	177.143	175	95	235	3720	38.229	2.000	0.161	1.288
ID274610	274610	87	58.859	23.499	15.371	0	162	162	2	1	-10921639	138.810	135	85	225	2915	35.739	2.000	0.246	1.532
ID274611	274611	None	44.886	7.010	18.443	0	162	162	2	1	-10921639	159.048	155	115	225	3340	25.378	4.800	0.136	1.502
ID274607	274607	None	40.522	14.000	0.000	0	162	162	2	1	-10921639	125.095	110	85	195	2627	35.457	7.600	0.093	0.602
ID274620	274620	None	68.238	19.000	36.000	0	163	163	2	1	-10921639	143.095	145	94	230	3005	39.484	4.800	0.226	1.336
ID274616	274616	118	51.220	14.906	13.062	0	163	163	2	1	-10921639	174.286	170	100	245	3660	39.538	4.800	0.127	0.991
ID274617	274617	87	63.207	23.698	15.284	0	163	163	2	1	-10921639	136.905	135	75	225	2875	44.172	2.000	0.189	0.984
ID274618	274618	121	45.681	17.430	20.188	0	163	163	2	1	-10921639	165.476	170	125	210	3475	25.045	4.800	0.176	1.974
ID274619	274619	123	54.162	6.300	27.295	0	163	163	2	1	-10921639	170.000	175	95	240	3570	34.713	4.800	0.147	1.254
ID274621	274621	None	55.026	4.814	5.991	0	164	164	2	1	-10921639	112.857	105	55	200	2370	35.340	7.600	0.200	1.062
ID274622	274622	118	46.442	12.740	11.853	0	164	164	2	1	-10921639	214.524	230	135	255	4505	40.153	2.000	0.093	0.909
ID274623	274623	87	82.983	23.960	15.253	0	164	164	2	1	-10921639	151.667	140	55	235	3185	50.703	2.000	0.260	1.233
ID274624	274624	123	61.389	6.176	26.801	0	164	164	2	1	-10921639	168.333	170	95	240	3535	40.784	2.000	0.154	1.101
ID274625	274625	None	68.721	22.100	31.011	0	164	164	2	1	-10921639	157.857	160	105	240	3315	35.902	4.800	0.220	1.585
ID274628	274628	None	45.341	17.585	18.335	0	165	165	2	1	-10921639	165.000	160	100	240	3465	40.435	7.600	0.108	0.799
ID274629	274629	None	46.394	19.002	20.760	0	165	165	2	1	-10921639	155.952	155	65	225	3275	44.906	2.000	0.093	0.590
ID274630	274630	None	44.232	14.974	22.140	0	165	165	2	1	-10921639	156.905	150	120	230	3295	31.602	2.000	0.094	0.855
ID274631	274631	123	41.316	6.167	27.497	0	165	165	2	1	-10921639	143.571	155	90	185	3015	30.461	2.000	0.136	1.126
ID274626	274626	118	50.756	12.425	12.769	0	165	165	2	1	-10921639	237.857	245	200	255	4995	19.658	7.600	0.128	2.747
ID274627	274627	87	72.816	23.934	15.533	0	165	165	2	1	-10921639	133.810	120	75	255	2810	50.421	2.000	0.210	0.921
ID274660	274660	None	51.525	9.691	26.247	0	166	166	2	1	-10921639	157.857	150	95	240	3315	39.673	2.000	0.104	0.752
ID274661	274661	124	48.600	21.265	30.341	0	166	166	2	1	-10921639	130.952	140	65	185	2750	29.395	4.800	0.194	1.446
ID274656	274656	None	60.489	22.000	0.000	0	166	166	2	1	-10921639	159.714	155	105	210	3354	34.175	7.600	0.217	1.669
ID274657	274657	118	42.274	13.354	13.960	0	166	166	2	1	-10921639	203.095	205	160	255	4265	25.567	4.800	0.130	1.832
ID274658	274658	87	75.396	23.766	14.852	0	166	166	2	1	-10921639	153.333	170	50	245	3220	57.191	2.000	0.215	0.947
ID274659	274659	123	46.360	6.142	25.764	0	166	166	2	1	-10921639	148.571	135	85	215	3120	39.942	6.390	0.130	0.854
ID274652	274652	123	44.032	6.012	26.897	0	167	167	2	1	-10921639	149.524	140	105	220	3140	30.940	3.200	0.133	1.136
ID274653	274653	None	43.976	11.917	29.618	0	167	167	2	1	-10921639	144.524	155	80	205	3035	31.777	4.800	0.155	1.218
ID274654	274654	124	47.228	21.395	31.895	0	167	167	2	1	-10921639	124.762	120	70	190	2620	31.003	7.600	0.140	0.990
ID274655	274655	None	40.212	18.000	36.000	0	167	167	2	1	-10921639	111.619	110	56	155	2344	32.850	2.000	0.191	1.092
ID274648	274648	None	44.647	11.311	8.900	0	167	167	2	1	-10921639	174.286	180	95	245	3660	38.088	4.800	0.122	0.996
ID274649	274649	118	50.078	12.720	12.799	0	167	167	2	1	-10921639	213.095	215	140	255	4475	39.034	2.000	0.103	1.024
ID274650	274650	125	64.682	9.223	15.991	0	167	167	2	1	-10921639	203.333	215	125	255	4270	45.037	4.800	0.158	1.230
ID274651	274651	87	58.730	23.854	15.552	0	167	167	2	1	-10921639	160.000	170	85	225	3360	42.456	4.800	0.176	1.129
ID274640	274640	None	41.353	19.765	23.838	0	168	168	2	1	-10921639	133.333	145	60	180	2800	40.260	2.000	0.136	0.794
ID274641	274641	124	53.948	22.549	31.453	0	168	168	2	1	-10921639	124.048	125	50	180	2605	37.637	7.600	0.239	1.273
ID274636	274636	None	43.175	1.000	13.000	0	168	168	2	1	-10921639	114.762	125	60	165	2410	38.193	2.000	0.179	0.913
ID274637	274637	125	40.692	10.628	13.991	0	168	168	2	1	-10921639	202.381	210	135	255	4250	34.879	7.600	0.076	0.818
ID274638	274638	87	86.974	24.068	15.167	0	168	168	2	1	-10921639	171.667	160	110	255	3605	53.159	2.000	0.213	1.133
ID274639	274639	126	42.086	21.060	19.550	0	168	168	2	1	-10921639	143.333	150	50	220	3010	42.525	2.000	0.094	0.578
ID274632	274632	None	42.626	17.104	2.275	0	168	168	2	1	-10921639	115.238	115	60	190	2420	29.769	7.600	0.150	1.012
ID274633	274633	None	41.966	7.971	6.459	0	168	168	2	1	-10921639	124.048	125	70	185	2605	32.234	4.800	0.187	1.215
ID274634	274634	None	47.381	0.000	8.000	0	168	168	2	1	-10921639	110.952	100	60	175	2330	37.332	2.000	0.199	0.985
ID274635	274635	118	58.943	13.820	12.398	0	168	168	2	1	-10921639	204.286	220	120	255	4290	42.582	7.600	0.135	1.140
ID274644	274644	87	53.429	23.803	14.722	0	169	169	2	1	-10921639	137.619	150	95	185	2890	30.807	2.000	0.187	1.410
ID274645	274645	126	41.445	19.473	20.573	0	169	169	2	1	-10921639	137.143	140	80	170	2880	29.136	4.800	0.174	1.393
ID274646	274646	128	67.003	14.409	27.958	0	169	169	2	1	-10921639	172.381	170	120	255	3620	36.865	4.800	0.185	1.460
ID274647	274647	124	44.090	22.974	31.572	0	169	169	2	1	-10921639	90.952	80	25	160	1910	41.672	2.000	0.147	0.560
ID274642	274642	None	55.186	10.000	0.000	0	169	169	2	1	-10921639	122.190	130	70	220	2566	34.442	6.161	0.226	1.307
ID274643	274643	125	49.660	9.612	15.461	0	169	169	2	1	-10921639	218.333	225	160	255	4585	28.954	4.800	0.121	1.626
ID274662	274662	None	40.089	28.000	3.000	0	170	170	2	1	-10921639	121.286	115	56	200	2547	36.162	3.200	0.160	0.927
ID274663	274663	129	41.410	0.000	13.000	0	170	170	2	1	-10921639	139.952	140	112	175	2939	18.803	4.800	0.212	2.600
ID274668	274668	None	47.057	11.245	27.559	0	170	170	2	1	-10921639	177.857	180	135	235	3735	31.606	6.259	0.110	1.115
ID274669	274669	128	46.107	13.802	28.151	0	170	170	2	1	-10921639	168.333	180	95	215	3535	34.725	6.253	0.110	0.963
ID274664	274664	125	50.038	10.196	14.618	0	170	170	2	1	-10921639	206.667	210	140	255	4340	32.494	7.600	0.103	1.189
ID274665	274665	87	62.276	23.876	15.202	0	170	170	2	1	-10921639	139.048	150	45	240	2920	53.447	2.000	0.149	0.676
ID274666	274666	None	52.935	7.738	17.209	0	170	170	2	1	-10921639	182.381	190	120	255	3830	40.608	7.600	0.123	0.985
ID274667	274667	126	53.836	18.004	18.636	0	170	170	2	1	-10921639	194.524	190	125	255	4085	36.875	4.800	0.141	1.301
ID274676	274676	None	42.989	11.453	1.986	0	171	171	2	1	-10921639	130.000	130	50	190	2730	37.815	2.000	0.138	0.832
ID274677	274677	129	42.783	0.000	13.000	0	171	171	2	1	-10921639	141.143	140	110	170	2964	20.807	4.800	0.240	2.624
ID274678	274678	87	76.409	23.938	15.218	0	171	171	2	1	-10921639	151.190	150	55	255	3175	50.297	2.000	0.252	1.208
ID274679	274679	126	66.384	17.986	17.912	0	171	171	2	1	-10921639	194.286	185	135	255	4080	35.996	7.600	0.176	1.612
ID274680	274680	None	44.151	20.000	36.000	0	171	171	2	1	-10921639	135.333	130	95	200	2842	29.491	2.000	0.156	1.236
ID274670	274670	129	51.168	0.657	12.910	0	172	172	2	1	-10921639	165.238	180	110	200	3470	33.782	4.800	0.173	1.440
ID274671	274671	87	69.385	24.064	15.097	0	172	172	2	1	-10921639	163.095	165	70	245	3425	48.075	2.000	0.194	1.104
ID274672	274672	125	61.793	8.365	15.560	0	172	172	2	1	-10921639	176.429	185	105	245	3705	42.431	2.000	0.156	1.121
ID274673	274673	None	45.636	14.771	17.867	0	172	172	2	1	-10921639	173.810	180	125	230	3650	32.207	3.200	0.111	1.076
ID274674	274674	127	55.424	5.460	26.353	0	172	172	2	1	-10921639	164.286	165	75	225	3450	36.100	4.800	0.181	1.397
ID274675	274675	128	41.824	15.939	28.895	0	172	172	2	1	-10921639	162.381	155	115	215	3410	27.369	7.600	0.115	1.221
ID274688	274688	130	51.081	11.054	27.431	0	173	173	2	1	-10921639	185.476	185	105	255	3895	42.394	2.000	0.104	0.822
ID274689	274689	128	41.078	15.966	27.692	0	173	173	2	1	-10921639	175.952	170	125	230	3695	29.181	4.800	0.116	1.257
ID274684	274684	126	40.508	18.127	15.414	0	173	173	2	1	-10921639	175.476	180	120	225	3685	29.236	2.000	0.106	1.149
ID274685	274685	87	71.066	24.133	15.318	0	173	173	2	1	-10921639	137.857	140	55	245	2895	48.953	3.200	0.219	1.012
ID274686	274686	None	47.126	20.082	19.276	0	173	173	2	1	-10921639	177.381	175	120	255	3725	38.296	7.600	0.119	0.987
ID274687	274687	127	69.064	5.671	26.255	0	173	173	2	1	-10921639	175.952	185	80	255	3695	48.208	4.800	0.175	1.085
ID274681	274681	None	48.182	28.000	4.000	0	173	173	2	1	-10921639	88.571	80	45	135	1860	27.820	4.800	0.357	1.675
ID274682	274682	129	45.312	0.000	14.000	0	173	173	2	1	-10921639	154.857	160	90	215	3252	35.480	4.800	0.141	1.082
ID274683	274683	125	58.545	9.944	15.191	0	173	173	2	1	-10921639	200.952	200	145	255	4220	41.037	6.289	0.147	1.257
ID274708	274708	127	70.162	5.739	24.953	0	174	174	2	1	-10921639	194.286	180	125	255	4080	35.330	4.800	0.168	1.584
ID274709	274709	130	53.885	11.127	29.931	0	174	174	2	1	-10921639	186.905	190	110	255	3925	41.487	7.600	0.100	0.819
ID274704	274704	None	42.662	10.000	0.000	0	174	174	2	1	-10921639	101.571	100	47	150	2133	28.946	2.000	0.208	1.207
ID274705	274705	129	52.488	1.539	13.740	0	174	174	2	1	-10921639	158.810	155	95	230	3335	37.179	2.000	0.135	1.013
ID274706	274706	87	85.352	23.645	15.349	0	174	174	2	1	-10921639	177.857	185	70	255	3735	56.537	4.800	0.264	1.313
ID274707	274707	126	65.755	18.194	17.130	0	174	174	2	1	-10921639	203.810	205	155	255	4280	32.592	4.800	0.165	1.776
ID274700	274700	None	41.139	0.703	17.889	0	175	175	2	1	-10921639	130.952	135	80	200	2750	31.130	4.800	0.172	1.233
ID274701	274701	127	53.044	5.987	25.383	0	175	175	2	1	-10921639	189.524	185	135	255	3980	37.944	4.800	0.145	1.261
ID274702	274702	None	53.653	16.460	27.340	0	175	175	2	1	-10921639	163.333	160	90	220	3430	30.180	4.800	0.158	1.481
ID274703	274703	130	40.946	11.014	31.030	0	175	175	2	1	-10921639	149.762	150	95	225	3145	35.619	6.014	0.088	0.678
ID274696	274696	None	43.963	14.305	10.959	0	175	175	2	1	-10921639	170.476	170	110	230	3580	30.204	4.800	0.116	1.171
ID274697	274697	126	49.859	18.187	14.817	0	175	175	2	1	-10921639	162.381	160	100	230	3410	32.543	2.000	0.129	1.142
ID274698	274698	87	96.929	24.055	14.941	0	175	175	2	1	-10921639	159.524	150	90	255	3350	55.451	2.000	0.275	1.243
ID274699	274699	125	46.899	8.381	16.104	0	175	175	2	1	-10921639	140.476	140	65	225	2950	41.650	2.000	0.108	0.659
ID274692	274692	87	62.330	23.696	15.253	0	176	176	2	1	-10921639	150.000	155	60	250	3150	50.596	2.000	0.151	0.778
ID274693	274693	125	63.963	8.035	15.638	0	176	176	2	1	-10921639	208.333	215	135	255	4375	41.180	4.800	0.156	1.368
ID274694	274694	127	70.170	5.797	27.016	0	176	176	2	1	-10921639	171.905	175	85	255	3610	42.822	3.200	0.173	1.183
ID274695	274695	None	56.129	11.146	28.004	0	176	176	2	1	-10921639	167.619	160	120	255	3520	36.899	2.000	0.127	1.025
ID274690	274690	None	46.043	9.742	7.639	0	176	176	2	1	-10921639	138.571	135	85	235	2910	36.164	7.600	0.113	0.776
ID274691	274691	None	45.442	14.796	14.064	0	176	176	2	1	-10921639	183.095	190	110	255	3845	42.175	2.000	0.080	0.641
ID274735	274735	125	57.729	9.919	14.472	0	177	177	2	1	-10921639	225.476	245	140	255	4735	35.175	4.800	0.145	1.628
ID274736	274736	87	69.352	24.025	15.084	0	177	177	2	1	-10921639	140.952	130	80	215	2960	43.807	2.000	0.197	1.058
ID274737	274737	None	41.920	9.544	24.499	0	177	177	2	1	-10921639	175.952	180	100	245	3695	38.328	2.000	0.087	0.731
ID274738	274738	131	48.537	14.599	29.879	0	177	177	2	1	-10921639	137.381	145	50	200	2885	40.608	2.000	0.147	0.869
ID274739	274739	132	62.903	19.000	36.000	0	177	177	2	1	-10921639	120.238	105	55	205	2525	37.734	2.000	0.264	1.330
ID274724	274724	132	41.113	18.000	36.000	0	178	178	2	1	-10921639	122.714	125	75	165	2577	30.050	3.200	0.191	1.311
ID274720	274720	None	40.833	13.836	22.307	0	178	178	2	1	-10921639	142.619	145	70	225	2995	33.824	7.600	0.084	0.653
ID274721	274721	127	63.796	5.650	25.842	0	178	178	2	1	-10921639	184.762	175	110	235	3880	32.306	4.800	0.187	1.798
ID274722	274722	131	50.741	14.310	29.856	0	178	178	2	1	-10921639	134.524	130	80	200	2825	34.746	2.000	0.156	1.048
ID274723	274723	None	40.276	21.923	30.962	0	178	178	2	1	-10921639	122.619	120	75	185	2575	30.685	4.800	0.171	1.168
ID274716	274716	None	40.081	0.000	13.000	0	178	178	2	1	-10921639	129.048	131	80	185	2710	31.123	6.355	0.177	1.248
ID274717	274717	125	52.685	9.233	15.647	0	178	178	2	1	-10921639	191.905	190	120	255	4030	36.588	4.800	0.133	1.228
ID274718	274718	87	67.901	23.964	15.596	0	178	178	2	1	-10921639	151.429	150	60	235	3180	44.361	2.000	0.192	1.098
ID274719	274719	None	40.401	16.335	18.475	0	178	178	2	1	-10921639	165.714	165	105	225	3480	33.102	2.000	0.126	1.120
ID274715	274715	133	46.991	14.615	10.747	0	178	178	2	1	-10921639	181.429	180	110	235	3810	32.678	4.800	0.129	1.268
ID274725	274725	133	61.656	12.131	12.101	0	179	179	2	1	-10921639	217.143	235	130	255	4560	40.730	7.600	0.143	1.334
ID274726	274726	87	64.791	23.497	15.179	0	179	179	2	1	-10921639	196.667	195	120	255	4130	35.438	4.800	0.169	1.602
ID274727	274727	None	44.619	8.852	19.019	0	179	179	2	1	-10921639	160.476	165	110	210	3370	26.453	2.000	0.121	1.306
ID274728	274728	127	57.302	5.634	25.815	0	179	179	2	1	-10921639	178.571	185	135	225	3750	28.069	4.800	0.192	2.046
ID274729	274729	131	51.254	14.166	29.256	0	179	179	2	1	-10921639	145.952	150	80	225	3065	34.191	3.200	0.146	1.085
ID274710	274710	None	60.434	19.510	2.462	0	180	180	2	1	-10921639	135.714	130	70	210	2850	42.228	2.000	0.189	1.023
ID274711	274711	133	53.648	11.341	10.873	0	180	180	2	1	-10921639	171.667	170	115	250	3605	37.991	2.000	0.128	1.028
ID274712	274712	None	54.303	14.723	13.050	0	180	180	2	1	-10921639	182.857	185	120	255	3840	37.735	7.600	0.131	1.125
ID274713	274713	87	58.768	23.666	15.477	0	180	180	2	1	-10921639	130.952	130	45	235	2750	55.848	2.000	0.155	0.631
ID274714	274714	134	60.904	20.556	19.382	0	180	180	2	1	-10921639	196.429	185	135	255	4125	36.849	7.600	0.150	1.387
ID274740	274740	133	62.674	10.591	10.869	0	181	181	2	1	-10921639	209.524	215	150	255	4400	37.878	4.800	0.156	1.489
ID274741	274741	139	44.041	0.000	12.000	0	181	181	2	1	-10921639	132.524	125	80	190	2783	30.972	7.600	0.150	1.113
ID274742	274742	87	74.717	23.754	15.189	0	181	181	2	1	-10921639	180.714	185	105	255	3795	48.277	4.800	0.209	1.292
ID274743	274743	134	42.857	19.761	18.513	0	181	181	2	1	-10921639	176.429	185	100	220	3705	30.172	7.600	0.125	1.301
ID274744	274744	None	40.373	16.009	28.087	0	181	181	2	1	-10921639	149.048	150	70	230	3130	38.814	7.600	0.126	0.858
ID274745	274745	None	48.596	22.509	30.573	0	181	181	2	1	-10921639	124.048	120	70	195	2605	41.522	2.000	0.143	0.750
ID274756	274756	None	46.812	15.428	13.039	0	182	182	2	1	-10921639	190.476	185	115	255	4000	38.207	6.361	0.110	0.989
ID274757	274757	87	69.119	24.165	15.244	0	182	182	2	1	-10921639	151.905	150	90	255	3190	46.864	2.000	0.172	0.950
ID274758	274758	138	44.389	5.870	28.620	0	182	182	2	1	-10921639	159.048	170	85	215	3340	32.925	4.800	0.117	1.012
ID274759	274759	136	49.521	13.456	30.396	0	182	182	2	1	-10921639	149.762	145	75	225	3145	37.930	2.000	0.129	0.903
ID274754	274754	139	41.473	0.000	12.000	0	182	182	2	1	-10921639	127.857	125	70	185	2685	34.768	2.000	0.180	1.121
ID274755	274755	133	56.461	9.920	12.155	0	182	182	2	1	-10921639	193.810	200	135	250	4070	38.856	2.000	0.115	1.031
ID274760	274760	None	51.969	0.000	36.000	0	182	182	2	1	-10921639	139.381	125	112	175	2927	25.378	4.800	0.235	2.092
ID274752	274752	135	43.825	23.095	29.491	0	183	183	2	1	-10921639	142.381	140	75	225	2990	38.685	3.200	0.128	0.834
ID274753	274753	136	57.067	13.696	29.704	0	183	183	2	1	-10921639	168.095	170	95	230	3530	42.792	3.200	0.143	0.980
ID274748	274748	133	64.817	11.072	13.831	0	183	183	2	1	-10921639	206.190	210	140	255	4330	39.620	2.000	0.142	1.295
ID274749	274749	87	78.891	24.180	15.211	0	183	183	2	1	-10921639	140.952	125	75	225	2960	44.091	2.000	0.271	1.364
ID274750	274750	137	77.731	14.060	20.048	0	183	183	2	1	-10921639	161.905	155	70	255	3400	43.888	2.000	0.212	1.292
ID274751	274751	138	64.358	6.507	27.472	0	183	183	2	1	-10921639	190.952	185	140	255	4010	34.228	7.600	0.157	1.516
ID274746	274746	None	40.523	14.000	0.000	0	183	183	2	1	-10921639	104.048	105	70	155	2185	28.400	2.000	0.193	1.186
ID274747	274747	None	50.914	21.254	9.045	0	183	183	2	1	-10921639	141.429	135	75	220	2970	33.096	6.019	0.161	1.183
ID274732	274732	137	50.181	14.888	20.333	0	184	184	2	1	-10921639	170.714	165	110	225	3585	29.803	2.000	0.135	1.366
ID274733	274733	136	60.786	14.773	29.929	0	184	184	2	1	-10921639	186.429	190	85	255	3915	41.417	4.800	0.160	1.244
ID274734	274734	135	54.318	22.275	32.248	0	184	184	2	1	-10921639	146.667	150	90	205	3080	33.998	7.600	0.168	1.244
ID274730	274730	None	50.201	10.006	8.840	0	184	184	2	1	-10921639	158.095	155	95	225	3320	33.966	2.000	0.124	1.026
ID274731	274731	87	84.836	23.929	15.218	0	184	184	2	1	-10921639	183.810	185	85	255	3860	46.285	4.800	0.253	1.604
ID274768	274768	136	56.992	14.538	30.111	0	185	185	2	1	-10921639	161.190	170	75	245	3385	43.615	2.000	0.121	0.796
ID274769	274769	None	44.918	19.000	36.000	0	185	185	2	1	-10921639	122.333	130	42	210	2569	39.683	7.600	0.146	0.787
ID274764	274764	87	77.216	23.876	14.953	0	185	185	2	1	-10921639	165.000	160	85	255	3465	43.359	2.000	0.221	1.379
ID274765	274765	137	57.355	14.939	19.734	0	185	185	2	1	-10921639	154.286	145	90	255	3240	48.018	7.600	0.125	0.716
ID274766	274766	None	42.882	5.648	27.846	0	185	185	2	1	-10921639	138.095	140	80	190	2900	29.601	2.000	0.137	1.125
ID274767	274767	None	58.562	10.912	28.638	0	185	185	2	1	-10921639	170.476	170	100	245	3580	43.096	2.000	0.127	0.891
ID274761	274761	None	43.618	23.000	0.000	0	185	185	2	1	-10921639	99.000	90	60	155	2079	29.120	7.600	0.225	1.250
ID274762	274762	133	43.536	9.902	12.289	0	185	185	2	1	-10921639	178.333	170	135	245	3745	32.223	6.209	0.114	1.135
ID274763	274763	None	49.138	18.705	11.601	0	185	185	2	1	-10921639	170.952	170	80	235	3590	35.342	2.000	0.120	1.038
ID274772	274772	87	69.930	23.758	15.558	0	186	186	2	1	-10921639	140.238	155	35	240	2945	54.852	2.000	0.187	0.806
ID274773	274773	137	60.142	15.089	18.650	0	186	186	2	1	-10921639	180.952	185	115	240	3800	32.428	4.800	0.164	1.574
ID274774	274774	None	56.099	20.392	22.251	0	186	186	2	1	-10921639	153.095	140	95	225	3215	35.689	2.000	0.143	1.070
ID274775	274775	None	40.540	15.988	27.289	0	186	186	2	1	-10921639	163.571	160	110	230	3435	32.601	2.000	0.091	0.835
ID274770	274770	140	55.633	0.000	12.000	0	186	186	2	1	-10921639	157.190	155	100	210	3301	32.067	4.800	0.195	1.598
ID274771	274771	133	66.593	9.888	12.743	0	186	186	2	1	-10921639	177.619	175	115	255	3730	41.310	2.000	0.169	1.246
ID274776	274776	136	41.631	13.277	29.793	0	186	186	2	1	-10921639	162.143	170	60	235	3405	44.793	2.000	0.092	0.613
ID274780	274780	None	40.568	7.940	19.167	0	187	187	2	1	-10921639	156.667	150	100	205	3290	27.674	2.000	0.119	1.205
ID274781	274781	None	47.455	23.449	28.505	0	187	187	2	1	-10921639	137.619	140	55	205	2890	37.968	3.200	0.166	1.035
ID274782	274782	136	59.686	13.630	30.694	0	187	187	2	1	-10921639	176.190	170	95	255	3700	46.634	7.600	0.139	0.921
ID274783	274783	None	62.122	19.000	36.000	0	187	187	2	1	-10921639	117.000	105	65	255	2457	41.968	7.600	0.198	0.920
ID274777	274777	140	44.040	0.000	12.000	0	187	187	2	1	-10921639	125.524	130	55	165	2636	31.119	4.800	0.206	1.377
ID274778	274778	133	72.132	9.928	12.269	0	187	187	2	1	-10921639	203.810	200	145	255	4280	34.420	4.800	0.201	1.984
ID274779	274779	87	44.166	23.603	15.561	0	187	187	2	1	-10921639	141.667	150	75	195	2975	34.290	2.000	0.140	1.012
ID274788	274788	None	41.044	18.374	17.346	0	188	188	2	1	-10921639	169.048	165	75	225	3550	37.001	2.000	0.097	0.810
ID274789	274789	None	41.539	0.000	19.000	0	188	188	2	1	-10921639	108.905	100	50	170	2287	33.382	7.600	0.167	0.935
ID274790	274790	142	51.845	6.239	26.568	0	188	188	2	1	-10921639	159.524	160	80	230	3350	38.403	2.000	0.141	1.026
ID274791	274791	136	55.762	14.236	29.907	0	188	188	2	1	-10921639	176.429	180	110	230	3705	32.945	4.800	0.169	1.545
ID274784	274784	198	41.516	22.675	9.307	0	188	188	2	1	-10921639	114.048	110	65	195	2395	32.849	2.000	0.141	0.856
ID274785	274785	133	62.503	9.384	11.079	0	188	188	2	1	-10921639	189.286	195	110	245	3975	35.542	4.800	0.188	1.683
ID274786	274786	140	67.594	0.000	12.000	0	188	188	2	1	-10921639	173.810	180	126	250	3650	29.989	4.800	0.250	2.316
ID274787	274787	87	73.473	23.859	15.131	0	188	188	2	1	-10921639	122.857	115	35	225	2580	49.436	2.000	0.244	0.974
ID274800	274800	136	44.575	13.786	30.466	0	189	189	2	1	-10921639	169.762	170	85	235	3565	39.130	6.016	0.129	0.990
ID274796	274796	141	50.881	11.242	17.953	0	189	189	2	1	-10921639	176.667	180	110	250	3710	39.094	3.200	0.122	0.981
ID274797	274797	142	56.363	5.917	26.080	0	189	189	2	1	-10921639	162.857	150	110	255	3420	37.999	6.329	0.133	1.004
ID274798	274798	None	40.798	11.020	28.389	0	189	189	2	1	-10921639	182.857	185	110	230	3840	30.560	2.000	0.108	1.164
ID274799	274799	143	41.569	16.006	28.903	0	189	189	2	1	-10921639	152.143	155	85	220	3195	40.143	3.200	0.110	0.751
ID274792	274792	198	53.729	21.508	8.956	0	189	189	2	1	-10921639	131.667	125	50	215	2765	48.253	2.000	0.215	0.965
ID274793	274793	133	80.339	10.241	11.426	0	189	189	2	1	-10921639	205.000	210	110	255	4305	51.599	4.800	0.227	1.472
ID274794	274794	None	52.071	17.702	11.913	0	189	189	2	1	-10921639	190.238	200	100	245	3995	36.554	4.800	0.132	1.215
ID274795	274795	87	63.227	23.476	15.246	0	189	189	2	1	-10921639	128.571	120	80	205	2700	37.052	2.000	0.231	1.302
ID274804	274804	None	60.080	14.482	16.428	0	190	190	2	1	-10921639	212.143	225	100	255	4455	43.863	4.800	0.145	1.222
ID274805	274805	141	43.123	10.160	19.085	0	190	190	2	1	-10921639	165.952	165	120	225	3485	29.859	3.200	0.106	1.061
ID274806	274806	203	57.808	19.281	20.566	0	190	190	2	1	-10921639	157.857	160	85	225	3315	40.267	2.000	0.174	1.163
ID274807	274807	142	45.039	5.653	25.888	0	190	190	2	1	-10921639	159.524	160	105	205	3350	28.675	4.800	0.123	1.215
ID274801	274801	None	40.541	0.000	8.000	0	190	190	2	1	-10921639	86.667	90	30	145	1820	30.673	6.210	0.205	0.960
ID274802	274802	133	88.042	10.182	11.023	0	190	190	2	1	-10921639	186.667	180	115	255	3920	50.753	2.000	0.242	1.433
ID274803	274803	87	68.529	23.710	15.252	0	190	190	2	1	-10921639	140.238	145	70	240	2945	51.198	2.000	0.194	0.890
ID274808	274808	143	78.479	15.242	28.536	0	190	190	2	1	-10921639	204.762	215	120	255	4300	41.124	6.323	0.227	1.843
ID274809	274809	None	41.819	17.000	36.000	0	190	190	2	1	-10921639	129.619	130	90	175	2722	25.299	4.800	0.195	1.669
ID274820	274820	87	58.599	23.860	14.867	0	191	191	2	1	-10921639	145.238	135	65	210	3050	38.616	2.000	0.163	1.055
ID274821	274821	None	40.096	0.000	19.000	0	191	191	2	1	-10921639	134.524	145	84	180	2825	29.943	7.600	0.180	1.371
ID274822	274822	203	42.797	17.661	19.012	0	191	191	2	1	-10921639	157.857	155	105	220	3315	28.088	7.600	0.117	1.177
ID274823	274823	142	50.289	5.990	26.075	0	191	191	2	1	-10921639	173.333	175	110	230	3640	28.911	6.341	0.158	1.639
ID274817	274817	None	42.446	11.000	0.000	0	191	191	2	1	-10921639	95.429	90	51	150	2004	26.485	2.000	0.199	1.196
ID274818	274818	None	47.400	24.000	0.000	0	191	191	2	1	-10921639	124.619	110	70	175	2617	33.269	2.000	0.179	1.137
ID274819	274819	133	41.493	9.640	10.124	0	191	191	2	1	-10921639	146.190	140	95	220	3070	39.367	2.000	0.064	0.446
ID274824	274824	143	59.968	13.989	29.791	0	191	191	2	1	-10921639	173.810	175	110	245	3650	41.530	2.000	0.135	0.995
ID274825	274825	144	54.186	23.493	30.655	0	191	191	2	1	-10921639	150.000	150	85	205	3150	28.417	4.800	0.212	1.848
ID274816	274816	144	51.519	22.744	31.768	0	192	192	2	1	-10921639	124.524	120	70	195	2615	31.421	2.000	0.208	1.367
ID274812	274812	87	82.500	23.725	15.077	0	192	192	2	1	-10921639	166.190	160	80	255	3490	53.266	2.000	0.198	1.029
ID274813	274813	None	41.585	10.842	20.205	0	192	192	2	1	-10921639	182.857	180	95	245	3840	38.294	7.600	0.089	0.779
ID274814	274814	None	47.461	24.605	20.826	0	192	192	2	1	-10921639	122.381	115	70	180	2570	31.370	3.200	0.179	1.185
ID274815	274815	142	63.461	6.262	27.148	0	192	192	2	1	-10921639	183.571	180	105	255	3855	40.254	2.000	0.143	1.139
ID274810	274810	133	73.648	9.541	11.460	0	192	192	2	1	-10921639	216.190	235	100	255	4540	48.086	4.800	0.210	1.558
ID274811	274811	None	44.610	0.649	12.030	0	192	192	2	1	-10921639	179.762	175	105	250	3775	37.097	6.093	0.153	1.287
ID274828	274828	None	45.742	20.581	17.608	0	193	193	2	1	-10921639	161.190	155	85	250	3385	39.620	7.600	0.102	0.753
ID274829	274829	None	43.383	15.536	21.654	0	193	193	2	1	-10921639	166.905	165	95	230	3505	39.512	2.000	0.113	0.855
ID274830	274830	142	42.875	5.588	28.583	0	193	193	2	1	-10921639	153.571	165	90	225	3225	39.911	2.000	0.087	0.614
ID274831	274831	143	43.105	15.097	28.539	0	193	193	2	1	-10921639	162.857	175	55	225	3420	41.036	7.600	0.127	0.895
ID274826	274826	133	84.926	9.428	10.809	0	193	193	2	1	-10921639	205.714	210	115	255	4320	46.965	4.800	0.218	1.566
ID274827	274827	87	79.290	24.016	14.552	0	193	193	2	1	-10921639	164.762	165	90	255	3460	45.975	2.000	0.228	1.329
ID274836	274836	87	55.310	24.106	15.364	0	194	194	2	1	-10921639	139.762	135	80	230	2935	45.207	2.000	0.169	0.896
ID274837	274837	142	51.413	5.893	26.551	0	194	194	2	1	-10921639	182.619	180	125	245	3835	34.118	4.800	0.153	1.420
ID274838	274838	143	55.976	13.946	27.838	0	194	194	2	1	-10921639	207.381	205	160	255	4355	28.356	6.287	0.133	1.711
ID274839	274839	None	41.111	20.893	31.847	0	194	194	2	1	-10921639	144.524	145	90	200	3035	26.641	7.600	0.141	1.339
ID274832	274832	None	57.267	11.000	0.000	0	194	194	2	1	-10921639	111.619	110	79	165	2344	24.514	4.800	0.348	2.352
ID274833	274833	None	53.548	23.000	0.000	0	194	194	2	1	-10921639	152.905	150	112	200	3211	31.271	6.282	0.221	1.773
ID274834	274834	145	45.391	16.314	8.516	0	194	194	2	1	-10921639	154.048	150	100	210	3235	29.901	2.000	0.130	1.184
ID274835	274835	133	58.115	10.603	11.277	0	194	194	2	1	-10921639	203.571	210	85	255	4275	46.908	2.000	0.135	1.033
ID274852	274852	87	61.097	24.130	15.234	0	195	195	2	1	-10921639	133.810	130	65	210	2810	39.016	3.200	0.202	1.152
ID274853	274853	None	60.969	21.696	22.624	0	195	195	2	1	-10921639	153.810	150	105	230	3230	35.528	7.600	0.194	1.406
ID274854	274854	146	46.650	10.579	27.468	0	195	195	2	1	-10921639	182.143	185	120	255	3825	39.704	2.000	0.091	0.768
ID274849	274849	145	44.600	16.503	9.289	0	195	195	2	1	-10921639	139.524	140	70	210	2930	35.669	3.200	0.155	1.050
ID274850	274850	133	68.573	9.995	11.761	0	195	195	2	1	-10921639	231.429	255	165	255	4860	31.943	4.800	0.181	2.217
ID274851	274851	147	43.349	0.000	13.000	0	195	195	2	1	-10921639	149.095	145	95	190	3131	27.114	4.800	0.184	1.708
ID274848	274848	None	44.727	22.322	31.536	0	196	196	2	1	-10921639	127.857	120	60	170	2685	33.263	2.000	0.146	0.982
ID274844	274844	None	44.947	24.810	22.391	0	196	196	2	1	-10921639	121.429	125	85	165	2550	25.404	2.000	0.179	1.450
ID274845	274845	142	47.063	6.279	25.977	0	196	196	2	1	-10921639	166.667	160	80	255	3500	43.970	4.800	0.107	0.734
ID274846	274846	146	42.789	12.437	28.272	0	196	196	2	1	-10921639	196.190	205	100	255	4120	43.986	7.600	0.076	0.633
ID274847	274847	143	56.262	14.690	29.418	0	196	196	2	1	-10921639	194.524	195	135	255	4085	36.705	6.270	0.150	1.386
ID274840	274840	147	49.366	0.000	12.000	0	196	196	2	1	-10921639	113.476	120	35	175	2383	39.335	3.200	0.247	1.141
ID274841	274841	133	66.999	10.076	12.369	0	196	196	2	1	-10921639	211.429	225	95	255	4440	47.147	4.800	0.167	1.285
ID274842	274842	87	50.200	23.993	15.292	0	196	196	2	1	-10921639	116.429	110	35	195	2445	41.175	2.000	0.170	0.821
ID274843	274843	None	57.244	17.801	21.221	0	196	196	2	1	-10921639	166.667	160	105	250	3500	39.979	2.000	0.146	1.060
ID274876	274876	87	65.630	23.905	15.240	0	197	197	2	1	-10921639	116.905	105	65	195	2455	42.145	2.000	0.236	1.061
ID274877	274877	None	44.821	6.591	17.465	0	197	197	2	1	-10921639	194.286	200	130	255	4080	32.760	4.800	0.102	1.097
ID274878	274878	142	51.146	5.873	26.668	0	197	197	2	1	-10921639	164.524	170	90	220	3455	32.245	4.800	0.138	1.235
ID274879	274879	143	67.336	14.445	29.921	0	197	197	2	1	-10921639	205.476	210	125	255	4315	37.513	4.800	0.163	1.534
ID274873	274873	133	41.227	11.023	10.297	0	197	197	2	1	-10921639	163.571	165	105	220	3435	35.747	2.000	0.109	0.898
ID274874	274874	148	53.626	15.286	13.426	0	197	197	2	1	-10921639	195.952	190	145	255	4115	31.726	3.200	0.118	1.304
ID274875	274875	149	42.797	9.995	14.950	0	197	197	2	1	-10921639	197.619	200	135	255	4150	33.076	2.000	0.075	0.838
ID274868	274868	87	72.437	24.188	15.083	0	198	198	2	1	-10921639	147.381	135	85	230	3095	37.034	2.000	0.242	1.552
ID274869	274869	None	50.136	20.185	23.172	0	198	198	2	1	-10921639	124.524	130	75	180	2615	34.019	2.000	0.164	1.033
ID274870	274870	146	42.442	10.803	26.510	0	198	198	2	1	-10921639	195.714	200	125	255	4110	41.512	3.200	0.081	0.707
ID274871	274871	142	45.379	5.331	27.526	0	198	198	2	1	-10921639	138.095	145	50	220	2900	43.488	3.200	0.144	0.802
ID274864	274864	150	54.352	24.000	0.000	0	198	198	2	1	-10921639	130.190	135	65	180	2734	32.602	4.800	0.262	1.659
ID274865	274865	133	54.313	10.140	9.833	0	198	198	2	1	-10921639	184.048	195	100	240	3865	38.750	4.800	0.136	1.134
ID274866	274866	148	40.669	15.480	12.481	0	198	198	2	1	-10921639	160.476	165	90	230	3370	33.834	2.000	0.101	0.870
ID274867	274867	149	50.976	10.868	14.920	0	198	198	2	1	-10921639	212.619	225	145	255	4465	38.426	3.200	0.093	0.944
ID274872	274872	143	60.371	14.399	29.506	0	198	198	2	1	-10921639	184.286	175	90	255	3870	49.907	7.600	0.155	0.992
ID274855	274855	150	67.711	24.000	0.000	0	199	199	2	1	-10921639	112.048	110	45	190	2353	45.438	3.200	0.336	1.240
ID274860	274860	146	42.112	10.634	26.360	0	199	199	2	1	-10921639	175.952	175	110	235	3695	34.807	2.000	0.105	0.961
ID274861	274861	142	43.104	5.541	27.334	0	199	199	2	1	-10921639	157.143	150	105	240	3300	32.847	6.275	0.088	0.772
ID274862	274862	143	51.917	16.632	29.882	0	199	199	2	1	-10921639	159.048	165	95	215	3340	38.001	2.000	0.137	1.006
ID274863	274863	189	52.569	22.041	32.110	0	199	199	2	1	-10921639	102.619	100	30	180	2155	39.326	2.000	0.169	0.753
ID274856	274856	None	56.706	16.510	9.186	0	199	199	2	1	-10921639	159.524	155	90	235	3350	46.041	3.200	0.143	0.868
ID274857	274857	133	59.916	10.309	11.142	0	199	199	2	1	-10921639	204.048	200	135	255	4285	35.200	4.800	0.171	1.695
ID274858	274858	87	77.879	23.914	14.738	0	199	199	2	1	-10921639	150.476	150	70	240	3160	50.272	2.000	0.238	1.151
ID274859	274859	151	48.751	10.340	19.310	0	199	199	2	1	-10921639	187.857	190	120	240	3945	34.263	7.600	0.125	1.220
ID274884	274884	None	41.873	17.496	25.425	0	200	200	2	1	-10921639	159.762	160	110	215	3355	32.538	2.000	0.093	0.835
ID274885	274885	142	49.070	4.024	26.321	0	200	200	2	1	-10921639	155.000	165	85	215	3255	37.148	4.800	0.141	1.032
ID274886	274886	189	56.284	21.793	32.602	0	200	200	2	1	-10921639	130.238	130	65	190	2735	34.477	2.000	0.204	1.282
ID274880	274880	None	43.261	8.284	10.660	0	200	200	2	1	-10921639	141.905	135	55	200	2980	36.622	2.000	0.126	0.868
ID274881	274881	133	40.495	11.919	11.420	0	200	200	2	1	-10921639	165.476	160	110	230	3475	39.966	2.000	0.100	0.750
ID274882	274882	87	71.747	23.861	15.441	0	200	200	2	1	-10921639	159.048	165	80	255	3340	50.140	4.800	0.215	1.122
ID274883	274883	151	46.074	10.115	20.594	0	200	200	2	1	-10921639	198.333	205	120	255	4165	41.241	7.600	0.099	0.869
ID274893	274893	133	50.435	14.830	10.930	0	201	201	2	1	-10921639	203.810	215	160	240	4280	28.935	4.800	0.113	1.428
ID274894	274894	None	50.871	0.000	13.000	0	201	201	2	1	-10921639	121.429	120	75	165	2550	27.254	3.200	0.267	1.877
ID274895	274895	87	55.684	24.110	14.944	0	201	201	2	1	-10921639	118.095	120	60	190	2480	39.575	2.000	0.208	1.026
ID274896	274896	151	47.316	10.831	21.872	0	201	201	2	1	-10921639	169.048	170	85	255	3550	42.621	2.000	0.085	0.620
ID274897	274897	None	49.682	28.000	22.000	0	201	201	2	1	-10921639	166.810	160	125	220	3503	30.089	4.800	0.190	1.773
ID274898	274898	None	52.528	14.486	31.163	0	201	201	2	1	-10921639	166.190	165	105	245	3490	38.403	7.600	0.143	1.081
ID274924	274924	None	47.098	9.920	27.529	0	202	202	2	1	-10921639	191.190	190	130	255	4015	33.463	7.600	0.109	1.119
ID274920	274920	133	49.201	16.005	10.102	0	202	202	2	1	-10921639	178.810	180	115	230	3755	32.284	7.600	0.118	1.173
ID274921	274921	152	59.853	10.099	13.616	0	202	202	2	1	-10921639	186.190	190	115	255	3910	41.349	7.600	0.146	1.145
ID274922	274922	87	68.412	23.794	15.255	0	202	202	2	1	-10921639	171.429	200	90	255	3600	53.646	3.200	0.164	0.902
ID274923	274923	151	51.794	11.043	20.760	0	202	202	2	1	-10921639	175.952	180	120	215	3695	28.090	4.800	0.156	1.695
ID274908	274908	87	57.896	23.780	15.444	0	203	203	2	1	-10921639	153.333	140	95	235	3220	42.259	6.268	0.178	1.094
ID274909	274909	153	48.496	14.931	19.638	0	203	203	2	1	-10921639	186.667	190	135	245	3920	30.139	3.200	0.145	1.569
ID274910	274910	None	48.783	23.157	31.232	0	203	203	2	1	-10921639	154.524	155	115	215	3245	25.343	4.800	0.166	1.732
ID274906	274906	None	40.793	24.000	0.000	0	203	203	2	1	-10921639	117.286	105	60	190	2463	38.061	7.600	0.198	1.017
ID274907	274907	152	54.098	9.423	11.914	0	203	203	2	1	-10921639	191.429	200	130	245	4020	33.917	4.800	0.144	1.421
ID274888	274888	153	45.508	15.430	20.650	0	204	204	2	1	-10921639	160.000	150	120	215	3360	32.133	7.600	0.120	1.067
ID274887	274887	152	45.230	9.458	12.558	0	204	204	2	1	-10921639	181.905	185	130	225	3820	26.100	4.800	0.133	1.634
ID274892	274892	None	43.321	5.882	26.198	0	205	205	2	1	-10921639	144.762	145	80	200	3040	33.147	2.000	0.122	0.951
ID274889	274889	152	77.463	10.133	11.614	0	205	205	2	1	-10921639	188.095	190	110	255	3950	45.839	7.600	0.210	1.422
ID274890	274890	87	65.202	24.442	15.406	0	205	205	2	1	-10921639	162.857	145	90	255	3420	47.185	2.000	0.172	1.014
ID274891	274891	153	41.992	15.079	20.687	0	205	205	2	1	-10921639	151.667	155	110	195	3185	22.155	4.800	0.145	1.730
ID274900	274900	None	52.329	14.068	10.900	0	206	206	2	1	-10921639	175.714	180	130	215	3690	26.753	4.800	0.159	1.806
ID274901	274901	152	51.062	10.991	13.756	0	206	206	2	1	-10921639	152.619	150	75	235	3205	43.892	2.000	0.117	0.727
ID274902	274902	87	57.319	23.090	15.125	0	206	206	2	1	-10921639	159.286	155	105	210	3345	28.164	4.800	0.220	2.042
ID274903	274903	153	43.937	15.655	21.438	0	206	206	2	1	-10921639	118.571	125	60	175	2490	29.161	4.800	0.198	1.344
ID274899	274899	None	47.798	23.000	0.000	0	206	206	2	1	-10921639	177.857	170	125	220	3735	28.107	4.800	0.178	1.911
ID274904	274904	154	51.039	9.820	26.086	0	206	206	2	1	-10921639	151.667	150	85	225	3185	36.446	2.000	0.131	0.963
ID274905	274905	None	48.985	17.000	36.000	0	206	206	2	1	-10921639	163.381	160	100	230	3431	30.742	4.800	0.173	1.566
ID274911	274911	None	44.309	21.160	6.067	0	207	207	2	1	-10921639	135.238	130	95	180	2840	25.859	4.800	0.157	1.419
ID274912	274912	152	63.161	11.037	10.801	0	207	207	2	1	-10921639	155.714	150	80	255	3270	41.240	2.000	0.155	1.015
ID274913	274913	87	71.913	24.046	15.385	0	207	207	2	1	-10921639	165.714	165	85	245	3480	45.560	2.000	0.216	1.294
ID274914	274914	153	41.731	16.126	20.688	0	207	207	2	1	-10921639	109.048	105	75	160	2290	23.750	6.327	0.184	1.429
ID274915	274915	154	61.661	10.534	26.704	0	207	207	2	1	-10921639	158.333	150	90	235	3325	37.594	4.800	0.214	1.482
ID274916	274916	152	52.320	12.820	10.702	0	208	208	2	1	-10921639	165.714	165	110	230	3480	29.550	6.016	0.154	1.498
ID274917	274917	87	59.700	24.039	14.951	0	208	208	2	1	-10921639	144.286	150	80	205	3030	34.615	3.200	0.182	1.285
ID274918	274918	154	47.468	11.585	28.253	0	208	208	2	1	-10921639	160.000	165	115	215	3360	25.544	7.600	0.154	1.676
ID274919	274919	None	69.200	22.788	29.720	0	208	208	2	1	-10921639	173.095	165	100	245	3635	44.116	2.000	0.182	1.211
ID274925	274925	155	52.849	13.000	0.000	0	209	209	2	1	-10921639	142.333	145	84	190	2989	32.091	6.161	0.218	1.589
ID274926	274926	152	53.743	12.208	10.778	0	209	209	2	1	-10921639	154.762	160	85	205	3250	33.670	2.000	0.147	1.181
ID274927	274927	156	65.490	1.965	13.549	0	209	209	2	1	-10921639	173.810	165	110	255	3650	41.167	2.000	0.161	1.173
ID274928	274928	87	63.551	24.053	15.601	0	209	209	2	1	-10921639	131.190	120	70	220	2755	45.932	2.000	0.165	0.811
ID274929	274929	None	46.536	25.493	20.838	0	209	209	2	1	-10921639	135.000	140	70	200	2835	30.537	4.800	0.161	1.228
ID274930	274930	154	46.730	10.220	26.157	0	209	209	2	1	-10921639	136.905	135	55	220	2875	36.520	2.000	0.140	0.922
ID274932	274932	156	48.940	0.000	13.000	0	210	210	2	1	-10921639	143.667	150	105	180	3017	27.242	4.800	0.215	1.864
ID274933	274933	87	71.677	23.978	15.739	0	210	210	2	1	-10921639	140.952	130	80	225	2960	41.159	2.000	0.238	1.319
ID274934	274934	None	46.131	2.802	18.946	0	210	210	2	1	-10921639	129.524	130	75	235	2720	34.818	2.000	0.134	0.881
ID274935	274935	None	40.783	14.242	19.415	0	210	210	2	1	-10921639	135.952	135	90	200	2855	26.862	2.000	0.131	1.176
ID274931	274931	155	48.575	11.000	0.000	0	210	210	2	1	-10921639	143.238	150	100	195	3008	28.021	4.800	0.189	1.626
ID274936	274936	154	48.734	10.653	26.733	0	210	210	2	1	-10921639	139.286	135	80	190	2925	28.995	4.800	0.185	1.502
ID274937	274937	None	54.718	22.550	31.313	0	210	210	2	1	-10921639	140.238	140	55	205	2945	36.107	4.800	0.212	1.360
ID274961	274961	156	68.365	0.000	13.000	0	211	211	2	1	-10921639	167.524	165	115	245	3518	33.028	6.347	0.247	2.007
ID274962	274962	87	69.070	24.180	14.918	0	211	211	2	1	-10921639	126.905	125	55	215	2665	45.510	2.000	0.237	1.070
ID274963	274963	154	48.017	10.355	25.797	0	211	211	2	1	-10921639	154.762	160	100	230	3250	34.296	2.000	0.121	0.977
ID274940	274940	87	78.306	24.233	14.310	0	212	212	2	1	-10921639	178.333	175	115	250	3745	36.991	4.800	0.260	1.988
ID274938	274938	None	48.404	12.000	0.000	0	212	212	2	1	-10921639	119.524	120	65	180	2510	28.628	4.800	0.234	1.585
ID274939	274939	157	40.878	15.057	11.036	0	212	212	2	1	-10921639	141.429	140	100	205	2970	24.957	7.600	0.123	1.238
ID274952	274952	157	55.456	15.936	11.192	0	213	213	2	1	-10921639	165.714	165	100	225	3480	33.959	4.800	0.167	1.395
ID274953	274953	87	62.703	24.188	15.048	0	213	213	2	1	-10921639	137.143	135	70	215	2880	40.576	2.000	0.202	1.136
ID274954	274954	158	54.603	16.174	29.588	0	213	213	2	1	-10921639	158.095	160	75	230	3320	42.263	3.200	0.173	1.101
ID274941	274941	None	44.172	22.000	0.000	0	214	214	2	1	-10921639	127.857	120	79	195	2685	33.952	7.600	0.125	0.835
ID274942	274942	None	51.075	6.889	15.110	0	214	214	2	1	-10921639	156.905	155	110	205	3295	27.499	4.800	0.168	1.638
ID274943	274943	87	56.328	24.826	15.230	0	214	214	2	1	-10921639	123.571	120	70	210	2595	36.679	2.000	0.190	1.074
ID274944	274944	159	51.137	10.045	27.294	0	214	214	2	1	-10921639	154.048	155	95	210	3235	35.553	2.000	0.141	1.069
ID274945	274945	158	41.972	17.074	29.410	0	214	214	2	1	-10921639	124.524	130	65	200	2615	34.746	2.000	0.100	0.649
ID274946	274946	None	45.022	21.889	31.252	0	214	214	2	1	-10921639	129.048	125	85	185	2710	26.534	4.800	0.169	1.409
ID274956	274956	160	50.847	13.017	11.290	0	215	215	2	1	-10921639	157.619	150	105	215	3310	30.766	2.000	0.151	1.345
ID274957	274957	87	61.289	23.626	14.962	0	215	215	2	1	-10921639	160.000	170	95	225	3360	44.385	2.000	0.157	0.976
ID274958	274958	183	51.205	15.846	21.400	0	215	215	2	1	-10921639	118.333	110	60	195	2485	32.876	4.800	0.212	1.261
ID274959	274959	159	46.600	8.017	28.861	0	215	215	2	1	-10921639	128.810	135	55	185	2705	33.125	4.800	0.166	1.106
ID274960	274960	158	41.373	15.299	28.994	0	215	215	2	1	-10921639	138.095	135	90	190	2900	30.351	6.331	0.151	1.197
ID274955	274955	None	41.266	0.000	0.000	0	215	215	2	1	-10921639	82.476	61	56	140	1732	32.012	2.000	0.272	1.102
ID274948	274948	160	58.492	11.357	12.135	0	216	216	2	1	-10921639	153.810	150	90	200	3230	33.834	2.000	0.187	1.433
ID274949	274949	87	69.170	23.444	14.627	0	216	216	2	1	-10921639	166.667	175	55	245	3500	48.045	4.800	0.215	1.227
ID274950	274950	183	44.324	15.654	21.695	0	216	216	2	1	-10921639	114.286	115	85	160	2400	19.955	4.800	0.232	2.157
ID274951	274951	None	42.890	22.228	21.857	0	216	216	2	1	-10921639	122.143	120	90	180	2565	23.107	4.800	0.210	1.837
ID274947	274947	161	75.057	23.000	0.000	0	216	216	2	1	-10921639	178.571	173	105	250	3750	48.058	2.000	0.207	1.273
ID274972	274972	None	41.408	22.348	31.692	0	217	217	2	1	-10921639	135.714	130	80	185	2850	27.896	3.200	0.165	1.381
ID274967	274967	161	41.604	22.565	1.971	0	217	217	2	1	-10921639	142.381	140	75	215	2990	35.589	6.401	0.123	0.875
ID274968	274968	None	42.623	19.753	9.670	0	217	217	2	1	-10921639	119.524	110	60	175	2510	31.421	2.000	0.161	1.056
ID274969	274969	160	73.627	11.695	11.405	0	217	217	2	1	-10921639	160.476	160	75	255	3370	50.023	2.000	0.211	1.117
ID274970	274970	87	61.460	23.763	15.158	0	217	217	2	1	-10921639	124.524	120	50	210	2615	47.930	2.000	0.188	0.822
ID274971	274971	None	40.269	6.054	26.372	0	217	217	2	1	-10921639	138.810	140	70	190	2915	29.407	4.800	0.135	1.125
ID274964	274964	None	42.698	16.000	0.000	0	218	218	2	1	-10921639	162.143	165	115	190	3405	18.276	4.800	0.187	2.796
ID274965	274965	160	90.150	12.142	11.330	0	218	218	2	1	-10921639	178.095	175	105	250	3740	45.839	4.800	0.269	1.649
ID274966	274966	87	59.275	24.395	15.490	0	218	218	2	1	-10921639	139.762	140	60	225	2935	41.817	2.000	0.186	1.048
ID274973	274973	160	60.228	12.905	11.014	0	219	219	2	1	-10921639	175.714	175	120	235	3690	33.552	4.800	0.183	1.623
ID274974	274974	87	61.881	24.253	15.212	0	219	219	2	1	-10921639	145.952	140	80	235	3065	41.007	2.000	0.180	1.088
ID274975	274975	None	50.823	8.645	26.130	0	219	219	2	1	-10921639	153.095	145	95	210	3215	37.399	2.000	0.147	1.052
ID274980	274980	160	72.913	12.327	11.254	0	220	220	2	1	-10921639	178.095	170	105	255	3740	45.262	2.000	0.181	1.208
ID274981	274981	87	44.806	24.175	15.174	0	220	220	2	1	-10921639	122.619	120	70	210	2575	33.824	2.000	0.129	0.829
ID274982	274982	None	41.397	14.404	20.874	0	220	220	2	1	-10921639	111.429	105	65	155	2340	26.839	2.000	0.155	1.117
ID274979	274979	None	46.044	24.000	0.000	0	220	220	2	1	-10921639	143.381	140	75	185	3011	29.272	7.600	0.162	1.364
ID274976	274976	None	41.088	25.639	3.149	0	221	221	2	1	-10921639	111.667	105	25	180	2345	39.979	2.000	0.094	0.481
ID274977	274977	160	44.639	11.330	10.445	0	221	221	2	1	-10921639	151.667	145	110	215	3185	29.383	4.800	0.143	1.290
ID274978	274978	162	43.442	17.071	26.189	0	221	221	2	1	-10921639	149.286	160	100	185	3135	28.208	2.000	0.132	1.234
ID274983	274983	None	42.569	17.055	4.347	0	222	222	2	1	-10921639	164.286	170	125	200	3450	21.868	4.800	0.147	1.930
ID274988	274988	162	60.315	16.842	25.648	0	222	222	2	1	-10921639	152.381	155	65	225	3200	41.310	2.000	0.170	1.071
ID274989	274989	None	52.532	10.861	28.332	0	222	222	2	1	-10921639	142.143	145	75	200	2985	35.056	2.000	0.155	1.089
ID274990	274990	None	42.799	22.393	32.182	0	222	222	2	1	-10921639	134.762	140	80	185	2830	29.811	2.000	0.129	1.033
ID274984	274984	None	41.697	20.304	10.826	0	222	222	2	1	-10921639	138.095	135	90	195	2900	28.261	4.800	0.122	1.064
ID274985	274985	160	44.826	11.805	11.774	0	222	222	2	1	-10921639	143.095	155	75	190	3005	32.653	3.200	0.151	1.148
ID274986	274986	None	52.221	0.992	12.882	0	222	222	2	1	-10921639	173.095	160	125	235	3635	35.829	4.800	0.165	1.371
ID274987	274987	87	50.345	24.218	15.079	0	222	222	2	1	-10921639	123.095	125	70	180	2585	38.616	3.200	0.152	0.844
ID274996	274996	None	51.462	17.800	30.203	0	223	223	2	1	-10921639	167.619	180	110	240	3520	34.045	6.356	0.131	1.139
ID274991	274991	None	49.410	23.000	0.000	0	223	223	2	1	-10921639	166.524	155	115	220	3497	32.715	4.800	0.209	1.762
ID274992	274992	None	51.534	16.016	9.421	0	223	223	2	1	-10921639	144.286	145	90	225	3030	38.023	2.000	0.143	0.948
ID274993	274993	160	57.884	11.738	11.100	0	223	223	2	1	-10921639	161.190	165	100	215	3385	30.162	4.800	0.177	1.611
ID274994	274994	87	62.313	24.060	15.002	0	223	223	2	1	-10921639	145.476	145	85	220	3055	34.674	2.000	0.211	1.465
ID274995	274995	None	56.243	14.893	29.908	0	223	223	2	1	-10921639	161.905	170	110	235	3400	34.332	2.000	0.168	1.357
ID275004	275004	163	47.786	14.257	20.593	0	224	224	2	1	-10921639	114.286	115	70	180	2400	31.831	2.000	0.180	1.093
ID275005	275005	None	48.680	20.134	24.100	0	224	224	2	1	-10921639	144.762	145	70	215	3040	36.793	2.000	0.151	1.033
ID275002	275002	None	40.505	18.844	3.211	0	224	224	2	1	-10921639	123.333	125	70	165	2590	28.343	4.800	0.156	1.176
ID275003	275003	87	66.301	24.038	15.264	0	224	224	2	1	-10921639	145.238	130	95	235	3050	35.689	2.000	0.217	1.451
ID274997	274997	None	55.585	0.000	12.000	0	225	225	2	1	-10921639	186.190	195	126	245	3910	30.765	4.800	0.205	2.055
ID274998	274998	87	46.791	22.797	15.202	0	225	225	2	1	-10921639	120.714	130	65	165	2535	31.436	2.000	0.214	1.355
ID274999	274999	163	48.076	14.554	20.614	0	225	225	2	1	-10921639	125.238	120	70	175	2630	30.061	4.800	0.217	1.488
ID275000	275000	None	42.986	22.674	32.391	0	225	225	2	1	-10921639	143.810	140	100	215	3020	31.500	4.800	0.131	1.057
ID275001	275001	None	41.518	0.000	36.000	0	225	225	2	1	-10921639	98.619	105	51	130	2071	26.953	2.000	0.255	1.488
ID275006	275006	None	40.004	18.900	6.952	0	226	226	2	1	-10921639	128.333	125	80	185	2695	28.211	2.000	0.115	0.938
ID275007	275007	87	78.067	24.097	15.086	0	226	226	2	1	-10921639	147.619	145	65	235	3100	50.834	2.000	0.224	1.064
ID275008	275008	None	53.719	14.536	30.323	0	226	226	2	1	-10921639	137.381	140	75	205	2885	38.197	2.000	0.147	0.921
ID275009	275009	None	49.652	28.000	31.000	0	226	226	2	1	-10921639	144.476	145	105	195	3034	28.128	4.800	0.212	1.800
ID275012	275012	None	41.070	10.191	24.440	0	227	227	2	1	-10921639	133.333	125	80	210	2800	37.160	2.000	0.108	0.701
ID275013	275013	None	40.648	10.529	28.249	0	227	227	2	1	-10921639	135.000	140	80	190	2835	32.016	7.600	0.112	0.852
ID275010	275010	87	75.471	24.275	14.966	0	227	227	2	1	-10921639	157.143	150	90	220	3300	40.111	4.800	0.257	1.601
ID275011	275011	None	44.932	21.889	20.896	0	227	227	2	1	-10921639	102.143	100	60	180	2145	31.803	2.000	0.163	0.903
ID275020	275020	87	71.081	24.286	15.538	0	228	228	2	1	-10921639	149.286	150	80	255	3135	50.007	2.000	0.202	1.002
ID275021	275021	None	50.039	23.937	30.266	0	228	228	2	1	-10921639	150.714	145	95	200	3165	31.988	4.800	0.161	1.305
ID275019	275019	None	50.229	17.663	8.126	0	228	228	2	1	-10921639	138.333	135	75	200	2905	36.136	4.800	0.169	1.107
ID275014	275014	164	71.774	15.453	10.419	0	229	229	2	1	-10921639	185.000	180	120	255	3885	42.456	2.000	0.189	1.386
ID275015	275015	87	59.312	23.500	15.414	0	229	229	2	1	-10921639	121.190	105	45	225	2545	54.266	2.000	0.172	0.655
ID275016	275016	None	54.044	4.081	26.830	0	229	229	2	1	-10921639	126.190	115	60	210	2650	34.889	2.000	0.149	0.939
ID275017	275017	165	48.741	10.284	27.004	0	229	229	2	1	-10921639	118.095	115	60	185	2480	32.843	3.200	0.173	1.058
ID275018	275018	None	47.038	17.828	27.710	0	229	229	2	1	-10921639	132.381	125	75	205	2780	36.627	7.600	0.148	0.932
ID275024	275024	165	41.891	9.327	24.874	0	230	230	2	1	-10921639	154.762	160	110	225	3250	27.179	4.800	0.118	1.206
ID275022	275022	164	40.462	12.944	9.343	0	230	230	2	1	-10921639	174.048	165	110	230	3655	31.805	7.600	0.079	0.802
ID275023	275023	87	60.169	23.788	15.580	0	230	230	2	1	-10921639	136.905	125	65	230	2875	43.170	2.000	0.183	0.980
ID275028	275028	None	44.573	0.000	24.000	0	231	231	2	1	-10921639	155.762	160	90	245	3271	39.901	2.000	0.107	0.755
ID275029	275029	166	44.414	18.093	30.039	0	231	231	2	1	-10921639	135.714	130	75	205	2850	31.909	2.000	0.129	0.969
ID275025	275025	164	65.490	12.476	10.931	0	231	231	2	1	-10921639	190.000	195	140	255	3990	38.923	4.800	0.173	1.442
ID275026	275026	87	81.007	23.334	14.750	0	231	231	2	1	-10921639	176.429	175	100	255	3705	44.389	2.000	0.259	1.635
ID275027	275027	None	44.049	15.549	20.269	0	231	231	2	1	-10921639	146.667	155	85	205	3080	32.417	7.600	0.140	1.112
ID275030	275030	164	50.019	12.898	10.986	0	232	232	2	1	-10921639	174.286	175	105	215	3660	30.793	6.070	0.153	1.499
ID275031	275031	None	43.563	4.546	25.179	0	232	232	2	1	-10921639	123.571	120	60	175	2595	33.247	2.000	0.155	1.000
ID275032	275032	166	47.006	17.974	28.158	0	232	232	2	1	-10921639	154.286	155	95	250	3240	37.593	7.600	0.127	0.923
ID275033	275033	None	41.611	17.000	36.000	0	232	232	2	1	-10921639	131.286	126	89	185	2757	25.126	2.000	0.180	1.593
ID275036	275036	164	51.783	12.221	11.378	0	233	233	2	1	-10921639	152.381	150	80	235	3200	43.001	2.000	0.121	0.763
ID275037	275037	87	56.830	24.183	15.626	0	233	233	2	1	-10921639	153.095	155	60	235	3215	42.938	2.000	0.155	0.955
ID275038	275038	167	42.271	15.276	20.327	0	233	233	2	1	-10921639	146.667	155	90	195	3080	32.838	2.000	0.124	0.987
ID275039	275039	None	52.280	8.333	32.188	0	233	233	2	1	-10921639	143.810	145	70	210	3020	39.934	7.600	0.129	0.823
ID275034	275034	None	53.886	23.000	0.000	0	233	233	2	1	-10921639	158.000	160	105	210	3318	34.316	6.284	0.178	1.390
ID275035	275035	None	41.450	19.046	10.404	0	233	233	2	1	-10921639	155.000	150	90	205	3255	32.863	2.000	0.119	1.002
ID275040	275040	None	43.005	9.214	13.548	0	234	234	2	1	-10921639	162.857	170	80	220	3420	34.481	7.600	0.114	0.968
ID275041	275041	87	68.011	23.818	15.057	0	234	234	2	1	-10921639	132.857	120	55	210	2790	39.356	2.000	0.243	1.319
ID275042	275042	167	66.452	15.701	19.702	0	234	234	2	1	-10921639	166.905	170	80	255	3505	43.170	2.000	0.181	1.185
ID275043	275043	None	42.944	20.838	31.859	0	234	234	2	1	-10921639	149.524	145	90	230	3140	36.363	7.600	0.087	0.660
ID275044	275044	None	47.468	0.000	13.000	0	235	235	2	1	-10921639	133.095	130	80	185	2795	34.786	6.351	0.222	1.392
ID275045	275045	87	76.912	22.968	15.389	0	235	235	2	1	-10921639	170.000	165	75	255	3570	44.272	2.000	0.234	1.454
ID275046	275046	167	50.109	15.224	20.835	0	235	235	2	1	-10921639	161.905	165	105	210	3400	27.860	4.800	0.156	1.571
ID275047	275047	None	43.785	10.217	26.986	0	235	235	2	1	-10921639	119.762	110	75	185	2515	31.204	2.000	0.153	1.017
ID275048	275048	None	42.357	24.000	0.000	0	236	236	2	1	-10921639	134.000	140	80	195	2814	33.214	3.200	0.176	1.207
ID275049	275049	87	67.537	23.919	15.356	0	236	236	2	1	-10921639	159.524	155	85	240	3350	45.274	2.000	0.190	1.124
ID275070	275070	None	42.746	8.795	11.523	0	237	237	2	1	-10921639	149.524	150	90	220	3140	30.615	4.800	0.146	1.247
ID275071	275071	87	54.582	23.888	15.448	0	237	237	2	1	-10921639	135.000	125	65	220	2835	44.972	2.000	0.147	0.771
ID275072	275072	None	40.780	15.741	19.686	0	237	237	2	1	-10921639	155.000	145	100	235	3255	34.749	2.000	0.088	0.722
ID275073	275073	168	55.883	9.769	26.871	0	237	237	2	1	-10921639	148.333	150	80	225	3115	40.692	3.200	0.158	0.996
ID275074	275074	None	45.537	17.000	36.000	0	237	237	2	1	-10921639	137.048	135	95	180	2878	23.945	4.800	0.222	2.076
ID275060	275060	None	40.600	11.638	23.322	0	238	238	2	1	-10921639	156.190	150	115	215	3280	31.221	2.000	0.131	1.163
ID275061	275061	None	48.189	17.741	25.924	0	238	238	2	1	-10921639	158.571	155	100	220	3330	34.862	2.000	0.126	1.017
ID275062	275062	168	61.159	10.168	27.456	0	238	238	2	1	-10921639	162.619	155	110	255	3415	36.353	2.000	0.156	1.210
ID275056	275056	None	40.254	2.000	0.000	0	238	238	2	1	-10921639	86.905	80	56	130	1825	23.891	2.000	0.250	1.457
ID275057	275057	175	54.298	15.570	11.640	0	238	238	2	1	-10921639	166.905	185	75	225	3505	45.124	3.200	0.152	0.975
ID275058	275058	87	59.170	24.173	15.020	0	238	238	2	1	-10921639	135.952	125	75	200	2855	36.627	2.000	0.174	1.101
ID275059	275059	None	47.004	0.000	21.000	0	238	238	2	1	-10921639	119.381	110	75	185	2507	33.695	2.000	0.180	1.078
ID275063	275063	175	42.587	14.719	9.605	0	239	239	2	1	-10921639	157.143	160	100	220	3300	33.450	2.000	0.089	0.768
ID275068	275068	None	43.106	17.414	30.578	0	239	239	2	1	-10921639	169.762	180	115	225	3565	36.107	4.800	0.126	1.049
ID275069	275069	169	47.560	21.252	32.132	0	239	239	2	1	-10921639	174.286	185	85	255	3660	35.717	7.600	0.113	0.992
ID275064	275064	87	53.658	24.015	15.821	0	239	239	2	1	-10921639	121.429	125	60	225	2550	42.431	7.600	0.152	0.755
ID275065	275065	170	40.876	21.973	23.984	0	239	239	2	1	-10921639	146.190	145	95	230	3070	33.649	4.800	0.107	0.837
ID275066	275066	168	59.476	10.694	27.243	0	239	239	2	1	-10921639	155.952	150	100	240	3275	32.581	4.800	0.186	1.503
ID275067	275067	None	42.515	24.175	29.687	0	239	239	2	1	-10921639	175.714	175	115	215	3690	29.167	4.800	0.116	1.253
ID275076	275076	170	41.282	21.215	22.423	0	240	240	2	1	-10921639	134.762	135	75	200	2830	32.190	2.000	0.141	1.035
ID275077	275077	169	47.221	22.478	32.369	0	240	240	2	1	-10921639	158.810	165	100	250	3335	37.878	2.000	0.118	0.884
ID275075	275075	87	60.914	23.958	15.561	0	240	240	2	1	-10921639	141.429	135	70	250	2970	45.501	2.000	0.157	0.842
ID275052	275052	None	44.526	11.659	13.106	0	241	241	2	1	-10921639	144.286	150	75	210	3030	32.836	2.000	0.109	0.866
ID275053	275053	87	74.399	23.332	15.722	0	241	241	2	1	-10921639	181.667	180	110	250	3815	41.180	2.000	0.209	1.525
ID275054	275054	None	52.281	11.271	22.851	0	241	241	2	1	-10921639	144.286	140	95	200	3030	31.674	7.600	0.158	1.240
ID275055	275055	None	47.356	18.280	24.984	0	241	241	2	1	-10921639	171.905	175	115	240	3610	31.760	4.800	0.162	1.510
ID275050	275050	None	50.490	18.345	3.045	0	241	241	2	1	-10921639	125.952	125	85	190	2645	32.001	2.000	0.159	1.081
ID275051	275051	173	49.094	0.000	13.000	0	241	241	2	1	-10921639	183.000	185	135	240	3843	29.302	6.345	0.174	1.848
ID275084	275084	173	60.648	0.000	14.000	0	242	242	2	1	-10921639	193.381	190	135	255	4061	32.030	4.800	0.234	2.286
ID275085	275085	None	48.913	20.331	14.951	0	242	242	2	1	-10921639	177.381	175	125	230	3725	34.446	2.000	0.097	0.910
ID275086	275086	87	64.426	23.840	15.508	0	242	242	2	1	-10921639	140.714	150	50	255	2955	59.630	2.000	0.144	0.594
ID275087	275087	None	40.299	10.489	27.998	0	242	242	2	1	-10921639	146.905	150	95	210	3085	30.922	6.379	0.113	0.964
ID275088	275088	None	44.895	4.824	29.455	0	242	242	2	1	-10921639	140.714	135	95	215	2955	37.023	2.000	0.122	0.827
ID275089	275089	169	40.325	22.828	31.586	0	242	242	2	1	-10921639	149.048	150	75	195	3130	30.603	2.000	0.108	0.949
ID275078	275078	None	49.196	14.861	10.156	0	243	243	2	1	-10921639	155.476	160	90	215	3265	36.156	2.000	0.126	0.964
ID275079	275079	173	49.680	1.926	12.108	0	243	243	2	1	-10921639	173.810	175	100	230	3650	33.351	3.200	0.153	1.386
ID275080	275080	None	50.411	14.467	19.800	0	243	243	2	1	-10921639	151.190	155	95	200	3175	36.018	7.600	0.176	1.259
ID275081	275081	174	43.408	20.773	22.358	0	243	243	2	1	-10921639	145.000	150	95	190	3045	28.196	2.000	0.155	1.382
ID275082	275082	None	50.759	6.513	25.704	0	243	243	2	1	-10921639	179.762	190	125	230	3775	32.073	7.600	0.143	1.399
ID275083	275083	169	45.101	22.200	31.579	0	243	243	2	1	-10921639	120.476	120	65	175	2530	31.421	3.200	0.164	1.079
ID275095	275095	None	48.557	24.221	0.578	0	244	244	2	1	-10921639	153.333	160	85	220	3220	34.797	6.344	0.171	1.286
ID275096	275096	87	55.611	23.482	15.665	0	244	244	2	1	-10921639	156.429	155	90	220	3285	36.951	2.000	0.164	1.194
ID275097	275097	174	42.929	19.067	21.895	0	244	244	2	1	-10921639	161.667	160	115	215	3395	27.674	6.331	0.125	1.299
ID275098	275098	177	59.144	10.622	27.200	0	244	244	2	1	-10921639	156.667	155	100	250	3290	41.753	2.000	0.157	1.018
ID275099	275099	178	44.757	14.852	30.075	0	244	244	2	1	-10921639	130.952	135	70	180	2750	32.696	2.000	0.146	1.020
ID275092	275092	176	46.415	6.557	26.570	0	245	245	2	1	-10921639	168.333	170	115	205	3535	24.715	4.800	0.156	1.838
ID275093	275093	177	49.922	10.686	26.738	0	245	245	2	1	-10921639	151.429	160	90	200	3180	32.601	2.000	0.148	1.200
ID275094	275094	178	54.418	17.000	29.000	0	245	245	2	1	-10921639	152.857	145	90	210	3210	37.735	2.000	0.157	1.097
ID275090	275090	173	42.994	1.232	13.797	0	245	245	2	1	-10921639	149.286	150	70	200	3135	35.577	6.339	0.151	1.100
ID275091	275091	87	73.728	23.153	15.041	0	245	245	2	1	-10921639	178.333	180	85	245	3745	43.137	2.000	0.193	1.338
ID275104	275104	176	63.385	5.260	25.911	0	246	246	2	1	-10921639	156.667	160	105	210	3290	34.797	3.200	0.224	1.649
ID275105	275105	177	49.861	10.847	27.605	0	246	246	2	1	-10921639	132.381	135	65	200	2780	37.068	7.600	0.168	1.028
ID275106	275106	178	41.113	19.086	27.808	0	246	246	2	1	-10921639	147.857	150	95	195	3105	26.104	6.113	0.121	1.219
ID275100	275100	180	48.873	24.000	0.000	0	246	246	2	1	-10921639	169.381	168	125	215	3557	24.563	7.600	0.190	2.205
ID275101	275101	None	41.947	19.844	10.636	0	246	246	2	1	-10921639	135.238	130	65	210	2840	35.195	2.000	0.113	0.782
ID275102	275102	173	42.685	0.000	13.000	0	246	246	2	1	-10921639	123.667	130	75	150	2597	25.598	4.800	0.279	2.107
ID275103	275103	87	65.196	24.509	15.391	0	246	246	2	1	-10921639	129.048	120	70	240	2710	52.740	2.000	0.183	0.758
ID275136	275136	177	48.258	10.578	27.052	0	247	247	2	1	-10921639	139.762	140	85	205	2935	38.193	2.000	0.128	0.828
ID275137	275137	None	41.113	16.927	30.928	0	247	247	2	1	-10921639	145.000	135	105	185	3045	24.031	4.800	0.140	1.478
ID275132	275132	None	57.878	17.154	4.120	0	247	247	2	1	-10921639	145.714	140	105	205	3060	30.219	4.800	0.200	1.606
ID275133	275133	87	68.857	23.952	15.220	0	247	247	2	1	-10921639	152.857	150	90	245	3210	42.620	2.000	0.187	1.130
ID275134	275134	179	43.409	20.689	22.273	0	247	247	2	1	-10921639	171.429	170	140	205	3600	19.821	4.800	0.152	2.279
ID275135	275135	176	50.337	6.018	26.305	0	247	247	2	1	-10921639	147.381	145	95	220	3095	32.234	2.000	0.135	1.085
ID275131	275131	180	47.632	24.131	0.961	0	247	247	2	1	-10921639	148.095	150	80	210	3110	36.520	7.600	0.186	1.271
ID275108	275108	None	42.037	0.687	13.015	0	248	248	2	1	-10921639	129.048	135	75	180	2710	30.275	3.200	0.185	1.332
ID275109	275109	181	43.967	9.893	14.366	0	248	248	2	1	-10921639	158.095	165	105	210	3320	31.043	7.600	0.110	1.006
ID275110	275110	87	71.238	23.734	15.381	0	248	248	2	1	-10921639	177.381	175	115	255	3725	41.159	4.800	0.192	1.387
ID275111	275111	179	42.746	18.561	23.421	0	248	248	2	1	-10921639	128.810	130	50	200	2705	43.529	2.000	0.118	0.624
ID275112	275112	176	68.972	5.771	25.386	0	248	248	2	1	-10921639	155.714	150	75	255	3270	50.678	2.000	0.182	0.947
ID275107	275107	None	43.825	5.382	6.508	0	248	248	2	1	-10921639	126.190	130	60	185	2650	27.290	4.800	0.211	1.612
ID275118	275118	181	52.611	10.067	13.118	0	249	249	2	1	-10921639	146.429	140	95	205	3075	32.983	3.200	0.164	1.250
ID275119	275119	87	65.751	24.169	15.171	0	249	249	2	1	-10921639	157.619	155	105	230	3310	38.750	2.000	0.198	1.342
ID275120	275120	179	48.864	19.883	23.894	0	249	249	2	1	-10921639	144.524	140	70	195	3035	33.537	2.000	0.147	1.104
ID275121	275121	177	72.616	10.023	27.003	0	249	249	2	1	-10921639	157.143	155	85	245	3300	43.260	2.000	0.203	1.225
ID275124	275124	177	65.264	10.428	25.962	0	250	250	2	1	-10921639	176.429	170	90	250	3705	37.654	4.800	0.182	1.440
ID275122	275122	None	42.405	1.830	15.234	0	250	250	2	1	-10921639	153.810	160	90	225	3230	37.647	2.000	0.069	0.528
ID275123	275123	87	86.996	24.052	15.357	0	250	250	2	1	-10921639	169.524	165	85	250	3560	53.242	2.000	0.248	1.265
ID275116	275116	177	50.131	9.515	25.672	0	251	251	2	1	-10921639	155.714	150	100	205	3270	30.508	2.000	0.152	1.348
ID275117	275117	None	40.037	4.570	28.058	0	251	251	2	1	-10921639	122.619	120	45	175	2575	33.861	2.000	0.135	0.862
ID275113	275113	None	58.686	13.072	11.278	0	251	251	2	1	-10921639	172.619	175	110	240	3625	37.001	2.000	0.155	1.250
ID275114	275114	87	70.861	24.232	14.942	0	251	251	2	1	-10921639	155.952	155	95	235	3275	39.231	2.000	0.229	1.479
ID275115	275115	179	44.901	20.042	23.168	0	251	251	2	1	-10921639	167.143	170	125	225	3510	27.503	7.600	0.122	1.320
ID275125	275125	None	46.642	17.017	10.154	0	252	252	2	1	-10921639	164.762	170	70	210	3460	32.919	4.800	0.153	1.325
ID275126	275126	182	51.441	0.000	12.000	0	252	252	2	1	-10921639	151.810	150	90	190	3188	33.649	4.800	0.201	1.512
ID275127	275127	87	55.772	24.109	15.149	0	252	252	2	1	-10921639	122.619	120	55	185	2575	36.797	2.000	0.181	1.019
ID275128	275128	179	75.745	20.432	22.914	0	252	252	2	1	-10921639	175.952	160	110	235	3695	40.392	4.800	0.236	1.661
ID275129	275129	177	45.250	11.190	27.903	0	252	252	2	1	-10921639	161.905	165	105	235	3400	34.113	2.000	0.127	1.070
ID275130	275130	None	49.082	14.599	30.126	0	252	252	2	1	-10921639	145.714	150	75	215	3060	39.443	7.600	0.131	0.858
ID275140	275140	87	89.240	24.098	15.127	0	253	253	2	1	-10921639	163.095	160	85	245	3425	48.049	2.000	0.296	1.549
ID275141	275141	179	50.297	20.851	22.916	0	253	253	2	1	-10921639	147.381	150	65	220	3095	37.537	3.200	0.148	1.015
ID275142	275142	177	67.478	11.380	28.068	0	253	253	2	1	-10921639	202.143	195	150	255	4245	33.338	6.039	0.174	1.798
ID275143	275143	None	51.427	20.574	32.180	0	253	253	2	1	-10921639	142.619	145	65	205	2995	33.152	4.800	0.174	1.276
ID275138	275138	None	43.624	19.986	9.053	0	253	253	2	1	-10921639	140.238	135	85	195	2945	31.602	2.000	0.131	1.026
ID275139	275139	182	45.706	0.871	12.840	0	253	253	2	1	-10921639	139.762	130	75	215	2935	39.670	6.294	0.162	0.984
ID275152	275152	None	41.737	6.053	32.897	0	254	254	2	1	-10921639	136.429	135	85	205	2865	29.075	2.000	0.130	1.077
ID275148	275148	184	61.033	19.001	16.314	0	254	254	2	1	-10921639	196.905	200	110	255	4135	39.796	4.800	0.155	1.330
ID275149	275149	None	52.398	8.477	18.038	0	254	254	2	1	-10921639	160.714	170	100	255	3375	37.726	4.800	0.184	1.322
ID275150	275150	177	59.088	10.776	27.351	0	254	254	2	1	-10921639	189.048	185	135	250	3970	34.699	4.800	0.159	1.498
ID275151	275151	None	49.250	14.829	30.492	0	254	254	2	1	-10921639	145.000	140	80	225	3045	38.112	2.000	0.123	0.831
ID275144	275144	None	57.773	7.404	10.116	0	254	254	2	1	-10921639	154.048	155	90	245	3235	41.250	4.800	0.162	1.043
ID275145	275145	185	53.794	14.924	11.112	0	254	254	2	1	-10921639	199.524	195	145	255	4190	29.151	4.800	0.142	1.699
ID275146	275146	182	56.580	1.869	13.639	0	254	254	2	1	-10921639	155.952	140	100	255	3275	43.750	2.000	0.111	0.712
ID275147	275147	87	62.532	24.206	15.136	0	254	254	2	1	-10921639	127.857	130	20	205	2685	49.487	2.000	0.211	0.902
ID275156	275156	None	40.575	20.571	21.811	0	255	255	2	1	-10921639	143.095	140	80	195	3005	33.409	7.600	0.124	0.947
ID275157	275157	None	57.067	6.022	26.093	0	255	255	2	1	-10921639	155.000	150	85	255	3255	43.330	2.000	0.139	0.875
ID275158	275158	None	47.677	21.606	31.137	0	255	255	2	1	-10921639	123.571	125	50	200	2595	36.543	2.000	0.169	0.976
ID275153	275153	185	58.959	15.900	10.289	0	255	255	2	1	-10921639	190.000	195	105	255	3990	41.079	7.600	0.153	1.230
ID275154	275154	87	51.158	24.197	15.677	0	255	255	2	1	-10921639	120.000	110	40	205	2520	45.525	2.000	0.145	0.668
ID275155	275155	184	44.717	17.850	17.944	0	255	255	2	1	-10921639	163.571	165	100	240	3435	34.320	2.000	0.099	0.860
ID275160	275160	182	40.166	0.750	12.845	0	256	256	2	1	-10921639	128.333	125	70	185	2695	36.136	6.323	0.154	0.947
ID275161	275161	87	47.458	24.440	15.355	0	256	256	2	1	-10921639	110.000	105	50	175	2310	38.827	2.000	0.169	0.821
ID275159	275159	None	40.848	19.593	11.087	0	256	256	2	1	-10921639	133.333	140	75	190	2800	32.184	4.800	0.158	1.130
ID275164	275164	182	40.185	0.524	13.099	0	257	257	2	1	-10921639	131.190	130	75	185	2755	36.466	6.321	0.145	0.908
ID275165	275165	87	73.607	24.367	15.192	0	257	257	2	1	-10921639	170.476	170	105	245	3580	40.863	2.000	0.214	1.472
ID275166	275166	186	45.909	13.967	30.797	0	257	257	2	1	-10921639	138.571	140	75	205	2910	34.356	4.800	0.146	1.026
ID275162	275162	None	52.618	19.000	0.000	0	257	257	2	1	-10921639	143.857	145	103	205	3021	29.095	4.800	0.187	1.560
ID275163	275163	None	41.006	3.003	6.017	0	257	257	2	1	-10921639	72.381	65	30	135	1520	32.273	2.000	0.189	0.713
ID275167	275167	187	47.866	11.231	11.478	0	258	258	2	1	-10921639	134.286	130	65	255	2820	50.032	2.000	0.097	0.473
ID275168	275168	None	42.950	15.547	13.166	0	258	258	2	1	-10921639	162.857	155	100	235	3420	36.898	2.000	0.097	0.780
ID275169	275169	87	81.774	23.964	15.434	0	258	258	2	1	-10921639	170.952	155	90	255	3590	53.540	2.000	0.239	1.232
ID275170	275170	186	46.199	14.344	29.656	0	258	258	2	1	-10921639	122.619	120	45	210	2575	42.030	2.000	0.161	0.811
ID275172	275172	187	68.593	10.061	14.123	0	259	259	2	1	-10921639	193.810	185	115	255	4070	41.107	7.600	0.158	1.289
ID275173	275173	87	67.647	24.389	14.896	0	259	259	2	1	-10921639	153.333	140	85	225	3220	43.913	2.000	0.197	1.148
ID275174	275174	None	40.766	17.987	16.807	0	259	259	2	1	-10921639	150.238	150	90	215	3155	34.766	7.600	0.088	0.696
ID275175	275175	188	44.993	10.151	21.502	0	259	259	2	1	-10921639	146.190	140	80	205	3070	31.579	2.000	0.124	1.021
ID275176	275176	186	42.983	14.142	30.266	0	259	259	2	1	-10921639	118.333	110	60	175	2485	29.930	2.000	0.134	0.933
ID275171	275171	None	56.101	0.000	11.000	0	259	259	2	1	-10921639	134.000	135	70	200	2814	36.973	2.000	0.189	1.150
ID275204	275204	None	49.561	23.822	29.293	0	260	260	2	1	-10921639	142.619	150	95	195	2995	31.529	2.000	0.167	1.292
ID275200	275200	188	54.645	9.130	20.174	0	260	260	2	1	-10921639	151.429	160	60	220	3180	38.475	2.000	0.202	1.320
ID275201	275201	None	51.007	6.955	26.166	0	260	260	2	1	-10921639	149.048	150	85	205	3130	34.483	2.000	0.162	1.205
ID275202	275202	None	63.938	9.998	26.749	0	260	260	2	1	-10921639	156.190	145	90	230	3280	44.014	2.000	0.161	0.986
ID275203	275203	186	40.301	16.512	29.245	0	260	260	2	1	-10921639	127.619	120	60	185	2680	34.446	3.200	0.114	0.759
ID275196	275196	None	63.061	16.110	11.025	0	260	260	2	1	-10921639	194.048	195	115	255	4075	38.034	2.000	0.134	1.202
ID275197	275197	None	48.997	18.810	11.154	0	260	260	2	1	-10921639	169.048	160	105	235	3550	39.485	2.000	0.122	0.934
ID275198	275198	187	53.762	10.713	12.675	0	260	260	2	1	-10921639	193.571	190	135	255	4065	32.563	4.800	0.150	1.552
ID275199	275199	87	74.493	24.793	15.288	0	260	260	2	1	-10921639	170.952	155	95	255	3590	47.477	2.000	0.187	1.135
ID275195	275195	190	67.720	23.000	0.000	0	260	260	2	1	-10921639	172.429	180	110	240	3621	40.337	3.200	0.239	1.648
ID275213	275213	190	44.267	23.200	0.557	0	261	261	2	1	-10921639	169.048	165	105	235	3550	38.943	6.336	0.120	0.927
ID275214	275214	187	45.734	10.804	10.798	0	261	261	2	1	-10921639	180.238	180	115	230	3785	33.372	7.600	0.101	0.987
ID275215	275215	None	43.610	0.000	13.000	0	261	261	2	1	-10921639	121.190	125	75	160	2545	27.752	7.600	0.219	1.568
ID275216	275216	87	58.569	24.423	15.215	0	261	261	2	1	-10921639	168.095	155	120	255	3530	37.131	4.800	0.167	1.292
ID275217	275217	191	56.540	19.601	22.957	0	261	261	2	1	-10921639	133.095	125	60	220	2795	41.937	2.000	0.155	0.851
ID275184	275184	195	48.183	5.368	26.302	0	262	262	2	1	-10921639	131.429	125	50	220	2760	48.738	3.200	0.127	0.606
ID275185	275185	None	48.586	9.887	27.328	0	262	262	2	1	-10921639	165.476	155	95	255	3475	36.156	2.000	0.113	0.926
ID275186	275186	194	55.036	13.850	29.195	0	262	262	2	1	-10921639	146.190	145	85	215	3070	38.305	2.000	0.171	1.116
ID275187	275187	196	59.469	22.404	31.921	0	262	262	2	1	-10921639	135.000	135	80	205	2835	37.283	4.800	0.197	1.190
ID275180	275180	None	48.469	14.772	14.328	0	262	262	2	1	-10921639	189.762	190	90	255	3985	46.542	2.000	0.082	0.617
ID275181	275181	87	76.038	24.273	15.367	0	262	262	2	1	-10921639	174.286	160	60	255	3660	55.953	2.000	0.175	0.929
ID275182	275182	None	62.203	8.764	19.657	0	262	262	2	1	-10921639	181.190	170	130	250	3805	35.458	4.800	0.179	1.549
ID275183	275183	191	50.943	20.245	22.422	0	262	262	2	1	-10921639	167.381	165	75	230	3515	36.387	4.800	0.149	1.190
ID275177	275177	None	49.768	28.000	0.000	0	262	262	2	1	-10921639	162.524	150	126	225	3413	32.419	7.600	0.195	1.635
ID275178	275178	None	42.352	20.715	10.244	0	262	262	2	1	-10921639	162.619	175	65	230	3415	45.706	6.355	0.132	0.830
ID275179	275179	None	45.598	14.272	12.206	0	262	262	2	1	-10921639	201.429	205	135	255	4230	35.112	4.800	0.117	1.198
ID275188	275188	87	41.113	23.946	15.352	0	263	263	2	1	-10921639	163.095	175	80	215	3425	38.745	6.338	0.129	0.962
ID275189	275189	191	52.126	19.731	22.745	0	263	263	2	1	-10921639	154.524	160	60	210	3245	39.934	4.800	0.181	1.188
ID275190	275190	None	45.371	0.000	25.000	0	263	263	2	1	-10921639	132.714	130	95	170	2787	23.701	7.600	0.218	2.002
ID275191	275191	195	51.458	6.802	28.147	0	263	263	2	1	-10921639	121.190	120	55	185	2545	30.980	2.000	0.184	1.215
ID275192	275192	None	45.958	23.513	29.267	0	263	263	2	1	-10921639	132.857	125	75	205	2790	39.955	2.000	0.127	0.749
ID275193	275193	194	40.683	14.081	30.621	0	263	263	2	1	-10921639	119.286	125	60	185	2505	33.440	7.600	0.143	0.894
ID275194	275194	196	46.687	22.038	31.889	0	263	263	2	1	-10921639	154.286	155	115	210	3240	31.156	7.600	0.119	1.054
ID275205	275205	None	41.080	23.000	0.000	0	264	264	2	1	-10921639	110.048	108	45	165	2311	32.118	7.600	0.214	1.207
ID275206	275206	None	41.803	7.738	8.662	0	264	264	2	1	-10921639	149.524	150	95	205	3140	26.263	4.800	0.138	1.382
ID275207	275207	None	54.433	20.742	11.152	0	264	264	2	1	-10921639	173.571	170	100	255	3645	44.557	4.800	0.139	0.952
ID275212	275212	None	57.469	28.000	36.000	0	264	264	2	1	-10921639	117.286	130	61	180	2463	39.313	2.000	0.253	1.203
ID275208	275208	192	60.336	8.756	16.589	0	264	264	2	1	-10921639	197.381	180	140	255	4145	36.008	4.800	0.142	1.365
ID275209	275209	193	46.697	13.962	22.561	0	264	264	2	1	-10921639	192.143	190	150	255	4035	27.639	4.800	0.131	1.611
ID275210	275210	191	44.883	20.018	23.316	0	264	264	2	1	-10921639	151.667	145	95	210	3185	31.158	2.000	0.108	0.946
ID275211	275211	194	45.890	13.915	29.855	0	264	264	2	1	-10921639	146.429	150	85	195	3075	36.199	3.200	0.138	0.983
ID275223	275223	None	50.800	18.000	0.000	0	265	265	2	1	-10921639	127.667	110	70	185	2681	36.158	2.000	0.194	1.148
ID275224	275224	None	55.716	24.549	15.031	0	265	265	2	1	-10921639	125.238	130	30	195	2630	43.344	2.000	0.186	0.907
ID275225	275225	192	55.035	8.879	17.974	0	265	265	2	1	-10921639	181.429	180	125	220	3810	32.754	2.000	0.138	1.348
ID275226	275226	193	67.092	13.527	21.884	0	265	265	2	1	-10921639	191.429	190	125	255	4020	30.665	4.800	0.203	2.109
ID275227	275227	194	54.914	13.908	30.000	0	265	265	2	1	-10921639	161.667	170	100	240	3395	36.583	2.000	0.159	1.213
ID275220	275220	191	49.604	20.542	22.192	0	266	266	2	1	-10921639	141.190	145	95	210	2965	31.421	2.000	0.161	1.248
ID275221	275221	194	42.503	14.089	29.936	0	266	266	2	1	-10921639	149.762	140	90	220	3145	38.389	2.000	0.086	0.618
ID275222	275222	197	47.372	21.527	31.504	0	266	266	2	1	-10921639	96.667	90	35	170	2030	37.958	2.000	0.199	0.845
ID275218	275218	None	51.900	14.173	12.620	0	266	266	2	1	-10921639	202.857	205	130	255	4260	30.642	2.000	0.110	1.317
ID275219	275219	None	48.798	21.063	15.639	0	266	266	2	1	-10921639	190.952	205	125	245	4010	33.340	4.800	0.123	1.250
ID275228	275228	None	45.148	9.917	13.586	0	267	267	2	1	-10921639	166.667	165	115	245	3500	34.976	4.800	0.101	0.876
ID275229	275229	None	47.992	24.767	14.611	0	267	267	2	1	-10921639	125.714	135	50	185	2640	34.974	2.000	0.158	0.979
ID275230	275230	None	55.176	13.993	22.267	0	267	267	2	1	-10921639	160.714	160	100	245	3375	37.225	2.000	0.135	1.027
ID275231	275231	191	61.582	20.698	22.024	0	267	267	2	1	-10921639	137.381	135	60	250	2885	40.361	6.060	0.194	1.104
ID275232	275232	197	40.435	23.130	29.578	0	267	267	2	1	-10921639	132.143	135	80	195	2775	28.748	6.021	0.155	1.234
ID275233	275233	None	40.345	0.000	36.000	0	267	267	2	1	-10921639	112.905	112	75	170	2371	21.822	4.800	0.227	1.916
ID275240	275240	None	43.575	17.270	7.863	0	268	268	2	1	-10921639	173.571	170	130	220	3645	24.451	4.800	0.112	1.433
ID275241	275241	191	41.981	19.456	22.955	0	268	268	2	1	-10921639	121.905	120	45	195	2560	41.154	2.000	0.087	0.474
ID275242	275242	197	44.130	23.060	29.058	0	268	268	2	1	-10921639	121.905	125	70	165	2560	29.643	2.000	0.170	1.196
ID275236	275236	199	45.574	24.339	15.309	0	269	269	2	1	-10921639	123.095	120	50	200	2585	41.817	2.000	0.131	0.682
ID275237	275237	None	42.625	0.518	18.798	0	269	269	2	1	-10921639	148.095	145	95	205	3110	33.184	4.800	0.146	1.135
ID275238	275238	242	68.423	6.762	20.335	0	269	269	2	1	-10921639	150.238	145	85	230	3155	38.681	4.800	0.221	1.407
ID275239	275239	None	53.421	10.444	28.107	0	269	269	2	1	-10921639	147.619	145	90	210	3100	34.663	2.000	0.170	1.239
ID275234	275234	None	42.446	15.000	0.000	0	269	269	2	1	-10921639	129.381	130	85	200	2717	26.999	4.800	0.169	1.383
ID275235	275235	243	57.761	11.899	14.681	0	269	269	2	1	-10921639	207.857	215	90	255	4365	47.238	2.000	0.132	1.024
ID275244	275244	199	51.385	24.449	15.219	0	270	270	2	1	-10921639	146.429	145	80	195	3075	33.991	4.800	0.168	1.240
ID275245	275245	242	46.678	7.452	20.543	0	270	270	2	1	-10921639	141.190	145	85	210	2965	35.423	2.000	0.143	0.998
ID275246	275246	None	47.686	18.796	23.310	0	270	270	2	1	-10921639	165.238	160	120	220	3470	30.433	4.800	0.156	1.469
ID275247	275247	None	49.084	14.899	29.641	0	270	270	2	1	-10921639	181.429	180	110	255	3810	37.688	6.033	0.107	0.931
ID275243	275243	243	61.236	10.800	13.361	0	270	270	2	1	-10921639	198.810	195	120	255	4175	37.547	2.000	0.143	1.325
ID275252	275252	200	52.784	21.383	31.993	0	271	271	2	1	-10921639	151.190	155	90	215	3175	30.696	7.600	0.168	1.417
ID275248	275248	None	44.090	20.763	8.044	0	271	271	2	1	-10921639	112.381	115	50	170	2360	33.527	2.000	0.158	0.913
ID275249	275249	201	44.197	14.523	12.297	0	271	271	2	1	-10921639	180.952	170	140	230	3800	29.310	4.800	0.141	1.529
ID275250	275250	202	52.020	0.000	13.000	0	271	271	2	1	-10921639	156.571	170	95	200	3288	34.260	4.800	0.211	1.595
ID275251	275251	199	54.818	24.244	15.307	0	271	271	2	1	-10921639	148.333	145	90	225	3115	33.702	4.800	0.169	1.270
ID275268	275268	199	50.424	24.038	15.356	0	272	272	2	1	-10921639	118.571	110	65	220	2490	39.785	2.000	0.147	0.763
ID275269	275269	None	40.804	7.103	21.148	0	272	272	2	1	-10921639	157.381	155	85	230	3305	36.831	3.200	0.115	0.885
ID275270	275270	200	45.647	22.227	31.650	0	272	272	2	1	-10921639	118.333	130	55	165	2485	36.032	2.000	0.164	0.925
ID275266	275266	201	63.075	11.906	11.729	0	272	272	2	1	-10921639	202.619	190	155	255	4255	35.413	2.000	0.137	1.377
ID275267	275267	202	45.167	0.000	13.000	0	272	272	2	1	-10921639	141.619	135	95	200	2974	29.590	6.246	0.162	1.333
ID275253	275253	204	41.413	23.792	0.536	0	273	273	2	1	-10921639	168.333	170	105	240	3535	33.702	6.054	0.132	1.163
ID275254	275254	199	55.337	24.405	15.200	0	273	273	2	1	-10921639	113.571	110	55	200	2385	39.088	2.000	0.187	0.918
ID275255	275255	None	47.916	19.639	22.883	0	273	273	2	1	-10921639	121.190	125	40	180	2545	42.600	2.000	0.146	0.725
ID275256	275256	None	49.089	15.995	24.016	0	273	273	2	1	-10921639	153.810	150	95	215	3230	31.698	2.000	0.128	1.103
ID275257	275257	205	41.999	8.092	27.765	0	273	273	2	1	-10921639	133.810	140	80	200	2810	30.656	6.291	0.151	1.144
ID275258	275258	None	41.926	0.000	36.000	0	273	273	2	1	-10921639	72.667	80	47	160	1526	24.842	4.800	0.311	1.387
ID275284	275284	None	41.500	0.000	12.000	0	274	274	2	1	-10921639	141.667	150	95	175	2975	24.274	6.355	0.173	1.720
ID275285	275285	199	43.463	23.939	14.015	0	274	274	2	1	-10921639	146.429	150	90	185	3075	28.423	3.200	0.161	1.428
ID275286	275286	206	47.973	8.408	21.433	0	274	274	2	1	-10921639	148.333	145	70	205	3115	40.166	7.600	0.143	0.926
ID275287	275287	205	46.606	9.848	27.129	0	274	274	2	1	-10921639	158.333	155	120	210	3325	27.356	2.000	0.147	1.485
ID275282	275282	204	52.252	23.000	0.000	0	274	274	2	1	-10921639	134.286	130	100	200	2820	26.371	4.800	0.206	1.741
ID275283	275283	201	61.147	12.277	11.276	0	274	274	2	1	-10921639	200.952	195	130	255	4220	37.504	6.272	0.162	1.497
ID275288	275288	207	54.907	15.776	29.701	0	274	274	2	1	-10921639	147.143	145	90	195	3090	35.971	2.000	0.179	1.241
ID275260	275260	206	50.506	7.163	21.903	0	275	275	2	1	-10921639	163.333	165	125	220	3430	27.080	4.800	0.157	1.635
ID275261	275261	None	46.855	15.559	23.900	0	275	275	2	1	-10921639	168.571	170	105	225	3540	28.335	2.000	0.124	1.310
ID275262	275262	207	56.938	15.621	29.156	0	275	275	2	1	-10921639	159.048	155	85	240	3340	40.082	2.000	0.149	1.031
ID275259	275259	201	52.198	13.710	12.611	0	275	275	2	1	-10921639	195.238	195	145	255	4100	29.601	4.800	0.140	1.616
ID275292	275292	206	62.442	8.022	22.288	0	276	276	2	1	-10921639	161.667	155	105	255	3395	36.240	2.000	0.193	1.443
ID275293	275293	None	52.290	23.574	31.650	0	276	276	2	1	-10921639	137.381	145	60	205	2885	41.401	4.800	0.198	1.099
ID275289	275289	None	48.200	24.000	0.000	0	276	276	2	1	-10921639	123.381	125	65	195	2591	39.284	7.600	0.175	0.936
ID275290	275290	None	43.476	21.497	10.680	0	276	276	2	1	-10921639	139.286	135	90	210	2925	31.476	2.000	0.137	1.066
ID275291	275291	201	54.604	10.823	12.009	0	276	276	2	1	-10921639	198.571	200	150	255	4170	28.685	6.102	0.163	1.940
ID275276	275276	None	50.314	15.657	28.258	0	277	277	2	1	-10921639	149.286	165	60	200	3135	36.307	4.800	0.187	1.294
ID275271	275271	208	45.678	11.552	10.364	0	277	277	2	1	-10921639	192.619	195	140	240	4045	32.350	4.800	0.129	1.362
ID275272	275272	None	43.363	0.000	13.000	0	277	277	2	1	-10921639	153.524	145	110	190	3224	25.208	4.800	0.191	1.955
ID275273	275273	201	45.067	11.505	12.559	0	277	277	2	1	-10921639	190.476	190	120	240	4000	32.168	6.294	0.096	1.038
ID275274	275274	None	51.055	15.709	13.533	0	277	277	2	1	-10921639	170.952	165	105	255	3590	42.533	2.000	0.100	0.730
ID275275	275275	None	49.153	19.601	17.792	0	277	277	2	1	-10921639	144.524	145	65	210	3035	39.112	2.000	0.139	0.904
ID275264	275264	209	65.882	23.735	15.040	0	278	278	2	1	-10921639	110.238	120	5	190	2315	53.653	2.000	0.263	0.855
ID275265	275265	None	48.215	15.177	17.995	0	278	278	2	1	-10921639	174.762	180	100	245	3670	40.542	2.000	0.099	0.775
ID275263	275263	208	56.713	10.933	9.599	0	278	278	2	1	-10921639	201.667	205	145	255	4235	33.739	4.800	0.139	1.457
ID275277	275277	None	41.080	22.874	0.868	0	279	279	2	1	-10921639	126.905	135	60	165	2665	37.666	6.332	0.169	0.974
ID275278	275278	201	57.548	12.494	12.664	0	279	279	2	1	-10921639	214.048	220	155	255	4495	36.042	6.241	0.134	1.404
ID275279	275279	209	59.821	23.947	15.024	0	279	279	2	1	-10921639	144.048	145	85	190	3025	36.559	2.000	0.208	1.359
ID275280	275280	None	48.288	12.473	24.427	0	279	279	2	1	-10921639	159.762	160	90	240	3355	40.911	2.000	0.108	0.763
ID275281	275281	None	47.077	20.726	32.518	0	279	279	2	1	-10921639	130.476	120	75	200	2740	34.457	2.000	0.158	1.033
ID275301	275301	230	46.755	2.302	12.536	0	280	280	2	1	-10921639	149.524	150	80	210	3140	36.466	2.000	0.160	1.133
ID275302	275302	201	55.452	12.273	13.028	0	280	280	2	1	-10921639	228.810	235	155	255	4805	29.745	7.600	0.134	1.816
ID275303	275303	209	49.270	21.742	16.134	0	280	280	2	1	-10921639	152.857	170	75	215	3210	41.520	2.000	0.118	0.779
ID275304	275304	211	50.199	14.354	22.022	0	280	280	2	1	-10921639	180.000	175	135	240	3780	30.042	2.000	0.119	1.276
ID275300	275300	None	46.527	6.796	30.668	0	281	281	2	1	-10921639	118.571	110	65	175	2490	37.787	2.000	0.181	0.960
ID275296	275296	201	59.060	10.805	14.471	0	281	281	2	1	-10921639	212.619	215	145	255	4465	33.152	4.800	0.139	1.565
ID275297	275297	209	49.774	24.471	15.115	0	281	281	2	1	-10921639	136.667	140	75	205	2870	32.762	4.800	0.181	1.278
ID275298	275298	210	56.756	17.069	17.649	0	281	281	2	1	-10921639	180.476	185	105	255	3790	41.107	2.000	0.131	1.018
ID275299	275299	211	42.273	13.935	23.821	0	281	281	2	1	-10921639	179.286	180	130	235	3765	29.124	6.141	0.114	1.263
ID275294	275294	None	41.430	10.260	7.068	0	281	281	2	1	-10921639	161.429	170	80	210	3390	35.431	6.341	0.114	0.931
ID275295	275295	230	59.431	0.000	12.000	0	281	281	2	1	-10921639	157.905	145	90	225	3316	36.195	4.800	0.247	1.726
ID275312	275312	None	62.102	13.785	30.918	0	282	282	2	1	-10921639	176.667	185	115	245	3710	39.602	3.200	0.160	1.234
ID275308	275308	212	46.743	8.657	21.873	0	282	282	2	1	-10921639	177.143	165	125	240	3720	33.037	2.000	0.106	1.030
ID275309	275309	None	43.045	28.000	22.000	0	282	282	2	1	-10921639	115.810	115	70	165	2432	26.656	6.379	0.207	1.493
ID275310	275310	211	41.511	16.502	23.082	0	282	282	2	1	-10921639	157.619	150	95	240	3310	38.165	2.000	0.083	0.634
ID275311	275311	None	44.757	10.542	29.051	0	282	282	2	1	-10921639	174.524	185	90	225	3665	39.208	2.000	0.115	0.920
ID275305	275305	201	71.367	10.991	14.230	0	282	282	2	1	-10921639	197.857	195	110	255	4155	44.429	2.000	0.167	1.276
ID275306	275306	209	56.407	24.520	14.899	0	282	282	2	1	-10921639	136.429	130	70	230	2865	43.103	2.000	0.177	0.954
ID275307	275307	210	44.660	18.266	17.660	0	282	282	2	1	-10921639	159.762	160	85	250	3355	42.026	2.000	0.082	0.577
ID275316	275316	211	62.036	13.942	23.778	0	283	283	2	1	-10921639	195.000	195	150	255	4095	29.875	4.800	0.184	2.029
ID275317	275317	213	47.138	21.923	30.299	0	283	283	2	1	-10921639	141.667	140	95	195	2975	26.568	7.600	0.174	1.584
ID275313	275313	201	52.614	10.067	14.215	0	283	283	2	1	-10921639	177.857	185	110	235	3735	39.861	2.000	0.130	1.028
ID275314	275314	209	62.529	23.879	14.902	0	283	283	2	1	-10921639	153.333	145	100	210	3220	34.689	2.000	0.186	1.384
ID275315	275315	212	44.478	6.511	22.419	0	283	283	2	1	-10921639	180.000	175	125	240	3780	31.504	6.050	0.098	1.022
ID275318	275318	None	43.690	18.735	1.794	0	284	284	2	1	-10921639	123.810	120	70	240	2600	41.228	6.402	0.079	0.442
ID275319	275319	None	57.131	0.000	13.000	0	284	284	2	1	-10921639	161.381	160	95	220	3389	34.273	4.800	0.217	1.677
ID275324	275324	212	47.067	9.421	21.795	0	284	284	2	1	-10921639	178.333	180	80	245	3745	41.723	2.000	0.086	0.679
ID275325	275325	213	44.653	20.818	31.466	0	284	284	2	1	-10921639	132.381	140	65	215	2780	42.767	7.600	0.115	0.640
ID275320	275320	201	40.438	11.020	13.739	0	284	284	2	1	-10921639	161.905	160	115	215	3400	29.218	7.600	0.104	1.042
ID275321	275321	209	54.603	24.073	15.470	0	284	284	2	1	-10921639	152.857	145	85	220	3210	33.785	2.000	0.149	1.173
ID275322	275322	None	67.422	18.882	17.643	0	284	284	2	1	-10921639	175.714	170	90	255	3690	46.078	2.000	0.161	1.055
ID275323	275323	215	41.816	14.997	20.360	0	284	284	2	1	-10921639	193.333	200	125	240	4060	32.146	3.200	0.090	0.992
ID275326	275326	None	41.677	10.000	0.000	0	285	285	2	1	-10921639	112.048	115	61	170	2353	26.634	2.000	0.227	1.558
ID275327	275327	214	64.741	13.309	11.231	0	285	285	2	1	-10921639	189.048	190	110	255	3970	39.294	2.000	0.161	1.336
ID275328	275328	209	69.757	24.106	15.097	0	285	285	2	1	-10921639	145.952	145	100	220	3065	36.899	2.000	0.242	1.542
ID275329	275329	215	50.482	16.435	18.722	0	285	285	2	1	-10921639	196.429	205	150	245	4125	28.511	7.600	0.128	1.559
ID275330	275330	None	41.548	13.391	22.209	0	285	285	2	1	-10921639	203.571	220	140	245	4275	33.732	7.600	0.090	0.992
ID275332	275332	209	53.104	24.282	15.007	0	286	286	2	1	-10921639	139.286	130	85	195	2925	32.722	2.000	0.157	1.153
ID275331	275331	214	49.510	14.597	11.334	0	286	286	2	1	-10921639	177.857	180	105	245	3735	32.464	4.800	0.140	1.349
ID275348	275348	None	41.835	17.897	28.797	0	287	287	2	1	-10921639	170.000	165	120	225	3570	30.083	2.000	0.119	1.205
ID275349	275349	None	41.289	0.000	36.000	0	287	287	2	1	-10921639	107.000	115	70	135	2247	21.941	6.342	0.277	2.117
ID275344	275344	209	74.741	23.604	14.760	0	287	287	2	1	-10921639	174.524	170	110	255	3665	39.208	7.600	0.251	1.786
ID275345	275345	215	49.927	15.240	19.265	0	287	287	2	1	-10921639	186.667	190	145	255	3920	27.988	4.800	0.142	1.660
ID275346	275346	216	42.135	9.206	25.138	0	287	287	2	1	-10921639	162.857	155	115	220	3420	31.803	7.600	0.087	0.824
ID275347	275347	217	44.434	5.518	28.589	0	287	287	2	1	-10921639	130.238	130	75	190	2735	37.666	7.600	0.141	0.855
ID275341	275341	None	42.684	19.000	0.000	0	287	287	2	1	-10921639	123.333	120	79	185	2590	29.140	2.000	0.140	1.037
ID275342	275342	None	42.164	25.000	0.000	0	287	287	2	1	-10921639	127.619	126	70	185	2680	32.136	4.800	0.199	1.316
ID275343	275343	218	53.229	10.702	10.905	0	287	287	2	1	-10921639	168.095	165	120	230	3530	32.919	6.334	0.165	1.445
ID275350	275350	219	42.890	20.985	6.158	0	288	288	2	1	-10921639	134.286	140	65	195	2820	33.177	2.000	0.139	0.986
ID275351	275351	218	73.533	10.513	11.353	0	288	288	2	1	-10921639	188.571	185	100	255	3960	41.867	4.800	0.208	1.553
ID275356	275356	None	40.282	19.509	23.133	0	288	288	2	1	-10921639	119.524	110	55	215	2510	38.500	2.000	0.119	0.661
ID275357	275357	216	53.158	10.494	27.127	0	288	288	2	1	-10921639	191.905	185	135	255	4030	31.404	3.200	0.127	1.378
ID275358	275358	217	43.425	5.269	28.308	0	288	288	2	1	-10921639	165.476	165	95	225	3475	32.707	4.800	0.135	1.206
ID275352	275352	209	58.624	24.373	15.668	0	288	288	2	1	-10921639	128.571	135	45	190	2700	41.417	4.800	0.245	1.221
ID275353	275353	None	56.032	16.438	17.543	0	288	288	2	1	-10921639	164.048	165	80	255	3445	46.115	2.000	0.139	0.869
ID275354	275354	None	40.077	9.820	19.454	0	288	288	2	1	-10921639	142.381	150	80	240	2990	37.303	3.200	0.095	0.664
ID275355	275355	215	48.480	14.541	21.138	0	288	288	2	1	-10921639	176.667	185	115	240	3710	34.617	2.000	0.119	1.083
ID275333	275333	219	41.700	19.309	4.401	0	289	289	2	1	-10921639	168.571	170	130	210	3540	22.975	4.800	0.132	1.706
ID275334	275334	255	46.763	15.177	10.900	0	289	289	2	1	-10921639	147.381	145	110	200	3095	26.768	2.000	0.137	1.326
ID275335	275335	209	41.766	24.574	15.247	0	289	289	2	1	-10921639	115.714	100	60	195	2430	36.922	2.000	0.141	0.775
ID275340	275340	217	42.779	6.161	28.803	0	289	289	2	1	-10921639	158.333	160	100	235	3325	35.473	7.600	0.107	0.863
ID275336	275336	None	41.802	2.324	18.471	0	289	289	2	1	-10921639	118.095	110	70	180	2480	32.267	2.000	0.125	0.811
ID275337	275337	215	44.161	13.615	21.201	0	289	289	2	1	-10921639	176.667	185	110	220	3710	31.675	4.800	0.134	1.319
ID275338	275338	None	40.382	28.000	24.000	0	289	289	2	1	-10921639	113.190	108	70	160	2377	24.780	2.000	0.178	1.378
ID275339	275339	216	57.697	8.897	26.686	0	289	289	2	1	-10921639	195.714	195	120	245	4110	32.027	6.358	0.157	1.655
ID275359	275359	255	50.104	15.047	9.532	0	290	290	2	1	-10921639	166.905	175	110	210	3505	27.950	4.800	0.159	1.637
ID275360	275360	209	49.331	24.079	15.296	0	290	290	2	1	-10921639	110.952	105	60	175	2330	35.518	2.000	0.161	0.869
ID275361	275361	None	48.762	16.700	16.394	0	290	290	2	1	-10921639	150.476	140	80	215	3160	35.281	2.000	0.136	1.023
ID275362	275362	216	52.651	9.080	25.713	0	290	290	2	1	-10921639	185.714	190	125	240	3900	33.139	2.000	0.131	1.301
ID275363	275363	217	47.106	5.957	28.622	0	290	290	2	1	-10921639	175.952	180	110	225	3695	35.022	7.600	0.147	1.291
ID275364	275364	220	55.360	9.491	11.718	0	291	291	2	1	-10921639	132.619	130	75	215	2785	39.800	2.000	0.175	0.992
ID275365	275365	209	57.895	23.967	15.575	0	291	291	2	1	-10921639	138.810	125	80	220	2915	38.010	2.000	0.172	1.070
ID275366	275366	None	65.534	9.480	20.557	0	291	291	2	1	-10921639	172.857	160	105	255	3630	46.999	2.000	0.163	1.032
ID275367	275367	221	70.087	4.993	24.883	0	291	291	2	1	-10921639	186.905	195	95	255	3925	48.721	3.200	0.171	1.119
ID275368	275368	222	40.875	13.055	28.314	0	291	291	2	1	-10921639	140.714	130	80	195	2955	30.219	2.000	0.129	1.065
ID275375	275375	220	63.162	9.448	11.037	0	292	292	2	1	-10921639	161.429	170	80	215	3390	41.326	4.800	0.198	1.290
ID275376	275376	None	40.775	1.133	13.375	0	292	292	2	1	-10921639	137.857	150	80	175	2895	29.857	7.600	0.192	1.491
ID275377	275377	209	41.814	23.984	15.824	0	292	292	2	1	-10921639	128.571	125	85	185	2700	29.417	7.600	0.120	0.939
ID275378	275378	221	66.688	5.399	27.210	0	292	292	2	1	-10921639	199.048	210	130	255	4180	40.361	4.800	0.186	1.548
ID275379	275379	222	42.185	14.827	28.908	0	292	292	2	1	-10921639	152.619	160	80	195	3205	32.658	2.000	0.132	1.091
ID275380	275380	None	40.273	24.000	0.000	0	293	293	2	1	-10921639	124.476	110	84	185	2614	29.852	7.600	0.138	1.010
ID275381	275381	220	54.347	10.217	12.161	0	293	293	2	1	-10921639	159.762	155	105	245	3355	32.383	4.800	0.185	1.543
ID275382	275382	209	71.561	24.327	15.338	0	293	293	2	1	-10921639	145.238	135	85	225	3050	41.124	2.000	0.248	1.401
ID275383	275383	None	40.165	9.451	26.159	0	293	293	2	1	-10921639	170.714	165	130	240	3585	32.027	2.000	0.077	0.764
ID275372	275372	225	64.111	12.126	28.740	0	294	294	2	1	-10921639	182.381	185	100	250	3830	43.892	2.000	0.141	1.025
ID275373	275373	224	48.593	17.800	30.085	0	294	294	2	1	-10921639	163.810	155	115	255	3440	34.925	2.000	0.107	0.905
ID275374	275374	None	44.301	23.808	30.445	0	294	294	2	1	-10921639	142.381	145	80	195	2990	34.951	4.800	0.151	1.070
ID275369	275369	None	46.649	16.565	8.790	0	294	294	2	1	-10921639	140.476	135	95	195	2950	27.014	7.600	0.142	1.294
ID275370	275370	220	59.805	10.447	12.419	0	294	294	2	1	-10921639	149.048	145	60	240	3130	44.289	2.000	0.190	1.077
ID275371	275371	209	66.093	24.128	15.458	0	294	294	2	1	-10921639	133.571	120	60	225	2805	47.332	2.000	0.225	1.037
ID275388	275388	209	64.083	24.501	15.686	0	295	295	2	1	-10921639	143.571	140	50	220	3015	48.584	2.000	0.192	0.950
ID275389	275389	225	53.054	10.885	26.904	0	295	295	2	1	-10921639	174.524	180	90	230	3665	36.156	2.000	0.127	1.090
ID275390	275390	223	44.714	5.036	28.063	0	295	295	2	1	-10921639	155.952	150	110	225	3275	28.837	2.000	0.125	1.200
ID275391	275391	224	59.282	17.063	28.095	0	295	295	2	1	-10921639	177.381	165	125	255	3725	36.250	2.000	0.127	1.106
ID275384	275384	None	43.736	11.000	0.000	0	295	295	2	1	-10921639	103.048	94	70	160	2164	26.917	3.200	0.192	1.235
ID275385	275385	None	44.426	20.666	10.302	0	295	295	2	1	-10921639	118.333	110	55	175	2485	32.762	3.200	0.185	1.129
ID275386	275386	220	52.266	9.441	10.510	0	295	295	2	1	-10921639	145.000	135	80	235	3045	45.332	2.000	0.131	0.740
ID275387	275387	None	41.727	0.550	13.946	0	295	295	2	1	-10921639	127.619	120	75	195	2680	36.042	6.057	0.145	0.899
ID275396	275396	224	41.197	15.570	29.567	0	296	296	2	1	-10921639	168.333	175	110	225	3535	37.193	2.000	0.093	0.767
ID275392	275392	220	59.234	11.054	11.411	0	296	296	2	1	-10921639	177.619	180	125	240	3730	32.273	4.800	0.176	1.647
ID275393	275393	209	65.985	24.176	15.508	0	296	296	2	1	-10921639	158.095	155	50	235	3320	43.545	4.800	0.227	1.344
ID275394	275394	None	48.986	17.867	16.788	0	296	296	2	1	-10921639	165.238	160	105	235	3470	33.559	3.200	0.133	1.159
ID275395	275395	223	59.174	4.944	27.732	0	296	296	2	1	-10921639	166.429	165	105	230	3495	33.917	2.000	0.171	1.436
ID275428	275428	223	46.725	7.000	27.000	0	297	297	2	1	-10921639	172.143	175	80	245	3615	39.955	6.353	0.122	0.937
ID275429	275429	None	42.697	21.337	27.967	0	297	297	2	1	-10921639	145.714	140	95	195	3060	28.385	2.000	0.129	1.174
ID275430	275430	None	47.210	22.033	32.817	0	297	297	2	1	-10921639	140.714	130	105	205	2955	31.870	2.000	0.105	0.836
ID275431	275431	None	41.064	16.088	35.349	0	297	297	2	1	-10921639	145.238	145	95	200	3050	32.422	6.340	0.142	1.113
ID275426	275426	220	75.415	10.404	10.726	0	297	297	2	1	-10921639	200.476	195	145	255	4210	33.723	4.800	0.221	2.152
ID275427	275427	209	55.069	24.429	15.076	0	297	297	2	1	-10921639	142.619	140	85	205	2995	32.466	2.000	0.179	1.335
ID275397	275397	220	65.838	10.568	11.272	0	298	298	2	1	-10921639	175.000	180	105	255	3675	38.633	6.303	0.195	1.478
ID275398	275398	226	57.231	0.000	14.000	0	298	298	2	1	-10921639	175.429	175	140	240	3684	23.364	4.800	0.192	2.415
ID275399	275399	209	50.339	24.535	14.851	0	298	298	2	1	-10921639	103.333	100	45	165	2170	41.903	2.000	0.197	0.813
ID275400	275400	None	52.927	19.093	18.327	0	298	298	2	1	-10921639	155.476	155	105	220	3265	36.841	2.000	0.132	0.983
ID275401	275401	223	61.636	4.788	27.337	0	298	298	2	1	-10921639	160.952	155	120	240	3380	31.568	4.800	0.181	1.565
ID275402	275402	None	41.658	17.305	27.973	0	298	298	2	1	-10921639	164.286	165	115	220	3450	30.012	7.600	0.104	1.031
ID275408	275408	223	54.975	3.354	28.239	0	299	299	2	1	-10921639	159.286	160	85	215	3345	36.786	2.000	0.168	1.246
ID275409	275409	None	40.993	12.839	30.135	0	299	299	2	1	-10921639	175.952	180	120	230	3695	27.460	2.000	0.106	1.230
ID275404	275404	220	42.672	9.984	11.720	0	299	299	2	1	-10921639	177.381	180	125	230	3725	26.722	4.800	0.119	1.407
ID275405	275405	226	44.580	0.000	13.000	0	299	299	2	1	-10921639	149.571	150	98	205	3141	33.763	4.800	0.194	1.437
ID275406	275406	209	60.288	24.106	15.090	0	299	299	2	1	-10921639	149.286	140	95	215	3135	34.033	2.000	0.180	1.341
ID275407	275407	None	56.139	9.802	25.897	0	299	299	2	1	-10921639	182.143	180	95	255	3825	35.587	2.000	0.118	1.082
ID275403	275403	None	55.699	18.000	0.000	0	299	299	2	1	-10921639	105.048	100	42	165	2206	34.077	6.070	0.313	1.471
ID275416	275416	220	52.971	9.316	11.833	0	300	300	2	1	-10921639	166.190	170	95	225	3490	33.425	7.600	0.178	1.503
ID275417	275417	209	60.979	24.222	15.101	0	300	300	2	1	-10921639	150.238	150	90	205	3155	29.431	4.800	0.219	1.834
ID275418	275418	None	57.491	11.342	19.716	0	300	300	2	1	-10921639	163.571	175	100	230	3435	34.101	2.000	0.161	1.333
ID275419	275419	None	65.351	15.995	26.140	0	300	300	2	1	-10921639	189.286	195	100	255	3975	40.660	7.600	0.165	1.317
ID275412	275412	209	55.472	23.555	15.214	0	301	301	2	1	-10921639	162.143	160	70	230	3405	46.113	2.000	0.143	0.880
ID275413	275413	None	52.910	19.487	17.417	0	301	301	2	1	-10921639	155.238	150	95	205	3260	33.966	4.800	0.184	1.418
ID275414	275414	227	55.382	7.527	26.050	0	301	301	2	1	-10921639	168.571	175	105	235	3540	35.502	7.600	0.150	1.242
ID275415	275415	228	40.224	19.777	29.983	0	301	301	2	1	-10921639	169.286	160	140	220	3555	25.509	4.800	0.123	1.454
ID275410	275410	None	43.451	12.000	0.000	0	301	301	2	1	-10921639	104.524	100	80	145	2195	16.987	4.800	0.289	2.756
ID275411	275411	None	40.716	0.000	11.000	0	301	301	2	1	-10921639	174.429	170	125	220	3663	32.479	6.345	0.153	1.427
ID275420	275420	229	66.075	15.843	10.060	0	302	302	2	1	-10921639	218.333	220	160	255	4585	28.997	4.800	0.180	2.295
ID275421	275421	220	42.320	10.551	12.047	0	302	302	2	1	-10921639	165.714	160	100	235	3480	32.105	3.200	0.088	0.837
ID275422	275422	209	50.524	24.028	15.008	0	302	302	2	1	-10921639	132.381	145	70	190	2780	35.377	2.000	0.159	1.024
ID275423	275423	227	56.693	9.595	26.864	0	302	302	2	1	-10921639	156.905	170	65	255	3295	51.635	2.000	0.112	0.612
ID275424	275424	None	49.687	16.280	29.071	0	302	302	2	1	-10921639	157.857	150	120	235	3315	30.601	4.800	0.159	1.418
ID275425	275425	228	67.763	21.473	31.010	0	302	302	2	1	-10921639	174.524	165	115	235	3665	39.903	2.000	0.178	1.325
ID275524	275524	None	45.759	21.867	26.060	0	303	303	2	1	-10921639	137.143	135	55	195	2880	36.965	2.000	0.137	0.892
ID275525	275525	228	47.369	21.250	32.123	0	303	303	2	1	-10921639	171.429	170	115	220	3600	26.084	4.800	0.135	1.568
ID275521	275521	220	54.053	9.528	12.312	0	303	303	2	1	-10921639	159.762	165	85	220	3355	36.759	2.000	0.143	1.090
ID275522	275522	229	49.128	16.439	11.801	0	303	303	2	1	-10921639	155.476	160	95	215	3265	34.275	3.200	0.148	1.172
ID275523	275523	209	74.835	24.254	14.911	0	303	303	2	1	-10921639	143.810	130	80	220	3020	40.801	2.000	0.237	1.349
ID275436	275436	None	47.689	16.154	30.897	0	304	304	2	1	-10921639	164.762	165	125	235	3460	27.635	4.800	0.130	1.367
ID275432	275432	220	56.918	10.683	10.955	0	304	304	2	1	-10921639	170.000	165	120	235	3570	32.558	4.800	0.159	1.433
ID275433	275433	209	45.846	23.883	15.686	0	304	304	2	1	-10921639	121.905	120	70	185	2560	28.305	7.600	0.152	1.135
ID275434	275434	231	44.913	0.000	19.000	0	304	304	2	1	-10921639	145.048	155	89	200	3046	33.392	6.276	0.172	1.278
ID275435	275435	None	43.750	9.696	22.152	0	304	304	2	1	-10921639	129.762	125	55	175	2725	36.622	3.200	0.156	0.955
ID275453	275453	220	48.403	11.265	12.273	0	305	305	2	1	-10921639	168.333	170	125	225	3535	27.719	2.000	0.125	1.345
ID275454	275454	209	59.057	23.758	15.342	0	305	305	2	1	-10921639	137.143	135	85	215	2880	40.174	2.000	0.166	0.974
ID275455	275455	231	44.564	2.753	19.672	0	305	305	2	1	-10921639	144.524	135	70	205	3035	37.380	2.000	0.134	0.912
ID275456	275456	None	40.080	20.280	22.747	0	305	305	2	1	-10921639	118.571	120	65	180	2490	29.755	2.000	0.127	0.897
ID275457	275457	None	40.250	10.581	27.284	0	305	305	2	1	-10921639	137.143	135	85	195	2880	29.136	2.000	0.108	0.921
ID275444	275444	None	41.183	22.631	28.582	0	306	306	2	1	-10921639	142.143	150	60	200	2985	35.622	3.200	0.141	0.987
ID275440	275440	220	62.874	9.823	13.918	0	306	306	2	1	-10921639	181.429	175	130	255	3810	32.907	4.800	0.163	1.547
ID275441	275441	232	44.129	14.518	13.960	0	306	306	2	1	-10921639	142.619	160	60	205	2995	47.292	2.000	0.121	0.650
ID275442	275442	209	82.576	24.062	15.033	0	306	306	2	1	-10921639	145.476	140	65	250	3055	51.012	2.000	0.235	1.085
ID275443	275443	231	47.156	0.000	20.000	0	306	306	2	1	-10921639	151.143	150	108	190	3174	28.428	4.800	0.201	1.781
ID275437	275437	None	51.763	24.871	3.164	0	306	306	2	1	-10921639	117.381	115	40	170	2465	34.118	2.000	0.211	1.199
ID275438	275438	233	47.385	16.964	8.062	0	306	306	2	1	-10921639	130.000	140	75	190	2730	32.249	2.000	0.164	1.137
ID275439	275439	None	45.368	1.097	11.340	0	306	306	2	1	-10921639	168.571	165	110	215	3540	34.754	4.800	0.145	1.231
ID275445	275445	233	40.627	15.785	8.304	0	307	307	2	1	-10921639	121.190	125	65	175	2545	30.492	4.800	0.155	1.064
ID275446	275446	232	43.000	12.340	13.391	0	307	307	2	1	-10921639	152.381	160	80	210	3200	33.638	7.600	0.118	0.960
ID275447	275447	209	67.724	24.066	15.255	0	307	307	2	1	-10921639	128.571	110	70	220	2700	45.966	2.000	0.218	1.000
ID275452	275452	None	46.912	28.000	36.000	0	307	307	2	1	-10921639	126.905	120	79	190	2665	35.957	3.200	0.262	1.467
ID275448	275448	None	46.178	1.650	17.466	0	307	307	2	1	-10921639	165.238	170	75	245	3470	48.669	2.000	0.117	0.709
ID275449	275449	None	55.334	11.514	27.715	0	307	307	2	1	-10921639	160.000	160	105	240	3360	37.650	2.000	0.136	1.018
ID275450	275450	None	43.295	17.606	28.078	0	307	307	2	1	-10921639	165.000	160	130	230	3465	28.723	7.600	0.112	1.153
ID275451	275451	None	42.250	22.606	31.708	0	307	307	2	1	-10921639	122.619	130	45	205	2575	39.800	2.000	0.116	0.642
ID275464	275464	209	50.071	24.115	15.315	0	308	308	2	1	-10921639	127.381	130	60	190	2675	37.404	7.600	0.147	0.871
ID275463	275463	232	57.753	10.153	12.698	0	308	308	2	1	-10921639	171.190	175	110	235	3595	37.878	7.600	0.183	1.401
ID275460	275460	234	41.445	10.832	26.442	0	309	309	2	1	-10921639	149.286	145	100	200	3135	28.952	6.379	0.128	1.170
ID275461	275461	None	43.407	16.195	29.884	0	309	309	2	1	-10921639	138.810	140	95	205	2915	29.492	7.600	0.127	1.058
ID275462	275462	None	40.345	0.000	36.000	0	309	309	2	1	-10921639	120.810	120	70	160	2537	30.579	3.200	0.196	1.292
ID275458	275458	235	41.647	2.619	12.012	0	309	309	2	1	-10921639	168.810	170	120	215	3545	25.686	4.800	0.124	1.450
ID275459	275459	209	58.037	24.137	14.854	0	309	309	2	1	-10921639	114.286	115	40	195	2400	41.722	2.000	0.188	0.867
ID275468	275468	234	64.561	10.852	26.102	0	310	310	2	1	-10921639	165.000	165	115	250	3465	38.665	4.800	0.217	1.522
ID275465	275465	235	46.728	0.000	13.000	0	310	310	2	1	-10921639	179.048	187	135	225	3760	26.455	4.800	0.179	2.053
ID275466	275466	None	47.431	14.551	12.939	0	310	310	2	1	-10921639	119.762	125	45	200	2515	38.648	2.000	0.161	0.859
ID275467	275467	209	65.096	24.464	15.081	0	310	310	2	1	-10921639	127.619	115	70	220	2680	40.516	2.000	0.220	1.137
ID275469	275469	235	59.119	0.000	13.000	0	311	311	2	1	-10921639	145.000	145	98	190	3045	31.199	4.800	0.255	1.886
ID275470	275470	None	40.791	10.218	13.618	0	311	311	2	1	-10921639	122.857	125	55	175	2580	28.088	4.800	0.171	1.277
ID275471	275471	209	59.043	24.264	15.629	0	311	311	2	1	-10921639	145.714	140	105	215	3060	33.811	4.800	0.186	1.352
ID275472	275472	None	56.841	14.074	30.434	0	311	311	2	1	-10921639	150.714	145	85	215	3165	38.285	2.000	0.142	0.982
ID275473	275473	None	40.815	28.000	32.000	0	311	311	2	1	-10921639	115.095	115	60	155	2417	27.898	4.800	0.209	1.429
ID275481	275481	236	67.763	13.328	11.200	0	312	312	2	1	-10921639	179.048	180	100	235	3760	38.230	2.000	0.202	1.577
ID275476	275476	209	40.014	24.367	15.378	0	313	313	2	1	-10921639	131.667	125	85	200	2765	30.386	7.600	0.121	0.936
ID275477	275477	237	57.291	6.522	21.473	0	313	313	2	1	-10921639	128.095	135	50	200	2690	46.192	2.000	0.180	0.847
ID275478	275478	None	47.666	15.481	20.567	0	313	313	2	1	-10921639	118.810	120	60	180	2495	37.746	3.200	0.172	0.923
ID275479	275479	238	50.686	17.850	28.894	0	313	313	2	1	-10921639	145.952	145	90	240	3065	36.042	2.000	0.133	0.951
ID275474	275474	None	43.571	28.000	2.000	0	313	313	2	1	-10921639	132.095	130	56	195	2774	38.983	2.000	0.123	0.740
ID275475	275475	236	61.341	11.176	12.997	0	313	313	2	1	-10921639	148.095	150	85	220	3110	33.071	4.800	0.200	1.495
ID275480	275480	None	53.644	12.376	30.829	0	313	313	2	1	-10921639	150.000	150	65	210	3150	38.891	2.000	0.154	1.029
ID275492	275492	238	53.114	16.912	29.243	0	314	314	2	1	-10921639	127.857	115	65	230	2685	43.491	2.000	0.112	0.593
ID275488	275488	None	43.135	0.000	11.000	0	314	314	2	1	-10921639	157.762	155	98	240	3313	35.638	7.600	0.148	1.144
ID275489	275489	236	43.684	13.846	12.992	0	314	314	2	1	-10921639	141.667	145	65	185	2975	33.103	4.800	0.153	1.136
ID275490	275490	209	74.123	24.224	15.279	0	314	314	2	1	-10921639	159.048	150	105	230	3340	38.814	4.800	0.245	1.615
ID275491	275491	237	41.234	6.063	22.179	0	314	314	2	1	-10921639	132.143	135	65	205	2775	35.376	2.000	0.099	0.676
ID275484	275484	236	42.716	12.275	11.975	0	315	315	2	1	-10921639	136.667	150	60	205	2870	42.081	7.600	0.088	0.525
ID275485	275485	239	40.437	2.557	14.670	0	315	315	2	1	-10921639	163.571	160	100	225	3435	33.021	3.200	0.121	1.067
ID275486	275486	209	43.690	23.824	15.659	0	315	315	2	1	-10921639	103.095	100	35	165	2165	37.666	2.000	0.186	0.859
ID275487	275487	None	47.315	12.246	28.157	0	315	315	2	1	-10921639	135.238	145	85	195	2840	32.919	4.800	0.162	1.143
ID275482	275482	None	44.189	18.000	0.000	0	315	315	2	1	-10921639	158.667	155	122	220	3332	27.156	6.084	0.150	1.526
ID275483	275483	None	45.993	20.748	9.969	0	315	315	2	1	-10921639	158.333	160	95	200	3325	25.265	4.800	0.184	1.946
ID275493	275493	None	61.143	24.669	2.188	0	316	316	2	1	-10921639	163.810	165	90	255	3440	48.397	6.327	0.137	0.818
ID275494	275494	None	53.566	7.817	8.994	0	316	316	2	1	-10921639	164.048	160	105	255	3445	34.519	2.000	0.123	1.038
ID275495	275495	239	43.519	1.594	12.567	0	316	316	2	1	-10921639	162.143	170	90	220	3405	38.065	2.000	0.108	0.830
ID275496	275496	None	50.067	9.319	12.674	0	316	316	2	1	-10921639	155.952	165	75	235	3275	43.892	6.369	0.138	0.864
ID275497	275497	209	85.021	24.245	14.983	0	316	316	2	1	-10921639	172.143	155	105	255	3615	43.318	2.000	0.239	1.536
ID275498	275498	None	58.739	17.556	29.084	0	316	316	2	1	-10921639	157.857	150	85	215	3315	38.163	2.000	0.173	1.219
ID275504	275504	None	48.066	11.663	28.004	0	317	317	2	1	-10921639	121.190	120	65	180	2545	35.669	7.600	0.155	0.909
ID275505	275505	None	47.814	19.000	36.000	0	317	317	2	1	-10921639	158.762	150	120	215	3334	27.208	4.800	0.165	1.655
ID275500	275500	239	45.139	1.696	12.753	0	317	317	2	1	-10921639	155.476	160	105	215	3265	33.908	2.000	0.093	0.781
ID275501	275501	209	66.172	24.322	15.284	0	317	317	2	1	-10921639	143.810	145	65	230	3020	45.025	2.000	0.174	0.945
ID275502	275502	None	41.934	18.644	15.952	0	317	317	2	1	-10921639	111.667	110	50	160	2345	31.872	2.000	0.135	0.833
ID275503	275503	None	48.343	14.714	21.810	0	317	317	2	1	-10921639	113.571	110	65	185	2385	29.118	4.800	0.192	1.257
ID275499	275499	None	40.443	19.139	7.993	0	317	317	2	1	-10921639	144.048	145	95	210	3025	27.777	4.800	0.117	1.083
ID275534	275534	241	53.409	11.000	0.000	0	318	318	2	1	-10921639	109.810	110	65	195	2306	32.916	4.800	0.243	1.304
ID275535	275535	209	81.099	24.397	15.206	0	318	318	2	1	-10921639	150.952	135	65	255	3170	55.014	2.000	0.212	0.960
ID275536	275536	None	40.143	4.354	24.935	0	318	318	2	1	-10921639	120.714	115	60	190	2535	30.508	2.000	0.153	1.051
ID275537	275537	240	42.494	18.604	25.719	0	318	318	2	1	-10921639	131.190	130	75	195	2755	33.313	4.800	0.149	1.021
ID275508	275508	245	60.048	11.775	12.234	0	319	319	2	1	-10921639	174.048	165	125	255	3655	37.604	6.239	0.136	1.105
ID275509	275509	209	77.401	23.878	15.595	0	319	319	2	1	-10921639	155.000	175	70	255	3255	52.583	2.000	0.223	1.074
ID275510	275510	240	50.939	20.674	25.535	0	319	319	2	1	-10921639	154.762	150	105	215	3250	31.043	4.800	0.150	1.301
ID275506	275506	None	45.544	5.000	0.000	0	319	319	2	1	-10921639	102.429	100	61	185	2151	30.356	2.000	0.220	1.218
ID275507	275507	241	47.161	11.000	0.000	0	319	319	2	1	-10921639	138.714	145	105	190	2913	22.096	4.800	0.239	2.423
ID275511	275511	None	54.389	24.055	1.912	0	320	320	2	1	-10921639	133.810	125	85	225	2810	34.384	2.000	0.157	1.057
ID275512	275512	None	41.360	8.423	7.590	0	320	320	2	1	-10921639	122.619	130	20	195	2575	46.033	2.000	0.103	0.498
ID275513	275513	245	40.927	13.266	11.934	0	320	320	2	1	-10921639	161.905	165	110	215	3400	27.316	4.800	0.120	1.275
ID275514	275514	209	54.523	23.945	14.764	0	320	320	2	1	-10921639	141.429	150	75	215	2970	39.501	2.000	0.162	0.996
ID275515	275515	None	44.714	27.078	22.893	0	320	320	2	1	-10921639	151.190	155	75	205	3175	41.710	7.600	0.137	0.871
ID275558	275558	None	46.287	16.299	6.397	0	321	321	2	1	-10921639	136.190	140	80	200	2860	34.638	2.000	0.129	0.897
ID275559	275559	244	44.148	1.738	12.152	0	321	321	2	1	-10921639	149.286	155	80	190	3135	30.793	2.000	0.149	1.255
ID275564	275564	None	45.971	17.422	28.164	0	321	321	2	1	-10921639	146.190	145	80	185	3070	28.058	7.600	0.167	1.490
ID275565	275565	None	52.668	15.000	36.000	0	321	321	2	1	-10921639	126.048	130	75	180	2647	30.985	4.800	0.272	1.738
ID275560	275560	245	44.456	12.457	11.753	0	321	321	2	1	-10921639	149.524	155	70	205	3140	39.080	2.000	0.121	0.827
ID275561	275561	None	41.590	14.509	11.862	0	321	321	2	1	-10921639	170.714	170	100	215	3585	28.031	4.800	0.149	1.579
ID275562	275562	209	67.000	23.142	15.647	0	321	321	2	1	-10921639	188.333	200	85	240	3955	44.954	4.800	0.202	1.407
ID275563	275563	None	41.534	2.430	19.023	0	321	321	2	1	-10921639	126.667	130	55	190	2660	33.103	6.332	0.114	0.782
ID275516	275516	244	64.047	0.000	12.000	0	322	322	2	1	-10921639	167.476	175	115	225	3517	33.479	4.800	0.265	2.097
ID275517	275517	None	51.374	8.956	14.660	0	322	322	2	1	-10921639	136.905	135	75	225	2875	33.818	2.000	0.153	1.076
ID275518	275518	209	70.107	23.921	15.486	0	322	322	2	1	-10921639	121.905	125	40	220	2560	50.608	2.000	0.241	0.937
ID275519	275519	None	47.368	23.050	27.804	0	322	322	2	1	-10921639	160.000	160	90	245	3360	38.536	4.800	0.139	1.016
ID275520	275520	None	53.519	22.118	30.783	0	322	322	2	1	-10921639	157.857	165	75	245	3315	44.118	2.000	0.122	0.775
ID275526	275526	244	50.562	0.000	12.000	0	323	323	2	1	-10921639	160.952	165	84	255	3380	46.539	4.800	0.186	1.085
ID275527	275527	245	59.214	12.909	12.281	0	323	323	2	1	-10921639	169.048	160	115	245	3550	34.264	7.600	0.142	1.228
ID275528	275528	209	68.983	23.812	15.329	0	323	323	2	1	-10921639	129.286	120	40	205	2715	46.885	2.000	0.244	1.082
ID275529	275529	246	66.255	17.177	29.537	0	323	323	2	1	-10921639	175.238	165	105	255	3680	45.811	4.800	0.182	1.176
ID275540	275540	244	42.248	0.000	11.000	0	324	324	2	1	-10921639	140.429	135	105	240	2949	31.070	2.000	0.140	1.113
ID275541	275541	209	69.404	24.427	15.425	0	324	324	2	1	-10921639	128.810	115	60	255	2705	54.952	2.000	0.168	0.676
ID275542	275542	None	47.987	9.785	26.319	0	324	324	2	1	-10921639	137.619	140	90	200	2890	34.951	7.600	0.132	0.918
ID275543	275543	246	45.191	18.204	28.195	0	324	324	2	1	-10921639	153.810	155	115	210	3230	28.719	2.000	0.118	1.130
ID275538	275538	None	40.317	22.067	9.346	0	324	324	2	1	-10921639	102.619	105	55	175	2155	35.589	3.200	0.142	0.718
ID275539	275539	245	57.847	11.346	10.033	0	324	324	2	1	-10921639	145.952	135	95	245	3065	37.604	3.200	0.169	1.125
ID275544	275544	None	44.775	16.000	36.000	0	324	324	2	1	-10921639	113.190	103	61	170	2377	31.149	2.000	0.215	1.287
ID275532	275532	None	57.717	0.000	15.000	0	325	325	2	1	-10921639	171.952	165	122	235	3611	33.117	4.800	0.176	1.555
ID275533	275533	209	60.195	24.080	15.327	0	325	325	2	1	-10921639	141.190	140	45	200	2965	38.403	2.000	0.215	1.300
ID275530	275530	None	42.556	18.659	1.694	0	325	325	2	1	-10921639	143.095	140	55	215	3005	37.831	2.000	0.102	0.700
ID275531	275531	245	51.755	11.884	12.267	0	325	325	2	1	-10921639	160.952	170	90	225	3380	40.082	2.000	0.129	0.920
ID275556	275556	246	42.428	17.198	29.560	0	326	326	2	1	-10921639	142.143	145	90	205	2985	33.562	2.000	0.120	0.905
ID275557	275557	247	51.792	22.155	31.230	0	326	326	2	1	-10921639	156.667	150	110	215	3290	26.331	4.800	0.172	1.745
ID275553	275553	245	45.890	13.060	12.056	0	326	326	2	1	-10921639	169.524	170	100	230	3560	31.181	4.800	0.146	1.388
ID275554	275554	209	52.655	24.251	15.229	0	326	326	2	1	-10921639	117.143	115	70	165	2460	27.594	4.800	0.279	1.852
ID275555	275555	None	51.784	1.211	18.905	0	326	326	2	1	-10921639	152.619	145	90	225	3205	35.165	4.800	0.180	1.322
ID275552	275552	247	76.620	22.544	31.559	0	327	327	2	1	-10921639	191.667	205	75	255	4025	56.266	4.800	0.223	1.242
ID275548	275548	209	55.161	24.153	15.382	0	327	327	2	1	-10921639	148.095	145	95	240	3110	35.513	7.600	0.188	1.319
ID275549	275549	None	51.412	14.502	21.444	0	327	327	2	1	-10921639	119.286	115	35	205	2505	43.968	7.600	0.154	0.725
ID275550	275550	None	42.134	20.062	24.110	0	327	327	2	1	-10921639	113.333	115	50	185	2380	34.436	2.000	0.151	0.862
ID275551	275551	246	41.736	17.719	29.466	0	327	327	2	1	-10921639	155.952	165	85	210	3275	35.200	2.000	0.110	0.879
ID275545	275545	None	48.046	18.395	7.208	0	327	327	2	1	-10921639	123.095	125	65	170	2585	25.322	4.800	0.217	1.731
ID275546	275546	None	41.814	12.582	10.168	0	327	327	2	1	-10921639	154.286	160	60	205	3240	40.537	7.600	0.108	0.740
ID275547	275547	245	45.199	11.933	12.028	0	327	327	2	1	-10921639	177.857	180	135	225	3735	25.718	4.800	0.152	1.828
ID275566	275566	209	67.542	23.682	14.883	0	328	328	2	1	-10921639	127.857	125	40	220	2685	46.733	2.000	0.256	1.115
ID275567	275567	247	54.006	21.143	32.888	0	328	328	2	1	-10921639	173.571	170	130	235	3645	27.117	4.800	0.148	1.649
ID275582	275582	None	41.576	11.135	11.148	0	329	329	2	1	-10921639	158.571	155	75	235	3330	39.216	2.000	0.084	0.628
ID275583	275583	209	61.961	23.941	14.325	0	329	329	2	1	-10921639	171.667	170	110	215	3605	32.068	4.800	0.212	1.871
ID275584	275584	248	43.797	11.372	27.773	0	329	329	2	1	-10921639	127.857	130	70	210	2685	36.796	2.000	0.145	0.882
ID275585	275585	None	51.574	17.729	28.857	0	329	329	2	1	-10921639	162.381	165	75	240	3410	41.702	2.000	0.128	0.886
ID275574	275574	250	44.356	18.000	0.000	0	330	330	2	1	-10921639	127.095	120	89	205	2669	29.792	2.000	0.149	1.108
ID275575	275575	None	43.847	0.000	11.000	0	330	330	2	1	-10921639	171.857	160	110	220	3609	31.669	4.800	0.149	1.407
ID275580	275580	248	41.905	10.666	28.212	0	330	330	2	1	-10921639	119.048	110	65	195	2500	33.039	2.000	0.120	0.772
ID275581	275581	None	42.345	23.000	36.000	0	330	330	2	1	-10921639	113.238	115	50	195	2378	40.900	2.000	0.133	0.649
ID275576	275576	209	64.472	24.195	15.394	0	330	330	2	1	-10921639	135.238	120	60	220	2840	46.943	2.000	0.183	0.893
ID275577	275577	251	40.446	19.093	17.120	0	330	330	2	1	-10921639	144.048	145	100	205	3025	25.329	7.600	0.131	1.315
ID275578	275578	None	48.955	2.187	19.035	0	330	330	2	1	-10921639	116.905	105	65	210	2455	37.666	2.000	0.110	0.617
ID275579	275579	None	48.831	21.122	22.768	0	330	330	2	1	-10921639	132.381	135	80	175	2780	30.316	3.200	0.193	1.415
ID275572	275572	209	56.658	24.171	15.024	0	331	331	2	1	-10921639	153.095	170	65	225	3215	45.013	2.000	0.132	0.793
ID275573	275573	251	43.004	18.883	15.731	0	331	331	2	1	-10921639	171.429	180	100	230	3600	37.018	3.200	0.101	0.849
ID275568	275568	250	53.209	17.000	0.000	0	331	331	2	1	-10921639	134.286	150	61	210	2820	40.501	2.000	0.178	1.003
ID275569	275569	None	42.860	22.152	4.786	0	331	331	2	1	-10921639	110.000	105	45	200	2310	35.461	2.000	0.112	0.626
ID275570	275570	None	45.728	10.485	9.294	0	331	331	2	1	-10921639	151.190	145	80	200	3175	29.787	2.000	0.148	1.306
ID275571	275571	249	43.162	14.955	14.070	0	331	331	2	1	-10921639	159.286	155	115	205	3345	27.124	2.000	0.122	1.279
ID275589	275589	None	42.430	11.577	1.879	0	332	332	2	1	-10921639	145.238	150	70	200	3050	34.223	2.000	0.120	0.912
ID275590	275590	249	54.479	14.821	12.304	0	332	332	2	1	-10921639	180.476	175	135	245	3790	32.592	2.000	0.147	1.421
ID275591	275591	None	45.503	11.294	13.862	0	332	332	2	1	-10921639	156.190	160	75	220	3280	38.791	2.000	0.110	0.796
ID275592	275592	209	81.111	24.128	15.700	0	332	332	2	1	-10921639	168.095	155	120	245	3530	40.880	2.000	0.241	1.599
ID275588	275588	209	71.498	24.164	15.360	0	333	333	2	1	-10921639	178.810	175	100	255	3755	42.039	4.800	0.207	1.461
ID275586	275586	None	47.886	15.109	7.283	0	333	333	2	1	-10921639	146.429	145	75	210	3075	35.607	7.600	0.147	1.052
ID275587	275587	None	40.423	0.000	13.000	0	333	333	2	1	-10921639	138.714	150	98	170	2913	24.374	4.800	0.205	1.933
ID275628	275628	209	65.415	24.192	15.487	0	334	334	2	1	-10921639	158.333	160	75	240	3325	46.025	2.000	0.204	1.166
ID275629	275629	None	41.739	19.854	17.493	0	334	334	2	1	-10921639	139.524	130	90	205	2930	30.204	2.000	0.119	0.981
ID275630	275630	None	44.407	8.866	20.050	0	334	334	2	1	-10921639	126.667	125	85	170	2660	24.410	2.000	0.158	1.413
ID275631	275631	None	52.583	19.675	26.591	0	334	334	2	1	-10921639	154.762	150	105	210	3250	30.801	7.600	0.171	1.470
ID275632	275632	None	60.736	14.000	36.000	0	334	334	2	1	-10921639	149.000	145	95	220	3129	31.426	4.800	0.215	1.675
ID275596	275596	209	97.035	23.911	15.092	0	335	335	2	1	-10921639	163.571	165	70	255	3435	59.290	2.000	0.272	1.181
ID275597	275597	252	48.014	15.183	21.556	0	335	335	2	1	-10921639	132.381	140	70	180	2780	31.009	2.000	0.191	1.367
ID275598	275598	None	40.994	23.865	30.206	0	335	335	2	1	-10921639	118.571	115	60	175	2490	27.438	6.342	0.154	1.151
ID275593	275593	None	55.348	13.000	0.000	0	335	335	2	1	-10921639	162.952	160	122	200	3422	20.629	4.800	0.229	2.944
ID275594	275594	None	42.590	15.483	11.346	0	335	335	2	1	-10921639	150.952	150	95	195	3170	27.093	4.800	0.146	1.415
ID275595	275595	None	40.912	9.370	13.207	0	335	335	2	1	-10921639	141.905	140	85	210	2980	30.061	4.800	0.141	1.169
ID275620	275620	None	59.634	21.717	21.956	0	336	336	2	1	-10921639	128.571	125	65	225	2700	44.078	2.000	0.179	0.885
ID275621	275621	None	48.082	4.636	25.208	0	336	336	2	1	-10921639	154.524	155	95	230	3245	34.493	2.000	0.128	1.019
ID275616	275616	None	40.763	0.575	12.279	0	336	336	2	1	-10921639	148.095	155	105	180	3110	26.668	4.800	0.162	1.546
ID275617	275617	209	81.863	24.503	15.031	0	336	336	2	1	-10921639	136.190	130	40	225	2860	53.289	2.000	0.294	1.160
ID275618	275618	None	44.581	19.307	16.261	0	336	336	2	1	-10921639	145.476	150	60	195	3055	28.849	4.800	0.182	1.555
ID275619	275619	252	43.424	15.610	21.953	0	336	336	2	1	-10921639	133.095	135	50	195	2795	32.805	2.000	0.130	0.933
ID275599	275599	209	65.343	24.495	15.341	0	337	337	2	1	-10921639	132.619	130	70	210	2785	43.721	2.000	0.224	1.108
ID275600	275600	252	46.730	14.185	22.049	0	337	337	2	1	-10921639	139.762	140	75	220	2935	32.995	7.600	0.124	0.937
ID275601	275601	None	40.387	0.000	25.000	0	337	337	2	1	-10921639	126.095	130	85	180	2648	28.663	2.000	0.140	1.083
ID275602	275602	None	45.325	22.387	31.109	0	337	337	2	1	-10921639	141.190	145	80	190	2965	29.787	2.000	0.149	1.229
ID275604	275604	None	45.860	28.000	3.000	0	338	338	2	1	-10921639	105.000	108	55	170	2205	32.530	6.021	0.202	1.084
ID275605	275605	209	69.815	23.214	15.742	0	338	338	2	1	-10921639	169.762	170	75	230	3565	46.810	4.800	0.215	1.281
ID275606	275606	253	43.307	19.006	24.290	0	338	338	2	1	-10921639	151.667	155	90	225	3185	33.702	7.600	0.104	0.847
ID275607	275607	None	58.500	9.508	26.506	0	338	338	2	1	-10921639	134.524	135	70	215	2825	43.729	2.000	0.174	0.913
ID275608	275608	254	51.182	17.188	28.077	0	338	338	2	1	-10921639	156.429	165	100	220	3285	33.509	3.200	0.159	1.283
ID275603	275603	None	45.663	19.106	1.103	0	338	338	2	1	-10921639	133.571	120	65	195	2805	36.440	4.800	0.185	1.147
ID275622	275622	None	56.908	0.000	10.000	0	339	339	2	1	-10921639	156.381	160	80	215	3284	42.089	7.600	0.208	1.281
ID275623	275623	None	47.785	12.491	12.076	0	339	339	2	1	-10921639	193.810	190	120	250	4070	33.575	7.600	0.128	1.308
ID275624	275624	None	49.773	13.647	12.180	0	339	339	2	1	-10921639	202.143	200	150	250	4245	30.107	4.800	0.130	1.542
ID275625	275625	209	66.052	24.004	14.936	0	339	339	2	1	-10921639	152.619	165	60	240	3205	48.621	2.000	0.187	0.988
ID275626	275626	253	51.573	19.617	23.325	0	339	339	2	1	-10921639	155.476	160	60	205	3265	36.294	6.367	0.208	1.474
ID275627	275627	254	48.771	18.878	30.287	0	339	339	2	1	-10921639	146.667	155	55	200	3080	42.905	3.200	0.143	0.857
ID275612	275612	None	40.866	10.533	15.579	0	340	340	2	1	-10921639	143.333	145	55	210	3010	38.188	2.000	0.094	0.644
ID275613	275613	None	53.591	20.908	16.676	0	340	340	2	1	-10921639	166.429	160	105	245	3495	39.184	7.600	0.128	0.962
ID275614	275614	None	43.509	15.619	20.983	0	340	340	2	1	-10921639	135.238	145	80	170	2840	25.518	3.200	0.166	1.512
ID275615	275615	None	44.964	21.904	32.963	0	340	340	2	1	-10921639	120.238	120	65	165	2525	28.525	2.000	0.152	1.115
ID275609	275609	None	48.944	25.000	0.000	0	340	340	2	1	-10921639	165.095	165	94	210	3467	31.769	7.600	0.193	1.680
ID275610	275610	None	49.942	0.000	14.000	0	340	340	2	1	-10921639	135.857	140	65	205	2853	34.391	2.000	0.199	1.313
ID275611	275611	209	54.221	24.658	15.070	0	340	340	2	1	-10921639	133.333	130	65	235	2800	47.311	2.000	0.147	0.722
