# Supplementary material for: Progressive enhancement of kinetic proofreading in T cell antigen discrimination from receptor activation to DAG generation
Source: eLife. 2022 Sep 20;11:e75263. doi: 10.7554/eLife.75263 (PMC9536835; doi:10.7554/eLife.75263)
Supplement: Figure 5—source data 1. — Each data table is the TrackMate ‘spot-statistics’ output of one cell over four cycles of blue-light illumination (frames 0–40, 100–140, 200–240, and 300–340, with 3 s interval between frames). We calculated the lifetime of TrackIDs that existed at the start of each period of blue-light illumination that did not last for the full period and fit the resulting lifetime distributions using custom Python scripts available at https://github.com/dbritain/KP-paper (copy archived at swh:1:rev:167fa456901903740f0f3ee6a3e5324bc45207ea, Britain, 2022). [file elife-75263-fig5-data1.zip › Fig5SourceData/LOV/lov1/r2/lov13.csv]

Label	ID	TRACK_ID	QUALITY	POSITION_X	POSITION_Y	POSITION_Z	POSITION_T	FRAME	RADIUS	VISIBILITY	MANUAL_COLOR	MEAN_INTENSITY	MEDIAN_INTENSITY	MIN_INTENSITY	MAX_INTENSITY	TOTAL_INTENSITY	STANDARD_DEVIATION	ESTIMATED_DIAMETER	CONTRAST	SNR
ID279444	279444	0	53.360	9.423	18.031	0	0	0	2	1	-10921639	189.762	198	108	255	3985	44.471	7.600	0.115	0.881
ID279445	279445	None	57.833	15.791	22.894	0	0	0	2	1	-10921639	183.429	188	122	255	3852	39.624	2.000	0.131	1.071
ID279446	279446	None	60.659	6.508	26.332	0	0	0	2	1	-10921639	186.190	188	113	255	3910	47.104	2.000	0.117	0.830
ID279442	279442	None	44.915	15.707	7.400	0	0	0	2	1	-10921639	105.048	103	51	165	2206	34.221	2.000	0.194	0.999
ID279443	279443	None	70.935	18.639	16.804	0	0	0	2	1	-10921639	180.143	184	33	255	3783	57.062	2.000	0.175	0.943
ID279433	279433	1	43.026	27.000	13.000	0	1	1	2	1	-10921639	106.381	108	42	151	2234	34.417	2.000	0.182	0.954
ID279434	279434	0	47.979	8.530	17.348	0	1	1	2	1	-10921639	159.857	165	75	255	3357	45.096	2.000	0.094	0.608
ID279435	279435	None	56.646	6.751	22.820	0	1	1	2	1	-10921639	207.429	198	155	255	4356	28.864	4.800	0.141	1.771
ID279460	279460	1	42.738	27.000	13.000	0	2	2	2	1	-10921639	97.762	103	18	170	2053	46.494	2.000	0.130	0.484
ID279461	279461	None	42.041	24.502	26.379	0	2	2	2	1	-10921639	126.476	122	75	170	2656	28.421	2.000	0.137	1.075
ID279459	279459	None	40.322	14.563	6.821	0	2	2	2	1	-10921639	110.429	103	61	151	2319	26.919	2.000	0.151	1.076
ID279440	279440	1	42.287	27.000	12.000	0	3	3	2	1	-10921639	99.000	94	48	151	2079	32.285	2.000	0.219	1.103
ID279441	279441	None	60.208	19.913	16.249	0	3	3	2	1	-10921639	135.095	127	70	207	2837	36.475	4.800	0.207	1.269
ID279439	279439	None	40.841	27.000	9.000	0	3	3	2	1	-10921639	89.286	80	44	155	1875	32.049	3.200	0.167	0.799
ID279452	279452	None	40.582	19.057	12.727	0	4	4	2	1	-10921639	125.619	132	89	165	2638	22.274	4.800	0.192	1.816
ID279450	279450	None	48.358	27.000	10.000	0	5	5	2	1	-10921639	113.095	118	75	188	2375	31.236	4.800	0.225	1.330
ID279451	279451	None	43.725	6.893	22.039	0	5	5	2	1	-10921639	137.714	127	85	217	2892	36.423	7.600	0.114	0.773
ID279436	279436	None	40.430	27.000	13.000	0	6	6	2	1	-10921639	114.619	113	42	193	2407	39.063	6.394	0.176	0.878
ID279437	279437	None	52.050	9.255	18.320	0	6	6	2	1	-10921639	147.095	136	85	221	3089	36.356	2.000	0.150	1.055
ID279438	279438	2	41.480	18.104	27.065	0	6	6	2	1	-10921639	120.952	118	70	188	2540	28.061	2.000	0.133	1.012
ID279448	279448	3	41.267	16.471	13.688	0	7	7	2	1	-10921639	95.190	94	37	155	1999	29.104	2.000	0.217	1.165
ID279449	279449	2	40.527	18.321	27.298	0	7	7	2	1	-10921639	96.238	94	47	174	2021	30.262	2.000	0.138	0.771
ID279447	279447	None	42.085	17.009	6.879	0	7	7	2	1	-10921639	83.905	85	42	127	1762	24.861	4.800	0.293	1.530
ID279454	279454	None	41.752	27.000	13.000	0	8	8	2	1	-10921639	115.667	103	56	184	2429	33.869	2.000	0.187	1.076
ID279455	279455	3	43.641	16.905	16.467	0	8	8	2	1	-10921639	96.238	89	37	170	2021	31.183	4.800	0.222	1.119
ID279456	279456	4	40.384	6.867	22.710	0	8	8	2	1	-10921639	107.952	99	66	174	2267	29.677	2.000	0.136	0.872
ID279457	279457	2	57.380	18.084	26.520	0	8	8	2	1	-10921639	101.952	94	51	188	2141	41.584	2.000	0.199	0.815
ID279458	279458	None	50.521	27.000	31.000	0	8	8	2	1	-10921639	75.238	57	44	127	1580	34.004	3.200	0.409	1.284
ID279453	279453	4	41.822	6.099	22.383	0	9	9	2	1	-10921639	131.143	127	80	193	2754	32.704	2.000	0.112	0.806
ID279462	279462	None	50.455	12.000	0.000	0	10	10	2	1	-10921639	96.714	103	39	165	2031	32.994	2.000	0.244	1.149
ID279463	279463	None	51.020	0.000	3.000	0	10	10	2	1	-10921639	112.095	103	75	198	2354	29.865	4.800	0.212	1.315
ID279464	279464	5	47.524	4.357	8.731	0	10	10	2	1	-10921639	89.810	80	47	170	1886	35.082	2.000	0.167	0.733
ID279465	279465	None	42.676	15.506	12.560	0	10	10	2	1	-10921639	123.238	118	80	179	2588	28.286	2.000	0.161	1.205
ID279466	279466	4	57.439	6.259	22.012	0	10	10	2	1	-10921639	172.429	174	99	236	3621	36.787	4.800	0.181	1.434
ID279468	279468	4	47.280	6.409	20.688	0	11	11	2	1	-10921639	180.857	179	127	250	3798	32.276	7.600	0.161	1.551
ID279467	279467	5	41.617	3.593	7.509	0	11	11	2	1	-10921639	94.476	99	33	151	1984	32.825	2.000	0.179	0.874
ID279472	279472	11	63.775	17.627	13.341	0	12	12	2	1	-10921639	147.905	141	85	217	3106	37.253	2.000	0.214	1.397
ID279471	279471	None	56.075	24.000	0.000	0	12	12	2	1	-10921639	105.429	94	56	212	2214	36.443	2.000	0.227	1.069
ID279476	279476	11	55.820	17.249	15.734	0	13	13	2	1	-10921639	131.238	127	75	212	2756	33.580	2.000	0.183	1.208
ID279477	279477	None	40.426	13.534	21.083	0	13	13	2	1	-10921639	118.952	118	80	184	2498	26.849	3.200	0.175	1.321
ID279478	279478	None	50.603	4.059	23.254	0	13	13	2	1	-10921639	130.143	136	70	188	2733	33.222	2.000	0.176	1.173
ID279479	279479	None	40.258	21.444	23.202	0	13	13	2	1	-10921639	123.238	118	61	174	2588	33.384	4.800	0.157	1.002
ID279473	279473	None	42.740	16.883	6.872	0	13	13	2	1	-10921639	103.429	108	51	160	2172	31.731	4.800	0.219	1.171
ID279474	279474	None	42.899	10.423	12.172	0	13	13	2	1	-10921639	108.143	103	51	165	2271	28.442	7.600	0.190	1.212
ID279475	279475	6	62.913	27.000	13.000	0	13	13	2	1	-10921639	128.905	113	66	217	2707	50.931	2.000	0.223	0.922
ID279484	279484	None	46.598	20.143	16.916	0	14	14	2	1	-10921639	123.190	113	42	188	2587	38.621	2.000	0.138	0.771
ID279483	279483	6	41.396	27.000	12.000	0	14	14	2	1	-10921639	120.762	118	61	188	2536	36.378	2.000	0.189	1.058
ID279469	279469	None	42.606	6.655	5.273	0	15	15	2	1	-10921639	109.095	113	47	170	2291	30.466	4.800	0.252	1.441
ID279470	279470	None	62.729	0.000	9.000	0	15	15	2	1	-10921639	124.286	122	61	184	2610	37.165	2.000	0.262	1.389
ID279485	279485	None	41.316	10.481	3.079	0	16	16	2	1	-10921639	97.619	94	56	174	2050	30.986	2.000	0.141	0.779
ID279486	279486	None	40.885	4.980	23.101	0	16	16	2	1	-10921639	104.952	99	47	174	2204	34.986	2.000	0.104	0.566
ID279487	279487	None	41.646	0.000	27.000	0	16	16	2	1	-10921639	124.238	118	61	174	2609	34.440	4.800	0.174	1.071
ID279488	279488	None	40.934	18.633	25.844	0	17	17	2	1	-10921639	117.238	118	75	170	2462	25.460	3.200	0.150	1.201
ID279489	279489	None	40.154	5.626	27.517	0	17	17	2	1	-10921639	140.762	141	80	203	2956	33.351	4.000	0.124	0.933
ID279480	279480	None	40.010	3.307	6.793	0	18	18	2	1	-10921639	97.000	99	37	146	2037	30.534	7.600	0.160	0.874
ID279481	279481	None	40.846	0.000	12.000	0	18	18	2	1	-10921639	86.857	85	44	122	1824	25.255	4.800	0.276	1.487
ID279482	279482	7	42.779	27.000	13.000	0	18	18	2	1	-10921639	126.333	127	80	160	2653	25.192	4.800	0.235	1.906
ID279490	279490	7	45.677	27.000	13.000	0	19	19	2	1	-10921639	105.429	99	56	160	2214	30.665	2.000	0.208	1.184
ID279491	279491	None	46.426	19.927	22.208	0	19	19	2	1	-10921639	146.286	146	89	207	3072	29.604	2.000	0.136	1.186
ID279492	279492	None	49.471	6.737	14.130	0	20	20	2	1	-10921639	94.190	99	23	188	1978	40.005	2.000	0.192	0.759
ID279493	279493	None	41.383	18.466	17.027	0	20	20	2	1	-10921639	115.810	113	42	179	2432	33.575	2.000	0.125	0.768
ID279494	279494	None	41.304	0.000	28.000	0	20	20	2	1	-10921639	136.143	141	88	174	2859	26.891	4.800	0.178	1.529
ID279498	279498	None	52.431	6.284	22.912	0	22	22	2	1	-10921639	124.381	127	51	203	2612	40.314	3.200	0.220	1.113
ID279496	279496	8	44.743	27.000	10.000	0	23	23	2	1	-10921639	86.143	85	17	207	1809	51.974	2.000	0.150	0.433
ID279497	279497	None	44.275	27.000	12.000	0	23	23	2	1	-10921639	106.333	96	17	207	2233	47.334	4.000	0.245	0.885
ID279495	279495	None	42.422	16.088	6.179	0	23	23	2	1	-10921639	111.810	108	75	160	2348	26.972	2.000	0.162	1.155
ID279508	279508	None	48.348	9.437	18.000	0	24	24	2	1	-10921639	124.762	122	51	179	2620	39.353	2.000	0.152	0.839
ID279509	279509	10	41.078	14.452	20.014	0	24	24	2	1	-10921639	122.952	118	66	165	2582	27.429	2.000	0.146	1.143
ID279507	279507	8	63.413	27.000	8.000	0	24	24	2	1	-10921639	123.571	118	70	193	2595	36.999	2.000	0.249	1.332
ID279504	279504	10	47.454	13.269	17.583	0	25	25	2	1	-10921639	127.714	122	80	193	2682	33.348	3.200	0.164	1.078
ID279505	279505	9	42.091	6.887	22.709	0	25	25	2	1	-10921639	147.000	146	94	193	3087	26.870	6.308	0.151	1.432
ID279500	279500	None	44.543	19.000	0.000	0	25	25	2	1	-10921639	117.619	122	42	179	2470	38.756	6.362	0.183	0.941
ID279501	279501	None	48.897	14.681	6.894	0	25	25	2	1	-10921639	124.571	122	66	198	2616	34.248	2.000	0.165	1.028
ID279502	279502	8	43.436	27.000	10.000	0	25	25	2	1	-10921639	95.333	103	47	160	2002	33.894	6.165	0.205	0.956
ID279503	279503	None	43.339	27.000	12.000	0	25	25	2	1	-10921639	104.143	103	52	160	2187	31.968	3.200	0.257	1.334
ID279499	279499	None	44.442	16.000	0.000	0	25	25	2	1	-10921639	132.143	122	89	203	2775	32.874	6.364	0.228	1.492
ID279506	279506	9	55.270	4.979	22.747	0	26	26	2	1	-10921639	125.000	122	47	203	2625	39.954	2.000	0.187	0.984
ID279512	279512	None	68.193	27.000	12.000	0	27	27	2	1	-10921639	142.143	132	94	207	2985	40.563	3.200	0.271	1.494
ID279513	279513	None	44.923	11.192	12.958	0	27	27	2	1	-10921639	110.333	113	42	179	2317	36.038	2.000	0.170	0.891
ID279514	279514	None	40.892	11.992	22.691	0	27	27	2	1	-10921639	109.333	108	56	179	2296	33.506	2.000	0.132	0.764
ID279515	279515	None	49.102	11.000	31.000	0	27	27	2	1	-10921639	120.000	122	79	170	2520	27.882	4.800	0.251	1.729
ID279516	279516	None	47.727	18.000	0.000	0	29	29	2	1	-10921639	72.667	70	39	122	1526	26.188	2.000	0.357	1.460
ID279517	279517	None	53.274	15.310	6.601	0	29	29	2	1	-10921639	115.286	113	61	174	2421	27.087	4.800	0.269	1.806
ID279518	279518	None	57.638	21.638	9.464	0	29	29	2	1	-10921639	107.952	113	42	184	2267	41.454	2.000	0.257	1.064
ID279519	279519	None	52.674	27.000	13.000	0	29	29	2	1	-10921639	112.238	106	56	170	2357	34.599	3.200	0.268	1.370
ID279520	279520	None	42.383	6.098	22.989	0	29	29	2	1	-10921639	117.619	118	70	179	2470	30.301	2.000	0.162	1.084
ID279521	279521	None	47.897	17.187	27.536	0	29	29	2	1	-10921639	114.000	118	47	165	2394	32.555	4.800	0.234	1.328
ID279524	279524	None	51.258	22.389	18.509	0	30	30	2	1	-10921639	139.238	132	75	203	2924	32.459	2.000	0.166	1.219
ID279522	279522	None	42.531	12.000	0.000	0	30	30	2	1	-10921639	74.762	66	33	141	1570	34.668	2.000	0.207	0.741
ID279523	279523	None	40.767	9.979	17.696	0	30	30	2	1	-10921639	125.333	127	51	184	2632	34.765	2.000	0.115	0.741
ID279528	279528	None	44.097	27.000	12.000	0	32	32	2	1	-10921639	101.286	89	47	165	2127	37.585	2.000	0.156	0.728
ID279529	279529	None	53.781	17.148	19.387	0	32	32	2	1	-10921639	110.381	94	47	203	2318	44.951	2.000	0.149	0.635
ID279530	279530	None	41.268	2.825	22.748	0	32	32	2	1	-10921639	129.000	132	89	170	2709	23.448	3.200	0.158	1.502
ID279510	279510	None	41.317	23.921	2.808	0	33	33	2	1	-10921639	107.190	103	66	179	2251	30.740	2.000	0.131	0.806
ID279511	279511	None	45.927	17.356	8.423	0	33	33	2	1	-10921639	125.667	127	80	184	2639	26.469	4.800	0.208	1.632
ID279532	279532	12	50.805	18.798	17.269	0	34	34	2	1	-10921639	117.381	118	51	198	2465	40.844	2.000	0.164	0.809
ID279533	279533	None	69.258	18.244	26.810	0	34	34	2	1	-10921639	129.714	118	80	231	2724	43.030	2.000	0.215	1.067
ID279531	279531	None	47.608	27.000	13.000	0	34	34	2	1	-10921639	116.952	113	37	174	2456	36.192	4.800	0.206	1.105
ID279525	279525	None	45.017	15.306	13.170	0	35	35	2	1	-10921639	116.714	118	33	193	2451	43.914	2.000	0.138	0.645
ID279526	279526	12	40.594	19.459	15.932	0	35	35	2	1	-10921639	118.952	127	56	165	2498	30.367	7.600	0.137	0.941
ID279527	279527	None	40.864	23.550	22.392	0	35	35	2	1	-10921639	130.381	127	80	193	2738	26.536	7.600	0.144	1.235
ID279540	279540	13	48.667	14.737	6.665	0	36	36	2	1	-10921639	110.524	118	47	193	2321	38.851	2.000	0.170	0.825
ID279541	279541	None	50.760	0.000	12.000	0	36	36	2	1	-10921639	105.857	93	75	212	2223	35.897	7.600	0.168	0.850
ID279542	279542	14	44.619	10.057	13.673	0	36	36	2	1	-10921639	107.238	103	70	165	2252	26.182	4.800	0.204	1.386
ID279543	279543	None	55.542	6.389	23.070	0	36	36	2	1	-10921639	131.762	127	70	207	2767	35.030	2.000	0.210	1.304
ID279537	279537	13	49.589	15.600	6.960	0	37	37	2	1	-10921639	115.571	103	47	193	2427	37.495	2.000	0.173	0.908
ID279538	279538	None	42.396	5.055	8.254	0	37	37	2	1	-10921639	104.333	103	66	170	2191	29.763	4.800	0.194	1.137
ID279539	279539	14	46.895	9.403	13.890	0	37	37	2	1	-10921639	119.190	118	85	170	2503	25.171	2.000	0.223	1.729
ID279536	279536	None	42.671	0.000	31.000	0	38	38	2	1	-10921639	112.238	110	70	151	2357	24.394	4.800	0.253	1.859
ID279534	279534	13	42.135	15.894	6.779	0	38	38	2	1	-10921639	90.667	89	14	165	1904	39.805	2.000	0.133	0.535
ID279535	279535	15	51.310	5.205	23.381	0	38	38	2	1	-10921639	126.381	132	66	236	2654	42.105	7.600	0.134	0.707
ID279549	279549	None	42.743	6.471	4.343	0	39	39	2	1	-10921639	114.286	118	47	165	2400	32.344	2.000	0.169	1.023
ID279550	279550	16	50.206	27.000	12.000	0	39	39	2	1	-10921639	112.524	110	65	170	2363	40.777	2.000	0.215	0.975
ID279551	279551	None	54.286	18.842	15.177	0	39	39	2	1	-10921639	136.476	136	80	203	2866	32.752	4.800	0.193	1.348
ID279552	279552	None	40.521	23.010	18.495	0	39	39	2	1	-10921639	111.762	108	56	170	2347	35.553	2.000	0.139	0.766
ID279553	279553	15	45.977	5.386	23.050	0	39	39	2	1	-10921639	117.619	118	66	203	2470	37.397	2.000	0.130	0.721
ID279559	279559	16	40.596	27.000	13.000	0	40	40	2	1	-10921639	117.000	108	66	198	2457	35.570	2.000	0.168	0.944
ID279560	279560	None	43.712	14.850	20.989	0	40	40	2	1	-10921639	107.238	103	56	179	2252	33.836	2.000	0.126	0.711
ID279561	279561	15	40.006	5.865	24.073	0	40	40	2	1	-10921639	132.143	127	80	188	2775	31.477	2.000	0.143	1.048
ID279562	279562	None	40.881	21.296	24.233	0	40	40	2	1	-10921639	130.000	118	80	188	2730	32.755	2.000	0.108	0.773
ID279554	279554	None	43.356	12.230	24.202	0	41	41	2	1	-10921639	113.429	108	61	174	2382	30.616	2.000	0.159	1.015
ID279555	279555	16	52.510	27.000	12.000	0	42	42	2	1	-10921639	117.905	113	70	170	2476	32.271	2.000	0.234	1.387
ID279548	279548	None	42.485	13.653	26.572	0	43	43	2	1	-10921639	141.000	136	89	212	2961	32.571	4.800	0.113	0.876
ID279544	279544	None	40.827	15.161	6.851	0	43	43	2	1	-10921639	107.000	103	56	155	2247	29.786	2.000	0.148	0.929
ID279545	279545	None	45.619	13.514	12.360	0	43	43	2	1	-10921639	116.190	118	61	188	2440	32.383	2.000	0.175	1.069
ID279546	279546	16	43.499	27.000	13.000	0	43	43	2	1	-10921639	95.667	85	62	141	2009	25.091	2.000	0.250	1.523
ID279547	279547	None	42.854	5.780	16.913	0	43	43	2	1	-10921639	112.667	118	70	155	2366	24.925	4.800	0.186	1.418
ID279556	279556	None	45.826	17.272	12.972	0	44	44	2	1	-10921639	127.143	127	70	188	2670	29.261	3.200	0.179	1.318
ID279557	279557	None	44.194	6.733	20.261	0	44	44	2	1	-10921639	129.095	127	80	221	2711	36.502	7.600	0.113	0.719
ID279558	279558	None	43.315	23.569	22.864	0	44	44	2	1	-10921639	126.381	127	70	179	2654	32.797	4.800	0.184	1.200
ID279564	279564	None	42.145	7.336	15.592	0	45	45	2	1	-10921639	117.762	118	51	184	2473	34.026	3.200	0.158	0.947
ID279565	279565	None	41.227	16.075	19.310	0	45	45	2	1	-10921639	126.333	132	33	203	2653	39.724	7.600	0.133	0.744
ID279563	279563	None	44.626	15.119	6.781	0	45	45	2	1	-10921639	91.048	89	42	170	1912	31.567	2.000	0.172	0.846
ID279568	279568	None	51.967	7.472	26.477	0	46	46	2	1	-10921639	162.524	160	103	221	3413	39.021	7.600	0.153	1.108
ID279566	279566	17	44.630	7.865	20.583	0	46	46	2	1	-10921639	168.429	174	66	221	3537	42.602	7.600	0.101	0.725
ID279567	279567	None	50.192	5.762	23.479	0	46	46	2	1	-10921639	175.238	184	99	231	3680	37.774	4.800	0.150	1.209
ID279588	279588	20	40.398	12.000	0.000	0	47	47	2	1	-10921639	98.000	96	61	132	2058	21.970	4.800	0.300	2.057
ID279589	279589	None	45.484	18.689	6.847	0	47	47	2	1	-10921639	104.429	99	51	155	2193	30.204	2.000	0.193	1.118
ID279590	279590	None	53.092	17.850	14.744	0	47	47	2	1	-10921639	118.952	108	75	217	2498	39.515	2.000	0.157	0.816
ID279591	279591	17	72.252	7.571	21.007	0	47	47	2	1	-10921639	175.571	174	99	255	3687	41.244	2.000	0.181	1.304
ID279592	279592	None	46.157	15.000	31.000	0	47	47	2	1	-10921639	131.952	136	75	174	2771	28.095	4.800	0.236	1.795
ID279574	279574	20	64.981	13.000	0.000	0	48	48	2	1	-10921639	134.667	132	56	231	2828	47.821	7.600	0.252	1.134
ID279575	279575	None	50.067	15.672	6.574	0	48	48	2	1	-10921639	104.571	108	61	184	2196	31.424	2.000	0.241	1.292
ID279580	279580	None	46.242	8.143	18.044	0	48	48	2	1	-10921639	183.762	174	122	255	3859	33.445	4.800	0.149	1.426
ID279581	279581	17	73.831	6.785	21.712	0	48	48	2	1	-10921639	199.190	203	85	255	4183	55.558	4.800	0.197	1.181
ID279576	279576	None	40.532	27.000	7.000	0	48	48	2	1	-10921639	118.714	132	75	155	2493	25.902	3.200	0.215	1.625
ID279577	279577	18	41.017	11.590	13.091	0	48	48	2	1	-10921639	129.333	122	80	203	2716	36.251	2.000	0.140	0.877
ID279578	279578	19	66.762	27.000	13.000	0	48	48	2	1	-10921639	104.238	99	39	188	2189	44.177	2.000	0.289	1.058
ID279579	279579	None	43.572	19.963	16.926	0	48	48	2	1	-10921639	123.857	118	75	193	2601	30.818	7.600	0.141	0.995
ID279613	279613	19	51.224	27.000	12.000	0	49	49	2	1	-10921639	117.000	108	75	193	2457	33.730	2.000	0.231	1.303
ID279614	279614	18	44.959	11.507	12.575	0	49	49	2	1	-10921639	126.952	127	37	221	2666	44.131	6.437	0.096	0.505
ID279615	279615	None	42.328	7.965	14.139	0	49	49	2	1	-10921639	141.476	132	85	207	2971	32.963	2.000	0.104	0.808
ID279616	279616	17	64.948	6.292	21.754	0	49	49	2	1	-10921639	180.286	188	89	255	3786	46.920	6.368	0.159	1.053
ID279617	279617	21	54.032	17.014	21.705	0	49	49	2	1	-10921639	139.238	151	80	188	2924	34.755	2.000	0.191	1.287
ID279582	279582	None	50.862	3.425	7.521	0	50	50	2	1	-10921639	101.762	103	23	174	2137	43.834	2.000	0.203	0.784
ID279583	279583	18	57.701	12.466	12.747	0	50	50	2	1	-10921639	155.095	151	89	217	3257	36.432	2.000	0.162	1.186
ID279584	279584	None	42.882	18.393	15.184	0	50	50	2	1	-10921639	127.095	132	51	174	2669	31.654	3.200	0.151	1.051
ID279585	279585	None	63.258	7.795	18.206	0	50	50	2	1	-10921639	164.048	174	103	236	3445	43.490	2.000	0.146	0.959
ID279586	279586	21	43.537	17.325	21.824	0	50	50	2	1	-10921639	138.238	141	42	226	2903	41.639	2.000	0.123	0.728
ID279587	279587	17	43.520	6.577	22.704	0	50	50	2	1	-10921639	157.857	170	80	207	3315	37.576	4.800	0.127	0.948
ID279572	279572	17	62.267	6.645	21.273	0	51	51	2	1	-10921639	173.952	170	94	255	3653	45.003	2.000	0.161	1.069
ID279573	279573	21	51.030	16.775	21.519	0	51	51	2	1	-10921639	137.286	136	61	221	2883	41.350	2.000	0.148	0.856
ID279569	279569	None	45.409	14.705	6.172	0	51	51	2	1	-10921639	109.143	108	70	155	2292	24.548	4.800	0.230	1.662
ID279570	279570	18	46.414	12.545	12.450	0	51	51	2	1	-10921639	107.429	103	28	198	2256	51.419	2.000	0.144	0.527
ID279571	279571	None	44.129	27.000	13.000	0	51	51	2	1	-10921639	106.048	94	42	193	2227	39.102	2.000	0.208	0.934
ID279599	279599	18	43.568	12.285	12.312	0	52	52	2	1	-10921639	112.429	103	9	184	2361	54.588	3.200	0.117	0.432
ID279600	279600	22	45.196	17.375	13.947	0	52	52	2	1	-10921639	127.905	127	70	184	2686	38.598	7.600	0.145	0.837
ID279601	279601	None	58.615	20.243	17.117	0	52	52	2	1	-10921639	141.905	141	80	203	2980	40.100	2.000	0.186	1.110
ID279602	279602	17	85.359	6.328	22.196	0	52	52	2	1	-10921639	199.476	207	113	255	4189	49.356	4.800	0.253	1.633
ID279596	279596	17	81.132	7.922	19.848	0	53	53	2	1	-10921639	177.381	179	80	255	3725	53.039	2.000	0.204	1.132
ID279597	279597	None	48.215	0.000	28.000	0	53	53	2	1	-10921639	129.000	136	83	170	2709	27.731	3.200	0.209	1.611
ID279598	279598	None	45.771	18.000	31.000	0	53	53	2	1	-10921639	105.905	113	57	160	2224	32.383	3.200	0.193	1.059
ID279593	279593	18	54.399	11.955	11.332	0	53	53	2	1	-10921639	120.952	113	42	184	2540	43.205	2.000	0.192	0.903
ID279594	279594	22	50.645	16.465	15.091	0	53	53	2	1	-10921639	146.333	141	89	231	3073	41.144	3.200	0.124	0.783
ID279595	279595	None	50.553	12.892	15.941	0	53	53	2	1	-10921639	138.000	127	66	236	2898	46.674	2.000	0.086	0.468
ID279604	279604	18	47.324	12.673	12.554	0	54	54	2	1	-10921639	139.095	136	70	217	2921	36.328	7.600	0.133	0.897
ID279605	279605	None	48.311	27.000	13.000	0	54	54	2	1	-10921639	104.905	103	52	179	2203	36.195	3.200	0.184	0.902
ID279606	279606	22	57.960	17.171	14.904	0	54	54	2	1	-10921639	149.190	141	75	240	3133	37.836	2.000	0.145	0.997
ID279607	279607	24	44.078	16.800	22.048	0	54	54	2	1	-10921639	132.429	122	70	236	2781	41.969	6.321	0.085	0.497
ID279603	279603	None	43.072	18.159	5.774	0	54	54	2	1	-10921639	78.857	80	23	127	1656	33.391	2.000	0.254	0.956
ID279620	279620	23	80.529	6.355	20.953	0	55	55	2	1	-10921639	188.714	198	99	255	3963	47.839	4.800	0.250	1.577
ID279621	279621	24	61.399	15.821	22.170	0	55	55	2	1	-10921639	143.286	146	66	226	3009	39.724	2.000	0.183	1.116
ID279618	279618	18	64.226	13.167	12.485	0	55	55	2	1	-10921639	160.143	155	56	255	3363	52.162	7.600	0.189	0.976
ID279619	279619	22	46.694	16.686	14.832	0	55	55	2	1	-10921639	150.381	151	70	221	3158	38.051	7.600	0.116	0.823
ID279612	279612	24	60.315	16.856	23.243	0	56	56	2	1	-10921639	146.571	146	70	236	3078	45.340	2.000	0.142	0.802
ID279608	279608	18	61.610	12.006	12.069	0	56	56	2	1	-10921639	134.905	132	42	217	2833	44.769	2.000	0.198	0.995
ID279609	279609	None	40.298	12.783	16.004	0	56	56	2	1	-10921639	128.190	132	42	179	2692	35.507	2.000	0.101	0.664
ID279610	279610	22	47.278	19.295	16.143	0	56	56	2	1	-10921639	111.095	113	37	165	2333	35.964	2.000	0.166	0.880
ID279611	279611	23	70.128	7.078	20.375	0	56	56	2	1	-10921639	180.667	193	108	250	3794	43.605	2.000	0.189	1.317
ID279622	279622	None	47.493	8.579	7.071	0	57	57	2	1	-10921639	115.429	122	33	170	2424	34.561	2.000	0.178	1.011
ID279623	279623	None	44.919	14.987	6.631	0	57	57	2	1	-10921639	83.190	75	23	160	1747	33.820	2.000	0.190	0.786
ID279628	279628	24	44.403	16.027	23.228	0	57	57	2	1	-10921639	129.048	132	66	188	2710	38.094	4.800	0.164	0.957
ID279629	279629	None	42.855	11.000	31.000	0	57	57	2	1	-10921639	116.952	119	61	179	2456	29.919	2.000	0.173	1.152
ID279624	279624	18	47.785	11.336	12.559	0	57	57	2	1	-10921639	157.190	160	99	217	3301	34.597	6.310	0.146	1.155
ID279625	279625	None	46.867	27.000	12.000	0	57	57	2	1	-10921639	89.143	89	33	146	1872	35.963	2.000	0.227	0.916
ID279626	279626	22	47.285	16.893	15.203	0	57	57	2	1	-10921639	144.952	151	75	193	3044	35.237	7.600	0.142	1.023
ID279627	279627	23	61.877	6.745	21.995	0	57	57	2	1	-10921639	164.238	165	85	226	3449	37.162	4.800	0.200	1.471
ID279652	279652	18	40.542	11.983	10.780	0	58	58	2	1	-10921639	121.762	118	66	184	2557	34.066	2.000	0.130	0.822
ID279653	279653	22	67.165	16.195	16.110	0	58	58	2	1	-10921639	192.095	188	136	255	4034	36.548	7.600	0.156	1.420
ID279654	279654	23	75.433	6.713	21.392	0	58	58	2	1	-10921639	176.524	174	108	255	3707	42.181	4.800	0.209	1.445
ID279655	279655	24	47.332	15.938	23.186	0	58	58	2	1	-10921639	127.048	132	85	184	2668	31.448	2.000	0.143	1.009
ID279650	279650	None	45.553	27.000	7.000	0	58	58	2	1	-10921639	116.667	118	75	170	2450	25.089	7.600	0.216	1.650
ID279651	279651	None	43.307	2.378	7.779	0	58	58	2	1	-10921639	124.810	122	80	193	2621	32.716	2.000	0.109	0.747
ID279676	279676	22	67.373	18.074	16.788	0	59	59	2	1	-10921639	183.238	174	127	255	3848	40.017	4.800	0.183	1.416
ID279677	279677	23	42.702	5.828	22.541	0	59	59	2	1	-10921639	159.857	170	80	226	3357	46.032	7.600	0.101	0.638
ID279678	279678	25	56.601	7.296	25.976	0	59	59	2	1	-10921639	154.524	160	94	255	3245	41.265	2.000	0.132	0.876
ID279679	279679	None	48.265	18.976	26.078	0	59	59	2	1	-10921639	126.095	127	70	193	2648	37.554	2.000	0.145	0.852
ID279675	279675	None	51.856	5.742	3.550	0	59	59	2	1	-10921639	118.667	113	80	184	2492	27.121	4.800	0.212	1.533
ID279630	279630	26	44.268	15.000	0.000	0	60	60	2	1	-10921639	88.190	80	48	141	1852	26.602	2.000	0.243	1.295
ID279631	279631	27	61.737	11.620	12.857	0	60	60	2	1	-10921639	151.667	151	66	221	3185	43.555	2.000	0.188	1.100
ID279632	279632	22	59.941	17.325	16.213	0	60	60	2	1	-10921639	163.571	165	89	255	3435	43.192	2.000	0.139	0.926
ID279633	279633	23	67.561	7.371	21.248	0	60	60	2	1	-10921639	201.333	207	118	255	4228	40.524	4.800	0.164	1.397
ID279634	279634	24	47.071	16.673	22.737	0	60	60	2	1	-10921639	126.667	127	56	207	2660	46.440	2.000	0.095	0.472
ID279635	279635	25	53.598	6.380	26.420	0	60	60	2	1	-10921639	141.667	132	70	231	2975	50.661	2.000	0.095	0.484
ID279648	279648	24	79.682	16.011	22.764	0	61	61	2	1	-10921639	146.238	136	80	255	3071	52.408	2.000	0.207	0.957
ID279649	279649	25	69.683	6.313	24.302	0	61	61	2	1	-10921639	204.238	198	141	255	4289	35.805	4.800	0.200	1.902
ID279644	279644	27	46.554	13.175	12.115	0	61	61	2	1	-10921639	133.571	122	66	217	2805	41.827	2.000	0.089	0.521
ID279645	279645	22	43.476	16.732	16.318	0	61	61	2	1	-10921639	152.762	151	70	255	3208	41.154	2.000	0.082	0.564
ID279646	279646	None	45.974	20.278	17.895	0	61	61	2	1	-10921639	136.524	132	70	198	2867	33.695	2.000	0.144	1.022
ID279647	279647	23	73.234	6.985	20.117	0	61	61	2	1	-10921639	186.238	188	108	255	3911	47.564	2.000	0.160	1.083
ID279641	279641	26	49.270	16.000	0.000	0	61	61	2	1	-10921639	102.143	106	62	165	2145	27.616	4.800	0.295	1.683
ID279642	279642	None	42.795	27.000	3.000	0	61	61	2	1	-10921639	106.048	108	70	141	2227	24.394	4.800	0.213	1.526
ID279643	279643	None	46.644	15.434	6.941	0	61	61	2	1	-10921639	97.381	89	42	165	2045	32.803	2.000	0.205	1.009
ID279660	279660	25	47.587	6.306	24.909	0	62	62	2	1	-10921639	163.238	170	108	221	3428	34.038	4.800	0.162	1.335
ID279656	279656	None	40.812	0.000	11.000	0	62	62	2	1	-10921639	89.095	94	62	141	1871	20.499	4.800	0.248	1.729
ID279657	279657	27	65.157	14.255	13.189	0	62	62	2	1	-10921639	156.095	160	85	255	3278	48.904	2.000	0.172	0.936
ID279658	279658	22	52.006	18.939	15.592	0	62	62	2	1	-10921639	165.762	165	108	226	3481	31.109	7.600	0.188	1.684
ID279659	279659	23	52.799	8.198	18.941	0	62	62	2	1	-10921639	155.095	155	103	245	3257	36.742	4.800	0.138	1.027
ID279661	279661	None	41.989	13.000	0.000	0	63	63	2	1	-10921639	81.286	70	33	146	1707	31.493	2.000	0.187	0.813
ID279662	279662	27	48.748	14.784	13.365	0	63	63	2	1	-10921639	154.952	151	70	203	3254	34.256	4.800	0.152	1.194
ID279663	279663	22	48.834	20.757	17.120	0	63	63	2	1	-10921639	129.476	141	51	212	2719	41.939	2.000	0.116	0.640
ID279664	279664	23	83.661	7.944	18.974	0	63	63	2	1	-10921639	186.238	193	108	255	3911	46.709	2.000	0.211	1.391
ID279665	279665	None	48.432	15.931	23.030	0	63	63	2	1	-10921639	131.095	132	66	193	2753	36.355	2.000	0.137	0.871
ID279666	279666	25	40.274	6.015	25.822	0	63	63	2	1	-10921639	130.143	127	80	212	2733	33.155	6.405	0.098	0.702
ID279636	279636	None	44.439	6.955	3.103	0	64	64	2	1	-10921639	80.238	75	33	160	1685	32.853	2.000	0.180	0.745
ID279637	279637	None	69.284	12.602	16.999	0	64	64	2	1	-10921639	158.095	146	75	255	3320	52.716	2.000	0.135	0.712
ID279638	279638	22	52.109	19.753	16.897	0	64	64	2	1	-10921639	144.714	146	70	240	3039	42.732	6.112	0.159	0.929
ID279639	279639	23	54.447	7.002	19.252	0	64	64	2	1	-10921639	153.048	141	56	255	3214	45.872	2.000	0.110	0.662
ID279640	279640	None	59.994	5.072	22.181	0	64	64	2	1	-10921639	168.048	174	108	245	3529	44.385	7.600	0.141	0.938
ID279680	279680	None	43.764	13.192	12.020	0	65	65	2	1	-10921639	150.619	146	99	203	3163	31.929	6.279	0.141	1.163
ID279681	279681	None	42.145	27.000	13.000	0	65	65	2	1	-10921639	80.905	75	35	146	1699	36.162	7.600	0.193	0.725
ID279682	279682	None	56.867	8.573	14.594	0	65	65	2	1	-10921639	142.905	146	80	245	3001	44.201	2.000	0.128	0.733
ID279683	279683	28	44.842	8.109	22.189	0	65	65	2	1	-10921639	174.095	170	113	255	3656	38.686	7.600	0.107	0.869
ID279692	279692	28	64.147	6.631	21.728	0	66	66	2	1	-10921639	198.619	203	127	255	4171	43.835	2.000	0.139	1.107
ID279693	279693	29	44.753	14.102	22.562	0	66	66	2	1	-10921639	164.857	174	94	255	3462	45.397	6.117	0.121	0.781
ID279694	279694	None	42.515	14.102	22.562	0	66	66	2	1	-10921639	164.857	174	94	255	3462	45.397	6.117	0.121	0.781
ID279695	279695	None	49.764	7.759	27.754	0	66	66	2	1	-10921639	147.095	141	70	231	3089	37.934	2.000	0.111	0.773
ID279690	279690	None	42.510	15.249	6.300	0	66	66	2	1	-10921639	82.524	75	42	151	1733	28.500	2.000	0.214	1.023
ID279691	279691	22	63.256	19.469	18.122	0	66	66	2	1	-10921639	138.524	132	51	255	2909	48.238	7.600	0.163	0.805
ID279684	279684	30	56.146	13.076	12.010	0	67	67	2	1	-10921639	126.095	136	56	179	2648	37.939	2.000	0.184	1.035
ID279685	279685	97	55.121	27.000	13.000	0	67	67	2	1	-10921639	104.905	108	28	174	2203	44.765	2.000	0.222	0.852
ID279686	279686	98	53.281	9.265	16.414	0	67	67	2	1	-10921639	153.619	151	89	226	3226	36.438	2.000	0.171	1.231
ID279687	279687	22	61.587	20.326	19.114	0	67	67	2	1	-10921639	144.952	146	70	207	3044	36.815	2.000	0.218	1.409
ID279688	279688	28	81.720	6.465	22.170	0	67	67	2	1	-10921639	198.190	193	103	255	4162	50.419	4.800	0.221	1.423
ID279689	279689	29	52.312	15.635	23.673	0	67	67	2	1	-10921639	138.905	155	51	221	2917	50.258	2.000	0.124	0.609
ID279668	279668	30	44.575	12.164	11.487	0	68	68	2	1	-10921639	127.095	122	61	203	2669	42.538	4.800	0.169	0.863
ID279669	279669	97	41.055	27.000	13.000	0	68	68	2	1	-10921639	84.571	80	44	136	1776	28.546	2.000	0.210	1.030
ID279670	279670	98	68.707	9.105	15.886	0	68	68	2	1	-10921639	172.429	165	103	255	3621	40.744	2.000	0.177	1.276
ID279671	279671	22	71.792	20.342	18.739	0	68	68	2	1	-10921639	189.810	193	122	255	3986	39.732	4.800	0.192	1.540
ID279667	279667	None	47.771	15.680	7.046	0	68	68	2	1	-10921639	89.667	85	33	165	1883	31.339	2.000	0.234	1.086
ID279672	279672	28	62.257	5.860	22.114	0	68	68	2	1	-10921639	197.286	198	127	255	4143	43.914	6.387	0.162	1.250
ID279673	279673	29	43.277	15.450	23.082	0	68	68	2	1	-10921639	132.476	132	33	203	2782	40.144	2.000	0.102	0.611
ID279674	279674	None	43.307	10.000	31.000	0	68	68	2	1	-10921639	140.476	141	80	198	2950	37.085	7.600	0.135	0.898
ID279700	279700	None	50.481	13.000	0.000	0	69	69	2	1	-10921639	106.571	103	62	188	2238	37.786	7.600	0.214	0.994
ID279701	279701	30	49.064	12.184	10.255	0	69	69	2	1	-10921639	119.333	108	66	221	2506	44.863	7.600	0.116	0.554
ID279702	279702	98	56.885	8.534	17.850	0	69	69	2	1	-10921639	188.000	193	122	255	3948	39.222	3.200	0.125	1.063
ID279703	279703	22	69.499	19.916	19.051	0	69	69	2	1	-10921639	193.571	193	103	255	4065	40.659	4.800	0.207	1.630
ID279704	279704	None	43.402	0.000	22.000	0	69	69	2	1	-10921639	144.810	141	80	188	3041	24.295	4.800	0.189	1.897
ID279705	279705	28	62.526	7.171	22.102	0	69	69	2	1	-10921639	203.286	207	99	255	4269	38.739	6.374	0.163	1.467
ID279706	279706	29	51.956	14.931	22.367	0	69	69	2	1	-10921639	178.143	165	118	255	3741	35.784	2.000	0.109	0.977
ID279708	279708	31	51.800	20.246	17.254	0	70	70	2	1	-10921639	154.048	160	47	221	3235	44.721	2.000	0.141	0.850
ID279709	279709	22	67.454	19.416	20.795	0	70	70	2	1	-10921639	151.524	136	66	255	3182	54.440	2.000	0.164	0.783
ID279710	279710	28	63.071	7.886	22.913	0	70	70	2	1	-10921639	214.190	221	127	255	4498	39.427	2.000	0.147	1.394
ID279707	279707	30	57.349	12.630	10.831	0	70	70	2	1	-10921639	130.381	113	75	221	2738	46.612	2.000	0.165	0.793
ID279696	279696	34	42.108	16.444	6.533	0	71	71	2	1	-10921639	102.857	94	56	160	2160	34.482	2.000	0.125	0.665
ID279697	279697	31	69.707	18.934	18.657	0	71	71	2	1	-10921639	167.524	165	66	255	3518	46.051	6.354	0.198	1.203
ID279698	279698	28	62.160	6.523	21.730	0	71	71	2	1	-10921639	220.286	231	132	255	4626	36.945	4.800	0.172	1.752
ID279699	279699	33	48.584	7.115	27.575	0	71	71	2	1	-10921639	161.762	155	80	226	3397	42.260	2.000	0.111	0.764
ID279716	279716	33	75.416	7.747	27.200	0	72	72	2	1	-10921639	180.952	165	99	255	3800	44.639	2.000	0.178	1.223
ID279711	279711	34	47.629	16.569	6.108	0	72	72	2	1	-10921639	98.333	94	51	165	2065	33.537	2.000	0.205	0.999
ID279712	279712	None	40.946	10.930	13.834	0	72	72	2	1	-10921639	127.048	118	80	179	2668	29.269	2.000	0.116	0.900
ID279713	279713	31	70.957	19.035	19.048	0	72	72	2	1	-10921639	185.238	184	103	255	3890	43.852	2.000	0.185	1.318
ID279714	279714	None	60.091	7.130	19.936	0	72	72	2	1	-10921639	176.333	170	99	240	3703	41.552	4.800	0.164	1.193
ID279715	279715	28	56.929	5.665	22.578	0	72	72	2	1	-10921639	187.524	184	127	255	3938	37.223	2.000	0.135	1.198
ID279717	279717	None	40.237	12.000	0.000	0	73	73	2	1	-10921639	110.048	94	56	179	2311	40.410	3.200	0.162	0.761
ID279718	279718	32	72.682	13.532	10.502	0	73	73	2	1	-10921639	136.238	151	37	240	2861	50.448	2.000	0.265	1.133
ID279719	279719	31	66.100	19.571	18.123	0	73	73	2	1	-10921639	147.571	141	42	255	3099	53.861	6.353	0.170	0.797
ID279720	279720	28	51.413	6.351	21.724	0	73	73	2	1	-10921639	163.095	165	99	231	3425	38.626	3.200	0.143	1.059
ID279721	279721	33	69.965	8.000	26.880	0	73	73	2	1	-10921639	150.048	146	56	255	3151	53.358	2.000	0.178	0.849
ID279726	279726	32	64.098	14.081	8.961	0	74	74	2	1	-10921639	140.238	136	66	217	2945	42.145	2.000	0.202	1.119
ID279727	279727	36	50.868	27.000	13.000	0	74	74	2	1	-10921639	116.714	99	57	231	2451	53.722	2.000	0.200	0.723
ID279728	279728	31	75.188	20.174	17.230	0	74	74	2	1	-10921639	146.857	146	80	250	3084	46.822	7.600	0.209	1.086
ID279729	279729	35	51.209	8.246	17.649	0	74	74	2	1	-10921639	182.143	170	99	250	3825	37.073	6.305	0.122	1.069
ID279730	279730	None	54.648	15.963	22.907	0	74	74	2	1	-10921639	129.571	127	66	203	2721	40.677	2.000	0.125	0.706
ID279731	279731	33	50.133	8.303	25.968	0	74	74	2	1	-10921639	158.190	151	103	231	3322	36.571	6.359	0.140	1.064
ID279732	279732	None	41.748	27.000	7.000	0	75	75	2	1	-10921639	121.238	119	88	155	2546	23.501	2.000	0.174	1.528
ID279733	279733	32	94.917	13.001	9.690	0	75	75	2	1	-10921639	153.095	141	80	255	3215	59.048	2.000	0.275	1.119
ID279734	279734	36	46.745	27.000	13.000	0	75	75	2	1	-10921639	88.857	80	33	141	1866	37.062	2.000	0.199	0.794
ID279735	279735	31	50.354	19.229	17.118	0	75	75	2	1	-10921639	149.143	136	99	207	3132	32.577	2.000	0.147	1.171
ID279736	279736	35	90.515	8.119	17.785	0	75	75	2	1	-10921639	186.048	188	85	255	3907	57.052	2.000	0.215	1.156
ID279737	279737	None	40.791	23.993	19.228	0	75	75	2	1	-10921639	119.333	122	80	179	2506	27.778	2.000	0.137	1.037
ID279738	279738	None	49.736	19.622	25.124	0	75	75	2	1	-10921639	137.857	136	80	184	2895	30.725	2.000	0.166	1.277
ID279739	279739	33	60.801	7.982	27.216	0	75	75	2	1	-10921639	182.762	174	132	255	3838	35.392	6.313	0.141	1.273
ID279774	279774	32	60.859	13.525	10.297	0	76	76	2	1	-10921639	137.476	136	56	203	2887	40.164	2.000	0.208	1.178
ID279775	279775	35	51.601	8.217	17.194	0	76	76	2	1	-10921639	150.000	151	70	217	3150	41.874	2.000	0.120	0.768
ID279776	279776	31	44.954	20.350	18.158	0	76	76	2	1	-10921639	128.667	127	75	184	2702	30.889	2.000	0.133	0.979
ID279777	279777	37	47.367	14.923	18.712	0	76	76	2	1	-10921639	150.857	146	75	255	3168	40.084	6.112	0.095	0.653
ID279778	279778	38	40.797	6.305	21.817	0	76	76	2	1	-10921639	160.333	165	80	231	3367	36.074	3.200	0.123	0.973
ID279779	279779	33	53.822	9.053	26.275	0	76	76	2	1	-10921639	155.190	146	99	231	3259	36.626	7.600	0.124	0.935
ID279748	279748	None	64.624	27.000	8.000	0	77	77	2	1	-10921639	129.476	127	80	198	2719	33.250	4.800	0.280	1.703
ID279749	279749	32	77.482	13.361	10.498	0	77	77	2	1	-10921639	146.762	165	51	226	3082	51.146	7.600	0.260	1.186
ID279750	279750	37	41.716	15.640	17.664	0	77	77	2	1	-10921639	141.476	136	94	217	2971	33.280	3.200	0.160	1.170
ID279751	279751	31	59.726	19.800	18.732	0	77	77	2	1	-10921639	138.762	155	56	212	2914	49.274	2.000	0.181	0.864
ID279752	279752	38	52.281	6.436	23.246	0	77	77	2	1	-10921639	175.857	184	66	250	3693	49.232	2.000	0.099	0.646
ID279753	279753	None	41.577	25.682	24.395	0	77	77	2	1	-10921639	119.905	108	56	188	2518	37.137	6.369	0.201	1.080
ID279754	279754	33	66.341	7.994	25.949	0	77	77	2	1	-10921639	188.476	184	127	255	3958	40.349	7.600	0.148	1.204
ID279744	279744	37	47.806	15.319	19.257	0	78	78	2	1	-10921639	158.810	155	108	255	3335	42.744	6.406	0.070	0.486
ID279745	279745	31	65.730	19.689	18.996	0	78	78	2	1	-10921639	175.381	165	94	231	3683	40.580	4.800	0.208	1.486
ID279746	279746	38	40.557	6.720	22.379	0	78	78	2	1	-10921639	166.190	170	94	245	3490	35.916	6.413	0.080	0.686
ID279747	279747	33	70.449	8.664	26.275	0	78	78	2	1	-10921639	160.476	160	75	255	3370	52.350	2.000	0.170	0.892
ID279740	279740	None	49.460	14.000	0.000	0	78	78	2	1	-10921639	83.810	80	17	174	1760	36.753	2.000	0.221	0.827
ID279741	279741	32	83.656	12.287	10.084	0	78	78	2	1	-10921639	152.952	160	56	255	3212	56.475	2.000	0.257	1.109
ID279742	279742	None	51.986	0.000	11.000	0	78	78	2	1	-10921639	93.905	94	39	165	1972	33.957	2.000	0.282	1.217
ID279743	279743	None	43.432	7.678	18.200	0	78	78	2	1	-10921639	137.143	136	66	217	2880	42.319	2.000	0.070	0.427
ID279780	279780	None	46.954	15.912	6.389	0	79	79	2	1	-10921639	97.333	94	9	184	2044	42.232	2.000	0.223	0.841
ID279781	279781	32	82.317	12.625	10.334	0	79	79	2	1	-10921639	148.714	151	61	250	3123	60.033	2.000	0.243	0.968
ID279782	279782	39	56.681	27.000	13.000	0	79	79	2	1	-10921639	106.571	94	56	170	2238	35.055	4.800	0.308	1.433
ID279783	279783	37	57.452	14.322	17.413	0	79	79	2	1	-10921639	161.667	160	99	255	3395	51.158	2.000	0.122	0.685
ID279784	279784	31	51.995	20.321	17.389	0	79	79	2	1	-10921639	143.857	141	80	240	3021	43.542	2.000	0.112	0.667
ID279785	279785	None	50.730	18.866	20.614	0	79	79	2	1	-10921639	159.810	151	75	255	3356	48.867	7.600	0.094	0.564
ID279786	279786	38	48.804	6.256	22.037	0	79	79	2	1	-10921639	158.619	155	113	226	3331	35.288	2.000	0.132	1.050
ID279787	279787	33	44.554	10.444	27.260	0	79	79	2	1	-10921639	147.333	151	94	198	3094	31.009	7.600	0.135	1.133
ID279760	279760	37	62.189	15.380	18.599	0	80	80	2	1	-10921639	178.429	165	94	255	3747	48.518	2.000	0.144	0.925
ID279761	279761	38	57.049	5.726	22.361	0	80	80	2	1	-10921639	168.000	160	108	240	3528	40.218	2.000	0.150	1.092
ID279762	279762	None	44.553	12.861	23.041	0	80	80	2	1	-10921639	144.762	151	99	212	3040	36.509	2.000	0.081	0.592
ID279763	279763	33	76.150	8.907	26.300	0	80	80	2	1	-10921639	174.286	160	89	255	3660	49.332	2.000	0.175	1.054
ID279756	279756	None	44.049	27.000	11.000	0	80	80	2	1	-10921639	135.905	127	96	217	2854	30.484	4.800	0.215	1.580
ID279757	279757	39	52.237	27.000	14.000	0	80	80	2	1	-10921639	125.667	127	75	217	2639	35.632	2.000	0.191	1.130
ID279758	279758	None	56.672	8.835	15.891	0	80	80	2	1	-10921639	143.190	141	94	193	3007	33.027	2.000	0.195	1.416
ID279759	279759	31	59.664	19.884	18.287	0	80	80	2	1	-10921639	159.619	160	89	240	3352	41.074	2.000	0.174	1.150
ID279755	279755	32	50.632	14.030	8.885	0	80	80	2	1	-10921639	121.286	127	56	184	2547	35.961	6.373	0.170	0.979
ID279724	279724	38	71.902	6.469	21.763	0	81	81	2	1	-10921639	178.286	179	103	255	3744	49.022	4.800	0.198	1.203
ID279725	279725	33	79.875	10.121	26.529	0	81	81	2	1	-10921639	189.524	193	85	255	3980	54.673	4.800	0.252	1.395
ID279722	279722	32	83.833	13.904	9.434	0	81	81	2	1	-10921639	168.905	188	66	255	3547	56.372	2.000	0.253	1.212
ID279723	279723	31	51.394	19.341	19.164	0	81	81	2	1	-10921639	134.000	127	70	245	2814	46.223	2.000	0.103	0.540
ID279764	279764	32	71.042	13.847	10.230	0	82	82	2	1	-10921639	144.143	155	61	231	3027	45.322	2.000	0.214	1.120
ID279765	279765	None	47.154	12.744	22.100	0	82	82	2	1	-10921639	156.048	151	80	226	3277	42.592	7.600	0.116	0.760
ID279766	279766	33	65.628	7.495	25.970	0	82	82	2	1	-10921639	179.429	188	103	255	3768	47.669	2.000	0.160	1.037
ID279772	279772	None	47.793	8.552	14.710	0	83	83	2	1	-10921639	152.476	155	108	188	3202	26.248	4.800	0.158	1.585
ID279773	279773	33	69.459	6.681	23.828	0	83	83	2	1	-10921639	213.286	221	132	255	4479	38.489	4.800	0.192	1.784
ID279771	279771	32	52.790	13.856	10.884	0	83	83	2	1	-10921639	128.333	127	51	203	2695	36.862	4.800	0.190	1.109
ID279788	279788	None	51.474	17.532	6.773	0	84	84	2	1	-10921639	97.190	99	37	155	2041	38.384	2.000	0.241	0.984
ID279789	279789	32	89.956	12.972	9.901	0	84	84	2	1	-10921639	158.381	146	85	255	3326	51.820	2.000	0.268	1.291
ID279790	279790	None	53.619	27.000	12.000	0	84	84	2	1	-10921639	107.571	103	66	184	2259	36.209	2.000	0.254	1.203
ID279791	279791	None	44.965	13.265	18.470	0	84	84	2	1	-10921639	172.000	174	113	240	3612	37.694	2.000	0.105	0.869
ID279792	279792	33	48.172	5.686	22.780	0	84	84	2	1	-10921639	175.857	184	118	226	3693	29.035	6.322	0.135	1.444
ID279793	279793	None	68.948	10.535	25.336	0	84	84	2	1	-10921639	178.619	188	80	255	3751	50.747	2.000	0.176	1.054
ID279767	279767	32	57.222	13.730	10.279	0	85	85	2	1	-10921639	159.905	160	89	245	3358	42.614	2.000	0.159	1.032
ID279768	279768	33	50.784	6.495	21.566	0	85	85	2	1	-10921639	185.905	198	118	231	3904	32.093	4.800	0.164	1.628
ID279769	279769	40	51.613	15.987	22.425	0	85	85	2	1	-10921639	156.857	141	75	250	3294	42.385	2.000	0.100	0.670
ID279770	279770	None	49.637	27.000	31.000	0	85	85	2	1	-10921639	87.095	94	48	151	1829	31.064	2.000	0.348	1.448
ID279796	279796	32	95.761	13.998	11.280	0	86	86	2	1	-10921639	156.000	146	56	255	3276	59.097	2.000	0.294	1.199
ID279797	279797	41	45.830	27.000	13.000	0	86	86	2	1	-10921639	124.857	118	66	184	2622	36.497	3.200	0.196	1.122
ID279798	279798	None	70.694	13.801	16.858	0	86	86	2	1	-10921639	187.286	188	122	255	3933	40.513	2.000	0.180	1.411
ID279799	279799	None	55.408	7.897	18.390	0	86	86	2	1	-10921639	174.905	165	94	255	3673	50.724	2.000	0.144	0.866
ID279794	279794	None	44.634	13.985	2.812	0	86	86	2	1	-10921639	91.619	85	33	151	1924	30.179	2.000	0.207	1.041
ID279795	279795	42	57.063	3.006	7.960	0	86	86	2	1	-10921639	99.143	89	56	165	2082	31.158	2.000	0.265	1.334
ID279800	279800	33	60.368	6.911	20.308	0	86	86	2	1	-10921639	199.762	212	122	255	4195	43.643	4.800	0.146	1.169
ID279801	279801	40	46.373	16.406	22.932	0	86	86	2	1	-10921639	147.048	146	47	217	3088	48.074	2.000	0.080	0.453
ID279802	279802	None	45.828	6.644	25.825	0	86	86	2	1	-10921639	165.762	174	80	226	3481	44.098	3.200	0.104	0.711
ID279828	279828	43	55.692	10.731	25.659	0	87	87	2	1	-10921639	147.619	136	85	245	3100	48.559	2.000	0.154	0.813
ID279824	279824	32	85.879	14.071	11.184	0	87	87	2	1	-10921639	161.476	146	94	255	3391	53.211	2.000	0.221	1.099
ID279825	279825	41	60.056	27.000	12.000	0	87	87	2	1	-10921639	115.952	108	61	207	2435	40.731	2.000	0.310	1.349
ID279826	279826	33	71.162	7.222	19.391	0	87	87	2	1	-10921639	183.524	179	108	255	3854	50.091	2.000	0.175	1.092
ID279827	279827	None	46.851	21.046	20.169	0	87	87	2	1	-10921639	142.333	136	89	198	2989	30.629	2.000	0.134	1.096
ID279822	279822	42	41.387	4.083	8.278	0	87	87	2	1	-10921639	94.524	99	51	141	1985	26.920	3.200	0.199	1.163
ID279819	279819	44	47.539	15.628	7.056	0	87	87	2	1	-10921639	128.095	127	61	217	2690	38.942	4.800	0.190	1.050
ID279815	279815	None	43.345	12.830	5.410	0	88	88	2	1	-10921639	101.476	108	18	193	2131	44.616	7.600	0.134	0.537
ID279820	279820	33	83.173	7.090	19.060	0	88	88	2	1	-10921639	214.190	231	108	255	4498	42.521	4.800	0.211	1.755
ID279821	279821	59	62.703	6.005	24.452	0	88	88	2	1	-10921639	178.857	174	94	255	3756	44.824	3.200	0.181	1.221
ID279823	279823	43	67.201	11.249	26.168	0	88	88	2	1	-10921639	153.429	146	75	255	3222	53.058	2.000	0.124	0.639
ID279816	279816	44	54.226	15.136	8.159	0	88	88	2	1	-10921639	132.667	127	56	236	2786	43.089	2.000	0.141	0.762
ID279817	279817	32	58.484	14.111	11.563	0	88	88	2	1	-10921639	135.286	127	66	221	2841	48.307	2.000	0.120	0.600
ID279818	279818	None	63.477	15.276	16.798	0	88	88	2	1	-10921639	159.714	151	80	250	3354	39.266	2.000	0.171	1.188
ID279804	279804	32	64.463	14.860	11.875	0	89	89	2	1	-10921639	165.810	165	99	255	3482	42.168	2.000	0.154	1.051
ID279805	279805	33	56.686	7.511	19.790	0	89	89	2	1	-10921639	211.000	221	141	255	4431	38.356	4.800	0.121	1.188
ID279806	279806	59	59.723	6.961	21.621	0	89	89	2	1	-10921639	195.524	198	118	255	4106	45.841	2.000	0.132	0.993
ID279807	279807	45	53.517	15.837	22.748	0	89	89	2	1	-10921639	155.762	160	99	221	3271	42.321	2.000	0.129	0.843
ID279808	279808	43	44.653	10.790	27.240	0	89	89	2	1	-10921639	131.810	127	61	221	2768	41.636	2.000	0.105	0.600
ID279803	279803	None	43.842	8.000	0.000	0	89	89	2	1	-10921639	57.143	56	23	122	1200	30.027	2.000	0.301	0.880
ID279812	279812	33	70.481	7.368	20.242	0	90	90	2	1	-10921639	211.524	226	122	255	4442	48.394	4.800	0.187	1.378
ID279813	279813	45	60.231	13.273	21.655	0	90	90	2	1	-10921639	209.667	226	99	255	4403	45.372	4.800	0.138	1.122
ID279814	279814	43	67.846	11.028	26.267	0	90	90	2	1	-10921639	176.476	188	99	255	3706	44.045	2.000	0.182	1.234
ID279809	279809	44	40.681	14.756	7.488	0	90	90	2	1	-10921639	96.952	94	33	160	2036	38.732	2.000	0.155	0.671
ID279810	279810	46	42.534	27.000	13.000	0	90	90	2	1	-10921639	91.381	88	44	165	1919	34.976	2.000	0.165	0.740
ID279811	279811	47	47.940	15.566	15.726	0	90	90	2	1	-10921639	153.714	151	94	255	3228	41.994	2.000	0.085	0.572
ID279829	279829	44	52.971	16.048	6.677	0	91	91	2	1	-10921639	114.619	108	18	207	2407	49.069	2.000	0.178	0.705
ID279830	279830	46	61.115	27.000	12.000	0	91	91	2	1	-10921639	109.857	85	56	212	2307	53.614	2.000	0.241	0.796
ID279831	279831	47	59.306	14.742	17.511	0	91	91	2	1	-10921639	217.238	221	136	255	4562	36.583	3.200	0.135	1.416
ID279832	279832	49	64.378	8.393	18.222	0	91	91	2	1	-10921639	197.095	198	99	255	4139	55.247	4.800	0.181	1.092
ID279833	279833	33	62.722	6.615	21.903	0	91	91	2	1	-10921639	184.190	179	99	255	3868	54.291	2.000	0.132	0.793
ID279834	279834	45	52.570	15.699	22.505	0	91	91	2	1	-10921639	186.095	198	113	255	3908	48.984	4.800	0.138	0.924
ID279835	279835	43	58.112	10.028	26.623	0	91	91	2	1	-10921639	169.333	165	118	245	3556	36.006	6.383	0.174	1.392
ID279860	279860	43	57.440	10.261	27.259	0	92	92	2	1	-10921639	161.333	155	113	240	3388	36.466	2.000	0.132	1.032
ID279856	279856	33	57.889	6.841	21.165	0	92	92	2	1	-10921639	188.286	193	118	255	3954	37.387	6.325	0.127	1.133
ID279857	279857	48	46.440	13.159	22.056	0	92	92	2	1	-10921639	193.905	198	94	255	4072	38.591	2.000	0.087	0.807
ID279858	279858	45	56.888	16.401	22.533	0	92	92	2	1	-10921639	181.857	188	89	255	3819	54.431	2.000	0.116	0.694
ID279859	279859	None	40.596	21.008	25.949	0	92	92	2	1	-10921639	126.524	122	70	188	2657	33.182	2.000	0.129	0.873
ID279853	279853	None	42.600	4.858	9.236	0	92	92	2	1	-10921639	114.667	118	70	160	2408	24.266	6.319	0.230	1.767
ID279854	279854	47	51.762	14.849	15.632	0	92	92	2	1	-10921639	175.429	179	85	245	3684	40.447	6.368	0.140	1.062
ID279855	279855	49	64.719	7.766	17.597	0	92	92	2	1	-10921639	181.476	174	108	245	3811	40.133	4.800	0.170	1.312
ID279844	279844	50	46.443	20.931	5.900	0	93	93	2	1	-10921639	85.905	80	37	170	1804	31.900	2.000	0.204	0.913
ID279845	279845	None	40.846	27.000	12.000	0	93	93	2	1	-10921639	86.571	80	51	146	1818	28.467	2.000	0.219	1.091
ID279846	279846	49	76.426	8.854	16.925	0	93	93	2	1	-10921639	184.381	174	103	255	3872	49.750	2.000	0.161	1.029
ID279847	279847	51	66.914	20.157	18.739	0	93	93	2	1	-10921639	181.143	184	99	255	3804	40.644	2.000	0.176	1.331
ID279852	279852	None	60.456	7.210	27.726	0	93	93	2	1	-10921639	157.619	165	80	236	3310	47.427	2.000	0.153	0.882
ID279848	279848	33	50.168	6.625	22.279	0	93	93	2	1	-10921639	174.714	179	99	231	3669	37.470	2.000	0.110	0.923
ID279849	279849	45	49.779	15.587	21.904	0	93	93	2	1	-10921639	188.048	198	99	255	3949	52.192	2.000	0.086	0.570
ID279850	279850	48	49.096	12.134	22.723	0	93	93	2	1	-10921639	210.143	217	122	255	4413	37.785	2.000	0.090	0.920
ID279851	279851	43	47.567	11.184	26.414	0	93	93	2	1	-10921639	171.381	174	103	255	3599	48.854	2.000	0.097	0.621
ID279840	279840	45	63.019	14.051	21.925	0	94	94	2	1	-10921639	209.524	203	146	255	4400	37.769	2.000	0.143	1.389
ID279841	279841	33	48.577	6.847	23.222	0	94	94	2	1	-10921639	180.333	174	118	250	3787	35.865	3.200	0.125	1.118
ID279842	279842	43	61.530	11.666	26.350	0	94	94	2	1	-10921639	176.524	170	99	255	3707	45.174	2.000	0.133	0.915
ID279843	279843	None	46.672	19.506	26.861	0	94	94	2	1	-10921639	111.048	118	42	184	2332	39.916	2.000	0.156	0.752
ID279836	279836	50	43.899	20.050	6.986	0	94	94	2	1	-10921639	100.571	103	47	155	2112	29.219	2.000	0.186	1.080
ID279837	279837	52	49.421	14.213	8.817	0	94	94	2	1	-10921639	110.333	108	56	203	2317	39.081	2.000	0.134	0.666
ID279838	279838	49	60.024	9.057	17.369	0	94	94	2	1	-10921639	188.190	184	122	255	3952	39.084	4.800	0.153	1.276
ID279839	279839	51	41.034	20.224	17.661	0	94	94	2	1	-10921639	134.381	136	80	188	2822	30.972	2.000	0.126	0.969
ID279861	279861	50	55.166	19.877	5.846	0	95	95	2	1	-10921639	115.905	113	51	193	2434	34.469	2.000	0.235	1.281
ID279862	279862	52	43.482	15.127	6.913	0	95	95	2	1	-10921639	94.762	89	47	174	1990	30.871	2.000	0.166	0.874
ID279863	279863	53	41.307	27.000	13.000	0	95	95	2	1	-10921639	95.143	83	48	160	1998	37.237	3.200	0.240	0.989
ID279868	279868	43	47.249	10.999	26.466	0	95	95	2	1	-10921639	184.476	179	122	255	3874	41.453	2.000	0.132	1.037
ID279864	279864	49	52.914	8.043	16.368	0	95	95	2	1	-10921639	167.048	160	89	250	3508	41.520	2.000	0.161	1.114
ID279865	279865	51	57.450	20.356	19.140	0	95	95	2	1	-10921639	179.048	170	132	250	3760	31.886	4.800	0.175	1.671
ID279866	279866	33	53.061	6.463	22.120	0	95	95	2	1	-10921639	188.762	188	118	255	3964	41.887	2.000	0.137	1.089
ID279867	279867	45	69.664	13.751	22.116	0	95	95	2	1	-10921639	215.667	217	127	255	4529	42.816	7.600	0.174	1.492
ID279872	279872	49	45.628	9.881	13.997	0	96	96	2	1	-10921639	154.095	151	75	240	3236	41.840	7.600	0.066	0.457
ID279873	279873	51	64.518	19.615	18.583	0	96	96	2	1	-10921639	155.619	155	75	236	3268	49.634	2.000	0.165	0.890
ID279874	279874	33	59.392	6.711	22.257	0	96	96	2	1	-10921639	206.952	221	94	255	4346	45.474	4.800	0.142	1.129
ID279875	279875	45	66.630	13.010	22.361	0	96	96	2	1	-10921639	228.190	250	136	255	4792	35.841	4.800	0.165	1.806
ID279869	279869	None	41.679	20.000	0.000	0	96	96	2	1	-10921639	91.381	94	51	132	1919	23.653	4.800	0.233	1.461
ID279870	279870	52	44.188	15.461	6.602	0	96	96	2	1	-10921639	90.571	89	51	174	1902	31.825	2.000	0.161	0.788
ID279871	279871	53	57.949	27.000	13.000	0	96	96	2	1	-10921639	116.238	103	47	212	2441	53.419	2.000	0.212	0.762
ID279884	279884	52	54.291	15.431	6.769	0	97	97	2	1	-10921639	98.524	94	14	184	2069	43.315	2.000	0.224	0.834
ID279885	279885	49	58.638	11.916	11.990	0	97	97	2	1	-10921639	145.857	141	85	203	3063	34.955	2.000	0.188	1.318
ID279886	279886	33	69.988	6.897	20.972	0	97	97	2	1	-10921639	193.238	203	113	255	4058	46.633	2.000	0.153	1.097
ID279887	279887	45	79.180	13.116	22.586	0	97	97	2	1	-10921639	208.286	255	80	255	4374	57.125	2.000	0.198	1.203
ID279888	279888	None	47.281	19.720	26.599	0	97	97	2	1	-10921639	119.286	108	61	193	2505	34.592	2.000	0.134	0.813
ID279892	279892	51	51.963	20.881	18.656	0	98	98	2	1	-10921639	133.571	132	61	217	2805	41.804	2.000	0.144	0.803
ID279893	279893	45	62.167	12.933	22.379	0	98	98	2	1	-10921639	230.190	236	160	255	4834	30.541	4.800	0.167	2.152
ID279894	279894	33	54.645	6.147	22.549	0	98	98	2	1	-10921639	167.143	174	61	255	3510	52.841	2.000	0.119	0.674
ID279895	279895	54	40.877	11.692	26.282	0	98	98	2	1	-10921639	168.095	170	85	255	3530	51.194	4.000	0.112	0.662
ID279889	279889	52	54.965	15.534	7.437	0	98	98	2	1	-10921639	103.190	103	18	198	2167	46.107	2.000	0.229	0.835
ID279890	279890	None	94.864	27.000	13.000	0	98	98	2	1	-10921639	123.571	103	65	231	2595	59.975	3.200	0.423	1.225
ID279891	279891	55	51.512	8.446	17.935	0	98	98	2	1	-10921639	175.571	170	103	245	3687	44.938	2.000	0.116	0.813
ID279876	279876	52	42.472	16.492	6.611	0	99	99	2	1	-10921639	96.048	99	23	160	2017	35.449	2.000	0.177	0.816
ID279877	279877	None	48.556	15.003	16.234	0	99	99	2	1	-10921639	193.333	198	113	255	4060	37.429	7.600	0.117	1.079
ID279878	279878	55	43.465	8.458	17.354	0	99	99	2	1	-10921639	150.810	141	66	231	3167	46.165	2.000	0.111	0.654
ID279879	279879	51	41.284	20.103	17.767	0	99	99	2	1	-10921639	127.714	122	75	193	2682	32.883	2.000	0.108	0.755
ID279880	279880	45	69.980	12.944	22.304	0	99	99	2	1	-10921639	220.762	231	127	255	4636	42.229	4.800	0.180	1.592
ID279881	279881	33	71.881	6.087	22.565	0	99	99	2	1	-10921639	175.095	184	70	255	3677	55.797	2.000	0.190	1.001
ID279882	279882	None	44.590	19.238	26.462	0	99	99	2	1	-10921639	108.286	108	56	179	2274	29.917	2.000	0.189	1.152
ID279883	279883	54	47.463	11.374	26.799	0	99	99	2	1	-10921639	148.429	151	75	221	3117	39.968	2.000	0.107	0.716
ID279908	279908	None	42.856	23.251	22.226	0	100	100	2	1	-10921639	120.524	118	61	179	2531	27.575	2.000	0.156	1.183
ID279909	279909	33	51.001	6.260	22.653	0	100	100	2	1	-10921639	160.810	155	99	255	3377	48.125	4.800	0.145	0.845
ID279910	279910	54	60.486	11.378	26.781	0	100	100	2	1	-10921639	152.286	146	56	255	3198	47.753	2.000	0.147	0.820
ID279904	279904	52	40.905	15.458	7.605	0	100	100	2	1	-10921639	120.143	113	66	198	2523	35.741	2.000	0.105	0.641
ID279905	279905	56	43.990	27.000	12.000	0	100	100	2	1	-10921639	87.095	99	23	155	1829	36.577	3.200	0.186	0.745
ID279906	279906	None	42.306	9.953	14.624	0	100	100	2	1	-10921639	159.238	155	99	212	3344	34.550	4.800	0.132	1.074
ID279907	279907	45	58.188	12.553	21.421	0	100	100	2	1	-10921639	193.000	179	127	255	4053	43.354	4.800	0.147	1.141
ID279900	279900	55	49.724	7.923	18.217	0	101	101	2	1	-10921639	162.571	170	99	212	3414	30.672	2.000	0.157	1.441
ID279901	279901	33	47.160	5.260	22.952	0	101	101	2	1	-10921639	146.095	136	80	226	3068	35.010	2.000	0.119	0.885
ID279896	279896	52	70.332	15.577	6.987	0	101	101	2	1	-10921639	128.714	127	47	221	2703	46.902	2.000	0.256	1.119
ID279897	279897	56	46.501	27.000	13.000	0	101	101	2	1	-10921639	103.571	89	65	165	2175	32.502	2.000	0.162	0.891
ID279898	279898	None	44.026	0.000	15.000	0	101	101	2	1	-10921639	78.952	89	4	146	1658	42.580	2.000	0.178	0.562
ID279899	279899	None	52.426	14.020	16.039	0	101	101	2	1	-10921639	155.048	151	99	221	3256	39.116	2.000	0.106	0.759
ID279911	279911	None	42.495	10.416	13.892	0	102	102	2	1	-10921639	128.286	127	56	184	2694	33.108	2.000	0.126	0.868
ID279912	279912	55	50.293	10.195	19.656	0	102	102	2	1	-10921639	151.762	151	66	245	3187	42.686	7.600	0.097	0.628
ID279913	279913	None	52.183	17.294	21.985	0	102	102	2	1	-10921639	149.571	146	70	198	3141	29.676	4.800	0.193	1.634
ID279914	279914	None	51.039	23.861	23.034	0	102	102	2	1	-10921639	128.952	136	61	179	2708	32.537	4.800	0.214	1.396
ID279915	279915	None	44.573	9.567	25.109	0	102	102	2	1	-10921639	128.619	132	51	193	2701	44.006	2.000	0.132	0.683
ID279902	279902	55	43.255	10.508	19.307	0	103	103	2	1	-10921639	146.810	146	89	198	3083	30.602	2.000	0.159	1.316
ID279903	279903	None	46.584	5.377	22.826	0	103	103	2	1	-10921639	134.619	136	89	212	2827	35.435	2.000	0.137	0.918
ID279916	279916	57	42.557	9.841	13.046	0	104	104	2	1	-10921639	127.238	141	56	203	2672	35.843	2.000	0.122	0.771
ID279917	279917	None	46.376	22.726	22.177	0	104	104	2	1	-10921639	103.000	94	42	184	2163	35.494	2.000	0.176	0.867
ID279934	279934	None	45.049	0.000	10.000	0	105	105	2	1	-10921639	104.381	103	39	155	2192	31.704	2.000	0.206	1.123
ID279935	279935	57	57.421	10.720	13.370	0	105	105	2	1	-10921639	115.905	118	28	188	2434	41.639	7.600	0.215	0.987
ID279936	279936	None	40.491	0.940	16.194	0	105	105	2	1	-10921639	156.238	155	103	217	3281	39.895	4.800	0.132	0.916
ID279937	279937	None	41.962	10.416	18.945	0	105	105	2	1	-10921639	111.857	108	56	170	2349	37.363	2.000	0.105	0.567
ID279918	279918	None	48.355	27.000	13.000	0	106	106	2	1	-10921639	98.619	99	52	141	2071	27.505	4.800	0.299	1.649
ID279919	279919	None	41.547	5.328	15.851	0	106	106	2	1	-10921639	129.952	132	66	198	2729	32.219	2.000	0.134	0.955
ID279920	279920	None	41.034	18.915	16.016	0	106	106	2	1	-10921639	106.571	113	47	174	2238	33.212	7.600	0.175	0.956
ID279921	279921	None	40.563	13.518	16.678	0	106	106	2	1	-10921639	121.095	122	75	179	2543	29.595	2.000	0.136	0.980
ID279922	279922	None	52.706	5.889	23.136	0	106	106	2	1	-10921639	129.952	127	80	207	2729	33.129	2.000	0.160	1.081
ID279923	279923	58	52.589	18.588	26.133	0	106	106	2	1	-10921639	126.524	127	70	193	2657	34.836	4.800	0.202	1.221
ID279924	279924	None	44.804	21.632	9.744	0	107	107	2	1	-10921639	113.048	113	42	170	2374	34.026	7.600	0.152	0.875
ID279925	279925	None	44.660	14.458	21.318	0	107	107	2	1	-10921639	117.857	108	47	170	2475	32.015	4.800	0.197	1.212
ID279926	279926	58	42.968	20.155	26.334	0	107	107	2	1	-10921639	103.905	99	56	179	2182	29.824	2.000	0.167	0.996
ID279927	279927	None	40.126	8.239	5.200	0	108	108	2	1	-10921639	89.286	89	42	146	1875	24.791	4.800	0.236	1.376
ID279928	279928	None	42.681	27.000	12.000	0	108	108	2	1	-10921639	97.810	89	57	146	2054	29.954	2.000	0.194	1.060
ID279929	279929	None	43.278	11.088	13.443	0	108	108	2	1	-10921639	97.095	94	28	155	2039	35.371	3.200	0.181	0.843
ID279930	279930	None	62.637	5.154	22.590	0	108	108	2	1	-10921639	152.810	146	66	245	3209	45.093	6.235	0.174	1.006
ID279932	279932	None	44.885	24.467	21.349	0	109	109	2	1	-10921639	115.714	118	42	184	2430	36.801	2.000	0.154	0.840
ID279933	279933	None	42.920	19.961	26.120	0	109	109	2	1	-10921639	114.857	118	66	179	2412	28.315	7.600	0.151	1.062
ID279931	279931	None	63.377	13.000	0.000	0	109	109	2	1	-10921639	97.714	94	35	165	2052	37.806	4.800	0.378	1.419
ID279948	279948	None	40.003	11.730	18.283	0	110	110	2	1	-10921639	145.333	136	94	193	3052	25.192	4.800	0.150	1.502
ID279949	279949	None	40.399	6.195	22.896	0	110	110	2	1	-10921639	131.857	122	85	217	2769	31.864	6.018	0.113	0.840
ID279947	279947	140	46.927	11.591	14.049	0	110	110	2	1	-10921639	117.524	132	51	165	2468	33.759	4.800	0.196	1.142
ID279944	279944	None	41.139	3.785	6.674	0	111	111	2	1	-10921639	87.381	89	51	146	1835	27.554	2.000	0.187	0.998
ID279945	279945	140	40.148	9.740	14.067	0	111	111	2	1	-10921639	113.667	113	56	184	2387	26.286	2.000	0.192	1.393
ID279946	279946	None	62.094	20.365	26.432	0	111	111	2	1	-10921639	138.048	136	56	217	2899	44.250	2.000	0.204	1.056
ID279940	279940	141	40.878	18.482	14.036	0	112	112	2	1	-10921639	114.667	122	33	184	2408	36.140	4.800	0.138	0.770
ID279941	279941	142	40.111	10.461	18.197	0	112	112	2	1	-10921639	118.905	118	66	170	2497	24.865	4.800	0.162	1.333
ID279942	279942	60	53.903	5.917	21.974	0	112	112	2	1	-10921639	119.143	113	47	198	2502	42.573	2.000	0.178	0.848
ID279938	279938	None	72.656	14.992	6.815	0	112	112	2	1	-10921639	129.714	122	70	255	2724	46.053	2.000	0.217	1.003
ID279939	279939	None	40.248	27.000	13.000	0	112	112	2	1	-10921639	72.333	61	28	132	1519	33.573	2.000	0.237	0.825
ID279964	279964	142	47.303	11.651	18.666	0	113	113	2	1	-10921639	112.048	113	61	212	2353	38.873	2.000	0.139	0.704
ID279965	279965	60	48.285	6.199	22.752	0	113	113	2	1	-10921639	125.619	127	51	198	2638	37.041	2.000	0.151	0.891
ID279960	279960	None	45.773	21.000	0.000	0	113	113	2	1	-10921639	102.619	113	26	141	2155	32.908	6.013	0.259	1.282
ID279961	279961	None	45.124	18.367	7.158	0	113	113	2	1	-10921639	99.333	99	37	146	2086	29.343	4.800	0.252	1.363
ID279962	279962	None	42.861	24.320	7.229	0	113	113	2	1	-10921639	113.286	113	61	188	2379	35.266	2.000	0.141	0.793
ID279963	279963	141	49.969	20.008	14.359	0	113	113	2	1	-10921639	113.524	118	66	174	2384	27.978	2.000	0.250	1.625
ID279943	279943	None	52.031	27.000	13.000	0	114	114	2	1	-10921639	87.905	75	31	160	1846	37.533	2.000	0.257	0.959
ID279957	279957	None	42.501	12.000	0.000	0	115	115	2	1	-10921639	74.905	61	37	155	1573	31.604	2.000	0.224	0.868
ID279958	279958	None	47.260	27.000	7.000	0	115	115	2	1	-10921639	116.905	119	70	170	2455	26.440	4.800	0.274	1.900
ID279959	279959	60	49.703	6.628	22.969	0	115	115	2	1	-10921639	135.095	136	94	184	2837	25.485	4.800	0.223	1.932
ID279950	279950	None	42.834	4.525	8.057	0	116	116	2	1	-10921639	116.857	118	61	160	2454	26.932	7.600	0.177	1.302
ID279951	279951	None	53.217	9.212	19.026	0	116	116	2	1	-10921639	119.190	122	75	184	2503	32.930	2.000	0.194	1.174
ID279952	279952	60	47.589	5.696	22.747	0	116	116	2	1	-10921639	130.524	122	75	193	2741	32.770	4.800	0.157	1.082
ID279953	279953	None	41.577	21.000	27.000	0	116	116	2	1	-10921639	105.143	89	51	179	2208	38.994	2.000	0.159	0.740
ID279954	279954	None	40.583	4.000	31.000	0	116	116	2	1	-10921639	149.619	146	110	179	3142	20.872	4.800	0.207	2.458
ID279956	279956	60	53.279	5.901	21.878	0	117	117	2	1	-10921639	126.095	127	66	193	2648	36.051	6.353	0.201	1.173
ID279955	279955	None	55.991	21.310	7.364	0	117	117	2	1	-10921639	110.619	113	28	188	2323	42.256	2.000	0.220	0.945
ID279968	279968	None	44.356	19.000	0.000	0	118	118	2	1	-10921639	79.143	70	52	136	1662	26.297	6.006	0.350	1.562
ID279976	279976	62	40.090	27.000	12.000	0	119	119	2	1	-10921639	94.238	94	51	136	1979	26.048	4.800	0.221	1.308
ID279977	279977	None	42.198	14.487	12.986	0	119	119	2	1	-10921639	107.190	103	51	165	2251	27.973	4.800	0.207	1.312
ID279978	279978	None	47.836	11.597	24.771	0	119	119	2	1	-10921639	109.333	113	47	170	2296	35.106	2.000	0.170	0.906
ID279979	279979	None	53.785	20.308	25.529	0	119	119	2	1	-10921639	126.143	127	70	184	2649	40.531	2.000	0.150	0.811
ID279972	279972	None	74.150	10.997	17.879	0	120	120	2	1	-10921639	130.619	136	66	207	2743	42.812	2.000	0.280	1.334
ID279973	279973	61	44.241	5.293	22.659	0	120	120	2	1	-10921639	95.286	89	42	179	2001	37.655	2.000	0.107	0.489
ID279969	279969	None	44.414	9.551	2.162	0	120	120	2	1	-10921639	108.857	108	47	174	2286	29.728	2.000	0.187	1.155
ID279970	279970	None	52.581	16.632	7.241	0	120	120	2	1	-10921639	96.524	89	33	165	2027	33.766	2.000	0.282	1.256
ID279971	279971	62	43.318	27.000	13.000	0	120	120	2	1	-10921639	85.429	83	39	141	1794	32.017	4.800	0.282	1.172
ID279974	279974	None	43.043	26.000	2.000	0	121	121	2	1	-10921639	124.667	122	51	193	2618	43.270	2.000	0.122	0.626
ID279975	279975	61	43.314	6.633	22.466	0	121	121	2	1	-10921639	121.810	122	66	179	2558	33.101	2.000	0.162	1.027
ID279983	279983	None	43.257	27.000	13.000	0	122	122	2	1	-10921639	100.381	89	56	165	2108	30.597	3.200	0.209	1.134
ID279984	279984	None	46.131	20.817	16.917	0	122	122	2	1	-10921639	86.286	80	9	174	1812	39.289	2.000	0.157	0.596
ID279985	279985	61	47.995	6.189	22.606	0	122	122	2	1	-10921639	116.524	108	80	193	2447	32.799	2.000	0.174	1.051
ID279986	279986	None	40.755	20.537	26.383	0	122	122	2	1	-10921639	108.857	113	66	170	2286	30.307	2.000	0.153	0.951
ID279966	279966	None	61.950	16.286	7.136	0	123	123	2	1	-10921639	111.762	108	23	198	2347	44.190	2.000	0.225	0.928
ID279967	279967	61	41.967	5.697	22.382	0	123	123	2	1	-10921639	99.238	85	51	179	2084	39.161	2.000	0.103	0.472
ID280000	280000	None	45.486	6.720	6.156	0	124	124	2	1	-10921639	102.714	89	56	165	2157	33.142	2.000	0.145	0.787
ID280001	280001	61	56.056	5.584	22.775	0	124	124	2	1	-10921639	131.333	122	42	240	2758	45.618	6.407	0.145	0.730
ID279999	279999	None	43.191	27.000	2.000	0	124	124	2	1	-10921639	121.476	118	85	184	2551	25.230	4.800	0.214	1.695
ID279980	279980	None	49.426	10.045	18.411	0	125	125	2	1	-10921639	133.762	127	99	203	2809	27.251	4.800	0.177	1.474
ID279981	279981	None	49.688	23.476	21.485	0	125	125	2	1	-10921639	133.762	132	80	198	2809	31.090	6.113	0.183	1.334
ID279982	279982	61	58.570	5.573	22.939	0	125	125	2	1	-10921639	119.810	113	42	236	2516	48.526	2.000	0.164	0.695
ID279996	279996	63	43.985	27.000	13.000	0	126	126	2	1	-10921639	76.762	61	47	155	1612	31.969	2.000	0.229	0.895
ID279997	279997	61	45.976	5.729	22.441	0	126	126	2	1	-10921639	99.333	94	47	207	2086	39.256	2.000	0.172	0.744
ID279998	279998	None	41.143	20.116	26.404	0	126	126	2	1	-10921639	104.095	103	47	165	2186	28.766	7.600	0.182	1.114
ID279993	279993	None	49.937	16.150	6.144	0	126	126	2	1	-10921639	117.714	113	61	193	2472	33.904	6.374	0.175	1.033
ID279994	279994	None	41.180	3.780	8.099	0	126	126	2	1	-10921639	109.143	103	61	203	2292	34.113	2.000	0.082	0.486
ID279995	279995	None	48.168	21.984	10.008	0	126	126	2	1	-10921639	108.381	108	61	170	2276	33.914	2.000	0.168	0.920
ID279987	279987	63	45.385	27.000	13.000	0	127	127	2	1	-10921639	93.190	89	44	165	1957	34.754	3.200	0.197	0.884
ID280012	280012	64	42.252	9.960	12.410	0	128	128	2	1	-10921639	100.238	99	28	165	2105	36.439	6.430	0.163	0.769
ID280013	280013	63	44.300	27.000	13.000	0	128	128	2	1	-10921639	83.619	89	18	151	1756	38.016	2.000	0.184	0.684
ID280014	280014	61	45.852	5.662	22.338	0	128	128	2	1	-10921639	110.429	103	61	174	2319	35.246	2.000	0.157	0.849
ID280015	280015	None	43.201	20.075	25.808	0	128	128	2	1	-10921639	113.571	108	61	184	2385	32.519	2.000	0.147	0.893
ID280011	280011	None	40.175	21.000	0.000	0	128	128	2	1	-10921639	79.190	75	37	118	1663	24.957	3.200	0.252	1.279
ID279988	279988	65	49.476	27.000	2.000	0	129	129	2	1	-10921639	128.048	122	80	193	2689	34.209	6.405	0.205	1.274
ID279989	279989	None	44.254	9.644	6.395	0	129	129	2	1	-10921639	112.524	113	51	174	2363	29.578	4.800	0.212	1.329
ID279990	279990	64	42.147	10.470	13.493	0	129	129	2	1	-10921639	87.667	80	14	151	1841	38.073	3.200	0.172	0.676
ID279991	279991	61	55.892	5.811	22.047	0	129	129	2	1	-10921639	121.619	127	47	203	2554	41.015	2.000	0.187	0.934
ID279992	279992	None	44.847	7.393	29.018	0	129	129	2	1	-10921639	119.619	122	75	174	2512	28.335	2.000	0.169	1.219
ID280005	280005	65	41.881	26.379	2.038	0	130	130	2	1	-10921639	105.905	94	28	198	2224	43.397	2.000	0.121	0.526
ID280006	280006	66	43.077	15.305	7.283	0	130	130	2	1	-10921639	88.476	85	37	151	1858	29.532	2.000	0.209	1.036
ID280007	280007	None	46.828	19.125	15.422	0	130	130	2	1	-10921639	124.095	136	61	170	2606	28.790	7.600	0.213	1.515
ID280008	280008	67	42.494	23.603	20.571	0	130	130	2	1	-10921639	98.619	99	37	155	2071	32.710	7.600	0.175	0.898
ID280009	280009	None	42.584	10.454	25.185	0	130	130	2	1	-10921639	107.714	108	56	151	2262	30.953	3.200	0.187	1.097
ID280010	280010	None	40.417	19.504	26.815	0	130	130	2	1	-10921639	97.095	94	51	155	2039	25.768	2.000	0.179	1.143
ID280016	280016	65	46.773	27.000	2.000	0	131	131	2	1	-10921639	126.667	122	83	179	2660	26.703	4.800	0.217	1.691
ID280017	280017	66	44.650	15.084	5.920	0	131	131	2	1	-10921639	107.238	103	56	160	2252	29.890	7.600	0.220	1.295
ID280018	280018	67	43.730	22.347	17.917	0	131	131	2	1	-10921639	96.857	99	9	155	2034	35.836	2.000	0.161	0.748
ID280019	280019	None	44.425	5.670	22.529	0	131	131	2	1	-10921639	104.762	99	37	203	2200	38.495	2.000	0.152	0.719
ID280024	280024	68	46.733	16.438	14.009	0	132	132	2	1	-10921639	106.571	108	47	165	2238	33.281	2.000	0.196	1.050
ID280023	280023	66	57.443	15.971	6.324	0	132	132	2	1	-10921639	111.143	108	51	165	2334	31.999	2.000	0.279	1.515
ID280028	280028	68	55.594	16.083	13.143	0	133	133	2	1	-10921639	104.905	103	61	160	2203	28.801	2.000	0.266	1.532
ID280025	280025	None	46.588	7.570	5.807	0	133	133	2	1	-10921639	89.905	85	37	151	1888	34.396	2.000	0.233	0.986
ID280026	280026	66	44.789	16.130	6.372	0	133	133	2	1	-10921639	96.952	99	37	155	2036	32.307	3.200	0.234	1.139
ID280027	280027	136	41.518	27.000	12.000	0	133	133	2	1	-10921639	92.619	85	56	141	1945	26.626	3.200	0.254	1.407
ID280004	280004	127	41.158	0.000	16.000	0	134	134	2	1	-10921639	85.667	80	28	141	1799	34.633	2.000	0.176	0.742
ID280002	280002	None	40.457	27.000	1.000	0	134	134	2	1	-10921639	132.143	122	85	170	2775	29.207	6.292	0.203	1.526
ID280003	280003	136	57.243	27.000	13.000	0	134	134	2	1	-10921639	97.333	108	47	179	2044	40.413	2.000	0.258	0.987
ID280037	280037	69	46.026	21.000	0.000	0	135	135	2	1	-10921639	94.524	94	52	170	1985	29.711	2.000	0.215	1.127
ID280038	280038	None	43.598	15.150	7.027	0	135	135	2	1	-10921639	110.143	113	66	160	2313	25.621	4.800	0.199	1.429
ID280039	280039	None	47.527	19.319	16.054	0	135	135	2	1	-10921639	107.238	108	61	141	2252	25.332	4.800	0.258	1.738
ID280040	280040	127	59.463	0.000	17.000	0	135	135	2	1	-10921639	114.143	118	47	174	2397	38.094	3.200	0.289	1.345
ID280041	280041	None	45.902	12.244	19.912	0	135	135	2	1	-10921639	122.810	118	89	184	2579	27.073	2.000	0.158	1.237
ID280042	280042	None	44.348	5.972	23.071	0	135	135	2	1	-10921639	130.143	136	61	212	2733	38.045	2.000	0.120	0.735
ID280043	280043	None	44.548	19.379	27.116	0	135	135	2	1	-10921639	124.762	127	66	170	2620	30.315	7.600	0.175	1.228
ID280020	280020	69	42.242	20.000	0.000	0	136	136	2	1	-10921639	74.857	56	22	141	1572	36.365	2.000	0.121	0.446
ID280021	280021	None	62.467	27.000	12.000	0	136	136	2	1	-10921639	144.952	136	75	217	3044	43.204	3.200	0.248	1.335
ID280022	280022	None	40.837	16.425	13.700	0	136	136	2	1	-10921639	94.667	94	51	146	1988	29.285	2.000	0.190	1.031
ID280036	280036	None	60.973	5.292	22.805	0	137	137	2	1	-10921639	134.524	132	80	203	2825	35.291	6.372	0.233	1.439
ID280032	280032	None	51.662	12.000	0.000	0	137	137	2	1	-10921639	123.857	122	88	170	2601	27.235	6.365	0.265	1.907
ID280033	280033	70	51.144	16.234	6.143	0	137	137	2	1	-10921639	126.476	132	61	174	2656	29.779	3.200	0.206	1.452
ID280034	280034	None	65.052	27.000	7.000	0	137	137	2	1	-10921639	153.238	146	106	236	3218	42.945	2.000	0.188	1.129
ID280035	280035	None	43.167	12.705	16.834	0	137	137	2	1	-10921639	105.952	99	61	170	2225	30.681	6.432	0.146	0.881
ID280029	280029	None	42.112	27.000	1.000	0	138	138	2	1	-10921639	120.524	127	66	179	2531	28.884	6.166	0.232	1.572
ID280030	280030	70	61.658	15.727	6.544	0	138	138	2	1	-10921639	116.667	103	51	212	2450	39.473	4.800	0.238	1.137
ID280031	280031	None	45.107	23.758	22.909	0	138	138	2	1	-10921639	117.571	113	56	184	2469	33.497	2.000	0.133	0.826
ID280044	280044	70	50.029	15.888	7.222	0	139	139	2	1	-10921639	105.476	108	37	160	2215	36.569	2.000	0.179	0.876
ID280045	280045	71	41.285	23.599	9.259	0	139	139	2	1	-10921639	105.476	99	61	165	2215	31.789	7.600	0.168	0.952
ID280046	280046	None	42.484	4.315	14.365	0	139	139	2	1	-10921639	116.238	118	61	188	2441	33.021	2.000	0.150	0.916
ID280047	280047	72	42.880	6.591	20.009	0	139	139	2	1	-10921639	132.143	122	61	212	2775	39.868	6.319	0.119	0.707
ID280048	280048	None	40.790	5.843	21.720	0	139	139	2	1	-10921639	140.952	122	89	212	2960	38.698	4.800	0.125	0.812
ID280052	280052	72	66.748	8.162	19.190	0	140	140	2	1	-10921639	167.905	165	89	236	3526	38.997	4.800	0.194	1.402
ID280049	280049	71	42.802	25.227	6.908	0	140	140	2	1	-10921639	101.143	99	33	184	2124	35.842	2.000	0.116	0.586
ID280050	280050	None	47.517	27.000	13.000	0	140	140	2	1	-10921639	77.762	85	35	132	1633	34.789	2.000	0.245	0.879
ID280051	280051	None	49.772	16.057	14.866	0	140	140	2	1	-10921639	124.714	127	80	217	2619	34.497	2.000	0.182	1.114
ID280053	280053	73	54.038	6.649	21.892	0	141	141	2	1	-10921639	139.571	146	70	193	2931	34.586	6.367	0.189	1.282
ID280054	280054	None	41.480	0.000	27.000	0	141	141	2	1	-10921639	107.143	103	56	160	2250	26.447	7.600	0.211	1.411
ID280068	280068	None	45.924	0.000	4.000	0	142	142	2	1	-10921639	111.857	106	75	155	2349	27.766	2.000	0.232	1.515
ID280069	280069	73	67.145	6.054	22.125	0	142	142	2	1	-10921639	154.714	146	94	255	3249	41.882	2.000	0.170	1.075
ID280070	280070	None	63.497	19.903	26.474	0	142	142	2	1	-10921639	119.619	108	42	193	2512	40.919	2.000	0.248	1.160
ID280076	280076	74	60.579	20.916	16.597	0	143	143	2	1	-10921639	142.095	132	75	217	2984	43.051	2.000	0.195	1.076
ID280077	280077	None	49.841	8.730	17.968	0	143	143	2	1	-10921639	144.810	146	80	221	3041	38.483	2.000	0.137	0.908
ID280078	280078	None	40.640	19.000	31.000	0	143	143	2	1	-10921639	101.762	94	48	179	2137	30.553	2.000	0.152	0.880
ID280073	280073	None	48.925	27.000	2.000	0	143	143	2	1	-10921639	125.238	113	75	184	2630	33.519	2.000	0.197	1.232
ID280074	280074	75	45.777	16.506	7.360	0	143	143	2	1	-10921639	85.286	80	33	160	1791	31.070	2.000	0.267	1.159
ID280075	280075	None	46.825	27.000	12.000	0	143	143	2	1	-10921639	106.714	108	66	165	2241	32.592	7.600	0.204	1.109
ID280060	280060	None	45.945	27.000	8.000	0	144	144	2	1	-10921639	137.857	141	94	165	2895	18.323	4.800	0.258	3.083
ID280061	280061	74	51.283	19.952	15.957	0	144	144	2	1	-10921639	109.524	113	56	179	2300	35.963	2.000	0.168	0.875
ID280062	280062	73	61.709	6.494	22.782	0	144	144	2	1	-10921639	121.095	118	33	231	2543	50.357	2.000	0.172	0.706
ID280059	280059	75	42.677	16.277	6.059	0	144	144	2	1	-10921639	95.571	89	47	160	2007	32.157	2.000	0.181	0.911
ID280063	280063	None	50.095	11.532	8.281	0	145	145	2	1	-10921639	128.667	122	75	170	2702	29.917	4.800	0.195	1.403
ID280064	280064	76	55.615	16.862	12.694	0	145	145	2	1	-10921639	118.905	122	37	217	2497	42.847	7.600	0.182	0.853
ID280065	280065	73	42.955	6.463	22.712	0	145	145	2	1	-10921639	133.667	132	66	217	2807	38.162	2.000	0.089	0.572
ID280066	280066	None	41.224	23.880	22.979	0	145	145	2	1	-10921639	95.762	94	42	151	2011	31.294	2.000	0.140	0.751
ID280067	280067	None	41.695	19.221	26.061	0	145	145	2	1	-10921639	106.619	108	47	160	2239	25.930	4.800	0.170	1.195
ID280072	280072	76	45.190	18.818	14.117	0	146	146	2	1	-10921639	117.143	108	61	188	2460	32.676	2.000	0.137	0.864
ID280071	280071	None	40.961	24.832	1.990	0	146	146	2	1	-10921639	115.190	108	56	193	2419	38.716	2.000	0.048	0.271
ID280055	280055	None	50.445	22.159	3.687	0	147	147	2	1	-10921639	110.714	103	61	193	2325	34.436	2.000	0.200	1.070
ID280056	280056	77	55.199	27.000	12.000	0	147	147	2	1	-10921639	99.524	89	61	151	2090	27.558	4.800	0.385	2.006
ID280057	280057	None	48.917	20.355	17.052	0	147	147	2	1	-10921639	124.381	122	80	184	2612	31.088	2.000	0.177	1.202
ID280058	280058	79	43.011	7.107	19.119	0	147	147	2	1	-10921639	155.381	155	118	236	3263	29.214	6.299	0.117	1.113
ID280084	280084	77	42.809	27.000	13.000	0	148	148	2	1	-10921639	114.095	108	75	165	2396	25.712	6.325	0.199	1.476
ID280085	280085	79	44.686	6.369	18.741	0	148	148	2	1	-10921639	133.095	127	66	184	2795	33.427	2.000	0.138	0.964
ID280086	280086	78	48.570	7.737	24.671	0	148	148	2	1	-10921639	124.000	118	66	217	2604	40.040	2.000	0.131	0.716
ID280082	280082	None	45.894	3.632	7.292	0	148	148	2	1	-10921639	115.810	118	37	165	2432	34.779	4.800	0.191	1.069
ID280083	280083	None	60.482	16.039	7.101	0	148	148	2	1	-10921639	102.238	108	33	226	2147	44.642	2.000	0.235	0.872
ID280087	280087	77	46.504	27.000	12.000	0	149	149	2	1	-10921639	114.286	114	70	155	2400	29.321	3.200	0.212	1.362
ID280088	280088	None	43.194	9.691	17.707	0	149	149	2	1	-10921639	142.095	141	94	212	2984	29.402	2.000	0.120	1.039
ID280089	280089	None	43.624	12.899	24.171	0	149	149	2	1	-10921639	119.143	118	75	179	2502	31.102	2.000	0.118	0.811
ID280090	280090	78	44.804	7.802	25.954	0	149	149	2	1	-10921639	131.905	136	70	198	2770	34.758	2.000	0.119	0.808
ID280092	280092	77	40.313	27.000	13.000	0	150	150	2	1	-10921639	92.381	80	44	160	1940	30.312	2.000	0.187	0.959
ID280093	280093	None	59.718	11.277	14.380	0	150	150	2	1	-10921639	137.238	132	61	250	2882	46.656	2.000	0.142	0.732
ID280094	280094	None	43.222	21.279	24.087	0	150	150	2	1	-10921639	128.857	127	70	184	2706	31.344	2.000	0.151	1.079
ID280095	280095	None	40.813	23.665	24.012	0	150	150	2	1	-10921639	116.714	113	42	184	2451	38.649	2.000	0.106	0.577
ID280091	280091	None	48.101	15.904	6.809	0	150	150	2	1	-10921639	107.143	103	47	188	2250	30.140	2.000	0.192	1.145
ID280080	280080	80	41.935	12.219	11.412	0	151	151	2	1	-10921639	117.143	108	51	174	2460	36.125	2.000	0.138	0.785
ID280081	280081	None	61.518	7.872	25.592	0	151	151	2	1	-10921639	154.524	151	75	255	3245	54.424	2.000	0.163	0.794
ID280079	280079	None	48.531	20.137	4.080	0	151	151	2	1	-10921639	107.429	108	42	160	2256	33.400	2.000	0.215	1.136
ID280097	280097	None	52.016	16.528	6.483	0	152	152	2	1	-10921639	84.857	85	23	160	1782	40.934	2.000	0.291	0.934
ID280098	280098	80	46.309	11.870	13.344	0	152	152	2	1	-10921639	131.095	122	70	226	2753	36.374	6.399	0.124	0.795
ID280099	280099	None	75.787	6.285	22.899	0	152	152	2	1	-10921639	177.429	174	108	255	3726	46.082	7.600	0.199	1.280
ID280096	280096	80	49.994	12.009	14.797	0	153	153	2	1	-10921639	156.619	160	99	212	3289	29.977	6.350	0.162	1.457
ID280108	280108	81	45.310	22.155	26.528	0	154	154	2	1	-10921639	119.333	118	75	203	2506	31.705	7.600	0.173	1.110
ID280105	280105	80	40.520	13.136	14.134	0	154	154	2	1	-10921639	149.095	141	108	217	3131	30.945	6.288	0.098	0.859
ID280106	280106	82	58.524	10.011	17.280	0	154	154	2	1	-10921639	166.857	170	103	250	3504	35.956	2.000	0.156	1.249
ID280107	280107	83	48.594	19.142	17.192	0	154	154	2	1	-10921639	118.190	113	66	198	2482	35.628	2.000	0.128	0.753
ID280100	280100	83	50.979	18.783	16.063	0	155	155	2	1	-10921639	141.619	141	89	212	2974	30.910	4.800	0.176	1.369
ID280101	280101	None	46.861	0.000	17.000	0	155	155	2	1	-10921639	92.238	96	42	174	1937	36.994	7.600	0.174	0.739
ID280102	280102	82	70.089	9.063	16.585	0	155	155	2	1	-10921639	168.857	174	85	231	3546	40.219	4.800	0.230	1.568
ID280103	280103	None	45.196	6.689	24.557	0	155	155	2	1	-10921639	137.619	151	56	198	2890	36.896	7.600	0.155	1.000
ID280104	280104	81	46.243	20.011	26.622	0	155	155	2	1	-10921639	112.667	108	75	174	2366	30.470	2.000	0.147	0.949
ID280109	280109	None	52.019	15.249	6.234	0	156	156	2	1	-10921639	108.857	108	61	170	2286	29.982	4.800	0.233	1.370
ID280110	280110	80	68.310	12.099	13.164	0	156	156	2	1	-10921639	146.714	146	47	240	3081	47.883	2.000	0.220	1.106
ID280111	280111	83	50.706	19.173	16.915	0	156	156	2	1	-10921639	135.857	136	89	207	2853	29.203	7.600	0.163	1.301
ID280112	280112	84	77.982	11.997	23.478	0	156	156	2	1	-10921639	147.000	132	51	245	3087	56.557	2.000	0.206	0.887
ID280113	280113	None	43.404	15.073	30.278	0	156	156	2	1	-10921639	110.667	99	42	170	2324	40.513	2.000	0.191	0.876
ID280132	280132	81	43.506	19.437	26.374	0	157	157	2	1	-10921639	116.286	118	66	174	2442	31.869	2.000	0.158	0.994
ID280133	280133	85	50.197	7.160	27.263	0	157	157	2	1	-10921639	126.571	122	75	184	2658	31.589	2.000	0.164	1.129
ID280128	280128	80	42.105	12.334	13.464	0	157	157	2	1	-10921639	119.143	103	70	174	2502	32.740	2.000	0.156	0.980
ID280129	280129	82	45.332	9.130	18.015	0	157	157	2	1	-10921639	129.048	132	61	203	2710	34.972	3.200	0.161	1.021
ID280130	280130	86	52.094	6.174	23.010	0	157	157	2	1	-10921639	108.143	108	51	217	2271	44.754	2.000	0.132	0.562
ID280131	280131	84	44.611	12.391	23.004	0	157	157	2	1	-10921639	129.333	132	47	188	2716	39.568	2.000	0.113	0.664
ID280127	280127	None	50.951	27.000	12.000	0	157	157	2	1	-10921639	103.524	89	56	174	2174	37.349	2.000	0.176	0.828
ID280116	280116	86	52.350	7.103	22.159	0	158	158	2	1	-10921639	143.857	141	70	226	3021	40.212	2.000	0.122	0.779
ID280117	280117	84	56.090	12.285	23.461	0	158	158	2	1	-10921639	138.714	136	75	198	2913	36.602	2.000	0.176	1.134
ID280118	280118	81	55.450	19.302	25.266	0	158	158	2	1	-10921639	136.714	132	80	198	2871	29.806	4.800	0.213	1.611
ID280119	280119	85	43.692	6.989	26.124	0	158	158	2	1	-10921639	120.286	113	70	198	2526	38.869	2.000	0.083	0.475
ID280114	280114	80	57.145	12.066	13.686	0	158	158	2	1	-10921639	153.762	151	94	226	3229	36.347	4.800	0.182	1.300
ID280115	280115	82	54.019	8.138	17.950	0	158	158	2	1	-10921639	150.000	146	89	231	3150	34.603	4.800	0.184	1.345
ID280120	280120	80	61.806	12.376	13.306	0	159	159	2	1	-10921639	169.286	165	118	255	3555	38.690	6.282	0.177	1.315
ID280124	280124	86	60.246	7.149	22.939	0	160	160	2	1	-10921639	157.476	151	99	221	3307	32.426	4.800	0.197	1.599
ID280125	280125	None	68.051	11.861	24.698	0	160	160	2	1	-10921639	126.810	118	37	240	2663	54.464	2.000	0.159	0.640
ID280126	280126	None	42.095	0.000	28.000	0	160	160	2	1	-10921639	115.238	114	70	155	2420	27.740	2.000	0.193	1.342
ID280121	280121	None	49.485	27.000	13.000	0	160	160	2	1	-10921639	94.381	88	42	160	1982	35.052	2.000	0.218	0.962
ID280122	280122	80	69.170	12.148	14.019	0	160	160	2	1	-10921639	168.381	174	80	245	3536	46.524	2.000	0.191	1.159
ID280123	280123	82	56.006	8.978	17.554	0	160	160	2	1	-10921639	156.810	146	75	231	3293	52.144	2.000	0.126	0.672
ID280134	280134	None	50.920	23.238	9.471	0	161	161	2	1	-10921639	104.619	99	61	198	2197	32.689	2.000	0.263	1.331
ID280135	280135	None	46.473	15.053	12.613	0	161	161	2	1	-10921639	143.143	136	75	212	3006	32.613	2.000	0.120	0.938
ID280136	280136	82	71.763	9.447	17.433	0	161	161	2	1	-10921639	160.571	151	89	255	3372	49.413	2.000	0.204	1.100
ID280137	280137	86	61.942	7.741	22.731	0	161	161	2	1	-10921639	162.667	160	89	255	3416	43.359	2.000	0.148	0.966
ID280142	280142	None	40.140	11.733	12.772	0	162	162	2	1	-10921639	133.714	136	75	188	2808	29.702	7.600	0.119	0.959
ID280143	280143	None	58.711	0.000	17.000	0	162	162	2	1	-10921639	99.333	89	44	165	2086	36.197	2.000	0.304	1.279
ID280144	280144	82	62.718	9.172	17.217	0	162	162	2	1	-10921639	157.381	170	94	236	3305	40.517	2.000	0.168	1.117
ID280145	280145	86	44.156	6.430	23.154	0	162	162	2	1	-10921639	140.524	141	66	203	2951	40.522	7.600	0.114	0.710
ID280146	280146	None	61.787	11.910	24.950	0	162	162	2	1	-10921639	131.238	127	51	226	2756	48.758	2.000	0.185	0.841
ID280147	280147	None	41.674	20.739	26.634	0	162	162	2	1	-10921639	116.333	108	75	179	2443	31.221	4.800	0.168	1.072
ID280148	280148	82	70.880	9.679	16.792	0	163	163	2	1	-10921639	191.429	188	118	255	4020	39.008	2.000	0.192	1.578
ID280140	280140	87	44.505	14.865	18.222	0	164	164	2	1	-10921639	145.095	136	85	217	3047	34.097	2.000	0.088	0.688
ID280141	280141	None	48.311	5.734	23.481	0	164	164	2	1	-10921639	153.810	151	99	236	3230	33.372	7.600	0.127	1.037
ID280138	280138	88	40.876	11.212	12.759	0	164	164	2	1	-10921639	131.095	127	75	198	2753	34.990	2.000	0.123	0.818
ID280139	280139	82	49.696	9.204	17.847	0	164	164	2	1	-10921639	162.333	165	80	207	3409	31.506	4.800	0.163	1.445
ID280149	280149	None	41.467	15.908	6.341	0	165	165	2	1	-10921639	95.619	89	23	179	2008	32.681	2.000	0.163	0.820
ID280150	280150	88	56.509	11.984	11.539	0	165	165	2	1	-10921639	137.762	132	75	212	2893	40.336	2.000	0.168	0.984
ID280151	280151	None	75.810	27.000	12.000	0	165	165	2	1	-10921639	115.524	106	51	217	2426	45.884	2.000	0.339	1.276
ID280152	280152	None	49.922	20.462	15.803	0	165	165	2	1	-10921639	129.714	127	66	184	2724	33.287	2.000	0.164	1.098
ID280153	280153	82	49.222	9.270	16.894	0	165	165	2	1	-10921639	156.286	165	61	207	3282	38.449	3.200	0.142	1.013
ID280154	280154	87	49.288	15.912	19.085	0	165	165	2	1	-10921639	143.952	146	80	217	3023	40.371	3.200	0.128	0.811
ID280155	280155	None	56.372	12.467	23.096	0	165	165	2	1	-10921639	158.333	151	89	226	3325	43.381	2.000	0.105	0.694
ID280156	280156	None	49.282	16.277	13.764	0	166	166	2	1	-10921639	144.571	136	80	231	3036	40.389	2.000	0.119	0.763
ID280157	280157	82	62.320	8.482	17.948	0	166	166	2	1	-10921639	161.810	155	85	231	3398	44.366	2.000	0.173	1.075
ID280158	280158	87	58.276	16.555	19.830	0	166	166	2	1	-10921639	159.810	165	75	231	3356	40.745	4.800	0.182	1.206
ID280159	280159	None	51.568	6.031	22.973	0	166	166	2	1	-10921639	145.381	155	70	203	3053	40.751	7.600	0.151	0.934
ID280160	280160	None	46.699	27.000	3.000	0	167	167	2	1	-10921639	71.048	75	28	122	1492	30.536	2.000	0.340	1.182
ID280161	280161	88	43.289	13.445	12.430	0	167	167	2	1	-10921639	147.857	146	51	226	3105	42.141	2.000	0.105	0.667
ID280162	280162	82	71.033	9.090	18.145	0	167	167	2	1	-10921639	184.762	179	103	255	3880	43.074	2.000	0.166	1.219
ID280163	280163	89	49.912	19.619	18.411	0	167	167	2	1	-10921639	140.762	141	61	217	2956	43.392	2.000	0.126	0.727
ID280172	280172	None	49.025	12.605	23.582	0	168	168	2	1	-10921639	164.333	165	75	236	3451	44.969	4.800	0.154	0.976
ID280173	280173	None	45.969	23.845	24.448	0	168	168	2	1	-10921639	132.286	132	80	193	2778	28.226	4.800	0.176	1.404
ID280174	280174	None	45.829	0.000	28.000	0	168	168	2	1	-10921639	114.238	118	56	160	2399	28.197	4.800	0.243	1.585
ID280169	280169	88	67.770	13.732	12.725	0	168	168	2	1	-10921639	172.619	160	99	250	3625	42.779	4.800	0.197	1.328
ID280170	280170	89	49.288	17.482	19.219	0	168	168	2	1	-10921639	159.000	170	80	226	3339	39.439	2.000	0.125	0.896
ID280171	280171	90	40.408	6.999	22.820	0	168	168	2	1	-10921639	155.190	151	75	240	3259	45.933	2.000	0.075	0.469
ID280212	280212	90	44.011	8.505	20.550	0	169	169	2	1	-10921639	164.810	160	70	255	3461	50.519	7.600	0.061	0.375
ID280213	280213	89	59.629	18.628	19.733	0	169	169	2	1	-10921639	151.762	155	37	255	3187	50.032	2.000	0.139	0.742
ID280214	280214	None	76.956	19.959	26.078	0	169	169	2	1	-10921639	134.952	118	61	255	2834	50.604	2.000	0.194	0.866
ID280210	280210	88	78.557	12.880	12.042	0	169	169	2	1	-10921639	182.524	193	89	255	3833	49.001	4.800	0.234	1.414
ID280211	280211	None	51.728	27.000	13.000	0	169	169	2	1	-10921639	96.619	99	44	170	2029	36.987	2.000	0.227	0.965
ID280164	280164	88	44.312	12.095	12.674	0	170	170	2	1	-10921639	157.762	155	99	207	3313	28.372	4.800	0.135	1.327
ID280165	280165	None	41.898	14.378	18.021	0	170	170	2	1	-10921639	170.000	174	85	212	3570	29.038	2.000	0.118	1.236
ID280166	280166	89	46.201	19.147	19.084	0	170	170	2	1	-10921639	136.048	136	94	193	2857	27.442	2.000	0.130	1.137
ID280167	280167	90	59.383	6.789	22.234	0	170	170	2	1	-10921639	173.333	174	103	231	3640	36.950	7.600	0.162	1.308
ID280168	280168	None	69.776	10.732	26.327	0	170	170	2	1	-10921639	143.571	127	85	255	3015	53.393	7.600	0.179	0.816
ID280196	280196	90	53.439	6.276	22.916	0	171	171	2	1	-10921639	149.429	160	66	255	3138	44.206	7.600	0.135	0.805
ID280192	280192	None	45.475	27.000	12.000	0	171	171	2	1	-10921639	89.429	89	42	146	1878	31.707	2.000	0.233	1.065
ID280193	280193	88	43.490	12.775	13.603	0	171	171	2	1	-10921639	165.190	160	127	221	3469	26.968	7.600	0.117	1.287
ID280194	280194	91	75.183	9.333	18.947	0	171	171	2	1	-10921639	199.476	207	108	255	4189	42.160	4.800	0.192	1.522
ID280195	280195	89	73.089	18.080	19.247	0	171	171	2	1	-10921639	181.381	170	103	255	3809	44.348	7.600	0.184	1.270
ID280180	280180	None	43.554	24.066	19.290	0	172	172	2	1	-10921639	124.714	118	75	188	2619	34.418	2.000	0.128	0.822
ID280181	280181	89	63.022	18.162	20.055	0	172	172	2	1	-10921639	172.524	170	99	240	3623	34.237	2.000	0.182	1.550
ID280182	280182	90	56.894	7.482	20.494	0	172	172	2	1	-10921639	171.095	165	80	240	3593	48.026	7.600	0.144	0.894
ID280183	280183	None	40.604	11.419	27.117	0	172	172	2	1	-10921639	119.810	118	70	193	2516	32.663	7.600	0.100	0.668
ID280176	280176	None	42.306	22.219	11.690	0	172	172	2	1	-10921639	116.857	118	61	174	2454	32.583	2.000	0.138	0.872
ID280177	280177	88	44.975	11.409	14.398	0	172	172	2	1	-10921639	146.571	136	89	245	3078	43.930	2.000	0.089	0.545
ID280178	280178	None	45.710	0.552	17.103	0	172	172	2	1	-10921639	126.905	127	70	203	2665	38.862	6.027	0.195	1.065
ID280179	280179	91	66.222	10.724	17.601	0	172	172	2	1	-10921639	181.333	179	113	255	3808	50.406	2.000	0.122	0.781
ID280175	280175	92	55.325	16.331	7.211	0	172	172	2	1	-10921639	104.286	103	51	184	2190	40.371	2.000	0.212	0.902
ID280184	280184	None	42.068	0.000	28.000	0	172	172	2	1	-10921639	114.381	108	65	188	2402	31.688	2.000	0.141	0.892
ID280188	280188	90	65.505	6.957	21.036	0	173	173	2	1	-10921639	171.381	174	85	255	3599	52.469	2.000	0.143	0.817
ID280189	280189	93	71.894	13.836	22.489	0	173	173	2	1	-10921639	176.333	170	118	255	3703	41.732	2.000	0.188	1.335
ID280190	280190	None	72.822	7.851	27.025	0	173	173	2	1	-10921639	162.810	165	75	240	3419	51.230	2.000	0.217	1.135
ID280191	280191	None	44.802	22.000	31.000	0	173	173	2	1	-10921639	96.000	103	23	155	2016	37.987	2.000	0.213	0.888
ID280185	280185	92	65.974	15.910	6.578	0	173	173	2	1	-10921639	111.762	103	61	193	2347	37.442	2.000	0.288	1.333
ID280186	280186	88	72.561	11.448	14.872	0	173	173	2	1	-10921639	164.286	165	99	255	3450	47.452	2.000	0.191	1.111
ID280187	280187	89	60.162	18.800	19.261	0	173	173	2	1	-10921639	166.810	170	99	240	3503	39.824	2.000	0.165	1.188
ID280205	280205	94	42.865	27.000	12.000	0	174	174	2	1	-10921639	106.905	103	61	170	2245	27.714	3.200	0.199	1.280
ID280206	280206	95	61.642	8.324	17.673	0	174	174	2	1	-10921639	201.571	217	108	255	4233	44.221	2.000	0.141	1.126
ID280207	280207	90	56.946	6.434	22.799	0	174	174	2	1	-10921639	154.952	170	56	255	3254	48.963	2.000	0.136	0.756
ID280208	280208	93	43.714	12.881	22.837	0	174	174	2	1	-10921639	148.857	146	80	226	3126	35.622	2.000	0.109	0.819
ID280209	280209	None	41.709	5.000	31.000	0	174	174	2	1	-10921639	112.190	113	57	174	2356	35.390	7.600	0.134	0.751
ID280197	280197	94	43.857	27.000	12.000	0	175	175	2	1	-10921639	105.429	96	65	184	2214	38.898	3.200	0.158	0.741
ID280198	280198	88	64.930	11.741	13.995	0	175	175	2	1	-10921639	166.476	155	89	255	3496	47.087	2.000	0.121	0.764
ID280199	280199	95	51.192	6.984	19.300	0	175	175	2	1	-10921639	187.762	188	127	255	3943	34.010	4.800	0.142	1.371
ID280204	280204	None	48.698	21.000	31.000	0	175	175	2	1	-10921639	123.143	118	70	188	2586	35.777	3.200	0.223	1.256
ID280200	280200	89	62.240	18.322	18.637	0	175	175	2	1	-10921639	159.952	151	85	236	3359	46.440	2.000	0.172	1.012
ID280201	280201	93	71.475	13.702	22.522	0	175	175	2	1	-10921639	182.238	184	89	255	3827	53.716	2.000	0.183	1.050
ID280202	280202	96	48.442	12.019	27.180	0	175	175	2	1	-10921639	113.476	99	61	245	2383	47.097	2.000	0.039	0.182
ID280203	280203	None	46.583	7.228	27.705	0	175	175	2	1	-10921639	126.524	132	70	188	2657	37.503	2.000	0.146	0.858
ID280215	280215	None	58.697	15.722	7.019	0	176	176	2	1	-10921639	113.048	103	56	212	2374	37.800	2.000	0.217	1.067
ID280220	280220	90	41.839	6.725	23.252	0	176	176	2	1	-10921639	148.857	151	99	221	3126	33.347	2.000	0.085	0.702
ID280221	280221	96	57.987	12.559	26.918	0	176	176	2	1	-10921639	135.810	132	56	226	2852	49.433	2.000	0.135	0.652
ID280216	280216	94	41.779	27.000	12.000	0	176	176	2	1	-10921639	99.381	94	62	155	2087	27.213	2.000	0.218	1.307
ID280217	280217	88	56.140	11.149	16.399	0	176	176	2	1	-10921639	194.810	198	118	255	4091	41.766	4.800	0.148	1.205
ID280218	280218	89	49.834	19.602	18.518	0	176	176	2	1	-10921639	144.619	141	80	236	3037	40.622	6.330	0.172	1.044
ID280219	280219	93	61.341	13.832	21.725	0	176	176	2	1	-10921639	160.143	165	80	255	3363	49.415	2.000	0.138	0.785
ID280228	280228	93	69.767	13.240	23.189	0	177	177	2	1	-10921639	183.857	174	118	255	3861	41.576	2.000	0.169	1.276
ID280229	280229	None	51.431	6.002	27.516	0	177	177	2	1	-10921639	139.190	146	75	198	2923	39.232	2.000	0.186	1.115
ID280224	280224	120	40.154	11.814	12.629	0	177	177	2	1	-10921639	151.524	141	94	221	3182	40.989	2.000	0.101	0.677
ID280225	280225	94	45.444	27.000	13.000	0	177	177	2	1	-10921639	85.571	80	51	151	1797	27.263	2.000	0.255	1.276
ID280226	280226	95	59.423	8.646	19.190	0	177	177	2	1	-10921639	204.524	203	99	255	4295	48.577	7.600	0.121	0.909
ID280227	280227	90	60.107	6.471	22.087	0	177	177	2	1	-10921639	175.429	179	103	255	3684	49.375	2.000	0.138	0.863
ID280222	280222	None	49.525	19.000	0.000	0	177	177	2	1	-10921639	91.190	94	39	146	1915	28.404	2.000	0.305	1.499
ID280223	280223	None	44.610	23.966	6.733	0	177	177	2	1	-10921639	87.905	80	37	160	1846	34.240	2.000	0.168	0.740
ID280230	280230	94	61.292	27.000	13.000	0	178	178	2	1	-10921639	128.048	127	47	207	2689	44.651	2.000	0.235	1.092
ID280231	280231	120	57.184	11.922	15.172	0	178	178	2	1	-10921639	184.333	179	103	255	3871	42.514	6.075	0.122	0.942
ID280232	280232	95	64.746	9.134	19.062	0	178	178	2	1	-10921639	219.190	245	127	255	4603	43.527	4.800	0.170	1.460
ID280233	280233	93	78.646	13.849	22.608	0	178	178	2	1	-10921639	170.714	165	70	255	3585	60.615	2.000	0.216	1.000
ID280252	280252	90	41.367	6.013	23.188	0	179	179	2	1	-10921639	132.095	141	37	226	2774	41.534	2.000	0.101	0.584
ID280247	280247	99	42.408	17.456	7.920	0	179	179	2	1	-10921639	117.143	127	47	174	2460	36.269	4.800	0.194	1.049
ID280248	280248	100	57.301	10.605	18.047	0	179	179	2	1	-10921639	214.810	221	132	255	4511	38.777	7.600	0.133	1.301
ID280249	280249	101	42.990	20.523	17.687	0	179	179	2	1	-10921639	126.571	122	66	179	2658	32.012	2.000	0.156	1.068
ID280250	280250	95	55.680	9.285	19.176	0	179	179	2	1	-10921639	209.619	217	136	255	4402	34.699	4.800	0.161	1.679
ID280251	280251	93	70.692	13.834	22.348	0	179	179	2	1	-10921639	179.190	179	94	255	3763	46.440	7.600	0.169	1.118
ID280244	280244	93	64.094	14.500	22.551	0	180	180	2	1	-10921639	146.143	132	85	255	3069	44.636	2.000	0.185	1.024
ID280245	280245	None	47.470	11.644	27.245	0	180	180	2	1	-10921639	133.190	132	56	179	2797	33.692	3.200	0.163	1.109
ID280246	280246	None	54.181	19.000	31.000	0	180	180	2	1	-10921639	130.476	122	85	198	2740	32.575	4.800	0.251	1.607
ID280240	280240	99	40.368	17.086	6.983	0	180	180	2	1	-10921639	105.381	108	61	160	2213	26.468	2.000	0.190	1.273
ID280241	280241	101	56.977	20.467	16.362	0	180	180	2	1	-10921639	163.143	165	108	226	3426	33.328	4.800	0.168	1.408
ID280242	280242	100	46.316	10.112	17.321	0	180	180	2	1	-10921639	189.143	184	146	250	3972	26.719	4.800	0.105	1.344
ID280243	280243	90	43.879	6.788	22.693	0	180	180	2	1	-10921639	152.238	151	99	203	3197	30.219	4.800	0.153	1.335
ID280239	280239	None	41.165	6.984	3.200	0	180	180	2	1	-10921639	106.000	99	70	170	2226	25.018	2.000	0.178	1.280
ID280256	280256	100	60.590	10.575	17.006	0	181	181	2	1	-10921639	185.762	193	118	240	3901	37.514	7.600	0.156	1.335
ID280257	280257	101	49.837	19.553	16.997	0	181	181	2	1	-10921639	124.714	118	51	207	2619	48.389	7.600	0.125	0.571
ID280258	280258	90	51.674	8.607	20.614	0	181	181	2	1	-10921639	152.952	151	51	255	3212	60.336	2.000	0.062	0.298
ID280259	280259	93	67.502	14.149	22.219	0	181	181	2	1	-10921639	149.810	151	89	255	3146	44.867	2.000	0.184	1.038
ID280253	280253	None	43.254	13.000	0.000	0	181	181	2	1	-10921639	81.571	70	51	127	1713	25.129	7.600	0.298	1.489
ID280254	280254	None	41.686	23.000	0.000	0	181	181	2	1	-10921639	102.143	94	70	136	2145	20.934	4.800	0.242	1.904
ID280255	280255	None	41.772	16.204	13.739	0	181	181	2	1	-10921639	135.381	136	85	212	2843	32.722	2.000	0.091	0.690
ID280236	280236	None	45.542	22.928	23.350	0	182	182	2	1	-10921639	105.857	99	56	212	2223	36.205	7.600	0.131	0.679
ID280237	280237	102	53.944	11.635	27.804	0	182	182	2	1	-10921639	102.143	89	47	198	2145	42.587	2.000	0.190	0.767
ID280238	280238	None	55.634	17.000	31.000	0	182	182	2	1	-10921639	112.762	110	56	217	2368	44.112	4.800	0.325	1.253
ID280234	280234	99	51.445	17.158	7.012	0	182	182	2	1	-10921639	123.048	132	66	170	2584	29.374	4.800	0.250	1.676
ID280235	280235	93	56.341	14.137	22.352	0	182	182	2	1	-10921639	148.619	141	75	245	3121	43.040	7.600	0.135	0.820
ID280276	280276	None	46.693	3.204	3.908	0	183	183	2	1	-10921639	113.381	118	80	151	2381	23.185	4.800	0.219	1.754
ID280277	280277	99	58.786	16.647	6.497	0	183	183	2	1	-10921639	120.000	113	70	184	2520	36.839	2.000	0.220	1.176
ID280278	280278	103	40.642	16.180	12.951	0	183	183	2	1	-10921639	131.095	132	89	179	2753	26.818	2.000	0.134	1.156
ID280279	280279	104	41.183	17.987	19.149	0	183	183	2	1	-10921639	142.143	151	80	193	2985	32.153	2.000	0.122	0.960
ID280280	280280	90	57.290	8.390	20.780	0	183	183	2	1	-10921639	182.857	184	113	255	3840	40.894	3.200	0.149	1.158
ID280281	280281	102	61.200	12.294	27.737	0	183	183	2	1	-10921639	112.524	108	51	198	2363	46.584	2.000	0.210	0.839
ID280272	280272	104	58.691	19.139	19.253	0	184	184	2	1	-10921639	126.190	127	37	217	2650	47.680	2.000	0.209	0.917
ID280273	280273	90	79.164	7.980	20.504	0	184	184	2	1	-10921639	197.524	198	122	255	4148	48.205	4.800	0.208	1.409
ID280274	280274	93	78.087	14.218	22.130	0	184	184	2	1	-10921639	172.476	165	99	255	3622	46.636	2.000	0.185	1.155
ID280275	280275	102	96.561	10.932	27.409	0	184	184	2	1	-10921639	166.000	155	89	250	3486	49.227	2.000	0.315	1.617
ID280269	280269	99	48.262	16.443	6.219	0	184	184	2	1	-10921639	99.333	99	37	165	2086	36.579	2.000	0.212	0.949
ID280270	280270	105	52.725	10.486	13.543	0	184	184	2	1	-10921639	162.286	155	99	226	3408	34.609	7.600	0.165	1.328
ID280271	280271	103	41.458	16.058	13.282	0	184	184	2	1	-10921639	113.762	113	61	174	2389	34.023	2.000	0.126	0.748
ID280260	280260	None	43.297	3.208	5.844	0	185	185	2	1	-10921639	106.143	103	70	151	2229	22.900	4.800	0.219	1.667
ID280261	280261	99	40.168	16.559	6.727	0	185	185	2	1	-10921639	105.952	108	42	184	2225	30.939	2.000	0.172	1.005
ID280262	280262	None	43.375	27.000	8.000	0	185	185	2	1	-10921639	118.762	108	57	170	2494	40.221	6.351	0.189	0.940
ID280263	280263	105	43.836	10.966	13.097	0	185	185	2	1	-10921639	147.095	132	89	236	3089	36.558	2.000	0.057	0.437
ID280268	280268	102	66.911	11.522	27.485	0	185	185	2	1	-10921639	140.095	132	51	231	2942	55.093	2.000	0.167	0.728
ID280264	280264	104	59.843	18.584	19.517	0	185	185	2	1	-10921639	140.762	141	66	231	2956	49.844	2.000	0.186	0.884
ID280265	280265	90	80.170	7.845	19.957	0	185	185	2	1	-10921639	190.714	198	118	255	4005	48.796	2.000	0.180	1.190
ID280266	280266	93	51.620	13.533	22.057	0	185	185	2	1	-10921639	182.143	179	113	255	3825	41.228	7.600	0.141	1.089
ID280267	280267	None	48.600	24.602	23.562	0	185	185	2	1	-10921639	110.333	113	42	212	2317	46.527	2.000	0.148	0.610
ID280292	280292	106	44.954	11.957	17.392	0	186	186	2	1	-10921639	189.000	179	118	255	3969	42.908	7.600	0.095	0.763
ID280293	280293	90	58.239	8.778	20.112	0	186	186	2	1	-10921639	211.810	207	165	255	4448	31.781	7.600	0.124	1.472
ID280294	280294	104	46.497	18.616	19.867	0	186	186	2	1	-10921639	139.429	146	47	217	2928	43.437	4.800	0.139	0.781
ID280295	280295	None	51.376	6.137	23.185	0	186	186	2	1	-10921639	160.048	174	85	255	3361	43.131	7.600	0.099	0.669
ID280290	280290	99	40.750	16.737	6.822	0	186	186	2	1	-10921639	93.762	89	28	132	1969	26.905	2.000	0.185	1.088
ID280291	280291	105	46.914	11.273	11.750	0	186	186	2	1	-10921639	129.667	136	56	184	2723	35.682	2.000	0.153	0.965
ID280296	280296	102	59.717	10.413	27.995	0	186	186	2	1	-10921639	144.333	151	80	212	3031	42.528	3.200	0.190	1.085
ID280288	280288	None	43.118	13.191	22.854	0	187	187	2	1	-10921639	164.571	155	94	221	3456	36.375	2.000	0.096	0.789
ID280289	280289	102	47.795	12.160	27.245	0	187	187	2	1	-10921639	131.476	127	70	226	2761	37.196	2.000	0.119	0.754
ID280284	280284	107	49.904	27.000	12.000	0	187	187	2	1	-10921639	89.190	79	37	155	1873	35.343	2.000	0.227	0.934
ID280285	280285	106	42.776	12.706	17.149	0	187	187	2	1	-10921639	156.619	160	70	236	3289	46.647	2.000	0.078	0.487
ID280286	280286	104	53.739	19.749	17.230	0	187	187	2	1	-10921639	136.238	136	75	207	2861	38.113	2.000	0.177	1.077
ID280287	280287	90	62.533	7.410	18.200	0	187	187	2	1	-10921639	177.048	174	70	255	3718	57.639	2.000	0.130	0.707
ID280282	280282	99	66.880	16.115	6.198	0	187	187	2	1	-10921639	100.381	103	42	174	2108	40.553	2.000	0.316	1.190
ID280283	280283	105	47.667	11.300	11.103	0	187	187	2	1	-10921639	119.381	118	51	198	2507	40.374	6.289	0.214	1.042
ID280300	280300	None	43.061	27.000	17.000	0	188	188	2	1	-10921639	99.762	89	56	179	2095	32.625	7.600	0.170	0.887
ID280301	280301	90	71.354	8.006	18.423	0	188	188	2	1	-10921639	219.857	245	136	255	4617	43.226	4.800	0.192	1.640
ID280302	280302	102	49.340	11.161	25.371	0	188	188	2	1	-10921639	184.857	193	127	255	3882	36.450	7.600	0.138	1.228
ID280297	280297	None	69.405	20.000	0.000	0	188	188	2	1	-10921639	93.143	85	23	184	1956	42.278	3.200	0.366	1.182
ID280298	280298	107	52.363	27.000	12.000	0	188	188	2	1	-10921639	95.524	85	62	160	2006	28.719	2.000	0.275	1.435
ID280299	280299	104	62.037	19.916	17.434	0	188	188	2	1	-10921639	129.095	113	47	221	2711	49.236	2.000	0.182	0.809
ID280310	280310	99	47.669	16.514	6.499	0	189	189	2	1	-10921639	82.810	80	9	170	1739	44.310	2.000	0.231	0.701
ID280311	280311	90	49.945	10.225	16.916	0	189	189	2	1	-10921639	179.048	184	122	255	3760	34.956	6.347	0.120	1.099
ID280312	280312	None	58.903	16.443	23.544	0	189	189	2	1	-10921639	151.476	160	70	236	3181	56.190	3.200	0.113	0.549
ID280313	280313	102	46.121	10.966	24.227	0	189	189	2	1	-10921639	162.619	160	94	255	3415	40.193	7.600	0.080	0.596
ID280314	280314	None	44.840	11.875	26.750	0	189	189	2	1	-10921639	136.524	127	61	226	2867	43.915	2.000	0.138	0.753
ID280320	280320	109	48.557	7.109	19.141	0	190	190	2	1	-10921639	163.524	155	103	231	3434	34.483	7.600	0.099	0.853
ID280321	280321	None	41.591	17.162	28.245	0	190	190	2	1	-10921639	109.952	113	33	198	2309	40.188	2.000	0.092	0.459
ID280316	280316	111	41.916	11.002	8.290	0	190	190	2	1	-10921639	112.429	118	75	165	2361	29.308	2.000	0.158	1.047
ID280317	280317	None	45.200	27.000	12.000	0	190	190	2	1	-10921639	90.905	85	51	160	1909	27.813	2.000	0.229	1.218
ID280318	280318	90	53.488	10.512	16.424	0	190	190	2	1	-10921639	177.667	174	113	255	3731	34.617	4.800	0.185	1.604
ID280319	280319	104	71.361	20.115	18.024	0	190	190	2	1	-10921639	145.048	151	80	231	3046	41.453	2.000	0.231	1.315
ID280315	280315	99	41.068	16.435	6.582	0	190	190	2	1	-10921639	99.857	89	61	165	2097	30.550	2.000	0.167	0.934
ID280308	280308	108	48.857	12.981	22.686	0	191	191	2	1	-10921639	175.667	184	99	236	3689	40.179	3.200	0.130	1.009
ID280309	280309	None	43.169	11.000	31.000	0	191	191	2	1	-10921639	92.857	89	37	198	1950	35.808	2.000	0.170	0.754
ID280304	280304	111	41.209	11.229	8.900	0	191	191	2	1	-10921639	114.714	113	47	203	2409	40.464	2.000	0.148	0.731
ID280305	280305	109	59.139	7.549	18.017	0	191	191	2	1	-10921639	167.810	184	80	250	3524	43.693	2.000	0.156	1.037
ID280306	280306	104	53.470	20.003	18.058	0	191	191	2	1	-10921639	128.095	132	66	217	2690	35.735	2.000	0.161	0.993
ID280307	280307	110	47.217	6.548	23.338	0	191	191	2	1	-10921639	160.524	165	89	217	3371	32.911	2.000	0.108	0.953
ID280303	280303	99	70.444	16.194	6.795	0	191	191	2	1	-10921639	132.905	127	70	231	2791	39.809	2.000	0.229	1.244
ID280350	280350	99	46.824	16.125	6.722	0	192	192	2	1	-10921639	98.952	94	56	174	2078	31.985	2.000	0.161	0.858
ID280351	280351	113	41.471	27.000	12.000	0	192	192	2	1	-10921639	96.524	108	57	136	2027	26.530	3.200	0.251	1.460
ID280352	280352	109	42.183	7.290	18.890	0	192	192	2	1	-10921639	157.810	146	94	231	3314	36.808	2.000	0.090	0.707
ID280353	280353	108	56.521	12.507	22.357	0	192	192	2	1	-10921639	157.048	165	66	250	3298	51.003	2.000	0.144	0.777
ID280354	280354	110	48.341	6.459	22.850	0	192	192	2	1	-10921639	143.905	141	70	245	3022	47.457	2.000	0.088	0.492
ID280355	280355	112	67.272	12.087	27.140	0	192	192	2	1	-10921639	136.667	127	70	250	2870	47.503	2.000	0.160	0.795
ID280324	280324	109	45.545	9.476	17.186	0	193	193	2	1	-10921639	170.857	160	132	255	3588	37.071	6.316	0.139	1.122
ID280325	280325	108	47.042	13.322	20.676	0	193	193	2	1	-10921639	155.000	160	75	240	3255	44.435	2.000	0.099	0.631
ID280326	280326	110	45.312	5.725	22.515	0	193	193	2	1	-10921639	121.000	118	66	193	2541	43.271	2.000	0.088	0.454
ID280327	280327	None	45.380	8.291	26.605	0	193	193	2	1	-10921639	134.524	127	66	226	2825	39.549	2.000	0.136	0.814
ID280322	280322	99	44.977	15.506	6.662	0	193	193	2	1	-10921639	112.571	108	51	198	2364	37.179	2.000	0.131	0.702
ID280323	280323	113	53.328	27.000	13.000	0	193	193	2	1	-10921639	105.952	101	57	179	2225	39.123	3.200	0.228	1.007
ID280328	280328	112	57.443	12.084	27.527	0	193	193	2	1	-10921639	133.667	136	47	212	2807	45.138	2.000	0.168	0.852
ID280340	280340	108	45.649	13.003	22.083	0	194	194	2	1	-10921639	146.762	146	56	231	3082	43.929	2.000	0.093	0.568
ID280341	280341	None	42.070	27.000	24.000	0	194	194	2	1	-10921639	114.333	103	88	174	2401	26.077	4.800	0.192	1.412
ID280342	280342	112	54.678	11.857	27.118	0	194	194	2	1	-10921639	136.524	141	61	217	2867	46.920	3.200	0.134	0.688
ID280336	280336	None	63.388	20.000	0.000	0	194	194	2	1	-10921639	74.048	70	35	179	1555	41.286	2.000	0.362	0.953
ID280337	280337	113	48.607	27.000	12.000	0	194	194	2	1	-10921639	86.048	88	33	146	1807	33.589	2.000	0.236	0.978
ID280338	280338	114	41.408	10.957	14.187	0	194	194	2	1	-10921639	143.905	136	85	236	3022	37.523	6.426	0.068	0.487
ID280339	280339	109	65.263	8.007	19.021	0	194	194	2	1	-10921639	174.048	174	66	255	3655	43.835	4.800	0.168	1.142
ID280343	280343	None	69.012	16.644	6.921	0	195	195	2	1	-10921639	125.429	132	56	203	2634	42.923	2.000	0.271	1.248
ID280348	280348	108	60.186	12.898	21.708	0	195	195	2	1	-10921639	161.143	165	94	255	3384	49.292	2.000	0.117	0.686
ID280349	280349	None	55.657	8.275	27.358	0	195	195	2	1	-10921639	180.095	179	122	236	3782	32.907	4.800	0.171	1.601
ID280344	280344	113	41.248	27.000	12.000	0	195	195	2	1	-10921639	74.238	70	23	127	1559	31.903	2.000	0.252	0.936
ID280345	280345	114	51.804	12.358	12.613	0	195	195	2	1	-10921639	144.476	146	70	212	3034	40.236	2.000	0.151	0.941
ID280346	280346	109	90.473	7.302	18.901	0	195	195	2	1	-10921639	193.095	193	94	255	4055	56.024	2.000	0.227	1.277
ID280347	280347	None	47.109	17.672	20.889	0	195	195	2	1	-10921639	146.905	151	66	203	3085	41.650	3.200	0.135	0.841
ID280356	280356	114	68.574	12.092	12.197	0	196	196	2	1	-10921639	163.524	160	103	240	3434	44.381	4.800	0.196	1.206
ID280357	280357	115	44.530	17.026	13.242	0	196	196	2	1	-10921639	140.762	136	75	207	2956	34.212	2.000	0.123	0.902
ID280358	280358	113	60.329	27.000	13.000	0	196	196	2	1	-10921639	105.095	94	44	160	2207	39.835	3.200	0.262	1.096
ID280359	280359	116	68.280	19.534	17.499	0	196	196	2	1	-10921639	145.333	165	66	240	3052	54.878	2.000	0.215	0.936
ID280360	280360	109	85.932	7.969	18.572	0	196	196	2	1	-10921639	213.048	231	136	255	4474	42.565	4.800	0.231	1.881
ID280361	280361	108	60.846	13.903	21.958	0	196	196	2	1	-10921639	174.714	179	122	255	3669	35.842	4.800	0.185	1.524
ID280332	280332	109	64.513	7.701	18.796	0	197	197	2	1	-10921639	212.429	217	160	255	4461	35.587	2.000	0.146	1.522
ID280333	280333	116	52.782	18.416	18.951	0	197	197	2	1	-10921639	166.762	165	75	245	3502	46.626	2.000	0.111	0.716
ID280334	280334	108	56.177	16.667	21.467	0	197	197	2	1	-10921639	176.381	174	85	245	3704	45.277	4.800	0.152	1.025
ID280335	280335	None	46.326	11.441	27.128	0	197	197	2	1	-10921639	157.905	155	108	212	3316	29.528	6.339	0.154	1.427
ID280329	280329	115	40.290	17.814	13.848	0	197	197	2	1	-10921639	133.571	132	56	193	2805	34.263	2.000	0.100	0.711
ID280330	280330	117	60.669	11.045	16.013	0	197	197	2	1	-10921639	196.286	198	136	255	4122	39.725	2.000	0.123	1.081
ID280331	280331	None	53.359	27.000	18.000	0	197	197	2	1	-10921639	114.286	108	65	198	2400	34.347	2.000	0.202	1.118
ID280364	280364	115	44.139	19.829	15.881	0	198	198	2	1	-10921639	143.238	141	56	207	3008	37.778	7.600	0.160	1.044
ID280365	280365	109	55.647	7.603	19.451	0	198	198	2	1	-10921639	213.524	221	89	255	4484	41.718	4.800	0.142	1.271
ID280366	280366	108	49.144	14.865	20.582	0	198	198	2	1	-10921639	194.857	207	122	245	4092	34.998	4.800	0.164	1.567
ID280367	280367	None	43.870	7.301	26.755	0	198	198	2	1	-10921639	144.619	151	80	217	3037	38.617	2.000	0.128	0.850
ID280362	280362	None	42.444	12.710	10.130	0	198	198	2	1	-10921639	133.810	132	70	193	2810	32.442	2.000	0.167	1.180
ID280363	280363	117	49.868	10.357	15.455	0	198	198	2	1	-10921639	181.238	174	85	255	3806	50.399	2.000	0.093	0.613
ID280372	280372	None	46.555	12.352	27.922	0	199	199	2	1	-10921639	150.381	146	113	217	3158	33.350	2.000	0.108	0.882
ID280368	280368	None	43.884	9.000	0.000	0	199	199	2	1	-10921639	127.000	127	80	174	2667	27.043	6.422	0.190	1.498
ID280369	280369	117	54.259	11.577	15.549	0	199	199	2	1	-10921639	183.524	179	146	255	3854	33.021	7.600	0.118	1.169
ID280370	280370	109	46.356	7.885	20.781	0	199	199	2	1	-10921639	178.286	174	136	255	3744	30.193	4.800	0.116	1.228
ID280371	280371	108	79.312	16.131	20.995	0	199	199	2	1	-10921639	197.571	198	108	255	4149	43.880	2.000	0.196	1.476
ID280373	280373	118	58.594	15.736	6.549	0	200	200	2	1	-10921639	120.429	122	47	207	2529	43.487	2.000	0.163	0.778
ID280374	280374	109	40.254	7.343	18.859	0	200	200	2	1	-10921639	175.762	179	118	221	3691	27.468	4.800	0.107	1.241
ID280375	280375	108	70.145	17.851	20.475	0	200	200	2	1	-10921639	174.952	174	94	255	3674	46.920	4.800	0.209	1.291
ID280376	280376	180	40.262	13.172	21.796	0	200	200	2	1	-10921639	176.048	165	108	255	3697	36.328	2.000	0.094	0.830
ID280396	280396	119	43.357	19.130	24.898	0	201	201	2	1	-10921639	123.476	132	56	170	2593	34.036	7.600	0.169	1.048
ID280391	280391	118	51.467	16.034	7.099	0	201	201	2	1	-10921639	125.190	118	89	226	2629	32.884	2.000	0.165	1.076
ID280392	280392	None	41.021	13.157	13.778	0	201	201	2	1	-10921639	122.095	118	75	193	2564	29.346	2.000	0.140	1.022
ID280393	280393	None	40.318	21.369	16.926	0	201	201	2	1	-10921639	102.381	103	47	160	2150	31.189	2.000	0.128	0.744
ID280394	280394	109	51.114	9.994	18.009	0	201	201	2	1	-10921639	153.333	165	80	221	3220	39.205	7.600	0.131	0.905
ID280395	280395	180	49.282	12.960	19.932	0	201	201	2	1	-10921639	161.048	165	56	240	3382	40.966	2.000	0.110	0.778
ID280388	280388	119	52.152	21.057	26.037	0	202	202	2	1	-10921639	127.000	127	70	174	2667	30.565	7.600	0.208	1.430
ID280386	280386	118	54.280	15.982	6.493	0	202	202	2	1	-10921639	119.333	113	61	226	2506	44.826	2.000	0.173	0.785
ID280387	280387	None	61.065	4.767	25.918	0	202	202	2	1	-10921639	159.190	151	103	231	3343	33.191	4.800	0.195	1.564
ID280380	280380	None	42.430	14.642	21.924	0	203	203	2	1	-10921639	130.143	132	51	217	2733	36.564	7.600	0.102	0.660
ID280377	280377	118	40.592	15.956	6.683	0	203	203	2	1	-10921639	110.333	113	61	160	2317	29.016	2.000	0.173	1.122
ID280378	280378	None	51.169	18.734	13.837	0	203	203	2	1	-10921639	131.905	127	75	179	2770	28.402	4.800	0.220	1.673
ID280379	280379	109	51.391	9.239	17.825	0	203	203	2	1	-10921639	140.476	132	80	212	2950	34.305	2.000	0.148	1.054
ID280412	280412	None	41.237	23.348	26.932	0	204	204	2	1	-10921639	125.667	127	66	198	2639	35.924	6.289	0.173	1.031
ID280407	280407	118	61.916	15.792	6.841	0	204	204	2	1	-10921639	118.000	113	66	188	2478	35.898	2.000	0.237	1.261
ID280408	280408	None	46.760	24.003	6.936	0	204	204	2	1	-10921639	107.429	118	33	160	2256	31.067	3.200	0.198	1.142
ID280409	280409	121	44.340	27.000	12.000	0	204	204	2	1	-10921639	89.381	80	39	165	1877	37.737	2.000	0.153	0.630
ID280410	280410	109	41.892	11.050	18.584	0	204	204	2	1	-10921639	169.619	174	99	221	3562	28.013	7.600	0.137	1.455
ID280411	280411	119	54.818	20.470	25.739	0	204	204	2	1	-10921639	131.952	118	66	198	2771	40.852	2.000	0.152	0.853
ID280381	280381	118	64.658	16.175	6.371	0	205	205	2	1	-10921639	136.000	136	85	226	2856	37.597	4.800	0.225	1.328
ID280382	280382	121	56.094	27.000	12.000	0	205	205	2	1	-10921639	102.952	103	42	193	2162	42.065	2.000	0.222	0.890
ID280383	280383	None	43.297	25.285	19.449	0	205	205	2	1	-10921639	106.762	118	37	179	2242	40.652	2.000	0.119	0.558
ID280384	280384	122	45.211	6.491	23.080	0	205	205	2	1	-10921639	118.952	113	56	193	2498	39.254	2.000	0.142	0.751
ID280385	280385	119	55.037	20.850	26.162	0	205	205	2	1	-10921639	113.429	99	75	221	2382	36.693	2.000	0.164	0.869
ID280397	280397	None	50.074	20.000	0.000	0	206	206	2	1	-10921639	90.381	94	48	146	1898	31.905	6.339	0.308	1.336
ID280398	280398	118	46.827	15.872	6.846	0	206	206	2	1	-10921639	112.619	113	28	174	2365	35.666	6.008	0.179	0.960
ID280399	280399	123	57.822	6.075	17.678	0	206	206	2	1	-10921639	135.476	122	85	231	2845	42.578	2.000	0.145	0.804
ID280400	280400	122	49.971	6.337	22.490	0	206	206	2	1	-10921639	101.286	89	23	217	2127	48.359	2.000	0.095	0.363
ID280401	280401	None	43.574	12.889	22.515	0	206	206	2	1	-10921639	121.143	122	61	179	2544	35.684	2.000	0.118	0.716
ID280402	280402	None	51.457	11.188	28.083	0	206	206	2	1	-10921639	114.952	103	51	184	2414	36.459	2.000	0.149	0.819
ID280404	280404	118	58.402	16.317	6.900	0	207	207	2	1	-10921639	108.143	108	42	193	2271	41.429	7.600	0.215	0.925
ID280405	280405	None	40.870	23.455	9.856	0	207	207	2	1	-10921639	105.571	103	56	179	2217	32.706	2.000	0.116	0.669
ID280406	280406	123	46.915	7.240	18.252	0	207	207	2	1	-10921639	153.619	151	99	217	3226	35.864	2.000	0.120	0.915
ID280403	280403	None	42.130	13.000	0.000	0	207	207	2	1	-10921639	97.476	99	42	165	2047	29.622	2.000	0.228	1.224
ID280389	280389	118	49.258	16.896	6.481	0	208	208	2	1	-10921639	114.952	118	47	203	2414	39.042	3.200	0.207	1.009
ID280390	280390	124	69.617	18.909	13.716	0	208	208	2	1	-10921639	135.524	136	56	221	2846	41.940	2.000	0.239	1.246
ID280413	280413	118	50.628	16.096	6.402	0	209	209	2	1	-10921639	119.619	118	66	203	2512	33.182	2.000	0.192	1.161
ID280414	280414	124	60.973	17.983	13.263	0	209	209	2	1	-10921639	116.762	122	56	198	2452	43.643	2.000	0.243	1.047
ID280415	280415	None	62.625	24.000	0.000	0	210	210	2	1	-10921639	130.000	132	51	203	2730	38.901	3.200	0.238	1.285
ID280416	280416	118	69.059	16.633	6.779	0	210	210	2	1	-10921639	118.286	108	47	217	2484	43.730	2.000	0.268	1.143
ID280417	280417	124	51.722	19.860	14.852	0	210	210	2	1	-10921639	138.714	141	89	188	2913	25.046	7.600	0.239	2.135
ID280418	280418	125	66.557	12.721	15.650	0	210	210	2	1	-10921639	129.952	118	61	255	2729	50.729	2.000	0.183	0.792
ID280420	280420	118	75.100	16.276	7.273	0	211	211	2	1	-10921639	133.000	136	70	212	2793	39.229	4.800	0.309	1.602
ID280421	280421	125	56.997	12.644	16.175	0	211	211	2	1	-10921639	137.476	132	85	226	2887	36.031	2.000	0.184	1.184
ID280422	280422	None	65.965	5.819	22.673	0	211	211	2	1	-10921639	133.857	132	75	255	2811	45.450	2.000	0.188	0.930
ID280423	280423	126	50.516	19.824	26.175	0	211	211	2	1	-10921639	131.571	127	75	184	2763	31.586	2.000	0.157	1.133
ID280424	280424	None	40.255	27.000	31.000	0	211	211	2	1	-10921639	67.762	65	26	108	1423	27.714	2.000	0.304	1.140
ID280419	280419	None	61.709	20.000	0.000	0	211	211	2	1	-10921639	105.571	99	61	188	2217	39.619	2.000	0.247	1.057
ID280429	280429	178	49.610	24.786	4.081	0	212	212	2	1	-10921639	100.952	99	51	165	2120	36.957	2.000	0.157	0.739
ID280430	280430	118	47.432	15.828	6.257	0	212	212	2	1	-10921639	113.286	103	70	188	2379	33.410	7.600	0.176	1.016
ID280431	280431	125	43.745	12.740	16.077	0	212	212	2	1	-10921639	89.476	85	33	174	1879	33.689	2.000	0.184	0.826
ID280432	280432	126	58.922	20.875	25.244	0	212	212	2	1	-10921639	125.762	122	80	188	2641	34.339	7.600	0.239	1.413
ID280444	280444	None	43.672	21.601	22.035	0	213	213	2	1	-10921639	122.905	122	80	155	2581	22.945	4.800	0.226	1.978
ID280441	280441	178	44.165	27.000	5.000	0	213	213	2	1	-10921639	123.190	132	85	160	2587	23.004	4.800	0.253	2.165
ID280442	280442	118	46.507	15.700	6.192	0	213	213	2	1	-10921639	81.857	66	23	146	1719	37.284	2.000	0.231	0.825
ID280443	280443	125	51.143	13.299	15.295	0	213	213	2	1	-10921639	124.238	127	70	207	2609	37.758	7.600	0.174	0.977
ID280440	280440	None	44.025	7.067	21.156	0	214	214	2	1	-10921639	124.905	132	51	198	2623	35.725	7.600	0.161	0.970
ID280428	280428	None	51.031	20.052	27.049	0	215	215	2	1	-10921639	109.524	108	61	170	2300	32.318	2.000	0.187	1.066
ID280425	280425	118	63.389	16.150	7.048	0	215	215	2	1	-10921639	118.143	103	70	203	2481	37.327	2.000	0.225	1.162
ID280426	280426	None	48.453	9.059	18.726	0	215	215	2	1	-10921639	158.952	165	75	217	3338	32.594	4.800	0.181	1.497
ID280427	280427	None	40.887	11.851	24.514	0	215	215	2	1	-10921639	111.476	108	61	184	2341	32.107	2.000	0.168	1.000
ID280436	280436	None	51.576	6.311	23.127	0	216	216	2	1	-10921639	143.429	146	56	221	3012	44.518	3.200	0.104	0.607
ID280433	280433	118	54.710	16.190	6.651	0	216	216	2	1	-10921639	107.476	103	56	184	2257	36.921	2.000	0.235	1.108
ID280434	280434	None	78.455	27.000	13.000	0	216	216	2	1	-10921639	127.238	108	70	255	2672	50.491	2.000	0.256	1.029
ID280435	280435	128	51.778	11.816	16.723	0	216	216	2	1	-10921639	120.286	118	51	179	2526	33.890	4.800	0.223	1.294
ID280448	280448	118	65.383	16.406	6.936	0	217	217	2	1	-10921639	105.000	89	47	193	2205	36.801	2.000	0.309	1.346
ID280449	280449	128	52.559	10.294	18.318	0	217	217	2	1	-10921639	149.286	151	89	193	3135	32.899	4.800	0.186	1.425
ID280450	280450	None	62.991	11.746	24.230	0	217	217	2	1	-10921639	131.857	132	28	255	2769	51.465	2.000	0.146	0.651
ID280437	280437	None	41.064	12.981	14.762	0	218	218	2	1	-10921639	144.286	151	85	193	3030	32.153	7.600	0.122	0.979
ID280438	280438	128	66.228	9.798	18.629	0	218	218	2	1	-10921639	169.619	179	80	255	3562	47.414	2.000	0.154	0.954
ID280439	280439	None	43.013	27.000	25.000	0	218	218	2	1	-10921639	113.429	108	75	174	2382	27.937	2.000	0.182	1.250
ID280452	280452	128	66.775	9.828	18.359	0	219	219	2	1	-10921639	158.429	151	94	255	3327	47.688	2.000	0.143	0.831
ID280453	280453	None	40.951	4.000	31.000	0	219	219	2	1	-10921639	120.476	114	88	170	2530	27.757	2.000	0.153	1.154
ID280451	280451	129	66.128	18.186	13.334	0	219	219	2	1	-10921639	139.238	136	75	255	2924	45.234	2.000	0.199	1.020
ID280445	280445	None	43.716	22.257	6.253	0	220	220	2	1	-10921639	103.714	99	56	174	2178	31.328	2.000	0.177	0.994
ID280446	280446	129	43.045	18.190	13.847	0	220	220	2	1	-10921639	95.810	89	18	179	2012	41.096	2.000	0.113	0.475
ID280447	280447	None	41.258	18.542	27.485	0	220	220	2	1	-10921639	133.286	132	80	198	2799	30.483	6.307	0.159	1.201
ID280464	280464	None	41.196	13.140	23.303	0	221	221	2	1	-10921639	117.857	108	70	179	2475	32.318	2.000	0.144	0.920
ID280465	280465	None	52.614	24.003	22.888	0	221	221	2	1	-10921639	143.476	141	85	207	3013	32.327	2.000	0.153	1.180
ID280460	280460	130	41.098	16.112	6.865	0	221	221	2	1	-10921639	98.476	99	56	160	2068	28.626	2.000	0.152	0.907
ID280461	280461	None	43.089	12.121	16.339	0	221	221	2	1	-10921639	134.000	127	47	193	2814	42.735	7.600	0.113	0.638
ID280462	280462	128	49.651	7.994	18.514	0	221	221	2	1	-10921639	172.810	174	108	226	3629	31.990	4.800	0.165	1.532
ID280463	280463	131	62.827	6.960	21.936	0	221	221	2	1	-10921639	155.381	151	89	236	3263	45.255	2.000	0.139	0.837
ID280459	280459	None	46.148	27.000	0.000	0	221	221	2	1	-10921639	72.619	65	39	132	1525	30.012	7.600	0.306	1.133
ID280468	280468	None	41.150	27.000	14.000	0	222	222	2	1	-10921639	89.429	85	39	165	1878	32.307	2.000	0.214	0.977
ID280469	280469	128	63.308	9.417	18.532	0	222	222	2	1	-10921639	168.333	170	103	245	3535	34.731	4.800	0.202	1.629
ID280470	280470	131	50.186	6.166	23.030	0	222	222	2	1	-10921639	129.333	127	70	226	2716	39.030	7.600	0.137	0.799
ID280467	280467	130	60.370	15.291	6.324	0	222	222	2	1	-10921639	113.333	118	33	193	2380	42.497	2.000	0.256	1.086
ID280471	280471	130	42.816	16.315	6.927	0	223	223	2	1	-10921639	117.381	118	56	179	2465	29.852	7.600	0.146	1.001
ID280472	280472	None	62.335	20.320	12.974	0	223	223	2	1	-10921639	126.381	113	56	226	2654	45.912	2.000	0.183	0.853
ID280473	280473	128	41.292	7.511	18.498	0	223	223	2	1	-10921639	133.333	141	66	188	2800	36.364	4.800	0.161	1.019
ID280474	280474	None	40.950	23.687	24.784	0	223	223	2	1	-10921639	117.857	118	66	170	2475	30.370	3.200	0.163	1.087
ID280476	280476	None	45.712	24.914	7.049	0	224	224	2	1	-10921639	123.524	118	80	165	2594	27.250	6.394	0.162	1.265
ID280477	280477	131	45.249	6.864	23.210	0	224	224	2	1	-10921639	131.762	127	80	188	2767	29.163	2.000	0.159	1.239
ID280478	280478	None	54.378	6.000	31.000	0	224	224	2	1	-10921639	126.429	118	66	203	2655	37.540	2.000	0.185	1.053
ID280475	280475	None	45.351	19.302	5.716	0	224	224	2	1	-10921639	109.571	108	56	165	2301	33.128	2.000	0.180	1.008
ID280488	280488	131	59.134	5.200	23.020	0	225	225	2	1	-10921639	116.571	108	66	217	2448	39.505	2.000	0.168	0.850
ID280489	280489	None	42.179	23.906	24.344	0	225	225	2	1	-10921639	129.667	136	70	193	2723	31.823	4.800	0.168	1.172
ID280487	280487	132	47.713	16.880	20.378	0	225	225	2	1	-10921639	112.381	122	51	174	2360	34.343	4.800	0.228	1.216
ID280480	280480	132	48.293	18.251	20.872	0	226	226	2	1	-10921639	119.381	118	61	193	2507	33.158	2.000	0.176	1.076
ID280481	280481	131	43.504	6.458	23.050	0	226	226	2	1	-10921639	126.286	127	61	207	2652	38.505	7.600	0.131	0.758
ID280479	280479	133	64.026	15.694	6.756	0	226	226	2	1	-10921639	98.714	89	42	184	2073	43.778	2.000	0.278	0.980
ID280454	280454	133	73.856	15.857	6.597	0	227	227	2	1	-10921639	116.905	113	47	207	2455	49.291	2.000	0.281	1.040
ID280455	280455	None	48.057	27.000	7.000	0	227	227	2	1	-10921639	95.714	103	51	141	2010	26.249	3.200	0.291	1.646
ID280456	280456	None	51.755	18.622	13.443	0	227	227	2	1	-10921639	114.381	108	61	170	2402	29.997	4.800	0.240	1.475
ID280457	280457	None	42.732	6.299	17.199	0	227	227	2	1	-10921639	98.905	99	28	165	2077	36.054	2.000	0.151	0.720
ID280458	280458	131	60.403	5.840	23.023	0	227	227	2	1	-10921639	140.095	141	75	250	2942	43.336	2.000	0.162	0.901
ID280466	280466	133	50.444	16.224	7.298	0	228	228	2	1	-10921639	98.905	89	37	179	2077	37.449	2.000	0.204	0.894
ID280484	280484	None	41.014	5.901	18.600	0	229	229	2	1	-10921639	106.571	99	61	179	2238	33.649	2.000	0.114	0.650
ID280485	280485	135	48.677	11.743	26.932	0	229	229	2	1	-10921639	124.524	118	75	203	2615	38.588	2.000	0.119	0.685
ID280486	280486	None	43.435	27.000	31.000	0	229	229	2	1	-10921639	113.000	103	79	155	2373	25.363	4.800	0.272	1.906
ID280482	280482	None	41.919	27.000	16.000	0	229	229	2	1	-10921639	102.286	99	56	155	2148	27.461	6.281	0.216	1.323
ID280483	280483	None	42.645	11.661	16.534	0	229	229	2	1	-10921639	125.905	122	66	179	2644	33.154	4.800	0.171	1.112
ID280508	280508	135	46.307	12.070	27.166	0	230	230	2	1	-10921639	122.714	122	70	179	2577	30.262	2.000	0.146	1.036
ID280504	280504	None	43.197	27.000	0.000	0	230	230	2	1	-10921639	88.571	99	44	136	1860	27.290	4.800	0.368	1.745
ID280505	280505	133	44.989	15.890	7.216	0	230	230	2	1	-10921639	90.667	94	28	160	1904	35.013	2.000	0.169	0.748
ID280506	280506	None	42.397	21.067	6.557	0	230	230	2	1	-10921639	106.667	108	28	160	2240	34.744	2.000	0.176	0.917
ID280507	280507	134	41.363	6.122	22.308	0	230	230	2	1	-10921639	109.143	108	56	188	2292	34.777	2.000	0.164	0.886
ID280493	280493	133	41.214	16.124	6.645	0	231	231	2	1	-10921639	103.619	94	51	155	2176	31.342	4.800	0.198	1.093
ID280494	280494	None	66.105	27.000	12.000	0	231	231	2	1	-10921639	117.429	122	48	207	2466	45.303	4.800	0.303	1.206
ID280495	280495	134	44.885	5.028	22.930	0	231	231	2	1	-10921639	115.857	103	51	174	2433	32.111	2.000	0.144	0.910
ID280492	280492	None	50.657	12.550	27.530	0	232	232	2	1	-10921639	130.905	127	85	198	2749	32.784	2.000	0.167	1.141
ID280490	280490	134	46.503	5.078	22.301	0	232	232	2	1	-10921639	131.714	122	80	193	2766	35.090	7.600	0.144	0.944
ID280491	280491	None	46.153	23.869	21.938	0	232	232	2	1	-10921639	100.714	89	70	160	2115	23.856	4.800	0.243	1.648
ID280500	280500	137	46.705	10.316	17.170	0	233	233	2	1	-10921639	115.476	127	51	160	2425	35.779	7.600	0.155	0.866
ID280501	280501	None	43.970	11.863	24.018	0	233	233	2	1	-10921639	119.571	122	61	188	2511	30.041	4.800	0.171	1.161
ID280502	280502	None	47.909	18.993	27.024	0	233	233	2	1	-10921639	110.381	103	66	174	2318	31.078	2.000	0.173	1.046
ID280503	280503	None	49.393	5.000	31.000	0	233	233	2	1	-10921639	101.524	108	42	165	2132	41.858	2.000	0.226	0.894
ID280498	280498	None	43.752	24.000	0.000	0	233	233	2	1	-10921639	103.381	99	70	146	2171	26.635	2.000	0.202	1.303
ID280499	280499	133	42.402	15.930	7.211	0	233	233	2	1	-10921639	108.857	99	61	165	2286	29.343	2.000	0.142	0.922
ID280496	280496	133	44.008	15.500	6.754	0	234	234	2	1	-10921639	85.667	85	33	136	1799	27.694	2.000	0.231	1.162
ID280497	280497	137	80.914	8.966	18.980	0	234	234	2	1	-10921639	170.381	174	75	240	3578	41.997	4.800	0.290	1.823
ID280509	280509	133	59.921	15.533	6.619	0	235	235	2	1	-10921639	114.333	113	42	207	2401	45.138	2.000	0.227	0.936
ID280510	280510	139	57.110	19.083	13.949	0	235	235	2	1	-10921639	126.048	127	75	179	2647	27.056	7.600	0.257	1.903
ID280511	280511	137	56.427	9.247	18.898	0	235	235	2	1	-10921639	162.571	160	103	217	3414	27.526	4.800	0.189	1.874
ID280512	280512	138	40.372	15.445	22.136	0	235	235	2	1	-10921639	116.762	113	61	165	2452	33.054	7.600	0.170	1.025
ID280513	280513	None	43.543	0.000	24.000	0	235	235	2	1	-10921639	117.857	122	70	179	2475	28.288	4.800	0.242	1.621
ID280524	280524	137	51.552	7.246	18.611	0	236	236	2	1	-10921639	153.857	151	103	255	3231	36.664	6.257	0.131	0.974
ID280525	280525	138	56.997	14.818	22.224	0	236	236	2	1	-10921639	124.857	118	61	221	2622	37.327	2.000	0.200	1.115
ID280522	280522	133	54.872	15.960	7.395	0	236	236	2	1	-10921639	114.381	108	61	188	2402	37.882	2.000	0.198	0.999
ID280523	280523	139	48.912	19.371	15.232	0	236	236	2	1	-10921639	89.429	89	23	165	1878	37.377	2.000	0.176	0.718
ID280517	280517	133	59.531	15.984	6.982	0	237	237	2	1	-10921639	96.095	89	28	160	2018	34.554	2.000	0.303	1.292
ID280518	280518	143	44.611	27.000	12.000	0	237	237	2	1	-10921639	74.524	70	26	132	1565	32.914	2.000	0.236	0.865
ID280519	280519	137	51.597	8.821	19.664	0	237	237	2	1	-10921639	167.000	174	103	212	3507	28.716	4.800	0.163	1.628
ID280520	280520	144	41.973	6.412	22.863	0	237	237	2	1	-10921639	124.333	122	42	217	2611	45.936	2.000	0.085	0.424
ID280521	280521	None	40.165	0.000	26.000	0	237	237	2	1	-10921639	112.905	113	79	174	2371	26.258	4.800	0.223	1.566
ID280526	280526	None	48.450	20.000	0.000	0	238	238	2	1	-10921639	70.286	56	31	122	1476	31.300	2.000	0.312	1.067
ID280527	280527	None	41.151	5.984	3.446	0	238	238	2	1	-10921639	100.857	103	33	160	2118	32.336	2.000	0.153	0.828
ID280528	280528	143	45.670	27.000	13.000	0	238	238	2	1	-10921639	70.190	66	17	136	1474	32.312	2.000	0.267	0.916
ID280529	280529	144	40.458	5.454	22.927	0	238	238	2	1	-10921639	121.571	118	61	207	2553	33.253	2.000	0.105	0.692
ID280530	280530	None	43.855	12.367	25.690	0	238	238	2	1	-10921639	115.476	118	66	184	2425	33.152	2.000	0.162	0.969
ID280516	280516	None	43.075	27.000	31.000	0	239	239	2	1	-10921639	96.524	94	65	155	2027	24.190	4.800	0.270	1.698
ID280514	280514	133	49.027	16.115	6.939	0	239	239	2	1	-10921639	96.476	99	37	160	2026	33.412	2.000	0.227	1.070
ID280515	280515	145	50.007	12.063	16.439	0	239	239	2	1	-10921639	130.000	141	56	198	2730	38.538	4.800	0.168	0.969
ID280532	280532	133	46.383	16.056	6.509	0	240	240	2	1	-10921639	86.571	89	33	146	1818	30.854	2.000	0.244	1.099
ID280533	280533	None	41.677	3.485	8.190	0	240	240	2	1	-10921639	72.619	80	14	127	1525	31.186	2.000	0.225	0.857
ID280534	280534	None	52.125	27.000	12.000	0	240	240	2	1	-10921639	61.714	51	8	146	1296	37.549	2.000	0.393	0.927
ID280535	280535	145	44.195	10.292	17.664	0	240	240	2	1	-10921639	129.857	132	66	193	2727	32.349	7.600	0.145	1.014
ID280536	280536	None	54.328	6.000	31.000	0	240	240	2	1	-10921639	87.000	85	26	203	1827	42.564	2.000	0.208	0.705
ID280531	280531	None	60.897	27.000	0.000	0	240	240	2	1	-10921639	115.571	113	62	179	2427	38.501	7.600	0.288	1.343
ID280540	280540	147	45.072	10.695	26.070	0	241	241	2	1	-10921639	93.857	85	33	170	1971	33.462	2.000	0.169	0.810
ID280541	280541	None	41.381	0.000	29.000	0	241	241	2	1	-10921639	79.810	70	28	155	1676	36.199	2.000	0.142	0.547
ID280537	280537	150	53.173	19.717	14.854	0	241	241	2	1	-10921639	111.810	103	51	179	2348	37.989	4.800	0.224	1.079
ID280538	280538	145	74.039	10.505	17.523	0	241	241	2	1	-10921639	162.190	165	85	250	3406	47.249	4.800	0.253	1.387
ID280539	280539	146	43.692	5.863	22.902	0	241	241	2	1	-10921639	94.476	89	33	174	1984	33.270	2.000	0.174	0.843
ID280575	280575	150	71.629	18.745	14.070	0	242	242	2	1	-10921639	132.952	132	33	236	2792	45.873	2.000	0.252	1.166
ID280576	280576	145	52.625	9.976	17.391	0	242	242	2	1	-10921639	119.000	113	61	212	2499	42.014	2.000	0.172	0.831
ID280577	280577	146	46.140	5.443	23.197	0	242	242	2	1	-10921639	106.810	99	66	184	2243	33.971	2.000	0.158	0.859
ID280578	280578	147	64.195	10.943	26.917	0	242	242	2	1	-10921639	132.429	127	75	231	2781	40.788	2.000	0.188	1.026
ID280579	280579	None	54.108	6.000	31.000	0	242	242	2	1	-10921639	112.190	118	65	165	2356	33.052	2.000	0.235	1.290
ID280548	280548	None	44.174	27.000	12.000	0	243	243	2	1	-10921639	84.952	99	13	165	1784	39.731	2.000	0.169	0.619
ID280549	280549	None	46.521	12.964	15.950	0	243	243	2	1	-10921639	120.619	122	47	231	2533	38.626	2.000	0.107	0.605
ID280550	280550	148	54.965	18.329	21.227	0	243	243	2	1	-10921639	130.190	132	75	188	2734	29.909	4.800	0.205	1.483
ID280551	280551	146	51.121	4.982	22.745	0	243	243	2	1	-10921639	122.286	108	85	193	2568	36.821	2.000	0.139	0.811
ID280547	280547	149	46.349	16.048	7.020	0	243	243	2	1	-10921639	93.048	89	42	155	1954	33.304	2.000	0.165	0.790
ID280552	280552	147	48.611	10.681	26.487	0	243	243	2	1	-10921639	109.190	103	51	179	2293	37.730	2.000	0.169	0.838
ID280553	280553	None	41.109	1.992	28.010	0	243	243	2	1	-10921639	108.095	99	61	155	2270	28.272	2.000	0.156	1.029
ID280542	280542	151	40.845	8.178	7.219	0	244	244	2	1	-10921639	108.095	103	70	160	2270	25.393	7.600	0.164	1.199
ID280543	280543	149	66.743	16.080	6.991	0	244	244	2	1	-10921639	97.905	89	42	212	2056	43.775	2.000	0.270	0.951
ID280544	280544	145	46.444	8.953	17.770	0	244	244	2	1	-10921639	153.381	160	108	217	3221	27.788	7.600	0.150	1.436
ID280545	280545	148	43.369	17.609	22.471	0	244	244	2	1	-10921639	102.095	108	37	170	2144	34.400	3.200	0.209	1.026
ID280546	280546	147	54.775	11.214	26.391	0	244	244	2	1	-10921639	127.571	127	66	203	2679	39.217	2.000	0.180	0.995
ID280564	280564	149	48.830	16.100	7.017	0	245	245	2	1	-10921639	91.333	85	37	165	1918	34.437	2.000	0.203	0.895
ID280565	280565	None	42.699	24.055	7.012	0	245	245	2	1	-10921639	101.810	94	56	160	2138	29.971	2.000	0.164	0.957
ID280566	280566	None	40.512	3.615	14.090	0	245	245	2	1	-10921639	95.238	89	51	151	2000	25.387	4.800	0.200	1.253
ID280567	280567	None	49.908	17.374	13.610	0	245	245	2	1	-10921639	105.429	94	47	184	2214	37.593	2.000	0.175	0.834
ID280563	280563	151	42.475	8.445	6.233	0	245	245	2	1	-10921639	100.762	99	61	160	2116	27.079	4.800	0.208	1.283
ID280568	280568	145	68.447	9.494	17.447	0	245	245	2	1	-10921639	139.286	141	61	236	2925	53.979	2.000	0.193	0.834
ID280569	280569	148	48.311	16.783	20.995	0	245	245	2	1	-10921639	127.476	127	70	184	2677	34.052	7.600	0.197	1.230
ID280570	280570	None	43.439	5.050	22.898	0	245	245	2	1	-10921639	100.524	89	51	160	2111	29.973	2.000	0.161	0.932
ID280572	280572	None	50.642	3.074	6.827	0	246	246	2	1	-10921639	107.667	108	42	184	2261	35.233	2.000	0.176	0.914
ID280573	280573	149	49.851	15.903	6.814	0	246	246	2	1	-10921639	91.571	85	37	170	1923	33.297	2.000	0.201	0.919
ID280574	280574	145	42.849	10.103	17.103	0	246	246	2	1	-10921639	114.619	113	66	198	2407	30.019	7.600	0.122	0.828
ID280571	280571	None	40.117	20.000	0.000	0	246	246	2	1	-10921639	68.619	66	26	155	1441	29.296	2.000	0.218	0.838
ID280556	280556	None	41.642	0.000	16.000	0	247	247	2	1	-10921639	77.333	75	42	141	1624	30.732	2.000	0.206	0.860
ID280557	280557	145	55.424	12.729	16.139	0	247	247	2	1	-10921639	163.429	174	103	240	3432	36.108	7.600	0.168	1.299
ID280558	280558	152	40.043	22.341	19.277	0	247	247	2	1	-10921639	98.095	103	47	165	2060	29.735	7.600	0.189	1.050
ID280559	280559	153	53.015	10.546	26.489	0	247	247	2	1	-10921639	142.286	136	70	255	2988	43.405	2.000	0.137	0.788
ID280554	280554	None	41.407	0.000	0.000	0	247	247	2	1	-10921639	62.714	62	22	94	1317	24.542	3.200	0.472	1.638
ID280555	280555	149	45.995	16.391	6.119	0	247	247	2	1	-10921639	84.333	89	23	141	1771	33.750	2.000	0.223	0.911
ID280560	280560	149	46.385	15.899	6.986	0	248	248	2	1	-10921639	89.714	85	51	179	1884	29.895	2.000	0.212	1.048
ID280561	280561	152	44.998	23.549	19.561	0	248	248	2	1	-10921639	109.619	113	56	160	2302	29.451	2.000	0.187	1.174
ID280562	280562	153	52.418	11.418	26.359	0	248	248	2	1	-10921639	146.143	136	66	236	3069	39.567	6.296	0.144	0.931
ID280580	280580	None	45.260	12.486	17.687	0	249	249	2	1	-10921639	153.476	155	103	226	3223	31.437	6.371	0.125	1.082
ID280581	280581	152	56.439	23.092	17.605	0	249	249	2	1	-10921639	122.048	118	66	184	2563	37.429	4.800	0.267	1.374
ID280582	280582	None	40.314	12.925	23.063	0	249	249	2	1	-10921639	144.238	146	89	212	3029	30.809	4.800	0.142	1.163
ID280583	280583	None	40.655	21.349	25.212	0	249	249	2	1	-10921639	107.714	113	66	155	2262	26.625	4.800	0.206	1.380
ID280584	280584	153	53.675	11.497	26.453	0	249	249	2	1	-10921639	137.857	136	56	212	2895	44.352	4.800	0.165	0.878
ID280604	280604	None	55.847	27.000	0.000	0	250	250	2	1	-10921639	82.476	75	52	151	1732	30.073	2.000	0.350	1.423
ID280605	280605	154	45.954	17.665	12.590	0	250	250	2	1	-10921639	109.238	118	37	160	2294	34.320	2.000	0.185	0.993
ID280606	280606	155	69.570	27.000	13.000	0	250	250	2	1	-10921639	122.381	103	70	198	2570	35.506	4.800	0.292	1.556
ID280607	280607	156	60.712	7.330	18.646	0	250	250	2	1	-10921639	151.095	141	85	255	3173	43.663	2.000	0.151	0.909
ID280608	280608	None	41.895	15.891	20.581	0	250	250	2	1	-10921639	135.619	141	75	184	2848	30.004	7.600	0.160	1.249
ID280596	280596	156	62.217	6.909	18.463	0	251	251	2	1	-10921639	162.524	160	99	255	3413	43.468	2.000	0.135	0.892
ID280597	280597	153	63.697	10.731	26.223	0	251	251	2	1	-10921639	127.048	118	51	221	2668	44.265	2.000	0.203	0.970
ID280593	280593	157	44.646	16.458	7.092	0	251	251	2	1	-10921639	103.476	108	47	184	2173	36.355	2.000	0.161	0.788
ID280594	280594	155	58.335	27.000	12.000	0	251	251	2	1	-10921639	92.619	89	33	165	1945	34.488	2.000	0.328	1.328
ID280595	280595	154	62.736	17.378	13.201	0	251	251	2	1	-10921639	142.286	136	89	207	2988	33.245	4.800	0.240	1.658
ID280592	280592	153	71.851	10.616	25.733	0	252	252	2	1	-10921639	156.714	160	75	231	3291	43.892	2.000	0.222	1.298
ID280588	280588	156	55.048	7.828	16.392	0	252	252	2	1	-10921639	152.571	146	103	221	3204	37.621	2.000	0.159	1.116
ID280589	280589	None	45.207	20.324	15.590	0	252	252	2	1	-10921639	107.619	108	47	160	2260	32.186	7.600	0.200	1.116
ID280590	280590	None	58.131	10.903	16.943	0	252	252	2	1	-10921639	146.095	151	51	221	3068	43.438	2.000	0.174	0.999
ID280591	280591	158	62.137	16.195	21.382	0	252	252	2	1	-10921639	131.619	122	66	203	2764	37.933	4.800	0.254	1.405
ID280585	280585	None	41.508	24.150	4.819	0	252	252	2	1	-10921639	94.857	99	47	155	1992	26.198	2.000	0.178	1.097
ID280586	280586	157	48.129	16.657	7.498	0	252	252	2	1	-10921639	94.048	85	37	165	1975	39.140	2.000	0.180	0.731
ID280587	280587	154	45.830	18.181	13.137	0	252	252	2	1	-10921639	98.810	103	14	165	2075	38.395	7.600	0.160	0.712
ID280620	280620	153	53.372	10.282	25.437	0	253	253	2	1	-10921639	155.952	155	89	207	3275	29.116	4.800	0.176	1.604
ID280616	280616	None	44.821	19.000	0.000	0	253	253	2	1	-10921639	72.857	70	31	127	1530	30.635	2.000	0.310	1.124
ID280617	280617	157	52.382	16.467	7.080	0	253	253	2	1	-10921639	91.571	85	28	174	1923	37.632	2.000	0.222	0.885
ID280618	280618	156	46.731	8.838	17.006	0	253	253	2	1	-10921639	143.810	146	89	207	3020	31.437	2.000	0.113	0.926
ID280619	280619	158	70.491	15.048	22.052	0	253	253	2	1	-10921639	142.381	136	99	207	2990	39.268	2.000	0.228	1.345
ID280612	280612	156	40.215	7.503	17.202	0	254	254	2	1	-10921639	140.524	136	89	184	2951	29.921	4.800	0.140	1.157
ID280613	280613	None	46.212	20.736	17.398	0	254	254	2	1	-10921639	99.762	94	42	165	2095	38.355	2.000	0.175	0.777
ID280614	280614	158	56.313	16.154	21.946	0	254	254	2	1	-10921639	141.905	151	61	198	2980	35.946	7.600	0.202	1.329
ID280615	280615	153	41.294	11.708	25.811	0	254	254	2	1	-10921639	118.619	122	37	198	2491	45.325	7.600	0.105	0.496
ID280609	280609	157	53.883	16.202	6.864	0	254	254	2	1	-10921639	91.048	85	28	170	1912	37.748	2.000	0.212	0.842
ID280610	280610	159	47.198	27.000	13.000	0	254	254	2	1	-10921639	75.476	70	4	165	1585	47.154	3.200	0.158	0.437
ID280611	280611	None	41.519	10.927	14.015	0	254	254	2	1	-10921639	129.286	136	70	174	2715	30.744	7.600	0.157	1.144
ID280636	280636	156	73.475	8.408	17.421	0	255	255	2	1	-10921639	157.429	141	94	240	3306	45.594	2.000	0.216	1.226
ID280637	280637	153	60.255	11.277	26.253	0	255	255	2	1	-10921639	141.190	141	85	221	2965	41.119	2.000	0.193	1.111
ID280638	280638	None	59.661	5.655	27.197	0	255	255	2	1	-10921639	138.238	141	75	198	2903	38.000	2.000	0.198	1.203
ID280635	280635	159	52.256	27.000	12.000	0	255	255	2	1	-10921639	92.857	80	44	198	1950	41.548	7.600	0.213	0.785
ID280621	280621	157	41.126	15.718	6.395	0	256	256	2	1	-10921639	106.143	103	56	151	2229	24.280	4.800	0.227	1.620
ID280622	280622	159	55.767	27.000	12.000	0	256	256	2	1	-10921639	90.667	93	42	179	1904	38.579	2.000	0.237	0.902
ID280623	280623	156	47.876	10.172	17.347	0	256	256	2	1	-10921639	167.286	165	103	226	3513	30.840	7.600	0.145	1.377
ID280624	280624	None	45.801	20.507	16.851	0	256	256	2	1	-10921639	101.810	94	51	193	2138	38.200	2.000	0.158	0.729
ID280625	280625	161	61.053	8.594	19.752	0	256	256	2	1	-10921639	181.857	188	113	255	3819	40.524	4.800	0.160	1.238
ID280626	280626	153	69.292	11.564	26.158	0	256	256	2	1	-10921639	148.952	146	66	245	3128	50.825	2.000	0.193	0.949
ID280628	280628	157	46.621	16.005	7.591	0	257	257	2	1	-10921639	119.238	118	80	170	2504	28.344	4.800	0.209	1.453
ID280629	280629	None	41.015	3.132	12.747	0	257	257	2	1	-10921639	108.095	103	61	170	2270	27.925	2.000	0.141	0.954
ID280630	280630	159	48.832	27.000	13.000	0	257	257	2	1	-10921639	98.714	89	51	155	2073	33.059	4.800	0.271	1.274
ID280631	280631	156	44.700	11.225	16.491	0	257	257	2	1	-10921639	148.143	146	94	236	3111	38.310	2.000	0.130	0.888
ID280627	280627	None	43.857	20.000	0.000	0	257	257	2	1	-10921639	64.095	61	13	118	1346	34.144	2.000	0.272	0.803
ID280632	280632	161	62.467	7.988	19.321	0	257	257	2	1	-10921639	182.905	193	118	255	3841	36.613	4.800	0.181	1.528
ID280633	280633	153	54.555	12.303	24.694	0	257	257	2	1	-10921639	155.238	155	80	240	3260	41.720	7.600	0.142	0.926
ID280634	280634	None	42.058	20.940	28.615	0	257	257	2	1	-10921639	109.238	113	42	170	2294	30.656	2.000	0.144	0.895
ID280598	280598	157	54.566	16.952	6.920	0	258	258	2	1	-10921639	102.524	99	37	188	2153	44.075	7.600	0.226	0.857
ID280599	280599	160	54.660	9.863	13.808	0	258	258	2	1	-10921639	131.286	113	47	184	2757	40.154	2.000	0.168	0.941
ID280600	280600	161	41.687	7.218	19.301	0	258	258	2	1	-10921639	147.143	155	80	203	3090	37.920	7.600	0.135	0.921
ID280601	280601	None	57.914	14.199	22.193	0	258	258	2	1	-10921639	151.000	160	70	236	3171	45.966	7.600	0.172	0.964
ID280602	280602	153	58.792	12.071	25.567	0	258	258	2	1	-10921639	164.810	165	56	240	3461	48.561	7.600	0.162	0.948
ID280603	280603	None	41.175	0.000	31.000	0	258	258	2	1	-10921639	100.190	94	79	122	2104	15.835	4.800	0.327	3.116
ID280665	280665	160	42.282	11.167	16.070	0	259	259	2	1	-10921639	143.571	141	85	212	3015	31.951	3.200	0.114	0.920
ID280666	280666	161	50.638	7.606	20.853	0	259	259	2	1	-10921639	158.286	160	75	221	3324	38.620	2.000	0.137	0.985
ID280667	280667	153	64.147	12.343	25.703	0	259	259	2	1	-10921639	151.286	151	70	250	3177	45.843	2.000	0.187	1.039
ID280639	280639	157	72.569	16.155	7.306	0	260	260	2	1	-10921639	134.095	146	56	245	2816	53.094	2.000	0.223	0.922
ID280640	280640	160	55.045	8.524	16.955	0	260	260	2	1	-10921639	169.667	184	103	250	3563	40.827	7.600	0.145	1.054
ID280641	280641	None	40.044	12.440	20.557	0	260	260	2	1	-10921639	179.190	174	122	231	3763	34.151	2.000	0.090	0.870
ID280642	280642	161	59.661	6.928	21.783	0	260	260	2	1	-10921639	162.429	151	94	245	3411	41.860	2.000	0.173	1.142
ID280644	280644	157	52.935	17.112	6.698	0	261	261	2	1	-10921639	129.714	122	66	207	2724	35.447	2.000	0.177	1.101
ID280645	280645	160	60.530	7.852	19.409	0	261	261	2	1	-10921639	198.667	193	151	255	4172	33.961	4.800	0.166	1.664
ID280646	280646	None	48.784	21.368	24.640	0	261	261	2	1	-10921639	111.571	103	42	170	2343	32.844	3.200	0.201	1.135
ID280647	280647	162	53.423	9.546	26.034	0	261	261	2	1	-10921639	166.048	174	89	245	3487	39.949	3.200	0.130	0.956
ID280643	280643	None	41.292	3.778	5.703	0	261	261	2	1	-10921639	105.905	103	51	165	2224	28.151	7.600	0.199	1.248
ID280655	280655	None	48.805	9.433	6.671	0	262	262	2	1	-10921639	100.714	99	47	174	2115	31.517	7.600	0.226	1.180
ID280656	280656	157	47.290	16.323	7.049	0	262	262	2	1	-10921639	97.333	89	51	179	2044	33.076	2.000	0.177	0.884
ID280657	280657	160	43.454	7.630	19.663	0	262	262	2	1	-10921639	185.238	179	118	250	3890	34.069	7.600	0.095	0.943
ID280658	280658	162	41.000	11.668	26.462	0	262	262	2	1	-10921639	156.238	151	99	221	3281	36.888	7.600	0.089	0.693
ID280659	280659	None	40.955	24.000	31.000	0	262	262	2	1	-10921639	90.143	85	44	165	1893	30.960	2.000	0.188	0.920
ID280652	280652	None	40.496	9.008	26.065	0	263	263	2	1	-10921639	143.857	141	85	193	3021	33.556	5.965	0.118	0.908
ID280653	280653	None	41.409	19.917	25.738	0	263	263	2	1	-10921639	122.667	127	66	170	2576	25.431	4.800	0.175	1.436
ID280654	280654	162	41.117	11.487	26.604	0	263	263	2	1	-10921639	133.476	136	56	207	2803	44.731	2.000	0.115	0.615
ID280648	280648	157	43.149	16.589	6.920	0	263	263	2	1	-10921639	99.810	103	51	165	2096	31.954	4.800	0.200	1.041
ID280649	280649	163	68.039	15.444	12.355	0	263	263	2	1	-10921639	129.095	113	56	250	2711	58.767	2.000	0.164	0.621
ID280650	280650	160	70.874	7.679	18.130	0	263	263	2	1	-10921639	185.762	198	80	255	3901	47.036	6.340	0.175	1.178
ID280651	280651	164	48.629	19.966	17.982	0	263	263	2	1	-10921639	103.333	89	61	188	2170	35.517	2.000	0.137	0.703
ID280660	280660	None	42.126	27.000	10.000	0	264	264	2	1	-10921639	98.286	99	22	151	2064	36.627	7.600	0.184	0.834
ID280661	280661	163	54.757	15.540	12.463	0	264	264	2	1	-10921639	136.857	132	51	236	2874	46.693	2.000	0.140	0.720
ID280662	280662	160	56.802	6.942	18.355	0	264	264	2	1	-10921639	184.095	188	108	255	3866	39.713	2.000	0.148	1.193
ID280663	280663	164	47.460	21.184	17.669	0	264	264	2	1	-10921639	132.048	132	61	184	2773	34.697	2.000	0.147	0.976
ID280664	280664	162	51.790	12.854	26.350	0	264	264	2	1	-10921639	141.000	132	89	221	2961	40.320	2.000	0.127	0.787
ID280668	280668	None	40.641	7.446	3.899	0	265	265	2	1	-10921639	72.952	66	14	141	1532	33.698	2.000	0.180	0.662
ID280669	280669	163	59.776	15.881	13.117	0	265	265	2	1	-10921639	160.286	155	108	240	3366	36.840	7.600	0.202	1.464
ID280670	280670	160	61.872	7.953	17.025	0	265	265	2	1	-10921639	175.429	165	127	240	3684	32.375	4.800	0.182	1.669
ID280671	280671	164	43.371	20.436	17.664	0	265	265	2	1	-10921639	120.429	108	70	193	2529	34.043	2.000	0.115	0.731
ID280672	280672	165	46.135	15.992	22.623	0	265	265	2	1	-10921639	163.619	165	108	212	3436	31.030	4.800	0.154	1.408
ID280673	280673	162	54.160	12.639	23.646	0	265	265	2	1	-10921639	178.048	179	89	255	3739	41.082	7.600	0.141	1.074
ID280676	280676	160	46.399	8.205	17.847	0	266	266	2	1	-10921639	158.905	165	94	217	3337	32.474	4.800	0.164	1.379
ID280677	280677	165	81.459	14.096	21.965	0	266	266	2	1	-10921639	193.952	188	127	255	4073	34.381	4.800	0.260	2.326
ID280678	280678	None	47.767	5.291	22.563	0	266	266	2	1	-10921639	125.381	113	51	212	2633	41.804	7.600	0.142	0.747
ID280679	280679	166	44.302	10.773	26.554	0	266	266	2	1	-10921639	136.905	127	99	207	2875	34.243	2.000	0.133	0.936
ID280674	280674	None	56.714	27.000	13.000	0	266	266	2	1	-10921639	127.524	127	88	193	2678	36.395	6.127	0.197	1.154
ID280675	280675	164	41.588	19.618	17.329	0	266	266	2	1	-10921639	122.429	108	80	179	2571	30.940	4.800	0.165	1.120
ID280680	280680	None	53.321	16.159	12.161	0	267	267	2	1	-10921639	131.095	127	85	188	2753	29.467	2.000	0.181	1.361
ID280681	280681	160	61.388	7.404	19.099	0	267	267	2	1	-10921639	172.000	174	94	255	3612	49.585	2.000	0.158	0.946
ID280682	280682	165	53.818	13.605	22.909	0	267	267	2	1	-10921639	187.667	184	136	255	3941	33.289	7.600	0.136	1.352
ID280683	280683	166	55.412	12.178	25.121	0	267	267	2	1	-10921639	185.857	188	127	236	3903	33.674	4.800	0.142	1.375
ID280708	280708	None	41.319	6.916	18.235	0	268	268	2	1	-10921639	151.381	151	94	212	3179	33.677	3.200	0.133	1.057
ID280709	280709	None	53.739	24.134	18.041	0	268	268	2	1	-10921639	109.571	108	61	179	2301	42.020	2.000	0.184	0.809
ID280710	280710	160	42.230	7.896	19.874	0	268	268	2	1	-10921639	157.000	151	108	212	3297	28.098	7.600	0.116	1.160
ID280711	280711	165	50.783	14.868	21.554	0	268	268	2	1	-10921639	173.571	174	108	240	3645	37.212	4.800	0.163	1.307
ID280705	280705	168	50.424	16.696	6.375	0	268	268	2	1	-10921639	94.857	89	18	160	1992	35.062	4.800	0.267	1.140
ID280706	280706	None	55.894	19.742	12.722	0	268	268	2	1	-10921639	108.381	118	33	179	2276	41.196	2.000	0.210	0.913
ID280707	280707	167	50.161	11.126	15.797	0	268	268	2	1	-10921639	149.476	146	85	217	3139	33.689	3.200	0.154	1.182
ID280712	280712	169	40.935	6.251	22.776	0	268	268	2	1	-10921639	120.714	108	56	255	2535	50.759	2.000	0.026	0.122
ID280713	280713	166	53.903	12.736	24.991	0	268	268	2	1	-10921639	182.333	184	103	236	3829	39.481	4.800	0.162	1.290
ID280692	280692	167	58.027	9.609	16.799	0	269	269	2	1	-10921639	157.571	160	89	245	3309	34.387	7.600	0.189	1.457
ID280693	280693	165	54.528	14.194	22.178	0	269	269	2	1	-10921639	166.762	151	75	255	3502	54.513	2.000	0.149	0.791
ID280694	280694	169	59.563	6.140	22.756	0	269	269	2	1	-10921639	128.381	118	61	255	2696	51.150	2.000	0.104	0.473
ID280695	280695	None	42.979	23.767	23.816	0	269	269	2	1	-10921639	119.952	113	85	212	2519	31.417	7.600	0.132	0.892
ID280696	280696	166	61.151	11.755	26.164	0	269	269	2	1	-10921639	174.762	174	99	250	3670	39.328	6.414	0.154	1.184
ID280691	280691	168	69.664	15.793	6.747	0	269	269	2	1	-10921639	126.857	113	47	255	2664	49.465	2.000	0.209	0.888
ID280688	280688	165	44.188	16.434	22.910	0	270	270	2	1	-10921639	155.524	141	103	231	3266	36.460	2.000	0.096	0.750
ID280689	280689	166	57.842	12.015	26.673	0	270	270	2	1	-10921639	162.571	151	99	240	3414	37.886	2.000	0.137	1.034
ID280690	280690	None	41.207	27.000	31.000	0	270	270	2	1	-10921639	131.810	127	88	179	2768	20.887	4.800	0.256	2.573
ID280684	280684	170	81.348	16.245	12.312	0	270	270	2	1	-10921639	165.000	170	80	255	3465	46.957	4.800	0.251	1.410
ID280685	280685	None	45.317	19.486	12.766	0	270	270	2	1	-10921639	141.333	141	37	240	2968	49.597	4.800	0.175	0.850
ID280686	280686	167	45.211	11.369	15.444	0	270	270	2	1	-10921639	142.143	151	51	207	2985	46.128	7.600	0.122	0.672
ID280687	280687	160	44.892	6.905	18.471	0	270	270	2	1	-10921639	152.619	160	80	198	3205	34.856	2.000	0.132	1.024
ID280720	280720	None	43.932	6.182	23.138	0	271	271	2	1	-10921639	139.429	141	33	212	2928	45.106	2.000	0.084	0.478
ID280721	280721	166	90.550	12.700	25.063	0	271	271	2	1	-10921639	198.524	207	108	255	4169	50.397	3.200	0.243	1.541
ID280716	280716	170	77.793	16.910	12.379	0	271	271	2	1	-10921639	137.429	127	61	240	2886	48.748	2.000	0.260	1.162
ID280717	280717	167	57.035	9.667	16.977	0	271	271	2	1	-10921639	194.000	188	136	255	4074	33.444	7.600	0.145	1.468
ID280718	280718	160	41.731	7.744	19.580	0	271	271	2	1	-10921639	178.476	188	89	250	3748	38.960	4.800	0.107	0.887
ID280719	280719	165	45.102	16.370	21.813	0	271	271	2	1	-10921639	158.476	165	99	207	3328	34.567	7.600	0.118	0.968
ID280714	280714	None	48.954	16.153	6.209	0	271	271	2	1	-10921639	107.952	103	51	160	2267	30.097	2.000	0.220	1.294
ID280715	280715	None	54.634	23.714	10.752	0	271	271	2	1	-10921639	120.952	122	66	193	2540	38.661	7.600	0.167	0.897
ID280704	280704	None	40.820	6.000	31.000	0	272	272	2	1	-10921639	134.286	137	103	165	2820	18.850	7.600	0.206	2.435
ID280700	280700	167	62.170	10.602	16.702	0	272	272	2	1	-10921639	172.381	160	80	255	3620	50.920	2.000	0.139	0.828
ID280701	280701	160	66.682	6.972	19.770	0	272	272	2	1	-10921639	206.619	217	136	255	4339	40.246	7.600	0.148	1.325
ID280702	280702	165	50.778	17.559	22.868	0	272	272	2	1	-10921639	174.524	179	89	236	3665	39.700	4.800	0.136	1.055
ID280703	280703	166	63.803	12.815	25.929	0	272	272	2	1	-10921639	187.524	193	132	255	3938	37.815	2.000	0.157	1.349
ID280697	280697	170	61.814	16.685	12.207	0	272	272	2	1	-10921639	143.381	155	61	226	3011	54.183	2.000	0.140	0.652
ID280698	280698	199	55.536	27.000	13.000	0	272	272	2	1	-10921639	131.667	127	75	221	2765	37.161	2.000	0.185	1.107
ID280699	280699	None	40.123	19.418	16.249	0	272	272	2	1	-10921639	154.571	160	103	184	3246	22.465	7.600	0.156	1.855
ID280724	280724	167	58.506	11.054	16.619	0	273	273	2	1	-10921639	191.571	188	136	250	4023	28.284	4.800	0.169	1.956
ID280725	280725	None	42.176	2.799	20.166	0	273	273	2	1	-10921639	147.000	141	89	212	3087	34.270	2.000	0.095	0.743
ID280726	280726	None	41.106	24.137	21.579	0	273	273	2	1	-10921639	132.810	136	75	179	2789	30.503	3.200	0.136	1.043
ID280727	280727	166	56.097	12.713	24.961	0	273	273	2	1	-10921639	184.857	193	80	255	3882	47.180	6.384	0.115	0.809
ID280722	280722	199	46.405	27.000	13.000	0	273	273	2	1	-10921639	87.714	75	48	170	1842	33.485	2.000	0.240	1.016
ID280723	280723	170	40.504	15.652	13.706	0	273	273	2	1	-10921639	142.048	151	75	193	2983	32.998	2.000	0.137	1.037
ID280728	280728	None	40.524	19.850	26.285	0	273	273	2	1	-10921639	133.810	132	56	203	2810	35.183	7.600	0.143	0.954
ID280743	280743	167	55.159	9.393	17.029	0	274	274	2	1	-10921639	197.524	203	99	255	4148	45.644	6.342	0.121	0.935
ID280744	280744	191	44.671	20.330	17.641	0	274	274	2	1	-10921639	145.095	136	66	207	3047	36.141	2.000	0.127	0.904
ID280745	280745	160	42.413	8.036	19.480	0	274	274	2	1	-10921639	190.429	198	99	255	3999	48.057	6.382	0.099	0.713
ID280746	280746	166	68.733	13.003	24.549	0	274	274	2	1	-10921639	194.143	203	99	255	4077	52.008	2.000	0.146	0.953
ID280740	280740	167	41.023	11.925	18.633	0	275	275	2	1	-10921639	169.381	165	108	236	3557	39.801	2.000	0.063	0.505
ID280741	280741	166	65.900	11.743	24.307	0	275	275	2	1	-10921639	195.857	198	118	255	4113	44.863	2.000	0.141	1.076
ID280742	280742	171	41.692	25.417	25.078	0	275	275	2	1	-10921639	124.714	136	61	179	2619	31.222	2.000	0.141	0.989
ID280736	280736	172	40.510	15.678	6.782	0	275	275	2	1	-10921639	122.857	118	75	212	2580	35.762	2.000	0.106	0.657
ID280737	280737	None	53.828	15.030	12.836	0	275	275	2	1	-10921639	148.286	146	89	207	3114	33.922	2.000	0.144	1.101
ID280738	280738	160	62.516	7.511	18.479	0	275	275	2	1	-10921639	193.000	188	118	255	4053	37.443	6.292	0.150	1.341
ID280739	280739	191	70.026	20.288	17.790	0	275	275	2	1	-10921639	147.524	155	94	255	3098	41.572	2.000	0.195	1.160
ID280732	280732	173	66.907	17.719	21.766	0	276	276	2	1	-10921639	172.667	170	99	231	3626	41.180	4.800	0.220	1.511
ID280733	280733	166	40.853	12.218	23.248	0	276	276	2	1	-10921639	182.619	184	136	231	3835	27.436	2.000	0.089	1.086
ID280734	280734	171	47.289	23.841	24.624	0	276	276	2	1	-10921639	134.571	136	56	188	2826	35.260	2.000	0.133	0.894
ID280735	280735	None	45.883	7.273	28.061	0	276	276	2	1	-10921639	134.905	146	80	193	2833	35.327	2.000	0.136	0.916
ID280729	280729	172	42.971	16.204	6.590	0	276	276	2	1	-10921639	107.952	103	70	217	2267	33.416	2.000	0.128	0.732
ID280730	280730	None	55.321	19.963	12.003	0	276	276	2	1	-10921639	125.095	113	61	231	2627	42.090	2.000	0.127	0.671
ID280731	280731	160	71.399	7.854	18.303	0	276	276	2	1	-10921639	190.476	203	108	255	4000	47.735	2.000	0.177	1.198
ID280748	280748	174	42.831	27.000	12.000	0	277	277	2	1	-10921639	109.190	108	56	151	2293	29.524	2.000	0.215	1.309
ID280749	280749	160	62.783	7.553	18.410	0	277	277	2	1	-10921639	176.429	174	99	255	3705	42.688	2.000	0.183	1.277
ID280750	280750	173	57.541	19.060	20.293	0	277	277	2	1	-10921639	159.857	151	103	245	3357	38.775	2.000	0.145	1.047
ID280751	280751	175	50.588	6.384	22.616	0	277	277	2	1	-10921639	163.000	165	89	250	3423	49.324	2.000	0.105	0.631
ID280752	280752	166	46.695	12.840	23.999	0	277	277	2	1	-10921639	184.571	188	103	240	3876	29.726	4.800	0.134	1.463
ID280747	280747	172	87.640	16.633	6.953	0	277	277	2	1	-10921639	167.857	170	94	255	3525	47.429	2.000	0.266	1.485
ID280764	280764	175	47.565	7.443	21.760	0	278	278	2	1	-10921639	172.810	174	103	255	3629	42.924	4.800	0.124	0.885
ID280765	280765	166	50.533	13.051	24.132	0	278	278	2	1	-10921639	177.667	174	118	250	3731	34.137	7.600	0.107	1.010
ID280760	280760	None	45.295	22.000	0.000	0	278	278	2	1	-10921639	87.667	80	37	146	1841	34.077	2.000	0.269	1.091
ID280761	280761	None	42.537	0.000	6.000	0	278	278	2	1	-10921639	132.333	136	94	184	2779	25.991	7.600	0.192	1.643
ID280762	280762	174	49.626	27.000	12.000	0	278	278	2	1	-10921639	153.905	160	88	198	3232	28.574	4.800	0.236	2.059
ID280763	280763	160	48.134	10.137	18.931	0	278	278	2	1	-10921639	180.762	188	103	255	3796	40.087	6.069	0.118	0.950
ID280756	280756	160	46.002	11.136	18.521	0	279	279	2	1	-10921639	177.571	179	108	240	3729	36.618	2.000	0.081	0.730
ID280757	280757	173	64.368	19.973	19.736	0	279	279	2	1	-10921639	124.286	127	51	203	2610	42.630	2.000	0.207	0.999
ID280758	280758	175	58.384	7.808	21.036	0	279	279	2	1	-10921639	203.381	198	118	255	4271	42.423	7.600	0.127	1.082
ID280759	280759	166	64.933	12.243	24.421	0	279	279	2	1	-10921639	192.714	179	113	255	4047	45.382	7.600	0.128	0.965
ID280753	280753	176	42.785	15.581	12.456	0	279	279	2	1	-10921639	110.190	108	56	184	2314	38.200	7.600	0.129	0.659
ID280754	280754	None	42.040	0.000	13.000	0	279	279	2	1	-10921639	121.095	127	66	160	2543	27.546	2.000	0.203	1.481
ID280755	280755	174	45.469	27.000	13.000	0	279	279	2	1	-10921639	111.333	113	52	165	2338	41.313	2.000	0.169	0.781
ID280766	280766	176	58.529	15.041	12.039	0	280	280	2	1	-10921639	114.381	127	33	188	2402	45.937	2.000	0.221	0.900
ID280767	280767	174	43.993	27.000	13.000	0	280	280	2	1	-10921639	89.952	75	42	170	1889	37.864	2.000	0.142	0.591
ID280768	280768	None	45.375	8.396	14.173	0	280	280	2	1	-10921639	117.048	118	56	193	2458	42.159	2.000	0.167	0.794
ID280769	280769	173	58.309	20.436	17.507	0	280	280	2	1	-10921639	160.524	160	70	226	3371	39.663	4.800	0.183	1.255
ID280770	280770	175	55.708	7.470	20.495	0	280	280	2	1	-10921639	173.905	174	66	255	3652	46.399	7.600	0.127	0.843
ID280771	280771	166	52.076	12.873	23.498	0	280	280	2	1	-10921639	173.619	165	94	245	3646	37.755	6.369	0.141	1.140
ID280772	280772	None	40.429	23.231	10.698	0	281	281	2	1	-10921639	109.905	103	61	179	2308	32.619	2.000	0.116	0.702
ID280773	280773	173	56.318	20.385	17.542	0	281	281	2	1	-10921639	153.190	146	89	221	3217	36.541	2.000	0.161	1.160
ID280774	280774	175	76.636	8.045	20.067	0	281	281	2	1	-10921639	188.619	203	127	255	3961	41.862	4.800	0.203	1.522
ID280775	280775	177	40.681	15.861	22.322	0	281	281	2	1	-10921639	141.381	141	66	231	2969	39.756	7.600	0.077	0.510
ID280776	280776	166	71.405	11.944	24.585	0	281	281	2	1	-10921639	170.048	170	94	255	3571	51.544	2.000	0.194	1.071
ID280782	280782	179	56.663	17.101	7.319	0	282	282	2	1	-10921639	109.048	113	18	179	2290	41.390	2.000	0.249	1.050
ID280783	280783	173	56.724	20.470	17.594	0	282	282	2	1	-10921639	137.810	132	75	221	2894	42.270	2.000	0.150	0.853
ID280784	280784	175	60.956	7.559	19.293	0	282	282	2	1	-10921639	174.524	179	99	255	3665	39.315	4.800	0.158	1.208
ID280785	280785	177	41.093	16.339	21.451	0	282	282	2	1	-10921639	130.476	141	66	217	2740	39.200	7.600	0.085	0.520
ID280786	280786	166	42.649	12.134	24.064	0	282	282	2	1	-10921639	152.905	146	94	207	3211	33.799	2.000	0.122	0.986
ID280787	280787	None	48.898	20.000	31.000	0	282	282	2	1	-10921639	122.810	127	56	179	2579	32.690	4.800	0.247	1.490
ID280780	280780	None	54.469	5.826	23.355	0	283	283	2	1	-10921639	159.286	146	89	250	3345	46.691	2.000	0.090	0.561
ID280781	280781	166	44.018	12.173	23.925	0	283	283	2	1	-10921639	164.095	160	99	231	3446	31.634	7.600	0.109	1.019
ID280777	280777	179	41.010	15.681	6.381	0	283	283	2	1	-10921639	97.381	99	28	174	2045	35.411	7.600	0.178	0.830
ID280778	280778	173	46.871	19.804	18.088	0	283	283	2	1	-10921639	128.667	122	85	184	2702	31.812	2.000	0.159	1.113
ID280779	280779	177	54.098	14.527	20.545	0	283	283	2	1	-10921639	168.333	160	103	226	3535	34.220	4.800	0.160	1.355
ID280788	280788	None	40.642	27.000	4.000	0	284	284	2	1	-10921639	87.476	80	51	132	1837	25.115	2.000	0.248	1.384
ID280789	280789	None	55.999	4.033	7.785	0	284	284	2	1	-10921639	114.333	122	47	188	2401	39.326	2.000	0.207	0.999
ID280790	280790	None	40.825	12.868	17.907	0	284	284	2	1	-10921639	155.762	151	89	226	3271	38.940	3.200	0.098	0.712
ID280791	280791	173	53.047	20.294	17.734	0	284	284	2	1	-10921639	118.238	127	61	188	2483	35.901	2.000	0.165	0.932
ID280792	280792	175	45.056	7.305	19.208	0	284	284	2	1	-10921639	160.333	170	108	212	3367	30.684	4.800	0.139	1.275
ID280793	280793	166	62.848	12.287	23.952	0	284	284	2	1	-10921639	186.190	198	108	255	3910	41.036	4.800	0.167	1.296
ID280794	280794	None	43.055	0.000	30.000	0	284	284	2	1	-10921639	154.524	150	101	198	3245	33.437	4.800	0.200	1.542
ID280804	280804	166	78.018	11.755	24.181	0	285	285	2	1	-10921639	203.095	198	118	255	4265	43.310	3.200	0.191	1.505
ID280802	280802	173	50.308	21.105	17.994	0	285	285	2	1	-10921639	136.238	141	61	184	2861	32.288	4.800	0.195	1.376
ID280803	280803	175	46.379	7.527	18.578	0	285	285	2	1	-10921639	162.667	155	118	255	3416	35.255	2.000	0.094	0.792
ID280805	280805	181	49.752	12.135	15.475	0	286	286	2	1	-10921639	140.333	136	80	221	2947	43.348	7.600	0.114	0.664
ID280806	280806	173	77.114	19.237	18.457	0	286	286	2	1	-10921639	167.476	174	94	245	3517	47.982	2.000	0.242	1.361
ID280807	280807	166	69.630	11.714	23.053	0	286	286	2	1	-10921639	202.571	207	146	255	4254	38.928	2.000	0.171	1.517
ID280808	280808	None	40.882	20.191	26.765	0	286	286	2	1	-10921639	118.810	113	75	179	2495	32.995	2.000	0.124	0.795
ID280800	280800	182	44.509	5.790	22.491	0	287	287	2	1	-10921639	129.571	118	80	212	2721	37.329	2.000	0.105	0.660
ID280801	280801	166	81.765	11.662	23.793	0	287	287	2	1	-10921639	169.429	165	99	255	3558	50.487	2.000	0.216	1.190
ID280796	280796	None	48.750	15.531	12.573	0	287	287	2	1	-10921639	122.190	127	56	203	2566	41.898	2.000	0.147	0.745
ID280797	280797	181	53.273	10.735	17.048	0	287	287	2	1	-10921639	162.095	165	108	207	3404	30.640	7.600	0.166	1.508
ID280798	280798	173	60.603	20.053	16.909	0	287	287	2	1	-10921639	135.048	132	70	226	2836	39.042	7.600	0.179	1.049
ID280799	280799	183	53.230	15.815	20.507	0	287	287	2	1	-10921639	153.095	155	61	221	3215	44.163	2.000	0.142	0.864
ID280795	280795	184	45.227	15.633	6.350	0	287	287	2	1	-10921639	111.238	108	51	188	2336	33.758	2.000	0.165	0.932
ID280816	280816	None	43.188	11.000	31.000	0	288	288	2	1	-10921639	95.714	89	52	170	2010	34.901	7.600	0.132	0.638
ID280812	280812	173	41.819	19.730	19.016	0	288	288	2	1	-10921639	106.857	118	33	203	2244	45.411	2.000	0.094	0.405
ID280813	280813	183	46.563	15.911	21.081	0	288	288	2	1	-10921639	144.381	141	80	231	3032	38.774	2.000	0.098	0.663
ID280814	280814	182	51.019	5.737	22.455	0	288	288	2	1	-10921639	171.095	165	94	231	3593	34.231	7.600	0.159	1.370
ID280815	280815	166	59.692	12.404	23.733	0	288	288	2	1	-10921639	160.048	174	75	255	3361	47.037	6.026	0.164	0.961
ID280809	280809	184	52.676	16.122	6.318	0	288	288	2	1	-10921639	108.095	103	56	198	2270	34.987	2.000	0.200	1.029
ID280810	280810	None	43.633	0.000	10.000	0	288	288	2	1	-10921639	91.381	94	48	160	1919	34.077	2.000	0.175	0.800
ID280811	280811	181	65.083	8.625	16.991	0	288	288	2	1	-10921639	170.857	170	94	255	3588	49.157	2.000	0.176	1.038
ID280823	280823	184	45.498	16.785	6.777	0	289	289	2	1	-10921639	113.000	122	33	184	2373	39.783	7.600	0.147	0.729
ID280824	280824	181	54.199	7.651	18.171	0	289	289	2	1	-10921639	165.905	165	85	221	3484	36.439	4.800	0.156	1.231
ID280825	280825	173	43.570	20.089	17.541	0	289	289	2	1	-10921639	121.000	118	66	198	2541	37.425	2.000	0.105	0.614
ID280826	280826	182	40.048	6.852	21.859	0	289	289	2	1	-10921639	145.619	141	99	212	3058	32.313	2.000	0.119	0.957
ID280827	280827	166	50.695	12.628	24.139	0	289	289	2	1	-10921639	172.429	165	99	226	3621	28.715	4.800	0.162	1.676
ID280820	280820	173	54.457	19.976	18.244	0	290	290	2	1	-10921639	126.381	127	37	193	2654	49.405	2.000	0.147	0.656
ID280821	280821	166	59.224	13.890	21.999	0	290	290	2	1	-10921639	177.667	174	113	236	3731	31.944	4.800	0.174	1.651
ID280822	280822	182	41.586	6.572	22.575	0	290	290	2	1	-10921639	140.905	132	56	198	2959	34.103	2.000	0.121	0.893
ID280817	280817	184	68.089	15.938	6.515	0	290	290	2	1	-10921639	110.762	103	37	231	2326	50.396	2.000	0.212	0.769
ID280818	280818	None	43.535	22.199	9.099	0	290	290	2	1	-10921639	123.476	127	61	170	2593	30.927	3.200	0.162	1.112
ID280819	280819	181	50.063	10.103	16.915	0	290	290	2	1	-10921639	170.429	174	103	236	3579	36.757	7.600	0.157	1.256
ID280828	280828	184	53.179	16.687	6.993	0	291	291	2	1	-10921639	115.238	113	61	174	2420	36.032	2.000	0.205	1.087
ID280829	280829	None	45.924	5.636	8.118	0	291	291	2	1	-10921639	99.619	99	51	170	2092	32.782	2.000	0.173	0.895
ID280830	280830	181	49.359	12.174	18.120	0	291	291	2	1	-10921639	175.524	174	85	245	3686	36.419	7.600	0.124	1.061
ID280831	280831	182	43.350	6.232	22.338	0	291	291	2	1	-10921639	157.143	160	99	217	3300	31.866	2.000	0.119	1.046
ID280832	280832	166	50.680	14.749	21.735	0	291	291	2	1	-10921639	166.810	165	94	240	3503	41.319	7.600	0.129	0.924
ID280833	280833	None	49.229	11.815	25.278	0	291	291	2	1	-10921639	156.238	151	122	221	3281	29.601	2.000	0.142	1.313
ID280840	280840	None	51.784	27.000	12.000	0	292	292	2	1	-10921639	117.238	108	65	198	2462	34.106	2.000	0.206	1.173
ID280841	280841	173	49.704	19.659	17.912	0	292	292	2	1	-10921639	136.524	141	70	203	2867	38.084	2.000	0.167	1.028
ID280842	280842	182	59.909	6.458	22.708	0	292	292	2	1	-10921639	145.238	146	66	245	3050	53.125	2.000	0.124	0.602
ID280843	280843	166	41.402	15.316	23.132	0	292	292	2	1	-10921639	169.333	165	132	203	3556	19.673	4.800	0.146	2.197
ID280836	280836	181	40.909	12.309	19.011	0	293	293	2	1	-10921639	152.000	155	80	203	3192	33.932	3.200	0.119	0.950
ID280837	280837	166	50.139	15.932	21.510	0	293	293	2	1	-10921639	152.952	160	56	245	3212	47.062	7.600	0.111	0.650
ID280838	280838	182	72.233	6.307	23.302	0	293	293	2	1	-10921639	137.190	141	56	255	2881	53.690	2.000	0.191	0.820
ID280839	280839	None	45.786	20.771	28.101	0	293	293	2	1	-10921639	134.905	132	80	193	2833	32.283	4.800	0.158	1.137
ID280834	280834	None	60.747	16.009	6.627	0	293	293	2	1	-10921639	117.571	103	56	226	2469	41.999	2.000	0.189	0.892
ID280835	280835	173	42.152	19.546	17.844	0	293	293	2	1	-10921639	160.905	174	80	212	3379	36.410	2.000	0.102	0.818
ID280853	280853	None	47.481	27.000	13.000	0	294	294	2	1	-10921639	120.524	113	70	217	2531	30.761	7.600	0.193	1.267
ID280854	280854	181	47.385	11.013	16.520	0	294	294	2	1	-10921639	156.667	155	113	212	3290	29.401	7.600	0.139	1.303
ID280855	280855	173	51.640	20.646	17.846	0	294	294	2	1	-10921639	122.952	132	42	193	2582	36.963	2.000	0.187	1.050
ID280856	280856	166	73.605	15.362	21.880	0	294	294	2	1	-10921639	167.619	170	99	255	3520	45.135	7.600	0.221	1.347
ID280857	280857	182	71.245	5.718	22.743	0	294	294	2	1	-10921639	143.190	141	75	255	3007	49.971	2.000	0.172	0.840
ID280858	280858	185	40.633	9.396	25.775	0	294	294	2	1	-10921639	123.381	118	80	193	2591	32.250	7.600	0.125	0.849
ID280844	280844	None	41.220	16.131	6.704	0	295	295	2	1	-10921639	80.381	75	28	165	1688	30.870	2.000	0.191	0.836
ID280845	280845	173	47.632	20.147	17.810	0	295	295	2	1	-10921639	132.857	136	89	188	2790	28.756	4.800	0.167	1.322
ID280846	280846	166	61.155	14.583	21.872	0	295	295	2	1	-10921639	162.333	165	70	240	3409	48.537	7.600	0.158	0.914
ID280847	280847	185	44.941	10.887	26.142	0	295	295	2	1	-10921639	157.476	165	99	231	3307	31.226	4.800	0.148	1.300
ID280852	280852	185	48.992	11.218	26.124	0	296	296	2	1	-10921639	148.048	146	75	226	3109	38.340	2.000	0.147	0.990
ID280848	280848	None	53.148	9.000	0.000	0	296	296	2	1	-10921639	94.429	96	28	146	1983	35.369	2.000	0.276	1.156
ID280849	280849	186	41.842	15.549	11.582	0	296	296	2	1	-10921639	92.429	85	37	179	1941	38.832	7.600	0.121	0.513
ID280850	280850	187	60.686	8.385	18.027	0	296	296	2	1	-10921639	172.429	165	108	255	3621	35.681	4.800	0.164	1.361
ID280851	280851	188	41.811	11.967	23.983	0	296	296	2	1	-10921639	148.048	155	66	212	3109	39.789	7.600	0.101	0.686
ID280868	280868	None	43.559	20.002	17.601	0	297	297	2	1	-10921639	130.429	132	61	198	2739	32.358	6.426	0.140	0.989
ID280869	280869	188	59.584	14.233	22.077	0	297	297	2	1	-10921639	155.333	151	99	236	3262	38.810	2.000	0.158	1.093
ID280870	280870	185	66.774	11.465	26.517	0	297	297	2	1	-10921639	149.810	141	94	255	3146	41.980	4.800	0.247	1.415
ID280864	280864	None	50.336	15.640	7.022	0	297	297	2	1	-10921639	83.905	75	14	165	1762	40.642	2.000	0.207	0.708
ID280865	280865	None	40.618	3.915	7.530	0	297	297	2	1	-10921639	91.333	94	42	127	1918	23.506	4.800	0.255	1.578
ID280866	280866	186	43.804	16.136	12.445	0	297	297	2	1	-10921639	102.048	99	56	184	2143	33.436	2.000	0.181	0.935
ID280867	280867	187	76.768	7.714	18.362	0	297	297	2	1	-10921639	155.714	146	51	255	3270	52.954	2.000	0.179	0.894
ID280872	280872	None	45.153	6.264	22.163	0	298	298	2	1	-10921639	134.429	127	89	203	2823	37.782	2.000	0.150	0.931
ID280873	280873	188	61.218	16.241	22.158	0	298	298	2	1	-10921639	154.714	146	85	231	3249	38.625	2.000	0.167	1.147
ID280871	280871	189	52.771	9.235	14.024	0	298	298	2	1	-10921639	133.381	141	56	193	2801	39.712	2.000	0.192	1.083
ID280860	280860	186	46.451	15.189	11.718	0	299	299	2	1	-10921639	128.238	127	80	193	2693	29.115	4.800	0.188	1.394
ID280861	280861	None	42.663	27.000	13.000	0	299	299	2	1	-10921639	106.381	103	83	155	2234	23.398	4.800	0.201	1.521
ID280862	280862	189	53.968	10.206	16.477	0	299	299	2	1	-10921639	152.667	141	70	221	3206	39.606	4.800	0.164	1.085
ID280863	280863	188	66.544	14.732	22.176	0	299	299	2	1	-10921639	150.476	146	80	250	3160	43.338	2.000	0.190	1.107
ID280859	280859	None	73.572	16.057	5.857	0	299	299	2	1	-10921639	94.286	85	14	212	1980	48.583	2.000	0.320	0.941
ID280876	280876	190	52.816	6.392	22.812	0	300	300	2	1	-10921639	126.190	127	42	236	2650	54.251	2.000	0.089	0.378
ID280877	280877	None	55.031	0.000	31.000	0	300	300	2	1	-10921639	149.524	145	123	179	3140	21.940	4.800	0.277	2.960
ID280874	280874	186	43.650	16.028	14.104	0	300	300	2	1	-10921639	132.190	136	61	193	2776	34.984	7.600	0.121	0.818
ID280875	280875	188	66.044	14.865	22.179	0	300	300	2	1	-10921639	156.476	155	66	245	3286	43.175	2.000	0.183	1.121
ID280880	280880	188	51.461	12.100	23.075	0	301	301	2	1	-10921639	170.714	165	85	255	3585	38.432	6.362	0.109	0.871
ID280878	280878	None	46.276	27.000	4.000	0	301	301	2	1	-10921639	72.810	70	35	141	1529	32.512	2.000	0.255	0.911
ID280879	280879	190	51.317	6.694	22.206	0	301	301	2	1	-10921639	156.905	155	85	217	3295	37.280	2.000	0.129	0.965
ID280885	280885	None	46.665	9.985	6.663	0	302	302	2	1	-10921639	110.857	108	61	179	2328	26.616	4.800	0.182	1.283
ID280886	280886	None	51.628	27.000	13.000	0	302	302	2	1	-10921639	99.810	108	51	165	2096	32.745	2.000	0.260	1.260
ID280887	280887	None	55.950	20.725	16.773	0	302	302	2	1	-10921639	139.762	136	80	207	2935	33.981	7.600	0.191	1.318
ID280888	280888	188	46.951	14.010	22.931	0	302	302	2	1	-10921639	156.238	160	103	184	3281	24.294	6.333	0.186	2.013
ID280884	280884	None	40.554	6.243	22.361	0	303	303	2	1	-10921639	124.952	118	61	207	2624	34.470	2.000	0.103	0.678
ID280881	280881	None	47.979	15.931	6.538	0	303	303	2	1	-10921639	87.762	85	37	179	1843	37.152	2.000	0.184	0.735
ID280882	280882	None	43.242	20.000	12.000	0	303	303	2	1	-10921639	133.429	136	56	174	2802	28.477	6.293	0.172	1.374
ID280883	280883	188	53.485	13.219	21.186	0	303	303	2	1	-10921639	149.000	146	85	212	3129	36.798	3.200	0.137	0.973
ID280892	280892	None	48.210	6.809	23.291	0	305	305	2	1	-10921639	141.619	141	99	188	2974	27.782	4.800	0.168	1.467
ID280889	280889	None	77.077	27.000	12.000	0	305	305	2	1	-10921639	104.143	89	37	212	2187	47.543	2.000	0.344	1.122
ID280890	280890	None	43.234	15.525	13.501	0	305	305	2	1	-10921639	84.238	70	28	184	1769	40.899	2.000	0.126	0.461
ID280891	280891	None	49.749	13.827	22.367	0	305	305	2	1	-10921639	132.810	127	61	198	2789	39.339	2.000	0.129	0.769
ID280893	280893	None	49.939	27.000	0.000	0	306	306	2	1	-10921639	116.476	113	70	179	2446	27.750	4.800	0.306	1.968
ID280894	280894	None	41.489	2.990	7.262	0	306	306	2	1	-10921639	112.333	118	70	146	2359	22.328	4.800	0.209	1.737
ID280895	280895	None	40.620	3.309	21.489	0	306	306	2	1	-10921639	139.619	146	70	193	2932	32.606	4.800	0.116	0.892
ID280896	280896	None	50.928	24.231	25.282	0	306	306	2	1	-10921639	139.048	136	89	184	2920	31.237	2.000	0.179	1.354
ID280897	280897	194	50.707	8.076	19.083	0	307	307	2	1	-10921639	140.048	151	85	193	2941	29.941	3.200	0.162	1.303
ID280898	280898	None	53.807	13.860	22.807	0	307	307	2	1	-10921639	131.381	132	70	179	2759	31.912	4.800	0.196	1.352
ID280900	280900	192	62.105	16.188	6.631	0	308	308	2	1	-10921639	113.476	99	51	193	2383	44.748	2.000	0.238	0.975
ID280901	280901	None	50.500	27.000	13.000	0	308	308	2	1	-10921639	84.905	80	37	174	1783	35.971	2.000	0.240	0.914
ID280902	280902	193	41.119	19.252	13.976	0	308	308	2	1	-10921639	116.667	122	47	160	2450	29.864	6.337	0.188	1.235
ID280903	280903	194	46.875	9.113	18.347	0	308	308	2	1	-10921639	140.857	136	85	231	2958	36.709	2.000	0.143	0.958
ID280899	280899	None	50.999	20.000	0.000	0	308	308	2	1	-10921639	82.238	75	39	179	1727	34.370	2.000	0.241	0.928
ID280948	280948	192	42.158	15.913	6.186	0	309	309	2	1	-10921639	116.810	113	70	179	2453	31.131	2.000	0.141	0.927
ID280949	280949	193	45.746	17.738	13.849	0	309	309	2	1	-10921639	132.429	122	80	184	2781	34.228	7.600	0.151	1.018
ID280950	280950	195	41.370	5.593	22.893	0	309	309	2	1	-10921639	98.667	85	37	174	2072	40.600	2.000	0.103	0.454
ID280904	280904	192	44.016	16.387	7.155	0	310	310	2	1	-10921639	104.143	103	42	184	2187	36.880	2.000	0.127	0.637
ID280905	280905	None	40.687	2.974	16.879	0	310	310	2	1	-10921639	121.190	127	47	165	2545	30.839	3.200	0.165	1.113
ID280906	280906	195	57.976	5.885	23.020	0	310	310	2	1	-10921639	126.857	118	75	217	2664	40.118	2.000	0.162	0.880
ID280907	280907	196	52.910	14.303	22.637	0	310	310	2	1	-10921639	131.857	132	80	198	2769	36.645	6.322	0.209	1.244
ID280918	280918	None	48.100	20.798	6.468	0	311	311	2	1	-10921639	109.905	113	47	179	2308	39.599	2.000	0.185	0.865
ID280919	280919	192	50.812	15.956	6.666	0	311	311	2	1	-10921639	109.905	113	42	207	2308	38.759	2.000	0.154	0.756
ID280924	280924	197	43.491	19.167	24.522	0	311	311	2	1	-10921639	110.857	108	56	160	2328	28.594	7.600	0.207	1.328
ID280920	280920	198	40.505	27.000	13.000	0	311	311	2	1	-10921639	102.333	96	70	151	2149	24.677	2.000	0.196	1.358
ID280921	280921	None	53.542	10.554	15.172	0	311	311	2	1	-10921639	119.190	118	47	203	2503	40.416	2.000	0.179	0.894
ID280922	280922	195	45.124	5.681	22.807	0	311	311	2	1	-10921639	95.905	85	51	170	2014	33.644	7.600	0.159	0.781
ID280923	280923	196	54.061	12.737	23.386	0	311	311	2	1	-10921639	127.905	136	42	193	2686	43.846	2.000	0.155	0.784
ID280908	280908	198	63.049	27.000	12.000	0	312	312	2	1	-10921639	114.524	118	65	198	2405	37.782	2.000	0.258	1.242
ID280909	280909	195	44.244	5.774	23.123	0	312	312	2	1	-10921639	91.143	85	51	184	1914	35.093	2.000	0.119	0.551
ID280910	280910	196	51.269	13.438	22.760	0	312	312	2	1	-10921639	133.714	141	37	203	2808	40.592	2.000	0.152	0.869
ID280911	280911	197	40.741	18.791	25.135	0	312	312	2	1	-10921639	120.571	118	80	170	2532	25.674	4.800	0.148	1.212
ID280912	280912	None	41.075	6.000	31.000	0	312	312	2	1	-10921639	115.333	118	57	165	2422	30.590	7.600	0.204	1.276
ID280941	280941	192	45.499	15.336	6.149	0	313	313	2	1	-10921639	93.095	89	23	165	1955	30.742	2.000	0.200	1.011
ID280942	280942	198	43.731	27.000	13.000	0	313	313	2	1	-10921639	95.810	94	48	179	2012	32.341	7.600	0.200	0.989
ID280943	280943	195	52.896	5.907	22.877	0	313	313	2	1	-10921639	100.476	94	61	188	2110	35.400	2.000	0.190	0.904
ID280944	280944	196	43.418	13.366	22.571	0	313	313	2	1	-10921639	116.143	118	51	184	2439	38.212	2.000	0.140	0.745
ID280945	280945	197	52.321	18.222	23.866	0	313	313	2	1	-10921639	115.524	118	66	188	2426	32.248	2.000	0.198	1.184
ID280946	280946	192	62.170	16.729	7.003	0	314	314	2	1	-10921639	96.381	89	47	207	2024	43.339	2.000	0.236	0.849
ID280947	280947	195	41.877	5.792	22.980	0	314	314	2	1	-10921639	88.857	89	18	174	1866	35.120	2.000	0.152	0.666
ID280932	280932	None	49.577	21.615	6.170	0	315	315	2	1	-10921639	90.619	99	14	179	1903	41.098	2.000	0.211	0.769
ID280933	280933	None	80.632	27.000	12.000	0	315	315	2	1	-10921639	110.714	94	35	221	2325	51.795	2.000	0.330	1.062
ID280934	280934	None	48.394	23.392	18.081	0	315	315	2	1	-10921639	96.238	94	47	174	2021	32.238	2.000	0.195	0.974
ID280935	280935	None	44.170	6.415	28.150	0	315	315	2	1	-10921639	120.762	113	61	207	2536	35.202	2.000	0.155	0.921
ID280931	280931	None	52.484	27.000	0.000	0	315	315	2	1	-10921639	82.905	75	52	132	1741	25.391	3.200	0.381	1.802
ID280940	280940	200	64.174	12.247	23.178	0	316	316	2	1	-10921639	126.619	118	51	240	2659	47.211	2.000	0.160	0.741
ID280936	280936	192	51.777	16.580	7.185	0	316	316	2	1	-10921639	91.048	94	23	184	1912	40.549	2.000	0.210	0.779
ID280937	280937	None	45.913	11.356	13.271	0	316	316	2	1	-10921639	92.476	94	23	170	1942	40.104	7.600	0.165	0.652
ID280938	280938	None	46.591	24.929	21.776	0	316	316	2	1	-10921639	133.238	132	85	198	2798	33.134	2.000	0.145	1.016
ID280939	280939	195	56.293	4.940	22.805	0	316	316	2	1	-10921639	113.048	108	51	207	2374	39.259	2.000	0.174	0.855
ID280925	280925	None	49.315	0.000	6.000	0	317	317	2	1	-10921639	96.143	83	61	188	2019	34.915	2.000	0.172	0.810
ID280926	280926	192	59.464	16.317	6.817	0	317	317	2	1	-10921639	93.667	94	33	198	1967	46.017	2.000	0.238	0.782
ID280927	280927	None	73.593	27.000	13.000	0	317	317	2	1	-10921639	121.333	108	65	240	2548	47.792	2.000	0.266	1.067
ID280928	280928	195	41.946	5.859	22.932	0	317	317	2	1	-10921639	97.095	89	47	207	2039	38.644	2.000	0.064	0.304
ID280929	280929	200	53.201	12.508	23.222	0	317	317	2	1	-10921639	124.429	132	70	198	2613	39.916	2.000	0.188	0.987
ID280930	280930	None	47.703	6.000	31.000	0	317	317	2	1	-10921639	108.857	99	47	188	2286	37.325	4.800	0.257	1.193
ID280916	280916	200	55.160	12.553	23.129	0	318	318	2	1	-10921639	126.762	122	61	207	2662	37.724	2.000	0.190	1.074
ID280917	280917	None	41.891	0.543	26.654	0	318	318	2	1	-10921639	135.476	136	89	188	2845	29.911	4.800	0.191	1.451
ID280913	280913	192	47.111	15.664	6.222	0	318	318	2	1	-10921639	97.810	85	42	170	2054	37.329	2.000	0.150	0.684
ID280914	280914	None	40.015	0.000	11.000	0	318	318	2	1	-10921639	100.381	94	65	155	2108	28.033	7.600	0.163	1.002
ID280915	280915	None	42.155	19.978	14.813	0	318	318	2	1	-10921639	105.667	103	61	155	2219	27.733	2.000	0.163	1.068
ID280956	280956	195	40.450	6.334	22.780	0	319	319	2	1	-10921639	111.095	108	66	184	2333	36.644	2.000	0.114	0.619
ID280957	280957	200	59.977	12.955	23.079	0	319	319	2	1	-10921639	121.381	113	75	188	2549	34.385	3.200	0.246	1.392
ID280958	280958	None	44.447	24.848	23.576	0	319	319	2	1	-10921639	121.810	122	61	179	2558	29.363	6.057	0.172	1.217
ID280951	280951	None	40.542	27.000	12.000	0	320	320	2	1	-10921639	87.667	83	56	136	1841	25.132	3.200	0.263	1.455
ID280952	280952	201	50.602	18.439	14.038	0	320	320	2	1	-10921639	104.238	108	51	160	2189	30.661	4.800	0.243	1.331
ID280953	280953	None	64.609	24.171	18.979	0	320	320	2	1	-10921639	109.667	103	56	217	2303	40.846	2.000	0.240	1.041
ID280954	280954	195	48.022	5.647	22.758	0	320	320	2	1	-10921639	115.238	108	42	193	2420	38.269	2.000	0.150	0.784
ID280955	280955	200	70.185	12.821	23.160	0	320	320	2	1	-10921639	125.810	113	70	217	2642	45.478	2.000	0.224	1.013
ID280964	280964	None	52.488	16.015	6.441	0	321	321	2	1	-10921639	100.238	99	23	188	2105	43.910	7.600	0.188	0.723
ID280965	280965	201	54.496	17.190	13.073	0	321	321	2	1	-10921639	118.429	127	37	170	2487	33.610	4.800	0.255	1.430
ID280966	280966	None	41.682	7.303	18.675	0	321	321	2	1	-10921639	108.762	103	70	193	2284	31.578	2.000	0.133	0.807
ID280967	280967	195	41.798	5.599	22.845	0	321	321	2	1	-10921639	102.238	99	28	184	2147	39.919	2.000	0.092	0.430
ID280968	280968	None	42.786	27.000	5.000	0	322	322	2	1	-10921639	90.095	89	47	151	1892	25.884	2.000	0.230	1.303
ID280969	280969	201	46.800	16.293	12.777	0	322	322	2	1	-10921639	94.905	108	14	165	1993	41.468	2.000	0.169	0.661
ID280970	280970	200	62.211	12.244	23.047	0	322	322	2	1	-10921639	117.714	103	28	207	2472	44.825	2.000	0.198	0.868
ID280959	280959	None	50.773	15.145	5.766	0	323	323	2	1	-10921639	78.905	66	18	179	1657	39.792	2.000	0.252	0.798
ID280960	280960	None	46.598	27.000	12.000	0	323	323	2	1	-10921639	97.238	94	62	155	2042	25.497	4.800	0.286	1.695
ID280961	280961	None	40.689	10.554	17.899	0	323	323	2	1	-10921639	124.095	127	89	174	2606	27.269	6.375	0.146	1.159
ID280962	280962	None	51.083	6.109	22.483	0	323	323	2	1	-10921639	119.190	103	70	203	2503	39.273	7.600	0.126	0.677
ID280963	280963	200	46.868	12.712	22.276	0	323	323	2	1	-10921639	127.238	122	66	193	2672	33.724	4.800	0.206	1.290
ID280972	280972	200	46.346	12.443	23.281	0	324	324	2	1	-10921639	127.714	122	80	217	2682	33.126	2.000	0.187	1.217
ID280973	280973	None	42.046	7.000	31.000	0	324	324	2	1	-10921639	117.286	118	70	165	2463	27.635	7.600	0.211	1.479
ID280971	280971	None	55.404	10.062	7.940	0	324	324	2	1	-10921639	100.333	85	51	165	2107	30.395	2.000	0.260	1.361
ID280980	280980	202	48.395	24.234	23.233	0	325	325	2	1	-10921639	142.286	146	80	193	2988	30.249	4.800	0.174	1.395
ID280976	280976	None	45.171	27.000	13.000	0	325	325	2	1	-10921639	117.000	108	70	165	2457	28.650	2.000	0.186	1.279
ID280977	280977	None	47.077	15.706	22.152	0	325	325	2	1	-10921639	128.857	122	51	207	2706	44.279	7.600	0.139	0.709
ID280978	280978	203	40.867	5.836	23.111	0	325	325	2	1	-10921639	121.476	118	61	212	2551	34.253	3.200	0.081	0.534
ID280979	280979	200	59.263	13.054	22.995	0	325	325	2	1	-10921639	135.810	127	70	217	2852	49.576	2.000	0.144	0.690
ID280974	280974	None	46.355	27.000	5.000	0	325	325	2	1	-10921639	110.714	108	42	170	2325	34.818	4.800	0.213	1.118
ID280975	280975	204	40.764	15.718	6.042	0	325	325	2	1	-10921639	59.095	61	14	141	1241	31.581	2.000	0.240	0.725
ID280996	280996	202	42.267	23.510	23.668	0	326	326	2	1	-10921639	121.095	113	85	174	2543	26.121	6.056	0.147	1.189
ID280997	280997	None	40.810	0.000	31.000	0	326	326	2	1	-10921639	101.952	85	79	160	2141	25.781	2.000	0.218	1.413
ID280993	280993	204	45.311	15.038	6.082	0	326	326	2	1	-10921639	84.714	80	42	141	1779	29.893	4.800	0.255	1.150
ID280994	280994	203	50.088	5.889	22.706	0	326	326	2	1	-10921639	111.095	103	61	203	2333	40.856	2.000	0.111	0.542
ID280995	280995	200	54.628	12.346	23.107	0	326	326	2	1	-10921639	128.143	127	61	236	2691	43.270	2.000	0.171	0.864
ID280992	280992	None	45.724	6.000	31.000	0	327	327	2	1	-10921639	126.333	136	70	165	2653	28.671	3.200	0.228	1.635
ID280991	280991	200	64.289	11.883	23.216	0	327	327	2	1	-10921639	133.286	118	75	231	2799	44.948	2.000	0.193	0.958
ID280981	280981	203	53.970	6.021	23.059	0	328	328	2	1	-10921639	125.048	113	80	184	2626	34.291	2.000	0.159	1.003
ID280982	280982	200	59.896	13.494	22.730	0	328	328	2	1	-10921639	128.857	132	56	212	2706	47.999	2.000	0.213	0.941
ID280983	280983	205	42.929	0.000	27.000	0	328	328	2	1	-10921639	103.905	113	56	165	2182	29.836	2.000	0.184	1.085
ID280984	280984	None	60.265	19.916	26.684	0	328	328	2	1	-10921639	121.333	118	61	198	2548	37.280	2.000	0.246	1.284
ID280988	280988	203	42.918	4.937	23.119	0	329	329	2	1	-10921639	120.476	118	80	170	2530	27.437	2.000	0.134	1.041
ID280989	280989	200	55.010	13.511	22.793	0	329	329	2	1	-10921639	141.381	136	70	245	2969	43.996	2.000	0.138	0.778
ID280990	280990	205	45.446	0.000	27.000	0	329	329	2	1	-10921639	104.952	103	65	193	2204	37.429	2.000	0.155	0.755
ID280985	280985	None	43.658	27.000	4.000	0	329	329	2	1	-10921639	117.286	113	62	174	2463	31.696	6.038	0.209	1.279
ID280986	280986	None	49.416	15.573	6.413	0	329	329	2	1	-10921639	94.571	94	28	179	1986	38.768	2.000	0.225	0.897
ID280987	280987	None	45.800	10.167	19.742	0	329	329	2	1	-10921639	147.381	141	94	203	3095	32.411	2.000	0.125	1.013
ID281000	281000	200	54.742	12.583	23.363	0	330	330	2	1	-10921639	142.952	151	80	188	3002	32.239	2.000	0.211	1.545
ID280998	280998	None	40.550	9.382	6.353	0	330	330	2	1	-10921639	103.952	103	56	146	2183	22.236	4.800	0.208	1.609
ID280999	280999	203	41.664	5.004	22.917	0	330	330	2	1	-10921639	132.667	132	85	203	2786	33.404	2.000	0.102	0.738
ID281001	281001	None	40.096	24.360	18.219	0	332	332	2	1	-10921639	94.571	89	33	179	1986	38.639	2.000	0.137	0.590
ID281002	281002	203	51.601	5.630	22.682	0	332	332	2	1	-10921639	123.476	118	61	221	2593	44.727	2.000	0.098	0.492
ID281013	281013	None	40.128	1.811	4.014	0	333	333	2	1	-10921639	110.238	108	61	155	2315	27.197	2.000	0.154	1.079
ID281014	281014	None	41.733	16.230	5.604	0	333	333	2	1	-10921639	91.524	85	33	151	1922	29.361	2.000	0.189	0.991
ID281015	281015	None	40.781	4.289	10.835	0	333	333	2	1	-10921639	111.571	118	80	146	2343	23.274	6.322	0.191	1.540
ID281016	281016	None	44.127	19.984	16.829	0	333	333	2	1	-10921639	90.143	85	47	160	1893	28.961	2.000	0.222	1.132
ID281017	281017	203	71.505	5.433	22.543	0	333	333	2	1	-10921639	131.571	113	75	255	2763	56.922	2.000	0.179	0.702
ID281003	281003	203	59.251	5.679	22.892	0	335	335	2	1	-10921639	130.810	122	70	245	2747	43.141	2.000	0.127	0.685
ID281008	281008	None	48.589	20.018	26.050	0	336	336	2	1	-10921639	105.952	94	66	170	2225	30.129	2.000	0.173	1.037
ID281006	281006	None	42.293	14.237	5.146	0	336	336	2	1	-10921639	79.619	75	23	165	1672	35.674	7.600	0.149	0.580
ID281007	281007	203	44.914	5.782	23.186	0	336	336	2	1	-10921639	123.762	118	56	184	2599	32.712	2.000	0.122	0.824
ID281009	281009	None	43.974	27.000	0.000	0	337	337	2	1	-10921639	84.333	80	44	146	1771	29.087	4.800	0.374	1.578
ID281010	281010	None	45.714	27.000	12.000	0	337	337	2	1	-10921639	90.333	89	56	174	1897	29.810	2.000	0.238	1.164
ID281011	281011	None	44.721	0.000	21.000	0	337	337	2	1	-10921639	120.143	118	75	174	2523	26.831	4.800	0.242	1.745
ID281004	281004	None	41.980	7.000	0.000	0	338	338	2	1	-10921639	106.571	118	52	155	2238	28.418	4.800	0.186	1.174
ID281005	281005	None	42.476	17.851	13.375	0	338	338	2	1	-10921639	94.714	94	47	146	1989	29.501	2.000	0.200	1.072
ID281012	281012	None	44.752	5.378	22.705	0	339	339	2	1	-10921639	115.857	113	61	198	2433	41.049	2.000	0.095	0.489
ID281018	281018	None	40.233	10.980	17.754	0	340	340	2	1	-10921639	119.810	127	66	160	2516	24.689	4.800	0.194	1.577
