# Supplementary material for: Progressive enhancement of kinetic proofreading in T cell antigen discrimination from receptor activation to DAG generation
Source: eLife. 2022 Sep 20;11:e75263. doi: 10.7554/eLife.75263 (PMC9536835; doi:10.7554/eLife.75263)
Supplement: Figure 5—source data 1. — Each data table is the TrackMate ‘spot-statistics’ output of one cell over four cycles of blue-light illumination (frames 0–40, 100–140, 200–240, and 300–340, with 3 s interval between frames). We calculated the lifetime of TrackIDs that existed at the start of each period of blue-light illumination that did not last for the full period and fit the resulting lifetime distributions using custom Python scripts available at https://github.com/dbritain/KP-paper (copy archived at swh:1:rev:167fa456901903740f0f3ee6a3e5324bc45207ea, Britain, 2022). [file elife-75263-fig5-data1.zip › Fig5SourceData/LOV/lov1/r2/lov14.csv]

Label	ID	TRACK_ID	QUALITY	POSITION_X	POSITION_Y	POSITION_Z	POSITION_T	FRAME	RADIUS	VISIBILITY	MANUAL_COLOR	MEAN_INTENSITY	MEDIAN_INTENSITY	MIN_INTENSITY	MAX_INTENSITY	TOTAL_INTENSITY	STANDARD_DEVIATION	ESTIMATED_DIAMETER	CONTRAST	SNR
ID284208	284208	0	79.833	8.923	20.792	0	0	0	2	1	-10921639	139.810	127	57	255	2936	60.969	2.000	0.185	0.717
ID284209	284209	1	56.093	19.956	21.406	0	0	0	2	1	-10921639	164.762	164	98	255	3460	38.381	7.600	0.136	1.027
ID284210	284210	2	43.206	25.800	21.125	0	0	0	2	1	-10921639	116.286	115	53	201	2442	44.550	2.000	0.127	0.588
ID284204	284204	3	53.878	17.241	9.312	0	0	0	2	1	-10921639	172.857	164	94	255	3630	46.941	2.000	0.122	0.802
ID284205	284205	4	70.096	7.924	9.782	0	0	0	2	1	-10921639	210.286	205	139	255	4416	33.447	4.800	0.180	1.916
ID284206	284206	None	58.690	20.021	10.524	0	0	0	2	1	-10921639	179.333	185	90	255	3766	45.323	7.600	0.171	1.154
ID284207	284207	None	42.264	8.970	13.837	0	0	0	2	1	-10921639	171.571	172	102	250	3603	39.312	2.000	0.103	0.813
ID284202	284202	5	40.807	11.837	2.958	0	0	0	2	1	-10921639	131.857	127	82	209	2769	38.230	7.600	0.095	0.597
ID284203	284203	6	55.670	14.162	5.206	0	0	0	2	1	-10921639	152.619	139	106	255	3205	45.029	7.600	0.109	0.666
ID284212	284212	6	40.628	14.680	5.294	0	1	1	2	1	-10921639	136.857	127	86	230	2874	39.004	7.600	0.088	0.566
ID284213	284213	4	63.127	7.758	9.926	0	1	1	2	1	-10921639	165.810	156	111	255	3482	41.809	2.000	0.134	0.936
ID284214	284214	3	48.727	17.367	9.841	0	1	1	2	1	-10921639	158.762	160	74	234	3334	36.989	2.000	0.144	1.079
ID284215	284215	None	48.033	24.918	15.641	0	1	1	2	1	-10921639	114.571	106	57	189	2406	33.545	2.000	0.152	0.900
ID284211	284211	5	40.890	11.985	3.083	0	1	1	2	1	-10921639	120.190	115	61	250	2524	45.745	7.600	0.055	0.272
ID284216	284216	0	67.254	8.755	20.604	0	1	1	2	1	-10921639	145.952	131	90	230	3065	49.126	2.000	0.196	0.972
ID284217	284217	1	43.611	20.362	21.382	0	1	1	2	1	-10921639	137.619	139	86	238	2890	35.722	2.000	0.111	0.769
ID284218	284218	2	54.244	26.171	21.998	0	1	1	2	1	-10921639	142.333	135	94	222	2989	36.313	2.000	0.150	1.021
ID284219	284219	None	40.733	4.000	29.000	0	1	1	2	1	-10921639	72.190	65	37	152	1516	29.330	2.000	0.190	0.786
ID284228	284228	5	67.191	11.930	3.092	0	2	2	2	1	-10921639	134.048	127	69	242	2815	47.420	2.000	0.163	0.794
ID284229	284229	0	44.281	8.823	18.261	0	2	2	2	1	-10921639	123.095	127	69	189	2585	34.384	2.000	0.130	0.823
ID284230	284230	2	61.132	25.513	21.970	0	2	2	2	1	-10921639	139.190	131	82	222	2923	41.413	2.000	0.196	1.103
ID284198	284198	5	67.831	11.823	3.295	0	3	3	2	1	-10921639	124.810	111	65	238	2621	50.042	2.000	0.221	0.901
ID284199	284199	None	43.339	23.472	6.985	0	3	3	2	1	-10921639	125.190	115	86	201	2629	31.091	4.800	0.154	1.075
ID284200	284200	None	66.353	16.611	8.638	0	3	3	2	1	-10921639	146.571	139	82	238	3078	41.216	2.000	0.186	1.118
ID284201	284201	None	40.269	4.000	29.000	0	3	3	2	1	-10921639	76.381	82	49	127	1604	22.569	3.200	0.290	1.522
ID284220	284220	5	75.482	11.903	3.003	0	4	4	2	1	-10921639	133.048	123	61	255	2794	47.889	2.000	0.233	1.049
ID284221	284221	5	56.117	12.406	3.356	0	5	5	2	1	-10921639	122.238	119	69	197	2567	36.322	6.374	0.197	1.107
ID284222	284222	None	40.890	20.954	6.136	0	5	5	2	1	-10921639	126.619	123	78	176	2659	29.121	4.800	0.158	1.188
ID284223	284223	None	42.711	16.861	9.332	0	5	5	2	1	-10921639	118.905	111	45	201	2497	36.622	2.000	0.107	0.626
ID284224	284224	None	49.150	25.679	21.768	0	5	5	2	1	-10921639	120.286	115	65	209	2526	36.108	4.800	0.183	1.033
ID284236	284236	5	51.256	11.874	3.129	0	6	6	2	1	-10921639	81.619	74	24	197	1714	42.636	2.000	0.167	0.548
ID284237	284237	None	45.103	4.334	13.961	0	6	6	2	1	-10921639	94.619	90	32	156	1987	35.582	2.000	0.159	0.730
ID284231	284231	5	79.381	11.811	2.812	0	7	7	2	1	-10921639	117.857	98	49	255	2475	55.528	2.000	0.241	0.824
ID284232	284232	None	42.333	0.000	9.000	0	7	7	2	1	-10921639	103.429	94	65	160	2172	32.817	2.000	0.182	0.972
ID284233	284233	7	41.919	26.108	22.328	0	7	7	2	1	-10921639	116.952	119	61	201	2456	32.488	4.800	0.148	0.930
ID284234	284234	None	40.208	17.510	22.485	0	7	7	2	1	-10921639	108.619	98	45	172	2281	40.595	2.000	0.131	0.618
ID284235	284235	8	48.421	14.000	29.000	0	7	7	2	1	-10921639	143.619	143	98	180	3016	25.335	4.800	0.246	2.241
ID284196	284196	7	50.328	25.223	21.368	0	8	8	2	1	-10921639	101.048	94	53	176	2122	34.802	2.000	0.176	0.868
ID284197	284197	8	45.948	13.105	26.697	0	8	8	2	1	-10921639	117.429	106	65	180	2466	32.060	2.000	0.139	0.895
ID284194	284194	5	44.198	11.740	3.109	0	8	8	2	1	-10921639	90.952	86	41	176	1910	36.941	2.000	0.147	0.630
ID284195	284195	None	40.998	16.886	10.303	0	8	8	2	1	-10921639	113.571	111	49	172	2385	35.924	2.000	0.148	0.815
ID284226	284226	5	44.070	12.079	3.099	0	9	9	2	1	-10921639	113.476	102	57	193	2383	31.064	2.000	0.144	0.918
ID284227	284227	None	40.921	20.137	13.039	0	9	9	2	1	-10921639	117.667	115	65	172	2471	26.997	7.600	0.152	1.150
ID284192	284192	None	40.033	19.148	8.920	0	10	10	2	1	-10921639	127.333	123	90	164	2674	21.193	4.800	0.180	1.829
ID284193	284193	None	41.612	25.454	21.987	0	10	10	2	1	-10921639	97.000	86	57	213	2037	37.477	2.000	0.143	0.647
ID284191	284191	5	63.500	12.089	2.795	0	10	10	2	1	-10921639	108.667	102	53	222	2282	44.546	2.000	0.212	0.854
ID284225	284225	5	72.584	12.240	2.819	0	11	11	2	1	-10921639	111.048	98	53	250	2332	51.922	2.000	0.225	0.785
ID284252	284252	None	45.943	24.925	20.990	0	12	12	2	1	-10921639	112.952	111	53	172	2372	29.222	2.000	0.169	1.117
ID284253	284253	None	41.889	0.000	23.000	0	12	12	2	1	-10921639	86.857	90	32	135	1824	30.632	2.000	0.233	1.072
ID284251	284251	5	65.790	12.140	2.730	0	12	12	2	1	-10921639	114.286	111	45	226	2400	47.027	2.000	0.218	0.870
ID284254	284254	5	47.609	11.757	2.820	0	13	13	2	1	-10921639	90.524	90	28	176	1901	38.460	7.600	0.206	0.806
ID284255	284255	None	48.963	24.690	15.293	0	13	13	2	1	-10921639	108.714	106	65	164	2283	29.907	3.200	0.236	1.390
ID284240	284240	None	45.056	10.817	11.885	0	14	14	2	1	-10921639	104.524	102	61	152	2195	27.947	2.000	0.184	1.163
ID284238	284238	5	51.240	12.176	2.875	0	14	14	2	1	-10921639	99.429	98	41	185	2088	34.043	2.000	0.190	0.934
ID284239	284239	9	57.289	16.436	8.969	0	14	14	2	1	-10921639	115.095	111	49	226	2417	44.606	2.000	0.186	0.809
ID284244	284244	9	50.969	17.327	9.268	0	15	15	2	1	-10921639	109.714	102	53	201	2304	41.065	7.600	0.167	0.764
ID284245	284245	10	41.964	26.593	15.176	0	15	15	2	1	-10921639	97.333	90	53	164	2044	31.509	2.000	0.160	0.854
ID284246	284246	None	42.550	0.000	20.000	0	15	15	2	1	-10921639	91.381	90	45	148	1919	28.560	2.000	0.199	1.063
ID284247	284247	None	40.101	0.000	29.000	0	15	15	2	1	-10921639	105.476	106	50	143	2215	28.509	6.234	0.226	1.366
ID284265	284265	5	48.603	11.844	2.907	0	16	16	2	1	-10921639	104.810	102	61	213	2201	38.065	2.000	0.136	0.660
ID284266	284266	9	45.831	17.483	9.287	0	16	16	2	1	-10921639	96.952	86	45	213	2036	39.381	7.600	0.138	0.598
ID284267	284267	10	42.823	26.828	15.488	0	16	16	2	1	-10921639	120.000	106	53	180	2520	38.138	2.000	0.111	0.629
ID284250	284250	5	61.989	12.101	2.836	0	17	17	2	1	-10921639	110.952	94	65	189	2330	38.827	2.000	0.253	1.154
ID284248	284248	9	48.886	18.112	8.310	0	18	18	2	1	-10921639	121.190	115	74	189	2545	35.203	3.200	0.159	0.946
ID284249	284249	11	41.923	0.000	9.000	0	18	18	2	1	-10921639	101.143	102	53	143	2124	26.796	2.000	0.173	1.116
ID284241	284241	5	57.199	11.874	2.673	0	19	19	2	1	-10921639	114.571	111	65	226	2406	41.478	2.000	0.171	0.808
ID284242	284242	9	48.377	17.668	8.166	0	19	19	2	1	-10921639	123.571	119	74	209	2595	36.493	3.200	0.150	0.885
ID284243	284243	11	42.833	0.000	9.000	0	19	19	2	1	-10921639	114.905	115	61	185	2413	36.557	2.000	0.165	0.889
ID284261	284261	None	50.809	3.000	0.000	0	20	20	2	1	-10921639	115.048	115	53	164	2416	33.304	2.000	0.282	1.518
ID284262	284262	5	49.835	11.941	2.859	0	20	20	2	1	-10921639	103.476	94	41	217	2173	42.010	2.000	0.124	0.542
ID284263	284263	12	65.219	26.352	22.007	0	20	20	2	1	-10921639	116.810	111	53	242	2453	46.272	2.000	0.220	0.909
ID284264	284264	13	47.487	0.000	29.000	0	20	20	2	1	-10921639	103.381	111	61	143	2171	28.875	3.200	0.265	1.498
ID284256	284256	12	49.686	26.396	21.738	0	21	21	2	1	-10921639	99.381	90	37	213	2087	48.806	2.000	0.135	0.485
ID284257	284257	13	40.737	0.000	29.000	0	21	21	2	1	-10921639	102.048	106	77	139	2143	21.353	6.364	0.257	1.956
ID284260	284260	14	54.615	16.850	8.778	0	22	22	2	1	-10921639	106.857	102	57	197	2244	33.064	2.000	0.207	1.110
ID284258	284258	None	53.024	11.992	2.539	0	22	22	2	1	-10921639	84.286	78	28	180	1770	42.678	2.000	0.196	0.647
ID284259	284259	None	40.063	0.000	8.000	0	22	22	2	1	-10921639	104.095	102	37	143	2186	31.626	2.000	0.195	1.075
ID284268	284268	14	40.532	16.752	8.805	0	23	23	2	1	-10921639	109.381	106	61	185	2297	30.711	2.000	0.131	0.822
ID284269	284269	None	40.293	2.345	20.767	0	23	23	2	1	-10921639	89.286	82	49	148	1875	32.203	2.000	0.146	0.706
ID284270	284270	15	60.532	11.784	2.653	0	24	24	2	1	-10921639	110.762	111	41	201	2326	43.612	2.000	0.196	0.832
ID284278	284278	15	50.952	11.673	3.039	0	25	25	2	1	-10921639	97.000	90	49	193	2037	36.293	2.000	0.181	0.821
ID284271	284271	15	55.492	12.142	2.624	0	26	26	2	1	-10921639	89.810	82	24	193	1886	41.280	2.000	0.242	0.847
ID284288	284288	15	56.119	12.176	3.152	0	27	27	2	1	-10921639	117.286	119	57	197	2463	39.186	2.000	0.188	0.949
ID284274	284274	15	44.628	11.803	2.543	0	28	28	2	1	-10921639	91.000	90	32	193	1911	39.309	2.000	0.173	0.682
ID284275	284275	None	42.706	24.000	21.000	0	28	28	2	1	-10921639	125.667	119	78	193	2639	34.527	2.000	0.161	1.009
ID284276	284276	15	52.270	12.207	3.055	0	29	29	2	1	-10921639	93.571	78	49	213	1965	40.028	2.000	0.155	0.628
ID284277	284277	None	40.508	7.075	8.883	0	29	29	2	1	-10921639	84.905	82	24	172	1783	33.947	2.000	0.202	0.840
ID284272	284272	15	47.000	12.263	2.651	0	30	30	2	1	-10921639	92.143	74	20	180	1935	42.469	2.000	0.142	0.540
ID284273	284273	32	50.619	25.963	22.006	0	30	30	2	1	-10921639	127.762	139	61	201	2683	35.805	2.000	0.166	1.015
ID284280	284280	32	63.818	25.631	21.974	0	31	31	2	1	-10921639	126.000	119	69	238	2646	43.714	7.600	0.206	0.987
ID284279	284279	None	50.654	3.347	12.777	0	31	31	2	1	-10921639	99.571	94	45	156	2091	30.857	2.000	0.253	1.301
ID284284	284284	None	42.472	17.628	8.784	0	33	33	2	1	-10921639	124.333	119	78	168	2611	29.195	7.600	0.172	1.247
ID284283	284283	None	52.104	12.141	2.586	0	33	33	2	1	-10921639	87.333	69	45	197	1834	41.278	2.000	0.179	0.641
ID284281	284281	None	41.829	8.473	18.655	0	34	34	2	1	-10921639	76.905	69	24	152	1615	35.068	2.000	0.194	0.712
ID284282	284282	None	45.755	22.161	21.372	0	34	34	2	1	-10921639	104.095	102	45	168	2186	35.544	2.000	0.149	0.760
ID284285	284285	21	40.247	11.732	2.777	0	35	35	2	1	-10921639	97.571	90	53	201	2049	41.193	2.000	0.069	0.306
ID284286	284286	None	50.586	16.455	8.776	0	35	35	2	1	-10921639	110.143	102	45	189	2313	41.122	2.000	0.166	0.762
ID284287	284287	22	51.248	26.173	21.795	0	35	35	2	1	-10921639	125.952	127	69	209	2645	34.675	4.800	0.173	1.070
ID284289	284289	21	42.140	12.403	2.684	0	36	36	2	1	-10921639	104.810	102	49	180	2201	31.338	2.000	0.157	0.905
ID284290	284290	22	62.559	25.944	20.967	0	36	36	2	1	-10921639	111.429	111	57	222	2340	41.035	2.000	0.210	0.941
ID284296	284296	None	63.468	0.000	9.000	0	37	37	2	1	-10921639	115.095	126	57	176	2417	38.261	2.000	0.282	1.325
ID284297	284297	None	40.051	24.263	9.388	0	37	37	2	1	-10921639	114.857	123	61	168	2412	30.567	6.359	0.160	1.035
ID284298	284298	None	40.056	0.000	29.000	0	37	37	2	1	-10921639	77.238	73	35	139	1622	30.963	2.000	0.225	0.917
ID284291	284291	None	43.685	11.703	2.932	0	38	38	2	1	-10921639	108.286	106	53	189	2274	35.634	2.000	0.150	0.794
ID284294	284294	None	46.383	0.000	21.000	0	39	39	2	1	-10921639	108.238	111	61	176	2273	27.961	4.800	0.247	1.531
ID284295	284295	None	40.104	0.000	29.000	0	39	39	2	1	-10921639	71.333	69	35	176	1498	33.052	3.200	0.182	0.664
ID284303	284303	None	51.944	0.000	8.000	0	40	40	2	1	-10921639	95.524	106	49	143	2006	33.184	2.000	0.319	1.391
ID284292	284292	16	52.629	16.995	9.006	0	41	41	2	1	-10921639	108.381	98	57	238	2276	39.657	7.600	0.154	0.731
ID284293	284293	None	43.865	24.741	8.644	0	41	41	2	1	-10921639	81.048	86	16	152	1702	37.421	2.000	0.216	0.768
ID284300	284300	None	40.810	0.000	9.000	0	42	42	2	1	-10921639	89.905	94	41	131	1888	30.514	3.200	0.225	1.081
ID284301	284301	16	44.396	17.247	8.784	0	42	42	2	1	-10921639	113.048	111	20	176	2374	40.477	2.000	0.161	0.776
ID284302	284302	None	43.483	13.000	29.000	0	42	42	2	1	-10921639	88.429	82	49	156	1857	36.800	2.000	0.206	0.822
ID284299	284299	17	40.080	12.049	3.450	0	42	42	2	1	-10921639	86.524	74	32	156	1817	37.101	2.000	0.179	0.707
ID284304	284304	17	48.964	12.159	2.446	0	43	43	2	1	-10921639	117.714	102	69	201	2472	35.224	2.000	0.131	0.774
ID284305	284305	17	49.151	11.947	3.724	0	44	44	2	1	-10921639	113.952	115	61	168	2393	28.797	4.800	0.262	1.643
ID284306	284306	None	41.809	17.234	9.110	0	45	45	2	1	-10921639	112.333	106	53	172	2359	30.767	4.800	0.179	1.106
ID284307	284307	None	41.438	20.000	29.000	0	45	45	2	1	-10921639	85.190	74	41	131	1789	28.819	2.000	0.239	1.141
ID284308	284308	18	48.750	12.704	3.249	0	47	47	2	1	-10921639	98.571	90	28	185	2070	39.542	2.000	0.235	0.948
ID284309	284309	19	57.662	17.355	8.933	0	47	47	2	1	-10921639	129.857	123	57	230	2727	40.884	2.000	0.161	0.879
ID284310	284310	None	40.881	8.887	18.027	0	47	47	2	1	-10921639	93.048	94	41	160	1954	35.357	2.000	0.128	0.597
ID284311	284311	20	58.767	20.171	19.092	0	47	47	2	1	-10921639	118.524	106	69	234	2489	37.543	6.142	0.233	1.194
ID284312	284312	None	42.119	29.000	23.000	0	47	47	2	1	-10921639	91.810	94	0	189	1928	46.122	2.000	0.185	0.622
ID284313	284313	18	44.453	12.261	2.787	0	48	48	2	1	-10921639	90.714	82	49	172	1905	35.300	2.000	0.147	0.660
ID284314	284314	19	60.619	18.064	9.014	0	48	48	2	1	-10921639	129.905	127	57	189	2728	35.863	4.800	0.274	1.559
ID284315	284315	20	48.149	18.989	20.056	0	48	48	2	1	-10921639	124.476	123	78	193	2614	28.092	7.600	0.228	1.643
ID284348	284348	23	41.515	6.747	18.710	0	49	49	2	1	-10921639	88.524	90	24	152	1859	35.104	2.000	0.185	0.789
ID284349	284349	20	40.145	18.987	19.166	0	49	49	2	1	-10921639	97.905	98	32	197	2056	36.959	2.000	0.127	0.596
ID284350	284350	None	47.617	26.754	21.863	0	49	49	2	1	-10921639	113.571	102	49	172	2385	38.089	2.000	0.200	0.992
ID284346	284346	19	64.520	18.026	9.036	0	49	49	2	1	-10921639	137.952	135	78	217	2897	41.179	2.000	0.244	1.313
ID284347	284347	24	47.441	8.125	10.043	0	49	49	2	1	-10921639	105.667	102	53	172	2219	30.691	2.000	0.190	1.098
ID284316	284316	None	56.627	12.315	2.613	0	50	50	2	1	-10921639	93.476	69	16	250	1963	54.203	2.000	0.180	0.527
ID284317	284317	19	78.265	17.842	8.774	0	50	50	2	1	-10921639	145.000	139	65	230	3045	43.089	2.000	0.301	1.556
ID284318	284318	24	53.224	8.665	9.877	0	50	50	2	1	-10921639	105.524	98	37	189	2216	39.985	2.000	0.192	0.849
ID284319	284319	23	57.189	6.141	18.124	0	50	50	2	1	-10921639	103.762	94	57	189	2179	37.813	2.000	0.239	1.059
ID284324	284324	25	40.218	26.283	21.784	0	51	51	2	1	-10921639	98.429	82	53	180	2067	39.664	2.000	0.109	0.488
ID284320	284320	19	49.698	17.987	8.975	0	51	51	2	1	-10921639	119.333	127	65	180	2506	34.462	2.000	0.205	1.180
ID284321	284321	24	52.389	8.491	10.484	0	51	51	2	1	-10921639	125.238	115	69	193	2630	41.654	7.600	0.180	0.916
ID284322	284322	23	50.268	7.764	17.320	0	51	51	2	1	-10921639	94.333	90	32	180	1981	39.398	2.000	0.204	0.813
ID284323	284323	None	41.378	17.667	20.137	0	51	51	2	1	-10921639	111.714	115	57	209	2346	38.522	7.600	0.123	0.633
ID284332	284332	19	63.376	18.273	8.677	0	52	52	2	1	-10921639	138.143	139	74	213	2901	40.533	2.000	0.204	1.155
ID284333	284333	23	56.766	7.924	17.786	0	52	52	2	1	-10921639	91.286	86	16	176	1917	42.501	2.000	0.253	0.868
ID284334	284334	26	42.647	22.104	18.195	0	52	52	2	1	-10921639	93.810	102	28	180	1970	41.983	2.000	0.097	0.396
ID284335	284335	25	45.873	26.331	21.521	0	52	52	2	1	-10921639	107.619	98	61	234	2260	40.896	2.000	0.177	0.792
ID284325	284325	28	42.199	12.478	2.732	0	53	53	2	1	-10921639	108.905	102	45	213	2287	41.052	2.000	0.116	0.551
ID284326	284326	None	40.485	0.000	8.000	0	53	53	2	1	-10921639	76.714	78	26	139	1611	33.626	3.200	0.222	0.830
ID284327	284327	19	54.447	17.304	9.822	0	53	53	2	1	-10921639	126.905	127	57	189	2665	37.440	4.800	0.243	1.327
ID284328	284328	23	68.419	8.034	17.739	0	53	53	2	1	-10921639	108.381	90	37	250	2276	51.415	2.000	0.203	0.712
ID284329	284329	26	41.234	22.215	17.537	0	53	53	2	1	-10921639	102.857	98	49	201	2160	35.783	2.000	0.127	0.649
ID284330	284330	27	42.200	18.216	20.054	0	53	53	2	1	-10921639	112.286	115	41	193	2358	42.421	7.600	0.121	0.570
ID284331	284331	None	49.225	20.520	21.987	0	53	53	2	1	-10921639	116.571	111	61	209	2448	42.090	2.000	0.120	0.592
ID284364	284364	27	59.736	19.749	20.258	0	54	54	2	1	-10921639	127.048	127	45	201	2668	41.093	4.800	0.252	1.243
ID284365	284365	25	41.373	25.898	21.391	0	54	54	2	1	-10921639	78.810	69	24	201	1655	41.584	2.000	0.133	0.446
ID284366	284366	None	49.297	4.000	29.000	0	54	54	2	1	-10921639	91.238	92	57	135	1916	22.832	4.800	0.356	2.096
ID284360	284360	28	40.305	13.775	4.720	0	54	54	2	1	-10921639	92.762	82	32	205	1948	42.402	7.600	0.082	0.330
ID284361	284361	29	44.709	24.322	6.284	0	54	54	2	1	-10921639	123.190	127	65	164	2587	29.482	4.800	0.184	1.297
ID284362	284362	19	52.669	17.889	9.474	0	54	54	2	1	-10921639	113.238	111	41	168	2378	35.427	2.000	0.216	1.136
ID284363	284363	None	46.176	8.874	10.336	0	54	54	2	1	-10921639	116.143	115	65	180	2439	31.392	2.000	0.150	0.964
ID284341	284341	28	61.261	12.105	2.788	0	55	55	2	1	-10921639	123.048	111	69	242	2584	41.455	2.000	0.203	1.003
ID284342	284342	29	49.103	22.660	6.627	0	55	55	2	1	-10921639	108.000	98	57	176	2268	37.996	2.000	0.226	1.049
ID284343	284343	19	58.775	17.024	8.157	0	55	55	2	1	-10921639	131.667	127	41	193	2765	42.054	2.000	0.175	0.932
ID284344	284344	27	52.508	19.824	20.888	0	55	55	2	1	-10921639	127.000	131	65	185	2667	36.321	7.600	0.212	1.225
ID284345	284345	25	55.536	26.279	21.699	0	55	55	2	1	-10921639	88.095	78	37	230	1850	48.909	2.000	0.186	0.565
ID284340	284340	None	49.011	14.123	21.906	0	56	56	2	1	-10921639	122.095	123	65	164	2564	28.787	4.800	0.227	1.567
ID284336	284336	30	47.278	15.352	5.913	0	56	56	2	1	-10921639	110.905	102	65	197	2329	37.618	7.600	0.118	0.623
ID284337	284337	31	49.227	8.943	9.465	0	56	56	2	1	-10921639	113.476	106	61	176	2383	36.214	2.000	0.203	1.057
ID284338	284338	19	41.019	18.517	9.103	0	56	56	2	1	-10921639	118.381	115	49	168	2486	31.497	2.000	0.144	0.947
ID284339	284339	27	52.666	18.561	20.698	0	56	56	2	1	-10921639	126.810	123	37	193	2663	38.803	3.200	0.212	1.144
ID284351	284351	30	52.685	14.982	5.853	0	57	57	2	1	-10921639	129.762	119	82	197	2725	34.138	7.600	0.147	0.976
ID284352	284352	None	46.415	24.071	6.329	0	57	57	2	1	-10921639	89.143	78	32	185	1872	38.426	2.000	0.146	0.591
ID284353	284353	19	55.077	18.741	9.681	0	57	57	2	1	-10921639	128.524	127	45	209	2699	48.293	3.200	0.230	0.995
ID284354	284354	31	44.393	8.435	11.206	0	57	57	2	1	-10921639	112.238	106	53	172	2357	39.061	2.000	0.153	0.765
ID284355	284355	27	50.058	20.369	21.473	0	57	57	2	1	-10921639	119.190	102	74	197	2503	35.153	4.800	0.217	1.210
ID284356	284356	30	42.682	14.516	5.649	0	58	58	2	1	-10921639	106.524	98	49	185	2237	40.241	7.600	0.086	0.418
ID284357	284357	19	60.847	18.309	9.285	0	58	58	2	1	-10921639	110.952	102	49	197	2330	44.590	2.000	0.191	0.798
ID284358	284358	31	47.007	8.374	9.942	0	58	58	2	1	-10921639	117.905	106	61	209	2476	43.046	2.000	0.147	0.700
ID284359	284359	27	47.550	19.383	19.104	0	58	58	2	1	-10921639	117.381	115	69	180	2465	34.406	7.600	0.229	1.271
ID284372	284372	27	46.187	18.761	20.714	0	59	59	2	1	-10921639	114.143	111	61	172	2397	32.905	2.000	0.132	0.810
ID284373	284373	None	42.073	25.839	21.182	0	59	59	2	1	-10921639	107.143	106	49	168	2250	30.449	2.000	0.174	1.044
ID284368	284368	30	58.330	14.796	5.879	0	59	59	2	1	-10921639	120.571	111	57	246	2532	46.951	2.000	0.138	0.624
ID284369	284369	19	62.051	18.488	9.082	0	59	59	2	1	-10921639	150.143	143	86	234	3153	41.170	3.200	0.192	1.176
ID284370	284370	31	50.957	8.046	9.959	0	59	59	2	1	-10921639	117.667	119	61	176	2471	35.498	4.800	0.185	1.035
ID284371	284371	None	43.787	2.971	17.934	0	59	59	2	1	-10921639	93.571	90	57	148	1965	23.323	4.800	0.230	1.498
ID284367	284367	33	40.244	12.135	2.754	0	59	59	2	1	-10921639	87.571	78	32	180	1839	40.252	7.600	0.104	0.410
ID284374	284374	33	44.945	12.136	2.266	0	60	60	2	1	-10921639	84.143	69	37	222	1767	42.868	2.000	0.102	0.365
ID284375	284375	31	56.296	7.524	9.278	0	60	60	2	1	-10921639	119.333	123	37	222	2506	45.842	3.200	0.209	0.899
ID284376	284376	19	66.866	18.515	9.222	0	60	60	2	1	-10921639	149.762	152	74	226	3145	44.692	4.800	0.233	1.265
ID284377	284377	34	41.934	11.006	18.887	0	60	60	2	1	-10921639	84.143	78	24	168	1767	40.197	2.000	0.120	0.448
ID284378	284378	27	42.124	18.652	20.700	0	60	60	2	1	-10921639	117.619	127	65	180	2470	33.979	2.000	0.143	0.868
ID284384	284384	34	48.152	11.298	18.925	0	61	61	2	1	-10921639	85.810	78	16	193	1802	44.321	7.600	0.134	0.458
ID284385	284385	36	41.628	21.997	18.539	0	61	61	2	1	-10921639	123.810	119	41	242	2600	51.231	7.600	0.088	0.392
ID284386	284386	27	91.198	18.971	20.094	0	61	61	2	1	-10921639	159.714	148	45	255	3354	50.609	2.000	0.280	1.380
ID284387	284387	None	43.638	26.977	22.064	0	61	61	2	1	-10921639	109.286	106	41	180	2295	32.613	3.200	0.174	0.995
ID284380	284380	None	41.021	0.000	8.000	0	61	61	2	1	-10921639	87.333	86	24	143	1834	39.771	4.800	0.252	0.883
ID284381	284381	31	44.646	7.959	8.781	0	61	61	2	1	-10921639	122.190	119	74	193	2566	32.999	2.000	0.132	0.862
ID284382	284382	19	71.382	18.162	9.280	0	61	61	2	1	-10921639	159.810	168	74	238	3356	53.862	2.000	0.186	0.931
ID284383	284383	37	42.457	0.000	19.000	0	61	61	2	1	-10921639	91.048	82	37	148	1912	32.199	3.200	0.224	1.034
ID284379	284379	33	57.468	12.283	2.680	0	61	61	2	1	-10921639	125.476	111	57	230	2635	46.077	2.000	0.165	0.771
ID284396	284396	33	75.859	14.099	4.993	0	62	62	2	1	-10921639	145.810	131	57	234	3062	50.503	2.000	0.241	1.123
ID284397	284397	19	82.350	18.457	9.273	0	62	62	2	1	-10921639	173.952	172	57	255	3653	58.674	2.000	0.240	1.149
ID284398	284398	31	40.317	8.496	10.100	0	62	62	2	1	-10921639	112.476	119	57	180	2362	32.631	2.000	0.159	0.944
ID284399	284399	37	40.326	0.000	19.000	0	62	62	2	1	-10921639	101.000	102	49	143	2121	28.597	4.800	0.259	1.454
ID284400	284400	36	52.661	22.320	18.687	0	62	62	2	1	-10921639	127.143	115	82	226	2670	39.483	2.000	0.112	0.647
ID284401	284401	27	70.675	18.298	20.549	0	62	62	2	1	-10921639	137.571	135	53	255	2889	56.969	2.000	0.178	0.730
ID284404	284404	35	64.182	19.927	8.848	0	63	63	2	1	-10921639	167.286	168	78	255	3513	50.531	6.384	0.169	0.956
ID284405	284405	31	56.485	9.395	11.469	0	63	63	2	1	-10921639	132.333	127	78	250	2779	44.291	7.600	0.167	0.856
ID284406	284406	None	42.237	29.000	14.000	0	63	63	2	1	-10921639	97.190	95	57	143	2041	25.934	4.800	0.251	1.506
ID284407	284407	34	49.546	11.419	18.043	0	63	63	2	1	-10921639	111.952	111	32	209	2351	42.549	7.600	0.175	0.782
ID284402	284402	33	60.866	14.829	5.017	0	63	63	2	1	-10921639	154.095	156	82	238	3236	39.677	7.600	0.159	1.066
ID284403	284403	19	66.717	17.867	9.351	0	63	63	2	1	-10921639	173.905	172	98	255	3652	48.916	2.000	0.200	1.186
ID284408	284408	27	57.841	18.606	20.649	0	63	63	2	1	-10921639	152.476	152	82	250	3202	49.635	2.000	0.154	0.822
ID284409	284409	None	41.195	5.000	29.000	0	63	63	2	1	-10921639	76.476	69	26	180	1606	36.777	2.000	0.142	0.517
ID284388	284388	33	68.540	14.566	4.820	0	64	64	2	1	-10921639	144.429	135	65	255	3033	64.485	7.600	0.133	0.527
ID284389	284389	None	41.831	24.396	7.122	0	64	64	2	1	-10921639	129.476	131	82	185	2719	32.869	7.600	0.130	0.904
ID284390	284390	104	45.295	10.971	8.068	0	64	64	2	1	-10921639	139.905	139	90	246	2938	37.303	7.600	0.127	0.845
ID284391	284391	35	73.029	19.808	9.385	0	64	64	2	1	-10921639	164.476	168	53	255	3454	60.412	2.000	0.194	0.883
ID284392	284392	38	48.283	7.525	14.448	0	64	64	2	1	-10921639	123.905	115	61	242	2602	44.663	2.000	0.154	0.739
ID284393	284393	34	86.108	11.631	18.607	0	64	64	2	1	-10921639	144.286	135	61	255	3030	55.578	4.800	0.299	1.195
ID284394	284394	None	41.984	23.208	18.722	0	64	64	2	1	-10921639	122.667	115	74	197	2576	34.887	7.600	0.083	0.539
ID284395	284395	27	89.540	18.545	20.752	0	64	64	2	1	-10921639	153.619	148	61	255	3226	56.309	2.000	0.252	1.097
ID284416	284416	27	99.401	18.944	20.670	0	65	65	2	1	-10921639	173.143	160	82	255	3636	63.337	2.000	0.274	1.175
ID284412	284412	35	63.550	20.944	8.400	0	65	65	2	1	-10921639	157.238	152	61	255	3302	55.659	7.600	0.120	0.605
ID284413	284413	19	57.625	18.198	9.571	0	65	65	2	1	-10921639	157.952	164	61	255	3317	58.851	7.600	0.143	0.670
ID284414	284414	38	62.042	6.960	13.981	0	65	65	2	1	-10921639	132.000	131	65	234	2772	43.926	2.000	0.149	0.780
ID284415	284415	34	67.034	11.813	18.522	0	65	65	2	1	-10921639	127.762	123	45	226	2683	49.639	2.000	0.224	0.943
ID284410	284410	33	70.097	14.949	4.945	0	65	65	2	1	-10921639	151.048	139	82	238	3172	52.771	7.600	0.184	0.892
ID284411	284411	104	42.127	11.222	8.196	0	65	65	2	1	-10921639	120.952	106	49	209	2540	46.405	2.000	0.032	0.163
ID284420	284420	19	57.620	18.217	10.193	0	66	66	2	1	-10921639	165.381	168	74	255	3473	51.808	7.600	0.155	0.855
ID284421	284421	None	41.609	29.000	14.000	0	66	66	2	1	-10921639	91.048	90	50	148	1912	30.816	2.000	0.188	0.937
ID284422	284422	34	49.695	12.700	18.725	0	66	66	2	1	-10921639	130.286	119	61	209	2736	37.744	3.200	0.230	1.293
ID284423	284423	27	81.187	19.223	20.069	0	66	66	2	1	-10921639	148.952	139	74	242	3128	60.191	3.200	0.253	0.998
ID284417	284417	33	86.729	14.829	5.107	0	66	66	2	1	-10921639	156.571	143	61	255	3288	60.993	2.000	0.212	0.898
ID284418	284418	None	49.080	25.705	5.963	0	66	66	2	1	-10921639	111.952	111	57	180	2351	34.590	2.000	0.161	0.898
ID284419	284419	35	68.135	21.188	8.295	0	66	66	2	1	-10921639	147.619	139	74	255	3100	55.841	7.600	0.161	0.732
ID284424	284424	None	42.426	25.843	21.925	0	66	66	2	1	-10921639	90.905	82	32	164	1909	35.199	2.000	0.183	0.797
ID284428	284428	19	52.627	17.803	9.330	0	67	67	2	1	-10921639	157.333	148	86	234	3304	44.993	6.316	0.127	0.790
ID284429	284429	38	54.660	6.993	13.052	0	67	67	2	1	-10921639	141.238	143	90	205	2966	34.087	4.800	0.181	1.270
ID284430	284430	34	65.944	11.946	18.380	0	67	67	2	1	-10921639	132.905	127	65	255	2791	45.944	2.000	0.185	0.902
ID284431	284431	27	92.315	19.161	20.978	0	67	67	2	1	-10921639	163.476	152	65	255	3433	55.674	3.200	0.286	1.306
ID284425	284425	None	47.511	12.170	2.622	0	67	67	2	1	-10921639	120.143	111	45	230	2523	46.772	7.600	0.130	0.590
ID284426	284426	33	60.566	14.566	4.814	0	67	67	2	1	-10921639	139.619	143	69	238	2932	49.814	2.000	0.135	0.666
ID284427	284427	35	75.859	21.810	8.020	0	67	67	2	1	-10921639	155.333	139	61	255	3262	53.092	2.000	0.209	1.012
ID284468	284468	38	57.974	8.289	11.490	0	68	68	2	1	-10921639	139.381	148	37	205	2927	46.627	4.800	0.184	0.929
ID284469	284469	None	44.445	29.000	14.000	0	68	68	2	1	-10921639	105.857	98	49	189	2223	45.279	6.053	0.228	0.870
ID284470	284470	34	83.846	11.372	18.139	0	68	68	2	1	-10921639	163.048	160	82	255	3424	50.265	2.000	0.235	1.235
ID284471	284471	27	78.938	19.654	21.516	0	68	68	2	1	-10921639	124.476	102	49	255	2614	61.095	2.000	0.268	0.861
ID284465	284465	33	92.352	14.501	4.811	0	68	68	2	1	-10921639	158.524	168	65	255	3329	63.193	2.000	0.246	0.990
ID284466	284466	None	41.529	9.783	8.425	0	68	68	2	1	-10921639	124.810	131	69	180	2621	33.737	7.600	0.121	0.798
ID284467	284467	35	72.340	20.077	9.366	0	68	68	2	1	-10921639	166.905	168	74	255	3505	51.441	4.800	0.237	1.242
ID284436	284436	34	63.908	11.668	18.385	0	69	69	2	1	-10921639	137.286	131	61	255	2883	47.195	2.000	0.169	0.843
ID284437	284437	27	76.926	19.532	20.449	0	69	69	2	1	-10921639	172.857	180	98	255	3630	47.819	4.800	0.262	1.501
ID284432	284432	33	78.993	14.793	4.662	0	69	69	2	1	-10921639	156.571	148	69	255	3288	54.812	2.000	0.196	0.935
ID284433	284433	19	71.523	17.868	9.232	0	69	69	2	1	-10921639	176.143	193	82	255	3699	54.470	2.000	0.191	1.036
ID284434	284434	35	72.164	20.676	9.282	0	69	69	2	1	-10921639	167.143	160	69	255	3510	56.103	2.000	0.160	0.822
ID284435	284435	38	46.995	7.324	13.785	0	69	69	2	1	-10921639	126.905	123	78	217	2665	38.494	2.000	0.119	0.703
ID284438	284438	None	48.504	12.352	3.014	0	70	70	2	1	-10921639	128.762	123	53	213	2704	46.557	7.600	0.148	0.712
ID284439	284439	33	57.700	14.664	4.651	0	70	70	2	1	-10921639	145.143	131	61	242	3048	50.541	2.000	0.124	0.632
ID284444	284444	27	80.255	19.544	20.444	0	70	70	2	1	-10921639	161.619	168	24	255	3394	60.313	2.000	0.232	1.011
ID284445	284445	None	49.468	14.915	22.282	0	70	70	2	1	-10921639	122.667	106	57	205	2576	45.878	2.000	0.133	0.628
ID284446	284446	None	41.330	14.000	29.000	0	70	70	2	1	-10921639	66.048	57	35	172	1387	30.696	2.000	0.236	0.821
ID284440	284440	None	44.743	0.000	7.000	0	70	70	2	1	-10921639	126.905	127	73	176	2665	29.724	4.800	0.229	1.590
ID284441	284441	19	79.627	17.806	8.981	0	70	70	2	1	-10921639	169.762	168	82	255	3565	47.345	2.000	0.227	1.329
ID284442	284442	35	42.548	20.532	9.175	0	70	70	2	1	-10921639	138.095	139	86	209	2900	38.271	6.252	0.104	0.679
ID284443	284443	None	43.530	15.120	14.624	0	70	70	2	1	-10921639	139.333	135	90	217	2926	31.259	4.800	0.120	0.958
ID284453	284453	33	62.434	16.424	5.404	0	71	71	2	1	-10921639	141.238	127	86	246	2966	48.056	2.000	0.160	0.812
ID284454	284454	19	48.866	18.153	9.502	0	71	71	2	1	-10921639	139.524	148	65	222	2930	50.968	2.000	0.103	0.512
ID284455	284455	35	54.075	21.223	9.408	0	71	71	2	1	-10921639	156.476	156	82	246	3286	41.622	2.000	0.131	0.868
ID284456	284456	38	45.662	6.944	12.976	0	71	71	2	1	-10921639	120.952	123	74	193	2540	32.718	7.600	0.145	0.935
ID284457	284457	None	41.853	8.238	18.269	0	71	71	2	1	-10921639	102.905	94	32	193	2161	43.802	2.000	0.082	0.356
ID284458	284458	27	68.439	20.499	18.475	0	71	71	2	1	-10921639	147.524	135	45	255	3098	64.153	7.600	0.150	0.601
ID284452	284452	39	52.678	26.065	21.740	0	72	72	2	1	-10921639	115.333	111	65	193	2422	34.819	3.200	0.195	1.080
ID284447	284447	33	54.533	15.895	4.772	0	72	72	2	1	-10921639	132.190	131	61	255	2776	49.082	2.000	0.135	0.640
ID284448	284448	19	69.408	17.663	9.000	0	72	72	2	1	-10921639	169.905	156	94	255	3568	50.523	2.000	0.182	1.035
ID284449	284449	38	43.097	7.931	12.673	0	72	72	2	1	-10921639	103.714	98	53	193	2178	35.220	2.000	0.096	0.514
ID284450	284450	40	55.217	11.854	18.526	0	72	72	2	1	-10921639	130.667	119	61	230	2744	48.954	2.000	0.170	0.775
ID284451	284451	27	62.316	19.876	19.196	0	72	72	2	1	-10921639	147.524	131	86	255	3098	44.963	6.047	0.197	1.078
ID284460	284460	19	75.938	18.153	9.386	0	73	73	2	1	-10921639	180.667	176	86	255	3794	54.946	2.000	0.193	1.065
ID284461	284461	None	71.093	20.591	8.682	0	73	73	2	1	-10921639	162.286	160	45	255	3408	60.720	2.000	0.133	0.629
ID284462	284462	40	42.765	12.335	18.549	0	73	73	2	1	-10921639	126.143	131	45	197	2649	39.022	7.600	0.117	0.678
ID284463	284463	27	64.079	19.467	20.180	0	73	73	2	1	-10921639	172.333	176	94	255	3619	40.802	7.600	0.201	1.415
ID284464	284464	39	43.866	25.761	21.404	0	73	73	2	1	-10921639	106.238	102	45	180	2231	34.648	2.000	0.167	0.877
ID284459	284459	33	49.713	15.748	5.142	0	73	73	2	1	-10921639	119.762	115	32	230	2515	50.702	7.600	0.112	0.476
ID284496	284496	None	42.281	6.000	29.000	0	74	74	2	1	-10921639	73.762	69	37	123	1549	28.869	2.000	0.264	1.066
ID284492	284492	19	75.920	17.740	9.204	0	74	74	2	1	-10921639	152.905	123	94	255	3211	52.108	2.000	0.181	0.901
ID284493	284493	42	60.564	9.200	9.882	0	74	74	2	1	-10921639	152.667	143	94	242	3206	39.904	4.800	0.173	1.130
ID284494	284494	40	42.315	10.488	17.865	0	74	74	2	1	-10921639	110.524	119	37	172	2321	41.588	7.600	0.149	0.688
ID284495	284495	27	84.548	19.913	20.449	0	74	74	2	1	-10921639	172.857	168	57	255	3630	50.580	7.600	0.267	1.442
ID284490	284490	None	46.223	29.000	0.000	0	74	74	2	1	-10921639	65.429	53	38	143	1374	28.488	2.000	0.314	1.097
ID284491	284491	None	40.935	12.196	2.413	0	74	74	2	1	-10921639	102.048	98	41	197	2143	35.642	2.000	0.100	0.522
ID284476	284476	27	63.920	19.765	20.471	0	75	75	2	1	-10921639	165.143	164	106	246	3468	38.973	4.800	0.240	1.639
ID284472	284472	33	57.500	15.633	4.799	0	75	75	2	1	-10921639	116.381	90	61	255	2444	53.771	2.000	0.107	0.419
ID284473	284473	41	68.950	21.414	8.271	0	75	75	2	1	-10921639	165.762	160	69	255	3481	59.838	7.600	0.150	0.724
ID284474	284474	19	81.263	17.963	9.177	0	75	75	2	1	-10921639	176.857	172	82	255	3714	55.013	2.000	0.201	1.076
ID284475	284475	42	64.829	8.601	10.236	0	75	75	2	1	-10921639	167.095	168	98	242	3509	39.990	3.200	0.197	1.375
ID284480	284480	19	46.967	17.536	9.473	0	76	76	2	1	-10921639	171.762	160	123	255	3607	39.576	6.360	0.131	1.004
ID284481	284481	None	42.479	7.405	14.121	0	76	76	2	1	-10921639	109.857	102	49	222	2307	43.142	2.000	0.107	0.494
ID284482	284482	None	59.775	10.672	17.996	0	76	76	2	1	-10921639	113.905	98	49	217	2392	41.148	2.000	0.197	0.910
ID284483	284483	27	77.722	19.326	21.069	0	76	76	2	1	-10921639	156.524	156	78	242	3287	49.252	7.600	0.217	1.133
ID284477	284477	33	71.483	16.701	4.883	0	76	76	2	1	-10921639	141.000	139	74	255	2961	49.541	2.000	0.181	0.871
ID284478	284478	41	64.268	20.675	9.204	0	76	76	2	1	-10921639	156.048	152	69	255	3277	51.038	2.000	0.142	0.761
ID284479	284479	42	53.966	9.252	9.954	0	76	76	2	1	-10921639	160.095	160	53	226	3362	40.971	7.600	0.168	1.124
ID284484	284484	33	89.290	15.742	5.214	0	77	77	2	1	-10921639	140.571	119	41	255	2952	69.623	2.000	0.202	0.678
ID284485	284485	43	53.389	9.962	7.888	0	77	77	2	1	-10921639	143.952	131	82	209	3023	40.113	4.800	0.175	1.069
ID284486	284486	19	56.735	18.092	9.593	0	77	77	2	1	-10921639	163.810	160	61	255	3440	52.007	6.073	0.166	0.897
ID284487	284487	41	60.368	20.522	9.714	0	77	77	2	1	-10921639	160.238	164	78	255	3365	49.071	4.800	0.151	0.858
ID284488	284488	42	47.356	8.740	10.524	0	77	77	2	1	-10921639	138.286	131	78	209	2904	42.096	2.000	0.106	0.628
ID284489	284489	27	68.761	20.406	18.431	0	77	77	2	1	-10921639	155.952	164	78	226	3275	46.030	2.000	0.209	1.173
ID284500	284500	41	63.818	20.709	8.681	0	78	78	2	1	-10921639	136.619	143	37	255	2869	61.447	2.000	0.103	0.416
ID284501	284501	42	61.972	8.018	9.727	0	78	78	2	1	-10921639	128.286	115	65	242	2694	49.487	2.000	0.141	0.639
ID284502	284502	19	60.140	17.630	9.544	0	78	78	2	1	-10921639	159.952	160	61	255	3359	61.820	7.600	0.150	0.674
ID284503	284503	27	48.801	21.125	19.456	0	78	78	2	1	-10921639	138.000	139	86	209	2898	36.085	7.600	0.136	0.916
ID284497	284497	None	48.529	12.360	2.342	0	78	78	2	1	-10921639	119.762	106	61	222	2515	46.052	2.000	0.123	0.572
ID284498	284498	33	77.687	15.951	5.221	0	78	78	2	1	-10921639	146.762	135	69	255	3082	58.563	2.000	0.184	0.780
ID284499	284499	43	41.453	10.537	7.655	0	78	78	2	1	-10921639	126.238	111	53	217	2651	46.626	7.600	0.080	0.399
ID284516	284516	27	88.636	19.090	20.856	0	79	79	2	1	-10921639	173.571	172	106	255	3645	44.395	4.800	0.290	1.759
ID284512	284512	41	55.969	21.984	8.480	0	79	79	2	1	-10921639	155.048	156	74	255	3256	45.046	4.800	0.142	0.858
ID284513	284513	42	57.960	9.110	9.023	0	79	79	2	1	-10921639	143.238	143	69	226	3008	42.970	4.800	0.254	1.352
ID284514	284514	19	60.151	17.504	9.495	0	79	79	2	1	-10921639	163.810	160	102	255	3440	51.191	7.600	0.109	0.631
ID284515	284515	44	75.772	10.429	17.878	0	79	79	2	1	-10921639	147.238	164	28	242	3092	58.815	2.000	0.229	0.932
ID284510	284510	None	40.339	29.000	0.000	0	79	79	2	1	-10921639	77.952	82	38	172	1637	30.871	6.394	0.221	0.914
ID284511	284511	33	90.219	15.267	5.225	0	79	79	2	1	-10921639	168.429	168	78	255	3537	59.009	2.000	0.263	1.190
ID284508	284508	45	86.225	21.030	18.326	0	80	80	2	1	-10921639	154.571	139	41	255	3246	55.868	2.000	0.263	1.151
ID284509	284509	27	48.913	19.489	21.644	0	80	80	2	1	-10921639	145.333	139	65	205	3052	40.672	7.600	0.146	0.908
ID284504	284504	33	72.197	15.299	5.502	0	80	80	2	1	-10921639	150.905	131	69	255	3169	54.293	7.600	0.176	0.832
ID284505	284505	42	57.073	10.219	7.899	0	80	80	2	1	-10921639	117.810	123	37	209	2474	48.470	2.000	0.169	0.704
ID284506	284506	41	69.093	21.104	9.210	0	80	80	2	1	-10921639	169.762	168	86	255	3565	48.293	2.000	0.160	0.969
ID284507	284507	44	60.565	10.653	18.076	0	80	80	2	1	-10921639	148.524	152	74	250	3119	43.625	6.360	0.199	1.129
ID284540	284540	33	76.136	14.909	5.880	0	81	81	2	1	-10921639	141.905	139	53	250	2980	55.280	2.000	0.190	0.821
ID284541	284541	19	45.874	18.037	9.095	0	81	81	2	1	-10921639	152.857	148	98	246	3210	36.898	7.600	0.126	0.928
ID284542	284542	46	41.274	8.558	10.589	0	81	81	2	1	-10921639	127.810	127	65	201	2684	34.594	2.000	0.112	0.745
ID284543	284543	44	50.328	10.840	18.399	0	81	81	2	1	-10921639	137.476	139	65	217	2887	41.494	6.326	0.158	0.905
ID284544	284544	45	81.086	20.648	18.860	0	81	81	2	1	-10921639	179.857	176	102	255	3777	49.786	7.600	0.256	1.474
ID284528	284528	45	81.534	20.851	18.794	0	82	82	2	1	-10921639	170.143	156	86	255	3573	56.364	2.000	0.184	0.939
ID284529	284529	48	40.724	15.151	21.456	0	82	82	2	1	-10921639	135.429	139	49	201	2844	42.759	3.200	0.111	0.634
ID284530	284530	47	44.623	25.373	21.021	0	82	82	2	1	-10921639	131.190	131	86	205	2755	29.676	7.600	0.149	1.147
ID284531	284531	27	61.752	19.331	21.769	0	82	82	2	1	-10921639	177.857	180	94	246	3735	44.041	4.800	0.167	1.154
ID284524	284524	46	42.889	8.818	8.943	0	82	82	2	1	-10921639	115.238	123	45	160	2420	29.971	4.800	0.205	1.306
ID284525	284525	19	48.135	17.837	8.784	0	82	82	2	1	-10921639	167.714	164	94	255	3522	41.700	7.600	0.112	0.810
ID284526	284526	49	45.242	16.277	12.808	0	82	82	2	1	-10921639	96.810	82	20	205	2033	51.334	2.000	0.084	0.293
ID284527	284527	44	78.266	10.005	17.912	0	82	82	2	1	-10921639	146.238	156	37	246	3071	55.360	2.000	0.254	1.072
ID284523	284523	33	80.899	15.395	5.591	0	82	82	2	1	-10921639	179.286	172	94	255	3765	51.162	7.600	0.231	1.317
ID284532	284532	33	95.581	14.936	5.675	0	83	83	2	1	-10921639	177.000	172	57	255	3717	64.850	7.600	0.235	1.038
ID284533	284533	19	73.138	17.235	8.664	0	83	83	2	1	-10921639	170.810	172	53	255	3587	60.945	2.000	0.132	0.651
ID284534	284534	49	41.903	16.263	12.819	0	83	83	2	1	-10921639	102.190	98	28	217	2146	49.375	2.000	0.078	0.298
ID284535	284535	44	67.823	9.036	17.386	0	83	83	2	1	-10921639	151.048	143	86	222	3172	42.146	7.600	0.216	1.275
ID284536	284536	45	75.493	20.880	18.944	0	83	83	2	1	-10921639	159.905	172	69	255	3358	57.025	2.000	0.187	0.882
ID284537	284537	48	42.890	14.210	22.322	0	83	83	2	1	-10921639	137.095	143	86	189	2879	32.671	3.200	0.160	1.160
ID284538	284538	27	56.448	18.928	22.420	0	83	83	2	1	-10921639	179.095	176	74	255	3761	49.821	6.382	0.141	0.891
ID284539	284539	47	41.643	26.195	21.576	0	83	83	2	1	-10921639	95.952	90	45	213	2015	35.622	2.000	0.152	0.711
ID284517	284517	None	48.876	12.675	3.258	0	84	84	2	1	-10921639	120.143	98	57	213	2523	54.866	7.600	0.157	0.593
ID284518	284518	33	78.564	15.968	5.952	0	84	84	2	1	-10921639	170.905	180	74	255	3589	61.647	2.000	0.199	0.921
ID284519	284519	None	50.243	10.252	7.721	0	84	84	2	1	-10921639	133.190	127	86	217	2797	43.624	2.000	0.155	0.819
ID284520	284520	44	43.200	10.889	18.902	0	84	84	2	1	-10921639	106.571	102	45	180	2238	39.795	2.000	0.122	0.584
ID284521	284521	45	64.801	21.691	18.789	0	84	84	2	1	-10921639	137.667	123	61	255	2891	59.809	2.000	0.140	0.567
ID284522	284522	47	43.536	26.724	21.971	0	84	84	2	1	-10921639	109.429	94	61	180	2298	37.775	2.000	0.134	0.683
ID284564	284564	None	61.928	15.000	29.000	0	85	85	2	1	-10921639	125.381	115	65	193	2633	39.514	2.000	0.249	1.267
ID284560	284560	50	44.982	8.400	17.068	0	85	85	2	1	-10921639	117.714	115	49	193	2472	33.070	7.600	0.191	1.141
ID284561	284561	45	73.195	21.766	18.757	0	85	85	2	1	-10921639	151.095	152	57	255	3173	58.342	7.600	0.175	0.773
ID284562	284562	44	45.816	12.388	20.178	0	85	85	2	1	-10921639	110.190	123	24	189	2314	42.145	3.200	0.142	0.650
ID284563	284563	27	68.840	19.318	21.308	0	85	85	2	1	-10921639	164.810	164	106	255	3461	44.971	7.600	0.165	1.037
ID284556	284556	33	94.740	16.021	5.899	0	85	85	2	1	-10921639	171.952	172	78	255	3611	60.068	2.000	0.250	1.145
ID284557	284557	None	47.240	16.948	8.555	0	85	85	2	1	-10921639	153.714	164	61	255	3228	50.741	6.019	0.093	0.515
ID284558	284558	51	48.141	19.190	10.321	0	85	85	2	1	-10921639	154.048	168	57	255	3235	47.392	7.600	0.160	0.896
ID284559	284559	None	42.223	8.261	11.177	0	85	85	2	1	-10921639	122.286	115	74	193	2568	33.680	2.000	0.137	0.877
ID284565	284565	None	45.939	12.445	2.599	0	86	86	2	1	-10921639	107.810	86	57	185	2264	41.786	2.000	0.137	0.621
ID284566	284566	33	91.084	16.100	5.595	0	86	86	2	1	-10921639	173.000	160	65	255	3633	66.249	3.200	0.228	0.971
ID284567	284567	51	45.141	19.884	10.449	0	86	86	2	1	-10921639	158.619	160	94	234	3331	38.083	6.324	0.123	0.915
ID284568	284568	None	42.581	29.000	14.000	0	86	86	2	1	-10921639	114.476	106	73	168	2404	28.764	7.600	0.201	1.333
ID284569	284569	50	50.834	9.250	17.970	0	86	86	2	1	-10921639	111.714	115	49	209	2346	40.671	2.000	0.154	0.734
ID284570	284570	45	50.521	21.000	19.000	0	86	86	2	1	-10921639	152.571	135	90	246	3204	48.550	7.600	0.130	0.725
ID284571	284571	27	77.807	19.526	22.597	0	86	86	2	1	-10921639	173.714	160	41	255	3648	71.409	2.000	0.191	0.782
ID284596	284596	53	65.606	9.242	7.644	0	87	87	2	1	-10921639	160.333	160	86	222	3367	39.425	4.800	0.234	1.541
ID284597	284597	51	66.308	17.297	9.110	0	87	87	2	1	-10921639	165.429	160	82	255	3474	51.505	2.000	0.135	0.762
ID284598	284598	50	75.323	10.240	18.035	0	87	87	2	1	-10921639	142.190	143	57	246	2986	52.656	4.800	0.291	1.216
ID284599	284599	27	87.325	20.757	21.659	0	87	87	2	1	-10921639	173.286	164	90	255	3639	57.439	2.000	0.230	1.127
ID284600	284600	None	40.818	4.000	29.000	0	87	87	2	1	-10921639	111.286	115	69	143	2337	24.818	4.800	0.262	1.860
ID284595	284595	33	92.720	15.902	5.417	0	87	87	2	1	-10921639	162.762	156	53	255	3418	67.042	2.000	0.250	0.971
ID284576	284576	52	40.443	8.592	11.205	0	88	88	2	1	-10921639	111.095	98	69	201	2333	38.602	2.000	0.066	0.357
ID284577	284577	45	50.496	21.772	18.041	0	88	88	2	1	-10921639	135.429	119	61	217	2844	40.163	3.200	0.144	0.850
ID284578	284578	50	49.302	11.480	19.509	0	88	88	2	1	-10921639	111.762	115	28	209	2347	48.807	2.000	0.149	0.594
ID284579	284579	27	96.561	20.333	22.902	0	88	88	2	1	-10921639	159.381	139	41	255	3347	69.254	2.000	0.248	0.914
ID284572	284572	33	78.558	14.916	4.826	0	88	88	2	1	-10921639	161.714	172	86	255	3396	51.441	7.600	0.212	1.099
ID284573	284573	53	56.824	9.467	6.720	0	88	88	2	1	-10921639	111.905	94	41	201	2350	50.003	2.000	0.158	0.610
ID284574	284574	None	44.336	0.000	9.000	0	88	88	2	1	-10921639	96.571	92	45	172	2028	38.425	3.200	0.287	1.121
ID284575	284575	51	71.314	18.008	9.139	0	88	88	2	1	-10921639	180.905	185	119	255	3799	37.787	2.000	0.190	1.531
ID284548	284548	51	48.298	17.544	9.045	0	89	89	2	1	-10921639	156.857	148	78	255	3294	48.535	2.000	0.098	0.574
ID284549	284549	None	58.100	21.672	8.848	0	89	89	2	1	-10921639	146.190	139	98	255	3070	45.755	2.000	0.111	0.636
ID284550	284550	52	44.234	8.037	12.385	0	89	89	2	1	-10921639	120.429	111	65	205	2529	42.039	2.000	0.096	0.502
ID284551	284551	None	42.712	3.310	17.848	0	89	89	2	1	-10921639	97.476	86	65	164	2047	27.393	2.000	0.210	1.234
ID284545	284545	55	49.629	12.440	2.852	0	89	89	2	1	-10921639	127.952	106	57	217	2687	46.987	7.600	0.119	0.578
ID284546	284546	33	76.208	15.898	5.293	0	89	89	2	1	-10921639	153.714	160	53	255	3228	64.779	2.000	0.183	0.734
ID284547	284547	53	54.272	9.441	6.738	0	89	89	2	1	-10921639	122.714	119	57	201	2577	43.668	2.000	0.173	0.830
ID284552	284552	50	50.988	10.055	18.349	0	89	89	2	1	-10921639	128.619	119	69	197	2701	39.619	7.600	0.159	0.890
ID284553	284553	45	57.647	21.835	18.608	0	89	89	2	1	-10921639	131.714	127	74	230	2766	45.238	2.000	0.119	0.619
ID284554	284554	54	47.073	14.516	21.412	0	89	89	2	1	-10921639	123.810	135	57	193	2600	40.108	2.000	0.151	0.810
ID284555	284555	27	97.375	20.155	23.169	0	89	89	2	1	-10921639	155.048	139	53	255	3256	64.491	2.000	0.233	0.908
ID284608	284608	27	96.206	20.355	23.052	0	90	90	2	1	-10921639	163.952	148	82	255	3443	59.559	2.000	0.252	1.107
ID284604	284604	51	78.029	17.821	8.949	0	90	90	2	1	-10921639	185.048	189	106	255	3886	46.485	2.000	0.188	1.263
ID284605	284605	50	103.240	9.689	17.997	0	90	90	2	1	-10921639	153.762	148	69	255	3229	60.241	2.000	0.320	1.236
ID284606	284606	45	47.656	22.281	18.163	0	90	90	2	1	-10921639	131.810	119	78	205	2768	41.572	4.800	0.172	0.933
ID284607	284607	54	60.622	14.955	22.357	0	90	90	2	1	-10921639	145.190	156	61	230	3049	48.508	4.800	0.229	1.114
ID284601	284601	55	79.781	13.175	4.392	0	90	90	2	1	-10921639	150.524	160	65	255	3161	57.001	2.000	0.257	1.078
ID284602	284602	33	54.699	16.792	6.089	0	90	90	2	1	-10921639	161.286	156	65	250	3387	55.263	2.000	0.113	0.593
ID284603	284603	53	69.101	9.257	7.199	0	90	90	2	1	-10921639	124.095	106	53	238	2606	53.833	2.000	0.181	0.708
ID284580	284580	55	67.466	13.302	4.306	0	91	91	2	1	-10921639	137.524	139	61	246	2888	55.387	2.000	0.203	0.840
ID284581	284581	53	85.799	9.059	7.595	0	91	91	2	1	-10921639	141.000	131	41	255	2961	57.626	2.000	0.249	0.975
ID284582	284582	51	69.277	17.314	9.173	0	91	91	2	1	-10921639	145.952	139	61	255	3065	57.018	2.000	0.140	0.629
ID284583	284583	50	64.462	9.239	18.088	0	91	91	2	1	-10921639	123.667	111	57	201	2597	40.649	2.000	0.231	1.141
ID284584	284584	45	52.253	22.679	18.033	0	91	91	2	1	-10921639	125.571	106	65	250	2637	49.262	2.000	0.085	0.401
ID284585	284585	54	83.451	14.753	22.043	0	91	91	2	1	-10921639	158.524	143	90	255	3329	46.942	2.000	0.234	1.279
ID284586	284586	27	71.444	20.600	23.057	0	91	91	2	1	-10921639	173.571	164	94	255	3645	44.974	2.000	0.185	1.203
ID284592	284592	54	61.645	14.875	22.997	0	92	92	2	1	-10921639	157.905	156	86	222	3316	41.299	2.000	0.173	1.126
ID284593	284593	27	91.113	20.602	23.011	0	92	92	2	1	-10921639	184.286	176	94	255	3870	52.553	2.000	0.247	1.391
ID284594	284594	None	47.512	5.000	29.000	0	92	92	2	1	-10921639	86.048	82	45	160	1807	27.398	4.800	0.223	1.145
ID284588	284588	53	63.770	9.386	7.876	0	92	92	2	1	-10921639	130.619	131	61	217	2743	45.859	2.000	0.262	1.182
ID284589	284589	51	77.347	17.059	8.095	0	92	92	2	1	-10921639	173.857	185	65	255	3651	66.753	2.000	0.188	0.826
ID284590	284590	50	73.739	9.445	18.007	0	92	92	2	1	-10921639	122.857	111	45	209	2580	52.960	2.000	0.235	0.884
ID284591	284591	56	44.396	26.402	21.527	0	92	92	2	1	-10921639	110.571	94	57	205	2322	40.087	2.000	0.120	0.593
ID284587	284587	55	80.067	15.640	5.442	0	92	92	2	1	-10921639	168.238	172	53	255	3533	64.191	2.000	0.221	0.947
ID284624	284624	27	92.908	20.142	22.725	0	93	93	2	1	-10921639	161.571	156	69	255	3393	66.032	2.000	0.221	0.885
ID284620	284620	50	79.263	10.428	18.194	0	93	93	2	1	-10921639	147.286	143	45	255	3093	60.586	2.000	0.217	0.866
ID284621	284621	45	48.278	21.329	18.607	0	93	93	2	1	-10921639	167.571	160	115	242	3519	33.933	6.289	0.126	1.107
ID284622	284622	54	48.589	14.752	22.392	0	93	93	2	1	-10921639	152.952	152	65	226	3212	35.404	2.000	0.159	1.184
ID284623	284623	56	46.737	26.574	21.481	0	93	93	2	1	-10921639	129.667	131	53	213	2723	40.255	2.000	0.151	0.847
ID284616	284616	55	70.485	16.534	5.855	0	93	93	2	1	-10921639	158.429	160	41	255	3327	66.902	2.000	0.176	0.707
ID284617	284617	53	42.068	9.264	7.157	0	93	93	2	1	-10921639	114.905	98	61	189	2413	41.161	2.000	0.170	0.812
ID284618	284618	51	67.552	17.220	7.762	0	93	93	2	1	-10921639	158.524	148	45	255	3329	63.489	2.000	0.185	0.780
ID284619	284619	None	59.732	8.508	10.023	0	93	93	2	1	-10921639	125.810	123	61	222	2642	46.307	2.000	0.195	0.888
ID284612	284612	50	49.921	9.070	18.323	0	94	94	2	1	-10921639	128.810	119	69	197	2705	36.471	2.000	0.151	0.926
ID284613	284613	45	49.116	21.008	18.455	0	94	94	2	1	-10921639	143.381	143	69	209	3011	35.207	3.200	0.173	1.199
ID284614	284614	54	87.837	14.008	21.945	0	94	94	2	1	-10921639	173.524	172	69	255	3644	47.921	4.800	0.275	1.563
ID284615	284615	27	94.873	20.189	23.046	0	94	94	2	1	-10921639	160.095	148	65	255	3362	63.950	2.000	0.228	0.930
ID284609	284609	55	74.479	17.000	7.000	0	94	94	2	1	-10921639	182.190	185	61	255	3826	65.257	7.600	0.205	0.951
ID284610	284610	53	72.155	9.120	8.101	0	94	94	2	1	-10921639	140.429	135	69	242	2949	48.684	2.000	0.231	1.084
ID284611	284611	51	77.784	17.616	8.586	0	94	94	2	1	-10921639	196.619	180	119	255	4129	48.880	4.800	0.218	1.439
ID284640	284640	None	48.228	5.000	29.000	0	95	95	2	1	-10921639	87.667	82	45	172	1841	32.966	2.000	0.207	0.913
ID284636	284636	50	76.769	10.788	18.316	0	95	95	2	1	-10921639	152.381	152	69	242	3200	48.382	4.800	0.271	1.345
ID284637	284637	56	57.415	26.263	21.436	0	95	95	2	1	-10921639	126.286	115	65	255	2652	46.743	2.000	0.161	0.750
ID284638	284638	54	77.162	14.600	22.031	0	95	95	2	1	-10921639	146.762	152	74	234	3082	48.417	2.000	0.225	1.113
ID284639	284639	27	103.408	20.287	23.168	0	95	95	2	1	-10921639	167.048	152	74	255	3508	59.792	2.000	0.292	1.262
ID284633	284633	51	79.042	17.362	7.823	0	95	95	2	1	-10921639	203.571	213	119	255	4275	51.870	4.800	0.229	1.462
ID284634	284634	53	40.840	9.776	8.049	0	95	95	2	1	-10921639	117.571	106	61	193	2469	33.157	7.600	0.118	0.750
ID284635	284635	None	43.719	22.818	11.029	0	95	95	2	1	-10921639	126.429	123	57	193	2655	39.302	2.000	0.114	0.657
ID284628	284628	None	43.704	13.355	11.791	0	96	96	2	1	-10921639	120.571	111	74	193	2532	37.012	2.000	0.127	0.734
ID284629	284629	50	77.163	10.622	18.293	0	96	96	2	1	-10921639	160.190	160	90	255	3364	47.518	2.000	0.241	1.311
ID284630	284630	45	52.802	20.900	18.066	0	96	96	2	1	-10921639	128.857	123	78	197	2706	38.175	3.200	0.146	0.860
ID284631	284631	56	56.575	25.801	20.983	0	96	96	2	1	-10921639	117.048	98	65	217	2458	42.314	2.000	0.184	0.859
ID284625	284625	None	54.054	14.023	4.686	0	96	96	2	1	-10921639	148.714	143	78	242	3123	46.237	7.600	0.116	0.667
ID284626	284626	51	87.188	17.653	7.911	0	96	96	2	1	-10921639	204.905	205	90	255	4303	49.345	4.800	0.234	1.575
ID284627	284627	53	47.716	8.699	9.337	0	96	96	2	1	-10921639	132.905	127	90	226	2791	34.819	2.000	0.177	1.149
ID284632	284632	27	99.324	20.089	22.880	0	96	96	2	1	-10921639	170.524	152	74	255	3581	62.079	2.000	0.243	1.075
ID284644	284644	50	72.499	9.617	17.762	0	97	97	2	1	-10921639	143.571	139	65	255	3015	49.322	2.000	0.224	1.064
ID284645	284645	45	57.742	20.075	18.728	0	97	97	2	1	-10921639	152.476	152	49	255	3202	48.606	2.000	0.117	0.659
ID284646	284646	56	41.990	25.727	21.042	0	97	97	2	1	-10921639	118.476	119	53	189	2488	42.153	2.000	0.128	0.639
ID284647	284647	54	46.908	14.542	21.565	0	97	97	2	1	-10921639	137.952	131	82	222	2897	39.013	2.000	0.092	0.597
ID284641	284641	51	81.471	17.033	6.614	0	97	97	2	1	-10921639	196.095	222	94	255	4118	57.588	7.600	0.222	1.236
ID284642	284642	57	45.723	23.257	7.250	0	97	97	2	1	-10921639	132.095	135	57	209	2774	46.381	7.600	0.113	0.580
ID284643	284643	53	65.079	8.479	8.865	0	97	97	2	1	-10921639	129.619	119	41	255	2722	57.189	2.000	0.151	0.593
ID284648	284648	27	79.935	19.582	22.647	0	97	97	2	1	-10921639	157.524	152	65	255	3308	58.497	2.000	0.201	0.903
ID284649	284649	None	42.425	6.000	29.000	0	97	97	2	1	-10921639	89.714	90	42	172	1884	32.850	2.000	0.204	0.927
ID284656	284656	27	90.731	19.685	23.034	0	98	98	2	1	-10921639	164.524	180	74	255	3455	59.296	2.000	0.234	1.051
ID284652	284652	53	65.740	7.986	10.195	0	98	98	2	1	-10921639	165.238	164	82	255	3470	54.415	4.800	0.234	1.150
ID284653	284653	50	79.147	9.781	18.145	0	98	98	2	1	-10921639	154.810	152	90	255	3251	50.019	2.000	0.208	1.066
ID284654	284654	45	66.876	21.122	18.566	0	98	98	2	1	-10921639	166.524	168	94	255	3497	50.155	2.000	0.143	0.828
ID284655	284655	54	58.750	14.703	22.300	0	98	98	2	1	-10921639	145.952	135	74	250	3065	51.457	2.000	0.135	0.674
ID284650	284650	57	62.718	23.199	6.556	0	98	98	2	1	-10921639	146.619	148	65	242	3079	54.861	7.600	0.170	0.775
ID284651	284651	51	72.215	17.914	9.063	0	98	98	2	1	-10921639	199.762	213	115	255	4195	51.005	6.253	0.187	1.235
ID284668	284668	50	52.591	9.522	18.058	0	99	99	2	1	-10921639	127.333	119	61	209	2674	40.292	7.600	0.161	0.877
ID284669	284669	45	51.170	20.315	18.070	0	99	99	2	1	-10921639	161.286	164	65	242	3387	49.116	6.374	0.110	0.651
ID284670	284670	56	40.231	25.981	21.195	0	99	99	2	1	-10921639	99.381	86	37	197	2087	40.610	7.600	0.095	0.425
ID284671	284671	27	104.808	19.904	22.932	0	99	99	2	1	-10921639	150.286	143	32	255	3156	70.769	2.000	0.266	0.894
ID284665	284665	59	49.308	13.072	4.220	0	99	99	2	1	-10921639	141.714	131	69	226	2976	37.591	2.000	0.176	1.128
ID284666	284666	51	71.283	17.941	8.227	0	99	99	2	1	-10921639	215.286	230	135	255	4521	43.063	4.800	0.207	1.715
ID284667	284667	53	78.361	8.836	9.939	0	99	99	2	1	-10921639	147.429	156	61	255	3096	54.710	2.000	0.231	1.012
ID284660	284660	58	42.103	17.125	12.665	0	100	100	2	1	-10921639	152.476	148	102	234	3202	36.867	2.000	0.095	0.715
ID284661	284661	None	44.029	8.153	15.233	0	100	100	2	1	-10921639	112.524	115	45	180	2363	31.704	2.000	0.170	1.032
ID284662	284662	45	42.627	20.160	18.705	0	100	100	2	1	-10921639	132.667	131	78	222	2786	36.687	2.000	0.089	0.593
ID284663	284663	56	42.918	26.766	21.532	0	100	100	2	1	-10921639	108.714	111	45	172	2283	36.442	2.000	0.141	0.737
ID284657	284657	59	55.482	12.768	4.503	0	100	100	2	1	-10921639	147.762	139	78	246	3103	41.043	2.000	0.131	0.831
ID284658	284658	53	59.087	9.254	9.232	0	100	100	2	1	-10921639	133.000	143	53	217	2793	45.410	2.000	0.186	0.918
ID284659	284659	51	76.987	17.943	8.797	0	100	100	2	1	-10921639	201.238	213	119	255	4226	47.980	2.000	0.189	1.336
ID284664	284664	27	61.719	20.323	23.091	0	100	100	2	1	-10921639	131.190	115	82	255	2755	45.447	2.000	0.142	0.717
ID284672	284672	51	62.673	18.213	8.766	0	101	101	2	1	-10921639	164.857	160	102	255	3462	48.692	2.000	0.146	0.861
ID284673	284673	58	48.466	16.728	12.926	0	101	101	2	1	-10921639	155.143	156	74	213	3258	34.328	2.000	0.137	1.089
ID284674	284674	None	40.464	12.492	22.396	0	101	101	2	1	-10921639	101.762	98	45	189	2137	36.909	2.000	0.133	0.645
ID284676	284676	56	45.627	27.270	22.024	0	102	102	2	1	-10921639	115.476	115	69	201	2425	39.842	3.200	0.140	0.714
ID284675	284675	51	43.786	17.980	8.640	0	102	102	2	1	-10921639	137.905	131	86	209	2896	33.736	2.000	0.146	1.040
ID284677	284677	76	43.622	12.810	2.441	0	103	103	2	1	-10921639	97.381	94	32	172	2045	34.880	2.000	0.167	0.800
ID284678	284678	51	72.296	18.803	8.772	0	103	103	2	1	-10921639	150.762	131	74	255	3166	49.965	2.000	0.233	1.139
ID284679	284679	56	53.358	28.483	23.130	0	103	103	2	1	-10921639	126.952	131	65	226	2666	42.246	4.800	0.216	1.067
ID284680	284680	None	48.596	9.000	29.000	0	103	103	2	1	-10921639	100.952	102	53	164	2120	33.682	3.200	0.203	1.011
ID284681	284681	76	65.379	12.131	2.929	0	104	104	2	1	-10921639	120.667	111	65	205	2534	39.209	2.000	0.255	1.252
ID284682	284682	51	49.654	18.225	8.999	0	104	104	2	1	-10921639	128.524	123	90	201	2699	33.596	2.000	0.177	1.153
ID284684	284684	None	42.323	0.000	29.000	0	105	105	2	1	-10921639	111.857	122	77	139	2349	24.181	4.800	0.312	2.200
ID284683	284683	None	49.251	26.110	21.115	0	105	105	2	1	-10921639	111.143	102	69	205	2334	34.080	6.007	0.179	0.988
ID284685	284685	51	49.292	18.324	9.121	0	106	106	2	1	-10921639	125.095	135	61	185	2627	32.298	2.000	0.212	1.358
ID284686	284686	None	46.821	11.251	22.255	0	106	106	2	1	-10921639	109.952	115	49	156	2309	29.514	2.000	0.219	1.338
ID284687	284687	None	45.212	5.000	29.000	0	106	106	2	1	-10921639	80.286	78	28	156	1686	36.271	2.000	0.192	0.712
ID284694	284694	60	41.089	12.301	2.766	0	107	107	2	1	-10921639	85.333	74	32	156	1792	35.483	2.000	0.143	0.602
ID284695	284695	51	61.109	17.439	8.451	0	107	107	2	1	-10921639	120.762	123	41	197	2536	45.726	2.000	0.217	0.940
ID284696	284696	60	40.777	12.583	2.509	0	108	108	2	1	-10921639	86.381	78	45	189	1814	38.322	2.000	0.157	0.613
ID284697	284697	None	40.365	21.319	4.867	0	108	108	2	1	-10921639	93.333	82	57	139	1960	28.392	3.200	0.177	0.988
ID284698	284698	51	51.499	17.732	8.823	0	108	108	2	1	-10921639	99.905	98	28	160	2098	41.256	2.000	0.269	1.028
ID284688	284688	60	56.224	12.355	2.947	0	109	109	2	1	-10921639	107.952	98	28	209	2267	47.265	2.000	0.180	0.696
ID284689	284689	51	54.025	18.591	9.242	0	109	109	2	1	-10921639	113.333	102	61	180	2380	39.355	2.000	0.236	1.099
ID284690	284690	None	46.769	26.631	21.223	0	109	109	2	1	-10921639	116.857	111	78	172	2454	27.888	2.000	0.187	1.321
ID284692	284692	51	64.809	18.836	8.850	0	110	110	2	1	-10921639	112.095	102	41	209	2354	43.967	2.000	0.300	1.177
ID284693	284693	None	44.715	18.926	19.837	0	110	110	2	1	-10921639	86.286	78	20	152	1812	36.043	2.000	0.134	0.566
ID284691	284691	60	41.872	12.439	2.902	0	110	110	2	1	-10921639	111.524	102	74	172	2342	30.121	2.000	0.131	0.856
ID284708	284708	None	41.822	6.000	29.000	0	111	111	2	1	-10921639	76.429	65	32	189	1605	39.092	2.000	0.179	0.592
ID284707	284707	60	56.881	12.486	2.204	0	111	111	2	1	-10921639	93.048	82	49	209	1954	44.159	2.000	0.197	0.694
ID284700	284700	61	41.197	14.000	29.000	0	112	112	2	1	-10921639	91.429	78	57	164	1920	28.828	2.000	0.194	1.032
ID284701	284701	None	42.802	21.000	29.000	0	112	112	2	1	-10921639	99.810	90	65	197	2096	33.500	7.600	0.155	0.798
ID284699	284699	None	71.251	18.422	9.242	0	112	112	2	1	-10921639	128.190	131	32	217	2692	51.269	2.000	0.281	1.097
ID284702	284702	60	54.683	12.718	2.982	0	113	113	2	1	-10921639	104.714	94	45	189	2199	40.774	2.000	0.222	0.932
ID284703	284703	61	44.352	15.000	29.000	0	113	113	2	1	-10921639	97.476	88	65	160	2047	30.252	2.000	0.189	1.025
ID284709	284709	60	74.152	12.651	2.526	0	114	114	2	1	-10921639	110.381	90	37	255	2318	58.759	2.000	0.266	0.789
ID284710	284710	None	48.255	0.000	7.000	0	114	114	2	1	-10921639	118.524	111	41	160	2489	30.268	3.200	0.238	1.505
ID284711	284711	62	56.662	18.120	8.842	0	114	114	2	1	-10921639	96.333	106	28	189	2023	40.563	2.000	0.282	1.046
ID284716	284716	62	41.829	18.302	8.509	0	115	115	2	1	-10921639	109.381	90	53	193	2297	40.767	2.000	0.142	0.667
ID284717	284717	63	52.763	20.994	22.810	0	115	115	2	1	-10921639	97.095	94	32	189	2039	36.317	2.000	0.186	0.838
ID284714	284714	60	48.158	12.696	2.329	0	115	115	2	1	-10921639	74.905	61	24	176	1573	41.819	2.000	0.163	0.501
ID284715	284715	None	41.768	20.197	8.465	0	115	115	2	1	-10921639	115.810	106	49	193	2432	43.320	7.600	0.177	0.804
ID284704	284704	60	73.069	12.734	2.249	0	116	116	2	1	-10921639	102.524	94	45	246	2153	52.097	2.000	0.242	0.767
ID284705	284705	62	82.597	18.444	9.198	0	116	116	2	1	-10921639	132.524	119	78	238	2783	45.776	4.800	0.347	1.490
ID284706	284706	63	46.962	19.433	21.927	0	116	116	2	1	-10921639	110.476	102	57	176	2320	32.457	2.000	0.159	0.934
ID284712	284712	60	63.142	11.958	2.921	0	117	117	2	1	-10921639	103.619	98	53	172	2176	36.701	3.200	0.303	1.313
ID284713	284713	63	44.353	19.690	22.325	0	117	117	2	1	-10921639	101.810	98	28	172	2138	37.501	3.200	0.161	0.755
ID284725	284725	60	60.893	12.608	2.740	0	118	118	2	1	-10921639	93.143	90	37	176	1956	39.474	2.000	0.342	1.203
ID284726	284726	62	60.907	19.558	8.924	0	118	118	2	1	-10921639	120.810	115	41	209	2537	44.178	2.000	0.207	0.939
ID284727	284727	73	48.436	5.000	29.000	0	118	118	2	1	-10921639	87.190	88	28	185	1831	37.304	2.000	0.210	0.810
ID284718	284718	60	49.405	12.540	2.617	0	119	119	2	1	-10921639	72.571	61	24	156	1524	38.412	2.000	0.268	0.798
ID284719	284719	62	46.994	19.155	9.037	0	119	119	2	1	-10921639	100.619	98	37	205	2113	38.288	2.000	0.162	0.733
ID284720	284720	73	46.550	6.000	29.000	0	119	119	2	1	-10921639	64.571	61	15	201	1356	44.475	2.000	0.215	0.513
ID284721	284721	64	41.140	15.000	29.000	0	119	119	2	1	-10921639	102.571	98	65	152	2154	27.320	7.600	0.189	1.195
ID284724	284724	64	60.332	15.000	29.000	0	120	120	2	1	-10921639	93.952	77	45	209	1973	45.794	2.000	0.226	0.756
ID284722	284722	60	60.415	12.441	2.600	0	120	120	2	1	-10921639	97.190	82	28	193	2041	45.925	2.000	0.254	0.858
ID284723	284723	62	50.729	18.174	8.988	0	120	120	2	1	-10921639	108.381	102	53	180	2276	35.659	2.000	0.195	0.990
ID284729	284729	60	45.221	12.680	2.344	0	121	121	2	1	-10921639	98.952	94	32	189	2078	39.499	2.000	0.122	0.544
ID284730	284730	62	70.528	19.105	8.927	0	121	121	2	1	-10921639	112.333	111	28	246	2359	52.908	2.000	0.238	0.816
ID284728	284728	62	46.603	19.110	9.061	0	122	122	2	1	-10921639	106.857	102	49	193	2244	34.637	7.600	0.207	1.056
ID284744	284744	None	50.257	12.511	2.530	0	123	123	2	1	-10921639	95.667	74	41	201	2009	49.451	2.000	0.157	0.526
ID284745	284745	None	49.707	29.000	4.000	0	123	123	2	1	-10921639	113.048	102	74	172	2374	30.479	7.600	0.264	1.549
ID284732	284732	None	41.092	16.000	29.000	0	124	124	2	1	-10921639	102.095	106	46	148	2144	34.031	3.200	0.185	0.938
ID284731	284731	None	55.635	18.714	9.248	0	124	124	2	1	-10921639	112.476	111	28	217	2362	39.642	2.000	0.236	1.084
ID284736	284736	65	45.234	12.802	2.603	0	125	125	2	1	-10921639	79.048	69	24	205	1660	42.809	2.000	0.157	0.500
ID284737	284737	None	49.631	26.256	22.053	0	125	125	2	1	-10921639	94.714	94	37	164	1989	39.637	2.000	0.197	0.788
ID284740	284740	None	40.142	0.000	28.000	0	126	126	2	1	-10921639	85.095	82	38	164	1787	36.296	4.000	0.251	0.941
ID284738	284738	65	42.283	12.763	2.330	0	126	126	2	1	-10921639	88.667	82	37	180	1862	35.505	2.000	0.173	0.736
ID284739	284739	None	46.741	10.836	9.605	0	126	126	2	1	-10921639	91.667	98	32	156	1925	30.200	2.000	0.220	1.093
ID284733	284733	66	54.558	19.050	8.993	0	127	127	2	1	-10921639	116.762	106	61	197	2452	37.769	2.000	0.244	1.211
ID284734	284734	67	42.270	26.447	21.260	0	127	127	2	1	-10921639	101.619	94	49	185	2134	35.434	2.000	0.147	0.734
ID284735	284735	None	56.558	15.000	29.000	0	127	127	2	1	-10921639	125.095	111	65	193	2627	31.711	7.600	0.258	1.619
ID284741	284741	None	48.719	12.242	2.554	0	128	128	2	1	-10921639	100.190	94	20	189	2104	37.714	2.000	0.184	0.828
ID284742	284742	66	50.120	19.372	9.091	0	128	128	2	1	-10921639	114.095	111	49	172	2396	32.619	7.600	0.226	1.291
ID284743	284743	67	56.912	26.372	21.595	0	128	128	2	1	-10921639	126.048	123	69	201	2647	43.176	4.800	0.219	1.048
ID284749	284749	67	40.509	26.129	21.456	0	129	129	2	1	-10921639	104.762	98	65	180	2200	30.356	2.000	0.144	0.869
ID284750	284750	None	42.572	15.000	29.000	0	129	129	2	1	-10921639	90.476	86	57	160	1900	28.136	2.000	0.225	1.182
ID284748	284748	67	40.090	26.717	21.940	0	130	130	2	1	-10921639	94.667	82	53	148	1988	32.577	2.000	0.141	0.717
ID284746	284746	None	61.773	18.846	8.170	0	130	130	2	1	-10921639	113.905	115	45	189	2392	42.585	3.200	0.286	1.191
ID284747	284747	None	53.688	0.000	19.000	0	130	130	2	1	-10921639	115.619	111	65	176	2428	32.129	2.000	0.257	1.470
ID284753	284753	None	51.482	12.904	2.446	0	131	131	2	1	-10921639	102.714	94	53	205	2157	39.235	2.000	0.160	0.723
ID284752	284752	None	54.327	17.331	9.298	0	132	132	2	1	-10921639	106.857	90	65	201	2244	39.792	2.000	0.189	0.855
ID284751	284751	None	40.884	3.000	0.000	0	132	132	2	1	-10921639	82.000	69	45	143	1722	31.651	2.000	0.210	0.900
ID284756	284756	None	40.897	14.000	29.000	0	133	133	2	1	-10921639	106.571	102	65	172	2238	30.400	2.000	0.201	1.175
ID284754	284754	68	61.506	12.293	3.092	0	133	133	2	1	-10921639	104.524	90	49	185	2195	38.769	2.000	0.259	1.108
ID284755	284755	None	61.470	5.000	29.000	0	133	133	2	1	-10921639	83.048	65	30	172	1744	42.663	2.000	0.318	0.938
ID284760	284760	68	52.545	12.785	2.236	0	134	134	2	1	-10921639	91.619	86	37	201	1924	40.250	2.000	0.153	0.605
ID284761	284761	None	40.102	11.423	7.815	0	134	134	2	1	-10921639	92.810	86	41	168	1949	37.599	2.000	0.141	0.612
ID284762	284762	69	42.917	18.504	9.183	0	134	134	2	1	-10921639	100.190	90	45	180	2104	39.376	2.000	0.140	0.623
ID284757	284757	68	50.680	13.084	2.645	0	135	135	2	1	-10921639	108.476	102	49	209	2278	39.527	2.000	0.148	0.707
ID284758	284758	69	43.165	18.462	8.941	0	135	135	2	1	-10921639	93.333	74	24	201	1960	49.776	2.000	0.158	0.512
ID284759	284759	70	46.979	25.981	21.874	0	135	135	2	1	-10921639	101.762	94	49	168	2137	30.684	2.000	0.199	1.099
ID284789	284789	68	45.699	12.385	2.173	0	136	136	2	1	-10921639	100.571	94	49	209	2112	42.910	2.000	0.086	0.371
ID284790	284790	69	49.205	19.672	8.923	0	136	136	2	1	-10921639	107.476	94	61	242	2257	39.861	6.352	0.169	0.778
ID284791	284791	70	48.870	25.911	20.885	0	136	136	2	1	-10921639	90.619	82	32	205	1903	38.643	2.000	0.168	0.675
ID284792	284792	None	43.035	6.000	29.000	0	136	136	2	1	-10921639	83.000	86	24	185	1743	36.032	2.000	0.193	0.744
ID284776	284776	68	48.307	12.733	2.184	0	137	137	2	1	-10921639	106.048	102	53	205	2227	38.370	2.000	0.141	0.683
ID284777	284777	None	55.283	3.952	5.078	0	137	137	2	1	-10921639	97.095	86	49	197	2039	41.936	2.000	0.151	0.606
ID284778	284778	69	68.779	18.787	8.982	0	137	137	2	1	-10921639	127.000	123	45	246	2667	53.662	2.000	0.247	0.938
ID284779	284779	None	42.413	11.088	12.042	0	137	137	2	1	-10921639	109.333	106	78	148	2296	22.568	7.600	0.171	1.411
ID284772	284772	68	51.810	12.728	2.634	0	138	138	2	1	-10921639	112.619	102	61	230	2365	43.695	3.200	0.191	0.826
ID284773	284773	69	56.734	17.696	9.286	0	138	138	2	1	-10921639	124.190	111	86	209	2608	36.964	6.263	0.243	1.312
ID284774	284774	None	51.205	21.061	22.035	0	138	138	2	1	-10921639	98.667	86	49	168	2072	32.890	2.000	0.201	1.003
ID284775	284775	None	42.741	14.813	27.149	0	138	138	2	1	-10921639	115.524	106	65	213	2426	32.292	2.000	0.149	0.928
ID284764	284764	69	72.264	19.562	8.737	0	139	139	2	1	-10921639	137.857	148	53	226	2895	48.753	4.800	0.284	1.251
ID284765	284765	None	48.615	0.000	29.000	0	139	139	2	1	-10921639	77.429	73	38	127	1626	27.239	2.000	0.380	1.566
ID284763	284763	68	58.665	12.607	2.485	0	139	139	2	1	-10921639	113.952	115	49	255	2393	52.033	2.000	0.155	0.588
ID284793	284793	68	62.501	13.150	2.929	0	140	140	2	1	-10921639	116.476	94	57	226	2446	46.009	2.000	0.193	0.819
ID284794	284794	None	56.025	11.847	8.089	0	140	140	2	1	-10921639	114.000	106	32	205	2394	39.270	2.000	0.167	0.832
ID284795	284795	69	45.535	19.220	8.683	0	140	140	2	1	-10921639	116.238	119	49	189	2441	36.023	2.000	0.198	1.066
ID284766	284766	68	46.927	12.125	2.413	0	141	141	2	1	-10921639	101.190	90	53	193	2125	38.881	2.000	0.161	0.720
ID284767	284767	None	54.458	3.487	4.280	0	141	141	2	1	-10921639	122.095	115	78	209	2564	35.627	2.000	0.193	1.111
ID284768	284768	69	72.899	20.479	8.667	0	141	141	2	1	-10921639	140.857	131	86	246	2958	41.823	4.800	0.278	1.466
ID284769	284769	None	43.329	25.967	21.685	0	141	141	2	1	-10921639	116.524	119	65	197	2447	35.791	2.000	0.172	0.957
ID284770	284770	None	41.650	5.000	29.000	0	141	141	2	1	-10921639	60.619	61	15	197	1273	40.201	2.000	0.200	0.504
ID284771	284771	71	54.078	14.000	29.000	0	141	141	2	1	-10921639	100.952	94	53	164	2120	35.712	2.000	0.281	1.241
ID284780	284780	68	57.868	12.548	2.481	0	142	142	2	1	-10921639	105.286	94	41	222	2211	50.241	2.000	0.142	0.521
ID284781	284781	None	40.002	18.343	9.289	0	142	142	2	1	-10921639	91.286	94	32	180	1917	39.540	6.386	0.176	0.692
ID284782	284782	69	42.632	19.675	9.830	0	142	142	2	1	-10921639	100.714	94	45	180	2115	34.725	7.600	0.181	0.889
ID284783	284783	71	45.511	14.000	29.000	0	142	142	2	1	-10921639	93.524	90	49	176	1964	38.707	7.600	0.178	0.730
ID284808	284808	71	42.859	14.000	29.000	0	143	143	2	1	-10921639	91.714	90	57	139	1926	28.260	3.200	0.272	1.387
ID284806	284806	None	53.013	10.624	16.037	0	143	143	2	1	-10921639	107.048	102	61	201	2248	34.514	2.000	0.205	1.055
ID284807	284807	None	43.302	26.754	21.167	0	143	143	2	1	-10921639	124.095	127	86	185	2606	28.989	6.316	0.149	1.109
ID284788	284788	71	47.052	15.000	29.000	0	144	144	2	1	-10921639	107.095	104	65	164	2249	29.356	2.000	0.205	1.239
ID284784	284784	None	47.032	3.000	0.000	0	144	144	2	1	-10921639	87.714	90	16	201	1842	50.512	2.000	0.209	0.601
ID284785	284785	68	41.132	12.963	2.818	0	144	144	2	1	-10921639	107.524	102	69	160	2258	24.770	4.800	0.199	1.438
ID284786	284786	69	47.601	19.914	9.236	0	144	144	2	1	-10921639	114.333	111	74	205	2401	34.732	4.800	0.183	1.020
ID284787	284787	72	47.553	20.686	22.435	0	144	144	2	1	-10921639	92.190	94	28	180	1936	35.092	2.000	0.233	0.992
ID284796	284796	68	40.843	12.605	2.172	0	145	145	2	1	-10921639	101.571	98	37	197	2133	41.837	2.000	0.064	0.292
ID284797	284797	69	60.614	19.478	9.235	0	145	145	2	1	-10921639	118.905	119	65	189	2497	39.643	2.000	0.274	1.292
ID284798	284798	None	45.174	12.910	20.784	0	145	145	2	1	-10921639	92.952	78	45	168	1952	32.701	2.000	0.249	1.133
ID284799	284799	74	50.312	26.336	21.362	0	145	145	2	1	-10921639	113.429	115	49	217	2382	42.842	6.381	0.156	0.714
ID284800	284800	72	41.634	20.008	23.031	0	145	145	2	1	-10921639	89.429	86	45	164	1878	30.451	2.000	0.171	0.858
ID284812	284812	74	40.192	25.818	21.367	0	146	146	2	1	-10921639	105.952	106	57	201	2225	34.484	2.000	0.126	0.686
ID284813	284813	72	55.132	19.758	22.676	0	146	146	2	1	-10921639	125.381	115	78	209	2633	36.766	2.000	0.166	0.973
ID284814	284814	75	46.685	5.000	29.000	0	146	146	2	1	-10921639	58.190	49	8	164	1222	36.023	2.000	0.279	0.705
ID284815	284815	71	60.944	15.000	29.000	0	146	146	2	1	-10921639	121.476	106	57	234	2551	47.252	7.600	0.250	1.029
ID284809	284809	None	42.621	12.421	8.047	0	146	146	2	1	-10921639	101.905	98	49	180	2140	33.253	2.000	0.161	0.849
ID284810	284810	69	59.992	19.270	9.361	0	146	146	2	1	-10921639	120.762	115	57	201	2536	41.123	2.000	0.223	1.070
ID284811	284811	None	42.146	0.000	19.000	0	146	146	2	1	-10921639	92.429	98	45	152	1941	26.923	2.000	0.218	1.228
ID284804	284804	75	40.760	6.000	29.000	0	147	147	2	1	-10921639	68.762	61	35	152	1444	31.540	7.600	0.197	0.716
ID284805	284805	71	57.368	14.000	29.000	0	147	147	2	1	-10921639	115.286	127	53	168	2421	35.144	7.600	0.337	1.656
ID284801	284801	69	57.038	19.551	9.173	0	147	147	2	1	-10921639	122.714	127	69	193	2577	37.851	4.800	0.255	1.319
ID284802	284802	74	71.386	25.888	21.027	0	147	147	2	1	-10921639	125.238	115	65	255	2630	45.703	2.000	0.215	0.971
ID284803	284803	72	57.331	19.223	22.048	0	147	147	2	1	-10921639	120.476	106	32	201	2530	48.372	3.200	0.201	0.834
ID284820	284820	72	56.778	20.121	21.706	0	148	148	2	1	-10921639	117.571	106	61	193	2469	37.281	2.000	0.204	1.068
ID284821	284821	71	43.904	15.000	29.000	0	148	148	2	1	-10921639	88.095	78	53	131	1850	25.969	2.000	0.246	1.340
ID284816	284816	77	43.641	12.653	3.180	0	148	148	2	1	-10921639	95.762	102	16	160	2011	44.992	7.600	0.193	0.687
ID284817	284817	78	57.394	14.977	5.159	0	148	148	2	1	-10921639	112.000	115	37	176	2352	36.708	7.600	0.266	1.283
ID284818	284818	69	44.501	18.877	8.964	0	148	148	2	1	-10921639	110.667	106	65	189	2324	29.068	2.000	0.190	1.218
ID284819	284819	74	40.948	25.832	20.759	0	148	148	2	1	-10921639	91.381	82	37	201	1919	40.379	2.000	0.111	0.453
ID284822	284822	77	43.013	12.360	2.527	0	149	149	2	1	-10921639	98.238	86	49	193	2063	37.634	7.600	0.170	0.759
ID284823	284823	None	44.428	3.206	4.230	0	149	149	2	1	-10921639	99.190	94	53	160	2083	29.082	2.000	0.204	1.154
ID284824	284824	78	52.524	14.510	6.302	0	149	149	2	1	-10921639	109.952	115	24	185	2309	40.629	7.600	0.213	0.952
ID284825	284825	74	71.282	26.024	21.093	0	149	149	2	1	-10921639	110.333	106	45	255	2317	52.985	2.000	0.206	0.710
ID284826	284826	72	52.890	20.150	22.197	0	149	149	2	1	-10921639	112.571	102	53	201	2364	38.052	2.000	0.145	0.749
ID284828	284828	78	60.122	15.334	6.094	0	150	150	2	1	-10921639	114.476	115	57	193	2404	41.862	3.200	0.206	0.934
ID284829	284829	74	42.973	26.911	21.376	0	150	150	2	1	-10921639	89.238	74	20	164	1874	43.826	2.000	0.113	0.415
ID284830	284830	72	68.468	20.031	21.998	0	150	150	2	1	-10921639	118.190	111	37	217	2482	48.669	2.000	0.215	0.858
ID284827	284827	77	53.744	12.832	2.254	0	150	150	2	1	-10921639	101.619	94	24	197	2134	42.353	2.000	0.137	0.577
ID284836	284836	None	50.120	10.177	7.342	0	151	151	2	1	-10921639	132.905	131	57	209	2791	43.806	4.800	0.167	0.869
ID284837	284837	79	75.674	19.012	8.859	0	151	151	2	1	-10921639	140.810	139	74	201	2957	39.587	2.000	0.301	1.647
ID284838	284838	72	57.979	19.304	21.995	0	151	151	2	1	-10921639	131.714	135	53	213	2766	39.733	3.200	0.190	1.060
ID284835	284835	77	41.351	12.862	1.900	0	151	151	2	1	-10921639	101.952	98	37	193	2141	37.169	2.000	0.108	0.535
ID284855	284855	77	41.081	12.733	2.335	0	152	152	2	1	-10921639	95.095	90	49	222	1997	40.402	2.000	0.096	0.414
ID284856	284856	79	72.261	20.478	9.676	0	152	152	2	1	-10921639	167.381	168	102	234	3515	35.258	4.800	0.273	2.035
ID284857	284857	80	60.336	20.422	18.193	0	152	152	2	1	-10921639	121.857	119	32	213	2559	48.613	2.000	0.175	0.747
ID284858	284858	None	50.078	6.000	29.000	0	152	152	2	1	-10921639	68.571	57	22	180	1440	37.806	2.000	0.210	0.631
ID284831	284831	77	40.367	12.841	2.611	0	153	153	2	1	-10921639	99.571	90	53	189	2091	36.372	2.000	0.125	0.610
ID284832	284832	79	89.735	19.261	9.568	0	153	153	2	1	-10921639	164.714	164	69	255	3459	53.736	4.800	0.305	1.432
ID284833	284833	80	46.253	21.028	17.574	0	153	153	2	1	-10921639	112.714	111	65	156	2367	26.329	2.000	0.181	1.311
ID284834	284834	None	56.249	15.000	29.000	0	153	153	2	1	-10921639	89.667	84	35	168	1883	41.555	2.000	0.222	0.784
ID284852	284852	81	46.867	19.910	21.595	0	154	154	2	1	-10921639	122.000	127	65	189	2562	36.943	2.000	0.126	0.739
ID284853	284853	None	40.861	29.000	23.000	0	154	154	2	1	-10921639	109.762	111	65	193	2305	34.805	7.600	0.215	1.116
ID284854	284854	83	40.384	6.000	29.000	0	154	154	2	1	-10921639	81.476	73	46	172	1711	28.539	7.600	0.219	1.026
ID284848	284848	77	65.503	12.786	2.455	0	154	154	2	1	-10921639	90.429	74	24	255	1899	58.630	2.000	0.187	0.486
ID284849	284849	79	66.544	18.864	9.879	0	154	154	2	1	-10921639	147.667	160	82	209	3101	44.717	3.200	0.212	1.155
ID284850	284850	None	43.648	9.771	11.555	0	154	154	2	1	-10921639	110.619	102	37	189	2323	38.247	2.000	0.104	0.547
ID284851	284851	80	47.470	20.334	18.271	0	154	154	2	1	-10921639	119.905	111	49	201	2518	41.174	2.000	0.124	0.641
ID284839	284839	77	44.695	12.679	2.773	0	155	155	2	1	-10921639	82.048	74	20	160	1723	38.310	2.000	0.185	0.669
ID284844	284844	None	42.838	2.585	19.606	0	155	155	2	1	-10921639	85.476	78	41	148	1795	31.662	2.000	0.187	0.849
ID284845	284845	None	54.264	14.129	21.335	0	155	155	2	1	-10921639	114.667	106	53	185	2408	34.181	2.000	0.228	1.245
ID284846	284846	81	59.398	20.229	22.374	0	155	155	2	1	-10921639	128.095	119	61	197	2690	40.131	2.000	0.206	1.089
ID284847	284847	83	47.989	5.000	29.000	0	155	155	2	1	-10921639	81.190	86	35	176	1705	35.300	2.000	0.213	0.809
ID284840	284840	79	76.428	19.287	10.111	0	155	155	2	1	-10921639	154.667	148	90	255	3248	48.329	3.200	0.273	1.372
ID284841	284841	82	43.066	6.976	14.065	0	155	155	2	1	-10921639	118.905	127	45	172	2497	33.929	4.800	0.199	1.161
ID284842	284842	None	42.852	9.496	17.334	0	155	155	2	1	-10921639	116.048	111	61	180	2437	36.976	4.800	0.183	0.973
ID284843	284843	80	42.781	19.902	17.159	0	155	155	2	1	-10921639	98.429	94	61	201	2067	36.549	2.000	0.106	0.516
ID284860	284860	82	55.142	7.261	14.332	0	156	156	2	1	-10921639	105.190	106	41	205	2209	42.437	2.000	0.177	0.746
ID284861	284861	81	73.088	20.389	21.847	0	156	156	2	1	-10921639	136.524	131	65	246	2867	50.025	2.000	0.227	1.011
ID284859	284859	79	73.692	19.310	9.534	0	156	156	2	1	-10921639	156.095	168	78	255	3278	51.843	3.200	0.222	1.093
ID284900	284900	79	83.014	19.843	9.697	0	157	157	2	1	-10921639	167.524	168	102	255	3518	51.790	7.600	0.219	1.162
ID284901	284901	82	62.554	6.991	14.870	0	157	157	2	1	-10921639	114.476	106	65	209	2404	40.069	2.000	0.206	0.976
ID284902	284902	84	59.340	11.555	20.907	0	157	157	2	1	-10921639	107.714	98	32	246	2262	54.000	7.600	0.177	0.601
ID284903	284903	81	43.903	18.901	21.593	0	157	157	2	1	-10921639	113.095	119	61	185	2375	33.842	2.000	0.168	0.961
ID284898	284898	77	64.158	12.864	2.693	0	157	157	2	1	-10921639	101.905	90	49	209	2140	41.130	2.000	0.289	1.110
ID284899	284899	None	43.294	9.228	9.622	0	157	157	2	1	-10921639	107.190	102	45	160	2251	29.403	2.000	0.166	1.038
ID284904	284904	None	46.607	26.783	21.461	0	157	157	2	1	-10921639	101.762	106	32	189	2137	45.153	2.000	0.136	0.541
ID284905	284905	None	43.255	15.316	22.791	0	157	157	2	1	-10921639	102.571	86	49	185	2154	40.846	3.200	0.143	0.628
ID284906	284906	83	46.109	5.000	29.000	0	157	157	2	1	-10921639	65.286	53	26	193	1371	36.420	2.000	0.230	0.671
ID284907	284907	None	45.031	15.000	29.000	0	157	157	2	1	-10921639	70.190	57	32	148	1474	32.222	2.000	0.237	0.834
ID284862	284862	77	51.366	12.772	2.491	0	158	158	2	1	-10921639	74.143	65	16	201	1557	45.751	2.000	0.172	0.475
ID284863	284863	None	50.312	16.495	7.681	0	158	158	2	1	-10921639	128.286	131	49	226	2694	41.028	2.000	0.169	0.905
ID284864	284864	79	76.478	19.683	10.174	0	158	158	2	1	-10921639	158.762	152	86	250	3334	49.910	7.600	0.212	1.111
ID284865	284865	82	41.237	7.153	14.672	0	158	158	2	1	-10921639	101.857	94	45	172	2139	33.967	2.000	0.105	0.572
ID284866	284866	84	43.870	11.769	20.244	0	158	158	2	1	-10921639	109.190	106	53	189	2293	33.143	7.600	0.142	0.822
ID284867	284867	83	53.387	5.000	29.000	0	158	158	2	1	-10921639	101.190	95	49	189	2125	36.433	4.800	0.286	1.235
ID284868	284868	None	40.314	2.435	8.298	0	159	159	2	1	-10921639	83.143	90	32	135	1746	35.978	2.000	0.194	0.750
ID284869	284869	85	56.831	9.300	9.692	0	159	159	2	1	-10921639	107.048	106	41	197	2248	37.364	2.000	0.226	1.055
ID284870	284870	79	95.519	19.385	9.881	0	159	159	2	1	-10921639	184.714	189	74	255	3879	58.445	4.800	0.285	1.402
ID284871	284871	82	68.432	7.683	14.920	0	159	159	2	1	-10921639	133.143	131	57	238	2796	48.563	2.000	0.204	0.927
ID284872	284872	84	52.046	10.043	18.436	0	159	159	2	1	-10921639	127.667	135	53	209	2681	37.525	7.600	0.167	0.974
ID284873	284873	None	40.890	2.281	19.582	0	159	159	2	1	-10921639	110.667	111	45	143	2324	27.940	2.000	0.159	1.086
ID284880	284880	None	47.675	15.950	22.113	0	160	160	2	1	-10921639	124.762	119	49	213	2620	48.683	2.000	0.129	0.584
ID284881	284881	None	41.185	5.000	29.000	0	160	160	2	1	-10921639	76.524	69	32	197	1607	36.346	7.600	0.121	0.454
ID284876	284876	79	84.997	19.286	9.866	0	160	160	2	1	-10921639	198.762	213	86	255	4174	48.403	4.800	0.268	1.735
ID284877	284877	82	59.027	7.684	14.894	0	160	160	2	1	-10921639	110.524	98	12	189	2321	48.274	2.000	0.161	0.637
ID284878	284878	84	44.559	10.978	19.116	0	160	160	2	1	-10921639	117.810	123	53	193	2474	37.223	2.000	0.184	0.985
ID284879	284879	86	53.439	18.781	21.275	0	160	160	2	1	-10921639	139.905	135	78	242	2938	40.192	2.000	0.141	0.858
ID284874	284874	None	40.209	23.301	6.546	0	160	160	2	1	-10921639	111.429	106	65	180	2340	35.715	2.000	0.115	0.645
ID284875	284875	85	43.939	9.751	9.596	0	160	160	2	1	-10921639	123.905	115	82	201	2602	30.496	4.800	0.208	1.400
ID284916	284916	79	90.047	19.833	9.930	0	161	161	2	1	-10921639	195.381	185	102	255	4103	42.893	4.800	0.264	1.902
ID284917	284917	86	65.472	18.900	21.820	0	161	161	2	1	-10921639	154.000	152	82	201	3234	33.275	4.800	0.240	1.791
ID284918	284918	87	57.610	16.000	29.000	0	161	161	2	1	-10921639	93.714	82	32	176	1968	37.427	2.000	0.265	1.049
ID284915	284915	None	49.663	12.625	2.147	0	161	161	2	1	-10921639	95.048	86	53	205	1996	39.003	2.000	0.147	0.623
ID284896	284896	None	45.657	28.362	21.615	0	162	162	2	1	-10921639	117.095	123	49	164	2459	36.252	4.800	0.221	1.170
ID284897	284897	87	44.920	15.000	29.000	0	162	162	2	1	-10921639	106.238	106	65	185	2231	28.062	4.800	0.203	1.276
ID284892	284892	84	68.566	9.849	17.851	0	162	162	2	1	-10921639	141.524	139	57	242	2972	47.969	7.600	0.193	0.955
ID284893	284893	90	54.597	21.817	19.142	0	162	162	2	1	-10921639	125.762	127	49	222	2641	52.173	7.600	0.155	0.648
ID284894	284894	155	49.710	13.863	20.762	0	162	162	2	1	-10921639	125.429	119	53	230	2634	45.212	2.000	0.146	0.708
ID284895	284895	86	73.381	20.047	21.341	0	162	162	2	1	-10921639	151.952	139	90	246	3191	45.555	4.800	0.237	1.277
ID284889	284889	None	47.827	8.802	2.948	0	162	162	2	1	-10921639	124.095	123	61	176	2606	34.814	2.000	0.157	0.966
ID284890	284890	85	47.145	9.108	9.923	0	162	162	2	1	-10921639	117.524	115	69	185	2468	34.506	2.000	0.169	0.985
ID284891	284891	79	84.752	19.092	9.580	0	162	162	2	1	-10921639	193.476	193	78	255	4063	58.362	3.200	0.205	1.129
ID284884	284884	79	80.586	18.984	9.881	0	163	163	2	1	-10921639	200.667	205	106	255	4214	39.874	4.800	0.228	1.867
ID284885	284885	84	43.481	9.185	17.211	0	163	163	2	1	-10921639	135.048	127	86	189	2836	25.935	3.200	0.184	1.616
ID284886	284886	90	53.317	21.847	18.767	0	163	163	2	1	-10921639	137.762	131	45	222	2893	43.747	2.000	0.148	0.811
ID284887	284887	155	44.219	16.041	21.779	0	163	163	2	1	-10921639	132.810	143	45	234	2789	47.553	4.800	0.110	0.553
ID284882	284882	88	44.132	13.048	2.196	0	163	163	2	1	-10921639	79.857	74	16	217	1677	43.248	2.000	0.110	0.366
ID284883	284883	85	57.062	9.334	9.152	0	163	163	2	1	-10921639	120.190	119	57	189	2524	38.755	4.800	0.228	1.153
ID284888	284888	86	67.116	20.307	22.664	0	163	163	2	1	-10921639	159.286	152	78	242	3345	51.999	2.000	0.172	0.899
ID284926	284926	88	41.576	13.008	2.467	0	164	164	2	1	-10921639	79.286	74	32	185	1665	38.852	2.000	0.125	0.454
ID284927	284927	79	79.348	19.719	10.695	0	164	164	2	1	-10921639	166.571	160	69	255	3498	58.030	7.600	0.208	0.989
ID284928	284928	None	47.801	14.303	14.147	0	164	164	2	1	-10921639	87.952	69	41	197	1847	42.296	2.000	0.103	0.390
ID284929	284929	None	57.033	7.584	14.904	0	164	164	2	1	-10921639	130.143	131	53	234	2733	48.389	7.600	0.135	0.640
ID284930	284930	84	61.584	10.241	18.017	0	164	164	2	1	-10921639	149.476	152	61	238	3139	48.900	7.600	0.185	0.953
ID284931	284931	86	61.801	19.958	21.451	0	164	164	2	1	-10921639	142.571	131	61	250	2994	47.243	7.600	0.173	0.890
ID284919	284919	88	43.177	12.964	2.247	0	165	165	2	1	-10921639	69.714	61	28	205	1464	41.818	2.000	0.095	0.289
ID284924	284924	86	73.717	20.667	21.495	0	165	165	2	1	-10921639	153.857	156	74	250	3231	47.138	2.000	0.264	1.363
ID284925	284925	89	49.648	16.000	29.000	0	165	165	2	1	-10921639	89.952	69	57	148	1889	33.397	2.000	0.272	1.151
ID284920	284920	None	55.114	22.784	7.108	0	165	165	2	1	-10921639	135.095	127	49	217	2837	44.540	7.600	0.155	0.812
ID284921	284921	79	68.835	19.005	9.789	0	165	165	2	1	-10921639	189.238	189	82	255	3974	56.530	3.200	0.178	1.010
ID284922	284922	90	53.623	21.645	18.441	0	165	165	2	1	-10921639	135.810	143	65	222	2852	41.223	2.000	0.165	0.935
ID284923	284923	91	43.689	26.849	21.371	0	165	165	2	1	-10921639	104.810	106	61	185	2201	34.148	2.000	0.162	0.855
ID284932	284932	88	43.430	12.700	2.280	0	166	166	2	1	-10921639	86.905	74	41	234	1825	45.174	2.000	0.077	0.275
ID284933	284933	None	43.508	9.962	8.839	0	166	166	2	1	-10921639	107.143	111	61	156	2250	29.237	2.000	0.216	1.303
ID284934	284934	79	82.965	19.066	9.873	0	166	166	2	1	-10921639	197.571	209	98	255	4149	54.505	7.600	0.208	1.250
ID284935	284935	93	53.235	7.654	15.017	0	166	166	2	1	-10921639	110.048	94	49	189	2311	39.129	2.000	0.226	1.035
ID284940	284940	91	41.780	27.256	22.244	0	166	166	2	1	-10921639	101.524	90	45	180	2132	36.928	2.000	0.155	0.738
ID284941	284941	89	48.774	15.000	29.000	0	166	166	2	1	-10921639	82.571	78	42	168	1734	32.129	7.600	0.256	1.047
ID284936	284936	90	64.731	20.702	18.559	0	166	166	2	1	-10921639	148.381	131	90	238	3116	47.063	2.000	0.203	1.063
ID284937	284937	92	44.561	12.273	20.390	0	166	166	2	1	-10921639	115.667	111	65	193	2429	31.566	7.600	0.151	0.959
ID284938	284938	None	42.371	16.063	22.353	0	166	166	2	1	-10921639	106.238	98	41	185	2231	41.298	2.000	0.111	0.513
ID284939	284939	86	65.358	20.813	21.922	0	166	166	2	1	-10921639	124.952	115	49	255	2624	58.934	2.000	0.155	0.570
ID284912	284912	90	78.790	21.069	18.667	0	167	167	2	1	-10921639	188.286	197	106	255	3954	54.336	4.000	0.258	1.422
ID284913	284913	92	56.319	13.499	20.664	0	167	167	2	1	-10921639	118.810	139	45	217	2495	50.112	2.000	0.223	0.865
ID284914	284914	86	69.561	20.501	21.271	0	167	167	2	1	-10921639	169.905	152	78	255	3568	59.192	4.800	0.222	1.041
ID284908	284908	88	41.625	12.969	2.580	0	167	167	2	1	-10921639	106.238	102	53	201	2231	37.004	2.000	0.142	0.715
ID284909	284909	None	48.150	22.935	6.894	0	167	167	2	1	-10921639	124.667	127	69	193	2618	33.655	4.800	0.170	1.079
ID284910	284910	79	77.158	17.999	9.172	0	167	167	2	1	-10921639	181.143	193	90	255	3804	52.931	3.200	0.207	1.174
ID284911	284911	93	48.841	7.718	15.002	0	167	167	2	1	-10921639	112.286	102	65	180	2358	33.534	2.000	0.174	0.994
ID284948	284948	94	46.244	10.139	17.045	0	168	168	2	1	-10921639	100.714	94	57	176	2115	36.547	7.600	0.132	0.641
ID284949	284949	92	66.168	15.232	21.403	0	168	168	2	1	-10921639	137.381	127	61	230	2885	54.711	2.000	0.195	0.819
ID284950	284950	86	68.849	20.398	21.043	0	168	168	2	1	-10921639	143.714	123	53	255	3018	58.322	2.000	0.149	0.638
ID284947	284947	79	91.199	18.370	9.223	0	168	168	2	1	-10921639	190.000	189	82	255	3990	55.903	2.000	0.261	1.409
ID284964	284964	None	47.577	15.029	7.933	0	169	169	2	1	-10921639	142.524	123	69	255	2993	57.298	2.000	0.153	0.659
ID284965	284965	79	90.199	19.212	9.675	0	169	169	2	1	-10921639	194.095	201	74	255	4076	59.105	7.600	0.238	1.262
ID284966	284966	None	45.290	7.103	14.178	0	169	169	2	1	-10921639	99.762	86	61	193	2095	35.815	3.200	0.170	0.808
ID284967	284967	None	40.830	21.558	18.291	0	169	169	2	1	-10921639	131.429	119	74	205	2760	39.475	7.600	0.095	0.578
ID284963	284963	88	47.271	12.168	2.818	0	169	169	2	1	-10921639	93.000	90	24	189	1953	40.381	3.200	0.224	0.843
ID284968	284968	94	41.777	8.983	18.830	0	169	169	2	1	-10921639	105.190	106	41	164	2209	35.490	6.340	0.186	0.928
ID284969	284969	92	44.374	14.799	20.732	0	169	169	2	1	-10921639	120.381	119	45	172	2528	32.999	3.200	0.160	1.007
ID284970	284970	86	84.912	20.283	22.088	0	169	169	2	1	-10921639	160.524	143	65	255	3371	57.833	2.000	0.196	0.910
ID284971	284971	None	41.652	8.000	29.000	0	169	169	2	1	-10921639	71.857	78	32	143	1509	32.060	2.000	0.314	1.070
ID284942	284942	88	49.847	12.551	2.846	0	170	170	2	1	-10921639	94.095	86	28	176	1976	45.230	2.000	0.153	0.553
ID284943	284943	79	94.827	20.316	10.118	0	170	170	2	1	-10921639	193.524	185	119	255	4064	50.942	3.200	0.245	1.497
ID284944	284944	94	70.954	9.595	17.861	0	170	170	2	1	-10921639	144.857	139	61	250	3042	51.065	7.600	0.183	0.879
ID284945	284945	92	52.161	14.481	20.767	0	170	170	2	1	-10921639	134.286	135	32	234	2820	53.697	2.000	0.145	0.634
ID284946	284946	86	86.763	19.889	21.114	0	170	170	2	1	-10921639	185.190	180	115	255	3889	44.798	4.800	0.246	1.630
ID284976	284976	94	62.849	9.740	17.469	0	171	171	2	1	-10921639	139.381	127	78	255	2927	46.666	7.600	0.140	0.735
ID284977	284977	92	43.922	15.019	20.835	0	171	171	2	1	-10921639	118.571	111	57	250	2490	43.369	2.000	0.053	0.274
ID284978	284978	86	91.394	19.863	21.557	0	171	171	2	1	-10921639	163.810	148	78	255	3440	62.240	2.000	0.258	1.079
ID284972	284972	88	60.144	12.357	2.530	0	171	171	2	1	-10921639	106.714	86	49	230	2241	51.063	3.200	0.193	0.676
ID284973	284973	None	42.100	25.380	8.358	0	171	171	2	1	-10921639	109.714	111	28	168	2304	34.235	2.000	0.170	0.929
ID284974	284974	79	92.917	19.680	9.977	0	171	171	2	1	-10921639	192.571	226	94	255	4044	60.818	3.200	0.231	1.187
ID284975	284975	None	48.667	25.724	15.299	0	171	171	2	1	-10921639	113.857	111	57	197	2391	31.092	3.200	0.234	1.390
ID284996	284996	92	62.645	14.792	20.447	0	172	172	2	1	-10921639	138.524	131	82	255	2909	48.732	6.341	0.137	0.685
ID284997	284997	86	93.578	19.718	21.295	0	172	172	2	1	-10921639	188.000	185	111	255	3948	50.924	2.000	0.256	1.503
ID284992	284992	95	57.837	14.862	6.868	0	172	172	2	1	-10921639	136.810	143	69	222	2873	39.217	4.800	0.199	1.158
ID284993	284993	79	89.126	19.707	9.921	0	172	172	2	1	-10921639	170.190	160	69	255	3574	55.254	2.000	0.245	1.213
ID284994	284994	96	40.719	7.799	14.369	0	172	172	2	1	-10921639	114.905	111	69	185	2413	33.897	2.000	0.122	0.738
ID284995	284995	94	43.421	9.692	17.563	0	172	172	2	1	-10921639	104.619	98	37	213	2197	44.298	2.000	0.091	0.392
ID284991	284991	88	49.357	12.609	2.284	0	172	172	2	1	-10921639	95.333	78	41	222	2002	42.712	2.000	0.121	0.481
ID284951	284951	88	46.397	12.710	2.456	0	173	173	2	1	-10921639	92.000	82	28	205	1932	46.658	2.000	0.109	0.387
ID284956	284956	92	52.849	15.025	20.167	0	173	173	2	1	-10921639	129.905	127	65	250	2728	44.721	2.000	0.086	0.458
ID284957	284957	86	68.158	19.427	20.866	0	173	173	2	1	-10921639	157.619	152	82	255	3310	46.698	7.600	0.145	0.853
ID284952	284952	95	53.423	15.926	5.814	0	173	173	2	1	-10921639	154.524	156	86	255	3245	44.942	7.600	0.153	0.911
ID284953	284953	None	41.181	9.452	9.985	0	173	173	2	1	-10921639	118.190	111	53	180	2482	34.221	4.800	0.186	1.085
ID284954	284954	79	55.868	19.278	10.275	0	173	173	2	1	-10921639	170.190	185	86	242	3574	44.034	4.800	0.194	1.254
ID284955	284955	96	57.497	8.146	15.179	0	173	173	2	1	-10921639	144.429	139	74	238	3033	42.777	7.600	0.152	0.890
ID284958	284958	88	42.501	13.103	2.924	0	174	174	2	1	-10921639	100.000	111	32	168	2100	37.316	2.000	0.176	0.804
ID284959	284959	79	68.121	18.743	8.926	0	174	174	2	1	-10921639	179.238	180	102	250	3764	46.660	2.000	0.218	1.377
ID284960	284960	96	75.567	9.731	17.168	0	174	174	2	1	-10921639	142.429	139	53	255	2991	55.485	2.000	0.213	0.901
ID284961	284961	86	59.544	19.315	20.513	0	174	174	2	1	-10921639	132.714	123	69	255	2787	46.536	2.000	0.156	0.768
ID284962	284962	92	59.633	14.405	21.081	0	174	174	2	1	-10921639	140.762	160	78	213	2956	47.372	2.000	0.205	1.010
ID284980	284980	97	43.793	24.113	6.949	0	175	175	2	1	-10921639	118.952	127	65	189	2498	35.496	2.000	0.115	0.692
ID284981	284981	79	72.920	19.211	9.578	0	175	175	2	1	-10921639	173.286	168	74	234	3639	46.345	7.600	0.218	1.339
ID284982	284982	96	70.251	8.662	15.748	0	175	175	2	1	-10921639	156.619	156	82	255	3289	49.596	4.800	0.243	1.234
ID284983	284983	92	69.875	14.543	20.080	0	175	175	2	1	-10921639	138.810	123	69	255	2915	55.681	2.000	0.147	0.641
ID284984	284984	86	56.993	19.556	20.538	0	175	175	2	1	-10921639	142.714	123	69	255	2997	44.489	3.200	0.199	1.063
ID284979	284979	88	53.228	12.914	2.734	0	175	175	2	1	-10921639	97.857	94	20	193	2055	44.542	2.000	0.190	0.702
ID285008	285008	79	88.987	19.714	9.577	0	176	176	2	1	-10921639	161.143	152	61	255	3384	57.754	2.000	0.257	1.140
ID285009	285009	96	85.531	9.328	17.987	0	176	176	2	1	-10921639	156.286	156	57	255	3282	63.280	2.000	0.255	1.004
ID285010	285010	92	42.089	14.577	19.612	0	176	176	2	1	-10921639	109.333	106	53	209	2296	41.238	6.353	0.100	0.481
ID285011	285011	86	91.002	19.996	21.432	0	176	176	2	1	-10921639	155.190	152	82	255	3259	51.908	2.000	0.300	1.382
ID285005	285005	None	47.260	15.028	5.279	0	176	176	2	1	-10921639	99.000	86	28	222	2079	47.182	7.600	0.101	0.383
ID285006	285006	97	63.940	24.130	6.827	0	176	176	2	1	-10921639	110.571	106	45	255	2322	51.093	7.600	0.156	0.585
ID285007	285007	98	53.437	9.074	8.668	0	176	176	2	1	-10921639	112.286	102	49	185	2358	36.634	2.000	0.240	1.188
ID285012	285012	97	42.031	24.097	6.029	0	177	177	2	1	-10921639	89.524	78	37	176	1880	33.845	2.000	0.142	0.659
ID285013	285013	79	86.233	19.474	9.289	0	177	177	2	1	-10921639	160.714	164	90	255	3375	54.250	2.000	0.286	1.319
ID285014	285014	98	45.789	9.356	9.921	0	177	177	2	1	-10921639	118.381	123	45	180	2486	37.492	4.000	0.226	1.162
ID285015	285015	96	71.685	9.354	17.967	0	177	177	2	1	-10921639	135.714	131	41	242	2850	47.445	2.000	0.229	1.066
ID285016	285016	99	54.610	20.779	17.556	0	177	177	2	1	-10921639	113.524	98	57	193	2384	44.512	2.000	0.167	0.732
ID285017	285017	92	41.281	13.673	20.017	0	177	177	2	1	-10921639	105.429	115	32	168	2214	34.036	2.000	0.151	0.813
ID285018	285018	86	53.383	19.878	22.636	0	177	177	2	1	-10921639	117.810	111	65	213	2474	44.834	2.000	0.211	0.916
ID284988	284988	96	53.423	10.043	17.577	0	178	178	2	1	-10921639	136.714	148	69	255	2871	45.010	6.352	0.148	0.782
ID284989	284989	92	47.667	14.452	19.860	0	178	178	2	1	-10921639	114.238	115	45	172	2399	35.105	2.000	0.181	1.000
ID284990	284990	86	82.051	20.309	21.193	0	178	178	2	1	-10921639	139.286	131	65	250	2925	53.656	2.000	0.240	1.004
ID284985	284985	98	55.234	8.809	9.921	0	178	178	2	1	-10921639	111.333	98	41	189	2338	45.177	2.000	0.208	0.849
ID284986	284986	79	86.443	20.037	9.789	0	178	178	2	1	-10921639	173.095	168	98	255	3635	49.116	4.800	0.257	1.440
ID284987	284987	99	40.283	21.928	16.906	0	178	178	2	1	-10921639	104.810	98	49	168	2201	36.503	2.000	0.120	0.613
ID284998	284998	100	44.657	12.469	2.367	0	179	179	2	1	-10921639	92.952	82	28	205	1952	45.978	2.000	0.093	0.346
ID284999	284999	None	57.291	16.515	5.482	0	179	179	2	1	-10921639	106.238	86	37	230	2231	64.989	2.000	0.107	0.315
ID285004	285004	86	74.338	19.881	20.975	0	179	179	2	1	-10921639	157.667	156	65	246	3311	48.382	2.000	0.206	1.113
ID285000	285000	79	74.472	19.844	10.005	0	179	179	2	1	-10921639	163.905	168	111	250	3442	39.672	4.800	0.244	1.621
ID285001	285001	98	70.099	8.999	10.823	0	179	179	2	1	-10921639	133.667	135	61	230	2807	45.994	2.000	0.231	1.092
ID285002	285002	96	45.196	10.071	17.460	0	179	179	2	1	-10921639	111.762	102	57	217	2347	39.626	7.600	0.128	0.642
ID285003	285003	92	56.544	13.012	20.101	0	179	179	2	1	-10921639	129.619	119	65	205	2722	42.456	7.600	0.159	0.837
ID285024	285024	86	79.382	19.625	20.474	0	180	180	2	1	-10921639	160.952	156	74	255	3380	56.838	2.000	0.212	0.990
ID285025	285025	None	44.123	14.000	29.000	0	180	180	2	1	-10921639	90.143	90	57	127	1893	23.909	7.600	0.254	1.528
ID285020	285020	101	63.575	10.124	7.212	0	180	180	2	1	-10921639	133.952	127	61	255	2813	53.476	2.000	0.157	0.679
ID285021	285021	None	41.122	13.549	8.379	0	180	180	2	1	-10921639	123.571	123	74	255	2595	45.734	2.000	0.043	0.225
ID285022	285022	79	41.143	19.419	9.430	0	180	180	2	1	-10921639	137.429	139	61	226	2886	40.076	2.000	0.137	0.827
ID285023	285023	96	68.930	9.921	18.001	0	180	180	2	1	-10921639	140.571	139	86	238	2952	41.973	2.000	0.204	1.135
ID285019	285019	100	44.829	13.047	2.074	0	180	180	2	1	-10921639	81.190	74	16	217	1705	49.026	2.000	0.086	0.263
ID285028	285028	96	69.279	10.407	19.350	0	181	181	2	1	-10921639	158.000	176	49	255	3318	54.480	4.800	0.258	1.189
ID285029	285029	86	85.930	19.882	18.516	0	181	181	2	1	-10921639	176.429	189	86	255	3705	64.269	2.000	0.242	1.071
ID285030	285030	102	70.934	10.749	20.012	0	181	181	2	1	-10921639	160.286	152	90	255	3366	48.698	4.800	0.255	1.336
ID285031	285031	None	46.808	28.337	21.916	0	181	181	2	1	-10921639	118.429	119	45	189	2487	41.977	2.000	0.186	0.883
ID285026	285026	103	44.260	15.057	4.923	0	181	181	2	1	-10921639	119.333	123	57	185	2506	33.726	7.600	0.136	0.847
ID285027	285027	101	58.710	8.997	9.712	0	181	181	2	1	-10921639	133.333	139	57	209	2800	38.113	2.000	0.197	1.150
ID285036	285036	105	55.579	8.911	15.722	0	182	182	2	1	-10921639	134.286	139	61	238	2820	50.689	4.800	0.197	0.872
ID285037	285037	102	47.372	13.335	20.026	0	182	182	2	1	-10921639	118.286	123	41	197	2484	44.206	7.600	0.145	0.677
ID285038	285038	86	96.924	19.906	20.718	0	182	182	2	1	-10921639	178.667	160	49	255	3752	65.672	2.000	0.265	1.141
ID285032	285032	103	47.402	12.821	3.098	0	182	182	2	1	-10921639	101.143	98	28	185	2124	44.302	2.000	0.150	0.597
ID285033	285033	79	58.557	19.342	9.608	0	182	182	2	1	-10921639	157.381	152	65	230	3305	44.462	7.600	0.185	1.104
ID285034	285034	101	51.339	9.014	10.012	0	182	182	2	1	-10921639	135.190	135	69	209	2839	37.977	4.800	0.201	1.191
ID285035	285035	None	65.606	13.978	14.002	0	182	182	2	1	-10921639	106.000	94	32	250	2226	53.395	2.000	0.199	0.659
ID285044	285044	86	101.886	20.104	20.875	0	183	183	2	1	-10921639	190.095	201	94	255	3992	53.091	4.800	0.308	1.686
ID285039	285039	103	51.105	12.815	4.056	0	183	183	2	1	-10921639	132.524	123	37	226	2783	50.045	3.200	0.146	0.674
ID285040	285040	79	54.808	19.249	9.612	0	183	183	2	1	-10921639	143.476	143	53	222	3013	47.457	7.600	0.148	0.779
ID285041	285041	101	53.245	9.747	10.091	0	183	183	2	1	-10921639	133.810	135	53	201	2810	37.391	2.000	0.176	1.073
ID285042	285042	105	45.939	7.934	15.839	0	183	183	2	1	-10921639	120.952	106	45	242	2540	53.251	7.600	0.137	0.548
ID285043	285043	102	68.777	12.078	20.213	0	183	183	2	1	-10921639	144.333	148	45	246	3031	55.180	7.600	0.214	0.922
ID285045	285045	103	54.417	12.803	2.630	0	184	184	2	1	-10921639	122.571	115	57	250	2574	47.333	7.600	0.150	0.675
ID285046	285046	106	77.248	16.549	6.519	0	184	184	2	1	-10921639	170.095	176	49	255	3572	59.784	7.600	0.222	1.035
ID285047	285047	101	53.762	9.554	9.008	0	184	184	2	1	-10921639	132.476	143	69	201	2782	36.459	2.000	0.208	1.250
ID285052	285052	None	47.386	27.446	21.853	0	184	184	2	1	-10921639	112.000	115	61	180	2352	34.305	2.000	0.179	0.992
ID285053	285053	None	46.998	5.952	22.656	0	184	184	2	1	-10921639	81.286	69	16	168	1707	40.699	2.000	0.168	0.576
ID285048	285048	79	63.076	19.178	10.407	0	184	184	2	1	-10921639	163.476	156	98	255	3433	46.084	7.600	0.156	0.956
ID285049	285049	107	40.751	14.207	14.033	0	184	184	2	1	-10921639	105.476	94	45	189	2215	41.907	2.000	0.122	0.548
ID285050	285050	105	59.748	9.009	15.786	0	184	184	2	1	-10921639	158.524	160	86	234	3329	40.584	7.600	0.192	1.256
ID285051	285051	86	89.921	19.861	20.785	0	184	184	2	1	-10921639	161.381	160	78	255	3389	53.730	2.000	0.239	1.161
ID285060	285060	108	73.205	9.655	17.735	0	185	185	2	1	-10921639	162.000	156	82	255	3402	56.181	2.000	0.211	1.003
ID285061	285061	86	87.306	19.660	20.400	0	185	185	2	1	-10921639	171.333	168	45	255	3598	62.172	4.800	0.267	1.160
ID285056	285056	101	56.105	10.176	9.116	0	185	185	2	1	-10921639	129.667	123	69	197	2723	35.238	2.000	0.210	1.276
ID285057	285057	79	76.064	19.747	10.133	0	185	185	2	1	-10921639	162.238	148	78	255	3407	47.707	4.800	0.236	1.298
ID285058	285058	107	44.860	14.619	14.164	0	185	185	2	1	-10921639	115.095	115	57	217	2417	38.037	4.800	0.157	0.821
ID285059	285059	105	77.335	9.211	16.107	0	185	185	2	1	-10921639	157.238	160	53	255	3302	64.908	2.000	0.221	0.878
ID285054	285054	None	51.300	29.000	5.000	0	185	185	2	1	-10921639	100.286	86	53	197	2106	41.980	2.000	0.254	0.967
ID285055	285055	106	67.995	15.925	6.054	0	185	185	2	1	-10921639	175.000	168	82	255	3675	46.790	7.600	0.189	1.189
ID285076	285076	None	61.715	12.515	20.300	0	186	186	2	1	-10921639	152.619	156	49	238	3205	50.454	7.600	0.129	0.691
ID285072	285072	101	75.283	9.853	9.344	0	186	186	2	1	-10921639	149.190	139	65	217	3133	45.962	2.000	0.260	1.338
ID285073	285073	None	42.283	6.872	13.968	0	186	186	2	1	-10921639	113.714	119	61	189	2388	33.103	7.600	0.130	0.789
ID285074	285074	108	57.394	9.667	17.610	0	186	186	2	1	-10921639	148.762	143	78	234	3124	41.729	7.600	0.176	1.065
ID285075	285075	86	75.519	19.925	19.269	0	186	186	2	1	-10921639	172.714	180	74	255	3627	58.158	4.800	0.226	1.095
ID285070	285070	109	59.916	14.133	5.001	0	186	186	2	1	-10921639	145.190	152	32	213	3049	51.672	7.600	0.171	0.821
ID285071	285071	106	64.666	17.197	7.038	0	186	186	2	1	-10921639	152.952	156	61	242	3212	56.605	7.600	0.146	0.689
ID285062	285062	109	66.460	13.010	2.904	0	187	187	2	1	-10921639	131.381	123	74	242	2759	50.517	2.000	0.190	0.829
ID285063	285063	106	58.970	16.063	5.758	0	187	187	2	1	-10921639	145.619	143	61	255	3058	47.559	7.600	0.153	0.812
ID285068	285068	110	57.576	19.642	21.556	0	187	187	2	1	-10921639	153.810	160	61	238	3230	48.424	6.409	0.152	0.838
ID285069	285069	111	44.471	5.000	29.000	0	187	187	2	1	-10921639	94.381	90	61	156	1982	26.026	2.000	0.238	1.393
ID285064	285064	101	59.589	10.054	9.392	0	187	187	2	1	-10921639	140.524	139	90	197	2951	35.594	2.000	0.231	1.480
ID285065	285065	79	80.329	19.321	9.872	0	187	187	2	1	-10921639	169.952	160	61	255	3569	55.657	7.600	0.221	1.103
ID285066	285066	108	74.773	10.092	17.911	0	187	187	2	1	-10921639	148.571	139	82	255	3120	48.187	2.000	0.212	1.078
ID285067	285067	86	83.161	21.199	18.489	0	187	187	2	1	-10921639	173.476	176	74	255	3643	59.132	2.000	0.215	1.039
ID285077	285077	109	53.910	12.896	2.776	0	188	188	2	1	-10921639	99.095	86	12	193	2081	43.860	2.000	0.174	0.669
ID285078	285078	106	92.082	16.870	6.974	0	188	188	2	1	-10921639	188.000	180	65	255	3948	55.769	4.800	0.267	1.422
ID285079	285079	101	55.848	9.611	8.548	0	188	188	2	1	-10921639	146.810	143	94	201	3083	34.307	4.800	0.218	1.531
ID285084	285084	None	46.823	29.000	22.000	0	188	188	2	1	-10921639	128.714	127	78	176	2703	31.503	7.600	0.214	1.441
ID285085	285085	111	41.233	5.000	29.000	0	188	188	2	1	-10921639	75.143	65	24	197	1578	39.182	6.490	0.112	0.387
ID285086	285086	None	46.866	16.000	29.000	0	188	188	2	1	-10921639	90.619	78	57	143	1903	29.154	2.000	0.266	1.306
ID285080	285080	79	84.639	19.207	10.072	0	188	188	2	1	-10921639	180.000	160	82	255	3780	60.372	7.600	0.198	0.986
ID285081	285081	108	69.373	10.099	17.960	0	188	188	2	1	-10921639	139.524	139	65	255	2930	50.446	2.000	0.195	0.903
ID285082	285082	86	71.784	19.783	18.789	0	188	188	2	1	-10921639	177.810	185	82	255	3734	53.679	2.000	0.178	1.002
ID285083	285083	110	71.575	19.096	21.210	0	188	188	2	1	-10921639	175.429	164	115	255	3684	51.386	3.200	0.208	1.174
ID285108	285108	108	72.341	10.093	18.986	0	189	189	2	1	-10921639	156.429	156	69	226	3285	45.552	2.000	0.228	1.275
ID285109	285109	86	87.475	20.292	18.944	0	189	189	2	1	-10921639	171.000	176	102	255	3591	49.367	2.000	0.247	1.374
ID285110	285110	110	44.766	19.181	21.512	0	189	189	2	1	-10921639	136.048	131	74	209	2857	46.328	2.000	0.123	0.643
ID285104	285104	106	54.959	15.165	5.651	0	189	189	2	1	-10921639	136.524	127	57	238	2867	44.520	7.600	0.139	0.746
ID285105	285105	79	86.207	19.128	9.275	0	189	189	2	1	-10921639	191.381	193	102	255	4019	44.654	4.800	0.240	1.657
ID285106	285106	101	53.466	9.028	10.001	0	189	189	2	1	-10921639	130.000	127	74	197	2730	37.733	2.000	0.157	0.937
ID285107	285107	112	59.589	7.891	15.179	0	189	189	2	1	-10921639	123.571	123	45	255	2595	47.492	2.000	0.128	0.591
ID285103	285103	109	59.418	12.808	2.323	0	189	189	2	1	-10921639	101.476	94	37	255	2131	52.137	2.000	0.164	0.549
ID285092	285092	86	55.289	21.057	18.375	0	190	190	2	1	-10921639	158.476	172	78	234	3328	43.828	2.000	0.139	0.884
ID285093	285093	None	48.359	14.158	19.046	0	190	190	2	1	-10921639	151.238	143	74	255	3176	53.401	2.000	0.120	0.608
ID285094	285094	108	52.377	11.851	20.213	0	190	190	2	1	-10921639	150.429	139	86	250	3159	42.582	7.600	0.133	0.830
ID285095	285095	110	68.335	18.971	21.255	0	190	190	2	1	-10921639	178.762	189	127	255	3754	40.390	7.600	0.163	1.240
ID285088	285088	101	49.207	9.290	9.066	0	190	190	2	1	-10921639	119.952	127	49	205	2519	38.897	4.800	0.223	1.126
ID285089	285089	79	61.446	19.815	10.401	0	190	190	2	1	-10921639	165.810	172	78	238	3482	42.141	7.600	0.172	1.153
ID285090	285090	113	50.050	13.889	13.749	0	190	190	2	1	-10921639	135.143	119	86	205	2838	33.239	2.000	0.153	1.078
ID285091	285091	112	55.136	9.125	16.760	0	190	190	2	1	-10921639	131.857	131	37	217	2769	53.964	2.000	0.143	0.612
ID285087	285087	106	75.217	15.896	5.741	0	190	190	2	1	-10921639	158.762	156	74	255	3334	49.151	4.800	0.243	1.262
ID285126	285126	106	76.267	15.837	6.560	0	191	191	2	1	-10921639	168.667	168	102	246	3542	45.595	4.800	0.249	1.473
ID285127	285127	79	75.625	19.362	9.472	0	191	191	2	1	-10921639	172.190	189	78	255	3616	56.146	7.600	0.198	1.014
ID285132	285132	110	82.027	19.467	21.695	0	191	191	2	1	-10921639	178.619	185	74	255	3751	55.468	2.000	0.211	1.122
ID285133	285133	None	45.074	28.226	22.901	0	191	191	2	1	-10921639	105.286	94	45	189	2211	42.407	2.000	0.191	0.796
ID285128	285128	114	49.838	7.577	14.146	0	191	191	2	1	-10921639	125.238	123	65	209	2630	39.169	2.000	0.141	0.790
ID285129	285129	113	58.029	14.374	13.777	0	191	191	2	1	-10921639	124.333	119	61	242	2611	45.426	2.000	0.146	0.696
ID285130	285130	108	77.027	10.002	19.225	0	191	191	2	1	-10921639	159.714	156	69	255	3354	49.237	4.800	0.263	1.352
ID285131	285131	86	51.543	22.052	18.660	0	191	191	2	1	-10921639	149.381	152	74	230	3137	45.787	4.800	0.132	0.762
ID285111	285111	106	75.566	15.533	6.400	0	192	192	2	1	-10921639	159.762	160	65	255	3355	57.615	7.600	0.223	1.010
ID285116	285116	None	47.825	14.528	19.960	0	192	192	2	1	-10921639	158.524	156	82	255	3329	47.533	6.391	0.074	0.462
ID285117	285117	None	57.696	6.000	29.000	0	192	192	2	1	-10921639	71.286	61	15	176	1497	42.982	2.000	0.325	0.814
ID285112	285112	79	72.133	19.272	9.533	0	192	192	2	1	-10921639	171.095	164	94	255	3593	50.315	7.600	0.197	1.120
ID285113	285113	114	67.348	6.965	14.526	0	192	192	2	1	-10921639	131.095	123	45	246	2753	51.738	7.600	0.180	0.773
ID285114	285114	108	70.995	10.309	18.871	0	192	192	2	1	-10921639	159.000	164	74	246	3339	54.573	2.000	0.193	0.943
ID285115	285115	86	84.454	20.104	19.410	0	192	192	2	1	-10921639	180.381	201	61	255	3788	64.310	2.000	0.219	1.008
ID285100	285100	86	67.538	20.031	19.363	0	193	193	2	1	-10921639	191.762	193	86	255	4027	52.769	4.800	0.188	1.151
ID285101	285101	115	66.373	21.728	18.940	0	193	193	2	1	-10921639	176.667	176	98	255	3710	48.151	6.249	0.172	1.076
ID285102	285102	108	51.984	10.610	19.796	0	193	193	2	1	-10921639	153.667	160	98	234	3227	39.512	2.000	0.141	0.959
ID285096	285096	106	68.262	15.079	6.087	0	193	193	2	1	-10921639	162.286	156	98	255	3408	47.382	7.600	0.158	0.933
ID285097	285097	79	59.413	19.806	9.265	0	193	193	2	1	-10921639	173.714	168	98	255	3648	46.652	6.092	0.171	1.088
ID285098	285098	116	45.129	10.181	9.531	0	193	193	2	1	-10921639	140.286	139	90	201	2946	35.758	4.800	0.157	1.067
ID285099	285099	114	50.196	8.205	15.128	0	193	193	2	1	-10921639	124.048	119	45	213	2605	50.273	7.600	0.118	0.521
ID285140	285140	108	63.629	10.727	20.019	0	194	194	2	1	-10921639	156.333	135	94	255	3283	47.988	4.800	0.186	1.020
ID285141	285141	117	66.570	18.950	22.189	0	194	194	2	1	-10921639	199.429	193	143	255	4188	37.978	2.000	0.147	1.348
ID285142	285142	None	40.746	0.000	27.000	0	194	194	2	1	-10921639	87.190	77	53	139	1831	27.870	2.000	0.209	1.082
ID285136	285136	79	52.992	19.249	9.331	0	194	194	2	1	-10921639	165.476	156	106	242	3475	41.542	2.000	0.175	1.188
ID285137	285137	114	40.202	7.805	15.301	0	194	194	2	1	-10921639	111.667	106	37	197	2345	44.870	2.000	0.081	0.372
ID285138	285138	None	41.069	27.059	14.871	0	194	194	2	1	-10921639	100.524	94	49	172	2111	30.331	2.000	0.153	0.882
ID285139	285139	115	71.047	21.684	18.352	0	194	194	2	1	-10921639	164.714	168	65	255	3459	55.992	2.000	0.170	0.855
ID285134	285134	106	68.125	15.306	5.768	0	194	194	2	1	-10921639	145.810	119	98	255	3062	50.713	7.600	0.141	0.710
ID285135	285135	116	103.113	10.049	8.940	0	194	194	2	1	-10921639	172.667	189	90	255	3626	59.343	2.000	0.330	1.445
ID285124	285124	108	50.539	9.917	20.417	0	195	195	2	1	-10921639	143.810	139	82	234	3020	38.001	2.000	0.164	1.069
ID285125	285125	117	60.298	18.978	21.420	0	195	195	2	1	-10921639	169.810	168	82	255	3566	47.316	7.600	0.121	0.776
ID285120	285120	116	62.193	10.223	7.485	0	195	195	2	1	-10921639	146.333	160	53	246	3073	58.719	2.000	0.156	0.672
ID285121	285121	79	74.129	18.585	9.559	0	195	195	2	1	-10921639	177.381	176	111	255	3725	47.736	4.800	0.219	1.335
ID285122	285122	114	63.540	7.650	14.740	0	195	195	2	1	-10921639	149.524	143	57	255	3140	48.963	2.000	0.129	0.700
ID285123	285123	115	51.067	20.882	18.328	0	195	195	2	1	-10921639	155.000	152	65	222	3255	50.011	7.600	0.133	0.728
ID285118	285118	None	47.785	12.813	2.277	0	195	195	2	1	-10921639	77.714	65	12	222	1632	53.595	2.000	0.079	0.212
ID285119	285119	106	70.173	14.642	6.648	0	195	195	2	1	-10921639	175.286	176	98	255	3681	46.664	2.000	0.169	1.088
ID285148	285148	108	49.764	10.509	19.599	0	196	196	2	1	-10921639	141.238	143	49	213	2966	48.542	2.000	0.138	0.704
ID285143	285143	106	52.638	15.239	6.402	0	196	196	2	1	-10921639	160.143	164	82	255	3363	47.431	7.600	0.116	0.704
ID285144	285144	116	51.250	10.556	7.537	0	196	196	2	1	-10921639	167.333	156	69	255	3514	47.324	4.800	0.143	0.885
ID285145	285145	79	74.719	18.795	9.858	0	196	196	2	1	-10921639	177.905	172	90	255	3736	51.143	4.800	0.228	1.291
ID285146	285146	114	57.410	8.418	15.572	0	196	196	2	1	-10921639	153.810	156	69	255	3230	50.158	2.000	0.162	0.856
ID285147	285147	115	66.063	19.949	18.960	0	196	196	2	1	-10921639	196.000	189	106	255	4116	45.921	4.800	0.182	1.312
ID285156	285156	117	49.693	19.902	22.341	0	197	197	2	1	-10921639	161.571	152	127	217	3393	31.091	2.000	0.119	1.101
ID285157	285157	118	64.054	15.802	22.541	0	197	197	2	1	-10921639	146.429	139	53	255	3075	49.379	2.000	0.155	0.798
ID285152	285152	116	72.125	10.159	9.767	0	197	197	2	1	-10921639	161.810	148	98	255	3398	47.925	2.000	0.216	1.200
ID285153	285153	114	49.398	8.014	15.647	0	197	197	2	1	-10921639	150.143	156	78	242	3153	47.057	2.000	0.126	0.715
ID285154	285154	108	45.096	10.477	19.337	0	197	197	2	1	-10921639	152.381	164	57	209	3200	42.554	3.200	0.155	0.962
ID285155	285155	115	62.792	21.694	18.759	0	197	197	2	1	-10921639	152.476	152	74	255	3202	47.393	4.800	0.181	0.985
ID285149	285149	None	41.397	12.954	3.050	0	197	197	2	1	-10921639	108.143	106	28	201	2271	49.134	7.600	0.116	0.459
ID285150	285150	106	72.296	15.068	6.063	0	197	197	2	1	-10921639	162.905	164	82	255	3421	55.995	7.600	0.177	0.876
ID285151	285151	79	54.065	20.746	8.992	0	197	197	2	1	-10921639	146.571	135	94	242	3078	41.407	5.979	0.138	0.861
ID285158	285158	106	60.413	15.281	5.772	0	198	198	2	1	-10921639	179.667	180	98	255	3773	46.044	7.600	0.158	1.062
ID285159	285159	116	78.506	10.252	9.323	0	198	198	2	1	-10921639	171.762	168	82	255	3607	52.946	2.000	0.214	1.143
ID285164	285164	118	69.506	15.263	22.159	0	198	198	2	1	-10921639	154.810	148	98	255	3251	50.333	2.000	0.171	0.896
ID285165	285165	117	49.056	21.206	22.053	0	198	198	2	1	-10921639	153.476	148	82	255	3223	41.517	6.368	0.119	0.786
ID285160	285160	79	81.250	19.053	9.545	0	198	198	2	1	-10921639	174.000	176	41	255	3654	58.873	7.600	0.239	1.139
ID285161	285161	114	56.240	7.682	14.469	0	198	198	2	1	-10921639	130.476	131	41	242	2740	54.271	2.000	0.085	0.375
ID285162	285162	115	56.689	20.397	18.480	0	198	198	2	1	-10921639	147.095	148	45	255	3089	54.987	2.000	0.169	0.774
ID285163	285163	108	40.028	9.710	19.946	0	198	198	2	1	-10921639	135.286	139	53	213	2841	41.478	7.600	0.123	0.712
ID285172	285172	114	64.822	8.109	15.093	0	199	199	2	1	-10921639	147.381	135	61	255	3095	56.679	2.000	0.151	0.680
ID285173	285173	115	60.746	20.043	18.270	0	199	199	2	1	-10921639	147.190	143	37	255	3091	60.843	2.000	0.118	0.510
ID285174	285174	108	43.397	9.781	20.529	0	199	199	2	1	-10921639	133.571	131	82	226	2805	43.656	2.000	0.115	0.630
ID285175	285175	118	42.717	15.976	22.379	0	199	199	2	1	-10921639	136.333	135	65	238	2863	45.497	2.000	0.095	0.521
ID285169	285169	106	61.988	14.884	6.341	0	199	199	2	1	-10921639	179.524	189	69	255	3770	50.367	4.800	0.187	1.124
ID285170	285170	116	77.848	9.766	8.991	0	199	199	2	1	-10921639	167.762	164	86	255	3523	46.683	2.000	0.256	1.465
ID285171	285171	79	76.619	18.366	10.168	0	199	199	2	1	-10921639	196.667	209	123	255	4130	43.558	6.039	0.226	1.662
ID285176	285176	117	55.459	20.926	22.432	0	199	199	2	1	-10921639	166.524	168	102	255	3497	47.491	6.360	0.118	0.740
ID285177	285177	None	42.160	14.000	29.000	0	199	199	2	1	-10921639	94.905	88	45	148	1993	32.154	2.000	0.196	0.968
ID285188	285188	None	61.997	5.000	29.000	0	200	200	2	1	-10921639	73.524	57	24	193	1544	41.842	2.000	0.326	0.864
ID285184	285184	116	72.453	10.022	8.884	0	200	200	2	1	-10921639	140.143	127	57	255	2943	57.588	2.000	0.156	0.658
ID285185	285185	79	60.140	18.066	9.266	0	200	200	2	1	-10921639	183.143	176	115	255	3846	38.061	2.000	0.145	1.221
ID285186	285186	114	41.529	7.928	13.985	0	200	200	2	1	-10921639	142.286	148	94	201	2988	32.099	2.000	0.116	0.919
ID285187	285187	117	52.734	20.071	21.051	0	200	200	2	1	-10921639	167.667	164	98	238	3521	37.291	3.200	0.128	1.022
ID285182	285182	None	43.160	12.906	2.664	0	200	200	2	1	-10921639	132.619	139	53	234	2785	47.732	7.600	0.128	0.630
ID285183	285183	106	62.411	14.895	6.120	0	200	200	2	1	-10921639	180.714	168	106	255	3795	46.057	2.000	0.130	0.903
ID285168	285168	None	40.592	17.000	29.000	0	201	201	2	1	-10921639	122.810	119	65	185	2579	30.821	6.363	0.178	1.204
ID285166	285166	106	53.216	15.736	6.491	0	201	201	2	1	-10921639	162.000	172	90	242	3402	44.681	4.800	0.156	0.980
ID285167	285167	None	48.988	0.000	20.000	0	201	201	2	1	-10921639	108.476	102	69	160	2278	27.538	4.800	0.248	1.565
ID285180	285180	None	49.801	8.762	15.885	0	202	202	2	1	-10921639	120.714	123	65	193	2535	38.749	2.000	0.133	0.731
ID285181	285181	None	41.786	22.703	19.085	0	202	202	2	1	-10921639	130.714	127	94	185	2745	25.591	4.800	0.147	1.308
ID285178	285178	119	71.062	12.896	2.406	0	202	202	2	1	-10921639	112.333	102	28	255	2359	54.648	2.000	0.202	0.692
ID285179	285179	79	52.269	17.496	9.083	0	202	202	2	1	-10921639	149.238	143	102	209	3134	29.794	4.800	0.160	1.379
ID285191	285191	119	46.624	12.303	2.468	0	203	203	2	1	-10921639	114.667	115	53	217	2408	41.398	2.000	0.125	0.617
ID285192	285192	79	57.925	18.918	8.966	0	203	203	2	1	-10921639	127.000	127	61	185	2667	36.231	2.000	0.227	1.295
ID285193	285193	None	43.143	29.000	14.000	0	203	203	2	1	-10921639	103.857	98	42	160	2181	34.084	2.000	0.192	0.983
ID285194	285194	None	42.132	17.977	22.023	0	203	203	2	1	-10921639	118.524	119	69	160	2489	30.192	2.000	0.145	0.994
ID285200	285200	119	51.177	12.710	2.516	0	204	204	2	1	-10921639	111.571	102	49	234	2343	45.713	2.000	0.206	0.835
ID285201	285201	None	46.400	2.651	19.511	0	204	204	2	1	-10921639	100.619	94	28	172	2113	36.530	2.000	0.169	0.795
ID285189	285189	None	42.346	10.683	19.269	0	205	205	2	1	-10921639	92.286	94	37	160	1938	34.686	2.000	0.172	0.781
ID285190	285190	120	52.512	17.702	20.747	0	205	205	2	1	-10921639	120.095	111	74	213	2522	32.329	4.800	0.209	1.285
ID285196	285196	None	50.206	14.000	29.000	0	206	206	2	1	-10921639	124.857	123	94	176	2622	22.710	7.600	0.257	2.250
ID285195	285195	120	45.708	17.418	22.037	0	206	206	2	1	-10921639	120.286	119	69	176	2526	32.509	2.000	0.187	1.165
ID285206	285206	None	42.931	20.211	8.774	0	207	207	2	1	-10921639	94.048	86	32	176	1975	38.683	2.000	0.142	0.606
ID285204	285204	None	55.792	26.949	21.974	0	208	208	2	1	-10921639	131.667	119	53	209	2765	46.675	2.000	0.138	0.683
ID285203	285203	121	42.182	13.029	2.567	0	208	208	2	1	-10921639	94.714	90	45	201	1989	37.177	2.000	0.164	0.717
ID285205	285205	121	47.693	13.022	2.551	0	209	209	2	1	-10921639	100.190	98	45	201	2104	38.283	2.000	0.171	0.762
ID285208	285208	None	41.974	22.487	8.319	0	210	210	2	1	-10921639	124.381	127	74	172	2612	26.605	4.800	0.163	1.309
ID285207	285207	121	44.501	12.792	2.407	0	210	210	2	1	-10921639	92.286	86	45	197	1938	36.579	2.000	0.119	0.536
ID285202	285202	121	42.058	13.216	2.254	0	211	211	2	1	-10921639	76.048	65	24	160	1597	37.865	2.000	0.103	0.375
ID285209	285209	121	57.652	12.967	2.195	0	212	212	2	1	-10921639	100.143	90	49	238	2103	47.841	2.000	0.113	0.424
ID285210	285210	None	43.007	26.813	21.806	0	212	212	2	1	-10921639	126.143	115	82	201	2649	29.744	6.373	0.163	1.188
ID285197	285197	121	44.828	12.817	2.684	0	213	213	2	1	-10921639	87.333	82	53	180	1834	31.462	4.800	0.234	1.054
ID285198	285198	122	55.838	18.436	8.278	0	213	213	2	1	-10921639	130.429	135	69	197	2739	35.653	4.800	0.276	1.583
ID285199	285199	None	45.254	12.143	17.323	0	213	213	2	1	-10921639	104.524	94	61	156	2195	30.182	2.000	0.188	1.096
ID285211	285211	122	63.531	19.776	8.680	0	214	214	2	1	-10921639	128.381	131	57	234	2696	46.201	2.000	0.206	0.948
ID285212	285212	121	46.197	12.439	2.367	0	215	215	2	1	-10921639	92.667	94	16	217	1946	44.107	2.000	0.170	0.610
ID285213	285213	None	47.871	24.988	7.094	0	215	215	2	1	-10921639	127.381	139	65	180	2675	31.489	3.200	0.170	1.174
ID285214	285214	None	40.070	18.120	20.883	0	215	215	2	1	-10921639	110.571	111	69	180	2322	24.431	4.800	0.164	1.277
ID285216	285216	123	42.045	27.455	21.820	0	216	216	2	1	-10921639	95.000	94	45	156	1995	33.106	2.000	0.195	0.938
ID285215	285215	121	44.520	12.566	2.549	0	216	216	2	1	-10921639	87.143	74	45	176	1830	36.161	2.000	0.200	0.804
ID285217	285217	None	56.852	16.888	7.604	0	217	217	2	1	-10921639	99.048	94	37	201	2080	43.491	2.000	0.225	0.836
ID285218	285218	None	41.388	20.433	20.104	0	217	217	2	1	-10921639	107.905	102	49	189	2266	34.717	7.600	0.181	0.954
ID285219	285219	123	41.208	29.000	23.000	0	217	217	2	1	-10921639	116.143	106	84	164	2439	28.394	7.600	0.163	1.146
ID285222	285222	None	40.630	21.793	8.855	0	218	218	2	1	-10921639	105.143	94	53	185	2208	34.231	2.000	0.142	0.763
ID285223	285223	None	44.457	15.000	29.000	0	218	218	2	1	-10921639	106.095	98	77	156	2228	26.300	2.000	0.198	1.334
ID285224	285224	124	52.230	12.501	2.219	0	219	219	2	1	-10921639	94.857	86	32	213	1992	48.492	2.000	0.147	0.501
ID285225	285225	125	61.334	18.383	8.414	0	219	219	2	1	-10921639	122.238	111	41	185	2567	42.508	4.800	0.260	1.186
ID285226	285226	None	41.090	25.322	8.998	0	219	219	2	1	-10921639	91.762	74	41	185	1927	37.993	2.000	0.109	0.474
ID285220	285220	124	42.746	12.672	2.127	0	220	220	2	1	-10921639	79.810	74	28	180	1676	36.960	2.000	0.114	0.442
ID285221	285221	125	44.393	19.203	8.902	0	220	220	2	1	-10921639	110.048	111	45	197	2311	37.445	2.000	0.188	0.929
ID285227	285227	None	44.412	17.764	21.921	0	221	221	2	1	-10921639	89.143	82	49	135	1872	24.733	2.000	0.271	1.538
ID285229	285229	124	55.015	12.789	2.992	0	222	222	2	1	-10921639	105.619	98	49	176	2218	33.621	2.000	0.207	1.079
ID285230	285230	None	41.293	0.000	24.000	0	222	222	2	1	-10921639	82.524	88	38	164	1733	29.546	4.800	0.235	1.063
ID285228	285228	124	48.043	12.722	2.238	0	223	223	2	1	-10921639	79.524	69	37	213	1670	43.658	2.000	0.144	0.458
ID285231	285231	124	56.584	12.552	2.537	0	224	224	2	1	-10921639	117.286	111	74	246	2463	41.163	2.000	0.221	1.033
ID285232	285232	124	43.456	12.861	2.416	0	225	225	2	1	-10921639	90.333	86	37	222	1897	39.531	2.000	0.102	0.424
ID285233	285233	None	46.542	6.000	29.000	0	225	225	2	1	-10921639	73.190	65	24	148	1537	34.871	6.421	0.219	0.754
ID285236	285236	None	49.493	17.996	22.158	0	227	227	2	1	-10921639	84.333	82	24	152	1771	38.200	2.000	0.225	0.811
ID285234	285234	None	64.631	13.043	2.302	0	227	227	2	1	-10921639	113.714	106	57	250	2388	49.701	2.000	0.152	0.603
ID285235	285235	None	56.760	16.370	7.277	0	227	227	2	1	-10921639	117.190	111	65	197	2461	39.232	2.000	0.190	0.955
ID285240	285240	126	55.619	20.626	9.230	0	228	228	2	1	-10921639	118.000	123	53	209	2478	42.468	2.000	0.197	0.913
ID285241	285241	None	49.803	27.172	21.699	0	228	228	2	1	-10921639	96.667	86	53	160	2030	32.452	3.200	0.229	1.111
ID285245	285245	126	48.845	18.327	9.262	0	229	229	2	1	-10921639	123.571	119	78	189	2595	29.481	4.800	0.190	1.338
ID285246	285246	None	53.387	13.016	2.473	0	230	230	2	1	-10921639	103.714	94	61	238	2178	39.974	2.000	0.165	0.737
ID285256	285256	127	45.645	20.611	8.710	0	231	231	2	1	-10921639	112.381	115	69	189	2360	32.449	2.000	0.147	0.886
ID285237	285237	127	46.962	19.319	8.513	0	232	232	2	1	-10921639	107.619	102	49	172	2260	31.710	4.800	0.226	1.252
ID285238	285238	None	43.681	0.000	29.000	0	232	232	2	1	-10921639	53.000	53	7	131	1113	40.030	2.000	0.243	0.518
ID285239	285239	128	45.758	14.000	29.000	0	232	232	2	1	-10921639	87.381	82	45	156	1835	34.855	2.000	0.245	0.988
ID285247	285247	129	41.942	13.107	2.646	0	233	233	2	1	-10921639	89.286	86	45	185	1875	35.550	2.000	0.166	0.715
ID285248	285248	127	68.845	19.608	8.533	0	233	233	2	1	-10921639	123.429	115	57	205	2592	44.687	4.800	0.302	1.281
ID285249	285249	None	40.384	18.692	22.245	0	233	233	2	1	-10921639	105.286	106	41	213	2211	35.829	6.009	0.116	0.612
ID285250	285250	None	41.540	27.089	21.778	0	233	233	2	1	-10921639	117.571	115	61	197	2469	33.467	2.000	0.121	0.757
ID285251	285251	128	44.811	14.000	29.000	0	233	233	2	1	-10921639	98.667	88	65	143	2072	27.021	7.600	0.244	1.433
ID285252	285252	129	42.268	12.869	2.296	0	234	234	2	1	-10921639	82.762	78	37	168	1738	32.579	2.000	0.148	0.655
ID285253	285253	128	40.420	14.000	29.000	0	234	234	2	1	-10921639	109.571	106	61	160	2301	28.953	7.600	0.197	1.244
ID285244	285244	None	40.642	29.000	23.000	0	235	235	2	1	-10921639	103.905	108	61	156	2182	30.558	2.000	0.177	1.024
ID285242	285242	129	54.455	12.776	2.356	0	235	235	2	1	-10921639	88.857	74	41	217	1866	41.692	2.000	0.169	0.617
ID285243	285243	None	60.910	19.485	8.924	0	235	235	2	1	-10921639	125.810	123	53	205	2642	37.869	4.800	0.273	1.425
ID285257	285257	None	50.864	14.000	29.000	0	236	236	2	1	-10921639	120.571	119	53	197	2532	44.749	3.200	0.242	1.050
ID285254	285254	None	58.614	12.861	2.432	0	237	237	2	1	-10921639	111.810	106	65	217	2348	38.548	2.000	0.214	1.021
ID285255	285255	130	65.580	29.000	23.000	0	237	237	2	1	-10921639	127.333	119	82	205	2674	38.774	7.600	0.262	1.364
ID285260	285260	None	46.086	29.000	13.000	0	238	238	2	1	-10921639	100.810	95	53	176	2117	26.489	4.800	0.239	1.470
ID285261	285261	None	55.577	17.840	21.473	0	238	238	2	1	-10921639	96.714	86	49	185	2031	34.824	2.000	0.289	1.244
ID285262	285262	130	40.745	28.263	22.146	0	238	238	2	1	-10921639	104.905	111	49	135	2203	25.634	4.800	0.231	1.535
ID285259	285259	None	43.745	17.342	5.989	0	238	238	2	1	-10921639	96.476	90	53	164	2026	30.823	2.000	0.207	1.075
ID285268	285268	131	54.974	12.472	2.649	0	239	239	2	1	-10921639	85.571	82	16	185	1797	48.642	2.000	0.216	0.625
ID285269	285269	None	45.446	6.283	13.197	0	239	239	2	1	-10921639	84.476	86	32	148	1774	28.946	4.800	0.278	1.270
ID285270	285270	130	45.622	26.644	21.231	0	239	239	2	1	-10921639	107.095	98	49	176	2249	35.729	2.000	0.129	0.684
ID285276	285276	131	72.108	12.733	2.454	0	240	240	2	1	-10921639	103.905	86	49	255	2182	54.405	2.000	0.227	0.707
ID285277	285277	None	46.253	29.000	15.000	0	240	240	2	1	-10921639	102.048	98	65	176	2143	31.420	3.200	0.261	1.344
ID285278	285278	130	52.394	26.787	21.526	0	240	240	2	1	-10921639	111.286	98	49	168	2337	35.698	2.000	0.213	1.095
ID285279	285279	None	41.647	6.000	29.000	0	240	240	2	1	-10921639	81.714	74	45	152	1716	28.933	2.000	0.241	1.096
ID285258	285258	132	42.924	19.049	7.826	0	241	241	2	1	-10921639	99.619	90	49	143	2092	27.066	3.200	0.236	1.405
ID285263	285263	None	47.009	12.394	2.084	0	242	242	2	1	-10921639	89.810	86	32	168	1886	38.639	2.000	0.159	0.637
ID285264	285264	None	44.547	0.000	5.000	0	242	242	2	1	-10921639	88.667	86	50	139	1862	27.721	2.000	0.238	1.228
ID285265	285265	132	55.070	19.318	8.449	0	242	242	2	1	-10921639	96.238	90	24	168	2021	38.837	2.000	0.278	1.078
ID285266	285266	None	52.612	29.000	23.000	0	242	242	2	1	-10921639	110.571	122	46	189	2322	45.722	7.600	0.205	0.824
ID285267	285267	None	42.952	14.000	29.000	0	242	242	2	1	-10921639	100.381	98	53	139	2108	23.857	4.800	0.268	1.779
ID285272	285272	None	45.334	26.425	21.248	0	243	243	2	1	-10921639	79.429	78	16	168	1668	42.679	2.000	0.183	0.576
ID285271	285271	132	59.065	18.681	8.841	0	243	243	2	1	-10921639	104.190	98	45	213	2188	42.525	2.000	0.242	0.953
ID285273	285273	133	41.651	13.036	2.552	0	244	244	2	1	-10921639	81.810	78	41	201	1718	37.080	2.000	0.181	0.676
ID285274	285274	132	49.776	20.217	9.050	0	244	244	2	1	-10921639	120.286	115	69	197	2526	38.605	4.800	0.216	1.107
ID285275	285275	None	51.075	29.000	23.000	0	244	244	2	1	-10921639	91.762	92	37	148	1927	32.345	7.600	0.256	1.155
ID285292	285292	133	45.090	13.099	2.422	0	245	245	2	1	-10921639	80.048	78	41	193	1681	34.307	2.000	0.168	0.671
ID285293	285293	None	44.688	0.000	8.000	0	245	245	2	1	-10921639	93.571	94	41	148	1965	31.632	4.800	0.250	1.185
ID285294	285294	132	65.156	19.247	9.010	0	245	245	2	1	-10921639	124.524	123	61	222	2615	39.531	6.324	0.235	1.197
ID285295	285295	None	41.433	2.814	19.408	0	245	245	2	1	-10921639	85.333	82	32	148	1792	31.075	2.000	0.236	1.047
ID285284	285284	None	48.293	18.373	21.526	0	246	246	2	1	-10921639	85.476	82	37	172	1795	37.957	2.000	0.191	0.723
ID285288	285288	133	41.850	12.679	2.485	0	247	247	2	1	-10921639	70.000	69	12	172	1470	38.176	2.000	0.165	0.521
ID285289	285289	132	48.897	19.364	9.371	0	247	247	2	1	-10921639	105.524	111	45	168	2216	41.672	2.000	0.156	0.684
ID285290	285290	None	42.456	26.764	21.111	0	247	247	2	1	-10921639	98.667	94	32	180	2072	34.852	2.000	0.163	0.794
ID285291	285291	None	52.597	16.000	29.000	0	247	247	2	1	-10921639	98.333	86	53	176	2065	37.821	2.000	0.248	1.033
ID285285	285285	133	43.076	12.635	2.180	0	248	248	2	1	-10921639	70.810	65	24	193	1487	37.890	2.000	0.188	0.592
ID285286	285286	132	49.577	18.860	8.993	0	248	248	2	1	-10921639	120.190	119	41	180	2524	36.236	7.600	0.206	1.133
ID285287	285287	174	49.760	8.001	12.354	0	248	248	2	1	-10921639	101.857	102	53	152	2139	27.067	4.800	0.290	1.693
ID285280	285280	133	40.352	12.754	2.530	0	249	249	2	1	-10921639	76.048	61	41	189	1597	37.933	2.000	0.161	0.557
ID285281	285281	132	68.089	18.091	8.253	0	249	249	2	1	-10921639	128.333	127	49	226	2695	46.466	6.310	0.228	1.027
ID285282	285282	174	51.442	8.792	11.784	0	249	249	2	1	-10921639	100.571	94	37	156	2112	32.247	2.000	0.232	1.174
ID285283	285283	134	44.643	18.675	22.085	0	249	249	2	1	-10921639	92.381	90	41	180	1940	31.181	4.800	0.210	1.028
ID285303	285303	135	51.384	6.622	4.789	0	250	250	2	1	-10921639	75.714	65	32	197	1590	41.721	2.000	0.187	0.571
ID285304	285304	132	61.043	17.685	8.358	0	250	250	2	1	-10921639	148.905	143	86	217	3127	36.589	6.340	0.211	1.416
ID285305	285305	None	40.591	3.086	18.629	0	250	250	2	1	-10921639	72.810	61	37	131	1529	27.939	2.000	0.268	1.101
ID285306	285306	None	51.745	9.990	18.652	0	250	250	2	1	-10921639	83.762	74	41	164	1759	32.207	2.000	0.262	1.081
ID285307	285307	134	43.401	20.611	21.212	0	250	250	2	1	-10921639	112.619	106	57	168	2365	30.428	4.800	0.218	1.325
ID285301	285301	135	41.947	6.782	4.312	0	251	251	2	1	-10921639	79.381	69	20	172	1667	36.797	2.000	0.174	0.639
ID285302	285302	132	53.315	18.428	8.023	0	251	251	2	1	-10921639	126.667	115	65	217	2660	43.641	2.000	0.126	0.650
ID285300	285300	None	40.311	26.796	21.485	0	252	252	2	1	-10921639	95.762	86	53	152	2011	29.975	2.000	0.173	0.944
ID285298	285298	132	42.781	19.311	9.500	0	252	252	2	1	-10921639	117.333	115	61	164	2464	28.809	4.800	0.177	1.224
ID285299	285299	None	40.291	20.601	22.320	0	252	252	2	1	-10921639	107.190	106	65	193	2251	31.627	2.000	0.165	0.960
ID285296	285296	132	69.686	18.873	8.282	0	253	253	2	1	-10921639	142.333	139	74	209	2989	39.177	3.200	0.277	1.577
ID285297	285297	None	47.046	10.965	21.013	0	253	253	2	1	-10921639	84.095	78	41	152	1766	32.561	2.000	0.182	0.796
ID285308	285308	136	55.235	12.833	2.484	0	254	254	2	1	-10921639	80.238	78	12	209	1685	47.822	2.000	0.187	0.528
ID285309	285309	132	59.754	18.924	9.091	0	254	254	2	1	-10921639	148.048	143	90	217	3109	31.517	4.800	0.213	1.651
ID285310	285310	137	62.128	18.566	21.374	0	254	254	2	1	-10921639	111.524	102	37	205	2342	42.527	2.000	0.240	1.014
ID285316	285316	136	45.198	12.807	2.340	0	255	255	2	1	-10921639	90.762	86	24	205	1906	40.382	2.000	0.102	0.416
ID285317	285317	138	41.353	16.934	5.992	0	255	255	2	1	-10921639	98.810	90	45	180	2075	37.997	2.000	0.163	0.729
ID285318	285318	132	62.819	18.893	9.298	0	255	255	2	1	-10921639	133.238	131	69	201	2798	39.618	7.600	0.228	1.247
ID285319	285319	None	46.679	11.152	20.089	0	255	255	2	1	-10921639	87.190	86	37	152	1831	34.108	3.200	0.190	0.818
ID285320	285320	137	42.008	19.444	22.304	0	255	255	2	1	-10921639	97.905	102	24	160	2056	34.355	4.800	0.199	0.945
ID285324	285324	137	59.222	19.309	22.030	0	256	256	2	1	-10921639	101.286	98	49	250	2127	45.500	2.000	0.218	0.797
ID285325	285325	None	41.111	29.000	23.000	0	256	256	2	1	-10921639	113.476	102	57	189	2383	37.866	7.600	0.163	0.840
ID285321	285321	138	68.217	16.124	5.902	0	256	256	2	1	-10921639	121.714	131	45	213	2556	48.675	2.000	0.212	0.875
ID285322	285322	132	58.284	19.160	9.335	0	256	256	2	1	-10921639	138.190	139	90	189	2902	32.779	4.800	0.230	1.574
ID285323	285323	None	41.464	26.725	21.341	0	256	256	2	1	-10921639	98.381	94	45	189	2066	43.075	7.600	0.126	0.510
ID285336	285336	132	76.767	19.097	9.199	0	257	257	2	1	-10921639	149.714	143	69	255	3144	49.544	2.000	0.259	1.243
ID285337	285337	139	61.677	9.052	11.677	0	257	257	2	1	-10921639	112.857	98	49	226	2370	41.580	7.600	0.233	1.025
ID285338	285338	140	48.362	14.527	19.528	0	257	257	2	1	-10921639	85.667	74	28	180	1799	44.156	2.000	0.157	0.525
ID285339	285339	137	51.784	19.912	21.906	0	257	257	2	1	-10921639	110.000	111	57	176	2310	31.861	4.800	0.242	1.346
ID285340	285340	None	47.274	12.497	2.942	0	258	258	2	1	-10921639	94.571	98	41	168	1986	32.939	3.200	0.272	1.228
ID285341	285341	139	40.827	9.840	9.471	0	258	258	2	1	-10921639	78.667	69	32	164	1652	37.702	2.000	0.175	0.622
ID285342	285342	132	68.206	18.431	8.630	0	258	258	2	1	-10921639	119.571	102	32	230	2511	56.276	2.000	0.210	0.737
ID285343	285343	140	51.799	14.639	19.797	0	258	258	2	1	-10921639	86.333	82	20	156	1813	41.003	2.000	0.206	0.719
ID285326	285326	141	41.271	16.950	6.041	0	259	259	2	1	-10921639	99.190	94	45	201	2083	43.760	7.600	0.095	0.392
ID285327	285327	132	66.120	19.283	9.141	0	259	259	2	1	-10921639	144.619	143	86	242	3037	43.153	7.600	0.215	1.184
ID285328	285328	140	40.857	12.027	19.352	0	259	259	2	1	-10921639	89.238	90	24	160	1874	37.133	2.000	0.166	0.685
ID285329	285329	137	46.381	20.127	21.677	0	259	259	2	1	-10921639	115.238	119	53	172	2420	32.001	4.800	0.262	1.494
ID285330	285330	None	51.996	6.000	29.000	0	259	259	2	1	-10921639	66.143	69	22	168	1389	37.641	2.000	0.337	0.887
ID285332	285332	None	44.938	29.000	7.000	0	260	260	2	1	-10921639	126.952	135	74	168	2666	25.647	7.600	0.233	1.871
ID285333	285333	132	45.035	19.045	9.463	0	260	260	2	1	-10921639	135.048	135	69	197	2836	33.031	7.600	0.149	1.060
ID285334	285334	142	52.627	8.812	13.363	0	260	260	2	1	-10921639	115.429	127	57	185	2424	37.738	2.000	0.206	1.045
ID285335	285335	137	55.609	19.892	21.164	0	260	260	2	1	-10921639	121.429	119	45	176	2550	33.661	7.600	0.249	1.441
ID285331	285331	141	54.777	16.693	5.664	0	260	260	2	1	-10921639	127.333	123	69	205	2674	39.081	2.000	0.195	1.062
ID285311	285311	None	50.195	12.746	3.023	0	261	261	2	1	-10921639	104.381	111	41	205	2192	39.339	2.000	0.208	0.914
ID285312	285312	141	50.885	17.665	6.965	0	261	261	2	1	-10921639	120.714	115	20	213	2535	52.974	2.000	0.140	0.561
ID285313	285313	132	52.957	19.563	10.144	0	261	261	2	1	-10921639	146.952	139	102	205	3086	30.009	7.600	0.176	1.467
ID285314	285314	142	71.525	9.119	11.088	0	261	261	2	1	-10921639	114.714	106	49	234	2409	47.992	2.000	0.230	0.895
ID285315	285315	137	62.179	19.699	21.718	0	261	261	2	1	-10921639	117.333	102	45	189	2464	46.136	2.000	0.232	0.958
ID285358	285358	None	55.056	10.958	9.159	0	262	262	2	1	-10921639	115.619	111	61	205	2428	41.783	7.600	0.195	0.903
ID285359	285359	132	76.239	19.025	9.223	0	262	262	2	1	-10921639	166.000	160	106	255	3486	44.439	4.800	0.247	1.481
ID285360	285360	142	41.903	9.028	11.565	0	262	262	2	1	-10921639	108.190	98	57	205	2272	39.918	7.600	0.112	0.544
ID285361	285361	137	45.746	19.609	22.283	0	262	262	2	1	-10921639	106.857	102	37	164	2244	34.459	2.000	0.193	1.002
ID285351	285351	None	40.422	12.953	2.318	0	263	263	2	1	-10921639	69.333	57	20	197	1456	36.442	2.000	0.117	0.398
ID285352	285352	132	81.359	19.047	9.419	0	263	263	2	1	-10921639	147.190	148	61	255	3091	52.796	7.600	0.241	1.082
ID285353	285353	142	43.700	8.186	13.094	0	263	263	2	1	-10921639	116.000	123	61	164	2436	27.959	3.200	0.181	1.270
ID285354	285354	None	45.910	12.107	19.319	0	263	263	2	1	-10921639	114.143	111	78	193	2397	30.673	4.800	0.248	1.480
ID285355	285355	137	79.165	19.241	20.925	0	263	263	2	1	-10921639	141.476	139	61	242	2971	47.607	2.000	0.270	1.263
ID285348	285348	132	79.723	19.369	10.075	0	264	264	2	1	-10921639	153.333	148	78	255	3220	54.351	2.000	0.222	1.027
ID285349	285349	None	49.591	22.242	18.433	0	264	264	2	1	-10921639	120.238	115	49	217	2525	43.727	3.200	0.149	0.712
ID285350	285350	137	47.865	20.298	21.026	0	264	264	2	1	-10921639	130.857	135	74	172	2748	27.952	7.600	0.196	1.535
ID285347	285347	None	49.763	10.661	10.046	0	264	264	2	1	-10921639	102.286	102	41	176	2148	35.918	2.000	0.199	0.945
ID285344	285344	None	40.402	6.864	4.636	0	265	265	2	1	-10921639	83.190	78	24	168	1747	34.039	2.000	0.141	0.605
ID285345	285345	132	62.998	19.646	9.995	0	265	265	2	1	-10921639	142.714	131	82	209	2997	37.995	4.800	0.224	1.373
ID285346	285346	137	62.421	19.713	21.027	0	265	265	2	1	-10921639	140.810	143	69	238	2957	42.128	2.000	0.217	1.190
ID285356	285356	132	78.949	20.093	9.735	0	266	266	2	1	-10921639	155.667	152	82	226	3269	40.942	4.800	0.308	1.790
ID285357	285357	137	50.209	20.703	21.789	0	266	266	2	1	-10921639	115.952	111	41	180	2435	39.195	2.000	0.185	0.925
ID285364	285364	None	67.675	7.617	13.720	0	267	267	2	1	-10921639	115.476	106	45	222	2425	44.962	2.000	0.269	1.088
ID285365	285365	137	47.297	20.357	21.792	0	267	267	2	1	-10921639	123.143	119	78	180	2586	28.387	4.800	0.195	1.413
ID285362	285362	None	44.831	10.529	7.569	0	267	267	2	1	-10921639	97.810	98	16	160	2054	45.149	2.000	0.205	0.736
ID285363	285363	132	87.484	19.262	9.613	0	267	267	2	1	-10921639	151.429	143	78	255	3180	55.777	2.000	0.264	1.136
ID285373	285373	None	54.344	13.017	2.605	0	268	268	2	1	-10921639	94.857	90	41	226	1992	44.393	2.000	0.217	0.763
ID285374	285374	132	76.545	19.318	9.745	0	268	268	2	1	-10921639	149.952	160	65	238	3149	54.213	2.000	0.241	1.075
ID285375	285375	144	50.274	9.970	10.568	0	268	268	2	1	-10921639	99.571	82	32	197	2091	46.431	2.000	0.198	0.708
ID285376	285376	None	53.471	16.370	14.585	0	268	268	2	1	-10921639	84.714	69	28	185	1779	46.798	2.000	0.215	0.642
ID285377	285377	143	48.169	10.951	18.859	0	268	268	2	1	-10921639	101.714	102	37	197	2136	35.584	2.000	0.205	0.972
ID285378	285378	137	62.658	19.991	22.600	0	268	268	2	1	-10921639	107.857	94	28	213	2265	52.844	2.000	0.209	0.705
ID285366	285366	None	59.282	3.000	0.000	0	269	269	2	1	-10921639	99.333	102	42	168	2086	40.774	2.000	0.297	1.115
ID285367	285367	None	43.145	10.271	7.829	0	269	269	2	1	-10921639	91.190	86	28	168	1915	37.836	2.000	0.160	0.665
ID285372	285372	145	42.329	29.000	23.000	0	269	269	2	1	-10921639	93.952	86	37	164	1973	34.945	7.600	0.198	0.888
ID285368	285368	132	77.571	18.592	9.501	0	269	269	2	1	-10921639	134.381	127	49	222	2822	49.358	3.200	0.283	1.201
ID285369	285369	144	51.838	9.996	11.053	0	269	269	2	1	-10921639	103.952	90	41	205	2183	44.558	2.000	0.140	0.571
ID285370	285370	143	69.102	13.134	19.076	0	269	269	2	1	-10921639	126.571	127	69	255	2658	46.470	7.600	0.206	0.930
ID285371	285371	137	41.105	19.671	21.676	0	269	269	2	1	-10921639	109.714	106	69	164	2304	26.908	4.800	0.194	1.324
ID285413	285413	146	41.672	13.019	2.885	0	270	270	2	1	-10921639	85.095	74	32	160	1787	33.804	2.000	0.180	0.766
ID285414	285414	144	55.832	10.652	10.115	0	270	270	2	1	-10921639	120.762	119	65	193	2536	39.345	7.600	0.211	1.068
ID285415	285415	132	68.237	18.604	9.949	0	270	270	2	1	-10921639	132.000	127	28	255	2772	51.131	3.200	0.253	1.043
ID285416	285416	None	40.704	21.487	17.390	0	270	270	2	1	-10921639	87.667	82	37	152	1841	30.754	2.000	0.186	0.896
ID285417	285417	143	40.991	13.618	18.745	0	270	270	2	1	-10921639	115.667	123	69	160	2429	29.445	7.600	0.153	1.045
ID285418	285418	137	53.273	20.648	22.871	0	270	270	2	1	-10921639	94.667	90	20	176	1988	42.757	2.000	0.202	0.745
ID285419	285419	145	55.025	29.000	23.000	0	270	270	2	1	-10921639	106.333	95	57	172	2233	40.293	2.000	0.276	1.141
ID285380	285380	None	46.826	16.890	6.126	0	271	271	2	1	-10921639	107.381	111	45	197	2255	35.841	7.600	0.194	0.972
ID285381	285381	144	62.140	10.732	9.253	0	271	271	2	1	-10921639	135.095	131	53	222	2837	42.564	7.600	0.221	1.151
ID285382	285382	147	48.202	8.893	12.935	0	271	271	2	1	-10921639	119.048	119	57	209	2500	38.497	2.000	0.149	0.804
ID285383	285383	143	53.548	11.313	19.984	0	271	271	2	1	-10921639	125.571	127	65	193	2637	35.679	2.000	0.188	1.112
ID285379	285379	146	45.950	12.662	2.400	0	271	271	2	1	-10921639	85.429	82	28	201	1794	39.702	2.000	0.140	0.529
ID285384	285384	137	67.405	20.698	22.718	0	271	271	2	1	-10921639	108.952	102	28	209	2288	49.744	2.000	0.274	0.942
ID285385	285385	145	43.652	29.000	23.000	0	271	271	2	1	-10921639	103.333	94	69	156	2170	27.661	4.800	0.226	1.375
ID285392	285392	None	44.066	23.221	6.391	0	272	272	2	1	-10921639	100.190	98	41	160	2104	35.785	2.000	0.161	0.775
ID285393	285393	132	50.094	18.640	8.839	0	272	272	2	1	-10921639	132.333	127	78	230	2779	35.332	2.000	0.160	1.034
ID285394	285394	147	58.854	8.854	12.096	0	272	272	2	1	-10921639	152.952	152	86	250	3212	35.779	6.309	0.178	1.289
ID285395	285395	143	45.508	11.957	20.009	0	272	272	2	1	-10921639	101.143	106	45	139	2124	27.683	2.000	0.220	1.320
ID285388	285388	147	46.164	8.518	14.479	0	273	273	2	1	-10921639	125.286	119	53	197	2631	39.586	4.800	0.206	1.082
ID285389	285389	143	46.968	13.060	19.689	0	273	273	2	1	-10921639	103.476	94	57	172	2173	35.569	2.000	0.192	0.936
ID285390	285390	None	44.412	18.830	20.617	0	273	273	2	1	-10921639	113.095	102	53	193	2375	39.285	7.600	0.128	0.654
ID285391	285391	None	65.753	29.000	23.000	0	273	273	2	1	-10921639	111.905	102	32	222	2350	54.126	2.000	0.239	0.798
ID285386	285386	148	40.186	8.721	8.999	0	273	273	2	1	-10921639	120.333	119	37	213	2527	33.889	6.341	0.131	0.824
ID285387	285387	132	88.487	18.975	9.032	0	273	273	2	1	-10921639	163.286	168	86	255	3429	50.205	2.000	0.263	1.354
ID285396	285396	None	70.098	17.386	6.199	0	274	274	2	1	-10921639	152.905	148	78	255	3211	56.435	3.200	0.194	0.881
ID285397	285397	148	43.196	11.071	7.192	0	274	274	2	1	-10921639	96.810	98	28	156	2033	37.753	2.000	0.139	0.626
ID285398	285398	132	80.014	19.290	9.031	0	274	274	2	1	-10921639	177.095	180	98	246	3719	47.199	7.600	0.243	1.465
ID285399	285399	147	68.643	8.440	12.855	0	274	274	2	1	-10921639	148.333	139	65	238	3115	52.893	2.000	0.218	1.005
ID285400	285400	143	44.525	12.456	19.402	0	274	274	2	1	-10921639	113.048	106	61	193	2374	33.322	2.000	0.154	0.904
ID285401	285401	149	70.767	21.323	22.531	0	274	274	2	1	-10921639	132.905	127	37	226	2791	55.473	2.000	0.210	0.832
ID285412	285412	None	40.668	21.000	29.000	0	275	275	2	1	-10921639	82.048	78	42	143	1723	30.475	2.000	0.195	0.880
ID285408	285408	132	73.248	19.674	10.016	0	275	275	2	1	-10921639	132.476	127	57	226	2782	51.867	2.000	0.226	0.940
ID285409	285409	147	60.681	8.157	13.549	0	275	275	2	1	-10921639	137.857	131	74	226	2895	45.195	4.800	0.216	1.085
ID285410	285410	143	73.889	11.341	20.357	0	275	275	2	1	-10921639	129.095	131	45	226	2711	50.036	3.200	0.284	1.140
ID285411	285411	149	56.054	20.962	20.003	0	275	275	2	1	-10921639	132.381	135	49	222	2780	41.229	4.800	0.199	1.066
ID285404	285404	147	59.749	8.515	13.701	0	276	276	2	1	-10921639	129.762	123	49	255	2725	53.281	2.000	0.211	0.849
ID285405	285405	143	87.858	10.961	19.845	0	276	276	2	1	-10921639	130.143	119	37	246	2733	56.151	2.000	0.320	1.123
ID285406	285406	149	50.988	20.587	22.539	0	276	276	2	1	-10921639	118.619	127	24	209	2491	48.276	2.000	0.168	0.707
ID285407	285407	None	41.921	5.000	29.000	0	276	276	2	1	-10921639	73.048	65	35	164	1534	33.923	2.000	0.184	0.670
ID285402	285402	148	53.511	11.220	7.768	0	276	276	2	1	-10921639	132.810	135	61	242	2789	41.813	7.600	0.193	1.030
ID285403	285403	132	74.114	19.286	9.895	0	276	276	2	1	-10921639	145.619	135	69	255	3058	52.103	2.000	0.204	0.948
ID285428	285428	None	40.502	23.544	5.809	0	277	277	2	1	-10921639	106.190	115	32	176	2230	39.887	4.800	0.187	0.837
ID285429	285429	None	41.838	18.012	7.452	0	277	277	2	1	-10921639	127.190	123	49	213	2671	49.696	2.000	0.079	0.375
ID285430	285430	148	49.446	12.317	8.730	0	277	277	2	1	-10921639	126.810	135	65	189	2663	38.047	7.600	0.179	1.013
ID285431	285431	132	69.670	19.947	9.539	0	277	277	2	1	-10921639	153.810	139	49	250	3230	56.733	7.600	0.219	0.972
ID285432	285432	147	57.129	8.728	13.342	0	277	277	2	1	-10921639	132.524	131	69	226	2783	44.067	4.800	0.233	1.136
ID285433	285433	143	49.833	10.307	19.361	0	277	277	2	1	-10921639	119.476	119	41	189	2509	38.203	2.000	0.137	0.756
ID285434	285434	149	46.707	18.571	20.977	0	277	277	2	1	-10921639	132.286	127	94	205	2778	27.247	4.800	0.220	1.750
ID285435	285435	None	53.940	29.000	23.000	0	277	277	2	1	-10921639	117.238	106	69	180	2462	28.425	4.800	0.262	1.712
ID285444	285444	149	62.837	20.350	22.303	0	278	278	2	1	-10921639	148.952	152	57	255	3128	45.854	2.000	0.200	1.084
ID285441	285441	132	49.281	19.132	10.252	0	278	278	2	1	-10921639	130.095	135	74	205	2732	35.879	2.000	0.162	1.009
ID285442	285442	147	78.688	8.494	13.345	0	278	278	2	1	-10921639	144.810	139	82	255	3041	51.338	2.000	0.271	1.204
ID285443	285443	143	46.497	12.959	19.328	0	278	278	2	1	-10921639	99.000	98	20	176	2079	41.713	2.000	0.189	0.753
ID285436	285436	150	41.908	12.684	2.526	0	279	279	2	1	-10921639	88.619	82	41	217	1861	43.451	2.000	0.127	0.460
ID285437	285437	151	68.576	21.669	7.872	0	279	279	2	1	-10921639	126.714	111	57	250	2661	53.503	2.000	0.214	0.837
ID285438	285438	147	58.437	8.682	14.577	0	279	279	2	1	-10921639	118.476	119	45	230	2488	50.056	2.000	0.193	0.766
ID285439	285439	143	47.756	13.991	20.409	0	279	279	2	1	-10921639	114.714	115	45	176	2409	39.455	2.000	0.164	0.819
ID285440	285440	149	49.107	19.937	21.536	0	279	279	2	1	-10921639	135.571	131	69	205	2847	36.352	2.000	0.161	1.033
ID285456	285456	143	54.152	13.652	20.065	0	280	280	2	1	-10921639	127.095	135	49	209	2669	44.368	2.000	0.186	0.897
ID285457	285457	149	59.631	19.564	22.186	0	280	280	2	1	-10921639	160.905	164	78	217	3379	44.385	6.323	0.227	1.341
ID285452	285452	151	42.385	22.692	7.705	0	280	280	2	1	-10921639	113.143	119	61	185	2376	32.855	3.200	0.162	0.959
ID285453	285453	172	55.477	11.077	9.927	0	280	280	2	1	-10921639	137.381	131	82	193	2885	33.530	7.600	0.191	1.316
ID285454	285454	132	51.297	18.861	9.609	0	280	280	2	1	-10921639	115.048	111	41	189	2416	43.100	2.000	0.173	0.788
ID285455	285455	147	89.022	8.756	13.295	0	280	280	2	1	-10921639	162.762	156	86	255	3418	48.065	2.000	0.280	1.483
ID285450	285450	150	44.668	12.713	2.459	0	280	280	2	1	-10921639	90.857	86	32	193	1908	36.619	2.000	0.159	0.682
ID285451	285451	173	43.571	15.142	6.048	0	280	280	2	1	-10921639	105.810	111	41	222	2222	41.992	7.600	0.102	0.467
ID285424	285424	147	63.781	8.488	12.603	0	281	281	2	1	-10921639	129.333	115	65	255	2716	48.817	2.000	0.242	1.033
ID285425	285425	None	53.893	21.125	18.950	0	281	281	2	1	-10921639	128.476	131	69	185	2698	38.076	2.000	0.166	0.959
ID285426	285426	143	40.134	11.236	20.092	0	281	281	2	1	-10921639	104.000	106	57	156	2184	31.621	2.000	0.175	0.978
ID285427	285427	149	42.833	19.173	20.901	0	281	281	2	1	-10921639	133.762	131	78	193	2809	30.231	7.600	0.139	1.082
ID285420	285420	173	40.682	17.095	7.072	0	281	281	2	1	-10921639	104.381	106	45	172	2192	38.036	7.600	0.134	0.649
ID285421	285421	151	45.372	23.317	6.583	0	281	281	2	1	-10921639	121.619	123	53	197	2554	35.261	7.600	0.175	1.027
ID285422	285422	172	54.301	10.290	8.848	0	281	281	2	1	-10921639	131.048	127	69	185	2752	35.031	4.800	0.210	1.298
ID285423	285423	132	43.254	19.098	10.056	0	281	281	2	1	-10921639	104.571	106	41	172	2196	40.138	7.600	0.149	0.677
ID285445	285445	150	44.497	12.672	2.408	0	282	282	2	1	-10921639	98.381	86	57	213	2066	42.301	2.000	0.082	0.353
ID285446	285446	132	51.369	19.677	9.723	0	282	282	2	1	-10921639	137.429	131	65	209	2886	41.218	7.600	0.153	0.887
ID285447	285447	143	85.048	10.728	19.691	0	282	282	2	1	-10921639	149.667	143	90	250	3143	48.684	2.000	0.298	1.412
ID285448	285448	None	46.507	13.571	19.872	0	282	282	2	1	-10921639	134.429	143	61	226	2823	43.785	2.000	0.105	0.583
ID285449	285449	149	66.049	18.226	21.130	0	282	282	2	1	-10921639	149.667	135	90	255	3143	46.707	7.600	0.160	0.885
ID285476	285476	132	51.429	17.680	7.962	0	283	283	2	1	-10921639	140.762	139	86	213	2956	39.479	7.600	0.147	0.915
ID285477	285477	147	53.343	8.879	13.299	0	283	283	2	1	-10921639	132.857	127	78	238	2790	39.264	2.000	0.203	1.143
ID285478	285478	143	79.744	10.959	19.961	0	283	283	2	1	-10921639	164.667	160	102	222	3458	40.941	4.800	0.282	1.768
ID285479	285479	149	56.530	20.717	20.142	0	283	283	2	1	-10921639	138.095	139	69	226	2900	35.223	4.800	0.217	1.399
ID285475	285475	150	52.278	13.169	2.957	0	283	283	2	1	-10921639	89.190	86	24	180	1873	42.743	2.000	0.194	0.678
ID285460	285460	143	66.828	11.727	20.239	0	284	284	2	1	-10921639	125.381	127	57	238	2633	46.779	2.000	0.200	0.894
ID285461	285461	149	46.501	21.570	19.636	0	284	284	2	1	-10921639	114.571	115	41	189	2406	39.278	2.000	0.180	0.892
ID285462	285462	None	50.223	26.647	21.341	0	284	284	2	1	-10921639	97.238	98	24	185	2042	38.250	2.000	0.208	0.877
ID285463	285463	152	57.230	19.955	22.509	0	284	284	2	1	-10921639	122.143	119	53	213	2565	45.931	2.000	0.153	0.704
ID285458	285458	132	69.308	20.000	9.000	0	284	284	2	1	-10921639	170.333	168	74	255	3577	57.091	4.800	0.225	1.095
ID285459	285459	147	57.019	9.707	10.763	0	284	284	2	1	-10921639	138.381	143	74	217	2906	43.500	3.200	0.171	0.927
ID285464	285464	132	72.474	20.741	9.079	0	285	285	2	1	-10921639	144.714	156	74	234	3039	40.994	2.000	0.235	1.342
ID285465	285465	153	61.657	9.117	14.358	0	285	285	2	1	-10921639	122.476	119	53	226	2572	44.161	2.000	0.202	0.931
ID285466	285466	152	47.217	19.340	22.213	0	285	285	2	1	-10921639	132.429	131	74	176	2781	30.597	2.000	0.163	1.210
ID285467	285467	None	47.673	5.000	29.000	0	285	285	2	1	-10921639	83.476	74	38	160	1753	38.570	2.000	0.210	0.752
ID285472	285472	153	66.572	8.288	14.014	0	286	286	2	1	-10921639	131.476	111	69	209	2761	43.535	2.000	0.200	1.005
ID285473	285473	149	59.070	21.839	19.367	0	286	286	2	1	-10921639	119.810	111	49	201	2516	46.224	2.000	0.187	0.818
ID285474	285474	152	46.133	18.985	22.308	0	286	286	2	1	-10921639	138.905	139	86	185	2917	28.844	4.800	0.192	1.551
ID285468	285468	None	41.879	12.704	2.437	0	286	286	2	1	-10921639	87.429	74	28	217	1836	43.571	2.000	0.129	0.459
ID285469	285469	None	43.102	16.625	6.318	0	286	286	2	1	-10921639	107.429	98	8	226	2256	53.687	7.600	0.100	0.365
ID285470	285470	None	53.299	9.915	8.204	0	286	286	2	1	-10921639	122.333	123	69	222	2569	39.248	4.800	0.203	1.050
ID285471	285471	132	59.787	20.164	9.277	0	286	286	2	1	-10921639	137.524	127	74	230	2888	43.874	2.000	0.183	0.968
ID285487	285487	132	52.815	21.529	8.752	0	287	287	2	1	-10921639	114.143	111	41	189	2397	45.955	7.600	0.200	0.827
ID285488	285488	153	59.100	8.174	13.821	0	287	287	2	1	-10921639	137.381	148	57	226	2885	45.126	3.200	0.174	0.901
ID285489	285489	149	44.357	21.701	19.159	0	287	287	2	1	-10921639	125.190	131	61	201	2629	38.844	7.600	0.130	0.739
ID285490	285490	154	74.432	12.111	19.518	0	287	287	2	1	-10921639	133.952	127	20	234	2813	58.257	2.000	0.238	0.884
ID285491	285491	152	50.481	19.205	21.438	0	287	287	2	1	-10921639	135.429	139	53	226	2844	48.111	7.600	0.131	0.652
ID285492	285492	None	40.862	12.429	2.957	0	288	288	2	1	-10921639	97.810	106	28	180	2054	37.376	3.200	0.172	0.768
ID285493	285493	132	49.687	19.376	8.811	0	288	288	2	1	-10921639	146.619	152	74	205	3079	34.565	4.800	0.171	1.239
ID285494	285494	156	106.371	9.847	9.807	0	288	288	2	1	-10921639	172.857	172	94	255	3630	55.191	4.800	0.325	1.537
ID285495	285495	153	49.391	9.499	14.598	0	288	288	2	1	-10921639	110.810	94	53	242	2327	53.016	2.000	0.106	0.399
ID285496	285496	154	61.784	11.534	19.378	0	288	288	2	1	-10921639	126.952	119	61	201	2666	42.492	2.000	0.239	1.152
ID285497	285497	149	56.026	21.334	18.864	0	288	288	2	1	-10921639	112.286	111	57	180	2358	36.960	2.000	0.228	1.127
ID285484	285484	149	46.877	21.959	18.883	0	289	289	2	1	-10921639	94.095	86	45	172	1976	32.336	2.000	0.166	0.828
ID285485	285485	None	50.931	13.510	19.696	0	289	289	2	1	-10921639	129.000	119	53	201	2709	42.549	2.000	0.160	0.835
ID285486	285486	152	54.722	17.573	21.277	0	289	289	2	1	-10921639	128.619	131	65	205	2701	40.056	2.000	0.185	1.003
ID285480	285480	None	44.610	15.490	4.950	0	289	289	2	1	-10921639	112.857	106	57	185	2370	37.382	2.000	0.103	0.562
ID285481	285481	156	55.302	9.466	9.596	0	289	289	2	1	-10921639	134.429	139	53	222	2823	45.342	6.090	0.170	0.860
ID285482	285482	132	58.118	19.842	10.773	0	289	289	2	1	-10921639	136.857	135	82	197	2874	35.685	4.800	0.245	1.507
ID285483	285483	154	46.392	10.434	19.306	0	289	289	2	1	-10921639	121.333	119	57	197	2548	40.185	6.398	0.147	0.772
ID285504	285504	152	40.587	19.684	22.176	0	290	290	2	1	-10921639	100.810	106	28	148	2117	31.400	2.000	0.186	1.009
ID285500	285500	157	57.328	17.068	7.955	0	290	290	2	1	-10921639	124.048	127	37	197	2605	45.275	7.600	0.174	0.810
ID285501	285501	132	50.650	19.872	10.099	0	290	290	2	1	-10921639	139.238	135	57	193	2924	39.160	7.600	0.168	1.024
ID285502	285502	153	47.355	8.918	13.977	0	290	290	2	1	-10921639	101.714	94	61	180	2136	35.279	2.000	0.186	0.904
ID285503	285503	154	65.334	11.515	19.906	0	290	290	2	1	-10921639	139.095	135	65	209	2921	41.521	4.800	0.242	1.304
ID285498	285498	None	55.925	13.219	2.066	0	290	290	2	1	-10921639	99.381	94	41	230	2087	45.842	2.000	0.131	0.504
ID285499	285499	156	66.487	10.317	7.098	0	290	290	2	1	-10921639	123.476	111	61	226	2593	47.053	2.000	0.222	0.954
ID285510	285510	157	67.376	17.997	8.059	0	291	291	2	1	-10921639	144.952	139	69	234	3044	48.816	6.364	0.202	0.996
ID285511	285511	156	77.084	10.048	9.333	0	291	291	2	1	-10921639	161.333	172	106	238	3388	40.225	4.800	0.308	1.890
ID285516	285516	None	40.253	21.000	29.000	0	291	291	2	1	-10921639	64.952	61	35	160	1364	29.997	2.000	0.264	0.903
ID285512	285512	153	53.498	8.348	14.218	0	291	291	2	1	-10921639	114.333	102	57	189	2401	40.124	2.000	0.156	0.767
ID285513	285513	154	51.529	13.917	20.266	0	291	291	2	1	-10921639	104.476	106	53	189	2194	37.572	2.000	0.196	0.910
ID285514	285514	152	89.083	20.105	21.797	0	291	291	2	1	-10921639	146.952	152	57	213	3086	47.390	2.000	0.344	1.587
ID285515	285515	None	42.865	6.000	29.000	0	291	291	2	1	-10921639	77.381	73	24	127	1625	31.858	2.000	0.226	0.897
ID285517	285517	157	43.778	18.625	9.040	0	292	292	2	1	-10921639	128.000	123	65	185	2688	34.245	2.000	0.160	1.032
ID285518	285518	156	73.588	9.897	10.866	0	292	292	2	1	-10921639	137.143	131	65	222	2880	47.531	3.200	0.213	1.013
ID285519	285519	None	45.102	10.642	19.136	0	292	292	2	1	-10921639	113.524	115	37	180	2384	40.121	2.000	0.192	0.911
ID285520	285520	154	70.115	13.918	20.207	0	292	292	2	1	-10921639	125.429	123	37	226	2634	50.119	2.000	0.200	0.834
ID285521	285521	152	88.535	19.846	21.453	0	292	292	2	1	-10921639	148.048	135	45	255	3109	67.152	2.000	0.297	1.010
ID285524	285524	154	68.788	13.288	19.234	0	293	293	2	1	-10921639	129.381	131	32	255	2717	57.824	2.000	0.193	0.723
ID285525	285525	152	74.410	19.563	21.488	0	293	293	2	1	-10921639	138.381	123	45	234	2906	63.093	2.000	0.255	0.890
ID285522	285522	157	67.323	17.354	7.922	0	293	293	2	1	-10921639	136.524	131	57	238	2867	50.586	2.000	0.193	0.874
ID285523	285523	156	89.512	9.848	10.202	0	293	293	2	1	-10921639	157.571	172	74	255	3309	54.384	2.000	0.283	1.277
ID285508	285508	154	52.339	13.856	20.028	0	294	294	2	1	-10921639	134.571	139	69	209	2826	39.688	3.200	0.168	0.977
ID285509	285509	152	63.395	19.311	21.673	0	294	294	2	1	-10921639	116.238	102	28	226	2441	55.214	2.000	0.194	0.683
ID285505	285505	171	40.394	12.781	2.821	0	294	294	2	1	-10921639	74.429	69	16	160	1563	35.375	7.600	0.163	0.589
ID285506	285506	157	73.185	17.600	8.212	0	294	294	2	1	-10921639	144.524	131	86	255	3035	52.129	7.600	0.209	0.959
ID285507	285507	156	52.284	9.863	9.650	0	294	294	2	1	-10921639	125.714	119	78	193	2640	35.295	2.000	0.192	1.145
ID285540	285540	154	51.257	14.362	19.642	0	295	295	2	1	-10921639	135.619	135	69	209	2848	42.885	2.000	0.184	0.985
ID285541	285541	152	57.287	18.137	21.450	0	295	295	2	1	-10921639	145.381	148	41	230	3053	53.312	2.000	0.148	0.702
ID285536	285536	171	48.020	13.298	2.623	0	295	295	2	1	-10921639	98.238	90	49	185	2063	40.717	2.000	0.157	0.656
ID285537	285537	156	59.657	9.893	8.831	0	295	295	2	1	-10921639	126.905	131	61	193	2665	34.371	4.800	0.274	1.590
ID285538	285538	157	77.449	17.774	8.583	0	295	295	2	1	-10921639	159.143	148	53	255	3342	59.114	2.000	0.220	0.971
ID285539	285539	None	41.671	9.911	18.305	0	295	295	2	1	-10921639	112.000	106	57	217	2352	37.276	6.381	0.119	0.639
ID285526	285526	157	70.504	17.641	8.202	0	296	296	2	1	-10921639	148.286	148	45	255	3114	55.731	2.000	0.163	0.744
ID285527	285527	156	48.055	9.576	9.799	0	296	296	2	1	-10921639	119.571	123	65	209	2511	37.848	3.200	0.190	1.010
ID285528	285528	None	43.962	14.231	14.500	0	296	296	2	1	-10921639	119.190	115	49	230	2503	43.868	2.000	0.109	0.532
ID285529	285529	154	85.782	11.953	19.727	0	296	296	2	1	-10921639	146.381	143	41	255	3074	60.701	2.000	0.240	0.935
ID285530	285530	152	52.243	18.126	22.032	0	296	296	2	1	-10921639	127.905	127	69	193	2686	35.073	2.000	0.175	1.086
ID285532	285532	158	46.716	21.040	8.456	0	297	297	2	1	-10921639	116.429	111	32	193	2445	50.407	2.000	0.102	0.428
ID285533	285533	156	58.581	9.570	8.870	0	297	297	2	1	-10921639	131.381	135	65	222	2759	40.951	3.200	0.246	1.265
ID285534	285534	154	73.936	12.125	19.063	0	297	297	2	1	-10921639	138.238	127	74	250	2903	48.131	2.000	0.246	1.133
ID285535	285535	152	64.254	19.032	21.913	0	297	297	2	1	-10921639	155.143	160	61	234	3258	45.150	4.800	0.224	1.258
ID285531	285531	157	76.389	17.317	7.980	0	297	297	2	1	-10921639	150.000	127	82	255	3150	49.092	2.000	0.211	1.066
ID285548	285548	159	51.073	12.588	2.897	0	298	298	2	1	-10921639	109.810	115	53	176	2306	36.444	7.600	0.208	1.037
ID285549	285549	157	48.634	17.682	8.144	0	298	298	2	1	-10921639	148.524	139	74	230	3119	40.353	2.000	0.129	0.843
ID285550	285550	158	46.800	21.999	7.889	0	298	298	2	1	-10921639	114.143	115	57	234	2397	43.174	2.000	0.088	0.426
ID285551	285551	154	59.346	11.640	19.396	0	298	298	2	1	-10921639	129.190	131	69	213	2713	41.970	2.000	0.224	1.128
ID285552	285552	152	70.869	20.137	21.343	0	298	298	2	1	-10921639	154.381	152	82	246	3242	48.313	7.600	0.238	1.229
ID285556	285556	154	70.144	11.731	18.871	0	299	299	2	1	-10921639	129.619	127	53	197	2722	40.947	2.000	0.289	1.421
ID285557	285557	152	57.266	17.771	21.762	0	299	299	2	1	-10921639	142.048	135	98	242	2983	36.972	4.800	0.192	1.236
ID285553	285553	159	42.070	12.706	2.926	0	299	299	2	1	-10921639	97.238	90	24	180	2042	43.387	7.600	0.149	0.582
ID285554	285554	157	52.173	18.079	8.332	0	299	299	2	1	-10921639	143.857	148	82	230	3021	35.247	2.000	0.161	1.133
ID285555	285555	None	76.431	9.733	9.353	0	299	299	2	1	-10921639	147.238	139	74	242	3092	47.876	2.000	0.245	1.212
ID285546	285546	157	67.327	16.758	5.921	0	300	300	2	1	-10921639	133.952	127	65	222	2813	42.427	2.000	0.220	1.140
ID285547	285547	152	44.470	20.602	21.060	0	300	300	2	1	-10921639	129.429	119	78	213	2718	39.088	2.000	0.117	0.692
ID285542	285542	None	42.315	4.000	0.000	0	301	301	2	1	-10921639	78.381	73	22	143	1646	38.897	2.000	0.204	0.684
ID285543	285543	159	51.014	13.092	2.741	0	301	301	2	1	-10921639	107.286	102	57	201	2253	36.606	2.000	0.183	0.907
ID285544	285544	None	40.591	9.053	9.918	0	301	301	2	1	-10921639	106.429	106	53	168	2235	31.040	2.000	0.120	0.737
ID285545	285545	152	41.210	18.808	21.680	0	301	301	2	1	-10921639	153.810	152	106	197	3230	24.853	4.800	0.189	1.971
ID285558	285558	159	47.140	12.847	2.293	0	302	302	2	1	-10921639	98.000	98	45	180	2058	37.594	2.000	0.150	0.681
ID285559	285559	159	40.397	12.857	2.768	0	303	303	2	1	-10921639	92.524	94	45	176	1943	33.584	2.000	0.192	0.888
ID285560	285560	160	44.387	18.349	9.055	0	303	303	2	1	-10921639	124.810	123	45	189	2621	36.966	6.264	0.163	0.948
ID285561	285561	None	47.595	17.320	14.243	0	303	303	2	1	-10921639	113.190	111	74	180	2377	31.478	2.000	0.174	1.065
ID285562	285562	None	47.969	14.000	29.000	0	303	303	2	1	-10921639	112.952	111	57	172	2372	32.535	7.600	0.213	1.221
ID285566	285566	160	42.029	19.214	8.914	0	304	304	2	1	-10921639	124.857	119	69	180	2622	29.899	2.000	0.147	1.071
ID285567	285567	None	48.063	0.000	20.000	0	304	304	2	1	-10921639	96.476	92	53	152	2026	30.726	4.800	0.298	1.441
ID285564	285564	None	48.669	0.000	4.000	0	305	305	2	1	-10921639	109.476	104	65	176	2299	31.824	2.000	0.206	1.176
ID285565	285565	None	46.021	6.000	29.000	0	305	305	2	1	-10921639	93.000	86	46	168	1953	33.679	7.600	0.185	0.863
ID285563	285563	None	49.858	12.688	2.719	0	305	305	2	1	-10921639	103.619	102	32	205	2176	39.897	2.000	0.163	0.729
ID285573	285573	170	45.234	20.910	8.186	0	306	306	2	1	-10921639	111.048	102	49	172	2332	33.668	2.000	0.156	0.888
ID285580	285580	161	62.266	12.845	2.649	0	307	307	2	1	-10921639	114.286	102	69	230	2400	46.862	2.000	0.174	0.722
ID285581	285581	170	43.217	19.781	8.676	0	307	307	2	1	-10921639	117.333	123	41	172	2464	36.152	2.000	0.152	0.856
ID285574	285574	161	48.282	12.593	2.498	0	308	308	2	1	-10921639	93.571	82	32	213	1965	42.368	2.000	0.145	0.559
ID285575	285575	None	40.589	29.000	14.000	0	308	308	2	1	-10921639	108.857	102	61	176	2286	31.230	2.000	0.156	0.939
ID285572	285572	None	40.430	15.000	29.000	0	309	309	2	1	-10921639	114.857	111	65	193	2412	31.542	7.600	0.151	0.953
ID285570	285570	None	42.053	3.000	0.000	0	309	309	2	1	-10921639	69.810	65	19	127	1466	31.094	2.000	0.266	0.944
ID285571	285571	None	43.091	19.705	8.844	0	309	309	2	1	-10921639	94.286	82	57	160	1980	30.547	2.000	0.172	0.907
ID285568	285568	None	46.739	12.772	2.806	0	310	310	2	1	-10921639	74.095	65	32	180	1556	37.842	2.000	0.199	0.651
ID285569	285569	None	40.125	27.018	21.297	0	310	310	2	1	-10921639	107.667	98	57	209	2261	40.492	2.000	0.100	0.483
ID285584	285584	None	48.883	4.000	0.000	0	311	311	2	1	-10921639	90.095	82	50	148	1892	34.290	2.000	0.240	1.017
ID285585	285585	162	42.734	19.265	8.502	0	311	311	2	1	-10921639	109.143	111	49	160	2292	31.538	2.000	0.175	1.029
ID285586	285586	None	40.111	25.868	8.995	0	311	311	2	1	-10921639	98.667	98	53	135	2072	25.071	3.200	0.190	1.259
ID285587	285587	None	41.584	14.342	13.828	0	311	311	2	1	-10921639	81.381	78	28	156	1709	33.847	2.000	0.159	0.661
ID285576	285576	None	49.608	13.151	2.189	0	312	312	2	1	-10921639	80.190	69	20	180	1684	39.800	2.000	0.140	0.496
ID285577	285577	None	40.595	29.000	5.000	0	312	312	2	1	-10921639	76.952	65	53	127	1616	23.642	2.000	0.248	1.293
ID285578	285578	162	56.872	19.126	8.794	0	312	312	2	1	-10921639	102.476	94	41	197	2152	43.525	2.000	0.241	0.914
ID285579	285579	None	43.890	29.000	23.000	0	312	312	2	1	-10921639	113.476	115	57	168	2383	33.405	7.600	0.237	1.302
ID285582	285582	None	43.793	5.929	13.275	0	313	313	2	1	-10921639	91.952	82	37	168	1931	31.541	2.000	0.178	0.879
ID285583	285583	None	40.310	14.019	28.141	0	313	313	2	1	-10921639	95.619	94	45	143	2008	32.803	6.323	0.220	1.050
ID285590	285590	162	49.025	19.715	8.965	0	314	314	2	1	-10921639	89.667	86	41	176	1883	36.128	2.000	0.207	0.852
ID285588	285588	None	45.805	24.160	4.079	0	315	315	2	1	-10921639	92.476	90	32	148	1942	38.115	2.000	0.194	0.787
ID285589	285589	162	40.531	18.108	8.663	0	315	315	2	1	-10921639	98.381	98	32	180	2066	33.671	2.000	0.135	0.696
ID285591	285591	162	48.844	20.126	9.016	0	316	316	2	1	-10921639	103.238	102	61	172	2168	29.107	2.000	0.227	1.312
ID285594	285594	163	42.147	13.114	2.028	0	317	317	2	1	-10921639	66.476	57	16	180	1396	37.421	2.000	0.153	0.472
ID285595	285595	None	40.167	17.766	21.829	0	317	317	2	1	-10921639	100.810	98	74	156	2117	22.094	4.800	0.200	1.522
ID285596	285596	163	47.104	12.978	2.492	0	318	318	2	1	-10921639	82.381	78	16	213	1730	44.237	2.000	0.105	0.352
ID285597	285597	None	58.569	29.000	23.000	0	318	318	2	1	-10921639	143.714	139	92	209	3018	31.991	7.600	0.251	1.801
ID285592	285592	163	59.248	13.048	2.489	0	319	319	2	1	-10921639	97.810	98	20	238	2054	52.275	2.000	0.174	0.555
ID285593	285593	None	41.732	7.000	29.000	0	319	319	2	1	-10921639	87.143	92	49	152	1830	28.230	2.000	0.224	1.128
ID285606	285606	164	46.743	20.036	8.762	0	320	320	2	1	-10921639	117.333	111	90	193	2464	27.954	4.800	0.216	1.491
ID285607	285607	165	40.032	27.158	22.251	0	320	320	2	1	-10921639	106.476	111	37	152	2236	32.796	2.000	0.151	0.853
ID285598	285598	164	44.299	18.786	8.967	0	321	321	2	1	-10921639	102.143	111	49	180	2145	33.156	7.600	0.187	0.973
ID285599	285599	165	40.069	25.645	20.629	0	321	321	2	1	-10921639	108.762	115	65	176	2284	29.334	3.200	0.180	1.132
ID285608	285608	None	48.844	13.015	2.220	0	322	322	2	1	-10921639	92.952	90	41	205	1952	39.542	2.000	0.131	0.543
ID285609	285609	None	46.934	2.665	3.784	0	322	322	2	1	-10921639	105.762	111	45	156	2221	31.735	2.000	0.213	1.170
ID285600	285600	164	47.631	20.234	8.990	0	323	323	2	1	-10921639	107.048	102	53	185	2248	36.547	2.000	0.182	0.900
ID285601	285601	None	52.579	6.226	21.805	0	323	323	2	1	-10921639	76.571	65	28	164	1608	35.596	2.000	0.274	0.924
ID285604	285604	None	40.508	27.000	29.000	0	324	324	2	1	-10921639	120.333	115	80	172	2527	31.100	3.200	0.133	0.908
ID285602	285602	164	45.936	19.592	9.143	0	324	324	2	1	-10921639	111.714	102	57	189	2346	38.536	2.000	0.159	0.795
ID285603	285603	None	52.196	13.000	29.000	0	324	324	2	1	-10921639	106.571	99	77	152	2238	25.099	4.800	0.292	1.919
ID285605	285605	164	52.644	20.013	9.029	0	325	325	2	1	-10921639	93.714	90	37	176	1968	37.306	2.000	0.245	0.990
ID285612	285612	None	43.534	0.000	19.000	0	326	326	2	1	-10921639	77.286	74	41	164	1623	30.839	2.000	0.212	0.875
ID285613	285613	None	43.265	13.000	29.000	0	326	326	2	1	-10921639	101.238	106	50	156	2126	30.729	2.000	0.261	1.362
ID285610	285610	None	45.789	12.886	2.601	0	326	326	2	1	-10921639	93.952	86	41	172	1973	35.271	2.000	0.175	0.794
ID285611	285611	164	61.193	20.477	8.788	0	326	326	2	1	-10921639	124.048	111	61	246	2605	45.192	4.800	0.244	1.078
ID285616	285616	None	40.737	17.124	20.133	0	327	327	2	1	-10921639	66.429	57	20	135	1395	36.135	2.000	0.205	0.625
ID285617	285617	None	43.632	24.651	20.988	0	327	327	2	1	-10921639	94.952	86	45	143	1994	29.263	2.000	0.226	1.198
ID285614	285614	None	43.254	13.140	2.536	0	328	328	2	1	-10921639	88.952	78	57	201	1868	38.938	2.000	0.148	0.589
ID285615	285615	None	45.512	13.000	29.000	0	328	328	2	1	-10921639	86.476	88	38	160	1816	31.282	2.000	0.290	1.242
ID285620	285620	None	42.259	6.952	23.079	0	330	330	2	1	-10921639	72.619	69	32	152	1525	30.993	2.000	0.208	0.808
ID285618	285618	None	47.805	12.658	2.695	0	330	330	2	1	-10921639	83.095	78	28	209	1745	42.328	2.000	0.227	0.726
ID285619	285619	None	45.307	0.000	19.000	0	330	330	2	1	-10921639	102.095	99	69	148	2144	26.890	4.800	0.275	1.637
ID285624	285624	None	43.156	4.000	0.000	0	332	332	2	1	-10921639	94.429	98	41	152	1983	30.927	2.000	0.290	1.374
ID285625	285625	None	46.284	20.636	8.976	0	332	332	2	1	-10921639	88.429	78	49	205	1857	38.296	2.000	0.171	0.676
ID285626	285626	None	47.329	27.794	22.277	0	332	332	2	1	-10921639	124.000	115	65	197	2604	39.308	4.800	0.226	1.164
ID285627	285627	None	49.833	13.000	29.000	0	332	332	2	1	-10921639	107.619	104	57	168	2260	33.934	4.800	0.254	1.286
ID285621	285621	166	49.861	12.159	2.155	0	334	334	2	1	-10921639	116.619	106	69	213	2449	35.793	2.000	0.165	0.923
ID285622	285622	None	50.732	29.000	23.000	0	334	334	2	1	-10921639	109.429	102	61	217	2298	36.117	7.600	0.238	1.167
ID285623	285623	None	56.278	22.000	29.000	0	334	334	2	1	-10921639	111.286	106	65	168	2337	29.560	4.800	0.284	1.664
ID285630	285630	166	47.132	12.996	2.255	0	335	335	2	1	-10921639	80.905	78	28	205	1699	38.736	2.000	0.180	0.638
ID285628	285628	166	60.184	13.096	2.410	0	336	336	2	1	-10921639	76.762	69	0	209	1612	46.186	2.000	0.271	0.709
ID285629	285629	167	58.234	12.000	29.000	0	336	336	2	1	-10921639	119.857	106	57	189	2517	38.167	4.800	0.280	1.375
ID285636	285636	None	50.063	27.166	21.495	0	337	337	2	1	-10921639	111.143	111	49	217	2334	41.519	2.000	0.162	0.746
ID285637	285637	167	40.117	12.000	29.000	0	337	337	2	1	-10921639	98.429	90	61	168	2067	31.118	6.382	0.211	1.100
ID285632	285632	168	44.111	18.743	8.584	0	338	338	2	1	-10921639	81.190	69	37	160	1705	35.456	2.000	0.226	0.846
ID285631	285631	166	55.204	12.871	2.348	0	338	338	2	1	-10921639	92.714	86	45	226	1947	41.700	2.000	0.184	0.691
ID285640	285640	169	53.714	27.077	21.060	0	339	339	2	1	-10921639	112.905	102	41	230	2371	39.327	2.000	0.185	0.898
ID285638	285638	166	53.629	13.171	2.787	0	339	339	2	1	-10921639	93.333	82	45	201	1960	38.962	2.000	0.210	0.831
ID285639	285639	168	42.937	19.182	8.657	0	339	339	2	1	-10921639	100.381	106	24	168	2108	40.127	2.000	0.152	0.659
ID285633	285633	166	46.355	12.937	2.071	0	340	340	2	1	-10921639	83.429	74	37	201	1752	39.296	2.000	0.100	0.385
ID285634	285634	169	42.645	27.094	21.364	0	340	340	2	1	-10921639	91.667	94	20	176	1925	40.699	2.000	0.135	0.535
ID285635	285635	None	46.371	14.000	29.000	0	340	340	2	1	-10921639	115.667	108	69	176	2429	30.855	4.800	0.264	1.567
