# Supplementary material for: Progressive enhancement of kinetic proofreading in T cell antigen discrimination from receptor activation to DAG generation
Source: eLife. 2022 Sep 20;11:e75263. doi: 10.7554/eLife.75263 (PMC9536835; doi:10.7554/eLife.75263)
Supplement: Figure 5—source data 1. — Each data table is the TrackMate ‘spot-statistics’ output of one cell over four cycles of blue-light illumination (frames 0–40, 100–140, 200–240, and 300–340, with 3 s interval between frames). We calculated the lifetime of TrackIDs that existed at the start of each period of blue-light illumination that did not last for the full period and fit the resulting lifetime distributions using custom Python scripts available at https://github.com/dbritain/KP-paper (copy archived at swh:1:rev:167fa456901903740f0f3ee6a3e5324bc45207ea, Britain, 2022). [file elife-75263-fig5-data1.zip › Fig5SourceData/LOV/lov1/r2/lov15.csv]

Label	ID	TRACK_ID	QUALITY	POSITION_X	POSITION_Y	POSITION_Z	POSITION_T	FRAME	RADIUS	VISIBILITY	MANUAL_COLOR	MEAN_INTENSITY	MEDIAN_INTENSITY	MIN_INTENSITY	MAX_INTENSITY	TOTAL_INTENSITY	STANDARD_DEVIATION	ESTIMATED_DIAMETER	CONTRAST	SNR
ID288557	288557	None	42.516	26.134	4.235	0	0	0	2	1	-10921639	131.619	130	79	187	2764	27.480	4.800	0.170	1.391
ID288558	288558	4	79.248	17.850	5.419	0	0	0	2	1	-10921639	178.524	170	90	255	3749	51.020	7.600	0.188	1.108
ID288559	288559	5	51.604	53.000	5.000	0	0	0	2	1	-10921639	111.857	113	42	187	2349	36.332	2.000	0.216	1.092
ID288564	288564	0	71.195	45.354	18.445	0	0	0	2	1	-10921639	151.429	141	51	255	3180	57.935	2.000	0.147	0.669
ID288565	288565	None	52.896	10.605	21.680	0	0	0	2	1	-10921639	163.238	170	96	232	3428	39.730	6.333	0.161	1.140
ID288566	288566	None	76.056	25.108	22.676	0	0	0	2	1	-10921639	179.952	170	96	255	3779	49.323	2.000	0.213	1.281
ID288567	288567	1	46.114	40.663	25.220	0	0	0	2	1	-10921639	116.762	119	39	209	2452	38.958	2.000	0.135	0.715
ID288560	288560	2	67.723	12.983	11.591	0	0	0	2	1	-10921639	142.619	130	68	255	2995	53.932	2.000	0.167	0.756
ID288561	288561	3	60.031	26.303	13.024	0	0	0	2	1	-10921639	169.381	170	68	255	3557	53.402	7.600	0.095	0.550
ID288562	288562	None	40.959	33.834	14.694	0	0	0	2	1	-10921639	152.095	141	102	255	3194	39.770	2.000	0.099	0.686
ID288563	288563	None	63.508	22.995	17.195	0	0	0	2	1	-10921639	218.000	215	147	255	4578	31.475	3.200	0.145	1.757
ID288572	288572	None	44.267	14.000	41.000	0	0	0	2	1	-10921639	98.619	90	52	170	2071	33.731	2.000	0.204	0.990
ID288568	288568	None	55.807	30.991	26.834	0	0	0	2	1	-10921639	98.000	90	45	232	2058	44.161	2.000	0.161	0.615
ID288569	288569	6	43.529	31.758	33.443	0	0	0	2	1	-10921639	128.857	130	51	215	2706	39.762	2.000	0.111	0.646
ID288570	288570	None	57.708	27.113	33.555	0	0	0	2	1	-10921639	158.333	158	85	255	3325	44.736	2.000	0.144	0.891
ID288612	288612	None	52.632	6.419	37.954	0	1	1	2	1	-10921639	93.762	85	22	175	1969	39.789	2.000	0.256	0.962
ID288613	288613	None	48.854	49.455	38.310	0	1	1	2	1	-10921639	123.810	119	62	232	2600	40.696	2.000	0.161	0.844
ID288614	288614	None	48.008	0.000	41.000	0	1	1	2	1	-10921639	97.286	84	74	158	2043	26.704	6.297	0.303	1.696
ID288608	288608	0	41.853	45.258	18.252	0	1	1	2	1	-10921639	113.000	113	34	187	2373	37.652	2.000	0.135	0.713
ID288609	288609	1	59.694	41.130	25.887	0	1	1	2	1	-10921639	133.857	130	79	255	2811	44.005	2.000	0.226	1.121
ID288610	288610	6	64.041	32.069	32.987	0	1	1	2	1	-10921639	150.143	141	85	226	3153	43.397	7.600	0.143	0.864
ID288611	288611	7	47.607	24.041	36.194	0	1	1	2	1	-10921639	153.524	153	96	255	3224	39.011	7.600	0.093	0.668
ID288604	288604	5	46.215	53.000	5.000	0	1	1	2	1	-10921639	86.857	79	32	170	1824	41.734	2.000	0.135	0.495
ID288605	288605	3	58.259	27.905	11.163	0	1	1	2	1	-10921639	169.667	158	107	255	3563	42.201	4.800	0.151	1.053
ID288606	288606	2	62.525	14.535	13.329	0	1	1	2	1	-10921639	182.095	187	90	255	3824	44.057	4.800	0.207	1.419
ID288607	288607	None	44.914	6.939	14.008	0	1	1	2	1	-10921639	123.429	130	62	175	2592	34.669	6.340	0.160	0.983
ID288603	288603	4	85.793	17.348	5.479	0	1	1	2	1	-10921639	163.238	164	51	255	3428	61.577	2.000	0.241	1.030
ID288628	288628	2	65.680	14.656	11.821	0	2	2	2	1	-10921639	162.333	158	79	255	3409	39.303	2.000	0.185	1.287
ID288629	288629	3	44.724	27.793	13.656	0	2	2	2	1	-10921639	147.000	147	73	209	3087	37.267	2.000	0.102	0.733
ID288630	288630	None	41.135	10.776	22.478	0	2	2	2	1	-10921639	114.333	113	28	187	2401	48.465	2.000	0.091	0.393
ID288631	288631	None	60.087	11.999	27.546	0	2	2	2	1	-10921639	127.286	119	62	221	2673	44.840	2.000	0.196	0.930
ID288626	288626	None	41.657	46.359	2.627	0	2	2	2	1	-10921639	104.429	102	39	204	2193	38.492	7.600	0.171	0.794
ID288627	288627	4	69.990	16.952	5.689	0	2	2	2	1	-10921639	155.333	153	96	255	3262	46.473	2.000	0.203	1.127
ID288632	288632	6	41.582	31.671	33.255	0	2	2	2	1	-10921639	148.048	141	62	215	3109	47.800	7.600	0.093	0.526
ID288633	288633	7	41.025	23.442	35.905	0	2	2	2	1	-10921639	133.571	130	90	232	2805	35.241	2.000	0.123	0.831
ID288634	288634	None	72.582	28.683	35.832	0	2	2	2	1	-10921639	170.190	170	102	255	3574	45.769	4.800	0.211	1.296
ID288635	288635	None	42.002	40.021	35.615	0	2	2	2	1	-10921639	135.381	141	85	181	2843	30.024	4.800	0.159	1.235
ID288549	288549	4	44.389	17.846	6.824	0	3	3	2	1	-10921639	149.476	153	85	221	3139	31.913	2.000	0.099	0.846
ID288550	288550	None	69.288	43.780	7.936	0	3	3	2	1	-10921639	122.190	119	56	255	2566	50.299	2.000	0.200	0.809
ID288551	288551	None	48.292	38.949	11.370	0	3	3	2	1	-10921639	141.333	153	56	192	2968	33.356	2.000	0.171	1.235
ID288556	288556	8	66.405	13.000	41.000	0	3	3	2	1	-10921639	93.000	79	48	215	1953	48.572	2.000	0.216	0.681
ID288552	288552	None	42.818	32.407	19.392	0	3	3	2	1	-10921639	116.429	113	73	215	2445	31.971	2.000	0.124	0.801
ID288553	288553	None	59.214	25.066	22.243	0	3	3	2	1	-10921639	127.524	124	56	221	2678	44.977	2.000	0.151	0.743
ID288554	288554	9	41.501	31.338	30.209	0	3	3	2	1	-10921639	136.762	130	96	192	2872	30.651	2.000	0.122	0.970
ID288555	288555	None	41.794	26.245	32.836	0	3	3	2	1	-10921639	143.381	147	62	215	3011	39.434	3.200	0.080	0.540
ID288615	288615	10	43.053	46.122	2.183	0	4	4	2	1	-10921639	122.190	113	68	209	2566	33.496	2.000	0.114	0.747
ID288624	288624	11	57.452	30.491	36.003	0	4	4	2	1	-10921639	143.810	141	85	215	3020	36.109	4.800	0.216	1.415
ID288625	288625	8	42.195	13.000	41.000	0	4	4	2	1	-10921639	79.238	73	11	158	1664	46.460	2.000	0.129	0.390
ID288620	288620	12	46.641	40.652	25.602	0	4	4	2	1	-10921639	116.524	113	51	209	2447	44.963	2.000	0.102	0.481
ID288621	288621	None	41.673	3.959	27.664	0	4	4	2	1	-10921639	117.619	113	56	192	2470	32.853	7.600	0.118	0.754
ID288622	288622	9	46.914	31.768	28.931	0	4	4	2	1	-10921639	149.143	153	79	226	3132	33.450	6.374	0.133	1.047
ID288623	288623	None	52.176	23.746	36.128	0	4	4	2	1	-10921639	147.762	141	90	255	3103	38.134	4.800	0.142	0.964
ID288616	288616	None	46.207	25.947	4.010	0	4	4	2	1	-10921639	140.476	136	96	198	2950	28.528	2.000	0.139	1.203
ID288617	288617	None	51.869	20.216	13.639	0	4	4	2	1	-10921639	168.905	175	96	255	3547	42.815	2.000	0.120	0.847
ID288618	288618	None	45.268	49.678	13.939	0	4	4	2	1	-10921639	117.905	113	73	170	2476	27.640	2.000	0.193	1.377
ID288619	288619	None	53.285	15.756	23.486	0	4	4	2	1	-10921639	169.571	175	96	232	3561	36.697	2.000	0.147	1.187
ID288548	288548	None	50.862	41.000	41.000	0	5	5	2	1	-10921639	121.714	136	64	181	2556	38.458	7.600	0.184	0.983
ID288544	288544	12	52.342	40.832	25.268	0	5	5	2	1	-10921639	118.429	113	51	192	2487	37.325	2.000	0.172	0.930
ID288545	288545	9	50.493	32.902	28.876	0	5	5	2	1	-10921639	165.095	164	107	221	3467	30.204	2.000	0.126	1.224
ID288546	288546	11	52.807	28.966	35.243	0	5	5	2	1	-10921639	146.190	141	107	255	3070	34.522	2.000	0.132	0.984
ID288547	288547	None	41.193	19.000	37.000	0	5	5	2	1	-10921639	135.048	136	56	198	2836	35.589	7.600	0.153	1.006
ID288541	288541	None	50.801	27.000	0.000	0	5	5	2	1	-10921639	133.667	141	100	187	2807	29.527	4.800	0.207	1.554
ID288542	288542	10	40.831	46.113	2.308	0	5	5	2	1	-10921639	89.952	79	39	170	1889	38.610	2.000	0.070	0.306
ID288543	288543	None	45.201	43.013	8.249	0	5	5	2	1	-10921639	108.429	102	39	221	2277	40.819	2.000	0.134	0.628
ID288596	288596	None	44.881	24.362	20.513	0	6	6	2	1	-10921639	144.714	130	96	243	3039	37.827	7.600	0.104	0.720
ID288597	288597	12	44.341	41.073	25.407	0	6	6	2	1	-10921639	125.667	119	73	209	2639	38.098	2.000	0.138	0.800
ID288598	288598	None	45.831	17.916	26.760	0	6	6	2	1	-10921639	142.143	141	85	226	2985	39.895	7.600	0.143	0.894
ID288599	288599	9	49.335	32.376	29.290	0	6	6	2	1	-10921639	131.095	124	62	221	2753	44.551	2.000	0.124	0.649
ID288593	288593	None	48.317	24.000	0.000	0	6	6	2	1	-10921639	147.810	153	52	226	3104	48.439	7.600	0.112	0.615
ID288594	288594	None	50.363	11.035	6.940	0	6	6	2	1	-10921639	144.381	141	107	198	3032	28.393	3.200	0.158	1.389
ID288595	288595	13	46.053	28.039	10.008	0	6	6	2	1	-10921639	140.762	141	79	238	2956	39.187	2.000	0.126	0.802
ID288600	288600	None	43.412	36.710	28.887	0	6	6	2	1	-10921639	144.476	141	96	209	3034	34.181	2.000	0.102	0.781
ID288601	288601	11	50.252	28.734	35.885	0	6	6	2	1	-10921639	125.905	113	73	226	2644	41.265	7.600	0.124	0.673
ID288602	288602	14	64.475	6.323	38.180	0	6	6	2	1	-10921639	123.238	119	56	215	2588	44.798	2.000	0.220	0.992
ID288580	288580	None	45.299	20.763	9.436	0	7	7	2	1	-10921639	135.429	130	79	204	2844	34.259	2.000	0.137	0.954
ID288581	288581	13	49.937	27.729	10.925	0	7	7	2	1	-10921639	135.762	136	56	226	2851	38.850	3.200	0.111	0.697
ID288582	288582	None	62.164	7.694	23.920	0	7	7	2	1	-10921639	126.762	124	51	243	2662	48.391	7.600	0.176	0.786
ID288583	288583	11	65.063	29.196	36.190	0	7	7	2	1	-10921639	155.000	147	90	255	3255	37.431	7.600	0.185	1.295
ID288584	288584	14	45.234	5.509	38.416	0	7	7	2	1	-10921639	119.286	119	45	181	2505	34.846	4.800	0.201	1.145
ID288579	288579	None	50.749	5.808	7.047	0	7	7	2	1	-10921639	129.667	141	51	204	2723	39.169	7.600	0.181	1.014
ID288576	288576	None	41.673	26.086	20.493	0	8	8	2	1	-10921639	115.429	113	68	209	2424	35.527	2.000	0.122	0.708
ID288577	288577	None	43.501	40.428	25.269	0	8	8	2	1	-10921639	120.762	124	62	181	2536	32.859	3.200	0.139	0.898
ID288578	288578	11	56.905	29.663	35.452	0	8	8	2	1	-10921639	152.238	147	79	255	3197	43.380	2.000	0.143	0.880
ID288573	288573	None	67.729	39.061	7.873	0	8	8	2	1	-10921639	134.000	130	51	255	2814	51.839	2.000	0.162	0.721
ID288574	288574	13	45.541	28.144	10.132	0	8	8	2	1	-10921639	135.619	130	79	232	2848	36.630	2.000	0.128	0.842
ID288575	288575	None	48.882	15.695	11.936	0	8	8	2	1	-10921639	122.476	119	62	215	2572	40.057	2.000	0.120	0.656
ID288571	288571	None	45.532	53.000	0.000	0	8	8	2	1	-10921639	129.524	136	100	170	2720	22.855	6.178	0.234	2.151
ID288644	288644	None	43.548	13.000	41.000	0	9	9	2	1	-10921639	142.762	141	68	221	2998	41.237	4.800	0.189	1.099
ID288640	288640	None	40.323	36.396	25.203	0	9	9	2	1	-10921639	105.952	107	45	164	2225	39.333	2.000	0.124	0.595
ID288641	288641	None	53.017	19.943	30.515	0	9	9	2	1	-10921639	122.667	113	45	204	2576	41.940	2.000	0.167	0.838
ID288642	288642	None	42.138	24.656	35.739	0	9	9	2	1	-10921639	138.905	141	62	192	2917	31.813	2.000	0.096	0.763
ID288643	288643	11	57.423	29.096	35.909	0	9	9	2	1	-10921639	144.333	136	85	249	3031	42.837	6.387	0.137	0.814
ID288636	288636	13	42.015	27.963	10.371	0	9	9	2	1	-10921639	121.333	119	56	255	2548	43.409	7.600	0.101	0.511
ID288637	288637	None	40.958	33.171	11.662	0	9	9	2	1	-10921639	134.810	141	39	221	2831	46.501	2.000	0.096	0.508
ID288638	288638	15	50.030	45.964	19.925	0	9	9	2	1	-10921639	155.381	158	85	215	3263	31.006	4.800	0.172	1.473
ID288639	288639	None	53.532	43.931	22.855	0	9	9	2	1	-10921639	157.810	164	73	232	3314	39.659	7.600	0.140	0.980
ID288592	288592	None	42.554	17.660	38.077	0	10	10	2	1	-10921639	154.714	158	90	204	3249	30.049	7.600	0.132	1.200
ID288588	288588	None	41.427	2.405	22.261	0	10	10	2	1	-10921639	95.619	90	22	158	2008	38.051	2.000	0.142	0.626
ID288589	288589	None	42.262	20.381	21.708	0	10	10	2	1	-10921639	123.524	124	56	187	2594	38.365	3.200	0.123	0.705
ID288590	288590	None	44.384	37.802	29.019	0	10	10	2	1	-10921639	132.286	124	85	204	2778	28.853	2.000	0.130	1.053
ID288591	288591	11	63.770	29.596	35.822	0	10	10	2	1	-10921639	154.095	158	96	238	3236	43.155	2.000	0.201	1.194
ID288585	288585	None	43.744	44.737	2.282	0	10	10	2	1	-10921639	142.381	130	102	221	2990	35.808	2.000	0.134	0.942
ID288586	288586	None	58.063	8.880	8.523	0	10	10	2	1	-10921639	135.714	119	85	243	2850	41.551	2.000	0.143	0.819
ID288587	288587	15	62.184	45.597	17.444	0	10	10	2	1	-10921639	129.238	119	73	232	2714	41.260	3.200	0.248	1.243
ID288645	288645	None	41.959	6.079	5.895	0	11	11	2	1	-10921639	96.524	96	45	153	2027	30.295	2.000	0.167	0.910
ID288646	288646	13	49.134	28.448	10.033	0	11	11	2	1	-10921639	128.333	124	39	221	2695	42.263	2.000	0.136	0.726
ID288647	288647	None	40.250	7.719	18.756	0	11	11	2	1	-10921639	107.429	107	56	147	2256	27.513	2.000	0.161	1.080
ID288652	288652	11	54.832	29.479	35.811	0	11	11	2	1	-10921639	151.286	147	90	209	3177	35.766	2.000	0.141	1.046
ID288653	288653	None	60.421	0.000	41.000	0	11	11	2	1	-10921639	108.810	90	64	175	2285	42.380	3.200	0.302	1.193
ID288648	288648	15	48.862	45.278	18.802	0	11	11	2	1	-10921639	107.619	96	39	181	2260	37.547	2.000	0.182	0.883
ID288649	288649	16	62.948	41.133	26.041	0	11	11	2	1	-10921639	127.381	119	56	238	2675	50.704	2.000	0.209	0.867
ID288650	288650	None	41.666	9.112	27.693	0	11	11	2	1	-10921639	130.238	124	73	175	2735	27.521	4.800	0.182	1.461
ID288651	288651	None	44.799	40.215	34.998	0	11	11	2	1	-10921639	107.857	107	56	175	2265	35.337	2.000	0.172	0.898
ID288654	288654	None	48.572	45.816	2.400	0	12	12	2	1	-10921639	105.190	96	45	209	2209	43.814	2.000	0.104	0.453
ID288655	288655	13	47.849	27.880	10.466	0	12	12	2	1	-10921639	119.190	113	56	221	2503	39.854	2.000	0.128	0.680
ID288656	288656	None	44.987	15.077	20.307	0	12	12	2	1	-10921639	109.381	113	73	158	2297	25.439	4.800	0.219	1.544
ID288657	288657	16	48.054	41.086	25.374	0	12	12	2	1	-10921639	135.952	141	68	215	2855	40.256	4.800	0.157	0.916
ID288660	288660	None	43.131	26.220	22.519	0	13	13	2	1	-10921639	103.524	102	45	164	2174	27.593	4.800	0.223	1.370
ID288661	288661	16	61.974	41.105	24.989	0	13	13	2	1	-10921639	145.190	147	79	255	3049	40.395	4.800	0.205	1.222
ID288662	288662	None	46.233	10.663	26.979	0	13	13	2	1	-10921639	133.762	130	90	187	2809	34.509	3.200	0.134	0.918
ID288663	288663	None	62.312	23.969	35.883	0	13	13	2	1	-10921639	134.190	124	85	243	2818	43.695	2.000	0.156	0.829
ID288658	288658	None	40.465	43.333	8.013	0	13	13	2	1	-10921639	109.810	102	51	187	2306	33.648	2.000	0.088	0.531
ID288659	288659	None	57.188	47.714	13.124	0	13	13	2	1	-10921639	126.476	119	56	232	2656	42.088	2.000	0.141	0.742
ID288664	288664	11	60.347	29.494	35.817	0	13	13	2	1	-10921639	159.143	170	85	255	3342	50.674	2.000	0.125	0.697
ID288668	288668	None	42.572	39.904	22.051	0	14	14	2	1	-10921639	105.476	107	39	198	2215	35.846	2.000	0.122	0.639
ID288669	288669	16	55.755	41.389	25.403	0	14	14	2	1	-10921639	128.190	119	56	238	2692	44.483	2.000	0.134	0.682
ID288670	288670	None	52.699	32.166	30.453	0	14	14	2	1	-10921639	157.429	158	68	243	3306	43.406	2.000	0.148	0.935
ID288671	288671	11	48.297	30.107	35.736	0	14	14	2	1	-10921639	162.190	170	96	215	3406	34.165	7.600	0.157	1.289
ID288665	288665	17	43.261	6.292	9.300	0	14	14	2	1	-10921639	123.476	119	73	209	2593	33.977	2.000	0.105	0.688
ID288666	288666	None	50.036	8.592	17.972	0	14	14	2	1	-10921639	95.714	96	17	181	2010	40.832	2.000	0.239	0.904
ID288667	288667	None	40.074	15.335	21.701	0	14	14	2	1	-10921639	107.571	107	56	153	2259	26.839	2.000	0.166	1.138
ID288688	288688	None	43.823	19.204	37.607	0	15	15	2	1	-10921639	124.381	124	62	175	2612	34.998	7.600	0.117	0.744
ID288689	288689	None	67.903	15.000	41.000	0	15	15	2	1	-10921639	127.857	107	68	226	2685	48.897	3.200	0.287	1.166
ID288684	288684	None	44.093	27.792	9.948	0	15	15	2	1	-10921639	116.048	107	62	238	2437	39.029	2.000	0.089	0.485
ID288685	288685	None	47.373	31.302	16.093	0	15	15	2	1	-10921639	126.810	124	51	175	2663	36.276	2.000	0.153	0.930
ID288686	288686	None	43.964	10.311	27.435	0	15	15	2	1	-10921639	118.714	119	45	170	2493	33.129	2.000	0.171	1.045
ID288687	288687	11	50.608	29.701	35.624	0	15	15	2	1	-10921639	153.619	141	90	238	3226	44.031	2.000	0.128	0.792
ID288680	288680	None	41.710	12.053	4.066	0	15	15	2	1	-10921639	101.333	107	22	164	2128	34.003	2.000	0.140	0.733
ID288681	288681	None	44.014	53.000	5.000	0	15	15	2	1	-10921639	92.667	102	21	147	1946	33.320	2.000	0.226	1.024
ID288682	288682	17	43.680	4.667	7.788	0	15	15	2	1	-10921639	127.762	136	79	175	2683	25.787	7.600	0.187	1.562
ID288683	288683	None	50.006	39.022	7.856	0	15	15	2	1	-10921639	124.000	124	62	249	2604	41.549	2.000	0.138	0.724
ID288692	288692	None	56.157	46.316	22.886	0	16	16	2	1	-10921639	126.143	130	56	198	2649	41.274	2.000	0.191	0.981
ID288693	288693	None	58.135	40.829	26.142	0	16	16	2	1	-10921639	133.143	124	73	209	2796	37.404	2.000	0.192	1.145
ID288694	288694	None	51.545	33.476	31.243	0	16	16	2	1	-10921639	166.476	164	119	221	3496	32.595	4.800	0.161	1.416
ID288695	288695	None	59.139	0.000	41.000	0	16	16	2	1	-10921639	148.095	147	90	198	3110	33.898	6.370	0.273	1.872
ID288690	288690	30	42.960	44.219	8.182	0	16	16	2	1	-10921639	107.810	107	56	181	2264	31.507	4.800	0.168	0.984
ID288691	288691	None	46.195	19.584	15.171	0	16	16	2	1	-10921639	129.524	136	79	198	2720	28.284	4.800	0.184	1.420
ID288724	288724	None	41.830	25.784	33.172	0	17	17	2	1	-10921639	158.571	153	96	232	3330	40.556	6.404	0.072	0.527
ID288725	288725	None	55.659	23.214	34.042	0	17	17	2	1	-10921639	155.667	164	68	238	3269	44.399	7.600	0.133	0.824
ID288726	288726	None	40.114	4.986	37.190	0	17	17	2	1	-10921639	110.571	107	45	158	2322	32.326	3.200	0.150	0.890
ID288727	288727	None	43.964	46.018	36.874	0	17	17	2	1	-10921639	110.667	102	56	215	2324	33.180	2.000	0.136	0.801
ID288720	288720	None	42.480	23.117	14.735	0	17	17	2	1	-10921639	111.857	102	68	175	2349	31.778	7.600	0.131	0.816
ID288721	288721	None	41.321	7.413	16.050	0	17	17	2	1	-10921639	111.143	113	73	170	2334	26.603	7.600	0.176	1.248
ID288722	288722	None	45.815	39.085	22.012	0	17	17	2	1	-10921639	128.714	130	45	187	2703	40.651	2.000	0.127	0.715
ID288723	288723	None	48.858	24.403	23.328	0	17	17	2	1	-10921639	127.619	119	62	187	2680	36.627	2.000	0.161	0.964
ID288718	288718	None	62.701	53.000	5.000	0	17	17	2	1	-10921639	135.143	141	74	226	2838	48.992	3.200	0.217	0.984
ID288719	288719	30	40.877	44.089	8.347	0	17	17	2	1	-10921639	97.286	96	51	164	2043	36.093	2.000	0.151	0.706
ID288708	288708	None	40.089	24.000	0.000	0	18	18	2	1	-10921639	95.048	90	56	153	1996	28.785	2.000	0.190	1.053
ID288709	288709	None	43.778	45.553	1.806	0	18	18	2	1	-10921639	98.619	90	39	181	2071	40.359	2.000	0.126	0.547
ID288710	288710	18	41.497	8.508	10.704	0	18	18	2	1	-10921639	89.476	96	28	147	1879	31.397	2.000	0.246	1.125
ID288711	288711	19	46.340	28.819	10.857	0	18	18	2	1	-10921639	130.905	130	85	187	2749	32.562	7.600	0.140	0.986
ID288716	288716	None	47.460	41.829	38.105	0	18	18	2	1	-10921639	130.810	130	68	198	2747	37.919	2.000	0.101	0.631
ID288717	288717	None	41.748	34.491	40.218	0	18	18	2	1	-10921639	132.190	141	51	181	2776	37.923	4.800	0.173	1.026
ID288712	288712	None	43.167	40.603	16.850	0	18	18	2	1	-10921639	133.238	136	73	192	2798	29.019	2.000	0.150	1.196
ID288713	288713	None	40.666	18.326	23.666	0	18	18	2	1	-10921639	115.667	107	73	164	2429	27.176	4.800	0.199	1.413
ID288714	288714	20	40.556	41.270	25.540	0	18	18	2	1	-10921639	136.952	141	73	232	2876	33.921	2.000	0.125	0.899
ID288715	288715	21	64.955	28.787	35.969	0	18	18	2	1	-10921639	143.952	141	56	255	3023	48.664	7.600	0.133	0.695
ID288704	288704	None	64.378	53.000	31.000	0	19	19	2	1	-10921639	161.571	164	111	238	3393	37.930	4.800	0.222	1.549
ID288705	288705	22	76.557	24.083	34.881	0	19	19	2	1	-10921639	163.714	158	79	255	3438	51.016	2.000	0.191	1.029
ID288706	288706	21	54.398	28.126	34.754	0	19	19	2	1	-10921639	165.905	164	90	238	3484	45.258	4.800	0.150	0.954
ID288707	288707	None	42.734	7.248	38.058	0	19	19	2	1	-10921639	138.238	141	79	209	2903	31.631	2.000	0.104	0.826
ID288700	288700	None	41.327	15.006	13.142	0	19	19	2	1	-10921639	128.381	130	73	181	2696	24.772	3.200	0.191	1.661
ID288701	288701	23	51.380	45.985	17.772	0	19	19	2	1	-10921639	147.857	153	68	204	3105	30.311	4.800	0.186	1.533
ID288702	288702	None	42.709	14.461	24.731	0	19	19	2	1	-10921639	131.381	136	79	192	2759	28.574	4.800	0.190	1.469
ID288703	288703	20	42.129	41.963	25.589	0	19	19	2	1	-10921639	120.048	113	68	164	2521	29.269	3.200	0.137	0.987
ID288696	288696	None	42.331	39.117	7.418	0	19	19	2	1	-10921639	99.000	90	45	215	2079	39.628	2.000	0.098	0.448
ID288697	288697	18	66.027	8.901	10.023	0	19	19	2	1	-10921639	101.619	90	11	209	2134	51.206	2.000	0.263	0.827
ID288698	288698	19	56.110	27.765	11.072	0	19	19	2	1	-10921639	133.286	136	79	198	2799	34.591	7.600	0.188	1.220
ID288699	288699	None	46.714	34.072	11.966	0	19	19	2	1	-10921639	142.952	141	45	192	3002	32.520	2.000	0.151	1.156
ID288676	288676	23	42.414	45.692	17.945	0	20	20	2	1	-10921639	125.905	124	73	175	2644	27.175	2.000	0.142	1.149
ID288677	288677	None	45.058	15.345	21.831	0	20	20	2	1	-10921639	114.238	119	39	170	2399	30.856	4.800	0.215	1.312
ID288678	288678	22	47.637	24.901	34.115	0	20	20	2	1	-10921639	155.905	158	79	204	3274	32.865	4.800	0.162	1.323
ID288679	288679	21	53.205	28.943	36.128	0	20	20	2	1	-10921639	144.048	153	79	192	3025	38.378	2.000	0.137	0.907
ID288672	288672	None	41.469	20.341	1.114	0	20	20	2	1	-10921639	119.952	124	39	170	2519	34.356	2.000	0.173	1.029
ID288673	288673	24	58.454	43.990	2.716	0	20	20	2	1	-10921639	135.810	136	51	204	2852	40.690	2.000	0.193	1.079
ID288674	288674	19	50.470	28.441	10.466	0	20	20	2	1	-10921639	132.667	119	79	249	2786	42.439	3.200	0.148	0.806
ID288675	288675	None	44.876	53.000	12.000	0	20	20	2	1	-10921639	123.190	119	74	187	2587	32.148	2.000	0.123	0.839
ID288732	288732	25	46.570	33.213	11.203	0	21	21	2	1	-10921639	115.952	102	68	198	2435	41.974	3.200	0.154	0.736
ID288733	288733	21	49.737	28.981	36.167	0	21	21	2	1	-10921639	142.667	136	90	255	2996	40.140	7.600	0.089	0.582
ID288728	288728	24	40.815	45.814	1.521	0	21	21	2	1	-10921639	104.381	107	17	204	2192	44.717	2.000	0.062	0.271
ID288729	288729	None	45.259	38.985	7.722	0	21	21	2	1	-10921639	97.095	102	28	198	2039	44.266	2.000	0.116	0.456
ID288730	288730	19	42.810	28.001	10.033	0	21	21	2	1	-10921639	128.286	124	62	249	2694	38.810	7.600	0.110	0.655
ID288731	288731	None	61.593	3.193	11.338	0	21	21	2	1	-10921639	103.333	102	17	204	2170	49.508	2.000	0.221	0.755
ID288740	288740	28	40.849	8.731	23.341	0	22	22	2	1	-10921639	109.000	107	45	187	2289	33.872	3.200	0.143	0.803
ID288741	288741	None	44.858	27.144	22.713	0	22	22	2	1	-10921639	127.000	124	68	164	2667	32.305	7.600	0.183	1.216
ID288742	288742	26	47.555	41.776	26.694	0	22	22	2	1	-10921639	111.476	119	45	192	2341	38.706	2.000	0.152	0.762
ID288743	288743	None	41.637	41.516	34.227	0	22	22	2	1	-10921639	135.143	130	68	215	2838	34.381	2.000	0.109	0.776
ID288736	288736	19	44.516	28.258	11.007	0	22	22	2	1	-10921639	140.762	136	90	226	2956	40.132	2.000	0.108	0.682
ID288737	288737	25	43.342	32.963	11.310	0	22	22	2	1	-10921639	133.000	136	62	221	2793	36.125	2.000	0.097	0.652
ID288738	288738	None	50.199	28.425	14.540	0	22	22	2	1	-10921639	113.524	96	51	232	2384	50.801	2.000	0.127	0.503
ID288739	288739	None	48.032	40.076	17.882	0	22	22	2	1	-10921639	129.524	130	68	181	2720	32.375	4.800	0.189	1.272
ID288734	288734	24	44.315	46.000	1.939	0	22	22	2	1	-10921639	127.952	113	68	209	2687	35.051	2.000	0.095	0.635
ID288735	288735	None	50.397	14.716	3.122	0	22	22	2	1	-10921639	121.238	130	51	170	2546	35.554	2.000	0.154	0.912
ID288744	288744	None	59.366	13.925	37.858	0	22	22	2	1	-10921639	140.857	124	90	249	2958	39.746	2.000	0.136	0.848
ID288745	288745	None	41.123	18.632	38.455	0	22	22	2	1	-10921639	136.714	124	51	209	2871	42.019	2.000	0.090	0.537
ID288752	288752	26	44.035	41.434	24.959	0	23	23	2	1	-10921639	126.286	130	45	215	2652	39.054	4.000	0.172	0.950
ID288753	288753	27	44.132	25.964	32.900	0	23	23	2	1	-10921639	137.476	141	56	192	2887	31.854	2.000	0.132	1.008
ID288754	288754	None	43.015	29.417	36.099	0	23	23	2	1	-10921639	138.905	130	90	232	2917	35.142	7.600	0.095	0.684
ID288748	288748	25	46.118	33.036	11.628	0	23	23	2	1	-10921639	137.333	130	79	232	2884	35.649	2.000	0.109	0.756
ID288749	288749	None	42.146	39.910	22.212	0	23	23	2	1	-10921639	111.429	113	34	192	2340	41.308	3.200	0.097	0.478
ID288750	288750	28	56.274	6.987	23.165	0	23	23	2	1	-10921639	133.000	130	79	181	2793	32.269	2.000	0.227	1.523
ID288751	288751	None	47.007	24.042	25.219	0	23	23	2	1	-10921639	95.810	85	39	192	2012	38.099	7.600	0.133	0.591
ID288746	288746	24	49.371	47.321	3.073	0	23	23	2	1	-10921639	97.286	90	28	175	2043	37.318	2.000	0.210	0.905
ID288747	288747	None	72.822	53.000	8.000	0	23	23	2	1	-10921639	142.190	147	64	238	2986	49.093	3.200	0.238	1.114
ID288756	288756	None	40.859	5.852	7.964	0	24	24	2	1	-10921639	118.333	119	56	164	2485	27.423	2.000	0.139	1.056
ID288757	288757	None	45.255	44.890	9.436	0	24	24	2	1	-10921639	99.429	90	45	153	2088	29.836	2.000	0.209	1.154
ID288758	288758	29	45.695	45.322	18.114	0	24	24	2	1	-10921639	98.429	90	56	181	2067	33.811	2.000	0.182	0.896
ID288759	288759	None	43.008	14.991	20.081	0	24	24	2	1	-10921639	99.524	96	34	175	2090	34.796	2.000	0.164	0.808
ID288755	288755	24	41.209	44.750	2.493	0	24	24	2	1	-10921639	111.381	113	17	158	2339	33.504	2.000	0.155	0.892
ID288760	288760	26	51.002	41.426	25.234	0	24	24	2	1	-10921639	127.571	119	68	198	2679	35.643	3.200	0.167	1.023
ID288761	288761	27	45.390	27.028	30.932	0	24	24	2	1	-10921639	123.190	130	62	192	2587	34.014	2.000	0.118	0.762
ID288762	288762	None	52.462	34.622	31.171	0	24	24	2	1	-10921639	148.810	141	96	226	3125	39.735	2.000	0.133	0.879
ID288763	288763	None	55.579	19.961	35.066	0	24	24	2	1	-10921639	128.714	119	62	238	2703	39.578	2.000	0.166	0.925
ID288772	288772	None	42.152	10.432	26.874	0	25	25	2	1	-10921639	119.476	119	85	187	2509	29.989	4.800	0.151	1.046
ID288773	288773	31	40.150	33.710	28.270	0	25	25	2	1	-10921639	134.048	141	85	175	2815	30.276	7.600	0.138	1.076
ID288774	288774	None	54.105	53.000	32.000	0	25	25	2	1	-10921639	123.238	124	56	187	2588	37.416	7.600	0.240	1.277
ID288775	288775	None	48.860	30.033	35.240	0	25	25	2	1	-10921639	142.952	147	68	192	3002	32.199	2.000	0.148	1.148
ID288768	288768	29	50.141	45.878	18.179	0	25	25	2	1	-10921639	100.381	102	39	181	2108	38.191	2.000	0.168	0.758
ID288769	288769	None	46.566	53.000	18.000	0	25	25	2	1	-10921639	108.714	106	62	204	2283	34.072	2.000	0.173	0.941
ID288770	288770	None	40.222	8.820	19.636	0	25	25	2	1	-10921639	88.048	85	39	175	1849	37.660	7.600	0.135	0.557
ID288771	288771	26	51.429	41.847	25.848	0	25	25	2	1	-10921639	121.619	119	73	209	2554	37.048	2.000	0.146	0.839
ID288776	288776	None	54.437	24.105	35.573	0	25	25	2	1	-10921639	135.381	124	73	249	2843	46.162	2.000	0.101	0.538
ID288764	288764	None	40.550	6.000	0.000	0	25	25	2	1	-10921639	82.857	96	26	147	1740	36.168	2.000	0.158	0.624
ID288765	288765	32	41.637	19.246	1.906	0	25	25	2	1	-10921639	117.810	113	68	181	2474	30.276	2.000	0.164	1.095
ID288766	288766	None	51.550	34.196	9.978	0	25	25	2	1	-10921639	130.857	119	68	226	2748	44.625	2.000	0.121	0.632
ID288767	288767	None	42.724	0.000	15.000	0	25	25	2	1	-10921639	81.905	73	42	136	1720	30.410	7.600	0.241	1.044
ID288804	288804	None	46.179	18.702	38.133	0	26	26	2	1	-10921639	127.143	130	62	198	2670	33.990	2.000	0.139	0.913
ID288799	288799	32	49.802	19.735	1.574	0	26	26	2	1	-10921639	107.048	102	34	215	2248	46.730	2.000	0.098	0.408
ID288800	288800	None	48.367	44.278	8.172	0	26	26	2	1	-10921639	95.333	90	22	204	2002	41.576	2.000	0.126	0.513
ID288801	288801	33	54.632	27.828	9.943	0	26	26	2	1	-10921639	124.810	124	39	226	2621	40.053	2.000	0.139	0.762
ID288802	288802	None	45.038	50.129	12.798	0	26	26	2	1	-10921639	118.667	124	62	175	2492	31.734	2.000	0.180	1.140
ID288803	288803	31	53.599	33.790	30.994	0	26	26	2	1	-10921639	159.952	158	96	209	3359	33.799	6.029	0.167	1.354
ID288791	288791	33	73.858	28.791	10.744	0	27	27	2	1	-10921639	162.905	158	90	255	3421	51.968	2.000	0.173	0.925
ID288796	288796	None	49.690	30.090	35.414	0	27	27	2	1	-10921639	155.095	147	107	243	3257	36.955	2.000	0.122	0.915
ID288797	288797	None	40.140	14.714	36.897	0	27	27	2	1	-10921639	120.286	119	85	198	2526	29.865	2.000	0.107	0.781
ID288798	288798	None	42.157	2.000	41.000	0	27	27	2	1	-10921639	132.524	122	90	187	2783	29.212	2.000	0.153	1.205
ID288792	288792	None	48.512	20.795	12.276	0	27	27	2	1	-10921639	121.381	119	62	215	2549	37.208	2.000	0.129	0.745
ID288793	288793	34	41.874	17.884	22.011	0	27	27	2	1	-10921639	133.190	136	79	209	2797	34.619	7.600	0.113	0.784
ID288794	288794	26	43.463	41.205	25.700	0	27	27	2	1	-10921639	115.905	107	45	226	2434	42.214	2.000	0.098	0.491
ID288795	288795	None	58.797	25.312	33.815	0	27	27	2	1	-10921639	161.905	164	96	255	3400	37.923	2.000	0.156	1.149
ID288805	288805	33	56.205	28.137	10.100	0	28	28	2	1	-10921639	140.762	136	68	232	2956	45.768	3.200	0.171	0.900
ID288806	288806	None	43.064	4.811	18.096	0	28	28	2	1	-10921639	109.476	113	28	153	2299	29.931	7.600	0.189	1.162
ID288807	288807	None	52.862	45.961	18.069	0	28	28	2	1	-10921639	139.952	130	90	226	2939	34.500	2.000	0.138	0.985
ID288808	288808	34	50.234	19.929	21.632	0	28	28	2	1	-10921639	136.667	124	73	221	2870	40.512	2.000	0.116	0.701
ID288809	288809	26	55.120	41.376	25.607	0	28	28	2	1	-10921639	113.810	102	56	204	2390	41.041	2.000	0.164	0.782
ID288810	288810	None	40.588	7.375	27.217	0	28	28	2	1	-10921639	117.667	113	73	164	2471	27.913	2.000	0.143	1.055
ID288811	288811	None	56.898	19.543	38.059	0	28	28	2	1	-10921639	149.905	153	73	215	3148	35.897	4.800	0.197	1.375
ID288788	288788	None	48.618	31.332	17.241	0	29	29	2	1	-10921639	147.524	141	107	204	3098	26.791	6.343	0.177	1.655
ID288789	288789	None	61.229	22.900	20.870	0	29	29	2	1	-10921639	140.476	136	90	232	2950	38.260	2.000	0.189	1.167
ID288790	288790	None	51.659	26.226	33.514	0	29	29	2	1	-10921639	150.571	141	102	226	3162	33.992	6.022	0.143	1.105
ID288785	288785	None	52.423	24.000	0.000	0	29	29	2	1	-10921639	111.667	107	28	238	2345	51.638	2.000	0.218	0.774
ID288786	288786	35	47.460	47.000	0.000	0	29	29	2	1	-10921639	120.571	124	56	164	2532	29.444	4.800	0.347	2.110
ID288787	288787	None	48.455	10.771	7.012	0	29	29	2	1	-10921639	97.905	96	45	164	2056	30.063	2.000	0.221	1.179
ID288852	288852	36	43.804	29.243	35.619	0	30	30	2	1	-10921639	128.238	119	68	221	2693	40.903	7.600	0.075	0.438
ID288853	288853	None	41.701	35.177	40.385	0	30	30	2	1	-10921639	130.286	130	56	187	2736	37.446	4.800	0.153	0.922
ID288854	288854	None	62.259	14.000	41.000	0	30	30	2	1	-10921639	115.476	116	56	209	2425	42.762	2.000	0.206	0.923
ID288848	288848	None	50.652	45.272	17.887	0	30	30	2	1	-10921639	104.333	107	5	198	2191	44.625	2.000	0.185	0.730
ID288849	288849	None	42.630	26.498	22.441	0	30	30	2	1	-10921639	121.714	113	68	198	2556	32.159	6.329	0.147	0.971
ID288850	288850	None	54.145	17.879	29.130	0	30	30	2	1	-10921639	101.429	96	39	164	2130	37.148	2.000	0.236	1.042
ID288851	288851	None	50.004	22.979	34.418	0	30	30	2	1	-10921639	146.810	153	62	204	3083	37.943	4.800	0.156	1.042
ID288847	288847	35	50.391	45.989	2.213	0	30	30	2	1	-10921639	118.333	119	45	226	2485	39.810	2.000	0.145	0.753
ID288784	288784	37	40.253	40.000	41.000	0	31	31	2	1	-10921639	129.571	130	73	170	2721	27.027	4.800	0.181	1.469
ID288780	288780	None	42.449	40.741	22.207	0	31	31	2	1	-10921639	125.429	124	45	192	2634	38.916	2.000	0.103	0.604
ID288781	288781	None	50.914	41.278	25.091	0	31	31	2	1	-10921639	146.524	141	85	232	3077	34.017	4.000	0.180	1.311
ID288782	288782	36	60.973	29.446	36.841	0	31	31	2	1	-10921639	149.905	153	51	226	3148	42.193	2.000	0.201	1.189
ID288783	288783	None	61.694	17.603	38.444	0	31	31	2	1	-10921639	151.952	136	73	255	3191	51.887	2.000	0.144	0.737
ID288777	288777	None	48.731	38.947	7.935	0	31	31	2	1	-10921639	116.476	113	51	209	2446	40.097	2.000	0.163	0.813
ID288778	288778	38	40.662	28.107	10.071	0	31	31	2	1	-10921639	115.095	107	73	243	2417	35.522	2.000	0.105	0.618
ID288779	288779	None	40.965	15.693	12.222	0	31	31	2	1	-10921639	104.095	107	39	170	2186	35.091	2.000	0.154	0.792
ID288820	288820	37	64.205	41.000	41.000	0	32	32	2	1	-10921639	131.667	122	74	255	2765	44.892	7.600	0.220	1.058
ID288816	288816	None	43.832	3.129	32.586	0	32	32	2	1	-10921639	99.190	96	56	170	2083	30.154	2.000	0.187	1.035
ID288817	288817	None	67.250	24.299	35.615	0	32	32	2	1	-10921639	173.429	164	113	255	3642	41.205	2.000	0.157	1.145
ID288818	288818	36	41.624	29.886	35.884	0	32	32	2	1	-10921639	114.905	113	73	170	2413	33.762	2.000	0.132	0.793
ID288819	288819	None	41.966	53.000	36.000	0	32	32	2	1	-10921639	105.286	107	68	170	2211	29.574	2.000	0.163	0.999
ID288812	288812	None	45.909	46.494	2.105	0	32	32	2	1	-10921639	103.905	96	45	204	2182	41.663	2.000	0.114	0.509
ID288813	288813	38	59.002	27.915	10.200	0	32	32	2	1	-10921639	128.143	119	73	226	2691	42.434	2.000	0.145	0.763
ID288814	288814	None	44.266	3.583	15.855	0	32	32	2	1	-10921639	98.381	90	45	192	2066	36.213	2.000	0.152	0.718
ID288815	288815	None	49.916	31.111	20.294	0	32	32	2	1	-10921639	133.143	124	73	204	2796	38.302	2.000	0.153	0.923
ID288836	288836	None	47.765	36.558	32.317	0	33	33	2	1	-10921639	141.143	136	96	255	2964	37.449	7.600	0.128	0.856
ID288837	288837	52	58.405	7.751	37.646	0	33	33	2	1	-10921639	128.381	136	39	204	2696	41.176	3.200	0.206	1.066
ID288838	288838	53	42.839	2.000	41.000	0	33	33	2	1	-10921639	149.190	137	116	209	3133	30.859	2.000	0.126	1.082
ID288839	288839	37	45.133	41.000	41.000	0	33	33	2	1	-10921639	116.714	124	52	187	2451	34.178	7.600	0.211	1.192
ID288832	288832	38	64.173	28.813	10.081	0	33	33	2	1	-10921639	156.667	147	96	232	3290	42.663	2.000	0.175	1.096
ID288833	288833	None	42.018	53.000	23.000	0	33	33	2	1	-10921639	108.333	113	79	153	2275	22.305	4.800	0.270	2.063
ID288834	288834	None	42.685	27.832	24.018	0	33	33	2	1	-10921639	109.810	96	28	187	2306	35.052	2.000	0.120	0.673
ID288835	288835	None	43.189	26.783	29.683	0	33	33	2	1	-10921639	116.476	113	45	204	2446	40.017	2.000	0.123	0.638
ID288830	288830	None	63.482	24.000	0.000	0	33	33	2	1	-10921639	150.381	136	84	226	3158	43.361	3.200	0.240	1.341
ID288831	288831	None	60.537	12.774	5.837	0	33	33	2	1	-10921639	134.190	141	73	198	2818	31.780	4.800	0.241	1.642
ID288844	288844	36	43.052	28.543	35.712	0	34	34	2	1	-10921639	147.810	164	73	215	3104	43.418	2.000	0.105	0.649
ID288845	288845	52	43.880	6.113	37.770	0	34	34	2	1	-10921639	112.476	102	56	170	2362	35.329	2.000	0.171	0.931
ID288846	288846	53	40.420	4.000	41.000	0	34	34	2	1	-10921639	139.238	136	90	204	2924	28.286	4.800	0.182	1.517
ID288840	288840	None	50.916	46.389	2.030	0	34	34	2	1	-10921639	123.762	119	68	187	2599	38.267	7.600	0.144	0.813
ID288841	288841	None	41.917	17.767	5.813	0	34	34	2	1	-10921639	96.667	90	17	170	2030	39.712	3.200	0.121	0.524
ID288842	288842	38	71.991	28.329	10.313	0	34	34	2	1	-10921639	158.905	147	85	255	3337	49.433	2.000	0.191	1.032
ID288843	288843	39	45.845	45.637	18.903	0	34	34	2	1	-10921639	115.238	113	39	204	2420	41.030	2.000	0.152	0.740
ID288821	288821	None	46.685	39.026	7.919	0	35	35	2	1	-10921639	124.952	119	68	232	2624	42.553	2.000	0.064	0.352
ID288822	288822	38	56.636	27.938	10.186	0	35	35	2	1	-10921639	131.667	136	73	249	2765	43.296	2.000	0.170	0.884
ID288823	288823	41	43.188	21.483	13.573	0	35	35	2	1	-10921639	102.762	102	34	164	2158	38.599	3.200	0.151	0.699
ID288828	288828	None	42.628	45.710	29.758	0	35	35	2	1	-10921639	123.000	119	39	192	2583	36.233	2.000	0.129	0.777
ID288829	288829	36	48.158	30.266	35.073	0	35	35	2	1	-10921639	150.476	158	85	221	3160	32.517	7.600	0.127	1.044
ID288824	288824	39	58.209	44.687	18.284	0	35	35	2	1	-10921639	130.857	136	62	209	2748	36.073	6.349	0.218	1.298
ID288825	288825	None	40.741	24.719	19.049	0	35	35	2	1	-10921639	104.905	102	39	209	2203	39.855	2.000	0.073	0.358
ID288826	288826	None	71.467	40.936	24.973	0	35	35	2	1	-10921639	140.762	130	68	255	2956	45.844	2.000	0.206	1.051
ID288827	288827	None	46.828	32.015	28.946	0	35	35	2	1	-10921639	132.048	124	73	204	2773	31.882	2.000	0.148	1.068
ID288855	288855	None	40.326	46.982	2.951	0	36	36	2	1	-10921639	126.857	130	68	175	2664	32.823	2.000	0.123	0.844
ID288860	288860	None	40.481	7.746	24.043	0	36	36	2	1	-10921639	91.048	90	28	153	1912	33.867	2.000	0.149	0.697
ID288861	288861	None	55.251	27.238	33.053	0	36	36	2	1	-10921639	146.714	141	73	255	3081	45.123	7.600	0.113	0.659
ID288856	288856	38	40.384	29.137	11.134	0	36	36	2	1	-10921639	126.000	119	73	204	2646	35.561	3.200	0.111	0.710
ID288857	288857	41	40.975	20.859	13.060	0	36	36	2	1	-10921639	122.762	119	85	164	2578	23.225	4.800	0.186	1.656
ID288858	288858	39	51.132	45.734	17.934	0	36	36	2	1	-10921639	113.524	107	68	192	2384	35.976	2.000	0.183	0.975
ID288859	288859	None	45.130	40.039	19.989	0	36	36	2	1	-10921639	84.476	79	28	170	1774	37.336	2.000	0.140	0.555
ID288862	288862	None	45.903	15.885	13.054	0	37	37	2	1	-10921639	82.476	73	22	187	1732	36.621	2.000	0.147	0.577
ID288863	288863	None	69.158	23.982	36.117	0	37	37	2	1	-10921639	159.143	153	102	255	3342	41.585	2.000	0.188	1.212
ID288864	288864	40	56.273	0.000	38.000	0	37	37	2	1	-10921639	127.286	119	68	215	2673	37.031	2.000	0.234	1.302
ID288865	288865	None	40.756	14.000	41.000	0	37	37	2	1	-10921639	132.857	136	84	209	2790	31.485	4.800	0.195	1.378
ID288866	288866	None	44.990	42.000	41.000	0	37	37	2	1	-10921639	125.619	127	62	181	2638	31.274	6.406	0.172	1.179
ID288884	288884	None	42.773	35.901	28.392	0	38	38	2	1	-10921639	148.476	147	79	238	3118	40.147	2.000	0.084	0.571
ID288885	288885	None	46.683	26.549	33.455	0	38	38	2	1	-10921639	144.571	141	68	226	3036	42.899	7.600	0.113	0.685
ID288886	288886	42	51.040	29.693	35.587	0	38	38	2	1	-10921639	129.095	124	45	226	2711	49.214	7.600	0.139	0.640
ID288887	288887	None	40.694	7.885	36.604	0	38	38	2	1	-10921639	111.000	119	51	147	2331	25.436	4.800	0.238	1.678
ID288880	288880	38	44.451	28.207	10.075	0	38	38	2	1	-10921639	105.429	102	51	255	2214	48.226	7.600	0.062	0.256
ID288881	288881	None	42.527	3.798	14.777	0	38	38	2	1	-10921639	105.714	102	51	164	2220	31.544	2.000	0.128	0.762
ID288882	288882	None	46.677	53.000	17.000	0	38	38	2	1	-10921639	129.190	130	64	192	2713	31.778	3.200	0.193	1.317
ID288883	288883	None	40.522	41.684	25.525	0	38	38	2	1	-10921639	140.810	141	90	221	2957	34.105	6.380	0.142	1.030
ID288878	288878	None	46.646	46.000	1.000	0	38	38	2	1	-10921639	138.143	124	79	198	2901	38.221	2.000	0.167	1.035
ID288879	288879	43	45.307	9.850	9.408	0	38	38	2	1	-10921639	108.667	107	45	198	2282	36.152	2.000	0.112	0.606
ID288888	288888	40	42.826	0.000	38.000	0	38	38	2	1	-10921639	80.286	73	10	147	1686	42.846	2.000	0.160	0.517
ID288889	288889	None	55.242	18.143	38.013	0	38	38	2	1	-10921639	142.190	136	73	249	2986	39.568	2.000	0.150	0.936
ID288896	288896	42	74.825	29.078	35.407	0	39	39	2	1	-10921639	174.857	153	113	255	3672	44.905	2.000	0.184	1.211
ID288892	288892	38	53.648	28.367	10.356	0	39	39	2	1	-10921639	121.095	107	56	238	2543	47.806	2.000	0.131	0.588
ID288893	288893	None	49.868	22.457	14.564	0	39	39	2	1	-10921639	124.857	124	62	209	2622	35.433	3.200	0.206	1.205
ID288894	288894	None	41.981	8.707	19.440	0	39	39	2	1	-10921639	98.810	90	45	164	2075	34.136	7.600	0.195	0.943
ID288895	288895	None	41.558	53.000	28.000	0	39	39	2	1	-10921639	119.905	107	62	187	2518	37.375	3.200	0.145	0.815
ID288890	288890	43	42.929	10.094	9.285	0	39	39	2	1	-10921639	128.095	136	85	170	2690	24.100	4.800	0.189	1.690
ID288891	288891	None	40.611	34.665	8.974	0	39	39	2	1	-10921639	143.571	136	107	198	3015	25.835	4.800	0.137	1.335
ID288868	288868	None	47.227	45.720	18.515	0	40	40	2	1	-10921639	127.238	119	79	226	2672	39.828	2.000	0.115	0.657
ID288869	288869	None	42.424	22.432	21.191	0	40	40	2	1	-10921639	103.286	96	56	221	2169	38.599	7.600	0.124	0.592
ID288870	288870	None	55.270	53.000	21.000	0	40	40	2	1	-10921639	148.905	141	73	232	3127	42.900	2.000	0.184	1.077
ID288871	288871	None	42.232	16.634	23.050	0	40	40	2	1	-10921639	102.000	90	62	187	2142	32.402	2.000	0.131	0.727
ID288867	288867	None	40.356	30.758	18.661	0	40	40	2	1	-10921639	96.095	102	17	153	2018	40.183	2.000	0.166	0.681
ID288876	288876	None	44.348	7.625	38.106	0	40	40	2	1	-10921639	108.476	102	68	164	2278	26.964	2.000	0.203	1.356
ID288877	288877	None	40.978	42.485	37.495	0	40	40	2	1	-10921639	113.190	107	62	209	2377	40.684	2.000	0.120	0.595
ID288872	288872	None	40.947	32.957	28.285	0	40	40	2	1	-10921639	115.524	102	45	209	2426	41.463	2.000	0.118	0.588
ID288873	288873	None	40.084	7.402	29.988	0	40	40	2	1	-10921639	91.143	90	34	164	1914	35.402	2.000	0.125	0.574
ID288874	288874	None	42.826	23.587	30.115	0	40	40	2	1	-10921639	125.952	113	68	175	2645	27.692	2.000	0.175	1.356
ID288875	288875	42	52.135	29.642	35.421	0	40	40	2	1	-10921639	128.381	130	62	221	2696	42.994	2.000	0.164	0.842
ID288900	288900	38	57.786	28.812	10.695	0	41	41	2	1	-10921639	139.476	124	68	255	2929	54.225	6.318	0.185	0.801
ID288901	288901	None	42.028	37.897	10.996	0	41	41	2	1	-10921639	113.333	113	68	198	2380	36.139	2.000	0.073	0.428
ID288902	288902	44	53.180	28.803	12.954	0	41	41	2	1	-10921639	142.429	136	68	255	2991	53.677	7.600	0.156	0.714
ID288903	288903	None	44.641	53.000	16.000	0	41	41	2	1	-10921639	97.381	90	51	192	2045	38.241	2.000	0.193	0.825
ID288897	288897	None	44.625	14.777	3.017	0	41	41	2	1	-10921639	108.000	107	45	175	2268	34.664	3.200	0.145	0.787
ID288898	288898	None	40.521	4.607	5.201	0	41	41	2	1	-10921639	121.333	119	79	164	2548	26.639	2.000	0.144	1.147
ID288899	288899	None	59.238	43.998	9.075	0	41	41	2	1	-10921639	139.381	141	62	215	2927	38.940	2.000	0.186	1.123
ID288908	288908	None	44.068	16.000	41.000	0	41	41	2	1	-10921639	127.762	119	64	192	2683	31.788	7.600	0.172	1.181
ID288904	288904	46	50.388	25.477	23.193	0	41	41	2	1	-10921639	160.476	164	90	243	3370	30.991	4.800	0.222	1.881
ID288905	288905	47	43.867	41.685	25.518	0	41	41	2	1	-10921639	118.905	119	73	204	2497	35.978	3.200	0.146	0.843
ID288906	288906	None	40.194	25.578	36.214	0	41	41	2	1	-10921639	152.429	153	68	215	3201	32.189	7.600	0.117	0.996
ID288907	288907	None	43.023	46.774	37.052	0	41	41	2	1	-10921639	130.810	141	73	170	2747	29.901	2.000	0.145	1.109
ID288916	288916	None	50.134	39.305	7.164	0	42	42	2	1	-10921639	100.857	102	39	187	2118	40.574	2.000	0.144	0.626
ID288917	288917	None	42.450	8.754	9.826	0	42	42	2	1	-10921639	98.667	96	39	164	2072	30.335	7.600	0.205	1.105
ID288918	288918	38	42.406	29.141	10.166	0	42	42	2	1	-10921639	133.000	136	34	204	2793	39.949	2.000	0.113	0.677
ID288919	288919	44	41.421	27.006	14.745	0	42	42	2	1	-10921639	131.286	124	90	192	2757	32.395	2.000	0.101	0.741
ID288924	288924	42	54.029	28.644	35.823	0	42	42	2	1	-10921639	140.762	141	73	243	2956	45.416	2.000	0.114	0.632
ID288920	288920	45	58.377	46.352	17.077	0	42	42	2	1	-10921639	137.333	124	79	232	2884	46.145	2.000	0.157	0.808
ID288921	288921	46	50.185	24.493	22.506	0	42	42	2	1	-10921639	131.095	124	79	204	2753	35.627	2.000	0.173	1.088
ID288922	288922	47	62.361	41.842	25.201	0	42	42	2	1	-10921639	133.190	130	68	215	2797	41.400	2.000	0.186	1.008
ID288923	288923	None	42.705	6.141	25.997	0	42	42	2	1	-10921639	111.619	107	39	175	2344	32.574	4.800	0.188	1.086
ID288932	288932	None	46.973	17.445	21.532	0	43	43	2	1	-10921639	118.476	107	68	170	2488	31.532	4.800	0.217	1.338
ID288933	288933	47	44.220	41.171	25.212	0	43	43	2	1	-10921639	140.190	130	56	243	2944	41.775	7.600	0.114	0.685
ID288934	288934	None	41.105	39.063	27.288	0	43	43	2	1	-10921639	158.381	158	107	221	3326	29.876	7.600	0.117	1.110
ID288935	288935	49	47.949	44.723	30.336	0	43	43	2	1	-10921639	147.857	153	90	204	3105	29.947	4.800	0.185	1.538
ID288928	288928	None	49.862	20.226	12.691	0	43	43	2	1	-10921639	110.571	119	28	187	2322	38.586	2.000	0.192	0.923
ID288929	288929	44	47.185	27.227	13.654	0	43	43	2	1	-10921639	127.810	119	73	238	2684	42.965	2.000	0.097	0.526
ID288930	288930	45	63.481	45.421	17.898	0	43	43	2	1	-10921639	151.810	136	90	243	3188	41.908	2.000	0.192	1.168
ID288931	288931	46	46.298	23.778	21.062	0	43	43	2	1	-10921639	116.524	124	68	181	2447	32.523	2.000	0.147	0.920
ID288925	288925	None	46.298	43.536	7.260	0	43	43	2	1	-10921639	129.333	124	73	204	2716	37.330	2.000	0.135	0.825
ID288926	288926	None	48.025	53.000	9.000	0	43	43	2	1	-10921639	153.952	148	107	209	3233	32.411	7.600	0.205	1.615
ID288927	288927	None	45.416	33.697	11.324	0	43	43	2	1	-10921639	117.952	113	51	232	2477	46.987	2.000	0.114	0.512
ID288936	288936	42	54.701	29.073	35.634	0	43	43	2	1	-10921639	137.000	141	56	221	2877	43.029	3.200	0.149	0.827
ID288948	288948	46	46.298	23.026	20.172	0	44	44	2	1	-10921639	133.048	136	73	255	2794	43.052	4.800	0.146	0.786
ID288949	288949	None	46.462	0.000	22.000	0	44	44	2	1	-10921639	134.190	136	85	175	2818	25.995	4.800	0.208	1.777
ID288950	288950	48	61.387	30.237	21.749	0	44	44	2	1	-10921639	119.762	119	28	209	2515	40.955	2.000	0.218	1.048
ID288951	288951	47	50.509	41.944	25.460	0	44	44	2	1	-10921639	154.048	141	96	209	3235	37.228	7.600	0.155	1.109
ID288946	288946	None	49.723	28.282	10.076	0	44	44	2	1	-10921639	131.571	130	73	221	2763	42.259	2.000	0.132	0.724
ID288947	288947	45	73.463	45.092	18.427	0	44	44	2	1	-10921639	157.952	147	90	255	3317	46.896	2.000	0.207	1.156
ID288956	288956	None	41.541	14.000	41.000	0	44	44	2	1	-10921639	124.952	119	52	192	2624	39.650	4.800	0.186	0.990
ID288957	288957	None	49.343	40.000	41.000	0	44	44	2	1	-10921639	135.238	141	68	192	2840	39.414	4.800	0.234	1.302
ID288952	288952	None	46.285	7.779	29.842	0	44	44	2	1	-10921639	100.143	90	45	181	2103	35.533	2.000	0.154	0.750
ID288953	288953	49	56.501	44.637	32.052	0	44	44	2	1	-10921639	132.667	130	73	238	2786	42.996	2.000	0.157	0.837
ID288954	288954	None	60.846	53.000	32.000	0	44	44	2	1	-10921639	133.095	116	79	209	2795	36.848	4.800	0.275	1.558
ID288955	288955	42	42.214	29.060	36.365	0	44	44	2	1	-10921639	132.190	130	73	181	2776	29.470	7.600	0.118	0.948
ID288944	288944	None	52.838	6.435	38.243	0	45	45	2	1	-10921639	116.000	107	62	187	2436	35.681	2.000	0.206	1.110
ID288945	288945	None	50.883	0.000	41.000	0	45	45	2	1	-10921639	133.333	124	95	181	2800	25.399	4.800	0.245	2.066
ID288940	288940	48	45.660	30.771	20.342	0	45	45	2	1	-10921639	121.190	130	51	158	2545	29.521	4.800	0.195	1.342
ID288941	288941	None	49.998	4.495	21.472	0	45	45	2	1	-10921639	128.524	124	62	192	2699	36.115	4.800	0.221	1.287
ID288942	288942	None	40.293	53.000	22.000	0	45	45	2	1	-10921639	128.476	130	90	170	2698	23.530	4.800	0.168	1.574
ID288943	288943	47	43.068	42.194	24.933	0	45	45	2	1	-10921639	129.714	119	68	243	2724	39.881	2.000	0.079	0.478
ID288937	288937	None	50.483	49.682	9.205	0	45	45	2	1	-10921639	129.000	130	79	187	2709	29.896	4.800	0.191	1.383
ID288938	288938	None	44.466	36.085	15.702	0	45	45	2	1	-10921639	123.286	119	79	192	2589	34.949	3.200	0.141	0.874
ID288939	288939	46	45.197	23.088	20.489	0	45	45	2	1	-10921639	115.619	107	62	204	2428	40.864	2.000	0.139	0.689
ID288912	288912	45	76.253	44.682	17.766	0	46	46	2	1	-10921639	149.952	147	79	255	3149	46.015	2.000	0.224	1.193
ID288913	288913	46	60.005	24.970	21.273	0	46	46	2	1	-10921639	149.762	153	96	204	3145	30.968	4.800	0.247	1.918
ID288914	288914	47	70.050	41.598	25.456	0	46	46	2	1	-10921639	182.857	181	130	255	3840	31.883	7.600	0.212	2.004
ID288915	288915	None	55.054	30.028	35.133	0	46	46	2	1	-10921639	148.667	147	85	249	3122	35.646	7.600	0.149	1.082
ID288909	288909	None	45.573	38.901	7.524	0	46	46	2	1	-10921639	131.143	124	56	215	2754	39.677	2.000	0.152	0.871
ID288910	288910	50	63.093	28.389	10.287	0	46	46	2	1	-10921639	131.905	124	68	232	2770	47.380	2.000	0.195	0.909
ID288911	288911	None	42.682	2.774	14.387	0	46	46	2	1	-10921639	114.333	119	62	175	2401	29.869	2.000	0.157	1.040
ID288964	288964	None	48.867	31.600	16.515	0	47	47	2	1	-10921639	130.238	130	62	198	2735	42.914	7.600	0.153	0.807
ID288965	288965	45	68.793	45.973	18.292	0	47	47	2	1	-10921639	155.048	158	73	255	3256	54.207	2.000	0.167	0.817
ID288966	288966	46	59.870	23.030	21.239	0	47	47	2	1	-10921639	123.095	130	56	221	2585	44.673	3.200	0.173	0.812
ID288967	288967	47	48.388	41.562	25.941	0	47	47	2	1	-10921639	116.190	113	51	198	2440	40.165	3.200	0.148	0.744
ID288960	288960	50	47.499	29.016	10.120	0	47	47	2	1	-10921639	133.333	136	62	198	2800	36.320	2.000	0.153	0.976
ID288961	288961	None	40.118	23.946	11.167	0	47	47	2	1	-10921639	119.667	113	56	187	2513	37.686	2.000	0.128	0.719
ID288962	288962	None	40.302	16.069	12.996	0	47	47	2	1	-10921639	124.238	124	73	170	2609	28.019	2.000	0.139	1.079
ID288963	288963	None	45.160	21.232	13.811	0	47	47	2	1	-10921639	108.952	102	34	181	2288	39.576	2.000	0.115	0.569
ID288958	288958	None	41.980	45.701	2.136	0	47	47	2	1	-10921639	105.143	96	56	170	2208	34.915	2.000	0.100	0.546
ID288959	288959	None	40.920	6.342	7.016	0	47	47	2	1	-10921639	107.381	102	62	158	2255	28.876	4.800	0.171	1.088
ID288968	288968	51	56.040	15.000	41.000	0	47	47	2	1	-10921639	130.143	124	62	198	2733	40.453	4.800	0.282	1.416
ID288976	288976	51	52.553	14.000	41.000	0	48	48	2	1	-10921639	115.762	111	51	187	2431	40.794	3.200	0.207	0.975
ID288972	288972	45	68.624	45.310	17.977	0	48	48	2	1	-10921639	153.905	147	90	255	3232	43.733	2.000	0.193	1.137
ID288973	288973	None	43.166	0.000	21.000	0	48	48	2	1	-10921639	94.381	85	48	164	1982	35.984	6.393	0.199	0.870
ID288974	288974	94	55.584	50.482	32.385	0	48	48	2	1	-10921639	125.000	119	22	221	2625	46.246	2.000	0.157	0.734
ID288975	288975	None	46.497	40.992	34.752	0	48	48	2	1	-10921639	121.619	119	62	192	2554	34.181	2.000	0.149	0.925
ID288969	288969	None	45.493	16.774	5.317	0	48	48	2	1	-10921639	83.381	68	11	175	1751	45.843	7.600	0.103	0.341
ID288970	288970	50	48.633	28.110	10.756	0	48	48	2	1	-10921639	136.048	130	85	232	2857	37.172	2.000	0.117	0.765
ID288971	288971	95	43.235	11.327	11.834	0	48	48	2	1	-10921639	117.857	119	62	221	2475	35.306	4.800	0.139	0.815
ID289012	289012	None	61.336	30.038	35.218	0	49	49	2	1	-10921639	122.476	113	45	238	2572	45.272	2.000	0.166	0.772
ID289008	289008	47	50.107	42.119	25.593	0	49	49	2	1	-10921639	140.000	141	79	238	2940	35.396	2.000	0.171	1.155
ID289009	289009	None	46.032	24.877	28.208	0	49	49	2	1	-10921639	113.571	102	62	164	2385	30.344	2.000	0.158	1.021
ID289010	289010	58	47.944	31.584	29.204	0	49	49	2	1	-10921639	113.000	124	51	175	2373	37.652	2.000	0.174	0.890
ID289011	289011	94	40.992	53.000	32.000	0	49	49	2	1	-10921639	119.857	130	56	187	2517	40.875	2.000	0.112	0.591
ID289004	289004	45	63.390	45.825	18.442	0	49	49	2	1	-10921639	149.762	136	102	243	3145	41.444	2.000	0.192	1.166
ID289005	289005	None	47.389	53.000	22.000	0	49	49	2	1	-10921639	126.429	124	85	249	2655	36.532	6.047	0.150	0.904
ID289006	289006	None	65.014	23.997	22.608	0	49	49	2	1	-10921639	155.476	153	90	255	3265	39.558	2.000	0.184	1.222
ID289007	289007	None	46.127	19.386	26.146	0	49	49	2	1	-10921639	116.190	119	34	198	2440	42.669	2.000	0.145	0.690
ID289002	289002	50	44.684	28.025	10.532	0	49	49	2	1	-10921639	154.905	158	96	243	3253	37.182	2.000	0.105	0.791
ID289003	289003	95	41.804	11.843	12.026	0	49	49	2	1	-10921639	106.429	107	56	181	2235	30.662	2.000	0.155	0.933
ID288996	288996	47	66.470	41.562	25.059	0	50	50	2	1	-10921639	154.286	141	85	255	3240	46.128	3.200	0.180	1.022
ID288997	288997	None	42.939	14.676	26.603	0	50	50	2	1	-10921639	94.190	90	34	170	1978	40.245	7.600	0.161	0.651
ID288998	288998	58	49.255	32.661	30.050	0	50	50	2	1	-10921639	114.333	102	34	181	2401	40.812	7.600	0.135	0.666
ID288999	288999	None	40.553	24.206	35.777	0	50	50	2	1	-10921639	112.429	113	51	192	2361	31.495	2.000	0.156	0.965
ID288992	288992	None	53.545	30.051	14.740	0	50	50	2	1	-10921639	172.095	170	96	238	3614	40.923	2.000	0.164	1.188
ID288993	288993	59	40.955	14.865	18.193	0	50	50	2	1	-10921639	113.429	102	56	187	2382	35.999	2.000	0.116	0.655
ID288994	288994	45	76.647	45.196	18.753	0	50	50	2	1	-10921639	186.143	187	119	255	3909	43.411	4.800	0.188	1.358
ID288995	288995	None	52.957	30.949	20.231	0	50	50	2	1	-10921639	159.143	153	90	232	3342	36.534	4.800	0.164	1.230
ID288990	288990	None	41.702	15.715	12.693	0	50	50	2	1	-10921639	101.286	96	39	181	2127	40.377	2.000	0.121	0.541
ID288991	288991	60	42.697	21.990	14.070	0	50	50	2	1	-10921639	115.476	124	28	170	2425	37.151	2.000	0.154	0.829
ID289000	289000	None	43.194	17.945	38.292	0	50	50	2	1	-10921639	94.905	90	28	187	1993	36.982	2.000	0.141	0.635
ID289001	289001	None	41.263	43.000	41.000	0	50	50	2	1	-10921639	142.333	147	84	170	2989	24.852	4.800	0.176	1.718
ID288980	288980	50	82.830	29.251	10.263	0	51	51	2	1	-10921639	160.762	153	90	255	3376	50.350	2.000	0.219	1.145
ID288981	288981	60	48.753	22.033	14.439	0	51	51	2	1	-10921639	112.429	107	62	187	2361	35.297	2.000	0.168	0.918
ID288982	288982	45	82.011	45.226	18.216	0	51	51	2	1	-10921639	191.143	198	96	255	4014	47.225	4.800	0.228	1.502
ID288983	288983	59	56.586	15.853	19.048	0	51	51	2	1	-10921639	118.524	113	51	232	2489	45.838	2.000	0.136	0.619
ID288977	288977	54	53.010	16.937	5.146	0	51	51	2	1	-10921639	122.952	124	51	170	2582	31.865	4.800	0.231	1.449
ID288978	288978	None	45.967	3.720	9.379	0	51	51	2	1	-10921639	99.905	102	51	164	2098	30.780	2.000	0.186	1.016
ID288979	288979	None	40.709	12.231	10.375	0	51	51	2	1	-10921639	92.667	85	22	175	1946	33.189	7.600	0.139	0.682
ID288988	288988	58	42.076	31.902	31.099	0	51	51	2	1	-10921639	116.048	119	51	209	2437	33.929	2.000	0.135	0.813
ID288989	288989	None	63.712	14.000	41.000	0	51	51	2	1	-10921639	163.857	164	111	249	3441	36.579	4.800	0.226	1.650
ID288984	288984	55	50.271	23.809	21.094	0	51	51	2	1	-10921639	139.619	141	62	215	2932	44.132	2.000	0.097	0.562
ID288985	288985	None	43.727	18.841	23.349	0	51	51	2	1	-10921639	123.143	124	68	192	2586	31.907	2.000	0.122	0.840
ID288986	288986	None	40.883	53.000	23.000	0	51	51	2	1	-10921639	121.333	124	68	164	2548	29.466	5.987	0.155	1.104
ID288987	288987	47	41.356	41.954	25.407	0	51	51	2	1	-10921639	134.143	136	96	209	2817	28.465	4.800	0.148	1.214
ID289028	289028	50	59.070	28.157	10.293	0	52	52	2	1	-10921639	141.667	130	68	255	2975	55.028	2.000	0.109	0.507
ID289029	289029	None	75.550	30.258	15.278	0	52	52	2	1	-10921639	183.048	198	62	255	3844	52.182	4.800	0.208	1.210
ID289030	289030	45	75.635	45.134	17.856	0	52	52	2	1	-10921639	171.476	158	102	255	3601	41.679	2.000	0.208	1.415
ID289031	289031	55	44.666	23.065	20.597	0	52	52	2	1	-10921639	128.667	130	56	198	2702	45.700	2.000	0.096	0.491
ID289025	289025	56	46.438	46.342	1.551	0	52	52	2	1	-10921639	114.286	113	45	192	2400	40.719	2.000	0.106	0.539
ID289026	289026	54	48.474	17.242	3.932	0	52	52	2	1	-10921639	106.571	102	51	187	2238	36.344	2.000	0.161	0.814
ID289027	289027	None	41.984	11.237	5.626	0	52	52	2	1	-10921639	116.571	124	51	181	2448	32.343	3.200	0.148	0.931
ID289032	289032	47	40.019	42.713	25.044	0	52	52	2	1	-10921639	129.619	130	90	215	2722	29.320	2.000	0.134	1.046
ID289033	289033	57	42.003	45.989	37.098	0	52	52	2	1	-10921639	128.095	136	79	175	2690	29.893	4.800	0.148	1.105
ID289044	289044	57	42.468	45.568	36.800	0	53	53	2	1	-10921639	140.952	147	68	215	2960	40.535	2.000	0.119	0.740
ID289040	289040	55	61.475	23.294	21.553	0	53	53	2	1	-10921639	144.095	136	68	238	3026	46.650	2.000	0.170	0.897
ID289041	289041	None	40.795	31.066	23.122	0	53	53	2	1	-10921639	122.762	119	56	215	2578	39.386	2.000	0.104	0.590
ID289042	289042	47	44.697	41.817	25.500	0	53	53	2	1	-10921639	140.857	141	85	198	2958	30.717	2.000	0.146	1.171
ID289043	289043	None	62.286	29.662	35.395	0	53	53	2	1	-10921639	137.238	130	73	221	2882	42.478	2.000	0.197	1.065
ID289036	289036	61	62.220	39.272	7.775	0	53	53	2	1	-10921639	126.476	124	56	221	2656	47.839	2.000	0.161	0.734
ID289037	289037	None	41.079	53.000	8.000	0	53	53	2	1	-10921639	109.619	107	79	158	2302	24.983	2.000	0.243	1.718
ID289038	289038	None	41.900	8.116	11.850	0	53	53	2	1	-10921639	112.762	113	51	170	2368	30.303	6.139	0.186	1.168
ID289039	289039	59	57.989	14.392	19.857	0	53	53	2	1	-10921639	129.238	130	56	209	2714	45.605	2.000	0.171	0.827
ID289034	289034	56	46.258	46.073	1.954	0	53	53	2	1	-10921639	94.905	96	28	175	1993	42.302	2.000	0.096	0.392
ID289035	289035	None	40.122	24.688	4.879	0	53	53	2	1	-10921639	116.810	119	68	164	2453	28.998	2.000	0.118	0.848
ID289013	289013	54	45.118	16.431	3.742	0	54	54	2	1	-10921639	101.857	96	45	187	2139	36.790	2.000	0.162	0.770
ID289014	289014	61	43.569	39.113	7.012	0	54	54	2	1	-10921639	114.905	113	51	187	2413	38.161	2.000	0.072	0.402
ID289015	289015	None	42.268	31.863	11.166	0	54	54	2	1	-10921639	143.667	141	90	221	3017	30.850	2.000	0.115	0.962
ID289024	289024	57	40.223	45.634	36.942	0	54	54	2	1	-10921639	119.524	119	68	175	2510	30.108	7.600	0.156	1.071
ID289020	289020	55	44.804	24.539	21.418	0	54	54	2	1	-10921639	143.476	141	90	215	3013	39.142	4.800	0.141	0.906
ID289021	289021	None	56.117	53.000	22.000	0	54	54	2	1	-10921639	108.667	106	48	181	2282	37.530	2.000	0.252	1.167
ID289022	289022	173	53.705	17.907	23.488	0	54	54	2	1	-10921639	139.619	130	85	215	2932	39.434	2.000	0.148	0.911
ID289023	289023	47	58.691	42.216	26.069	0	54	54	2	1	-10921639	142.190	147	85	198	2986	38.013	2.000	0.176	1.121
ID289016	289016	None	46.909	14.931	12.738	0	54	54	2	1	-10921639	115.952	113	45	187	2435	35.073	4.800	0.244	1.297
ID289017	289017	162	55.103	30.962	17.724	0	54	54	2	1	-10921639	140.286	130	79	255	2946	41.135	6.335	0.166	0.971
ID289018	289018	45	70.444	45.916	17.988	0	54	54	2	1	-10921639	152.143	136	73	255	3195	43.587	2.000	0.198	1.154
ID289019	289019	59	65.147	14.830	19.202	0	54	54	2	1	-10921639	129.762	124	51	232	2725	50.025	2.000	0.236	0.991
ID289063	289063	None	45.272	25.000	0.000	0	55	55	2	1	-10921639	109.524	107	73	158	2300	25.129	4.800	0.296	1.991
ID289068	289068	162	56.027	31.621	17.175	0	55	55	2	1	-10921639	162.143	153	85	255	3405	44.545	2.000	0.162	1.013
ID289069	289069	45	66.302	45.440	18.093	0	55	55	2	1	-10921639	160.429	164	79	249	3369	49.605	4.800	0.187	1.021
ID289070	289070	59	61.108	13.406	19.582	0	55	55	2	1	-10921639	134.286	136	68	232	2820	45.382	2.000	0.185	0.924
ID289071	289071	55	56.787	23.244	21.063	0	55	55	2	1	-10921639	146.381	141	90	226	3074	38.058	2.000	0.149	0.995
ID289064	289064	54	42.026	16.193	3.921	0	55	55	2	1	-10921639	96.524	96	34	175	2027	34.205	2.000	0.198	0.934
ID289065	289065	None	49.453	32.167	4.056	0	55	55	2	1	-10921639	114.048	107	51	204	2395	44.770	7.600	0.143	0.638
ID289066	289066	193	40.239	11.071	10.894	0	55	55	2	1	-10921639	116.333	113	73	187	2443	26.807	2.000	0.143	1.085
ID289067	289067	None	41.688	22.151	14.828	0	55	55	2	1	-10921639	102.667	96	34	175	2156	40.024	2.000	0.103	0.477
ID289076	289076	None	44.051	50.117	32.040	0	55	55	2	1	-10921639	121.333	124	79	181	2548	30.060	2.000	0.152	1.065
ID289077	289077	None	44.156	53.000	41.000	0	55	55	2	1	-10921639	90.762	85	48	170	1906	36.543	2.000	0.217	0.887
ID289072	289072	65	51.031	40.062	20.720	0	55	55	2	1	-10921639	130.762	136	56	198	2746	39.984	2.000	0.143	0.819
ID289073	289073	173	40.396	16.900	23.001	0	55	55	2	1	-10921639	112.762	119	51	181	2368	36.764	7.600	0.084	0.473
ID289074	289074	None	40.988	3.890	27.325	0	55	55	2	1	-10921639	119.095	124	68	158	2501	27.098	2.000	0.173	1.294
ID289075	289075	None	51.637	32.216	31.700	0	55	55	2	1	-10921639	140.714	136	51	243	2955	43.449	2.000	0.159	0.887
ID289045	289045	177	42.467	46.000	0.000	0	56	56	2	1	-10921639	130.429	130	79	175	2739	28.462	4.800	0.203	1.548
ID289046	289046	193	49.077	11.940	12.351	0	56	56	2	1	-10921639	117.095	119	51	181	2459	33.121	4.800	0.197	1.163
ID289047	289047	162	72.593	30.157	18.477	0	56	56	2	1	-10921639	173.762	175	79	255	3649	55.828	2.000	0.177	0.935
ID289052	289052	None	42.834	40.301	35.437	0	56	56	2	1	-10921639	107.905	107	45	164	2266	37.635	2.000	0.151	0.753
ID289053	289053	None	57.886	16.160	38.235	0	56	56	2	1	-10921639	140.524	136	73	209	2951	40.122	7.600	0.179	1.065
ID289048	289048	59	57.003	13.993	18.885	0	56	56	2	1	-10921639	130.667	130	85	221	2744	33.105	2.000	0.190	1.261
ID289049	289049	65	41.679	40.874	20.176	0	56	56	2	1	-10921639	153.952	158	119	209	3233	24.638	3.200	0.120	1.337
ID289050	289050	None	49.929	46.008	24.247	0	56	56	2	1	-10921639	129.905	130	39	198	2728	41.266	3.200	0.128	0.714
ID289051	289051	None	42.904	15.792	27.650	0	56	56	2	1	-10921639	146.143	147	73	221	3069	33.631	6.304	0.159	1.190
ID289060	289060	None	43.033	24.102	21.713	0	57	57	2	1	-10921639	150.190	141	102	221	3154	29.735	4.800	0.142	1.254
ID289061	289061	62	42.126	29.183	35.025	0	57	57	2	1	-10921639	126.000	124	56	204	2646	33.293	3.200	0.139	0.924
ID289062	289062	None	40.085	53.000	36.000	0	57	57	2	1	-10921639	107.952	107	64	164	2267	27.420	4.800	0.192	1.269
ID289056	289056	162	41.498	31.281	18.483	0	57	57	2	1	-10921639	136.714	124	39	204	2871	42.580	2.000	0.150	0.839
ID289057	289057	45	60.055	44.877	18.790	0	57	57	2	1	-10921639	146.524	136	90	255	3077	44.175	2.000	0.133	0.780
ID289058	289058	59	49.648	14.759	19.743	0	57	57	2	1	-10921639	150.476	153	73	255	3160	43.904	2.000	0.080	0.510
ID289059	289059	65	40.926	40.495	20.699	0	57	57	2	1	-10921639	154.524	158	79	243	3245	38.230	2.000	0.103	0.755
ID289054	289054	177	55.261	46.000	0.000	0	57	57	2	1	-10921639	143.286	147	45	187	3009	38.042	4.800	0.200	1.254
ID289055	289055	163	56.452	28.514	10.138	0	57	57	2	1	-10921639	120.762	113	39	255	2536	50.818	2.000	0.149	0.618
ID289092	289092	62	49.177	30.219	35.045	0	58	58	2	1	-10921639	138.095	141	68	204	2900	36.217	2.000	0.155	1.023
ID289093	289093	63	42.899	0.000	40.000	0	58	58	2	1	-10921639	132.810	147	73	175	2789	33.871	6.398	0.219	1.411
ID289094	289094	64	44.910	14.000	41.000	0	58	58	2	1	-10921639	124.762	124	64	187	2620	32.565	4.800	0.216	1.359
ID289088	289088	None	47.724	41.369	25.127	0	58	58	2	1	-10921639	156.476	147	85	243	3286	38.319	2.000	0.110	0.808
ID289089	289089	None	81.233	5.243	27.873	0	58	58	2	1	-10921639	146.952	141	39	255	3086	46.963	2.000	0.276	1.352
ID289090	289090	None	45.325	20.248	28.580	0	58	58	2	1	-10921639	126.524	113	79	232	2657	34.193	2.000	0.153	0.985
ID289091	289091	None	60.441	31.972	29.978	0	58	58	2	1	-10921639	150.143	158	90	255	3153	42.607	2.000	0.138	0.854
ID289078	289078	None	48.738	39.662	6.850	0	58	58	2	1	-10921639	111.905	102	56	215	2350	46.732	2.000	0.102	0.445
ID289079	289079	None	70.274	19.079	8.174	0	58	58	2	1	-10921639	117.810	107	51	243	2474	46.976	2.000	0.224	0.919
ID289084	289084	59	65.126	13.859	19.464	0	58	58	2	1	-10921639	156.238	153	85	255	3281	47.249	2.000	0.163	0.927
ID289085	289085	None	62.555	22.375	19.087	0	58	58	2	1	-10921639	164.810	170	73	255	3461	50.277	7.600	0.159	0.901
ID289086	289086	162	43.879	30.177	18.721	0	58	58	2	1	-10921639	153.143	153	90	238	3216	36.809	2.000	0.090	0.686
ID289087	289087	None	40.367	17.759	23.697	0	58	58	2	1	-10921639	132.143	136	73	204	2775	36.023	2.000	0.084	0.571
ID289080	289080	None	41.451	33.890	10.389	0	58	58	2	1	-10921639	124.333	124	62	192	2611	35.363	2.000	0.128	0.799
ID289081	289081	163	55.155	28.593	10.839	0	58	58	2	1	-10921639	149.381	147	85	249	3137	46.945	2.000	0.125	0.709
ID289082	289082	None	40.673	40.965	13.994	0	58	58	2	1	-10921639	113.333	107	68	198	2380	30.971	2.000	0.115	0.754
ID289083	289083	45	60.429	45.021	18.002	0	58	58	2	1	-10921639	128.095	119	68	226	2690	43.081	2.000	0.150	0.777
ID289095	289095	None	44.515	21.000	0.000	0	59	59	2	1	-10921639	91.524	95	26	153	1922	32.516	2.000	0.198	0.932
ID289100	289100	None	43.076	46.976	22.174	0	59	59	2	1	-10921639	128.286	124	73	198	2694	38.873	2.000	0.071	0.437
ID289101	289101	62	55.552	29.872	35.140	0	59	59	2	1	-10921639	147.286	141	62	215	3093	36.547	2.000	0.186	1.266
ID289102	289102	63	49.560	2.000	41.000	0	59	59	2	1	-10921639	128.524	124	84	215	2699	33.181	6.044	0.188	1.224
ID289103	289103	64	48.423	13.000	41.000	0	59	59	2	1	-10921639	118.095	113	79	187	2480	30.817	2.000	0.176	1.150
ID289096	289096	None	53.228	9.303	10.093	0	59	59	2	1	-10921639	111.667	107	51	164	2345	33.137	4.800	0.239	1.301
ID289097	289097	None	49.195	29.011	14.007	0	59	59	2	1	-10921639	168.905	170	119	221	3547	30.703	2.000	0.117	1.154
ID289098	289098	59	55.073	14.411	19.042	0	59	59	2	1	-10921639	138.952	147	45	221	2918	45.732	2.000	0.154	0.810
ID289099	289099	65	49.679	39.924	19.811	0	59	59	2	1	-10921639	147.810	147	85	204	3104	36.715	2.000	0.125	0.893
ID289136	289136	None	53.869	5.499	28.186	0	60	60	2	1	-10921639	121.667	124	79	192	2555	33.832	6.397	0.185	1.124
ID289137	289137	62	57.402	29.123	35.935	0	60	60	2	1	-10921639	134.857	119	79	209	2832	37.225	2.000	0.202	1.216
ID289138	289138	66	55.848	18.461	37.791	0	60	60	2	1	-10921639	115.952	113	62	192	2435	39.599	3.200	0.216	1.041
ID289139	289139	64	47.573	14.000	41.000	0	60	60	2	1	-10921639	98.810	102	48	181	2075	32.372	7.600	0.242	1.190
ID289132	289132	67	43.782	22.407	10.336	0	60	60	2	1	-10921639	142.143	147	62	215	2985	39.183	2.000	0.097	0.640
ID289133	289133	59	78.139	14.388	19.261	0	60	60	2	1	-10921639	177.714	187	79	249	3732	51.073	4.800	0.247	1.380
ID289134	289134	68	62.369	22.753	19.764	0	60	60	2	1	-10921639	155.619	141	73	255	3268	51.886	2.000	0.153	0.797
ID289135	289135	65	62.689	42.851	19.813	0	60	60	2	1	-10921639	174.381	170	85	255	3662	45.656	2.000	0.133	0.894
ID289108	289108	None	42.663	13.222	18.425	0	61	61	2	1	-10921639	136.667	130	45	255	2870	53.588	7.600	0.047	0.227
ID289109	289109	69	43.535	31.143	17.768	0	61	61	2	1	-10921639	157.571	158	85	232	3309	33.232	6.397	0.119	1.010
ID289110	289110	70	70.579	45.840	18.166	0	61	61	2	1	-10921639	171.524	175	90	255	3602	52.215	7.600	0.184	1.021
ID289111	289111	59	64.972	15.688	18.937	0	61	61	2	1	-10921639	162.381	153	96	249	3410	44.119	3.200	0.185	1.150
ID289104	289104	None	45.615	9.934	9.816	0	61	61	2	1	-10921639	107.048	96	45	192	2248	32.189	2.000	0.144	0.837
ID289105	289105	67	57.359	22.055	9.983	0	61	61	2	1	-10921639	123.571	124	51	192	2595	37.404	2.000	0.193	1.067
ID289106	289106	None	63.879	28.887	10.242	0	61	61	2	1	-10921639	148.619	153	62	243	3121	46.524	2.000	0.198	1.056
ID289107	289107	None	49.533	15.326	11.953	0	61	61	2	1	-10921639	121.762	113	68	215	2557	38.991	2.000	0.153	0.827
ID289116	289116	None	47.507	53.000	33.000	0	61	61	2	1	-10921639	125.762	137	73	164	2641	26.793	4.800	0.245	1.846
ID289117	289117	None	42.451	5.792	37.474	0	61	61	2	1	-10921639	85.238	79	34	158	1790	34.229	3.200	0.187	0.785
ID289118	289118	66	70.066	19.093	37.627	0	61	61	2	1	-10921639	144.095	136	85	226	3026	43.329	2.000	0.225	1.220
ID289119	289119	None	41.514	34.637	38.349	0	61	61	2	1	-10921639	127.762	130	73	175	2683	27.195	4.800	0.186	1.474
ID289112	289112	71	59.697	39.040	19.805	0	61	61	2	1	-10921639	141.952	136	73	221	2981	48.066	3.200	0.151	0.773
ID289113	289113	None	53.028	3.077	21.973	0	61	61	2	1	-10921639	102.667	96	56	209	2156	42.414	2.000	0.137	0.582
ID289114	289114	68	51.860	24.644	21.907	0	61	61	2	1	-10921639	155.667	164	73	221	3269	42.077	2.000	0.149	0.961
ID289115	289115	72	70.017	41.646	25.445	0	61	61	2	1	-10921639	155.095	141	73	255	3257	56.585	2.000	0.162	0.765
ID289124	289124	70	62.339	45.016	18.403	0	62	62	2	1	-10921639	153.190	147	79	232	3217	45.393	7.600	0.206	1.151
ID289125	289125	59	66.167	15.123	18.771	0	62	62	2	1	-10921639	182.476	187	124	226	3832	32.230	4.800	0.237	2.167
ID289126	289126	71	50.115	38.676	19.498	0	62	62	2	1	-10921639	133.476	124	79	249	2803	43.103	2.000	0.113	0.628
ID289127	289127	68	69.235	24.974	21.989	0	62	62	2	1	-10921639	151.905	141	56	255	3190	48.271	2.000	0.154	0.842
ID289120	289120	67	66.504	23.595	10.204	0	62	62	2	1	-10921639	157.571	153	85	255	3309	46.883	2.000	0.148	0.865
ID289121	289121	None	45.133	47.844	9.991	0	62	62	2	1	-10921639	132.286	130	85	198	2778	31.468	7.600	0.151	1.103
ID289122	289122	73	42.537	3.029	11.849	0	62	62	2	1	-10921639	87.143	79	28	153	1830	33.653	2.000	0.191	0.830
ID289123	289123	69	61.436	29.627	15.952	0	62	62	2	1	-10921639	164.762	175	73	238	3460	46.140	4.800	0.211	1.245
ID289128	289128	72	61.144	41.547	26.135	0	62	62	2	1	-10921639	132.667	130	45	204	2786	49.209	2.000	0.179	0.818
ID289129	289129	74	42.393	27.972	28.178	0	62	62	2	1	-10921639	120.000	119	34	204	2520	38.421	3.200	0.133	0.731
ID289130	289130	None	41.038	20.287	31.001	0	62	62	2	1	-10921639	102.762	102	45	181	2158	41.470	2.000	0.065	0.304
ID289131	289131	None	40.846	46.480	37.822	0	62	62	2	1	-10921639	130.952	130	96	181	2750	25.494	4.800	0.157	1.396
ID289156	289156	None	48.051	34.884	26.096	0	63	63	2	1	-10921639	134.048	136	85	198	2815	37.500	2.000	0.130	0.822
ID289157	289157	72	51.079	41.880	25.962	0	63	63	2	1	-10921639	130.524	130	56	198	2741	36.880	2.000	0.177	1.064
ID289158	289158	None	49.782	22.119	28.583	0	63	63	2	1	-10921639	131.000	136	39	209	2751	44.074	2.000	0.204	1.008
ID289159	289159	None	58.545	18.250	37.695	0	63	63	2	1	-10921639	114.619	113	51	209	2407	42.472	3.200	0.203	0.910
ID289152	289152	71	42.585	39.690	21.111	0	63	63	2	1	-10921639	137.286	130	73	238	2883	38.381	2.000	0.090	0.593
ID289153	289153	None	43.889	0.000	25.000	0	63	63	2	1	-10921639	101.476	107	45	141	2131	28.871	4.800	0.257	1.439
ID289154	289154	None	40.696	8.088	26.194	0	63	63	2	1	-10921639	120.810	124	56	181	2537	33.033	4.800	0.151	0.957
ID289155	289155	74	55.310	29.378	25.648	0	63	63	2	1	-10921639	117.000	107	39	221	2457	44.999	2.000	0.155	0.700
ID289140	289140	None	44.062	2.775	4.884	0	63	63	2	1	-10921639	90.857	96	28	158	1908	33.986	2.000	0.183	0.828
ID289141	289141	None	41.005	9.443	7.997	0	63	63	2	1	-10921639	106.810	102	45	192	2243	37.067	7.600	0.098	0.516
ID289142	289142	67	62.954	23.098	9.883	0	63	63	2	1	-10921639	154.333	158	73	238	3241	40.351	2.000	0.199	1.272
ID289143	289143	73	49.924	4.017	11.324	0	63	63	2	1	-10921639	103.286	113	45	147	2169	35.184	3.200	0.241	1.142
ID289148	289148	69	46.746	30.082	17.788	0	63	63	2	1	-10921639	144.619	153	73	255	3037	51.221	7.600	0.100	0.513
ID289149	289149	70	75.632	45.081	18.217	0	63	63	2	1	-10921639	156.429	158	90	255	3285	47.585	7.600	0.211	1.144
ID289150	289150	59	67.710	14.628	18.657	0	63	63	2	1	-10921639	147.952	136	79	255	3107	49.635	7.600	0.179	0.904
ID289151	289151	75	46.546	22.702	19.417	0	63	63	2	1	-10921639	155.048	153	107	215	3256	28.696	7.600	0.146	1.380
ID289144	289144	None	44.180	33.007	14.301	0	63	63	2	1	-10921639	138.619	136	79	238	2911	39.959	2.000	0.066	0.431
ID289145	289145	None	41.910	20.603	14.656	0	63	63	2	1	-10921639	145.048	147	73	215	3046	38.631	6.014	0.118	0.791
ID289146	289146	76	43.564	27.898	14.996	0	63	63	2	1	-10921639	160.857	164	96	226	3378	39.673	2.000	0.102	0.753
ID289147	289147	None	41.658	53.000	16.000	0	63	63	2	1	-10921639	145.667	147	90	204	3059	31.748	4.800	0.186	1.438
ID289172	289172	81	49.233	38.166	8.357	0	64	64	2	1	-10921639	141.857	141	90	221	2979	33.210	4.800	0.171	1.250
ID289173	289173	79	46.440	53.000	9.000	0	64	64	2	1	-10921639	125.714	113	90	181	2640	28.332	3.200	0.202	1.489
ID289174	289174	67	49.276	22.843	10.311	0	64	64	2	1	-10921639	142.476	136	79	226	2992	40.394	3.200	0.126	0.787
ID289175	289175	76	53.391	29.748	15.897	0	64	64	2	1	-10921639	180.476	175	113	255	3790	44.906	4.800	0.132	0.938
ID289171	289171	None	45.199	6.183	5.849	0	64	64	2	1	-10921639	94.381	90	34	175	1982	37.861	2.000	0.128	0.565
ID289180	289180	None	41.795	53.000	25.000	0	64	64	2	1	-10921639	110.619	107	64	215	2323	35.827	7.600	0.119	0.658
ID289181	289181	72	78.104	41.293	25.649	0	64	64	2	1	-10921639	168.429	153	102	255	3537	46.285	2.000	0.207	1.246
ID289182	289182	None	41.216	15.299	26.664	0	64	64	2	1	-10921639	111.476	113	56	198	2341	36.840	7.600	0.132	0.707
ID289183	289183	None	74.481	6.605	37.779	0	64	64	2	1	-10921639	127.524	124	34	243	2678	52.104	2.000	0.243	0.956
ID289176	289176	69	49.622	30.698	17.675	0	64	64	2	1	-10921639	165.333	158	107	255	3472	43.123	2.000	0.107	0.743
ID289177	289177	59	42.068	15.172	19.503	0	64	64	2	1	-10921639	125.905	119	62	215	2644	39.105	2.000	0.139	0.784
ID289178	289178	75	65.816	22.185	21.209	0	64	64	2	1	-10921639	166.714	158	102	232	3501	39.198	4.800	0.185	1.329
ID289179	289179	74	41.780	30.648	23.597	0	64	64	2	1	-10921639	131.714	130	56	204	2766	39.132	2.000	0.097	0.595
ID289168	289168	None	60.442	23.258	28.208	0	65	65	2	1	-10921639	150.762	147	79	255	3166	46.566	2.000	0.177	0.975
ID289169	289169	None	50.738	11.033	34.720	0	65	65	2	1	-10921639	96.000	96	39	170	2016	34.811	2.000	0.235	1.050
ID289170	289170	77	50.096	29.967	35.368	0	65	65	2	1	-10921639	146.952	141	102	226	3086	32.920	4.800	0.157	1.212
ID289164	289164	None	45.473	33.185	13.259	0	65	65	2	1	-10921639	160.238	164	62	255	3365	53.923	2.000	0.096	0.523
ID289165	289165	76	51.979	29.676	15.495	0	65	65	2	1	-10921639	193.190	192	90	255	4057	46.668	2.000	0.087	0.659
ID289166	289166	78	66.613	23.343	17.186	0	65	65	2	1	-10921639	159.905	158	68	255	3358	55.404	2.000	0.153	0.768
ID289167	289167	None	46.660	41.158	20.825	0	65	65	2	1	-10921639	135.905	136	56	238	2854	47.270	2.000	0.058	0.314
ID289160	289160	None	47.973	47.000	0.000	0	65	65	2	1	-10921639	135.048	124	56	198	2836	44.504	4.800	0.211	1.059
ID289161	289161	81	53.669	38.784	7.192	0	65	65	2	1	-10921639	105.667	107	17	170	2219	38.558	2.000	0.200	0.915
ID289162	289162	79	43.361	53.000	9.000	0	65	65	2	1	-10921639	133.952	141	90	175	2813	27.263	2.000	0.178	1.488
ID289163	289163	80	54.145	28.363	10.519	0	65	65	2	1	-10921639	159.190	153	96	232	3343	39.975	3.200	0.129	0.909
ID289188	289188	None	45.408	3.735	11.675	0	66	66	2	1	-10921639	107.857	102	45	215	2265	39.059	2.000	0.138	0.669
ID289189	289189	76	65.723	29.286	13.732	0	66	66	2	1	-10921639	214.476	226	119	255	4504	40.149	4.800	0.160	1.474
ID289190	289190	78	72.263	22.524	17.299	0	66	66	2	1	-10921639	176.238	170	45	255	3701	53.631	2.000	0.164	0.925
ID289191	289191	None	74.396	46.085	18.138	0	66	66	2	1	-10921639	139.000	130	62	255	2919	47.014	2.000	0.215	1.047
ID289184	289184	None	41.144	5.508	5.652	0	66	66	2	1	-10921639	95.762	102	28	158	2011	33.140	2.000	0.165	0.818
ID289185	289185	79	47.938	53.000	9.000	0	66	66	2	1	-10921639	129.333	119	79	198	2716	35.412	2.000	0.212	1.277
ID289186	289186	67	45.621	21.692	10.198	0	66	66	2	1	-10921639	132.667	136	62	198	2786	34.875	7.600	0.150	0.991
ID289187	289187	80	51.657	28.686	10.492	0	66	66	2	1	-10921639	147.333	130	45	255	3094	57.873	2.000	0.124	0.561
ID289196	289196	None	50.286	40.194	33.164	0	66	66	2	1	-10921639	114.762	113	62	255	2410	44.607	2.000	0.117	0.539
ID289197	289197	77	48.007	28.946	35.709	0	66	66	2	1	-10921639	127.000	136	62	198	2667	40.182	7.600	0.163	0.886
ID289198	289198	82	53.177	46.237	36.538	0	66	66	2	1	-10921639	114.857	119	62	198	2412	40.528	2.000	0.181	0.868
ID289192	289192	None	68.457	31.038	19.149	0	66	66	2	1	-10921639	199.905	204	130	255	4198	38.494	2.000	0.176	1.558
ID289193	289193	83	51.435	38.112	19.805	0	66	66	2	1	-10921639	129.714	130	56	226	2724	42.944	2.000	0.118	0.640
ID289194	289194	84	52.949	25.089	22.884	0	66	66	2	1	-10921639	151.857	153	79	255	3189	43.010	2.000	0.100	0.640
ID289195	289195	72	63.926	41.590	25.991	0	66	66	2	1	-10921639	150.143	141	90	255	3153	48.098	6.354	0.207	1.070
ID289199	289199	67	46.484	20.112	8.140	0	67	67	2	1	-10921639	118.667	119	34	187	2492	33.308	4.800	0.195	1.162
ID289204	289204	78	72.111	23.846	17.118	0	67	67	2	1	-10921639	166.429	153	96	255	3495	50.458	2.000	0.144	0.828
ID289205	289205	83	43.282	36.101	18.080	0	67	67	2	1	-10921639	143.762	147	62	221	3019	38.705	3.200	0.113	0.755
ID289206	289206	85	42.919	15.750	18.732	0	67	67	2	1	-10921639	131.095	113	68	215	2753	45.588	3.200	0.091	0.482
ID289207	289207	84	41.776	24.932	21.753	0	67	67	2	1	-10921639	165.048	164	79	221	3466	37.882	4.800	0.101	0.802
ID289200	289200	None	50.611	39.062	7.706	0	67	67	2	1	-10921639	141.667	141	51	221	2975	44.453	4.800	0.177	0.957
ID289201	289201	80	41.027	28.746	10.647	0	67	67	2	1	-10921639	143.476	147	68	221	3013	45.112	2.000	0.058	0.350
ID289202	289202	None	56.453	48.952	12.047	0	67	67	2	1	-10921639	110.048	102	39	255	2311	44.684	2.000	0.132	0.573
ID289203	289203	76	62.804	29.653	15.547	0	67	67	2	1	-10921639	217.810	221	130	255	4574	40.811	4.800	0.167	1.530
ID289212	289212	None	50.863	6.355	36.746	0	67	67	2	1	-10921639	112.952	107	22	164	2372	33.427	2.000	0.220	1.221
ID289213	289213	None	46.566	19.318	38.599	0	67	67	2	1	-10921639	122.476	119	68	192	2572	37.628	2.000	0.138	0.791
ID289214	289214	None	48.317	51.000	41.000	0	67	67	2	1	-10921639	100.000	96	28	164	2100	44.894	3.200	0.161	0.618
ID289208	289208	72	46.838	41.853	25.686	0	67	67	2	1	-10921639	115.714	113	62	243	2430	46.019	2.000	0.134	0.593
ID289209	289209	None	48.725	23.389	27.225	0	67	67	2	1	-10921639	139.714	141	68	198	2934	39.451	2.000	0.123	0.775
ID289210	289210	77	51.606	27.980	34.957	0	67	67	2	1	-10921639	162.286	164	113	209	3408	28.773	7.600	0.187	1.774
ID289211	289211	82	40.164	46.229	36.374	0	67	67	2	1	-10921639	105.905	107	39	164	2224	31.270	7.600	0.169	0.978
ID289220	289220	83	43.522	36.858	19.024	0	68	68	2	1	-10921639	134.000	124	73	238	2814	41.644	2.000	0.079	0.474
ID289221	289221	84	65.729	23.791	20.763	0	68	68	2	1	-10921639	162.667	147	96	255	3416	50.731	2.000	0.128	0.728
ID289222	289222	72	60.940	41.559	25.148	0	68	68	2	1	-10921639	144.143	141	34	243	3027	51.178	2.000	0.162	0.785
ID289223	289223	77	41.851	27.097	32.839	0	68	68	2	1	-10921639	121.143	124	51	204	2544	41.276	7.600	0.114	0.602
ID289216	289216	80	58.525	29.065	9.989	0	68	68	2	1	-10921639	145.714	141	68	238	3060	44.168	2.000	0.139	0.807
ID289217	289217	86	44.099	3.254	15.723	0	68	68	2	1	-10921639	106.238	102	62	175	2231	25.663	4.800	0.239	1.598
ID289218	289218	76	72.567	29.947	16.653	0	68	68	2	1	-10921639	207.000	221	124	255	4347	46.365	2.000	0.162	1.245
ID289219	289219	85	42.609	15.727	19.203	0	68	68	2	1	-10921639	121.667	124	45	187	2555	37.618	2.000	0.107	0.623
ID289215	289215	67	64.980	18.588	7.384	0	68	68	2	1	-10921639	126.333	119	68	226	2653	46.580	2.000	0.189	0.864
ID289224	289224	None	85.362	0.000	41.000	0	68	68	2	1	-10921639	142.571	141	95	226	2994	45.154	2.000	0.362	1.679
ID289228	289228	80	42.666	28.802	10.189	0	69	69	2	1	-10921639	164.333	147	102	238	3451	41.112	2.000	0.089	0.656
ID289229	289229	86	44.174	3.326	14.068	0	69	69	2	1	-10921639	104.714	102	22	164	2199	37.413	3.200	0.186	0.877
ID289230	289230	76	75.456	29.369	15.026	0	69	69	2	1	-10921639	197.476	209	85	255	4147	51.055	4.800	0.196	1.268
ID289231	289231	78	63.276	22.551	17.002	0	69	69	2	1	-10921639	164.524	158	107	255	3455	40.925	3.200	0.167	1.153
ID289225	289225	None	41.779	46.680	1.082	0	69	69	2	1	-10921639	126.238	113	73	215	2651	42.121	6.322	0.141	0.742
ID289226	289226	None	45.066	39.467	7.336	0	69	69	2	1	-10921639	146.429	141	85	209	3075	35.387	2.000	0.151	1.083
ID289227	289227	67	65.006	19.816	7.587	0	69	69	2	1	-10921639	129.762	124	68	232	2725	47.753	2.000	0.177	0.817
ID289236	289236	None	46.671	15.152	26.555	0	69	69	2	1	-10921639	137.571	136	56	215	2889	40.292	2.000	0.123	0.750
ID289237	289237	77	44.383	26.982	35.077	0	69	69	2	1	-10921639	164.000	170	107	209	3444	29.648	6.261	0.176	1.656
ID289238	289238	87	46.365	29.933	35.576	0	69	69	2	1	-10921639	151.095	136	90	249	3173	43.703	7.600	0.103	0.647
ID289239	289239	None	46.253	46.148	36.847	0	69	69	2	1	-10921639	136.714	130	68	198	2871	33.426	4.800	0.184	1.270
ID289232	289232	85	47.909	16.259	18.613	0	69	69	2	1	-10921639	156.190	158	90	198	3280	32.468	4.800	0.153	1.276
ID289233	289233	88	55.465	45.418	18.416	0	69	69	2	1	-10921639	136.238	147	11	215	2861	55.918	7.600	0.164	0.686
ID289234	289234	72	46.425	41.721	25.151	0	69	69	2	1	-10921639	141.667	136	73	255	2975	38.239	6.477	0.092	0.622
ID289235	289235	None	46.357	0.000	26.000	0	69	69	2	1	-10921639	122.095	124	56	181	2564	36.803	6.029	0.201	1.111
ID289240	289240	None	43.974	6.989	37.898	0	69	69	2	1	-10921639	99.810	102	39	170	2096	31.295	2.000	0.165	0.902
ID289252	289252	None	40.654	4.066	31.706	0	70	70	2	1	-10921639	95.238	90	34	175	2000	38.868	2.000	0.131	0.567
ID289253	289253	None	53.918	35.963	31.630	0	70	70	2	1	-10921639	131.524	124	68	192	2762	40.931	2.000	0.177	0.967
ID289254	289254	87	52.735	29.011	35.255	0	70	70	2	1	-10921639	142.333	136	73	215	2989	42.280	2.000	0.125	0.750
ID289248	289248	88	63.901	45.012	18.444	0	70	70	2	1	-10921639	143.524	141	68	249	3014	53.120	2.000	0.159	0.743
ID289249	289249	89	40.480	41.003	20.667	0	70	70	2	1	-10921639	132.762	136	68	215	2788	38.216	2.000	0.113	0.708
ID289250	289250	None	44.275	30.852	22.101	0	70	70	2	1	-10921639	142.429	141	79	204	2991	34.793	2.000	0.126	0.916
ID289251	289251	72	40.382	41.518	25.926	0	70	70	2	1	-10921639	116.143	113	62	175	2439	33.512	2.000	0.123	0.756
ID289244	289244	None	43.013	15.927	14.911	0	70	70	2	1	-10921639	112.667	119	56	164	2366	32.577	2.000	0.143	0.867
ID289245	289245	76	53.137	29.905	14.892	0	70	70	2	1	-10921639	195.905	198	119	255	4114	36.878	6.252	0.139	1.300
ID289246	289246	86	43.878	2.975	15.725	0	70	70	2	1	-10921639	129.762	130	79	175	2725	27.293	4.800	0.189	1.513
ID289247	289247	78	67.717	22.739	17.401	0	70	70	2	1	-10921639	166.143	164	85	255	3489	54.363	7.600	0.158	0.836
ID289241	289241	67	56.912	16.966	7.092	0	70	70	2	1	-10921639	151.667	147	90	238	3185	37.346	2.000	0.185	1.266
ID289242	289242	None	40.372	38.019	10.227	0	70	70	2	1	-10921639	126.190	124	56	221	2650	38.894	2.000	0.089	0.528
ID289243	289243	None	43.693	12.886	10.639	0	70	70	2	1	-10921639	111.238	107	56	170	2336	34.852	7.600	0.139	0.779
ID289284	289284	76	69.839	29.974	13.581	0	71	71	2	1	-10921639	207.619	209	113	255	4360	38.536	4.800	0.175	1.603
ID289285	289285	78	86.507	21.721	16.013	0	71	71	2	1	-10921639	164.190	147	90	255	3448	56.801	2.000	0.185	0.903
ID289286	289286	88	58.814	45.052	19.166	0	71	71	2	1	-10921639	152.714	141	90	243	3207	46.879	2.000	0.126	0.727
ID289287	289287	None	49.112	12.564	20.466	0	71	71	2	1	-10921639	144.286	147	62	209	3030	43.962	2.000	0.134	0.775
ID289282	289282	90	52.504	6.000	0.000	0	71	71	2	1	-10921639	72.190	73	10	158	1516	41.523	2.000	0.317	0.836
ID289283	289283	None	41.295	36.158	2.948	0	71	71	2	1	-10921639	137.286	130	96	187	2883	24.017	4.800	0.138	1.383
ID289292	289292	72	45.432	41.957	25.654	0	71	71	2	1	-10921639	128.905	136	68	209	2707	38.425	2.000	0.119	0.712
ID289293	289293	None	44.562	23.774	36.172	0	71	71	2	1	-10921639	139.667	141	85	192	2933	31.337	3.200	0.121	0.962
ID289294	289294	87	55.932	29.670	35.599	0	71	71	2	1	-10921639	147.524	141	90	255	3098	42.311	2.000	0.144	0.877
ID289288	289288	89	56.808	40.508	20.208	0	71	71	2	1	-10921639	161.381	158	90	232	3389	40.739	2.000	0.158	1.081
ID289289	289289	None	63.873	23.049	20.779	0	71	71	2	1	-10921639	161.333	170	96	255	3388	46.842	2.000	0.170	0.999
ID289290	289290	None	48.076	16.695	22.668	0	71	71	2	1	-10921639	125.381	119	45	232	2633	49.118	2.000	0.100	0.464
ID289291	289291	None	45.235	6.191	25.685	0	71	71	2	1	-10921639	138.048	141	96	187	2899	27.485	7.600	0.156	1.355
ID289280	289280	87	48.579	27.210	34.758	0	72	72	2	1	-10921639	168.857	175	119	209	3546	26.223	4.800	0.174	1.905
ID289281	289281	None	47.629	13.000	41.000	0	72	72	2	1	-10921639	111.381	96	73	181	2339	34.378	7.600	0.168	0.934
ID289269	289269	90	45.953	6.000	0.000	0	72	72	2	1	-10921639	83.429	79	26	164	1752	35.469	2.000	0.197	0.774
ID289270	289270	67	45.171	18.318	8.238	0	72	72	2	1	-10921639	118.095	113	45	198	2480	41.891	2.000	0.108	0.552
ID289271	289271	None	50.672	53.000	8.000	0	72	72	2	1	-10921639	135.857	130	68	209	2853	32.192	7.600	0.193	1.365
ID289276	289276	None	42.952	33.789	19.290	0	72	72	2	1	-10921639	149.714	158	62	255	3144	42.966	2.000	0.080	0.519
ID289277	289277	88	75.033	45.316	18.649	0	72	72	2	1	-10921639	157.857	153	62	249	3315	53.408	2.000	0.203	0.999
ID289278	289278	None	46.831	53.000	22.000	0	72	72	2	1	-10921639	121.667	119	62	221	2555	37.808	7.600	0.142	0.798
ID289279	289279	72	63.212	42.139	25.036	0	72	72	2	1	-10921639	160.952	147	90	255	3380	42.673	4.800	0.195	1.231
ID289272	289272	76	56.675	30.520	15.353	0	72	72	2	1	-10921639	176.952	175	90	255	3716	47.714	2.000	0.113	0.754
ID289273	289273	None	46.553	3.758	16.747	0	72	72	2	1	-10921639	124.857	124	73	175	2622	26.062	4.800	0.187	1.507
ID289274	289274	78	59.878	21.094	16.763	0	72	72	2	1	-10921639	150.714	153	73	238	3165	45.042	2.000	0.135	0.795
ID289275	289275	91	51.233	24.996	17.650	0	72	72	2	1	-10921639	164.476	164	79	255	3454	41.612	2.000	0.089	0.647
ID289316	289316	72	41.522	41.594	26.513	0	73	73	2	1	-10921639	141.619	141	73	204	2974	37.595	2.000	0.119	0.802
ID289317	289317	87	54.727	29.183	35.186	0	73	73	2	1	-10921639	154.048	158	96	209	3235	40.462	6.039	0.154	1.016
ID289312	289312	91	60.695	23.331	17.128	0	73	73	2	1	-10921639	175.333	175	113	238	3682	40.174	4.800	0.189	1.385
ID289313	289313	92	46.844	9.523	18.276	0	73	73	2	1	-10921639	150.286	141	102	215	3156	31.773	7.600	0.147	1.210
ID289314	289314	None	52.185	39.110	20.113	0	73	73	2	1	-10921639	135.667	130	68	238	2849	43.054	2.000	0.087	0.502
ID289315	289315	None	49.897	7.018	24.397	0	73	73	2	1	-10921639	137.524	141	62	204	2888	37.328	7.600	0.161	1.024
ID289308	289308	None	49.503	9.192	9.255	0	73	73	2	1	-10921639	116.524	119	39	204	2447	43.149	2.000	0.120	0.580
ID289309	289309	93	52.591	24.898	8.942	0	73	73	2	1	-10921639	136.333	130	68	255	2863	44.841	2.000	0.090	0.503
ID289310	289310	None	45.987	44.611	9.078	0	73	73	2	1	-10921639	123.810	130	62	187	2600	34.307	3.200	0.169	1.042
ID289311	289311	76	50.021	29.904	16.273	0	73	73	2	1	-10921639	168.571	181	90	249	3540	42.647	7.600	0.150	1.030
ID289306	289306	None	47.027	46.855	0.648	0	73	73	2	1	-10921639	127.524	124	73	181	2678	34.323	4.800	0.205	1.266
ID289307	289307	67	61.273	17.000	6.000	0	73	73	2	1	-10921639	136.476	113	62	209	2866	44.578	2.000	0.199	1.016
ID289255	289255	67	70.669	17.021	5.702	0	74	74	2	1	-10921639	135.000	136	56	238	2835	45.133	2.000	0.214	1.054
ID289260	289260	88	73.629	45.793	18.385	0	74	74	2	1	-10921639	145.619	141	51	255	3058	57.843	2.000	0.178	0.762
ID289261	289261	92	61.832	9.252	18.726	0	74	74	2	1	-10921639	116.048	113	51	221	2437	53.045	2.000	0.174	0.650
ID289262	289262	None	49.267	36.632	22.186	0	74	74	2	1	-10921639	139.714	130	68	226	2934	39.602	7.600	0.122	0.765
ID289263	289263	None	52.290	28.750	23.907	0	74	74	2	1	-10921639	133.762	130	73	238	2809	44.153	7.600	0.131	0.702
ID289256	289256	93	50.178	23.363	9.293	0	74	74	2	1	-10921639	152.000	136	96	221	3192	36.390	4.800	0.164	1.180
ID289257	289257	103	54.559	50.278	9.703	0	74	74	2	1	-10921639	141.333	130	73	221	2968	39.386	2.000	0.147	0.922
ID289258	289258	None	45.074	33.767	12.811	0	74	74	2	1	-10921639	146.714	153	79	215	3081	37.101	2.000	0.134	0.937
ID289259	289259	91	43.483	20.985	15.633	0	74	74	2	1	-10921639	154.857	141	102	221	3252	34.725	3.200	0.094	0.764
ID289268	289268	87	60.509	26.986	34.209	0	74	74	2	1	-10921639	139.190	130	51	221	2923	49.136	2.000	0.146	0.722
ID289264	289264	72	44.694	42.610	25.667	0	74	74	2	1	-10921639	114.381	102	68	192	2402	33.353	6.404	0.184	1.068
ID289265	289265	None	43.163	17.797	26.845	0	74	74	2	1	-10921639	141.095	141	79	221	2963	40.906	2.000	0.071	0.459
ID289266	289266	None	44.785	5.889	28.315	0	74	74	2	1	-10921639	125.381	124	56	221	2633	43.579	2.000	0.102	0.531
ID289267	289267	101	50.842	22.141	29.182	0	74	74	2	1	-10921639	135.143	136	51	226	2838	39.214	2.000	0.171	1.009
ID289318	289318	None	55.573	25.000	0.000	0	75	75	2	1	-10921639	83.190	79	21	187	1747	43.894	2.000	0.253	0.766
ID289319	289319	67	60.824	16.831	4.579	0	75	75	2	1	-10921639	115.667	102	56	215	2429	42.177	2.000	0.197	0.901
ID289324	289324	91	57.524	22.176	15.722	0	75	75	2	1	-10921639	155.952	153	45	255	3275	53.177	2.000	0.130	0.673
ID289325	289325	88	57.865	45.916	18.065	0	75	75	2	1	-10921639	144.857	153	90	255	3042	40.032	7.600	0.138	0.875
ID289326	289326	92	47.189	9.981	19.035	0	75	75	2	1	-10921639	124.000	124	51	221	2604	42.263	2.000	0.125	0.654
ID289327	289327	97	43.292	15.018	19.098	0	75	75	2	1	-10921639	172.429	175	102	226	3621	32.267	6.253	0.141	1.323
ID289320	289320	None	46.959	40.033	7.072	0	75	75	2	1	-10921639	119.381	124	62	192	2507	40.522	2.000	0.141	0.729
ID289321	289321	103	46.434	50.802	9.547	0	75	75	2	1	-10921639	135.143	130	68	243	2838	41.793	3.200	0.110	0.639
ID289322	289322	93	47.201	22.204	10.897	0	75	75	2	1	-10921639	154.476	153	90	249	3244	44.956	2.000	0.105	0.655
ID289323	289323	None	68.861	29.214	14.099	0	75	75	2	1	-10921639	195.381	181	113	255	4103	42.968	2.000	0.164	1.281
ID289332	289332	None	43.136	0.000	25.000	0	75	75	2	1	-10921639	105.952	113	34	181	2225	37.827	7.600	0.162	0.783
ID289333	289333	72	47.172	41.405	25.494	0	75	75	2	1	-10921639	136.952	141	85	209	2876	35.920	2.000	0.144	0.963
ID289334	289334	101	51.311	21.211	27.563	0	75	75	2	1	-10921639	158.619	153	85	255	3331	42.622	4.800	0.169	1.079
ID289335	289335	87	55.611	26.450	35.889	0	75	75	2	1	-10921639	162.143	164	107	238	3405	31.679	4.800	0.163	1.432
ID289328	289328	None	62.828	32.424	18.581	0	75	75	2	1	-10921639	158.857	158	56	255	3336	51.146	7.600	0.152	0.822
ID289329	289329	None	63.191	22.467	20.396	0	75	75	2	1	-10921639	154.857	164	56	255	3252	59.713	2.000	0.132	0.605
ID289330	289330	None	64.966	38.853	19.856	0	75	75	2	1	-10921639	152.381	124	79	255	3200	52.292	2.000	0.149	0.755
ID289331	289331	None	56.784	15.715	21.780	0	75	75	2	1	-10921639	161.333	153	96	249	3388	42.137	6.430	0.147	0.982
ID289336	289336	None	51.136	13.000	41.000	0	75	75	2	1	-10921639	142.524	136	95	204	2993	36.188	2.000	0.167	1.127
ID289344	289344	101	42.729	21.807	27.971	0	76	76	2	1	-10921639	140.000	141	96	226	2940	32.206	2.000	0.122	0.948
ID289345	289345	87	45.680	24.852	35.585	0	76	76	2	1	-10921639	118.714	119	51	204	2493	39.458	3.200	0.120	0.644
ID289346	289346	100	53.476	30.165	36.033	0	76	76	2	1	-10921639	129.762	130	56	226	2725	36.584	2.000	0.150	0.924
ID289340	289340	97	58.411	15.290	19.508	0	76	76	2	1	-10921639	182.571	175	124	255	3834	39.842	7.600	0.178	1.388
ID289341	289341	99	44.766	41.583	21.381	0	76	76	2	1	-10921639	131.857	136	56	198	2769	42.152	2.000	0.083	0.478
ID289342	289342	None	42.375	30.802	23.613	0	76	76	2	1	-10921639	158.905	153	73	255	3337	39.602	6.375	0.092	0.676
ID289343	289343	72	46.737	42.012	26.017	0	76	76	2	1	-10921639	135.571	130	79	238	2847	39.075	2.000	0.101	0.635
ID289337	289337	67	41.073	16.790	6.729	0	76	76	2	1	-10921639	97.952	96	51	181	2057	37.150	2.000	0.099	0.475
ID289338	289338	103	52.373	53.000	9.000	0	76	76	2	1	-10921639	153.000	153	90	209	3213	27.686	4.800	0.181	1.696
ID289339	289339	91	56.833	22.950	17.055	0	76	76	2	1	-10921639	165.000	147	107	249	3465	40.262	4.800	0.142	1.019
ID289300	289300	96	59.294	30.103	17.178	0	77	77	2	1	-10921639	161.857	164	90	255	3399	50.656	2.000	0.117	0.669
ID289301	289301	97	51.381	13.876	20.178	0	77	77	2	1	-10921639	177.143	175	107	255	3720	39.230	6.286	0.139	1.101
ID289302	289302	98	81.742	24.737	20.626	0	77	77	2	1	-10921639	192.667	204	79	255	4046	55.059	3.200	0.207	1.200
ID289303	289303	99	53.403	42.795	20.895	0	77	77	2	1	-10921639	143.952	141	68	238	3023	49.254	2.000	0.155	0.786
ID289296	289296	None	48.240	29.013	10.104	0	77	77	2	1	-10921639	156.143	158	90	226	3279	39.449	2.000	0.107	0.767
ID289297	289297	None	41.115	43.777	10.773	0	77	77	2	1	-10921639	91.143	85	39	175	1914	36.259	2.000	0.168	0.722
ID289298	289298	None	54.769	16.284	13.187	0	77	77	2	1	-10921639	115.429	107	39	209	2424	45.684	2.000	0.191	0.810
ID289299	289299	None	41.430	12.267	16.445	0	77	77	2	1	-10921639	117.810	107	45	209	2474	45.711	2.000	0.111	0.517
ID289295	289295	None	72.639	25.588	10.104	0	77	77	2	1	-10921639	177.762	175	85	255	3733	47.289	2.000	0.199	1.249
ID289304	289304	101	51.085	20.751	28.409	0	77	77	2	1	-10921639	162.048	164	107	226	3403	31.910	4.800	0.177	1.529
ID289305	289305	100	40.665	29.870	35.399	0	77	77	2	1	-10921639	133.476	130	73	226	2803	36.719	7.600	0.109	0.717
ID289348	289348	None	43.115	49.899	10.082	0	78	78	2	1	-10921639	99.143	85	56	238	2082	39.970	6.384	0.128	0.562
ID289349	289349	96	53.373	28.875	15.221	0	78	78	2	1	-10921639	172.619	164	85	255	3625	45.642	7.600	0.118	0.797
ID289350	289350	None	43.079	43.885	18.361	0	78	78	2	1	-10921639	135.143	141	56	192	2838	39.685	2.000	0.132	0.793
ID289351	289351	98	56.231	23.093	19.340	0	78	78	2	1	-10921639	159.524	158	62	255	3350	47.664	2.000	0.123	0.732
ID289347	289347	None	42.983	6.013	6.272	0	78	78	2	1	-10921639	87.143	85	39	215	1830	39.937	2.000	0.142	0.543
ID289356	289356	None	45.140	46.109	31.140	0	78	78	2	1	-10921639	116.762	107	73	187	2452	29.579	3.200	0.143	0.986
ID289357	289357	100	48.405	29.538	34.998	0	78	78	2	1	-10921639	145.048	147	68	215	3046	38.055	4.800	0.156	1.030
ID289358	289358	102	43.609	13.000	41.000	0	78	78	2	1	-10921639	81.762	68	48	170	1717	33.020	2.000	0.191	0.794
ID289352	289352	97	56.463	14.349	20.257	0	78	78	2	1	-10921639	156.952	170	85	249	3296	40.338	5.974	0.139	0.949
ID289353	289353	None	47.491	33.364	19.898	0	78	78	2	1	-10921639	157.857	158	90	209	3315	33.477	7.600	0.127	1.061
ID289354	289354	99	42.016	41.703	21.100	0	78	78	2	1	-10921639	151.857	153	62	249	3189	37.274	2.000	0.090	0.674
ID289355	289355	None	50.158	23.027	24.271	0	78	78	2	1	-10921639	161.286	164	90	255	3387	42.962	2.000	0.088	0.606
ID289364	289364	None	56.634	21.623	29.141	0	79	79	2	1	-10921639	130.762	130	68	209	2746	38.750	2.000	0.178	1.019
ID289365	289365	None	40.890	6.230	36.483	0	79	79	2	1	-10921639	82.524	79	28	158	1733	35.760	7.600	0.184	0.718
ID289366	289366	100	83.986	29.352	36.083	0	79	79	2	1	-10921639	173.571	164	113	255	3645	48.585	3.200	0.222	1.297
ID289367	289367	102	43.021	13.000	41.000	0	79	79	2	1	-10921639	86.095	102	22	153	1808	38.732	2.000	0.184	0.689
ID289360	289360	104	52.907	12.390	16.492	0	79	79	2	1	-10921639	162.714	170	68	255	3417	50.742	7.600	0.147	0.821
ID289361	289361	97	77.589	16.043	18.897	0	79	79	2	1	-10921639	169.476	164	68	255	3559	57.733	2.000	0.174	0.869
ID289362	289362	98	47.082	23.501	20.584	0	79	79	2	1	-10921639	159.381	147	73	232	3347	40.841	2.000	0.121	0.842
ID289363	289363	105	49.598	41.830	26.066	0	79	79	2	1	-10921639	124.381	119	39	221	2612	41.626	2.000	0.130	0.690
ID289359	289359	106	63.647	22.969	10.383	0	79	79	2	1	-10921639	176.095	175	62	255	3698	54.645	4.800	0.180	0.983
ID289380	289380	None	43.998	31.041	30.138	0	80	80	2	1	-10921639	117.238	113	62	181	2462	33.898	2.000	0.132	0.804
ID289381	289381	None	46.701	2.829	31.545	0	80	80	2	1	-10921639	95.571	85	17	170	2007	40.385	2.000	0.195	0.772
ID289382	289382	None	41.575	23.691	36.903	0	80	80	2	1	-10921639	123.810	119	73	192	2600	34.055	6.014	0.121	0.787
ID289376	289376	111	62.689	45.782	17.733	0	80	80	2	1	-10921639	122.333	119	73	255	2569	44.600	2.000	0.181	0.839
ID289377	289377	98	58.238	24.498	18.816	0	80	80	2	1	-10921639	184.238	175	102	255	3869	41.305	7.600	0.144	1.121
ID289378	289378	112	41.321	29.260	22.406	0	80	80	2	1	-10921639	163.476	164	90	243	3433	44.048	2.000	0.081	0.559
ID289379	289379	105	69.831	42.146	25.964	0	80	80	2	1	-10921639	131.524	119	73	232	2762	50.405	2.000	0.168	0.750
ID289372	289372	None	41.412	45.083	10.808	0	80	80	2	1	-10921639	99.952	90	56	175	2099	34.954	2.000	0.131	0.661
ID289373	289373	113	42.137	20.819	15.871	0	80	80	2	1	-10921639	156.905	158	107	238	3295	36.908	7.600	0.061	0.492
ID289374	289374	None	43.567	29.209	16.005	0	80	80	2	1	-10921639	178.667	170	119	255	3752	45.111	7.600	0.083	0.607
ID289375	289375	104	42.898	13.040	17.187	0	80	80	2	1	-10921639	154.238	158	96	209	3239	34.010	6.153	0.126	1.017
ID289368	289368	None	51.339	5.663	6.362	0	80	80	2	1	-10921639	105.095	107	22	198	2207	46.600	2.000	0.153	0.598
ID289369	289369	114	44.097	29.137	10.310	0	80	80	2	1	-10921639	161.095	158	90	232	3383	39.164	2.000	0.100	0.746
ID289370	289370	None	42.657	49.802	9.541	0	80	80	2	1	-10921639	121.905	119	45	187	2560	35.260	2.000	0.126	0.773
ID289371	289371	106	57.676	22.857	10.741	0	80	80	2	1	-10921639	167.476	181	107	232	3517	36.716	2.000	0.151	1.198
ID289383	289383	None	43.424	17.015	7.279	0	81	81	2	1	-10921639	128.429	130	45	204	2697	38.807	2.000	0.128	0.751
ID289388	289388	None	43.408	2.836	14.906	0	81	81	2	1	-10921639	87.429	85	39	181	1836	32.922	2.000	0.169	0.769
ID289389	289389	113	41.459	21.395	16.073	0	81	81	2	1	-10921639	189.190	187	96	255	3973	42.962	2.000	0.092	0.740
ID289390	289390	110	59.194	31.419	18.434	0	81	81	2	1	-10921639	184.905	187	119	255	3883	40.201	2.000	0.111	0.918
ID289391	289391	None	50.591	37.863	18.247	0	81	81	2	1	-10921639	130.857	130	56	238	2748	45.495	7.600	0.144	0.724
ID289384	289384	None	40.120	18.876	7.926	0	81	81	2	1	-10921639	137.524	136	90	204	2888	30.518	4.800	0.175	1.345
ID289385	289385	None	45.115	53.000	8.000	0	81	81	2	1	-10921639	145.762	141	95	226	3061	37.156	7.600	0.164	1.107
ID289386	289386	114	41.341	28.172	9.599	0	81	81	2	1	-10921639	149.381	147	68	249	3137	42.393	2.000	0.094	0.604
ID289387	289387	106	65.296	23.154	11.866	0	81	81	2	1	-10921639	183.286	181	79	255	3849	50.140	2.000	0.137	0.879
ID289396	289396	109	43.308	19.796	28.827	0	81	81	2	1	-10921639	126.190	124	62	198	2650	30.820	2.000	0.151	1.073
ID289397	289397	100	56.916	29.157	35.336	0	81	81	2	1	-10921639	152.333	147	90	221	3199	36.956	7.600	0.204	1.399
ID289392	289392	111	40.762	44.391	20.333	0	81	81	2	1	-10921639	134.619	141	79	198	2827	34.103	7.600	0.109	0.776
ID289393	289393	148	51.912	24.471	22.209	0	81	81	2	1	-10921639	169.000	170	85	238	3549	41.823	2.000	0.137	0.971
ID289394	289394	112	42.884	31.831	23.024	0	81	81	2	1	-10921639	135.190	136	62	215	2839	41.614	2.000	0.086	0.513
ID289395	289395	149	42.337	0.000	25.000	0	81	81	2	1	-10921639	99.048	100	28	175	2080	35.548	7.600	0.154	0.744
ID289412	289412	100	46.568	26.918	33.402	0	82	82	2	1	-10921639	159.190	170	96	255	3343	37.449	7.600	0.128	0.963
ID289413	289413	107	45.396	14.000	41.000	0	82	82	2	1	-10921639	87.810	90	28	141	1844	36.200	2.000	0.207	0.832
ID289408	289408	149	54.411	0.000	26.000	0	82	82	2	1	-10921639	125.238	124	62	198	2630	35.534	4.800	0.242	1.373
ID289409	289409	None	44.853	16.231	25.765	0	82	82	2	1	-10921639	131.143	141	28	187	2754	41.022	2.000	0.126	0.718
ID289410	289410	109	47.813	20.802	27.495	0	82	82	2	1	-10921639	139.238	136	68	232	2924	41.213	2.000	0.097	0.596
ID289411	289411	None	41.330	36.448	32.405	0	82	82	2	1	-10921639	105.095	107	39	158	2207	33.147	2.000	0.180	0.968
ID289398	289398	None	47.436	25.000	0.000	0	82	82	2	1	-10921639	95.857	95	56	175	2013	34.301	2.000	0.246	1.103
ID289399	289399	108	62.045	47.000	0.000	0	82	82	2	1	-10921639	125.619	113	39	192	2638	46.769	2.000	0.267	1.130
ID289404	289404	110	42.279	30.687	19.917	0	82	82	2	1	-10921639	179.190	187	90	255	3763	42.927	7.600	0.101	0.763
ID289405	289405	111	59.186	43.556	20.073	0	82	82	2	1	-10921639	133.810	130	68	221	2810	43.441	7.600	0.173	0.909
ID289406	289406	None	45.131	12.704	21.115	0	82	82	2	1	-10921639	150.810	153	79	238	3167	36.736	2.000	0.090	0.680
ID289407	289407	148	64.577	24.419	21.157	0	82	82	2	1	-10921639	198.619	192	79	255	4171	43.869	2.000	0.163	1.266
ID289400	289400	None	47.026	13.723	2.315	0	82	82	2	1	-10921639	113.619	107	51	187	2386	37.088	7.600	0.143	0.769
ID289401	289401	114	40.216	28.882	10.333	0	82	82	2	1	-10921639	132.952	124	56	238	2792	46.495	2.000	0.080	0.422
ID289402	289402	106	42.583	24.445	11.484	0	82	82	2	1	-10921639	143.429	147	73	232	3012	48.584	2.000	0.077	0.424
ID289403	289403	104	57.370	14.619	16.110	0	82	82	2	1	-10921639	188.333	198	124	255	3955	37.510	6.315	0.150	1.310
ID289428	289428	108	48.918	47.208	0.553	0	83	83	2	1	-10921639	108.667	102	39	215	2282	46.461	2.000	0.188	0.741
ID289429	289429	None	59.655	53.000	5.000	0	83	83	2	1	-10921639	92.143	79	34	198	1935	52.287	2.000	0.157	0.478
ID289430	289430	115	40.338	17.729	6.482	0	83	83	2	1	-10921639	127.952	136	73	175	2687	25.378	4.800	0.180	1.540
ID289431	289431	116	54.374	50.954	9.854	0	83	83	2	1	-10921639	108.429	96	62	255	2277	43.282	2.000	0.124	0.554
ID289436	289436	111	67.751	43.914	21.137	0	83	83	2	1	-10921639	137.190	136	73	255	2881	47.704	7.600	0.164	0.809
ID289437	289437	109	61.668	20.125	26.978	0	83	83	2	1	-10921639	147.381	153	68	238	3095	46.186	7.600	0.149	0.828
ID289438	289438	100	57.806	26.058	34.059	0	83	83	2	1	-10921639	165.000	170	68	226	3465	42.468	4.800	0.185	1.214
ID289439	289439	107	42.012	13.000	41.000	0	83	83	2	1	-10921639	99.714	96	56	187	2094	29.198	6.299	0.214	1.203
ID289432	289432	117	45.488	12.705	11.936	0	83	83	2	1	-10921639	129.476	124	85	215	2719	38.487	6.345	0.121	0.728
ID289433	289433	118	43.966	29.249	15.983	0	83	83	2	1	-10921639	203.905	209	147	255	4282	41.420	7.600	0.094	0.849
ID289434	289434	104	54.361	15.507	18.139	0	83	83	2	1	-10921639	154.810	153	96	238	3251	40.821	2.000	0.127	0.853
ID289435	289435	110	53.528	31.906	20.058	0	83	83	2	1	-10921639	204.524	198	136	255	4295	35.590	7.600	0.117	1.208
ID289414	289414	115	60.570	18.016	7.113	0	84	84	2	1	-10921639	142.810	147	73	221	2999	43.226	2.000	0.175	0.986
ID289415	289415	116	50.673	50.392	10.032	0	84	84	2	1	-10921639	125.476	124	56	215	2635	41.453	2.000	0.154	0.809
ID289420	289420	None	53.867	25.229	17.994	0	84	84	2	1	-10921639	184.000	181	102	255	3864	45.068	2.000	0.107	0.789
ID289421	289421	110	49.499	30.388	18.133	0	84	84	2	1	-10921639	191.524	198	130	255	4022	45.275	2.000	0.085	0.665
ID289422	289422	120	60.781	39.933	21.130	0	84	84	2	1	-10921639	162.381	153	79	249	3410	48.980	7.600	0.118	0.699
ID289423	289423	None	43.111	53.000	22.000	0	84	84	2	1	-10921639	108.333	111	68	181	2275	30.482	2.000	0.155	0.955
ID289416	289416	117	77.848	11.920	11.292	0	84	84	2	1	-10921639	167.000	170	90	255	3507	51.398	3.200	0.209	1.124
ID289417	289417	None	42.003	39.634	12.982	0	84	84	2	1	-10921639	116.857	113	45	198	2454	35.875	2.000	0.131	0.752
ID289418	289418	118	45.046	27.175	14.486	0	84	84	2	1	-10921639	169.190	170	85	255	3553	49.108	7.600	0.073	0.468
ID289419	289419	104	46.914	16.711	18.277	0	84	84	2	1	-10921639	171.810	170	124	221	3608	29.212	4.800	0.174	1.744
ID289424	289424	109	47.300	20.657	28.629	0	84	84	2	1	-10921639	132.143	136	56	215	2775	45.607	2.000	0.117	0.606
ID289425	289425	None	59.688	47.155	31.057	0	84	84	2	1	-10921639	119.095	119	56	181	2501	36.226	2.000	0.271	1.400
ID289426	289426	100	50.498	27.637	34.315	0	84	84	2	1	-10921639	141.095	130	68	238	2963	45.264	2.000	0.119	0.665
ID289427	289427	119	52.603	18.461	36.671	0	84	84	2	1	-10921639	143.762	147	62	226	3019	37.364	2.000	0.148	0.991
ID289460	289460	116	56.415	51.291	9.947	0	85	85	2	1	-10921639	129.429	113	62	255	2718	49.212	2.000	0.144	0.664
ID289461	289461	117	54.548	12.362	10.737	0	85	85	2	1	-10921639	164.000	147	102	226	3444	35.769	6.345	0.157	1.242
ID289462	289462	110	54.003	29.914	17.857	0	85	85	2	1	-10921639	185.238	181	124	255	3890	38.106	2.000	0.103	0.912
ID289463	289463	121	42.102	45.918	18.827	0	85	85	2	1	-10921639	142.476	141	90	215	2992	35.413	7.600	0.119	0.853
ID289456	289456	108	55.439	47.000	0.000	0	85	85	2	1	-10921639	143.429	136	100	204	3012	37.012	3.200	0.237	1.482
ID289457	289457	None	44.595	16.033	3.862	0	85	85	2	1	-10921639	112.429	107	45	181	2361	31.522	2.000	0.160	0.984
ID289458	289458	115	41.691	17.416	7.130	0	85	85	2	1	-10921639	136.143	136	79	209	2859	35.080	2.000	0.120	0.829
ID289459	289459	None	50.281	53.000	9.000	0	85	85	2	1	-10921639	156.810	170	84	255	3293	45.402	6.376	0.211	1.205
ID289468	289468	109	52.892	21.053	29.364	0	85	85	2	1	-10921639	150.238	141	90	249	3155	40.678	4.800	0.176	1.103
ID289469	289469	100	58.953	30.192	35.316	0	85	85	2	1	-10921639	141.905	136	79	255	2980	37.595	2.000	0.158	1.028
ID289470	289470	119	47.291	18.815	36.256	0	85	85	2	1	-10921639	123.524	124	79	198	2594	38.429	2.000	0.157	0.873
ID289471	289471	None	45.665	24.765	36.697	0	85	85	2	1	-10921639	137.381	136	73	221	2885	38.610	6.385	0.151	0.933
ID289464	289464	120	54.388	39.126	19.878	0	85	85	2	1	-10921639	164.524	158	102	232	3455	39.705	7.600	0.142	1.028
ID289465	289465	None	42.429	32.145	23.142	0	85	85	2	1	-10921639	163.762	158	107	221	3439	31.000	6.361	0.132	1.232
ID289466	289466	122	43.308	14.986	25.890	0	85	85	2	1	-10921639	114.810	124	39	170	2411	38.587	2.000	0.129	0.682
ID289467	289467	123	49.381	41.145	25.682	0	85	85	2	1	-10921639	123.762	124	73	209	2599	39.723	2.000	0.130	0.718
ID289444	289444	124	58.436	21.556	15.380	0	86	86	2	1	-10921639	181.000	181	107	255	3801	38.456	4.800	0.180	1.435
ID289445	289445	104	47.912	15.324	18.885	0	86	86	2	1	-10921639	134.048	124	51	209	2815	43.736	2.000	0.122	0.668
ID289446	289446	110	44.160	30.593	18.724	0	86	86	2	1	-10921639	173.190	164	102	249	3637	45.508	2.000	0.070	0.500
ID289447	289447	None	43.295	10.069	21.426	0	86	86	2	1	-10921639	124.619	119	73	181	2617	29.571	4.800	0.190	1.345
ID289440	289440	108	40.784	46.435	2.047	0	86	86	2	1	-10921639	116.286	113	45	198	2442	41.161	2.000	0.088	0.455
ID289441	289441	117	47.856	12.451	10.442	0	86	86	2	1	-10921639	131.048	124	56	198	2752	40.338	2.000	0.148	0.837
ID289442	289442	125	45.446	28.584	10.032	0	86	86	2	1	-10921639	128.667	124	73	238	2702	47.898	2.000	0.068	0.341
ID289443	289443	None	62.431	29.619	14.900	0	86	86	2	1	-10921639	203.762	221	107	255	4279	47.747	2.000	0.124	0.945
ID289452	289452	None	46.599	36.378	31.810	0	86	86	2	1	-10921639	128.095	130	51	187	2690	34.608	2.000	0.147	0.947
ID289453	289453	126	63.008	26.835	34.353	0	86	86	2	1	-10921639	156.286	164	39	221	3282	44.864	2.000	0.170	1.011
ID289454	289454	100	45.371	29.834	35.650	0	86	86	2	1	-10921639	134.571	130	73	226	2826	38.499	2.000	0.129	0.801
ID289455	289455	119	42.883	18.438	37.109	0	86	86	2	1	-10921639	101.667	102	39	170	2135	31.005	7.600	0.189	1.044
ID289448	289448	121	60.544	44.124	20.698	0	86	86	2	1	-10921639	144.048	153	73	255	3025	48.339	2.000	0.139	0.727
ID289449	289449	122	51.687	15.790	25.927	0	86	86	2	1	-10921639	157.524	158	107	221	3308	33.898	7.600	0.163	1.304
ID289450	289450	123	41.449	42.053	25.624	0	86	86	2	1	-10921639	111.476	107	51	204	2341	38.777	2.000	0.100	0.523
ID289451	289451	109	65.630	20.966	29.755	0	86	86	2	1	-10921639	148.905	141	73	238	3127	41.180	4.800	0.222	1.312
ID289476	289476	None	41.762	39.371	13.188	0	87	87	2	1	-10921639	128.143	119	85	255	2691	39.854	2.000	0.091	0.538
ID289477	289477	None	41.416	12.698	14.945	0	87	87	2	1	-10921639	159.286	147	102	243	3345	38.954	7.600	0.099	0.734
ID289478	289478	124	63.374	22.385	15.344	0	87	87	2	1	-10921639	193.810	187	85	255	4070	47.872	2.000	0.158	1.105
ID289479	289479	None	57.837	45.565	18.031	0	87	87	2	1	-10921639	129.429	119	62	255	2718	51.475	2.000	0.150	0.657
ID289472	289472	None	46.216	44.930	7.332	0	87	87	2	1	-10921639	114.571	113	56	187	2406	32.592	2.000	0.163	0.984
ID289473	289473	None	43.196	37.494	9.093	0	87	87	2	1	-10921639	105.952	102	39	187	2225	36.766	2.000	0.141	0.713
ID289474	289474	125	44.967	28.508	10.231	0	87	87	2	1	-10921639	125.476	130	34	226	2635	52.814	2.000	0.111	0.473
ID289475	289475	117	45.877	14.894	10.858	0	87	87	2	1	-10921639	154.286	147	102	249	3240	41.815	7.600	0.091	0.618
ID289484	289484	100	52.068	29.854	35.166	0	87	87	2	1	-10921639	160.476	164	96	255	3370	41.786	7.600	0.139	0.939
ID289485	289485	126	59.150	24.737	35.900	0	87	87	2	1	-10921639	158.714	158	85	221	3333	40.506	2.000	0.170	1.137
ID289486	289486	127	62.566	13.000	41.000	0	87	87	2	1	-10921639	104.952	85	45	204	2204	45.680	2.000	0.207	0.789
ID289480	289480	104	63.703	17.014	18.646	0	87	87	2	1	-10921639	174.238	164	113	255	3659	45.511	2.000	0.157	1.039
ID289481	289481	128	42.231	25.303	21.977	0	87	87	2	1	-10921639	164.524	164	107	226	3455	34.273	2.000	0.110	0.950
ID289482	289482	123	58.866	42.354	25.796	0	87	87	2	1	-10921639	151.619	153	68	243	3184	51.034	3.200	0.128	0.673
ID289483	289483	109	59.835	21.409	29.546	0	87	87	2	1	-10921639	142.667	141	56	232	2996	48.938	4.800	0.203	0.983
ID289487	289487	None	42.258	0.000	6.000	0	88	88	2	1	-10921639	88.619	74	58	136	1861	25.500	2.000	0.201	1.164
ID289492	289492	124	68.235	21.692	15.886	0	88	88	2	1	-10921639	196.143	198	136	255	4119	36.120	4.800	0.187	1.710
ID289493	289493	129	64.033	29.712	16.508	0	88	88	2	1	-10921639	190.762	187	124	255	4006	39.642	2.000	0.151	1.262
ID289494	289494	130	68.471	39.854	20.210	0	88	88	2	1	-10921639	158.857	153	79	249	3336	46.271	3.200	0.184	1.068
ID289495	289495	None	43.334	17.620	22.262	0	88	88	2	1	-10921639	164.857	153	113	243	3462	38.000	2.000	0.089	0.711
ID289488	289488	131	43.742	52.415	9.022	0	88	88	2	1	-10921639	142.952	136	73	198	3002	35.353	4.800	0.164	1.140
ID289489	289489	125	46.294	28.773	10.483	0	88	88	2	1	-10921639	134.143	124	62	221	2817	44.423	2.000	0.102	0.558
ID289490	289490	None	46.899	34.530	13.643	0	88	88	2	1	-10921639	152.905	153	90	232	3211	38.037	2.000	0.139	0.981
ID289491	289491	104	45.930	15.479	16.078	0	88	88	2	1	-10921639	174.000	158	130	255	3654	32.498	4.800	0.123	1.169
ID289496	289496	128	75.733	25.090	21.882	0	88	88	2	1	-10921639	192.381	181	113	255	4040	47.429	3.200	0.191	1.298
ID289497	289497	109	44.416	21.965	29.648	0	88	88	2	1	-10921639	120.810	107	62	255	2537	49.412	2.000	0.095	0.423
ID289498	289498	126	55.307	26.917	34.527	0	88	88	2	1	-10921639	174.048	170	113	232	3655	33.943	4.800	0.185	1.600
ID289499	289499	127	46.326	14.000	41.000	0	88	88	2	1	-10921639	88.429	79	32	198	1857	41.206	2.000	0.195	0.700
ID289540	289540	109	57.730	21.986	28.888	0	89	89	2	1	-10921639	146.476	141	39	238	3076	51.998	2.000	0.143	0.705
ID289541	289541	126	68.847	28.379	34.386	0	89	89	2	1	-10921639	172.190	164	96	255	3616	51.386	7.600	0.175	1.000
ID289542	289542	132	46.231	1.000	41.000	0	89	89	2	1	-10921639	132.238	147	74	187	2777	35.636	4.800	0.216	1.319
ID289543	289543	127	56.495	13.000	41.000	0	89	89	2	1	-10921639	92.571	79	28	153	1944	35.908	3.200	0.349	1.335
ID289536	289536	None	50.660	45.666	18.959	0	89	89	2	1	-10921639	142.762	141	85	215	2998	41.826	2.000	0.143	0.855
ID289537	289537	130	61.204	40.188	20.814	0	89	89	2	1	-10921639	160.238	158	102	255	3365	41.632	2.000	0.142	0.957
ID289538	289538	128	59.503	25.909	22.079	0	89	89	2	1	-10921639	178.048	181	107	255	3739	39.102	6.363	0.154	1.218
ID289539	289539	None	44.598	4.970	28.543	0	89	89	2	1	-10921639	106.286	113	45	181	2232	36.973	2.000	0.140	0.706
ID289532	289532	131	40.827	50.733	10.232	0	89	89	2	1	-10921639	105.476	96	51	181	2215	33.081	2.000	0.133	0.750
ID289533	289533	125	49.404	28.624	13.289	0	89	89	2	1	-10921639	189.905	187	102	255	3988	44.486	2.000	0.098	0.765
ID289534	289534	104	59.240	16.706	16.838	0	89	89	2	1	-10921639	172.095	170	85	255	3614	51.120	2.000	0.122	0.733
ID289535	289535	129	57.562	30.493	18.575	0	89	89	2	1	-10921639	200.476	209	102	255	4210	44.719	2.000	0.123	0.982
ID289508	289508	128	40.917	23.724	21.791	0	90	90	2	1	-10921639	173.286	170	124	255	3639	32.836	7.600	0.095	0.917
ID289509	289509	None	48.076	16.306	23.841	0	90	90	2	1	-10921639	146.286	153	62	238	3072	37.271	2.000	0.160	1.081
ID289510	289510	137	41.930	41.968	25.644	0	90	90	2	1	-10921639	151.857	147	102	232	3189	32.940	3.200	0.101	0.848
ID289511	289511	109	51.309	21.870	28.838	0	90	90	2	1	-10921639	133.095	136	56	238	2795	42.620	2.000	0.123	0.686
ID289504	289504	125	51.833	29.279	12.487	0	90	90	2	1	-10921639	174.000	175	102	255	3654	47.083	2.000	0.114	0.758
ID289505	289505	104	74.790	15.942	17.346	0	90	90	2	1	-10921639	182.810	175	102	255	3839	46.718	2.000	0.172	1.151
ID289506	289506	129	83.719	30.189	18.053	0	90	90	2	1	-10921639	188.619	187	79	255	3961	54.995	2.000	0.206	1.173
ID289507	289507	None	41.872	5.137	21.927	0	90	90	2	1	-10921639	106.619	96	51	170	2239	31.688	6.387	0.186	1.054
ID289512	289512	None	46.438	12.952	32.906	0	90	90	2	1	-10921639	98.381	107	56	164	2066	29.224	7.600	0.183	1.044
ID289513	289513	132	47.068	1.000	41.000	0	90	90	2	1	-10921639	139.095	130	74	243	2921	41.335	6.063	0.214	1.185
ID289514	289514	127	43.753	14.000	41.000	0	90	90	2	1	-10921639	92.333	85	42	192	1939	34.566	6.389	0.194	0.867
ID289500	289500	None	46.753	5.622	5.866	0	90	90	2	1	-10921639	100.476	90	45	175	2110	35.883	2.000	0.199	0.928
ID289501	289501	None	48.836	53.000	8.000	0	90	90	2	1	-10921639	97.524	90	36	209	2048	45.171	5.981	0.130	0.498
ID289502	289502	None	57.915	12.508	10.454	0	90	90	2	1	-10921639	174.000	170	102	243	3654	34.425	4.800	0.168	1.455
ID289503	289503	131	41.342	50.072	9.920	0	90	90	2	1	-10921639	101.333	102	34	175	2128	34.333	7.600	0.153	0.784
ID289516	289516	None	41.616	40.082	7.109	0	91	91	2	1	-10921639	97.095	85	34	175	2039	42.383	2.000	0.070	0.302
ID289517	289517	None	68.623	21.054	7.734	0	91	91	2	1	-10921639	134.381	119	85	255	2822	46.021	2.000	0.179	0.885
ID289518	289518	None	41.467	10.053	8.719	0	91	91	2	1	-10921639	132.476	130	73	221	2782	34.594	4.800	0.126	0.859
ID289519	289519	125	58.104	28.416	10.021	0	91	91	2	1	-10921639	162.143	158	96	255	3405	45.622	2.000	0.128	0.808
ID289515	289515	None	40.001	28.683	2.544	0	91	91	2	1	-10921639	123.238	124	79	187	2588	32.061	5.982	0.138	0.930
ID289524	289524	None	42.375	53.000	23.000	0	91	91	2	1	-10921639	108.524	90	68	215	2279	38.247	2.000	0.163	0.794
ID289525	289525	137	57.431	41.656	25.639	0	91	91	2	1	-10921639	162.952	153	102	255	3422	40.841	2.000	0.140	0.982
ID289526	289526	133	45.696	24.683	27.345	0	91	91	2	1	-10921639	151.952	153	68	238	3191	43.475	2.000	0.115	0.719
ID289527	289527	None	48.547	33.818	33.535	0	91	91	2	1	-10921639	116.476	113	45	198	2446	44.935	2.000	0.150	0.675
ID289520	289520	None	42.222	38.736	12.292	0	91	91	2	1	-10921639	142.905	147	62	192	3001	36.072	2.000	0.139	0.966
ID289521	289521	129	58.025	29.597	16.429	0	91	91	2	1	-10921639	204.095	198	136	255	4286	41.498	2.000	0.139	1.203
ID289522	289522	None	64.512	36.175	17.148	0	91	91	2	1	-10921639	165.905	164	90	249	3484	40.517	2.000	0.163	1.147
ID289523	289523	104	67.862	16.060	18.376	0	91	91	2	1	-10921639	183.667	204	102	255	3857	44.382	4.800	0.203	1.394
ID289528	289528	134	50.773	23.587	35.302	0	91	91	2	1	-10921639	144.619	141	68	215	3037	35.901	2.000	0.131	0.934
ID289529	289529	None	63.420	29.004	35.237	0	91	91	2	1	-10921639	143.143	147	73	249	3006	46.940	2.000	0.190	0.972
ID289530	289530	None	50.432	0.000	38.000	0	91	91	2	1	-10921639	89.905	85	28	192	1888	48.342	2.000	0.219	0.669
ID289531	289531	None	41.028	35.000	41.000	0	91	91	2	1	-10921639	93.857	85	62	170	1971	29.284	2.000	0.205	1.089
ID289548	289548	104	54.476	13.837	16.456	0	92	92	2	1	-10921639	140.095	141	56	226	2942	46.902	2.000	0.203	1.009
ID289549	289549	129	50.284	29.229	16.440	0	92	92	2	1	-10921639	203.714	204	136	255	4278	38.518	2.000	0.104	0.993
ID289550	289550	135	57.801	23.368	17.508	0	92	92	2	1	-10921639	166.381	170	68	255	3494	55.078	7.600	0.115	0.625
ID289551	289551	None	48.054	40.672	20.102	0	92	92	2	1	-10921639	159.714	158	68	238	3354	42.060	7.600	0.118	0.799
ID289544	289544	136	57.939	17.512	3.805	0	92	92	2	1	-10921639	138.048	141	56	221	2899	49.122	2.000	0.150	0.734
ID289545	289545	None	45.493	17.592	9.230	0	92	92	2	1	-10921639	132.429	124	73	226	2781	43.338	2.000	0.086	0.485
ID289546	289546	None	43.944	50.361	10.236	0	92	92	2	1	-10921639	118.905	124	39	204	2497	44.470	2.000	0.101	0.492
ID289547	289547	125	47.894	29.538	11.736	0	92	92	2	1	-10921639	186.714	181	130	255	3921	37.076	2.000	0.112	1.013
ID289556	289556	133	45.251	25.758	27.597	0	92	92	2	1	-10921639	125.000	119	51	255	2625	48.681	6.399	0.072	0.347
ID289557	289557	134	56.399	24.304	36.025	0	92	92	2	1	-10921639	143.048	136	79	255	3004	51.395	2.000	0.121	0.601
ID289552	289552	None	50.600	3.418	22.095	0	92	92	2	1	-10921639	90.429	85	17	221	1899	46.068	2.000	0.153	0.521
ID289553	289553	None	57.596	0.000	26.000	0	92	92	2	1	-10921639	94.095	85	34	209	1976	44.035	2.000	0.188	0.675
ID289554	289554	137	51.829	41.990	26.479	0	92	92	2	1	-10921639	168.190	175	107	238	3532	33.218	7.600	0.149	1.313
ID289555	289555	None	44.674	19.248	27.129	0	92	92	2	1	-10921639	137.762	124	73	221	2893	40.613	2.000	0.159	0.930
ID289558	289558	136	64.213	17.438	3.970	0	93	93	2	1	-10921639	154.286	153	68	255	3240	50.105	2.000	0.172	0.906
ID289559	289559	None	50.351	38.979	8.213	0	93	93	2	1	-10921639	140.810	141	79	226	2957	43.986	2.000	0.138	0.778
ID289568	289568	134	45.073	25.026	35.451	0	93	93	2	1	-10921639	152.048	141	102	243	3193	38.657	6.255	0.105	0.745
ID289564	289564	135	48.184	23.306	19.813	0	93	93	2	1	-10921639	184.524	181	130	255	3875	31.726	7.600	0.122	1.265
ID289565	289565	None	49.661	53.000	24.000	0	93	93	2	1	-10921639	115.286	119	58	209	2421	38.013	2.000	0.159	0.831
ID289566	289566	None	58.227	34.681	26.848	0	93	93	2	1	-10921639	147.476	153	79	226	3097	42.748	2.000	0.157	0.934
ID289567	289567	133	53.464	24.949	27.744	0	93	93	2	1	-10921639	164.476	170	90	226	3454	42.059	2.000	0.136	0.938
ID289560	289560	None	55.436	32.421	13.783	0	93	93	2	1	-10921639	204.762	204	124	255	4300	40.749	4.800	0.123	1.105
ID289561	289561	None	51.994	30.207	14.733	0	93	93	2	1	-10921639	211.000	215	124	255	4431	41.562	6.376	0.099	0.912
ID289562	289562	129	41.482	29.698	17.840	0	93	93	2	1	-10921639	178.286	187	107	255	3744	44.347	2.000	0.085	0.633
ID289563	289563	138	41.667	47.156	18.898	0	93	93	2	1	-10921639	142.714	153	73	204	2997	36.617	7.600	0.114	0.796
ID289600	289600	258	46.035	14.000	41.000	0	94	94	2	1	-10921639	100.143	96	51	170	2103	31.991	2.000	0.204	1.063
ID289588	289588	140	42.232	53.000	9.000	0	94	94	2	1	-10921639	124.143	119	84	170	2607	28.147	4.800	0.185	1.379
ID289589	289589	None	40.445	28.921	10.885	0	94	94	2	1	-10921639	159.190	170	85	221	3343	40.689	7.600	0.087	0.629
ID289590	289590	104	40.880	15.186	16.353	0	94	94	2	1	-10921639	147.238	147	73	226	3092	38.950	4.800	0.118	0.800
ID289591	289591	129	59.550	30.568	18.154	0	94	94	2	1	-10921639	185.952	181	90	255	3905	48.814	2.000	0.123	0.836
ID289585	289585	None	40.497	38.000	0.000	0	94	94	2	1	-10921639	113.667	107	79	170	2387	26.645	4.800	0.205	1.453
ID289586	289586	136	52.981	17.899	4.937	0	94	94	2	1	-10921639	130.286	124	79	238	2736	35.679	4.800	0.176	1.093
ID289587	289587	None	41.944	10.063	9.219	0	94	94	2	1	-10921639	127.048	136	62	209	2668	33.280	6.395	0.146	0.973
ID289596	289596	133	52.063	25.407	28.249	0	94	94	2	1	-10921639	147.333	153	79	232	3094	37.513	2.000	0.125	0.875
ID289597	289597	134	44.805	22.610	35.270	0	94	94	2	1	-10921639	152.667	147	73	215	3206	34.729	6.379	0.176	1.315
ID289598	289598	142	73.031	29.395	35.746	0	94	94	2	1	-10921639	161.286	153	96	249	3387	47.152	3.200	0.188	1.085
ID289599	289599	None	48.793	0.000	38.000	0	94	94	2	1	-10921639	90.810	90	42	158	1907	34.044	7.600	0.328	1.317
ID289592	289592	138	58.306	45.825	18.086	0	94	94	2	1	-10921639	151.286	147	73	255	3177	47.128	2.000	0.149	0.833
ID289593	289593	135	41.488	21.272	18.896	0	94	94	2	1	-10921639	154.524	153	90	243	3245	34.640	2.000	0.063	0.531
ID289594	289594	None	50.918	9.910	19.753	0	94	94	2	1	-10921639	117.048	107	62	192	2458	37.432	2.000	0.132	0.730
ID289595	289595	137	43.788	41.871	25.102	0	94	94	2	1	-10921639	133.286	130	85	243	2799	37.398	2.000	0.109	0.702
ID289572	289572	141	51.691	12.975	10.570	0	95	95	2	1	-10921639	125.429	119	39	175	2634	35.399	3.200	0.183	1.095
ID289573	289573	104	40.510	15.260	17.169	0	95	95	2	1	-10921639	144.524	141	85	209	3035	31.484	2.000	0.124	1.013
ID289574	289574	None	40.725	39.174	16.936	0	95	95	2	1	-10921639	129.190	124	79	209	2713	31.503	2.000	0.084	0.636
ID289575	289575	129	67.664	30.613	17.759	0	95	95	2	1	-10921639	180.000	181	102	255	3780	45.275	2.000	0.156	1.073
ID289569	289569	None	60.832	46.000	0.000	0	95	95	2	1	-10921639	134.762	136	51	215	2830	52.012	4.800	0.282	1.141
ID289570	289570	136	64.462	17.669	4.502	0	95	95	2	1	-10921639	138.714	130	56	255	2913	50.573	2.000	0.187	0.864
ID289571	289571	140	72.903	50.403	10.199	0	95	95	2	1	-10921639	157.048	153	51	249	3298	55.228	2.000	0.210	0.987
ID289580	289580	133	46.347	22.769	28.160	0	95	95	2	1	-10921639	135.619	136	56	187	2848	37.842	6.319	0.151	0.943
ID289581	289581	None	66.529	32.837	29.804	0	95	95	2	1	-10921639	135.381	124	68	226	2843	42.878	2.000	0.204	1.070
ID289582	289582	142	57.965	27.819	33.953	0	95	95	2	1	-10921639	155.381	153	85	243	3263	40.929	7.600	0.177	1.141
ID289583	289583	134	67.268	24.384	36.015	0	95	95	2	1	-10921639	134.524	124	56	255	2825	55.189	2.000	0.147	0.625
ID289576	289576	138	65.858	45.537	18.416	0	95	95	2	1	-10921639	152.238	147	79	255	3197	52.055	2.000	0.173	0.862
ID289577	289577	135	52.788	22.919	18.793	0	95	95	2	1	-10921639	174.000	153	119	243	3654	44.524	2.000	0.104	0.734
ID289578	289578	144	46.271	33.230	23.992	0	95	95	2	1	-10921639	136.238	136	62	204	2861	38.621	2.000	0.142	0.875
ID289579	289579	137	68.656	41.752	25.293	0	95	95	2	1	-10921639	161.048	153	96	255	3382	43.972	7.600	0.180	1.119
ID289584	289584	258	57.633	15.000	41.000	0	95	95	2	1	-10921639	111.667	107	48	192	2345	40.850	2.000	0.253	1.103
ID289620	289620	None	62.597	26.334	17.060	0	96	96	2	1	-10921639	200.619	215	79	255	4213	52.026	2.000	0.149	0.999
ID289621	289621	None	43.479	35.156	17.743	0	96	96	2	1	-10921639	139.667	147	68	238	2933	42.401	2.000	0.113	0.669
ID289622	289622	138	44.849	45.916	18.760	0	96	96	2	1	-10921639	169.190	170	124	255	3553	29.780	7.600	0.148	1.466
ID289623	289623	139	76.802	16.730	20.366	0	96	96	2	1	-10921639	163.810	164	73	255	3440	48.870	2.000	0.212	1.172
ID289617	289617	None	54.938	28.670	10.455	0	96	96	2	1	-10921639	154.857	136	107	255	3252	42.298	2.000	0.151	0.959
ID289618	289618	140	43.054	50.475	9.922	0	96	96	2	1	-10921639	122.048	102	68	221	2563	41.235	7.600	0.095	0.514
ID289619	289619	141	54.648	13.271	10.654	0	96	96	2	1	-10921639	151.048	141	73	243	3172	42.074	2.000	0.121	0.775
ID289628	289628	None	46.289	36.525	28.275	0	96	96	2	1	-10921639	142.381	136	73	215	2990	33.929	7.600	0.152	1.107
ID289629	289629	133	56.453	22.116	28.898	0	96	96	2	1	-10921639	152.381	147	96	215	3200	32.051	2.000	0.179	1.444
ID289630	289630	142	47.070	29.679	35.427	0	96	96	2	1	-10921639	145.190	136	73	255	3049	45.908	7.600	0.128	0.717
ID289624	289624	143	48.611	24.605	21.885	0	96	96	2	1	-10921639	165.524	164	73	249	3476	48.229	2.000	0.084	0.534
ID289625	289625	144	44.553	32.390	23.558	0	96	96	2	1	-10921639	139.190	124	73	255	2923	46.883	2.000	0.096	0.522
ID289626	289626	None	58.036	15.442	27.044	0	96	96	2	1	-10921639	123.429	124	56	215	2592	43.168	2.000	0.193	0.925
ID289627	289627	137	50.639	42.679	27.311	0	96	96	2	1	-10921639	137.095	136	56	238	2879	51.088	3.200	0.117	0.562
ID289604	289604	145	45.992	10.048	9.817	0	97	97	2	1	-10921639	141.905	147	73	204	2980	42.315	3.200	0.143	0.841
ID289605	289605	140	69.348	50.080	9.716	0	97	97	2	1	-10921639	134.619	124	56	232	2827	44.333	2.000	0.219	1.090
ID289606	289606	141	45.764	12.081	12.323	0	97	97	2	1	-10921639	159.381	153	85	226	3347	34.916	6.299	0.141	1.125
ID289607	289607	None	51.432	30.250	15.938	0	97	97	2	1	-10921639	165.714	153	102	255	3480	41.761	7.600	0.094	0.683
ID289601	289601	None	44.070	25.875	4.265	0	97	97	2	1	-10921639	101.952	102	45	204	2141	37.848	2.000	0.133	0.631
ID289602	289602	None	48.991	31.132	6.784	0	97	97	2	1	-10921639	116.238	119	62	175	2441	34.258	2.000	0.153	0.902
ID289603	289603	146	44.994	18.126	8.050	0	97	97	2	1	-10921639	130.286	124	79	215	2736	39.625	6.385	0.130	0.759
ID289612	289612	147	42.865	25.491	27.755	0	97	97	2	1	-10921639	141.333	136	68	221	2968	45.270	2.000	0.068	0.399
ID289613	289613	133	66.178	21.373	29.249	0	97	97	2	1	-10921639	141.095	130	34	255	2963	55.899	2.000	0.177	0.760
ID289614	289614	None	46.508	32.870	30.771	0	97	97	2	1	-10921639	116.571	107	56	209	2448	39.840	2.000	0.102	0.541
ID289615	289615	None	44.382	46.036	30.573	0	97	97	2	1	-10921639	111.857	107	39	187	2349	40.445	7.600	0.130	0.638
ID289608	289608	139	55.312	17.641	18.056	0	97	97	2	1	-10921639	161.857	164	102	243	3399	40.745	3.200	0.159	1.088
ID289609	289609	138	65.400	45.368	18.714	0	97	97	2	1	-10921639	159.714	158	85	255	3354	48.761	2.000	0.158	0.892
ID289610	289610	143	57.261	24.989	21.865	0	97	97	2	1	-10921639	187.714	187	119	255	3942	39.022	4.800	0.162	1.344
ID289611	289611	137	40.699	41.090	25.907	0	97	97	2	1	-10921639	117.333	119	51	187	2464	32.141	2.000	0.121	0.786
ID289616	289616	142	53.789	29.474	36.309	0	97	97	2	1	-10921639	138.286	147	79	209	2904	38.488	3.200	0.160	0.993
ID289668	289668	143	63.500	25.264	22.158	0	98	98	2	1	-10921639	166.762	170	96	255	3502	41.519	2.000	0.144	1.013
ID289669	289669	137	53.974	42.284	25.466	0	98	98	2	1	-10921639	137.524	130	51	249	2888	48.800	4.800	0.168	0.810
ID289670	289670	147	45.434	25.404	27.886	0	98	98	2	1	-10921639	130.905	124	68	221	2749	39.049	2.000	0.085	0.525
ID289671	289671	None	41.182	8.680	29.909	0	98	98	2	1	-10921639	90.333	96	34	158	1897	40.429	2.000	0.162	0.621
ID289664	289664	None	60.035	34.064	12.939	0	98	98	2	1	-10921639	145.333	130	73	255	3052	50.827	2.000	0.138	0.693
ID289665	289665	None	41.149	40.565	15.128	0	98	98	2	1	-10921639	120.762	124	56	181	2536	37.359	2.000	0.134	0.766
ID289666	289666	139	69.376	17.811	18.879	0	98	98	2	1	-10921639	173.476	175	68	255	3643	50.663	2.000	0.146	0.872
ID289667	289667	138	55.419	45.619	18.694	0	98	98	2	1	-10921639	144.810	141	73	221	3041	49.646	2.000	0.139	0.714
ID289672	289672	142	48.180	29.134	35.959	0	98	98	2	1	-10921639	135.381	136	85	192	2843	32.136	7.600	0.171	1.231
ID289673	289673	None	40.215	46.810	36.106	0	98	98	2	1	-10921639	89.238	85	39	147	1874	34.785	7.600	0.156	0.691
ID289660	289660	146	41.099	17.715	5.935	0	98	98	2	1	-10921639	132.714	130	73	204	2787	33.971	2.000	0.159	1.074
ID289661	289661	145	47.493	10.422	7.472	0	98	98	2	1	-10921639	123.810	130	62	204	2600	39.501	2.000	0.159	0.860
ID289662	289662	None	47.330	28.792	9.759	0	98	98	2	1	-10921639	146.714	141	90	255	3081	39.027	2.000	0.079	0.549
ID289663	289663	141	57.158	14.336	11.114	0	98	98	2	1	-10921639	163.476	153	85	255	3433	39.549	7.600	0.133	0.973
ID289636	289636	None	40.851	24.221	16.933	0	99	99	2	1	-10921639	158.571	158	96	249	3330	43.373	7.600	0.045	0.315
ID289637	289637	None	45.485	29.658	18.376	0	99	99	2	1	-10921639	181.048	170	124	255	3802	36.751	2.000	0.093	0.841
ID289638	289638	139	84.591	16.862	18.945	0	99	99	2	1	-10921639	188.095	181	113	255	3950	51.585	2.000	0.221	1.319
ID289639	289639	138	64.016	44.591	20.112	0	99	99	2	1	-10921639	172.095	164	90	238	3614	40.065	4.800	0.187	1.355
ID289632	289632	146	54.161	17.619	5.716	0	99	99	2	1	-10921639	124.952	124	68	221	2624	39.354	2.000	0.154	0.849
ID289633	289633	140	54.591	50.841	9.117	0	99	99	2	1	-10921639	139.429	141	73	209	2928	41.125	2.000	0.171	0.991
ID289634	289634	141	53.486	12.092	10.695	0	99	99	2	1	-10921639	125.048	124	62	198	2626	40.747	6.367	0.173	0.905
ID289635	289635	None	44.692	11.811	14.028	0	99	99	2	1	-10921639	110.762	124	28	187	2326	48.509	2.000	0.115	0.471
ID289644	289644	None	52.591	21.035	29.348	0	99	99	2	1	-10921639	137.571	136	79	204	2889	38.921	7.600	0.145	0.896
ID289645	289645	None	51.018	44.841	30.091	0	99	99	2	1	-10921639	110.619	102	51	192	2323	35.408	2.000	0.190	0.999
ID289646	289646	142	52.598	28.565	35.184	0	99	99	2	1	-10921639	151.905	141	85	255	3190	50.340	2.000	0.133	0.710
ID289640	289640	143	67.242	26.159	21.021	0	99	99	2	1	-10921639	165.429	170	102	255	3474	47.274	2.000	0.127	0.790
ID289641	289641	None	49.561	33.067	24.220	0	99	99	2	1	-10921639	134.000	136	73	232	2814	36.508	2.000	0.168	1.059
ID289642	289642	None	57.609	17.653	26.820	0	99	99	2	1	-10921639	128.952	119	51	232	2708	42.571	2.000	0.156	0.820
ID289643	289643	147	43.940	26.571	27.551	0	99	99	2	1	-10921639	137.190	136	79	204	2881	35.883	2.000	0.153	1.015
ID289631	289631	None	43.094	46.835	1.993	0	99	99	2	1	-10921639	110.810	102	62	243	2327	41.434	2.000	0.076	0.380
ID289676	289676	None	44.766	39.540	7.799	0	100	100	2	1	-10921639	113.476	119	34	204	2383	47.273	2.000	0.146	0.613
ID289677	289677	140	51.480	53.000	8.000	0	100	100	2	1	-10921639	145.429	153	74	204	3054	38.588	7.600	0.165	1.067
ID289678	289678	141	53.149	9.949	9.292	0	100	100	2	1	-10921639	132.190	119	68	215	2776	44.674	2.000	0.124	0.652
ID289679	289679	None	49.052	24.385	13.221	0	100	100	2	1	-10921639	151.286	153	73	249	3177	44.282	2.000	0.127	0.771
ID289674	289674	None	41.053	7.000	0.000	0	100	100	2	1	-10921639	77.143	68	39	175	1620	31.452	2.000	0.201	0.823
ID289675	289675	146	42.311	17.232	4.865	0	100	100	2	1	-10921639	142.952	141	85	221	3002	34.554	6.383	0.100	0.751
ID289684	289684	None	65.892	41.382	25.809	0	100	100	2	1	-10921639	160.429	153	96	226	3369	36.495	2.000	0.201	1.469
ID289685	289685	142	41.519	26.751	33.027	0	100	100	2	1	-10921639	124.048	113	79	215	2605	34.549	7.600	0.128	0.812
ID289686	289686	None	54.814	0.000	41.000	0	100	100	2	1	-10921639	80.619	79	32	158	1693	33.165	7.600	0.354	1.272
ID289687	289687	None	63.114	14.000	41.000	0	100	100	2	1	-10921639	105.952	107	17	175	2225	46.090	2.000	0.268	0.973
ID289680	289680	None	51.348	18.572	18.022	0	100	100	2	1	-10921639	176.190	187	107	226	3700	40.398	3.200	0.141	1.075
ID289681	289681	139	52.113	17.153	19.749	0	100	100	2	1	-10921639	185.905	187	119	226	3904	27.304	4.800	0.156	1.838
ID289682	289682	143	54.097	25.939	21.083	0	100	100	2	1	-10921639	171.905	170	119	255	3610	39.893	2.000	0.124	0.952
ID289683	289683	138	56.609	44.737	20.739	0	100	100	2	1	-10921639	141.857	136	79	249	2979	43.764	2.000	0.138	0.786
ID289696	289696	None	40.721	5.000	41.000	0	101	101	2	1	-10921639	98.667	96	51	181	2072	33.567	4.800	0.218	1.054
ID289692	289692	139	68.025	17.728	19.020	0	101	101	2	1	-10921639	152.381	141	85	238	3200	46.146	2.000	0.185	1.031
ID289693	289693	150	61.029	32.349	22.668	0	101	101	2	1	-10921639	162.714	147	85	255	3417	55.523	2.000	0.170	0.853
ID289694	289694	143	47.992	25.964	23.886	0	101	101	2	1	-10921639	165.524	170	107	238	3476	32.269	4.800	0.123	1.124
ID289695	289695	None	44.023	20.715	28.815	0	101	101	2	1	-10921639	117.286	119	39	175	2463	38.711	3.200	0.166	0.861
ID289688	289688	246	53.624	47.000	1.000	0	101	101	2	1	-10921639	137.857	153	68	215	2895	39.119	2.000	0.189	1.121
ID289689	289689	None	41.283	28.249	9.746	0	101	101	2	1	-10921639	120.524	113	68	215	2531	40.790	2.000	0.090	0.486
ID289690	289690	None	49.459	28.669	15.303	0	101	101	2	1	-10921639	164.905	158	107	255	3463	38.545	6.234	0.123	0.940
ID289691	289691	138	50.934	45.627	18.141	0	101	101	2	1	-10921639	110.286	102	56	209	2316	38.630	7.600	0.161	0.794
ID289647	289647	246	47.452	46.895	1.730	0	102	102	2	1	-10921639	128.333	124	68	187	2695	34.758	2.000	0.160	1.018
ID289652	289652	150	63.563	31.475	20.477	0	102	102	2	1	-10921639	158.667	147	79	255	3332	50.077	2.000	0.150	0.826
ID289653	289653	None	41.993	22.988	24.779	0	102	102	2	1	-10921639	134.571	130	85	209	2826	36.320	2.000	0.094	0.634
ID289654	289654	151	50.103	41.943	24.702	0	102	102	2	1	-10921639	124.810	124	51	226	2621	35.652	2.000	0.153	0.931
ID289655	289655	None	45.047	1.647	29.705	0	102	102	2	1	-10921639	117.905	124	51	198	2476	39.537	7.600	0.158	0.813
ID289648	289648	152	46.540	39.505	6.918	0	102	102	2	1	-10921639	110.238	113	22	192	2315	46.688	2.000	0.111	0.472
ID289649	289649	None	47.114	23.212	8.327	0	102	102	2	1	-10921639	126.476	124	51	187	2656	40.147	3.200	0.151	0.828
ID289650	289650	None	41.680	53.000	8.000	0	102	102	2	1	-10921639	138.048	130	106	198	2899	29.065	3.200	0.127	1.069
ID289651	289651	153	51.667	14.144	12.434	0	102	102	2	1	-10921639	111.619	102	56	232	2344	47.405	7.600	0.120	0.506
ID289656	289656	None	54.551	46.027	30.817	0	102	102	2	1	-10921639	116.143	107	62	175	2439	35.293	2.000	0.199	1.091
ID289657	289657	142	48.631	25.431	34.221	0	102	102	2	1	-10921639	135.476	136	68	215	2845	39.090	2.000	0.177	1.041
ID289658	289658	154	57.769	28.945	35.586	0	102	102	2	1	-10921639	140.714	124	45	232	2955	54.473	7.600	0.134	0.611
ID289659	289659	None	63.792	14.000	41.000	0	102	102	2	1	-10921639	105.810	90	56	164	2222	35.614	4.800	0.328	1.468
ID289700	289700	153	42.580	11.638	13.942	0	103	103	2	1	-10921639	97.810	96	56	158	2054	31.094	2.000	0.149	0.815
ID289701	289701	155	47.856	21.120	14.670	0	103	103	2	1	-10921639	135.762	136	68	204	2851	37.852	2.000	0.136	0.861
ID289702	289702	None	41.976	45.711	18.028	0	103	103	2	1	-10921639	105.476	102	45	204	2215	35.941	2.000	0.153	0.777
ID289703	289703	150	44.149	30.323	19.124	0	103	103	2	1	-10921639	152.381	153	96	221	3200	33.069	2.000	0.124	1.019
ID289697	289697	None	43.306	25.000	0.000	0	103	103	2	1	-10921639	101.095	90	68	153	2123	27.015	3.200	0.202	1.256
ID289698	289698	None	53.609	16.072	7.458	0	103	103	2	1	-10921639	127.333	119	73	181	2674	37.661	2.000	0.189	1.073
ID289699	289699	152	51.652	38.893	9.060	0	103	103	2	1	-10921639	146.048	141	68	232	3067	38.443	2.000	0.182	1.171
ID289704	289704	151	70.190	40.974	25.272	0	103	103	2	1	-10921639	155.714	158	56	249	3270	43.134	2.000	0.204	1.222
ID289705	289705	None	49.059	31.007	26.188	0	103	103	2	1	-10921639	125.857	113	73	192	2643	38.338	2.000	0.124	0.722
ID289706	289706	142	47.495	26.764	34.318	0	103	103	2	1	-10921639	142.381	141	62	221	2990	45.860	2.000	0.124	0.685
ID289707	289707	154	42.430	30.887	35.574	0	103	103	2	1	-10921639	137.238	119	73	198	2882	39.083	2.000	0.103	0.655
ID289716	289716	154	58.774	29.811	34.878	0	104	104	2	1	-10921639	145.571	141	79	232	3057	38.378	4.800	0.170	1.102
ID289717	289717	None	44.018	20.793	36.954	0	104	104	2	1	-10921639	116.476	119	39	175	2446	33.372	2.000	0.140	0.858
ID289718	289718	None	47.392	0.000	41.000	0	104	104	2	1	-10921639	124.238	119	74	181	2609	27.172	4.800	0.220	1.648
ID289712	289712	None	55.981	17.896	20.029	0	104	104	2	1	-10921639	114.333	107	56	209	2401	34.045	2.000	0.185	1.047
ID289713	289713	156	41.611	22.682	21.775	0	104	104	2	1	-10921639	122.762	119	68	181	2578	37.323	2.000	0.132	0.768
ID289714	289714	None	40.282	0.000	27.000	0	104	104	2	1	-10921639	112.905	124	74	164	2371	25.743	6.380	0.172	1.285
ID289715	289715	None	43.204	36.131	29.166	0	104	104	2	1	-10921639	122.476	124	62	204	2572	33.824	2.000	0.137	0.874
ID289708	289708	None	41.708	46.989	0.630	0	104	104	2	1	-10921639	121.381	113	56	192	2549	38.094	6.363	0.143	0.799
ID289709	289709	157	53.418	29.678	9.432	0	104	104	2	1	-10921639	130.333	124	39	238	2737	53.527	3.200	0.127	0.548
ID289710	289710	None	44.102	31.153	12.712	0	104	104	2	1	-10921639	129.429	124	56	249	2718	44.968	2.000	0.050	0.276
ID289711	289711	155	43.325	21.203	13.850	0	104	104	2	1	-10921639	113.667	113	51	209	2387	38.293	2.000	0.119	0.629
ID289719	289719	None	71.871	20.000	0.000	0	105	105	2	1	-10921639	145.524	137	79	221	3056	46.192	2.000	0.267	1.326
ID289724	289724	151	44.747	42.904	25.910	0	105	105	2	1	-10921639	118.952	119	51	198	2498	37.005	2.000	0.141	0.796
ID289725	289725	None	40.700	27.496	27.513	0	105	105	2	1	-10921639	142.905	141	85	192	3001	32.114	6.030	0.160	1.228
ID289726	289726	154	42.445	29.827	35.717	0	105	105	2	1	-10921639	136.762	136	73	209	2872	37.303	4.800	0.128	0.834
ID289720	289720	None	41.783	8.267	4.723	0	105	105	2	1	-10921639	108.381	107	45	181	2276	34.666	7.600	0.138	0.759
ID289721	289721	157	62.423	28.695	10.260	0	105	105	2	1	-10921639	133.619	119	79	255	2806	45.907	2.000	0.180	0.888
ID289722	289722	156	45.057	24.640	22.252	0	105	105	2	1	-10921639	125.714	124	51	187	2640	38.776	2.000	0.138	0.786
ID289723	289723	None	53.693	15.212	23.449	0	105	105	2	1	-10921639	144.619	147	85	198	3037	32.724	4.800	0.186	1.385
ID289732	289732	None	41.123	36.822	28.006	0	106	106	2	1	-10921639	126.381	124	73	198	2654	32.672	2.000	0.128	0.881
ID289733	289733	154	77.865	30.243	34.764	0	106	106	2	1	-10921639	143.571	147	85	255	3015	46.788	2.000	0.234	1.164
ID289734	289734	None	56.252	20.067	38.840	0	106	106	2	1	-10921639	150.000	147	73	221	3150	41.919	2.000	0.128	0.813
ID289735	289735	None	40.013	13.000	41.000	0	106	106	2	1	-10921639	95.190	90	52	175	1999	32.028	2.000	0.152	0.784
ID289728	289728	None	42.321	53.000	6.000	0	106	106	2	1	-10921639	121.571	113	68	175	2553	32.514	2.000	0.178	1.127
ID289729	289729	None	63.647	46.793	17.497	0	106	106	2	1	-10921639	150.524	147	73	232	3161	45.095	3.200	0.175	0.995
ID289730	289730	None	43.830	18.726	21.364	0	106	106	2	1	-10921639	124.333	107	79	192	2611	36.423	7.600	0.171	0.996
ID289731	289731	151	50.204	42.851	25.267	0	106	106	2	1	-10921639	139.238	136	62	192	2924	38.258	2.000	0.155	0.978
ID289727	289727	None	46.396	46.926	2.163	0	106	106	2	1	-10921639	118.095	113	68	226	2480	36.793	2.000	0.099	0.576
ID289748	289748	None	44.077	9.293	9.724	0	107	107	2	1	-10921639	108.286	102	56	209	2274	39.477	7.600	0.142	0.682
ID289749	289749	None	42.152	26.846	23.306	0	107	107	2	1	-10921639	110.810	107	56	175	2327	29.585	2.000	0.154	1.002
ID289750	289750	151	63.370	41.860	25.513	0	107	107	2	1	-10921639	136.571	130	56	255	2868	50.029	2.000	0.163	0.766
ID289751	289751	None	44.133	6.190	27.803	0	107	107	2	1	-10921639	101.381	102	39	164	2129	34.830	2.000	0.145	0.735
ID289746	289746	None	45.443	3.062	4.041	0	107	107	2	1	-10921639	95.810	90	39	147	2012	33.291	2.000	0.214	1.016
ID289747	289747	None	41.774	39.642	7.308	0	107	107	2	1	-10921639	112.190	102	56	181	2356	37.263	2.000	0.108	0.587
ID289752	289752	154	46.896	29.657	35.395	0	107	107	2	1	-10921639	120.286	119	51	215	2526	39.792	7.600	0.147	0.773
ID289753	289753	None	40.393	39.000	41.000	0	107	107	2	1	-10921639	114.095	107	79	175	2396	28.077	7.600	0.176	1.217
ID289760	289760	None	47.309	4.263	31.256	0	108	108	2	1	-10921639	109.190	107	45	175	2293	36.995	3.200	0.198	0.974
ID289761	289761	None	48.505	14.000	41.000	0	108	108	2	1	-10921639	100.429	102	52	153	2109	26.156	2.000	0.253	1.550
ID289756	289756	None	45.109	28.539	17.046	0	108	108	2	1	-10921639	127.952	119	73	215	2687	35.532	7.600	0.127	0.809
ID289757	289757	159	54.397	44.923	17.356	0	108	108	2	1	-10921639	141.381	147	85	209	2969	40.488	2.000	0.154	0.935
ID289758	289758	228	46.476	53.000	17.000	0	108	108	2	1	-10921639	148.429	141	102	209	3117	34.684	2.000	0.134	1.012
ID289759	289759	151	54.882	42.453	25.589	0	108	108	2	1	-10921639	131.905	136	79	215	2770	38.406	2.000	0.185	1.071
ID289754	289754	None	40.307	19.000	0.000	0	108	108	2	1	-10921639	117.857	107	79	175	2475	28.113	4.800	0.165	1.188
ID289755	289755	None	55.758	28.860	10.055	0	108	108	2	1	-10921639	117.857	107	39	255	2475	45.623	2.000	0.134	0.609
ID289764	289764	None	40.013	0.000	14.000	0	109	109	2	1	-10921639	127.143	124	68	187	2670	37.832	6.311	0.153	0.890
ID289765	289765	159	47.073	46.541	18.300	0	109	109	2	1	-10921639	139.810	136	68	204	2936	34.770	2.000	0.137	0.970
ID289766	289766	228	45.051	53.000	18.000	0	109	109	2	1	-10921639	131.286	119	56	192	2757	39.842	2.000	0.163	0.925
ID289767	289767	None	40.623	32.978	20.555	0	109	109	2	1	-10921639	119.333	124	34	187	2506	38.050	2.000	0.128	0.712
ID289762	289762	None	41.086	30.084	3.987	0	109	109	2	1	-10921639	140.714	147	96	198	2955	29.278	4.800	0.155	1.293
ID289763	289763	None	41.004	8.983	11.047	0	109	109	2	1	-10921639	115.381	107	45	181	2423	31.027	2.000	0.122	0.809
ID289768	289768	151	47.459	41.937	25.466	0	109	109	2	1	-10921639	118.762	119	28	226	2494	45.165	2.000	0.106	0.504
ID289769	289769	None	43.106	16.761	26.304	0	109	109	2	1	-10921639	127.095	119	85	198	2669	29.563	7.600	0.186	1.347
ID289770	289770	None	43.767	38.312	29.430	0	109	109	2	1	-10921639	128.333	130	51	198	2695	37.596	2.000	0.130	0.788
ID289771	289771	None	44.211	49.882	34.321	0	109	109	2	1	-10921639	121.429	113	73	198	2550	31.706	2.000	0.148	0.987
ID289744	289744	None	42.647	24.964	28.729	0	110	110	2	1	-10921639	84.762	73	45	192	1780	38.589	2.000	0.107	0.426
ID289745	289745	158	53.393	30.334	35.426	0	110	110	2	1	-10921639	122.667	113	56	232	2576	41.345	2.000	0.149	0.767
ID289740	289740	None	64.398	15.617	12.982	0	110	110	2	1	-10921639	118.714	107	51	187	2493	45.083	2.000	0.234	1.000
ID289741	289741	159	54.931	45.900	18.161	0	110	110	2	1	-10921639	143.667	141	96	221	3017	30.829	2.000	0.161	1.290
ID289742	289742	151	47.793	41.237	24.752	0	110	110	2	1	-10921639	131.143	130	85	187	2754	29.929	7.600	0.146	1.119
ID289743	289743	None	44.936	13.841	27.450	0	110	110	2	1	-10921639	121.333	113	62	187	2548	33.983	2.000	0.152	0.943
ID289736	289736	160	65.406	46.383	1.879	0	110	110	2	1	-10921639	140.810	141	68	232	2957	46.793	2.000	0.181	0.922
ID289737	289737	None	42.560	5.764	10.370	0	110	110	2	1	-10921639	131.095	119	85	204	2753	30.317	6.045	0.164	1.219
ID289738	289738	None	52.063	36.953	9.844	0	110	110	2	1	-10921639	156.905	164	73	232	3295	37.249	7.600	0.131	0.973
ID289739	289739	161	52.548	49.962	10.760	0	110	110	2	1	-10921639	130.000	124	73	238	2730	36.226	2.000	0.145	0.908
ID289780	289780	159	43.902	46.341	17.858	0	111	111	2	1	-10921639	132.952	130	85	198	2792	32.400	4.800	0.141	1.017
ID289781	289781	None	51.800	31.068	19.960	0	111	111	2	1	-10921639	100.905	96	51	221	2119	41.529	2.000	0.157	0.658
ID289782	289782	151	56.521	42.251	25.926	0	111	111	2	1	-10921639	142.714	141	96	255	2997	40.006	2.000	0.155	0.959
ID289783	289783	158	54.551	29.860	35.229	0	111	111	2	1	-10921639	121.857	124	56	243	2559	43.269	7.600	0.185	0.879
ID289776	289776	161	56.543	50.078	10.584	0	111	111	2	1	-10921639	120.857	102	79	215	2538	37.678	2.000	0.167	0.916
ID289777	289777	None	66.426	24.259	14.365	0	111	111	2	1	-10921639	142.143	130	90	243	2985	41.380	2.000	0.205	1.171
ID289778	289778	None	44.787	33.226	14.451	0	111	111	2	1	-10921639	129.000	130	62	215	2709	40.577	2.000	0.122	0.689
ID289779	289779	None	47.066	39.821	13.544	0	111	111	2	1	-10921639	136.667	136	79	209	2870	35.786	2.000	0.118	0.803
ID289772	289772	160	51.793	46.591	1.019	0	111	111	2	1	-10921639	139.000	130	62	249	2919	54.110	6.302	0.147	0.658
ID289773	289773	164	46.865	15.792	6.762	0	111	111	2	1	-10921639	91.476	79	51	181	1921	34.291	2.000	0.199	0.885
ID289774	289774	None	42.222	39.394	6.956	0	111	111	2	1	-10921639	137.714	141	85	198	2892	30.800	2.000	0.122	0.969
ID289775	289775	165	56.280	28.668	10.219	0	111	111	2	1	-10921639	133.190	124	79	249	2797	45.354	2.000	0.131	0.679
ID289788	289788	None	41.230	15.223	24.094	0	112	112	2	1	-10921639	95.143	90	51	181	1998	31.328	2.000	0.200	1.013
ID289789	289789	None	59.653	6.008	28.637	0	112	112	2	1	-10921639	136.476	130	68	226	2866	40.254	2.000	0.196	1.111
ID289790	289790	None	42.514	45.585	31.810	0	112	112	2	1	-10921639	116.524	107	39	187	2447	37.791	3.200	0.119	0.658
ID289791	289791	None	40.338	6.982	37.376	0	112	112	2	1	-10921639	94.714	96	45	141	1989	28.339	3.200	0.201	1.121
ID289784	289784	164	48.443	16.043	6.762	0	112	112	2	1	-10921639	97.905	96	45	158	2056	28.459	2.000	0.212	1.205
ID289785	289785	165	62.048	29.267	10.099	0	112	112	2	1	-10921639	143.143	141	62	255	3006	48.246	2.000	0.186	0.931
ID289786	289786	166	40.306	16.588	12.303	0	112	112	2	1	-10921639	103.000	102	68	181	2163	29.390	2.000	0.170	1.016
ID289787	289787	None	41.391	9.201	19.061	0	112	112	2	1	-10921639	98.190	90	45	158	2062	29.180	2.000	0.161	0.932
ID289812	289812	158	48.227	30.020	36.029	0	113	113	2	1	-10921639	120.000	113	68	192	2520	33.522	2.000	0.169	1.033
ID289813	289813	None	46.936	22.000	41.000	0	113	113	2	1	-10921639	118.667	116	73	204	2492	35.093	2.000	0.148	0.870
ID289808	289808	None	60.046	41.207	25.763	0	113	113	2	1	-10921639	172.905	170	113	255	3631	43.346	3.200	0.171	1.163
ID289809	289809	None	46.688	37.113	26.883	0	113	113	2	1	-10921639	146.238	147	85	221	3071	33.255	3.200	0.174	1.302
ID289810	289810	None	43.115	9.410	28.991	0	113	113	2	1	-10921639	134.524	130	90	187	2825	29.554	4.800	0.172	1.337
ID289811	289811	None	51.861	24.319	35.658	0	113	113	2	1	-10921639	132.667	124	79	221	2786	38.337	2.000	0.152	0.911
ID289804	289804	165	42.274	28.830	9.786	0	113	113	2	1	-10921639	120.000	113	11	243	2520	47.009	2.000	0.094	0.438
ID289805	289805	166	42.851	16.276	12.906	0	113	113	2	1	-10921639	97.095	102	45	153	2039	29.177	2.000	0.179	1.009
ID289806	289806	None	45.544	29.446	14.728	0	113	113	2	1	-10921639	133.810	124	56	215	2810	46.517	2.000	0.137	0.693
ID289807	289807	159	64.016	45.677	18.521	0	113	113	2	1	-10921639	134.143	119	51	238	2817	48.518	2.000	0.203	0.932
ID289803	289803	167	41.045	39.669	8.160	0	113	113	2	1	-10921639	131.095	130	62	204	2753	38.117	2.000	0.092	0.581
ID289796	289796	None	51.275	8.367	17.763	0	114	114	2	1	-10921639	101.667	96	45	164	2135	34.209	3.200	0.246	1.174
ID289797	289797	159	41.455	47.582	20.560	0	114	114	2	1	-10921639	131.429	119	79	198	2760	33.078	7.600	0.086	0.628
ID289798	289798	None	55.283	18.144	21.133	0	114	114	2	1	-10921639	103.524	96	51	175	2174	32.901	4.800	0.246	1.241
ID289799	289799	None	40.709	40.776	20.869	0	114	114	2	1	-10921639	128.429	130	68	215	2697	40.371	2.000	0.074	0.437
ID289792	289792	None	50.246	47.355	2.020	0	114	114	2	1	-10921639	134.333	124	73	238	2821	41.162	2.000	0.110	0.647
ID289793	289793	167	53.673	39.771	7.209	0	114	114	2	1	-10921639	125.333	113	68	249	2632	48.285	2.000	0.109	0.510
ID289794	289794	None	69.761	9.122	10.067	0	114	114	2	1	-10921639	133.238	130	68	232	2798	43.305	2.000	0.245	1.211
ID289795	289795	166	53.576	16.189	12.934	0	114	114	2	1	-10921639	135.429	136	79	204	2844	35.912	4.800	0.193	1.221
ID289800	289800	158	69.319	30.481	35.237	0	114	114	2	1	-10921639	130.429	130	45	238	2739	48.769	2.000	0.206	0.914
ID289801	289801	168	44.437	0.000	39.000	0	114	114	2	1	-10921639	133.667	136	90	187	2807	27.108	4.800	0.215	1.748
ID289802	289802	None	60.119	14.000	41.000	0	114	114	2	1	-10921639	101.524	96	48	249	2132	44.746	4.800	0.284	1.005
ID289814	289814	None	54.188	16.017	6.880	0	115	115	2	1	-10921639	125.143	130	62	175	2628	35.038	2.000	0.193	1.155
ID289815	289815	167	47.782	40.117	7.590	0	115	115	2	1	-10921639	115.238	113	62	226	2420	37.840	2.000	0.120	0.651
ID289824	289824	169	44.018	50.013	32.155	0	115	115	2	1	-10921639	114.524	119	45	175	2405	30.675	2.000	0.147	0.955
ID289825	289825	168	43.419	0.000	39.000	0	115	115	2	1	-10921639	147.571	153	96	181	3099	24.829	7.600	0.196	1.947
ID289820	289820	None	50.980	30.831	18.955	0	115	115	2	1	-10921639	120.286	113	68	221	2526	37.377	2.000	0.152	0.851
ID289821	289821	159	40.816	49.429	20.135	0	115	115	2	1	-10921639	160.524	158	85	209	3371	32.823	7.600	0.141	1.207
ID289822	289822	None	47.854	42.431	27.591	0	115	115	2	1	-10921639	136.571	119	85	209	2868	39.427	3.200	0.168	0.995
ID289823	289823	None	48.554	31.960	29.654	0	115	115	2	1	-10921639	105.667	96	45	215	2219	37.618	2.000	0.147	0.719
ID289816	289816	165	47.855	28.487	10.597	0	115	115	2	1	-10921639	115.762	107	51	192	2431	42.987	2.000	0.142	0.672
ID289817	289817	170	40.134	50.376	10.792	0	115	115	2	1	-10921639	120.000	119	39	181	2520	34.150	2.000	0.148	0.905
ID289818	289818	166	41.316	16.154	13.531	0	115	115	2	1	-10921639	108.905	119	51	164	2287	36.564	3.200	0.166	0.849
ID289819	289819	None	49.128	39.191	14.701	0	115	115	2	1	-10921639	143.905	141	90	215	3022	31.815	2.000	0.150	1.177
ID289828	289828	165	70.421	29.215	10.880	0	116	116	2	1	-10921639	137.810	124	5	255	2894	66.628	2.000	0.172	0.608
ID289829	289829	170	53.360	50.213	10.579	0	116	116	2	1	-10921639	103.810	85	22	226	2180	50.335	2.000	0.161	0.573
ID289830	289830	None	48.242	21.996	15.460	0	116	116	2	1	-10921639	139.190	136	102	204	2923	31.083	4.800	0.204	1.518
ID289831	289831	171	56.820	45.381	17.805	0	116	116	2	1	-10921639	145.524	141	85	226	3056	41.908	2.000	0.156	0.937
ID289826	289826	172	41.530	46.399	1.564	0	116	116	2	1	-10921639	128.762	130	68	187	2704	36.756	3.200	0.127	0.792
ID289827	289827	None	42.025	43.890	8.653	0	116	116	2	1	-10921639	115.714	107	79	192	2430	33.260	2.000	0.132	0.811
ID289832	289832	None	53.312	9.779	22.742	0	116	116	2	1	-10921639	120.857	113	62	187	2538	33.394	2.000	0.197	1.189
ID289833	289833	None	40.334	18.137	26.740	0	116	116	2	1	-10921639	113.286	107	73	153	2379	25.478	7.600	0.172	1.306
ID289834	289834	169	55.734	53.000	32.000	0	116	116	2	1	-10921639	132.619	132	96	175	2785	29.588	4.800	0.256	1.829
ID289835	289835	None	79.202	29.532	35.570	0	116	116	2	1	-10921639	149.952	141	56	255	3149	58.740	4.800	0.231	0.959
ID289876	289876	None	54.302	31.334	19.498	0	117	117	2	1	-10921639	148.905	141	90	243	3127	36.476	7.600	0.184	1.272
ID289877	289877	207	54.999	13.951	23.632	0	117	117	2	1	-10921639	113.762	113	62	192	2389	41.299	2.000	0.169	0.796
ID289878	289878	208	73.656	32.229	31.012	0	117	117	2	1	-10921639	124.333	113	39	243	2611	56.105	2.000	0.205	0.755
ID289879	289879	None	41.726	41.878	34.916	0	117	117	2	1	-10921639	106.571	102	34	209	2238	41.349	3.200	0.079	0.379
ID289872	289872	None	44.363	26.000	0.000	0	117	117	2	1	-10921639	121.238	119	79	175	2546	24.845	4.800	0.238	1.876
ID289873	289873	172	66.568	47.000	0.000	0	117	117	2	1	-10921639	141.571	153	73	209	2973	42.829	2.000	0.223	1.204
ID289874	289874	165	66.455	28.630	10.156	0	117	117	2	1	-10921639	148.476	153	62	238	3118	47.552	2.000	0.203	1.055
ID289875	289875	171	41.613	46.492	17.887	0	117	117	2	1	-10921639	120.286	119	45	232	2526	43.193	2.000	0.102	0.516
ID289871	289871	None	40.304	15.000	0.000	0	117	117	2	1	-10921639	117.238	107	73	175	2462	31.000	2.000	0.200	1.261
ID289840	289840	None	47.837	26.225	23.198	0	118	118	2	1	-10921639	118.143	107	68	175	2481	33.284	7.600	0.173	1.045
ID289841	289841	207	40.041	12.636	26.012	0	118	118	2	1	-10921639	122.667	124	85	164	2576	22.571	4.800	0.182	1.674
ID289842	289842	208	44.962	31.856	30.011	0	118	118	2	1	-10921639	118.476	124	34	181	2488	38.181	3.200	0.139	0.757
ID289843	289843	None	46.125	29.817	35.647	0	118	118	2	1	-10921639	114.667	107	68	221	2408	42.305	2.000	0.133	0.638
ID289836	289836	165	58.303	28.979	10.093	0	118	118	2	1	-10921639	138.857	141	79	255	2916	46.064	2.000	0.142	0.748
ID289837	289837	None	44.929	16.293	12.232	0	118	118	2	1	-10921639	120.286	113	62	170	2526	34.334	3.200	0.192	1.130
ID289838	289838	174	47.751	21.264	15.796	0	118	118	2	1	-10921639	116.857	119	39	175	2454	36.811	3.200	0.171	0.925
ID289839	289839	171	68.970	46.229	18.415	0	118	118	2	1	-10921639	140.857	153	68	255	2958	49.581	2.000	0.208	0.978
ID289844	289844	165	73.751	29.412	10.271	0	119	119	2	1	-10921639	153.000	147	51	255	3213	57.704	2.000	0.190	0.846
ID289845	289845	174	40.801	21.411	15.219	0	119	119	2	1	-10921639	114.619	107	34	204	2407	37.726	2.000	0.149	0.789
ID289846	289846	171	56.311	45.181	18.219	0	119	119	2	1	-10921639	108.190	102	51	192	2272	38.943	2.000	0.275	1.198
ID289847	289847	175	47.380	41.621	25.292	0	119	119	2	1	-10921639	109.286	107	39	226	2295	43.194	2.000	0.124	0.560
ID289848	289848	176	40.970	5.253	27.990	0	119	119	2	1	-10921639	134.857	136	79	215	2832	33.043	7.600	0.105	0.776
ID289849	289849	None	55.044	35.772	29.253	0	119	119	2	1	-10921639	145.095	147	90	204	3047	33.207	2.000	0.165	1.240
ID289860	289860	176	67.903	5.940	28.188	0	120	120	2	1	-10921639	144.810	141	73	249	3041	48.573	2.000	0.182	0.917
ID289861	289861	178	59.580	30.601	35.577	0	120	120	2	1	-10921639	147.524	141	90	255	3098	45.076	6.381	0.204	1.107
ID289856	289856	171	57.723	45.547	18.405	0	120	120	2	1	-10921639	116.714	107	39	215	2451	43.153	2.000	0.213	0.948
ID289857	289857	None	47.895	28.433	21.811	0	120	120	2	1	-10921639	134.857	141	79	226	2832	33.623	2.000	0.153	1.066
ID289858	289858	None	49.497	14.074	25.952	0	120	120	2	1	-10921639	123.429	124	73	170	2592	24.786	4.800	0.205	1.697
ID289859	289859	175	47.206	42.658	25.828	0	120	120	2	1	-10921639	115.238	107	62	187	2420	38.348	2.000	0.137	0.725
ID289852	289852	None	42.811	10.506	8.703	0	120	120	2	1	-10921639	103.762	96	28	198	2179	42.430	2.000	0.128	0.553
ID289853	289853	None	62.306	53.000	9.000	0	120	120	2	1	-10921639	149.619	136	102	221	3142	40.330	7.600	0.209	1.282
ID289854	289854	165	40.902	28.365	10.097	0	120	120	2	1	-10921639	122.571	119	68	221	2574	37.171	2.000	0.109	0.647
ID289855	289855	174	47.488	21.540	15.969	0	120	120	2	1	-10921639	141.524	141	85	215	2972	33.084	3.200	0.166	1.216
ID289850	289850	None	53.257	8.000	0.000	0	120	120	2	1	-10921639	101.048	96	45	181	2122	33.958	2.000	0.251	1.193
ID289851	289851	None	40.484	36.555	2.950	0	120	120	2	1	-10921639	125.952	124	68	181	2645	26.699	4.800	0.175	1.406
ID289862	289862	None	43.309	6.497	9.450	0	121	121	2	1	-10921639	98.667	79	56	175	2072	37.568	2.000	0.147	0.674
ID289863	289863	165	55.130	28.975	10.552	0	121	121	2	1	-10921639	125.667	124	28	243	2639	47.512	2.000	0.164	0.747
ID289868	289868	None	47.817	0.926	25.665	0	121	121	2	1	-10921639	136.810	147	51	192	2873	36.544	6.365	0.191	1.199
ID289869	289869	180	41.372	32.603	29.909	0	121	121	2	1	-10921639	98.143	90	56	170	2061	33.028	2.000	0.141	0.736
ID289870	289870	178	63.600	30.158	35.584	0	121	121	2	1	-10921639	139.000	130	79	255	2919	49.226	2.000	0.158	0.772
ID289864	289864	None	44.146	0.000	12.000	0	121	121	2	1	-10921639	105.810	102	52	158	2222	33.893	7.600	0.219	1.122
ID289865	289865	174	52.934	20.922	15.128	0	121	121	2	1	-10921639	147.810	147	79	215	3104	33.590	2.000	0.144	1.108
ID289866	289866	171	41.103	45.865	18.013	0	121	121	2	1	-10921639	120.762	119	62	209	2536	30.553	6.364	0.132	0.924
ID289867	289867	None	41.374	31.847	20.211	0	121	121	2	1	-10921639	130.857	130	85	198	2748	25.360	6.100	0.162	1.438
ID289888	289888	180	54.602	32.620	29.268	0	122	122	2	1	-10921639	123.524	113	68	232	2594	42.864	2.000	0.168	0.830
ID289889	289889	178	56.616	29.834	35.881	0	122	122	2	1	-10921639	132.429	130	62	243	2781	48.884	2.000	0.133	0.637
ID289890	289890	None	51.768	4.000	41.000	0	122	122	2	1	-10921639	101.476	96	17	192	2131	49.770	2.000	0.140	0.502
ID289891	289891	None	48.072	40.000	41.000	0	122	122	2	1	-10921639	124.190	127	79	187	2608	31.860	4.800	0.245	1.536
ID289884	289884	171	64.932	45.524	18.006	0	122	122	2	1	-10921639	147.667	147	102	255	3101	39.605	4.800	0.204	1.262
ID289885	289885	179	43.147	50.882	18.133	0	122	122	2	1	-10921639	115.238	119	56	187	2420	34.749	2.000	0.101	0.606
ID289886	289886	None	59.230	42.238	25.823	0	122	122	2	1	-10921639	135.619	130	90	215	2848	38.925	2.000	0.189	1.109
ID289887	289887	None	46.469	23.034	28.997	0	122	122	2	1	-10921639	104.619	107	51	170	2197	37.890	2.000	0.159	0.756
ID289880	289880	None	49.321	26.845	2.358	0	122	122	2	1	-10921639	122.714	113	56	204	2577	38.577	2.000	0.128	0.723
ID289881	289881	None	40.030	38.780	8.450	0	122	122	2	1	-10921639	123.524	130	51	198	2594	37.922	2.000	0.146	0.830
ID289882	289882	165	44.541	28.395	9.838	0	122	122	2	1	-10921639	102.524	96	34	221	2153	43.265	2.000	0.126	0.531
ID289883	289883	None	51.367	18.180	18.485	0	122	122	2	1	-10921639	141.857	130	79	249	2979	41.178	6.365	0.135	0.819
ID289892	289892	165	66.009	29.265	10.038	0	123	123	2	1	-10921639	134.571	136	51	243	2826	44.824	2.000	0.222	1.092
ID289893	289893	None	43.750	4.470	16.426	0	123	123	2	1	-10921639	108.429	102	62	170	2277	29.466	4.800	0.203	1.240
ID289894	289894	179	46.969	48.952	18.945	0	123	123	2	1	-10921639	136.810	141	68	221	2873	32.925	7.600	0.130	0.955
ID289895	289895	None	43.929	5.185	28.391	0	123	123	2	1	-10921639	115.476	119	17	209	2425	46.153	7.600	0.088	0.404
ID289896	289896	183	45.026	3.481	30.925	0	123	123	2	1	-10921639	120.333	119	56	198	2527	35.934	2.000	0.149	0.866
ID289897	289897	None	40.671	32.716	37.901	0	123	123	2	1	-10921639	125.905	124	68	198	2644	34.038	2.000	0.120	0.792
ID289898	289898	184	40.515	46.520	37.606	0	123	123	2	1	-10921639	99.333	85	17	170	2086	40.123	6.401	0.121	0.536
ID289899	289899	181	40.142	14.000	41.000	0	123	123	2	1	-10921639	114.857	116	68	187	2412	31.422	6.348	0.148	0.941
ID289972	289972	None	41.621	18.485	17.504	0	124	124	2	1	-10921639	121.476	113	85	192	2551	33.806	2.000	0.112	0.726
ID289973	289973	None	41.492	38.980	22.379	0	124	124	2	1	-10921639	126.714	124	62	187	2661	34.391	7.600	0.134	0.872
ID289974	289974	183	50.553	3.056	31.032	0	124	124	2	1	-10921639	121.667	124	51	192	2555	31.004	2.000	0.193	1.269
ID289975	289975	None	47.887	31.867	30.570	0	124	124	2	1	-10921639	122.476	119	79	209	2572	34.934	2.000	0.133	0.821
ID289969	289969	None	44.734	53.000	8.000	0	124	124	2	1	-10921639	103.286	96	39	209	2169	39.068	2.000	0.139	0.647
ID289970	289970	165	51.785	29.114	10.244	0	124	124	2	1	-10921639	136.524	136	45	255	2867	44.368	2.000	0.123	0.673
ID289971	289971	None	48.432	23.924	15.766	0	124	124	2	1	-10921639	135.095	136	51	204	2837	40.130	2.000	0.135	0.800
ID289976	289976	None	49.898	29.898	35.483	0	124	124	2	1	-10921639	140.476	147	68	215	2950	37.477	2.000	0.130	0.863
ID289977	289977	184	43.788	47.626	38.093	0	124	124	2	1	-10921639	113.810	96	62	215	2390	37.035	2.000	0.114	0.631
ID289978	289978	181	48.733	15.000	41.000	0	124	124	2	1	-10921639	159.095	158	113	232	3341	33.339	4.800	0.172	1.398
ID289979	289979	None	44.122	51.000	41.000	0	124	124	2	1	-10921639	103.667	96	22	204	2177	49.514	2.000	0.024	0.096
ID289911	289911	165	74.791	29.253	10.244	0	125	125	2	1	-10921639	153.810	170	68	255	3230	53.178	2.000	0.207	0.993
ID289916	289916	None	45.840	25.366	34.753	0	125	125	2	1	-10921639	163.524	158	96	243	3434	35.266	6.036	0.138	1.125
ID289917	289917	None	55.442	0.000	39.000	0	125	125	2	1	-10921639	148.952	147	96	226	3128	33.092	6.029	0.199	1.495
ID289918	289918	181	45.380	14.000	41.000	0	125	125	2	1	-10921639	116.190	107	79	238	2440	40.412	2.000	0.114	0.587
ID289912	289912	182	49.342	24.402	20.312	0	125	125	2	1	-10921639	107.190	96	28	255	2251	59.121	2.000	0.052	0.179
ID289913	289913	None	43.628	29.819	24.080	0	125	125	2	1	-10921639	97.000	85	51	215	2037	43.317	2.000	0.098	0.399
ID289914	289914	None	41.297	8.826	30.138	0	125	125	2	1	-10921639	106.238	107	28	170	2231	34.188	4.800	0.218	1.111
ID289915	289915	None	54.400	14.450	34.295	0	125	125	2	1	-10921639	116.810	124	17	221	2453	53.804	2.000	0.168	0.624
ID289936	289936	182	43.879	25.088	20.593	0	126	126	2	1	-10921639	139.190	136	79	221	2923	36.445	2.000	0.138	0.929
ID289937	289937	None	54.463	42.269	25.614	0	126	126	2	1	-10921639	136.238	130	79	221	2861	41.787	2.000	0.175	0.970
ID289938	289938	185	40.285	33.233	31.537	0	126	126	2	1	-10921639	134.667	130	85	181	2828	28.963	2.000	0.145	1.175
ID289939	289939	None	44.966	7.248	38.629	0	126	126	2	1	-10921639	103.238	96	56	198	2168	39.343	2.000	0.112	0.528
ID289932	289932	186	55.027	21.381	16.328	0	126	126	2	1	-10921639	145.667	141	85	238	3059	37.380	3.200	0.188	1.233
ID289933	289933	None	56.562	39.989	15.863	0	126	126	2	1	-10921639	160.476	158	107	243	3370	36.346	2.000	0.175	1.313
ID289934	289934	None	45.889	35.485	18.276	0	126	126	2	1	-10921639	127.333	124	62	226	2674	38.445	7.600	0.130	0.760
ID289935	289935	187	43.707	45.713	18.035	0	126	126	2	1	-10921639	132.143	130	62	192	2775	32.705	6.350	0.172	1.183
ID289928	289928	188	41.246	47.000	0.000	0	126	126	2	1	-10921639	125.190	124	73	198	2629	34.552	6.043	0.215	1.281
ID289929	289929	165	70.330	28.744	9.935	0	126	126	2	1	-10921639	139.286	136	62	255	2925	50.128	2.000	0.179	0.842
ID289930	289930	189	53.613	15.923	12.134	0	126	126	2	1	-10921639	106.476	96	34	192	2236	39.439	2.000	0.194	0.876
ID289931	289931	190	44.947	50.287	11.893	0	126	126	2	1	-10921639	113.190	107	68	243	2377	41.598	2.000	0.129	0.623
ID289952	289952	None	48.878	45.479	31.960	0	127	127	2	1	-10921639	111.333	102	51	192	2338	36.824	2.000	0.159	0.828
ID289953	289953	191	52.633	28.027	35.953	0	127	127	2	1	-10921639	138.190	141	68	226	2902	37.843	2.000	0.185	1.141
ID289954	289954	181	59.857	14.000	41.000	0	127	127	2	1	-10921639	110.905	107	48	243	2329	52.449	2.000	0.154	0.566
ID289940	289940	188	44.672	46.939	1.800	0	127	127	2	1	-10921639	107.095	102	51	209	2249	40.021	2.000	0.087	0.427
ID289941	289941	165	61.195	28.805	9.507	0	127	127	2	1	-10921639	133.762	119	73	255	2809	49.040	2.000	0.143	0.683
ID289942	289942	190	64.217	50.109	11.333	0	127	127	2	1	-10921639	116.524	102	39	243	2447	52.676	2.000	0.188	0.701
ID289943	289943	189	60.720	17.129	13.930	0	127	127	2	1	-10921639	138.095	124	73	215	2900	37.929	2.000	0.161	1.008
ID289948	289948	None	53.684	15.280	22.722	0	127	127	2	1	-10921639	130.714	124	73	198	2745	40.624	2.000	0.148	0.828
ID289949	289949	None	40.145	23.764	28.864	0	127	127	2	1	-10921639	102.000	102	45	170	2142	37.870	2.000	0.115	0.557
ID289950	289950	185	46.112	31.727	30.065	0	127	127	2	1	-10921639	132.333	141	56	209	2779	39.977	6.385	0.111	0.664
ID289951	289951	None	49.626	38.630	29.945	0	127	127	2	1	-10921639	142.905	147	79	198	3001	33.658	3.200	0.171	1.238
ID289944	289944	186	42.304	23.899	16.013	0	127	127	2	1	-10921639	111.476	113	56	158	2341	24.991	2.000	0.182	1.373
ID289945	289945	187	78.685	46.042	18.844	0	127	127	2	1	-10921639	144.048	153	56	238	3025	50.270	2.000	0.270	1.218
ID289946	289946	None	49.872	40.025	19.934	0	127	127	2	1	-10921639	125.429	119	73	192	2634	33.321	2.000	0.171	1.100
ID289947	289947	None	45.227	7.288	22.686	0	127	127	2	1	-10921639	117.810	119	51	198	2474	37.608	2.000	0.122	0.682
ID289908	289908	191	51.825	30.578	34.849	0	128	128	2	1	-10921639	136.143	124	73	232	2859	38.922	7.600	0.165	0.993
ID289909	289909	None	52.938	18.426	36.831	0	128	128	2	1	-10921639	131.857	130	51	192	2769	39.441	4.800	0.231	1.253
ID289910	289910	181	41.359	13.000	41.000	0	128	128	2	1	-10921639	85.667	90	51	153	1799	26.854	2.000	0.215	1.130
ID289904	289904	None	45.016	18.001	18.132	0	128	128	2	1	-10921639	128.095	124	62	198	2690	38.736	7.600	0.108	0.642
ID289905	289905	187	44.665	46.658	18.094	0	128	128	2	1	-10921639	137.524	130	96	192	2888	29.700	3.200	0.164	1.306
ID289906	289906	None	46.649	32.690	19.870	0	128	128	2	1	-10921639	149.143	153	79	204	3132	38.340	4.800	0.164	1.099
ID289907	289907	185	45.961	33.388	31.210	0	128	128	2	1	-10921639	137.524	141	79	209	2888	38.408	7.600	0.152	0.944
ID289900	289900	None	45.513	42.000	0.000	0	128	128	2	1	-10921639	117.048	130	62	170	2458	34.152	7.600	0.173	1.010
ID289901	289901	None	41.008	39.697	8.100	0	128	128	2	1	-10921639	95.524	85	39	181	2006	37.942	7.600	0.119	0.534
ID289902	289902	165	67.177	28.821	10.542	0	128	128	2	1	-10921639	158.667	153	56	255	3332	59.271	2.000	0.147	0.686
ID289903	289903	204	54.639	30.720	13.006	0	128	128	2	1	-10921639	164.905	158	85	255	3463	42.129	7.600	0.111	0.781
ID289924	289924	None	52.696	42.459	26.120	0	129	129	2	1	-10921639	123.048	124	62	221	2584	41.393	2.000	0.167	0.849
ID289925	289925	None	40.785	4.916	28.218	0	129	129	2	1	-10921639	131.238	130	73	192	2756	33.895	2.000	0.100	0.706
ID289926	289926	192	50.967	19.536	29.224	0	129	129	2	1	-10921639	94.095	79	45	181	1976	42.358	2.000	0.164	0.625
ID289927	289927	191	48.153	30.724	35.762	0	129	129	2	1	-10921639	155.095	153	79	226	3257	31.464	4.800	0.157	1.338
ID289920	289920	165	52.029	29.233	10.053	0	129	129	2	1	-10921639	146.000	153	79	255	3066	45.221	7.600	0.101	0.590
ID289921	289921	204	45.469	30.439	13.643	0	129	129	2	1	-10921639	160.286	164	96	255	3366	41.563	2.000	0.117	0.810
ID289922	289922	None	40.229	23.083	24.412	0	129	129	2	1	-10921639	96.190	85	56	158	2020	30.263	2.000	0.184	0.990
ID289923	289923	None	45.371	29.135	23.780	0	129	129	2	1	-10921639	102.095	96	39	209	2144	47.852	2.000	0.090	0.351
ID289919	289919	None	45.771	53.000	0.000	0	129	129	2	1	-10921639	98.143	90	58	130	2061	23.453	4.800	0.303	1.946
ID289956	289956	None	40.744	35.065	2.506	0	130	130	2	1	-10921639	112.667	113	39	192	2366	35.636	2.000	0.141	0.783
ID289957	289957	None	40.613	11.897	6.367	0	130	130	2	1	-10921639	117.619	124	68	170	2470	31.701	2.000	0.136	0.891
ID289958	289958	None	45.117	10.837	8.488	0	130	130	2	1	-10921639	140.333	141	85	192	2947	25.594	4.800	0.215	1.942
ID289959	289959	165	45.760	28.822	10.059	0	130	130	2	1	-10921639	145.381	141	85	255	3053	37.440	7.600	0.102	0.716
ID289955	289955	None	52.534	47.076	1.880	0	130	130	2	1	-10921639	104.190	90	45	232	2188	44.276	2.000	0.111	0.470
ID289964	289964	None	49.639	24.256	19.779	0	130	130	2	1	-10921639	105.143	107	39	204	2208	47.414	2.000	0.117	0.465
ID289965	289965	196	41.084	6.607	23.475	0	130	130	2	1	-10921639	86.810	85	28	153	1823	37.338	2.000	0.174	0.688
ID289966	289966	None	49.178	13.103	27.182	0	130	130	2	1	-10921639	117.190	119	51	164	2461	31.347	4.800	0.239	1.442
ID289967	289967	192	64.541	19.240	29.452	0	130	130	2	1	-10921639	120.000	113	56	204	2520	49.700	2.000	0.186	0.757
ID289960	289960	197	47.968	49.829	11.111	0	130	130	2	1	-10921639	110.381	96	68	226	2318	41.805	2.000	0.128	0.599
ID289961	289961	None	47.135	8.852	14.006	0	130	130	2	1	-10921639	103.952	96	68	181	2183	28.275	2.000	0.199	1.219
ID289962	289962	198	58.221	18.836	17.023	0	130	130	2	1	-10921639	109.190	102	22	175	2293	41.107	3.200	0.220	0.959
ID289963	289963	187	70.071	46.242	17.989	0	130	130	2	1	-10921639	147.238	141	79	249	3092	49.534	2.000	0.204	1.008
ID289968	289968	191	45.521	29.528	35.420	0	130	130	2	1	-10921639	154.905	158	85	255	3253	39.422	7.600	0.115	0.808
ID289988	289988	195	60.195	33.568	18.732	0	131	131	2	1	-10921639	145.333	141	73	221	3052	40.601	4.800	0.201	1.199
ID289989	289989	187	40.471	46.803	18.530	0	131	131	2	1	-10921639	120.476	113	73	192	2530	32.275	7.600	0.145	0.946
ID289990	289990	196	44.649	7.333	22.728	0	131	131	2	1	-10921639	102.143	96	62	187	2145	30.516	2.000	0.155	0.900
ID289991	289991	None	47.921	42.205	25.819	0	131	131	2	1	-10921639	126.714	130	62	198	2661	37.622	7.600	0.137	0.811
ID289984	289984	197	43.480	50.077	11.377	0	131	131	2	1	-10921639	127.048	119	85	192	2668	28.965	2.000	0.147	1.122
ID289985	289985	199	50.170	16.484	12.548	0	131	131	2	1	-10921639	96.952	90	22	175	2036	43.347	2.000	0.184	0.694
ID289986	289986	None	41.926	30.623	12.682	0	131	131	2	1	-10921639	145.143	153	79	215	3048	36.070	2.000	0.101	0.737
ID289987	289987	198	40.776	17.508	17.688	0	131	131	2	1	-10921639	112.429	119	56	170	2361	30.574	4.800	0.174	1.089
ID289992	289992	192	47.535	20.064	29.589	0	131	131	2	1	-10921639	129.429	119	79	215	2718	37.053	2.000	0.137	0.840
ID289993	289993	None	54.221	33.751	33.081	0	131	131	2	1	-10921639	136.143	141	56	204	2859	42.854	2.000	0.161	0.883
ID289994	289994	191	52.741	29.823	35.239	0	131	131	2	1	-10921639	128.952	119	68	255	2708	44.869	2.000	0.095	0.499
ID289995	289995	None	58.664	4.000	41.000	0	131	131	2	1	-10921639	111.571	113	56	164	2343	31.786	2.000	0.299	1.617
ID289980	289980	None	44.768	25.499	5.752	0	131	131	2	1	-10921639	135.381	130	79	198	2843	33.733	4.800	0.155	1.077
ID289981	289981	None	40.344	39.709	7.907	0	131	131	2	1	-10921639	128.381	124	73	221	2696	39.336	2.000	0.092	0.552
ID289982	289982	None	47.743	6.264	8.902	0	131	131	2	1	-10921639	102.048	107	39	141	2143	32.377	3.200	0.214	1.112
ID289983	289983	165	41.940	29.243	10.283	0	131	131	2	1	-10921639	126.857	124	28	255	2664	50.189	7.600	0.065	0.307
ID290020	290020	194	41.246	46.894	1.547	0	132	132	2	1	-10921639	126.714	124	73	204	2661	36.920	6.034	0.115	0.709
ID290021	290021	165	44.593	28.736	10.067	0	132	132	2	1	-10921639	128.857	124	73	204	2706	32.733	2.000	0.121	0.851
ID290022	290022	199	48.355	15.995	12.853	0	132	132	2	1	-10921639	107.619	102	62	175	2260	32.917	2.000	0.185	1.019
ID290023	290023	195	54.017	33.157	18.144	0	132	132	2	1	-10921639	121.048	124	62	215	2542	36.210	2.000	0.169	0.967
ID290028	290028	191	47.349	30.524	36.069	0	132	132	2	1	-10921639	116.238	107	68	204	2441	39.212	2.000	0.138	0.719
ID290024	290024	187	53.794	46.179	18.258	0	132	132	2	1	-10921639	119.857	113	51	232	2517	47.272	2.000	0.140	0.624
ID290025	290025	None	41.724	34.781	24.438	0	132	132	2	1	-10921639	144.619	147	79	215	3037	28.567	6.391	0.148	1.307
ID290026	290026	None	44.335	1.708	25.672	0	132	132	2	1	-10921639	107.762	102	56	158	2263	28.567	2.000	0.184	1.174
ID290027	290027	None	49.479	32.250	29.968	0	132	132	2	1	-10921639	115.143	102	56	221	2418	43.038	2.000	0.103	0.500
ID290016	290016	None	45.815	18.129	26.856	0	133	133	2	1	-10921639	117.048	119	62	170	2458	31.028	2.000	0.161	1.045
ID290017	290017	None	50.799	50.257	26.995	0	133	133	2	1	-10921639	106.000	96	45	238	2226	46.974	2.000	0.093	0.385
ID290018	290018	None	48.834	20.962	37.124	0	133	133	2	1	-10921639	145.429	136	90	209	3054	34.610	6.279	0.156	1.133
ID290019	290019	200	63.582	0.000	41.000	0	133	133	2	1	-10921639	158.476	175	100	204	3328	38.575	6.401	0.257	1.679
ID290007	290007	194	44.235	47.000	0.000	0	133	133	2	1	-10921639	141.714	130	96	192	2976	28.171	6.341	0.202	1.691
ID290012	290012	195	42.183	33.576	18.496	0	133	133	2	1	-10921639	135.667	141	79	215	2849	33.277	4.800	0.146	1.036
ID290013	290013	187	42.875	46.299	18.242	0	133	133	2	1	-10921639	118.905	119	62	192	2497	38.112	2.000	0.134	0.736
ID290014	290014	None	62.844	41.999	25.338	0	133	133	2	1	-10921639	133.286	124	73	255	2799	44.913	2.000	0.186	0.929
ID290015	290015	None	52.618	9.523	27.036	0	133	133	2	1	-10921639	136.238	130	68	198	2861	39.789	3.200	0.184	1.065
ID290008	290008	None	49.552	22.433	4.646	0	133	133	2	1	-10921639	99.286	96	45	187	2085	40.829	7.600	0.210	0.845
ID290009	290009	None	50.452	10.369	8.605	0	133	133	2	1	-10921639	107.905	102	56	198	2266	38.838	2.000	0.174	0.824
ID290010	290010	165	74.703	29.089	10.265	0	133	133	2	1	-10921639	134.857	124	62	255	2832	47.355	2.000	0.203	0.960
ID290011	290011	198	59.687	17.826	16.725	0	133	133	2	1	-10921639	114.667	113	28	215	2408	46.514	2.000	0.166	0.704
ID290004	290004	None	47.573	33.059	29.952	0	134	134	2	1	-10921639	131.286	124	68	192	2757	33.760	2.000	0.148	1.004
ID290005	290005	303	53.337	27.896	34.546	0	134	134	2	1	-10921639	133.190	124	68	209	2797	42.090	2.000	0.188	1.003
ID290006	290006	200	50.006	0.000	41.000	0	134	134	2	1	-10921639	86.619	79	58	153	1819	26.303	6.132	0.383	1.823
ID290000	290000	304	53.933	24.285	9.894	0	134	134	2	1	-10921639	129.714	113	68	204	2724	40.455	2.000	0.151	0.844
ID290001	290001	165	74.644	28.479	10.426	0	134	134	2	1	-10921639	140.762	141	56	255	2956	52.871	2.000	0.190	0.849
ID290002	290002	198	67.088	17.820	17.065	0	134	134	2	1	-10921639	130.571	119	51	238	2742	48.711	2.000	0.193	0.866
ID290003	290003	305	47.931	24.488	21.479	0	134	134	2	1	-10921639	118.952	113	62	192	2498	40.235	2.000	0.143	0.738
ID289996	289996	None	49.021	7.000	0.000	0	134	134	2	1	-10921639	107.810	107	51	209	2264	38.914	4.800	0.257	1.134
ID289997	289997	None	49.603	18.000	0.000	0	134	134	2	1	-10921639	113.905	119	62	164	2392	30.186	7.600	0.244	1.482
ID289998	289998	194	48.238	46.044	1.842	0	134	134	2	1	-10921639	137.524	130	56	226	2888	47.921	3.200	0.085	0.449
ID289999	289999	None	44.864	35.624	2.868	0	134	134	2	1	-10921639	145.429	136	113	204	3054	27.221	4.800	0.151	1.399
ID290036	290036	305	48.216	25.991	23.199	0	135	135	2	1	-10921639	112.762	119	45	187	2368	41.708	2.000	0.170	0.786
ID290037	290037	None	46.910	10.539	28.054	0	135	135	2	1	-10921639	122.476	113	68	187	2572	31.666	4.800	0.197	1.272
ID290038	290038	303	58.627	29.748	35.392	0	135	135	2	1	-10921639	141.571	130	85	243	2973	41.909	6.021	0.166	0.963
ID290032	290032	198	54.327	18.887	16.672	0	135	135	2	1	-10921639	142.524	136	73	215	2993	46.364	2.000	0.122	0.667
ID290033	290033	None	68.784	47.112	17.973	0	135	135	2	1	-10921639	130.905	124	68	187	2749	38.937	2.000	0.254	1.361
ID290034	290034	None	51.561	33.514	19.164	0	135	135	2	1	-10921639	125.238	130	45	215	2630	46.315	2.000	0.133	0.633
ID290035	290035	None	52.745	39.951	21.956	0	135	135	2	1	-10921639	123.571	124	68	192	2595	37.039	2.000	0.183	1.034
ID290029	290029	165	67.698	28.872	9.868	0	135	135	2	1	-10921639	123.524	113	68	255	2594	52.497	2.000	0.148	0.608
ID290030	290030	304	48.059	23.526	11.509	0	135	135	2	1	-10921639	155.952	158	79	238	3275	39.012	2.000	0.117	0.838
ID290031	290031	None	47.909	16.695	12.235	0	135	135	2	1	-10921639	124.571	124	51	204	2616	37.265	2.000	0.151	0.878
ID290039	290039	None	47.302	47.142	2.016	0	136	136	2	1	-10921639	132.381	130	68	238	2780	37.730	2.000	0.115	0.725
ID290044	290044	None	46.749	32.684	29.072	0	136	136	2	1	-10921639	137.905	136	96	204	2896	33.038	4.800	0.166	1.188
ID290045	290045	None	40.584	26.237	35.611	0	136	136	2	1	-10921639	120.286	124	68	209	2526	35.457	2.000	0.096	0.595
ID290046	290046	None	49.905	44.180	37.314	0	136	136	2	1	-10921639	141.619	141	56	221	2974	39.364	2.000	0.144	0.906
ID290040	290040	165	70.910	28.735	10.340	0	136	136	2	1	-10921639	133.238	113	68	255	2798	52.436	2.000	0.210	0.881
ID290041	290041	198	50.051	20.453	15.998	0	136	136	2	1	-10921639	148.952	147	73	238	3128	41.786	2.000	0.105	0.680
ID290042	290042	None	46.091	37.023	15.788	0	136	136	2	1	-10921639	126.476	124	79	187	2656	34.548	2.000	0.132	0.856
ID290043	290043	None	43.610	15.030	16.627	0	136	136	2	1	-10921639	112.857	124	45	153	2370	32.963	4.800	0.224	1.255
ID290068	290068	201	54.038	42.292	24.787	0	137	137	2	1	-10921639	149.667	153	62	232	3143	36.114	4.800	0.167	1.185
ID290069	290069	202	50.415	34.558	32.088	0	137	137	2	1	-10921639	118.571	113	62	209	2490	39.311	7.600	0.168	0.869
ID290070	290070	None	42.075	47.375	31.758	0	137	137	2	1	-10921639	117.619	107	62	232	2470	40.548	2.000	0.117	0.606
ID290071	290071	None	44.399	30.063	35.758	0	137	137	2	1	-10921639	107.571	96	56	221	2259	42.141	2.000	0.083	0.390
ID290064	290064	None	44.965	42.000	0.000	0	137	137	2	1	-10921639	109.381	107	51	181	2297	34.935	7.600	0.162	0.875
ID290065	290065	165	63.859	28.946	9.741	0	137	137	2	1	-10921639	147.857	153	85	255	3105	44.130	2.000	0.157	0.909
ID290066	290066	None	75.067	23.584	14.852	0	137	137	2	1	-10921639	151.048	141	73	255	3172	54.549	2.000	0.167	0.791
ID290067	290067	None	42.482	26.123	22.130	0	137	137	2	1	-10921639	143.667	141	68	243	3017	37.900	6.421	0.116	0.789
ID290072	290072	None	55.312	40.000	41.000	0	137	137	2	1	-10921639	129.286	119	85	181	2715	27.993	4.800	0.264	1.931
ID290054	290054	None	43.729	6.443	4.489	0	138	138	2	1	-10921639	84.429	85	28	153	1773	36.452	2.000	0.235	0.880
ID290055	290055	None	43.185	14.212	11.525	0	138	138	2	1	-10921639	130.238	130	73	187	2735	32.522	7.600	0.143	1.002
ID290060	290060	None	40.381	13.327	26.683	0	138	138	2	1	-10921639	109.476	113	22	158	2299	33.321	3.200	0.152	0.868
ID290061	290061	None	42.487	28.085	27.911	0	138	138	2	1	-10921639	88.238	90	28	164	1853	32.334	2.000	0.168	0.786
ID290062	290062	202	40.018	34.005	31.686	0	138	138	2	1	-10921639	111.095	113	56	181	2333	35.957	3.200	0.129	0.707
ID290063	290063	None	42.466	0.000	41.000	0	138	138	2	1	-10921639	101.286	95	64	192	2127	35.734	7.600	0.139	0.694
ID290056	290056	None	60.750	16.770	16.095	0	138	138	2	1	-10921639	148.429	147	85	221	3117	40.409	2.000	0.151	0.961
ID290057	290057	None	58.468	34.070	18.952	0	138	138	2	1	-10921639	151.905	136	79	255	3190	40.451	2.000	0.127	0.845
ID290058	290058	203	60.563	46.485	18.830	0	138	138	2	1	-10921639	164.619	170	73	221	3457	41.481	4.800	0.202	1.335
ID290059	290059	201	59.489	43.061	25.722	0	138	138	2	1	-10921639	149.952	141	79	215	3149	38.311	4.800	0.194	1.271
ID290052	290052	205	46.423	30.085	35.251	0	139	139	2	1	-10921639	135.143	136	68	255	2838	45.080	7.600	0.111	0.600
ID290053	290053	None	42.040	25.000	41.000	0	139	139	2	1	-10921639	104.667	107	62	170	2198	33.395	2.000	0.188	0.993
ID290048	290048	None	41.270	4.945	16.815	0	139	139	2	1	-10921639	98.190	96	56	170	2062	30.933	2.000	0.130	0.730
ID290049	290049	206	43.721	23.627	16.987	0	139	139	2	1	-10921639	151.048	158	85	204	3172	35.928	6.355	0.128	0.952
ID290050	290050	203	56.448	46.246	17.284	0	139	139	2	1	-10921639	130.476	119	73	238	2740	44.111	2.000	0.143	0.742
ID290051	290051	None	41.696	37.651	31.039	0	139	139	2	1	-10921639	137.476	141	62	198	2887	31.258	4.800	0.152	1.158
ID290047	290047	165	65.196	28.855	10.001	0	139	139	2	1	-10921639	141.333	141	85	249	2968	42.196	2.000	0.198	1.108
ID290080	290080	205	47.300	30.341	35.805	0	140	140	2	1	-10921639	141.571	141	90	243	2973	34.224	7.600	0.127	0.930
ID290076	290076	206	41.708	23.041	16.489	0	140	140	2	1	-10921639	127.333	119	68	215	2674	38.025	3.200	0.136	0.802
ID290077	290077	None	50.553	0.000	21.000	0	140	140	2	1	-10921639	118.524	113	85	192	2489	28.722	7.600	0.196	1.355
ID290078	290078	202	41.745	33.525	29.506	0	140	140	2	1	-10921639	136.714	141	90	187	2871	28.853	4.800	0.134	1.122
ID290079	290079	None	44.970	47.342	30.305	0	140	140	2	1	-10921639	111.190	90	56	187	2335	37.831	6.352	0.143	0.735
ID290073	290073	None	48.336	47.000	0.000	0	140	140	2	1	-10921639	134.571	124	79	232	2826	44.361	7.600	0.205	1.032
ID290074	290074	None	40.980	35.332	2.799	0	140	140	2	1	-10921639	131.905	130	79	198	2770	31.513	6.398	0.154	1.118
ID290075	290075	165	52.427	28.736	10.078	0	140	140	2	1	-10921639	124.381	119	68	255	2612	40.404	7.600	0.129	0.702
ID290084	290084	165	60.051	28.783	10.189	0	141	141	2	1	-10921639	125.714	119	68	255	2640	39.128	2.000	0.192	1.033
ID290085	290085	206	43.551	22.111	17.648	0	141	141	2	1	-10921639	146.476	147	73	187	3076	29.158	4.800	0.162	1.400
ID290086	290086	None	58.446	45.425	18.522	0	141	141	2	1	-10921639	121.286	119	51	226	2547	45.403	2.000	0.182	0.822
ID290087	290087	None	43.752	30.366	20.138	0	141	141	2	1	-10921639	124.381	119	68	215	2612	42.777	2.000	0.058	0.321
ID290081	290081	None	64.266	43.000	0.000	0	141	141	2	1	-10921639	140.333	130	90	232	2947	48.708	2.000	0.208	0.994
ID290082	290082	None	42.113	11.054	5.337	0	141	141	2	1	-10921639	106.000	113	56	181	2226	35.104	2.000	0.152	0.795
ID290083	290083	None	44.930	39.833	7.698	0	141	141	2	1	-10921639	102.810	96	51	175	2159	35.726	2.000	0.138	0.699
ID290092	290092	205	74.562	29.313	35.965	0	141	141	2	1	-10921639	135.619	124	45	255	2848	56.012	3.200	0.212	0.849
ID290093	290093	209	42.892	13.000	41.000	0	141	141	2	1	-10921639	106.190	102	52	187	2230	33.783	7.600	0.145	0.795
ID290088	290088	None	63.226	25.520	22.379	0	141	141	2	1	-10921639	136.143	130	79	232	2859	42.126	2.000	0.202	1.085
ID290089	290089	210	42.716	41.677	25.046	0	141	141	2	1	-10921639	116.571	119	51	187	2448	34.089	2.000	0.132	0.795
ID290090	290090	202	46.781	31.158	30.799	0	141	141	2	1	-10921639	127.286	136	51	198	2673	41.104	2.000	0.135	0.737
ID290091	290091	None	47.705	22.936	33.525	0	141	141	2	1	-10921639	120.524	119	62	181	2531	32.406	2.000	0.170	1.078
ID290112	290112	None	42.609	44.748	36.175	0	142	142	2	1	-10921639	145.667	141	79	226	3059	35.126	2.000	0.126	0.926
ID290113	290113	209	42.783	13.822	39.163	0	142	142	2	1	-10921639	140.000	136	90	232	2940	34.103	2.000	0.158	1.122
ID290114	290114	None	64.317	0.000	41.000	0	142	142	2	1	-10921639	144.857	153	95	255	3042	47.159	7.600	0.226	1.131
ID290115	290115	None	52.276	41.000	41.000	0	142	142	2	1	-10921639	158.381	164	95	215	3326	34.768	7.600	0.199	1.510
ID290108	290108	210	61.563	41.578	26.047	0	142	142	2	1	-10921639	135.857	130	56	226	2853	50.751	6.295	0.172	0.786
ID290109	290109	202	49.448	32.466	31.305	0	142	142	2	1	-10921639	152.905	164	90	215	3211	34.013	4.800	0.175	1.340
ID290110	290110	None	40.330	53.000	32.000	0	142	142	2	1	-10921639	94.905	96	39	170	1993	33.063	2.000	0.199	0.954
ID290111	290111	205	51.057	27.612	35.797	0	142	142	2	1	-10921639	148.905	158	68	226	3127	44.343	4.800	0.189	1.068
ID290104	290104	165	49.247	28.998	10.906	0	142	142	2	1	-10921639	118.095	113	51	226	2480	45.826	2.000	0.108	0.500
ID290105	290105	None	40.165	15.070	12.113	0	142	142	2	1	-10921639	118.143	119	62	164	2481	26.833	4.800	0.160	1.213
ID290106	290106	None	42.702	53.000	15.000	0	142	142	2	1	-10921639	133.857	130	79	175	2811	25.640	4.800	0.178	1.574
ID290107	290107	None	45.607	28.835	23.147	0	142	142	2	1	-10921639	141.619	141	85	192	2974	32.377	4.800	0.142	1.086
ID290116	290116	165	60.284	28.463	9.971	0	143	143	2	1	-10921639	124.619	113	56	255	2617	49.055	2.000	0.171	0.741
ID290117	290117	None	45.516	27.754	15.069	0	143	143	2	1	-10921639	116.810	119	39	187	2453	37.429	2.000	0.154	0.833
ID290118	290118	211	46.872	17.717	17.140	0	143	143	2	1	-10921639	113.762	107	56	221	2389	46.177	2.000	0.119	0.523
ID290119	290119	None	51.815	46.882	17.092	0	143	143	2	1	-10921639	130.429	124	73	209	2739	33.554	2.000	0.158	1.060
ID290120	290120	212	47.302	25.271	19.429	0	143	143	2	1	-10921639	113.190	102	39	209	2377	49.028	2.000	0.080	0.342
ID290121	290121	210	48.981	42.126	25.069	0	143	143	2	1	-10921639	100.619	96	39	209	2113	41.296	2.000	0.170	0.707
ID290122	290122	202	46.774	33.020	30.158	0	143	143	2	1	-10921639	118.524	102	73	204	2489	32.729	2.000	0.134	0.858
ID290123	290123	None	41.396	46.733	30.364	0	143	143	2	1	-10921639	94.381	85	17	175	1982	42.392	2.000	0.114	0.454
ID290144	290144	205	60.818	29.725	35.755	0	144	144	2	1	-10921639	131.952	124	56	255	2771	48.610	2.000	0.204	0.920
ID290145	290145	216	66.103	0.000	41.000	0	144	144	2	1	-10921639	111.810	113	64	232	2348	44.565	2.000	0.267	1.057
ID290146	290146	None	48.089	45.000	41.000	0	144	144	2	1	-10921639	143.238	141	102	198	3008	28.733	4.800	0.168	1.434
ID290133	290133	214	47.546	45.985	2.737	0	144	144	2	1	-10921639	122.000	113	45	198	2562	43.524	3.200	0.135	0.668
ID290134	290134	None	46.307	9.914	7.941	0	144	144	2	1	-10921639	115.143	119	73	187	2418	32.108	3.200	0.163	1.004
ID290135	290135	165	53.850	28.570	9.958	0	144	144	2	1	-10921639	133.524	130	56	226	2804	35.707	4.800	0.184	1.163
ID290140	290140	None	54.393	31.342	23.731	0	144	144	2	1	-10921639	125.905	130	56	198	2644	41.404	2.000	0.158	0.828
ID290141	290141	217	49.623	18.989	26.016	0	144	144	2	1	-10921639	115.762	124	34	170	2431	36.632	2.000	0.219	1.134
ID290142	290142	None	40.374	28.525	29.422	0	144	144	2	1	-10921639	118.667	124	62	198	2492	37.096	2.000	0.107	0.618
ID290143	290143	None	42.993	53.000	32.000	0	144	144	2	1	-10921639	105.524	85	56	170	2216	39.166	2.000	0.227	0.997
ID290136	290136	None	47.216	32.116	14.209	0	144	144	2	1	-10921639	124.762	124	73	238	2620	37.768	7.600	0.146	0.843
ID290137	290137	None	41.298	24.051	15.989	0	144	144	2	1	-10921639	114.571	113	34	175	2406	40.874	6.400	0.141	0.691
ID290138	290138	211	53.556	18.023	17.258	0	144	144	2	1	-10921639	136.190	130	56	209	2860	37.204	2.000	0.158	1.000
ID290139	290139	212	44.544	25.275	20.904	0	144	144	2	1	-10921639	132.190	124	85	209	2776	37.224	3.200	0.178	1.073
ID290100	290100	217	45.271	17.749	28.105	0	145	145	2	1	-10921639	89.190	90	28	158	1873	38.232	2.000	0.131	0.541
ID290101	290101	205	60.871	30.193	35.687	0	145	145	2	1	-10921639	128.143	130	51	232	2691	46.436	2.000	0.179	0.837
ID290102	290102	None	47.326	6.343	37.087	0	145	145	2	1	-10921639	106.000	107	56	175	2226	31.884	2.000	0.193	1.074
ID290103	290103	216	59.773	0.000	41.000	0	145	145	2	1	-10921639	137.143	153	79	181	2880	36.321	4.800	0.266	1.588
ID290096	290096	165	40.323	28.571	10.306	0	145	145	2	1	-10921639	126.286	119	68	221	2652	38.775	6.300	0.119	0.692
ID290097	290097	None	40.259	28.871	16.028	0	145	145	2	1	-10921639	146.857	147	90	215	3084	33.911	4.800	0.131	1.003
ID290098	290098	211	44.490	18.666	17.085	0	145	145	2	1	-10921639	122.143	113	62	215	2565	39.654	2.000	0.133	0.722
ID290099	290099	213	67.388	37.971	18.049	0	145	145	2	1	-10921639	154.619	136	90	255	3247	42.742	6.372	0.156	0.976
ID290094	290094	214	43.222	46.783	1.239	0	145	145	2	1	-10921639	124.238	130	62	215	2609	36.501	6.010	0.171	0.992
ID290095	290095	215	44.885	39.201	8.015	0	145	145	2	1	-10921639	122.143	113	68	187	2565	35.494	2.000	0.178	1.042
ID290148	290148	215	51.290	39.795	7.028	0	146	146	2	1	-10921639	106.476	90	56	226	2236	44.617	2.000	0.129	0.544
ID290149	290149	211	52.601	20.707	15.619	0	146	146	2	1	-10921639	133.810	141	56	255	2810	51.828	7.600	0.080	0.383
ID290150	290150	213	42.081	36.254	18.322	0	146	146	2	1	-10921639	133.238	147	56	192	2798	41.482	7.600	0.098	0.572
ID290151	290151	None	58.284	46.146	17.796	0	146	146	2	1	-10921639	125.238	124	68	249	2630	43.729	2.000	0.159	0.785
ID290147	290147	214	41.090	46.716	1.920	0	146	146	2	1	-10921639	108.048	102	56	209	2269	44.673	2.000	0.085	0.380
ID290152	290152	None	41.002	35.045	19.745	0	146	146	2	1	-10921639	140.190	147	85	192	2944	34.489	3.200	0.112	0.819
ID290153	290153	None	41.880	42.212	24.557	0	146	146	2	1	-10921639	108.714	102	51	192	2283	33.353	2.000	0.142	0.810
ID290154	290154	None	44.751	44.902	30.823	0	146	146	2	1	-10921639	130.857	141	68	187	2748	35.166	6.405	0.145	0.941
ID290155	290155	None	42.666	53.000	31.000	0	146	146	2	1	-10921639	107.286	102	68	158	2253	24.745	6.441	0.204	1.471
ID290132	290132	None	42.569	40.000	41.000	0	147	147	2	1	-10921639	105.000	102	48	175	2205	38.996	7.600	0.120	0.579
ID290128	290128	218	48.642	17.225	22.085	0	147	147	2	1	-10921639	131.095	124	68	232	2753	35.930	2.000	0.133	0.859
ID290129	290129	None	41.815	31.529	24.248	0	147	147	2	1	-10921639	112.381	107	56	175	2360	32.492	2.000	0.127	0.778
ID290130	290130	None	41.458	6.043	27.318	0	147	147	2	1	-10921639	119.952	113	73	175	2519	33.597	2.000	0.121	0.773
ID290131	290131	None	56.058	29.594	35.404	0	147	147	2	1	-10921639	134.095	136	56	255	2816	44.151	2.000	0.148	0.784
ID290124	290124	165	51.626	28.418	10.359	0	147	147	2	1	-10921639	124.143	113	51	255	2607	44.699	4.800	0.152	0.733
ID290125	290125	219	45.387	31.941	13.998	0	147	147	2	1	-10921639	122.381	124	62	192	2570	33.695	2.000	0.136	0.871
ID290126	290126	213	51.821	37.074	17.821	0	147	147	2	1	-10921639	120.714	107	56	243	2535	42.632	2.000	0.109	0.557
ID290127	290127	220	45.693	25.712	19.222	0	147	147	2	1	-10921639	138.667	141	73	215	2912	37.118	3.200	0.139	0.910
ID290167	290167	None	52.046	10.232	8.547	0	148	148	2	1	-10921639	134.048	130	79	209	2815	38.765	2.000	0.161	0.957
ID290176	290176	None	40.210	5.000	41.000	0	148	148	2	1	-10921639	89.762	90	26	141	1885	32.238	4.800	0.222	1.012
ID290172	290172	220	44.151	25.392	20.304	0	148	148	2	1	-10921639	141.857	147	73	221	2979	41.015	7.600	0.117	0.723
ID290173	290173	218	50.182	15.100	20.644	0	148	148	2	1	-10921639	138.333	141	51	221	2905	38.273	4.800	0.162	1.008
ID290174	290174	None	44.102	17.018	38.158	0	148	148	2	1	-10921639	117.286	113	73	192	2463	29.078	2.000	0.158	1.101
ID290175	290175	None	49.633	0.000	41.000	0	148	148	2	1	-10921639	110.952	107	74	187	2330	30.097	6.130	0.240	1.429
ID290168	290168	165	51.313	29.268	9.865	0	148	148	2	1	-10921639	125.714	113	51	255	2640	49.930	2.000	0.121	0.543
ID290169	290169	None	43.153	15.849	12.396	0	148	148	2	1	-10921639	124.619	136	73	175	2617	32.716	2.000	0.139	0.932
ID290170	290170	219	42.193	32.339	14.846	0	148	148	2	1	-10921639	135.143	141	68	192	2838	37.826	2.000	0.146	0.910
ID290171	290171	213	54.672	36.719	17.513	0	148	148	2	1	-10921639	147.905	153	79	255	3106	49.045	4.800	0.159	0.827
ID290192	290192	None	49.806	3.302	31.503	0	149	149	2	1	-10921639	100.048	96	28	187	2101	45.956	2.000	0.181	0.668
ID290193	290193	221	71.214	29.710	34.778	0	149	149	2	1	-10921639	163.238	158	79	255	3428	52.113	2.000	0.164	0.882
ID290194	290194	None	57.663	24.994	36.044	0	149	149	2	1	-10921639	143.667	141	90	249	3017	42.845	3.200	0.169	0.971
ID290188	290188	222	43.811	49.779	12.314	0	149	149	2	1	-10921639	110.333	107	45	187	2317	37.709	7.600	0.146	0.746
ID290189	290189	None	59.894	32.097	19.902	0	149	149	2	1	-10921639	149.619	141	73	238	3142	39.660	4.800	0.203	1.273
ID290190	290190	223	50.672	42.038	24.893	0	149	149	2	1	-10921639	113.000	119	39	215	2373	36.314	4.800	0.182	0.956
ID290191	290191	224	51.243	17.780	27.972	0	149	149	2	1	-10921639	115.476	113	45	187	2425	41.704	2.000	0.158	0.755
ID290187	290187	None	43.155	48.010	2.335	0	149	149	2	1	-10921639	126.190	124	56	198	2650	35.986	2.000	0.096	0.614
ID290164	290164	None	49.526	48.429	35.302	0	150	150	2	1	-10921639	122.667	119	56	232	2576	39.086	2.000	0.165	0.889
ID290165	290165	225	42.043	7.397	38.341	0	150	150	2	1	-10921639	98.905	90	45	158	2077	31.890	6.374	0.208	1.068
ID290166	290166	226	45.547	0.000	41.000	0	150	150	2	1	-10921639	117.619	107	74	164	2470	29.013	4.800	0.258	1.664
ID290160	290160	None	41.316	25.421	21.375	0	150	150	2	1	-10921639	118.667	119	39	198	2492	41.674	2.000	0.128	0.644
ID290161	290161	223	42.950	42.717	25.251	0	150	150	2	1	-10921639	131.571	124	90	215	2763	30.657	4.800	0.143	1.075
ID290162	290162	224	42.315	19.394	27.232	0	150	150	2	1	-10921639	115.667	119	56	170	2429	28.904	2.000	0.170	1.163
ID290163	290163	221	48.614	29.163	35.390	0	150	150	2	1	-10921639	139.524	136	68	215	2930	38.499	7.600	0.156	0.977
ID290156	290156	None	47.717	53.000	3.000	0	150	150	2	1	-10921639	109.048	96	64	198	2290	38.051	2.000	0.171	0.835
ID290157	290157	227	48.838	39.768	6.589	0	150	150	2	1	-10921639	104.238	102	39	198	2189	43.893	2.000	0.152	0.626
ID290158	290158	222	45.522	48.184	13.808	0	150	150	2	1	-10921639	111.143	119	51	181	2334	36.903	7.600	0.196	0.988
ID290159	290159	None	42.662	26.452	15.131	0	150	150	2	1	-10921639	122.143	119	45	192	2565	40.797	2.000	0.113	0.606
ID290180	290180	None	46.041	53.000	9.000	0	151	151	2	1	-10921639	121.810	124	62	175	2558	33.276	2.000	0.209	1.263
ID290181	290181	229	55.734	28.817	10.040	0	151	151	2	1	-10921639	127.571	124	51	255	2679	44.147	2.000	0.133	0.677
ID290182	290182	223	43.351	41.777	25.556	0	151	151	2	1	-10921639	107.286	107	34	181	2253	38.694	2.000	0.144	0.696
ID290183	290183	None	63.858	4.115	31.357	0	151	151	2	1	-10921639	123.048	113	62	198	2584	38.965	2.000	0.215	1.117
ID290177	290177	None	41.022	15.000	0.000	0	151	151	2	1	-10921639	106.810	96	51	204	2243	39.066	2.000	0.195	0.891
ID290178	290178	None	47.802	26.000	0.000	0	151	151	2	1	-10921639	114.381	106	64	181	2402	32.718	6.376	0.209	1.209
ID290179	290179	227	45.237	39.432	5.778	0	151	151	2	1	-10921639	129.524	136	68	181	2720	32.035	4.800	0.206	1.379
ID290184	290184	225	46.632	9.029	37.530	0	151	151	2	1	-10921639	89.714	79	39	147	1884	29.800	2.000	0.230	1.124
ID290185	290185	None	46.973	17.377	40.198	0	151	151	2	1	-10921639	154.429	147	85	238	3243	51.244	2.000	0.136	0.723
ID290186	290186	226	42.584	2.000	41.000	0	151	151	2	1	-10921639	141.238	124	84	215	2966	43.757	4.800	0.176	0.967
ID290212	290212	226	44.928	0.000	41.000	0	152	152	2	1	-10921639	140.143	130	106	243	2943	34.536	6.350	0.166	1.158
ID290213	290213	None	42.645	53.000	41.000	0	152	152	2	1	-10921639	77.000	68	26	147	1617	36.712	2.000	0.266	0.881
ID290208	290208	223	44.613	42.494	25.475	0	152	152	2	1	-10921639	105.952	96	39	232	2225	43.871	2.000	0.141	0.596
ID290209	290209	None	42.227	53.000	32.000	0	152	152	2	1	-10921639	86.952	73	52	181	1826	32.849	2.000	0.174	0.783
ID290210	290210	221	43.657	29.596	35.836	0	152	152	2	1	-10921639	120.286	130	62	192	2526	35.768	4.800	0.166	0.956
ID290211	290211	225	40.349	7.327	37.786	0	152	152	2	1	-10921639	85.238	79	28	170	1790	35.472	2.000	0.146	0.613
ID290196	290196	None	41.521	17.642	5.865	0	152	152	2	1	-10921639	112.952	119	56	170	2372	30.250	3.200	0.184	1.160
ID290197	290197	227	43.706	40.715	7.052	0	152	152	2	1	-10921639	103.381	90	62	192	2171	36.639	2.000	0.116	0.588
ID290198	290198	None	40.997	10.842	9.702	0	152	152	2	1	-10921639	94.048	90	34	141	1975	32.595	2.000	0.154	0.771
ID290199	290199	229	40.628	29.211	9.856	0	152	152	2	1	-10921639	110.905	102	68	232	2329	37.746	2.000	0.079	0.432
ID290195	290195	None	44.671	26.177	4.904	0	152	152	2	1	-10921639	138.048	141	90	187	2899	26.955	2.000	0.159	1.408
ID290204	290204	230	44.610	19.775	19.494	0	152	152	2	1	-10921639	127.238	124	68	232	2672	37.453	2.000	0.144	0.856
ID290205	290205	231	53.403	13.338	20.963	0	152	152	2	1	-10921639	134.381	141	79	204	2822	33.949	7.600	0.177	1.188
ID290206	290206	None	40.236	6.280	23.016	0	152	152	2	1	-10921639	116.571	107	62	170	2448	29.948	3.200	0.163	1.089
ID290207	290207	232	51.691	23.604	25.105	0	152	152	2	1	-10921639	137.238	130	79	249	2882	42.451	2.000	0.149	0.837
ID290200	290200	233	50.550	25.210	17.085	0	152	152	2	1	-10921639	154.524	158	90	238	3245	40.187	7.600	0.137	0.924
ID290201	290201	None	56.528	34.140	19.274	0	152	152	2	1	-10921639	139.762	136	79	221	2935	36.473	2.000	0.158	1.044
ID290202	290202	None	45.535	40.233	19.085	0	152	152	2	1	-10921639	86.762	73	28	192	1822	41.380	2.000	0.144	0.529
ID290203	290203	234	56.087	46.295	18.665	0	152	152	2	1	-10921639	121.095	136	22	198	2543	49.154	2.000	0.167	0.706
ID290244	290244	229	45.766	29.011	10.032	0	153	153	2	1	-10921639	131.571	124	73	255	2763	44.517	6.357	0.094	0.510
ID290245	290245	233	42.975	25.217	17.664	0	153	153	2	1	-10921639	151.905	153	102	221	3190	33.076	7.600	0.102	0.850
ID290246	290246	234	50.426	46.434	18.024	0	153	153	2	1	-10921639	123.952	124	45	226	2603	46.701	2.000	0.131	0.613
ID290247	290247	None	52.086	8.901	19.041	0	153	153	2	1	-10921639	106.238	102	39	198	2231	40.449	2.000	0.131	0.608
ID290243	290243	227	54.418	40.134	7.177	0	153	153	2	1	-10921639	104.667	96	34	215	2198	43.779	7.600	0.146	0.610
ID290252	290252	None	52.605	39.371	37.280	0	153	153	2	1	-10921639	128.952	124	62	204	2708	40.105	7.600	0.196	1.053
ID290253	290253	226	48.375	0.000	41.000	0	153	153	2	1	-10921639	130.619	119	74	249	2743	49.382	7.600	0.220	0.955
ID290248	290248	230	50.159	17.820	21.769	0	153	153	2	1	-10921639	149.952	147	85	215	3149	37.226	2.000	0.144	1.014
ID290249	290249	231	45.676	12.148	22.731	0	153	153	2	1	-10921639	118.381	107	62	192	2486	35.046	2.000	0.129	0.771
ID290250	290250	232	43.669	25.485	24.460	0	153	153	2	1	-10921639	153.286	158	102	204	3219	35.200	3.200	0.110	0.862
ID290251	290251	221	54.018	30.002	36.147	0	153	153	2	1	-10921639	107.524	107	39	232	2258	48.077	2.000	0.196	0.735
ID290214	290214	227	48.013	40.467	6.397	0	154	154	2	1	-10921639	115.429	107	68	192	2424	32.582	2.000	0.224	1.296
ID290215	290215	229	51.485	28.838	10.042	0	154	154	2	1	-10921639	131.619	130	85	255	2764	39.271	2.000	0.118	0.709
ID290220	290220	234	42.801	45.759	18.100	0	154	154	2	1	-10921639	101.333	96	22	181	2128	38.483	2.000	0.107	0.508
ID290221	290221	None	40.802	31.483	19.326	0	154	154	2	1	-10921639	127.190	119	79	181	2671	31.674	3.200	0.136	0.958
ID290222	290222	230	42.943	17.967	21.603	0	154	154	2	1	-10921639	127.333	119	68	192	2674	38.359	2.000	0.111	0.662
ID290223	290223	232	52.079	25.641	23.903	0	154	154	2	1	-10921639	141.952	153	68	204	2981	37.499	2.000	0.151	0.995
ID290216	290216	None	45.542	33.786	9.718	0	154	154	2	1	-10921639	144.143	147	79	204	3027	32.327	7.600	0.139	1.088
ID290217	290217	237	70.877	21.618	13.833	0	154	154	2	1	-10921639	171.333	158	90	255	3598	56.903	2.000	0.160	0.829
ID290218	290218	None	46.858	50.237	13.727	0	154	154	2	1	-10921639	121.333	113	62	215	2548	37.520	2.000	0.142	0.802
ID290219	290219	233	66.812	23.061	17.500	0	154	154	2	1	-10921639	180.905	175	96	255	3799	53.153	2.000	0.144	0.856
ID290224	290224	None	43.958	4.038	31.478	0	154	154	2	1	-10921639	109.476	113	56	164	2299	32.073	7.600	0.170	0.992
ID290225	290225	None	52.796	32.829	30.519	0	154	154	2	1	-10921639	115.810	107	56	204	2432	45.065	2.000	0.180	0.783
ID290226	290226	None	40.895	26.648	33.548	0	154	154	2	1	-10921639	123.000	119	56	215	2583	37.589	7.600	0.140	0.804
ID290227	290227	None	44.188	7.000	41.000	0	154	154	2	1	-10921639	95.333	90	34	147	2002	34.040	2.000	0.201	0.939
ID290240	290240	None	50.292	4.642	25.733	0	155	155	2	1	-10921639	137.571	141	39	198	2889	35.778	4.800	0.218	1.375
ID290241	290241	None	41.790	30.233	35.649	0	155	155	2	1	-10921639	106.048	96	51	181	2227	35.444	2.000	0.159	0.821
ID290242	290242	None	45.362	14.949	38.404	0	155	155	2	1	-10921639	118.333	124	56	175	2485	31.054	4.800	0.185	1.187
ID290228	290228	None	42.319	28.000	0.000	0	155	155	2	1	-10921639	112.810	107	62	181	2369	30.831	6.336	0.161	1.017
ID290229	290229	None	50.750	47.000	0.000	0	155	155	2	1	-10921639	143.762	141	90	209	3019	39.238	4.000	0.194	1.193
ID290230	290230	None	45.387	53.000	0.000	0	155	155	2	1	-10921639	124.095	113	90	238	2606	38.792	6.343	0.124	0.704
ID290231	290231	227	41.838	39.820	6.878	0	155	155	2	1	-10921639	114.857	107	68	204	2412	34.602	7.600	0.087	0.532
ID290236	290236	234	68.115	46.274	17.511	0	155	155	2	1	-10921639	139.952	136	62	243	2939	45.565	4.800	0.230	1.151
ID290237	290237	230	58.908	18.043	21.309	0	155	155	2	1	-10921639	147.286	153	79	215	3093	45.592	2.000	0.188	1.022
ID290238	290238	232	41.359	24.767	24.724	0	155	155	2	1	-10921639	143.905	136	73	243	3022	40.198	7.600	0.061	0.414
ID290239	290239	235	45.002	42.036	25.151	0	155	155	2	1	-10921639	114.571	119	28	192	2406	44.500	2.000	0.103	0.480
ID290232	290232	229	88.465	28.897	9.824	0	155	155	2	1	-10921639	147.857	130	68	255	3105	56.946	2.000	0.234	0.986
ID290233	290233	236	42.596	13.279	10.771	0	155	155	2	1	-10921639	125.714	113	68	255	2640	44.555	6.162	0.093	0.481
ID290234	290234	237	57.649	21.982	12.809	0	155	155	2	1	-10921639	153.381	158	90	249	3221	40.180	2.000	0.148	0.985
ID290235	290235	None	54.780	31.926	15.542	0	155	155	2	1	-10921639	154.905	153	85	221	3253	34.700	4.800	0.178	1.352
ID290262	290262	227	48.164	40.279	6.909	0	156	156	2	1	-10921639	107.524	113	56	181	2258	36.224	2.000	0.147	0.762
ID290263	290263	229	52.002	29.071	10.212	0	156	156	2	1	-10921639	117.286	113	45	255	2463	52.841	7.600	0.082	0.335
ID290272	290272	None	44.435	46.938	36.535	0	156	156	2	1	-10921639	118.333	102	56	192	2485	38.264	2.000	0.124	0.681
ID290268	290268	None	41.073	53.000	21.000	0	156	156	2	1	-10921639	121.048	119	68	170	2542	31.020	2.000	0.159	1.073
ID290269	290269	None	53.466	6.469	22.295	0	156	156	2	1	-10921639	104.333	113	28	181	2191	46.564	2.000	0.190	0.715
ID290270	290270	232	44.856	24.045	25.714	0	156	156	2	1	-10921639	132.429	130	73	209	2781	38.229	3.200	0.132	0.807
ID290271	290271	235	40.444	42.057	25.783	0	156	156	2	1	-10921639	104.095	96	45	175	2186	33.937	2.000	0.108	0.599
ID290264	290264	236	74.448	11.039	11.019	0	156	156	2	1	-10921639	167.333	164	96	249	3514	44.578	7.600	0.209	1.298
ID290265	290265	237	73.608	22.218	12.364	0	156	156	2	1	-10921639	155.810	141	73	255	3272	56.372	2.000	0.208	0.952
ID290266	290266	None	64.186	23.567	17.657	0	156	156	2	1	-10921639	156.857	147	62	255	3294	58.620	2.000	0.142	0.665
ID290267	290267	None	59.204	32.186	18.853	0	156	156	2	1	-10921639	156.571	153	96	238	3288	38.250	2.000	0.193	1.325
ID290260	290260	238	40.107	30.195	36.148	0	157	157	2	1	-10921639	110.524	107	62	170	2321	29.928	6.071	0.151	0.966
ID290261	290261	None	51.858	0.000	41.000	0	157	157	2	1	-10921639	95.762	90	64	136	2011	28.613	2.000	0.314	1.601
ID290256	290256	237	44.053	22.103	15.046	0	157	157	2	1	-10921639	148.762	136	102	232	3124	37.050	5.987	0.119	0.851
ID290257	290257	None	44.127	8.705	18.121	0	157	157	2	1	-10921639	101.619	102	39	192	2134	37.160	2.000	0.140	0.670
ID290258	290258	230	43.110	18.916	22.254	0	157	157	2	1	-10921639	128.429	119	62	255	2697	47.155	2.000	0.081	0.406
ID290259	290259	None	45.358	30.614	23.781	0	157	157	2	1	-10921639	148.000	147	62	226	3108	46.034	2.000	0.110	0.639
ID290254	290254	236	40.987	9.581	10.203	0	157	157	2	1	-10921639	116.238	119	62	164	2441	27.326	2.000	0.194	1.385
ID290255	290255	229	62.530	28.079	11.158	0	157	157	2	1	-10921639	143.762	136	56	243	3019	49.776	3.200	0.219	1.038
ID290292	290292	239	68.253	46.352	18.330	0	158	158	2	1	-10921639	146.238	147	73	255	3071	49.963	2.000	0.182	0.902
ID290293	290293	230	40.731	20.528	20.615	0	158	158	2	1	-10921639	112.381	107	51	215	2360	39.634	2.000	0.058	0.309
ID290294	290294	None	43.756	0.000	25.000	0	158	158	2	1	-10921639	123.190	122	85	192	2587	28.467	6.063	0.184	1.347
ID290295	290295	None	57.019	42.695	25.694	0	158	158	2	1	-10921639	124.238	124	56	209	2609	42.426	2.000	0.170	0.850
ID290288	290288	229	66.218	28.984	9.757	0	158	158	2	1	-10921639	131.810	124	56	255	2768	48.026	2.000	0.156	0.743
ID290289	290289	None	43.722	1.940	13.724	0	158	158	2	1	-10921639	100.905	90	39	158	2119	30.979	2.000	0.173	0.960
ID290290	290290	237	50.371	22.697	14.926	0	158	158	2	1	-10921639	169.667	170	107	215	3563	31.438	7.600	0.173	1.592
ID290291	290291	240	43.375	25.798	17.900	0	158	158	2	1	-10921639	166.476	170	113	215	3496	30.909	2.000	0.123	1.183
ID290287	290287	236	41.123	11.749	10.311	0	158	158	2	1	-10921639	113.905	119	45	181	2392	35.703	2.000	0.136	0.763
ID290296	290296	241	42.797	25.926	35.339	0	158	158	2	1	-10921639	130.524	130	62	226	2741	41.029	2.000	0.091	0.532
ID290297	290297	238	45.881	30.058	35.232	0	158	158	2	1	-10921639	120.571	107	68	215	2532	41.636	2.000	0.065	0.356
ID290298	290298	None	44.791	47.748	36.114	0	158	158	2	1	-10921639	118.857	119	56	170	2496	33.479	2.000	0.170	1.029
ID290342	290342	242	61.142	48.000	0.000	0	159	159	2	1	-10921639	156.857	132	96	238	3294	50.908	4.800	0.224	1.128
ID290343	290343	243	49.415	40.162	6.728	0	159	159	2	1	-10921639	96.619	96	28	221	2029	47.693	7.600	0.119	0.431
ID290352	290352	241	41.691	26.272	34.220	0	159	159	2	1	-10921639	125.952	124	62	198	2645	36.468	4.800	0.138	0.835
ID290353	290353	238	56.188	30.298	34.889	0	159	159	2	1	-10921639	131.714	119	68	255	2766	46.082	2.000	0.119	0.606
ID290348	290348	None	49.393	41.234	19.384	0	159	159	2	1	-10921639	125.667	124	56	232	2639	43.042	2.000	0.132	0.680
ID290349	290349	239	51.751	46.275	18.974	0	159	159	2	1	-10921639	127.000	130	56	215	2667	33.891	2.000	0.162	1.044
ID290350	290350	None	49.704	17.555	27.903	0	159	159	2	1	-10921639	105.190	96	45	192	2209	37.273	2.000	0.203	0.952
ID290351	290351	244	51.992	33.225	30.231	0	159	159	2	1	-10921639	135.286	130	56	243	2841	43.640	2.000	0.115	0.640
ID290344	290344	229	63.653	29.123	9.918	0	159	159	2	1	-10921639	116.238	96	51	255	2441	53.382	2.000	0.120	0.468
ID290345	290345	237	43.393	23.072	14.954	0	159	159	2	1	-10921639	163.286	158	119	255	3429	33.626	2.000	0.140	1.193
ID290346	290346	240	41.594	26.079	17.766	0	159	159	2	1	-10921639	185.571	181	113	255	3897	41.840	6.372	0.090	0.735
ID290347	290347	245	67.855	31.655	19.154	0	159	159	2	1	-10921639	174.810	170	90	255	3671	48.295	3.200	0.168	1.039
ID290308	290308	None	85.700	12.834	22.721	0	160	160	2	1	-10921639	134.238	141	56	255	2819	56.238	2.000	0.288	1.067
ID290309	290309	None	53.536	42.236	25.271	0	160	160	2	1	-10921639	130.238	124	62	232	2735	39.917	2.000	0.138	0.791
ID290310	290310	247	46.847	23.198	27.209	0	160	160	2	1	-10921639	155.095	158	51	209	3257	34.283	4.800	0.143	1.135
ID290311	290311	244	44.760	33.320	30.639	0	160	160	2	1	-10921639	129.762	130	62	181	2725	37.160	2.000	0.147	0.897
ID290304	290304	240	59.669	25.851	15.545	0	160	160	2	1	-10921639	195.048	198	141	255	4096	35.767	4.800	0.153	1.451
ID290305	290305	245	66.682	32.106	17.921	0	160	160	2	1	-10921639	188.857	187	119	255	3966	40.486	4.800	0.186	1.466
ID290306	290306	239	56.708	45.064	18.448	0	160	160	2	1	-10921639	145.810	141	96	221	3062	36.867	7.600	0.200	1.320
ID290307	290307	None	46.918	24.714	20.880	0	160	160	2	1	-10921639	155.905	147	90	226	3274	40.821	2.000	0.106	0.731
ID290312	290312	238	61.190	30.142	35.317	0	160	160	2	1	-10921639	119.238	107	51	226	2504	48.616	2.000	0.144	0.618
ID290313	290313	None	53.570	21.000	41.000	0	160	160	2	1	-10921639	124.048	119	68	209	2605	40.343	6.450	0.190	0.984
ID290300	290300	243	46.385	39.696	7.064	0	160	160	2	1	-10921639	96.048	96	28	192	2017	42.455	2.000	0.128	0.514
ID290301	290301	229	76.609	29.154	10.282	0	160	160	2	1	-10921639	167.667	158	85	255	3521	57.505	2.000	0.189	0.927
ID290302	290302	248	41.746	17.214	12.719	0	160	160	2	1	-10921639	111.476	107	45	181	2341	42.498	2.000	0.138	0.634
ID290303	290303	249	59.808	50.214	14.951	0	160	160	2	1	-10921639	131.952	130	79	226	2771	40.036	2.000	0.169	0.953
ID290299	290299	242	42.876	47.000	0.000	0	160	160	2	1	-10921639	115.857	102	73	198	2433	36.467	2.000	0.221	1.151
ID290276	290276	240	44.782	27.686	14.847	0	161	161	2	1	-10921639	201.667	209	136	243	4235	27.569	4.800	0.114	1.496
ID290277	290277	249	42.023	50.110	15.035	0	161	161	2	1	-10921639	105.714	102	51	221	2220	35.651	2.000	0.116	0.618
ID290278	290278	None	55.630	25.310	17.469	0	161	161	2	1	-10921639	193.619	204	85	255	4066	40.484	4.800	0.134	1.130
ID290279	290279	252	55.910	39.196	18.910	0	161	161	2	1	-10921639	166.714	164	113	238	3501	37.690	2.000	0.154	1.179
ID290273	290273	243	44.259	40.297	7.502	0	161	161	2	1	-10921639	115.238	113	68	187	2420	32.760	2.000	0.144	0.884
ID290274	290274	229	78.442	29.005	9.957	0	161	161	2	1	-10921639	142.190	136	56	255	2986	58.180	2.000	0.162	0.683
ID290275	290275	248	44.218	16.999	13.071	0	161	161	2	1	-10921639	126.571	130	68	187	2658	31.877	4.800	0.180	1.210
ID290284	290284	238	44.560	30.336	35.419	0	161	161	2	1	-10921639	148.381	147	85	249	3116	39.744	7.600	0.107	0.720
ID290285	290285	253	43.311	0.000	41.000	0	161	161	2	1	-10921639	78.381	58	48	170	1646	39.524	2.000	0.213	0.696
ID290286	290286	None	41.605	53.000	41.000	0	161	161	2	1	-10921639	112.095	106	68	158	2354	33.420	7.600	0.201	1.123
ID290280	290280	239	59.946	45.365	18.534	0	161	161	2	1	-10921639	159.095	153	79	232	3341	42.278	4.800	0.187	1.186
ID290281	290281	None	58.097	31.137	21.823	0	161	161	2	1	-10921639	178.143	164	119	243	3741	40.184	4.800	0.178	1.341
ID290282	290282	247	44.387	25.417	26.516	0	161	161	2	1	-10921639	116.429	102	45	198	2445	43.647	2.000	0.135	0.635
ID290283	290283	None	42.289	0.000	30.000	0	161	161	2	1	-10921639	94.810	95	45	141	1991	29.693	3.200	0.213	1.123
ID290316	290316	248	58.198	16.892	13.882	0	162	162	2	1	-10921639	146.667	141	90	221	3080	39.639	2.000	0.159	1.015
ID290317	290317	283	41.628	31.061	14.721	0	162	162	2	1	-10921639	185.524	192	113	255	3896	37.215	2.000	0.066	0.620
ID290318	290318	249	48.582	50.262	14.922	0	162	162	2	1	-10921639	132.429	124	79	221	2781	34.740	2.000	0.139	0.930
ID290319	290319	284	43.216	4.942	16.221	0	162	162	2	1	-10921639	96.524	102	45	153	2027	28.546	7.600	0.204	1.144
ID290314	290314	243	67.211	40.150	7.133	0	162	162	2	1	-10921639	126.238	119	39	209	2651	46.036	2.000	0.214	0.968
ID290315	290315	229	51.878	29.279	9.916	0	162	162	2	1	-10921639	138.048	124	68	255	2899	46.655	2.000	0.117	0.620
ID290324	290324	None	41.847	34.290	31.066	0	162	162	2	1	-10921639	134.619	141	79	187	2827	31.452	4.800	0.144	1.080
ID290325	290325	238	41.198	29.909	35.278	0	162	162	2	1	-10921639	108.095	96	56	226	2270	43.092	7.600	0.055	0.261
ID290326	290326	253	41.580	2.000	41.000	0	162	162	2	1	-10921639	108.857	107	79	147	2286	21.216	4.800	0.219	1.845
ID290327	290327	None	40.217	14.000	41.000	0	162	162	2	1	-10921639	95.762	107	48	158	2011	29.536	4.800	0.203	1.093
ID290320	290320	239	61.578	44.381	18.620	0	162	162	2	1	-10921639	157.524	158	73	255	3308	48.923	2.000	0.158	0.877
ID290321	290321	252	52.085	39.372	19.535	0	162	162	2	1	-10921639	169.381	175	85	243	3557	44.474	3.200	0.130	0.878
ID290322	290322	247	41.019	26.270	24.480	0	162	162	2	1	-10921639	150.286	147	51	221	3156	40.725	3.200	0.089	0.601
ID290323	290323	None	54.232	42.087	24.899	0	162	162	2	1	-10921639	150.000	141	102	255	3150	38.211	2.000	0.144	0.991
ID290340	290340	238	46.378	30.035	35.940	0	163	163	2	1	-10921639	146.000	153	79	255	3066	40.055	4.800	0.162	1.016
ID290341	290341	None	44.100	51.000	41.000	0	163	163	2	1	-10921639	114.048	107	73	209	2395	36.106	2.000	0.108	0.615
ID290336	290336	247	50.537	25.153	22.742	0	163	163	2	1	-10921639	165.333	170	73	255	3472	43.574	2.000	0.103	0.709
ID290337	290337	None	44.166	5.160	26.643	0	163	163	2	1	-10921639	99.810	96	45	158	2096	33.645	2.000	0.153	0.786
ID290338	290338	None	54.374	22.449	29.119	0	163	163	2	1	-10921639	128.000	124	39	232	2688	53.077	2.000	0.110	0.478
ID290339	290339	None	46.101	40.639	35.187	0	163	163	2	1	-10921639	112.381	107	51	192	2360	32.940	2.000	0.177	1.027
ID290332	290332	249	44.280	49.945	14.928	0	163	163	2	1	-10921639	112.238	107	28	192	2357	38.577	2.000	0.109	0.571
ID290333	290333	284	42.084	3.046	17.020	0	163	163	2	1	-10921639	102.714	113	17	158	2157	35.674	2.000	0.184	0.894
ID290334	290334	250	53.753	25.382	16.967	0	163	163	2	1	-10921639	189.048	187	96	255	3970	43.694	4.000	0.147	1.112
ID290335	290335	251	42.567	12.575	20.989	0	163	163	2	1	-10921639	133.381	136	68	209	2801	38.175	6.400	0.129	0.801
ID290328	290328	243	42.043	40.142	6.112	0	163	163	2	1	-10921639	109.429	107	39	192	2298	40.886	2.000	0.136	0.640
ID290329	290329	None	78.557	53.000	9.000	0	163	163	2	1	-10921639	124.190	113	62	232	2608	47.193	2.000	0.307	1.235
ID290330	290330	229	78.157	29.197	10.046	0	163	163	2	1	-10921639	147.333	153	51	255	3094	54.346	2.000	0.214	0.955
ID290331	290331	283	47.472	30.085	15.117	0	163	163	2	1	-10921639	179.143	164	124	255	3762	38.833	2.000	0.076	0.654
ID290356	290356	229	58.271	28.853	10.038	0	164	164	2	1	-10921639	129.143	119	34	255	2712	59.015	2.000	0.128	0.496
ID290357	290357	250	74.211	25.881	17.856	0	164	164	2	1	-10921639	183.857	187	79	255	3861	56.109	2.000	0.140	0.804
ID290358	290358	None	43.865	31.813	18.840	0	164	164	2	1	-10921639	157.000	141	90	243	3297	45.338	3.200	0.094	0.594
ID290359	290359	239	54.531	46.110	19.059	0	164	164	2	1	-10921639	167.762	175	107	232	3523	35.267	2.000	0.134	1.124
ID290354	290354	254	44.461	21.787	5.432	0	164	164	2	1	-10921639	114.905	107	51	181	2413	34.169	2.000	0.195	1.097
ID290355	290355	243	48.858	39.896	6.562	0	164	164	2	1	-10921639	113.810	107	51	215	2390	40.773	7.600	0.123	0.610
ID290364	290364	None	45.569	4.778	31.266	0	164	164	2	1	-10921639	113.000	119	51	158	2373	32.513	3.200	0.164	0.981
ID290365	290365	None	46.276	36.466	39.209	0	164	164	2	1	-10921639	113.571	113	34	187	2385	43.564	2.000	0.129	0.594
ID290360	290360	255	40.582	42.140	20.074	0	164	164	2	1	-10921639	130.000	136	51	209	2730	50.616	2.000	0.054	0.265
ID290361	290361	251	56.066	13.044	22.735	0	164	164	2	1	-10921639	132.571	119	79	209	2784	40.286	2.000	0.150	0.860
ID290362	290362	None	47.913	42.327	25.729	0	164	164	2	1	-10921639	138.810	136	90	215	2915	34.284	7.600	0.153	1.077
ID290363	290363	None	46.396	38.048	28.923	0	164	164	2	1	-10921639	139.333	136	68	187	2926	31.081	6.324	0.149	1.163
ID290372	290372	251	42.389	12.824	20.431	0	165	165	2	1	-10921639	108.143	107	34	158	2271	36.050	2.000	0.180	0.915
ID290373	290373	255	55.555	41.499	19.879	0	165	165	2	1	-10921639	177.571	175	124	255	3729	32.090	4.800	0.185	1.725
ID290374	290374	247	50.192	25.598	21.816	0	165	165	2	1	-10921639	165.952	158	102	255	3485	39.996	2.000	0.109	0.817
ID290375	290375	None	60.167	32.876	21.814	0	165	165	2	1	-10921639	181.000	187	107	255	3801	41.617	3.200	0.142	1.078
ID290368	290368	None	60.375	16.999	13.808	0	165	165	2	1	-10921639	127.286	119	85	221	2673	40.816	2.000	0.159	0.857
ID290369	290369	250	45.990	26.503	15.407	0	165	165	2	1	-10921639	162.190	164	113	232	3406	38.007	4.800	0.106	0.818
ID290370	290370	None	43.150	32.387	14.629	0	165	165	2	1	-10921639	158.857	136	96	255	3336	46.767	7.600	0.084	0.527
ID290371	290371	239	45.460	46.560	18.433	0	165	165	2	1	-10921639	152.095	153	79	255	3194	43.718	7.600	0.118	0.735
ID290380	290380	238	40.089	30.870	35.845	0	165	165	2	1	-10921639	115.333	119	51	192	2422	36.600	2.000	0.135	0.751
ID290376	290376	None	44.522	53.000	22.000	0	165	165	2	1	-10921639	130.905	136	85	204	2749	34.771	3.200	0.145	0.952
ID290377	290377	256	87.762	25.029	26.941	0	165	165	2	1	-10921639	165.000	158	90	255	3465	49.814	2.000	0.242	1.292
ID290378	290378	None	40.225	47.153	29.160	0	165	165	2	1	-10921639	102.286	96	28	170	2148	38.573	2.000	0.086	0.418
ID290379	290379	None	43.615	8.488	36.288	0	165	165	2	1	-10921639	88.714	90	45	147	1863	30.229	2.000	0.237	1.123
ID290366	290366	254	40.051	21.413	6.409	0	165	165	2	1	-10921639	99.524	90	51	192	2090	34.698	2.000	0.151	0.754
ID290367	290367	229	45.561	29.488	9.997	0	165	165	2	1	-10921639	137.429	130	90	238	2886	37.173	7.600	0.139	0.902
ID290404	290404	None	40.203	33.156	28.883	0	166	166	2	1	-10921639	137.048	130	85	204	2878	38.966	2.000	0.058	0.386
ID290405	290405	238	41.349	30.160	34.320	0	166	166	2	1	-10921639	138.381	141	73	192	2906	34.949	3.200	0.134	0.933
ID290406	290406	None	46.907	39.748	40.327	0	166	166	2	1	-10921639	126.095	130	68	204	2648	37.093	4.800	0.183	1.051
ID290407	290407	None	40.102	0.000	41.000	0	166	166	2	1	-10921639	135.476	141	84	192	2845	26.114	7.600	0.189	1.647
ID290400	290400	255	58.002	40.147	19.797	0	166	166	2	1	-10921639	191.857	192	96	249	4029	35.989	4.800	0.159	1.466
ID290401	290401	247	63.666	24.724	21.517	0	166	166	2	1	-10921639	177.810	170	96	255	3734	50.851	2.000	0.148	0.902
ID290402	290402	None	61.445	32.216	24.802	0	166	166	2	1	-10921639	148.000	158	62	249	3108	51.260	2.000	0.142	0.718
ID290403	290403	256	70.934	24.304	27.642	0	166	166	2	1	-10921639	140.238	141	56	249	2945	56.379	2.000	0.203	0.841
ID290396	290396	229	52.511	29.170	10.094	0	166	166	2	1	-10921639	136.524	119	79	255	2867	44.080	2.000	0.100	0.565
ID290397	290397	250	42.738	26.058	14.306	0	166	166	2	1	-10921639	156.190	153	68	232	3280	45.470	2.000	0.099	0.619
ID290398	290398	None	41.895	39.151	14.776	0	166	166	2	1	-10921639	162.476	158	107	226	3412	33.530	2.000	0.107	0.933
ID290399	290399	239	63.397	45.937	18.003	0	166	166	2	1	-10921639	159.238	153	62	232	3344	43.998	2.000	0.169	1.045
ID290392	290392	254	40.087	20.804	5.794	0	166	166	2	1	-10921639	91.286	85	22	198	1917	38.535	6.393	0.119	0.503
ID290393	290393	None	56.880	39.932	7.839	0	166	166	2	1	-10921639	121.143	124	39	232	2544	48.592	2.000	0.134	0.590
ID290394	290394	None	44.302	53.000	8.000	0	166	166	2	1	-10921639	114.619	113	74	181	2407	26.479	7.600	0.215	1.532
ID290395	290395	257	41.856	11.307	10.376	0	166	166	2	1	-10921639	122.381	124	62	192	2570	32.722	2.000	0.127	0.841
ID290388	290388	255	47.772	39.582	20.108	0	167	167	2	1	-10921639	167.476	175	102	238	3517	37.769	4.800	0.141	1.099
ID290389	290389	247	47.909	25.280	21.803	0	167	167	2	1	-10921639	137.095	124	85	255	2879	46.287	7.600	0.097	0.521
ID290390	290390	None	44.644	38.044	30.278	0	167	167	2	1	-10921639	132.667	136	85	187	2786	28.933	2.000	0.154	1.222
ID290391	290391	238	52.515	31.001	35.183	0	167	167	2	1	-10921639	142.143	141	73	243	2985	36.513	2.000	0.166	1.108
ID290384	290384	257	40.173	13.602	11.187	0	167	167	2	1	-10921639	99.333	107	5	153	2086	38.193	2.000	0.160	0.717
ID290385	290385	250	49.710	24.602	13.823	0	167	167	2	1	-10921639	168.381	158	90	255	3536	42.674	2.000	0.079	0.579
ID290386	290386	269	51.860	28.258	17.020	0	167	167	2	1	-10921639	207.476	215	124	255	4357	36.918	7.600	0.120	1.201
ID290387	290387	239	54.462	45.379	18.769	0	167	167	2	1	-10921639	152.381	147	90	232	3200	38.708	4.800	0.161	1.090
ID290381	290381	276	44.054	46.613	2.311	0	167	167	2	1	-10921639	133.000	130	85	255	2793	41.290	7.600	0.098	0.573
ID290382	290382	None	45.210	8.808	7.963	0	167	167	2	1	-10921639	146.143	136	107	204	3069	29.972	7.600	0.124	1.077
ID290383	290383	229	64.083	28.912	10.245	0	167	167	2	1	-10921639	155.905	141	73	255	3274	54.815	2.000	0.156	0.768
ID290416	290416	239	48.685	46.000	19.000	0	168	168	2	1	-10921639	149.714	147	85	226	3144	41.821	2.000	0.129	0.819
ID290417	290417	None	51.461	28.527	21.811	0	168	168	2	1	-10921639	150.714	141	90	238	3165	42.916	2.000	0.133	0.822
ID290418	290418	None	49.410	47.167	30.018	0	168	168	2	1	-10921639	153.476	147	102	232	3223	33.820	7.600	0.117	0.949
ID290419	290419	238	56.060	30.213	35.880	0	168	168	2	1	-10921639	136.714	136	79	255	2871	39.919	7.600	0.189	1.087
ID290412	290412	229	78.664	29.114	9.894	0	168	168	2	1	-10921639	165.381	170	56	255	3473	58.517	2.000	0.188	0.896
ID290413	290413	250	47.024	26.114	15.001	0	168	168	2	1	-10921639	173.571	170	96	238	3645	39.544	2.000	0.086	0.692
ID290414	290414	269	57.177	29.907	15.853	0	168	168	2	1	-10921639	203.286	209	124	255	4269	40.383	2.000	0.117	1.056
ID290415	290415	255	63.156	39.275	19.504	0	168	168	2	1	-10921639	171.524	164	102	255	3602	43.945	3.200	0.144	0.983
ID290408	290408	276	45.812	46.893	2.374	0	168	168	2	1	-10921639	110.667	102	62	209	2324	34.198	2.000	0.135	0.770
ID290409	290409	None	40.118	16.187	3.237	0	168	168	2	1	-10921639	104.952	107	45	158	2204	30.834	2.000	0.145	0.863
ID290410	290410	None	49.281	40.232	6.670	0	168	168	2	1	-10921639	114.667	113	62	226	2408	38.887	2.000	0.125	0.654
ID290411	290411	None	45.624	53.000	8.000	0	168	168	2	1	-10921639	102.048	107	56	141	2143	28.844	4.000	0.259	1.455
ID290432	290432	260	45.092	25.213	26.128	0	169	169	2	1	-10921639	128.048	124	68	204	2689	39.523	7.600	0.084	0.501
ID290433	290433	238	50.000	30.153	35.143	0	169	169	2	1	-10921639	137.476	124	85	243	2887	36.964	2.000	0.133	0.873
ID290434	290434	None	52.830	18.988	38.480	0	169	169	2	1	-10921639	127.619	130	73	192	2680	40.364	2.000	0.162	0.881
ID290435	290435	None	40.376	0.000	41.000	0	169	169	2	1	-10921639	94.381	90	68	136	1982	22.366	2.000	0.238	1.621
ID290420	290420	259	70.095	21.403	6.601	0	169	169	2	1	-10921639	135.714	136	22	215	2850	60.691	2.000	0.208	0.769
ID290421	290421	229	41.748	29.317	10.167	0	169	169	2	1	-10921639	144.524	147	45	249	3035	47.116	7.600	0.079	0.451
ID290422	290422	None	43.087	43.134	11.173	0	169	169	2	1	-10921639	113.000	113	51	181	2373	35.006	4.800	0.167	0.923
ID290423	290423	None	70.579	53.000	11.000	0	169	169	2	1	-10921639	124.333	119	42	238	2611	56.433	3.200	0.280	0.963
ID290428	290428	255	60.831	41.031	19.191	0	169	169	2	1	-10921639	162.190	141	102	255	3406	50.598	2.000	0.112	0.647
ID290429	290429	239	64.422	45.114	19.063	0	169	169	2	1	-10921639	161.810	158	96	243	3398	46.279	2.000	0.168	1.008
ID290430	290430	None	52.929	18.344	22.496	0	169	169	2	1	-10921639	114.095	102	39	192	2396	43.684	2.000	0.178	0.788
ID290431	290431	None	42.540	10.051	24.303	0	169	169	2	1	-10921639	102.190	107	39	147	2146	30.961	2.000	0.203	1.112
ID290424	290424	257	44.345	15.610	12.024	0	169	169	2	1	-10921639	120.143	119	51	181	2523	31.598	3.200	0.175	1.133
ID290425	290425	269	41.710	31.292	14.930	0	169	169	2	1	-10921639	198.857	204	124	255	4176	36.287	7.600	0.106	1.051
ID290426	290426	250	49.007	24.709	16.564	0	169	169	2	1	-10921639	171.095	170	79	238	3593	46.742	2.000	0.108	0.712
ID290427	290427	261	51.984	33.686	18.549	0	169	169	2	1	-10921639	162.429	175	34	255	3411	66.251	2.000	0.077	0.350
ID290436	290436	None	41.849	7.157	4.924	0	170	170	2	1	-10921639	71.571	79	22	141	1503	37.511	3.200	0.189	0.606
ID290437	290437	259	70.945	21.361	7.754	0	170	170	2	1	-10921639	145.333	136	90	243	3052	46.696	2.000	0.196	1.019
ID290438	290438	229	65.471	29.278	10.459	0	170	170	2	1	-10921639	164.905	164	68	255	3463	63.462	2.000	0.139	0.634
ID290439	290439	257	44.765	16.139	11.990	0	170	170	2	1	-10921639	119.905	119	68	187	2518	35.417	2.000	0.136	0.811
ID290444	290444	239	69.253	44.447	19.074	0	170	170	2	1	-10921639	169.762	164	79	255	3565	59.674	2.000	0.179	0.865
ID290445	290445	262	48.019	25.261	21.162	0	170	170	2	1	-10921639	152.667	147	79	249	3206	47.431	2.000	0.091	0.535
ID290446	290446	263	51.533	42.483	26.174	0	170	170	2	1	-10921639	155.429	153	79	221	3264	40.178	2.000	0.139	0.941
ID290447	290447	260	51.161	24.759	26.739	0	170	170	2	1	-10921639	163.667	164	119	255	3437	35.352	7.600	0.135	1.098
ID290440	290440	None	64.121	29.515	10.993	0	170	170	2	1	-10921639	194.095	204	102	255	4076	51.756	4.800	0.183	1.160
ID290441	290441	250	47.724	27.184	16.702	0	170	170	2	1	-10921639	172.667	175	56	255	3626	46.817	2.000	0.076	0.523
ID290442	290442	261	57.907	33.834	17.624	0	170	170	2	1	-10921639	176.476	175	85	255	3706	43.375	2.000	0.143	1.019
ID290443	290443	255	47.931	38.863	19.180	0	170	170	2	1	-10921639	147.190	147	79	232	3091	37.288	2.000	0.130	0.907
ID290448	290448	238	48.351	30.003	35.170	0	170	170	2	1	-10921639	113.571	113	62	215	2385	36.656	2.000	0.162	0.862
ID290449	290449	None	42.067	40.429	35.990	0	170	170	2	1	-10921639	114.048	113	51	181	2395	34.420	3.200	0.148	0.855
ID290450	290450	None	44.481	3.000	41.000	0	170	170	2	1	-10921639	121.286	119	68	175	2547	31.545	7.600	0.199	1.278
ID290468	290468	None	50.894	48.244	36.059	0	171	171	2	1	-10921639	133.524	136	68	187	2804	33.019	7.600	0.222	1.471
ID290469	290469	264	44.282	0.000	40.000	0	171	171	2	1	-10921639	122.952	107	34	192	2582	43.567	4.800	0.255	1.146
ID290464	290464	260	47.460	25.005	28.167	0	171	171	2	1	-10921639	137.905	136	56	204	2896	36.161	2.000	0.134	0.902
ID290465	290465	None	51.388	53.000	28.000	0	171	171	2	1	-10921639	118.190	116	73	187	2482	38.276	2.000	0.194	1.004
ID290466	290466	None	41.643	48.109	29.713	0	171	171	2	1	-10921639	109.810	102	62	198	2306	36.232	2.000	0.110	0.603
ID290467	290467	238	72.245	29.567	35.450	0	171	171	2	1	-10921639	142.429	130	73	255	2991	54.278	2.000	0.180	0.799
ID290452	290452	259	41.522	21.873	6.168	0	171	171	2	1	-10921639	123.524	119	79	187	2594	33.772	4.800	0.154	0.978
ID290453	290453	None	46.000	24.915	6.008	0	171	171	2	1	-10921639	126.619	130	73	175	2659	31.243	2.000	0.156	1.097
ID290454	290454	229	66.436	29.502	10.288	0	171	171	2	1	-10921639	182.190	181	90	255	3826	49.709	3.200	0.181	1.125
ID290455	290455	257	58.606	14.793	11.998	0	171	171	2	1	-10921639	151.619	158	62	215	3184	39.696	4.800	0.193	1.238
ID290451	290451	None	43.233	48.000	0.000	0	171	171	2	1	-10921639	143.810	147	73	226	3020	53.816	4.800	0.151	0.703
ID290460	290460	265	56.702	31.195	21.111	0	171	171	2	1	-10921639	156.429	153	96	243	3285	46.684	2.000	0.088	0.542
ID290461	290461	262	42.709	25.248	22.484	0	171	171	2	1	-10921639	168.048	164	96	232	3529	29.977	4.800	0.140	1.377
ID290462	290462	263	50.445	42.933	25.417	0	171	171	2	1	-10921639	130.571	124	62	209	2742	42.058	2.000	0.132	0.722
ID290463	290463	None	64.603	31.576	25.789	0	171	171	2	1	-10921639	167.333	158	113	255	3514	44.080	2.000	0.171	1.107
ID290456	290456	None	54.501	24.448	12.882	0	171	171	2	1	-10921639	156.190	153	68	255	3280	51.996	2.000	0.116	0.626
ID290457	290457	266	44.235	50.012	15.408	0	171	171	2	1	-10921639	97.429	85	45	238	2046	43.761	2.000	0.140	0.548
ID290458	290458	239	70.204	44.130	18.886	0	171	171	2	1	-10921639	185.619	164	119	255	3898	47.210	4.800	0.193	1.271
ID290459	290459	255	72.988	41.135	19.631	0	171	171	2	1	-10921639	188.857	187	96	255	3966	48.334	2.000	0.195	1.273
ID290470	290470	None	42.722	49.954	5.407	0	172	172	2	1	-10921639	108.810	102	56	204	2285	34.747	2.000	0.130	0.721
ID290471	290471	271	47.798	40.580	6.115	0	172	172	2	1	-10921639	129.143	113	56	238	2712	46.013	2.000	0.126	0.630
ID290476	290476	265	54.900	31.974	19.387	0	172	172	2	1	-10921639	187.714	175	141	255	3942	36.614	7.600	0.133	1.205
ID290477	290477	None	49.774	21.982	20.490	0	172	172	2	1	-10921639	132.190	119	79	232	2776	41.531	7.600	0.107	0.614
ID290478	290478	255	57.870	39.622	19.783	0	172	172	2	1	-10921639	150.857	153	62	238	3168	42.751	6.309	0.163	0.990
ID290479	290479	273	45.757	13.033	21.045	0	172	172	2	1	-10921639	122.619	124	45	181	2575	34.510	4.800	0.212	1.245
ID290472	290472	259	46.757	20.623	6.943	0	172	172	2	1	-10921639	149.381	158	96	198	3137	29.243	2.000	0.139	1.245
ID290473	290473	229	52.816	29.240	10.928	0	172	172	2	1	-10921639	201.571	226	79	255	4233	58.099	3.200	0.128	0.789
ID290474	290474	266	43.795	49.413	14.309	0	172	172	2	1	-10921639	113.333	113	39	204	2380	43.229	2.000	0.167	0.750
ID290475	290475	275	44.393	29.723	14.781	0	172	172	2	1	-10921639	213.714	226	130	255	4488	43.350	3.200	0.062	0.579
ID290484	290484	264	40.556	0.000	40.000	0	172	172	2	1	-10921639	93.810	96	39	153	1970	29.847	6.002	0.310	1.488
ID290485	290485	272	51.765	14.000	41.000	0	172	172	2	1	-10921639	106.238	96	56	175	2231	33.207	2.000	0.216	1.138
ID290480	290480	263	59.733	42.404	25.767	0	172	172	2	1	-10921639	126.476	124	62	215	2656	45.487	2.000	0.168	0.800
ID290481	290481	None	41.343	6.294	27.769	0	172	172	2	1	-10921639	99.714	96	45	181	2094	33.147	7.600	0.137	0.724
ID290482	290482	348	63.511	32.004	29.860	0	172	172	2	1	-10921639	125.333	124	56	249	2632	49.446	2.000	0.132	0.592
ID290483	290483	238	48.729	30.438	35.518	0	172	172	2	1	-10921639	119.714	113	62	226	2514	43.329	2.000	0.113	0.560
ID290500	290500	None	42.042	11.094	36.905	0	173	173	2	1	-10921639	82.524	79	45	141	1733	27.964	2.000	0.195	0.963
ID290501	290501	264	40.782	2.000	41.000	0	173	173	2	1	-10921639	124.619	119	73	187	2617	34.250	4.000	0.201	1.217
ID290502	290502	272	53.813	14.000	41.000	0	173	173	2	1	-10921639	117.810	119	64	198	2474	37.946	7.600	0.207	1.066
ID290496	290496	None	44.039	26.413	25.379	0	173	173	2	1	-10921639	149.476	158	90	204	3139	32.234	2.000	0.128	1.055
ID290497	290497	263	49.329	42.361	25.655	0	173	173	2	1	-10921639	136.524	130	90	232	2867	39.785	3.200	0.166	0.979
ID290498	290498	348	51.722	32.750	29.621	0	173	173	2	1	-10921639	133.571	136	51	198	2805	42.158	2.000	0.165	0.897
ID290499	290499	None	44.124	22.595	34.546	0	173	173	2	1	-10921639	112.667	124	56	175	2366	36.516	2.000	0.154	0.824
ID290486	290486	271	44.930	40.161	6.801	0	173	173	2	1	-10921639	126.190	124	51	238	2650	46.570	2.000	0.077	0.389
ID290487	290487	259	47.732	21.453	8.116	0	173	173	2	1	-10921639	111.333	102	62	215	2338	42.919	2.000	0.143	0.649
ID290492	290492	267	44.756	25.571	16.814	0	173	173	2	1	-10921639	198.095	204	130	255	4160	34.593	6.418	0.116	1.190
ID290493	290493	255	76.174	40.397	19.670	0	173	173	2	1	-10921639	181.476	192	90	255	3811	54.073	3.200	0.223	1.222
ID290494	290494	273	65.017	13.603	21.932	0	173	173	2	1	-10921639	135.381	130	68	209	2843	37.208	4.800	0.238	1.398
ID290495	290495	265	55.517	31.171	22.225	0	173	173	2	1	-10921639	164.524	164	96	255	3455	42.652	2.000	0.118	0.816
ID290488	290488	229	60.104	29.244	9.794	0	173	173	2	1	-10921639	163.000	153	85	255	3423	47.149	2.000	0.100	0.629
ID290489	290489	274	42.700	11.307	10.598	0	173	173	2	1	-10921639	123.190	113	68	209	2587	40.244	2.000	0.147	0.784
ID290490	290490	257	53.067	16.334	12.455	0	173	173	2	1	-10921639	146.571	153	79	226	3078	40.924	2.000	0.151	0.942
ID290491	290491	275	53.315	30.912	14.199	0	173	173	2	1	-10921639	189.714	187	124	255	3984	43.471	2.000	0.067	0.545
ID290503	290503	None	42.966	8.000	0.000	0	174	174	2	1	-10921639	67.714	62	21	158	1422	35.952	2.000	0.201	0.631
ID290508	290508	274	50.676	10.307	10.767	0	174	174	2	1	-10921639	113.333	119	22	204	2380	56.898	2.000	0.126	0.445
ID290509	290509	257	45.123	14.873	10.716	0	174	174	2	1	-10921639	128.619	124	79	243	2701	38.837	6.281	0.102	0.612
ID290510	290510	275	46.225	30.008	14.983	0	174	174	2	1	-10921639	207.000	204	107	255	4347	41.152	2.000	0.080	0.748
ID290511	290511	None	45.393	30.868	17.406	0	174	174	2	1	-10921639	218.429	226	136	255	4587	39.710	4.000	0.099	0.989
ID290504	290504	None	42.737	16.858	3.410	0	174	174	2	1	-10921639	97.381	96	34	215	2045	39.765	7.600	0.140	0.602
ID290505	290505	None	46.186	6.824	6.597	0	174	174	2	1	-10921639	112.905	107	56	192	2371	34.566	2.000	0.188	1.035
ID290506	290506	271	48.922	40.009	7.326	0	174	174	2	1	-10921639	121.333	113	56	249	2548	43.210	2.000	0.073	0.383
ID290507	290507	229	60.654	28.785	9.929	0	174	174	2	1	-10921639	169.286	170	68	255	3555	48.245	2.000	0.110	0.696
ID290516	290516	353	58.497	26.113	22.172	0	174	174	2	1	-10921639	180.952	181	107	255	3800	38.422	2.000	0.134	1.112
ID290517	290517	273	82.010	13.349	22.679	0	174	174	2	1	-10921639	150.571	158	62	255	3162	56.146	2.000	0.238	1.032
ID290518	290518	263	44.170	43.877	26.613	0	174	174	2	1	-10921639	137.286	141	79	204	2883	32.892	7.600	0.136	0.997
ID290519	290519	238	41.677	30.225	35.150	0	174	174	2	1	-10921639	120.857	119	79	255	2538	39.190	7.600	0.074	0.425
ID290512	290512	267	58.479	24.758	17.565	0	174	174	2	1	-10921639	188.238	175	119	255	3953	46.712	2.000	0.133	0.944
ID290513	290513	268	57.188	45.587	19.210	0	174	174	2	1	-10921639	152.333	147	73	249	3199	49.012	2.000	0.139	0.759
ID290514	290514	255	77.622	41.021	19.803	0	174	174	2	1	-10921639	187.000	170	107	255	3927	49.644	2.000	0.150	0.982
ID290515	290515	265	50.189	30.801	20.621	0	174	174	2	1	-10921639	184.619	198	68	255	3877	57.602	2.000	0.092	0.538
ID290520	290520	None	43.733	41.086	34.834	0	174	174	2	1	-10921639	104.333	96	56	175	2191	32.546	2.000	0.151	0.842
ID290521	290521	272	60.285	15.000	41.000	0	174	174	2	1	-10921639	121.048	119	62	238	2542	43.281	2.000	0.267	1.178
ID290532	290532	None	47.442	25.067	35.754	0	175	175	2	1	-10921639	126.238	130	56	209	2651	38.911	3.200	0.117	0.678
ID290533	290533	238	50.119	30.069	35.510	0	175	175	2	1	-10921639	132.381	130	68	215	2780	41.726	2.000	0.137	0.764
ID290534	290534	272	45.156	13.000	41.000	0	175	175	2	1	-10921639	90.810	102	39	175	1907	34.806	2.000	0.239	1.007
ID290528	290528	None	54.189	14.770	19.612	0	175	175	2	1	-10921639	169.429	170	119	232	3558	32.505	4.800	0.162	1.455
ID290529	290529	265	47.284	32.351	21.138	0	175	175	2	1	-10921639	176.381	181	96	255	3704	39.978	2.000	0.101	0.811
ID290530	290530	353	52.069	24.360	21.675	0	175	175	2	1	-10921639	156.714	153	79	255	3291	48.478	2.000	0.114	0.662
ID290531	290531	None	41.515	11.138	27.981	0	175	175	2	1	-10921639	103.095	102	39	170	2165	33.320	2.000	0.183	0.955
ID290524	290524	None	42.155	50.260	16.078	0	175	175	2	1	-10921639	125.143	130	62	209	2628	37.319	2.000	0.085	0.523
ID290525	290525	267	57.261	24.331	17.139	0	175	175	2	1	-10921639	176.571	192	45	255	3708	52.612	2.000	0.109	0.657
ID290526	290526	255	60.610	41.000	19.000	0	175	175	2	1	-10921639	197.286	192	124	255	4143	45.058	4.800	0.146	1.114
ID290527	290527	268	55.114	43.488	19.467	0	175	175	2	1	-10921639	201.286	215	119	255	4227	42.004	4.800	0.148	1.234
ID290522	290522	229	70.549	28.518	10.978	0	175	175	2	1	-10921639	194.619	192	102	255	4087	51.634	3.200	0.171	1.098
ID290523	290523	257	63.896	16.093	12.827	0	175	175	2	1	-10921639	142.190	130	68	255	2986	44.731	2.000	0.171	0.927
ID290535	290535	270	47.064	22.174	7.141	0	176	176	2	1	-10921639	135.619	130	73	204	2848	33.503	2.000	0.142	1.010
ID290544	290544	238	60.586	30.342	35.059	0	176	176	2	1	-10921639	129.000	124	51	238	2709	46.259	2.000	0.140	0.685
ID290540	290540	365	45.998	32.022	16.794	0	176	176	2	1	-10921639	211.190	209	147	255	4435	31.261	4.800	0.106	1.295
ID290541	290541	268	68.689	44.877	18.853	0	176	176	2	1	-10921639	194.286	209	90	255	4080	57.656	7.600	0.162	0.940
ID290542	290542	None	64.457	14.400	23.277	0	176	176	2	1	-10921639	135.905	119	62	243	2854	57.479	2.000	0.131	0.548
[truncated: 1,989 more rows]
