# Supplementary material for: Progressive enhancement of kinetic proofreading in T cell antigen discrimination from receptor activation to DAG generation
Source: eLife. 2022 Sep 20;11:e75263. doi: 10.7554/eLife.75263 (PMC9536835; doi:10.7554/eLife.75263)
Supplement: Figure 5—source data 1. — Each data table is the TrackMate ‘spot-statistics’ output of one cell over four cycles of blue-light illumination (frames 0–40, 100–140, 200–240, and 300–340, with 3 s interval between frames). We calculated the lifetime of TrackIDs that existed at the start of each period of blue-light illumination that did not last for the full period and fit the resulting lifetime distributions using custom Python scripts available at https://github.com/dbritain/KP-paper (copy archived at swh:1:rev:167fa456901903740f0f3ee6a3e5324bc45207ea, Britain, 2022). [file elife-75263-fig5-data1.zip › Fig5SourceData/LOV/lov1/r2/lov16.csv]

Label	ID	TRACK_ID	QUALITY	POSITION_X	POSITION_Y	POSITION_Z	POSITION_T	FRAME	RADIUS	VISIBILITY	MANUAL_COLOR	MEAN_INTENSITY	MEDIAN_INTENSITY	MIN_INTENSITY	MAX_INTENSITY	TOTAL_INTENSITY	STANDARD_DEVIATION	ESTIMATED_DIAMETER	CONTRAST	SNR
ID300508	300508	None	56.626	15.132	14.279	0	0	0	2	1	-10921639	221.286	246	121	255	4647	41.628	7.600	0.129	1.212
ID300509	300509	0	63.873	14.000	16.000	0	0	0	2	1	-10921639	227.429	246	133	255	4776	35.790	4.800	0.167	1.816
ID300510	300510	1	42.092	21.903	16.819	0	0	0	2	1	-10921639	175.524	171	108	255	3686	40.794	6.129	0.115	0.885
ID300512	300512	None	47.402	25.000	0.000	0	1	1	2	1	-10921639	110.476	96	58	196	2320	39.303	2.000	0.234	1.065
ID300513	300513	1	46.916	22.497	15.879	0	1	1	2	1	-10921639	167.762	163	121	213	3523	26.482	4.800	0.136	1.512
ID300514	300514	0	64.394	13.588	17.155	0	1	1	2	1	-10921639	176.857	175	117	255	3714	44.925	2.000	0.132	0.915
ID300505	300505	None	49.445	14.644	8.196	0	3	3	2	1	-10921639	120.429	117	71	183	2529	34.627	2.000	0.163	0.975
ID300506	300506	None	47.359	14.273	17.160	0	3	3	2	1	-10921639	133.524	129	75	217	2804	38.768	2.000	0.109	0.678
ID300507	300507	None	42.799	4.322	34.014	0	3	3	2	1	-10921639	73.190	66	25	154	1537	33.331	2.000	0.196	0.721
ID300516	300516	None	44.047	36.000	10.000	0	4	4	2	1	-10921639	90.333	71	42	167	1897	37.138	2.000	0.186	0.762
ID300511	300511	None	40.740	21.778	19.245	0	5	5	2	1	-10921639	111.857	100	62	192	2349	35.308	2.000	0.082	0.479
ID300519	300519	None	40.515	25.000	0.000	0	6	6	2	1	-10921639	112.429	112	62	158	2361	32.647	3.200	0.137	0.831
ID300520	300520	2	49.773	14.363	9.274	0	6	6	2	1	-10921639	106.190	112	37	171	2230	41.314	2.000	0.224	0.942
ID300521	300521	None	41.565	36.000	10.000	0	6	6	2	1	-10921639	83.905	83	47	129	1762	25.983	3.200	0.285	1.431
ID300522	300522	None	54.958	5.022	29.769	0	6	6	2	1	-10921639	87.048	87	33	163	1828	34.477	2.000	0.259	1.039
ID300517	300517	2	46.855	15.047	8.962	0	7	7	2	1	-10921639	101.333	96	37	179	2128	35.463	2.000	0.200	0.953
ID300515	300515	None	47.670	18.888	19.067	0	9	9	2	1	-10921639	119.190	117	79	183	2503	25.967	4.800	0.213	1.613
ID300518	300518	None	41.224	25.000	0.000	0	10	10	2	1	-10921639	102.619	104	29	167	2155	38.382	7.600	0.151	0.702
ID300523	300523	None	47.925	15.172	8.972	0	15	15	2	1	-10921639	92.190	87	45	192	1936	37.897	2.000	0.156	0.658
ID300524	300524	None	40.693	10.000	39.000	0	17	17	2	1	-10921639	82.476	75	37	188	1732	31.863	7.600	0.187	0.815
ID300525	300525	None	41.097	4.720	30.223	0	20	20	2	1	-10921639	86.524	96	41	163	1817	33.191	2.000	0.210	0.906
ID300526	300526	None	43.238	36.000	33.000	0	26	26	2	1	-10921639	93.952	100	35	137	1973	26.802	7.600	0.241	1.360
ID300528	300528	3	43.500	14.579	7.891	0	30	30	2	1	-10921639	90.905	79	45	175	1909	33.086	7.600	0.189	0.872
ID300527	300527	3	41.319	14.850	8.349	0	31	31	2	1	-10921639	96.619	91	50	171	2029	31.966	7.600	0.183	0.933
ID300530	300530	None	40.113	13.498	8.982	0	33	33	2	1	-10921639	98.762	100	37	175	2074	33.060	2.000	0.136	0.713
ID300529	300529	None	40.940	25.000	0.000	0	34	34	2	1	-10921639	98.190	87	50	158	2062	33.337	3.200	0.206	1.004
ID300531	300531	None	43.915	18.215	20.461	0	38	38	2	1	-10921639	104.762	112	45	175	2200	35.406	4.800	0.195	0.965
ID300532	300532	None	51.789	13.769	19.001	0	42	42	2	1	-10921639	100.000	96	54	154	2100	28.592	2.000	0.253	1.414
ID300533	300533	None	40.282	14.806	7.950	0	44	44	2	1	-10921639	101.619	96	37	175	2134	28.636	7.600	0.175	1.057
ID300534	300534	None	49.848	20.872	13.174	0	46	46	2	1	-10921639	126.381	117	66	221	2654	45.019	3.200	0.133	0.660
ID300537	300537	None	40.889	18.785	21.692	0	47	47	2	1	-10921639	107.667	117	29	179	2261	36.862	2.000	0.159	0.802
ID300538	300538	4	42.616	22.596	14.379	0	48	48	2	1	-10921639	125.952	129	50	192	2645	38.478	7.600	0.137	0.788
ID300535	300535	4	43.258	22.913	14.699	0	49	49	2	1	-10921639	122.524	112	75	192	2573	37.757	2.000	0.126	0.725
ID300536	300536	None	40.232	36.000	16.000	0	50	50	2	1	-10921639	71.762	71	11	117	1507	32.233	3.200	0.255	0.905
ID300539	300539	None	43.151	11.631	17.381	0	51	51	2	1	-10921639	93.143	83	50	158	1956	30.733	2.000	0.221	1.097
ID300544	300544	None	62.271	22.498	20.267	0	53	53	2	1	-10921639	162.905	163	91	242	3421	53.251	2.000	0.162	0.855
ID300543	300543	None	45.792	20.787	12.297	0	53	53	2	1	-10921639	133.286	125	75	204	2799	33.000	7.600	0.158	1.103
ID300540	300540	5	46.572	21.327	12.815	0	55	55	2	1	-10921639	132.095	121	62	242	2774	46.037	7.600	0.086	0.452
ID300541	300541	6	42.737	15.704	20.893	0	55	55	2	1	-10921639	121.571	108	79	196	2553	33.782	7.600	0.157	0.976
ID300542	300542	None	42.651	21.666	20.854	0	55	55	2	1	-10921639	126.810	137	62	188	2663	39.420	3.200	0.101	0.592
ID300545	300545	5	62.365	20.540	12.598	0	56	56	2	1	-10921639	153.286	150	58	255	3219	49.037	7.600	0.151	0.821
ID300546	300546	7	43.956	10.929	17.292	0	56	56	2	1	-10921639	88.143	75	37	179	1851	38.920	7.600	0.136	0.542
ID300547	300547	6	46.232	16.573	20.730	0	56	56	2	1	-10921639	141.714	146	75	229	2976	43.063	7.600	0.127	0.742
ID300548	300548	5	68.083	20.607	12.467	0	57	57	2	1	-10921639	159.238	158	71	255	3344	53.686	2.000	0.182	0.911
ID300549	300549	7	57.188	11.074	17.132	0	57	57	2	1	-10921639	97.667	87	20	213	2051	44.915	2.000	0.176	0.649
ID300550	300550	None	42.158	18.582	18.133	0	57	57	2	1	-10921639	152.429	146	87	255	3201	38.964	7.600	0.063	0.467
ID300551	300551	5	49.665	20.873	12.505	0	58	58	2	1	-10921639	176.524	175	125	255	3707	38.313	4.800	0.139	1.127
ID300552	300552	None	44.776	36.000	11.000	0	59	59	2	1	-10921639	109.238	101	66	221	2294	31.407	4.800	0.207	1.194
ID300553	300553	5	67.758	20.529	11.490	0	59	59	2	1	-10921639	145.000	137	54	255	3045	57.188	2.000	0.194	0.824
ID300554	300554	None	46.764	18.638	17.818	0	59	59	2	1	-10921639	142.667	142	62	217	2996	38.927	2.000	0.078	0.530
ID300556	300556	8	41.348	21.839	14.265	0	60	60	2	1	-10921639	147.667	167	66	238	3101	48.286	2.000	0.070	0.398
ID300557	300557	9	52.662	21.152	19.991	0	60	60	2	1	-10921639	168.857	163	108	234	3546	35.577	4.800	0.161	1.319
ID300558	300558	None	51.733	5.949	29.012	0	60	60	2	1	-10921639	87.048	79	45	146	1828	32.027	2.000	0.228	1.011
ID300555	300555	10	57.037	13.221	13.745	0	60	60	2	1	-10921639	122.286	117	50	217	2568	44.260	2.000	0.160	0.763
ID300564	300564	None	41.422	18.210	16.079	0	61	61	2	1	-10921639	164.762	154	62	246	3460	49.762	2.000	0.095	0.576
ID300565	300565	11	44.691	19.190	18.311	0	61	61	2	1	-10921639	173.476	183	96	229	3643	41.754	2.000	0.090	0.687
ID300566	300566	9	43.281	20.104	19.584	0	61	61	2	1	-10921639	164.762	179	100	229	3460	40.563	6.179	0.136	0.969
ID300562	300562	10	53.689	13.373	14.443	0	61	61	2	1	-10921639	125.143	125	54	188	2628	41.222	2.000	0.199	1.008
ID300563	300563	8	44.107	22.553	14.113	0	61	61	2	1	-10921639	134.095	133	45	255	2816	53.586	2.000	0.050	0.238
ID300560	300560	10	63.718	11.936	16.050	0	62	62	2	1	-10921639	136.762	142	54	213	2872	38.901	3.200	0.236	1.343
ID300561	300561	11	67.823	19.167	17.960	0	62	62	2	1	-10921639	171.524	171	83	255	3602	44.770	2.000	0.147	0.984
ID300559	300559	8	60.510	22.075	13.028	0	62	62	2	1	-10921639	145.000	137	75	242	3045	50.218	7.600	0.143	0.724
ID300568	300568	11	66.149	18.818	16.347	0	63	63	2	1	-10921639	205.667	204	125	255	4319	38.909	4.800	0.170	1.535
ID300569	300569	10	85.049	11.734	17.090	0	63	63	2	1	-10921639	143.476	146	62	255	3013	56.718	2.000	0.279	1.103
ID300567	300567	8	45.236	22.109	14.375	0	63	63	2	1	-10921639	157.905	158	66	238	3316	46.543	2.000	0.100	0.619
ID300572	300572	None	42.958	18.000	15.000	0	64	64	2	1	-10921639	185.762	188	121	255	3901	44.127	7.600	0.100	0.764
ID300573	300573	10	70.093	11.747	16.536	0	64	64	2	1	-10921639	130.048	121	62	229	2731	51.700	2.000	0.216	0.894
ID300574	300574	11	58.436	19.454	17.661	0	64	64	2	1	-10921639	188.667	188	125	255	3962	43.800	7.600	0.116	0.898
ID300575	300575	None	43.937	16.231	20.858	0	64	64	2	1	-10921639	131.667	121	58	242	2765	49.508	7.600	0.117	0.555
ID300570	300570	None	47.166	24.832	0.527	0	64	64	2	1	-10921639	107.762	104	41	221	2263	51.592	6.360	0.169	0.605
ID300571	300571	8	64.936	21.953	13.739	0	64	64	2	1	-10921639	164.810	175	83	250	3461	51.107	2.000	0.143	0.807
ID300580	300580	None	46.916	27.740	18.875	0	65	65	2	1	-10921639	116.571	121	50	204	2448	39.074	2.000	0.139	0.729
ID300576	300576	None	50.275	14.617	11.806	0	65	65	2	1	-10921639	143.905	142	75	242	3022	42.367	2.000	0.090	0.559
ID300577	300577	8	41.279	22.707	13.651	0	65	65	2	1	-10921639	152.762	154	75	255	3208	45.682	7.600	0.072	0.451
ID300578	300578	10	48.459	11.628	16.917	0	65	65	2	1	-10921639	117.381	117	75	167	2465	32.670	2.000	0.167	1.027
ID300579	300579	11	76.789	19.955	17.976	0	65	65	2	1	-10921639	197.524	188	117	255	4148	46.126	2.000	0.158	1.171
ID300581	300581	8	42.661	23.286	13.961	0	66	66	2	1	-10921639	139.190	133	83	217	2923	44.193	7.600	0.066	0.389
ID300582	300582	10	48.551	11.547	16.957	0	66	66	2	1	-10921639	124.619	125	54	204	2617	43.377	2.000	0.140	0.703
ID300583	300583	11	58.193	19.681	16.890	0	66	66	2	1	-10921639	160.286	158	87	255	3366	50.797	2.000	0.074	0.435
ID300584	300584	None	40.513	20.997	21.255	0	66	66	2	1	-10921639	136.048	129	79	183	2857	31.688	2.000	0.117	0.898
ID300589	300589	None	56.256	15.312	13.182	0	67	67	2	1	-10921639	148.095	150	50	255	3110	57.104	2.000	0.113	0.527
ID300590	300590	8	47.815	22.610	13.729	0	67	67	2	1	-10921639	128.619	117	54	213	2701	48.232	2.000	0.083	0.411
ID300591	300591	10	49.614	11.118	17.168	0	67	67	2	1	-10921639	117.905	117	37	179	2476	43.003	2.000	0.156	0.739
ID300592	300592	12	52.506	15.282	22.331	0	67	67	2	1	-10921639	128.048	121	71	200	2689	38.945	3.200	0.193	1.063
ID300593	300593	8	48.618	22.738	13.859	0	68	68	2	1	-10921639	141.571	142	87	234	2973	41.733	2.000	0.116	0.705
ID300594	300594	None	41.506	20.766	20.860	0	68	68	2	1	-10921639	138.619	146	71	183	2911	33.120	4.800	0.147	1.070
ID300595	300595	12	52.483	15.562	22.900	0	68	68	2	1	-10921639	125.571	129	79	200	2637	34.718	2.000	0.182	1.116
ID300588	300588	12	41.786	14.639	22.901	0	69	69	2	1	-10921639	119.619	117	71	183	2512	32.007	6.425	0.132	0.872
ID300585	300585	13	48.824	16.651	12.991	0	69	69	2	1	-10921639	183.238	183	112	255	3848	39.578	2.000	0.136	1.106
ID300586	300586	8	59.146	23.122	14.287	0	69	69	2	1	-10921639	161.381	154	54	250	3389	52.057	2.000	0.127	0.698
ID300587	300587	None	52.523	11.491	16.549	0	69	69	2	1	-10921639	132.857	146	41	221	2790	49.515	7.600	0.151	0.705
ID300596	300596	13	51.091	18.742	13.722	0	70	70	2	1	-10921639	182.857	175	129	255	3840	33.919	2.000	0.095	0.939
ID300597	300597	8	48.314	23.723	14.273	0	70	70	2	1	-10921639	135.524	142	58	255	2846	49.736	2.000	0.105	0.517
ID300598	300598	14	41.997	23.128	20.351	0	70	70	2	1	-10921639	136.476	146	66	225	2866	35.504	2.000	0.085	0.603
ID300599	300599	15	40.950	0.000	21.000	0	70	70	2	1	-10921639	93.095	87	62	129	1955	24.686	2.000	0.244	1.482
ID300600	300600	12	63.927	15.501	22.576	0	70	70	2	1	-10921639	134.952	137	45	238	2834	50.188	2.000	0.212	0.942
ID300613	300613	None	61.191	13.412	11.922	0	71	71	2	1	-10921639	163.000	158	91	255	3423	46.521	2.000	0.149	0.910
ID300614	300614	8	46.915	23.664	14.413	0	71	71	2	1	-10921639	144.333	142	58	238	3031	46.204	2.000	0.107	0.606
ID300615	300615	16	53.763	12.491	16.517	0	71	71	2	1	-10921639	131.524	137	54	229	2762	56.106	2.000	0.152	0.619
ID300616	300616	15	50.096	0.000	20.000	0	71	71	2	1	-10921639	88.333	71	54	150	1855	31.088	3.200	0.259	1.169
ID300617	300617	14	43.293	21.826	19.725	0	71	71	2	1	-10921639	144.381	150	58	217	3032	43.199	2.000	0.122	0.727
ID300618	300618	12	48.520	15.759	23.208	0	71	71	2	1	-10921639	128.190	125	71	196	2692	39.719	7.600	0.150	0.843
ID300604	300604	None	41.739	12.000	39.000	0	72	72	2	1	-10921639	88.238	83	50	167	1853	32.781	2.000	0.176	0.804
ID300601	300601	16	61.962	12.084	15.848	0	72	72	2	1	-10921639	140.190	133	83	234	2944	42.165	2.000	0.207	1.141
ID300602	300602	8	51.386	24.943	15.630	0	72	72	2	1	-10921639	156.952	158	91	225	3296	36.510	2.000	0.131	0.997
ID300603	300603	14	41.395	19.561	17.976	0	72	72	2	1	-10921639	182.381	188	108	255	3830	36.049	3.200	0.097	0.895
ID300605	300605	8	42.634	23.607	14.677	0	73	73	2	1	-10921639	157.619	167	62	217	3310	39.099	4.800	0.128	0.917
ID300606	300606	16	50.460	12.420	15.911	0	73	73	2	1	-10921639	144.714	146	58	225	3039	47.363	2.000	0.145	0.773
ID300607	300607	14	65.152	19.262	19.038	0	73	73	2	1	-10921639	166.000	150	112	255	3486	50.843	2.000	0.113	0.662
ID300608	300608	None	49.035	17.431	24.538	0	73	73	2	1	-10921639	131.952	121	41	200	2771	41.939	6.148	0.189	0.999
ID300612	300612	14	41.847	19.188	18.591	0	74	74	2	1	-10921639	143.143	133	33	225	3006	53.405	2.000	0.064	0.323
ID300609	300609	None	47.393	14.854	11.951	0	74	74	2	1	-10921639	151.810	154	66	229	3188	40.436	2.000	0.103	0.701
ID300610	300610	17	46.631	19.478	13.872	0	74	74	2	1	-10921639	177.286	171	121	242	3723	36.162	2.000	0.114	1.002
ID300611	300611	8	65.231	24.743	16.092	0	74	74	2	1	-10921639	155.667	163	54	255	3269	50.987	2.000	0.184	0.950
ID300620	300620	16	54.115	12.269	16.945	0	75	75	2	1	-10921639	125.714	121	62	209	2640	44.299	3.200	0.195	0.926
ID300621	300621	8	66.973	25.119	16.735	0	75	75	2	1	-10921639	153.571	154	75	255	3225	53.346	2.000	0.187	0.907
ID300622	300622	14	62.417	18.836	18.305	0	75	75	2	1	-10921639	159.810	154	71	255	3356	51.111	2.000	0.119	0.666
ID300623	300623	18	76.638	17.490	25.413	0	75	75	2	1	-10921639	143.429	142	66	246	3012	50.174	2.000	0.272	1.224
ID300619	300619	17	63.596	17.077	14.826	0	75	75	2	1	-10921639	185.524	188	75	255	3896	48.962	2.000	0.142	0.942
ID300628	300628	14	60.134	18.939	18.746	0	76	76	2	1	-10921639	165.095	167	83	255	3467	54.850	2.000	0.115	0.622
ID300629	300629	18	87.409	17.228	25.572	0	76	76	2	1	-10921639	144.714	146	12	242	3039	61.294	2.000	0.291	1.064
ID300624	300624	None	41.780	14.828	11.620	0	76	76	2	1	-10921639	153.429	146	91	238	3222	44.113	5.936	0.070	0.458
ID300625	300625	17	44.743	18.134	16.392	0	76	76	2	1	-10921639	180.238	175	71	255	3785	50.445	2.000	0.083	0.550
ID300626	300626	8	53.901	24.990	15.748	0	76	76	2	1	-10921639	152.381	137	100	234	3200	40.788	6.027	0.154	0.996
ID300627	300627	16	67.700	12.353	16.480	0	76	76	2	1	-10921639	150.476	133	75	250	3160	48.124	4.800	0.241	1.214
ID300636	300636	16	68.902	12.110	16.813	0	77	77	2	1	-10921639	130.381	117	54	255	2738	53.741	7.600	0.176	0.726
ID300637	300637	17	66.760	18.831	17.006	0	77	77	2	1	-10921639	186.714	183	104	255	3921	47.278	3.200	0.162	1.099
ID300638	300638	None	51.009	22.830	20.190	0	77	77	2	1	-10921639	158.952	158	96	234	3338	40.681	7.600	0.115	0.803
ID300639	300639	18	72.967	17.440	26.010	0	77	77	2	1	-10921639	140.000	142	66	238	2940	47.125	2.000	0.243	1.160
ID300634	300634	None	48.803	18.172	14.262	0	77	77	2	1	-10921639	188.857	183	121	255	3966	38.094	6.151	0.122	1.077
ID300635	300635	8	60.708	25.164	16.049	0	77	77	2	1	-10921639	149.190	142	87	250	3133	45.133	7.600	0.147	0.847
ID300630	300630	16	85.531	12.819	16.089	0	78	78	2	1	-10921639	170.095	171	91	255	3572	52.124	2.000	0.230	1.222
ID300631	300631	8	67.968	24.908	16.244	0	78	78	2	1	-10921639	159.952	146	83	255	3359	54.044	2.000	0.177	0.890
ID300632	300632	17	66.010	18.984	17.380	0	78	78	2	1	-10921639	223.381	225	167	255	4691	28.456	4.800	0.186	2.467
ID300633	300633	18	63.762	18.139	25.897	0	78	78	2	1	-10921639	110.857	104	20	255	2328	55.982	2.000	0.156	0.534
ID300652	300652	19	54.332	23.138	19.931	0	79	79	2	1	-10921639	178.190	192	66	255	3742	50.571	2.000	0.106	0.674
ID300653	300653	18	84.382	19.359	26.042	0	79	79	2	1	-10921639	137.524	125	54	255	2888	62.274	2.000	0.278	0.960
ID300654	300654	None	42.122	0.000	39.000	0	79	79	2	1	-10921639	67.476	58	27	137	1417	33.434	3.200	0.246	0.798
ID300649	300649	16	81.730	12.674	16.477	0	79	79	2	1	-10921639	173.333	158	75	255	3640	54.415	3.200	0.233	1.206
ID300650	300650	17	69.637	18.762	16.990	0	79	79	2	1	-10921639	206.810	229	87	255	4343	52.688	3.200	0.167	1.122
ID300651	300651	8	85.099	24.928	17.021	0	79	79	2	1	-10921639	192.429	209	83	255	4041	53.102	7.600	0.218	1.295
ID300644	300644	None	51.161	19.928	11.636	0	80	80	2	1	-10921639	150.190	146	75	213	3154	43.316	2.000	0.125	0.771
ID300645	300645	16	72.532	12.902	16.552	0	80	80	2	1	-10921639	158.095	146	79	255	3320	53.562	2.000	0.213	1.036
ID300646	300646	17	56.159	18.606	17.178	0	80	80	2	1	-10921639	189.000	179	100	255	3969	42.351	2.000	0.134	1.054
ID300647	300647	19	62.695	23.568	20.559	0	80	80	2	1	-10921639	164.381	154	58	255	3452	68.625	2.000	0.143	0.600
ID300648	300648	18	67.760	18.456	26.402	0	80	80	2	1	-10921639	121.762	112	58	255	2557	51.428	2.000	0.219	0.851
ID300640	300640	16	63.858	12.808	16.476	0	81	81	2	1	-10921639	163.619	154	104	255	3436	46.470	2.000	0.170	1.022
ID300641	300641	17	67.651	18.976	17.095	0	81	81	2	1	-10921639	220.190	246	137	255	4624	40.357	4.800	0.172	1.603
ID300642	300642	19	74.743	23.873	18.621	0	81	81	2	1	-10921639	210.857	238	125	255	4428	49.813	4.800	0.216	1.507
ID300643	300643	18	44.027	16.509	25.286	0	81	81	2	1	-10921639	122.333	121	66	175	2569	31.943	4.800	0.157	1.037
ID300655	300655	16	59.411	12.557	17.097	0	82	82	2	1	-10921639	152.714	154	100	229	3207	38.015	2.000	0.143	1.006
ID300656	300656	17	49.596	20.088	17.314	0	82	82	2	1	-10921639	208.095	204	142	255	4370	39.461	6.401	0.093	0.900
ID300657	300657	None	66.106	20.908	17.194	0	82	82	2	1	-10921639	219.524	229	142	255	4610	39.788	7.600	0.117	1.157
ID300658	300658	19	79.747	24.179	20.125	0	82	82	2	1	-10921639	203.000	221	83	255	4263	59.381	2.000	0.194	1.113
ID300660	300660	17	65.137	19.295	16.824	0	83	83	2	1	-10921639	215.048	221	150	255	4516	36.921	4.800	0.155	1.561
ID300661	300661	19	73.501	23.869	19.605	0	83	83	2	1	-10921639	178.571	175	79	255	3750	64.472	2.000	0.172	0.814
ID300662	300662	None	54.289	20.789	27.006	0	83	83	2	1	-10921639	111.286	104	41	200	2337	37.216	7.600	0.204	1.012
ID300659	300659	16	69.043	13.048	16.547	0	83	83	2	1	-10921639	162.619	163	83	255	3415	53.206	2.000	0.187	0.962
ID300663	300663	20	44.533	20.682	11.141	0	84	84	2	1	-10921639	138.190	142	58	229	2902	51.074	6.367	0.109	0.534
ID300664	300664	21	44.478	13.632	13.871	0	84	84	2	1	-10921639	168.429	175	117	225	3537	35.785	7.600	0.121	1.017
ID300665	300665	17	65.453	19.124	16.058	0	84	84	2	1	-10921639	220.667	242	150	255	4634	41.561	4.800	0.166	1.512
ID300666	300666	16	44.504	11.318	17.242	0	84	84	2	1	-10921639	120.762	121	29	204	2536	50.803	2.000	0.131	0.549
ID300667	300667	19	52.504	23.578	19.492	0	84	84	2	1	-10921639	188.190	192	117	242	3952	30.620	4.800	0.169	1.778
ID300676	300676	19	67.066	23.821	19.340	0	85	85	2	1	-10921639	192.429	192	96	255	4041	50.042	3.200	0.192	1.238
ID300672	300672	20	48.044	20.981	11.066	0	85	85	2	1	-10921639	155.000	150	62	246	3255	52.238	7.600	0.129	0.677
ID300673	300673	21	46.554	13.842	14.038	0	85	85	2	1	-10921639	155.524	137	108	234	3266	37.016	7.600	0.094	0.725
ID300674	300674	17	68.865	18.998	15.816	0	85	85	2	1	-10921639	216.667	246	104	255	4550	48.732	4.800	0.171	1.299
ID300675	300675	16	66.822	12.021	16.917	0	85	85	2	1	-10921639	140.048	129	75	246	2941	48.179	7.600	0.151	0.763
ID300668	300668	20	61.038	20.359	10.849	0	86	86	2	1	-10921639	164.143	167	96	255	3447	41.656	2.000	0.149	1.019
ID300669	300669	17	70.818	18.974	16.539	0	86	86	2	1	-10921639	205.952	200	104	255	4325	49.147	2.000	0.171	1.226
ID300670	300670	16	78.246	11.899	17.562	0	86	86	2	1	-10921639	156.429	154	41	255	3285	63.353	7.600	0.206	0.843
ID300671	300671	19	70.371	23.591	18.920	0	86	86	2	1	-10921639	187.238	183	108	255	3932	50.071	4.800	0.186	1.174
ID300684	300684	16	67.783	11.762	17.511	0	87	87	2	1	-10921639	151.143	146	71	255	3174	56.022	2.000	0.162	0.754
ID300685	300685	19	78.202	24.437	20.389	0	87	87	2	1	-10921639	188.143	179	96	255	3951	54.568	4.800	0.213	1.210
ID300682	300682	20	57.153	19.944	12.260	0	87	87	2	1	-10921639	201.286	196	121	255	4227	45.662	4.800	0.129	1.010
ID300683	300683	21	59.489	13.946	13.904	0	87	87	2	1	-10921639	183.143	183	104	255	3846	46.658	2.000	0.134	0.928
ID300677	300677	20	68.487	20.270	12.101	0	88	88	2	1	-10921639	193.524	183	117	255	4064	50.062	4.800	0.155	1.036
ID300678	300678	21	71.737	13.636	14.354	0	88	88	2	1	-10921639	176.238	163	91	255	3701	52.203	2.000	0.160	0.931
ID300679	300679	22	58.286	20.260	14.696	0	88	88	2	1	-10921639	201.524	213	125	255	4232	43.508	6.348	0.146	1.177
ID300680	300680	23	48.153	22.493	19.364	0	88	88	2	1	-10921639	176.905	183	87	255	3715	46.642	6.379	0.124	0.835
ID300681	300681	19	53.331	26.174	20.106	0	88	88	2	1	-10921639	149.381	146	75	255	3137	49.071	2.000	0.114	0.624
ID300686	300686	20	43.987	20.286	11.044	0	89	89	2	1	-10921639	155.238	133	71	229	3260	47.914	2.000	0.116	0.672
ID300687	300687	21	61.353	13.865	13.673	0	89	89	2	1	-10921639	161.095	163	83	250	3383	48.253	6.413	0.158	0.912
ID300688	300688	22	57.695	20.662	15.151	0	89	89	2	1	-10921639	193.524	192	100	255	4064	45.451	2.000	0.128	0.967
ID300689	300689	16	66.713	11.907	17.243	0	89	89	2	1	-10921639	146.429	146	50	225	3075	52.368	7.600	0.194	0.908
ID300690	300690	23	59.785	21.754	17.997	0	89	89	2	1	-10921639	198.238	200	104	255	4163	45.608	4.800	0.144	1.093
ID300692	300692	22	70.674	20.151	13.880	0	90	90	2	1	-10921639	205.905	209	112	255	4324	42.713	2.000	0.168	1.386
ID300693	300693	16	59.558	11.693	16.766	0	90	90	2	1	-10921639	148.000	146	58	238	3108	46.251	7.600	0.181	0.982
ID300694	300694	19	75.382	24.365	20.111	0	90	90	2	1	-10921639	179.905	175	100	255	3778	50.125	3.200	0.178	1.085
ID300691	300691	21	50.111	14.138	14.364	0	90	90	2	1	-10921639	151.905	133	75	250	3190	54.945	2.000	0.106	0.529
ID300700	300700	19	68.473	23.814	20.079	0	91	91	2	1	-10921639	183.048	192	87	255	3844	51.162	4.800	0.179	1.089
ID300695	300695	None	41.065	16.746	10.420	0	91	91	2	1	-10921639	137.857	137	50	229	2895	44.500	2.000	0.083	0.473
ID300696	300696	None	51.887	20.598	11.300	0	91	91	2	1	-10921639	153.524	146	71	242	3224	53.718	2.000	0.112	0.576
ID300697	300697	22	53.679	20.588	15.237	0	91	91	2	1	-10921639	197.667	188	137	255	4151	38.231	2.000	0.117	1.085
ID300698	300698	16	74.213	12.228	16.947	0	91	91	2	1	-10921639	156.286	154	71	255	3282	51.103	2.000	0.233	1.157
ID300699	300699	23	56.263	20.814	17.993	0	91	91	2	1	-10921639	200.667	213	121	255	4214	47.398	7.600	0.127	0.953
ID300704	300704	None	41.353	26.696	17.195	0	92	92	2	1	-10921639	157.905	154	71	255	3316	43.959	7.600	0.116	0.746
ID300705	300705	23	42.051	19.815	18.008	0	92	92	2	1	-10921639	177.143	175	96	255	3720	50.507	2.000	0.072	0.469
ID300706	300706	19	64.991	23.734	19.988	0	92	92	2	1	-10921639	167.619	167	79	255	3520	56.370	2.000	0.106	0.568
ID300707	300707	None	47.212	18.950	26.080	0	92	92	2	1	-10921639	104.000	100	58	163	2184	30.466	4.800	0.221	1.236
ID300701	300701	21	68.463	13.869	14.075	0	92	92	2	1	-10921639	159.381	154	58	255	3347	55.916	2.000	0.154	0.760
ID300702	300702	22	70.917	20.941	13.907	0	92	92	2	1	-10921639	206.476	213	112	255	4336	46.333	4.800	0.177	1.343
ID300703	300703	16	72.754	12.674	17.290	0	92	92	2	1	-10921639	170.333	154	96	255	3577	47.159	3.200	0.212	1.264
ID300708	300708	22	82.918	21.002	11.704	0	93	93	2	1	-10921639	191.905	204	87	255	4030	61.473	3.200	0.208	1.074
ID300709	300709	21	72.033	14.141	13.435	0	93	93	2	1	-10921639	149.952	137	71	255	3149	53.819	2.000	0.177	0.838
ID300710	300710	16	49.466	12.755	17.426	0	93	93	2	1	-10921639	131.000	133	66	196	2751	37.593	6.412	0.167	0.997
ID300711	300711	23	41.722	19.353	18.410	0	93	93	2	1	-10921639	136.952	133	62	221	2876	51.132	2.000	0.084	0.416
ID300712	300712	19	58.948	24.078	19.588	0	93	93	2	1	-10921639	182.667	179	100	255	3836	50.033	4.800	0.166	1.038
ID300713	300713	None	40.213	6.245	28.186	0	93	93	2	1	-10921639	91.048	83	41	175	1912	33.766	2.000	0.167	0.770
ID300716	300716	21	83.414	14.175	14.733	0	94	94	2	1	-10921639	175.095	179	66	255	3677	66.807	2.000	0.239	1.012
ID300717	300717	19	73.149	23.745	18.892	0	94	94	2	1	-10921639	182.524	188	71	255	3833	55.327	2.000	0.155	0.883
ID300714	300714	None	43.744	10.421	9.511	0	94	94	2	1	-10921639	95.143	79	41	179	1998	40.791	2.000	0.190	0.745
ID300715	300715	22	81.194	20.951	12.819	0	94	94	2	1	-10921639	196.429	209	96	255	4125	51.381	2.000	0.210	1.327
ID300718	300718	22	72.949	20.971	12.436	0	95	95	2	1	-10921639	192.333	188	117	255	4039	50.858	2.000	0.185	1.182
ID300719	300719	21	85.921	13.921	16.183	0	95	95	2	1	-10921639	196.619	200	112	255	4129	54.226	4.800	0.237	1.389
ID300720	300720	None	52.363	19.396	18.119	0	95	95	2	1	-10921639	160.714	150	41	255	3375	63.805	2.000	0.069	0.325
ID300721	300721	19	70.324	23.393	19.174	0	95	95	2	1	-10921639	177.333	167	87	255	3724	55.522	2.000	0.105	0.607
ID300732	300732	22	80.520	21.088	12.442	0	96	96	2	1	-10921639	199.524	200	129	255	4190	49.043	4.800	0.219	1.459
ID300733	300733	21	67.287	13.789	16.833	0	96	96	2	1	-10921639	167.143	158	83	255	3510	50.776	2.000	0.155	0.883
ID300734	300734	19	65.546	23.691	18.831	0	96	96	2	1	-10921639	193.333	204	79	255	4060	53.391	3.200	0.165	1.023
ID300735	300735	22	77.772	21.351	12.977	0	97	97	2	1	-10921639	208.143	209	117	255	4371	51.075	2.000	0.186	1.278
ID300736	300736	21	69.068	14.446	14.373	0	97	97	2	1	-10921639	149.095	142	54	255	3131	60.538	2.000	0.175	0.733
ID300737	300737	19	41.999	23.194	19.383	0	97	97	2	1	-10921639	178.619	175	108	255	3751	39.954	7.600	0.072	0.604
ID300738	300738	24	48.861	19.856	26.706	0	97	97	2	1	-10921639	100.857	83	54	183	2118	36.262	2.000	0.194	0.904
ID300739	300739	None	46.268	13.597	27.833	0	97	97	2	1	-10921639	84.714	75	29	183	1779	37.200	2.000	0.166	0.649
ID300724	300724	19	49.597	20.677	19.347	0	98	98	2	1	-10921639	208.524	221	100	255	4379	41.105	4.800	0.129	1.161
ID300725	300725	24	55.751	19.764	26.824	0	98	98	2	1	-10921639	108.810	100	50	200	2285	44.517	2.000	0.188	0.773
ID300722	300722	22	76.273	20.965	12.357	0	98	98	2	1	-10921639	188.905	188	83	255	3967	54.686	2.000	0.176	1.033
ID300723	300723	21	68.754	14.356	16.184	0	98	98	2	1	-10921639	168.667	179	66	255	3542	49.942	6.351	0.210	1.173
ID300740	300740	None	47.717	10.082	9.185	0	99	99	2	1	-10921639	85.714	83	16	179	1800	42.262	7.600	0.191	0.651
ID300741	300741	22	67.554	21.391	12.821	0	99	99	2	1	-10921639	191.714	188	121	255	4026	49.968	3.200	0.145	0.974
ID300742	300742	None	59.894	14.370	13.936	0	99	99	2	1	-10921639	168.190	175	91	234	3532	46.935	4.800	0.189	1.139
ID300743	300743	21	42.392	13.993	16.793	0	99	99	2	1	-10921639	147.048	150	75	217	3088	42.033	2.000	0.109	0.688
ID300744	300744	25	62.627	25.567	17.630	0	99	99	2	1	-10921639	191.476	200	91	255	4021	56.400	4.800	0.147	0.872
ID300745	300745	19	44.918	20.393	19.968	0	99	99	2	1	-10921639	171.143	175	71	238	3594	47.563	6.253	0.104	0.678
ID300746	300746	None	41.494	4.049	20.535	0	99	99	2	1	-10921639	96.857	96	54	129	2034	22.263	4.800	0.253	1.758
ID300726	300726	22	58.915	21.585	13.727	0	100	100	2	1	-10921639	193.095	200	45	255	4055	59.428	2.000	0.133	0.763
ID300727	300727	21	46.866	14.672	15.543	0	100	100	2	1	-10921639	150.048	142	71	255	3151	39.439	2.000	0.114	0.776
ID300728	300728	25	40.084	27.680	16.410	0	100	100	2	1	-10921639	126.095	125	50	204	2648	42.836	2.000	0.098	0.527
ID300729	300729	19	49.854	19.909	18.898	0	100	100	2	1	-10921639	187.810	179	96	255	3944	46.404	4.800	0.108	0.787
ID300730	300730	None	42.462	26.586	24.059	0	100	100	2	1	-10921639	113.476	112	54	238	2383	44.328	7.600	0.138	0.623
ID300731	300731	None	42.486	20.606	27.284	0	100	100	2	1	-10921639	105.762	96	66	234	2221	39.593	2.000	0.105	0.509
ID300748	300748	None	47.455	36.000	16.000	0	101	101	2	1	-10921639	101.762	108	58	171	2137	33.998	3.200	0.197	0.984
ID300747	300747	22	58.021	22.651	14.899	0	101	101	2	1	-10921639	174.333	158	75	255	3661	58.677	2.000	0.098	0.533
ID300749	300749	22	58.561	21.779	15.395	0	102	102	2	1	-10921639	171.095	163	100	246	3593	42.694	2.000	0.147	1.025
ID300750	300750	None	40.156	20.072	21.713	0	102	102	2	1	-10921639	143.000	137	87	200	3003	30.968	3.200	0.128	1.047
ID300751	300751	None	41.431	15.514	8.014	0	104	104	2	1	-10921639	95.238	83	50	158	2000	33.572	2.000	0.157	0.770
ID300752	300752	None	52.950	0.000	26.000	0	106	106	2	1	-10921639	92.667	83	42	154	1946	35.154	2.000	0.281	1.155
ID300753	300753	None	47.765	9.000	39.000	0	106	106	2	1	-10921639	110.619	96	74	167	2323	32.603	4.800	0.296	1.550
ID300754	300754	None	49.741	36.000	17.000	0	109	109	2	1	-10921639	114.905	104	50	179	2413	38.779	2.000	0.195	0.969
ID300755	300755	None	42.494	26.712	24.265	0	109	109	2	1	-10921639	110.286	104	66	158	2316	28.872	7.600	0.171	1.113
ID300756	300756	None	40.860	6.007	28.337	0	110	110	2	1	-10921639	92.238	91	41	154	1937	27.077	2.000	0.169	0.986
ID300760	300760	None	40.169	7.370	10.894	0	113	113	2	1	-10921639	89.952	91	41	154	1889	30.086	2.000	0.174	0.885
ID300757	300757	None	44.872	20.079	19.069	0	114	114	2	1	-10921639	116.286	112	71	171	2442	29.251	4.800	0.191	1.275
ID300758	300758	None	44.754	6.264	28.797	0	115	115	2	1	-10921639	95.571	91	33	171	2007	35.349	2.000	0.150	0.703
ID300759	300759	None	41.039	27.106	23.696	0	116	116	2	1	-10921639	102.381	104	50	175	2150	28.837	2.000	0.160	0.978
ID300762	300762	None	50.837	21.478	13.632	0	117	117	2	1	-10921639	118.429	108	66	209	2487	40.023	2.000	0.174	0.877
ID300761	300761	None	43.146	8.303	10.845	0	118	118	2	1	-10921639	79.095	79	33	163	1661	33.417	2.000	0.173	0.699
ID300764	300764	None	44.547	21.212	13.403	0	119	119	2	1	-10921639	112.000	100	54	158	2352	30.880	7.600	0.192	1.169
ID300763	300763	26	44.874	14.648	8.829	0	119	119	2	1	-10921639	102.476	104	50	158	2152	30.959	2.000	0.196	1.083
ID300766	300766	26	51.347	14.782	7.929	0	120	120	2	1	-10921639	86.714	79	12	183	1821	38.437	2.000	0.211	0.786
ID300765	300765	26	47.705	15.270	8.758	0	121	121	2	1	-10921639	100.762	96	54	179	2116	34.312	2.000	0.192	0.946
ID300768	300768	None	44.243	26.000	0.000	0	122	122	2	1	-10921639	105.810	87	54	188	2222	48.225	3.200	0.207	0.752
ID300767	300767	None	45.124	22.319	11.022	0	125	125	2	1	-10921639	104.095	108	29	171	2186	34.897	2.000	0.173	0.881
ID300769	300769	None	45.993	2.902	19.910	0	127	127	2	1	-10921639	75.714	66	37	146	1590	31.493	2.000	0.205	0.819
ID300770	300770	None	41.764	0.000	26.000	0	128	128	2	1	-10921639	88.857	85	50	150	1866	27.646	2.000	0.259	1.321
ID300771	300771	None	41.659	15.374	7.940	0	129	129	2	1	-10921639	85.429	79	37	171	1794	33.289	2.000	0.148	0.661
ID300773	300773	None	47.206	21.123	19.166	0	131	131	2	1	-10921639	121.476	117	66	196	2551	37.479	2.000	0.205	1.103
ID300772	300772	None	44.324	25.000	0.000	0	132	132	2	1	-10921639	123.381	121	66	188	2591	35.009	7.600	0.186	1.107
ID300774	300774	None	40.650	3.158	31.607	0	135	135	2	1	-10921639	89.857	87	20	150	1887	32.607	2.000	0.173	0.812
ID300776	300776	None	40.405	2.887	19.573	0	138	138	2	1	-10921639	81.667	75	33	167	1715	32.826	2.000	0.179	0.755
ID300775	300775	None	41.210	26.000	0.000	0	138	138	2	1	-10921639	111.857	105	71	183	2349	29.954	2.000	0.162	1.043
ID300777	300777	None	41.348	15.116	8.045	0	139	139	2	1	-10921639	95.048	91	41	188	1996	36.811	2.000	0.181	0.792
ID300778	300778	None	44.186	36.000	16.000	0	139	139	2	1	-10921639	67.952	58	33	179	1427	36.434	2.000	0.173	0.550
ID300779	300779	None	52.373	13.872	34.897	0	139	139	2	1	-10921639	110.190	100	66	171	2314	34.142	4.800	0.262	1.338
ID300780	300780	None	41.837	15.516	7.823	0	143	143	2	1	-10921639	91.571	87	45	171	1923	37.409	2.000	0.152	0.645
ID300781	300781	None	41.671	7.781	10.495	0	143	143	2	1	-10921639	69.143	62	25	146	1452	34.229	2.000	0.170	0.588
ID300782	300782	None	51.817	0.000	26.000	0	143	143	2	1	-10921639	75.619	62	29	163	1588	37.735	2.000	0.249	0.800
ID300783	300783	None	53.447	22.167	12.803	0	144	144	2	1	-10921639	117.286	121	45	196	2463	35.901	2.000	0.184	1.015
ID300786	300786	None	48.593	26.000	0.000	0	145	145	2	1	-10921639	123.286	108	54	217	2589	44.071	2.000	0.234	1.059
ID300787	300787	None	49.789	19.781	18.074	0	145	145	2	1	-10921639	112.333	104	58	213	2359	39.765	2.000	0.142	0.702
ID300788	300788	None	41.688	18.000	1.000	0	146	146	2	1	-10921639	98.762	91	50	158	2074	30.793	4.800	0.221	1.162
ID300789	300789	27	54.324	26.812	19.264	0	146	146	2	1	-10921639	135.190	129	75	217	2839	37.496	2.000	0.170	1.050
ID300784	300784	None	46.429	19.756	11.939	0	147	147	2	1	-10921639	112.905	104	54	229	2371	37.680	7.600	0.153	0.794
ID300785	300785	27	51.610	26.103	18.452	0	147	147	2	1	-10921639	148.571	137	83	213	3120	35.094	4.800	0.190	1.350
ID300792	300792	27	48.308	26.690	19.401	0	148	148	2	1	-10921639	123.952	121	54	196	2603	33.945	2.000	0.205	1.241
ID300790	300790	None	58.462	25.000	0.000	0	149	149	2	1	-10921639	115.524	96	33	179	2426	48.535	2.000	0.235	0.906
ID300791	300791	28	48.837	22.272	13.206	0	149	149	2	1	-10921639	152.333	154	87	204	3199	35.257	6.102	0.158	1.179
ID300798	300798	None	46.834	29.500	2.331	0	150	150	2	1	-10921639	110.190	108	20	196	2314	47.123	2.000	0.112	0.470
ID300799	300799	28	49.941	22.104	13.540	0	150	150	2	1	-10921639	146.429	142	96	217	3075	33.170	5.956	0.147	1.133
ID300793	300793	28	48.926	22.289	12.773	0	151	151	2	1	-10921639	145.714	142	100	192	3060	27.615	4.800	0.184	1.641
ID300794	300794	None	57.933	27.797	19.553	0	151	151	2	1	-10921639	114.048	117	54	196	2395	45.067	6.347	0.208	0.872
ID300796	300796	28	75.594	21.918	13.259	0	152	152	2	1	-10921639	163.905	154	66	255	3442	53.118	2.000	0.198	1.019
ID300797	300797	None	61.826	11.259	18.034	0	152	152	2	1	-10921639	99.619	96	45	221	2092	44.157	2.000	0.230	0.844
ID300795	300795	29	41.091	10.324	9.638	0	152	152	2	1	-10921639	117.286	121	45	188	2463	36.256	4.800	0.191	1.036
ID300800	300800	29	45.357	9.134	10.088	0	153	153	2	1	-10921639	110.095	117	45	150	2312	33.256	2.000	0.175	0.985
ID300801	300801	28	56.178	21.552	12.702	0	153	153	2	1	-10921639	163.476	171	58	229	3433	45.088	7.600	0.174	1.072
ID300802	300802	None	51.237	28.322	19.630	0	153	153	2	1	-10921639	121.333	121	54	192	2548	36.075	2.000	0.203	1.133
ID300804	300804	28	71.631	21.559	13.732	0	154	154	2	1	-10921639	185.333	188	83	255	3892	48.714	2.000	0.202	1.279
ID300803	300803	30	41.844	14.158	12.531	0	154	154	2	1	-10921639	116.476	100	58	221	2446	41.324	2.000	0.090	0.464
ID300805	300805	30	47.894	13.820	12.118	0	155	155	2	1	-10921639	117.190	112	66	188	2461	37.780	2.000	0.122	0.674
ID300806	300806	28	67.710	21.645	12.559	0	155	155	2	1	-10921639	173.333	167	91	255	3640	49.430	2.000	0.180	1.072
ID300808	300808	28	79.043	22.041	12.311	0	156	156	2	1	-10921639	185.238	183	96	255	3890	48.777	2.000	0.207	1.301
ID300809	300809	31	59.625	20.345	17.403	0	156	156	2	1	-10921639	154.762	154	54	242	3250	50.750	2.000	0.141	0.752
ID300807	300807	30	46.463	14.790	12.317	0	156	156	2	1	-10921639	132.190	129	66	196	2776	36.525	2.000	0.127	0.813
ID300813	300813	30	45.645	14.898	12.908	0	157	157	2	1	-10921639	126.905	121	66	196	2665	35.041	2.000	0.122	0.789
ID300815	300815	28	45.917	22.222	13.282	0	157	157	2	1	-10921639	165.238	158	87	242	3470	41.125	6.399	0.108	0.786
ID300817	300817	31	53.409	19.751	16.477	0	157	157	2	1	-10921639	151.333	150	83	255	3178	50.470	2.000	0.076	0.426
ID300818	300818	None	60.318	25.903	18.200	0	157	157	2	1	-10921639	124.476	117	58	225	2614	41.012	2.000	0.168	0.875
ID300812	300812	None	41.094	21.807	19.843	0	158	158	2	1	-10921639	121.952	104	66	196	2561	34.225	2.000	0.107	0.691
ID300810	300810	28	55.881	22.166	13.277	0	158	158	2	1	-10921639	181.857	179	100	255	3819	46.090	4.800	0.152	1.042
ID300811	300811	None	47.003	36.000	17.000	0	158	158	2	1	-10921639	108.810	112	50	171	2285	37.605	7.600	0.261	1.199
ID300816	300816	28	52.837	21.950	12.362	0	159	159	2	1	-10921639	163.524	158	100	221	3434	37.033	7.600	0.152	1.164
ID300814	300814	30	51.170	14.395	12.019	0	159	159	2	1	-10921639	131.238	117	71	229	2756	43.513	2.000	0.173	0.888
ID300830	300830	None	41.428	7.876	9.896	0	160	160	2	1	-10921639	76.000	71	33	150	1596	32.709	2.000	0.191	0.746
ID300831	300831	30	41.481	14.362	12.682	0	160	160	2	1	-10921639	120.619	112	62	192	2533	39.853	2.000	0.163	0.849
ID300832	300832	28	92.749	22.046	12.545	0	160	160	2	1	-10921639	199.571	217	100	255	4191	53.675	4.800	0.261	1.541
ID300833	300833	None	48.217	26.521	17.813	0	160	160	2	1	-10921639	120.619	108	58	200	2533	43.111	2.000	0.177	0.843
ID300834	300834	32	47.375	29.661	19.016	0	160	160	2	1	-10921639	103.190	91	25	196	2167	40.452	2.000	0.113	0.517
ID300820	300820	28	60.304	21.925	12.569	0	161	161	2	1	-10921639	176.619	175	112	250	3709	35.974	4.800	0.166	1.400
ID300821	300821	32	48.540	28.450	19.087	0	161	161	2	1	-10921639	132.476	133	75	196	2782	34.377	4.800	0.179	1.171
ID300822	300822	None	41.961	4.841	28.259	0	161	161	2	1	-10921639	86.476	79	20	163	1816	34.892	2.000	0.187	0.782
ID300819	300819	30	65.080	14.500	12.247	0	161	161	2	1	-10921639	150.667	150	79	255	3164	48.833	2.000	0.144	0.778
ID300823	300823	30	53.713	14.146	12.340	0	162	162	2	1	-10921639	133.238	133	58	200	2798	40.050	2.000	0.163	0.931
ID300824	300824	28	81.996	22.169	12.350	0	162	162	2	1	-10921639	183.381	175	117	255	3851	47.446	3.200	0.209	1.336
ID300825	300825	None	55.895	19.919	16.945	0	162	162	2	1	-10921639	157.143	133	104	246	3300	43.974	3.200	0.139	0.870
ID300826	300826	32	57.132	27.939	18.611	0	162	162	2	1	-10921639	143.714	154	62	234	3018	41.228	4.800	0.206	1.192
ID300828	300828	28	77.488	22.167	12.898	0	163	163	2	1	-10921639	198.000	200	117	255	4158	44.606	4.800	0.203	1.500
ID300829	300829	32	52.209	28.168	19.219	0	163	163	2	1	-10921639	121.333	121	62	209	2548	42.602	2.000	0.195	0.929
ID300827	300827	30	61.191	13.090	12.474	0	163	163	2	1	-10921639	125.238	121	45	234	2630	48.219	2.000	0.208	0.893
ID300836	300836	28	57.059	22.039	12.380	0	164	164	2	1	-10921639	181.048	175	108	255	3802	45.376	4.800	0.154	1.063
ID300837	300837	32	61.215	27.935	19.343	0	164	164	2	1	-10921639	130.381	125	79	234	2738	40.569	3.200	0.211	1.121
ID300835	300835	30	64.471	13.407	12.279	0	164	164	2	1	-10921639	141.190	121	79	221	2965	50.542	2.000	0.197	0.919
ID300852	300852	None	47.563	26.000	0.000	0	165	165	2	1	-10921639	115.000	112	66	179	2415	34.217	3.200	0.204	1.137
ID300853	300853	28	73.075	22.546	12.142	0	165	165	2	1	-10921639	181.143	183	54	255	3804	66.251	2.000	0.173	0.807
ID300854	300854	30	74.723	14.861	12.729	0	165	165	2	1	-10921639	185.381	179	108	255	3893	51.304	3.200	0.182	1.112
ID300855	300855	None	47.461	21.182	16.155	0	165	165	2	1	-10921639	172.667	179	108	255	3626	41.843	7.600	0.076	0.582
ID300856	300856	32	81.602	28.155	19.067	0	165	165	2	1	-10921639	153.429	158	75	246	3222	47.760	4.800	0.288	1.438
ID300857	300857	None	44.817	18.136	25.844	0	165	165	2	1	-10921639	96.571	100	54	154	2028	32.887	2.000	0.241	1.142
ID300838	300838	None	47.290	7.352	10.114	0	166	166	2	1	-10921639	86.095	79	33	171	1808	41.092	2.000	0.181	0.642
ID300839	300839	28	69.886	22.212	11.391	0	166	166	2	1	-10921639	180.143	175	79	255	3783	50.219	4.800	0.176	1.072
ID300840	300840	30	78.293	14.700	12.316	0	166	166	2	1	-10921639	176.143	167	91	255	3699	55.576	3.200	0.175	0.946
ID300841	300841	32	75.475	27.813	18.766	0	166	166	2	1	-10921639	136.095	129	45	217	2858	52.175	2.000	0.263	1.087
ID300844	300844	33	51.414	19.090	15.796	0	167	167	2	1	-10921639	175.524	183	87	255	3686	51.568	2.000	0.126	0.760
ID300845	300845	32	80.282	26.991	18.946	0	167	167	2	1	-10921639	166.000	167	91	246	3486	42.713	4.800	0.273	1.668
ID300846	300846	None	51.036	18.921	26.783	0	167	167	2	1	-10921639	88.095	87	41	158	1850	31.455	2.000	0.259	1.153
ID300842	300842	30	58.653	14.717	11.882	0	167	167	2	1	-10921639	151.905	150	75	250	3190	49.605	6.358	0.144	0.770
ID300843	300843	28	72.103	23.045	12.272	0	167	167	2	1	-10921639	181.095	179	79	255	3803	58.387	2.000	0.187	0.976
ID300847	300847	35	52.761	22.066	11.069	0	168	168	2	1	-10921639	165.333	171	87	255	3472	41.033	7.600	0.124	0.889
ID300848	300848	30	56.550	15.900	11.875	0	168	168	2	1	-10921639	130.857	117	62	255	2748	52.386	2.000	0.074	0.346
ID300849	300849	28	48.282	22.945	13.754	0	168	168	2	1	-10921639	169.429	171	54	255	3558	45.536	6.427	0.091	0.623
ID300850	300850	33	41.425	19.735	17.184	0	168	168	2	1	-10921639	157.381	154	96	225	3305	38.076	3.200	0.108	0.807
ID300851	300851	32	76.008	26.817	18.986	0	168	168	2	1	-10921639	150.381	137	66	255	3158	46.067	2.000	0.244	1.282
ID300860	300860	34	54.483	19.279	13.885	0	169	169	2	1	-10921639	205.619	213	108	255	4318	44.329	7.600	0.119	0.990
ID300861	300861	33	49.745	19.954	17.714	0	169	169	2	1	-10921639	161.810	163	96	255	3398	46.813	2.000	0.118	0.728
ID300862	300862	32	74.215	26.977	18.754	0	169	169	2	1	-10921639	154.429	163	62	255	3243	48.607	4.800	0.245	1.250
ID300858	300858	35	50.829	21.963	11.488	0	169	169	2	1	-10921639	171.048	171	71	255	3592	60.338	7.600	0.120	0.607
ID300859	300859	None	55.429	12.175	12.340	0	169	169	2	1	-10921639	109.286	96	45	229	2295	49.189	2.000	0.131	0.514
ID300876	300876	35	53.976	21.683	11.098	0	170	170	2	1	-10921639	181.048	179	91	255	3802	50.273	6.367	0.141	0.888
ID300877	300877	34	59.547	18.906	12.985	0	170	170	2	1	-10921639	199.095	200	112	255	4181	47.098	7.600	0.107	0.816
ID300878	300878	32	87.186	26.640	17.930	0	170	170	2	1	-10921639	140.190	133	45	255	2944	57.655	2.000	0.293	1.103
ID300879	300879	33	51.757	19.814	18.735	0	170	170	2	1	-10921639	133.619	142	58	213	2806	47.025	2.000	0.164	0.802
ID300863	300863	None	40.366	6.754	10.509	0	171	171	2	1	-10921639	105.048	100	54	154	2206	26.901	4.800	0.199	1.294
ID300864	300864	34	60.538	17.677	11.996	0	171	171	2	1	-10921639	185.286	188	75	255	3891	52.412	3.200	0.137	0.853
ID300865	300865	35	71.727	21.602	12.633	0	171	171	2	1	-10921639	223.429	242	121	255	4692	40.472	4.800	0.201	1.849
ID300866	300866	32	63.955	26.310	18.107	0	171	171	2	1	-10921639	162.524	154	100	242	3413	40.524	4.800	0.226	1.480
ID300867	300867	33	48.375	19.534	18.583	0	171	171	2	1	-10921639	136.476	125	75	255	2866	45.736	2.000	0.135	0.708
ID300868	300868	None	44.799	11.936	12.952	0	172	172	2	1	-10921639	98.524	96	50	242	2069	41.504	2.000	0.118	0.500
ID300869	300869	35	75.767	21.894	12.887	0	172	172	2	1	-10921639	216.095	238	100	255	4538	44.780	4.800	0.230	1.808
ID300870	300870	32	61.662	26.123	18.318	0	172	172	2	1	-10921639	172.190	167	117	255	3616	42.569	4.800	0.200	1.348
ID300871	300871	33	63.089	19.558	18.941	0	172	172	2	1	-10921639	145.429	125	71	246	3054	50.688	2.000	0.160	0.789
ID300872	300872	None	40.413	16.997	6.818	0	173	173	2	1	-10921639	101.190	91	33	175	2125	37.355	2.000	0.140	0.667
ID300873	300873	36	48.187	7.606	9.858	0	173	173	2	1	-10921639	92.476	83	54	146	1942	31.811	3.200	0.252	1.170
ID300874	300874	35	76.896	21.729	12.458	0	173	173	2	1	-10921639	223.762	255	129	255	4699	43.406	6.319	0.221	1.864
ID300875	300875	32	54.740	26.732	17.925	0	173	173	2	1	-10921639	144.048	154	54	217	3025	50.726	4.800	0.195	0.927
ID300892	300892	33	45.402	20.994	18.977	0	174	174	2	1	-10921639	153.000	154	91	255	3213	40.608	3.200	0.142	0.935
ID300889	300889	36	45.373	7.615	10.861	0	174	174	2	1	-10921639	79.905	75	12	150	1678	35.151	2.000	0.229	0.846
ID300890	300890	35	62.853	22.759	13.608	0	174	174	2	1	-10921639	225.810	242	129	255	4742	39.702	4.800	0.143	1.425
ID300891	300891	32	72.913	26.784	18.103	0	174	174	2	1	-10921639	162.762	154	87	255	3418	51.077	2.000	0.204	1.081
ID300880	300880	None	41.716	26.000	0.000	0	175	175	2	1	-10921639	98.048	96	50	163	2059	33.147	4.800	0.222	1.075
ID300881	300881	35	83.874	21.115	12.848	0	175	175	2	1	-10921639	221.810	255	108	255	4658	45.841	4.800	0.228	1.800
ID300882	300882	32	63.244	25.623	18.497	0	175	175	2	1	-10921639	177.190	175	96	255	3721	46.879	2.000	0.147	0.970
ID300883	300883	33	41.423	20.253	18.798	0	175	175	2	1	-10921639	142.190	142	66	200	2986	43.529	3.200	0.117	0.683
ID300884	300884	None	54.409	16.520	13.168	0	176	176	2	1	-10921639	147.667	154	62	229	3101	55.518	3.200	0.124	0.586
ID300885	300885	35	65.599	22.623	13.859	0	176	176	2	1	-10921639	208.667	217	121	255	4382	44.578	7.600	0.142	1.167
ID300886	300886	32	73.265	25.954	18.227	0	176	176	2	1	-10921639	187.238	192	117	255	3932	42.927	2.000	0.179	1.328
ID300887	300887	33	47.483	20.693	19.475	0	176	176	2	1	-10921639	154.286	142	71	225	3240	38.415	2.000	0.134	0.946
ID300888	300888	None	49.592	14.766	22.076	0	176	176	2	1	-10921639	95.238	91	50	183	2000	33.749	2.000	0.189	0.895
ID300893	300893	35	67.136	22.550	14.057	0	177	177	2	1	-10921639	188.714	200	83	255	3963	55.561	2.000	0.130	0.782
ID300894	300894	32	62.859	26.230	18.362	0	177	177	2	1	-10921639	168.238	167	83	255	3533	52.853	3.200	0.138	0.772
ID300895	300895	33	75.031	21.003	18.994	0	177	177	2	1	-10921639	161.952	167	96	255	3401	52.345	3.200	0.188	0.981
ID300902	300902	None	45.058	18.340	12.813	0	178	178	2	1	-10921639	156.190	154	79	255	3280	48.111	4.800	0.134	0.765
ID300903	300903	35	75.531	22.197	13.886	0	178	178	2	1	-10921639	209.333	221	83	255	4396	50.113	2.000	0.178	1.263
ID300904	300904	32	77.637	26.599	18.331	0	178	178	2	1	-10921639	176.571	188	75	255	3708	56.064	2.000	0.218	1.126
ID300905	300905	33	82.017	20.721	19.415	0	178	178	2	1	-10921639	153.571	137	62	255	3225	57.886	2.000	0.185	0.830
ID300900	300900	33	82.556	20.108	19.474	0	179	179	2	1	-10921639	154.429	150	54	255	3243	61.658	2.000	0.219	0.900
ID300901	300901	None	43.198	31.000	39.000	0	179	179	2	1	-10921639	74.238	74	31	142	1559	31.214	2.000	0.254	0.965
ID300896	300896	None	40.305	26.000	0.000	0	179	179	2	1	-10921639	98.429	91	54	167	2067	40.369	3.200	0.191	0.784
ID300897	300897	None	52.994	11.995	13.265	0	179	179	2	1	-10921639	107.810	100	54	225	2264	42.749	2.000	0.156	0.682
ID300898	300898	35	71.275	21.216	13.065	0	179	179	2	1	-10921639	184.714	175	87	255	3879	54.203	4.800	0.178	1.031
ID300899	300899	32	89.563	25.924	18.427	0	179	179	2	1	-10921639	198.667	183	129	255	4172	47.753	7.600	0.244	1.630
ID300917	300917	None	42.431	15.556	6.904	0	180	180	2	1	-10921639	99.810	96	54	146	2096	28.887	2.000	0.194	1.124
ID300918	300918	35	72.826	20.808	12.903	0	180	180	2	1	-10921639	185.667	179	104	255	3899	53.229	2.000	0.155	0.934
ID300919	300919	37	61.320	24.075	14.550	0	180	180	2	1	-10921639	207.952	209	121	255	4367	46.398	7.600	0.144	1.130
ID300920	300920	32	85.312	26.088	18.326	0	180	180	2	1	-10921639	201.667	221	83	255	4235	55.146	4.800	0.242	1.423
ID300921	300921	33	54.355	19.497	19.931	0	180	180	2	1	-10921639	118.143	104	45	213	2481	50.258	2.000	0.118	0.494
ID300908	300908	33	49.132	19.472	19.297	0	181	181	2	1	-10921639	123.857	112	62	213	2601	44.843	2.000	0.124	0.609
ID300909	300909	32	74.861	26.297	19.047	0	181	181	2	1	-10921639	178.190	183	87	255	3742	47.227	4.800	0.218	1.353
ID300906	300906	35	61.611	21.234	12.959	0	181	181	2	1	-10921639	197.571	192	121	255	4149	41.519	7.600	0.147	1.221
ID300907	300907	37	71.019	24.160	15.278	0	181	181	2	1	-10921639	202.524	196	87	255	4253	54.119	7.600	0.152	0.986
ID300924	300924	35	70.192	21.787	13.159	0	182	182	2	1	-10921639	197.667	221	87	255	4151	56.649	6.374	0.157	0.945
ID300925	300925	None	42.413	11.947	18.262	0	182	182	2	1	-10921639	110.952	100	75	179	2330	27.219	4.800	0.203	1.373
ID300926	300926	32	85.352	26.923	18.144	0	182	182	2	1	-10921639	187.238	183	108	255	3932	48.437	3.200	0.223	1.408
ID300922	300922	None	49.929	14.992	6.903	0	182	182	2	1	-10921639	110.857	108	54	188	2328	32.981	2.000	0.192	1.083
ID300923	300923	38	42.328	17.242	13.236	0	182	182	2	1	-10921639	135.714	129	58	221	2850	43.690	2.000	0.090	0.513
ID300912	300912	32	77.282	26.738	18.417	0	183	183	2	1	-10921639	189.524	179	112	255	3980	53.207	4.800	0.208	1.226
ID300910	300910	38	57.186	17.886	12.259	0	183	183	2	1	-10921639	169.286	158	71	246	3555	47.468	4.800	0.181	1.094
ID300911	300911	35	65.330	23.301	15.022	0	183	183	2	1	-10921639	210.619	213	104	255	4423	49.394	7.600	0.133	0.998
ID300916	300916	32	82.635	26.656	18.742	0	184	184	2	1	-10921639	163.286	171	54	255	3429	64.138	2.000	0.229	0.948
ID300913	300913	None	58.814	12.327	12.261	0	184	184	2	1	-10921639	111.429	112	37	204	2340	49.483	2.000	0.204	0.762
ID300914	300914	39	63.121	21.175	12.796	0	184	184	2	1	-10921639	196.857	200	117	255	4134	48.420	4.800	0.139	0.993
ID300915	300915	35	69.758	23.491	15.187	0	184	184	2	1	-10921639	218.667	242	133	255	4592	46.614	7.600	0.158	1.281
ID300927	300927	39	66.900	20.881	12.261	0	185	185	2	1	-10921639	187.524	200	108	255	3938	55.365	2.000	0.156	0.914
ID300928	300928	35	64.019	23.137	15.133	0	185	185	2	1	-10921639	211.524	238	108	255	4442	52.767	7.600	0.136	0.960
ID300929	300929	None	61.193	10.124	19.168	0	185	185	2	1	-10921639	93.238	91	20	229	1958	48.292	2.000	0.221	0.698
ID300930	300930	32	83.481	26.927	18.624	0	185	185	2	1	-10921639	171.333	171	41	255	3598	70.116	7.600	0.194	0.794
ID300932	300932	None	42.423	12.255	12.613	0	186	186	2	1	-10921639	110.333	91	66	209	2317	37.063	2.000	0.130	0.685
ID300933	300933	35	78.783	23.032	15.163	0	186	186	2	1	-10921639	204.857	200	91	255	4302	53.421	7.600	0.174	1.137
ID300934	300934	32	90.283	27.057	18.645	0	186	186	2	1	-10921639	183.143	188	100	255	3846	57.874	3.200	0.234	1.200
ID300935	300935	40	49.393	18.760	20.068	0	186	186	2	1	-10921639	128.762	117	58	200	2704	41.792	7.600	0.113	0.628
ID300931	300931	39	78.648	20.022	11.360	0	186	186	2	1	-10921639	182.905	179	83	255	3841	52.311	4.800	0.236	1.335
ID300960	300960	None	40.068	3.379	33.160	0	187	187	2	1	-10921639	68.238	62	16	142	1433	34.545	3.200	0.168	0.567
ID300961	300961	41	53.667	0.000	39.000	0	187	187	2	1	-10921639	103.048	121	54	137	2164	27.008	6.352	0.394	2.158
ID300956	300956	35	57.071	24.250	16.075	0	187	187	2	1	-10921639	180.571	183	71	255	3792	56.514	7.600	0.096	0.558
ID300957	300957	42	47.970	9.858	18.657	0	187	187	2	1	-10921639	81.714	66	25	196	1716	47.443	7.600	0.112	0.347
ID300958	300958	32	76.058	27.008	18.850	0	187	187	2	1	-10921639	160.667	150	75	255	3374	61.556	7.600	0.182	0.802
ID300959	300959	40	42.866	19.078	19.862	0	187	187	2	1	-10921639	140.333	146	83	221	2947	36.902	7.600	0.134	0.897
ID300955	300955	39	63.536	20.450	11.906	0	187	187	2	1	-10921639	184.429	179	121	255	3873	40.819	4.800	0.175	1.343
ID300948	300948	None	40.291	15.544	6.898	0	188	188	2	1	-10921639	104.429	100	50	158	2193	28.719	3.200	0.206	1.242
ID300949	300949	39	69.812	20.240	11.901	0	188	188	2	1	-10921639	162.476	146	96	255	3412	49.146	6.050	0.182	1.019
ID300950	300950	35	57.532	24.161	16.328	0	188	188	2	1	-10921639	189.714	192	91	255	3984	47.534	7.600	0.126	0.893
ID300951	300951	42	43.738	10.992	18.077	0	188	188	2	1	-10921639	97.952	96	50	188	2057	33.640	2.000	0.153	0.774
ID300952	300952	32	75.996	27.144	18.639	0	188	188	2	1	-10921639	171.714	171	87	255	3606	52.179	2.000	0.205	1.122
ID300953	300953	40	49.308	18.037	20.251	0	188	188	2	1	-10921639	122.476	112	62	255	2572	47.265	2.000	0.103	0.483
ID300954	300954	41	54.443	0.000	39.000	0	188	188	2	1	-10921639	96.000	75	58	200	2016	41.214	6.419	0.318	1.123
ID300940	300940	32	80.425	27.175	18.545	0	189	189	2	1	-10921639	177.476	175	91	255	3727	55.966	2.000	0.227	1.173
ID300941	300941	40	49.657	18.281	20.126	0	189	189	2	1	-10921639	134.810	133	58	225	2831	40.103	6.393	0.150	0.878
ID300942	300942	None	41.967	12.709	30.778	0	189	189	2	1	-10921639	90.381	96	50	146	1898	25.759	2.000	0.228	1.301
ID300936	300936	43	43.191	13.283	12.231	0	189	189	2	1	-10921639	113.810	117	50	188	2390	45.862	2.000	0.105	0.471
ID300937	300937	None	44.989	16.726	12.055	0	189	189	2	1	-10921639	142.429	137	83	246	2991	35.606	6.386	0.124	0.880
ID300938	300938	39	53.707	22.091	12.263	0	189	189	2	1	-10921639	172.714	175	104	246	3627	46.256	6.404	0.149	0.967
ID300939	300939	42	52.735	11.110	18.091	0	189	189	2	1	-10921639	108.667	108	50	196	2282	38.060	2.000	0.190	0.913
ID300972	300972	32	71.321	26.655	17.833	0	190	190	2	1	-10921639	163.571	150	87	255	3435	53.091	2.000	0.176	0.922
ID300973	300973	40	44.109	19.488	20.104	0	190	190	2	1	-10921639	137.143	137	79	204	2880	35.759	3.200	0.152	1.015
ID300968	300968	None	40.569	7.623	10.232	0	190	190	2	1	-10921639	75.476	71	25	154	1585	30.484	4.800	0.237	0.948
ID300969	300969	43	58.550	13.164	12.085	0	190	190	2	1	-10921639	111.905	91	29	188	2350	45.654	2.000	0.173	0.724
ID300970	300970	39	72.113	21.783	12.317	0	190	190	2	1	-10921639	180.095	183	87	255	3782	50.941	6.333	0.201	1.184
ID300971	300971	42	51.067	11.119	17.959	0	190	190	2	1	-10921639	106.143	108	20	213	2229	42.259	7.600	0.188	0.796
ID300943	300943	43	90.974	13.140	11.980	0	191	191	2	1	-10921639	139.333	125	54	255	2926	62.424	2.000	0.257	0.913
ID300944	300944	39	68.959	22.183	14.175	0	191	191	2	1	-10921639	168.000	171	71	255	3528	59.276	2.000	0.151	0.742
ID300945	300945	None	42.374	22.000	18.000	0	191	191	2	1	-10921639	163.286	154	87	255	3429	51.307	6.351	0.066	0.392
ID300946	300946	32	80.578	26.631	17.560	0	191	191	2	1	-10921639	193.857	200	91	255	4071	54.843	4.800	0.234	1.339
ID300947	300947	40	44.829	18.306	19.625	0	191	191	2	1	-10921639	125.524	117	62	192	2636	36.694	2.000	0.125	0.761
ID300974	300974	None	52.998	19.525	10.732	0	192	192	2	1	-10921639	162.905	154	71	255	3421	49.330	7.600	0.151	0.866
ID300975	300975	43	60.455	13.159	12.294	0	192	192	2	1	-10921639	120.810	129	41	242	2537	50.845	2.000	0.165	0.672
ID300976	300976	39	56.365	22.102	12.206	0	192	192	2	1	-10921639	176.429	167	100	238	3705	43.394	7.600	0.156	1.095
ID300977	300977	42	55.048	10.997	18.196	0	192	192	2	1	-10921639	103.381	96	41	213	2171	42.093	2.000	0.188	0.778
ID300978	300978	32	90.126	26.132	18.683	0	192	192	2	1	-10921639	188.619	213	71	255	3961	70.551	2.000	0.213	0.941
ID300979	300979	40	43.455	19.421	19.906	0	192	192	2	1	-10921639	140.857	142	71	196	2958	34.813	4.800	0.175	1.203
ID300964	300964	None	44.792	36.000	16.000	0	193	193	2	1	-10921639	100.857	100	58	154	2118	32.015	3.200	0.242	1.228
ID300965	300965	42	58.532	10.732	17.938	0	193	193	2	1	-10921639	106.143	100	50	238	2229	41.352	2.000	0.243	1.002
ID300966	300966	32	83.863	26.390	18.045	0	193	193	2	1	-10921639	203.333	196	121	255	4270	47.104	4.800	0.223	1.576
ID300967	300967	40	60.443	19.954	19.011	0	193	193	2	1	-10921639	162.857	154	75	238	3420	47.316	2.000	0.149	0.895
ID300962	300962	43	53.252	12.883	11.776	0	193	193	2	1	-10921639	136.667	125	75	209	2870	38.613	2.000	0.167	1.014
ID300963	300963	39	60.176	22.322	14.996	0	193	193	2	1	-10921639	199.381	196	108	255	4187	41.408	2.000	0.122	1.046
ID300996	300996	43	49.631	13.647	12.033	0	194	194	2	1	-10921639	136.286	121	96	246	2862	36.817	2.000	0.114	0.758
ID300997	300997	39	51.574	22.515	13.580	0	194	194	2	1	-10921639	187.143	204	91	255	3930	51.266	7.600	0.082	0.556
ID300998	300998	42	44.477	10.836	17.982	0	194	194	2	1	-10921639	94.952	91	41	225	1994	39.727	2.000	0.132	0.556
ID300999	300999	32	86.285	26.340	17.915	0	194	194	2	1	-10921639	200.000	221	100	255	4200	54.869	2.000	0.225	1.339
ID301013	301013	39	60.734	22.976	14.098	0	195	195	2	1	-10921639	184.476	196	87	255	3874	56.290	7.600	0.109	0.645
ID301014	301014	42	59.624	11.729	18.112	0	195	195	2	1	-10921639	120.762	117	75	209	2536	34.508	2.000	0.229	1.306
ID301015	301015	32	82.573	26.426	17.975	0	195	195	2	1	-10921639	217.619	234	125	255	4570	42.721	4.800	0.239	1.967
ID301016	301016	40	59.930	18.461	19.999	0	195	195	2	1	-10921639	156.571	158	66	250	3288	49.730	2.000	0.163	0.882
ID300983	300983	44	68.177	17.832	10.959	0	196	196	2	1	-10921639	143.667	133	66	255	3017	57.071	2.000	0.168	0.723
ID300988	300988	40	48.010	19.491	20.008	0	196	196	2	1	-10921639	153.095	137	104	229	3215	38.947	6.036	0.152	1.037
ID300989	300989	None	47.166	19.389	26.417	0	196	196	2	1	-10921639	104.238	108	37	167	2189	40.037	3.200	0.209	0.899
ID300984	300984	None	44.932	12.802	11.951	0	196	196	2	1	-10921639	104.476	100	50	217	2194	37.242	2.000	0.116	0.584
ID300985	300985	39	60.018	23.359	14.788	0	196	196	2	1	-10921639	194.286	200	87	255	4080	55.549	7.600	0.147	0.896
ID300986	300986	32	73.563	26.680	17.966	0	196	196	2	1	-10921639	179.429	171	91	255	3768	51.322	2.000	0.195	1.139
ID300987	300987	42	56.250	12.005	18.624	0	196	196	2	1	-10921639	125.381	121	71	200	2633	37.796	3.200	0.199	1.100
ID300990	300990	44	44.811	16.872	9.189	0	197	197	2	1	-10921639	121.000	117	45	217	2541	41.263	3.200	0.110	0.579
ID300991	300991	None	40.328	8.231	10.061	0	197	197	2	1	-10921639	82.667	75	45	150	1736	31.205	2.000	0.224	0.970
ID300992	300992	None	44.817	21.341	11.374	0	197	197	2	1	-10921639	142.190	125	75	225	2986	41.568	2.000	0.089	0.560
ID300993	300993	32	69.561	25.552	17.167	0	197	197	2	1	-10921639	201.571	209	112	255	4233	46.688	4.800	0.181	1.324
ID300994	300994	42	47.408	11.875	17.870	0	197	197	2	1	-10921639	120.667	125	54	179	2534	33.014	2.000	0.167	1.046
ID300995	300995	40	51.709	17.938	20.086	0	197	197	2	1	-10921639	138.476	142	75	234	2908	43.206	7.600	0.116	0.665
ID300980	300980	44	47.604	16.818	9.888	0	198	198	2	1	-10921639	147.524	146	96	229	3098	38.514	2.000	0.110	0.762
ID300981	300981	32	69.611	24.652	16.130	0	198	198	2	1	-10921639	213.381	238	91	255	4481	50.992	4.800	0.161	1.161
ID300982	300982	40	60.315	19.103	19.911	0	198	198	2	1	-10921639	149.857	154	37	246	3147	59.156	2.000	0.144	0.639
ID301004	301004	44	43.442	16.570	8.901	0	199	199	2	1	-10921639	126.905	125	41	255	2665	51.318	2.000	0.065	0.301
ID301005	301005	45	56.160	19.464	11.690	0	199	199	2	1	-10921639	173.333	175	87	255	3640	45.263	7.600	0.147	0.981
ID301006	301006	32	71.527	24.319	16.007	0	199	199	2	1	-10921639	215.286	221	133	255	4521	42.418	4.800	0.175	1.513
ID301007	301007	40	51.949	18.254	19.956	0	199	199	2	1	-10921639	140.714	142	62	209	2955	42.177	2.000	0.131	0.775
ID301000	301000	45	47.070	20.459	12.209	0	200	200	2	1	-10921639	163.667	167	71	255	3437	43.623	7.600	0.118	0.791
ID301001	301001	32	73.248	23.903	15.810	0	200	200	2	1	-10921639	212.429	217	104	255	4461	47.361	2.000	0.172	1.314
ID301002	301002	None	42.975	28.380	16.375	0	200	200	2	1	-10921639	147.857	146	91	209	3105	36.036	2.000	0.131	0.948
ID301003	301003	40	51.482	18.392	19.919	0	200	200	2	1	-10921639	152.714	142	79	242	3207	40.093	7.600	0.133	0.895
ID301008	301008	45	63.743	20.989	12.211	0	201	201	2	1	-10921639	157.000	146	41	255	3297	52.641	2.000	0.177	0.898
ID301009	301009	None	42.372	16.372	13.106	0	202	202	2	1	-10921639	119.429	129	50	188	2508	37.452	2.000	0.141	0.787
ID301010	301010	None	51.177	19.281	20.079	0	202	202	2	1	-10921639	117.571	108	50	196	2469	41.781	2.000	0.131	0.652
ID301012	301012	45	46.136	19.998	11.887	0	203	203	2	1	-10921639	113.810	108	66	200	2390	34.675	2.000	0.115	0.679
ID301011	301011	None	42.567	23.827	5.704	0	203	203	2	1	-10921639	98.238	104	37	188	2063	33.348	2.000	0.187	0.928
ID301017	301017	45	46.988	20.980	14.086	0	204	204	2	1	-10921639	143.810	142	96	200	3020	25.729	4.800	0.179	1.695
ID301022	301022	None	41.105	22.227	14.148	0	207	207	2	1	-10921639	108.857	104	66	183	2286	34.394	2.000	0.136	0.758
ID301018	301018	None	43.671	7.938	10.598	0	208	208	2	1	-10921639	80.952	75	25	146	1700	30.001	2.000	0.212	0.945
ID301019	301019	None	40.372	36.000	12.000	0	208	208	2	1	-10921639	110.190	108	66	175	2314	31.524	6.094	0.174	1.034
ID301023	301023	None	41.150	22.337	13.564	0	210	210	2	1	-10921639	100.952	91	41	183	2120	35.417	2.000	0.151	0.746
ID301020	301020	None	49.310	26.000	0.000	0	211	211	2	1	-10921639	116.381	117	50	192	2444	37.588	4.800	0.258	1.271
ID301021	301021	None	42.753	15.021	7.740	0	211	211	2	1	-10921639	91.857	91	33	146	1929	32.041	2.000	0.148	0.740
ID301024	301024	None	45.798	26.000	0.000	0	214	214	2	1	-10921639	91.095	83	41	150	1913	34.189	2.000	0.221	0.963
ID301025	301025	None	48.771	8.035	10.578	0	214	214	2	1	-10921639	79.524	71	37	188	1670	38.364	2.000	0.228	0.770
ID301026	301026	None	43.002	7.947	9.976	0	217	217	2	1	-10921639	79.905	79	33	179	1678	33.466	2.000	0.186	0.748
ID301027	301027	None	48.059	13.336	11.772	0	217	217	2	1	-10921639	89.952	87	41	163	1889	35.250	2.000	0.192	0.823
ID301029	301029	None	44.708	36.000	15.000	0	218	218	2	1	-10921639	96.905	96	47	146	2035	31.837	3.200	0.230	1.140
ID301030	301030	None	42.027	0.000	26.000	0	218	218	2	1	-10921639	75.524	70	35	133	1586	28.956	2.000	0.337	1.315
ID301028	301028	None	44.794	36.000	17.000	0	221	221	2	1	-10921639	107.190	112	47	204	2251	34.095	2.000	0.220	1.135
ID301032	301032	None	48.920	15.576	19.204	0	222	222	2	1	-10921639	105.095	104	20	167	2207	35.472	4.800	0.261	1.226
ID301031	301031	None	40.971	21.831	14.011	0	222	222	2	1	-10921639	107.524	108	62	167	2258	33.148	2.000	0.151	0.853
ID301034	301034	None	49.582	26.000	0.000	0	224	224	2	1	-10921639	114.857	117	58	179	2412	34.299	3.200	0.226	1.236
ID301033	301033	None	40.119	4.236	33.395	0	226	226	2	1	-10921639	104.000	100	41	154	2184	28.648	7.600	0.187	1.145
ID301035	301035	None	41.418	20.807	11.981	0	228	228	2	1	-10921639	87.714	87	45	142	1842	27.284	7.600	0.222	1.168
ID301037	301037	None	40.962	15.771	34.944	0	230	230	2	1	-10921639	92.524	87	33	183	1943	33.974	7.600	0.143	0.680
ID301036	301036	None	41.574	15.698	7.469	0	234	234	2	1	-10921639	90.095	79	41	171	1892	31.645	2.000	0.214	1.006
ID301038	301038	None	45.010	36.000	17.000	0	235	235	2	1	-10921639	93.571	100	42	150	1965	36.092	2.000	0.224	0.948
ID301039	301039	None	43.651	6.117	27.529	0	239	239	2	1	-10921639	109.905	117	58	196	2308	35.350	4.800	0.159	0.854
ID301040	301040	None	40.516	23.987	16.242	0	240	240	2	1	-10921639	101.048	96	62	196	2122	33.921	2.000	0.122	0.646
ID301044	301044	None	52.422	26.191	23.650	0	241	241	2	1	-10921639	111.571	104	54	179	2343	34.425	3.200	0.225	1.189
ID301041	301041	None	42.288	14.940	6.986	0	242	242	2	1	-10921639	83.524	83	25	171	1754	36.469	3.200	0.192	0.736
ID301042	301042	None	44.270	0.000	26.000	0	242	242	2	1	-10921639	76.619	79	12	133	1609	30.588	3.200	0.324	1.227
ID301045	301045	None	43.553	19.881	18.162	0	243	243	2	1	-10921639	102.762	108	58	150	2158	27.998	2.000	0.213	1.288
ID301043	301043	None	46.818	25.972	14.920	0	244	244	2	1	-10921639	112.952	108	58	204	2372	38.821	7.600	0.129	0.665
ID301046	301046	None	50.226	26.000	0.000	0	246	246	2	1	-10921639	106.476	91	58	192	2236	37.253	2.000	0.217	1.019
ID301050	301050	46	51.271	25.647	15.415	0	247	247	2	1	-10921639	126.762	121	62	200	2662	41.513	2.000	0.148	0.787
ID301051	301051	None	41.115	36.000	16.000	0	247	247	2	1	-10921639	105.571	108	54	171	2217	29.303	4.800	0.231	1.351
ID301048	301048	None	45.033	19.101	19.429	0	248	248	2	1	-10921639	132.333	125	96	188	2779	28.913	4.800	0.167	1.313
ID301049	301049	47	50.877	15.487	20.045	0	248	248	2	1	-10921639	103.619	108	8	188	2176	52.287	2.000	0.147	0.507
ID301047	301047	46	52.457	25.151	16.952	0	248	248	2	1	-10921639	125.429	133	58	183	2634	35.662	7.600	0.168	1.012
ID301056	301056	46	48.616	25.521	16.088	0	249	249	2	1	-10921639	131.143	117	50	192	2754	40.344	2.000	0.123	0.714
ID301057	301057	47	46.011	16.674	21.173	0	249	249	2	1	-10921639	96.286	91	25	175	2022	42.184	2.000	0.143	0.572
ID301055	301055	None	45.145	26.000	0.000	0	249	249	2	1	-10921639	100.476	96	62	158	2110	29.320	2.000	0.237	1.312
ID301052	301052	46	45.892	25.034	15.748	0	250	250	2	1	-10921639	133.381	129	66	225	2801	44.558	6.396	0.130	0.687
ID301053	301053	47	41.685	16.618	21.602	0	250	250	2	1	-10921639	101.429	96	41	204	2130	43.311	2.000	0.076	0.333
ID301054	301054	None	41.013	0.000	39.000	0	250	250	2	1	-10921639	70.048	75	27	125	1471	28.352	3.200	0.335	1.241
ID301060	301060	48	40.648	26.441	21.670	0	251	251	2	1	-10921639	115.571	108	58	204	2427	40.727	2.000	0.135	0.673
ID301058	301058	None	61.350	16.004	12.419	0	251	251	2	1	-10921639	133.429	129	75	234	2802	42.944	6.058	0.181	0.951
ID301059	301059	46	68.172	25.590	15.940	0	251	251	2	1	-10921639	151.762	158	50	255	3187	54.446	2.000	0.186	0.875
ID301061	301061	49	45.216	25.527	14.953	0	252	252	2	1	-10921639	123.190	117	37	246	2587	57.255	3.200	0.131	0.498
ID301062	301062	46	49.903	25.139	16.239	0	252	252	2	1	-10921639	129.333	117	54	246	2716	55.295	2.000	0.145	0.594
ID301063	301063	48	56.009	26.027	19.625	0	252	252	2	1	-10921639	125.000	112	62	221	2625	46.000	2.000	0.140	0.668
ID301064	301064	None	50.568	17.024	20.942	0	252	252	2	1	-10921639	106.333	108	41	171	2233	39.398	3.200	0.211	0.940
ID301065	301065	None	44.253	0.000	39.000	0	252	252	2	1	-10921639	66.952	50	38	196	1406	37.881	2.000	0.161	0.491
ID301066	301066	49	46.952	25.465	15.111	0	253	253	2	1	-10921639	132.238	137	54	225	2777	36.879	2.000	0.140	0.879
ID301072	301072	49	50.218	25.273	14.364	0	254	254	2	1	-10921639	118.048	125	54	213	2479	40.842	2.000	0.161	0.803
ID301073	301073	48	40.132	24.722	18.936	0	254	254	2	1	-10921639	116.714	112	37	192	2451	41.512	2.000	0.139	0.684
ID301071	301071	None	46.457	8.335	10.181	0	254	254	2	1	-10921639	99.000	100	41	167	2079	36.730	2.000	0.186	0.845
ID301068	301068	48	48.357	25.179	18.996	0	255	255	2	1	-10921639	127.476	137	66	183	2677	32.942	4.800	0.202	1.301
ID301067	301067	49	41.583	25.846	13.982	0	255	255	2	1	-10921639	108.143	100	45	209	2271	43.875	2.000	0.080	0.364
ID301076	301076	48	68.569	25.981	19.890	0	256	256	2	1	-10921639	147.143	150	71	246	3090	43.654	2.000	0.197	1.111
ID301074	301074	None	40.868	15.090	8.039	0	256	256	2	1	-10921639	100.952	104	41	154	2120	31.454	2.000	0.172	0.942
ID301075	301075	49	41.848	25.982	13.587	0	256	256	2	1	-10921639	117.524	108	66	250	2468	43.164	2.000	0.054	0.277
ID301069	301069	50	40.267	19.105	16.942	0	257	257	2	1	-10921639	131.667	129	71	234	2765	38.091	7.600	0.107	0.668
ID301070	301070	48	54.497	26.334	20.002	0	257	257	2	1	-10921639	126.857	133	45	255	2664	46.424	2.000	0.129	0.626
ID301077	301077	None	43.209	7.958	10.013	0	258	258	2	1	-10921639	67.524	62	20	154	1418	37.155	2.000	0.162	0.506
ID301078	301078	50	52.936	19.546	16.728	0	258	258	2	1	-10921639	120.333	112	41	246	2527	53.682	2.000	0.089	0.365
ID301088	301088	48	50.624	25.656	19.944	0	259	259	2	1	-10921639	121.762	117	50	225	2557	45.529	3.200	0.160	0.739
ID301086	301086	None	40.321	13.927	3.854	0	259	259	2	1	-10921639	80.381	87	33	142	1688	30.449	2.000	0.226	0.973
ID301087	301087	50	42.958	19.167	17.928	0	259	259	2	1	-10921639	120.762	112	62	213	2536	39.758	2.000	0.101	0.559
ID301080	301080	48	64.822	25.234	19.168	0	260	260	2	1	-10921639	168.429	175	104	229	3537	42.485	4.800	0.216	1.411
ID301079	301079	51	58.071	19.893	11.906	0	260	260	2	1	-10921639	126.476	125	50	217	2656	39.273	2.000	0.186	1.012
ID301081	301081	51	42.471	20.133	12.315	0	261	261	2	1	-10921639	121.667	129	62	188	2555	37.130	2.000	0.141	0.809
ID301082	301082	48	71.208	25.767	20.214	0	261	261	2	1	-10921639	151.190	150	45	242	3175	52.803	4.800	0.258	1.176
ID301096	301096	48	60.134	25.699	20.662	0	262	262	2	1	-10921639	115.190	96	45	225	2419	55.921	2.000	0.149	0.536
ID301095	301095	None	44.450	36.000	10.000	0	262	262	2	1	-10921639	86.286	79	37	200	1812	39.618	4.800	0.202	0.732
ID301084	301084	48	69.909	25.443	20.071	0	263	263	2	1	-10921639	143.619	129	62	250	3016	58.519	2.000	0.187	0.772
ID301085	301085	None	46.394	36.000	26.000	0	263	263	2	1	-10921639	84.857	87	0	150	1782	40.020	3.200	0.210	0.735
ID301083	301083	52	51.950	18.677	18.872	0	263	263	2	1	-10921639	125.333	125	25	204	2632	43.798	3.200	0.143	0.715
ID301089	301089	53	57.076	23.240	14.098	0	264	264	2	1	-10921639	136.810	133	58	225	2873	48.798	2.000	0.154	0.747
ID301090	301090	52	84.793	18.981	18.659	0	264	264	2	1	-10921639	171.429	167	87	255	3600	46.833	4.800	0.271	1.559
ID301091	301091	48	82.230	25.787	18.873	0	264	264	2	1	-10921639	143.048	142	33	255	3004	60.989	2.000	0.236	0.895
ID301108	301108	54	53.056	0.000	39.000	0	265	265	2	1	-10921639	114.238	125	58	150	2399	32.702	4.800	0.288	1.564
ID301104	301104	55	58.258	19.069	17.185	0	265	265	2	1	-10921639	197.095	192	104	255	4139	43.079	4.800	0.140	1.126
ID301105	301105	None	44.078	36.000	17.000	0	265	265	2	1	-10921639	100.286	97	31	188	2106	49.499	7.600	0.186	0.636
ID301106	301106	52	65.461	17.974	19.151	0	265	265	2	1	-10921639	179.000	175	104	255	3759	42.261	4.800	0.174	1.253
ID301107	301107	48	62.198	25.436	19.334	0	265	265	2	1	-10921639	165.524	171	87	246	3476	40.879	2.000	0.164	1.142
ID301102	301102	None	45.465	28.679	13.155	0	265	265	2	1	-10921639	107.048	104	54	196	2248	37.527	2.000	0.145	0.721
ID301103	301103	53	52.168	23.108	14.629	0	265	265	2	1	-10921639	178.524	171	100	255	3749	44.961	4.800	0.123	0.872
ID301100	301100	None	42.768	3.603	32.449	0	266	266	2	1	-10921639	85.143	83	29	175	1788	36.632	2.000	0.171	0.677
ID301101	301101	54	48.655	0.000	39.000	0	266	266	2	1	-10921639	97.333	100	38	213	2044	51.214	7.600	0.184	0.590
ID301097	301097	53	69.238	23.361	14.245	0	266	266	2	1	-10921639	152.190	154	75	255	3196	55.709	2.000	0.148	0.705
ID301098	301098	55	72.598	18.810	18.253	0	266	266	2	1	-10921639	196.000	192	129	255	4116	41.626	4.800	0.177	1.414
ID301099	301099	48	45.594	24.860	19.522	0	266	266	2	1	-10921639	139.619	146	75	217	2932	40.436	2.000	0.118	0.728
ID301092	301092	48	72.822	25.048	18.385	0	267	267	2	1	-10921639	179.762	175	117	246	3775	42.243	4.800	0.201	1.425
ID301093	301093	55	65.790	18.643	18.844	0	267	267	2	1	-10921639	180.190	188	79	255	3784	49.635	6.384	0.161	1.008
ID301094	301094	54	49.222	0.000	37.000	0	267	267	2	1	-10921639	119.571	121	75	175	2511	35.747	2.000	0.192	1.077
ID301109	301109	55	66.437	18.555	18.505	0	268	268	2	1	-10921639	167.000	154	79	255	3507	49.708	4.800	0.184	1.044
ID301110	301110	48	52.287	24.870	18.099	0	268	268	2	1	-10921639	156.238	150	91	234	3281	38.524	4.800	0.148	1.043
ID301120	301120	55	86.235	19.063	18.642	0	269	269	2	1	-10921639	196.143	209	62	255	4119	55.544	4.800	0.251	1.417
ID301121	301121	48	68.033	24.727	19.505	0	269	269	2	1	-10921639	142.952	137	54	255	3002	55.533	2.000	0.243	1.005
ID301116	301116	48	54.004	24.660	19.238	0	270	270	2	1	-10921639	150.524	150	66	221	3161	44.167	4.800	0.179	1.036
ID301114	301114	56	46.101	25.048	13.939	0	270	270	2	1	-10921639	145.048	154	83	204	3046	32.716	6.259	0.148	1.144
ID301115	301115	55	74.877	19.391	18.706	0	270	270	2	1	-10921639	171.571	175	71	255	3603	56.450	2.000	0.217	1.084
ID301125	301125	None	41.244	12.665	12.196	0	271	271	2	1	-10921639	95.571	96	37	192	2007	37.392	2.000	0.094	0.439
ID301126	301126	56	44.681	25.866	13.959	0	271	271	2	1	-10921639	119.524	112	29	213	2510	43.852	2.000	0.116	0.567
ID301127	301127	55	86.276	19.813	18.447	0	271	271	2	1	-10921639	199.619	200	100	255	4192	48.265	4.800	0.250	1.655
ID301128	301128	48	64.479	24.157	18.757	0	271	271	2	1	-10921639	158.238	150	83	255	3323	57.984	2.000	0.165	0.772
ID301124	301124	48	48.457	24.036	18.719	0	272	272	2	1	-10921639	154.190	163	62	238	3238	52.106	2.000	0.125	0.657
ID301122	301122	56	48.903	27.459	14.363	0	272	272	2	1	-10921639	147.810	146	83	229	3104	36.960	4.800	0.193	1.294
ID301123	301123	55	79.767	19.436	18.166	0	272	272	2	1	-10921639	163.286	163	87	255	3429	58.482	2.000	0.186	0.876
ID301117	301117	None	41.688	19.082	11.397	0	273	273	2	1	-10921639	117.810	108	71	183	2474	30.298	2.000	0.143	0.970
ID301118	301118	56	44.329	26.452	13.889	0	273	273	2	1	-10921639	134.190	146	66	217	2818	46.944	2.000	0.136	0.683
ID301119	301119	48	75.756	23.471	18.710	0	273	273	2	1	-10921639	183.571	188	50	255	3855	55.766	4.800	0.210	1.145
ID301112	301112	None	54.117	19.930	18.748	0	274	274	2	1	-10921639	160.571	150	75	250	3372	54.399	2.000	0.125	0.655
ID301113	301113	48	77.859	23.995	18.689	0	274	274	2	1	-10921639	170.000	175	50	255	3570	62.603	2.000	0.174	0.804
ID301111	301111	None	49.775	12.713	17.155	0	274	274	2	1	-10921639	109.429	108	54	179	2298	35.746	2.000	0.158	0.834
ID301132	301132	48	72.369	24.195	18.605	0	275	275	2	1	-10921639	169.905	163	62	255	3568	48.329	6.393	0.203	1.185
ID301129	301129	57	44.434	12.818	16.971	0	276	276	2	1	-10921639	117.857	117	54	179	2475	35.208	2.000	0.150	0.872
ID301130	301130	58	58.736	20.412	18.696	0	276	276	2	1	-10921639	158.143	154	83	255	3321	45.147	2.000	0.139	0.854
ID301131	301131	None	44.698	0.000	39.000	0	276	276	2	1	-10921639	116.333	108	78	163	2443	28.876	6.376	0.205	1.372
ID301133	301133	None	50.600	26.631	14.392	0	277	277	2	1	-10921639	119.762	121	58	221	2515	46.544	2.000	0.149	0.666
ID301134	301134	57	45.037	13.105	16.915	0	277	277	2	1	-10921639	116.762	121	50	196	2452	38.160	2.000	0.127	0.691
ID301135	301135	58	60.080	19.515	18.382	0	277	277	2	1	-10921639	153.000	146	71	255	3213	47.039	7.600	0.137	0.783
ID301136	301136	48	48.696	23.114	19.822	0	277	277	2	1	-10921639	151.095	146	79	255	3173	41.557	7.600	0.121	0.785
ID301137	301137	None	54.093	21.757	14.465	0	278	278	2	1	-10921639	139.048	129	41	238	2920	52.443	2.000	0.123	0.579
ID301138	301138	57	55.166	12.245	17.555	0	278	278	2	1	-10921639	110.429	100	58	200	2319	40.468	2.000	0.209	0.944
ID301139	301139	48	60.383	22.868	18.909	0	278	278	2	1	-10921639	169.857	175	83	250	3567	42.640	2.000	0.142	0.991
ID301144	301144	48	67.352	22.421	18.904	0	279	279	2	1	-10921639	191.857	204	121	255	4029	44.798	4.800	0.196	1.405
ID301140	301140	59	46.260	27.607	16.307	0	280	280	2	1	-10921639	133.571	142	33	204	2805	48.608	3.200	0.137	0.663
ID301141	301141	61	51.286	21.453	20.025	0	280	280	2	1	-10921639	171.667	179	91	234	3605	37.752	4.000	0.159	1.249
ID301142	301142	48	51.997	22.721	19.706	0	280	280	2	1	-10921639	178.952	175	121	234	3758	33.583	4.800	0.155	1.432
ID301143	301143	None	47.238	0.000	26.000	0	280	280	2	1	-10921639	72.667	66	37	133	1526	31.596	2.000	0.326	1.131
ID301148	301148	48	46.071	24.695	19.664	0	281	281	2	1	-10921639	136.429	129	66	221	2865	46.685	7.600	0.113	0.594
ID301145	301145	59	51.952	27.250	16.752	0	281	281	2	1	-10921639	146.810	150	91	204	3083	34.155	7.600	0.151	1.131
ID301146	301146	60	60.532	11.875	17.651	0	281	281	2	1	-10921639	91.286	75	29	183	1917	48.071	2.000	0.199	0.629
ID301147	301147	61	54.738	20.916	18.127	0	281	281	2	1	-10921639	152.857	146	71	250	3210	45.528	2.000	0.108	0.652
ID301160	301160	59	64.635	27.026	17.356	0	282	282	2	1	-10921639	143.762	142	66	238	3019	47.691	2.000	0.142	0.750
ID301161	301161	60	74.669	11.654	17.634	0	282	282	2	1	-10921639	105.857	83	50	234	2223	58.404	2.000	0.242	0.707
ID301149	301149	None	42.984	28.494	3.274	0	283	283	2	1	-10921639	104.286	100	71	188	2190	29.552	2.000	0.192	1.138
ID301150	301150	63	65.612	22.627	13.675	0	283	283	2	1	-10921639	142.667	129	58	255	2996	57.467	7.600	0.142	0.616
ID301151	301151	60	42.629	11.820	17.383	0	283	283	2	1	-10921639	110.857	121	37	150	2328	32.865	3.200	0.184	1.047
ID301152	301152	48	82.691	24.897	19.695	0	283	283	2	1	-10921639	181.381	192	75	255	3809	57.266	3.200	0.214	1.116
ID301153	301153	62	55.720	19.794	22.113	0	283	283	2	1	-10921639	121.667	125	45	246	2555	51.169	2.000	0.083	0.364
ID301156	301156	None	62.688	26.661	17.905	0	284	284	2	1	-10921639	165.333	154	96	255	3472	54.243	7.600	0.145	0.771
ID301157	301157	48	68.359	25.057	19.588	0	284	284	2	1	-10921639	168.238	171	58	255	3533	60.248	7.600	0.136	0.667
ID301158	301158	62	64.025	20.097	21.201	0	284	284	2	1	-10921639	151.238	146	87	242	3176	49.705	2.000	0.145	0.769
ID301159	301159	None	42.094	20.109	26.177	0	284	284	2	1	-10921639	94.952	96	58	167	1994	30.657	2.000	0.177	0.930
ID301154	301154	63	49.030	22.584	13.340	0	284	284	2	1	-10921639	132.143	121	62	217	2775	47.859	2.000	0.119	0.588
ID301155	301155	60	70.418	11.347	18.059	0	284	284	2	1	-10921639	106.857	100	50	255	2244	51.621	2.000	0.238	0.797
ID301180	301180	48	69.797	25.935	19.091	0	285	285	2	1	-10921639	180.429	179	75	255	3789	56.889	2.000	0.165	0.896
ID301177	301177	63	67.720	22.365	13.541	0	285	285	2	1	-10921639	147.429	142	66	255	3096	53.751	2.000	0.167	0.785
ID301178	301178	60	77.344	11.589	18.109	0	285	285	2	1	-10921639	107.810	91	37	255	2264	61.221	2.000	0.251	0.708
ID301179	301179	62	60.311	21.254	19.235	0	285	285	2	1	-10921639	174.381	171	96	255	3662	49.273	2.000	0.142	0.878
ID301181	301181	63	69.439	22.167	13.478	0	286	286	2	1	-10921639	142.476	146	50	246	2992	53.842	2.000	0.215	0.938
ID301182	301182	60	85.896	11.802	18.288	0	286	286	2	1	-10921639	118.238	117	37	225	2483	57.616	2.000	0.320	0.994
ID301183	301183	62	56.097	21.705	18.603	0	286	286	2	1	-10921639	176.571	175	108	255	3708	48.430	2.000	0.116	0.755
ID301184	301184	48	81.735	25.911	19.147	0	286	286	2	1	-10921639	207.524	217	121	255	4358	42.866	4.800	0.234	1.835
ID301185	301185	64	41.418	19.787	23.047	0	286	286	2	1	-10921639	113.238	117	54	209	2378	43.989	2.000	0.054	0.265
ID301172	301172	64	59.449	18.970	23.094	0	287	287	2	1	-10921639	124.571	117	58	255	2616	49.771	2.000	0.151	0.656
ID301168	301168	66	61.054	11.650	12.666	0	287	287	2	1	-10921639	114.905	100	58	209	2413	49.904	2.000	0.156	0.622
ID301169	301169	63	67.282	22.334	13.672	0	287	287	2	1	-10921639	165.810	158	79	255	3482	50.397	2.000	0.147	0.846
ID301170	301170	62	54.882	21.902	18.682	0	287	287	2	1	-10921639	175.238	179	87	242	3680	44.408	2.000	0.109	0.773
ID301171	301171	48	70.887	26.232	19.277	0	287	287	2	1	-10921639	177.333	171	100	255	3724	45.769	6.114	0.204	1.315
ID301164	301164	63	47.731	22.533	13.161	0	288	288	2	1	-10921639	135.905	125	54	217	2854	52.690	7.600	0.074	0.355
ID301165	301165	65	42.388	21.107	15.670	0	288	288	2	1	-10921639	173.048	163	108	255	3634	44.334	7.600	0.103	0.729
ID301166	301166	62	49.294	22.544	18.208	0	288	288	2	1	-10921639	193.476	196	108	255	4063	48.676	4.800	0.103	0.743
ID301167	301167	48	80.706	26.039	18.574	0	288	288	2	1	-10921639	191.619	213	87	255	4024	55.800	3.200	0.216	1.219
ID301162	301162	None	46.344	27.000	0.000	0	288	288	2	1	-10921639	110.619	100	70	192	2323	34.401	3.200	0.246	1.269
ID301163	301163	66	54.362	11.964	13.028	0	288	288	2	1	-10921639	107.762	100	45	200	2263	41.433	2.000	0.173	0.766
ID301173	301173	66	40.538	12.877	12.216	0	289	289	2	1	-10921639	105.952	100	37	183	2225	30.321	2.000	0.141	0.862
ID301174	301174	63	72.714	22.490	12.975	0	289	289	2	1	-10921639	179.524	158	104	255	3770	58.997	2.000	0.189	0.965
ID301175	301175	65	58.471	21.582	16.772	0	289	289	2	1	-10921639	190.429	188	117	255	3999	39.600	4.800	0.140	1.182
ID301176	301176	48	85.366	26.525	18.422	0	289	289	2	1	-10921639	184.619	183	100	255	3877	58.940	2.000	0.226	1.156
ID301188	301188	67	44.689	20.766	27.048	0	290	290	2	1	-10921639	107.952	96	58	171	2267	32.952	6.392	0.211	1.142
ID301186	301186	63	74.833	21.911	14.386	0	290	290	2	1	-10921639	190.619	192	112	255	4003	45.747	4.800	0.213	1.464
ID301187	301187	48	63.476	26.803	19.156	0	290	290	2	1	-10921639	159.619	163	91	242	3352	41.387	4.800	0.201	1.289
ID301196	301196	68	59.438	11.908	18.155	0	291	291	2	1	-10921639	115.714	108	54	234	2430	43.355	2.000	0.154	0.714
ID301197	301197	67	40.583	19.696	27.021	0	291	291	2	1	-10921639	84.905	79	45	154	1783	31.512	2.000	0.158	0.735
ID301193	301193	66	51.979	12.799	12.394	0	291	291	2	1	-10921639	130.524	129	62	217	2741	39.517	2.000	0.187	1.042
ID301194	301194	63	91.853	21.834	13.889	0	291	291	2	1	-10921639	175.381	175	79	255	3683	58.896	2.000	0.229	1.110
ID301195	301195	48	47.207	27.114	17.446	0	291	291	2	1	-10921639	150.524	158	108	225	3161	28.402	4.800	0.148	1.365
ID301189	301189	66	65.144	12.660	12.647	0	292	292	2	1	-10921639	126.476	112	66	217	2656	44.027	2.000	0.197	0.945
ID301190	301190	63	64.820	21.712	13.925	0	292	292	2	1	-10921639	169.048	163	100	255	3550	47.963	7.600	0.143	0.880
ID301191	301191	48	41.300	27.532	17.015	0	292	292	2	1	-10921639	140.714	137	71	213	2955	37.917	6.359	0.123	0.811
ID301192	301192	68	44.176	11.658	18.195	0	292	292	2	1	-10921639	104.000	100	58	221	2184	34.470	2.000	0.156	0.815
ID301198	301198	66	83.147	12.407	12.328	0	293	293	2	1	-10921639	137.095	117	54	255	2879	62.167	2.000	0.258	0.904
ID301199	301199	63	67.224	21.960	13.057	0	293	293	2	1	-10921639	163.476	158	91	255	3433	49.919	2.000	0.167	0.937
ID301200	301200	48	47.855	27.161	18.011	0	293	293	2	1	-10921639	135.476	129	79	188	2845	33.631	6.386	0.165	1.140
ID301201	301201	None	41.099	26.819	22.054	0	293	293	2	1	-10921639	113.286	117	37	183	2379	36.825	2.000	0.130	0.706
ID301202	301202	69	43.989	0.000	37.000	0	293	293	2	1	-10921639	77.571	75	25	150	1629	36.284	2.000	0.223	0.780
ID301204	301204	63	73.665	21.323	13.559	0	294	294	2	1	-10921639	168.095	158	108	255	3530	46.703	2.000	0.190	1.148
ID301205	301205	None	40.104	22.118	17.922	0	294	294	2	1	-10921639	133.952	146	66	204	2813	41.824	2.000	0.053	0.323
ID301206	301206	48	65.068	27.942	18.179	0	294	294	2	1	-10921639	160.000	171	87	255	3360	36.438	4.800	0.223	1.599
ID301207	301207	69	45.400	0.000	37.000	0	294	294	2	1	-10921639	88.381	94	16	163	1856	41.008	2.000	0.157	0.586
ID301203	301203	66	61.113	12.271	12.342	0	294	294	2	1	-10921639	127.667	125	45	238	2681	54.440	2.000	0.159	0.643
ID301208	301208	66	48.093	14.607	11.865	0	295	295	2	1	-10921639	126.476	125	54	229	2656	40.048	6.004	0.118	0.665
ID301209	301209	63	88.231	21.783	13.896	0	295	295	2	1	-10921639	190.619	192	108	255	4003	50.180	2.000	0.225	1.394
ID301210	301210	48	62.045	27.367	18.551	0	295	295	2	1	-10921639	130.857	112	50	250	2748	55.650	2.000	0.123	0.516
ID301212	301212	63	86.288	22.001	14.003	0	296	296	2	1	-10921639	182.714	192	71	255	3837	52.734	2.000	0.209	1.197
ID301213	301213	48	70.610	27.999	17.710	0	296	296	2	1	-10921639	169.000	179	104	255	3549	45.000	4.800	0.261	1.554
ID301211	301211	66	57.202	13.067	12.282	0	296	296	2	1	-10921639	133.857	133	66	250	2811	46.855	4.800	0.211	0.994
ID301224	301224	48	82.892	27.688	17.308	0	297	297	2	1	-10921639	177.333	171	91	255	3724	52.471	4.800	0.238	1.299
ID301222	301222	66	61.620	12.902	12.092	0	297	297	2	1	-10921639	115.381	108	50	229	2423	49.361	2.000	0.197	0.771
ID301223	301223	63	65.481	21.608	14.089	0	297	297	2	1	-10921639	158.381	158	62	255	3326	51.637	2.000	0.154	0.818
ID301214	301214	66	58.734	13.674	11.916	0	298	298	2	1	-10921639	122.524	117	54	213	2573	46.671	7.600	0.165	0.746
ID301215	301215	63	69.381	21.671	13.955	0	298	298	2	1	-10921639	175.286	158	108	255	3681	48.538	3.200	0.195	1.181
ID301216	301216	48	74.020	27.137	17.852	0	298	298	2	1	-10921639	164.048	154	87	255	3445	44.860	2.000	0.192	1.180
ID301217	301217	None	58.263	16.808	18.746	0	298	298	2	1	-10921639	129.000	117	79	229	2709	40.430	6.407	0.216	1.133
ID301218	301218	None	42.996	0.000	39.000	0	298	298	2	1	-10921639	84.190	83	54	142	1768	23.897	6.436	0.294	1.602
ID301220	301220	48	61.414	26.637	18.184	0	299	299	2	1	-10921639	157.476	146	83	255	3307	54.522	2.000	0.143	0.721
ID301221	301221	None	40.698	32.000	39.000	0	299	299	2	1	-10921639	79.524	62	37	154	1670	32.006	2.000	0.161	0.689
ID301219	301219	63	50.363	22.129	13.051	0	299	299	2	1	-10921639	151.905	154	100	221	3190	37.955	2.000	0.123	0.876
ID301228	301228	None	62.034	22.338	18.247	0	300	300	2	1	-10921639	188.476	188	133	255	3958	42.402	2.000	0.133	1.041
ID301229	301229	48	56.789	26.631	18.496	0	300	300	2	1	-10921639	171.095	171	83	255	3593	43.510	2.000	0.143	0.982
ID301230	301230	None	45.465	10.722	19.149	0	300	300	2	1	-10921639	96.333	100	41	146	2023	31.118	2.000	0.190	0.988
ID301227	301227	None	40.941	12.873	12.113	0	300	300	2	1	-10921639	115.000	112	54	175	2415	30.330	6.437	0.140	0.931
ID301225	301225	None	52.420	22.585	14.490	0	301	301	2	1	-10921639	153.238	158	50	217	3218	47.329	3.200	0.142	0.805
ID301226	301226	None	42.020	36.000	16.000	0	301	301	2	1	-10921639	119.571	117	78	175	2511	28.411	3.200	0.153	1.116
ID301233	301233	70	44.037	29.000	0.000	0	305	305	2	1	-10921639	124.381	128	62	196	2612	40.701	7.600	0.161	0.846
ID301234	301234	71	45.625	12.463	12.851	0	305	305	2	1	-10921639	100.238	83	54	192	2105	41.363	2.000	0.121	0.525
ID301232	301232	71	44.406	12.794	12.707	0	306	306	2	1	-10921639	113.524	104	75	171	2384	27.578	2.000	0.184	1.277
ID301231	301231	70	47.653	26.634	0.785	0	306	306	2	1	-10921639	131.714	129	71	213	2766	42.305	4.800	0.202	1.047
ID301236	301236	None	46.570	22.016	14.833	0	307	307	2	1	-10921639	107.952	100	41	158	2267	34.149	2.000	0.171	0.921
ID301235	301235	70	55.102	27.000	0.000	0	307	307	2	1	-10921639	120.905	112	70	204	2539	39.648	3.200	0.223	1.112
ID301237	301237	None	40.070	36.000	17.000	0	309	309	2	1	-10921639	87.333	78	37	171	1834	31.313	2.000	0.217	0.995
ID301244	301244	None	50.234	7.878	10.679	0	310	310	2	1	-10921639	76.905	66	29	188	1615	42.556	2.000	0.159	0.497
ID301242	301242	72	51.658	26.000	0.000	0	310	310	2	1	-10921639	111.238	112	37	200	2336	45.751	2.000	0.213	0.854
ID301243	301243	None	48.640	16.479	8.897	0	310	310	2	1	-10921639	108.905	100	66	179	2287	33.427	2.000	0.162	0.910
ID301238	301238	72	78.940	28.000	0.000	0	311	311	2	1	-10921639	142.952	133	74	242	3002	54.582	6.383	0.260	1.080
ID301239	301239	None	40.156	36.000	28.000	0	311	311	2	1	-10921639	88.667	91	58	121	1862	20.604	4.800	0.268	1.820
ID301248	301248	None	43.686	30.000	0.000	0	314	314	2	1	-10921639	115.952	112	74	242	2435	36.671	2.000	0.217	1.129
ID301249	301249	None	48.373	6.928	25.156	0	314	314	2	1	-10921639	88.619	87	41	167	1861	34.106	2.000	0.219	0.935
ID301245	301245	None	44.824	8.230	10.338	0	315	315	2	1	-10921639	88.905	83	20	167	1867	35.250	2.000	0.213	0.887
ID301246	301246	73	46.579	36.000	16.000	0	315	315	2	1	-10921639	90.381	96	42	175	1898	35.139	3.200	0.202	0.863
ID301240	301240	None	40.396	29.000	0.000	0	316	316	2	1	-10921639	97.048	100	47	158	2038	33.488	3.200	0.184	0.900
ID301241	301241	73	50.420	36.000	16.000	0	316	316	2	1	-10921639	97.381	96	42	217	2045	44.434	6.441	0.173	0.647
ID301247	301247	None	58.517	29.000	0.000	0	318	318	2	1	-10921639	100.429	96	27	200	2109	40.282	2.000	0.221	0.902
ID301253	301253	None	42.413	28.127	15.570	0	319	319	2	1	-10921639	101.667	100	45	188	2135	35.984	6.442	0.168	0.815
ID301250	301250	None	41.071	8.139	9.918	0	320	320	2	1	-10921639	87.905	83	33	146	1846	29.124	3.200	0.167	0.863
ID301251	301251	None	51.619	20.434	20.752	0	320	320	2	1	-10921639	112.095	104	33	183	2354	40.716	4.800	0.241	1.071
ID301252	301252	None	40.234	27.000	0.000	0	323	323	2	1	-10921639	129.857	129	81	204	2727	36.805	4.800	0.230	1.322
ID301256	301256	None	45.541	36.000	16.000	0	325	325	2	1	-10921639	73.714	71	25	188	1548	37.728	2.000	0.172	0.574
ID301257	301257	74	59.335	28.000	0.000	0	326	326	2	1	-10921639	112.905	112	37	213	2371	54.727	2.000	0.182	0.636
ID301258	301258	None	52.580	28.344	15.137	0	326	326	2	1	-10921639	109.000	112	62	179	2289	32.316	2.000	0.211	1.177
ID301259	301259	None	42.413	2.224	19.776	0	326	326	2	1	-10921639	91.286	79	45	158	1917	34.056	3.200	0.163	0.750
ID301254	301254	74	59.467	28.000	0.000	0	327	327	2	1	-10921639	157.143	167	87	209	3300	35.860	4.800	0.266	1.844
ID301255	301255	None	50.723	15.472	8.058	0	327	327	2	1	-10921639	89.143	79	29	188	1872	39.819	2.000	0.219	0.805
ID301260	301260	None	51.427	36.000	16.000	0	329	329	2	1	-10921639	79.810	71	33	204	1676	43.112	2.000	0.167	0.529
ID301269	301269	None	43.062	0.000	3.000	0	330	330	2	1	-10921639	77.810	71	41	150	1634	28.277	4.800	0.271	1.173
ID301261	301261	None	47.547	2.506	20.726	0	331	331	2	1	-10921639	79.857	83	16	163	1677	38.886	2.000	0.238	0.789
ID301264	301264	None	62.062	23.662	16.214	0	332	332	2	1	-10921639	129.238	125	66	229	2714	46.876	2.000	0.190	0.881
ID301262	301262	None	46.927	27.188	2.081	0	332	332	2	1	-10921639	103.810	96	37	196	2180	38.657	2.000	0.121	0.581
ID301263	301263	None	40.584	8.756	10.381	0	332	332	2	1	-10921639	77.143	66	37	171	1620	36.016	7.600	0.150	0.560
ID301265	301265	None	41.401	25.997	20.089	0	333	333	2	1	-10921639	84.571	75	33	204	1776	38.010	2.000	0.116	0.461
ID301270	301270	75	42.749	8.226	10.253	0	335	335	2	1	-10921639	74.905	71	4	142	1573	31.407	2.000	0.212	0.834
ID301268	301268	None	50.585	0.000	25.000	0	336	336	2	1	-10921639	90.762	87	19	188	1906	37.171	2.000	0.225	0.897
ID301266	301266	75	51.845	8.247	10.585	0	336	336	2	1	-10921639	83.143	87	29	154	1746	36.568	2.000	0.245	0.894
ID301267	301267	None	41.769	30.259	15.825	0	336	336	2	1	-10921639	92.714	83	29	196	1947	42.513	2.000	0.085	0.341
ID301273	301273	None	40.959	28.274	24.107	0	337	337	2	1	-10921639	105.571	104	54	171	2217	29.454	2.000	0.191	1.151
ID301274	301274	76	40.382	36.000	16.000	0	338	338	2	1	-10921639	101.476	96	37	146	2131	30.831	4.800	0.218	1.177
ID301272	301272	None	48.442	23.659	18.446	0	339	339	2	1	-10921639	124.238	129	45	209	2609	41.762	2.000	0.142	0.739
ID301271	301271	76	42.512	36.000	16.000	0	339	339	2	1	-10921639	83.524	79	25	188	1754	39.154	3.200	0.150	0.556
