# Supplementary material for: Progressive enhancement of kinetic proofreading in T cell antigen discrimination from receptor activation to DAG generation
Source: eLife. 2022 Sep 20;11:e75263. doi: 10.7554/eLife.75263 (PMC9536835; doi:10.7554/eLife.75263)
Supplement: Figure 5—source data 1. — Each data table is the TrackMate ‘spot-statistics’ output of one cell over four cycles of blue-light illumination (frames 0–40, 100–140, 200–240, and 300–340, with 3 s interval between frames). We calculated the lifetime of TrackIDs that existed at the start of each period of blue-light illumination that did not last for the full period and fit the resulting lifetime distributions using custom Python scripts available at https://github.com/dbritain/KP-paper (copy archived at swh:1:rev:167fa456901903740f0f3ee6a3e5324bc45207ea, Britain, 2022). [file elife-75263-fig5-data1.zip › Fig5SourceData/LOV/lov1/r2/lov17.csv]

Label	ID	TRACK_ID	QUALITY	POSITION_X	POSITION_Y	POSITION_Z	POSITION_T	FRAME	RADIUS	VISIBILITY	MANUAL_COLOR	MEAN_INTENSITY	MEDIAN_INTENSITY	MIN_INTENSITY	MAX_INTENSITY	TOTAL_INTENSITY	STANDARD_DEVIATION	ESTIMATED_DIAMETER	CONTRAST	SNR
ID302821	302821	0	61.353	16.906	9.300	0	0	0	2	1	-10921639	196.714	208	111	255	4131	44.000	4.800	0.167	1.282
ID302822	302822	1	44.732	10.237	13.670	0	0	0	2	1	-10921639	220.905	228	161	255	4639	33.373	4.800	0.093	1.123
ID302823	302823	None	49.593	20.134	13.868	0	0	0	2	1	-10921639	191.667	199	114	243	4025	39.538	4.800	0.122	1.051
ID302824	302824	2	67.035	5.475	16.734	0	0	0	2	1	-10921639	155.429	137	73	255	3264	57.452	2.000	0.179	0.823
ID302825	302825	None	56.987	23.287	20.360	0	0	0	2	1	-10921639	124.762	114	70	199	2620	37.406	2.000	0.179	1.015
ID302826	302826	None	68.111	13.903	22.352	0	0	0	2	1	-10921639	175.619	167	120	255	3688	40.872	2.000	0.150	1.118
ID302815	302815	0	45.833	17.185	9.542	0	1	1	2	1	-10921639	172.905	172	134	231	3631	26.586	2.000	0.118	1.376
ID302816	302816	1	41.673	12.828	14.389	0	1	1	2	1	-10921639	221.095	222	164	255	4643	29.868	4.800	0.091	1.241
ID302817	302817	2	56.152	5.346	17.209	0	1	1	2	1	-10921639	144.381	140	79	219	3032	39.497	4.800	0.194	1.190
ID302818	302818	3	53.908	14.518	17.007	0	1	1	2	1	-10921639	223.429	246	164	255	4692	34.519	4.800	0.121	1.399
ID302819	302819	3	52.152	14.600	16.164	0	2	2	2	1	-10921639	190.952	187	137	252	4010	29.762	4.800	0.132	1.499
ID302820	302820	None	49.710	12.830	17.173	0	5	5	2	1	-10921639	131.333	126	87	205	2758	32.503	2.000	0.138	0.979
ID302829	302829	None	45.270	6.692	15.414	0	42	42	2	1	-10921639	70.429	76	23	123	1479	30.670	2.000	0.280	1.006
ID302827	302827	4	45.339	12.740	15.997	0	43	43	2	1	-10921639	92.095	82	55	181	1934	32.830	2.000	0.164	0.792
ID302828	302828	4	42.139	12.724	16.691	0	44	44	2	1	-10921639	95.190	85	49	161	1999	30.965	2.000	0.164	0.867
ID302830	302830	None	41.548	7.149	15.320	0	45	45	2	1	-10921639	80.571	82	43	123	1692	23.704	2.000	0.260	1.404
ID302831	302831	None	45.411	30.000	17.000	0	46	46	2	1	-10921639	84.143	76	46	184	1767	31.585	2.000	0.214	0.940
ID302833	302833	5	47.452	8.178	15.808	0	47	47	2	1	-10921639	87.905	85	32	155	1846	31.959	2.000	0.253	1.111
ID302835	302835	5	40.664	8.150	17.547	0	48	48	2	1	-10921639	94.429	99	46	178	1983	34.145	2.000	0.142	0.690
ID302832	302832	5	40.371	8.163	16.376	0	49	49	2	1	-10921639	109.095	114	55	158	2291	26.544	2.000	0.187	1.297
ID302834	302834	5	41.942	9.596	16.002	0	50	50	2	1	-10921639	126.857	126	85	172	2664	20.773	4.800	0.185	1.911
ID302837	302837	None	43.155	18.968	17.830	0	51	51	2	1	-10921639	105.667	108	52	158	2219	29.481	4.800	0.180	1.093
ID302836	302836	None	46.217	8.134	16.190	0	52	52	2	1	-10921639	117.619	126	58	158	2470	29.214	4.800	0.216	1.429
ID302839	302839	6	43.598	15.112	10.895	0	53	53	2	1	-10921639	114.667	120	61	184	2408	38.148	2.000	0.142	0.747
ID302838	302838	6	43.996	15.017	10.772	0	54	54	2	1	-10921639	138.952	140	90	190	2918	29.035	4.800	0.157	1.301
ID302840	302840	6	45.070	15.231	11.316	0	56	56	2	1	-10921639	127.190	123	82	211	2671	29.383	2.000	0.167	1.237
ID302841	302841	7	54.593	18.990	16.377	0	56	56	2	1	-10921639	112.095	117	41	181	2354	40.071	2.000	0.176	0.836
ID302842	302842	6	56.788	14.935	10.974	0	57	57	2	1	-10921639	145.333	149	99	187	3052	33.552	2.000	0.181	1.328
ID302843	302843	7	53.644	19.545	17.298	0	57	57	2	1	-10921639	105.143	114	26	170	2208	43.196	7.600	0.239	0.938
ID302844	302844	6	57.655	15.187	11.375	0	58	58	2	1	-10921639	141.000	140	85	219	2961	39.346	2.000	0.182	1.106
ID302845	302845	None	64.522	11.150	18.754	0	58	58	2	1	-10921639	134.095	134	49	202	2816	42.236	2.000	0.224	1.162
ID302852	302852	None	47.862	19.023	16.865	0	59	59	2	1	-10921639	105.857	111	41	175	2223	37.858	2.000	0.182	0.860
ID302851	302851	6	58.064	14.709	11.486	0	59	59	2	1	-10921639	144.714	149	79	205	3039	40.652	4.800	0.187	1.123
ID302846	302846	6	54.673	15.360	11.272	0	60	60	2	1	-10921639	141.952	143	82	199	2981	34.751	4.800	0.182	1.259
ID302847	302847	None	60.911	12.427	19.054	0	60	60	2	1	-10921639	140.524	143	55	216	2951	37.817	4.800	0.215	1.314
ID302857	302857	6	64.987	16.297	13.243	0	61	61	2	1	-10921639	165.095	161	85	243	3467	46.183	2.000	0.168	1.030
ID302848	302848	6	47.519	15.708	12.374	0	62	62	2	1	-10921639	158.952	161	87	231	3338	34.213	6.282	0.130	1.072
ID302849	302849	41	43.834	7.640	16.314	0	62	62	2	1	-10921639	134.429	134	96	184	2823	24.873	4.800	0.172	1.585
ID302850	302850	9	60.794	13.782	19.850	0	62	62	2	1	-10921639	131.476	140	55	237	2761	45.080	2.000	0.187	0.920
ID302853	302853	6	49.679	15.541	11.455	0	63	63	2	1	-10921639	149.857	149	76	219	3147	37.060	4.800	0.146	1.028
ID302854	302854	41	47.293	9.090	15.297	0	63	63	2	1	-10921639	134.571	140	70	216	2826	38.215	4.800	0.156	0.949
ID302855	302855	8	52.799	18.418	16.992	0	63	63	2	1	-10921639	137.048	134	76	196	2878	36.096	2.000	0.161	1.056
ID302856	302856	9	40.597	12.949	18.942	0	63	63	2	1	-10921639	141.190	134	52	193	2965	36.761	7.600	0.133	0.899
ID302860	302860	9	51.189	10.981	18.789	0	64	64	2	1	-10921639	144.619	149	61	202	3037	34.530	6.348	0.181	1.287
ID302858	302858	6	61.978	15.169	10.736	0	64	64	2	1	-10921639	152.667	152	87	222	3206	44.096	2.000	0.178	1.046
ID302859	302859	8	58.300	18.910	16.611	0	64	64	2	1	-10921639	135.286	126	61	216	2841	46.752	7.600	0.183	0.893
ID302864	302864	6	65.189	15.715	11.974	0	65	65	2	1	-10921639	172.905	175	76	234	3631	43.571	4.800	0.201	1.329
ID302865	302865	9	53.322	11.697	19.042	0	65	65	2	1	-10921639	161.381	170	105	213	3389	30.119	4.800	0.199	1.781
ID302861	302861	6	83.388	15.295	11.410	0	66	66	2	1	-10921639	171.000	170	82	255	3591	51.690	2.000	0.248	1.314
ID302862	302862	9	69.902	11.488	18.214	0	66	66	2	1	-10921639	187.571	196	114	234	3939	34.658	4.800	0.234	2.056
ID302863	302863	8	40.630	18.920	17.776	0	66	66	2	1	-10921639	111.286	114	35	170	2337	33.243	2.000	0.133	0.788
ID302868	302868	9	94.584	10.927	18.259	0	67	67	2	1	-10921639	187.476	187	111	255	3937	43.795	4.800	0.292	1.936
ID302866	302866	6	74.504	15.579	11.821	0	67	67	2	1	-10921639	178.429	181	70	255	3747	47.401	4.800	0.213	1.320
ID302867	302867	8	46.317	19.081	16.985	0	67	67	2	1	-10921639	118.667	126	67	170	2492	30.012	2.000	0.172	1.162
ID302869	302869	6	77.613	15.722	12.241	0	68	68	2	1	-10921639	185.952	178	82	255	3905	45.149	4.800	0.218	1.476
ID302870	302870	9	76.293	10.827	17.945	0	68	68	2	1	-10921639	182.286	187	108	246	3828	36.349	4.800	0.259	2.063
ID302871	302871	8	41.069	18.496	17.509	0	68	68	2	1	-10921639	113.476	105	46	181	2383	38.313	2.000	0.103	0.553
ID302872	302872	6	57.622	15.752	12.099	0	69	69	2	1	-10921639	167.857	170	123	216	3525	29.702	4.800	0.189	1.800
ID302873	302873	9	68.141	10.765	18.936	0	69	69	2	1	-10921639	162.857	164	76	231	3420	42.364	4.800	0.227	1.422
ID302876	302876	9	56.732	10.788	17.542	0	70	70	2	1	-10921639	179.381	181	96	243	3767	40.707	4.800	0.202	1.482
ID302874	302874	6	44.529	15.032	10.801	0	70	70	2	1	-10921639	152.667	158	111	211	3206	27.432	4.800	0.124	1.228
ID302875	302875	10	49.655	20.017	14.242	0	70	70	2	1	-10921639	123.571	117	61	193	2595	37.798	2.000	0.174	0.970
ID302877	302877	10	42.074	19.310	13.172	0	71	71	2	1	-10921639	141.714	131	108	205	2976	27.911	4.800	0.141	1.253
ID302878	302878	None	47.646	7.495	15.898	0	71	71	2	1	-10921639	128.571	149	26	208	2700	49.793	2.000	0.146	0.657
ID302879	302879	9	46.333	11.302	18.812	0	71	71	2	1	-10921639	155.143	167	58	208	3258	44.717	4.800	0.156	0.938
ID302880	302880	6	46.201	15.998	10.807	0	72	72	2	1	-10921639	164.905	164	120	208	3463	23.897	4.800	0.143	1.726
ID302881	302881	10	40.408	20.888	12.268	0	72	72	2	1	-10921639	109.810	114	46	167	2306	33.811	2.000	0.145	0.825
ID302882	302882	None	40.145	19.172	18.490	0	72	72	2	1	-10921639	98.619	96	46	155	2071	28.584	3.200	0.186	1.084
ID302883	302883	9	81.173	11.732	18.570	0	72	72	2	1	-10921639	171.524	181	87	255	3602	57.541	2.000	0.237	1.144
ID302884	302884	None	41.793	10.760	11.112	0	73	73	2	1	-10921639	146.952	155	105	222	3086	31.622	2.000	0.096	0.813
ID302885	302885	6	63.938	15.453	11.314	0	73	73	2	1	-10921639	172.952	170	70	255	3632	43.661	2.000	0.145	1.006
ID302886	302886	10	51.894	20.001	12.754	0	73	73	2	1	-10921639	129.714	137	35	213	2724	42.215	2.000	0.159	0.844
ID302887	302887	9	88.749	11.764	18.533	0	73	73	2	1	-10921639	162.143	164	73	255	3405	63.747	2.000	0.270	1.083
ID302921	302921	6	79.528	15.778	11.287	0	74	74	2	1	-10921639	200.095	202	123	255	4202	42.148	4.800	0.225	1.747
ID302922	302922	10	54.070	20.464	13.034	0	74	74	2	1	-10921639	129.048	128	43	199	2710	37.742	2.000	0.179	1.041
ID302923	302923	9	66.272	11.582	17.633	0	74	74	2	1	-10921639	193.619	196	123	255	4066	38.698	4.800	0.217	1.782
ID302892	302892	None	47.408	16.896	6.447	0	75	75	2	1	-10921639	114.762	108	38	181	2410	38.766	2.000	0.178	0.896
ID302893	302893	11	48.953	10.276	12.002	0	75	75	2	1	-10921639	164.524	170	79	237	3455	50.998	2.000	0.109	0.632
ID302894	302894	6	54.909	15.840	11.857	0	75	75	2	1	-10921639	192.286	199	117	255	4038	34.134	4.800	0.146	1.435
ID302895	302895	10	59.890	20.683	13.379	0	75	75	2	1	-10921639	137.095	137	55	219	2879	49.097	2.000	0.193	0.902
ID302896	302896	12	46.869	18.771	17.726	0	75	75	2	1	-10921639	111.667	114	49	175	2345	40.877	2.000	0.166	0.779
ID302897	302897	9	75.240	11.847	18.536	0	75	75	2	1	-10921639	170.619	164	82	246	3583	54.053	4.800	0.227	1.168
ID302909	302909	11	50.852	8.972	10.919	0	76	76	2	1	-10921639	134.762	137	67	225	2830	44.573	2.000	0.113	0.614
ID302910	302910	6	60.656	15.804	10.786	0	76	76	2	1	-10921639	175.333	181	87	237	3682	46.788	2.000	0.142	0.933
ID302911	302911	10	62.439	21.298	12.194	0	76	76	2	1	-10921639	122.476	134	58	196	2572	41.174	2.000	0.213	1.045
ID302912	302912	12	49.053	18.851	17.901	0	76	76	2	1	-10921639	113.571	102	70	172	2385	31.709	2.000	0.207	1.228
ID302913	302913	9	75.901	11.812	18.872	0	76	76	2	1	-10921639	185.000	199	87	255	3885	50.862	4.800	0.214	1.280
ID302900	302900	10	44.067	21.663	13.004	0	77	77	2	1	-10921639	104.381	111	46	161	2192	33.664	4.800	0.204	1.052
ID302901	302901	9	77.760	12.035	17.813	0	77	77	2	1	-10921639	203.762	216	128	255	4279	46.986	4.800	0.212	1.514
ID302902	302902	12	41.580	18.920	17.601	0	77	77	2	1	-10921639	110.381	105	64	175	2318	32.491	2.000	0.166	0.970
ID302898	302898	6	72.020	16.052	11.275	0	77	77	2	1	-10921639	180.286	193	90	255	3786	44.371	2.000	0.199	1.350
ID302899	302899	11	47.808	9.506	12.605	0	77	77	2	1	-10921639	180.095	178	108	243	3782	39.530	4.800	0.143	1.138
ID302888	302888	6	65.759	15.866	11.816	0	78	78	2	1	-10921639	188.286	190	108	255	3954	44.992	2.000	0.149	1.087
ID302889	302889	10	63.154	21.458	12.772	0	78	78	2	1	-10921639	143.476	134	82	240	3013	39.753	2.000	0.175	1.077
ID302890	302890	11	51.693	10.591	14.728	0	78	78	2	1	-10921639	198.048	193	131	255	4159	37.811	2.000	0.116	1.089
ID302891	302891	9	72.539	12.248	18.514	0	78	78	2	1	-10921639	187.619	196	105	255	3940	52.289	4.800	0.206	1.225
ID302908	302908	9	53.147	12.887	19.580	0	79	79	2	1	-10921639	146.524	152	52	228	3077	51.928	4.800	0.181	0.866
ID302903	302903	None	40.770	17.580	6.964	0	79	79	2	1	-10921639	124.286	117	67	190	2610	33.336	7.600	0.110	0.738
ID302904	302904	6	43.574	15.382	9.434	0	79	79	2	1	-10921639	146.714	146	87	222	3081	39.940	7.600	0.117	0.770
ID302905	302905	10	61.269	21.232	12.277	0	79	79	2	1	-10921639	134.286	131	64	225	2820	37.315	2.000	0.197	1.185
ID302906	302906	11	54.744	10.216	13.576	0	79	79	2	1	-10921639	184.190	184	117	243	3868	36.217	4.800	0.138	1.233
ID302907	302907	12	50.349	18.528	17.528	0	79	79	2	1	-10921639	121.762	117	55	208	2557	49.901	2.000	0.174	0.724
ID302916	302916	12	58.488	18.576	18.013	0	80	80	2	1	-10921639	128.571	120	58	205	2700	43.793	2.000	0.206	1.003
ID302914	302914	6	54.022	15.933	8.480	0	80	80	2	1	-10921639	151.810	149	70	228	3188	35.054	4.800	0.199	1.438
ID302915	302915	9	71.725	12.083	18.025	0	80	80	2	1	-10921639	213.524	216	149	255	4484	36.642	4.800	0.190	1.860
ID302917	302917	6	51.793	17.041	8.041	0	81	81	2	1	-10921639	131.762	131	79	213	2767	35.067	2.000	0.179	1.143
ID302918	302918	None	46.035	21.306	12.708	0	81	81	2	1	-10921639	110.095	111	38	190	2312	38.656	2.000	0.126	0.636
ID302919	302919	9	63.315	12.556	17.598	0	81	81	2	1	-10921639	218.429	231	140	255	4587	39.804	4.800	0.161	1.521
ID302920	302920	12	40.031	18.213	17.926	0	81	81	2	1	-10921639	140.095	143	82	225	2942	35.030	2.000	0.098	0.715
ID302933	302933	6	82.811	15.780	8.614	0	82	82	2	1	-10921639	173.381	172	108	249	3641	44.239	2.000	0.237	1.500
ID302934	302934	13	43.755	9.235	12.004	0	82	82	2	1	-10921639	136.619	131	70	208	2869	41.413	2.000	0.131	0.764
ID302935	302935	9	68.623	12.552	17.951	0	82	82	2	1	-10921639	224.238	234	164	255	4709	32.757	4.800	0.182	2.109
ID302936	302936	12	48.900	18.972	17.748	0	82	82	2	1	-10921639	117.857	128	61	193	2475	39.817	2.000	0.142	0.738
ID302924	302924	6	61.225	16.136	9.013	0	83	83	2	1	-10921639	147.476	143	90	199	3097	37.120	2.000	0.191	1.272
ID302925	302925	13	50.396	9.213	13.344	0	83	83	2	1	-10921639	175.524	190	85	231	3686	39.814	4.800	0.149	1.141
ID302926	302926	9	50.812	12.500	17.282	0	83	83	2	1	-10921639	199.762	208	114	255	4195	39.612	7.600	0.111	1.005
ID302927	302927	12	59.775	19.215	17.219	0	83	83	2	1	-10921639	144.476	134	96	228	3034	35.449	7.600	0.158	1.110
ID302928	302928	None	49.342	13.000	19.000	0	83	83	2	1	-10921639	183.143	190	114	255	3846	41.144	4.800	0.133	1.048
ID302932	302932	12	73.852	19.207	17.539	0	84	84	2	1	-10921639	130.524	126	61	234	2741	50.273	2.000	0.251	1.042
ID302929	302929	6	59.910	16.581	8.915	0	84	84	2	1	-10921639	144.524	149	49	222	3035	45.631	2.000	0.155	0.851
ID302930	302930	13	45.856	8.897	15.020	0	84	84	2	1	-10921639	183.619	193	99	231	3856	35.888	4.800	0.119	1.085
ID302931	302931	9	73.642	11.894	18.173	0	84	84	2	1	-10921639	217.810	222	164	255	4574	32.140	4.800	0.197	2.227
ID302940	302940	9	55.457	12.550	17.812	0	85	85	2	1	-10921639	207.095	216	90	255	4349	45.948	6.096	0.140	1.104
ID302937	302937	6	40.797	14.846	9.758	0	85	85	2	1	-10921639	158.571	158	90	208	3330	27.849	4.800	0.130	1.312
ID302938	302938	13	62.354	7.763	15.889	0	85	85	2	1	-10921639	173.571	178	85	249	3645	43.318	4.800	0.178	1.213
ID302939	302939	12	73.260	19.286	17.381	0	85	85	2	1	-10921639	143.810	140	82	237	3020	47.331	2.000	0.193	0.982
ID302948	302948	9	65.007	12.589	19.088	0	86	86	2	1	-10921639	197.667	208	87	255	4151	45.809	4.800	0.164	1.213
ID302945	302945	6	52.484	17.142	8.466	0	86	86	2	1	-10921639	120.667	111	46	211	2534	44.528	2.000	0.174	0.803
ID302946	302946	13	65.838	8.852	16.279	0	86	86	2	1	-10921639	193.667	202	114	255	4067	43.765	2.000	0.151	1.164
ID302947	302947	12	45.760	19.254	17.499	0	86	86	2	1	-10921639	116.286	105	61	184	2442	31.655	2.000	0.153	0.973
ID302954	302954	12	63.309	19.031	17.301	0	87	87	2	1	-10921639	126.048	111	55	211	2647	43.988	2.000	0.193	0.927
ID302955	302955	9	73.580	12.231	18.851	0	87	87	2	1	-10921639	215.476	228	128	255	4525	40.262	4.800	0.216	1.898
ID302949	302949	None	45.191	17.025	7.545	0	88	88	2	1	-10921639	103.476	102	43	152	2173	33.521	2.000	0.179	0.938
ID302950	302950	14	54.734	13.171	12.740	0	88	88	2	1	-10921639	183.286	178	128	255	3849	35.758	2.000	0.121	1.108
ID302951	302951	None	40.396	7.395	15.254	0	88	88	2	1	-10921639	142.810	152	52	216	2999	44.506	7.600	0.119	0.682
ID302952	302952	12	89.666	19.144	17.563	0	88	88	2	1	-10921639	139.286	131	67	255	2925	59.990	2.000	0.265	0.973
ID302953	302953	9	81.415	11.566	18.961	0	88	88	2	1	-10921639	213.429	219	134	255	4482	42.406	4.800	0.229	1.873
ID302941	302941	14	60.777	13.669	12.186	0	89	89	2	1	-10921639	179.571	175	99	255	3771	45.458	2.000	0.145	1.002
ID302942	302942	15	44.383	20.956	12.728	0	89	89	2	1	-10921639	114.048	114	46	184	2395	33.332	2.000	0.154	0.913
ID302943	302943	12	68.462	19.126	17.340	0	89	89	2	1	-10921639	140.857	143	58	225	2958	44.883	2.000	0.221	1.134
ID302944	302944	9	80.814	11.462	18.460	0	89	89	2	1	-10921639	223.333	240	126	255	4690	37.971	4.800	0.235	2.235
ID302965	302965	15	49.754	21.353	12.556	0	90	90	2	1	-10921639	126.048	123	73	199	2647	34.237	2.000	0.145	0.931
ID302966	302966	12	56.403	19.065	17.479	0	90	90	2	1	-10921639	119.571	111	67	231	2511	43.522	2.000	0.160	0.756
ID302967	302967	9	81.665	12.109	19.004	0	90	90	2	1	-10921639	224.476	246	152	255	4714	38.871	4.800	0.235	2.200
ID302956	302956	15	53.726	20.972	13.251	0	91	91	2	1	-10921639	125.095	123	58	202	2627	40.794	2.000	0.173	0.904
ID302957	302957	12	72.095	19.025	17.331	0	91	91	2	1	-10921639	138.905	117	70	255	2917	49.610	2.000	0.176	0.836
ID302958	302958	9	76.033	12.588	19.525	0	91	91	2	1	-10921639	188.952	187	96	255	3968	58.099	4.800	0.203	1.097
ID302964	302964	9	80.725	11.805	18.903	0	92	92	2	1	-10921639	221.143	255	143	255	4644	41.388	4.800	0.223	1.950
ID302961	302961	None	41.861	14.716	7.933	0	92	92	2	1	-10921639	123.333	114	76	175	2590	26.053	4.800	0.161	1.313
ID302962	302962	None	45.775	15.813	13.092	0	92	92	2	1	-10921639	155.762	158	108	211	3271	32.407	2.000	0.104	0.909
ID302963	302963	12	61.532	18.909	17.655	0	92	92	2	1	-10921639	111.857	108	38	211	2349	49.731	2.000	0.205	0.765
ID302960	302960	9	76.573	11.495	19.122	0	93	93	2	1	-10921639	217.857	255	76	255	4575	54.551	4.800	0.202	1.342
ID302959	302959	12	66.488	18.818	17.431	0	93	93	2	1	-10921639	137.619	131	49	231	2890	50.581	2.000	0.169	0.788
ID302984	302984	12	54.914	18.666	17.526	0	94	94	2	1	-10921639	119.524	120	29	222	2510	55.488	2.000	0.153	0.570
ID302985	302985	9	71.249	11.320	19.233	0	94	94	2	1	-10921639	224.905	255	117	255	4723	42.855	4.800	0.192	1.687
ID302983	302983	16	42.092	21.129	13.015	0	94	94	2	1	-10921639	105.857	108	35	175	2223	37.736	2.000	0.145	0.709
ID302988	302988	12	62.586	18.730	16.877	0	95	95	2	1	-10921639	130.667	131	46	228	2744	53.499	2.000	0.155	0.654
ID302989	302989	9	73.337	11.155	19.078	0	95	95	2	1	-10921639	224.619	249	99	255	4717	46.049	7.600	0.199	1.620
ID302986	302986	None	45.079	13.964	8.823	0	95	95	2	1	-10921639	135.619	140	87	199	2848	29.308	2.000	0.140	1.136
ID302987	302987	16	48.486	21.540	12.751	0	95	95	2	1	-10921639	104.048	105	46	205	2185	44.147	2.000	0.180	0.718
ID302980	302980	None	42.981	12.918	16.305	0	96	96	2	1	-10921639	213.857	208	149	255	4491	36.140	2.000	0.074	0.813
ID302981	302981	12	56.478	18.595	16.965	0	96	96	2	1	-10921639	136.810	158	49	252	2873	57.213	2.000	0.131	0.555
ID302982	302982	9	71.637	10.083	18.881	0	96	96	2	1	-10921639	219.095	255	102	255	4601	51.672	7.600	0.186	1.331
ID302979	302979	16	75.072	21.681	12.234	0	96	96	2	1	-10921639	135.952	126	41	231	2855	51.340	2.000	0.271	1.128
ID302972	302972	9	58.743	9.829	18.488	0	97	97	2	1	-10921639	237.381	255	164	255	4985	28.329	7.600	0.153	2.222
ID302973	302973	17	57.821	12.559	19.719	0	97	97	2	1	-10921639	198.048	228	96	255	4159	59.378	2.000	0.133	0.783
ID302968	302968	18	41.077	13.350	9.019	0	97	97	2	1	-10921639	128.952	131	64	178	2708	32.586	7.600	0.137	0.956
ID302969	302969	16	43.604	21.647	12.683	0	97	97	2	1	-10921639	112.952	108	55	181	2372	37.324	2.000	0.131	0.699
ID302970	302970	None	61.543	9.316	17.217	0	97	97	2	1	-10921639	217.810	252	96	255	4574	48.209	4.800	0.163	1.265
ID302971	302971	12	68.583	18.656	17.147	0	97	97	2	1	-10921639	156.286	170	43	255	3282	61.589	2.000	0.145	0.642
ID302974	302974	18	59.237	13.176	9.263	0	98	98	2	1	-10921639	136.714	137	79	234	2871	43.215	7.600	0.170	0.921
ID302975	302975	16	57.125	21.273	13.059	0	98	98	2	1	-10921639	147.476	137	70	255	3097	42.812	2.000	0.135	0.819
ID302976	302976	12	55.880	19.240	15.983	0	98	98	2	1	-10921639	163.381	164	93	255	3431	42.928	7.600	0.120	0.813
ID302977	302977	9	66.212	10.022	19.132	0	98	98	2	1	-10921639	215.524	228	143	255	4526	39.047	7.600	0.176	1.651
ID302978	302978	17	54.864	12.503	19.747	0	98	98	2	1	-10921639	190.048	202	93	255	3991	51.875	2.000	0.125	0.816
ID302990	302990	18	45.807	13.444	8.447	0	99	99	2	1	-10921639	119.714	114	49	216	2514	44.671	2.000	0.141	0.662
ID302991	302991	16	60.435	21.665	12.732	0	99	99	2	1	-10921639	121.905	117	55	243	2560	52.657	7.600	0.141	0.571
ID302992	302992	12	51.048	19.053	16.011	0	99	99	2	1	-10921639	155.476	158	70	240	3265	46.387	2.000	0.093	0.573
ID302993	302993	9	61.509	10.994	19.637	0	99	99	2	1	-10921639	205.714	219	73	255	4320	54.067	7.600	0.149	0.987
ID302994	302994	9	73.383	11.759	19.564	0	100	100	2	1	-10921639	210.857	234	128	255	4428	49.336	4.800	0.191	1.369
ID302995	302995	9	58.847	11.684	18.890	0	101	101	2	1	-10921639	183.286	187	114	243	3849	33.776	4.800	0.153	1.442
ID302996	302996	None	42.897	12.000	25.000	0	135	135	2	1	-10921639	77.952	73	46	123	1637	24.703	2.000	0.273	1.354
ID302997	302997	None	53.802	9.723	19.152	0	140	140	2	1	-10921639	88.619	87	43	161	1861	33.583	2.000	0.274	1.135
ID302998	302998	None	43.708	10.163	18.100	0	143	143	2	1	-10921639	89.333	87	49	126	1876	24.757	4.800	0.296	1.647
ID303001	303001	19	41.210	12.365	17.990	0	147	147	2	1	-10921639	97.714	90	67	170	2052	25.768	4.800	0.197	1.247
ID302999	302999	19	44.014	13.271	19.023	0	148	148	2	1	-10921639	92.857	79	61	149	1950	26.333	3.200	0.210	1.224
ID303000	303000	19	52.804	11.362	18.962	0	150	150	2	1	-10921639	118.190	128	61	175	2482	33.464	4.800	0.229	1.316
ID303002	303002	19	44.239	12.507	19.234	0	151	151	2	1	-10921639	105.381	111	55	158	2213	29.106	2.000	0.185	1.128
ID303004	303004	None	45.760	21.221	12.764	0	152	152	2	1	-10921639	83.810	82	46	149	1760	29.229	2.000	0.262	1.189
ID303003	303003	19	48.076	13.489	18.703	0	153	153	2	1	-10921639	116.381	111	73	175	2444	31.734	2.000	0.176	1.097
ID303005	303005	None	49.150	8.902	17.568	0	154	154	2	1	-10921639	124.476	128	46	175	2614	32.960	4.800	0.217	1.346
ID303006	303006	19	45.027	12.633	18.954	0	154	154	2	1	-10921639	124.667	120	70	178	2618	31.604	2.000	0.137	0.950
ID303012	303012	19	64.617	12.551	18.680	0	155	155	2	1	-10921639	142.190	131	82	243	2986	42.505	2.000	0.225	1.231
ID303008	303008	19	60.075	10.205	18.338	0	156	156	2	1	-10921639	149.286	140	87	202	3135	32.886	4.800	0.233	1.718
ID303007	303007	None	48.020	20.752	12.655	0	156	156	2	1	-10921639	96.333	96	38	181	2023	37.690	2.000	0.185	0.798
ID303011	303011	19	51.515	11.972	19.213	0	157	157	2	1	-10921639	148.095	146	105	202	3110	26.696	7.600	0.178	1.674
ID303009	303009	19	46.723	9.680	18.214	0	158	158	2	1	-10921639	143.095	146	96	193	3005	24.795	7.600	0.176	1.731
ID303016	303016	19	60.772	12.220	19.054	0	159	159	2	1	-10921639	156.238	164	85	202	3281	37.096	4.800	0.212	1.473
ID303010	303010	19	51.423	12.467	18.310	0	160	160	2	1	-10921639	151.381	149	87	196	3179	30.051	4.800	0.182	1.550
ID303013	303013	None	44.382	18.722	16.469	0	161	161	2	1	-10921639	107.381	102	49	164	2255	30.299	2.000	0.174	1.048
ID303014	303014	20	42.709	9.424	18.077	0	161	161	2	1	-10921639	138.381	134	85	205	2906	32.609	4.800	0.165	1.203
ID303015	303015	19	54.258	12.442	18.901	0	161	161	2	1	-10921639	160.190	167	55	205	3364	39.394	4.800	0.172	1.194
ID303017	303017	20	42.791	9.976	17.642	0	162	162	2	1	-10921639	141.952	149	61	187	2981	35.046	4.800	0.152	1.067
ID303018	303018	19	47.626	12.817	18.950	0	162	162	2	1	-10921639	140.095	152	73	187	2942	31.608	3.200	0.165	1.258
ID303020	303020	19	46.478	12.976	18.929	0	163	163	2	1	-10921639	149.810	146	73	205	3146	35.379	2.000	0.138	1.027
ID303019	303019	20	43.718	10.012	17.844	0	163	163	2	1	-10921639	155.952	161	102	205	3275	25.258	4.800	0.173	1.823
ID303023	303023	20	48.747	10.325	17.961	0	164	164	2	1	-10921639	156.095	164	73	208	3278	32.496	4.800	0.175	1.430
ID303021	303021	21	58.930	19.240	16.266	0	165	165	2	1	-10921639	131.000	123	82	202	2751	33.708	2.000	0.202	1.308
ID303022	303022	20	55.491	12.511	18.688	0	165	165	2	1	-10921639	160.190	164	96	243	3364	37.664	7.600	0.159	1.169
ID303028	303028	22	41.562	10.888	15.251	0	166	166	2	1	-10921639	160.286	161	90	213	3366	30.575	4.800	0.128	1.189
ID303029	303029	21	69.319	18.895	16.364	0	166	166	2	1	-10921639	132.238	134	67	211	2777	48.236	2.000	0.202	0.921
ID303030	303030	20	46.518	14.000	20.000	0	166	166	2	1	-10921639	147.810	134	73	231	3104	45.275	2.000	0.127	0.738
ID303024	303024	22	50.390	9.436	16.725	0	167	167	2	1	-10921639	161.714	170	114	213	3396	31.434	4.800	0.177	1.544
ID303044	303044	22	42.345	8.599	15.265	0	168	168	2	1	-10921639	148.667	158	93	190	3122	29.114	2.000	0.139	1.244
ID303045	303045	21	48.926	19.603	16.702	0	168	168	2	1	-10921639	107.810	105	41	181	2264	37.288	2.000	0.192	0.930
ID303046	303046	20	64.409	12.542	18.280	0	168	168	2	1	-10921639	174.286	170	93	255	3660	41.656	2.000	0.177	1.260
ID303043	303043	23	40.768	13.674	8.299	0	168	168	2	1	-10921639	106.857	114	41	158	2244	32.443	7.600	0.177	0.992
ID303031	303031	23	46.958	12.969	8.595	0	169	169	2	1	-10921639	113.905	117	70	205	2392	33.288	7.600	0.151	0.897
ID303032	303032	21	40.280	19.872	16.037	0	169	169	2	1	-10921639	93.238	87	55	170	1958	30.428	2.000	0.127	0.689
ID303033	303033	24	60.911	9.051	18.463	0	169	169	2	1	-10921639	154.143	158	90	237	3237	42.593	2.000	0.182	1.115
ID303034	303034	20	46.357	13.567	18.883	0	169	169	2	1	-10921639	155.619	158	70	216	3268	40.297	6.334	0.143	0.969
ID303036	303036	24	55.546	10.368	18.527	0	170	170	2	1	-10921639	157.571	152	73	255	3309	48.671	2.000	0.149	0.840
ID303037	303037	20	67.321	12.905	18.543	0	170	170	2	1	-10921639	178.714	193	73	255	3753	52.235	4.800	0.183	1.059
ID303035	303035	23	52.633	13.132	8.903	0	170	170	2	1	-10921639	104.667	105	46	190	2198	35.803	2.000	0.174	0.866
ID303025	303025	23	66.037	13.443	8.746	0	171	171	2	1	-10921639	122.000	123	55	211	2562	44.089	2.000	0.213	0.971
ID303026	303026	21	41.402	19.993	15.832	0	171	171	2	1	-10921639	106.762	102	46	184	2242	35.675	2.000	0.095	0.519
ID303027	303027	20	72.258	12.283	18.056	0	171	171	2	1	-10921639	188.000	190	114	255	3948	42.122	4.800	0.192	1.435
ID303038	303038	21	66.993	20.012	15.560	0	172	172	2	1	-10921639	116.476	120	43	249	2446	53.981	2.000	0.182	0.665
ID303039	303039	20	60.202	13.274	16.989	0	172	172	2	1	-10921639	196.857	202	137	255	4134	32.737	2.000	0.149	1.561
ID303040	303040	21	49.556	19.046	15.601	0	173	173	2	1	-10921639	120.667	120	52	193	2534	39.345	2.000	0.141	0.760
ID303041	303041	25	48.192	9.300	18.432	0	173	173	2	1	-10921639	154.048	152	96	211	3235	34.640	4.800	0.153	1.178
ID303042	303042	20	67.018	12.983	19.106	0	173	173	2	1	-10921639	184.619	193	105	240	3877	40.792	6.293	0.167	1.297
ID303047	303047	None	47.713	13.204	8.451	0	174	174	2	1	-10921639	99.238	96	38	170	2084	34.364	2.000	0.211	1.008
ID303048	303048	21	64.359	19.283	16.255	0	174	174	2	1	-10921639	137.476	128	70	240	2887	45.962	2.000	0.211	1.042
ID303049	303049	20	59.971	12.274	18.049	0	174	174	2	1	-10921639	190.571	193	111	234	4002	32.660	7.600	0.171	1.704
ID303050	303050	25	52.103	9.298	18.532	0	174	174	2	1	-10921639	145.429	158	64	231	3054	47.340	4.800	0.176	0.917
ID303060	303060	20	77.810	12.930	18.874	0	175	175	2	1	-10921639	196.714	208	111	255	4131	49.344	2.000	0.192	1.283
ID303058	303058	21	46.262	19.622	16.365	0	175	175	2	1	-10921639	120.095	126	52	193	2522	44.417	2.000	0.118	0.571
ID303059	303059	25	52.008	8.864	17.983	0	175	175	2	1	-10921639	161.762	164	85	225	3397	34.281	4.800	0.168	1.359
ID303052	303052	26	54.619	13.516	8.658	0	176	176	2	1	-10921639	130.048	128	82	196	2731	32.166	4.800	0.211	1.406
ID303053	303053	21	55.706	19.337	16.195	0	176	176	2	1	-10921639	144.714	146	90	193	3039	32.429	2.000	0.185	1.394
ID303055	303055	20	76.042	12.647	18.925	0	176	176	2	1	-10921639	201.810	202	108	255	4238	46.443	4.800	0.197	1.429
ID303068	303068	26	44.466	12.849	9.002	0	177	177	2	1	-10921639	106.905	99	61	175	2245	30.479	3.200	0.157	0.950
ID303069	303069	21	41.521	19.048	15.916	0	177	177	2	1	-10921639	116.952	117	49	167	2456	33.785	2.000	0.132	0.809
ID303070	303070	20	74.358	11.081	18.583	0	177	177	2	1	-10921639	194.476	216	73	255	4084	56.157	4.800	0.217	1.234
ID303054	303054	21	41.700	17.232	15.603	0	178	178	2	1	-10921639	154.476	146	79	228	3244	40.641	2.000	0.101	0.697
ID303056	303056	20	58.397	10.096	18.210	0	178	178	2	1	-10921639	187.095	187	90	255	3929	39.468	7.600	0.146	1.210
ID303057	303057	27	66.066	13.067	18.741	0	178	178	2	1	-10921639	192.381	205	102	255	4040	45.998	7.600	0.175	1.245
ID303051	303051	26	42.679	12.256	9.427	0	178	178	2	1	-10921639	111.238	114	49	175	2336	32.680	2.000	0.179	1.034
ID303061	303061	26	49.826	13.189	9.006	0	179	179	2	1	-10921639	100.476	90	58	167	2110	32.736	2.000	0.191	0.986
ID303062	303062	21	51.648	19.066	16.335	0	179	179	2	1	-10921639	153.143	152	93	222	3216	42.350	2.000	0.133	0.849
ID303063	303063	20	72.432	9.517	18.289	0	179	179	2	1	-10921639	203.952	199	128	255	4283	41.096	4.800	0.207	1.704
ID303064	303064	27	73.188	11.821	18.694	0	179	179	2	1	-10921639	201.048	211	67	255	4222	54.929	4.800	0.195	1.194
ID303065	303065	26	42.583	13.287	8.968	0	180	180	2	1	-10921639	109.429	105	73	161	2298	24.242	7.600	0.181	1.384
ID303066	303066	21	59.100	20.057	16.328	0	180	180	2	1	-10921639	124.905	123	58	208	2623	44.481	2.000	0.139	0.685
ID303067	303067	27	68.132	11.556	17.801	0	180	180	2	1	-10921639	214.143	213	131	255	4497	35.387	4.800	0.161	1.676
ID303072	303072	21	48.227	19.375	15.911	0	181	181	2	1	-10921639	129.429	128	76	193	2718	34.967	2.000	0.123	0.814
ID303073	303073	27	78.963	9.129	18.429	0	181	181	2	1	-10921639	197.476	208	90	255	4147	43.055	6.304	0.233	1.734
ID303071	303071	26	48.074	13.399	9.120	0	181	181	2	1	-10921639	108.619	108	67	178	2281	31.330	2.000	0.189	1.102
ID303076	303076	None	41.261	15.466	16.566	0	182	182	2	1	-10921639	177.333	175	131	255	3724	38.230	6.179	0.068	0.591
ID303077	303077	27	72.563	9.884	18.373	0	182	182	2	1	-10921639	213.571	211	152	255	4485	35.038	4.800	0.200	2.033
ID303074	303074	26	53.451	13.670	9.170	0	182	182	2	1	-10921639	112.238	114	70	178	2357	36.373	2.000	0.189	0.983
ID303075	303075	21	59.928	19.779	16.149	0	182	182	2	1	-10921639	143.286	146	64	228	3009	48.079	2.000	0.162	0.831
ID303078	303078	26	56.643	12.984	9.740	0	183	183	2	1	-10921639	122.333	114	67	178	2569	33.244	2.000	0.194	1.196
ID303079	303079	28	66.045	8.725	16.419	0	183	183	2	1	-10921639	183.762	187	90	255	3859	47.818	6.359	0.170	1.119
ID303080	303080	21	66.816	19.840	15.814	0	183	183	2	1	-10921639	117.571	108	46	231	2469	50.279	2.000	0.191	0.750
ID303081	303081	27	79.039	11.871	18.775	0	183	183	2	1	-10921639	208.429	228	73	255	4377	55.004	7.600	0.200	1.263
ID303085	303085	26	70.597	13.673	9.338	0	184	184	2	1	-10921639	128.000	126	64	213	2688	42.877	2.000	0.273	1.281
ID303086	303086	21	62.767	19.553	16.011	0	184	184	2	1	-10921639	126.524	117	55	216	2657	49.637	2.000	0.179	0.775
ID303087	303087	28	74.075	9.352	18.605	0	184	184	2	1	-10921639	207.429	216	114	255	4356	48.383	4.800	0.199	1.425
ID303084	303084	28	82.871	9.221	18.723	0	185	185	2	1	-10921639	198.762	219	79	255	4174	59.921	4.800	0.223	1.208
ID303082	303082	26	48.483	13.520	9.489	0	185	185	2	1	-10921639	108.857	105	61	187	2286	37.220	3.200	0.210	1.015
ID303083	303083	None	57.166	15.921	15.885	0	185	185	2	1	-10921639	152.857	152	82	234	3210	40.068	2.000	0.147	0.976
ID303088	303088	29	40.943	20.529	12.788	0	186	186	2	1	-10921639	90.714	93	20	170	1905	44.686	2.000	0.130	0.466
ID303089	303089	28	87.134	9.048	18.542	0	186	186	2	1	-10921639	195.000	213	87	255	4095	62.919	2.000	0.217	1.107
ID303090	303090	29	42.824	21.005	12.694	0	187	187	2	1	-10921639	106.476	105	70	167	2236	26.086	2.000	0.170	1.189
ID303091	303091	28	76.656	9.433	18.717	0	187	187	2	1	-10921639	191.190	211	67	255	4015	62.771	6.318	0.199	1.011
ID303092	303092	29	42.784	20.337	12.114	0	188	188	2	1	-10921639	100.143	96	49	172	2103	32.263	2.000	0.163	0.872
ID303093	303093	30	56.016	7.479	16.083	0	188	188	2	1	-10921639	150.810	137	76	255	3167	56.451	2.000	0.131	0.620
ID303094	303094	28	75.980	9.995	19.006	0	188	188	2	1	-10921639	201.810	211	102	255	4238	47.338	4.800	0.187	1.342
ID303095	303095	None	48.112	13.313	9.741	0	189	189	2	1	-10921639	125.048	120	73	190	2626	32.646	2.000	0.141	0.948
ID303096	303096	30	70.279	8.907	16.216	0	189	189	2	1	-10921639	200.571	208	128	255	4212	42.890	4.800	0.181	1.435
ID303097	303097	31	47.014	16.348	16.271	0	189	189	2	1	-10921639	168.429	167	120	240	3537	32.080	4.800	0.129	1.199
ID303098	303098	28	62.636	11.392	18.678	0	189	189	2	1	-10921639	207.667	219	96	255	4361	49.071	7.600	0.161	1.176
ID303100	303100	31	66.838	14.885	17.018	0	190	190	2	1	-10921639	194.619	193	126	255	4087	45.647	2.000	0.140	1.048
ID303101	303101	28	81.877	10.680	18.969	0	190	190	2	1	-10921639	213.381	228	99	255	4481	49.869	4.800	0.214	1.507
ID303099	303099	30	61.147	8.328	16.393	0	190	190	2	1	-10921639	174.143	184	85	255	3657	51.730	7.600	0.184	1.045
ID303112	303112	31	61.870	14.580	16.483	0	191	191	2	1	-10921639	196.238	202	90	255	4121	51.703	4.800	0.146	0.965
ID303113	303113	28	69.980	10.398	18.871	0	191	191	2	1	-10921639	185.095	196	85	255	3887	53.830	4.800	0.177	1.035
ID303102	303102	31	70.077	14.848	16.595	0	192	192	2	1	-10921639	208.000	219	111	255	4368	43.798	4.800	0.172	1.394
ID303103	303103	28	77.600	10.426	18.605	0	192	192	2	1	-10921639	204.095	252	82	255	4286	65.503	4.800	0.201	1.043
ID303104	303104	31	52.875	14.631	16.832	0	193	193	2	1	-10921639	195.571	216	96	255	4107	45.511	6.070	0.133	1.006
ID303105	303105	28	63.360	11.341	18.561	0	193	193	2	1	-10921639	217.429	243	102	255	4566	51.391	4.800	0.170	1.229
ID303108	303108	None	47.399	7.809	16.172	0	194	194	2	1	-10921639	160.905	164	102	231	3379	41.328	7.600	0.121	0.839
ID303109	303109	31	53.809	13.539	16.996	0	194	194	2	1	-10921639	198.762	213	131	255	4174	39.594	7.600	0.126	1.126
ID303110	303110	28	64.856	10.302	18.501	0	194	194	2	1	-10921639	191.381	199	96	255	4019	54.830	7.600	0.170	1.013
ID303111	303111	28	69.807	11.481	18.847	0	195	195	2	1	-10921639	215.238	231	102	255	4520	46.539	4.800	0.191	1.484
ID303106	303106	None	47.393	14.305	8.981	0	196	196	2	1	-10921639	138.190	143	85	170	2902	24.153	4.800	0.195	1.868
ID303107	303107	28	61.211	11.129	17.915	0	196	196	2	1	-10921639	213.571	222	149	255	4485	30.559	4.800	0.157	1.893
ID303118	303118	32	76.156	14.317	17.168	0	197	197	2	1	-10921639	224.429	237	164	255	4713	32.753	4.800	0.226	2.524
ID303119	303119	28	47.480	8.606	17.880	0	197	197	2	1	-10921639	157.905	167	82	208	3316	31.125	6.325	0.142	1.264
ID303120	303120	28	70.170	9.116	17.415	0	198	198	2	1	-10921639	194.190	193	137	249	4078	34.311	4.800	0.210	1.965
ID303121	303121	32	77.422	14.661	16.913	0	198	198	2	1	-10921639	186.619	196	108	255	3919	49.354	2.000	0.184	1.176
ID303116	303116	28	44.010	9.768	18.054	0	199	199	2	1	-10921639	183.571	193	128	237	3855	28.966	7.600	0.132	1.475
ID303114	303114	None	43.803	13.234	9.876	0	199	199	2	1	-10921639	113.905	111	73	161	2392	29.077	2.000	0.152	1.031
ID303115	303115	32	77.665	14.903	16.929	0	199	199	2	1	-10921639	201.571	208	117	255	4233	46.537	4.800	0.173	1.277
ID303117	303117	32	61.023	13.865	17.939	0	200	200	2	1	-10921639	194.524	199	134	252	4085	32.660	4.800	0.167	1.701
ID303122	303122	33	52.002	12.093	18.925	0	245	245	2	1	-10921639	104.333	96	55	181	2191	32.572	7.600	0.240	1.240
ID303124	303124	33	53.226	12.970	18.540	0	246	246	2	1	-10921639	103.048	96	64	175	2164	31.057	2.000	0.251	1.333
ID303123	303123	33	51.305	12.284	19.161	0	247	247	2	1	-10921639	100.952	87	61	158	2120	30.150	4.800	0.263	1.396
ID303125	303125	33	43.322	11.443	19.192	0	248	248	2	1	-10921639	90.095	93	38	143	1892	29.334	2.000	0.239	1.186
ID303137	303137	34	41.216	13.303	19.080	0	257	257	2	1	-10921639	126.143	126	79	178	2649	26.878	7.600	0.159	1.290
ID303126	303126	34	50.861	13.549	17.988	0	258	258	2	1	-10921639	143.714	143	87	190	3018	31.680	7.600	0.169	1.311
ID303128	303128	35	40.443	15.703	16.302	0	259	259	2	1	-10921639	116.762	111	61	190	2452	38.924	2.000	0.114	0.612
ID303129	303129	34	42.816	12.772	18.491	0	259	259	2	1	-10921639	141.476	140	96	190	2971	29.070	7.600	0.164	1.369
ID303130	303130	35	63.609	14.258	17.277	0	260	260	2	1	-10921639	153.714	155	105	240	3228	37.958	2.000	0.187	1.278
ID303127	303127	35	74.809	14.351	18.114	0	261	261	2	1	-10921639	199.857	202	140	255	4197	35.607	4.800	0.230	2.098
ID303136	303136	35	62.578	13.162	18.981	0	262	262	2	1	-10921639	177.905	181	123	243	3736	31.635	7.600	0.210	1.951
ID303135	303135	36	69.995	15.338	16.873	0	262	262	2	1	-10921639	179.524	178	111	243	3770	40.390	4.800	0.217	1.583
ID303132	303132	35	50.239	11.962	18.861	0	263	263	2	1	-10921639	134.048	146	61	199	2815	38.073	7.600	0.173	1.039
ID303131	303131	36	56.779	16.772	16.167	0	263	263	2	1	-10921639	144.095	134	64	246	3026	44.237	6.367	0.156	0.878
ID303133	303133	None	40.897	18.059	12.092	0	264	264	2	1	-10921639	94.714	96	52	170	1989	31.658	2.000	0.154	0.800
ID303134	303134	36	40.644	17.964	16.406	0	264	264	2	1	-10921639	141.667	140	79	184	2975	29.323	6.354	0.134	1.142
ID303138	303138	36	50.847	17.367	16.203	0	265	265	2	1	-10921639	150.000	152	85	216	3150	34.258	2.000	0.139	1.071
ID303139	303139	35	49.822	13.000	19.000	0	265	265	2	1	-10921639	155.476	158	82	231	3265	36.810	2.000	0.150	1.102
ID303142	303142	36	53.307	17.766	15.598	0	266	266	2	1	-10921639	138.571	149	52	211	2910	43.832	2.000	0.164	0.892
ID303143	303143	35	75.064	13.572	18.733	0	266	266	2	1	-10921639	180.571	181	96	255	3792	44.492	6.235	0.227	1.500
ID303141	303141	35	57.187	14.105	18.064	0	267	267	2	1	-10921639	176.095	170	131	225	3698	27.765	4.800	0.184	1.972
ID303140	303140	35	71.734	13.991	17.618	0	268	268	2	1	-10921639	187.048	193	117	246	3928	36.522	4.800	0.225	1.881
ID303144	303144	35	68.136	13.996	17.320	0	269	269	2	1	-10921639	184.857	190	123	237	3882	31.469	4.800	0.204	1.994
ID303153	303153	35	40.070	15.565	17.059	0	270	270	2	1	-10921639	144.000	146	55	205	3024	35.852	2.000	0.105	0.766
ID303154	303154	37	52.460	12.858	18.912	0	270	270	2	1	-10921639	161.190	161	102	216	3385	30.582	7.600	0.166	1.497
ID303148	303148	37	72.167	14.046	18.519	0	271	271	2	1	-10921639	178.905	187	90	252	3757	45.232	7.600	0.216	1.407
ID303152	303152	37	58.792	14.225	19.335	0	272	272	2	1	-10921639	171.714	172	120	213	3606	30.422	4.800	0.209	1.953
ID303145	303145	None	44.066	18.631	13.704	0	273	273	2	1	-10921639	121.429	117	55	172	2550	33.445	4.800	0.185	1.133
ID303146	303146	38	44.404	11.210	18.613	0	273	273	2	1	-10921639	134.381	134	35	205	2822	45.381	4.800	0.158	0.808
ID303147	303147	37	44.879	13.759	19.043	0	273	273	2	1	-10921639	158.571	167	102	205	3330	28.760	4.800	0.170	1.604
ID303160	303160	38	56.528	12.608	18.003	0	274	274	2	1	-10921639	185.952	190	137	231	3905	27.960	4.800	0.178	2.011
ID303158	303158	None	46.398	21.000	0.000	0	274	274	2	1	-10921639	76.810	82	40	128	1613	27.705	2.000	0.327	1.366
ID303159	303159	None	46.101	14.934	9.041	0	274	274	2	1	-10921639	112.571	108	55	161	2364	29.364	2.000	0.212	1.341
ID303149	303149	39	46.394	17.732	16.023	0	275	275	2	1	-10921639	149.619	143	96	202	3142	33.416	4.800	0.155	1.201
ID303150	303150	38	50.197	13.769	17.717	0	275	275	2	1	-10921639	179.905	187	117	231	3778	32.593	6.203	0.146	1.405
ID303151	303151	40	59.786	11.160	18.795	0	275	275	2	1	-10921639	140.571	146	46	228	2952	53.564	2.000	0.155	0.705
ID303156	303156	38	47.448	15.181	17.176	0	276	276	2	1	-10921639	162.571	167	128	222	3414	27.784	4.800	0.157	1.585
ID303157	303157	40	56.517	9.623	18.413	0	276	276	2	1	-10921639	156.286	152	90	225	3282	30.352	7.600	0.171	1.502
ID303155	303155	39	56.588	19.716	16.183	0	276	276	2	1	-10921639	105.905	99	32	181	2224	49.688	2.000	0.189	0.678
ID303164	303164	38	54.165	14.084	17.259	0	277	277	2	1	-10921639	172.476	175	99	228	3622	32.193	7.600	0.159	1.470
ID303165	303165	40	55.133	11.755	18.411	0	277	277	2	1	-10921639	173.762	172	111	222	3649	31.129	6.286	0.178	1.686
ID303163	303163	39	51.010	19.814	15.520	0	277	277	2	1	-10921639	118.238	128	49	193	2483	43.436	2.000	0.157	0.740
ID303161	303161	39	60.049	19.479	15.884	0	278	278	2	1	-10921639	151.857	143	79	213	3189	34.771	2.000	0.179	1.324
ID303162	303162	40	62.042	11.899	18.572	0	278	278	2	1	-10921639	160.095	158	76	225	3362	42.887	2.000	0.187	1.178
ID303169	303169	39	61.443	17.264	15.915	0	279	279	2	1	-10921639	172.381	167	96	237	3620	37.846	6.309	0.176	1.360
ID303170	303170	40	50.685	12.350	18.509	0	279	279	2	1	-10921639	140.143	134	46	219	2943	49.392	2.000	0.148	0.731
ID303166	303166	39	43.835	15.633	16.968	0	280	280	2	1	-10921639	162.429	167	120	222	3411	28.412	4.800	0.125	1.272
ID303168	303168	40	42.693	10.903	19.091	0	281	281	2	1	-10921639	122.810	126	67	172	2579	33.743	2.000	0.142	0.908
ID303167	303167	None	61.303	18.538	15.595	0	281	281	2	1	-10921639	156.048	158	82	234	3277	45.751	4.800	0.184	1.061
ID303177	303177	39	69.060	15.437	16.471	0	282	282	2	1	-10921639	190.143	184	114	255	3993	42.812	2.000	0.155	1.192
ID303178	303178	40	49.833	10.888	18.945	0	282	282	2	1	-10921639	137.333	143	82	196	2884	34.487	4.800	0.174	1.182
ID303176	303176	39	68.177	15.758	16.644	0	283	283	2	1	-10921639	202.857	213	108	255	4260	38.882	4.800	0.186	1.636
ID303172	303172	39	75.084	15.105	17.403	0	284	284	2	1	-10921639	192.476	187	131	255	4042	41.773	2.000	0.186	1.448
ID303173	303173	None	43.519	10.024	18.322	0	284	284	2	1	-10921639	137.810	143	87	196	2894	31.662	2.000	0.122	0.946
ID303174	303174	None	40.931	18.610	15.323	0	285	285	2	1	-10921639	133.476	137	64	199	2803	39.619	4.800	0.116	0.701
ID303175	303175	39	61.903	15.274	17.358	0	285	285	2	1	-10921639	193.286	196	137	255	4059	35.811	6.362	0.166	1.535
ID303171	303171	39	79.609	15.088	16.958	0	286	286	2	1	-10921639	191.238	193	117	255	4016	37.371	4.800	0.217	1.826
ID303179	303179	39	78.715	15.426	17.367	0	287	287	2	1	-10921639	189.238	184	128	255	3974	42.607	4.800	0.213	1.562
ID303180	303180	None	57.906	14.504	9.868	0	288	288	2	1	-10921639	118.714	117	61	205	2493	36.672	2.000	0.213	1.136
ID303181	303181	None	41.294	19.420	15.574	0	288	288	2	1	-10921639	109.762	114	43	175	2305	38.493	2.000	0.086	0.451
ID303182	303182	42	41.961	10.857	17.857	0	288	288	2	1	-10921639	146.381	146	102	208	3074	27.060	4.800	0.147	1.389
ID303183	303183	39	72.051	15.389	17.545	0	288	288	2	1	-10921639	171.952	161	108	255	3611	43.937	2.000	0.212	1.369
ID303189	303189	39	73.349	15.057	17.816	0	289	289	2	1	-10921639	178.429	170	123	252	3747	37.487	4.800	0.201	1.591
ID303190	303190	42	53.022	10.643	18.898	0	289	289	2	1	-10921639	128.762	123	52	213	2704	43.249	2.000	0.144	0.750
ID303191	303191	42	45.369	11.505	18.309	0	290	290	2	1	-10921639	156.095	155	102	205	3278	29.841	6.343	0.145	1.327
ID303184	303184	43	54.915	13.953	10.313	0	291	291	2	1	-10921639	124.333	120	76	190	2611	35.590	2.000	0.200	1.163
ID303185	303185	39	67.658	14.593	18.458	0	291	291	2	1	-10921639	196.190	205	102	255	4120	40.157	4.800	0.188	1.549
ID303192	303192	43	45.239	14.248	10.033	0	292	292	2	1	-10921639	124.238	128	76	172	2609	30.086	2.000	0.175	1.232
ID303193	303193	44	42.871	18.884	15.518	0	292	292	2	1	-10921639	135.333	149	64	181	2842	41.807	2.000	0.130	0.743
ID303194	303194	39	57.571	15.458	17.448	0	292	292	2	1	-10921639	188.667	187	140	255	3962	30.177	4.800	0.149	1.622
ID303188	303188	39	74.171	13.715	18.748	0	293	293	2	1	-10921639	189.333	184	114	255	3976	34.906	4.800	0.243	2.121
ID303186	303186	43	51.610	13.133	9.981	0	293	293	2	1	-10921639	117.810	111	64	178	2474	31.288	2.000	0.184	1.169
ID303187	303187	44	49.334	18.841	14.485	0	293	293	2	1	-10921639	134.000	134	67	196	2814	36.592	6.320	0.177	1.099
ID303196	303196	44	50.082	19.644	15.700	0	294	294	2	1	-10921639	121.190	126	41	196	2545	45.462	2.000	0.154	0.710
ID303197	303197	39	77.939	13.580	19.399	0	294	294	2	1	-10921639	207.286	205	143	255	4353	40.192	4.800	0.231	1.935
ID303195	303195	43	47.303	13.423	10.189	0	294	294	2	1	-10921639	119.667	111	82	181	2513	31.168	2.000	0.169	1.112
ID303200	303200	44	60.894	18.396	15.046	0	295	295	2	1	-10921639	168.714	161	120	240	3543	36.100	7.600	0.159	1.284
ID303201	303201	39	81.319	13.268	18.716	0	295	295	2	1	-10921639	194.857	196	105	255	4092	47.650	4.800	0.238	1.574
ID303199	303199	43	42.975	13.149	10.269	0	295	295	2	1	-10921639	116.810	108	64	187	2453	34.259	2.000	0.139	0.830
ID303198	303198	39	77.732	14.493	17.458	0	296	296	2	1	-10921639	205.571	208	120	255	4317	47.355	4.800	0.186	1.362
ID303202	303202	39	81.523	14.731	17.726	0	297	297	2	1	-10921639	206.000	222	79	255	4326	53.000	4.800	0.205	1.320
ID303204	303204	None	44.328	18.515	13.045	0	298	298	2	1	-10921639	134.667	146	64	196	2828	42.419	4.800	0.153	0.843
ID303205	303205	39	75.174	15.058	17.570	0	298	298	2	1	-10921639	197.143	196	108	255	4140	47.501	4.800	0.216	1.474
ID303208	303208	None	49.653	15.944	16.507	0	299	299	2	1	-10921639	164.857	172	87	219	3462	42.999	2.000	0.123	0.842
ID303206	303206	None	42.327	13.921	9.823	0	299	299	2	1	-10921639	115.476	114	52	184	2425	29.666	2.000	0.137	0.936
ID303207	303207	39	48.765	15.762	16.548	0	299	299	2	1	-10921639	164.857	172	87	219	3462	42.999	2.000	0.123	0.842
ID303210	303210	39	54.904	15.641	17.305	0	300	300	2	1	-10921639	162.190	152	99	231	3406	36.222	2.000	0.132	1.046
ID303203	303203	39	41.460	14.582	18.407	0	301	301	2	1	-10921639	132.333	128	90	161	2779	20.372	4.800	0.177	1.954
ID303212	303212	39	40.752	13.037	17.883	0	302	302	2	1	-10921639	116.762	114	73	158	2452	25.161	7.600	0.186	1.459
ID303211	303211	39	43.710	13.445	18.761	0	304	304	2	1	-10921639	93.667	90	38	143	1967	33.750	7.600	0.222	1.009
ID303209	303209	39	40.576	11.953	19.606	0	305	305	2	1	-10921639	97.905	102	52	143	2056	22.152	4.800	0.220	1.596
ID303213	303213	None	40.774	20.312	7.681	0	320	320	2	1	-10921639	62.476	52	14	126	1312	33.304	2.000	0.316	0.901
