# Supplementary material for: Progressive enhancement of kinetic proofreading in T cell antigen discrimination from receptor activation to DAG generation
Source: eLife. 2022 Sep 20;11:e75263. doi: 10.7554/eLife.75263 (PMC9536835; doi:10.7554/eLife.75263)
Supplement: Figure 5—source data 1. — Each data table is the TrackMate ‘spot-statistics’ output of one cell over four cycles of blue-light illumination (frames 0–40, 100–140, 200–240, and 300–340, with 3 s interval between frames). We calculated the lifetime of TrackIDs that existed at the start of each period of blue-light illumination that did not last for the full period and fit the resulting lifetime distributions using custom Python scripts available at https://github.com/dbritain/KP-paper (copy archived at swh:1:rev:167fa456901903740f0f3ee6a3e5324bc45207ea, Britain, 2022). [file elife-75263-fig5-data1.zip › Fig5SourceData/LOV/lov1/r2/lov18.csv]

Label	ID	TRACK_ID	QUALITY	POSITION_X	POSITION_Y	POSITION_Z	POSITION_T	FRAME	RADIUS	VISIBILITY	MANUAL_COLOR	MEAN_INTENSITY	MEDIAN_INTENSITY	MIN_INTENSITY	MAX_INTENSITY	TOTAL_INTENSITY	STANDARD_DEVIATION	ESTIMATED_DIAMETER	CONTRAST	SNR
ID304036	304036	None	73.413	22.775	16.077	0	0	0	2	1	-10921639	203.143	209	131	255	4266	37.964	7.600	0.198	1.772
ID304034	304034	None	51.965	33.826	13.909	0	0	0	2	1	-10921639	149.143	152	82	242	3132	39.910	2.000	0.121	0.806
ID304035	304035	0	47.568	12.107	15.907	0	0	0	2	1	-10921639	224.810	226	143	255	4721	30.356	4.800	0.129	1.692
ID304028	304028	None	48.733	7.807	10.131	0	1	1	2	1	-10921639	180.857	185	102	246	3798	46.074	2.000	0.097	0.696
ID304029	304029	0	40.875	12.657	14.951	0	1	1	2	1	-10921639	177.048	172	123	255	3718	37.819	6.226	0.097	0.826
ID304030	304030	None	44.598	2.983	16.119	0	1	1	2	1	-10921639	181.381	180	119	242	3809	34.503	3.200	0.109	1.030
ID304031	304031	None	42.446	16.796	25.134	0	1	1	2	1	-10921639	120.667	119	69	217	2534	37.123	2.000	0.093	0.552
ID304032	304032	None	41.425	9.878	37.276	0	1	1	2	1	-10921639	138.667	127	69	209	2912	38.415	6.343	0.152	0.952
ID304033	304033	None	42.784	0.000	7.000	0	2	2	2	1	-10921639	165.714	164	95	250	3480	41.770	2.000	0.102	0.732
ID304025	304025	None	41.341	6.654	7.282	0	3	3	2	1	-10921639	166.429	160	82	230	3495	40.280	6.384	0.093	0.701
ID304026	304026	None	51.325	33.167	19.157	0	3	3	2	1	-10921639	155.952	152	98	213	3275	33.713	2.000	0.131	1.075
ID304027	304027	None	42.508	13.313	15.875	0	4	4	2	1	-10921639	124.476	131	57	189	2614	35.018	3.200	0.132	0.829
ID304013	304013	1	53.432	32.746	19.017	0	5	5	2	1	-10921639	164.476	164	65	222	3454	37.972	2.000	0.155	1.161
ID304014	304014	None	51.986	38.816	19.225	0	5	5	2	1	-10921639	149.238	148	86	255	3134	37.186	6.413	0.128	0.908
ID304015	304015	None	47.752	14.206	37.356	0	5	5	2	1	-10921639	135.238	127	69	234	2840	44.977	6.374	0.160	0.830
ID304037	304037	None	47.274	36.157	4.550	0	6	6	2	1	-10921639	114.571	111	53	222	2406	42.257	2.000	0.129	0.619
ID304038	304038	1	42.031	34.059	20.023	0	6	6	2	1	-10921639	155.571	152	102	217	3267	28.152	4.800	0.148	1.429
ID304012	304012	None	42.854	10.000	38.000	0	7	7	2	1	-10921639	139.857	127	95	209	2937	36.927	7.600	0.152	0.999
ID304016	304016	None	43.430	3.457	16.217	0	8	8	2	1	-10921639	168.714	172	102	238	3543	37.200	6.354	0.104	0.856
ID304017	304017	None	44.002	5.000	38.000	0	8	8	2	1	-10921639	130.619	127	69	193	2743	35.398	3.200	0.133	0.866
ID304020	304020	None	40.739	29.839	33.725	0	9	9	2	1	-10921639	77.476	74	28	176	1627	38.280	2.000	0.159	0.556
ID304018	304018	None	50.657	0.000	4.000	0	9	9	2	1	-10921639	209.857	209	135	255	4407	36.434	7.600	0.121	1.245
ID304019	304019	None	55.467	32.030	19.067	0	9	9	2	1	-10921639	145.190	139	90	217	3049	34.711	2.000	0.160	1.155
ID304024	304024	None	43.862	34.908	20.615	0	10	10	2	1	-10921639	126.238	119	61	242	2651	43.150	7.600	0.096	0.511
ID304023	304023	None	40.966	2.881	2.531	0	10	10	2	1	-10921639	186.857	176	123	255	3924	42.682	2.000	0.091	0.732
ID304021	304021	None	41.814	1.782	16.271	0	11	11	2	1	-10921639	186.905	185	123	255	3925	37.372	4.800	0.089	0.816
ID304022	304022	2	40.128	5.000	38.000	0	11	11	2	1	-10921639	127.238	123	61	197	2672	39.043	2.000	0.100	0.593
ID304039	304039	2	45.415	6.000	38.000	0	12	12	2	1	-10921639	145.667	139	98	238	3059	32.782	7.600	0.155	1.194
ID304041	304041	None	45.223	2.074	16.101	0	15	15	2	1	-10921639	170.619	176	115	222	3583	33.144	2.000	0.107	0.997
ID304042	304042	None	45.322	39.089	18.966	0	15	15	2	1	-10921639	144.476	139	78	222	3034	32.758	2.000	0.125	0.981
ID304052	304052	3	42.588	12.000	38.000	0	16	16	2	1	-10921639	140.524	135	94	185	2951	28.080	6.383	0.169	1.451
ID304050	304050	None	40.152	4.000	0.000	0	16	16	2	1	-10921639	190.952	193	111	250	4010	38.583	7.600	0.130	1.142
ID304051	304051	None	40.881	30.055	12.072	0	16	16	2	1	-10921639	109.143	111	65	172	2292	31.398	2.000	0.135	0.825
ID304045	304045	None	45.196	4.045	15.056	0	17	17	2	1	-10921639	150.857	148	98	222	3168	36.303	7.600	0.095	0.724
ID304046	304046	None	42.911	20.538	24.311	0	17	17	2	1	-10921639	105.667	111	61	180	2219	32.843	2.000	0.157	0.872
ID304047	304047	3	46.904	11.000	38.000	0	17	17	2	1	-10921639	140.476	135	86	189	2950	34.984	2.000	0.154	1.071
ID304040	304040	None	43.663	5.000	38.000	0	18	18	2	1	-10921639	135.429	127	80	193	2844	29.137	4.800	0.184	1.443
ID304048	304048	4	45.013	4.138	16.627	0	19	19	2	1	-10921639	151.286	152	78	222	3177	44.074	2.000	0.092	0.578
ID304049	304049	None	44.966	0.000	38.000	0	19	19	2	1	-10921639	135.238	135	99	172	2840	20.654	4.800	0.285	2.901
ID304044	304044	4	46.491	3.580	16.191	0	20	20	2	1	-10921639	183.048	180	74	255	3844	45.259	2.000	0.104	0.764
ID304043	304043	None	40.084	0.565	13.932	0	20	20	2	1	-10921639	209.905	213	143	255	4408	31.564	7.600	0.097	1.180
ID304053	304053	None	45.267	12.000	0.000	0	22	22	2	1	-10921639	128.333	115	73	197	2695	37.408	7.600	0.133	0.806
ID304054	304054	None	49.806	7.823	8.007	0	22	22	2	1	-10921639	161.333	148	98	226	3388	40.054	2.000	0.103	0.754
ID304055	304055	None	61.776	41.000	19.000	0	22	22	2	1	-10921639	140.619	143	45	205	2953	38.907	4.800	0.241	1.405
ID304060	304060	5	52.937	0.000	15.000	0	24	24	2	1	-10921639	187.952	185	111	255	3947	43.487	6.413	0.137	1.043
ID304061	304061	None	47.947	37.774	19.597	0	24	24	2	1	-10921639	146.524	148	82	238	3077	41.862	6.363	0.168	1.007
ID304059	304059	None	47.404	0.000	6.000	0	24	24	2	1	-10921639	197.286	197	126	255	4143	40.166	2.000	0.106	0.939
ID304056	304056	None	43.553	32.737	5.000	0	25	25	2	1	-10921639	104.238	98	45	185	2189	34.545	2.000	0.174	0.893
ID304057	304057	5	43.789	0.000	13.000	0	25	25	2	1	-10921639	205.000	217	122	246	4305	37.026	3.200	0.140	1.361
ID304058	304058	None	43.473	4.000	38.000	0	25	25	2	1	-10921639	131.714	127	65	193	2766	36.579	3.200	0.152	0.951
ID304064	304064	None	59.726	5.000	38.000	0	27	27	2	1	-10921639	161.286	152	86	246	3387	55.165	2.000	0.134	0.691
ID304062	304062	6	45.874	2.071	15.546	0	27	27	2	1	-10921639	176.333	164	90	255	3703	42.662	6.394	0.084	0.639
ID304063	304063	None	42.139	40.318	19.167	0	27	27	2	1	-10921639	127.381	131	65	185	2675	34.948	6.292	0.165	1.034
ID304068	304068	6	56.002	3.071	14.902	0	28	28	2	1	-10921639	187.238	193	123	234	3932	32.317	4.800	0.174	1.718
ID304066	304066	None	40.774	0.000	3.000	0	30	30	2	1	-10921639	188.476	189	130	255	3958	39.737	7.600	0.090	0.783
ID304067	304067	None	44.256	0.000	15.000	0	30	30	2	1	-10921639	169.524	164	88	255	3560	49.607	3.200	0.118	0.719
ID304071	304071	None	50.261	31.024	5.187	0	31	31	2	1	-10921639	119.619	123	61	250	2512	39.607	2.000	0.173	0.892
ID304065	304065	None	46.071	9.000	38.000	0	32	32	2	1	-10921639	145.762	139	98	209	3061	30.599	4.800	0.154	1.274
ID304070	304070	None	45.729	0.000	7.000	0	33	33	2	1	-10921639	182.000	193	138	217	3822	29.179	3.200	0.145	1.583
ID304069	304069	None	40.770	9.000	38.000	0	34	34	2	1	-10921639	127.714	127	74	189	2682	29.384	2.000	0.165	1.229
ID304072	304072	None	47.672	6.755	7.833	0	35	35	2	1	-10921639	170.048	160	90	255	3571	43.048	2.000	0.090	0.654
ID304075	304075	None	58.469	6.000	38.000	0	37	37	2	1	-10921639	171.286	176	108	250	3597	35.601	4.800	0.201	1.611
ID304073	304073	None	55.250	37.655	17.909	0	39	39	2	1	-10921639	151.476	160	69	213	3181	38.604	4.800	0.179	1.194
ID304074	304074	None	41.175	28.854	19.952	0	40	40	2	1	-10921639	118.143	131	32	180	2481	35.414	2.000	0.166	0.950
ID304076	304076	None	57.148	13.145	17.145	0	41	41	2	1	-10921639	117.762	106	65	226	2473	39.426	2.000	0.178	0.902
ID304077	304077	None	53.895	11.000	38.000	0	41	41	2	1	-10921639	156.762	161	111	238	3292	31.059	2.000	0.201	1.690
ID304078	304078	None	53.110	0.000	4.000	0	42	42	2	1	-10921639	202.095	209	126	255	4244	40.695	4.800	0.164	1.400
ID304079	304079	None	47.363	3.298	21.893	0	42	42	2	1	-10921639	131.810	123	69	222	2768	41.163	2.000	0.138	0.778
ID304080	304080	None	47.726	32.410	18.286	0	43	43	2	1	-10921639	131.048	131	78	209	2752	34.137	3.200	0.169	1.109
ID304081	304081	None	46.373	0.000	15.000	0	44	44	2	1	-10921639	170.333	180	86	250	3577	41.177	2.000	0.142	1.027
ID304086	304086	None	42.480	32.007	17.197	0	45	45	2	1	-10921639	143.619	139	82	234	3016	34.863	2.000	0.104	0.775
ID304087	304087	None	49.194	24.524	26.919	0	45	45	2	1	-10921639	119.810	115	65	193	2516	36.689	4.800	0.196	1.071
ID304082	304082	None	43.341	0.000	16.000	0	46	46	2	1	-10921639	172.333	176	98	230	3619	41.795	6.032	0.143	1.032
ID304084	304084	7	72.515	32.772	17.826	0	47	47	2	1	-10921639	175.286	168	90	250	3681	42.773	4.800	0.214	1.444
ID304085	304085	None	53.931	19.766	23.479	0	47	47	2	1	-10921639	114.238	131	45	189	2399	40.571	2.000	0.205	0.958
ID304083	304083	7	64.546	32.642	17.609	0	48	48	2	1	-10921639	178.667	172	123	255	3752	42.113	4.800	0.160	1.168
ID304092	304092	7	68.461	32.140	14.850	0	49	49	2	1	-10921639	152.476	152	82	238	3202	45.058	2.000	0.184	1.054
ID304088	304088	None	41.223	15.000	0.000	0	49	49	2	1	-10921639	116.857	111	78	172	2454	27.222	7.600	0.189	1.365
ID304089	304089	None	42.296	0.000	3.000	0	49	49	2	1	-10921639	155.238	143	108	250	3260	36.598	6.080	0.095	0.739
ID304090	304090	None	40.410	29.992	7.428	0	49	49	2	1	-10921639	101.095	94	53	168	2123	32.947	2.000	0.153	0.815
ID304091	304091	None	59.728	0.000	14.000	0	49	49	2	1	-10921639	167.810	165	122	255	3524	40.599	6.376	0.187	1.301
ID304102	304102	None	44.538	7.584	7.076	0	50	50	2	1	-10921639	135.476	131	69	255	2845	44.920	2.000	0.118	0.636
ID304103	304103	None	41.549	28.816	11.708	0	50	50	2	1	-10921639	129.762	127	61	226	2725	39.060	7.600	0.056	0.354
ID304108	304108	None	43.591	2.000	38.000	0	50	50	2	1	-10921639	123.476	115	86	201	2593	30.049	2.000	0.143	1.028
ID304104	304104	8	40.520	12.649	15.911	0	50	50	2	1	-10921639	139.333	139	74	209	2926	34.282	2.000	0.110	0.805
ID304105	304105	7	65.624	31.901	15.734	0	50	50	2	1	-10921639	163.810	168	82	246	3440	44.857	2.000	0.168	1.048
ID304106	304106	None	48.858	24.951	18.153	0	50	50	2	1	-10921639	132.429	135	78	213	2781	35.231	6.375	0.139	0.918
ID304107	304107	9	43.564	21.203	23.325	0	50	50	2	1	-10921639	116.000	119	24	197	2436	41.403	2.000	0.124	0.619
ID304100	304100	None	45.242	11.775	32.018	0	51	51	2	1	-10921639	96.762	94	53	197	2032	36.374	2.000	0.163	0.747
ID304101	304101	None	43.379	8.000	38.000	0	51	51	2	1	-10921639	148.952	150	102	226	3128	34.565	6.089	0.141	1.066
ID304096	304096	None	40.044	20.391	6.257	0	51	51	2	1	-10921639	114.524	106	57	197	2405	38.260	6.037	0.125	0.664
ID304097	304097	8	44.492	13.925	14.858	0	51	51	2	1	-10921639	129.143	123	86	180	2712	27.345	4.800	0.167	1.351
ID304098	304098	7	52.607	31.958	17.360	0	51	51	2	1	-10921639	156.286	160	86	217	3282	33.182	7.600	0.174	1.399
ID304099	304099	9	49.252	20.180	24.315	0	51	51	2	1	-10921639	138.762	139	86	193	2914	30.351	7.600	0.172	1.344
ID304093	304093	None	41.430	18.000	0.000	0	52	52	2	1	-10921639	108.857	106	57	197	2286	38.180	2.000	0.171	0.833
ID304094	304094	7	55.980	32.115	15.151	0	52	52	2	1	-10921639	163.714	156	90	242	3438	44.612	2.000	0.121	0.791
ID304095	304095	None	56.931	11.324	16.570	0	52	52	2	1	-10921639	131.857	139	45	209	2769	41.708	4.800	0.207	1.083
ID304124	304124	7	45.795	31.431	15.585	0	53	53	2	1	-10921639	164.524	164	98	242	3455	34.892	6.193	0.131	1.091
ID304125	304125	9	44.103	21.162	23.819	0	53	53	2	1	-10921639	133.857	135	69	217	2811	33.359	4.800	0.170	1.166
ID304120	304120	None	44.018	41.000	7.000	0	53	53	2	1	-10921639	114.667	106	65	160	2408	31.165	4.800	0.234	1.394
ID304121	304121	None	49.474	12.041	8.334	0	53	53	2	1	-10921639	133.476	123	78	234	2803	41.643	3.200	0.107	0.620
ID304122	304122	None	41.768	21.343	9.842	0	53	53	2	1	-10921639	114.762	111	69	168	2410	37.082	3.200	0.146	0.787
ID304123	304123	None	48.050	0.000	14.000	0	53	53	2	1	-10921639	178.810	185	102	255	3755	46.728	2.000	0.144	0.966
ID304109	304109	7	41.438	31.482	14.430	0	54	54	2	1	-10921639	135.762	139	82	213	2851	36.051	5.988	0.128	0.857
ID304110	304110	11	44.821	11.888	17.205	0	54	54	2	1	-10921639	142.667	148	86	213	2996	36.306	6.144	0.121	0.851
ID304111	304111	None	47.681	25.992	17.774	0	54	54	2	1	-10921639	113.095	106	69	222	2375	36.954	6.417	0.130	0.706
ID304112	304112	10	41.877	41.000	20.000	0	54	54	2	1	-10921639	103.476	95	61	176	2173	27.384	4.800	0.191	1.213
ID304113	304113	9	81.072	21.192	23.946	0	54	54	2	1	-10921639	148.952	139	82	255	3128	51.057	2.000	0.213	1.025
ID304114	304114	None	47.383	29.067	31.599	0	54	54	2	1	-10921639	104.905	94	45	172	2203	34.845	2.000	0.221	1.090
ID304116	304116	None	49.255	0.000	17.000	0	55	55	2	1	-10921639	146.095	153	78	209	3068	35.957	7.600	0.149	1.051
ID304117	304117	11	41.370	11.118	17.882	0	55	55	2	1	-10921639	136.238	143	49	201	2861	35.235	7.600	0.141	0.958
ID304118	304118	10	43.048	41.000	19.000	0	55	55	2	1	-10921639	120.714	123	46	176	2535	36.536	4.000	0.234	1.252
ID304119	304119	9	52.016	21.032	23.743	0	55	55	2	1	-10921639	146.000	152	90	193	3066	29.623	7.600	0.199	1.638
ID304115	304115	7	41.105	32.826	15.661	0	55	55	2	1	-10921639	147.000	148	74	189	3087	26.315	4.800	0.128	1.264
ID304132	304132	None	40.260	1.808	2.656	0	56	56	2	1	-10921639	149.286	135	86	222	3135	41.062	2.000	0.066	0.448
ID304133	304133	12	46.387	0.000	13.000	0	56	56	2	1	-10921639	178.190	185	134	213	3742	22.940	7.600	0.173	2.286
ID304134	304134	7	48.829	32.477	16.374	0	56	56	2	1	-10921639	153.429	160	98	217	3222	33.395	2.000	0.132	1.070
ID304135	304135	11	46.339	13.143	16.699	0	56	56	2	1	-10921639	150.857	143	57	242	3168	45.473	7.600	0.154	0.884
ID304136	304136	10	42.295	41.000	21.000	0	56	56	2	1	-10921639	107.952	111	32	189	2267	45.156	2.000	0.181	0.733
ID304126	304126	None	44.619	12.340	7.922	0	57	57	2	1	-10921639	164.810	168	102	226	3461	35.688	3.200	0.103	0.860
ID304127	304127	None	41.578	21.763	10.983	0	57	57	2	1	-10921639	114.429	115	53	180	2403	36.166	2.000	0.135	0.752
ID304128	304128	12	52.755	0.000	13.000	0	57	57	2	1	-10921639	155.905	156	102	242	3274	37.636	2.000	0.138	1.004
ID304129	304129	11	49.037	12.231	16.169	0	57	57	2	1	-10921639	163.333	164	102	205	3430	26.615	4.800	0.169	1.771
ID304130	304130	None	44.281	25.976	17.741	0	57	57	2	1	-10921639	129.952	123	86	209	2729	31.203	7.600	0.115	0.861
ID304131	304131	9	45.017	21.283	24.645	0	57	57	2	1	-10921639	160.857	164	90	209	3378	30.477	4.800	0.161	1.461
ID304144	304144	11	79.064	12.644	16.316	0	58	58	2	1	-10921639	185.095	180	86	255	3887	46.995	2.000	0.220	1.418
ID304145	304145	9	45.160	20.929	23.838	0	58	58	2	1	-10921639	137.619	135	94	197	2890	31.663	7.600	0.120	0.928
ID304143	304143	13	50.599	30.086	13.140	0	58	58	2	1	-10921639	150.095	143	69	242	3152	45.830	7.600	0.134	0.773
ID304148	304148	9	69.230	20.647	23.919	0	59	59	2	1	-10921639	159.286	156	106	246	3345	37.553	4.800	0.229	1.580
ID304149	304149	None	42.979	5.000	38.000	0	59	59	2	1	-10921639	131.476	123	92	185	2761	26.677	4.800	0.166	1.401
ID304150	304150	14	45.012	13.000	38.000	0	59	59	2	1	-10921639	110.905	102	78	156	2329	24.189	2.000	0.215	1.620
ID304146	304146	13	56.379	31.789	15.224	0	59	59	2	1	-10921639	168.714	164	98	230	3543	39.364	7.600	0.162	1.194
ID304147	304147	11	62.488	11.813	16.664	0	59	59	2	1	-10921639	156.571	152	78	238	3288	44.479	2.000	0.177	1.056
ID304140	304140	11	46.408	13.746	15.216	0	60	60	2	1	-10921639	161.286	160	90	255	3387	41.676	6.371	0.095	0.673
ID304141	304141	9	65.372	20.426	23.758	0	60	60	2	1	-10921639	172.857	176	90	255	3630	39.998	2.000	0.180	1.321
ID304142	304142	14	41.877	11.000	38.000	0	60	60	2	1	-10921639	145.810	143	88	193	3062	28.588	6.000	0.205	1.736
ID304137	304137	None	41.828	8.167	8.002	0	60	60	2	1	-10921639	157.571	148	115	226	3309	32.157	2.000	0.101	0.898
ID304138	304138	13	42.208	29.904	13.331	0	60	60	2	1	-10921639	149.381	148	74	205	3137	34.446	2.000	0.108	0.846
ID304139	304139	None	46.259	2.184	15.501	0	60	60	2	1	-10921639	165.762	160	115	255	3481	38.299	2.000	0.094	0.746
ID304152	304152	None	44.743	0.000	20.000	0	61	61	2	1	-10921639	149.619	164	82	185	3142	33.188	4.800	0.172	1.321
ID304153	304153	9	69.318	20.367	24.058	0	61	61	2	1	-10921639	180.857	180	123	255	3798	38.808	4.800	0.203	1.570
ID304151	304151	11	69.560	12.675	16.512	0	61	61	2	1	-10921639	170.000	164	78	255	3570	55.639	2.000	0.180	0.933
ID304156	304156	15	54.111	31.267	16.010	0	62	62	2	1	-10921639	162.524	152	82	255	3413	45.208	2.000	0.109	0.709
ID304157	304157	11	40.259	12.317	16.537	0	62	62	2	1	-10921639	147.190	160	61	209	3091	47.334	2.000	0.131	0.718
ID304158	304158	9	43.172	21.170	24.550	0	62	62	2	1	-10921639	157.381	152	69	234	3305	36.160	4.800	0.127	0.978
ID304154	304154	None	45.518	21.029	9.929	0	62	62	2	1	-10921639	130.190	131	74	189	2734	29.504	2.000	0.149	1.143
ID304155	304155	None	51.595	14.071	10.993	0	62	62	2	1	-10921639	161.619	160	106	255	3394	36.375	7.600	0.131	1.028
ID304159	304159	11	60.751	13.305	16.503	0	63	63	2	1	-10921639	162.810	164	69	255	3419	55.710	4.800	0.157	0.794
ID304160	304160	15	48.464	32.685	15.831	0	63	63	2	1	-10921639	150.286	152	78	222	3156	44.255	6.404	0.120	0.728
ID304161	304161	9	46.296	20.113	23.398	0	63	63	2	1	-10921639	131.905	123	78	197	2770	38.744	2.000	0.142	0.848
ID304162	304162	None	40.028	4.000	38.000	0	63	63	2	1	-10921639	138.333	135	84	180	2905	29.855	4.800	0.174	1.377
ID304163	304163	None	40.720	16.000	38.000	0	63	63	2	1	-10921639	89.190	86	49	127	1873	22.295	4.800	0.278	1.739
ID304180	304180	11	62.005	13.266	15.966	0	64	64	2	1	-10921639	171.333	152	123	255	3598	39.071	2.000	0.159	1.205
ID304181	304181	15	61.007	32.203	15.852	0	64	64	2	1	-10921639	167.000	164	102	255	3507	40.431	2.000	0.160	1.137
ID304182	304182	9	43.956	20.728	23.285	0	64	64	2	1	-10921639	129.667	135	57	185	2723	37.654	2.000	0.122	0.750
ID304177	304177	None	49.849	0.946	6.938	0	64	64	2	1	-10921639	183.714	176	102	255	3858	42.523	4.800	0.131	0.999
ID304178	304178	16	51.626	21.768	9.898	0	64	64	2	1	-10921639	132.619	139	57	197	2785	39.184	7.600	0.182	1.044
ID304179	304179	None	41.473	14.875	10.671	0	64	64	2	1	-10921639	144.048	139	69	230	3025	37.583	2.000	0.075	0.534
ID304164	304164	16	59.497	21.157	9.321	0	65	65	2	1	-10921639	147.810	148	86	222	3104	36.977	2.000	0.172	1.175
ID304165	304165	15	61.349	32.370	15.028	0	65	65	2	1	-10921639	157.095	152	98	234	3299	37.073	2.000	0.185	1.324
ID304166	304166	11	53.172	14.394	15.553	0	65	65	2	1	-10921639	172.238	176	69	234	3617	44.808	6.018	0.116	0.797
ID304167	304167	None	46.391	23.480	18.246	0	65	65	2	1	-10921639	132.619	127	41	205	2785	41.309	2.000	0.133	0.752
ID304168	304168	9	66.884	20.509	23.354	0	65	65	2	1	-10921639	146.952	143	74	246	3086	52.461	2.000	0.154	0.748
ID304169	304169	None	51.987	5.000	38.000	0	65	65	2	1	-10921639	172.667	188	108	246	3626	40.479	4.800	0.196	1.399
ID304170	304170	None	41.981	14.000	38.000	0	65	65	2	1	-10921639	126.952	123	77	209	2666	36.128	6.163	0.171	1.026
ID304192	304192	None	41.556	0.000	23.000	0	66	66	2	1	-10921639	100.810	98	53	213	2117	35.565	2.000	0.124	0.625
ID304193	304193	None	43.328	13.040	22.880	0	66	66	2	1	-10921639	129.333	127	65	189	2716	30.296	2.000	0.146	1.091
ID304194	304194	9	69.870	20.817	22.882	0	66	66	2	1	-10921639	142.810	139	74	255	2999	47.570	2.000	0.201	1.004
ID304188	304188	15	51.659	33.046	15.319	0	66	66	2	1	-10921639	155.238	156	90	255	3260	46.395	2.000	0.122	0.727
ID304189	304189	11	55.728	13.621	16.035	0	66	66	2	1	-10921639	163.857	156	106	250	3441	42.772	2.000	0.143	0.961
ID304190	304190	None	54.500	28.002	19.487	0	66	66	2	1	-10921639	136.381	127	78	222	2864	40.749	3.200	0.162	0.932
ID304191	304191	None	44.696	34.947	19.697	0	66	66	2	1	-10921639	128.714	115	78	222	2703	40.048	7.600	0.112	0.646
ID304184	304184	17	40.158	41.000	7.000	0	66	66	2	1	-10921639	95.238	90	16	189	2000	42.477	2.000	0.153	0.597
ID304185	304185	None	51.440	6.156	8.884	0	66	66	2	1	-10921639	178.810	180	111	255	3755	39.051	2.000	0.094	0.789
ID304186	304186	None	46.068	14.823	10.939	0	66	66	2	1	-10921639	160.952	164	98	255	3380	38.626	2.000	0.085	0.655
ID304187	304187	18	41.558	2.908	15.281	0	66	66	2	1	-10921639	162.619	164	102	238	3415	39.035	7.600	0.076	0.591
ID304172	304172	None	44.935	11.449	8.629	0	67	67	2	1	-10921639	191.333	197	119	255	4018	35.657	7.600	0.097	0.945
ID304173	304173	18	48.264	3.273	15.382	0	67	67	2	1	-10921639	177.143	176	131	255	3720	35.237	6.326	0.116	1.041
ID304174	304174	11	48.905	11.617	15.734	0	67	67	2	1	-10921639	164.952	164	82	230	3464	40.724	6.324	0.145	1.025
ID304175	304175	15	55.145	32.151	16.594	0	67	67	2	1	-10921639	159.476	160	102	255	3349	45.271	2.000	0.099	0.634
ID304176	304176	None	44.101	14.000	37.000	0	67	67	2	1	-10921639	119.429	123	28	189	2508	49.007	6.383	0.142	0.604
ID304171	304171	17	40.096	41.000	6.000	0	67	67	2	1	-10921639	140.381	152	94	176	2948	27.403	6.377	0.258	2.102
ID304183	304183	11	51.519	13.065	15.568	0	68	68	2	1	-10921639	167.762	168	98	250	3523	39.744	2.000	0.133	0.994
ID304196	304196	15	66.749	32.120	16.072	0	69	69	2	1	-10921639	186.143	180	115	242	3909	36.290	4.800	0.185	1.603
ID304197	304197	19	40.143	25.633	16.819	0	69	69	2	1	-10921639	142.857	139	74	234	3000	35.698	7.600	0.078	0.579
ID304198	304198	None	55.831	28.407	19.785	0	69	69	2	1	-10921639	134.286	127	49	255	2820	56.032	7.600	0.100	0.436
ID304199	304199	None	51.616	16.000	38.000	0	69	69	2	1	-10921639	100.429	82	49	176	2109	42.309	2.000	0.224	0.868
ID304195	304195	11	62.817	11.749	15.316	0	69	69	2	1	-10921639	200.000	193	131	255	4200	36.014	4.800	0.156	1.503
ID304228	304228	20	55.553	16.175	24.754	0	70	70	2	1	-10921639	152.429	148	69	238	3201	46.993	2.000	0.128	0.735
ID304224	304224	None	42.652	3.040	15.730	0	70	70	2	1	-10921639	150.286	152	69	201	3156	36.204	2.000	0.117	0.868
ID304225	304225	15	40.497	33.057	16.813	0	70	70	2	1	-10921639	169.571	172	98	250	3561	29.715	4.800	0.091	0.952
ID304226	304226	19	42.590	24.872	17.606	0	70	70	2	1	-10921639	156.333	160	86	213	3283	37.075	4.800	0.148	1.088
ID304227	304227	None	41.691	21.229	24.412	0	70	70	2	1	-10921639	158.762	160	98	246	3334	35.198	3.200	0.109	0.889
ID304220	304220	None	53.575	0.000	5.000	0	70	70	2	1	-10921639	197.905	201	123	255	4156	40.818	4.800	0.159	1.327
ID304221	304221	None	40.552	8.828	8.880	0	70	70	2	1	-10921639	189.905	193	106	255	3988	37.094	2.000	0.092	0.861
ID304222	304222	None	56.139	20.828	9.736	0	70	70	2	1	-10921639	163.333	164	94	246	3430	40.253	2.000	0.133	0.953
ID304223	304223	11	53.677	14.184	14.951	0	70	70	2	1	-10921639	197.476	197	148	255	4147	40.248	4.800	0.134	1.156
ID304212	304212	None	41.923	7.000	38.000	0	71	71	2	1	-10921639	129.619	127	69	197	2722	35.747	3.200	0.104	0.685
ID304208	304208	11	52.804	12.968	14.015	0	71	71	2	1	-10921639	207.667	201	172	255	4361	29.420	4.800	0.138	1.711
ID304209	304209	None	43.131	16.539	16.348	0	71	71	2	1	-10921639	134.333	135	61	213	2821	45.121	7.600	0.107	0.573
ID304210	304210	None	40.446	28.857	20.314	0	71	71	2	1	-10921639	145.190	131	94	238	3049	38.841	7.600	0.068	0.478
ID304211	304211	20	46.807	16.065	24.894	0	71	71	2	1	-10921639	179.762	185	119	238	3775	32.574	4.800	0.160	1.519
ID304204	304204	None	43.073	25.139	17.724	0	72	72	2	1	-10921639	141.667	131	49	205	2975	41.609	3.200	0.108	0.663
ID304205	304205	21	60.014	21.057	24.456	0	72	72	2	1	-10921639	160.810	160	94	238	3377	41.329	3.200	0.168	1.117
ID304206	304206	20	54.174	15.363	25.098	0	72	72	2	1	-10921639	160.143	152	74	230	3363	40.359	4.800	0.173	1.168
ID304207	304207	None	55.880	12.000	38.000	0	72	72	2	1	-10921639	171.238	172	106	238	3596	35.225	6.124	0.185	1.521
ID304200	304200	22	42.664	20.187	9.780	0	72	72	2	1	-10921639	136.810	131	82	209	2873	34.613	2.000	0.096	0.692
ID304201	304201	None	42.428	14.056	10.726	0	72	72	2	1	-10921639	186.048	189	131	255	3907	37.634	7.600	0.083	0.757
ID304202	304202	11	43.619	13.264	14.109	0	72	72	2	1	-10921639	192.619	197	123	242	4045	35.135	7.600	0.098	0.978
ID304203	304203	15	49.101	32.812	17.021	0	72	72	2	1	-10921639	180.619	176	86	246	3793	46.158	7.600	0.076	0.552
ID304213	304213	22	46.290	21.860	10.434	0	73	73	2	1	-10921639	150.048	148	98	217	3151	33.512	4.800	0.127	1.011
ID304214	304214	11	52.699	12.745	15.304	0	73	73	2	1	-10921639	196.524	189	135	255	4127	34.782	6.318	0.111	1.125
ID304215	304215	15	65.555	32.048	15.932	0	73	73	2	1	-10921639	179.476	172	131	255	3769	38.496	2.000	0.142	1.158
ID304216	304216	None	46.511	35.354	20.338	0	73	73	2	1	-10921639	170.857	172	123	213	3588	28.072	7.600	0.137	1.466
ID304217	304217	23	41.651	10.805	23.537	0	73	73	2	1	-10921639	127.571	127	53	193	2679	37.827	2.000	0.124	0.743
ID304218	304218	21	56.963	20.935	23.919	0	73	73	2	1	-10921639	164.429	168	106	242	3453	35.116	7.600	0.169	1.352
ID304219	304219	20	54.756	15.729	24.688	0	73	73	2	1	-10921639	148.952	143	78	242	3128	45.358	2.000	0.110	0.649
ID304229	304229	24	62.023	14.389	9.938	0	74	74	2	1	-10921639	207.810	209	119	255	4364	40.965	4.800	0.155	1.360
ID304230	304230	22	51.892	21.284	10.890	0	74	74	2	1	-10921639	155.476	152	106	230	3265	32.782	2.000	0.140	1.167
ID304231	304231	11	68.120	12.196	15.836	0	74	74	2	1	-10921639	210.333	222	115	255	4417	44.437	4.800	0.192	1.522
ID304236	304236	None	46.221	6.000	38.000	0	74	74	2	1	-10921639	151.667	148	80	242	3185	39.480	6.290	0.147	0.984
ID304232	304232	15	65.785	32.143	17.322	0	74	74	2	1	-10921639	196.143	209	111	255	4119	49.966	7.600	0.159	1.076
ID304233	304233	23	43.329	11.273	23.642	0	74	74	2	1	-10921639	123.905	131	37	193	2602	41.476	2.000	0.151	0.783
ID304234	304234	21	51.934	20.939	23.631	0	74	74	2	1	-10921639	175.571	176	119	238	3687	33.093	7.600	0.122	1.155
ID304235	304235	None	55.333	19.998	30.155	0	74	74	2	1	-10921639	105.000	106	24	255	2205	50.360	2.000	0.132	0.485
ID304237	304237	24	50.207	14.171	10.464	0	75	75	2	1	-10921639	200.143	205	111	255	4203	39.621	2.000	0.116	1.051
ID304238	304238	11	43.548	12.957	15.210	0	75	75	2	1	-10921639	195.762	185	139	255	4111	35.606	6.178	0.089	0.901
ID304239	304239	25	40.695	23.925	18.201	0	75	75	2	1	-10921639	143.905	139	98	209	3022	30.295	2.000	0.106	0.914
ID304240	304240	21	46.558	21.160	23.641	0	75	75	2	1	-10921639	174.810	180	106	238	3671	36.037	4.800	0.116	1.009
ID304241	304241	20	48.572	16.403	25.161	0	75	75	2	1	-10921639	163.810	160	106	209	3440	28.254	2.000	0.141	1.434
ID304242	304242	None	41.616	23.094	26.058	0	75	75	2	1	-10921639	148.238	148	78	201	3113	37.285	2.000	0.108	0.776
ID304260	304260	20	48.117	17.389	25.573	0	76	76	2	1	-10921639	164.571	160	69	255	3456	48.556	2.000	0.100	0.619
ID304261	304261	26	47.108	9.000	38.000	0	76	76	2	1	-10921639	133.857	139	82	193	2811	36.391	3.200	0.210	1.276
ID304256	304256	11	48.747	13.139	15.526	0	76	76	2	1	-10921639	192.667	193	82	255	4046	46.096	4.800	0.137	1.006
ID304257	304257	25	40.607	24.454	17.536	0	76	76	2	1	-10921639	154.810	152	94	205	3251	29.142	3.200	0.132	1.237
ID304258	304258	15	71.020	32.703	17.502	0	76	76	2	1	-10921639	183.619	168	98	255	3856	49.270	2.000	0.179	1.134
ID304259	304259	21	58.417	21.394	23.956	0	76	76	2	1	-10921639	184.333	185	119	246	3871	41.224	3.200	0.132	1.046
ID304252	304252	None	41.438	41.000	5.000	0	76	76	2	1	-10921639	125.143	127	69	185	2628	27.645	4.800	0.177	1.363
ID304253	304253	24	43.157	13.713	9.079	0	76	76	2	1	-10921639	181.762	189	86	255	3817	40.943	6.379	0.092	0.749
ID304254	304254	None	55.376	21.383	9.990	0	76	76	2	1	-10921639	155.810	152	90	255	3272	39.961	2.000	0.126	0.875
ID304255	304255	None	62.925	32.199	14.170	0	76	76	2	1	-10921639	186.952	193	106	255	3926	43.454	4.800	0.161	1.194
ID304262	304262	29	50.462	0.000	9.000	0	77	77	2	1	-10921639	173.095	164	119	255	3635	39.842	2.000	0.103	0.810
ID304263	304263	None	45.089	6.536	10.988	0	77	77	2	1	-10921639	186.810	180	127	255	3923	35.728	4.800	0.112	1.057
ID304268	304268	21	51.352	20.621	23.136	0	77	77	2	1	-10921639	166.857	172	90	222	3504	38.415	4.800	0.150	1.130
ID304269	304269	26	55.545	10.050	37.437	0	77	77	2	1	-10921639	167.571	185	90	234	3519	44.891	2.000	0.182	1.150
ID304264	304264	28	44.182	23.933	11.698	0	77	77	2	1	-10921639	145.429	143	98	222	3054	36.586	2.000	0.070	0.519
ID304265	304265	11	41.499	12.746	14.840	0	77	77	2	1	-10921639	202.952	205	135	255	4262	34.491	6.125	0.097	1.041
ID304266	304266	15	54.031	31.988	16.461	0	77	77	2	1	-10921639	219.143	230	139	255	4602	36.639	4.800	0.120	1.286
ID304267	304267	30	59.107	33.672	18.783	0	77	77	2	1	-10921639	178.810	189	90	255	3755	53.446	2.000	0.135	0.797
ID304244	304244	24	59.635	13.247	9.231	0	78	78	2	1	-10921639	197.238	201	119	255	4142	45.562	2.000	0.131	1.000
ID304245	304245	28	40.521	21.280	10.434	0	78	78	2	1	-10921639	160.952	164	106	242	3380	33.329	3.200	0.128	1.096
ID304246	304246	11	53.724	14.467	15.314	0	78	78	2	1	-10921639	209.476	217	127	255	4399	34.008	4.800	0.113	1.250
ID304247	304247	15	53.415	31.886	15.496	0	78	78	2	1	-10921639	193.714	209	115	255	4068	37.316	4.800	0.129	1.184
ID304243	304243	29	56.343	0.000	7.000	0	78	78	2	1	-10921639	162.905	156	82	255	3421	53.217	2.000	0.086	0.485
ID304248	304248	27	42.298	11.405	16.182	0	78	78	2	1	-10921639	181.762	193	78	250	3817	47.108	7.600	0.116	0.804
ID304249	304249	30	47.687	32.888	17.865	0	78	78	2	1	-10921639	187.857	193	123	255	3945	36.687	6.365	0.108	1.002
ID304250	304250	21	46.454	21.255	23.734	0	78	78	2	1	-10921639	155.857	156	90	230	3273	35.904	2.000	0.107	0.843
ID304251	304251	None	44.559	14.000	38.000	0	78	78	2	1	-10921639	106.000	119	32	160	2226	41.774	2.000	0.146	0.646
ID304278	304278	24	44.794	14.681	11.217	0	79	79	2	1	-10921639	186.143	193	106	242	3909	43.542	2.000	0.086	0.678
ID304279	304279	28	46.688	20.868	10.779	0	79	79	2	1	-10921639	151.238	143	86	242	3176	41.307	2.000	0.108	0.715
ID304284	304284	None	42.780	9.000	38.000	0	79	79	2	1	-10921639	154.286	143	90	209	3240	33.593	4.800	0.160	1.267
ID304280	304280	None	40.291	29.905	12.292	0	79	79	2	1	-10921639	156.381	160	82	242	3284	39.132	2.000	0.080	0.593
ID304281	304281	27	43.741	12.231	15.290	0	79	79	2	1	-10921639	180.714	185	115	234	3795	32.734	2.000	0.082	0.835
ID304282	304282	15	73.292	31.944	16.710	0	79	79	2	1	-10921639	192.571	197	102	255	4044	53.129	2.000	0.161	1.007
ID304283	304283	21	57.700	21.637	23.893	0	79	79	2	1	-10921639	176.810	185	106	255	3713	43.186	4.800	0.151	1.073
ID304276	304276	None	40.966	30.973	23.883	0	80	80	2	1	-10921639	107.571	106	45	176	2259	39.047	2.000	0.108	0.535
ID304277	304277	31	43.048	16.859	26.292	0	80	80	2	1	-10921639	145.286	148	74	226	3051	41.102	7.600	0.078	0.512
ID304272	304272	None	47.802	16.335	16.187	0	80	80	2	1	-10921639	163.095	160	102	246	3425	42.589	2.000	0.110	0.760
ID304273	304273	15	59.276	32.303	16.671	0	80	80	2	1	-10921639	193.095	193	135	255	4055	41.958	2.000	0.121	0.993
ID304274	304274	53	46.774	36.215	19.944	0	80	80	2	1	-10921639	150.667	152	61	238	3164	38.196	6.410	0.100	0.717
ID304275	304275	21	70.927	21.094	23.988	0	80	80	2	1	-10921639	179.238	172	102	242	3764	39.569	4.800	0.196	1.485
ID304270	304270	None	47.258	0.000	4.000	0	80	80	2	1	-10921639	164.810	157	98	230	3461	39.873	2.000	0.107	0.796
ID304271	304271	27	45.600	11.281	15.787	0	80	80	2	1	-10921639	169.952	164	119	242	3569	38.232	2.000	0.115	0.914
ID304308	304308	21	45.087	22.804	24.086	0	81	81	2	1	-10921639	164.762	164	94	213	3460	36.011	7.600	0.093	0.778
ID304309	304309	31	63.441	17.938	27.016	0	81	81	2	1	-10921639	162.810	152	82	255	3419	51.145	7.600	0.148	0.819
ID304304	304304	None	46.497	16.323	12.063	0	81	81	2	1	-10921639	176.714	176	98	255	3711	43.756	2.000	0.055	0.418
ID304305	304305	None	49.523	29.007	12.022	0	81	81	2	1	-10921639	153.143	156	102	226	3216	35.320	2.000	0.129	0.988
ID304306	304306	15	55.354	32.892	15.173	0	81	81	2	1	-10921639	169.905	176	98	242	3568	44.051	3.200	0.147	0.988
ID304307	304307	53	40.705	38.085	20.202	0	81	81	2	1	-10921639	136.476	135	74	201	2866	35.534	3.200	0.127	0.865
ID304303	304303	28	44.372	20.865	11.122	0	81	81	2	1	-10921639	177.333	172	143	255	3724	26.645	6.339	0.143	1.664
ID304292	304292	None	44.948	0.000	5.000	0	82	82	2	1	-10921639	182.333	193	111	255	3829	40.294	6.052	0.129	1.033
ID304293	304293	28	50.300	20.529	8.808	0	82	82	2	1	-10921639	173.952	168	98	255	3653	37.897	2.000	0.113	0.935
ID304294	304294	None	47.221	38.200	9.845	0	82	82	2	1	-10921639	115.381	102	57	213	2423	38.414	2.000	0.146	0.768
ID304295	304295	21	61.017	21.285	23.895	0	82	82	2	1	-10921639	171.476	168	86	255	3601	41.114	2.000	0.138	1.011
ID304296	304296	31	49.150	16.903	27.152	0	82	82	2	1	-10921639	132.810	123	61	201	2789	35.095	7.600	0.147	0.969
ID304288	304288	32	43.701	14.355	13.785	0	83	83	2	1	-10921639	201.762	197	135	255	4237	36.321	4.800	0.129	1.267
ID304289	304289	15	40.977	33.113	14.880	0	83	83	2	1	-10921639	160.714	160	86	238	3375	36.278	2.000	0.102	0.822
ID304290	304290	21	71.786	22.144	24.438	0	83	83	2	1	-10921639	174.190	160	78	255	3658	43.832	7.600	0.214	1.404
ID304291	304291	31	74.222	17.284	26.949	0	83	83	2	1	-10921639	151.381	148	69	255	3179	52.621	2.000	0.207	0.988
ID304285	304285	None	42.199	11.895	7.892	0	83	83	2	1	-10921639	174.571	172	111	255	3666	33.557	2.000	0.089	0.846
ID304286	304286	33	47.700	24.506	11.618	0	83	83	2	1	-10921639	165.333	160	106	234	3472	37.376	6.401	0.112	0.895
ID304287	304287	None	57.476	0.000	13.000	0	83	83	2	1	-10921639	170.571	148	122	255	3582	49.546	3.200	0.114	0.707
ID304300	304300	15	45.017	33.000	17.000	0	84	84	2	1	-10921639	161.286	156	86	230	3387	44.744	2.000	0.110	0.715
ID304301	304301	21	50.520	22.072	23.986	0	84	84	2	1	-10921639	181.095	176	131	255	3803	31.281	7.600	0.139	1.414
ID304302	304302	31	65.242	17.555	26.721	0	84	84	2	1	-10921639	164.714	172	82	250	3459	52.288	7.600	0.205	1.070
ID304297	304297	33	42.339	23.609	11.284	0	84	84	2	1	-10921639	179.048	180	90	255	3760	39.056	3.200	0.104	0.863
ID304298	304298	None	43.636	28.315	11.787	0	84	84	2	1	-10921639	165.381	164	106	242	3473	40.947	2.000	0.094	0.692
ID304299	304299	32	52.505	13.765	13.999	0	84	84	2	1	-10921639	202.810	205	131	255	4259	38.151	7.600	0.125	1.182
ID304316	304316	34	40.527	15.469	15.168	0	85	85	2	1	-10921639	183.762	176	98	255	3859	46.176	7.600	0.073	0.538
ID304317	304317	None	43.874	2.235	15.690	0	85	85	2	1	-10921639	154.381	143	94	222	3242	40.042	2.000	0.080	0.572
ID304318	304318	None	43.288	41.000	19.000	0	85	85	2	1	-10921639	111.762	111	69	164	2347	27.316	4.800	0.233	1.549
ID304319	304319	21	60.005	22.557	24.932	0	85	85	2	1	-10921639	167.762	172	111	238	3523	36.744	4.800	0.175	1.357
ID304315	304315	32	41.769	12.687	13.667	0	85	85	2	1	-10921639	186.190	172	131	255	3910	42.066	7.600	0.077	0.633
ID304310	304310	34	60.919	14.193	15.211	0	86	86	2	1	-10921639	205.714	205	106	255	4320	39.877	6.306	0.162	1.438
ID304311	304311	None	47.146	21.225	24.214	0	86	86	2	1	-10921639	169.762	160	86	234	3565	43.577	3.200	0.106	0.745
ID304312	304312	21	51.526	23.617	25.838	0	86	86	2	1	-10921639	166.048	172	74	234	3487	46.218	3.200	0.169	1.036
ID304313	304313	None	41.644	2.000	38.000	0	86	86	2	1	-10921639	110.857	102	57	185	2328	37.788	2.000	0.095	0.507
ID304314	304314	35	49.362	6.000	38.000	0	86	86	2	1	-10921639	125.905	123	65	226	2644	39.521	2.000	0.154	0.848
ID304324	304324	None	45.667	41.000	19.000	0	87	87	2	1	-10921639	125.762	119	65	201	2641	38.675	7.600	0.172	0.954
ID304325	304325	21	64.336	23.018	25.919	0	87	87	2	1	-10921639	167.667	172	82	255	3521	48.186	7.600	0.148	0.898
ID304326	304326	35	57.079	5.000	38.000	0	87	87	2	1	-10921639	153.429	152	111	234	3222	32.657	4.800	0.169	1.359
ID304320	304320	36	64.394	22.796	11.102	0	87	87	2	1	-10921639	185.952	185	115	255	3905	38.767	4.800	0.183	1.483
ID304321	304321	34	40.543	14.834	14.066	0	87	87	2	1	-10921639	191.286	193	111	255	4017	40.080	7.600	0.076	0.675
ID304322	304322	None	46.005	17.877	14.880	0	87	87	2	1	-10921639	170.905	160	111	255	3589	41.000	2.000	0.094	0.718
ID304323	304323	None	47.390	32.776	16.046	0	87	87	2	1	-10921639	163.857	168	53	222	3441	38.491	2.000	0.115	0.876
ID304334	304334	36	49.531	22.880	11.043	0	88	88	2	1	-10921639	177.190	168	131	255	3721	33.300	2.000	0.135	1.269
ID304335	304335	None	43.963	6.261	11.829	0	88	88	2	1	-10921639	182.000	185	123	255	3822	32.697	2.000	0.086	0.879
ID304336	304336	34	58.315	14.000	13.000	0	88	88	2	1	-10921639	219.048	222	152	255	4600	36.009	6.382	0.138	1.479
ID304337	304337	None	51.521	4.354	16.636	0	88	88	2	1	-10921639	172.619	164	111	255	3625	36.834	2.000	0.129	1.073
ID304338	304338	21	63.156	23.323	25.563	0	88	88	2	1	-10921639	188.286	197	86	255	3954	43.117	4.800	0.172	1.284
ID304339	304339	None	42.288	35.340	35.846	0	88	88	2	1	-10921639	99.952	90	53	164	2099	33.624	3.200	0.170	0.864
ID304327	304327	None	48.055	19.916	6.354	0	89	89	2	1	-10921639	147.095	152	98	222	3089	32.913	4.800	0.155	1.197
ID304332	304332	21	54.404	23.684	25.675	0	89	89	2	1	-10921639	176.429	168	111	255	3705	44.958	4.800	0.163	1.100
ID304333	304333	None	43.639	9.787	36.394	0	89	89	2	1	-10921639	150.095	148	94	255	3152	41.011	2.000	0.080	0.544
ID304328	304328	34	61.980	14.845	14.177	0	89	89	2	1	-10921639	214.000	217	123	255	4494	38.152	2.000	0.138	1.359
ID304329	304329	37	56.885	32.026	14.412	0	89	89	2	1	-10921639	197.571	193	135	255	4149	30.288	6.356	0.162	1.815
ID304330	304330	38	58.972	21.590	23.816	0	89	89	2	1	-10921639	196.905	205	139	255	4135	35.175	6.303	0.157	1.521
ID304331	304331	39	55.617	16.067	26.117	0	89	89	2	1	-10921639	142.524	148	65	234	2993	44.733	7.600	0.127	0.720
ID304340	304340	36	48.623	23.086	10.905	0	90	90	2	1	-10921639	184.238	185	111	255	3869	32.061	7.600	0.126	1.286
ID304341	304341	34	53.617	14.733	14.358	0	90	90	2	1	-10921639	214.000	217	148	255	4494	34.370	4.800	0.137	1.501
ID304342	304342	37	52.068	32.969	13.767	0	90	90	2	1	-10921639	184.190	176	111	255	3868	41.460	6.347	0.113	0.906
ID304343	304343	38	44.651	20.536	23.275	0	90	90	2	1	-10921639	181.286	185	86	255	3807	45.537	7.600	0.106	0.763
ID304344	304344	39	43.204	16.192	25.064	0	90	90	2	1	-10921639	179.048	189	94	226	3760	38.893	4.800	0.108	0.900
ID304345	304345	21	53.285	23.544	26.140	0	90	90	2	1	-10921639	157.905	164	57	242	3316	54.134	2.000	0.128	0.661
ID304352	304352	39	41.361	17.462	26.369	0	91	91	2	1	-10921639	178.667	176	98	246	3752	37.162	7.600	0.094	0.829
ID304353	304353	21	46.466	23.331	25.932	0	91	91	2	1	-10921639	155.333	148	74	222	3262	42.677	3.200	0.129	0.832
ID304348	304348	34	66.686	15.327	15.082	0	91	91	2	1	-10921639	204.524	193	148	255	4295	37.938	2.000	0.145	1.366
ID304349	304349	None	54.462	23.279	15.035	0	91	91	2	1	-10921639	181.048	193	94	255	3802	44.502	7.600	0.133	0.957
ID304350	304350	37	44.752	31.509	16.372	0	91	91	2	1	-10921639	197.381	193	148	255	4145	31.202	4.800	0.133	1.486
ID304351	304351	None	42.742	13.762	23.695	0	91	91	2	1	-10921639	164.905	172	61	242	3463	41.133	7.600	0.093	0.681
ID304346	304346	None	40.354	13.000	0.000	0	91	91	2	1	-10921639	123.905	123	65	255	2602	45.286	2.000	0.109	0.540
ID304347	304347	36	51.542	24.072	11.684	0	91	91	2	1	-10921639	188.095	193	127	255	3950	36.607	4.800	0.137	1.237
ID304364	304364	None	47.803	38.144	19.551	0	92	92	2	1	-10921639	137.048	135	61	255	2878	43.494	2.000	0.102	0.585
ID304365	304365	38	41.070	21.118	23.856	0	92	92	2	1	-10921639	180.619	176	143	234	3793	28.419	4.800	0.108	1.236
ID304361	304361	None	52.171	0.000	5.000	0	92	92	2	1	-10921639	188.286	176	143	255	3954	32.358	4.800	0.148	1.500
ID304362	304362	34	47.718	14.045	14.364	0	92	92	2	1	-10921639	184.905	180	119	255	3883	37.494	4.800	0.118	1.037
ID304363	304363	37	68.885	32.010	16.133	0	92	92	2	1	-10921639	203.619	189	135	255	4276	38.853	4.800	0.169	1.516
ID304372	304372	None	42.200	6.900	7.782	0	93	93	2	1	-10921639	166.571	160	98	222	3498	31.855	2.000	0.105	0.995
ID304373	304373	None	45.364	20.773	9.144	0	93	93	2	1	-10921639	162.048	168	82	226	3403	40.454	2.000	0.127	0.900
ID304374	304374	34	63.438	15.023	13.783	0	93	93	2	1	-10921639	202.905	209	139	255	4261	40.922	6.379	0.154	1.323
ID304375	304375	37	43.611	32.928	14.043	0	93	93	2	1	-10921639	166.762	172	82	238	3502	38.675	2.000	0.105	0.819
ID304380	304380	38	59.182	20.882	23.895	0	93	93	2	1	-10921639	210.952	217	131	255	4430	36.848	4.800	0.146	1.459
ID304381	304381	39	41.406	18.341	27.592	0	93	93	2	1	-10921639	161.048	168	69	255	3382	49.346	5.950	0.095	0.566
ID304376	304376	44	43.621	2.976	15.170	0	93	93	2	1	-10921639	179.857	180	102	238	3777	36.014	2.000	0.096	0.872
ID304377	304377	None	46.275	23.691	16.411	0	93	93	2	1	-10921639	154.476	160	82	255	3244	49.193	4.000	0.149	0.816
ID304378	304378	40	55.531	31.895	18.796	0	93	93	2	1	-10921639	179.857	185	127	250	3777	37.054	3.200	0.127	1.091
ID304379	304379	45	52.391	13.934	22.856	0	93	93	2	1	-10921639	179.143	168	131	246	3762	36.812	4.800	0.147	1.250
ID304356	304356	44	44.952	4.847	15.902	0	94	94	2	1	-10921639	152.857	143	90	230	3210	38.376	2.000	0.076	0.564
ID304357	304357	40	54.473	32.525	16.639	0	94	94	2	1	-10921639	198.952	197	143	255	4178	33.546	2.000	0.122	1.286
ID304358	304358	45	40.612	13.969	22.867	0	94	94	2	1	-10921639	144.000	139	41	234	3024	45.998	3.200	0.105	0.593
ID304359	304359	42	49.302	23.707	25.410	0	94	94	2	1	-10921639	153.952	160	53	230	3233	47.730	2.000	0.151	0.846
ID304354	304354	34	55.073	14.438	12.366	0	94	94	2	1	-10921639	186.429	176	86	255	3915	47.898	7.600	0.131	0.900
ID304355	304355	None	42.646	0.000	13.000	0	94	94	2	1	-10921639	189.429	189	126	238	3978	32.572	4.800	0.114	1.192
ID304360	304360	39	47.996	18.805	26.866	0	94	94	2	1	-10921639	172.333	168	90	242	3619	39.855	2.000	0.098	0.773
ID304388	304388	45	48.007	13.874	22.218	0	95	95	2	1	-10921639	151.000	152	90	238	3171	40.393	2.000	0.108	0.729
ID304389	304389	42	47.179	23.445	25.145	0	95	95	2	1	-10921639	177.905	185	111	234	3736	33.910	6.226	0.160	1.450
ID304390	304390	39	65.230	17.026	25.867	0	95	95	2	1	-10921639	167.810	176	57	246	3524	53.180	7.600	0.145	0.798
ID304384	304384	34	41.521	14.917	12.470	0	95	95	2	1	-10921639	170.429	168	98	246	3579	43.824	6.413	0.082	0.591
ID304385	304385	40	59.077	32.569	15.089	0	95	95	2	1	-10921639	195.286	193	90	255	4101	45.468	7.600	0.136	1.028
ID304386	304386	None	40.591	24.113	15.611	0	95	95	2	1	-10921639	150.905	148	98	226	3169	40.512	6.412	0.100	0.674
ID304387	304387	41	57.086	16.301	16.584	0	95	95	2	1	-10921639	188.619	193	82	255	3961	49.226	2.000	0.136	0.918
ID304382	304382	None	40.681	7.945	9.300	0	95	95	2	1	-10921639	169.429	172	90	238	3558	34.623	2.000	0.093	0.833
ID304383	304383	None	40.257	20.331	9.524	0	95	95	2	1	-10921639	139.190	123	69	226	2923	43.433	2.000	0.058	0.351
ID304420	304420	39	46.042	17.828	26.698	0	96	96	2	1	-10921639	150.524	160	53	226	3161	51.813	2.000	0.103	0.541
ID304421	304421	None	44.827	14.000	38.000	0	96	96	2	1	-10921639	127.857	135	61	197	2685	35.731	2.000	0.144	0.899
ID304416	304416	40	61.969	33.194	16.199	0	96	96	2	1	-10921639	205.476	213	119	255	4315	42.969	3.200	0.144	1.203
ID304417	304417	41	58.378	15.300	17.020	0	96	96	2	1	-10921639	178.381	185	90	255	3746	43.505	3.200	0.123	0.901
ID304418	304418	45	46.848	13.939	22.691	0	96	96	2	1	-10921639	142.238	139	53	205	2987	34.729	2.000	0.139	0.998
ID304419	304419	42	62.464	22.803	25.898	0	96	96	2	1	-10921639	175.333	172	94	255	3682	46.810	6.341	0.151	0.981
ID304366	304366	34	49.472	14.080	12.252	0	97	97	2	1	-10921639	185.524	193	111	255	3896	40.041	2.000	0.116	0.965
ID304367	304367	40	63.077	32.605	14.480	0	97	97	2	1	-10921639	186.286	185	65	255	3912	55.518	3.200	0.134	0.795
ID304368	304368	41	50.680	16.067	17.688	0	97	97	2	1	-10921639	162.190	152	90	222	3406	41.770	2.000	0.102	0.716
ID304369	304369	43	50.172	20.396	24.478	0	97	97	2	1	-10921639	192.619	201	111	255	4045	43.557	7.600	0.115	0.914
ID304370	304370	42	58.574	23.313	26.016	0	97	97	2	1	-10921639	179.381	180	90	255	3767	49.784	4.800	0.138	0.874
ID304371	304371	39	40.857	18.142	26.746	0	97	97	2	1	-10921639	141.048	139	53	234	2962	50.626	7.600	0.088	0.452
ID304400	304400	43	53.198	22.000	24.000	0	98	98	2	1	-10921639	194.381	180	127	255	4082	38.453	4.800	0.138	1.225
ID304401	304401	42	47.508	23.353	25.662	0	98	98	2	1	-10921639	165.143	160	98	255	3468	42.468	6.386	0.116	0.807
ID304402	304402	39	40.143	18.876	26.704	0	98	98	2	1	-10921639	155.857	156	53	238	3273	51.972	2.000	0.068	0.382
ID304396	304396	None	60.101	0.000	6.000	0	98	98	2	1	-10921639	175.667	164	119	255	3689	47.385	2.000	0.143	0.928
ID304397	304397	None	41.595	20.192	7.124	0	98	98	2	1	-10921639	141.429	152	57	226	2970	46.207	2.000	0.093	0.519
ID304398	304398	34	55.237	14.745	13.647	0	98	98	2	1	-10921639	202.952	205	98	255	4262	38.580	2.000	0.146	1.342
ID304399	304399	40	49.522	32.503	14.481	0	98	98	2	1	-10921639	187.286	193	90	255	3933	45.585	7.600	0.125	0.916
ID304391	304391	None	43.106	24.173	10.546	0	99	99	2	1	-10921639	180.476	189	102	242	3790	27.718	6.021	0.121	1.407
ID304392	304392	64	42.776	3.545	15.627	0	99	99	2	1	-10921639	167.190	164	94	246	3511	42.729	2.000	0.088	0.635
ID304393	304393	34	57.952	14.592	16.062	0	99	99	2	1	-10921639	213.095	226	148	255	4475	34.515	6.063	0.157	1.673
ID304394	304394	40	69.890	31.791	16.040	0	99	99	2	1	-10921639	209.667	209	135	255	4403	37.783	6.308	0.173	1.636
ID304395	304395	43	59.341	21.991	24.422	0	99	99	2	1	-10921639	169.857	172	90	255	3567	49.524	7.600	0.131	0.794
ID304404	304404	None	40.836	8.337	8.456	0	100	100	2	1	-10921639	163.667	164	78	255	3437	48.472	2.000	0.056	0.357
ID304405	304405	None	41.874	12.274	7.691	0	100	100	2	1	-10921639	160.190	152	94	238	3364	39.599	3.200	0.071	0.535
ID304406	304406	64	43.031	3.760	16.120	0	100	100	2	1	-10921639	178.000	185	90	255	3738	43.626	2.000	0.093	0.691
ID304407	304407	34	57.736	14.429	16.427	0	100	100	2	1	-10921639	197.619	201	111	255	4150	36.397	4.800	0.164	1.529
ID304408	304408	43	69.690	23.338	24.697	0	100	100	2	1	-10921639	186.952	176	119	242	3926	38.765	4.800	0.219	1.734
ID304403	304403	None	42.984	0.000	6.000	0	100	100	2	1	-10921639	181.476	197	104	234	3811	42.042	7.600	0.097	0.763
ID304412	304412	None	50.793	20.102	5.901	0	101	101	2	1	-10921639	150.333	148	106	217	3157	34.071	2.000	0.159	1.209
ID304413	304413	None	48.050	32.546	14.959	0	101	101	2	1	-10921639	159.143	152	78	234	3342	44.039	2.000	0.114	0.742
ID304414	304414	43	46.371	23.408	25.770	0	101	101	2	1	-10921639	154.810	152	82	250	3251	43.969	2.000	0.099	0.634
ID304415	304415	46	41.104	14.000	38.000	0	101	101	2	1	-10921639	115.429	104	65	168	2424	34.872	2.000	0.166	0.941
ID304409	304409	None	45.897	0.000	4.000	0	102	102	2	1	-10921639	198.238	205	115	255	4163	45.431	6.451	0.079	0.638
ID304410	304410	None	41.618	29.059	30.488	0	102	102	2	1	-10921639	138.571	148	57	172	2910	29.357	6.388	0.173	1.390
ID304411	304411	46	43.284	16.000	38.000	0	102	102	2	1	-10921639	131.524	135	74	205	2762	38.926	6.418	0.165	0.958
ID304425	304425	None	53.811	0.000	20.000	0	103	103	2	1	-10921639	155.857	164	94	255	3273	49.838	2.000	0.124	0.689
ID304422	304422	47	50.060	2.735	14.915	0	103	103	2	1	-10921639	186.952	176	123	255	3926	46.070	6.409	0.102	0.749
ID304423	304423	47	48.706	0.000	16.000	0	104	104	2	1	-10921639	198.095	193	146	255	4160	31.906	6.416	0.136	1.489
ID304424	304424	None	40.211	13.172	16.814	0	104	104	2	1	-10921639	126.714	127	65	180	2661	35.006	7.600	0.134	0.854
ID304426	304426	48	59.135	23.123	24.521	0	104	104	2	1	-10921639	156.333	156	78	242	3283	40.542	2.000	0.163	1.078
ID304427	304427	None	49.187	3.000	38.000	0	104	104	2	1	-10921639	148.476	148	98	193	3118	30.510	7.600	0.185	1.516
ID304430	304430	None	53.839	0.000	5.000	0	105	105	2	1	-10921639	190.286	180	134	255	3996	42.357	7.600	0.115	0.927
ID304431	304431	None	43.600	41.000	7.000	0	105	105	2	1	-10921639	140.095	152	57	180	2942	36.018	2.000	0.183	1.205
ID304432	304432	48	42.973	24.134	25.243	0	105	105	2	1	-10921639	141.286	139	86	209	2967	30.088	6.068	0.134	1.113
ID304433	304433	None	41.374	17.000	38.000	0	105	105	2	1	-10921639	110.048	98	53	189	2311	40.390	3.200	0.185	0.849
ID304434	304434	None	47.419	33.896	19.220	0	106	106	2	1	-10921639	157.476	152	90	242	3307	40.121	4.800	0.131	0.908
ID304435	304435	None	41.618	6.000	38.000	0	106	106	2	1	-10921639	158.238	143	122	222	3323	29.484	6.425	0.124	1.187
ID304428	304428	None	41.913	2.870	16.089	0	107	107	2	1	-10921639	174.381	172	127	255	3662	35.068	2.000	0.070	0.647
ID304429	304429	49	42.302	11.000	38.000	0	107	107	2	1	-10921639	152.095	148	88	205	3194	33.529	4.800	0.166	1.293
ID304436	304436	None	42.517	36.066	15.410	0	108	108	2	1	-10921639	125.095	127	53	176	2627	35.620	2.000	0.129	0.803
ID304437	304437	49	48.475	9.000	38.000	0	108	108	2	1	-10921639	174.524	172	115	255	3665	32.803	6.307	0.152	1.405
ID304440	304440	50	40.316	4.003	9.177	0	109	109	2	1	-10921639	201.381	213	123	255	4229	39.576	4.800	0.075	0.706
ID304441	304441	None	49.943	32.907	18.390	0	109	109	2	1	-10921639	141.381	148	82	209	2969	33.413	2.000	0.146	1.076
ID304442	304442	None	41.193	24.140	24.363	0	109	109	2	1	-10921639	130.238	123	86	201	2735	30.130	3.200	0.116	0.896
ID304443	304443	None	70.145	6.000	38.000	0	109	109	2	1	-10921639	187.619	172	119	255	3940	43.211	2.000	0.209	1.501
ID304438	304438	None	41.710	0.000	3.000	0	110	110	2	1	-10921639	206.667	197	160	255	4340	31.519	4.800	0.118	1.385
ID304439	304439	50	42.249	4.639	8.615	0	110	110	2	1	-10921639	161.667	160	65	230	3395	39.876	2.000	0.079	0.597
ID304446	304446	None	46.258	41.000	19.000	0	112	112	2	1	-10921639	141.429	148	78	205	2970	32.744	6.377	0.185	1.348
ID304447	304447	51	56.433	8.193	36.062	0	112	112	2	1	-10921639	165.000	164	102	234	3465	43.607	2.000	0.118	0.797
ID304444	304444	None	41.160	37.390	20.007	0	113	113	2	1	-10921639	138.381	135	61	201	2906	35.445	2.000	0.123	0.855
ID304445	304445	51	59.792	6.000	38.000	0	113	113	2	1	-10921639	155.762	148	104	230	3271	33.611	2.000	0.200	1.542
ID304448	304448	None	51.437	1.014	16.463	0	114	114	2	1	-10921639	202.810	197	127	255	4259	43.831	6.095	0.143	1.159
ID304449	304449	None	44.688	0.000	23.000	0	114	114	2	1	-10921639	149.524	143	99	213	3140	30.743	4.800	0.172	1.425
ID304450	304450	52	46.082	14.000	38.000	0	114	114	2	1	-10921639	108.238	98	57	197	2273	40.181	2.000	0.161	0.745
ID304451	304451	52	41.033	16.000	38.000	0	115	115	2	1	-10921639	112.762	111	65	172	2368	35.872	7.600	0.170	0.913
ID304454	304454	None	47.202	13.904	15.154	0	116	116	2	1	-10921639	122.095	115	69	193	2564	29.707	7.600	0.161	1.140
ID304455	304455	None	49.782	23.152	23.923	0	116	116	2	1	-10921639	123.905	123	65	180	2602	32.328	7.600	0.190	1.223
ID304452	304452	None	45.047	41.000	5.000	0	117	117	2	1	-10921639	113.476	102	69	193	2383	39.666	3.200	0.174	0.850
ID304453	304453	None	43.171	15.000	38.000	0	117	117	2	1	-10921639	98.667	95	61	156	2072	32.623	3.200	0.191	0.971
ID304456	304456	None	43.260	7.703	8.371	0	118	118	2	1	-10921639	166.381	172	82	255	3494	42.714	2.000	0.075	0.542
ID304457	304457	None	40.692	8.747	37.138	0	118	118	2	1	-10921639	158.762	148	90	255	3334	47.687	4.800	0.121	0.719
ID304458	304458	None	40.178	31.997	4.651	0	119	119	2	1	-10921639	104.524	102	53	189	2195	32.394	2.000	0.139	0.789
ID304459	304459	None	46.054	15.000	38.000	0	119	119	2	1	-10921639	115.905	102	53	185	2434	34.639	2.000	0.170	0.973
ID304465	304465	None	41.878	0.000	5.000	0	120	120	2	1	-10921639	173.476	172	90	255	3643	47.738	6.069	0.079	0.534
ID304460	304460	None	41.553	4.936	16.041	0	121	121	2	1	-10921639	166.333	168	111	217	3493	29.865	4.800	0.133	1.307
ID304461	304461	None	48.387	29.971	28.158	0	121	121	2	1	-10921639	122.143	115	57	176	2565	33.925	2.000	0.169	1.042
ID304462	304462	None	40.103	14.000	38.000	0	121	121	2	1	-10921639	128.762	139	65	222	2704	42.133	2.000	0.117	0.641
ID304466	304466	None	44.307	32.937	17.596	0	122	122	2	1	-10921639	110.476	111	57	189	2320	37.533	3.200	0.129	0.673
ID304467	304467	54	58.330	5.000	38.000	0	122	122	2	1	-10921639	156.619	164	82	209	3289	37.302	7.600	0.216	1.489
ID304470	304470	None	43.300	5.304	10.831	0	123	123	2	1	-10921639	169.857	168	90	246	3567	38.522	3.200	0.075	0.616
ID304471	304471	54	44.788	5.000	38.000	0	123	123	2	1	-10921639	157.286	148	92	213	3303	39.841	4.800	0.176	1.182
ID304468	304468	None	42.012	20.126	6.168	0	124	124	2	1	-10921639	124.381	119	74	189	2612	31.876	4.800	0.169	1.130
ID304469	304469	54	49.759	3.000	38.000	0	124	124	2	1	-10921639	146.286	148	99	205	3072	32.055	4.800	0.186	1.430
ID304464	304464	55	49.993	34.788	19.570	0	125	125	2	1	-10921639	161.810	156	86	226	3398	35.319	6.378	0.163	1.283
ID304463	304463	None	40.404	4.132	15.093	0	125	125	2	1	-10921639	180.476	176	119	255	3790	38.169	7.600	0.090	0.782
ID304477	304477	55	44.545	33.154	19.719	0	126	126	2	1	-10921639	146.619	152	82	209	3079	33.475	4.800	0.151	1.146
ID304472	304472	None	41.611	16.124	16.137	0	127	127	2	1	-10921639	109.714	115	57	209	2304	33.189	2.000	0.122	0.720
ID304473	304473	56	48.754	8.000	38.000	0	127	127	2	1	-10921639	164.238	172	98	213	3449	36.693	7.600	0.143	1.119
ID304478	304478	56	54.605	9.000	38.000	0	128	128	2	1	-10921639	186.762	189	111	242	3922	35.718	6.006	0.160	1.443
ID304479	304479	None	41.623	6.678	7.415	0	129	129	2	1	-10921639	143.810	139	86	238	3020	44.040	2.000	0.083	0.503
ID304480	304480	None	40.211	33.191	19.292	0	129	129	2	1	-10921639	126.190	131	61	168	2650	29.881	2.000	0.140	1.039
ID304481	304481	None	44.953	16.325	28.356	0	129	129	2	1	-10921639	87.095	78	41	156	1829	32.439	2.000	0.233	1.015
ID304482	304482	None	46.980	6.000	38.000	0	129	129	2	1	-10921639	146.333	143	108	226	3073	29.413	4.000	0.209	1.720
ID304476	304476	None	52.223	0.000	32.000	0	130	130	2	1	-10921639	154.286	146	111	205	3240	32.252	5.912	0.174	1.416
ID304474	304474	None	46.783	0.000	4.000	0	130	130	2	1	-10921639	166.286	135	119	255	3492	48.027	7.600	0.069	0.449
ID304475	304475	None	40.477	4.547	16.144	0	130	130	2	1	-10921639	143.429	131	94	250	3012	45.353	2.000	0.041	0.250
ID304484	304484	None	44.096	31.857	18.032	0	131	131	2	1	-10921639	134.476	131	61	255	2824	38.430	4.800	0.125	0.778
ID304485	304485	None	44.731	10.000	38.000	0	131	131	2	1	-10921639	137.143	127	73	205	2880	41.657	6.109	0.121	0.711
ID304483	304483	57	49.497	0.000	8.000	0	132	132	2	1	-10921639	194.095	184	143	255	4076	35.008	2.000	0.129	1.267
ID304488	304488	None	52.487	0.000	16.000	0	133	133	2	1	-10921639	203.952	205	139	255	4283	39.402	2.000	0.134	1.221
ID304486	304486	57	44.359	0.000	6.000	0	133	133	2	1	-10921639	166.429	156	127	255	3495	37.279	2.000	0.106	0.856
ID304487	304487	None	52.228	41.000	6.000	0	133	133	2	1	-10921639	134.381	131	99	250	2822	37.324	7.600	0.180	1.099
ID304489	304489	None	45.777	36.474	20.511	0	134	134	2	1	-10921639	128.571	119	61	201	2700	40.747	2.000	0.133	0.740
ID304490	304490	58	45.695	8.000	38.000	0	134	134	2	1	-10921639	167.524	185	119	217	3518	34.795	4.800	0.152	1.273
ID304491	304491	59	43.195	13.000	38.000	0	134	134	2	1	-10921639	110.667	99	69	226	2324	42.336	2.000	0.128	0.593
ID304493	304493	58	41.147	7.000	38.000	0	135	135	2	1	-10921639	151.952	152	99	222	3191	30.875	2.000	0.107	0.953
ID304494	304494	59	45.664	11.000	38.000	0	135	135	2	1	-10921639	145.619	139	80	213	3058	34.794	2.000	0.142	1.042
ID304492	304492	None	45.172	33.803	19.789	0	136	136	2	1	-10921639	124.048	119	82	197	2605	32.471	2.000	0.121	0.827
ID304496	304496	None	43.059	5.000	38.000	0	138	138	2	1	-10921639	151.714	148	106	238	3186	35.426	2.000	0.139	1.047
ID304497	304497	None	46.866	16.000	38.000	0	138	138	2	1	-10921639	117.286	115	53	176	2463	33.773	2.000	0.201	1.160
ID304495	304495	None	48.395	0.000	14.000	0	138	138	2	1	-10921639	195.571	188	135	246	4107	38.568	3.200	0.136	1.214
ID304506	304506	None	46.434	11.000	38.000	0	139	139	2	1	-10921639	160.190	176	90	217	3364	38.632	6.206	0.146	1.059
ID304498	304498	None	40.862	5.000	1.000	0	140	140	2	1	-10921639	165.952	156	90	255	3485	51.473	2.000	0.091	0.536
ID304499	304499	None	40.971	7.783	7.096	0	140	140	2	1	-10921639	139.381	148	69	250	2927	45.712	2.000	0.060	0.348
ID304500	304500	None	40.762	26.000	0.000	0	141	141	2	1	-10921639	92.905	86	57	160	1951	29.617	6.431	0.174	0.928
ID304501	304501	60	45.865	5.000	38.000	0	141	141	2	1	-10921639	147.381	143	82	222	3095	40.266	7.600	0.139	0.894
ID304502	304502	None	43.770	6.065	9.897	0	142	142	2	1	-10921639	189.095	185	131	255	3971	35.605	2.000	0.086	0.843
ID304503	304503	60	42.530	5.000	38.000	0	142	142	2	1	-10921639	144.762	148	61	238	3040	39.096	7.600	0.088	0.597
ID304512	304512	None	41.266	13.758	16.047	0	143	143	2	1	-10921639	119.571	115	65	168	2511	28.823	2.000	0.138	1.007
ID304510	304510	None	41.205	26.862	10.569	0	143	143	2	1	-10921639	118.143	115	69	176	2481	32.487	7.600	0.158	0.994
ID304511	304511	None	57.619	0.000	15.000	0	143	143	2	1	-10921639	194.905	192	139	255	4093	36.325	4.800	0.169	1.555
ID304504	304504	None	43.947	24.948	18.064	0	144	144	2	1	-10921639	114.333	115	45	160	2401	32.043	2.000	0.143	0.891
ID304505	304505	61	40.738	8.000	38.000	0	144	144	2	1	-10921639	133.000	131	69	222	2793	41.986	2.000	0.095	0.550
ID304519	304519	None	58.809	0.000	3.000	0	145	145	2	1	-10921639	187.048	185	134	255	3928	41.196	2.000	0.134	1.072
ID304520	304520	62	50.057	13.277	15.925	0	145	145	2	1	-10921639	134.476	143	37	217	2824	42.847	6.318	0.153	0.833
ID304521	304521	None	41.234	32.986	18.794	0	145	145	2	1	-10921639	124.190	115	49	180	2608	34.394	7.600	0.139	0.879
ID304522	304522	61	50.066	6.000	38.000	0	145	145	2	1	-10921639	153.190	160	61	213	3217	38.377	4.800	0.162	1.115
ID304508	304508	62	46.193	13.529	16.027	0	146	146	2	1	-10921639	134.619	127	61	230	2827	41.137	2.000	0.118	0.693
ID304509	304509	None	47.010	0.000	22.000	0	146	146	2	1	-10921639	124.190	131	37	205	2608	43.345	2.000	0.131	0.664
ID304507	304507	None	46.965	4.000	0.000	0	146	146	2	1	-10921639	206.619	230	123	255	4339	44.889	4.800	0.171	1.347
ID304513	304513	62	55.196	14.255	15.450	0	147	147	2	1	-10921639	161.095	156	98	246	3383	34.970	4.800	0.151	1.208
ID304514	304514	None	47.413	23.330	23.519	0	147	147	2	1	-10921639	138.190	135	78	205	2902	36.407	4.800	0.156	1.026
ID304515	304515	None	40.535	10.000	38.000	0	147	147	2	1	-10921639	140.429	153	77	185	2949	35.890	4.800	0.185	1.222
ID304516	304516	None	40.399	0.000	6.000	0	148	148	2	1	-10921639	182.762	168	104	255	3838	44.160	3.200	0.129	0.944
ID304517	304517	None	58.011	31.785	17.589	0	148	148	2	1	-10921639	153.524	148	94	226	3224	37.795	4.800	0.196	1.333
ID304518	304518	None	43.305	2.000	38.000	0	148	148	2	1	-10921639	116.667	106	61	213	2450	38.020	6.097	0.137	0.740
ID304540	304540	62	43.941	14.789	15.651	0	149	149	2	1	-10921639	129.905	131	53	209	2728	38.301	2.000	0.122	0.737
ID304541	304541	None	40.597	9.000	38.000	0	149	149	2	1	-10921639	144.952	131	115	213	3044	29.009	6.147	0.158	1.361
ID304542	304542	None	40.749	14.000	38.000	0	149	149	2	1	-10921639	111.571	111	50	189	2343	33.427	4.000	0.214	1.175
ID304539	304539	None	43.865	3.000	0.000	0	149	149	2	1	-10921639	172.048	176	119	213	3613	32.167	4.800	0.148	1.376
ID304524	304524	62	46.357	13.322	15.702	0	150	150	2	1	-10921639	134.381	131	78	217	2822	39.287	2.000	0.155	0.918
ID304525	304525	None	44.128	24.268	17.960	0	150	150	2	1	-10921639	120.667	115	61	213	2534	33.664	3.200	0.137	0.865
ID304526	304526	None	41.835	34.385	19.939	0	150	150	2	1	-10921639	137.429	148	57	197	2886	37.441	7.600	0.125	0.818
ID304527	304527	None	40.033	21.682	23.338	0	150	150	2	1	-10921639	115.619	111	65	189	2428	32.578	6.314	0.141	0.876
ID304528	304528	None	54.100	5.000	38.000	0	150	150	2	1	-10921639	139.095	143	53	234	2921	42.889	3.200	0.160	0.893
ID304523	304523	None	41.128	5.099	7.980	0	150	150	2	1	-10921639	159.714	160	90	217	3354	33.966	2.000	0.108	0.917
ID304538	304538	62	44.276	13.698	15.404	0	151	151	2	1	-10921639	147.190	152	98	197	3091	32.037	6.273	0.124	1.013
ID304556	304556	None	40.899	3.000	38.000	0	152	152	2	1	-10921639	135.905	143	80	197	2854	28.348	6.056	0.178	1.451
ID304552	304552	None	40.774	7.805	8.162	0	152	152	2	1	-10921639	172.095	160	119	234	3614	31.806	2.000	0.095	0.938
ID304553	304553	None	43.070	0.000	17.000	0	152	152	2	1	-10921639	171.476	160	99	238	3601	43.374	2.000	0.087	0.632
ID304554	304554	62	54.808	15.107	16.675	0	152	152	2	1	-10921639	141.619	143	78	250	2974	51.285	2.000	0.125	0.612
ID304555	304555	63	42.003	23.771	17.167	0	152	152	2	1	-10921639	142.381	143	82	180	2990	31.341	2.000	0.134	1.072
ID304533	304533	None	45.486	41.000	5.000	0	153	153	2	1	-10921639	101.048	94	65	197	2122	32.360	2.000	0.173	0.920
ID304534	304534	62	48.241	13.720	16.178	0	153	153	2	1	-10921639	157.381	152	98	246	3305	33.521	2.000	0.134	1.112
ID304535	304535	63	65.775	23.665	17.405	0	153	153	2	1	-10921639	165.714	176	82	250	3480	44.972	2.000	0.192	1.189
ID304536	304536	None	44.817	21.083	23.106	0	153	153	2	1	-10921639	123.619	119	74	189	2596	31.998	5.981	0.138	0.939
ID304537	304537	101	53.429	15.000	38.000	0	153	153	2	1	-10921639	111.762	119	38	164	2347	37.459	4.800	0.283	1.318
ID304548	304548	65	69.261	31.905	17.212	0	154	154	2	1	-10921639	154.952	148	53	246	3254	48.063	2.000	0.175	0.960
ID304549	304549	None	42.308	2.222	21.990	0	154	154	2	1	-10921639	132.905	131	69	226	2791	34.867	2.000	0.117	0.801
ID304550	304550	None	68.888	2.000	38.000	0	154	154	2	1	-10921639	140.286	130	77	242	2946	53.499	2.000	0.175	0.782
ID304551	304551	101	43.114	13.000	38.000	0	154	154	2	1	-10921639	119.952	127	61	180	2519	32.068	4.800	0.182	1.152
ID304544	304544	None	51.383	13.567	9.442	0	154	154	2	1	-10921639	140.619	139	65	230	2953	42.918	2.000	0.122	0.713
ID304545	304545	None	50.244	0.000	14.000	0	154	154	2	1	-10921639	186.095	176	131	255	3908	39.551	6.364	0.117	0.984
ID304546	304546	62	50.830	13.610	16.094	0	154	154	2	1	-10921639	146.667	148	90	234	3080	40.521	2.000	0.162	1.008
ID304547	304547	63	52.997	24.702	17.285	0	154	154	2	1	-10921639	164.429	168	106	213	3453	28.833	4.800	0.184	1.768
ID304543	304543	None	43.152	3.053	8.184	0	154	154	2	1	-10921639	168.810	164	106	250	3545	43.320	2.000	0.040	0.299
ID304532	304532	63	45.446	25.325	18.291	0	155	155	2	1	-10921639	161.667	148	123	226	3395	32.013	4.800	0.156	1.366
ID304529	304529	None	41.111	3.586	1.642	0	155	155	2	1	-10921639	170.762	160	115	255	3586	38.958	6.430	0.073	0.596
ID304530	304530	None	40.499	37.968	4.429	0	155	155	2	1	-10921639	137.571	135	74	193	2889	31.627	2.000	0.131	1.011
ID304531	304531	65	48.157	31.049	16.647	0	155	155	2	1	-10921639	170.667	172	127	222	3584	26.789	4.800	0.161	1.765
ID304560	304560	None	40.471	14.720	12.859	0	156	156	2	1	-10921639	151.905	156	90	205	3190	35.024	7.600	0.133	1.020
ID304561	304561	63	64.607	24.554	17.526	0	156	156	2	1	-10921639	159.190	152	65	255	3343	47.397	4.800	0.186	1.055
ID304562	304562	65	59.366	31.500	17.779	0	156	156	2	1	-10921639	170.524	189	78	234	3581	45.734	7.600	0.159	1.025
ID304557	304557	63	71.913	24.864	17.409	0	157	157	2	1	-10921639	179.333	185	102	255	3766	41.878	4.800	0.205	1.458
ID304558	304558	65	50.759	30.914	17.220	0	157	157	2	1	-10921639	139.286	127	82	246	2925	43.721	2.000	0.128	0.723
ID304559	304559	None	44.122	10.000	38.000	0	157	157	2	1	-10921639	142.095	135	86	189	2984	27.878	6.066	0.184	1.587
ID304564	304564	None	40.230	12.967	8.504	0	158	158	2	1	-10921639	145.048	152	78	197	3046	35.815	2.000	0.100	0.735
ID304565	304565	None	40.753	13.835	16.240	0	158	158	2	1	-10921639	152.667	152	90	213	3206	37.810	3.200	0.100	0.737
ID304566	304566	65	44.767	30.681	16.842	0	158	158	2	1	-10921639	155.714	160	102	209	3270	28.787	7.600	0.160	1.496
ID304567	304567	63	56.347	24.649	17.743	0	158	158	2	1	-10921639	142.905	135	86	255	3001	46.140	6.359	0.136	0.740
ID304563	304563	None	47.476	0.000	6.000	0	158	158	2	1	-10921639	149.810	156	61	226	3146	44.860	7.600	0.133	0.783
ID304572	304572	65	50.602	31.074	16.568	0	159	159	2	1	-10921639	154.524	156	98	217	3245	34.904	2.000	0.134	1.049
ID304573	304573	63	54.056	24.883	17.794	0	159	159	2	1	-10921639	152.810	160	78	213	3209	39.963	4.800	0.163	1.070
ID304574	304574	None	40.473	0.000	31.000	0	159	159	2	1	-10921639	108.571	102	53	197	2280	38.410	7.600	0.134	0.670
ID304575	304575	None	40.937	12.000	38.000	0	159	159	2	1	-10921639	132.810	131	74	209	2789	35.540	2.000	0.151	0.981
ID304571	304571	None	43.117	0.000	17.000	0	159	159	2	1	-10921639	160.952	156	122	255	3380	32.917	6.374	0.139	1.192
ID304568	304568	None	59.251	12.861	16.001	0	160	160	2	1	-10921639	141.000	135	78	255	2961	44.397	2.000	0.129	0.725
ID304569	304569	65	51.835	31.450	17.258	0	160	160	2	1	-10921639	148.048	152	57	201	3109	40.245	2.000	0.168	1.059
ID304570	304570	63	59.821	25.664	17.868	0	160	160	2	1	-10921639	161.762	164	74	242	3397	42.057	3.200	0.161	1.067
ID304585	304585	63	47.947	24.719	17.261	0	161	161	2	1	-10921639	161.381	152	115	222	3389	29.468	4.800	0.125	1.220
ID304580	304580	None	42.828	23.811	25.365	0	162	162	2	1	-10921639	116.667	111	24	197	2450	36.252	2.000	0.143	0.805
ID304576	304576	66	59.235	15.511	17.173	0	162	162	2	1	-10921639	175.762	185	115	250	3691	41.553	2.000	0.130	0.975
ID304577	304577	63	62.789	24.682	17.590	0	162	162	2	1	-10921639	157.238	148	78	242	3302	50.704	2.000	0.166	0.882
ID304578	304578	None	56.580	31.363	17.551	0	162	162	2	1	-10921639	160.905	152	102	246	3379	39.538	3.200	0.179	1.238
ID304579	304579	67	53.052	19.662	23.018	0	162	162	2	1	-10921639	139.952	135	94	205	2939	34.032	3.200	0.152	1.085
ID304581	304581	None	41.643	4.937	10.389	0	163	163	2	1	-10921639	163.476	164	90	255	3433	42.300	6.082	0.100	0.704
ID304582	304582	66	61.347	14.477	16.568	0	163	163	2	1	-10921639	174.381	172	61	255	3662	55.423	2.000	0.136	0.752
ID304583	304583	63	68.301	24.004	17.349	0	163	163	2	1	-10921639	186.190	189	90	255	3910	44.547	2.000	0.158	1.138
ID304584	304584	67	44.018	20.118	24.078	0	163	163	2	1	-10921639	131.762	131	53	209	2767	35.517	2.000	0.106	0.711
ID304596	304596	None	48.742	36.052	19.943	0	164	164	2	1	-10921639	137.190	139	74	176	2881	30.094	3.200	0.167	1.303
ID304597	304597	68	44.651	17.227	22.267	0	164	164	2	1	-10921639	147.143	139	90	209	3090	33.547	4.800	0.154	1.170
ID304598	304598	70	42.797	23.948	24.621	0	164	164	2	1	-10921639	129.048	131	61	189	2710	38.451	2.000	0.143	0.839
ID304599	304599	90	46.412	8.000	38.000	0	164	164	2	1	-10921639	157.333	152	99	238	3304	40.992	6.372	0.139	0.937
ID304592	304592	69	48.986	12.085	9.174	0	164	164	2	1	-10921639	160.476	164	102	250	3370	45.243	2.000	0.114	0.728
ID304593	304593	66	48.334	12.342	16.670	0	164	164	2	1	-10921639	153.571	160	57	230	3225	50.322	2.000	0.130	0.702
ID304594	304594	63	59.099	24.227	17.223	0	164	164	2	1	-10921639	188.238	193	119	255	3953	37.815	4.800	0.166	1.416
ID304595	304595	None	47.177	32.854	17.989	0	164	164	2	1	-10921639	151.143	152	65	226	3174	37.500	2.000	0.137	0.974
ID304588	304588	63	56.266	23.767	17.327	0	165	165	2	1	-10921639	173.810	172	94	255	3650	41.427	3.200	0.156	1.131
ID304589	304589	68	42.475	17.433	22.324	0	165	165	2	1	-10921639	152.762	148	102	222	3208	30.900	7.600	0.133	1.162
ID304590	304590	70	46.846	21.860	23.887	0	165	165	2	1	-10921639	149.190	156	82	209	3133	33.253	4.800	0.163	1.254
ID304591	304591	90	40.824	6.000	38.000	0	165	165	2	1	-10921639	143.619	139	102	226	3016	32.815	6.413	0.131	1.015
ID304586	304586	69	51.429	12.389	8.384	0	165	165	2	1	-10921639	190.429	193	119	255	3999	35.096	4.800	0.152	1.429
ID304587	304587	66	61.507	14.194	16.385	0	165	165	2	1	-10921639	177.619	180	98	255	3730	48.356	2.000	0.137	0.886
ID304604	304604	68	45.977	19.384	22.879	0	166	166	2	1	-10921639	154.190	160	74	230	3238	41.430	6.392	0.117	0.782
ID304600	304600	69	57.476	12.706	9.361	0	166	166	2	1	-10921639	176.429	168	106	255	3705	54.605	6.341	0.122	0.701
ID304601	304601	None	47.309	0.000	16.000	0	166	166	2	1	-10921639	175.286	168	119	246	3681	33.953	4.800	0.179	1.570
ID304602	304602	66	59.000	14.054	16.084	0	166	166	2	1	-10921639	178.381	185	106	255	3746	38.573	7.600	0.133	1.085
ID304603	304603	63	65.428	23.723	17.440	0	166	166	2	1	-10921639	198.714	201	119	255	4173	40.485	4.800	0.184	1.522
ID304612	304612	63	67.166	24.073	17.822	0	167	167	2	1	-10921639	192.810	205	94	255	4049	46.722	4.800	0.202	1.385
ID304613	304613	None	48.099	32.386	17.922	0	167	167	2	1	-10921639	149.333	156	57	234	3136	39.802	4.800	0.151	0.984
ID304614	304614	68	53.589	18.738	22.563	0	167	167	2	1	-10921639	163.667	156	90	238	3437	43.042	6.356	0.144	0.958
ID304615	304615	70	46.667	21.627	23.789	0	167	167	2	1	-10921639	151.333	143	74	226	3178	36.593	7.600	0.138	1.006
ID304610	304610	69	43.164	12.804	8.827	0	167	167	2	1	-10921639	158.619	148	90	255	3331	43.631	2.000	0.055	0.379
ID304611	304611	66	57.946	11.340	15.990	0	167	167	2	1	-10921639	172.619	180	94	255	3625	49.425	2.000	0.128	0.793
ID304616	304616	None	45.236	13.000	38.000	0	167	167	2	1	-10921639	140.048	139	99	197	2941	29.795	6.063	0.164	1.322
ID304628	304628	70	43.685	22.123	24.312	0	168	168	2	1	-10921639	143.000	143	106	209	3003	26.121	4.800	0.150	1.432
ID304623	304623	None	43.022	19.264	6.039	0	168	168	2	1	-10921639	131.857	127	78	201	2769	35.039	7.600	0.118	0.792
ID304624	304624	69	46.274	13.271	9.052	0	168	168	2	1	-10921639	157.571	148	98	242	3309	37.824	3.200	0.115	0.861
ID304625	304625	66	46.939	12.966	15.424	0	168	168	2	1	-10921639	170.714	176	106	226	3585	33.782	6.013	0.112	1.021
ID304626	304626	None	52.908	0.000	16.000	0	168	168	2	1	-10921639	179.000	193	98	255	3759	46.295	2.000	0.130	0.891
ID304627	304627	63	75.970	25.825	17.864	0	168	168	2	1	-10921639	165.905	164	94	255	3484	50.212	2.000	0.184	1.026
ID304605	304605	69	61.870	12.213	8.582	0	169	169	2	1	-10921639	181.333	185	90	255	3808	48.033	2.000	0.131	0.876
ID304606	304606	66	55.667	12.382	15.724	0	169	169	2	1	-10921639	161.476	156	69	255	3391	46.437	2.000	0.110	0.692
ID304607	304607	None	57.472	30.785	17.419	0	169	169	2	1	-10921639	139.524	127	78	230	2930	44.423	2.000	0.129	0.717
ID304608	304608	63	40.994	25.054	17.561	0	169	169	2	1	-10921639	153.857	152	78	234	3231	40.923	4.800	0.113	0.763
ID304609	304609	70	49.023	21.918	24.058	0	169	169	2	1	-10921639	144.238	148	90	193	3029	32.137	6.143	0.177	1.351
ID304629	304629	None	53.661	0.000	14.000	0	170	170	2	1	-10921639	183.333	176	115	255	3850	47.373	3.200	0.130	0.888
ID304630	304630	66	41.087	12.502	16.719	0	170	170	2	1	-10921639	150.762	160	78	226	3166	37.459	7.600	0.122	0.873
ID304631	304631	63	59.635	25.744	17.200	0	170	170	2	1	-10921639	159.667	152	78	255	3353	45.791	2.000	0.125	0.777
ID304632	304632	71	48.057	35.446	20.476	0	170	170	2	1	-10921639	148.952	156	78	222	3128	37.500	5.987	0.134	0.941
ID304633	304633	70	60.554	19.329	23.440	0	170	170	2	1	-10921639	158.857	156	82	255	3336	47.572	7.600	0.163	0.938
ID304620	304620	71	53.617	35.093	19.735	0	171	171	2	1	-10921639	138.381	135	78	222	2906	36.723	4.800	0.178	1.140
ID304621	304621	70	72.644	21.331	23.743	0	171	171	2	1	-10921639	173.952	172	106	250	3653	42.239	4.800	0.232	1.549
ID304622	304622	72	47.634	12.000	38.000	0	171	171	2	1	-10921639	157.810	156	99	242	3314	40.378	6.396	0.145	0.993
ID304617	304617	None	43.871	4.000	0.000	0	171	171	2	1	-10921639	178.286	195	119	242	3744	45.561	2.000	0.112	0.790
ID304618	304618	None	42.970	30.671	16.495	0	171	171	2	1	-10921639	158.619	164	82	213	3331	31.702	7.600	0.127	1.129
ID304619	304619	63	52.742	24.149	17.379	0	171	171	2	1	-10921639	174.429	180	74	234	3663	40.506	3.200	0.131	1.000
ID304639	304639	66	53.619	12.458	16.639	0	172	172	2	1	-10921639	163.476	164	90	255	3433	43.683	4.800	0.140	0.922
ID304640	304640	63	57.621	24.934	18.096	0	172	172	2	1	-10921639	174.619	180	86	255	3667	41.836	3.200	0.136	0.998
ID304641	304641	70	76.224	21.134	23.337	0	172	172	2	1	-10921639	166.381	156	82	255	3494	53.723	6.389	0.174	0.919
ID304642	304642	72	58.173	10.000	38.000	0	172	172	2	1	-10921639	138.286	119	88	209	2904	40.289	2.000	0.196	1.123
ID304636	304636	63	44.775	25.656	18.046	0	173	173	2	1	-10921639	149.238	152	74	255	3134	41.089	2.000	0.067	0.453
ID304637	304637	70	61.871	20.857	23.429	0	173	173	2	1	-10921639	158.476	143	86	255	3328	45.285	2.000	0.161	0.970
ID304638	304638	73	58.005	7.000	38.000	0	173	173	2	1	-10921639	166.571	160	102	234	3498	38.881	4.800	0.244	1.679
ID304634	304634	66	45.932	12.914	14.886	0	173	173	2	1	-10921639	181.143	185	119	234	3804	31.176	3.200	0.123	1.269
ID304635	304635	74	45.798	30.274	17.347	0	173	173	2	1	-10921639	164.048	160	106	230	3445	39.835	2.000	0.117	0.865
ID304644	304644	74	64.700	31.300	17.029	0	174	174	2	1	-10921639	185.667	172	131	246	3899	35.916	4.800	0.184	1.606
ID304645	304645	63	68.547	25.498	17.715	0	174	174	2	1	-10921639	173.810	172	53	255	3650	58.758	3.200	0.170	0.858
ID304646	304646	70	53.616	20.111	23.226	0	174	174	2	1	-10921639	161.238	168	106	226	3386	31.483	4.800	0.183	1.581
ID304647	304647	73	41.487	6.000	38.000	0	174	174	2	1	-10921639	138.714	131	95	234	2913	32.475	4.000	0.134	1.010
ID304643	304643	66	64.167	12.609	15.956	0	174	174	2	1	-10921639	191.952	189	86	255	4031	53.205	3.200	0.132	0.843
ID304660	304660	63	64.279	24.844	17.589	0	175	175	2	1	-10921639	179.048	172	106	255	3760	43.455	2.000	0.159	1.132
ID304661	304661	70	45.433	17.975	24.077	0	175	175	2	1	-10921639	164.667	168	111	226	3458	28.535	4.800	0.144	1.449
ID304656	304656	None	42.190	6.957	8.944	0	175	175	2	1	-10921639	185.714	185	123	255	3900	36.526	6.188	0.114	1.040
ID304657	304657	None	43.430	13.982	10.227	0	175	175	2	1	-10921639	167.333	168	65	250	3514	49.600	2.000	0.096	0.594
ID304658	304658	None	40.906	22.833	11.458	0	175	175	2	1	-10921639	145.810	143	82	222	3062	35.915	4.000	0.126	0.909
ID304659	304659	66	63.865	12.087	16.337	0	175	175	2	1	-10921639	195.619	193	102	255	4108	42.981	2.000	0.149	1.179
ID304648	304648	None	50.156	0.000	5.000	0	176	176	2	1	-10921639	203.048	209	150	255	4264	37.729	6.416	0.133	1.267
ID304649	304649	66	52.813	13.092	15.620	0	176	176	2	1	-10921639	205.333	209	139	255	4312	33.028	4.800	0.145	1.577
ID304650	304650	70	41.811	19.206	23.879	0	176	176	2	1	-10921639	141.810	143	74	226	2978	40.881	2.000	0.105	0.660
ID304651	304651	None	46.607	36.000	38.000	0	176	176	2	1	-10921639	99.762	104	49	168	2095	28.816	4.800	0.242	1.351
ID304668	304668	None	40.119	41.000	20.000	0	177	177	2	1	-10921639	121.714	119	61	213	2556	40.792	3.200	0.166	0.850
ID304669	304669	70	44.876	20.136	23.847	0	177	177	2	1	-10921639	149.333	148	82	234	3136	38.473	6.385	0.133	0.910
ID304667	304667	66	40.481	13.693	14.113	0	177	177	2	1	-10921639	177.571	185	123	238	3729	28.960	2.000	0.085	0.965
ID304692	304692	None	50.066	7.666	7.434	0	178	178	2	1	-10921639	176.286	164	86	242	3702	49.404	2.000	0.084	0.551
ID304693	304693	75	49.979	31.262	12.528	0	178	178	2	1	-10921639	162.429	168	90	230	3411	30.670	4.800	0.150	1.379
ID304694	304694	None	41.927	0.000	16.000	0	178	178	2	1	-10921639	174.048	164	102	250	3655	47.672	3.200	0.080	0.542
ID304695	304695	66	40.286	13.988	16.362	0	178	178	2	1	-10921639	175.762	164	98	255	3691	42.901	2.000	0.101	0.753
ID304691	304691	None	48.298	4.000	0.000	0	178	178	2	1	-10921639	177.429	160	108	242	3726	43.750	4.000	0.129	0.924
ID304696	304696	None	48.556	25.767	17.332	0	178	178	2	1	-10921639	164.333	168	74	255	3451	42.479	6.111	0.121	0.836
ID304697	304697	70	61.027	20.201	23.124	0	178	178	2	1	-10921639	145.524	135	86	255	3056	45.643	7.600	0.150	0.832
ID304676	304676	70	65.611	20.074	22.972	0	179	179	2	1	-10921639	165.571	172	98	242	3477	37.927	2.000	0.176	1.306
ID304677	304677	None	44.599	10.000	38.000	0	179	179	2	1	-10921639	103.000	99	53	201	2163	38.726	2.000	0.123	0.582
ID304675	304675	75	43.591	31.307	13.130	0	179	179	2	1	-10921639	148.905	148	82	205	3127	35.007	2.000	0.145	1.076
ID304652	304652	75	46.010	30.631	12.528	0	180	180	2	1	-10921639	134.524	127	86	201	2825	34.432	3.200	0.156	1.054
ID304653	304653	66	71.318	12.826	15.396	0	180	180	2	1	-10921639	206.238	217	139	255	4331	42.598	4.800	0.192	1.556
ID304654	304654	76	45.095	25.722	16.880	0	180	180	2	1	-10921639	169.762	156	127	217	3565	26.102	4.800	0.141	1.609
ID304655	304655	70	44.771	20.096	23.204	0	180	180	2	1	-10921639	134.429	131	86	201	2823	33.452	2.000	0.102	0.746
ID304662	304662	66	53.778	13.313	15.141	0	181	181	2	1	-10921639	182.905	185	102	255	3841	45.495	3.200	0.109	0.793
ID304663	304663	None	44.190	16.224	17.336	0	181	181	2	1	-10921639	175.952	176	78	255	3695	41.054	7.600	0.090	0.706
ID304664	304664	76	42.765	25.031	17.034	0	181	181	2	1	-10921639	181.048	168	143	250	3802	34.996	3.200	0.112	1.044
ID304665	304665	70	48.224	21.770	23.893	0	181	181	2	1	-10921639	143.667	139	57	230	3017	42.816	2.000	0.135	0.800
ID304666	304666	None	49.549	5.000	38.000	0	181	181	2	1	-10921639	144.381	143	94	209	3032	37.025	3.200	0.179	1.186
ID304670	304670	None	44.298	0.000	4.000	0	182	182	2	1	-10921639	170.190	176	80	242	3574	46.102	6.049	0.115	0.763
ID304671	304671	66	60.115	14.029	15.030	0	182	182	2	1	-10921639	186.286	172	131	255	3912	35.784	2.000	0.146	1.330
ID304672	304672	76	59.047	25.699	17.733	0	182	182	2	1	-10921639	187.810	197	111	255	3944	42.246	7.600	0.155	1.193
ID304673	304673	None	42.700	0.000	21.000	0	182	182	2	1	-10921639	121.286	106	73	189	2547	36.665	2.000	0.139	0.810
ID304674	304674	70	44.241	19.318	23.294	0	182	182	2	1	-10921639	151.238	160	98	209	3176	33.755	2.000	0.129	1.022
ID304678	304678	77	45.409	8.308	6.858	0	183	183	2	1	-10921639	156.905	156	78	234	3295	42.220	2.000	0.069	0.477
ID304679	304679	78	49.204	20.205	10.987	0	183	183	2	1	-10921639	153.667	143	78	255	3227	44.405	2.000	0.076	0.488
ID304684	304684	None	48.635	6.000	38.000	0	183	183	2	1	-10921639	135.286	131	74	201	2841	36.668	2.000	0.125	0.821
ID304680	304680	66	49.466	14.223	14.777	0	183	183	2	1	-10921639	165.810	168	86	246	3482	46.383	2.000	0.105	0.681
ID304681	304681	76	46.059	26.926	17.331	0	183	183	2	1	-10921639	153.905	156	90	226	3232	39.287	4.800	0.124	0.865
ID304682	304682	70	67.974	18.837	22.942	0	183	183	2	1	-10921639	166.571	168	98	255	3498	45.528	2.000	0.186	1.150
ID304683	304683	None	46.803	22.455	24.263	0	183	183	2	1	-10921639	137.190	127	45	217	2881	43.905	2.000	0.148	0.803
ID304685	304685	77	47.423	7.810	7.983	0	184	184	2	1	-10921639	182.048	180	82	255	3823	47.932	3.200	0.084	0.590
ID304686	304686	78	46.354	20.961	9.993	0	184	184	2	1	-10921639	154.714	152	82	242	3249	37.107	3.200	0.134	0.988
ID304687	304687	66	44.919	16.854	15.964	0	184	184	2	1	-10921639	174.333	189	82	255	3661	39.163	7.600	0.093	0.758
ID304688	304688	76	64.452	25.031	17.152	0	184	184	2	1	-10921639	181.429	180	111	255	3810	43.368	2.000	0.151	1.095
ID304689	304689	None	42.347	0.000	19.000	0	184	184	2	1	-10921639	163.810	168	106	213	3440	26.086	7.600	0.159	1.727
ID304690	304690	70	63.962	18.138	23.127	0	184	184	2	1	-10921639	157.238	152	94	222	3302	35.063	4.800	0.198	1.485
ID304700	304700	70	62.695	19.092	23.102	0	185	185	2	1	-10921639	163.571	172	98	242	3435	36.939	3.200	0.169	1.283
ID304701	304701	None	48.332	3.000	38.000	0	185	185	2	1	-10921639	161.857	157	98	230	3399	34.969	6.367	0.189	1.469
ID304702	304702	None	41.979	10.000	38.000	0	185	185	2	1	-10921639	143.190	134	90	222	3007	32.990	6.076	0.112	0.875
ID304698	304698	66	49.017	16.049	15.115	0	185	185	2	1	-10921639	192.857	193	135	255	4050	31.581	7.600	0.105	1.160
ID304699	304699	76	63.787	24.966	17.748	0	185	185	2	1	-10921639	172.619	168	98	255	3625	44.763	2.000	0.142	0.958
ID304703	304703	None	40.085	0.000	6.000	0	186	186	2	1	-10921639	161.095	150	119	234	3383	35.907	7.600	0.085	0.705
ID304704	304704	None	50.002	19.837	10.099	0	186	186	2	1	-10921639	141.619	135	74	242	2974	42.704	2.000	0.114	0.677
ID304705	304705	76	58.294	25.228	17.409	0	186	186	2	1	-10921639	175.381	172	123	255	3683	37.952	4.800	0.152	1.218
ID304706	304706	70	62.598	18.993	22.969	0	186	186	2	1	-10921639	165.381	156	106	255	3473	39.322	6.347	0.158	1.148
ID304708	304708	70	44.475	19.252	22.812	0	187	187	2	1	-10921639	165.857	164	106	250	3483	38.795	2.000	0.147	1.096
ID304709	304709	79	49.236	6.000	38.000	0	187	187	2	1	-10921639	140.095	139	90	226	2942	37.663	7.600	0.171	1.084
ID304707	304707	None	41.432	41.000	20.000	0	187	187	2	1	-10921639	109.381	106	45	176	2297	34.330	3.200	0.189	1.014
ID304716	304716	80	50.663	22.001	15.228	0	188	188	2	1	-10921639	177.762	168	106	255	3733	37.684	6.353	0.116	0.982
ID304717	304717	76	50.225	24.994	18.095	0	188	188	2	1	-10921639	174.429	185	94	230	3663	33.818	4.800	0.137	1.245
ID304718	304718	70	77.124	18.249	23.177	0	188	188	2	1	-10921639	179.143	168	94	255	3762	46.050	2.000	0.202	1.308
ID304719	304719	79	62.236	5.000	38.000	0	188	188	2	1	-10921639	140.429	134	82	255	2949	47.953	6.427	0.155	0.787
ID304714	304714	None	40.983	20.876	5.962	0	188	188	2	1	-10921639	135.000	131	57	222	2835	34.628	2.000	0.113	0.792
ID304715	304715	81	42.491	13.700	10.698	0	188	188	2	1	-10921639	186.048	176	106	255	3907	41.015	7.600	0.103	0.846
ID304710	304710	81	53.164	14.516	12.016	0	189	189	2	1	-10921639	198.571	209	90	255	4170	49.439	6.356	0.094	0.687
ID304711	304711	80	46.484	21.967	14.965	0	189	189	2	1	-10921639	170.762	160	111	230	3586	37.436	7.600	0.096	0.801
ID304712	304712	76	49.676	25.672	18.646	0	189	189	2	1	-10921639	157.381	164	74	213	3305	36.542	4.800	0.169	1.244
ID304713	304713	70	76.762	18.695	23.434	0	189	189	2	1	-10921639	163.048	164	69	255	3424	52.842	2.000	0.245	1.214
ID304724	304724	None	50.381	7.000	38.000	0	190	190	2	1	-10921639	156.238	156	77	209	3281	37.553	3.200	0.172	1.222
ID304725	304725	None	41.054	14.000	38.000	0	190	190	2	1	-10921639	102.286	94	61	185	2148	34.787	2.000	0.153	0.782
ID304720	304720	81	48.046	13.334	10.200	0	190	190	2	1	-10921639	207.952	205	152	255	4367	27.643	7.600	0.148	1.945
ID304721	304721	70	73.236	18.686	23.071	0	190	190	2	1	-10921639	175.571	185	69	255	3687	52.124	2.000	0.198	1.116
ID304722	304722	None	42.200	31.833	23.037	0	190	190	2	1	-10921639	112.143	115	61	160	2355	28.800	2.000	0.160	1.073
ID304723	304723	None	44.247	3.000	38.000	0	190	190	2	1	-10921639	137.667	123	80	209	2891	41.354	6.400	0.123	0.728
ID304748	304748	70	71.141	18.413	22.994	0	191	191	2	1	-10921639	191.952	185	123	255	4031	37.626	4.800	0.196	1.672
ID304746	304746	82	46.258	7.666	7.304	0	191	191	2	1	-10921639	180.524	176	98	250	3791	49.522	7.600	0.061	0.421
ID304747	304747	81	55.728	12.138	9.035	0	191	191	2	1	-10921639	205.333	205	148	255	4312	37.217	6.370	0.111	1.104
ID304726	304726	82	42.417	8.096	8.081	0	192	192	2	1	-10921639	187.381	189	127	255	3935	37.261	3.200	0.072	0.675
ID304727	304727	81	54.750	12.412	9.100	0	192	192	2	1	-10921639	208.381	213	152	255	4376	37.682	4.800	0.127	1.246
ID304732	304732	None	47.296	32.044	23.640	0	192	192	2	1	-10921639	110.429	119	49	168	2319	38.433	7.600	0.160	0.791
ID304728	304728	None	61.844	18.002	10.627	0	192	192	2	1	-10921639	184.762	180	123	255	3880	39.497	2.000	0.139	1.140
ID304729	304729	None	42.082	5.020	16.507	0	192	192	2	1	-10921639	136.810	131	57	226	2873	45.400	2.000	0.082	0.458
ID304730	304730	70	69.512	18.000	22.551	0	192	192	2	1	-10921639	166.952	172	69	255	3506	50.988	2.000	0.172	0.959
ID304731	304731	None	52.414	22.581	23.772	0	192	192	2	1	-10921639	169.810	176	86	222	3566	34.076	4.800	0.174	1.475
ID304765	304765	82	40.878	7.675	6.645	0	193	193	2	1	-10921639	185.667	180	139	255	3899	31.944	6.003	0.064	0.701
ID304766	304766	81	58.752	13.954	10.307	0	193	193	2	1	-10921639	201.857	205	115	255	4239	45.005	7.600	0.129	1.022
ID304767	304767	None	42.630	31.115	12.490	0	193	193	2	1	-10921639	119.952	119	65	197	2519	35.857	6.426	0.146	0.850
ID304768	304768	None	42.161	22.706	14.254	0	193	193	2	1	-10921639	168.333	168	86	246	3535	41.256	7.600	0.115	0.841
ID304769	304769	83	47.766	26.060	19.387	0	193	193	2	1	-10921639	186.619	189	139	255	3919	34.128	7.600	0.137	1.315
ID304770	304770	70	65.969	19.193	22.812	0	193	193	2	1	-10921639	203.095	205	123	255	4265	38.794	4.800	0.177	1.576
ID304740	304740	81	66.258	13.394	9.902	0	194	194	2	1	-10921639	206.476	197	131	255	4336	41.763	2.000	0.148	1.276
ID304741	304741	83	47.993	25.412	19.518	0	194	194	2	1	-10921639	146.238	139	78	250	3071	49.646	7.600	0.075	0.411
ID304742	304742	70	68.463	20.055	23.599	0	194	194	2	1	-10921639	202.048	197	123	255	4243	40.976	4.800	0.199	1.637
ID304739	304739	None	40.744	38.000	0.000	0	194	194	2	1	-10921639	96.000	94	46	160	2016	30.599	2.000	0.188	0.991
ID304733	304733	None	40.359	0.000	6.000	0	195	195	2	1	-10921639	178.762	189	92	242	3754	41.852	7.600	0.109	0.840
ID304734	304734	None	42.255	7.010	7.192	0	195	195	2	1	-10921639	170.667	172	98	242	3584	42.231	2.000	0.048	0.369
ID304735	304735	81	53.257	12.621	9.414	0	195	195	2	1	-10921639	200.810	213	119	255	4217	39.337	7.600	0.111	1.024
ID304736	304736	83	61.895	26.049	18.715	0	195	195	2	1	-10921639	187.762	185	98	255	3943	39.875	4.800	0.196	1.543
ID304737	304737	70	60.679	19.170	22.914	0	195	195	2	1	-10921639	186.810	189	102	255	3923	36.452	4.800	0.154	1.371
ID304738	304738	None	40.331	2.000	38.000	0	195	195	2	1	-10921639	124.095	119	65	193	2606	35.478	2.000	0.126	0.781
ID304744	304744	83	47.293	26.707	18.313	0	196	196	2	1	-10921639	166.571	168	98	246	3498	36.750	4.000	0.158	1.236
ID304745	304745	70	72.155	19.050	22.664	0	196	196	2	1	-10921639	198.048	209	69	255	4159	48.344	4.800	0.198	1.352
ID304743	304743	81	53.408	13.919	10.126	0	196	196	2	1	-10921639	204.238	209	115	255	4289	46.870	3.200	0.115	0.900
ID304756	304756	None	40.471	3.000	38.000	0	197	197	2	1	-10921639	138.952	143	88	213	2918	36.466	3.200	0.144	0.960
ID304753	304753	81	59.135	13.959	9.762	0	197	197	2	1	-10921639	225.000	226	168	255	4725	28.924	4.800	0.144	1.962
ID304754	304754	83	50.039	25.731	18.871	0	197	197	2	1	-10921639	181.524	185	115	255	3812	37.152	4.800	0.138	1.184
ID304755	304755	70	43.971	20.768	23.072	0	197	197	2	1	-10921639	157.048	164	78	209	3298	34.685	3.200	0.142	1.127
ID304757	304757	81	55.467	13.636	9.292	0	198	198	2	1	-10921639	211.190	226	119	255	4435	44.888	3.200	0.121	1.014
ID304758	304758	None	44.173	30.228	11.238	0	198	198	2	1	-10921639	145.667	148	86	222	3059	36.877	7.600	0.124	0.871
ID304759	304759	84	49.741	29.910	18.181	0	198	198	2	1	-10921639	172.762	172	106	246	3628	35.560	6.393	0.126	1.089
ID304764	304764	85	44.561	12.000	38.000	0	198	198	2	1	-10921639	140.667	139	65	230	2954	40.759	7.600	0.139	0.843
ID304760	304760	83	48.714	25.204	19.090	0	198	198	2	1	-10921639	162.905	160	94	222	3421	37.383	2.000	0.113	0.888
ID304761	304761	None	46.610	15.645	21.633	0	198	198	2	1	-10921639	133.476	135	53	255	2803	47.163	2.000	0.092	0.478
ID304762	304762	None	44.292	6.503	22.471	0	198	198	2	1	-10921639	113.952	111	69	201	2393	35.559	2.000	0.164	0.905
ID304763	304763	70	68.570	21.125	23.840	0	198	198	2	1	-10921639	172.000	164	94	250	3612	45.378	3.200	0.202	1.275
ID304749	304749	81	47.564	13.734	9.149	0	199	199	2	1	-10921639	205.714	209	131	255	4320	37.542	4.800	0.100	0.992
ID304750	304750	84	45.199	29.253	18.765	0	199	199	2	1	-10921639	138.857	135	74	255	2916	45.696	2.000	0.074	0.419
ID304751	304751	70	46.335	20.922	23.234	0	199	199	2	1	-10921639	144.238	148	69	255	3029	43.021	7.600	0.075	0.469
ID304752	304752	85	45.615	10.000	37.000	0	199	199	2	1	-10921639	148.000	156	74	197	3108	32.850	6.346	0.175	1.343
ID304772	304772	None	40.368	0.000	17.000	0	200	200	2	1	-10921639	192.571	201	115	250	4044	38.153	4.800	0.135	1.200
ID304771	304771	81	48.961	13.221	9.260	0	200	200	2	1	-10921639	206.810	209	111	255	4343	39.335	6.214	0.111	1.053
ID304773	304773	None	40.757	41.000	7.000	0	201	201	2	1	-10921639	110.286	98	69	197	2316	34.979	7.600	0.161	0.874
ID304774	304774	81	43.471	14.948	11.193	0	201	201	2	1	-10921639	186.429	180	115	250	3915	40.717	2.000	0.084	0.713
ID304775	304775	None	59.262	11.000	38.000	0	201	201	2	1	-10921639	158.333	152	108	255	3325	39.444	2.000	0.190	1.282
ID304781	304781	None	45.011	5.824	15.003	0	203	203	2	1	-10921639	182.524	189	111	255	3833	37.769	4.800	0.095	0.842
ID304782	304782	86	42.370	7.000	38.000	0	203	203	2	1	-10921639	152.333	148	102	230	3199	30.180	4.800	0.149	1.310
ID304776	304776	None	46.668	19.588	19.642	0	204	204	2	1	-10921639	142.286	143	74	209	2988	37.617	2.000	0.123	0.826
ID304777	304777	86	40.597	7.000	38.000	0	204	204	2	1	-10921639	158.333	164	92	255	3325	33.911	4.800	0.125	1.039
ID304784	304784	None	44.153	10.000	38.000	0	205	205	2	1	-10921639	135.286	143	69	197	2841	33.789	6.029	0.171	1.170
ID304785	304785	None	40.366	13.000	38.000	0	205	205	2	1	-10921639	117.190	115	61	209	2461	34.455	4.800	0.174	1.007
ID304783	304783	87	40.838	7.330	8.788	0	205	205	2	1	-10921639	187.857	180	139	255	3945	33.690	4.800	0.127	1.259
ID304780	304780	None	46.114	0.000	13.000	0	206	206	2	1	-10921639	193.952	189	131	255	4073	44.189	7.600	0.106	0.844
ID304778	304778	None	44.135	41.000	5.000	0	206	206	2	1	-10921639	120.238	106	78	255	2525	44.906	2.000	0.118	0.565
ID304779	304779	87	49.871	8.660	7.750	0	206	206	2	1	-10921639	176.619	180	94	255	3709	40.638	7.600	0.110	0.863
ID304786	304786	None	41.027	10.109	24.997	0	207	207	2	1	-10921639	102.571	111	49	152	2154	32.388	2.000	0.148	0.815
ID304790	304790	None	40.048	8.854	7.877	0	208	208	2	1	-10921639	159.143	172	102	230	3342	37.825	7.600	0.068	0.539
ID304788	304788	None	43.509	20.666	23.122	0	210	210	2	1	-10921639	99.286	94	45	180	2085	35.995	2.000	0.138	0.667
ID304789	304789	None	49.203	10.000	38.000	0	210	210	2	1	-10921639	157.762	152	115	255	3313	30.050	6.021	0.173	1.546
ID304787	304787	None	41.853	13.430	7.736	0	210	210	2	1	-10921639	127.333	119	74	213	2674	40.325	2.000	0.101	0.580
ID304792	304792	None	40.917	3.421	32.299	0	212	212	2	1	-10921639	129.143	131	74	189	2712	32.291	6.360	0.120	0.857
ID304791	304791	None	41.041	32.398	20.084	0	212	212	2	1	-10921639	124.667	119	45	205	2618	37.736	2.000	0.080	0.490
ID304793	304793	None	45.493	2.429	16.381	0	213	213	2	1	-10921639	195.000	193	131	255	4095	35.027	7.600	0.119	1.185
ID304794	304794	None	40.403	12.704	16.765	0	213	213	2	1	-10921639	104.619	94	61	180	2197	33.295	2.000	0.141	0.778
ID304795	304795	None	51.466	10.000	38.000	0	213	213	2	1	-10921639	167.571	168	98	250	3519	40.155	3.200	0.219	1.502
ID304796	304796	None	41.405	0.000	3.000	0	215	215	2	1	-10921639	184.667	180	126	246	3878	39.856	2.000	0.102	0.859
ID304797	304797	None	45.325	1.000	15.000	0	215	215	2	1	-10921639	200.476	201	148	255	4210	37.956	6.397	0.118	1.111
ID304798	304798	None	48.987	11.000	38.000	0	215	215	2	1	-10921639	132.619	119	77	255	2785	42.500	2.000	0.138	0.757
ID304802	304802	None	44.110	41.000	21.000	0	216	216	2	1	-10921639	143.857	139	82	217	3021	39.071	3.200	0.158	1.004
ID304803	304803	None	42.558	18.000	38.000	0	216	216	2	1	-10921639	91.524	82	57	176	1922	33.980	2.000	0.212	0.941
ID304806	304806	None	49.025	0.000	0.000	0	217	217	2	1	-10921639	195.762	208	115	255	4111	50.911	6.308	0.137	0.928
ID304807	304807	None	45.171	0.000	8.000	0	217	217	2	1	-10921639	189.381	168	119	255	3977	44.752	2.000	0.105	0.803
ID304799	304799	None	40.454	10.169	5.379	0	218	218	2	1	-10921639	141.143	139	90	222	2964	37.756	2.000	0.069	0.485
ID304800	304800	None	41.238	0.000	11.000	0	220	220	2	1	-10921639	184.571	193	99	250	3876	41.555	4.000	0.106	0.851
ID304801	304801	None	40.493	13.911	34.436	0	220	220	2	1	-10921639	107.667	106	49	213	2261	40.499	3.200	0.125	0.591
ID304804	304804	None	45.791	8.523	7.594	0	221	221	2	1	-10921639	162.810	160	86	246	3419	45.104	7.600	0.111	0.721
ID304805	304805	88	48.299	13.000	38.000	0	221	221	2	1	-10921639	135.333	127	78	201	2842	39.450	2.000	0.145	0.867
ID304808	304808	None	40.321	30.739	2.934	0	222	222	2	1	-10921639	103.714	98	41	168	2178	40.167	3.200	0.129	0.590
ID304809	304809	None	42.662	35.263	35.532	0	222	222	2	1	-10921639	97.619	90	57	172	2050	32.237	2.000	0.152	0.801
ID304810	304810	None	46.746	8.000	38.000	0	222	222	2	1	-10921639	170.524	168	102	255	3581	39.048	4.800	0.150	1.141
ID304811	304811	88	40.664	14.000	38.000	0	222	222	2	1	-10921639	126.857	139	65	180	2664	36.904	5.965	0.129	0.788
ID304816	304816	None	44.166	41.000	19.000	0	223	223	2	1	-10921639	102.000	98	65	160	2142	31.050	2.000	0.222	1.194
ID304815	304815	None	42.347	0.000	14.000	0	223	223	2	1	-10921639	178.714	189	111	255	3753	49.825	7.600	0.101	0.657
ID304813	304813	None	40.213	0.000	17.000	0	224	224	2	1	-10921639	171.571	172	104	255	3603	41.262	2.000	0.112	0.837
ID304814	304814	None	42.999	29.000	19.000	0	224	224	2	1	-10921639	128.429	127	41	185	2697	36.473	6.354	0.143	0.882
ID304812	304812	None	41.713	33.455	19.248	0	225	225	2	1	-10921639	122.333	119	65	193	2569	36.996	2.000	0.133	0.775
ID304817	304817	None	52.477	29.736	18.818	0	226	226	2	1	-10921639	134.381	127	94	201	2822	28.600	4.800	0.203	1.588
ID304818	304818	None	40.226	11.077	35.975	0	226	226	2	1	-10921639	129.143	139	57	213	2712	44.441	7.600	0.084	0.451
ID304819	304819	None	46.671	16.000	38.000	0	226	226	2	1	-10921639	96.619	106	28	156	2029	34.310	2.000	0.253	1.139
ID304820	304820	None	40.735	0.000	14.000	0	227	227	2	1	-10921639	195.095	185	157	255	4097	31.365	6.352	0.114	1.269
ID304821	304821	None	48.418	5.036	16.312	0	227	227	2	1	-10921639	152.810	164	69	246	3209	48.070	2.000	0.107	0.617
ID304825	304825	None	48.552	0.000	4.000	0	228	228	2	1	-10921639	209.286	201	160	255	4395	33.496	6.358	0.135	1.482
ID304822	304822	None	48.384	37.779	19.900	0	229	229	2	1	-10921639	123.810	131	69	168	2600	31.709	4.800	0.207	1.338
ID304826	304826	None	44.513	30.761	18.404	0	230	230	2	1	-10921639	131.714	131	61	222	2766	37.217	3.200	0.170	1.028
ID304830	304830	None	44.417	0.000	6.000	0	231	231	2	1	-10921639	177.333	189	84	255	3724	46.310	7.600	0.106	0.733
ID304828	304828	None	41.129	16.000	0.000	0	232	232	2	1	-10921639	131.524	123	61	197	2762	39.785	4.000	0.225	1.213
ID304829	304829	None	48.662	1.000	15.000	0	232	232	2	1	-10921639	222.857	217	156	255	4680	32.616	4.800	0.123	1.500
ID304827	304827	None	40.025	11.000	38.000	0	233	233	2	1	-10921639	146.571	152	69	197	3078	37.191	4.800	0.149	1.022
ID304832	304832	None	40.685	3.709	15.967	0	234	234	2	1	-10921639	176.143	180	115	242	3699	32.593	4.800	0.121	1.169
ID304833	304833	None	45.251	37.094	19.809	0	234	234	2	1	-10921639	114.905	111	69	172	2413	29.592	2.000	0.173	1.146
ID304831	304831	89	42.666	0.000	14.000	0	234	234	2	1	-10921639	184.286	180	119	255	3870	37.686	7.600	0.090	0.808
ID304824	304824	None	49.610	30.136	18.330	0	235	235	2	1	-10921639	103.857	102	45	189	2181	41.427	2.000	0.134	0.594
ID304823	304823	89	66.276	0.000	15.000	0	235	235	2	1	-10921639	211.048	209	143	255	4432	38.188	4.800	0.181	1.690
ID304836	304836	None	42.265	41.000	19.000	0	236	236	2	1	-10921639	120.381	123	65	189	2528	37.140	3.200	0.169	0.938
ID304834	304834	None	40.807	8.629	7.859	0	236	236	2	1	-10921639	160.667	160	111	238	3374	37.892	3.200	0.107	0.821
ID304835	304835	89	42.586	0.000	13.000	0	236	236	2	1	-10921639	179.952	168	142	255	3779	35.194	7.600	0.091	0.849
ID304846	304846	None	40.925	0.000	5.000	0	237	237	2	1	-10921639	185.714	193	115	255	3900	41.802	4.800	0.100	0.810
ID304837	304837	None	42.886	2.962	15.540	0	238	238	2	1	-10921639	169.286	176	106	226	3555	43.028	7.600	0.081	0.590
ID304838	304838	None	42.561	36.739	16.288	0	238	238	2	1	-10921639	124.143	123	61	205	2607	36.332	2.000	0.120	0.732
ID304839	304839	None	44.251	15.000	38.000	0	238	238	2	1	-10921639	108.619	99	41	185	2281	45.025	5.960	0.131	0.558
ID304840	304840	None	56.477	0.000	6.000	0	239	239	2	1	-10921639	173.286	156	111	255	3639	44.237	2.000	0.129	0.897
ID304841	304841	None	53.632	4.000	38.000	0	239	239	2	1	-10921639	147.524	148	98	230	3098	36.819	6.361	0.163	1.121
ID304842	304842	91	47.384	12.000	38.000	0	239	239	2	1	-10921639	151.429	148	104	209	3180	35.322	6.323	0.197	1.411
ID304844	304844	None	40.389	3.584	17.166	0	240	240	2	1	-10921639	152.714	148	69	234	3207	44.959	2.000	0.086	0.537
ID304845	304845	91	44.320	12.000	38.000	0	240	240	2	1	-10921639	125.667	119	57	176	2639	35.496	6.064	0.151	0.931
ID304843	304843	None	42.835	6.738	8.001	0	240	240	2	1	-10921639	144.952	143	69	246	3044	43.019	2.000	0.088	0.543
ID304849	304849	None	52.721	0.000	6.000	0	242	242	2	1	-10921639	177.762	176	123	255	3733	41.609	4.800	0.159	1.170
ID304850	304850	None	51.586	32.576	18.038	0	242	242	2	1	-10921639	141.857	139	86	205	2979	32.711	6.360	0.181	1.327
ID304848	304848	None	46.274	10.000	38.000	0	243	243	2	1	-10921639	158.000	168	80	213	3318	41.954	4.800	0.210	1.309
ID304847	304847	None	41.874	0.000	15.000	0	243	243	2	1	-10921639	177.810	176	123	238	3734	35.736	7.600	0.107	0.958
ID304852	304852	None	43.416	0.000	19.000	0	244	244	2	1	-10921639	139.143	139	77	234	2922	46.862	3.200	0.115	0.614
ID304851	304851	None	43.195	41.000	8.000	0	244	244	2	1	-10921639	101.952	115	28	152	2141	36.414	2.000	0.188	0.887
ID304858	304858	120	54.931	5.000	38.000	0	245	245	2	1	-10921639	156.571	143	111	217	3288	35.292	6.359	0.203	1.500
ID304853	304853	None	46.077	34.930	5.648	0	246	246	2	1	-10921639	112.238	106	49	226	2357	45.253	2.000	0.113	0.503
ID304854	304854	None	42.284	3.464	9.133	0	246	246	2	1	-10921639	179.095	180	123	255	3761	36.003	2.000	0.074	0.683
ID304855	304855	None	40.437	0.000	15.000	0	246	246	2	1	-10921639	177.952	185	102	255	3737	40.334	7.600	0.090	0.728
ID304856	304856	120	60.685	7.000	38.000	0	246	246	2	1	-10921639	171.286	172	77	242	3597	43.052	2.000	0.191	1.278
ID304857	304857	None	49.667	12.000	38.000	0	246	246	2	1	-10921639	141.048	152	88	197	2962	31.960	4.800	0.163	1.239
ID304860	304860	None	53.806	10.000	38.000	0	248	248	2	1	-10921639	146.762	135	90	222	3082	41.102	5.999	0.163	1.001
ID304859	304859	None	40.032	34.022	22.019	0	248	248	2	1	-10921639	118.619	115	41	189	2491	31.080	6.001	0.121	0.826
ID304861	304861	None	41.107	41.000	18.000	0	249	249	2	1	-10921639	141.429	135	102	242	2970	37.593	6.406	0.178	1.136
ID304864	304864	None	45.884	14.000	38.000	0	250	250	2	1	-10921639	108.381	108	46	201	2276	42.380	2.000	0.178	0.772
ID304862	304862	None	42.408	18.969	17.704	0	250	250	2	1	-10921639	134.857	135	82	197	2832	29.798	6.370	0.148	1.168
ID304863	304863	None	42.130	29.210	17.736	0	250	250	2	1	-10921639	135.381	139	90	189	2843	29.696	4.800	0.145	1.152
ID304869	304869	None	43.792	0.000	4.000	0	252	252	2	1	-10921639	196.333	180	161	238	4123	26.895	4.800	0.121	1.574
ID304870	304870	None	42.318	5.000	38.000	0	252	252	2	1	-10921639	132.333	131	53	189	2779	44.150	6.388	0.127	0.676
ID304865	304865	None	46.748	41.000	20.000	0	253	253	2	1	-10921639	141.000	148	95	197	2961	31.483	7.600	0.176	1.341
ID304866	304866	None	43.606	0.000	24.000	0	253	253	2	1	-10921639	106.619	102	57	189	2239	39.095	2.000	0.148	0.702
ID304868	304868	92	52.895	12.000	38.000	0	254	254	2	1	-10921639	135.095	142	57	217	2837	41.557	2.000	0.171	0.951
ID304867	304867	None	43.611	31.807	17.206	0	254	254	2	1	-10921639	138.381	139	86	197	2906	34.922	2.000	0.139	0.969
ID304877	304877	93	45.902	15.973	17.238	0	255	255	2	1	-10921639	151.143	148	94	234	3174	35.590	6.262	0.137	1.024
ID304878	304878	92	48.257	13.000	38.000	0	255	255	2	1	-10921639	130.952	127	77	172	2750	25.810	4.800	0.250	2.029
ID304872	304872	94	52.036	41.000	19.000	0	256	256	2	1	-10921639	109.667	102	53	185	2303	41.298	2.000	0.205	0.903
ID304873	304873	None	54.716	3.000	38.000	0	256	256	2	1	-10921639	146.381	150	98	209	3074	35.558	3.200	0.168	1.182
ID304871	304871	93	44.071	14.868	16.762	0	256	256	2	1	-10921639	144.286	135	86	197	3030	33.879	6.382	0.131	0.990
ID304876	304876	94	56.043	41.000	19.000	0	257	257	2	1	-10921639	114.238	106	61	172	2399	35.547	2.000	0.246	1.270
ID304874	304874	None	45.149	19.462	16.694	0	257	257	2	1	-10921639	144.381	143	86	234	3032	37.364	2.000	0.118	0.816
ID304875	304875	None	41.146	25.096	18.290	0	257	257	2	1	-10921639	132.143	131	37	197	2775	37.272	2.000	0.109	0.699
ID304880	304880	95	40.128	28.981	18.023	0	258	258	2	1	-10921639	135.619	135	82	197	2848	28.586	2.000	0.118	1.003
ID304881	304881	None	48.487	36.000	38.000	0	258	258	2	1	-10921639	84.381	82	41	139	1772	30.415	3.200	0.285	1.232
ID304879	304879	None	49.798	8.075	7.874	0	258	258	2	1	-10921639	155.762	152	98	242	3271	40.928	2.000	0.106	0.730
ID304882	304882	None	55.067	4.749	15.336	0	259	259	2	1	-10921639	154.429	143	78	238	3243	49.003	2.000	0.100	0.575
ID304883	304883	95	43.974	26.257	17.245	0	259	259	2	1	-10921639	143.714	148	82	201	3018	32.909	7.600	0.104	0.821
ID304888	304888	None	42.416	10.000	38.000	0	260	260	2	1	-10921639	163.238	156	127	222	3428	25.355	4.800	0.162	1.798
ID304886	304886	None	40.283	11.962	3.609	0	260	260	2	1	-10921639	129.381	131	65	193	2717	36.656	2.000	0.088	0.572
ID304887	304887	None	48.633	0.000	16.000	0	260	260	2	1	-10921639	207.714	209	148	255	4362	32.731	6.116	0.141	1.565
ID304884	304884	None	48.652	23.410	11.764	0	261	261	2	1	-10921639	144.857	143	74	205	3042	31.385	4.800	0.155	1.239
ID304885	304885	96	61.152	13.068	15.662	0	261	261	2	1	-10921639	137.190	127	82	246	2881	46.779	2.000	0.202	0.987
ID304889	304889	None	47.439	6.116	7.628	0	262	262	2	1	-10921639	177.286	180	119	238	3723	29.756	2.000	0.116	1.239
ID304890	304890	96	44.275	14.196	15.967	0	262	262	2	1	-10921639	140.762	135	94	217	2956	30.199	2.000	0.127	1.048
ID304892	304892	None	53.208	30.396	17.879	0	263	263	2	1	-10921639	146.190	143	82	222	3070	32.163	4.800	0.170	1.323
ID304891	304891	None	46.317	0.000	3.000	0	263	263	2	1	-10921639	162.238	156	104	255	3407	40.067	2.000	0.103	0.755
ID304904	304904	None	49.301	4.795	16.520	0	264	264	2	1	-10921639	154.190	152	82	234	3238	44.371	2.000	0.118	0.733
ID304905	304905	97	46.286	19.931	21.192	0	264	264	2	1	-10921639	129.429	131	53	176	2718	35.413	3.200	0.163	1.025
ID304903	304903	None	54.907	0.000	7.000	0	264	264	2	1	-10921639	187.048	180	131	255	3928	41.315	2.000	0.159	1.239
ID304916	304916	97	46.279	21.436	23.019	0	265	265	2	1	-10921639	132.000	131	82	180	2772	30.007	4.800	0.177	1.324
ID304912	304912	None	50.951	0.000	0.000	0	265	265	2	1	-10921639	163.810	176	99	255	3440	42.578	2.000	0.146	0.980
ID304913	304913	None	40.576	33.798	4.831	0	265	265	2	1	-10921639	111.286	106	61	217	2337	37.975	7.600	0.103	0.545
ID304914	304914	None	47.308	24.046	11.737	0	265	265	2	1	-10921639	172.857	176	115	217	3630	26.928	2.000	0.119	1.369
ID304915	304915	None	40.804	33.128	17.907	0	265	265	2	1	-10921639	146.381	143	82	201	3074	29.138	4.800	0.126	1.121
ID304893	304893	None	45.635	0.000	6.000	0	266	266	2	1	-10921639	175.571	180	122	234	3687	40.285	2.000	0.103	0.817
ID304894	304894	None	40.279	13.983	13.993	0	266	266	2	1	-10921639	141.810	143	82	226	2978	38.713	7.600	0.087	0.589
ID304895	304895	None	45.600	18.890	17.219	0	266	266	2	1	-10921639	148.810	152	69	213	3125	39.317	6.437	0.134	0.897
ID304896	304896	97	41.605	21.166	22.352	0	266	266	2	1	-10921639	128.714	123	82	201	2703	34.784	2.000	0.133	0.867
ID304897	304897	None	40.530	6.000	38.000	0	266	266	2	1	-10921639	116.905	111	65	189	2455	36.318	2.000	0.116	0.669
ID304900	304900	None	58.738	12.782	17.234	0	267	267	2	1	-10921639	152.000	152	94	255	3192	39.599	2.000	0.135	0.912
ID304901	304901	99	48.856	26.191	17.531	0	267	267	2	1	-10921639	163.429	168	74	250	3432	41.554	4.800	0.142	0.980
ID304902	304902	None	48.665	12.000	38.000	0	267	267	2	1	-10921639	137.048	152	73	180	2878	37.045	2.000	0.153	0.984
ID304898	304898	None	40.528	7.345	8.229	0	267	267	2	1	-10921639	176.381	180	94	255	3704	37.641	4.800	0.105	0.891
ID304899	304899	100	41.023	24.654	11.446	0	267	267	2	1	-10921639	134.857	131	57	213	2832	37.233	2.000	0.124	0.799
ID304908	304908	99	53.364	28.226	17.845	0	268	268	2	1	-10921639	155.190	164	98	217	3259	37.204	2.000	0.147	1.066
ID304909	304909	None	43.051	34.283	21.000	0	268	268	2	1	-10921639	106.333	94	53	164	2233	36.066	7.600	0.148	0.758
ID304910	304910	None	58.187	19.241	22.324	0	268	268	2	1	-10921639	153.857	156	86	255	3231	36.918	3.200	0.163	1.171
ID304911	304911	None	41.707	6.000	38.000	0	268	268	2	1	-10921639	116.810	123	53	234	2453	41.082	7.600	0.099	0.513
ID304906	304906	100	52.280	23.778	11.872	0	268	268	2	1	-10921639	165.762	164	74	230	3481	39.794	4.800	0.161	1.154
ID304907	304907	None	40.669	2.136	15.207	0	268	268	2	1	-10921639	172.667	168	111	242	3626	40.194	2.000	0.065	0.528
ID304917	304917	None	42.449	16.000	0.000	0	269	269	2	1	-10921639	128.476	115	88	189	2698	33.509	3.200	0.140	0.944
ID304918	304918	None	41.523	41.000	4.000	0	269	269	2	1	-10921639	132.095	131	65	217	2774	40.802	7.600	0.136	0.774
ID304919	304919	98	43.721	12.980	16.545	0	269	269	2	1	-10921639	142.905	135	82	222	3001	42.593	2.000	0.100	0.609
ID304920	304920	None	58.502	38.096	20.296	0	269	269	2	1	-10921639	118.476	119	49	234	2488	43.354	2.000	0.166	0.778
ID304924	304924	98	60.834	12.758	16.131	0	270	270	2	1	-10921639	147.952	139	98	246	3107	45.203	3.200	0.140	0.803
ID304925	304925	None	43.647	29.144	28.946	0	270	270	2	1	-10921639	94.524	90	24	193	1985	38.805	2.000	0.121	0.526
ID304926	304926	None	55.316	12.000	38.000	0	270	270	2	1	-10921639	148.667	146	99	230	3122	37.596	7.600	0.168	1.138
ID304927	304927	None	41.634	18.000	38.000	0	270	270	2	1	-10921639	89.476	94	24	152	1879	40.331	6.420	0.205	0.756
ID304922	304922	None	61.659	0.000	7.000	0	270	270	2	1	-10921639	153.667	123	102	255	3227	48.938	3.200	0.129	0.720
ID304923	304923	None	44.111	23.155	9.242	0	270	270	2	1	-10921639	133.619	123	86	213	2806	37.681	2.000	0.114	0.723
ID304921	304921	98	41.535	13.842	15.459	0	271	271	2	1	-10921639	162.190	152	111	255	3406	33.052	6.126	0.118	1.033
ID304928	304928	None	54.133	2.951	14.959	0	272	272	2	1	-10921639	182.333	176	115	255	3829	42.341	7.600	0.121	0.928
ID304929	304929	98	44.757	13.468	16.109	0	272	272	2	1	-10921639	166.333	168	102	230	3493	38.808	2.000	0.140	1.054
ID304930	304930	None	47.428	35.019	35.694	0	272	272	2	1	-10921639	101.190	94	57	189	2125	35.811	2.000	0.155	0.758
ID304938	304938	None	48.261	18.805	17.578	0	273	273	2	1	-10921639	166.000	160	115	255	3486	41.646	3.200	0.085	0.626
ID304939	304939	None	62.523	11.000	38.000	0	273	273	2	1	-10921639	135.857	123	88	255	2853	41.870	6.348	0.235	1.234
ID304934	304934	None	44.163	5.062	7.881	0	274	274	2	1	-10921639	185.857	180	106	255	3903	44.655	2.000	0.098	0.743
ID304935	304935	None	42.811	24.854	11.290	0	274	274	2	1	-10921639	141.667	143	61	213	2975	38.553	3.200	0.115	0.760
ID304936	304936	98	57.142	12.283	16.917	0	274	274	2	1	-10921639	155.810	152	82	255	3272	45.743	2.000	0.132	0.794
ID304937	304937	None	44.370	28.291	18.481	0	274	274	2	1	-10921639	145.095	152	106	197	3047	24.922	4.800	0.150	1.515
ID304932	304932	None	40.511	18.064	16.968	0	275	275	2	1	-10921639	154.286	152	115	234	3240	31.281	2.000	0.074	0.678
ID304933	304933	102	44.140	17.721	22.377	0	275	275	2	1	-10921639	138.190	119	94	222	2902	36.893	2.000	0.103	0.697
ID304931	304931	98	51.439	13.757	16.435	0	275	275	2	1	-10921639	173.048	176	119	242	3634	38.125	7.600	0.154	1.214
ID304948	304948	None	44.171	7.000	38.000	0	276	276	2	1	-10921639	118.286	111	69	201	2484	35.878	6.238	0.166	0.939
ID304943	304943	98	54.505	13.191	16.052	0	276	276	2	1	-10921639	160.476	152	65	242	3370	41.871	2.000	0.131	0.887
ID304944	304944	103	40.471	0.000	17.000	0	276	276	2	1	-10921639	167.143	176	108	222	3510	39.773	6.407	0.091	0.700
ID304945	304945	104	49.280	26.098	16.994	0	276	276	2	1	-10921639	170.571	176	115	226	3582	34.766	6.357	0.116	1.018
ID304946	304946	None	42.211	32.464	17.820	0	276	276	2	1	-10921639	137.048	119	82	234	2878	42.179	6.399	0.091	0.544
ID304947	304947	102	41.318	20.493	22.073	0	276	276	2	1	-10921639	158.286	160	102	213	3324	31.847	2.000	0.104	0.940
ID304940	304940	103	42.693	1.766	15.658	0	277	277	2	1	-10921639	151.524	131	94	255	3182	48.873	2.000	0.028	0.171
ID304941	304941	104	47.544	23.504	17.764	0	277	277	2	1	-10921639	173.810	164	111	242	3650	40.716	2.000	0.089	0.699
ID304942	304942	None	41.516	10.000	38.000	0	277	277	2	1	-10921639	127.952	127	77	217	2687	39.393	6.379	0.145	0.825
ID304949	304949	105	50.895	21.549	11.672	0	278	278	2	1	-10921639	175.381	176	69	255	3683	41.947	4.800	0.153	1.107
ID304950	304950	None	64.807	11.958	16.252	0	278	278	2	1	-10921639	185.952	176	123	246	3905	38.272	4.800	0.165	1.380
ID304951	304951	None	44.132	21.758	23.153	0	278	278	2	1	-10921639	142.524	135	90	205	2993	33.901	4.800	0.140	1.034
ID304952	304952	None	42.861	7.000	38.000	0	278	278	2	1	-10921639	143.857	135	98	226	3021	33.626	6.414	0.183	1.323
ID304957	304957	None	40.546	41.000	4.000	0	279	279	2	1	-10921639	106.952	98	53	185	2246	43.609	5.982	0.158	0.668
ID304958	304958	None	49.127	16.362	9.872	0	279	279	2	1	-10921639	153.762	148	78	230	3229	38.339	2.000	0.125	0.894
ID304959	304959	105	40.616	21.964	12.907	0	279	279	2	1	-10921639	161.190	156	90	255	3385	38.057	2.000	0.075	0.590
ID304960	304960	None	40.003	0.000	14.000	0	279	279	2	1	-10921639	182.190	185	123	255	3826	40.842	4.000	0.137	1.072
ID304961	304961	107	46.138	5.236	14.919	0	279	279	2	1	-10921639	164.238	176	90	255	3449	37.533	6.467	0.111	0.878
ID304962	304962	104	58.150	23.153	18.258	0	279	279	2	1	-10921639	184.952	180	123	255	3884	43.437	2.000	0.095	0.738
ID304964	304964	106	46.904	14.091	15.857	0	280	280	2	1	-10921639	168.238	164	111	238	3533	36.224	2.000	0.117	0.973
ID304965	304965	104	44.298	23.594	17.770	0	280	280	2	1	-10921639	171.905	164	111	255	3610	42.977	2.000	0.078	0.580
ID304966	304966	None	41.441	18.881	21.153	0	280	280	2	1	-10921639	177.905	176	123	234	3736	30.990	2.000	0.092	0.968
ID304963	304963	107	48.290	2.840	15.568	0	280	280	2	1	-10921639	161.667	160	94	255	3395	44.379	6.018	0.104	0.689
ID304975	304975	None	46.540	0.000	13.000	0	281	281	2	1	-10921639	168.714	168	115	226	3543	28.954	4.800	0.140	1.427
ID304976	304976	106	54.654	13.261	16.330	0	281	281	2	1	-10921639	168.190	160	98	246	3532	45.380	7.600	0.128	0.843
ID304977	304977	104	57.015	25.781	17.956	0	281	281	2	1	-10921639	177.905	168	98	255	3736	45.527	2.000	0.129	0.895
ID304978	304978	None	43.318	9.000	38.000	0	281	281	2	1	-10921639	152.238	148	95	205	3197	36.799	2.000	0.107	0.800
ID304956	304956	None	49.383	15.000	38.000	0	282	282	2	1	-10921639	115.476	119	61	176	2425	39.381	2.000	0.170	0.851
ID304953	304953	106	41.187	14.996	15.975	0	282	282	2	1	-10921639	169.619	176	115	230	3562	32.194	2.000	0.088	0.851
ID304954	304954	104	51.643	24.847	18.583	0	282	282	2	1	-10921639	175.905	176	98	250	3694	39.386	2.000	0.128	1.016
ID304955	304955	None	40.177	41.000	20.000	0	282	282	2	1	-10921639	123.810	123	65	168	2600	24.047	4.800	0.173	1.519
ID304972	304972	None	47.967	18.695	16.999	0	283	283	2	1	-10921639	190.952	189	139	255	4010	37.559	2.000	0.086	0.809
ID304973	304973	104	52.148	23.896	18.793	0	283	283	2	1	-10921639	188.381	189	115	246	3956	35.570	2.000	0.120	1.135
ID304974	304974	108	45.801	18.903	22.156	0	283	283	2	1	-10921639	176.381	180	119	242	3704	32.019	5.984	0.114	1.131
ID304971	304971	106	40.014	12.659	15.257	0	283	283	2	1	-10921639	167.571	160	98	242	3519	39.088	7.600	0.132	0.999
ID304967	304967	106	47.382	12.788	16.693	0	284	284	2	1	-10921639	151.667	152	82	238	3185	43.039	2.000	0.101	0.648
ID304968	304968	104	49.724	24.048	18.130	0	284	284	2	1	-10921639	171.429	180	106	242	3600	35.407	4.800	0.140	1.188
ID304969	304969	108	45.998	18.215	21.259	0	284	284	2	1	-10921639	172.714	172	111	242	3627	35.177	2.000	0.117	1.031
ID304970	304970	None	49.744	4.000	38.000	0	284	284	2	1	-10921639	135.286	139	69	213	2841	44.280	2.000	0.127	0.689
ID304980	304980	109	43.376	19.489	16.584	0	285	285	2	1	-10921639	206.286	201	152	255	4332	33.626	2.000	0.090	1.016
ID304981	304981	None	50.492	33.968	22.120	0	285	285	2	1	-10921639	146.381	143	94	201	3074	33.051	4.800	0.172	1.301
ID304979	304979	None	47.267	7.087	8.250	0	285	285	2	1	-10921639	149.238	148	65	246	3134	44.677	2.000	0.076	0.469
ID304988	304988	109	48.836	19.714	16.148	0	286	286	2	1	-10921639	188.762	189	111	255	3964	40.696	6.339	0.091	0.776
ID304989	304989	108	55.133	20.612	22.794	0	286	286	2	1	-10921639	171.952	164	94	255	3611	45.230	2.000	0.117	0.794
ID304985	304985	None	42.931	0.000	4.000	0	286	286	2	1	-10921639	159.286	164	92	242	3345	47.636	3.200	0.106	0.639
ID304986	304986	None	46.101	0.000	14.000	0	286	286	2	1	-10921639	174.952	176	106	242	3674	35.146	2.000	0.129	1.137
ID304987	304987	106	50.481	13.340	15.775	0	286	286	2	1	-10921639	186.810	197	90	255	3923	46.402	3.200	0.157	1.095
ID304984	304984	108	41.565	21.518	22.261	0	287	287	2	1	-10921639	186.238	185	135	246	3911	34.341	4.800	0.131	1.254
ID304982	304982	106	67.685	13.000	16.317	0	287	287	2	1	-10921639	179.810	164	78	255	3776	48.889	2.000	0.139	0.897
ID304983	304983	None	46.507	24.289	18.623	0	287	287	2	1	-10921639	174.381	180	82	246	3662	42.394	7.600	0.111	0.825
ID304990	304990	None	42.706	16.023	10.738	0	288	288	2	1	-10921639	155.476	152	78	255	3265	44.033	7.600	0.070	0.461
ID304991	304991	106	69.359	13.202	15.968	0	288	288	2	1	-10921639	197.762	201	90	255	4153	47.175	4.800	0.170	1.219
ID304992	304992	110	47.783	31.629	18.681	0	288	288	2	1	-10921639	133.381	119	49	226	2801	49.847	6.320	0.110	0.531
ID304993	304993	108	47.413	23.000	21.000	0	288	288	2	1	-10921639	194.476	197	90	255	4084	46.839	6.208	0.100	0.755
ID304996	304996	None	51.875	22.680	16.338	0	289	289	2	1	-10921639	167.095	160	86	234	3509	42.391	4.800	0.166	1.125
ID304997	304997	110	56.079	31.576	16.790	0	289	289	2	1	-10921639	148.762	139	94	226	3124	35.358	2.000	0.180	1.285
ID304998	304998	112	53.742	17.512	22.101	0	289	289	2	1	-10921639	164.143	160	86	226	3447	38.329	2.000	0.152	1.127
ID304999	304999	108	40.706	23.597	23.932	0	289	289	2	1	-10921639	155.095	152	74	226	3257	42.148	2.000	0.110	0.728
ID304994	304994	106	43.045	14.227	14.571	0	289	289	2	1	-10921639	193.238	193	131	255	4058	38.507	3.200	0.102	0.931
ID304995	304995	None	43.337	5.060	15.776	0	289	289	2	1	-10921639	169.286	168	106	250	3555	34.719	4.800	0.137	1.177
ID305000	305000	None	48.576	15.000	38.000	0	289	289	2	1	-10921639	98.143	98	53	217	2061	42.389	6.248	0.184	0.718
ID305006	305006	106	62.064	13.845	16.050	0	290	290	2	1	-10921639	197.095	185	148	255	4139	32.824	2.000	0.134	1.422
ID305007	305007	None	43.466	16.765	16.713	0	290	290	2	1	-10921639	180.333	176	82	255	3787	43.931	2.000	0.080	0.609
ID305008	305008	111	40.710	25.196	18.260	0	290	290	2	1	-10921639	167.286	168	119	234	3513	32.011	6.380	0.081	0.783
ID305009	305009	110	41.292	32.297	18.063	0	290	290	2	1	-10921639	151.952	148	115	197	3191	25.600	2.000	0.103	1.110
ID305010	305010	112	60.785	17.772	22.033	0	290	290	2	1	-10921639	167.810	168	106	255	3524	41.592	2.000	0.148	1.040
ID305011	305011	108	43.387	22.408	22.774	0	290	290	2	1	-10921639	163.714	164	74	222	3438	41.914	3.200	0.116	0.809
ID305012	305012	None	41.767	41.000	5.000	0	291	291	2	1	-10921639	105.143	111	65	180	2208	31.554	5.994	0.171	0.975
ID305013	305013	None	50.394	0.000	13.000	0	291	291	2	1	-10921639	179.190	193	115	255	3763	44.048	7.600	0.108	0.795
ID305014	305014	None	46.547	1.993	14.988	0	291	291	2	1	-10921639	184.143	176	106	255	3867	40.781	4.800	0.096	0.792
ID305015	305015	106	54.093	13.536	15.889	0	291	291	2	1	-10921639	202.238	205	119	255	4247	39.999	7.600	0.105	0.964
ID305016	305016	111	45.639	24.887	18.548	0	291	291	2	1	-10921639	148.762	135	98	234	3124	42.133	7.600	0.069	0.453
ID305017	305017	None	44.002	36.724	20.563	0	291	291	2	1	-10921639	145.048	148	86	197	3046	35.935	7.600	0.120	0.864
ID305018	305018	112	47.032	19.341	22.629	0	291	291	2	1	-10921639	185.810	193	94	255	3902	36.396	7.600	0.135	1.213
ID305004	305004	111	42.154	24.481	19.238	0	292	292	2	1	-10921639	164.381	164	98	217	3452	37.882	2.000	0.103	0.811
ID305005	305005	112	59.907	18.659	22.125	0	292	292	2	1	-10921639	177.714	193	86	238	3732	48.351	7.600	0.162	1.026
ID305001	305001	None	50.808	7.625	8.323	0	292	292	2	1	-10921639	169.381	156	102	255	3557	47.626	2.000	0.132	0.829
ID305002	305002	None	47.971	14.214	10.229	0	292	292	2	1	-10921639	162.810	164	78	255	3419	48.741	5.991	0.086	0.530
ID305003	305003	106	54.922	14.582	15.502	0	292	292	2	1	-10921639	211.476	205	135	255	4441	35.894	4.800	0.125	1.313
ID305040	305040	None	47.848	6.000	38.000	0	293	293	2	1	-10921639	147.143	143	98	230	3090	30.681	6.345	0.152	1.267
ID305036	305036	111	46.472	25.327	18.872	0	293	293	2	1	-10921639	167.000	156	94	255	3507	36.268	4.800	0.113	0.935
ID305037	305037	None	41.038	30.254	18.642	0	293	293	2	1	-10921639	142.190	139	82	250	2986	34.892	6.392	0.092	0.690
ID305038	305038	112	69.942	18.557	22.150	0	293	293	2	1	-10921639	187.238	201	94	255	3932	55.471	6.020	0.149	0.875
ID305039	305039	113	66.828	21.616	23.017	0	293	293	2	1	-10921639	182.286	160	86	255	3828	51.516	3.200	0.168	1.019
ID305034	305034	106	40.013	12.080	15.150	0	293	293	2	1	-10921639	180.905	172	115	242	3799	34.572	4.800	0.116	1.086
ID305035	305035	None	45.579	4.440	16.418	0	293	293	2	1	-10921639	168.095	164	131	246	3530	30.817	2.000	0.116	1.138
ID305024	305024	113	68.179	22.644	23.582	0	294	294	2	1	-10921639	171.667	160	61	255	3605	60.871	2.000	0.174	0.838
ID305025	305025	None	41.148	13.183	35.194	0	294	294	2	1	-10921639	120.762	135	65	176	2536	33.938	3.200	0.157	0.964
ID305026	305026	None	48.233	9.000	38.000	0	294	294	2	1	-10921639	136.143	135	78	217	2859	40.558	7.600	0.141	0.830
ID305020	305020	None	44.812	8.055	7.002	0	294	294	2	1	-10921639	170.238	176	94	250	3575	33.696	7.600	0.097	0.895
ID305021	305021	111	43.602	25.117	17.680	0	294	294	2	1	-10921639	152.857	148	94	242	3210	33.905	3.200	0.129	1.029
ID305022	305022	114	40.781	34.135	20.533	0	294	294	2	1	-10921639	131.810	135	78	201	2768	37.631	2.000	0.114	0.716
ID305023	305023	112	58.853	18.435	22.476	0	294	294	2	1	-10921639	190.667	185	115	255	4004	40.712	2.000	0.152	1.234
ID305019	305019	None	48.661	0.000	6.000	0	294	294	2	1	-10921639	178.619	176	94	234	3751	43.427	7.600	0.121	0.885
ID305028	305028	None	42.116	15.029	11.049	0	295	295	2	1	-10921639	176.095	176	119	226	3698	31.228	4.800	0.087	0.900
ID305029	305029	None	59.869	13.920	15.231	0	295	295	2	1	-10921639	219.619	230	160	255	4612	34.633	6.305	0.147	1.630
ID305030	305030	114	44.246	36.355	20.400	0	295	295	2	1	-10921639	135.476	131	65	209	2845	39.845	2.000	0.097	0.604
ID305031	305031	None	44.728	41.000	20.000	0	295	295	2	1	-10921639	139.524	139	57	213	2930	49.202	2.000	0.153	0.753
ID305027	305027	None	47.427	29.442	9.201	0	295	295	2	1	-10921639	121.810	119	57	201	2558	40.831	7.600	0.142	0.742
ID305032	305032	112	49.009	17.840	22.751	0	295	295	2	1	-10921639	155.143	164	65	242	3258	45.476	6.390	0.158	0.930
ID305033	305033	113	63.382	22.060	23.479	0	295	295	2	1	-10921639	189.095	185	111	255	3971	41.123	4.800	0.182	1.417
ID305044	305044	113	50.250	22.882	23.712	0	296	296	2	1	-10921639	155.810	156	65	226	3272	41.831	4.800	0.187	1.176
ID305041	305041	128	42.689	34.580	6.477	0	296	296	2	1	-10921639	118.762	119	53	180	2494	34.554	2.000	0.146	0.873
ID305042	305042	114	55.517	38.032	19.887	0	296	296	2	1	-10921639	149.095	139	90	230	3131	40.217	2.000	0.127	0.835
ID305043	305043	112	40.098	18.188	22.361	0	296	296	2	1	-10921639	152.476	148	111	205	3202	29.087	2.000	0.110	1.042
ID305045	305045	128	53.394	34.861	5.972	0	297	297	2	1	-10921639	115.857	102	61	185	2433	34.426	2.000	0.165	0.951
ID305046	305046	116	57.441	12.944	15.329	0	297	297	2	1	-10921639	218.905	209	176	255	4597	26.679	4.800	0.162	2.284
ID305047	305047	112	45.386	16.872	22.293	0	297	297	2	1	-10921639	143.429	148	61	222	3012	37.208	7.600	0.130	0.889
ID305048	305048	113	52.890	22.984	23.303	0	297	297	2	1	-10921639	160.857	156	98	230	3378	32.475	2.000	0.143	1.242
ID305049	305049	None	44.066	7.000	38.000	0	297	297	2	1	-10921639	150.619	160	65	197	3163	33.711	4.800	0.161	1.238
ID305052	305052	None	47.035	0.000	20.000	0	298	298	2	1	-10921639	145.619	148	92	222	3058	38.705	2.000	0.151	0.985
ID305053	305053	113	47.451	22.954	23.513	0	298	298	2	1	-10921639	168.048	172	94	230	3529	41.701	4.800	0.128	0.913
ID305054	305054	None	44.961	12.000	38.000	0	298	298	2	1	-10921639	148.095	139	84	213	3110	45.161	7.600	0.160	0.905
ID305050	305050	115	57.187	0.000	14.000	0	298	298	2	1	-10921639	178.619	172	119	246	3751	42.504	3.200	0.144	1.060
ID305051	305051	116	42.386	14.624	14.716	0	298	298	2	1	-10921639	195.429	201	143	255	4104	38.691	6.306	0.080	0.751
ID305062	305062	115	42.767	0.000	16.000	0	299	299	2	1	-10921639	170.762	176	82	255	3586	51.706	2.000	0.110	0.653
ID305063	305063	116	64.094	13.837	16.102	0	299	299	2	1	-10921639	212.238	217	160	255	4457	33.109	4.800	0.186	2.015
ID305064	305064	None	41.909	23.056	17.369	0	299	299	2	1	-10921639	146.286	139	86	226	3072	38.936	2.000	0.089	0.611
ID305065	305065	None	42.489	37.923	19.848	0	299	299	2	1	-10921639	140.095	143	78	180	2942	30.922	6.033	0.167	1.295
ID305066	305066	113	60.538	22.333	23.592	0	299	299	2	1	-10921639	191.762	197	131	246	4027	33.945	4.800	0.175	1.685
ID305067	305067	None	47.265	2.000	38.000	0	299	299	2	1	-10921639	118.905	106	61	201	2497	44.193	2.000	0.080	0.399
ID305073	305073	116	74.672	14.486	15.845	0	300	300	2	1	-10921639	188.381	193	49	255	3956	49.590	3.200	0.190	1.210
ID305074	305074	117	40.533	19.878	22.193	0	300	300	2	1	-10921639	159.286	160	82	255	3345	43.486	2.000	0.091	0.611
ID305075	305075	113	40.475	23.009	23.517	0	300	300	2	1	-10921639	163.429	164	90	255	3432	41.325	4.800	0.136	0.946
ID305060	305060	116	50.481	15.098	15.844	0	301	301	2	1	-10921639	182.286	193	111	255	3828	38.477	4.800	0.135	1.130
ID305061	305061	117	51.284	21.584	22.512	0	301	301	2	1	-10921639	160.905	160	69	250	3379	40.125	6.295	0.148	1.035
ID305059	305059	None	41.415	41.000	6.000	0	301	301	2	1	-10921639	113.714	111	74	226	2388	34.194	6.387	0.158	0.910
ID305055	305055	None	42.375	7.424	8.642	0	302	302	2	1	-10921639	167.095	168	78	246	3509	41.780	3.200	0.068	0.512
ID305056	305056	None	41.413	1.924	15.670	0	302	302	2	1	-10921639	171.429	176	106	255	3600	41.883	2.000	0.050	0.389
ID305057	305057	None	49.581	28.962	17.806	0	302	302	2	1	-10921639	162.048	160	102	255	3403	38.375	4.000	0.134	1.000
ID305058	305058	117	58.979	20.147	23.206	0	302	302	2	1	-10921639	152.048	139	69	255	3193	47.735	2.000	0.140	0.784
ID305068	305068	None	42.147	14.090	13.252	0	303	303	2	1	-10921639	137.476	143	69	217	2887	39.104	2.000	0.080	0.520
ID305069	305069	None	42.858	4.896	16.686	0	303	303	2	1	-10921639	156.571	156	57	213	3288	48.581	7.600	0.099	0.580
ID305070	305070	117	47.946	22.189	23.241	0	303	303	2	1	-10921639	152.095	156	82	230	3194	37.202	2.000	0.132	0.953
ID305071	305071	None	48.407	4.000	38.000	0	303	303	2	1	-10921639	132.476	127	77	226	2782	37.940	7.600	0.155	0.938
ID305072	305072	None	46.902	15.000	38.000	0	304	304	2	1	-10921639	121.095	130	57	197	2543	41.773	4.000	0.218	1.037
ID305080	305080	None	42.609	0.000	19.000	0	305	305	2	1	-10921639	152.952	139	111	250	3212	34.401	6.394	0.106	0.853
ID305079	305079	None	51.191	6.836	9.851	0	305	305	2	1	-10921639	161.190	156	94	250	3385	44.140	3.200	0.096	0.641
ID305076	305076	None	44.620	0.000	4.000	0	306	306	2	1	-10921639	169.429	160	122	255	3558	34.384	3.200	0.146	1.258
ID305077	305077	None	41.104	13.439	14.994	0	306	306	2	1	-10921639	124.810	119	65	185	2621	36.236	5.983	0.125	0.767
ID305078	305078	118	48.307	9.000	38.000	0	306	306	2	1	-10921639	174.857	180	126	238	3672	36.376	4.000	0.194	1.561
ID305081	305081	118	59.407	7.000	38.000	0	307	307	2	1	-10921639	166.429	153	98	255	3495	42.028	4.800	0.161	1.096
ID305082	305082	None	45.988	14.000	38.000	0	307	307	2	1	-10921639	127.524	111	82	180	2678	34.896	7.600	0.184	1.134
ID305084	305084	None	47.691	2.902	16.010	0	308	308	2	1	-10921639	185.762	176	139	255	3901	33.635	6.334	0.112	1.109
ID305083	305083	None	43.901	41.000	4.000	0	308	308	2	1	-10921639	106.571	94	61	197	2238	35.912	2.000	0.138	0.721
ID305085	305085	None	47.982	35.728	23.032	0	309	309	2	1	-10921639	108.286	115	37	189	2274	39.391	2.000	0.166	0.784
ID305086	305086	None	47.290	15.000	0.000	0	310	310	2	1	-10921639	128.762	123	78	185	2704	33.883	6.405	0.178	1.148
ID305087	305087	None	49.686	7.000	38.000	0	310	310	2	1	-10921639	154.619	152	92	255	3247	39.631	6.406	0.130	0.899
ID305092	305092	None	40.638	36.000	38.000	0	311	311	2	1	-10921639	83.238	78	28	143	1748	37.463	3.200	0.225	0.817
ID305091	305091	None	40.486	5.568	14.887	0	311	311	2	1	-10921639	179.381	193	98	246	3767	42.677	4.000	0.124	0.931
ID305093	305093	None	45.946	0.788	6.709	0	312	312	2	1	-10921639	180.810	156	115	255	3797	44.742	6.375	0.117	0.848
ID305094	305094	None	48.035	6.076	10.611	0	312	312	2	1	-10921639	167.905	164	98	255	3526	43.187	2.000	0.107	0.753
ID305095	305095	None	43.295	13.068	15.448	0	312	312	2	1	-10921639	119.429	123	37	226	2508	51.375	2.000	0.146	0.591
ID305096	305096	None	52.543	19.881	23.088	0	312	312	2	1	-10921639	128.238	119	78	217	2693	34.768	4.800	0.166	1.048
ID305088	305088	119	40.151	0.000	16.000	0	313	313	2	1	-10921639	188.667	189	131	255	3962	40.709	4.000	0.105	0.880
ID305089	305089	None	49.193	33.020	19.960	0	313	313	2	1	-10921639	140.429	135	69	222	2949	36.939	2.000	0.133	0.892
ID305090	305090	None	49.502	6.919	36.245	0	313	313	2	1	-10921639	154.762	160	78	246	3250	46.173	2.000	0.104	0.630
ID305101	305101	None	40.728	34.233	4.625	0	314	314	2	1	-10921639	109.619	111	37	193	2302	37.649	3.200	0.121	0.627
ID305102	305102	119	46.515	0.000	15.000	0	314	314	2	1	-10921639	194.190	195	152	255	4078	36.951	7.600	0.109	1.030
ID305100	305100	None	46.623	20.711	23.567	0	315	315	2	1	-10921639	123.429	123	57	197	2592	37.928	2.000	0.162	0.906
ID305098	305098	119	51.425	0.000	14.000	0	315	315	2	1	-10921639	193.905	201	106	255	4072	50.053	3.200	0.140	0.950
ID305099	305099	None	48.140	32.309	17.854	0	315	315	2	1	-10921639	150.667	148	102	222	3164	31.329	4.800	0.155	1.289
ID305097	305097	None	40.272	9.000	38.000	0	316	316	2	1	-10921639	161.952	168	111	242	3401	31.893	7.600	0.094	0.871
ID305106	305106	None	46.537	7.169	7.936	0	317	317	2	1	-10921639	185.381	193	102	255	3893	45.465	6.058	0.098	0.729
ID305107	305107	122	58.900	5.000	38.000	0	317	317	2	1	-10921639	171.571	168	115	255	3603	41.359	2.000	0.174	1.231
ID305104	305104	122	51.527	6.000	38.000	0	318	318	2	1	-10921639	174.762	168	115	255	3670	37.650	6.339	0.188	1.469
ID305103	305103	None	41.545	20.093	29.836	0	318	318	2	1	-10921639	74.714	69	28	176	1569	37.625	2.000	0.113	0.403
ID305108	305108	121	46.121	1.796	16.180	0	319	319	2	1	-10921639	173.381	176	65	255	3641	44.245	2.000	0.065	0.479
ID305109	305109	None	41.057	37.467	19.911	0	319	319	2	1	-10921639	129.905	127	65	205	2728	31.876	2.000	0.112	0.818
ID305110	305110	None	42.118	0.000	30.000	0	319	319	2	1	-10921639	120.000	115	77	205	2520	39.047	7.600	0.145	0.777
ID305111	305111	122	40.563	7.000	38.000	0	319	319	2	1	-10921639	130.476	123	84	217	2740	35.947	7.600	0.134	0.856
ID305105	305105	121	41.118	0.000	14.000	0	320	320	2	1	-10921639	197.476	197	146	255	4147	34.538	6.305	0.088	0.926
ID305116	305116	None	41.270	33.401	18.773	0	321	321	2	1	-10921639	115.905	119	53	222	2434	37.411	6.240	0.131	0.720
ID305115	305115	None	43.919	0.000	8.000	0	321	321	2	1	-10921639	184.095	193	138	234	3866	28.810	6.386	0.116	1.325
ID305112	305112	None	46.902	6.000	38.000	0	322	322	2	1	-10921639	145.571	143	69	238	3057	33.771	4.800	0.150	1.127
ID305113	305113	None	41.824	12.000	38.000	0	322	322	2	1	-10921639	135.905	139	74	205	2854	42.618	4.800	0.162	0.890
ID305114	305114	None	54.168	0.000	14.000	0	323	323	2	1	-10921639	203.905	195	161	255	4282	36.735	3.200	0.143	1.391
ID305117	305117	None	42.688	3.002	16.451	0	324	324	2	1	-10921639	159.524	143	86	230	3350	44.170	7.600	0.054	0.370
ID305118	305118	None	46.149	28.766	18.784	0	324	324	2	1	-10921639	124.095	123	65	193	2606	32.454	2.000	0.164	1.077
ID305119	305119	None	48.090	11.000	38.000	0	324	324	2	1	-10921639	157.952	168	95	230	3317	40.533	6.283	0.133	0.917
ID305120	305120	None	47.129	18.000	38.000	0	324	324	2	1	-10921639	97.905	94	16	180	2056	43.206	3.200	0.180	0.691
ID305125	305125	123	44.758	6.000	38.000	0	325	325	2	1	-10921639	148.381	152	84	250	3116	34.869	4.800	0.117	0.893
ID305123	305123	123	47.850	5.000	38.000	0	326	326	2	1	-10921639	150.667	146	88	217	3164	42.698	3.200	0.122	0.767
ID305124	305124	124	41.839	38.544	20.039	0	327	327	2	1	-10921639	124.238	127	53	180	2609	38.604	6.381	0.091	0.538
ID305121	305121	124	43.356	41.000	20.000	0	328	328	2	1	-10921639	115.333	127	57	164	2422	34.587	2.000	0.156	0.902
ID305122	305122	125	50.263	10.000	38.000	0	328	328	2	1	-10921639	158.952	164	80	234	3338	36.335	6.082	0.185	1.364
ID305132	305132	None	45.115	31.074	18.774	0	329	329	2	1	-10921639	132.762	131	82	197	2788	33.412	7.600	0.145	1.007
ID305133	305133	125	50.693	12.000	38.000	0	329	329	2	1	-10921639	142.667	135	98	213	2996	33.156	2.000	0.185	1.341
ID305134	305134	None	41.297	16.000	38.000	0	329	329	2	1	-10921639	91.333	74	45	185	1918	41.056	2.000	0.152	0.588
ID305126	305126	None	43.933	23.000	0.000	0	330	330	2	1	-10921639	115.667	98	74	189	2429	43.746	3.200	0.158	0.720
ID305127	305127	None	48.783	7.000	38.000	0	330	330	2	1	-10921639	164.905	168	115	205	3463	29.290	3.200	0.169	1.626
ID305128	305128	None	41.002	0.000	0.000	0	331	331	2	1	-10921639	153.381	139	104	234	3221	41.268	4.000	0.118	0.785
ID305129	305129	None	54.966	6.865	7.551	0	331	331	2	1	-10921639	176.333	176	90	255	3703	47.164	2.000	0.130	0.860
ID305130	305130	None	45.189	12.750	31.277	0	331	331	2	1	-10921639	96.952	94	8	160	2036	38.997	2.000	0.182	0.765
ID305131	305131	None	47.533	14.000	38.000	0	331	331	2	1	-10921639	135.286	131	88	217	2841	32.186	6.003	0.182	1.295
ID305136	305136	None	55.292	14.395	16.215	0	332	332	2	1	-10921639	119.810	119	74	172	2516	29.698	4.800	0.250	1.612
ID305135	305135	None	44.354	4.170	14.710	0	332	332	2	1	-10921639	183.905	189	102	255	3862	43.863	6.330	0.112	0.843
ID305146	305146	None	46.493	38.197	18.774	0	333	333	2	1	-10921639	160.048	160	106	250	3361	30.212	6.037	0.135	1.262
ID305147	305147	None	46.876	36.000	38.000	0	333	333	2	1	-10921639	85.190	90	24	143	1789	40.341	2.000	0.281	0.926
ID305140	305140	None	40.521	22.645	23.271	0	334	334	2	1	-10921639	110.524	111	57	193	2321	34.718	2.000	0.099	0.572
ID305141	305141	None	42.838	13.000	38.000	0	334	334	2	1	-10921639	125.190	123	53	197	2629	42.190	3.200	0.169	0.858
ID305137	305137	126	57.918	0.000	4.000	0	334	334	2	1	-10921639	206.619	201	157	255	4339	33.203	7.600	0.174	1.845
ID305138	305138	None	40.125	31.992	18.835	0	334	334	2	1	-10921639	125.762	123	57	189	2641	33.216	2.000	0.102	0.698
ID305139	305139	None	40.775	0.000	22.000	0	334	334	2	1	-10921639	126.619	131	65	222	2659	35.062	2.000	0.104	0.679
ID305142	305142	126	45.749	0.000	4.000	0	335	335	2	1	-10921639	193.905	197	130	255	4072	43.427	7.600	0.128	1.013
ID305143	305143	None	41.703	0.000	17.000	0	335	335	2	1	-10921639	177.905	193	126	255	3736	35.216	2.000	0.121	1.093
ID305144	305144	None	49.462	37.087	20.295	0	335	335	2	1	-10921639	136.476	135	82	217	2866	35.709	7.600	0.153	1.013
ID305145	305145	None	46.899	10.000	38.000	0	335	335	2	1	-10921639	126.762	131	57	201	2662	41.023	2.000	0.129	0.707
ID305152	305152	None	45.366	12.181	5.002	0	336	336	2	1	-10921639	142.286	148	69	209	2988	35.248	7.600	0.128	0.919
ID305150	305150	None	45.484	3.000	0.000	0	336	336	2	1	-10921639	191.381	193	131	255	4019	37.900	4.800	0.163	1.416
ID305151	305151	126	47.394	0.000	5.000	0	336	336	2	1	-10921639	181.476	168	111	255	3811	44.379	2.000	0.114	0.836
ID305148	305148	None	41.018	0.000	20.000	0	337	337	2	1	-10921639	145.810	135	86	217	3062	40.967	2.000	0.113	0.725
ID305149	305149	None	53.642	41.000	5.000	0	338	338	2	1	-10921639	129.619	127	41	205	2722	40.311	2.000	0.176	0.965
ID305154	305154	127	68.449	0.000	14.000	0	339	339	2	1	-10921639	212.714	226	122	255	4467	40.378	4.800	0.208	1.812
ID305155	305155	None	47.488	23.030	17.400	0	339	339	2	1	-10921639	119.667	115	69	209	2513	35.529	4.800	0.208	1.161
ID305153	305153	127	49.394	0.000	14.000	0	340	340	2	1	-10921639	198.143	193	127	255	4161	37.181	5.986	0.125	1.185
