# Supplementary material for: Progressive enhancement of kinetic proofreading in T cell antigen discrimination from receptor activation to DAG generation
Source: eLife. 2022 Sep 20;11:e75263. doi: 10.7554/eLife.75263 (PMC9536835; doi:10.7554/eLife.75263)
Supplement: Figure 5—source data 1. — Each data table is the TrackMate ‘spot-statistics’ output of one cell over four cycles of blue-light illumination (frames 0–40, 100–140, 200–240, and 300–340, with 3 s interval between frames). We calculated the lifetime of TrackIDs that existed at the start of each period of blue-light illumination that did not last for the full period and fit the resulting lifetime distributions using custom Python scripts available at https://github.com/dbritain/KP-paper (copy archived at swh:1:rev:167fa456901903740f0f3ee6a3e5324bc45207ea, Britain, 2022). [file elife-75263-fig5-data1.zip › Fig5SourceData/LOV/lov1/r2/lov19.csv]

Label	ID	TRACK_ID	QUALITY	POSITION_X	POSITION_Y	POSITION_Z	POSITION_T	FRAME	RADIUS	VISIBILITY	MANUAL_COLOR	MEAN_INTENSITY	MEDIAN_INTENSITY	MIN_INTENSITY	MAX_INTENSITY	TOTAL_INTENSITY	STANDARD_DEVIATION	ESTIMATED_DIAMETER	CONTRAST	SNR
ID307476	307476	None	41.941	27.761	31.233	0	0	0	2	1	-10921639	155.952	165	66	255	3275	45.896	7.600	0.048	0.312
ID307472	307472	0	71.046	12.123	23.784	0	0	0	2	1	-10921639	188.286	194	86	255	3954	57.185	2.000	0.164	0.926
ID307473	307473	1	42.951	22.572	25.541	0	0	0	2	1	-10921639	209.190	226	124	255	4393	48.844	2.000	0.071	0.571
ID307474	307474	2	68.959	30.896	26.746	0	0	0	2	1	-10921639	215.286	237	130	255	4521	44.242	7.600	0.184	1.512
ID307475	307475	3	60.202	18.730	29.753	0	0	0	2	1	-10921639	218.333	255	107	255	4585	47.051	2.000	0.129	1.060
ID307468	307468	None	68.265	10.996	10.081	0	0	0	2	1	-10921639	183.095	185	104	255	3845	43.242	2.000	0.168	1.217
ID307469	307469	None	46.875	25.617	17.512	0	0	0	2	1	-10921639	225.476	252	150	255	4735	37.192	7.600	0.100	1.105
ID307470	307470	4	43.188	14.832	18.805	0	0	0	2	1	-10921639	233.905	246	165	255	4912	29.771	4.800	0.094	1.354
ID307471	307471	5	55.811	29.559	20.780	0	0	0	2	1	-10921639	228.619	255	133	255	4801	42.469	4.800	0.133	1.261
ID307467	307467	6	67.004	15.890	8.745	0	0	0	2	1	-10921639	232.190	255	162	255	4876	30.898	4.800	0.175	2.240
ID307460	307460	0	45.459	13.039	24.085	0	1	1	2	1	-10921639	195.000	199	147	252	4095	29.717	4.800	0.113	1.331
ID307461	307461	2	66.200	31.372	24.632	0	1	1	2	1	-10921639	203.476	202	115	255	4273	41.296	4.800	0.172	1.447
ID307462	307462	1	48.554	22.174	25.840	0	1	1	2	1	-10921639	232.143	255	179	255	4875	30.457	4.800	0.109	1.496
ID307463	307463	3	41.955	16.664	28.071	0	1	1	2	1	-10921639	183.714	182	124	255	3858	34.132	7.600	0.071	0.716
ID307457	307457	6	64.901	17.385	9.481	0	1	1	2	1	-10921639	214.190	220	133	255	4498	42.452	4.800	0.175	1.500
ID307458	307458	4	44.293	15.135	17.276	0	1	1	2	1	-10921639	234.857	249	165	255	4932	29.184	4.800	0.109	1.587
ID307459	307459	5	57.962	29.275	21.231	0	1	1	2	1	-10921639	228.095	240	173	255	4790	29.445	4.800	0.135	1.842
ID307480	307480	4	44.508	14.948	18.533	0	2	2	2	1	-10921639	215.762	223	156	255	4531	32.298	2.000	0.094	1.146
ID307481	307481	5	43.751	29.171	20.328	0	2	2	2	1	-10921639	197.952	202	144	246	4157	30.528	7.600	0.100	1.177
ID307482	307482	1	46.347	21.515	25.562	0	2	2	2	1	-10921639	213.524	223	130	255	4484	38.994	7.600	0.096	0.956
ID307483	307483	2	46.098	30.410	26.854	0	2	2	2	1	-10921639	154.429	153	95	208	3243	33.269	7.600	0.127	1.044
ID307444	307444	7	51.450	20.681	17.819	0	3	3	2	1	-10921639	228.476	231	165	255	4798	28.511	4.800	0.113	1.630
ID307445	307445	1	63.375	21.251	24.910	0	3	3	2	1	-10921639	208.381	205	144	255	4376	35.012	2.000	0.139	1.456
ID307446	307446	3	40.959	16.313	27.439	0	3	3	2	1	-10921639	156.619	153	101	231	3289	34.562	2.000	0.085	0.712
ID307452	307452	3	46.589	16.227	27.824	0	4	4	2	1	-10921639	131.524	136	78	194	2762	31.871	2.000	0.141	1.018
ID307453	307453	None	48.737	30.696	27.607	0	4	4	2	1	-10921639	140.048	141	78	197	2941	35.248	2.000	0.170	1.154
ID307449	307449	7	62.645	20.637	17.971	0	4	4	2	1	-10921639	208.095	199	130	255	4370	33.993	2.000	0.146	1.557
ID307450	307450	None	49.033	28.718	20.249	0	4	4	2	1	-10921639	169.952	165	110	226	3569	37.199	2.000	0.115	0.946
ID307451	307451	1	56.330	22.619	24.864	0	4	4	2	1	-10921639	177.952	179	121	237	3737	35.666	4.800	0.163	1.401
ID307464	307464	7	55.702	20.442	17.486	0	5	5	2	1	-10921639	187.048	185	113	255	3928	40.521	2.000	0.132	1.079
ID307465	307465	None	56.108	25.042	18.388	0	5	5	2	1	-10921639	198.810	202	130	255	4175	34.137	2.000	0.133	1.363
ID307466	307466	None	46.370	31.081	23.749	0	5	5	2	1	-10921639	151.381	153	98	228	3179	29.867	2.000	0.111	1.014
ID307477	307477	8	51.038	24.957	18.161	0	7	7	2	1	-10921639	152.381	150	101	223	3200	36.114	2.000	0.108	0.826
ID307478	307478	None	40.670	31.701	23.555	0	7	7	2	1	-10921639	116.333	113	60	179	2443	34.890	2.000	0.120	0.715
ID307479	307479	None	51.052	21.745	24.961	0	7	7	2	1	-10921639	149.429	141	104	220	3138	32.227	2.000	0.141	1.145
ID307448	307448	8	45.672	25.559	17.525	0	8	8	2	1	-10921639	164.524	156	95	223	3455	34.942	2.000	0.113	0.959
ID307447	307447	None	42.544	21.352	17.983	0	8	8	2	1	-10921639	172.429	170	118	214	3621	25.582	4.800	0.115	1.387
ID307455	307455	8	50.024	25.263	17.160	0	9	9	2	1	-10921639	161.143	168	101	208	3384	32.100	4.800	0.147	1.285
ID307454	307454	None	47.821	31.166	23.447	0	10	10	2	1	-10921639	142.857	139	98	205	3000	29.828	2.000	0.153	1.273
ID307456	307456	None	50.115	30.023	27.263	0	11	11	2	1	-10921639	136.333	139	86	179	2863	26.066	2.000	0.181	1.602
ID307485	307485	9	40.906	21.144	18.497	0	12	12	2	1	-10921639	139.524	133	110	194	2930	22.228	4.800	0.146	1.599
ID307484	307484	9	51.901	20.499	18.376	0	13	13	2	1	-10921639	143.048	144	101	217	3004	33.355	2.000	0.159	1.174
ID307486	307486	None	60.573	21.373	17.855	0	15	15	2	1	-10921639	177.286	173	113	234	3723	34.634	4.800	0.168	1.474
ID307487	307487	None	53.073	19.860	17.823	0	17	17	2	1	-10921639	122.571	118	69	194	2574	36.597	2.000	0.166	0.953
ID307490	307490	10	53.373	18.027	28.301	0	18	18	2	1	-10921639	129.619	127	84	188	2722	26.572	4.800	0.217	1.742
ID307488	307488	None	40.772	20.733	17.568	0	19	19	2	1	-10921639	116.476	121	52	173	2446	30.613	2.000	0.144	0.959
ID307489	307489	10	41.201	20.027	28.105	0	19	19	2	1	-10921639	118.667	118	81	156	2492	19.953	6.393	0.184	1.849
ID307493	307493	None	44.836	20.064	4.216	0	22	22	2	1	-10921639	98.238	98	57	156	2063	27.830	2.000	0.195	1.152
ID307494	307494	11	40.485	21.913	17.906	0	22	22	2	1	-10921639	118.429	118	78	156	2487	20.529	4.800	0.184	1.794
ID307491	307491	11	50.419	20.862	18.388	0	23	23	2	1	-10921639	116.857	115	63	185	2454	32.285	2.000	0.181	1.111
ID307495	307495	11	48.404	20.287	17.688	0	24	24	2	1	-10921639	123.952	118	84	194	2603	28.621	2.000	0.199	1.438
ID307492	307492	None	42.872	20.333	26.845	0	25	25	2	1	-10921639	124.143	127	92	188	2607	22.968	4.800	0.167	1.544
ID307496	307496	None	42.807	30.631	2.956	0	26	26	2	1	-10921639	102.857	107	60	156	2160	25.490	2.000	0.181	1.239
ID307497	307497	11	51.733	20.553	17.974	0	26	26	2	1	-10921639	131.000	124	95	182	2751	26.157	2.000	0.187	1.580
ID307498	307498	11	56.326	20.889	18.399	0	27	27	2	1	-10921639	122.762	113	75	214	2578	35.056	2.000	0.202	1.175
ID307499	307499	11	45.173	20.228	18.348	0	29	29	2	1	-10921639	124.429	124	78	182	2613	26.619	2.000	0.188	1.482
ID307500	307500	11	56.347	21.012	18.208	0	30	30	2	1	-10921639	116.238	115	55	179	2441	35.763	2.000	0.221	1.175
ID307501	307501	None	40.595	30.457	27.684	0	30	30	2	1	-10921639	99.000	92	57	153	2079	29.120	2.000	0.162	0.947
ID307502	307502	None	50.424	20.333	18.007	0	32	32	2	1	-10921639	112.238	115	66	179	2357	31.204	2.000	0.191	1.156
ID307503	307503	12	59.645	20.757	18.129	0	34	34	2	1	-10921639	128.619	124	57	202	2701	34.114	2.000	0.214	1.332
ID307504	307504	12	46.190	20.870	17.966	0	35	35	2	1	-10921639	109.619	113	52	173	2302	32.634	2.000	0.155	0.901
ID307505	307505	12	43.097	20.174	17.660	0	36	36	2	1	-10921639	114.524	115	75	170	2405	30.742	2.000	0.171	1.089
ID307518	307518	None	47.742	25.751	16.826	0	38	38	2	1	-10921639	100.000	95	52	185	2100	30.765	2.000	0.185	1.016
ID307506	307506	13	41.504	19.635	29.018	0	42	42	2	1	-10921639	95.000	89	52	139	1995	23.944	2.000	0.203	1.336
ID307516	307516	13	40.148	19.973	27.086	0	43	43	2	1	-10921639	111.048	110	69	156	2332	22.180	4.800	0.172	1.472
ID307515	307515	None	43.163	29.951	19.572	0	43	43	2	1	-10921639	117.048	118	72	156	2458	25.916	2.000	0.169	1.305
ID307507	307507	14	46.905	30.581	24.326	0	44	44	2	1	-10921639	110.238	107	46	185	2315	33.793	2.000	0.174	0.966
ID307508	307508	None	41.101	21.214	3.406	0	45	45	2	1	-10921639	109.810	104	72	150	2306	21.935	4.800	0.176	1.498
ID307509	307509	44	49.521	14.169	23.222	0	45	45	2	1	-10921639	110.381	107	66	182	2318	30.429	2.000	0.190	1.159
ID307510	307510	14	42.963	31.000	23.994	0	45	45	2	1	-10921639	119.952	110	81	170	2519	26.103	6.135	0.169	1.330
ID307511	307511	None	42.206	20.842	24.964	0	45	45	2	1	-10921639	124.667	121	95	168	2618	18.840	4.800	0.194	2.149
ID307512	307512	44	52.311	13.889	23.125	0	46	46	2	1	-10921639	115.238	118	63	173	2420	31.798	2.000	0.198	1.199
ID307513	307513	14	47.749	31.236	23.999	0	46	46	2	1	-10921639	116.667	118	72	199	2450	31.478	2.000	0.160	1.023
ID307514	307514	None	43.612	26.107	30.903	0	46	46	2	1	-10921639	95.143	92	46	150	1998	29.018	2.000	0.186	1.028
ID307517	307517	15	40.470	20.143	28.631	0	47	47	2	1	-10921639	111.524	110	55	156	2342	29.065	2.000	0.160	1.060
ID307519	307519	16	51.926	19.001	16.986	0	48	48	2	1	-10921639	136.952	139	84	185	2876	32.401	3.200	0.172	1.243
ID307520	307520	None	42.493	28.810	21.530	0	48	48	2	1	-10921639	123.524	124	84	179	2594	25.270	6.317	0.157	1.327
ID307521	307521	None	48.006	13.599	22.712	0	48	48	2	1	-10921639	97.714	98	49	144	2052	27.827	4.800	0.253	1.417
ID307522	307522	None	53.315	21.599	24.850	0	48	48	2	1	-10921639	130.762	127	57	199	2746	31.787	7.600	0.200	1.371
ID307523	307523	15	40.685	20.050	28.858	0	48	48	2	1	-10921639	104.905	104	57	165	2203	30.767	2.000	0.146	0.870
ID307528	307528	None	46.287	29.758	25.425	0	49	49	2	1	-10921639	128.429	130	72	176	2697	26.489	4.800	0.196	1.592
ID307529	307529	15	43.634	20.404	29.377	0	49	49	2	1	-10921639	106.476	107	57	156	2236	29.051	2.000	0.186	1.149
ID307527	307527	16	51.395	20.073	17.523	0	49	49	2	1	-10921639	121.714	121	69	197	2556	31.844	2.000	0.195	1.247
ID307524	307524	17	43.586	28.355	21.193	0	50	50	2	1	-10921639	116.143	115	55	179	2439	31.441	2.000	0.145	0.934
ID307525	307525	None	48.266	13.713	23.294	0	50	50	2	1	-10921639	87.952	86	40	170	1847	34.391	2.000	0.198	0.846
ID307526	307526	15	51.191	20.641	29.084	0	50	50	2	1	-10921639	128.143	130	78	182	2691	32.486	2.000	0.186	1.238
ID307540	307540	18	45.851	31.080	24.498	0	51	51	2	1	-10921639	111.476	110	57	188	2341	34.991	2.000	0.135	0.760
ID307541	307541	15	47.480	20.657	28.719	0	51	51	2	1	-10921639	111.238	113	43	214	2336	41.912	2.000	0.133	0.624
ID307537	307537	19	44.587	25.663	17.246	0	51	51	2	1	-10921639	103.524	107	37	182	2174	38.985	2.000	0.137	0.640
ID307538	307538	16	53.368	21.062	18.171	0	51	51	2	1	-10921639	131.571	130	63	194	2763	36.411	2.000	0.179	1.097
ID307539	307539	17	44.741	28.683	21.172	0	51	51	2	1	-10921639	114.190	107	57	185	2398	34.512	7.600	0.136	0.793
ID307536	307536	22	60.307	26.000	32.000	0	52	52	2	1	-10921639	121.333	115	55	185	2548	44.359	6.345	0.251	1.097
ID307532	307532	18	61.186	31.169	24.337	0	52	52	2	1	-10921639	136.000	127	86	199	2856	35.377	2.000	0.200	1.280
ID307533	307533	21	43.671	22.238	25.095	0	52	52	2	1	-10921639	125.762	130	69	165	2641	26.082	7.600	0.190	1.539
ID307534	307534	None	40.719	16.263	27.241	0	52	52	2	1	-10921639	94.571	92	46	156	1986	33.710	2.000	0.161	0.779
ID307535	307535	15	53.885	19.903	29.020	0	52	52	2	1	-10921639	118.476	118	69	208	2488	35.288	7.600	0.174	0.995
ID307530	307530	19	44.774	26.109	17.186	0	52	52	2	1	-10921639	105.762	101	57	168	2221	30.898	2.000	0.168	0.983
ID307531	307531	16	54.085	20.557	17.835	0	52	52	2	1	-10921639	131.286	121	86	197	2757	33.732	2.000	0.185	1.213
ID307542	307542	20	46.916	19.000	11.000	0	53	53	2	1	-10921639	142.238	153	78	179	2987	29.168	4.800	0.221	1.762
ID307543	307543	17	59.973	28.606	20.742	0	53	53	2	1	-10921639	142.048	133	81	223	2983	37.172	2.000	0.171	1.118
ID307544	307544	18	45.693	31.888	24.263	0	53	53	2	1	-10921639	116.571	115	43	194	2448	36.865	2.000	0.126	0.710
ID307545	307545	21	63.197	21.729	25.106	0	53	53	2	1	-10921639	147.143	147	78	214	3090	34.270	4.800	0.242	1.672
ID307546	307546	22	74.393	26.594	31.701	0	53	53	2	1	-10921639	152.190	144	63	255	3196	60.635	4.800	0.265	1.053
ID307548	307548	17	40.178	28.481	21.384	0	54	54	2	1	-10921639	129.810	121	63	208	2726	39.400	7.600	0.082	0.499
ID307549	307549	18	73.429	30.859	24.380	0	54	54	2	1	-10921639	144.857	141	72	252	3042	47.378	2.000	0.198	1.010
ID307550	307550	21	75.451	22.074	25.579	0	54	54	2	1	-10921639	162.095	153	101	234	3404	40.639	2.000	0.222	1.449
ID307551	307551	22	48.451	26.591	32.456	0	54	54	2	1	-10921639	119.381	113	46	185	2507	42.086	4.800	0.214	0.999
ID307547	307547	20	47.164	17.694	11.162	0	54	54	2	1	-10921639	131.238	127	84	194	2756	30.246	4.800	0.170	1.262
ID307564	307564	23	48.958	16.865	17.417	0	55	55	2	1	-10921639	145.619	141	107	191	3058	24.973	4.800	0.186	1.826
ID307565	307565	17	41.675	29.156	20.541	0	55	55	2	1	-10921639	130.048	127	81	217	2731	31.647	7.600	0.096	0.722
ID307566	307566	21	45.935	22.496	25.214	0	55	55	2	1	-10921639	156.048	162	121	202	3277	23.025	4.800	0.173	1.995
ID307567	307567	18	66.551	31.543	24.510	0	55	55	2	1	-10921639	131.810	133	46	234	2768	57.265	2.000	0.202	0.773
ID307568	307568	22	60.320	26.000	32.000	0	55	55	2	1	-10921639	133.286	136	63	217	2799	50.332	2.000	0.226	0.976
ID307563	307563	20	50.581	15.759	10.159	0	55	55	2	1	-10921639	140.381	144	84	188	2948	30.026	4.800	0.184	1.454
ID307572	307572	17	66.327	29.234	20.452	0	56	56	2	1	-10921639	144.810	136	89	234	3041	42.754	2.000	0.195	1.108
ID307573	307573	18	54.526	31.671	24.224	0	56	56	2	1	-10921639	138.619	133	69	217	2911	40.078	2.000	0.153	0.916
ID307574	307574	21	72.957	21.640	24.895	0	56	56	2	1	-10921639	166.238	162	110	240	3491	38.476	4.800	0.224	1.580
ID307575	307575	None	50.082	19.523	28.606	0	56	56	2	1	-10921639	125.238	133	43	199	2630	48.520	2.000	0.126	0.577
ID307569	307569	20	40.595	16.907	10.554	0	56	56	2	1	-10921639	121.286	113	78	182	2547	30.138	2.000	0.104	0.759
ID307570	307570	23	65.246	15.985	17.430	0	56	56	2	1	-10921639	154.952	150	92	223	3254	35.005	2.000	0.207	1.516
ID307571	307571	40	46.491	23.126	17.735	0	56	56	2	1	-10921639	133.429	130	89	182	2802	27.824	4.800	0.165	1.359
ID307576	307576	22	64.813	26.345	31.139	0	56	56	2	1	-10921639	138.857	127	98	249	2916	43.384	2.000	0.175	0.955
ID307580	307580	17	40.067	29.291	20.745	0	57	57	2	1	-10921639	139.571	141	81	199	2931	28.642	7.600	0.113	0.991
ID307581	307581	18	58.476	31.004	23.918	0	57	57	2	1	-10921639	155.381	150	104	220	3263	32.360	4.800	0.182	1.476
ID307582	307582	21	75.738	21.370	25.439	0	57	57	2	1	-10921639	191.000	194	124	255	4011	40.567	4.800	0.223	1.718
ID307583	307583	22	59.708	27.000	33.000	0	57	57	2	1	-10921639	126.714	121	34	208	2661	51.003	4.800	0.310	1.177
ID307577	307577	24	46.030	22.877	10.222	0	57	57	2	1	-10921639	94.619	89	49	170	1987	33.797	2.000	0.166	0.798
ID307578	307578	23	58.123	15.172	18.239	0	57	57	2	1	-10921639	134.000	127	78	208	2814	34.412	2.000	0.185	1.214
ID307579	307579	40	44.013	22.377	18.045	0	57	57	2	1	-10921639	140.571	139	84	188	2952	29.015	4.800	0.157	1.314
ID307558	307558	24	43.846	23.029	9.903	0	58	58	2	1	-10921639	114.619	113	63	185	2407	31.481	2.000	0.137	0.876
ID307559	307559	23	65.822	14.915	17.529	0	58	58	2	1	-10921639	139.667	136	69	217	2933	41.285	2.000	0.213	1.187
ID307560	307560	18	76.146	30.979	23.713	0	58	58	2	1	-10921639	165.952	162	104	255	3485	43.748	2.000	0.217	1.351
ID307561	307561	21	68.794	21.749	25.307	0	58	58	2	1	-10921639	168.333	168	110	228	3535	32.803	4.800	0.240	1.983
ID307562	307562	22	58.582	26.000	33.000	0	58	58	2	1	-10921639	132.857	139	69	202	2790	43.705	4.800	0.284	1.344
ID307588	307588	22	61.982	26.410	32.433	0	59	59	2	1	-10921639	132.524	127	49	211	2783	47.379	2.000	0.260	1.156
ID307584	307584	25	47.285	17.831	10.661	0	59	59	2	1	-10921639	135.857	130	81	179	2853	30.057	2.000	0.156	1.218
ID307585	307585	23	76.299	15.380	17.878	0	59	59	2	1	-10921639	138.619	141	55	237	2911	48.639	2.000	0.246	1.124
ID307586	307586	18	54.286	31.376	23.809	0	59	59	2	1	-10921639	151.762	153	101	205	3187	28.761	4.800	0.180	1.612
ID307587	307587	21	55.367	21.420	25.268	0	59	59	2	1	-10921639	168.429	176	98	226	3537	34.650	4.800	0.160	1.338
ID307556	307556	21	96.037	21.861	24.962	0	60	60	2	1	-10921639	188.429	182	124	255	3957	45.761	4.800	0.274	1.774
ID307557	307557	18	77.311	30.936	25.182	0	60	60	2	1	-10921639	172.667	182	92	252	3626	47.352	2.000	0.225	1.338
ID307552	307552	None	44.328	19.315	3.810	0	60	60	2	1	-10921639	82.857	89	40	156	1740	32.809	2.000	0.184	0.786
ID307553	307553	25	52.115	18.741	9.306	0	60	60	2	1	-10921639	123.095	118	40	194	2585	42.306	2.000	0.136	0.699
ID307554	307554	23	66.021	14.980	17.822	0	60	60	2	1	-10921639	130.190	121	84	211	2734	36.697	2.000	0.222	1.290
ID307555	307555	None	42.354	29.162	20.323	0	60	60	2	1	-10921639	123.095	124	60	185	2585	33.369	7.600	0.131	0.853
ID307589	307589	25	44.408	18.739	9.464	0	61	61	2	1	-10921639	121.571	130	52	173	2553	37.786	2.000	0.162	0.896
ID307590	307590	23	54.948	14.872	17.605	0	61	61	2	1	-10921639	135.857	136	72	211	2853	36.687	2.000	0.168	1.066
ID307591	307591	21	84.075	21.842	24.276	0	61	61	2	1	-10921639	186.667	182	110	255	3920	39.012	4.800	0.247	1.896
ID307592	307592	18	73.509	29.874	27.792	0	61	61	2	1	-10921639	142.524	141	63	231	2993	46.538	2.000	0.232	1.151
ID307596	307596	21	86.724	21.681	24.964	0	62	62	2	1	-10921639	177.333	165	113	255	3724	44.617	2.000	0.249	1.587
ID307597	307597	18	59.623	31.032	26.643	0	62	62	2	1	-10921639	142.857	150	69	208	3000	42.068	4.800	0.216	1.206
ID307598	307598	None	40.431	27.069	31.110	0	62	62	2	1	-10921639	115.667	113	75	162	2429	25.104	2.000	0.145	1.163
ID307593	307593	25	41.762	16.985	10.419	0	62	62	2	1	-10921639	131.810	139	84	170	2768	27.349	4.800	0.189	1.534
ID307594	307594	26	40.348	20.790	16.568	0	62	62	2	1	-10921639	124.000	121	89	165	2604	26.155	2.000	0.156	1.282
ID307595	307595	27	48.638	29.538	20.193	0	62	62	2	1	-10921639	119.048	124	43	211	2500	48.862	2.000	0.138	0.591
ID307612	307612	18	79.405	30.228	27.537	0	63	63	2	1	-10921639	145.286	130	40	249	3051	54.705	2.000	0.231	0.997
ID307607	307607	26	46.790	21.091	16.602	0	63	63	2	1	-10921639	113.333	110	55	185	2380	37.654	2.000	0.155	0.807
ID307608	307608	27	69.575	29.203	20.311	0	63	63	2	1	-10921639	134.810	127	72	231	2831	50.613	2.000	0.171	0.778
ID307609	307609	28	45.284	12.813	24.165	0	63	63	2	1	-10921639	104.810	98	55	144	2201	26.375	2.000	0.212	1.392
ID307610	307610	21	76.283	21.304	24.771	0	63	63	2	1	-10921639	188.286	191	113	255	3954	39.544	4.800	0.216	1.692
ID307611	307611	29	53.996	20.065	28.337	0	63	63	2	1	-10921639	161.286	156	107	228	3387	36.201	2.000	0.161	1.237
ID307604	307604	28	47.041	13.000	25.000	0	64	64	2	1	-10921639	113.667	113	63	159	2387	31.428	4.800	0.228	1.342
ID307605	307605	30	42.841	15.300	26.493	0	64	64	2	1	-10921639	121.905	121	63	170	2560	29.656	4.800	0.186	1.289
ID307606	307606	29	45.519	19.686	28.477	0	64	64	2	1	-10921639	140.571	147	89	185	2952	29.154	2.000	0.152	1.271
ID307600	307600	None	40.497	12.446	15.258	0	64	64	2	1	-10921639	110.333	115	46	185	2317	39.775	7.600	0.126	0.623
ID307601	307601	26	78.178	21.214	16.904	0	64	64	2	1	-10921639	156.143	153	84	255	3279	48.544	2.000	0.225	1.181
ID307602	307602	27	56.833	29.409	20.331	0	64	64	2	1	-10921639	153.619	144	95	217	3226	33.588	2.000	0.160	1.264
ID307603	307603	21	68.766	21.036	24.059	0	64	64	2	1	-10921639	156.667	150	113	255	3290	39.443	2.000	0.172	1.165
ID307599	307599	25	54.943	15.595	9.672	0	64	64	2	1	-10921639	150.095	150	95	202	3152	28.353	4.800	0.192	1.703
ID307620	307620	25	51.533	16.847	9.771	0	65	65	2	1	-10921639	142.952	144	86	197	3002	28.701	4.800	0.195	1.626
ID307621	307621	26	52.867	21.272	16.518	0	65	65	2	1	-10921639	140.048	136	78	214	2941	35.628	2.000	0.163	1.099
ID307622	307622	None	59.613	25.556	17.852	0	65	65	2	1	-10921639	151.476	153	86	217	3181	36.622	2.000	0.175	1.233
ID307623	307623	27	63.429	29.483	20.799	0	65	65	2	1	-10921639	163.857	156	107	243	3441	37.294	7.600	0.174	1.303
ID307624	307624	21	94.676	21.225	24.294	0	65	65	2	1	-10921639	180.048	194	98	255	3781	51.861	2.000	0.285	1.539
ID307625	307625	30	46.752	16.873	27.731	0	65	65	2	1	-10921639	112.619	113	40	188	2365	39.761	7.600	0.161	0.784
ID307626	307626	18	66.799	30.331	27.721	0	65	65	2	1	-10921639	113.857	110	28	226	2391	50.106	2.000	0.216	0.806
ID307616	307616	None	47.620	12.932	24.167	0	66	66	2	1	-10921639	112.381	101	63	173	2360	30.324	2.000	0.177	1.116
ID307617	307617	21	76.255	21.018	24.149	0	66	66	2	1	-10921639	197.190	202	124	255	4141	36.694	4.800	0.215	1.900
ID307618	307618	31	81.152	30.771	23.967	0	66	66	2	1	-10921639	178.381	173	107	255	3746	45.007	2.000	0.218	1.419
ID307619	307619	18	55.903	30.302	27.596	0	66	66	2	1	-10921639	117.619	124	31	205	2470	48.039	2.000	0.152	0.646
ID307613	307613	25	69.583	14.945	9.971	0	66	66	2	1	-10921639	133.905	124	69	223	2812	38.937	2.000	0.244	1.351
ID307614	307614	None	55.997	12.893	16.119	0	66	66	2	1	-10921639	141.000	133	72	217	2961	38.235	7.600	0.189	1.173
ID307615	307615	26	92.638	21.158	16.937	0	66	66	2	1	-10921639	189.429	185	124	255	3978	45.292	2.000	0.263	1.739
ID307636	307636	None	47.191	18.763	9.058	0	67	67	2	1	-10921639	122.048	113	55	179	2563	37.828	6.364	0.161	0.896
ID307637	307637	25	70.304	15.407	9.809	0	67	67	2	1	-10921639	144.143	150	75	226	3027	43.178	2.000	0.224	1.223
ID307638	307638	26	82.775	21.232	16.959	0	67	67	2	1	-10921639	188.381	194	107	255	3956	48.588	4.800	0.249	1.545
ID307639	307639	33	48.643	14.936	18.797	0	67	67	2	1	-10921639	131.524	133	49	197	2762	38.796	2.000	0.141	0.840
ID307644	307644	18	64.028	30.353	28.065	0	67	67	2	1	-10921639	119.714	115	46	228	2514	41.906	2.000	0.218	1.023
ID307640	307640	27	45.452	28.884	20.159	0	67	67	2	1	-10921639	144.143	144	78	208	3027	32.450	2.000	0.124	0.980
ID307641	307641	21	82.373	21.390	23.801	0	67	67	2	1	-10921639	190.905	197	136	255	4009	41.127	4.800	0.223	1.696
ID307642	307642	31	41.652	30.219	23.823	0	67	67	2	1	-10921639	136.619	136	66	179	2869	27.652	2.000	0.128	1.122
ID307643	307643	93	62.019	19.281	28.461	0	67	67	2	1	-10921639	153.476	156	52	220	3223	45.387	2.000	0.189	1.077
ID307632	307632	32	58.335	12.423	24.134	0	68	68	2	1	-10921639	118.714	107	55	197	2493	43.471	2.000	0.232	1.029
ID307633	307633	21	58.362	22.315	23.849	0	68	68	2	1	-10921639	187.714	188	136	228	3942	26.682	4.800	0.173	2.071
ID307634	307634	93	48.748	20.218	27.378	0	68	68	2	1	-10921639	166.190	162	107	228	3490	31.495	6.326	0.129	1.210
ID307635	307635	18	62.471	30.103	28.035	0	68	68	2	1	-10921639	113.952	110	60	197	2393	39.759	2.000	0.229	1.068
ID307628	307628	26	79.485	21.123	17.114	0	68	68	2	1	-10921639	179.333	176	113	255	3766	42.500	2.000	0.217	1.504
ID307629	307629	None	45.663	25.845	17.137	0	68	68	2	1	-10921639	129.762	136	63	199	2725	38.684	2.000	0.107	0.651
ID307630	307630	33	41.144	15.002	18.527	0	68	68	2	1	-10921639	150.571	144	98	208	3162	30.518	4.800	0.131	1.144
ID307631	307631	27	64.666	29.253	21.132	0	68	68	2	1	-10921639	160.333	165	101	240	3367	37.337	7.600	0.186	1.348
ID307627	307627	25	71.255	15.711	9.385	0	68	68	2	1	-10921639	152.905	153	75	217	3211	43.871	4.800	0.251	1.397
ID307708	307708	32	55.828	12.705	23.603	0	69	69	2	1	-10921639	116.524	101	63	188	2447	36.395	7.600	0.207	1.098
ID307709	307709	21	68.894	20.987	24.757	0	69	69	2	1	-10921639	194.857	205	133	255	4092	37.986	4.800	0.195	1.674
ID307710	307710	18	65.924	30.351	27.881	0	69	69	2	1	-10921639	128.476	130	60	226	2698	41.250	2.000	0.216	1.106
ID307704	307704	25	64.736	15.668	9.491	0	69	69	2	1	-10921639	152.905	156	66	228	3211	44.677	4.800	0.223	1.246
ID307705	307705	26	65.319	21.270	16.735	0	69	69	2	1	-10921639	165.381	159	107	237	3473	36.282	2.000	0.183	1.409
ID307706	307706	33	59.625	15.345	17.986	0	69	69	2	1	-10921639	164.667	168	92	223	3458	35.588	2.000	0.167	1.326
ID307707	307707	27	43.962	28.994	19.910	0	69	69	2	1	-10921639	158.429	156	115	214	3327	25.943	2.000	0.118	1.288
ID307652	307652	34	47.711	29.771	24.203	0	70	70	2	1	-10921639	166.857	179	104	208	3504	30.694	4.800	0.151	1.429
ID307653	307653	18	58.143	30.716	26.936	0	70	70	2	1	-10921639	137.952	133	57	208	2897	43.226	4.800	0.192	1.030
ID307648	307648	33	44.099	15.226	18.518	0	70	70	2	1	-10921639	146.714	147	63	197	3081	31.903	2.000	0.130	1.060
ID307649	307649	27	64.102	28.181	20.197	0	70	70	2	1	-10921639	167.905	168	84	240	3526	41.866	2.000	0.169	1.162
ID307650	307650	32	84.747	12.847	23.718	0	70	70	2	1	-10921639	151.667	153	69	249	3185	47.923	7.600	0.278	1.378
ID307651	307651	21	75.347	21.808	24.183	0	70	70	2	1	-10921639	180.714	182	110	243	3795	41.120	4.800	0.226	1.620
ID307645	307645	25	61.412	15.242	9.731	0	70	70	2	1	-10921639	160.667	153	89	217	3374	36.647	4.800	0.203	1.477
ID307646	307646	None	68.092	18.797	9.861	0	70	70	2	1	-10921639	158.571	153	84	231	3330	42.584	2.000	0.197	1.225
ID307647	307647	26	84.138	21.272	16.649	0	70	70	2	1	-10921639	167.333	165	101	246	3514	47.059	2.000	0.260	1.467
ID307668	307668	27	41.380	28.907	20.867	0	71	71	2	1	-10921639	151.333	153	89	231	3178	35.126	7.600	0.084	0.671
ID307669	307669	32	78.167	12.390	23.169	0	71	71	2	1	-10921639	154.857	153	78	237	3252	46.348	4.800	0.278	1.455
ID307670	307670	21	50.690	22.126	24.840	0	71	71	2	1	-10921639	182.571	182	133	237	3834	30.051	7.600	0.144	1.530
ID307671	307671	34	45.507	29.812	24.510	0	71	71	2	1	-10921639	158.238	156	92	211	3323	35.720	6.316	0.133	1.038
ID307664	307664	35	48.247	10.975	14.366	0	71	71	2	1	-10921639	113.905	98	49	182	2392	38.029	2.000	0.159	0.823
ID307665	307665	26	67.639	20.947	16.152	0	71	71	2	1	-10921639	173.476	162	89	252	3643	40.126	4.800	0.205	1.471
ID307666	307666	None	55.772	26.846	17.128	0	71	71	2	1	-10921639	139.476	130	60	220	2929	43.577	2.000	0.144	0.806
ID307667	307667	33	47.474	15.010	17.530	0	71	71	2	1	-10921639	155.143	156	104	231	3258	34.000	2.000	0.122	0.995
ID307663	307663	25	87.592	16.757	9.780	0	71	71	2	1	-10921639	190.381	188	95	255	3998	46.949	4.800	0.246	1.601
ID307672	307672	None	43.520	17.214	27.296	0	71	71	2	1	-10921639	144.286	150	92	197	3030	35.526	2.000	0.117	0.851
ID307673	307673	36	58.945	20.094	27.678	0	71	71	2	1	-10921639	169.667	173	95	255	3563	44.481	2.000	0.150	0.993
ID307674	307674	18	64.171	30.290	27.704	0	71	71	2	1	-10921639	136.857	133	63	211	2874	41.760	2.000	0.211	1.141
ID307684	307684	25	72.823	16.432	10.046	0	72	72	2	1	-10921639	174.095	170	101	243	3656	43.764	4.800	0.217	1.421
ID307685	307685	35	48.255	11.927	14.894	0	72	72	2	1	-10921639	134.619	141	60	182	2827	35.977	7.600	0.145	0.950
ID307686	307686	26	70.282	21.502	17.197	0	72	72	2	1	-10921639	189.952	188	115	255	3989	38.879	4.800	0.184	1.518
ID307687	307687	33	61.295	14.999	17.862	0	72	72	2	1	-10921639	159.952	153	84	252	3359	41.813	2.000	0.126	0.858
ID307692	307692	18	57.699	30.465	27.103	0	72	72	2	1	-10921639	138.429	130	66	205	2907	43.504	4.800	0.201	1.065
ID307693	307693	36	45.747	19.875	28.716	0	72	72	2	1	-10921639	137.952	153	55	188	2897	40.861	2.000	0.139	0.823
ID307688	307688	27	41.622	28.908	20.637	0	72	72	2	1	-10921639	162.000	162	113	208	3402	30.651	7.600	0.121	1.143
ID307689	307689	32	68.257	13.016	23.185	0	72	72	2	1	-10921639	138.810	139	78	237	2915	40.082	2.000	0.213	1.217
ID307690	307690	34	53.375	30.411	24.359	0	72	72	2	1	-10921639	164.333	165	98	217	3451	31.916	4.800	0.166	1.465
ID307691	307691	21	63.699	21.263	24.684	0	72	72	2	1	-10921639	177.286	176	121	255	3723	34.602	6.328	0.177	1.544
ID307680	307680	32	75.990	13.108	23.129	0	73	73	2	1	-10921639	147.905	141	95	252	3106	41.376	4.800	0.240	1.383
ID307681	307681	21	72.226	21.671	24.762	0	73	73	2	1	-10921639	177.000	173	110	252	3717	40.097	7.600	0.209	1.529
ID307682	307682	36	66.089	19.007	28.185	0	73	73	2	1	-10921639	152.667	153	57	220	3206	41.594	7.600	0.219	1.317
ID307683	307683	18	47.599	30.546	27.521	0	73	73	2	1	-10921639	112.857	110	31	205	2370	49.624	2.000	0.154	0.607
ID307676	307676	26	74.542	21.215	17.108	0	73	73	2	1	-10921639	188.476	185	101	255	3958	41.015	2.000	0.194	1.493
ID307677	307677	33	75.317	14.994	17.672	0	73	73	2	1	-10921639	191.619	199	113	255	4024	44.788	2.000	0.173	1.260
ID307678	307678	37	59.415	26.257	17.679	0	73	73	2	1	-10921639	169.238	168	95	228	3554	36.126	2.000	0.163	1.316
ID307679	307679	27	59.186	29.293	21.958	0	73	73	2	1	-10921639	180.857	185	130	228	3798	27.213	7.600	0.194	2.161
ID307675	307675	25	68.650	16.104	9.605	0	73	73	2	1	-10921639	171.238	176	101	255	3596	39.793	4.800	0.212	1.505
ID307716	307716	27	80.703	31.086	23.816	0	74	74	2	1	-10921639	169.714	170	101	255	3564	39.795	2.000	0.247	1.687
ID307717	307717	21	64.102	21.372	24.966	0	74	74	2	1	-10921639	177.333	173	115	231	3724	33.031	4.800	0.182	1.655
ID307718	307718	18	47.330	29.962	27.097	0	74	74	2	1	-10921639	138.238	139	84	191	2903	36.374	7.600	0.151	0.998
ID307719	307719	36	48.314	18.961	28.549	0	74	74	2	1	-10921639	146.286	156	55	214	3072	46.666	7.600	0.154	0.836
ID307712	307712	35	44.186	12.476	16.004	0	74	74	2	1	-10921639	142.524	147	72	217	2993	41.025	2.000	0.126	0.780
ID307713	307713	26	81.724	21.258	17.677	0	74	74	2	1	-10921639	202.762	199	118	255	4258	45.458	2.000	0.205	1.520
ID307714	307714	37	50.511	26.519	17.453	0	74	74	2	1	-10921639	136.238	141	57	226	2861	48.753	2.000	0.145	0.707
ID307715	307715	32	47.971	12.419	23.000	0	74	74	2	1	-10921639	122.476	124	63	191	2572	37.332	2.000	0.180	1.001
ID307711	307711	25	90.540	15.980	9.871	0	74	74	2	1	-10921639	187.333	173	124	255	3934	46.272	2.000	0.244	1.588
ID307732	307732	35	40.498	14.236	16.251	0	75	75	2	1	-10921639	153.524	147	89	205	3224	29.943	2.000	0.102	0.946
ID307733	307733	26	85.384	21.102	17.070	0	75	75	2	1	-10921639	191.333	188	121	255	4018	48.230	2.000	0.209	1.374
ID307734	307734	37	43.233	26.126	17.161	0	75	75	2	1	-10921639	127.571	127	46	205	2679	47.897	2.000	0.104	0.501
ID307735	307735	32	54.080	12.703	22.958	0	75	75	2	1	-10921639	124.619	110	81	211	2617	36.390	7.600	0.143	0.856
ID307730	307730	25	73.881	15.891	9.284	0	75	75	2	1	-10921639	167.429	173	110	228	3516	37.407	4.800	0.244	1.757
ID307731	307731	38	45.670	10.854	13.783	0	75	75	2	1	-10921639	124.381	127	66	185	2612	33.865	2.000	0.136	0.879
ID307736	307736	21	53.225	21.020	24.478	0	75	75	2	1	-10921639	180.952	185	107	226	3800	34.074	4.800	0.144	1.335
ID307737	307737	27	64.462	30.879	23.881	0	75	75	2	1	-10921639	167.429	165	110	231	3516	34.507	4.800	0.207	1.664
ID307738	307738	36	43.739	18.977	28.374	0	75	75	2	1	-10921639	164.286	168	98	220	3450	31.417	4.800	0.160	1.440
ID307739	307739	18	42.875	29.809	27.837	0	75	75	2	1	-10921639	112.667	121	23	179	2366	42.241	2.000	0.137	0.643
ID307654	307654	25	76.904	16.424	9.544	0	76	76	2	1	-10921639	184.524	173	136	255	3875	39.931	4.800	0.215	1.638
ID307655	307655	38	50.563	11.230	14.275	0	76	76	2	1	-10921639	123.667	118	60	194	2597	40.846	2.000	0.162	0.846
ID307660	307660	27	79.199	30.994	24.689	0	76	76	2	1	-10921639	175.619	165	107	252	3688	38.727	4.800	0.262	1.881
ID307661	307661	36	68.064	18.807	28.696	0	76	76	2	1	-10921639	141.905	153	55	223	2980	53.352	7.600	0.221	0.964
ID307662	307662	None	50.354	26.836	30.161	0	76	76	2	1	-10921639	121.143	118	49	176	2544	36.497	7.600	0.220	1.199
ID307656	307656	26	76.612	20.980	17.138	0	76	76	2	1	-10921639	195.476	205	89	255	4105	46.661	2.000	0.204	1.422
ID307657	307657	37	56.068	25.982	17.541	0	76	76	2	1	-10921639	154.857	153	69	220	3252	42.022	3.200	0.155	0.992
ID307658	307658	32	68.465	12.482	22.912	0	76	76	2	1	-10921639	138.714	133	72	220	2913	43.268	2.000	0.252	1.290
ID307659	307659	21	56.800	22.000	25.000	0	76	76	2	1	-10921639	186.190	188	141	228	3910	24.612	7.600	0.194	2.453
ID307700	307700	32	76.234	12.934	23.023	0	77	77	2	1	-10921639	148.333	141	49	234	3115	47.545	2.000	0.231	1.170
ID307701	307701	21	67.756	21.814	24.179	0	77	77	2	1	-10921639	186.048	191	107	255	3907	42.621	4.800	0.173	1.285
ID307702	307702	27	83.018	30.981	24.131	0	77	77	2	1	-10921639	167.667	170	75	255	3521	52.641	2.000	0.213	1.119
ID307703	307703	36	53.266	19.856	28.932	0	77	77	2	1	-10921639	160.952	170	84	211	3380	36.317	4.800	0.182	1.367
ID307696	307696	35	51.284	14.947	17.310	0	77	77	2	1	-10921639	170.190	170	104	255	3574	33.235	2.000	0.118	1.077
ID307697	307697	26	73.065	20.962	17.033	0	77	77	2	1	-10921639	180.714	182	104	255	3795	46.321	2.000	0.184	1.210
ID307698	307698	37	40.208	27.024	17.880	0	77	77	2	1	-10921639	134.095	136	63	211	2816	37.835	2.000	0.115	0.733
ID307699	307699	None	64.051	28.742	21.140	0	77	77	2	1	-10921639	164.476	165	98	246	3454	46.902	7.600	0.161	0.971
ID307694	307694	25	83.692	16.307	9.869	0	77	77	2	1	-10921639	197.381	205	121	255	4145	38.976	4.800	0.239	1.953
ID307695	307695	38	48.519	11.476	14.098	0	77	77	2	1	-10921639	127.238	133	49	223	2672	48.205	2.000	0.148	0.682
ID307748	307748	36	47.611	19.201	29.137	0	78	78	2	1	-10921639	136.667	139	57	205	2870	40.605	7.600	0.140	0.827
ID307744	307744	35	45.614	15.018	17.962	0	78	78	2	1	-10921639	159.952	156	84	237	3359	38.543	2.000	0.076	0.586
ID307745	307745	21	70.404	20.979	24.429	0	78	78	2	1	-10921639	199.476	208	139	255	4189	33.321	4.800	0.196	1.966
ID307746	307746	27	83.801	30.315	23.967	0	78	78	2	1	-10921639	192.095	191	104	243	4034	43.099	4.800	0.245	1.753
ID307747	307747	None	44.290	30.333	27.983	0	78	78	2	1	-10921639	139.286	144	75	197	2925	35.004	4.800	0.163	1.118
ID307740	307740	25	68.256	16.057	9.673	0	78	78	2	1	-10921639	184.857	182	118	249	3882	40.621	4.800	0.200	1.517
ID307741	307741	38	64.207	11.960	14.443	0	78	78	2	1	-10921639	181.619	188	121	249	3814	38.367	4.800	0.181	1.449
ID307742	307742	26	83.610	20.674	16.988	0	78	78	2	1	-10921639	194.762	197	118	255	4090	44.997	4.800	0.238	1.667
ID307743	307743	37	47.579	26.876	16.982	0	78	78	2	1	-10921639	119.810	115	69	211	2516	38.626	2.000	0.110	0.617
ID307728	307728	None	44.292	16.089	27.069	0	79	79	2	1	-10921639	146.714	147	66	208	3081	40.126	2.000	0.120	0.783
ID307729	307729	36	58.012	18.819	28.257	0	79	79	2	1	-10921639	177.476	188	95	234	3727	36.302	7.600	0.150	1.273
ID307724	307724	39	56.250	28.217	20.795	0	79	79	2	1	-10921639	149.286	141	89	255	3135	42.009	7.600	0.115	0.731
ID307725	307725	32	45.842	12.689	23.175	0	79	79	2	1	-10921639	132.238	130	84	185	2777	30.832	2.000	0.145	1.083
ID307726	307726	21	65.127	21.043	24.060	0	79	79	2	1	-10921639	202.333	214	141	255	4249	36.620	4.800	0.182	1.698
ID307727	307727	27	71.779	30.687	23.988	0	79	79	2	1	-10921639	146.286	144	57	220	3072	49.113	2.000	0.220	1.075
ID307720	307720	25	59.633	15.726	9.489	0	79	79	2	1	-10921639	161.476	165	92	220	3391	40.886	4.800	0.203	1.335
ID307721	307721	38	60.650	11.608	14.321	0	79	79	2	1	-10921639	169.810	179	110	252	3566	41.342	7.600	0.160	1.136
ID307722	307722	35	46.140	14.314	17.195	0	79	79	2	1	-10921639	169.476	170	101	217	3559	37.219	7.600	0.117	0.957
ID307723	307723	26	81.984	20.669	17.231	0	79	79	2	1	-10921639	198.524	202	121	255	4169	46.973	4.800	0.218	1.512
ID307749	307749	25	78.676	16.055	10.432	0	80	80	2	1	-10921639	189.810	205	98	249	3986	45.883	4.800	0.248	1.646
ID307750	307750	38	50.228	11.433	14.068	0	80	80	2	1	-10921639	128.667	141	55	197	2702	42.812	2.000	0.156	0.812
ID307751	307751	26	58.033	20.463	16.734	0	80	80	2	1	-10921639	175.952	168	127	237	3695	34.784	4.800	0.152	1.335
ID307756	307756	21	64.254	21.332	24.195	0	80	80	2	1	-10921639	194.381	199	127	255	4082	37.877	4.800	0.165	1.453
ID307757	307757	27	49.696	30.000	24.000	0	80	80	2	1	-10921639	169.524	170	81	217	3560	32.034	4.800	0.156	1.426
ID307758	307758	None	42.269	30.102	27.610	0	80	80	2	1	-10921639	120.667	121	26	188	2534	39.242	2.000	0.134	0.728
ID307759	307759	36	55.700	19.101	28.714	0	80	80	2	1	-10921639	142.333	153	43	217	2989	49.054	7.600	0.182	0.894
ID307752	307752	35	68.284	15.176	17.936	0	80	80	2	1	-10921639	165.381	162	63	252	3473	51.481	2.000	0.142	0.799
ID307753	307753	None	43.447	26.660	17.555	0	80	80	2	1	-10921639	141.143	139	60	240	2964	46.686	4.800	0.131	0.698
ID307754	307754	39	73.516	28.131	20.890	0	80	80	2	1	-10921639	173.238	170	110	255	3638	45.217	2.000	0.179	1.161
ID307755	307755	32	44.019	13.062	23.762	0	80	80	2	1	-10921639	126.571	136	69	182	2658	32.966	7.600	0.150	0.999
ID307766	307766	25	90.047	16.238	9.937	0	81	81	2	1	-10921639	211.857	223	136	255	4449	40.735	4.800	0.262	2.156
ID307767	307767	38	60.057	11.823	14.658	0	81	81	2	1	-10921639	160.571	168	81	223	3372	37.580	7.600	0.180	1.302
ID307772	307772	27	73.603	30.386	24.888	0	81	81	2	1	-10921639	179.429	179	89	240	3768	46.408	7.600	0.207	1.326
ID307773	307773	36	72.611	19.493	29.158	0	81	81	2	1	-10921639	154.095	153	66	252	3236	52.468	7.600	0.192	0.945
ID307768	307768	26	67.050	20.737	16.680	0	81	81	2	1	-10921639	158.667	159	84	234	3332	41.669	2.000	0.184	1.183
ID307769	307769	35	65.282	15.002	17.706	0	81	81	2	1	-10921639	172.810	173	107	255	3629	45.679	2.000	0.138	0.919
ID307770	307770	39	47.883	28.024	21.290	0	81	81	2	1	-10921639	161.429	165	89	255	3390	42.548	2.000	0.089	0.617
ID307771	307771	21	68.592	21.480	23.968	0	81	81	2	1	-10921639	188.190	185	98	255	3952	44.329	2.000	0.179	1.291
ID307764	307764	21	64.386	21.188	24.091	0	82	82	2	1	-10921639	188.857	197	124	255	3966	38.479	7.600	0.164	1.385
ID307765	307765	27	97.072	30.659	23.762	0	82	82	2	1	-10921639	184.095	191	57	255	3866	60.719	4.800	0.281	1.330
ID307760	307760	25	88.509	16.357	9.766	0	82	82	2	1	-10921639	206.429	208	107	255	4335	44.894	4.800	0.251	1.845
ID307761	307761	38	51.529	12.162	14.725	0	82	82	2	1	-10921639	148.619	153	86	205	3121	38.307	7.600	0.157	1.051
ID307762	307762	26	84.394	20.897	16.949	0	82	82	2	1	-10921639	196.333	188	113	255	4123	44.726	2.000	0.213	1.541
ID307763	307763	35	52.677	15.048	17.522	0	82	82	2	1	-10921639	172.238	170	92	255	3617	42.739	2.000	0.107	0.780
ID307796	307796	35	52.390	15.020	17.930	0	83	83	2	1	-10921639	157.286	156	89	246	3303	40.555	2.000	0.097	0.686
ID307797	307797	41	53.381	12.800	22.977	0	83	83	2	1	-10921639	142.667	141	84	220	2996	35.390	2.000	0.148	1.041
ID307798	307798	21	71.526	21.394	23.964	0	83	83	2	1	-10921639	204.476	211	130	255	4294	40.122	4.800	0.175	1.515
ID307799	307799	27	89.388	30.355	23.880	0	83	83	2	1	-10921639	192.286	185	98	255	4038	46.501	2.000	0.242	1.614
ID307792	307792	25	90.039	16.318	9.388	0	83	83	2	1	-10921639	195.048	199	107	255	4096	54.322	4.800	0.258	1.471
ID307793	307793	38	59.859	11.472	14.763	0	83	83	2	1	-10921639	140.143	139	57	223	2943	48.902	2.000	0.191	0.918
ID307794	307794	26	82.367	21.168	17.208	0	83	83	2	1	-10921639	201.571	197	136	255	4233	43.696	2.000	0.215	1.631
ID307795	307795	None	47.712	26.834	17.105	0	83	83	2	1	-10921639	128.762	130	60	217	2704	40.311	2.000	0.117	0.672
ID307800	307800	None	49.812	30.000	27.000	0	83	83	2	1	-10921639	147.667	156	60	249	3101	51.331	2.000	0.164	0.811
ID307801	307801	36	62.235	19.518	29.296	0	83	83	2	1	-10921639	142.619	139	75	231	2995	45.997	7.600	0.148	0.798
ID307802	307802	42	50.873	26.521	30.248	0	83	83	2	1	-10921639	124.714	124	52	199	2619	35.997	7.600	0.170	1.006
ID307782	307782	25	74.520	16.464	9.216	0	84	84	2	1	-10921639	170.667	165	81	255	3584	49.148	4.800	0.217	1.239
ID307783	307783	38	79.156	11.489	14.408	0	84	84	2	1	-10921639	145.238	141	60	255	3050	59.386	2.000	0.237	0.936
ID307788	307788	21	58.816	21.262	23.481	0	84	84	2	1	-10921639	187.333	191	107	240	3934	40.815	2.000	0.137	1.109
ID307789	307789	27	94.453	30.809	23.964	0	84	84	2	1	-10921639	177.286	176	81	255	3723	52.270	2.000	0.266	1.425
ID307790	307790	36	77.531	19.889	28.953	0	84	84	2	1	-10921639	158.762	165	55	246	3334	52.984	2.000	0.201	1.001
ID307791	307791	42	48.476	25.947	30.214	0	84	84	2	1	-10921639	117.857	113	75	176	2475	28.241	2.000	0.189	1.328
ID307784	307784	26	78.548	21.169	17.331	0	84	84	2	1	-10921639	190.571	179	118	255	4002	47.655	2.000	0.203	1.350
ID307785	307785	35	45.359	15.545	20.269	0	84	84	2	1	-10921639	166.238	168	115	223	3491	35.678	3.200	0.114	0.953
ID307786	307786	None	44.487	27.897	20.889	0	84	84	2	1	-10921639	144.857	141	75	231	3042	44.409	7.600	0.082	0.495
ID307787	307787	41	55.040	12.217	22.566	0	84	84	2	1	-10921639	121.524	124	31	199	2552	48.475	2.000	0.182	0.772
ID307815	307815	25	75.787	16.539	10.565	0	85	85	2	1	-10921639	205.095	211	147	255	4307	32.653	4.800	0.237	2.403
ID307824	307824	42	48.291	26.361	30.402	0	85	85	2	1	-10921639	134.905	130	72	185	2833	31.093	2.000	0.170	1.259
ID307820	307820	41	82.503	12.585	22.328	0	85	85	2	1	-10921639	178.190	182	98	255	3742	50.149	7.600	0.230	1.327
ID307821	307821	21	73.864	21.756	23.877	0	85	85	2	1	-10921639	194.190	191	121	255	4078	38.206	4.800	0.199	1.685
ID307822	307822	27	90.293	30.985	24.344	0	85	85	2	1	-10921639	169.286	168	86	255	3555	51.029	2.000	0.252	1.337
ID307823	307823	36	82.490	19.945	29.055	0	85	85	2	1	-10921639	163.857	159	78	255	3441	48.874	2.000	0.227	1.241
ID307816	307816	38	65.057	12.016	14.364	0	85	85	2	1	-10921639	149.000	144	84	237	3129	46.817	2.000	0.166	0.906
ID307817	307817	43	57.013	26.656	17.031	0	85	85	2	1	-10921639	128.667	133	66	226	2702	46.284	2.000	0.131	0.645
ID307818	307818	35	50.848	15.243	18.387	0	85	85	2	1	-10921639	177.048	173	98	255	3718	41.741	2.000	0.102	0.782
ID307819	307819	26	83.992	20.984	17.535	0	85	85	2	1	-10921639	205.857	205	141	255	4323	45.281	3.200	0.208	1.567
ID307828	307828	43	48.184	26.909	17.592	0	86	86	2	1	-10921639	141.762	141	57	202	2977	38.100	2.000	0.154	0.991
ID307829	307829	35	40.194	15.633	20.902	0	86	86	2	1	-10921639	161.714	170	72	220	3396	42.175	2.000	0.078	0.556
ID307830	307830	41	60.345	12.008	22.295	0	86	86	2	1	-10921639	145.286	147	78	228	3051	41.646	2.000	0.168	1.002
ID307831	307831	21	71.767	21.854	24.156	0	86	86	2	1	-10921639	184.048	179	133	255	3865	34.296	4.800	0.200	1.790
ID307825	307825	25	63.752	17.281	10.258	0	86	86	2	1	-10921639	200.476	199	150	249	4210	25.733	4.800	0.224	2.846
ID307826	307826	38	77.961	11.804	14.704	0	86	86	2	1	-10921639	159.286	156	72	255	3345	48.126	2.000	0.220	1.196
ID307827	307827	26	66.931	21.060	17.774	0	86	86	2	1	-10921639	175.381	179	104	255	3683	46.765	2.000	0.145	0.952
ID307832	307832	27	51.129	30.625	24.181	0	86	86	2	1	-10921639	140.238	144	84	199	2945	35.947	4.800	0.161	1.085
ID307833	307833	36	58.258	19.865	28.728	0	86	86	2	1	-10921639	157.905	162	107	231	3316	36.488	4.800	0.164	1.222
ID307834	307834	42	47.551	26.116	30.379	0	86	86	2	1	-10921639	120.762	121	57	188	2536	35.249	2.000	0.162	0.955
ID307812	307812	21	54.947	21.634	25.880	0	87	87	2	1	-10921639	160.429	156	84	240	3369	44.031	3.200	0.153	0.965
ID307813	307813	None	45.678	30.941	26.771	0	87	87	2	1	-10921639	119.810	127	46	211	2516	45.170	2.000	0.102	0.490
ID307814	307814	42	49.811	26.863	30.361	0	87	87	2	1	-10921639	124.333	124	69	179	2611	31.355	4.800	0.200	1.324
ID307808	307808	None	43.870	20.480	21.280	0	87	87	2	1	-10921639	178.905	176	92	237	3757	39.824	2.000	0.063	0.529
ID307809	307809	None	51.059	27.933	20.618	0	87	87	2	1	-10921639	173.952	170	89	249	3653	43.163	7.600	0.106	0.774
ID307810	307810	41	62.520	13.047	22.332	0	87	87	2	1	-10921639	169.667	162	101	240	3563	42.510	7.600	0.201	1.337
ID307811	307811	27	69.953	30.782	23.647	0	87	87	2	1	-10921639	167.286	170	81	249	3513	44.158	4.800	0.202	1.272
ID307804	307804	38	63.226	12.258	14.253	0	87	87	2	1	-10921639	146.381	139	57	237	3074	48.299	2.000	0.186	0.951
ID307805	307805	35	40.937	15.547	18.361	0	87	87	2	1	-10921639	183.476	191	130	243	3853	32.451	2.000	0.080	0.837
ID307806	307806	26	44.347	21.377	17.597	0	87	87	2	1	-10921639	182.619	182	139	231	3835	28.505	4.800	0.111	1.278
ID307807	307807	43	68.522	26.673	17.597	0	87	87	2	1	-10921639	168.476	159	69	255	3538	50.526	2.000	0.192	1.075
ID307803	307803	25	60.103	16.798	9.486	0	87	87	2	1	-10921639	153.000	150	75	243	3213	47.374	7.600	0.167	0.926
ID307780	307780	21	66.490	21.178	25.109	0	88	88	2	1	-10921639	193.429	199	89	255	4062	47.251	6.281	0.176	1.226
ID307781	307781	42	46.124	27.413	30.016	0	88	88	2	1	-10921639	122.667	124	72	182	2576	27.253	4.800	0.199	1.497
ID307776	307776	35	52.045	15.404	18.468	0	88	88	2	1	-10921639	188.857	185	113	255	3966	47.408	2.000	0.088	0.646
ID307777	307777	26	47.524	22.268	17.879	0	88	88	2	1	-10921639	172.619	170	115	255	3625	37.303	2.000	0.074	0.640
ID307778	307778	41	68.522	13.405	22.459	0	88	88	2	1	-10921639	171.810	165	89	255	3608	47.428	4.800	0.194	1.176
ID307779	307779	27	81.039	30.418	23.800	0	88	88	2	1	-10921639	195.905	205	121	255	4114	42.988	4.800	0.245	1.791
ID307774	307774	25	74.363	16.370	9.368	0	88	88	2	1	-10921639	167.905	182	75	255	3526	55.968	2.000	0.201	1.005
ID307775	307775	38	50.632	11.078	14.425	0	88	88	2	1	-10921639	131.571	139	66	197	2763	40.740	2.000	0.180	0.986
ID307860	307860	27	71.154	30.893	24.093	0	89	89	2	1	-10921639	176.571	179	121	237	3708	36.534	4.800	0.209	1.672
ID307861	307861	45	41.940	19.807	28.670	0	89	89	2	1	-10921639	133.048	139	75	191	2794	36.965	2.000	0.135	0.858
ID307856	307856	26	64.598	22.345	17.924	0	89	89	2	1	-10921639	209.143	220	121	255	4392	44.820	2.000	0.142	1.161
ID307857	307857	46	59.664	28.220	21.115	0	89	89	2	1	-10921639	164.048	162	72	255	3445	48.571	2.000	0.147	0.864
ID307858	307858	41	76.811	13.315	22.312	0	89	89	2	1	-10921639	158.048	144	86	249	3319	51.277	2.000	0.225	1.133
ID307859	307859	21	68.103	20.697	24.054	0	89	89	2	1	-10921639	203.571	205	115	255	4275	41.911	7.600	0.173	1.433
ID307853	307853	25	73.999	15.801	10.409	0	89	89	2	1	-10921639	183.476	182	124	255	3853	40.197	4.800	0.219	1.640
ID307854	307854	38	54.532	11.185	14.798	0	89	89	2	1	-10921639	129.143	127	57	226	2712	43.971	2.000	0.150	0.764
ID307855	307855	None	50.975	19.270	17.625	0	89	89	2	1	-10921639	218.095	228	153	255	4580	31.302	4.800	0.112	1.407
ID307840	307840	21	56.047	21.089	22.780	0	90	90	2	1	-10921639	201.571	197	130	255	4233	43.663	3.200	0.120	0.986
ID307841	307841	27	73.333	31.666	24.116	0	90	90	2	1	-10921639	154.810	147	86	228	3251	44.545	2.000	0.218	1.245
ID307842	307842	45	65.487	19.301	28.620	0	90	90	2	1	-10921639	139.667	144	46	217	2933	51.582	2.000	0.200	0.902
ID307843	307843	42	46.376	25.746	30.383	0	90	90	2	1	-10921639	113.381	113	55	176	2381	34.320	2.000	0.198	1.090
ID307836	307836	38	57.927	11.096	14.551	0	90	90	2	1	-10921639	146.952	147	57	223	3086	46.004	4.800	0.214	1.124
ID307837	307837	26	52.301	21.667	18.295	0	90	90	2	1	-10921639	203.286	217	113	255	4269	47.689	2.000	0.100	0.773
ID307838	307838	46	42.762	28.010	21.162	0	90	90	2	1	-10921639	149.000	150	72	226	3129	38.973	2.000	0.098	0.680
ID307839	307839	41	82.894	14.005	22.476	0	90	90	2	1	-10921639	174.095	165	98	255	3656	50.297	2.000	0.228	1.286
ID307835	307835	25	56.764	16.338	9.207	0	90	90	2	1	-10921639	149.952	156	84	223	3149	43.987	7.600	0.161	0.947
ID307844	307844	25	79.213	16.388	9.333	0	91	91	2	1	-10921639	162.905	162	84	246	3421	51.823	2.000	0.238	1.208
ID307845	307845	38	66.779	10.987	14.189	0	91	91	2	1	-10921639	138.571	147	69	214	2910	43.575	2.000	0.223	1.158
ID307846	307846	47	41.803	16.451	17.836	0	91	91	2	1	-10921639	196.905	199	139	255	4135	32.786	2.000	0.099	1.084
ID307847	307847	26	59.149	22.312	18.162	0	91	91	2	1	-10921639	223.286	234	141	255	4689	41.213	4.800	0.130	1.247
ID307852	307852	42	64.669	26.177	30.320	0	91	91	2	1	-10921639	137.238	141	57	208	2882	40.655	2.000	0.232	1.272
ID307848	307848	41	73.930	14.031	22.927	0	91	91	2	1	-10921639	156.286	150	95	252	3282	50.111	2.000	0.217	1.113
ID307849	307849	21	54.538	21.349	23.218	0	91	91	2	1	-10921639	212.619	214	141	255	4465	37.776	7.600	0.121	1.219
ID307850	307850	27	84.350	31.085	23.532	0	91	91	2	1	-10921639	186.571	185	104	255	3918	46.253	4.800	0.249	1.608
ID307851	307851	45	55.535	19.423	28.495	0	91	91	2	1	-10921639	165.381	170	69	234	3473	38.818	7.600	0.190	1.359
ID307876	307876	46	59.903	28.177	21.023	0	92	92	2	1	-10921639	174.571	170	104	255	3666	45.268	2.000	0.112	0.779
ID307877	307877	21	58.213	21.228	23.639	0	92	92	2	1	-10921639	211.619	223	127	255	4444	43.633	4.800	0.130	1.119
ID307878	307878	27	87.687	31.136	23.826	0	92	92	2	1	-10921639	180.571	176	84	255	3792	49.094	2.000	0.244	1.441
ID307879	307879	45	65.581	20.168	28.335	0	92	92	2	1	-10921639	179.952	170	101	255	3779	43.008	4.800	0.177	1.256
ID307872	307872	25	66.412	16.056	9.610	0	92	92	2	1	-10921639	179.429	182	118	234	3768	32.852	4.800	0.199	1.813
ID307873	307873	38	61.057	10.949	13.951	0	92	92	2	1	-10921639	127.714	127	60	188	2682	41.038	2.000	0.208	1.070
ID307874	307874	26	54.898	21.984	18.049	0	92	92	2	1	-10921639	210.619	220	113	255	4423	44.584	2.000	0.091	0.786
ID307875	307875	47	52.768	15.964	18.839	0	92	92	2	1	-10921639	206.190	211	150	255	4330	29.323	4.800	0.145	1.786
ID307880	307880	42	61.863	25.872	30.220	0	92	92	2	1	-10921639	129.429	130	81	223	2718	37.860	2.000	0.212	1.194
ID307862	307862	25	94.552	16.935	9.660	0	93	93	2	1	-10921639	193.571	179	110	255	4065	43.016	4.800	0.270	1.914
ID307863	307863	38	65.395	11.887	13.508	0	93	93	2	1	-10921639	163.048	159	75	228	3424	41.976	4.800	0.201	1.300
ID307868	307868	21	47.465	21.059	22.639	0	93	93	2	1	-10921639	200.714	205	98	255	4215	48.548	2.000	0.100	0.751
ID307869	307869	27	74.954	31.367	23.704	0	93	93	2	1	-10921639	176.143	173	113	252	3699	41.234	4.800	0.218	1.528
ID307870	307870	45	70.826	19.803	28.577	0	93	93	2	1	-10921639	174.000	176	78	249	3654	51.186	4.800	0.201	1.139
ID307871	307871	42	73.755	25.978	30.165	0	93	93	2	1	-10921639	141.429	139	81	226	2970	41.243	2.000	0.239	1.324
ID307864	307864	47	64.479	16.028	18.387	0	93	93	2	1	-10921639	210.857	214	133	255	4428	41.009	4.800	0.162	1.434
ID307865	307865	26	67.277	22.068	17.881	0	93	93	2	1	-10921639	200.571	202	113	255	4212	46.161	2.000	0.122	0.942
ID307866	307866	46	40.055	28.047	21.199	0	93	93	2	1	-10921639	168.048	173	101	226	3529	34.172	2.000	0.094	0.848
ID307867	307867	41	59.124	13.911	23.377	0	93	93	2	1	-10921639	148.238	139	92	234	3113	47.338	7.600	0.145	0.791
ID307904	307904	41	63.194	14.065	23.074	0	94	94	2	1	-10921639	149.048	141	92	237	3130	46.995	2.000	0.190	1.013
ID307905	307905	27	68.186	30.982	22.882	0	94	94	2	1	-10921639	169.810	176	98	228	3566	38.360	6.305	0.210	1.539
ID307906	307906	45	86.266	19.889	28.808	0	94	94	2	1	-10921639	169.810	156	69	255	3566	58.937	2.000	0.210	1.001
ID307907	307907	42	78.242	26.151	29.963	0	94	94	2	1	-10921639	137.619	141	72	234	2890	45.820	2.000	0.253	1.214
ID307900	307900	38	67.378	10.795	13.984	0	94	94	2	1	-10921639	132.095	130	66	202	2774	40.745	2.000	0.217	1.156
ID307901	307901	47	71.877	16.017	18.033	0	94	94	2	1	-10921639	194.905	191	113	255	4093	47.358	2.000	0.160	1.133
ID307902	307902	26	60.185	22.323	18.539	0	94	94	2	1	-10921639	204.333	217	147	255	4291	39.972	3.200	0.115	1.058
ID307903	307903	21	42.731	20.493	22.513	0	94	94	2	1	-10921639	199.095	202	92	255	4181	47.361	4.800	0.080	0.620
ID307899	307899	25	83.957	16.342	10.011	0	94	94	2	1	-10921639	189.810	194	110	255	3986	47.064	7.600	0.224	1.478
ID307888	307888	21	55.660	21.496	24.917	0	95	95	2	1	-10921639	210.905	211	144	255	4429	35.090	2.000	0.122	1.308
ID307889	307889	45	76.882	19.779	28.625	0	95	95	2	1	-10921639	185.619	194	84	255	3898	55.154	2.000	0.194	1.093
ID307890	307890	42	67.084	26.531	30.295	0	95	95	2	1	-10921639	136.952	127	72	223	2876	44.262	2.000	0.232	1.165
ID307884	307884	47	72.778	16.843	17.919	0	95	95	2	1	-10921639	207.810	234	107	255	4364	52.853	2.000	0.172	1.154
ID307885	307885	46	63.946	28.394	20.848	0	95	95	2	1	-10921639	177.667	188	107	255	3731	45.366	2.000	0.146	1.001
ID307886	307886	41	61.452	14.041	23.325	0	95	95	2	1	-10921639	142.619	144	63	226	2995	48.030	2.000	0.172	0.870
ID307887	307887	27	62.628	31.262	23.717	0	95	95	2	1	-10921639	178.762	182	107	243	3754	36.919	4.800	0.188	1.535
ID307881	307881	None	43.181	0.000	9.000	0	95	95	2	1	-10921639	116.524	113	79	162	2447	25.806	2.000	0.192	1.453
ID307882	307882	25	81.266	16.460	8.906	0	95	95	2	1	-10921639	193.905	202	110	255	4072	46.661	4.800	0.224	1.524
ID307883	307883	38	44.244	11.176	13.837	0	95	95	2	1	-10921639	122.286	133	66	194	2568	36.775	2.000	0.162	0.929
ID307892	307892	47	75.073	16.144	17.395	0	96	96	2	1	-10921639	185.095	188	86	255	3887	58.935	2.000	0.161	0.873
ID307893	307893	46	76.184	27.975	20.856	0	96	96	2	1	-10921639	192.333	173	113	255	4039	48.483	7.600	0.169	1.149
ID307894	307894	41	56.082	15.759	23.150	0	96	96	2	1	-10921639	184.286	188	95	255	3870	45.636	2.000	0.116	0.840
ID307895	307895	27	81.436	30.556	24.111	0	96	96	2	1	-10921639	189.571	199	92	255	3981	52.102	4.800	0.223	1.325
ID307891	307891	25	72.806	16.188	9.485	0	96	96	2	1	-10921639	186.095	197	104	255	3908	45.923	4.800	0.196	1.331
ID307896	307896	21	61.031	20.978	25.113	0	96	96	2	1	-10921639	203.667	202	136	255	4277	39.768	2.000	0.124	1.127
ID307897	307897	45	59.734	19.350	28.968	0	96	96	2	1	-10921639	165.048	176	75	237	3466	47.778	4.800	0.177	1.037
ID307898	307898	42	61.591	26.466	30.374	0	96	96	2	1	-10921639	132.952	127	72	220	2792	38.663	2.000	0.213	1.210
ID307924	307924	27	88.139	30.314	23.890	0	97	97	2	1	-10921639	194.857	199	104	255	4092	49.759	2.000	0.223	1.430
ID307925	307925	42	67.774	26.766	29.885	0	97	97	2	1	-10921639	127.857	130	66	202	2685	39.113	2.000	0.260	1.349
ID307920	307920	47	75.640	15.625	16.783	0	97	97	2	1	-10921639	184.381	188	89	255	3872	58.809	4.800	0.193	1.014
ID307921	307921	46	51.166	28.000	21.000	0	97	97	2	1	-10921639	181.810	179	98	255	3818	46.031	7.600	0.112	0.793
ID307922	307922	41	58.391	14.071	23.229	0	97	97	2	1	-10921639	118.381	110	57	214	2486	47.367	2.000	0.164	0.704
ID307923	307923	21	57.183	20.572	24.268	0	97	97	2	1	-10921639	207.286	202	127	255	4353	42.793	4.800	0.130	1.113
ID307917	307917	None	41.889	21.970	2.813	0	97	97	2	1	-10921639	86.333	89	40	136	1813	24.406	2.000	0.232	1.333
ID307918	307918	25	86.945	15.982	9.962	0	97	97	2	1	-10921639	211.619	208	139	255	4444	39.834	4.800	0.256	2.165
ID307919	307919	38	51.540	12.279	14.159	0	97	97	2	1	-10921639	158.476	141	98	226	3328	42.555	7.600	0.143	0.931
ID307908	307908	25	80.611	17.001	9.619	0	98	98	2	1	-10921639	196.905	202	110	255	4135	40.004	4.800	0.227	1.823
ID307909	307909	38	76.228	12.204	14.027	0	98	98	2	1	-10921639	169.810	176	69	255	3566	51.910	2.000	0.215	1.157
ID307910	307910	47	59.727	16.957	17.204	0	98	98	2	1	-10921639	187.857	185	98	255	3945	46.621	2.000	0.142	1.001
ID307911	307911	48	43.871	22.123	19.205	0	98	98	2	1	-10921639	198.905	191	139	255	4177	35.794	2.000	0.063	0.660
ID307916	307916	42	55.289	26.758	30.200	0	98	98	2	1	-10921639	127.095	130	75	188	2669	33.348	4.800	0.211	1.327
ID307912	307912	41	55.159	13.982	23.122	0	98	98	2	1	-10921639	127.238	113	75	217	2672	36.674	2.000	0.170	1.010
ID307913	307913	27	85.755	30.187	23.653	0	98	98	2	1	-10921639	197.619	191	95	255	4150	51.152	2.000	0.227	1.427
ID307914	307914	21	60.467	20.858	25.565	0	98	98	2	1	-10921639	213.619	220	130	255	4486	40.848	6.249	0.146	1.336
ID307915	307915	49	47.681	17.228	27.169	0	98	98	2	1	-10921639	154.095	170	78	226	3236	45.372	7.600	0.089	0.558
ID307926	307926	25	81.307	16.686	9.810	0	99	99	2	1	-10921639	208.143	217	136	255	4371	40.625	4.800	0.218	1.835
ID307927	307927	38	64.946	11.956	14.430	0	99	99	2	1	-10921639	179.429	188	95	255	3768	49.524	4.800	0.205	1.232
ID307932	307932	21	64.971	21.170	25.728	0	99	99	2	1	-10921639	230.905	240	176	255	4849	27.269	4.800	0.162	2.366
ID307933	307933	49	55.276	17.192	27.203	0	99	99	2	1	-10921639	168.095	168	92	255	3530	48.355	7.600	0.112	0.700
ID307934	307934	42	62.780	25.965	30.413	0	99	99	2	1	-10921639	152.381	136	104	228	3200	35.148	2.000	0.199	1.441
ID307928	307928	47	65.049	17.845	17.383	0	99	99	2	1	-10921639	197.905	208	110	255	4156	46.999	7.600	0.162	1.171
ID307929	307929	48	41.413	22.955	19.214	0	99	99	2	1	-10921639	186.048	188	139	255	3907	38.376	2.000	0.071	0.645
ID307930	307930	41	53.928	14.046	23.181	0	99	99	2	1	-10921639	126.381	115	72	199	2654	38.708	2.000	0.167	0.935
ID307931	307931	27	77.191	30.015	22.831	0	99	99	2	1	-10921639	211.381	220	136	255	4439	35.448	4.800	0.218	2.134
ID307940	307940	41	47.504	15.032	23.236	0	100	100	2	1	-10921639	138.190	136	89	194	2902	32.479	2.000	0.144	1.072
ID307941	307941	None	64.833	30.099	23.856	0	100	100	2	1	-10921639	175.762	176	118	255	3691	43.283	2.000	0.173	1.196
ID307942	307942	21	70.474	20.281	27.635	0	100	100	2	1	-10921639	212.714	234	110	255	4467	47.720	7.600	0.196	1.459
ID307943	307943	42	48.615	26.373	30.737	0	100	100	2	1	-10921639	132.333	130	78	194	2779	35.275	2.000	0.161	1.038
ID307936	307936	38	60.939	11.748	14.386	0	100	100	2	1	-10921639	164.524	168	101	231	3455	37.982	4.800	0.198	1.431
ID307937	307937	47	57.683	18.474	17.783	0	100	100	2	1	-10921639	194.381	202	118	255	4082	42.270	2.000	0.137	1.110
ID307938	307938	48	56.639	22.317	19.629	0	100	100	2	1	-10921639	212.952	214	130	255	4472	35.105	4.800	0.130	1.399
ID307939	307939	27	60.847	29.136	22.367	0	100	100	2	1	-10921639	189.714	194	107	255	3984	46.607	4.800	0.152	1.076
ID307935	307935	25	65.146	16.913	9.288	0	100	100	2	1	-10921639	169.381	179	60	243	3557	51.291	4.800	0.172	0.968
ID307948	307948	21	57.665	18.442	27.995	0	101	101	2	1	-10921639	167.857	182	89	226	3525	41.789	4.800	0.179	1.221
ID307944	307944	25	46.075	15.136	9.660	0	101	101	2	1	-10921639	135.286	139	84	199	2841	28.217	2.000	0.151	1.259
ID307945	307945	38	41.529	11.247	14.419	0	101	101	2	1	-10921639	116.190	104	72	168	2440	31.427	2.000	0.145	0.938
ID307946	307946	48	60.511	21.735	18.416	0	101	101	2	1	-10921639	197.190	208	89	255	4141	46.862	3.200	0.142	1.046
ID307947	307947	None	52.821	21.842	26.351	0	101	101	2	1	-10921639	186.048	188	130	231	3907	31.767	4.800	0.140	1.440
ID307949	307949	25	51.404	16.941	11.654	0	102	102	2	1	-10921639	155.905	165	110	228	3274	30.356	4.800	0.164	1.445
ID307950	307950	21	59.996	19.381	28.887	0	102	102	2	1	-10921639	145.714	144	63	220	3060	40.295	4.800	0.210	1.255
ID307952	307952	None	48.537	30.209	23.557	0	103	103	2	1	-10921639	124.619	133	63	194	2617	36.425	2.000	0.165	0.969
ID307953	307953	21	45.213	18.872	28.899	0	103	103	2	1	-10921639	134.238	133	81	197	2819	28.238	7.600	0.149	1.230
ID307951	307951	25	57.938	16.692	12.242	0	103	103	2	1	-10921639	141.333	144	78	214	2968	38.675	2.000	0.172	1.070
ID307954	307954	25	42.174	17.032	12.045	0	104	104	2	1	-10921639	123.762	118	66	179	2599	28.848	2.000	0.126	0.963
ID307955	307955	None	45.712	18.853	28.503	0	105	105	2	1	-10921639	132.905	133	84	191	2791	29.567	4.800	0.165	1.274
ID307957	307957	None	41.356	14.453	10.626	0	106	106	2	1	-10921639	112.048	110	72	191	2353	31.304	2.000	0.140	0.879
ID307958	307958	50	40.506	26.096	20.451	0	106	106	2	1	-10921639	149.476	150	115	179	3139	19.351	7.600	0.140	1.902
ID307956	307956	50	49.272	27.680	20.986	0	107	107	2	1	-10921639	141.286	141	75	197	2967	32.532	4.800	0.169	1.256
ID307959	307959	None	43.164	19.084	29.247	0	108	108	2	1	-10921639	105.238	107	43	173	2210	29.628	2.000	0.168	1.021
ID307964	307964	52	64.406	19.059	28.345	0	111	111	2	1	-10921639	135.762	136	69	199	2851	37.733	2.000	0.245	1.417
ID307961	307961	None	50.430	16.299	9.332	0	111	111	2	1	-10921639	108.333	107	60	156	2275	33.244	2.000	0.234	1.234
ID307962	307962	53	56.074	21.533	18.537	0	111	111	2	1	-10921639	139.619	133	84	211	2932	32.972	4.800	0.190	1.351
ID307963	307963	None	57.772	28.109	21.161	0	111	111	2	1	-10921639	125.857	115	84	197	2643	32.616	2.000	0.205	1.314
ID307965	307965	53	42.802	21.288	18.823	0	112	112	2	1	-10921639	129.714	124	95	182	2724	22.806	4.800	0.171	1.665
ID307966	307966	52	67.672	17.619	27.724	0	112	112	2	1	-10921639	130.476	130	55	211	2740	39.085	4.800	0.261	1.381
ID307960	307960	51	46.613	16.992	9.649	0	114	114	2	1	-10921639	113.476	118	81	156	2383	21.614	4.800	0.251	2.110
ID307968	307968	51	47.727	17.898	8.881	0	115	115	2	1	-10921639	106.143	107	63	150	2229	26.371	2.000	0.222	1.462
ID307967	307967	None	44.423	3.119	4.927	0	115	115	2	1	-10921639	86.810	75	43	159	1823	29.836	2.000	0.197	0.958
ID307971	307971	51	71.805	17.054	9.447	0	116	116	2	1	-10921639	120.619	115	46	208	2533	41.008	4.800	0.324	1.439
ID307969	307969	51	45.728	18.750	9.689	0	118	118	2	1	-10921639	122.381	121	84	185	2570	24.155	4.800	0.198	1.675
ID307970	307970	None	44.199	16.776	27.671	0	118	118	2	1	-10921639	89.905	89	31	153	1888	29.848	2.000	0.202	1.013
ID307972	307972	51	50.254	20.237	9.903	0	119	119	2	1	-10921639	117.429	110	72	173	2466	25.882	2.000	0.218	1.622
ID307974	307974	51	45.450	20.210	9.805	0	120	120	2	1	-10921639	121.048	115	86	168	2542	23.800	7.600	0.184	1.582
ID307973	307973	None	50.603	21.709	28.905	0	123	123	2	1	-10921639	113.333	113	57	176	2380	29.483	2.000	0.204	1.303
ID307975	307975	None	45.700	21.993	10.242	0	124	124	2	1	-10921639	93.905	92	40	153	1972	27.022	2.000	0.214	1.227
ID307977	307977	54	41.053	16.417	26.559	0	125	125	2	1	-10921639	75.143	78	26	136	1578	29.940	2.000	0.240	0.973
ID307976	307976	54	43.130	16.135	26.926	0	126	126	2	1	-10921639	79.667	75	34	133	1673	27.976	2.000	0.247	1.129
ID307982	307982	55	50.744	21.701	10.331	0	128	128	2	1	-10921639	116.333	115	40	182	2443	37.199	4.800	0.239	1.207
ID307983	307983	None	55.826	30.968	27.755	0	128	128	2	1	-10921639	98.190	86	49	168	2062	30.334	2.000	0.289	1.453
ID307980	307980	56	40.708	16.143	26.686	0	129	129	2	1	-10921639	86.333	86	40	136	1813	28.262	2.000	0.200	1.019
ID307981	307981	57	42.657	21.795	28.814	0	129	129	2	1	-10921639	113.905	121	57	156	2392	29.526	2.000	0.176	1.155
ID307979	307979	55	46.013	22.640	10.100	0	129	129	2	1	-10921639	87.238	86	26	147	1832	34.243	2.000	0.212	0.890
ID307984	307984	None	44.948	21.235	18.291	0	130	130	2	1	-10921639	112.286	101	69	170	2358	29.012	2.000	0.170	1.122
ID307985	307985	56	40.471	16.616	27.178	0	130	130	2	1	-10921639	86.810	84	49	150	1823	28.722	2.000	0.177	0.908
ID307986	307986	57	40.283	23.650	27.100	0	130	130	2	1	-10921639	96.476	95	43	156	2026	32.368	2.000	0.176	0.891
ID307978	307978	None	44.267	20.994	10.191	0	131	131	2	1	-10921639	110.048	110	75	168	2311	26.076	2.000	0.184	1.313
ID307987	307987	None	52.917	16.512	27.311	0	132	132	2	1	-10921639	89.952	86	11	173	1889	41.982	2.000	0.224	0.784
ID307988	307988	None	40.580	27.187	17.422	0	137	137	2	1	-10921639	106.810	107	60	141	2243	26.591	2.000	0.190	1.280
ID307989	307989	None	47.355	20.728	30.062	0	137	137	2	1	-10921639	113.857	113	60	168	2391	27.567	2.000	0.185	1.287
ID307990	307990	58	46.112	26.044	16.938	0	139	139	2	1	-10921639	89.810	86	40	170	1886	30.058	2.000	0.189	0.952
ID307991	307991	None	41.909	19.879	18.070	0	139	139	2	1	-10921639	112.952	110	63	156	2372	27.953	3.200	0.167	1.159
ID307993	307993	58	42.387	26.426	16.933	0	140	140	2	1	-10921639	97.571	89	49	156	2049	27.544	2.000	0.179	1.076
ID307992	307992	58	47.942	26.114	17.366	0	141	141	2	1	-10921639	86.762	81	40	156	1822	34.136	2.000	0.224	0.929
ID308013	308013	None	58.505	20.861	10.009	0	142	142	2	1	-10921639	109.000	107	60	194	2289	33.879	2.000	0.229	1.201
ID308014	308014	59	44.710	30.175	21.879	0	142	142	2	1	-10921639	103.095	98	66	168	2165	23.975	4.800	0.214	1.515
ID308015	308015	None	52.629	19.714	29.360	0	142	142	2	1	-10921639	110.857	110	63	173	2328	31.800	2.000	0.230	1.304
ID307997	307997	59	45.765	28.191	21.003	0	143	143	2	1	-10921639	106.381	104	46	170	2234	30.505	7.600	0.199	1.157
ID308000	308000	61	45.892	30.769	27.438	0	145	145	2	1	-10921639	83.381	81	34	147	1751	35.393	7.600	0.225	0.866
ID307998	307998	60	48.946	21.469	10.488	0	145	145	2	1	-10921639	118.000	124	66	165	2478	31.109	4.800	0.208	1.307
ID307999	307999	None	66.916	22.019	23.650	0	145	145	2	1	-10921639	119.619	110	31	194	2512	43.742	2.000	0.244	1.071
ID307996	307996	None	53.164	19.261	29.219	0	146	146	2	1	-10921639	112.714	121	63	165	2367	31.461	7.600	0.233	1.356
ID307994	307994	60	66.504	21.341	10.219	0	146	146	2	1	-10921639	141.667	133	84	202	2975	34.118	4.800	0.280	1.816
ID307995	307995	61	59.398	30.850	27.158	0	146	146	2	1	-10921639	102.048	92	57	176	2143	35.081	2.000	0.260	1.199
ID308001	308001	60	50.322	20.843	10.198	0	147	147	2	1	-10921639	120.381	110	60	188	2528	32.094	4.800	0.195	1.226
ID308002	308002	61	60.432	30.636	27.101	0	147	147	2	1	-10921639	93.810	95	28	170	1970	43.978	2.000	0.245	0.839
ID308006	308006	60	47.059	21.825	10.789	0	148	148	2	1	-10921639	107.048	104	60	162	2248	28.664	4.800	0.207	1.283
ID308007	308007	None	48.135	29.349	21.985	0	148	148	2	1	-10921639	98.333	92	49	188	2065	34.084	2.000	0.185	0.903
ID308012	308012	62	46.578	19.671	28.927	0	148	148	2	1	-10921639	98.286	95	46	156	2064	28.032	4.800	0.223	1.279
ID308008	308008	None	44.272	21.789	23.426	0	148	148	2	1	-10921639	101.667	101	52	153	2135	27.881	2.000	0.179	1.106
ID308009	308009	None	48.930	12.813	23.883	0	148	148	2	1	-10921639	82.762	75	40	162	1738	33.220	2.000	0.208	0.860
ID308010	308010	61	63.885	31.072	27.396	0	148	148	2	1	-10921639	109.286	104	40	185	2295	42.365	2.000	0.256	1.051
ID308011	308011	None	42.558	6.104	28.888	0	148	148	2	1	-10921639	80.095	84	37	121	1682	26.298	2.000	0.272	1.304
ID308004	308004	61	43.812	30.961	26.970	0	149	149	2	1	-10921639	88.000	98	37	130	1848	30.057	7.600	0.217	1.044
ID308005	308005	62	47.190	19.873	29.360	0	149	149	2	1	-10921639	105.571	95	72	168	2217	25.240	4.800	0.204	1.419
ID308003	308003	60	51.124	21.434	10.533	0	149	149	2	1	-10921639	125.048	124	78	176	2626	28.661	4.800	0.198	1.439
ID308016	308016	63	51.262	28.717	21.349	0	150	150	2	1	-10921639	127.190	127	60	202	2671	37.843	2.000	0.188	1.061
ID308017	308017	61	42.922	31.025	26.759	0	150	150	2	1	-10921639	87.429	92	40	136	1836	33.653	7.600	0.219	0.932
ID308018	308018	None	45.066	16.176	27.576	0	150	150	2	1	-10921639	79.810	78	31	165	1676	34.816	2.000	0.198	0.757
ID308020	308020	63	44.179	30.316	23.452	0	151	151	2	1	-10921639	125.238	130	69	165	2630	26.125	4.800	0.210	1.665
ID308021	308021	None	40.609	19.289	29.086	0	151	151	2	1	-10921639	106.762	113	40	162	2242	29.675	4.800	0.189	1.142
ID308019	308019	60	43.898	21.567	10.848	0	151	151	2	1	-10921639	126.619	121	75	179	2659	30.121	4.800	0.169	1.216
ID308028	308028	None	41.862	18.533	17.480	0	152	152	2	1	-10921639	118.048	110	81	170	2479	27.117	3.200	0.143	1.087
ID308029	308029	63	44.136	30.546	24.495	0	152	152	2	1	-10921639	117.571	127	46	185	2469	39.002	2.000	0.152	0.796
ID308030	308030	None	43.386	26.337	29.884	0	152	152	2	1	-10921639	111.905	107	72	153	2350	22.882	4.800	0.200	1.628
ID308027	308027	60	56.383	21.016	10.613	0	152	152	2	1	-10921639	133.619	136	84	197	2806	33.577	4.800	0.195	1.300
ID308032	308032	None	53.232	26.810	17.886	0	153	153	2	1	-10921639	118.762	121	55	194	2494	36.400	2.000	0.184	1.016
ID308033	308033	63	54.692	30.165	25.075	0	153	153	2	1	-10921639	128.619	144	66	194	2701	39.109	2.000	0.200	1.096
ID308031	308031	60	48.786	20.864	11.314	0	153	153	2	1	-10921639	136.667	141	81	214	2870	34.724	2.000	0.172	1.156
ID308022	308022	60	69.119	20.832	10.311	0	154	154	2	1	-10921639	144.714	150	60	226	3039	42.259	4.800	0.253	1.382
ID308023	308023	64	51.372	12.040	14.115	0	154	154	2	1	-10921639	96.143	92	55	165	2019	30.216	2.000	0.240	1.233
ID308024	308024	None	40.518	12.791	22.385	0	154	154	2	1	-10921639	87.905	84	55	130	1846	22.713	7.600	0.228	1.440
ID308025	308025	65	55.842	29.899	21.759	0	154	154	2	1	-10921639	128.286	121	66	182	2694	32.145	4.800	0.230	1.493
ID308026	308026	None	45.894	26.338	30.044	0	154	154	2	1	-10921639	108.000	107	55	153	2268	27.821	2.000	0.208	1.337
ID308036	308036	66	45.612	25.973	17.027	0	155	155	2	1	-10921639	118.762	124	55	194	2494	35.897	2.000	0.156	0.893
ID308037	308037	65	45.269	29.414	21.356	0	155	155	2	1	-10921639	120.619	127	60	165	2533	30.621	2.000	0.183	1.216
ID308038	308038	67	41.184	22.197	24.247	0	155	155	2	1	-10921639	108.000	115	57	147	2268	28.784	4.800	0.184	1.167
ID308039	308039	None	65.195	16.783	27.887	0	155	155	2	1	-10921639	103.714	98	34	176	2178	43.630	2.000	0.304	1.109
ID308034	308034	60	56.859	20.069	9.400	0	155	155	2	1	-10921639	142.571	139	86	228	2994	36.389	2.000	0.175	1.165
ID308035	308035	64	45.244	12.218	13.905	0	155	155	2	1	-10921639	98.476	95	43	173	2068	33.713	2.000	0.197	0.960
ID308044	308044	68	51.738	13.035	23.027	0	156	156	2	1	-10921639	88.429	84	37	173	1857	34.196	2.000	0.218	0.926
ID308045	308045	67	59.092	22.115	24.715	0	156	156	2	1	-10921639	123.381	121	60	191	2591	37.065	2.000	0.232	1.252
ID308040	308040	60	78.107	20.570	10.297	0	156	156	2	1	-10921639	164.810	173	84	252	3461	48.095	2.000	0.246	1.355
ID308041	308041	69	45.886	16.493	11.992	0	156	156	2	1	-10921639	117.952	115	52	191	2477	43.008	2.000	0.121	0.590
ID308042	308042	64	50.666	12.049	14.718	0	156	156	2	1	-10921639	92.952	89	40	159	1952	32.099	2.000	0.239	1.118
ID308043	308043	66	46.161	26.682	19.932	0	156	156	2	1	-10921639	135.810	141	75	182	2852	29.615	4.800	0.207	1.572
ID308064	308064	66	65.870	27.222	19.897	0	157	157	2	1	-10921639	150.000	153	66	226	3150	40.533	2.000	0.226	1.365
ID308065	308065	68	43.259	12.829	21.961	0	157	157	2	1	-10921639	88.238	78	52	136	1853	24.607	2.000	0.217	1.280
ID308066	308066	70	49.727	16.329	27.465	0	157	157	2	1	-10921639	107.952	107	55	176	2267	33.440	2.000	0.228	1.198
ID308060	308060	60	59.359	20.341	9.713	0	157	157	2	1	-10921639	145.905	144	101	217	3064	34.274	2.000	0.174	1.262
ID308061	308061	69	52.571	16.780	12.355	0	157	157	2	1	-10921639	144.143	141	89	220	3027	37.398	7.600	0.148	0.993
ID308062	308062	64	56.381	12.393	14.566	0	157	157	2	1	-10921639	106.190	104	49	176	2230	40.431	2.000	0.249	1.048
ID308063	308063	None	40.657	18.230	18.201	0	157	157	2	1	-10921639	96.905	92	52	162	2035	30.226	2.000	0.138	0.776
ID308052	308052	70	40.365	19.057	28.619	0	158	158	2	1	-10921639	113.667	124	34	162	2387	35.129	7.600	0.168	0.929
ID308053	308053	71	48.471	26.798	29.966	0	158	158	2	1	-10921639	97.000	98	31	168	2037	31.865	2.000	0.228	1.130
ID308048	308048	64	79.198	12.241	14.243	0	158	158	2	1	-10921639	132.143	124	72	237	2775	45.702	2.000	0.294	1.313
ID308049	308049	66	58.863	27.604	19.730	0	158	158	2	1	-10921639	146.429	147	84	199	3075	37.286	4.800	0.197	1.293
ID308050	308050	68	41.384	13.142	22.612	0	158	158	2	1	-10921639	82.571	81	40	144	1734	30.823	2.000	0.188	0.849
ID308051	308051	None	42.538	22.233	24.113	0	158	158	2	1	-10921639	121.286	121	78	179	2547	31.003	2.000	0.134	0.927
ID308046	308046	60	70.009	20.449	9.589	0	158	158	2	1	-10921639	166.000	162	110	255	3486	41.074	2.000	0.187	1.271
ID308047	308047	69	50.080	17.792	12.814	0	158	158	2	1	-10921639	154.476	147	81	220	3244	36.802	2.000	0.120	0.898
ID308068	308068	64	70.423	12.181	14.169	0	159	159	2	1	-10921639	131.476	118	72	205	2761	39.424	2.000	0.272	1.425
ID308069	308069	None	50.175	21.979	18.133	0	159	159	2	1	-10921639	119.619	107	81	214	2512	33.763	2.000	0.129	0.812
ID308070	308070	137	63.335	30.717	25.688	0	159	159	2	1	-10921639	112.286	110	37	179	2358	41.042	2.000	0.286	1.218
ID308071	308071	None	42.704	22.030	27.111	0	159	159	2	1	-10921639	144.095	141	107	197	3026	23.381	4.800	0.144	1.547
ID308067	308067	60	62.546	20.450	9.791	0	159	159	2	1	-10921639	169.524	176	98	226	3560	33.358	4.800	0.197	1.670
ID308072	308072	70	43.037	19.512	28.390	0	159	159	2	1	-10921639	142.571	141	84	197	2994	24.697	4.800	0.170	1.674
ID308073	308073	71	50.268	26.727	29.545	0	159	159	2	1	-10921639	101.571	110	26	179	2133	43.593	2.000	0.196	0.762
ID308054	308054	60	59.774	20.047	9.147	0	160	160	2	1	-10921639	162.905	165	118	234	3421	33.235	4.800	0.169	1.419
ID308055	308055	64	53.987	12.092	13.876	0	160	160	2	1	-10921639	105.286	92	57	185	2211	36.572	2.000	0.203	0.971
ID308056	308056	None	43.885	17.400	18.016	0	160	160	2	1	-10921639	121.857	118	81	173	2559	25.531	4.800	0.178	1.440
ID308057	308057	66	43.182	26.893	18.546	0	160	160	2	1	-10921639	143.286	150	110	176	3009	21.294	4.800	0.174	1.993
ID308058	308058	137	43.054	30.481	26.583	0	160	160	2	1	-10921639	106.905	110	49	159	2245	31.170	2.000	0.167	0.981
ID308059	308059	71	42.196	26.905	29.505	0	160	160	2	1	-10921639	99.905	101	37	168	2098	36.141	7.600	0.162	0.769
ID308084	308084	72	72.706	17.026	11.918	0	161	161	2	1	-10921639	177.095	179	72	255	3719	46.087	2.000	0.196	1.258
ID308085	308085	64	48.363	11.904	14.010	0	161	161	2	1	-10921639	102.143	89	60	168	2145	27.654	2.000	0.210	1.281
ID308086	308086	66	49.620	25.953	20.050	0	161	161	2	1	-10921639	149.000	150	92	214	3129	31.773	7.600	0.151	1.231
ID308087	308087	73	49.927	30.833	23.108	0	161	161	2	1	-10921639	113.857	113	60	197	2391	32.052	2.000	0.198	1.173
ID308083	308083	60	73.378	21.649	9.559	0	161	161	2	1	-10921639	156.381	150	72	252	3284	50.835	2.000	0.209	1.064
ID308088	308088	70	58.462	20.326	28.920	0	161	161	2	1	-10921639	141.333	147	57	202	2968	41.333	4.800	0.203	1.153
ID308089	308089	71	41.955	26.734	30.049	0	161	161	2	1	-10921639	93.667	92	43	133	1967	28.487	2.000	0.188	1.041
ID308100	308100	64	54.555	11.746	14.047	0	162	162	2	1	-10921639	116.667	113	69	176	2450	31.067	2.000	0.218	1.343
ID308101	308101	None	50.664	17.226	18.046	0	162	162	2	1	-10921639	111.905	107	60	182	2350	32.236	2.000	0.180	1.057
ID308102	308102	66	47.980	26.890	18.044	0	162	162	2	1	-10921639	135.857	136	89	217	2853	33.041	7.600	0.152	1.087
ID308103	308103	73	43.033	30.587	21.984	0	162	162	2	1	-10921639	126.190	124	60	170	2650	30.177	4.800	0.181	1.281
ID308098	308098	60	69.094	21.239	9.282	0	162	162	2	1	-10921639	163.429	165	81	255	3432	48.079	2.000	0.183	1.051
ID308099	308099	72	49.354	17.547	11.263	0	162	162	2	1	-10921639	170.524	168	130	211	3581	24.266	7.600	0.147	1.805
ID308104	308104	70	69.393	18.884	28.092	0	162	162	2	1	-10921639	137.381	144	66	223	2885	42.788	2.000	0.247	1.271
ID308105	308105	71	55.683	26.626	29.769	0	162	162	2	1	-10921639	96.143	95	28	188	2019	42.536	7.600	0.233	0.854
ID308096	308096	70	63.690	18.204	27.946	0	163	163	2	1	-10921639	151.667	147	84	226	3185	41.157	4.800	0.211	1.286
ID308097	308097	71	42.781	26.705	30.571	0	163	163	2	1	-10921639	107.381	113	23	176	2255	37.601	2.000	0.161	0.790
ID308092	308092	64	60.789	12.412	14.139	0	163	163	2	1	-10921639	126.762	118	60	231	2662	47.619	2.000	0.198	0.881
ID308093	308093	66	56.275	25.400	20.024	0	163	163	2	1	-10921639	142.667	139	78	228	2996	41.753	7.600	0.136	0.820
ID308094	308094	73	80.363	30.059	22.671	0	163	163	2	1	-10921639	153.143	147	89	255	3216	45.211	2.000	0.261	1.400
ID308095	308095	None	50.958	22.396	25.285	0	163	163	2	1	-10921639	146.905	141	101	202	3085	34.211	4.800	0.159	1.176
ID308090	308090	60	79.715	21.372	9.339	0	163	163	2	1	-10921639	159.857	153	72	255	3357	55.088	2.000	0.231	1.088
ID308091	308091	72	48.728	16.880	11.382	0	163	163	2	1	-10921639	161.286	153	121	217	3387	31.108	7.600	0.142	1.292
ID308080	308080	74	42.856	13.650	23.031	0	164	164	2	1	-10921639	107.143	101	72	162	2250	24.467	7.600	0.181	1.343
ID308081	308081	70	63.292	19.801	28.125	0	164	164	2	1	-10921639	168.905	162	127	211	3547	27.450	4.800	0.199	2.046
ID308082	308082	71	53.588	27.055	29.862	0	164	164	2	1	-10921639	111.905	107	46	176	2350	33.970	7.600	0.194	1.070
ID308076	308076	64	69.285	12.052	14.123	0	164	164	2	1	-10921639	129.381	118	72	214	2717	41.321	2.000	0.245	1.233
ID308077	308077	None	49.901	17.700	18.164	0	164	164	2	1	-10921639	124.667	121	72	208	2618	32.400	2.000	0.149	0.997
ID308078	308078	66	54.330	25.844	19.640	0	164	164	2	1	-10921639	150.714	144	86	237	3165	39.129	7.600	0.154	1.027
ID308079	308079	73	62.456	29.338	21.871	0	164	164	2	1	-10921639	145.429	141	69	217	3054	38.880	7.600	0.213	1.313
ID308074	308074	60	83.549	21.256	9.216	0	164	164	2	1	-10921639	169.952	165	75	255	3569	49.274	2.000	0.228	1.279
ID308075	308075	72	47.050	17.620	12.514	0	164	164	2	1	-10921639	167.762	173	110	211	3523	29.631	4.800	0.151	1.484
ID308116	308116	72	78.609	17.227	12.261	0	165	165	2	1	-10921639	190.810	202	92	255	4007	49.023	2.000	0.191	1.248
ID308117	308117	64	53.001	11.806	14.761	0	165	165	2	1	-10921639	110.000	101	57	173	2310	31.884	2.000	0.214	1.218
ID308118	308118	66	45.728	25.870	19.595	0	165	165	2	1	-10921639	154.476	156	86	246	3244	35.145	7.600	0.110	0.870
ID308119	308119	73	64.780	29.509	21.512	0	165	165	2	1	-10921639	146.238	141	95	226	3071	41.540	4.800	0.223	1.284
ID308115	308115	60	69.135	21.094	9.005	0	165	165	2	1	-10921639	156.238	159	57	249	3281	45.827	2.000	0.162	0.951
ID308120	308120	74	62.369	13.005	22.758	0	165	165	2	1	-10921639	108.762	101	40	185	2284	40.315	2.000	0.255	1.097
ID308121	308121	70	63.473	20.432	28.727	0	165	165	2	1	-10921639	156.571	162	63	228	3288	44.599	4.800	0.199	1.164
ID308122	308122	71	46.849	27.468	29.371	0	165	165	2	1	-10921639	114.238	110	63	173	2399	29.584	2.000	0.177	1.164
ID308112	308112	75	57.310	15.957	27.552	0	166	166	2	1	-10921639	114.429	113	34	220	2403	47.731	2.000	0.167	0.688
ID308113	308113	70	46.623	20.009	28.893	0	166	166	2	1	-10921639	137.952	141	81	199	2897	31.636	2.000	0.136	1.046
ID308114	308114	71	47.121	26.536	29.855	0	166	166	2	1	-10921639	104.381	95	49	179	2192	38.915	7.600	0.168	0.772
ID308108	308108	64	59.169	12.298	14.056	0	166	166	2	1	-10921639	121.667	115	52	194	2555	42.691	2.000	0.211	0.994
ID308109	308109	None	43.638	17.923	18.469	0	166	166	2	1	-10921639	117.571	113	78	188	2469	31.354	2.000	0.115	0.772
ID308110	308110	73	47.586	29.004	21.469	0	166	166	2	1	-10921639	139.619	144	81	205	2932	34.863	7.600	0.132	0.932
ID308111	308111	74	45.227	13.036	23.611	0	166	166	2	1	-10921639	101.000	101	49	185	2121	35.286	2.000	0.146	0.729
ID308106	308106	60	60.134	21.768	9.695	0	166	166	2	1	-10921639	138.143	139	57	220	2901	43.303	2.000	0.174	0.948
ID308107	308107	72	73.833	16.590	12.551	0	166	166	2	1	-10921639	179.286	176	107	249	3765	42.502	4.800	0.208	1.452
ID308148	308148	64	42.685	11.980	14.819	0	167	167	2	1	-10921639	103.095	95	55	176	2165	33.210	2.000	0.129	0.708
ID308149	308149	66	62.288	27.301	20.110	0	167	167	2	1	-10921639	193.571	202	113	255	4065	41.482	7.600	0.176	1.398
ID308150	308150	73	71.330	29.119	21.240	0	167	167	2	1	-10921639	185.571	185	107	255	3897	48.535	7.600	0.188	1.210
ID308145	308145	60	69.419	21.508	9.690	0	167	167	2	1	-10921639	148.143	147	57	228	3111	52.364	2.000	0.213	0.994
ID308146	308146	72	67.813	16.426	12.218	0	167	167	2	1	-10921639	173.714	188	101	255	3648	47.520	2.000	0.177	1.098
ID308156	308156	70	56.398	22.401	27.490	0	167	167	2	1	-10921639	161.048	159	113	208	3382	29.583	4.800	0.168	1.570
ID308158	308158	71	67.200	26.602	30.235	0	167	167	2	1	-10921639	113.429	110	49	205	2382	45.299	2.000	0.272	1.071
ID308152	308152	74	53.727	13.346	22.806	0	167	167	2	1	-10921639	112.714	115	46	211	2367	43.587	2.000	0.206	0.882
ID308154	308154	75	74.079	16.623	27.330	0	167	167	2	1	-10921639	140.857	121	84	255	2958	55.754	2.000	0.177	0.759
ID308144	308144	71	74.634	26.508	30.081	0	168	168	2	1	-10921639	126.762	118	46	246	2662	54.334	2.000	0.224	0.853
ID308140	308140	66	46.195	25.165	19.160	0	168	168	2	1	-10921639	159.667	156	89	231	3353	31.240	4.800	0.145	1.292
ID308141	308141	73	81.187	29.528	21.992	0	168	168	2	1	-10921639	194.095	194	113	255	4076	41.924	4.800	0.247	1.832
ID308142	308142	70	48.916	21.581	26.878	0	168	168	2	1	-10921639	162.476	165	110	217	3412	24.923	4.800	0.168	1.875
ID308143	308143	75	74.031	16.883	27.672	0	168	168	2	1	-10921639	132.000	118	60	220	2772	50.977	2.000	0.246	1.024
ID308137	308137	60	67.128	21.698	10.175	0	168	168	2	1	-10921639	146.619	150	46	231	3079	54.502	2.000	0.182	0.828
ID308138	308138	72	77.317	16.740	12.091	0	168	168	2	1	-10921639	193.476	194	127	255	4063	40.793	4.800	0.203	1.598
ID308139	308139	64	42.025	11.754	14.422	0	168	168	2	1	-10921639	108.905	107	60	165	2287	29.543	2.000	0.140	0.904
ID308132	308132	64	51.195	11.884	14.096	0	169	169	2	1	-10921639	136.000	139	81	202	2856	29.791	2.000	0.171	1.332
ID308133	308133	74	59.757	13.206	22.367	0	169	169	2	1	-10921639	123.143	118	66	191	2586	36.263	2.000	0.237	1.299
ID308134	308134	73	87.191	30.119	22.183	0	169	169	2	1	-10921639	210.238	208	124	255	4415	39.509	4.800	0.248	2.117
ID308135	308135	75	61.632	16.508	27.464	0	169	169	2	1	-10921639	119.571	107	55	208	2511	47.094	2.000	0.206	0.869
ID308130	308130	60	74.257	21.421	10.263	0	169	169	2	1	-10921639	174.810	173	104	255	3671	46.532	4.800	0.200	1.253
ID308131	308131	72	56.228	16.164	12.708	0	169	169	2	1	-10921639	167.571	165	101	228	3519	37.623	2.000	0.121	0.964
ID308136	308136	71	57.627	26.163	29.664	0	169	169	2	1	-10921639	135.810	139	66	220	2852	45.242	7.600	0.201	1.004
ID308128	308128	None	41.631	22.379	25.857	0	170	170	2	1	-10921639	147.667	144	98	188	3101	24.987	4.800	0.131	1.373
ID308129	308129	75	60.620	17.188	27.373	0	170	170	2	1	-10921639	128.048	110	69	197	2689	38.862	2.000	0.222	1.196
ID308124	308124	72	42.305	16.393	12.219	0	170	170	2	1	-10921639	152.810	150	110	223	3209	30.043	2.000	0.112	1.021
ID308125	308125	64	53.205	11.986	14.348	0	170	170	2	1	-10921639	126.905	124	63	188	2665	33.199	2.000	0.180	1.166
ID308126	308126	66	66.145	26.661	20.265	0	170	170	2	1	-10921639	187.857	194	92	255	3945	46.151	4.800	0.188	1.291
ID308127	308127	74	56.863	13.526	21.915	0	170	170	2	1	-10921639	123.000	118	55	176	2583	34.953	2.000	0.229	1.313
ID308123	308123	60	90.211	21.095	9.621	0	170	170	2	1	-10921639	194.619	194	121	255	4087	44.116	4.800	0.248	1.752
ID308151	308151	64	65.074	12.121	14.116	0	171	171	2	1	-10921639	134.381	133	66	208	2822	38.675	2.000	0.213	1.221
ID308160	308160	75	78.055	17.166	27.175	0	171	171	2	1	-10921639	141.381	141	69	237	2969	52.742	2.000	0.251	1.074
ID308161	308161	71	41.074	26.686	30.163	0	171	171	2	1	-10921639	114.857	118	57	165	2412	29.050	4.800	0.177	1.187
ID308147	308147	60	78.489	20.700	9.688	0	171	171	2	1	-10921639	168.667	165	81	255	3542	52.418	2.000	0.203	1.084
ID308157	308157	73	74.843	29.497	21.281	0	171	171	2	1	-10921639	193.429	202	86	255	4062	51.185	4.800	0.187	1.190
ID308159	308159	74	55.379	13.060	21.598	0	171	171	2	1	-10921639	119.857	115	60	188	2517	34.021	2.000	0.218	1.263
ID308153	308153	None	43.762	18.417	17.830	0	171	171	2	1	-10921639	133.238	139	55	182	2798	40.808	2.000	0.132	0.761
ID308155	308155	66	55.316	26.000	20.000	0	171	171	2	1	-10921639	179.048	168	121	255	3760	42.086	4.800	0.154	1.137
ID308176	308176	None	64.881	21.155	28.356	0	172	172	2	1	-10921639	172.667	176	118	243	3626	35.248	4.800	0.193	1.584
ID308177	308177	71	54.786	27.486	29.825	0	172	172	2	1	-10921639	114.000	110	46	176	2394	37.368	2.000	0.197	1.002
ID308172	308172	64	47.697	12.313	14.363	0	172	172	2	1	-10921639	128.048	127	63	179	2689	33.942	2.000	0.187	1.190
ID308173	308173	66	56.194	26.294	19.902	0	172	172	2	1	-10921639	187.476	191	118	255	3937	36.352	7.600	0.142	1.282
ID308174	308174	73	60.279	30.741	22.510	0	172	172	2	1	-10921639	168.143	162	98	237	3531	43.887	7.600	0.163	1.074
ID308175	308175	75	64.812	17.215	27.204	0	172	172	2	1	-10921639	134.762	133	78	217	2830	46.127	2.000	0.197	0.963
ID308171	308171	60	72.292	20.927	11.204	0	172	172	2	1	-10921639	183.190	191	95	255	3847	41.876	4.800	0.194	1.423
ID308192	308192	75	64.056	17.373	27.590	0	173	173	2	1	-10921639	125.381	133	37	220	2633	52.810	2.000	0.237	0.909
ID308193	308193	71	83.725	26.797	30.038	0	173	173	2	1	-10921639	138.238	133	57	255	2903	53.657	2.000	0.240	0.998
ID308188	308188	66	51.205	25.708	20.538	0	173	173	2	1	-10921639	165.714	162	115	231	3480	32.189	2.000	0.135	1.223
ID308189	308189	74	53.082	13.212	22.103	0	173	173	2	1	-10921639	106.048	101	55	162	2227	32.653	4.800	0.251	1.304
ID308190	308190	73	69.529	30.455	23.469	0	173	173	2	1	-10921639	186.048	188	118	255	3907	45.298	2.000	0.178	1.243
ID308191	308191	None	42.566	22.124	24.813	0	173	173	2	1	-10921639	141.286	139	86	202	2967	29.336	7.600	0.107	0.929
ID308186	308186	60	75.357	20.094	11.238	0	173	173	2	1	-10921639	211.238	217	124	255	4436	43.034	4.800	0.202	1.650
ID308187	308187	64	63.333	12.487	13.984	0	173	173	2	1	-10921639	137.429	141	63	252	2886	47.200	2.000	0.201	0.977
ID308180	308180	64	65.380	12.095	14.240	0	174	174	2	1	-10921639	141.381	144	81	214	2969	38.435	2.000	0.222	1.336
ID308181	308181	73	61.179	28.653	21.594	0	174	174	2	1	-10921639	199.905	191	165	252	4198	27.857	4.800	0.178	2.166
ID308182	308182	74	44.332	13.484	22.941	0	174	174	2	1	-10921639	93.190	89	20	179	1957	42.287	2.000	0.169	0.637
ID308183	308183	75	43.484	16.879	27.330	0	174	174	2	1	-10921639	121.429	110	81	188	2550	33.132	2.000	0.117	0.766
ID308178	308178	60	81.453	20.795	9.915	0	174	174	2	1	-10921639	193.286	205	81	255	4059	53.062	2.000	0.205	1.238
ID308179	308179	76	42.986	17.781	12.152	0	174	174	2	1	-10921639	196.762	199	136	246	4132	25.647	7.600	0.107	1.486
ID308184	308184	77	40.725	20.758	28.690	0	174	174	2	1	-10921639	149.762	156	78	197	3145	32.350	4.800	0.161	1.281
ID308185	308185	71	76.119	26.977	29.972	0	174	174	2	1	-10921639	130.095	124	43	228	2732	48.639	2.000	0.235	1.017
ID308164	308164	64	54.895	12.234	14.130	0	175	175	2	1	-10921639	130.333	133	60	211	2737	41.583	2.000	0.180	0.956
ID308165	308165	78	40.621	17.724	18.642	0	175	175	2	1	-10921639	143.762	147	63	202	3019	32.740	2.000	0.111	0.875
ID308166	308166	73	63.146	28.062	21.883	0	175	175	2	1	-10921639	186.524	188	75	237	3917	41.109	4.800	0.171	1.323
ID308167	308167	79	49.202	31.182	26.506	0	175	175	2	1	-10921639	130.095	130	84	202	2732	39.931	2.000	0.151	0.856
ID308162	308162	60	77.400	20.831	10.505	0	175	175	2	1	-10921639	192.286	202	104	255	4038	42.561	4.800	0.219	1.623
ID308163	308163	76	51.098	17.094	12.051	0	175	175	2	1	-10921639	185.857	188	127	255	3903	31.020	4.800	0.124	1.320
ID308168	308168	75	43.948	16.566	27.652	0	175	175	2	1	-10921639	128.762	124	40	191	2704	44.406	2.000	0.136	0.694
ID308169	308169	77	48.214	21.490	27.876	0	175	175	2	1	-10921639	168.667	173	110	202	3542	23.335	6.295	0.171	2.113
ID308170	308170	71	92.110	27.053	30.106	0	175	175	2	1	-10921639	138.905	115	72	255	2917	53.381	2.000	0.288	1.162
ID308208	308208	75	53.323	16.834	27.469	0	176	176	2	1	-10921639	131.143	115	72	220	2754	39.059	2.000	0.132	0.786
ID308209	308209	79	49.828	31.087	27.397	0	176	176	2	1	-10921639	129.429	133	66	182	2718	32.299	2.000	0.185	1.250
ID308210	308210	71	68.062	26.773	29.595	0	176	176	2	1	-10921639	136.238	141	37	234	2861	50.815	2.000	0.212	0.938
ID308204	308204	64	51.732	12.163	14.868	0	176	176	2	1	-10921639	120.095	118	55	179	2522	36.468	2.000	0.188	1.043
ID308205	308205	78	55.056	17.708	18.083	0	176	176	2	1	-10921639	151.667	144	95	228	3185	33.576	2.000	0.142	1.125
ID308206	308206	73	57.762	27.049	20.578	0	176	176	2	1	-10921639	193.143	182	141	255	4056	34.847	7.600	0.152	1.462
ID308207	308207	80	53.388	30.198	22.588	0	176	176	2	1	-10921639	167.667	170	86	226	3521	34.771	4.800	0.159	1.321
ID308203	308203	60	85.437	20.799	11.125	0	176	176	2	1	-10921639	194.667	197	115	255	4088	44.789	4.800	0.241	1.690
ID308196	308196	64	49.447	11.880	14.886	0	177	177	2	1	-10921639	123.952	127	60	182	2603	33.227	3.200	0.178	1.126
ID308197	308197	78	63.268	17.562	17.993	0	177	177	2	1	-10921639	162.286	156	113	240	3408	37.752	2.000	0.174	1.274
ID308198	308198	80	85.166	30.076	21.822	0	177	177	2	1	-10921639	210.095	211	130	255	4412	44.143	4.800	0.246	1.881
ID308199	308199	None	46.642	21.800	24.143	0	177	177	2	1	-10921639	136.286	136	78	211	2862	36.542	2.000	0.103	0.696
ID308194	308194	60	71.627	20.272	10.822	0	177	177	2	1	-10921639	187.571	191	124	255	3939	38.790	2.000	0.194	1.568
ID308195	308195	76	47.651	17.169	12.244	0	177	177	2	1	-10921639	169.000	176	84	220	3549	35.799	2.000	0.126	1.057
ID308200	308200	75	41.533	17.422	27.490	0	177	177	2	1	-10921639	110.048	107	66	168	2311	32.004	2.000	0.152	0.906
ID308201	308201	79	45.111	31.021	27.913	0	177	177	2	1	-10921639	100.000	98	31	170	2100	35.033	2.000	0.163	0.800
ID308202	308202	71	69.352	26.680	30.097	0	177	177	2	1	-10921639	129.524	127	43	217	2720	45.800	2.000	0.232	1.065
ID308212	308212	76	51.520	16.377	13.084	0	178	178	2	1	-10921639	174.524	162	101	255	3665	44.671	7.600	0.092	0.659
ID308213	308213	64	52.976	11.847	14.721	0	178	178	2	1	-10921639	138.857	133	86	211	2916	31.596	4.800	0.173	1.295
ID308214	308214	78	47.155	18.982	17.776	0	178	178	2	1	-10921639	172.095	170	104	249	3614	30.612	2.000	0.129	1.283
ID308215	308215	80	64.952	30.366	22.574	0	178	178	2	1	-10921639	174.619	176	95	255	3667	47.400	7.600	0.177	1.108
ID308211	308211	60	76.232	20.172	10.456	0	178	178	2	1	-10921639	184.619	197	86	255	3877	53.968	4.800	0.215	1.211
ID308216	308216	81	47.578	21.982	27.717	0	178	178	2	1	-10921639	153.429	162	95	191	3222	29.758	2.000	0.146	1.316
ID308217	308217	71	52.335	26.730	30.188	0	178	178	2	1	-10921639	127.952	130	57	208	2687	37.681	4.800	0.183	1.050
ID308224	308224	82	51.817	21.773	24.759	0	179	179	2	1	-10921639	160.429	165	75	211	3369	34.036	4.800	0.150	1.229
ID308225	308225	81	46.890	21.759	27.947	0	179	179	2	1	-10921639	156.476	162	101	211	3286	29.664	6.341	0.147	1.355
ID308226	308226	71	46.126	27.596	29.646	0	179	179	2	1	-10921639	123.048	130	52	185	2584	35.577	4.800	0.181	1.059
ID308220	308220	64	50.920	12.692	14.552	0	179	179	2	1	-10921639	144.238	144	69	217	3029	44.382	2.000	0.128	0.736
ID308221	308221	78	50.009	19.217	17.788	0	179	179	2	1	-10921639	156.667	150	84	226	3290	37.881	2.000	0.121	0.890
ID308222	308222	83	59.578	23.714	18.782	0	179	179	2	1	-10921639	186.190	176	124	237	3910	37.861	2.000	0.155	1.316
ID308223	308223	80	82.696	29.678	21.953	0	179	179	2	1	-10921639	165.619	176	66	249	3478	55.997	2.000	0.240	1.145
ID308218	308218	60	57.757	19.996	9.817	0	179	179	2	1	-10921639	174.714	173	107	249	3669	41.961	4.800	0.165	1.177
ID308219	308219	76	58.045	16.497	12.470	0	179	179	2	1	-10921639	192.143	194	92	255	4035	42.222	7.600	0.144	1.148
ID308228	308228	76	68.088	16.421	11.993	0	180	180	2	1	-10921639	169.381	159	104	255	3557	44.996	2.000	0.181	1.153
ID308229	308229	64	68.822	11.929	14.964	0	180	180	2	1	-10921639	133.667	121	69	205	2807	39.561	2.000	0.251	1.355
ID308230	308230	78	50.240	19.158	17.888	0	180	180	2	1	-10921639	166.238	168	110	217	3491	33.441	2.000	0.135	1.186
ID308231	308231	83	69.276	25.177	19.982	0	180	180	2	1	-10921639	200.524	199	130	255	4211	43.004	7.600	0.165	1.324
ID308227	308227	60	57.412	21.372	11.177	0	180	180	2	1	-10921639	165.619	162	98	217	3478	33.416	2.000	0.164	1.393
ID308232	308232	80	80.008	29.155	21.912	0	180	180	2	1	-10921639	187.095	188	98	255	3929	49.838	2.000	0.216	1.334
ID308233	308233	82	49.972	21.824	26.243	0	180	180	2	1	-10921639	177.571	185	107	217	3729	32.211	7.600	0.152	1.454
ID308234	308234	None	42.448	17.066	27.050	0	180	180	2	1	-10921639	129.714	136	63	208	2724	43.528	2.000	0.112	0.600
ID308235	308235	71	51.899	27.326	29.905	0	180	180	2	1	-10921639	124.143	121	46	188	2607	32.030	7.600	0.193	1.255
ID308236	308236	60	47.097	19.817	9.863	0	181	181	2	1	-10921639	157.857	162	89	217	3315	39.139	7.600	0.116	0.840
ID308237	308237	76	64.926	16.699	11.990	0	181	181	2	1	-10921639	183.095	185	118	249	3845	37.343	2.000	0.150	1.282
ID308238	308238	64	68.484	12.212	14.873	0	181	181	2	1	-10921639	137.381	141	49	228	2885	46.636	2.000	0.229	1.097
ID308239	308239	78	48.359	19.276	17.112	0	181	181	2	1	-10921639	152.810	130	89	226	3209	42.203	7.600	0.078	0.523
ID308240	308240	83	72.198	26.384	20.281	0	181	181	2	1	-10921639	198.714	191	141	255	4173	40.196	2.000	0.177	1.490
ID308241	308241	82	54.662	21.199	26.158	0	181	181	2	1	-10921639	182.762	182	118	243	3838	31.604	6.229	0.153	1.532
ID308256	308256	83	83.895	29.084	20.988	0	182	182	2	1	-10921639	196.000	194	110	255	4116	48.215	4.800	0.226	1.499
ID308257	308257	84	52.533	13.072	21.915	0	182	182	2	1	-10921639	96.429	84	40	176	2025	36.837	2.000	0.192	0.844
ID308258	308258	82	70.838	21.570	27.163	0	182	182	2	1	-10921639	180.429	179	104	252	3789	34.698	4.800	0.236	1.988
ID308259	308259	71	44.061	27.535	29.150	0	182	182	2	1	-10921639	101.190	110	11	159	2125	39.893	2.000	0.197	0.835
ID308252	308252	60	49.367	20.207	9.379	0	182	182	2	1	-10921639	153.810	147	89	223	3230	38.921	2.000	0.122	0.857
ID308253	308253	76	62.831	16.490	12.366	0	182	182	2	1	-10921639	180.048	173	104	255	3781	46.260	7.600	0.135	0.928
ID308254	308254	64	65.124	12.448	14.816	0	182	182	2	1	-10921639	144.048	150	72	226	3025	44.481	2.000	0.229	1.206
ID308255	308255	78	55.237	18.925	18.266	0	182	182	2	1	-10921639	166.857	173	110	231	3504	32.994	2.000	0.137	1.221
ID308244	308244	64	55.771	12.846	14.856	0	183	183	2	1	-10921639	144.905	156	60	214	3043	43.659	2.000	0.140	0.813
ID308245	308245	78	44.362	19.104	18.630	0	183	183	2	1	-10921639	154.381	159	75	211	3242	37.878	2.000	0.120	0.872
ID308246	308246	85	50.786	25.473	20.107	0	183	183	2	1	-10921639	185.571	188	136	255	3897	34.710	7.600	0.134	1.266
ID308247	308247	83	68.719	28.839	21.160	0	183	183	2	1	-10921639	179.048	194	86	255	3760	51.048	6.333	0.186	1.098
ID308242	308242	60	55.374	19.355	8.905	0	183	183	2	1	-10921639	141.857	136	72	226	2979	42.659	2.000	0.139	0.813
ID308243	308243	76	75.294	16.275	13.069	0	183	183	2	1	-10921639	194.952	194	124	255	4094	41.188	2.000	0.179	1.434
ID308248	308248	84	42.136	13.119	22.326	0	183	183	2	1	-10921639	114.952	113	78	170	2414	22.866	4.800	0.204	1.704
ID308249	308249	86	66.879	30.722	21.819	0	183	183	2	1	-10921639	158.952	159	86	255	3338	48.844	4.800	0.208	1.120
ID308250	308250	82	53.598	20.715	28.080	0	183	183	2	1	-10921639	161.905	165	98	220	3400	29.002	6.290	0.176	1.670
ID308251	308251	71	42.280	27.709	28.993	0	183	183	2	1	-10921639	102.571	107	40	156	2154	32.841	2.000	0.178	0.945
ID308276	308276	82	46.104	22.430	27.759	0	184	184	2	1	-10921639	152.571	159	95	197	3204	29.792	6.276	0.151	1.343
ID308272	308272	78	50.696	18.794	19.107	0	184	184	2	1	-10921639	150.857	150	98	223	3168	31.166	2.000	0.135	1.148
ID308273	308273	85	48.029	23.000	18.700	0	184	184	2	1	-10921639	160.333	159	72	231	3367	37.582	2.000	0.094	0.734
ID308274	308274	86	70.820	29.840	21.772	0	184	184	2	1	-10921639	187.714	188	115	252	3942	35.826	6.286	0.218	1.874
ID308275	308275	84	43.891	13.229	22.595	0	184	184	2	1	-10921639	103.286	101	60	176	2169	32.757	2.000	0.182	0.970
ID308269	308269	60	51.262	20.279	9.028	0	184	184	2	1	-10921639	133.857	130	69	231	2811	36.942	2.000	0.120	0.777
ID308270	308270	76	57.504	16.939	12.351	0	184	184	2	1	-10921639	158.286	153	104	231	3324	33.309	2.000	0.148	1.226
ID308271	308271	64	79.436	12.210	14.962	0	184	184	2	1	-10921639	145.095	133	69	226	3047	46.325	3.200	0.281	1.375
ID308308	308308	76	70.929	16.897	12.160	0	185	185	2	1	-10921639	167.476	162	115	255	3517	37.062	2.000	0.187	1.423
ID308309	308309	64	93.448	12.297	14.871	0	185	185	2	1	-10921639	158.905	159	55	249	3337	57.003	2.000	0.309	1.316
ID308310	308310	85	46.136	21.355	18.073	0	185	185	2	1	-10921639	159.714	162	113	226	3354	34.216	3.200	0.122	1.017
ID308311	308311	78	43.553	18.142	19.688	0	185	185	2	1	-10921639	142.667	147	89	202	2996	33.158	2.000	0.116	0.892
ID308307	308307	60	53.373	20.399	8.857	0	185	185	2	1	-10921639	138.952	133	92	237	2918	35.958	2.000	0.121	0.833
ID308316	308316	82	41.801	22.969	27.159	0	185	185	2	1	-10921639	139.143	136	69	197	2922	31.938	7.600	0.117	0.916
ID308317	308317	None	53.245	26.952	30.012	0	185	185	2	1	-10921639	120.429	118	66	173	2529	31.468	7.600	0.230	1.432
ID308312	308312	87	59.382	26.474	20.659	0	185	185	2	1	-10921639	187.000	191	118	246	3927	34.703	4.800	0.181	1.648
ID308313	308313	84	40.386	13.266	21.990	0	185	185	2	1	-10921639	103.286	104	37	150	2169	31.571	2.000	0.172	0.963
ID308314	308314	86	54.351	31.376	22.566	0	185	185	2	1	-10921639	151.429	136	95	226	3180	37.183	4.800	0.186	1.280
ID308315	308315	None	48.384	17.343	26.747	0	185	185	2	1	-10921639	118.952	118	55	188	2498	39.327	2.000	0.168	0.868
ID308260	308260	60	62.582	19.820	8.795	0	186	186	2	1	-10921639	135.571	124	78	249	2847	41.141	7.600	0.170	0.959
ID308261	308261	76	56.745	17.000	12.000	0	186	186	2	1	-10921639	161.429	156	86	240	3390	44.878	2.000	0.134	0.850
ID308262	308262	64	64.644	12.127	14.991	0	186	186	2	1	-10921639	139.667	139	66	211	2933	39.763	2.000	0.223	1.280
ID308263	308263	78	53.049	18.367	20.951	0	186	186	2	1	-10921639	153.762	147	92	237	3229	44.854	2.000	0.130	0.790
ID308268	308268	88	44.295	31.023	27.509	0	186	186	2	1	-10921639	100.190	98	23	170	2104	42.058	2.000	0.174	0.705
ID308264	308264	87	49.959	25.256	21.261	0	186	186	2	1	-10921639	187.190	191	130	237	3931	29.913	2.000	0.123	1.374
ID308265	308265	89	56.569	28.616	20.701	0	186	186	2	1	-10921639	172.095	170	110	249	3614	39.729	7.600	0.133	1.014
ID308266	308266	84	52.397	12.732	22.006	0	186	186	2	1	-10921639	122.714	121	69	168	2577	28.422	4.800	0.212	1.508
ID308267	308267	82	48.893	22.920	27.619	0	186	186	2	1	-10921639	139.286	150	86	208	2925	37.166	2.000	0.139	0.917
ID308277	308277	60	59.198	20.622	8.923	0	187	187	2	1	-10921639	135.762	139	63	223	2851	42.666	2.000	0.172	0.933
ID308278	308278	76	70.483	16.208	13.135	0	187	187	2	1	-10921639	191.905	185	121	255	4030	38.275	7.600	0.173	1.479
ID308279	308279	64	65.130	12.528	15.162	0	187	187	2	1	-10921639	158.476	162	95	231	3328	43.713	2.000	0.169	1.048
ID308284	308284	118	42.298	20.990	24.443	0	187	187	2	1	-10921639	157.190	159	95	208	3301	29.817	7.600	0.101	0.970
ID308285	308285	82	47.074	23.005	27.425	0	187	187	2	1	-10921639	141.905	153	69	205	2980	33.130	7.600	0.155	1.149
ID308286	308286	88	47.405	31.010	26.899	0	187	187	2	1	-10921639	117.238	124	55	162	2462	35.448	3.200	0.176	0.992
ID308287	308287	None	52.397	27.256	29.956	0	187	187	2	1	-10921639	98.905	98	49	173	2077	36.044	7.600	0.194	0.893
ID308280	308280	78	45.338	18.854	19.937	0	187	187	2	1	-10921639	165.286	168	115	237	3471	31.292	2.000	0.090	0.871
ID308281	308281	87	53.292	24.654	20.333	0	187	187	2	1	-10921639	190.048	191	133	255	3991	39.948	4.800	0.129	1.089
ID308282	308282	89	67.093	29.226	21.436	0	187	187	2	1	-10921639	177.429	182	101	246	3726	42.021	2.000	0.168	1.215
ID308283	308283	84	55.019	12.863	22.465	0	187	187	2	1	-10921639	123.714	115	66	188	2598	33.360	2.000	0.200	1.236
ID308293	308293	60	42.135	20.075	9.183	0	188	188	2	1	-10921639	111.048	104	57	170	2332	31.208	2.000	0.124	0.784
ID308294	308294	76	47.627	16.429	13.705	0	188	188	2	1	-10921639	160.667	159	89	234	3374	39.163	2.000	0.110	0.812
ID308295	308295	64	59.944	12.793	14.803	0	188	188	2	1	-10921639	156.048	150	89	226	3277	38.005	2.000	0.148	1.058
ID308296	308296	90	43.181	21.974	18.226	0	188	188	2	1	-10921639	166.095	159	101	255	3488	39.092	7.600	0.079	0.625
ID308297	308297	89	85.683	27.985	21.227	0	188	188	2	1	-10921639	205.762	217	133	255	4321	45.765	4.800	0.223	1.638
ID308298	308298	84	53.234	12.755	22.057	0	188	188	2	1	-10921639	143.667	141	104	188	3017	25.456	4.800	0.184	1.757
ID308299	308299	118	43.669	21.707	25.223	0	188	188	2	1	-10921639	144.238	153	63	208	3029	38.790	7.600	0.131	0.863
ID308304	308304	89	75.987	28.623	20.867	0	189	189	2	1	-10921639	178.762	185	104	255	3754	51.465	2.000	0.185	1.086
ID308305	308305	None	49.229	30.606	27.409	0	189	189	2	1	-10921639	114.381	124	63	168	2402	33.971	4.800	0.226	1.242
ID308306	308306	None	46.216	23.828	27.875	0	189	189	2	1	-10921639	137.857	133	78	194	2895	32.606	2.000	0.139	1.029
ID308300	308300	76	62.167	16.474	12.935	0	189	189	2	1	-10921639	185.381	173	115	255	3893	43.001	7.600	0.168	1.242
ID308301	308301	64	47.073	12.559	15.189	0	189	189	2	1	-10921639	140.381	139	86	217	2948	32.863	2.000	0.107	0.825
ID308302	308302	90	47.823	19.193	17.974	0	189	189	2	1	-10921639	179.381	185	124	240	3767	35.492	2.000	0.114	1.038
ID308303	308303	None	52.524	25.346	20.940	0	189	189	2	1	-10921639	182.714	185	110	243	3837	40.522	2.000	0.115	0.933
ID308292	308292	84	48.730	12.684	22.162	0	190	190	2	1	-10921639	133.190	136	81	199	2797	28.411	4.800	0.175	1.397
ID308288	308288	76	73.041	16.296	12.897	0	190	190	2	1	-10921639	192.714	182	121	255	4047	43.854	2.000	0.157	1.194
ID308289	308289	64	46.170	12.273	15.359	0	190	190	2	1	-10921639	135.905	150	57	202	2854	42.678	2.000	0.122	0.693
ID308290	308290	90	54.267	18.888	18.718	0	190	190	2	1	-10921639	186.524	188	107	255	3917	37.145	3.200	0.129	1.146
ID308291	308291	89	63.949	28.674	21.201	0	190	190	2	1	-10921639	176.857	176	113	243	3714	43.258	4.800	0.178	1.236
ID308356	308356	91	51.826	22.148	13.782	0	191	191	2	1	-10921639	135.952	133	63	231	2855	41.059	2.000	0.088	0.535
ID308357	308357	64	69.273	13.187	15.171	0	191	191	2	1	-10921639	156.857	150	86	255	3294	50.016	2.000	0.190	0.999
ID308358	308358	90	42.490	18.212	19.011	0	191	191	2	1	-10921639	154.905	153	89	243	3253	37.139	2.000	0.084	0.644
ID308359	308359	None	48.546	24.830	20.469	0	191	191	2	1	-10921639	190.571	188	130	237	4002	34.506	4.800	0.134	1.301
ID308354	308354	92	45.813	21.074	9.652	0	191	191	2	1	-10921639	128.238	124	78	199	2693	34.109	2.000	0.112	0.757
ID308355	308355	76	70.033	16.121	12.440	0	191	191	2	1	-10921639	187.333	197	110	255	3934	44.929	7.600	0.179	1.265
ID308360	308360	89	72.564	29.157	21.460	0	191	191	2	1	-10921639	192.762	197	121	255	4048	38.468	4.800	0.205	1.702
ID308361	308361	84	57.885	12.898	22.614	0	191	191	2	1	-10921639	135.381	139	63	188	2843	34.174	4.800	0.247	1.570
ID308336	308336	89	73.197	28.056	20.851	0	192	192	2	1	-10921639	178.286	182	115	255	3744	39.562	4.800	0.211	1.573
ID308337	308337	None	40.482	24.018	27.830	0	192	192	2	1	-10921639	124.286	121	60	170	2610	32.439	2.000	0.117	0.803
ID308338	308338	94	47.586	28.297	29.148	0	192	192	2	1	-10921639	122.524	121	69	165	2573	29.274	6.347	0.206	1.430
ID308332	308332	92	49.617	21.240	9.723	0	192	192	2	1	-10921639	143.429	141	89	220	3012	33.295	2.000	0.123	0.946
ID308333	308333	76	71.957	16.494	12.836	0	192	192	2	1	-10921639	184.524	188	107	249	3875	43.572	4.800	0.188	1.339
ID308334	308334	91	49.256	22.166	14.488	0	192	192	2	1	-10921639	156.714	153	78	234	3291	43.624	2.000	0.078	0.521
ID308335	308335	64	56.755	12.355	14.982	0	192	192	2	1	-10921639	121.857	124	43	211	2559	47.255	2.000	0.187	0.811
ID308324	308324	95	52.695	18.207	23.032	0	193	193	2	1	-10921639	160.619	168	86	243	3373	41.614	2.000	0.121	0.830
ID308325	308325	94	56.254	27.743	29.088	0	193	193	2	1	-10921639	114.238	110	23	185	2399	38.013	4.800	0.252	1.209
ID308320	308320	64	58.545	12.324	15.196	0	193	193	2	1	-10921639	134.857	130	66	228	2832	41.513	2.000	0.182	1.001
ID308321	308321	91	62.798	22.509	14.837	0	193	193	2	1	-10921639	168.905	162	66	255	3547	53.929	2.000	0.155	0.841
ID308322	308322	89	76.743	28.558	20.706	0	193	193	2	1	-10921639	182.571	182	89	255	3834	53.043	7.600	0.209	1.189
ID308323	308323	84	42.906	13.200	22.185	0	193	193	2	1	-10921639	118.714	118	78	162	2493	28.810	2.000	0.168	1.183
ID308318	308318	92	42.818	21.486	9.870	0	193	193	2	1	-10921639	148.190	147	95	199	3112	27.489	2.000	0.114	1.104
ID308319	308319	76	64.478	16.556	12.888	0	193	193	2	1	-10921639	183.190	185	110	252	3847	36.159	2.000	0.165	1.435
ID308340	308340	76	41.426	16.209	12.041	0	194	194	2	1	-10921639	169.571	173	127	226	3561	29.063	7.600	0.128	1.323
ID308341	308341	91	66.872	22.635	14.237	0	194	194	2	1	-10921639	168.429	168	55	255	3537	62.710	2.000	0.138	0.650
ID308342	308342	64	60.825	12.756	15.140	0	194	194	2	1	-10921639	144.762	147	86	211	3040	35.962	2.000	0.184	1.250
ID308343	308343	89	86.138	29.038	21.124	0	194	194	2	1	-10921639	199.857	205	115	255	4197	42.571	4.800	0.253	1.893
ID308339	308339	92	44.950	21.012	9.843	0	194	194	2	1	-10921639	159.476	156	89	205	3349	33.095	2.000	0.121	1.043
ID308344	308344	84	42.824	12.898	22.603	0	194	194	2	1	-10921639	126.333	130	81	173	2653	32.259	2.000	0.147	1.002
ID308345	308345	95	45.051	18.036	23.191	0	194	194	2	1	-10921639	172.000	176	104	228	3612	31.840	2.000	0.106	1.034
ID308346	308346	94	59.359	26.851	29.368	0	194	194	2	1	-10921639	130.476	121	81	205	2740	32.135	4.800	0.237	1.556
ID308364	308364	91	46.189	22.428	14.689	0	195	195	2	1	-10921639	153.095	147	86	226	3215	38.734	2.000	0.097	0.697
ID308365	308365	None	63.302	27.222	19.041	0	195	195	2	1	-10921639	195.524	202	115	252	4106	35.379	4.800	0.171	1.614
ID308366	308366	89	61.212	30.542	22.417	0	195	195	2	1	-10921639	145.333	147	55	240	3052	51.762	2.000	0.182	0.866
ID308367	308367	96	41.185	19.003	28.791	0	195	195	2	1	-10921639	127.429	130	49	194	2676	35.615	2.000	0.133	0.840
ID308362	308362	76	63.832	16.708	12.761	0	195	195	2	1	-10921639	187.333	188	121	234	3934	33.076	4.800	0.173	1.672
ID308363	308363	64	60.408	11.965	15.276	0	195	195	2	1	-10921639	151.857	153	89	220	3189	39.845	2.000	0.184	1.184
ID308326	308326	None	44.479	20.778	9.531	0	196	196	2	1	-10921639	146.810	150	89	217	3083	31.651	3.200	0.132	1.080
ID308327	308327	76	53.938	16.281	12.836	0	196	196	2	1	-10921639	175.810	168	127	237	3692	38.034	7.600	0.124	1.021
ID308328	308328	64	83.486	11.907	14.976	0	196	196	2	1	-10921639	153.857	147	63	255	3231	55.263	2.000	0.228	1.034
ID308329	308329	89	81.972	30.130	22.012	0	196	196	2	1	-10921639	186.619	188	86	255	3919	47.334	4.800	0.253	1.591
ID308330	308330	96	62.566	19.790	28.688	0	196	196	2	1	-10921639	143.286	147	60	223	3009	45.696	2.000	0.186	0.983
ID308331	308331	94	60.799	27.618	29.139	0	196	196	2	1	-10921639	119.381	110	40	191	2507	36.669	2.000	0.234	1.235
ID308352	308352	96	62.669	20.175	28.824	0	197	197	2	1	-10921639	136.381	147	55	202	2864	45.958	2.000	0.204	1.005
ID308353	308353	94	59.564	28.071	29.049	0	197	197	2	1	-10921639	103.190	101	31	191	2167	39.735	2.000	0.226	0.956
ID308348	308348	64	65.687	12.451	15.449	0	197	197	2	1	-10921639	151.714	144	75	240	3186	46.446	4.800	0.208	1.123
ID308349	308349	None	42.587	21.758	18.886	0	197	197	2	1	-10921639	167.714	168	113	240	3522	35.283	2.000	0.071	0.632
ID308350	308350	97	77.288	27.620	20.562	0	197	197	2	1	-10921639	208.238	217	139	255	4373	37.358	4.800	0.215	1.972
ID308351	308351	89	60.482	31.016	22.577	0	197	197	2	1	-10921639	159.476	153	84	234	3349	47.207	2.000	0.176	1.010
ID308347	308347	None	56.996	22.175	14.144	0	197	197	2	1	-10921639	167.095	170	89	255	3509	44.449	2.000	0.125	0.836
ID308380	308380	94	64.202	27.723	29.085	0	198	198	2	1	-10921639	123.810	127	57	194	2600	39.047	2.000	0.242	1.234
ID308375	308375	76	47.167	16.545	12.396	0	198	198	2	1	-10921639	157.095	153	92	214	3299	32.450	2.000	0.130	1.117
ID308376	308376	64	71.321	12.374	15.327	0	198	198	2	1	-10921639	136.429	136	72	231	2865	46.594	2.000	0.250	1.170
ID308377	308377	97	86.727	28.071	20.574	0	198	198	2	1	-10921639	196.762	194	104	255	4132	52.336	4.800	0.231	1.409
ID308378	308378	None	55.303	12.973	22.121	0	198	198	2	1	-10921639	116.619	110	46	191	2449	35.877	2.000	0.198	1.076
ID308379	308379	96	41.463	20.920	27.363	0	198	198	2	1	-10921639	164.476	170	101	202	3454	25.488	4.800	0.135	1.531
ID308384	308384	99	48.093	18.277	19.902	0	199	199	2	1	-10921639	174.381	173	121	237	3662	37.886	6.349	0.117	0.967
ID308385	308385	97	71.470	28.202	20.429	0	199	199	2	1	-10921639	197.667	194	127	255	4151	39.856	4.800	0.199	1.643
ID308386	308386	96	49.236	20.731	27.139	0	199	199	2	1	-10921639	165.190	170	124	217	3469	25.678	4.800	0.164	1.816
ID308387	308387	94	56.261	27.515	29.210	0	199	199	2	1	-10921639	127.333	136	49	205	2674	41.138	2.000	0.222	1.125
ID308381	308381	98	58.320	19.899	9.240	0	199	199	2	1	-10921639	143.333	139	55	226	3010	52.402	2.000	0.131	0.633
ID308382	308382	76	46.276	16.922	11.836	0	199	199	2	1	-10921639	162.000	159	110	234	3402	30.302	7.600	0.096	0.938
ID308383	308383	64	61.271	12.535	15.300	0	199	199	2	1	-10921639	137.619	133	81	211	2890	41.252	2.000	0.175	0.996
ID308372	308372	97	69.623	27.399	20.272	0	200	200	2	1	-10921639	179.762	170	118	255	3775	40.024	2.000	0.179	1.367
ID308373	308373	96	45.301	20.035	28.168	0	200	200	2	1	-10921639	132.476	133	84	182	2782	29.284	2.000	0.144	1.140
ID308374	308374	94	46.436	26.784	29.161	0	200	200	2	1	-10921639	123.000	121	66	159	2583	25.161	4.800	0.206	1.668
ID308368	308368	None	41.533	22.253	3.683	0	200	200	2	1	-10921639	112.714	113	57	153	2367	25.162	4.800	0.187	1.409
ID308369	308369	98	40.592	18.667	9.845	0	200	200	2	1	-10921639	152.905	156	95	188	3211	25.698	4.800	0.160	1.640
ID308370	308370	64	63.906	13.017	14.876	0	200	200	2	1	-10921639	139.381	136	63	217	2927	43.119	2.000	0.211	1.125
ID308371	308371	99	55.662	19.596	18.518	0	200	200	2	1	-10921639	192.619	185	139	255	4045	36.917	2.000	0.129	1.192
ID308388	308388	98	43.792	20.098	9.664	0	201	201	2	1	-10921639	143.476	144	98	191	3013	25.932	2.000	0.142	1.374
ID308389	308389	97	67.694	28.747	20.609	0	201	201	2	1	-10921639	174.286	176	124	255	3660	38.125	7.600	0.194	1.488
ID308391	308391	100	43.709	28.855	21.452	0	204	204	2	1	-10921639	122.524	121	69	173	2573	26.735	4.800	0.169	1.327
ID308390	308390	100	45.157	29.027	20.526	0	205	205	2	1	-10921639	125.952	118	92	182	2645	25.317	4.800	0.162	1.390
ID308392	308392	101	43.772	31.229	21.681	0	207	207	2	1	-10921639	113.667	107	81	173	2387	26.190	4.800	0.191	1.394
ID308393	308393	None	60.143	3.022	3.814	0	208	208	2	1	-10921639	128.476	130	75	194	2698	33.202	3.200	0.216	1.377
ID308394	308394	None	41.440	18.929	17.865	0	208	208	2	1	-10921639	138.190	139	92	197	2902	28.209	7.600	0.133	1.149
ID308395	308395	101	42.622	28.830	19.951	0	208	208	2	1	-10921639	109.000	107	63	159	2289	24.525	7.600	0.189	1.410
ID308397	308397	None	44.953	20.140	3.935	0	211	211	2	1	-10921639	100.238	101	57	141	2105	24.976	2.000	0.219	1.441
ID308396	308396	None	42.351	31.012	2.418	0	212	212	2	1	-10921639	109.381	110	63	162	2297	29.001	2.000	0.144	0.948
ID308400	308400	None	41.043	18.183	17.747	0	214	214	2	1	-10921639	116.095	118	84	153	2438	22.516	2.000	0.167	1.474
ID308398	308398	102	41.017	3.239	2.791	0	214	214	2	1	-10921639	94.381	95	55	141	1982	24.433	2.000	0.195	1.261
ID308399	308399	None	43.409	20.888	9.817	0	214	214	2	1	-10921639	96.524	92	63	162	2027	26.479	2.000	0.187	1.148
ID308401	308401	102	54.462	3.243	3.348	0	215	215	2	1	-10921639	117.095	113	69	185	2459	31.318	2.000	0.220	1.350
ID308402	308402	None	47.014	22.690	27.137	0	215	215	2	1	-10921639	97.429	86	46	159	2046	31.560	2.000	0.198	1.020
ID308403	308403	None	41.794	20.278	9.329	0	216	216	2	1	-10921639	101.238	95	63	168	2126	28.843	2.000	0.173	1.034
ID308404	308404	None	50.210	3.649	3.941	0	223	223	2	1	-10921639	128.476	124	92	185	2698	25.220	4.800	0.217	1.816
ID308405	308405	None	40.447	3.474	3.778	0	225	225	2	1	-10921639	101.476	101	28	150	2131	29.522	2.000	0.163	0.962
ID308406	308406	None	43.222	17.598	17.066	0	232	232	2	1	-10921639	103.000	104	46	156	2163	29.000	2.000	0.165	1.004
ID308407	308407	None	42.840	26.140	16.544	0	236	236	2	1	-10921639	110.429	113	55	165	2319	28.200	3.200	0.214	1.380
ID308410	308410	None	41.392	20.979	18.305	0	239	239	2	1	-10921639	90.286	92	43	153	1896	29.599	2.000	0.185	0.954
ID308408	308408	None	41.069	22.019	13.882	0	243	243	2	1	-10921639	96.905	89	57	156	2035	30.086	2.000	0.117	0.674
ID308409	308409	None	41.450	21.492	27.602	0	243	243	2	1	-10921639	106.429	113	49	150	2235	26.772	4.800	0.249	1.586
ID308411	308411	None	49.636	27.347	17.660	0	246	246	2	1	-10921639	94.571	95	55	153	1986	28.159	2.000	0.252	1.353
ID308419	308419	None	51.242	20.360	9.169	0	247	247	2	1	-10921639	104.238	92	63	185	2189	36.707	2.000	0.183	0.879
ID308412	308412	None	43.716	30.522	24.081	0	248	248	2	1	-10921639	105.571	107	49	153	2217	29.204	4.800	0.219	1.298
ID308413	308413	None	41.382	19.823	9.297	0	249	249	2	1	-10921639	99.000	92	43	162	2079	31.071	2.000	0.161	0.882
ID308414	308414	103	41.368	25.179	29.148	0	249	249	2	1	-10921639	101.762	98	63	156	2137	25.149	2.000	0.183	1.254
ID308424	308424	None	52.420	31.027	22.131	0	250	250	2	1	-10921639	104.857	107	52	162	2202	27.950	2.000	0.254	1.519
ID308425	308425	103	56.741	27.437	29.216	0	250	250	2	1	-10921639	112.190	110	63	176	2356	32.369	4.800	0.279	1.514
ID308415	308415	104	44.043	30.107	25.943	0	251	251	2	1	-10921639	112.810	113	72	168	2369	28.806	4.800	0.194	1.274
ID308416	308416	None	41.266	3.022	3.509	0	252	252	2	1	-10921639	104.905	107	60	170	2203	28.585	2.000	0.158	1.004
ID308417	308417	None	40.305	14.193	22.788	0	252	252	2	1	-10921639	89.381	86	46	150	1877	28.830	2.000	0.154	0.829
ID308418	308418	104	40.369	31.168	27.053	0	252	252	2	1	-10921639	89.762	84	31	139	1885	28.395	2.000	0.153	0.840
ID308428	308428	None	45.615	21.854	18.725	0	253	253	2	1	-10921639	98.429	86	40	173	2067	33.917	2.000	0.166	0.825
ID308429	308429	105	44.113	30.260	21.089	0	253	253	2	1	-10921639	116.095	110	66	153	2438	23.814	7.600	0.194	1.582
ID308430	308430	None	47.248	26.596	28.371	0	253	253	2	1	-10921639	122.095	121	81	162	2564	28.066	4.800	0.210	1.510
ID308439	308439	None	46.761	20.523	10.022	0	254	254	2	1	-10921639	97.762	101	40	168	2053	39.169	2.000	0.177	0.752
ID308440	308440	None	40.015	17.007	13.991	0	254	254	2	1	-10921639	113.667	118	63	168	2387	30.800	2.000	0.120	0.791
ID308441	308441	105	58.501	30.824	21.787	0	254	254	2	1	-10921639	123.667	133	60	191	2597	40.079	2.000	0.224	1.127
ID308442	308442	106	54.987	13.686	23.168	0	254	254	2	1	-10921639	114.190	107	81	191	2398	29.003	7.600	0.232	1.483
ID308443	308443	107	59.232	20.745	25.988	0	254	254	2	1	-10921639	157.810	162	98	214	3314	33.116	4.800	0.192	1.534
ID308436	308436	106	43.412	14.037	23.036	0	255	255	2	1	-10921639	94.429	92	57	168	1983	27.660	2.000	0.184	1.063
ID308437	308437	107	43.438	20.266	23.587	0	255	255	2	1	-10921639	127.000	130	69	170	2667	28.041	4.800	0.172	1.332
ID308438	308438	None	41.958	20.110	29.057	0	255	255	2	1	-10921639	117.524	118	66	159	2468	23.064	4.800	0.177	1.529
ID308434	308434	None	65.464	23.210	13.714	0	255	255	2	1	-10921639	118.810	107	69	217	2495	38.948	2.000	0.224	1.118
ID308435	308435	None	45.541	21.349	18.913	0	255	255	2	1	-10921639	119.905	115	72	188	2518	30.974	2.000	0.133	0.912
ID308426	308426	105	48.170	30.382	21.022	0	256	256	2	1	-10921639	123.238	127	57	214	2588	38.188	2.000	0.149	0.839
ID308427	308427	107	51.995	19.929	23.086	0	256	256	2	1	-10921639	119.143	110	60	176	2502	32.789	2.000	0.187	1.146
ID308420	308420	108	63.171	23.337	14.489	0	257	257	2	1	-10921639	128.524	127	69	211	2699	42.460	2.000	0.209	1.048
ID308421	308421	None	45.134	13.354	15.699	0	257	257	2	1	-10921639	101.524	101	46	165	2132	31.971	2.000	0.193	1.028
ID308422	308422	105	57.039	30.774	21.695	0	257	257	2	1	-10921639	134.857	139	66	194	2832	33.816	7.600	0.210	1.383
ID308423	308423	107	44.233	19.767	24.305	0	257	257	2	1	-10921639	130.095	130	84	182	2732	27.993	4.800	0.158	1.269
ID308432	308432	105	62.557	30.642	21.923	0	258	258	2	1	-10921639	126.000	118	69	197	2646	43.665	2.000	0.222	1.048
ID308433	308433	107	53.836	20.731	23.985	0	258	258	2	1	-10921639	143.571	147	84	197	3015	32.829	4.800	0.179	1.331
ID308431	308431	108	46.391	23.103	14.267	0	258	258	2	1	-10921639	103.905	113	40	165	2182	33.910	2.000	0.191	0.981
ID308448	308448	108	43.380	22.885	14.006	0	259	259	2	1	-10921639	107.476	95	63	194	2257	32.586	2.000	0.133	0.775
ID308449	308449	105	55.443	30.913	22.379	0	259	259	2	1	-10921639	126.952	118	69	182	2666	34.738	2.000	0.189	1.162
ID308450	308450	109	41.255	14.116	23.406	0	259	259	2	1	-10921639	108.286	107	57	170	2274	29.508	7.600	0.149	0.951
ID308451	308451	107	60.605	20.749	23.779	0	259	259	2	1	-10921639	160.429	168	92	205	3369	32.071	4.800	0.226	1.845
ID308462	308462	110	53.561	12.864	15.032	0	260	260	2	1	-10921639	116.905	107	81	188	2455	32.140	2.000	0.170	1.057
ID308463	308463	105	52.598	30.746	21.056	0	260	260	2	1	-10921639	136.190	141	78	202	2860	38.084	4.800	0.167	1.023
ID308464	308464	109	40.114	13.812	24.463	0	260	260	2	1	-10921639	107.429	113	66	156	2256	22.263	7.600	0.199	1.602
ID308465	308465	107	52.522	20.794	25.460	0	260	260	2	1	-10921639	151.571	165	86	188	3183	32.869	4.800	0.193	1.494
ID308466	308466	None	49.724	30.879	24.902	0	260	260	2	1	-10921639	127.143	127	72	173	2670	32.785	4.800	0.203	1.309
ID308467	308467	None	40.767	24.888	28.485	0	260	260	2	1	-10921639	100.048	95	43	159	2101	32.802	2.000	0.141	0.753
ID308444	308444	110	57.323	13.068	15.553	0	261	261	2	1	-10921639	128.667	124	69	185	2702	35.245	2.000	0.203	1.234
ID308445	308445	105	63.976	30.971	22.424	0	261	261	2	1	-10921639	131.143	124	66	211	2754	42.350	2.000	0.243	1.210
ID308446	308446	109	42.514	14.742	23.871	0	261	261	2	1	-10921639	128.238	124	75	179	2693	28.364	4.800	0.149	1.175
ID308447	308447	107	74.873	20.296	24.030	0	261	261	2	1	-10921639	169.143	165	113	252	3552	40.100	4.800	0.217	1.502
ID308460	308460	109	53.702	14.195	23.319	0	262	262	2	1	-10921639	123.714	130	63	194	2598	34.246	7.600	0.196	1.185
ID308461	308461	107	44.379	20.331	26.705	0	262	262	2	1	-10921639	140.000	147	81	202	2940	30.368	6.290	0.171	1.345
ID308458	308458	110	41.479	12.746	15.738	0	262	262	2	1	-10921639	103.000	101	63	159	2163	28.096	2.000	0.184	1.140
ID308459	308459	105	75.604	30.580	22.126	0	262	262	2	1	-10921639	151.952	144	60	223	3191	51.415	4.800	0.261	1.225
ID308452	308452	111	44.537	16.575	12.163	0	263	263	2	1	-10921639	120.048	113	89	165	2521	23.572	4.800	0.188	1.613
ID308453	308453	110	50.041	12.340	15.931	0	263	263	2	1	-10921639	99.143	95	55	156	2082	29.365	4.800	0.287	1.506
ID308454	308454	105	46.520	30.444	22.221	0	263	263	2	1	-10921639	125.000	124	57	168	2625	32.062	4.800	0.185	1.215
ID308455	308455	109	72.001	14.473	23.049	0	263	263	2	1	-10921639	128.333	121	57	240	2695	48.619	2.000	0.253	1.067
ID308456	308456	112	61.754	19.999	23.303	0	263	263	2	1	-10921639	147.143	144	86	228	3090	43.000	2.000	0.194	1.111
ID308457	308457	107	40.774	20.193	29.047	0	263	263	2	1	-10921639	104.190	107	40	147	2188	29.963	2.000	0.192	1.121
ID308494	308494	111	51.860	17.129	12.805	0	264	264	2	1	-10921639	135.571	144	81	199	2847	33.363	3.200	0.192	1.308
ID308495	308495	None	40.165	23.638	14.087	0	264	264	2	1	-10921639	95.048	95	34	150	1996	31.182	2.000	0.155	0.819
ID308496	308496	109	43.600	14.333	22.890	0	264	264	2	1	-10921639	116.143	118	57	179	2439	34.750	2.000	0.141	0.824
ID308497	308497	105	54.139	31.605	22.663	0	264	264	2	1	-10921639	129.667	136	69	205	2723	41.241	4.800	0.180	0.961
ID308498	308498	112	58.459	19.913	24.416	0	264	264	2	1	-10921639	160.000	165	92	220	3360	37.362	4.800	0.190	1.368
ID308468	308468	111	40.908	16.874	12.599	0	265	265	2	1	-10921639	140.286	141	89	176	2946	26.854	7.600	0.166	1.491
ID308469	308469	None	56.804	12.707	15.645	0	265	265	2	1	-10921639	128.810	130	78	194	2705	35.315	2.000	0.178	1.102
ID308470	308470	105	55.310	30.744	22.548	0	265	265	2	1	-10921639	140.524	136	95	199	2951	27.486	4.800	0.228	1.901
ID308471	308471	112	69.027	20.881	24.777	0	265	265	2	1	-10921639	170.238	168	89	228	3575	38.756	4.800	0.226	1.618
ID308479	308479	111	51.036	16.748	14.255	0	266	266	2	1	-10921639	151.619	150	104	208	3184	30.909	7.600	0.157	1.332
ID308480	308480	116	49.821	23.232	14.293	0	266	266	2	1	-10921639	115.714	107	63	185	2430	30.725	2.000	0.172	1.104
ID308481	308481	None	59.223	16.466	21.637	0	266	266	2	1	-10921639	143.619	133	84	220	3016	36.998	2.000	0.198	1.282
ID308482	308482	105	76.133	30.095	22.078	0	266	266	2	1	-10921639	173.762	173	101	255	3649	44.581	4.800	0.243	1.522
ID308483	308483	112	52.594	21.580	25.329	0	266	266	2	1	-10921639	137.000	136	63	211	2877	35.707	2.000	0.184	1.191
ID308484	308484	111	48.203	16.744	12.953	0	267	267	2	1	-10921639	133.619	136	72	182	2806	32.051	7.600	0.158	1.138
ID308485	308485	116	40.161	23.454	15.277	0	267	267	2	1	-10921639	100.524	89	46	159	2111	31.671	2.000	0.135	0.757
ID308486	308486	114	57.077	13.020	15.691	0	267	267	2	1	-10921639	124.048	118	57	188	2605	40.780	2.000	0.188	0.962
ID308487	308487	105	87.460	29.933	21.944	0	267	267	2	1	-10921639	176.619	182	89	252	3709	49.725	4.800	0.269	1.504
ID308488	308488	112	41.005	21.377	24.855	0	267	267	2	1	-10921639	138.333	144	81	176	2905	25.646	3.200	0.146	1.375
ID308489	308489	None	74.594	19.952	28.950	0	267	267	2	1	-10921639	134.524	144	46	217	2825	47.540	2.000	0.241	1.100
ID308490	308490	None	45.375	27.600	29.159	0	267	267	2	1	-10921639	84.048	86	20	153	1765	33.745	2.000	0.191	0.798
ID308476	308476	113	50.376	18.125	21.930	0	268	268	2	1	-10921639	141.667	153	75	214	2975	38.685	2.000	0.128	0.833
ID308477	308477	105	57.850	30.243	23.463	0	268	268	2	1	-10921639	159.190	159	95	231	3343	38.729	4.800	0.213	1.443
ID308478	308478	112	57.611	21.144	25.488	0	268	268	2	1	-10921639	157.000	159	89	208	3297	30.350	7.600	0.220	1.862
ID308472	308472	None	43.019	3.110	3.566	0	268	268	2	1	-10921639	83.762	86	46	147	1759	28.529	2.000	0.222	1.067
ID308473	308473	111	70.992	16.999	13.416	0	268	268	2	1	-10921639	152.381	156	86	231	3200	42.146	4.800	0.227	1.339
ID308474	308474	114	75.980	12.553	15.342	0	268	268	2	1	-10921639	145.238	150	75	243	3050	46.356	2.000	0.234	1.188
ID308475	308475	115	83.371	28.696	20.199	0	268	268	2	1	-10921639	170.238	179	92	255	3575	50.503	2.000	0.236	1.288
ID308492	308492	115	75.142	28.328	19.637	0	269	269	2	1	-10921639	163.905	165	60	234	3442	49.492	2.000	0.238	1.274
ID308493	308493	113	65.056	19.374	22.388	0	269	269	2	1	-10921639	168.952	165	115	231	3548	36.578	2.000	0.188	1.460
ID308491	308491	114	63.244	12.688	15.671	0	269	269	2	1	-10921639	124.762	104	69	199	2620	40.791	2.000	0.211	1.068
ID308500	308500	None	51.910	23.069	15.762	0	270	270	2	1	-10921639	121.238	115	69	185	2546	35.279	2.000	0.168	0.990
ID308501	308501	115	94.072	28.715	19.953	0	270	270	2	1	-10921639	176.857	162	98	255	3714	52.083	2.000	0.265	1.421
ID308502	308502	113	68.803	21.054	24.191	0	270	270	2	1	-10921639	170.381	188	101	223	3578	37.633	4.800	0.242	1.764
ID308503	308503	None	44.508	29.849	24.733	0	270	270	2	1	-10921639	125.619	133	55	179	2638	35.670	4.800	0.171	1.030
ID308499	308499	114	54.777	12.831	15.659	0	270	270	2	1	-10921639	118.429	121	49	179	2487	37.608	2.000	0.201	1.054
ID308516	308516	115	67.493	28.674	20.134	0	271	271	2	1	-10921639	158.048	162	75	228	3319	43.741	4.800	0.214	1.273
ID308517	308517	113	52.991	21.523	24.657	0	271	271	2	1	-10921639	151.333	162	63	220	3178	42.652	7.600	0.155	0.951
ID308514	308514	None	44.385	20.186	9.707	0	271	271	2	1	-10921639	105.048	104	66	173	2206	28.706	2.000	0.152	0.968
ID308515	308515	114	72.605	12.945	15.473	0	271	271	2	1	-10921639	135.048	130	60	223	2836	50.013	2.000	0.251	1.084
ID308504	308504	114	65.058	12.255	15.038	0	272	272	2	1	-10921639	132.048	139	46	217	2773	46.231	2.000	0.213	1.004
ID308505	308505	117	51.360	27.371	17.567	0	272	272	2	1	-10921639	139.095	139	92	214	2921	34.907	2.000	0.156	1.075
ID308506	308506	115	65.978	28.991	21.977	0	272	272	2	1	-10921639	172.667	168	113	255	3626	33.132	4.800	0.186	1.634
ID308507	308507	113	46.817	21.148	25.275	0	272	272	2	1	-10921639	171.714	179	130	197	3606	20.421	4.800	0.174	2.497
ID308508	308508	114	75.375	13.285	15.052	0	273	273	2	1	-10921639	153.714	159	60	234	3228	50.133	2.000	0.229	1.141
ID308509	308509	117	57.384	27.836	18.115	0	273	273	2	1	-10921639	134.905	130	52	205	2833	46.561	3.200	0.158	0.792
ID308510	308510	None	40.075	14.566	22.451	0	273	273	2	1	-10921639	129.381	124	86	176	2717	24.461	2.000	0.147	1.354
ID308511	308511	120	40.986	18.454	21.807	0	273	273	2	1	-10921639	149.619	144	86	208	3142	32.594	2.000	0.098	0.821
ID308512	308512	115	44.782	30.165	23.248	0	273	273	2	1	-10921639	145.143	150	101	199	3048	27.076	4.800	0.170	1.556
ID308513	308513	113	46.993	19.755	26.952	0	273	273	2	1	-10921639	145.000	153	78	205	3045	35.232	6.331	0.140	1.012
ID308518	308518	119	69.211	17.782	11.998	0	274	274	2	1	-10921639	158.714	153	113	228	3333	35.231	2.000	0.212	1.578
ID308519	308519	114	59.393	13.412	15.397	0	274	274	2	1	-10921639	131.000	121	57	220	2751	45.177	2.000	0.200	0.966
ID308520	308520	117	40.031	27.174	17.601	0	274	274	2	1	-10921639	117.095	115	72	194	2459	34.598	7.600	0.103	0.633
ID308521	308521	120	58.099	17.898	22.000	0	274	274	2	1	-10921639	174.952	173	115	252	3674	37.094	2.000	0.137	1.138
ID308522	308522	113	57.383	19.827	26.793	0	274	274	2	1	-10921639	152.952	162	72	228	3212	39.967	6.337	0.172	1.122
ID308544	308544	113	72.932	19.573	28.769	0	275	275	2	1	-10921639	156.619	153	86	231	3289	43.875	2.000	0.246	1.412
ID308540	308540	121	44.474	22.698	15.332	0	275	275	2	1	-10921639	115.190	110	34	194	2419	41.267	2.000	0.116	0.578
ID308541	308541	117	48.423	28.599	20.098	0	275	275	2	1	-10921639	142.952	156	55	197	3002	41.434	7.600	0.146	0.879
ID308542	308542	120	51.819	17.851	21.384	0	275	275	2	1	-10921639	153.667	147	72	211	3227	36.305	2.000	0.135	1.005
ID308543	308543	None	59.426	30.204	24.335	0	275	275	2	1	-10921639	154.857	150	104	194	3252	29.427	4.800	0.210	1.829
ID308538	308538	119	77.003	17.200	11.156	0	275	275	2	1	-10921639	166.571	168	81	252	3498	46.464	2.000	0.224	1.310
ID308539	308539	114	57.548	13.426	15.330	0	275	275	2	1	-10921639	152.810	156	92	214	3209	34.797	4.800	0.195	1.430
ID308532	308532	114	62.988	13.556	15.789	0	276	276	2	1	-10921639	146.905	141	60	220	3085	44.099	2.000	0.182	1.028
ID308533	308533	121	42.791	22.702	16.681	0	276	276	2	1	-10921639	130.762	133	66	182	2746	33.403	2.000	0.147	1.001
ID308534	308534	117	48.906	30.030	21.046	0	276	276	2	1	-10921639	149.286	150	72	214	3135	35.131	7.600	0.138	1.033
ID308535	308535	120	52.957	18.549	21.477	0	276	276	2	1	-10921639	166.762	162	110	217	3502	35.550	2.000	0.149	1.215
ID308531	308531	119	60.734	17.041	11.644	0	276	276	2	1	-10921639	159.286	153	101	237	3345	33.684	2.000	0.163	1.326
ID308536	308536	113	80.527	20.277	28.796	0	276	276	2	1	-10921639	148.429	139	66	255	3117	54.879	2.000	0.245	1.063
ID308537	308537	None	47.212	14.000	33.000	0	276	276	2	1	-10921639	86.143	78	49	133	1809	27.958	2.000	0.273	1.322
ID308548	308548	122	51.694	14.491	23.135	0	277	277	2	1	-10921639	134.714	144	60	214	2829	43.374	2.000	0.165	0.880
ID308549	308549	None	41.698	30.109	24.847	0	277	277	2	1	-10921639	144.238	150	98	194	3029	28.553	2.000	0.129	1.155
ID308550	308550	113	92.357	20.151	28.668	0	277	277	2	1	-10921639	167.381	156	78	252	3515	61.483	2.000	0.277	1.181
ID308545	308545	119	64.413	16.543	11.421	0	277	277	2	1	-10921639	159.143	159	95	240	3342	43.587	2.000	0.177	1.101
ID308546	308546	117	58.517	28.248	20.130	0	277	277	2	1	-10921639	156.000	156	86	217	3276	38.099	2.000	0.171	1.198
ID308547	308547	120	54.834	18.842	22.382	0	277	277	2	1	-10921639	171.667	179	95	243	3605	40.752	2.000	0.136	1.006
ID308528	308528	122	58.441	14.726	22.599	0	278	278	2	1	-10921639	154.286	156	86	226	3240	40.101	2.000	0.167	1.102
ID308529	308529	120	63.045	20.978	24.214	0	278	278	2	1	-10921639	187.857	199	115	237	3945	38.753	4.800	0.160	1.337
ID308530	308530	113	69.407	20.289	28.673	0	278	278	2	1	-10921639	146.000	144	52	226	3066	55.128	2.000	0.213	0.932
ID308524	308524	119	58.502	16.670	12.040	0	278	278	2	1	-10921639	155.667	156	92	223	3269	34.706	4.800	0.172	1.318
ID308525	308525	114	51.742	13.811	16.133	0	278	278	2	1	-10921639	151.143	156	101	199	3174	32.091	2.000	0.157	1.279
ID308526	308526	123	47.385	27.338	17.295	0	278	278	2	1	-10921639	121.905	113	43	228	2560	44.096	2.000	0.125	0.615
ID308527	308527	117	44.260	28.283	19.720	0	278	278	2	1	-10921639	148.048	156	92	197	3109	31.046	2.000	0.136	1.143
ID308523	308523	None	44.620	2.802	4.027	0	278	278	2	1	-10921639	102.000	95	60	179	2142	30.729	2.000	0.161	0.921
ID308556	308556	113	67.830	19.968	28.782	0	279	279	2	1	-10921639	130.048	124	52	226	2731	48.678	2.000	0.221	0.967
ID308551	308551	119	55.679	16.604	11.950	0	279	279	2	1	-10921639	136.238	121	92	234	2861	40.600	2.000	0.118	0.707
ID308552	308552	114	52.739	14.163	15.960	0	279	279	2	1	-10921639	138.429	144	86	188	2907	33.642	2.000	0.162	1.148
ID308553	308553	123	59.821	26.889	17.192	0	279	279	2	1	-10921639	127.333	136	49	226	2674	45.873	2.000	0.172	0.815
ID308554	308554	124	54.737	22.265	17.779	0	279	279	2	1	-10921639	161.476	159	110	211	3391	31.343	3.200	0.150	1.347
ID308555	308555	120	47.452	19.132	22.460	0	279	279	2	1	-10921639	170.429	168	130	214	3579	26.639	2.000	0.131	1.482
ID308557	308557	125	43.585	17.037	9.485	0	280	280	2	1	-10921639	135.048	144	72	182	2836	33.340	6.304	0.167	1.159
ID308558	308558	119	56.723	15.878	11.745	0	280	280	2	1	-10921639	155.381	159	98	237	3263	34.853	2.000	0.149	1.159
ID308559	308559	124	57.109	21.921	17.910	0	280	280	2	1	-10921639	151.286	150	107	211	3177	33.242	2.000	0.163	1.274
ID308560	308560	120	60.963	18.524	21.768	0	280	280	2	1	-10921639	179.857	170	121	255	3777	37.266	2.000	0.149	1.253
ID308561	308561	113	57.639	20.429	28.946	0	280	280	2	1	-10921639	138.952	144	57	240	2918	44.655	2.000	0.192	1.003
ID308576	308576	None	41.966	29.814	25.859	0	281	281	2	1	-10921639	130.095	130	81	170	2732	26.376	7.600	0.168	1.421
ID308577	308577	127	46.542	26.703	28.063	0	281	281	2	1	-10921639	135.000	141	63	179	2835	32.568	7.600	0.186	1.298
ID308578	308578	113	48.372	20.444	28.979	0	281	281	2	1	-10921639	115.429	113	46	208	2424	41.222	2.000	0.158	0.763
ID308572	308572	125	51.338	17.199	9.577	0	281	281	2	1	-10921639	144.952	150	101	194	3044	25.959	4.800	0.194	1.818
ID308573	308573	114	46.278	14.987	15.508	0	281	281	2	1	-10921639	150.381	156	84	199	3158	29.664	4.800	0.179	1.538
ID308574	308574	124	44.539	22.674	17.720	0	281	281	2	1	-10921639	138.667	147	63	182	2912	33.986	4.800	0.171	1.189
ID308575	308575	120	62.184	17.802	22.240	0	281	281	2	1	-10921639	179.762	179	110	246	3775	37.992	2.000	0.160	1.302
ID308571	308571	132	50.061	19.651	9.336	0	281	281	2	1	-10921639	120.000	127	40	188	2520	43.891	2.000	0.159	0.750
ID308580	308580	114	56.791	13.778	15.251	0	282	282	2	1	-10921639	154.857	159	92	223	3252	34.992	4.800	0.190	1.414
ID308581	308581	None	65.030	26.155	16.741	0	282	282	2	1	-10921639	151.190	156	84	234	3175	38.660	4.800	0.204	1.324
ID308582	308582	124	41.929	22.298	17.942	0	282	282	2	1	-10921639	140.286	147	69	208	2946	37.984	2.000	0.100	0.670
ID308583	308583	126	44.961	13.770	21.708	0	282	282	2	1	-10921639	129.571	133	60	202	2721	34.645	4.800	0.153	0.992
ID308579	308579	132	62.600	18.904	9.013	0	282	282	2	1	-10921639	134.048	127	75	226	2815	36.924	2.000	0.215	1.285
ID308584	308584	120	63.020	20.162	23.774	0	282	282	2	1	-10921639	177.524	182	110	255	3728	38.336	4.800	0.176	1.385
ID308585	308585	127	49.528	28.367	27.983	0	282	282	2	1	-10921639	125.095	124	72	182	2627	33.393	7.600	0.179	1.136
ID308564	308564	124	55.102	22.454	17.812	0	283	283	2	1	-10921639	165.048	162	107	226	3466	35.250	3.200	0.144	1.179
ID308565	308565	128	55.604	18.624	20.069	0	283	283	2	1	-10921639	190.762	191	133	255	4006	34.798	7.600	0.124	1.208
ID308566	308566	129	41.533	28.243	19.703	0	283	283	2	1	-10921639	101.333	98	52	168	2128	32.979	7.600	0.157	0.835
ID308567	308567	126	40.835	14.451	22.973	0	283	283	2	1	-10921639	118.429	118	66	182	2487	39.476	2.000	0.145	0.759
ID308562	308562	None	45.730	3.139	3.735	0	283	283	2	1	-10921639	113.714	113	72	168	2388	25.679	4.800	0.196	1.450
ID308563	308563	114	55.517	13.180	15.217	0	283	283	2	1	-10921639	121.190	115	52	179	2545	35.044	2.000	0.221	1.251
ID308568	308568	120	46.706	20.833	24.744	0	283	283	2	1	-10921639	182.952	185	127	231	3842	24.130	4.800	0.135	1.800
ID308569	308569	127	58.858	30.162	26.590	0	283	283	2	1	-10921639	118.000	118	52	199	2478	41.815	2.000	0.215	0.999
ID308570	308570	130	50.935	26.059	29.792	0	283	283	2	1	-10921639	123.238	130	52	188	2588	35.030	4.800	0.202	1.181
ID308596	308596	129	49.645	27.677	19.329	0	284	284	2	1	-10921639	129.048	141	49	194	2710	39.746	2.000	0.160	0.898
ID308597	308597	128	63.487	18.878	20.441	0	284	284	2	1	-10921639	199.476	205	139	255	4189	37.742	4.800	0.158	1.439
ID308598	308598	120	52.430	21.289	25.501	0	284	284	2	1	-10921639	179.000	170	133	234	3759	30.822	4.800	0.150	1.511
ID308599	308599	130	80.090	26.886	29.768	0	284	284	2	1	-10921639	153.238	168	63	226	3218	48.640	2.000	0.270	1.339
ID308593	308593	132	47.758	18.306	9.511	0	284	284	2	1	-10921639	134.143	136	92	191	2817	24.854	4.800	0.182	1.660
ID308594	308594	114	61.632	13.861	15.196	0	284	284	2	1	-10921639	145.476	144	81	211	3055	31.827	2.000	0.216	1.625
ID308595	308595	124	60.155	23.273	17.769	0	284	284	2	1	-10921639	157.476	153	98	231	3307	40.447	2.000	0.136	0.931
ID308604	308604	128	50.096	18.799	20.831	0	285	285	2	1	-10921639	178.095	173	136	231	3740	29.519	2.000	0.119	1.281
ID308605	308605	130	59.031	27.859	28.818	0	285	285	2	1	-10921639	139.048	144	57	199	2920	36.342	4.800	0.217	1.365
ID308600	308600	132	50.808	18.223	8.622	0	285	285	2	1	-10921639	129.095	121	89	173	2711	28.742	4.800	0.235	1.710
ID308601	308601	114	75.801	14.050	15.863	0	285	285	2	1	-10921639	162.524	168	84	231	3413	43.845	2.000	0.229	1.380
ID308602	308602	124	44.229	23.350	17.979	0	285	285	2	1	-10921639	143.667	139	89	208	3017	30.319	2.000	0.110	0.941
ID308603	308603	129	45.481	28.526	19.879	0	285	285	2	1	-10921639	125.524	130	69	182	2636	34.490	4.800	0.177	1.093
ID308592	308592	130	48.212	28.307	28.414	0	286	286	2	1	-10921639	151.143	153	101	188	3174	25.925	4.800	0.176	1.747
ID308588	308588	124	73.235	23.063	17.996	0	286	286	2	1	-10921639	141.667	139	75	226	2975	43.525	2.000	0.218	1.167
ID308589	308589	129	56.936	28.832	19.919	0	286	286	2	1	-10921639	130.619	127	78	205	2743	37.122	2.000	0.187	1.107
ID308590	308590	131	50.912	14.844	22.733	0	286	286	2	1	-10921639	129.714	121	55	208	2724	38.912	2.000	0.134	0.790
ID308591	308591	None	47.413	20.507	24.461	0	286	286	2	1	-10921639	171.238	176	104	226	3596	31.166	4.800	0.164	1.548
ID308586	308586	132	50.118	17.535	8.619	0	286	286	2	1	-10921639	114.619	113	63	173	2407	29.004	7.600	0.226	1.459
ID308587	308587	114	56.469	13.487	15.205	0	286	286	2	1	-10921639	137.000	144	57	202	2877	33.719	4.800	0.222	1.475
ID308606	308606	132	52.827	19.031	9.518	0	287	287	2	1	-10921639	119.857	107	57	179	2517	38.321	2.000	0.218	1.122
ID308607	308607	114	70.642	13.030	15.134	0	287	287	2	1	-10921639	151.571	144	72	220	3183	44.931	2.000	0.224	1.233
ID308608	308608	124	62.226	23.516	17.815	0	287	287	2	1	-10921639	153.905	153	98	231	3232	38.188	2.000	0.177	1.213
ID308609	308609	129	46.802	30.018	21.511	0	287	287	2	1	-10921639	135.714	139	84	188	2850	30.924	7.600	0.154	1.172
ID308610	308610	131	54.872	14.577	22.872	0	287	287	2	1	-10921639	139.952	141	66	214	2939	35.942	2.000	0.176	1.167
ID308611	308611	130	67.954	28.435	27.786	0	287	287	2	1	-10921639	158.905	168	78	217	3337	37.815	2.000	0.222	1.525
ID308620	308620	133	50.559	28.173	18.997	0	288	288	2	1	-10921639	139.143	141	63	194	2922	31.723	4.800	0.174	1.302
ID308621	308621	131	67.340	14.860	22.854	0	288	288	2	1	-10921639	159.190	162	104	231	3343	39.424	2.000	0.191	1.295
ID308622	308622	130	48.719	29.134	27.867	0	288	288	2	1	-10921639	138.476	144	52	188	2908	33.467	4.800	0.194	1.345
ID308623	308623	None	54.113	26.334	29.641	0	288	288	2	1	-10921639	127.714	136	46	208	2682	45.210	7.600	0.169	0.816
ID308617	308617	132	46.464	18.212	9.406	0	288	288	2	1	-10921639	127.619	139	63	170	2680	30.529	4.800	0.209	1.444
ID308618	308618	114	72.526	13.408	15.425	0	288	288	2	1	-10921639	155.762	165	55	240	3271	46.923	2.000	0.245	1.307
ID308619	308619	124	43.906	23.816	17.472	0	288	288	2	1	-10921639	125.762	124	60	194	2641	35.348	2.000	0.146	0.908
ID308628	308628	130	56.986	29.090	27.733	0	289	289	2	1	-10921639	140.429	150	31	188	2949	39.387	4.800	0.230	1.335
ID308624	308624	132	51.956	19.315	9.693	0	289	289	2	1	-10921639	143.000	141	101	188	3003	24.214	4.800	0.228	2.191
ID308625	308625	114	56.833	12.680	15.294	0	289	289	2	1	-10921639	146.286	141	84	234	3072	38.078	2.000	0.185	1.200
ID308626	308626	133	45.060	28.861	20.153	0	289	289	2	1	-10921639	141.524	130	95	202	2972	29.171	7.600	0.127	1.091
ID308627	308627	131	70.710	15.295	22.595	0	289	289	2	1	-10921639	158.190	159	86	237	3322	50.725	3.200	0.212	1.090
ID308612	308612	132	46.474	19.417	9.275	0	290	290	2	1	-10921639	116.000	121	60	179	2436	32.633	7.600	0.200	1.186
ID308613	308613	124	43.229	22.099	18.099	0	290	290	2	1	-10921639	137.524	133	78	199	2888	30.899	2.000	0.125	0.987
ID308614	308614	133	49.874	28.167	19.913	0	290	290	2	1	-10921639	148.190	144	101	214	3112	29.461	4.800	0.161	1.398
ID308615	308615	131	63.732	15.199	22.698	0	290	290	2	1	-10921639	154.524	150	86	243	3245	46.693	2.000	0.161	0.917
ID308616	308616	130	73.890	28.941	27.608	0	290	290	2	1	-10921639	148.333	144	55	220	3115	51.167	2.000	0.250	1.159
ID308629	308629	124	45.757	22.354	17.862	0	291	291	2	1	-10921639	144.381	141	92	199	3032	30.758	2.000	0.125	1.042
ID308630	308630	133	55.418	29.297	19.715	0	291	291	2	1	-10921639	154.048	136	104	231	3235	39.404	2.000	0.157	1.060
ID308631	308631	131	67.356	14.664	23.015	0	291	291	2	1	-10921639	168.762	173	101	255	3544	38.895	2.000	0.178	1.312
ID308632	308632	134	40.912	21.798	25.239	0	291	291	2	1	-10921639	127.571	124	52	197	2679	39.844	2.000	0.095	0.556
ID308633	308633	130	78.262	28.250	28.150	0	291	291	2	1	-10921639	178.571	185	95	255	3750	39.969	4.800	0.254	1.807
ID308644	308644	133	73.293	28.698	19.077	0	292	292	2	1	-10921639	165.476	170	75	249	3475	46.376	4.800	0.217	1.270
ID308645	308645	134	50.645	20.649	23.973	0	292	292	2	1	-10921639	144.905	156	78	185	3043	33.220	4.800	0.169	1.262
ID308646	308646	130	62.264	28.818	27.621	0	292	292	2	1	-10921639	151.333	159	55	217	3178	45.379	7.600	0.198	1.102
ID308641	308641	132	62.763	18.422	9.072	0	292	292	2	1	-10921639	135.095	141	63	188	2837	35.605	4.800	0.259	1.561
ID308642	308642	None	40.264	16.826	16.900	0	292	292	2	1	-10921639	147.571	150	107	194	3099	23.811	2.000	0.118	1.310
ID308643	308643	124	42.180	22.312	17.751	0	292	292	2	1	-10921639	142.000	139	78	211	2982	36.108	2.000	0.101	0.724
ID308647	308647	132	50.014	18.384	8.679	0	293	293	2	1	-10921639	134.429	133	86	185	2823	29.841	7.600	0.188	1.424
ID308648	308648	124	54.772	22.371	17.881	0	293	293	2	1	-10921639	155.476	150	101	220	3265	36.821	2.000	0.133	0.990
ID308649	308649	133	54.369	28.455	19.029	0	293	293	2	1	-10921639	152.000	153	104	205	3192	31.340	3.200	0.170	1.408
ID308650	308650	None	51.041	30.722	21.616	0	293	293	2	1	-10921639	128.810	136	43	220	2705	44.777	2.000	0.144	0.726
ID308651	308651	130	54.079	27.995	28.898	0	293	293	2	1	-10921639	137.238	133	72	188	2882	35.423	2.000	0.201	1.296
ID308668	308668	135	52.729	19.947	28.631	0	294	294	2	1	-10921639	111.095	101	49	197	2333	42.033	2.000	0.175	0.786
ID308669	308669	130	65.500	27.733	28.761	0	294	294	2	1	-10921639	135.524	144	46	231	2846	43.112	4.800	0.238	1.207
ID308665	308665	124	74.160	22.402	18.346	0	294	294	2	1	-10921639	175.381	156	101	255	3683	46.723	2.000	0.179	1.139
ID308666	308666	133	41.916	28.296	18.242	0	294	294	2	1	-10921639	118.000	113	60	182	2478	34.884	2.000	0.127	0.763
ID308667	308667	136	46.875	14.596	21.976	0	294	294	2	1	-10921639	141.476	144	72	223	2971	36.121	2.000	0.124	0.864
ID308660	308660	124	82.288	22.794	17.903	0	295	295	2	1	-10921639	172.286	156	101	255	3618	49.039	2.000	0.201	1.177
ID308661	308661	136	58.978	15.658	21.424	0	295	295	2	1	-10921639	164.286	159	115	249	3450	34.043	2.000	0.148	1.243
ID308662	308662	138	50.096	30.840	24.787	0	295	295	2	1	-10921639	122.476	130	49	176	2572	37.419	2.000	0.179	0.994
ID308663	308663	135	61.902	20.240	28.317	0	295	295	2	1	-10921639	141.048	136	66	205	2962	37.407	3.200	0.213	1.326
ID308658	308658	132	49.962	19.075	9.237	0	295	295	2	1	-10921639	117.190	110	49	182	2461	37.692	3.200	0.195	1.015
ID308659	308659	None	41.869	17.432	16.530	0	295	295	2	1	-10921639	150.429	141	95	226	3159	35.096	2.000	0.074	0.592
ID308664	308664	130	72.168	26.998	29.526	0	295	295	2	1	-10921639	151.619	159	72	217	3184	47.746	4.800	0.255	1.291
ID308640	308640	130	40.232	27.450	29.345	0	296	296	2	1	-10921639	130.762	127	107	173	2746	17.213	4.800	0.202	2.553
ID308636	308636	None	42.886	28.143	19.091	0	296	296	2	1	-10921639	137.048	139	78	173	2878	27.263	4.800	0.151	1.318
ID308637	308637	139	62.311	19.907	22.770	0	296	296	2	1	-10921639	188.095	182	136	234	3950	31.068	4.800	0.177	1.824
ID308638	308638	138	47.464	31.212	24.260	0	296	296	2	1	-10921639	137.238	141	84	191	2882	32.295	4.800	0.194	1.379
ID308639	308639	135	44.083	20.666	28.310	0	296	296	2	1	-10921639	129.381	133	81	191	2717	29.471	2.000	0.138	1.067
ID308634	308634	132	55.868	18.165	8.990	0	296	296	2	1	-10921639	144.000	144	95	202	3024	31.042	4.800	0.196	1.517
ID308635	308635	124	64.775	22.727	18.092	0	296	296	2	1	-10921639	144.619	139	78	237	3037	49.126	2.000	0.146	0.752
ID308652	308652	132	44.898	19.293	9.025	0	297	297	2	1	-10921639	114.381	118	60	162	2402	28.354	4.800	0.201	1.352
ID308653	308653	140	46.405	16.985	16.641	0	297	297	2	1	-10921639	163.762	168	89	228	3439	35.328	2.000	0.099	0.832
ID308654	308654	124	53.205	22.517	18.151	0	297	297	2	1	-10921639	153.000	147	86	234	3213	41.566	2.000	0.136	0.883
ID308655	308655	139	61.178	18.272	22.020	0	297	297	2	1	-10921639	187.143	185	115	255	3930	35.625	2.000	0.147	1.344
ID308656	308656	138	41.315	31.013	24.027	0	297	297	2	1	-10921639	114.952	121	52	173	2414	32.071	2.000	0.153	0.950
ID308657	308657	130	45.663	27.816	29.267	0	297	297	2	1	-10921639	129.048	130	86	170	2710	25.198	4.800	0.172	1.507
ID308688	308688	135	41.158	19.926	27.969	0	298	298	2	1	-10921639	129.714	124	81	173	2724	30.697	2.000	0.135	1.003
ID308689	308689	130	49.883	27.868	29.647	0	298	298	2	1	-10921639	128.095	141	55	179	2690	39.801	7.600	0.187	1.014
ID308684	308684	140	67.387	16.682	16.864	0	298	298	2	1	-10921639	179.286	173	92	255	3765	41.904	2.000	0.154	1.140
ID308685	308685	124	78.390	22.601	18.315	0	298	298	2	1	-10921639	153.238	159	52	255	3218	58.367	2.000	0.220	0.947
ID308686	308686	None	40.676	14.810	22.986	0	298	298	2	1	-10921639	128.762	121	72	188	2704	30.033	2.000	0.110	0.849
ID308687	308687	138	56.162	31.009	22.730	0	298	298	2	1	-10921639	153.333	162	81	199	3220	33.219	4.800	0.202	1.552
ID308683	308683	132	58.397	19.495	8.849	0	298	298	2	1	-10921639	130.381	139	66	208	2738	33.322	4.800	0.243	1.529
ID308676	308676	130	60.660	27.665	29.010	0	299	299	2	1	-10921639	145.238	147	78	211	3050	37.250	4.800	0.208	1.341
ID308672	308672	124	48.457	22.878	17.773	0	299	299	2	1	-10921639	142.667	136	78	202	2996	31.702	2.000	0.131	1.042
ID308673	308673	138	60.010	31.011	22.872	0	299	299	2	1	-10921639	178.048	179	113	220	3739	29.269	4.800	0.199	2.017
ID308674	308674	None	45.438	20.011	25.078	0	299	299	2	1	-10921639	147.619	153	95	211	3100	33.658	2.000	0.115	0.908
ID308675	308675	135	49.476	20.046	28.380	0	299	299	2	1	-10921639	136.333	141	60	188	2863	33.425	6.311	0.183	1.259
ID308670	308670	132	53.663	19.374	8.992	0	299	299	2	1	-10921639	123.190	124	75	214	2587	33.706	2.000	0.182	1.128
ID308671	308671	140	58.835	16.746	16.789	0	299	299	2	1	-10921639	168.048	162	113	255	3529	37.306	2.000	0.123	0.987
ID308677	308677	132	43.171	19.438	10.157	0	300	300	2	1	-10921639	122.190	124	81	173	2566	21.899	4.800	0.203	1.886
ID308678	308678	140	54.687	17.060	16.525	0	300	300	2	1	-10921639	145.048	139	69	217	3046	39.407	2.000	0.138	0.893
ID308679	308679	141	42.964	18.299	22.319	0	300	300	2	1	-10921639	153.857	159	92	205	3231	30.873	2.000	0.117	1.041
ID308680	308680	138	46.760	30.943	24.695	0	300	300	2	1	-10921639	135.333	139	60	185	2842	32.136	2.000	0.156	1.134
ID308681	308681	130	41.980	28.621	28.893	0	300	300	2	1	-10921639	118.333	121	40	176	2485	36.328	7.600	0.154	0.869
ID308692	308692	None	56.480	30.862	21.236	0	301	301	2	1	-10921639	142.238	147	84	199	2987	33.501	2.000	0.180	1.298
ID308693	308693	141	42.524	16.284	23.622	0	301	301	2	1	-10921639	125.190	136	69	179	2629	31.954	4.800	0.170	1.140
ID308690	308690	132	49.907	19.747	9.668	0	301	301	2	1	-10921639	120.429	113	75	182	2529	32.753	2.000	0.187	1.156
ID308691	308691	124	53.977	22.109	18.234	0	301	301	2	1	-10921639	139.048	139	86	220	2920	39.444	2.000	0.152	0.932
ID308682	308682	124	41.631	21.602	18.599	0	302	302	2	1	-10921639	139.429	133	89	205	2928	30.899	2.000	0.118	0.956
ID308694	308694	124	50.724	22.593	18.468	0	303	303	2	1	-10921639	136.381	139	72	217	2864	39.863	2.000	0.139	0.836
ID308695	308695	None	46.873	17.020	23.407	0	303	303	2	1	-10921639	125.524	124	75	182	2636	29.257	2.000	0.169	1.241
ID308696	308696	124	64.276	22.048	18.407	0	304	304	2	1	-10921639	140.714	133	69	220	2955	42.943	2.000	0.181	1.003
ID308697	308697	None	48.852	25.604	29.690	0	304	304	2	1	-10921639	105.000	110	46	168	2205	37.558	2.000	0.192	0.902
ID308699	308699	142	42.030	21.249	18.387	0	307	307	2	1	-10921639	149.286	147	113	191	3135	21.580	4.800	0.165	1.963
ID308698	308698	142	53.291	21.678	18.691	0	308	308	2	1	-10921639	127.667	136	52	202	2681	39.762	2.000	0.179	0.973
ID308700	308700	None	43.173	15.731	15.146	0	313	313	2	1	-10921639	102.238	104	52	156	2147	25.754	4.800	0.220	1.430
ID308701	308701	None	44.122	20.667	18.348	0	313	313	2	1	-10921639	92.000	89	55	144	1932	28.615	3.200	0.198	1.063
ID308704	308704	143	46.329	21.579	18.930	0	317	317	2	1	-10921639	114.143	115	57	182	2397	30.327	2.000	0.181	1.156
ID308703	308703	143	43.179	21.893	18.393	0	318	318	2	1	-10921639	115.381	107	66	153	2423	27.305	2.000	0.178	1.280
ID308702	308702	None	46.278	0.000	13.000	0	319	319	2	1	-10921639	98.810	92	63	139	2075	25.742	2.000	0.250	1.534
ID308706	308706	144	47.042	26.199	29.934	0	321	321	2	1	-10921639	80.190	78	40	144	1684	29.403	2.000	0.227	1.008
ID308705	308705	144	41.874	25.798	29.517	0	322	322	2	1	-10921639	78.048	72	28	147	1639	34.942	2.000	0.183	0.692
ID308708	308708	None	51.647	25.904	29.452	0	324	324	2	1	-10921639	92.095	95	37	156	1934	31.279	2.000	0.277	1.277
ID308707	308707	145	59.089	21.873	18.762	0	324	324	2	1	-10921639	116.619	115	60	197	2449	34.212	4.800	0.261	1.411
ID308710	308710	145	40.395	21.109	19.257	0	325	325	2	1	-10921639	101.524	95	72	141	2132	23.323	2.000	0.163	1.219
ID308709	308709	145	44.569	21.213	18.636	0	326	326	2	1	-10921639	117.476	121	60	173	2467	28.174	4.800	0.210	1.450
ID308712	308712	None	40.262	20.970	9.536	0	329	329	2	1	-10921639	83.095	84	31	136	1745	26.353	4.800	0.232	1.187
ID308713	308713	146	51.803	22.304	18.226	0	329	329	2	1	-10921639	123.952	127	69	179	2603	31.955	2.000	0.194	1.262
ID308714	308714	146	60.954	21.964	18.748	0	330	330	2	1	-10921639	118.714	115	57	197	2493	36.234	2.000	0.226	1.208
ID308711	308711	None	40.211	21.155	18.655	0	333	333	2	1	-10921639	110.095	110	66	153	2312	21.716	4.800	0.190	1.616
ID308720	308720	None	43.884	20.581	9.879	0	334	334	2	1	-10921639	85.190	86	23	147	1789	30.124	2.000	0.220	1.019
ID308715	308715	None	41.984	20.911	24.086	0	335	335	2	1	-10921639	90.333	84	40	159	1897	30.686	2.000	0.148	0.758
ID308718	308718	147	57.644	20.198	19.700	0	337	337	2	1	-10921639	131.286	139	72	176	2757	30.634	4.800	0.238	1.646
ID308719	308719	None	42.177	25.975	29.889	0	337	337	2	1	-10921639	73.524	60	37	124	1544	28.308	2.000	0.247	1.028
ID308722	308722	147	54.091	20.366	19.533	0	338	338	2	1	-10921639	114.762	115	46	173	2410	37.260	2.000	0.220	1.110
ID308716	308716	147	49.256	20.289	19.829	0	339	339	2	1	-10921639	117.810	118	63	182	2474	31.788	2.000	0.190	1.181
ID308717	308717	None	40.750	25.586	29.381	0	339	339	2	1	-10921639	88.190	84	28	141	1852	32.857	2.000	0.209	0.928
ID308721	308721	147	47.138	20.254	19.702	0	340	340	2	1	-10921639	113.810	110	63	170	2390	27.872	4.800	0.193	1.321
