# Supplementary material for: Progressive enhancement of kinetic proofreading in T cell antigen discrimination from receptor activation to DAG generation
Source: eLife. 2022 Sep 20;11:e75263. doi: 10.7554/eLife.75263 (PMC9536835; doi:10.7554/eLife.75263)
Supplement: Figure 5—source data 1. — Each data table is the TrackMate ‘spot-statistics’ output of one cell over four cycles of blue-light illumination (frames 0–40, 100–140, 200–240, and 300–340, with 3 s interval between frames). We calculated the lifetime of TrackIDs that existed at the start of each period of blue-light illumination that did not last for the full period and fit the resulting lifetime distributions using custom Python scripts available at https://github.com/dbritain/KP-paper (copy archived at swh:1:rev:167fa456901903740f0f3ee6a3e5324bc45207ea, Britain, 2022). [file elife-75263-fig5-data1.zip › Fig5SourceData/LOV/lov1/r2/lov2.csv]

Label	ID	TRACK_ID	QUALITY	POSITION_X	POSITION_Y	POSITION_Z	POSITION_T	FRAME	RADIUS	VISIBILITY	MANUAL_COLOR	MEAN_INTENSITY	MEDIAN_INTENSITY	MIN_INTENSITY	MAX_INTENSITY	TOTAL_INTENSITY	STANDARD_DEVIATION	ESTIMATED_DIAMETER	CONTRAST	SNR
ID234707	234707	0	76.832	22.883	26.016	0	0	0	2	1	-10921639	140.333	143	74	255	2947	50.318	2.000	0.205	0.949
ID234706	234706	1	40.161	6.589	23.344	0	0	0	2	1	-10921639	173.429	180	119	234	3642	30.685	6.260	0.129	1.292
ID234705	234705	None	71.044	14.039	20.865	0	0	0	2	1	-10921639	176.190	172	90	250	3700	42.697	2.000	0.175	1.230
ID234704	234704	None	41.770	25.694	19.651	0	0	0	2	1	-10921639	127.429	131	57	185	2676	34.848	2.000	0.131	0.844
ID234709	234709	None	57.318	12.000	37.000	0	0	0	2	1	-10921639	144.476	148	78	234	3034	41.803	2.000	0.191	1.109
ID234708	234708	None	44.893	3.067	29.675	0	0	0	2	1	-10921639	112.048	106	65	185	2353	38.246	2.000	0.124	0.648
ID234699	234699	None	40.287	12.861	8.594	0	0	0	2	1	-10921639	141.095	139	90	193	2963	31.937	6.102	0.142	1.101
ID234698	234698	2	67.527	22.182	4.545	0	0	0	2	1	-10921639	158.238	160	86	234	3323	38.774	2.000	0.226	1.505
ID234703	234703	None	45.490	19.215	16.720	0	0	0	2	1	-10921639	155.333	152	102	217	3262	32.260	7.600	0.115	0.990
ID234702	234702	None	67.974	8.967	15.316	0	0	0	2	1	-10921639	199.810	201	102	255	4196	49.416	4.800	0.169	1.168
ID234701	234701	None	74.674	26.319	12.988	0	0	0	2	1	-10921639	187.048	180	106	255	3928	45.840	4.800	0.193	1.321
ID234700	234700	3	40.039	3.442	11.998	0	0	0	2	1	-10921639	145.190	143	86	201	3049	35.297	3.200	0.120	0.881
ID234691	234691	0	57.522	20.061	26.852	0	1	1	2	1	-10921639	158.952	160	102	255	3338	40.691	2.000	0.146	0.996
ID234690	234690	1	46.408	8.775	24.365	0	1	1	2	1	-10921639	171.095	180	94	222	3593	29.639	4.800	0.155	1.549
ID234689	234689	None	42.535	23.305	12.902	0	1	1	2	1	-10921639	142.667	135	86	217	2996	37.723	7.600	0.086	0.602
ID234688	234688	3	45.585	3.980	12.052	0	1	1	2	1	-10921639	107.619	98	61	176	2260	35.101	2.000	0.133	0.722
ID234687	234687	2	42.935	22.551	4.786	0	1	1	2	1	-10921639	133.619	131	69	193	2806	27.143	2.000	0.154	1.315
ID234692	234692	None	42.914	17.000	37.000	0	1	1	2	1	-10921639	131.286	127	92	222	2757	37.443	2.000	0.091	0.584
ID234721	234721	None	47.809	29.000	37.000	0	2	2	2	1	-10921639	115.952	115	69	205	2435	33.494	6.004	0.198	1.144
ID234720	234720	0	44.644	20.272	27.877	0	2	2	2	1	-10921639	147.524	143	98	209	3098	29.817	4.800	0.142	1.231
ID234719	234719	None	47.487	22.300	18.792	0	2	2	2	1	-10921639	174.333	176	94	238	3661	34.479	4.800	0.119	1.074
ID234718	234718	2	45.225	22.182	5.042	0	2	2	2	1	-10921639	144.381	152	90	185	3032	26.997	2.000	0.163	1.500
ID234683	234683	None	43.135	26.032	13.270	0	3	3	2	1	-10921639	150.762	152	94	209	3166	31.760	6.305	0.131	1.097
ID234682	234682	2	44.162	21.209	6.885	0	3	3	2	1	-10921639	128.619	127	78	197	2701	32.693	2.000	0.130	0.903
ID234686	234686	0	45.392	18.690	27.050	0	3	3	2	1	-10921639	147.333	143	94	201	3094	36.262	7.600	0.151	1.064
ID234685	234685	None	43.992	30.756	25.275	0	3	3	2	1	-10921639	89.286	78	20	180	1875	35.705	2.000	0.145	0.633
ID234684	234684	4	42.414	26.149	18.362	0	3	3	2	1	-10921639	161.810	168	111	205	3398	32.675	2.000	0.112	0.998
ID234711	234711	4	55.270	25.737	18.398	0	4	4	2	1	-10921639	148.857	148	74	230	3126	39.703	2.000	0.140	0.923
ID234710	234710	None	42.630	10.204	5.977	0	4	4	2	1	-10921639	123.667	119	82	176	2597	27.154	2.000	0.168	1.310
ID234712	234712	0	50.090	20.012	27.313	0	4	4	2	1	-10921639	145.095	148	90	201	3047	33.633	2.000	0.161	1.195
ID234727	234727	None	52.497	13.000	37.000	0	5	5	2	1	-10921639	160.000	164	119	201	3360	29.117	6.363	0.182	1.689
ID234726	234726	5	62.087	3.756	30.799	0	5	5	2	1	-10921639	128.762	127	74	246	2704	45.049	2.000	0.170	0.830
ID234725	234725	None	44.240	21.086	5.085	0	5	5	2	1	-10921639	117.857	119	69	168	2475	29.515	2.000	0.167	1.142
ID234723	234723	6	47.753	22.630	18.120	0	6	6	2	1	-10921639	167.905	164	119	217	3526	30.982	2.000	0.146	1.381
ID234722	234722	None	59.495	16.985	10.953	0	6	6	2	1	-10921639	149.714	152	86	213	3144	35.802	4.800	0.194	1.361
ID234724	234724	5	40.124	3.460	30.571	0	6	6	2	1	-10921639	136.619	131	90	205	2869	28.507	6.076	0.138	1.165
ID234697	234697	5	42.065	4.423	29.511	0	7	7	2	1	-10921639	150.952	160	90	189	3170	25.192	4.800	0.136	1.433
ID234696	234696	None	48.799	20.663	27.526	0	7	7	2	1	-10921639	159.190	172	98	205	3343	33.902	6.040	0.179	1.429
ID234695	234695	6	43.162	24.055	19.579	0	7	7	2	1	-10921639	163.238	160	106	230	3428	32.536	7.600	0.130	1.157
ID234694	234694	None	42.471	31.087	10.566	0	7	7	2	1	-10921639	110.952	98	65	180	2330	34.551	2.000	0.156	0.868
ID234693	234693	None	50.868	22.473	6.559	0	7	7	2	1	-10921639	124.190	119	53	213	2608	39.618	2.000	0.164	0.881
ID234714	234714	6	46.615	22.269	18.356	0	8	8	2	1	-10921639	133.095	127	69	197	2795	39.773	2.000	0.128	0.761
ID234717	234717	7	40.285	26.141	18.643	0	8	8	2	1	-10921639	150.286	152	82	217	3156	35.828	6.092	0.114	0.862
ID234716	234716	8	49.155	3.912	18.867	0	8	8	2	1	-10921639	122.762	123	61	176	2578	29.043	2.000	0.188	1.340
ID234731	234731	7	46.068	26.006	19.004	0	9	9	2	1	-10921639	149.143	152	102	222	3132	30.218	6.032	0.110	0.975
ID234730	234730	6	44.869	21.979	18.828	0	9	9	2	1	-10921639	137.810	131	86	209	2894	32.115	2.000	0.113	0.872
ID234729	234729	8	41.235	3.237	18.658	0	9	9	2	1	-10921639	110.000	111	65	164	2310	28.293	2.000	0.153	1.032
ID234728	234728	None	52.370	0.000	8.000	0	9	9	2	1	-10921639	118.667	106	80	193	2492	35.504	2.000	0.196	1.096
ID234735	234735	None	47.470	7.312	25.100	0	10	10	2	1	-10921639	121.524	123	57	197	2552	34.978	2.000	0.151	0.910
ID234734	234734	8	44.059	4.048	17.438	0	10	10	2	1	-10921639	125.667	115	74	176	2639	30.072	5.968	0.179	1.269
ID234733	234733	None	46.256	14.162	11.502	0	10	10	2	1	-10921639	145.667	143	102	201	3059	28.438	6.363	0.168	1.472
ID234732	234732	None	43.267	9.280	7.710	0	10	10	2	1	-10921639	88.667	90	16	152	1862	33.856	2.000	0.215	0.929
ID234715	234715	None	56.685	18.734	25.832	0	11	11	2	1	-10921639	145.429	135	102	217	3054	32.001	2.000	0.167	1.304
ID234713	234713	None	42.689	10.197	2.622	0	11	11	2	1	-10921639	99.571	94	49	176	2091	33.031	2.000	0.155	0.809
ID234738	234738	9	60.881	31.005	25.465	0	12	12	2	1	-10921639	113.238	102	57	246	2378	46.077	2.000	0.183	0.762
ID234737	234737	None	55.955	25.851	18.953	0	12	12	2	1	-10921639	137.095	143	32	226	2879	44.998	2.000	0.143	0.761
ID234736	234736	None	48.356	35.000	17.000	0	12	12	2	1	-10921639	92.190	90	50	143	1936	30.091	2.000	0.251	1.228
ID234743	234743	None	63.641	19.886	26.708	0	13	13	2	1	-10921639	150.952	148	82	234	3170	39.104	2.000	0.184	1.199
ID234742	234742	9	47.987	31.120	25.272	0	13	13	2	1	-10921639	96.286	90	49	197	2022	36.220	2.000	0.164	0.748
ID234741	234741	10	52.335	22.100	18.118	0	13	13	2	1	-10921639	162.048	160	98	217	3403	35.333	7.600	0.144	1.151
ID234771	234771	98	41.339	18.904	31.904	0	14	14	2	1	-10921639	164.667	164	123	222	3458	26.837	6.385	0.116	1.272
ID234770	234770	None	40.029	3.582	30.553	0	14	14	2	1	-10921639	118.857	119	69	176	2496	29.731	2.000	0.141	0.990
ID234769	234769	9	55.754	30.784	24.825	0	14	14	2	1	-10921639	98.810	94	41	209	2075	41.828	2.000	0.199	0.783
ID234768	234768	10	40.781	19.878	19.831	0	14	14	2	1	-10921639	150.619	143	98	201	3163	28.019	6.320	0.132	1.257
ID234767	234767	None	41.996	25.562	7.842	0	14	14	2	1	-10921639	105.857	102	45	189	2223	34.055	2.000	0.133	0.728
ID234739	234739	9	74.371	30.976	25.640	0	15	15	2	1	-10921639	118.905	98	53	242	2497	49.889	2.000	0.239	0.918
ID234740	234740	98	51.461	18.675	34.440	0	15	15	2	1	-10921639	163.429	160	78	255	3432	39.761	4.800	0.142	1.021
ID234774	234774	None	53.773	14.000	37.000	0	16	16	2	1	-10921639	144.333	143	102	213	3031	30.339	2.000	0.185	1.485
ID234773	234773	9	60.085	30.901	25.944	0	16	16	2	1	-10921639	118.762	123	61	205	2494	40.709	2.000	0.188	0.925
ID234772	234772	None	43.140	2.000	0.000	0	16	16	2	1	-10921639	135.190	127	74	230	2839	46.172	4.800	0.145	0.742
ID234747	234747	9	49.045	30.880	25.553	0	17	17	2	1	-10921639	98.143	90	53	189	2061	38.259	2.000	0.161	0.713
ID234746	234746	None	43.371	18.985	26.309	0	17	17	2	1	-10921639	146.476	143	98	217	3076	33.306	2.000	0.122	0.956
ID234748	234748	11	43.441	3.446	30.196	0	17	17	2	1	-10921639	115.286	115	65	205	2421	32.067	4.800	0.152	0.949
ID234745	234745	11	44.491	3.903	29.285	0	18	18	2	1	-10921639	139.952	143	82	205	2939	30.439	3.200	0.176	1.375
ID234744	234744	9	46.219	30.866	25.098	0	18	18	2	1	-10921639	101.714	94	45	201	2136	36.896	2.000	0.145	0.697
ID234763	234763	12	43.402	19.445	26.076	0	19	19	2	1	-10921639	134.857	135	57	209	2832	37.691	2.000	0.098	0.637
ID234766	234766	None	44.919	13.000	37.000	0	19	19	2	1	-10921639	129.143	119	77	209	2712	31.490	2.000	0.158	1.117
ID234765	234765	None	62.204	17.319	33.874	0	19	19	2	1	-10921639	153.095	139	69	242	3215	45.065	2.000	0.144	0.855
ID234764	234764	9	57.132	31.029	25.542	0	19	19	2	1	-10921639	89.048	78	32	205	1870	45.068	2.000	0.195	0.645
ID234755	234755	12	42.782	17.869	26.846	0	20	20	2	1	-10921639	137.429	135	98	185	2886	24.026	4.800	0.172	1.678
ID234754	234754	9	46.672	31.017	25.231	0	20	20	2	1	-10921639	103.524	94	57	168	2174	32.854	2.000	0.147	0.807
ID234753	234753	None	51.527	7.840	25.107	0	20	20	2	1	-10921639	132.762	131	82	197	2788	33.151	2.000	0.153	1.064
ID234752	234752	None	48.521	16.234	10.172	0	20	20	2	1	-10921639	129.952	123	98	189	2729	26.076	4.800	0.168	1.432
ID234756	234756	None	46.623	31.939	34.798	0	20	20	2	1	-10921639	100.000	102	53	180	2100	34.053	2.000	0.150	0.767
ID234762	234762	None	48.512	12.000	37.000	0	21	21	2	1	-10921639	127.000	135	84	160	2667	27.009	2.000	0.228	1.746
ID234761	234761	12	51.524	19.703	25.867	0	21	21	2	1	-10921639	126.857	123	78	242	2664	39.196	2.000	0.135	0.770
ID234760	234760	82	40.673	22.891	19.645	0	21	21	2	1	-10921639	130.429	123	74	205	2739	36.319	3.200	0.133	0.845
ID234759	234759	None	45.256	4.495	17.803	0	21	21	2	1	-10921639	126.333	119	57	193	2653	31.831	3.200	0.165	1.125
ID234758	234758	None	45.690	26.686	13.042	0	21	21	2	1	-10921639	135.952	135	53	205	2855	37.096	2.000	0.126	0.821
ID234757	234757	None	47.742	10.006	12.162	0	21	21	2	1	-10921639	122.714	127	61	172	2577	30.338	2.000	0.197	1.330
ID234751	234751	None	47.446	21.000	37.000	0	22	22	2	1	-10921639	134.000	135	74	185	2814	31.528	7.600	0.167	1.218
ID234750	234750	9	44.692	31.032	25.308	0	22	22	2	1	-10921639	73.667	61	32	213	1547	42.534	7.600	0.126	0.386
ID234749	234749	82	45.917	22.828	19.255	0	22	22	2	1	-10921639	151.905	143	94	230	3190	30.814	6.150	0.142	1.226
ID234775	234775	9	68.992	31.047	25.241	0	23	23	2	1	-10921639	98.000	86	49	246	2058	49.424	2.000	0.251	0.795
ID234776	234776	None	40.288	35.000	31.000	0	23	23	2	1	-10921639	117.095	119	88	148	2459	17.137	4.800	0.228	2.540
ID234779	234779	None	47.056	13.772	21.302	0	24	24	2	1	-10921639	139.000	139	74	213	2919	35.303	6.357	0.129	0.901
ID234778	234778	None	44.031	25.431	14.809	0	24	24	2	1	-10921639	135.238	131	49	205	2840	40.989	2.000	0.109	0.647
ID234777	234777	None	53.537	14.707	11.727	0	24	24	2	1	-10921639	160.667	152	111	209	3374	27.830	4.800	0.200	1.928
ID234780	234780	9	52.693	30.910	25.253	0	24	24	2	1	-10921639	82.190	82	20	193	1726	44.767	2.000	0.181	0.563
ID234784	234784	None	41.116	21.000	37.000	0	25	25	2	1	-10921639	123.381	123	77	226	2591	42.427	2.000	0.093	0.494
ID234783	234783	9	47.875	30.989	26.052	0	25	25	2	1	-10921639	99.571	94	37	172	2091	35.384	2.000	0.173	0.831
ID234782	234782	None	40.543	3.870	17.217	0	25	25	2	1	-10921639	124.000	127	49	176	2604	28.107	2.000	0.140	1.081
ID234781	234781	None	44.594	16.014	8.971	0	25	25	2	1	-10921639	129.190	123	86	189	2713	29.512	2.000	0.143	1.094
ID234795	234795	None	50.319	21.697	6.964	0	26	26	2	1	-10921639	129.476	123	69	201	2719	35.004	2.000	0.161	1.026
ID234794	234794	None	45.043	27.828	3.133	0	26	26	2	1	-10921639	97.095	98	41	168	2039	35.778	2.000	0.172	0.796
ID234793	234793	None	40.899	0.000	0.000	0	26	26	2	1	-10921639	126.238	131	61	164	2651	34.950	3.200	0.187	1.136
ID234791	234791	None	42.298	19.070	25.748	0	27	27	2	1	-10921639	128.333	135	69	189	2695	33.050	2.000	0.109	0.761
ID234792	234792	9	43.940	30.872	25.783	0	27	27	2	1	-10921639	107.238	102	49	185	2252	38.512	2.000	0.117	0.582
ID234787	234787	None	45.711	13.186	19.093	0	28	28	2	1	-10921639	135.238	131	65	197	2840	34.632	2.000	0.109	0.767
ID234790	234790	None	49.257	13.000	37.000	0	28	28	2	1	-10921639	115.333	115	61	193	2422	33.993	4.800	0.199	1.125
ID234789	234789	9	46.523	30.691	25.643	0	28	28	2	1	-10921639	109.905	106	49	213	2308	39.706	2.000	0.146	0.704
ID234788	234788	None	44.063	28.394	20.716	0	28	28	2	1	-10921639	132.714	131	86	168	2787	23.789	4.800	0.204	1.893
ID234786	234786	9	52.523	31.365	25.366	0	29	29	2	1	-10921639	126.333	123	37	230	2653	47.577	6.405	0.129	0.608
ID234785	234785	13	41.526	23.215	6.763	0	29	29	2	1	-10921639	129.333	127	65	176	2716	28.378	7.600	0.149	1.183
ID234800	234800	14	54.569	19.642	27.094	0	30	30	2	1	-10921639	150.190	156	78	222	3154	42.307	2.000	0.159	0.977
ID234799	234799	9	48.405	31.556	25.366	0	30	30	2	1	-10921639	112.476	111	24	193	2362	37.771	2.000	0.168	0.859
ID234798	234798	None	52.277	11.959	20.117	0	30	30	2	1	-10921639	155.905	152	94	197	3274	26.538	4.800	0.173	1.732
ID234797	234797	None	62.947	22.599	19.182	0	30	30	2	1	-10921639	159.810	156	98	255	3356	38.654	2.000	0.156	1.114
ID234796	234796	13	40.078	22.970	6.872	0	30	30	2	1	-10921639	102.190	94	61	152	2146	27.232	2.000	0.136	0.898
ID234803	234803	14	44.967	19.383	26.062	0	31	31	2	1	-10921639	135.667	131	57	209	2849	32.979	2.000	0.114	0.839
ID234802	234802	None	49.422	29.722	13.967	0	31	31	2	1	-10921639	122.619	115	61	180	2575	32.690	3.200	0.181	1.152
ID234801	234801	13	54.688	22.279	7.515	0	31	31	2	1	-10921639	127.048	123	65	193	2668	33.554	3.200	0.206	1.292
ID234804	234804	None	44.984	24.000	37.000	0	31	31	2	1	-10921639	131.333	127	88	180	2758	30.634	3.200	0.151	1.126
ID234819	234819	15	43.806	4.183	29.933	0	32	32	2	1	-10921639	110.000	111	53	164	2310	29.851	2.000	0.143	0.920
ID234818	234818	9	52.674	31.646	25.598	0	32	32	2	1	-10921639	115.476	106	69	201	2425	39.618	2.000	0.175	0.867
ID234817	234817	None	40.138	7.959	24.343	0	32	32	2	1	-10921639	117.238	115	65	164	2462	29.555	2.000	0.114	0.812
ID234816	234816	16	41.596	26.905	20.286	0	32	32	2	1	-10921639	160.238	160	115	217	3365	24.413	4.800	0.127	1.478
ID234811	234811	None	54.300	17.714	14.839	0	33	33	2	1	-10921639	135.000	131	65	230	2835	39.882	6.403	0.133	0.796
ID234810	234810	None	42.911	28.788	13.071	0	33	33	2	1	-10921639	132.524	131	78	213	2783	34.853	2.000	0.126	0.854
ID234815	234815	15	49.444	3.074	30.093	0	33	33	2	1	-10921639	119.333	115	45	193	2506	39.717	2.000	0.149	0.781
ID234814	234814	9	47.700	31.497	25.740	0	33	33	2	1	-10921639	102.048	90	53	197	2143	38.602	2.000	0.180	0.806
ID234813	234813	16	46.944	26.612	19.976	0	33	33	2	1	-10921639	148.762	148	82	238	3124	40.936	2.000	0.103	0.679
ID234812	234812	17	54.857	25.049	15.916	0	33	33	2	1	-10921639	169.429	172	94	255	3558	39.237	2.000	0.125	0.960
ID234809	234809	9	48.294	30.761	25.537	0	34	34	2	1	-10921639	122.190	123	61	189	2566	38.182	2.000	0.143	0.799
ID234808	234808	None	55.864	23.423	18.731	0	34	34	2	1	-10921639	165.190	152	106	250	3469	43.852	3.200	0.139	0.917
ID234807	234807	None	52.344	4.153	17.922	0	34	34	2	1	-10921639	133.857	131	90	201	2811	33.717	2.000	0.142	0.986
ID234806	234806	17	49.757	25.250	16.409	0	34	34	2	1	-10921639	163.048	164	106	246	3424	40.649	7.600	0.130	0.922
ID234805	234805	18	76.364	21.944	7.170	0	34	34	2	1	-10921639	122.667	119	45	213	2576	47.861	2.000	0.268	1.083
ID234823	234823	9	58.503	31.022	25.412	0	35	35	2	1	-10921639	115.095	106	49	234	2417	43.558	2.000	0.170	0.768
ID234822	234822	None	40.192	19.176	25.308	0	35	35	2	1	-10921639	132.143	139	74	185	2775	32.558	6.407	0.157	1.101
ID234821	234821	18	47.702	21.829	6.630	0	35	35	2	1	-10921639	118.714	115	53	193	2493	35.997	2.000	0.162	0.921
ID234820	234820	None	41.184	10.000	37.000	0	36	36	2	1	-10921639	98.238	94	61	156	2063	29.993	3.200	0.192	1.055
ID234832	234832	19	42.301	13.000	37.000	0	37	37	2	1	-10921639	101.619	94	49	168	2134	34.678	2.000	0.200	0.978
ID234827	234827	20	59.248	4.396	18.187	0	37	37	2	1	-10921639	117.619	111	65	193	2470	38.994	3.200	0.214	1.063
ID234826	234826	None	42.160	29.064	12.687	0	37	37	2	1	-10921639	128.476	123	82	197	2698	26.212	6.329	0.141	1.213
ID234825	234825	21	46.722	16.191	10.757	0	37	37	2	1	-10921639	127.857	123	78	213	2685	31.086	7.600	0.164	1.160
ID234824	234824	None	46.361	20.061	3.491	0	37	37	2	1	-10921639	103.571	102	49	156	2175	30.600	2.000	0.217	1.208
ID234831	234831	None	40.758	24.629	28.633	0	37	37	2	1	-10921639	121.952	123	57	172	2561	31.609	4.800	0.140	0.945
ID234830	234830	None	49.513	31.220	25.585	0	37	37	2	1	-10921639	86.667	90	12	152	1820	36.755	2.000	0.241	0.915
ID234829	234829	None	46.672	19.077	26.059	0	37	37	2	1	-10921639	137.429	135	102	209	2886	32.408	2.000	0.142	1.052
ID234828	234828	None	49.996	35.000	21.000	0	37	37	2	1	-10921639	97.476	86	57	156	2047	31.791	2.000	0.262	1.275
ID234835	234835	20	46.868	4.023	17.918	0	38	38	2	1	-10921639	114.190	106	65	185	2398	32.312	3.200	0.168	1.018
ID234834	234834	None	40.739	18.212	17.356	0	38	38	2	1	-10921639	127.333	123	94	176	2674	21.592	4.800	0.175	1.757
ID234833	234833	21	63.699	16.441	11.216	0	38	38	2	1	-10921639	121.476	106	49	234	2551	46.558	2.000	0.193	0.843
ID234837	234837	19	40.922	13.000	37.000	0	38	38	2	1	-10921639	112.667	111	69	156	2366	22.604	4.800	0.200	1.658
ID234836	234836	None	68.214	9.203	23.035	0	38	38	2	1	-10921639	166.476	160	102	255	3496	36.436	7.600	0.208	1.575
ID234839	234839	20	63.581	3.752	18.709	0	39	39	2	1	-10921639	130.286	123	65	222	2736	41.711	2.000	0.196	1.022
ID234838	234838	None	49.013	0.000	0.000	0	39	39	2	1	-10921639	132.286	130	104	168	2778	21.117	4.800	0.275	2.706
ID234840	234840	None	41.660	19.023	33.603	0	39	39	2	1	-10921639	131.905	135	65	201	2770	33.246	2.000	0.122	0.862
ID234843	234843	None	44.995	25.000	0.000	0	40	40	2	1	-10921639	75.571	69	35	189	1587	38.022	2.000	0.135	0.472
ID234848	234848	None	46.471	17.000	37.000	0	40	40	2	1	-10921639	118.000	111	77	180	2478	34.606	7.600	0.175	1.014
ID234847	234847	None	40.281	14.308	30.587	0	40	40	2	1	-10921639	97.048	98	53	172	2038	32.353	2.000	0.167	0.860
ID234846	234846	22	51.436	31.349	25.354	0	40	40	2	1	-10921639	89.476	78	45	209	1879	43.795	2.000	0.176	0.610
ID234845	234845	None	47.965	25.107	13.474	0	40	40	2	1	-10921639	145.143	148	74	201	3048	34.972	6.346	0.162	1.159
ID234844	234844	None	42.428	3.165	1.764	0	40	40	2	1	-10921639	139.524	139	78	205	2930	31.448	6.326	0.157	1.204
ID234842	234842	23	41.743	22.323	28.226	0	41	41	2	1	-10921639	117.857	119	69	176	2475	30.380	2.000	0.140	0.953
ID234841	234841	22	42.380	31.148	25.432	0	41	41	2	1	-10921639	77.190	69	24	160	1621	39.845	2.000	0.125	0.432
ID234851	234851	24	44.429	24.897	14.341	0	42	42	2	1	-10921639	123.905	123	69	197	2602	34.758	2.000	0.152	0.941
ID234850	234850	None	42.973	19.132	7.517	0	42	42	2	1	-10921639	116.238	111	82	185	2441	30.073	2.000	0.133	0.906
ID234849	234849	None	45.278	5.096	2.480	0	42	42	2	1	-10921639	119.429	119	78	201	2508	29.929	2.000	0.147	1.022
ID234855	234855	None	45.841	35.000	37.000	0	42	42	2	1	-10921639	95.190	90	57	156	1999	33.369	2.000	0.260	1.178
ID234854	234854	None	42.118	14.812	29.934	0	42	42	2	1	-10921639	112.286	106	74	160	2358	29.630	2.000	0.138	0.918
ID234853	234853	23	45.312	22.514	27.665	0	42	42	2	1	-10921639	133.286	135	57	197	2799	38.406	4.800	0.158	0.946
ID234852	234852	22	55.085	30.930	25.345	0	42	42	2	1	-10921639	64.857	53	8	160	1362	42.215	2.000	0.280	0.673
ID234858	234858	None	40.112	8.771	24.538	0	43	43	2	1	-10921639	124.048	127	65	168	2605	30.901	2.000	0.133	0.945
ID234857	234857	24	47.928	25.347	13.979	0	43	43	2	1	-10921639	113.571	111	74	185	2385	31.841	2.000	0.184	1.109
ID234856	234856	25	51.827	16.376	12.239	0	43	43	2	1	-10921639	119.238	111	74	193	2504	35.204	2.000	0.195	1.105
ID234859	234859	25	47.260	16.940	12.299	0	44	44	2	1	-10921639	121.048	123	74	185	2542	33.936	3.200	0.148	0.919
ID234861	234861	None	44.518	13.000	37.000	0	44	44	2	1	-10921639	96.000	90	65	131	2016	23.476	2.000	0.237	1.566
ID234860	234860	22	55.818	31.370	25.617	0	44	44	2	1	-10921639	86.619	82	32	180	1819	41.304	2.000	0.259	0.862
ID234866	234866	22	46.282	31.144	25.591	0	45	45	2	1	-10921639	77.476	69	28	160	1627	39.325	2.000	0.147	0.506
ID234865	234865	26	46.691	7.731	23.476	0	45	45	2	1	-10921639	119.571	119	53	193	2511	36.170	2.000	0.122	0.718
ID234864	234864	None	59.154	10.940	15.294	0	45	45	2	1	-10921639	143.381	135	57	213	3011	40.087	7.600	0.199	1.188
ID234863	234863	25	53.360	17.238	11.972	0	45	45	2	1	-10921639	111.048	102	65	185	2332	37.006	7.600	0.173	0.884
ID234862	234862	None	41.183	32.000	0.000	0	45	45	2	1	-10921639	83.095	73	46	139	1745	28.240	2.000	0.224	1.075
ID234867	234867	25	50.162	17.205	12.039	0	46	46	2	1	-10921639	114.381	123	57	172	2402	35.753	2.000	0.178	0.965
ID234869	234869	None	63.470	3.140	29.662	0	46	46	2	1	-10921639	134.476	135	65	217	2824	38.384	2.000	0.220	1.264
ID234868	234868	26	54.201	8.782	22.292	0	46	46	2	1	-10921639	154.429	156	86	222	3243	34.849	2.000	0.140	1.087
ID234880	234880	27	42.868	20.040	24.741	0	47	47	2	1	-10921639	169.190	172	127	197	3553	19.038	4.800	0.176	2.660
ID234879	234879	26	48.963	10.679	23.864	0	47	47	2	1	-10921639	147.238	148	94	201	3092	28.060	2.000	0.164	1.478
ID234878	234878	None	41.058	22.065	18.223	0	47	47	2	1	-10921639	133.810	127	65	205	2810	34.541	7.600	0.083	0.592
ID234877	234877	None	49.677	0.000	15.000	0	47	47	2	1	-10921639	101.714	98	57	180	2136	35.298	2.000	0.195	0.939
ID234871	234871	None	41.325	33.000	0.000	0	48	48	2	1	-10921639	101.381	102	42	143	2129	32.213	3.200	0.217	1.122
ID234870	234870	None	47.888	24.000	0.000	0	48	48	2	1	-10921639	93.762	82	49	201	1969	36.882	2.000	0.252	1.022
ID234875	234875	27	52.096	19.806	26.574	0	48	48	2	1	-10921639	146.048	135	94	222	3067	38.661	2.000	0.134	0.894
ID234874	234874	28	47.779	31.276	25.572	0	48	48	2	1	-10921639	92.190	82	28	176	1936	38.777	2.000	0.154	0.636
ID234873	234873	26	45.978	9.061	24.068	0	48	48	2	1	-10921639	135.619	139	74	201	2848	27.804	4.800	0.181	1.498
ID234872	234872	None	57.124	26.501	13.457	0	48	48	2	1	-10921639	121.667	119	37	201	2555	45.159	2.000	0.199	0.893
ID234876	234876	None	41.492	3.365	30.851	0	48	48	2	1	-10921639	113.857	111	49	168	2391	32.256	3.200	0.153	0.935
ID234883	234883	None	44.351	13.948	22.162	0	49	49	2	1	-10921639	147.810	152	86	213	3104	32.813	4.800	0.167	1.288
ID234882	234882	None	48.696	27.945	19.107	0	49	49	2	1	-10921639	107.095	106	49	172	2249	36.488	2.000	0.165	0.829
ID234881	234881	29	57.618	9.207	14.525	0	49	49	2	1	-10921639	158.762	148	94	226	3334	42.430	6.239	0.197	1.232
ID234885	234885	28	63.763	31.012	25.122	0	49	49	2	1	-10921639	96.667	90	41	250	2030	48.133	2.000	0.191	0.645
ID234884	234884	27	42.638	20.155	25.269	0	49	49	2	1	-10921639	133.381	131	86	201	2801	28.849	7.600	0.136	1.108
ID234887	234887	None	50.040	25.283	14.469	0	50	50	2	1	-10921639	165.810	172	111	205	3482	27.480	4.800	0.177	1.819
ID234886	234886	None	42.083	1.000	0.000	0	50	50	2	1	-10921639	145.333	150	69	193	3052	38.469	7.600	0.208	1.303
ID234891	234891	28	43.859	31.140	25.726	0	50	50	2	1	-10921639	88.381	82	41	180	1856	31.548	2.000	0.199	0.929
ID234890	234890	27	76.813	20.780	24.740	0	50	50	2	1	-10921639	143.333	143	53	255	3010	49.411	2.000	0.230	1.085
ID234889	234889	None	40.536	16.728	15.862	0	50	50	2	1	-10921639	133.762	135	82	185	2809	29.732	3.200	0.127	1.011
ID234888	234888	29	44.618	8.956	15.366	0	50	50	2	1	-10921639	132.476	135	90	185	2782	26.600	4.800	0.166	1.418
ID234893	234893	None	51.016	12.000	37.000	0	50	50	2	1	-10921639	111.905	106	65	172	2350	33.892	2.000	0.256	1.345
ID234892	234892	None	43.154	19.214	30.842	0	50	50	2	1	-10921639	116.095	115	74	180	2438	31.111	3.200	0.137	0.900
ID234913	234913	None	41.537	15.162	30.921	0	51	51	2	1	-10921639	119.333	119	65	197	2506	37.903	2.000	0.109	0.620
ID234912	234912	28	70.521	31.198	25.323	0	51	51	2	1	-10921639	99.714	90	24	238	2094	51.958	2.000	0.228	0.712
ID234907	234907	29	73.952	9.622	14.890	0	51	51	2	1	-10921639	155.381	152	90	255	3263	50.803	2.000	0.231	1.149
ID234906	234906	None	43.961	0.000	15.000	0	51	51	2	1	-10921639	100.667	106	49	148	2114	30.805	4.800	0.251	1.313
ID234905	234905	None	46.335	23.384	5.913	0	51	51	2	1	-10921639	119.476	119	78	172	2509	27.210	2.000	0.215	1.553
ID234911	234911	27	62.907	19.756	25.134	0	51	51	2	1	-10921639	124.095	127	65	209	2606	42.803	7.600	0.217	1.034
ID234910	234910	30	47.861	7.801	24.774	0	51	51	2	1	-10921639	128.381	127	78	180	2696	32.489	7.600	0.182	1.215
ID234909	234909	31	40.708	12.817	21.507	0	51	51	2	1	-10921639	132.476	139	78	193	2782	29.211	7.600	0.148	1.172
ID234908	234908	None	42.465	19.558	18.751	0	51	51	2	1	-10921639	130.143	131	41	201	2733	44.928	2.000	0.098	0.517
ID234915	234915	32	48.040	24.010	13.228	0	52	52	2	1	-10921639	135.238	127	94	234	2840	33.688	6.419	0.128	0.909
ID234914	234914	None	41.013	0.000	9.000	0	52	52	2	1	-10921639	77.905	78	37	156	1636	31.321	2.000	0.217	0.888
ID234919	234919	27	46.906	20.589	25.425	0	52	52	2	1	-10921639	143.381	139	69	217	3011	33.726	4.800	0.155	1.139
ID234918	234918	30	40.447	8.204	23.736	0	52	52	2	1	-10921639	139.238	135	94	205	2924	29.582	2.000	0.135	1.121
ID234917	234917	31	43.413	13.206	20.311	0	52	52	2	1	-10921639	144.762	152	94	180	3040	29.501	6.383	0.147	1.255
ID234916	234916	29	67.975	10.249	14.802	0	52	52	2	1	-10921639	128.810	123	41	217	2705	47.532	2.000	0.221	0.980
ID234921	234921	33	42.103	19.000	31.000	0	52	52	2	1	-10921639	117.381	123	49	189	2465	39.298	3.200	0.116	0.623
ID234920	234920	28	61.624	31.841	25.044	0	52	52	2	1	-10921639	95.952	82	32	197	2015	43.757	2.000	0.222	0.798
ID234899	234899	30	53.680	7.953	22.696	0	53	53	2	1	-10921639	164.762	160	74	226	3460	35.047	7.600	0.158	1.280
ID234898	234898	None	42.832	35.000	21.000	0	53	53	2	1	-10921639	65.857	65	0	135	1383	37.711	4.000	0.335	0.876
ID234897	234897	29	51.609	10.000	15.000	0	53	53	2	1	-10921639	128.571	127	61	205	2700	43.862	2.000	0.157	0.798
ID234896	234896	32	47.559	25.163	13.357	0	53	53	2	1	-10921639	154.333	152	98	205	3241	30.988	4.800	0.171	1.458
ID234903	234903	33	50.307	18.967	30.891	0	53	53	2	1	-10921639	130.143	123	78	197	2733	35.867	3.200	0.138	0.882
ID234902	234902	None	40.924	4.170	29.076	0	53	53	2	1	-10921639	102.286	106	57	152	2148	30.266	7.600	0.158	0.921
ID234901	234901	27	69.999	20.353	25.798	0	53	53	2	1	-10921639	155.762	152	90	234	3271	42.383	3.200	0.199	1.219
ID234900	234900	None	47.084	9.039	24.782	0	53	53	2	1	-10921639	159.619	160	94	209	3352	34.329	7.600	0.151	1.220
ID234904	234904	None	40.921	35.000	37.000	0	53	53	2	1	-10921639	59.476	49	7	131	1249	37.821	2.000	0.296	0.719
ID234895	234895	None	40.488	16.489	11.961	0	53	53	2	1	-10921639	125.381	131	65	172	2633	33.259	7.600	0.139	0.920
ID234894	234894	None	50.335	22.661	8.182	0	53	53	2	1	-10921639	149.381	135	86	226	3137	36.316	6.354	0.127	0.928
ID234929	234929	33	51.480	18.879	31.437	0	54	54	2	1	-10921639	124.048	123	74	180	2605	32.696	2.000	0.182	1.169
ID234928	234928	None	43.444	31.294	25.936	0	54	54	2	1	-10921639	67.000	61	4	131	1407	34.521	2.000	0.237	0.744
ID234923	234923	29	48.758	10.651	15.094	0	54	54	2	1	-10921639	128.524	135	74	209	2699	41.098	2.000	0.181	0.957
ID234922	234922	32	48.588	25.606	12.763	0	54	54	2	1	-10921639	148.381	152	74	205	3116	39.663	2.000	0.147	0.956
ID234927	234927	27	76.748	20.671	24.810	0	54	54	2	1	-10921639	159.381	160	90	230	3347	39.341	4.800	0.265	1.695
ID234926	234926	30	50.226	8.063	22.916	0	54	54	2	1	-10921639	134.857	139	82	185	2832	32.085	2.000	0.172	1.234
ID234925	234925	None	70.986	19.255	18.252	0	54	54	2	1	-10921639	135.857	119	65	242	2853	49.557	2.000	0.191	0.878
ID234924	234924	None	40.704	3.036	17.847	0	54	54	2	1	-10921639	116.381	123	65	160	2444	24.377	4.800	0.183	1.475
ID234947	234947	30	65.450	8.090	23.812	0	55	55	2	1	-10921639	174.571	189	98	217	3666	33.771	4.800	0.223	1.886
ID234946	234946	None	42.500	0.000	18.000	0	55	55	2	1	-10921639	120.095	119	57	180	2522	27.368	6.363	0.194	1.428
ID234945	234945	29	65.707	10.092	14.095	0	55	55	2	1	-10921639	151.905	156	102	217	3190	34.946	7.600	0.220	1.566
ID234944	234944	32	48.275	23.885	13.228	0	55	55	2	1	-10921639	152.905	148	82	213	3211	34.467	6.340	0.114	0.911
ID234951	234951	None	44.810	35.000	37.000	0	55	55	2	1	-10921639	124.000	119	26	209	2604	53.557	7.600	0.240	0.896
ID234950	234950	34	43.454	11.000	37.000	0	55	55	2	1	-10921639	110.952	111	61	172	2330	34.442	2.000	0.169	0.934
ID234949	234949	33	50.117	18.691	31.187	0	55	55	2	1	-10921639	116.429	119	45	197	2445	40.313	3.200	0.134	0.680
ID234948	234948	27	45.584	21.542	25.481	0	55	55	2	1	-10921639	131.429	135	49	193	2760	38.908	4.800	0.173	0.995
ID234939	234939	32	62.772	25.140	14.500	0	56	56	2	1	-10921639	203.095	209	139	255	4265	30.345	4.800	0.200	2.230
ID234938	234938	None	41.071	20.865	9.725	0	56	56	2	1	-10921639	152.238	143	98	242	3197	35.155	7.600	0.073	0.586
ID234943	234943	34	46.879	13.000	37.000	0	56	56	2	1	-10921639	94.286	102	49	148	1980	32.390	2.000	0.205	0.992
ID234942	234942	27	70.303	20.520	25.645	0	56	56	2	1	-10921639	172.238	180	61	255	3617	50.044	7.600	0.204	1.168
ID234941	234941	None	55.547	31.049	25.196	0	56	56	2	1	-10921639	91.143	90	24	201	1914	43.370	2.000	0.190	0.670
ID234940	234940	30	70.013	8.115	22.344	0	56	56	2	1	-10921639	168.143	172	82	255	3531	45.027	6.377	0.172	1.096
ID234931	234931	29	52.132	10.891	15.819	0	57	57	2	1	-10921639	127.524	115	57	193	2678	40.521	2.000	0.120	0.674
ID234930	234930	32	73.353	24.577	14.049	0	57	57	2	1	-10921639	177.143	189	115	255	3720	43.912	4.800	0.226	1.486
ID234935	234935	None	41.105	3.599	29.141	0	57	57	2	1	-10921639	94.381	94	41	152	1982	29.640	7.600	0.200	1.063
ID234934	234934	None	43.265	14.673	28.087	0	57	57	2	1	-10921639	97.476	90	37	172	2047	38.408	2.000	0.136	0.610
ID234933	234933	27	59.293	20.891	22.830	0	57	57	2	1	-10921639	172.190	168	115	246	3616	37.002	4.800	0.174	1.382
ID234932	234932	30	77.358	8.483	22.251	0	57	57	2	1	-10921639	173.667	176	86	255	3647	49.639	6.336	0.215	1.236
ID234937	234937	34	43.454	13.000	37.000	0	57	57	2	1	-10921639	114.524	115	86	160	2405	21.752	4.800	0.225	1.933
ID234936	234936	None	49.616	19.022	32.480	0	57	57	2	1	-10921639	118.048	115	57	205	2479	39.061	7.600	0.170	0.880
ID234955	234955	32	47.819	24.770	13.986	0	58	58	2	1	-10921639	144.238	143	86	197	3029	30.911	4.800	0.158	1.273
ID234954	234954	None	49.692	16.880	13.882	0	58	58	2	1	-10921639	141.905	139	57	213	2980	41.599	2.000	0.129	0.780
ID234953	234953	29	56.830	9.761	13.875	0	58	58	2	1	-10921639	137.000	131	74	213	2877	39.229	7.600	0.167	0.997
ID234952	234952	None	44.562	4.264	6.629	0	58	58	2	1	-10921639	116.429	123	45	164	2445	35.254	2.000	0.158	0.902
ID234958	234958	35	51.517	31.021	25.103	0	58	58	2	1	-10921639	72.714	61	24	189	1527	37.558	2.000	0.260	0.798
ID234957	234957	27	69.053	20.779	25.553	0	58	58	2	1	-10921639	188.381	189	106	255	3956	41.959	4.800	0.218	1.606
ID234956	234956	30	96.295	8.154	23.595	0	58	58	2	1	-10921639	205.286	209	82	255	4311	49.651	4.800	0.299	1.902
ID234963	234963	None	41.367	35.000	19.000	0	59	59	2	1	-10921639	83.381	78	42	148	1751	29.798	2.000	0.208	0.964
ID234962	234962	32	57.181	24.466	13.903	0	59	59	2	1	-10921639	149.952	152	102	230	3149	36.206	2.000	0.193	1.342
ID234961	234961	29	56.898	8.886	14.389	0	59	59	2	1	-10921639	142.429	127	94	226	2991	40.732	7.600	0.174	1.037
ID234960	234960	None	46.677	0.000	8.000	0	59	59	2	1	-10921639	92.524	86	45	164	1943	30.033	4.800	0.253	1.243
ID234967	234967	35	47.882	31.580	25.290	0	59	59	2	1	-10921639	100.000	94	49	189	2100	32.218	2.000	0.204	1.053
ID234966	234966	27	78.393	21.206	25.362	0	59	59	2	1	-10921639	177.905	172	102	255	3736	42.930	4.800	0.225	1.521
ID234965	234965	30	74.605	8.055	23.389	0	59	59	2	1	-10921639	192.381	189	115	255	4040	37.721	4.800	0.204	1.731
ID234964	234964	36	48.726	15.250	20.237	0	59	59	2	1	-10921639	155.381	156	90	230	3263	37.618	2.000	0.115	0.852
ID234969	234969	None	46.432	4.159	29.958	0	59	59	2	1	-10921639	108.571	106	49	193	2280	31.923	2.000	0.161	0.944
ID234968	234968	None	73.204	15.273	27.921	0	59	59	2	1	-10921639	130.810	135	37	222	2747	48.905	2.000	0.251	1.073
ID234959	234959	37	47.609	22.973	6.774	0	59	59	2	1	-10921639	117.857	115	57	189	2475	28.500	4.800	0.179	1.254
ID234979	234979	35	48.947	31.143	25.580	0	60	60	2	1	-10921639	93.571	82	37	172	1965	39.019	2.000	0.175	0.716
ID234978	234978	27	41.394	20.655	25.476	0	60	60	2	1	-10921639	160.524	168	106	234	3371	36.333	6.359	0.126	0.992
ID234977	234977	36	63.547	14.653	22.610	0	60	60	2	1	-10921639	161.714	164	90	255	3396	45.111	3.200	0.156	0.967
ID234976	234976	30	95.776	8.126	23.022	0	60	60	2	1	-10921639	186.095	172	82	255	3908	52.991	2.000	0.268	1.483
ID234971	234971	None	42.089	17.127	11.347	0	60	60	2	1	-10921639	125.381	119	86	201	2633	30.529	7.600	0.143	1.029
ID234970	234970	37	53.200	22.788	6.218	0	60	60	2	1	-10921639	126.238	127	69	180	2651	29.338	7.600	0.232	1.619
ID234975	234975	None	56.709	21.539	21.080	0	60	60	2	1	-10921639	176.905	172	78	255	3715	46.048	2.000	0.129	0.878
ID234974	234974	29	49.671	9.386	14.621	0	60	60	2	1	-10921639	135.000	131	82	213	2835	36.757	2.000	0.152	0.971
ID234973	234973	32	70.670	26.277	14.536	0	60	60	2	1	-10921639	169.048	156	119	234	3550	35.935	4.800	0.221	1.700
ID234972	234972	None	72.124	35.000	13.000	0	60	60	2	1	-10921639	97.524	98	16	172	2048	49.338	2.000	0.411	1.152
ID234995	234995	38	48.071	14.570	28.053	0	61	61	2	1	-10921639	122.286	115	49	193	2568	37.237	2.000	0.140	0.808
ID234994	234994	27	68.653	21.347	25.982	0	61	61	2	1	-10921639	185.571	193	123	255	3897	36.432	4.800	0.228	1.888
ID234993	234993	30	83.335	7.903	23.217	0	61	61	2	1	-10921639	183.238	180	111	255	3848	41.088	4.800	0.252	1.796
ID234992	234992	36	58.705	14.080	22.110	0	61	61	2	1	-10921639	174.429	176	119	246	3663	29.492	4.800	0.179	1.800
ID234996	234996	39	40.092	3.594	30.119	0	61	61	2	1	-10921639	107.952	106	61	164	2267	27.663	2.000	0.167	1.119
ID234991	234991	40	54.616	12.631	15.635	0	61	61	2	1	-10921639	150.905	148	98	217	3169	38.737	2.000	0.153	1.036
ID234990	234990	32	65.395	25.881	14.513	0	61	61	2	1	-10921639	180.571	176	102	255	3792	47.456	4.800	0.172	1.116
ID234989	234989	None	42.677	0.000	13.000	0	61	61	2	1	-10921639	99.762	90	61	148	2095	26.696	2.000	0.212	1.309
ID234988	234988	37	51.894	22.183	7.380	0	61	61	2	1	-10921639	150.333	148	102	222	3157	35.525	4.800	0.177	1.271
ID235011	235011	None	47.333	22.952	18.750	0	62	62	2	1	-10921639	174.000	168	102	255	3654	39.749	6.343	0.121	0.946
ID235010	235010	40	50.245	12.633	15.107	0	62	62	2	1	-10921639	160.429	160	94	255	3369	35.423	4.800	0.135	1.075
ID235009	235009	32	51.076	26.026	13.290	0	62	62	2	1	-10921639	179.571	180	106	242	3771	36.390	4.800	0.130	1.134
ID235008	235008	41	42.265	17.050	12.248	0	62	62	2	1	-10921639	148.762	148	98	205	3124	32.069	3.200	0.113	0.942
ID235015	235015	38	42.046	15.902	27.875	0	62	62	2	1	-10921639	125.667	119	65	209	2639	37.902	2.000	0.091	0.556
ID235014	235014	27	71.415	21.094	25.189	0	62	62	2	1	-10921639	186.619	185	111	255	3919	39.334	3.200	0.189	1.509
ID235013	235013	30	88.824	7.858	22.524	0	62	62	2	1	-10921639	181.333	185	98	255	3808	45.732	4.800	0.272	1.696
ID235012	235012	36	50.316	14.796	22.081	0	62	62	2	1	-10921639	172.619	168	115	222	3625	29.961	4.800	0.180	1.758
ID235016	235016	39	51.575	3.872	30.068	0	62	62	2	1	-10921639	118.714	111	69	193	2493	36.274	2.000	0.156	0.885
ID235007	235007	None	40.568	25.700	7.720	0	62	62	2	1	-10921639	146.000	152	82	213	3066	30.516	4.800	0.117	1.001
ID234983	234983	42	42.714	20.976	21.145	0	63	63	2	1	-10921639	167.619	168	102	242	3520	37.274	6.159	0.098	0.806
ID234982	234982	40	50.053	12.515	15.652	0	63	63	2	1	-10921639	143.857	139	69	230	3021	43.499	2.000	0.135	0.788
ID234981	234981	32	70.450	25.978	14.513	0	63	63	2	1	-10921639	160.952	152	78	255	3380	49.929	2.000	0.166	0.920
ID234980	234980	41	53.768	16.671	12.337	0	63	63	2	1	-10921639	148.048	143	69	209	3109	40.330	7.600	0.167	1.049
ID234987	234987	None	45.545	18.000	37.000	0	63	63	2	1	-10921639	121.238	115	82	222	2546	33.527	2.000	0.173	1.068
ID234986	234986	39	49.613	4.232	30.848	0	63	63	2	1	-10921639	102.905	102	45	148	2161	34.445	2.000	0.210	1.036
ID234985	234985	27	57.903	21.123	25.291	0	63	63	2	1	-10921639	165.048	164	106	222	3466	34.731	3.200	0.166	1.350
ID234984	234984	30	86.940	8.611	22.801	0	63	63	2	1	-10921639	185.429	176	111	255	3894	47.511	2.000	0.241	1.518
ID235027	235027	32	78.951	25.384	13.823	0	64	64	2	1	-10921639	186.952	180	135	255	3926	33.123	4.800	0.241	2.194
ID235026	235026	None	53.763	10.227	14.001	0	64	64	2	1	-10921639	155.762	156	94	205	3271	32.883	7.600	0.191	1.520
ID235031	235031	43	44.449	11.346	21.678	0	64	64	2	1	-10921639	167.905	176	94	246	3526	43.232	4.800	0.128	0.883
ID235030	235030	None	42.240	23.218	18.921	0	64	64	2	1	-10921639	172.238	176	78	242	3617	42.558	2.000	0.076	0.572
ID235029	235029	42	52.090	19.607	18.496	0	64	64	2	1	-10921639	181.524	172	78	255	3812	48.743	2.000	0.118	0.785
ID235028	235028	40	56.204	11.918	15.207	0	64	64	2	1	-10921639	158.143	156	86	213	3321	40.245	2.000	0.172	1.152
ID235035	235035	27	68.995	21.283	23.890	0	64	64	2	1	-10921639	208.190	201	131	255	4372	36.704	4.800	0.179	1.724
ID235034	235034	None	40.695	15.505	23.374	0	64	64	2	1	-10921639	156.905	168	86	217	3295	40.367	2.000	0.069	0.505
ID235033	235033	30	66.572	8.110	23.161	0	64	64	2	1	-10921639	179.714	189	127	234	3774	34.185	4.800	0.230	1.964
ID235032	235032	44	46.284	35.000	22.000	0	64	64	2	1	-10921639	93.190	90	53	152	1957	28.738	2.000	0.209	1.121
ID235036	235036	45	42.952	22.332	28.304	0	64	64	2	1	-10921639	152.286	160	78	226	3198	38.931	2.000	0.117	0.820
ID235025	235025	45	51.173	22.363	27.557	0	65	65	2	1	-10921639	167.810	172	106	242	3524	39.484	2.000	0.117	0.892
ID235024	235024	27	62.643	21.000	24.000	0	65	65	2	1	-10921639	195.524	197	90	255	4106	52.567	2.000	0.145	0.945
ID235019	235019	32	68.457	25.049	14.055	0	65	65	2	1	-10921639	153.000	143	86	238	3213	40.324	4.800	0.208	1.307
ID235018	235018	None	41.884	35.000	13.000	0	65	65	2	1	-10921639	82.619	78	37	164	1735	35.009	2.000	0.213	0.830
ID235017	235017	41	41.043	17.200	11.721	0	65	65	2	1	-10921639	168.286	164	119	217	3534	28.618	7.600	0.133	1.383
ID235023	235023	30	50.795	7.914	23.208	0	65	65	2	1	-10921639	144.190	152	57	217	3028	47.816	2.000	0.130	0.692
ID235022	235022	43	60.290	13.006	22.445	0	65	65	2	1	-10921639	177.714	185	78	255	3732	52.085	2.000	0.147	0.872
ID235021	235021	44	42.351	35.000	21.000	0	65	65	2	1	-10921639	90.143	90	53	143	1893	26.112	4.800	0.270	1.467
ID235020	235020	40	68.370	11.664	14.999	0	65	65	2	1	-10921639	165.714	172	49	255	3480	56.202	2.000	0.156	0.797
ID234999	234999	None	63.506	9.923	12.764	0	66	66	2	1	-10921639	186.143	189	106	255	3909	43.007	7.600	0.184	1.343
ID234998	234998	41	53.395	16.555	11.600	0	66	66	2	1	-10921639	166.619	160	94	255	3499	42.622	2.000	0.135	0.933
ID234997	234997	None	44.363	26.088	7.643	0	66	66	2	1	-10921639	112.857	119	57	193	2370	36.843	2.000	0.126	0.685
ID235003	235003	46	50.474	16.473	22.362	0	66	66	2	1	-10921639	212.524	213	152	255	4463	35.485	4.800	0.123	1.311
ID235002	235002	30	69.074	7.916	22.357	0	66	66	2	1	-10921639	176.095	176	119	238	3698	37.075	2.000	0.205	1.618
ID235001	235001	40	62.181	10.891	14.782	0	66	66	2	1	-10921639	190.667	189	102	255	4004	41.042	2.000	0.161	1.286
ID235000	235000	32	78.391	25.365	14.141	0	66	66	2	1	-10921639	162.381	160	82	234	3410	47.461	4.800	0.242	1.332
ID235006	235006	None	54.375	32.000	37.000	0	66	66	2	1	-10921639	110.190	94	65	185	2314	32.591	2.000	0.209	1.169
ID235005	235005	None	54.750	31.519	24.885	0	66	66	2	1	-10921639	80.857	69	37	180	1698	41.189	2.000	0.236	0.749
ID235004	235004	27	59.381	20.557	23.540	0	66	66	2	1	-10921639	193.762	201	119	255	4069	47.115	3.200	0.127	0.924
ID235043	235043	27	44.580	20.602	24.584	0	67	67	2	1	-10921639	196.048	197	131	250	4117	29.756	4.800	0.138	1.596
ID235042	235042	46	53.323	16.222	22.669	0	67	67	2	1	-10921639	185.476	176	98	255	3895	49.655	2.000	0.072	0.499
ID235041	235041	30	45.813	7.688	20.387	0	67	67	2	1	-10921639	149.333	148	94	217	3136	35.163	2.000	0.105	0.811
ID235040	235040	32	76.311	24.431	13.594	0	67	67	2	1	-10921639	191.714	193	115	255	4026	39.876	4.800	0.254	1.948
ID235045	235045	47	56.592	15.823	27.915	0	67	67	2	1	-10921639	134.762	135	69	209	2830	42.139	2.000	0.133	0.751
ID235044	235044	None	46.713	24.295	26.171	0	67	67	2	1	-10921639	162.238	164	82	213	3407	39.616	3.200	0.144	1.029
ID235039	235039	40	54.227	10.655	13.695	0	67	67	2	1	-10921639	168.238	172	90	246	3533	42.869	2.000	0.112	0.792
ID235038	235038	41	55.036	16.169	12.939	0	67	67	2	1	-10921639	172.619	168	102	250	3625	39.045	2.000	0.128	1.003
ID235037	235037	None	50.619	0.000	3.000	0	67	67	2	1	-10921639	131.286	127	49	209	2757	45.252	3.200	0.185	0.907
ID235047	235047	41	74.182	16.171	12.537	0	68	68	2	1	-10921639	169.095	160	94	255	3551	50.022	2.000	0.169	0.978
ID235046	235046	None	45.617	10.616	11.366	0	68	68	2	1	-10921639	129.810	119	49	222	2726	46.410	2.000	0.099	0.505
ID235051	235051	48	52.722	25.414	20.971	0	68	68	2	1	-10921639	112.905	111	45	189	2371	40.482	2.000	0.146	0.711
ID235050	235050	46	61.482	17.192	20.033	0	68	68	2	1	-10921639	180.810	185	98	255	3797	47.127	7.600	0.101	0.703
ID235049	235049	40	55.388	10.618	15.349	0	68	68	2	1	-10921639	167.571	160	82	255	3519	45.389	2.000	0.114	0.757
ID235048	235048	32	68.578	24.485	13.076	0	68	68	2	1	-10921639	166.571	172	106	246	3498	37.541	4.800	0.230	1.658
ID235054	235054	47	59.839	16.193	27.771	0	68	68	2	1	-10921639	147.905	131	82	255	3106	49.897	2.000	0.126	0.662
ID235053	235053	27	75.223	20.629	24.355	0	68	68	2	1	-10921639	191.571	205	61	255	4023	53.527	4.800	0.198	1.184
ID235052	235052	30	54.917	7.724	21.899	0	68	68	2	1	-10921639	168.143	152	111	250	3531	36.227	6.342	0.129	1.060
ID235075	235075	None	43.599	24.806	27.364	0	69	69	2	1	-10921639	111.190	111	32	176	2335	42.409	2.000	0.088	0.423
ID235074	235074	27	68.700	20.895	24.021	0	69	69	2	1	-10921639	180.714	180	102	255	3795	46.387	3.200	0.144	0.981
ID235073	235073	49	47.753	30.411	22.386	0	69	69	2	1	-10921639	91.714	90	8	168	1926	41.532	2.000	0.192	0.712
ID235072	235072	None	50.802	12.713	21.789	0	69	69	2	1	-10921639	190.857	189	131	255	4008	33.358	6.391	0.123	1.249
ID235078	235078	None	42.898	15.000	37.000	0	69	69	2	1	-10921639	137.238	146	84	176	2882	27.969	2.000	0.156	1.328
ID235077	235077	None	45.416	4.025	29.614	0	69	69	2	1	-10921639	86.048	82	12	168	1807	38.551	2.000	0.169	0.646
ID235076	235076	47	68.183	15.314	27.767	0	69	69	2	1	-10921639	156.619	156	65	255	3289	53.279	2.000	0.183	0.909
ID235067	235067	32	68.304	24.643	13.657	0	69	69	2	1	-10921639	150.905	143	65	217	3169	41.359	2.000	0.213	1.283
ID235066	235066	41	59.573	16.711	12.150	0	69	69	2	1	-10921639	154.810	143	90	255	3251	44.248	2.000	0.132	0.817
ID235065	235065	None	55.452	0.000	0.000	0	69	69	2	1	-10921639	122.571	106	84	222	2574	37.931	2.000	0.275	1.393
ID235071	235071	48	47.492	25.205	21.291	0	69	69	2	1	-10921639	120.952	115	49	201	2540	38.913	2.000	0.125	0.692
ID235070	235070	46	50.895	17.454	20.567	0	69	69	2	1	-10921639	195.571	193	127	255	4107	35.390	2.000	0.116	1.145
ID235069	235069	None	41.011	14.984	15.935	0	69	69	2	1	-10921639	163.238	168	98	246	3428	41.024	3.200	0.067	0.496
ID235068	235068	40	49.007	10.553	14.062	0	69	69	2	1	-10921639	183.381	185	119	222	3851	29.573	4.800	0.158	1.688
ID235089	235089	47	66.760	14.942	27.620	0	70	70	2	1	-10921639	145.286	143	69	246	3051	51.731	2.000	0.189	0.893
ID235088	235088	49	47.092	31.633	24.794	0	70	70	2	1	-10921639	85.952	74	24	217	1805	43.168	2.000	0.159	0.547
ID235079	235079	None	40.889	6.050	3.318	0	70	70	2	1	-10921639	105.619	98	69	180	2218	28.575	2.000	0.156	0.999
ID235083	235083	None	49.157	22.665	13.133	0	70	70	2	1	-10921639	142.619	148	57	234	2995	42.121	2.000	0.137	0.814
ID235082	235082	41	76.235	16.215	12.641	0	70	70	2	1	-10921639	193.238	185	127	255	4058	40.667	2.000	0.193	1.538
ID235081	235081	None	42.679	11.070	11.230	0	70	70	2	1	-10921639	139.095	148	41	213	2921	49.721	2.000	0.087	0.446
ID235080	235080	50	61.545	21.885	6.709	0	70	70	2	1	-10921639	119.048	115	57	222	2500	43.493	2.000	0.209	0.945
ID235087	235087	27	69.206	20.727	24.756	0	70	70	2	1	-10921639	180.524	176	78	255	3791	50.721	2.000	0.152	0.938
ID235086	235086	46	42.361	17.987	20.583	0	70	70	2	1	-10921639	173.000	168	94	255	3633	44.756	7.600	0.093	0.659
ID235085	235085	40	52.662	10.093	14.517	0	70	70	2	1	-10921639	173.714	176	102	242	3648	35.943	2.000	0.127	1.090
ID235084	235084	32	66.088	26.428	14.090	0	70	70	2	1	-10921639	147.714	148	53	222	3102	40.311	4.800	0.239	1.414
ID235091	235091	41	73.909	16.156	12.594	0	71	71	2	1	-10921639	165.762	160	90	255	3481	49.986	2.000	0.176	0.993
ID235090	235090	50	44.222	21.344	6.760	0	71	71	2	1	-10921639	138.095	139	74	176	2900	28.763	4.800	0.193	1.550
ID235095	235095	27	62.723	20.646	24.604	0	71	71	2	1	-10921639	169.762	160	90	255	3565	45.482	2.000	0.156	1.005
ID235094	235094	51	56.580	6.795	22.411	0	71	71	2	1	-10921639	142.952	143	86	213	3002	34.860	7.600	0.201	1.372
ID235093	235093	32	101.009	25.236	13.826	0	71	71	2	1	-10921639	171.571	156	102	255	3603	50.786	2.000	0.327	1.666
ID235092	235092	40	76.176	9.924	13.697	0	71	71	2	1	-10921639	172.667	168	106	238	3626	41.555	2.000	0.211	1.448
ID235098	235098	47	72.383	14.914	27.737	0	71	71	2	1	-10921639	167.143	176	98	242	3510	43.074	4.800	0.238	1.490
ID235097	235097	52	52.409	26.091	25.528	0	71	71	2	1	-10921639	129.762	127	61	217	2725	41.666	2.000	0.153	0.825
ID235096	235096	49	41.550	31.560	25.038	0	71	71	2	1	-10921639	91.190	82	41	189	1915	35.173	2.000	0.142	0.644
ID235059	235059	51	40.158	6.040	21.351	0	72	72	2	1	-10921639	131.524	127	86	168	2762	22.275	4.800	0.182	1.820
ID235058	235058	32	59.178	25.605	13.750	0	72	72	2	1	-10921639	171.048	180	123	226	3592	33.932	4.800	0.195	1.643
ID235057	235057	40	72.229	10.553	14.246	0	72	72	2	1	-10921639	198.524	217	94	255	4169	48.497	4.800	0.178	1.239
ID235056	235056	50	45.577	22.209	6.773	0	72	72	2	1	-10921639	126.000	123	65	180	2646	32.045	6.350	0.187	1.237
ID235063	235063	47	83.640	15.451	27.647	0	72	72	2	1	-10921639	162.714	156	65	255	3417	60.545	2.000	0.229	1.001
ID235062	235062	52	41.730	26.075	26.037	0	72	72	2	1	-10921639	123.905	123	65	201	2602	33.872	2.000	0.081	0.549
ID235061	235061	27	80.814	20.828	24.372	0	72	72	2	1	-10921639	190.190	172	106	255	3994	53.567	2.000	0.178	1.073
ID235060	235060	None	56.316	16.396	20.878	0	72	72	2	1	-10921639	208.000	217	135	255	4368	27.238	4.800	0.166	2.175
ID235064	235064	None	53.043	3.803	30.381	0	72	72	2	1	-10921639	113.857	111	37	197	2391	39.002	2.000	0.173	0.860
ID235055	235055	53	48.844	5.229	3.343	0	72	72	2	1	-10921639	115.857	111	74	172	2433	26.928	4.800	0.210	1.493
ID235107	235107	None	40.191	14.000	37.000	0	73	73	2	1	-10921639	111.429	111	61	185	2340	32.272	6.219	0.157	0.937
ID235106	235106	47	59.961	15.494	27.679	0	73	73	2	1	-10921639	144.238	135	74	242	3029	47.503	2.000	0.198	1.002
ID235105	235105	51	49.494	6.112	21.421	0	73	73	2	1	-10921639	127.905	135	61	205	2686	34.183	2.000	0.177	1.126
ID235104	235104	40	64.051	10.393	15.084	0	73	73	2	1	-10921639	186.238	185	106	255	3911	37.683	4.800	0.175	1.469
ID235099	235099	53	53.877	5.860	3.825	0	73	73	2	1	-10921639	106.286	102	49	193	2232	37.823	2.000	0.167	0.804
ID235103	235103	32	69.737	25.925	13.994	0	73	73	2	1	-10921639	178.190	185	106	250	3742	39.171	4.800	0.206	1.554
ID235102	235102	41	56.813	16.356	12.839	0	73	73	2	1	-10921639	154.571	152	94	255	3246	37.515	2.000	0.145	1.041
ID235101	235101	None	64.277	10.327	11.350	0	73	73	2	1	-10921639	144.667	160	53	234	3038	57.991	2.000	0.158	0.679
ID235100	235100	50	45.393	22.315	5.743	0	73	73	2	1	-10921639	121.905	119	78	176	2560	30.214	2.000	0.148	1.041
ID235111	235111	32	65.007	25.193	14.109	0	74	74	2	1	-10921639	175.143	168	127	242	3678	35.798	2.000	0.179	1.486
ID235110	235110	40	89.781	9.923	14.412	0	74	74	2	1	-10921639	189.571	197	98	255	3981	51.431	2.000	0.250	1.473
ID235109	235109	41	44.472	16.417	11.978	0	74	74	2	1	-10921639	153.429	156	69	222	3222	41.667	2.000	0.124	0.810
ID235108	235108	53	49.114	5.730	2.663	0	74	74	2	1	-10921639	116.571	111	41	197	2448	38.670	3.200	0.190	0.962
ID235115	235115	None	44.893	25.954	24.419	0	74	74	2	1	-10921639	165.238	176	98	209	3470	29.750	4.800	0.141	1.371
ID235114	235114	54	60.589	16.634	21.692	0	74	74	2	1	-10921639	190.333	197	106	242	3997	39.950	3.200	0.141	1.181
ID235113	235113	51	48.354	6.892	20.685	0	74	74	2	1	-10921639	126.333	127	45	222	2653	40.975	2.000	0.130	0.708
ID235112	235112	56	52.510	23.847	20.021	0	74	74	2	1	-10921639	189.571	189	94	255	3981	33.772	4.800	0.129	1.278
ID235119	235119	None	51.621	18.575	32.692	0	74	74	2	1	-10921639	123.048	119	74	201	2584	36.305	2.000	0.177	1.022
ID235118	235118	47	69.892	15.394	27.021	0	74	74	2	1	-10921639	162.476	160	82	255	3412	50.074	2.000	0.165	0.918
ID235117	235117	148	46.346	31.205	25.147	0	74	74	2	1	-10921639	91.095	90	32	193	1913	43.228	2.000	0.100	0.384
ID235116	235116	27	52.242	20.761	25.159	0	74	74	2	1	-10921639	163.381	160	106	255	3431	40.381	2.000	0.096	0.711
ID235139	235139	None	43.937	22.814	28.368	0	75	75	2	1	-10921639	132.524	127	86	222	2783	37.277	2.000	0.089	0.583
ID235138	235138	47	63.385	15.013	27.317	0	75	75	2	1	-10921639	149.476	139	69	255	3139	46.268	2.000	0.139	0.789
ID235137	235137	148	43.715	31.760	25.375	0	75	75	2	1	-10921639	93.714	90	45	185	1968	36.494	2.000	0.128	0.582
ID235136	235136	27	40.271	20.243	24.839	0	75	75	2	1	-10921639	155.048	156	94	213	3256	34.633	7.600	0.070	0.587
ID235131	235131	32	51.987	26.179	13.435	0	75	75	2	1	-10921639	160.333	164	86	230	3367	43.085	4.800	0.146	0.948
ID235130	235130	41	42.820	16.725	11.044	0	75	75	2	1	-10921639	130.143	135	69	176	2733	37.044	2.000	0.117	0.737
ID235129	235129	53	50.802	5.969	2.963	0	75	75	2	1	-10921639	94.857	90	37	172	1992	36.938	2.000	0.167	0.736
ID235135	235135	54	64.727	14.878	22.587	0	75	75	2	1	-10921639	173.810	180	98	250	3650	42.450	2.000	0.140	1.005
ID235134	235134	56	42.210	22.545	19.988	0	75	75	2	1	-10921639	190.524	189	139	242	4001	26.964	4.800	0.128	1.606
ID235133	235133	None	41.704	22.288	14.252	0	75	75	2	1	-10921639	179.905	176	94	238	3778	42.692	4.800	0.088	0.684
ID235132	235132	40	89.381	9.866	13.989	0	75	75	2	1	-10921639	218.857	230	152	255	4596	37.402	4.800	0.248	2.324
ID235143	235143	55	56.684	27.386	22.359	0	76	76	2	1	-10921639	151.381	143	94	217	3179	37.101	2.000	0.152	1.079
ID235142	235142	54	56.031	16.547	21.402	0	76	76	2	1	-10921639	170.143	164	106	255	3573	46.721	2.000	0.102	0.675
ID235141	235141	40	91.949	10.098	14.340	0	76	76	2	1	-10921639	210.429	205	139	255	4419	44.397	4.800	0.259	1.950
ID235140	235140	32	62.019	24.300	13.240	0	76	76	2	1	-10921639	195.952	189	115	255	4115	43.031	4.800	0.159	1.251
ID235147	235147	None	64.429	18.000	37.000	0	76	76	2	1	-10921639	141.810	131	65	205	2978	44.497	2.000	0.211	1.112
ID235146	235146	47	70.894	15.351	27.803	0	76	76	2	1	-10921639	143.381	139	57	238	3011	57.631	2.000	0.197	0.818
ID235145	235145	27	60.932	20.649	24.878	0	76	76	2	1	-10921639	166.190	156	106	255	3490	44.635	2.000	0.146	0.949
ID235144	235144	None	45.080	7.646	25.192	0	76	76	2	1	-10921639	115.905	115	69	168	2434	28.112	2.000	0.171	1.206
ID235123	235123	56	62.201	22.324	19.859	0	77	77	2	1	-10921639	160.238	156	86	255	3365	47.192	2.000	0.137	0.819
ID235122	235122	40	89.090	10.542	15.124	0	77	77	2	1	-10921639	208.238	230	123	255	4373	50.510	3.200	0.225	1.516
ID235121	235121	32	75.750	24.997	13.790	0	77	77	2	1	-10921639	231.190	250	172	255	4855	30.993	4.800	0.218	2.669
ID235120	235120	57	71.025	16.078	13.373	0	77	77	2	1	-10921639	171.190	168	115	255	3595	47.475	2.000	0.161	1.002
ID235127	235127	None	48.441	3.612	30.466	0	77	77	2	1	-10921639	101.905	98	49	180	2140	37.827	2.000	0.183	0.832
ID235126	235126	47	77.547	14.802	27.475	0	77	77	2	1	-10921639	158.762	152	86	255	3334	48.571	2.000	0.196	1.069
ID235125	235125	27	53.031	21.279	25.141	0	77	77	2	1	-10921639	144.762	135	65	250	3040	42.909	2.000	0.126	0.756
ID235124	235124	55	67.678	27.989	21.979	0	77	77	2	1	-10921639	135.952	123	65	238	2855	43.259	2.000	0.194	1.019
ID235128	235128	58	58.715	20.006	32.177	0	77	77	2	1	-10921639	149.952	152	82	255	3149	38.003	2.000	0.158	1.074
ID235155	235155	55	58.270	28.878	22.979	0	78	78	2	1	-10921639	125.714	131	57	185	2640	32.263	4.800	0.241	1.513
ID235154	235154	54	61.220	14.721	22.304	0	78	78	2	1	-10921639	171.667	160	106	255	3605	38.701	4.800	0.170	1.290
ID235153	235153	56	69.614	22.594	20.960	0	78	78	2	1	-10921639	170.048	164	98	255	3571	49.161	2.000	0.174	1.027
ID235152	235152	40	82.661	10.525	15.599	0	78	78	2	1	-10921639	206.524	230	78	255	4337	55.532	4.800	0.208	1.280
ID235158	235158	58	56.845	20.138	32.017	0	78	78	2	1	-10921639	126.905	119	41	255	2665	52.089	2.000	0.110	0.483
ID235157	235157	47	60.969	14.474	28.081	0	78	78	2	1	-10921639	132.762	127	65	213	2788	45.038	2.000	0.178	0.890
ID235156	235156	27	63.938	20.959	25.332	0	78	78	2	1	-10921639	154.238	143	78	255	3239	46.017	2.000	0.132	0.780
ID235151	235151	57	57.145	16.044	13.652	0	78	78	2	1	-10921639	166.524	168	102	255	3497	40.755	2.000	0.122	0.888
ID235150	235150	32	87.661	24.618	13.432	0	78	78	2	1	-10921639	202.667	213	94	255	4256	52.676	4.800	0.249	1.534
ID235149	235149	None	46.038	17.000	11.000	0	78	78	2	1	-10921639	150.667	152	82	217	3164	39.879	7.600	0.131	0.872
ID235148	235148	None	61.713	28.321	3.251	0	78	78	2	1	-10921639	128.429	123	41	213	2697	44.961	2.000	0.196	0.938
ID235170	235170	None	47.713	19.000	37.000	0	79	79	2	1	-10921639	142.714	131	80	197	2997	39.412	2.000	0.166	1.032
ID235169	235169	None	48.496	11.000	37.000	0	79	79	2	1	-10921639	102.524	102	46	156	2153	30.403	3.200	0.271	1.439
ID235168	235168	58	46.452	19.681	33.254	0	79	79	2	1	-10921639	134.524	143	78	193	2825	37.286	2.000	0.157	0.980
ID235159	235159	32	88.770	24.308	13.225	0	79	79	2	1	-10921639	196.048	197	94	255	4117	53.596	2.000	0.221	1.323
ID235163	235163	54	53.314	13.919	23.043	0	79	79	2	1	-10921639	143.810	139	86	255	3020	48.397	2.000	0.094	0.510
ID235162	235162	56	68.003	21.363	20.073	0	79	79	2	1	-10921639	209.048	205	152	255	4390	37.656	4.800	0.193	1.793
ID235161	235161	40	79.146	9.824	14.871	0	79	79	2	1	-10921639	228.905	242	172	255	4807	29.958	4.800	0.223	2.786
ID235160	235160	57	65.802	15.787	13.549	0	79	79	2	1	-10921639	174.476	160	102	255	3664	48.976	2.000	0.137	0.858
ID235167	235167	47	71.938	15.336	28.024	0	79	79	2	1	-10921639	141.381	135	57	255	2969	52.044	2.000	0.194	0.881
ID235166	235166	None	47.252	31.450	25.279	0	79	79	2	1	-10921639	115.810	115	49	201	2432	37.002	2.000	0.173	0.923
ID235165	235165	27	42.273	20.493	24.593	0	79	79	2	1	-10921639	159.476	168	102	217	3349	36.569	2.000	0.093	0.746
ID235164	235164	59	46.013	8.032	24.004	0	79	79	2	1	-10921639	148.476	148	94	201	3118	29.731	4.800	0.178	1.511
ID235171	235171	None	44.909	5.731	2.803	0	80	80	2	1	-10921639	106.476	115	41	156	2236	35.979	3.200	0.196	0.970
ID235175	235175	40	55.714	9.169	15.672	0	80	80	2	1	-10921639	184.190	189	90	246	3868	45.258	2.000	0.115	0.841
ID235174	235174	32	99.186	25.312	13.421	0	80	80	2	1	-10921639	215.667	238	119	255	4529	46.371	4.800	0.292	2.104
ID235173	235173	57	64.691	16.106	11.895	0	80	80	2	1	-10921639	169.476	164	98	255	3559	45.760	2.000	0.136	0.888
ID235172	235172	60	74.966	10.675	11.971	0	80	80	2	1	-10921639	184.905	189	106	255	3883	51.465	2.000	0.157	0.977
ID235179	235179	59	52.301	8.230	24.336	0	80	80	2	1	-10921639	136.714	148	61	201	2871	41.477	2.000	0.157	0.892
ID235178	235178	54	59.084	12.898	22.938	0	80	80	2	1	-10921639	172.619	168	111	255	3625	41.787	2.000	0.123	0.902
ID235177	235177	None	47.753	30.185	22.154	0	80	80	2	1	-10921639	106.810	98	57	168	2243	32.822	2.000	0.173	0.960
ID235176	235176	56	70.355	20.352	18.878	0	80	80	2	1	-10921639	189.333	193	82	255	3976	49.608	2.000	0.169	1.102
ID235181	235181	47	64.771	16.042	27.912	0	80	80	2	1	-10921639	151.667	143	82	238	3185	49.051	2.000	0.136	0.742
ID235180	235180	27	56.782	20.067	25.275	0	80	80	2	1	-10921639	183.286	180	143	255	3849	34.283	2.000	0.135	1.269
ID235187	235187	27	53.451	20.496	25.001	0	81	81	2	1	-10921639	168.286	160	98	255	3534	40.595	2.000	0.109	0.812
ID235186	235186	59	46.634	7.942	24.424	0	81	81	2	1	-10921639	139.095	139	86	193	2921	34.691	2.000	0.149	1.041
ID235185	235185	61	64.773	22.878	20.919	0	81	81	2	1	-10921639	166.381	180	78	246	3494	49.420	2.000	0.157	0.913
ID235184	235184	32	89.033	25.976	13.033	0	81	81	2	1	-10921639	217.429	230	148	255	4566	42.106	4.800	0.243	2.020
ID235191	235191	None	53.594	11.000	37.000	0	81	81	2	1	-10921639	100.381	102	30	160	2108	42.325	2.000	0.198	0.783
ID235190	235190	58	64.782	20.000	32.775	0	81	81	2	1	-10921639	117.429	106	45	193	2466	42.653	2.000	0.221	0.995
ID235189	235189	62	47.386	3.769	30.096	0	81	81	2	1	-10921639	82.571	78	24	164	1734	41.398	2.000	0.151	0.522
ID235188	235188	47	40.589	15.615	27.270	0	81	81	2	1	-10921639	148.810	143	82	230	3125	36.581	7.600	0.084	0.629
ID235183	235183	60	69.091	10.247	12.614	0	81	81	2	1	-10921639	178.000	176	98	238	3738	36.980	4.800	0.213	1.689
ID235182	235182	57	51.488	15.830	11.495	0	81	81	2	1	-10921639	145.952	168	53	246	3065	51.561	2.000	0.130	0.653
ID235200	235200	58	56.500	19.493	32.055	0	82	82	2	1	-10921639	118.619	123	57	226	2491	42.684	2.000	0.194	0.904
ID235195	235195	61	58.189	22.233	20.267	0	82	82	2	1	-10921639	163.429	160	94	246	3432	43.679	2.000	0.127	0.844
ID235194	235194	32	96.902	26.062	13.113	0	82	82	2	1	-10921639	218.714	238	102	255	4593	44.512	4.800	0.288	2.198
ID235193	235193	60	61.189	10.123	12.579	0	82	82	2	1	-10921639	199.619	197	119	250	4192	33.936	6.339	0.168	1.692
ID235192	235192	57	58.496	16.467	9.914	0	82	82	2	1	-10921639	143.000	139	61	222	3003	43.555	2.000	0.188	1.037
ID235199	235199	62	40.794	4.205	29.466	0	82	82	2	1	-10921639	117.667	115	82	172	2471	23.888	6.095	0.183	1.524
ID235198	235198	27	59.445	18.265	24.763	0	82	82	2	1	-10921639	195.762	197	131	255	4111	37.913	4.800	0.146	1.313
ID235197	235197	59	60.694	7.528	24.269	0	82	82	2	1	-10921639	128.000	123	57	230	2688	43.447	2.000	0.183	0.911
ID235196	235196	54	40.608	13.672	22.363	0	82	82	2	1	-10921639	159.952	164	106	230	3359	34.627	2.000	0.111	0.924
ID235219	235219	63	41.125	31.019	25.191	0	83	83	2	1	-10921639	95.857	90	37	197	2013	38.187	2.000	0.153	0.668
ID235218	235218	54	43.648	13.663	23.899	0	83	83	2	1	-10921639	159.905	164	82	222	3358	31.298	7.600	0.137	1.234
ID235217	235217	59	40.966	8.343	24.227	0	83	83	2	1	-10921639	126.095	127	82	176	2648	26.857	4.800	0.159	1.286
ID235216	235216	61	65.598	21.884	19.992	0	83	83	2	1	-10921639	162.905	168	69	255	3421	52.710	2.000	0.127	0.694
ID235221	235221	None	41.507	14.000	37.000	0	83	83	2	1	-10921639	122.762	111	65	209	2578	35.992	3.200	0.213	1.198
ID235220	235220	58	47.982	19.877	32.126	0	83	83	2	1	-10921639	131.571	127	86	209	2763	29.190	4.800	0.164	1.267
ID235211	235211	57	84.991	16.296	10.504	0	83	83	2	1	-10921639	163.190	143	61	255	3427	57.677	2.000	0.222	1.027
ID235215	235215	None	44.929	18.014	19.062	0	83	83	2	1	-10921639	175.190	176	111	242	3679	31.135	4.800	0.110	1.112
ID235214	235214	64	74.588	10.241	16.182	0	83	83	2	1	-10921639	204.238	209	131	255	4289	38.983	2.000	0.171	1.530
ID235213	235213	32	90.741	26.020	13.145	0	83	83	2	1	-10921639	221.333	238	143	255	4648	36.721	4.800	0.264	2.518
ID235212	235212	60	69.137	9.751	11.827	0	83	83	2	1	-10921639	175.000	168	78	255	3675	48.612	2.000	0.157	0.978
ID235203	235203	60	64.348	9.631	12.178	0	84	84	2	1	-10921639	196.190	201	111	255	4120	41.767	4.800	0.165	1.328
ID235202	235202	57	44.799	16.807	9.825	0	84	84	2	1	-10921639	136.571	131	69	205	2868	34.845	6.357	0.152	1.037
ID235201	235201	None	44.756	22.962	6.094	0	84	84	2	1	-10921639	127.905	135	69	168	2686	31.537	4.800	0.202	1.362
ID235207	235207	65	53.913	14.557	22.401	0	84	84	2	1	-10921639	190.048	189	98	255	3991	51.435	4.800	0.120	0.790
ID235206	235206	61	54.614	22.029	20.669	0	84	84	2	1	-10921639	144.810	143	82	255	3041	47.356	2.000	0.100	0.555
ID235205	235205	64	55.007	10.123	15.812	0	84	84	2	1	-10921639	198.333	197	123	255	4165	42.455	3.200	0.119	0.992
ID235204	235204	32	89.064	25.861	13.049	0	84	84	2	1	-10921639	181.286	185	98	255	3807	48.251	4.800	0.276	1.624
ID235210	235210	63	40.405	31.346	25.170	0	84	84	2	1	-10921639	90.000	82	37	185	1890	36.621	2.000	0.129	0.563
ID235209	235209	27	57.004	19.737	25.086	0	84	84	2	1	-10921639	165.857	172	90	242	3483	44.114	2.000	0.125	0.834
ID235208	235208	54	49.588	14.122	22.704	0	84	84	2	1	-10921639	178.905	172	119	255	3757	43.676	7.600	0.086	0.649
ID235223	235223	32	106.517	25.704	12.693	0	85	85	2	1	-10921639	180.000	172	82	255	3780	59.699	4.800	0.340	1.530
ID235222	235222	57	68.885	18.296	10.082	0	85	85	2	1	-10921639	151.429	152	86	246	3180	41.794	2.000	0.215	1.283
ID235227	235227	54	49.443	14.143	22.019	0	85	85	2	1	-10921639	173.429	168	94	255	3642	47.647	2.000	0.087	0.584
ID235226	235226	65	42.199	16.412	21.497	0	85	85	2	1	-10921639	189.095	213	78	255	3971	54.896	4.800	0.086	0.548
ID235225	235225	61	65.429	20.991	19.603	0	85	85	2	1	-10921639	189.333	189	123	255	3976	39.864	4.800	0.156	1.280
ID235224	235224	60	71.726	9.701	13.902	0	85	85	2	1	-10921639	206.000	217	119	255	4326	46.423	4.800	0.177	1.333
ID235228	235228	27	54.609	20.442	25.897	0	85	85	2	1	-10921639	176.905	164	106	238	3715	38.172	2.000	0.127	1.043
ID235267	235267	60	72.702	9.940	13.370	0	86	86	2	1	-10921639	199.762	217	98	255	4195	56.012	2.000	0.166	1.013
ID235266	235266	57	50.934	17.969	9.657	0	86	86	2	1	-10921639	143.000	139	82	209	3003	35.440	2.000	0.152	1.067
ID235271	235271	61	48.706	20.482	19.655	0	86	86	2	1	-10921639	209.190	230	111	255	4393	44.930	6.271	0.126	1.043
ID235270	235270	65	62.657	17.790	20.041	0	86	86	2	1	-10921639	214.143	230	131	255	4497	40.257	2.000	0.150	1.386
ID235269	235269	64	73.131	9.934	14.834	0	86	86	2	1	-10921639	218.190	238	139	255	4582	44.878	4.800	0.197	1.601
ID235268	235268	32	87.946	25.489	12.665	0	86	86	2	1	-10921639	182.048	176	82	255	3823	54.784	2.000	0.245	1.306
ID235274	235274	27	40.581	22.363	27.578	0	86	86	2	1	-10921639	117.048	111	53	201	2458	39.275	2.000	0.114	0.611
ID235273	235273	63	41.472	31.348	24.915	0	86	86	2	1	-10921639	90.810	86	37	185	1907	36.863	7.600	0.137	0.593
ID235272	235272	None	42.965	8.988	24.750	0	86	86	2	1	-10921639	121.190	127	49	201	2545	37.666	2.000	0.141	0.795
ID235239	235239	60	70.361	10.554	12.494	0	87	87	2	1	-10921639	172.095	172	61	255	3614	58.167	2.000	0.169	0.854
ID235238	235238	None	40.422	15.248	11.205	0	87	87	2	1	-10921639	144.810	148	69	238	3041	42.863	2.000	0.065	0.412
ID235237	235237	None	45.772	29.842	3.115	0	87	87	2	1	-10921639	99.810	94	65	160	2096	27.737	2.000	0.191	1.157
ID235243	235243	63	45.355	31.401	25.184	0	87	87	2	1	-10921639	87.667	78	28	213	1841	44.546	2.000	0.108	0.383
ID235242	235242	61	70.290	21.602	21.141	0	87	87	2	1	-10921639	196.762	201	98	255	4132	49.238	4.800	0.177	1.201
ID235241	235241	64	67.435	10.352	14.984	0	87	87	2	1	-10921639	197.619	209	78	255	4150	53.614	4.800	0.184	1.146
ID235240	235240	32	73.769	25.486	12.549	0	87	87	2	1	-10921639	173.238	168	82	255	3638	49.724	3.200	0.255	1.417
ID235246	235246	27	51.327	22.255	28.080	0	87	87	2	1	-10921639	113.286	106	61	209	2379	37.279	2.000	0.144	0.764
ID235245	235245	None	54.570	15.962	27.213	0	87	87	2	1	-10921639	128.714	131	57	201	2703	40.095	2.000	0.150	0.835
ID235244	235244	None	40.457	0.000	27.000	0	87	87	2	1	-10921639	104.667	111	12	139	2198	28.892	4.800	0.260	1.495
ID235235	235235	63	53.301	31.245	25.303	0	88	88	2	1	-10921639	92.952	78	16	213	1952	48.605	2.000	0.142	0.475
ID235234	235234	None	45.429	12.900	22.579	0	88	88	2	1	-10921639	154.714	168	45	209	3249	46.926	7.600	0.113	0.671
ID235233	235233	61	72.626	21.163	21.061	0	88	88	2	1	-10921639	201.952	209	119	255	4241	47.900	2.000	0.155	1.133
ID235232	235232	None	65.860	18.317	19.142	0	88	88	2	1	-10921639	185.571	185	86	255	3897	53.000	7.600	0.166	0.999
ID235236	235236	None	51.254	13.000	37.000	0	88	88	2	1	-10921639	142.143	139	99	213	2985	30.609	4.800	0.240	1.797
ID235231	235231	64	59.256	10.376	15.297	0	88	88	2	1	-10921639	203.857	217	123	255	4281	42.574	4.800	0.156	1.290
ID235230	235230	32	71.929	26.175	12.893	0	88	88	2	1	-10921639	183.333	185	98	242	3850	43.468	4.800	0.225	1.549
ID235229	235229	60	78.546	11.557	11.799	0	88	88	2	1	-10921639	194.952	193	102	255	4094	51.834	4.800	0.199	1.251
ID235265	235265	27	71.189	22.515	28.482	0	89	89	2	1	-10921639	145.810	131	74	255	3062	49.383	2.000	0.208	1.018
ID235264	235264	None	56.929	15.840	27.844	0	89	89	2	1	-10921639	130.143	123	69	213	2733	39.689	7.600	0.184	1.020
ID235259	235259	32	78.318	25.934	13.054	0	89	89	2	1	-10921639	174.190	180	74	255	3658	47.145	4.800	0.248	1.468
ID235258	235258	60	65.195	11.536	12.238	0	89	89	2	1	-10921639	195.619	201	115	255	4108	52.216	2.000	0.133	0.882
ID235257	235257	None	40.103	21.606	7.700	0	89	89	2	1	-10921639	119.714	115	61	176	2514	27.383	4.800	0.170	1.273
ID235263	235263	63	79.059	31.307	25.117	0	89	89	2	1	-10921639	110.333	102	41	255	2317	54.899	2.000	0.290	0.904
ID235262	235262	61	71.989	21.713	20.944	0	89	89	2	1	-10921639	219.714	226	135	255	4614	38.836	4.800	0.185	1.767
ID235261	235261	None	49.926	8.716	20.085	0	89	89	2	1	-10921639	163.857	160	119	255	3441	36.012	2.000	0.082	0.687
ID235260	235260	64	54.396	11.261	14.644	0	89	89	2	1	-10921639	225.000	238	156	255	4725	31.609	4.800	0.126	1.595
ID235251	235251	None	51.318	27.968	20.788	0	90	90	2	1	-10921639	123.762	131	53	180	2599	42.255	3.200	0.174	0.870
ID235250	235250	61	74.931	22.096	21.120	0	90	90	2	1	-10921639	205.429	201	111	255	4314	42.405	2.000	0.183	1.498
ID235249	235249	64	60.963	10.674	15.958	0	90	90	2	1	-10921639	175.952	176	86	246	3695	48.892	2.000	0.110	0.712
ID235248	235248	32	80.247	26.829	12.862	0	90	90	2	1	-10921639	175.857	185	98	255	3693	50.193	7.600	0.213	1.230
ID235255	235255	None	40.376	20.930	34.074	0	90	90	2	1	-10921639	97.381	94	61	148	2045	26.547	6.436	0.168	1.057
ID235254	235254	27	75.555	21.801	28.042	0	90	90	2	1	-10921639	150.429	143	65	255	3159	49.524	2.000	0.201	1.016
ID235253	235253	63	44.445	31.475	25.419	0	90	90	2	1	-10921639	100.381	86	32	189	2108	40.736	2.000	0.112	0.496
ID235252	235252	66	60.575	13.864	22.625	0	90	90	2	1	-10921639	169.143	172	90	226	3552	37.928	2.000	0.170	1.298
ID235256	235256	None	40.664	13.000	37.000	0	90	90	2	1	-10921639	82.238	80	24	156	1727	36.538	2.000	0.191	0.723
ID235247	235247	60	63.875	11.457	11.470	0	90	90	2	1	-10921639	157.429	156	65	255	3306	61.515	2.000	0.170	0.743
ID235283	235283	27	69.705	22.084	28.811	0	91	91	2	1	-10921639	128.905	115	69	226	2707	48.418	2.000	0.204	0.903
ID235282	235282	None	40.561	16.258	28.046	0	91	91	2	1	-10921639	106.381	115	32	160	2234	36.921	2.000	0.144	0.724
ID235281	235281	63	63.033	31.514	25.232	0	91	91	2	1	-10921639	94.333	82	20	255	1981	58.689	2.000	0.181	0.493
ID235280	235280	67	43.041	7.883	24.119	0	91	91	2	1	-10921639	143.238	139	86	201	3008	29.455	4.800	0.131	1.125
ID235284	235284	None	42.643	1.000	37.000	0	91	91	2	1	-10921639	98.381	98	53	139	2066	29.949	4.800	0.256	1.339
ID235275	235275	60	57.518	13.903	11.336	0	91	91	2	1	-10921639	169.524	176	74	255	3560	53.889	2.000	0.138	0.762
ID235279	235279	66	66.681	13.132	22.306	0	91	91	2	1	-10921639	150.762	148	90	222	3166	41.156	2.000	0.180	1.118
ID235278	235278	61	78.614	22.457	21.123	0	91	91	2	1	-10921639	217.619	222	152	255	4570	36.555	4.800	0.210	2.063
ID235277	235277	64	55.787	10.925	15.707	0	91	91	2	1	-10921639	181.714	180	86	255	3816	48.424	2.000	0.090	0.621
ID235276	235276	32	84.138	25.037	12.948	0	91	91	2	1	-10921639	174.381	168	94	255	3662	47.623	2.000	0.230	1.371
ID235287	235287	32	62.345	26.646	12.804	0	92	92	2	1	-10921639	152.190	160	98	209	3196	35.899	4.800	0.216	1.505
ID235286	235286	60	49.666	14.900	11.603	0	92	92	2	1	-10921639	162.905	143	115	255	3421	42.510	2.000	0.087	0.613
ID235285	235285	68	49.131	11.627	11.027	0	92	92	2	1	-10921639	158.762	148	82	234	3334	47.448	2.000	0.085	0.522
ID235291	235291	67	43.074	8.168	24.707	0	92	92	2	1	-10921639	136.476	127	74	222	2866	37.161	6.413	0.110	0.729
ID235290	235290	66	49.850	13.628	22.162	0	92	92	2	1	-10921639	157.333	156	86	230	3304	44.690	2.000	0.090	0.584
ID235289	235289	61	73.890	21.573	20.942	0	92	92	2	1	-10921639	191.667	185	82	255	4025	51.090	2.000	0.171	1.093
ID235288	235288	64	64.260	10.870	15.797	0	92	92	2	1	-10921639	177.810	164	127	255	3734	39.529	2.000	0.126	1.004
ID235294	235294	None	42.126	9.000	37.000	0	92	92	2	1	-10921639	102.381	94	49	156	2150	31.781	3.200	0.205	1.096
ID235293	235293	63	51.916	31.542	25.511	0	92	92	2	1	-10921639	89.714	69	37	189	1884	45.572	7.600	0.191	0.632
ID235292	235292	27	42.048	21.041	26.242	0	92	92	2	1	-10921639	156.667	164	94	222	3290	33.470	2.000	0.105	0.888
ID235299	235299	None	44.486	29.208	21.134	0	93	93	2	1	-10921639	99.238	98	49	189	2084	35.056	2.000	0.131	0.655
ID235298	235298	61	60.525	21.761	21.042	0	93	93	2	1	-10921639	186.524	176	131	255	3917	36.195	4.800	0.149	1.334
ID235297	235297	64	77.337	10.945	16.161	0	93	93	2	1	-10921639	194.857	176	119	255	4092	43.464	2.000	0.175	1.334
ID235296	235296	32	65.808	25.601	12.754	0	93	93	2	1	-10921639	149.905	139	90	255	3148	46.216	2.000	0.183	1.004
ID235295	235295	68	67.158	10.923	10.891	0	93	93	2	1	-10921639	152.381	139	90	238	3200	47.258	2.000	0.153	0.855
ID235300	235300	63	59.209	31.567	25.163	0	93	93	2	1	-10921639	90.952	86	24	250	1910	50.714	2.000	0.196	0.587
ID235306	235306	63	44.319	31.112	25.129	0	94	94	2	1	-10921639	98.476	94	45	164	2068	33.500	2.000	0.164	0.827
ID235305	235305	61	54.746	20.748	21.471	0	94	94	2	1	-10921639	188.143	201	115	255	3951	40.752	4.800	0.126	1.033
ID235304	235304	64	57.215	11.058	15.920	0	94	94	2	1	-10921639	179.429	172	115	255	3768	38.332	2.000	0.119	0.997
ID235303	235303	32	44.073	25.818	13.671	0	94	94	2	1	-10921639	148.000	152	69	197	3108	34.281	4.800	0.167	1.232
ID235302	235302	68	86.320	10.929	11.081	0	94	94	2	1	-10921639	165.952	172	98	255	3485	53.436	2.000	0.215	1.099
ID235301	235301	None	40.564	0.000	0.000	0	94	94	2	1	-10921639	153.952	173	99	193	3233	32.847	4.800	0.198	1.548
ID235315	235315	None	49.096	3.783	29.957	0	95	95	2	1	-10921639	106.429	102	49	197	2235	39.854	2.000	0.143	0.668
ID235314	235314	63	58.581	31.299	25.177	0	95	95	2	1	-10921639	80.905	61	24	201	1699	48.978	2.000	0.221	0.598
ID235313	235313	None	44.116	8.804	24.629	0	95	95	2	1	-10921639	132.667	135	82	185	2786	31.999	3.200	0.153	1.103
ID235312	235312	61	51.322	21.526	22.136	0	95	95	2	1	-10921639	168.905	172	78	246	3547	46.128	6.374	0.135	0.873
ID235316	235316	70	66.446	14.000	37.000	0	95	95	2	1	-10921639	131.714	127	69	242	2766	44.746	2.000	0.253	1.188
ID235307	235307	None	45.641	20.944	9.791	0	95	95	2	1	-10921639	136.238	131	74	201	2861	33.885	2.000	0.098	0.715
ID235311	235311	71	51.577	17.495	18.793	0	95	95	2	1	-10921639	164.619	168	102	246	3457	45.727	2.000	0.093	0.612
ID235310	235310	64	61.192	11.435	15.911	0	95	95	2	1	-10921639	176.667	189	102	255	3710	49.392	2.000	0.122	0.780
ID235309	235309	32	58.297	25.087	12.452	0	95	95	2	1	-10921639	166.619	180	74	230	3499	45.453	2.000	0.146	0.932
ID235308	235308	68	79.333	11.392	11.320	0	95	95	2	1	-10921639	181.762	193	111	255	3817	53.374	2.000	0.206	1.161
ID235319	235319	68	70.630	11.798	13.118	0	96	96	2	1	-10921639	221.524	230	148	255	4652	35.236	4.800	0.197	2.066
ID235318	235318	32	53.791	25.230	12.468	0	96	96	2	1	-10921639	154.286	152	86	255	3240	42.226	2.000	0.127	0.826
ID235317	235317	None	40.750	23.090	5.209	0	96	96	2	1	-10921639	98.143	98	53	172	2061	33.600	2.000	0.127	0.657
ID235323	235323	69	41.369	20.909	27.670	0	96	96	2	1	-10921639	142.381	148	82	234	2990	38.458	4.800	0.120	0.792
ID235322	235322	63	47.582	31.556	24.955	0	96	96	2	1	-10921639	81.143	69	32	217	1704	44.605	7.600	0.140	0.446
ID235321	235321	61	67.693	21.370	20.370	0	96	96	2	1	-10921639	228.810	242	143	255	4805	37.463	4.800	0.191	1.956
ID235320	235320	71	65.356	19.168	19.185	0	96	96	2	1	-10921639	188.143	209	65	255	3951	61.198	2.000	0.140	0.754
ID235324	235324	70	40.731	13.000	37.000	0	96	96	2	1	-10921639	109.048	115	45	176	2290	38.153	2.000	0.157	0.774
ID235346	235346	69	79.928	20.623	26.875	0	97	97	2	1	-10921639	167.190	156	69	255	3511	54.376	2.000	0.221	1.115
ID235345	235345	63	67.182	31.693	25.144	0	97	97	2	1	-10921639	88.286	78	28	255	1854	56.270	2.000	0.214	0.552
ID235344	235344	72	75.165	9.317	22.846	0	97	97	2	1	-10921639	201.476	201	111	255	4231	41.329	4.800	0.215	1.723
ID235343	235343	61	62.747	21.419	20.156	0	97	97	2	1	-10921639	205.476	197	131	255	4315	41.984	4.800	0.150	1.275
ID235342	235342	68	71.088	12.000	13.907	0	97	97	2	1	-10921639	215.238	222	139	255	4520	35.923	4.800	0.200	2.000
ID235341	235341	32	48.442	25.876	13.235	0	97	97	2	1	-10921639	151.238	156	82	209	3176	38.558	6.199	0.148	1.013
ID235335	235335	68	66.154	11.444	14.416	0	98	98	2	1	-10921639	197.714	201	106	255	4152	44.009	4.800	0.171	1.310
ID235334	235334	32	82.771	26.453	13.121	0	98	98	2	1	-10921639	172.333	164	74	255	3619	45.607	4.800	0.251	1.514
ID235333	235333	None	42.752	15.846	11.487	0	98	98	2	1	-10921639	164.762	168	90	230	3460	40.643	3.200	0.115	0.835
ID235339	235339	63	49.956	31.020	25.100	0	98	98	2	1	-10921639	77.619	69	24	193	1630	40.381	2.000	0.207	0.660
ID235338	235338	72	69.508	8.358	23.559	0	98	98	2	1	-10921639	169.905	180	78	250	3568	53.604	4.800	0.190	1.014
ID235337	235337	61	67.512	21.587	20.339	0	98	98	2	1	-10921639	212.333	217	148	255	4459	36.805	4.800	0.178	1.742
ID235336	235336	None	49.471	7.828	19.342	0	98	98	2	1	-10921639	166.143	164	82	255	3489	50.414	2.000	0.067	0.416
ID235340	235340	69	50.459	21.208	26.667	0	98	98	2	1	-10921639	160.667	148	86	238	3374	36.794	2.000	0.133	1.027
ID235347	235347	32	78.324	26.123	12.642	0	99	99	2	1	-10921639	193.048	180	102	255	4054	45.603	4.800	0.234	1.604
ID235351	235351	73	67.998	10.462	21.573	0	99	99	2	1	-10921639	189.333	189	123	255	3976	43.210	2.000	0.165	1.242
ID235350	235350	61	52.575	22.677	19.257	0	99	99	2	1	-10921639	163.238	164	82	255	3428	49.169	7.600	0.107	0.640
ID235349	235349	74	46.570	4.069	18.058	0	99	99	2	1	-10921639	131.095	131	69	176	2753	32.903	3.200	0.166	1.136
ID235348	235348	68	64.630	11.980	15.803	0	99	99	2	1	-10921639	206.143	205	115	255	4329	38.713	4.800	0.166	1.513
ID235354	235354	None	48.016	4.084	30.032	0	99	99	2	1	-10921639	113.571	111	74	197	2385	32.488	2.000	0.152	0.921
ID235353	235353	69	42.396	20.938	26.505	0	99	99	2	1	-10921639	153.667	148	115	205	3227	27.659	6.303	0.133	1.300
ID235352	235352	72	49.110	7.357	25.521	0	99	99	2	1	-10921639	135.381	131	57	205	2843	43.266	2.000	0.141	0.773
ID235331	235331	63	42.778	31.553	24.912	0	100	100	2	1	-10921639	62.762	57	12	156	1318	40.122	2.000	0.153	0.415
ID235330	235330	72	40.421	7.820	25.431	0	100	100	2	1	-10921639	131.143	119	90	193	2754	33.546	7.600	0.096	0.682
ID235329	235329	73	44.600	11.234	21.499	0	100	100	2	1	-10921639	169.286	164	98	238	3555	36.772	2.000	0.086	0.728
ID235328	235328	61	66.007	23.228	20.097	0	100	100	2	1	-10921639	203.476	213	139	255	4273	33.596	4.800	0.165	1.716
ID235332	235332	69	62.636	21.234	27.272	0	100	100	2	1	-10921639	163.857	164	90	246	3441	39.072	4.800	0.220	1.510
ID235327	235327	74	49.579	6.610	18.990	0	100	100	2	1	-10921639	162.476	172	102	226	3412	35.802	2.000	0.131	1.049
ID235326	235326	68	73.435	13.253	15.361	0	100	100	2	1	-10921639	226.476	242	139	255	4756	35.146	4.800	0.200	2.150
ID235325	235325	75	56.356	28.090	2.826	0	100	100	2	1	-10921639	110.333	106	61	197	2317	32.748	2.000	0.237	1.290
ID235395	235395	None	56.519	35.000	30.000	0	101	101	2	1	-10921639	86.905	65	41	209	1825	39.906	3.200	0.238	0.839
ID235394	235394	72	52.197	8.070	25.683	0	101	101	2	1	-10921639	148.476	156	86	226	3118	34.884	4.800	0.175	1.271
ID235393	235393	63	48.333	31.231	25.127	0	101	101	2	1	-10921639	79.095	65	37	176	1661	39.362	2.000	0.154	0.536
ID235392	235392	61	69.281	21.696	20.218	0	101	101	2	1	-10921639	205.381	209	156	255	4313	34.347	4.800	0.178	1.810
ID235391	235391	68	45.305	13.200	16.819	0	101	101	2	1	-10921639	159.333	156	106	230	3346	30.595	2.000	0.119	1.111
ID235390	235390	None	67.929	27.813	13.482	0	101	101	2	1	-10921639	157.048	152	82	255	3298	52.845	2.000	0.183	0.921
ID235389	235389	75	45.720	30.006	3.007	0	101	101	2	1	-10921639	81.857	78	37	148	1719	28.155	2.000	0.255	1.182
ID235361	235361	63	46.958	31.815	25.342	0	102	102	2	1	-10921639	96.190	82	61	193	2020	35.645	2.000	0.157	0.733
ID235360	235360	73	43.448	10.783	20.834	0	102	102	2	1	-10921639	151.714	156	119	209	3186	25.142	4.800	0.133	1.414
ID235355	235355	None	44.813	4.086	3.177	0	102	102	2	1	-10921639	124.048	123	78	168	2605	27.319	4.800	0.182	1.401
ID235359	235359	61	42.961	23.756	19.579	0	102	102	2	1	-10921639	147.667	148	69	217	3101	42.380	3.200	0.109	0.683
ID235358	235358	None	49.528	25.025	16.455	0	102	102	2	1	-10921639	182.333	189	111	230	3829	34.916	2.000	0.131	1.211
ID235357	235357	None	43.431	9.933	12.962	0	102	102	2	1	-10921639	116.667	115	57	201	2450	33.894	4.800	0.143	0.862
ID235356	235356	76	44.846	15.388	11.100	0	102	102	2	1	-10921639	124.381	131	53	193	2612	37.602	2.000	0.137	0.798
ID235363	235363	77	54.009	28.482	12.635	0	103	103	2	1	-10921639	153.905	143	94	230	3232	32.521	7.600	0.155	1.269
ID235362	235362	76	42.201	15.614	11.257	0	103	103	2	1	-10921639	129.476	131	57	197	2719	33.034	2.000	0.131	0.911
ID235367	235367	63	64.246	31.102	25.076	0	103	103	2	1	-10921639	97.190	90	41	217	2041	44.241	2.000	0.222	0.799
ID235366	235366	None	43.032	17.186	22.971	0	103	103	2	1	-10921639	153.381	152	90	213	3221	33.827	7.600	0.140	1.112
ID235365	235365	73	56.039	10.899	20.884	0	103	103	2	1	-10921639	167.333	156	131	222	3514	27.764	3.200	0.165	1.709
ID235364	235364	61	41.579	23.319	19.570	0	103	103	2	1	-10921639	138.524	139	90	205	2909	29.041	2.000	0.149	1.237
ID235368	235368	None	41.521	15.000	37.000	0	103	103	2	1	-10921639	149.619	156	84	230	3142	34.702	4.000	0.140	1.059
ID235371	235371	73	48.758	13.122	20.478	0	104	104	2	1	-10921639	117.619	115	41	205	2470	44.605	2.000	0.123	0.577
ID235370	235370	None	40.960	5.824	17.946	0	104	104	2	1	-10921639	129.190	127	98	189	2713	22.600	4.800	0.154	1.522
ID235369	235369	77	46.618	26.989	12.322	0	104	104	2	1	-10921639	121.762	123	69	217	2557	40.110	2.000	0.142	0.754
ID235376	235376	None	50.461	35.000	37.000	0	105	105	2	1	-10921639	92.524	86	57	164	1943	30.677	3.200	0.297	1.381
ID235375	235375	78	48.006	3.626	31.228	0	105	105	2	1	-10921639	132.667	131	69	209	2786	37.686	2.000	0.137	0.850
ID235374	235374	73	40.290	13.026	20.589	0	105	105	2	1	-10921639	111.905	106	49	193	2350	40.377	3.200	0.125	0.615
ID235373	235373	61	54.473	22.837	17.978	0	105	105	2	1	-10921639	154.381	152	102	226	3242	31.665	4.800	0.155	1.311
ID235372	235372	None	47.295	35.000	17.000	0	105	105	2	1	-10921639	85.762	74	57	135	1801	28.738	2.000	0.289	1.339
ID235379	235379	79	48.015	22.286	24.497	0	106	106	2	1	-10921639	136.905	139	69	201	2875	34.467	7.600	0.167	1.134
ID235378	235378	None	44.825	5.421	17.726	0	106	106	2	1	-10921639	118.667	115	69	172	2492	29.964	2.000	0.183	1.224
ID235377	235377	61	43.676	21.079	17.161	0	106	106	2	1	-10921639	125.619	119	74	217	2638	36.942	2.000	0.097	0.599
ID235380	235380	78	46.674	3.812	30.746	0	106	106	2	1	-10921639	138.000	131	65	201	2898	36.086	7.600	0.146	0.977
ID235387	235387	78	49.286	2.968	30.019	0	107	107	2	1	-10921639	130.190	135	74	209	2734	37.723	2.000	0.150	0.900
ID235386	235386	79	42.677	20.221	25.999	0	107	107	2	1	-10921639	119.143	119	57	205	2502	34.682	2.000	0.101	0.631
ID235385	235385	120	41.652	31.108	24.295	0	107	107	2	1	-10921639	83.000	82	37	148	1743	33.618	3.200	0.175	0.736
ID235384	235384	None	40.179	13.361	20.237	0	107	107	2	1	-10921639	130.857	135	61	201	2748	32.705	2.000	0.104	0.755
ID235383	235383	61	43.001	22.717	18.093	0	107	107	2	1	-10921639	120.857	111	78	201	2538	31.325	2.000	0.117	0.808
ID235388	235388	None	41.984	8.344	32.784	0	107	107	2	1	-10921639	131.524	119	94	197	2762	27.978	2.000	0.119	1.002
ID235382	235382	120	56.827	31.945	25.388	0	108	108	2	1	-10921639	82.762	82	16	189	1738	42.655	2.000	0.244	0.761
ID235381	235381	None	40.101	22.718	8.120	0	108	108	2	1	-10921639	106.476	106	61	156	2236	25.390	3.200	0.182	1.291
ID235407	235407	80	40.652	14.000	37.000	0	109	109	2	1	-10921639	138.952	131	111	197	2918	21.348	6.344	0.160	1.795
ID235406	235406	None	41.532	4.179	30.665	0	109	109	2	1	-10921639	119.714	123	69	152	2514	22.902	2.000	0.182	1.609
ID235405	235405	81	56.197	9.994	24.133	0	109	109	2	1	-10921639	133.762	139	82	217	2809	40.536	2.000	0.160	0.910
ID235404	235404	None	44.681	19.798	15.596	0	109	109	2	1	-10921639	112.476	106	32	172	2362	35.124	7.600	0.179	0.970
ID235403	235403	80	49.947	13.000	37.000	0	110	110	2	1	-10921639	125.048	143	61	205	2626	42.674	3.200	0.223	1.067
ID235402	235402	81	42.327	11.737	22.988	0	110	110	2	1	-10921639	150.143	156	106	209	3153	26.356	4.800	0.150	1.482
ID235401	235401	None	43.397	26.688	17.907	0	110	110	2	1	-10921639	126.381	123	86	172	2654	28.647	2.000	0.166	1.255
ID235413	235413	83	44.706	8.841	24.265	0	111	111	2	1	-10921639	140.095	139	86	180	2942	27.903	7.600	0.150	1.311
ID235400	235400	None	48.198	4.751	30.886	0	112	112	2	1	-10921639	126.333	119	69	193	2653	38.060	2.000	0.142	0.828
ID235399	235399	None	64.219	20.260	25.137	0	112	112	2	1	-10921639	148.333	143	78	255	3115	40.736	7.600	0.180	1.110
ID235398	235398	83	55.121	9.079	24.803	0	112	112	2	1	-10921639	147.429	143	82	226	3096	35.638	7.600	0.168	1.191
ID235397	235397	None	51.156	4.295	17.495	0	112	112	2	1	-10921639	139.667	148	86	185	2933	30.215	4.800	0.185	1.442
ID235396	235396	None	47.096	20.924	9.835	0	112	112	2	1	-10921639	120.524	111	82	217	2531	33.521	7.600	0.114	0.734
ID235415	235415	None	43.204	14.805	20.122	0	113	113	2	1	-10921639	134.571	131	65	209	2826	35.141	3.200	0.135	0.910
ID235414	235414	None	49.310	24.624	18.756	0	113	113	2	1	-10921639	121.619	111	53	213	2554	42.426	2.000	0.167	0.820
ID235416	235416	None	49.144	31.818	25.294	0	113	113	2	1	-10921639	71.238	61	20	189	1496	39.990	2.000	0.201	0.596
ID235419	235419	None	47.544	26.463	12.257	0	114	114	2	1	-10921639	129.524	135	74	176	2720	27.573	4.800	0.187	1.477
ID235418	235418	None	57.827	16.786	11.220	0	114	114	2	1	-10921639	123.000	115	74	213	2583	40.736	2.000	0.191	0.967
ID235417	235417	None	44.383	25.000	0.000	0	114	114	2	1	-10921639	86.095	78	53	152	1808	32.065	2.000	0.176	0.803
ID235422	235422	None	42.916	14.449	29.688	0	114	114	2	1	-10921639	112.762	106	65	176	2368	31.359	2.000	0.158	0.980
ID235421	235421	None	45.055	4.389	29.112	0	114	114	2	1	-10921639	133.952	135	90	180	2813	26.940	2.000	0.139	1.214
ID235420	235420	84	59.223	21.752	27.066	0	114	114	2	1	-10921639	149.857	139	94	209	3147	36.186	2.000	0.201	1.386
ID235411	235411	None	43.328	14.000	37.000	0	115	115	2	1	-10921639	128.952	127	77	217	2708	38.729	6.071	0.141	0.825
ID235410	235410	84	47.966	21.501	25.705	0	115	115	2	1	-10921639	124.714	135	65	176	2619	36.072	2.000	0.192	1.114
ID235409	235409	None	57.314	4.673	18.184	0	115	115	2	1	-10921639	123.048	127	69	180	2584	33.859	2.000	0.239	1.402
ID235408	235408	85	42.644	29.445	12.851	0	115	115	2	1	-10921639	98.905	94	61	164	2077	29.414	2.000	0.177	1.012
ID235412	235412	None	48.253	22.000	37.000	0	115	115	2	1	-10921639	121.810	111	57	189	2558	36.538	2.000	0.180	1.019
ID235423	235423	None	47.919	21.246	8.705	0	116	116	2	1	-10921639	123.048	123	65	180	2584	29.298	6.376	0.178	1.271
ID235425	235425	84	41.657	21.142	25.725	0	116	116	2	1	-10921639	132.714	131	86	205	2787	26.898	7.600	0.135	1.177
ID235424	235424	85	54.547	26.867	12.766	0	116	116	2	1	-10921639	125.667	123	78	176	2639	33.167	3.200	0.211	1.321
ID235434	235434	None	48.609	6.795	33.236	0	117	117	2	1	-10921639	111.190	102	41	217	2335	41.138	2.000	0.109	0.531
ID235433	235433	84	43.790	21.544	26.152	0	117	117	2	1	-10921639	128.571	127	74	201	2700	32.185	3.200	0.139	0.977
ID235432	235432	None	49.833	23.212	18.988	0	117	117	2	1	-10921639	119.810	123	65	226	2516	37.547	2.000	0.146	0.812
ID235431	235431	85	46.947	25.591	12.832	0	117	117	2	1	-10921639	126.000	123	61	217	2646	39.737	2.000	0.125	0.706
ID235430	235430	None	43.840	2.668	0.718	0	117	117	2	1	-10921639	160.714	168	86	230	3375	39.425	4.800	0.167	1.168
ID235427	235427	86	72.451	3.982	17.776	0	118	118	2	1	-10921639	133.476	148	57	217	2803	47.281	2.000	0.257	1.154
ID235426	235426	None	46.977	22.527	6.498	0	118	118	2	1	-10921639	151.190	143	82	222	3175	36.615	6.408	0.141	1.019
ID235429	235429	None	44.705	3.651	30.542	0	118	118	2	1	-10921639	126.667	131	61	189	2660	35.871	7.600	0.142	0.877
ID235428	235428	87	46.798	9.151	24.733	0	118	118	2	1	-10921639	124.286	123	78	176	2610	27.372	7.600	0.189	1.445
ID235443	235443	None	53.809	31.809	24.963	0	119	119	2	1	-10921639	82.143	74	28	213	1725	40.903	2.000	0.217	0.716
ID235442	235442	86	44.833	5.121	16.463	0	119	119	2	1	-10921639	139.333	135	78	185	2926	28.320	2.000	0.142	1.226
ID235441	235441	None	48.048	25.216	12.716	0	119	119	2	1	-10921639	135.000	123	61	205	2835	33.832	2.000	0.125	0.886
ID235440	235440	None	43.974	17.145	8.364	0	119	119	2	1	-10921639	129.857	143	69	176	2727	36.895	2.000	0.141	0.867
ID235445	235445	89	45.363	0.000	27.000	0	119	119	2	1	-10921639	111.905	106	53	180	2350	36.453	7.600	0.211	1.068
ID235444	235444	87	46.630	8.182	25.562	0	119	119	2	1	-10921639	101.429	111	37	164	2130	37.032	2.000	0.157	0.742
ID235435	235435	None	40.543	31.525	11.681	0	120	120	2	1	-10921639	113.238	115	53	164	2378	32.360	2.000	0.155	0.938
ID235439	235439	88	43.274	19.274	25.486	0	120	120	2	1	-10921639	125.667	115	78	189	2639	29.308	2.000	0.145	1.085
ID235438	235438	89	41.899	0.000	26.000	0	120	120	2	1	-10921639	124.476	127	65	185	2614	35.348	3.200	0.204	1.193
ID235437	235437	87	55.232	8.437	23.908	0	120	120	2	1	-10921639	130.000	131	69	205	2730	36.457	2.000	0.221	1.291
ID235436	235436	86	41.640	3.762	17.271	0	120	120	2	1	-10921639	130.286	139	78	172	2736	26.046	3.200	0.184	1.558
ID235449	235449	None	41.154	35.000	30.000	0	121	121	2	1	-10921639	83.476	82	49	152	1753	28.131	4.800	0.293	1.344
ID235448	235448	88	46.883	19.844	25.541	0	121	121	2	1	-10921639	115.429	111	57	189	2424	34.383	2.000	0.161	0.929
ID235447	235447	87	47.931	8.779	24.920	0	121	121	2	1	-10921639	108.524	98	53	180	2279	33.886	2.000	0.185	1.002
ID235446	235446	None	73.146	21.939	18.805	0	121	121	2	1	-10921639	171.381	172	90	255	3599	45.823	4.800	0.215	1.321
ID235451	235451	87	52.090	8.337	25.076	0	122	122	2	1	-10921639	118.524	115	69	176	2489	32.762	2.000	0.198	1.194
ID235450	235450	86	55.108	4.775	17.465	0	122	122	2	1	-10921639	126.762	123	61	217	2662	35.810	4.800	0.206	1.208
ID235456	235456	None	52.011	18.758	25.785	0	123	123	2	1	-10921639	145.190	143	86	205	3049	29.864	4.800	0.189	1.543
ID235455	235455	87	57.753	8.589	25.138	0	123	123	2	1	-10921639	116.714	102	74	201	2451	36.469	2.000	0.202	1.077
ID235454	235454	86	41.280	4.393	18.301	0	123	123	2	1	-10921639	124.048	127	53	180	2605	30.179	4.800	0.198	1.357
ID235453	235453	None	43.362	19.145	7.676	0	123	123	2	1	-10921639	124.667	123	82	176	2618	24.713	4.800	0.175	1.504
ID235452	235452	None	42.040	24.042	6.319	0	123	123	2	1	-10921639	125.857	127	78	172	2643	24.816	4.800	0.191	1.628
ID235463	235463	None	45.104	11.937	5.884	0	124	124	2	1	-10921639	94.333	98	53	139	1981	27.607	2.000	0.226	1.258
ID235465	235465	None	41.882	30.000	37.000	0	124	124	2	1	-10921639	101.000	82	69	156	2121	30.635	2.000	0.213	1.156
ID235464	235464	None	43.725	15.000	37.000	0	124	124	2	1	-10921639	128.667	131	84	180	2702	27.541	3.200	0.173	1.375
ID235458	235458	90	46.183	3.954	29.678	0	125	125	2	1	-10921639	120.905	123	24	193	2539	39.193	2.000	0.163	0.865
ID235457	235457	None	45.279	8.634	24.339	0	125	125	2	1	-10921639	121.524	131	61	180	2552	32.641	4.800	0.181	1.143
ID235459	235459	None	44.372	0.000	2.000	0	126	126	2	1	-10921639	138.190	135	88	189	2902	32.631	4.800	0.182	1.307
ID235462	235462	None	43.116	33.000	37.000	0	126	126	2	1	-10921639	86.143	88	32	139	1809	29.440	6.296	0.231	1.099
ID235461	235461	90	43.075	3.490	30.205	0	126	126	2	1	-10921639	103.667	98	49	193	2177	38.327	7.600	0.142	0.674
ID235460	235460	None	41.403	17.912	25.020	0	126	126	2	1	-10921639	117.524	106	37	172	2468	33.691	2.000	0.158	0.951
ID235467	235467	None	48.694	0.000	13.000	0	127	127	2	1	-10921639	138.619	131	95	189	2911	30.393	6.355	0.209	1.576
ID235466	235466	None	42.391	16.326	5.124	0	127	127	2	1	-10921639	95.952	86	49	164	2015	31.802	2.000	0.149	0.784
ID235469	235469	91	50.854	31.797	25.156	0	127	127	2	1	-10921639	80.238	65	20	201	1685	40.257	7.600	0.211	0.694
ID235468	235468	None	41.847	15.214	14.321	0	127	127	2	1	-10921639	98.000	102	20	201	2058	39.374	2.000	0.113	0.504
ID235474	235474	None	52.262	28.000	37.000	0	128	128	2	1	-10921639	94.714	90	50	160	1989	31.382	2.000	0.246	1.192
ID235473	235473	91	42.933	31.386	25.806	0	128	128	2	1	-10921639	92.905	90	41	180	1951	37.898	2.000	0.159	0.672
ID235472	235472	None	40.002	8.241	24.026	0	128	128	2	1	-10921639	112.524	115	61	160	2363	28.986	2.000	0.151	1.019
ID235471	235471	92	41.559	25.818	12.227	0	128	128	2	1	-10921639	122.095	123	65	193	2564	29.173	2.000	0.169	1.210
ID235470	235470	93	40.045	22.068	8.547	0	128	128	2	1	-10921639	117.619	123	69	164	2470	28.409	7.600	0.136	0.989
ID235475	235475	93	53.129	21.617	9.068	0	129	129	2	1	-10921639	133.190	131	61	213	2797	37.917	4.800	0.162	0.979
ID235479	235479	None	55.435	14.190	29.656	0	129	129	2	1	-10921639	121.857	115	69	217	2559	36.448	7.600	0.194	1.088
ID235478	235478	None	40.905	31.518	14.868	0	129	129	2	1	-10921639	90.048	78	45	180	1891	37.243	2.000	0.146	0.615
ID235477	235477	92	41.494	25.454	13.548	0	129	129	2	1	-10921639	110.667	111	45	185	2324	37.904	2.000	0.144	0.737
ID235476	235476	None	48.879	17.489	10.745	0	129	129	2	1	-10921639	116.190	106	61	185	2440	37.183	2.000	0.174	0.925
ID235481	235481	None	59.835	30.996	26.019	0	130	130	2	1	-10921639	103.143	94	45	185	2166	39.984	3.200	0.293	1.168
ID235480	235480	93	43.944	23.752	7.138	0	130	130	2	1	-10921639	114.286	111	65	172	2400	27.326	7.600	0.170	1.218
ID235491	235491	None	64.162	0.000	15.000	0	131	131	2	1	-10921639	147.143	156	73	255	3090	46.952	2.000	0.162	0.873
ID235490	235490	None	41.318	13.875	6.442	0	131	131	2	1	-10921639	108.143	106	53	156	2271	28.065	7.600	0.181	1.179
ID235495	235495	None	46.881	26.514	20.365	0	131	131	2	1	-10921639	126.238	135	49	189	2651	38.653	2.000	0.181	0.999
ID235494	235494	None	42.346	13.311	20.257	0	131	131	2	1	-10921639	113.857	106	57	164	2391	30.314	2.000	0.120	0.805
ID235493	235493	114	40.676	23.290	18.843	0	131	131	2	1	-10921639	141.857	135	82	189	2979	30.114	2.000	0.120	1.007
ID235492	235492	None	43.824	4.039	17.905	0	131	131	2	1	-10921639	154.714	164	98	213	3249	30.481	2.000	0.119	1.077
ID235498	235498	None	40.966	4.424	29.931	0	131	131	2	1	-10921639	114.333	115	45	193	2401	33.494	2.000	0.126	0.763
ID235497	235497	94	53.938	8.541	24.038	0	131	131	2	1	-10921639	121.810	115	65	205	2558	40.365	2.000	0.169	0.871
ID235496	235496	None	41.534	0.000	21.000	0	131	131	2	1	-10921639	139.000	148	65	205	2919	41.051	2.000	0.130	0.777
ID235483	235483	None	48.457	0.000	1.000	0	132	132	2	1	-10921639	137.762	135	80	197	2893	36.181	7.600	0.207	1.306
ID235482	235482	None	41.313	35.000	0.000	0	132	132	2	1	-10921639	59.476	61	30	98	1249	22.724	3.200	0.396	1.485
ID235487	235487	None	52.252	21.230	27.004	0	132	132	2	1	-10921639	137.190	131	98	193	2881	27.773	4.800	0.206	1.690
ID235486	235486	94	50.549	8.487	24.434	0	132	132	2	1	-10921639	131.190	123	86	230	2755	35.880	4.800	0.193	1.183
ID235485	235485	114	59.870	23.623	18.077	0	132	132	2	1	-10921639	157.810	156	65	217	3314	42.180	4.800	0.207	1.282
ID235484	235484	None	43.540	27.212	13.146	0	132	132	2	1	-10921639	125.571	135	49	209	2637	36.306	4.800	0.149	0.896
ID235489	235489	94	61.143	9.098	25.250	0	133	133	2	1	-10921639	134.857	131	86	217	2832	36.826	2.000	0.227	1.356
ID235488	235488	None	43.774	12.679	19.958	0	133	133	2	1	-10921639	102.571	94	53	168	2154	30.525	2.000	0.174	0.998
ID235499	235499	None	47.369	29.661	12.530	0	134	134	2	1	-10921639	107.810	106	53	168	2264	34.796	2.000	0.184	0.964
ID235501	235501	None	40.520	18.111	33.224	0	134	134	2	1	-10921639	103.476	98	37	176	2173	34.208	2.000	0.119	0.641
ID235500	235500	None	40.264	28.133	17.997	0	134	134	2	1	-10921639	115.286	119	69	160	2421	24.235	4.800	0.191	1.524
ID235503	235503	95	49.164	23.411	18.327	0	135	135	2	1	-10921639	132.238	131	65	193	2777	33.317	7.600	0.169	1.148
ID235502	235502	None	45.647	22.446	8.766	0	135	135	2	1	-10921639	128.000	139	74	185	2688	37.271	2.000	0.155	0.920
ID235505	235505	None	49.011	35.000	31.000	0	136	136	2	1	-10921639	95.810	102	41	143	2012	29.473	2.000	0.289	1.460
ID235504	235504	95	48.867	23.371	17.474	0	136	136	2	1	-10921639	140.143	139	98	185	2943	25.433	4.800	0.192	1.776
ID235507	235507	None	63.671	21.686	7.946	0	137	137	2	1	-10921639	151.571	148	90	217	3183	37.206	2.000	0.198	1.347
ID235506	235506	None	60.175	0.000	0.000	0	137	137	2	1	-10921639	106.048	98	73	180	2227	36.152	2.000	0.297	1.343
ID235508	235508	95	46.351	22.772	18.418	0	137	137	2	1	-10921639	155.857	160	98	226	3273	31.089	4.800	0.159	1.377
ID235513	235513	96	51.144	14.784	13.607	0	138	138	2	1	-10921639	136.429	127	90	189	2865	30.349	2.000	0.198	1.483
ID235512	235512	None	42.577	28.666	2.829	0	138	138	2	1	-10921639	108.810	102	65	180	2285	34.577	2.000	0.136	0.754
ID235515	235515	None	47.741	31.152	13.233	0	139	139	2	1	-10921639	110.095	111	65	172	2312	28.464	4.800	0.213	1.358
ID235514	235514	96	47.298	15.268	13.258	0	139	139	2	1	-10921639	133.524	135	86	209	2804	30.517	7.600	0.183	1.353
ID235518	235518	None	42.584	2.140	29.863	0	139	139	2	1	-10921639	130.810	131	61	185	2747	35.273	2.000	0.127	0.839
ID235517	235517	97	47.807	8.059	25.168	0	139	139	2	1	-10921639	130.857	127	94	209	2748	28.550	7.600	0.145	1.163
ID235516	235516	95	61.229	24.190	18.247	0	139	139	2	1	-10921639	138.714	135	90	226	2913	34.501	7.600	0.203	1.358
ID235511	235511	97	43.987	8.435	24.144	0	140	140	2	1	-10921639	138.429	139	82	185	2907	28.818	6.333	0.171	1.406
ID235510	235510	95	40.248	23.691	18.526	0	140	140	2	1	-10921639	114.095	111	45	172	2396	34.148	2.000	0.135	0.795
ID235509	235509	96	48.666	15.294	12.189	0	140	140	2	1	-10921639	130.762	127	98	189	2746	23.904	4.800	0.188	1.735
ID235522	235522	95	42.048	23.435	18.219	0	141	141	2	1	-10921639	123.905	115	69	189	2602	36.498	6.374	0.120	0.725
ID235521	235521	99	42.475	4.761	17.081	0	141	141	2	1	-10921639	120.714	115	69	213	2535	31.828	2.000	0.116	0.791
ID235520	235520	96	55.004	14.566	13.775	0	141	141	2	1	-10921639	134.095	148	49	213	2816	39.586	3.200	0.207	1.161
ID235519	235519	None	50.791	12.262	7.211	0	141	141	2	1	-10921639	101.476	98	57	160	2131	30.644	7.600	0.240	1.283
ID235523	235523	None	47.876	30.867	12.149	0	142	142	2	1	-10921639	114.190	115	69	180	2398	25.637	4.800	0.240	1.727
ID235527	235527	99	50.224	4.072	18.999	0	142	142	2	1	-10921639	130.571	127	90	201	2742	30.817	2.000	0.152	1.120
ID235526	235526	95	51.874	23.944	18.153	0	142	142	2	1	-10921639	139.190	143	94	197	2923	29.903	2.000	0.177	1.403
ID235525	235525	None	42.067	9.749	18.292	0	142	142	2	1	-10921639	113.333	115	61	193	2380	33.903	2.000	0.126	0.747
ID235524	235524	96	54.933	15.036	12.601	0	142	142	2	1	-10921639	146.048	148	94	209	3067	31.830	7.600	0.176	1.374
ID235529	235529	None	52.240	21.223	25.299	0	142	142	2	1	-10921639	122.524	127	78	189	2573	30.166	4.800	0.222	1.478
ID235528	235528	None	41.628	8.127	24.074	0	142	142	2	1	-10921639	117.190	119	69	160	2461	26.421	3.200	0.153	1.177
ID235535	235535	100	45.993	31.285	25.166	0	143	143	2	1	-10921639	80.048	74	41	176	1681	34.872	2.000	0.207	0.788
ID235534	235534	95	45.852	23.317	18.985	0	143	143	2	1	-10921639	123.619	123	45	193	2596	37.390	2.000	0.156	0.893
ID235536	235536	None	42.848	14.000	37.000	0	143	143	2	1	-10921639	120.429	123	77	172	2529	27.049	7.600	0.205	1.518
ID235531	235531	95	58.177	23.130	18.471	0	144	144	2	1	-10921639	153.857	139	90	238	3231	36.453	4.800	0.173	1.247
ID235530	235530	None	48.579	5.068	18.433	0	144	144	2	1	-10921639	131.524	123	78	226	2762	34.651	2.000	0.155	1.017
ID235533	235533	100	49.244	31.465	25.223	0	144	144	2	1	-10921639	77.238	69	32	197	1622	37.622	2.000	0.281	0.900
ID235532	235532	None	44.652	7.814	25.084	0	144	144	2	1	-10921639	108.905	111	28	172	2287	35.381	7.600	0.176	0.922
ID235539	235539	None	47.243	22.148	25.307	0	145	145	2	1	-10921639	140.524	143	74	197	2951	32.569	4.800	0.163	1.207
ID235538	235538	95	82.986	23.909	18.180	0	145	145	2	1	-10921639	164.190	156	86	255	3448	42.212	2.000	0.262	1.615
ID235541	235541	None	52.419	13.000	37.000	0	145	145	2	1	-10921639	117.524	111	61	205	2468	33.004	2.000	0.240	1.376
ID235540	235540	None	50.908	19.366	25.892	0	145	145	2	1	-10921639	127.476	131	61	205	2677	41.860	6.315	0.152	0.806
ID235537	235537	95	75.147	23.097	18.459	0	146	146	2	1	-10921639	161.762	172	69	255	3397	55.431	7.600	0.209	1.008
ID235546	235546	None	48.623	31.942	25.145	0	147	147	2	1	-10921639	91.190	74	49	197	1915	39.052	2.000	0.150	0.610
ID235545	235545	103	57.990	19.761	25.386	0	147	147	2	1	-10921639	144.048	131	78	250	3025	45.265	2.000	0.163	0.892
ID235544	235544	95	71.339	23.986	18.407	0	147	147	2	1	-10921639	163.857	164	90	255	3441	48.935	2.000	0.192	1.077
ID235543	235543	102	86.963	15.151	12.960	0	147	147	2	1	-10921639	154.810	156	78	255	3251	52.440	2.000	0.237	1.130
ID235542	235542	None	45.274	26.105	4.397	0	147	147	2	1	-10921639	102.000	98	41	152	2142	30.067	3.200	0.205	1.155
ID235555	235555	None	52.923	24.580	12.000	0	148	148	2	1	-10921639	140.000	139	90	209	2940	33.110	4.800	0.173	1.248
ID235554	235554	102	52.350	15.955	12.191	0	148	148	2	1	-10921639	145.429	152	61	213	3054	33.595	4.800	0.179	1.313
ID235559	235559	103	46.886	19.585	25.371	0	148	148	2	1	-10921639	139.762	135	102	197	2935	28.169	7.600	0.160	1.370
ID235558	235558	101	55.411	10.174	25.181	0	148	148	2	1	-10921639	134.619	139	69	189	2827	32.719	2.000	0.203	1.388
ID235557	235557	95	66.875	23.263	18.594	0	148	148	2	1	-10921639	146.762	139	78	238	3082	41.354	4.800	0.217	1.266
ID235556	235556	None	40.575	0.000	16.000	0	148	148	2	1	-10921639	105.286	98	69	168	2211	27.280	7.600	0.184	1.202
ID235560	235560	None	45.965	14.000	37.000	0	148	148	2	1	-10921639	124.381	123	84	185	2612	28.127	6.168	0.188	1.401
ID235570	235570	None	41.562	24.852	30.178	0	149	149	2	1	-10921639	116.619	119	78	168	2449	27.030	7.600	0.181	1.320
ID235569	235569	None	50.166	31.840	24.956	0	149	149	2	1	-10921639	79.429	65	28	176	1668	37.404	2.000	0.192	0.684
ID235568	235568	101	45.022	8.142	24.717	0	149	149	2	1	-10921639	116.905	115	53	176	2455	31.223	7.600	0.163	1.052
ID235567	235567	95	79.175	22.923	18.536	0	149	149	2	1	-10921639	161.524	152	86	255	3392	48.613	2.000	0.244	1.302
ID235571	235571	None	46.662	20.000	0.000	0	150	150	2	1	-10921639	78.667	74	28	135	1652	31.740	2.000	0.268	1.046
ID235575	235575	106	51.049	10.671	22.972	0	150	150	2	1	-10921639	133.714	127	65	234	2808	42.547	6.012	0.140	0.773
ID235574	235574	95	72.909	23.504	18.773	0	150	150	2	1	-10921639	160.333	156	82	255	3367	52.537	2.000	0.196	1.002
ID235573	235573	107	40.406	4.143	17.110	0	150	150	2	1	-10921639	102.190	115	32	152	2146	30.558	3.200	0.159	0.919
ID235572	235572	None	86.092	15.359	13.136	0	150	150	2	1	-10921639	175.857	160	94	255	3693	48.469	2.000	0.219	1.305
ID235577	235577	105	48.227	14.000	37.000	0	150	150	2	1	-10921639	103.190	90	65	185	2167	32.992	7.600	0.171	0.916
ID235576	235576	103	50.547	19.199	25.164	0	150	150	2	1	-10921639	156.476	152	102	209	3286	26.866	4.800	0.192	1.877
ID235563	235563	95	74.136	22.544	18.902	0	151	151	2	1	-10921639	185.333	180	106	255	3892	51.258	4.800	0.214	1.273
ID235562	235562	107	48.340	4.494	17.063	0	151	151	2	1	-10921639	121.333	115	82	168	2548	25.132	4.800	0.252	1.946
ID235561	235561	104	49.760	25.914	12.399	0	151	151	2	1	-10921639	122.714	119	57	209	2577	44.993	2.000	0.158	0.746
ID235566	235566	105	46.120	14.000	37.000	0	151	151	2	1	-10921639	129.095	139	82	176	2711	33.172	4.800	0.217	1.386
ID235565	235565	103	52.153	20.524	25.120	0	151	151	2	1	-10921639	157.048	152	98	238	3298	37.962	3.200	0.123	0.907
ID235564	235564	106	51.120	8.720	25.099	0	151	151	2	1	-10921639	115.857	106	82	193	2433	31.415	2.000	0.168	1.060
ID235553	235553	105	49.661	13.000	37.000	0	152	152	2	1	-10921639	124.238	123	77	164	2609	25.375	4.800	0.248	1.947
ID235552	235552	103	56.693	21.182	26.067	0	152	152	2	1	-10921639	168.286	168	106	238	3534	28.123	4.800	0.200	1.991
ID235547	235547	104	50.463	26.102	12.967	0	152	152	2	1	-10921639	154.286	160	74	213	3240	37.426	4.800	0.164	1.162
ID235551	235551	106	45.460	9.114	24.566	0	152	152	2	1	-10921639	96.429	94	45	164	2025	32.073	7.600	0.224	1.099
ID235550	235550	None	61.073	15.665	19.930	0	152	152	2	1	-10921639	148.286	143	90	230	3114	36.439	2.000	0.166	1.158
ID235549	235549	95	42.690	23.651	18.652	0	152	152	2	1	-10921639	138.238	139	45	222	2903	50.031	2.000	0.090	0.458
ID235548	235548	108	61.223	12.893	13.511	0	152	152	2	1	-10921639	154.286	152	74	213	3240	38.463	4.800	0.207	1.375
ID235584	235584	103	48.309	21.219	26.210	0	153	153	2	1	-10921639	110.143	106	53	189	2313	33.498	2.000	0.163	0.922
ID235579	235579	108	58.402	14.056	12.487	0	153	153	2	1	-10921639	142.952	135	74	213	3002	40.898	2.000	0.173	1.032
ID235578	235578	None	59.275	0.000	0.000	0	153	153	2	1	-10921639	141.952	131	84	176	2981	30.672	4.800	0.265	1.940
ID235583	235583	106	49.923	9.199	24.358	0	153	153	2	1	-10921639	122.857	123	61	185	2580	33.778	2.000	0.171	1.065
ID235582	235582	95	65.365	22.972	19.614	0	153	153	2	1	-10921639	158.190	172	78	230	3322	47.918	4.800	0.215	1.169
ID235581	235581	109	51.628	19.814	17.182	0	153	153	2	1	-10921639	167.476	164	102	226	3517	34.470	7.600	0.140	1.192
ID235580	235580	104	65.613	25.716	13.370	0	153	153	2	1	-10921639	159.571	164	65	213	3351	42.106	4.800	0.235	1.443
ID235591	235591	None	46.913	20.000	0.000	0	154	154	2	1	-10921639	87.143	98	28	127	1830	33.884	3.200	0.274	1.106
ID235595	235595	95	62.051	22.944	18.756	0	154	154	2	1	-10921639	160.190	143	90	255	3364	48.193	2.000	0.169	0.961
ID235594	235594	109	58.956	20.814	18.147	0	154	154	2	1	-10921639	169.476	172	86	255	3559	52.453	4.800	0.174	0.960
ID235593	235593	None	46.107	20.917	8.461	0	154	154	2	1	-10921639	104.476	111	41	156	2194	31.632	2.000	0.211	1.150
ID235592	235592	None	49.258	11.792	7.791	0	154	154	2	1	-10921639	113.048	115	57	176	2374	34.452	2.000	0.165	0.930
ID235598	235598	103	47.117	20.057	25.941	0	154	154	2	1	-10921639	122.714	115	57	222	2577	37.900	2.000	0.115	0.666
ID235597	235597	106	42.693	8.356	24.448	0	154	154	2	1	-10921639	112.952	119	53	176	2372	30.273	7.600	0.178	1.128
ID235596	235596	None	41.876	16.512	20.872	0	154	154	2	1	-10921639	127.429	131	65	197	2676	36.821	2.000	0.082	0.526
ID235587	235587	None	61.031	13.202	14.015	0	155	155	2	1	-10921639	157.000	156	78	230	3297	37.658	4.800	0.182	1.286
ID235586	235586	104	47.947	25.793	12.981	0	155	155	2	1	-10921639	121.905	123	74	180	2560	30.565	4.800	0.194	1.293
ID235585	235585	108	58.964	14.850	12.836	0	155	155	2	1	-10921639	163.667	160	94	230	3437	34.381	4.800	0.209	1.645
ID235590	235590	None	44.226	19.294	33.474	0	155	155	2	1	-10921639	120.714	123	65	180	2535	33.955	3.200	0.180	1.083
ID235589	235589	103	63.711	20.545	26.163	0	155	155	2	1	-10921639	170.333	168	111	250	3577	38.521	4.800	0.170	1.283
ID235588	235588	95	61.536	23.741	18.838	0	155	155	2	1	-10921639	137.190	135	57	242	2881	51.343	2.000	0.146	0.683
ID235603	235603	None	41.693	9.002	23.249	0	156	156	2	1	-10921639	135.476	135	86	176	2845	23.157	4.800	0.196	1.918
ID235602	235602	None	63.939	16.202	20.834	0	156	156	2	1	-10921639	143.667	127	65	255	3017	47.887	7.600	0.150	0.781
ID235601	235601	95	44.537	23.324	19.310	0	156	156	2	1	-10921639	149.524	139	98	230	3140	38.731	4.800	0.115	0.795
ID235600	235600	104	63.281	25.129	12.568	0	156	156	2	1	-10921639	156.810	160	82	230	3293	38.820	3.200	0.191	1.295
ID235606	235606	103	72.223	21.027	25.575	0	156	156	2	1	-10921639	176.952	172	106	255	3716	45.851	4.800	0.205	1.313
ID235605	235605	None	43.108	31.791	24.863	0	156	156	2	1	-10921639	71.905	69	28	172	1510	32.757	2.000	0.227	0.812
ID235604	235604	None	44.097	25.022	22.782	0	156	156	2	1	-10921639	117.952	127	32	217	2477	43.859	7.600	0.099	0.487
ID235599	235599	108	57.158	15.000	13.197	0	156	156	2	1	-10921639	130.476	131	65	213	2740	37.483	4.800	0.205	1.184
ID235619	235619	104	66.801	26.039	12.782	0	157	157	2	1	-10921639	147.429	148	90	226	3096	39.908	2.000	0.197	1.218
ID235618	235618	None	50.869	26.999	7.645	0	157	157	2	1	-10921639	120.381	123	53	176	2528	36.139	3.200	0.171	0.973
ID235623	235623	103	75.747	21.153	25.915	0	157	157	2	1	-10921639	161.905	160	65	242	3400	42.824	4.800	0.271	1.612
ID235622	235622	95	72.207	23.150	19.528	0	157	157	2	1	-10921639	149.333	143	53	255	3136	55.539	2.000	0.181	0.822
ID235621	235621	None	41.883	12.143	20.142	0	157	157	2	1	-10921639	131.952	135	69	226	2771	37.291	2.000	0.103	0.659
ID235620	235620	108	69.002	13.077	14.120	0	157	157	2	1	-10921639	159.905	152	106	246	3358	36.648	4.800	0.225	1.603
ID235624	235624	110	40.374	13.000	37.000	0	157	157	2	1	-10921639	83.571	82	45	164	1755	31.411	3.200	0.166	0.756
ID235643	235643	111	71.135	8.944	24.407	0	158	158	2	1	-10921639	164.143	172	78	234	3447	40.866	4.800	0.214	1.417
ID235642	235642	112	45.265	15.760	20.119	0	158	158	2	1	-10921639	149.476	143	94	209	3139	35.885	2.000	0.100	0.755
ID235641	235641	108	57.060	15.283	13.207	0	158	158	2	1	-10921639	148.714	152	74	217	3123	39.756	4.800	0.192	1.205
ID235640	235640	104	56.865	25.826	12.320	0	158	158	2	1	-10921639	161.095	172	94	234	3383	40.118	4.800	0.178	1.215
ID235644	235644	110	49.638	14.000	37.000	0	158	158	2	1	-10921639	111.000	111	69	189	2331	28.532	6.332	0.233	1.473
ID235611	235611	None	42.010	22.755	19.635	0	159	159	2	1	-10921639	119.857	123	41	222	2517	48.156	2.000	0.111	0.496
ID235610	235610	112	41.541	14.083	19.264	0	159	159	2	1	-10921639	152.810	156	115	205	3209	22.947	4.800	0.133	1.561
ID235609	235609	None	56.412	8.630	16.074	0	159	159	2	1	-10921639	139.762	135	102	230	2935	34.020	2.000	0.163	1.153
ID235608	235608	108	53.497	15.427	13.182	0	159	159	2	1	-10921639	155.571	160	86	217	3267	35.158	2.000	0.171	1.293
ID235607	235607	104	65.124	26.057	12.263	0	159	159	2	1	-10921639	193.238	197	102	255	4058	34.125	4.800	0.186	1.777
ID235612	235612	111	91.585	9.312	24.025	0	159	159	2	1	-10921639	142.238	127	69	246	2987	53.413	2.000	0.295	1.212
ID235617	235617	113	64.521	20.435	24.942	0	160	160	2	1	-10921639	155.476	152	98	238	3265	36.221	4.800	0.205	1.459
ID235616	235616	111	60.717	10.139	23.416	0	160	160	2	1	-10921639	169.667	176	86	255	3563	41.610	2.000	0.183	1.259
ID235615	235615	108	47.394	16.660	13.675	0	160	160	2	1	-10921639	149.286	152	78	234	3135	46.820	2.000	0.099	0.574
ID235614	235614	104	62.285	24.635	13.142	0	160	160	2	1	-10921639	178.286	180	98	255	3744	40.622	2.000	0.172	1.289
ID235613	235613	None	45.838	21.000	0.000	0	160	160	2	1	-10921639	76.952	78	32	160	1616	35.008	2.000	0.182	0.677
ID235632	235632	None	48.094	14.000	37.000	0	161	161	2	1	-10921639	139.571	139	90	197	2931	31.478	2.000	0.209	1.533
ID235627	235627	None	58.680	26.516	12.974	0	161	161	2	1	-10921639	166.952	172	69	255	3506	53.023	7.600	0.161	0.872
ID235626	235626	108	57.786	15.217	13.398	0	161	161	2	1	-10921639	150.381	164	74	234	3158	42.489	2.000	0.183	1.095
ID235625	235625	104	70.999	24.467	11.868	0	161	161	2	1	-10921639	180.429	164	111	255	3789	51.713	2.000	0.152	0.922
ID235631	235631	None	40.882	32.120	25.340	0	161	161	2	1	-10921639	69.000	69	4	180	1449	41.641	2.000	0.105	0.314
ID235630	235630	113	46.617	20.162	24.549	0	161	161	2	1	-10921639	143.381	148	86	209	3011	38.652	7.600	0.140	0.909
ID235629	235629	111	81.660	9.378	24.275	0	161	161	2	1	-10921639	167.714	164	102	255	3522	46.047	2.000	0.241	1.417
ID235628	235628	None	59.412	14.525	19.674	0	161	161	2	1	-10921639	168.381	164	115	246	3536	35.098	4.800	0.186	1.505
ID235635	235635	None	66.582	15.887	24.272	0	162	162	2	1	-10921639	164.000	139	106	255	3444	49.477	2.000	0.132	0.772
ID235634	235634	104	75.851	24.790	13.006	0	162	162	2	1	-10921639	163.286	156	86	255	3429	45.712	2.000	0.206	1.221
ID235633	235633	108	70.493	14.971	12.925	0	162	162	2	1	-10921639	183.048	197	111	255	3844	36.386	4.800	0.211	1.750
ID235639	235639	None	48.152	29.000	37.000	0	162	162	2	1	-10921639	70.762	57	22	148	1486	34.872	2.000	0.259	0.835
ID235638	235638	None	49.501	21.173	31.513	0	162	162	2	1	-10921639	117.714	123	57	193	2472	34.879	6.314	0.197	1.111
ID235637	235637	113	43.399	20.343	24.892	0	162	162	2	1	-10921639	166.381	168	98	238	3494	38.604	2.000	0.105	0.818
ID235636	235636	111	43.745	9.930	24.810	0	162	162	2	1	-10921639	128.000	127	82	189	2688	27.736	4.800	0.154	1.230
ID235659	235659	115	55.967	17.651	19.279	0	163	163	2	1	-10921639	173.000	160	106	255	3633	43.974	2.000	0.134	0.930
ID235658	235658	108	46.077	15.000	14.000	0	163	163	2	1	-10921639	162.619	176	94	226	3415	33.942	4.800	0.148	1.234
ID235657	235657	104	65.907	25.363	12.500	0	163	163	2	1	-10921639	167.381	156	61	255	3515	52.994	2.000	0.139	0.771
ID235661	235661	113	71.713	19.828	25.633	0	163	163	2	1	-10921639	181.524	185	111	255	3812	42.870	4.800	0.207	1.452
ID235660	235660	111	75.550	8.909	25.013	0	163	163	2	1	-10921639	162.667	164	86	246	3416	43.880	2.000	0.225	1.362
ID235651	235651	None	43.026	14.000	37.000	0	164	164	2	1	-10921639	113.333	119	57	185	2380	30.675	2.000	0.178	1.116
ID235650	235650	None	45.074	16.503	25.966	0	164	164	2	1	-10921639	132.714	143	65	180	2787	33.162	2.000	0.158	1.091
ID235649	235649	111	83.026	10.385	24.807	0	164	164	2	1	-10921639	166.000	156	86	255	3486	50.847	4.800	0.250	1.307
ID235648	235648	115	48.778	17.970	18.706	0	164	164	2	1	-10921639	164.571	164	115	226	3456	32.388	2.000	0.120	1.087
ID235647	235647	None	43.631	13.356	19.444	0	164	164	2	1	-10921639	150.190	143	74	234	3154	43.481	2.000	0.071	0.460
ID235646	235646	104	65.515	25.551	13.015	0	164	164	2	1	-10921639	165.524	156	111	255	3476	38.317	4.800	0.200	1.438
ID235645	235645	108	71.645	14.980	13.413	0	164	164	2	1	-10921639	191.857	176	111	255	4029	48.169	4.800	0.203	1.342
ID235667	235667	None	46.723	19.952	25.524	0	165	165	2	1	-10921639	145.429	152	61	209	3054	35.514	4.800	0.172	1.201
ID235666	235666	111	54.897	9.517	24.458	0	165	165	2	1	-10921639	150.714	156	86	222	3165	39.019	4.800	0.177	1.160
ID235665	235665	115	48.606	17.534	18.689	0	165	165	2	1	-10921639	150.190	156	78	242	3154	48.607	2.000	0.116	0.643
ID235664	235664	108	87.486	13.608	14.058	0	165	165	2	1	-10921639	178.286	176	69	255	3744	57.435	2.000	0.203	1.047
ID235663	235663	104	73.082	25.450	13.095	0	165	165	2	1	-10921639	176.429	172	115	250	3705	41.874	3.200	0.223	1.538
ID235662	235662	None	45.142	11.177	8.040	0	165	165	2	1	-10921639	109.286	111	61	152	2295	26.262	4.800	0.202	1.399
ID235656	235656	None	42.646	35.000	30.000	0	166	166	2	1	-10921639	85.286	90	53	148	1791	26.348	2.000	0.243	1.264
ID235655	235655	111	64.637	9.258	23.787	0	166	166	2	1	-10921639	139.381	127	57	226	2927	52.998	2.000	0.174	0.778
ID235654	235654	115	50.055	17.656	18.551	0	166	166	2	1	-10921639	158.905	156	82	255	3337	46.507	2.000	0.099	0.613
ID235653	235653	104	75.501	25.023	12.792	0	166	166	2	1	-10921639	192.381	193	102	255	4040	41.173	2.000	0.193	1.515
ID235652	235652	108	76.804	14.094	13.368	0	166	166	2	1	-10921639	165.333	156	82	255	3472	50.885	2.000	0.233	1.229
ID235681	235681	116	45.151	18.979	26.738	0	167	167	2	1	-10921639	137.143	135	65	217	2880	38.315	3.200	0.138	0.866
ID235680	235680	None	46.918	31.626	25.231	0	167	167	2	1	-10921639	82.857	74	32	176	1740	37.029	2.000	0.169	0.645
ID235675	235675	104	57.510	25.456	13.377	0	167	167	2	1	-10921639	139.524	131	82	205	2930	41.700	6.399	0.179	1.014
ID235674	235674	108	50.634	15.918	13.299	0	167	167	2	1	-10921639	156.000	160	78	205	3276	36.768	2.000	0.168	1.218
ID235679	235679	111	61.655	9.020	24.445	0	167	167	2	1	-10921639	153.524	148	98	234	3224	36.580	7.600	0.190	1.342
ID235678	235678	117	56.758	14.013	19.554	0	167	167	2	1	-10921639	191.286	189	111	255	4017	40.500	4.800	0.171	1.381
ID235677	235677	None	48.614	5.752	17.876	0	167	167	2	1	-10921639	128.381	123	86	193	2696	26.793	4.800	0.181	1.468
ID235676	235676	None	46.285	11.060	14.440	0	167	167	2	1	-10921639	137.381	143	69	246	2885	40.779	2.000	0.143	0.841
ID235673	235673	None	43.718	4.173	30.042	0	168	168	2	1	-10921639	83.714	82	28	135	1758	29.625	2.000	0.207	0.969
ID235672	235672	116	61.985	18.764	27.004	0	168	168	2	1	-10921639	174.095	172	98	242	3656	44.339	3.200	0.148	1.015
ID235671	235671	111	69.134	8.552	24.531	0	168	168	2	1	-10921639	147.857	143	57	230	3105	52.834	2.000	0.200	0.932
ID235670	235670	117	44.808	14.087	19.030	0	168	168	2	1	-10921639	163.476	160	98	217	3433	33.700	2.000	0.089	0.794
ID235669	235669	104	73.572	25.269	14.010	0	168	168	2	1	-10921639	150.048	139	78	222	3151	43.632	2.000	0.241	1.335
ID235668	235668	108	68.038	14.936	12.854	0	168	168	2	1	-10921639	174.095	172	98	255	3656	40.620	7.600	0.181	1.312
ID235683	235683	108	57.730	14.900	13.188	0	169	169	2	1	-10921639	183.619	180	131	250	3856	38.921	7.600	0.145	1.194
ID235682	235682	104	47.069	25.056	12.380	0	169	169	2	1	-10921639	132.810	123	82	213	2789	35.641	2.000	0.114	0.765
ID235687	235687	None	46.363	13.949	26.205	0	169	169	2	1	-10921639	156.048	152	90	230	3277	33.834	3.200	0.108	0.902
ID235686	235686	None	40.033	31.920	25.359	0	169	169	2	1	-10921639	64.143	53	16	156	1347	32.383	2.000	0.167	0.568
ID235685	235685	111	63.466	8.931	24.054	0	169	169	2	1	-10921639	160.524	143	106	226	3371	40.099	2.000	0.187	1.259
ID235684	235684	118	47.769	19.735	20.283	0	169	169	2	1	-10921639	166.333	164	90	250	3493	41.396	7.600	0.103	0.748
ID235688	235688	116	52.375	19.140	26.983	0	169	169	2	1	-10921639	174.000	168	119	255	3654	35.993	2.000	0.104	0.911
ID235731	235731	None	45.272	12.756	36.338	0	170	170	2	1	-10921639	122.048	131	49	176	2563	34.334	6.387	0.179	1.078
ID235730	235730	116	49.192	18.357	26.725	0	170	170	2	1	-10921639	159.095	164	90	255	3341	48.461	2.000	0.096	0.575
ID235729	235729	111	57.378	8.319	24.482	0	170	170	2	1	-10921639	129.238	127	49	213	2714	43.190	2.000	0.176	0.897
ID235728	235728	118	58.071	19.937	20.120	0	170	170	2	1	-10921639	159.619	148	82	242	3352	44.064	7.600	0.111	0.722
ID235723	235723	None	52.503	20.000	0.000	0	170	170	2	1	-10921639	92.476	80	28	156	1942	36.963	2.000	0.258	1.027
ID235727	235727	117	44.838	12.484	18.225	0	170	170	2	1	-10921639	168.095	168	119	234	3530	39.156	2.000	0.083	0.660
ID235726	235726	None	40.867	5.232	17.736	0	170	170	2	1	-10921639	107.095	115	53	160	2249	33.577	2.000	0.119	0.677
ID235725	235725	108	86.114	14.911	13.697	0	170	170	2	1	-10921639	189.762	193	115	255	3985	46.481	2.000	0.243	1.596
ID235724	235724	104	56.758	24.928	12.844	0	170	170	2	1	-10921639	137.238	143	69	217	2882	45.526	2.000	0.175	0.898
ID235714	235714	None	45.638	32.032	25.058	0	171	171	2	1	-10921639	74.143	78	12	176	1557	38.004	2.000	0.177	0.585
ID235713	235713	116	49.820	19.014	25.480	0	171	171	2	1	-10921639	197.857	197	143	255	4155	33.846	4.800	0.131	1.354
ID235712	235712	111	55.486	9.740	24.044	0	171	171	2	1	-10921639	164.857	160	94	226	3462	34.137	6.061	0.155	1.299
ID235711	235711	117	48.435	14.959	19.131	0	171	171	2	1	-10921639	193.000	201	131	242	4053	36.842	2.000	0.111	1.043
ID235710	235710	108	80.453	14.945	14.024	0	171	171	2	1	-10921639	186.381	193	115	255	3914	45.062	2.000	0.210	1.438
ID235709	235709	None	42.821	11.853	4.182	0	171	171	2	1	-10921639	82.571	90	28	148	1734	31.009	2.000	0.216	0.946
ID235703	235703	None	41.613	11.912	17.402	0	172	172	2	1	-10921639	157.810	152	111	234	3314	31.365	2.000	0.100	0.913
ID235702	235702	None	51.122	23.766	15.545	0	172	172	2	1	-10921639	140.857	139	61	226	2958	42.042	2.000	0.158	0.914
ID235701	235701	108	82.622	14.914	12.926	0	172	172	2	1	-10921639	179.476	193	106	255	3769	47.756	2.000	0.219	1.351
ID235700	235700	104	43.053	25.825	12.401	0	172	172	2	1	-10921639	138.619	131	78	213	2911	31.709	6.327	0.122	0.953
ID235707	235707	None	42.420	15.898	25.987	0	172	172	2	1	-10921639	170.476	168	102	238	3580	35.276	2.000	0.096	0.846
ID235706	235706	119	60.895	12.421	25.086	0	172	172	2	1	-10921639	179.476	189	106	255	3769	44.857	4.800	0.154	1.070
ID235705	235705	111	64.339	8.923	23.777	0	172	172	2	1	-10921639	180.619	185	115	230	3793	36.489	4.800	0.202	1.665
ID235704	235704	117	71.948	16.047	19.564	0	172	172	2	1	-10921639	187.143	180	94	255	3930	48.198	2.000	0.164	1.093
ID235708	235708	116	62.172	20.226	26.164	0	172	172	2	1	-10921639	174.190	172	86	250	3658	39.620	2.000	0.149	1.140
ID235715	235715	108	71.920	14.616	13.198	0	173	173	2	1	-10921639	190.762	189	127	255	4006	30.517	4.800	0.230	2.341
ID235719	235719	111	58.476	8.789	24.458	0	173	173	2	1	-10921639	173.429	176	111	255	3642	37.243	4.800	0.161	1.291
ID235718	235718	117	62.674	15.877	19.163	0	173	173	2	1	-10921639	176.048	172	111	255	3697	37.914	2.000	0.145	1.177
ID235717	235717	None	52.768	4.227	18.873	0	173	173	2	1	-10921639	147.476	139	86	246	3097	41.631	7.600	0.169	1.024
ID235716	235716	104	82.824	25.873	13.130	0	173	173	2	1	-10921639	165.905	168	82	238	3484	43.685	2.000	0.258	1.560
ID235722	235722	None	50.245	35.000	30.000	0	173	173	2	1	-10921639	91.714	90	61	139	1926	25.229	4.800	0.351	1.889
ID235721	235721	116	61.209	19.393	26.736	0	173	173	2	1	-10921639	185.619	189	90	255	3898	43.015	7.600	0.149	1.116
ID235720	235720	119	49.271	13.511	24.780	0	173	173	2	1	-10921639	160.905	156	98	234	3379	40.562	2.000	0.108	0.771
ID235699	235699	None	46.162	13.000	37.000	0	174	174	2	1	-10921639	124.333	115	78	176	2611	29.145	7.600	0.239	1.646
ID235698	235698	None	40.058	0.000	30.000	0	174	174	2	1	-10921639	118.048	115	65	160	2479	28.668	2.000	0.198	1.363
ID235697	235697	116	69.660	19.568	26.528	0	174	174	2	1	-10921639	167.714	156	94	255	3522	50.052	4.800	0.203	1.129
ID235696	235696	119	50.434	12.721	24.395	0	174	174	2	1	-10921639	190.571	189	127	255	4002	38.196	2.000	0.084	0.775
ID235691	235691	None	47.211	0.000	14.000	0	174	174	2	1	-10921639	86.143	90	24	152	1809	34.626	2.000	0.244	0.977
ID235690	235690	104	70.422	25.410	13.249	0	174	174	2	1	-10921639	154.048	164	86	230	3235	45.913	2.000	0.212	1.174
ID235689	235689	108	85.164	16.119	12.664	0	174	174	2	1	-10921639	173.905	172	74	255	3652	50.908	2.000	0.240	1.324
ID235695	235695	111	73.926	8.604	24.256	0	174	174	2	1	-10921639	188.333	185	119	255	3955	39.741	2.000	0.205	1.611
ID235694	235694	117	57.840	17.269	18.209	0	174	174	2	1	-10921639	167.952	172	61	255	3527	51.017	3.200	0.137	0.793
ID235693	235693	None	44.910	8.179	18.183	0	174	174	2	1	-10921639	141.571	127	98	197	2973	31.646	2.000	0.136	1.072
ID235692	235692	121	49.930	23.807	17.253	0	174	174	2	1	-10921639	162.095	176	111	226	3404	35.150	4.800	0.148	1.188
ID235747	235747	116	50.788	19.736	26.397	0	175	175	2	1	-10921639	144.762	143	82	234	3040	40.376	7.600	0.121	0.776
ID235746	235746	111	65.207	8.592	24.235	0	175	175	2	1	-10921639	179.381	180	102	238	3767	33.202	4.800	0.199	1.792
ID235745	235745	117	57.646	16.678	19.196	0	175	175	2	1	-10921639	197.667	201	131	255	4151	35.295	4.800	0.142	1.395
ID235744	235744	121	40.189	23.983	17.666	0	175	175	2	1	-10921639	132.000	131	53	209	2772	39.857	2.000	0.069	0.426
ID235743	235743	122	41.358	12.663	17.189	0	175	175	2	1	-10921639	152.762	152	94	255	3208	42.961	3.200	0.066	0.441
ID235742	235742	104	71.115	25.447	12.786	0	175	175	2	1	-10921639	152.286	143	82	238	3198	44.484	2.000	0.215	1.213
ID235741	235741	108	86.366	16.058	12.522	0	175	175	2	1	-10921639	172.286	160	94	255	3618	54.569	2.000	0.241	1.227
ID235751	235751	121	65.674	23.882	18.035	0	176	176	2	1	-10921639	157.762	160	69	230	3313	42.345	2.000	0.165	1.055
ID235750	235750	122	43.111	11.043	15.955	0	176	176	2	1	-10921639	134.190	123	65	255	2818	45.285	2.000	0.064	0.355
ID235749	235749	104	96.380	25.250	12.930	0	176	176	2	1	-10921639	170.286	164	102	255	3576	57.260	2.000	0.248	1.181
ID235748	235748	108	83.394	15.212	13.211	0	176	176	2	1	-10921639	173.333	160	98	255	3640	49.348	2.000	0.237	1.345
ID235755	235755	116	54.048	20.038	26.537	0	176	176	2	1	-10921639	147.476	139	94	234	3097	38.679	2.000	0.132	0.891
ID235754	235754	119	65.787	13.804	25.783	0	176	176	2	1	-10921639	162.476	148	86	255	3412	46.943	2.000	0.156	0.935
ID235753	235753	111	53.519	8.716	24.459	0	176	176	2	1	-10921639	162.238	160	98	217	3407	34.259	6.280	0.171	1.383
ID235752	235752	117	49.517	16.194	19.743	0	176	176	2	1	-10921639	158.810	164	98	213	3335	38.902	2.000	0.119	0.869
ID235767	235767	117	47.266	16.070	18.513	0	177	177	2	1	-10921639	153.048	148	94	255	3214	37.055	4.800	0.110	0.821
ID235766	235766	104	99.347	25.142	13.094	0	177	177	2	1	-10921639	164.952	160	61	255	3464	58.345	2.000	0.297	1.294
ID235765	235765	108	63.521	15.794	12.637	0	177	177	2	1	-10921639	152.667	160	61	250	3206	43.240	2.000	0.207	1.209
ID235771	235771	119	59.053	13.114	26.704	0	177	177	2	1	-10921639	165.429	172	74	238	3474	51.863	2.000	0.153	0.844
ID235770	235770	116	62.444	19.470	26.228	0	177	177	2	1	-10921639	172.857	185	94	255	3630	42.141	4.800	0.170	1.190
ID235769	235769	None	60.693	31.855	25.076	0	177	177	2	1	-10921639	84.095	69	28	217	1766	43.795	2.000	0.229	0.716
ID235768	235768	111	58.972	8.784	24.192	0	177	177	2	1	-10921639	167.476	156	119	242	3517	36.830	2.000	0.140	1.114
ID235763	235763	119	41.772	13.277	26.144	0	178	178	2	1	-10921639	170.238	172	78	238	3575	36.339	2.000	0.104	0.881
ID235762	235762	111	74.833	9.347	23.785	0	178	178	2	1	-10921639	161.857	156	69	255	3399	55.890	3.200	0.184	0.898
ID235761	235761	None	48.755	2.997	19.245	0	178	178	2	1	-10921639	128.000	127	78	189	2688	29.246	2.000	0.169	1.267
ID235760	235760	117	53.357	16.225	18.426	0	178	178	2	1	-10921639	182.476	189	131	234	3832	30.898	4.800	0.169	1.706
ID235764	235764	116	73.401	19.672	26.156	0	178	178	2	1	-10921639	196.429	193	98	255	4125	47.020	2.000	0.187	1.315
ID235759	235759	None	43.176	0.000	14.000	0	178	178	2	1	-10921639	112.048	111	28	168	2353	32.234	4.800	0.244	1.363
ID235758	235758	104	67.012	25.240	13.190	0	178	178	2	1	-10921639	142.143	135	69	226	2985	48.294	2.000	0.164	0.828
ID235757	235757	108	53.561	15.689	12.361	0	178	178	2	1	-10921639	162.333	168	106	217	3409	33.738	4.800	0.195	1.573
ID235756	235756	None	42.590	26.022	8.022	0	178	178	2	1	-10921639	122.000	123	49	176	2562	32.781	2.000	0.139	0.911
ID235735	235735	123	55.921	9.991	16.071	0	179	179	2	1	-10921639	143.476	148	65	201	3013	36.906	3.200	0.198	1.288
ID235734	235734	104	84.303	25.321	13.194	0	179	179	2	1	-10921639	178.333	168	90	255	3745	46.797	2.000	0.252	1.535
ID235733	235733	108	80.690	16.009	12.197	0	179	179	2	1	-10921639	187.667	197	111	255	3941	42.158	4.800	0.222	1.616
ID235732	235732	None	44.778	10.693	9.010	0	179	179	2	1	-10921639	97.143	82	57	176	2040	34.379	2.000	0.174	0.838
ID235739	235739	116	50.511	18.667	26.871	0	179	179	2	1	-10921639	178.619	185	98	242	3751	41.057	2.000	0.097	0.771
ID235738	235738	119	42.449	11.976	25.111	0	179	179	2	1	-10921639	174.381	168	102	238	3662	42.336	2.000	0.072	0.552
ID235737	235737	111	83.456	8.844	23.971	0	179	179	2	1	-10921639	195.190	201	127	255	4099	40.175	4.800	0.222	1.764
ID235736	235736	117	41.110	16.112	18.069	0	179	179	2	1	-10921639	166.810	160	98	226	3503	31.102	4.000	0.121	1.159
ID235740	235740	124	51.245	14.000	37.000	0	179	179	2	1	-10921639	121.905	135	69	189	2560	34.524	4.800	0.206	1.207
ID235795	235795	123	62.074	9.940	15.883	0	180	180	2	1	-10921639	163.048	152	98	230	3424	36.242	2.000	0.187	1.416
ID235794	235794	104	73.595	25.744	13.217	0	180	180	2	1	-10921639	157.286	143	90	255	3303	52.580	2.000	0.185	0.934
ID235793	235793	108	40.402	15.573	13.454	0	180	180	2	1	-10921639	142.333	135	98	226	2989	37.975	2.000	0.105	0.713
ID235792	235792	125	44.589	26.057	7.556	0	180	180	2	1	-10921639	144.238	139	86	209	3029	33.213	2.000	0.131	1.009
ID235799	235799	None	44.660	21.728	25.921	0	180	180	2	1	-10921639	133.286	123	86	213	2799	37.785	2.000	0.128	0.800
ID235798	235798	116	62.111	18.207	25.858	0	180	180	2	1	-10921639	174.952	176	111	255	3674	41.171	3.200	0.134	1.004
ID235797	235797	111	93.062	8.650	23.759	0	180	180	2	1	-10921639	192.619	193	82	255	4045	52.053	4.800	0.260	1.528
ID235796	235796	117	68.562	16.115	19.009	0	180	180	2	1	-10921639	176.952	164	123	255	3716	39.418	2.000	0.169	1.298
ID235800	235800	124	48.053	12.000	37.000	0	180	180	2	1	-10921639	98.048	106	45	152	2059	38.413	2.000	0.210	0.886
ID235783	235783	125	41.992	26.694	7.881	0	181	181	2	1	-10921639	112.190	111	65	180	2356	35.399	2.000	0.102	0.586
ID235782	235782	None	42.901	18.102	6.248	0	181	181	2	1	-10921639	107.762	94	45	185	2263	40.421	2.000	0.144	0.671
ID235787	235787	117	40.704	15.970	19.213	0	181	181	2	1	-10921639	139.333	148	74	193	2926	31.113	3.200	0.105	0.852
ID235786	235786	123	50.849	8.639	16.331	0	181	181	2	1	-10921639	146.190	148	82	213	3070	39.067	4.800	0.172	1.100
ID235785	235785	104	64.808	24.595	13.402	0	181	181	2	1	-10921639	171.905	176	90	246	3610	40.140	4.800	0.210	1.484
ID235784	235784	108	80.775	16.173	12.831	0	181	181	2	1	-10921639	175.762	172	94	250	3691	41.650	2.000	0.244	1.656
ID235791	235791	None	44.175	20.502	31.798	0	181	181	2	1	-10921639	107.810	115	28	189	2264	42.017	5.992	0.179	0.781
ID235790	235790	116	77.050	18.068	26.146	0	181	181	2	1	-10921639	202.762	213	111	255	4258	45.399	2.000	0.193	1.445
ID235789	235789	111	94.499	8.359	23.951	0	181	181	2	1	-10921639	188.524	185	119	255	3959	49.393	4.800	0.280	1.671
ID235788	235788	None	45.347	23.667	19.248	0	181	181	2	1	-10921639	131.905	127	78	230	2770	37.803	7.600	0.106	0.669
ID235779	235779	None	44.831	32.147	25.184	0	182	182	2	1	-10921639	77.048	74	28	185	1618	38.488	2.000	0.173	0.592
ID235778	235778	111	72.829	9.138	23.864	0	182	182	2	1	-10921639	171.810	164	111	255	3608	43.453	2.000	0.172	1.163
ID235777	235777	117	52.400	15.980	19.151	0	182	182	2	1	-10921639	148.714	148	61	213	3123	40.994	2.000	0.133	0.853
ID235776	235776	123	55.933	8.656	16.760	0	182	182	2	1	-10921639	148.333	143	82	234	3115	39.876	2.000	0.154	0.991
ID235781	235781	None	51.316	29.000	37.000	0	182	182	2	1	-10921639	69.857	65	22	164	1467	37.232	2.000	0.244	0.736
ID235780	235780	116	68.226	18.377	25.962	0	182	182	2	1	-10921639	201.381	213	127	255	4229	42.049	6.285	0.171	1.401
ID235775	235775	None	47.665	0.000	16.000	0	182	182	2	1	-10921639	134.190	127	82	185	2818	30.625	3.200	0.176	1.312
ID235774	235774	126	53.460	27.190	13.084	0	182	182	2	1	-10921639	166.524	172	78	234	3497	36.011	6.335	0.180	1.413
ID235773	235773	108	78.786	15.890	12.780	0	182	182	2	1	-10921639	164.190	152	90	242	3448	45.158	2.000	0.230	1.361
ID235772	235772	104	45.353	24.262	12.125	0	182	182	2	1	-10921639	154.238	164	90	222	3239	35.752	7.600	0.094	0.743
ID235819	235819	123	62.839	9.501	16.400	0	183	183	2	1	-10921639	174.381	172	98	250	3662	37.937	4.800	0.206	1.570
ID235818	235818	126	42.510	25.879	13.774	0	183	183	2	1	-10921639	157.333	172	82	197	3304	34.945	7.600	0.125	0.999
ID235817	235817	108	79.661	15.848	12.984	0	183	183	2	1	-10921639	169.000	172	106	250	3549	44.653	3.200	0.225	1.389
ID235823	235823	None	42.456	20.395	32.001	0	183	183	2	1	-10921639	133.333	131	86	197	2800	30.860	4.800	0.159	1.185
ID235822	235822	116	47.534	19.782	25.178	0	183	183	2	1	-10921639	167.143	156	86	255	3510	47.139	2.000	0.102	0.654
ID235821	235821	None	45.891	16.029	24.390	0	183	183	2	1	-10921639	192.952	189	139	255	4052	34.569	2.000	0.091	0.934
ID235820	235820	111	85.864	9.139	23.816	0	183	183	2	1	-10921639	204.905	217	131	255	4303	43.265	4.800	0.261	1.961
ID235811	235811	111	74.488	9.397	23.926	0	184	184	2	1	-10921639	202.619	209	123	255	4255	46.211	4.800	0.205	1.494
ID235810	235810	123	58.046	10.795	15.554	0	184	184	2	1	-10921639	163.810	160	119	246	3440	37.345	2.000	0.147	1.123
ID235809	235809	108	66.191	16.258	12.832	0	184	184	2	1	-10921639	159.667	160	61	250	3353	39.629	4.800	0.209	1.395
ID235808	235808	126	48.598	25.518	12.667	0	184	184	2	1	-10921639	161.381	164	90	213	3389	35.009	4.800	0.163	1.291
ID235815	235815	None	50.901	3.996	30.548	0	184	184	2	1	-10921639	99.429	94	41	180	2088	37.067	2.000	0.180	0.818
ID235814	235814	None	67.262	16.103	29.584	0	184	184	2	1	-10921639	164.905	160	61	255	3463	50.184	2.000	0.190	1.049
ID235813	235813	116	53.929	21.044	26.099	0	184	184	2	1	-10921639	134.286	127	74	234	2820	38.485	2.000	0.134	0.825
ID235812	235812	None	44.667	32.050	25.363	0	184	184	2	1	-10921639	57.143	53	0	172	1200	41.621	2.000	0.215	0.485
ID235816	235816	None	51.856	15.000	37.000	0	184	184	2	1	-10921639	121.762	139	46	189	2557	38.266	2.000	0.194	1.032
ID235803	235803	108	55.372	16.768	15.056	0	185	185	2	1	-10921639	166.810	164	74	230	3503	41.223	2.000	0.135	0.966
ID235802	235802	126	45.003	23.825	13.098	0	185	185	2	1	-10921639	139.952	135	78	197	2939	36.936	2.000	0.107	0.730
ID235801	235801	None	40.112	0.000	12.000	0	185	185	2	1	-10921639	103.000	115	57	156	2163	29.968	7.600	0.203	1.160
ID235807	235807	127	62.152	16.693	24.491	0	185	185	2	1	-10921639	197.810	197	143	255	4154	36.566	4.800	0.157	1.465
ID235806	235806	111	73.092	8.598	24.470	0	185	185	2	1	-10921639	182.190	197	57	255	3826	56.922	2.000	0.189	1.017
ID235805	235805	128	48.758	25.644	16.636	0	185	185	2	1	-10921639	132.762	135	49	209	2788	48.613	7.600	0.091	0.457
ID235804	235804	123	60.232	9.266	16.487	0	185	185	2	1	-10921639	174.571	180	115	234	3666	32.383	4.800	0.205	1.836
ID235835	235835	111	57.291	8.443	24.197	0	186	186	2	1	-10921639	166.762	160	78	246	3502	44.514	6.375	0.154	0.999
ID235834	235834	128	50.491	25.618	16.406	0	186	186	2	1	-10921639	156.857	160	57	213	3294	44.286	2.000	0.135	0.840
ID235833	235833	129	84.540	15.773	11.991	0	186	186	2	1	-10921639	171.095	185	86	255	3593	54.639	2.000	0.229	1.167
ID235838	235838	130	46.172	14.000	37.000	0	186	186	2	1	-10921639	121.476	115	77	180	2551	26.910	2.000	0.198	1.493
ID235837	235837	131	45.297	18.199	30.827	0	186	186	2	1	-10921639	132.571	127	61	201	2784	34.352	4.800	0.148	0.993
ID235836	235836	127	44.315	15.646	24.458	0	186	186	2	1	-10921639	185.190	193	119	255	3889	38.525	2.000	0.082	0.731
ID235827	235827	128	49.145	24.796	15.656	0	187	187	2	1	-10921639	155.762	164	69	222	3271	43.396	7.600	0.110	0.714
ID235826	235826	None	54.222	27.072	12.447	0	187	187	2	1	-10921639	143.286	139	53	209	3009	47.651	2.000	0.164	0.847
ID235825	235825	129	75.363	15.215	12.160	0	187	187	2	1	-10921639	146.905	148	78	250	3085	48.086	2.000	0.214	1.078
ID235824	235824	None	42.659	22.791	7.314	0	187	187	2	1	-10921639	102.619	94	37	160	2155	30.426	6.339	0.182	1.038
ID235831	235831	131	59.540	18.770	29.853	0	187	187	2	1	-10921639	160.048	172	90	246	3361	43.735	2.000	0.145	0.927
ID235830	235830	None	46.716	4.506	30.466	0	187	187	2	1	-10921639	94.048	86	45	176	1975	38.248	2.000	0.179	0.746
ID235829	235829	111	67.824	8.530	24.399	0	187	187	2	1	-10921639	202.000	213	106	255	4242	41.610	4.800	0.193	1.571
ID235828	235828	132	65.050	23.324	19.737	0	187	187	2	1	-10921639	145.667	143	61	255	3059	50.094	2.000	0.157	0.789
ID235832	235832	130	46.164	13.000	37.000	0	187	187	2	1	-10921639	107.524	102	77	164	2258	22.708	4.800	0.241	1.838
ID235843	235843	None	50.305	14.883	18.382	0	188	188	2	1	-10921639	156.286	143	94	255	3282	45.897	2.000	0.090	0.560
ID235842	235842	None	42.842	9.232	15.661	0	188	188	2	1	-10921639	147.286	148	98	201	3093	27.572	2.000	0.161	1.485
ID235841	235841	128	55.110	25.454	15.051	0	188	188	2	1	-10921639	163.048	160	90	226	3424	38.217	7.600	0.151	1.121
ID235840	235840	129	84.825	15.199	13.067	0	188	188	2	1	-10921639	189.714	185	94	255	3984	44.711	4.800	0.235	1.613
ID235847	235847	None	40.388	31.713	25.173	0	188	188	2	1	-10921639	84.667	78	16	172	1778	29.833	2.000	0.161	0.786
ID235846	235846	127	54.551	17.375	23.702	0	188	188	2	1	-10921639	182.762	185	115	255	3838	41.281	4.000	0.165	1.254
ID235845	235845	111	76.736	9.008	24.020	0	188	188	2	1	-10921639	222.381	238	119	255	4670	38.573	4.800	0.214	2.030
ID235844	235844	132	65.155	23.215	19.278	0	188	188	2	1	-10921639	165.048	160	106	238	3466	38.534	3.200	0.182	1.317
ID235848	235848	130	58.238	14.000	37.000	0	188	188	2	1	-10921639	98.333	90	45	189	2065	41.320	6.281	0.318	1.148
ID235839	235839	None	43.431	7.443	2.970	0	188	188	2	1	-10921639	104.524	106	41	168	2195	32.352	2.000	0.169	0.933
ID235858	235858	130	40.922	13.000	37.000	0	189	189	2	1	-10921639	122.524	123	73	185	2573	24.355	4.800	0.206	1.720
ID235857	235857	None	47.604	17.024	29.982	0	189	189	2	1	-10921639	132.905	127	94	197	2791	31.466	2.000	0.130	0.975
ID235856	235856	127	45.280	16.579	23.643	0	189	189	2	1	-10921639	182.429	189	119	238	3831	31.280	7.600	0.124	1.283
ID235851	235851	129	52.641	15.639	12.610	0	189	189	2	1	-10921639	144.429	139	78	213	3033	34.439	2.000	0.170	1.218
ID235850	235850	133	57.737	26.775	12.195	0	189	189	2	1	-10921639	153.381	139	82	234	3221	50.084	2.000	0.137	0.737
ID235849	235849	None	43.291	20.646	8.112	0	189	189	2	1	-10921639	130.381	135	82	197	2738	29.919	2.000	0.155	1.170
ID235855	235855	111	58.820	8.296	23.976	0	189	189	2	1	-10921639	160.476	148	106	242	3370	34.520	4.800	0.204	1.576
ID235854	235854	None	44.668	11.000	23.000	0	189	189	2	1	-10921639	180.619	189	102	242	3793	34.756	4.800	0.134	1.232
ID235853	235853	132	49.914	22.975	18.275	0	189	189	2	1	-10921639	139.857	139	65	222	2937	48.013	7.600	0.083	0.445
ID235852	235852	128	50.348	25.075	14.743	0	189	189	2	1	-10921639	171.714	176	82	217	3606	38.694	7.600	0.128	1.004
ID235867	235867	134	43.608	9.692	17.156	0	190	190	2	1	-10921639	149.714	152	78	217	3144	36.733	4.800	0.156	1.099
ID235866	235866	128	41.270	24.940	16.312	0	190	190	2	1	-10921639	157.952	160	94	234	3317	33.612	7.600	0.091	0.783
ID235865	235865	133	56.637	26.299	12.370	0	190	190	2	1	-10921639	139.190	123	65	230	2923	55.507	2.000	0.119	0.533
ID235871	235871	None	50.611	29.000	37.000	0	190	190	2	1	-10921639	78.619	82	22	230	1651	43.833	6.072	0.229	0.669
ID235870	235870	None	41.167	16.000	37.000	0	190	190	2	1	-10921639	99.095	98	38	172	2081	36.226	2.000	0.131	0.636
ID235869	235869	111	76.286	9.449	23.603	0	190	190	2	1	-10921639	180.619	180	115	255	3793	43.678	4.800	0.229	1.540
ID235868	235868	None	44.758	18.523	21.039	0	190	190	2	1	-10921639	160.619	160	90	246	3373	43.702	2.000	0.079	0.536
ID235859	235859	None	43.650	3.000	0.000	0	191	191	2	1	-10921639	151.429	152	123	185	3180	20.071	4.800	0.187	2.374
ID235864	235864	None	50.531	18.130	29.606	0	191	191	2	1	-10921639	129.714	127	65	205	2724	41.005	2.000	0.180	0.965
ID235863	235863	127	55.943	15.921	23.697	0	191	191	2	1	-10921639	192.429	205	86	255	4041	51.417	2.000	0.119	0.798
ID235862	235862	111	80.238	9.251	23.741	0	191	191	2	1	-10921639	186.714	172	111	255	3921	48.061	7.600	0.233	1.468
ID235861	235861	134	41.697	8.995	16.537	0	191	191	2	1	-10921639	136.667	139	57	201	2870	36.819	2.000	0.098	0.661
ID235860	235860	133	69.915	27.180	12.440	0	191	191	2	1	-10921639	163.857	160	69	255	3441	55.075	2.000	0.193	0.964
ID235904	235904	None	64.864	19.267	26.807	0	192	192	2	1	-10921639	167.095	152	123	255	3509	37.390	2.000	0.161	1.238
ID235899	235899	128	51.435	26.050	16.094	0	192	192	2	1	-10921639	151.857	148	94	238	3189	37.437	2.000	0.098	0.721
ID235898	235898	133	64.202	27.705	12.168	0	192	192	2	1	-10921639	143.048	148	78	226	3004	45.386	3.200	0.198	1.040
ID235903	235903	135	87.194	31.966	25.190	0	192	192	2	1	-10921639	94.905	78	32	226	1993	51.554	2.000	0.424	1.097
ID235902	235902	111	56.938	8.877	23.669	0	192	192	2	1	-10921639	159.095	164	78	222	3341	43.391	7.600	0.158	0.999
ID235901	235901	127	63.046	15.332	22.137	0	192	192	2	1	-10921639	198.333	189	102	255	4165	48.267	3.200	0.131	0.951
ID235900	235900	134	83.079	8.639	16.670	0	192	192	2	1	-10921639	158.810	148	61	255	3335	58.829	2.000	0.197	0.890
ID235897	235897	135	51.163	31.771	25.286	0	193	193	2	1	-10921639	71.048	61	32	185	1492	37.845	7.600	0.251	0.753
ID235896	235896	127	48.123	14.864	22.786	0	193	193	2	1	-10921639	217.476	217	148	255	4567	33.049	6.370	0.109	1.289
ID235895	235895	111	63.998	9.926	23.106	0	193	193	2	1	-10921639	189.381	193	102	255	3977	45.354	4.800	0.167	1.194
ID235894	235894	None	43.385	19.534	20.347	0	193	193	2	1	-10921639	188.238	185	139	255	3953	37.906	2.000	0.073	0.676
ID235893	235893	128	48.178	25.747	14.889	0	193	193	2	1	-10921639	164.762	164	78	222	3460	42.759	7.600	0.122	0.837
ID235883	235883	127	51.272	14.540	21.676	0	194	194	2	1	-10921639	218.381	222	123	255	4586	33.111	6.354	0.126	1.476
ID235882	235882	None	54.894	9.145	16.110	0	194	194	2	1	-10921639	149.095	148	74	238	3131	43.730	2.000	0.111	0.679
ID235885	235885	136	53.969	19.484	25.954	0	194	194	2	1	-10921639	179.095	176	131	255	3761	34.259	2.000	0.135	1.244
ID235884	235884	111	77.210	9.702	23.336	0	194	194	2	1	-10921639	192.476	205	74	255	4042	55.114	3.200	0.188	1.106
ID235875	235875	127	58.861	13.854	21.545	0	195	195	2	1	-10921639	209.810	230	115	255	4406	48.161	4.800	0.139	1.064
ID235874	235874	137	62.237	27.711	11.788	0	195	195	2	1	-10921639	153.905	156	74	250	3232	45.015	2.000	0.163	0.957
ID235873	235873	None	46.150	19.046	9.206	0	195	195	2	1	-10921639	149.857	143	98	230	3147	31.986	2.000	0.142	1.164
ID235872	235872	None	52.134	5.805	3.286	0	195	195	2	1	-10921639	118.524	106	74	189	2489	32.733	2.000	0.185	1.130
ID235879	235879	136	57.878	20.406	25.549	0	195	195	2	1	-10921639	163.857	164	98	255	3441	41.162	7.600	0.141	0.981
ID235878	235878	135	57.492	31.452	25.130	0	195	195	2	1	-10921639	102.714	94	57	234	2157	45.905	2.000	0.220	0.807
ID235877	235877	None	59.062	9.186	24.097	0	195	195	2	1	-10921639	188.381	185	102	255	3956	47.699	4.800	0.152	1.041
ID235876	235876	111	58.434	10.353	23.404	0	195	195	2	1	-10921639	190.571	193	90	255	4002	54.926	4.800	0.126	0.778
ID235881	235881	None	50.053	17.542	29.454	0	195	195	2	1	-10921639	139.619	131	65	255	2932	44.074	2.000	0.099	0.570
ID235880	235880	None	50.679	8.462	27.321	0	195	195	2	1	-10921639	162.667	160	86	246	3416	46.909	6.362	0.151	0.912
ID235891	235891	136	43.782	20.688	26.125	0	196	196	2	1	-10921639	148.619	152	69	238	3121	39.553	2.000	0.109	0.738
ID235890	235890	135	70.077	30.968	25.134	0	196	196	2	1	-10921639	116.905	111	37	238	2455	45.212	2.000	0.259	1.065
ID235889	235889	111	60.278	10.422	22.713	0	196	196	2	1	-10921639	184.905	197	65	255	3883	53.023	7.600	0.162	0.971
ID235888	235888	127	62.712	11.771	22.213	0	196	196	2	1	-10921639	197.143	201	98	255	4140	48.039	2.000	0.127	0.924
ID235892	235892	138	43.907	20.866	29.180	0	196	196	2	1	-10921639	141.524	152	90	193	2972	31.843	7.600	0.134	1.050
ID235887	235887	None	59.895	8.880	16.904	0	196	196	2	1	-10921639	132.476	119	74	242	2782	42.323	2.000	0.165	0.888
ID235886	235886	137	60.417	26.160	13.630	0	196	196	2	1	-10921639	182.190	189	106	255	3826	40.806	7.600	0.161	1.237
ID235911	235911	127	51.276	13.540	21.417	0	197	197	2	1	-10921639	228.952	226	193	255	4808	20.975	4.800	0.134	2.574
ID235910	235910	139	66.930	18.878	19.306	0	197	197	2	1	-10921639	207.810	209	139	255	4364	40.853	4.800	0.158	1.386
ID235909	235909	137	83.081	25.778	13.069	0	197	197	2	1	-10921639	175.524	176	90	255	3686	51.422	2.000	0.209	1.181
ID235908	235908	None	44.490	9.716	11.563	0	197	197	2	1	-10921639	142.714	143	65	205	2997	34.756	2.000	0.126	0.921
ID235915	235915	138	40.203	21.603	29.912	0	197	197	2	1	-10921639	120.048	127	37	205	2521	38.393	2.000	0.120	0.671
ID235914	235914	135	43.733	31.784	25.048	0	197	197	2	1	-10921639	74.143	78	24	172	1557	37.625	2.000	0.162	0.550
ID235913	235913	136	54.422	20.651	24.849	0	197	197	2	1	-10921639	154.619	152	74	250	3247	44.622	3.200	0.157	0.938
ID235912	235912	111	60.633	10.284	22.566	0	197	197	2	1	-10921639	189.714	185	90	255	3984	47.446	2.000	0.142	0.995
ID235918	235918	140	41.956	15.000	37.000	0	197	197	2	1	-10921639	111.667	111	73	180	2345	30.554	4.000	0.212	1.279
ID235917	235917	None	40.575	19.503	31.221	0	197	197	2	1	-10921639	145.952	148	90	205	3065	29.286	4.800	0.175	1.487
ID235916	235916	None	41.199	35.000	30.000	0	197	197	2	1	-10921639	73.095	65	37	119	1535	24.511	4.800	0.366	1.599
ID235927	235927	139	59.749	19.299	19.052	0	198	198	2	1	-10921639	224.095	226	164	255	4706	28.955	4.800	0.162	2.162
ID235926	235926	None	45.670	9.000	16.000	0	198	198	2	1	-10921639	139.524	135	65	222	2930	46.176	2.000	0.107	0.584
ID235925	235925	137	53.477	27.093	12.715	0	198	198	2	1	-10921639	140.333	131	74	250	2947	42.963	2.000	0.100	0.596
ID235931	235931	138	46.371	23.020	31.720	0	198	198	2	1	-10921639	144.857	148	86	234	3042	37.390	4.800	0.160	1.070
ID235930	235930	135	61.392	31.756	25.406	0	198	198	2	1	-10921639	73.857	53	20	197	1551	46.988	2.000	0.292	0.711
ID235929	235929	111	52.579	9.166	23.641	0	198	198	2	1	-10921639	163.476	172	82	238	3433	41.099	7.600	0.167	1.137
ID235928	235928	127	41.168	12.559	19.805	0	198	198	2	1	-10921639	207.333	209	156	255	4354	27.594	7.600	0.106	1.444
ID235932	235932	140	43.818	15.000	37.000	0	198	198	2	1	-10921639	84.000	86	37	127	1764	29.856	3.200	0.252	1.131
ID235923	235923	135	63.168	31.739	25.088	0	199	199	2	1	-10921639	98.095	90	37	205	2060	43.032	2.000	0.248	0.907
ID235922	235922	111	76.866	9.748	22.702	0	199	199	2	1	-10921639	183.810	189	69	255	3860	58.982	2.000	0.178	0.943
ID235921	235921	127	67.343	13.000	21.000	0	199	199	2	1	-10921639	220.905	230	139	255	4639	37.435	4.800	0.181	1.806
ID235920	235920	139	49.403	18.918	17.250	0	199	199	2	1	-10921639	177.619	172	131	234	3730	31.858	2.000	0.106	1.071
ID235919	235919	None	48.316	14.786	12.178	0	199	199	2	1	-10921639	169.000	172	86	213	3549	32.441	4.800	0.149	1.347
ID235924	235924	None	44.793	20.844	26.169	0	199	199	2	1	-10921639	132.857	127	74	201	2790	32.149	7.600	0.125	0.919
ID235907	235907	135	53.828	31.784	25.322	0	200	200	2	1	-10921639	101.571	90	32	193	2133	40.953	2.000	0.205	0.845
ID235906	235906	127	75.671	12.249	20.861	0	200	200	2	1	-10921639	215.952	234	135	255	4535	37.293	7.600	0.213	2.031
ID235905	235905	197	60.680	11.258	12.282	0	200	200	2	1	-10921639	170.905	185	94	242	3589	43.110	2.000	0.169	1.146
ID235937	235937	203	53.777	15.000	37.000	0	201	201	2	1	-10921639	141.000	127	95	205	2961	35.553	6.248	0.191	1.275
ID235936	235936	135	47.624	31.659	25.021	0	201	201	2	1	-10921639	86.095	78	41	193	1808	36.817	2.000	0.174	0.693
ID235935	235935	111	45.099	9.795	22.779	0	201	201	2	1	-10921639	162.714	160	94	226	3417	39.800	7.600	0.114	0.839
ID235934	235934	None	41.426	15.986	15.396	0	201	201	2	1	-10921639	184.524	180	148	242	3875	25.005	4.800	0.120	1.578
ID235933	235933	197	40.007	11.208	13.962	0	201	201	2	1	-10921639	148.905	148	102	201	3127	33.886	3.200	0.124	0.972
ID235943	235943	None	43.112	19.822	7.844	0	202	202	2	1	-10921639	124.857	131	61	189	2622	31.900	7.600	0.126	0.878
ID235942	235942	None	45.041	25.884	6.673	0	202	202	2	1	-10921639	134.476	135	65	176	2824	30.359	2.000	0.166	1.259
ID235947	235947	135	53.107	32.162	24.974	0	202	202	2	1	-10921639	88.762	86	32	201	1864	40.587	2.000	0.160	0.604
ID235946	235946	111	50.504	8.682	24.060	0	202	202	2	1	-10921639	159.190	168	106	222	3343	30.402	3.200	0.178	1.582
ID235945	235945	141	47.543	24.160	12.283	0	202	202	2	1	-10921639	120.238	115	69	180	2525	34.776	2.000	0.145	0.873
ID235944	235944	None	42.907	15.481	12.175	0	202	202	2	1	-10921639	129.952	127	78	176	2729	27.847	4.800	0.169	1.349
ID235948	235948	203	44.883	14.000	37.000	0	202	202	2	1	-10921639	128.810	119	95	176	2705	25.007	2.000	0.199	1.709
ID235939	235939	141	42.556	25.143	13.996	0	203	203	2	1	-10921639	132.905	131	78	180	2791	28.466	2.000	0.154	1.244
ID235938	235938	None	43.428	22.859	6.446	0	203	203	2	1	-10921639	130.476	131	82	180	2740	31.943	2.000	0.128	0.930
ID235941	235941	135	42.463	31.609	25.230	0	203	203	2	1	-10921639	88.857	90	28	160	1866	35.065	2.000	0.144	0.639
ID235940	235940	None	43.242	11.968	20.162	0	203	203	2	1	-10921639	162.333	160	90	193	3409	24.210	4.800	0.151	1.761
ID235950	235950	None	55.066	15.000	37.000	0	204	204	2	1	-10921639	165.048	164	115	201	3466	26.968	7.600	0.212	2.143
ID235949	235949	None	41.766	25.000	0.000	0	204	204	2	1	-10921639	93.429	82	42	152	1962	34.955	2.000	0.148	0.691
ID235951	235951	None	46.774	25.550	12.611	0	205	205	2	1	-10921639	136.429	127	74	209	2865	41.017	2.000	0.157	0.904
ID235969	235969	None	46.720	20.463	33.305	0	206	206	2	1	-10921639	138.381	131	98	197	2906	29.763	2.000	0.145	1.179
ID235968	235968	142	64.938	32.147	25.089	0	206	206	2	1	-10921639	97.381	82	32	255	2045	49.125	2.000	0.198	0.657
ID235967	235967	None	45.083	35.000	18.000	0	206	206	2	1	-10921639	101.095	98	42	176	2123	34.246	4.800	0.292	1.336
ID235966	235966	None	57.201	5.187	16.893	0	206	206	2	1	-10921639	124.190	127	53	193	2608	39.052	2.000	0.200	1.058
ID235965	235965	None	41.874	29.065	13.139	0	206	206	2	1	-10921639	110.952	111	65	180	2330	27.843	2.000	0.158	1.089
ID235955	235955	None	48.874	8.295	24.585	0	207	207	2	1	-10921639	131.667	127	86	176	2765	26.930	2.000	0.184	1.522
ID235954	235954	None	47.937	19.237	20.825	0	207	207	2	1	-10921639	119.143	111	57	176	2502	38.031	2.000	0.137	0.753
ID235953	235953	None	41.912	10.374	14.742	0	207	207	2	1	-10921639	124.762	115	82	185	2620	30.926	2.000	0.163	1.132
ID235952	235952	None	42.536	21.000	0.000	0	207	207	2	1	-10921639	109.810	111	49	185	2306	38.994	4.800	0.217	1.004
ID235956	235956	142	45.810	32.093	25.054	0	207	207	2	1	-10921639	81.810	78	20	205	1718	37.355	2.000	0.177	0.658
ID235963	235963	143	47.410	11.040	19.628	0	208	208	2	1	-10921639	125.762	131	53	180	2641	36.301	2.000	0.159	0.953
ID235962	235962	144	44.219	25.631	13.168	0	208	208	2	1	-10921639	123.714	135	65	164	2598	32.005	2.000	0.171	1.127
ID235961	235961	None	48.344	23.196	6.118	0	208	208	2	1	-10921639	122.286	119	78	185	2568	29.601	4.800	0.192	1.331
ID235964	235964	None	47.567	14.000	37.000	0	208	208	2	1	-10921639	136.429	131	104	176	2865	19.625	4.800	0.239	2.684
ID235971	235971	144	53.764	25.255	12.722	0	209	209	2	1	-10921639	131.857	135	74	205	2769	37.892	2.000	0.131	0.804
ID235970	235970	None	42.435	0.000	2.000	0	209	209	2	1	-10921639	154.048	160	102	205	3235	28.722	4.800	0.135	1.273
ID235975	235975	None	41.583	18.000	37.000	0	209	209	2	1	-10921639	139.714	131	102	246	2934	32.598	6.236	0.130	0.988
ID235974	235974	142	55.317	32.119	24.985	0	209	209	2	1	-10921639	81.905	69	24	222	1720	49.633	2.000	0.139	0.402
ID235973	235973	None	43.739	7.805	24.186	0	209	209	2	1	-10921639	137.000	143	41	201	2877	36.244	3.200	0.121	0.815
ID235972	235972	143	43.116	11.198	19.215	0	209	209	2	1	-10921639	126.190	123	86	180	2650	27.971	3.200	0.155	1.214
ID235960	235960	142	47.442	32.027	25.409	0	210	210	2	1	-10921639	83.524	74	16	205	1754	46.032	2.000	0.124	0.400
ID235959	235959	None	44.522	19.139	19.952	0	210	210	2	1	-10921639	114.810	115	53	164	2411	24.606	4.800	0.233	1.761
ID235958	235958	None	41.013	10.406	15.661	0	210	210	2	1	-10921639	124.762	123	69	193	2620	32.528	2.000	0.146	0.976
ID235957	235957	None	41.498	29.584	2.570	0	210	210	2	1	-10921639	105.762	102	45	176	2221	33.253	7.600	0.215	1.124
ID235979	235979	None	47.212	0.000	4.000	0	211	211	2	1	-10921639	138.048	143	65	193	2899	36.686	4.800	0.183	1.163
ID235982	235982	None	42.449	10.000	37.000	0	211	211	2	1	-10921639	120.238	106	84	185	2525	27.928	7.600	0.158	1.177
ID235981	235981	None	46.289	0.000	37.000	0	211	211	2	1	-10921639	102.429	102	69	176	2151	31.171	2.000	0.240	1.273
ID235980	235980	None	45.013	7.940	24.104	0	211	211	2	1	-10921639	126.048	119	69	176	2647	29.904	4.800	0.169	1.218
ID235978	235978	None	50.740	5.147	29.764	0	212	212	2	1	-10921639	125.905	123	61	205	2644	35.342	2.000	0.174	1.056
ID235977	235977	None	41.776	25.575	12.569	0	212	212	2	1	-10921639	119.476	119	57	189	2509	33.381	2.000	0.148	0.922
ID235976	235976	None	45.601	11.188	9.078	0	212	212	2	1	-10921639	100.429	94	57	160	2109	33.677	2.000	0.160	0.821
ID235987	235987	None	45.294	26.162	7.758	0	213	213	2	1	-10921639	108.524	111	65	160	2279	27.088	4.800	0.197	1.321
ID235991	235991	145	41.783	23.279	26.489	0	213	213	2	1	-10921639	134.095	131	82	205	2816	31.912	4.800	0.155	1.128
ID235990	235990	146	60.722	32.080	25.203	0	213	213	2	1	-10921639	93.619	86	28	234	1966	49.220	2.000	0.174	0.563
ID235989	235989	147	47.637	9.166	24.002	0	213	213	2	1	-10921639	106.000	102	53	176	2226	32.816	2.000	0.164	0.908
ID235988	235988	None	46.953	14.746	13.064	0	213	213	2	1	-10921639	119.190	127	65	160	2503	26.658	4.800	0.214	1.574
ID235986	235986	146	68.973	31.703	25.060	0	214	214	2	1	-10921639	106.476	86	41	222	2236	50.297	2.000	0.216	0.753
ID235985	235985	145	48.153	20.971	24.952	0	214	214	2	1	-10921639	139.667	148	82	180	2933	29.959	3.200	0.175	1.386
ID235984	235984	147	42.796	9.095	24.497	0	214	214	2	1	-10921639	121.857	123	86	176	2559	24.354	4.800	0.187	1.576
ID235983	235983	None	45.477	21.893	18.134	0	214	214	2	1	-10921639	145.381	148	86	222	3053	35.636	2.000	0.139	0.996
ID236002	236002	None	50.435	12.000	37.000	0	215	215	2	1	-10921639	101.857	94	53	164	2139	32.920	7.600	0.250	1.239
ID236001	236001	145	68.769	20.640	25.976	0	215	215	2	1	-10921639	150.905	135	94	255	3169	43.986	2.000	0.173	1.010
ID236000	236000	None	45.472	19.655	20.711	0	215	215	2	1	-10921639	135.429	135	78	222	2844	34.740	2.000	0.100	0.707
ID235994	235994	None	55.232	29.000	37.000	0	216	216	2	1	-10921639	102.571	106	49	172	2154	35.017	2.000	0.248	1.163
ID235993	235993	146	51.420	31.915	25.127	0	216	216	2	1	-10921639	105.048	98	49	205	2206	36.367	2.000	0.184	0.898
ID235992	235992	145	44.670	20.920	25.302	0	216	216	2	1	-10921639	145.429	143	102	213	3054	31.813	2.000	0.137	1.102
ID235995	235995	None	41.984	8.264	14.787	0	217	217	2	1	-10921639	105.667	106	53	168	2219	32.867	2.000	0.134	0.758
ID235999	235999	145	43.021	20.293	25.832	0	217	217	2	1	-10921639	137.333	135	86	205	2884	30.702	2.000	0.118	0.944
ID235998	235998	146	53.915	31.900	24.849	0	217	217	2	1	-10921639	101.333	94	49	230	2128	39.706	2.000	0.159	0.701
ID235997	235997	None	41.365	8.522	25.342	0	217	217	2	1	-10921639	116.476	111	61	189	2446	32.329	6.010	0.158	0.983
ID235996	235996	None	40.049	12.892	21.267	0	217	217	2	1	-10921639	123.238	119	78	176	2588	26.209	2.000	0.119	0.996
ID236003	236003	None	40.595	0.000	0.000	0	218	218	2	1	-10921639	151.381	148	88	201	3179	30.077	7.600	0.178	1.519
ID236008	236008	None	54.962	0.000	28.000	0	218	218	2	1	-10921639	136.714	139	86	189	2871	29.227	4.800	0.225	1.715
ID236007	236007	146	45.419	31.848	24.995	0	218	218	2	1	-10921639	94.762	86	49	180	1990	32.380	2.000	0.145	0.740
ID236006	236006	None	49.724	27.355	18.521	0	218	218	2	1	-10921639	129.952	123	65	185	2729	34.108	2.000	0.160	1.052
ID236005	236005	None	40.993	22.935	18.275	0	218	218	2	1	-10921639	136.905	139	102	185	2875	25.569	6.360	0.121	1.155
ID236004	236004	None	46.679	29.741	2.545	0	218	218	2	1	-10921639	103.143	106	32	172	2166	38.968	2.000	0.198	0.873
ID236017	236017	None	68.772	14.000	37.000	0	219	219	2	1	-10921639	140.333	148	84	222	2947	36.657	4.800	0.296	1.747
ID236016	236016	146	47.137	31.507	24.867	0	219	219	2	1	-10921639	105.048	98	53	189	2206	36.021	2.000	0.159	0.800
ID236015	236015	149	47.780	5.238	16.452	0	219	219	2	1	-10921639	102.429	102	53	180	2151	35.082	2.000	0.180	0.891
ID236014	236014	None	40.539	26.947	7.185	0	219	219	2	1	-10921639	95.286	98	49	160	2001	30.170	2.000	0.140	0.775
ID236025	236025	None	44.426	3.303	30.158	0	220	220	2	1	-10921639	97.762	94	45	172	2053	33.406	2.000	0.180	0.893
ID236024	236024	150	45.220	19.782	25.864	0	220	220	2	1	-10921639	138.810	131	90	222	2915	33.542	2.000	0.112	0.835
ID236023	236023	146	51.207	32.110	25.291	0	220	220	2	1	-10921639	82.524	78	8	217	1733	46.409	2.000	0.134	0.421
ID236022	236022	149	46.675	5.079	18.735	0	220	220	2	1	-10921639	131.857	135	74	193	2769	33.588	2.000	0.155	1.053
ID236021	236021	None	48.160	26.780	12.816	0	220	220	2	1	-10921639	97.524	94	28	172	2048	41.868	2.000	0.180	0.711
ID236011	236011	None	44.668	0.000	29.000	0	221	221	2	1	-10921639	123.476	119	78	193	2593	28.523	4.800	0.178	1.306
ID236010	236010	150	49.335	21.156	26.037	0	221	221	2	1	-10921639	129.714	123	65	193	2724	32.330	4.800	0.190	1.281
ID236009	236009	146	50.551	31.911	25.070	0	221	221	2	1	-10921639	96.667	102	24	226	2030	43.527	2.000	0.148	0.572
ID236012	236012	None	49.905	14.000	37.000	0	221	221	2	1	-10921639	144.333	156	80	222	3031	41.351	7.600	0.154	0.932
ID236013	236013	None	43.660	10.000	0.000	0	222	222	2	1	-10921639	101.238	94	53	156	2126	27.461	4.800	0.245	1.449
ID236027	236027	None	59.177	21.028	25.795	0	223	223	2	1	-10921639	133.714	135	41	217	2808	38.200	2.000	0.208	1.207
ID236026	236026	151	64.381	26.316	12.863	0	223	223	2	1	-10921639	149.857	143	82	217	3147	42.235	2.000	0.217	1.266
ID236029	236029	152	46.028	14.000	37.000	0	223	223	2	1	-10921639	123.810	127	61	189	2600	31.347	4.800	0.193	1.279
ID236028	236028	None	41.997	9.560	26.503	0	223	223	2	1	-10921639	105.476	94	57	197	2215	37.851	2.000	0.115	0.575
ID236019	236019	154	44.760	3.813	18.798	0	224	224	2	1	-10921639	119.810	119	49	172	2516	32.572	4.800	0.187	1.158
ID236018	236018	151	49.281	26.818	13.414	0	224	224	2	1	-10921639	120.333	131	74	193	2527	31.376	2.000	0.184	1.193
ID236020	236020	152	60.362	14.000	37.000	0	224	224	2	1	-10921639	114.762	98	69	168	2410	36.885	2.000	0.299	1.433
ID236043	236043	154	42.157	4.583	18.169	0	225	225	2	1	-10921639	107.429	102	32	168	2256	33.369	2.000	0.185	1.004
ID236042	236042	151	44.396	25.336	12.320	0	225	225	2	1	-10921639	140.143	139	78	201	2943	31.836	2.000	0.126	0.982
ID236046	236046	152	53.502	14.000	37.000	0	225	225	2	1	-10921639	139.000	131	99	189	2919	23.738	4.800	0.229	2.181
ID236045	236045	153	41.822	32.012	24.795	0	225	225	2	1	-10921639	88.571	90	28	164	1860	28.181	2.000	0.207	1.077
ID236044	236044	155	52.391	20.050	25.427	0	225	225	2	1	-10921639	126.238	111	69	217	2651	37.311	2.000	0.185	1.057
ID236035	236035	153	43.446	32.261	26.296	0	226	226	2	1	-10921639	95.190	90	37	152	1999	33.637	7.600	0.188	0.898
ID236034	236034	155	44.339	21.099	25.915	0	226	226	2	1	-10921639	111.429	111	61	168	2340	33.907	2.000	0.144	0.829
ID236033	236033	None	43.562	10.082	19.985	0	226	226	2	1	-10921639	105.571	106	53	176	2217	33.093	2.000	0.160	0.880
ID236032	236032	None	54.268	13.469	10.661	0	226	226	2	1	-10921639	126.857	131	53	197	2664	37.060	7.600	0.187	1.081
ID236037	236037	None	51.290	21.000	37.000	0	226	226	2	1	-10921639	123.381	123	61	185	2591	36.975	2.000	0.184	1.036
ID236036	236036	152	49.104	13.000	37.000	0	226	226	2	1	-10921639	138.190	139	77	209	2902	32.745	4.800	0.197	1.387
ID236031	236031	None	42.006	28.829	3.650	0	226	226	2	1	-10921639	103.905	106	45	156	2182	31.292	2.000	0.175	0.988
ID236030	236030	None	48.293	2.000	0.000	0	226	226	2	1	-10921639	145.429	135	99	213	3054	31.330	6.349	0.159	1.275
ID236061	236061	152	50.523	15.000	37.000	0	227	227	2	1	-10921639	149.619	135	108	255	3142	35.882	6.318	0.152	1.098
ID236060	236060	153	48.242	31.934	24.939	0	227	227	2	1	-10921639	86.476	82	41	172	1816	37.776	2.000	0.160	0.631
ID236051	236051	None	45.655	20.335	25.291	0	228	228	2	1	-10921639	117.667	119	65	168	2471	33.620	3.200	0.132	0.818
ID236050	236050	None	44.265	4.924	16.743	0	228	228	2	1	-10921639	130.143	123	86	189	2733	30.142	7.600	0.123	0.948
ID236049	236049	None	46.385	30.161	14.647	0	228	228	2	1	-10921639	103.286	102	37	164	2169	32.613	3.200	0.230	1.185
ID236048	236048	156	57.779	22.541	8.073	0	228	228	2	1	-10921639	158.476	164	74	217	3328	37.488	4.800	0.195	1.379
ID236047	236047	None	40.816	21.000	0.000	0	228	228	2	1	-10921639	109.762	94	69	160	2305	32.709	2.000	0.160	0.923
ID236052	236052	152	58.096	13.000	37.000	0	228	228	2	1	-10921639	124.333	123	65	213	2611	43.667	2.000	0.209	0.983
ID236041	236041	152	42.603	14.000	37.000	0	229	229	2	1	-10921639	130.190	135	73	176	2734	30.647	2.000	0.127	0.958
ID236040	236040	None	40.660	23.031	26.968	0	229	229	2	1	-10921639	117.333	127	69	164	2464	28.113	4.800	0.161	1.155
ID236039	236039	None	41.126	28.460	17.487	0	229	229	2	1	-10921639	105.571	90	65	172	2217	36.221	2.000	0.134	0.690
ID236038	236038	156	48.976	21.285	8.600	0	229	229	2	1	-10921639	128.571	127	78	185	2700	28.546	4.800	0.213	1.584
ID236067	236067	157	68.083	31.993	24.883	0	230	230	2	1	-10921639	72.476	57	12	242	1522	54.150	2.000	0.263	0.557
ID236066	236066	158	46.238	19.517	24.620	0	230	230	2	1	-10921639	136.381	135	82	189	2864	30.284	7.600	0.164	1.269
ID236065	236065	None	43.449	9.127	23.308	0	230	230	2	1	-10921639	117.810	123	41	168	2474	34.766	3.200	0.156	0.915
ID236064	236064	None	59.801	14.178	12.851	0	230	230	2	1	-10921639	142.524	135	86	234	2993	36.668	4.800	0.195	1.268
ID236063	236063	None	45.639	11.027	6.811	0	230	230	2	1	-10921639	94.048	94	45	168	1975	30.513	2.000	0.186	0.967
ID236062	236062	None	44.228	35.000	0.000	0	230	230	2	1	-10921639	68.524	74	22	152	1439	38.508	4.800	0.450	1.104
ID236073	236073	None	59.962	20.000	37.000	0	231	231	2	1	-10921639	159.857	165	53	226	3357	42.883	7.600	0.188	1.179
ID236072	236072	158	63.857	20.086	25.840	0	231	231	2	1	-10921639	141.000	139	82	209	2961	36.224	7.600	0.220	1.404
ID236071	236071	157	79.216	31.826	25.085	0	231	231	2	1	-10921639	86.524	74	28	255	1817	56.365	2.000	0.342	0.783
ID236070	236070	159	43.630	25.701	11.826	0	231	231	2	1	-10921639	131.333	139	61	176	2758	30.296	3.200	0.159	1.188
ID236069	236069	None	54.081	20.633	7.481	0	231	231	2	1	-10921639	134.952	123	69	213	2834	38.174	6.098	0.174	1.049
ID236068	236068	None	44.529	0.000	2.000	0	231	231	2	1	-10921639	132.143	135	53	180	2775	31.960	2.000	0.178	1.252
ID236055	236055	None	41.145	23.299	19.512	0	232	232	2	1	-10921639	113.667	106	53	185	2387	34.359	2.000	0.172	0.971
ID236054	236054	159	47.251	25.911	13.043	0	232	232	2	1	-10921639	126.619	119	57	201	2659	33.644	2.000	0.157	1.019
ID236053	236053	None	42.337	26.781	6.697	0	232	232	2	1	-10921639	112.952	111	69	164	2372	29.162	2.000	0.159	1.064
ID236059	236059	None	40.386	4.699	30.514	0	232	232	2	1	-10921639	119.524	127	41	193	2510	32.431	2.000	0.164	1.039
ID236058	236058	158	46.798	19.852	25.877	0	232	232	2	1	-10921639	119.524	123	65	185	2510	32.969	2.000	0.159	0.997
ID236057	236057	157	53.971	31.810	25.032	0	232	232	2	1	-10921639	74.048	61	8	156	1555	38.855	2.000	0.271	0.814
ID236056	236056	None	48.443	35.000	20.000	0	232	232	2	1	-10921639	76.714	74	22	172	1611	34.687	2.000	0.304	1.031
ID236075	236075	None	46.581	8.899	24.146	0	233	233	2	1	-10921639	140.048	139	111	193	2941	22.633	7.600	0.172	1.815
ID236074	236074	170	42.411	19.359	7.687	0	233	233	2	1	-10921639	135.810	131	82	189	2852	31.718	6.288	0.139	1.043
ID236078	236078	None	42.824	14.000	37.000	0	233	233	2	1	-10921639	100.238	90	30	201	2105	42.720	2.000	0.161	0.649
ID236077	236077	158	51.145	19.437	25.514	0	233	233	2	1	-10921639	127.714	127	57	213	2682	39.408	2.000	0.142	0.805
ID236076	236076	157	44.385	31.635	25.367	0	233	233	2	1	-10921639	91.238	86	45	193	1916	35.735	7.600	0.138	0.619
ID236083	236083	157	53.113	31.778	25.134	0	234	234	2	1	-10921639	84.952	78	20	209	1784	44.140	2.000	0.165	0.546
ID236082	236082	158	47.276	19.478	25.393	0	234	234	2	1	-10921639	123.333	115	69	193	2590	35.139	4.800	0.206	1.199
ID236081	236081	None	45.798	24.041	18.981	0	234	234	2	1	-10921639	122.381	119	65	180	2570	27.791	4.800	0.200	1.469
ID236080	236080	170	54.198	20.372	8.671	0	234	234	2	1	-10921639	117.619	115	41	180	2470	40.468	2.000	0.191	0.934
ID236079	236079	171	44.162	25.578	7.747	0	234	234	2	1	-10921639	134.000	135	78	185	2814	29.955	4.800	0.159	1.229
ID236084	236084	None	43.798	19.106	31.030	0	234	234	2	1	-10921639	113.524	119	61	205	2384	40.445	7.600	0.111	0.563
ID236089	236089	160	40.453	19.000	37.000	0	235	235	2	1	-10921639	105.429	111	42	205	2214	37.907	5.957	0.105	0.530
ID236088	236088	161	48.331	8.454	25.468	0	235	235	2	1	-10921639	122.333	127	45	185	2569	36.548	7.600	0.169	0.966
ID236087	236087	None	52.075	25.981	13.842	0	235	235	2	1	-10921639	114.095	119	53	180	2396	32.813	2.000	0.213	1.223
ID236086	236086	170	46.531	21.363	7.656	0	235	235	2	1	-10921639	133.429	139	86	189	2802	32.977	6.382	0.158	1.102
ID236085	236085	171	46.388	22.716	7.199	0	235	235	2	1	-10921639	134.000	127	69	205	2814	35.174	4.800	0.184	1.185
ID236091	236091	157	54.460	31.788	24.697	0	236	236	2	1	-10921639	88.857	78	28	226	1866	46.472	2.000	0.189	0.609
ID236090	236090	None	40.053	15.879	12.885	0	236	236	2	1	-10921639	116.048	115	78	156	2437	23.566	2.000	0.163	1.384
ID236093	236093	160	54.293	20.000	37.000	0	236	236	2	1	-10921639	117.619	119	50	209	2470	52.121	2.000	0.184	0.701
ID236092	236092	161	43.467	8.738	25.541	0	236	236	2	1	-10921639	115.048	119	61	185	2416	35.025	2.000	0.155	0.882
ID236098	236098	None	43.474	13.000	37.000	0	237	237	2	1	-10921639	116.333	111	73	176	2443	28.643	2.000	0.194	1.322
ID236097	236097	162	43.294	22.581	26.469	0	237	237	2	1	-10921639	110.190	111	45	176	2314	38.236	4.800	0.175	0.860
ID236096	236096	157	54.445	31.472	24.783	0	237	237	2	1	-10921639	92.524	78	37	201	1943	40.721	2.000	0.240	0.880
ID236095	236095	None	41.046	24.543	17.537	0	237	237	2	1	-10921639	119.524	127	65	160	2510	31.906	4.800	0.228	1.394
ID236094	236094	None	51.163	5.189	17.190	0	237	237	2	1	-10921639	146.810	139	111	201	3083	27.307	7.600	0.177	1.620
ID236115	236115	None	40.646	15.645	13.016	0	238	238	2	1	-10921639	100.429	94	49	160	2109	31.628	2.000	0.175	0.947
ID236118	236118	None	49.998	18.000	37.000	0	238	238	2	1	-10921639	147.381	164	65	209	3095	44.006	7.600	0.174	0.992
ID236117	236117	162	42.815	21.317	26.570	0	238	238	2	1	-10921639	128.476	135	74	185	2698	32.969	4.800	0.156	1.054
ID236116	236116	None	42.081	29.517	13.290	0	238	238	2	1	-10921639	107.810	111	41	168	2264	34.102	2.000	0.159	0.869
ID236114	236114	None	66.314	31.884	24.751	0	239	239	2	1	-10921639	110.810	102	37	242	2327	46.144	2.000	0.209	0.832
ID236113	236113	None	40.151	11.755	19.911	0	239	239	2	1	-10921639	105.619	106	37	164	2218	28.647	4.800	0.200	1.227
ID236112	236112	None	49.512	14.816	8.117	0	239	239	2	1	-10921639	94.333	90	28	152	1981	35.633	7.600	0.250	1.059
ID236111	236111	163	41.827	25.123	6.766	0	239	239	2	1	-10921639	149.190	152	74	197	3133	27.303	4.800	0.154	1.458
ID236110	236110	None	44.392	10.000	0.000	0	239	239	2	1	-10921639	77.571	86	26	123	1629	26.742	2.000	0.323	1.416
ID236105	236105	163	42.157	26.494	7.665	0	240	240	2	1	-10921639	135.000	139	74	201	2835	32.856	3.200	0.120	0.881
ID236109	236109	162	58.640	23.167	26.739	0	240	240	2	1	-10921639	126.952	127	53	217	2666	43.327	2.000	0.193	0.946
ID236108	236108	None	52.279	24.356	12.272	0	240	240	2	1	-10921639	132.095	131	41	209	2774	40.440	2.000	0.155	0.875
ID236099	236099	None	72.959	0.000	0.000	0	241	241	2	1	-10921639	132.476	126	80	201	2782	37.872	2.000	0.321	1.700
ID236103	236103	162	43.893	20.626	25.336	0	241	241	2	1	-10921639	119.095	106	82	193	2501	29.803	4.800	0.171	1.166
ID236102	236102	None	42.794	27.441	23.757	0	241	241	2	1	-10921639	98.524	86	41	160	2069	33.303	2.000	0.150	0.771
ID236101	236101	None	44.234	7.077	23.562	0	241	241	2	1	-10921639	108.048	94	53	180	2269	34.345	3.200	0.163	0.882
ID236100	236100	None	43.573	10.810	14.837	0	241	241	2	1	-10921639	115.762	123	57	197	2431	33.722	7.600	0.152	0.904
ID236107	236107	None	45.600	21.000	37.000	0	241	241	2	1	-10921639	139.048	131	78	213	2920	45.810	4.800	0.177	0.913
ID236106	236106	None	45.801	20.522	35.788	0	241	241	2	1	-10921639	137.952	131	69	213	2897	44.928	6.354	0.175	0.915
ID236104	236104	164	70.393	32.172	24.996	0	241	241	2	1	-10921639	106.286	106	45	242	2232	47.225	2.000	0.245	0.886
ID236119	236119	None	42.239	25.979	12.717	0	242	242	2	1	-10921639	124.190	123	61	217	2608	38.658	6.434	0.122	0.697
ID236121	236121	164	52.483	32.025	25.508	0	242	242	2	1	-10921639	108.095	111	37	185	2270	33.415	2.000	0.239	1.247
ID236120	236120	None	43.024	30.027	13.499	0	242	242	2	1	-10921639	124.476	127	82	176	2614	30.685	3.200	0.176	1.216
ID236123	236123	None	44.778	4.438	18.018	0	243	243	2	1	-10921639	140.286	131	94	217	2946	32.868	5.984	0.144	1.075
ID236122	236122	None	44.059	5.913	14.971	0	243	243	2	1	-10921639	134.762	139	94	201	2830	31.868	7.600	0.165	1.199
ID236126	236126	162	59.839	20.100	25.830	0	243	243	2	1	-10921639	134.952	135	69	217	2834	40.954	2.000	0.155	0.882
ID236125	236125	164	45.085	32.403	25.135	0	243	243	2	1	-10921639	90.524	94	20	172	1901	34.523	2.000	0.198	0.868
ID236124	236124	None	44.720	10.081	21.314	0	243	243	2	1	-10921639	120.667	127	74	172	2534	25.067	4.800	0.183	1.491
ID236131	236131	None	43.619	35.000	21.000	0	244	244	2	1	-10921639	83.667	98	26	115	1757	28.862	4.800	0.349	1.499
ID236130	236130	None	47.567	22.743	18.490	0	244	244	2	1	-10921639	129.810	123	82	193	2726	31.802	2.000	0.152	1.077
ID236129	236129	None	40.808	26.066	12.968	0	244	244	2	1	-10921639	118.000	106	74	176	2478	32.147	2.000	0.118	0.776
ID236128	236128	None	47.468	14.767	10.135	0	244	244	2	1	-10921639	104.429	106	53	156	2193	28.291	3.200	0.213	1.296
ID236134	236134	None	45.078	3.932	29.363	0	244	244	2	1	-10921639	119.810	115	53	180	2516	40.929	3.200	0.145	0.743
ID236133	236133	162	50.764	20.915	25.680	0	244	244	2	1	-10921639	132.143	127	57	197	2775	32.200	7.600	0.187	1.295
ID236132	236132	164	47.116	31.722	25.131	0	244	244	2	1	-10921639	75.667	69	20	197	1589	39.474	2.000	0.166	0.546
ID236127	236127	None	48.922	5.000	0.000	0	244	244	2	1	-10921639	124.714	127	84	172	2619	29.995	4.800	0.227	1.538
ID236135	236135	None	46.484	25.000	0.000	0	245	245	2	1	-10921639	93.095	86	26	180	1955	46.711	2.000	0.139	0.485
ID236136	236136	None	42.581	21.557	15.448	0	245	245	2	1	-10921639	128.619	123	86	172	2701	26.575	4.800	0.159	1.327
ID236139	236139	None	44.265	0.000	29.000	0	246	246	2	1	-10921639	122.381	123	53	185	2570	36.383	4.800	0.203	1.134
ID236138	236138	162	49.969	20.336	25.020	0	246	246	2	1	-10921639	132.381	131	86	189	2780	29.195	6.384	0.179	1.379
ID236137	236137	None	40.305	10.636	21.074	0	246	246	2	1	-10921639	108.476	111	57	160	2278	28.994	3.200	0.156	1.009
ID236140	236140	None	60.512	14.000	37.000	0	246	246	2	1	-10921639	128.143	115	46	226	2691	46.855	2.000	0.196	0.897
ID236144	236144	None	41.432	4.623	29.806	0	247	247	2	1	-10921639	117.619	119	69	172	2470	26.041	4.800	0.151	1.185
ID236143	236143	162	40.847	20.355	25.718	0	247	247	2	1	-10921639	129.857	127	78	189	2727	31.360	4.800	0.140	1.017
ID236142	236142	165	48.631	31.704	24.820	0	247	247	2	1	-10921639	78.381	61	16	201	1646	43.892	2.000	0.128	0.406
ID236141	236141	None	42.344	29.061	2.311	0	247	247	2	1	-10921639	93.524	90	49	139	1964	30.564	2.000	0.175	0.909
ID236147	236147	None	49.867	7.820	23.011	0	248	248	2	1	-10921639	119.095	123	53	172	2501	30.349	7.600	0.194	1.275
ID236146	236146	None	50.658	23.432	19.630	0	248	248	2	1	-10921639	142.238	139	98	213	2987	33.589	2.000	0.153	1.127
ID236145	236145	167	48.038	15.965	11.053	0	248	248	2	1	-10921639	119.333	115	65	230	2506	37.558	2.000	0.119	0.678
ID236149	236149	165	58.347	32.011	24.960	0	248	248	2	1	-10921639	85.143	86	24	193	1788	41.291	2.000	0.253	0.833
ID236148	236148	162	40.298	21.437	25.454	0	248	248	2	1	-10921639	130.619	115	69	205	2743	38.009	7.600	0.152	0.905
ID236154	236154	165	46.592	31.845	24.518	0	249	249	2	1	-10921639	84.762	82	32	197	1780	43.243	2.000	0.130	0.452
ID236153	236153	162	43.291	21.255	25.425	0	249	249	2	1	-10921639	130.000	127	69	193	2730	31.602	7.600	0.141	1.019
ID236152	236152	166	40.104	13.010	19.459	0	249	249	2	1	-10921639	129.048	131	74	185	2710	32.037	7.600	0.123	0.883
ID236151	236151	None	46.084	24.695	16.410	0	249	249	2	1	-10921639	138.714	135	69	217	2913	36.802	2.000	0.123	0.824
ID236150	236150	167	49.756	15.994	10.980	0	249	249	2	1	-10921639	121.238	119	69	201	2546	30.903	2.000	0.164	1.105
ID236155	236155	168	45.696	21.141	17.078	0	250	250	2	1	-10921639	146.810	152	61	205	3083	34.744	4.800	0.148	1.089
ID236157	236157	165	63.545	32.064	25.097	0	250	250	2	1	-10921639	108.333	94	49	205	2275	43.930	2.000	0.211	0.859
ID236156	236156	166	49.782	11.170	20.151	0	250	250	2	1	-10921639	131.429	131	69	193	2760	33.637	2.000	0.176	1.167
ID236167	236167	168	41.065	21.072	17.472	0	251	251	2	1	-10921639	142.810	143	61	255	2999	51.078	7.600	0.078	0.403
ID236166	236166	169	65.597	26.406	13.318	0	251	251	2	1	-10921639	152.095	148	82	242	3194	42.055	2.000	0.176	1.083
ID236165	236165	None	42.188	10.000	0.000	0	251	251	2	1	-10921639	81.571	86	20	139	1713	33.074	2.000	0.238	0.948
ID236171	236171	162	59.394	22.372	26.753	0	251	251	2	1	-10921639	148.095	139	86	217	3110	39.501	7.600	0.207	1.286
ID236170	236170	165	58.473	31.923	24.836	0	251	251	2	1	-10921639	82.667	69	28	205	1736	45.502	7.600	0.199	0.604
ID236169	236169	166	41.986	9.118	22.163	0	251	251	2	1	-10921639	131.238	135	82	189	2756	32.939	3.200	0.113	0.806
ID236168	236168	None	70.792	23.939	18.153	0	251	251	2	1	-10921639	160.762	164	98	255	3376	46.765	2.000	0.189	1.092
ID236163	236163	165	77.806	32.076	24.981	0	252	252	2	1	-10921639	102.714	90	41	230	2157	51.548	2.000	0.275	0.859
ID236162	236162	162	53.531	19.687	25.493	0	252	252	2	1	-10921639	122.286	135	41	217	2568	47.971	2.000	0.137	0.614
ID236161	236161	168	46.835	21.828	17.026	0	252	252	2	1	-10921639	130.762	123	82	189	2746	36.797	2.000	0.108	0.691
ID236160	236160	None	42.191	4.891	17.019	0	252	252	2	1	-10921639	71.762	65	24	152	1507	33.520	2.000	0.178	0.648
ID236164	236164	None	50.649	3.567	29.667	0	252	252	2	1	-10921639	116.143	115	53	168	2439	31.541	4.800	0.232	1.386
ID236159	236159	169	64.705	25.243	12.858	0	252	252	2	1	-10921639	135.476	131	69	222	2845	40.121	2.000	0.197	1.110
ID236158	236158	None	42.439	29.137	2.449	0	252	252	2	1	-10921639	101.000	90	53	176	2121	32.309	2.000	0.116	0.649
ID236179	236179	None	41.871	11.000	0.000	0	253	253	2	1	-10921639	85.810	90	45	123	1802	22.903	4.800	0.307	1.760
ID236183	236183	165	59.345	32.118	24.997	0	253	253	2	1	-10921639	92.952	74	41	205	1952	44.254	2.000	0.188	0.666
ID236182	236182	168	52.507	23.012	17.869	0	253	253	2	1	-10921639	158.095	152	90	250	3320	41.243	6.150	0.118	0.812
ID236181	236181	172	42.930	22.720	7.903	0	253	253	2	1	-10921639	105.810	106	53	172	2222	32.933	4.800	0.244	1.259
ID236180	236180	173	40.755	12.490	8.419	0	253	253	2	1	-10921639	100.381	102	45	160	2108	34.008	4.800	0.200	0.983
ID236178	236178	165	63.039	32.038	25.057	0	254	254	2	1	-10921639	86.714	78	20	213	1821	49.297	2.000	0.207	0.603
ID236177	236177	None	52.998	10.282	25.191	0	254	254	2	1	-10921639	148.857	139	98	209	3126	27.093	4.800	0.230	2.058
ID236176	236176	168	57.837	21.311	17.541	0	254	254	2	1	-10921639	161.476	156	119	217	3391	25.949	4.800	0.204	2.107
ID236175	236175	None	47.642	25.542	13.110	0	254	254	2	1	-10921639	114.952	102	61	176	2414	36.963	2.000	0.155	0.836
ID236174	236174	172	40.439	21.972	9.695	0	254	254	2	1	-10921639	106.286	106	53	189	2232	36.240	7.600	0.088	0.474
ID236173	236173	173	42.458	13.106	8.274	0	254	254	2	1	-10921639	110.762	106	57	176	2326	32.811	2.000	0.147	0.863
ID236172	236172	None	58.953	2.000	0.000	0	254	254	2	1	-10921639	105.905	106	57	168	2224	37.258	3.200	0.277	1.232
ID236211	236211	174	69.677	18.182	26.126	0	255	255	2	1	-10921639	141.476	152	78	217	2971	44.876	2.000	0.211	1.097
ID236210	236210	165	50.128	31.980	25.101	0	255	255	2	1	-10921639	84.952	78	37	201	1784	37.318	7.600	0.182	0.702
ID236209	236209	175	50.829	10.991	12.838	0	255	255	2	1	-10921639	123.048	115	61	205	2584	35.842	3.200	0.199	1.142
ID236208	236208	None	54.415	0.000	9.000	0	255	255	2	1	-10921639	100.762	102	49	168	2116	33.350	3.200	0.300	1.395
ID236195	236195	None	42.045	5.437	18.152	0	256	256	2	1	-10921639	110.381	111	57	172	2318	32.073	2.000	0.190	1.098
ID236194	236194	175	47.595	12.429	11.116	0	256	256	2	1	-10921639	110.619	115	37	201	2323	42.863	2.000	0.181	0.792
ID236199	236199	165	56.053	32.208	25.140	0	256	256	2	1	-10921639	78.857	69	24	197	1656	41.900	2.000	0.224	0.689
ID236198	236198	None	52.952	10.181	25.127	0	256	256	2	1	-10921639	127.762	131	61	213	2683	35.752	6.386	0.179	1.087
ID236197	236197	None	42.577	11.692	20.244	0	256	256	2	1	-10921639	110.476	106	45	197	2320	42.878	2.000	0.073	0.350
ID236196	236196	176	55.438	18.090	17.805	0	256	256	2	1	-10921639	169.714	160	119	230	3564	35.429	7.600	0.132	1.115
ID236200	236200	174	50.304	17.711	26.290	0	256	256	2	1	-10921639	147.095	143	90	230	3089	34.838	4.800	0.151	1.108
ID236187	236187	176	72.376	18.300	19.198	0	257	257	2	1	-10921639	174.524	164	82	255	3665	46.997	2.000	0.189	1.181
ID236186	236186	None	44.082	23.499	18.301	0	257	257	2	1	-10921639	157.333	164	90	222	3304	34.670	2.000	0.115	0.939
ID236185	236185	None	54.155	21.279	9.075	0	257	257	2	1	-10921639	132.810	131	78	201	2789	36.644	7.600	0.190	1.160
ID236184	236184	None	41.869	13.304	7.949	0	257	257	2	1	-10921639	114.000	119	74	152	2394	26.342	6.081	0.206	1.481
ID236190	236190	None	43.562	5.100	30.306	0	257	257	2	1	-10921639	106.381	102	65	189	2234	27.558	4.800	0.185	1.204
ID236189	236189	174	54.328	17.399	26.929	0	257	257	2	1	-10921639	156.571	156	90	230	3288	40.631	2.000	0.189	1.228
ID236188	236188	165	56.403	31.904	24.689	0	257	257	2	1	-10921639	67.333	61	4	164	1414	44.648	2.000	0.293	0.683
ID236216	236216	None	41.933	14.000	37.000	0	258	258	2	1	-10921639	112.619	111	77	152	2365	20.762	6.334	0.232	2.043
ID236215	236215	174	43.662	18.145	27.220	0	258	258	2	1	-10921639	137.857	148	90	189	2895	30.301	2.000	0.154	1.212
ID236214	236214	165	54.336	32.103	24.979	0	258	258	2	1	-10921639	86.143	82	45	185	1809	36.779	2.000	0.225	0.859
ID236213	236213	176	50.865	20.663	18.866	0	258	258	2	1	-10921639	172.190	176	115	213	3616	29.159	4.800	0.174	1.747
ID236212	236212	177	50.937	25.750	12.219	0	258	258	2	1	-10921639	126.000	123	65	197	2646	43.069	4.800	0.183	0.906
ID236203	236203	None	41.579	19.099	15.952	0	259	259	2	1	-10921639	163.952	168	102	246	3443	31.144	7.600	0.096	0.924
ID236202	236202	None	41.714	0.000	14.000	0	259	259	2	1	-10921639	82.143	74	37	143	1725	30.971	2.000	0.225	0.975
ID236201	236201	177	55.036	27.361	12.148	0	259	259	2	1	-10921639	145.571	143	82	209	3057	36.048	2.000	0.164	1.135
ID236207	236207	None	43.377	4.479	29.727	0	259	259	2	1	-10921639	112.571	111	53	152	2364	23.792	4.800	0.263	1.969
ID236206	236206	174	62.005	19.421	26.115	0	259	259	2	1	-10921639	149.333	139	82	230	3136	42.442	2.000	0.178	1.064
ID236205	236205	165	42.698	32.027	25.010	0	259	259	2	1	-10921639	78.476	69	37	185	1648	34.901	6.418	0.145	0.569
ID236204	236204	None	42.763	9.115	24.950	0	259	259	2	1	-10921639	112.857	123	41	168	2370	34.996	4.800	0.182	0.993
ID236191	236191	None	50.688	13.168	10.081	0	260	260	2	1	-10921639	134.190	135	82	205	2818	33.265	7.600	0.160	1.114
ID236193	236193	174	42.821	20.451	26.068	0	260	260	2	1	-10921639	160.095	164	98	205	3362	27.162	7.600	0.140	1.449
ID236192	236192	165	60.776	32.235	25.242	0	260	260	2	1	-10921639	101.143	106	32	201	2124	42.608	2.000	0.224	0.869
ID236235	236235	165	46.817	31.978	25.257	0	261	261	2	1	-10921639	84.048	82	32	172	1765	33.361	2.000	0.193	0.815
ID236234	236234	178	44.962	21.138	17.869	0	261	261	2	1	-10921639	133.238	131	86	242	2798	38.265	2.000	0.074	0.480
ID236233	236233	None	44.483	22.206	9.935	0	261	261	2	1	-10921639	135.048	135	82	197	2836	30.271	2.000	0.147	1.147
ID236237	236237	None	41.700	27.000	37.000	0	261	261	2	1	-10921639	115.048	119	77	148	2416	22.148	4.800	0.241	2.015
ID236236	236236	None	57.006	3.915	29.814	0	261	261	2	1	-10921639	103.952	102	53	185	2183	38.532	2.000	0.202	0.907
ID236242	236242	179	43.861	11.538	20.514	0	262	262	2	1	-10921639	162.524	172	78	242	3413	40.641	2.000	0.096	0.698
ID236241	236241	178	43.605	22.723	18.930	0	262	262	2	1	-10921639	149.905	164	69	205	3148	39.058	4.800	0.120	0.824
ID236240	236240	180	43.009	5.876	18.404	0	262	262	2	1	-10921639	126.524	127	74	176	2657	31.695	4.800	0.191	1.280
ID236239	236239	181	82.277	26.277	13.343	0	262	262	2	1	-10921639	149.524	143	53	255	3140	53.039	2.000	0.247	1.115
ID236238	236238	182	44.066	4.000	0.000	0	262	262	2	1	-10921639	108.143	106	57	168	2271	29.552	4.800	0.242	1.425
ID236225	236225	None	43.564	28.000	37.000	0	263	263	2	1	-10921639	59.000	65	0	131	1239	36.390	2.000	0.279	0.707
ID236224	236224	None	47.988	18.624	26.202	0	263	263	2	1	-10921639	159.190	164	86	230	3343	36.760	7.600	0.148	1.115
ID236219	236219	180	41.280	4.973	17.993	0	263	263	2	1	-10921639	112.905	115	49	156	2371	26.559	4.800	0.223	1.551
ID236218	236218	181	61.017	26.414	13.030	0	263	263	2	1	-10921639	145.571	135	94	226	3057	33.686	2.000	0.201	1.446
ID236217	236217	182	54.503	3.000	0.000	0	263	263	2	1	-10921639	129.238	127	77	193	2714	36.068	2.000	0.220	1.292
ID236223	236223	None	42.250	31.672	24.954	0	263	263	2	1	-10921639	77.286	74	20	148	1623	33.323	2.000	0.172	0.679
ID236222	236222	185	44.423	16.100	22.262	0	263	263	2	1	-10921639	165.524	160	111	234	3476	37.902	7.600	0.059	0.489
ID236221	236221	179	50.344	10.282	21.068	0	263	263	2	1	-10921639	143.952	143	86	246	3023	42.569	2.000	0.110	0.668
ID236220	236220	178	43.921	20.999	19.110	0	263	263	2	1	-10921639	154.095	164	90	217	3236	38.406	2.000	0.118	0.845
ID236227	236227	183	43.779	22.754	17.951	0	264	264	2	1	-10921639	148.571	148	78	205	3120	36.049	4.800	0.141	1.019
ID236226	236226	186	45.293	12.329	9.677	0	264	264	2	1	-10921639	114.143	111	78	180	2397	26.432	2.000	0.174	1.278
ID236231	236231	187	66.748	10.081	24.232	0	264	264	2	1	-10921639	155.238	148	90	250	3260	42.094	3.200	0.180	1.125
ID236230	236230	185	41.657	15.854	22.883	0	264	264	2	1	-10921639	157.333	160	111	209	3304	28.061	4.800	0.128	1.275
ID236229	236229	178	43.978	21.143	18.941	0	264	264	2	1	-10921639	155.143	160	86	217	3258	37.480	7.600	0.121	0.894
ID236228	236228	180	56.257	6.022	18.929	0	264	264	2	1	-10921639	119.190	119	61	197	2503	38.067	2.000	0.200	1.045
ID236232	236232	None	51.305	14.000	37.000	0	264	264	2	1	-10921639	108.048	102	69	172	2269	30.562	2.000	0.223	1.289
ID236243	236243	186	59.694	12.935	10.104	0	265	265	2	1	-10921639	117.381	119	69	197	2465	31.935	4.800	0.250	1.469
ID236247	236247	187	44.214	9.247	24.075	0	265	265	2	1	-10921639	126.952	119	78	193	2666	35.857	7.600	0.159	0.969
ID236246	236246	183	66.467	22.410	18.648	0	265	265	2	1	-10921639	173.952	172	82	230	3653	43.193	4.800	0.233	1.523
ID236245	236245	181	58.116	25.408	12.702	0	265	265	2	1	-10921639	128.429	123	61	234	2697	44.082	2.000	0.182	0.896
ID236244	236244	184	59.122	20.369	10.053	0	265	265	2	1	-10921639	123.048	119	61	201	2584	40.488	7.600	0.209	1.050
ID236251	236251	183	50.301	22.062	18.787	0	266	266	2	1	-10921639	141.952	139	74	197	2981	32.298	4.800	0.178	1.331
ID236250	236250	181	69.656	26.373	12.986	0	266	266	2	1	-10921639	142.762	139	82	222	2998	43.203	2.000	0.227	1.224
ID236249	236249	184	51.353	20.456	10.330	0	266	266	2	1	-10921639	138.333	139	86	201	2905	33.180	4.800	0.178	1.263
ID236248	236248	None	47.482	1.007	2.601	0	266	266	2	1	-10921639	145.333	156	32	197	3052	44.368	6.365	0.171	0.957
ID236253	236253	188	60.173	29.000	37.000	0	266	266	2	1	-10921639	94.667	92	46	197	1988	42.992	2.000	0.252	0.886
ID236252	236252	189	59.031	11.380	21.121	0	266	266	2	1	-10921639	168.952	164	111	234	3548	37.038	2.000	0.159	1.252
ID236259	236259	None	46.997	14.803	22.328	0	267	267	2	1	-10921639	147.190	152	102	226	3091	35.250	2.000	0.095	0.721
ID236258	236258	None	44.040	22.579	18.283	0	267	267	2	1	-10921639	141.333	135	94	193	2968	32.801	7.600	0.145	1.094
ID236257	236257	183	44.584	22.579	18.283	0	267	267	2	1	-10921639	141.333	135	94	193	2968	32.801	7.600	0.145	1.094
ID236256	236256	181	79.693	25.866	12.636	0	267	267	2	1	-10921639	144.190	135	78	255	3028	48.558	2.000	0.252	1.197
ID236263	236263	None	49.145	14.000	37.000	0	267	267	2	1	-10921639	96.952	82	53	156	2036	36.235	2.000	0.236	1.023
ID236262	236262	None	58.083	4.672	30.025	0	267	267	2	1	-10921639	104.333	94	45	193	2191	39.196	2.000	0.207	0.912
ID236261	236261	None	40.505	18.980	26.168	0	267	267	2	1	-10921639	122.857	111	49	193	2580	36.320	3.200	0.122	0.737
ID236260	236260	189	44.239	10.043	23.179	0	267	267	2	1	-10921639	131.810	127	57	205	2768	37.906	2.000	0.092	0.585
ID236264	236264	188	40.828	29.000	37.000	0	267	267	2	1	-10921639	65.952	65	19	156	1385	32.818	2.000	0.167	0.576
ID236255	236255	None	44.212	15.370	11.233	0	267	267	2	1	-10921639	134.524	131	82	197	2825	32.918	2.000	0.116	0.851
ID236254	236254	184	48.106	21.068	10.148	0	267	267	2	1	-10921639	115.429	115	53	172	2424	35.941	2.000	0.166	0.914
ID236267	236267	183	57.213	21.816	18.415	0	268	268	2	1	-10921639	139.429	135	45	222	2928	49.707	2.000	0.169	0.813
ID236266	236266	181	65.330	25.529	11.982	0	268	268	2	1	-10921639	129.714	123	57	226	2724	45.298	2.000	0.229	1.068
ID236265	236265	None	40.718	12.201	10.680	0	268	268	2	1	-10921639	108.905	106	41	164	2287	33.956	2.000	0.159	0.879
ID236271	236271	188	49.082	29.000	37.000	0	268	268	2	1	-10921639	86.333	74	42	148	1813	29.241	2.000	0.238	1.135
ID236270	236270	None	40.079	31.904	24.958	0	268	268	2	1	-10921639	78.286	74	24	139	1644	32.429	7.600	0.159	0.663
ID236269	236269	189	53.784	10.138	22.087	0	268	268	2	1	-10921639	152.571	152	90	209	3204	33.080	4.800	0.175	1.374
ID236268	236268	190	47.645	16.093	19.343	0	268	268	2	1	-10921639	165.619	160	98	250	3478	40.581	2.000	0.100	0.740
ID236288	236288	188	46.906	29.000	37.000	0	269	269	2	1	-10921639	90.143	86	32	164	1893	39.400	2.000	0.225	0.839
ID236283	236283	181	60.370	26.116	13.055	0	269	269	2	1	-10921639	143.429	135	98	222	3012	36.027	2.000	0.162	1.108
ID236282	236282	184	54.304	20.659	9.308	0	269	269	2	1	-10921639	149.286	156	69	222	3135	42.950	2.000	0.160	0.956
ID236287	236287	None	46.694	0.000	37.000	0	269	269	2	1	-10921639	108.286	102	69	152	2274	29.093	7.600	0.222	1.353
ID236286	236286	189	55.358	9.603	24.490	0	269	269	2	1	-10921639	160.476	156	106	230	3370	35.389	4.800	0.212	1.589
ID236285	236285	183	57.168	22.324	18.510	0	269	269	2	1	-10921639	131.429	131	74	209	2760	38.994	2.000	0.186	1.057
ID236284	236284	190	52.492	16.073	19.082	0	269	269	2	1	-10921639	143.810	143	90	222	3020	33.750	7.600	0.155	1.142
ID236275	236275	181	93.136	25.957	12.742	0	270	270	2	1	-10921639	157.000	148	74	255	3297	52.643	2.000	0.296	1.363
ID236274	236274	184	60.332	21.054	9.683	0	270	270	2	1	-10921639	162.143	168	82	234	3405	39.673	2.000	0.159	1.120
ID236273	236273	None	47.747	16.815	10.427	0	270	270	2	1	-10921639	168.714	176	111	234	3543	37.365	2.000	0.115	0.930
ID236272	236272	None	40.306	12.003	7.491	0	270	270	2	1	-10921639	95.952	86	28	176	2015	37.656	3.200	0.173	0.753
ID236279	236279	191	49.180	31.843	25.218	0	270	270	2	1	-10921639	73.238	61	28	172	1538	36.087	2.000	0.228	0.755
ID236278	236278	189	60.130	10.581	23.654	0	270	270	2	1	-10921639	186.429	185	111	255	3915	38.284	6.368	0.154	1.300
ID236277	236277	183	62.332	22.388	19.248	0	270	270	2	1	-10921639	159.381	164	69	205	3347	31.064	4.800	0.248	2.036
ID236276	236276	190	44.370	15.487	16.466	0	270	270	2	1	-10921639	156.476	152	82	205	3286	37.832	4.800	0.140	1.014
ID236281	236281	None	40.749	15.000	37.000	0	270	270	2	1	-10921639	116.333	119	84	152	2443	18.225	4.800	0.225	2.348
ID236280	236280	None	49.314	19.568	25.651	0	270	270	2	1	-10921639	128.095	106	61	205	2690	44.988	2.000	0.132	0.664
ID236295	236295	184	52.503	21.200	9.461	0	271	271	2	1	-10921639	153.762	139	90	242	3229	38.628	7.600	0.123	0.871
ID236299	236299	None	44.687	14.454	21.833	0	271	271	2	1	-10921639	171.905	168	123	250	3610	38.922	7.600	0.087	0.706
ID236298	236298	183	52.591	22.312	20.180	0	271	271	2	1	-10921639	145.000	135	98	205	3045	27.713	4.800	0.208	1.799
ID236297	236297	192	46.111	10.910	20.349	0	271	271	2	1	-10921639	177.333	189	106	230	3724	36.407	4.800	0.127	1.099
ID236296	236296	181	58.593	26.052	13.006	0	271	271	2	1	-10921639	141.667	131	61	226	2975	44.769	2.000	0.182	0.976
ID236301	236301	191	53.246	32.129	25.170	0	271	271	2	1	-10921639	71.762	69	24	152	1507	36.365	2.000	0.256	0.805
ID236300	236300	189	44.356	9.981	24.416	0	271	271	2	1	-10921639	173.476	168	111	255	3643	40.005	2.000	0.107	0.840
ID236323	236323	None	72.490	19.295	25.511	0	272	272	2	1	-10921639	182.238	176	98	250	3827	48.327	2.000	0.181	1.158
ID236322	236322	191	53.317	32.084	25.242	0	272	272	2	1	-10921639	67.857	53	20	185	1425	42.094	2.000	0.226	0.594
ID236321	236321	192	57.806	10.449	22.190	0	272	272	2	1	-10921639	189.667	201	74	255	3983	47.126	6.307	0.155	1.077
ID236320	236320	183	44.711	23.137	18.206	0	272	272	2	1	-10921639	126.667	123	61	201	2660	35.629	7.600	0.114	0.726
ID236325	236325	None	43.237	29.000	37.000	0	272	272	2	1	-10921639	69.571	57	30	156	1461	35.224	2.000	0.193	0.640
ID236324	236324	None	40.144	5.212	30.056	0	272	272	2	1	-10921639	92.952	94	45	156	1952	27.173	2.000	0.167	0.981
ID236319	236319	None	40.977	29.900	11.690	0	272	272	2	1	-10921639	120.714	123	69	197	2535	35.446	6.332	0.158	0.932
ID236318	236318	184	43.170	22.678	11.867	0	272	272	2	1	-10921639	141.619	148	90	205	2974	34.902	2.000	0.126	0.905
ID236317	236317	None	48.499	0.000	9.000	0	272	272	2	1	-10921639	108.048	106	65	172	2269	33.232	2.000	0.192	1.046
ID236316	236316	None	41.329	11.174	7.422	0	272	272	2	1	-10921639	103.905	98	32	189	2182	40.533	2.000	0.147	0.657
ID236311	236311	None	49.633	16.153	18.457	0	273	273	2	1	-10921639	143.238	152	45	226	3008	40.902	2.000	0.132	0.818
ID236310	236310	None	48.703	10.058	12.438	0	273	273	2	1	-10921639	118.190	123	69	185	2482	34.702	2.000	0.159	0.935
ID236309	236309	184	56.176	21.403	11.009	0	273	273	2	1	-10921639	141.095	139	86	222	2963	36.097	2.000	0.163	1.096
ID236315	236315	None	44.482	17.441	27.894	0	273	273	2	1	-10921639	140.714	143	74	197	2955	32.679	7.600	0.156	1.163
ID236314	236314	191	44.504	32.320	25.041	0	273	273	2	1	-10921639	76.667	69	20	172	1610	37.694	7.600	0.159	0.559
ID236313	236313	192	51.471	10.545	21.547	0	273	273	2	1	-10921639	167.238	164	106	230	3512	32.025	6.308	0.130	1.201
ID236312	236312	183	46.480	22.886	18.218	0	273	273	2	1	-10921639	155.333	156	94	205	3262	29.284	4.800	0.164	1.498
ID236291	236291	193	51.962	15.629	12.996	0	274	274	2	1	-10921639	124.571	115	78	209	2616	35.558	2.000	0.168	1.010
ID236290	236290	None	74.811	25.119	12.387	0	274	274	2	1	-10921639	161.619	160	69	242	3394	51.782	2.000	0.187	0.982
ID236289	236289	None	55.486	10.849	7.464	0	274	274	2	1	-10921639	103.762	102	45	201	2179	40.837	2.000	0.202	0.853
ID236294	236294	194	50.698	9.258	24.944	0	274	274	2	1	-10921639	169.333	172	82	255	3556	43.314	4.800	0.156	1.058
ID236293	236293	195	48.171	21.238	23.812	0	274	274	2	1	-10921639	180.762	180	119	217	3796	27.247	7.600	0.137	1.598
ID236292	236292	192	48.880	10.221	22.940	0	274	274	2	1	-10921639	194.143	197	98	255	4077	39.026	4.800	0.109	0.981
ID236307	236307	195	80.010	20.278	24.762	0	275	275	2	1	-10921639	194.286	176	131	255	4080	49.906	2.000	0.191	1.248
ID236306	236306	194	42.817	9.115	23.747	0	275	275	2	1	-10921639	153.571	148	74	234	3225	44.338	7.600	0.100	0.627
ID236305	236305	192	46.722	12.050	21.240	0	275	275	2	1	-10921639	176.524	176	102	234	3707	35.930	7.600	0.135	1.166
ID236304	236304	183	83.863	21.769	17.795	0	275	275	2	1	-10921639	179.143	172	102	255	3762	45.030	4.800	0.238	1.528
ID236308	236308	196	58.301	4.863	30.139	0	275	275	2	1	-10921639	102.143	102	49	172	2145	36.621	3.200	0.233	1.055
ID236303	236303	None	49.841	29.896	13.711	0	275	275	2	1	-10921639	96.286	98	37	160	2022	34.684	2.000	0.231	1.040
ID236302	236302	193	63.947	15.252	12.462	0	275	275	2	1	-10921639	146.095	148	69	222	3068	41.408	2.000	0.203	1.191
ID236327	236327	None	41.022	11.646	6.851	0	276	276	2	1	-10921639	83.810	82	12	139	1760	30.597	2.000	0.199	0.909
ID236326	236326	None	43.845	3.628	2.971	0	276	276	2	1	-10921639	121.619	123	65	193	2554	32.343	4.800	0.183	1.164
ID236331	236331	198	43.547	15.798	19.895	0	276	276	2	1	-10921639	148.333	148	78	205	3115	41.427	2.000	0.098	0.640
ID236330	236330	183	75.637	21.867	18.074	0	276	276	2	1	-10921639	145.048	143	74	255	3046	51.809	2.000	0.201	0.935
ID236329	236329	199	70.994	26.023	13.381	0	276	276	2	1	-10921639	153.048	139	86	255	3214	40.930	2.000	0.212	1.306
ID236328	236328	200	59.382	21.138	8.932	0	276	276	2	1	-10921639	175.524	180	127	209	3686	27.671	7.600	0.202	2.129
ID236335	236335	196	46.606	4.891	30.190	0	276	276	2	1	-10921639	109.095	106	69	164	2291	28.756	2.000	0.179	1.155
ID236334	236334	None	51.306	31.761	25.672	0	276	276	2	1	-10921639	104.095	102	24	180	2186	38.712	2.000	0.191	0.863
ID236333	236333	195	60.628	20.669	24.972	0	276	276	2	1	-10921639	173.333	168	102	255	3640	42.306	7.600	0.155	1.101
ID236332	236332	192	74.377	11.096	21.673	0	276	276	2	1	-10921639	202.571	209	127	255	4254	39.969	4.800	0.186	1.587
ID236355	236355	192	77.969	10.131	23.817	0	277	277	2	1	-10921639	175.905	172	102	255	3694	48.675	2.000	0.203	1.219
ID236352	236352	198	47.840	15.059	22.117	0	277	277	2	1	-10921639	168.524	164	94	246	3539	38.853	2.000	0.096	0.762
ID236359	236359	None	40.621	30.459	28.776	0	277	277	2	1	-10921639	77.095	74	4	156	1619	40.526	2.000	0.145	0.482
ID236357	236357	195	80.357	20.073	24.469	0	277	277	2	1	-10921639	203.476	201	123	255	4273	42.537	4.800	0.204	1.619
ID236346	236346	199	49.129	27.744	12.808	0	277	277	2	1	-10921639	124.190	119	65	180	2608	31.300	6.317	0.188	1.257
ID236345	236345	200	45.447	20.471	8.467	0	277	277	2	1	-10921639	134.429	143	41	217	2823	44.017	4.800	0.131	0.709
ID236350	236350	183	42.602	21.447	18.795	0	277	277	2	1	-10921639	130.190	127	78	209	2734	36.562	2.000	0.104	0.669
ID236348	236348	None	44.879	15.326	14.658	0	277	277	2	1	-10921639	128.619	135	61	213	2701	37.415	2.000	0.160	0.947
ID236339	236339	198	55.796	14.035	19.687	0	278	278	2	1	-10921639	192.143	193	123	255	4035	36.100	4.800	0.132	1.241
ID236338	236338	None	51.934	29.768	13.078	0	278	278	2	1	-10921639	125.000	131	74	201	2625	35.110	2.000	0.176	1.066
ID236337	236337	199	45.849	25.940	12.880	0	278	278	2	1	-10921639	146.286	143	86	193	3072	26.399	2.000	0.148	1.425
ID236336	236336	200	42.322	20.161	8.612	0	278	278	2	1	-10921639	127.619	123	65	185	2680	33.949	3.200	0.142	0.933
ID236343	236343	None	50.423	15.000	37.000	0	278	278	2	1	-10921639	122.143	115	90	168	2565	24.194	4.800	0.245	1.990
ID236342	236342	195	84.692	19.862	25.232	0	278	278	2	1	-10921639	194.238	197	102	255	4079	49.356	2.000	0.201	1.316
ID236341	236341	192	78.510	9.879	23.618	0	278	278	2	1	-10921639	197.762	209	111	255	4153	49.471	3.200	0.196	1.312
ID236340	236340	183	42.193	22.700	19.502	0	278	278	2	1	-10921639	136.619	131	78	205	2869	36.170	7.600	0.115	0.777
ID236354	236354	192	81.743	8.912	24.083	0	279	279	2	1	-10921639	160.905	164	86	255	3379	51.223	2.000	0.212	1.100
ID236353	236353	183	69.559	22.311	18.856	0	279	279	2	1	-10921639	157.524	156	90	238	3308	42.831	3.200	0.190	1.173
ID236358	236358	195	79.911	19.307	25.526	0	279	279	2	1	-10921639	194.476	189	94	255	4084	51.361	4.800	0.201	1.267
ID236356	236356	201	44.699	31.907	24.726	0	279	279	2	1	-10921639	72.714	69	28	180	1527	35.881	2.000	0.182	0.624
ID236347	236347	199	61.900	25.155	12.345	0	279	279	2	1	-10921639	147.143	131	86	250	3090	46.119	2.000	0.155	0.857
ID236344	236344	None	42.011	0.000	7.000	0	279	279	2	1	-10921639	103.143	95	69	172	2166	25.332	6.291	0.203	1.376
ID236351	236351	198	56.159	13.104	18.359	0	279	279	2	1	-10921639	161.952	172	69	226	3401	44.163	2.000	0.134	0.866
ID236349	236349	202	53.261	15.012	13.058	0	279	279	2	1	-10921639	137.524	135	82	193	2888	33.075	3.200	0.163	1.166
ID236363	236363	199	44.716	25.189	12.076	0	280	280	2	1	-10921639	117.619	119	65	201	2470	36.789	2.000	0.106	0.613
ID236362	236362	None	42.329	16.409	10.507	0	280	280	2	1	-10921639	168.905	160	106	246	3547	32.986	4.800	0.133	1.202
ID236361	236361	None	42.790	20.508	8.459	0	280	280	2	1	-10921639	128.190	131	69	193	2692	34.262	4.800	0.181	1.146
ID236360	236360	None	41.830	2.968	2.787	0	280	280	2	1	-10921639	116.286	115	74	164	2442	25.433	2.000	0.167	1.310
ID236367	236367	183	50.273	21.642	18.464	0	280	280	2	1	-10921639	149.571	148	98	209	3141	29.310	4.800	0.177	1.533
ID236366	236366	198	43.001	13.958	19.225	0	280	280	2	1	-10921639	159.810	168	90	226	3356	37.685	3.200	0.146	1.080
ID236365	236365	None	69.157	27.978	15.817	0	280	280	2	1	-10921639	131.333	127	57	234	2758	48.419	2.000	0.204	0.920
ID236364	236364	202	55.586	14.844	13.302	0	280	280	2	1	-10921639	161.238	160	102	246	3386	41.201	7.600	0.134	0.926
ID236371	236371	None	43.093	1.029	28.948	0	280	280	2	1	-10921639	109.905	111	65	148	2308	28.602	6.343	0.225	1.411
ID236370	236370	201	51.894	32.354	24.802	0	280	280	2	1	-10921639	86.381	78	12	189	1814	39.900	2.000	0.229	0.808
ID236369	236369	195	59.896	20.276	24.825	0	280	280	2	1	-10921639	167.952	168	78	246	3527	43.651	2.000	0.135	0.915
ID236368	236368	192	59.202	9.000	24.445	0	280	280	2	1	-10921639	129.810	123	69	246	2726	41.793	2.000	0.160	0.856
ID236372	236372	None	51.143	15.000	37.000	0	280	280	2	1	-10921639	118.429	131	53	185	2487	38.928	3.200	0.182	0.936
ID236387	236387	None	42.631	15.773	29.746	0	281	281	2	1	-10921639	128.571	119	49	185	2700	38.561	7.600	0.098	0.593
ID236386	236386	201	43.648	32.346	24.907	0	281	281	2	1	-10921639	61.095	61	8	168	1283	35.568	2.000	0.220	0.619
ID236385	236385	195	73.808	19.969	24.915	0	281	281	2	1	-10921639	171.810	160	94	246	3608	46.068	2.000	0.184	1.160
ID236384	236384	192	61.579	9.419	24.418	0	281	281	2	1	-10921639	155.333	148	102	234	3262	41.770	2.000	0.171	1.088
ID236383	236383	183	45.203	22.452	19.566	0	281	281	2	1	-10921639	141.667	139	102	201	2975	30.167	6.305	0.136	1.122
ID236382	236382	199	46.241	25.725	12.594	0	281	281	2	1	-10921639	130.714	131	69	201	2745	34.113	6.298	0.168	1.101
ID236381	236381	202	61.246	15.003	13.487	0	281	281	2	1	-10921639	155.143	168	69	238	3258	50.750	2.000	0.166	0.870
ID236375	236375	198	63.017	13.086	18.729	0	282	282	2	1	-10921639	181.524	189	115	255	3812	37.765	2.000	0.148	1.241
ID236374	236374	199	57.392	25.530	12.468	0	282	282	2	1	-10921639	123.714	119	45	205	2598	50.547	2.000	0.173	0.721
ID236373	236373	None	68.657	17.184	10.087	0	282	282	2	1	-10921639	162.333	156	106	238	3409	39.925	2.000	0.199	1.348
ID236379	236379	201	43.443	32.039	24.894	0	282	282	2	1	-10921639	71.048	61	16	176	1492	36.690	2.000	0.159	0.531
ID236378	236378	195	81.414	19.846	24.833	0	282	282	2	1	-10921639	171.143	156	119	255	3594	44.785	7.600	0.217	1.364
ID236377	236377	205	43.944	12.277	24.742	0	282	282	2	1	-10921639	154.286	148	82	217	3240	41.309	7.600	0.096	0.656
ID236376	236376	192	60.515	9.082	24.176	0	282	282	2	1	-10921639	162.381	152	98	255	3410	44.437	2.000	0.158	0.999
ID236380	236380	None	54.940	3.620	29.758	0	282	282	2	1	-10921639	146.000	152	74	213	3066	37.754	4.800	0.159	1.058
ID236391	236391	198	60.868	13.083	18.681	0	283	283	2	1	-10921639	199.619	193	123	255	4192	34.292	4.800	0.146	1.482
ID236390	236390	204	57.321	21.200	17.815	0	283	283	2	1	-10921639	156.619	160	98	213	3289	33.546	2.000	0.168	1.341
ID236389	236389	None	48.589	27.956	15.289	0	283	283	2	1	-10921639	125.381	131	61	180	2633	29.726	7.600	0.203	1.424
ID236388	236388	None	43.369	20.174	9.095	0	283	283	2	1	-10921639	117.905	123	57	193	2476	37.229	7.600	0.123	0.695
ID236395	236395	None	42.569	16.673	29.996	0	283	283	2	1	-10921639	112.000	115	53	185	2352	34.743	7.600	0.132	0.753
ID236394	236394	201	71.600	32.138	25.177	0	283	283	2	1	-10921639	100.048	90	37	242	2101	47.278	2.000	0.312	1.007
ID236393	236393	195	77.082	20.136	25.127	0	283	283	2	1	-10921639	168.714	168	98	255	3543	46.456	2.000	0.216	1.289
ID236392	236392	205	51.871	10.857	23.908	0	283	283	2	1	-10921639	197.714	197	119	255	4152	34.113	4.800	0.137	1.396
ID236396	236396	None	42.829	29.000	37.000	0	283	283	2	1	-10921639	87.095	94	35	135	1829	32.514	7.600	0.201	0.897
ID236417	236417	195	66.571	20.379	25.346	0	284	284	2	1	-10921639	180.857	180	123	255	3798	44.449	7.600	0.154	1.084
ID236416	236416	205	66.946	9.796	24.947	0	284	284	2	1	-10921639	188.667	185	106	255	3962	38.387	4.800	0.175	1.468
ID236411	236411	None	46.969	10.000	0.000	0	284	284	2	1	-10921639	89.190	78	49	160	1873	30.901	7.600	0.278	1.257
ID236415	236415	206	49.484	14.946	21.514	0	284	284	2	1	-10921639	179.905	189	90	255	3778	45.682	2.000	0.087	0.634
ID236414	236414	204	41.404	22.081	18.384	0	284	284	2	1	-10921639	125.381	123	32	189	2633	41.229	4.800	0.132	0.709
ID236413	236413	None	48.470	25.484	12.474	0	284	284	2	1	-10921639	101.762	102	16	172	2137	40.894	2.000	0.174	0.737
ID236412	236412	None	46.372	15.404	7.416	0	284	284	2	1	-10921639	128.286	123	45	197	2694	39.234	6.351	0.158	0.893
ID236410	236410	201	65.947	31.791	25.373	0	285	285	2	1	-10921639	94.429	98	20	193	1983	50.431	2.000	0.258	0.767
ID236409	236409	195	49.895	19.372	23.937	0	285	285	2	1	-10921639	153.714	148	82	230	3228	47.790	2.000	0.115	0.664
ID236408	236408	205	57.173	8.633	24.411	0	285	285	2	1	-10921639	175.905	164	139	255	3694	32.539	7.600	0.158	1.473
ID236407	236407	204	76.157	23.072	19.108	0	285	285	2	1	-10921639	171.619	168	119	255	3604	38.329	4.800	0.220	1.617
ID236406	236406	206	57.150	13.323	19.462	0	285	285	2	1	-10921639	187.286	201	135	250	3933	34.798	7.600	0.148	1.391
ID236405	236405	None	40.532	2.223	2.322	0	285	285	2	1	-10921639	137.524	139	90	176	2888	23.490	4.800	0.150	1.529
ID236419	236419	None	52.464	24.976	12.984	0	286	286	2	1	-10921639	117.810	119	65	193	2474	35.192	2.000	0.192	1.079
ID236418	236418	207	50.211	17.256	10.855	0	286	286	2	1	-10921639	146.000	148	82	209	3066	34.441	7.600	0.140	1.040
ID236423	236423	195	76.364	20.043	24.937	0	286	286	2	1	-10921639	158.286	148	94	238	3324	39.984	2.000	0.225	1.452
ID236422	236422	205	56.873	9.379	25.250	0	286	286	2	1	-10921639	145.095	139	32	209	3047	42.083	2.000	0.153	0.916
ID236421	236421	206	53.862	13.090	21.502	0	286	286	2	1	-10921639	172.429	189	61	238	3621	46.009	7.600	0.140	0.919
ID236420	236420	204	72.198	21.778	18.460	0	286	286	2	1	-10921639	137.095	123	41	255	2879	55.324	2.000	0.194	0.804
ID236425	236425	None	45.518	15.971	30.335	0	286	286	2	1	-10921639	142.238	139	86	209	2987	28.875	4.800	0.175	1.468
ID236424	236424	201	45.031	31.829	25.080	0	286	286	2	1	-10921639	87.667	82	45	172	1841	32.316	7.600	0.168	0.782
ID236403	236403	208	43.817	18.337	28.352	0	287	287	2	1	-10921639	141.952	143	65	201	2981	37.358	7.600	0.147	0.972
ID236402	236402	None	56.486	11.913	23.371	0	287	287	2	1	-10921639	177.667	172	102	242	3731	39.740	7.600	0.164	1.261
ID236401	236401	206	45.826	13.137	20.410	0	287	287	2	1	-10921639	193.238	193	139	255	4058	27.660	4.800	0.139	1.703
ID236400	236400	204	67.264	21.989	18.069	0	287	287	2	1	-10921639	163.571	160	90	250	3435	44.031	4.800	0.214	1.308
ID236404	236404	209	43.582	4.398	29.993	0	287	287	2	1	-10921639	112.048	106	61	176	2353	32.614	2.000	0.191	1.103
ID236399	236399	None	46.559	11.044	18.195	0	287	287	2	1	-10921639	176.429	176	102	255	3705	34.682	4.800	0.139	1.242
ID236398	236398	207	80.063	15.516	9.618	0	287	287	2	1	-10921639	168.571	168	86	255	3540	46.493	2.000	0.234	1.377
ID236397	236397	None	42.074	35.000	0.000	0	287	287	2	1	-10921639	55.476	53	30	115	1165	30.278	2.000	0.329	0.907
ID236433	236433	None	42.117	35.000	30.000	0	288	288	2	1	-10921639	99.952	98	53	143	2099	27.292	4.800	0.260	1.514
ID236432	236432	209	52.511	4.039	29.826	0	288	288	2	1	-10921639	114.238	102	61	176	2399	37.450	2.000	0.200	1.015
ID236427	236427	None	49.008	30.860	10.950	0	288	288	2	1	-10921639	112.190	119	53	164	2356	27.669	4.800	0.233	1.531
ID236426	236426	207	50.980	15.640	10.500	0	288	288	2	1	-10921639	136.333	131	78	209	2863	34.859	4.800	0.190	1.251
ID236431	236431	208	56.168	17.726	28.420	0	288	288	2	1	-10921639	143.810	139	74	217	3020	44.607	2.000	0.156	0.869
ID236430	236430	201	51.065	31.810	24.813	0	288	288	2	1	-10921639	92.000	78	28	234	1932	43.618	2.000	0.183	0.652
ID236429	236429	204	76.546	22.850	18.510	0	288	288	2	1	-10921639	142.619	135	61	217	2995	49.272	2.000	0.270	1.232
ID236428	236428	206	50.609	12.026	19.434	0	288	288	2	1	-10921639	190.571	185	131	255	4002	37.565	7.600	0.119	1.082
ID236467	236467	None	59.876	11.000	37.000	0	289	289	2	1	-10921639	124.905	131	73	180	2623	31.556	4.800	0.277	1.717
ID236466	236466	None	44.177	4.803	33.184	0	289	289	2	1	-10921639	111.762	111	69	185	2347	26.052	7.600	0.172	1.257
ID236465	236465	201	40.404	32.267	25.357	0	289	289	2	1	-10921639	72.857	78	20	168	1530	40.325	7.600	0.159	0.496
ID236464	236464	210	55.514	20.879	24.783	0	289	289	2	1	-10921639	172.000	172	123	230	3612	30.910	4.800	0.154	1.488
ID236463	236463	211	54.357	9.857	24.023	0	289	289	2	1	-10921639	159.190	168	106	226	3343	34.552	4.800	0.168	1.327
ID236462	236462	206	61.479	13.703	20.821	0	289	289	2	1	-10921639	193.810	189	131	255	4070	31.929	7.600	0.158	1.659
ID236461	236461	212	41.430	25.057	12.952	0	289	289	2	1	-10921639	115.048	119	41	164	2416	33.791	7.600	0.162	0.950
ID236460	236460	207	50.323	14.618	9.487	0	289	289	2	1	-10921639	145.429	152	61	205	3054	42.067	7.600	0.138	0.836
ID236435	236435	207	45.936	14.449	8.726	0	290	290	2	1	-10921639	142.000	139	82	201	2982	28.151	4.800	0.152	1.328
ID236434	236434	None	51.457	10.000	0.000	0	290	290	2	1	-10921639	97.810	95	50	189	2054	35.175	2.000	0.209	0.961
ID236439	236439	210	65.552	20.719	25.277	0	290	290	2	1	-10921639	176.143	172	131	234	3699	32.958	7.600	0.211	1.861
ID236438	236438	211	43.584	10.842	24.153	0	290	290	2	1	-10921639	126.714	119	86	205	2661	35.202	7.600	0.133	0.845
ID236437	236437	206	77.731	13.174	19.928	0	290	290	2	1	-10921639	186.143	193	102	255	3909	48.571	4.800	0.207	1.314
ID236436	236436	212	75.687	25.406	12.751	0	290	290	2	1	-10921639	148.857	152	69	217	3126	43.984	2.000	0.257	1.385
ID236441	236441	None	42.967	35.000	32.000	0	290	290	2	1	-10921639	92.048	86	57	164	1933	29.037	3.200	0.203	1.071
ID236440	236440	201	47.623	32.145	25.099	0	290	290	2	1	-10921639	66.667	53	16	176	1400	42.171	2.000	0.167	0.452
ID236451	236451	213	43.146	14.000	37.000	0	291	291	2	1	-10921639	100.952	102	61	156	2120	30.039	6.303	0.178	1.017
ID236450	236450	214	42.758	18.214	28.795	0	291	291	2	1	-10921639	141.429	148	82	205	2970	39.592	4.800	0.149	0.926
ID236449	236449	201	72.300	31.982	24.902	0	291	291	2	1	-10921639	102.714	94	49	255	2157	48.850	2.000	0.252	0.847
ID236448	236448	210	54.636	21.478	25.376	0	291	291	2	1	-10921639	177.524	176	131	226	3728	27.699	4.800	0.160	1.768
ID236443	236443	None	58.607	20.327	9.123	0	291	291	2	1	-10921639	129.857	131	45	217	2727	39.954	2.000	0.177	0.979
ID236442	236442	207	47.507	13.896	8.072	0	291	291	2	1	-10921639	142.095	148	82	185	2984	28.439	7.600	0.178	1.513
ID236447	236447	206	42.527	14.972	21.022	0	291	291	2	1	-10921639	150.000	152	94	217	3150	33.439	7.600	0.125	0.996
ID236446	236446	215	64.610	24.223	19.322	0	291	291	2	1	-10921639	150.857	152	90	242	3168	37.999	2.000	0.206	1.357
ID236445	236445	None	51.476	10.978	19.010	0	291	291	2	1	-10921639	147.381	148	78	205	3095	39.650	2.000	0.118	0.784
ID236444	236444	212	76.097	25.694	12.881	0	291	291	2	1	-10921639	138.667	143	69	255	2912	53.320	2.000	0.257	1.065
ID236455	236455	215	53.071	22.965	19.167	0	292	292	2	1	-10921639	132.905	131	86	185	2791	28.641	4.800	0.212	1.623
ID236454	236454	212	69.984	26.344	12.569	0	292	292	2	1	-10921639	158.429	148	78	255	3327	49.928	2.000	0.204	1.073
ID236453	236453	216	67.057	9.729	13.246	0	292	292	2	1	-10921639	160.667	152	94	246	3374	40.141	7.600	0.194	1.302
ID236452	236452	207	50.358	15.932	9.961	0	292	292	2	1	-10921639	146.714	148	106	197	3081	22.510	4.800	0.197	2.147
ID236459	236459	213	45.587	14.000	37.000	0	292	292	2	1	-10921639	136.000	131	80	209	2856	30.759	4.800	0.194	1.435
ID236458	236458	214	42.513	18.087	28.504	0	292	292	2	1	-10921639	144.905	139	94	205	3043	35.572	6.057	0.120	0.873
ID236457	236457	210	54.428	22.008	25.185	0	292	292	2	1	-10921639	136.190	143	69	226	2860	40.149	2.000	0.157	0.920
ID236456	236456	None	67.243	11.894	24.004	0	292	292	2	1	-10921639	157.190	148	94	246	3301	42.723	2.000	0.171	1.077
ID236483	236483	213	45.931	13.000	37.000	0	293	293	2	1	-10921639	101.286	111	42	168	2127	36.991	2.000	0.238	1.052
ID236482	236482	214	82.225	17.999	28.643	0	293	293	2	1	-10921639	159.810	160	61	255	3356	59.045	2.000	0.204	0.918
ID236481	236481	201	59.037	31.385	24.959	0	293	293	2	1	-10921639	104.381	106	37	209	2192	44.917	2.000	0.233	0.880
ID236480	236480	210	45.914	21.659	24.838	0	293	293	2	1	-10921639	138.952	139	74	217	2918	37.552	2.000	0.127	0.832
ID236479	236479	212	82.038	26.295	13.155	0	293	293	2	1	-10921639	141.429	143	69	230	2970	48.133	2.000	0.268	1.244
ID236478	236478	216	62.634	9.691	12.893	0	293	293	2	1	-10921639	141.714	131	94	255	2976	41.395	2.000	0.158	0.934
ID236477	236477	217	42.172	20.876	8.981	0	293	293	2	1	-10921639	120.190	119	74	193	2524	28.321	4.800	0.163	1.187
ID236476	236476	None	43.144	26.929	7.050	0	293	293	2	1	-10921639	90.952	86	53	152	1910	27.080	2.000	0.191	1.075
ID236471	236471	212	54.332	26.886	13.552	0	294	294	2	1	-10921639	141.952	139	86	209	2981	35.737	3.200	0.181	1.220
ID236470	236470	216	52.737	9.983	12.938	0	294	294	2	1	-10921639	123.143	123	74	197	2586	34.780	2.000	0.147	0.910
ID236469	236469	None	48.342	15.031	10.102	0	294	294	2	1	-10921639	122.667	119	61	205	2576	33.582	2.000	0.149	0.950
ID236468	236468	217	49.002	22.098	9.482	0	294	294	2	1	-10921639	142.190	135	78	201	2986	31.811	4.800	0.180	1.364
ID236475	236475	201	42.302	31.801	24.868	0	294	294	2	1	-10921639	84.571	78	37	197	1776	39.024	2.000	0.149	0.562
ID236474	236474	210	74.672	22.824	25.298	0	294	294	2	1	-10921639	150.143	160	37	238	3153	55.365	2.000	0.224	0.992
ID236473	236473	220	41.394	11.640	19.925	0	294	294	2	1	-10921639	168.381	176	86	222	3536	34.452	7.600	0.112	0.984
ID236472	236472	215	42.402	22.145	19.256	0	294	294	2	1	-10921639	126.952	131	65	160	2666	25.001	4.800	0.170	1.476
ID236487	236487	215	75.243	23.214	19.771	0	295	295	2	1	-10921639	154.238	152	90	217	3239	36.658	4.800	0.270	1.790
ID236486	236486	212	64.868	26.651	13.014	0	295	295	2	1	-10921639	131.095	135	61	226	2753	47.188	2.000	0.199	0.923
ID236485	236485	217	57.240	21.223	8.882	0	295	295	2	1	-10921639	157.048	172	65	213	3298	40.357	7.600	0.165	1.104
ID236484	236484	218	41.781	27.005	6.923	0	295	295	2	1	-10921639	122.524	123	65	197	2573	35.452	2.000	0.091	0.579
ID236491	236491	214	51.076	16.601	29.504	0	295	295	2	1	-10921639	134.857	135	74	193	2832	35.783	4.800	0.173	1.114
ID236490	236490	201	70.118	32.206	24.885	0	295	295	2	1	-10921639	83.905	65	16	242	1762	56.297	2.000	0.218	0.533
ID236489	236489	219	56.568	11.377	24.412	0	295	295	2	1	-10921639	199.952	205	102	255	4199	40.389	4.800	0.140	1.216
ID236488	236488	220	52.927	10.931	20.636	0	295	295	2	1	-10921639	196.190	193	135	255	4120	37.734	6.125	0.126	1.163
ID236499	236499	210	57.148	22.215	24.858	0	296	296	2	1	-10921639	150.381	148	94	222	3158	31.960	2.000	0.192	1.515
ID236498	236498	219	53.481	11.724	23.954	0	296	296	2	1	-10921639	181.762	180	106	246	3817	40.187	2.000	0.104	0.851
ID236497	236497	215	55.816	23.044	19.972	0	296	296	2	1	-10921639	164.190	168	102	230	3448	33.871	4.800	0.172	1.425
ID236496	236496	220	43.215	11.203	20.271	0	296	296	2	1	-10921639	150.762	156	74	234	3166	45.042	2.000	0.076	0.474
ID236501	236501	214	53.665	15.686	27.314	0	296	296	2	1	-10921639	153.143	152	78	250	3216	43.058	7.600	0.132	0.828
ID236500	236500	201	41.732	31.722	25.474	0	296	296	2	1	-10921639	90.048	82	37	189	1891	37.392	6.012	0.125	0.534
ID236495	236495	221	59.575	12.424	13.655	0	296	296	2	1	-10921639	144.381	143	57	226	3032	43.425	4.800	0.203	1.124
ID236494	236494	212	44.496	27.960	12.121	0	296	296	2	1	-10921639	149.143	152	102	197	3132	28.654	2.000	0.137	1.253
ID236493	236493	217	40.702	22.805	10.128	0	296	296	2	1	-10921639	137.524	131	94	201	2888	36.630	7.600	0.087	0.604
ID236492	236492	218	46.890	26.647	6.695	0	296	296	2	1	-10921639	117.810	111	53	213	2474	39.396	2.000	0.104	0.563
ID236503	236503	212	73.425	27.124	12.203	0	297	297	2	1	-10921639	139.524	135	57	234	2930	48.021	2.000	0.224	1.063
ID236502	236502	217	64.051	21.759	8.856	0	297	297	2	1	-10921639	136.143	131	57	255	2859	47.180	2.000	0.169	0.835
ID236507	236507	210	45.041	21.740	25.381	0	297	297	2	1	-10921639	134.476	131	86	197	2824	34.797	2.000	0.139	0.946
ID236506	236506	220	64.264	12.229	20.963	0	297	297	2	1	-10921639	191.095	197	98	255	4013	43.636	7.600	0.144	1.099
ID236505	236505	215	68.242	22.591	20.043	0	297	297	2	1	-10921639	140.905	127	65	234	2959	45.912	2.000	0.190	0.980
ID236504	236504	221	44.157	12.375	14.543	0	297	297	2	1	-10921639	135.095	135	65	197	2837	39.627	2.000	0.118	0.717
ID236510	236510	None	41.717	18.877	30.808	0	297	297	2	1	-10921639	136.143	135	69	201	2859	33.316	7.600	0.131	0.947
ID236509	236509	None	44.921	4.461	30.077	0	297	297	2	1	-10921639	102.714	102	24	197	2157	41.005	2.000	0.175	0.746
ID236508	236508	201	47.553	31.748	24.824	0	297	297	2	1	-10921639	89.429	82	32	189	1878	39.270	2.000	0.158	0.622
ID236520	236520	201	47.224	31.942	25.339	0	298	298	2	1	-10921639	77.762	69	24	197	1633	43.186	2.000	0.152	0.476
ID236519	236519	210	43.154	21.364	25.658	0	298	298	2	1	-10921639	146.143	139	90	189	3069	29.261	4.800	0.143	1.249
ID236518	236518	219	55.173	13.472	23.849	0	298	298	2	1	-10921639	198.857	201	131	255	4176	32.352	6.277	0.131	1.428
ID236517	236517	215	43.319	22.127	19.467	0	298	298	2	1	-10921639	151.667	156	102	193	3185	25.517	4.800	0.167	1.701
ID236516	236516	212	53.909	27.047	12.827	0	298	298	2	1	-10921639	126.619	127	74	222	2659	38.192	2.000	0.162	0.927
ID236515	236515	219	65.101	12.131	23.485	0	299	299	2	1	-10921639	206.714	205	152	255	4341	28.107	4.800	0.189	2.342
ID236514	236514	None	43.851	28.271	20.013	0	299	299	2	1	-10921639	127.190	131	78	201	2671	29.310	4.800	0.144	1.093
ID236513	236513	243	51.294	15.057	15.476	0	299	299	2	1	-10921639	151.714	152	74	209	3186	36.000	2.000	0.136	1.006
ID236512	236512	212	60.157	27.574	12.917	0	299	299	2	1	-10921639	144.714	143	86	226	3039	38.744	4.800	0.207	1.280
ID236511	236511	None	49.189	31.822	6.088	0	299	299	2	1	-10921639	88.476	86	41	172	1858	35.963	2.000	0.204	0.834
ID236529	236529	222	44.643	7.000	37.000	0	300	300	2	1	-10921639	109.286	115	65	156	2295	23.812	4.800	0.254	1.858
ID236528	236528	None	65.825	18.853	30.587	0	300	300	2	1	-10921639	137.190	135	69	255	2881	45.087	2.000	0.198	1.005
ID236523	236523	None	50.068	0.000	9.000	0	300	300	2	1	-10921639	63.095	53	22	168	1325	34.884	2.000	0.277	0.784
ID236522	236522	223	40.569	3.073	0.542	0	300	300	2	1	-10921639	117.571	131	61	152	2469	26.806	4.800	0.211	1.531
ID236521	236521	None	44.774	10.000	0.000	0	300	300	2	1	-10921639	81.571	74	41	143	1713	33.918	2.000	0.207	0.823
ID236527	236527	201	47.686	32.038	24.918	0	300	300	2	1	-10921639	80.714	65	45	185	1695	35.754	2.000	0.151	0.591
ID236526	236526	219	45.204	14.806	23.696	0	300	300	2	1	-10921639	156.667	156	94	217	3290	34.371	6.354	0.131	1.056
ID236525	236525	None	46.542	5.307	17.491	0	300	300	2	1	-10921639	116.190	106	45	180	2440	39.457	2.000	0.171	0.861
ID236524	236524	243	53.984	13.544	15.274	0	300	300	2	1	-10921639	161.524	160	102	230	3392	34.164	2.000	0.169	1.368
ID236531	236531	223	41.083	3.306	2.349	0	301	301	2	1	-10921639	117.333	115	61	176	2464	25.453	4.800	0.175	1.373
ID236530	236530	None	43.016	35.000	0.000	0	301	301	2	1	-10921639	127.143	123	95	168	2670	23.003	4.800	0.225	2.031
ID236535	236535	201	61.138	31.767	25.064	0	301	301	2	1	-10921639	81.619	78	24	242	1714	48.962	2.000	0.211	0.580
ID236534	236534	None	54.638	23.736	24.995	0	301	301	2	1	-10921639	144.190	148	82	217	3028	41.797	2.000	0.154	0.922
ID236533	236533	None	50.451	7.971	25.353	0	301	301	2	1	-10921639	129.619	131	61	180	2722	34.294	4.800	0.181	1.160
ID236532	236532	219	51.479	13.042	22.734	0	301	301	2	1	-10921639	138.429	139	82	226	2907	38.623	7.600	0.122	0.779
ID236536	236536	222	41.108	6.000	37.000	0	301	301	2	1	-10921639	141.381	139	94	197	2969	25.498	4.800	0.162	1.542
ID236551	236551	224	45.250	15.521	14.583	0	302	302	2	1	-10921639	134.095	131	74	197	2816	35.423	2.000	0.128	0.860
ID236550	236550	225	41.174	23.554	6.654	0	302	302	2	1	-10921639	115.952	123	57	168	2435	27.495	3.200	0.171	1.230
ID236549	236549	223	40.572	2.812	3.845	0	302	302	2	1	-10921639	110.238	111	61	180	2315	32.059	7.600	0.148	0.887
ID236548	236548	None	41.394	10.000	0.000	0	302	302	2	1	-10921639	116.667	119	69	185	2450	32.001	4.800	0.244	1.430
ID236554	236554	201	71.522	31.883	25.195	0	302	302	2	1	-10921639	111.095	106	37	234	2333	46.340	7.600	0.269	1.016
ID236553	236553	219	50.226	11.617	22.020	0	302	302	2	1	-10921639	150.143	148	111	222	3153	27.200	7.600	0.168	1.586
ID236552	236552	None	41.684	5.034	17.285	0	302	302	2	1	-10921639	107.095	102	57	164	2249	32.323	2.000	0.134	0.781
ID236539	236539	224	41.205	15.432	16.000	0	303	303	2	1	-10921639	121.476	131	69	172	2551	31.086	2.000	0.129	0.896
ID236538	236538	None	40.295	35.000	9.000	0	303	303	2	1	-10921639	95.381	102	24	152	2003	37.626	7.600	0.226	0.934
ID236537	236537	225	44.566	22.998	7.191	0	303	303	2	1	-10921639	101.333	90	61	168	2128	28.187	2.000	0.192	1.156
ID236541	236541	201	62.411	32.159	25.017	0	303	303	2	1	-10921639	83.667	86	16	217	1757	48.564	2.000	0.234	0.652
ID236540	236540	226	49.439	24.080	18.796	0	303	303	2	1	-10921639	149.714	148	98	213	3144	33.904	6.272	0.139	1.078
ID236547	236547	201	61.170	32.011	25.293	0	304	304	2	1	-10921639	72.619	61	4	197	1525	46.749	2.000	0.253	0.628
ID236546	236546	226	64.428	22.862	19.016	0	304	304	2	1	-10921639	158.619	152	82	255	3331	44.467	6.363	0.190	1.140
ID236545	236545	224	41.843	15.511	15.254	0	304	304	2	1	-10921639	98.762	98	32	160	2074	35.734	2.000	0.167	0.790
ID236544	236544	227	40.414	15.833	9.640	0	304	304	2	1	-10921639	113.524	111	69	160	2384	24.437	2.000	0.154	1.240
ID236543	236543	None	40.522	10.759	0.756	0	304	304	2	1	-10921639	90.000	90	16	131	1890	30.501	4.800	0.278	1.284
ID236542	236542	None	48.279	33.000	0.000	0	304	304	2	1	-10921639	99.048	86	49	164	2080	32.669	4.800	0.259	1.248
ID236555	236555	227	41.966	16.789	11.054	0	305	305	2	1	-10921639	123.143	115	78	180	2586	27.968	2.000	0.132	1.030
ID236558	236558	228	44.996	16.000	37.000	0	305	305	2	1	-10921639	121.810	111	69	176	2558	36.963	6.314	0.176	0.984
ID236557	236557	None	41.211	0.000	37.000	0	305	305	2	1	-10921639	83.381	90	42	143	1751	32.670	2.000	0.209	0.882
ID236556	236556	201	50.895	31.971	24.698	0	305	305	2	1	-10921639	81.048	74	28	176	1702	41.069	2.000	0.205	0.671
ID236563	236563	201	56.834	31.938	24.913	0	306	306	2	1	-10921639	105.286	94	61	238	2211	41.151	7.600	0.171	0.748
ID236562	236562	229	48.434	7.943	25.067	0	306	306	2	1	-10921639	130.429	127	86	201	2739	28.773	4.800	0.178	1.371
ID236561	236561	None	48.451	16.469	22.372	0	306	306	2	1	-10921639	116.857	119	45	201	2454	38.878	2.000	0.140	0.738
ID236560	236560	None	46.509	30.622	12.093	0	306	306	2	1	-10921639	121.381	115	65	201	2549	35.374	2.000	0.146	0.873
ID236565	236565	228	43.600	15.000	37.000	0	306	306	2	1	-10921639	125.000	127	73	193	2625	29.804	6.313	0.152	1.107
ID236564	236564	230	49.980	22.744	26.259	0	306	306	2	1	-10921639	128.333	123	82	180	2695	28.417	4.800	0.205	1.538
ID236559	236559	None	41.642	26.159	12.064	0	306	306	2	1	-10921639	127.095	123	74	205	2669	36.492	2.000	0.112	0.703
ID236587	236587	229	62.727	8.113	25.035	0	307	307	2	1	-10921639	137.667	143	74	193	2891	37.290	2.000	0.237	1.416
ID236586	236586	None	44.584	23.467	20.317	0	307	307	2	1	-10921639	127.619	123	61	193	2680	32.389	4.800	0.172	1.158
ID236589	236589	230	52.307	21.773	25.726	0	307	307	2	1	-10921639	140.857	135	94	201	2958	36.647	3.200	0.173	1.136
ID236588	236588	201	67.957	31.873	25.151	0	307	307	2	1	-10921639	112.619	102	53	238	2365	45.917	2.000	0.215	0.869
ID236579	236579	230	56.203	22.917	27.320	0	308	308	2	1	-10921639	119.000	119	45	209	2499	42.305	2.000	0.190	0.897
ID236578	236578	201	44.184	31.892	25.294	0	308	308	2	1	-10921639	79.143	65	32	180	1662	38.349	2.000	0.134	0.488
ID236577	236577	229	54.321	8.405	23.945	0	308	308	2	1	-10921639	122.476	123	53	189	2572	39.861	2.000	0.205	1.044
ID236576	236576	None	51.800	15.194	16.018	0	308	308	2	1	-10921639	121.429	115	45	185	2550	36.265	2.000	0.175	0.996
ID236582	236582	None	47.325	29.000	37.000	0	308	308	2	1	-10921639	105.238	119	37	156	2210	35.760	4.800	0.264	1.228
ID236581	236581	None	41.720	20.000	37.000	0	308	308	2	1	-10921639	110.619	111	77	160	2323	25.406	6.337	0.208	1.501
ID236580	236580	228	45.765	13.000	37.000	0	308	308	2	1	-10921639	101.762	94	73	148	2137	25.653	2.000	0.228	1.473
ID236575	236575	None	40.310	15.771	8.402	0	308	308	2	1	-10921639	100.286	98	45	172	2106	34.943	2.000	0.128	0.650
ID236571	236571	None	41.738	18.943	20.940	0	309	309	2	1	-10921639	129.429	119	86	193	2718	26.139	2.000	0.124	1.092
ID236570	236570	None	54.375	11.000	0.000	0	309	309	2	1	-10921639	102.524	98	53	156	2153	29.669	3.200	0.284	1.527
ID236574	236574	228	60.118	14.000	37.000	0	309	309	2	1	-10921639	132.190	127	86	209	2776	39.504	2.000	0.216	1.191
ID236573	236573	230	53.653	21.017	26.116	0	309	309	2	1	-10921639	147.429	148	86	209	3096	34.361	2.000	0.148	1.106
ID236572	236572	201	64.399	31.809	25.163	0	309	309	2	1	-10921639	97.286	90	16	238	2043	46.636	2.000	0.232	0.785
ID236569	236569	201	43.309	32.121	24.902	0	310	310	2	1	-10921639	80.429	69	28	185	1689	39.599	7.600	0.112	0.409
ID236568	236568	None	41.092	29.211	12.651	0	310	310	2	1	-10921639	106.048	106	61	152	2227	26.869	4.800	0.211	1.376
ID236567	236567	None	64.323	22.086	8.779	0	310	310	2	1	-10921639	131.476	123	53	217	2761	42.876	2.000	0.213	1.076
ID236566	236566	None	42.503	13.338	8.486	0	310	310	2	1	-10921639	113.952	119	61	164	2393	28.567	4.800	0.217	1.420
ID236591	236591	230	58.785	21.381	25.709	0	311	311	2	1	-10921639	136.667	143	69	226	2870	39.204	7.600	0.195	1.139
ID236590	236590	201	59.496	32.062	25.265	0	311	311	2	1	-10921639	95.762	90	41	230	2011	45.901	7.600	0.197	0.687
ID236592	236592	None	42.834	29.000	37.000	0	311	311	2	1	-10921639	106.905	99	69	172	2245	23.588	4.800	0.209	1.566
ID236583	236583	None	51.560	22.405	8.342	0	312	312	2	1	-10921639	128.429	135	57	185	2697	39.052	2.000	0.208	1.131
ID236585	236585	230	44.322	22.713	26.827	0	312	312	2	1	-10921639	142.524	156	57	180	2993	32.224	4.800	0.195	1.442
ID236584	236584	201	67.486	32.051	25.016	0	312	312	2	1	-10921639	77.333	69	0	205	1624	51.665	2.000	0.255	0.608
ID236595	236595	201	66.167	31.899	25.025	0	313	313	2	1	-10921639	101.143	90	49	234	2124	46.812	2.000	0.218	0.772
ID236594	236594	232	44.471	23.675	18.688	0	313	313	2	1	-10921639	105.571	106	45	185	2217	30.337	4.800	0.196	1.141
ID236593	236593	233	46.331	16.441	10.687	0	313	313	2	1	-10921639	121.048	123	53	180	2542	32.815	2.000	0.167	1.053
ID236596	236596	234	45.584	17.000	37.000	0	313	313	2	1	-10921639	127.000	123	73	205	2667	36.827	2.000	0.169	0.997
ID236611	236611	233	42.549	15.328	12.437	0	314	314	2	1	-10921639	104.905	102	45	172	2203	34.440	6.363	0.159	0.835
ID236614	236614	None	65.196	29.000	37.000	0	314	314	2	1	-10921639	100.095	102	35	185	2102	47.611	2.000	0.277	0.911
ID236613	236613	234	40.472	15.000	37.000	0	314	314	2	1	-10921639	126.048	115	90	176	2647	27.569	7.600	0.189	1.452
ID236612	236612	232	48.387	24.231	19.934	0	314	314	2	1	-10921639	110.714	102	57	172	2325	34.441	2.000	0.190	1.025
ID236610	236610	None	42.146	0.000	37.000	0	315	315	2	1	-10921639	104.333	106	65	172	2191	31.237	2.000	0.185	1.042
ID236609	236609	231	47.889	21.789	26.140	0	315	315	2	1	-10921639	137.524	135	74	185	2888	28.035	4.800	0.181	1.503
ID236608	236608	201	41.027	31.848	25.006	0	315	315	2	1	-10921639	72.286	74	20	168	1518	36.759	2.000	0.142	0.488
ID236607	236607	None	42.644	4.656	17.619	0	315	315	2	1	-10921639	108.429	102	61	164	2277	30.490	2.000	0.171	1.040
ID236606	236606	None	41.053	26.828	12.431	0	315	315	2	1	-10921639	106.286	98	65	164	2232	29.230	4.800	0.189	1.158
ID236603	236603	201	63.014	31.648	25.259	0	316	316	2	1	-10921639	102.619	94	20	217	2155	50.024	2.000	0.216	0.728
ID236602	236602	None	42.988	23.729	18.581	0	316	316	2	1	-10921639	114.905	111	61	193	2413	34.684	2.000	0.135	0.788
ID236601	236601	None	52.503	20.000	0.000	0	316	316	2	1	-10921639	95.333	90	32	168	2002	37.460	2.000	0.244	0.998
ID236605	236605	None	53.379	32.000	37.000	0	316	316	2	1	-10921639	104.714	90	77	213	2199	31.980	6.258	0.246	1.294
ID236604	236604	231	65.188	22.373	26.334	0	316	316	2	1	-10921639	182.286	185	127	246	3828	29.907	4.800	0.199	2.024
ID236627	236627	231	43.388	20.045	25.820	0	317	317	2	1	-10921639	129.000	131	78	176	2709	27.210	2.000	0.122	1.032
ID236626	236626	201	47.969	31.870	25.232	0	317	317	2	1	-10921639	96.381	82	37	172	2024	39.500	2.000	0.177	0.734
ID236625	236625	None	49.100	29.403	19.964	0	317	317	2	1	-10921639	103.905	94	49	172	2182	34.025	2.000	0.190	0.973
ID236624	236624	None	40.294	15.048	14.565	0	317	317	2	1	-10921639	90.714	94	37	180	1905	33.434	2.000	0.197	0.893
ID236628	236628	None	40.286	29.000	37.000	0	317	317	2	1	-10921639	85.714	86	38	176	1800	36.446	2.000	0.107	0.455
ID236623	236623	None	43.740	26.130	12.474	0	317	317	2	1	-10921639	104.333	94	49	168	2191	32.982	2.000	0.141	0.783
ID236622	236622	None	46.709	26.472	7.563	0	317	317	2	1	-10921639	107.238	94	69	180	2252	30.693	2.000	0.172	1.023
ID236619	236619	231	42.494	21.542	25.144	0	318	318	2	1	-10921639	153.429	160	98	209	3222	29.974	6.251	0.134	1.209
ID236618	236618	None	41.750	14.928	9.499	0	318	318	2	1	-10921639	104.333	111	37	176	2191	35.755	2.000	0.131	0.676
ID236621	236621	235	41.237	9.293	25.599	0	318	318	2	1	-10921639	136.286	131	94	185	2862	26.418	4.800	0.174	1.529
ID236620	236620	201	57.253	31.711	25.471	0	318	318	2	1	-10921639	88.048	90	12	201	1849	48.895	2.000	0.202	0.606
ID236600	236600	231	58.562	21.115	26.970	0	319	319	2	1	-10921639	129.857	119	78	213	2727	38.445	7.600	0.180	1.032
ID236599	236599	235	58.115	9.044	25.575	0	319	319	2	1	-10921639	131.905	119	74	213	2770	38.399	2.000	0.169	0.995
ID236598	236598	201	59.113	32.055	25.078	0	319	319	2	1	-10921639	90.524	86	28	230	1901	47.753	2.000	0.174	0.561
ID236597	236597	None	43.462	15.922	21.451	0	319	319	2	1	-10921639	101.238	98	28	168	2126	37.048	2.000	0.156	0.736
ID236615	236615	None	43.893	10.210	20.297	0	320	320	2	1	-10921639	111.190	111	53	172	2335	30.730	2.000	0.168	1.039
ID236617	236617	201	62.969	31.768	25.719	0	320	320	2	1	-10921639	103.810	102	45	201	2180	43.345	2.000	0.279	1.044
ID236616	236616	231	52.948	20.851	26.133	0	320	320	2	1	-10921639	155.238	156	86	197	3260	29.856	7.600	0.213	1.824
ID236631	236631	231	49.280	21.003	25.995	0	321	321	2	1	-10921639	128.952	127	69	209	2708	34.073	2.000	0.131	0.877
ID236630	236630	201	75.911	32.220	25.039	0	321	321	2	1	-10921639	126.667	111	69	246	2660	47.281	2.000	0.241	1.041
ID236629	236629	None	40.171	11.000	0.000	0	321	321	2	1	-10921639	81.952	74	50	123	1721	22.473	2.000	0.221	1.318
ID236635	236635	201	42.053	32.128	24.925	0	322	322	2	1	-10921639	74.381	69	28	148	1562	33.171	2.000	0.162	0.624
ID236634	236634	None	43.607	16.470	21.490	0	322	322	2	1	-10921639	99.476	86	41	180	2089	37.314	2.000	0.151	0.698
ID236633	236633	None	40.943	10.929	19.190	0	322	322	2	1	-10921639	93.952	94	53	156	1973	28.354	2.000	0.205	1.127
ID236632	236632	None	42.829	0.000	8.000	0	322	322	2	1	-10921639	80.762	86	46	139	1696	27.813	2.000	0.242	1.131
ID236637	236637	None	50.447	4.971	30.414	0	322	322	2	1	-10921639	102.810	94	32	185	2159	40.292	2.000	0.157	0.694
ID236636	236636	231	53.184	20.976	27.054	0	322	322	2	1	-10921639	145.238	152	102	209	3050	31.923	3.200	0.166	1.294
ID236639	236639	201	42.869	31.987	25.364	0	324	324	2	1	-10921639	72.810	69	12	193	1529	40.713	2.000	0.131	0.414
ID236638	236638	None	48.671	22.084	24.405	0	324	324	2	1	-10921639	144.714	148	90	185	3039	26.350	4.800	0.218	1.968
ID236640	236640	236	46.980	14.000	37.000	0	324	324	2	1	-10921639	109.857	104	69	185	2307	38.715	6.385	0.224	1.040
ID236659	236659	None	47.627	27.174	12.943	0	325	325	2	1	-10921639	111.190	111	65	160	2335	30.983	2.000	0.179	1.089
ID236658	236658	None	42.069	27.109	7.307	0	325	325	2	1	-10921639	100.524	98	53	164	2111	29.013	2.000	0.173	1.020
ID236663	236663	None	60.879	29.000	37.000	0	325	325	2	1	-10921639	94.429	82	45	185	1983	41.974	2.000	0.256	0.918
ID236662	236662	236	47.304	15.000	37.000	0	325	325	2	1	-10921639	136.000	139	92	197	2856	30.445	6.331	0.190	1.424
ID236661	236661	201	54.220	31.835	25.083	0	325	325	2	1	-10921639	92.000	82	45	205	1932	38.617	2.000	0.186	0.748
ID236660	236660	None	45.674	15.083	16.112	0	325	325	2	1	-10921639	106.429	102	57	168	2235	28.019	2.000	0.174	1.128
ID236643	236643	237	51.343	23.063	8.838	0	326	326	2	1	-10921639	128.762	127	78	193	2704	34.579	2.000	0.172	1.094
ID236642	236642	None	43.343	0.000	2.000	0	326	326	2	1	-10921639	143.857	143	90	189	3021	32.736	6.440	0.145	1.113
ID236641	236641	None	44.112	9.000	0.000	0	326	326	2	1	-10921639	86.095	90	42	119	1808	24.037	4.800	0.300	1.654
ID236645	236645	236	47.387	15.000	37.000	0	326	326	2	1	-10921639	104.048	102	61	168	2185	33.259	2.000	0.207	1.072
ID236644	236644	238	41.967	9.558	26.102	0	326	326	2	1	-10921639	109.190	98	69	172	2293	28.119	4.800	0.206	1.324
ID236647	236647	237	55.211	22.216	9.577	0	327	327	2	1	-10921639	123.238	127	57	185	2588	37.313	2.000	0.198	1.093
ID236646	236646	None	43.692	11.988	6.054	0	327	327	2	1	-10921639	78.048	78	37	119	1639	21.912	4.800	0.321	1.733
ID236651	236651	238	82.329	9.155	25.003	0	327	327	2	1	-10921639	131.476	123	61	250	2761	46.970	2.000	0.281	1.229
ID236650	236650	None	45.775	15.875	21.548	0	327	327	2	1	-10921639	105.857	106	53	189	2223	34.375	2.000	0.174	0.914
ID236649	236649	None	41.105	31.373	14.273	0	327	327	2	1	-10921639	104.714	106	61	139	2199	23.673	4.800	0.220	1.593
ID236648	236648	None	44.659	16.631	10.782	0	327	327	2	1	-10921639	97.238	94	24	168	2042	34.158	2.000	0.171	0.832
ID236653	236653	239	67.059	20.973	26.286	0	327	327	2	1	-10921639	150.810	148	94	217	3167	38.800	4.800	0.242	1.513
ID236652	236652	201	59.908	32.071	25.112	0	327	327	2	1	-10921639	103.143	94	53	193	2166	39.738	2.000	0.220	0.937
ID236657	236657	239	40.125	20.676	26.535	0	328	328	2	1	-10921639	115.524	106	53	226	2426	40.692	2.000	0.114	0.579
ID236656	236656	201	51.277	31.898	24.836	0	328	328	2	1	-10921639	106.381	102	49	189	2234	36.386	2.000	0.176	0.876
ID236655	236655	None	40.367	2.818	21.060	0	328	328	2	1	-10921639	107.000	102	61	180	2247	28.567	7.600	0.123	0.823
ID236654	236654	None	52.102	26.979	12.006	0	328	328	2	1	-10921639	117.333	111	69	189	2464	34.093	2.000	0.185	1.072
ID236674	236674	239	65.848	22.535	25.904	0	329	329	2	1	-10921639	152.238	148	65	242	3197	40.452	4.800	0.216	1.339
ID236673	236673	238	42.285	9.300	26.209	0	329	329	2	1	-10921639	125.190	123	65	185	2629	28.449	7.600	0.159	1.210
ID236672	236672	201	57.903	32.084	24.987	0	329	329	2	1	-10921639	96.810	94	45	197	2033	38.949	2.000	0.238	0.955
ID236671	236671	None	50.585	15.968	12.306	0	329	329	2	1	-10921639	105.048	106	49	168	2206	30.764	2.000	0.229	1.271
ID236670	236670	None	50.300	22.822	6.741	0	329	329	2	1	-10921639	125.952	127	86	180	2645	28.317	2.000	0.187	1.402
ID236667	236667	239	52.198	20.422	26.356	0	330	330	2	1	-10921639	143.667	139	78	222	3017	41.000	2.000	0.157	0.953
ID236666	236666	238	59.345	9.797	25.994	0	330	330	2	1	-10921639	128.571	127	65	205	2700	35.929	4.800	0.239	1.380
ID236665	236665	None	57.961	23.331	18.848	0	330	330	2	1	-10921639	129.952	119	74	193	2729	34.493	2.000	0.221	1.365
ID236664	236664	None	48.481	5.495	16.762	0	330	330	2	1	-10921639	115.905	106	69	180	2434	28.397	6.082	0.209	1.409
ID236669	236669	None	46.221	29.000	37.000	0	330	330	2	1	-10921639	100.429	98	42	172	2109	28.894	4.800	0.258	1.425
ID236668	236668	None	48.490	14.636	29.454	0	330	330	2	1	-10921639	100.286	98	28	197	2106	42.940	7.600	0.143	0.586
ID236683	236683	None	48.929	0.000	3.000	0	331	331	2	1	-10921639	108.524	102	53	164	2279	34.246	3.200	0.207	1.088
ID236687	236687	None	41.761	12.000	37.000	0	331	331	2	1	-10921639	77.571	78	26	148	1629	30.805	2.000	0.212	0.882
ID236686	236686	239	62.168	21.898	26.558	0	331	331	2	1	-10921639	158.476	164	98	226	3328	33.945	2.000	0.186	1.464
ID236685	236685	240	49.051	22.576	8.200	0	331	331	2	1	-10921639	111.095	111	24	180	2333	36.507	2.000	0.180	0.931
ID236684	236684	None	40.615	28.320	2.587	0	331	331	2	1	-10921639	101.048	98	37	172	2122	34.943	2.000	0.153	0.769
ID236697	236697	None	47.022	20.000	37.000	0	332	332	2	1	-10921639	119.286	111	78	172	2505	28.443	3.200	0.204	1.421
[truncated: 35 more rows]
