# Supplementary material for: Progressive enhancement of kinetic proofreading in T cell antigen discrimination from receptor activation to DAG generation
Source: eLife. 2022 Sep 20;11:e75263. doi: 10.7554/eLife.75263 (PMC9536835; doi:10.7554/eLife.75263)
Supplement: Figure 5—source data 1. — Each data table is the TrackMate ‘spot-statistics’ output of one cell over four cycles of blue-light illumination (frames 0–40, 100–140, 200–240, and 300–340, with 3 s interval between frames). We calculated the lifetime of TrackIDs that existed at the start of each period of blue-light illumination that did not last for the full period and fit the resulting lifetime distributions using custom Python scripts available at https://github.com/dbritain/KP-paper (copy archived at swh:1:rev:167fa456901903740f0f3ee6a3e5324bc45207ea, Britain, 2022). [file elife-75263-fig5-data1.zip › Fig5SourceData/LOV/lov1/r2/lov20.csv]

Label	ID	TRACK_ID	QUALITY	POSITION_X	POSITION_Y	POSITION_Z	POSITION_T	FRAME	RADIUS	VISIBILITY	MANUAL_COLOR	MEAN_INTENSITY	MEDIAN_INTENSITY	MIN_INTENSITY	MAX_INTENSITY	TOTAL_INTENSITY	STANDARD_DEVIATION	ESTIMATED_DIAMETER	CONTRAST	SNR
ID311284	311284	None	49.103	13.639	22.098	0	0	0	2	1	-10921639	143.095	137	96	214	3005	33.001	2.000	0.138	1.051
ID311285	311285	None	47.320	12.217	26.876	0	0	0	2	1	-10921639	145.810	153	71	204	3062	38.880	2.000	0.119	0.799
ID311286	311286	0	46.018	10.605	32.307	0	0	0	2	1	-10921639	161.429	173	81	229	3390	39.396	2.000	0.119	0.874
ID311287	311287	None	43.416	19.000	36.000	0	0	0	2	1	-10921639	105.190	112	66	137	2209	24.343	4.800	0.259	1.778
ID311281	311281	None	76.280	19.007	9.696	0	0	0	2	1	-10921639	153.619	142	86	255	3226	48.656	7.600	0.191	1.013
ID311282	311282	1	84.254	10.805	10.687	0	0	0	2	1	-10921639	165.286	158	107	255	3471	46.439	2.000	0.229	1.326
ID311283	311283	2	71.353	21.870	20.726	0	0	0	2	1	-10921639	201.667	209	91	255	4235	41.932	6.305	0.200	1.600
ID311303	311303	1	48.040	10.555	9.359	0	1	1	2	1	-10921639	144.286	147	66	204	3030	35.982	7.600	0.154	1.067
ID311304	311304	2	69.336	21.025	20.551	0	1	1	2	1	-10921639	175.857	173	122	249	3693	39.473	2.000	0.181	1.367
ID311305	311305	None	48.478	0.000	27.000	0	1	1	2	1	-10921639	175.476	173	119	224	3685	31.811	4.800	0.166	1.570
ID311306	311306	0	42.913	12.913	32.926	0	1	1	2	1	-10921639	142.524	147	86	219	2993	33.055	3.200	0.131	0.998
ID311332	311332	1	62.361	10.997	9.662	0	2	2	2	1	-10921639	160.095	158	117	219	3362	32.504	7.600	0.211	1.716
ID311333	311333	None	44.955	8.264	16.221	0	2	2	2	1	-10921639	130.190	122	86	198	2734	31.551	7.600	0.146	1.052
ID311334	311334	3	56.370	24.112	24.285	0	2	2	2	1	-10921639	149.762	142	107	234	3145	33.297	7.600	0.164	1.264
ID311335	311335	0	42.985	11.698	33.102	0	2	2	2	1	-10921639	141.571	137	76	193	2973	33.039	2.000	0.127	0.966
ID311330	311330	None	45.853	6.000	0.000	0	2	2	2	1	-10921639	126.952	132	57	188	2666	35.086	2.000	0.167	1.038
ID311331	311331	None	47.963	14.166	6.455	0	2	2	2	1	-10921639	125.048	137	56	198	2626	39.783	7.600	0.165	0.889
ID311316	311316	None	47.484	0.000	27.000	0	3	3	2	1	-10921639	177.667	173	114	239	3731	33.649	6.029	0.163	1.478
ID311317	311317	None	45.094	5.815	27.140	0	3	3	2	1	-10921639	153.286	153	117	204	3219	28.700	2.000	0.125	1.189
ID311314	311314	1	46.756	10.871	10.300	0	3	3	2	1	-10921639	135.810	137	81	188	2852	28.168	4.800	0.193	1.557
ID311315	311315	3	67.604	24.422	23.673	0	3	3	2	1	-10921639	170.524	173	91	255	3581	43.260	2.000	0.184	1.223
ID311324	311324	None	40.967	1.714	21.092	0	4	4	2	1	-10921639	129.714	127	76	193	2724	34.923	2.000	0.105	0.708
ID311325	311325	None	40.303	14.003	27.982	0	4	4	2	1	-10921639	112.619	107	40	173	2365	33.134	2.000	0.121	0.735
ID311326	311326	None	61.974	12.160	32.883	0	4	4	2	1	-10921639	161.524	163	107	224	3392	32.419	4.800	0.182	1.531
ID311322	311322	None	40.264	3.000	0.000	0	4	4	2	1	-10921639	131.429	127	90	188	2760	30.579	2.000	0.106	0.823
ID311323	311323	None	53.088	33.000	11.000	0	4	4	2	1	-10921639	133.000	119	81	198	2793	33.599	2.000	0.209	1.369
ID311318	311318	4	45.303	5.491	16.697	0	5	5	2	1	-10921639	152.762	158	76	198	3208	28.430	4.800	0.151	1.413
ID311319	311319	None	69.577	20.256	22.347	0	5	5	2	1	-10921639	164.238	168	81	234	3449	45.555	2.000	0.201	1.204
ID311320	311320	5	64.608	5.019	26.694	0	5	5	2	1	-10921639	213.857	214	142	255	4491	32.713	4.800	0.173	1.928
ID311321	311321	None	41.807	29.993	30.161	0	5	5	2	1	-10921639	93.714	96	35	147	1968	32.137	2.000	0.217	1.039
ID311309	311309	6	59.201	24.067	24.070	0	6	6	2	1	-10921639	156.238	153	122	229	3281	31.159	4.800	0.167	1.434
ID311310	311310	5	68.813	6.199	27.149	0	6	6	2	1	-10921639	183.857	178	127	239	3861	36.777	4.800	0.189	1.587
ID311307	311307	4	40.809	6.900	15.245	0	6	6	2	1	-10921639	148.952	153	86	188	3128	30.841	7.600	0.118	1.023
ID311293	311293	None	40.161	28.483	4.485	0	7	7	2	1	-10921639	132.048	132	86	193	2773	31.376	3.200	0.122	0.918
ID311294	311294	6	73.149	23.991	23.964	0	7	7	2	1	-10921639	178.333	178	96	255	3745	50.014	2.000	0.179	1.083
ID311295	311295	5	46.846	5.157	28.037	0	7	7	2	1	-10921639	184.238	188	122	244	3869	31.105	4.800	0.129	1.355
ID311328	311328	7	43.657	17.057	14.092	0	8	8	2	1	-10921639	149.095	147	86	209	3131	28.413	7.600	0.145	1.330
ID311329	311329	6	50.788	23.906	23.443	0	8	8	2	1	-10921639	150.333	132	96	244	3157	42.582	2.000	0.113	0.717
ID311327	311327	None	44.305	33.000	9.000	0	8	8	2	1	-10921639	126.333	123	81	193	2653	29.400	4.800	0.247	1.703
ID311292	311292	5	48.258	3.798	26.746	0	9	9	2	1	-10921639	175.619	168	122	234	3688	34.614	4.800	0.140	1.246
ID311288	311288	8	43.120	23.616	7.700	0	9	9	2	1	-10921639	158.952	158	102	209	3338	31.951	2.000	0.115	1.030
ID311289	311289	7	41.912	15.752	15.212	0	9	9	2	1	-10921639	154.524	158	112	198	3245	22.792	7.600	0.141	1.676
ID311290	311290	None	47.065	2.449	26.238	0	9	9	2	1	-10921639	183.190	178	117	234	3847	34.425	6.358	0.119	1.136
ID311291	311291	6	46.776	24.099	25.516	0	9	9	2	1	-10921639	167.857	168	102	214	3525	26.566	4.800	0.173	1.866
ID311300	311300	None	66.332	0.000	30.000	0	10	10	2	1	-10921639	193.000	188	105	255	4053	43.800	6.396	0.162	1.229
ID311301	311301	None	46.032	12.891	32.117	0	10	10	2	1	-10921639	127.238	132	86	173	2672	28.059	4.800	0.195	1.483
ID311302	311302	None	52.124	27.904	34.027	0	10	10	2	1	-10921639	110.857	107	51	209	2328	38.663	2.000	0.141	0.711
ID311296	311296	None	40.248	28.887	3.266	0	10	10	2	1	-10921639	116.381	117	61	173	2444	32.420	2.000	0.122	0.780
ID311297	311297	8	47.821	23.264	6.976	0	10	10	2	1	-10921639	141.238	142	102	198	2966	28.162	4.800	0.149	1.302
ID311298	311298	6	72.911	24.762	23.644	0	10	10	2	1	-10921639	187.524	188	117	255	3938	43.475	7.600	0.180	1.316
ID311299	311299	5	50.422	4.415	27.239	0	10	10	2	1	-10921639	171.762	168	112	229	3607	34.113	7.600	0.128	1.145
ID311308	311308	106	65.597	20.697	9.785	0	11	11	2	1	-10921639	134.476	127	61	224	2824	46.485	2.000	0.167	0.826
ID311311	311311	None	45.060	19.245	21.920	0	11	11	2	1	-10921639	143.524	137	76	219	3014	40.302	2.000	0.115	0.734
ID311312	311312	6	43.976	24.351	24.306	0	11	11	2	1	-10921639	160.905	163	102	229	3379	28.613	7.600	0.137	1.356
ID311313	311313	5	44.433	6.701	27.905	0	11	11	2	1	-10921639	148.238	153	86	219	3113	36.898	2.000	0.102	0.744
ID311340	311340	5	59.971	4.391	27.332	0	12	12	2	1	-10921639	167.571	168	117	224	3519	31.338	4.800	0.193	1.728
ID311336	311336	None	44.953	5.075	7.334	0	12	12	2	1	-10921639	132.143	132	66	198	2775	38.796	2.000	0.122	0.743
ID311337	311337	106	43.494	19.320	8.895	0	12	12	2	1	-10921639	152.095	153	86	214	3194	35.410	2.000	0.109	0.846
ID311338	311338	None	43.716	11.085	18.329	0	12	12	2	1	-10921639	129.286	122	86	173	2715	27.923	2.000	0.150	1.208
ID311339	311339	6	61.393	24.176	22.875	0	12	12	2	1	-10921639	154.190	153	86	244	3238	41.811	2.000	0.137	0.891
ID311396	311396	None	73.824	7.693	27.874	0	13	13	2	1	-10921639	164.000	158	86	249	3444	41.023	2.000	0.219	1.436
ID311391	311391	None	59.224	9.000	0.000	0	13	13	2	1	-10921639	132.571	137	85	198	2784	33.283	2.000	0.216	1.416
ID311392	311392	None	41.237	22.983	7.260	0	13	13	2	1	-10921639	155.952	158	107	224	3275	30.577	7.600	0.097	0.898
ID311393	311393	None	50.443	19.326	21.928	0	13	13	2	1	-10921639	147.714	147	71	234	3102	37.724	2.000	0.121	0.847
ID311394	311394	6	47.330	23.658	22.904	0	13	13	2	1	-10921639	146.143	147	71	219	3069	39.896	2.000	0.160	1.013
ID311395	311395	None	59.455	0.000	26.000	0	13	13	2	1	-10921639	180.381	183	122	234	3788	32.281	4.800	0.217	1.994
ID311348	311348	None	42.576	4.768	7.220	0	14	14	2	1	-10921639	148.952	147	112	224	3128	27.363	7.600	0.127	1.224
ID311349	311349	None	41.203	15.226	7.416	0	14	14	2	1	-10921639	167.429	163	107	224	3516	33.848	2.000	0.104	0.928
ID311350	311350	None	40.367	7.410	19.040	0	14	14	2	1	-10921639	130.238	132	86	163	2735	24.108	4.800	0.165	1.533
ID311351	311351	None	40.477	3.694	26.719	0	14	14	2	1	-10921639	139.048	153	86	188	2920	30.159	2.000	0.142	1.150
ID311346	311346	69	51.205	22.199	4.054	0	14	14	2	1	-10921639	133.333	132	66	204	2800	44.473	2.000	0.124	0.663
ID311347	311347	None	40.196	28.247	4.842	0	14	14	2	1	-10921639	125.095	122	66	188	2627	33.805	2.000	0.124	0.815
ID311341	311341	69	46.792	23.507	5.939	0	15	15	2	1	-10921639	162.143	158	117	209	3405	27.198	4.800	0.154	1.592
ID311342	311342	None	60.990	24.684	23.509	0	15	15	2	1	-10921639	166.667	158	107	255	3500	39.600	4.800	0.165	1.192
ID311356	311356	None	48.309	11.976	19.622	0	16	16	2	1	-10921639	137.714	132	86	229	2892	32.541	2.000	0.149	1.098
ID311357	311357	None	56.128	6.336	27.714	0	16	16	2	1	-10921639	167.714	163	81	229	3522	35.371	4.800	0.188	1.500
ID311358	311358	None	47.813	23.909	34.347	0	16	16	2	1	-10921639	110.333	102	51	204	2317	36.930	2.000	0.134	0.706
ID311352	311352	None	44.760	17.948	0.573	0	16	16	2	1	-10921639	138.762	137	91	224	2914	36.352	2.000	0.151	1.003
ID311353	311353	None	60.305	17.769	8.160	0	16	16	2	1	-10921639	154.238	147	91	255	3239	39.926	2.000	0.198	1.279
ID311354	311354	None	46.343	33.000	11.000	0	16	16	2	1	-10921639	101.571	96	33	178	2133	39.108	2.000	0.180	0.791
ID311355	311355	None	49.632	12.719	12.226	0	16	16	2	1	-10921639	133.810	127	91	204	2810	32.886	2.000	0.156	1.095
ID311372	311372	9	62.174	24.528	23.548	0	17	17	2	1	-10921639	175.857	173	112	255	3693	37.034	2.000	0.153	1.261
ID311373	311373	None	52.789	25.922	27.548	0	17	17	2	1	-10921639	129.571	153	30	219	2721	50.087	2.000	0.165	0.731
ID311374	311374	None	49.611	28.000	36.000	0	17	17	2	1	-10921639	106.762	96	66	173	2242	35.061	7.600	0.247	1.205
ID311368	311368	None	50.840	10.000	0.000	0	17	17	2	1	-10921639	152.190	147	114	229	3196	27.365	4.800	0.197	1.831
ID311369	311369	None	43.259	4.839	7.415	0	17	17	2	1	-10921639	124.714	117	76	209	2619	34.513	2.000	0.149	0.938
ID311370	311370	None	53.312	23.790	6.711	0	17	17	2	1	-10921639	136.714	132	66	198	2871	36.965	2.000	0.179	1.121
ID311371	311371	10	44.584	19.725	21.985	0	17	17	2	1	-10921639	149.476	153	102	209	3139	24.995	4.800	0.136	1.433
ID311344	311344	9	71.396	24.235	23.780	0	18	18	2	1	-10921639	183.905	173	117	255	3862	41.711	2.000	0.175	1.314
ID311345	311345	None	41.473	0.000	28.000	0	18	18	2	1	-10921639	187.857	188	137	249	3945	24.422	4.800	0.130	1.769
ID311343	311343	10	57.526	19.224	22.505	0	18	18	2	1	-10921639	160.333	163	76	234	3367	42.182	3.200	0.151	0.995
ID311388	311388	10	71.843	19.058	22.097	0	19	19	2	1	-10921639	145.190	132	86	255	3049	45.862	2.000	0.196	1.039
ID311389	311389	9	47.335	24.323	24.622	0	19	19	2	1	-10921639	136.143	137	96	204	2859	30.692	2.000	0.146	1.129
ID311390	311390	11	53.665	7.439	27.923	0	19	19	2	1	-10921639	161.238	163	102	219	3386	32.294	4.800	0.172	1.467
ID311387	311387	None	46.847	18.179	8.353	0	19	19	2	1	-10921639	141.286	137	86	204	2967	33.473	2.000	0.147	1.085
ID311364	311364	11	41.962	6.275	26.729	0	20	20	2	1	-10921639	152.095	158	102	224	3194	28.012	2.000	0.121	1.170
ID311365	311365	12	63.798	0.000	29.000	0	20	20	2	1	-10921639	174.857	163	109	255	3672	41.127	6.379	0.159	1.168
ID311366	311366	None	41.011	11.133	31.220	0	20	20	2	1	-10921639	121.667	127	40	193	2555	35.429	3.200	0.124	0.759
ID311367	311367	None	40.904	24.966	33.925	0	20	20	2	1	-10921639	107.190	102	66	214	2251	30.888	2.000	0.116	0.720
ID311360	311360	None	45.079	33.000	11.000	0	20	20	2	1	-10921639	131.619	117	90	204	2764	37.800	2.000	0.163	0.976
ID311361	311361	None	47.616	17.629	15.025	0	20	20	2	1	-10921639	143.905	142	96	229	3022	33.696	6.393	0.133	1.001
ID311362	311362	10	45.273	20.280	22.725	0	20	20	2	1	-10921639	135.810	147	76	198	2852	33.982	3.200	0.141	0.989
ID311363	311363	9	46.830	22.652	22.991	0	20	20	2	1	-10921639	133.429	147	76	173	2802	30.834	2.000	0.181	1.326
ID311359	311359	None	44.927	28.466	3.202	0	20	20	2	1	-10921639	125.524	122	76	188	2636	34.203	2.000	0.155	0.984
ID311380	311380	13	41.685	4.005	8.074	0	21	21	2	1	-10921639	142.333	147	86	204	2989	30.970	2.000	0.113	0.933
ID311381	311381	14	46.175	21.645	10.984	0	21	21	2	1	-10921639	165.714	168	91	224	3480	34.638	4.800	0.136	1.148
ID311382	311382	9	59.667	23.801	24.037	0	21	21	2	1	-10921639	155.429	147	96	234	3264	40.696	2.000	0.155	1.024
ID311383	311383	None	40.802	17.120	24.517	0	21	21	2	1	-10921639	133.333	132	61	219	2800	38.751	2.000	0.095	0.597
ID311384	311384	11	60.428	3.948	25.687	0	21	21	2	1	-10921639	170.238	178	107	239	3575	36.480	2.000	0.158	1.271
ID311385	311385	12	41.150	0.000	29.000	0	21	21	2	1	-10921639	149.381	153	71	224	3137	46.892	2.000	0.091	0.530
ID311386	311386	None	52.295	26.110	28.819	0	21	21	2	1	-10921639	112.714	102	66	198	2367	36.674	2.000	0.155	0.825
ID311375	311375	None	40.823	11.663	7.047	0	22	22	2	1	-10921639	139.238	142	91	178	2924	24.755	4.800	0.167	1.607
ID311376	311376	13	41.736	4.159	8.074	0	22	22	2	1	-10921639	140.619	147	71	198	2953	32.609	2.000	0.114	0.886
ID311377	311377	14	49.848	20.031	8.455	0	22	22	2	1	-10921639	166.000	163	117	229	3486	35.672	2.000	0.134	1.100
ID311378	311378	None	40.552	25.466	8.501	0	22	22	2	1	-10921639	139.524	127	91	209	2930	32.363	2.000	0.094	0.741
ID311379	311379	9	70.245	24.767	23.919	0	22	22	2	1	-10921639	150.571	142	71	255	3162	51.829	2.000	0.149	0.755
ID311397	311397	15	45.948	11.540	12.509	0	23	23	2	1	-10921639	140.905	137	86	219	2959	38.878	3.200	0.109	0.711
ID311398	311398	None	41.243	2.002	13.680	0	23	23	2	1	-10921639	148.095	147	91	204	3110	31.532	2.000	0.087	0.756
ID311399	311399	None	47.201	3.513	27.120	0	23	23	2	1	-10921639	144.810	142	76	234	3041	40.965	2.000	0.117	0.740
ID311400	311400	None	43.210	27.280	33.133	0	23	23	2	1	-10921639	111.286	107	81	173	2337	26.961	2.000	0.163	1.155
ID311401	311401	16	51.183	20.000	36.000	0	23	23	2	1	-10921639	125.238	132	71	183	2630	34.204	4.000	0.243	1.431
ID311412	311412	None	45.794	0.000	29.000	0	24	24	2	1	-10921639	136.714	132	76	219	2871	37.175	2.000	0.122	0.800
ID311413	311413	16	44.296	21.000	36.000	0	24	24	2	1	-10921639	157.524	163	107	214	3308	32.024	7.600	0.149	1.278
ID311408	311408	None	47.257	16.472	7.125	0	24	24	2	1	-10921639	136.476	142	61	219	2866	39.879	2.000	0.130	0.790
ID311409	311409	15	44.181	12.017	13.107	0	24	24	2	1	-10921639	150.238	147	91	244	3155	32.956	7.600	0.095	0.790
ID311410	311410	None	40.207	23.814	23.875	0	24	24	2	1	-10921639	129.381	137	61	204	2717	39.390	2.000	0.087	0.525
ID311411	311411	None	56.206	6.775	27.869	0	24	24	2	1	-10921639	167.143	163	112	229	3510	36.097	4.800	0.163	1.300
ID311406	311406	17	46.031	28.456	3.085	0	24	24	2	1	-10921639	144.571	147	91	214	3036	32.124	2.000	0.132	1.051
ID311407	311407	None	40.380	22.124	4.606	0	24	24	2	1	-10921639	135.524	137	76	188	2846	31.344	2.000	0.127	0.978
ID311424	311424	None	48.695	20.188	22.711	0	25	25	2	1	-10921639	169.810	178	112	229	3566	31.495	4.800	0.140	1.324
ID311425	311425	None	40.609	0.710	25.565	0	25	25	2	1	-10921639	173.190	168	112	239	3637	32.759	6.337	0.130	1.215
ID311426	311426	None	48.288	14.111	33.908	0	25	25	2	1	-10921639	131.143	132	76	183	2754	29.432	2.000	0.160	1.232
ID311427	311427	None	40.744	23.132	33.680	0	25	25	2	1	-10921639	117.333	107	66	204	2464	34.916	2.000	0.112	0.680
ID311420	311420	17	44.539	27.373	3.847	0	25	25	2	1	-10921639	137.000	137	81	198	2877	30.703	2.000	0.125	0.995
ID311421	311421	None	52.756	5.135	8.476	0	25	25	2	1	-10921639	143.571	142	66	239	3015	45.795	2.000	0.143	0.786
ID311422	311422	None	46.780	8.718	11.116	0	25	25	2	1	-10921639	154.762	158	86	209	3250	37.654	2.000	0.124	0.904
ID311423	311423	None	40.064	29.555	21.193	0	25	25	2	1	-10921639	106.810	102	51	168	2243	32.051	7.600	0.153	0.883
ID311419	311419	None	42.201	3.000	0.000	0	25	25	2	1	-10921639	97.571	96	37	158	2049	33.923	2.000	0.169	0.830
ID311404	311404	18	43.149	24.303	24.067	0	26	26	2	1	-10921639	147.619	142	96	209	3100	30.691	4.800	0.131	1.117
ID311405	311405	19	55.064	0.000	30.000	0	26	26	2	1	-10921639	157.905	148	95	224	3316	38.709	3.200	0.191	1.308
ID311402	311402	None	66.446	16.048	8.065	0	26	26	2	1	-10921639	155.048	158	51	234	3256	47.197	2.000	0.203	1.109
ID311403	311403	None	42.821	33.000	18.000	0	26	26	2	1	-10921639	96.190	102	37	158	2020	37.572	7.600	0.206	0.873
ID311440	311440	20	54.943	6.270	27.846	0	27	27	2	1	-10921639	160.571	163	86	219	3372	38.063	4.800	0.170	1.225
ID311441	311441	19	44.816	0.000	29.000	0	27	27	2	1	-10921639	134.286	132	66	198	2820	47.679	2.000	0.106	0.538
ID311442	311442	None	54.109	26.535	33.735	0	27	27	2	1	-10921639	89.190	91	30	198	1873	44.701	2.000	0.184	0.619
ID311436	311436	None	43.088	25.266	6.837	0	27	27	2	1	-10921639	177.429	173	122	255	3726	29.504	4.800	0.087	0.962
ID311437	311437	21	48.384	16.000	14.000	0	27	27	2	1	-10921639	134.810	127	71	234	2831	43.048	2.000	0.157	0.849
ID311438	311438	None	41.027	11.869	20.174	0	27	27	2	1	-10921639	115.143	112	56	168	2418	32.835	3.200	0.168	1.007
ID311439	311439	18	74.924	24.319	24.155	0	27	27	2	1	-10921639	162.190	147	66	255	3406	50.126	2.000	0.194	1.051
ID311414	311414	None	40.829	8.632	10.688	0	28	28	2	1	-10921639	123.667	122	61	193	2597	33.418	2.000	0.101	0.680
ID311415	311415	21	69.266	15.777	14.263	0	28	28	2	1	-10921639	158.571	147	107	249	3330	37.039	7.600	0.220	1.543
ID311416	311416	23	42.433	20.598	18.084	0	28	28	2	1	-10921639	132.143	122	71	214	2775	33.637	2.000	0.104	0.739
ID311417	311417	18	61.976	24.199	24.140	0	28	28	2	1	-10921639	163.048	158	86	249	3424	41.526	2.000	0.155	1.054
ID311418	311418	20	45.716	3.894	26.555	0	28	28	2	1	-10921639	149.905	158	86	214	3148	29.831	4.800	0.176	1.503
ID311428	311428	None	40.257	0.000	3.000	0	29	29	2	1	-10921639	115.857	112	61	168	2433	30.997	3.200	0.153	0.991
ID311429	311429	None	57.408	21.568	4.902	0	29	29	2	1	-10921639	154.667	147	96	244	3248	35.180	4.800	0.179	1.337
ID311430	311430	None	41.591	4.778	7.558	0	29	29	2	1	-10921639	119.524	117	81	173	2510	27.184	2.000	0.140	1.080
ID311431	311431	21	41.464	15.299	12.971	0	29	29	2	1	-10921639	136.000	142	71	198	2856	36.398	3.200	0.165	1.061
ID311432	311432	23	55.158	21.153	15.224	0	29	29	2	1	-10921639	139.381	137	76	239	2927	39.624	2.000	0.137	0.849
ID311433	311433	22	51.734	11.463	19.535	0	29	29	2	1	-10921639	126.429	122	51	173	2655	32.130	7.600	0.217	1.402
ID311434	311434	None	48.752	19.674	23.196	0	29	29	2	1	-10921639	129.952	117	71	224	2729	39.296	2.000	0.120	0.709
ID311435	311435	None	48.835	33.000	31.000	0	29	29	2	1	-10921639	119.667	137	66	168	2513	31.997	4.800	0.214	1.318
ID311456	311456	None	44.916	19.000	0.000	0	30	30	2	1	-10921639	144.952	147	95	193	3044	30.117	4.800	0.170	1.399
ID311457	311457	None	48.002	33.000	10.000	0	30	30	2	1	-10921639	96.429	81	52	158	2025	35.575	2.000	0.173	0.799
ID311458	311458	22	46.507	10.139	18.053	0	30	30	2	1	-10921639	121.762	122	56	173	2557	31.228	4.800	0.194	1.269
ID311459	311459	18	68.065	24.369	24.145	0	30	30	2	1	-10921639	158.714	163	91	255	3333	49.553	2.000	0.141	0.794
ID311444	311444	None	55.101	14.000	0.000	0	31	31	2	1	-10921639	140.571	137	91	224	2952	29.881	4.800	0.211	1.640
ID311445	311445	None	51.003	4.880	8.187	0	31	31	2	1	-10921639	125.381	117	71	239	2633	38.841	2.000	0.147	0.829
ID311446	311446	None	43.095	20.054	9.921	0	31	31	2	1	-10921639	141.333	147	56	193	2968	38.023	2.000	0.117	0.781
ID311447	311447	24	43.080	19.577	22.783	0	31	31	2	1	-10921639	132.429	122	81	239	2781	36.947	2.000	0.090	0.594
ID311443	311443	None	41.269	3.000	0.000	0	31	31	2	1	-10921639	120.810	122	80	183	2537	29.824	6.027	0.182	1.250
ID311448	311448	18	56.786	24.887	22.733	0	31	31	2	1	-10921639	163.000	163	81	239	3423	44.390	2.000	0.138	0.893
ID311449	311449	25	60.164	0.000	29.000	0	31	31	2	1	-10921639	135.048	132	71	239	2836	39.972	2.000	0.173	0.997
ID311450	311450	None	41.231	33.000	29.000	0	31	31	2	1	-10921639	115.286	107	90	153	2421	18.620	4.800	0.227	2.293
ID311460	311460	26	55.704	13.447	6.045	0	32	32	2	1	-10921639	134.857	127	61	204	2832	40.361	3.200	0.158	0.912
ID311461	311461	None	48.043	8.245	10.873	0	32	32	2	1	-10921639	123.619	122	81	183	2596	32.125	2.000	0.147	0.988
ID311462	311462	None	41.095	26.552	10.916	0	32	32	2	1	-10921639	142.810	142	76	188	2999	28.918	4.800	0.133	1.156
ID311463	311463	24	57.955	19.859	22.193	0	32	32	2	1	-10921639	157.571	153	66	244	3309	41.186	2.000	0.141	0.945
ID311464	311464	18	71.105	24.308	24.010	0	32	32	2	1	-10921639	159.714	153	96	255	3354	46.282	2.000	0.158	0.943
ID311465	311465	None	41.338	13.863	24.822	0	32	32	2	1	-10921639	103.524	102	51	158	2174	29.978	3.200	0.160	0.951
ID311466	311466	25	40.303	0.000	28.000	0	32	32	2	1	-10921639	143.952	142	107	188	3023	22.272	6.351	0.170	1.881
ID311467	311467	None	65.787	12.405	32.898	0	32	32	2	1	-10921639	119.143	117	61	198	2502	37.298	2.000	0.270	1.357
ID311468	311468	None	41.713	10.000	0.000	0	33	33	2	1	-10921639	115.143	112	76	147	2418	23.886	2.000	0.190	1.542
ID311469	311469	26	42.381	15.351	6.931	0	33	33	2	1	-10921639	118.667	117	76	178	2492	28.784	4.800	0.180	1.255
ID311470	311470	None	42.425	8.150	18.567	0	33	33	2	1	-10921639	132.429	137	71	183	2781	35.251	2.000	0.140	0.921
ID311471	311471	None	43.457	28.235	19.791	0	33	33	2	1	-10921639	125.810	127	66	168	2642	29.753	2.000	0.142	1.052
ID311472	311472	18	53.714	23.813	23.951	0	33	33	2	1	-10921639	170.286	163	112	224	3576	33.062	4.800	0.176	1.542
ID311473	311473	None	43.965	8.093	28.185	0	33	33	2	1	-10921639	127.048	122	76	173	2668	28.793	2.000	0.166	1.257
ID311452	311452	None	47.205	2.874	13.682	0	34	34	2	1	-10921639	129.857	127	66	209	2727	39.969	2.000	0.153	0.860
ID311453	311453	None	42.528	17.544	14.496	0	34	34	2	1	-10921639	159.619	173	81	198	3352	31.435	7.600	0.125	1.128
ID311454	311454	24	52.318	19.924	22.756	0	34	34	2	1	-10921639	149.000	137	91	224	3129	38.922	2.000	0.140	0.938
ID311455	311455	18	43.661	23.587	23.890	0	34	34	2	1	-10921639	148.381	147	91	214	3116	35.163	2.000	0.097	0.745
ID311451	311451	None	42.496	33.000	13.000	0	34	34	2	1	-10921639	126.619	122	85	178	2659	28.449	7.600	0.154	1.188
ID311476	311476	27	67.333	5.926	27.904	0	35	35	2	1	-10921639	160.810	163	117	224	3377	34.016	7.600	0.231	1.772
ID311477	311477	None	40.254	20.189	33.669	0	35	35	2	1	-10921639	127.333	127	81	178	2674	27.174	2.000	0.120	1.002
ID311474	311474	24	50.144	20.421	22.807	0	35	35	2	1	-10921639	154.714	153	76	224	3249	42.395	2.000	0.148	0.943
ID311475	311475	None	42.822	0.000	25.000	0	35	35	2	1	-10921639	147.714	153	80	198	3102	37.915	4.800	0.176	1.168
ID311484	311484	18	57.465	23.936	24.819	0	36	36	2	1	-10921639	159.905	158	102	224	3358	36.749	2.000	0.176	1.300
ID311485	311485	27	43.093	5.717	27.546	0	36	36	2	1	-10921639	130.714	142	81	178	2745	30.534	2.000	0.166	1.216
ID311486	311486	None	44.689	0.000	29.000	0	36	36	2	1	-10921639	130.286	137	80	193	2736	32.987	2.000	0.145	0.998
ID311482	311482	None	42.368	13.000	0.000	0	36	36	2	1	-10921639	136.667	132	86	183	2870	29.559	3.200	0.157	1.257
ID311483	311483	None	43.003	8.233	17.379	0	36	36	2	1	-10921639	118.286	122	71	173	2484	27.597	2.000	0.178	1.295
ID311478	311478	None	44.133	8.963	10.309	0	37	37	2	1	-10921639	129.238	122	66	209	2714	35.764	7.600	0.111	0.721
ID311479	311479	None	40.373	33.000	15.000	0	37	37	2	1	-10921639	113.905	102	71	168	2392	25.516	2.000	0.206	1.524
ID311480	311480	18	67.421	24.226	24.042	0	37	37	2	1	-10921639	152.619	153	96	234	3205	40.195	2.000	0.175	1.132
ID311481	311481	None	44.001	23.000	36.000	0	37	37	2	1	-10921639	100.810	105	48	158	2117	31.387	6.386	0.188	1.015
ID311492	311492	None	51.925	15.773	25.861	0	38	38	2	1	-10921639	126.095	132	61	183	2648	32.023	2.000	0.205	1.339
ID311493	311493	None	43.102	0.000	29.000	0	38	38	2	1	-10921639	119.857	132	61	178	2517	37.738	2.000	0.118	0.668
ID311494	311494	None	41.398	33.000	29.000	0	38	38	2	1	-10921639	106.810	112	66	147	2243	23.630	4.800	0.271	1.930
ID311488	311488	None	57.109	14.300	7.057	0	38	38	2	1	-10921639	137.429	132	71	209	2886	37.870	2.000	0.195	1.186
ID311489	311489	None	47.494	4.452	7.923	0	38	38	2	1	-10921639	147.333	153	107	224	3094	29.057	4.800	0.156	1.367
ID311490	311490	28	59.437	28.985	21.312	0	38	38	2	1	-10921639	143.381	137	81	204	3011	32.183	2.000	0.215	1.575
ID311491	311491	18	50.019	24.014	24.162	0	38	38	2	1	-10921639	126.524	117	56	188	2657	37.348	2.000	0.129	0.773
ID311487	311487	28	43.974	28.825	20.953	0	39	39	2	1	-10921639	116.429	117	61	178	2445	31.665	2.000	0.151	0.966
ID311495	311495	29	56.102	15.217	12.873	0	40	40	2	1	-10921639	145.524	137	96	204	3056	32.686	4.800	0.182	1.370
ID311496	311496	18	59.006	24.040	23.488	0	40	40	2	1	-10921639	157.952	153	96	229	3317	37.928	2.000	0.157	1.132
ID311497	311497	None	41.580	9.231	27.200	0	40	40	2	1	-10921639	103.286	102	45	168	2169	32.119	4.800	0.207	1.102
ID311498	311498	None	40.683	0.000	30.000	0	40	40	2	1	-10921639	145.714	147	86	188	3060	31.866	7.600	0.131	1.060
ID311500	311500	None	40.833	5.344	7.734	0	41	41	2	1	-10921639	126.429	122	76	178	2655	29.772	2.000	0.125	0.942
ID311501	311501	29	48.000	15.713	14.078	0	41	41	2	1	-10921639	125.857	132	76	183	2643	34.138	6.294	0.180	1.126
ID311502	311502	18	51.367	23.796	24.059	0	41	41	2	1	-10921639	141.667	127	86	209	2975	40.063	2.000	0.144	0.888
ID311503	311503	None	58.993	5.851	27.479	0	41	41	2	1	-10921639	131.952	132	56	209	2771	41.844	2.000	0.201	1.056
ID311499	311499	31	40.399	15.298	6.587	0	41	41	2	1	-10921639	103.095	107	20	183	2165	40.632	2.000	0.112	0.511
ID311518	311518	31	54.552	16.289	7.095	0	42	42	2	1	-10921639	138.000	132	81	204	2898	30.681	3.200	0.205	1.533
ID311519	311519	None	50.695	29.338	20.677	0	42	42	2	1	-10921639	135.429	147	40	204	2844	44.856	2.000	0.147	0.775
ID311520	311520	18	78.189	24.375	24.532	0	42	42	2	1	-10921639	159.857	142	102	255	3357	46.422	4.800	0.254	1.393
ID311521	311521	30	61.135	0.000	29.000	0	42	42	2	1	-10921639	137.810	127	80	209	2894	38.693	2.000	0.213	1.253
ID311516	311516	30	46.989	0.000	29.000	0	43	43	2	1	-10921639	112.381	112	37	183	2360	44.538	7.600	0.152	0.668
ID311517	311517	32	46.065	24.662	33.216	0	43	43	2	1	-10921639	100.095	86	56	178	2102	32.501	2.000	0.205	1.047
ID311512	311512	None	66.903	11.107	6.727	0	43	43	2	1	-10921639	126.571	117	45	249	2658	47.612	2.000	0.197	0.874
ID311513	311513	None	52.948	25.871	6.921	0	43	43	2	1	-10921639	162.619	163	86	229	3415	36.609	2.000	0.134	1.052
ID311514	311514	33	51.800	21.176	18.155	0	43	43	2	1	-10921639	114.429	117	61	178	2403	38.906	2.000	0.168	0.844
ID311515	311515	34	44.967	13.958	25.957	0	43	43	2	1	-10921639	103.381	96	61	158	2171	27.077	6.403	0.162	1.067
ID311508	311508	34	51.609	14.099	26.632	0	44	44	2	1	-10921639	104.190	107	40	173	2188	38.156	2.000	0.199	0.907
ID311509	311509	30	67.918	0.000	28.000	0	44	44	2	1	-10921639	154.524	162	85	224	3245	42.831	3.200	0.220	1.303
ID311510	311510	None	40.204	7.404	28.084	0	44	44	2	1	-10921639	108.095	112	61	163	2270	33.140	3.200	0.139	0.795
ID311511	311511	32	56.967	22.221	33.235	0	44	44	2	1	-10921639	94.762	86	30	183	1990	41.232	2.000	0.252	0.926
ID311504	311504	None	51.439	33.000	0.000	0	44	44	2	1	-10921639	157.524	162	100	239	3308	34.885	4.800	0.225	1.661
ID311505	311505	None	57.680	11.089	12.095	0	44	44	2	1	-10921639	119.762	127	51	193	2515	41.534	2.000	0.176	0.865
ID311506	311506	33	41.602	21.734	19.290	0	44	44	2	1	-10921639	118.286	112	76	168	2484	29.177	2.000	0.142	1.010
ID311507	311507	35	49.798	12.630	20.451	0	44	44	2	1	-10921639	128.143	127	66	168	2691	27.877	4.800	0.230	1.721
ID311532	311532	30	58.527	0.000	29.000	0	45	45	2	1	-10921639	120.524	107	71	204	2531	38.559	2.000	0.206	1.066
ID311529	311529	35	45.571	12.928	19.815	0	45	45	2	1	-10921639	119.048	122	51	178	2500	36.214	2.000	0.129	0.754
ID311530	311530	36	78.521	24.242	24.207	0	45	45	2	1	-10921639	155.952	163	81	255	3275	51.801	2.000	0.197	0.993
ID311531	311531	34	50.543	14.659	26.138	0	45	45	2	1	-10921639	124.905	127	56	193	2623	32.219	7.600	0.189	1.235
ID311524	311524	None	52.315	22.684	18.258	0	46	46	2	1	-10921639	142.714	158	81	214	2997	37.908	6.001	0.164	1.063
ID311525	311525	36	53.616	24.520	24.453	0	46	46	2	1	-10921639	132.667	132	25	219	2786	53.585	2.000	0.133	0.583
ID311526	311526	34	73.926	14.980	26.051	0	46	46	2	1	-10921639	143.857	153	61	239	3021	45.377	2.000	0.232	1.193
ID311527	311527	None	50.887	4.516	27.662	0	46	46	2	1	-10921639	119.286	122	40	188	2505	43.322	3.200	0.176	0.825
ID311522	311522	None	41.905	18.000	0.000	0	46	46	2	1	-10921639	109.143	107	66	153	2292	24.167	4.800	0.222	1.640
ID311523	311523	None	49.896	9.069	15.364	0	46	46	2	1	-10921639	138.857	132	66	224	2916	38.760	2.000	0.142	0.892
ID311528	311528	30	41.117	0.000	29.000	0	46	46	2	1	-10921639	124.333	128	76	188	2611	29.057	3.200	0.140	1.052
ID311533	311533	None	48.034	24.782	7.237	0	47	47	2	1	-10921639	133.667	132	76	188	2807	29.892	7.600	0.161	1.237
ID311534	311534	None	46.490	19.082	23.862	0	47	47	2	1	-10921639	140.143	142	86	224	2943	32.806	3.200	0.177	1.288
ID311535	311535	36	59.003	24.098	23.780	0	47	47	2	1	-10921639	129.048	127	51	214	2710	43.742	2.000	0.171	0.864
ID311536	311536	34	41.592	15.095	24.540	0	47	47	2	1	-10921639	129.238	132	71	173	2714	29.908	4.800	0.191	1.384
ID311540	311540	None	61.655	12.087	18.093	0	48	48	2	1	-10921639	133.381	122	51	209	2801	45.172	2.000	0.194	0.960
ID311541	311541	36	56.027	23.556	23.114	0	48	48	2	1	-10921639	160.571	153	86	234	3372	41.023	2.000	0.140	0.960
ID311542	311542	30	78.927	0.000	29.000	0	48	48	2	1	-10921639	174.143	178	105	224	3657	39.869	4.800	0.261	1.808
ID311543	311543	None	45.747	21.774	33.119	0	48	48	2	1	-10921639	96.143	91	61	173	2019	29.442	2.000	0.180	0.996
ID311537	311537	None	40.914	20.848	9.017	0	48	48	2	1	-10921639	140.143	137	76	204	2943	32.406	2.000	0.095	0.750
ID311538	311538	None	40.242	11.295	11.780	0	48	48	2	1	-10921639	133.524	132	61	193	2804	31.662	4.800	0.130	0.971
ID311539	311539	37	40.115	17.173	11.903	0	48	48	2	1	-10921639	133.619	132	76	188	2806	29.226	4.800	0.123	1.003
ID311552	311552	41	48.961	3.742	26.053	0	49	49	2	1	-10921639	136.286	127	66	193	2862	32.249	7.600	0.180	1.291
ID311553	311553	30	43.615	0.000	28.000	0	49	49	2	1	-10921639	144.857	153	71	209	3042	38.899	7.600	0.150	0.973
ID311554	311554	38	45.632	10.191	27.804	0	49	49	2	1	-10921639	116.619	107	71	163	2449	29.566	3.200	0.156	1.066
ID311555	311555	None	42.876	30.954	32.580	0	49	49	2	1	-10921639	122.286	122	61	193	2568	38.752	3.200	0.145	0.801
ID311549	311549	37	40.684	18.024	14.147	0	49	49	2	1	-10921639	160.381	158	102	219	3368	27.416	4.800	0.144	1.468
ID311550	311550	39	49.701	20.070	24.412	0	49	49	2	1	-10921639	162.571	158	107	229	3414	33.957	6.317	0.125	1.060
ID311551	311551	36	86.503	24.018	23.950	0	49	49	2	1	-10921639	178.810	153	122	255	3755	47.817	2.000	0.214	1.319
ID311588	311588	41	43.723	4.890	26.980	0	50	50	2	1	-10921639	123.048	127	71	183	2584	31.586	2.000	0.135	0.926
ID311589	311589	38	40.803	11.381	27.010	0	50	50	2	1	-10921639	118.143	122	71	168	2481	29.689	7.600	0.162	1.108
ID311590	311590	30	44.464	0.000	29.000	0	50	50	2	1	-10921639	125.905	112	85	193	2644	31.547	3.200	0.138	0.967
ID311584	311584	None	57.186	22.196	18.722	0	50	50	2	1	-10921639	165.333	163	71	234	3472	36.902	7.600	0.168	1.288
ID311585	311585	None	41.524	13.625	20.920	0	50	50	2	1	-10921639	120.238	127	71	168	2525	28.677	4.800	0.165	1.185
ID311586	311586	39	49.688	19.653	23.827	0	50	50	2	1	-10921639	136.905	137	40	219	2875	45.813	2.000	0.109	0.587
ID311587	311587	36	73.594	24.155	24.099	0	50	50	2	1	-10921639	155.000	147	81	249	3255	49.345	2.000	0.149	0.814
ID311580	311580	40	45.023	12.326	12.548	0	50	50	2	1	-10921639	137.667	132	61	204	2891	32.641	2.000	0.144	1.059
ID311581	311581	None	43.721	19.041	11.999	0	50	50	2	1	-10921639	146.238	142	91	214	3071	31.109	7.600	0.143	1.173
ID311582	311582	37	55.838	16.476	14.553	0	50	50	2	1	-10921639	137.190	132	76	224	2881	48.063	7.600	0.120	0.613
ID311583	311583	None	46.596	33.000	16.000	0	50	50	2	1	-10921639	122.667	117	100	173	2576	17.505	4.800	0.226	2.580
ID311577	311577	None	43.780	5.000	0.000	0	50	50	2	1	-10921639	129.048	133	86	188	2710	28.363	4.800	0.167	1.304
ID311578	311578	None	43.971	18.000	0.000	0	50	50	2	1	-10921639	147.333	153	102	188	3094	28.643	6.315	0.178	1.553
ID311579	311579	None	55.519	14.320	6.271	0	50	50	2	1	-10921639	121.905	122	45	198	2560	44.719	2.000	0.171	0.797
ID311548	311548	38	51.870	11.927	26.769	0	51	51	2	1	-10921639	140.857	137	91	188	2958	25.856	4.800	0.213	1.911
ID311544	311544	40	72.693	11.839	11.380	0	51	51	2	1	-10921639	168.048	168	91	255	3529	46.933	3.200	0.203	1.207
ID311545	311545	None	42.668	24.071	16.313	0	51	51	2	1	-10921639	128.286	127	76	178	2694	32.000	4.800	0.153	1.062
ID311546	311546	36	50.417	23.112	24.344	0	51	51	2	1	-10921639	163.714	163	91	234	3438	38.932	2.000	0.129	0.962
ID311547	311547	39	45.716	19.834	24.595	0	51	51	2	1	-10921639	164.810	163	102	234	3461	35.994	6.282	0.105	0.872
ID311572	311572	None	44.705	0.000	25.000	0	52	52	2	1	-10921639	118.143	112	80	173	2481	27.185	4.800	0.185	1.358
ID311573	311573	38	63.187	11.910	26.903	0	52	52	2	1	-10921639	150.952	163	81	224	3170	39.340	3.200	0.225	1.411
ID311574	311574	None	47.976	22.731	27.465	0	52	52	2	1	-10921639	149.048	147	86	229	3130	34.634	7.600	0.163	1.209
ID311575	311575	None	45.535	5.392	28.598	0	52	52	2	1	-10921639	112.238	107	51	163	2357	31.724	2.000	0.179	1.072
ID311568	311568	40	66.760	11.029	10.971	0	52	52	2	1	-10921639	151.571	142	102	234	3183	39.404	2.000	0.183	1.192
ID311569	311569	None	55.588	16.254	13.877	0	52	52	2	1	-10921639	148.000	142	86	214	3108	35.774	2.000	0.159	1.136
ID311570	311570	None	42.170	13.272	20.144	0	52	52	2	1	-10921639	137.762	137	66	173	2893	24.572	4.800	0.179	1.700
ID311571	311571	39	73.326	18.799	24.005	0	52	52	2	1	-10921639	167.429	173	66	255	3516	45.598	4.800	0.207	1.258
ID311566	311566	None	49.377	4.000	0.000	0	52	52	2	1	-10921639	140.429	137	91	204	2949	33.087	4.800	0.201	1.421
ID311567	311567	None	41.841	11.000	0.000	0	52	52	2	1	-10921639	139.762	137	86	183	2935	29.975	4.800	0.188	1.476
ID311576	311576	None	43.152	10.000	36.000	0	52	52	2	1	-10921639	98.000	86	52	147	2058	31.621	7.600	0.214	1.094
ID311556	311556	None	43.718	30.025	4.073	0	53	53	2	1	-10921639	135.095	132	76	198	2837	32.202	2.000	0.134	0.991
ID311557	311557	None	61.969	22.371	5.648	0	53	53	2	1	-10921639	154.238	142	86	249	3239	44.453	2.000	0.170	1.009
ID311558	311558	40	48.715	11.728	11.786	0	53	53	2	1	-10921639	153.238	158	66	224	3218	46.097	2.000	0.126	0.744
ID311559	311559	None	55.212	21.213	18.043	0	53	53	2	1	-10921639	141.190	132	86	214	2965	36.832	2.000	0.160	1.056
ID311564	311564	None	49.807	33.000	31.000	0	53	53	2	1	-10921639	86.762	96	28	147	1822	37.635	2.000	0.274	0.991
ID311565	311565	None	61.155	21.000	36.000	0	53	53	2	1	-10921639	128.905	122	76	209	2707	39.411	2.000	0.239	1.264
ID311560	311560	36	51.808	24.675	23.332	0	53	53	2	1	-10921639	123.190	127	45	193	2587	42.272	2.000	0.181	0.892
ID311561	311561	39	51.483	19.144	24.673	0	53	53	2	1	-10921639	146.952	132	102	244	3086	37.916	2.000	0.119	0.827
ID311562	311562	38	58.940	13.398	26.576	0	53	53	2	1	-10921639	139.810	142	35	198	2936	43.556	4.800	0.213	1.129
ID311563	311563	None	41.615	0.000	29.000	0	53	53	2	1	-10921639	120.667	127	66	188	2534	31.036	3.200	0.138	0.943
ID311612	311612	40	70.445	11.137	11.150	0	54	54	2	1	-10921639	155.857	147	76	234	3273	47.981	2.000	0.206	1.110
ID311613	311613	None	47.643	16.717	13.671	0	54	54	2	1	-10921639	134.000	137	61	244	2814	40.866	7.600	0.138	0.796
ID311614	311614	36	58.469	24.783	23.340	0	54	54	2	1	-10921639	160.143	168	86	229	3363	41.442	2.000	0.166	1.103
ID311615	311615	38	67.676	15.124	26.494	0	54	54	2	1	-10921639	172.000	163	122	255	3612	40.464	2.000	0.170	1.235
ID311611	311611	None	48.214	22.112	9.630	0	54	54	2	1	-10921639	128.810	127	61	193	2705	40.131	2.000	0.122	0.700
ID311591	311591	None	53.628	19.000	0.000	0	55	55	2	1	-10921639	132.714	142	81	178	2787	36.516	4.800	0.210	1.264
ID311592	311592	40	70.665	11.400	10.675	0	55	55	2	1	-10921639	162.952	163	86	255	3422	47.411	2.000	0.208	1.183
ID311593	311593	42	42.796	8.309	18.728	0	55	55	2	1	-10921639	127.571	132	56	204	2679	35.810	2.000	0.118	0.753
ID311594	311594	38	56.645	14.135	26.216	0	55	55	2	1	-10921639	164.429	163	102	229	3453	38.636	4.800	0.164	1.198
ID311596	311596	43	55.104	21.015	17.875	0	56	56	2	1	-10921639	150.143	137	107	234	3153	37.666	2.000	0.128	0.903
ID311597	311597	42	46.793	7.258	19.126	0	56	56	2	1	-10921639	119.714	122	25	198	2514	39.866	2.000	0.158	0.818
ID311598	311598	44	49.853	17.596	23.371	0	56	56	2	1	-10921639	177.381	183	102	255	3725	45.827	7.600	0.118	0.817
ID311599	311599	38	42.350	13.087	25.428	0	56	56	2	1	-10921639	164.429	168	86	234	3453	35.363	7.600	0.086	0.739
ID311600	311600	None	47.962	7.895	28.611	0	56	56	2	1	-10921639	141.238	142	81	219	2966	36.192	4.800	0.148	1.005
ID311595	311595	40	79.808	11.256	11.811	0	56	56	2	1	-10921639	183.905	183	122	255	3862	39.595	4.800	0.229	1.730
ID311604	311604	43	56.171	20.176	17.321	0	57	57	2	1	-10921639	137.952	127	71	244	2897	45.489	2.000	0.117	0.636
ID311605	311605	42	47.242	8.853	18.682	0	57	57	2	1	-10921639	146.381	158	96	209	3074	30.962	3.200	0.149	1.225
ID311606	311606	47	47.438	14.157	21.059	0	57	57	2	1	-10921639	137.667	137	66	209	2891	37.738	2.000	0.119	0.777
ID311607	311607	44	52.092	19.387	24.163	0	57	57	2	1	-10921639	169.476	163	112	229	3559	32.756	4.800	0.164	1.459
ID311601	311601	None	42.305	10.000	0.000	0	57	57	2	1	-10921639	85.667	71	37	158	1799	36.728	3.200	0.188	0.740
ID311602	311602	40	47.738	11.840	11.316	0	57	57	2	1	-10921639	142.476	142	61	193	2992	40.806	2.000	0.138	0.849
ID311603	311603	45	42.486	19.082	12.080	0	57	57	2	1	-10921639	139.857	142	96	239	2937	38.044	2.000	0.076	0.522
ID311608	311608	38	66.723	12.563	26.583	0	57	57	2	1	-10921639	159.714	153	51	255	3354	51.686	2.000	0.174	0.916
ID311609	311609	None	52.967	12.307	32.127	0	57	57	2	1	-10921639	125.905	122	66	219	2644	38.951	2.000	0.162	0.903
ID311610	311610	46	42.730	21.000	36.000	0	57	57	2	1	-10921639	98.048	105	40	147	2059	33.572	2.000	0.219	1.051
ID311620	311620	42	57.434	6.905	19.526	0	58	58	2	1	-10921639	121.952	127	30	209	2561	40.999	2.000	0.175	0.887
ID311621	311621	47	70.592	13.833	21.127	0	58	58	2	1	-10921639	163.476	173	61	239	3433	46.411	2.000	0.184	1.094
ID311622	311622	44	79.317	18.710	25.002	0	58	58	2	1	-10921639	184.857	163	107	255	3882	49.519	2.000	0.184	1.159
ID311623	311623	38	44.544	12.143	25.579	0	58	58	2	1	-10921639	146.143	147	66	198	3069	35.993	4.800	0.155	1.087
ID311616	311616	None	54.335	21.834	5.921	0	58	58	2	1	-10921639	141.238	142	86	224	2966	31.121	4.800	0.189	1.445
ID311617	311617	40	47.816	11.215	13.268	0	58	58	2	1	-10921639	148.143	142	107	204	3111	26.522	4.800	0.154	1.494
ID311618	311618	45	62.678	17.927	12.642	0	58	58	2	1	-10921639	168.857	163	96	255	3546	46.426	2.000	0.152	0.960
ID311619	311619	43	63.053	20.672	17.832	0	58	58	2	1	-10921639	196.762	188	122	255	4132	34.544	4.800	0.168	1.639
ID311624	311624	None	41.012	5.080	27.208	0	58	58	2	1	-10921639	149.810	147	102	193	3146	22.807	6.148	0.137	1.582
ID311625	311625	None	42.628	24.388	26.514	0	58	58	2	1	-10921639	130.429	117	66	193	2739	38.221	6.024	0.117	0.716
ID311626	311626	None	43.622	10.000	36.000	0	58	58	2	1	-10921639	115.714	117	80	188	2430	32.181	2.000	0.173	1.063
ID311627	311627	46	53.081	21.000	36.000	0	58	58	2	1	-10921639	96.238	86	52	178	2021	33.000	2.000	0.251	1.169
ID311636	311636	40	66.222	11.708	12.709	0	59	59	2	1	-10921639	159.524	147	81	255	3350	47.008	2.000	0.133	0.796
ID311637	311637	45	57.615	17.095	14.105	0	59	59	2	1	-10921639	159.333	168	71	244	3346	42.744	3.200	0.133	0.874
ID311638	311638	None	43.818	30.143	14.847	0	59	59	2	1	-10921639	117.095	112	76	178	2459	28.806	2.000	0.127	0.913
ID311639	311639	43	71.255	21.431	17.991	0	59	59	2	1	-10921639	193.905	188	81	255	4072	45.054	4.800	0.198	1.420
ID311640	311640	38	44.866	13.000	24.000	0	59	59	2	1	-10921639	171.238	168	96	234	3596	32.795	2.000	0.107	1.014
ID311641	311641	44	68.767	19.342	24.406	0	59	59	2	1	-10921639	200.000	204	137	255	4200	39.022	4.800	0.188	1.621
ID311642	311642	None	56.791	0.000	29.000	0	59	59	2	1	-10921639	132.952	137	71	188	2792	36.096	2.000	0.199	1.222
ID311643	311643	46	43.858	20.672	33.824	0	59	59	2	1	-10921639	111.714	107	66	193	2346	32.404	2.000	0.173	1.019
ID311632	311632	None	45.779	29.265	22.026	0	60	60	2	1	-10921639	115.810	117	61	168	2432	32.566	4.800	0.197	1.172
ID311633	311633	44	61.253	18.913	24.481	0	60	60	2	1	-10921639	185.143	188	102	255	3888	39.031	4.800	0.163	1.326
ID311634	311634	38	69.774	13.522	25.470	0	60	60	2	1	-10921639	188.524	183	122	255	3959	44.353	2.000	0.141	1.049
ID311635	311635	46	54.434	21.488	33.571	0	60	60	2	1	-10921639	119.476	112	51	183	2509	36.993	4.800	0.232	1.215
ID311628	311628	None	41.853	15.000	0.000	0	60	60	2	1	-10921639	96.190	86	66	127	2020	25.145	3.200	0.218	1.371
ID311629	311629	40	72.992	11.574	11.845	0	60	60	2	1	-10921639	187.333	188	127	255	3934	42.025	4.800	0.201	1.491
ID311630	311630	None	41.364	1.992	13.913	0	60	60	2	1	-10921639	112.000	117	56	173	2352	37.409	2.000	0.169	0.864
ID311631	311631	43	68.545	21.318	17.250	0	60	60	2	1	-10921639	180.095	168	122	255	3782	42.900	7.600	0.156	1.130
ID311648	311648	44	54.391	21.383	25.008	0	61	61	2	1	-10921639	168.571	158	96	255	3540	43.775	6.409	0.105	0.734
ID311649	311649	38	65.773	12.852	26.216	0	61	61	2	1	-10921639	180.286	168	107	249	3786	36.171	4.800	0.191	1.600
ID311650	311650	None	40.354	0.000	27.000	0	61	61	2	1	-10921639	124.286	132	85	147	2610	19.645	4.800	0.219	2.270
ID311651	311651	46	40.230	20.504	33.741	0	61	61	2	1	-10921639	120.571	112	76	198	2532	31.484	6.388	0.116	0.799
ID311644	311644	40	41.951	11.352	10.651	0	61	61	2	1	-10921639	128.762	127	76	188	2704	37.057	2.000	0.131	0.805
ID311645	311645	43	43.591	23.347	16.873	0	61	61	2	1	-10921639	143.571	142	76	239	3015	42.569	2.000	0.088	0.545
ID311646	311646	None	46.846	13.781	20.257	0	61	61	2	1	-10921639	164.810	173	122	209	3461	28.918	4.800	0.157	1.545
ID311647	311647	None	49.498	7.197	23.485	0	61	61	2	1	-10921639	135.476	137	61	193	2845	37.334	2.000	0.169	1.048
ID311668	311668	40	48.534	11.713	10.647	0	62	62	2	1	-10921639	141.095	147	56	204	2963	42.008	2.000	0.163	0.940
ID311669	311669	None	58.252	33.000	11.000	0	62	62	2	1	-10921639	116.048	112	66	193	2437	39.974	2.000	0.202	0.977
ID311670	311670	48	44.482	12.885	12.505	0	62	62	2	1	-10921639	144.524	137	96	198	3035	29.147	7.600	0.130	1.142
ID311671	311671	44	65.123	19.175	24.448	0	62	62	2	1	-10921639	195.571	183	132	255	4107	39.977	4.800	0.167	1.397
ID311667	311667	None	50.938	25.018	7.259	0	62	62	2	1	-10921639	160.000	163	91	214	3360	37.566	7.600	0.125	0.949
ID311672	311672	38	67.705	12.964	25.389	0	62	62	2	1	-10921639	197.381	209	122	255	4145	38.182	4.800	0.189	1.642
ID311673	311673	49	61.505	4.839	27.736	0	62	62	2	1	-10921639	150.810	142	86	219	3167	35.813	2.000	0.198	1.389
ID311652	311652	48	53.341	12.395	12.793	0	63	63	2	1	-10921639	159.095	153	117	209	3341	30.179	4.800	0.166	1.503
ID311653	311653	43	43.383	24.919	15.161	0	63	63	2	1	-10921639	127.524	122	66	204	2678	36.149	2.000	0.115	0.730
ID311654	311654	44	64.872	19.479	24.124	0	63	63	2	1	-10921639	194.619	198	102	255	4087	48.807	2.000	0.139	0.971
ID311655	311655	38	66.218	11.451	25.376	0	63	63	2	1	-10921639	201.619	214	107	255	4234	42.774	6.285	0.174	1.399
ID311656	311656	50	58.920	15.649	26.052	0	63	63	2	1	-10921639	188.619	188	86	255	3961	49.996	3.200	0.146	0.959
ID311657	311657	49	50.883	5.110	27.072	0	63	63	2	1	-10921639	118.333	117	61	168	2485	30.921	2.000	0.205	1.301
ID311664	311664	51	54.483	23.869	24.253	0	64	64	2	1	-10921639	147.000	153	51	229	3087	42.667	2.000	0.137	0.829
ID311665	311665	50	53.887	16.373	26.606	0	64	64	2	1	-10921639	155.524	163	51	244	3266	53.601	2.000	0.116	0.602
ID311666	311666	None	40.087	10.000	36.000	0	64	64	2	1	-10921639	84.571	80	40	153	1776	26.206	2.000	0.245	1.269
ID311660	311660	None	42.740	9.075	15.560	0	64	64	2	1	-10921639	134.762	132	86	198	2830	34.341	7.600	0.104	0.742
ID311661	311661	43	50.987	24.836	15.945	0	64	64	2	1	-10921639	135.333	137	66	219	2842	40.292	2.000	0.126	0.754
ID311662	311662	52	56.479	13.797	20.469	0	64	64	2	1	-10921639	129.190	132	40	224	2713	51.125	2.000	0.164	0.712
ID311663	311663	44	79.289	19.058	23.857	0	64	64	2	1	-10921639	187.381	198	91	255	3935	52.846	2.000	0.158	0.966
ID311658	311658	None	40.146	22.302	9.976	0	64	64	2	1	-10921639	135.286	137	96	183	2841	28.389	4.800	0.139	1.167
ID311659	311659	48	57.402	12.653	12.736	0	64	64	2	1	-10921639	156.905	153	86	224	3295	46.917	3.200	0.151	0.879
ID311676	311676	44	74.426	19.131	23.484	0	65	65	2	1	-10921639	177.048	178	86	255	3718	53.814	2.000	0.171	0.961
ID311677	311677	51	51.178	24.710	24.461	0	65	65	2	1	-10921639	158.000	158	71	239	3318	41.917	7.600	0.138	0.916
ID311678	311678	38	71.263	11.671	27.022	0	65	65	2	1	-10921639	171.238	178	71	244	3596	50.129	2.000	0.179	1.035
ID311679	311679	None	42.345	5.417	27.611	0	65	65	2	1	-10921639	153.190	153	86	193	3217	27.881	4.800	0.149	1.424
ID311674	311674	48	72.956	12.539	12.521	0	65	65	2	1	-10921639	180.333	168	112	255	3787	46.921	7.600	0.207	1.318
ID311675	311675	52	50.994	13.148	20.089	0	65	65	2	1	-10921639	131.905	142	66	209	2770	45.702	2.000	0.122	0.627
ID311684	311684	None	67.009	8.136	18.975	0	66	66	2	1	-10921639	146.286	153	76	234	3072	48.120	2.000	0.183	0.939
ID311685	311685	44	59.603	19.362	24.199	0	66	66	2	1	-10921639	187.524	183	137	255	3938	36.944	4.800	0.146	1.290
ID311686	311686	38	40.648	12.848	24.818	0	66	66	2	1	-10921639	188.476	193	132	229	3958	25.376	4.800	0.111	1.487
ID311687	311687	53	58.627	0.000	27.000	0	66	66	2	1	-10921639	157.286	153	100	214	3303	33.510	6.361	0.202	1.580
ID311680	311680	None	51.877	21.977	4.129	0	66	66	2	1	-10921639	115.857	112	76	204	2433	31.737	2.000	0.180	1.115
ID311681	311681	48	83.526	12.512	11.608	0	66	66	2	1	-10921639	192.667	193	91	255	4046	49.816	4.800	0.219	1.388
ID311682	311682	None	45.190	9.365	16.217	0	66	66	2	1	-10921639	169.619	178	81	219	3562	40.481	7.600	0.117	0.877
ID311683	311683	54	60.722	20.633	17.494	0	66	66	2	1	-10921639	151.619	147	66	255	3184	46.618	2.000	0.167	0.931
ID311688	311688	None	41.510	15.658	26.685	0	66	66	2	1	-10921639	152.238	163	51	244	3197	53.587	7.600	0.076	0.401
ID311689	311689	None	43.144	33.000	31.000	0	66	66	2	1	-10921639	80.238	81	45	132	1685	25.225	2.000	0.265	1.333
ID311712	311712	None	40.298	24.207	23.061	0	67	67	2	1	-10921639	116.048	112	40	198	2437	37.569	2.000	0.112	0.623
ID311713	311713	38	66.591	12.428	26.226	0	67	67	2	1	-10921639	211.810	224	132	255	4448	40.479	4.800	0.180	1.593
ID311714	311714	None	55.456	5.457	27.317	0	67	67	2	1	-10921639	135.524	122	86	209	2846	38.089	2.000	0.154	0.952
ID311715	311715	53	49.417	0.000	29.000	0	67	67	2	1	-10921639	122.810	137	71	183	2579	38.292	3.200	0.164	0.906
ID311708	311708	None	42.535	4.203	8.467	0	67	67	2	1	-10921639	79.333	76	35	137	1666	32.215	2.000	0.225	0.906
ID311709	311709	48	76.297	12.411	12.134	0	67	67	2	1	-10921639	173.524	168	102	255	3644	46.299	2.000	0.216	1.332
ID311710	311710	54	40.477	21.047	18.096	0	67	67	2	1	-10921639	158.381	168	117	193	3326	23.884	7.600	0.140	1.627
ID311711	311711	52	46.533	12.349	19.109	0	67	67	2	1	-10921639	166.286	158	86	244	3492	38.963	6.369	0.107	0.828
ID311707	311707	None	41.553	8.000	0.000	0	67	67	2	1	-10921639	112.048	119	35	147	2353	27.023	4.800	0.227	1.533
ID311716	311716	None	40.084	21.659	4.500	0	68	68	2	1	-10921639	118.095	117	56	183	2480	32.488	2.000	0.134	0.860
ID311717	311717	48	75.593	13.179	12.613	0	68	68	2	1	-10921639	197.619	193	91	255	4150	43.552	4.800	0.208	1.565
ID311718	311718	54	53.800	21.247	20.576	0	68	68	2	1	-10921639	187.429	188	122	255	3936	38.830	7.600	0.124	1.067
ID311719	311719	52	50.730	13.673	21.577	0	68	68	2	1	-10921639	201.286	204	102	255	4227	41.079	2.000	0.092	0.827
ID311720	311720	44	53.954	18.542	24.791	0	68	68	2	1	-10921639	181.048	173	91	255	3802	48.682	2.000	0.124	0.823
ID311721	311721	None	47.521	16.366	25.744	0	68	68	2	1	-10921639	188.286	198	71	255	3954	53.427	2.000	0.088	0.570
ID311722	311722	38	67.937	11.239	26.775	0	68	68	2	1	-10921639	210.762	229	122	255	4426	45.874	2.000	0.168	1.321
ID311723	311723	None	51.290	26.586	27.748	0	68	68	2	1	-10921639	115.095	112	61	178	2417	36.304	2.000	0.232	1.192
ID311692	311692	55	46.150	20.070	17.750	0	69	69	2	1	-10921639	150.524	147	96	219	3161	35.270	3.200	0.142	1.063
ID311693	311693	52	65.456	13.951	21.077	0	69	69	2	1	-10921639	194.048	193	112	255	4075	44.133	2.000	0.147	1.129
ID311694	311694	44	45.279	19.623	25.161	0	69	69	2	1	-10921639	162.810	158	96	255	3419	45.363	2.000	0.123	0.788
ID311695	311695	38	65.253	10.326	27.569	0	69	69	2	1	-10921639	177.667	178	86	255	3731	52.868	2.000	0.150	0.875
ID311690	311690	48	78.793	13.711	11.966	0	69	69	2	1	-10921639	188.286	188	102	255	3954	48.858	2.000	0.200	1.284
ID311691	311691	None	40.213	23.970	16.086	0	69	69	2	1	-10921639	130.857	127	81	188	2748	29.763	7.600	0.114	0.902
ID311700	311700	None	43.284	7.794	21.906	0	70	70	2	1	-10921639	150.667	158	102	198	3164	29.056	7.600	0.127	1.167
ID311701	311701	44	60.802	19.140	24.114	0	70	70	2	1	-10921639	176.619	188	86	255	3709	44.614	2.000	0.146	1.009
ID311702	311702	56	40.655	24.240	23.686	0	70	70	2	1	-10921639	125.524	122	66	214	2636	38.203	2.000	0.089	0.535
ID311703	311703	None	47.430	5.359	27.101	0	70	70	2	1	-10921639	146.619	142	76	209	3079	34.975	3.200	0.144	1.057
ID311696	311696	None	55.881	8.000	0.000	0	70	70	2	1	-10921639	82.952	81	35	147	1742	33.043	2.000	0.330	1.245
ID311697	311697	48	55.750	14.477	13.374	0	70	70	2	1	-10921639	164.143	163	91	229	3447	38.857	4.800	0.164	1.191
ID311698	311698	55	62.112	20.881	17.078	0	70	70	2	1	-10921639	161.952	168	96	255	3401	36.228	2.000	0.170	1.298
ID311699	311699	52	53.552	14.380	21.271	0	70	70	2	1	-10921639	182.000	178	107	255	3822	42.983	2.000	0.115	0.871
ID311704	311704	38	75.493	12.063	26.728	0	70	70	2	1	-10921639	212.476	229	91	255	4462	52.220	6.299	0.211	1.418
ID311705	311705	57	72.308	13.149	26.642	0	70	70	2	1	-10921639	214.857	234	35	255	4512	60.776	4.800	0.214	1.248
ID311706	311706	None	44.238	20.000	36.000	0	70	70	2	1	-10921639	114.762	122	76	163	2410	27.849	6.407	0.184	1.283
ID311748	311748	None	44.966	15.490	7.328	0	71	71	2	1	-10921639	93.000	91	40	173	1953	36.165	2.000	0.208	0.887
ID311749	311749	None	41.963	21.671	7.958	0	71	71	2	1	-10921639	140.667	132	96	204	2954	30.814	4.800	0.158	1.246
ID311750	311750	None	43.670	33.000	10.000	0	71	71	2	1	-10921639	122.095	127	90	168	2564	24.716	4.800	0.218	1.768
ID311751	311751	48	62.800	14.564	15.006	0	71	71	2	1	-10921639	174.429	183	71	244	3663	48.475	4.800	0.177	1.085
ID311756	311756	57	51.757	14.073	25.905	0	71	71	2	1	-10921639	206.476	209	112	255	4336	39.465	6.291	0.124	1.152
ID311752	311752	52	40.881	14.974	20.809	0	71	71	2	1	-10921639	195.048	209	122	255	4096	41.234	2.000	0.065	0.580
ID311753	311753	44	50.175	19.055	23.901	0	71	71	2	1	-10921639	173.476	173	91	255	3643	39.574	2.000	0.089	0.718
ID311754	311754	56	40.979	24.391	24.243	0	71	71	2	1	-10921639	127.524	122	76	193	2678	34.588	2.000	0.091	0.617
ID311755	311755	38	64.456	10.991	25.906	0	71	71	2	1	-10921639	207.143	209	147	255	4350	33.965	4.800	0.164	1.723
ID311776	311776	56	45.969	24.752	24.910	0	72	72	2	1	-10921639	150.857	158	81	204	3168	35.977	4.800	0.138	1.020
ID311777	311777	57	69.931	14.346	26.467	0	72	72	2	1	-10921639	221.476	239	137	255	4651	41.595	4.800	0.166	1.520
ID311772	311772	48	71.461	15.208	14.985	0	72	72	2	1	-10921639	177.143	173	107	255	3720	47.303	2.000	0.166	1.068
ID311773	311773	55	60.587	21.090	19.387	0	72	72	2	1	-10921639	183.857	183	102	255	3861	39.278	4.800	0.173	1.379
ID311774	311774	None	55.249	7.163	23.736	0	72	72	2	1	-10921639	154.714	163	61	229	3249	47.673	2.000	0.134	0.768
ID311775	311775	44	47.315	19.652	24.688	0	72	72	2	1	-10921639	175.905	163	127	255	3694	39.422	3.200	0.103	0.832
ID311770	311770	None	41.520	18.000	0.000	0	72	72	2	1	-10921639	94.905	96	35	147	1993	34.931	3.200	0.249	1.085
ID311771	311771	None	60.500	23.271	4.756	0	72	72	2	1	-10921639	156.476	163	56	224	3286	38.006	7.600	0.196	1.349
ID311744	311744	44	59.877	18.847	23.746	0	73	73	2	1	-10921639	164.667	173	91	249	3458	46.632	2.000	0.127	0.797
ID311745	311745	None	66.030	9.965	25.094	0	73	73	2	1	-10921639	222.667	249	137	255	4676	39.276	4.800	0.158	1.543
ID311746	311746	57	50.506	13.847	25.726	0	73	73	2	1	-10921639	204.905	209	122	255	4303	42.771	2.000	0.112	0.962
ID311747	311747	56	46.158	24.980	27.525	0	73	73	2	1	-10921639	129.190	127	76	193	2713	36.392	2.000	0.133	0.835
ID311740	311740	None	40.465	18.487	9.220	0	73	73	2	1	-10921639	116.571	112	71	163	2448	28.012	4.800	0.173	1.225
ID311741	311741	None	59.715	33.000	11.000	0	73	73	2	1	-10921639	116.238	127	51	173	2441	39.361	2.000	0.275	1.275
ID311742	311742	48	70.451	15.171	15.064	0	73	73	2	1	-10921639	175.762	168	107	255	3691	50.743	2.000	0.175	1.031
ID311743	311743	55	81.786	21.111	18.861	0	73	73	2	1	-10921639	191.143	183	132	255	4014	34.128	4.800	0.252	2.253
ID311739	311739	None	45.529	25.168	7.742	0	73	73	2	1	-10921639	130.524	122	86	204	2741	33.966	7.600	0.147	0.987
ID311724	311724	None	44.170	16.406	2.062	0	74	74	2	1	-10921639	112.286	107	51	193	2358	36.523	2.000	0.136	0.738
ID311725	311725	48	80.410	15.551	14.893	0	74	74	2	1	-10921639	152.238	132	91	255	3197	55.592	2.000	0.221	0.991
ID311726	311726	55	65.875	21.636	19.252	0	74	74	2	1	-10921639	169.905	168	81	255	3568	55.287	7.600	0.146	0.782
ID311727	311727	58	62.241	13.800	22.048	0	74	74	2	1	-10921639	224.095	239	127	255	4706	37.435	4.800	0.152	1.576
ID311728	311728	None	56.267	23.612	23.991	0	74	74	2	1	-10921639	171.476	178	86	244	3601	47.453	4.800	0.169	1.045
ID311729	311729	57	69.557	11.753	26.757	0	74	74	2	1	-10921639	208.476	229	91	255	4378	54.440	4.800	0.176	1.144
ID311732	311732	48	43.716	15.478	14.303	0	75	75	2	1	-10921639	145.810	158	61	188	3062	34.416	4.800	0.141	1.050
ID311733	311733	55	57.345	22.210	19.244	0	75	75	2	1	-10921639	185.714	173	127	255	3900	36.723	7.600	0.149	1.314
ID311734	311734	None	47.872	33.000	19.000	0	75	75	2	1	-10921639	98.810	96	40	147	2075	30.794	2.000	0.288	1.437
ID311735	311735	58	57.958	14.501	20.361	0	75	75	2	1	-10921639	178.571	183	102	255	3750	48.404	3.200	0.111	0.740
ID311730	311730	None	49.057	21.219	4.127	0	75	75	2	1	-10921639	115.238	107	61	193	2420	34.894	3.200	0.160	0.910
ID311731	311731	None	51.652	9.683	9.936	0	75	75	2	1	-10921639	109.190	107	56	188	2293	35.404	2.000	0.169	0.893
ID311736	311736	None	53.752	19.124	23.459	0	75	75	2	1	-10921639	188.905	198	112	255	3967	44.435	2.000	0.103	0.793
ID311737	311737	57	59.578	13.385	26.029	0	75	75	2	1	-10921639	194.333	193	96	255	4081	42.270	4.800	0.148	1.184
ID311738	311738	59	50.017	22.466	27.053	0	75	75	2	1	-10921639	156.714	153	91	239	3291	47.302	3.200	0.150	0.862
ID311757	311757	None	40.516	29.154	3.045	0	76	76	2	1	-10921639	110.619	102	56	183	2323	34.516	2.000	0.120	0.687
ID311758	311758	48	58.383	14.987	15.409	0	76	76	2	1	-10921639	158.619	168	66	229	3331	44.419	2.000	0.152	0.944
ID311759	311759	58	49.011	14.677	20.985	0	76	76	2	1	-10921639	195.143	198	122	255	4098	35.831	6.345	0.098	0.974
ID311760	311760	59	43.509	22.952	24.812	0	76	76	2	1	-10921639	163.381	163	107	255	3431	38.794	2.000	0.078	0.609
ID311761	311761	None	49.042	0.000	27.000	0	76	76	2	1	-10921639	169.286	168	123	214	3555	24.658	4.800	0.232	2.587
ID311762	311762	57	71.255	14.326	27.216	0	76	76	2	1	-10921639	186.857	178	86	255	3924	52.224	4.800	0.194	1.165
ID311764	311764	None	51.407	14.056	7.304	0	77	77	2	1	-10921639	131.143	127	66	198	2754	37.747	2.000	0.180	1.061
ID311765	311765	60	40.691	10.748	10.991	0	77	77	2	1	-10921639	142.571	147	76	204	2994	32.635	7.600	0.134	1.030
ID311766	311766	48	66.347	15.341	14.910	0	77	77	2	1	-10921639	156.333	168	66	234	3283	46.668	2.000	0.199	1.111
ID311767	311767	None	65.923	21.689	20.257	0	77	77	2	1	-10921639	177.190	178	112	255	3721	44.534	2.000	0.164	1.122
ID311763	311763	None	46.009	2.000	0.000	0	77	77	2	1	-10921639	105.762	107	52	173	2221	32.898	2.000	0.165	0.910
ID311768	311768	58	64.424	14.607	21.260	0	77	77	2	1	-10921639	205.667	198	122	255	4319	43.607	4.800	0.161	1.310
ID311769	311769	57	81.711	16.025	26.749	0	77	77	2	1	-10921639	198.000	219	81	255	4158	59.666	2.000	0.202	1.115
ID311780	311780	61	54.015	21.863	15.771	0	78	78	2	1	-10921639	149.143	137	96	255	3132	39.313	2.000	0.113	0.768
ID311781	311781	58	48.544	15.818	19.446	0	78	78	2	1	-10921639	179.952	178	91	234	3779	37.804	2.000	0.103	0.889
ID311782	311782	62	46.801	16.469	24.406	0	78	78	2	1	-10921639	189.524	188	81	255	3980	45.858	6.357	0.080	0.613
ID311783	311783	None	56.101	8.313	27.141	0	78	78	2	1	-10921639	159.429	153	102	234	3348	34.002	2.000	0.161	1.301
ID311778	311778	60	46.977	12.062	9.248	0	78	78	2	1	-10921639	130.857	137	56	188	2748	36.255	7.600	0.155	0.968
ID311779	311779	63	47.613	18.745	9.780	0	78	78	2	1	-10921639	132.190	137	71	193	2776	34.404	2.000	0.155	1.031
ID311784	311784	57	72.806	15.091	27.663	0	78	78	2	1	-10921639	175.381	178	91	255	3683	50.486	2.000	0.178	1.051
ID311785	311785	None	41.656	29.000	36.000	0	78	78	2	1	-10921639	64.143	66	28	107	1347	25.092	2.000	0.371	1.382
ID311792	311792	57	48.219	15.738	27.366	0	79	79	2	1	-10921639	171.714	173	107	244	3606	38.461	4.800	0.153	1.186
ID311788	311788	None	51.882	33.000	16.000	0	79	79	2	1	-10921639	119.381	132	51	183	2507	36.084	6.405	0.236	1.262
ID311789	311789	61	67.485	20.885	16.922	0	79	79	2	1	-10921639	159.476	147	81	249	3349	50.917	2.000	0.135	0.745
ID311790	311790	62	71.965	16.035	23.672	0	79	79	2	1	-10921639	196.810	198	112	255	4133	43.051	2.000	0.164	1.288
ID311791	311791	64	51.464	22.068	25.013	0	79	79	2	1	-10921639	161.524	173	102	214	3392	37.737	2.000	0.134	1.011
ID311786	311786	None	40.611	3.971	7.903	0	79	79	2	1	-10921639	91.810	86	45	153	1928	28.859	7.600	0.170	0.925
ID311787	311787	63	44.918	18.969	9.586	0	79	79	2	1	-10921639	141.381	137	81	204	2969	35.389	2.000	0.150	1.040
ID311808	311808	64	40.766	21.143	25.051	0	80	80	2	1	-10921639	172.952	168	107	239	3632	45.351	2.000	0.076	0.539
ID311809	311809	66	52.716	5.382	27.399	0	80	80	2	1	-10921639	132.571	132	61	198	2784	38.068	2.000	0.161	0.968
ID311810	311810	159	50.256	12.748	30.127	0	80	80	2	1	-10921639	140.238	137	86	214	2945	34.875	2.000	0.135	0.958
ID311804	311804	61	73.336	20.395	17.498	0	80	80	2	1	-10921639	169.905	173	61	255	3568	58.152	2.000	0.164	0.825
ID311805	311805	65	54.067	12.823	19.762	0	80	80	2	1	-10921639	144.000	137	91	224	3024	34.239	2.000	0.151	1.104
ID311806	311806	62	67.030	17.547	23.650	0	80	80	2	1	-10921639	202.190	214	137	255	4246	41.529	7.600	0.166	1.386
ID311807	311807	None	41.601	25.452	23.681	0	80	80	2	1	-10921639	155.429	147	91	239	3264	39.543	7.600	0.078	0.571
ID311802	311802	None	47.484	10.385	9.274	0	80	80	2	1	-10921639	121.667	127	51	173	2555	35.373	4.800	0.208	1.187
ID311803	311803	None	62.815	15.379	15.184	0	80	80	2	1	-10921639	135.190	117	61	239	2839	45.702	2.000	0.195	0.966
ID311812	311812	61	83.732	21.028	17.894	0	81	81	2	1	-10921639	181.810	193	96	255	3818	50.497	2.000	0.227	1.333
ID311813	311813	65	40.730	13.416	20.658	0	81	81	2	1	-10921639	153.667	147	81	229	3227	37.444	7.600	0.137	0.988
ID311814	311814	62	54.879	17.445	24.388	0	81	81	2	1	-10921639	219.000	224	153	255	4599	35.280	4.800	0.130	1.426
ID311815	311815	64	60.161	19.069	25.896	0	81	81	2	1	-10921639	231.714	255	158	255	4866	34.418	7.600	0.154	1.802
ID311811	311811	None	50.256	22.182	5.652	0	81	81	2	1	-10921639	151.857	153	91	229	3189	37.137	7.600	0.135	0.973
ID311816	311816	66	55.440	5.501	27.320	0	81	81	2	1	-10921639	141.810	147	86	198	2978	31.248	4.800	0.193	1.467
ID311817	311817	159	47.868	12.336	30.084	0	81	81	2	1	-10921639	124.571	122	76	178	2616	28.509	2.000	0.188	1.380
ID311818	311818	None	40.069	3.000	36.000	0	81	81	2	1	-10921639	103.238	96	66	142	2168	23.744	3.200	0.231	1.631
ID311828	311828	66	41.737	4.910	27.214	0	82	82	2	1	-10921639	144.952	147	81	209	3044	32.216	7.600	0.133	1.054
ID311829	311829	64	64.159	18.132	26.797	0	82	82	2	1	-10921639	193.714	183	102	255	4068	42.848	4.800	0.169	1.310
ID311824	311824	65	48.288	13.648	21.042	0	82	82	2	1	-10921639	144.238	142	91	219	3029	32.238	7.600	0.143	1.117
ID311825	311825	68	54.520	25.567	23.631	0	82	82	2	1	-10921639	146.810	147	71	255	3083	47.593	2.000	0.136	0.737
ID311826	311826	62	58.919	18.853	25.324	0	82	82	2	1	-10921639	219.381	234	158	255	4607	33.361	4.800	0.157	1.782
ID311827	311827	None	48.023	21.634	25.076	0	82	82	2	1	-10921639	178.143	173	102	255	3741	50.309	2.000	0.082	0.539
ID311820	311820	None	48.132	14.349	7.246	0	82	82	2	1	-10921639	128.429	137	61	193	2697	39.785	4.800	0.198	1.065
ID311821	311821	None	53.346	4.867	7.538	0	82	82	2	1	-10921639	85.857	71	40	163	1803	36.893	2.000	0.231	0.875
ID311822	311822	None	40.411	21.486	10.026	0	82	82	2	1	-10921639	125.857	132	66	173	2643	34.065	3.200	0.119	0.785
ID311823	311823	61	100.564	20.618	16.886	0	82	82	2	1	-10921639	181.000	173	86	255	3801	60.132	2.000	0.263	1.252
ID311819	311819	None	44.005	9.000	0.000	0	82	82	2	1	-10921639	90.476	95	52	127	1900	22.131	4.800	0.366	2.190
ID311830	311830	None	46.745	12.823	10.064	0	83	83	2	1	-10921639	120.952	117	81	173	2540	32.472	3.200	0.131	0.863
ID311831	311831	67	40.057	16.192	14.640	0	83	83	2	1	-10921639	104.476	112	30	183	2194	39.011	2.000	0.122	0.584
ID311832	311832	61	87.695	21.061	17.109	0	83	83	2	1	-10921639	148.571	137	66	255	3120	55.120	2.000	0.237	1.032
ID311833	311833	65	70.523	13.698	20.935	0	83	83	2	1	-10921639	141.095	147	66	214	2963	42.748	3.200	0.253	1.331
ID311834	311834	68	54.696	24.796	24.319	0	83	83	2	1	-10921639	121.238	127	40	229	2546	56.922	2.000	0.124	0.469
ID311835	311835	64	80.809	19.370	26.741	0	83	83	2	1	-10921639	203.143	204	102	255	4266	46.129	4.800	0.228	1.634
ID311844	311844	61	93.110	21.097	17.430	0	84	84	2	1	-10921639	185.619	193	76	255	3898	52.189	4.800	0.280	1.558
ID311845	311845	65	79.844	14.440	22.268	0	84	84	2	1	-10921639	165.381	158	91	255	3473	51.229	4.800	0.254	1.306
ID311846	311846	68	47.918	24.828	23.739	0	84	84	2	1	-10921639	141.143	132	56	234	2964	52.168	7.600	0.105	0.514
ID311847	311847	64	65.547	21.539	25.582	0	84	84	2	1	-10921639	186.714	183	127	255	3921	45.225	4.800	0.178	1.249
ID311843	311843	67	44.249	15.926	14.173	0	84	84	2	1	-10921639	129.000	127	76	183	2709	28.387	3.200	0.162	1.267
ID311848	311848	70	57.972	0.000	29.000	0	84	84	2	1	-10921639	144.857	142	91	219	3042	35.072	4.800	0.210	1.433
ID311849	311849	71	67.728	11.421	30.683	0	84	84	2	1	-10921639	153.048	147	102	229	3214	35.927	4.800	0.239	1.645
ID311850	311850	None	48.260	29.743	32.836	0	84	84	2	1	-10921639	75.286	66	30	142	1581	33.715	2.000	0.244	0.876
ID311796	311796	61	77.665	21.249	18.148	0	85	85	2	1	-10921639	176.143	188	71	255	3699	47.280	4.800	0.227	1.376
ID311797	311797	65	48.558	14.465	22.467	0	85	85	2	1	-10921639	161.048	158	102	224	3382	33.976	4.800	0.161	1.317
ID311798	311798	72	46.276	17.361	24.080	0	85	85	2	1	-10921639	180.286	193	102	239	3786	37.181	4.800	0.119	1.034
ID311799	311799	64	62.995	21.954	25.059	0	85	85	2	1	-10921639	195.524	209	96	255	4106	46.898	2.000	0.121	0.900
ID311793	311793	73	53.684	9.672	9.708	0	85	85	2	1	-10921639	132.143	127	81	204	2775	36.150	7.600	0.178	1.103
ID311794	311794	67	64.815	16.636	14.382	0	85	85	2	1	-10921639	149.810	137	96	244	3146	39.775	7.600	0.224	1.377
ID311795	311795	None	43.157	3.520	14.985	0	85	85	2	1	-10921639	105.714	112	40	163	2220	36.688	2.000	0.140	0.708
ID311800	311800	70	43.363	0.000	29.000	0	85	85	2	1	-10921639	115.095	112	71	158	2417	27.577	4.800	0.241	1.619
ID311801	311801	71	74.728	10.880	29.885	0	85	85	2	1	-10921639	139.762	142	81	209	2935	41.947	2.000	0.275	1.439
ID311840	311840	61	49.023	20.825	20.166	0	86	86	2	1	-10921639	162.810	163	102	224	3419	35.672	2.000	0.123	1.002
ID311841	311841	72	67.021	18.993	25.072	0	86	86	2	1	-10921639	203.667	209	142	255	4277	36.630	4.800	0.167	1.589
ID311842	311842	71	51.090	10.811	30.432	0	86	86	2	1	-10921639	133.762	142	66	193	2809	33.483	7.600	0.196	1.312
ID311836	311836	None	55.467	8.000	0.000	0	86	86	2	1	-10921639	97.524	86	52	163	2048	32.886	2.000	0.250	1.185
ID311837	311837	None	54.399	19.984	9.338	0	86	86	2	1	-10921639	140.095	137	91	193	2942	32.171	2.000	0.188	1.381
ID311838	311838	73	68.734	10.885	9.775	0	86	86	2	1	-10921639	148.476	147	81	224	3118	45.814	2.000	0.201	1.086
ID311839	311839	65	56.879	13.622	19.955	0	86	86	2	1	-10921639	135.524	132	45	224	2846	43.213	2.000	0.163	0.878
ID311856	311856	None	40.393	28.362	20.728	0	87	87	2	1	-10921639	84.762	86	25	168	1780	38.577	2.000	0.114	0.451
ID311857	311857	None	40.111	8.878	26.428	0	87	87	2	1	-10921639	126.476	127	51	193	2656	36.189	2.000	0.107	0.674
ID311858	311858	72	70.597	19.193	25.612	0	87	87	2	1	-10921639	195.952	209	61	255	4115	53.931	2.000	0.175	1.083
ID311859	311859	71	49.323	10.657	30.730	0	87	87	2	1	-10921639	128.238	117	66	198	2693	35.392	4.800	0.185	1.132
ID311852	311852	73	52.890	11.190	9.938	0	87	87	2	1	-10921639	124.476	117	76	214	2614	35.449	4.800	0.188	1.112
ID311853	311853	None	55.616	2.884	14.841	0	87	87	2	1	-10921639	111.524	102	56	158	2342	32.612	2.000	0.233	1.294
ID311854	311854	61	51.233	21.724	19.250	0	87	87	2	1	-10921639	165.905	173	81	255	3484	41.185	7.600	0.136	0.963
ID311855	311855	65	57.765	12.930	20.212	0	87	87	2	1	-10921639	152.286	147	86	239	3198	34.914	2.000	0.156	1.175
ID311851	311851	74	50.777	18.000	0.000	0	87	87	2	1	-10921639	117.952	107	66	183	2477	33.554	4.800	0.207	1.206
ID311860	311860	74	42.916	18.000	0.000	0	88	88	2	1	-10921639	98.619	86	57	158	2071	31.990	2.000	0.212	1.078
ID311861	311861	73	43.757	10.355	10.557	0	88	88	2	1	-10921639	136.619	153	76	198	2869	33.939	7.600	0.141	0.993
ID311862	311862	61	84.181	21.259	18.465	0	88	88	2	1	-10921639	192.476	183	132	255	4042	38.088	4.800	0.264	2.111
ID311863	311863	65	62.268	13.192	20.365	0	88	88	2	1	-10921639	154.238	147	91	229	3239	42.263	2.000	0.207	1.250
ID311864	311864	75	47.652	23.849	24.752	0	88	88	2	1	-10921639	150.619	142	96	234	3163	40.799	2.000	0.142	0.918
ID311865	311865	72	80.565	18.746	25.453	0	88	88	2	1	-10921639	218.333	224	153	255	4585	35.945	4.800	0.232	2.285
ID311877	311877	76	59.409	20.483	9.208	0	89	89	2	1	-10921639	127.476	117	66	234	2677	47.380	2.000	0.180	0.821
ID311878	311878	None	46.130	0.000	10.000	0	89	89	2	1	-10921639	120.857	122	76	158	2538	26.437	3.200	0.233	1.728
ID311879	311879	73	52.637	11.860	9.913	0	89	89	2	1	-10921639	150.476	142	81	204	3160	36.687	2.000	0.164	1.157
ID311884	311884	72	86.821	18.113	25.526	0	89	89	2	1	-10921639	208.619	249	66	255	4381	64.614	7.600	0.250	1.290
ID311885	311885	None	46.836	0.000	28.000	0	89	89	2	1	-10921639	115.000	112	51	183	2415	36.677	3.200	0.195	1.025
ID311886	311886	78	72.269	9.102	27.817	0	89	89	2	1	-10921639	145.810	137	76	255	3062	48.333	2.000	0.209	1.044
ID311887	311887	None	48.265	11.862	31.796	0	89	89	2	1	-10921639	110.714	112	51	193	2325	37.201	7.600	0.149	0.773
ID311880	311880	77	59.005	23.965	16.111	0	89	89	2	1	-10921639	146.476	147	71	214	3076	40.296	4.800	0.192	1.174
ID311881	311881	61	50.317	20.354	18.366	0	89	89	2	1	-10921639	155.905	158	71	255	3274	52.788	2.000	0.114	0.607
ID311882	311882	65	73.577	13.348	20.586	0	89	89	2	1	-10921639	160.333	158	81	249	3367	49.847	2.000	0.216	1.142
ID311883	311883	75	43.376	24.628	23.411	0	89	89	2	1	-10921639	147.381	147	91	234	3095	44.417	2.000	0.101	0.611
ID311892	311892	65	44.358	13.162	20.783	0	90	90	2	1	-10921639	144.952	137	81	198	3044	37.838	3.200	0.134	0.906
ID311893	311893	75	40.277	24.586	23.863	0	90	90	2	1	-10921639	148.238	147	61	224	3113	43.228	2.000	0.094	0.590
ID311894	311894	72	81.396	17.933	25.140	0	90	90	2	1	-10921639	221.143	234	168	255	4644	32.282	4.800	0.226	2.522
ID311895	311895	78	43.391	8.692	25.962	0	90	90	2	1	-10921639	146.048	137	81	219	3067	36.837	2.000	0.099	0.711
ID311888	311888	None	62.298	18.000	0.000	0	90	90	2	1	-10921639	129.143	132	66	198	2712	37.029	4.800	0.274	1.501
ID311889	311889	73	50.012	11.763	9.721	0	90	90	2	1	-10921639	126.476	122	81	224	2656	36.652	7.600	0.123	0.755
ID311890	311890	76	40.341	20.849	9.674	0	90	90	2	1	-10921639	117.143	107	51	198	2460	37.760	7.600	0.102	0.574
ID311891	311891	77	52.524	24.294	16.990	0	90	90	2	1	-10921639	145.714	142	61	219	3060	46.291	2.000	0.110	0.622
ID311876	311876	79	56.270	27.805	32.229	0	91	91	2	1	-10921639	105.952	102	51	188	2225	36.315	2.000	0.263	1.214
ID311872	311872	72	86.665	17.598	25.554	0	91	91	2	1	-10921639	198.143	209	66	255	4161	59.793	4.800	0.238	1.273
ID311873	311873	None	63.185	4.397	27.277	0	91	91	2	1	-10921639	153.095	147	81	219	3215	40.310	3.200	0.186	1.192
ID311874	311874	None	45.325	22.488	28.383	0	91	91	2	1	-10921639	134.571	137	51	214	2826	41.974	7.600	0.099	0.580
ID311875	311875	None	41.185	10.735	29.940	0	91	91	2	1	-10921639	120.286	117	81	158	2526	24.920	7.600	0.220	1.740
ID311868	311868	80	46.576	3.040	14.699	0	91	91	2	1	-10921639	81.905	71	30	168	1720	37.671	2.000	0.155	0.583
ID311869	311869	77	56.181	24.770	16.520	0	91	91	2	1	-10921639	136.619	122	61	234	2869	45.568	4.800	0.172	0.880
ID311870	311870	61	65.805	20.978	19.837	0	91	91	2	1	-10921639	179.048	178	112	244	3760	35.453	4.800	0.176	1.514
ID311871	311871	75	55.926	25.290	24.167	0	91	91	2	1	-10921639	150.571	147	81	234	3162	37.041	7.600	0.135	0.968
ID311866	311866	76	66.896	21.243	10.156	0	91	91	2	1	-10921639	165.381	163	96	255	3473	38.362	4.800	0.186	1.350
ID311867	311867	73	53.129	9.611	10.733	0	91	91	2	1	-10921639	132.857	132	86	188	2790	30.968	3.200	0.188	1.356
ID311908	311908	72	66.035	16.717	23.440	0	92	92	2	1	-10921639	178.333	188	71	244	3745	50.913	3.200	0.172	1.027
ID311909	311909	75	73.621	24.075	24.124	0	92	92	2	1	-10921639	202.000	214	122	255	4242	42.268	4.800	0.174	1.414
ID311910	311910	79	40.168	27.835	30.989	0	92	92	2	1	-10921639	85.905	86	30	142	1804	28.224	2.000	0.174	0.902
ID311911	311911	81	56.774	22.000	36.000	0	92	92	2	1	-10921639	132.381	132	80	183	2780	31.998	4.800	0.246	1.632
ID311904	311904	80	46.158	2.232	15.054	0	92	92	2	1	-10921639	104.905	96	56	193	2203	35.352	2.000	0.104	0.558
ID311905	311905	77	43.512	24.123	16.386	0	92	92	2	1	-10921639	132.571	132	76	193	2784	38.811	2.000	0.106	0.656
ID311906	311906	61	42.773	19.526	17.601	0	92	92	2	1	-10921639	141.143	127	86	224	2964	39.422	7.600	0.093	0.611
ID311907	311907	None	64.598	8.004	23.066	0	92	92	2	1	-10921639	124.476	112	51	224	2614	40.549	3.200	0.221	1.110
ID311920	311920	None	55.997	21.714	27.223	0	93	93	2	1	-10921639	189.333	193	102	255	3976	51.106	2.000	0.132	0.863
ID311921	311921	None	49.038	5.309	27.563	0	93	93	2	1	-10921639	129.905	122	56	219	2728	44.532	2.000	0.127	0.656
ID311922	311922	81	40.984	22.000	36.000	0	93	93	2	1	-10921639	129.381	127	102	214	2717	28.731	4.800	0.206	1.537
ID311916	311916	61	64.134	21.629	19.659	0	93	93	2	1	-10921639	209.667	219	122	255	4403	41.238	4.800	0.144	1.281
ID311917	311917	72	58.522	14.954	22.152	0	93	93	2	1	-10921639	157.095	178	81	224	3299	45.341	2.000	0.172	1.015
ID311918	311918	75	48.321	24.340	24.122	0	93	93	2	1	-10921639	180.000	173	86	255	3780	52.476	2.000	0.069	0.445
ID311919	311919	None	62.045	17.641	25.930	0	93	93	2	1	-10921639	195.762	219	91	255	4111	50.544	7.600	0.129	0.885
ID311912	311912	None	46.772	14.221	7.031	0	93	93	2	1	-10921639	106.619	112	40	183	2239	37.277	2.000	0.168	0.822
ID311913	311913	None	43.785	24.812	7.309	0	93	93	2	1	-10921639	119.810	107	76	183	2516	29.901	2.000	0.177	1.205
ID311914	311914	None	46.157	17.794	10.073	0	93	93	2	1	-10921639	139.619	137	71	244	2932	39.180	2.000	0.143	0.892
ID311915	311915	82	55.955	11.792	12.075	0	93	93	2	1	-10921639	135.762	132	81	209	2851	34.528	2.000	0.167	1.124
ID311900	311900	83	55.882	7.772	23.747	0	94	94	2	1	-10921639	112.429	107	20	209	2361	46.331	2.000	0.191	0.778
ID311901	311901	72	67.018	16.633	23.654	0	94	94	2	1	-10921639	205.238	204	127	255	4310	40.196	4.800	0.179	1.548
ID311902	311902	84	50.054	10.808	31.191	0	94	94	2	1	-10921639	128.286	122	81	209	2694	33.189	2.000	0.147	0.990
ID311903	311903	81	45.451	21.000	36.000	0	94	94	2	1	-10921639	122.857	119	86	168	2580	25.029	6.249	0.212	1.718
ID311896	311896	82	54.442	11.765	11.432	0	94	94	2	1	-10921639	140.381	137	86	204	2948	31.865	3.200	0.200	1.466
ID311897	311897	85	40.340	21.620	10.774	0	94	94	2	1	-10921639	111.048	107	56	178	2332	30.533	2.000	0.123	0.796
ID311898	311898	61	51.884	21.820	19.734	0	94	94	2	1	-10921639	158.952	158	102	224	3338	32.747	7.600	0.121	1.051
ID311899	311899	75	49.122	25.156	23.361	0	94	94	2	1	-10921639	142.524	137	86	219	2993	38.026	7.600	0.112	0.753
ID311940	311940	85	42.675	21.794	10.677	0	95	95	2	1	-10921639	102.810	91	51	214	2159	41.891	2.000	0.106	0.470
ID311941	311941	82	54.583	11.127	11.822	0	95	95	2	1	-10921639	128.286	122	81	204	2694	32.703	2.000	0.185	1.227
ID311942	311942	None	47.587	24.815	15.905	0	95	95	2	1	-10921639	130.667	122	66	214	2744	38.208	2.000	0.110	0.677
ID311943	311943	61	67.065	22.173	20.337	0	95	95	2	1	-10921639	176.429	163	117	255	3705	45.147	2.000	0.139	0.955
ID311939	311939	None	43.759	30.264	3.599	0	95	95	2	1	-10921639	100.333	91	51	198	2107	40.013	3.200	0.180	0.766
ID311948	311948	84	48.672	11.396	29.559	0	95	95	2	1	-10921639	120.762	112	61	188	2536	40.857	2.000	0.161	0.819
ID311944	311944	75	40.788	24.321	24.018	0	95	95	2	1	-10921639	156.095	147	91	229	3278	33.113	2.000	0.057	0.509
ID311945	311945	83	56.220	8.948	25.011	0	95	95	2	1	-10921639	126.381	117	61	204	2654	41.500	2.000	0.186	0.953
ID311946	311946	72	79.920	17.781	24.742	0	95	95	2	1	-10921639	226.905	255	147	255	4765	38.176	4.800	0.221	2.154
ID311947	311947	None	43.022	0.000	28.000	0	95	95	2	1	-10921639	97.048	86	48	153	2038	32.401	3.200	0.159	0.824
ID311924	311924	82	68.437	11.277	11.767	0	96	96	2	1	-10921639	146.048	147	86	224	3067	44.075	2.000	0.213	1.165
ID311925	311925	None	46.349	33.000	19.000	0	96	96	2	1	-10921639	92.476	86	56	183	1942	29.700	4.800	0.264	1.303
ID311926	311926	61	58.130	22.007	21.024	0	96	96	2	1	-10921639	173.429	168	122	255	3642	37.697	2.000	0.152	1.211
ID311927	311927	72	75.681	17.410	25.142	0	96	96	2	1	-10921639	212.619	224	117	255	4465	46.553	4.800	0.216	1.623
ID311923	311923	None	61.031	19.029	9.192	0	96	96	2	1	-10921639	130.333	122	51	209	2737	44.355	2.000	0.189	0.936
ID311928	311928	83	46.411	8.559	25.693	0	96	96	2	1	-10921639	138.810	137	51	204	2915	42.566	7.600	0.158	0.890
ID311929	311929	None	52.157	5.507	27.218	0	96	96	2	1	-10921639	144.571	153	91	193	3036	34.899	3.200	0.179	1.256
ID311930	311930	None	51.243	25.511	27.606	0	96	96	2	1	-10921639	122.190	107	20	229	2566	49.471	2.000	0.139	0.601
ID311931	311931	84	54.251	11.563	30.062	0	96	96	2	1	-10921639	130.333	127	45	198	2737	43.940	2.000	0.201	0.993
ID311960	311960	72	72.677	18.514	26.575	0	97	97	2	1	-10921639	209.524	229	112	255	4400	50.312	6.292	0.194	1.354
ID311961	311961	None	51.296	16.000	36.000	0	97	97	2	1	-10921639	80.667	76	15	204	1694	46.828	2.000	0.198	0.569
ID311959	311959	61	70.005	22.488	20.667	0	97	97	2	1	-10921639	168.857	173	66	234	3546	47.664	2.000	0.185	1.109
ID311956	311956	72	55.464	18.385	25.843	0	98	98	2	1	-10921639	220.190	229	132	255	4624	37.525	4.800	0.151	1.536
ID311957	311957	86	58.215	20.153	26.776	0	98	98	2	1	-10921639	197.333	204	91	255	4144	50.650	4.800	0.152	1.028
ID311958	311958	None	47.075	11.661	30.495	0	98	98	2	1	-10921639	121.714	127	51	178	2556	36.895	4.800	0.195	1.079
ID311952	311952	82	65.192	9.712	11.072	0	98	98	2	1	-10921639	136.952	137	56	204	2876	40.645	3.200	0.240	1.303
ID311953	311953	87	46.403	17.023	15.041	0	98	98	2	1	-10921639	114.190	112	56	224	2398	34.992	2.000	0.160	0.900
ID311954	311954	61	77.335	23.311	22.035	0	98	98	2	1	-10921639	194.810	193	112	255	4091	46.132	4.800	0.216	1.500
ID311955	311955	88	63.221	16.601	23.092	0	98	98	2	1	-10921639	227.143	249	127	255	4770	36.247	4.800	0.155	1.683
ID311949	311949	None	51.691	4.000	0.000	0	98	98	2	1	-10921639	89.048	80	40	158	1870	34.964	2.000	0.319	1.232
ID311950	311950	None	41.390	15.351	6.364	0	98	98	2	1	-10921639	113.667	117	51	178	2387	35.336	2.000	0.131	0.747
ID311951	311951	None	42.543	22.388	10.504	0	98	98	2	1	-10921639	96.476	86	30	183	2026	39.366	2.000	0.129	0.560
ID311968	311968	61	63.827	23.746	23.173	0	99	99	2	1	-10921639	159.095	168	45	229	3341	51.463	2.000	0.178	0.933
ID311969	311969	88	71.210	16.554	24.184	0	99	99	2	1	-10921639	221.619	244	147	255	4654	39.477	7.600	0.182	1.727
ID311970	311970	86	43.377	21.021	27.872	0	99	99	2	1	-10921639	170.952	168	117	239	3590	38.939	4.800	0.121	0.951
ID311971	311971	None	40.056	25.744	32.445	0	99	99	2	1	-10921639	84.238	86	35	153	1769	34.771	2.000	0.161	0.671
ID311964	311964	82	60.637	11.000	11.000	0	99	99	2	1	-10921639	151.048	147	66	224	3172	45.070	2.000	0.185	1.048
ID311965	311965	87	40.577	15.589	15.069	0	99	99	2	1	-10921639	123.524	127	51	178	2594	31.800	7.600	0.143	0.974
ID311966	311966	None	42.150	24.544	15.665	0	99	99	2	1	-10921639	91.571	81	20	163	1923	36.341	2.000	0.163	0.707
ID311967	311967	None	44.322	13.067	19.879	0	99	99	2	1	-10921639	120.952	117	40	193	2540	41.777	7.600	0.131	0.673
ID311962	311962	None	50.719	18.000	0.000	0	99	99	2	1	-10921639	115.762	112	86	183	2431	28.044	4.800	0.236	1.575
ID311963	311963	89	51.109	29.295	3.098	0	99	99	2	1	-10921639	104.714	102	51	193	2199	39.555	3.200	0.209	0.914
ID311936	311936	61	55.696	24.723	22.742	0	100	100	2	1	-10921639	126.095	122	56	219	2648	50.580	2.000	0.117	0.523
ID311937	311937	86	63.653	19.632	27.742	0	100	100	2	1	-10921639	191.714	193	96	255	4026	41.160	7.600	0.176	1.394
ID311938	311938	None	65.852	11.942	32.750	0	100	100	2	1	-10921639	135.476	142	40	209	2845	45.874	2.000	0.225	1.086
ID311932	311932	None	44.392	5.000	0.000	0	100	100	2	1	-10921639	88.810	86	57	142	1865	26.328	2.000	0.237	1.290
ID311933	311933	89	50.371	29.197	3.333	0	100	100	2	1	-10921639	114.810	112	40	193	2411	41.805	2.000	0.170	0.798
ID311934	311934	82	61.939	9.836	11.478	0	100	100	2	1	-10921639	158.714	158	102	234	3333	37.014	6.096	0.173	1.263
ID311935	311935	88	74.084	16.051	23.053	0	100	100	2	1	-10921639	211.762	214	153	255	4447	37.679	4.800	0.196	1.839
ID311972	311972	89	40.167	29.848	3.477	0	101	101	2	1	-10921639	97.952	96	40	158	2057	33.926	2.000	0.160	0.797
ID311973	311973	None	40.279	0.000	10.000	0	101	101	2	1	-10921639	104.143	96	56	153	2187	29.396	3.200	0.203	1.193
ID311974	311974	82	47.362	10.635	11.810	0	101	101	2	1	-10921639	147.190	142	91	234	3091	33.615	2.000	0.120	0.935
ID311975	311975	None	52.693	20.911	20.664	0	101	101	2	1	-10921639	172.952	168	81	239	3632	45.912	7.600	0.126	0.840
ID311976	311976	61	73.404	23.873	23.006	0	101	101	2	1	-10921639	181.524	188	81	255	3812	50.920	2.000	0.174	1.057
ID311977	311977	88	52.133	17.028	24.582	0	101	101	2	1	-10921639	180.286	173	107	255	3786	40.779	2.000	0.142	1.101
ID311978	311978	None	45.477	8.561	27.234	0	101	101	2	1	-10921639	149.524	142	107	198	3140	25.514	2.000	0.151	1.535
ID311979	311979	86	53.457	21.178	27.975	0	101	101	2	1	-10921639	157.619	142	96	229	3310	40.795	2.000	0.121	0.836
ID311980	311980	None	40.506	18.000	0.000	0	102	102	2	1	-10921639	103.810	109	52	158	2180	30.841	2.000	0.209	1.162
ID311981	311981	89	40.462	30.060	4.043	0	102	102	2	1	-10921639	93.857	86	45	173	1971	31.996	2.000	0.138	0.710
ID311982	311982	61	44.583	24.765	22.935	0	102	102	2	1	-10921639	131.381	127	61	193	2759	33.909	7.600	0.129	0.888
ID311983	311983	88	74.747	17.597	23.841	0	102	102	2	1	-10921639	194.190	204	91	255	4078	46.659	7.600	0.181	1.276
ID311984	311984	None	60.844	12.896	31.913	0	102	102	2	1	-10921639	148.905	147	91	229	3127	40.232	4.800	0.205	1.261
ID311985	311985	None	52.750	21.812	32.908	0	102	102	2	1	-10921639	113.429	117	61	198	2382	32.435	2.000	0.201	1.171
ID311988	311988	86	42.713	22.034	28.637	0	103	103	2	1	-10921639	135.762	132	61	209	2851	48.848	2.000	0.095	0.483
ID311989	311989	None	41.050	0.000	31.000	0	103	103	2	1	-10921639	152.048	158	71	204	3193	38.369	7.600	0.185	1.238
ID311986	311986	None	42.758	21.728	19.977	0	103	103	2	1	-10921639	150.143	142	112	224	3153	32.820	5.974	0.131	1.063
ID311987	311987	88	72.343	17.172	25.121	0	103	103	2	1	-10921639	203.429	204	137	255	4272	38.018	4.800	0.182	1.648
ID311996	311996	86	58.015	21.481	26.438	0	104	104	2	1	-10921639	190.476	198	117	239	4000	32.771	4.800	0.171	1.696
ID311995	311995	None	41.917	27.969	20.338	0	104	104	2	1	-10921639	119.810	117	66	198	2516	31.814	2.000	0.171	1.097
ID311990	311990	90	55.411	15.800	15.116	0	105	105	2	1	-10921639	110.143	117	56	204	2313	38.850	2.000	0.193	0.919
ID311991	311991	None	43.609	20.829	20.303	0	105	105	2	1	-10921639	135.143	127	71	193	2838	37.313	4.800	0.162	1.008
ID311992	311992	86	53.666	21.514	25.884	0	105	105	2	1	-10921639	167.333	153	117	244	3514	36.881	2.000	0.137	1.090
ID311993	311993	None	45.191	6.584	27.455	0	105	105	2	1	-10921639	124.857	122	76	193	2622	35.860	2.000	0.167	0.995
ID311994	311994	91	43.502	22.546	35.442	0	105	105	2	1	-10921639	137.000	137	56	204	2877	40.732	2.000	0.146	0.855
ID311997	311997	90	41.594	16.535	15.195	0	106	106	2	1	-10921639	108.000	117	35	173	2268	35.360	2.000	0.146	0.780
ID311998	311998	None	44.716	16.016	26.444	0	106	106	2	1	-10921639	121.810	122	61	178	2558	32.806	2.000	0.139	0.907
ID311999	311999	91	74.132	22.000	36.000	0	106	106	2	1	-10921639	140.143	147	76	214	2943	36.803	4.800	0.314	1.820
ID312012	312012	None	48.987	2.324	28.099	0	107	107	2	1	-10921639	163.095	158	107	219	3425	33.165	3.200	0.131	1.141
ID312013	312013	None	42.600	20.228	27.491	0	107	107	2	1	-10921639	138.952	142	71	198	2918	33.775	3.200	0.145	1.044
ID312014	312014	None	52.472	12.182	31.270	0	107	107	2	1	-10921639	147.714	147	96	204	3102	29.511	7.600	0.186	1.567
ID312015	312015	91	44.871	22.000	36.000	0	107	107	2	1	-10921639	108.524	117	45	158	2279	27.616	7.600	0.212	1.374
ID312010	312010	None	41.189	13.000	0.000	0	107	107	2	1	-10921639	98.238	96	62	132	2063	24.281	4.800	0.243	1.581
ID312011	312011	92	47.169	24.025	22.886	0	107	107	2	1	-10921639	143.286	142	81	188	3009	34.443	2.000	0.160	1.148
ID312004	312004	None	40.153	10.000	36.000	0	108	108	2	1	-10921639	148.810	147	109	209	3125	28.131	4.800	0.169	1.528
ID312000	312000	None	47.265	17.000	0.000	0	108	108	2	1	-10921639	107.571	107	52	163	2259	34.042	3.200	0.241	1.229
ID312001	312001	None	47.705	3.827	15.830	0	108	108	2	1	-10921639	109.381	102	35	178	2297	38.848	2.000	0.141	0.695
ID312002	312002	92	41.654	24.362	22.833	0	108	108	2	1	-10921639	164.524	163	122	219	3455	27.951	4.800	0.120	1.261
ID312003	312003	93	48.408	18.643	24.281	0	108	108	2	1	-10921639	170.714	178	107	234	3585	35.154	4.800	0.132	1.132
ID312020	312020	None	50.672	7.000	0.000	0	109	109	2	1	-10921639	104.857	102	62	188	2202	27.663	2.000	0.286	1.684
ID312021	312021	None	45.685	15.672	14.751	0	109	109	2	1	-10921639	112.476	112	45	209	2362	35.690	2.000	0.139	0.768
ID312022	312022	93	44.226	19.704	26.336	0	109	109	2	1	-10921639	160.381	163	96	209	3368	31.215	2.000	0.145	1.302
ID312005	312005	None	40.737	12.421	19.713	0	110	110	2	1	-10921639	103.667	112	35	153	2177	38.578	2.000	0.143	0.671
ID312006	312006	None	62.046	24.788	23.498	0	110	110	2	1	-10921639	166.524	163	96	255	3497	48.849	2.000	0.149	0.884
ID312007	312007	93	53.966	20.607	24.331	0	110	110	2	1	-10921639	184.857	183	137	234	3882	29.606	6.372	0.155	1.679
ID312008	312008	94	49.539	5.906	27.122	0	110	110	2	1	-10921639	144.000	147	81	198	3024	31.901	4.800	0.184	1.406
ID312009	312009	None	47.931	12.275	31.335	0	110	110	2	1	-10921639	118.333	117	56	204	2485	34.844	2.000	0.144	0.854
ID312044	312044	None	40.841	22.120	4.602	0	111	111	2	1	-10921639	110.190	107	45	188	2314	35.075	2.000	0.119	0.671
ID312045	312045	None	56.252	7.183	14.858	0	111	111	2	1	-10921639	134.381	127	76	204	2822	34.175	3.200	0.220	1.419
ID312046	312046	94	44.006	7.255	27.732	0	111	111	2	1	-10921639	120.048	117	56	204	2521	35.044	2.000	0.127	0.769
ID312047	312047	None	46.116	26.100	28.220	0	111	111	2	1	-10921639	115.524	122	40	183	2426	37.125	2.000	0.135	0.740
ID312043	312043	None	45.649	14.000	0.000	0	111	111	2	1	-10921639	106.762	107	66	163	2242	25.520	4.800	0.276	1.809
ID312036	312036	None	42.689	11.799	32.026	0	112	112	2	1	-10921639	114.667	122	56	163	2408	32.181	2.000	0.156	0.963
ID312037	312037	None	59.119	29.027	32.812	0	112	112	2	1	-10921639	119.857	117	56	214	2517	36.919	2.000	0.211	1.133
ID312038	312038	None	46.509	20.000	36.000	0	112	112	2	1	-10921639	103.952	107	42	178	2183	36.657	3.200	0.186	0.889
ID312032	312032	95	55.342	16.132	15.471	0	112	112	2	1	-10921639	156.286	163	96	204	3282	30.158	4.800	0.176	1.549
ID312033	312033	None	49.251	25.048	24.020	0	112	112	2	1	-10921639	151.143	153	117	229	3174	28.521	4.800	0.170	1.538
ID312034	312034	None	53.808	18.106	24.856	0	112	112	2	1	-10921639	160.571	158	102	204	3372	29.647	7.600	0.199	1.796
ID312035	312035	94	60.699	6.999	28.817	0	112	112	2	1	-10921639	144.952	142	81	219	3044	35.810	4.800	0.213	1.421
ID312031	312031	None	41.887	11.275	6.014	0	112	112	2	1	-10921639	118.952	112	86	188	2498	26.763	6.345	0.171	1.297
ID312039	312039	None	42.739	33.000	10.000	0	113	113	2	1	-10921639	100.524	91	45	173	2111	38.122	2.000	0.224	0.965
ID312040	312040	95	48.536	15.962	14.216	0	113	113	2	1	-10921639	113.619	102	61	193	2386	36.590	3.200	0.168	0.895
ID312041	312041	None	59.744	20.879	19.803	0	113	113	2	1	-10921639	137.857	137	76	204	2895	37.397	3.200	0.183	1.139
ID312042	312042	94	67.625	7.002	27.268	0	113	113	2	1	-10921639	170.810	173	91	255	3587	42.861	2.000	0.185	1.246
ID312016	312016	None	46.314	15.000	0.000	0	114	114	2	1	-10921639	92.667	76	51	183	1946	36.959	6.413	0.142	0.622
ID312017	312017	None	52.533	24.463	7.851	0	114	114	2	1	-10921639	138.810	132	81	229	2915	40.143	2.000	0.127	0.782
ID312018	312018	None	46.162	24.098	23.807	0	114	114	2	1	-10921639	167.571	178	81	219	3519	33.289	4.800	0.138	1.223
ID312019	312019	94	41.144	4.992	26.562	0	114	114	2	1	-10921639	171.524	173	102	209	3602	23.302	4.800	0.151	1.928
ID312023	312023	None	45.845	22.496	3.677	0	115	115	2	1	-10921639	125.762	127	81	193	2641	36.418	2.000	0.157	0.940
ID312028	312028	94	70.522	5.398	27.274	0	115	115	2	1	-10921639	153.905	142	76	244	3232	51.648	2.000	0.194	0.969
ID312029	312029	None	45.221	21.314	27.550	0	115	115	2	1	-10921639	105.952	107	30	198	2225	47.032	2.000	0.120	0.484
ID312030	312030	None	43.361	6.212	33.157	0	115	115	2	1	-10921639	125.333	122	71	183	2632	29.793	2.000	0.128	0.958
ID312024	312024	95	44.722	15.988	12.338	0	115	115	2	1	-10921639	133.476	132	86	204	2803	31.112	6.232	0.129	0.983
ID312025	312025	None	47.263	2.799	19.677	0	115	115	2	1	-10921639	106.905	102	56	173	2245	33.666	2.000	0.165	0.901
ID312026	312026	None	51.556	21.837	20.656	0	115	115	2	1	-10921639	129.238	122	76	204	2714	34.119	2.000	0.154	1.013
ID312027	312027	None	61.180	15.942	23.801	0	115	115	2	1	-10921639	130.286	132	66	224	2736	37.374	2.000	0.198	1.151
ID312052	312052	95	47.871	16.541	15.099	0	116	116	2	1	-10921639	131.048	137	56	188	2752	36.594	2.000	0.171	1.046
ID312053	312053	None	46.420	23.154	24.006	0	116	116	2	1	-10921639	181.476	183	137	229	3811	28.642	3.200	0.124	1.399
ID312054	312054	94	70.545	4.420	27.217	0	116	116	2	1	-10921639	173.714	158	117	255	3648	43.269	2.000	0.184	1.249
ID312055	312055	None	55.470	26.202	33.296	0	116	116	2	1	-10921639	135.571	132	86	183	2847	29.352	4.800	0.207	1.583
ID312048	312048	97	44.279	19.000	0.000	0	116	116	2	1	-10921639	97.619	91	33	163	2050	33.555	3.200	0.264	1.215
ID312049	312049	None	40.050	10.771	7.852	0	116	116	2	1	-10921639	126.381	127	86	168	2654	25.154	2.000	0.149	1.301
ID312050	312050	None	41.584	7.603	11.454	0	116	116	2	1	-10921639	129.714	132	96	168	2724	19.150	4.800	0.184	2.109
ID312051	312051	None	50.247	2.407	14.658	0	116	116	2	1	-10921639	113.238	107	56	188	2378	36.686	2.000	0.159	0.849
ID312060	312060	96	40.711	17.915	24.895	0	117	117	2	1	-10921639	166.429	173	102	234	3495	38.684	7.600	0.092	0.728
ID312061	312061	94	49.984	6.037	27.881	0	117	117	2	1	-10921639	152.000	147	112	224	3192	29.302	2.000	0.143	1.301
ID312062	312062	None	50.076	11.786	31.929	0	117	117	2	1	-10921639	116.048	112	45	209	2437	37.936	2.000	0.147	0.782
ID312056	312056	97	45.957	18.000	0.000	0	117	117	2	1	-10921639	124.238	112	76	183	2609	32.897	2.000	0.154	1.010
ID312057	312057	None	40.294	22.927	5.124	0	117	117	2	1	-10921639	123.095	127	66	178	2585	31.851	2.000	0.093	0.660
ID312058	312058	95	47.394	16.339	14.712	0	117	117	2	1	-10921639	102.000	96	35	209	2142	40.455	3.200	0.148	0.652
ID312059	312059	None	44.923	22.369	21.094	0	117	117	2	1	-10921639	166.571	173	66	229	3498	45.124	7.600	0.089	0.604
ID312064	312064	96	76.081	16.500	24.974	0	118	118	2	1	-10921639	188.190	188	107	255	3952	40.038	4.800	0.219	1.687
ID312063	312063	97	48.349	19.000	0.000	0	118	118	2	1	-10921639	132.524	117	86	214	2783	39.254	7.600	0.156	0.911
ID312068	312068	96	47.141	17.511	24.027	0	119	119	2	1	-10921639	198.952	204	117	244	4178	30.284	7.600	0.182	2.027
ID312069	312069	99	50.567	18.990	24.623	0	119	119	2	1	-10921639	188.048	193	107	244	3949	35.789	6.295	0.142	1.303
ID312070	312070	94	57.751	6.854	26.945	0	119	119	2	1	-10921639	146.714	153	96	198	3081	33.657	4.800	0.204	1.478
ID312071	312071	None	43.029	22.000	36.000	0	119	119	2	1	-10921639	137.238	137	96	193	2882	27.340	4.800	0.209	1.737
ID312065	312065	None	41.163	2.525	15.142	0	119	119	2	1	-10921639	129.810	127	81	183	2726	26.977	2.000	0.146	1.228
ID312066	312066	None	48.474	27.349	20.095	0	119	119	2	1	-10921639	142.381	147	76	204	2990	36.403	7.600	0.142	0.975
ID312067	312067	None	48.237	19.585	22.189	0	119	119	2	1	-10921639	175.333	178	91	249	3682	44.539	6.421	0.115	0.811
ID312085	312085	None	45.311	0.000	0.000	0	120	120	2	1	-10921639	106.333	96	76	168	2233	25.441	6.381	0.223	1.522
ID312086	312086	None	56.384	21.971	4.131	0	120	120	2	1	-10921639	137.762	132	91	224	2893	36.744	2.000	0.170	1.088
ID312087	312087	None	40.414	11.028	8.260	0	120	120	2	1	-10921639	95.286	96	35	178	2001	33.135	2.000	0.138	0.698
ID312092	312092	94	40.310	6.607	27.964	0	120	120	2	1	-10921639	121.381	122	76	198	2549	33.265	4.800	0.162	1.017
ID312088	312088	None	55.208	20.627	10.088	0	120	120	2	1	-10921639	124.476	117	76	204	2614	34.968	3.200	0.179	1.079
ID312089	312089	None	46.535	15.855	15.378	0	120	120	2	1	-10921639	122.905	122	56	183	2581	31.970	2.000	0.176	1.149
ID312090	312090	None	40.673	9.954	18.828	0	120	120	2	1	-10921639	110.048	117	56	183	2311	30.810	7.600	0.181	1.095
ID312091	312091	99	65.063	20.978	24.899	0	120	120	2	1	-10921639	169.619	158	102	255	3562	41.808	2.000	0.158	1.109
ID312084	312084	None	42.435	33.000	30.000	0	121	121	2	1	-10921639	111.905	114	71	158	2350	25.012	4.800	0.213	1.573
ID312079	312079	98	58.680	15.986	12.359	0	121	121	2	1	-10921639	122.667	122	51	209	2576	40.355	2.000	0.165	0.863
ID312080	312080	None	40.374	24.218	13.772	0	121	121	2	1	-10921639	113.714	107	40	173	2388	38.134	2.000	0.132	0.696
ID312081	312081	None	47.413	21.677	21.761	0	121	121	2	1	-10921639	164.857	168	132	214	3462	22.771	4.800	0.161	2.006
ID312082	312082	None	44.286	17.932	23.086	0	121	121	2	1	-10921639	140.429	137	56	198	2949	37.757	7.600	0.111	0.741
ID312083	312083	None	55.227	26.016	27.864	0	121	121	2	1	-10921639	113.381	102	35	193	2381	40.412	2.000	0.160	0.773
ID312093	312093	None	54.775	22.469	5.307	0	122	122	2	1	-10921639	145.286	142	86	239	3051	41.935	2.000	0.131	0.803
ID312094	312094	98	61.260	16.378	13.337	0	122	122	2	1	-10921639	151.571	153	76	219	3183	39.859	4.800	0.215	1.346
ID312095	312095	None	42.606	33.000	16.000	0	122	122	2	1	-10921639	112.238	112	80	163	2357	26.292	2.000	0.163	1.197
ID312096	312096	100	54.208	25.076	23.142	0	122	122	2	1	-10921639	157.381	163	102	219	3305	34.350	4.800	0.172	1.342
ID312097	312097	101	56.478	15.887	26.299	0	122	122	2	1	-10921639	149.143	153	91	244	3132	36.472	4.800	0.178	1.237
ID312098	312098	None	67.809	22.000	36.000	0	122	122	2	1	-10921639	111.667	102	61	173	2345	34.912	2.000	0.353	1.669
ID312076	312076	None	41.250	8.685	26.406	0	123	123	2	1	-10921639	117.333	117	45	158	2464	31.530	4.800	0.175	1.110
ID312077	312077	101	44.126	18.247	25.939	0	123	123	2	1	-10921639	153.952	153	96	214	3233	32.051	2.000	0.132	1.118
ID312078	312078	None	44.558	24.584	26.574	0	123	123	2	1	-10921639	145.762	153	86	209	3061	40.801	2.000	0.126	0.797
ID312072	312072	None	47.052	4.000	0.000	0	123	123	2	1	-10921639	106.714	96	76	158	2241	25.142	6.319	0.226	1.564
ID312073	312073	None	46.228	21.253	19.799	0	123	123	2	1	-10921639	137.857	132	102	204	2895	28.129	7.600	0.128	1.110
ID312074	312074	None	55.582	30.031	20.816	0	123	123	2	1	-10921639	121.381	112	71	183	2549	32.429	2.000	0.202	1.259
ID312075	312075	100	42.032	24.216	24.176	0	123	123	2	1	-10921639	167.333	168	107	209	3514	26.729	6.293	0.142	1.555
ID312132	312132	101	62.874	16.799	25.706	0	124	124	2	1	-10921639	155.714	153	71	239	3270	41.016	7.600	0.169	1.096
ID312133	312133	None	57.118	4.844	27.117	0	124	124	2	1	-10921639	124.619	132	45	204	2617	41.194	2.000	0.196	0.994
ID312134	312134	102	47.610	12.268	32.152	0	124	124	2	1	-10921639	108.762	107	30	163	2284	35.195	2.000	0.182	0.953
ID312129	312129	None	43.423	26.996	10.102	0	124	124	2	1	-10921639	119.048	117	66	198	2500	34.058	7.600	0.112	0.704
ID312130	312130	None	40.185	9.595	10.953	0	124	124	2	1	-10921639	130.905	137	71	178	2749	29.875	6.000	0.170	1.271
ID312131	312131	None	64.335	15.990	14.955	0	124	124	2	1	-10921639	131.429	132	76	193	2760	36.861	2.000	0.229	1.329
ID312109	312109	None	50.521	14.000	0.000	0	125	125	2	1	-10921639	107.619	96	56	188	2260	35.291	7.600	0.213	1.070
ID312110	312110	101	74.318	17.131	26.054	0	125	125	2	1	-10921639	163.571	163	71	255	3435	45.716	2.000	0.211	1.245
ID312111	312111	103	42.269	8.951	27.621	0	125	125	2	1	-10921639	113.524	112	56	168	2384	28.569	3.200	0.192	1.281
ID312112	312112	102	40.807	12.118	32.190	0	125	125	2	1	-10921639	107.667	107	56	163	2261	26.971	4.800	0.165	1.133
ID312100	312100	104	49.647	20.360	19.952	0	126	126	2	1	-10921639	123.857	127	71	209	2601	37.350	2.000	0.146	0.844
ID312101	312101	None	46.948	28.912	20.037	0	126	126	2	1	-10921639	116.857	117	71	163	2454	27.722	3.200	0.181	1.293
ID312102	312102	105	42.588	25.178	24.217	0	126	126	2	1	-10921639	131.952	132	61	214	2771	36.925	2.000	0.072	0.477
ID312103	312103	101	62.088	17.093	25.692	0	126	126	2	1	-10921639	165.667	158	107	234	3479	39.614	3.200	0.175	1.246
ID312099	312099	None	42.401	20.468	4.730	0	126	126	2	1	-10921639	127.429	127	66	193	2676	35.935	2.000	0.113	0.717
ID312108	312108	None	50.312	10.000	36.000	0	126	126	2	1	-10921639	131.286	132	90	214	2757	34.470	5.994	0.157	1.035
ID312104	312104	103	51.186	7.146	28.145	0	126	126	2	1	-10921639	129.667	132	91	183	2723	28.508	4.800	0.194	1.481
ID312105	312105	None	45.620	25.916	27.713	0	126	126	2	1	-10921639	127.476	132	35	193	2677	38.586	2.000	0.151	0.867
ID312106	312106	None	51.342	0.000	29.000	0	126	126	2	1	-10921639	138.286	137	76	198	2904	41.291	4.800	0.194	1.086
ID312107	312107	None	43.533	0.000	36.000	0	126	126	2	1	-10921639	86.571	71	62	142	1818	27.272	2.000	0.216	1.127
ID312116	312116	104	50.937	21.230	19.240	0	127	127	2	1	-10921639	142.238	142	102	209	2987	30.377	4.800	0.209	1.620
ID312117	312117	None	42.351	3.033	23.248	0	127	127	2	1	-10921639	131.905	137	81	188	2770	27.950	4.800	0.151	1.238
ID312118	312118	105	54.749	25.238	23.904	0	127	127	2	1	-10921639	130.905	127	71	198	2749	35.889	2.000	0.164	1.027
ID312119	312119	101	75.116	18.399	26.083	0	127	127	2	1	-10921639	197.143	204	117	255	4140	40.518	6.285	0.223	1.774
ID312113	312113	None	42.095	15.000	0.000	0	127	127	2	1	-10921639	100.857	91	51	163	2118	34.862	3.200	0.183	0.895
ID312114	312114	None	42.252	29.155	4.022	0	127	127	2	1	-10921639	139.048	142	91	178	2920	27.138	6.039	0.155	1.373
ID312115	312115	None	50.661	9.031	12.118	0	127	127	2	1	-10921639	137.952	137	81	193	2897	31.540	4.800	0.165	1.239
ID312120	312120	103	41.804	7.072	28.890	0	127	127	2	1	-10921639	122.905	122	71	178	2581	27.331	2.000	0.137	1.081
ID312121	312121	None	40.144	12.926	32.113	0	127	127	2	1	-10921639	114.619	122	76	163	2407	27.744	7.600	0.176	1.237
ID312128	312128	101	42.244	20.578	27.547	0	128	128	2	1	-10921639	146.000	132	76	234	3066	42.371	2.000	0.104	0.648
ID312126	312126	None	44.784	21.663	4.824	0	128	128	2	1	-10921639	118.667	112	61	234	2492	37.235	2.000	0.113	0.646
ID312127	312127	None	51.297	15.886	13.995	0	128	128	2	1	-10921639	138.524	137	76	183	2909	29.013	2.000	0.176	1.431
ID312124	312124	None	58.696	20.815	22.624	0	129	129	2	1	-10921639	161.571	158	112	239	3393	35.024	3.200	0.166	1.314
ID312125	312125	107	45.607	17.630	26.878	0	129	129	2	1	-10921639	133.429	132	56	193	2802	39.897	7.600	0.134	0.792
ID312122	312122	121	46.799	18.000	0.000	0	129	129	2	1	-10921639	115.476	117	62	173	2425	28.562	2.000	0.190	1.290
ID312123	312123	None	46.075	19.480	9.640	0	129	129	2	1	-10921639	163.857	163	117	209	3441	28.730	6.135	0.154	1.526
ID312135	312135	None	44.647	6.000	0.000	0	130	130	2	1	-10921639	117.619	107	95	158	2470	25.013	4.800	0.209	1.626
ID312140	312140	107	58.248	17.150	25.235	0	130	130	2	1	-10921639	182.476	183	127	255	3832	31.355	4.800	0.208	2.001
ID312141	312141	None	43.462	14.000	36.000	0	130	130	2	1	-10921639	143.524	137	91	193	3014	26.282	4.800	0.154	1.459
ID312142	312142	None	41.129	23.000	36.000	0	130	130	2	1	-10921639	101.381	102	48	163	2129	34.572	7.600	0.161	0.815
ID312136	312136	121	48.451	18.000	0.000	0	130	130	2	1	-10921639	120.762	114	76	178	2536	32.614	2.000	0.164	1.045
ID312137	312137	None	47.289	30.268	3.265	0	130	130	2	1	-10921639	138.095	142	66	204	2900	34.215	3.200	0.145	1.023
ID312138	312138	None	44.931	16.979	14.467	0	130	130	2	1	-10921639	113.476	112	81	163	2383	29.842	2.000	0.169	1.098
ID312139	312139	None	41.455	24.211	15.094	0	130	130	2	1	-10921639	112.429	107	71	183	2361	31.115	7.600	0.117	0.756
ID312143	312143	121	44.004	19.000	0.000	0	131	131	2	1	-10921639	133.857	127	102	173	2811	23.534	4.800	0.196	1.861
ID312144	312144	None	45.942	14.052	12.760	0	131	131	2	1	-10921639	131.619	132	81	188	2764	31.093	2.000	0.155	1.138
ID312145	312145	109	51.970	0.000	28.000	0	131	131	2	1	-10921639	117.619	107	80	178	2470	36.088	2.000	0.193	1.055
ID312146	312146	130	57.771	12.042	31.447	0	131	131	2	1	-10921639	143.762	142	35	234	3019	49.794	7.600	0.148	0.744
ID312147	312147	None	59.576	27.530	33.186	0	131	131	2	1	-10921639	137.952	137	61	214	2897	43.908	2.000	0.191	1.008
ID312156	312156	107	56.825	16.379	25.945	0	132	132	2	1	-10921639	121.667	122	45	239	2555	52.718	2.000	0.142	0.573
ID312157	312157	108	55.525	5.342	27.048	0	132	132	2	1	-10921639	135.571	142	71	193	2847	35.969	3.200	0.179	1.143
ID312158	312158	None	57.510	25.580	26.832	0	132	132	2	1	-10921639	142.857	147	76	249	3000	46.992	2.000	0.143	0.759
ID312159	312159	109	44.663	0.000	29.000	0	132	132	2	1	-10921639	125.286	112	90	193	2631	28.824	4.800	0.174	1.290
ID312160	312160	130	40.452	13.249	33.634	0	132	132	2	1	-10921639	156.762	153	112	214	3292	26.380	6.307	0.108	1.161
ID312155	312155	110	41.950	20.867	23.810	0	132	132	2	1	-10921639	158.905	163	102	204	3337	28.632	2.000	0.126	1.241
ID312148	312148	None	51.043	23.265	8.143	0	133	133	2	1	-10921639	158.095	147	107	255	3320	38.663	4.800	0.152	1.077
ID312149	312149	None	50.842	23.988	9.778	0	133	133	2	1	-10921639	155.429	158	86	255	3264	43.422	7.600	0.153	0.952
ID312150	312150	107	48.975	15.832	23.090	0	133	133	2	1	-10921639	120.095	112	66	234	2522	40.588	2.000	0.129	0.674
ID312151	312151	110	70.519	20.677	25.408	0	133	133	2	1	-10921639	163.476	163	96	239	3433	45.965	2.000	0.173	1.048
ID312152	312152	108	58.273	5.251	27.117	0	133	133	2	1	-10921639	142.571	142	81	209	2994	37.764	2.000	0.188	1.197
ID312153	312153	109	41.505	0.000	29.000	0	133	133	2	1	-10921639	120.762	122	66	173	2536	29.033	2.000	0.145	1.055
ID312154	312154	111	64.528	27.237	32.907	0	133	133	2	1	-10921639	148.429	153	96	198	3117	34.161	4.800	0.246	1.713
ID312166	312166	None	42.827	19.000	0.000	0	134	134	2	1	-10921639	111.095	112	45	168	2333	37.219	3.200	0.179	0.905
ID312167	312167	107	88.246	17.120	24.974	0	134	134	2	1	-10921639	189.048	193	102	255	3970	52.829	2.000	0.219	1.288
ID312168	312168	110	49.359	21.512	25.356	0	134	134	2	1	-10921639	164.333	147	71	239	3451	45.319	2.000	0.108	0.705
ID312169	312169	109	41.953	0.000	29.000	0	134	134	2	1	-10921639	122.429	132	51	198	2571	37.242	3.200	0.166	0.934
ID312170	312170	111	45.820	26.277	33.610	0	134	134	2	1	-10921639	123.905	122	45	214	2602	38.079	2.000	0.125	0.725
ID312164	312164	111	42.486	27.877	32.849	0	135	135	2	1	-10921639	108.333	102	61	168	2275	26.569	2.000	0.168	1.173
ID312165	312165	None	41.069	21.000	36.000	0	135	135	2	1	-10921639	98.810	91	45	163	2075	34.823	3.200	0.134	0.671
ID312161	312161	None	43.503	10.000	0.000	0	135	135	2	1	-10921639	97.714	102	37	163	2052	35.939	2.000	0.180	0.829
ID312162	312162	None	51.737	22.212	3.970	0	135	135	2	1	-10921639	132.619	127	71	239	2785	38.292	2.000	0.147	0.886
ID312163	312163	107	97.454	17.127	25.186	0	135	135	2	1	-10921639	169.762	153	91	255	3565	51.590	2.000	0.301	1.524
ID312172	312172	None	52.292	0.000	13.000	0	136	136	2	1	-10921639	135.333	122	102	193	2842	28.810	7.600	0.187	1.480
ID312173	312173	112	44.943	16.603	14.656	0	136	136	2	1	-10921639	114.476	107	71	209	2404	35.770	2.000	0.149	0.832
ID312174	312174	107	85.452	16.935	25.261	0	136	136	2	1	-10921639	171.857	158	107	255	3609	46.096	2.000	0.230	1.393
ID312171	312171	None	45.154	18.000	0.000	0	136	136	2	1	-10921639	112.857	112	71	178	2370	32.064	7.600	0.155	0.945
ID312180	312180	None	41.434	2.409	26.696	0	137	137	2	1	-10921639	138.143	142	81	188	2901	29.667	4.800	0.167	1.331
ID312181	312181	None	41.331	6.603	28.196	0	137	137	2	1	-10921639	130.048	127	66	183	2731	31.101	3.200	0.132	0.978
ID312182	312182	None	41.119	27.039	33.143	0	137	137	2	1	-10921639	104.476	107	40	158	2194	32.107	2.000	0.145	0.825
ID312183	312183	113	51.153	11.000	36.000	0	137	137	2	1	-10921639	128.000	119	76	224	2688	38.528	2.000	0.137	0.802
ID312176	312176	None	41.167	33.000	11.000	0	137	137	2	1	-10921639	126.190	127	56	183	2650	36.377	4.800	0.211	1.210
ID312177	312177	112	44.089	15.817	13.532	0	137	137	2	1	-10921639	127.810	127	61	183	2684	34.599	3.200	0.146	0.942
ID312178	312178	None	70.727	33.000	18.000	0	137	137	2	1	-10921639	127.095	122	66	204	2669	42.292	3.200	0.289	1.347
ID312179	312179	107	71.800	17.740	26.119	0	137	137	2	1	-10921639	172.762	163	122	255	3628	39.522	2.000	0.194	1.423
ID312175	312175	None	46.915	0.000	5.000	0	137	137	2	1	-10921639	90.190	96	56	173	1894	28.497	4.800	0.263	1.320
ID312188	312188	None	43.341	4.000	0.000	0	138	138	2	1	-10921639	133.667	127	76	168	2807	25.695	3.200	0.216	1.850
ID312189	312189	112	49.043	15.030	15.809	0	138	138	2	1	-10921639	120.190	117	66	173	2524	31.239	7.600	0.182	1.187
ID312190	312190	None	67.161	21.423	24.751	0	138	138	2	1	-10921639	151.238	153	71	255	3176	51.882	2.000	0.153	0.774
ID312191	312191	113	53.525	11.050	35.440	0	138	138	2	1	-10921639	167.952	158	112	214	3527	31.861	4.800	0.204	1.784
ID312184	312184	None	46.499	14.000	0.000	0	139	139	2	1	-10921639	107.190	117	66	173	2251	26.417	4.800	0.212	1.417
ID312185	312185	114	51.963	24.953	24.387	0	139	139	2	1	-10921639	155.143	163	76	224	3258	38.939	4.800	0.140	0.977
ID312186	312186	107	54.166	18.557	25.709	0	139	139	2	1	-10921639	167.286	173	102	214	3513	33.854	6.336	0.180	1.511
ID312187	312187	None	44.498	25.635	26.789	0	139	139	2	1	-10921639	130.524	132	51	209	2741	44.516	2.000	0.148	0.755
ID312196	312196	107	53.928	19.250	26.158	0	140	140	2	1	-10921639	148.143	147	86	229	3111	30.806	4.800	0.200	1.602
ID312192	312192	None	45.895	9.000	0.000	0	140	140	2	1	-10921639	74.333	81	23	132	1561	37.069	3.200	0.214	0.706
ID312193	312193	None	47.075	27.179	9.492	0	140	140	2	1	-10921639	126.905	132	86	214	2665	32.750	2.000	0.144	0.973
ID312194	312194	None	46.914	24.675	14.311	0	140	140	2	1	-10921639	119.095	117	66	183	2501	24.226	4.800	0.199	1.629
ID312195	312195	114	42.124	23.502	22.567	0	140	140	2	1	-10921639	117.667	127	45	173	2471	39.327	7.600	0.167	0.857
ID312197	312197	None	61.446	18.000	0.000	0	141	141	2	1	-10921639	138.048	132	85	193	2899	32.800	4.800	0.232	1.583
ID312198	312198	None	40.264	2.604	14.381	0	141	141	2	1	-10921639	127.238	127	86	188	2672	32.377	7.600	0.122	0.852
ID312199	312199	115	43.970	15.012	15.187	0	141	141	2	1	-10921639	121.190	117	76	158	2545	23.587	4.800	0.192	1.652
ID312200	312200	107	77.984	17.620	24.603	0	141	141	2	1	-10921639	184.429	188	112	249	3873	44.677	4.800	0.233	1.558
ID312201	312201	None	40.821	26.829	32.516	0	141	141	2	1	-10921639	80.905	81	20	158	1699	35.762	2.000	0.208	0.778
ID312212	312212	None	48.083	21.000	36.000	0	142	142	2	1	-10921639	81.429	76	28	158	1710	32.071	2.000	0.241	0.987
ID312208	312208	115	46.992	16.634	14.416	0	142	142	2	1	-10921639	133.143	127	61	183	2796	30.984	7.600	0.177	1.290
ID312209	312209	None	45.797	25.328	15.035	0	142	142	2	1	-10921639	123.857	127	81	178	2601	27.692	3.200	0.177	1.348
ID312210	312210	None	41.042	20.910	21.036	0	142	142	2	1	-10921639	122.333	127	51	183	2569	35.197	2.000	0.105	0.663
ID312211	312211	116	81.696	19.718	26.782	0	142	142	2	1	-10921639	171.238	178	56	255	3596	55.007	2.000	0.221	1.129
ID312204	312204	None	57.151	20.052	9.963	0	143	143	2	1	-10921639	133.143	142	71	178	2796	33.812	7.600	0.245	1.551
ID312205	312205	118	50.579	14.333	26.103	0	143	143	2	1	-10921639	105.429	107	40	214	2214	48.988	2.000	0.121	0.464
ID312206	312206	116	74.485	19.922	26.290	0	143	143	2	1	-10921639	183.190	188	112	255	3847	42.723	4.800	0.212	1.502
ID312207	312207	None	46.033	4.261	26.801	0	143	143	2	1	-10921639	139.857	137	71	193	2937	34.106	4.800	0.164	1.157
ID312202	312202	None	88.896	9.000	0.000	0	143	143	2	1	-10921639	109.619	86	45	224	2302	53.950	2.000	0.372	1.101
ID312203	312203	None	43.543	22.064	4.281	0	143	143	2	1	-10921639	115.381	107	66	183	2423	31.918	2.000	0.137	0.874
ID312213	312213	None	44.575	13.000	0.000	0	144	144	2	1	-10921639	95.714	107	25	132	2010	34.284	3.200	0.270	1.186
ID312214	312214	117	68.090	12.671	12.116	0	144	144	2	1	-10921639	134.000	132	76	214	2814	40.208	2.000	0.227	1.231
ID312215	312215	115	40.978	15.821	14.918	0	144	144	2	1	-10921639	112.714	102	45	173	2367	38.509	7.600	0.082	0.443
ID312216	312216	None	43.071	12.263	19.395	0	144	144	2	1	-10921639	123.286	127	71	193	2589	32.515	4.800	0.169	1.095
ID312217	312217	118	79.783	16.982	25.124	0	144	144	2	1	-10921639	163.286	158	76	255	3429	52.288	2.000	0.207	1.071
ID312218	312218	116	50.295	19.898	25.128	0	144	144	2	1	-10921639	173.905	168	122	234	3652	27.459	6.330	0.138	1.541
ID312228	312228	119	50.004	21.012	21.894	0	145	145	2	1	-10921639	155.048	158	91	234	3256	36.542	2.000	0.119	0.901
ID312229	312229	118	62.812	17.365	24.887	0	145	145	2	1	-10921639	156.429	163	51	255	3285	53.497	2.000	0.138	0.708
ID312230	312230	116	60.036	20.163	27.222	0	145	145	2	1	-10921639	167.619	178	96	229	3520	39.678	7.600	0.169	1.219
ID312225	312225	None	49.422	30.107	3.321	0	145	145	2	1	-10921639	105.286	107	56	214	2211	38.074	2.000	0.159	0.760
ID312226	312226	117	46.109	11.903	13.840	0	145	145	2	1	-10921639	131.571	132	71	224	2763	37.821	2.000	0.095	0.605
ID312227	312227	115	48.889	15.950	15.085	0	145	145	2	1	-10921639	126.762	122	71	193	2662	37.832	2.000	0.138	0.812
ID312236	312236	116	47.571	21.081	25.295	0	146	146	2	1	-10921639	175.333	188	102	255	3682	41.054	2.000	0.078	0.619
ID312231	312231	None	41.948	14.000	0.000	0	146	146	2	1	-10921639	100.952	96	57	147	2120	28.984	3.200	0.247	1.378
ID312232	312232	None	46.144	18.110	8.861	0	146	146	2	1	-10921639	120.714	122	76	178	2535	28.210	4.000	0.192	1.379
ID312233	312233	115	46.665	16.205	15.420	0	146	146	2	1	-10921639	120.952	117	76	178	2540	33.105	7.600	0.184	1.138
ID312234	312234	119	43.742	22.129	21.771	0	146	146	2	1	-10921639	171.190	168	107	244	3595	33.843	7.600	0.111	1.010
ID312235	312235	118	74.829	16.633	24.340	0	146	146	2	1	-10921639	180.333	178	112	255	3787	44.271	3.200	0.198	1.348
ID312220	312220	None	42.359	12.547	19.715	0	147	147	2	1	-10921639	111.000	117	40	183	2331	34.611	2.000	0.125	0.714
ID312221	312221	119	79.327	21.699	21.366	0	147	147	2	1	-10921639	177.571	183	91	255	3729	51.551	4.800	0.244	1.349
ID312222	312222	None	44.949	7.827	22.960	0	147	147	2	1	-10921639	108.905	112	51	173	2287	31.810	2.000	0.158	0.934
ID312223	312223	116	42.357	20.684	26.287	0	147	147	2	1	-10921639	162.810	158	112	229	3419	34.533	3.200	0.107	0.911
ID312224	312224	120	42.775	21.000	36.000	0	147	147	2	1	-10921639	111.667	117	76	178	2345	23.335	4.800	0.236	1.830
ID312219	312219	117	46.238	12.823	13.121	0	147	147	2	1	-10921639	117.095	112	66	178	2459	31.053	2.000	0.171	1.102
ID312253	312253	117	66.372	11.815	12.451	0	148	148	2	1	-10921639	133.048	127	81	255	2794	46.491	2.000	0.215	1.013
ID312254	312254	None	43.383	20.969	12.586	0	148	148	2	1	-10921639	103.762	102	25	173	2179	35.061	2.000	0.157	0.805
ID312255	312255	119	51.109	21.410	21.048	0	148	148	2	1	-10921639	169.810	173	96	234	3566	36.616	7.600	0.151	1.215
ID312256	312256	None	48.024	14.857	21.889	0	148	148	2	1	-10921639	144.190	142	71	219	3028	41.980	7.600	0.133	0.806
ID312257	312257	120	42.794	21.000	36.000	0	148	148	2	1	-10921639	84.714	81	30	153	1779	37.319	4.800	0.266	0.953
ID312245	312245	None	46.248	22.160	4.408	0	149	149	2	1	-10921639	122.619	122	81	219	2575	36.408	2.000	0.121	0.729
ID312246	312246	None	41.384	33.000	11.000	0	149	149	2	1	-10921639	101.571	91	62	158	2133	30.204	2.000	0.152	0.889
ID312247	312247	117	66.161	12.111	13.156	0	149	149	2	1	-10921639	133.381	122	71	234	2801	41.939	2.000	0.212	1.113
ID312252	312252	None	44.511	11.000	36.000	0	149	149	2	1	-10921639	120.429	117	66	183	2529	29.983	7.600	0.178	1.212
ID312248	312248	None	42.587	30.658	19.335	0	149	149	2	1	-10921639	117.762	117	40	178	2473	34.525	2.000	0.120	0.730
ID312249	312249	119	42.078	21.339	21.127	0	149	149	2	1	-10921639	120.286	112	40	178	2526	37.248	3.200	0.145	0.816
ID312250	312250	116	63.742	18.422	26.047	0	149	149	2	1	-10921639	168.381	168	81	249	3536	41.124	4.800	0.171	1.193
ID312251	312251	123	51.674	6.050	28.253	0	149	149	2	1	-10921639	107.286	112	61	168	2253	30.813	3.200	0.242	1.359
ID312244	312244	120	40.618	21.000	36.000	0	150	150	2	1	-10921639	73.429	66	42	132	1542	23.663	3.200	0.314	1.481
ID312240	312240	116	81.445	20.044	26.833	0	150	150	2	1	-10921639	169.952	183	66	255	3569	58.098	2.000	0.208	1.005
ID312241	312241	123	44.742	6.547	28.176	0	150	150	2	1	-10921639	104.667	107	45	168	2198	35.171	2.000	0.141	0.734
ID312242	312242	None	53.138	33.000	30.000	0	150	150	2	1	-10921639	108.714	102	56	193	2283	36.198	7.600	0.253	1.213
ID312243	312243	None	48.975	12.755	32.417	0	150	150	2	1	-10921639	124.238	122	81	198	2609	29.878	2.000	0.193	1.343
ID312237	312237	None	54.154	29.619	2.525	0	150	150	2	1	-10921639	119.524	112	56	214	2510	41.240	2.000	0.179	0.878
ID312238	312238	None	43.689	14.540	6.304	0	150	150	2	1	-10921639	107.952	107	66	163	2267	31.432	2.000	0.159	0.941
ID312239	312239	None	54.493	16.957	24.143	0	150	150	2	1	-10921639	183.238	178	107	244	3848	32.921	7.600	0.142	1.387
ID312268	312268	119	47.249	21.989	20.866	0	151	151	2	1	-10921639	128.095	122	56	219	2690	41.945	2.000	0.102	0.567
ID312269	312269	116	74.341	19.669	26.521	0	151	151	2	1	-10921639	182.857	188	76	255	3840	56.389	7.600	0.219	1.165
ID312270	312270	120	56.166	22.000	36.000	0	151	151	2	1	-10921639	99.619	112	33	173	2092	37.022	4.800	0.294	1.223
ID312267	312267	122	51.104	13.276	20.677	0	151	151	2	1	-10921639	119.667	122	35	209	2513	53.009	2.000	0.111	0.451
ID312271	312271	None	53.529	16.101	14.983	0	152	152	2	1	-10921639	120.571	122	56	178	2532	35.825	2.000	0.211	1.171
ID312272	312272	122	57.191	13.958	21.149	0	152	152	2	1	-10921639	134.429	122	56	255	2823	47.563	2.000	0.115	0.582
ID312273	312273	119	40.310	21.694	20.729	0	152	152	2	1	-10921639	127.095	127	76	193	2669	35.491	2.000	0.096	0.629
ID312274	312274	116	84.503	19.807	26.628	0	152	152	2	1	-10921639	198.714	214	86	255	4173	50.047	4.800	0.257	1.625
ID312275	312275	None	62.856	25.673	26.677	0	152	152	2	1	-10921639	136.095	132	71	214	2858	46.244	2.000	0.184	0.917
ID312260	312260	124	47.581	23.103	4.891	0	153	153	2	1	-10921639	111.048	112	51	173	2332	32.200	7.600	0.187	1.086
ID312261	312261	None	62.776	20.747	12.648	0	153	153	2	1	-10921639	144.048	137	76	244	3025	44.371	2.000	0.195	1.058
ID312262	312262	122	44.004	13.689	20.049	0	153	153	2	1	-10921639	132.571	137	76	173	2784	28.638	2.000	0.173	1.364
ID312263	312263	119	54.255	21.625	20.686	0	153	153	2	1	-10921639	140.952	147	66	219	2960	39.315	2.000	0.142	0.892
ID312258	312258	None	43.082	19.000	0.000	0	153	153	2	1	-10921639	80.524	71	30	147	1691	36.552	2.000	0.179	0.668
ID312259	312259	None	43.320	29.387	3.037	0	153	153	2	1	-10921639	114.762	112	76	168	2410	23.418	4.800	0.199	1.625
ID312264	312264	116	73.637	18.807	26.756	0	153	153	2	1	-10921639	160.286	178	45	255	3366	58.756	4.800	0.254	1.104
ID312265	312265	None	46.938	7.567	28.019	0	153	153	2	1	-10921639	124.381	122	76	193	2612	31.687	2.000	0.176	1.175
ID312266	312266	None	45.703	21.000	36.000	0	153	153	2	1	-10921639	66.857	61	25	142	1404	27.343	4.800	0.325	1.199
ID312276	312276	None	50.755	9.000	0.000	0	154	154	2	1	-10921639	60.429	51	14	132	1269	37.572	2.000	0.348	0.831
ID312277	312277	124	50.811	21.970	4.056	0	154	154	2	1	-10921639	122.476	117	71	198	2572	30.800	4.800	0.188	1.257
ID312278	312278	125	41.310	14.130	14.771	0	154	154	2	1	-10921639	133.429	142	61	193	2802	36.758	7.600	0.119	0.773
ID312279	312279	None	58.503	8.926	17.517	0	154	154	2	1	-10921639	163.048	173	81	219	3424	38.663	4.800	0.189	1.340
ID312280	312280	None	46.786	29.114	19.468	0	154	154	2	1	-10921639	124.333	132	45	183	2611	32.417	4.800	0.168	1.105
ID312281	312281	119	45.782	21.545	21.767	0	154	154	2	1	-10921639	157.429	163	86	244	3306	36.581	2.000	0.122	0.938
ID312282	312282	116	65.254	19.772	27.334	0	154	154	2	1	-10921639	173.333	163	102	255	3640	44.792	4.800	0.196	1.266
ID312288	312288	None	40.274	33.000	29.000	0	155	155	2	1	-10921639	79.381	76	25	122	1667	30.001	4.800	0.300	1.222
ID312289	312289	None	56.650	12.512	32.596	0	155	155	2	1	-10921639	102.000	91	45	178	2142	37.039	7.600	0.264	1.151
ID312290	312290	None	60.735	21.000	36.000	0	155	155	2	1	-10921639	93.286	80	56	193	1959	35.717	2.000	0.323	1.274
ID312284	312284	125	49.093	11.934	12.965	0	155	155	2	1	-10921639	148.429	147	81	204	3117	32.213	3.200	0.156	1.240
ID312285	312285	119	46.538	20.743	19.809	0	155	155	2	1	-10921639	140.810	137	81	198	2957	43.563	3.200	0.131	0.748
ID312286	312286	None	46.293	24.767	23.036	0	155	155	2	1	-10921639	130.048	132	51	209	2731	44.497	2.000	0.130	0.674
ID312287	312287	116	78.098	20.104	27.232	0	155	155	2	1	-10921639	188.857	193	107	255	3966	43.718	4.800	0.232	1.625
ID312283	312283	None	47.752	7.691	9.494	0	155	155	2	1	-10921639	126.571	117	71	193	2658	32.692	7.600	0.164	1.093
ID312300	312300	None	50.289	8.808	18.963	0	156	156	2	1	-10921639	142.857	132	71	214	3000	35.692	2.000	0.140	0.985
ID312301	312301	126	53.028	8.250	23.339	0	156	156	2	1	-10921639	129.333	127	66	219	2716	41.582	4.800	0.166	0.887
ID312302	312302	116	63.045	20.084	25.507	0	156	156	2	1	-10921639	206.238	219	142	255	4331	39.516	4.800	0.176	1.562
ID312297	312297	None	45.287	19.000	0.000	0	156	156	2	1	-10921639	98.238	96	66	147	2063	24.924	3.200	0.268	1.665
ID312298	312298	None	56.877	29.834	2.861	0	156	156	2	1	-10921639	111.095	107	56	178	2333	36.626	2.000	0.213	1.065
ID312299	312299	125	46.980	11.647	11.837	0	156	156	2	1	-10921639	132.524	137	76	198	2783	33.753	2.000	0.137	0.945
ID312292	312292	None	59.582	13.881	20.102	0	157	157	2	1	-10921639	176.190	183	102	255	3700	44.003	2.000	0.136	0.961
ID312293	312293	119	63.926	22.295	21.532	0	157	157	2	1	-10921639	177.619	173	102	255	3730	40.468	7.600	0.151	1.155
ID312294	312294	126	46.195	8.957	21.800	0	157	157	2	1	-10921639	131.095	127	71	188	2753	34.229	2.000	0.150	0.997
ID312295	312295	116	76.644	18.976	25.418	0	157	157	2	1	-10921639	217.571	219	163	255	4569	34.629	7.600	0.202	2.108
ID312296	312296	None	50.252	21.000	36.000	0	157	157	2	1	-10921639	89.190	90	25	173	1873	32.135	4.800	0.321	1.348
ID312291	312291	None	45.444	26.238	9.617	0	157	157	2	1	-10921639	103.524	102	51	147	2174	29.546	4.000	0.228	1.301
ID312308	312308	126	50.551	8.062	23.090	0	158	158	2	1	-10921639	123.429	122	45	178	2592	40.069	2.000	0.180	0.939
ID312309	312309	127	54.904	15.407	23.333	0	158	158	2	1	-10921639	156.905	168	66	224	3295	47.813	3.200	0.134	0.777
ID312310	312310	116	49.689	19.523	25.746	0	158	158	2	1	-10921639	164.286	168	112	224	3450	27.966	4.800	0.163	1.651
ID312304	312304	None	41.115	12.692	7.311	0	158	158	2	1	-10921639	105.048	107	56	158	2206	27.134	4.800	0.189	1.229
ID312305	312305	None	49.204	12.402	12.808	0	158	158	2	1	-10921639	122.381	127	40	198	2570	42.903	2.000	0.122	0.621
ID312306	312306	None	40.813	10.831	17.199	0	158	158	2	1	-10921639	121.857	132	56	209	2559	40.714	7.600	0.064	0.359
ID312307	312307	119	53.136	21.760	19.937	0	158	158	2	1	-10921639	146.571	153	81	229	3078	39.023	7.600	0.136	0.897
ID312303	312303	128	43.066	21.506	3.856	0	158	158	2	1	-10921639	105.810	112	40	178	2222	40.190	2.000	0.138	0.638
ID312316	312316	119	44.049	21.509	19.188	0	159	159	2	1	-10921639	138.714	137	61	224	2913	36.380	7.600	0.134	0.900
ID312317	312317	127	72.714	17.457	24.138	0	159	159	2	1	-10921639	180.095	183	86	255	3782	54.207	2.000	0.159	0.912
ID312318	312318	None	60.667	13.567	26.868	0	159	159	2	1	-10921639	137.524	142	56	219	2888	42.270	2.000	0.190	1.040
ID312315	312315	128	55.117	22.086	4.174	0	159	159	2	1	-10921639	123.190	112	61	178	2587	34.145	7.600	0.216	1.281
ID312311	312311	None	47.335	20.853	11.928	0	160	160	2	1	-10921639	130.429	137	61	178	2739	31.758	2.000	0.161	1.142
ID312312	312312	None	44.845	8.380	22.783	0	160	160	2	1	-10921639	112.476	107	35	188	2362	38.267	2.000	0.139	0.717
ID312313	312313	127	67.451	16.007	23.853	0	160	160	2	1	-10921639	199.000	193	132	255	4179	35.447	4.800	0.202	1.888
ID312314	312314	None	46.127	21.379	25.370	0	160	160	2	1	-10921639	164.905	163	96	244	3463	41.537	2.000	0.079	0.584
ID312324	312324	None	66.365	11.749	11.423	0	161	161	2	1	-10921639	149.381	147	86	229	3137	41.037	4.800	0.215	1.288
ID312325	312325	None	72.910	15.943	14.709	0	161	161	2	1	-10921639	155.143	147	81	255	3258	50.278	2.000	0.189	0.981
ID312326	312326	None	44.032	12.608	20.166	0	161	161	2	1	-10921639	147.952	142	81	219	3107	30.608	2.000	0.125	1.070
ID312327	312327	127	60.228	17.425	24.420	0	161	161	2	1	-10921639	200.429	219	117	255	4209	41.405	4.800	0.158	1.319
ID312328	312328	None	56.735	24.715	23.998	0	161	161	2	1	-10921639	138.810	132	56	214	2915	49.904	2.000	0.166	0.793
ID312329	312329	None	45.117	20.000	36.000	0	161	161	2	1	-10921639	75.476	76	10	137	1585	33.117	2.000	0.303	1.061
ID312348	312348	None	41.367	30.454	29.507	0	162	162	2	1	-10921639	83.571	86	30	137	1755	33.002	3.200	0.213	0.888
ID312344	312344	None	51.390	25.853	6.991	0	162	162	2	1	-10921639	131.476	122	86	188	2761	27.108	4.800	0.184	1.505
ID312345	312345	None	40.287	7.190	10.246	0	162	162	2	1	-10921639	101.333	96	56	168	2128	35.298	2.000	0.109	0.563
ID312346	312346	None	48.395	15.009	22.530	0	162	162	2	1	-10921639	165.810	153	91	244	3482	46.812	2.000	0.077	0.509
ID312347	312347	129	52.309	20.696	24.871	0	162	162	2	1	-10921639	206.286	204	127	255	4332	38.693	7.600	0.117	1.117
ID312340	312340	None	43.034	21.042	20.767	0	163	163	2	1	-10921639	156.524	163	107	214	3287	34.700	7.600	0.092	0.763
ID312341	312341	194	58.272	9.173	22.866	0	163	163	2	1	-10921639	142.905	127	86	214	3001	42.967	2.000	0.163	0.931
ID312342	312342	127	57.940	17.613	24.431	0	163	163	2	1	-10921639	212.381	224	127	255	4460	41.258	4.800	0.129	1.179
ID312343	312343	129	65.094	21.733	25.155	0	163	163	2	1	-10921639	200.238	209	127	255	4205	44.961	2.000	0.137	1.074
ID312338	312338	None	46.732	19.000	0.000	0	163	163	2	1	-10921639	96.762	100	51	137	2032	28.862	2.000	0.265	1.406
ID312339	312339	131	63.691	11.572	12.457	0	163	163	2	1	-10921639	137.048	127	71	234	2878	48.493	2.000	0.194	0.920
ID312319	312319	131	46.165	12.303	10.451	0	164	164	2	1	-10921639	138.000	132	76	188	2898	34.142	2.000	0.158	1.103
ID312320	312320	129	53.498	23.561	22.878	0	164	164	2	1	-10921639	168.857	173	76	239	3546	44.542	4.800	0.193	1.226
ID312321	312321	194	47.810	9.517	24.055	0	164	164	2	1	-10921639	153.048	142	107	219	3214	33.560	2.000	0.120	0.979
ID312322	312322	127	63.772	17.763	25.766	0	164	164	2	1	-10921639	200.905	204	132	255	4219	41.150	4.800	0.162	1.364
ID312323	312323	None	41.275	0.000	29.000	0	164	164	2	1	-10921639	103.190	112	62	158	2167	31.843	2.000	0.207	1.114
ID312336	312336	132	44.180	20.753	25.541	0	165	165	2	1	-10921639	152.333	158	81	244	3199	45.760	2.000	0.076	0.468
ID312337	312337	127	49.262	16.476	26.975	0	165	165	2	1	-10921639	182.667	188	86	229	3836	37.263	4.800	0.142	1.220
ID312332	312332	133	50.759	23.695	15.150	0	165	165	2	1	-10921639	114.905	127	30	178	2413	42.364	7.600	0.186	0.849
ID312333	312333	134	41.854	11.709	19.025	0	165	165	2	1	-10921639	151.143	153	102	209	3174	32.441	7.600	0.106	0.896
ID312334	312334	None	52.207	21.242	20.863	0	165	165	2	1	-10921639	142.714	142	76	229	2997	37.217	2.000	0.107	0.744
ID312335	312335	129	48.423	26.043	23.067	0	165	165	2	1	-10921639	135.571	132	86	214	2847	33.033	2.000	0.119	0.871
ID312330	312330	None	44.714	22.204	3.680	0	165	165	2	1	-10921639	102.857	102	45	168	2160	35.380	2.000	0.162	0.812
ID312331	312331	131	65.137	12.167	11.024	0	165	165	2	1	-10921639	157.952	153	96	249	3317	46.417	6.377	0.210	1.183
ID312356	312356	127	42.258	14.611	26.524	0	166	166	2	1	-10921639	156.286	173	56	219	3282	46.463	2.000	0.116	0.699
ID312357	312357	None	55.918	19.162	27.543	0	166	166	2	1	-10921639	148.810	147	30	229	3125	60.434	2.000	0.109	0.486
ID312352	312352	134	63.901	13.645	19.767	0	166	166	2	1	-10921639	153.048	147	71	224	3214	45.112	2.000	0.182	1.045
ID312353	312353	None	55.312	8.661	23.749	0	166	166	2	1	-10921639	141.857	127	86	234	2979	38.375	2.000	0.151	0.968
ID312354	312354	132	59.454	20.452	24.792	0	166	166	2	1	-10921639	203.095	204	137	255	4265	39.119	6.217	0.149	1.347
ID312355	312355	None	41.795	2.914	26.282	0	166	166	2	1	-10921639	120.952	122	81	163	2540	23.404	4.800	0.164	1.460
ID312349	312349	None	41.491	9.000	0.000	0	166	166	2	1	-10921639	64.143	51	19	137	1347	36.958	2.000	0.288	0.777
ID312350	312350	None	53.365	18.000	0.000	0	166	166	2	1	-10921639	112.238	117	61	158	2357	33.296	3.200	0.282	1.483
ID312351	312351	133	49.356	23.133	14.915	0	166	166	2	1	-10921639	104.381	102	40	173	2192	33.843	2.000	0.172	0.904
ID312388	312388	None	41.448	21.462	4.454	0	167	167	2	1	-10921639	129.429	122	76	188	2718	31.769	2.000	0.139	0.996
ID312389	312389	135	41.288	15.648	14.647	0	167	167	2	1	-10921639	106.619	112	20	168	2239	38.309	2.000	0.151	0.731
ID312390	312390	134	68.155	13.814	20.063	0	167	167	2	1	-10921639	144.286	137	81	234	3030	43.497	2.000	0.221	1.199
ID312391	312391	132	61.784	20.040	24.504	0	167	167	2	1	-10921639	217.095	239	112	255	4559	46.252	4.800	0.169	1.356
ID312392	312392	None	64.849	20.040	24.504	0	167	167	2	1	-10921639	217.095	239	112	255	4559	46.252	4.800	0.169	1.356
ID312393	312393	127	52.653	14.052	26.043	0	167	167	2	1	-10921639	159.571	158	96	244	3351	45.333	2.000	0.134	0.832
ID312358	312358	None	45.876	24.124	6.849	0	168	168	2	1	-10921639	125.429	122	66	173	2634	30.930	7.600	0.146	1.034
ID312359	312359	135	41.114	14.856	15.336	0	168	168	2	1	-10921639	137.190	137	76	198	2881	33.279	2.000	0.111	0.827
ID312364	312364	None	44.016	6.980	28.174	0	168	168	2	1	-10921639	148.667	147	117	204	3122	25.474	4.800	0.123	1.274
ID312365	312365	None	41.996	31.182	29.533	0	168	168	2	1	-10921639	108.381	107	61	193	2276	30.467	2.000	0.151	0.936
ID312360	312360	134	57.229	13.575	19.568	0	168	168	2	1	-10921639	159.857	163	96	244	3357	38.208	2.000	0.165	1.183
ID312361	312361	136	57.238	22.415	21.457	0	168	168	2	1	-10921639	161.095	158	91	249	3383	48.497	7.600	0.159	0.913
ID312362	312362	132	70.921	19.098	25.258	0	168	168	2	1	-10921639	197.905	188	142	255	4156	40.793	7.600	0.172	1.426
ID312363	312363	127	56.645	11.622	26.126	0	168	168	2	1	-10921639	164.714	173	102	255	3459	40.132	4.800	0.158	1.118
ID312373	312373	None	56.897	11.994	11.143	0	169	169	2	1	-10921639	140.762	147	76	209	2956	39.447	2.000	0.165	1.013
ID312374	312374	134	45.402	13.097	20.297	0	169	169	2	1	-10921639	155.952	163	91	214	3275	37.792	6.310	0.142	1.026
ID312375	312375	136	42.713	22.536	21.251	0	169	169	2	1	-10921639	139.905	147	51	209	2938	50.543	7.600	0.102	0.511
ID312376	312376	132	77.464	19.033	25.142	0	169	169	2	1	-10921639	198.000	193	107	255	4158	45.756	4.800	0.187	1.361
ID312377	312377	None	40.051	3.157	26.407	0	169	169	2	1	-10921639	115.476	112	66	168	2425	28.918	3.200	0.150	1.039
ID312378	312378	127	71.680	12.338	25.914	0	169	169	2	1	-10921639	160.571	168	86	255	3372	52.525	2.000	0.177	0.918
ID312379	312379	None	48.341	12.165	34.073	0	169	169	2	1	-10921639	118.762	112	66	178	2494	34.072	2.000	0.137	0.837
ID312384	312384	134	54.758	14.294	19.838	0	170	170	2	1	-10921639	147.857	142	71	255	3105	45.285	2.000	0.145	0.825
ID312385	312385	None	58.116	25.176	23.164	0	170	170	2	1	-10921639	138.667	132	76	214	2912	37.546	2.000	0.160	1.018
ID312386	312386	132	73.815	18.318	25.574	0	170	170	2	1	-10921639	214.333	214	132	255	4501	31.266	4.800	0.214	2.420
ID312387	312387	None	41.532	5.988	27.817	0	170	170	2	1	-10921639	122.952	122	66	178	2582	32.987	2.000	0.177	1.120
ID312380	312380	None	69.128	8.000	0.000	0	170	170	2	1	-10921639	121.143	112	80	188	2544	31.903	4.800	0.397	2.157
ID312381	312381	None	43.915	15.283	15.237	0	170	170	2	1	-10921639	129.762	127	71	193	2725	33.139	2.000	0.139	0.955
ID312382	312382	None	44.221	24.852	16.100	0	170	170	2	1	-10921639	115.619	107	51	183	2428	31.743	6.316	0.168	1.046
ID312383	312383	None	46.459	11.069	20.283	0	170	170	2	1	-10921639	140.571	142	76	198	2952	36.121	2.000	0.115	0.800
ID312372	312372	None	55.150	33.000	30.000	0	171	171	2	1	-10921639	126.524	114	66	204	2657	43.795	2.000	0.237	1.106
ID312368	312368	136	59.671	21.885	19.680	0	171	171	2	1	-10921639	137.952	132	66	219	2897	40.977	2.000	0.164	0.950
ID312369	312369	None	59.335	9.666	24.941	0	171	171	2	1	-10921639	143.667	142	96	219	3017	37.560	7.600	0.166	1.089
ID312370	312370	132	76.303	17.810	26.501	0	171	171	2	1	-10921639	209.714	219	102	255	4404	46.643	4.800	0.203	1.515
ID312371	312371	None	43.263	25.633	27.797	0	171	171	2	1	-10921639	126.905	122	81	178	2665	31.166	2.000	0.148	1.051
ID312366	312366	None	40.612	23.975	8.006	0	171	171	2	1	-10921639	103.381	96	61	137	2171	27.551	3.200	0.176	1.122
ID312367	312367	134	50.927	14.297	19.773	0	171	171	2	1	-10921639	136.000	132	71	198	2856	35.905	2.000	0.136	0.906
ID312412	312412	134	56.228	14.858	21.350	0	172	172	2	1	-10921639	172.238	178	86	249	3617	51.684	3.200	0.125	0.740
ID312413	312413	None	45.955	24.820	24.290	0	172	172	2	1	-10921639	106.619	96	35	163	2239	41.309	2.000	0.179	0.784
ID312414	312414	132	72.160	17.570	26.074	0	172	172	2	1	-10921639	204.333	214	91	255	4291	50.321	7.600	0.214	1.429
ID312409	312409	None	43.166	19.826	10.894	0	172	172	2	1	-10921639	111.048	122	51	147	2332	28.680	2.000	0.196	1.267
ID312410	312410	None	42.617	23.824	16.236	0	172	172	2	1	-10921639	89.714	91	20	163	1884	37.307	2.000	0.146	0.614
ID312411	312411	136	55.102	21.167	19.798	0	172	172	2	1	-10921639	140.762	137	91	224	2956	34.402	2.000	0.163	1.147
ID312404	312404	136	74.389	21.346	20.120	0	173	173	2	1	-10921639	173.476	178	107	255	3643	41.773	4.800	0.223	1.517
ID312405	312405	132	58.519	16.681	24.344	0	173	173	2	1	-10921639	225.429	255	112	255	4734	44.478	7.600	0.138	1.231
ID312406	312406	None	41.641	0.000	26.000	0	173	173	2	1	-10921639	115.524	107	57	204	2426	37.116	7.600	0.117	0.650
ID312407	312407	137	46.871	5.924	28.276	0	173	173	2	1	-10921639	136.333	137	81	173	2863	28.417	2.000	0.183	1.483
ID312401	312401	None	63.079	10.000	0.000	0	173	173	2	1	-10921639	112.524	122	66	193	2363	34.089	4.800	0.303	1.535
ID312402	312402	None	43.810	3.651	13.986	0	173	173	2	1	-10921639	94.048	91	30	168	1975	35.751	2.000	0.171	0.770
ID312403	312403	None	42.838	16.351	15.370	0	173	173	2	1	-10921639	126.857	117	66	198	2664	35.103	3.200	0.136	0.866
ID312408	312408	None	45.352	18.918	27.761	0	173	173	2	1	-10921639	136.238	147	45	224	2861	53.051	2.000	0.119	0.546
ID312400	312400	137	43.591	6.701	27.493	0	174	174	2	1	-10921639	127.476	122	91	193	2677	29.329	2.000	0.142	1.084
ID312396	312396	138	45.754	10.477	20.222	0	174	174	2	1	-10921639	156.381	163	76	234	3284	44.380	2.000	0.140	0.864
ID312397	312397	136	40.143	21.163	21.030	0	174	174	2	1	-10921639	148.381	147	81	219	3116	35.096	2.000	0.073	0.577
ID312398	312398	None	44.290	28.139	21.271	0	174	174	2	1	-10921639	112.714	112	71	183	2367	30.463	2.000	0.138	0.898
ID312399	312399	132	60.546	15.580	23.091	0	174	174	2	1	-10921639	239.952	255	183	255	5039	22.040	4.800	0.168	3.139
ID312394	312394	139	63.603	19.000	0.000	0	174	174	2	1	-10921639	158.524	153	81	239	3329	40.849	2.000	0.187	1.222
ID312395	312395	None	40.952	29.435	2.422	0	174	174	2	1	-10921639	123.095	127	51	183	2585	31.771	2.000	0.128	0.879
ID312436	312436	None	42.477	24.906	24.022	0	175	175	2	1	-10921639	101.714	96	45	178	2136	37.583	2.000	0.085	0.422
ID312437	312437	132	90.154	14.812	24.717	0	175	175	2	1	-10921639	193.905	214	96	255	4072	59.824	7.600	0.240	1.253
ID312438	312438	137	40.494	6.652	28.954	0	175	175	2	1	-10921639	121.143	122	76	168	2544	24.317	4.800	0.190	1.591
ID312439	312439	140	43.910	20.083	28.517	0	175	175	2	1	-10921639	115.619	117	40	168	2428	34.378	4.800	0.226	1.239
ID312433	312433	139	47.718	17.000	0.000	0	175	175	2	1	-10921639	105.476	102	61	142	2215	26.643	4.800	0.264	1.651
ID312434	312434	None	48.570	14.945	15.869	0	175	175	2	1	-10921639	118.524	122	66	198	2489	40.664	2.000	0.127	0.655
ID312435	312435	138	62.876	9.839	20.558	0	175	175	2	1	-10921639	163.762	158	71	255	3439	52.417	2.000	0.123	0.686
ID312440	312440	None	43.108	12.006	32.840	0	175	175	2	1	-10921639	100.667	102	45	163	2114	36.686	2.000	0.174	0.813
ID312421	312421	139	45.997	15.000	0.000	0	176	176	2	1	-10921639	104.571	102	71	193	2196	29.785	4.800	0.205	1.196
ID312422	312422	None	40.612	21.494	4.444	0	176	176	2	1	-10921639	102.048	96	51	173	2143	34.105	3.200	0.148	0.770
ID312423	312423	None	56.524	8.217	17.100	0	176	176	2	1	-10921639	142.333	137	81	224	2989	41.572	2.000	0.159	0.937
ID312424	312424	138	54.448	11.421	20.889	0	176	176	2	1	-10921639	194.857	198	127	255	4092	38.488	7.600	0.133	1.190
ID312425	312425	132	76.420	15.026	22.864	0	176	176	2	1	-10921639	212.381	219	132	255	4460	38.739	4.800	0.197	1.805
ID312426	312426	140	61.823	19.218	29.563	0	176	176	2	1	-10921639	96.143	96	10	183	2019	50.475	2.000	0.242	0.742
ID312428	312428	None	45.864	28.830	19.665	0	177	177	2	1	-10921639	107.667	107	66	173	2261	29.403	4.800	0.201	1.224
ID312429	312429	132	60.529	14.464	22.068	0	177	177	2	1	-10921639	234.571	244	142	255	4926	28.252	7.600	0.167	2.380
ID312430	312430	None	40.698	6.149	28.202	0	177	177	2	1	-10921639	102.857	107	51	153	2160	26.295	2.000	0.179	1.189
ID312431	312431	140	53.696	20.269	28.349	0	177	177	2	1	-10921639	116.286	112	61	188	2442	38.205	2.000	0.184	0.948
ID312432	312432	None	41.810	32.444	28.926	0	177	177	2	1	-10921639	81.905	86	25	137	1720	35.840	4.800	0.284	1.011
ID312427	312427	None	51.239	21.554	20.282	0	177	177	2	1	-10921639	139.857	132	51	224	2937	42.526	2.000	0.139	0.804
ID312447	312447	141	55.978	21.519	11.807	0	178	178	2	1	-10921639	140.905	147	61	219	2959	40.437	2.000	0.175	1.038
ID312448	312448	142	45.969	15.575	14.330	0	178	178	2	1	-10921639	163.000	173	81	214	3423	43.014	2.000	0.109	0.744
ID312449	312449	132	48.876	11.933	21.550	0	178	178	2	1	-10921639	189.048	193	102	239	3970	37.420	7.600	0.153	1.343
ID312450	312450	None	46.360	24.380	24.359	0	178	178	2	1	-10921639	116.000	112	71	183	2436	35.255	7.600	0.121	0.711
ID312451	312451	144	43.020	15.271	24.881	0	178	178	2	1	-10921639	145.810	132	76	249	3062	45.086	2.000	0.105	0.613
ID312420	312420	None	46.905	19.288	28.901	0	179	179	2	1	-10921639	103.714	91	40	178	2178	37.888	2.000	0.160	0.756
ID312415	312415	None	48.000	9.000	0.000	0	179	179	2	1	-10921639	72.524	61	33	168	1523	37.218	2.000	0.232	0.733
ID312416	312416	141	46.523	19.462	11.759	0	179	179	2	1	-10921639	143.667	137	96	229	3017	37.578	2.000	0.082	0.577
ID312417	312417	142	52.182	15.546	14.475	0	179	179	2	1	-10921639	151.905	132	102	229	3190	42.170	7.600	0.130	0.827
ID312418	312418	143	45.818	19.752	19.185	0	179	179	2	1	-10921639	148.667	147	96	219	3122	30.644	4.800	0.145	1.225
ID312419	312419	144	70.823	15.190	24.388	0	179	179	2	1	-10921639	172.286	173	91	255	3618	47.790	2.000	0.170	1.048
ID312444	312444	143	41.363	19.363	19.198	0	180	180	2	1	-10921639	121.762	122	51	214	2557	41.900	2.000	0.073	0.396
ID312445	312445	132	52.641	12.545	19.871	0	180	180	2	1	-10921639	187.238	193	122	239	3932	32.654	4.800	0.154	1.529
ID312446	312446	144	88.074	16.018	24.634	0	180	180	2	1	-10921639	160.952	153	45	255	3380	66.502	2.000	0.253	0.977
ID312441	312441	141	51.137	19.664	11.854	0	180	180	2	1	-10921639	140.000	142	71	224	2940	36.201	4.800	0.180	1.181
ID312442	312442	None	41.528	12.104	12.645	0	180	180	2	1	-10921639	128.714	132	66	219	2703	39.146	2.000	0.085	0.513
ID312443	312443	142	46.272	15.052	15.395	0	180	180	2	1	-10921639	159.571	153	71	234	3351	41.728	2.000	0.113	0.779
ID312464	312464	None	45.751	7.247	27.715	0	181	181	2	1	-10921639	114.429	112	66	158	2403	26.684	2.000	0.184	1.331
ID312465	312465	145	44.584	20.272	28.363	0	181	181	2	1	-10921639	94.333	91	35	168	1981	38.864	2.000	0.144	0.609
ID312466	312466	None	45.629	30.575	30.152	0	181	181	2	1	-10921639	114.667	117	71	163	2408	28.327	4.800	0.188	1.283
ID312460	312460	142	70.124	15.139	14.591	0	181	181	2	1	-10921639	175.000	173	96	255	3675	47.859	2.000	0.158	1.000
ID312461	312461	132	65.590	11.203	19.395	0	181	181	2	1	-10921639	170.524	188	91	255	3581	53.599	3.200	0.146	0.812
ID312462	312462	None	42.344	29.828	19.233	0	181	181	2	1	-10921639	108.048	107	40	188	2269	37.717	2.000	0.121	0.617
ID312463	312463	144	60.218	14.751	24.019	0	181	181	2	1	-10921639	178.952	183	127	249	3758	38.057	4.800	0.188	1.487
ID312459	312459	None	48.013	21.311	3.090	0	181	181	2	1	-10921639	125.000	122	81	188	2625	26.270	4.800	0.197	1.569
ID312468	312468	None	40.282	19.973	11.484	0	182	182	2	1	-10921639	133.810	127	76	193	2810	32.245	7.600	0.125	0.925
ID312469	312469	142	57.430	14.935	14.613	0	182	182	2	1	-10921639	175.429	173	117	255	3684	40.485	2.000	0.147	1.114
ID312470	312470	132	54.607	10.673	18.460	0	182	182	2	1	-10921639	168.952	168	81	249	3548	45.976	7.600	0.089	0.603
ID312471	312471	146	56.442	13.049	21.437	0	182	182	2	1	-10921639	178.952	178	122	249	3758	34.613	7.600	0.144	1.301
ID312467	312467	None	50.702	9.250	11.214	0	182	182	2	1	-10921639	130.429	127	56	249	2739	45.437	3.200	0.153	0.761
ID312472	312472	None	45.730	25.992	20.731	0	182	182	2	1	-10921639	153.524	158	71	209	3224	37.676	6.106	0.144	1.025
ID312473	312473	147	66.738	25.140	23.907	0	182	182	2	1	-10921639	164.667	163	112	239	3458	35.973	6.317	0.202	1.538
ID312474	312474	145	67.636	19.790	30.698	0	182	182	2	1	-10921639	128.571	127	35	224	2700	51.629	2.000	0.233	0.943
ID312452	312452	None	54.622	29.816	3.298	0	183	183	2	1	-10921639	114.095	117	35	198	2396	43.007	2.000	0.177	0.798
ID312453	312453	142	63.151	15.282	14.803	0	183	183	2	1	-10921639	158.952	153	107	255	3338	35.560	4.800	0.184	1.390
ID312454	312454	146	42.838	13.239	21.963	0	183	183	2	1	-10921639	141.095	132	81	204	2963	38.706	7.600	0.140	0.896
ID312455	312455	147	64.075	25.017	25.221	0	183	183	2	1	-10921639	162.476	158	91	229	3412	33.340	4.800	0.220	1.755
ID312456	312456	149	47.233	16.856	25.807	0	183	183	2	1	-10921639	121.571	117	61	198	2553	35.715	7.600	0.145	0.862
ID312457	312457	None	43.598	4.931	26.798	0	183	183	2	1	-10921639	132.905	127	102	178	2791	22.194	7.600	0.174	1.774
ID312458	312458	145	40.585	19.943	29.210	0	183	183	2	1	-10921639	118.429	117	45	198	2487	37.368	2.000	0.128	0.720
ID312480	312480	148	50.211	8.690	28.794	0	184	184	2	1	-10921639	106.476	102	45	178	2236	37.673	2.000	0.164	0.797
ID312481	312481	145	75.520	20.087	28.766	0	184	184	2	1	-10921639	137.524	127	61	234	2888	50.720	2.000	0.238	1.041
ID312476	312476	None	40.391	8.978	17.104	0	184	184	2	1	-10921639	140.619	132	86	209	2953	35.240	4.800	0.138	0.965
ID312477	312477	146	53.145	13.733	21.313	0	184	184	2	1	-10921639	148.571	147	61	244	3120	41.561	2.000	0.158	0.977
ID312478	312478	147	75.770	24.911	24.060	0	184	184	2	1	-10921639	172.667	173	86	255	3626	48.373	2.000	0.194	1.161
ID312479	312479	149	42.020	15.250	25.885	0	184	184	2	1	-10921639	113.476	107	56	204	2383	42.554	3.200	0.095	0.465
ID312475	312475	150	58.387	19.000	0.000	0	184	184	2	1	-10921639	98.952	95	56	183	2078	37.689	3.200	0.274	1.131
ID312501	312501	150	41.395	19.000	0.000	0	185	185	2	1	-10921639	84.619	71	45	137	1777	31.642	2.000	0.200	0.893
ID312502	312502	None	67.815	30.057	2.999	0	185	185	2	1	-10921639	130.095	122	56	204	2732	41.724	2.000	0.213	1.095
ID312503	312503	151	60.885	19.570	11.518	0	185	185	2	1	-10921639	188.667	188	122	249	3962	38.311	4.800	0.163	1.380
ID312508	312508	145	44.193	20.317	29.106	0	185	185	2	1	-10921639	132.048	132	51	193	2773	35.285	4.800	0.150	0.976
ID312504	312504	152	51.199	12.071	19.249	0	185	185	2	1	-10921639	160.524	158	76	244	3371	47.790	7.600	0.088	0.544
ID312505	312505	146	58.314	13.499	21.288	0	185	185	2	1	-10921639	177.714	183	102	244	3732	42.330	4.800	0.182	1.291
ID312506	312506	149	47.981	16.587	25.712	0	185	185	2	1	-10921639	133.571	132	45	249	2805	43.183	7.600	0.123	0.676
ID312507	312507	148	41.202	6.173	28.480	0	185	185	2	1	-10921639	133.857	137	112	173	2811	17.185	4.800	0.197	2.567
ID312516	312516	149	54.175	17.005	25.049	0	186	186	2	1	-10921639	163.429	153	107	255	3432	37.880	7.600	0.201	1.445
ID312517	312517	148	54.766	4.879	26.161	0	186	186	2	1	-10921639	153.524	153	81	209	3224	34.335	2.000	0.167	1.281
ID312512	312512	152	48.149	11.609	18.917	0	186	186	2	1	-10921639	148.286	153	71	214	3114	40.824	2.000	0.118	0.766
ID312513	312513	153	47.771	29.354	20.383	0	186	186	2	1	-10921639	112.952	107	66	204	2372	40.406	2.000	0.128	0.632
ID312514	312514	147	46.432	25.071	22.505	0	186	186	2	1	-10921639	135.333	137	61	214	2842	39.990	2.000	0.126	0.755
ID312515	312515	154	54.034	18.591	24.321	0	186	186	2	1	-10921639	158.619	158	56	255	3331	46.176	2.000	0.105	0.655
ID312509	312509	None	41.980	23.618	6.705	0	186	186	2	1	-10921639	138.000	142	61	198	2898	32.783	4.800	0.122	0.914
ID312510	312510	None	43.732	13.193	10.312	0	186	186	2	1	-10921639	149.857	142	91	229	3147	35.992	6.122	0.111	0.835
ID312511	312511	151	57.588	19.063	10.822	0	186	186	2	1	-10921639	158.714	158	86	219	3333	42.206	2.000	0.162	1.050
ID312500	312500	None	55.509	19.732	29.229	0	187	187	2	1	-10921639	127.952	132	40	214	2687	47.943	2.000	0.138	0.649
ID312496	312496	None	44.955	21.401	19.740	0	187	187	2	1	-10921639	141.143	132	61	198	2964	39.264	7.600	0.151	0.943
ID312497	312497	147	63.543	25.033	23.662	0	187	187	2	1	-10921639	169.000	173	66	249	3549	47.445	2.000	0.169	1.030
ID312498	312498	154	66.760	18.205	24.650	0	187	187	2	1	-10921639	183.905	178	127	255	3862	37.166	6.289	0.203	1.669
ID312499	312499	None	61.739	9.254	28.150	0	187	187	2	1	-10921639	130.238	132	45	214	2735	39.040	2.000	0.211	1.165
ID312493	312493	151	46.696	18.173	11.707	0	187	187	2	1	-10921639	143.000	142	86	209	3003	32.524	2.000	0.133	1.033
ID312494	312494	152	51.025	11.930	19.340	0	187	187	2	1	-10921639	142.619	137	56	209	2995	40.152	2.000	0.118	0.751
ID312495	312495	153	42.536	28.992	18.916	0	187	187	2	1	-10921639	150.000	147	122	198	3150	22.454	7.600	0.132	1.553
ID312492	312492	148	54.465	4.828	26.866	0	188	188	2	1	-10921639	139.238	132	81	193	2924	30.433	2.000	0.175	1.365
ID312487	312487	None	47.588	14.000	0.000	0	188	188	2	1	-10921639	126.619	119	90	173	2659	24.557	4.800	0.262	2.139
ID312488	312488	156	54.136	15.758	15.116	0	188	188	2	1	-10921639	146.048	137	96	214	3067	35.076	2.000	0.133	0.980
ID312489	312489	153	50.618	29.363	20.682	0	188	188	2	1	-10921639	111.048	102	51	188	2332	39.899	2.000	0.161	0.771
ID312490	312490	154	45.636	17.959	23.790	0	188	188	2	1	-10921639	155.381	158	102	219	3263	31.086	7.600	0.110	0.991
ID312491	312491	147	61.035	24.728	24.014	0	188	188	2	1	-10921639	154.952	158	81	249	3254	40.421	2.000	0.151	1.006
ID312532	312532	155	50.216	19.701	29.512	0	189	189	2	1	-10921639	108.095	112	25	198	2270	47.852	2.000	0.163	0.634
ID312533	312533	None	51.477	19.000	36.000	0	189	189	2	1	-10921639	91.810	81	61	178	1928	28.954	4.800	0.289	1.423
ID312528	312528	None	43.643	22.377	20.355	0	189	189	2	1	-10921639	135.476	142	61	229	2845	45.367	3.200	0.103	0.556
ID312529	312529	147	40.197	24.564	24.143	0	189	189	2	1	-10921639	135.286	142	45	209	2841	42.129	2.000	0.092	0.541
ID312530	312530	154	49.356	16.974	24.796	0	189	189	2	1	-10921639	140.429	137	76	224	2949	35.413	3.200	0.148	1.024
ID312531	312531	148	43.120	2.864	25.804	0	189	189	2	1	-10921639	149.619	153	81	198	3142	32.306	4.800	0.149	1.199
ID312524	312524	None	44.781	22.087	4.577	0	189	189	2	1	-10921639	126.571	122	51	188	2658	39.292	7.600	0.122	0.700
ID312525	312525	None	76.340	11.515	11.644	0	189	189	2	1	-10921639	173.857	178	71	249	3651	44.582	4.800	0.231	1.461
ID312526	312526	156	45.811	15.929	15.081	0	189	189	2	1	-10921639	131.190	132	76	193	2755	29.762	2.000	0.129	1.010
ID312527	312527	153	63.093	27.499	19.532	0	189	189	2	1	-10921639	136.000	127	40	244	2856	53.861	2.000	0.134	0.595
ID312484	312484	154	55.788	16.684	24.278	0	190	190	2	1	-10921639	142.619	137	66	239	2995	41.696	2.000	0.148	0.883
ID312485	312485	147	69.393	24.290	23.904	0	190	190	2	1	-10921639	164.190	168	86	244	3448	46.514	2.000	0.192	1.135
ID312486	312486	155	57.368	19.103	30.058	0	190	190	2	1	-10921639	101.810	102	40	193	2138	37.235	2.000	0.230	1.022
ID312482	312482	157	42.446	19.946	9.369	0	190	190	2	1	-10921639	126.952	127	71	198	2666	34.921	7.600	0.127	0.820
ID312483	312483	None	46.082	3.600	15.639	0	190	190	2	1	-10921639	123.905	127	76	178	2602	23.778	4.800	0.213	1.827
ID312534	312534	None	60.650	19.000	0.000	0	191	191	2	1	-10921639	110.048	96	76	239	2311	39.181	2.000	0.236	1.072
ID312535	312535	157	49.813	20.081	10.044	0	191	191	2	1	-10921639	152.762	147	102	229	3208	33.178	7.600	0.193	1.489
ID312540	312540	158	53.239	6.878	28.017	0	191	191	2	1	-10921639	122.095	127	71	188	2564	32.997	7.600	0.208	1.274
ID312536	312536	None	47.141	9.269	11.528	0	191	191	2	1	-10921639	105.000	102	56	178	2205	37.399	2.000	0.169	0.811
ID312537	312537	None	51.604	16.562	13.431	0	191	191	2	1	-10921639	159.524	163	96	229	3350	35.368	4.800	0.192	1.452
ID312538	312538	None	52.251	24.006	20.270	0	191	191	2	1	-10921639	148.619	147	81	219	3121	39.446	2.000	0.127	0.849
ID312539	312539	147	50.494	25.078	23.760	0	191	191	2	1	-10921639	135.810	147	76	219	2852	40.736	2.000	0.121	0.719
ID312518	312518	None	42.953	23.812	5.727	0	192	192	2	1	-10921639	138.190	137	81	178	2902	26.143	4.800	0.162	1.477
ID312519	312519	160	48.071	29.285	19.954	0	192	192	2	1	-10921639	107.619	112	20	188	2260	39.917	2.000	0.131	0.624
ID312520	312520	None	50.941	17.632	22.129	0	192	192	2	1	-10921639	151.619	147	96	255	3184	40.006	7.600	0.119	0.805
ID312521	312521	147	61.120	24.434	26.200	0	192	192	2	1	-10921639	176.810	178	122	224	3713	29.424	4.800	0.213	2.113
ID312522	312522	158	40.508	8.751	28.667	0	192	192	2	1	-10921639	113.667	117	45	158	2387	33.626	2.000	0.142	0.839
ID312523	312523	None	42.562	21.000	36.000	0	192	192	2	1	-10921639	114.476	112	66	163	2404	30.841	4.800	0.215	1.316
ID312556	312556	None	41.697	10.000	0.000	0	193	193	2	1	-10921639	69.619	66	19	137	1462	30.393	2.000	0.291	1.033
ID312557	312557	160	63.064	28.317	20.102	0	193	193	2	1	-10921639	136.048	132	81	229	2857	45.187	2.000	0.150	0.788
ID312558	312558	147	47.764	24.829	24.128	0	193	193	2	1	-10921639	140.143	137	71	193	2943	34.716	2.000	0.153	1.070
ID312559	312559	None	56.424	16.775	25.795	0	193	193	2	1	-10921639	140.429	132	66	249	2949	41.836	2.000	0.125	0.746
ID312560	312560	158	46.934	6.254	28.423	0	193	193	2	1	-10921639	121.000	117	71	178	2541	30.381	4.800	0.197	1.312
ID312555	312555	None	45.774	3.000	0.000	0	193	193	2	1	-10921639	108.524	102	71	183	2279	30.949	2.000	0.199	1.164
ID312561	312561	179	45.966	11.541	19.305	0	194	194	2	1	-10921639	125.333	127	56	209	2632	42.394	2.000	0.110	0.587
ID312548	312548	None	41.124	0.000	28.000	0	195	195	2	1	-10921639	120.190	117	76	193	2524	26.934	7.600	0.165	1.266
ID312549	312549	None	51.905	28.945	32.387	0	195	195	2	1	-10921639	127.571	122	56	209	2679	33.722	4.800	0.184	1.176
ID312550	312550	None	41.653	21.000	36.000	0	195	195	2	1	-10921639	125.095	132	81	173	2627	30.364	6.045	0.224	1.510
ID312544	312544	179	45.799	11.447	18.965	0	195	195	2	1	-10921639	145.190	147	40	198	3049	35.813	4.800	0.158	1.105
ID312545	312545	None	66.116	27.837	19.943	0	195	195	2	1	-10921639	144.476	132	91	255	3034	41.933	2.000	0.200	1.148
ID312546	312546	161	46.690	24.363	21.367	0	195	195	2	1	-10921639	173.143	183	102	255	3636	40.068	3.200	0.116	0.898
ID312547	312547	None	41.440	7.028	24.619	0	195	195	2	1	-10921639	109.619	107	56	173	2302	30.777	2.000	0.154	0.952
ID312541	312541	None	49.573	30.101	4.114	0	195	195	2	1	-10921639	108.810	102	66	214	2285	35.841	2.000	0.145	0.769
ID312542	312542	None	51.438	14.518	6.853	0	195	195	2	1	-10921639	99.714	96	30	153	2094	37.753	2.000	0.228	0.982
ID312543	312543	162	54.681	16.370	14.497	0	195	195	2	1	-10921639	150.190	153	61	219	3154	38.845	2.000	0.174	1.146
ID312582	312582	None	49.953	29.761	11.074	0	196	196	2	1	-10921639	121.048	112	76	168	2542	27.829	2.000	0.193	1.408
ID312583	312583	162	54.387	15.831	14.845	0	196	196	2	1	-10921639	162.476	163	71	239	3412	41.919	7.600	0.144	0.974
ID312584	312584	163	45.949	9.078	16.813	0	196	196	2	1	-10921639	135.810	132	86	178	2852	28.064	4.800	0.183	1.497
ID312585	312585	161	60.455	24.670	23.210	0	196	196	2	1	-10921639	167.286	168	71	255	3513	47.204	2.000	0.156	0.957
ID312586	312586	164	60.136	16.285	26.499	0	196	196	2	1	-10921639	187.000	183	122	255	3927	39.109	4.800	0.148	1.233
ID312580	312580	None	62.334	18.872	29.972	0	197	197	2	1	-10921639	117.905	122	35	255	2476	51.194	2.000	0.167	0.659
ID312581	312581	None	43.234	27.604	32.484	0	197	197	2	1	-10921639	121.619	122	66	183	2554	34.564	2.000	0.155	0.943
ID312576	312576	163	40.624	9.285	16.772	0	197	197	2	1	-10921639	128.000	117	76	183	2688	36.105	7.600	0.121	0.765
ID312577	312577	None	65.117	21.391	20.170	0	197	197	2	1	-10921639	189.190	178	102	255	3973	49.453	7.600	0.157	1.039
ID312578	312578	161	79.149	24.070	22.173	0	197	197	2	1	-10921639	203.000	214	112	255	4263	51.303	4.800	0.200	1.321
ID312579	312579	164	78.071	16.117	25.545	0	197	197	2	1	-10921639	188.429	183	112	255	3957	44.710	4.800	0.227	1.560
ID312575	312575	162	50.291	15.827	14.630	0	197	197	2	1	-10921639	150.190	153	81	209	3154	33.902	2.000	0.143	1.112
ID312551	312551	165	40.593	9.937	11.864	0	198	198	2	1	-10921639	120.238	107	91	198	2525	27.483	2.000	0.120	0.940
ID312552	312552	163	51.949	9.815	16.023	0	198	198	2	1	-10921639	143.667	137	86	209	3017	36.498	6.372	0.135	0.936
ID312553	312553	161	68.383	23.211	21.178	0	198	198	2	1	-10921639	187.810	188	91	255	3944	45.844	4.800	0.178	1.240
ID312554	312554	164	83.334	15.448	26.000	0	198	198	2	1	-10921639	198.476	198	107	255	4168	48.457	4.800	0.240	1.586
ID312572	312572	163	62.706	9.773	17.127	0	199	199	2	1	-10921639	159.571	163	102	219	3351	33.398	4.800	0.200	1.591
ID312573	312573	161	78.198	21.973	20.024	0	199	199	2	1	-10921639	199.524	193	137	255	4190	44.605	2.000	0.193	1.448
ID312574	312574	164	63.090	16.181	25.273	0	199	199	2	1	-10921639	185.476	188	132	255	3895	33.824	4.800	0.218	1.966
ID312570	312570	165	54.541	10.219	11.565	0	199	199	2	1	-10921639	137.667	127	61	229	2891	42.336	2.000	0.158	0.888
ID312571	312571	162	52.409	14.857	14.330	0	199	199	2	1	-10921639	158.619	163	102	229	3331	33.108	4.800	0.173	1.416
ID312564	312564	163	67.472	9.202	17.535	0	200	200	2	1	-10921639	139.190	142	25	249	2923	56.172	2.000	0.221	0.898
ID312565	312565	None	50.239	11.763	19.190	0	200	200	2	1	-10921639	145.048	137	96	209	3046	32.545	2.000	0.144	1.120
ID312566	312566	164	67.020	16.856	25.235	0	200	200	2	1	-10921639	169.571	168	112	255	3561	42.995	2.000	0.145	1.000
ID312567	312567	166	53.340	5.587	26.865	0	200	200	2	1	-10921639	145.048	153	56	198	3046	32.713	4.800	0.224	1.624
ID312562	312562	None	41.757	5.082	7.391	0	200	200	2	1	-10921639	97.429	86	51	158	2046	30.059	2.000	0.183	1.004
ID312563	312563	162	55.020	15.766	13.927	0	200	200	2	1	-10921639	156.000	158	91	209	3276	31.092	7.600	0.189	1.598
ID312568	312568	167	44.272	6.750	33.169	0	200	200	2	1	-10921639	119.143	112	71	188	2502	32.649	2.000	0.154	0.976
ID312569	312569	None	47.089	21.000	36.000	0	200	200	2	1	-10921639	102.619	100	51	173	2155	29.924	2.000	0.220	1.238
ID312588	312588	162	49.426	16.159	14.517	0	201	201	2	1	-10921639	132.857	132	86	183	2790	31.781	4.800	0.196	1.371
ID312589	312589	None	60.186	22.493	22.669	0	201	201	2	1	-10921639	182.429	193	96	229	3831	39.380	4.800	0.179	1.410
ID312590	312590	166	50.957	6.896	27.443	0	201	201	2	1	-10921639	134.571	132	76	183	2826	30.946	4.800	0.215	1.539
ID312591	312591	167	47.533	9.260	33.622	0	201	201	2	1	-10921639	147.429	158	91	193	3096	33.970	6.364	0.123	0.950
ID312587	312587	168	44.237	9.000	0.000	0	201	201	2	1	-10921639	79.190	71	37	132	1663	25.928	3.200	0.322	1.489
ID312596	312596	162	48.933	16.171	14.259	0	202	202	2	1	-10921639	142.476	153	81	204	2992	28.897	7.600	0.217	1.758
ID312597	312597	None	44.059	18.284	25.029	0	202	202	2	1	-10921639	165.429	158	71	229	3474	37.799	7.600	0.115	0.902
ID312598	312598	164	42.276	16.214	25.945	0	202	202	2	1	-10921639	146.714	147	71	219	3081	40.709	7.600	0.147	0.925
ID312599	312599	None	44.153	26.926	27.078	0	202	202	2	1	-10921639	119.000	122	71	188	2499	32.559	7.600	0.159	1.000
ID312592	312592	168	42.413	9.000	0.000	0	202	202	2	1	-10921639	103.810	102	66	178	2180	27.791	2.000	0.174	1.109
ID312593	312593	173	62.691	14.202	6.978	0	202	202	2	1	-10921639	128.667	127	66	188	2702	36.032	2.000	0.229	1.331
ID312594	312594	None	43.027	33.000	10.000	0	202	202	2	1	-10921639	85.095	85	45	173	1787	32.810	6.398	0.185	0.809
ID312595	312595	None	48.183	14.221	12.973	0	202	202	2	1	-10921639	140.000	142	76	209	2940	37.280	7.600	0.180	1.145
ID312600	312600	174	61.499	22.000	36.000	0	202	202	2	1	-10921639	113.143	102	76	244	2376	38.112	4.800	0.305	1.388
ID312604	312604	169	50.989	24.857	24.189	0	203	203	2	1	-10921639	127.714	117	61	219	2682	43.071	2.000	0.107	0.574
ID312605	312605	164	68.640	15.721	24.550	0	203	203	2	1	-10921639	155.238	137	76	255	3260	46.219	7.600	0.199	1.114
ID312606	312606	None	58.341	7.928	27.618	0	203	203	2	1	-10921639	134.476	122	81	219	2824	41.108	2.000	0.190	1.046
ID312607	312607	174	40.297	22.000	36.000	0	203	203	2	1	-10921639	102.095	102	35	153	2144	28.846	2.000	0.179	1.076
ID312601	312601	173	40.990	15.518	7.483	0	203	203	2	1	-10921639	107.286	102	61	168	2253	29.477	2.000	0.156	0.984
ID312602	312602	170	56.704	9.433	18.060	0	203	203	2	1	-10921639	134.714	137	61	183	2829	36.741	7.600	0.205	1.249
ID312603	312603	None	46.827	20.774	21.916	0	203	203	2	1	-10921639	146.476	142	91	204	3076	30.199	7.600	0.150	1.263
ID312612	312612	None	47.336	29.385	29.773	0	204	204	2	1	-10921639	119.905	117	81	183	2518	30.381	3.200	0.186	1.240
ID312608	312608	170	44.122	9.887	18.249	0	204	204	2	1	-10921639	134.048	137	91	183	2815	22.977	4.800	0.183	1.806
ID312609	312609	169	49.573	25.083	24.172	0	204	204	2	1	-10921639	132.048	137	71	219	2773	34.264	2.000	0.142	0.958
ID312610	312610	172	40.398	18.737	26.006	0	204	204	2	1	-10921639	137.619	137	81	188	2890	28.624	6.177	0.145	1.219
ID312611	312611	None	54.622	2.880	26.936	0	204	204	2	1	-10921639	145.762	142	96	224	3061	33.903	2.000	0.157	1.167
ID312620	312620	170	46.001	7.299	16.890	0	205	205	2	1	-10921639	117.857	117	66	163	2475	29.694	2.000	0.167	1.137
ID312621	312621	None	42.185	29.241	19.723	0	205	205	2	1	-10921639	115.381	122	51	163	2423	29.600	4.800	0.171	1.138
ID312622	312622	169	54.660	24.136	22.617	0	205	205	2	1	-10921639	168.190	168	107	234	3532	33.529	4.800	0.153	1.334
ID312623	312623	172	69.166	16.189	26.308	0	205	205	2	1	-10921639	141.571	127	81	229	2973	42.290	2.000	0.217	1.195
ID312624	312624	None	48.202	7.669	29.026	0	205	205	2	1	-10921639	112.095	107	51	183	2354	36.923	3.200	0.173	0.895
ID312619	312619	171	52.325	18.000	0.000	0	205	205	2	1	-10921639	141.048	142	90	188	2962	29.427	4.800	0.246	1.890
ID312647	312647	171	40.789	19.000	0.000	0	206	206	2	1	-10921639	120.905	114	71	193	2539	34.508	7.600	0.182	1.080
ID312648	312648	None	67.683	4.757	26.766	0	206	206	2	1	-10921639	182.714	173	142	255	3837	33.038	4.800	0.188	1.753
ID312649	312649	None	43.537	31.167	27.840	0	206	206	2	1	-10921639	125.619	127	66	183	2638	28.449	4.800	0.164	1.243
ID312650	312650	175	48.873	21.000	36.000	0	206	206	2	1	-10921639	68.095	66	5	188	1430	42.900	2.000	0.241	0.617
ID312613	312613	None	41.053	8.892	11.144	0	207	207	2	1	-10921639	130.286	137	76	183	2736	31.168	2.000	0.126	0.932
ID312614	312614	177	48.390	17.164	14.636	0	207	207	2	1	-10921639	111.238	112	51	153	2336	31.509	2.000	0.220	1.272
ID312615	312615	178	49.683	27.309	18.439	0	207	207	2	1	-10921639	128.571	127	71	209	2700	32.465	2.000	0.173	1.167
ID312616	312616	169	43.772	23.854	22.953	0	207	207	2	1	-10921639	137.190	132	76	188	2881	33.511	2.000	0.133	0.964
ID312617	312617	None	45.185	6.505	31.264	0	207	207	2	1	-10921639	157.714	168	102	209	3312	31.580	7.600	0.169	1.446
ID312618	312618	175	48.115	20.000	36.000	0	207	207	2	1	-10921639	96.952	102	52	158	2036	25.295	4.800	0.304	1.789
ID312644	312644	176	48.476	28.061	21.086	0	208	208	2	1	-10921639	114.571	107	56	198	2406	37.412	2.000	0.159	0.840
ID312645	312645	None	61.652	20.359	21.837	0	208	208	2	1	-10921639	146.762	147	45	204	3082	46.464	7.600	0.219	1.135
ID312646	312646	169	51.348	23.452	25.792	0	208	208	2	1	-10921639	147.810	158	86	183	3104	32.548	4.800	0.200	1.511
ID312641	312641	None	42.718	19.190	3.049	0	208	208	2	1	-10921639	134.619	132	66	198	2827	34.442	2.000	0.103	0.732
ID312642	312642	177	55.992	16.909	15.148	0	208	208	2	1	-10921639	129.476	122	76	193	2719	32.489	2.000	0.206	1.361
ID312643	312643	178	42.595	26.277	16.084	0	208	208	2	1	-10921639	118.571	122	56	188	2490	36.648	7.600	0.167	0.928
ID312632	312632	None	52.063	6.168	27.730	0	209	209	2	1	-10921639	162.048	163	107	219	3403	30.956	2.000	0.158	1.429
ID312631	312631	176	45.701	26.767	18.961	0	209	209	2	1	-10921639	138.286	137	51	198	2904	36.186	2.000	0.161	1.060
ID312652	312652	None	43.013	11.389	19.682	0	210	210	2	1	-10921639	93.524	96	20	163	1964	35.502	2.000	0.200	0.879
ID312653	312653	180	49.681	21.007	20.901	0	210	210	2	1	-10921639	133.095	132	66	193	2795	42.319	2.000	0.174	0.931
ID312654	312654	181	43.141	16.679	26.004	0	210	210	2	1	-10921639	103.190	91	61	198	2167	35.178	2.000	0.141	0.723
ID312655	312655	None	65.510	24.270	25.896	0	210	210	2	1	-10921639	183.762	183	96	239	3859	37.171	6.335	0.181	1.512
ID312656	312656	None	67.981	33.000	30.000	0	210	210	2	1	-10921639	122.810	137	57	183	2579	40.519	2.000	0.323	1.480
ID312651	312651	None	48.769	12.418	12.265	0	210	210	2	1	-10921639	158.619	168	86	214	3331	32.290	4.800	0.142	1.225
ID312640	312640	None	40.047	21.000	36.000	0	211	211	2	1	-10921639	83.952	86	35	178	1763	35.746	2.000	0.192	0.755
ID312636	312636	180	57.679	21.424	20.421	0	211	211	2	1	-10921639	151.571	173	61	214	3183	46.898	4.800	0.212	1.132
ID312637	312637	None	59.467	22.697	20.326	0	211	211	2	1	-10921639	161.571	158	71	239	3393	44.192	2.000	0.161	1.015
ID312638	312638	181	43.698	16.288	25.789	0	211	211	2	1	-10921639	85.048	76	35	158	1786	35.197	2.000	0.175	0.721
ID312639	312639	None	90.215	5.997	26.860	0	211	211	2	1	-10921639	178.667	168	102	255	3752	41.239	4.800	0.289	1.944
ID312633	312633	182	46.312	19.000	0.000	0	211	211	2	1	-10921639	111.905	96	56	193	2350	41.681	3.200	0.155	0.720
ID312634	312634	None	41.093	16.547	13.921	0	211	211	2	1	-10921639	133.810	137	86	198	2810	26.649	4.800	0.150	1.310
ID312635	312635	None	53.508	8.444	17.711	0	211	211	2	1	-10921639	118.381	117	51	193	2486	35.006	2.000	0.207	1.160
ID312628	312628	None	48.559	29.374	29.598	0	212	212	2	1	-10921639	117.857	112	61	178	2475	30.352	2.000	0.160	1.070
ID312629	312629	None	56.896	27.827	34.028	0	212	212	2	1	-10921639	123.190	122	56	209	2587	43.084	2.000	0.150	0.745
ID312630	312630	None	40.861	10.000	36.000	0	212	212	2	1	-10921639	111.048	107	66	178	2332	31.022	6.332	0.192	1.153
ID312625	312625	None	49.486	9.000	0.000	0	212	212	2	1	-10921639	106.238	107	62	163	2231	28.185	2.000	0.217	1.346
ID312626	312626	182	40.310	19.000	0.000	0	212	212	2	1	-10921639	113.000	102	80	183	2373	30.871	2.000	0.157	0.994
ID312627	312627	183	41.107	23.833	24.720	0	212	212	2	1	-10921639	127.619	117	61	209	2680	34.052	2.000	0.088	0.606
ID312660	312660	None	54.286	21.973	20.434	0	213	213	2	1	-10921639	117.810	112	61	219	2474	44.111	2.000	0.169	0.771
ID312661	312661	181	44.846	17.771	24.259	0	213	213	2	1	-10921639	127.810	132	71	178	2684	30.709	4.800	0.189	1.323
ID312662	312662	183	45.406	24.679	23.846	0	213	213	2	1	-10921639	132.429	127	91	193	2781	31.545	7.600	0.138	1.019
ID312663	312663	184	51.828	4.110	26.947	0	213	213	2	1	-10921639	135.333	132	51	224	2842	39.041	2.000	0.126	0.776
ID312657	312657	None	55.029	6.000	0.000	0	213	213	2	1	-10921639	105.000	102	61	163	2205	33.907	2.000	0.262	1.285
ID312658	312658	185	44.165	16.418	14.504	0	213	213	2	1	-10921639	97.381	96	15	158	2045	38.630	7.600	0.153	0.669
ID312659	312659	None	40.656	2.863	14.734	0	213	213	2	1	-10921639	131.429	132	81	193	2760	30.991	2.000	0.103	0.789
ID312664	312664	186	45.607	22.000	36.000	0	213	213	2	1	-10921639	88.429	91	37	132	1857	27.885	3.200	0.267	1.336
ID312668	312668	281	47.147	7.364	28.275	0	214	214	2	1	-10921639	136.000	132	71	198	2856	35.983	7.600	0.153	1.000
ID312669	312669	None	64.679	0.000	29.000	0	214	214	2	1	-10921639	145.952	137	85	239	3065	39.288	2.000	0.211	1.295
ID312670	312670	186	43.733	21.000	36.000	0	214	214	2	1	-10921639	106.524	107	45	163	2237	26.381	4.800	0.216	1.436
ID312665	312665	185	50.368	15.665	13.539	0	214	214	2	1	-10921639	130.429	137	71	188	2739	31.616	4.800	0.213	1.448
ID312666	312666	184	50.771	4.901	26.328	0	214	214	2	1	-10921639	132.810	137	56	219	2789	43.610	2.000	0.150	0.796
ID312667	312667	181	45.407	15.773	26.373	0	214	214	2	1	-10921639	94.333	91	30	147	1981	30.750	2.000	0.188	0.973
ID312672	312672	181	52.374	17.683	25.705	0	215	215	2	1	-10921639	119.381	122	56	198	2507	35.051	4.800	0.218	1.218
ID312673	312673	281	47.385	6.100	27.819	0	215	215	2	1	-10921639	131.952	127	71	198	2771	32.299	7.600	0.154	1.087
ID312671	312671	184	41.686	3.242	25.291	0	215	215	2	1	-10921639	131.381	127	81	188	2759	32.357	7.600	0.109	0.796
ID312688	312688	None	42.296	0.000	29.000	0	216	216	2	1	-10921639	108.381	112	71	147	2276	26.958	4.800	0.220	1.448
ID312686	312686	None	44.657	24.532	7.287	0	216	216	2	1	-10921639	141.619	137	91	214	2974	32.253	2.000	0.131	1.016
ID312687	312687	187	50.956	24.826	24.580	0	216	216	2	1	-10921639	154.238	158	86	204	3239	31.889	7.600	0.191	1.548
ID312676	312676	None	45.156	4.241	18.870	0	217	217	2	1	-10921639	115.571	122	56	183	2427	29.284	2.000	0.148	1.020
ID312677	312677	None	51.507	0.000	25.000	0	217	217	2	1	-10921639	147.476	142	96	219	3097	37.743	3.200	0.206	1.332
ID312678	312678	187	48.674	25.284	27.328	0	217	217	2	1	-10921639	133.381	127	86	214	2801	35.305	2.000	0.138	0.917
ID312674	312674	None	51.652	18.000	0.000	0	217	217	2	1	-10921639	130.524	127	95	183	2741	27.237	4.800	0.217	1.710
ID312675	312675	None	42.811	25.085	15.835	0	217	217	2	1	-10921639	127.000	127	61	209	2667	33.317	2.000	0.120	0.815
ID312692	312692	None	45.670	3.286	26.603	0	218	218	2	1	-10921639	127.952	127	86	178	2687	26.133	4.800	0.184	1.521
ID312693	312693	187	48.030	25.646	27.565	0	218	218	2	1	-10921639	123.095	127	66	183	2585	36.539	4.800	0.177	1.011
ID312694	312694	None	49.416	33.000	32.000	0	218	218	2	1	-10921639	94.810	96	57	178	1991	29.154	4.800	0.265	1.361
ID312695	312695	None	41.791	21.000	36.000	0	218	218	2	1	-10921639	77.476	71	45	163	1627	29.003	7.600	0.207	0.916
ID312689	312689	None	48.119	29.880	3.385	0	218	218	2	1	-10921639	115.952	112	66	214	2435	34.487	2.000	0.176	1.007
ID312690	312690	188	49.690	16.863	15.291	0	218	218	2	1	-10921639	111.143	107	56	173	2334	35.448	2.000	0.176	0.937
ID312691	312691	None	52.698	24.286	23.494	0	218	218	2	1	-10921639	145.333	137	71	229	3052	44.419	2.000	0.113	0.662
ID312679	312679	None	46.448	19.000	0.000	0	219	219	2	1	-10921639	103.762	102	40	168	2179	40.562	2.000	0.167	0.731
ID312684	312684	None	40.200	15.548	25.993	0	219	219	2	1	-10921639	84.762	81	25	142	1780	32.717	2.000	0.173	0.763
ID312685	312685	189	42.875	7.458	27.782	0	219	219	2	1	-10921639	121.762	122	51	173	2557	34.347	2.000	0.154	0.945
ID312680	312680	None	44.800	0.000	3.000	0	219	219	2	1	-10921639	96.905	91	35	147	2035	32.511	2.000	0.209	1.029
ID312681	312681	None	68.309	23.871	7.239	0	219	219	2	1	-10921639	142.333	137	76	239	2989	42.399	2.000	0.209	1.162
ID312682	312682	188	79.368	16.838	14.796	0	219	219	2	1	-10921639	138.190	132	71	239	2902	44.218	2.000	0.257	1.280
ID312683	312683	None	45.588	20.061	19.245	0	219	219	2	1	-10921639	126.048	132	61	193	2647	34.096	7.600	0.160	1.018
ID312708	312708	189	46.366	6.102	29.609	0	220	220	2	1	-10921639	128.333	132	66	188	2695	37.822	2.000	0.147	0.871
ID312705	312705	None	54.126	0.000	9.000	0	220	220	2	1	-10921639	124.905	123	81	173	2623	26.634	4.800	0.277	2.032
ID312706	312706	190	40.153	18.640	23.846	0	220	220	2	1	-10921639	133.095	127	86	198	2795	36.350	2.000	0.091	0.611
ID312707	312707	187	45.307	25.628	26.979	0	220	220	2	1	-10921639	116.143	117	71	173	2439	34.373	7.600	0.167	0.967
ID312704	312704	187	41.967	24.578	27.761	0	221	221	2	1	-10921639	102.333	91	51	158	2149	33.576	2.000	0.156	0.823
ID312700	312700	None	57.636	16.038	14.844	0	221	221	2	1	-10921639	105.524	107	30	178	2216	38.093	2.000	0.272	1.184
ID312701	312701	None	41.331	29.489	19.267	0	221	221	2	1	-10921639	122.952	132	61	183	2582	28.299	7.600	0.168	1.252
ID312702	312702	None	60.320	21.008	19.961	0	221	221	2	1	-10921639	127.571	132	66	178	2679	36.425	3.200	0.237	1.344
ID312703	312703	190	47.433	16.425	25.526	0	221	221	2	1	-10921639	97.619	107	10	158	2050	45.422	3.200	0.194	0.699
ID312696	312696	191	45.318	18.000	0.000	0	221	221	2	1	-10921639	113.905	102	66	173	2392	34.828	2.000	0.163	0.917
ID312697	312697	None	41.604	15.054	6.542	0	221	221	2	1	-10921639	114.714	117	56	193	2409	32.392	4.800	0.167	1.013
ID312698	312698	None	40.335	24.172	7.285	0	221	221	2	1	-10921639	129.571	127	61	193	2721	31.866	2.000	0.108	0.794
ID312699	312699	None	43.800	30.574	9.783	0	221	221	2	1	-10921639	161.810	168	102	214	3398	29.849	6.273	0.127	1.222
ID312716	312716	191	41.575	19.000	0.000	0	222	222	2	1	-10921639	130.000	127	80	214	2730	33.560	6.390	0.110	0.765
ID312717	312717	None	47.542	24.263	23.242	0	222	222	2	1	-10921639	152.381	153	107	209	3200	25.852	4.800	0.153	1.562
ID312718	312718	189	45.030	5.630	27.614	0	222	222	2	1	-10921639	138.524	127	81	224	2909	35.608	4.800	0.140	0.955
ID312709	312709	191	81.720	19.000	0.000	0	223	223	2	1	-10921639	144.857	133	80	209	3042	41.892	2.000	0.305	1.615
ID312710	312710	None	44.678	5.751	7.965	0	223	223	2	1	-10921639	135.571	132	96	178	2847	26.983	4.800	0.163	1.410
ID312711	312711	None	46.887	20.758	9.362	0	223	223	2	1	-10921639	139.810	142	86	193	2936	29.805	4.800	0.163	1.313
ID312712	312712	192	41.822	33.000	10.000	0	223	223	2	1	-10921639	121.476	107	76	183	2551	30.988	7.600	0.177	1.180
ID312713	312713	193	57.223	22.132	20.324	0	223	223	2	1	-10921639	134.571	137	71	214	2826	39.599	7.600	0.184	1.058
ID312714	312714	189	51.523	5.316	27.832	0	223	223	2	1	-10921639	144.524	147	102	198	3035	29.554	2.000	0.166	1.394
ID312715	312715	None	42.705	13.409	33.854	0	223	223	2	1	-10921639	122.000	122	76	193	2562	29.235	2.000	0.119	0.884
ID312724	312724	193	53.679	22.724	21.121	0	224	224	2	1	-10921639	139.667	142	66	193	2933	37.326	2.000	0.161	1.036
ID312725	312725	None	43.609	24.164	23.621	0	224	224	2	1	-10921639	136.000	132	86	234	2856	35.353	4.800	0.140	0.945
ID312726	312726	189	68.980	6.936	28.242	0	224	224	2	1	-10921639	170.905	163	112	249	3589	32.789	4.800	0.216	1.853
ID312720	312720	192	48.409	33.000	11.000	0	224	224	2	1	-10921639	99.238	95	56	158	2084	28.430	2.000	0.258	1.433
ID312721	312721	195	44.142	15.392	14.630	0	224	224	2	1	-10921639	123.667	127	71	178	2597	28.109	2.000	0.178	1.329
ID312722	312722	None	52.934	28.819	19.841	0	224	224	2	1	-10921639	106.286	107	51	183	2232	34.893	3.200	0.204	1.032
ID312723	312723	None	46.917	13.867	21.007	0	224	224	2	1	-10921639	112.429	112	51	168	2361	29.984	2.000	0.160	1.034
ID312719	312719	None	48.912	9.000	0.000	0	224	224	2	1	-10921639	116.095	112	71	183	2438	31.813	2.000	0.200	1.218
ID312732	312732	195	42.857	15.063	15.234	0	225	225	2	1	-10921639	140.429	137	107	198	2949	25.520	4.800	0.147	1.408
ID312733	312733	193	44.517	22.070	20.371	0	225	225	2	1	-10921639	142.905	147	96	198	3001	28.569	4.800	0.167	1.430
ID312734	312734	None	51.207	16.816	25.819	0	225	225	2	1	-10921639	96.619	91	20	214	2029	41.897	2.000	0.164	0.649
ID312735	312735	None	56.193	1.779	27.269	0	225	225	2	1	-10921639	180.714	183	122	244	3795	33.015	4.800	0.174	1.623
ID312736	312736	None	51.953	33.000	29.000	0	225	225	2	1	-10921639	118.952	117	71	153	2498	21.308	4.800	0.317	2.684
ID312727	312727	196	46.877	18.000	0.000	0	226	226	2	1	-10921639	126.905	128	66	188	2665	33.157	3.200	0.180	1.168
ID312728	312728	197	45.278	23.808	22.901	0	226	226	2	1	-10921639	153.238	163	86	198	3218	32.300	6.330	0.152	1.254
ID312729	312729	None	45.499	9.666	27.897	0	226	226	2	1	-10921639	106.476	112	56	178	2236	32.817	3.200	0.196	1.065
ID312730	312730	None	41.636	6.151	32.071	0	226	226	2	1	-10921639	114.905	112	66	153	2413	25.927	2.000	0.159	1.215
ID312731	312731	None	55.216	21.000	36.000	0	226	226	2	1	-10921639	83.619	76	42	204	1756	39.028	2.000	0.274	0.923
ID312740	312740	None	43.279	25.613	15.642	0	227	227	2	1	-10921639	108.905	107	51	173	2287	34.641	2.000	0.139	0.766
ID312741	312741	None	41.829	17.248	24.256	0	227	227	2	1	-10921639	92.095	96	10	147	1934	36.771	2.000	0.167	0.718
ID312742	312742	197	61.985	24.130	23.800	0	227	227	2	1	-10921639	134.333	132	76	224	2821	41.308	2.000	0.177	0.979
ID312743	312743	None	41.524	5.871	26.825	0	227	227	2	1	-10921639	116.619	112	76	168	2449	29.337	3.200	0.143	0.996
ID312737	312737	196	66.295	18.000	0.000	0	227	227	2	1	-10921639	154.095	142	96	234	3236	42.968	2.000	0.208	1.237
ID312738	312738	None	41.913	30.606	3.150	0	227	227	2	1	-10921639	104.000	96	51	178	2184	37.175	2.000	0.109	0.552
ID312739	312739	None	40.191	24.242	5.102	0	227	227	2	1	-10921639	131.714	127	86	188	2766	28.059	2.000	0.144	1.179
ID312748	312748	197	63.156	24.737	23.898	0	228	228	2	1	-10921639	124.476	132	25	249	2614	53.796	2.000	0.164	0.653
ID312749	312749	None	43.260	33.000	30.000	0	228	228	2	1	-10921639	94.524	91	40	163	1985	36.739	4.800	0.269	1.089
ID312750	312750	None	41.193	21.000	36.000	0	228	228	2	1	-10921639	75.667	66	45	188	1589	31.168	2.000	0.191	0.778
ID312744	312744	None	45.685	7.000	0.000	0	228	228	2	1	-10921639	158.190	153	137	198	3322	20.059	4.800	0.234	2.993
ID312745	312745	196	54.554	19.000	0.000	0	228	228	2	1	-10921639	145.333	142	95	234	3052	34.357	2.000	0.158	1.156
ID312746	312746	198	42.132	4.739	7.428	0	228	228	2	1	-10921639	122.952	117	51	183	2582	38.040	7.600	0.130	0.746
ID312747	312747	None	40.770	15.277	7.307	0	228	228	2	1	-10921639	105.524	107	51	153	2216	31.819	2.000	0.159	0.908
ID312764	312764	197	59.855	24.545	23.517	0	229	229	2	1	-10921639	148.429	147	51	229	3117	49.766	7.600	0.153	0.794
ID312765	312765	None	44.672	7.490	33.744	0	229	229	2	1	-10921639	132.857	132	66	204	2790	38.074	6.445	0.117	0.730
ID312761	312761	None	49.709	15.120	0.854	0	229	229	2	1	-10921639	138.714	127	76	209	2913	39.741	4.800	0.197	1.148
ID312762	312762	198	48.757	4.334	7.463	0	229	229	2	1	-10921639	120.762	127	56	183	2536	39.493	2.000	0.160	0.845
ID312763	312763	None	41.924	24.653	14.117	0	229	229	2	1	-10921639	130.000	122	81	198	2730	31.097	2.000	0.121	0.900
ID312751	312751	196	52.368	19.000	0.000	0	230	230	2	1	-10921639	137.524	122	80	198	2888	40.537	2.000	0.153	0.900
ID312752	312752	198	50.807	6.199	6.901	0	230	230	2	1	-10921639	138.333	137	96	188	2905	26.091	4.800	0.205	1.801
ID312753	312753	None	54.976	22.983	19.483	0	230	230	2	1	-10921639	120.952	102	56	214	2540	47.136	2.000	0.154	0.686
ID312754	312754	None	41.411	28.891	20.764	0	230	230	2	1	-10921639	109.810	112	61	158	2306	28.766	2.000	0.179	1.161
ID312755	312755	199	67.458	6.462	28.009	0	230	230	2	1	-10921639	160.286	147	81	229	3366	40.283	4.800	0.204	1.348
ID312766	312766	196	45.465	19.000	0.000	0	231	231	2	1	-10921639	132.952	142	85	188	2792	35.631	3.200	0.151	0.977
ID312767	312767	None	40.617	25.086	3.517	0	231	231	2	1	-10921639	161.667	168	117	198	3395	24.032	4.800	0.136	1.606
ID312768	312768	None	47.629	9.471	15.573	0	231	231	2	1	-10921639	112.286	107	51	178	2358	34.728	2.000	0.187	1.017
ID312769	312769	200	55.085	15.943	25.792	0	231	231	2	1	-10921639	104.190	102	20	183	2188	40.784	2.000	0.207	0.875
ID312770	312770	199	66.022	4.970	26.976	0	231	231	2	1	-10921639	173.333	188	96	249	3640	41.571	4.800	0.187	1.317
ID312756	312756	None	77.098	8.868	11.943	0	232	232	2	1	-10921639	148.571	147	81	224	3120	47.137	2.000	0.243	1.233
ID312757	312757	None	40.563	17.649	14.856	0	232	232	2	1	-10921639	121.190	117	71	168	2545	30.209	7.600	0.158	1.097
ID312758	312758	None	44.383	21.114	20.632	0	232	232	2	1	-10921639	122.952	122	86	158	2582	20.817	4.800	0.205	2.009
ID312759	312759	200	56.559	16.390	25.776	0	232	232	2	1	-10921639	90.952	96	0	173	1910	46.202	2.000	0.229	0.734
ID312760	312760	199	62.366	7.112	28.092	0	232	232	2	1	-10921639	137.476	137	76	214	2887	34.200	4.800	0.227	1.485
ID312780	312780	None	48.283	24.549	22.315	0	233	233	2	1	-10921639	159.667	158	107	209	3353	29.094	4.800	0.172	1.607
ID312781	312781	202	52.654	21.555	27.023	0	233	233	2	1	-10921639	116.095	127	35	168	2438	34.966	4.800	0.219	1.191
ID312782	312782	199	40.997	7.397	28.439	0	233	233	2	1	-10921639	122.476	122	66	163	2572	27.860	4.800	0.157	1.193
ID312783	312783	203	43.904	21.000	36.000	0	233	233	2	1	-10921639	80.238	76	37	147	1685	28.094	2.000	0.279	1.248
ID312778	312778	None	83.364	18.000	0.000	0	233	233	2	1	-10921639	161.429	158	102	234	3390	43.157	4.800	0.286	1.665
ID312779	312779	204	48.690	4.181	7.905	0	233	233	2	1	-10921639	137.333	137	102	214	2884	27.755	4.800	0.169	1.430
ID312772	312772	None	47.930	19.758	10.162	0	234	234	2	1	-10921639	141.762	127	71	249	2977	41.249	7.600	0.121	0.744
ID312773	312773	205	42.162	7.150	14.307	0	234	234	2	1	-10921639	114.048	112	51	183	2395	31.990	2.000	0.143	0.891
ID312774	312774	None	54.660	29.607	18.051	0	234	234	2	1	-10921639	146.476	142	91	224	3076	31.119	4.800	0.185	1.471
ID312775	312775	202	41.705	20.295	26.691	0	234	234	2	1	-10921639	110.476	117	40	178	2320	39.965	4.800	0.172	0.809
ID312771	312771	204	45.517	4.771	7.926	0	234	234	2	1	-10921639	123.810	117	86	193	2600	30.732	7.600	0.155	1.084
ID312776	312776	None	44.372	0.000	29.000	0	234	234	2	1	-10921639	131.333	122	81	214	2758	32.180	4.000	0.214	1.440
ID312777	312777	203	42.557	21.000	36.000	0	234	234	2	1	-10921639	65.048	71	20	122	1366	25.555	6.347	0.379	1.398
ID312788	312788	203	46.238	21.000	36.000	0	235	235	2	1	-10921639	88.476	85	56	158	1858	24.967	4.800	0.278	1.543
ID312784	312784	201	54.618	24.593	4.390	0	235	235	2	1	-10921639	155.048	153	71	255	3256	43.338	2.000	0.152	0.943
ID312785	312785	None	45.275	13.497	6.795	0	235	235	2	1	-10921639	108.048	117	40	163	2269	36.217	2.000	0.183	0.922
ID312786	312786	205	52.189	8.696	12.600	0	235	235	2	1	-10921639	118.190	132	40	173	2482	42.899	2.000	0.208	0.949
ID312787	312787	None	65.970	22.300	20.699	0	235	235	2	1	-10921639	130.952	122	76	239	2750	42.594	3.200	0.211	1.071
ID312789	312789	201	40.377	23.516	4.436	0	236	236	2	1	-10921639	133.619	132	81	183	2806	24.167	4.800	0.167	1.580
ID312790	312790	None	41.947	15.167	22.280	0	236	236	2	1	-10921639	128.333	137	56	183	2695	38.594	7.600	0.133	0.781
ID312791	312791	206	42.962	16.947	23.339	0	236	236	2	1	-10921639	143.619	142	81	183	3016	25.623	4.800	0.156	1.515
ID312796	312796	None	41.549	12.073	19.931	0	237	237	2	1	-10921639	108.333	107	51	153	2275	28.211	3.200	0.163	1.077
ID312797	312797	206	44.533	17.388	24.354	0	237	237	2	1	-10921639	121.667	127	66	168	2555	28.417	7.600	0.195	1.398
ID312798	312798	203	40.921	21.000	36.000	0	237	237	2	1	-10921639	69.190	66	40	163	1453	29.814	2.000	0.195	0.758
ID312794	312794	None	41.630	29.246	3.324	0	237	237	2	1	-10921639	113.714	107	56	163	2388	31.875	2.000	0.170	1.037
ID312795	312795	None	43.840	29.185	18.955	0	237	237	2	1	-10921639	132.857	127	76	183	2790	29.212	7.600	0.152	1.203
ID312804	312804	203	60.936	21.000	36.000	0	238	238	2	1	-10921639	87.286	76	40	193	1833	37.550	2.000	0.364	1.242
ID312799	312799	None	42.830	8.040	15.671	0	238	238	2	1	-10921639	116.143	112	61	163	2439	27.558	2.000	0.179	1.281
ID312800	312800	None	59.886	3.234	25.647	0	238	238	2	1	-10921639	154.667	147	81	244	3248	42.371	2.000	0.190	1.167
ID312801	312801	None	49.394	6.707	26.917	0	238	238	2	1	-10921639	134.857	127	61	198	2832	35.653	4.800	0.180	1.152
ID312802	312802	None	50.997	25.987	27.747	0	238	238	2	1	-10921639	99.857	96	25	209	2097	43.078	2.000	0.180	0.709
ID312803	312803	207	43.521	30.812	29.975	0	238	238	2	1	-10921639	97.143	96	30	188	2040	35.207	2.000	0.140	0.676
ID312792	312792	208	76.601	24.585	23.550	0	239	239	2	1	-10921639	141.286	142	51	255	2967	54.211	2.000	0.235	0.990
ID312793	312793	207	47.809	33.000	30.000	0	239	239	2	1	-10921639	113.190	112	30	168	2377	36.864	6.336	0.228	1.140
ID312828	312828	208	50.381	24.033	22.976	0	240	240	2	1	-10921639	132.190	127	76	188	2776	34.383	4.800	0.196	1.261
ID312829	312829	None	45.242	2.980	26.696	0	240	240	2	1	-10921639	155.238	158	102	198	3260	23.683	4.800	0.138	1.594
ID312830	312830	210	46.418	25.730	27.640	0	240	240	2	1	-10921639	98.857	96	30	173	2076	39.280	2.000	0.198	0.832
ID312826	312826	211	46.067	10.804	20.026	0	240	240	2	1	-10921639	111.095	112	61	168	2333	29.366	4.800	0.237	1.450
ID312827	312827	209	44.048	20.302	20.293	0	240	240	2	1	-10921639	107.571	112	56	193	2259	38.862	2.000	0.125	0.617
ID312807	312807	None	42.705	24.627	6.864	0	241	241	2	1	-10921639	130.286	127	66	188	2736	31.580	6.323	0.164	1.164
ID312808	312808	211	40.673	12.657	19.608	0	241	241	2	1	-10921639	115.619	122	45	183	2428	35.289	2.000	0.124	0.722
ID312809	312809	209	51.735	20.297	20.484	0	241	241	2	1	-10921639	123.238	127	56	204	2588	40.403	2.000	0.196	1.000
ID312810	312810	None	41.119	16.146	24.546	0	241	241	2	1	-10921639	111.476	117	30	178	2341	37.431	2.000	0.175	0.887
ID312811	312811	210	40.769	26.052	27.618	0	241	241	2	1	-10921639	117.238	107	76	178	2462	29.096	2.000	0.133	0.947
ID312805	312805	None	40.870	11.000	0.000	0	242	242	2	1	-10921639	103.429	96	66	168	2172	29.983	3.200	0.193	1.116
ID312806	312806	209	47.912	20.541	20.100	0	242	242	2	1	-10921639	136.571	132	96	219	2868	30.677	2.000	0.140	1.095
ID312812	312812	None	44.462	14.000	0.000	0	243	243	2	1	-10921639	87.762	76	40	173	1843	42.966	2.000	0.178	0.618
ID312813	312813	None	40.423	30.178	15.157	0	243	243	2	1	-10921639	145.667	147	71	193	3059	32.187	4.800	0.121	0.979
ID312814	312814	209	67.138	20.075	20.250	0	243	243	2	1	-10921639	124.667	127	25	204	2618	48.422	2.000	0.215	0.910
ID312815	312815	None	40.398	25.090	24.186	0	243	243	2	1	-10921639	117.619	122	51	178	2470	30.616	2.000	0.109	0.757
ID312816	312816	210	49.606	25.827	28.058	0	243	243	2	1	-10921639	123.429	127	71	183	2592	28.190	4.800	0.180	1.337
ID312817	312817	None	52.850	6.676	33.405	0	243	243	2	1	-10921639	132.286	132	81	204	2778	34.767	4.800	0.193	1.232
ID312820	312820	None	59.783	9.518	19.352	0	244	244	2	1	-10921639	134.333	127	81	198	2821	34.965	7.600	0.231	1.444
ID312821	312821	209	70.154	20.393	19.968	0	244	244	2	1	-10921639	135.476	142	35	249	2845	53.123	2.000	0.214	0.900
ID312822	312822	None	48.438	6.042	27.079	0	244	244	2	1	-10921639	109.048	117	45	173	2290	34.137	2.000	0.176	0.958
ID312823	312823	210	45.716	25.939	27.580	0	244	244	2	1	-10921639	114.810	117	51	193	2411	36.382	2.000	0.137	0.758
ID312818	312818	None	42.549	9.000	0.000	0	244	244	2	1	-10921639	97.952	107	56	132	2057	27.434	3.200	0.242	1.393
ID312819	312819	212	49.992	19.000	0.000	0	244	244	2	1	-10921639	108.571	102	56	214	2280	40.504	2.000	0.136	0.641
ID312824	312824	213	40.151	12.839	32.242	0	244	244	2	1	-10921639	97.952	102	15	153	2057	34.796	7.600	0.170	0.819
ID312825	312825	None	40.190	21.000	36.000	0	244	244	2	1	-10921639	96.762	96	56	158	2032	29.789	6.398	0.172	0.952
ID312836	312836	213	47.341	12.706	32.247	0	245	245	2	1	-10921639	102.857	107	40	193	2160	36.758	7.600	0.177	0.841
ID312831	312831	None	40.125	13.000	0.000	0	245	245	2	1	-10921639	79.571	76	42	132	1671	24.959	2.000	0.252	1.282
ID312832	312832	212	49.917	19.000	0.000	0	245	245	2	1	-10921639	94.952	96	48	193	1994	37.900	2.000	0.170	0.727
ID312833	312833	None	42.851	22.383	4.304	0	245	245	2	1	-10921639	121.762	122	61	178	2557	32.298	7.600	0.153	1.002
ID312834	312834	None	41.505	9.052	22.426	0	245	245	2	1	-10921639	114.190	117	45	209	2398	35.674	2.000	0.143	0.803
ID312835	312835	214	63.237	23.825	22.798	0	245	245	2	1	-10921639	169.619	163	71	229	3562	42.176	4.800	0.210	1.393
ID312852	312852	None	40.071	19.494	13.705	0	246	246	2	1	-10921639	112.286	107	76	168	2358	28.088	2.000	0.132	0.931
ID312853	312853	217	49.564	10.953	18.951	0	246	246	2	1	-10921639	132.190	142	86	193	2776	32.443	2.000	0.164	1.147
ID312854	312854	209	46.165	21.109	20.230	0	246	246	2	1	-10921639	141.286	132	71	204	2967	35.245	3.200	0.138	0.969
ID312855	312855	214	42.843	24.000	23.000	0	246	246	2	1	-10921639	136.048	137	61	209	2857	34.878	4.800	0.134	0.919
ID312851	312851	None	42.399	9.000	0.000	0	246	246	2	1	-10921639	96.095	107	56	142	2018	28.967	6.355	0.284	1.467
ID312856	312856	215	43.746	5.627	27.641	0	246	246	2	1	-10921639	141.952	147	76	188	2981	27.705	4.800	0.175	1.523
ID312857	312857	None	52.030	21.000	36.000	0	246	246	2	1	-10921639	98.381	90	61	214	2066	35.905	6.412	0.222	0.995
ID312844	312844	215	81.190	6.004	27.918	0	247	247	2	1	-10921639	167.619	168	102	229	3520	37.057	4.800	0.263	1.885
ID312841	312841	None	53.925	17.979	8.252	0	247	247	2	1	-10921639	123.810	122	61	173	2600	38.353	2.000	0.192	1.040
ID312842	312842	217	43.283	10.457	19.528	0	247	247	2	1	-10921639	131.667	137	86	168	2765	24.420	4.800	0.185	1.683
ID312843	312843	209	44.205	22.106	20.655	0	247	247	2	1	-10921639	132.905	127	76	214	2791	31.826	7.600	0.175	1.241
ID312837	312837	None	49.958	14.312	7.393	0	248	248	2	1	-10921639	126.143	117	76	209	2649	36.579	2.000	0.145	0.872
ID312838	312838	209	84.001	22.047	21.155	0	248	248	2	1	-10921639	153.429	147	81	234	3222	50.499	2.000	0.252	1.222
ID312839	312839	216	57.668	25.742	26.620	0	248	248	2	1	-10921639	99.857	91	20	173	2097	43.611	2.000	0.257	0.936
ID312840	312840	215	62.145	6.402	28.287	0	248	248	2	1	-10921639	161.048	158	86	234	3382	33.525	4.800	0.192	1.544
ID312845	312845	None	42.354	19.728	11.889	0	249	249	2	1	-10921639	146.619	142	96	204	3079	30.344	4.800	0.157	1.310
ID312846	312846	217	59.542	11.777	20.323	0	249	249	2	1	-10921639	145.000	142	76	239	3045	43.433	2.000	0.163	0.938
ID312847	312847	209	82.022	20.943	20.885	0	249	249	2	1	-10921639	147.524	122	56	249	3098	55.614	2.000	0.196	0.868
ID312848	312848	216	52.878	24.897	24.188	0	249	249	2	1	-10921639	150.429	158	91	204	3159	32.687	2.000	0.153	1.219
ID312849	312849	None	44.875	0.000	26.000	0	249	249	2	1	-10921639	103.667	112	35	173	2177	39.762	2.000	0.217	0.929
ID312850	312850	None	49.787	11.000	36.000	0	249	249	2	1	-10921639	144.905	158	66	204	3043	39.436	7.600	0.190	1.174
ID312871	312871	None	45.952	19.891	8.884	0	250	250	2	1	-10921639	127.619	132	61	173	2680	31.363	3.200	0.142	1.009
ID312872	312872	217	73.744	10.170	19.263	0	250	250	2	1	-10921639	159.667	153	86	244	3353	44.384	2.000	0.204	1.219
ID312873	312873	209	46.692	20.489	20.676	0	250	250	2	1	-10921639	127.238	122	86	188	2672	35.797	2.000	0.154	0.949
ID312874	312874	216	45.381	24.907	23.836	0	250	250	2	1	-10921639	126.286	122	51	198	2652	34.874	2.000	0.113	0.738
ID312875	312875	215	46.815	6.137	28.333	0	250	250	2	1	-10921639	141.857	137	76	214	2979	35.995	2.000	0.138	0.957
ID312864	312864	None	44.941	0.000	36.000	0	251	251	2	1	-10921639	76.095	71	42	132	1598	24.108	4.800	0.310	1.492
ID312860	312860	218	59.945	18.669	14.041	0	251	251	2	1	-10921639	163.667	158	117	244	3437	34.179	6.377	0.158	1.309
ID312861	312861	None	51.533	12.284	21.512	0	251	251	2	1	-10921639	149.857	142	81	224	3147	40.633	2.000	0.152	0.973
ID312862	312862	219	44.602	20.068	27.679	0	251	251	2	1	-10921639	121.952	127	40	209	2561	44.255	2.000	0.119	0.584
ID312863	312863	215	41.617	6.737	28.863	0	251	251	2	1	-10921639	121.571	132	56	173	2553	30.503	2.000	0.191	1.280
ID312858	312858	None	44.226	9.000	0.000	0	251	251	2	1	-10921639	87.333	86	52	168	1834	30.170	2.000	0.181	0.885
ID312859	312859	None	45.646	23.504	4.106	0	251	251	2	1	-10921639	136.238	132	81	209	2861	38.310	4.800	0.144	0.896
ID312868	312868	209	51.359	22.422	20.853	0	252	252	2	1	-10921639	156.286	158	112	229	3282	29.974	4.800	0.169	1.507
ID312869	312869	219	62.238	20.307	27.799	0	252	252	2	1	-10921639	96.667	96	10	209	2030	48.405	2.000	0.214	0.703
ID312870	312870	None	42.959	21.000	36.000	0	252	252	2	1	-10921639	101.667	102	52	183	2135	33.714	2.000	0.175	0.900
ID312865	312865	None	41.164	19.000	0.000	0	252	252	2	1	-10921639	86.714	81	51	142	1821	26.569	4.800	0.227	1.207
ID312866	312866	None	41.007	14.713	6.701	0	252	252	2	1	-10921639	108.571	102	61	153	2280	25.796	4.800	0.182	1.295
ID312867	312867	218	61.544	18.859	14.049	0	252	252	2	1	-10921639	155.952	158	96	214	3275	36.757	6.268	0.186	1.333
ID312876	312876	218	59.667	18.880	13.155	0	253	253	2	1	-10921639	152.714	158	61	255	3207	41.039	2.000	0.167	1.065
ID312877	312877	220	52.616	13.643	14.318	0	253	253	2	1	-10921639	179.619	173	127	255	3772	32.326	4.800	0.167	1.592
ID312878	312878	221	43.523	11.795	19.069	0	253	253	2	1	-10921639	151.714	147	91	244	3186	34.100	2.000	0.088	0.717
ID312879	312879	209	57.794	22.458	20.442	0	253	253	2	1	-10921639	143.476	147	56	229	3013	47.464	4.800	0.190	0.966
ID312880	312880	219	45.680	20.008	27.612	0	253	253	2	1	-10921639	82.619	86	15	178	1735	46.203	2.000	0.142	0.445
ID312881	312881	None	43.992	33.000	29.000	0	253	253	2	1	-10921639	71.571	66	37	147	1503	26.515	2.000	0.277	1.173
ID312884	312884	221	69.505	11.917	20.134	0	254	254	2	1	-10921639	189.476	193	112	239	3979	41.541	2.000	0.171	1.333
ID312885	312885	209	48.915	20.598	20.444	0	254	254	2	1	-10921639	119.238	122	25	198	2504	47.340	2.000	0.132	0.586
ID312886	312886	None	51.999	23.122	22.549	0	254	254	2	1	-10921639	155.714	153	91	229	3270	32.883	7.600	0.168	1.365
ID312887	312887	None	41.849	14.427	23.999	0	254	254	2	1	-10921639	156.762	163	91	219	3292	36.710	7.600	0.111	0.855
ID312882	312882	220	46.978	13.031	13.991	0	254	254	2	1	-10921639	155.810	158	102	204	3272	27.329	4.800	0.153	1.515
ID312883	312883	218	78.478	19.210	13.758	0	254	254	2	1	-10921639	144.048	137	76	239	3025	46.470	2.000	0.258	1.270
ID312888	312888	219	54.469	20.992	27.476	0	254	254	2	1	-10921639	135.667	137	76	188	2849	36.330	4.800	0.219	1.344
ID312892	312892	220	70.557	13.448	14.688	0	255	255	2	1	-10921639	155.190	147	81	255	3259	55.825	2.000	0.172	0.818
ID312893	312893	209	40.363	21.972	19.955	0	255	255	2	1	-10921639	134.143	137	81	204	2817	29.304	3.200	0.099	0.824
ID312894	312894	221	79.783	11.217	20.951	0	255	255	2	1	-10921639	206.286	214	122	255	4332	43.238	4.800	0.222	1.732
ID312889	312889	None	44.851	19.000	0.000	0	255	255	2	1	-10921639	88.905	90	33	158	1867	36.965	2.000	0.174	0.712
ID312890	312890	None	48.428	8.248	10.874	0	255	255	2	1	-10921639	107.857	102	51	198	2265	39.807	2.000	0.151	0.710
ID312891	312891	218	65.499	19.711	14.296	0	255	255	2	1	-10921639	164.619	147	107	234	3457	42.802	3.200	0.190	1.227
ID312900	312900	None	57.764	20.325	27.400	0	256	256	2	1	-10921639	112.000	107	56	204	2352	39.160	2.000	0.212	1.002
ID312895	312895	None	65.326	21.690	9.414	0	256	256	2	1	-10921639	162.524	168	91	229	3413	42.242	2.000	0.184	1.196
ID312896	312896	220	46.463	13.791	14.415	0	256	256	2	1	-10921639	163.190	168	102	249	3427	39.427	2.000	0.110	0.820
ID312897	312897	None	60.341	33.000	16.000	0	256	256	2	1	-10921639	150.810	166	86	198	3167	36.573	6.310	0.230	1.543
ID312898	312898	None	44.955	25.352	24.483	0	256	256	2	1	-10921639	124.571	122	61	198	2616	36.123	2.000	0.119	0.734
ID312899	312899	279	48.087	5.871	27.394	0	256	256	2	1	-10921639	125.571	132	61	193	2637	38.059	2.000	0.150	0.861
ID312916	312916	279	50.638	4.510	26.234	0	257	257	2	1	-10921639	136.000	137	66	188	2856	33.169	4.800	0.176	1.230
ID312917	312917	None	45.858	25.956	28.179	0	257	257	2	1	-10921639	126.810	132	76	168	2663	27.033	3.200	0.172	1.379
ID312918	312918	None	44.867	10.000	36.000	0	257	257	2	1	-10921639	127.714	119	86	188	2682	28.990	2.000	0.185	1.375
ID312912	312912	220	64.354	13.045	14.073	0	257	257	2	1	-10921639	158.619	142	102	255	3331	43.393	2.000	0.153	0.971
ID312913	312913	221	57.494	11.393	20.669	0	257	257	2	1	-10921639	159.048	163	76	249	3340	48.389	6.252	0.162	0.918
ID312914	312914	209	61.351	22.283	20.911	0	257	257	2	1	-10921639	154.048	153	76	214	3235	33.400	4.800	0.206	1.576
ID312915	312915	280	64.081	15.498	25.358	0	257	257	2	1	-10921639	157.381	158	66	209	3305	34.885	4.800	0.218	1.615
ID312909	312909	None	48.734	19.000	0.000	0	257	257	2	1	-10921639	120.905	112	81	163	2539	31.670	3.200	0.180	1.163
ID312910	312910	None	48.526	31.182	9.267	0	257	257	2	1	-10921639	147.667	147	102	193	3101	27.798	4.800	0.149	1.379
ID312911	312911	218	60.060	19.127	13.163	0	257	257	2	1	-10921639	150.524	142	96	249	3161	37.993	2.000	0.147	1.016
ID312901	312901	None	42.546	20.392	8.268	0	258	258	2	1	-10921639	130.952	122	91	193	2750	28.177	2.000	0.149	1.204
ID312902	312902	218	52.244	18.642	12.957	0	258	258	2	1	-10921639	149.905	153	86	219	3148	40.683	2.000	0.115	0.762
ID312903	312903	220	70.310	13.911	13.514	0	258	258	2	1	-10921639	185.952	188	96	255	3905	39.283	4.800	0.211	1.647
ID312908	312908	None	43.570	21.000	36.000	0	258	258	2	1	-10921639	103.190	102	71	173	2167	23.937	4.800	0.223	1.569
ID312904	312904	221	54.629	12.104	20.899	0	258	258	2	1	-10921639	157.000	158	76	214	3297	36.591	7.600	0.175	1.276
ID312905	312905	209	56.788	22.065	21.069	0	258	258	2	1	-10921639	167.857	168	91	234	3525	35.828	2.000	0.142	1.168
ID312906	312906	280	51.134	17.055	24.372	0	258	258	2	1	-10921639	134.048	132	81	234	2815	38.779	2.000	0.116	0.721
ID312907	312907	279	49.045	5.166	26.167	0	258	258	2	1	-10921639	127.524	122	61	214	2678	34.362	7.600	0.158	1.012
ID312924	312924	None	50.270	25.145	27.127	0	259	259	2	1	-10921639	151.333	158	91	198	3178	35.070	2.000	0.142	1.075
ID312919	312919	None	54.432	19.000	0.000	0	259	259	2	1	-10921639	117.571	117	40	178	2469	38.544	7.600	0.263	1.271
ID312920	312920	None	41.348	29.000	0.000	0	259	259	2	1	-10921639	87.905	86	15	168	1846	42.994	2.000	0.104	0.385
ID312921	312921	None	48.783	8.871	10.036	0	259	259	2	1	-10921639	124.571	122	61	178	2616	32.928	2.000	0.160	1.042
ID312922	312922	None	49.825	33.000	10.000	0	259	259	2	1	-10921639	114.429	107	66	173	2403	32.347	2.000	0.201	1.183
ID312923	312923	218	41.518	18.600	12.774	0	259	259	2	1	-10921639	129.238	127	81	224	2714	34.015	4.800	0.132	0.886
ID312948	312948	None	42.460	24.694	23.869	0	260	260	2	1	-10921639	139.000	122	71	198	2919	40.844	7.600	0.105	0.646
ID312945	312945	218	47.534	19.076	12.095	0	260	260	2	1	-10921639	137.524	137	71	229	2888	42.477	2.000	0.091	0.541
ID312946	312946	None	52.807	15.637	19.906	0	260	260	2	1	-10921639	165.524	158	107	255	3476	36.806	2.000	0.121	0.968
ID312947	312947	209	50.531	22.021	20.552	0	260	260	2	1	-10921639	152.619	137	86	229	3205	42.488	2.000	0.078	0.522
ID312925	312925	None	40.748	13.000	0.000	0	261	261	2	1	-10921639	97.619	96	62	142	2050	25.317	3.200	0.201	1.290
ID312926	312926	None	41.153	13.943	6.390	0	261	261	2	1	-10921639	93.048	96	45	147	1954	30.642	2.000	0.190	0.972
ID312927	312927	209	69.682	21.860	21.314	0	261	261	2	1	-10921639	175.619	183	91	255	3688	45.713	7.600	0.191	1.233
ID312928	312928	224	59.636	15.000	23.000	0	261	261	2	1	-10921639	180.238	173	117	255	3785	38.688	2.000	0.148	1.198
ID312929	312929	278	44.975	5.474	27.228	0	261	261	2	1	-10921639	132.905	132	76	178	2791	30.008	4.800	0.172	1.302
ID312932	312932	209	71.092	22.379	21.466	0	262	262	2	1	-10921639	180.810	183	112	255	3797	39.822	4.800	0.201	1.523
ID312933	312933	224	50.109	15.848	22.981	0	262	262	2	1	-10921639	161.524	168	107	239	3392	31.668	4.800	0.141	1.257
ID312934	312934	278	63.244	4.928	27.520	0	262	262	2	1	-10921639	147.667	142	76	219	3101	36.756	2.000	0.213	1.410
ID312935	312935	None	41.732	21.000	36.000	0	262	262	2	1	-10921639	77.667	76	45	163	1631	29.756	2.000	0.205	0.888
ID312930	312930	None	41.699	18.000	0.000	0	262	262	2	1	-10921639	117.381	127	71	178	2465	28.092	6.351	0.201	1.400
ID312931	312931	222	56.686	13.102	15.199	0	262	262	2	1	-10921639	161.762	158	96	234	3397	40.369	2.000	0.165	1.137
ID312944	312944	None	48.553	33.000	30.000	0	263	263	2	1	-10921639	125.048	122	81	168	2626	30.352	6.365	0.282	1.811
ID312940	312940	222	65.262	14.337	14.431	0	263	263	2	1	-10921639	156.667	163	86	239	3290	45.417	4.800	0.191	1.108
ID312941	312941	223	52.448	10.518	18.304	0	263	263	2	1	-10921639	162.000	158	71	239	3402	38.005	7.600	0.135	1.012
ID312942	312942	209	48.292	21.725	20.393	0	263	263	2	1	-10921639	137.952	127	91	209	2897	35.510	3.200	0.156	1.046
ID312943	312943	226	41.370	13.076	26.261	0	263	263	2	1	-10921639	115.048	117	40	173	2416	34.365	2.000	0.122	0.728
ID312936	312936	None	41.844	0.000	3.000	0	263	263	2	1	-10921639	105.952	102	66	147	2225	27.832	3.200	0.203	1.287
ID312937	312937	None	53.093	25.493	8.101	0	263	263	2	1	-10921639	121.524	122	45	193	2552	43.031	2.000	0.178	0.854
ID312938	312938	None	46.100	32.460	10.206	0	263	263	2	1	-10921639	122.571	127	40	188	2574	35.511	4.800	0.208	1.188
ID312939	312939	227	45.527	19.846	13.283	0	263	263	2	1	-10921639	122.048	117	71	183	2563	32.435	2.000	0.151	0.987
ID312964	312964	227	64.128	19.409	13.399	0	264	264	2	1	-10921639	149.048	137	91	239	3130	41.486	4.800	0.187	1.131
ID312965	312965	222	52.805	13.919	14.816	0	264	264	2	1	-10921639	164.143	163	96	255	3447	36.502	2.000	0.127	1.015
ID312966	312966	223	49.335	8.818	18.326	0	264	264	2	1	-10921639	153.857	147	107	198	3231	31.778	4.800	0.178	1.460
ID312967	312967	209	71.093	22.005	20.856	0	264	264	2	1	-10921639	176.333	173	107	244	3703	39.747	2.000	0.182	1.366
ID312963	312963	None	48.473	23.838	5.265	0	264	264	2	1	-10921639	129.095	137	76	183	2711	31.618	4.800	0.193	1.323
ID312968	312968	224	50.565	16.657	25.122	0	264	264	2	1	-10921639	151.571	153	86	204	3183	30.831	2.000	0.153	1.304
ID312969	312969	226	45.794	12.094	25.791	0	264	264	2	1	-10921639	127.286	137	76	204	2673	35.677	2.000	0.115	0.736
ID312996	312996	None	42.118	20.722	27.585	0	265	265	2	1	-10921639	100.524	96	20	178	2111	41.155	2.000	0.128	0.553
ID312991	312991	None	43.393	2.555	10.274	0	265	265	2	1	-10921639	118.905	132	66	188	2497	33.569	2.000	0.152	0.935
ID312992	312992	222	59.336	13.353	13.893	0	265	265	2	1	-10921639	148.857	142	81	234	3126	41.453	2.000	0.156	0.971
ID312993	312993	223	52.402	10.326	18.203	0	265	265	2	1	-10921639	136.095	127	56	219	2858	42.523	3.200	0.163	0.897
ID312994	312994	None	50.439	25.631	23.850	0	265	265	2	1	-10921639	145.238	142	96	229	3050	39.721	7.600	0.124	0.809
ID312995	312995	224	59.294	15.512	24.774	0	265	265	2	1	-10921639	155.000	163	96	224	3255	35.199	2.000	0.202	1.477
ID312949	312949	None	43.006	0.000	8.000	0	266	266	2	1	-10921639	106.190	107	62	158	2230	29.250	7.600	0.179	1.105
ID312950	312950	None	56.612	19.552	12.214	0	266	266	2	1	-10921639	115.905	102	56	214	2434	46.294	2.000	0.140	0.616
ID312951	312951	222	59.899	13.111	13.893	0	266	266	2	1	-10921639	129.095	137	81	224	2711	38.020	2.000	0.176	1.017
ID312952	312952	223	49.749	11.861	19.080	0	266	266	2	1	-10921639	147.190	147	61	229	3091	39.239	2.000	0.110	0.742
ID312953	312953	209	60.943	21.100	20.690	0	266	266	2	1	-10921639	169.095	173	76	255	3551	44.328	2.000	0.134	0.901
ID312954	312954	None	54.185	4.244	27.451	0	266	266	2	1	-10921639	122.952	122	40	209	2582	42.649	7.600	0.199	0.959
ID312955	312955	225	42.648	21.000	36.000	0	266	266	2	1	-10921639	61.571	61	5	168	1293	36.188	3.200	0.246	0.672
ID312960	312960	None	49.842	33.000	17.000	0	267	267	2	1	-10921639	92.143	81	37	173	1935	35.207	2.000	0.238	1.005
ID312961	312961	209	42.481	23.150	22.744	0	267	267	2	1	-10921639	170.000	178	102	209	3570	30.198	4.800	0.134	1.327
ID312962	312962	225	42.020	21.000	36.000	0	267	267	2	1	-10921639	113.190	107	76	188	2377	26.780	4.800	0.202	1.421
ID312956	312956	None	50.056	10.000	0.000	0	267	267	2	1	-10921639	93.810	96	42	153	1970	33.734	2.000	0.268	1.175
ID312957	312957	None	44.656	22.857	4.558	0	267	267	2	1	-10921639	120.619	122	61	183	2533	32.361	7.600	0.169	1.078
ID312958	312958	None	54.122	19.300	9.039	0	267	267	2	1	-10921639	116.333	117	51	239	2443	44.577	2.000	0.151	0.685
ID312959	312959	222	49.269	13.312	14.741	0	267	267	2	1	-10921639	132.381	132	71	188	2780	36.085	7.600	0.145	0.929
ID312976	312976	None	44.256	15.792	23.403	0	268	268	2	1	-10921639	129.143	132	71	214	2712	37.924	2.000	0.095	0.593
ID312977	312977	None	47.982	26.193	28.039	0	268	268	2	1	-10921639	126.857	127	76	193	2664	31.131	2.000	0.142	1.013
ID312978	312978	None	45.206	12.029	33.020	0	268	268	2	1	-10921639	137.048	142	91	178	2878	27.782	2.000	0.152	1.305
ID312972	312972	222	77.402	14.229	14.989	0	268	268	2	1	-10921639	157.524	153	91	255	3308	43.662	2.000	0.223	1.314
ID312973	312973	223	43.965	10.276	19.446	0	268	268	2	1	-10921639	146.429	147	71	219	3075	31.516	7.600	0.154	1.239
ID312974	312974	None	54.036	20.222	19.898	0	268	268	2	1	-10921639	145.476	147	71	244	3055	43.748	2.000	0.118	0.701
ID312975	312975	209	54.651	23.016	20.499	0	268	268	2	1	-10921639	159.905	163	86	255	3358	46.163	2.000	0.137	0.833
ID312970	312970	None	40.415	0.000	0.000	0	268	268	2	1	-10921639	64.667	61	23	132	1358	33.043	2.000	0.349	1.012
ID312971	312971	None	42.578	0.000	8.000	0	268	268	2	1	-10921639	89.905	86	42	183	1888	33.213	2.000	0.186	0.848
ID312988	312988	209	64.689	23.951	23.236	0	269	269	2	1	-10921639	178.381	188	66	255	3746	50.445	4.800	0.173	1.043
ID312989	312989	None	43.669	13.127	26.087	0	269	269	2	1	-10921639	128.000	132	40	178	2688	35.215	3.200	0.162	1.015
ID312990	312990	None	40.086	7.272	33.037	0	269	269	2	1	-10921639	96.095	91	25	193	2018	36.917	2.000	0.091	0.435
ID312984	312984	None	40.553	33.000	10.000	0	269	269	2	1	-10921639	108.190	107	66	158	2272	28.588	3.200	0.191	1.211
ID312985	312985	222	41.300	13.761	14.280	0	269	269	2	1	-10921639	148.190	153	81	188	3112	29.146	4.800	0.165	1.437
ID312986	312986	None	41.250	24.823	15.068	0	269	269	2	1	-10921639	115.952	117	66	168	2435	28.343	4.800	0.162	1.141
ID312987	312987	223	65.867	10.469	19.012	0	269	269	2	1	-10921639	158.333	147	81	255	3325	47.511	2.000	0.190	1.064
ID312980	312980	None	44.264	22.804	4.649	0	270	270	2	1	-10921639	128.952	132	86	168	2708	21.546	4.800	0.202	2.011
ID312981	312981	228	43.439	21.677	19.278	0	270	270	2	1	-10921639	148.619	142	96	214	3121	32.494	2.000	0.115	0.946
ID312982	312982	229	43.969	16.222	24.195	0	270	270	2	1	-10921639	173.286	173	122	219	3639	26.684	2.000	0.120	1.389
ID312983	312983	None	46.875	4.833	26.029	0	270	270	2	1	-10921639	136.810	142	102	183	2873	23.244	6.350	0.176	1.759
ID312979	312979	None	42.516	9.000	0.000	0	270	270	2	1	-10921639	91.190	81	45	137	1915	31.750	7.600	0.227	1.063
ID312997	312997	None	43.697	19.000	0.000	0	271	271	2	1	-10921639	88.714	96	25	142	1863	35.938	7.600	0.202	0.830
ID312998	312998	222	46.690	13.334	13.930	0	271	271	2	1	-10921639	168.143	168	122	229	3531	31.293	6.314	0.137	1.294
ID312999	312999	223	60.715	9.854	18.638	0	271	271	2	1	-10921639	174.238	173	107	239	3659	34.924	4.800	0.186	1.565
ID313004	313004	None	41.307	31.165	29.498	0	271	271	2	1	-10921639	103.619	107	51	158	2176	30.769	7.600	0.185	1.049
ID313000	313000	228	84.125	20.172	19.487	0	271	271	2	1	-10921639	179.619	183	86	255	3772	56.474	2.000	0.217	1.134
ID313001	313001	229	43.522	15.503	24.705	0	271	271	2	1	-10921639	146.238	147	102	209	3071	31.547	2.000	0.127	1.044
ID313002	313002	238	54.763	23.488	25.970	0	271	271	2	1	-10921639	139.762	147	76	198	2935	38.085	7.600	0.189	1.168
ID313003	313003	274	44.124	6.815	28.635	0	271	271	2	1	-10921639	124.095	122	91	173	2606	26.818	4.800	0.208	1.594
ID313012	313012	None	41.699	33.000	9.000	0	272	272	2	1	-10921639	129.667	132	66	168	2723	29.126	4.800	0.216	1.583
ID313013	313013	222	44.489	13.508	15.618	0	272	272	2	1	-10921639	164.952	173	86	229	3464	33.649	2.000	0.110	0.974
ID313014	313014	223	44.476	10.724	18.536	0	272	272	2	1	-10921639	176.810	178	142	224	3713	24.701	7.600	0.114	1.464
ID313015	313015	228	61.806	19.669	19.075	0	272	272	2	1	-10921639	159.333	153	71	249	3346	46.010	2.000	0.153	0.917
ID313011	313011	237	41.364	16.791	8.205	0	272	272	2	1	-10921639	108.000	107	40	183	2268	36.697	7.600	0.121	0.636
ID313016	313016	238	54.409	22.181	24.846	0	272	272	2	1	-10921639	157.857	153	56	229	3315	40.144	7.600	0.147	1.010
ID313017	313017	274	41.411	7.249	28.031	0	272	272	2	1	-10921639	135.619	137	76	178	2848	27.152	4.800	0.134	1.180
ID313005	313005	237	52.262	15.577	6.941	0	273	273	2	1	-10921639	89.952	81	15	168	1889	39.504	2.000	0.228	0.846
ID313006	313006	222	51.751	13.746	12.895	0	273	273	2	1	-10921639	150.143	153	81	219	3153	39.272	4.800	0.182	1.178
ID313007	313007	223	82.292	11.038	19.613	0	273	273	2	1	-10921639	201.048	204	76	255	4222	52.997	4.800	0.221	1.371
ID313008	313008	229	47.198	15.240	23.938	0	273	273	2	1	-10921639	150.667	147	112	214	3164	33.497	2.000	0.104	0.850
ID313009	313009	238	42.774	21.006	26.072	0	273	273	2	1	-10921639	144.571	147	76	193	3036	33.157	3.200	0.131	1.013
ID313010	313010	None	63.726	21.000	36.000	0	273	273	2	1	-10921639	109.857	102	48	209	2307	36.131	4.800	0.295	1.386
ID313024	313024	None	46.530	28.734	20.548	0	274	274	2	1	-10921639	105.429	96	56	168	2214	31.888	2.000	0.201	1.105
ID313025	313025	229	74.524	13.029	22.791	0	274	274	2	1	-10921639	173.333	183	96	249	3640	44.634	2.000	0.203	1.313
ID313026	313026	None	55.605	0.000	29.000	0	274	274	2	1	-10921639	129.619	117	86	193	2722	28.047	4.800	0.250	1.846
ID313020	313020	None	42.727	19.724	9.198	0	274	274	2	1	-10921639	117.905	112	56	178	2476	36.086	3.200	0.125	0.725
ID313021	313021	230	56.865	19.170	13.745	0	274	274	2	1	-10921639	150.095	142	91	239	3152	43.868	2.000	0.120	0.731
ID313022	313022	223	66.785	10.468	17.852	0	274	274	2	1	-10921639	190.095	193	112	255	3992	41.699	7.600	0.195	1.485
ID313023	313023	228	52.826	19.955	20.197	0	274	274	2	1	-10921639	133.429	127	76	209	2802	34.297	2.000	0.171	1.139
ID313018	313018	None	51.106	19.000	0.000	0	274	274	2	1	-10921639	88.714	76	28	198	1863	43.968	2.000	0.196	0.661
ID313019	313019	None	43.417	24.123	5.623	0	274	274	2	1	-10921639	142.048	153	102	183	2983	27.066	3.200	0.163	1.469
ID313028	313028	230	47.524	20.180	12.098	0	275	275	2	1	-10921639	133.857	132	81	198	2811	32.166	2.000	0.142	1.037
ID313029	313029	222	64.358	14.912	14.819	0	275	275	2	1	-10921639	173.190	168	91	255	3637	45.306	2.000	0.171	1.117
ID313030	313030	228	52.107	19.713	19.472	0	275	275	2	1	-10921639	147.429	147	76	204	3096	31.392	7.600	0.163	1.316
ID313031	313031	229	69.870	10.737	21.041	0	275	275	2	1	-10921639	203.190	209	122	255	4267	39.334	6.346	0.189	1.645
ID313027	313027	None	41.363	11.000	0.000	0	275	275	2	1	-10921639	96.190	107	52	153	2020	29.487	2.000	0.180	0.996
ID313036	313036	229	66.565	10.195	20.025	0	276	276	2	1	-10921639	186.714	188	96	255	3921	44.120	2.000	0.164	1.192
ID313037	313037	None	41.734	15.063	26.483	0	276	276	2	1	-10921639	137.429	137	76	178	2886	29.369	7.600	0.147	1.200
ID313032	313032	231	43.566	24.498	4.368	0	276	276	2	1	-10921639	126.619	122	86	188	2659	26.396	6.067	0.175	1.428
ID313033	313033	None	43.057	15.192	6.415	0	276	276	2	1	-10921639	111.429	107	56	168	2340	29.859	3.200	0.164	1.053
ID313034	313034	230	59.482	19.740	12.815	0	276	276	2	1	-10921639	166.381	158	127	224	3494	30.941	4.800	0.194	1.748
ID313035	313035	222	49.490	13.255	14.624	0	276	276	2	1	-10921639	168.143	163	117	255	3531	33.209	2.000	0.111	1.009
ID313046	313046	231	52.178	22.579	4.818	0	277	277	2	1	-10921639	140.000	142	76	209	2940	38.296	4.800	0.169	1.056
ID313047	313047	230	55.871	18.995	13.997	0	277	277	2	1	-10921639	144.095	127	81	249	3026	42.698	2.000	0.112	0.681
ID313048	313048	None	56.441	33.000	16.000	0	277	277	2	1	-10921639	98.762	102	51	142	2074	29.948	3.200	0.344	1.687
ID313049	313049	229	71.835	11.572	20.003	0	277	277	2	1	-10921639	219.190	214	142	255	4603	36.607	4.800	0.179	1.819
ID313050	313050	None	44.828	18.503	23.609	0	277	277	2	1	-10921639	123.095	127	66	209	2585	40.060	2.000	0.126	0.686
ID313051	313051	None	45.835	25.329	27.605	0	277	277	2	1	-10921639	75.429	81	20	147	1584	38.107	2.000	0.209	0.685
ID313044	313044	None	47.805	22.728	22.366	0	278	278	2	1	-10921639	146.190	147	76	214	3070	35.148	7.600	0.151	1.092
ID313045	313045	None	43.186	6.904	28.371	0	278	278	2	1	-10921639	110.762	117	61	158	2326	29.384	6.324	0.194	1.227
ID313040	313040	None	40.547	12.896	6.627	0	278	278	2	1	-10921639	100.286	96	40	163	2106	28.852	2.000	0.163	0.974
ID313041	313041	230	42.355	19.567	13.030	0	278	278	2	1	-10921639	153.048	147	96	229	3214	33.873	2.000	0.117	0.947
ID313042	313042	None	41.844	26.973	16.074	0	278	278	2	1	-10921639	118.143	117	81	183	2481	26.910	2.000	0.128	0.998
ID313043	313043	229	62.523	11.236	19.518	0	278	278	2	1	-10921639	212.000	224	142	255	4452	40.064	4.800	0.181	1.620
ID313038	313038	None	40.123	9.000	0.000	0	278	278	2	1	-10921639	91.333	91	33	163	1918	32.990	6.062	0.220	0.999
ID313039	313039	231	45.516	21.774	4.018	0	278	278	2	1	-10921639	119.190	127	66	178	2503	34.417	2.000	0.154	0.926
ID313060	313060	None	41.515	12.762	32.333	0	279	279	2	1	-10921639	85.762	81	35	147	1801	28.016	3.200	0.226	1.127
ID313055	313055	None	51.567	11.112	10.901	0	279	279	2	1	-10921639	138.476	137	86	198	2908	31.707	4.800	0.188	1.381
ID313056	313056	230	50.943	19.584	12.967	0	279	279	2	1	-10921639	159.429	158	96	255	3348	35.895	2.000	0.131	1.032
ID313057	313057	232	49.512	14.765	15.274	0	279	279	2	1	-10921639	175.429	168	112	255	3684	35.128	2.000	0.124	1.099
ID313058	313058	None	41.350	20.104	19.004	0	279	279	2	1	-10921639	141.381	137	86	198	2969	29.037	2.000	0.141	1.203
ID313059	313059	229	80.548	11.833	20.329	0	279	279	2	1	-10921639	217.476	214	147	255	4567	32.462	4.800	0.224	2.455
ID313061	313061	None	47.152	9.000	0.000	0	280	280	2	1	-10921639	73.381	66	28	132	1541	33.503	3.200	0.315	1.050
ID313062	313062	None	41.122	21.846	4.101	0	280	280	2	1	-10921639	130.667	132	91	188	2744	24.575	7.600	0.146	1.356
ID313063	313063	232	66.920	14.779	15.513	0	280	280	2	1	-10921639	167.762	158	86	244	3523	50.151	2.000	0.150	0.872
ID313064	313064	229	65.801	12.213	20.159	0	280	280	2	1	-10921639	209.714	214	117	255	4404	41.430	4.800	0.174	1.497
ID313065	313065	None	46.123	2.280	25.131	0	280	280	2	1	-10921639	113.286	112	51	178	2379	37.655	2.000	0.133	0.706
ID313052	313052	232	49.057	14.102	14.041	0	281	281	2	1	-10921639	157.619	168	96	204	3310	34.640	4.800	0.178	1.374
ID313053	313053	229	64.531	12.563	19.485	0	281	281	2	1	-10921639	206.286	204	147	255	4332	33.437	4.800	0.165	1.747
ID313054	313054	None	43.097	12.634	22.609	0	281	281	2	1	-10921639	164.238	173	66	219	3449	38.743	4.800	0.143	1.060
ID313069	313069	229	66.791	12.450	18.808	0	282	282	2	1	-10921639	189.905	188	96	255	3988	51.862	2.000	0.150	0.953
ID313070	313070	None	69.050	23.804	23.796	0	282	282	2	1	-10921639	123.143	127	40	219	2586	46.480	2.000	0.208	0.911
ID313071	313071	None	92.800	6.705	27.868	0	282	282	2	1	-10921639	157.524	147	86	244	3308	50.199	2.000	0.323	1.534
ID313068	313068	None	48.956	21.000	36.000	0	283	283	2	1	-10921639	79.571	76	37	153	1671	28.179	2.000	0.298	1.296
ID313066	313066	None	64.264	19.329	11.894	0	283	283	2	1	-10921639	159.286	153	66	255	3345	49.516	2.000	0.159	0.881
ID313067	313067	229	69.872	13.541	20.513	0	283	283	2	1	-10921639	178.619	163	112	255	3751	46.218	7.600	0.175	1.152
ID313076	313076	None	44.785	2.404	25.300	0	284	284	2	1	-10921639	113.476	117	56	183	2383	38.230	2.000	0.128	0.673
ID313077	313077	None	40.636	12.000	36.000	0	284	284	2	1	-10921639	106.619	107	71	163	2239	25.218	2.000	0.179	1.286
ID313072	313072	233	45.331	33.000	10.000	0	284	284	2	1	-10921639	96.048	102	56	158	2017	26.865	2.000	0.265	1.499
ID313073	313073	None	46.506	8.889	11.399	0	284	284	2	1	-10921639	114.619	117	61	163	2407	32.349	2.000	0.182	1.092
ID313074	313074	None	60.206	15.455	14.223	0	284	284	2	1	-10921639	162.762	163	86	255	3418	41.488	7.600	0.195	1.279
ID313075	313075	229	42.849	14.331	21.384	0	284	284	2	1	-10921639	156.619	158	117	219	3289	24.167	4.800	0.150	1.687
ID313078	313078	234	55.342	19.933	10.568	0	285	285	2	1	-10921639	134.524	137	66	198	2825	37.669	2.000	0.188	1.128
ID313079	313079	233	45.088	33.000	11.000	0	285	285	2	1	-10921639	111.143	96	61	178	2334	37.560	3.200	0.237	1.134
ID313080	313080	229	45.406	13.571	19.522	0	285	285	2	1	-10921639	156.429	153	91	229	3285	34.177	6.229	0.141	1.131
ID313081	313081	235	46.801	24.290	22.942	0	285	285	2	1	-10921639	135.095	137	86	204	2837	31.956	7.600	0.161	1.175
ID313082	313082	None	41.762	29.863	30.341	0	285	285	2	1	-10921639	113.048	117	71	158	2374	26.059	7.600	0.163	1.219
ID313084	313084	236	46.092	14.862	12.984	0	286	286	2	1	-10921639	145.714	147	71	193	3060	32.189	3.200	0.163	1.268
ID313085	313085	235	45.775	25.200	24.181	0	286	286	2	1	-10921639	117.810	122	40	183	2474	35.756	2.000	0.141	0.817
ID313086	313086	None	47.148	22.216	27.088	0	286	286	2	1	-10921639	139.619	137	61	198	2932	38.234	7.600	0.165	1.036
ID313087	313087	None	46.331	6.094	31.214	0	286	286	2	1	-10921639	119.286	117	66	188	2505	33.688	3.200	0.181	1.085
ID313083	313083	234	52.672	20.088	10.664	0	286	286	2	1	-10921639	143.810	137	86	234	3020	38.702	7.600	0.141	0.917
ID313088	313088	None	50.546	24.710	3.166	0	287	287	2	1	-10921639	113.810	107	61	198	2390	35.332	2.000	0.150	0.840
ID313089	313089	236	83.534	14.145	13.886	0	287	287	2	1	-10921639	182.667	178	117	255	3836	44.737	3.200	0.220	1.472
ID313090	313090	229	83.307	14.132	20.716	0	287	287	2	1	-10921639	178.381	168	96	255	3746	50.076	7.600	0.228	1.322
ID313091	313091	None	44.298	25.425	27.552	0	287	287	2	1	-10921639	95.905	91	25	178	2014	46.998	2.000	0.115	0.421
ID313096	313096	None	54.530	15.000	0.000	0	288	288	2	1	-10921639	119.762	122	66	163	2515	29.167	4.800	0.264	1.717
ID313097	313097	236	51.758	13.839	12.000	0	288	288	2	1	-10921639	161.952	163	107	249	3401	33.586	2.000	0.131	1.117
ID313098	313098	None	50.472	9.131	15.801	0	288	288	2	1	-10921639	149.952	158	86	229	3149	40.439	2.000	0.116	0.771
ID313099	313099	229	48.300	15.664	22.080	0	288	288	2	1	-10921639	123.143	117	45	219	2586	45.661	2.000	0.121	0.582
ID313092	313092	239	60.219	15.347	14.616	0	289	289	2	1	-10921639	203.952	214	142	255	4283	36.598	4.800	0.152	1.467
ID313093	313093	None	55.547	23.704	20.816	0	289	289	2	1	-10921639	138.333	137	86	183	2905	29.625	4.800	0.215	1.650
ID313094	313094	240	41.750	4.071	28.211	0	289	289	2	1	-10921639	135.476	137	81	173	2845	27.353	4.800	0.161	1.376
ID313095	313095	None	43.564	20.192	27.685	0	289	289	2	1	-10921639	105.429	102	45	168	2214	33.345	2.000	0.189	1.006
ID313100	313100	None	52.382	22.154	4.370	0	290	290	2	1	-10921639	144.381	147	81	219	3032	38.327	2.000	0.143	0.940
ID313101	313101	239	49.164	17.586	12.886	0	290	290	2	1	-10921639	159.381	168	86	229	3347	40.478	4.800	0.127	0.885
ID313102	313102	241	72.251	24.717	23.719	0	290	290	2	1	-10921639	138.952	137	51	244	2918	44.683	2.000	0.232	1.172
ID313103	313103	None	44.794	7.571	27.334	0	290	290	2	1	-10921639	135.048	127	86	193	2836	31.888	4.800	0.184	1.318
ID313104	313104	240	45.191	6.479	27.552	0	290	290	2	1	-10921639	144.524	147	81	198	3035	29.140	4.800	0.175	1.476
ID313108	313108	None	45.906	9.913	24.756	0	291	291	2	1	-10921639	129.429	127	61	209	2718	37.509	2.000	0.136	0.825
ID313109	313109	None	42.171	24.193	27.708	0	291	291	2	1	-10921639	123.619	127	56	168	2596	32.503	2.000	0.161	1.054
ID313110	313110	None	48.676	12.563	32.088	0	291	291	2	1	-10921639	119.048	117	71	183	2500	36.974	2.000	0.174	0.954
ID313105	313105	None	41.956	14.781	6.486	0	291	291	2	1	-10921639	93.952	96	30	183	1973	43.306	2.000	0.126	0.486
ID313106	313106	239	84.747	16.251	13.715	0	291	291	2	1	-10921639	176.000	173	102	255	3696	46.664	2.000	0.232	1.422
ID313107	313107	241	53.406	24.801	23.126	0	291	291	2	1	-10921639	142.381	147	61	209	2990	37.358	2.000	0.155	1.023
ID313119	313119	None	51.753	8.000	0.000	0	292	292	2	1	-10921639	107.714	112	42	173	2262	34.823	4.800	0.291	1.394
ID313120	313120	None	46.830	5.022	7.020	0	292	292	2	1	-10921639	90.381	91	45	142	1898	28.188	2.000	0.212	1.122
ID313121	313121	239	71.803	15.826	13.969	0	292	292	2	1	-10921639	170.000	158	96	255	3570	42.997	2.000	0.169	1.144
ID313122	313122	None	41.631	19.466	18.675	0	292	292	2	1	-10921639	147.524	153	96	198	3098	31.818	7.600	0.104	0.872
ID313123	313123	241	49.410	23.846	23.366	0	292	292	2	1	-10921639	144.524	142	86	204	3035	30.336	7.600	0.167	1.362
ID313124	313124	None	40.551	15.000	0.000	0	293	293	2	1	-10921639	104.190	109	71	127	2188	18.484	4.800	0.249	2.249
ID313125	313125	242	55.657	19.783	13.075	0	293	293	2	1	-10921639	163.952	173	96	219	3443	37.609	4.800	0.179	1.322
ID313126	313126	None	49.669	15.149	25.632	0	293	293	2	1	-10921639	114.095	117	51	188	2396	37.268	2.000	0.190	0.976
ID313127	313127	243	57.622	7.233	27.132	0	293	293	2	1	-10921639	149.381	147	102	198	3137	25.437	4.800	0.223	2.139
ID313128	313128	244	48.798	25.542	27.196	0	293	293	2	1	-10921639	109.810	102	45	188	2306	39.551	2.000	0.156	0.749
ID313129	313129	None	59.943	0.000	30.000	0	293	293	2	1	-10921639	120.190	112	48	178	2524	41.910	3.200	0.235	1.092
ID313130	313130	245	41.145	22.000	36.000	0	293	293	2	1	-10921639	92.857	91	51	147	1950	26.505	6.321	0.250	1.400
ID313111	313111	None	63.354	23.524	6.489	0	294	294	2	1	-10921639	146.952	137	86	239	3086	40.171	7.600	0.239	1.409
ID313116	313116	243	48.714	4.779	27.449	0	294	294	2	1	-10921639	125.381	132	51	178	2633	39.060	4.800	0.189	1.020
ID313117	313117	244	40.727	22.645	26.920	0	294	294	2	1	-10921639	105.905	102	61	198	2224	34.148	7.600	0.128	0.702
ID313118	313118	245	44.610	21.000	36.000	0	294	294	2	1	-10921639	112.619	122	66	188	2365	26.436	4.800	0.225	1.563
ID313112	313112	None	50.823	8.778	10.214	0	294	294	2	1	-10921639	147.905	147	91	214	3106	30.369	4.800	0.180	1.484
ID313113	313113	242	49.026	19.147	12.075	0	294	294	2	1	-10921639	161.952	163	91	224	3401	30.027	4.800	0.136	1.295
ID313114	313114	239	72.105	15.521	14.275	0	294	294	2	1	-10921639	174.333	173	91	255	3661	47.418	2.000	0.182	1.132
ID313115	313115	246	44.214	17.221	21.648	0	294	294	2	1	-10921639	142.524	137	86	193	2993	32.893	2.000	0.134	1.023
ID313140	313140	242	41.725	19.670	11.804	0	295	295	2	1	-10921639	153.714	163	66	209	3228	36.160	3.200	0.118	0.895
ID313141	313141	239	59.909	15.372	14.055	0	295	295	2	1	-10921639	171.190	183	71	239	3595	45.696	2.000	0.151	0.985
ID313142	313142	246	57.507	17.905	23.124	0	295	295	2	1	-10921639	144.571	132	76	229	3036	38.639	2.000	0.152	0.986
ID313143	313143	None	43.959	24.709	23.789	0	295	295	2	1	-10921639	114.048	107	40	209	2395	39.200	2.000	0.098	0.518
ID313144	313144	None	48.544	0.000	28.000	0	295	295	2	1	-10921639	137.714	142	86	204	2892	29.641	4.800	0.178	1.405
ID313145	313145	245	42.310	20.000	36.000	0	295	295	2	1	-10921639	86.381	71	40	137	1814	33.451	3.200	0.181	0.793
ID313136	313136	None	56.048	8.000	0.000	0	296	296	2	1	-10921639	116.429	107	76	188	2445	34.609	4.800	0.229	1.255
ID313137	313137	239	76.503	16.665	12.960	0	296	296	2	1	-10921639	198.190	198	127	255	4162	38.421	6.376	0.215	1.828
ID313138	313138	None	46.072	23.181	21.032	0	296	296	2	1	-10921639	152.857	153	112	209	3210	26.234	4.800	0.144	1.468
ID313139	313139	246	73.529	17.149	22.767	0	296	296	2	1	-10921639	175.905	178	91	255	3694	45.931	2.000	0.189	1.217
ID313132	313132	239	80.636	17.162	12.927	0	297	297	2	1	-10921639	191.476	204	102	255	4021	47.026	4.800	0.240	1.578
ID313133	313133	247	43.738	9.857	16.678	0	297	297	2	1	-10921639	136.571	132	66	183	2868	28.887	2.000	0.130	1.090
ID313134	313134	246	79.203	17.213	23.516	0	297	297	2	1	-10921639	215.762	229	112	255	4531	42.751	4.800	0.223	1.839
ID313135	313135	None	52.833	8.793	27.948	0	297	297	2	1	-10921639	108.619	91	51	183	2281	37.624	2.000	0.174	0.856
ID313131	313131	None	45.493	0.000	5.000	0	297	297	2	1	-10921639	79.762	81	23	137	1675	36.580	2.000	0.250	0.873
ID313168	313168	None	41.304	20.000	36.000	0	298	298	2	1	-10921639	92.905	91	57	147	1951	28.726	7.600	0.185	1.011
ID313164	313164	247	62.003	10.071	16.910	0	298	298	2	1	-10921639	163.952	158	102	249	3443	43.150	2.000	0.164	1.072
ID313165	313165	None	42.290	28.786	19.974	0	298	298	2	1	-10921639	94.905	96	25	147	1993	30.932	2.000	0.199	1.019
ID313166	313166	246	48.300	14.964	23.957	0	298	298	2	1	-10921639	160.714	168	112	219	3375	35.279	4.800	0.143	1.142
ID313167	313167	None	50.991	20.099	27.627	0	298	298	2	1	-10921639	115.857	127	25	183	2433	45.239	2.000	0.167	0.733
ID313160	313160	None	44.720	22.206	4.061	0	298	298	2	1	-10921639	128.571	122	76	188	2700	31.731	7.600	0.146	1.035
ID313161	313161	None	45.230	24.678	6.732	0	298	298	2	1	-10921639	128.762	132	61	214	2704	36.675	2.000	0.120	0.753
ID313162	313162	None	78.255	18.982	12.245	0	298	298	2	1	-10921639	185.048	188	76	255	3886	50.332	4.800	0.219	1.319
ID313163	313163	239	73.158	16.157	14.052	0	298	298	2	1	-10921639	187.619	193	107	255	3940	46.444	2.000	0.186	1.267
ID313152	313152	248	50.208	10.481	26.848	0	299	299	2	1	-10921639	132.810	117	86	193	2789	35.513	2.000	0.156	1.010
ID313153	313153	None	41.725	0.000	29.000	0	299	299	2	1	-10921639	123.476	122	91	219	2593	30.865	2.000	0.151	1.051
ID313148	313148	247	48.703	9.786	17.482	0	299	299	2	1	-10921639	124.333	122	66	183	2611	32.607	2.000	0.196	1.249
ID313149	313149	246	44.287	16.109	21.312	0	299	299	2	1	-10921639	148.095	147	61	198	3110	34.155	2.000	0.130	0.995
ID313150	313150	None	48.251	18.501	23.649	0	299	299	2	1	-10921639	146.238	137	86	244	3071	44.003	2.000	0.108	0.647
ID313151	313151	249	40.762	24.178	22.791	0	299	299	2	1	-10921639	128.190	127	91	193	2692	25.703	4.800	0.134	1.178
ID313146	313146	239	82.438	17.334	13.808	0	299	299	2	1	-10921639	169.857	173	81	255	3567	50.771	2.000	0.220	1.206
ID313147	313147	None	45.743	31.221	15.733	0	299	299	2	1	-10921639	111.714	112	45	178	2346	36.649	2.000	0.164	0.859
ID313156	313156	247	40.647	8.672	16.419	0	300	300	2	1	-10921639	137.714	132	71	204	2892	37.922	2.000	0.115	0.752
ID313157	313157	249	43.039	25.933	23.224	0	300	300	2	1	-10921639	88.857	86	15	173	1866	35.281	2.000	0.167	0.722
ID313158	313158	248	61.335	10.141	27.800	0	300	300	2	1	-10921639	145.190	137	81	234	3049	40.381	2.000	0.162	1.003
ID313159	313159	None	40.289	20.000	36.000	0	300	300	2	1	-10921639	78.000	76	28	127	1638	24.210	6.390	0.324	1.577
ID313154	313154	None	41.842	7.647	12.307	0	300	300	2	1	-10921639	143.762	142	86	188	3019	25.869	7.600	0.160	1.535
ID313155	313155	239	63.597	18.157	14.838	0	300	300	2	1	-10921639	169.524	153	112	229	3560	36.305	3.200	0.166	1.329
ID313173	313173	None	47.876	6.809	6.208	0	301	301	2	1	-10921639	112.000	117	40	193	2352	33.297	3.200	0.174	0.995
ID313174	313174	239	54.925	18.908	13.751	0	301	301	2	1	-10921639	131.571	132	56	234	2763	44.644	6.338	0.137	0.710
ID313175	313175	None	47.564	28.306	15.901	0	301	301	2	1	-10921639	105.762	102	25	168	2221	35.101	2.000	0.202	1.012
ID313176	313176	None	46.739	12.201	20.591	0	301	301	2	1	-10921639	135.571	137	56	198	2847	37.862	2.000	0.150	0.936
ID313177	313177	248	44.280	7.897	28.195	0	301	301	2	1	-10921639	164.000	163	102	224	3444	37.840	7.600	0.109	0.854
ID313178	313178	None	50.489	30.910	28.267	0	301	301	2	1	-10921639	101.333	107	35	158	2128	33.227	2.000	0.246	1.206
ID313172	313172	None	67.273	4.931	27.233	0	302	302	2	1	-10921639	154.571	137	102	255	3246	44.738	2.000	0.166	0.983
ID313169	313169	None	61.125	15.000	0.000	0	302	302	2	1	-10921639	150.571	147	80	204	3162	35.797	3.200	0.234	1.593
ID313170	313170	239	67.866	17.193	15.149	0	302	302	2	1	-10921639	146.476	147	66	219	3076	39.480	2.000	0.216	1.320
ID313171	313171	None	43.905	22.135	19.705	0	302	302	2	1	-10921639	134.857	137	86	183	2832	27.686	7.600	0.161	1.348
ID313180	313180	250	43.933	9.882	16.912	0	303	303	2	1	-10921639	118.000	117	56	188	2478	32.073	2.000	0.167	1.052
ID313181	313181	None	50.881	19.046	26.799	0	303	303	2	1	-10921639	118.952	117	40	193	2498	37.415	2.000	0.195	1.039
ID313182	313182	None	45.569	31.030	28.947	0	303	303	2	1	-10921639	103.095	107	35	168	2165	37.470	2.000	0.170	0.801
ID313183	313183	None	46.662	21.000	36.000	0	303	303	2	1	-10921639	100.381	107	66	142	2108	26.055	2.000	0.270	1.639
ID313179	313179	None	40.204	12.000	0.000	0	303	303	2	1	-10921639	107.524	112	56	147	2258	27.709	4.800	0.230	1.453
ID313184	313184	251	42.338	23.121	4.882	0	304	304	2	1	-10921639	99.762	96	25	188	2095	38.955	2.000	0.125	0.570
ID313185	313185	None	45.570	17.887	14.392	0	304	304	2	1	-10921639	132.762	142	71	209	2788	33.244	2.000	0.145	1.013
ID313186	313186	250	42.275	7.964	17.741	0	304	304	2	1	-10921639	117.905	117	66	163	2476	28.169	2.000	0.171	1.225
ID313187	313187	None	45.575	9.134	27.560	0	304	304	2	1	-10921639	122.429	127	71	173	2571	28.227	4.800	0.181	1.328
ID313192	313192	251	44.302	22.007	3.745	0	305	305	2	1	-10921639	121.429	122	71	183	2550	30.978	2.000	0.137	0.943
ID313193	313193	None	40.277	24.493	24.052	0	305	305	2	1	-10921639	140.571	137	96	188	2952	27.604	4.800	0.161	1.413
ID313194	313194	None	51.268	12.491	32.590	0	305	305	2	1	-10921639	102.476	96	66	178	2152	32.295	2.000	0.227	1.173
ID313188	313188	251	46.567	23.518	5.699	0	306	306	2	1	-10921639	127.476	122	61	214	2677	35.862	2.000	0.151	0.934
ID313189	313189	252	62.374	16.464	13.723	0	306	306	2	1	-10921639	167.571	173	81	234	3519	37.312	4.800	0.206	1.531
ID313190	313190	None	51.241	8.124	26.898	0	306	306	2	1	-10921639	126.048	122	71	214	2647	36.315	7.600	0.173	1.025
ID313191	313191	None	43.510	25.709	27.546	0	306	306	2	1	-10921639	123.905	122	66	188	2602	33.988	2.000	0.148	0.941
ID313212	313212	254	42.061	21.091	25.467	0	307	307	2	1	-10921639	139.238	132	107	229	2924	32.837	7.600	0.109	0.836
ID313213	313213	255	43.847	21.000	36.000	0	307	307	2	1	-10921639	119.095	117	85	173	2501	21.578	4.800	0.251	2.214
ID313208	313208	None	49.795	11.762	10.894	0	307	307	2	1	-10921639	135.476	137	56	209	2845	35.133	2.000	0.154	1.026
ID313209	313209	252	40.371	16.801	14.950	0	307	307	2	1	-10921639	96.429	91	51	173	2025	31.912	2.000	0.139	0.737
ID313210	313210	None	54.152	9.228	16.885	0	307	307	2	1	-10921639	118.238	122	45	178	2483	34.057	7.600	0.234	1.317
ID313211	313211	None	40.314	24.772	23.350	0	307	307	2	1	-10921639	132.952	137	81	198	2792	35.092	7.600	0.107	0.735
ID313199	313199	253	55.675	20.763	8.949	0	308	308	2	1	-10921639	149.714	153	102	224	3144	33.237	2.000	0.154	1.204
ID313200	313200	252	48.977	14.000	14.094	0	308	308	2	1	-10921639	134.619	127	71	198	2827	29.456	4.800	0.197	1.503
ID313201	313201	None	42.271	12.207	22.134	0	308	308	2	1	-10921639	108.905	112	61	163	2287	24.429	3.200	0.181	1.365
ID313202	313202	254	47.642	20.479	27.061	0	308	308	2	1	-10921639	110.524	112	61	183	2321	32.863	4.800	0.203	1.134
ID313203	313203	255	44.878	22.000	36.000	0	308	308	2	1	-10921639	115.333	117	45	153	2422	32.254	4.800	0.213	1.258
ID313214	313214	None	50.475	13.844	6.962	0	309	309	2	1	-10921639	123.810	127	66	209	2600	35.906	2.000	0.132	0.804
ID313215	313215	253	40.644	21.640	11.729	0	309	309	2	1	-10921639	113.952	107	66	168	2393	30.543	2.000	0.138	0.904
ID313216	313216	256	67.006	11.160	17.911	0	309	309	2	1	-10921639	138.810	122	81	219	2915	38.186	2.000	0.204	1.232
ID313217	313217	None	61.516	22.945	20.865	0	309	309	2	1	-10921639	127.381	132	66	193	2675	37.230	7.600	0.235	1.303
ID313218	313218	None	43.952	14.627	24.716	0	309	309	2	1	-10921639	102.905	96	40	163	2161	29.519	4.800	0.212	1.221
ID313219	313219	None	51.948	6.907	27.330	0	309	309	2	1	-10921639	135.048	122	81	198	2836	34.587	2.000	0.168	1.124
ID313196	313196	257	42.232	24.037	24.407	0	310	310	2	1	-10921639	134.762	137	86	198	2830	29.184	4.800	0.128	1.049
ID313197	313197	None	44.345	30.927	28.145	0	310	310	2	1	-10921639	116.571	117	66	193	2448	34.652	3.200	0.109	0.663
ID313198	313198	None	56.864	5.894	30.789	0	310	310	2	1	-10921639	129.524	122	45	219	2720	43.757	2.000	0.164	0.836
ID313195	313195	256	48.162	10.664	17.663	0	310	310	2	1	-10921639	107.857	107	30	198	2265	41.028	2.000	0.162	0.733
ID313204	313204	256	40.354	12.387	19.827	0	311	311	2	1	-10921639	108.143	112	66	158	2271	26.087	3.200	0.188	1.310
ID313205	313205	257	42.538	24.206	22.737	0	311	311	2	1	-10921639	127.095	127	76	168	2669	23.713	4.800	0.167	1.536
ID313206	313206	258	42.022	6.577	25.003	0	311	311	2	1	-10921639	139.952	137	102	188	2939	25.592	4.800	0.157	1.484
ID313207	313207	None	46.285	0.000	28.000	0	311	311	2	1	-10921639	151.333	147	119	188	3178	22.180	4.800	0.175	2.031
ID313220	313220	None	49.042	15.000	0.000	0	312	312	2	1	-10921639	123.048	119	56	198	2584	35.217	2.000	0.205	1.189
ID313221	313221	None	48.164	13.799	12.969	0	312	312	2	1	-10921639	116.476	122	61	183	2446	31.064	7.600	0.197	1.234
ID313222	313222	256	43.625	12.310	20.080	0	312	312	2	1	-10921639	100.048	102	40	147	2101	32.253	2.000	0.214	1.092
ID313223	313223	None	43.519	18.710	22.988	0	312	312	2	1	-10921639	142.667	132	102	193	2996	28.271	2.000	0.129	1.153
ID313224	313224	257	47.438	23.176	22.830	0	312	312	2	1	-10921639	149.571	142	96	204	3141	28.257	4.800	0.180	1.617
ID313225	313225	258	44.046	6.557	27.852	0	312	312	2	1	-10921639	136.048	132	91	193	2857	29.654	6.328	0.140	1.126
ID313226	313226	None	46.597	30.833	28.417	0	312	312	2	1	-10921639	109.381	102	61	173	2297	31.754	2.000	0.170	1.002
ID313227	313227	259	51.147	21.000	36.000	0	312	312	2	1	-10921639	131.810	127	76	198	2768	29.305	4.800	0.229	1.677
ID313236	313236	260	40.941	10.097	27.198	0	313	313	2	1	-10921639	100.619	96	51	163	2113	31.641	7.600	0.158	0.870
ID313237	313237	258	43.164	6.841	29.463	0	313	313	2	1	-10921639	119.952	127	66	173	2519	29.657	2.000	0.154	1.082
ID313238	313238	259	47.943	21.000	36.000	0	313	313	2	1	-10921639	100.810	86	66	198	2117	31.101	2.000	0.222	1.178
ID313234	313234	261	43.429	7.327	16.825	0	313	313	2	1	-10921639	123.429	117	71	173	2592	31.264	2.000	0.163	1.107
ID313235	313235	257	48.432	23.858	22.862	0	313	313	2	1	-10921639	134.857	127	81	193	2832	34.064	2.000	0.157	1.077
ID313228	313228	None	47.406	5.725	9.948	0	314	314	2	1	-10921639	128.286	127	81	188	2694	30.133	4.800	0.174	1.260
ID313229	313229	261	45.293	9.570	16.174	0	314	314	2	1	-10921639	120.429	107	81	209	2529	37.545	3.200	0.124	0.707
ID313230	313230	262	43.314	20.511	20.351	0	314	314	2	1	-10921639	108.238	102	45	173	2273	32.146	2.000	0.170	0.980
ID313231	313231	257	51.718	24.630	23.206	0	314	314	2	1	-10921639	125.667	117	71	219	2639	39.267	2.000	0.124	0.705
ID313232	313232	None	45.396	4.909	26.731	0	314	314	2	1	-10921639	159.286	163	81	244	3345	33.154	2.000	0.109	0.944
ID313233	313233	260	46.988	8.818	28.067	0	314	314	2	1	-10921639	125.381	142	56	178	2633	40.470	2.000	0.134	0.734
ID313245	313245	None	48.798	26.304	7.997	0	315	315	2	1	-10921639	151.381	153	91	214	3179	33.146	4.800	0.171	1.331
ID313246	313246	262	49.461	20.473	20.928	0	315	315	2	1	-10921639	134.857	147	35	204	2832	41.231	4.800	0.173	0.965
ID313244	313244	None	47.007	27.768	30.538	0	316	316	2	1	-10921639	121.143	137	61	168	2544	34.397	2.000	0.179	1.067
ID313239	313239	None	57.719	20.162	9.605	0	316	316	2	1	-10921639	119.905	112	51	214	2518	42.366	2.000	0.192	0.912
ID313240	313240	None	48.519	2.949	15.116	0	316	316	2	1	-10921639	140.714	132	107	214	2955	29.043	2.000	0.135	1.154
ID313241	313241	263	42.225	12.452	19.369	0	316	316	2	1	-10921639	125.429	117	76	173	2634	31.579	4.800	0.175	1.185
ID313242	313242	None	55.520	24.843	23.601	0	316	316	2	1	-10921639	141.143	142	66	193	2964	31.369	4.800	0.223	1.638
ID313243	313243	260	47.700	7.155	27.774	0	316	316	2	1	-10921639	146.524	142	102	209	3077	28.184	6.117	0.146	1.324
ID313252	313252	None	42.008	15.868	1.869	0	317	317	2	1	-10921639	127.333	112	76	239	2674	37.473	2.000	0.084	0.525
ID313253	313253	None	42.060	9.024	10.912	0	317	317	2	1	-10921639	131.952	122	86	173	2771	28.935	4.800	0.146	1.163
ID313254	313254	None	47.889	24.848	14.859	0	317	317	2	1	-10921639	136.238	132	81	198	2861	33.530	2.000	0.138	0.988
ID313255	313255	263	49.079	12.122	18.845	0	317	317	2	1	-10921639	124.381	117	61	188	2612	36.519	2.000	0.167	0.975
ID313256	313256	260	67.916	5.717	27.870	0	317	317	2	1	-10921639	191.524	193	112	255	4022	37.784	4.800	0.183	1.568
ID313251	313251	None	40.384	8.000	0.000	0	317	317	2	1	-10921639	109.619	109	71	137	2302	19.595	4.800	0.223	2.043
ID313247	313247	264	42.210	24.671	6.831	0	318	318	2	1	-10921639	156.429	158	102	224	3285	30.646	7.600	0.115	1.057
ID313248	313248	263	47.746	11.178	16.536	0	318	318	2	1	-10921639	148.714	137	102	229	3123	30.991	4.800	0.170	1.396
ID313249	313249	None	52.456	19.766	23.647	0	318	318	2	1	-10921639	149.429	142	102	229	3138	30.553	4.800	0.212	1.710
ID313250	313250	None	48.567	24.645	23.763	0	318	318	2	1	-10921639	128.810	127	66	229	2705	40.786	2.000	0.134	0.746
ID313257	313257	264	55.501	25.039	8.211	0	319	319	2	1	-10921639	178.238	178	112	244	3743	34.163	3.200	0.145	1.319
ID313258	313258	None	47.489	8.319	10.714	0	319	319	2	1	-10921639	126.810	122	66	234	2663	40.841	2.000	0.113	0.629
ID313259	313259	None	43.154	33.000	18.000	0	319	319	2	1	-10921639	105.667	102	51	178	2219	37.094	2.000	0.152	0.750
ID313264	313264	None	41.012	9.814	15.169	0	320	320	2	1	-10921639	140.095	142	96	198	2942	26.313	7.600	0.137	1.286
ID313265	313265	None	58.425	24.009	23.614	0	320	320	2	1	-10921639	141.143	147	81	219	2964	37.879	4.800	0.196	1.219
ID313260	313260	None	51.464	8.512	11.349	0	321	321	2	1	-10921639	125.571	117	66	198	2637	37.053	3.200	0.167	0.972
ID313261	313261	None	47.420	33.000	18.000	0	321	321	2	1	-10921639	115.286	114	51	173	2421	35.826	7.600	0.181	0.988
ID313262	313262	None	44.833	18.618	25.623	0	321	321	2	1	-10921639	116.143	107	76	163	2439	26.361	6.220	0.203	1.486
ID313263	313263	None	43.129	28.549	30.693	0	321	321	2	1	-10921639	91.810	91	35	168	1928	36.099	7.600	0.201	0.852
ID313268	313268	None	53.712	2.678	26.881	0	322	322	2	1	-10921639	155.714	153	91	234	3270	34.238	4.800	0.171	1.327
ID313269	313269	None	43.167	13.012	31.983	0	322	322	2	1	-10921639	82.667	76	40	153	1736	33.604	2.000	0.146	0.628
ID313266	313266	None	43.694	11.709	18.761	0	322	322	2	1	-10921639	93.095	102	20	168	1955	39.332	2.000	0.150	0.616
ID313267	313267	265	56.336	25.573	26.424	0	322	322	2	1	-10921639	132.667	142	56	209	2786	46.074	4.800	0.198	0.952
ID313270	313270	None	40.996	19.144	9.175	0	323	323	2	1	-10921639	122.000	117	76	183	2562	28.879	4.800	0.151	1.111
ID313271	313271	None	44.132	2.760	14.792	0	323	323	2	1	-10921639	102.190	91	61	178	2146	29.510	2.000	0.169	0.999
ID313272	313272	266	43.085	9.086	16.130	0	323	323	2	1	-10921639	128.667	127	81	193	2702	31.004	4.800	0.153	1.099
ID313273	313273	265	53.809	25.645	23.977	0	323	323	2	1	-10921639	126.762	127	35	209	2662	42.450	2.000	0.159	0.820
ID313286	313286	None	40.633	19.000	0.000	0	324	324	2	1	-10921639	108.143	102	66	173	2271	30.936	7.600	0.153	0.926
ID313287	313287	267	41.241	17.095	14.903	0	324	324	2	1	-10921639	105.333	96	56	163	2212	28.043	2.000	0.154	1.001
ID313288	313288	266	51.741	9.792	15.779	0	324	324	2	1	-10921639	133.381	122	71	198	2801	31.769	4.800	0.194	1.362
ID313289	313289	None	44.403	10.006	26.994	0	324	324	2	1	-10921639	111.381	117	66	147	2339	27.162	2.000	0.182	1.260
ID313290	313290	None	61.828	5.953	31.892	0	324	324	2	1	-10921639	145.524	142	76	214	3056	40.051	2.000	0.203	1.225
ID313280	313280	None	45.718	24.425	23.120	0	325	325	2	1	-10921639	146.476	142	102	209	3076	29.424	4.800	0.152	1.315
[truncated: 68 more rows]
