# Supplementary material for: Progressive enhancement of kinetic proofreading in T cell antigen discrimination from receptor activation to DAG generation
Source: eLife. 2022 Sep 20;11:e75263. doi: 10.7554/eLife.75263 (PMC9536835; doi:10.7554/eLife.75263)
Supplement: Figure 5—source data 1. — Each data table is the TrackMate ‘spot-statistics’ output of one cell over four cycles of blue-light illumination (frames 0–40, 100–140, 200–240, and 300–340, with 3 s interval between frames). We calculated the lifetime of TrackIDs that existed at the start of each period of blue-light illumination that did not last for the full period and fit the resulting lifetime distributions using custom Python scripts available at https://github.com/dbritain/KP-paper (copy archived at swh:1:rev:167fa456901903740f0f3ee6a3e5324bc45207ea, Britain, 2022). [file elife-75263-fig5-data1.zip › Fig5SourceData/LOV/lov1/r2/lov3.csv]

Label	ID	TRACK_ID	QUALITY	POSITION_X	POSITION_Y	POSITION_Z	POSITION_T	FRAME	RADIUS	VISIBILITY	MANUAL_COLOR	MEAN_INTENSITY	MEDIAN_INTENSITY	MIN_INTENSITY	MAX_INTENSITY	TOTAL_INTENSITY	STANDARD_DEVIATION	ESTIMATED_DIAMETER	CONTRAST	SNR
ID240785	240785	0	68.707	16.785	15.485	0	0	0	2	1	-10921639	203.333	204	120	255	4270	41.585	6.374	0.159	1.345
ID240784	240784	None	40.769	16.280	3.520	0	0	0	2	1	-10921639	187.381	185	123	225	3935	25.991	4.800	0.121	1.558
ID240791	240791	0	45.006	17.699	15.484	0	1	1	2	1	-10921639	179.095	167	131	255	3761	32.793	6.341	0.109	1.076
ID240789	240789	None	41.323	16.406	4.532	0	3	3	2	1	-10921639	164.524	163	109	255	3455	35.223	2.000	0.063	0.550
ID240787	240787	None	51.513	11.000	0.000	0	5	5	2	1	-10921639	155.000	160	102	200	3255	22.077	4.800	0.199	2.329
ID240788	240788	None	45.557	32.000	0.000	0	5	5	2	1	-10921639	101.143	112	61	142	2124	29.682	6.422	0.228	1.263
ID240790	240790	None	47.587	14.903	5.340	0	6	6	2	1	-10921639	165.238	163	102	214	3470	30.867	4.800	0.144	1.347
ID240786	240786	None	40.881	0.000	30.000	0	7	7	2	1	-10921639	138.810	160	65	225	2915	45.770	4.800	0.159	0.832
ID240793	240793	None	40.752	10.000	30.000	0	13	13	2	1	-10921639	97.143	94	50	149	2040	31.762	4.800	0.211	1.067
ID240792	240792	None	53.111	29.582	24.985	0	13	13	2	1	-10921639	139.048	134	65	236	2920	41.062	2.000	0.126	0.759
ID240799	240799	None	42.044	0.000	27.000	0	17	17	2	1	-10921639	129.952	122	76	174	2729	29.006	3.200	0.154	1.196
ID240798	240798	None	43.215	5.400	20.759	0	17	17	2	1	-10921639	119.762	112	87	193	2515	28.164	2.000	0.145	1.076
ID240795	240795	None	48.340	10.000	0.000	0	18	18	2	1	-10921639	165.905	163	123	211	3484	25.863	4.800	0.204	2.170
ID240797	240797	None	42.535	28.957	26.221	0	18	18	2	1	-10921639	122.476	116	69	207	2572	32.262	2.000	0.117	0.795
ID240796	240796	None	43.462	32.000	11.000	0	18	18	2	1	-10921639	122.905	123	91	153	2581	18.064	4.800	0.233	2.575
ID240801	240801	None	51.073	5.324	20.104	0	19	19	2	1	-10921639	126.429	120	69	204	2655	30.652	4.800	0.219	1.483
ID240800	240800	None	49.897	27.000	0.000	0	19	19	2	1	-10921639	123.619	123	76	185	2596	29.537	4.800	0.218	1.499
ID240794	240794	None	42.946	28.667	26.313	0	20	20	2	1	-10921639	122.619	123	76	171	2575	28.540	7.600	0.158	1.171
ID240803	240803	None	44.204	3.284	19.889	0	22	22	2	1	-10921639	128.429	127	72	193	2697	28.361	2.000	0.150	1.184
ID240802	240802	1	41.796	15.282	4.252	0	22	22	2	1	-10921639	162.952	160	98	214	3422	31.123	6.321	0.122	1.142
ID240805	240805	None	45.834	25.053	10.464	0	23	23	2	1	-10921639	132.000	127	80	204	2772	30.630	2.000	0.160	1.189
ID240804	240804	1	54.350	15.893	5.149	0	23	23	2	1	-10921639	167.095	167	76	255	3509	44.306	7.600	0.119	0.802
ID240807	240807	None	41.691	32.000	12.000	0	24	24	2	1	-10921639	92.810	91	65	153	1949	25.206	2.000	0.186	1.154
ID240806	240806	1	45.801	14.364	5.679	0	24	24	2	1	-10921639	150.714	142	87	229	3165	38.386	2.000	0.105	0.746
ID240808	240808	None	42.393	5.225	20.727	0	24	24	2	1	-10921639	140.429	142	91	214	2949	31.673	2.000	0.108	0.863
ID240809	240809	1	40.826	13.631	3.024	0	25	25	2	1	-10921639	188.810	189	153	251	3965	23.792	4.800	0.139	1.939
ID240815	240815	None	40.902	0.000	22.000	0	26	26	2	1	-10921639	129.952	123	94	196	2729	29.637	6.035	0.153	1.161
ID240814	240814	2	45.567	16.277	4.913	0	26	26	2	1	-10921639	147.857	149	91	207	3105	34.401	2.000	0.110	0.853
ID240813	240813	None	41.409	29.000	0.000	0	26	26	2	1	-10921639	122.333	127	71	196	2569	34.381	7.600	0.134	0.840
ID240811	240811	2	40.986	16.393	5.160	0	27	27	2	1	-10921639	147.857	145	76	196	3105	32.339	7.600	0.114	0.934
ID240810	240810	None	41.733	13.042	3.229	0	27	27	2	1	-10921639	156.000	149	112	247	3276	31.607	7.600	0.091	0.821
ID240812	240812	None	42.617	16.996	24.355	0	27	27	2	1	-10921639	107.571	102	36	153	2259	28.823	2.000	0.186	1.171
ID240817	240817	None	40.847	5.674	20.811	0	28	28	2	1	-10921639	138.762	142	80	211	2914	32.034	7.600	0.130	0.993
ID240816	240816	2	51.777	15.998	4.287	0	28	28	2	1	-10921639	167.476	163	120	255	3517	35.763	2.000	0.125	1.039
ID240823	240823	None	43.708	0.000	20.000	0	29	29	2	1	-10921639	134.667	120	81	214	2828	39.579	7.600	0.141	0.839
ID240824	240824	None	40.615	6.747	25.987	0	29	29	2	1	-10921639	145.190	142	91	185	3049	27.354	4.800	0.137	1.278
ID240822	240822	3	49.368	14.768	5.768	0	30	30	2	1	-10921639	169.476	171	112	225	3559	33.319	3.200	0.133	1.198
ID240821	240821	None	61.748	4.576	20.073	0	31	31	2	1	-10921639	145.238	142	61	225	3050	41.435	4.800	0.210	1.215
ID240820	240820	3	40.527	16.631	4.410	0	31	31	2	1	-10921639	153.048	160	87	229	3214	35.905	3.200	0.098	0.757
ID240819	240819	None	45.980	3.854	26.517	0	32	32	2	1	-10921639	159.762	160	83	211	3355	34.421	4.800	0.153	1.233
ID240818	240818	None	40.836	0.000	10.000	0	32	32	2	1	-10921639	60.286	65	21	109	1266	30.380	2.000	0.243	0.775
ID240826	240826	None	40.497	5.890	20.877	0	33	33	2	1	-10921639	120.857	131	43	182	2538	35.611	2.000	0.108	0.664
ID240825	240825	None	69.067	14.874	5.470	0	33	33	2	1	-10921639	169.429	153	112	255	3558	40.976	4.800	0.183	1.278
ID240827	240827	None	48.895	0.000	22.000	0	34	34	2	1	-10921639	186.857	187	145	244	3924	28.272	7.600	0.156	1.786
ID240831	240831	None	50.303	5.324	26.928	0	35	35	2	1	-10921639	159.048	160	98	225	3340	32.916	2.000	0.143	1.212
ID240828	240828	None	43.287	15.201	4.980	0	36	36	2	1	-10921639	163.714	163	120	229	3438	26.004	4.800	0.148	1.623
ID240830	240830	None	41.450	10.855	21.993	0	37	37	2	1	-10921639	104.952	109	36	149	2204	29.860	2.000	0.183	1.089
ID240829	240829	None	48.638	15.126	5.018	0	38	38	2	1	-10921639	154.000	156	91	229	3234	33.976	2.000	0.111	0.907
ID240835	240835	4	40.731	9.000	0.000	0	41	41	2	1	-10921639	128.333	120	83	174	2695	28.774	7.600	0.214	1.573
ID240836	240836	5	44.664	14.632	5.439	0	41	41	2	1	-10921639	150.714	145	98	233	3165	31.576	5.947	0.115	0.981
ID240834	240834	24	41.190	5.189	20.938	0	42	42	2	1	-10921639	121.476	116	61	182	2551	29.091	4.800	0.152	1.103
ID240833	240833	5	50.941	15.255	4.278	0	42	42	2	1	-10921639	167.286	163	131	218	3513	29.152	6.359	0.143	1.433
ID240832	240832	4	50.457	9.000	0.000	0	42	42	2	1	-10921639	147.952	153	65	225	3107	45.168	2.000	0.177	0.987
ID240839	240839	None	63.306	5.004	26.799	0	43	43	2	1	-10921639	177.619	163	123	244	3730	30.681	4.800	0.193	1.872
ID240838	240838	24	47.537	5.704	20.962	0	43	43	2	1	-10921639	131.714	123	83	204	2766	33.811	2.000	0.147	0.996
ID240837	240837	None	45.385	18.378	12.751	0	43	43	2	1	-10921639	130.429	127	61	240	2739	40.163	2.000	0.115	0.669
ID240844	240844	None	40.108	25.238	18.740	0	44	44	2	1	-10921639	97.810	91	40	200	2054	37.423	2.000	0.099	0.471
ID240847	240847	None	54.791	14.869	4.688	0	45	45	2	1	-10921639	153.714	138	87	233	3228	41.904	2.000	0.115	0.759
ID240849	240849	None	52.882	28.887	25.239	0	45	45	2	1	-10921639	120.952	116	47	196	2540	40.526	2.000	0.144	0.750
ID240848	240848	None	43.086	20.754	13.417	0	45	45	2	1	-10921639	140.952	134	105	225	2960	29.977	2.000	0.127	1.060
ID240843	240843	None	52.309	7.000	30.000	0	46	46	2	1	-10921639	167.333	163	105	233	3514	32.786	7.600	0.153	1.352
ID240841	240841	None	40.164	0.000	21.000	0	47	47	2	1	-10921639	132.286	134	54	200	2778	41.289	2.000	0.125	0.711
ID240840	240840	None	44.398	19.038	11.072	0	47	47	2	1	-10921639	139.333	142	72	185	2926	29.255	7.600	0.141	1.179
ID240842	240842	6	43.131	9.713	8.278	0	48	48	2	1	-10921639	117.524	112	47	207	2468	33.831	7.600	0.124	0.766
ID240846	240846	6	52.529	10.334	9.488	0	49	49	2	1	-10921639	123.714	123	40	222	2598	42.168	2.000	0.154	0.785
ID240845	240845	7	51.219	15.033	3.799	0	49	49	2	1	-10921639	169.810	167	94	255	3566	37.857	6.374	0.109	0.885
ID240851	240851	6	52.295	10.216	8.776	0	50	50	2	1	-10921639	126.333	131	54	189	2653	37.935	2.000	0.186	1.044
ID240850	240850	7	44.892	15.593	4.033	0	50	50	2	1	-10921639	169.190	178	91	218	3553	31.004	4.800	0.146	1.393
ID240853	240853	None	43.051	19.262	18.854	0	50	50	2	1	-10921639	122.857	120	65	207	2580	32.170	3.200	0.171	1.115
ID240852	240852	None	56.545	19.833	13.082	0	50	50	2	1	-10921639	157.095	156	94	236	3299	34.195	6.431	0.148	1.185
ID240863	240863	None	44.061	0.000	22.000	0	51	51	2	1	-10921639	145.000	146	108	182	3045	24.771	4.800	0.155	1.572
ID240862	240862	6	62.172	10.301	7.957	0	51	51	2	1	-10921639	171.333	174	72	255	3598	47.636	4.800	0.189	1.142
ID240861	240861	7	43.810	15.243	5.185	0	51	51	2	1	-10921639	193.286	189	138	247	4059	30.117	6.084	0.105	1.218
ID240857	240857	14	43.448	18.899	17.948	0	52	52	2	1	-10921639	129.905	131	54	185	2728	36.588	2.000	0.124	0.784
ID240856	240856	8	62.534	19.098	13.063	0	52	52	2	1	-10921639	182.048	182	105	255	3823	40.218	2.000	0.137	1.094
ID240855	240855	None	45.430	21.903	2.905	0	52	52	2	1	-10921639	117.810	116	58	196	2474	38.817	2.000	0.104	0.572
ID240854	240854	7	51.251	15.727	3.060	0	52	52	2	1	-10921639	170.381	163	112	233	3578	35.170	2.000	0.123	1.063
ID240859	240859	8	51.883	18.550	12.690	0	53	53	2	1	-10921639	191.190	196	123	255	4015	37.948	7.600	0.101	0.928
ID240858	240858	None	45.426	21.079	9.327	0	53	53	2	1	-10921639	159.571	153	98	240	3351	36.911	2.000	0.105	0.819
ID240860	240860	14	42.661	18.987	18.947	0	53	53	2	1	-10921639	123.381	120	65	196	2591	34.501	7.600	0.116	0.745
ID240865	240865	None	40.976	6.434	27.086	0	54	54	2	1	-10921639	137.524	142	80	189	2888	29.867	7.600	0.136	1.105
ID240864	240864	7	52.367	16.480	3.460	0	54	54	2	1	-10921639	175.810	171	109	251	3692	42.521	2.000	0.115	0.856
ID240867	240867	8	49.129	18.781	12.155	0	55	55	2	1	-10921639	172.048	167	105	233	3613	35.905	2.000	0.124	1.057
ID240866	240866	7	42.866	15.772	4.433	0	55	55	2	1	-10921639	163.476	153	123	255	3433	36.563	3.200	0.091	0.744
ID240868	240868	None	44.584	20.703	18.053	0	55	55	2	1	-10921639	147.333	153	87	193	3094	31.102	2.000	0.124	1.042
ID240871	240871	None	65.320	0.000	22.000	0	56	56	2	1	-10921639	144.143	138	87	229	3027	39.756	2.000	0.234	1.374
ID240870	240870	None	40.239	7.036	20.836	0	56	56	2	1	-10921639	116.333	109	76	171	2443	24.985	4.800	0.161	1.292
ID240869	240869	8	52.765	18.713	10.684	0	56	56	2	1	-10921639	184.048	193	109	255	3865	40.242	7.600	0.116	0.951
ID240873	240873	8	60.700	19.714	13.244	0	57	57	2	1	-10921639	189.476	196	112	255	3979	41.305	7.600	0.164	1.292
ID240872	240872	9	64.365	12.340	6.895	0	57	57	2	1	-10921639	178.476	182	116	244	3748	32.603	4.800	0.208	1.886
ID240875	240875	8	69.050	19.000	11.597	0	58	58	2	1	-10921639	181.238	189	102	255	3806	48.656	2.000	0.170	1.083
ID240874	240874	9	57.738	10.633	8.239	0	58	58	2	1	-10921639	143.524	142	58	240	3014	43.890	2.000	0.152	0.863
ID240876	240876	63	45.793	0.000	22.000	0	58	58	2	1	-10921639	149.286	149	105	222	3135	26.152	4.800	0.184	1.776
ID240895	240895	63	48.981	0.000	21.000	0	59	59	2	1	-10921639	136.714	145	61	182	2871	35.900	4.800	0.199	1.264
ID240894	240894	None	42.803	18.261	17.838	0	59	59	2	1	-10921639	140.429	153	51	214	2949	42.029	2.000	0.119	0.713
ID240893	240893	8	51.963	18.553	11.656	0	59	59	2	1	-10921639	193.476	193	134	255	4063	35.944	4.800	0.138	1.302
ID240892	240892	9	45.521	10.656	10.053	0	59	59	2	1	-10921639	126.810	127	61	225	2663	36.687	2.000	0.118	0.729
ID240881	240881	8	62.954	18.325	11.926	0	60	60	2	1	-10921639	225.571	225	178	255	4737	26.417	7.600	0.156	2.306
ID240880	240880	10	48.246	15.967	2.901	0	60	60	2	1	-10921639	177.143	174	131	244	3720	29.905	4.800	0.142	1.475
ID240879	240879	11	40.183	19.893	17.557	0	61	61	2	1	-10921639	152.476	156	76	218	3202	35.933	4.800	0.150	1.107
ID240878	240878	8	63.382	18.785	11.313	0	61	61	2	1	-10921639	225.905	240	138	255	4744	34.474	4.800	0.169	1.898
ID240877	240877	10	54.128	17.027	2.622	0	61	61	2	1	-10921639	183.048	178	87	251	3844	43.526	7.600	0.133	0.988
ID240891	240891	11	71.668	20.727	16.681	0	62	62	2	1	-10921639	191.048	193	105	255	4012	51.726	3.200	0.191	1.183
ID240890	240890	8	59.837	18.329	10.738	0	62	62	2	1	-10921639	197.333	196	127	255	4144	36.800	4.800	0.146	1.369
ID240889	240889	12	45.211	10.041	9.035	0	62	62	2	1	-10921639	135.714	131	65	196	2850	35.889	2.000	0.131	0.874
ID240888	240888	None	60.405	5.831	20.278	0	63	63	2	1	-10921639	119.000	120	51	214	2499	43.078	2.000	0.238	1.061
ID240887	240887	11	40.358	19.878	18.895	0	63	63	2	1	-10921639	133.286	123	87	196	2799	30.470	6.370	0.122	0.953
ID240886	240886	8	54.720	18.793	10.633	0	63	63	2	1	-10921639	205.143	204	156	255	4308	29.410	4.800	0.175	2.077
ID240885	240885	12	55.406	10.201	8.603	0	63	63	2	1	-10921639	146.524	153	80	236	3077	43.181	3.200	0.174	1.008
ID240883	240883	8	72.267	18.739	11.354	0	64	64	2	1	-10921639	226.286	229	109	255	4752	37.439	4.800	0.214	2.133
ID240882	240882	None	48.905	16.926	3.360	0	64	64	2	1	-10921639	175.143	178	87	251	3678	43.664	6.384	0.100	0.731
ID240884	240884	None	40.606	26.801	14.143	0	64	64	2	1	-10921639	105.762	112	40	156	2221	32.997	2.000	0.147	0.820
ID240898	240898	11	46.285	21.631	19.013	0	65	65	2	1	-10921639	129.190	138	76	182	2713	33.390	6.412	0.148	0.997
ID240897	240897	8	77.628	18.754	11.747	0	65	65	2	1	-10921639	213.714	225	105	255	4488	47.114	6.117	0.211	1.578
ID240896	240896	None	40.476	9.626	3.915	0	65	65	2	1	-10921639	165.048	174	98	214	3466	33.371	3.200	0.105	0.942
ID240907	240907	11	68.908	19.320	19.014	0	66	66	2	1	-10921639	169.952	178	94	244	3569	46.877	7.600	0.183	1.121
ID240906	240906	13	51.478	15.770	15.372	0	66	66	2	1	-10921639	170.190	160	105	229	3574	36.954	7.600	0.120	0.986
ID240905	240905	8	40.126	18.885	12.124	0	66	66	2	1	-10921639	179.667	182	131	255	3773	35.200	7.600	0.094	0.880
ID240904	240904	None	46.998	20.349	9.108	0	66	66	2	1	-10921639	165.095	160	98	255	3467	42.017	4.800	0.123	0.861
ID240899	240899	54	46.210	10.257	8.387	0	67	67	2	1	-10921639	145.381	153	69	207	3053	42.202	6.406	0.136	0.827
ID240903	240903	None	43.493	0.000	27.000	0	67	67	2	1	-10921639	153.048	152	98	222	3214	31.795	2.000	0.143	1.202
ID240902	240902	None	55.731	0.000	20.000	0	67	67	2	1	-10921639	140.381	167	65	189	2948	40.631	6.376	0.245	1.358
ID240901	240901	13	65.207	17.112	17.025	0	67	67	2	1	-10921639	190.476	200	47	255	4000	52.320	2.000	0.146	0.930
ID240900	240900	8	68.883	19.015	12.561	0	67	67	2	1	-10921639	199.238	193	127	255	4184	41.616	2.000	0.150	1.251
ID240911	240911	13	62.714	17.000	17.000	0	68	68	2	1	-10921639	193.524	193	105	255	4064	48.105	7.600	0.158	1.097
ID240910	240910	8	64.987	20.222	13.851	0	68	68	2	1	-10921639	207.762	204	149	255	4363	35.204	2.000	0.136	1.416
ID240909	240909	54	41.313	9.416	7.306	0	68	68	2	1	-10921639	128.143	127	54	218	2691	38.142	6.358	0.134	0.795
ID240908	240908	58	42.792	15.570	4.195	0	68	68	2	1	-10921639	176.333	178	120	255	3703	33.256	7.600	0.122	1.155
ID240917	240917	13	78.188	18.433	17.552	0	69	69	2	1	-10921639	192.857	207	58	255	4050	55.760	4.800	0.231	1.300
ID240916	240916	58	40.289	16.872	5.129	0	69	69	2	1	-10921639	158.905	160	102	222	3337	39.450	2.000	0.073	0.551
ID240929	240929	13	68.474	17.840	17.905	0	70	70	2	1	-10921639	170.905	174	83	240	3589	45.469	2.000	0.188	1.187
ID240928	240928	None	55.044	19.911	12.846	0	70	70	2	1	-10921639	187.476	189	131	244	3937	30.397	6.275	0.154	1.643
ID240919	240919	13	68.160	19.852	17.888	0	71	71	2	1	-10921639	194.238	189	131	255	4079	37.972	4.800	0.178	1.543
ID240918	240918	15	50.582	17.417	9.790	0	71	71	2	1	-10921639	177.381	182	120	255	3725	31.559	7.600	0.154	1.498
ID240915	240915	13	68.838	18.722	19.400	0	72	72	2	1	-10921639	200.190	196	134	255	4204	35.178	4.800	0.177	1.715
ID240914	240914	None	46.554	22.436	12.348	0	72	72	2	1	-10921639	138.095	127	65	240	2900	47.558	2.000	0.060	0.330
ID240913	240913	15	49.985	17.201	9.689	0	72	72	2	1	-10921639	175.095	171	116	236	3677	33.306	4.800	0.145	1.328
ID240912	240912	17	72.280	12.065	7.099	0	72	72	2	1	-10921639	196.048	193	149	255	4117	33.431	4.800	0.188	1.858
ID240927	240927	13	52.025	19.559	19.053	0	73	73	2	1	-10921639	174.095	185	76	225	3656	38.820	7.600	0.147	1.151
ID240926	240926	16	41.291	8.693	13.748	0	73	73	2	1	-10921639	107.571	105	51	196	2259	33.911	2.000	0.134	0.749
ID240925	240925	15	57.578	17.601	9.778	0	73	73	2	1	-10921639	175.762	182	80	255	3691	40.820	4.800	0.160	1.188
ID240924	240924	17	40.205	10.115	7.839	0	73	73	2	1	-10921639	138.000	149	65	204	2898	42.224	2.000	0.108	0.635
ID240923	240923	13	56.567	19.701	19.257	0	74	74	2	1	-10921639	172.190	171	112	247	3616	38.481	7.600	0.151	1.172
ID240922	240922	16	40.162	9.102	14.320	0	74	74	2	1	-10921639	97.095	87	69	160	2039	26.788	2.000	0.148	0.936
ID240921	240921	15	62.399	17.543	10.477	0	74	74	2	1	-10921639	163.857	160	98	255	3441	44.894	2.000	0.152	0.965
ID240920	240920	17	54.462	10.450	8.154	0	74	74	2	1	-10921639	172.905	178	94	240	3631	41.481	4.800	0.182	1.283
ID240931	240931	15	61.089	17.495	9.505	0	75	75	2	1	-10921639	179.286	174	116	255	3765	45.601	3.200	0.160	1.083
ID240930	240930	17	50.461	10.915	7.578	0	75	75	2	1	-10921639	156.000	160	98	244	3276	38.101	6.390	0.130	0.941
ID240933	240933	None	45.313	17.446	19.782	0	75	75	2	1	-10921639	158.000	167	80	222	3318	38.983	3.200	0.126	0.907
ID240932	240932	13	44.484	20.784	18.146	0	75	75	2	1	-10921639	162.762	160	105	218	3418	33.379	2.000	0.097	0.860
ID240939	240939	None	45.190	9.000	0.000	0	76	76	2	1	-10921639	152.619	153	87	218	3205	40.477	2.000	0.132	0.882
ID240938	240938	39	49.018	6.309	21.556	0	77	77	2	1	-10921639	127.714	127	80	204	2682	33.532	2.000	0.162	1.060
ID240937	240937	20	56.555	16.952	21.111	0	77	77	2	1	-10921639	135.952	127	58	251	2855	43.092	2.000	0.135	0.752
ID240936	240936	15	66.662	17.625	8.873	0	77	77	2	1	-10921639	204.048	207	98	255	4285	46.602	2.000	0.134	1.032
ID240935	240935	18	50.460	8.005	9.401	0	77	77	2	1	-10921639	127.524	134	47	211	2678	47.672	2.000	0.133	0.628
ID240934	240934	19	58.706	14.811	3.106	0	77	77	2	1	-10921639	179.095	185	116	251	3761	40.734	2.000	0.140	1.083
ID240951	240951	None	40.420	20.820	17.117	0	78	78	2	1	-10921639	156.762	163	91	211	3292	33.216	3.200	0.099	0.853
ID240950	240950	15	47.625	16.724	9.490	0	78	78	2	1	-10921639	196.333	182	138	255	4123	40.683	2.000	0.082	0.732
ID240949	240949	18	53.766	9.862	8.622	0	78	78	2	1	-10921639	173.143	178	105	244	3636	35.259	2.000	0.149	1.273
ID240948	240948	19	50.464	15.276	3.316	0	78	78	2	1	-10921639	205.714	214	127	255	4320	36.956	2.000	0.115	1.150
ID240954	240954	None	50.546	6.026	26.127	0	78	78	2	1	-10921639	138.476	123	91	207	2908	28.202	6.344	0.174	1.455
ID240953	240953	20	48.489	16.518	21.456	0	78	78	2	1	-10921639	133.095	138	80	207	2795	33.599	2.000	0.138	0.959
ID240952	240952	39	43.595	5.782	20.003	0	78	78	2	1	-10921639	101.381	98	43	178	2129	39.699	2.000	0.161	0.707
ID240943	240943	None	47.317	21.755	20.902	0	79	79	2	1	-10921639	148.524	153	72	204	3119	39.666	4.800	0.151	0.981
ID240942	240942	20	51.661	16.841	20.883	0	79	79	2	1	-10921639	146.048	134	87	229	3067	41.671	2.000	0.119	0.747
ID240941	240941	18	54.569	12.124	6.993	0	79	79	2	1	-10921639	189.762	200	105	255	3985	44.985	7.600	0.127	0.951
ID240940	240940	19	52.570	15.823	3.472	0	79	79	2	1	-10921639	190.762	185	120	255	4006	43.008	2.000	0.113	0.898
ID240947	240947	None	46.169	26.217	25.769	0	80	80	2	1	-10921639	129.714	134	54	196	2724	37.498	2.000	0.146	0.881
ID240946	240946	21	40.147	21.033	16.167	0	80	80	2	1	-10921639	157.524	160	105	207	3308	25.047	4.800	0.133	1.477
ID240945	240945	18	42.697	14.184	7.792	0	80	80	2	1	-10921639	177.048	174	94	251	3718	37.545	2.000	0.084	0.731
ID240944	240944	19	44.573	15.299	2.818	0	80	80	2	1	-10921639	183.095	182	138	255	3845	33.106	2.000	0.092	0.927
ID240955	240955	22	46.420	9.904	8.493	0	81	81	2	1	-10921639	167.571	163	112	225	3519	33.843	3.200	0.120	1.065
ID240957	240957	23	44.892	22.751	21.876	0	81	81	2	1	-10921639	140.905	153	80	204	2959	34.215	2.000	0.120	0.882
ID240956	240956	21	63.068	21.766	14.711	0	81	81	2	1	-10921639	174.095	178	72	233	3656	39.870	4.800	0.222	1.585
ID240963	240963	23	49.427	23.724	21.749	0	82	82	2	1	-10921639	124.810	116	65	218	2621	37.110	2.000	0.166	0.959
ID240962	240962	None	48.263	15.916	20.461	0	82	82	2	1	-10921639	137.714	131	69	207	2892	37.478	2.000	0.113	0.746
ID240961	240961	None	44.769	25.707	11.638	0	82	82	2	1	-10921639	124.571	127	58	182	2616	34.184	2.000	0.147	0.934
ID240960	240960	26	45.057	17.715	9.203	0	82	82	2	1	-10921639	170.524	171	120	229	3581	35.368	2.000	0.110	0.959
ID240959	240959	22	60.461	10.423	8.038	0	82	82	2	1	-10921639	183.524	171	120	255	3854	46.489	7.600	0.143	0.988
ID240958	240958	None	45.776	30.000	0.000	0	82	82	2	1	-10921639	99.476	98	54	160	2089	36.091	2.000	0.155	0.739
ID240979	240979	None	41.564	0.000	21.000	0	83	83	2	1	-10921639	131.381	131	76	185	2759	30.347	2.000	0.163	1.210
ID240978	240978	25	66.657	12.712	18.568	0	83	83	2	1	-10921639	146.524	138	80	247	3077	46.337	2.000	0.201	1.058
ID240977	240977	26	48.280	17.210	9.111	0	83	83	2	1	-10921639	171.238	171	98	255	3596	41.930	2.000	0.084	0.633
ID240976	240976	22	53.086	11.681	6.797	0	83	83	2	1	-10921639	212.429	222	138	255	4461	37.856	7.600	0.133	1.317
ID240980	240980	None	46.296	20.193	22.830	0	83	83	2	1	-10921639	137.667	142	61	218	2891	37.211	2.000	0.116	0.772
ID240969	240969	None	42.114	27.545	25.325	0	84	84	2	1	-10921639	126.190	123	83	225	2650	33.170	2.000	0.121	0.822
ID240968	240968	25	53.055	13.033	18.109	0	84	84	2	1	-10921639	135.857	138	94	211	2853	33.126	2.000	0.162	1.143
ID240967	240967	None	43.897	21.494	15.391	0	84	84	2	1	-10921639	152.762	149	102	218	3208	31.100	2.000	0.110	0.977
ID240966	240966	26	43.499	17.797	10.970	0	84	84	2	1	-10921639	175.333	174	116	247	3682	28.433	2.000	0.125	1.369
ID240965	240965	27	47.031	8.493	10.755	0	84	84	2	1	-10921639	139.381	138	54	233	2927	48.096	7.600	0.151	0.759
ID240964	240964	22	56.089	11.445	6.413	0	84	84	2	1	-10921639	207.857	218	131	255	4365	37.330	4.800	0.161	1.541
ID240984	240984	None	44.290	1.790	21.218	0	85	85	2	1	-10921639	135.238	131	69	204	2840	35.043	2.000	0.163	1.083
ID240983	240983	25	41.349	12.045	18.067	0	85	85	2	1	-10921639	114.476	116	61	178	2404	33.425	2.000	0.135	0.817
ID240982	240982	27	48.955	7.910	12.188	0	85	85	2	1	-10921639	139.905	149	87	193	2938	29.661	4.800	0.187	1.484
ID240981	240981	22	65.574	10.783	7.625	0	85	85	2	1	-10921639	190.810	189	98	255	4007	46.272	3.200	0.153	1.093
ID240971	240971	22	51.220	10.943	8.759	0	86	86	2	1	-10921639	192.190	193	116	255	4036	35.683	7.600	0.131	1.245
ID240970	240970	None	46.124	15.075	3.936	0	86	86	2	1	-10921639	185.762	174	131	240	3901	30.917	7.600	0.119	1.277
ID240975	240975	28	53.527	26.471	25.729	0	86	86	2	1	-10921639	135.000	127	58	218	2835	43.497	2.000	0.149	0.805
ID240974	240974	25	43.916	12.506	18.818	0	86	86	2	1	-10921639	110.286	109	43	200	2316	34.455	2.000	0.143	0.802
ID240973	240973	27	40.966	8.207	11.806	0	86	86	2	1	-10921639	122.381	131	36	211	2570	46.821	2.000	0.130	0.601
ID240972	240972	26	54.170	17.796	9.648	0	86	86	2	1	-10921639	177.857	182	98	240	3735	37.690	4.800	0.145	1.195
ID241002	241002	28	55.345	25.902	25.219	0	87	87	2	1	-10921639	127.619	112	69	218	2680	41.086	2.000	0.140	0.761
ID241001	241001	29	40.919	21.909	20.933	0	87	87	2	1	-10921639	132.429	138	61	211	2781	38.763	2.000	0.108	0.667
ID241000	241000	30	40.059	16.280	19.483	0	87	87	2	1	-10921639	145.333	145	94	193	3052	27.943	4.800	0.124	1.150
ID240999	240999	27	40.762	8.590	12.853	0	87	87	2	1	-10921639	131.762	138	94	185	2767	29.404	7.600	0.130	1.032
ID240998	240998	26	61.013	17.789	9.674	0	87	87	2	1	-10921639	197.857	193	149	255	4155	34.841	4.800	0.160	1.566
ID240997	240997	22	68.517	11.063	7.767	0	87	87	2	1	-10921639	214.286	229	142	255	4500	38.360	7.600	0.179	1.698
ID240987	240987	26	72.842	18.140	10.105	0	88	88	2	1	-10921639	211.476	207	127	255	4441	37.841	7.600	0.177	1.685
ID240986	240986	22	57.019	11.639	7.590	0	88	88	2	1	-10921639	211.619	222	134	255	4444	36.910	4.800	0.135	1.360
ID240985	240985	None	47.948	16.681	3.991	0	88	88	2	1	-10921639	187.667	196	109	247	3941	40.180	4.800	0.111	0.937
ID240990	240990	28	55.622	26.374	25.429	0	88	88	2	1	-10921639	127.905	116	72	222	2686	39.762	2.000	0.177	0.966
ID240989	240989	29	40.014	20.982	21.834	0	88	88	2	1	-10921639	136.238	138	40	236	2861	38.889	4.800	0.108	0.681
ID240988	240988	30	56.242	14.391	18.220	0	88	88	2	1	-10921639	164.143	171	102	207	3447	33.428	4.800	0.199	1.631
ID241003	241003	22	53.995	11.704	6.797	0	89	89	2	1	-10921639	197.000	200	123	255	4137	35.195	2.000	0.114	1.146
ID241004	241004	26	58.335	17.903	9.412	0	89	89	2	1	-10921639	197.429	193	116	255	4146	44.757	6.268	0.119	0.936
ID240995	240995	None	44.313	13.722	17.799	0	90	90	2	1	-10921639	133.333	127	87	193	2800	27.303	6.026	0.158	1.334
ID240994	240994	None	48.058	21.720	16.102	0	90	90	2	1	-10921639	164.857	160	109	255	3462	39.020	6.381	0.103	0.789
ID240993	240993	26	43.840	16.000	9.000	0	90	90	2	1	-10921639	190.905	193	94	251	4009	40.877	2.000	0.086	0.738
ID240992	240992	22	67.842	11.236	7.508	0	90	90	2	1	-10921639	197.429	193	109	255	4146	50.513	4.800	0.169	1.131
ID240991	240991	31	41.004	16.848	3.641	0	90	90	2	1	-10921639	192.381	196	134	255	4040	33.014	4.800	0.121	1.256
ID240996	240996	29	41.790	21.508	20.408	0	90	90	2	1	-10921639	148.048	138	91	222	3109	32.958	2.000	0.113	0.912
ID241008	241008	29	51.754	21.387	18.696	0	91	91	2	1	-10921639	169.714	171	98	251	3564	35.532	6.214	0.139	1.169
ID241007	241007	26	55.417	17.634	9.787	0	91	91	2	1	-10921639	195.048	200	142	255	4096	32.511	2.000	0.134	1.420
ID241006	241006	22	69.578	11.772	7.474	0	91	91	2	1	-10921639	216.857	233	149	255	4554	38.742	7.600	0.171	1.639
ID241005	241005	31	55.108	15.648	3.208	0	91	91	2	1	-10921639	191.333	185	138	255	4018	35.619	4.800	0.144	1.349
ID241019	241019	22	64.134	11.452	7.368	0	92	92	2	1	-10921639	188.762	189	83	255	3964	54.510	2.000	0.153	0.917
ID241018	241018	31	58.103	15.348	3.877	0	92	92	2	1	-10921639	210.857	218	131	255	4428	39.864	3.200	0.133	1.239
ID241023	241023	29	50.454	19.499	18.220	0	92	92	2	1	-10921639	163.857	156	102	229	3441	37.941	3.200	0.128	0.982
ID241022	241022	32	40.652	13.392	17.944	0	92	92	2	1	-10921639	134.476	138	69	189	2824	32.927	4.800	0.154	1.090
ID241021	241021	None	48.832	9.155	13.596	0	92	92	2	1	-10921639	125.857	116	72	182	2643	37.184	2.000	0.186	1.061
ID241020	241020	26	71.819	17.454	10.499	0	92	92	2	1	-10921639	218.762	225	142	255	4594	35.027	4.800	0.193	2.018
ID241017	241017	29	59.201	20.954	18.075	0	93	93	2	1	-10921639	197.429	196	138	255	4146	26.068	4.800	0.169	2.189
ID241016	241016	32	62.209	13.164	17.709	0	93	93	2	1	-10921639	134.952	142	43	211	2834	44.765	7.600	0.207	1.035
ID241015	241015	26	74.265	18.108	10.891	0	93	93	2	1	-10921639	204.238	207	138	255	4289	41.095	4.800	0.186	1.560
ID241014	241014	22	72.706	11.868	8.162	0	93	93	2	1	-10921639	198.095	211	80	255	4160	48.876	7.600	0.169	1.169
ID241013	241013	31	62.336	16.821	3.174	0	93	93	2	1	-10921639	208.095	218	120	255	4370	42.614	7.600	0.149	1.264
ID241027	241027	29	64.327	20.504	16.769	0	94	94	2	1	-10921639	203.286	200	127	255	4269	38.382	4.800	0.169	1.532
ID241026	241026	None	44.667	8.803	13.216	0	94	94	2	1	-10921639	116.524	116	51	171	2447	31.373	2.000	0.166	1.059
ID241025	241025	26	60.483	18.195	11.107	0	94	94	2	1	-10921639	199.048	185	134	255	4180	38.197	2.000	0.134	1.232
ID241024	241024	31	58.393	16.503	3.381	0	94	94	2	1	-10921639	198.857	211	98	255	4176	46.664	4.800	0.158	1.165
ID241029	241029	None	41.035	4.713	19.957	0	94	94	2	1	-10921639	112.524	116	54	163	2363	31.527	4.800	0.178	1.077
ID241028	241028	32	58.109	13.510	17.898	0	94	94	2	1	-10921639	161.476	153	105	236	3391	42.868	2.000	0.162	1.048
ID241011	241011	33	51.533	23.080	19.050	0	95	95	2	1	-10921639	141.524	138	72	218	2972	41.129	2.000	0.146	0.877
ID241010	241010	22	45.460	11.419	8.203	0	95	95	2	1	-10921639	179.952	193	98	233	3779	37.784	4.800	0.145	1.208
ID241009	241009	31	51.652	16.161	3.568	0	95	95	2	1	-10921639	203.571	204	149	255	4275	30.139	6.354	0.116	1.407
ID241012	241012	34	46.012	27.750	24.243	0	95	95	2	1	-10921639	119.429	131	43	174	2508	40.480	4.800	0.183	0.913
ID241035	241035	31	67.436	15.921	4.113	0	96	96	2	1	-10921639	201.524	196	145	255	4232	37.544	4.800	0.169	1.555
ID241040	241040	34	48.287	26.691	24.434	0	96	96	2	1	-10921639	109.048	120	47	174	2290	36.019	2.000	0.201	1.012
ID241039	241039	33	60.956	22.479	18.042	0	96	96	2	1	-10921639	167.667	178	94	229	3521	35.116	4.800	0.200	1.589
ID241038	241038	32	54.413	14.234	18.152	0	96	96	2	1	-10921639	140.381	142	80	218	2948	42.291	2.000	0.144	0.837
ID241037	241037	26	64.240	18.521	11.097	0	96	96	2	1	-10921639	213.952	211	131	255	4493	38.120	6.289	0.156	1.516
ID241036	241036	22	54.340	11.280	7.965	0	96	96	2	1	-10921639	185.762	185	94	244	3901	38.052	4.800	0.152	1.289
ID241043	241043	26	66.410	18.224	11.178	0	97	97	2	1	-10921639	190.762	182	123	255	4006	45.257	2.000	0.146	1.074
ID241042	241042	22	65.689	11.026	9.420	0	97	97	2	1	-10921639	195.714	211	131	255	4110	38.930	4.800	0.199	1.668
ID241041	241041	31	60.826	16.248	3.948	0	97	97	2	1	-10921639	190.095	196	112	255	3992	39.781	3.200	0.157	1.294
ID241046	241046	34	49.186	28.901	24.200	0	97	97	2	1	-10921639	135.048	127	76	193	2836	32.044	7.600	0.176	1.259
ID241045	241045	32	65.084	14.075	18.512	0	97	97	2	1	-10921639	150.429	160	80	211	3159	43.218	7.600	0.218	1.244
ID241044	241044	33	67.903	22.098	16.886	0	97	97	2	1	-10921639	171.810	160	123	255	3608	42.382	2.000	0.170	1.181
ID241034	241034	32	57.260	13.910	18.225	0	98	98	2	1	-10921639	135.524	138	40	222	2846	38.019	2.000	0.191	1.141
ID241033	241033	33	51.222	21.404	17.330	0	98	98	2	1	-10921639	159.000	160	102	229	3339	32.883	2.000	0.143	1.206
ID241032	241032	26	51.415	18.584	11.596	0	98	98	2	1	-10921639	201.619	200	145	255	4234	34.898	4.800	0.123	1.268
ID241031	241031	22	69.809	11.312	8.503	0	98	98	2	1	-10921639	203.476	200	112	255	4273	47.044	4.800	0.191	1.387
ID241030	241030	31	57.774	15.859	4.199	0	98	98	2	1	-10921639	198.000	196	145	255	4158	36.210	3.200	0.144	1.377
ID241058	241058	35	46.527	5.612	20.213	0	99	99	2	1	-10921639	104.952	105	47	174	2204	37.666	2.000	0.195	0.909
ID241057	241057	33	81.657	21.604	17.743	0	99	99	2	1	-10921639	170.429	160	51	251	3579	53.576	4.800	0.260	1.311
ID241056	241056	32	54.047	14.465	18.082	0	99	99	2	1	-10921639	138.857	134	65	214	2916	38.804	4.800	0.217	1.276
ID241055	241055	None	60.074	17.889	11.418	0	99	99	2	1	-10921639	213.238	222	134	255	4478	39.957	4.800	0.157	1.444
ID241054	241054	26	62.143	17.889	11.418	0	99	99	2	1	-10921639	213.238	222	134	255	4478	39.957	4.800	0.157	1.444
ID241053	241053	22	67.289	11.214	9.736	0	99	99	2	1	-10921639	191.143	185	102	255	4014	51.313	3.200	0.160	1.027
ID241052	241052	31	54.528	15.667	3.924	0	99	99	2	1	-10921639	203.905	214	112	255	4282	40.641	2.000	0.120	1.074
ID241051	241051	35	44.683	5.700	19.624	0	100	100	2	1	-10921639	102.286	105	40	163	2148	37.149	2.000	0.160	0.759
ID241050	241050	33	43.230	22.648	19.098	0	100	100	2	1	-10921639	137.476	134	69	218	2887	31.764	6.441	0.148	1.117
ID241049	241049	26	56.666	18.247	11.378	0	100	100	2	1	-10921639	213.524	211	163	255	4484	32.525	6.351	0.131	1.518
ID241048	241048	22	69.113	11.758	7.826	0	100	100	2	1	-10921639	193.048	185	131	255	4054	40.537	2.000	0.178	1.439
ID241047	241047	31	42.464	16.586	3.246	0	100	100	2	1	-10921639	171.143	171	109	255	3594	38.702	2.000	0.092	0.743
ID241059	241059	31	42.860	16.679	4.853	0	101	101	2	1	-10921639	182.714	182	112	233	3837	31.339	7.600	0.109	1.149
ID241060	241060	None	52.006	4.793	26.337	0	103	103	2	1	-10921639	136.190	134	69	193	2860	39.260	4.800	0.197	1.141
ID241063	241063	36	50.937	14.788	3.847	0	104	104	2	1	-10921639	181.095	178	112	233	3803	32.689	4.800	0.140	1.364
ID241064	241064	None	44.956	28.140	27.115	0	104	104	2	1	-10921639	121.190	116	76	171	2545	33.973	2.000	0.120	0.767
ID241062	241062	None	42.919	25.841	10.645	0	105	105	2	1	-10921639	125.810	127	69	207	2642	32.472	4.800	0.141	0.957
ID241061	241061	36	50.596	17.130	4.878	0	105	105	2	1	-10921639	174.476	182	123	247	3664	31.371	7.600	0.131	1.284
ID241067	241067	None	43.671	27.448	26.661	0	106	106	2	1	-10921639	134.857	131	80	200	2832	33.955	2.000	0.142	0.988
ID241066	241066	None	41.951	5.685	20.328	0	106	106	2	1	-10921639	117.333	123	43	193	2464	38.765	2.000	0.170	0.878
ID241065	241065	36	54.924	15.281	5.176	0	106	106	2	1	-10921639	177.857	178	120	244	3735	35.456	3.200	0.147	1.286
ID241069	241069	None	42.771	21.672	8.760	0	109	109	2	1	-10921639	151.667	153	98	229	3185	28.494	2.000	0.135	1.266
ID241068	241068	None	44.088	14.203	4.962	0	109	109	2	1	-10921639	147.524	142	112	244	3098	30.883	7.600	0.116	0.990
ID241071	241071	37	41.778	9.000	30.000	0	111	111	2	1	-10921639	119.619	112	85	189	2512	25.993	4.000	0.187	1.450
ID241070	241070	None	41.914	2.142	21.131	0	111	111	2	1	-10921639	140.857	131	91	196	2958	29.176	2.000	0.098	0.863
ID241073	241073	37	40.611	9.000	30.000	0	112	112	2	1	-10921639	110.286	102	65	174	2316	33.197	2.000	0.135	0.792
ID241072	241072	None	42.791	16.617	15.232	0	112	112	2	1	-10921639	131.381	127	80	189	2759	30.756	2.000	0.116	0.887
ID241079	241079	None	41.833	17.153	17.303	0	114	114	2	1	-10921639	105.857	98	54	182	2223	32.237	7.600	0.179	0.997
ID241078	241078	38	42.266	15.842	5.204	0	114	114	2	1	-10921639	164.524	160	112	207	3455	26.746	4.800	0.133	1.441
ID241077	241077	38	47.545	15.171	4.911	0	115	115	2	1	-10921639	152.048	153	80	225	3193	37.417	2.000	0.109	0.798
ID241075	241075	None	45.431	28.836	25.906	0	116	116	2	1	-10921639	142.095	145	87	196	2984	27.673	4.800	0.166	1.463
ID241074	241074	38	47.146	15.238	4.692	0	116	116	2	1	-10921639	146.095	142	83	225	3068	36.303	2.000	0.124	0.887
ID241080	241080	38	49.790	16.857	4.907	0	117	117	2	1	-10921639	149.190	142	105	225	3133	37.345	2.000	0.117	0.837
ID241076	241076	None	41.550	26.054	15.261	0	118	118	2	1	-10921639	135.714	142	98	178	2850	26.414	3.200	0.128	1.168
ID241083	241083	None	52.455	2.890	25.801	0	119	119	2	1	-10921639	162.857	156	116	255	3420	34.979	4.000	0.139	1.138
ID241082	241082	40	43.788	25.502	10.483	0	119	119	2	1	-10921639	120.476	131	54	200	2530	41.255	2.000	0.129	0.669
ID241081	241081	None	47.749	16.929	3.842	0	119	119	2	1	-10921639	156.190	160	102	204	3280	26.951	4.800	0.169	1.675
ID241090	241090	None	44.363	0.000	22.000	0	120	120	2	1	-10921639	150.048	145	105	218	3151	33.720	6.430	0.142	1.107
ID241089	241089	None	45.906	4.694	21.334	0	120	120	2	1	-10921639	144.286	145	87	189	3030	32.630	2.000	0.151	1.162
ID241088	241088	40	45.955	25.018	10.666	0	120	120	2	1	-10921639	130.429	127	69	196	2739	31.739	3.200	0.148	1.057
ID241087	241087	40	54.717	24.980	10.915	0	121	121	2	1	-10921639	139.143	131	98	218	2922	32.610	2.000	0.147	1.093
ID241086	241086	41	42.572	15.722	5.160	0	121	121	2	1	-10921639	152.762	153	116	222	3208	24.714	4.800	0.132	1.443
ID241085	241085	41	40.591	14.937	5.398	0	122	122	2	1	-10921639	139.048	145	69	196	2920	31.470	4.800	0.109	0.871
ID241084	241084	None	41.414	11.962	2.260	0	122	122	2	1	-10921639	145.714	142	94	207	3060	33.279	2.000	0.089	0.717
ID241095	241095	None	45.066	3.324	19.011	0	123	123	2	1	-10921639	141.571	134	76	211	2973	34.419	2.000	0.134	0.974
ID241094	241094	None	53.036	19.187	13.950	0	123	123	2	1	-10921639	148.714	142	72	233	3123	41.392	6.233	0.146	0.916
ID241093	241093	41	46.065	15.458	4.559	0	123	123	2	1	-10921639	145.190	138	94	236	3049	38.934	2.000	0.112	0.749
ID241097	241097	76	46.956	6.599	20.986	0	124	124	2	1	-10921639	134.810	131	83	204	2831	35.335	3.200	0.153	1.015
ID241096	241096	41	48.664	16.829	3.846	0	124	124	2	1	-10921639	146.238	145	83	225	3071	36.443	3.200	0.132	0.935
ID241091	241091	42	48.747	17.197	16.854	0	125	125	2	1	-10921639	145.571	145	94	200	3057	26.089	4.800	0.187	1.755
ID241092	241092	76	44.555	6.829	20.885	0	125	125	2	1	-10921639	129.810	123	87	211	2726	27.782	4.800	0.170	1.356
ID241099	241099	42	45.371	16.181	15.617	0	126	126	2	1	-10921639	124.143	120	54	193	2607	35.872	2.000	0.150	0.904
ID241098	241098	None	41.619	16.342	4.561	0	126	126	2	1	-10921639	153.762	149	105	236	3229	30.136	2.000	0.089	0.831
ID241102	241102	None	48.039	28.955	26.001	0	126	126	2	1	-10921639	143.762	142	91	193	3019	30.486	4.800	0.172	1.383
ID241101	241101	None	42.708	0.000	26.000	0	126	126	2	1	-10921639	158.667	163	105	214	3332	30.874	2.000	0.161	1.426
ID241100	241100	None	43.408	24.935	18.283	0	126	126	2	1	-10921639	113.857	120	51	156	2391	30.206	2.000	0.169	1.089
ID241107	241107	None	40.834	15.792	15.338	0	128	128	2	1	-10921639	132.619	134	105	182	2785	20.636	4.800	0.154	1.717
ID241106	241106	None	40.825	12.402	3.777	0	128	128	2	1	-10921639	169.667	167	102	255	3563	38.860	4.800	0.099	0.785
ID241111	241111	None	46.873	8.000	30.000	0	128	128	2	1	-10921639	130.524	134	69	204	2741	35.121	7.600	0.208	1.278
ID241110	241110	None	49.141	27.876	25.230	0	128	128	2	1	-10921639	139.667	138	94	211	2933	28.262	4.800	0.172	1.449
ID241109	241109	None	43.445	19.069	25.019	0	128	128	2	1	-10921639	109.381	120	54	163	2297	29.095	2.000	0.186	1.180
ID241108	241108	None	40.720	1.993	21.178	0	128	128	2	1	-10921639	164.143	167	112	225	3447	29.270	6.244	0.112	1.125
ID241121	241121	None	40.504	5.000	30.000	0	129	129	2	1	-10921639	137.000	149	72	193	2877	35.693	5.989	0.135	0.912
ID241120	241120	None	45.561	6.372	20.634	0	129	129	2	1	-10921639	122.571	127	61	182	2574	36.715	2.000	0.126	0.748
ID241119	241119	None	41.015	25.274	17.245	0	129	129	2	1	-10921639	114.762	109	69	174	2410	33.487	3.200	0.151	0.897
ID241118	241118	43	45.448	23.484	9.584	0	129	129	2	1	-10921639	136.571	134	51	211	2868	36.937	2.000	0.127	0.834
ID241117	241117	None	50.193	10.000	0.000	0	129	129	2	1	-10921639	146.000	142	78	222	3066	40.285	4.800	0.180	1.106
ID241103	241103	43	41.054	26.326	10.208	0	130	130	2	1	-10921639	131.286	142	87	189	2757	32.676	4.800	0.118	0.851
ID241105	241105	None	49.460	29.084	25.036	0	130	130	2	1	-10921639	141.476	134	94	214	2971	29.924	2.000	0.159	1.296
ID241104	241104	None	43.359	16.368	15.728	0	130	130	2	1	-10921639	139.381	131	94	207	2927	34.928	4.800	0.160	1.101
ID241114	241114	None	47.541	2.041	21.257	0	131	131	2	1	-10921639	169.905	153	127	255	3568	37.692	6.358	0.082	0.684
ID241113	241113	43	45.956	24.116	9.658	0	131	131	2	1	-10921639	147.048	142	94	207	3088	27.976	4.800	0.154	1.404
ID241112	241112	None	43.785	16.511	3.373	0	131	131	2	1	-10921639	165.143	174	91	247	3468	43.261	7.600	0.109	0.752
ID241123	241123	None	45.644	1.635	20.960	0	135	135	2	1	-10921639	128.143	127	76	233	2691	37.494	2.000	0.112	0.689
ID241122	241122	44	46.256	16.504	4.861	0	135	135	2	1	-10921639	168.286	167	105	207	3534	27.401	4.800	0.144	1.550
ID241124	241124	None	59.861	0.000	27.000	0	135	135	2	1	-10921639	148.524	150	88	247	3119	39.779	4.800	0.213	1.313
ID241128	241128	44	45.976	16.394	4.729	0	136	136	2	1	-10921639	163.143	156	102	218	3426	32.333	6.285	0.129	1.153
ID241115	241115	45	45.866	32.000	0.000	0	137	137	2	1	-10921639	121.571	109	85	163	2553	30.543	3.200	0.277	1.725
ID241116	241116	None	40.494	6.861	21.335	0	137	137	2	1	-10921639	118.238	120	76	178	2483	30.095	4.800	0.156	1.061
ID241127	241127	None	46.017	32.000	26.000	0	138	138	2	1	-10921639	147.190	142	105	225	3091	32.436	4.800	0.206	1.553
ID241126	241126	None	41.337	16.402	5.011	0	138	138	2	1	-10921639	159.571	160	94	244	3351	34.549	6.232	0.103	0.861
ID241125	241125	45	71.467	32.000	0.000	0	138	138	2	1	-10921639	160.381	145	115	222	3368	42.436	4.800	0.338	1.910
ID241138	241138	46	48.146	16.297	4.234	0	140	140	2	1	-10921639	156.619	156	94	240	3289	36.299	7.600	0.124	0.951
ID241131	241131	46	57.288	14.511	5.874	0	141	141	2	1	-10921639	157.857	156	80	247	3315	38.623	6.389	0.149	1.061
ID241133	241133	47	42.919	2.128	26.267	0	141	141	2	1	-10921639	166.190	160	102	251	3490	37.025	5.974	0.092	0.755
ID241132	241132	None	52.546	25.827	11.152	0	141	141	2	1	-10921639	142.429	149	72	218	2991	40.066	2.000	0.154	0.951
ID241130	241130	47	41.958	0.000	26.000	0	142	142	2	1	-10921639	161.000	153	112	240	3381	34.479	7.600	0.153	1.237
ID241129	241129	46	53.737	16.333	4.945	0	142	142	2	1	-10921639	177.286	171	120	233	3723	32.559	4.800	0.175	1.626
ID241137	241137	None	47.674	0.000	17.000	0	143	143	2	1	-10921639	126.571	131	80	193	2658	29.912	3.200	0.234	1.605
ID241136	241136	46	55.375	14.075	6.036	0	143	143	2	1	-10921639	166.381	160	123	251	3494	34.665	6.254	0.143	1.201
ID241135	241135	None	43.355	25.810	10.510	0	145	145	2	1	-10921639	129.476	120	47	193	2719	40.239	2.000	0.112	0.651
ID241134	241134	None	44.590	17.012	4.755	0	145	145	2	1	-10921639	148.762	153	58	207	3124	38.837	2.000	0.146	0.974
ID241146	241146	None	40.843	28.787	25.465	0	147	147	2	1	-10921639	127.714	127	83	189	2682	23.936	4.800	0.168	1.536
ID241145	241145	48	75.653	17.239	5.346	0	147	147	2	1	-10921639	186.476	182	72	255	3916	50.316	3.200	0.196	1.213
ID241143	241143	48	73.027	16.024	4.831	0	148	148	2	1	-10921639	193.000	207	98	255	4053	45.243	4.800	0.185	1.334
ID241144	241144	49	43.960	20.074	17.239	0	148	148	2	1	-10921639	148.190	149	98	189	3112	24.285	4.800	0.150	1.593
ID241139	241139	48	61.999	16.122	4.024	0	149	149	2	1	-10921639	185.381	174	131	255	3893	36.555	4.800	0.144	1.274
ID241142	241142	49	46.693	21.540	18.175	0	149	149	2	1	-10921639	133.190	138	72	214	2797	40.583	2.000	0.131	0.758
ID241141	241141	None	45.210	17.904	17.511	0	149	149	2	1	-10921639	135.143	138	21	229	2838	45.171	2.000	0.124	0.662
ID241140	241140	None	45.325	13.907	16.102	0	149	149	2	1	-10921639	131.333	123	87	200	2758	30.723	2.000	0.107	0.826
ID241147	241147	49	48.673	20.292	17.878	0	150	150	2	1	-10921639	145.476	156	80	200	3055	34.035	7.600	0.147	1.097
ID241149	241149	None	43.911	27.690	23.414	0	150	150	2	1	-10921639	136.762	142	76	211	2872	39.653	2.000	0.140	0.849
ID241148	241148	None	42.247	6.827	20.722	0	150	150	2	1	-10921639	112.476	102	58	204	2362	40.393	2.000	0.109	0.546
ID241151	241151	None	46.852	17.474	9.517	0	151	151	2	1	-10921639	170.381	171	105	225	3578	35.748	4.800	0.135	1.136
ID241152	241152	None	42.672	27.996	10.549	0	151	151	2	1	-10921639	123.000	116	76	211	2583	35.242	2.000	0.138	0.849
ID241150	241150	None	57.376	21.140	17.996	0	152	152	2	1	-10921639	181.524	182	109	244	3812	36.188	2.000	0.145	1.272
ID241157	241157	None	46.810	0.000	21.000	0	153	153	2	1	-10921639	143.286	149	102	189	3009	27.425	6.199	0.227	1.936
ID241167	241167	50	48.158	22.917	17.161	0	154	154	2	1	-10921639	163.571	167	112	218	3435	31.514	4.800	0.151	1.363
ID241166	241166	None	46.097	16.887	17.077	0	154	154	2	1	-10921639	139.810	138	98	214	2936	31.673	2.000	0.131	1.021
ID241165	241165	51	42.024	16.331	3.632	0	154	154	2	1	-10921639	190.667	189	134	247	4004	29.282	7.600	0.103	1.214
ID241155	241155	50	63.028	22.236	17.281	0	155	155	2	1	-10921639	178.143	185	102	247	3741	40.088	4.800	0.167	1.271
ID241154	241154	None	45.710	26.039	11.424	0	155	155	2	1	-10921639	145.429	156	80	207	3054	36.749	2.000	0.135	0.939
ID241153	241153	51	54.922	15.976	4.571	0	155	155	2	1	-10921639	185.333	178	142	247	3892	30.500	7.600	0.161	1.689
ID241156	241156	None	41.853	29.608	25.649	0	155	155	2	1	-10921639	122.810	123	76	189	2579	29.539	7.600	0.130	0.958
ID241163	241163	50	61.065	22.146	18.002	0	156	156	2	1	-10921639	187.238	196	105	255	3932	35.113	4.800	0.169	1.543
ID241162	241162	None	43.006	12.763	5.450	0	156	156	2	1	-10921639	178.429	182	112	255	3747	29.676	7.600	0.109	1.182
ID241161	241161	51	50.728	16.157	3.595	0	156	156	2	1	-10921639	184.810	189	131	255	3881	34.841	4.800	0.127	1.197
ID241164	241164	None	45.979	0.000	22.000	0	156	156	2	1	-10921639	141.619	131	87	214	2974	34.204	7.600	0.147	1.061
ID241159	241159	52	40.944	12.901	15.936	0	157	157	2	1	-10921639	125.286	123	72	189	2631	29.779	3.200	0.150	1.100
ID241158	241158	53	42.651	21.192	9.894	0	157	157	2	1	-10921639	166.333	163	116	211	3493	22.613	2.000	0.125	1.633
ID241160	241160	50	70.552	19.385	17.141	0	157	157	2	1	-10921639	188.333	189	102	255	3955	45.810	2.000	0.173	1.213
ID241170	241170	None	50.476	22.394	17.289	0	158	158	2	1	-10921639	200.476	207	116	255	4210	33.136	4.800	0.146	1.538
ID241169	241169	52	51.025	12.611	15.483	0	158	158	2	1	-10921639	146.476	142	102	200	3076	30.262	7.600	0.169	1.401
ID241168	241168	53	44.531	22.236	9.603	0	158	158	2	1	-10921639	165.905	160	123	255	3484	32.351	7.600	0.112	1.033
ID241178	241178	74	41.656	0.000	28.000	0	159	159	2	1	-10921639	130.810	125	58	222	2747	41.762	2.000	0.081	0.471
ID241177	241177	None	46.281	4.843	19.270	0	159	159	2	1	-10921639	126.905	120	80	171	2665	26.642	4.800	0.196	1.560
ID241176	241176	52	47.718	13.035	15.178	0	159	159	2	1	-10921639	144.048	145	94	211	3025	35.622	7.600	0.136	0.965
ID241175	241175	53	56.372	21.362	9.733	0	159	159	2	1	-10921639	172.000	163	102	255	3612	38.182	2.000	0.143	1.127
ID241174	241174	55	46.558	16.325	4.329	0	159	159	2	1	-10921639	161.667	171	105	247	3395	36.324	2.000	0.122	0.966
ID241171	241171	55	66.325	16.501	4.725	0	160	160	2	1	-10921639	164.571	163	76	255	3456	53.249	2.000	0.142	0.768
ID241173	241173	74	40.742	0.000	28.000	0	160	160	2	1	-10921639	155.667	149	80	225	3269	36.438	2.000	0.095	0.742
ID241172	241172	None	55.834	17.213	16.731	0	160	160	2	1	-10921639	180.714	189	69	255	3795	48.887	7.600	0.139	0.903
ID241192	241192	None	68.296	0.000	20.000	0	161	161	2	1	-10921639	169.143	171	72	255	3552	44.557	4.800	0.204	1.284
ID241191	241191	56	41.181	21.911	18.241	0	161	161	2	1	-10921639	158.143	174	94	229	3321	37.800	2.000	0.125	0.930
ID241190	241190	52	63.057	14.308	15.104	0	161	161	2	1	-10921639	183.714	189	112	255	3858	47.145	2.000	0.140	0.958
ID241189	241189	57	43.783	12.861	5.660	0	161	161	2	1	-10921639	172.143	174	91	240	3615	40.442	2.000	0.106	0.813
ID241188	241188	55	53.466	16.067	4.348	0	161	161	2	1	-10921639	193.286	189	109	251	4059	38.538	4.800	0.136	1.199
ID241187	241187	56	43.385	22.619	16.986	0	162	162	2	1	-10921639	172.619	174	116	233	3625	32.753	4.800	0.119	1.124
ID241186	241186	52	45.916	13.886	15.211	0	162	162	2	1	-10921639	166.238	163	112	233	3491	35.043	6.307	0.139	1.161
ID241185	241185	57	49.190	11.820	6.134	0	162	162	2	1	-10921639	178.952	193	94	225	3758	35.705	3.200	0.126	1.123
ID241184	241184	55	51.287	16.942	4.706	0	162	162	2	1	-10921639	185.762	185	131	255	3901	37.131	2.000	0.114	1.024
ID241183	241183	None	42.677	12.000	0.000	0	162	162	2	1	-10921639	171.190	174	139	204	3595	21.667	3.200	0.157	2.142
ID241179	241179	55	59.939	16.614	4.427	0	163	163	2	1	-10921639	191.429	196	91	255	4020	48.499	6.349	0.137	0.953
ID241182	241182	56	54.637	23.495	17.074	0	163	163	2	1	-10921639	202.524	204	153	255	4253	29.323	4.800	0.162	1.928
ID241181	241181	52	71.302	12.738	16.930	0	163	163	2	1	-10921639	165.810	167	112	247	3482	37.239	2.000	0.212	1.560
ID241180	241180	57	54.355	11.975	6.638	0	163	163	2	1	-10921639	170.143	178	91	255	3573	45.149	7.600	0.122	0.817
ID241203	241203	None	47.867	27.490	26.292	0	164	164	2	1	-10921639	128.905	116	102	189	2707	28.794	4.800	0.156	1.212
ID241202	241202	56	59.193	21.412	18.128	0	164	164	2	1	-10921639	198.286	207	127	255	4164	40.044	2.000	0.125	1.098
ID241201	241201	59	48.178	19.230	17.194	0	164	164	2	1	-10921639	198.524	204	149	255	4169	36.844	4.800	0.122	1.170
ID241200	241200	52	59.744	12.855	17.078	0	164	164	2	1	-10921639	146.619	149	87	204	3079	32.077	3.200	0.186	1.436
ID241199	241199	None	56.286	21.208	10.095	0	164	164	2	1	-10921639	173.571	178	98	255	3645	42.974	2.000	0.099	0.727
ID241198	241198	55	64.564	16.828	4.675	0	164	164	2	1	-10921639	201.286	204	120	255	4227	39.859	4.800	0.169	1.462
ID241223	241223	None	55.043	32.000	0.000	0	165	165	2	1	-10921639	115.190	105	65	189	2419	39.362	3.200	0.278	1.272
ID241227	241227	56	45.356	22.359	18.017	0	165	165	2	1	-10921639	178.333	182	127	255	3745	37.687	7.600	0.118	0.999
ID241226	241226	52	54.790	12.947	16.723	0	165	165	2	1	-10921639	154.905	156	36	218	3253	49.892	2.000	0.135	0.741
ID241225	241225	59	60.698	17.457	16.303	0	165	165	2	1	-10921639	208.952	218	109	255	4388	43.259	3.200	0.143	1.210
ID241224	241224	55	59.723	16.624	4.489	0	165	165	2	1	-10921639	188.429	196	87	255	3957	46.631	3.200	0.165	1.146
ID241229	241229	None	44.289	1.816	25.725	0	165	165	2	1	-10921639	137.810	145	58	240	2894	41.791	2.000	0.105	0.626
ID241228	241228	None	43.617	5.910	20.278	0	165	165	2	1	-10921639	131.714	142	61	182	2766	34.654	6.348	0.173	1.123
ID241211	241211	None	60.426	21.903	10.146	0	166	166	2	1	-10921639	161.762	149	112	251	3397	35.152	2.000	0.178	1.388
ID241210	241210	55	54.426	16.692	4.733	0	166	166	2	1	-10921639	176.048	185	102	255	3697	43.956	7.600	0.135	0.954
ID241213	241213	56	66.605	21.832	17.169	0	166	166	2	1	-10921639	203.810	207	116	255	4280	45.816	6.291	0.156	1.202
ID241212	241212	52	56.588	13.595	16.477	0	166	166	2	1	-10921639	173.714	178	109	229	3648	36.187	4.800	0.167	1.371
ID241209	241209	None	41.954	28.078	24.139	0	167	167	2	1	-10921639	121.619	123	54	167	2554	29.092	4.800	0.174	1.237
ID241208	241208	None	40.790	19.132	24.072	0	167	167	2	1	-10921639	105.714	102	69	171	2220	28.013	2.000	0.155	1.011
ID241207	241207	56	45.439	24.254	17.354	0	167	167	2	1	-10921639	164.714	174	94	222	3459	36.436	2.000	0.116	0.942
ID241206	241206	52	71.075	13.199	16.617	0	167	167	2	1	-10921639	170.762	182	58	244	3586	48.499	3.200	0.205	1.199
ID241205	241205	None	63.933	19.660	16.035	0	167	167	2	1	-10921639	216.810	214	127	255	4553	31.546	4.800	0.172	2.019
ID241204	241204	55	53.366	16.300	3.629	0	167	167	2	1	-10921639	209.143	207	167	255	4392	27.760	7.600	0.152	1.984
ID241195	241195	52	69.146	14.326	15.810	0	168	168	2	1	-10921639	193.714	196	120	255	4068	44.384	4.800	0.185	1.365
ID241194	241194	60	54.458	21.011	9.250	0	168	168	2	1	-10921639	165.905	167	83	240	3484	43.621	4.800	0.160	1.051
ID241193	241193	55	64.212	16.071	4.259	0	168	168	2	1	-10921639	217.524	214	134	255	4568	36.607	4.800	0.159	1.628
ID241197	241197	None	40.375	2.998	27.072	0	168	168	2	1	-10921639	133.143	134	58	200	2796	36.420	3.200	0.103	0.684
ID241196	241196	56	76.949	22.563	17.890	0	168	168	2	1	-10921639	196.000	200	91	255	4116	54.101	3.200	0.190	1.157
ID241235	241235	56	65.859	22.186	17.953	0	169	169	2	1	-10921639	158.238	163	69	240	3323	51.464	7.600	0.178	0.930
ID241234	241234	52	65.563	13.838	15.638	0	169	169	2	1	-10921639	201.714	207	134	255	4236	41.144	4.800	0.187	1.545
ID241233	241233	None	44.991	19.438	15.297	0	169	169	2	1	-10921639	185.000	185	109	255	3885	40.254	7.600	0.127	1.035
ID241232	241232	60	48.413	22.202	9.865	0	169	169	2	1	-10921639	145.524	131	87	225	3056	36.724	3.200	0.114	0.812
ID241231	241231	None	42.463	11.019	5.661	0	169	169	2	1	-10921639	150.429	160	69	222	3159	39.348	4.800	0.149	0.990
ID241230	241230	55	65.250	16.725	4.053	0	169	169	2	1	-10921639	184.381	185	109	251	3872	45.745	3.200	0.156	1.086
ID241215	241215	52	68.950	13.782	14.771	0	170	170	2	1	-10921639	177.810	174	98	255	3734	35.754	4.800	0.206	1.702
ID241214	241214	55	79.810	16.775	3.696	0	170	170	2	1	-10921639	199.524	211	87	255	4190	54.019	2.000	0.201	1.236
ID241216	241216	56	41.663	22.486	18.018	0	170	170	2	1	-10921639	149.048	153	83	200	3130	33.217	7.600	0.136	1.076
ID241239	241239	52	65.683	13.859	14.361	0	171	171	2	1	-10921639	205.429	193	160	255	4314	29.859	4.800	0.172	2.019
ID241238	241238	60	51.435	21.615	9.880	0	171	171	2	1	-10921639	177.667	174	112	255	3731	40.500	4.800	0.151	1.152
ID241237	241237	61	47.857	11.353	5.487	0	171	171	2	1	-10921639	146.429	131	80	222	3075	43.676	2.000	0.118	0.707
ID241236	241236	55	67.652	16.441	3.853	0	171	171	2	1	-10921639	203.048	207	120	255	4264	41.301	2.000	0.157	1.336
ID241242	241242	None	48.517	0.000	26.000	0	171	171	2	1	-10921639	135.857	131	91	189	2853	35.436	7.600	0.223	1.396
ID241241	241241	None	43.155	2.564	19.315	0	171	171	2	1	-10921639	113.143	105	47	182	2376	37.378	7.600	0.156	0.818
ID241240	241240	None	56.887	18.181	16.941	0	171	171	2	1	-10921639	171.810	178	80	255	3608	49.072	6.383	0.106	0.673
ID241219	241219	60	50.439	21.369	9.327	0	172	172	2	1	-10921639	178.857	182	105	255	3756	43.800	4.800	0.123	0.893
ID241218	241218	61	44.572	11.194	5.884	0	172	172	2	1	-10921639	153.810	156	80	233	3230	40.896	5.955	0.137	0.906
ID241217	241217	55	61.120	16.363	4.472	0	172	172	2	1	-10921639	208.857	211	131	255	4386	37.452	4.800	0.162	1.558
ID241222	241222	None	49.718	23.204	17.840	0	172	172	2	1	-10921639	134.095	123	87	204	2816	34.386	2.000	0.157	1.061
ID241221	241221	52	65.326	15.817	15.007	0	172	172	2	1	-10921639	211.000	218	134	255	4431	35.894	6.332	0.154	1.573
ID241220	241220	62	54.752	24.834	10.302	0	172	172	2	1	-10921639	158.857	167	54	255	3336	52.154	2.000	0.148	0.787
ID241251	241251	52	71.612	14.213	13.907	0	173	173	2	1	-10921639	210.286	218	149	255	4416	40.232	4.800	0.201	1.749
ID241250	241250	62	51.359	26.255	10.991	0	173	173	2	1	-10921639	146.524	142	83	211	3077	36.327	2.000	0.161	1.120
ID241249	241249	60	41.752	21.870	10.924	0	173	173	2	1	-10921639	178.952	174	120	244	3758	35.246	3.200	0.116	1.054
ID241248	241248	61	40.698	11.526	6.427	0	173	173	2	1	-10921639	164.333	163	120	225	3451	27.868	6.405	0.096	1.037
ID241247	241247	55	64.569	16.462	4.386	0	173	173	2	1	-10921639	214.333	211	142	255	4501	36.358	6.270	0.177	1.771
ID241252	241252	None	46.596	19.288	17.755	0	173	173	2	1	-10921639	144.905	153	51	200	3043	46.767	2.000	0.137	0.747
ID241243	241243	55	65.271	16.889	4.045	0	174	174	2	1	-10921639	215.286	214	123	255	4521	40.355	6.377	0.148	1.376
ID241246	241246	52	59.875	14.010	13.053	0	174	174	2	1	-10921639	196.476	189	127	255	4126	41.133	7.600	0.140	1.173
ID241245	241245	60	42.733	21.704	9.561	0	174	174	2	1	-10921639	169.524	167	116	233	3560	35.810	7.600	0.104	0.889
ID241244	241244	61	48.491	11.525	5.949	0	174	174	2	1	-10921639	171.714	171	98	251	3606	42.033	3.200	0.072	0.546
ID241259	241259	55	78.547	16.717	3.785	0	175	175	2	1	-10921639	207.714	211	83	255	4362	50.593	2.000	0.186	1.287
ID241262	241262	64	47.333	18.038	17.399	0	175	175	2	1	-10921639	165.524	174	87	229	3476	38.460	7.600	0.119	0.919
ID241261	241261	52	66.058	13.761	12.136	0	175	175	2	1	-10921639	201.857	204	120	255	4239	42.553	7.600	0.176	1.422
ID241260	241260	61	57.776	10.916	6.099	0	175	175	2	1	-10921639	167.429	160	116	255	3516	41.325	2.000	0.137	0.976
ID241258	241258	64	44.383	17.880	17.617	0	176	176	2	1	-10921639	148.381	153	94	207	3116	38.099	2.000	0.117	0.814
ID241257	241257	65	46.569	17.485	15.282	0	176	176	2	1	-10921639	175.714	178	112	247	3690	39.995	7.600	0.108	0.856
ID241256	241256	52	52.170	13.448	12.144	0	176	176	2	1	-10921639	172.000	174	91	247	3612	41.086	7.600	0.129	0.958
ID241255	241255	60	66.956	22.100	9.766	0	176	176	2	1	-10921639	156.667	138	80	251	3290	47.662	2.000	0.161	0.910
ID241254	241254	61	41.389	11.500	6.267	0	176	176	2	1	-10921639	154.429	153	80	240	3243	42.982	7.600	0.098	0.640
ID241253	241253	55	62.189	16.963	3.963	0	176	176	2	1	-10921639	190.714	189	105	255	4005	44.110	2.000	0.142	1.074
ID241274	241274	None	40.147	30.257	24.914	0	177	177	2	1	-10921639	114.524	109	51	193	2405	34.063	6.369	0.105	0.640
ID241273	241273	64	46.405	19.391	19.172	0	177	177	2	1	-10921639	164.381	156	116	222	3452	32.244	4.800	0.137	1.232
ID241272	241272	65	41.378	16.892	13.967	0	177	177	2	1	-10921639	174.286	163	112	255	3660	39.668	4.800	0.090	0.728
ID241271	241271	52	46.446	11.546	12.034	0	177	177	2	1	-10921639	161.429	167	105	211	3390	31.554	4.800	0.134	1.207
ID241270	241270	60	49.554	22.379	10.061	0	177	177	2	1	-10921639	159.571	163	83	233	3351	42.187	4.800	0.145	0.960
ID241269	241269	55	66.933	16.646	3.278	0	177	177	2	1	-10921639	194.048	193	109	255	4075	47.602	7.600	0.156	1.103
ID241263	241263	55	64.809	16.630	4.163	0	178	178	2	1	-10921639	200.667	204	105	255	4214	45.465	4.800	0.179	1.343
ID241265	241265	64	66.863	21.178	18.793	0	178	178	2	1	-10921639	176.095	178	127	255	3698	36.042	4.800	0.204	1.658
ID241264	241264	60	44.599	22.749	9.621	0	178	178	2	1	-10921639	154.190	160	80	222	3238	40.475	7.600	0.128	0.864
ID241282	241282	64	44.806	22.636	18.781	0	179	179	2	1	-10921639	136.286	138	72	196	2862	34.497	7.600	0.192	1.274
ID241281	241281	None	46.668	17.013	16.653	0	179	179	2	1	-10921639	153.524	160	69	214	3224	36.696	4.800	0.140	1.030
ID241280	241280	60	52.307	22.173	9.729	0	179	179	2	1	-10921639	177.095	178	123	229	3719	32.872	4.800	0.146	1.376
ID241279	241279	None	47.907	11.330	6.951	0	179	179	2	1	-10921639	166.000	163	109	247	3486	42.370	7.600	0.120	0.842
ID241278	241278	55	68.413	16.135	4.153	0	179	179	2	1	-10921639	191.667	196	105	255	4025	43.880	2.000	0.146	1.114
ID241283	241283	55	69.488	16.584	3.567	0	180	180	2	1	-10921639	203.238	204	105	255	4268	48.412	7.600	0.171	1.223
ID241285	241285	64	49.146	23.299	17.717	0	180	180	2	1	-10921639	144.810	142	94	196	3041	29.194	4.800	0.198	1.639
ID241284	241284	60	66.249	22.084	9.509	0	180	180	2	1	-10921639	181.143	178	105	255	3804	41.373	4.800	0.180	1.336
ID241275	241275	55	47.623	17.019	4.486	0	181	181	2	1	-10921639	187.333	193	102	236	3934	32.865	4.800	0.129	1.306
ID241277	241277	64	45.006	21.661	18.948	0	181	181	2	1	-10921639	135.476	145	65	174	2845	31.343	4.800	0.165	1.226
ID241276	241276	60	77.471	22.481	9.599	0	181	181	2	1	-10921639	178.286	171	112	255	3744	44.741	2.000	0.226	1.468
ID241299	241299	None	47.935	12.122	7.090	0	182	182	2	1	-10921639	184.619	171	120	255	3877	41.588	4.800	0.113	0.902
ID241298	241298	55	42.766	16.831	4.278	0	182	182	2	1	-10921639	182.619	185	109	251	3835	36.033	4.800	0.131	1.172
ID241301	241301	66	49.261	18.865	12.722	0	182	182	2	1	-10921639	190.762	189	112	255	4006	36.300	7.600	0.093	0.892
ID241300	241300	60	47.214	21.869	9.976	0	182	182	2	1	-10921639	161.524	167	91	255	3392	39.075	7.600	0.113	0.837
ID241267	241267	66	47.632	16.330	14.298	0	183	183	2	1	-10921639	172.476	174	112	255	3622	35.084	4.800	0.109	0.966
ID241266	241266	60	45.288	21.366	10.127	0	183	183	2	1	-10921639	176.714	160	91	255	3711	44.163	6.027	0.099	0.723
ID241268	241268	None	46.476	3.696	19.408	0	183	183	2	1	-10921639	140.333	149	61	207	2947	43.285	2.000	0.131	0.752
ID241290	241290	66	47.776	15.151	14.683	0	184	184	2	1	-10921639	164.286	160	94	229	3450	37.990	4.800	0.130	0.998
ID241289	241289	60	68.928	20.124	11.046	0	184	184	2	1	-10921639	209.000	218	131	255	4389	43.622	4.800	0.169	1.387
ID241288	241288	None	56.392	23.611	10.350	0	184	184	2	1	-10921639	170.476	153	87	255	3580	49.415	6.278	0.147	0.882
ID241287	241287	67	49.280	11.370	7.737	0	184	184	2	1	-10921639	164.143	167	94	225	3447	44.377	3.200	0.145	0.936
ID241286	241286	55	50.324	16.485	5.121	0	184	184	2	1	-10921639	210.762	211	127	255	4426	32.564	4.800	0.145	1.644
ID241297	241297	66	45.470	16.618	16.664	0	185	185	2	1	-10921639	148.762	145	76	207	3124	37.304	2.000	0.126	0.893
ID241296	241296	60	69.558	21.486	10.476	0	185	185	2	1	-10921639	192.905	193	87	255	4051	49.662	7.600	0.141	0.962
ID241295	241295	67	49.012	11.191	7.960	0	185	185	2	1	-10921639	167.952	171	91	218	3527	37.856	6.019	0.145	1.120
ID241294	241294	55	58.322	17.344	4.111	0	185	185	2	1	-10921639	191.619	200	123	255	4024	37.079	4.800	0.172	1.520
ID241291	241291	55	52.776	16.657	4.804	0	186	186	2	1	-10921639	186.476	193	109	255	3916	37.008	7.600	0.143	1.262
ID241293	241293	68	57.637	23.155	9.709	0	186	186	2	1	-10921639	188.952	193	120	255	3968	41.811	4.800	0.174	1.339
ID241292	241292	60	60.032	20.937	10.205	0	186	186	2	1	-10921639	206.333	207	138	255	4333	37.919	6.319	0.158	1.482
ID241315	241315	67	59.936	11.141	6.651	0	187	187	2	1	-10921639	179.952	178	102	247	3779	40.506	4.800	0.206	1.519
ID241314	241314	55	53.872	17.131	3.977	0	187	187	2	1	-10921639	189.619	193	127	255	3982	32.471	4.800	0.145	1.477
ID241317	241317	None	56.868	18.213	16.911	0	187	187	2	1	-10921639	152.286	145	83	255	3198	47.095	2.000	0.121	0.700
ID241316	241316	68	63.720	22.729	9.435	0	187	187	2	1	-10921639	178.048	178	98	247	3739	43.994	6.079	0.172	1.191
ID241305	241305	None	50.700	18.876	10.940	0	188	188	2	1	-10921639	203.286	214	120	255	4269	38.667	4.800	0.116	1.090
ID241304	241304	68	65.161	22.519	9.723	0	188	188	2	1	-10921639	169.190	160	94	255	3553	51.032	2.000	0.175	0.988
ID241303	241303	67	56.472	11.172	7.280	0	188	188	2	1	-10921639	166.095	178	94	255	3488	43.775	2.000	0.155	1.016
ID241302	241302	55	63.481	17.286	3.894	0	188	188	2	1	-10921639	198.000	196	131	255	4158	39.840	4.800	0.152	1.314
ID241307	241307	67	47.460	10.887	7.888	0	189	189	2	1	-10921639	172.286	174	94	222	3618	35.130	4.800	0.148	1.266
ID241306	241306	55	48.665	15.811	3.955	0	189	189	2	1	-10921639	179.286	185	72	255	3765	42.485	7.600	0.126	0.942
ID241309	241309	None	45.920	3.838	19.325	0	189	189	2	1	-10921639	122.048	123	61	171	2563	35.255	7.600	0.179	1.053
ID241308	241308	68	59.715	21.712	9.724	0	189	189	2	1	-10921639	198.190	200	109	255	4162	42.580	4.800	0.168	1.340
ID241319	241319	67	58.578	10.138	7.986	0	190	190	2	1	-10921639	155.714	142	87	240	3270	42.870	2.000	0.158	0.989
ID241318	241318	55	55.014	17.009	5.247	0	190	190	2	1	-10921639	162.714	156	98	255	3417	47.726	2.000	0.089	0.556
ID241320	241320	68	64.226	21.352	9.305	0	190	190	2	1	-10921639	176.571	182	98	255	3708	52.907	2.000	0.140	0.818
ID241313	241313	None	41.164	6.999	27.060	0	191	191	2	1	-10921639	126.524	127	72	196	2657	30.763	3.200	0.112	0.832
ID241312	241312	68	69.597	21.939	9.559	0	191	191	2	1	-10921639	194.000	193	109	255	4074	45.139	2.000	0.171	1.256
ID241311	241311	67	55.601	10.665	5.917	0	191	191	2	1	-10921639	169.333	171	83	255	3556	44.723	2.000	0.128	0.857
ID241310	241310	55	60.891	16.564	3.094	0	191	191	2	1	-10921639	201.429	207	102	255	4230	46.922	3.200	0.137	1.033
ID241323	241323	68	81.541	22.044	9.678	0	192	192	2	1	-10921639	193.048	200	112	255	4054	46.569	2.000	0.189	1.319
ID241322	241322	67	46.116	10.624	8.044	0	192	192	2	1	-10921639	165.429	153	102	255	3474	41.577	2.000	0.108	0.778
ID241321	241321	55	52.898	17.284	4.197	0	192	192	2	1	-10921639	185.333	189	109	244	3892	32.541	6.396	0.138	1.382
ID241324	241324	69	42.629	18.606	18.482	0	192	192	2	1	-10921639	149.810	153	91	200	3146	30.636	7.600	0.134	1.159
ID241337	241337	69	42.453	19.151	17.701	0	193	193	2	1	-10921639	146.476	142	72	207	3076	38.386	2.000	0.121	0.826
ID241336	241336	None	44.431	19.780	12.117	0	193	193	2	1	-10921639	189.810	193	127	233	3986	30.413	2.000	0.099	1.129
ID241335	241335	68	50.130	22.468	9.494	0	193	193	2	1	-10921639	172.810	171	116	244	3629	35.246	7.600	0.128	1.116
ID241334	241334	None	49.096	7.940	5.384	0	193	193	2	1	-10921639	136.429	120	80	200	2865	39.143	2.000	0.131	0.806
ID241333	241333	55	40.941	16.526	4.021	0	193	193	2	1	-10921639	171.810	167	112	240	3608	28.645	4.800	0.134	1.413
ID241326	241326	68	66.599	21.614	9.616	0	194	194	2	1	-10921639	208.810	200	142	255	4385	39.007	7.600	0.175	1.593
ID241325	241325	67	41.806	9.804	9.257	0	194	194	2	1	-10921639	146.095	156	83	200	3068	32.306	2.000	0.133	1.059
ID241339	241339	71	41.231	12.000	7.000	0	195	195	2	1	-10921639	189.619	189	94	247	3982	36.997	7.600	0.094	0.882
ID241338	241338	55	57.669	17.131	3.998	0	195	195	2	1	-10921639	209.000	200	138	255	4389	33.471	7.600	0.137	1.507
ID241342	241342	None	65.903	15.294	14.702	0	195	195	2	1	-10921639	164.000	171	47	251	3444	52.462	2.000	0.160	0.865
ID241341	241341	68	66.856	22.040	10.049	0	195	195	2	1	-10921639	193.190	196	120	255	4057	41.558	3.200	0.156	1.252
ID241340	241340	67	48.599	9.988	9.054	0	195	195	2	1	-10921639	152.762	156	51	229	3208	46.369	3.200	0.125	0.730
ID241331	241331	None	44.364	26.713	10.944	0	196	196	2	1	-10921639	122.571	109	54	196	2574	36.909	2.000	0.135	0.790
ID241330	241330	68	52.406	20.929	10.221	0	196	196	2	1	-10921639	192.667	185	91	255	4046	51.539	7.600	0.101	0.688
ID241329	241329	71	42.596	11.499	6.550	0	196	196	2	1	-10921639	170.048	160	120	255	3571	41.573	7.600	0.086	0.649
ID241328	241328	None	44.743	9.401	4.087	0	196	196	2	1	-10921639	163.000	171	91	233	3423	40.809	7.600	0.126	0.891
ID241327	241327	55	40.841	17.328	3.048	0	196	196	2	1	-10921639	155.190	153	102	222	3259	36.256	2.000	0.085	0.670
ID241332	241332	None	48.509	18.389	11.672	0	196	196	2	1	-10921639	217.619	218	149	255	4570	36.680	7.600	0.103	1.109
ID241343	241343	55	45.342	14.798	3.899	0	197	197	2	1	-10921639	205.524	207	153	255	4316	27.429	4.800	0.118	1.588
ID241345	241345	None	53.065	15.398	14.321	0	197	197	2	1	-10921639	176.810	182	105	255	3713	43.873	4.800	0.139	0.984
ID241344	241344	71	40.183	14.152	5.610	0	197	197	2	1	-10921639	198.857	211	109	255	4176	36.730	7.600	0.097	0.955
ID241347	241347	70	48.398	9.786	9.908	0	198	198	2	1	-10921639	135.095	123	83	207	2837	37.584	2.000	0.116	0.748
ID241346	241346	None	57.067	9.053	4.768	0	198	198	2	1	-10921639	171.952	163	94	240	3611	42.616	2.000	0.114	0.828
ID241349	241349	None	44.375	17.782	17.927	0	198	198	2	1	-10921639	157.952	163	98	211	3317	32.863	7.600	0.142	1.195
ID241348	241348	None	52.788	22.064	9.521	0	198	198	2	1	-10921639	167.810	153	102	247	3524	44.554	6.378	0.099	0.681
ID241351	241351	72	45.066	22.106	19.128	0	199	199	2	1	-10921639	149.000	156	65	204	3129	33.870	2.000	0.130	1.012
ID241350	241350	70	51.045	9.756	9.677	0	199	199	2	1	-10921639	147.952	160	80	233	3107	40.963	2.000	0.141	0.892
ID241355	241355	None	57.641	21.390	10.242	0	200	200	2	1	-10921639	189.190	178	112	255	3973	42.738	7.600	0.112	0.895
ID241354	241354	73	40.155	12.879	5.389	0	200	200	2	1	-10921639	181.048	185	109	255	3802	39.240	2.000	0.068	0.591
ID241357	241357	72	40.458	22.000	20.000	0	200	200	2	1	-10921639	131.524	123	69	196	2762	40.689	2.000	0.127	0.728
ID241356	241356	None	48.468	14.883	14.546	0	200	200	2	1	-10921639	172.571	178	91	233	3624	41.096	7.600	0.128	0.956
ID241353	241353	73	43.859	13.303	5.720	0	201	201	2	1	-10921639	205.762	222	142	255	4321	36.323	7.600	0.095	0.987
ID241352	241352	None	46.295	15.590	4.708	0	201	201	2	1	-10921639	223.095	233	153	255	4685	30.859	4.800	0.109	1.426
ID241358	241358	None	40.021	15.590	4.915	0	203	203	2	1	-10921639	170.429	182	102	229	3579	39.058	3.200	0.088	0.705
ID241359	241359	None	41.248	0.000	30.000	0	205	205	2	1	-10921639	114.333	109	40	171	2401	38.720	3.200	0.215	1.045
ID241360	241360	None	45.972	8.000	30.000	0	205	205	2	1	-10921639	124.571	123	65	171	2616	31.698	3.200	0.238	1.509
ID241361	241361	None	42.721	29.000	0.000	0	206	206	2	1	-10921639	143.952	153	92	200	3023	35.789	7.600	0.122	0.876
ID241363	241363	None	65.400	19.145	11.702	0	209	209	2	1	-10921639	164.905	167	98	233	3463	40.957	2.000	0.179	1.223
ID241362	241362	None	51.533	14.796	4.836	0	209	209	2	1	-10921639	153.810	149	72	225	3230	36.243	7.600	0.135	1.009
ID241365	241365	None	42.316	17.949	4.321	0	212	212	2	1	-10921639	168.429	178	91	211	3537	30.124	4.800	0.139	1.363
ID241364	241364	None	43.642	9.000	0.000	0	212	212	2	1	-10921639	137.524	138	76	193	2888	37.619	2.000	0.140	0.898
ID241366	241366	None	42.653	21.504	3.154	0	213	213	2	1	-10921639	142.667	142	80	196	2996	34.877	3.200	0.106	0.787
ID241367	241367	None	40.817	28.763	25.919	0	215	215	2	1	-10921639	131.190	127	80	204	2755	33.817	2.000	0.130	0.892
ID241368	241368	None	45.003	3.424	20.597	0	217	217	2	1	-10921639	144.905	142	80	193	3043	29.363	7.600	0.137	1.192
ID241370	241370	None	40.974	29.233	25.901	0	218	218	2	1	-10921639	142.000	145	98	200	2982	26.689	4.800	0.135	1.262
ID241371	241371	None	41.050	12.000	0.000	0	219	219	2	1	-10921639	123.952	123	78	204	2603	32.287	2.000	0.115	0.793
ID241369	241369	None	40.773	21.789	18.703	0	220	220	2	1	-10921639	112.667	102	65	193	2366	35.207	2.000	0.175	0.953
ID241373	241373	None	40.358	0.000	18.000	0	221	221	2	1	-10921639	137.143	142	85	182	2880	29.505	4.800	0.184	1.445
ID241372	241372	None	41.389	15.265	4.402	0	221	221	2	1	-10921639	144.714	149	58	196	3039	34.676	2.000	0.124	0.919
ID241374	241374	None	52.708	0.000	20.000	0	226	226	2	1	-10921639	173.333	170	83	255	3640	43.936	2.000	0.134	0.934
ID241378	241378	None	43.109	0.000	21.000	0	228	228	2	1	-10921639	131.000	120	92	189	2751	29.290	3.200	0.181	1.369
ID241377	241377	None	47.544	4.915	18.940	0	228	228	2	1	-10921639	117.429	123	54	222	2466	39.623	2.000	0.134	0.701
ID241376	241376	None	42.614	15.433	4.210	0	228	228	2	1	-10921639	141.667	142	80	207	2975	34.147	3.200	0.115	0.859
ID241375	241375	None	40.167	26.044	10.876	0	229	229	2	1	-10921639	135.190	134	80	182	2839	28.099	4.800	0.138	1.170
ID241379	241379	None	44.873	13.806	6.222	0	230	230	2	1	-10921639	144.476	142	91	200	3034	25.965	4.800	0.155	1.496
ID241380	241380	None	45.980	29.152	25.061	0	230	230	2	1	-10921639	159.619	163	120	218	3352	27.458	4.800	0.174	1.726
ID241384	241384	None	66.387	7.000	30.000	0	231	231	2	1	-10921639	175.095	178	109	251	3677	44.083	2.000	0.164	1.118
ID241383	241383	None	40.061	29.408	25.124	0	232	232	2	1	-10921639	121.333	120	61	182	2548	30.241	2.000	0.128	0.909
ID241382	241382	75	48.798	26.234	11.102	0	232	232	2	1	-10921639	135.762	134	65	218	2851	33.764	2.000	0.154	1.070
ID241381	241381	None	47.162	14.160	6.149	0	232	232	2	1	-10921639	169.095	174	120	222	3551	30.837	7.600	0.125	1.222
ID241385	241385	75	47.791	26.499	10.378	0	233	233	2	1	-10921639	136.429	142	65	222	2865	37.733	2.000	0.140	0.888
ID241387	241387	None	46.622	11.901	23.329	0	234	234	2	1	-10921639	108.857	102	58	182	2286	34.755	2.000	0.176	0.936
ID241386	241386	None	41.534	13.847	14.839	0	235	235	2	1	-10921639	119.000	116	54	200	2499	35.013	6.348	0.157	0.922
ID241390	241390	109	51.217	17.048	4.541	0	237	237	2	1	-10921639	155.619	163	91	207	3268	36.434	2.000	0.135	1.017
ID241389	241389	None	51.904	10.000	0.000	0	237	237	2	1	-10921639	155.238	149	115	247	3260	34.147	7.600	0.131	1.050
ID241391	241391	None	54.489	13.000	0.000	0	238	238	2	1	-10921639	159.429	156	112	255	3348	39.411	2.000	0.137	0.975
ID241393	241393	None	51.403	26.911	10.998	0	238	238	2	1	-10921639	149.095	153	91	196	3131	34.405	2.000	0.160	1.194
ID241392	241392	109	40.224	16.927	4.802	0	238	238	2	1	-10921639	133.429	123	80	225	2802	32.113	2.000	0.097	0.738
ID241394	241394	None	41.680	29.270	25.600	0	239	239	2	1	-10921639	132.714	131	69	200	2787	33.085	2.000	0.138	0.971
ID241388	241388	None	43.151	15.080	4.977	0	240	240	2	1	-10921639	158.857	156	105	204	3336	30.187	7.600	0.136	1.256
ID241403	241403	77	57.219	13.157	13.690	0	241	241	2	1	-10921639	137.905	134	80	204	2896	32.274	4.800	0.237	1.638
ID241402	241402	None	47.481	26.017	10.555	0	241	241	2	1	-10921639	128.571	131	65	233	2700	37.230	2.000	0.143	0.866
ID241395	241395	None	49.864	6.901	2.739	0	242	242	2	1	-10921639	109.143	98	51	193	2292	38.199	2.000	0.164	0.807
ID241397	241397	None	46.512	21.027	24.747	0	242	242	2	1	-10921639	108.571	105	54	178	2280	31.830	2.000	0.167	0.975
ID241396	241396	77	45.543	14.150	14.439	0	242	242	2	1	-10921639	139.524	142	87	196	2930	32.472	2.000	0.148	1.108
ID241398	241398	None	49.531	26.536	11.017	0	243	243	2	1	-10921639	132.381	131	54	214	2780	43.454	2.000	0.137	0.732
ID241399	241399	77	52.824	14.044	15.056	0	244	244	2	1	-10921639	122.810	116	72	204	2579	36.761	2.000	0.175	0.996
ID241405	241405	77	58.407	14.280	14.612	0	245	245	2	1	-10921639	146.286	138	72	236	3072	46.360	2.000	0.145	0.802
ID241404	241404	None	46.266	26.609	8.170	0	245	245	2	1	-10921639	110.524	116	58	163	2321	32.267	2.000	0.203	1.154
ID241400	241400	77	64.449	14.131	14.188	0	246	246	2	1	-10921639	155.333	163	76	222	3262	40.789	2.000	0.194	1.238
ID241401	241401	77	45.801	15.046	13.573	0	247	247	2	1	-10921639	151.714	138	98	236	3186	37.235	4.800	0.167	1.165
ID241406	241406	77	68.321	14.909	13.483	0	248	248	2	1	-10921639	172.238	171	109	251	3617	37.418	4.800	0.200	1.534
ID241413	241413	77	40.985	15.325	14.238	0	249	249	2	1	-10921639	144.524	149	87	200	3035	29.454	4.800	0.167	1.406
ID241407	241407	78	43.432	14.997	3.492	0	250	250	2	1	-10921639	171.857	182	105	222	3609	33.760	7.600	0.131	1.178
ID241408	241408	77	45.908	14.435	14.806	0	250	250	2	1	-10921639	125.238	123	51	193	2630	40.672	2.000	0.185	0.962
ID241411	241411	78	45.196	16.954	5.375	0	251	251	2	1	-10921639	138.476	138	40	236	2908	43.054	2.000	0.108	0.626
ID241412	241412	None	46.561	17.664	10.116	0	251	251	2	1	-10921639	159.619	160	102	247	3352	33.253	4.800	0.116	0.997
ID241410	241410	79	64.904	18.934	17.788	0	252	252	2	1	-10921639	135.810	127	69	214	2852	44.631	2.000	0.212	1.066
ID241409	241409	78	44.257	16.606	4.332	0	252	252	2	1	-10921639	155.048	160	91	236	3256	37.618	2.000	0.138	1.001
ID241422	241422	79	53.107	19.312	17.549	0	253	253	2	1	-10921639	145.429	145	80	214	3054	39.085	4.800	0.192	1.197
ID241421	241421	None	45.887	26.455	10.825	0	253	253	2	1	-10921639	142.857	145	65	211	3000	32.720	2.000	0.119	0.925
ID241420	241420	78	55.536	16.678	5.032	0	253	253	2	1	-10921639	154.762	156	87	255	3250	43.184	2.000	0.126	0.801
ID241423	241423	78	41.160	16.964	4.507	0	254	254	2	1	-10921639	148.619	149	65	211	3121	34.842	2.000	0.119	0.906
ID241425	241425	79	62.947	19.096	17.895	0	254	254	2	1	-10921639	128.619	123	29	207	2701	47.478	2.000	0.231	1.017
ID241424	241424	None	50.892	21.100	10.170	0	254	254	2	1	-10921639	173.095	171	123	247	3635	33.184	3.200	0.122	1.130
ID241417	241417	None	44.307	29.357	25.339	0	255	255	2	1	-10921639	121.524	116	72	185	2552	31.205	2.000	0.159	1.068
ID241416	241416	79	70.661	19.168	17.886	0	255	255	2	1	-10921639	139.048	131	69	225	2920	43.878	3.200	0.247	1.255
ID241415	241415	None	42.334	26.235	10.871	0	255	255	2	1	-10921639	137.952	134	98	185	2897	24.196	4.800	0.166	1.625
ID241414	241414	78	41.575	16.309	4.885	0	255	255	2	1	-10921639	161.048	149	120	240	3382	33.242	2.000	0.109	0.955
ID241429	241429	79	54.672	19.926	18.686	0	256	256	2	1	-10921639	133.667	127	54	207	2807	36.098	7.600	0.179	1.125
ID241428	241428	None	40.100	11.000	0.000	0	256	256	2	1	-10921639	121.619	112	81	240	2554	36.755	6.351	0.120	0.707
ID241433	241433	80	65.703	13.788	15.082	0	257	257	2	1	-10921639	137.524	134	80	255	2888	36.379	4.800	0.229	1.411
ID241432	241432	None	54.673	12.502	6.384	0	257	257	2	1	-10921639	161.143	163	94	236	3384	36.104	7.600	0.153	1.185
ID241431	241431	None	46.469	6.576	20.939	0	258	258	2	1	-10921639	116.238	116	43	189	2441	39.692	6.391	0.168	0.841
ID241430	241430	80	81.916	13.792	14.236	0	258	258	2	1	-10921639	154.952	145	83	251	3254	47.911	2.000	0.243	1.264
ID241419	241419	None	55.820	15.937	10.781	0	259	259	2	1	-10921639	180.429	167	127	255	3789	39.681	4.800	0.133	1.065
ID241418	241418	None	40.118	21.780	9.617	0	259	259	2	1	-10921639	154.476	153	98	225	3244	30.086	2.000	0.108	1.003
ID241427	241427	None	44.048	14.125	13.719	0	260	260	2	1	-10921639	136.476	138	54	207	2866	43.975	2.000	0.126	0.696
ID241426	241426	None	46.221	12.440	7.002	0	260	260	2	1	-10921639	150.810	145	91	251	3167	42.102	4.800	0.111	0.713
ID241435	241435	None	40.711	3.837	18.474	0	261	261	2	1	-10921639	110.143	116	51	178	2313	38.355	4.800	0.160	0.791
ID241434	241434	81	59.525	17.653	10.312	0	261	261	2	1	-10921639	190.095	182	120	255	3992	38.352	4.800	0.173	1.465
ID241437	241437	None	43.447	4.623	27.268	0	261	261	2	1	-10921639	124.905	127	76	182	2623	28.100	2.000	0.153	1.178
ID241436	241436	None	52.079	19.038	18.648	0	261	261	2	1	-10921639	118.429	116	47	196	2487	41.327	2.000	0.193	0.926
ID241439	241439	None	53.274	25.965	11.276	0	262	262	2	1	-10921639	142.762	153	72	196	2998	38.012	4.800	0.198	1.241
ID241438	241438	81	52.426	18.660	10.491	0	262	262	2	1	-10921639	187.524	182	116	255	3938	39.471	4.000	0.140	1.164
ID241440	241440	None	41.068	13.421	14.142	0	262	262	2	1	-10921639	146.714	149	80	214	3081	36.054	2.000	0.127	0.919
ID241450	241450	None	52.611	9.000	30.000	0	263	263	2	1	-10921639	118.000	109	69	189	2478	39.905	7.600	0.184	0.917
ID241449	241449	84	44.128	18.546	18.060	0	263	263	2	1	-10921639	129.619	127	83	204	2722	31.901	7.600	0.136	0.975
ID241448	241448	81	40.997	21.146	10.257	0	263	263	2	1	-10921639	176.476	163	120	236	3706	37.999	7.600	0.098	0.827
ID241447	241447	82	45.175	15.910	10.240	0	263	263	2	1	-10921639	202.619	211	131	255	4255	36.430	2.000	0.098	0.997
ID241446	241446	83	41.301	14.669	5.451	0	263	263	2	1	-10921639	169.905	182	72	229	3568	36.802	4.800	0.130	1.060
ID241459	241459	83	45.488	17.018	4.837	0	264	264	2	1	-10921639	137.619	131	80	233	2890	36.592	2.000	0.108	0.736
ID241461	241461	84	57.730	18.416	17.966	0	264	264	2	1	-10921639	139.381	134	43	225	2927	44.296	4.800	0.184	0.980
ID241460	241460	82	50.942	15.988	10.275	0	264	264	2	1	-10921639	174.000	174	102	236	3654	44.873	2.000	0.107	0.747
ID241443	241443	85	44.602	13.887	13.528	0	265	265	2	1	-10921639	155.571	149	91	255	3267	44.389	4.800	0.121	0.758
ID241442	241442	None	40.591	19.911	9.087	0	265	265	2	1	-10921639	148.238	145	87	233	3113	38.626	2.000	0.093	0.654
ID241441	241441	None	47.199	10.861	9.256	0	265	265	2	1	-10921639	140.905	149	58	204	2959	39.901	2.000	0.137	0.849
ID241445	241445	84	70.770	19.033	18.468	0	265	265	2	1	-10921639	155.714	145	94	240	3270	42.431	2.000	0.192	1.180
ID241444	241444	None	47.821	23.210	14.897	0	265	265	2	1	-10921639	157.810	160	94	236	3314	38.343	2.000	0.139	1.002
ID241463	241463	84	81.938	19.311	18.506	0	266	266	2	1	-10921639	162.524	171	58	255	3413	55.649	2.000	0.266	1.229
ID241462	241462	85	64.944	14.287	12.683	0	266	266	2	1	-10921639	179.095	174	105	255	3761	46.992	2.000	0.165	1.078
ID241464	241464	84	67.155	19.881	18.990	0	267	267	2	1	-10921639	148.238	142	87	229	3113	37.128	4.800	0.240	1.543
ID241451	241451	None	46.948	11.000	0.000	0	268	268	2	1	-10921639	153.905	163	92	211	3232	33.393	2.000	0.153	1.223
ID241453	241453	84	64.988	19.764	18.346	0	268	268	2	1	-10921639	150.381	156	83	214	3158	38.661	2.000	0.212	1.362
ID241452	241452	None	47.094	27.229	10.600	0	268	268	2	1	-10921639	112.381	102	72	182	2360	32.457	7.600	0.182	1.067
ID241458	241458	None	41.543	29.179	24.838	0	269	269	2	1	-10921639	107.429	109	58	156	2256	27.834	4.800	0.211	1.346
ID241457	241457	84	73.648	18.856	18.425	0	269	269	2	1	-10921639	172.238	167	102	233	3617	35.430	4.800	0.255	1.973
ID241456	241456	None	72.787	13.116	14.379	0	269	269	2	1	-10921639	176.048	171	120	255	3697	41.979	7.600	0.187	1.322
ID241455	241455	88	56.366	17.734	11.233	0	269	269	2	1	-10921639	178.952	182	105	255	3758	43.503	3.200	0.136	0.984
ID241454	241454	87	43.955	16.259	5.003	0	269	269	2	1	-10921639	175.381	178	116	255	3683	40.314	7.600	0.104	0.818
ID241475	241475	87	62.296	15.514	3.862	0	270	270	2	1	-10921639	163.476	174	72	233	3433	43.210	3.200	0.169	1.096
ID241477	241477	84	77.637	18.787	18.034	0	270	270	2	1	-10921639	174.524	163	109	255	3665	41.158	2.000	0.212	1.483
ID241476	241476	88	52.782	15.682	11.111	0	270	270	2	1	-10921639	178.190	174	112	255	3742	37.118	2.000	0.132	1.123
ID241474	241474	84	79.119	18.654	17.799	0	271	271	2	1	-10921639	178.000	171	116	255	3738	41.347	4.800	0.244	1.690
ID241473	241473	86	45.012	13.763	13.953	0	271	271	2	1	-10921639	166.810	171	123	244	3503	34.161	7.600	0.112	0.980
ID241472	241472	88	40.519	16.741	10.129	0	271	271	2	1	-10921639	185.190	185	131	255	3889	29.499	4.800	0.094	1.077
ID241471	241471	87	46.305	16.961	5.159	0	271	271	2	1	-10921639	166.952	171	102	233	3506	38.791	4.800	0.115	0.890
ID241466	241466	84	71.492	19.047	17.875	0	272	272	2	1	-10921639	155.905	149	69	255	3274	52.893	2.000	0.195	0.961
ID241465	241465	86	44.486	14.915	12.834	0	272	272	2	1	-10921639	194.048	189	138	255	4075	33.627	6.009	0.112	1.167
ID241467	241467	None	43.631	9.000	0.000	0	273	273	2	1	-10921639	124.333	116	92	204	2611	30.383	7.600	0.164	1.154
ID241470	241470	84	81.260	19.307	17.916	0	273	273	2	1	-10921639	182.381	189	65	255	3830	49.998	4.800	0.249	1.453
ID241469	241469	86	67.223	14.242	13.865	0	273	273	2	1	-10921639	195.000	200	138	255	4095	38.084	7.600	0.194	1.666
ID241468	241468	87	49.703	17.162	4.860	0	273	273	2	1	-10921639	163.190	160	102	255	3427	33.300	2.000	0.104	0.920
ID241483	241483	None	47.809	17.180	10.615	0	274	274	2	1	-10921639	203.714	211	142	255	4278	34.946	7.600	0.086	0.920
ID241482	241482	89	46.818	19.161	9.380	0	274	274	2	1	-10921639	177.286	178	76	255	3723	50.904	2.000	0.095	0.602
ID241481	241481	87	60.185	15.817	4.858	0	274	274	2	1	-10921639	181.619	174	105	255	3814	41.798	2.000	0.168	1.252
ID241485	241485	84	71.694	19.155	17.853	0	274	274	2	1	-10921639	175.952	167	109	255	3695	41.142	2.000	0.186	1.341
ID241484	241484	86	56.430	13.049	13.154	0	274	274	2	1	-10921639	179.905	196	94	240	3778	44.481	7.600	0.132	0.943
ID241479	241479	84	59.534	18.399	17.445	0	275	275	2	1	-10921639	151.429	142	58	255	3180	53.642	2.000	0.131	0.653
ID241478	241478	89	45.040	20.457	9.150	0	275	275	2	1	-10921639	171.762	178	94	236	3607	39.619	2.000	0.091	0.726
ID241480	241480	90	42.051	0.000	21.000	0	275	275	2	1	-10921639	135.810	142	92	189	2852	27.822	2.000	0.152	1.292
ID241497	241497	None	40.338	8.000	30.000	0	276	276	2	1	-10921639	94.048	91	40	182	1975	34.802	7.600	0.141	0.668
ID241496	241496	90	42.674	0.884	21.918	0	276	276	2	1	-10921639	134.857	145	76	167	2832	27.986	4.800	0.177	1.448
ID241495	241495	84	75.668	18.193	17.157	0	276	276	2	1	-10921639	166.667	156	105	255	3500	45.197	2.000	0.169	1.064
ID241494	241494	None	40.759	25.965	10.842	0	276	276	2	1	-10921639	98.619	94	29	182	2071	35.641	2.000	0.110	0.550
ID241493	241493	89	65.046	19.751	8.988	0	276	276	2	1	-10921639	163.095	156	83	255	3425	51.615	2.000	0.135	0.753
ID241487	241487	91	40.831	12.930	14.631	0	277	277	2	1	-10921639	140.429	142	65	207	2949	37.763	7.600	0.123	0.813
ID241486	241486	92	58.277	16.324	4.228	0	277	277	2	1	-10921639	170.952	171	98	255	3590	41.674	2.000	0.145	1.040
ID241488	241488	84	61.367	17.913	17.252	0	277	277	2	1	-10921639	170.429	182	98	255	3579	42.935	7.600	0.162	1.109
ID241491	241491	84	50.644	17.839	17.731	0	278	278	2	1	-10921639	156.524	153	83	225	3287	36.351	6.388	0.147	1.105
ID241490	241490	91	44.754	14.122	12.496	0	278	278	2	1	-10921639	186.571	182	145	255	3918	33.077	4.800	0.126	1.265
ID241489	241489	92	42.059	16.347	5.196	0	278	278	2	1	-10921639	148.810	145	94	236	3125	37.204	2.000	0.098	0.714
ID241492	241492	93	40.508	21.277	18.135	0	278	278	2	1	-10921639	143.095	142	83	204	3005	32.468	2.000	0.102	0.818
ID241502	241502	93	41.659	20.002	18.103	0	279	279	2	1	-10921639	151.048	142	109	204	3172	31.441	4.800	0.135	1.143
ID241501	241501	91	56.832	13.061	13.784	0	279	279	2	1	-10921639	167.286	174	91	251	3513	43.917	2.000	0.147	0.978
ID241500	241500	92	47.959	16.793	4.921	0	279	279	2	1	-10921639	181.429	189	109	251	3810	39.991	4.800	0.125	1.005
ID241503	241503	91	52.159	13.620	14.667	0	280	280	2	1	-10921639	159.952	163	72	225	3359	39.926	7.600	0.129	0.915
ID241504	241504	93	63.475	18.084	17.417	0	280	280	2	1	-10921639	167.524	174	105	247	3518	42.591	3.200	0.156	1.063
ID241499	241499	93	54.478	18.165	17.400	0	281	281	2	1	-10921639	162.619	163	87	240	3415	38.337	7.600	0.128	0.966
ID241498	241498	92	52.235	16.247	4.126	0	281	281	2	1	-10921639	170.000	174	116	236	3570	35.818	2.000	0.123	1.038
ID241507	241507	92	47.299	15.918	4.648	0	282	282	2	1	-10921639	161.238	156	109	244	3386	34.580	2.000	0.137	1.123
ID241508	241508	94	44.085	21.578	16.635	0	282	282	2	1	-10921639	147.095	142	83	200	3089	38.181	7.600	0.136	0.923
ID241515	241515	None	45.142	14.554	13.008	0	283	283	2	1	-10921639	189.190	189	134	240	3973	27.255	6.357	0.129	1.585
ID241514	241514	95	49.212	10.677	8.506	0	283	283	2	1	-10921639	166.048	171	109	218	3487	31.838	7.600	0.157	1.414
ID241513	241513	92	69.545	16.091	4.463	0	283	283	2	1	-10921639	174.381	185	76	251	3662	51.616	2.000	0.181	1.034
ID241516	241516	94	42.617	19.137	17.935	0	283	283	2	1	-10921639	146.286	149	61	211	3072	38.484	7.600	0.127	0.855
ID241506	241506	94	42.604	17.169	17.117	0	284	284	2	1	-10921639	139.619	149	69	214	2932	41.132	7.600	0.127	0.766
ID241505	241505	95	50.676	11.696	7.850	0	284	284	2	1	-10921639	167.476	182	105	233	3517	36.623	7.600	0.132	1.067
ID241512	241512	94	58.932	17.656	17.342	0	285	285	2	1	-10921639	171.476	160	112	236	3601	36.395	4.800	0.182	1.448
ID241511	241511	None	43.932	14.998	12.484	0	285	285	2	1	-10921639	192.286	193	131	255	4038	38.306	4.800	0.099	0.908
ID241510	241510	None	42.933	15.101	10.390	0	285	285	2	1	-10921639	197.238	193	134	255	4142	34.918	2.000	0.080	0.842
ID241509	241509	92	48.521	16.718	4.918	0	285	285	2	1	-10921639	163.238	156	94	244	3428	43.525	2.000	0.125	0.831
ID241518	241518	None	41.993	11.144	7.369	0	286	286	2	1	-10921639	147.000	134	98	233	3087	38.154	2.000	0.090	0.639
ID241517	241517	92	56.184	17.249	4.597	0	286	286	2	1	-10921639	171.143	171	112	244	3594	35.445	2.000	0.148	1.245
ID241523	241523	None	44.461	3.213	18.338	0	287	287	2	1	-10921639	119.524	131	29	178	2510	40.484	2.000	0.165	0.838
ID241522	241522	98	55.340	14.217	14.896	0	287	287	2	1	-10921639	165.333	174	80	229	3472	37.369	7.600	0.171	1.293
ID241521	241521	None	51.371	25.221	12.113	0	287	287	2	1	-10921639	136.857	134	61	214	2874	40.164	2.000	0.145	0.861
ID241520	241520	96	43.043	18.561	9.403	0	287	287	2	1	-10921639	172.571	171	80	255	3624	40.958	3.200	0.118	0.889
ID241519	241519	92	50.887	16.382	4.716	0	287	287	2	1	-10921639	183.000	182	131	251	3843	31.724	7.600	0.115	1.191
ID241524	241524	None	45.105	20.773	19.530	0	287	287	2	1	-10921639	120.286	116	76	196	2526	36.313	2.000	0.135	0.788
ID241531	241531	98	73.219	13.572	13.926	0	288	288	2	1	-10921639	194.857	196	109	255	4092	41.425	7.600	0.204	1.592
ID241530	241530	96	51.435	19.075	9.142	0	288	288	2	1	-10921639	176.286	178	109	247	3702	33.276	4.800	0.160	1.459
ID241529	241529	None	51.351	10.723	7.739	0	288	288	2	1	-10921639	165.190	163	112	222	3469	29.946	4.800	0.152	1.459
ID241528	241528	92	50.250	15.719	4.144	0	288	288	2	1	-10921639	154.238	156	72	229	3239	44.624	2.000	0.119	0.736
ID241533	241533	None	51.412	0.000	21.000	0	288	288	2	1	-10921639	154.333	156	102	218	3241	33.185	4.000	0.186	1.457
ID241532	241532	97	42.265	21.508	15.828	0	288	288	2	1	-10921639	136.524	145	51	193	2867	41.052	2.000	0.100	0.604
ID241527	241527	97	50.420	20.951	14.697	0	289	289	2	1	-10921639	168.381	171	116	236	3536	38.315	2.000	0.093	0.746
ID241526	241526	None	44.383	26.105	11.074	0	289	289	2	1	-10921639	132.000	127	91	233	2772	31.330	4.800	0.146	1.077
ID241525	241525	96	44.388	21.241	7.978	0	289	289	2	1	-10921639	155.381	156	83	225	3263	34.911	3.200	0.123	0.975
ID241539	241539	96	40.155	20.975	9.002	0	290	290	2	1	-10921639	152.857	156	76	222	3210	40.648	2.000	0.086	0.597
ID241538	241538	99	49.534	11.514	7.239	0	290	290	2	1	-10921639	163.762	171	112	233	3439	32.897	2.000	0.132	1.164
ID241537	241537	None	45.839	14.994	3.129	0	290	290	2	1	-10921639	142.952	153	83	225	3002	36.016	7.600	0.134	0.939
ID241542	241542	None	50.755	5.273	19.395	0	290	290	2	1	-10921639	116.048	112	61	182	2437	36.445	4.800	0.210	1.103
ID241541	241541	98	53.603	14.276	14.900	0	290	290	2	1	-10921639	174.286	174	76	236	3660	44.641	7.600	0.170	1.136
ID241540	241540	None	49.673	18.094	9.934	0	290	290	2	1	-10921639	178.143	178	98	255	3741	41.576	2.000	0.099	0.769
ID241535	241535	96	45.577	20.634	9.736	0	291	291	2	1	-10921639	168.762	178	94	244	3544	41.235	6.290	0.116	0.854
ID241534	241534	99	65.132	10.690	7.194	0	291	291	2	1	-10921639	161.143	156	87	255	3384	47.986	2.000	0.143	0.838
ID241536	241536	98	53.601	12.998	13.010	0	291	291	2	1	-10921639	169.714	174	112	236	3564	34.102	6.345	0.164	1.403
ID241563	241563	100	52.449	16.767	10.453	0	292	292	2	1	-10921639	207.905	207	156	255	4366	28.511	4.800	0.122	1.587
ID241562	241562	99	64.980	10.985	7.383	0	292	292	2	1	-10921639	148.857	142	80	251	3126	47.289	2.000	0.158	0.859
ID241564	241564	None	44.180	18.690	24.364	0	292	292	2	1	-10921639	99.286	91	69	163	2085	27.461	4.800	0.207	1.239
ID241555	241555	100	46.883	17.452	9.995	0	293	293	2	1	-10921639	208.905	207	153	255	4387	31.174	4.800	0.112	1.350
ID241554	241554	101	52.786	19.648	8.198	0	293	293	2	1	-10921639	188.000	204	105	255	3948	46.974	2.000	0.110	0.796
ID241557	241557	102	41.479	19.761	14.800	0	293	293	2	1	-10921639	150.143	142	80	225	3153	46.328	3.200	0.096	0.566
ID241556	241556	None	45.115	13.143	14.277	0	293	293	2	1	-10921639	158.476	156	76	207	3328	36.686	7.600	0.153	1.145
ID241561	241561	102	55.902	20.676	14.288	0	294	294	2	1	-10921639	172.714	167	109	247	3627	39.460	2.000	0.151	1.148
ID241560	241560	100	40.482	16.012	10.615	0	294	294	2	1	-10921639	190.571	193	109	255	4002	40.727	3.200	0.062	0.549
ID241559	241559	101	53.286	20.636	8.584	0	294	294	2	1	-10921639	173.714	163	102	255	3648	44.670	6.384	0.128	0.881
ID241558	241558	103	44.841	15.794	5.210	0	294	294	2	1	-10921639	166.571	171	72	218	3498	35.283	4.800	0.113	0.958
ID241567	241567	104	41.962	15.134	13.725	0	295	295	2	1	-10921639	187.524	200	94	233	3938	40.406	4.800	0.113	0.939
ID241566	241566	101	49.232	20.705	9.286	0	295	295	2	1	-10921639	180.857	178	120	255	3798	41.365	7.600	0.107	0.846
ID241565	241565	103	55.221	15.244	4.930	0	295	295	2	1	-10921639	188.000	182	109	255	3948	38.945	4.800	0.135	1.151
ID241553	241553	104	52.532	13.054	13.603	0	296	296	2	1	-10921639	156.810	160	40	233	3293	51.101	6.017	0.161	0.851
ID241552	241552	None	44.656	25.936	11.708	0	296	296	2	1	-10921639	138.810	145	61	193	2915	32.239	2.000	0.149	1.119
ID241551	241551	None	47.724	17.110	10.410	0	296	296	2	1	-10921639	189.095	200	109	240	3971	35.420	2.000	0.104	1.005
ID241550	241550	101	45.259	20.648	8.986	0	296	296	2	1	-10921639	157.619	149	98	251	3310	42.642	2.000	0.086	0.588
ID241549	241549	103	41.793	16.896	4.945	0	296	296	2	1	-10921639	159.333	160	112	229	3346	32.646	2.000	0.098	0.871
ID241547	241547	None	41.926	6.671	19.897	0	297	297	2	1	-10921639	108.571	105	65	171	2280	30.608	4.800	0.178	1.072
ID241546	241546	104	58.475	14.191	12.583	0	297	297	2	1	-10921639	184.667	189	76	255	3878	51.371	6.400	0.155	0.965
ID241548	241548	None	45.427	10.000	30.000	0	297	297	2	1	-10921639	109.381	102	78	174	2297	24.740	4.800	0.209	1.527
ID241569	241569	None	50.442	23.273	17.972	0	298	298	2	1	-10921639	123.000	112	72	214	2583	36.336	2.000	0.155	0.906
ID241568	241568	104	56.519	14.817	12.161	0	298	298	2	1	-10921639	224.381	229	156	255	4712	33.790	4.800	0.134	1.571
ID241543	241543	113	40.661	16.746	4.406	0	299	299	2	1	-10921639	153.476	149	76	222	3223	41.963	3.200	0.106	0.701
ID241545	241545	None	41.307	11.354	12.381	0	299	299	2	1	-10921639	145.190	145	61	207	3049	40.385	6.021	0.117	0.753
ID241544	241544	None	40.360	17.595	10.307	0	299	299	2	1	-10921639	201.381	214	131	255	4229	39.563	4.800	0.084	0.786
ID241571	241571	None	53.081	4.662	19.118	0	300	300	2	1	-10921639	130.810	127	51	204	2747	42.870	2.000	0.173	0.899
ID241570	241570	113	53.924	16.202	4.727	0	300	300	2	1	-10921639	185.571	189	138	244	3897	32.462	2.000	0.148	1.476
ID241572	241572	None	40.409	10.000	30.000	0	300	300	2	1	-10921639	115.190	102	65	167	2419	33.936	2.000	0.161	0.944
ID241573	241573	113	48.841	15.837	4.743	0	301	301	2	1	-10921639	194.333	189	131	255	4081	28.970	7.600	0.129	1.531
ID241575	241575	None	40.801	23.100	14.168	0	302	302	2	1	-10921639	132.714	131	91	182	2787	29.148	3.200	0.134	1.075
ID241574	241574	105	42.965	17.507	10.117	0	302	302	2	1	-10921639	168.524	167	109	240	3539	34.156	2.000	0.083	0.752
ID241576	241576	None	42.714	17.817	17.413	0	302	302	2	1	-10921639	123.190	123	80	218	2587	33.930	2.000	0.099	0.655
ID241578	241578	105	47.654	17.542	9.700	0	303	303	2	1	-10921639	167.857	160	105	240	3525	36.259	2.000	0.109	0.910
ID241577	241577	None	56.274	15.306	4.819	0	303	303	2	1	-10921639	210.286	222	160	255	4416	32.164	4.800	0.151	1.716
ID241579	241579	None	43.469	14.044	1.138	0	305	305	2	1	-10921639	193.762	200	91	255	4069	38.722	2.000	0.109	0.981
ID241580	241580	None	46.091	19.287	24.657	0	305	305	2	1	-10921639	112.667	105	65	171	2366	32.110	4.800	0.196	1.152
ID241583	241583	106	51.166	14.515	5.642	0	306	306	2	1	-10921639	166.143	163	112	251	3489	38.431	7.600	0.138	1.047
ID241584	241584	None	40.398	24.905	14.569	0	306	306	2	1	-10921639	100.143	94	40	167	2103	38.491	2.000	0.141	0.642
ID241582	241582	None	41.208	18.830	15.885	0	307	307	2	1	-10921639	123.714	131	58	182	2598	31.831	3.200	0.155	1.043
ID241581	241581	106	46.091	16.714	5.773	0	307	307	2	1	-10921639	180.048	182	138	222	3781	25.779	4.800	0.169	2.021
ID241585	241585	None	43.393	12.000	0.000	0	309	309	2	1	-10921639	134.952	122	88	200	2834	35.788	6.432	0.130	0.867
ID241587	241587	None	44.515	2.724	26.847	0	310	310	2	1	-10921639	151.857	149	102	240	3189	34.647	4.800	0.111	0.873
ID241586	241586	None	41.964	15.000	0.000	0	310	310	2	1	-10921639	143.524	138	69	200	3014	32.032	4.800	0.134	1.056
ID241593	241593	107	43.946	16.046	5.681	0	312	312	2	1	-10921639	147.333	149	87	211	3094	33.379	3.200	0.140	1.085
ID241592	241592	None	40.999	6.436	19.634	0	313	313	2	1	-10921639	119.714	127	61	171	2514	28.564	4.800	0.195	1.371
ID241591	241591	None	41.543	26.110	10.312	0	313	313	2	1	-10921639	117.810	116	58	196	2474	34.232	7.600	0.106	0.661
ID241590	241590	107	49.617	15.707	5.719	0	313	313	2	1	-10921639	157.476	153	98	236	3307	37.288	7.600	0.125	0.940
ID241589	241589	None	42.995	12.095	3.559	0	313	313	2	1	-10921639	142.048	142	69	222	2983	40.452	2.000	0.091	0.588
ID241588	241588	None	41.180	32.000	0.000	0	313	313	2	1	-10921639	106.810	112	67	182	2243	31.210	7.600	0.202	1.151
ID241594	241594	None	43.790	0.000	27.000	0	314	314	2	1	-10921639	127.429	120	61	189	2676	33.688	7.600	0.180	1.154
ID241595	241595	None	40.606	10.786	7.564	0	315	315	2	1	-10921639	125.143	127	72	185	2628	35.258	2.000	0.133	0.835
ID241598	241598	None	40.455	3.259	26.955	0	316	316	2	1	-10921639	159.571	163	102	196	3351	27.696	3.200	0.123	1.261
ID241597	241597	None	64.315	14.466	5.389	0	317	317	2	1	-10921639	176.905	171	123	255	3715	40.230	3.200	0.190	1.406
ID241596	241596	None	52.872	15.845	5.097	0	319	319	2	1	-10921639	168.286	160	91	251	3534	40.273	7.600	0.144	1.053
ID241600	241600	None	40.597	1.727	26.934	0	320	320	2	1	-10921639	142.048	145	61	214	2983	35.673	2.000	0.101	0.733
ID241599	241599	None	48.248	17.911	5.065	0	321	321	2	1	-10921639	147.952	153	98	218	3107	33.567	2.000	0.124	0.974
ID241601	241601	None	50.273	26.531	24.941	0	323	323	2	1	-10921639	132.667	127	80	204	2786	32.621	2.000	0.161	1.130
ID241603	241603	None	41.197	4.445	19.583	0	325	325	2	1	-10921639	145.095	153	105	182	3047	24.362	4.800	0.176	1.783
ID241602	241602	None	40.933	32.000	0.000	0	325	325	2	1	-10921639	113.238	105	75	174	2378	34.053	3.200	0.222	1.210
ID241604	241604	None	56.168	4.426	27.097	0	325	325	2	1	-10921639	172.238	167	123	229	3617	31.393	2.000	0.174	1.629
ID241605	241605	None	46.326	17.795	16.627	0	326	326	2	1	-10921639	121.571	112	76	218	2553	36.382	2.000	0.123	0.734
ID241606	241606	None	44.358	11.000	0.000	0	327	327	2	1	-10921639	169.667	166	134	251	3563	29.094	7.600	0.147	1.496
ID241611	241611	None	48.829	29.135	25.318	0	329	329	2	1	-10921639	126.619	134	65	214	2659	37.388	2.000	0.157	0.920
ID241610	241610	108	44.865	1.877	21.798	0	329	329	2	1	-10921639	165.048	171	91	240	3466	36.982	4.800	0.101	0.815
ID241607	241607	None	40.459	26.095	10.924	0	330	330	2	1	-10921639	132.619	138	91	178	2785	26.725	7.600	0.137	1.199
ID241608	241608	108	51.243	2.361	21.081	0	330	330	2	1	-10921639	155.524	145	94	251	3266	40.440	6.423	0.110	0.765
ID241609	241609	None	41.664	16.760	5.621	0	331	331	2	1	-10921639	134.476	131	80	255	2824	38.276	4.800	0.124	0.774
ID241612	241612	None	56.785	26.181	10.916	0	332	332	2	1	-10921639	140.857	134	80	196	2958	32.906	2.000	0.197	1.411
ID241613	241613	None	41.064	25.000	0.000	0	336	336	2	1	-10921639	109.333	105	61	167	2296	34.882	7.600	0.158	0.855
ID241615	241615	None	54.158	4.351	20.677	0	337	337	2	1	-10921639	166.333	163	116	236	3493	31.900	4.800	0.199	1.727
ID241614	241614	110	58.256	14.251	6.010	0	337	337	2	1	-10921639	176.095	171	83	236	3698	38.273	3.200	0.165	1.306
ID241618	241618	111	48.841	0.000	17.000	0	338	338	2	1	-10921639	112.571	119	54	178	2364	40.367	6.225	0.216	0.992
ID241617	241617	112	56.312	22.740	12.112	0	338	338	2	1	-10921639	148.524	149	105	240	3119	38.887	2.000	0.157	1.034
ID241616	241616	110	43.895	14.790	5.292	0	338	338	2	1	-10921639	152.333	156	76	236	3199	39.350	6.019	0.101	0.708
ID241619	241619	110	44.104	16.633	5.166	0	339	339	2	1	-10921639	168.381	174	83	225	3536	37.804	2.000	0.093	0.756
ID241621	241621	111	45.639	0.000	18.000	0	339	339	2	1	-10921639	126.857	122	91	211	2664	29.967	4.800	0.183	1.309
ID241620	241620	112	47.021	21.083	12.221	0	339	339	2	1	-10921639	158.810	160	105	204	3335	33.300	7.600	0.140	1.175
