# Supplementary material for: Progressive enhancement of kinetic proofreading in T cell antigen discrimination from receptor activation to DAG generation
Source: eLife. 2022 Sep 20;11:e75263. doi: 10.7554/eLife.75263 (PMC9536835; doi:10.7554/eLife.75263)
Supplement: Figure 5—source data 1. — Each data table is the TrackMate ‘spot-statistics’ output of one cell over four cycles of blue-light illumination (frames 0–40, 100–140, 200–240, and 300–340, with 3 s interval between frames). We calculated the lifetime of TrackIDs that existed at the start of each period of blue-light illumination that did not last for the full period and fit the resulting lifetime distributions using custom Python scripts available at https://github.com/dbritain/KP-paper (copy archived at swh:1:rev:167fa456901903740f0f3ee6a3e5324bc45207ea, Britain, 2022). [file elife-75263-fig5-data1.zip › Fig5SourceData/LOV/lov1/r2/lov4.csv]

Label	ID	TRACK_ID	QUALITY	POSITION_X	POSITION_Y	POSITION_Z	POSITION_T	FRAME	RADIUS	VISIBILITY	MANUAL_COLOR	MEAN_INTENSITY	MEDIAN_INTENSITY	MIN_INTENSITY	MAX_INTENSITY	TOTAL_INTENSITY	STANDARD_DEVIATION	ESTIMATED_DIAMETER	CONTRAST	SNR
ID243319	243319	None	48.405	9.000	0.000	0	0	0	2	1	-10921639	132.524	137	83	195	2783	31.578	4.800	0.180	1.278
ID243323	243323	0	55.153	16.043	17.155	0	0	0	2	1	-10921639	171.381	159	103	255	3599	43.172	7.600	0.118	0.839
ID243322	243322	1	59.025	5.136	14.780	0	0	0	2	1	-10921639	169.857	167	99	255	3567	42.069	7.600	0.129	0.926
ID243321	243321	None	53.439	13.607	12.529	0	0	0	2	1	-10921639	174.048	163	115	255	3655	44.107	2.000	0.109	0.776
ID243320	243320	2	74.744	18.229	6.529	0	0	0	2	1	-10921639	179.000	183	87	255	3759	47.295	6.297	0.216	1.343
ID243325	243325	None	45.545	14.917	25.381	0	0	0	2	1	-10921639	123.190	123	63	215	2587	37.533	2.000	0.140	0.807
ID243324	243324	None	41.798	0.000	18.000	0	0	0	2	1	-10921639	148.333	127	87	255	3115	50.371	7.600	0.189	0.937
ID243299	243299	1	50.346	5.858	12.138	0	1	1	2	1	-10921639	149.095	139	87	243	3131	40.410	2.000	0.097	0.650
ID243298	243298	2	63.936	19.228	6.878	0	1	1	2	1	-10921639	136.524	135	75	247	2867	43.312	2.000	0.160	0.868
ID243301	243301	0	51.004	16.975	18.740	0	1	1	2	1	-10921639	134.048	127	59	207	2815	44.666	2.000	0.114	0.613
ID243300	243300	None	50.840	20.225	12.143	0	1	1	2	1	-10921639	141.286	143	71	203	2967	42.738	2.000	0.130	0.759
ID243318	243318	None	48.090	29.000	16.000	0	3	3	2	1	-10921639	132.619	135	71	191	2785	33.376	7.600	0.226	1.464
ID243317	243317	None	45.723	20.665	13.194	0	3	3	2	1	-10921639	122.619	111	43	191	2575	36.219	2.000	0.138	0.822
ID243316	243316	None	48.032	19.038	6.062	0	3	3	2	1	-10921639	121.476	115	63	199	2551	36.562	2.000	0.137	0.802
ID243307	243307	None	46.717	18.000	29.000	0	4	4	2	1	-10921639	120.952	115	43	191	2540	44.592	2.000	0.190	0.867
ID243306	243306	None	43.338	7.000	29.000	0	4	4	2	1	-10921639	136.429	147	59	191	2865	37.938	7.600	0.179	1.093
ID243305	243305	None	47.937	15.635	4.158	0	4	4	2	1	-10921639	135.381	139	63	223	2843	41.855	2.000	0.106	0.620
ID243304	243304	None	40.160	9.784	3.140	0	4	4	2	1	-10921639	124.524	123	79	215	2615	35.338	2.000	0.111	0.706
ID243303	243303	None	41.606	18.899	13.000	0	5	5	2	1	-10921639	141.667	139	91	231	2975	31.198	2.000	0.102	0.839
ID243309	243309	None	40.805	16.598	2.574	0	6	6	2	1	-10921639	107.000	103	23	207	2247	43.433	2.000	0.097	0.437
ID243308	243308	None	41.522	9.000	0.000	0	6	6	2	1	-10921639	150.619	147	79	255	3163	34.660	4.800	0.122	0.945
ID243302	243302	None	43.505	18.236	6.862	0	7	7	2	1	-10921639	129.857	127	63	219	2727	32.696	2.000	0.128	0.903
ID243310	243310	None	47.506	16.936	2.378	0	8	8	2	1	-10921639	122.048	119	51	215	2563	42.519	2.000	0.093	0.490
ID243311	243311	None	41.970	25.868	21.088	0	9	9	2	1	-10921639	111.571	107	67	183	2343	32.454	3.200	0.178	1.037
ID243313	243313	None	44.334	8.916	25.804	0	9	9	2	1	-10921639	139.000	147	75	191	2919	30.384	7.600	0.169	1.325
ID243312	243312	None	44.227	17.524	25.358	0	9	9	2	1	-10921639	98.619	87	35	175	2071	41.220	2.000	0.161	0.662
ID243315	243315	None	45.561	10.129	3.797	0	10	10	2	1	-10921639	127.762	123	67	191	2683	35.746	7.600	0.165	1.014
ID243314	243314	None	40.514	12.314	13.824	0	11	11	2	1	-10921639	113.476	111	71	195	2383	32.459	2.000	0.096	0.610
ID243330	243330	None	46.124	9.000	0.000	0	12	12	2	1	-10921639	132.857	127	75	211	2790	34.308	4.800	0.172	1.134
ID243327	243327	None	46.641	23.162	5.898	0	13	13	2	1	-10921639	109.857	107	47	171	2307	34.296	3.200	0.156	0.863
ID243328	243328	None	40.032	10.000	29.000	0	13	13	2	1	-10921639	107.810	111	59	155	2264	28.106	3.200	0.203	1.295
ID243329	243329	None	52.097	5.642	10.467	0	14	14	2	1	-10921639	133.095	123	95	211	2795	32.781	4.800	0.185	1.269
ID243326	243326	None	57.018	29.000	26.000	0	15	15	2	1	-10921639	110.286	99	59	195	2316	36.877	2.000	0.234	1.135
ID243331	243331	None	40.351	24.973	17.476	0	16	16	2	1	-10921639	99.762	103	43	195	2095	36.587	2.000	0.117	0.570
ID243341	243341	3	46.735	15.541	24.498	0	17	17	2	1	-10921639	115.952	115	27	227	2435	46.577	4.800	0.191	0.797
ID243339	243339	None	45.089	21.000	29.000	0	18	18	2	1	-10921639	101.905	99	23	187	2140	36.989	3.200	0.172	0.810
ID243338	243338	3	42.096	16.430	23.819	0	18	18	2	1	-10921639	110.429	107	63	183	2319	35.828	2.000	0.161	0.856
ID243337	243337	None	57.569	0.000	10.000	0	18	18	2	1	-10921639	136.762	127	87	187	2872	32.564	6.256	0.234	1.591
ID243336	243336	None	46.541	9.823	1.773	0	18	18	2	1	-10921639	125.667	131	55	187	2639	36.030	2.000	0.144	0.880
ID243333	243333	3	40.776	17.023	25.755	0	19	19	2	1	-10921639	113.667	107	35	203	2387	37.360	7.600	0.170	0.883
ID243332	243332	None	51.509	0.000	7.000	0	19	19	2	1	-10921639	110.286	87	39	179	2316	46.510	2.000	0.189	0.753
ID243343	243343	None	41.194	12.140	14.764	0	21	21	2	1	-10921639	102.810	107	39	203	2159	45.192	3.200	0.146	0.578
ID243342	243342	None	46.798	21.206	11.880	0	21	21	2	1	-10921639	119.190	107	87	207	2503	31.228	4.800	0.166	1.087
ID243340	243340	None	40.665	21.000	0.000	0	22	22	2	1	-10921639	105.857	107	70	187	2223	24.826	4.800	0.241	1.655
ID243335	243335	None	42.066	0.000	26.000	0	24	24	2	1	-10921639	128.429	119	59	215	2697	43.023	4.000	0.228	1.108
ID243334	243334	None	40.184	24.775	13.898	0	24	24	2	1	-10921639	108.524	99	35	167	2279	37.298	2.000	0.145	0.736
ID243345	243345	None	40.018	24.131	21.909	0	26	26	2	1	-10921639	105.857	91	43	195	2223	40.341	3.200	0.146	0.670
ID243344	243344	None	44.546	29.000	10.000	0	26	26	2	1	-10921639	123.571	127	83	171	2595	28.195	4.800	0.262	1.817
ID243350	243350	None	46.528	29.000	29.000	0	31	31	2	1	-10921639	123.381	111	81	191	2591	34.856	6.124	0.194	1.150
ID243349	243349	None	43.013	14.322	16.143	0	31	31	2	1	-10921639	103.381	91	51	179	2171	35.753	7.600	0.165	0.817
ID243348	243348	None	40.727	20.017	13.935	0	31	31	2	1	-10921639	111.190	107	67	167	2335	32.186	7.600	0.119	0.733
ID243352	243352	None	69.465	26.307	4.954	0	33	33	2	1	-10921639	128.143	111	67	223	2691	46.167	2.000	0.201	0.927
ID243347	243347	None	41.773	17.734	10.146	0	34	34	2	1	-10921639	89.095	87	39	159	1871	34.724	2.000	0.156	0.691
ID243351	243351	None	40.480	29.000	10.000	0	35	35	2	1	-10921639	94.143	87	59	143	1977	30.044	2.000	0.198	1.034
ID243346	243346	None	40.219	16.127	25.590	0	36	36	2	1	-10921639	121.476	119	63	179	2551	30.449	4.800	0.170	1.157
ID243353	243353	None	46.668	10.682	5.977	0	37	37	2	1	-10921639	132.143	123	79	199	2775	36.070	6.082	0.159	1.004
ID243361	243361	None	41.794	21.064	5.071	0	39	39	2	1	-10921639	110.238	103	43	203	2315	37.021	7.600	0.141	0.736
ID243359	243359	4	41.477	18.357	12.072	0	40	40	2	1	-10921639	111.000	111	43	167	2331	30.516	4.800	0.212	1.273
ID243360	243360	None	51.489	17.993	19.704	0	40	40	2	1	-10921639	114.810	111	71	175	2411	30.079	2.000	0.208	1.315
ID243358	243358	None	47.638	0.000	17.000	0	41	41	2	1	-10921639	120.524	107	75	171	2531	30.408	2.000	0.199	1.318
ID243357	243357	None	46.771	12.251	12.868	0	41	41	2	1	-10921639	110.048	107	43	215	2311	41.083	7.600	0.151	0.703
ID243356	243356	4	40.803	19.350	11.794	0	41	41	2	1	-10921639	112.905	111	35	203	2371	35.068	6.097	0.121	0.694
ID243355	243355	None	53.810	6.575	11.962	0	42	42	2	1	-10921639	120.143	111	43	187	2523	41.302	3.200	0.220	1.051
ID243354	243354	None	63.236	13.832	6.010	0	42	42	2	1	-10921639	124.905	127	71	203	2623	41.446	2.000	0.190	0.961
ID243363	243363	None	41.487	2.161	11.041	0	43	43	2	1	-10921639	130.810	119	91	203	2747	33.382	2.000	0.089	0.641
ID243362	243362	None	41.559	22.996	4.099	0	43	43	2	1	-10921639	93.667	91	35	171	1967	33.855	2.000	0.122	0.603
ID243364	243364	None	45.893	17.625	11.081	0	43	43	2	1	-10921639	108.143	107	35	199	2271	41.821	2.000	0.126	0.577
ID243365	243365	5	45.189	20.421	13.787	0	44	44	2	1	-10921639	108.143	103	55	183	2271	33.182	7.600	0.176	0.976
ID243367	243367	5	40.192	21.670	12.394	0	45	45	2	1	-10921639	110.429	103	35	179	2319	39.644	2.000	0.099	0.501
ID243366	243366	None	62.012	18.069	9.630	0	45	45	2	1	-10921639	130.048	139	39	239	2731	51.379	2.000	0.143	0.635
ID243368	243368	6	43.184	6.527	10.375	0	46	46	2	1	-10921639	133.095	143	83	179	2795	29.055	4.800	0.182	1.408
ID243371	243371	None	51.214	4.083	16.520	0	47	47	2	1	-10921639	131.381	127	67	187	2759	37.286	2.000	0.152	0.931
ID243370	243370	6	43.784	7.692	11.974	0	47	47	2	1	-10921639	105.857	115	35	175	2223	37.760	2.000	0.129	0.641
ID243369	243369	None	40.066	21.000	0.000	0	47	47	2	1	-10921639	102.857	111	63	147	2160	26.646	3.200	0.235	1.472
ID243372	243372	None	41.711	29.000	22.000	0	47	47	2	1	-10921639	90.619	81	27	191	1903	40.637	2.000	0.091	0.373
ID243383	243383	None	42.530	17.618	18.778	0	48	48	2	1	-10921639	103.190	107	31	195	2167	48.768	7.600	0.169	0.612
ID243382	243382	7	45.152	18.541	7.792	0	48	48	2	1	-10921639	139.571	139	67	199	2931	35.850	3.200	0.157	1.055
ID243381	243381	8	41.087	6.638	7.442	0	48	48	2	1	-10921639	102.810	99	43	203	2159	42.567	2.000	0.198	0.798
ID243376	243376	None	46.900	21.000	29.000	0	49	49	2	1	-10921639	97.667	91	44	167	2051	39.973	7.600	0.185	0.764
ID243375	243375	9	46.541	8.000	29.000	0	49	49	2	1	-10921639	109.571	107	35	187	2301	36.693	6.361	0.189	0.948
ID243374	243374	8	46.848	6.622	7.754	0	49	49	2	1	-10921639	127.190	119	83	199	2671	32.753	4.800	0.173	1.146
ID243373	243373	7	52.694	18.510	6.670	0	49	49	2	1	-10921639	126.429	123	63	215	2655	39.886	4.800	0.168	0.911
ID243379	243379	12	45.600	7.224	13.782	0	50	50	2	1	-10921639	133.095	143	43	179	2795	38.212	2.000	0.147	0.892
ID243378	243378	11	42.141	22.769	11.451	0	50	50	2	1	-10921639	105.095	103	19	175	2207	46.314	2.000	0.118	0.481
ID243377	243377	None	59.510	16.058	10.058	0	50	50	2	1	-10921639	153.095	159	27	255	3215	55.058	7.600	0.146	0.707
ID243380	243380	9	52.369	8.000	29.000	0	50	50	2	1	-10921639	117.190	119	55	151	2461	28.871	4.800	0.353	2.120
ID243395	243395	8	43.897	6.120	7.108	0	51	51	2	1	-10921639	108.905	111	15	195	2287	38.212	2.000	0.125	0.632
ID243394	243394	None	44.841	12.975	5.230	0	51	51	2	1	-10921639	123.952	131	51	199	2603	37.350	2.000	0.168	0.954
ID243399	243399	10	43.946	17.177	17.574	0	51	51	2	1	-10921639	117.857	123	43	191	2475	35.713	7.600	0.170	0.957
ID243398	243398	11	56.310	21.344	12.373	0	51	51	2	1	-10921639	124.524	115	39	243	2615	53.613	2.000	0.129	0.532
ID243397	243397	12	49.444	6.974	11.223	0	51	51	2	1	-10921639	138.429	139	47	211	2907	38.725	2.000	0.133	0.840
ID243396	243396	7	41.593	19.454	6.548	0	51	51	2	1	-10921639	112.524	111	55	183	2363	38.335	2.000	0.132	0.683
ID243400	243400	13	41.132	7.863	19.016	0	51	51	2	1	-10921639	127.000	123	71	183	2667	27.799	4.800	0.157	1.238
ID243387	243387	11	51.532	22.254	12.693	0	52	52	2	1	-10921639	111.571	107	55	191	2343	40.719	3.200	0.195	0.894
ID243386	243386	12	50.018	7.844	11.672	0	52	52	2	1	-10921639	149.857	155	95	223	3147	34.179	2.000	0.134	1.037
ID243385	243385	7	48.196	18.594	7.087	0	52	52	2	1	-10921639	107.190	103	47	183	2251	39.364	7.600	0.177	0.817
ID243384	243384	8	45.504	5.502	7.166	0	52	52	2	1	-10921639	121.476	123	51	215	2551	43.515	3.200	0.130	0.643
ID243390	243390	None	41.747	17.374	25.998	0	52	52	2	1	-10921639	105.286	95	55	175	2211	32.559	3.200	0.182	0.994
ID243389	243389	10	42.318	18.067	19.372	0	52	52	2	1	-10921639	115.381	115	55	171	2423	33.750	7.600	0.129	0.782
ID243388	243388	13	50.004	7.391	17.963	0	52	52	2	1	-10921639	134.429	131	59	195	2823	41.843	2.000	0.147	0.823
ID243391	243391	None	49.266	12.171	3.270	0	53	53	2	1	-10921639	131.381	131	71	191	2759	33.007	2.000	0.167	1.138
ID243393	243393	11	51.318	20.067	13.221	0	53	53	2	1	-10921639	119.190	127	31	187	2503	42.904	2.000	0.158	0.756
ID243392	243392	None	48.427	21.143	5.061	0	53	53	2	1	-10921639	130.810	127	63	195	2747	32.996	7.600	0.172	1.164
ID243410	243410	11	40.403	21.358	13.268	0	54	54	2	1	-10921639	128.524	131	43	183	2699	32.087	7.600	0.139	0.977
ID243409	243409	12	69.651	7.262	12.059	0	54	54	2	1	-10921639	145.667	135	67	231	3059	42.564	2.000	0.224	1.251
ID243415	243415	11	44.276	21.068	12.224	0	55	55	2	1	-10921639	126.619	127	63	183	2659	34.454	6.411	0.154	0.981
ID243414	243414	12	68.432	7.192	12.029	0	55	55	2	1	-10921639	133.095	131	55	207	2795	44.643	2.000	0.226	1.098
ID243413	243413	None	49.561	15.246	5.702	0	55	55	2	1	-10921639	158.238	163	91	231	3323	38.753	7.600	0.134	0.967
ID243408	243408	12	58.365	7.568	11.453	0	56	56	2	1	-10921639	138.619	135	71	231	2911	44.360	2.000	0.185	0.976
ID243411	243411	26	43.559	18.199	5.771	0	57	57	2	1	-10921639	119.952	127	59	183	2519	36.396	2.000	0.138	0.800
ID243412	243412	None	48.380	6.612	7.402	0	57	57	2	1	-10921639	126.238	123	59	203	2651	40.549	2.000	0.128	0.705
ID243403	243403	None	53.819	3.732	11.047	0	58	58	2	1	-10921639	110.048	111	39	207	2311	49.379	2.000	0.093	0.379
ID243402	243402	26	42.501	19.075	6.914	0	58	58	2	1	-10921639	109.857	111	63	227	2307	40.163	6.392	0.085	0.428
ID243401	243401	None	52.026	13.256	3.071	0	58	58	2	1	-10921639	148.143	143	83	255	3111	40.736	2.000	0.139	0.887
ID243407	243407	None	52.371	16.081	21.971	0	58	58	2	1	-10921639	130.048	127	47	215	2731	43.998	3.200	0.164	0.833
ID243406	243406	None	43.535	11.472	21.962	0	58	58	2	1	-10921639	118.238	111	71	227	2483	39.225	2.000	0.120	0.646
ID243405	243405	None	41.789	29.000	14.000	0	58	58	2	1	-10921639	88.714	91	44	147	1863	29.486	3.200	0.265	1.261
ID243404	243404	17	59.425	21.141	12.108	0	58	58	2	1	-10921639	122.429	127	39	223	2571	47.586	2.000	0.195	0.841
ID243423	243423	None	40.092	13.250	10.311	0	59	59	2	1	-10921639	122.238	123	39	187	2567	38.587	2.000	0.105	0.600
ID243425	243425	None	44.716	17.258	25.942	0	59	59	2	1	-10921639	116.333	119	59	179	2443	33.331	3.200	0.182	1.073
ID243424	243424	17	49.134	21.648	12.130	0	59	59	2	1	-10921639	113.667	111	39	183	2387	37.701	3.200	0.211	1.052
ID243427	243427	None	64.361	7.432	7.370	0	60	60	2	1	-10921639	143.000	135	43	255	3003	58.761	2.000	0.149	0.630
ID243426	243426	14	43.882	11.898	2.135	0	60	60	2	1	-10921639	133.857	131	79	207	2811	36.489	2.000	0.093	0.627
ID243431	243431	None	44.477	15.817	21.605	0	60	60	2	1	-10921639	138.810	131	27	227	2915	49.436	6.062	0.090	0.465
ID243430	243430	15	58.663	8.902	16.197	0	60	60	2	1	-10921639	122.619	111	59	231	2575	47.310	2.000	0.141	0.640
ID243429	243429	None	44.411	24.688	12.872	0	60	60	2	1	-10921639	105.476	103	19	195	2215	39.283	2.000	0.138	0.651
ID243428	243428	16	40.272	8.894	9.934	0	60	60	2	1	-10921639	145.286	147	83	235	3051	43.073	2.000	0.121	0.728
ID243419	243419	None	45.683	3.855	11.181	0	61	61	2	1	-10921639	139.952	139	83	203	2939	32.048	2.000	0.158	1.195
ID243418	243418	16	50.456	9.349	8.834	0	61	61	2	1	-10921639	171.190	167	115	235	3595	33.117	7.600	0.153	1.370
ID243417	243417	18	43.498	19.190	6.290	0	61	61	2	1	-10921639	103.000	95	47	175	2163	39.558	2.000	0.141	0.643
ID243416	243416	14	41.420	10.251	1.920	0	61	61	2	1	-10921639	119.381	119	71	195	2507	37.393	2.000	0.084	0.495
ID243422	243422	19	41.114	16.932	25.970	0	61	61	2	1	-10921639	108.905	115	43	155	2287	32.511	7.600	0.156	0.904
ID243421	243421	15	68.558	9.438	17.781	0	61	61	2	1	-10921639	154.619	151	79	235	3247	49.281	7.600	0.211	1.091
ID243420	243420	17	46.702	20.440	11.992	0	61	61	2	1	-10921639	144.905	143	95	187	3043	26.552	4.800	0.196	1.792
ID243435	243435	15	60.874	9.346	16.065	0	62	62	2	1	-10921639	157.857	155	83	251	3315	45.592	2.000	0.169	1.002
ID243434	243434	17	88.232	20.143	12.210	0	62	62	2	1	-10921639	154.810	151	87	255	3251	51.869	2.000	0.267	1.258
ID243433	243433	16	48.496	8.977	7.978	0	62	62	2	1	-10921639	145.095	147	71	239	3047	39.204	3.200	0.148	0.957
ID243432	243432	18	55.665	18.381	6.040	0	62	62	2	1	-10921639	132.714	139	71	203	2787	36.476	4.800	0.215	1.288
ID243436	243436	19	45.457	17.723	26.624	0	62	62	2	1	-10921639	95.571	83	15	203	2007	45.454	2.000	0.118	0.445
ID243459	243459	18	49.855	18.203	5.767	0	63	63	2	1	-10921639	127.381	131	51	183	2675	36.197	4.800	0.189	1.120
ID243458	243458	None	47.599	24.690	4.939	0	63	63	2	1	-10921639	94.238	87	39	159	1979	37.728	2.000	0.189	0.793
ID243457	243457	None	55.881	10.562	1.743	0	63	63	2	1	-10921639	124.524	123	51	247	2615	53.028	2.000	0.119	0.501
ID243463	243463	17	54.194	21.778	12.906	0	63	63	2	1	-10921639	122.810	123	43	183	2579	40.288	6.390	0.204	1.034
ID243462	243462	None	42.420	15.892	11.297	0	63	63	2	1	-10921639	101.476	111	27	175	2131	39.929	2.000	0.150	0.663
ID243461	243461	16	53.763	9.836	8.287	0	63	63	2	1	-10921639	143.190	131	63	223	3007	47.167	2.000	0.156	0.818
ID243460	243460	None	40.115	5.346	7.075	0	63	63	2	1	-10921639	103.952	95	35	199	2183	41.606	2.000	0.090	0.411
ID243464	243464	20	42.499	17.108	19.446	0	63	63	2	1	-10921639	127.381	127	59	183	2675	40.829	3.200	0.154	0.832
ID243440	243440	20	41.474	18.040	20.087	0	64	64	2	1	-10921639	106.810	107	51	159	2243	35.518	2.000	0.114	0.614
ID243439	243439	None	70.905	7.975	10.767	0	64	64	2	1	-10921639	187.571	199	95	251	3939	48.634	2.000	0.156	1.042
ID243438	243438	16	46.074	8.706	8.542	0	64	64	2	1	-10921639	173.667	175	63	255	3647	60.164	7.600	0.123	0.630
ID243437	243437	18	45.526	17.346	5.736	0	64	64	2	1	-10921639	119.762	119	67	171	2515	33.097	6.337	0.190	1.156
ID243443	243443	16	46.395	9.052	8.790	0	65	65	2	1	-10921639	159.381	163	95	223	3347	38.365	2.000	0.125	0.922
ID243442	243442	22	44.543	6.617	7.598	0	65	65	2	1	-10921639	152.524	155	91	223	3203	40.762	4.800	0.137	0.904
ID243441	243441	18	40.148	19.646	6.581	0	65	65	2	1	-10921639	118.810	115	75	175	2495	31.330	4.800	0.166	1.082
ID243445	243445	None	60.152	11.000	29.000	0	65	65	2	1	-10921639	128.714	122	70	199	2703	43.791	3.200	0.217	1.047
ID243444	243444	17	46.700	22.375	11.971	0	65	65	2	1	-10921639	122.619	119	59	183	2575	35.887	3.200	0.179	1.039
ID243472	243472	None	43.952	17.668	25.657	0	66	66	2	1	-10921639	109.476	115	43	171	2299	38.709	2.000	0.133	0.665
ID243467	243467	18	55.072	19.328	5.798	0	66	66	2	1	-10921639	113.857	119	47	199	2391	41.668	2.000	0.202	0.917
ID243466	243466	None	53.749	12.701	6.048	0	66	66	2	1	-10921639	125.857	131	51	215	2643	42.354	2.000	0.168	0.856
ID243465	243465	21	44.204	10.390	1.837	0	66	66	2	1	-10921639	109.857	123	23	203	2307	43.103	3.200	0.113	0.519
ID243471	243471	17	52.741	22.235	11.579	0	66	66	2	1	-10921639	116.333	99	43	215	2443	46.101	2.000	0.106	0.484
ID243470	243470	None	64.041	4.883	11.981	0	66	66	2	1	-10921639	153.095	147	87	235	3215	38.794	2.000	0.178	1.195
ID243469	243469	16	53.415	10.000	8.000	0	66	66	2	1	-10921639	140.143	135	55	243	2943	50.329	2.000	0.121	0.601
ID243468	243468	22	41.581	5.898	6.954	0	66	66	2	1	-10921639	105.857	107	43	187	2223	43.435	2.000	0.074	0.336
ID243450	243450	None	59.182	8.770	16.157	0	67	67	2	1	-10921639	150.429	155	79	255	3159	47.670	2.000	0.168	0.909
ID243449	243449	16	41.988	9.823	8.233	0	67	67	2	1	-10921639	149.286	159	59	199	3135	34.907	4.800	0.122	0.930
ID243448	243448	18	45.981	19.082	7.099	0	67	67	2	1	-10921639	118.619	119	55	199	2491	42.519	6.381	0.162	0.777
ID243447	243447	22	61.280	6.040	7.440	0	67	67	2	1	-10921639	148.524	151	31	247	3119	59.012	2.000	0.151	0.660
ID243446	243446	21	41.973	11.954	3.313	0	67	67	2	1	-10921639	123.571	131	31	199	2595	43.713	2.000	0.141	0.699
ID243451	243451	21	55.935	10.572	2.230	0	68	68	2	1	-10921639	124.524	115	51	239	2615	50.350	2.000	0.139	0.605
ID243456	243456	24	51.179	17.737	21.083	0	68	68	2	1	-10921639	134.619	131	83	223	2827	36.984	2.000	0.153	0.965
ID243455	243455	None	45.231	17.651	13.223	0	68	68	2	1	-10921639	130.619	139	59	195	2743	41.912	2.000	0.154	0.832
ID243454	243454	22	55.277	6.137	7.241	0	68	68	2	1	-10921639	133.286	127	79	251	2799	44.857	2.000	0.143	0.746
ID243453	243453	18	49.889	18.543	6.439	0	68	68	2	1	-10921639	110.429	103	47	183	2319	38.205	6.406	0.203	0.975
ID243452	243452	25	68.036	12.109	6.085	0	68	68	2	1	-10921639	134.429	127	59	227	2823	52.265	2.000	0.179	0.780
ID243475	243475	22	59.769	7.446	9.484	0	69	69	2	1	-10921639	186.048	187	99	255	3907	41.874	7.600	0.190	1.416
ID243474	243474	18	54.651	19.303	6.979	0	69	69	2	1	-10921639	102.619	91	51	199	2155	46.354	2.000	0.184	0.688
ID243473	243473	25	49.965	12.895	5.287	0	69	69	2	1	-10921639	105.667	87	51	195	2219	42.696	7.600	0.142	0.615
ID243478	243478	24	53.174	16.106	21.989	0	69	69	2	1	-10921639	155.762	155	71	227	3271	36.696	2.000	0.143	1.063
ID243477	243477	23	47.085	7.343	17.230	0	69	69	2	1	-10921639	148.333	139	95	227	3115	39.402	2.000	0.123	0.823
ID243476	243476	None	48.460	14.285	12.569	0	69	69	2	1	-10921639	122.619	135	63	167	2575	32.934	3.200	0.196	1.218
ID243488	243488	23	54.093	6.929	15.971	0	70	70	2	1	-10921639	167.571	167	103	211	3519	31.681	4.800	0.181	1.623
ID243487	243487	None	55.778	18.326	11.342	0	70	70	2	1	-10921639	148.333	143	91	255	3115	42.733	2.000	0.160	0.959
ID243486	243486	22	62.856	6.539	9.892	0	70	70	2	1	-10921639	171.762	163	99	255	3607	39.306	4.800	0.200	1.457
ID243485	243485	18	46.538	18.296	6.466	0	70	70	2	1	-10921639	111.381	111	15	179	2339	44.648	2.000	0.169	0.720
ID243484	243484	None	45.101	11.119	2.696	0	70	70	2	1	-10921639	133.286	131	75	187	2799	31.358	4.800	0.165	1.205
ID243483	243483	None	53.685	29.000	25.000	0	71	71	2	1	-10921639	88.714	83	15	183	1863	36.269	2.000	0.254	0.991
ID243482	243482	23	53.154	5.840	18.226	0	71	71	2	1	-10921639	167.000	167	75	235	3507	35.710	7.600	0.136	1.122
ID243481	243481	None	44.614	14.497	12.137	0	71	71	2	1	-10921639	115.000	103	51	219	2415	46.972	2.000	0.115	0.506
ID243480	243480	22	64.546	6.664	10.989	0	71	71	2	1	-10921639	168.333	171	107	235	3535	41.595	4.800	0.213	1.420
ID243479	243479	None	65.075	12.748	5.513	0	71	71	2	1	-10921639	130.429	123	55	255	2739	51.026	2.000	0.191	0.818
ID243499	243499	18	58.818	18.656	6.724	0	72	72	2	1	-10921639	117.857	111	47	223	2475	40.262	2.000	0.194	0.950
ID243503	243503	None	42.000	6.000	29.000	0	72	72	2	1	-10921639	98.095	83	63	179	2060	33.808	2.000	0.188	0.917
ID243502	243502	None	52.450	16.400	17.215	0	72	72	2	1	-10921639	144.143	143	83	215	3027	39.782	2.000	0.137	0.871
ID243501	243501	23	58.914	6.797	17.381	0	72	72	2	1	-10921639	171.762	179	107	235	3607	37.707	2.000	0.163	1.276
ID243500	243500	22	56.589	8.340	8.696	0	72	72	2	1	-10921639	189.667	191	127	255	3983	35.267	7.600	0.182	1.656
ID243498	243498	None	42.851	19.109	11.965	0	73	73	2	1	-10921639	165.095	167	103	235	3467	33.314	7.600	0.097	0.878
ID243497	243497	27	73.496	5.972	12.157	0	73	73	2	1	-10921639	213.857	223	119	255	4491	43.491	4.800	0.184	1.528
ID243496	243496	28	47.170	29.000	8.000	0	73	73	2	1	-10921639	99.095	103	48	151	2081	29.680	2.000	0.267	1.409
ID243495	243495	18	60.807	18.531	6.910	0	73	73	2	1	-10921639	135.381	131	63	255	2843	50.784	2.000	0.159	0.731
ID243494	243494	22	61.126	9.465	7.355	0	73	73	2	1	-10921639	180.905	179	135	255	3799	36.323	4.800	0.190	1.587
ID243515	243515	None	51.643	15.109	15.667	0	74	74	2	1	-10921639	154.619	155	91	247	3247	40.158	2.000	0.117	0.806
ID243514	243514	27	65.183	6.656	13.551	0	74	74	2	1	-10921639	201.857	199	127	255	4239	42.730	6.040	0.161	1.309
ID243513	243513	28	46.314	29.000	9.000	0	74	74	2	1	-10921639	74.238	67	19	135	1559	36.086	6.422	0.323	1.004
ID243512	243512	18	53.912	19.646	7.857	0	74	74	2	1	-10921639	164.333	171	99	247	3451	41.825	4.800	0.177	1.182
ID243511	243511	22	49.105	9.297	7.937	0	74	74	2	1	-10921639	142.429	139	63	231	2991	46.789	7.600	0.122	0.661
ID243507	243507	None	51.574	22.528	12.848	0	75	75	2	1	-10921639	137.286	131	43	255	2883	63.644	7.600	0.100	0.391
ID243506	243506	27	70.280	6.091	11.918	0	75	75	2	1	-10921639	210.810	219	131	255	4427	43.918	6.360	0.154	1.280
ID243505	243505	22	46.607	8.956	6.706	0	75	75	2	1	-10921639	137.095	147	67	243	2879	43.646	2.000	0.112	0.634
ID243504	243504	18	57.105	18.168	5.864	0	75	75	2	1	-10921639	149.286	139	67	255	3135	45.141	2.000	0.160	0.915
ID243510	243510	None	43.283	29.000	26.000	0	75	75	2	1	-10921639	107.333	103	44	179	2254	40.080	3.200	0.157	0.729
ID243509	243509	None	58.314	18.243	21.214	0	75	75	2	1	-10921639	126.048	119	43	227	2647	43.578	3.200	0.187	0.909
ID243508	243508	None	52.617	6.116	19.073	0	75	75	2	1	-10921639	157.095	163	67	255	3299	47.827	2.000	0.115	0.680
ID243491	243491	29	46.048	21.349	10.088	0	76	76	2	1	-10921639	152.333	151	87	231	3199	38.561	2.000	0.109	0.778
ID243490	243490	22	62.600	9.292	7.847	0	76	76	2	1	-10921639	137.095	127	35	235	2879	49.986	2.000	0.157	0.744
ID243489	243489	18	40.781	19.674	5.636	0	76	76	2	1	-10921639	121.095	115	63	207	2543	41.945	2.000	0.070	0.376
ID243493	243493	30	41.939	14.406	22.053	0	76	76	2	1	-10921639	130.238	127	31	251	2735	50.178	2.000	0.072	0.347
ID243492	243492	27	80.689	5.888	12.232	0	76	76	2	1	-10921639	209.286	239	103	255	4395	52.651	3.200	0.189	1.265
ID243536	243536	30	41.433	14.278	22.054	0	77	77	2	1	-10921639	149.857	147	91	227	3147	37.291	2.000	0.085	0.629
ID243531	243531	18	43.532	19.918	6.268	0	77	77	2	1	-10921639	136.524	131	59	207	2867	35.877	4.800	0.137	0.918
ID243530	243530	31	50.230	11.162	2.461	0	77	77	2	1	-10921639	143.952	143	79	215	3023	35.393	2.000	0.131	0.942
ID243535	243535	None	55.965	18.038	20.519	0	77	77	2	1	-10921639	151.190	135	75	243	3175	48.736	2.000	0.137	0.746
ID243534	243534	32	58.009	6.785	14.600	0	77	77	2	1	-10921639	195.762	203	103	255	4111	40.410	6.366	0.155	1.297
ID243533	243533	27	51.914	5.857	12.362	0	77	77	2	1	-10921639	198.048	191	111	255	4159	39.190	6.302	0.131	1.173
ID243532	243532	29	53.273	22.065	10.766	0	77	77	2	1	-10921639	153.667	155	83	235	3227	39.766	2.000	0.131	0.895
ID243543	243543	18	53.688	19.254	6.577	0	78	78	2	1	-10921639	172.333	163	87	255	3619	48.039	2.000	0.117	0.751
ID243542	243542	None	47.502	14.000	3.000	0	78	78	2	1	-10921639	141.667	147	55	215	2975	41.729	6.038	0.142	0.847
ID243541	243541	31	47.107	11.402	1.982	0	78	78	2	1	-10921639	131.571	139	55	195	2763	44.762	2.000	0.109	0.580
ID243547	243547	30	64.865	14.462	22.073	0	78	78	2	1	-10921639	148.524	135	79	255	3119	54.692	2.000	0.139	0.663
ID243546	243546	32	55.298	7.749	15.514	0	78	78	2	1	-10921639	204.905	215	119	255	4303	44.301	4.800	0.126	1.032
ID243545	243545	27	53.194	6.091	13.415	0	78	78	2	1	-10921639	215.381	215	159	255	4523	32.983	7.600	0.114	1.333
ID243544	243544	29	48.915	21.000	10.000	0	78	78	2	1	-10921639	174.810	175	107	255	3671	50.446	7.600	0.109	0.680
ID243529	243529	33	65.755	18.291	21.073	0	79	79	2	1	-10921639	175.762	171	115	239	3691	38.400	2.000	0.176	1.367
ID243528	243528	32	41.897	7.558	15.651	0	79	79	2	1	-10921639	181.095	187	99	239	3803	35.205	7.600	0.112	1.037
ID243527	243527	27	86.191	4.946	11.840	0	79	79	2	1	-10921639	214.619	235	119	255	4507	42.912	3.200	0.217	1.784
ID243526	243526	29	66.999	20.931	9.639	0	79	79	2	1	-10921639	171.000	163	79	255	3591	55.454	7.600	0.124	0.679
ID243525	243525	18	70.341	19.686	6.762	0	79	79	2	1	-10921639	167.571	151	75	255	3519	61.635	7.600	0.189	0.864
ID243524	243524	31	53.148	11.000	0.000	0	79	79	2	1	-10921639	128.667	115	55	255	2702	50.803	7.600	0.183	0.785
ID243523	243523	33	42.028	18.137	23.847	0	80	80	2	1	-10921639	145.857	151	67	207	3063	37.054	6.359	0.114	0.806
ID243522	243522	30	42.775	14.443	21.656	0	80	80	2	1	-10921639	155.381	151	67	255	3263	40.357	2.000	0.108	0.753
ID243521	243521	32	44.316	7.794	18.016	0	80	80	2	1	-10921639	158.238	159	91	239	3323	41.907	7.600	0.094	0.646
ID243520	243520	None	44.575	20.181	14.925	0	80	80	2	1	-10921639	150.619	131	79	243	3163	47.898	2.000	0.089	0.516
ID243519	243519	27	69.134	4.885	13.713	0	80	80	2	1	-10921639	195.190	195	127	255	4099	42.586	2.000	0.159	1.255
ID243518	243518	None	43.815	17.241	12.123	0	80	80	2	1	-10921639	166.810	163	103	223	3503	37.619	3.200	0.098	0.792
ID243517	243517	29	55.449	21.448	9.455	0	80	80	2	1	-10921639	190.619	195	95	255	4003	45.324	7.600	0.145	1.064
ID243516	243516	18	71.776	18.946	6.717	0	80	80	2	1	-10921639	178.619	175	71	255	3751	51.192	7.600	0.170	1.015
ID243539	243539	30	40.375	14.315	21.783	0	81	81	2	1	-10921639	155.190	167	71	235	3259	41.482	2.000	0.083	0.571
ID243538	243538	27	64.603	7.000	14.000	0	81	81	2	1	-10921639	230.810	247	143	255	4847	34.164	4.800	0.185	2.109
ID243537	243537	18	69.521	18.908	6.327	0	81	81	2	1	-10921639	162.048	155	59	255	3403	55.755	2.000	0.158	0.793
ID243540	243540	33	62.635	18.921	21.763	0	81	81	2	1	-10921639	153.476	159	55	255	3223	52.619	6.425	0.141	0.722
ID243552	243552	30	58.057	14.991	22.243	0	82	82	2	1	-10921639	154.238	135	75	255	3239	53.361	2.000	0.079	0.421
ID243551	243551	32	75.245	7.091	16.542	0	82	82	2	1	-10921639	216.143	235	99	255	4539	45.732	4.800	0.195	1.543
ID243550	243550	27	53.738	5.988	12.379	0	82	82	2	1	-10921639	177.667	171	91	255	3731	53.402	2.000	0.129	0.760
ID243549	243549	29	40.792	21.553	10.510	0	82	82	2	1	-10921639	158.238	159	55	247	3323	48.902	2.000	0.080	0.480
ID243548	243548	18	89.100	18.796	6.378	0	82	82	2	1	-10921639	176.333	183	51	255	3703	70.055	2.000	0.213	0.883
ID243555	243555	None	41.149	16.762	12.196	0	83	83	2	1	-10921639	158.429	171	91	227	3327	39.563	2.000	0.062	0.466
ID243554	243554	29	56.016	21.474	10.326	0	83	83	2	1	-10921639	169.095	175	91	255	3551	46.124	7.600	0.105	0.698
ID243553	243553	18	76.001	19.083	6.005	0	83	83	2	1	-10921639	171.381	163	107	255	3599	45.903	4.800	0.219	1.340
ID243559	243559	None	42.141	22.114	20.838	0	83	83	2	1	-10921639	120.333	115	63	187	2527	33.665	2.000	0.131	0.829
ID243558	243558	33	51.582	18.214	20.627	0	83	83	2	1	-10921639	157.857	151	51	251	3315	43.010	2.000	0.096	0.644
ID243557	243557	32	62.117	6.358	14.825	0	83	83	2	1	-10921639	230.238	255	151	255	4835	31.435	4.800	0.162	2.046
ID243556	243556	None	40.634	23.043	12.858	0	83	83	2	1	-10921639	146.429	143	71	231	3075	44.223	7.600	0.096	0.583
ID243560	243560	30	45.545	14.291	22.058	0	83	83	2	1	-10921639	143.000	127	67	251	3003	51.691	2.000	0.090	0.456
ID243579	243579	18	56.316	19.217	7.302	0	84	84	2	1	-10921639	154.810	143	79	239	3251	43.331	7.600	0.137	0.863
ID243578	243578	38	48.033	14.565	2.932	0	84	84	2	1	-10921639	135.571	127	63	239	2847	49.708	7.600	0.098	0.486
ID243583	243583	33	47.230	19.034	21.795	0	84	84	2	1	-10921639	127.571	123	51	243	2679	53.774	2.000	0.072	0.319
ID243582	243582	35	47.001	13.410	18.803	0	84	84	2	1	-10921639	165.476	155	83	251	3475	48.406	2.000	0.084	0.531
ID243581	243581	32	74.438	6.669	14.185	0	84	84	2	1	-10921639	220.143	235	139	255	4623	40.043	4.800	0.200	1.833
ID243580	243580	34	40.826	8.155	7.742	0	84	84	2	1	-10921639	131.000	135	55	183	2751	35.009	7.600	0.127	0.845
ID243563	243563	18	90.188	19.178	6.209	0	85	85	2	1	-10921639	166.048	167	59	255	3487	57.312	2.000	0.234	1.097
ID243562	243562	34	41.102	9.851	6.232	0	85	85	2	1	-10921639	141.286	147	71	195	2967	34.930	2.000	0.075	0.564
ID243561	243561	38	45.965	14.470	2.992	0	85	85	2	1	-10921639	137.857	139	79	203	2895	32.253	2.000	0.123	0.933
ID243567	243567	None	53.387	26.973	20.702	0	85	85	2	1	-10921639	102.619	103	35	199	2155	46.267	2.000	0.141	0.548
ID243566	243566	33	50.946	18.815	20.857	0	85	85	2	1	-10921639	128.714	119	75	219	2703	40.011	2.000	0.137	0.774
ID243565	243565	35	46.448	13.543	19.032	0	85	85	2	1	-10921639	142.619	139	71	255	2995	41.200	2.000	0.081	0.521
ID243564	243564	32	79.957	7.013	15.810	0	85	85	2	1	-10921639	225.476	235	135	255	4735	35.088	4.800	0.219	2.310
ID243571	243571	36	48.750	7.087	12.446	0	86	86	2	1	-10921639	180.714	183	91	255	3795	50.669	4.800	0.114	0.733
ID243570	243570	37	57.675	21.547	10.597	0	86	86	2	1	-10921639	170.238	175	87	255	3575	55.218	6.032	0.158	0.840
ID243569	243569	18	65.424	18.746	7.320	0	86	86	2	1	-10921639	151.000	127	67	255	3171	58.611	2.000	0.153	0.682
ID243568	243568	34	46.484	9.875	6.290	0	86	86	2	1	-10921639	137.857	139	67	207	2895	38.014	2.000	0.100	0.658
ID243575	243575	35	56.654	12.244	18.909	0	86	86	2	1	-10921639	150.048	147	79	255	3151	45.094	2.000	0.114	0.683
ID243574	243574	32	78.243	7.053	15.666	0	86	86	2	1	-10921639	219.571	255	131	255	4611	42.432	4.800	0.199	1.714
ID243573	243573	None	41.019	17.775	15.229	0	86	86	2	1	-10921639	159.762	163	87	251	3355	39.792	2.000	0.063	0.474
ID243572	243572	None	41.196	15.761	12.879	0	86	86	2	1	-10921639	157.857	163	83	219	3315	38.349	7.600	0.097	0.726
ID243577	243577	None	45.577	17.705	26.180	0	86	86	2	1	-10921639	120.333	123	51	175	2527	33.210	2.000	0.142	0.903
ID243576	243576	33	55.918	18.411	20.776	0	86	86	2	1	-10921639	147.381	135	71	255	3095	47.882	3.200	0.117	0.643
ID243618	243618	33	69.738	18.407	21.185	0	87	87	2	1	-10921639	158.810	151	83	255	3335	58.631	2.000	0.150	0.706
ID243617	243617	35	50.268	13.381	19.165	0	87	87	2	1	-10921639	158.810	155	83	255	3335	48.834	2.000	0.114	0.665
ID243616	243616	32	76.634	7.210	16.885	0	87	87	2	1	-10921639	214.048	219	135	255	4495	42.650	6.272	0.221	1.818
ID243615	243615	37	67.845	21.874	11.651	0	87	87	2	1	-10921639	175.190	163	103	255	3679	53.133	6.327	0.172	0.967
ID243614	243614	36	44.424	7.966	12.441	0	87	87	2	1	-10921639	182.810	195	119	255	3839	43.238	6.360	0.126	0.946
ID243613	243613	18	74.380	19.034	7.061	0	87	87	2	1	-10921639	145.286	155	75	243	3051	53.882	7.600	0.166	0.766
ID243612	243612	None	43.338	3.000	0.000	0	87	87	2	1	-10921639	53.667	59	0	119	1127	41.253	2.000	0.392	0.733
ID243611	243611	33	65.194	18.155	20.893	0	88	88	2	1	-10921639	162.810	163	67	227	3419	46.536	3.200	0.183	1.085
ID243610	243610	None	65.146	6.272	19.174	0	88	88	2	1	-10921639	192.143	211	99	255	4035	55.269	2.000	0.168	0.999
ID243609	243609	32	72.803	7.250	17.023	0	88	88	2	1	-10921639	209.476	235	115	255	4399	52.146	4.800	0.198	1.328
ID243608	243608	37	79.305	21.767	10.953	0	88	88	2	1	-10921639	190.048	195	75	255	3991	62.698	2.000	0.194	0.984
ID243607	243607	36	54.700	6.118	10.812	0	88	88	2	1	-10921639	137.857	131	51	255	2895	53.219	2.000	0.110	0.512
ID243606	243606	39	62.413	13.811	3.122	0	88	88	2	1	-10921639	170.048	183	83	251	3571	46.111	7.600	0.160	1.015
ID243591	243591	39	60.891	14.215	3.179	0	89	89	2	1	-10921639	157.667	147	99	255	3311	39.524	2.000	0.140	0.980
ID243595	243595	32	68.010	6.700	16.733	0	89	89	2	1	-10921639	218.429	223	127	255	4587	35.761	4.800	0.183	1.888
ID243594	243594	36	54.199	8.355	11.733	0	89	89	2	1	-10921639	189.857	199	103	255	3987	40.579	4.800	0.167	1.340
ID243593	243593	37	56.149	21.696	10.642	0	89	89	2	1	-10921639	159.762	159	83	219	3355	40.824	4.800	0.177	1.176
ID243592	243592	None	61.559	18.414	6.853	0	89	89	2	1	-10921639	137.095	123	63	227	2879	45.000	2.000	0.144	0.769
ID243597	243597	40	47.122	14.606	22.842	0	89	89	2	1	-10921639	144.905	139	87	231	3043	39.852	3.200	0.119	0.775
ID243596	243596	33	48.766	18.478	20.816	0	89	89	2	1	-10921639	140.143	135	59	211	2943	41.630	2.000	0.123	0.738
ID243587	243587	None	42.424	15.924	12.488	0	90	90	2	1	-10921639	151.571	151	79	235	3183	37.848	2.000	0.116	0.830
ID243586	243586	37	62.682	21.138	10.429	0	90	90	2	1	-10921639	162.048	163	75	255	3403	53.976	2.000	0.144	0.757
ID243585	243585	39	54.447	13.732	3.296	0	90	90	2	1	-10921639	140.333	131	75	251	2947	46.550	2.000	0.110	0.596
ID243584	243584	None	54.049	3.000	0.000	0	90	90	2	1	-10921639	76.524	67	25	195	1607	44.938	2.000	0.226	0.628
ID243590	243590	40	55.520	14.211	21.606	0	90	90	2	1	-10921639	148.714	147	63	239	3123	46.777	2.000	0.130	0.733
ID243589	243589	33	40.528	18.349	20.849	0	90	90	2	1	-10921639	124.143	119	63	207	2607	44.652	2.000	0.100	0.507
ID243588	243588	32	70.066	7.202	16.513	0	90	90	2	1	-10921639	204.905	203	131	255	4303	36.826	4.800	0.212	1.943
ID243627	243627	37	79.864	21.695	10.884	0	91	91	2	1	-10921639	160.333	151	59	255	3367	64.774	2.000	0.180	0.754
ID243626	243626	None	43.967	6.802	9.581	0	91	91	2	1	-10921639	153.667	163	95	223	3227	32.108	2.000	0.125	1.067
ID243625	243625	41	61.909	19.102	6.072	0	91	91	2	1	-10921639	137.667	135	31	207	2891	48.979	2.000	0.168	0.810
ID243624	243624	39	80.476	13.954	3.055	0	91	91	2	1	-10921639	160.333	151	71	255	3367	52.021	2.000	0.193	0.996
ID243630	243630	40	41.119	15.047	22.212	0	91	91	2	1	-10921639	158.238	167	83	255	3323	49.049	2.000	0.064	0.389
ID243629	243629	33	82.291	17.984	20.966	0	91	91	2	1	-10921639	187.762	191	79	255	3943	56.137	2.000	0.204	1.133
ID243628	243628	32	61.168	8.284	14.951	0	91	91	2	1	-10921639	194.429	195	99	255	4083	41.498	2.000	0.132	1.093
ID243603	243603	32	64.658	7.372	15.704	0	92	92	2	1	-10921639	196.714	195	135	255	4131	42.569	2.000	0.139	1.127
ID243602	243602	None	46.164	15.842	12.353	0	92	92	2	1	-10921639	155.952	159	43	239	3275	50.642	2.000	0.114	0.629
ID243601	243601	37	77.018	21.122	10.863	0	92	92	2	1	-10921639	163.571	171	91	255	3435	49.271	2.000	0.182	1.024
ID243600	243600	41	78.027	18.478	6.471	0	92	92	2	1	-10921639	148.143	139	71	255	3111	57.871	2.000	0.218	0.917
ID243605	243605	None	43.057	6.000	29.000	0	92	92	2	1	-10921639	105.714	99	44	187	2220	40.203	7.600	0.125	0.586
ID243604	243604	None	48.480	26.823	19.361	0	92	92	2	1	-10921639	108.714	107	55	207	2283	43.314	2.000	0.108	0.490
ID243599	243599	39	40.760	14.126	3.287	0	92	92	2	1	-10921639	125.095	135	67	211	2627	38.629	7.600	0.089	0.531
ID243598	243598	None	58.929	4.000	0.000	0	92	92	2	1	-10921639	92.381	71	40	203	1940	51.116	7.600	0.248	0.719
ID243635	243635	42	44.416	11.372	12.638	0	93	93	2	1	-10921639	147.571	139	71	251	3099	44.869	2.000	0.066	0.406
ID243634	243634	37	57.780	21.573	11.191	0	93	93	2	1	-10921639	157.667	151	51	255	3311	49.563	2.000	0.133	0.747
ID243633	243633	41	85.904	18.033	6.813	0	93	93	2	1	-10921639	170.048	167	95	255	3571	52.853	3.200	0.222	1.168
ID243632	243632	39	63.390	13.754	3.200	0	93	93	2	1	-10921639	148.333	151	43	243	3115	46.049	7.600	0.167	0.921
ID243631	243631	None	41.177	25.000	0.000	0	93	93	2	1	-10921639	60.857	51	15	131	1278	35.780	3.200	0.222	0.618
ID243636	243636	32	71.515	7.435	15.821	0	93	93	2	1	-10921639	199.190	211	115	255	4183	47.303	6.344	0.186	1.320
ID243659	243659	42	61.418	11.036	12.797	0	94	94	2	1	-10921639	169.286	183	95	255	3555	49.422	2.000	0.130	0.790
ID243658	243658	37	60.330	21.246	10.912	0	94	94	2	1	-10921639	166.238	167	67	255	3491	49.390	2.000	0.127	0.757
ID243657	243657	41	76.294	18.706	6.642	0	94	94	2	1	-10921639	147.762	143	71	255	3103	52.758	2.000	0.195	0.915
ID243663	243663	None	59.552	29.000	29.000	0	94	94	2	1	-10921639	153.143	147	115	247	3216	35.206	4.800	0.267	1.831
ID243662	243662	43	66.541	14.951	22.971	0	94	94	2	1	-10921639	165.476	171	91	255	3475	47.235	2.000	0.161	0.973
ID243661	243661	44	67.852	20.628	15.153	0	94	94	2	1	-10921639	153.667	151	43	255	3227	57.569	2.000	0.123	0.583
ID243660	243660	32	50.809	7.740	15.225	0	94	94	2	1	-10921639	179.000	187	91	255	3759	48.843	7.600	0.093	0.624
ID243639	243639	32	52.606	8.497	15.124	0	95	95	2	1	-10921639	159.571	163	63	255	3351	51.927	2.000	0.100	0.560
ID243638	243638	42	55.244	11.404	13.153	0	95	95	2	1	-10921639	149.095	143	55	255	3131	53.660	2.000	0.105	0.527
ID243637	243637	41	89.294	18.353	7.098	0	95	95	2	1	-10921639	181.286	179	91	255	3807	55.965	2.000	0.227	1.198
ID243643	243643	None	70.643	29.000	25.000	0	95	95	2	1	-10921639	154.952	143	83	243	3254	46.555	7.600	0.209	1.149
ID243642	243642	43	59.414	14.734	22.667	0	95	95	2	1	-10921639	165.857	159	83	255	3483	47.685	7.600	0.136	0.834
ID243641	243641	None	55.417	19.071	20.877	0	95	95	2	1	-10921639	142.429	143	63	239	2991	49.223	2.000	0.147	0.743
ID243640	243640	44	45.271	20.200	14.674	0	95	95	2	1	-10921639	139.571	147	63	223	2931	47.011	2.000	0.070	0.388
ID243619	243619	None	52.853	11.000	1.000	0	96	96	2	1	-10921639	155.952	159	87	215	3275	37.157	2.000	0.177	1.262
ID243623	243623	43	55.514	14.321	23.513	0	96	96	2	1	-10921639	158.810	151	87	255	3335	40.467	7.600	0.182	1.208
ID243622	243622	32	80.577	9.572	14.809	0	96	96	2	1	-10921639	199.190	203	103	255	4183	48.670	4.800	0.230	1.529
ID243621	243621	37	67.058	21.725	10.475	0	96	96	2	1	-10921639	162.048	151	67	255	3403	56.411	2.000	0.139	0.703
ID243620	243620	41	73.339	18.214	6.868	0	96	96	2	1	-10921639	198.048	191	135	255	4159	44.845	2.000	0.151	1.161
ID243649	243649	43	55.450	15.029	22.197	0	97	97	2	1	-10921639	173.476	175	115	255	3643	41.923	7.600	0.143	1.035
ID243648	243648	None	62.892	17.365	20.622	0	97	97	2	1	-10921639	178.048	183	103	255	3739	40.594	4.800	0.186	1.375
ID243647	243647	32	64.856	9.396	14.421	0	97	97	2	1	-10921639	169.667	179	71	255	3563	62.869	6.438	0.130	0.623
ID243646	243646	37	75.334	21.657	11.785	0	97	97	2	1	-10921639	169.476	187	63	255	3559	60.709	2.000	0.173	0.825
ID243645	243645	41	77.390	18.483	6.668	0	97	97	2	1	-10921639	203.190	227	111	255	4267	52.482	7.600	0.193	1.250
ID243644	243644	None	69.499	14.761	3.140	0	97	97	2	1	-10921639	162.429	151	75	255	3411	58.955	7.600	0.142	0.684
ID243651	243651	41	76.814	18.806	6.822	0	98	98	2	1	-10921639	205.857	219	91	255	4323	53.174	2.000	0.181	1.185
ID243650	243650	None	46.683	3.000	0.000	0	98	98	2	1	-10921639	72.762	71	19	159	1528	40.341	2.000	0.249	0.719
ID243655	243655	32	86.138	11.193	14.923	0	98	98	2	1	-10921639	192.143	207	71	255	4035	57.774	2.000	0.229	1.239
ID243654	243654	37	61.164	21.508	11.527	0	98	98	2	1	-10921639	166.048	159	59	255	3487	58.253	2.000	0.126	0.639
ID243653	243653	45	43.762	19.487	11.444	0	98	98	2	1	-10921639	198.810	195	107	255	4175	45.930	6.368	0.105	0.825
ID243652	243652	None	63.435	4.681	10.488	0	98	98	2	1	-10921639	141.286	127	55	251	2967	51.963	2.000	0.175	0.811
ID243656	243656	43	80.195	15.344	22.228	0	98	98	2	1	-10921639	179.190	183	111	255	3763	46.363	2.000	0.227	1.429
ID243671	243671	37	57.980	22.009	11.190	0	99	99	2	1	-10921639	159.000	155	75	255	3339	50.454	2.000	0.093	0.537
ID243670	243670	41	67.730	18.954	7.212	0	99	99	2	1	-10921639	189.095	207	95	255	3971	48.722	7.600	0.145	0.982
ID243669	243669	None	58.438	14.671	4.757	0	99	99	2	1	-10921639	175.000	179	107	243	3675	37.030	4.800	0.174	1.398
ID243675	243675	43	73.948	16.960	21.118	0	99	99	2	1	-10921639	164.333	171	59	255	3451	56.573	2.000	0.164	0.818
ID243674	243674	None	40.319	5.667	18.535	0	99	99	2	1	-10921639	119.762	115	51	191	2515	39.164	2.000	0.121	0.658
ID243673	243673	32	73.291	11.779	15.313	0	99	99	2	1	-10921639	179.381	179	111	255	3767	47.965	2.000	0.170	1.085
ID243672	243672	45	50.614	17.511	11.725	0	99	99	2	1	-10921639	189.857	191	111	255	3987	40.083	2.000	0.083	0.724
ID243667	243667	32	62.371	11.451	15.976	0	100	100	2	1	-10921639	176.524	171	103	255	3707	47.741	7.600	0.150	0.962
ID243666	243666	37	58.256	20.025	11.038	0	100	100	2	1	-10921639	201.667	203	123	255	4235	37.488	7.600	0.155	1.440
ID243665	243665	None	54.285	3.726	11.040	0	100	100	2	1	-10921639	143.952	147	79	235	3023	39.190	2.000	0.142	0.913
ID243664	243664	41	64.987	19.007	6.999	0	100	100	2	1	-10921639	186.619	183	91	255	3919	45.200	2.000	0.153	1.096
ID243668	243668	43	79.257	15.349	21.859	0	100	100	2	1	-10921639	191.381	183	87	255	4019	58.555	2.000	0.166	0.932
ID243682	243682	43	83.551	15.995	21.835	0	101	101	2	1	-10921639	193.286	175	95	255	4059	43.572	3.200	0.220	1.598
ID243681	243681	41	55.657	18.565	7.051	0	101	101	2	1	-10921639	158.810	159	87	255	3335	43.312	2.000	0.135	0.875
ID243680	243680	None	61.541	14.203	3.233	0	101	101	2	1	-10921639	176.714	179	119	255	3711	40.151	2.000	0.150	1.147
ID243679	243679	43	65.542	16.905	22.099	0	102	102	2	1	-10921639	152.524	155	75	255	3203	45.139	7.600	0.160	0.931
ID243678	243678	None	43.721	12.856	18.861	0	102	102	2	1	-10921639	150.238	147	83	223	3155	33.529	3.200	0.134	1.058
ID243677	243677	32	40.289	11.031	18.241	0	102	102	2	1	-10921639	144.524	151	47	199	3035	41.540	7.600	0.135	0.825
ID243676	243676	41	42.288	19.092	7.068	0	102	102	2	1	-10921639	136.524	127	71	227	2867	38.853	6.404	0.075	0.492
ID243690	243690	43	61.047	16.706	21.231	0	103	103	2	1	-10921639	145.095	139	71	219	3047	45.124	2.000	0.195	1.051
ID243689	243689	32	44.405	11.314	17.599	0	103	103	2	1	-10921639	122.810	123	55	231	2579	41.056	2.000	0.135	0.710
ID243688	243688	41	53.801	19.269	7.750	0	103	103	2	1	-10921639	155.000	163	91	231	3255	37.715	7.600	0.168	1.184
ID243683	243683	None	48.185	16.872	2.942	0	104	104	2	1	-10921639	142.810	135	83	239	2999	40.407	7.600	0.143	0.886
ID243686	243686	None	46.661	0.000	24.000	0	104	104	2	1	-10921639	110.762	95	63	227	2326	42.286	2.000	0.127	0.592
ID243685	243685	43	43.298	16.633	19.715	0	104	104	2	1	-10921639	126.048	127	51	195	2647	41.432	2.000	0.143	0.759
ID243684	243684	32	48.012	12.753	16.315	0	104	104	2	1	-10921639	149.286	155	83	199	3135	34.723	2.000	0.162	1.196
ID243687	243687	32	40.019	13.164	13.913	0	105	105	2	1	-10921639	148.905	147	91	195	3127	27.586	6.067	0.181	1.655
ID243691	243691	None	43.053	16.082	3.041	0	106	106	2	1	-10921639	117.286	119	67	199	2463	31.511	2.000	0.138	0.903
ID243692	243692	None	45.709	29.000	25.000	0	106	106	2	1	-10921639	122.476	123	44	195	2572	42.808	7.600	0.165	0.811
ID243693	243693	None	47.944	29.000	29.000	0	108	108	2	1	-10921639	122.190	111	89	187	2566	30.091	6.408	0.224	1.485
ID243699	243699	None	43.204	6.810	28.287	0	109	109	2	1	-10921639	135.571	127	75	215	2847	42.224	4.800	0.159	0.879
ID243695	243695	None	46.539	29.000	8.000	0	110	110	2	1	-10921639	110.190	95	63	183	2314	36.810	7.600	0.157	0.815
ID243694	243694	None	41.026	17.000	0.000	0	110	110	2	1	-10921639	132.429	135	87	187	2781	30.557	4.800	0.171	1.268
ID243696	243696	None	50.882	15.738	21.325	0	110	110	2	1	-10921639	118.048	107	47	231	2479	43.725	2.000	0.142	0.670
ID243700	243700	None	48.283	16.526	3.483	0	113	113	2	1	-10921639	135.000	131	83	215	2835	32.594	3.200	0.192	1.337
ID243698	243698	None	63.996	3.418	16.083	0	114	114	2	1	-10921639	125.476	123	59	243	2635	44.658	2.000	0.193	0.910
ID243697	243697	None	53.642	12.272	4.957	0	114	114	2	1	-10921639	126.238	111	59	199	2651	38.003	4.800	0.222	1.208
ID243707	243707	None	42.137	29.000	15.000	0	115	115	2	1	-10921639	137.095	135	83	207	2879	34.013	7.600	0.195	1.317
ID243706	243706	46	43.350	29.000	7.000	0	115	115	2	1	-10921639	95.190	83	48	183	1999	36.901	3.200	0.187	0.813
ID243705	243705	None	41.999	24.182	5.278	0	115	115	2	1	-10921639	94.810	91	39	167	1991	32.826	2.000	0.172	0.850
ID243708	243708	None	48.487	0.000	20.000	0	115	115	2	1	-10921639	112.619	127	59	171	2365	38.102	2.000	0.150	0.772
ID243703	243703	None	44.580	29.000	27.000	0	116	116	2	1	-10921639	137.476	131	67	219	2887	41.167	6.399	0.091	0.555
ID243702	243702	None	48.839	14.347	13.173	0	116	116	2	1	-10921639	130.238	135	79	191	2735	29.762	4.800	0.209	1.512
ID243701	243701	46	41.633	29.000	9.000	0	116	116	2	1	-10921639	107.952	96	67	195	2267	41.347	2.000	0.130	0.600
ID243704	243704	None	46.050	25.227	14.362	0	118	118	2	1	-10921639	101.286	95	27	187	2127	42.362	2.000	0.179	0.727
ID243711	243711	None	50.002	6.000	29.000	0	119	119	2	1	-10921639	172.810	171	103	247	3629	36.364	4.800	0.181	1.456
ID243710	243710	None	41.712	15.414	22.465	0	120	120	2	1	-10921639	112.333	115	67	199	2359	34.787	2.000	0.162	0.898
ID243709	243709	None	54.576	24.871	12.848	0	120	120	2	1	-10921639	126.048	119	63	243	2647	44.270	7.600	0.156	0.767
ID243713	243713	None	48.337	3.226	19.095	0	121	121	2	1	-10921639	131.571	131	75	195	2763	34.969	2.000	0.146	0.960
ID243712	243712	None	41.305	3.000	0.000	0	121	121	2	1	-10921639	80.667	83	35	151	1694	33.522	2.000	0.184	0.749
ID243714	243714	None	41.472	18.000	0.000	0	122	122	2	1	-10921639	119.000	115	74	167	2499	30.681	2.000	0.152	1.021
ID243722	243722	None	45.910	29.000	27.000	0	123	123	2	1	-10921639	123.000	139	33	207	2583	44.113	7.600	0.149	0.721
ID243721	243721	None	46.442	10.201	15.954	0	123	123	2	1	-10921639	103.762	95	51	171	2179	36.014	6.032	0.156	0.778
ID243720	243720	48	40.761	6.674	7.506	0	123	123	2	1	-10921639	119.571	115	67	187	2511	31.094	3.200	0.145	0.972
ID243719	243719	None	41.378	11.118	1.137	0	123	123	2	1	-10921639	135.190	139	75	191	2839	31.099	2.000	0.156	1.176
ID243718	243718	47	41.357	23.000	0.000	0	123	123	2	1	-10921639	78.381	70	35	159	1646	32.268	2.000	0.237	0.931
ID243715	243715	47	44.046	25.000	0.000	0	124	124	2	1	-10921639	85.619	83	44	167	1798	31.665	2.000	0.238	1.041
ID243717	243717	None	41.230	18.246	8.719	0	124	124	2	1	-10921639	110.048	107	75	175	2311	27.361	2.000	0.160	1.110
ID243716	243716	48	41.102	7.608	8.256	0	124	124	2	1	-10921639	105.857	107	27	175	2223	41.069	2.000	0.112	0.518
ID243739	243739	None	47.442	4.286	18.116	0	127	127	2	1	-10921639	134.810	127	75	215	2831	33.142	4.800	0.137	0.980
ID243740	243740	None	41.225	20.000	29.000	0	127	127	2	1	-10921639	121.762	123	55	191	2557	32.648	2.000	0.156	1.007
ID243734	243734	None	47.061	29.000	24.000	0	128	128	2	1	-10921639	119.857	111	74	179	2517	36.474	2.000	0.148	0.849
ID243733	243733	None	41.770	14.955	12.201	0	128	128	2	1	-10921639	103.000	107	31	163	2163	36.199	2.000	0.130	0.656
ID243738	243738	None	43.959	8.916	25.905	0	129	129	2	1	-10921639	131.000	127	79	183	2751	31.267	4.800	0.141	1.034
ID243737	243737	None	47.692	3.951	16.333	0	129	129	2	1	-10921639	124.143	123	43	223	2607	44.093	3.200	0.224	1.031
ID243736	243736	None	59.593	11.914	14.089	0	129	129	2	1	-10921639	129.857	115	51	207	2727	46.924	2.000	0.176	0.828
ID243732	243732	49	40.001	3.024	25.494	0	130	130	2	1	-10921639	133.667	131	43	207	2807	37.037	2.000	0.122	0.788
ID243723	243723	None	45.435	22.855	5.443	0	131	131	2	1	-10921639	106.048	107	39	179	2227	35.483	3.200	0.182	0.922
ID243725	243725	49	46.589	3.869	27.411	0	131	131	2	1	-10921639	154.238	151	67	255	3239	47.017	2.000	0.115	0.676
ID243724	243724	None	47.034	16.819	24.463	0	131	131	2	1	-10921639	126.238	119	71	183	2651	31.664	6.057	0.201	1.334
ID243727	243727	None	41.856	19.000	29.000	0	132	132	2	1	-10921639	102.762	111	51	147	2158	32.564	2.000	0.213	1.109
ID243726	243726	None	50.389	22.365	16.696	0	132	132	2	1	-10921639	132.524	135	83	207	2783	34.467	7.600	0.164	1.084
ID243731	243731	None	42.709	19.000	29.000	0	134	134	2	1	-10921639	106.667	99	59	159	2240	31.256	4.800	0.182	1.053
ID243730	243730	None	52.854	4.475	25.887	0	134	134	2	1	-10921639	132.143	127	51	223	2775	41.185	2.000	0.162	0.894
ID243729	243729	None	43.588	11.447	12.525	0	134	134	2	1	-10921639	117.667	119	67	211	2471	33.331	4.800	0.198	1.168
ID243728	243728	None	42.890	10.083	5.083	0	134	134	2	1	-10921639	107.381	103	39	163	2255	33.560	7.600	0.144	0.806
ID243735	243735	None	47.185	0.000	5.000	0	135	135	2	1	-10921639	95.810	83	23	167	2012	34.846	2.000	0.216	0.976
ID243743	243743	None	43.344	19.478	15.335	0	136	136	2	1	-10921639	108.905	103	63	179	2287	34.678	2.000	0.161	0.870
ID243742	243742	50	45.335	11.460	13.515	0	136	136	2	1	-10921639	133.857	127	75	207	2811	35.443	2.000	0.141	0.934
ID243741	243741	None	59.036	29.000	9.000	0	136	136	2	1	-10921639	95.429	96	43	191	2004	41.240	2.000	0.252	0.933
ID243745	243745	None	53.884	21.000	29.000	0	137	137	2	1	-10921639	109.810	107	63	235	2306	39.627	2.000	0.174	0.821
ID243744	243744	50	42.745	12.890	14.873	0	137	137	2	1	-10921639	126.619	127	67	171	2659	27.478	4.800	0.159	1.263
ID243748	243748	None	45.413	14.934	23.425	0	138	138	2	1	-10921639	123.952	119	55	235	2603	42.160	3.200	0.182	0.906
ID243747	243747	None	45.698	20.000	29.000	0	141	141	2	1	-10921639	90.762	79	36	175	1906	38.399	7.600	0.180	0.722
ID243746	243746	None	40.136	10.881	4.849	0	141	141	2	1	-10921639	95.952	99	47	163	2015	30.981	2.000	0.205	1.053
ID243751	243751	None	42.311	2.696	17.349	0	142	142	2	1	-10921639	110.619	107	63	187	2323	34.291	2.000	0.196	1.058
ID243750	243750	None	42.868	14.000	0.000	0	142	142	2	1	-10921639	95.238	79	59	183	2000	41.306	2.000	0.171	0.675
ID243752	243752	None	45.539	15.643	24.224	0	142	142	2	1	-10921639	98.429	87	51	191	2067	38.952	6.298	0.211	0.882
ID243753	243753	None	42.450	7.840	19.023	0	143	143	2	1	-10921639	112.524	103	51	183	2363	37.957	2.000	0.124	0.655
ID243754	243754	51	45.204	18.182	5.228	0	144	144	2	1	-10921639	99.952	111	35	155	2099	35.551	2.000	0.194	0.915
ID243749	243749	51	48.435	19.103	7.262	0	145	145	2	1	-10921639	115.381	119	63	171	2423	32.122	6.054	0.212	1.257
ID243755	243755	None	41.430	17.594	1.917	0	146	146	2	1	-10921639	101.857	103	31	187	2139	40.736	2.000	0.119	0.533
ID243756	243756	None	40.306	2.960	26.287	0	146	146	2	1	-10921639	105.857	99	55	207	2223	37.205	2.000	0.110	0.563
ID243757	243757	None	45.827	8.000	29.000	0	147	147	2	1	-10921639	125.238	119	81	203	2630	29.970	7.600	0.160	1.150
ID243759	243759	52	40.149	11.442	15.147	0	148	148	2	1	-10921639	115.190	111	59	187	2419	34.882	2.000	0.109	0.650
ID243758	243758	53	59.677	20.641	6.599	0	148	148	2	1	-10921639	111.952	103	55	219	2351	42.669	2.000	0.236	1.002
ID243760	243760	None	43.701	7.786	20.044	0	148	148	2	1	-10921639	117.095	119	63	187	2459	35.296	7.600	0.143	0.831
ID243786	243786	None	42.852	15.166	25.921	0	149	149	2	1	-10921639	114.429	119	51	199	2403	36.667	2.000	0.117	0.655
ID243785	243785	54	50.965	22.953	14.996	0	149	149	2	1	-10921639	124.524	123	71	191	2615	33.740	7.600	0.198	1.218
ID243784	243784	52	47.636	11.274	12.875	0	149	149	2	1	-10921639	129.857	135	59	191	2727	34.109	7.600	0.190	1.215
ID243783	243783	None	57.417	17.963	10.933	0	149	149	2	1	-10921639	129.286	119	75	223	2715	39.060	2.000	0.194	1.074
ID243782	243782	None	46.414	29.000	8.000	0	149	149	2	1	-10921639	84.286	87	29	155	1770	30.691	4.800	0.307	1.292
ID243781	243781	53	60.450	19.321	8.090	0	149	149	2	1	-10921639	134.238	139	63	255	2819	46.435	7.600	0.207	0.990
ID243763	243763	52	51.162	9.816	13.654	0	150	150	2	1	-10921639	140.714	139	75	215	2955	38.170	3.200	0.174	1.095
ID243762	243762	53	50.384	19.961	7.786	0	150	150	2	1	-10921639	104.905	103	43	187	2203	38.150	2.000	0.222	0.997
ID243761	243761	None	45.480	14.063	5.799	0	150	150	2	1	-10921639	107.952	103	59	195	2267	36.396	2.000	0.122	0.647
ID243766	243766	None	60.721	20.000	29.000	0	150	150	2	1	-10921639	106.619	87	48	203	2239	44.470	2.000	0.270	1.019
ID243765	243765	None	41.879	5.724	18.949	0	150	150	2	1	-10921639	129.667	127	75	231	2723	39.685	6.449	0.088	0.527
ID243764	243764	54	52.575	22.847	15.046	0	150	150	2	1	-10921639	119.952	115	39	183	2519	40.396	4.800	0.217	1.057
ID243779	243779	54	50.163	22.204	14.662	0	151	151	2	1	-10921639	132.143	127	83	195	2775	33.254	2.000	0.207	1.363
ID243778	243778	None	57.013	29.000	9.000	0	151	151	2	1	-10921639	104.333	115	39	167	2191	45.601	2.000	0.269	0.969
ID243777	243777	None	69.953	5.977	8.976	0	151	151	2	1	-10921639	150.429	151	91	231	3159	44.223	2.000	0.215	1.203
ID243776	243776	53	68.981	20.705	6.863	0	151	151	2	1	-10921639	116.905	103	39	255	2455	54.356	7.600	0.240	0.832
ID243780	243780	None	44.010	16.935	20.329	0	151	151	2	1	-10921639	123.952	119	67	179	2603	29.984	4.800	0.167	1.182
ID243771	243771	None	41.405	16.471	3.085	0	152	152	2	1	-10921639	106.810	107	51	191	2243	33.834	2.000	0.150	0.824
ID243775	243775	54	41.954	21.905	16.308	0	152	152	2	1	-10921639	109.286	107	63	235	2295	40.350	2.000	0.099	0.488
ID243774	243774	52	65.604	10.083	13.544	0	152	152	2	1	-10921639	169.476	171	67	255	3559	44.172	4.800	0.196	1.256
ID243773	243773	53	82.110	20.693	6.938	0	152	152	2	1	-10921639	151.000	151	79	255	3171	49.976	2.000	0.248	1.201
ID243772	243772	None	53.773	10.399	6.959	0	152	152	2	1	-10921639	122.238	127	39	187	2567	38.421	2.000	0.212	1.115
ID243770	243770	55	48.865	16.022	21.181	0	153	153	2	1	-10921639	136.905	131	63	195	2875	33.433	2.000	0.172	1.201
ID243769	243769	54	60.407	22.738	14.607	0	153	153	2	1	-10921639	134.619	135	47	223	2827	47.597	4.800	0.222	1.027
ID243768	243768	52	49.408	10.974	14.099	0	153	153	2	1	-10921639	144.333	143	103	187	3031	25.118	4.800	0.208	1.977
ID243767	243767	53	47.023	20.120	7.253	0	153	153	2	1	-10921639	115.952	111	71	187	2435	36.330	2.000	0.159	0.874
ID243795	243795	56	52.371	9.809	3.095	0	154	154	2	1	-10921639	112.714	103	55	195	2367	42.813	2.000	0.160	0.727
ID243800	243800	55	63.000	17.133	21.166	0	154	154	2	1	-10921639	144.333	139	63	223	3031	45.788	2.000	0.212	1.101
ID243799	243799	54	82.710	22.010	14.923	0	154	154	2	1	-10921639	176.333	179	99	255	3703	38.206	4.800	0.280	2.022
ID243798	243798	52	43.653	10.852	14.214	0	154	154	2	1	-10921639	141.667	147	67	179	2975	31.403	7.600	0.159	1.237
ID243797	243797	53	47.124	20.870	6.761	0	154	154	2	1	-10921639	117.095	111	55	195	2459	40.271	2.000	0.172	0.853
ID243796	243796	None	46.816	16.890	3.099	0	154	154	2	1	-10921639	101.286	91	43	175	2127	39.122	2.000	0.176	0.776
ID243824	243824	55	53.119	16.011	21.375	0	155	155	2	1	-10921639	142.429	131	95	219	2991	36.492	2.000	0.184	1.213
ID243823	243823	52	43.067	10.740	15.792	0	155	155	2	1	-10921639	139.000	151	83	195	2919	34.871	3.200	0.131	0.922
ID243822	243822	54	70.339	22.059	15.348	0	155	155	2	1	-10921639	156.524	171	51	223	3287	45.086	2.000	0.263	1.446
ID243821	243821	53	54.804	20.931	6.650	0	155	155	2	1	-10921639	128.333	135	55	235	2695	51.136	3.200	0.218	0.900
ID243820	243820	56	49.140	10.339	4.367	0	155	155	2	1	-10921639	111.381	99	39	195	2339	44.934	2.000	0.160	0.685
ID243811	243811	54	44.770	22.050	15.514	0	156	156	2	1	-10921639	141.286	143	79	223	2967	39.427	4.800	0.133	0.842
ID243810	243810	52	52.386	11.016	14.536	0	156	156	2	1	-10921639	169.095	167	95	211	3551	32.363	4.800	0.206	1.787
ID243809	243809	None	47.773	6.760	14.429	0	156	156	2	1	-10921639	138.048	147	47	215	2899	51.333	4.800	0.144	0.678
ID243808	243808	None	55.056	5.103	8.044	0	156	156	2	1	-10921639	104.714	107	43	191	2199	40.251	2.000	0.234	0.987
ID243813	243813	None	41.664	16.908	21.222	0	156	156	2	1	-10921639	147.190	131	79	235	3091	41.809	3.200	0.167	1.009
ID243812	243812	55	43.562	16.351	20.999	0	156	156	2	1	-10921639	140.143	131	83	235	2943	42.655	2.000	0.152	0.867
ID243807	243807	53	44.981	19.464	7.410	0	156	156	2	1	-10921639	115.952	111	35	203	2435	38.614	4.800	0.136	0.717
ID243787	243787	56	56.112	11.501	4.683	0	157	157	2	1	-10921639	150.429	147	75	223	3159	39.482	4.800	0.252	1.533
ID243790	243790	54	77.667	21.808	15.423	0	157	157	2	1	-10921639	172.333	183	75	255	3619	52.693	2.000	0.239	1.264
ID243789	243789	52	47.384	11.463	14.954	0	157	157	2	1	-10921639	143.762	139	59	219	3019	39.832	2.000	0.131	0.835
ID243788	243788	53	42.334	20.504	7.482	0	157	157	2	1	-10921639	126.429	123	55	203	2655	36.993	6.261	0.136	0.818
ID243803	243803	52	80.163	11.191	14.654	0	158	158	2	1	-10921639	173.095	167	91	255	3635	51.963	2.000	0.217	1.189
ID243802	243802	53	52.441	19.454	7.710	0	158	158	2	1	-10921639	128.524	127	47	203	2699	38.771	2.000	0.154	0.884
ID243801	243801	56	44.315	12.296	4.804	0	158	158	2	1	-10921639	127.000	131	75	175	2667	31.975	4.800	0.209	1.371
ID243806	243806	55	78.684	16.032	20.163	0	158	158	2	1	-10921639	137.857	127	59	255	2895	59.061	2.000	0.154	0.621
ID243805	243805	None	42.181	8.024	19.658	0	158	158	2	1	-10921639	154.048	159	95	207	3235	32.617	4.800	0.148	1.218
ID243804	243804	54	63.349	22.153	15.502	0	158	158	2	1	-10921639	132.333	135	59	215	2779	46.653	2.000	0.192	0.913
ID243794	243794	55	54.771	16.661	20.979	0	159	159	2	1	-10921639	142.619	147	91	219	2995	38.738	3.200	0.177	1.109
ID243793	243793	54	74.553	22.263	15.329	0	159	159	2	1	-10921639	159.000	151	75	251	3339	47.615	2.000	0.238	1.285
ID243792	243792	52	57.000	11.202	13.627	0	159	159	2	1	-10921639	152.524	139	83	231	3203	44.766	6.368	0.155	0.913
ID243791	243791	53	62.087	19.975	7.456	0	159	159	2	1	-10921639	117.857	103	23	199	2475	49.657	2.000	0.242	0.923
ID243843	243843	57	46.695	5.402	18.321	0	160	160	2	1	-10921639	156.143	159	111	203	3279	26.658	4.800	0.178	1.772
ID243842	243842	None	49.014	29.000	15.000	0	160	160	2	1	-10921639	134.238	131	91	183	2819	26.913	4.800	0.247	1.973
ID243841	243841	54	68.819	21.921	14.391	0	160	160	2	1	-10921639	144.333	143	79	215	3031	41.305	6.403	0.245	1.374
ID243840	243840	53	60.605	20.116	7.633	0	160	160	2	1	-10921639	145.476	147	59	211	3055	40.388	7.600	0.180	1.097
ID243844	243844	55	48.594	17.021	21.021	0	160	160	2	1	-10921639	145.095	143	83	211	3047	31.231	4.800	0.202	1.564
ID243819	243819	55	66.581	17.921	20.689	0	161	161	2	1	-10921639	170.619	175	75	243	3583	46.233	4.800	0.201	1.234
ID243818	243818	57	43.537	7.758	19.096	0	161	161	2	1	-10921639	121.857	135	47	215	2559	44.563	2.000	0.088	0.444
ID243817	243817	54	47.381	22.234	15.527	0	161	161	2	1	-10921639	124.714	123	59	215	2619	40.370	2.000	0.134	0.730
ID243816	243816	None	53.811	11.577	14.540	0	161	161	2	1	-10921639	141.667	139	59	219	2975	43.217	2.000	0.173	0.966
ID243815	243815	None	55.953	6.117	9.846	0	161	161	2	1	-10921639	132.333	123	79	227	2779	37.573	2.000	0.175	1.049
ID243814	243814	53	64.923	20.687	7.098	0	161	161	2	1	-10921639	110.429	107	35	219	2319	55.675	2.000	0.207	0.680
ID243839	243839	58	62.908	16.305	21.227	0	162	162	2	1	-10921639	147.190	139	75	255	3091	54.251	2.000	0.131	0.629
ID243838	243838	55	44.771	18.513	19.931	0	162	162	2	1	-10921639	141.857	147	63	231	2979	46.992	3.200	0.122	0.658
ID243837	243837	53	45.770	18.625	8.112	0	162	162	2	1	-10921639	142.429	151	75	203	2991	32.870	4.800	0.207	1.483
ID243827	243827	54	51.177	22.733	15.972	0	163	163	2	1	-10921639	120.714	127	35	195	2535	46.623	2.000	0.160	0.712
ID243826	243826	59	50.986	11.776	16.120	0	163	163	2	1	-10921639	153.286	159	71	235	3219	47.909	2.000	0.128	0.724
ID243825	243825	None	41.007	5.164	15.428	0	163	163	2	1	-10921639	131.381	111	47	215	2759	51.674	2.000	0.089	0.415
ID243831	243831	None	42.664	19.000	29.000	0	163	163	2	1	-10921639	102.952	96	35	187	2162	41.223	2.000	0.219	0.897
ID243830	243830	None	45.131	6.000	29.000	0	163	163	2	1	-10921639	130.381	123	91	191	2738	27.196	4.800	0.196	1.574
ID243829	243829	None	45.525	29.000	26.000	0	163	163	2	1	-10921639	90.762	91	27	187	1906	40.087	7.600	0.158	0.618
ID243828	243828	58	62.556	16.273	21.377	0	163	163	2	1	-10921639	162.810	163	75	255	3419	46.208	7.600	0.186	1.103
ID243848	243848	58	41.415	17.973	20.890	0	164	164	2	1	-10921639	130.619	135	55	191	2743	33.368	3.200	0.157	1.062
ID243847	243847	54	67.898	21.867	15.469	0	164	164	2	1	-10921639	157.476	155	75	255	3307	52.756	4.800	0.220	1.078
ID243846	243846	59	53.592	12.073	13.545	0	164	164	2	1	-10921639	155.762	155	75	255	3271	43.683	6.376	0.142	0.885
ID243845	243845	60	53.468	21.206	6.976	0	164	164	2	1	-10921639	116.333	115	67	191	2443	38.018	2.000	0.182	0.943
ID243835	243835	54	56.553	21.973	15.703	0	165	165	2	1	-10921639	129.667	135	39	211	2723	43.402	2.000	0.167	0.854
ID243834	243834	59	50.592	10.872	13.472	0	165	165	2	1	-10921639	159.190	171	43	215	3343	45.545	4.800	0.200	1.164
ID243833	243833	60	56.552	20.718	7.357	0	165	165	2	1	-10921639	124.143	119	55	203	2607	42.391	7.600	0.214	1.031
ID243832	243832	61	43.194	10.920	6.296	0	165	165	2	1	-10921639	98.238	87	55	203	2063	38.024	7.600	0.123	0.567
ID243836	243836	58	82.201	17.293	19.834	0	165	165	2	1	-10921639	176.714	179	83	255	3711	51.140	4.800	0.274	1.487
ID243851	243851	None	42.354	4.676	8.519	0	166	166	2	1	-10921639	138.429	143	87	207	2907	31.554	6.289	0.189	1.395
ID243850	243850	60	79.063	19.064	7.454	0	166	166	2	1	-10921639	156.905	159	55	255	3295	56.577	2.000	0.239	1.071
ID243849	243849	61	42.274	13.288	6.213	0	166	166	2	1	-10921639	118.619	111	63	223	2491	37.436	2.000	0.199	1.052
ID243854	243854	58	64.474	16.527	21.667	0	166	166	2	1	-10921639	137.095	127	55	251	2879	53.541	2.000	0.156	0.693
ID243853	243853	54	78.101	21.669	15.568	0	166	166	2	1	-10921639	162.429	171	55	255	3411	57.637	2.000	0.222	1.022
ID243852	243852	59	69.962	11.728	16.093	0	166	166	2	1	-10921639	164.714	155	95	255	3459	45.512	2.000	0.180	1.103
ID243883	243883	58	72.495	17.186	21.024	0	167	167	2	1	-10921639	152.333	159	71	239	3199	48.271	2.000	0.231	1.186
ID243882	243882	62	57.717	9.686	12.981	0	167	167	2	1	-10921639	167.381	163	119	255	3515	41.297	3.200	0.155	1.087
ID243881	243881	63	58.145	22.004	12.166	0	167	167	2	1	-10921639	170.048	163	67	255	3571	55.468	6.390	0.153	0.812
ID243880	243880	None	40.970	29.000	9.000	0	167	167	2	1	-10921639	86.810	75	48	139	1823	30.517	3.200	0.226	1.049
ID243879	243879	60	56.006	19.263	7.211	0	167	167	2	1	-10921639	139.952	127	59	207	2939	40.594	2.000	0.158	0.941
ID243859	243859	None	40.009	11.367	20.121	0	168	168	2	1	-10921639	139.000	139	47	215	2919	35.710	7.600	0.122	0.849
ID243858	243858	63	68.809	21.679	14.303	0	168	168	2	1	-10921639	152.524	147	99	255	3203	45.545	7.600	0.211	1.168
ID243857	243857	62	59.540	11.987	12.681	0	168	168	2	1	-10921639	179.952	179	119	239	3779	31.973	4.800	0.170	1.635
ID243856	243856	60	69.539	19.067	7.375	0	168	168	2	1	-10921639	138.810	131	71	235	2915	45.404	2.000	0.248	1.214
ID243855	243855	61	43.736	11.060	5.607	0	168	168	2	1	-10921639	150.619	155	71	203	3163	36.746	4.800	0.138	0.997
ID243860	243860	58	58.110	18.284	21.031	0	168	168	2	1	-10921639	130.429	135	67	211	2739	37.551	3.200	0.227	1.283
ID243875	243875	60	82.708	20.362	7.111	0	169	169	2	1	-10921639	141.667	127	79	255	2975	52.662	2.000	0.250	1.078
ID243874	243874	61	69.356	11.098	6.883	0	169	169	2	1	-10921639	162.619	175	79	255	3415	53.245	2.000	0.159	0.838
ID243873	243873	None	61.120	14.693	5.935	0	169	169	2	1	-10921639	140.905	143	75	255	2959	55.377	2.000	0.107	0.490
ID243878	243878	58	81.024	17.527	20.960	0	169	169	2	1	-10921639	181.476	179	55	255	3811	58.944	2.000	0.210	1.068
ID243877	243877	63	82.163	21.627	13.449	0	169	169	2	1	-10921639	173.476	191	87	255	3643	55.302	3.200	0.228	1.163
ID243876	243876	62	56.173	11.136	12.242	0	169	169	2	1	-10921639	168.143	159	75	255	3531	48.351	3.200	0.109	0.682
ID243865	243865	None	54.119	19.000	29.000	0	170	170	2	1	-10921639	110.429	104	51	171	2319	35.799	7.600	0.226	1.136
ID243864	243864	58	57.913	16.283	21.155	0	170	170	2	1	-10921639	146.048	139	91	247	3067	43.633	6.377	0.136	0.801
ID243863	243863	63	96.581	21.857	13.113	0	170	170	2	1	-10921639	164.905	159	59	255	3463	66.436	2.000	0.263	1.035
ID243862	243862	62	63.767	11.702	12.920	0	170	170	2	1	-10921639	169.095	179	75	235	3551	47.085	4.800	0.168	1.034
ID243861	243861	60	81.909	20.649	7.180	0	170	170	2	1	-10921639	136.333	147	27	247	2863	59.831	2.000	0.265	0.955
ID243888	243888	58	58.407	17.905	20.829	0	171	171	2	1	-10921639	151.952	151	71	223	3191	39.231	6.410	0.178	1.169
ID243887	243887	63	82.838	21.809	13.003	0	171	171	2	1	-10921639	165.667	155	75	255	3479	53.432	2.000	0.216	1.103
ID243886	243886	62	64.893	11.821	12.703	0	171	171	2	1	-10921639	158.238	155	75	231	3323	49.130	2.000	0.160	0.889
ID243885	243885	66	47.654	7.221	9.591	0	171	171	2	1	-10921639	139.571	131	91	235	2931	34.486	2.000	0.185	1.266
ID243884	243884	60	76.949	19.834	6.897	0	171	171	2	1	-10921639	139.381	131	51	255	2927	56.198	2.000	0.204	0.840
ID243872	243872	58	74.018	17.658	20.969	0	172	172	2	1	-10921639	164.714	167	55	239	3459	49.113	2.000	0.216	1.192
ID243867	243867	60	60.516	20.322	6.099	0	172	172	2	1	-10921639	134.619	135	83	235	2827	39.047	3.200	0.223	1.256
ID243866	243866	None	40.217	10.189	3.200	0	172	172	2	1	-10921639	111.952	111	39	187	2351	38.281	3.200	0.128	0.665
ID243871	243871	None	45.683	6.964	18.780	0	172	172	2	1	-10921639	110.048	103	47	195	2311	40.058	2.000	0.093	0.467
ID243870	243870	62	73.414	11.548	12.925	0	172	172	2	1	-10921639	175.762	163	95	255	3691	49.697	3.200	0.184	1.097
ID243869	243869	63	78.292	21.870	12.279	0	172	172	2	1	-10921639	128.905	123	19	255	2707	67.878	2.000	0.148	0.488
ID243868	243868	66	49.436	6.030	9.623	0	172	172	2	1	-10921639	106.238	107	51	199	2231	39.892	2.000	0.168	0.768
ID243895	243895	64	61.086	14.121	6.765	0	173	173	2	1	-10921639	126.048	119	47	211	2647	44.576	2.000	0.187	0.892
ID243899	243899	62	85.272	11.729	13.891	0	173	173	2	1	-10921639	173.286	179	79	255	3639	57.600	2.000	0.226	1.110
ID243898	243898	63	81.599	21.893	12.688	0	173	173	2	1	-10921639	167.571	159	95	251	3519	53.491	3.200	0.223	1.142
ID243897	243897	None	46.015	7.872	12.882	0	173	173	2	1	-10921639	146.238	143	83	255	3071	42.249	2.000	0.062	0.402
ID243896	243896	60	77.183	20.088	7.002	0	173	173	2	1	-10921639	146.238	135	83	255	3071	44.679	2.000	0.247	1.298
ID243901	243901	58	64.364	16.969	21.426	0	173	173	2	1	-10921639	174.429	175	71	255	3663	48.552	3.200	0.144	0.905
ID243900	243900	65	50.476	16.830	18.239	0	173	173	2	1	-10921639	163.762	155	91	243	3439	40.252	6.399	0.115	0.839
ID243915	243915	62	72.092	11.746	13.781	0	174	174	2	1	-10921639	184.905	179	103	255	3883	47.827	7.600	0.172	1.134
ID243914	243914	63	83.289	22.196	12.027	0	174	174	2	1	-10921639	150.429	147	71	255	3159	56.911	2.000	0.193	0.857
ID243913	243913	64	58.993	14.067	6.600	0	174	174	2	1	-10921639	136.524	131	59	251	2867	47.438	2.000	0.123	0.629
ID243912	243912	60	42.872	19.147	5.118	0	174	174	2	1	-10921639	113.476	119	19	175	2383	36.845	7.600	0.155	0.825
ID243919	243919	None	57.974	3.907	25.159	0	174	174	2	1	-10921639	115.762	111	31	183	2431	39.872	2.000	0.210	1.009
ID243918	243918	58	72.685	16.251	21.646	0	174	174	2	1	-10921639	159.952	167	63	235	3359	47.630	4.800	0.239	1.295
ID243917	243917	65	47.164	18.336	15.671	0	174	174	2	1	-10921639	157.667	155	67	247	3311	45.770	4.800	0.157	0.936
ID243916	243916	None	40.064	6.108	15.818	0	174	174	2	1	-10921639	141.857	151	83	207	2979	34.575	3.200	0.105	0.782
ID243930	243930	58	78.867	16.078	21.888	0	175	175	2	1	-10921639	154.238	151	79	255	3239	53.181	4.800	0.255	1.178
ID243929	243929	62	71.532	12.040	14.199	0	175	175	2	1	-10921639	186.810	195	79	255	3923	55.158	4.800	0.206	1.157
ID243928	243928	63	88.352	22.135	12.074	0	175	175	2	1	-10921639	163.952	159	67	255	3443	63.798	2.000	0.197	0.846
ID243927	243927	60	51.488	20.085	6.308	0	175	175	2	1	-10921639	145.095	147	67	215	3047	38.897	3.200	0.186	1.168
ID243926	243926	64	61.202	15.015	6.351	0	175	175	2	1	-10921639	148.905	143	67	255	3127	53.136	2.000	0.104	0.530
ID243891	243891	60	51.087	21.271	5.727	0	176	176	2	1	-10921639	162.810	163	103	239	3419	33.692	4.800	0.175	1.441
ID243890	243890	67	63.769	10.983	5.043	0	176	176	2	1	-10921639	135.000	135	47	247	2835	50.072	2.000	0.209	0.932
ID243889	243889	None	42.074	17.212	1.693	0	176	176	2	1	-10921639	115.762	103	67	219	2431	41.272	2.000	0.076	0.395
ID243894	243894	58	93.514	15.803	22.180	0	176	176	2	1	-10921639	160.905	147	67	255	3379	61.652	2.000	0.264	1.089
ID243893	243893	62	93.795	12.231	14.979	0	176	176	2	1	-10921639	187.381	195	79	255	3935	60.754	2.000	0.256	1.259
ID243892	243892	63	83.266	20.812	12.073	0	176	176	2	1	-10921639	169.667	167	47	255	3563	61.323	2.000	0.210	0.962
ID243907	243907	None	52.826	7.716	13.686	0	177	177	2	1	-10921639	141.667	143	67	243	2975	46.807	2.000	0.103	0.564
ID243906	243906	63	48.303	21.642	12.762	0	177	177	2	1	-10921639	137.857	127	51	247	2895	50.851	7.600	0.151	0.712
ID243905	243905	None	44.205	18.982	9.864	0	177	177	2	1	-10921639	170.810	171	103	227	3587	31.987	7.600	0.117	1.122
ID243904	243904	None	43.542	6.226	8.411	0	177	177	2	1	-10921639	114.810	107	59	179	2411	38.439	2.000	0.139	0.730
ID243911	243911	None	41.565	18.039	28.185	0	177	177	2	1	-10921639	106.810	107	35	163	2243	31.125	6.381	0.223	1.252
ID243910	243910	58	87.506	15.854	21.604	0	177	177	2	1	-10921639	161.476	159	55	255	3391	57.598	2.000	0.241	1.089
ID243909	243909	68	48.485	6.826	18.982	0	177	177	2	1	-10921639	126.429	127	43	223	2655	42.994	2.000	0.100	0.535
ID243908	243908	62	71.636	12.339	15.377	0	177	177	2	1	-10921639	177.095	183	71	255	3719	51.188	2.000	0.202	1.161
ID243903	243903	60	57.079	20.569	5.980	0	177	177	2	1	-10921639	152.905	159	55	239	3211	50.748	3.200	0.185	0.942
ID243902	243902	67	51.180	10.894	3.354	0	177	177	2	1	-10921639	118.810	115	63	167	2495	35.698	2.000	0.171	0.970
ID243923	243923	68	44.075	6.863	19.703	0	178	178	2	1	-10921639	143.190	143	83	199	3007	30.106	4.800	0.147	1.216
ID243922	243922	62	70.621	12.057	15.683	0	178	178	2	1	-10921639	190.238	199	115	255	3995	48.260	6.029	0.176	1.179
ID243921	243921	None	46.543	14.225	7.682	0	178	178	2	1	-10921639	127.381	127	63	223	2675	43.117	7.600	0.108	0.577
ID243920	243920	60	61.383	20.275	6.826	0	178	178	2	1	-10921639	164.143	155	99	247	3447	36.925	4.800	0.215	1.572
ID243925	243925	None	44.855	6.951	27.058	0	178	178	2	1	-10921639	130.048	123	67	215	2731	39.108	2.000	0.125	0.739
ID243924	243924	58	86.240	16.141	21.547	0	178	178	2	1	-10921639	174.619	163	79	255	3667	58.814	3.200	0.243	1.160
ID243952	243952	58	59.798	15.050	21.555	0	179	179	2	1	-10921639	151.000	151	71	223	3171	42.914	4.800	0.205	1.198
ID243951	243951	68	61.135	7.286	18.754	0	179	179	2	1	-10921639	150.429	139	83	251	3159	47.045	2.000	0.172	0.939
ID243950	243950	62	50.566	11.888	15.391	0	179	179	2	1	-10921639	178.048	175	99	255	3739	43.560	6.125	0.130	0.940
ID243949	243949	69	68.919	5.540	9.561	0	179	179	2	1	-10921639	147.762	143	75	243	3103	47.390	2.000	0.191	1.001
ID243948	243948	60	44.404	18.332	7.399	0	179	179	2	1	-10921639	157.476	151	95	231	3307	37.725	2.000	0.114	0.854
ID243963	243963	None	42.196	21.997	7.963	0	180	180	2	1	-10921639	130.429	127	67	195	2739	38.539	2.000	0.101	0.621
ID243962	243962	60	46.223	17.000	7.000	0	180	180	2	1	-10921639	184.333	175	107	251	3871	42.130	4.800	0.126	0.977
ID243961	243961	None	54.288	14.764	7.446	0	180	180	2	1	-10921639	170.619	159	83	251	3583	51.442	6.402	0.113	0.671
ID243966	243966	58	48.389	15.922	21.413	0	180	180	2	1	-10921639	118.810	115	43	211	2495	45.263	2.000	0.107	0.508
ID243965	243965	62	52.694	11.710	16.100	0	180	180	2	1	-10921639	184.714	171	95	255	3879	46.572	2.000	0.106	0.763
ID243964	243964	69	46.523	6.044	8.554	0	180	180	2	1	-10921639	109.857	119	47	195	2307	35.217	2.000	0.214	1.099
ID243943	243943	62	55.157	10.909	16.304	0	181	181	2	1	-10921639	164.333	163	83	247	3451	44.906	7.600	0.113	0.740
ID243942	243942	70	51.029	21.686	13.279	0	181	181	2	1	-10921639	122.429	119	47	231	2571	45.857	2.000	0.107	0.516
ID243941	243941	69	44.020	4.774	8.590	0	181	181	2	1	-10921639	130.238	127	71	175	2735	35.477	4.800	0.183	1.134
ID243940	243940	60	82.141	18.362	5.809	0	181	181	2	1	-10921639	189.667	183	111	255	3983	47.046	2.000	0.201	1.350
ID243947	243947	None	40.165	7.000	29.000	0	181	181	2	1	-10921639	114.381	104	59	175	2402	30.441	7.600	0.155	1.010
ID243946	243946	58	51.887	14.992	21.463	0	181	181	2	1	-10921639	144.143	143	63	227	3027	39.661	2.000	0.135	0.867
ID243945	243945	68	46.228	6.663	19.205	0	181	181	2	1	-10921639	144.905	143	75	227	3043	37.494	7.600	0.103	0.722
ID243944	243944	None	44.507	16.688	16.136	0	181	181	2	1	-10921639	143.190	143	91	231	3007	40.368	2.000	0.090	0.587
ID243931	243931	60	68.590	18.141	5.676	0	182	182	2	1	-10921639	199.381	207	91	255	4187	44.270	6.157	0.171	1.317
ID243936	243936	58	53.522	15.822	21.194	0	182	182	2	1	-10921639	140.905	135	79	215	2959	41.754	2.000	0.131	0.780
ID243935	243935	68	48.914	8.140	19.247	0	182	182	2	1	-10921639	152.905	167	67	255	3211	50.543	7.600	0.071	0.402
ID243934	243934	62	55.431	11.006	17.174	0	182	182	2	1	-10921639	193.286	183	143	255	4059	33.766	2.000	0.126	1.284
ID243933	243933	70	54.867	22.038	13.131	0	182	182	2	1	-10921639	116.143	115	47	215	2439	39.276	2.000	0.180	0.903
ID243932	243932	69	49.401	5.974	9.120	0	182	182	2	1	-10921639	122.429	131	35	239	2571	43.932	2.000	0.144	0.704
ID243955	243955	62	63.634	11.441	18.120	0	183	183	2	1	-10921639	185.667	187	95	247	3899	40.975	2.000	0.163	1.271
ID243954	243954	69	46.398	6.053	8.288	0	183	183	2	1	-10921639	110.048	111	47	179	2311	36.219	7.600	0.160	0.839
ID243953	243953	71	88.560	14.708	7.040	0	183	183	2	1	-10921639	216.143	239	103	255	4539	45.098	4.800	0.239	1.849
ID243939	243939	None	51.627	20.000	29.000	0	184	184	2	1	-10921639	124.286	115	83	191	2610	30.508	4.800	0.281	1.790
ID243938	243938	71	57.625	14.686	6.656	0	184	184	2	1	-10921639	183.381	175	107	255	3851	41.836	7.600	0.127	0.991
ID243937	243937	None	83.451	18.640	4.838	0	184	184	2	1	-10921639	188.333	175	99	255	3955	59.253	2.000	0.203	1.073
ID243987	243987	71	62.523	14.957	6.369	0	185	185	2	1	-10921639	181.476	199	75	251	3811	48.637	7.600	0.163	1.045
ID243990	243990	None	42.530	10.342	16.365	0	185	185	2	1	-10921639	173.095	179	119	223	3635	31.664	4.800	0.127	1.229
ID243989	243989	72	50.418	21.740	12.824	0	185	185	2	1	-10921639	127.190	127	79	195	2671	32.261	4.800	0.205	1.344
ID243988	243988	73	57.940	23.047	6.004	0	185	185	2	1	-10921639	143.190	139	47	219	3007	43.607	3.200	0.164	0.924
ID243960	243960	None	43.002	8.124	19.017	0	186	186	2	1	-10921639	144.333	163	31	195	3031	46.550	2.000	0.121	0.670
ID243959	243959	72	45.394	21.880	13.190	0	186	186	2	1	-10921639	126.619	119	59	231	2659	44.270	7.600	0.102	0.530
ID243958	243958	74	52.426	7.609	8.873	0	186	186	2	1	-10921639	130.810	123	71	203	2747	39.608	2.000	0.179	1.005
ID243957	243957	73	69.424	21.657	5.967	0	186	186	2	1	-10921639	166.238	167	71	255	3491	51.235	4.800	0.218	1.159
ID243956	243956	71	44.726	15.689	5.560	0	186	186	2	1	-10921639	184.333	191	99	239	3871	38.582	4.800	0.111	0.955
ID244003	244003	None	49.665	15.128	14.948	0	187	187	2	1	-10921639	162.810	167	71	231	3419	40.049	5.969	0.141	1.004
ID244002	244002	72	52.118	22.616	12.715	0	187	187	2	1	-10921639	145.476	139	87	243	3055	35.899	7.600	0.207	1.392
ID244001	244001	74	43.817	5.557	8.259	0	187	187	2	1	-10921639	111.762	119	43	203	2347	45.336	2.000	0.148	0.636
ID244000	244000	None	48.912	18.373	6.605	0	187	187	2	1	-10921639	166.048	167	107	239	3487	36.020	2.000	0.117	0.966
ID244004	244004	None	41.719	15.128	14.948	0	187	187	2	1	-10921639	162.810	167	71	231	3419	40.049	5.969	0.141	1.004
ID243999	243999	73	50.820	23.476	5.989	0	187	187	2	1	-10921639	127.571	123	67	211	2679	37.995	2.000	0.199	1.116
ID243998	243998	75	40.096	13.118	5.557	0	187	187	2	1	-10921639	145.857	143	63	227	3063	42.410	7.600	0.125	0.767
ID243997	243997	71	51.478	16.517	3.306	0	187	187	2	1	-10921639	167.571	171	95	255	3519	40.404	4.800	0.156	1.118
ID243976	243976	None	44.335	17.659	26.500	0	188	188	2	1	-10921639	104.143	103	43	179	2187	35.262	2.000	0.162	0.822
ID243975	243975	None	46.476	17.815	20.627	0	188	188	2	1	-10921639	124.333	115	51	219	2611	50.538	2.000	0.125	0.545
ID243974	243974	72	57.200	22.254	13.954	0	188	188	2	1	-10921639	135.762	131	67	199	2851	40.291	2.000	0.190	1.078
ID243973	243973	None	45.131	17.266	10.187	0	188	188	2	1	-10921639	137.857	127	55	223	2895	51.971	2.000	0.090	0.440
ID243972	243972	75	44.450	14.194	5.621	0	188	188	2	1	-10921639	158.429	155	63	235	3327	42.186	7.600	0.107	0.723
ID243986	243986	76	40.161	8.257	19.147	0	189	189	2	1	-10921639	139.000	135	63	195	2919	37.736	2.000	0.108	0.715
ID243985	243985	77	42.567	12.738	14.327	0	189	189	2	1	-10921639	173.286	175	91	243	3639	41.503	4.800	0.098	0.748
ID243984	243984	75	46.568	16.133	3.787	0	189	189	2	1	-10921639	162.048	167	91	251	3403	38.030	2.000	0.127	0.959
ID243979	243979	None	56.579	14.785	6.158	0	190	190	2	1	-10921639	177.286	179	123	247	3723	37.706	7.600	0.152	1.239
ID243978	243978	78	44.878	20.712	4.951	0	190	190	2	1	-10921639	124.143	115	63	203	2607	37.929	2.000	0.136	0.784
ID243977	243977	75	45.600	16.558	3.061	0	190	190	2	1	-10921639	141.667	135	67	235	2975	46.032	2.000	0.082	0.465
ID243983	243983	76	49.337	7.822	19.078	0	190	190	2	1	-10921639	152.333	159	99	215	3199	29.808	2.000	0.149	1.322
ID243982	243982	None	53.222	14.779	15.963	0	190	190	2	1	-10921639	181.095	187	123	255	3803	38.421	7.600	0.120	1.007
ID243981	243981	77	50.785	11.732	14.137	0	190	190	2	1	-10921639	180.143	179	115	255	3783	39.762	6.368	0.112	0.911
ID243980	243980	None	54.922	23.712	13.066	0	190	190	2	1	-10921639	134.619	131	63	235	2827	42.949	4.800	0.214	1.103
ID243971	243971	79	55.056	17.314	21.998	0	191	191	2	1	-10921639	139.000	131	63	215	2919	47.413	2.000	0.121	0.633
ID243970	243970	77	50.566	12.113	13.180	0	191	191	2	1	-10921639	186.238	179	79	255	3911	47.592	7.600	0.131	0.905
ID243969	243969	None	52.933	5.683	8.779	0	191	191	2	1	-10921639	131.952	135	55	199	2771	34.500	2.000	0.154	1.023
ID243968	243968	78	41.327	19.334	5.309	0	191	191	2	1	-10921639	171.571	179	95	235	3603	40.974	7.600	0.100	0.762
ID243967	243967	75	65.461	16.001	3.311	0	191	191	2	1	-10921639	189.095	191	87	255	3971	46.983	4.800	0.157	1.093
ID243995	243995	None	56.132	14.543	16.103	0	192	192	2	1	-10921639	178.619	175	75	255	3751	49.894	2.000	0.130	0.822
ID243994	243994	77	47.217	10.222	13.407	0	192	192	2	1	-10921639	162.429	171	75	223	3411	43.677	3.200	0.127	0.840
ID243993	243993	78	43.008	20.592	5.841	0	192	192	2	1	-10921639	125.667	135	39	219	2639	50.948	2.000	0.090	0.409
ID243992	243992	80	45.794	11.086	5.345	0	192	192	2	1	-10921639	145.095	143	79	207	3047	40.902	2.000	0.121	0.764
ID243991	243991	75	69.111	16.887	3.054	0	192	192	2	1	-10921639	159.381	163	75	255	3347	55.222	2.000	0.125	0.642
ID243996	243996	79	70.428	16.088	22.013	0	192	192	2	1	-10921639	163.000	143	91	255	3423	51.923	2.000	0.195	1.024
ID244010	244010	None	41.840	4.066	24.911	0	193	193	2	1	-10921639	113.476	111	51	231	2383	37.083	4.800	0.104	0.575
ID244009	244009	79	51.234	17.413	23.090	0	193	193	2	1	-10921639	151.762	143	63	231	3187	41.233	4.800	0.162	1.025
ID244008	244008	None	53.449	20.058	13.842	0	193	193	2	1	-10921639	143.190	139	79	239	3007	42.492	2.000	0.144	0.846
ID244007	244007	80	55.239	13.781	6.335	0	193	193	2	1	-10921639	162.810	155	107	235	3419	34.836	7.600	0.135	1.109
ID244006	244006	78	42.160	20.337	4.917	0	193	193	2	1	-10921639	124.714	111	67	187	2619	32.559	2.000	0.115	0.790
ID244005	244005	None	42.856	3.000	0.000	0	193	193	2	1	-10921639	52.571	43	3	119	1104	36.759	2.000	0.174	0.424
ID244019	244019	78	47.179	20.402	5.163	0	194	194	2	1	-10921639	148.714	147	51	247	3123	48.192	7.600	0.088	0.499
ID244018	244018	80	59.290	14.056	5.027	0	194	194	2	1	-10921639	154.429	147	95	255	3243	40.126	7.600	0.125	0.858
ID244023	244023	79	59.154	15.825	20.803	0	194	194	2	1	-10921639	141.095	143	31	247	2963	46.193	2.000	0.153	0.812
ID244022	244022	82	43.602	12.566	15.964	0	194	194	2	1	-10921639	155.381	155	87	247	3263	42.968	7.600	0.075	0.507
ID244021	244021	None	43.275	21.707	7.541	0	194	194	2	1	-10921639	145.286	147	59	235	3051	41.018	6.375	0.102	0.655
ID244020	244020	81	51.728	6.747	8.460	0	194	194	2	1	-10921639	148.714	147	79	211	3123	39.569	6.311	0.133	0.882
ID244027	244027	81	42.486	5.946	10.836	0	195	195	2	1	-10921639	124.333	127	59	219	2611	39.341	2.000	0.066	0.394
ID244026	244026	None	48.867	18.107	7.994	0	195	195	2	1	-10921639	167.381	179	91	243	3515	42.688	7.600	0.088	0.632
ID244025	244025	80	61.396	14.962	5.655	0	195	195	2	1	-10921639	166.429	167	103	255	3495	46.807	2.000	0.118	0.750
ID244024	244024	78	43.450	21.232	4.072	0	195	195	2	1	-10921639	129.476	135	51	187	2719	35.877	2.000	0.141	0.891
ID244030	244030	None	51.230	15.667	24.749	0	195	195	2	1	-10921639	139.381	135	67	199	2927	41.567	3.200	0.132	0.781
ID244029	244029	79	41.529	16.433	20.790	0	195	195	2	1	-10921639	151.381	155	91	207	3179	34.127	6.393	0.130	1.017
ID244028	244028	82	68.435	11.739	16.683	0	195	195	2	1	-10921639	180.714	171	59	255	3795	58.891	2.000	0.134	0.725
ID244017	244017	79	45.084	15.697	21.523	0	196	196	2	1	-10921639	134.810	131	67	223	2831	40.328	6.278	0.107	0.644
ID244016	244016	82	42.104	11.841	16.118	0	196	196	2	1	-10921639	167.571	175	79	251	3519	42.243	2.000	0.083	0.611
ID244011	244011	78	42.597	21.077	4.180	0	196	196	2	1	-10921639	111.429	111	0	183	2340	47.344	4.800	0.196	0.770
ID244015	244015	83	45.693	10.814	13.509	0	196	196	2	1	-10921639	183.381	191	95	251	3851	34.010	4.800	0.142	1.344
ID244014	244014	81	44.854	3.652	9.554	0	196	196	2	1	-10921639	129.095	139	55	179	2711	38.608	2.000	0.139	0.816
ID244013	244013	80	54.288	14.862	5.867	0	196	196	2	1	-10921639	162.048	151	115	255	3403	33.512	2.000	0.132	1.130
ID244012	244012	None	43.279	10.127	5.402	0	196	196	2	1	-10921639	130.238	131	51	211	2735	42.476	2.000	0.099	0.555
ID244035	244035	None	40.589	20.791	13.217	0	197	197	2	1	-10921639	133.667	135	79	191	2807	30.577	2.000	0.145	1.107
ID244034	244034	83	42.813	11.924	13.277	0	197	197	2	1	-10921639	147.571	155	59	227	3099	45.295	2.000	0.089	0.533
ID244033	244033	81	59.628	5.978	8.830	0	197	197	2	1	-10921639	143.952	147	79	211	3023	36.308	3.200	0.205	1.348
ID244032	244032	80	51.320	13.996	5.881	0	197	197	2	1	-10921639	172.333	167	131	231	3619	29.674	4.800	0.151	1.525
ID244037	244037	None	53.955	16.749	25.020	0	197	197	2	1	-10921639	123.000	123	43	203	2583	50.247	2.000	0.137	0.590
ID244036	244036	79	55.678	15.936	20.148	0	197	197	2	1	-10921639	156.714	151	63	235	3291	40.429	4.800	0.155	1.040
ID244031	244031	78	43.617	18.643	4.475	0	197	197	2	1	-10921639	124.714	127	11	215	2619	50.288	2.000	0.100	0.450
ID244041	244041	79	73.946	16.049	22.200	0	198	198	2	1	-10921639	155.190	155	59	255	3259	54.735	3.200	0.204	0.963
ID244040	244040	83	61.722	11.103	13.202	0	198	198	2	1	-10921639	174.238	175	119	255	3659	43.241	3.200	0.171	1.177
ID244039	244039	81	54.436	6.895	8.696	0	198	198	2	1	-10921639	141.286	139	87	203	2967	33.360	3.200	0.183	1.308
ID244038	244038	80	73.025	14.642	5.199	0	198	198	2	1	-10921639	189.857	179	123	255	3987	42.088	4.800	0.186	1.416
ID244048	244048	None	42.878	16.187	24.988	0	199	199	2	1	-10921639	127.381	131	75	187	2675	39.434	6.390	0.123	0.709
ID244043	244043	None	48.873	19.075	6.178	0	199	199	2	1	-10921639	147.952	151	71	227	3107	42.707	2.000	0.100	0.629
ID244042	244042	80	68.915	14.262	4.537	0	199	199	2	1	-10921639	185.857	187	75	255	3903	48.959	4.800	0.227	1.403
ID244047	244047	79	50.281	16.370	21.820	0	199	199	2	1	-10921639	131.000	127	47	187	2751	40.120	2.000	0.164	0.918
ID244046	244046	84	42.747	10.103	20.237	0	199	199	2	1	-10921639	119.571	103	39	227	2511	47.871	4.000	0.147	0.642
ID244045	244045	83	63.105	9.749	13.551	0	199	199	2	1	-10921639	166.619	167	87	255	3499	43.925	2.000	0.172	1.111
ID244044	244044	81	85.982	6.770	8.444	0	199	199	2	1	-10921639	167.762	167	59	255	3523	58.619	2.000	0.260	1.182
ID244051	244051	81	42.974	7.667	9.159	0	200	200	2	1	-10921639	145.286	131	83	223	3051	40.607	3.200	0.079	0.526
ID244050	244050	80	44.463	15.802	5.311	0	200	200	2	1	-10921639	178.429	179	127	243	3747	31.120	2.000	0.119	1.216
ID244049	244049	None	48.505	12.232	5.011	0	200	200	2	1	-10921639	147.190	147	75	255	3091	42.171	6.008	0.109	0.684
ID244053	244053	None	51.520	29.000	25.000	0	200	200	2	1	-10921639	115.000	123	66	203	2415	36.817	4.800	0.189	0.992
ID244052	244052	84	49.980	10.780	20.285	0	200	200	2	1	-10921639	160.905	159	87	255	3379	45.213	2.000	0.135	0.844
ID244059	244059	80	49.805	17.065	5.923	0	201	201	2	1	-10921639	153.667	151	115	219	3227	29.996	6.376	0.125	1.136
ID244055	244055	80	49.830	18.911	7.602	0	202	202	2	1	-10921639	143.952	135	91	211	3023	36.571	3.200	0.146	1.004
ID244054	244054	None	40.960	13.188	3.102	0	202	202	2	1	-10921639	130.429	123	71	183	2739	32.256	2.000	0.131	0.938
ID244056	244056	85	50.201	9.613	11.614	0	202	202	2	1	-10921639	166.429	171	91	239	3495	42.807	3.200	0.108	0.759
ID244062	244062	85	48.223	11.456	13.214	0	203	203	2	1	-10921639	165.095	167	95	243	3467	32.561	4.800	0.184	1.577
ID244061	244061	None	50.750	6.817	8.823	0	203	203	2	1	-10921639	154.619	159	63	255	3247	48.479	4.800	0.166	0.908
ID244060	244060	None	42.545	23.382	5.394	0	203	203	2	1	-10921639	119.000	115	59	183	2499	34.940	6.012	0.185	1.061
ID244058	244058	None	43.450	24.990	6.056	0	205	205	2	1	-10921639	110.429	111	55	195	2319	32.748	2.000	0.127	0.759
ID244057	244057	None	45.718	0.000	4.000	0	205	205	2	1	-10921639	98.571	91	35	151	2070	38.562	2.000	0.170	0.744
ID244067	244067	None	43.003	14.887	22.916	0	206	206	2	1	-10921639	120.143	123	63	187	2523	33.013	2.000	0.150	0.951
ID244066	244066	None	43.387	29.000	9.000	0	206	206	2	1	-10921639	104.286	95	51	171	2190	38.558	3.200	0.183	0.836
ID244063	244063	None	42.863	15.135	4.766	0	207	207	2	1	-10921639	130.619	127	71	191	2743	33.797	4.800	0.134	0.911
ID244065	244065	None	41.443	20.865	14.952	0	207	207	2	1	-10921639	100.143	103	55	203	2103	33.037	2.000	0.122	0.660
ID244064	244064	None	41.661	13.039	12.791	0	207	207	2	1	-10921639	144.714	147	87	239	3039	32.633	6.406	0.093	0.752
ID244069	244069	None	43.114	29.000	26.000	0	208	208	2	1	-10921639	130.429	131	78	199	2739	37.314	7.600	0.128	0.795
ID244068	244068	None	41.826	29.000	16.000	0	208	208	2	1	-10921639	116.714	111	59	175	2451	38.725	2.000	0.163	0.846
ID244071	244071	None	41.854	0.000	16.000	0	210	210	2	1	-10921639	143.286	143	89	223	3009	38.038	4.800	0.184	1.170
ID244070	244070	None	48.180	24.154	3.383	0	210	210	2	1	-10921639	126.429	131	55	167	2655	32.992	7.600	0.168	1.102
ID244073	244073	None	40.822	10.535	7.486	0	211	211	2	1	-10921639	102.810	103	31	183	2159	35.832	2.000	0.139	0.699
ID244072	244072	None	41.420	17.980	3.521	0	211	211	2	1	-10921639	122.619	115	79	207	2575	32.666	2.000	0.156	1.014
ID244078	244078	86	52.670	29.000	26.000	0	212	212	2	1	-10921639	93.095	75	40	235	1955	46.488	2.000	0.197	0.660
ID244077	244077	None	42.771	24.575	4.581	0	212	212	2	1	-10921639	128.524	119	75	195	2699	32.310	3.200	0.134	0.942
ID244079	244079	None	41.133	18.069	2.657	0	213	213	2	1	-10921639	106.048	99	51	203	2227	33.655	2.000	0.139	0.769
ID244081	244081	86	43.897	29.000	25.000	0	213	213	2	1	-10921639	101.333	95	59	207	2128	32.768	2.000	0.213	1.088
ID244080	244080	None	49.912	13.758	13.854	0	213	213	2	1	-10921639	136.714	139	83	195	2871	28.130	6.000	0.186	1.521
ID244075	244075	None	43.211	0.000	20.000	0	214	214	2	1	-10921639	122.810	115	85	203	2579	32.611	5.966	0.172	1.103
ID244074	244074	None	47.989	17.109	5.522	0	214	214	2	1	-10921639	122.048	119	47	175	2563	29.063	4.800	0.201	1.407
ID244076	244076	None	45.425	15.696	22.216	0	214	214	2	1	-10921639	88.905	83	27	175	1867	39.610	2.000	0.144	0.564
ID244082	244082	None	44.857	5.046	16.625	0	215	215	2	1	-10921639	100.143	103	19	199	2103	35.736	7.600	0.170	0.813
ID244083	244083	None	45.725	11.197	13.555	0	216	216	2	1	-10921639	113.667	115	51	195	2387	41.170	3.200	0.126	0.617
ID244085	244085	None	53.306	21.000	29.000	0	216	216	2	1	-10921639	123.238	119	85	179	2588	31.074	3.200	0.253	1.601
ID244084	244084	None	48.798	16.252	22.986	0	216	216	2	1	-10921639	92.524	95	31	183	1943	38.729	7.600	0.150	0.622
ID244087	244087	None	43.987	12.036	18.831	0	218	218	2	1	-10921639	111.000	111	47	179	2331	30.568	4.800	0.187	1.142
ID244086	244086	None	49.782	13.678	11.713	0	218	218	2	1	-10921639	127.762	123	79	183	2683	35.454	6.019	0.175	1.074
ID244091	244091	None	40.322	11.975	3.932	0	220	220	2	1	-10921639	112.714	111	43	175	2367	34.002	4.800	0.190	1.060
ID244092	244092	None	43.728	22.745	9.265	0	220	220	2	1	-10921639	109.476	107	51	179	2299	36.736	2.000	0.122	0.646
ID244090	244090	None	44.605	16.070	14.592	0	222	222	2	1	-10921639	100.143	95	11	171	2103	39.459	2.000	0.121	0.548
ID244089	244089	None	49.039	25.854	4.710	0	222	222	2	1	-10921639	105.286	107	63	171	2211	29.841	4.800	0.206	1.205
ID244088	244088	None	45.360	27.048	12.156	0	223	223	2	1	-10921639	115.571	107	51	215	2427	42.072	2.000	0.115	0.566
ID244093	244093	None	46.355	15.502	10.834	0	224	224	2	1	-10921639	124.333	115	67	223	2611	41.940	6.078	0.182	0.914
ID244106	244106	None	44.434	22.816	9.585	0	225	225	2	1	-10921639	116.143	111	63	191	2439	33.944	4.800	0.157	0.930
ID244105	244105	87	46.750	11.315	5.160	0	225	225	2	1	-10921639	117.286	115	43	183	2463	37.769	3.200	0.161	0.859
ID244099	244099	None	50.555	17.864	9.552	0	226	226	2	1	-10921639	115.000	111	51	199	2415	38.095	2.000	0.168	0.866
ID244098	244098	87	55.555	12.309	4.145	0	226	226	2	1	-10921639	110.238	127	39	163	2315	37.172	2.000	0.264	1.239
ID244100	244100	88	41.672	12.750	14.701	0	226	226	2	1	-10921639	130.429	123	83	203	2739	33.545	2.000	0.129	0.892
ID244095	244095	88	40.549	12.509	14.458	0	227	227	2	1	-10921639	113.095	115	59	175	2375	33.979	2.000	0.135	0.790
ID244094	244094	87	44.756	11.906	5.365	0	227	227	2	1	-10921639	109.667	91	55	235	2303	44.296	2.000	0.116	0.515
ID244104	244104	89	41.483	29.000	26.000	0	228	228	2	1	-10921639	86.571	79	23	195	1818	44.931	7.600	0.126	0.431
ID244103	244103	None	53.505	21.883	16.468	0	228	228	2	1	-10921639	104.905	95	47	195	2203	40.588	2.000	0.221	0.936
ID244102	244102	88	60.320	13.098	14.598	0	228	228	2	1	-10921639	148.714	143	87	223	3123	39.142	3.200	0.197	1.253
ID244101	244101	None	43.002	26.839	6.183	0	228	228	2	1	-10921639	108.333	103	47	171	2275	33.066	2.000	0.167	0.939
ID244097	244097	89	43.834	29.000	26.000	0	229	229	2	1	-10921639	98.762	99	27	211	2074	44.670	2.000	0.131	0.511
ID244096	244096	None	68.909	5.147	26.031	0	229	229	2	1	-10921639	146.048	151	83	227	3067	41.893	2.000	0.188	1.103
ID244107	244107	None	51.444	14.602	13.626	0	231	231	2	1	-10921639	131.190	135	63	195	2755	34.397	2.000	0.194	1.239
ID244108	244108	None	49.996	17.676	24.808	0	231	231	2	1	-10921639	115.000	111	43	191	2415	38.471	2.000	0.188	0.947
ID244109	244109	None	42.347	3.893	25.168	0	232	232	2	1	-10921639	111.000	107	47	167	2331	31.825	6.038	0.188	1.102
ID244110	244110	None	43.538	14.787	4.047	0	233	233	2	1	-10921639	103.381	99	47	203	2171	35.393	2.000	0.172	0.858
ID244111	244111	None	40.208	11.894	19.358	0	234	234	2	1	-10921639	104.143	99	39	179	2187	37.866	6.430	0.163	0.770
ID244115	244115	None	42.876	16.697	25.786	0	235	235	2	1	-10921639	95.952	87	55	199	2015	39.475	2.000	0.145	0.615
ID244114	244114	None	58.991	0.000	11.000	0	236	236	2	1	-10921639	93.571	75	35	223	1965	46.078	2.000	0.214	0.717
ID244112	244112	None	40.037	29.000	26.000	0	237	237	2	1	-10921639	87.095	79	44	167	1829	33.143	2.000	0.143	0.657
ID244113	244113	None	43.948	19.000	29.000	0	238	238	2	1	-10921639	115.476	127	67	179	2425	31.347	2.000	0.159	1.009
ID244116	244116	None	46.924	15.426	21.976	0	239	239	2	1	-10921639	106.619	99	63	167	2239	32.764	2.000	0.152	0.858
ID244117	244117	None	44.838	16.056	22.441	0	241	241	2	1	-10921639	127.762	135	51	195	2683	38.171	7.600	0.181	1.026
ID244119	244119	None	42.930	25.318	5.059	0	242	242	2	1	-10921639	102.810	103	51	179	2159	34.281	7.600	0.202	1.008
ID244118	244118	None	44.945	13.114	3.815	0	242	242	2	1	-10921639	109.476	107	43	167	2299	40.447	7.600	0.142	0.671
ID244120	244120	None	41.437	9.000	29.000	0	242	242	2	1	-10921639	113.619	103	63	211	2386	41.413	2.000	0.101	0.502
ID244121	244121	None	45.050	14.712	23.073	0	243	243	2	1	-10921639	119.000	115	27	219	2499	40.140	4.800	0.185	0.926
ID244130	244130	None	41.911	4.694	16.297	0	244	244	2	1	-10921639	110.238	103	39	179	2315	32.757	3.200	0.155	0.903
ID244129	244129	None	50.823	22.195	4.983	0	244	244	2	1	-10921639	119.952	123	71	163	2519	25.264	4.800	0.279	2.070
ID244128	244128	None	48.108	11.235	4.019	0	244	244	2	1	-10921639	122.810	115	79	215	2579	34.882	2.000	0.166	1.000
ID244123	244123	None	40.990	20.000	29.000	0	245	245	2	1	-10921639	85.048	87	18	187	1786	38.337	3.200	0.228	0.822
ID244122	244122	90	54.143	6.773	10.014	0	245	245	2	1	-10921639	121.286	119	51	175	2547	38.649	4.800	0.228	1.165
ID244131	244131	None	42.821	20.730	7.038	0	246	246	2	1	-10921639	111.762	115	31	183	2347	37.707	6.367	0.159	0.814
ID244133	244133	None	45.410	16.275	24.805	0	246	246	2	1	-10921639	109.095	111	31	175	2291	35.250	2.000	0.169	0.896
ID244132	244132	90	40.887	6.997	10.360	0	246	246	2	1	-10921639	113.857	103	43	191	2391	39.378	2.000	0.148	0.748
ID244135	244135	None	40.627	22.247	12.992	0	247	247	2	1	-10921639	103.952	99	43	155	2183	26.650	2.000	0.165	1.105
ID244134	244134	90	45.255	8.236	9.624	0	247	247	2	1	-10921639	112.524	123	47	179	2363	35.810	4.000	0.180	0.957
ID244136	244136	None	53.379	10.598	18.370	0	247	247	2	1	-10921639	117.667	115	27	207	2471	51.712	3.200	0.151	0.596
ID244127	244127	None	42.208	16.114	23.386	0	248	248	2	1	-10921639	112.333	115	67	155	2359	23.877	6.336	0.197	1.546
ID244126	244126	None	42.524	0.000	10.000	0	248	248	2	1	-10921639	93.714	91	39	171	1968	35.594	2.000	0.167	0.752
ID244125	244125	91	50.536	21.670	6.150	0	248	248	2	1	-10921639	119.381	111	47	203	2507	43.172	3.200	0.175	0.825
ID244124	244124	None	40.233	25.268	4.921	0	248	248	2	1	-10921639	103.381	103	39	171	2171	40.869	2.000	0.111	0.507
ID244140	244140	91	59.322	21.825	6.329	0	249	249	2	1	-10921639	141.286	143	75	211	2967	39.731	3.200	0.195	1.159
ID244145	244145	91	42.034	22.228	6.798	0	250	250	2	1	-10921639	135.952	131	87	199	2855	33.844	6.058	0.148	1.038
ID244144	244144	92	66.433	14.185	3.941	0	250	250	2	1	-10921639	121.095	115	51	255	2543	47.977	7.600	0.209	0.872
ID244139	244139	None	63.464	14.012	12.270	0	251	251	2	1	-10921639	133.476	131	63	215	2803	47.690	4.800	0.222	1.016
ID244138	244138	92	51.903	12.527	3.508	0	251	251	2	1	-10921639	121.667	107	67	191	2555	40.740	7.600	0.186	0.935
ID244137	244137	None	40.435	2.000	0.000	0	251	251	2	1	-10921639	68.190	71	14	131	1432	34.818	2.000	0.267	0.826
ID244143	244143	94	42.386	22.900	10.095	0	252	252	2	1	-10921639	118.048	115	51	223	2479	36.876	2.000	0.099	0.575
ID244142	244142	91	50.370	21.352	5.155	0	252	252	2	1	-10921639	142.048	139	79	239	2983	39.958	7.600	0.179	1.077
ID244141	244141	92	49.368	12.763	3.746	0	252	252	2	1	-10921639	126.619	119	63	231	2659	46.024	7.600	0.179	0.834
ID244147	244147	91	68.518	21.743	5.180	0	253	253	2	1	-10921639	133.286	131	43	247	2799	49.664	2.000	0.262	1.113
ID244146	244146	92	55.960	14.668	4.649	0	253	253	2	1	-10921639	123.000	123	55	195	2583	38.262	2.000	0.176	0.963
ID244150	244150	93	72.651	16.807	22.309	0	253	253	2	1	-10921639	119.381	95	51	231	2507	54.242	2.000	0.250	0.880
ID244149	244149	None	49.917	8.615	19.299	0	253	253	2	1	-10921639	126.619	115	87	203	2659	33.176	4.800	0.176	1.144
ID244148	244148	94	46.977	22.034	11.119	0	253	253	2	1	-10921639	114.048	119	51	187	2395	38.759	2.000	0.167	0.842
ID244156	244156	93	45.699	17.126	21.996	0	254	254	2	1	-10921639	111.762	103	55	195	2347	34.307	2.000	0.144	0.821
ID244160	244160	93	57.629	15.970	22.806	0	255	255	2	1	-10921639	128.524	127	43	191	2699	37.533	2.000	0.186	1.073
ID244159	244159	None	50.258	5.227	14.572	0	255	255	2	1	-10921639	124.905	119	67	235	2623	43.665	7.600	0.138	0.693
ID244158	244158	None	46.928	21.875	4.879	0	255	255	2	1	-10921639	105.857	99	55	187	2223	33.302	7.600	0.203	1.072
ID244157	244157	92	55.242	12.887	3.143	0	255	255	2	1	-10921639	107.952	99	35	235	2267	47.882	7.600	0.150	0.587
ID244155	244155	93	42.559	15.126	22.303	0	256	256	2	1	-10921639	115.190	119	47	191	2419	39.688	3.200	0.132	0.679
ID244154	244154	95	48.863	7.982	17.695	0	256	256	2	1	-10921639	138.048	131	51	235	2899	41.779	3.200	0.160	0.913
ID244153	244153	None	40.127	20.121	15.158	0	256	256	2	1	-10921639	114.238	119	35	179	2399	38.442	3.200	0.127	0.670
ID244152	244152	None	49.782	8.465	10.585	0	256	256	2	1	-10921639	114.238	115	55	203	2399	41.907	2.000	0.168	0.783
ID244151	244151	92	52.846	13.646	4.130	0	256	256	2	1	-10921639	125.667	127	55	203	2639	42.864	7.600	0.180	0.896
ID244163	244163	96	46.993	23.000	13.000	0	257	257	2	1	-10921639	143.571	151	47	191	3015	34.625	6.310	0.191	1.331
ID244162	244162	97	58.900	21.316	5.634	0	257	257	2	1	-10921639	128.524	127	71	199	2699	38.397	4.800	0.234	1.270
ID244161	244161	92	82.145	13.314	4.299	0	257	257	2	1	-10921639	154.429	151	79	251	3243	46.687	3.200	0.280	1.448
ID244167	244167	None	51.703	0.000	26.000	0	257	257	2	1	-10921639	135.714	115	75	235	2850	44.596	3.200	0.153	0.807
ID244166	244166	93	46.364	15.821	22.016	0	257	257	2	1	-10921639	105.095	103	19	171	2207	41.504	2.000	0.110	0.500
ID244165	244165	95	49.570	8.121	18.572	0	257	257	2	1	-10921639	122.810	123	51	203	2579	42.303	7.600	0.135	0.691
ID244164	244164	98	43.571	5.054	15.682	0	257	257	2	1	-10921639	113.857	107	39	199	2391	39.439	7.600	0.071	0.385
ID244171	244171	99	47.924	16.142	13.955	0	258	258	2	1	-10921639	121.667	111	87	203	2555	30.498	2.000	0.149	1.033
ID244170	244170	96	44.975	22.448	13.405	0	258	258	2	1	-10921639	124.143	123	71	207	2607	34.552	2.000	0.147	0.923
ID244169	244169	97	58.345	22.206	7.041	0	258	258	2	1	-10921639	128.143	127	87	215	2691	33.565	2.000	0.240	1.477
ID244168	244168	92	85.471	14.036	4.084	0	258	258	2	1	-10921639	146.810	135	59	255	3083	50.793	2.000	0.253	1.168
ID244173	244173	93	78.172	15.238	22.216	0	258	258	2	1	-10921639	181.286	191	67	255	3807	58.495	4.800	0.248	1.230
ID244172	244172	98	45.063	4.723	15.848	0	258	258	2	1	-10921639	122.429	119	47	199	2571	47.045	6.400	0.109	0.512
ID244175	244175	99	40.444	14.916	14.853	0	259	259	2	1	-10921639	121.857	119	31	191	2559	38.453	6.435	0.126	0.709
ID244174	244174	92	75.978	14.140	4.487	0	259	259	2	1	-10921639	157.476	147	79	231	3307	48.555	2.000	0.270	1.379
ID244176	244176	93	54.003	16.572	22.515	0	259	259	2	1	-10921639	135.762	135	51	199	2851	36.279	2.000	0.186	1.174
ID244179	244179	None	43.917	7.611	10.947	0	260	260	2	1	-10921639	95.952	91	15	163	2015	43.172	2.000	0.138	0.539
ID244178	244178	97	45.953	22.374	4.891	0	260	260	2	1	-10921639	110.048	107	55	215	2311	40.237	6.388	0.131	0.632
ID244177	244177	92	89.274	14.031	4.967	0	260	260	2	1	-10921639	170.238	163	79	255	3575	50.098	2.000	0.243	1.327
ID244181	244181	93	54.648	16.632	21.215	0	260	260	2	1	-10921639	136.714	135	75	211	2871	36.520	6.045	0.200	1.249
ID244180	244180	100	45.868	8.039	19.080	0	260	260	2	1	-10921639	129.857	127	75	203	2727	35.149	2.000	0.158	1.006
ID244187	244187	None	42.119	0.000	24.000	0	261	261	2	1	-10921639	104.381	96	63	167	2192	33.670	2.000	0.175	0.923
ID244186	244186	93	68.564	16.452	22.066	0	261	261	2	1	-10921639	139.381	131	67	255	2927	45.377	6.304	0.223	1.119
ID244185	244185	100	48.238	8.045	19.155	0	261	261	2	1	-10921639	134.619	139	79	195	2827	32.934	2.000	0.176	1.226
ID244184	244184	None	56.271	22.746	12.967	0	261	261	2	1	-10921639	127.000	131	55	203	2667	41.742	2.000	0.179	0.922
ID244183	244183	97	64.855	21.321	6.619	0	261	261	2	1	-10921639	158.238	163	75	227	3323	41.039	2.000	0.213	1.354
ID244182	244182	92	68.077	14.629	4.383	0	261	261	2	1	-10921639	151.571	139	71	255	3183	57.748	2.000	0.162	0.731
ID244192	244192	93	49.292	16.205	21.707	0	262	262	2	1	-10921639	139.571	135	79	207	2931	39.825	6.124	0.160	0.969
ID244191	244191	None	42.240	21.941	19.778	0	262	262	2	1	-10921639	99.381	91	47	159	2087	31.847	2.000	0.175	0.928
ID244190	244190	100	46.041	6.463	19.783	0	262	262	2	1	-10921639	110.619	115	35	199	2323	45.200	2.000	0.122	0.532
ID244189	244189	97	81.790	21.708	6.882	0	262	262	2	1	-10921639	165.667	171	47	255	3479	56.304	2.000	0.237	1.129
ID244188	244188	92	50.378	12.995	4.347	0	262	262	2	1	-10921639	155.571	151	95	223	3267	36.338	7.600	0.148	1.103
ID244195	244195	None	45.272	6.560	9.485	0	263	263	2	1	-10921639	107.190	119	27	163	2251	39.547	6.421	0.156	0.733
ID244194	244194	97	66.831	22.702	6.058	0	263	263	2	1	-10921639	149.095	139	75	255	3131	47.894	2.000	0.175	0.929
ID244193	244193	92	63.801	12.349	4.381	0	263	263	2	1	-10921639	155.952	167	63	255	3275	48.198	7.600	0.174	0.959
ID244199	244199	None	43.986	17.931	25.827	0	263	263	2	1	-10921639	99.571	91	23	187	2091	48.021	2.000	0.082	0.316
ID244198	244198	93	55.210	16.812	22.468	0	263	263	2	1	-10921639	136.333	143	67	255	2863	46.119	2.000	0.166	0.842
ID244197	244197	None	42.792	13.150	21.882	0	263	263	2	1	-10921639	129.476	135	71	203	2719	33.740	2.000	0.100	0.696
ID244196	244196	None	49.904	16.941	11.210	0	263	263	2	1	-10921639	128.333	123	51	211	2695	39.866	2.000	0.166	0.916
ID244203	244203	None	44.154	20.769	19.485	0	264	264	2	1	-10921639	120.333	111	55	187	2527	36.733	3.200	0.145	0.830
ID244202	244202	None	64.081	22.225	12.972	0	264	264	2	1	-10921639	147.571	127	75	247	3099	45.101	2.000	0.163	0.916
ID244201	244201	97	60.346	22.332	7.160	0	264	264	2	1	-10921639	150.048	143	79	219	3151	44.863	3.200	0.171	0.976
ID244200	244200	92	97.525	12.298	4.333	0	264	264	2	1	-10921639	156.714	163	51	255	3291	61.496	2.000	0.299	1.174
ID244204	244204	93	48.794	16.722	22.114	0	264	264	2	1	-10921639	131.190	127	35	207	2755	45.334	2.000	0.163	0.809
ID244216	244216	93	65.357	16.521	22.290	0	265	265	2	1	-10921639	129.667	135	47	251	2723	55.876	2.000	0.159	0.638
ID244215	244215	None	61.495	8.875	19.243	0	265	265	2	1	-10921639	136.143	139	75	215	2859	39.317	3.200	0.191	1.112
ID244214	244214	101	46.812	5.095	15.402	0	265	265	2	1	-10921639	124.333	115	63	195	2611	34.948	3.200	0.140	0.875
ID244213	244213	97	82.550	21.871	6.823	0	265	265	2	1	-10921639	159.000	155	79	255	3339	54.259	2.000	0.235	1.115
ID244212	244212	92	88.484	12.032	4.073	0	265	265	2	1	-10921639	171.000	159	115	255	3591	43.044	4.800	0.285	1.764
ID244211	244211	93	42.584	16.239	22.969	0	266	266	2	1	-10921639	132.524	127	63	203	2783	37.978	2.000	0.148	0.900
ID244210	244210	101	50.767	5.207	15.336	0	266	266	2	1	-10921639	125.095	119	67	199	2627	37.622	2.000	0.151	0.871
ID244209	244209	None	48.527	23.197	11.501	0	266	266	2	1	-10921639	118.619	111	63	215	2491	43.080	2.000	0.175	0.819
ID244208	244208	None	55.031	4.705	9.497	0	266	266	2	1	-10921639	129.476	139	47	223	2719	42.322	4.800	0.175	0.909
ID244207	244207	97	66.976	21.889	6.158	0	266	266	2	1	-10921639	131.000	111	51	227	2751	49.800	3.200	0.230	0.984
ID244206	244206	92	84.871	11.711	4.586	0	266	266	2	1	-10921639	141.095	127	43	247	2963	59.995	3.200	0.300	1.085
ID244205	244205	None	42.831	29.000	4.000	0	266	266	2	1	-10921639	81.571	79	31	135	1713	32.133	2.000	0.211	0.883
ID244242	244242	None	41.270	27.000	29.000	0	267	267	2	1	-10921639	95.476	95	23	163	2005	39.715	3.200	0.169	0.696
ID244241	244241	93	69.426	17.199	24.889	0	267	267	2	1	-10921639	163.381	155	83	255	3431	48.347	4.800	0.212	1.182
ID244240	244240	101	49.356	5.570	16.146	0	267	267	2	1	-10921639	128.905	127	67	219	2707	37.897	2.000	0.148	0.877
ID244239	244239	97	51.591	22.200	5.690	0	267	267	2	1	-10921639	128.333	135	59	199	2695	39.685	2.000	0.219	1.163
ID244238	244238	92	61.351	12.309	4.447	0	267	267	2	1	-10921639	151.762	151	87	207	3187	31.588	4.800	0.249	1.916
ID244224	244224	93	51.625	18.623	24.900	0	268	268	2	1	-10921639	128.524	119	75	255	2699	42.511	7.600	0.136	0.726
ID244219	244219	None	46.373	22.990	11.308	0	268	268	2	1	-10921639	114.429	107	55	203	2403	39.886	2.000	0.098	0.512
ID244218	244218	97	59.873	21.247	4.355	0	268	268	2	1	-10921639	118.048	99	19	215	2479	59.409	3.200	0.182	0.612
ID244217	244217	92	76.192	12.515	4.427	0	268	268	2	1	-10921639	145.476	123	75	255	3055	47.303	7.600	0.250	1.231
ID244223	244223	102	55.101	16.487	22.760	0	268	268	2	1	-10921639	137.476	135	79	227	2887	46.501	7.600	0.124	0.652
ID244222	244222	None	50.647	7.990	19.348	0	268	268	2	1	-10921639	142.810	143	75	219	2999	43.146	2.000	0.122	0.722
ID244221	244221	101	44.606	4.248	16.083	0	268	268	2	1	-10921639	124.524	131	47	183	2615	37.873	7.600	0.150	0.857
ID244220	244220	None	59.867	13.259	12.540	0	268	268	2	1	-10921639	137.286	123	79	235	2883	42.588	2.000	0.181	0.987
ID244258	244258	102	69.480	17.360	23.665	0	269	269	2	1	-10921639	149.857	139	75	239	3147	53.683	7.600	0.223	1.019
ID244257	244257	None	41.574	18.764	14.506	0	269	269	2	1	-10921639	129.476	135	67	187	2719	40.049	7.600	0.145	0.819
ID244256	244256	103	53.179	9.200	10.728	0	269	269	2	1	-10921639	142.048	143	95	191	2983	34.938	4.800	0.191	1.304
ID244255	244255	97	47.459	20.715	3.609	0	269	269	2	1	-10921639	131.000	127	51	207	2751	37.310	6.362	0.177	1.056
ID244254	244254	92	64.451	11.127	3.965	0	269	269	2	1	-10921639	140.905	139	59	219	2959	41.408	4.800	0.243	1.330
ID244227	244227	103	54.925	7.506	10.487	0	270	270	2	1	-10921639	139.190	143	67	207	2923	38.230	2.000	0.175	1.086
ID244226	244226	104	56.475	20.777	6.655	0	270	270	2	1	-10921639	152.714	159	79	239	3207	40.251	2.000	0.155	1.018
ID244225	244225	92	79.700	12.879	4.014	0	270	270	2	1	-10921639	170.238	183	87	247	3575	47.910	2.000	0.251	1.424
ID244230	244230	102	67.795	16.511	22.834	0	270	270	2	1	-10921639	143.190	131	71	255	3007	47.606	6.083	0.208	1.037
ID244229	244229	None	65.295	8.006	19.055	0	270	270	2	1	-10921639	141.857	139	91	223	2979	36.576	4.800	0.214	1.365
ID244228	244228	None	48.831	14.085	13.005	0	270	270	2	1	-10921639	126.429	123	51	211	2655	36.095	2.000	0.132	0.815
ID244251	244251	104	62.549	21.054	6.332	0	271	271	2	1	-10921639	159.381	163	95	215	3347	33.939	4.800	0.228	1.742
ID244250	244250	92	86.523	12.982	4.431	0	271	271	2	1	-10921639	169.857	159	75	255	3567	51.755	3.200	0.245	1.293
ID244253	244253	102	67.610	17.069	22.333	0	271	271	2	1	-10921639	136.905	131	51	219	2875	48.590	2.000	0.208	0.972
ID244252	244252	103	61.351	8.603	10.776	0	271	271	2	1	-10921639	146.048	143	75	255	3067	43.135	7.600	0.161	0.940
ID244231	244231	92	52.195	12.972	4.438	0	272	272	2	1	-10921639	116.143	127	55	195	2439	39.133	3.200	0.187	0.936
ID244235	244235	None	51.398	21.837	15.546	0	272	272	2	1	-10921639	110.429	103	55	219	2319	41.748	2.000	0.174	0.785
ID244234	244234	105	45.935	15.286	12.570	0	272	272	2	1	-10921639	128.905	131	63	227	2707	37.151	3.200	0.157	0.942
ID244233	244233	103	52.104	8.150	10.614	0	272	272	2	1	-10921639	145.667	139	103	203	3059	25.995	6.409	0.176	1.677
ID244232	244232	104	75.642	21.076	5.377	0	272	272	2	1	-10921639	142.619	143	47	255	2995	54.931	2.000	0.223	0.947
ID244237	244237	102	59.525	17.589	24.380	0	272	272	2	1	-10921639	155.190	147	63	255	3259	53.792	7.600	0.144	0.727
ID244236	244236	106	48.041	8.264	18.847	0	272	272	2	1	-10921639	157.095	163	83	227	3299	36.213	7.600	0.157	1.179
ID244259	244259	92	49.703	13.307	4.315	0	273	273	2	1	-10921639	119.952	119	43	203	2519	38.903	4.800	0.203	1.040
ID244263	244263	102	74.226	16.491	22.253	0	273	273	2	1	-10921639	157.476	151	67	255	3307	58.261	2.000	0.154	0.720
ID244262	244262	106	51.691	7.552	19.265	0	273	273	2	1	-10921639	131.381	135	59	219	2759	45.798	2.000	0.128	0.652
ID244261	244261	105	42.502	15.451	13.016	0	273	273	2	1	-10921639	145.095	143	79	215	3047	35.454	4.800	0.136	0.980
ID244260	244260	104	45.329	21.022	7.237	0	273	273	2	1	-10921639	145.286	147	87	207	3051	34.654	6.331	0.136	1.004
ID244243	244243	92	53.113	13.440	5.419	0	274	274	2	1	-10921639	139.952	143	71	203	2939	34.639	4.800	0.232	1.524
ID244247	244247	106	48.862	7.105	19.358	0	274	274	2	1	-10921639	132.524	135	71	199	2783	33.406	4.800	0.174	1.178
ID244246	244246	108	47.431	22.549	12.717	0	274	274	2	1	-10921639	122.619	123	35	199	2575	46.560	2.000	0.121	0.568
ID244245	244245	109	53.159	5.280	10.095	0	274	274	2	1	-10921639	143.000	147	87	207	3003	33.178	4.800	0.205	1.464
ID244244	244244	104	81.993	20.639	6.948	0	274	274	2	1	-10921639	159.762	143	83	255	3355	53.316	2.000	0.221	1.087
ID244249	244249	107	54.544	17.912	24.917	0	274	274	2	1	-10921639	134.810	143	47	231	2831	50.159	3.200	0.189	0.855
ID244248	244248	102	51.555	17.803	23.235	0	274	274	2	1	-10921639	140.143	151	47	207	2943	43.984	6.325	0.174	0.943
ID244272	244272	107	64.220	18.124	25.959	0	275	275	2	1	-10921639	143.762	139	59	255	3019	42.040	6.396	0.184	1.061
ID244267	244267	None	40.200	13.148	12.481	0	275	275	2	1	-10921639	135.762	139	79	195	2851	38.897	3.200	0.122	0.757
ID244266	244266	109	54.806	7.528	10.735	0	275	275	2	1	-10921639	151.571	147	55	255	3183	43.438	2.000	0.134	0.827
ID244265	244265	104	63.540	19.824	7.551	0	275	275	2	1	-10921639	149.857	151	87	255	3147	45.257	2.000	0.176	0.993
ID244264	244264	92	62.004	12.287	4.603	0	275	275	2	1	-10921639	158.238	167	79	243	3323	42.963	4.800	0.218	1.321
ID244271	244271	102	52.444	15.798	21.124	0	275	275	2	1	-10921639	140.143	131	71	227	2943	40.775	2.000	0.176	1.027
ID244270	244270	106	75.803	8.011	19.161	0	275	275	2	1	-10921639	128.714	139	19	255	2703	55.879	2.000	0.221	0.833
ID244269	244269	108	45.642	22.994	13.201	0	275	275	2	1	-10921639	118.238	123	55	187	2483	40.686	2.000	0.149	0.755
ID244268	244268	None	40.068	15.194	12.668	0	275	275	2	1	-10921639	135.571	135	79	207	2847	35.672	4.800	0.130	0.876
ID244279	244279	92	56.709	12.800	5.389	0	276	276	2	1	-10921639	155.000	155	71	223	3255	42.105	4.800	0.204	1.248
ID244281	244281	107	75.428	17.676	24.471	0	276	276	2	1	-10921639	160.333	175	55	211	3367	51.089	4.800	0.277	1.362
ID244280	244280	104	58.897	18.608	7.223	0	276	276	2	1	-10921639	167.762	163	83	239	3523	44.265	2.000	0.173	1.120
ID244275	244275	None	63.188	14.485	12.548	0	277	277	2	1	-10921639	148.143	143	51	243	3111	48.069	2.000	0.198	1.017
ID244274	244274	104	72.640	18.873	7.749	0	277	277	2	1	-10921639	149.857	139	51	243	3147	48.401	2.000	0.231	1.163
ID244273	244273	92	70.279	12.996	4.354	0	277	277	2	1	-10921639	151.952	155	67	255	3191	48.545	2.000	0.218	1.122
ID244278	244278	107	60.034	18.308	25.580	0	277	277	2	1	-10921639	119.000	103	31	215	2499	48.924	2.000	0.193	0.787
ID244277	244277	None	51.440	16.725	21.318	0	277	277	2	1	-10921639	126.619	131	39	227	2659	49.958	2.000	0.139	0.618
ID244276	244276	None	46.400	21.999	13.396	0	277	277	2	1	-10921639	115.571	111	27	191	2427	40.993	2.000	0.116	0.587
ID244291	244291	107	58.525	17.595	24.291	0	278	278	2	1	-10921639	144.524	151	59	207	3035	47.099	4.800	0.230	1.147
ID244290	244290	110	54.024	6.905	18.952	0	278	278	2	1	-10921639	146.429	143	99	235	3075	40.086	2.000	0.140	0.898
ID244289	244289	None	44.287	8.372	12.578	0	278	278	2	1	-10921639	145.095	143	71	223	3047	35.992	7.600	0.119	0.859
ID244288	244288	104	52.885	17.355	8.860	0	278	278	2	1	-10921639	165.476	163	111	247	3475	38.771	7.600	0.118	0.900
ID244287	244287	92	43.449	14.547	6.567	0	278	278	2	1	-10921639	163.381	159	111	231	3431	32.617	7.600	0.098	0.891
ID244286	244286	None	44.610	25.000	0.000	0	278	278	2	1	-10921639	65.762	51	7	131	1381	35.890	2.000	0.293	0.830
ID244299	244299	111	40.129	22.553	12.709	0	279	279	2	1	-10921639	116.524	111	67	191	2447	35.315	7.600	0.141	0.817
ID244298	244298	104	41.257	18.702	8.182	0	279	279	2	1	-10921639	128.333	127	71	199	2695	35.673	4.800	0.162	1.002
ID244297	244297	92	50.150	12.433	4.809	0	279	279	2	1	-10921639	155.190	151	83	255	3259	39.949	4.800	0.185	1.215
ID244301	244301	107	48.618	17.312	23.679	0	279	279	2	1	-10921639	138.048	143	67	207	2899	34.593	4.800	0.203	1.346
ID244300	244300	110	71.388	5.882	16.821	0	279	279	2	1	-10921639	153.667	155	75	255	3227	47.114	2.000	0.200	1.088
ID244283	244283	111	41.529	21.335	12.686	0	280	280	2	1	-10921639	113.667	119	47	195	2387	36.799	2.000	0.121	0.668
ID244282	244282	92	50.566	12.687	4.436	0	280	280	2	1	-10921639	163.000	159	83	251	3423	40.200	4.800	0.131	0.937
ID244285	244285	107	63.943	16.794	23.792	0	280	280	2	1	-10921639	169.476	167	91	255	3559	38.189	6.094	0.210	1.542
ID244284	244284	110	58.301	6.285	18.562	0	280	280	2	1	-10921639	128.905	115	79	223	2707	44.857	2.000	0.156	0.776
ID244331	244331	None	63.644	11.637	15.524	0	281	281	2	1	-10921639	139.190	119	59	235	2923	60.046	2.000	0.202	0.779
ID244330	244330	111	43.956	21.313	12.154	0	281	281	2	1	-10921639	135.571	127	87	199	2847	31.781	4.800	0.147	1.093
ID244329	244329	92	70.535	13.467	5.239	0	281	281	2	1	-10921639	172.905	175	111	223	3631	38.150	4.800	0.228	1.684
ID244335	244335	None	40.979	24.929	25.979	0	281	281	2	1	-10921639	94.810	103	31	187	1991	35.293	2.000	0.150	0.701
ID244334	244334	107	70.647	16.800	24.829	0	281	281	2	1	-10921639	156.143	151	95	251	3279	50.202	3.200	0.230	1.162
ID244333	244333	None	40.012	5.215	16.244	0	281	281	2	1	-10921639	140.143	135	99	215	2943	28.876	4.800	0.170	1.407
ID244332	244332	110	42.943	5.215	16.244	0	281	281	2	1	-10921639	140.143	135	99	215	2943	28.876	4.800	0.170	1.407
ID244315	244315	110	56.301	6.687	17.914	0	282	282	2	1	-10921639	133.476	139	51	215	2803	49.014	2.000	0.138	0.661
ID244314	244314	None	63.168	7.498	9.602	0	282	282	2	1	-10921639	143.952	139	55	239	3023	48.032	2.000	0.239	1.158
ID244313	244313	92	68.976	14.537	4.895	0	282	282	2	1	-10921639	179.000	179	103	255	3759	42.010	4.800	0.206	1.454
ID244312	244312	112	51.338	23.942	4.218	0	282	282	2	1	-10921639	89.857	87	27	171	1887	38.453	7.600	0.271	0.998
ID244316	244316	107	64.737	17.098	24.266	0	282	282	2	1	-10921639	178.048	179	123	247	3739	34.221	4.800	0.187	1.640
ID244296	244296	107	45.884	17.348	22.997	0	283	283	2	1	-10921639	154.238	155	91	219	3239	37.366	6.396	0.119	0.881
ID244295	244295	110	55.159	5.053	15.695	0	283	283	2	1	-10921639	152.143	147	95	215	3195	35.285	4.800	0.176	1.291
ID244294	244294	None	40.160	22.187	12.029	0	283	283	2	1	-10921639	117.857	123	63	167	2475	29.425	7.600	0.144	1.009
ID244293	244293	112	55.499	23.998	4.626	0	283	283	2	1	-10921639	99.190	87	23	175	2083	41.327	2.000	0.203	0.811
ID244292	244292	92	74.453	14.106	5.071	0	283	283	2	1	-10921639	150.810	155	63	255	3167	58.000	7.600	0.152	0.685
ID244303	244303	110	47.547	5.024	16.313	0	284	284	2	1	-10921639	140.714	143	71	231	2955	42.906	7.600	0.127	0.741
ID244302	244302	92	62.461	13.406	4.311	0	284	284	2	1	-10921639	161.857	151	75	255	3399	47.314	2.000	0.151	0.895
ID244304	244304	107	67.269	18.558	23.274	0	284	284	2	1	-10921639	157.286	159	55	255	3303	53.495	2.000	0.174	0.870
ID244321	244321	107	62.275	18.056	22.136	0	285	285	2	1	-10921639	161.667	163	47	255	3395	50.269	2.000	0.150	0.837
ID244320	244320	113	54.918	15.126	22.192	0	285	285	2	1	-10921639	176.143	171	107	255	3699	38.970	5.989	0.170	1.312
ID244319	244319	110	42.480	5.623	15.958	0	285	285	2	1	-10921639	147.571	143	79	243	3099	43.012	3.200	0.143	0.860
ID244318	244318	92	48.792	13.734	3.816	0	285	285	2	1	-10921639	139.190	143	59	207	2923	39.161	7.600	0.125	0.788
ID244317	244317	None	44.519	0.000	0.000	0	285	285	2	1	-10921639	97.286	89	66	159	2043	28.141	3.200	0.292	1.564
ID244307	244307	None	49.104	7.995	9.846	0	286	286	2	1	-10921639	145.857	139	91	243	3063	40.222	3.200	0.136	0.871
ID244306	244306	92	47.987	13.749	5.570	0	286	286	2	1	-10921639	147.762	151	67	219	3103	40.351	7.600	0.123	0.804
ID244305	244305	None	51.676	11.107	3.349	0	286	286	2	1	-10921639	145.095	143	59	215	3047	45.705	7.600	0.136	0.762
ID244311	244311	113	50.562	15.585	24.072	0	286	286	2	1	-10921639	150.238	151	67	255	3155	39.731	7.600	0.144	0.954
ID244310	244310	107	42.539	19.014	21.786	0	286	286	2	1	-10921639	121.095	123	43	203	2543	42.002	2.000	0.077	0.411
ID244309	244309	None	40.121	11.500	17.701	0	286	286	2	1	-10921639	149.667	147	79	207	3143	38.664	3.200	0.114	0.791
ID244308	244308	114	50.282	18.613	13.717	0	286	286	2	1	-10921639	135.571	135	71	231	2847	41.149	4.800	0.173	0.974
ID244339	244339	116	40.555	7.983	18.500	0	287	287	2	1	-10921639	128.333	127	63	231	2695	45.997	7.600	0.073	0.379
ID244338	244338	110	54.771	5.689	15.497	0	287	287	2	1	-10921639	134.810	131	71	215	2831	48.916	2.000	0.116	0.574
ID244337	244337	114	43.362	17.066	13.193	0	287	287	2	1	-10921639	109.476	107	39	215	2299	38.791	2.000	0.105	0.534
ID244336	244336	92	51.622	12.897	4.570	0	287	287	2	1	-10921639	158.048	151	119	211	3319	29.635	2.000	0.141	1.315
ID244341	244341	113	42.020	17.012	23.821	0	287	287	2	1	-10921639	133.095	115	75	235	2795	46.141	2.000	0.064	0.349
ID244340	244340	115	54.887	16.343	20.120	0	287	287	2	1	-10921639	158.619	143	91	255	3331	49.200	6.403	0.129	0.736
ID244323	244323	None	40.638	12.857	10.980	0	288	288	2	1	-10921639	135.381	135	47	219	2843	39.596	7.600	0.115	0.706
ID244322	244322	92	52.312	13.578	4.460	0	288	288	2	1	-10921639	130.619	135	63	215	2743	42.632	3.200	0.185	0.957
ID244327	244327	116	44.891	7.436	18.209	0	288	288	2	1	-10921639	151.571	151	51	207	3183	42.714	7.600	0.118	0.747
ID244326	244326	110	57.459	5.412	15.440	0	288	288	2	1	-10921639	146.810	143	51	255	3083	52.907	2.000	0.155	0.743
ID244325	244325	114	52.343	16.027	13.819	0	288	288	2	1	-10921639	122.238	123	51	223	2567	47.760	2.000	0.100	0.467
ID244324	244324	None	46.456	0.000	12.000	0	288	288	2	1	-10921639	88.333	71	39	179	1855	37.402	2.000	0.184	0.732
ID244328	244328	115	68.981	16.793	21.913	0	288	288	2	1	-10921639	178.048	191	67	255	3739	55.856	6.351	0.193	1.030
ID244347	244347	115	47.762	16.712	24.447	0	289	289	2	1	-10921639	120.905	119	51	195	2539	47.793	2.000	0.122	0.549
ID244346	244346	None	55.496	13.359	21.681	0	289	289	2	1	-10921639	166.048	167	79	255	3487	48.331	6.353	0.121	0.744
ID244345	244345	None	42.019	11.533	17.613	0	289	289	2	1	-10921639	173.857	175	115	255	3651	37.971	4.800	0.097	0.806
ID244344	244344	114	42.248	16.052	13.193	0	289	289	2	1	-10921639	122.619	127	51	195	2575	40.237	2.000	0.074	0.421
ID244343	244343	None	72.852	7.060	9.135	0	289	289	2	1	-10921639	133.095	119	59	247	2795	50.921	2.000	0.199	0.869
ID244342	244342	92	62.527	12.336	4.766	0	289	289	2	1	-10921639	152.143	139	75	231	3195	41.649	4.800	0.225	1.344
ID244359	244359	None	45.717	10.471	12.512	0	290	290	2	1	-10921639	148.905	151	51	231	3127	52.652	7.600	0.049	0.264
ID244358	244358	None	41.335	15.953	6.886	0	290	290	2	1	-10921639	140.524	147	95	203	2951	30.867	6.317	0.132	1.059
ID244363	244363	115	66.408	16.382	23.745	0	290	290	2	1	-10921639	149.286	143	47	255	3135	56.492	2.000	0.153	0.700
ID244362	244362	None	46.322	25.950	21.440	0	290	290	2	1	-10921639	104.333	111	23	171	2191	43.879	5.998	0.198	0.786
ID244361	244361	116	47.012	6.938	16.546	0	290	290	2	1	-10921639	168.714	163	111	235	3543	28.916	3.200	0.131	1.348
ID244360	244360	114	40.992	16.364	14.063	0	290	290	2	1	-10921639	132.714	127	71	219	2787	41.018	2.000	0.060	0.365
ID244364	244364	None	45.153	6.000	29.000	0	290	290	2	1	-10921639	128.238	115	79	199	2693	34.210	4.800	0.203	1.268
ID244352	244352	115	64.557	16.133	24.287	0	291	291	2	1	-10921639	143.000	135	55	255	3003	55.469	2.000	0.096	0.451
ID244351	244351	None	55.495	15.383	19.764	0	291	291	2	1	-10921639	169.476	167	99	255	3559	52.862	7.600	0.089	0.523
ID244350	244350	117	60.932	11.052	17.825	0	291	291	2	1	-10921639	186.810	191	111	255	3923	47.858	2.000	0.092	0.656
ID244349	244349	116	54.212	6.037	15.626	0	291	291	2	1	-10921639	177.095	175	107	235	3719	35.791	4.800	0.170	1.437
ID244348	244348	92	47.213	11.831	5.047	0	291	291	2	1	-10921639	139.000	143	63	223	2919	38.637	7.600	0.116	0.748
ID244370	244370	117	52.514	11.861	18.200	0	292	292	2	1	-10921639	203.000	211	119	255	4263	31.799	4.800	0.132	1.494
ID244369	244369	116	61.603	5.765	16.902	0	292	292	2	1	-10921639	177.095	175	95	255	3719	45.106	2.000	0.140	0.963
ID244368	244368	114	47.258	17.628	12.988	0	292	292	2	1	-10921639	147.190	143	59	215	3091	46.878	2.000	0.099	0.566
ID244367	244367	None	54.423	6.738	9.296	0	292	292	2	1	-10921639	138.238	147	55	207	2903	38.171	7.600	0.184	1.126
ID244366	244366	92	57.312	14.235	5.736	0	292	292	2	1	-10921639	164.524	163	91	239	3455	42.867	6.421	0.145	0.973
ID244365	244365	None	41.330	18.082	3.351	0	292	292	2	1	-10921639	128.905	135	47	207	2707	45.425	2.000	0.089	0.466
ID244385	244385	None	40.644	25.599	25.830	0	293	293	2	1	-10921639	99.190	99	23	187	2083	36.099	2.000	0.132	0.642
ID244384	244384	115	76.613	15.838	24.477	0	293	293	2	1	-10921639	159.000	159	31	255	3339	59.343	3.200	0.187	0.843
ID244379	244379	114	62.578	18.039	12.569	0	293	293	2	1	-10921639	176.333	171	99	255	3703	44.781	2.000	0.119	0.839
ID244378	244378	92	58.985	14.311	4.881	0	293	293	2	1	-10921639	179.381	179	127	239	3767	36.286	4.800	0.203	1.669
ID244383	244383	117	74.143	11.094	18.341	0	293	293	2	1	-10921639	204.905	203	143	255	4303	36.565	4.800	0.202	1.887
ID244382	244382	None	47.988	19.094	16.621	0	293	293	2	1	-10921639	141.095	135	79	251	2963	42.701	2.000	0.126	0.742
ID244381	244381	None	46.559	0.000	17.000	0	293	293	2	1	-10921639	116.048	99	59	187	2437	40.067	3.200	0.207	0.992
ID244380	244380	116	62.146	5.957	15.872	0	293	293	2	1	-10921639	169.286	167	91	255	3555	43.370	2.000	0.164	1.098
ID244355	244355	116	49.562	5.790	15.603	0	294	294	2	1	-10921639	160.714	151	111	219	3375	36.977	7.600	0.120	0.934
ID244354	244354	None	47.311	18.183	4.782	0	294	294	2	1	-10921639	128.905	135	63	191	2707	39.266	2.000	0.129	0.749
ID244353	244353	92	59.807	12.470	4.463	0	294	294	2	1	-10921639	156.143	167	67	239	3279	50.393	7.600	0.202	1.041
ID244357	244357	115	45.474	16.003	24.331	0	294	294	2	1	-10921639	146.619	147	75	239	3079	35.551	7.600	0.090	0.683
ID244356	244356	117	59.865	11.296	18.024	0	294	294	2	1	-10921639	186.619	187	107	255	3919	42.462	7.600	0.131	1.017
ID244403	244403	None	51.507	14.007	20.499	0	295	295	2	1	-10921639	152.333	151	55	251	3199	45.595	5.951	0.117	0.698
ID244402	244402	117	46.207	10.828	17.798	0	295	295	2	1	-10921639	165.095	163	99	247	3467	36.935	5.966	0.115	0.925
ID244401	244401	116	42.668	4.875	16.704	0	295	295	2	1	-10921639	146.619	143	99	195	3079	25.168	4.800	0.139	1.425
ID244400	244400	None	47.033	17.127	13.764	0	295	295	2	1	-10921639	135.000	131	71	227	2835	39.578	2.000	0.114	0.697
ID244399	244399	92	70.415	11.315	5.847	0	295	295	2	1	-10921639	159.571	159	83	247	3351	44.331	4.800	0.217	1.286
ID244395	244395	None	49.350	12.057	12.725	0	296	296	2	1	-10921639	150.810	147	87	231	3167	38.894	2.000	0.115	0.799
ID244394	244394	92	73.965	13.921	5.388	0	296	296	2	1	-10921639	176.143	175	119	255	3699	45.187	2.000	0.178	1.178
ID244398	244398	115	53.666	16.226	24.459	0	296	296	2	1	-10921639	133.667	127	63	255	2807	42.301	3.200	0.128	0.717
ID244397	244397	117	69.349	12.133	18.803	0	296	296	2	1	-10921639	192.714	191	119	255	4047	43.148	4.800	0.191	1.432
ID244396	244396	116	42.275	6.144	15.442	0	296	296	2	1	-10921639	142.048	143	79	211	2983	38.718	2.000	0.109	0.720
ID244371	244371	92	52.630	14.607	5.307	0	297	297	2	1	-10921639	157.095	135	95	235	3299	44.947	6.007	0.142	0.872
ID244375	244375	117	71.232	11.376	17.938	0	297	297	2	1	-10921639	177.857	171	95	255	3735	48.943	2.000	0.155	0.973
ID244374	244374	None	43.253	19.705	17.490	0	297	297	2	1	-10921639	143.381	147	75	179	3011	32.739	4.800	0.151	1.147
ID244373	244373	116	50.144	5.247	15.776	0	297	297	2	1	-10921639	135.952	123	75	231	2855	44.522	7.600	0.113	0.622
ID244372	244372	None	51.516	18.267	6.217	0	297	297	2	1	-10921639	135.381	135	47	203	2843	43.486	2.000	0.182	0.957
ID244377	244377	115	42.903	15.195	24.702	0	297	297	2	1	-10921639	137.857	135	79	203	2895	40.440	4.800	0.143	0.854
ID244376	244376	None	47.473	13.027	21.243	0	297	297	2	1	-10921639	156.714	159	91	255	3291	39.407	2.000	0.092	0.669
ID244411	244411	116	72.033	4.927	16.215	0	298	298	2	1	-10921639	141.857	135	51	247	2979	44.545	2.000	0.225	1.168
ID244410	244410	120	58.402	17.321	13.233	0	298	298	2	1	-10921639	149.286	147	99	243	3135	40.803	2.000	0.139	0.895
ID244409	244409	None	72.241	29.000	8.000	0	298	298	2	1	-10921639	100.619	75	51	251	2113	53.406	2.000	0.258	0.772
ID244413	244413	115	55.663	15.361	23.803	0	298	298	2	1	-10921639	147.000	155	59	223	3087	44.936	4.800	0.162	0.911
ID244412	244412	117	82.807	11.031	18.109	0	298	298	2	1	-10921639	190.429	187	111	255	3999	43.914	2.000	0.213	1.520
ID244387	244387	None	43.048	15.088	6.047	0	299	299	2	1	-10921639	151.381	147	79	231	3179	38.985	3.200	0.102	0.719
ID244386	244386	118	49.725	18.923	5.350	0	299	299	2	1	-10921639	129.476	127	71	227	2719	44.980	2.000	0.104	0.544
ID244391	244391	116	47.569	5.070	15.108	0	299	299	2	1	-10921639	111.762	119	47	179	2347	37.215	2.000	0.164	0.845
ID244390	244390	None	46.963	22.687	13.168	0	299	299	2	1	-10921639	129.476	127	67	211	2719	34.813	6.012	0.141	0.919
ID244389	244389	120	48.176	16.786	13.154	0	299	299	2	1	-10921639	150.048	151	83	215	3151	35.551	3.200	0.161	1.173
ID244388	244388	None	45.403	7.222	9.069	0	299	299	2	1	-10921639	126.429	127	47	239	2655	40.126	2.000	0.113	0.638
ID244393	244393	115	43.114	14.502	23.986	0	299	299	2	1	-10921639	128.905	123	83	211	2707	38.442	7.600	0.113	0.680
ID244392	244392	117	74.576	11.172	18.396	0	299	299	2	1	-10921639	164.714	167	67	255	3459	52.939	2.000	0.202	1.045
ID244408	244408	115	60.755	14.123	23.195	0	300	300	2	1	-10921639	164.333	147	83	255	3451	48.914	7.600	0.176	1.007
ID244407	244407	None	57.522	12.291	21.406	0	300	300	2	1	-10921639	168.333	171	99	255	3535	42.715	7.600	0.152	1.040
ID244406	244406	117	50.635	11.115	18.469	0	300	300	2	1	-10921639	140.333	131	51	251	2947	45.840	2.000	0.118	0.647
ID244405	244405	118	65.127	18.684	6.681	0	300	300	2	1	-10921639	164.524	159	79	255	3455	48.124	6.381	0.174	1.013
ID244404	244404	119	42.298	11.358	6.401	0	300	300	2	1	-10921639	138.619	143	59	215	2911	45.041	7.600	0.105	0.584
ID244419	244419	115	42.283	14.957	23.317	0	301	301	2	1	-10921639	120.714	119	51	175	2535	38.086	2.000	0.105	0.601
ID244418	244418	None	45.728	13.967	13.639	0	301	301	2	1	-10921639	152.333	163	87	211	3199	38.623	2.000	0.132	0.917
ID244417	244417	118	54.955	18.800	7.134	0	301	301	2	1	-10921639	160.905	171	79	243	3379	45.177	2.000	0.129	0.815
ID244416	244416	119	41.343	11.250	6.729	0	301	301	2	1	-10921639	136.333	135	83	207	2863	38.018	2.000	0.109	0.706
ID244415	244415	118	45.286	18.291	7.453	0	302	302	2	1	-10921639	141.667	147	71	215	2975	42.976	2.000	0.116	0.684
ID244414	244414	119	46.532	12.369	5.662	0	302	302	2	1	-10921639	145.095	139	67	203	3047	33.481	4.800	0.153	1.153
ID244427	244427	119	44.898	13.332	4.363	0	303	303	2	1	-10921639	132.333	127	71	251	2779	43.751	3.200	0.127	0.680
ID244429	244429	None	53.304	11.098	18.504	0	303	303	2	1	-10921639	125.095	127	51	207	2627	49.293	3.200	0.132	0.590
ID244428	244428	None	44.220	12.785	12.379	0	303	303	2	1	-10921639	155.762	151	107	255	3271	37.237	6.407	0.108	0.813
ID244424	244424	None	40.336	29.000	27.000	0	304	304	2	1	-10921639	121.476	115	59	211	2551	43.498	7.600	0.110	0.554
ID244423	244423	None	55.185	14.298	22.449	0	304	304	2	1	-10921639	143.000	147	83	207	3003	35.688	3.200	0.188	1.270
ID244422	244422	None	41.889	20.178	12.991	0	304	304	2	1	-10921639	135.381	135	87	219	2843	34.127	7.600	0.131	0.920
ID244421	244421	119	43.356	12.088	4.357	0	304	304	2	1	-10921639	126.619	131	55	187	2659	40.888	2.000	0.079	0.455
ID244426	244426	None	50.298	12.803	14.670	0	305	305	2	1	-10921639	141.857	147	59	219	2979	43.747	2.000	0.129	0.742
ID244425	244425	None	43.776	6.834	9.330	0	305	305	2	1	-10921639	111.571	111	39	183	2343	34.532	6.413	0.169	0.934
ID244420	244420	None	56.169	29.000	29.000	0	306	306	2	1	-10921639	132.476	135	100	203	2782	24.076	4.800	0.303	2.560
ID244441	244441	None	41.080	0.000	17.000	0	307	307	2	1	-10921639	167.095	175	107	223	3509	32.285	4.800	0.152	1.369
ID244440	244440	None	43.213	7.858	3.227	0	307	307	2	1	-10921639	100.143	99	55	179	2103	34.806	2.000	0.138	0.696
ID244431	244431	121	42.763	11.693	14.748	0	308	308	2	1	-10921639	115.571	111	27	203	2427	46.377	2.000	0.127	0.560
ID244430	244430	None	47.515	18.660	8.182	0	308	308	2	1	-10921639	116.524	115	67	207	2447	35.944	3.200	0.190	1.035
ID244432	244432	None	47.451	12.444	20.020	0	308	308	2	1	-10921639	131.190	127	63	207	2755	41.075	2.000	0.139	0.780
ID244435	244435	None	43.577	13.687	12.468	0	309	309	2	1	-10921639	117.286	103	47	183	2463	32.853	3.200	0.163	1.000
ID244434	244434	None	50.470	23.384	8.803	0	309	309	2	1	-10921639	123.571	119	55	175	2595	36.863	2.000	0.186	1.051
ID244433	244433	None	41.872	18.000	0.000	0	309	309	2	1	-10921639	91.857	91	39	179	1929	31.310	4.800	0.215	1.037
ID244436	244436	121	46.466	11.213	16.939	0	309	309	2	1	-10921639	123.381	123	35	211	2591	42.046	2.000	0.143	0.734
ID244439	244439	121	73.245	11.280	15.402	0	310	310	2	1	-10921639	124.333	111	47	219	2611	52.082	2.000	0.237	0.915
ID244438	244438	None	40.218	25.435	12.942	0	311	311	2	1	-10921639	123.190	119	67	195	2587	36.649	2.000	0.152	0.885
ID244437	244437	None	43.436	14.441	6.979	0	311	311	2	1	-10921639	104.524	103	47	179	2195	34.997	2.000	0.143	0.746
ID244443	244443	None	41.527	16.178	21.959	0	312	312	2	1	-10921639	91.952	91	47	167	1931	31.973	2.000	0.170	0.835
ID244442	244442	None	47.981	2.718	9.640	0	312	312	2	1	-10921639	109.667	103	31	195	2303	44.242	2.000	0.147	0.635
ID244444	244444	None	47.835	11.692	19.990	0	314	314	2	1	-10921639	92.143	91	19	167	1935	38.949	2.000	0.201	0.793
ID244451	244451	None	41.004	13.825	15.091	0	315	315	2	1	-10921639	109.476	107	27	179	2299	39.344	4.800	0.174	0.825
ID244452	244452	None	41.929	0.000	16.000	0	315	315	2	1	-10921639	130.381	123	63	195	2738	41.161	4.000	0.207	1.085
ID244447	244447	None	54.521	29.000	4.000	0	316	316	2	1	-10921639	83.952	83	29	195	1763	40.400	7.600	0.225	0.764
ID244449	244449	None	48.452	17.126	9.374	0	316	316	2	1	-10921639	109.476	115	39	179	2299	41.540	7.600	0.177	0.794
ID244448	244448	None	43.262	0.000	8.000	0	316	316	2	1	-10921639	116.905	111	71	179	2455	31.230	2.000	0.163	1.047
ID244446	244446	None	44.134	19.000	29.000	0	317	317	2	1	-10921639	108.810	103	48	159	2285	36.175	2.000	0.180	0.918
ID244445	244445	None	40.686	5.000	29.000	0	317	317	2	1	-10921639	119.143	111	75	163	2502	32.131	7.600	0.189	1.177
ID244450	244450	None	42.939	18.154	8.885	0	318	318	2	1	-10921639	100.143	103	31	207	2103	45.872	2.000	0.176	0.653
ID244455	244455	None	42.108	26.000	29.000	0	319	319	2	1	-10921639	100.857	95	40	151	2118	33.933	2.000	0.202	1.000
ID244454	244454	None	45.528	5.000	29.000	0	319	319	2	1	-10921639	133.429	123	75	231	2802	45.711	3.200	0.148	0.753
ID244453	244453	None	40.080	8.000	29.000	0	320	320	2	1	-10921639	111.476	111	48	171	2341	31.085	4.800	0.221	1.297
ID244456	244456	None	43.667	17.555	2.976	0	321	321	2	1	-10921639	96.143	91	51	167	2019	31.245	3.200	0.191	0.989
ID244464	244464	None	41.319	17.283	26.138	0	323	323	2	1	-10921639	105.286	103	59	179	2211	27.614	7.600	0.163	1.067
ID244463	244463	None	44.482	4.000	22.000	0	323	323	2	1	-10921639	119.000	115	59	207	2499	42.029	3.200	0.113	0.576
ID244462	244462	None	67.759	29.000	9.000	0	323	323	2	1	-10921639	116.190	107	48	235	2440	52.664	2.000	0.215	0.782
ID244461	244461	None	43.326	10.291	5.809	0	323	323	2	1	-10921639	111.762	107	67	179	2347	31.129	4.800	0.200	1.197
ID244465	244465	None	51.320	16.045	12.765	0	324	324	2	1	-10921639	119.762	123	55	195	2515	40.331	2.000	0.154	0.794
ID244459	244459	None	44.315	16.207	24.473	0	325	325	2	1	-10921639	123.952	123	63	191	2603	33.512	4.800	0.187	1.165
ID244458	244458	None	45.995	5.175	24.194	0	325	325	2	1	-10921639	119.571	119	43	179	2511	37.208	2.000	0.169	0.929
ID244457	244457	None	40.550	21.917	5.012	0	325	325	2	1	-10921639	99.190	111	35	147	2083	36.518	2.000	0.162	0.756
ID244460	244460	122	43.936	29.000	25.000	0	325	325	2	1	-10921639	106.810	91	55	183	2243	36.392	2.000	0.166	0.836
ID244470	244470	122	41.054	29.000	25.000	0	326	326	2	1	-10921639	86.857	75	35	167	1824	36.582	2.000	0.158	0.649
ID244469	244469	None	52.422	16.423	20.691	0	326	326	2	1	-10921639	132.905	123	63	203	2791	37.791	7.600	0.158	0.959
ID244468	244468	123	45.208	12.760	2.107	0	326	326	2	1	-10921639	107.381	107	47	171	2255	34.984	2.000	0.145	0.780
ID244475	244475	None	45.016	29.000	15.000	0	327	327	2	1	-10921639	141.619	143	115	175	2974	19.143	7.600	0.201	2.477
ID244474	244474	None	41.901	6.998	10.189	0	327	327	2	1	-10921639	105.857	99	55	163	2223	29.723	2.000	0.189	1.133
ID244473	244473	123	41.345	10.374	2.978	0	327	327	2	1	-10921639	120.524	119	67	191	2531	29.216	4.800	0.192	1.330
ID244476	244476	None	45.267	0.000	16.000	0	327	327	2	1	-10921639	135.714	131	99	219	2850	29.761	3.200	0.211	1.589
ID244467	244467	None	51.148	20.831	12.970	0	328	328	2	1	-10921639	129.857	139	71	187	2727	36.247	3.200	0.177	1.079
ID244479	244479	None	43.070	25.681	15.495	0	329	329	2	1	-10921639	120.333	119	63	163	2527	30.049	2.000	0.174	1.190
ID244480	244480	None	42.148	0.000	17.000	0	329	329	2	1	-10921639	113.286	107	59	163	2379	37.224	2.000	0.171	0.888
ID244466	244466	None	47.310	24.000	29.000	0	331	331	2	1	-10921639	111.143	119	59	167	2334	32.044	7.600	0.231	1.301
ID244477	244477	None	49.409	12.057	10.153	0	332	332	2	1	-10921639	127.571	131	83	203	2679	31.427	3.200	0.167	1.161
ID244471	244471	None	42.221	25.706	15.405	0	333	333	2	1	-10921639	112.714	107	47	171	2367	36.542	2.000	0.140	0.756
ID244472	244472	None	44.570	16.321	25.468	0	333	333	2	1	-10921639	119.000	107	55	187	2499	40.949	7.600	0.155	0.781
ID244478	244478	None	42.404	12.131	18.130	0	334	334	2	1	-10921639	98.810	95	39	195	2075	37.512	7.600	0.138	0.640
ID244488	244488	None	46.785	16.238	24.340	0	335	335	2	1	-10921639	117.286	119	39	183	2463	39.183	3.200	0.177	0.901
ID244481	244481	None	43.772	24.030	3.385	0	337	337	2	1	-10921639	89.857	87	39	143	1887	32.988	2.000	0.202	0.915
ID244483	244483	None	45.139	21.000	29.000	0	338	338	2	1	-10921639	110.714	107	51	163	2325	31.903	3.200	0.205	1.183
ID244482	244482	124	45.118	4.422	16.524	0	338	338	2	1	-10921639	134.810	147	55	199	2831	41.424	6.266	0.180	0.993
ID244486	244486	124	40.580	5.873	17.957	0	339	339	2	1	-10921639	126.619	131	63	167	2659	27.332	4.800	0.165	1.309
ID244485	244485	None	40.554	9.083	14.105	0	339	339	2	1	-10921639	98.429	103	27	187	2067	40.165	7.600	0.078	0.355
ID244484	244484	None	46.137	16.982	11.178	0	339	339	2	1	-10921639	103.762	95	55	183	2179	37.515	2.000	0.173	0.818
ID244487	244487	None	42.589	29.000	29.000	0	340	340	2	1	-10921639	94.000	95	40	159	1974	34.172	3.200	0.202	0.923
