# Supplementary material for: Progressive enhancement of kinetic proofreading in T cell antigen discrimination from receptor activation to DAG generation
Source: eLife. 2022 Sep 20;11:e75263. doi: 10.7554/eLife.75263 (PMC9536835; doi:10.7554/eLife.75263)
Supplement: Figure 5—source data 1. — Each data table is the TrackMate ‘spot-statistics’ output of one cell over four cycles of blue-light illumination (frames 0–40, 100–140, 200–240, and 300–340, with 3 s interval between frames). We calculated the lifetime of TrackIDs that existed at the start of each period of blue-light illumination that did not last for the full period and fit the resulting lifetime distributions using custom Python scripts available at https://github.com/dbritain/KP-paper (copy archived at swh:1:rev:167fa456901903740f0f3ee6a3e5324bc45207ea, Britain, 2022). [file elife-75263-fig5-data1.zip › Fig5SourceData/LOV/lov1/r2/lov5.csv]

Label	ID	TRACK_ID	QUALITY	POSITION_X	POSITION_Y	POSITION_Z	POSITION_T	FRAME	RADIUS	VISIBILITY	MANUAL_COLOR	MEAN_INTENSITY	MEDIAN_INTENSITY	MIN_INTENSITY	MAX_INTENSITY	TOTAL_INTENSITY	STANDARD_DEVIATION	ESTIMATED_DIAMETER	CONTRAST	SNR
ID246898	246898	None	49.925	6.130	26.563	0	0	0	2	1	-10921639	160.667	156	74	238	3374	45.303	2.000	0.129	0.809
ID246897	246897	0	46.398	11.670	26.497	0	0	0	2	1	-10921639	190.714	187	129	255	4005	36.850	7.600	0.092	0.872
ID246896	246896	None	55.550	15.055	24.378	0	0	0	2	1	-10921639	182.952	170	105	255	3842	45.852	2.000	0.074	0.551
ID246891	246891	None	63.063	9.130	10.942	0	0	0	2	1	-10921639	116.857	108	51	204	2454	39.132	3.200	0.250	1.196
ID246890	246890	None	57.873	29.467	6.639	0	0	0	2	1	-10921639	112.905	112	51	200	2371	43.887	2.000	0.199	0.852
ID246895	246895	1	65.918	5.833	22.697	0	0	0	2	1	-10921639	177.095	176	68	255	3719	47.243	2.000	0.165	1.063
ID246894	246894	2	83.274	19.816	20.710	0	0	0	2	1	-10921639	194.190	210	71	255	4078	54.365	4.800	0.224	1.309
ID246893	246893	None	41.744	14.917	20.024	0	0	0	2	1	-10921639	170.857	173	105	255	3588	40.683	2.000	0.035	0.286
ID246892	246892	3	93.202	24.565	10.870	0	0	0	2	1	-10921639	156.476	156	44	255	3286	56.979	2.000	0.328	1.356
ID246883	246883	1	44.143	5.840	23.592	0	1	1	2	1	-10921639	151.810	149	112	210	3188	26.581	4.800	0.137	1.376
ID246882	246882	2	48.523	18.785	21.212	0	1	1	2	1	-10921639	162.286	159	108	227	3408	33.231	4.800	0.148	1.257
ID246881	246881	3	67.030	24.212	11.211	0	1	1	2	1	-10921639	125.952	119	71	231	2645	44.336	2.000	0.265	1.190
ID246884	246884	0	59.893	12.815	25.207	0	1	1	2	1	-10921639	202.667	204	139	255	4256	35.216	4.800	0.163	1.609
ID246888	246888	0	46.211	15.813	25.119	0	2	2	2	1	-10921639	148.333	149	105	200	3115	33.841	2.000	0.096	0.770
ID246887	246887	2	43.932	19.123	21.223	0	2	2	2	1	-10921639	147.429	146	78	224	3096	33.855	4.800	0.151	1.145
ID246886	246886	3	48.166	24.711	10.196	0	2	2	2	1	-10921639	109.286	115	47	176	2295	40.988	7.600	0.166	0.759
ID246885	246885	None	48.516	30.828	6.506	0	2	2	2	1	-10921639	88.762	74	37	173	1864	36.686	2.000	0.242	0.942
ID246903	246903	None	43.211	27.383	26.926	0	3	3	2	1	-10921639	101.429	102	44	204	2130	36.826	2.000	0.125	0.611
ID246902	246902	4	52.627	12.402	26.792	0	3	3	2	1	-10921639	148.476	146	81	197	3118	35.784	6.313	0.160	1.144
ID246901	246901	3	60.219	23.636	10.890	0	3	3	2	1	-10921639	112.095	105	51	187	2354	40.925	2.000	0.248	1.089
ID246880	246880	None	43.146	19.670	30.099	0	4	4	2	1	-10921639	107.571	98	57	176	2259	31.381	6.394	0.170	0.994
ID246879	246879	4	41.673	9.991	27.061	0	4	4	2	1	-10921639	144.048	149	85	214	3025	32.742	2.000	0.121	0.951
ID246878	246878	None	54.514	31.449	14.921	0	4	4	2	1	-10921639	105.905	91	57	234	2224	40.780	2.000	0.211	0.905
ID246877	246877	3	42.353	25.134	9.392	0	4	4	2	1	-10921639	101.286	102	40	187	2127	34.983	2.000	0.138	0.701
ID246875	246875	3	40.433	24.258	10.343	0	5	5	2	1	-10921639	94.524	91	44	149	1985	29.755	2.000	0.216	1.127
ID246874	246874	None	41.890	0.000	0.000	0	5	5	2	1	-10921639	101.952	95	79	146	2141	22.357	4.800	0.338	2.306
ID246876	246876	None	44.088	18.190	18.763	0	5	5	2	1	-10921639	107.381	98	54	173	2255	34.488	2.000	0.127	0.704
ID246899	246899	None	59.364	15.064	18.819	0	6	6	2	1	-10921639	132.000	129	57	200	2772	41.247	2.000	0.223	1.169
ID246900	246900	None	41.616	27.856	26.688	0	6	6	2	1	-10921639	111.238	112	64	163	2336	26.823	4.800	0.192	1.338
ID246873	246873	5	44.658	8.000	38.000	0	7	7	2	1	-10921639	97.048	88	37	214	2038	37.165	7.600	0.170	0.759
ID246872	246872	None	40.257	15.373	4.793	0	7	7	2	1	-10921639	72.286	71	34	142	1518	29.172	2.000	0.225	0.911
ID246871	246871	5	43.286	9.000	38.000	0	8	8	2	1	-10921639	122.190	117	78	173	2566	28.389	7.600	0.175	1.282
ID246889	246889	None	46.820	25.046	20.998	0	9	9	2	1	-10921639	112.667	108	71	180	2366	31.963	2.000	0.138	0.854
ID246906	246906	None	41.675	11.361	27.943	0	12	12	2	1	-10921639	115.619	122	57	183	2428	37.638	4.800	0.151	0.804
ID246905	246905	None	40.395	5.413	27.630	0	12	12	2	1	-10921639	109.762	112	68	156	2305	25.290	4.800	0.181	1.329
ID246904	246904	6	44.887	30.772	14.231	0	12	12	2	1	-10921639	111.095	108	47	173	2333	34.927	2.000	0.156	0.859
ID246914	246914	None	41.640	11.194	23.321	0	13	13	2	1	-10921639	118.143	115	61	190	2481	31.485	2.000	0.142	0.934
ID246913	246913	6	63.780	32.270	14.875	0	13	13	2	1	-10921639	103.905	98	34	255	2182	50.876	2.000	0.172	0.601
ID246907	246907	None	40.432	18.218	15.876	0	14	14	2	1	-10921639	113.048	115	47	159	2374	30.559	6.415	0.160	1.019
ID246908	246908	None	42.581	27.433	26.747	0	14	14	2	1	-10921639	103.714	98	64	183	2178	31.076	7.600	0.161	0.927
ID246909	246909	None	57.715	14.114	19.383	0	15	15	2	1	-10921639	123.333	115	74	197	2590	37.185	2.000	0.189	1.053
ID246915	246915	None	46.405	31.492	14.557	0	16	16	2	1	-10921639	99.857	102	34	190	2097	40.597	2.000	0.170	0.715
ID246917	246917	None	46.384	10.100	27.842	0	16	16	2	1	-10921639	105.857	102	47	187	2223	36.604	2.000	0.183	0.893
ID246916	246916	None	49.657	24.191	21.712	0	16	16	2	1	-10921639	114.524	119	61	180	2405	31.843	2.000	0.183	1.114
ID246912	246912	None	47.476	27.276	26.960	0	17	17	2	1	-10921639	96.286	91	54	231	2022	40.302	6.370	0.155	0.642
ID246911	246911	None	55.605	7.000	38.000	0	18	18	2	1	-10921639	101.429	98	57	204	2130	40.653	2.000	0.206	0.853
ID246910	246910	None	42.335	31.569	14.707	0	18	18	2	1	-10921639	93.714	95	13	190	1968	40.269	2.000	0.141	0.576
ID246921	246921	None	45.197	0.000	38.000	0	19	19	2	1	-10921639	111.143	122	44	159	2334	36.972	6.035	0.274	1.292
ID246919	246919	None	44.306	13.000	0.000	0	20	20	2	1	-10921639	75.190	61	28	139	1579	32.021	2.000	0.271	1.001
ID246920	246920	None	49.579	25.681	22.211	0	20	20	2	1	-10921639	113.286	112	64	173	2379	31.281	2.000	0.190	1.157
ID246922	246922	None	42.005	12.214	22.740	0	21	21	2	1	-10921639	109.857	112	40	159	2307	35.740	3.200	0.194	0.999
ID246918	246918	None	41.389	14.595	18.781	0	22	22	2	1	-10921639	119.714	108	68	193	2514	34.735	2.000	0.141	0.851
ID246923	246923	None	47.202	0.000	8.000	0	24	24	2	1	-10921639	92.952	85	41	153	1952	30.893	2.000	0.260	1.241
ID246924	246924	None	43.602	30.893	15.295	0	24	24	2	1	-10921639	111.143	105	40	183	2334	40.307	6.406	0.160	0.761
ID246927	246927	None	42.285	27.936	27.709	0	26	26	2	1	-10921639	99.857	95	54	156	2097	25.751	4.800	0.236	1.483
ID246926	246926	None	45.557	31.926	14.413	0	26	26	2	1	-10921639	87.095	81	37	187	1829	39.379	2.000	0.199	0.733
ID246928	246928	None	48.982	21.470	30.863	0	26	26	2	1	-10921639	110.476	102	74	193	2320	28.572	2.000	0.210	1.344
ID246931	246931	None	42.055	9.632	27.348	0	27	27	2	1	-10921639	120.286	119	64	163	2526	28.928	4.800	0.175	1.236
ID246925	246925	None	41.765	5.108	19.998	0	28	28	2	1	-10921639	104.857	102	54	176	2202	32.166	4.800	0.154	0.871
ID246930	246930	None	45.513	25.406	22.014	0	31	31	2	1	-10921639	105.857	98	30	170	2223	36.149	2.000	0.200	0.975
ID246929	246929	None	43.675	0.000	6.000	0	31	31	2	1	-10921639	102.143	108	48	156	2145	30.427	3.200	0.263	1.397
ID246934	246934	None	40.630	0.000	23.000	0	32	32	2	1	-10921639	106.143	102	74	163	2229	21.722	4.800	0.200	1.627
ID246933	246933	None	45.284	31.531	14.737	0	32	32	2	1	-10921639	84.000	78	37	200	1764	38.674	2.000	0.152	0.575
ID246932	246932	7	49.997	27.047	27.228	0	34	34	2	1	-10921639	108.762	102	57	193	2284	32.793	2.000	0.179	1.008
ID246939	246939	8	40.313	7.993	26.074	0	35	35	2	1	-10921639	102.048	98	40	170	2143	33.290	2.000	0.135	0.729
ID246938	246938	None	40.468	13.038	19.316	0	35	35	2	1	-10921639	109.095	105	64	153	2291	25.934	4.800	0.189	1.338
ID246940	246940	7	40.058	27.855	27.801	0	35	35	2	1	-10921639	100.095	98	51	159	2102	26.186	2.000	0.174	1.133
ID246935	246935	8	43.551	10.451	27.364	0	36	36	2	1	-10921639	112.429	108	47	183	2361	33.244	7.600	0.153	0.897
ID246937	246937	None	43.600	9.000	38.000	0	37	37	2	1	-10921639	100.381	91	57	156	2108	31.712	2.000	0.217	1.129
ID246936	246936	None	55.743	31.417	15.238	0	37	37	2	1	-10921639	95.048	85	37	200	1996	39.966	2.000	0.232	0.894
ID246942	246942	None	59.608	8.845	27.625	0	38	38	2	1	-10921639	126.714	122	64	214	2661	40.225	7.600	0.199	1.044
ID246941	246941	None	42.431	5.118	20.095	0	38	38	2	1	-10921639	94.857	95	57	153	1992	24.967	4.800	0.206	1.299
ID246943	246943	None	51.956	14.889	19.661	0	39	39	2	1	-10921639	109.905	119	44	221	2308	44.738	2.000	0.124	0.540
ID246944	246944	None	50.844	15.006	25.051	0	40	40	2	1	-10921639	109.048	102	51	187	2290	35.771	2.000	0.173	0.897
ID246946	246946	None	42.134	27.647	26.576	0	44	44	2	1	-10921639	90.333	85	40	193	1897	39.712	2.000	0.132	0.529
ID246945	246945	None	44.975	20.140	21.417	0	44	44	2	1	-10921639	119.524	122	71	173	2510	29.453	4.800	0.207	1.394
ID246951	246951	None	44.067	31.932	15.067	0	46	46	2	1	-10921639	70.333	64	17	183	1477	38.439	2.000	0.149	0.474
ID246952	246952	None	44.647	10.564	28.336	0	46	46	2	1	-10921639	135.857	136	91	187	2853	29.159	2.000	0.160	1.285
ID246947	246947	9	48.897	22.847	13.085	0	48	48	2	1	-10921639	113.000	112	68	187	2373	33.207	7.600	0.164	0.957
ID246950	246950	None	52.369	31.876	36.006	0	48	48	2	1	-10921639	101.667	91	40	200	2135	45.135	2.000	0.116	0.468
ID246949	246949	10	50.773	8.574	25.658	0	48	48	2	1	-10921639	143.190	149	74	197	3007	34.178	4.800	0.207	1.435
ID246948	246948	11	53.741	14.886	19.822	0	48	48	2	1	-10921639	140.333	132	98	255	2947	36.796	4.800	0.142	0.947
ID246955	246955	9	41.127	22.909	12.197	0	49	49	2	1	-10921639	114.476	112	47	176	2404	26.372	4.800	0.177	1.303
ID246954	246954	12	40.087	28.856	9.599	0	49	49	2	1	-10921639	90.952	88	37	170	1910	37.257	2.000	0.109	0.479
ID246953	246953	None	43.976	7.758	6.985	0	49	49	2	1	-10921639	88.143	85	47	159	1851	32.164	2.000	0.171	0.802
ID246958	246958	10	59.310	10.372	26.847	0	49	49	2	1	-10921639	140.714	136	51	238	2955	45.569	6.392	0.167	0.882
ID246957	246957	13	44.775	15.085	24.144	0	49	49	2	1	-10921639	102.905	95	54	251	2161	43.880	2.000	0.057	0.255
ID246956	246956	11	41.148	15.726	19.537	0	49	49	2	1	-10921639	127.952	129	61	221	2687	38.810	2.000	0.119	0.700
ID246963	246963	13	41.637	15.789	23.964	0	50	50	2	1	-10921639	119.714	119	40	217	2514	38.914	2.000	0.095	0.533
ID246962	246962	None	40.549	31.922	15.167	0	50	50	2	1	-10921639	75.571	71	30	163	1587	33.836	2.000	0.196	0.732
ID246961	246961	9	42.379	23.060	12.830	0	50	50	2	1	-10921639	102.429	105	47	149	2151	32.062	2.000	0.152	0.844
ID246960	246960	12	45.156	27.676	9.856	0	50	50	2	1	-10921639	93.857	98	27	180	1971	40.997	2.000	0.170	0.666
ID246959	246959	None	46.409	35.000	0.000	0	50	50	2	1	-10921639	53.333	60	12	139	1120	31.468	2.000	0.378	0.930
ID246964	246964	10	41.175	8.832	26.183	0	50	50	2	1	-10921639	114.476	115	68	207	2404	36.548	2.000	0.129	0.718
ID246967	246967	11	49.912	14.539	19.912	0	51	51	2	1	-10921639	112.905	105	20	241	2371	48.226	2.000	0.080	0.348
ID246966	246966	None	41.521	17.924	17.119	0	51	51	2	1	-10921639	104.810	102	47	217	2201	41.201	7.600	0.075	0.355
ID246965	246965	9	65.293	23.497	12.734	0	51	51	2	1	-10921639	127.000	115	64	207	2667	42.027	2.000	0.243	1.183
ID246969	246969	11	56.811	14.874	19.785	0	52	52	2	1	-10921639	122.333	119	54	255	2569	48.580	2.000	0.093	0.429
ID246968	246968	9	62.775	22.960	13.850	0	52	52	2	1	-10921639	137.905	129	85	244	2896	40.264	2.000	0.191	1.101
ID246971	246971	None	45.995	25.957	10.914	0	53	53	2	1	-10921639	118.524	122	54	193	2489	37.644	7.600	0.150	0.820
ID246970	246970	14	61.372	30.816	6.800	0	53	53	2	1	-10921639	93.524	81	51	170	1964	36.489	2.000	0.287	1.144
ID246974	246974	None	53.056	12.833	26.306	0	53	53	2	1	-10921639	123.762	115	57	244	2599	46.108	2.000	0.109	0.529
ID246973	246973	None	40.245	6.200	26.377	0	53	53	2	1	-10921639	113.286	112	64	183	2379	30.445	7.600	0.132	0.867
ID246972	246972	9	64.607	23.356	12.982	0	53	53	2	1	-10921639	132.714	122	57	241	2787	44.013	2.000	0.194	0.982
ID246978	246978	None	42.317	10.000	38.000	0	54	54	2	1	-10921639	108.905	108	57	159	2287	25.698	4.800	0.258	1.738
ID246977	246977	None	43.420	15.982	24.101	0	54	54	2	1	-10921639	117.238	119	61	224	2462	36.022	2.000	0.099	0.584
ID246976	246976	9	68.684	23.188	12.696	0	54	54	2	1	-10921639	147.667	146	78	255	3101	44.012	2.000	0.189	1.065
ID246975	246975	14	43.600	30.081	6.652	0	54	54	2	1	-10921639	88.714	85	27	163	1863	40.514	3.200	0.184	0.681
ID246979	246979	None	51.420	15.000	0.000	0	55	55	2	1	-10921639	97.381	95	64	153	2045	28.892	3.200	0.336	1.695
ID246983	246983	15	45.003	18.816	20.516	0	55	55	2	1	-10921639	125.952	125	64	193	2645	38.730	2.000	0.127	0.735
ID246982	246982	None	48.552	17.982	18.988	0	55	55	2	1	-10921639	141.381	142	51	224	2969	40.724	6.384	0.179	1.053
ID246981	246981	9	64.320	23.252	12.819	0	55	55	2	1	-10921639	115.810	112	54	204	2432	47.281	2.000	0.190	0.782
ID246980	246980	16	42.585	28.111	10.496	0	55	55	2	1	-10921639	109.905	105	74	173	2308	32.168	2.000	0.141	0.843
ID246986	246986	None	42.439	20.032	28.684	0	55	55	2	1	-10921639	109.714	102	68	193	2304	33.147	3.200	0.133	0.780
ID246985	246985	17	56.430	10.675	27.834	0	55	55	2	1	-10921639	131.381	129	74	238	2759	43.381	2.000	0.176	0.908
ID246984	246984	None	45.766	11.313	22.138	0	55	55	2	1	-10921639	120.476	105	74	234	2530	42.184	2.000	0.086	0.454
ID246987	246987	None	42.186	26.784	4.044	0	56	56	2	1	-10921639	77.095	74	37	139	1619	32.332	2.000	0.169	0.688
ID246991	246991	17	49.244	11.347	27.417	0	56	56	2	1	-10921639	139.667	142	71	207	2933	37.157	2.000	0.133	0.881
ID246990	246990	15	47.083	18.722	19.849	0	56	56	2	1	-10921639	123.048	125	64	210	2584	38.848	2.000	0.157	0.861
ID246989	246989	9	83.045	22.928	13.527	0	56	56	2	1	-10921639	132.333	108	44	241	2779	61.387	2.000	0.238	0.828
ID246988	246988	16	40.944	28.182	10.042	0	56	56	2	1	-10921639	119.810	119	78	166	2516	26.894	4.800	0.169	1.290
ID246994	246994	18	67.546	13.558	25.335	0	57	57	2	1	-10921639	148.810	149	71	255	3125	57.569	2.000	0.139	0.629
ID246993	246993	15	50.524	15.956	19.706	0	57	57	2	1	-10921639	145.143	136	102	217	3048	35.166	3.200	0.153	1.098
ID246992	246992	9	67.938	22.266	12.925	0	57	57	2	1	-10921639	137.381	132	64	255	2885	49.651	2.000	0.195	0.903
ID246995	246995	9	76.761	22.683	13.033	0	58	58	2	1	-10921639	163.429	159	95	248	3432	49.658	7.600	0.248	1.310
ID246997	246997	18	70.445	13.549	25.301	0	58	58	2	1	-10921639	168.000	166	88	255	3528	55.650	2.000	0.163	0.846
ID246996	246996	15	45.420	18.118	20.695	0	58	58	2	1	-10921639	153.524	163	78	210	3224	35.158	7.600	0.142	1.086
ID247019	247019	18	70.627	13.387	25.489	0	59	59	2	1	-10921639	186.095	193	61	255	3908	50.649	7.600	0.188	1.163
ID247018	247018	15	48.919	20.811	20.332	0	59	59	2	1	-10921639	127.905	115	51	200	2686	39.047	2.000	0.142	0.813
ID247017	247017	None	50.105	35.000	19.000	0	59	59	2	1	-10921639	97.000	105	44	163	2037	34.389	3.200	0.268	1.192
ID247016	247016	None	64.734	0.000	16.000	0	59	59	2	1	-10921639	104.857	95	61	176	2202	33.349	4.800	0.360	1.666
ID247015	247015	9	72.361	22.899	12.461	0	59	59	2	1	-10921639	147.714	156	57	255	3102	51.351	6.354	0.199	0.955
ID247003	247003	None	40.954	12.712	29.893	0	60	60	2	1	-10921639	117.810	125	61	190	2474	41.998	3.200	0.135	0.667
ID247002	247002	18	74.962	14.312	25.179	0	60	60	2	1	-10921639	157.619	149	40	255	3310	58.456	2.000	0.145	0.684
ID247001	247001	20	52.028	9.362	24.942	0	60	60	2	1	-10921639	154.238	146	74	221	3239	49.402	2.000	0.114	0.641
ID247000	247000	15	43.235	19.445	20.003	0	60	60	2	1	-10921639	127.143	125	61	204	2670	34.408	2.000	0.134	0.875
ID246999	246999	9	67.677	23.172	13.088	0	60	60	2	1	-10921639	173.333	173	91	234	3640	41.906	4.800	0.209	1.429
ID246998	246998	19	45.304	28.084	9.829	0	60	60	2	1	-10921639	124.429	115	54	214	2613	47.599	7.600	0.135	0.620
ID247008	247008	20	70.261	11.712	26.786	0	61	61	2	1	-10921639	178.905	173	81	255	3757	53.709	7.600	0.183	1.030
ID247007	247007	None	40.275	35.000	20.000	0	61	61	2	1	-10921639	91.095	78	64	159	1913	26.004	2.000	0.193	1.136
ID247006	247006	None	42.612	32.025	14.674	0	61	61	2	1	-10921639	85.810	81	27	187	1802	41.617	2.000	0.098	0.369
ID247005	247005	9	57.485	22.507	13.843	0	61	61	2	1	-10921639	151.000	153	64	238	3171	50.770	2.000	0.182	0.918
ID247004	247004	19	54.542	28.657	8.907	0	61	61	2	1	-10921639	138.762	139	85	207	2914	37.479	6.385	0.214	1.305
ID247011	247011	None	44.037	19.851	12.942	0	62	62	2	1	-10921639	134.429	142	68	190	2823	38.763	7.600	0.121	0.748
ID247010	247010	19	64.874	28.271	9.984	0	62	62	2	1	-10921639	136.619	129	40	255	2869	49.758	2.000	0.173	0.811
ID247009	247009	21	65.038	30.211	7.606	0	62	62	2	1	-10921639	129.857	122	54	234	2727	50.599	4.800	0.230	0.959
ID247014	247014	20	71.622	13.026	25.673	0	62	62	2	1	-10921639	189.714	190	47	255	3984	54.161	4.800	0.193	1.132
ID247013	247013	22	47.935	8.047	25.821	0	62	62	2	1	-10921639	144.857	153	57	231	3042	53.094	7.600	0.087	0.437
ID247012	247012	9	46.515	22.280	12.923	0	62	62	2	1	-10921639	155.476	156	78	214	3265	35.923	6.355	0.202	1.457
ID247051	247051	20	64.912	12.039	26.238	0	63	63	2	1	-10921639	172.762	173	112	255	3628	41.502	2.000	0.154	1.111
ID247050	247050	22	42.594	9.013	23.890	0	63	63	2	1	-10921639	166.000	180	91	238	3486	42.909	7.600	0.119	0.821
ID247049	247049	24	40.103	12.829	19.199	0	63	63	2	1	-10921639	125.810	129	40	221	2642	47.865	7.600	0.093	0.447
ID247048	247048	9	55.136	22.959	13.731	0	63	63	2	1	-10921639	141.905	139	54	221	2980	38.830	2.000	0.153	0.969
ID247047	247047	19	57.613	27.487	10.289	0	63	63	2	1	-10921639	147.429	156	37	224	3096	48.607	7.600	0.179	0.920
ID247046	247046	21	52.652	29.086	7.083	0	63	63	2	1	-10921639	119.762	115	68	241	2515	44.256	2.000	0.114	0.553
ID247026	247026	20	71.904	11.398	26.751	0	64	64	2	1	-10921639	175.952	183	57	255	3695	57.827	2.000	0.163	0.852
ID247025	247025	None	40.206	5.836	22.147	0	64	64	2	1	-10921639	123.810	122	47	217	2600	41.907	2.000	0.066	0.364
ID247024	247024	24	42.497	14.039	19.158	0	64	64	2	1	-10921639	139.810	132	57	248	2936	55.105	2.000	0.075	0.354
ID247023	247023	23	63.395	18.019	17.114	0	64	64	2	1	-10921639	158.238	149	95	255	3323	46.788	2.000	0.135	0.806
ID247022	247022	None	40.018	31.934	14.854	0	64	64	2	1	-10921639	85.810	81	47	183	1802	33.497	6.427	0.165	0.726
ID247021	247021	9	65.708	23.114	14.617	0	64	64	2	1	-10921639	150.238	156	68	255	3155	55.977	2.000	0.157	0.730
ID247020	247020	19	68.369	27.121	10.199	0	64	64	2	1	-10921639	141.190	132	85	231	2965	37.677	2.000	0.215	1.328
ID247035	247035	23	62.831	17.936	18.230	0	65	65	2	1	-10921639	173.333	176	102	255	3640	42.802	2.000	0.146	1.034
ID247034	247034	9	85.581	22.925	12.930	0	65	65	2	1	-10921639	159.190	159	88	255	3343	55.760	2.000	0.216	1.014
ID247033	247033	19	42.860	28.061	9.300	0	65	65	2	1	-10921639	126.476	125	74	173	2656	31.570	4.800	0.164	1.128
ID247032	247032	21	44.187	29.681	5.882	0	65	65	2	1	-10921639	103.952	102	30	170	2183	36.785	7.600	0.148	0.729
ID247037	247037	20	76.568	11.581	27.157	0	65	65	2	1	-10921639	190.429	207	74	255	3999	53.699	4.800	0.218	1.269
ID247036	247036	None	43.319	11.264	21.312	0	65	65	2	1	-10921639	185.857	183	112	255	3903	39.943	2.000	0.103	0.868
ID247027	247027	21	60.937	28.655	7.100	0	66	66	2	1	-10921639	119.619	115	37	210	2512	52.881	2.000	0.205	0.768
ID247031	247031	20	71.769	11.216	27.421	0	66	66	2	1	-10921639	192.048	183	119	255	4033	40.158	4.800	0.181	1.464
ID247030	247030	25	49.105	15.541	24.114	0	66	66	2	1	-10921639	155.619	142	91	255	3268	46.814	2.000	0.085	0.521
ID247029	247029	None	40.074	7.008	21.555	0	66	66	2	1	-10921639	151.429	146	91	227	3180	39.419	3.200	0.100	0.698
ID247028	247028	9	72.131	22.504	13.346	0	66	66	2	1	-10921639	158.857	159	68	255	3336	55.555	2.000	0.196	0.938
ID247043	247043	25	48.679	16.554	23.979	0	67	67	2	1	-10921639	143.905	136	85	255	3022	43.090	2.000	0.124	0.738
ID247042	247042	None	44.444	10.040	22.042	0	67	67	2	1	-10921639	192.190	197	129	255	4036	33.885	6.221	0.107	1.098
ID247041	247041	None	44.589	11.892	20.596	0	67	67	2	1	-10921639	180.286	183	68	255	3786	45.639	2.000	0.117	0.825
ID247040	247040	23	72.389	17.832	18.837	0	67	67	2	1	-10921639	183.286	187	105	255	3849	43.711	2.000	0.189	1.330
ID247045	247045	20	53.955	12.629	27.468	0	67	67	2	1	-10921639	157.905	166	71	255	3316	44.549	2.000	0.167	1.015
ID247044	247044	26	45.081	9.055	25.040	0	67	67	2	1	-10921639	187.286	197	98	255	3933	43.016	7.600	0.103	0.812
ID247039	247039	9	49.305	22.487	13.602	0	67	67	2	1	-10921639	153.762	139	105	248	3229	39.068	6.339	0.179	1.194
ID247038	247038	21	65.780	27.909	9.224	0	67	67	2	1	-10921639	149.143	153	74	244	3132	50.711	7.600	0.188	0.933
ID247059	247059	None	41.244	28.003	26.696	0	68	68	2	1	-10921639	93.714	91	34	163	1968	31.385	3.200	0.182	0.920
ID247058	247058	20	48.792	11.525	27.233	0	68	68	2	1	-10921639	183.524	176	119	255	3854	44.945	7.600	0.144	1.030
ID247057	247057	26	50.799	8.282	25.909	0	68	68	2	1	-10921639	157.143	153	61	231	3300	51.130	2.000	0.110	0.610
ID247056	247056	25	56.131	14.680	24.275	0	68	68	2	1	-10921639	179.524	173	91	255	3770	53.947	3.200	0.134	0.786
ID247055	247055	23	55.920	17.481	19.058	0	68	68	2	1	-10921639	169.190	173	91	238	3553	38.747	2.000	0.143	1.095
ID247054	247054	None	46.976	31.994	14.441	0	68	68	2	1	-10921639	100.095	95	57	163	2102	31.201	2.000	0.193	1.038
ID247053	247053	9	59.686	24.202	11.805	0	68	68	2	1	-10921639	171.619	176	108	227	3604	37.483	7.600	0.191	1.467
ID247052	247052	21	72.830	26.918	9.979	0	68	68	2	1	-10921639	157.952	159	40	255	3317	53.547	7.600	0.205	1.004
ID247065	247065	20	56.256	10.960	27.011	0	69	69	2	1	-10921639	183.714	176	102	255	3858	48.990	4.800	0.130	0.861
ID247064	247064	25	68.440	15.541	24.236	0	69	69	2	1	-10921639	174.857	166	81	255	3672	55.965	2.000	0.162	0.870
ID247063	247063	27	57.283	20.783	20.839	0	69	69	2	1	-10921639	144.048	142	81	255	3025	51.986	2.000	0.122	0.602
ID247062	247062	23	63.646	17.119	17.956	0	69	69	2	1	-10921639	187.333	183	88	255	3934	50.376	4.800	0.173	1.095
ID247061	247061	9	79.767	23.193	13.197	0	69	69	2	1	-10921639	162.714	139	91	255	3417	50.332	2.000	0.217	1.153
ID247060	247060	21	80.453	27.059	9.797	0	69	69	2	1	-10921639	150.476	139	71	248	3160	51.436	2.000	0.227	1.084
ID247075	247075	27	69.631	20.365	20.930	0	70	70	2	1	-10921639	178.381	193	64	255	3746	62.653	3.200	0.172	0.835
ID247074	247074	23	65.656	17.341	17.581	0	70	70	2	1	-10921639	194.762	193	95	255	4090	42.927	3.200	0.176	1.360
ID247073	247073	9	58.018	22.816	12.293	0	70	70	2	1	-10921639	150.143	146	78	248	3153	37.795	7.600	0.159	1.091
ID247072	247072	21	65.047	27.426	9.319	0	70	70	2	1	-10921639	142.810	136	64	255	2999	50.659	2.000	0.198	0.931
ID247078	247078	20	52.849	12.341	26.068	0	70	70	2	1	-10921639	196.476	197	125	255	4126	40.477	2.000	0.116	1.008
ID247077	247077	None	44.354	10.451	21.704	0	70	70	2	1	-10921639	194.143	197	102	255	4077	36.196	2.000	0.090	0.889
ID247076	247076	None	41.409	5.730	22.269	0	70	70	2	1	-10921639	144.476	149	37	234	3034	46.039	2.000	0.102	0.582
ID247067	247067	9	80.649	23.058	13.082	0	71	71	2	1	-10921639	146.381	146	64	255	3074	58.087	2.000	0.235	0.958
ID247066	247066	21	86.972	27.530	9.694	0	71	71	2	1	-10921639	161.190	173	47	255	3385	62.268	2.000	0.238	0.994
ID247071	247071	20	68.895	10.594	26.485	0	71	71	2	1	-10921639	220.524	224	142	255	4631	33.890	4.800	0.189	2.065
ID247070	247070	25	62.750	15.742	24.281	0	71	71	2	1	-10921639	160.619	153	85	255	3373	52.812	7.600	0.107	0.586
ID247069	247069	27	62.215	19.431	21.233	0	71	71	2	1	-10921639	172.381	173	88	255	3620	52.451	7.600	0.155	0.881
ID247068	247068	23	84.910	17.427	17.394	0	71	71	2	1	-10921639	178.190	190	68	255	3742	61.913	2.000	0.224	1.052
ID247091	247091	None	40.685	9.726	22.549	0	72	72	2	1	-10921639	171.857	159	132	248	3609	34.089	2.000	0.061	0.584
ID247090	247090	27	47.591	21.422	21.199	0	72	72	2	1	-10921639	144.476	142	74	255	3034	45.420	2.000	0.100	0.578
ID247089	247089	23	70.234	17.573	16.960	0	72	72	2	1	-10921639	167.048	156	85	255	3508	46.035	2.000	0.179	1.103
ID247088	247088	9	65.034	23.432	13.116	0	72	72	2	1	-10921639	139.810	129	68	255	2936	48.159	2.000	0.184	0.901
ID247093	247093	20	70.419	11.680	26.877	0	72	72	2	1	-10921639	198.571	214	88	255	4170	51.973	7.600	0.187	1.206
ID247092	247092	25	73.040	15.926	23.962	0	72	72	2	1	-10921639	185.619	183	68	255	3898	62.963	2.000	0.150	0.767
ID247087	247087	21	73.169	27.690	9.954	0	72	72	2	1	-10921639	132.476	122	51	255	2782	52.116	2.000	0.214	0.896
ID247079	247079	None	41.290	7.171	7.018	0	73	73	2	1	-10921639	85.810	85	34	139	1802	26.654	4.800	0.219	1.155
ID247083	247083	27	50.449	20.279	21.246	0	73	73	2	1	-10921639	167.857	166	78	255	3525	49.968	2.000	0.115	0.693
ID247082	247082	23	64.736	16.444	17.447	0	73	73	2	1	-10921639	169.333	159	78	255	3556	56.027	2.000	0.154	0.806
ID247081	247081	9	74.925	23.223	14.161	0	73	73	2	1	-10921639	144.952	153	54	234	3044	51.592	2.000	0.218	1.005
ID247080	247080	21	82.066	27.734	9.625	0	73	73	2	1	-10921639	152.667	153	74	255	3206	54.346	2.000	0.240	1.087
ID247086	247086	20	62.332	11.369	27.257	0	73	73	2	1	-10921639	204.286	221	105	255	4290	45.938	2.000	0.135	1.055
ID247085	247085	25	64.390	15.931	23.917	0	73	73	2	1	-10921639	209.286	207	115	255	4395	48.754	2.000	0.156	1.157
ID247084	247084	None	55.501	5.812	22.594	0	73	73	2	1	-10921639	131.000	119	74	241	2751	47.970	2.000	0.119	0.581
ID247107	247107	20	61.160	11.781	27.782	0	74	74	2	1	-10921639	186.190	200	81	255	3910	51.536	7.600	0.148	0.931
ID247106	247106	None	53.172	7.616	26.117	0	74	74	2	1	-10921639	170.857	166	88	255	3588	47.471	7.600	0.113	0.729
ID247105	247105	25	69.608	17.072	23.830	0	74	74	2	1	-10921639	193.048	200	95	255	4054	50.363	2.000	0.147	0.980
ID247104	247104	27	52.305	19.945	21.483	0	74	74	2	1	-10921639	169.619	173	85	255	3562	54.672	7.600	0.083	0.477
ID247103	247103	23	79.764	16.980	17.350	0	74	74	2	1	-10921639	193.143	190	98	255	4056	54.082	3.200	0.212	1.251
ID247102	247102	None	46.879	13.113	12.190	0	74	74	2	1	-10921639	86.143	74	27	214	1809	43.144	2.000	0.141	0.495
ID247101	247101	21	96.068	27.133	9.636	0	74	74	2	1	-10921639	158.048	142	44	255	3319	59.628	2.000	0.315	1.269
ID247095	247095	None	44.701	19.747	14.018	0	75	75	2	1	-10921639	136.238	125	78	234	2861	42.407	7.600	0.090	0.530
ID247094	247094	21	73.315	26.431	9.995	0	75	75	2	1	-10921639	154.143	159	61	231	3237	52.187	2.000	0.225	1.083
ID247099	247099	None	43.150	6.057	22.721	0	75	75	2	1	-10921639	130.952	129	47	187	2750	38.888	2.000	0.125	0.751
ID247098	247098	25	57.481	16.580	22.130	0	75	75	2	1	-10921639	212.952	210	139	255	4472	39.261	4.800	0.143	1.353
ID247097	247097	28	43.406	11.185	19.130	0	75	75	2	1	-10921639	138.714	132	44	255	2913	55.928	2.000	0.109	0.486
ID247096	247096	23	62.791	16.424	17.053	0	75	75	2	1	-10921639	177.810	173	71	255	3734	54.427	2.000	0.126	0.729
ID247100	247100	20	70.533	11.544	27.743	0	75	75	2	1	-10921639	201.286	204	119	255	4227	53.348	4.800	0.183	1.167
ID247127	247127	None	44.221	2.866	14.714	0	76	76	2	1	-10921639	82.476	78	40	204	1732	36.914	2.000	0.163	0.627
ID247126	247126	21	75.614	25.381	10.452	0	76	76	2	1	-10921639	170.095	183	78	255	3572	56.073	2.000	0.202	1.019
ID247131	247131	29	70.169	7.931	26.564	0	76	76	2	1	-10921639	175.000	176	71	255	3675	59.393	2.000	0.157	0.799
ID247130	247130	25	65.475	16.177	24.022	0	76	76	2	1	-10921639	203.952	214	119	255	4283	44.100	7.600	0.141	1.145
ID247129	247129	28	42.594	10.870	19.610	0	76	76	2	1	-10921639	167.619	166	98	231	3520	32.186	3.200	0.108	1.012
ID247128	247128	23	62.678	16.349	18.031	0	76	76	2	1	-10921639	188.619	187	98	255	3961	49.247	2.000	0.124	0.844
ID247132	247132	20	59.292	11.536	27.404	0	76	76	2	1	-10921639	204.190	207	115	255	4288	42.578	4.800	0.150	1.255
ID247113	247113	20	61.812	11.433	27.379	0	77	77	2	1	-10921639	213.429	221	129	255	4482	40.921	4.800	0.136	1.252
ID247112	247112	29	62.111	7.444	26.299	0	77	77	2	1	-10921639	153.952	132	61	255	3233	61.987	2.000	0.138	0.603
ID247111	247111	25	62.079	15.460	24.423	0	77	77	2	1	-10921639	208.381	234	112	255	4376	46.966	7.600	0.112	0.890
ID247110	247110	23	61.560	17.140	17.615	0	77	77	2	1	-10921639	200.476	200	102	255	4210	48.245	6.365	0.152	1.094
ID247109	247109	None	64.101	23.100	13.281	0	77	77	2	1	-10921639	155.000	136	85	244	3255	46.568	2.000	0.166	0.945
ID247108	247108	21	92.428	26.934	9.711	0	77	77	2	1	-10921639	170.429	166	68	255	3579	66.093	2.000	0.278	1.123
ID247115	247115	42	56.171	2.580	14.659	0	78	78	2	1	-10921639	92.524	78	27	234	1943	54.183	2.000	0.142	0.426
ID247114	247114	21	88.003	27.108	9.742	0	78	78	2	1	-10921639	174.000	156	57	255	3654	63.479	4.800	0.285	1.214
ID247119	247119	20	76.475	11.678	27.298	0	78	78	2	1	-10921639	210.905	231	105	255	4429	48.720	3.200	0.180	1.318
ID247118	247118	29	51.352	7.492	25.853	0	78	78	2	1	-10921639	152.810	142	57	255	3209	56.625	2.000	0.095	0.470
ID247117	247117	25	67.232	15.654	24.041	0	78	78	2	1	-10921639	195.762	221	88	255	4111	56.592	4.800	0.143	0.866
ID247116	247116	23	69.316	16.472	17.998	0	78	78	2	1	-10921639	192.190	190	57	255	4036	54.416	2.000	0.158	0.963
ID247139	247139	29	41.627	7.805	25.959	0	79	79	2	1	-10921639	170.429	166	91	255	3579	45.379	2.000	0.091	0.626
ID247138	247138	25	55.513	16.558	24.311	0	79	79	2	1	-10921639	163.714	156	74	255	3438	48.799	2.000	0.133	0.788
ID247137	247137	None	46.351	5.892	22.681	0	79	79	2	1	-10921639	136.524	132	64	251	2867	47.636	2.000	0.073	0.388
ID247136	247136	23	59.816	15.742	19.031	0	79	79	2	1	-10921639	182.286	183	88	255	3828	47.035	2.000	0.147	0.996
ID247140	247140	20	80.985	11.932	27.639	0	79	79	2	1	-10921639	187.476	207	98	255	3937	60.022	2.000	0.199	1.037
ID247135	247135	42	47.513	2.908	14.573	0	79	79	2	1	-10921639	102.905	91	54	210	2161	38.494	2.000	0.176	0.800
ID247134	247134	None	43.898	19.862	12.728	0	79	79	2	1	-10921639	132.143	136	61	207	2775	37.502	2.000	0.086	0.560
ID247133	247133	21	78.750	26.089	10.304	0	79	79	2	1	-10921639	165.381	166	57	255	3473	63.810	4.800	0.241	1.006
ID247146	247146	20	69.211	11.522	27.444	0	80	80	2	1	-10921639	198.810	214	102	255	4175	45.968	4.800	0.185	1.350
ID247145	247145	25	62.046	16.927	24.229	0	80	80	2	1	-10921639	168.810	156	88	255	3545	49.138	2.000	0.121	0.740
ID247144	247144	None	53.042	10.196	19.902	0	80	80	2	1	-10921639	168.143	149	112	255	3531	45.987	2.000	0.101	0.670
ID247143	247143	23	53.840	14.053	19.274	0	80	80	2	1	-10921639	173.429	153	102	255	3642	46.873	2.000	0.088	0.597
ID247142	247142	42	43.285	3.019	11.942	0	80	80	2	1	-10921639	98.524	98	51	173	2069	29.320	2.000	0.178	1.015
ID247141	247141	21	77.923	27.191	9.913	0	80	80	2	1	-10921639	154.667	153	51	255	3248	63.098	2.000	0.233	0.927
ID247123	247123	30	57.461	15.645	19.039	0	81	81	2	1	-10921639	202.333	207	139	255	4249	38.167	4.800	0.138	1.285
ID247122	247122	23	59.608	13.768	18.888	0	81	81	2	1	-10921639	204.619	207	122	255	4297	46.330	4.800	0.148	1.140
ID247121	247121	31	71.334	23.978	11.368	0	81	81	2	1	-10921639	161.619	153	54	255	3394	62.641	7.600	0.210	0.896
ID247120	247120	21	78.285	27.940	9.200	0	81	81	2	1	-10921639	139.762	125	64	255	2935	53.878	2.000	0.246	1.023
ID247125	247125	20	70.355	11.739	27.503	0	81	81	2	1	-10921639	186.524	187	88	255	3917	58.290	7.600	0.159	0.878
ID247124	247124	25	80.730	17.226	24.148	0	81	81	2	1	-10921639	165.952	156	85	255	3485	60.581	2.000	0.143	0.685
ID247155	247155	21	75.725	27.744	9.085	0	82	82	2	1	-10921639	144.333	146	64	255	3031	43.785	7.600	0.246	1.301
ID247159	247159	32	48.638	20.888	20.892	0	82	82	2	1	-10921639	142.524	146	44	234	2993	51.558	7.600	0.111	0.554
ID247158	247158	23	49.458	13.926	19.112	0	82	82	2	1	-10921639	186.571	183	136	255	3918	35.733	2.000	0.103	0.973
ID247157	247157	30	53.128	16.977	18.088	0	82	82	2	1	-10921639	193.095	193	129	255	4055	31.873	6.291	0.127	1.370
ID247156	247156	31	81.816	23.480	11.737	0	82	82	2	1	-10921639	156.190	142	47	255	3280	58.388	2.000	0.256	1.091
ID247163	247163	None	41.041	26.627	27.901	0	82	82	2	1	-10921639	89.143	88	40	142	1872	29.537	2.000	0.224	1.103
ID247162	247162	20	75.042	11.334	27.304	0	82	82	2	1	-10921639	202.095	217	129	255	4244	43.124	4.800	0.195	1.533
ID247161	247161	25	65.398	17.986	24.484	0	82	82	2	1	-10921639	161.190	159	64	255	3385	53.407	2.000	0.129	0.688
ID247160	247160	None	42.035	6.739	22.898	0	82	82	2	1	-10921639	146.952	146	85	221	3086	39.315	2.000	0.096	0.654
ID247154	247154	20	78.277	11.177	27.581	0	83	83	2	1	-10921639	203.381	221	88	255	4271	59.940	7.600	0.193	1.098
ID247153	247153	25	42.338	17.497	24.569	0	83	83	2	1	-10921639	134.143	122	85	241	2817	44.243	2.000	0.060	0.341
ID247152	247152	32	50.828	19.872	21.240	0	83	83	2	1	-10921639	138.571	146	51	224	2910	51.562	7.600	0.090	0.445
ID247147	247147	21	69.776	27.880	8.945	0	83	83	2	1	-10921639	123.571	119	51	224	2595	43.705	7.600	0.240	1.093
ID247151	247151	23	58.306	13.377	19.049	0	83	83	2	1	-10921639	185.857	187	85	255	3903	53.881	2.000	0.101	0.632
ID247150	247150	None	43.870	2.661	14.499	0	83	83	2	1	-10921639	104.381	98	47	200	2192	36.224	2.000	0.209	0.995
ID247149	247149	33	79.234	20.277	12.994	0	83	83	2	1	-10921639	147.762	136	71	255	3103	56.458	2.000	0.184	0.815
ID247148	247148	31	57.592	23.187	11.515	0	83	83	2	1	-10921639	140.667	136	51	255	2954	58.141	2.000	0.163	0.679
ID247169	247169	20	76.021	11.622	27.130	0	84	84	2	1	-10921639	209.524	221	81	255	4400	50.231	4.800	0.231	1.564
ID247168	247168	32	43.686	19.262	21.992	0	84	84	2	1	-10921639	168.905	170	61	255	3547	47.205	4.800	0.090	0.590
ID247167	247167	23	71.662	12.813	17.873	0	84	84	2	1	-10921639	185.095	183	57	255	3887	53.120	2.000	0.159	0.955
ID247166	247166	31	48.316	23.112	11.540	0	84	84	2	1	-10921639	132.857	132	47	214	2790	48.576	2.000	0.145	0.692
ID247165	247165	33	69.455	19.791	12.299	0	84	84	2	1	-10921639	147.381	139	61	255	3095	54.277	6.384	0.178	0.822
ID247164	247164	21	70.464	28.397	8.473	0	84	84	2	1	-10921639	133.143	119	64	241	2796	50.153	7.600	0.255	1.080
ID247171	247171	33	69.184	18.739	11.992	0	85	85	2	1	-10921639	136.762	129	74	217	2872	43.263	2.000	0.203	1.068
ID247170	247170	21	68.270	26.970	9.794	0	85	85	2	1	-10921639	135.286	125	68	217	2841	48.844	2.000	0.205	0.943
ID247175	247175	32	75.866	18.005	20.146	0	85	85	2	1	-10921639	198.333	207	102	255	4165	48.506	4.800	0.207	1.401
ID247174	247174	23	53.275	12.101	19.600	0	85	85	2	1	-10921639	195.333	193	95	255	4102	44.511	2.000	0.137	1.058
ID247173	247173	None	53.076	2.032	14.770	0	85	85	2	1	-10921639	109.190	102	47	221	2293	39.669	2.000	0.189	0.873
ID247172	247172	31	57.682	24.106	11.805	0	85	85	2	1	-10921639	131.095	112	51	244	2753	54.435	2.000	0.149	0.626
ID247177	247177	20	77.889	11.305	27.073	0	85	85	2	1	-10921639	191.095	190	78	255	4013	56.211	2.000	0.178	1.029
ID247176	247176	73	40.122	5.496	21.745	0	85	85	2	1	-10921639	149.952	146	95	214	3149	37.604	6.407	0.141	0.985
ID247187	247187	31	46.245	24.325	11.500	0	86	86	2	1	-10921639	142.190	142	61	207	2986	40.406	7.600	0.158	0.960
ID247186	247186	21	44.802	26.732	10.138	0	86	86	2	1	-10921639	124.667	115	30	207	2618	43.915	6.014	0.131	0.656
ID247191	247191	None	40.420	14.351	25.151	0	86	86	2	1	-10921639	166.000	170	81	244	3486	43.752	2.000	0.048	0.347
ID247190	247190	73	42.906	6.061	20.543	0	86	86	2	1	-10921639	149.762	156	51	210	3145	38.480	2.000	0.141	0.963
ID247189	247189	32	41.486	18.191	20.038	0	86	86	2	1	-10921639	180.857	180	108	234	3798	36.266	4.800	0.102	0.919
ID247188	247188	23	82.898	13.063	18.111	0	86	86	2	1	-10921639	180.048	187	71	255	3781	61.458	2.000	0.177	0.880
ID247194	247194	None	47.535	27.870	27.574	0	86	86	2	1	-10921639	108.857	98	54	170	2286	27.563	4.800	0.215	1.400
ID247193	247193	20	70.685	11.000	27.000	0	86	86	2	1	-10921639	205.857	204	88	255	4323	46.323	4.800	0.184	1.383
ID247192	247192	34	41.005	17.346	24.975	0	86	86	2	1	-10921639	138.238	146	37	244	2903	50.310	3.200	0.100	0.501
ID247185	247185	20	60.255	11.549	26.986	0	87	87	2	1	-10921639	201.762	210	85	255	4237	53.393	4.800	0.152	0.999
ID247184	247184	34	78.677	16.698	25.030	0	87	87	2	1	-10921639	180.095	176	81	255	3782	58.745	2.000	0.178	0.926
ID247179	247179	None	41.547	10.268	11.190	0	87	87	2	1	-10921639	97.524	102	47	163	2048	31.660	2.000	0.177	0.925
ID247178	247178	21	61.151	27.964	9.086	0	87	87	2	1	-10921639	115.571	112	37	231	2427	53.337	2.000	0.196	0.709
ID247183	247183	32	51.258	16.982	19.861	0	87	87	2	1	-10921639	179.190	183	105	255	3763	44.796	2.000	0.069	0.518
ID247182	247182	23	62.746	12.239	18.202	0	87	87	2	1	-10921639	180.810	180	54	255	3797	58.671	3.200	0.145	0.781
ID247181	247181	31	53.531	23.931	11.597	0	87	87	2	1	-10921639	128.095	115	40	241	2690	45.450	2.000	0.195	0.919
ID247180	247180	None	49.258	18.113	11.791	0	87	87	2	1	-10921639	117.667	112	47	180	2471	38.712	2.000	0.152	0.802
ID247211	247211	32	63.109	17.857	17.700	0	88	88	2	1	-10921639	178.762	187	78	255	3754	50.508	2.000	0.126	0.794
ID247210	247210	23	46.673	12.695	17.335	0	88	88	2	1	-10921639	148.571	142	78	255	3120	50.175	2.000	0.057	0.322
ID247209	247209	31	52.179	24.290	11.995	0	88	88	2	1	-10921639	134.286	132	78	197	2820	31.308	7.600	0.166	1.222
ID247208	247208	21	50.501	28.071	8.771	0	88	88	2	1	-10921639	101.095	98	20	193	2123	42.590	3.200	0.229	0.883
ID247215	247215	20	75.819	11.292	26.872	0	88	88	2	1	-10921639	192.571	204	95	255	4044	55.952	2.000	0.178	1.039
ID247214	247214	34	76.143	16.600	24.887	0	88	88	2	1	-10921639	183.381	217	81	255	3851	65.833	2.000	0.161	0.774
ID247213	247213	None	45.098	6.726	23.252	0	88	88	2	1	-10921639	137.857	136	78	217	2895	39.831	2.000	0.084	0.539
ID247212	247212	None	53.621	19.561	21.421	0	88	88	2	1	-10921639	163.190	166	74	251	3427	55.662	7.600	0.119	0.626
ID247201	247201	20	70.613	11.469	27.233	0	89	89	2	1	-10921639	174.571	183	78	255	3666	57.624	7.600	0.163	0.851
ID247200	247200	34	83.994	16.503	25.027	0	89	89	2	1	-10921639	165.000	170	37	255	3465	72.622	2.000	0.207	0.780
ID247195	247195	21	46.351	27.734	8.897	0	89	89	2	1	-10921639	123.095	122	47	193	2585	39.120	7.600	0.199	1.043
ID247199	247199	32	75.629	17.867	18.532	0	89	89	2	1	-10921639	201.619	214	115	255	4234	47.098	3.200	0.187	1.348
ID247198	247198	23	40.858	14.339	18.766	0	89	89	2	1	-10921639	184.143	190	98	255	3867	44.157	2.000	0.089	0.680
ID247197	247197	35	48.087	17.917	11.764	0	89	89	2	1	-10921639	126.571	132	64	176	2658	28.875	2.000	0.178	1.325
ID247196	247196	31	49.610	26.243	10.107	0	89	89	2	1	-10921639	132.476	142	57	173	2782	33.370	6.403	0.182	1.220
ID247219	247219	23	47.110	13.111	18.273	0	90	90	2	1	-10921639	161.476	142	95	241	3391	46.294	2.000	0.096	0.612
ID247218	247218	35	65.646	17.773	12.223	0	90	90	2	1	-10921639	118.524	112	20	221	2489	52.333	2.000	0.201	0.757
ID247217	247217	31	52.206	24.929	11.107	0	90	90	2	1	-10921639	134.476	125	81	210	2824	33.905	2.000	0.176	1.185
ID247216	247216	21	48.935	28.157	8.846	0	90	90	2	1	-10921639	113.762	122	51	180	2389	38.118	7.600	0.169	0.863
ID247223	247223	20	80.441	12.038	26.648	0	90	90	2	1	-10921639	191.429	200	98	255	4020	55.821	2.000	0.206	1.170
ID247222	247222	34	41.081	16.508	25.174	0	90	90	2	1	-10921639	131.714	129	64	221	2766	52.477	2.000	0.074	0.345
ID247221	247221	None	67.813	6.602	21.875	0	90	90	2	1	-10921639	159.905	166	81	244	3358	48.325	2.000	0.157	0.897
ID247220	247220	32	71.868	17.749	18.242	0	90	90	2	1	-10921639	190.238	217	78	255	3995	62.910	2.000	0.155	0.812
ID247203	247203	35	60.988	18.111	11.972	0	91	91	2	1	-10921639	135.905	139	17	217	2854	52.737	2.000	0.208	0.886
ID247202	247202	21	69.137	26.850	9.901	0	91	91	2	1	-10921639	136.762	142	57	238	2872	52.837	2.000	0.179	0.787
ID247207	247207	20	81.799	11.873	26.700	0	91	91	2	1	-10921639	204.238	231	85	255	4289	55.453	2.000	0.203	1.241
ID247206	247206	34	53.409	16.832	25.030	0	91	91	2	1	-10921639	127.048	132	61	244	2668	48.642	2.000	0.125	0.580
ID247205	247205	None	42.790	25.711	18.987	0	91	91	2	1	-10921639	115.571	105	74	204	2427	33.788	5.982	0.160	0.945
ID247204	247204	32	61.242	17.003	18.459	0	91	91	2	1	-10921639	188.619	197	115	255	3961	38.904	4.800	0.181	1.489
ID247235	247235	34	68.187	17.391	24.958	0	92	92	2	1	-10921639	138.714	136	51	248	2913	57.897	2.000	0.155	0.645
ID247234	247234	37	64.670	19.000	20.000	0	92	92	2	1	-10921639	182.857	190	91	255	3840	58.501	2.000	0.150	0.817
ID247233	247233	32	84.402	16.483	19.041	0	92	92	2	1	-10921639	210.619	210	136	255	4423	45.372	4.800	0.220	1.675
ID247232	247232	35	71.863	18.416	12.061	0	92	92	2	1	-10921639	137.810	149	30	248	2894	55.042	2.000	0.225	0.919
ID247231	247231	21	50.986	28.113	9.452	0	92	92	2	1	-10921639	94.667	98	10	204	1988	50.374	2.000	0.164	0.530
ID247236	247236	20	84.443	11.878	27.477	0	92	92	2	1	-10921639	204.333	214	105	255	4291	49.951	2.000	0.208	1.411
ID247227	247227	32	55.187	15.649	18.933	0	93	93	2	1	-10921639	195.571	200	146	255	4107	37.080	7.600	0.125	1.171
ID247226	247226	None	61.440	25.300	11.736	0	93	93	2	1	-10921639	155.571	156	74	214	3267	39.322	2.000	0.185	1.234
ID247225	247225	35	55.228	19.003	11.580	0	93	93	2	1	-10921639	149.000	163	74	244	3129	45.861	4.800	0.199	1.081
ID247224	247224	21	52.194	29.221	8.082	0	93	93	2	1	-10921639	102.810	108	51	190	2159	37.247	7.600	0.168	0.793
ID247230	247230	20	81.268	11.904	27.510	0	93	93	2	1	-10921639	190.952	197	85	255	4010	64.145	2.000	0.198	0.983
ID247229	247229	36	53.844	5.763	22.373	0	93	93	2	1	-10921639	149.857	153	44	231	3147	49.038	2.000	0.133	0.716
ID247228	247228	37	65.401	19.187	20.300	0	93	93	2	1	-10921639	178.143	183	78	255	3741	48.886	2.000	0.137	0.876
ID247239	247239	None	45.367	12.308	17.000	0	94	94	2	1	-10921639	130.476	139	44	217	2740	53.727	2.000	0.096	0.427
ID247238	247238	35	53.991	18.820	11.636	0	94	94	2	1	-10921639	135.571	122	78	204	2847	39.212	4.800	0.197	1.139
ID247237	247237	21	81.021	27.705	9.293	0	94	94	2	1	-10921639	152.667	146	64	255	3206	59.016	7.600	0.253	1.046
ID247243	247243	38	56.472	10.948	23.203	0	94	94	2	1	-10921639	218.286	234	98	255	4584	45.563	2.000	0.119	1.020
ID247242	247242	36	41.666	6.439	21.910	0	94	94	2	1	-10921639	147.048	136	85	248	3088	43.606	2.000	0.114	0.689
ID247241	247241	37	70.704	18.960	19.969	0	94	94	2	1	-10921639	184.381	183	102	255	3872	54.701	2.000	0.181	1.033
ID247240	247240	32	67.051	16.234	19.753	0	94	94	2	1	-10921639	185.714	197	102	255	3900	56.176	2.000	0.106	0.635
ID247244	247244	20	67.160	11.706	27.541	0	94	94	2	1	-10921639	187.000	187	85	255	3927	60.925	2.000	0.162	0.855
ID247251	247251	20	80.553	11.827	27.783	0	95	95	2	1	-10921639	186.190	207	81	255	3910	61.788	2.000	0.192	0.970
ID247250	247250	38	46.908	11.641	22.329	0	95	95	2	1	-10921639	205.333	221	115	255	4312	48.109	7.600	0.064	0.517
ID247249	247249	36	51.863	6.276	22.199	0	95	95	2	1	-10921639	144.667	146	68	241	3038	46.935	2.000	0.131	0.714
ID247248	247248	37	67.770	18.708	20.477	0	95	95	2	1	-10921639	198.667	214	125	255	4172	46.718	6.325	0.171	1.245
ID247247	247247	None	46.381	32.219	14.980	0	95	95	2	1	-10921639	108.667	102	64	166	2282	29.849	6.368	0.216	1.294
ID247246	247246	35	57.120	18.299	12.369	0	95	95	2	1	-10921639	137.286	136	54	200	2883	41.380	2.000	0.200	1.108
ID247245	247245	21	78.705	27.884	9.179	0	95	95	2	1	-10921639	143.905	136	68	255	3022	54.309	7.600	0.210	0.920
ID247266	247266	20	77.782	11.690	27.784	0	96	96	2	1	-10921639	188.333	207	54	255	3955	68.789	2.000	0.197	0.900
ID247265	247265	38	40.677	9.000	23.000	0	96	96	2	1	-10921639	188.905	190	102	255	3967	42.263	7.600	0.097	0.787
ID247264	247264	37	65.975	19.615	20.486	0	96	96	2	1	-10921639	160.286	170	51	255	3366	54.902	2.000	0.164	0.823
ID247263	247263	None	49.672	15.842	20.328	0	96	96	2	1	-10921639	189.000	190	102	255	3969	43.464	2.000	0.092	0.733
ID247262	247262	None	41.833	3.984	13.938	0	96	96	2	1	-10921639	84.810	81	20	170	1781	33.160	2.000	0.143	0.639
ID247261	247261	35	82.409	17.770	11.988	0	96	96	2	1	-10921639	155.381	149	51	255	3263	52.915	2.000	0.215	1.041
ID247260	247260	21	92.528	27.468	9.623	0	96	96	2	1	-10921639	170.810	159	78	255	3587	56.768	2.000	0.253	1.217
ID247255	247255	None	53.477	13.187	16.792	0	97	97	2	1	-10921639	133.333	125	40	255	2800	49.304	7.600	0.105	0.514
ID247254	247254	35	80.428	17.550	12.040	0	97	97	2	1	-10921639	150.619	153	51	255	3163	53.912	6.402	0.254	1.131
ID247253	247253	40	57.990	25.711	11.526	0	97	97	2	1	-10921639	164.476	170	98	221	3454	33.409	4.800	0.209	1.699
ID247252	247252	21	77.900	28.855	7.987	0	97	97	2	1	-10921639	134.048	129	61	251	2815	57.806	2.000	0.238	0.892
ID247259	247259	20	81.999	11.733	28.153	0	97	97	2	1	-10921639	193.762	207	91	255	4069	60.621	7.600	0.220	1.152
ID247258	247258	38	47.092	9.119	25.546	0	97	97	2	1	-10921639	193.619	176	122	255	4066	45.935	2.000	0.095	0.729
ID247257	247257	36	61.982	5.840	22.156	0	97	97	2	1	-10921639	161.333	156	85	244	3388	46.475	2.000	0.137	0.838
ID247256	247256	37	63.292	19.344	20.876	0	97	97	2	1	-10921639	194.238	193	156	238	4079	25.727	4.800	0.200	2.512
ID247283	247283	None	49.930	8.000	38.000	0	98	98	2	1	-10921639	95.429	88	44	166	2004	36.871	7.600	0.194	0.842
ID247282	247282	20	74.498	11.764	27.520	0	98	98	2	1	-10921639	192.238	204	91	255	4037	52.417	4.800	0.214	1.294
ID247281	247281	36	55.156	4.842	22.088	0	98	98	2	1	-10921639	142.714	139	61	241	2997	42.633	2.000	0.154	0.894
ID247280	247280	37	83.112	19.152	20.835	0	98	98	2	1	-10921639	198.667	210	98	255	4172	47.419	2.000	0.229	1.560
ID247279	247279	39	43.236	14.415	20.631	0	98	98	2	1	-10921639	198.667	207	119	255	4172	41.303	6.347	0.084	0.749
ID247278	247278	35	54.711	17.851	11.860	0	98	98	2	1	-10921639	132.667	139	68	200	2786	35.702	4.800	0.199	1.231
ID247277	247277	40	90.968	27.097	9.954	0	98	98	2	1	-10921639	188.095	197	102	255	3950	53.281	4.800	0.244	1.385
ID247276	247276	None	49.479	26.787	3.926	0	98	98	2	1	-10921639	90.810	85	44	163	1907	35.714	2.000	0.194	0.828
ID247287	247287	39	46.038	14.963	20.206	0	99	99	2	1	-10921639	193.381	197	108	255	4061	38.907	2.000	0.063	0.592
ID247286	247286	None	41.580	13.190	16.798	0	99	99	2	1	-10921639	148.762	146	64	217	3124	45.720	7.600	0.081	0.488
ID247285	247285	35	65.961	17.991	12.023	0	99	99	2	1	-10921639	132.667	125	61	255	2786	50.295	2.000	0.198	0.871
ID247284	247284	40	100.318	28.178	8.717	0	99	99	2	1	-10921639	163.476	163	44	255	3433	71.819	2.000	0.317	1.096
ID247290	247290	20	72.690	11.258	27.807	0	99	99	2	1	-10921639	184.667	193	81	255	3878	53.931	4.800	0.175	1.020
ID247289	247289	36	47.749	6.024	22.477	0	99	99	2	1	-10921639	134.095	132	74	255	2816	41.463	2.000	0.139	0.789
ID247288	247288	37	77.478	19.551	20.835	0	99	99	2	1	-10921639	194.905	217	98	255	4093	59.526	2.000	0.193	1.060
ID247275	247275	20	76.762	11.579	27.972	0	100	100	2	1	-10921639	181.286	183	102	255	3807	48.036	4.800	0.224	1.383
ID247274	247274	None	50.642	26.784	26.058	0	100	100	2	1	-10921639	112.333	115	61	166	2359	31.179	2.000	0.225	1.324
ID247273	247273	37	70.408	19.182	21.187	0	100	100	2	1	-10921639	192.571	200	112	255	4044	47.154	2.000	0.166	1.164
ID247272	247272	35	60.216	17.288	12.067	0	100	100	2	1	-10921639	129.000	129	64	255	2709	48.545	2.000	0.151	0.698
ID247271	247271	40	78.348	27.211	9.984	0	100	100	2	1	-10921639	174.524	166	78	248	3665	49.943	2.000	0.208	1.202
ID247267	247267	40	89.734	27.845	9.028	0	101	101	2	1	-10921639	162.000	163	91	244	3402	50.522	2.000	0.264	1.341
ID247270	247270	20	71.550	11.053	27.902	0	101	101	2	1	-10921639	173.333	173	91	255	3640	42.250	2.000	0.186	1.287
ID247269	247269	41	45.677	11.986	21.155	0	101	101	2	1	-10921639	165.000	173	91	255	3465	40.803	2.000	0.081	0.607
ID247268	247268	37	47.059	18.842	18.900	0	101	101	2	1	-10921639	169.619	176	91	251	3562	39.963	2.000	0.110	0.844
ID247299	247299	None	44.437	5.153	22.527	0	102	102	2	1	-10921639	116.810	112	47	244	2453	47.608	7.600	0.099	0.441
ID247298	247298	41	51.638	14.822	21.695	0	102	102	2	1	-10921639	170.429	170	68	255	3579	42.374	2.000	0.107	0.780
ID247297	247297	37	46.521	18.801	20.028	0	102	102	2	1	-10921639	146.000	139	54	224	3066	43.617	2.000	0.106	0.644
ID247296	247296	40	49.022	27.520	9.602	0	102	102	2	1	-10921639	120.333	115	54	187	2527	37.072	2.000	0.150	0.849
ID247300	247300	20	53.223	11.403	28.232	0	102	102	2	1	-10921639	150.571	149	95	255	3162	39.353	4.800	0.156	1.030
ID247291	247291	40	50.545	27.014	10.091	0	103	103	2	1	-10921639	108.381	115	27	173	2276	44.679	2.000	0.208	0.834
ID247295	247295	None	41.245	8.000	38.000	0	103	103	2	1	-10921639	94.524	95	48	183	1985	34.528	2.000	0.186	0.859
ID247294	247294	None	47.241	31.835	36.058	0	103	103	2	1	-10921639	82.571	74	34	166	1734	36.440	2.000	0.170	0.657
ID247293	247293	20	70.383	11.266	27.746	0	103	103	2	1	-10921639	157.714	156	47	255	3312	58.121	2.000	0.153	0.722
ID247292	247292	None	48.188	32.122	14.598	0	103	103	2	1	-10921639	100.190	95	47	183	2104	32.732	2.000	0.204	1.036
ID247304	247304	20	42.791	11.343	27.670	0	104	104	2	1	-10921639	124.238	122	34	214	2609	41.423	4.800	0.129	0.683
ID247303	247303	None	45.633	10.641	20.279	0	104	104	2	1	-10921639	125.905	119	68	193	2644	37.685	2.000	0.132	0.781
ID247302	247302	40	43.145	26.911	9.286	0	104	104	2	1	-10921639	110.952	112	54	193	2330	32.292	2.000	0.160	0.946
ID247301	247301	None	41.339	13.250	5.201	0	104	104	2	1	-10921639	88.333	98	34	136	1855	31.436	2.000	0.198	0.930
ID247305	247305	20	61.457	10.847	27.915	0	105	105	2	1	-10921639	136.286	129	64	241	2862	41.818	2.000	0.177	0.980
ID247310	247310	None	43.580	32.019	14.895	0	108	108	2	1	-10921639	89.667	85	47	170	1883	29.517	2.000	0.176	0.908
ID247307	247307	None	40.693	28.550	25.733	0	109	109	2	1	-10921639	115.619	122	64	173	2428	32.440	6.382	0.160	0.982
ID247306	247306	None	41.331	28.964	8.041	0	109	109	2	1	-10921639	101.476	98	47	197	2131	32.945	6.390	0.169	0.889
ID247309	247309	None	40.029	10.000	38.000	0	109	109	2	1	-10921639	90.810	91	44	190	1907	31.725	4.800	0.169	0.829
ID247308	247308	None	41.812	12.166	28.943	0	109	109	2	1	-10921639	109.762	102	64	176	2305	32.525	7.600	0.149	0.873
ID247311	247311	None	40.747	5.353	18.801	0	110	110	2	1	-10921639	105.476	115	54	159	2215	31.692	2.000	0.158	0.908
ID247314	247314	None	41.744	32.195	15.030	0	111	111	2	1	-10921639	82.714	78	34	170	1737	33.763	2.000	0.144	0.617
ID247312	247312	None	47.284	27.657	30.106	0	112	112	2	1	-10921639	99.524	95	44	159	2090	28.388	2.000	0.212	1.229
ID247313	247313	None	42.246	12.983	18.838	0	117	117	2	1	-10921639	105.762	105	57	163	2221	29.443	4.800	0.203	1.212
ID247315	247315	None	41.027	5.896	20.102	0	118	118	2	1	-10921639	77.524	74	34	153	1628	32.270	2.000	0.157	0.651
ID247317	247317	None	40.178	10.980	26.817	0	120	120	2	1	-10921639	102.429	102	61	197	2151	32.060	2.000	0.106	0.611
ID247316	247316	None	41.767	5.211	20.183	0	120	120	2	1	-10921639	87.619	81	23	156	1840	37.251	2.000	0.191	0.756
ID247318	247318	None	57.394	16.299	24.169	0	121	121	2	1	-10921639	114.000	108	37	187	2394	43.460	3.200	0.233	0.991
ID247319	247319	None	42.751	32.434	14.356	0	122	122	2	1	-10921639	91.905	85	27	173	1930	39.388	2.000	0.165	0.662
ID247321	247321	None	40.978	7.544	26.866	0	123	123	2	1	-10921639	107.905	112	47	159	2266	36.659	2.000	0.185	0.919
ID247320	247320	None	42.891	28.819	14.130	0	123	123	2	1	-10921639	96.476	95	57	180	2026	32.371	2.000	0.153	0.791
ID247322	247322	None	46.605	20.005	12.059	0	125	125	2	1	-10921639	101.524	98	44	159	2132	30.068	2.000	0.206	1.152
ID247323	247323	None	43.879	14.000	0.000	0	127	127	2	1	-10921639	84.952	98	17	142	1784	33.952	2.000	0.249	0.998
ID247325	247325	None	40.638	8.000	38.000	0	127	127	2	1	-10921639	97.286	89	64	210	2043	30.563	4.800	0.200	1.060
ID247324	247324	None	47.067	10.822	27.634	0	127	127	2	1	-10921639	103.667	98	51	176	2177	34.156	2.000	0.174	0.902
ID247326	247326	None	42.787	35.000	19.000	0	129	129	2	1	-10921639	89.476	91	30	156	1879	34.672	7.600	0.251	1.036
ID247327	247327	None	42.784	6.100	19.878	0	130	130	2	1	-10921639	73.571	74	23	146	1545	35.614	2.000	0.139	0.506
ID247328	247328	None	40.152	26.134	5.047	0	132	132	2	1	-10921639	70.524	71	3	159	1481	31.216	2.000	0.212	0.790
ID247330	247330	None	40.924	9.000	38.000	0	133	133	2	1	-10921639	86.762	91	40	142	1822	29.460	2.000	0.215	1.041
ID247329	247329	43	46.610	32.405	14.755	0	133	133	2	1	-10921639	103.000	95	37	193	2163	40.765	2.000	0.168	0.726
ID247331	247331	43	41.278	32.596	15.089	0	134	134	2	1	-10921639	71.667	61	27	176	1505	37.715	2.000	0.145	0.481
ID247332	247332	None	43.589	27.494	30.392	0	134	134	2	1	-10921639	90.714	81	37	173	1905	38.959	2.000	0.152	0.614
ID247335	247335	44	51.379	35.000	19.000	0	136	136	2	1	-10921639	96.857	74	61	190	2034	39.968	2.000	0.177	0.729
ID247334	247334	None	43.179	0.000	5.000	0	136	136	2	1	-10921639	106.810	125	57	156	2243	30.021	7.600	0.195	1.160
ID247333	247333	44	52.572	35.000	19.000	0	137	137	2	1	-10921639	83.619	76	35	183	1756	40.402	2.000	0.224	0.757
ID247336	247336	44	43.336	35.000	19.000	0	139	139	2	1	-10921639	106.095	105	54	149	2228	27.177	6.062	0.249	1.555
ID247337	247337	44	45.505	35.000	19.000	0	140	140	2	1	-10921639	104.238	105	34	173	2189	40.253	2.000	0.203	0.873
ID247339	247339	None	40.639	19.168	18.048	0	141	141	2	1	-10921639	84.810	78	30	173	1781	33.682	2.000	0.137	0.608
ID247342	247342	None	41.367	35.000	19.000	0	142	142	2	1	-10921639	78.714	64	30	224	1653	43.383	2.000	0.093	0.309
ID247341	247341	None	57.785	14.020	16.871	0	142	142	2	1	-10921639	108.000	98	57	183	2268	36.745	2.000	0.220	1.059
ID247340	247340	None	42.818	32.262	14.762	0	142	142	2	1	-10921639	85.810	81	30	176	1802	37.060	2.000	0.153	0.615
ID247338	247338	45	54.442	10.854	27.079	0	143	143	2	1	-10921639	106.905	98	54	187	2245	36.592	2.000	0.204	0.991
ID247343	247343	None	44.754	29.254	8.315	0	144	144	2	1	-10921639	91.238	78	30	163	1916	33.802	7.600	0.186	0.847
ID247345	247345	45	69.326	11.501	27.099	0	144	144	2	1	-10921639	136.190	142	64	217	2860	44.541	4.800	0.233	1.154
ID247344	247344	None	47.200	35.000	19.000	0	144	144	2	1	-10921639	85.952	92	23	173	1805	44.424	7.600	0.157	0.526
ID247347	247347	None	41.221	18.698	18.866	0	145	145	2	1	-10921639	100.524	108	47	170	2111	33.412	7.600	0.132	0.702
ID247346	247346	None	40.356	4.761	14.228	0	145	145	2	1	-10921639	84.762	81	27	153	1780	29.007	2.000	0.170	0.849
ID247349	247349	45	83.622	11.250	26.988	0	145	145	2	1	-10921639	140.810	122	85	255	2957	54.238	2.000	0.253	1.048
ID247348	247348	None	54.294	12.316	20.118	0	145	145	2	1	-10921639	116.667	112	37	221	2450	43.695	2.000	0.184	0.829
ID247351	247351	None	49.513	28.317	26.528	0	146	146	2	1	-10921639	103.000	95	51	190	2163	38.312	2.000	0.194	0.872
ID247350	247350	None	40.606	14.000	0.000	0	146	146	2	1	-10921639	66.905	64	32	166	1405	36.710	2.000	0.238	0.702
ID247353	247353	45	47.053	12.244	27.268	0	147	147	2	1	-10921639	133.095	132	88	180	2795	26.032	4.800	0.199	1.697
ID247352	247352	None	58.373	14.755	16.117	0	147	147	2	1	-10921639	92.333	74	51	204	1939	41.256	2.000	0.212	0.783
ID247362	247362	None	47.648	0.000	38.000	0	148	148	2	1	-10921639	82.000	89	53	136	1722	27.485	3.200	0.314	1.427
ID247361	247361	45	56.199	11.302	26.305	0	148	148	2	1	-10921639	126.714	122	64	227	2661	41.595	2.000	0.180	0.929
ID247360	247360	None	48.541	7.974	19.973	0	148	148	2	1	-10921639	106.667	98	40	187	2240	37.357	2.000	0.159	0.784
ID247359	247359	None	48.432	35.000	19.000	0	148	148	2	1	-10921639	72.476	68	10	163	1522	39.980	2.000	0.186	0.568
ID247358	247358	None	43.473	23.961	11.593	0	148	148	2	1	-10921639	101.095	102	51	159	2123	35.391	3.200	0.180	0.873
ID247357	247357	None	41.033	28.884	8.246	0	148	148	2	1	-10921639	80.190	74	27	142	1684	36.711	7.600	0.203	0.738
ID247363	247363	None	40.266	22.228	16.603	0	149	149	2	1	-10921639	93.667	98	30	156	1967	37.851	3.200	0.121	0.533
ID247365	247365	None	43.926	9.000	38.000	0	149	149	2	1	-10921639	87.857	78	44	153	1845	34.452	2.000	0.209	0.882
ID247364	247364	45	43.831	12.292	25.258	0	149	149	2	1	-10921639	137.381	149	85	193	2885	30.345	4.800	0.174	1.343
ID247355	247355	46	41.360	15.978	23.953	0	150	150	2	1	-10921639	127.762	132	71	183	2683	33.339	7.600	0.104	0.722
ID247354	247354	47	61.293	22.741	11.860	0	150	150	2	1	-10921639	122.048	112	47	197	2563	40.798	2.000	0.193	0.966
ID247356	247356	45	53.283	12.143	26.789	0	150	150	2	1	-10921639	145.667	146	85	207	3059	36.926	4.800	0.184	1.229
ID247367	247367	None	46.043	12.218	18.940	0	151	151	2	1	-10921639	106.810	115	40	153	2243	32.618	2.000	0.196	1.075
ID247366	247366	47	55.889	22.566	11.865	0	151	151	2	1	-10921639	118.857	105	57	217	2496	41.627	2.000	0.137	0.689
ID247368	247368	46	62.086	14.981	24.621	0	151	151	2	1	-10921639	123.333	122	61	221	2590	41.311	2.000	0.210	1.037
ID247371	247371	46	43.277	14.642	24.858	0	152	152	2	1	-10921639	123.476	119	68	190	2593	33.566	2.000	0.141	0.909
ID247370	247370	47	44.537	22.825	12.103	0	152	152	2	1	-10921639	120.524	112	57	200	2531	37.297	6.374	0.130	0.741
ID247369	247369	48	55.302	18.093	11.927	0	152	152	2	1	-10921639	120.952	108	44	197	2540	40.462	2.000	0.210	1.036
ID247379	247379	47	56.503	23.031	11.727	0	153	153	2	1	-10921639	128.476	132	37	214	2698	50.103	2.000	0.172	0.753
ID247378	247378	48	50.322	18.113	12.136	0	153	153	2	1	-10921639	94.524	98	17	200	1985	43.431	2.000	0.164	0.614
ID247377	247377	None	40.054	29.164	8.459	0	153	153	2	1	-10921639	88.333	85	30	156	1855	35.078	7.600	0.185	0.788
ID247395	247395	None	43.313	9.000	38.000	0	154	154	2	1	-10921639	91.381	95	44	146	1919	29.461	2.000	0.194	1.010
ID247394	247394	49	45.417	6.942	25.686	0	154	154	2	1	-10921639	117.286	115	61	180	2463	32.025	3.200	0.171	1.072
ID247393	247393	47	43.271	24.538	13.368	0	154	154	2	1	-10921639	109.667	108	37	197	2303	42.765	7.600	0.126	0.575
ID247376	247376	49	61.202	6.178	24.895	0	155	155	2	1	-10921639	117.810	115	61	227	2474	44.375	2.000	0.197	0.872
ID247375	247375	105	61.471	19.624	22.313	0	155	155	2	1	-10921639	132.905	129	71	238	2791	44.563	2.000	0.169	0.860
ID247374	247374	47	51.190	23.553	12.705	0	155	155	2	1	-10921639	123.810	115	64	231	2600	43.270	7.600	0.132	0.666
ID247373	247373	48	53.221	18.272	11.979	0	155	155	2	1	-10921639	120.762	112	68	204	2536	38.056	2.000	0.174	0.939
ID247372	247372	None	42.785	28.568	9.103	0	155	155	2	1	-10921639	94.381	91	30	170	1982	35.479	2.000	0.190	0.849
ID247385	247385	None	40.562	28.710	26.488	0	156	156	2	1	-10921639	113.524	112	61	166	2384	29.272	7.600	0.193	1.257
ID247384	247384	49	48.686	5.910	24.304	0	156	156	2	1	-10921639	116.095	112	68	176	2438	32.140	2.000	0.157	0.980
ID247383	247383	105	46.673	18.985	21.911	0	156	156	2	1	-10921639	130.762	129	54	210	2746	33.499	2.000	0.124	0.864
ID247382	247382	None	52.939	22.784	19.938	0	156	156	2	1	-10921639	109.952	102	57	210	2309	46.976	2.000	0.117	0.489
ID247381	247381	47	59.792	22.928	11.891	0	156	156	2	1	-10921639	127.476	132	51	255	2677	50.041	2.000	0.129	0.583
ID247380	247380	48	45.350	19.408	11.724	0	156	156	2	1	-10921639	122.571	112	57	210	2574	40.097	2.000	0.149	0.793
ID247392	247392	50	44.703	11.276	27.385	0	157	157	2	1	-10921639	132.571	136	51	200	2784	37.250	6.410	0.127	0.801
ID247391	247391	47	57.140	23.930	11.887	0	157	157	2	1	-10921639	129.762	115	68	217	2725	36.904	2.000	0.191	1.125
ID247390	247390	48	45.413	20.177	11.733	0	157	157	2	1	-10921639	113.571	115	44	173	2385	34.104	2.000	0.186	1.043
ID247389	247389	None	47.105	28.466	8.886	0	157	157	2	1	-10921639	96.952	98	44	193	2036	33.794	2.000	0.170	0.834
ID247387	247387	None	41.159	32.092	14.730	0	158	158	2	1	-10921639	79.524	74	34	156	1670	37.322	2.000	0.126	0.477
ID247386	247386	47	45.032	24.402	12.287	0	158	158	2	1	-10921639	118.857	115	61	190	2496	35.421	2.000	0.135	0.796
ID247388	247388	50	51.666	11.619	26.485	0	158	158	2	1	-10921639	126.238	125	71	207	2651	36.060	3.200	0.183	1.084
ID247400	247400	None	49.547	10.000	38.000	0	159	159	2	1	-10921639	108.857	108	57	156	2286	29.852	4.800	0.245	1.433
ID247399	247399	50	48.560	11.760	27.977	0	159	159	2	1	-10921639	125.619	139	27	210	2638	47.415	2.000	0.127	0.599
ID247398	247398	53	54.488	20.025	21.568	0	159	159	2	1	-10921639	119.810	115	37	214	2516	45.227	2.000	0.182	0.817
ID247397	247397	None	45.313	15.322	15.976	0	159	159	2	1	-10921639	115.333	119	54	176	2422	34.302	3.200	0.141	0.831
ID247396	247396	47	47.488	25.784	10.997	0	159	159	2	1	-10921639	123.571	119	51	190	2595	38.930	7.600	0.143	0.795
ID247403	247403	53	54.201	20.835	21.141	0	160	160	2	1	-10921639	144.190	149	85	214	3028	33.581	4.800	0.173	1.268
ID247402	247402	51	50.276	23.710	12.094	0	160	160	2	1	-10921639	126.857	125	74	207	2664	34.942	7.600	0.161	1.005
ID247401	247401	47	52.438	27.289	9.598	0	160	160	2	1	-10921639	115.714	122	34	221	2430	47.042	7.600	0.147	0.630
ID247405	247405	50	48.131	9.975	27.293	0	160	160	2	1	-10921639	131.238	136	88	193	2756	33.156	7.600	0.210	1.376
ID247404	247404	52	48.150	15.476	23.915	0	160	160	2	1	-10921639	144.143	132	98	207	3027	36.107	4.800	0.145	1.013
ID247409	247409	52	61.370	15.639	23.880	0	161	161	2	1	-10921639	171.095	170	105	241	3593	40.163	3.200	0.184	1.326
ID247408	247408	51	53.224	24.434	12.430	0	161	161	2	1	-10921639	142.571	142	40	227	2994	44.304	2.000	0.156	0.869
ID247407	247407	None	47.020	21.218	12.271	0	161	161	2	1	-10921639	134.095	139	57	190	2816	40.298	2.000	0.143	0.833
ID247406	247406	47	45.484	28.278	9.416	0	161	161	2	1	-10921639	111.429	108	71	173	2340	33.077	7.600	0.179	1.025
ID247411	247411	51	62.413	23.897	12.217	0	162	162	2	1	-10921639	150.619	146	98	248	3163	37.114	4.800	0.186	1.271
ID247410	247410	47	49.440	28.346	8.411	0	162	162	2	1	-10921639	117.381	115	51	183	2465	40.479	2.000	0.174	0.860
ID247415	247415	50	58.136	11.589	27.071	0	162	162	2	1	-10921639	152.238	149	81	255	3197	44.368	2.000	0.144	0.864
ID247414	247414	52	68.895	16.531	23.621	0	162	162	2	1	-10921639	163.286	156	81	255	3429	51.700	2.000	0.186	0.989
ID247413	247413	53	40.525	19.122	20.316	0	162	162	2	1	-10921639	140.476	132	95	255	2950	39.387	6.062	0.065	0.435
ID247412	247412	54	45.980	14.366	15.825	0	162	162	2	1	-10921639	120.238	108	78	197	2525	32.544	3.200	0.161	1.026
ID247419	247419	53	55.913	18.917	21.152	0	163	163	2	1	-10921639	137.524	129	78	207	2888	40.942	6.394	0.163	0.943
ID247418	247418	54	47.803	12.926	15.845	0	163	163	2	1	-10921639	109.762	105	57	173	2305	37.777	2.000	0.187	0.916
ID247417	247417	51	64.338	23.036	12.695	0	163	163	2	1	-10921639	157.476	163	78	227	3307	38.520	4.800	0.215	1.447
ID247416	247416	47	66.108	28.652	8.033	0	163	163	2	1	-10921639	129.714	136	61	204	2724	40.823	4.800	0.257	1.300
ID247423	247423	None	44.396	0.000	38.000	0	163	163	2	1	-10921639	103.476	105	50	156	2173	38.330	7.600	0.242	1.052
ID247422	247422	50	67.498	10.727	26.429	0	163	163	2	1	-10921639	177.810	183	115	255	3734	42.214	6.102	0.185	1.318
ID247421	247421	52	52.163	18.000	23.000	0	163	163	2	1	-10921639	149.286	163	78	221	3135	46.315	2.000	0.188	1.022
ID247420	247420	None	40.974	11.848	23.411	0	163	163	2	1	-10921639	150.333	156	81	210	3157	40.302	2.000	0.106	0.715
ID247427	247427	53	47.292	19.000	22.000	0	164	164	2	1	-10921639	140.476	139	78	207	2950	34.721	2.000	0.138	0.980
ID247426	247426	None	43.704	3.075	14.274	0	164	164	2	1	-10921639	87.000	78	40	159	1827	31.235	2.000	0.217	0.995
ID247425	247425	51	87.020	23.516	12.213	0	164	164	2	1	-10921639	157.286	146	85	255	3303	58.576	2.000	0.218	0.962
ID247424	247424	47	50.501	28.899	6.979	0	164	164	2	1	-10921639	93.048	91	17	210	1954	47.840	2.000	0.147	0.497
ID247429	247429	50	42.081	11.121	26.933	0	164	164	2	1	-10921639	151.476	153	71	224	3181	37.184	4.800	0.113	0.827
ID247428	247428	52	45.641	16.157	24.029	0	164	164	2	1	-10921639	156.286	149	88	210	3282	32.221	7.600	0.109	0.957
ID247431	247431	51	81.391	23.598	11.810	0	165	165	2	1	-10921639	152.905	149	61	255	3211	62.468	2.000	0.259	1.006
ID247430	247430	47	41.688	28.804	8.517	0	165	165	2	1	-10921639	100.048	105	34	173	2101	36.909	7.600	0.131	0.629
ID247435	247435	52	69.216	16.769	24.003	0	165	165	2	1	-10921639	154.429	156	81	238	3243	43.218	2.000	0.190	1.141
ID247434	247434	None	41.755	5.340	22.185	0	165	165	2	1	-10921639	115.905	108	81	187	2434	31.369	4.800	0.153	0.981
ID247433	247433	53	45.192	18.820	21.433	0	165	165	2	1	-10921639	130.571	136	61	190	2742	42.439	7.600	0.133	0.722
ID247432	247432	54	73.213	13.887	16.415	0	165	165	2	1	-10921639	153.429	159	61	255	3222	48.363	2.000	0.222	1.152
ID247436	247436	50	62.400	11.946	27.910	0	165	165	2	1	-10921639	144.190	139	71	248	3028	50.757	2.000	0.165	0.807
ID247442	247442	50	68.061	11.668	27.307	0	166	166	2	1	-10921639	156.667	149	74	255	3290	49.582	2.000	0.157	0.858
ID247441	247441	53	41.870	19.598	21.030	0	166	166	2	1	-10921639	132.238	129	44	200	2777	37.374	3.200	0.136	0.845
ID247440	247440	54	83.089	13.921	16.152	0	166	166	2	1	-10921639	158.286	132	95	255	3324	49.498	2.000	0.226	1.180
ID247439	247439	51	70.820	23.806	11.614	0	166	166	2	1	-10921639	169.048	173	102	244	3550	46.212	4.800	0.228	1.360
ID247438	247438	None	48.595	17.583	11.597	0	166	166	2	1	-10921639	114.048	105	34	221	2395	49.695	2.000	0.129	0.525
ID247437	247437	47	48.890	29.007	8.159	0	166	166	2	1	-10921639	115.524	112	74	187	2426	32.440	2.000	0.159	0.979
ID247443	247443	47	56.233	28.245	9.214	0	167	167	2	1	-10921639	108.143	102	40	221	2271	45.922	7.600	0.186	0.739
ID247448	247448	50	80.057	11.941	27.324	0	167	167	2	1	-10921639	174.952	187	71	255	3674	60.407	2.000	0.165	0.820
ID247447	247447	55	57.503	7.773	25.840	0	167	167	2	1	-10921639	165.095	176	85	231	3467	43.411	7.600	0.144	0.960
ID247446	247446	53	54.025	18.360	20.541	0	167	167	2	1	-10921639	128.190	115	81	238	2692	43.037	2.000	0.145	0.753
ID247445	247445	54	54.134	14.289	16.006	0	167	167	2	1	-10921639	137.667	139	74	207	2891	36.683	2.000	0.144	0.942
ID247444	247444	51	81.922	21.729	11.667	0	167	167	2	1	-10921639	170.810	163	108	255	3587	47.894	6.355	0.214	1.257
ID247456	247456	50	56.078	11.796	27.130	0	168	168	2	1	-10921639	162.381	166	74	251	3410	45.373	2.000	0.116	0.745
ID247451	247451	51	75.692	23.009	12.029	0	168	168	2	1	-10921639	141.429	142	37	255	2970	53.806	2.000	0.176	0.787
ID247450	247450	None	42.787	2.260	12.114	0	168	168	2	1	-10921639	101.190	98	37	153	2125	31.935	2.000	0.168	0.913
ID247449	247449	47	54.410	27.442	9.577	0	168	168	2	1	-10921639	110.429	98	34	210	2319	51.707	7.600	0.171	0.624
ID247455	247455	None	56.324	28.828	26.188	0	168	168	2	1	-10921639	110.762	102	71	180	2326	35.125	7.600	0.220	1.138
ID247454	247454	55	51.106	8.295	25.678	0	168	168	2	1	-10921639	156.429	159	74	248	3285	48.667	2.000	0.121	0.693
ID247453	247453	56	53.310	16.016	24.573	0	168	168	2	1	-10921639	142.238	132	81	231	2987	41.085	2.000	0.162	0.967
ID247452	247452	54	76.567	14.025	16.238	0	168	168	2	1	-10921639	164.571	170	91	255	3456	41.383	2.000	0.230	1.487
ID247459	247459	54	66.130	13.955	16.886	0	169	169	2	1	-10921639	176.524	180	119	234	3707	32.099	4.800	0.214	1.941
ID247458	247458	51	58.199	22.609	11.789	0	169	169	2	1	-10921639	144.095	136	88	231	3026	36.626	2.000	0.164	1.111
ID247457	247457	47	53.492	26.000	10.000	0	169	169	2	1	-10921639	131.476	132	81	197	2761	36.799	2.000	0.183	1.107
ID247462	247462	50	72.169	12.023	27.015	0	169	169	2	1	-10921639	172.667	159	91	255	3626	54.663	2.000	0.171	0.922
ID247461	247461	56	49.617	16.513	25.188	0	169	169	2	1	-10921639	145.333	139	61	234	3052	50.294	3.200	0.101	0.531
ID247460	247460	53	59.391	19.314	21.858	0	169	169	2	1	-10921639	143.667	139	85	207	3017	39.561	2.000	0.142	0.902
ID247475	247475	55	54.680	8.139	25.826	0	170	170	2	1	-10921639	156.524	163	85	241	3287	42.721	7.600	0.133	0.862
ID247474	247474	50	47.625	13.126	25.151	0	170	170	2	1	-10921639	166.190	159	102	255	3490	43.753	6.398	0.113	0.769
ID247473	247473	53	53.269	19.821	20.093	0	170	170	2	1	-10921639	139.381	139	85	193	2927	29.939	4.800	0.197	1.535
ID247472	247472	54	46.066	14.151	16.648	0	170	170	2	1	-10921639	146.857	149	88	207	3084	33.547	7.600	0.168	1.257
ID247476	247476	56	52.441	16.947	25.729	0	170	170	2	1	-10921639	125.286	115	40	227	2631	50.402	2.000	0.079	0.364
ID247471	247471	51	70.865	22.784	11.555	0	170	170	2	1	-10921639	143.095	129	78	255	3005	52.450	7.600	0.170	0.795
ID247470	247470	47	75.879	27.820	8.931	0	170	170	2	1	-10921639	137.143	132	61	238	2880	53.689	2.000	0.248	1.017
ID247479	247479	54	79.018	14.066	16.074	0	171	171	2	1	-10921639	156.762	149	78	248	3292	51.741	2.000	0.233	1.147
ID247478	247478	51	66.983	21.396	11.852	0	171	171	2	1	-10921639	131.429	132	34	231	2760	54.460	2.000	0.218	0.863
ID247477	247477	47	85.440	27.871	9.051	0	171	171	2	1	-10921639	124.524	115	34	238	2615	59.886	2.000	0.282	0.915
ID247483	247483	55	43.424	7.002	24.191	0	171	171	2	1	-10921639	137.905	142	68	207	2896	37.945	6.275	0.111	0.724
ID247482	247482	50	42.478	13.676	23.265	0	171	171	2	1	-10921639	140.762	136	61	210	2956	48.400	2.000	0.076	0.410
ID247481	247481	53	56.131	19.214	21.171	0	171	171	2	1	-10921639	146.143	136	81	210	3069	33.958	2.000	0.182	1.328
ID247480	247480	None	56.018	35.000	19.000	0	171	171	2	1	-10921639	96.857	82	37	176	2034	36.299	2.000	0.232	1.004
ID247484	247484	57	43.414	12.330	27.295	0	171	171	2	1	-10921639	136.714	136	85	217	2871	37.718	2.000	0.087	0.583
ID247463	247463	47	62.667	28.169	8.944	0	172	172	2	1	-10921639	127.190	119	71	224	2671	38.495	2.000	0.206	1.128
ID247467	247467	55	52.749	5.645	22.488	0	172	172	2	1	-10921639	131.333	122	61	241	2758	48.779	2.000	0.157	0.732
ID247466	247466	54	43.115	13.749	16.742	0	172	172	2	1	-10921639	134.571	132	78	190	2826	28.411	4.800	0.165	1.344
ID247465	247465	51	57.378	21.921	12.038	0	172	172	2	1	-10921639	134.333	129	51	238	2821	48.685	2.000	0.113	0.561
ID247464	247464	None	55.725	18.182	11.542	0	172	172	2	1	-10921639	121.143	108	54	238	2544	42.091	2.000	0.161	0.800
ID247469	247469	57	40.616	12.377	27.378	0	172	172	2	1	-10921639	147.048	153	98	207	3088	33.326	2.000	0.092	0.743
ID247468	247468	50	44.034	15.785	24.611	0	172	172	2	1	-10921639	152.524	163	85	231	3203	38.358	2.000	0.140	0.976
ID247515	247515	47	70.995	28.414	8.985	0	173	173	2	1	-10921639	128.095	125	40	234	2690	52.630	2.000	0.200	0.812
ID247520	247520	None	43.062	7.530	26.025	0	173	173	2	1	-10921639	147.190	156	81	200	3091	33.812	4.800	0.137	1.051
ID247519	247519	50	44.705	16.240	24.621	0	173	173	2	1	-10921639	134.810	136	57	224	2831	47.383	7.600	0.096	0.499
ID247518	247518	55	41.269	5.439	22.017	0	173	173	2	1	-10921639	126.714	119	44	221	2661	42.293	2.000	0.133	0.704
ID247517	247517	54	63.733	13.338	16.535	0	173	173	2	1	-10921639	153.476	149	85	238	3223	41.666	7.600	0.178	1.112
ID247516	247516	51	80.937	20.263	11.817	0	173	173	2	1	-10921639	172.857	159	81	255	3630	48.719	2.000	0.253	1.434
ID247506	247506	None	41.681	10.603	28.630	0	174	174	2	1	-10921639	116.190	112	61	214	2440	37.533	7.600	0.128	0.703
ID247505	247505	50	54.742	16.851	25.415	0	174	174	2	1	-10921639	143.286	142	54	231	3009	44.532	2.000	0.148	0.830
ID247504	247504	55	60.061	6.030	23.992	0	174	174	2	1	-10921639	149.571	153	78	241	3141	42.566	7.600	0.173	1.035
ID247503	247503	54	64.808	13.663	16.415	0	174	174	2	1	-10921639	140.571	146	74	227	2952	49.451	2.000	0.193	0.918
ID247502	247502	51	46.746	22.218	11.770	0	174	174	2	1	-10921639	137.095	142	54	190	2879	38.976	6.073	0.153	0.933
ID247501	247501	47	73.547	28.452	8.666	0	174	174	2	1	-10921639	137.000	129	81	234	2877	41.764	2.000	0.278	1.425
ID247507	247507	47	59.138	28.570	9.088	0	175	175	2	1	-10921639	123.524	112	37	227	2594	45.315	2.000	0.186	0.856
ID247511	247511	55	58.865	5.989	23.755	0	175	175	2	1	-10921639	153.952	149	71	238	3233	49.444	2.000	0.139	0.762
ID247510	247510	54	52.017	14.793	16.017	0	175	175	2	1	-10921639	137.619	129	81	227	2890	40.460	2.000	0.124	0.749
ID247509	247509	51	70.584	22.621	12.068	0	175	175	2	1	-10921639	148.905	149	54	255	3127	55.735	2.000	0.174	0.792
ID247508	247508	None	69.719	17.579	11.872	0	175	175	2	1	-10921639	128.714	119	51	255	2703	58.365	2.000	0.157	0.598
ID247514	247514	None	42.042	28.358	25.945	0	175	175	2	1	-10921639	95.667	88	40	170	2009	34.738	2.000	0.170	0.802
ID247513	247513	58	55.441	6.861	26.111	0	175	175	2	1	-10921639	154.143	149	91	227	3237	39.416	4.800	0.186	1.227
ID247512	247512	50	76.938	17.304	25.220	0	175	175	2	1	-10921639	160.333	146	102	255	3367	46.365	2.000	0.189	1.098
ID247491	247491	50	53.031	17.905	25.233	0	176	176	2	1	-10921639	127.810	122	68	214	2684	40.888	2.000	0.125	0.693
ID247490	247490	58	65.282	6.668	25.247	0	176	176	2	1	-10921639	158.429	149	98	248	3327	45.487	2.000	0.208	1.198
ID247489	247489	59	53.581	20.933	20.623	0	176	176	2	1	-10921639	138.476	132	64	231	2908	38.798	2.000	0.163	1.001
ID247488	247488	54	55.877	13.855	16.828	0	176	176	2	1	-10921639	166.429	170	91	224	3495	32.031	4.800	0.226	1.917
ID247492	247492	60	56.187	11.788	27.539	0	176	176	2	1	-10921639	135.000	119	85	224	2835	42.563	7.600	0.170	0.924
ID247487	247487	51	66.895	22.799	11.819	0	176	176	2	1	-10921639	164.048	149	78	255	3445	52.567	2.000	0.186	0.979
ID247486	247486	47	62.244	29.389	8.197	0	176	176	2	1	-10921639	108.000	105	47	224	2268	45.616	7.600	0.232	0.892
ID247485	247485	None	43.837	8.254	7.317	0	176	176	2	1	-10921639	85.857	74	27	163	1803	33.504	2.000	0.175	0.762
ID247495	247495	51	82.188	22.918	11.815	0	177	177	2	1	-10921639	167.667	159	71	255	3521	54.459	2.000	0.199	1.023
ID247494	247494	61	66.107	18.280	11.722	0	177	177	2	1	-10921639	148.238	139	68	244	3113	50.450	2.000	0.164	0.826
ID247493	247493	47	66.158	27.770	9.694	0	177	177	2	1	-10921639	134.667	139	51	231	2828	44.358	4.800	0.235	1.157
ID247499	247499	50	59.850	17.667	25.100	0	177	177	2	1	-10921639	131.048	132	37	231	2752	54.706	2.000	0.110	0.476
ID247498	247498	58	71.237	5.714	24.148	0	177	177	2	1	-10921639	131.762	136	74	255	2767	50.851	2.000	0.208	0.893
ID247497	247497	59	61.064	19.010	20.348	0	177	177	2	1	-10921639	153.905	159	57	255	3232	47.654	2.000	0.162	0.901
ID247496	247496	54	58.130	13.968	15.788	0	177	177	2	1	-10921639	134.905	115	54	244	2833	47.861	2.000	0.127	0.634
ID247500	247500	60	59.143	12.592	26.987	0	177	177	2	1	-10921639	156.333	153	85	238	3283	43.705	4.800	0.190	1.143
ID247537	247537	60	64.393	12.194	27.007	0	178	178	2	1	-10921639	145.095	139	78	224	3047	50.348	2.000	0.162	0.803
ID247536	247536	None	43.715	28.380	25.923	0	178	178	2	1	-10921639	112.286	102	40	176	2358	35.874	7.600	0.168	0.900
ID247531	247531	61	69.960	18.973	11.596	0	178	178	2	1	-10921639	146.333	136	74	255	3073	48.731	2.000	0.182	0.926
ID247530	247530	47	56.907	28.099	9.379	0	178	178	2	1	-10921639	109.714	105	17	163	2304	38.615	2.000	0.242	1.109
ID247535	247535	50	69.575	17.526	24.243	0	178	178	2	1	-10921639	148.810	142	68	255	3125	54.029	2.000	0.166	0.785
ID247534	247534	59	68.525	19.918	20.118	0	178	178	2	1	-10921639	149.667	146	68	234	3143	46.494	2.000	0.196	1.057
ID247533	247533	54	77.187	13.253	16.776	0	178	178	2	1	-10921639	175.000	173	108	255	3675	46.335	4.800	0.220	1.362
ID247532	247532	51	79.870	22.700	11.927	0	178	178	2	1	-10921639	149.857	142	74	255	3147	55.466	2.000	0.194	0.879
ID247523	247523	61	41.347	18.865	11.766	0	179	179	2	1	-10921639	139.524	136	81	207	2930	33.865	3.200	0.146	1.049
ID247522	247522	47	54.232	28.294	9.756	0	179	179	2	1	-10921639	113.000	105	54	187	2373	37.983	2.000	0.205	1.013
ID247521	247521	None	40.439	13.174	5.458	0	179	179	2	1	-10921639	82.714	78	17	146	1737	32.927	2.000	0.174	0.746
ID247527	247527	58	43.041	6.133	24.475	0	179	179	2	1	-10921639	118.429	119	68	193	2487	34.496	2.000	0.114	0.703
ID247526	247526	59	41.714	19.783	20.549	0	179	179	2	1	-10921639	145.476	136	81	234	3055	37.098	4.800	0.174	1.160
ID247525	247525	54	69.169	14.569	16.488	0	179	179	2	1	-10921639	147.190	142	71	248	3091	54.838	2.000	0.186	0.842
ID247524	247524	51	84.131	22.513	11.727	0	179	179	2	1	-10921639	157.905	136	64	255	3316	59.032	2.000	0.223	0.976
ID247529	247529	60	54.566	12.635	26.503	0	179	179	2	1	-10921639	153.714	153	88	238	3228	42.423	2.000	0.165	1.024
ID247528	247528	50	75.194	17.689	24.394	0	179	179	2	1	-10921639	171.238	180	71	255	3596	51.496	3.200	0.201	1.115
ID247539	247539	61	71.694	20.311	11.905	0	180	180	2	1	-10921639	157.857	153	68	255	3315	50.378	2.000	0.243	1.227
ID247538	247538	47	79.263	27.341	10.094	0	180	180	2	1	-10921639	137.381	129	54	238	2885	48.491	2.000	0.264	1.183
ID247543	247543	60	76.958	12.165	26.826	0	180	180	2	1	-10921639	139.095	129	54	255	2921	56.946	2.000	0.221	0.885
ID247542	247542	50	64.261	17.787	24.652	0	180	180	2	1	-10921639	151.524	146	37	244	3182	59.505	2.000	0.169	0.738
ID247541	247541	58	71.778	6.113	23.435	0	180	180	2	1	-10921639	162.619	156	88	255	3415	50.345	2.000	0.191	1.037
ID247540	247540	54	76.437	13.802	16.757	0	180	180	2	1	-10921639	175.381	183	88	255	3683	48.806	4.800	0.218	1.285
ID247547	247547	59	61.885	20.660	20.723	0	181	181	2	1	-10921639	165.667	173	64	231	3479	40.330	4.800	0.211	1.433
ID247546	247546	54	89.111	14.561	16.362	0	181	181	2	1	-10921639	159.952	153	78	255	3359	56.795	2.000	0.258	1.155
ID247545	247545	61	82.410	21.919	12.532	0	181	181	2	1	-10921639	196.238	207	115	255	4121	45.827	4.800	0.251	1.721
ID247544	247544	47	54.162	27.999	9.316	0	181	181	2	1	-10921639	106.238	88	34	197	2231	39.701	2.000	0.221	0.970
ID247549	247549	60	60.720	11.781	27.143	0	181	181	2	1	-10921639	145.000	149	71	255	3045	44.909	2.000	0.180	0.983
ID247548	247548	50	66.452	17.514	25.155	0	181	181	2	1	-10921639	176.095	176	91	255	3698	47.054	3.200	0.167	1.071
ID247618	247618	None	50.747	25.000	38.000	0	182	182	2	1	-10921639	88.238	88	37	153	1853	36.564	2.000	0.271	1.029
ID247617	247617	60	71.564	11.817	27.327	0	182	182	2	1	-10921639	154.190	153	64	255	3238	53.086	3.200	0.197	0.957
ID247616	247616	50	69.506	17.096	25.347	0	182	182	2	1	-10921639	166.476	166	91	255	3496	46.960	2.000	0.162	0.989
ID247611	247611	61	76.933	22.132	11.981	0	182	182	2	1	-10921639	171.667	166	88	255	3605	50.248	2.000	0.198	1.128
ID247610	247610	47	54.952	27.935	9.399	0	182	182	2	1	-10921639	127.048	129	57	210	2668	41.211	3.200	0.178	0.931
ID247615	247615	58	48.844	5.790	23.529	0	182	182	2	1	-10921639	122.952	115	61	217	2582	42.193	2.000	0.137	0.703
ID247614	247614	59	71.192	20.112	21.392	0	182	182	2	1	-10921639	175.571	190	85	241	3687	45.926	4.800	0.242	1.490
ID247613	247613	62	49.953	5.948	21.296	0	182	182	2	1	-10921639	135.619	142	74	214	2848	36.390	6.199	0.175	1.113
ID247612	247612	54	78.764	14.578	17.125	0	182	182	2	1	-10921639	176.238	173	68	255	3701	50.485	2.000	0.211	1.215
ID247571	247571	58	66.580	5.959	23.933	0	183	183	2	1	-10921639	152.429	146	78	255	3201	47.182	6.232	0.173	0.952
ID247570	247570	59	57.045	20.707	20.990	0	183	183	2	1	-10921639	170.571	176	81	255	3582	45.316	4.800	0.210	1.307
ID247569	247569	62	71.599	5.953	20.324	0	183	183	2	1	-10921639	147.143	139	78	255	3090	47.762	2.000	0.236	1.177
ID247568	247568	54	71.526	13.878	16.675	0	183	183	2	1	-10921639	175.667	176	125	255	3689	37.933	4.800	0.236	1.770
ID247572	247572	50	80.744	17.311	24.875	0	183	183	2	1	-10921639	199.238	204	122	255	4184	51.386	2.000	0.186	1.214
ID247567	247567	61	41.423	23.658	13.362	0	183	183	2	1	-10921639	139.000	142	74	224	2919	39.240	2.000	0.116	0.735
ID247566	247566	63	90.236	19.362	11.880	0	183	183	2	1	-10921639	169.571	183	74	255	3561	57.855	2.000	0.277	1.270
ID247565	247565	47	64.020	27.648	9.599	0	183	183	2	1	-10921639	131.381	125	61	224	2759	45.253	7.600	0.253	1.174
ID247559	247559	63	80.461	19.346	11.772	0	184	184	2	1	-10921639	159.048	146	85	255	3340	52.207	2.000	0.231	1.144
ID247558	247558	47	67.828	29.044	9.089	0	184	184	2	1	-10921639	120.714	108	27	204	2535	47.988	2.000	0.235	0.959
ID247563	247563	59	52.779	20.280	21.913	0	184	184	2	1	-10921639	169.667	180	88	255	3563	44.678	7.600	0.141	0.940
ID247562	247562	62	50.769	6.139	20.977	0	184	184	2	1	-10921639	121.333	122	61	190	2548	38.342	2.000	0.216	1.123
ID247561	247561	54	94.079	13.988	16.491	0	184	184	2	1	-10921639	181.810	176	95	255	3818	53.589	4.800	0.291	1.531
ID247560	247560	61	70.395	22.540	12.338	0	184	184	2	1	-10921639	145.667	139	54	244	3059	62.231	2.000	0.175	0.699
ID247564	247564	50	76.209	17.317	24.800	0	184	184	2	1	-10921639	197.000	197	115	255	4137	44.045	2.000	0.187	1.411
ID247555	247555	59	56.539	20.043	20.819	0	185	185	2	1	-10921639	179.000	176	98	248	3759	44.160	4.800	0.151	1.066
ID247554	247554	62	65.017	5.894	21.355	0	185	185	2	1	-10921639	128.905	105	74	241	2707	52.538	2.000	0.200	0.816
ID247553	247553	54	89.131	14.546	16.492	0	185	185	2	1	-10921639	177.000	190	71	255	3717	70.510	2.000	0.211	0.875
ID247552	247552	61	76.779	22.896	12.182	0	185	185	2	1	-10921639	151.571	129	85	255	3183	58.773	2.000	0.197	0.848
ID247557	247557	64	44.059	11.938	27.307	0	185	185	2	1	-10921639	146.095	139	85	231	3068	36.118	2.000	0.138	0.981
ID247556	247556	50	81.490	17.617	24.535	0	185	185	2	1	-10921639	210.667	238	85	255	4424	54.831	4.800	0.224	1.407
ID247551	247551	63	66.123	17.717	11.628	0	185	185	2	1	-10921639	136.095	122	64	255	2858	50.349	2.000	0.167	0.772
ID247550	247550	47	46.443	28.028	9.695	0	185	185	2	1	-10921639	111.619	122	47	173	2344	36.704	3.200	0.159	0.833
ID247601	247601	64	43.359	11.602	27.440	0	186	186	2	1	-10921639	138.333	142	88	207	2905	39.358	7.600	0.115	0.724
ID247600	247600	50	86.265	16.865	24.851	0	186	186	2	1	-10921639	202.714	214	122	255	4257	50.173	4.800	0.225	1.482
ID247595	247595	63	79.441	18.036	11.872	0	186	186	2	1	-10921639	126.619	142	51	255	2659	59.382	2.000	0.197	0.702
ID247594	247594	47	57.848	27.595	9.620	0	186	186	2	1	-10921639	115.238	119	47	207	2420	44.406	2.000	0.212	0.909
ID247599	247599	62	67.064	5.894	22.167	0	186	186	2	1	-10921639	156.429	146	64	255	3285	50.560	2.000	0.198	1.024
ID247598	247598	59	63.235	20.263	19.888	0	186	186	2	1	-10921639	165.095	146	98	255	3467	49.223	2.000	0.150	0.876
ID247597	247597	54	80.385	14.490	16.669	0	186	186	2	1	-10921639	190.429	187	119	255	3999	45.354	4.800	0.262	1.741
ID247596	247596	61	51.242	21.979	12.334	0	186	186	2	1	-10921639	134.905	142	57	224	2833	51.305	2.000	0.112	0.529
ID247575	247575	54	95.031	14.545	16.982	0	187	187	2	1	-10921639	181.667	193	88	255	3815	57.875	2.000	0.253	1.267
ID247574	247574	63	79.294	19.972	12.043	0	187	187	2	1	-10921639	161.238	166	81	244	3386	49.662	6.335	0.274	1.396
ID247573	247573	47	63.139	27.797	9.617	0	187	187	2	1	-10921639	113.952	129	54	190	2393	44.315	2.000	0.280	1.126
ID247579	247579	None	43.362	7.761	25.997	0	187	187	2	1	-10921639	143.905	146	85	224	3022	35.808	7.600	0.091	0.668
ID247578	247578	50	86.612	17.017	24.862	0	187	187	2	1	-10921639	194.048	221	102	255	4075	54.847	3.200	0.220	1.278
ID247577	247577	62	40.519	6.399	22.116	0	187	187	2	1	-10921639	128.810	132	57	193	2705	43.447	2.000	0.113	0.604
ID247576	247576	59	62.818	20.931	20.835	0	187	187	2	1	-10921639	169.524	176	78	255	3560	48.066	4.800	0.157	0.958
ID247580	247580	64	46.361	11.334	27.470	0	187	187	2	1	-10921639	144.667	146	81	227	3038	39.303	2.000	0.115	0.762
ID247586	247586	50	79.603	17.004	25.008	0	188	188	2	1	-10921639	199.286	197	98	255	4185	47.151	4.800	0.201	1.417
ID247585	247585	59	80.249	19.888	21.142	0	188	188	2	1	-10921639	190.381	190	125	255	3998	49.800	4.800	0.215	1.352
ID247584	247584	54	84.867	14.612	16.463	0	188	188	2	1	-10921639	172.810	183	64	255	3629	58.710	2.000	0.250	1.177
ID247583	247583	None	47.974	32.153	14.757	0	188	188	2	1	-10921639	78.810	68	27	180	1655	39.107	2.000	0.182	0.622
ID247582	247582	63	78.756	20.897	12.278	0	188	188	2	1	-10921639	165.238	166	61	255	3470	56.850	6.352	0.233	1.100
ID247581	247581	47	60.311	27.992	9.336	0	188	188	2	1	-10921639	110.810	102	54	241	2327	45.133	7.600	0.248	0.975
ID247587	247587	47	79.135	29.003	8.137	0	189	189	2	1	-10921639	128.333	112	51	231	2695	51.187	2.000	0.276	1.086
ID247591	247591	None	41.628	8.138	20.778	0	189	189	2	1	-10921639	130.238	129	68	200	2735	37.494	2.000	0.158	0.948
ID247590	247590	59	66.535	19.741	20.427	0	189	189	2	1	-10921639	168.571	173	85	255	3540	54.264	2.000	0.134	0.732
ID247589	247589	54	90.145	15.035	16.209	0	189	189	2	1	-10921639	161.667	163	71	255	3395	58.630	2.000	0.259	1.134
ID247588	247588	63	63.735	21.444	12.497	0	189	189	2	1	-10921639	158.286	159	34	255	3324	65.407	2.000	0.151	0.635
ID247593	247593	None	41.396	28.916	26.381	0	189	189	2	1	-10921639	95.381	91	40	163	2003	34.133	3.200	0.193	0.905
ID247592	247592	50	80.331	17.495	24.432	0	189	189	2	1	-10921639	197.571	207	112	255	4149	50.989	4.800	0.180	1.181
ID247635	247635	50	80.596	17.404	24.815	0	190	190	2	1	-10921639	190.143	193	91	255	3993	56.514	2.000	0.191	1.078
ID247634	247634	65	49.776	6.614	23.577	0	190	190	2	1	-10921639	159.429	156	74	244	3348	42.372	4.800	0.157	1.021
ID247633	247633	59	84.448	19.023	21.034	0	190	190	2	1	-10921639	196.048	207	112	255	4117	52.118	2.000	0.211	1.310
ID247632	247632	None	72.519	35.000	19.000	0	190	190	2	1	-10921639	91.429	78	40	183	1920	44.020	2.000	0.429	1.247
ID247636	247636	66	45.274	11.780	27.363	0	190	190	2	1	-10921639	158.286	156	95	207	3324	30.205	6.007	0.132	1.223
ID247627	247627	47	42.174	28.020	8.561	0	190	190	2	1	-10921639	106.857	108	51	159	2244	32.503	2.000	0.182	1.015
ID247631	247631	54	78.376	14.890	16.526	0	190	190	2	1	-10921639	163.952	153	54	244	3443	50.749	2.000	0.234	1.223
ID247630	247630	None	43.301	22.470	15.753	0	190	190	2	1	-10921639	128.095	119	51	255	2690	53.013	2.000	0.059	0.271
ID247629	247629	63	82.513	22.905	12.261	0	190	190	2	1	-10921639	185.095	183	81	255	3887	54.357	2.000	0.217	1.216
ID247628	247628	None	64.325	18.346	11.700	0	190	190	2	1	-10921639	144.476	139	68	255	3034	55.571	2.000	0.191	0.833
ID247603	247603	63	75.606	21.654	12.297	0	191	191	2	1	-10921639	166.905	170	71	255	3505	51.592	2.000	0.209	1.119
ID247602	247602	47	42.783	28.236	8.363	0	191	191	2	1	-10921639	105.333	112	51	170	2212	35.636	4.800	0.179	0.896
ID247607	247607	50	63.197	16.811	24.582	0	191	191	2	1	-10921639	170.095	190	78	255	3572	53.086	2.000	0.145	0.814
ID247606	247606	65	54.427	6.897	22.690	0	191	191	2	1	-10921639	161.810	159	91	217	3398	37.877	7.600	0.157	1.162
ID247605	247605	59	72.644	19.482	20.922	0	191	191	2	1	-10921639	201.905	204	139	255	4240	34.852	4.800	0.205	1.972
ID247604	247604	54	62.591	14.509	16.978	0	191	191	2	1	-10921639	162.381	163	74	241	3410	42.840	3.200	0.202	1.276
ID247609	247609	None	42.558	2.000	38.000	0	191	191	2	1	-10921639	88.190	95	28	176	1852	39.952	2.000	0.190	0.704
ID247608	247608	66	47.319	12.213	26.886	0	191	191	2	1	-10921639	150.000	139	91	244	3150	44.997	7.600	0.122	0.727
ID247619	247619	47	41.270	28.991	8.628	0	192	192	2	1	-10921639	97.619	91	10	183	2050	46.449	2.000	0.171	0.615
ID247623	247623	59	74.270	19.586	20.753	0	192	192	2	1	-10921639	195.381	200	115	255	4103	43.332	4.800	0.215	1.595
ID247622	247622	54	74.345	13.994	16.152	0	192	192	2	1	-10921639	151.429	142	64	255	3180	42.357	2.000	0.225	1.314
ID247621	247621	63	62.108	23.008	12.498	0	192	192	2	1	-10921639	165.714	156	44	231	3480	51.800	4.800	0.224	1.169
ID247620	247620	67	45.574	18.333	12.157	0	192	192	2	1	-10921639	125.905	129	47	197	2644	46.173	2.000	0.093	0.465
ID247626	247626	66	47.965	12.238	27.635	0	192	192	2	1	-10921639	135.286	129	71	221	2841	45.636	2.000	0.107	0.575
ID247625	247625	50	58.165	17.080	24.801	0	192	192	2	1	-10921639	173.810	166	91	251	3650	44.180	3.200	0.141	0.969
ID247624	247624	65	45.904	7.661	22.887	0	192	192	2	1	-10921639	142.095	139	81	204	2984	34.729	2.000	0.115	0.843
ID247639	247639	67	59.073	19.125	12.654	0	193	193	2	1	-10921639	153.143	139	51	238	3216	55.007	3.200	0.160	0.770
ID247638	247638	63	85.549	23.037	12.295	0	193	193	2	1	-10921639	182.476	173	81	255	3832	57.593	2.000	0.246	1.253
ID247637	247637	47	47.585	29.179	8.371	0	193	193	2	1	-10921639	106.571	108	37	190	2238	40.006	4.800	0.222	0.969
ID247643	247643	66	49.450	12.767	27.259	0	193	193	2	1	-10921639	171.429	180	95	238	3600	44.344	7.600	0.116	0.801
ID247642	247642	50	52.682	16.886	24.404	0	193	193	2	1	-10921639	190.048	183	122	255	3991	34.483	2.000	0.116	1.143
ID247641	247641	59	66.611	20.268	21.236	0	193	193	2	1	-10921639	176.143	176	71	255	3699	47.483	2.000	0.164	1.044
ID247640	247640	54	54.920	14.019	16.055	0	193	193	2	1	-10921639	141.524	139	64	224	2972	39.314	2.000	0.162	1.004
ID247651	247651	None	44.097	8.148	25.208	0	194	194	2	1	-10921639	142.762	136	81	251	2998	39.841	7.600	0.086	0.569
ID247650	247650	50	67.030	17.081	24.190	0	194	194	2	1	-10921639	181.952	187	112	255	3821	45.197	2.000	0.144	1.012
ID247649	247649	59	70.884	19.841	19.975	0	194	194	2	1	-10921639	180.000	176	81	255	3780	48.012	2.000	0.176	1.123
ID247648	247648	None	50.346	35.000	19.000	0	194	194	2	1	-10921639	104.048	102	51	190	2185	38.332	2.000	0.184	0.845
ID247652	247652	66	54.526	11.894	27.475	0	194	194	2	1	-10921639	165.429	170	78	234	3474	44.189	3.200	0.138	0.907
ID247647	247647	54	81.792	13.815	16.363	0	194	194	2	1	-10921639	148.571	142	68	255	3120	51.892	2.000	0.229	1.067
ID247646	247646	68	61.917	22.424	12.625	0	194	194	2	1	-10921639	173.476	173	102	251	3643	48.835	6.301	0.191	1.137
ID247645	247645	63	62.332	23.515	12.472	0	194	194	2	1	-10921639	159.810	153	64	251	3356	54.031	7.600	0.167	0.849
ID247644	247644	None	44.635	9.071	10.358	0	194	194	2	1	-10921639	91.524	95	27	173	1922	40.368	2.000	0.140	0.556
ID247659	247659	54	55.376	13.523	16.614	0	195	195	2	1	-10921639	147.810	149	64	234	3104	40.112	3.200	0.177	1.110
ID247658	247658	68	77.107	22.408	12.849	0	195	195	2	1	-10921639	183.381	190	105	255	3851	46.033	2.000	0.184	1.237
ID247663	247663	69	43.350	14.110	25.379	0	195	195	2	1	-10921639	173.619	176	81	244	3646	40.623	2.000	0.095	0.739
ID247662	247662	50	59.220	17.114	24.389	0	195	195	2	1	-10921639	163.429	166	81	255	3432	52.183	2.000	0.132	0.729
ID247661	247661	59	58.721	19.979	21.659	0	195	195	2	1	-10921639	164.714	173	74	248	3459	46.258	7.600	0.151	0.936
ID247660	247660	None	53.893	9.023	22.172	0	195	195	2	1	-10921639	156.762	146	98	238	3292	43.051	2.000	0.131	0.843
ID247657	247657	69	66.216	13.045	26.304	0	196	196	2	1	-10921639	193.667	190	125	255	4067	46.661	2.000	0.131	0.962
ID247656	247656	59	87.986	19.875	21.370	0	196	196	2	1	-10921639	196.952	200	102	255	4136	54.916	2.000	0.231	1.347
ID247655	247655	54	61.397	13.544	16.347	0	196	196	2	1	-10921639	150.619	142	68	234	3163	49.897	2.000	0.166	0.857
ID247654	247654	68	91.309	22.218	12.631	0	196	196	2	1	-10921639	175.048	163	85	255	3676	52.461	2.000	0.255	1.357
ID247653	247653	None	62.389	28.453	8.247	0	196	196	2	1	-10921639	109.810	98	54	231	2306	44.563	2.000	0.230	0.921
ID247667	247667	69	51.401	11.801	26.837	0	197	197	2	1	-10921639	183.714	180	125	255	3858	40.841	6.351	0.123	0.983
ID247666	247666	59	81.012	19.881	21.370	0	197	197	2	1	-10921639	200.524	207	64	255	4211	52.894	6.314	0.219	1.363
ID247665	247665	54	63.561	13.805	16.930	0	197	197	2	1	-10921639	158.810	149	122	227	3335	35.304	7.600	0.201	1.503
ID247664	247664	68	81.505	22.131	12.403	0	197	197	2	1	-10921639	163.286	170	81	255	3429	51.984	2.000	0.264	1.313
ID247668	247668	None	40.595	28.878	27.262	0	197	197	2	1	-10921639	108.286	112	64	170	2274	26.228	2.000	0.142	1.028
ID247674	247674	69	58.287	11.090	27.075	0	198	198	2	1	-10921639	184.667	183	88	255	3878	45.194	6.381	0.127	0.921
ID247673	247673	None	40.465	15.093	25.841	0	198	198	2	1	-10921639	162.619	173	57	248	3415	48.060	7.600	0.092	0.572
ID247672	247672	70	57.278	11.785	22.944	0	198	198	2	1	-10921639	179.381	173	102	255	3767	46.876	2.000	0.086	0.604
ID247671	247671	59	74.718	20.144	21.772	0	198	198	2	1	-10921639	197.095	190	132	255	4139	37.295	7.600	0.204	1.790
ID247670	247670	54	83.912	13.752	17.190	0	198	198	2	1	-10921639	182.381	176	108	255	3830	47.479	4.800	0.259	1.580
ID247669	247669	68	72.317	22.209	12.303	0	198	198	2	1	-10921639	149.048	139	81	255	3130	48.427	2.000	0.210	1.069
ID247687	247687	54	48.563	14.353	15.459	0	199	199	2	1	-10921639	142.857	149	64	217	3000	43.378	3.200	0.127	0.740
ID247686	247686	68	61.644	22.997	12.186	0	199	199	2	1	-10921639	145.857	142	85	224	3063	39.569	2.000	0.197	1.215
ID247685	247685	None	46.653	18.410	12.259	0	199	199	2	1	-10921639	112.762	108	40	217	2368	46.845	2.000	0.102	0.445
ID247691	247691	69	55.169	11.433	26.941	0	199	199	2	1	-10921639	188.286	193	112	255	3954	45.939	6.358	0.111	0.820
ID247690	247690	70	46.648	12.656	23.981	0	199	199	2	1	-10921639	192.667	197	119	255	4046	37.428	2.000	0.074	0.707
ID247689	247689	59	60.107	18.406	21.277	0	199	199	2	1	-10921639	200.571	207	125	255	4212	39.500	6.348	0.133	1.192
ID247688	247688	None	46.572	35.000	19.000	0	199	199	2	1	-10921639	106.905	105	54	156	2245	31.330	7.600	0.231	1.282
ID247675	247675	68	82.495	22.682	12.244	0	200	200	2	1	-10921639	161.810	153	68	255	3398	53.035	2.000	0.226	1.125
ID247680	247680	69	49.528	12.004	26.503	0	200	200	2	1	-10921639	183.810	193	115	255	3860	49.043	2.000	0.106	0.718
ID247679	247679	70	53.450	12.749	25.027	0	200	200	2	1	-10921639	213.333	214	125	255	4480	32.338	7.600	0.139	1.611
ID247678	247678	71	49.534	17.660	23.738	0	200	200	2	1	-10921639	190.190	200	108	241	3994	43.620	7.600	0.112	0.876
ID247677	247677	59	72.809	20.185	20.829	0	200	200	2	1	-10921639	195.143	200	122	255	4098	40.246	2.000	0.184	1.509
ID247676	247676	54	57.203	14.101	16.029	0	200	200	2	1	-10921639	150.857	153	88	217	3168	33.894	2.000	0.164	1.252
ID247683	247683	71	54.603	18.595	22.823	0	201	201	2	1	-10921639	179.476	187	85	238	3769	44.563	3.200	0.142	1.005
ID247682	247682	None	42.334	32.231	14.872	0	201	201	2	1	-10921639	90.190	81	37	173	1894	35.390	2.000	0.178	0.771
ID247681	247681	68	41.830	22.957	11.950	0	201	201	2	1	-10921639	135.714	139	85	187	2850	30.722	4.800	0.122	0.961
ID247684	247684	69	54.106	11.265	27.990	0	201	201	2	1	-10921639	139.810	136	61	214	2936	44.046	2.000	0.126	0.710
ID247694	247694	None	42.958	8.000	38.000	0	202	202	2	1	-10921639	98.286	98	60	180	2064	27.666	7.600	0.218	1.269
ID247693	247693	69	56.585	12.644	26.550	0	202	202	2	1	-10921639	167.048	149	115	255	3508	45.219	4.800	0.153	0.979
ID247692	247692	68	46.069	21.935	11.924	0	202	202	2	1	-10921639	120.000	115	57	200	2520	39.723	2.000	0.126	0.674
ID247695	247695	None	53.751	15.304	24.036	0	203	203	2	1	-10921639	177.714	180	105	248	3732	36.772	4.800	0.157	1.315
ID247697	247697	None	45.979	18.523	21.022	0	205	205	2	1	-10921639	142.714	142	91	197	2997	32.821	2.000	0.124	0.960
ID247696	247696	None	40.396	35.000	19.000	0	205	205	2	1	-10921639	79.095	66	34	163	1661	38.087	3.200	0.115	0.428
ID247701	247701	None	53.446	29.705	26.124	0	206	206	2	1	-10921639	106.810	98	57	224	2243	40.960	4.800	0.225	0.959
ID247699	247699	None	43.795	11.817	20.567	0	207	207	2	1	-10921639	113.619	112	57	180	2386	37.313	2.000	0.156	0.821
ID247698	247698	None	41.943	20.000	0.000	0	207	207	2	1	-10921639	72.905	64	12	132	1531	32.325	2.000	0.277	0.977
ID247700	247700	None	41.825	32.114	22.822	0	208	208	2	1	-10921639	99.524	102	54	153	2090	27.690	2.000	0.187	1.132
ID247705	247705	None	41.475	10.764	12.229	0	209	209	2	1	-10921639	83.810	85	30	142	1760	29.909	2.000	0.195	0.914
ID247703	247703	72	45.327	18.812	21.879	0	210	210	2	1	-10921639	132.190	132	74	176	2776	30.451	2.000	0.165	1.232
ID247704	247704	None	46.284	25.000	38.000	0	210	210	2	1	-10921639	88.095	85	51	170	1850	32.570	2.000	0.252	1.089
ID247702	247702	72	44.707	17.725	23.696	0	211	211	2	1	-10921639	128.286	122	47	214	2694	36.035	6.430	0.113	0.722
ID247709	247709	None	43.176	35.000	19.000	0	212	212	2	1	-10921639	102.714	98	37	166	2157	30.480	2.000	0.184	1.047
ID247706	247706	None	49.765	18.514	23.672	0	213	213	2	1	-10921639	125.476	122	71	204	2635	36.675	2.000	0.163	0.958
ID247707	247707	None	59.139	0.000	8.000	0	214	214	2	1	-10921639	103.048	91	47	170	2164	34.030	3.200	0.284	1.339
ID247708	247708	None	40.259	18.923	11.847	0	214	214	2	1	-10921639	92.000	91	57	139	1932	23.287	2.000	0.204	1.337
ID247710	247710	None	40.600	32.707	14.549	0	215	215	2	1	-10921639	88.952	88	44	176	1868	34.005	2.000	0.131	0.607
ID247711	247711	None	44.015	17.737	21.895	0	216	216	2	1	-10921639	124.524	122	85	176	2615	28.437	4.800	0.179	1.328
ID247715	247715	None	59.598	35.000	19.000	0	218	218	2	1	-10921639	100.238	101	23	193	2105	40.433	2.000	0.254	1.003
ID247716	247716	None	44.147	7.020	7.152	0	219	219	2	1	-10921639	90.238	91	34	159	1895	28.128	2.000	0.207	1.102
ID247714	247714	None	48.921	31.788	14.145	0	220	220	2	1	-10921639	100.238	95	54	183	2105	35.619	2.000	0.191	0.903
ID247713	247713	None	46.729	12.062	22.222	0	221	221	2	1	-10921639	111.000	102	57	221	2331	39.585	7.600	0.145	0.711
ID247712	247712	None	56.132	7.969	6.924	0	221	221	2	1	-10921639	107.286	112	34	166	2253	36.454	2.000	0.249	1.173
ID247718	247718	None	42.313	32.038	35.521	0	223	223	2	1	-10921639	105.190	102	44	183	2209	33.054	2.000	0.118	0.673
ID247717	247717	None	42.931	25.674	22.136	0	223	223	2	1	-10921639	100.286	95	51	200	2106	36.010	2.000	0.147	0.714
ID247719	247719	None	48.571	18.029	18.284	0	224	224	2	1	-10921639	123.429	125	54	183	2592	36.058	2.000	0.177	1.029
ID247720	247720	None	41.136	28.730	26.003	0	224	224	2	1	-10921639	112.714	112	57	163	2367	32.795	2.000	0.151	0.904
ID247723	247723	None	40.687	18.282	12.462	0	226	226	2	1	-10921639	106.857	105	37	149	2244	31.558	7.600	0.172	0.995
ID247725	247725	None	49.208	28.434	26.259	0	226	226	2	1	-10921639	103.476	105	37	170	2173	33.440	2.000	0.211	1.080
ID247724	247724	None	41.771	31.170	13.907	0	226	226	2	1	-10921639	98.905	98	61	170	2077	27.620	4.800	0.216	1.273
ID247722	247722	None	42.503	10.796	27.253	0	228	228	2	1	-10921639	109.714	105	71	176	2304	28.061	2.000	0.183	1.209
ID247721	247721	None	42.078	0.000	7.000	0	228	228	2	1	-10921639	81.143	74	34	132	1704	26.772	2.000	0.246	1.198
ID247727	247727	None	47.777	18.853	24.878	0	229	229	2	1	-10921639	104.714	102	61	200	2199	34.024	2.000	0.143	0.770
ID247728	247728	None	40.784	8.000	38.000	0	229	229	2	1	-10921639	89.286	88	41	146	1875	30.666	2.000	0.213	1.021
ID247726	247726	None	48.462	3.077	14.328	0	230	230	2	1	-10921639	103.905	108	54	163	2182	30.391	2.000	0.229	1.272
ID247731	247731	None	42.637	32.727	35.861	0	232	232	2	1	-10921639	104.857	98	57	214	2202	36.334	2.000	0.098	0.516
ID247730	247730	None	40.396	14.000	0.000	0	232	232	2	1	-10921639	80.286	71	37	136	1686	30.417	2.000	0.187	0.833
ID247729	247729	None	41.414	8.218	26.709	0	233	233	2	1	-10921639	119.238	112	74	170	2504	26.578	4.800	0.193	1.451
ID247737	247737	None	44.700	26.866	4.421	0	234	234	2	1	-10921639	76.810	74	30	142	1613	32.893	2.000	0.243	0.913
ID247732	247732	74	44.713	17.933	23.915	0	235	235	2	1	-10921639	124.238	119	78	200	2609	26.165	4.800	0.181	1.457
ID247733	247733	74	41.233	18.476	23.417	0	236	236	2	1	-10921639	112.571	102	54	187	2364	38.322	7.600	0.114	0.603
ID247738	247738	None	41.539	14.000	0.000	0	237	237	2	1	-10921639	80.762	76	40	163	1696	31.882	2.000	0.167	0.726
ID247736	247736	75	51.229	32.639	35.371	0	238	238	2	1	-10921639	118.476	105	57	210	2488	43.011	2.000	0.157	0.747
ID247735	247735	75	40.572	32.036	35.965	0	239	239	2	1	-10921639	92.190	81	44	193	1936	35.866	2.000	0.109	0.507
ID247734	247734	None	44.220	32.344	14.191	0	239	239	2	1	-10921639	98.476	98	54	163	2068	28.637	3.200	0.217	1.225
ID247739	247739	None	46.021	12.004	21.737	0	240	240	2	1	-10921639	98.095	98	40	170	2060	35.866	2.000	0.156	0.740
ID247743	247743	None	45.318	17.021	23.916	0	242	242	2	1	-10921639	96.095	88	47	156	2018	34.022	2.000	0.153	0.748
ID247742	247742	None	46.491	8.582	26.584	0	244	244	2	1	-10921639	117.238	125	54	170	2462	31.962	4.800	0.204	1.243
ID247741	247741	None	47.305	23.904	21.838	0	244	244	2	1	-10921639	106.381	108	57	159	2234	30.657	2.000	0.204	1.174
ID247740	247740	None	44.885	24.090	11.986	0	244	244	2	1	-10921639	96.333	85	30	146	2023	30.746	7.600	0.177	0.940
ID247744	247744	76	47.254	13.452	24.576	0	245	245	2	1	-10921639	101.810	98	23	200	2138	45.823	2.000	0.123	0.485
ID247746	247746	76	45.147	15.392	23.243	0	246	246	2	1	-10921639	121.714	119	47	183	2556	33.291	5.976	0.158	0.996
ID247745	247745	None	46.672	35.000	19.000	0	246	246	2	1	-10921639	91.000	74	40	187	1911	35.778	3.200	0.224	0.931
ID247747	247747	None	57.705	12.014	20.060	0	247	247	2	1	-10921639	116.143	115	51	204	2439	38.466	2.000	0.204	1.023
ID247748	247748	76	53.697	17.583	24.916	0	247	247	2	1	-10921639	119.333	112	57	217	2506	44.544	2.000	0.153	0.712
ID247758	247758	76	40.582	16.213	24.353	0	248	248	2	1	-10921639	120.905	119	64	197	2539	34.169	7.600	0.119	0.754
ID247755	247755	None	42.568	6.000	38.000	0	249	249	2	1	-10921639	85.810	88	28	159	1802	39.976	2.000	0.190	0.687
ID247754	247754	76	41.174	16.286	23.855	0	249	249	2	1	-10921639	128.143	136	68	193	2691	30.968	4.800	0.149	1.074
ID247753	247753	None	46.020	31.985	14.706	0	249	249	2	1	-10921639	79.524	68	37	170	1670	34.539	2.000	0.202	0.775
ID247752	247752	76	40.324	14.715	25.837	0	250	250	2	1	-10921639	119.190	122	54	197	2503	40.579	6.429	0.118	0.621
ID247751	247751	None	40.819	13.114	19.983	0	250	250	2	1	-10921639	112.238	115	51	173	2357	29.599	4.800	0.160	1.046
ID247750	247750	None	43.691	22.489	11.778	0	250	250	2	1	-10921639	116.429	108	54	197	2445	42.500	2.000	0.184	0.850
ID247749	247749	77	48.616	20.210	11.345	0	250	250	2	1	-10921639	121.048	108	78	183	2542	35.355	6.354	0.178	1.034
ID247759	247759	77	42.270	20.141	11.793	0	251	251	2	1	-10921639	106.048	115	47	159	2227	31.121	2.000	0.189	1.084
ID247757	247757	76	41.975	15.622	25.110	0	252	252	2	1	-10921639	124.286	122	71	204	2610	35.412	2.000	0.135	0.835
ID247756	247756	None	52.049	20.529	21.224	0	252	252	2	1	-10921639	119.952	115	57	187	2519	40.330	2.000	0.196	0.975
ID247770	247770	78	41.625	11.962	28.222	0	253	253	2	1	-10921639	105.762	102	57	163	2221	28.810	2.000	0.150	0.958
ID247769	247769	76	58.365	15.586	24.020	0	253	253	2	1	-10921639	153.333	146	91	231	3220	38.267	2.000	0.180	1.220
ID247768	247768	None	57.025	7.958	20.939	0	253	253	2	1	-10921639	108.095	95	61	193	2270	39.965	2.000	0.163	0.760
ID247767	247767	77	52.670	20.200	11.797	0	253	253	2	1	-10921639	131.667	136	85	187	2765	33.186	4.800	0.225	1.459
ID247763	247763	78	67.686	11.681	27.050	0	254	254	2	1	-10921639	141.762	139	51	241	2977	45.762	2.000	0.193	1.000
ID247762	247762	79	48.664	21.131	20.971	0	254	254	2	1	-10921639	115.905	108	78	183	2434	31.246	6.384	0.185	1.156
ID247761	247761	77	43.921	19.532	10.062	0	254	254	2	1	-10921639	110.238	112	34	180	2315	34.164	7.600	0.159	0.886
ID247760	247760	None	46.112	8.742	7.145	0	254	254	2	1	-10921639	90.667	85	40	159	1904	30.777	2.000	0.212	1.032
ID247764	247764	None	42.336	0.000	38.000	0	254	254	2	1	-10921639	99.762	85	73	132	2095	23.134	4.800	0.337	2.175
ID247766	247766	78	42.194	12.183	27.130	0	255	255	2	1	-10921639	120.429	119	64	193	2529	31.923	7.600	0.110	0.745
ID247765	247765	79	47.093	19.829	21.880	0	255	255	2	1	-10921639	124.143	112	51	190	2607	33.543	7.600	0.152	0.979
ID247771	247771	None	49.647	16.496	11.986	0	256	256	2	1	-10921639	132.429	132	68	190	2781	36.680	4.800	0.197	1.191
ID247773	247773	78	45.062	12.150	26.277	0	256	256	2	1	-10921639	132.810	132	64	200	2789	35.765	2.000	0.127	0.835
ID247772	247772	79	45.223	19.280	20.796	0	256	256	2	1	-10921639	131.714	122	91	224	2766	35.528	2.000	0.129	0.848
ID247777	247777	80	40.056	8.000	38.000	0	257	257	2	1	-10921639	93.143	85	50	173	1956	32.652	2.000	0.200	0.951
ID247776	247776	None	42.573	28.344	26.168	0	257	257	2	1	-10921639	92.476	85	44	156	1942	29.532	2.000	0.193	1.015
ID247775	247775	81	40.665	14.495	23.778	0	257	257	2	1	-10921639	154.524	153	88	214	3245	28.954	6.085	0.106	1.025
ID247774	247774	79	43.639	19.846	21.579	0	257	257	2	1	-10921639	123.714	125	37	193	2598	41.623	6.442	0.119	0.633
ID247779	247779	81	76.161	14.271	23.624	0	258	258	2	1	-10921639	161.143	149	71	255	3384	56.537	2.000	0.160	0.785
ID247778	247778	82	42.715	19.130	12.201	0	258	258	2	1	-10921639	145.952	142	115	190	3065	21.752	7.600	0.151	1.764
ID247780	247780	80	47.390	9.000	38.000	0	258	258	2	1	-10921639	102.095	105	50	173	2144	32.302	2.000	0.210	1.097
ID247785	247785	80	50.650	7.000	38.000	0	259	259	2	1	-10921639	100.429	88	50	183	2109	35.807	2.000	0.213	0.984
ID247784	247784	81	59.771	13.958	24.367	0	259	259	2	1	-10921639	164.810	163	91	255	3461	47.349	3.200	0.113	0.707
ID247783	247783	79	42.969	19.693	21.149	0	259	259	2	1	-10921639	138.714	139	85	183	2913	28.176	4.800	0.153	1.304
ID247782	247782	None	50.877	32.304	14.628	0	259	259	2	1	-10921639	92.238	85	51	173	1937	33.098	2.000	0.279	1.215
ID247781	247781	82	40.643	18.982	11.170	0	259	259	2	1	-10921639	123.857	125	81	176	2601	27.520	4.800	0.180	1.373
ID247795	247795	81	50.708	13.089	22.907	0	260	260	2	1	-10921639	163.905	163	78	231	3442	34.091	4.800	0.166	1.365
ID247794	247794	79	69.569	19.608	20.709	0	260	260	2	1	-10921639	148.762	142	85	255	3124	47.098	2.000	0.224	1.154
ID247793	247793	None	43.108	22.965	12.152	0	260	260	2	1	-10921639	117.190	122	40	170	2461	34.262	3.200	0.140	0.839
ID247792	247792	83	56.586	27.975	10.131	0	260	260	2	1	-10921639	111.095	112	40	187	2333	37.195	2.000	0.251	1.198
ID247796	247796	None	41.360	26.000	38.000	0	260	260	2	1	-10921639	91.143	82	57	146	1914	26.265	2.000	0.214	1.223
ID247787	247787	None	42.234	16.608	14.655	0	261	261	2	1	-10921639	108.333	95	61	221	2275	43.959	2.000	0.079	0.359
ID247786	247786	83	53.743	29.651	8.652	0	261	261	2	1	-10921639	81.571	74	13	187	1713	49.613	2.000	0.172	0.481
ID247791	247791	None	49.876	32.202	36.045	0	261	261	2	1	-10921639	76.524	61	23	197	1607	47.070	2.000	0.113	0.331
ID247790	247790	84	52.332	11.944	25.658	0	261	261	2	1	-10921639	168.143	173	78	231	3531	39.262	6.075	0.168	1.234
ID247789	247789	81	54.669	12.935	23.640	0	261	261	2	1	-10921639	173.333	180	91	231	3640	39.340	3.200	0.174	1.304
ID247788	247788	79	64.058	19.642	20.844	0	261	261	2	1	-10921639	148.143	146	91	214	3111	34.958	2.000	0.218	1.518
ID247803	247803	85	77.794	19.253	10.831	0	262	262	2	1	-10921639	149.571	153	88	214	3141	43.899	2.000	0.267	1.434
ID247806	247806	None	41.071	29.621	25.861	0	262	262	2	1	-10921639	109.381	105	44	170	2297	30.319	4.800	0.182	1.110
ID247805	247805	84	53.695	10.458	25.915	0	262	262	2	1	-10921639	141.905	146	51	200	2980	42.000	7.600	0.163	0.949
ID247804	247804	79	47.515	20.000	22.000	0	262	262	2	1	-10921639	127.619	129	71	187	2680	35.042	7.600	0.167	1.041
ID247802	247802	None	41.169	9.000	38.000	0	263	263	2	1	-10921639	83.286	71	47	136	1749	29.443	2.000	0.178	0.853
ID247801	247801	81	50.821	13.574	24.373	0	263	263	2	1	-10921639	138.667	129	44	210	2912	49.605	4.800	0.178	0.843
ID247800	247800	79	55.504	20.086	21.757	0	263	263	2	1	-10921639	115.857	112	44	187	2433	44.988	2.000	0.159	0.706
ID247799	247799	None	41.316	7.472	21.471	0	263	263	2	1	-10921639	116.571	105	61	197	2448	38.754	4.800	0.160	0.831
ID247798	247798	86	71.853	12.899	17.963	0	263	263	2	1	-10921639	140.762	142	54	248	2956	48.193	2.000	0.187	0.921
ID247797	247797	85	46.884	18.747	10.118	0	263	263	2	1	-10921639	126.381	129	54	190	2654	39.285	7.600	0.188	1.019
ID247810	247810	81	70.255	13.734	24.685	0	264	264	2	1	-10921639	160.286	163	71	255	3366	52.427	2.000	0.188	0.968
ID247809	247809	86	46.363	12.798	18.447	0	264	264	2	1	-10921639	148.762	153	88	214	3124	39.621	2.000	0.143	0.941
ID247808	247808	87	63.813	23.019	12.237	0	264	264	2	1	-10921639	125.143	115	64	204	2628	47.587	2.000	0.192	0.846
ID247807	247807	85	47.392	18.777	10.530	0	264	264	2	1	-10921639	118.619	115	61	183	2491	34.177	2.000	0.187	1.093
ID247815	247815	85	42.374	18.357	10.869	0	265	265	2	1	-10921639	111.952	102	44	207	2351	47.026	7.600	0.111	0.475
ID247814	247814	None	43.088	26.349	4.326	0	265	265	2	1	-10921639	97.571	105	47	149	2049	27.362	7.600	0.213	1.254
ID247819	247819	79	42.259	20.182	21.656	0	265	265	2	1	-10921639	112.429	115	37	193	2361	41.623	2.000	0.116	0.561
ID247818	247818	86	40.657	12.976	19.756	0	265	265	2	1	-10921639	139.048	132	81	207	2920	32.773	2.000	0.100	0.774
ID247817	247817	None	44.074	21.015	19.283	0	265	265	2	1	-10921639	118.571	115	71	200	2490	32.783	6.107	0.122	0.788
ID247816	247816	87	84.712	21.326	12.187	0	265	265	2	1	-10921639	151.667	146	68	255	3185	52.756	2.000	0.255	1.169
ID247821	247821	None	44.996	9.000	38.000	0	265	265	2	1	-10921639	84.952	74	28	176	1784	41.032	2.000	0.194	0.672
ID247820	247820	81	59.966	13.328	25.408	0	265	265	2	1	-10921639	153.952	139	88	238	3233	45.505	2.000	0.165	0.959
ID247811	247811	87	73.862	20.381	11.777	0	266	266	2	1	-10921639	170.619	163	95	255	3583	42.914	4.800	0.258	1.630
ID247813	247813	81	71.876	13.000	26.000	0	266	266	2	1	-10921639	173.143	183	85	255	3636	49.831	4.800	0.232	1.309
ID247812	247812	79	89.847	20.929	21.685	0	266	266	2	1	-10921639	143.143	139	57	255	3006	60.731	2.000	0.278	1.024
ID247826	247826	88	44.577	29.195	26.603	0	267	267	2	1	-10921639	95.190	85	47	153	1999	34.362	7.600	0.171	0.808
ID247825	247825	81	62.370	13.667	25.798	0	267	267	2	1	-10921639	146.000	142	71	255	3066	49.720	2.000	0.177	0.885
ID247824	247824	79	59.733	20.079	20.792	0	267	267	2	1	-10921639	144.619	159	81	200	3037	37.800	2.000	0.185	1.196
ID247823	247823	None	42.188	12.876	18.220	0	267	267	2	1	-10921639	131.381	132	68	193	2759	35.366	2.000	0.139	0.905
ID247822	247822	87	58.574	17.732	10.901	0	267	267	2	1	-10921639	121.190	122	51	224	2545	41.509	7.600	0.178	0.883
ID247835	247835	87	58.567	19.311	10.880	0	268	268	2	1	-10921639	136.333	142	78	207	2863	36.316	4.800	0.240	1.454
ID247839	247839	88	41.116	28.426	26.176	0	268	268	2	1	-10921639	87.857	91	20	146	1845	32.972	2.000	0.179	0.808
ID247838	247838	81	43.521	14.028	24.865	0	268	268	2	1	-10921639	136.000	146	57	193	2856	35.290	4.800	0.126	0.861
ID247837	247837	79	61.581	20.086	19.842	0	268	268	2	1	-10921639	146.000	142	64	224	3066	45.254	7.600	0.172	0.945
ID247836	247836	None	43.945	35.000	19.000	0	268	268	2	1	-10921639	80.857	74	41	197	1698	32.827	7.600	0.214	0.869
ID247834	247834	None	41.317	32.135	36.096	0	269	269	2	1	-10921639	89.905	85	34	180	1888	39.328	2.000	0.130	0.525
ID247833	247833	81	44.274	12.124	26.870	0	269	269	2	1	-10921639	131.238	129	71	227	2756	42.150	2.000	0.118	0.658
ID247832	247832	79	52.040	20.460	21.779	0	269	269	2	1	-10921639	131.000	119	64	204	2751	45.703	2.000	0.158	0.780
ID247831	247831	87	65.390	21.156	11.967	0	269	269	2	1	-10921639	144.286	142	91	251	3030	39.229	6.378	0.192	1.183
ID247827	247827	None	48.551	28.721	8.942	0	270	270	2	1	-10921639	77.476	68	23	142	1627	38.645	2.000	0.268	0.846
ID247830	247830	81	63.337	11.972	25.836	0	270	270	2	1	-10921639	152.143	159	91	227	3195	40.281	2.000	0.183	1.169
ID247829	247829	79	51.102	20.234	22.268	0	270	270	2	1	-10921639	115.190	98	40	224	2419	49.685	2.000	0.093	0.396
ID247828	247828	87	62.888	20.901	11.751	0	270	270	2	1	-10921639	121.000	122	54	210	2541	43.746	2.000	0.200	0.923
ID247842	247842	81	58.245	12.188	27.254	0	271	271	2	1	-10921639	145.571	142	98	217	3057	34.054	2.000	0.186	1.342
ID247841	247841	79	67.109	20.090	21.519	0	271	271	2	1	-10921639	134.143	139	54	255	2817	55.041	2.000	0.215	0.864
ID247840	247840	87	48.135	21.501	11.658	0	271	271	2	1	-10921639	116.762	115	44	200	2452	40.545	2.000	0.157	0.781
ID247867	247867	89	59.842	13.683	14.886	0	272	272	2	1	-10921639	125.810	119	30	227	2642	50.687	2.000	0.128	0.564
ID247866	247866	87	69.138	22.105	11.903	0	272	272	2	1	-10921639	139.810	149	47	248	2936	46.438	2.000	0.181	0.924
ID247865	247865	90	65.760	17.958	10.986	0	272	272	2	1	-10921639	128.714	125	71	255	2703	44.580	2.000	0.184	0.896
ID247870	247870	81	43.934	12.223	27.119	0	272	272	2	1	-10921639	139.667	139	68	210	2933	33.797	2.000	0.128	0.940
ID247869	247869	79	48.550	20.265	21.946	0	272	272	2	1	-10921639	130.286	136	57	204	2736	42.996	7.600	0.130	0.695
ID247868	247868	None	41.124	26.735	21.132	0	272	272	2	1	-10921639	116.619	115	74	163	2449	25.635	4.800	0.172	1.336
ID247843	247843	90	53.014	19.445	11.940	0	273	273	2	1	-10921639	150.714	163	85	193	3165	33.306	6.101	0.196	1.486
ID247848	247848	None	43.049	9.000	38.000	0	273	273	2	1	-10921639	84.238	81	44	125	1769	27.658	2.000	0.251	1.222
ID247847	247847	81	49.478	11.836	26.085	0	273	273	2	1	-10921639	143.333	149	91	217	3010	34.254	2.000	0.150	1.094
ID247846	247846	None	41.979	15.990	23.004	0	273	273	2	1	-10921639	123.190	129	57	204	2587	37.465	2.000	0.067	0.413
ID247845	247845	79	60.385	19.908	21.938	0	273	273	2	1	-10921639	131.286	129	68	234	2757	44.928	2.000	0.147	0.751
ID247844	247844	89	49.759	14.559	13.037	0	273	273	2	1	-10921639	131.381	129	74	210	2759	36.342	7.600	0.136	0.866
ID247859	247859	None	43.905	27.940	9.323	0	274	274	2	1	-10921639	87.714	85	3	159	1842	40.355	7.600	0.174	0.644
ID247861	247861	79	64.748	20.101	20.944	0	274	274	2	1	-10921639	144.571	156	71	244	3036	47.682	2.000	0.189	0.965
ID247860	247860	90	42.120	17.951	10.876	0	274	274	2	1	-10921639	115.905	129	57	173	2434	39.624	2.000	0.117	0.615
ID247851	247851	None	55.535	15.107	13.888	0	275	275	2	1	-10921639	137.810	125	98	241	2894	35.552	4.800	0.162	1.082
ID247850	247850	None	61.874	21.846	11.109	0	275	275	2	1	-10921639	136.952	139	64	231	2876	42.256	2.000	0.169	0.936
ID247849	247849	90	55.813	18.081	11.017	0	275	275	2	1	-10921639	125.000	119	51	255	2625	48.655	2.000	0.099	0.462
ID247854	247854	None	59.025	12.936	27.059	0	275	275	2	1	-10921639	139.048	136	74	204	2920	40.276	2.000	0.163	0.970
ID247853	247853	92	51.206	9.061	25.937	0	275	275	2	1	-10921639	134.238	132	74	217	2819	37.304	6.366	0.135	0.856
ID247852	247852	79	43.260	20.523	18.388	0	275	275	2	1	-10921639	133.810	136	74	207	2810	36.425	6.021	0.148	0.945
ID247904	247904	92	46.284	10.459	25.799	0	276	276	2	1	-10921639	125.429	112	74	183	2634	33.292	4.800	0.184	1.172
ID247903	247903	79	49.768	20.180	21.246	0	276	276	2	1	-10921639	135.905	142	74	197	2854	35.820	6.397	0.168	1.093
ID247902	247902	90	67.583	18.029	11.316	0	276	276	2	1	-10921639	133.000	129	51	241	2793	55.385	2.000	0.207	0.825
ID247901	247901	91	63.068	27.689	9.490	0	276	276	2	1	-10921639	133.952	125	47	224	2813	45.327	2.000	0.243	1.157
ID247863	247863	90	46.675	17.343	11.087	0	277	277	2	1	-10921639	99.238	81	34	241	2084	46.997	2.000	0.102	0.390
ID247862	247862	91	46.204	27.417	9.158	0	277	277	2	1	-10921639	105.952	95	51	190	2225	38.743	2.000	0.167	0.784
ID247864	247864	79	64.866	20.140	22.048	0	277	277	2	1	-10921639	136.238	125	85	214	2861	43.479	2.000	0.188	0.994
ID247858	247858	92	45.548	9.951	25.967	0	278	278	2	1	-10921639	137.667	139	68	200	2891	32.117	4.800	0.163	1.204
ID247857	247857	79	62.241	19.827	20.791	0	278	278	2	1	-10921639	136.571	132	61	214	2868	37.938	2.000	0.201	1.206
ID247856	247856	None	43.770	35.000	19.000	0	278	278	2	1	-10921639	104.190	95	44	207	2188	39.138	2.000	0.159	0.732
ID247855	247855	93	49.101	22.013	12.371	0	278	278	2	1	-10921639	129.667	129	71	190	2723	36.869	4.800	0.170	1.024
ID247875	247875	92	61.663	11.746	26.827	0	279	279	2	1	-10921639	132.048	122	78	221	2773	44.398	2.000	0.171	0.868
ID247874	247874	79	66.888	19.380	21.015	0	279	279	2	1	-10921639	127.857	108	61	255	2685	52.335	2.000	0.177	0.735
ID247873	247873	94	47.044	14.501	14.201	0	279	279	2	1	-10921639	136.857	132	91	187	2874	30.268	4.800	0.159	1.238
ID247872	247872	93	50.899	22.597	11.348	0	279	279	2	1	-10921639	125.762	136	57	197	2641	40.369	7.600	0.177	0.939
ID247871	247871	91	55.294	28.251	8.888	0	279	279	2	1	-10921639	97.286	98	30	170	2043	35.626	2.000	0.272	1.167
ID247881	247881	92	45.355	11.788	26.824	0	280	280	2	1	-10921639	146.238	146	88	210	3071	33.584	4.800	0.170	1.266
ID247880	247880	79	57.531	19.800	21.912	0	280	280	2	1	-10921639	116.143	105	54	197	2439	42.480	2.000	0.163	0.768
ID247879	247879	None	42.358	35.000	19.000	0	280	280	2	1	-10921639	103.952	105	54	149	2183	32.209	3.200	0.233	1.220
ID247878	247878	94	57.549	14.906	13.846	0	280	280	2	1	-10921639	134.190	139	57	204	2818	37.357	2.000	0.178	1.084
ID247877	247877	93	49.318	21.381	12.493	0	280	280	2	1	-10921639	143.857	146	78	217	3021	38.829	4.800	0.183	1.145
ID247876	247876	91	42.976	29.354	8.196	0	280	280	2	1	-10921639	94.095	81	47	156	1976	32.274	6.283	0.208	1.004
ID247895	247895	94	44.775	14.586	12.500	0	281	281	2	1	-10921639	113.048	112	37	204	2374	40.783	3.200	0.130	0.636
ID247894	247894	91	48.809	29.572	8.709	0	281	281	2	1	-10921639	96.095	88	34	159	2018	34.092	2.000	0.229	1.050
ID247899	247899	79	59.439	19.810	21.387	0	281	281	2	1	-10921639	139.333	139	78	231	2926	41.476	2.000	0.168	0.967
ID247898	247898	None	51.383	22.101	16.910	0	281	281	2	1	-10921639	144.095	142	71	234	3026	45.382	2.000	0.106	0.608
ID247897	247897	95	49.722	12.738	17.153	0	281	281	2	1	-10921639	142.286	139	91	187	2988	26.829	4.800	0.208	1.828
ID247896	247896	93	82.910	21.323	12.234	0	281	281	2	1	-10921639	143.810	132	68	255	3020	57.376	2.000	0.214	0.885
ID247900	247900	92	52.894	12.274	26.432	0	281	281	2	1	-10921639	152.571	139	105	214	3204	31.571	6.414	0.174	1.433
ID247891	247891	79	69.862	19.767	20.988	0	282	282	2	1	-10921639	145.286	146	71	231	3051	47.575	3.200	0.189	0.971
ID247890	247890	95	56.510	13.564	14.814	0	282	282	2	1	-10921639	145.190	139	98	224	3049	35.744	4.800	0.195	1.326
ID247889	247889	93	53.304	21.874	12.350	0	282	282	2	1	-10921639	128.190	125	54	255	2692	45.690	2.000	0.119	0.596
ID247888	247888	91	62.193	28.533	8.534	0	282	282	2	1	-10921639	118.286	105	37	204	2484	52.852	2.000	0.265	0.939
ID247893	247893	None	48.608	32.577	35.897	0	282	282	2	1	-10921639	111.429	105	54	197	2340	40.195	2.000	0.143	0.694
ID247892	247892	92	47.887	12.604	26.317	0	282	282	2	1	-10921639	125.810	119	61	214	2642	35.600	2.000	0.152	0.933
ID247883	247883	93	69.481	20.752	13.232	0	283	283	2	1	-10921639	177.810	176	105	255	3734	42.918	7.600	0.211	1.442
ID247882	247882	91	70.313	28.865	8.428	0	283	283	2	1	-10921639	113.571	102	47	224	2385	44.366	2.000	0.290	1.151
ID247887	247887	None	61.263	9.000	38.000	0	283	283	2	1	-10921639	89.048	74	34	190	1870	44.898	2.000	0.271	0.845
ID247886	247886	92	55.003	12.820	25.977	0	283	283	2	1	-10921639	141.190	132	95	255	2965	40.036	7.600	0.167	1.010
ID247885	247885	79	80.874	19.933	20.905	0	283	283	2	1	-10921639	147.429	139	47	244	3096	48.554	2.000	0.242	1.183
ID247884	247884	95	53.251	14.185	15.134	0	283	283	2	1	-10921639	129.286	125	61	214	2715	43.839	2.000	0.151	0.775
ID247923	247923	91	49.717	28.633	8.721	0	284	284	2	1	-10921639	96.524	95	30	166	2027	38.017	2.000	0.224	0.931
ID247927	247927	None	41.611	8.687	23.263	0	284	284	2	1	-10921639	124.571	119	51	193	2616	36.562	2.000	0.101	0.626
ID247926	247926	79	64.999	19.810	21.527	0	284	284	2	1	-10921639	138.571	115	71	255	2910	54.388	2.000	0.168	0.734
ID247925	247925	95	60.271	13.979	16.501	0	284	284	2	1	-10921639	162.381	166	85	210	3410	33.799	4.800	0.234	1.822
ID247924	247924	93	71.814	22.562	12.750	0	284	284	2	1	-10921639	171.429	170	85	255	3600	43.479	4.800	0.223	1.440
ID247929	247929	92	58.813	12.064	27.108	0	284	284	2	1	-10921639	131.905	125	64	224	2770	47.175	2.000	0.141	0.692
ID247928	247928	96	45.373	14.849	24.184	0	284	284	2	1	-10921639	123.381	119	54	255	2591	50.580	7.600	0.083	0.373
ID247907	247907	95	42.993	13.005	17.685	0	285	285	2	1	-10921639	129.571	119	95	244	2721	34.131	6.441	0.094	0.652
ID247906	247906	93	84.108	23.430	12.382	0	285	285	2	1	-10921639	160.524	149	61	255	3371	61.917	2.000	0.245	1.022
ID247905	247905	None	55.650	17.789	11.835	0	285	285	2	1	-10921639	143.286	146	85	227	3009	35.083	2.000	0.179	1.240
ID247910	247910	None	44.078	28.282	26.293	0	285	285	2	1	-10921639	101.190	85	51	170	2125	30.185	7.600	0.199	1.115
ID247909	247909	96	54.180	14.594	24.306	0	285	285	2	1	-10921639	138.000	132	57	255	2898	50.449	7.600	0.106	0.524
ID247908	247908	79	57.896	19.618	21.488	0	285	285	2	1	-10921639	144.190	146	88	255	3028	39.337	6.284	0.175	1.091
ID247915	247915	None	53.993	7.751	26.295	0	286	286	2	1	-10921639	125.143	119	61	187	2628	33.868	2.000	0.161	1.025
ID247914	247914	96	45.497	13.904	24.841	0	286	286	2	1	-10921639	142.143	136	81	207	2985	36.038	7.600	0.158	1.075
ID247913	247913	79	45.033	20.230	20.888	0	286	286	2	1	-10921639	119.333	119	64	166	2506	29.119	4.800	0.170	1.191
ID247912	247912	95	64.237	14.060	15.676	0	286	286	2	1	-10921639	153.143	153	85	255	3216	42.187	2.000	0.178	1.097
ID247911	247911	93	80.290	22.831	12.418	0	286	286	2	1	-10921639	166.333	156	57	255	3493	55.536	2.000	0.223	1.092
ID247916	247916	None	45.328	13.007	26.817	0	286	286	2	1	-10921639	137.714	132	81	207	2892	34.537	4.800	0.148	1.029
ID247937	247937	None	43.650	9.000	38.000	0	287	287	2	1	-10921639	77.476	74	28	139	1627	32.556	2.000	0.246	0.941
ID247936	247936	None	46.378	32.272	36.244	0	287	287	2	1	-10921639	84.333	88	27	180	1771	42.264	2.000	0.124	0.439
ID247931	247931	93	73.890	22.780	12.236	0	287	287	2	1	-10921639	153.286	146	54	255	3219	60.206	2.000	0.210	0.883
ID247930	247930	97	48.604	28.119	8.942	0	287	287	2	1	-10921639	114.333	112	68	193	2401	32.181	2.000	0.220	1.282
ID247935	247935	96	58.219	14.825	24.971	0	287	287	2	1	-10921639	133.286	129	57	221	2799	45.385	7.600	0.164	0.828
ID247934	247934	79	48.265	19.460	21.278	0	287	287	2	1	-10921639	119.143	119	40	180	2502	34.986	2.000	0.164	0.961
ID247933	247933	98	54.812	11.288	20.027	0	287	287	2	1	-10921639	157.286	159	85	238	3303	39.104	3.200	0.171	1.176
ID247932	247932	95	50.946	14.155	16.169	0	287	287	2	1	-10921639	149.667	142	102	204	3143	31.538	4.800	0.168	1.365
ID247922	247922	96	87.058	14.621	24.974	0	288	288	2	1	-10921639	161.000	156	47	255	3381	63.006	3.200	0.222	0.927
ID247921	247921	79	56.522	19.288	20.835	0	288	288	2	1	-10921639	127.524	122	57	255	2678	46.416	2.000	0.146	0.702
ID247920	247920	98	45.449	9.584	19.034	0	288	288	2	1	-10921639	115.000	115	30	204	2415	44.469	2.000	0.130	0.593
ID247919	247919	95	58.169	14.456	16.739	0	288	288	2	1	-10921639	139.714	136	57	234	2934	48.376	7.600	0.172	0.847
ID247918	247918	93	79.183	23.327	11.922	0	288	288	2	1	-10921639	143.714	146	64	255	3018	54.803	2.000	0.213	0.920
ID247917	247917	97	49.648	26.977	8.862	0	288	288	2	1	-10921639	99.762	98	34	197	2095	37.643	7.600	0.140	0.650
ID247939	247939	99	44.822	19.181	11.684	0	289	289	2	1	-10921639	146.238	139	102	210	3071	31.857	4.800	0.144	1.155
ID247938	247938	97	47.998	27.168	9.277	0	289	289	2	1	-10921639	134.143	139	57	221	2817	44.270	7.600	0.116	0.629
ID247943	247943	96	57.762	14.261	24.926	0	289	289	2	1	-10921639	149.476	153	81	221	3139	35.853	4.800	0.193	1.347
ID247942	247942	79	44.629	19.891	21.858	0	289	289	2	1	-10921639	113.810	102	51	190	2390	42.169	2.000	0.111	0.537
ID247941	247941	95	46.743	14.658	14.682	0	289	289	2	1	-10921639	150.810	149	88	227	3167	32.748	4.800	0.173	1.356
ID247940	247940	93	55.820	24.385	12.053	0	289	289	2	1	-10921639	166.714	163	85	248	3501	38.084	2.000	0.151	1.151
ID247945	247945	100	42.492	8.000	38.000	0	289	289	2	1	-10921639	79.571	74	32	132	1671	25.337	4.800	0.302	1.457
ID247944	247944	None	41.669	32.211	36.016	0	289	289	2	1	-10921639	91.714	91	40	180	1926	35.373	2.000	0.133	0.607
ID247955	247955	93	48.438	25.159	13.749	0	290	290	2	1	-10921639	144.571	146	68	224	3036	41.601	2.000	0.121	0.748
ID247954	247954	99	56.446	18.766	11.937	0	290	290	2	1	-10921639	148.857	146	68	227	3126	43.994	2.000	0.195	1.105
ID247953	247953	97	48.854	26.880	9.234	0	290	290	2	1	-10921639	133.429	122	64	214	2802	43.001	7.600	0.120	0.665
ID247959	247959	100	44.859	8.000	38.000	0	290	290	2	1	-10921639	90.905	91	51	173	1909	29.754	2.000	0.218	1.095
ID247958	247958	96	62.022	14.833	24.865	0	290	290	2	1	-10921639	139.381	136	68	255	2927	41.671	2.000	0.209	1.158
ID247957	247957	None	53.984	35.000	19.000	0	290	290	2	1	-10921639	91.238	91	37	146	1916	35.859	2.000	0.283	1.122
ID247956	247956	95	55.789	14.120	15.863	0	290	290	2	1	-10921639	148.381	142	88	238	3116	33.865	4.800	0.180	1.338
ID247952	247952	None	49.201	31.537	36.411	0	291	291	2	1	-10921639	112.714	108	40	180	2367	37.414	4.800	0.195	0.982
ID247947	247947	93	48.454	25.151	14.299	0	291	291	2	1	-10921639	151.000	146	85	255	3171	45.403	2.000	0.125	0.738
ID247946	247946	99	43.811	20.764	11.626	0	291	291	2	1	-10921639	141.381	129	81	207	2969	38.688	2.000	0.113	0.743
ID247951	247951	None	44.819	7.684	26.489	0	291	291	2	1	-10921639	110.333	102	54	173	2317	34.552	2.000	0.138	0.773
ID247950	247950	96	60.892	14.954	24.814	0	291	291	2	1	-10921639	133.667	136	74	238	2807	42.148	7.600	0.175	0.946
ID247949	247949	79	57.216	19.563	21.960	0	291	291	2	1	-10921639	117.714	119	37	200	2472	45.844	2.000	0.206	0.876
ID247948	247948	95	70.636	14.398	15.709	0	291	291	2	1	-10921639	155.762	166	85	255	3271	42.944	7.600	0.238	1.393
ID247963	247963	95	57.150	14.137	16.321	0	292	292	2	1	-10921639	148.952	156	71	224	3128	42.122	4.800	0.182	1.089
ID247962	247962	93	48.076	25.099	14.299	0	292	292	2	1	-10921639	132.381	125	71	210	2780	34.527	2.000	0.128	0.869
ID247961	247961	99	88.034	18.615	11.709	0	292	292	2	1	-10921639	165.333	159	91	255	3472	52.799	2.000	0.260	1.292
ID247960	247960	97	43.501	28.916	8.824	0	292	292	2	1	-10921639	123.667	125	61	173	2597	30.431	4.800	0.173	1.199
ID247967	247967	None	43.043	12.252	27.580	0	292	292	2	1	-10921639	115.524	102	47	193	2426	39.153	7.600	0.126	0.660
ID247966	247966	96	43.528	14.717	24.037	0	292	292	2	1	-10921639	125.238	129	68	200	2630	31.540	2.000	0.133	0.932
ID247965	247965	79	48.089	19.332	21.247	0	292	292	2	1	-10921639	116.429	112	47	204	2445	39.224	2.000	0.109	0.582
ID247964	247964	None	42.185	35.000	19.000	0	292	292	2	1	-10921639	95.619	92	53	163	2008	34.146	2.000	0.198	0.927
ID247987	247987	79	50.283	19.369	22.006	0	293	293	2	1	-10921639	120.524	115	54	200	2531	41.335	2.000	0.125	0.649
ID247986	247986	95	40.612	13.792	17.160	0	293	293	2	1	-10921639	132.333	136	91	180	2779	24.933	4.800	0.173	1.564
ID247985	247985	93	46.731	24.239	14.646	0	293	293	2	1	-10921639	136.571	139	47	207	2868	41.695	7.600	0.138	0.792
ID247984	247984	99	63.689	18.488	10.888	0	293	293	2	1	-10921639	149.095	149	78	234	3131	42.449	4.800	0.200	1.173
ID247989	247989	None	50.527	8.626	26.056	0	293	293	2	1	-10921639	137.286	132	88	193	2883	30.449	6.331	0.185	1.405
ID247988	247988	96	50.312	14.748	24.757	0	293	293	2	1	-10921639	118.286	112	44	255	2484	50.532	7.600	0.113	0.475
ID247983	247983	97	52.348	29.577	7.737	0	293	293	2	1	-10921639	98.524	95	37	170	2069	39.269	2.000	0.218	0.898
ID247971	247971	106	44.660	21.433	17.434	0	294	294	2	1	-10921639	143.619	159	61	200	3016	40.897	4.800	0.131	0.816
ID247970	247970	93	65.082	24.895	14.260	0	294	294	2	1	-10921639	142.190	139	81	241	2986	45.861	7.600	0.191	0.995
ID247969	247969	95	67.172	13.742	14.163	0	294	294	2	1	-10921639	150.571	159	74	234	3162	45.221	2.000	0.169	0.965
ID247968	247968	99	69.633	18.276	10.681	0	294	294	2	1	-10921639	146.095	146	71	255	3068	42.062	2.000	0.231	1.303
ID247973	247973	96	48.517	14.384	26.003	0	294	294	2	1	-10921639	130.429	125	68	200	2739	37.153	2.000	0.150	0.918
ID247972	247972	None	42.100	32.211	23.899	0	294	294	2	1	-10921639	93.857	85	51	153	1971	30.468	2.000	0.173	0.908
ID247975	247975	99	69.216	17.392	11.433	0	295	295	2	1	-10921639	146.000	156	51	248	3066	56.845	2.000	0.225	0.944
ID247974	247974	97	62.160	29.568	8.347	0	295	295	2	1	-10921639	107.714	105	20	200	2262	52.488	2.000	0.260	0.847
ID247979	247979	None	45.165	12.104	19.434	0	295	295	2	1	-10921639	127.381	125	44	190	2675	42.849	2.000	0.132	0.692
ID247978	247978	106	42.233	21.537	17.479	0	295	295	2	1	-10921639	134.857	132	64	204	2832	38.557	2.000	0.125	0.780
ID247977	247977	95	42.299	14.556	16.945	0	295	295	2	1	-10921639	152.429	146	98	200	3201	30.760	2.000	0.111	0.993
ID247976	247976	93	45.562	24.802	12.872	0	295	295	2	1	-10921639	118.143	112	51	210	2481	40.731	2.000	0.116	0.601
ID247982	247982	None	50.196	31.921	35.891	0	295	295	2	1	-10921639	101.905	108	51	159	2140	32.932	2.000	0.186	0.972
ID247981	247981	None	49.994	13.202	27.633	0	295	295	2	1	-10921639	116.762	119	34	214	2452	49.560	2.000	0.104	0.442
ID247980	247980	96	55.963	14.726	24.275	0	295	295	2	1	-10921639	142.476	149	34	210	2992	47.310	2.000	0.149	0.783
ID247995	247995	101	59.936	8.854	24.846	0	296	296	2	1	-10921639	131.429	112	51	204	2760	45.656	2.000	0.183	0.892
ID247994	247994	None	49.863	18.747	21.267	0	296	296	2	1	-10921639	116.714	102	51	255	2451	47.773	2.000	0.093	0.417
ID247993	247993	95	44.143	13.421	18.106	0	296	296	2	1	-10921639	145.476	142	64	210	3055	37.773	4.800	0.149	1.000
ID247992	247992	93	68.571	24.645	13.593	0	296	296	2	1	-10921639	155.476	142	71	255	3265	52.271	2.000	0.181	0.913
ID247991	247991	99	78.054	17.927	10.717	0	296	296	2	1	-10921639	150.000	142	68	255	3150	53.410	2.000	0.206	0.958
ID247990	247990	97	43.180	27.918	8.641	0	296	296	2	1	-10921639	119.714	119	68	200	2514	32.644	7.600	0.163	1.028
ID248011	248011	93	62.772	24.085	14.620	0	297	297	2	1	-10921639	139.286	129	47	244	2925	48.127	2.000	0.177	0.869
ID248010	248010	None	57.121	23.989	12.371	0	297	297	2	1	-10921639	143.952	146	61	234	3023	45.329	2.000	0.138	0.772
ID248009	248009	99	83.264	18.177	11.199	0	297	297	2	1	-10921639	151.810	153	64	255	3188	50.574	2.000	0.255	1.218
ID248008	248008	97	41.699	29.649	7.915	0	297	297	2	1	-10921639	108.000	112	47	163	2268	30.812	4.800	0.213	1.231
ID248013	248013	None	58.553	12.690	28.063	0	297	297	2	1	-10921639	119.429	119	61	238	2508	46.287	2.000	0.144	0.648
ID248012	248012	101	55.435	7.912	25.984	0	297	297	2	1	-10921639	131.810	136	68	210	2768	39.814	7.600	0.168	0.951
ID248001	248001	None	48.393	14.745	24.250	0	298	298	2	1	-10921639	126.333	142	51	214	2653	44.965	2.000	0.094	0.481
ID248000	248000	None	47.996	35.000	19.000	0	298	298	2	1	-10921639	92.095	82	34	149	1934	37.732	3.200	0.218	0.874
ID247999	247999	102	44.917	15.441	17.309	0	298	298	2	1	-10921639	148.238	146	85	204	3113	34.877	3.200	0.118	0.897
ID247998	247998	93	68.286	23.811	15.393	0	298	298	2	1	-10921639	169.619	159	71	255	3562	52.519	2.000	0.200	1.074
ID247997	247997	99	53.539	18.095	10.806	0	298	298	2	1	-10921639	136.857	129	78	231	2874	37.363	2.000	0.149	0.952
ID247996	247996	97	42.075	28.497	8.487	0	298	298	2	1	-10921639	106.619	105	27	170	2239	38.947	2.000	0.153	0.728
ID248003	248003	93	53.809	24.795	15.066	0	299	299	2	1	-10921639	127.000	125	51	224	2667	43.321	2.000	0.171	0.856
ID248002	248002	99	62.539	17.921	11.063	0	299	299	2	1	-10921639	128.286	129	51	255	2694	46.959	2.000	0.161	0.756
ID248007	248007	None	43.870	10.000	38.000	0	299	299	2	1	-10921639	110.476	125	61	159	2320	29.614	4.800	0.233	1.411
ID248006	248006	None	64.375	12.934	27.681	0	299	299	2	1	-10921639	137.000	125	81	255	2877	46.327	2.000	0.201	0.991
ID248005	248005	None	50.829	22.672	19.276	0	299	299	2	1	-10921639	133.381	112	78	224	2801	42.663	7.600	0.106	0.602
ID248004	248004	102	55.033	14.377	16.716	0	299	299	2	1	-10921639	157.143	142	102	251	3300	42.755	6.335	0.151	0.963
ID248019	248019	None	50.900	12.211	23.292	0	300	300	2	1	-10921639	153.429	149	95	231	3222	37.661	4.800	0.166	1.160
ID248018	248018	103	40.555	35.000	19.000	0	300	300	2	1	-10921639	88.048	91	41	142	1849	29.957	2.000	0.210	1.020
ID248017	248017	None	52.386	32.264	13.996	0	300	300	2	1	-10921639	88.286	74	23	180	1854	40.329	2.000	0.227	0.811
ID248021	248021	None	40.432	7.832	25.928	0	300	300	2	1	-10921639	104.333	102	51	190	2191	34.705	7.600	0.111	0.600
ID248020	248020	None	51.495	13.869	23.963	0	300	300	2	1	-10921639	155.143	149	88	231	3258	40.833	4.800	0.167	1.086
ID248015	248015	103	47.593	35.000	19.000	0	301	301	2	1	-10921639	88.762	74	44	156	1864	36.336	3.200	0.179	0.742
ID248014	248014	None	52.409	24.211	15.281	0	301	301	2	1	-10921639	122.667	122	81	173	2576	27.686	4.800	0.244	1.736
ID248016	248016	104	49.004	19.881	21.888	0	301	301	2	1	-10921639	104.143	95	37	200	2187	43.145	2.000	0.127	0.543
ID248023	248023	104	44.534	18.743	20.300	0	302	302	2	1	-10921639	107.429	108	57	210	2256	39.997	2.000	0.108	0.524
ID248022	248022	103	45.454	35.000	19.000	0	302	302	2	1	-10921639	97.952	102	48	159	2057	34.305	2.000	0.207	0.980
ID248026	248026	None	56.561	11.376	25.960	0	303	303	2	1	-10921639	129.762	125	74	200	2725	34.655	2.000	0.181	1.149
ID248025	248025	None	42.672	3.162	11.921	0	303	303	2	1	-10921639	97.905	102	61	146	2056	26.664	2.000	0.201	1.231
ID248024	248024	None	45.099	18.664	10.410	0	303	303	2	1	-10921639	97.095	88	37	180	2039	40.508	7.600	0.149	0.622
ID248027	248027	None	45.709	35.000	19.000	0	304	304	2	1	-10921639	94.619	88	57	176	1987	29.114	3.200	0.206	1.110
ID248029	248029	None	54.001	0.000	22.000	0	306	306	2	1	-10921639	98.905	91	50	197	2077	37.656	3.200	0.254	1.064
ID248028	248028	None	51.963	22.506	21.830	0	307	307	2	1	-10921639	112.476	108	34	187	2362	37.275	2.000	0.195	0.985
ID248034	248034	None	43.425	8.240	29.231	0	309	309	2	1	-10921639	107.429	98	71	163	2256	27.158	4.800	0.189	1.258
ID248033	248033	None	42.508	19.925	22.065	0	309	309	2	1	-10921639	108.714	108	61	153	2283	25.381	4.800	0.219	1.538
ID248032	248032	None	50.267	35.000	19.000	0	309	309	2	1	-10921639	85.095	78	34	187	1787	35.603	2.000	0.243	0.934
ID248031	248031	None	43.161	17.849	11.388	0	309	309	2	1	-10921639	116.476	122	47	180	2446	34.361	7.600	0.138	0.823
ID248037	248037	None	40.806	35.000	19.000	0	312	312	2	1	-10921639	93.857	95	44	183	1971	33.546	6.424	0.156	0.755
ID248030	248030	None	46.170	31.877	13.984	0	313	313	2	1	-10921639	96.952	98	47	153	2036	29.735	4.800	0.225	1.199
ID248039	248039	None	41.128	35.000	19.000	0	315	315	2	1	-10921639	90.238	78	50	173	1895	34.593	2.000	0.156	0.705
ID248038	248038	None	41.601	16.201	12.133	0	315	315	2	1	-10921639	115.667	112	64	176	2429	28.916	4.800	0.205	1.361
ID248040	248040	None	40.617	25.967	20.372	0	315	315	2	1	-10921639	105.810	102	57	170	2222	32.348	7.600	0.153	0.866
ID248035	248035	None	43.632	6.869	3.399	0	316	316	2	1	-10921639	86.143	91	30	153	1809	31.538	2.000	0.209	0.945
ID248036	248036	None	41.934	19.064	21.238	0	316	316	2	1	-10921639	101.714	102	54	159	2136	30.388	2.000	0.188	1.061
ID248047	248047	None	43.573	10.000	38.000	0	318	318	2	1	-10921639	96.524	98	34	187	2027	37.212	6.380	0.167	0.741
ID248046	248046	None	47.004	28.802	25.706	0	318	318	2	1	-10921639	124.000	119	68	180	2604	31.850	3.200	0.175	1.157
ID248045	248045	None	46.805	35.000	19.000	0	318	318	2	1	-10921639	99.714	91	61	153	2094	32.453	2.000	0.177	0.925
ID248044	248044	None	44.023	19.432	13.898	0	321	321	2	1	-10921639	114.905	115	64	221	2413	37.034	7.600	0.138	0.752
ID248043	248043	None	41.700	32.333	36.013	0	322	322	2	1	-10921639	85.571	68	44	176	1797	36.907	2.000	0.109	0.457
ID248042	248042	None	44.493	31.028	26.158	0	322	322	2	1	-10921639	103.952	98	57	187	2183	31.606	6.317	0.173	0.968
ID248041	248041	None	44.024	35.000	19.000	0	322	322	2	1	-10921639	101.667	91	64	197	2135	35.123	7.600	0.174	0.860
ID248048	248048	None	48.256	22.034	22.229	0	323	323	2	1	-10921639	103.476	95	57	176	2173	33.274	2.000	0.172	0.915
ID248050	248050	None	47.793	11.122	27.137	0	324	324	2	1	-10921639	111.810	108	40	200	2348	36.796	2.000	0.191	0.973
ID248049	248049	None	40.574	28.699	26.399	0	324	324	2	1	-10921639	117.667	119	78	187	2471	26.532	7.600	0.163	1.241
ID248051	248051	None	40.343	30.560	26.217	0	327	327	2	1	-10921639	81.667	85	34	149	1715	34.617	7.600	0.154	0.631
ID248053	248053	None	43.401	9.000	38.000	0	327	327	2	1	-10921639	102.238	105	51	190	2147	35.513	5.955	0.159	0.792
ID248052	248052	None	44.304	19.480	30.076	0	327	327	2	1	-10921639	82.429	71	40	197	1731	38.835	2.000	0.127	0.479
ID248054	248054	None	43.176	5.979	34.324	0	328	328	2	1	-10921639	89.095	81	47	159	1871	31.845	2.000	0.147	0.717
ID248055	248055	None	49.912	12.349	24.221	0	330	330	2	1	-10921639	101.667	91	47	190	2135	37.252	2.000	0.182	0.839
ID248057	248057	None	41.805	0.000	38.000	0	332	332	2	1	-10921639	102.000	105	66	207	2142	33.366	7.600	0.189	0.972
ID248056	248056	None	53.730	15.000	0.000	0	332	332	2	1	-10921639	81.571	79	44	149	1713	25.502	4.800	0.391	1.798
ID248059	248059	None	40.062	29.538	27.026	0	334	334	2	1	-10921639	94.048	98	30	149	1975	33.188	2.000	0.203	0.956
ID248058	248058	None	42.340	35.000	19.000	0	334	334	2	1	-10921639	86.524	81	23	146	1817	34.941	2.000	0.180	0.755
ID248060	248060	None	40.207	30.784	17.823	0	335	335	2	1	-10921639	105.286	108	68	159	2211	28.107	2.000	0.159	1.029
ID248062	248062	None	44.036	15.046	16.231	0	337	337	2	1	-10921639	88.000	85	30	176	1848	31.343	2.000	0.158	0.768
ID248061	248061	None	42.745	23.410	28.847	0	338	338	2	1	-10921639	107.857	105	54	180	2265	35.560	2.000	0.168	0.871
