# Supplementary material for: Progressive enhancement of kinetic proofreading in T cell antigen discrimination from receptor activation to DAG generation
Source: eLife. 2022 Sep 20;11:e75263. doi: 10.7554/eLife.75263 (PMC9536835; doi:10.7554/eLife.75263)
Supplement: Figure 5—source data 1. — Each data table is the TrackMate ‘spot-statistics’ output of one cell over four cycles of blue-light illumination (frames 0–40, 100–140, 200–240, and 300–340, with 3 s interval between frames). We calculated the lifetime of TrackIDs that existed at the start of each period of blue-light illumination that did not last for the full period and fit the resulting lifetime distributions using custom Python scripts available at https://github.com/dbritain/KP-paper (copy archived at swh:1:rev:167fa456901903740f0f3ee6a3e5324bc45207ea, Britain, 2022). [file elife-75263-fig5-data1.zip › Fig5SourceData/LOV/lov1/r2/lov6.csv]

Label	ID	TRACK_ID	QUALITY	POSITION_X	POSITION_Y	POSITION_Z	POSITION_T	FRAME	RADIUS	VISIBILITY	MANUAL_COLOR	MEAN_INTENSITY	MEDIAN_INTENSITY	MIN_INTENSITY	MAX_INTENSITY	TOTAL_INTENSITY	STANDARD_DEVIATION	ESTIMATED_DIAMETER	CONTRAST	SNR
ID250451	250451	0	42.273	19.306	17.112	0	0	0	2	1	-10921639	181.429	185	105	255	3810	40.594	4.000	0.113	0.905
ID250450	250450	None	49.185	22.000	16.000	0	0	0	2	1	-10921639	164.571	170	75	255	3456	59.940	2.000	0.125	0.610
ID250449	250449	1	73.088	13.746	14.949	0	0	0	2	1	-10921639	202.619	210	105	255	4255	54.489	2.000	0.169	1.077
ID250448	250448	2	74.724	7.959	12.561	0	0	0	2	1	-10921639	200.238	210	135	255	4205	42.617	4.800	0.198	1.555
ID250447	250447	None	42.929	12.958	4.573	0	0	0	2	1	-10921639	95.714	90	45	195	2010	42.287	2.000	0.070	0.298
ID250452	250452	3	59.154	10.758	20.987	0	0	0	2	1	-10921639	185.238	180	135	255	3890	34.150	7.600	0.170	1.575
ID250467	250467	1	45.763	12.981	14.410	0	1	1	2	1	-10921639	150.000	135	85	240	3150	44.944	3.200	0.140	0.820
ID250466	250466	2	43.588	7.993	11.902	0	1	1	2	1	-10921639	134.524	130	75	205	2825	38.370	2.000	0.080	0.522
ID250470	250470	None	46.177	4.250	23.278	0	1	1	2	1	-10921639	125.000	120	70	185	2625	32.558	2.000	0.155	1.030
ID250469	250469	3	61.422	11.851	21.431	0	1	1	2	1	-10921639	161.429	150	85	240	3390	44.135	2.000	0.156	0.988
ID250468	250468	0	40.391	19.376	17.705	0	1	1	2	1	-10921639	158.333	155	85	230	3325	35.367	6.091	0.099	0.810
ID250474	250474	1	69.147	13.743	14.054	0	2	2	2	1	-10921639	200.952	200	145	255	4220	38.523	4.800	0.181	1.598
ID250473	250473	2	48.951	6.999	10.399	0	2	2	2	1	-10921639	123.571	120	65	195	2595	35.431	4.800	0.190	1.112
ID250472	250472	4	44.608	15.000	0.000	0	2	2	2	1	-10921639	98.524	105	15	175	2069	37.712	2.000	0.196	0.855
ID250479	250479	None	41.094	1.000	0.000	0	3	3	2	1	-10921639	94.143	80	47	155	1977	34.014	4.800	0.255	1.126
ID250481	250481	1	43.482	13.375	14.357	0	3	3	2	1	-10921639	164.524	155	110	225	3455	33.388	4.800	0.132	1.149
ID250480	250480	4	44.316	16.000	0.000	0	3	3	2	1	-10921639	119.190	125	65	165	2503	32.658	4.800	0.255	1.485
ID250475	250475	None	45.810	13.105	8.930	0	4	4	2	1	-10921639	152.381	170	65	220	3200	40.915	4.800	0.130	0.855
ID250477	250477	None	48.720	3.000	27.000	0	4	4	2	1	-10921639	107.000	95	56	200	2247	41.993	2.000	0.137	0.616
ID250476	250476	None	52.856	18.810	15.505	0	4	4	2	1	-10921639	155.714	160	90	250	3270	52.827	7.600	0.105	0.562
ID250464	250464	5	62.736	5.024	22.913	0	5	5	2	1	-10921639	160.476	155	100	255	3370	39.620	7.600	0.159	1.114
ID250463	250463	1	53.819	12.279	15.781	0	5	5	2	1	-10921639	150.238	150	95	215	3155	34.441	2.000	0.173	1.289
ID250462	250462	None	48.173	0.000	8.000	0	5	5	2	1	-10921639	90.143	85	45	135	1893	33.215	2.000	0.229	1.010
ID250461	250461	None	45.604	12.114	3.798	0	5	5	2	1	-10921639	123.810	120	65	190	2600	38.856	7.600	0.102	0.589
ID250460	250460	6	47.144	2.000	0.000	0	5	5	2	1	-10921639	91.238	90	47	160	1916	30.478	2.000	0.273	1.283
ID250456	250456	None	46.274	18.000	27.000	0	6	6	2	1	-10921639	108.333	94	61	185	2275	39.591	3.200	0.122	0.593
ID250455	250455	5	44.432	5.039	21.567	0	6	6	2	1	-10921639	134.286	130	65	205	2820	36.752	2.000	0.125	0.814
ID250454	250454	1	47.215	13.153	16.461	0	6	6	2	1	-10921639	148.095	150	75	220	3110	34.003	7.600	0.129	0.998
ID250453	250453	6	53.763	2.000	0.000	0	6	6	2	1	-10921639	132.286	125	70	195	2778	41.530	3.200	0.201	1.067
ID250465	250465	None	45.588	17.168	9.729	0	7	7	2	1	-10921639	114.286	120	60	180	2400	31.792	2.000	0.151	0.944
ID250471	250471	None	46.055	11.860	14.424	0	8	8	2	1	-10921639	117.381	115	65	215	2465	35.306	2.000	0.143	0.832
ID250459	250459	7	47.451	4.949	22.795	0	10	10	2	1	-10921639	115.000	115	70	200	2415	32.326	2.000	0.155	0.957
ID250458	250458	None	41.433	10.739	11.973	0	10	10	2	1	-10921639	133.333	135	90	180	2800	27.492	6.330	0.136	1.159
ID250457	250457	None	51.057	12.591	4.128	0	10	10	2	1	-10921639	108.095	90	55	190	2270	39.417	2.000	0.154	0.731
ID250478	250478	7	53.343	5.225	22.838	0	11	11	2	1	-10921639	119.762	115	30	200	2515	44.623	3.200	0.189	0.854
ID250482	250482	None	57.280	17.861	3.797	0	12	12	2	1	-10921639	138.571	150	80	200	2910	33.058	4.800	0.224	1.532
ID250487	250487	None	43.198	4.558	22.424	0	14	14	2	1	-10921639	121.905	130	50	200	2560	37.063	7.600	0.153	0.872
ID250483	250483	None	56.546	0.000	9.000	0	15	15	2	1	-10921639	109.095	108	60	180	2291	34.996	3.200	0.285	1.384
ID250496	250496	8	42.191	17.000	27.000	0	17	17	2	1	-10921639	118.476	110	75	205	2488	36.272	2.000	0.097	0.576
ID250495	250495	None	54.731	22.000	14.000	0	17	17	2	1	-10921639	96.429	100	20	215	2025	45.243	2.000	0.182	0.656
ID250494	250494	None	46.729	12.255	13.973	0	17	17	2	1	-10921639	96.905	100	25	180	2035	31.681	4.800	0.232	1.152
ID250493	250493	None	42.627	2.000	0.000	0	17	17	2	1	-10921639	87.714	85	25	170	1842	42.442	2.000	0.100	0.376
ID250486	250486	8	45.936	18.000	27.000	0	18	18	2	1	-10921639	94.333	98	40	130	1981	30.261	3.200	0.258	1.281
ID250485	250485	9	40.874	3.820	22.483	0	18	18	2	1	-10921639	107.143	105	55	160	2250	32.077	2.000	0.142	0.830
ID250484	250484	None	49.209	3.042	5.845	0	18	18	2	1	-10921639	94.286	90	50	155	1980	32.492	2.000	0.227	1.074
ID250499	250499	9	44.706	3.649	23.428	0	19	19	2	1	-10921639	112.619	120	30	155	2365	34.591	4.800	0.206	1.112
ID250498	250498	None	53.072	16.240	6.836	0	19	19	2	1	-10921639	131.905	135	60	195	2770	37.499	2.000	0.187	1.106
ID250491	250491	None	43.008	0.000	15.000	0	20	20	2	1	-10921639	119.667	130	60	170	2513	26.858	5.982	0.218	1.597
ID250490	250490	None	46.137	18.185	10.334	0	20	20	2	1	-10921639	93.571	85	50	170	1965	34.502	2.000	0.194	0.879
ID250489	250489	None	40.416	17.063	2.136	0	20	20	2	1	-10921639	114.524	100	60	185	2405	33.463	6.344	0.114	0.699
ID250492	250492	None	43.986	18.000	27.000	0	20	20	2	1	-10921639	100.190	90	61	175	2104	34.276	2.000	0.167	0.835
ID250488	250488	None	42.927	2.482	5.009	0	21	21	2	1	-10921639	103.810	95	40	175	2180	36.260	2.000	0.123	0.625
ID250497	250497	None	44.206	16.977	15.906	0	23	23	2	1	-10921639	108.571	110	45	185	2280	33.172	4.800	0.201	1.097
ID250500	250500	None	44.962	6.939	13.813	0	24	24	2	1	-10921639	105.476	100	50	170	2215	34.092	2.000	0.183	0.958
ID250502	250502	None	44.964	4.000	27.000	0	25	25	2	1	-10921639	99.238	100	56	200	2084	32.524	2.000	0.163	0.854
ID250501	250501	None	45.698	7.404	3.628	0	25	25	2	1	-10921639	89.524	80	40	170	1880	33.612	2.000	0.203	0.900
ID250503	250503	None	46.222	11.303	14.822	0	26	26	2	1	-10921639	108.095	105	40	195	2270	41.638	2.000	0.181	0.797
ID250504	250504	None	48.911	5.214	13.653	0	27	27	2	1	-10921639	115.952	120	25	170	2435	37.803	3.200	0.199	1.020
ID250511	250511	10	40.624	2.053	15.428	0	28	28	2	1	-10921639	103.810	110	35	185	2180	34.019	2.000	0.147	0.781
ID250510	250510	None	56.425	0.000	6.000	0	28	28	2	1	-10921639	121.571	110	51	180	2553	38.774	7.600	0.231	1.175
ID250512	250512	None	42.687	12.309	15.088	0	28	28	2	1	-10921639	108.810	120	40	175	2285	35.634	2.000	0.142	0.762
ID250507	250507	None	45.233	13.850	24.101	0	29	29	2	1	-10921639	109.286	100	45	195	2295	40.351	2.000	0.127	0.612
ID250506	250506	10	44.745	0.000	15.000	0	29	29	2	1	-10921639	96.952	95	40	150	2036	30.392	4.800	0.263	1.328
ID250505	250505	11	53.890	14.126	12.254	0	29	29	2	1	-10921639	121.190	110	55	220	2545	43.787	2.000	0.157	0.753
ID250509	250509	None	42.927	5.236	23.966	0	30	30	2	1	-10921639	114.048	120	65	170	2395	32.925	2.000	0.171	1.012
ID250508	250508	11	42.582	12.540	14.731	0	30	30	2	1	-10921639	127.143	135	85	160	2670	25.960	7.600	0.172	1.435
ID250519	250519	None	41.314	10.000	27.000	0	32	32	2	1	-10921639	97.905	95	65	145	2056	25.054	4.800	0.222	1.421
ID250518	250518	None	57.764	14.594	16.722	0	32	32	2	1	-10921639	115.952	105	40	255	2435	54.443	3.200	0.149	0.553
ID250517	250517	None	42.453	12.037	13.306	0	32	32	2	1	-10921639	110.476	115	65	185	2320	29.236	2.000	0.155	1.014
ID250516	250516	None	42.433	3.254	5.163	0	32	32	2	1	-10921639	125.952	125	75	170	2645	23.802	4.800	0.200	1.764
ID250523	250523	None	56.969	3.913	23.902	0	33	33	2	1	-10921639	140.000	140	80	195	2940	34.641	2.000	0.189	1.284
ID250522	250522	None	44.185	0.000	16.000	0	33	33	2	1	-10921639	123.952	130	40	185	2603	41.366	6.404	0.227	1.107
ID250521	250521	None	44.113	22.000	14.000	0	34	34	2	1	-10921639	127.429	120	95	180	2676	26.884	4.800	0.180	1.446
ID250520	250520	None	63.862	5.929	11.577	0	34	34	2	1	-10921639	128.333	125	75	200	2695	34.254	4.800	0.281	1.645
ID250515	250515	None	43.208	14.334	24.212	0	35	35	2	1	-10921639	107.381	100	50	170	2255	35.093	3.200	0.141	0.756
ID250514	250514	None	53.101	12.258	15.234	0	35	35	2	1	-10921639	131.667	130	85	215	2765	34.653	7.600	0.181	1.163
ID250513	250513	None	51.942	18.484	10.004	0	35	35	2	1	-10921639	126.905	115	50	205	2665	43.803	2.000	0.149	0.750
ID250525	250525	None	40.530	18.000	27.000	0	36	36	2	1	-10921639	86.190	79	30	170	1810	35.572	7.600	0.163	0.681
ID250529	250529	12	50.720	16.295	17.932	0	37	37	2	1	-10921639	94.524	95	10	245	1985	49.140	2.000	0.143	0.480
ID250528	250528	13	40.776	0.000	17.000	0	37	37	2	1	-10921639	97.000	90	65	170	2037	28.475	4.800	0.209	1.179
ID250527	250527	None	42.328	11.397	15.179	0	37	37	2	1	-10921639	98.810	90	50	170	2075	31.816	2.000	0.152	0.820
ID250526	250526	None	54.696	11.949	3.817	0	37	37	2	1	-10921639	116.905	115	60	175	2455	34.076	2.000	0.210	1.190
ID250536	250536	None	41.316	18.000	27.000	0	38	38	2	1	-10921639	110.333	98	55	175	2317	36.106	2.000	0.154	0.814
ID250535	250535	12	56.254	15.640	17.830	0	38	38	2	1	-10921639	117.143	110	50	250	2460	43.720	2.000	0.177	0.807
ID250534	250534	13	64.717	0.000	16.000	0	38	38	2	1	-10921639	140.143	135	80	235	2943	39.126	6.377	0.259	1.474
ID250533	250533	None	41.517	6.070	13.856	0	38	38	2	1	-10921639	107.619	105	60	185	2260	37.471	2.000	0.138	0.695
ID250532	250532	None	51.927	11.955	8.268	0	38	38	2	1	-10921639	119.286	115	60	180	2505	38.448	2.000	0.160	0.854
ID250531	250531	12	46.878	15.793	18.013	0	39	39	2	1	-10921639	121.905	115	65	190	2560	37.432	2.000	0.155	0.875
ID250530	250530	None	46.368	3.000	0.000	0	39	39	2	1	-10921639	125.810	135	79	170	2642	33.316	3.200	0.211	1.314
ID250545	250545	14	49.733	18.000	27.000	0	40	40	2	1	-10921639	108.095	115	40	175	2270	39.721	2.000	0.186	0.854
ID250544	250544	12	42.704	16.769	19.128	0	40	40	2	1	-10921639	120.000	110	85	205	2520	32.863	7.600	0.132	0.853
ID250543	250543	None	40.892	22.000	16.000	0	40	40	2	1	-10921639	141.476	135	85	180	2971	26.284	4.800	0.199	1.790
ID250542	250542	None	43.617	12.662	14.592	0	40	40	2	1	-10921639	113.095	115	55	175	2375	31.642	3.200	0.152	0.944
ID250541	250541	None	47.273	8.850	4.642	0	40	40	2	1	-10921639	115.000	125	40	170	2415	41.110	2.000	0.140	0.689
ID250524	250524	14	43.347	19.000	27.000	0	41	41	2	1	-10921639	108.762	105	60	165	2284	31.092	4.800	0.224	1.280
ID250547	250547	None	49.876	3.556	6.100	0	42	42	2	1	-10921639	113.571	100	65	190	2385	36.985	2.000	0.203	1.037
ID250546	250546	None	43.505	15.913	5.002	0	42	42	2	1	-10921639	115.476	110	65	180	2425	31.659	2.000	0.119	0.778
ID250548	250548	None	44.935	16.097	18.652	0	42	42	2	1	-10921639	122.381	125	65	225	2570	37.337	2.000	0.142	0.817
ID250550	250550	55	48.128	22.000	14.000	0	43	43	2	1	-10921639	141.000	145	85	225	2961	34.693	2.000	0.149	1.051
ID250549	250549	None	53.359	2.000	0.000	0	43	43	2	1	-10921639	104.810	85	35	205	2201	49.371	2.000	0.207	0.729
ID250551	250551	15	45.357	5.680	12.717	0	44	44	2	1	-10921639	111.190	115	40	185	2335	36.534	7.600	0.161	0.845
ID250553	250553	55	52.087	20.085	15.759	0	44	44	2	1	-10921639	138.810	130	75	220	2915	40.924	2.000	0.117	0.713
ID250552	250552	None	45.119	0.616	15.668	0	44	44	2	1	-10921639	134.524	125	85	195	2825	32.477	4.800	0.186	1.297
ID250539	250539	15	43.535	7.242	11.741	0	45	45	2	1	-10921639	104.048	100	35	170	2185	39.326	2.000	0.137	0.638
ID250538	250538	16	59.283	10.535	8.271	0	45	45	2	1	-10921639	142.381	140	70	245	2990	48.208	2.000	0.175	0.879
ID250537	250537	None	41.127	6.964	2.787	0	45	45	2	1	-10921639	121.905	140	55	190	2560	36.860	2.000	0.115	0.682
ID250540	250540	None	41.259	4.000	27.000	0	45	45	2	1	-10921639	109.429	110	60	155	2298	30.935	3.200	0.221	1.280
ID250559	250559	None	41.587	12.265	15.180	0	46	46	2	1	-10921639	131.190	140	75	175	2755	29.492	4.800	0.166	1.270
ID250558	250558	15	65.614	6.388	12.487	0	46	46	2	1	-10921639	141.190	125	80	255	2965	53.430	2.000	0.161	0.734
ID250557	250557	16	47.268	10.767	8.507	0	46	46	2	1	-10921639	130.714	130	55	195	2745	35.752	4.800	0.178	1.107
ID250556	250556	None	53.335	4.240	8.887	0	46	46	2	1	-10921639	121.190	105	40	250	2545	51.500	7.600	0.082	0.355
ID250589	250589	None	55.099	0.000	17.000	0	47	47	2	1	-10921639	101.810	95	42	165	2138	42.805	2.000	0.200	0.794
ID250588	250588	15	67.184	5.919	10.926	0	47	47	2	1	-10921639	125.000	120	40	225	2625	49.168	2.000	0.221	0.922
ID250562	250562	None	54.954	15.102	16.350	0	48	48	2	1	-10921639	164.762	165	90	220	3460	35.053	2.000	0.168	1.351
ID250561	250561	17	46.946	19.284	15.435	0	48	48	2	1	-10921639	128.571	135	50	230	2700	48.763	2.000	0.114	0.541
ID250560	250560	15	56.486	6.693	13.344	0	48	48	2	1	-10921639	137.857	135	70	240	2895	42.266	2.000	0.145	0.827
ID250555	250555	17	50.818	19.535	15.497	0	49	49	2	1	-10921639	119.524	110	45	220	2510	47.642	2.000	0.096	0.440
ID250554	250554	15	50.345	7.453	13.078	0	49	49	2	1	-10921639	127.143	130	25	205	2670	46.625	2.000	0.147	0.701
ID250587	250587	None	41.664	7.595	23.582	0	50	50	2	1	-10921639	125.238	110	70	195	2630	31.917	3.200	0.123	0.863
ID250586	250586	18	56.094	16.001	18.634	0	50	50	2	1	-10921639	159.762	160	95	235	3355	39.512	2.000	0.149	1.046
ID250585	250585	None	46.953	10.953	7.948	0	50	50	2	1	-10921639	122.857	120	65	180	2580	30.967	2.000	0.185	1.236
ID250571	250571	None	40.107	22.000	14.000	0	51	51	2	1	-10921639	132.619	140	45	195	2785	44.427	3.200	0.120	0.641
ID250570	250570	52	57.453	5.836	10.109	0	51	51	2	1	-10921639	114.762	105	55	240	2410	47.050	2.000	0.182	0.752
ID250569	250569	None	45.461	12.164	4.304	0	51	51	2	1	-10921639	103.333	95	40	195	2170	43.397	2.000	0.116	0.497
ID250574	250574	18	46.598	16.602	18.374	0	51	51	2	1	-10921639	146.429	145	75	250	3075	44.921	2.000	0.061	0.375
ID250573	250573	None	45.625	2.207	16.007	0	51	51	2	1	-10921639	107.857	100	50	220	2265	42.883	2.000	0.089	0.412
ID250572	250572	None	45.204	7.239	15.180	0	51	51	2	1	-10921639	122.143	115	40	205	2565	40.049	2.000	0.124	0.675
ID250583	250583	52	44.942	6.167	11.173	0	52	52	2	1	-10921639	131.190	145	60	180	2755	38.240	7.600	0.154	0.916
ID250582	250582	None	56.575	10.201	8.556	0	52	52	2	1	-10921639	111.905	115	35	215	2350	44.285	2.000	0.164	0.713
ID250584	250584	18	65.279	15.598	17.536	0	52	52	2	1	-10921639	177.143	165	100	255	3720	53.818	4.800	0.170	0.955
ID250595	250595	52	71.548	6.265	10.664	0	53	53	2	1	-10921639	145.476	130	70	255	3055	52.960	2.000	0.173	0.810
ID250594	250594	None	40.680	12.296	3.842	0	53	53	2	1	-10921639	108.810	110	70	175	2285	27.336	7.600	0.173	1.176
ID250599	250599	18	53.413	16.135	16.938	0	53	53	2	1	-10921639	156.190	155	80	250	3280	45.081	7.600	0.130	0.796
ID250598	250598	20	51.626	19.925	15.203	0	53	53	2	1	-10921639	121.429	120	35	255	2550	51.092	2.000	0.083	0.365
ID250597	250597	40	45.203	13.810	15.120	0	53	53	2	1	-10921639	155.476	145	110	245	3265	36.191	7.600	0.128	0.977
ID250596	250596	22	55.602	6.465	15.393	0	53	53	2	1	-10921639	144.524	140	80	220	3035	41.740	2.000	0.131	0.805
ID250563	250563	None	40.703	2.000	0.000	0	54	54	2	1	-10921639	79.810	75	20	140	1676	34.942	2.000	0.215	0.809
ID250568	250568	None	50.712	18.000	27.000	0	54	54	2	1	-10921639	103.095	105	55	200	2165	40.748	2.000	0.197	0.833
ID250567	250567	None	40.514	3.328	24.864	0	54	54	2	1	-10921639	118.571	120	40	185	2490	36.815	3.200	0.115	0.663
ID250566	250566	40	56.097	13.448	16.523	0	54	54	2	1	-10921639	147.619	145	80	240	3100	45.266	6.363	0.154	0.872
ID250565	250565	20	78.693	19.696	15.642	0	54	54	2	1	-10921639	135.952	110	45	255	2855	65.529	2.000	0.179	0.629
ID250564	250564	22	70.703	6.558	13.684	0	54	54	2	1	-10921639	145.000	150	60	230	3045	51.454	2.000	0.228	1.047
ID250593	250593	40	52.998	14.111	16.343	0	55	55	2	1	-10921639	135.476	135	55	205	2845	41.800	2.000	0.157	0.881
ID250592	250592	20	65.293	19.281	15.284	0	55	55	2	1	-10921639	128.095	120	50	255	2690	54.348	2.000	0.139	0.576
ID250591	250591	22	66.732	6.771	14.490	0	55	55	2	1	-10921639	142.381	145	30	230	2990	51.469	6.433	0.220	0.997
ID250590	250590	None	55.431	16.000	0.000	0	55	55	2	1	-10921639	91.714	90	25	175	1926	38.733	2.000	0.292	1.069
ID250579	250579	19	43.216	10.868	20.842	0	56	56	2	1	-10921639	119.286	125	50	180	2505	38.055	3.200	0.096	0.548
ID250578	250578	32	49.913	0.000	18.000	0	56	56	2	1	-10921639	112.762	100	70	210	2368	35.080	2.000	0.183	0.994
ID250577	250577	20	72.489	19.166	15.677	0	56	56	2	1	-10921639	139.286	125	85	250	2925	48.458	2.000	0.209	0.996
ID250576	250576	40	76.082	13.160	14.259	0	56	56	2	1	-10921639	145.952	130	65	240	3065	48.441	2.000	0.240	1.168
ID250581	250581	None	47.929	18.000	27.000	0	56	56	2	1	-10921639	91.190	80	35	205	1915	40.198	2.000	0.171	0.662
ID250580	250580	None	46.871	4.125	26.205	0	56	56	2	1	-10921639	143.333	145	55	195	3010	42.525	6.046	0.158	0.922
ID250575	250575	33	43.419	5.755	10.179	0	56	56	2	1	-10921639	103.095	105	35	170	2165	37.996	2.000	0.133	0.635
ID250619	250619	19	40.448	11.523	21.226	0	57	57	2	1	-10921639	125.476	120	70	170	2635	31.698	3.200	0.127	0.889
ID250618	250618	20	68.916	19.502	15.666	0	57	57	2	1	-10921639	149.048	140	75	255	3130	54.923	2.000	0.157	0.735
ID250617	250617	32	42.298	0.000	16.000	0	57	57	2	1	-10921639	116.905	117	65	170	2455	32.970	4.800	0.249	1.413
ID250616	250616	22	48.830	7.044	15.149	0	57	57	2	1	-10921639	142.619	150	80	190	2995	27.596	4.000	0.177	1.556
ID250615	250615	33	52.272	5.817	10.560	0	57	57	2	1	-10921639	140.952	145	80	210	2960	37.703	6.339	0.167	1.072
ID250611	250611	22	63.914	6.778	14.102	0	58	58	2	1	-10921639	144.762	145	85	255	3040	43.689	2.000	0.199	1.098
ID250610	250610	23	54.980	15.873	9.209	0	58	58	2	1	-10921639	102.381	90	50	210	2150	43.406	2.000	0.197	0.775
ID250614	250614	None	47.819	19.000	27.000	0	58	58	2	1	-10921639	84.810	80	28	175	1781	39.245	2.000	0.225	0.794
ID250613	250613	19	57.950	11.211	20.738	0	58	58	2	1	-10921639	130.952	120	65	255	2750	52.574	2.000	0.136	0.595
ID250612	250612	20	99.001	19.205	15.965	0	58	58	2	1	-10921639	179.048	150	95	255	3760	59.153	2.000	0.245	1.192
ID250609	250609	None	50.192	4.541	23.500	0	59	59	2	1	-10921639	136.667	135	45	235	2870	41.120	4.800	0.195	1.087
ID250608	250608	19	46.293	11.251	21.481	0	59	59	2	1	-10921639	128.571	135	45	225	2700	41.568	6.388	0.124	0.682
ID250607	250607	20	70.915	19.333	15.377	0	59	59	2	1	-10921639	136.190	120	75	250	2860	51.086	2.000	0.186	0.835
ID250606	250606	None	42.259	0.000	14.000	0	59	59	2	1	-10921639	118.619	105	80	175	2491	30.210	2.000	0.186	1.229
ID250605	250605	23	53.761	16.295	9.099	0	59	59	2	1	-10921639	119.762	115	65	230	2515	40.573	2.000	0.166	0.839
ID250627	250627	20	76.012	19.184	15.874	0	60	60	2	1	-10921639	150.238	140	55	255	3155	52.021	2.000	0.201	0.966
ID250626	250626	21	43.515	13.937	14.111	0	60	60	2	1	-10921639	133.810	135	60	210	2810	43.529	2.000	0.096	0.540
ID250625	250625	22	80.350	6.829	12.185	0	60	60	2	1	-10921639	178.571	180	110	245	3750	40.655	4.800	0.234	1.664
ID250628	250628	19	70.037	11.066	20.833	0	60	60	2	1	-10921639	140.000	125	60	255	2940	57.641	2.000	0.106	0.466
ID250624	250624	19	74.924	10.923	21.231	0	61	61	2	1	-10921639	138.810	115	65	255	2915	57.400	2.000	0.188	0.765
ID250623	250623	20	52.742	18.647	16.589	0	61	61	2	1	-10921639	131.905	120	45	255	2770	56.247	2.000	0.121	0.506
ID250622	250622	21	42.546	13.940	14.564	0	61	61	2	1	-10921639	141.429	130	95	200	2970	31.271	4.800	0.152	1.195
ID250621	250621	22	60.868	6.801	11.628	0	61	61	2	1	-10921639	154.524	140	85	245	3245	45.219	7.600	0.143	0.853
ID250620	250620	None	42.250	4.991	3.049	0	61	61	2	1	-10921639	100.000	95	45	185	2100	30.166	2.000	0.154	0.884
ID250632	250632	19	66.290	10.969	21.275	0	62	62	2	1	-10921639	139.524	135	70	255	2930	50.346	7.600	0.150	0.723
ID250631	250631	24	65.105	15.162	17.440	0	62	62	2	1	-10921639	151.905	145	75	220	3190	44.846	2.000	0.169	0.979
ID250630	250630	20	48.805	19.205	15.995	0	62	62	2	1	-10921639	124.762	120	60	220	2620	43.257	2.000	0.096	0.505
ID250629	250629	22	68.035	7.090	12.568	0	62	62	2	1	-10921639	137.143	140	40	250	2880	58.129	2.000	0.175	0.703
ID250635	250635	24	64.597	15.401	17.409	0	63	63	2	1	-10921639	168.571	175	95	255	3540	39.533	4.800	0.191	1.366
ID250634	250634	22	91.876	7.138	13.753	0	63	63	2	1	-10921639	159.048	160	80	255	3340	56.316	2.000	0.275	1.217
ID250633	250633	25	62.777	16.431	8.752	0	63	63	2	1	-10921639	109.286	95	50	235	2295	49.782	2.000	0.190	0.701
ID250636	250636	19	75.851	10.642	20.959	0	63	63	2	1	-10921639	136.905	120	65	255	2875	59.171	2.000	0.164	0.652
ID250639	250639	19	56.227	11.075	20.903	0	64	64	2	1	-10921639	136.190	140	55	255	2860	52.936	2.000	0.081	0.385
ID250638	250638	None	62.726	19.018	15.427	0	64	64	2	1	-10921639	131.429	115	55	245	2760	53.576	2.000	0.158	0.668
ID250637	250637	25	69.075	16.740	7.938	0	64	64	2	1	-10921639	108.810	90	55	205	2285	43.183	2.000	0.241	0.978
ID250603	250603	24	53.972	14.911	16.758	0	65	65	2	1	-10921639	151.905	145	55	210	3190	37.963	6.437	0.175	1.192
ID250602	250602	None	43.503	2.955	17.013	0	65	65	2	1	-10921639	110.238	115	45	170	2315	32.919	7.600	0.182	1.032
ID250601	250601	26	56.346	6.735	10.397	0	65	65	2	1	-10921639	123.095	125	40	205	2585	37.831	7.600	0.219	1.169
ID250600	250600	25	49.027	16.392	7.845	0	65	65	2	1	-10921639	108.095	100	55	185	2270	37.765	7.600	0.158	0.783
ID250604	250604	19	65.109	12.008	21.149	0	65	65	2	1	-10921639	155.714	150	65	235	3270	41.057	2.000	0.177	1.139
ID250643	250643	26	43.176	4.884	9.659	0	66	66	2	1	-10921639	103.333	100	45	195	2170	40.723	2.000	0.103	0.473
ID250642	250642	25	52.683	17.417	5.360	0	66	66	2	1	-10921639	122.381	110	70	205	2570	37.836	2.000	0.164	0.911
ID250646	250646	19	57.703	11.615	21.013	0	66	66	2	1	-10921639	130.476	135	15	225	2740	50.396	2.000	0.133	0.607
ID250645	250645	24	63.466	15.479	17.016	0	66	66	2	1	-10921639	159.524	160	75	255	3350	49.998	2.000	0.176	0.957
ID250644	250644	None	58.788	19.276	14.926	0	66	66	2	1	-10921639	155.476	155	60	230	3265	45.577	2.000	0.110	0.678
ID250665	250665	19	49.113	10.187	21.148	0	67	67	2	1	-10921639	109.048	100	35	190	2290	38.653	7.600	0.176	0.843
ID250664	250664	24	50.354	15.087	17.512	0	67	67	2	1	-10921639	166.429	165	95	210	3495	35.183	7.600	0.163	1.323
ID250663	250663	26	51.170	5.111	9.198	0	67	67	2	1	-10921639	121.667	120	40	240	2555	46.485	6.428	0.135	0.621
ID250662	250662	25	54.525	16.393	7.465	0	67	67	2	1	-10921639	110.000	110	35	175	2310	45.194	2.000	0.193	0.786
ID250661	250661	27	51.271	9.915	7.191	0	67	67	2	1	-10921639	109.286	115	40	200	2295	43.740	2.000	0.181	0.767
ID250641	250641	19	63.004	10.093	20.806	0	68	68	2	1	-10921639	117.143	115	15	235	2460	57.697	2.000	0.172	0.595
ID250640	250640	27	47.149	9.330	8.341	0	68	68	2	1	-10921639	118.333	120	35	220	2485	52.401	7.600	0.116	0.469
ID250659	250659	19	49.227	9.446	20.759	0	69	69	2	1	-10921639	120.476	120	55	220	2530	39.652	4.000	0.201	1.018
ID250658	250658	None	47.584	3.776	17.849	0	69	69	2	1	-10921639	110.000	100	60	195	2310	35.107	2.000	0.135	0.745
ID250657	250657	24	63.640	14.997	15.658	0	69	69	2	1	-10921639	166.667	170	70	245	3500	45.259	4.800	0.186	1.155
ID250656	250656	None	55.792	5.116	10.225	0	69	69	2	1	-10921639	132.381	130	75	220	2780	39.199	7.600	0.166	0.962
ID250655	250655	25	49.456	16.297	8.825	0	69	69	2	1	-10921639	121.905	115	60	195	2560	41.967	2.000	0.131	0.673
ID250660	250660	None	44.551	19.000	27.000	0	69	69	2	1	-10921639	109.381	115	37	180	2297	38.336	7.600	0.161	0.790
ID250647	250647	25	55.699	17.808	6.731	0	70	70	2	1	-10921639	126.429	115	55	225	2655	40.778	4.800	0.205	1.054
ID250649	250649	19	47.089	9.917	20.983	0	70	70	2	1	-10921639	125.000	115	60	225	2625	41.623	2.000	0.127	0.678
ID250648	250648	24	75.190	14.972	16.090	0	70	70	2	1	-10921639	172.143	160	100	255	3615	48.051	2.000	0.190	1.144
ID250667	250667	25	60.307	17.448	7.009	0	71	71	2	1	-10921639	127.143	120	75	210	2670	38.392	4.800	0.274	1.426
ID250666	250666	28	52.323	2.000	0.000	0	71	71	2	1	-10921639	100.714	95	51	220	2115	46.027	2.000	0.210	0.761
ID250670	250670	19	52.383	11.977	20.292	0	71	71	2	1	-10921639	151.667	145	70	255	3185	44.338	6.357	0.132	0.796
ID250669	250669	24	45.715	16.168	17.045	0	71	71	2	1	-10921639	146.190	145	70	245	3070	41.560	7.600	0.111	0.703
ID250668	250668	29	41.756	5.376	10.811	0	71	71	2	1	-10921639	117.381	115	50	175	2465	37.370	7.600	0.131	0.730
ID250675	250675	19	46.886	10.127	21.397	0	72	72	2	1	-10921639	115.000	115	20	245	2415	50.892	2.000	0.191	0.725
ID250674	250674	29	69.538	5.928	10.126	0	72	72	2	1	-10921639	140.238	140	75	240	2945	47.183	2.000	0.245	1.171
ID250673	250673	30	52.928	11.888	8.614	0	72	72	2	1	-10921639	120.476	120	65	205	2530	43.815	2.000	0.133	0.646
ID250672	250672	25	60.619	17.193	7.564	0	72	72	2	1	-10921639	136.667	125	80	230	2870	44.027	2.000	0.181	0.953
ID250671	250671	28	41.858	4.000	0.000	0	72	72	2	1	-10921639	96.476	95	61	140	2026	27.915	7.600	0.240	1.339
ID250651	250651	25	57.433	17.436	8.304	0	73	73	2	1	-10921639	142.619	145	85	225	2995	36.559	3.200	0.225	1.431
ID250650	250650	28	55.684	3.000	0.000	0	73	73	2	1	-10921639	93.095	90	33	175	1955	39.319	3.200	0.254	0.959
ID250654	250654	None	54.107	19.000	27.000	0	73	73	2	1	-10921639	89.810	84	40	150	1886	42.714	3.200	0.237	0.806
ID250653	250653	19	73.618	11.039	21.035	0	73	73	2	1	-10921639	169.762	175	95	255	3565	48.282	2.000	0.190	1.123
ID250652	250652	30	49.563	10.813	8.910	0	73	73	2	1	-10921639	119.762	115	60	235	2515	37.232	2.000	0.141	0.797
ID250690	250690	19	67.806	11.020	20.825	0	74	74	2	1	-10921639	150.476	135	85	255	3160	53.266	2.000	0.153	0.748
ID250689	250689	31	62.469	15.098	17.466	0	74	74	2	1	-10921639	162.143	155	100	255	3405	47.528	2.000	0.146	0.871
ID250688	250688	None	46.349	2.432	16.563	0	74	74	2	1	-10921639	108.095	105	45	175	2270	36.176	2.000	0.164	0.842
ID250683	250683	28	44.806	3.000	0.000	0	74	74	2	1	-10921639	109.048	90	60	180	2290	39.697	2.000	0.170	0.796
ID250687	250687	None	41.585	18.832	15.578	0	74	74	2	1	-10921639	134.048	130	65	245	2815	48.980	2.000	0.054	0.278
ID250686	250686	29	65.413	6.023	10.189	0	74	74	2	1	-10921639	111.905	110	40	225	2350	51.465	2.000	0.194	0.707
ID250685	250685	30	50.573	9.237	8.769	0	74	74	2	1	-10921639	117.143	120	60	165	2460	31.047	4.800	0.227	1.398
ID250684	250684	25	51.730	17.722	6.612	0	74	74	2	1	-10921639	138.333	135	45	200	2905	39.791	4.800	0.194	1.131
ID250679	250679	29	55.782	5.817	9.981	0	75	75	2	1	-10921639	99.286	85	35	200	2085	41.842	2.000	0.177	0.712
ID250678	250678	30	77.993	10.578	8.510	0	75	75	2	1	-10921639	137.381	125	60	235	2885	59.005	2.000	0.273	0.997
ID250677	250677	25	52.065	16.914	8.090	0	75	75	2	1	-10921639	118.095	120	50	200	2480	38.906	3.200	0.164	0.853
ID250676	250676	28	44.142	2.000	0.000	0	75	75	2	1	-10921639	79.238	70	42	145	1664	31.420	2.000	0.186	0.789
ID250682	250682	None	45.328	18.000	27.000	0	75	75	2	1	-10921639	118.000	125	55	195	2478	39.180	2.000	0.209	1.041
ID250681	250681	19	73.809	10.847	20.653	0	75	75	2	1	-10921639	144.762	130	85	255	3040	54.048	2.000	0.183	0.828
ID250680	250680	31	69.702	14.073	15.692	0	75	75	2	1	-10921639	159.762	165	45	255	3355	56.623	2.000	0.167	0.809
ID250691	250691	30	44.524	10.381	8.903	0	76	76	2	1	-10921639	121.429	125	60	190	2550	33.584	2.000	0.157	0.979
ID250696	250696	34	45.567	13.714	24.383	0	76	76	2	1	-10921639	119.762	125	50	200	2515	42.322	2.000	0.110	0.560
ID250695	250695	19	64.816	11.153	20.707	0	76	76	2	1	-10921639	122.857	100	50	255	2580	58.770	2.000	0.112	0.421
ID250694	250694	31	42.149	15.709	16.745	0	76	76	2	1	-10921639	134.762	135	70	210	2830	41.094	7.600	0.117	0.689
ID250693	250693	29	55.171	5.533	10.219	0	76	76	2	1	-10921639	122.381	110	55	245	2570	48.570	2.000	0.139	0.615
ID250692	250692	25	70.953	16.833	8.855	0	76	76	2	1	-10921639	141.190	130	65	255	2965	49.948	2.000	0.204	0.956
ID250707	250707	34	40.811	13.917	24.154	0	77	77	2	1	-10921639	115.476	115	45	165	2425	33.012	3.200	0.142	0.870
ID250706	250706	None	53.640	5.043	23.103	0	77	77	2	1	-10921639	127.619	135	35	235	2680	48.570	7.600	0.135	0.627
ID250705	250705	None	51.240	18.481	15.849	0	77	77	2	1	-10921639	164.762	170	95	255	3460	38.454	4.800	0.149	1.113
ID250704	250704	31	64.595	15.050	15.492	0	77	77	2	1	-10921639	155.476	185	60	255	3265	56.699	2.000	0.138	0.664
ID250703	250703	30	69.178	9.003	8.531	0	77	77	2	1	-10921639	139.048	135	5	245	2920	50.883	2.000	0.217	0.976
ID250702	250702	25	98.143	16.807	8.229	0	77	77	2	1	-10921639	164.286	150	65	255	3450	55.796	4.800	0.311	1.397
ID250699	250699	None	41.586	5.279	10.001	0	78	78	2	1	-10921639	118.333	120	70	180	2485	33.776	3.200	0.138	0.851
ID250698	250698	30	76.920	10.626	8.861	0	78	78	2	1	-10921639	128.810	110	55	255	2705	61.905	2.000	0.187	0.656
ID250697	250697	25	91.535	16.686	7.722	0	78	78	2	1	-10921639	130.000	125	20	255	2730	69.678	2.000	0.312	0.887
ID250701	250701	19	40.744	11.552	20.165	0	78	78	2	1	-10921639	120.000	120	40	215	2520	51.793	2.000	0.074	0.318
ID250700	250700	31	64.504	15.086	15.117	0	78	78	2	1	-10921639	152.619	155	65	240	3205	49.133	2.000	0.153	0.825
ID250711	250711	19	60.083	11.471	20.918	0	79	79	2	1	-10921639	134.048	115	80	255	2815	46.277	2.000	0.151	0.758
ID250710	250710	35	52.004	18.000	16.000	0	79	79	2	1	-10921639	150.952	160	60	220	3170	47.687	6.387	0.162	0.883
ID250709	250709	31	65.872	15.321	16.244	0	79	79	2	1	-10921639	164.524	165	75	255	3455	47.537	2.000	0.159	0.950
ID250708	250708	25	61.110	15.871	9.956	0	79	79	2	1	-10921639	139.286	130	65	255	2925	51.339	2.000	0.217	0.966
ID250714	250714	31	55.051	15.286	16.465	0	80	80	2	1	-10921639	176.190	180	80	240	3700	47.432	3.200	0.144	0.936
ID250713	250713	35	61.213	18.492	14.720	0	80	80	2	1	-10921639	161.190	155	50	255	3385	65.286	7.600	0.145	0.625
ID250712	250712	36	44.042	6.788	14.645	0	80	80	2	1	-10921639	120.000	110	70	205	2520	37.047	2.000	0.097	0.571
ID250715	250715	37	44.506	9.203	7.876	0	81	81	2	1	-10921639	122.619	125	50	225	2575	43.778	7.600	0.111	0.562
ID250719	250719	19	59.677	10.954	20.720	0	81	81	2	1	-10921639	138.333	135	55	230	2905	51.825	2.000	0.125	0.595
ID250718	250718	35	43.120	18.750	15.341	0	81	81	2	1	-10921639	128.333	130	40	225	2695	55.325	2.000	0.094	0.399
ID250717	250717	31	73.204	13.486	14.991	0	81	81	2	1	-10921639	177.143	185	60	255	3720	55.556	2.000	0.190	1.017
ID250716	250716	36	55.538	7.328	13.968	0	81	81	2	1	-10921639	115.476	115	50	210	2425	47.353	2.000	0.118	0.516
ID250754	250754	19	43.052	11.769	19.933	0	82	82	2	1	-10921639	135.714	125	60	240	2850	39.538	2.000	0.073	0.466
ID250753	250753	31	54.201	14.298	16.449	0	82	82	2	1	-10921639	180.714	190	115	255	3795	38.707	7.600	0.135	1.114
ID250752	250752	35	46.748	18.189	14.806	0	82	82	2	1	-10921639	158.333	150	90	250	3325	39.885	2.000	0.109	0.783
ID250751	250751	36	45.578	7.111	14.065	0	82	82	2	1	-10921639	131.667	130	65	220	2765	39.602	2.000	0.118	0.702
ID250750	250750	38	48.080	6.930	10.563	0	82	82	2	1	-10921639	140.714	135	70	225	2955	39.347	7.600	0.116	0.744
ID250749	250749	39	57.457	17.064	8.441	0	82	82	2	1	-10921639	124.762	120	60	235	2620	50.286	2.000	0.153	0.660
ID250748	250748	37	49.363	9.971	8.025	0	82	82	2	1	-10921639	121.190	110	40	220	2545	43.586	7.600	0.107	0.536
ID250736	250736	19	54.842	12.156	20.190	0	83	83	2	1	-10921639	151.667	145	85	255	3185	39.634	2.000	0.136	0.917
ID250735	250735	35	79.485	17.486	14.800	0	83	83	2	1	-10921639	198.810	195	110	255	4175	46.149	4.800	0.214	1.518
ID250734	250734	38	76.934	8.250	9.506	0	83	83	2	1	-10921639	159.286	155	80	245	3345	51.144	2.000	0.240	1.204
ID250733	250733	39	45.068	17.534	7.687	0	83	83	2	1	-10921639	113.571	120	45	185	2385	37.488	6.277	0.213	1.062
ID250755	250755	None	42.734	15.000	0.000	0	84	84	2	1	-10921639	115.667	110	75	185	2429	32.584	2.000	0.160	0.978
ID250759	250759	36	63.700	7.704	14.269	0	84	84	2	1	-10921639	142.619	135	60	235	2995	46.519	2.000	0.173	0.903
ID250758	250758	38	52.779	6.732	10.561	0	84	84	2	1	-10921639	138.333	120	75	240	2905	43.340	7.600	0.123	0.699
ID250757	250757	37	52.235	9.771	7.704	0	84	84	2	1	-10921639	123.810	120	35	220	2600	47.878	7.600	0.166	0.737
ID250756	250756	39	46.258	17.323	7.366	0	84	84	2	1	-10921639	119.762	120	50	190	2515	40.015	2.000	0.138	0.728
ID250761	250761	None	43.798	2.000	27.000	0	84	84	2	1	-10921639	114.238	98	61	220	2399	39.508	2.000	0.135	0.690
ID250760	250760	35	70.678	17.538	15.100	0	84	84	2	1	-10921639	190.714	195	90	255	4005	56.486	7.600	0.154	0.903
ID250727	250727	37	67.394	11.334	8.567	0	85	85	2	1	-10921639	122.857	115	25	245	2580	60.303	2.000	0.178	0.616
ID250726	250726	39	59.503	16.935	8.094	0	85	85	2	1	-10921639	125.000	110	45	240	2625	44.889	2.000	0.147	0.715
ID250725	250725	None	43.435	3.000	0.000	0	85	85	2	1	-10921639	98.667	105	56	145	2072	31.374	3.200	0.202	1.055
ID250731	250731	35	84.847	17.860	15.111	0	85	85	2	1	-10921639	185.238	185	80	255	3890	54.486	2.000	0.210	1.178
ID250730	250730	None	69.259	14.926	15.199	0	85	85	2	1	-10921639	185.952	210	75	255	3905	53.024	6.348	0.179	1.063
ID250729	250729	36	78.477	7.197	14.040	0	85	85	2	1	-10921639	142.619	140	60	255	2995	55.422	2.000	0.226	0.948
ID250728	250728	38	72.492	6.699	11.133	0	85	85	2	1	-10921639	137.143	140	60	255	2880	52.929	2.000	0.179	0.788
ID250732	250732	19	67.334	10.640	20.686	0	85	85	2	1	-10921639	126.190	115	45	255	2650	53.757	2.000	0.183	0.727
ID250747	250747	None	41.173	4.353	22.635	0	86	86	2	1	-10921639	117.857	120	65	180	2475	36.523	2.000	0.143	0.806
ID250746	250746	19	59.109	10.941	20.634	0	86	86	2	1	-10921639	128.095	115	60	230	2690	44.707	2.000	0.187	0.903
ID250745	250745	35	77.983	17.516	15.692	0	86	86	2	1	-10921639	164.524	160	70	255	3455	59.664	2.000	0.223	1.006
ID250744	250744	38	67.182	7.311	10.130	0	86	86	2	1	-10921639	141.190	145	70	225	2965	50.594	2.000	0.162	0.777
ID250743	250743	39	49.123	17.039	8.969	0	86	86	2	1	-10921639	132.857	130	65	220	2790	37.302	7.600	0.128	0.808
ID250739	250739	None	65.981	13.116	15.894	0	87	87	2	1	-10921639	148.810	145	80	240	3125	46.473	2.000	0.149	0.828
ID250738	250738	38	71.113	7.803	10.227	0	87	87	2	1	-10921639	139.048	140	60	250	2920	52.455	2.000	0.177	0.796
ID250737	250737	39	78.066	16.828	7.231	0	87	87	2	1	-10921639	134.524	135	25	220	2825	49.495	2.000	0.266	1.142
ID250742	250742	None	41.126	10.000	27.000	0	87	87	2	1	-10921639	115.238	115	65	190	2420	30.043	6.379	0.153	1.020
ID250741	250741	19	41.340	11.241	20.652	0	87	87	2	1	-10921639	101.905	90	40	205	2140	45.262	2.000	0.073	0.304
ID250740	250740	35	72.339	17.453	15.475	0	87	87	2	1	-10921639	153.095	145	65	255	3215	57.325	2.000	0.178	0.806
ID250723	250723	35	74.380	17.133	15.913	0	88	88	2	1	-10921639	189.286	190	75	255	3975	49.706	4.800	0.201	1.277
ID250722	250722	38	76.107	7.511	10.524	0	88	88	2	1	-10921639	182.143	165	95	255	3825	52.763	6.332	0.201	1.156
ID250721	250721	None	41.930	11.549	9.201	0	88	88	2	1	-10921639	138.333	140	40	255	2905	47.046	2.000	0.065	0.361
ID250720	250720	39	82.943	16.463	7.946	0	88	88	2	1	-10921639	140.952	120	30	255	2960	60.366	2.000	0.212	0.818
ID250724	250724	19	53.255	10.774	20.132	0	88	88	2	1	-10921639	134.286	135	55	210	2820	38.804	2.000	0.170	1.007
ID250763	250763	38	70.441	8.273	9.714	0	89	89	2	1	-10921639	155.000	155	30	255	3255	62.350	2.000	0.171	0.727
ID250762	250762	39	66.210	17.207	7.872	0	89	89	2	1	-10921639	135.476	130	40	255	2845	55.179	2.000	0.159	0.675
ID250765	250765	35	71.068	16.840	16.485	0	89	89	2	1	-10921639	184.286	185	110	255	3870	48.690	4.800	0.180	1.153
ID250764	250764	76	56.850	14.467	16.122	0	89	89	2	1	-10921639	168.333	160	65	255	3535	50.580	2.000	0.128	0.758
ID250771	250771	None	75.694	10.535	20.494	0	90	90	2	1	-10921639	150.238	145	55	255	3155	56.997	2.000	0.191	0.845
ID250770	250770	35	74.433	18.099	15.817	0	90	90	2	1	-10921639	163.333	160	65	255	3430	54.551	2.000	0.169	0.867
ID250769	250769	76	72.909	13.406	15.123	0	90	90	2	1	-10921639	161.429	155	75	255	3390	51.627	2.000	0.202	1.051
ID250768	250768	38	94.495	8.000	10.598	0	90	90	2	1	-10921639	166.429	175	50	255	3495	76.029	2.000	0.239	0.844
ID250772	250772	None	42.184	3.275	23.908	0	90	90	2	1	-10921639	130.476	130	60	200	2740	30.328	6.314	0.143	1.074
ID250767	250767	39	78.701	17.066	8.553	0	90	90	2	1	-10921639	148.095	135	55	255	3110	54.164	2.000	0.231	1.026
ID250766	250766	41	78.210	9.054	8.400	0	90	90	2	1	-10921639	167.619	160	65	255	3520	69.491	2.000	0.195	0.786
ID250777	250777	35	57.242	16.552	15.928	0	91	91	2	1	-10921639	167.857	165	70	255	3525	48.749	2.000	0.136	0.826
ID250776	250776	38	70.909	7.577	10.633	0	91	91	2	1	-10921639	170.476	175	60	255	3580	57.160	7.600	0.147	0.765
ID250775	250775	39	65.037	16.693	8.413	0	91	91	2	1	-10921639	130.952	120	80	240	2750	43.607	2.000	0.203	1.013
ID250774	250774	41	56.592	9.801	7.711	0	91	91	2	1	-10921639	137.857	130	50	215	2895	46.866	2.000	0.157	0.799
ID250773	250773	None	40.164	4.712	7.496	0	91	91	2	1	-10921639	109.762	105	60	170	2305	40.388	2.000	0.115	0.559
ID250779	250779	38	96.856	8.146	10.163	0	92	92	2	1	-10921639	181.429	180	65	255	3810	65.881	2.000	0.268	1.165
ID250778	250778	39	66.689	16.824	8.492	0	92	92	2	1	-10921639	137.857	135	45	225	2895	42.296	2.000	0.248	1.296
ID250782	250782	None	49.718	13.293	23.679	0	92	92	2	1	-10921639	136.190	135	75	220	2860	40.184	6.369	0.162	0.945
ID250781	250781	35	73.642	16.323	16.022	0	92	92	2	1	-10921639	181.667	190	105	245	3815	43.570	4.800	0.249	1.662
ID250780	250780	None	47.977	3.030	16.440	0	92	92	2	1	-10921639	132.619	130	75	190	2785	33.190	2.000	0.156	1.077
ID250786	250786	35	63.989	18.163	14.544	0	93	93	2	1	-10921639	151.905	155	75	255	3190	49.206	2.000	0.137	0.746
ID250785	250785	None	47.156	7.636	13.791	0	93	93	2	1	-10921639	147.857	140	40	255	3105	59.109	2.000	0.109	0.492
ID250784	250784	38	77.430	8.147	10.321	0	93	93	2	1	-10921639	191.905	205	80	255	4030	54.302	4.800	0.217	1.261
ID250783	250783	39	58.477	16.540	8.025	0	93	93	2	1	-10921639	116.667	120	45	195	2450	46.161	2.000	0.174	0.749
ID250787	250787	42	44.589	9.792	8.246	0	94	94	2	1	-10921639	144.286	135	70	205	3030	38.448	7.600	0.127	0.848
ID250791	250791	None	50.966	12.500	23.241	0	94	94	2	1	-10921639	145.714	140	80	255	3060	48.639	2.000	0.090	0.497
ID250790	250790	35	86.153	15.975	16.094	0	94	94	2	1	-10921639	213.810	225	130	255	4490	42.039	4.800	0.256	2.075
ID250789	250789	38	86.461	7.640	11.174	0	94	94	2	1	-10921639	175.714	190	60	255	3690	63.310	7.600	0.197	0.913
ID250788	250788	39	58.345	16.235	9.007	0	94	94	2	1	-10921639	126.429	135	30	230	2655	51.287	2.000	0.170	0.716
ID250803	250803	39	51.677	17.199	8.625	0	95	95	2	1	-10921639	111.190	100	65	200	2335	38.630	2.000	0.155	0.772
ID250802	250802	42	84.019	8.896	9.108	0	95	95	2	1	-10921639	167.857	170	90	255	3525	54.212	2.000	0.249	1.236
ID250805	250805	None	46.621	10.894	20.322	0	95	95	2	1	-10921639	152.143	140	90	225	3195	36.660	2.000	0.111	0.831
ID250804	250804	35	53.786	16.852	15.578	0	95	95	2	1	-10921639	181.190	185	120	235	3805	31.540	4.800	0.156	1.554
ID250795	250795	35	66.149	16.318	15.968	0	96	96	2	1	-10921639	169.048	165	90	245	3550	42.562	4.800	0.212	1.387
ID250794	250794	42	46.615	8.234	11.521	0	96	96	2	1	-10921639	138.095	140	55	205	2900	42.529	2.000	0.126	0.727
ID250793	250793	39	67.161	16.906	8.422	0	96	96	2	1	-10921639	104.286	105	20	220	2190	57.669	2.000	0.241	0.703
ID250792	250792	None	42.701	13.226	4.203	0	96	96	2	1	-10921639	85.000	85	25	190	1785	46.314	2.000	0.137	0.443
ID250801	250801	None	44.474	22.000	21.000	0	97	97	2	1	-10921639	107.857	100	47	185	2265	40.569	3.200	0.208	0.914
ID250800	250800	43	53.535	12.466	21.417	0	97	97	2	1	-10921639	148.333	150	85	210	3115	38.676	4.800	0.180	1.172
ID250799	250799	35	72.434	15.341	16.012	0	97	97	2	1	-10921639	165.476	165	105	240	3475	43.500	4.800	0.220	1.373
ID250798	250798	None	45.892	6.775	14.843	0	97	97	2	1	-10921639	122.381	120	50	185	2570	32.963	4.800	0.160	1.023
ID250797	250797	39	60.508	16.299	8.919	0	97	97	2	1	-10921639	104.286	95	45	210	2190	44.645	2.000	0.210	0.812
ID250796	250796	44	59.800	10.526	9.046	0	97	97	2	1	-10921639	124.762	125	60	210	2620	48.101	2.000	0.208	0.892
ID250816	250816	43	53.649	10.654	20.519	0	98	98	2	1	-10921639	146.905	145	75	220	3085	41.517	7.600	0.158	0.964
ID250811	250811	39	83.050	17.582	7.927	0	98	98	2	1	-10921639	138.810	115	50	255	2915	59.873	2.000	0.289	1.040
ID250810	250810	None	40.612	3.000	0.000	0	98	98	2	1	-10921639	81.619	70	47	145	1714	30.250	2.000	0.218	0.966
ID250815	250815	None	46.164	2.917	17.016	0	98	98	2	1	-10921639	107.619	105	60	165	2260	32.466	2.000	0.179	1.008
ID250814	250814	35	63.624	17.517	15.311	0	98	98	2	1	-10921639	154.286	145	70	255	3240	46.618	2.000	0.182	1.021
ID250813	250813	None	43.060	8.006	10.747	0	98	98	2	1	-10921639	128.095	125	65	200	2690	38.062	7.600	0.090	0.558
ID250812	250812	44	46.620	10.540	8.754	0	98	98	2	1	-10921639	146.905	150	80	215	3085	38.226	3.200	0.138	0.933
ID250809	250809	74	47.386	22.000	22.000	0	99	99	2	1	-10921639	126.857	130	56	225	2664	45.459	3.200	0.130	0.641
ID250808	250808	43	48.737	11.209	20.369	0	99	99	2	1	-10921639	128.333	115	65	185	2695	34.400	2.000	0.178	1.126
ID250807	250807	35	64.145	16.815	15.325	0	99	99	2	1	-10921639	157.857	155	60	230	3315	45.568	2.000	0.179	1.050
ID250806	250806	39	49.974	17.400	7.728	0	99	99	2	1	-10921639	128.810	120	80	205	2705	34.457	4.800	0.184	1.160
ID250819	250819	35	68.542	16.997	15.758	0	100	100	2	1	-10921639	145.714	145	60	255	3060	50.331	2.000	0.178	0.873
ID250818	250818	None	60.958	6.706	14.977	0	100	100	2	1	-10921639	144.762	145	65	225	3040	40.788	2.000	0.177	1.069
ID250817	250817	45	42.627	14.000	0.000	0	100	100	2	1	-10921639	103.048	110	47	160	2164	38.523	3.200	0.242	1.041
ID250821	250821	None	40.443	3.641	23.140	0	100	100	2	1	-10921639	139.286	135	85	185	2925	34.867	2.000	0.107	0.771
ID250820	250820	74	41.917	22.000	20.000	0	100	100	2	1	-10921639	143.952	145	103	190	3023	22.518	4.800	0.194	2.073
ID250827	250827	None	48.738	2.707	16.379	0	101	101	2	1	-10921639	122.381	125	55	185	2570	35.799	3.200	0.164	0.966
ID250826	250826	45	53.401	14.000	0.000	0	101	101	2	1	-10921639	106.095	115	50	175	2228	38.295	2.000	0.264	1.157
ID250828	250828	35	49.198	17.265	16.747	0	101	101	2	1	-10921639	160.238	155	120	220	3365	30.186	3.200	0.140	1.302
ID250822	250822	None	43.363	7.446	15.059	0	102	102	2	1	-10921639	119.286	115	75	175	2505	28.031	2.000	0.192	1.372
ID250831	250831	46	45.291	15.103	18.216	0	103	103	2	1	-10921639	128.810	125	85	205	2705	30.980	2.000	0.138	1.007
ID250830	250830	None	45.480	21.000	17.000	0	103	103	2	1	-10921639	151.190	160	80	200	3175	34.129	4.800	0.167	1.267
ID250829	250829	None	47.719	6.239	4.670	0	103	103	2	1	-10921639	116.429	115	50	165	2445	30.461	4.800	0.220	1.377
ID250823	250823	None	40.547	6.069	14.398	0	104	104	2	1	-10921639	125.952	120	75	195	2645	31.608	2.000	0.115	0.821
ID250825	250825	None	49.932	18.000	27.000	0	104	104	2	1	-10921639	99.143	98	50	180	2082	39.934	2.000	0.190	0.793
ID250824	250824	46	42.880	15.971	17.253	0	104	104	2	1	-10921639	125.952	130	55	200	2645	34.986	2.000	0.116	0.748
ID250833	250833	46	77.714	15.911	17.052	0	105	105	2	1	-10921639	154.524	150	75	255	3245	53.196	2.000	0.193	0.939
ID250832	250832	None	49.218	0.000	16.000	0	105	105	2	1	-10921639	116.810	110	70	195	2453	33.057	4.000	0.217	1.260
ID250837	250837	None	55.750	5.384	14.679	0	106	106	2	1	-10921639	119.286	120	50	180	2505	38.252	2.000	0.228	1.158
ID250836	250836	None	40.629	12.765	12.855	0	106	106	2	1	-10921639	115.952	120	55	180	2435	32.234	2.000	0.146	0.918
ID250859	250859	None	61.979	3.000	0.000	0	107	107	2	1	-10921639	158.571	155	90	220	3330	37.253	4.800	0.217	1.518
ID250860	250860	47	40.582	13.049	3.845	0	107	107	2	1	-10921639	102.143	95	55	195	2145	36.489	2.000	0.077	0.398
ID250839	250839	48	56.760	6.099	14.682	0	108	108	2	1	-10921639	108.333	95	45	185	2275	38.254	2.000	0.231	1.062
ID250838	250838	47	43.445	12.108	3.726	0	108	108	2	1	-10921639	107.381	95	55	195	2255	36.661	2.000	0.090	0.485
ID250845	250845	48	41.883	5.550	14.680	0	109	109	2	1	-10921639	88.333	80	0	195	1855	43.941	2.000	0.124	0.443
ID250844	250844	None	42.663	7.853	1.841	0	109	109	2	1	-10921639	120.476	115	85	185	2530	28.192	2.000	0.129	0.976
ID250851	250851	None	41.111	22.000	21.000	0	110	110	2	1	-10921639	117.476	112	75	175	2467	31.028	2.000	0.190	1.210
ID250850	250850	49	57.793	15.945	17.760	0	110	110	2	1	-10921639	125.476	120	65	245	2635	41.167	6.028	0.170	0.885
ID250849	250849	None	43.248	3.751	7.840	0	110	110	2	1	-10921639	119.286	120	35	185	2505	31.792	2.000	0.165	1.065
ID250848	250848	None	41.843	15.000	0.000	0	110	110	2	1	-10921639	110.048	100	55	180	2311	34.471	7.600	0.228	1.185
ID250847	250847	50	41.568	2.000	0.000	0	110	110	2	1	-10921639	108.476	100	45	175	2278	34.257	2.000	0.208	1.091
ID250843	250843	49	58.791	16.651	18.690	0	111	111	2	1	-10921639	125.000	120	65	225	2625	43.070	3.200	0.178	0.878
ID250842	250842	None	48.652	18.969	2.460	0	111	111	2	1	-10921639	125.952	115	80	195	2645	36.146	2.000	0.131	0.805
ID250841	250841	None	45.145	7.000	0.000	0	111	111	2	1	-10921639	88.857	80	37	140	1866	29.532	4.800	0.265	1.261
ID250840	250840	50	53.018	2.000	0.000	0	111	111	2	1	-10921639	105.143	90	55	220	2208	47.291	2.000	0.152	0.588
ID250835	250835	49	57.215	15.871	17.535	0	112	112	2	1	-10921639	105.000	90	40	225	2205	51.235	2.000	0.163	0.573
ID250834	250834	None	44.398	22.000	13.000	0	112	112	2	1	-10921639	123.143	120	84	210	2586	34.094	6.096	0.184	1.121
ID250858	250858	None	41.778	11.000	27.000	0	114	114	2	1	-10921639	117.143	115	65	185	2460	36.150	3.200	0.153	0.861
ID250857	250857	None	42.689	22.000	19.000	0	114	114	2	1	-10921639	100.048	100	47	165	2101	30.145	3.200	0.205	1.129
ID250856	250856	None	48.136	16.233	17.931	0	114	114	2	1	-10921639	105.238	100	55	210	2210	37.599	7.600	0.158	0.765
ID250855	250855	None	54.606	12.645	13.396	0	114	114	2	1	-10921639	134.286	130	50	210	2820	42.110	2.000	0.160	0.879
ID250846	250846	None	42.929	2.000	0.000	0	115	115	2	1	-10921639	76.381	75	25	145	1604	35.435	2.000	0.153	0.572
ID250854	250854	None	44.034	4.966	24.243	0	116	116	2	1	-10921639	100.952	95	15	160	2120	36.967	2.000	0.166	0.778
ID250853	250853	None	41.537	0.000	16.000	0	116	116	2	1	-10921639	142.429	145	85	190	2991	25.441	4.800	0.214	1.971
ID250852	250852	None	43.163	7.697	10.166	0	116	116	2	1	-10921639	80.238	75	0	180	1685	43.025	2.000	0.119	0.395
ID250862	250862	None	44.736	18.000	27.000	0	117	117	2	1	-10921639	123.905	115	90	190	2602	29.448	6.060	0.180	1.282
ID250861	250861	None	43.932	0.000	27.000	0	117	117	2	1	-10921639	138.524	135	84	205	2909	37.605	7.600	0.181	1.129
ID250868	250868	None	46.529	4.814	19.305	0	119	119	2	1	-10921639	118.333	115	65	205	2485	39.412	2.000	0.118	0.632
ID250863	250863	None	47.074	3.336	6.771	0	121	121	2	1	-10921639	130.476	135	90	210	2740	29.151	3.200	0.196	1.467
ID250864	250864	None	44.873	12.176	15.900	0	121	121	2	1	-10921639	114.048	115	50	185	2395	38.782	2.000	0.143	0.736
ID250865	250865	51	45.983	16.357	16.231	0	122	122	2	1	-10921639	115.238	120	30	205	2420	43.344	2.000	0.159	0.729
ID250867	250867	51	40.695	16.429	17.011	0	123	123	2	1	-10921639	92.381	80	40	185	1940	38.296	7.600	0.121	0.522
ID250866	250866	None	45.156	16.000	0.000	0	123	123	2	1	-10921639	116.143	110	45	200	2439	47.532	2.000	0.184	0.759
ID250878	250878	None	46.927	5.000	27.000	0	124	124	2	1	-10921639	101.524	103	45	200	2132	42.951	2.000	0.147	0.605
ID250877	250877	51	42.345	17.009	17.787	0	124	124	2	1	-10921639	110.476	110	60	160	2320	29.194	2.000	0.183	1.172
ID250876	250876	None	46.002	7.755	6.076	0	124	124	2	1	-10921639	100.000	100	40	165	2100	31.064	2.000	0.206	1.100
ID250874	250874	51	69.847	16.037	17.278	0	125	125	2	1	-10921639	134.048	135	55	255	2815	48.827	2.000	0.208	0.945
ID250873	250873	None	43.105	4.040	9.656	0	125	125	2	1	-10921639	103.810	100	50	155	2180	27.835	2.000	0.202	1.252
ID250872	250872	None	43.505	2.000	0.000	0	125	125	2	1	-10921639	85.333	85	42	145	1792	32.870	2.000	0.250	1.040
ID250879	250879	51	48.153	16.393	17.302	0	126	126	2	1	-10921639	126.190	120	50	215	2650	40.771	2.000	0.145	0.783
ID250875	250875	None	41.486	8.924	9.925	0	127	127	2	1	-10921639	87.619	85	20	155	1840	31.449	2.000	0.138	0.676
ID250871	250871	51	63.493	16.222	17.319	0	128	128	2	1	-10921639	109.286	95	45	230	2295	51.920	2.000	0.204	0.713
ID250870	250870	None	43.196	2.620	16.340	0	128	128	2	1	-10921639	92.857	90	35	165	1950	37.235	2.000	0.134	0.589
ID250869	250869	None	44.324	3.000	0.000	0	128	128	2	1	-10921639	111.286	115	45	155	2337	33.963	4.800	0.204	1.111
ID250882	250882	None	44.197	5.513	22.423	0	129	129	2	1	-10921639	122.857	125	65	230	2580	35.411	3.200	0.183	1.075
ID250881	250881	51	44.177	16.693	17.158	0	129	129	2	1	-10921639	111.667	110	30	185	2345	40.476	2.000	0.137	0.664
ID250880	250880	None	51.572	12.515	8.157	0	129	129	2	1	-10921639	103.571	105	35	170	2175	37.985	2.000	0.209	0.944
ID250883	250883	None	48.479	14.000	0.000	0	130	130	2	1	-10921639	117.619	115	70	190	2470	31.850	2.000	0.207	1.265
ID250885	250885	51	62.064	15.830	17.785	0	130	130	2	1	-10921639	116.190	110	45	255	2440	52.629	2.000	0.165	0.624
ID250884	250884	None	49.152	8.746	13.863	0	130	130	2	1	-10921639	116.429	110	65	195	2445	36.611	3.200	0.176	0.952
ID250890	250890	None	59.875	19.000	27.000	0	131	131	2	1	-10921639	117.667	100	80	225	2471	38.018	2.000	0.224	1.133
ID250889	250889	51	62.433	16.494	17.338	0	131	131	2	1	-10921639	143.333	135	75	255	3010	51.921	7.600	0.158	0.754
ID250888	250888	53	40.888	15.868	10.039	0	131	131	2	1	-10921639	123.571	120	50	180	2595	35.148	2.000	0.110	0.694
ID250887	250887	51	48.960	18.081	16.485	0	132	132	2	1	-10921639	121.190	100	65	200	2545	41.076	4.800	0.155	0.792
ID250886	250886	53	49.112	17.299	10.085	0	132	132	2	1	-10921639	127.143	120	25	245	2670	44.765	6.295	0.135	0.676
ID250903	250903	54	43.531	19.000	27.000	0	133	133	2	1	-10921639	105.857	120	50	190	2223	39.928	3.200	0.153	0.702
ID250902	250902	None	41.717	12.361	20.508	0	133	133	2	1	-10921639	90.952	85	40	185	1910	39.674	2.000	0.143	0.573
ID250901	250901	None	49.547	13.000	0.000	0	133	133	2	1	-10921639	107.667	110	55	195	2261	37.867	3.200	0.174	0.845
ID250897	250897	54	47.973	19.000	27.000	0	134	134	2	1	-10921639	116.952	110	70	210	2456	35.729	2.000	0.196	1.072
ID250896	250896	None	47.314	4.000	27.000	0	134	134	2	1	-10921639	104.952	105	51	195	2204	43.855	7.600	0.136	0.575
ID250891	250891	None	68.866	3.000	0.000	0	134	134	2	1	-10921639	121.333	105	75	205	2548	45.489	2.000	0.335	1.337
ID250895	250895	None	56.506	14.563	23.731	0	134	134	2	1	-10921639	114.048	105	50	205	2395	42.327	2.000	0.173	0.795
ID250894	250894	51	51.510	16.572	16.258	0	134	134	2	1	-10921639	100.714	110	20	200	2115	47.151	2.000	0.206	0.731
ID250893	250893	None	47.473	4.473	16.233	0	134	134	2	1	-10921639	135.238	130	80	195	2840	29.175	6.388	0.188	1.465
ID250892	250892	None	50.823	17.978	5.399	0	134	134	2	1	-10921639	123.571	120	80	195	2595	30.624	4.800	0.239	1.559
ID250899	250899	51	57.454	15.876	17.803	0	135	135	2	1	-10921639	119.524	110	60	210	2510	43.299	2.000	0.188	0.874
ID250900	250900	54	46.846	19.000	27.000	0	135	135	2	1	-10921639	96.333	95	25	200	2023	41.716	2.000	0.170	0.671
ID250907	250907	None	43.197	14.703	23.826	0	136	136	2	1	-10921639	110.000	95	45	185	2310	38.536	2.000	0.124	0.630
ID250906	250906	51	57.050	16.211	18.051	0	136	136	2	1	-10921639	117.857	110	50	250	2475	46.652	2.000	0.155	0.680
ID250905	250905	None	40.300	22.000	15.000	0	136	136	2	1	-10921639	123.524	120	85	225	2594	30.597	2.000	0.155	1.085
ID250898	250898	51	56.137	16.826	16.788	0	137	137	2	1	-10921639	134.524	130	75	200	2825	38.856	4.800	0.215	1.226
ID250911	250911	None	40.764	4.000	27.000	0	138	138	2	1	-10921639	101.619	110	30	155	2134	37.320	2.000	0.132	0.635
ID250910	250910	51	45.357	16.376	16.745	0	138	138	2	1	-10921639	95.476	85	20	190	2005	45.274	3.200	0.115	0.434
ID250904	250904	56	41.076	13.547	3.854	0	139	139	2	1	-10921639	113.095	125	45	180	2375	36.037	3.200	0.145	0.797
ID250917	250917	None	57.621	16.391	17.512	0	140	140	2	1	-10921639	93.571	85	30	220	1965	53.154	7.600	0.204	0.596
ID250916	250916	56	50.630	13.020	3.997	0	140	140	2	1	-10921639	110.476	100	70	205	2320	34.674	2.000	0.171	0.930
ID250915	250915	None	52.114	18.000	27.000	0	141	141	2	1	-10921639	125.190	115	80	215	2629	37.445	7.600	0.204	1.135
ID250914	250914	None	42.598	4.000	27.000	0	141	141	2	1	-10921639	99.048	90	51	170	2080	31.267	2.000	0.176	0.947
ID250913	250913	57	57.207	16.073	17.780	0	142	142	2	1	-10921639	119.286	115	35	215	2505	49.681	2.000	0.185	0.751
ID250912	250912	None	43.922	17.000	0.000	0	142	142	2	1	-10921639	110.667	110	61	150	2324	30.831	4.800	0.313	1.711
ID250909	250909	58	41.746	11.000	27.000	0	143	143	2	1	-10921639	97.524	89	65	170	2048	23.689	4.800	0.244	1.613
ID250908	250908	57	61.913	16.191	16.385	0	143	143	2	1	-10921639	147.381	145	75	240	3095	46.653	2.000	0.215	1.116
ID250921	250921	58	52.311	11.000	27.000	0	144	144	2	1	-10921639	100.143	100	20	210	2103	47.034	2.000	0.237	0.815
ID250920	250920	57	71.843	15.771	16.033	0	144	144	2	1	-10921639	129.286	115	60	255	2715	56.442	2.000	0.194	0.746
ID250919	250919	None	41.241	22.000	9.000	0	144	144	2	1	-10921639	86.476	90	30	140	1816	32.777	2.000	0.166	0.752
ID250918	250918	None	50.116	12.028	3.295	0	144	144	2	1	-10921639	93.571	85	20	170	1965	38.345	3.200	0.284	1.079
ID250935	250935	None	52.583	16.484	8.652	0	145	145	2	1	-10921639	129.048	120	75	185	2710	35.834	4.800	0.185	1.125
ID250936	250936	None	41.220	18.707	20.764	0	145	145	2	1	-10921639	138.810	145	85	180	2915	29.364	4.800	0.154	1.261
ID250927	250927	None	55.998	11.000	27.000	0	146	146	2	1	-10921639	99.810	98	35	205	2096	37.845	2.000	0.272	1.127
ID250926	250926	57	60.387	16.633	16.913	0	146	146	2	1	-10921639	155.476	150	95	205	3265	37.713	7.600	0.193	1.333
ID250925	250925	None	42.211	2.870	16.079	0	146	146	2	1	-10921639	106.190	105	45	175	2230	31.381	2.000	0.136	0.811
ID250931	250931	57	49.977	15.825	16.840	0	147	147	2	1	-10921639	157.143	155	85	240	3300	33.413	7.600	0.133	1.105
ID250930	250930	59	43.849	7.213	13.059	0	147	147	2	1	-10921639	119.762	120	50	180	2515	36.451	7.600	0.164	0.928
ID250929	250929	None	41.472	4.140	7.996	0	147	147	2	1	-10921639	114.762	115	50	195	2410	31.244	2.000	0.128	0.836
ID250928	250928	None	45.654	14.000	0.000	0	147	147	2	1	-10921639	95.571	100	15	145	2007	32.375	3.200	0.276	1.278
ID250934	250934	57	50.054	15.372	17.091	0	148	148	2	1	-10921639	132.619	130	35	215	2785	46.841	2.000	0.168	0.816
ID250933	250933	59	42.708	8.984	12.716	0	148	148	2	1	-10921639	102.619	100	40	185	2155	36.797	7.600	0.209	0.966
ID250932	250932	None	51.804	13.249	4.284	0	148	148	2	1	-10921639	90.476	75	40	195	1900	39.934	2.000	0.198	0.748
ID250923	250923	None	51.570	3.680	22.007	0	149	149	2	1	-10921639	126.905	125	65	195	2665	36.860	6.060	0.198	1.137
ID250922	250922	60	44.193	19.242	15.508	0	149	149	2	1	-10921639	118.095	115	50	210	2480	40.388	2.000	0.109	0.574
ID250924	250924	61	47.244	18.000	27.000	0	149	149	2	1	-10921639	84.619	80	15	170	1777	40.467	2.000	0.228	0.775
ID250939	250939	60	51.481	17.998	16.224	0	150	150	2	1	-10921639	141.905	135	55	245	2980	52.189	2.000	0.112	0.549
ID250938	250938	62	45.666	2.740	15.511	0	150	150	2	1	-10921639	112.857	100	65	190	2370	36.965	2.000	0.140	0.748
ID250937	250937	None	51.435	16.778	8.340	0	150	150	2	1	-10921639	110.238	110	60	205	2315	37.963	7.600	0.193	0.939
ID250941	250941	61	52.539	19.000	27.000	0	150	150	2	1	-10921639	103.095	84	51	205	2165	48.221	2.000	0.177	0.643
ID250940	250940	None	43.689	16.499	16.961	0	150	150	2	1	-10921639	145.714	140	80	225	3060	42.317	6.378	0.097	0.610
ID250947	250947	None	63.544	12.537	9.256	0	151	151	2	1	-10921639	114.286	105	35	255	2400	56.861	2.000	0.150	0.524
ID250950	250950	60	46.286	18.727	15.809	0	151	151	2	1	-10921639	158.095	160	85	255	3320	41.215	2.000	0.093	0.654
ID250949	250949	62	44.274	2.426	15.915	0	151	151	2	1	-10921639	105.714	95	60	200	2220	39.347	2.000	0.119	0.574
ID250948	250948	63	44.622	7.639	10.979	0	151	151	2	1	-10921639	111.667	105	65	170	2345	34.034	2.000	0.148	0.845
ID250968	250968	None	63.377	19.000	27.000	0	152	152	2	1	-10921639	116.905	108	37	210	2455	51.856	2.000	0.236	0.860
ID250967	250967	60	68.839	17.460	15.857	0	152	152	2	1	-10921639	172.381	170	95	235	3620	40.423	4.800	0.208	1.471
ID250966	250966	63	55.039	8.487	11.479	0	152	152	2	1	-10921639	154.762	160	45	215	3250	43.689	2.000	0.151	0.932
ID250965	250965	None	47.317	17.239	8.751	0	152	152	2	1	-10921639	114.524	115	65	180	2405	37.977	2.000	0.133	0.709
ID250946	250946	62	54.572	2.898	16.620	0	153	153	2	1	-10921639	136.429	125	60	195	2865	36.405	2.000	0.197	1.235
ID250945	250945	60	77.404	17.049	16.031	0	153	153	2	1	-10921639	194.048	195	105	255	4075	47.080	4.800	0.213	1.447
ID250944	250944	64	69.806	15.017	15.327	0	153	153	2	1	-10921639	180.238	190	65	255	3785	60.961	2.000	0.172	0.867
ID250943	250943	63	60.136	8.481	11.275	0	153	153	2	1	-10921639	144.524	140	40	255	3035	61.642	6.424	0.128	0.533
ID250942	250942	None	51.646	9.506	7.504	0	153	153	2	1	-10921639	150.714	140	85	255	3165	47.914	7.600	0.152	0.832
ID250951	250951	None	40.183	11.679	2.893	0	154	154	2	1	-10921639	116.905	110	65	165	2455	29.601	7.600	0.177	1.187
ID250955	250955	62	51.190	3.178	16.255	0	154	154	2	1	-10921639	113.571	100	30	225	2385	45.529	2.000	0.139	0.609
ID250954	250954	64	66.446	14.714	15.125	0	154	154	2	1	-10921639	200.000	205	95	255	4200	52.106	2.000	0.154	1.026
ID250953	250953	63	60.604	8.278	12.006	0	154	154	2	1	-10921639	188.095	195	105	255	3950	42.322	4.800	0.174	1.319
ID250952	250952	65	58.977	17.138	8.849	0	154	154	2	1	-10921639	106.429	95	30	225	2235	44.893	2.000	0.151	0.624
ID250957	250957	None	43.558	19.000	27.000	0	154	154	2	1	-10921639	98.286	100	35	165	2064	38.011	4.800	0.236	0.988
ID250956	250956	60	60.985	18.612	15.801	0	154	154	2	1	-10921639	193.810	205	130	255	4070	40.153	6.323	0.151	1.267
ID250976	250976	None	44.913	16.000	27.000	0	155	155	2	1	-10921639	109.143	115	47	180	2292	34.634	5.972	0.198	1.041
ID250971	250971	65	59.755	17.993	8.459	0	155	155	2	1	-10921639	132.381	140	40	225	2780	51.445	2.000	0.154	0.686
ID250970	250970	66	53.045	9.838	7.566	0	155	155	2	1	-10921639	131.429	125	40	225	2760	42.401	2.000	0.123	0.680
ID250969	250969	None	42.555	2.000	0.000	0	155	155	2	1	-10921639	95.905	105	42	130	2014	31.166	6.368	0.233	1.165
ID250975	250975	64	73.442	14.768	15.980	0	155	155	2	1	-10921639	189.048	180	130	255	3970	40.578	2.000	0.186	1.463
ID250974	250974	62	44.995	2.263	16.369	0	155	155	2	1	-10921639	117.381	115	60	190	2465	37.136	2.000	0.093	0.537
ID250973	250973	60	43.958	18.412	14.745	0	155	155	2	1	-10921639	147.857	145	65	220	3105	43.577	6.388	0.088	0.546
ID250972	250972	63	44.246	8.077	10.979	0	155	155	2	1	-10921639	145.714	140	85	230	3060	44.980	7.600	0.073	0.442
ID250985	250985	64	82.468	15.714	16.052	0	156	156	2	1	-10921639	195.476	190	120	255	4105	37.212	4.800	0.247	2.081
ID250984	250984	62	53.470	2.483	16.410	0	156	156	2	1	-10921639	115.000	105	45	235	2415	52.321	2.000	0.102	0.407
ID250983	250983	63	51.138	9.010	9.815	0	156	156	2	1	-10921639	161.905	160	80	220	3400	38.389	2.000	0.135	1.002
ID250982	250982	66	78.083	12.550	8.597	0	156	156	2	1	-10921639	182.143	170	115	255	3825	45.071	4.800	0.199	1.339
ID250963	250963	None	53.522	5.460	24.144	0	157	157	2	1	-10921639	118.571	105	60	180	2490	39.879	3.200	0.209	1.030
ID250962	250962	64	82.984	16.024	15.787	0	157	157	2	1	-10921639	185.714	185	105	255	3900	43.997	4.800	0.252	1.700
ID250961	250961	62	69.214	3.251	15.634	0	157	157	2	1	-10921639	142.381	135	60	250	2990	43.807	6.067	0.238	1.248
ID250960	250960	63	58.595	8.082	9.955	0	157	157	2	1	-10921639	156.429	160	40	245	3285	48.661	2.000	0.149	0.834
ID250964	250964	None	46.507	13.977	23.932	0	157	157	2	1	-10921639	115.000	105	60	215	2415	37.583	7.600	0.095	0.532
ID250959	250959	66	56.836	11.963	9.233	0	157	157	2	1	-10921639	150.952	140	90	255	3170	46.006	2.000	0.109	0.646
ID250958	250958	65	47.197	18.100	8.283	0	157	157	2	1	-10921639	124.048	125	55	195	2605	34.771	2.000	0.186	1.117
ID250993	250993	None	42.139	20.000	27.000	0	158	158	2	1	-10921639	85.810	80	25	175	1802	37.632	2.000	0.124	0.503
ID250992	250992	64	46.526	17.589	16.155	0	158	158	2	1	-10921639	155.952	150	85	230	3275	46.115	2.000	0.083	0.518
ID250987	250987	None	41.612	15.000	0.000	0	158	158	2	1	-10921639	90.048	80	51	140	1891	28.871	3.200	0.291	1.407
ID250986	250986	None	41.488	2.000	0.000	0	158	158	2	1	-10921639	95.810	103	50	145	2012	31.750	3.200	0.206	1.033
ID250991	250991	67	58.781	14.081	15.449	0	158	158	2	1	-10921639	156.905	160	40	255	3295	55.553	2.000	0.124	0.623
ID250990	250990	65	44.514	17.565	8.607	0	158	158	2	1	-10921639	136.190	140	75	235	2860	35.844	4.800	0.193	1.228
ID250989	250989	66	55.440	11.936	8.739	0	158	158	2	1	-10921639	148.333	145	55	225	3115	45.808	3.200	0.144	0.816
ID250988	250988	63	64.508	9.192	9.026	0	158	158	2	1	-10921639	150.000	165	55	230	3150	55.159	2.000	0.166	0.774
ID251002	251002	64	47.367	16.710	15.977	0	159	159	2	1	-10921639	163.810	160	110	240	3440	35.528	4.800	0.137	1.110
ID251001	251001	67	47.011	14.585	15.404	0	159	159	2	1	-10921639	161.667	160	80	240	3395	43.856	4.800	0.142	0.914
ID251000	251000	69	78.006	7.962	11.895	0	159	159	2	1	-10921639	142.381	145	55	255	2990	60.573	2.000	0.174	0.698
ID250999	250999	66	43.115	11.151	8.326	0	159	159	2	1	-10921639	140.714	140	70	230	2955	33.959	4.800	0.193	1.343
ID251003	251003	65	42.889	17.050	8.408	0	160	160	2	1	-10921639	120.476	120	55	175	2530	36.875	2.000	0.132	0.764
ID251008	251008	68	48.286	19.000	27.000	0	160	160	2	1	-10921639	103.762	110	42	175	2179	39.004	2.000	0.167	0.763
ID251007	251007	67	49.734	14.376	15.620	0	160	160	2	1	-10921639	139.524	140	40	240	2930	54.884	2.000	0.123	0.555
ID251006	251006	64	45.665	17.027	15.447	0	160	160	2	1	-10921639	162.857	170	110	255	3420	42.590	6.389	0.116	0.793
ID251005	251005	69	53.115	7.605	14.000	0	160	160	2	1	-10921639	146.429	145	65	255	3075	51.772	4.800	0.145	0.716
ID251004	251004	66	60.538	11.077	8.670	0	160	160	2	1	-10921639	142.857	140	85	235	3000	42.118	3.200	0.189	1.077
ID251011	251011	67	83.166	15.269	15.432	0	161	161	2	1	-10921639	187.381	190	105	255	3935	60.159	2.000	0.220	1.125
ID251010	251010	69	76.224	7.903	12.337	0	161	161	2	1	-10921639	146.667	140	75	255	3080	53.836	2.000	0.253	1.099
ID251009	251009	65	70.113	17.455	8.109	0	161	161	2	1	-10921639	142.381	140	80	255	2990	40.762	4.800	0.238	1.344
ID251013	251013	68	54.893	19.000	27.000	0	161	161	2	1	-10921639	103.524	85	60	195	2174	42.790	2.000	0.215	0.857
ID251012	251012	None	46.918	14.073	23.949	0	161	161	2	1	-10921639	104.524	100	45	180	2195	39.112	2.000	0.145	0.675
ID250995	250995	69	66.475	7.108	14.073	0	162	162	2	1	-10921639	126.905	110	70	255	2665	45.784	7.600	0.175	0.827
ID250994	250994	65	56.293	16.764	8.411	0	162	162	2	1	-10921639	116.190	120	40	245	2440	51.403	2.000	0.198	0.749
ID250998	250998	68	56.974	19.000	27.000	0	162	162	2	1	-10921639	113.524	120	56	220	2384	41.982	2.000	0.199	0.898
ID250997	250997	64	55.059	18.465	15.512	0	162	162	2	1	-10921639	161.429	155	95	255	3390	48.066	4.800	0.147	0.860
ID250996	250996	67	55.483	15.886	15.245	0	162	162	2	1	-10921639	171.429	180	115	235	3600	36.611	6.303	0.177	1.410
ID250979	250979	69	59.332	7.910	14.087	0	163	163	2	1	-10921639	132.619	120	85	230	2785	38.653	2.000	0.150	0.895
ID250978	250978	65	65.744	17.180	8.762	0	163	163	2	1	-10921639	146.190	140	55	220	3070	40.648	2.000	0.241	1.395
ID250977	250977	70	45.765	9.690	8.450	0	163	163	2	1	-10921639	122.143	120	60	185	2565	33.748	4.800	0.191	1.159
ID250981	250981	64	46.739	17.132	16.100	0	163	163	2	1	-10921639	183.571	180	150	225	3855	20.195	4.800	0.149	2.353
ID250980	250980	67	56.966	14.579	15.092	0	163	163	2	1	-10921639	174.524	180	70	240	3665	39.683	4.800	0.158	1.203
ID251015	251015	69	60.911	7.922	14.177	0	164	164	2	1	-10921639	138.810	130	90	205	2915	35.423	2.000	0.211	1.366
ID251014	251014	70	52.496	10.962	8.365	0	164	164	2	1	-10921639	123.333	120	45	200	2590	39.917	7.600	0.173	0.913
ID251016	251016	64	88.420	17.735	14.968	0	164	164	2	1	-10921639	213.810	250	125	255	4490	50.322	4.800	0.241	1.651
ID251027	251027	None	80.753	15.271	15.867	0	165	165	2	1	-10921639	196.905	210	100	255	4135	51.828	2.000	0.205	1.293
ID251026	251026	64	62.716	17.766	15.124	0	165	165	2	1	-10921639	180.714	185	80	255	3795	51.461	2.000	0.137	0.846
ID251025	251025	65	63.142	17.028	8.991	0	165	165	2	1	-10921639	160.238	160	80	255	3365	39.353	6.353	0.171	1.192
ID251024	251024	70	69.305	9.235	8.747	0	165	165	2	1	-10921639	163.333	175	50	225	3430	50.158	3.200	0.175	0.972
ID251028	251028	None	45.981	19.000	27.000	0	165	165	2	1	-10921639	133.238	130	55	215	2798	41.107	2.000	0.179	0.982
ID251034	251034	71	53.229	10.927	20.816	0	166	166	2	1	-10921639	127.143	130	60	255	2670	51.102	2.000	0.087	0.399
ID251033	251033	64	66.311	16.658	15.050	0	166	166	2	1	-10921639	218.333	235	105	255	4585	44.563	4.800	0.160	1.351
ID251032	251032	73	57.571	8.712	12.024	0	166	166	2	1	-10921639	152.381	145	90	255	3200	38.263	7.600	0.156	1.072
ID251031	251031	65	56.877	17.512	9.898	0	166	166	2	1	-10921639	145.238	145	50	240	3050	49.180	2.000	0.169	0.852
ID251030	251030	70	53.592	9.409	8.091	0	166	166	2	1	-10921639	134.524	140	45	235	2825	48.885	2.000	0.145	0.698
ID251029	251029	None	41.305	2.170	8.123	0	166	166	2	1	-10921639	89.524	80	40	140	1880	30.204	3.200	0.216	1.053
ID251019	251019	73	56.474	7.348	13.290	0	167	167	2	1	-10921639	134.762	125	70	225	2830	51.949	2.000	0.145	0.657
ID251018	251018	65	55.697	16.896	8.841	0	167	167	2	1	-10921639	152.857	150	65	225	3210	44.288	2.000	0.151	0.907
ID251017	251017	70	55.171	9.559	8.057	0	167	167	2	1	-10921639	143.095	140	75	200	3005	36.383	2.000	0.199	1.308
ID251023	251023	None	40.367	5.749	24.361	0	167	167	2	1	-10921639	122.857	120	65	190	2580	34.698	3.200	0.154	0.944
ID251022	251022	71	47.213	11.949	20.702	0	167	167	2	1	-10921639	140.000	135	50	225	2940	44.944	2.000	0.108	0.605
ID251021	251021	None	53.725	8.503	19.201	0	167	167	2	1	-10921639	139.762	125	70	230	2935	46.650	2.000	0.125	0.665
ID251020	251020	64	76.001	16.561	15.556	0	167	167	2	1	-10921639	209.048	230	120	255	4390	50.414	4.800	0.214	1.465
ID251035	251035	65	65.695	16.620	9.044	0	168	168	2	1	-10921639	154.048	140	80	255	3235	52.574	2.000	0.150	0.766
ID251038	251038	None	40.692	13.650	19.903	0	168	168	2	1	-10921639	155.000	145	80	240	3255	47.249	6.249	0.077	0.467
ID251037	251037	71	43.668	12.130	20.313	0	168	168	2	1	-10921639	149.048	145	70	240	3130	47.186	2.000	0.111	0.631
ID251036	251036	64	72.369	15.551	15.393	0	168	168	2	1	-10921639	225.714	235	170	255	4740	29.465	6.368	0.209	2.644
ID251075	251075	72	70.614	16.962	15.198	0	169	169	2	1	-10921639	207.619	215	80	255	4360	51.856	3.200	0.170	1.163
ID251074	251074	73	48.266	6.570	14.019	0	169	169	2	1	-10921639	131.905	130	65	195	2770	35.829	2.000	0.170	1.071
ID251073	251073	65	59.649	16.746	9.064	0	169	169	2	1	-10921639	158.810	150	105	240	3335	38.984	2.000	0.159	1.118
ID251072	251072	70	42.481	8.412	8.261	0	169	169	2	1	-10921639	118.095	105	45	200	2480	38.323	2.000	0.127	0.692
ID251077	251077	71	47.132	10.599	20.498	0	169	169	2	1	-10921639	135.952	125	60	255	2855	48.750	2.000	0.068	0.353
ID251076	251076	64	69.602	15.124	15.973	0	169	169	2	1	-10921639	217.381	230	145	255	4565	38.066	6.235	0.168	1.647
ID251043	251043	64	70.790	14.955	16.071	0	170	170	2	1	-10921639	201.667	195	150	255	4235	40.353	2.000	0.156	1.350
ID251042	251042	72	49.053	17.955	15.369	0	170	170	2	1	-10921639	170.000	160	65	255	3570	51.284	2.000	0.106	0.634
ID251041	251041	73	46.759	6.485	14.680	0	170	170	2	1	-10921639	120.476	115	40	240	2530	43.615	2.000	0.150	0.720
ID251040	251040	65	71.389	16.557	8.989	0	170	170	2	1	-10921639	145.714	135	65	250	3060	56.087	2.000	0.201	0.869
ID251039	251039	70	45.027	8.709	8.239	0	170	170	2	1	-10921639	130.714	135	90	190	2745	29.338	4.800	0.173	1.313
ID251044	251044	71	54.856	11.894	21.841	0	170	170	2	1	-10921639	132.619	125	75	210	2785	39.863	7.600	0.153	0.881
ID251048	251048	None	45.308	12.000	27.000	0	171	171	2	1	-10921639	114.286	105	50	205	2400	36.920	4.800	0.223	1.130
ID251047	251047	72	42.303	18.676	16.647	0	171	171	2	1	-10921639	177.857	175	75	255	3735	41.279	2.000	0.107	0.834
ID251046	251046	64	73.553	14.378	15.516	0	171	171	2	1	-10921639	183.333	200	75	255	3850	64.427	2.000	0.147	0.731
ID251045	251045	65	53.952	16.908	9.216	0	171	171	2	1	-10921639	136.429	135	80	200	2865	37.354	2.000	0.163	1.025
ID251051	251051	65	56.632	16.484	9.272	0	172	172	2	1	-10921639	150.476	145	85	245	3160	50.446	2.000	0.124	0.658
ID251050	251050	70	65.042	9.020	7.881	0	172	172	2	1	-10921639	141.905	140	80	230	2980	41.094	2.000	0.175	1.030
ID251049	251049	None	48.003	19.193	5.882	0	172	172	2	1	-10921639	131.667	130	50	210	2765	44.168	7.600	0.108	0.583
ID251054	251054	64	78.494	14.613	16.127	0	172	172	2	1	-10921639	206.667	200	140	255	4340	40.600	6.135	0.195	1.663
ID251053	251053	None	53.256	2.712	15.983	0	172	172	2	1	-10921639	125.952	125	60	195	2645	32.963	4.800	0.179	1.160
ID251052	251052	73	48.595	6.790	13.621	0	172	172	2	1	-10921639	130.238	130	70	190	2735	38.029	2.000	0.191	1.096
ID251059	251059	64	73.992	14.417	16.128	0	173	173	2	1	-10921639	186.667	190	100	255	3920	47.993	2.000	0.181	1.194
ID251058	251058	73	55.527	7.303	13.842	0	173	173	2	1	-10921639	136.905	140	65	230	2875	48.925	2.000	0.128	0.637
ID251057	251057	65	57.445	17.554	8.585	0	173	173	2	1	-10921639	150.476	140	110	210	3160	27.835	4.800	0.223	1.974
ID251056	251056	70	55.286	9.488	8.494	0	173	173	2	1	-10921639	137.381	140	40	245	2885	52.953	7.600	0.140	0.637
ID251055	251055	None	43.385	3.000	0.000	0	173	173	2	1	-10921639	86.476	89	33	165	1816	35.837	2.000	0.201	0.806
ID251060	251060	77	70.669	15.213	18.199	0	173	173	2	1	-10921639	194.048	195	95	255	4075	47.844	7.600	0.203	1.369
ID251066	251066	77	45.587	15.088	19.841	0	174	174	2	1	-10921639	126.190	120	50	220	2650	41.950	2.000	0.112	0.604
ID251065	251065	75	41.807	18.156	15.214	0	174	174	2	1	-10921639	158.095	165	65	255	3320	48.644	3.200	0.107	0.629
ID251064	251064	64	50.959	12.913	14.993	0	174	174	2	1	-10921639	166.905	165	70	235	3505	41.397	2.000	0.113	0.819
ID251063	251063	73	56.476	5.660	12.322	0	174	174	2	1	-10921639	151.190	150	90	255	3175	42.746	2.000	0.134	0.834
ID251062	251062	65	61.067	16.397	9.876	0	174	174	2	1	-10921639	156.905	145	90	255	3295	52.642	2.000	0.126	0.667
ID251061	251061	70	47.198	9.211	8.669	0	174	174	2	1	-10921639	124.286	115	50	235	2610	48.148	2.000	0.097	0.455
ID251067	251067	70	58.818	9.379	8.461	0	175	175	2	1	-10921639	122.143	130	20	250	2565	58.493	7.600	0.159	0.574
ID251071	251071	77	59.278	15.799	18.905	0	175	175	2	1	-10921639	174.048	180	95	255	3655	50.612	3.200	0.160	0.951
ID251070	251070	75	55.137	18.765	14.794	0	175	175	2	1	-10921639	163.095	165	85	255	3425	51.149	2.000	0.112	0.641
ID251069	251069	64	46.287	15.089	15.343	0	175	175	2	1	-10921639	185.476	200	100	255	3895	43.844	4.800	0.103	0.793
ID251068	251068	65	79.031	16.667	9.209	0	175	175	2	1	-10921639	156.429	150	35	255	3285	70.784	2.000	0.204	0.749
ID251088	251088	None	45.931	2.485	15.867	0	176	176	2	1	-10921639	125.238	125	55	225	2630	40.880	2.000	0.133	0.719
ID251087	251087	75	88.486	18.633	15.107	0	176	176	2	1	-10921639	179.762	185	75	255	3775	61.104	2.000	0.208	1.012
ID251086	251086	65	87.443	17.140	8.945	0	176	176	2	1	-10921639	180.714	180	80	255	3795	60.957	4.800	0.238	1.141
ID251085	251085	70	52.084	9.224	9.130	0	176	176	2	1	-10921639	134.524	125	75	235	2825	41.950	2.000	0.109	0.632
ID251079	251079	70	62.381	9.163	10.013	0	177	177	2	1	-10921639	159.762	165	95	235	3355	45.373	2.000	0.152	0.929
ID251078	251078	65	83.492	16.647	9.073	0	177	177	2	1	-10921639	164.524	150	80	255	3455	58.990	2.000	0.208	0.960
ID251083	251083	77	43.405	15.223	19.219	0	177	177	2	1	-10921639	147.143	145	90	230	3090	36.489	4.800	0.116	0.838
ID251082	251082	64	57.548	14.513	15.085	0	177	177	2	1	-10921639	170.714	165	80	255	3585	46.938	4.800	0.130	0.836
ID251081	251081	75	40.195	18.699	14.383	0	177	177	2	1	-10921639	137.381	130	65	240	2885	49.285	2.000	0.046	0.245
ID251080	251080	78	53.052	7.515	14.237	0	177	177	2	1	-10921639	141.905	140	65	210	2980	41.185	2.000	0.137	0.828
ID251084	251084	None	43.910	0.000	23.000	0	177	177	2	1	-10921639	109.667	108	55	175	2303	33.730	2.000	0.201	1.089
ID251091	251091	None	40.183	4.000	7.000	0	178	178	2	1	-10921639	99.762	95	40	185	2095	36.072	2.000	0.152	0.730
ID251090	251090	79	42.617	12.640	3.502	0	178	178	2	1	-10921639	130.952	125	80	200	2750	28.134	6.037	0.141	1.148
ID251089	251089	None	41.017	3.000	0.000	0	178	178	2	1	-10921639	114.619	105	70	165	2407	28.426	4.800	0.209	1.397
ID251095	251095	75	50.761	19.044	14.129	0	178	178	2	1	-10921639	134.762	130	60	230	2830	39.290	2.000	0.114	0.704
ID251094	251094	78	74.951	7.728	14.147	0	178	178	2	1	-10921639	175.952	180	100	255	3695	44.486	2.000	0.228	1.466
ID251093	251093	70	41.197	9.442	9.971	0	178	178	2	1	-10921639	134.048	130	75	210	2815	35.413	2.000	0.151	0.991
ID251092	251092	65	67.533	16.145	8.857	0	178	178	2	1	-10921639	153.810	145	85	245	3230	48.293	2.000	0.190	1.017
ID251097	251097	77	44.067	17.174	19.330	0	178	178	2	1	-10921639	131.667	130	50	205	2765	42.052	2.000	0.144	0.788
ID251096	251096	64	57.662	13.706	15.084	0	178	178	2	1	-10921639	135.000	135	65	210	2835	40.835	2.000	0.163	0.929
ID251107	251107	64	54.524	13.420	14.912	0	179	179	2	1	-10921639	156.667	145	75	250	3290	44.281	2.000	0.122	0.769
ID251106	251106	78	43.558	8.049	15.084	0	179	179	2	1	-10921639	133.333	135	65	210	2800	38.837	2.000	0.090	0.566
ID251105	251105	70	56.197	9.168	10.081	0	179	179	2	1	-10921639	148.571	155	85	225	3120	44.837	2.000	0.130	0.763
ID251104	251104	65	53.538	16.589	9.082	0	179	179	2	1	-10921639	124.048	105	55	225	2605	51.469	2.000	0.099	0.433
ID251103	251103	79	61.617	13.332	4.021	0	179	179	2	1	-10921639	135.000	135	70	255	2835	49.143	2.000	0.127	0.619
ID251108	251108	75	52.515	18.776	14.812	0	179	179	2	1	-10921639	131.190	120	60	235	2755	47.721	2.000	0.106	0.527
ID251111	251111	64	58.777	14.468	15.105	0	180	180	2	1	-10921639	184.286	190	85	255	3870	48.639	4.800	0.149	0.983
ID251110	251110	65	51.668	16.665	8.744	0	180	180	2	1	-10921639	132.381	120	25	240	2780	59.195	2.000	0.061	0.258
ID251109	251109	70	45.036	10.540	9.005	0	180	180	2	1	-10921639	164.524	155	110	225	3455	31.973	7.600	0.144	1.292
ID251115	251115	70	68.814	11.201	9.416	0	181	181	2	1	-10921639	168.810	170	80	255	3545	50.297	4.800	0.205	1.142
ID251114	251114	None	41.505	16.000	0.000	0	181	181	2	1	-10921639	90.571	80	20	160	1902	43.311	2.000	0.143	0.525
ID251118	251118	64	54.022	14.740	15.101	0	181	181	2	1	-10921639	174.524	170	115	245	3665	34.238	4.800	0.137	1.230
ID251117	251117	78	79.332	7.251	14.026	0	181	181	2	1	-10921639	150.000	135	70	255	3150	53.174	2.000	0.209	0.974
ID251116	251116	65	67.099	16.869	8.775	0	181	181	2	1	-10921639	130.000	110	70	255	2730	52.939	2.000	0.147	0.630
ID251099	251099	65	72.847	16.506	9.023	0	182	182	2	1	-10921639	172.381	160	85	255	3620	54.672	2.000	0.180	0.960
ID251098	251098	70	78.484	10.885	9.472	0	182	182	2	1	-10921639	174.286	175	75	255	3660	52.400	4.800	0.237	1.273
ID251102	251102	None	48.886	19.000	27.000	0	182	182	2	1	-10921639	113.333	105	55	165	2380	39.762	3.200	0.152	0.751
ID251101	251101	64	60.909	15.515	17.365	0	182	182	2	1	-10921639	192.857	195	115	255	4050	47.397	7.600	0.145	1.029
ID251100	251100	78	52.814	7.847	14.228	0	182	182	2	1	-10921639	117.857	115	45	225	2475	46.625	2.000	0.090	0.419
ID251113	251113	80	68.320	17.775	14.636	0	183	183	2	1	-10921639	181.667	170	120	255	3815	43.050	7.600	0.172	1.239
ID251112	251112	70	71.864	11.320	9.161	0	183	183	2	1	-10921639	171.190	185	90	255	3595	44.719	6.373	0.214	1.347
ID251139	251139	70	71.572	10.813	9.155	0	184	184	2	1	-10921639	170.476	175	45	255	3580	51.959	2.000	0.198	1.084
ID251138	251138	None	48.177	3.357	7.537	0	184	184	2	1	-10921639	102.381	100	45	165	2150	34.118	4.800	0.253	1.212
ID251143	251143	80	52.150	15.992	16.664	0	184	184	2	1	-10921639	155.952	155	65	225	3275	49.184	2.000	0.106	0.610
ID251142	251142	None	48.653	1.976	15.596	0	184	184	2	1	-10921639	126.905	120	75	230	2665	36.072	4.800	0.134	0.832
ID251141	251141	78	40.810	9.090	13.970	0	184	184	2	1	-10921639	131.905	135	80	205	2770	37.499	2.000	0.096	0.617
ID251140	251140	65	45.865	17.112	8.727	0	184	184	2	1	-10921639	156.190	155	90	250	3280	37.111	2.000	0.145	1.068
ID251123	251123	None	55.329	19.587	16.238	0	185	185	2	1	-10921639	158.571	160	75	235	3330	44.976	2.000	0.144	0.888
ID251122	251122	78	63.820	8.999	14.588	0	185	185	2	1	-10921639	137.619	135	55	255	2890	55.331	2.000	0.125	0.552
ID251121	251121	70	72.873	11.092	9.663	0	185	185	2	1	-10921639	178.810	165	95	255	3755	48.371	6.395	0.203	1.248
ID251120	251120	65	62.194	16.578	8.959	0	185	185	2	1	-10921639	142.381	130	65	235	2990	52.097	2.000	0.145	0.694
ID251125	251125	None	40.477	12.945	23.356	0	185	185	2	1	-10921639	104.762	110	25	215	2200	45.565	7.600	0.102	0.425
ID251124	251124	80	73.643	15.576	16.912	0	185	185	2	1	-10921639	180.238	180	65	255	3785	48.797	4.800	0.205	1.256
ID251119	251119	None	46.138	5.279	4.063	0	185	185	2	1	-10921639	107.857	105	65	170	2265	27.229	2.000	0.195	1.291
ID251127	251127	70	66.042	11.981	10.202	0	186	186	2	1	-10921639	159.286	150	90	255	3345	45.202	3.200	0.158	0.964
ID251126	251126	65	78.376	18.225	7.212	0	186	186	2	1	-10921639	162.619	160	65	255	3415	55.399	7.600	0.216	1.042
ID251128	251128	78	45.614	8.528	14.050	0	186	186	2	1	-10921639	125.952	120	60	210	2645	41.881	7.600	0.096	0.525
ID251137	251137	None	46.497	11.000	27.000	0	187	187	2	1	-10921639	114.476	120	40	210	2404	43.148	2.000	0.174	0.786
ID251136	251136	80	55.778	15.634	18.257	0	187	187	2	1	-10921639	155.238	145	95	255	3260	46.273	2.000	0.154	0.894
ID251135	251135	70	59.860	11.894	10.704	0	187	187	2	1	-10921639	152.143	155	75	235	3195	43.318	2.000	0.162	0.980
ID251134	251134	65	43.945	18.545	6.792	0	187	187	2	1	-10921639	117.143	110	70	190	2460	34.985	3.200	0.161	0.931
ID251133	251133	None	60.758	12.339	4.095	0	187	187	2	1	-10921639	120.000	110	60	210	2520	45.139	2.000	0.200	0.886
ID251131	251131	80	62.869	15.316	18.990	0	188	188	2	1	-10921639	158.571	165	55	250	3330	48.815	2.000	0.171	0.950
ID251130	251130	70	55.277	13.196	11.468	0	188	188	2	1	-10921639	157.381	150	90	235	3305	44.683	3.200	0.150	0.921
ID251129	251129	65	45.839	17.969	7.092	0	188	188	2	1	-10921639	100.714	95	30	185	2115	41.662	7.600	0.172	0.710
ID251132	251132	81	54.188	10.723	21.143	0	188	188	2	1	-10921639	139.524	135	65	255	2930	44.269	2.000	0.115	0.648
ID251147	251147	81	50.134	11.279	20.928	0	189	189	2	1	-10921639	134.762	125	80	255	2830	47.762	7.600	0.098	0.505
ID251146	251146	82	51.402	9.940	10.301	0	189	189	2	1	-10921639	140.000	140	55	230	2940	42.720	4.800	0.187	1.034
ID251145	251145	65	60.119	16.065	9.354	0	189	189	2	1	-10921639	136.905	135	70	220	2875	40.264	4.800	0.208	1.170
ID251144	251144	None	44.988	11.000	0.000	0	189	189	2	1	-10921639	93.286	95	45	165	1959	30.689	2.000	0.212	1.063
ID251148	251148	None	45.831	5.000	27.000	0	189	189	2	1	-10921639	123.714	115	45	200	2598	45.714	2.000	0.152	0.712
ID251162	251162	83	75.489	19.000	27.000	0	190	190	2	1	-10921639	132.190	110	80	255	2776	49.963	2.000	0.277	1.148
ID251161	251161	80	52.066	14.998	19.971	0	190	190	2	1	-10921639	130.714	135	50	240	2745	46.241	2.000	0.087	0.452
ID251160	251160	81	43.044	10.613	20.161	0	190	190	2	1	-10921639	109.048	95	40	210	2290	48.079	2.000	0.074	0.314
ID251159	251159	None	71.670	16.105	16.026	0	190	190	2	1	-10921639	176.190	170	90	255	3700	47.982	2.000	0.166	1.045
ID251158	251158	82	52.638	9.387	10.113	0	190	190	2	1	-10921639	146.429	145	85	230	3075	43.850	4.800	0.162	0.931
ID251154	251154	83	47.041	19.000	27.000	0	191	191	2	1	-10921639	112.333	100	55	230	2359	48.294	2.000	0.106	0.446
ID251153	251153	80	60.361	15.262	17.930	0	191	191	2	1	-10921639	177.143	185	75	245	3720	49.487	4.800	0.190	1.144
ID251152	251152	None	42.949	0.000	16.000	0	191	191	2	1	-10921639	132.429	135	75	180	2781	29.938	4.800	0.249	1.764
ID251151	251151	None	45.175	7.160	14.886	0	191	191	2	1	-10921639	107.143	110	35	175	2250	40.143	4.800	0.206	0.912
ID251150	251150	None	51.212	15.128	11.871	0	191	191	2	1	-10921639	146.429	145	60	250	3075	45.939	2.000	0.122	0.695
ID251149	251149	82	58.183	6.855	9.190	0	191	191	2	1	-10921639	120.952	120	35	245	2540	45.843	4.800	0.182	0.814
ID251155	251155	None	52.558	16.997	7.955	0	192	192	2	1	-10921639	131.190	130	55	195	2755	34.275	6.035	0.213	1.345
ID251157	251157	83	41.871	19.000	27.000	0	192	192	2	1	-10921639	97.286	85	10	175	2043	46.262	2.000	0.114	0.430
ID251156	251156	82	71.521	9.743	9.994	0	192	192	2	1	-10921639	139.762	140	70	240	2935	41.996	2.000	0.232	1.254
ID251207	251207	82	54.314	10.274	9.332	0	193	193	2	1	-10921639	166.190	165	90	250	3490	40.028	4.800	0.156	1.118
ID251209	251209	None	40.113	18.580	15.966	0	193	193	2	1	-10921639	138.333	150	75	200	2905	38.514	2.000	0.085	0.560
ID251208	251208	84	62.733	15.674	14.329	0	193	193	2	1	-10921639	171.190	180	60	255	3595	53.453	7.600	0.179	0.971
ID251183	251183	85	51.476	5.309	22.842	0	194	194	2	1	-10921639	109.524	105	30	205	2300	40.059	2.000	0.170	0.794
ID251182	251182	None	48.982	14.895	18.896	0	194	194	2	1	-10921639	140.952	145	85	220	2960	38.879	2.000	0.109	0.710
ID251181	251181	84	68.967	15.794	14.200	0	194	194	2	1	-10921639	152.619	150	80	245	3205	52.073	2.000	0.134	0.692
ID251180	251180	82	50.042	9.906	9.445	0	194	194	2	1	-10921639	155.714	150	95	240	3270	41.270	7.600	0.123	0.825
ID251163	251163	82	52.632	9.687	8.769	0	195	195	2	1	-10921639	136.190	135	85	205	2860	33.982	2.000	0.196	1.313
ID251165	251165	85	46.296	5.267	22.680	0	195	195	2	1	-10921639	121.905	130	55	185	2560	32.767	4.800	0.185	1.161
ID251164	251164	84	73.408	15.629	15.144	0	195	195	2	1	-10921639	181.667	180	100	250	3815	39.728	4.800	0.219	1.641
ID251179	251179	87	58.058	19.000	27.000	0	196	196	2	1	-10921639	130.238	120	89	215	2735	33.060	2.000	0.212	1.379
ID251178	251178	88	46.152	15.733	22.620	0	196	196	2	1	-10921639	124.524	125	55	225	2615	45.495	2.000	0.096	0.477
ID251177	251177	85	42.503	4.656	23.263	0	196	196	2	1	-10921639	110.238	115	60	165	2315	34.874	2.000	0.151	0.828
ID251176	251176	84	73.778	15.064	16.908	0	196	196	2	1	-10921639	201.905	235	120	255	4240	52.547	2.000	0.175	1.144
ID251175	251175	86	52.602	18.546	15.571	0	196	196	2	1	-10921639	152.619	140	55	250	3205	60.304	2.000	0.105	0.482
ID251171	251171	86	67.857	17.783	15.473	0	197	197	2	1	-10921639	173.333	180	85	240	3640	52.639	2.000	0.193	1.065
ID251170	251170	None	42.969	2.497	15.489	0	197	197	2	1	-10921639	110.714	130	20	180	2325	40.997	3.200	0.122	0.586
ID251169	251169	None	54.511	14.671	9.820	0	197	197	2	1	-10921639	149.048	140	90	220	3130	40.237	2.000	0.121	0.800
ID251168	251168	None	56.800	8.872	9.637	0	197	197	2	1	-10921639	134.286	135	50	215	2820	46.160	2.000	0.191	0.935
ID251174	251174	87	47.080	19.000	27.000	0	197	197	2	1	-10921639	121.571	115	55	195	2553	44.105	3.200	0.127	0.621
ID251173	251173	88	46.224	14.996	23.593	0	197	197	2	1	-10921639	138.810	145	60	255	2915	41.979	7.600	0.088	0.535
ID251172	251172	84	55.800	15.339	18.382	0	197	197	2	1	-10921639	159.524	155	45	255	3350	58.007	2.000	0.108	0.536
ID251167	251167	None	43.421	13.278	3.570	0	197	197	2	1	-10921639	102.381	95	55	230	2150	46.087	2.000	0.081	0.334
ID251166	251166	None	40.190	2.000	0.000	0	197	197	2	1	-10921639	81.571	70	40	140	1713	35.562	2.000	0.130	0.527
ID251203	251203	None	43.886	4.256	23.698	0	198	198	2	1	-10921639	123.810	120	70	175	2600	28.588	2.000	0.159	1.186
ID251202	251202	84	57.553	14.998	18.880	0	198	198	2	1	-10921639	198.333	190	125	255	4165	37.594	2.000	0.122	1.147
ID251201	251201	89	49.856	15.308	16.011	0	198	198	2	1	-10921639	203.333	195	140	255	4270	37.193	5.994	0.107	1.059
ID251200	251200	86	62.501	18.604	15.253	0	198	198	2	1	-10921639	170.000	160	90	255	3570	54.658	2.000	0.137	0.749
ID251199	251199	90	44.719	0.000	7.000	0	198	198	2	1	-10921639	72.095	65	28	165	1514	34.357	2.000	0.211	0.731
ID251198	251198	None	48.963	15.000	0.000	0	198	198	2	1	-10921639	98.714	105	47	150	2073	33.779	3.200	0.231	1.098
ID251195	251195	86	73.561	18.629	14.987	0	199	199	2	1	-10921639	162.381	165	40	255	3410	60.635	2.000	0.170	0.780
ID251194	251194	89	41.857	14.707	13.806	0	199	199	2	1	-10921639	161.429	175	75	240	3390	48.506	6.377	0.075	0.463
ID251193	251193	None	66.702	14.287	9.831	0	199	199	2	1	-10921639	148.571	155	50	255	3120	57.904	2.000	0.124	0.567
ID251192	251192	90	41.237	0.000	8.000	0	199	199	2	1	-10921639	97.952	95	35	140	2057	33.446	2.000	0.199	0.973
ID251197	251197	None	43.576	11.000	27.000	0	199	199	2	1	-10921639	122.238	110	80	205	2567	37.408	6.078	0.158	0.891
ID251196	251196	84	46.312	14.949	19.060	0	199	199	2	1	-10921639	158.333	150	60	255	3325	44.842	4.800	0.123	0.771
ID251187	251187	None	43.486	5.918	23.615	0	200	200	2	1	-10921639	108.810	110	60	175	2285	32.245	4.800	0.164	0.952
ID251186	251186	84	46.162	13.825	20.031	0	200	200	2	1	-10921639	152.143	155	80	245	3195	38.877	7.600	0.089	0.642
ID251185	251185	92	48.946	16.513	17.162	0	200	200	2	1	-10921639	147.143	135	75	255	3090	51.807	7.600	0.061	0.329
ID251184	251184	None	45.440	13.004	4.358	0	200	200	2	1	-10921639	79.762	65	10	210	1675	49.585	2.000	0.103	0.300
ID251188	251188	None	50.139	15.170	23.725	0	200	200	2	1	-10921639	127.619	125	60	210	2680	40.516	2.000	0.136	0.754
ID251191	251191	91	59.593	19.000	27.000	0	201	201	2	1	-10921639	133.286	130	65	210	2799	40.217	2.000	0.191	1.063
ID251190	251190	None	53.014	11.000	27.000	0	201	201	2	1	-10921639	116.190	115	65	205	2440	39.378	2.000	0.219	1.059
ID251189	251189	92	42.245	16.358	17.482	0	201	201	2	1	-10921639	152.857	140	105	245	3210	38.522	2.000	0.099	0.712
ID251206	251206	91	50.812	18.000	27.000	0	202	202	2	1	-10921639	130.190	120	75	205	2734	39.429	3.200	0.182	1.018
ID251205	251205	None	44.244	0.000	23.000	0	202	202	2	1	-10921639	91.190	90	40	155	1915	30.985	2.000	0.218	1.053
ID251204	251204	92	45.935	16.216	17.300	0	202	202	2	1	-10921639	109.048	100	40	210	2290	47.133	2.000	0.074	0.320
ID251210	251210	None	41.836	13.221	3.941	0	203	203	2	1	-10921639	99.048	95	45	165	2080	30.562	2.000	0.158	0.882
ID251212	251212	92	55.773	16.388	17.635	0	204	204	2	1	-10921639	127.143	125	70	225	2670	45.540	2.000	0.181	0.857
ID251214	251214	92	62.811	16.401	17.084	0	205	205	2	1	-10921639	119.286	125	25	195	2505	46.214	2.000	0.220	0.931
ID251213	251213	None	40.664	3.585	6.017	0	205	205	2	1	-10921639	92.143	80	45	160	1935	32.771	7.600	0.166	0.800
ID251215	251215	None	55.471	13.231	4.044	0	206	206	2	1	-10921639	115.476	105	55	200	2425	39.683	2.000	0.176	0.873
ID251217	251217	None	47.738	18.000	27.000	0	206	206	2	1	-10921639	123.667	95	75	210	2597	44.789	2.000	0.123	0.604
ID251216	251216	92	49.608	16.679	18.073	0	206	206	2	1	-10921639	143.810	150	75	220	3020	41.860	7.600	0.126	0.770
ID251211	251211	92	46.760	16.210	17.928	0	207	207	2	1	-10921639	112.381	110	60	185	2360	37.068	2.000	0.139	0.739
ID251219	251219	None	47.585	2.936	15.750	0	208	208	2	1	-10921639	119.048	120	60	170	2500	30.968	2.000	0.180	1.170
ID251218	251218	None	41.568	12.635	3.935	0	208	208	2	1	-10921639	96.667	100	45	180	2030	33.292	2.000	0.167	0.832
ID251220	251220	None	57.433	22.000	21.000	0	208	208	2	1	-10921639	150.714	164	70	225	3165	43.173	2.000	0.217	1.247
ID251223	251223	None	46.450	19.000	27.000	0	209	209	2	1	-10921639	113.238	103	61	215	2378	44.590	2.000	0.165	0.721
ID251222	251222	None	47.243	16.890	17.022	0	209	209	2	1	-10921639	118.810	115	55	215	2495	39.746	7.600	0.180	0.914
ID251221	251221	None	78.942	3.000	0.000	0	209	209	2	1	-10921639	114.476	115	40	220	2404	55.899	2.000	0.379	1.125
ID251224	251224	93	49.244	15.955	17.778	0	211	211	2	1	-10921639	133.571	125	90	195	2805	29.839	2.000	0.158	1.223
ID251227	251227	None	47.729	11.000	27.000	0	212	212	2	1	-10921639	91.238	80	45	235	1916	41.753	2.000	0.172	0.642
ID251226	251226	93	55.186	15.277	17.941	0	212	212	2	1	-10921639	115.476	115	30	185	2425	42.834	2.000	0.178	0.814
ID251225	251225	None	56.462	13.268	3.740	0	212	212	2	1	-10921639	98.571	90	50	220	2070	46.318	2.000	0.167	0.608
ID251235	251235	None	42.200	22.000	21.000	0	213	213	2	1	-10921639	126.667	125	75	185	2660	37.282	7.600	0.163	0.952
ID251234	251234	93	51.693	16.324	17.993	0	213	213	2	1	-10921639	109.048	95	50	215	2290	41.911	7.600	0.159	0.713
ID251236	251236	None	53.930	19.000	27.000	0	213	213	2	1	-10921639	115.095	100	60	215	2417	50.329	3.200	0.212	0.801
ID251231	251231	93	61.517	16.842	17.389	0	214	214	2	1	-10921639	119.524	115	15	255	2510	69.784	7.600	0.149	0.445
ID251230	251230	None	42.797	16.102	7.936	0	214	214	2	1	-10921639	90.000	85	40	180	1890	36.503	2.000	0.128	0.559
ID251229	251229	None	47.094	11.000	0.000	0	214	214	2	1	-10921639	88.095	89	35	150	1850	34.735	2.000	0.253	1.024
ID251228	251228	None	44.725	4.547	19.229	0	215	215	2	1	-10921639	97.857	105	40	165	2055	36.420	2.000	0.150	0.702
ID251239	251239	None	50.057	11.000	27.000	0	216	216	2	1	-10921639	115.905	110	70	200	2434	31.569	2.000	0.200	1.223
ID251238	251238	None	56.902	16.440	17.312	0	216	216	2	1	-10921639	119.048	110	60	190	2500	39.863	7.600	0.222	1.087
ID251237	251237	None	43.335	22.000	3.000	0	216	216	2	1	-10921639	85.238	80	45	140	1790	28.369	6.072	0.279	1.310
ID251243	251243	None	50.848	19.000	27.000	0	217	217	2	1	-10921639	102.714	105	37	210	2157	41.240	2.000	0.160	0.689
ID251242	251242	None	43.077	4.912	23.276	0	217	217	2	1	-10921639	126.190	125	75	225	2650	30.574	4.800	0.151	1.085
ID251241	251241	None	40.794	18.027	4.857	0	217	217	2	1	-10921639	90.476	85	50	165	1900	26.875	4.800	0.193	1.091
ID251240	251240	94	58.167	12.938	3.630	0	217	217	2	1	-10921639	112.381	105	50	215	2360	43.319	2.000	0.170	0.752
ID251233	251233	95	67.726	15.891	17.905	0	218	218	2	1	-10921639	110.952	90	50	215	2330	53.727	2.000	0.189	0.656
ID251232	251232	94	44.891	13.545	4.082	0	218	218	2	1	-10921639	95.476	95	40	180	2005	34.710	2.000	0.170	0.800
ID251248	251248	None	51.369	18.000	27.000	0	219	219	2	1	-10921639	113.952	105	45	180	2393	38.535	7.600	0.191	0.949
ID251247	251247	None	40.990	5.000	27.000	0	219	219	2	1	-10921639	109.905	94	75	190	2308	32.359	6.440	0.166	0.967
ID251246	251246	None	40.655	15.052	20.950	0	219	219	2	1	-10921639	102.619	105	10	180	2155	40.113	2.000	0.112	0.515
ID251245	251245	95	45.777	16.204	17.507	0	219	219	2	1	-10921639	113.810	110	45	190	2390	34.889	2.000	0.158	0.891
ID251244	251244	None	43.274	7.811	3.031	0	219	219	2	1	-10921639	113.571	115	65	155	2385	29.923	2.000	0.151	0.993
ID251249	251249	None	42.777	13.118	3.623	0	220	220	2	1	-10921639	119.762	120	45	175	2515	33.297	7.600	0.167	1.031
ID251251	251251	None	51.314	5.000	27.000	0	221	221	2	1	-10921639	92.143	80	30	170	1935	42.977	2.000	0.172	0.629
ID251250	251250	None	62.940	16.809	17.573	0	221	221	2	1	-10921639	129.524	135	75	230	2720	44.691	2.000	0.216	1.029
ID251252	251252	None	51.200	19.000	27.000	0	221	221	2	1	-10921639	143.381	159	80	245	3011	52.135	4.800	0.199	0.914
ID251258	251258	None	46.047	22.000	14.000	0	222	222	2	1	-10921639	119.810	120	65	190	2516	33.200	7.600	0.194	1.175
ID251257	251257	None	62.562	13.175	4.201	0	222	222	2	1	-10921639	111.429	110	55	240	2340	41.387	2.000	0.215	0.953
ID251259	251259	96	44.456	17.313	17.977	0	223	223	2	1	-10921639	97.619	100	10	170	2050	39.199	2.000	0.190	0.795
ID251262	251262	97	51.491	19.000	27.000	0	224	224	2	1	-10921639	115.857	100	40	205	2433	45.742	7.600	0.171	0.741
ID251261	251261	98	40.154	6.782	22.908	0	224	224	2	1	-10921639	107.857	105	50	185	2265	30.231	7.600	0.139	0.870
ID251260	251260	96	52.942	16.606	17.842	0	224	224	2	1	-10921639	122.143	110	40	210	2565	44.175	3.200	0.186	0.869
ID251256	251256	97	48.132	19.000	27.000	0	225	225	2	1	-10921639	89.000	85	33	225	1869	47.315	2.000	0.115	0.388
ID251255	251255	98	46.588	6.070	23.135	0	225	225	2	1	-10921639	127.619	120	75	190	2680	31.568	2.000	0.172	1.185
ID251254	251254	None	40.653	13.092	4.007	0	225	225	2	1	-10921639	86.905	80	20	185	1825	33.559	2.000	0.148	0.668
ID251253	251253	None	54.270	2.000	0.000	0	225	225	2	1	-10921639	110.952	103	60	205	2330	37.201	2.000	0.216	1.058
ID251275	251275	None	42.916	11.000	27.000	0	227	227	2	1	-10921639	88.810	80	37	205	1865	44.615	2.000	0.089	0.324
ID251266	251266	99	50.414	19.000	27.000	0	228	228	2	1	-10921639	102.333	105	42	165	2149	38.561	2.000	0.198	0.877
ID251265	251265	None	46.343	15.581	21.110	0	228	228	2	1	-10921639	130.952	130	95	185	2750	25.962	6.270	0.213	1.774
ID251264	251264	None	49.308	16.170	18.010	0	228	228	2	1	-10921639	122.143	120	60	200	2565	41.610	2.000	0.144	0.737
ID251263	251263	None	67.313	12.883	3.855	0	228	228	2	1	-10921639	110.476	105	60	225	2320	40.863	2.000	0.292	1.223
ID251274	251274	99	43.289	19.000	27.000	0	229	229	2	1	-10921639	90.429	85	45	160	1899	37.001	7.600	0.226	0.900
ID251267	251267	None	52.685	7.103	14.056	0	230	230	2	1	-10921639	96.905	90	40	210	2035	43.974	7.600	0.165	0.624
ID251270	251270	99	46.705	19.000	27.000	0	230	230	2	1	-10921639	108.857	94	50	200	2286	40.533	2.000	0.133	0.632
ID251269	251269	None	41.279	5.831	22.517	0	230	230	2	1	-10921639	115.476	115	45	165	2425	33.945	4.800	0.191	1.091
ID251268	251268	100	65.836	16.914	17.638	0	230	230	2	1	-10921639	140.476	145	55	215	2950	47.061	7.600	0.243	1.166
ID251271	251271	None	51.832	3.027	15.747	0	231	231	2	1	-10921639	126.667	120	85	185	2660	34.581	4.800	0.196	1.199
ID251273	251273	None	55.721	5.000	27.000	0	231	231	2	1	-10921639	148.476	145	85	215	3118	35.547	4.800	0.225	1.532
ID251272	251272	100	51.652	15.305	17.748	0	231	231	2	1	-10921639	108.095	100	50	185	2270	37.131	2.000	0.206	0.995
ID251277	251277	101	52.325	14.779	23.815	0	232	232	2	1	-10921639	122.143	120	40	215	2565	42.414	2.000	0.131	0.667
ID251276	251276	100	63.634	15.893	18.132	0	232	232	2	1	-10921639	124.524	115	30	195	2615	39.557	4.800	0.261	1.305
ID251281	251281	101	46.740	15.123	24.446	0	233	233	2	1	-10921639	128.095	140	50	190	2690	40.388	2.000	0.115	0.654
ID251280	251280	100	48.689	15.331	18.940	0	233	233	2	1	-10921639	137.619	140	75	225	2890	41.310	3.200	0.118	0.701
ID251279	251279	None	49.094	12.029	14.126	0	233	233	2	1	-10921639	118.810	120	45	165	2495	32.592	2.000	0.193	1.178
ID251278	251278	None	43.457	3.000	0.000	0	233	233	2	1	-10921639	111.333	90	61	175	2338	38.021	2.000	0.187	0.922
ID251290	251290	100	48.953	16.148	17.163	0	234	234	2	1	-10921639	108.571	95	35	170	2280	37.421	3.200	0.176	0.869
ID251283	251283	100	54.145	16.692	17.893	0	235	235	2	1	-10921639	105.952	95	25	210	2225	45.706	2.000	0.162	0.648
ID251282	251282	None	41.009	13.170	13.943	0	235	235	2	1	-10921639	97.857	105	35	155	2055	35.622	7.600	0.165	0.779
ID251284	251284	None	55.469	11.000	27.000	0	235	235	2	1	-10921639	100.571	100	42	200	2112	37.654	2.000	0.281	1.172
ID251286	251286	100	45.100	16.098	17.232	0	236	236	2	1	-10921639	93.095	95	10	165	1955	43.170	2.000	0.134	0.511
ID251285	251285	None	44.861	4.463	4.900	0	236	236	2	1	-10921639	95.476	85	45	185	2005	38.662	2.000	0.132	0.575
ID251287	251287	None	42.658	11.210	10.122	0	237	237	2	1	-10921639	78.810	70	40	150	1655	34.853	2.000	0.141	0.558
ID251289	251289	100	46.760	16.249	18.017	0	237	237	2	1	-10921639	112.619	115	40	180	2365	31.529	4.800	0.237	1.368
ID251288	251288	None	44.355	14.072	16.163	0	237	237	2	1	-10921639	89.762	85	35	180	1885	39.258	2.000	0.142	0.567
ID251291	251291	100	56.588	17.889	17.247	0	238	238	2	1	-10921639	131.429	130	55	190	2760	37.187	2.000	0.198	1.170
ID251293	251293	None	55.696	19.000	27.000	0	238	238	2	1	-10921639	106.429	112	50	205	2235	45.189	2.000	0.211	0.822
ID251292	251292	102	48.688	11.000	27.000	0	238	238	2	1	-10921639	93.381	90	30	225	1961	41.941	2.000	0.189	0.706
ID251297	251297	102	40.445	11.000	27.000	0	239	239	2	1	-10921639	98.429	98	70	140	2067	22.230	7.600	0.201	1.481
ID251296	251296	None	46.906	5.126	23.413	0	239	239	2	1	-10921639	120.000	125	45	185	2520	36.503	4.800	0.192	1.059
ID251295	251295	100	49.225	16.563	17.281	0	239	239	2	1	-10921639	112.143	105	55	215	2355	44.203	2.000	0.100	0.461
ID251294	251294	103	42.219	3.000	0.000	0	239	239	2	1	-10921639	96.714	90	45	155	2031	37.318	6.000	0.216	0.922
ID251298	251298	103	47.586	2.000	0.000	0	240	240	2	1	-10921639	76.381	60	25	165	1604	44.985	2.000	0.165	0.481
ID251307	251307	None	52.276	22.000	8.000	0	241	241	2	1	-10921639	83.667	75	30	155	1757	38.090	2.000	0.301	1.016
ID251308	251308	None	44.874	0.000	12.000	0	241	241	2	1	-10921639	89.190	95	28	150	1873	40.776	2.000	0.185	0.684
ID251299	251299	None	42.530	15.000	0.000	0	242	242	2	1	-10921639	120.714	110	75	175	2535	34.241	3.200	0.167	1.007
ID251301	251301	104	45.368	14.954	23.795	0	242	242	2	1	-10921639	125.476	135	35	190	2635	41.470	2.000	0.121	0.655
ID251300	251300	None	49.904	22.000	3.000	0	242	242	2	1	-10921639	88.333	75	35	200	1855	45.188	2.000	0.182	0.603
ID251306	251306	None	49.311	4.000	27.000	0	243	243	2	1	-10921639	110.714	110	35	150	2325	28.043	7.600	0.247	1.562
ID251305	251305	104	51.815	14.721	23.704	0	243	243	2	1	-10921639	123.333	120	60	205	2590	36.991	2.000	0.172	0.977
ID251304	251304	None	47.858	19.344	16.961	0	243	243	2	1	-10921639	125.238	125	55	205	2630	41.758	3.200	0.153	0.796
ID251303	251303	None	58.356	11.756	13.969	0	243	243	2	1	-10921639	93.095	80	25	170	1955	39.258	2.000	0.289	1.063
ID251302	251302	None	46.373	19.581	7.734	0	243	243	2	1	-10921639	93.095	85	30	155	1955	38.127	2.000	0.143	0.612
ID251315	251315	105	46.578	3.000	0.000	0	244	244	2	1	-10921639	100.905	90	42	155	2119	36.989	3.200	0.212	0.953
ID251318	251318	None	59.155	19.000	27.000	0	244	244	2	1	-10921639	120.571	105	70	210	2532	41.793	2.000	0.213	1.012
ID251317	251317	None	44.899	3.485	16.091	0	244	244	2	1	-10921639	97.143	90	55	195	2040	34.913	6.307	0.160	0.768
ID251316	251316	None	61.955	22.000	3.000	0	244	244	2	1	-10921639	70.286	65	0	170	1476	43.657	2.000	0.481	1.045
ID251331	251331	None	45.931	17.808	15.233	0	245	245	2	1	-10921639	108.095	115	30	170	2270	43.459	2.000	0.192	0.802
ID251330	251330	None	43.246	11.724	12.264	0	245	245	2	1	-10921639	90.476	85	50	165	1900	33.500	2.000	0.177	0.813
ID251329	251329	None	41.554	12.618	4.973	0	245	245	2	1	-10921639	99.524	105	60	140	2090	26.735	4.800	0.204	1.260
ID251328	251328	105	59.712	3.000	0.000	0	245	245	2	1	-10921639	111.000	103	70	185	2331	34.728	2.000	0.305	1.495
ID251332	251332	None	46.414	14.933	23.922	0	245	245	2	1	-10921639	85.238	75	15	195	1790	42.499	2.000	0.092	0.336
ID251314	251314	None	47.246	19.000	27.000	0	246	246	2	1	-10921639	117.143	117	60	175	2460	37.613	4.000	0.233	1.178
ID251313	251313	None	70.722	22.000	17.000	0	246	246	2	1	-10921639	137.286	126	75	240	2883	46.881	2.000	0.204	0.993
ID251312	251312	None	45.112	2.614	16.320	0	246	246	2	1	-10921639	90.952	90	15	170	1910	42.474	2.000	0.135	0.508
ID251311	251311	106	50.389	4.918	10.048	0	246	246	2	1	-10921639	116.905	115	75	185	2455	29.558	7.600	0.189	1.259
ID251323	251323	None	65.526	16.613	17.213	0	247	247	2	1	-10921639	147.381	150	85	235	3095	45.156	6.340	0.202	1.095
ID251322	251322	106	47.568	4.590	10.055	0	247	247	2	1	-10921639	122.381	120	45	210	2570	35.518	2.000	0.152	0.909
ID251321	251321	None	44.626	13.540	4.047	0	247	247	2	1	-10921639	82.143	85	25	155	1725	34.517	2.000	0.202	0.798
ID251324	251324	None	47.389	22.000	20.000	0	247	247	2	1	-10921639	119.714	110	55	180	2514	40.344	3.200	0.154	0.790
ID251310	251310	108	42.885	4.764	22.901	0	248	248	2	1	-10921639	108.571	115	60	160	2280	30.006	2.000	0.178	1.091
ID251309	251309	107	42.424	11.997	13.329	0	248	248	2	1	-10921639	108.095	105	45	195	2270	34.910	2.000	0.146	0.790
ID251319	251319	107	41.738	11.022	11.832	0	249	249	2	1	-10921639	97.857	90	35	170	2055	32.541	5.986	0.180	0.917
ID251320	251320	108	45.929	6.225	22.688	0	249	249	2	1	-10921639	121.667	115	60	200	2555	36.652	7.600	0.159	0.912
ID251327	251327	None	55.842	5.000	27.000	0	250	250	2	1	-10921639	89.810	80	42	160	1886	36.256	2.000	0.286	1.101
ID251326	251326	None	55.924	22.000	21.000	0	250	250	2	1	-10921639	92.429	79	30	190	1941	44.397	2.000	0.201	0.697
ID251325	251325	107	86.585	11.194	12.221	0	250	250	2	1	-10921639	149.524	145	65	255	3140	53.803	2.000	0.262	1.155
ID251339	251339	109	41.359	14.482	19.320	0	251	251	2	1	-10921639	106.667	100	15	185	2240	43.656	7.600	0.118	0.515
ID251338	251338	None	40.862	18.021	15.850	0	251	251	2	1	-10921639	107.143	125	35	165	2250	39.924	3.200	0.137	0.646
ID251337	251337	107	51.960	10.112	12.010	0	251	251	2	1	-10921639	127.143	125	75	205	2670	44.147	4.800	0.204	0.976
ID251336	251336	110	62.043	16.722	9.278	0	251	251	2	1	-10921639	131.190	140	40	210	2755	40.740	4.800	0.240	1.246
ID251343	251343	109	44.037	13.145	20.716	0	252	252	2	1	-10921639	129.524	120	80	220	2720	32.207	4.800	0.171	1.172
ID251342	251342	107	43.641	9.550	11.101	0	252	252	2	1	-10921639	109.524	115	50	165	2300	34.925	7.600	0.175	0.935
ID251341	251341	110	42.994	17.207	9.765	0	252	252	2	1	-10921639	100.714	95	50	150	2115	28.208	2.000	0.170	1.037
ID251340	251340	111	44.844	3.000	0.000	0	252	252	2	1	-10921639	118.571	120	60	170	2490	32.358	4.800	0.234	1.390
ID251335	251335	109	42.020	14.624	19.615	0	253	253	2	1	-10921639	125.238	130	65	220	2630	37.063	2.000	0.114	0.692
ID251334	251334	110	72.717	17.570	9.076	0	253	253	2	1	-10921639	111.905	110	40	220	2350	51.026	2.000	0.277	0.952
ID251333	251333	111	51.151	4.000	0.000	0	253	253	2	1	-10921639	123.190	115	80	195	2587	32.689	4.800	0.370	2.034
ID251347	251347	112	77.955	15.967	16.918	0	254	254	2	1	-10921639	147.619	150	65	250	3100	48.390	4.800	0.241	1.186
ID251346	251346	107	44.447	8.591	10.905	0	254	254	2	1	-10921639	97.143	105	40	180	2040	39.704	6.373	0.175	0.728
ID251345	251345	None	41.523	0.000	11.000	0	254	254	2	1	-10921639	130.095	140	80	170	2732	28.672	4.800	0.169	1.313
ID251344	251344	110	44.828	17.472	9.569	0	254	254	2	1	-10921639	85.238	90	0	155	1790	39.162	3.200	0.259	0.894
ID251353	251353	None	52.025	9.883	19.067	0	255	255	2	1	-10921639	111.429	110	50	180	2340	34.574	2.000	0.204	1.093
ID251352	251352	112	72.461	15.681	17.233	0	255	255	2	1	-10921639	155.000	150	60	245	3255	45.415	4.800	0.246	1.349
ID251351	251351	107	45.314	9.600	10.068	0	255	255	2	1	-10921639	89.524	85	45	175	1880	35.032	2.000	0.182	0.786
ID251350	251350	110	103.604	17.197	8.685	0	255	255	2	1	-10921639	132.381	105	55	255	2780	64.626	2.000	0.366	1.097
ID251349	251349	None	49.684	16.000	0.000	0	255	255	2	1	-10921639	102.000	95	45	145	2142	25.411	4.800	0.311	1.904
ID251348	251348	None	40.115	4.000	0.000	0	255	255	2	1	-10921639	100.857	95	60	155	2118	25.156	7.600	0.255	1.631
ID251355	251355	107	45.813	10.850	11.878	0	256	256	2	1	-10921639	112.143	125	55	155	2355	31.606	2.000	0.209	1.225
ID251354	251354	110	69.742	17.902	9.368	0	256	256	2	1	-10921639	103.095	90	40	220	2165	49.408	2.000	0.291	0.940
ID251356	251356	112	65.820	15.441	16.769	0	256	256	2	1	-10921639	154.286	170	60	250	3240	50.381	4.800	0.196	1.005
ID251369	251369	None	57.305	0.000	24.000	0	257	257	2	1	-10921639	121.095	125	61	225	2543	41.485	3.200	0.201	0.979
ID251368	251368	None	44.285	22.000	20.000	0	257	257	2	1	-10921639	99.905	95	51	190	2098	33.366	2.000	0.183	0.925
ID251367	251367	None	71.984	9.716	19.902	0	257	257	2	1	-10921639	151.667	155	65	225	3185	40.507	4.800	0.242	1.458
ID251366	251366	112	52.863	16.250	15.794	0	257	257	2	1	-10921639	122.381	105	70	210	2570	42.797	2.000	0.146	0.730
ID251365	251365	110	60.015	16.653	8.752	0	257	257	2	1	-10921639	116.667	115	45	205	2450	41.059	2.000	0.208	0.977
ID251364	251364	None	46.527	3.000	0.000	0	257	257	2	1	-10921639	98.048	90	61	165	2059	33.162	3.200	0.282	1.302
ID251359	251359	113	66.782	19.000	27.000	0	258	258	2	1	-10921639	110.381	110	45	170	2318	41.117	2.000	0.338	1.356
ID251358	251358	112	51.278	16.242	16.363	0	258	258	2	1	-10921639	144.762	135	75	235	3040	40.171	7.600	0.152	0.948
ID251357	251357	114	52.535	8.539	13.258	0	258	258	2	1	-10921639	133.810	125	70	200	2810	37.044	2.000	0.202	1.216
ID251363	251363	113	54.964	20.000	27.000	0	259	259	2	1	-10921639	99.095	80	25	190	2081	52.347	2.000	0.209	0.655
ID251362	251362	112	52.696	17.296	15.547	0	259	259	2	1	-10921639	168.095	170	110	235	3530	37.265	4.800	0.181	1.386
ID251361	251361	114	44.444	10.690	12.440	0	259	259	2	1	-10921639	161.190	165	95	225	3385	35.104	7.600	0.141	1.132
ID251360	251360	None	42.412	10.178	10.047	0	259	259	2	1	-10921639	149.524	155	100	200	3140	30.245	7.600	0.171	1.445
ID251371	251371	112	50.117	15.768	16.489	0	260	260	2	1	-10921639	152.143	160	100	190	3195	27.045	4.800	0.206	1.924
ID251370	251370	114	47.538	10.683	12.951	0	260	260	2	1	-10921639	124.286	120	55	210	2610	39.347	7.600	0.127	0.710
ID251373	251373	None	58.597	12.162	20.899	0	260	260	2	1	-10921639	128.333	135	60	190	2695	36.274	7.600	0.228	1.312
ID251372	251372	None	44.270	22.000	17.000	0	260	260	2	1	-10921639	142.000	150	90	185	2982	25.564	4.800	0.190	1.775
ID251375	251375	112	53.782	16.060	16.376	0	261	261	2	1	-10921639	154.762	170	80	205	3250	40.295	2.000	0.156	1.038
ID251374	251374	114	53.601	9.198	13.059	0	261	261	2	1	-10921639	157.381	150	105	225	3305	35.165	2.000	0.139	1.096
ID251377	251377	None	45.073	19.000	27.000	0	262	262	2	1	-10921639	100.048	85	50	185	2101	39.054	2.000	0.158	0.699
ID251376	251376	112	53.143	14.102	15.464	0	262	262	2	1	-10921639	143.571	150	40	245	3015	51.941	2.000	0.133	0.648
ID251378	251378	112	49.557	14.343	16.247	0	263	263	2	1	-10921639	148.571	145	75	255	3120	41.447	2.000	0.087	0.571
ID251379	251379	None	40.223	16.000	0.000	0	264	264	2	1	-10921639	92.286	90	20	180	1938	36.649	2.000	0.231	0.943
ID251384	251384	None	43.408	16.041	25.074	0	264	264	2	1	-10921639	122.381	115	55	210	2570	42.268	2.000	0.063	0.344
ID251383	251383	112	54.304	16.193	15.333	0	264	264	2	1	-10921639	164.048	160	75	245	3445	43.521	4.800	0.194	1.223
ID251382	251382	None	41.720	6.641	14.462	0	264	264	2	1	-10921639	111.190	115	35	170	2335	37.347	7.600	0.143	0.746
ID251381	251381	115	47.527	10.180	12.005	0	264	264	2	1	-10921639	124.048	125	35	190	2605	42.149	3.200	0.165	0.835
ID251380	251380	None	42.232	17.929	8.784	0	264	264	2	1	-10921639	120.952	115	55	205	2540	31.962	2.000	0.109	0.747
ID251395	251395	115	44.604	10.304	11.870	0	265	265	2	1	-10921639	112.619	115	25	180	2365	37.236	7.600	0.179	0.918
ID251398	251398	None	45.634	20.000	27.000	0	265	265	2	1	-10921639	109.810	98	65	170	2306	37.140	2.000	0.160	0.814
ID251397	251397	112	57.216	15.246	17.534	0	265	265	2	1	-10921639	166.905	150	110	255	3505	44.595	4.800	0.186	1.173
ID251396	251396	None	58.482	19.037	15.547	0	265	265	2	1	-10921639	160.476	160	85	255	3370	41.137	2.000	0.131	0.905
ID251394	251394	142	56.277	11.904	20.474	0	266	266	2	1	-10921639	137.857	135	80	235	2895	44.005	2.000	0.153	0.830
ID251393	251393	112	44.538	17.027	17.105	0	266	266	2	1	-10921639	143.095	140	95	210	3005	35.513	7.600	0.151	1.055
ID251392	251392	115	52.078	10.488	11.965	0	266	266	2	1	-10921639	133.571	130	65	205	2805	39.216	2.000	0.160	0.941
ID251391	251391	116	42.457	9.836	8.937	0	266	266	2	1	-10921639	120.476	110	45	190	2530	38.662	4.000	0.163	0.872
ID251387	251387	116	41.336	7.908	9.372	0	267	267	2	1	-10921639	117.381	125	40	165	2465	35.903	2.000	0.156	0.882
ID251386	251386	None	43.077	22.000	3.000	0	267	267	2	1	-10921639	103.190	90	60	160	2167	28.133	4.800	0.229	1.365
ID251385	251385	None	45.800	3.000	0.000	0	267	267	2	1	-10921639	97.476	95	50	145	2047	27.660	7.600	0.278	1.533
ID251390	251390	142	52.154	12.866	20.808	0	267	267	2	1	-10921639	144.762	140	90	205	3040	32.919	3.200	0.168	1.265
ID251389	251389	112	73.814	18.566	15.684	0	267	267	2	1	-10921639	176.190	175	100	255	3700	49.596	4.800	0.203	1.198
ID251388	251388	115	49.592	11.251	12.353	0	267	267	2	1	-10921639	134.048	130	65	210	2815	36.525	7.600	0.152	0.969
ID251402	251402	141	42.715	15.371	23.299	0	268	268	2	1	-10921639	140.000	140	80	220	2940	35.214	6.016	0.113	0.808
ID251401	251401	112	61.168	16.356	16.873	0	268	268	2	1	-10921639	165.476	165	95	255	3475	45.081	6.388	0.168	1.057
ID251400	251400	116	43.451	9.202	9.060	0	268	268	2	1	-10921639	111.905	120	45	160	2350	34.150	6.282	0.200	1.093
ID251399	251399	None	46.867	13.975	3.515	0	268	268	2	1	-10921639	103.810	100	50	205	2180	36.087	2.000	0.162	0.801
ID251403	251403	116	58.599	8.559	10.077	0	269	269	2	1	-10921639	130.952	130	70	215	2750	40.608	2.000	0.229	1.203
ID251407	251407	None	48.336	19.000	27.000	0	269	269	2	1	-10921639	86.000	75	40	180	1806	45.033	2.000	0.178	0.578
ID251406	251406	141	40.323	14.779	23.408	0	269	269	2	1	-10921639	124.524	110	60	205	2615	35.104	6.133	0.109	0.699
ID251405	251405	117	42.399	14.792	19.732	0	269	269	2	1	-10921639	126.667	115	60	235	2660	47.232	2.000	0.064	0.322
ID251404	251404	112	40.801	18.351	16.519	0	269	269	2	1	-10921639	133.810	140	65	210	2810	33.723	2.000	0.092	0.669
ID251415	251415	117	50.454	14.483	20.751	0	270	270	2	1	-10921639	152.143	145	90	255	3195	42.678	4.800	0.208	1.227
ID251414	251414	112	48.533	16.421	15.987	0	270	270	2	1	-10921639	115.476	125	25	230	2425	53.407	2.000	0.096	0.378
ID251413	251413	116	64.000	10.203	11.989	0	270	270	2	1	-10921639	143.571	140	80	240	3015	43.219	2.000	0.175	0.991
ID251418	251418	112	41.935	16.041	16.694	0	271	271	2	1	-10921639	121.905	125	65	195	2560	36.485	7.600	0.142	0.832
ID251417	251417	None	48.423	7.650	15.309	0	271	271	2	1	-10921639	144.286	140	80	205	3030	34.795	7.600	0.162	1.159
ID251416	251416	116	70.327	10.592	12.987	0	271	271	2	1	-10921639	155.714	150	65	250	3270	49.631	7.600	0.179	0.950
ID251419	251419	None	42.811	17.351	8.904	0	272	272	2	1	-10921639	111.190	110	55	180	2335	35.528	2.000	0.130	0.720
ID251422	251422	None	51.881	12.000	27.000	0	272	272	2	1	-10921639	122.714	115	70	245	2577	40.104	7.600	0.175	0.913
ID251421	251421	None	41.073	0.000	18.000	0	272	272	2	1	-10921639	112.095	115	25	170	2354	32.994	3.200	0.144	0.857
ID251420	251420	116	63.746	10.301	11.009	0	272	272	2	1	-10921639	137.381	135	40	240	2885	50.215	2.000	0.185	0.854
ID251411	251411	None	51.224	17.724	16.973	0	273	273	2	1	-10921639	160.238	160	105	240	3365	42.909	7.600	0.113	0.758
ID251410	251410	116	46.402	10.601	12.506	0	273	273	2	1	-10921639	121.667	120	30	200	2555	46.215	2.000	0.087	0.419
ID251409	251409	None	44.582	12.923	4.193	0	273	273	2	1	-10921639	86.905	80	25	205	1825	37.732	2.000	0.137	0.556
ID251408	251408	None	67.056	3.000	0.000	0	273	273	2	1	-10921639	86.095	75	28	190	1808	54.462	2.000	0.267	0.666
ID251412	251412	118	45.942	12.213	19.420	0	273	273	2	1	-10921639	132.857	125	65	210	2790	42.118	2.000	0.117	0.659
ID251434	251434	118	42.499	11.632	22.106	0	274	274	2	1	-10921639	118.810	115	70	215	2495	36.875	2.000	0.104	0.606
ID251433	251433	116	74.976	10.537	11.836	0	274	274	2	1	-10921639	135.238	125	70	240	2840	51.344	2.000	0.270	1.118
ID251427	251427	None	41.729	13.214	3.986	0	275	275	2	1	-10921639	90.952	90	15	145	1910	34.045	2.000	0.160	0.738
ID251426	251426	None	41.334	2.000	0.000	0	275	275	2	1	-10921639	97.857	90	60	145	2055	32.627	7.600	0.185	0.937
ID251431	251431	119	41.273	18.995	17.194	0	275	275	2	1	-10921639	139.286	130	70	205	2925	37.460	6.407	0.095	0.646
ID251430	251430	116	52.596	11.149	12.043	0	275	275	2	1	-10921639	129.048	125	90	215	2710	36.319	7.600	0.164	1.003
ID251429	251429	None	62.136	17.032	9.832	0	275	275	2	1	-10921639	129.286	130	70	235	2715	40.844	2.000	0.188	1.000
ID251428	251428	None	44.897	6.969	9.193	0	275	275	2	1	-10921639	106.429	105	25	210	2235	46.453	6.369	0.137	0.553
ID251432	251432	None	66.368	13.999	18.797	0	275	275	2	1	-10921639	154.762	155	70	240	3250	46.970	2.000	0.170	0.960
ID251439	251439	None	51.267	14.917	24.618	0	276	276	2	1	-10921639	105.714	105	35	230	2220	48.895	2.000	0.119	0.459
ID251438	251438	119	53.586	17.343	17.454	0	276	276	2	1	-10921639	168.571	160	90	255	3540	39.184	6.289	0.122	0.934
ID251423	251423	None	50.002	8.681	10.016	0	277	277	2	1	-10921639	115.000	100	45	230	2415	44.385	2.000	0.125	0.575
ID251425	251425	119	52.292	17.973	16.781	0	277	277	2	1	-10921639	155.952	150	100	225	3275	37.637	7.600	0.131	0.958
ID251424	251424	None	41.263	8.894	15.249	0	277	277	2	1	-10921639	125.238	130	75	180	2630	34.946	2.000	0.123	0.788
ID251435	251435	None	51.363	11.197	11.736	0	278	278	2	1	-10921639	136.667	130	85	225	2870	40.197	7.600	0.131	0.785
ID251437	251437	120	47.812	3.850	19.172	0	278	278	2	1	-10921639	91.667	100	25	160	1925	37.193	2.000	0.204	0.835
ID251436	251436	119	41.562	17.995	15.943	0	278	278	2	1	-10921639	137.619	135	70	195	2890	34.627	4.800	0.128	0.903
ID251448	251448	None	42.909	11.514	20.161	0	279	279	2	1	-10921639	132.143	130	85	205	2775	33.896	2.000	0.125	0.868
ID251447	251447	119	45.425	16.009	17.531	0	279	279	2	1	-10921639	133.333	130	70	220	2800	43.108	7.600	0.104	0.582
ID251446	251446	120	43.460	5.450	17.287	0	279	279	2	1	-10921639	116.905	125	55	180	2455	35.231	6.252	0.159	0.909
ID251445	251445	None	45.143	7.903	8.917	0	279	279	2	1	-10921639	128.810	125	85	180	2705	26.358	7.600	0.167	1.401
ID251456	251456	None	43.973	14.888	24.204	0	280	280	2	1	-10921639	129.048	130	75	185	2710	30.888	2.000	0.136	1.001
ID251455	251455	119	44.822	16.058	18.055	0	280	280	2	1	-10921639	140.714	140	85	235	2955	35.188	7.600	0.097	0.710
ID251454	251454	121	52.288	18.926	14.628	0	280	280	2	1	-10921639	139.286	125	80	225	2925	40.040	7.600	0.102	0.643
ID251453	251453	122	63.293	2.000	0.000	0	280	280	2	1	-10921639	119.571	110	75	225	2511	37.337	2.000	0.241	1.245
ID251443	251443	122	59.853	3.000	0.000	0	281	281	2	1	-10921639	131.095	120	60	210	2753	39.511	4.800	0.250	1.327
ID251444	251444	121	42.690	18.782	15.978	0	281	281	2	1	-10921639	136.429	135	80	220	2865	37.555	7.600	0.112	0.734
ID251442	251442	None	42.098	5.276	24.106	0	282	282	2	1	-10921639	120.238	130	30	180	2525	36.141	2.000	0.156	0.900
ID251441	251441	121	55.910	18.276	15.485	0	282	282	2	1	-10921639	172.381	180	100	225	3620	35.200	4.800	0.194	1.592
ID251440	251440	123	50.295	12.077	13.539	0	282	282	2	1	-10921639	138.095	125	70	255	2900	48.746	2.000	0.126	0.632
ID251451	251451	121	55.230	18.997	14.961	0	283	283	2	1	-10921639	160.000	140	95	255	3360	51.478	2.000	0.139	0.757
ID251450	251450	123	53.064	11.911	12.745	0	283	283	2	1	-10921639	130.714	125	65	255	2745	50.057	2.000	0.148	0.674
ID251449	251449	None	54.257	12.384	10.336	0	283	283	2	1	-10921639	138.095	140	60	210	2900	39.162	4.800	0.196	1.156
ID251452	251452	124	55.482	19.000	27.000	0	283	283	2	1	-10921639	109.048	95	60	210	2290	45.543	7.600	0.183	0.740
ID251459	251459	121	67.850	18.767	15.759	0	284	284	2	1	-10921639	170.000	190	90	255	3570	49.117	3.200	0.210	1.200
ID251458	251458	123	59.702	12.493	11.778	0	284	284	2	1	-10921639	143.095	145	65	205	3005	37.666	2.000	0.221	1.376
ID251457	251457	None	52.976	4.000	0.000	0	284	284	2	1	-10921639	99.333	90	61	150	2086	29.325	2.000	0.332	1.687
ID251460	251460	124	44.293	19.000	27.000	0	284	284	2	1	-10921639	135.190	135	35	230	2839	42.308	4.800	0.192	1.027
ID251465	251465	None	50.973	14.035	23.822	0	285	285	2	1	-10921639	118.571	110	75	205	2490	35.360	2.000	0.139	0.820
ID251464	251464	126	84.918	15.002	15.840	0	285	285	2	1	-10921639	167.857	160	75	255	3525	57.021	3.200	0.243	1.152
ID251463	251463	121	51.091	19.175	15.329	0	285	285	2	1	-10921639	158.333	150	85	230	3325	42.876	6.208	0.151	0.969
ID251462	251462	None	43.373	7.638	14.818	0	285	285	2	1	-10921639	112.857	105	50	155	2370	28.442	2.000	0.164	1.119
ID251461	251461	125	49.315	12.671	3.991	0	285	285	2	1	-10921639	98.095	90	40	180	2060	35.584	2.000	0.198	0.910
ID251474	251474	None	42.765	11.785	21.323	0	286	286	2	1	-10921639	106.905	95	50	205	2245	43.717	2.000	0.082	0.372
ID251473	251473	126	47.578	15.458	16.437	0	286	286	2	1	-10921639	154.286	160	70	250	3240	46.564	3.200	0.130	0.763
ID251472	251472	121	43.190	18.565	15.203	0	286	286	2	1	-10921639	138.333	130	90	250	2905	41.059	2.000	0.124	0.743
ID251471	251471	125	65.938	13.907	4.621	0	286	286	2	1	-10921639	119.286	115	55	235	2505	40.752	4.800	0.283	1.291
ID251467	251467	121	53.132	18.359	14.321	0	287	287	2	1	-10921639	145.238	135	70	255	3050	49.104	7.600	0.092	0.497
ID251466	251466	None	48.103	18.014	3.133	0	287	287	2	1	-10921639	108.571	100	70	175	2280	30.665	2.000	0.176	1.061
ID251470	251470	None	48.478	20.000	27.000	0	287	287	2	1	-10921639	119.286	110	75	215	2505	36.365	2.000	0.176	0.982
ID251469	251469	126	51.165	15.493	17.260	0	287	287	2	1	-10921639	150.476	150	75	255	3160	43.701	7.600	0.119	0.733
ID251468	251468	None	60.598	9.728	14.679	0	287	287	2	1	-10921639	138.810	130	75	250	2915	45.247	2.000	0.188	0.971
ID251506	251506	None	47.519	11.000	27.000	0	288	288	2	1	-10921639	105.238	110	40	175	2210	39.985	7.600	0.188	0.834
ID251505	251505	127	52.159	11.959	21.213	0	288	288	2	1	-10921639	117.143	110	75	195	2460	39.356	7.600	0.142	0.740
ID251504	251504	126	47.925	16.367	16.886	0	288	288	2	1	-10921639	147.857	140	80	230	3105	46.276	7.600	0.134	0.757
ID251503	251503	121	49.868	18.113	14.946	0	288	288	2	1	-10921639	157.857	140	105	245	3315	44.316	7.600	0.122	0.774
ID251502	251502	None	44.708	12.226	11.021	0	288	288	2	1	-10921639	138.095	135	85	195	2900	29.978	7.600	0.146	1.173
ID251475	251475	None	43.550	18.726	7.091	0	289	289	2	1	-10921639	121.190	130	65	165	2545	32.323	3.200	0.192	1.207
ID251477	251477	127	67.822	11.947	20.057	0	289	289	2	1	-10921639	123.810	115	40	210	2600	54.816	2.000	0.201	0.756
ID251476	251476	121	62.525	18.638	15.227	0	289	289	2	1	-10921639	151.905	125	85	255	3190	54.187	2.000	0.147	0.720
ID251483	251483	128	43.427	6.538	13.990	0	290	290	2	1	-10921639	100.714	100	10	210	2115	47.336	2.000	0.101	0.391
ID251482	251482	None	42.829	12.976	3.209	0	290	290	2	1	-10921639	92.619	85	50	170	1945	31.923	6.416	0.191	0.930
ID251485	251485	None	51.188	10.000	27.000	0	290	290	2	1	-10921639	95.571	105	40	170	2007	36.932	2.000	0.247	1.025
ID251484	251484	129	68.792	12.888	15.200	0	290	290	2	1	-10921639	159.048	145	85	255	3340	51.274	7.600	0.167	0.888
ID251481	251481	None	40.403	4.409	22.659	0	291	291	2	1	-10921639	93.810	90	30	170	1970	33.908	4.800	0.153	0.733
ID251480	251480	129	59.514	15.150	16.403	0	291	291	2	1	-10921639	156.667	150	65	255	3290	50.233	2.000	0.127	0.701
ID251479	251479	128	43.580	6.959	15.216	0	291	291	2	1	-10921639	117.143	120	30	185	2460	37.768	2.000	0.130	0.713
ID251478	251478	None	44.255	18.035	7.173	0	291	291	2	1	-10921639	100.000	100	55	180	2100	34.857	7.600	0.155	0.768
ID251491	251491	131	72.516	18.736	15.640	0	292	292	2	1	-10921639	157.143	155	65	255	3300	60.613	2.000	0.206	0.886
ID251490	251490	130	51.494	10.029	9.108	0	292	292	2	1	-10921639	112.381	115	15	180	2360	41.401	2.000	0.196	0.890
ID251493	251493	132	43.881	19.000	27.000	0	292	292	2	1	-10921639	111.857	112	45	195	2349	40.359	2.000	0.138	0.672
ID251492	251492	133	53.893	14.485	19.502	0	292	292	2	1	-10921639	149.286	140	95	255	3135	45.091	7.600	0.109	0.649
ID251498	251498	132	50.407	19.000	27.000	0	293	293	2	1	-10921639	87.762	70	35	230	1843	45.632	2.000	0.169	0.557
ID251497	251497	133	56.549	12.520	21.565	0	293	293	2	1	-10921639	153.095	155	75	255	3215	53.256	4.800	0.164	0.811
ID251496	251496	131	67.317	18.905	15.796	0	293	293	2	1	-10921639	154.286	150	90	250	3240	43.020	2.000	0.166	1.022
ID251495	251495	130	52.415	8.808	10.356	0	293	293	2	1	-10921639	119.762	110	60	205	2515	37.399	2.000	0.184	0.996
ID251494	251494	None	41.502	0.000	3.000	0	293	293	2	1	-10921639	108.143	98	85	165	2271	23.957	4.800	0.213	1.585
ID251487	251487	None	42.241	13.951	12.488	0	294	294	2	1	-10921639	132.619	125	85	210	2785	31.647	3.200	0.139	1.021
ID251486	251486	130	46.962	9.296	10.640	0	294	294	2	1	-10921639	130.000	130	60	240	2730	42.220	2.000	0.107	0.595
ID251488	251488	131	57.577	19.031	17.029	0	294	294	2	1	-10921639	147.619	155	65	220	3100	41.552	2.000	0.189	1.131
ID251489	251489	134	52.279	15.652	17.157	0	295	295	2	1	-10921639	151.905	165	70	210	3190	41.215	3.200	0.133	0.868
ID251499	251499	None	41.580	6.614	5.084	0	296	296	2	1	-10921639	85.238	90	0	155	1790	44.958	2.000	0.177	0.571
ID251501	251501	None	40.152	19.000	27.000	0	296	296	2	1	-10921639	111.905	95	70	195	2350	38.275	6.423	0.158	0.798
ID251500	251500	134	64.847	16.263	16.297	0	296	296	2	1	-10921639	148.333	130	85	250	3115	49.354	2.000	0.157	0.817
ID251507	251507	None	40.612	22.000	3.000	0	297	297	2	1	-10921639	64.095	55	5	115	1346	32.564	4.800	0.330	0.977
ID251510	251510	None	45.494	17.472	9.997	0	297	297	2	1	-10921639	114.048	105	60	180	2395	35.200	4.800	0.198	1.071
ID251509	251509	135	56.826	8.144	10.025	0	297	297	2	1	-10921639	109.762	95	35	185	2305	44.398	2.000	0.188	0.783
ID251508	251508	None	43.931	0.000	6.000	0	297	297	2	1	-10921639	100.905	94	61	165	2119	28.641	2.000	0.203	1.188
ID251515	251515	135	56.385	7.917	10.188	0	298	298	2	1	-10921639	107.381	110	20	205	2255	42.030	2.000	0.168	0.733
ID251519	251519	137	45.494	11.442	21.495	0	299	299	2	1	-10921639	95.476	85	0	200	2005	53.242	3.200	0.084	0.277
ID251518	251518	136	73.855	17.567	9.886	0	299	299	2	1	-10921639	130.000	110	60	250	2730	57.533	2.000	0.203	0.762
ID251517	251517	135	57.293	8.204	10.001	0	299	299	2	1	-10921639	111.429	100	55	195	2340	42.899	2.000	0.223	0.949
ID251514	251514	137	56.234	12.793	20.577	0	300	300	2	1	-10921639	125.238	120	65	210	2630	42.322	4.800	0.216	1.052
ID251513	251513	None	43.075	6.890	15.142	0	300	300	2	1	-10921639	110.238	110	65	160	2315	29.303	2.000	0.170	1.096
ID251512	251512	136	79.028	16.832	10.725	0	300	300	2	1	-10921639	148.810	145	65	255	3125	51.232	2.000	0.211	1.014
ID251511	251511	135	47.732	7.281	9.254	0	300	300	2	1	-10921639	111.429	105	55	180	2340	33.954	3.200	0.176	0.984
ID251523	251523	None	45.756	14.846	16.169	0	301	301	2	1	-10921639	114.048	95	25	230	2395	47.398	2.000	0.049	0.224
ID251522	251522	None	43.111	2.388	16.109	0	301	301	2	1	-10921639	119.524	120	65	195	2510	31.460	2.000	0.148	0.979
ID251521	251521	136	50.651	16.317	11.077	0	301	301	2	1	-10921639	114.286	105	60	220	2400	36.100	2.000	0.154	0.846
ID251516	251516	None	55.950	3.000	0.000	0	302	302	2	1	-10921639	118.810	115	55	235	2495	48.332	2.000	0.169	0.712
ID251520	251520	138	58.541	14.633	24.102	0	303	303	2	1	-10921639	141.429	145	65	255	2970	41.144	2.000	0.165	0.974
ID251529	251529	138	41.113	15.298	24.129	0	304	304	2	1	-10921639	96.667	85	35	185	2030	37.561	2.000	0.088	0.416
ID251528	251528	None	40.680	12.110	14.768	0	304	304	2	1	-10921639	136.667	145	100	180	2870	23.523	4.800	0.149	1.510
ID251527	251527	None	49.822	15.000	0.000	0	304	304	2	1	-10921639	102.429	120	20	175	2151	43.149	2.000	0.224	0.868
ID251526	251526	None	51.018	3.000	0.000	0	304	304	2	1	-10921639	96.143	80	65	165	2019	32.426	2.000	0.213	1.043
ID251531	251531	138	44.537	15.706	23.592	0	305	305	2	1	-10921639	108.333	100	35	180	2275	43.541	7.600	0.102	0.462
ID251530	251530	140	60.588	6.852	21.654	0	305	305	2	1	-10921639	129.762	135	50	235	2725	45.538	3.200	0.190	0.910
ID251532	251532	None	56.567	19.000	27.000	0	305	305	2	1	-10921639	110.286	95	65	190	2316	38.787	2.000	0.236	1.086
ID251525	251525	138	44.878	15.305	23.601	0	306	306	2	1	-10921639	140.000	140	65	185	2940	29.155	4.800	0.151	1.258
ID251524	251524	140	42.759	4.109	22.025	0	306	306	2	1	-10921639	141.667	140	80	195	2975	27.583	6.150	0.164	1.446
ID251543	251543	139	43.005	5.000	27.000	0	307	307	2	1	-10921639	100.000	80	35	195	2100	42.397	2.000	0.112	0.474
ID251542	251542	None	54.638	16.744	17.908	0	307	307	2	1	-10921639	114.048	110	55	255	2395	44.006	2.000	0.143	0.648
ID251537	251537	139	48.587	5.000	27.000	0	308	308	2	1	-10921639	115.286	112	40	205	2421	41.562	6.407	0.142	0.691
ID251536	251536	None	43.535	16.497	9.492	0	308	308	2	1	-10921639	95.000	95	45	150	1995	29.496	7.600	0.222	1.169
ID251544	251544	None	43.114	16.711	22.028	0	309	309	2	1	-10921639	106.667	100	60	155	2240	26.661	2.000	0.168	1.153
ID251541	251541	None	47.779	8.068	9.361	0	310	310	2	1	-10921639	91.905	95	50	165	1930	33.670	3.200	0.226	1.006
ID251540	251540	None	46.414	3.000	0.000	0	310	310	2	1	-10921639	95.524	85	42	185	2006	32.588	4.800	0.212	1.026
ID251535	251535	None	49.026	11.000	27.000	0	311	311	2	1	-10921639	91.857	85	45	165	1929	35.042	2.000	0.255	1.066
ID251534	251534	152	45.482	22.000	20.000	0	311	311	2	1	-10921639	134.286	122	70	225	2820	39.147	7.600	0.127	0.776
ID251533	251533	None	41.843	13.244	13.941	0	311	311	2	1	-10921639	95.714	100	50	140	2010	27.672	2.000	0.163	0.971
ID251547	251547	151	48.617	19.000	27.000	0	312	312	2	1	-10921639	94.095	94	51	190	1976	35.296	2.000	0.225	0.978
ID251546	251546	152	40.094	20.409	20.186	0	312	312	2	1	-10921639	115.714	105	65	175	2430	33.959	2.000	0.128	0.772
ID251545	251545	None	47.436	4.000	0.000	0	312	312	2	1	-10921639	113.238	115	65	200	2378	32.850	4.800	0.232	1.298
ID251539	251539	151	44.222	19.000	27.000	0	313	313	2	1	-10921639	109.810	95	56	200	2306	42.847	6.345	0.153	0.680
ID251538	251538	None	48.049	16.366	17.659	0	313	313	2	1	-10921639	104.524	85	50	200	2195	47.590	2.000	0.112	0.443
ID251548	251548	None	40.513	7.692	10.200	0	314	314	2	1	-10921639	90.476	105	10	145	1900	39.144	2.000	0.151	0.606
ID251550	251550	143	68.061	16.460	17.794	0	315	315	2	1	-10921639	133.333	135	55	255	2800	55.483	2.000	0.183	0.743
ID251549	251549	None	41.816	0.000	9.000	0	315	315	2	1	-10921639	91.429	95	15	165	1920	42.714	3.200	0.205	0.729
ID251571	251571	None	40.101	3.817	20.198	0	316	316	2	1	-10921639	119.048	130	65	175	2500	32.428	2.000	0.136	0.876
ID251570	251570	143	58.289	17.256	18.047	0	316	316	2	1	-10921639	109.524	100	20	215	2300	53.219	2.000	0.162	0.572
ID251569	251569	None	44.184	7.891	9.837	0	316	316	2	1	-10921639	91.667	90	50	165	1925	30.714	2.000	0.196	0.977
ID251568	251568	150	40.221	4.000	0.000	0	316	316	2	1	-10921639	106.429	100	42	160	2235	30.914	2.000	0.170	1.002
ID251567	251567	143	41.386	16.576	17.837	0	317	317	2	1	-10921639	117.381	105	50	200	2465	40.823	2.000	0.145	0.727
ID251566	251566	144	46.071	12.205	12.602	0	317	317	2	1	-10921639	107.619	115	60	155	2260	33.039	6.371	0.208	1.123
ID251565	251565	150	45.905	3.000	0.000	0	317	317	2	1	-10921639	110.857	100	45	190	2328	39.151	7.600	0.144	0.714
ID251555	251555	None	43.751	3.781	19.722	0	318	318	2	1	-10921639	115.952	125	10	175	2435	37.471	2.000	0.166	0.879
ID251554	251554	144	50.995	13.824	11.531	0	318	318	2	1	-10921639	113.333	100	45	200	2380	44.647	2.000	0.173	0.749
ID251553	251553	None	48.668	0.000	9.000	0	318	318	2	1	-10921639	105.000	110	30	160	2205	30.863	4.800	0.264	1.423
ID251551	251551	None	40.513	18.341	10.673	0	319	319	2	1	-10921639	119.286	120	65	175	2505	27.399	4.800	0.170	1.267
ID251552	251552	None	44.299	9.000	27.000	0	319	319	2	1	-10921639	152.476	155	85	230	3202	34.284	4.000	0.182	1.373
ID251561	251561	None	41.127	20.000	27.000	0	320	320	2	1	-10921639	96.905	103	47	170	2035	33.235	2.000	0.156	0.789
ID251560	251560	145	43.692	16.674	17.514	0	320	320	2	1	-10921639	106.667	95	60	200	2240	40.876	2.000	0.120	0.561
ID251559	251559	None	58.301	22.000	16.000	0	320	320	2	1	-10921639	125.143	125	60	185	2628	32.036	3.200	0.261	1.617
ID251558	251558	None	60.826	15.843	9.009	0	320	320	2	1	-10921639	108.810	105	45	245	2285	44.997	2.000	0.162	0.673
ID251557	251557	None	52.778	4.000	0.000	0	320	320	2	1	-10921639	122.000	120	47	175	2562	38.825	3.200	0.212	1.099
ID251574	251574	145	49.055	16.834	17.213	0	321	321	2	1	-10921639	101.667	95	55	200	2135	40.600	2.000	0.144	0.631
ID251573	251573	None	44.716	12.060	13.419	0	321	321	2	1	-10921639	114.524	110	60	170	2405	29.407	4.800	0.196	1.277
ID251572	251572	None	40.366	18.731	11.720	0	321	321	2	1	-10921639	110.000	115	45	175	2310	32.825	2.000	0.136	0.803
ID251575	251575	145	58.540	17.006	17.642	0	322	322	2	1	-10921639	148.095	145	80	205	3110	35.968	2.000	0.202	1.384
ID251576	251576	None	53.203	19.000	27.000	0	322	322	2	1	-10921639	107.476	100	47	210	2257	41.150	2.000	0.159	0.715
ID251563	251563	145	53.906	18.447	17.360	0	323	323	2	1	-10921639	132.143	145	35	235	2775	50.906	2.000	0.191	0.832
ID251562	251562	146	40.368	3.000	0.000	0	323	323	2	1	-10921639	89.190	80	37	165	1873	37.587	7.600	0.158	0.647
ID251564	251564	None	40.285	5.229	19.028	0	323	323	2	1	-10921639	106.190	100	60	180	2230	30.899	7.600	0.176	1.030
ID251556	251556	146	70.065	3.000	0.000	0	324	324	2	1	-10921639	122.571	131	42	210	2574	46.796	2.000	0.298	1.203
ID251579	251579	None	45.839	18.675	17.933	0	325	325	2	1	-10921639	133.810	135	85	195	2810	32.860	6.380	0.196	1.333
ID251578	251578	None	44.929	17.453	18.057	0	325	325	2	1	-10921639	126.667	135	55	180	2660	35.754	6.124	0.146	0.903
ID251577	251577	None	44.077	12.875	12.957	0	325	325	2	1	-10921639	105.238	100	50	170	2210	30.392	2.000	0.187	1.091
ID251582	251582	None	56.559	19.000	27.000	0	325	325	2	1	-10921639	118.333	115	70	225	2485	44.681	2.000	0.183	0.819
ID251581	251581	None	71.375	5.000	27.000	0	325	325	2	1	-10921639	127.619	115	75	230	2680	42.211	2.000	0.279	1.321
ID251580	251580	147	44.450	15.037	21.808	0	325	325	2	1	-10921639	120.714	125	45	200	2535	34.179	2.000	0.175	1.054
ID251583	251583	None	76.491	3.000	0.000	0	326	326	2	1	-10921639	117.762	90	55	225	2473	50.126	2.000	0.272	1.005
ID251584	251584	147	40.093	17.259	21.778	0	326	326	2	1	-10921639	120.714	125	65	180	2535	26.043	5.998	0.186	1.455
ID251587	251587	148	64.235	17.310	18.451	0	327	327	2	1	-10921639	126.667	135	35	215	2660	54.160	2.000	0.210	0.812
ID251586	251586	None	41.071	22.000	15.000	0	327	327	2	1	-10921639	94.857	95	45	145	1992	31.686	4.800	0.222	1.088
ID251588	251588	147	45.129	16.933	24.753	0	327	327	2	1	-10921639	121.429	120	70	215	2550	39.311	2.000	0.102	0.571
ID251590	251590	148	77.909	17.049	17.828	0	328	328	2	1	-10921639	146.429	140	65	245	3075	49.678	2.000	0.217	1.052
ID251589	251589	None	48.409	2.930	15.334	0	328	328	2	1	-10921639	109.762	105	55	185	2305	34.259	7.600	0.179	0.972
ID251585	251585	148	54.014	16.404	17.634	0	329	329	2	1	-10921639	111.905	100	30	210	2350	49.484	2.000	0.180	0.689
ID251594	251594	None	66.421	11.000	27.000	0	330	330	2	1	-10921639	110.238	105	56	235	2315	44.298	2.000	0.233	0.940
ID251603	251603	None	43.542	6.097	14.359	0	331	331	2	1	-10921639	92.619	90	35	155	1945	31.529	4.800	0.220	1.061
ID251602	251602	None	46.007	3.000	0.000	0	331	331	2	1	-10921639	110.905	110	55	160	2329	29.926	6.346	0.213	1.302
ID251605	251605	None	45.762	6.752	21.802	0	331	331	2	1	-10921639	99.048	85	60	165	2080	34.519	2.000	0.146	0.730
ID251604	251604	None	46.827	15.310	17.023	0	331	331	2	1	-10921639	112.857	120	60	185	2370	31.128	4.800	0.218	1.300
ID251591	251591	149	51.790	15.860	17.328	0	333	333	2	1	-10921639	138.333	140	65	200	2905	35.261	2.000	0.152	1.037
ID251593	251593	None	47.953	12.361	24.813	0	333	333	2	1	-10921639	128.333	120	40	210	2695	42.817	2.000	0.193	0.971
ID251592	251592	None	43.403	5.832	18.979	0	333	333	2	1	-10921639	121.429	120	65	190	2550	30.543	2.000	0.146	1.015
ID251595	251595	149	57.686	16.191	17.646	0	334	334	2	1	-10921639	118.095	100	60	225	2480	45.235	3.200	0.217	0.932
ID251599	251599	None	51.729	5.000	27.000	0	335	335	2	1	-10921639	124.286	120	65	205	2610	43.386	2.000	0.195	0.937
ID251598	251598	149	40.730	15.806	16.980	0	335	335	2	1	-10921639	109.762	115	45	175	2305	32.653	2.000	0.136	0.806
ID251597	251597	None	44.825	18.945	15.506	0	335	335	2	1	-10921639	121.190	120	45	195	2545	40.679	2.000	0.122	0.646
ID251596	251596	None	40.007	3.000	0.000	0	335	335	2	1	-10921639	96.810	95	56	145	2033	25.216	2.000	0.225	1.412
ID251601	251601	None	66.945	19.000	27.000	0	336	336	2	1	-10921639	123.048	120	70	255	2584	49.553	2.000	0.200	0.828
ID251600	251600	149	62.569	17.317	17.251	0	336	336	2	1	-10921639	122.619	135	30	230	2575	52.384	2.000	0.187	0.736
ID251609	251609	None	44.184	19.000	27.000	0	338	338	2	1	-10921639	82.810	85	20	220	1739	49.713	2.000	0.057	0.180
ID251608	251608	None	45.577	5.000	27.000	0	338	338	2	1	-10921639	98.714	105	55	155	2073	28.263	7.600	0.243	1.367
ID251607	251607	None	45.323	5.969	13.281	0	338	338	2	1	-10921639	96.190	90	30	180	2020	34.165	2.000	0.195	0.919
ID251606	251606	None	47.164	14.685	11.861	0	338	338	2	1	-10921639	105.952	110	60	145	2225	27.001	3.200	0.214	1.382
ID251612	251612	None	42.342	0.000	17.000	0	339	339	2	1	-10921639	91.762	95	37	150	1927	31.098	7.600	0.209	1.021
ID251611	251611	None	41.639	11.000	27.000	0	340	340	2	1	-10921639	97.095	98	40	210	2039	35.568	2.000	0.183	0.846
ID251610	251610	None	43.716	2.000	0.000	0	340	340	2	1	-10921639	93.810	94	40	165	1970	34.697	2.000	0.158	0.737
