# Supplementary material for: Progressive enhancement of kinetic proofreading in T cell antigen discrimination from receptor activation to DAG generation
Source: eLife. 2022 Sep 20;11:e75263. doi: 10.7554/eLife.75263 (PMC9536835; doi:10.7554/eLife.75263)
Supplement: Figure 5—source data 1. — Each data table is the TrackMate ‘spot-statistics’ output of one cell over four cycles of blue-light illumination (frames 0–40, 100–140, 200–240, and 300–340, with 3 s interval between frames). We calculated the lifetime of TrackIDs that existed at the start of each period of blue-light illumination that did not last for the full period and fit the resulting lifetime distributions using custom Python scripts available at https://github.com/dbritain/KP-paper (copy archived at swh:1:rev:167fa456901903740f0f3ee6a3e5324bc45207ea, Britain, 2022). [file elife-75263-fig5-data1.zip › Fig5SourceData/LOV/lov1/r2/lov7.csv]

Label	ID	TRACK_ID	QUALITY	POSITION_X	POSITION_Y	POSITION_Z	POSITION_T	FRAME	RADIUS	VISIBILITY	MANUAL_COLOR	MEAN_INTENSITY	MEDIAN_INTENSITY	MIN_INTENSITY	MAX_INTENSITY	TOTAL_INTENSITY	STANDARD_DEVIATION	ESTIMATED_DIAMETER	CONTRAST	SNR
ID253947	253947	0	55.243	20.623	16.355	0	0	0	2	1	-10921639	140.429	138	49	255	2949	58.069	2.000	0.126	0.542
ID253946	253946	1	57.916	15.972	16.079	0	0	0	2	1	-10921639	187.905	194	99	255	3946	52.221	2.000	0.123	0.787
ID253945	253945	2	55.021	16.629	9.983	0	0	0	2	1	-10921639	167.714	160	77	255	3522	50.434	2.000	0.188	1.051
ID253948	253948	None	55.355	29.000	21.000	0	0	0	2	1	-10921639	99.762	94	33	166	2095	35.701	7.600	0.291	1.259
ID253970	253970	0	59.543	21.526	16.289	0	1	1	2	1	-10921639	115.381	99	44	243	2423	54.025	2.000	0.143	0.535
ID253969	253969	1	44.084	16.887	15.703	0	1	1	2	1	-10921639	138.190	144	77	227	2902	38.031	2.000	0.084	0.566
ID253968	253968	2	40.195	16.865	11.169	0	1	1	2	1	-10921639	146.857	144	88	238	3084	36.452	2.000	0.095	0.696
ID253967	253967	3	57.679	16.931	7.111	0	1	1	2	1	-10921639	140.286	133	66	238	2946	43.532	2.000	0.183	0.996
ID253971	253971	3	46.190	16.984	8.104	0	2	2	2	1	-10921639	104.095	94	5	238	2186	49.717	6.415	0.124	0.463
ID253975	253975	None	40.770	21.000	31.000	0	2	2	2	1	-10921639	131.190	138	27	166	2755	37.821	7.600	0.166	0.988
ID253974	253974	None	50.268	6.719	23.997	0	2	2	2	1	-10921639	104.190	94	55	210	2188	35.904	2.000	0.146	0.740
ID253973	253973	2	47.256	15.763	10.443	0	2	2	2	1	-10921639	117.048	110	60	238	2458	46.447	4.800	0.201	0.842
ID253972	253972	None	54.094	25.026	8.226	0	2	2	2	1	-10921639	127.190	116	77	199	2671	37.447	6.004	0.209	1.172
ID253983	253983	None	53.998	29.000	0.000	0	3	3	2	1	-10921639	94.619	103	15	171	1987	41.090	6.379	0.289	1.033
ID253985	253985	None	43.000	0.000	13.000	0	3	3	2	1	-10921639	104.095	99	49	199	2186	31.443	6.338	0.189	1.053
ID253984	253984	None	71.577	2.004	4.018	0	3	3	2	1	-10921639	135.429	127	60	232	2844	46.120	6.397	0.215	1.037
ID253995	253995	None	55.049	21.000	31.000	0	4	4	2	1	-10921639	122.238	121	33	199	2567	49.905	3.200	0.176	0.733
ID253994	253994	4	61.058	6.949	24.719	0	4	4	2	1	-10921639	136.714	133	77	199	2871	32.103	4.800	0.230	1.590
ID253993	253993	None	50.968	20.957	16.360	0	4	4	2	1	-10921639	99.476	99	22	194	2089	42.814	2.000	0.194	0.755
ID253992	253992	None	53.152	15.049	14.959	0	4	4	2	1	-10921639	119.810	121	49	182	2516	46.716	2.000	0.223	0.934
ID253991	253991	None	55.078	16.793	8.548	0	4	4	2	1	-10921639	124.619	121	60	255	2617	45.831	2.000	0.177	0.817
ID253990	253990	None	48.651	16.014	3.177	0	4	4	2	1	-10921639	122.762	121	60	171	2578	35.990	2.000	0.156	0.920
ID253955	253955	None	41.246	29.000	14.000	0	5	5	2	1	-10921639	118.286	116	44	188	2484	35.945	4.800	0.213	1.157
ID253954	253954	None	40.181	7.407	8.265	0	5	5	2	1	-10921639	82.333	94	16	160	1729	42.972	2.000	0.095	0.334
ID253953	253953	None	42.370	29.000	0.000	0	5	5	2	1	-10921639	104.619	105	62	144	2197	24.677	5.975	0.274	1.823
ID253957	253957	4	40.704	7.585	25.461	0	5	5	2	1	-10921639	106.905	105	66	160	2245	27.901	2.000	0.180	1.171
ID253956	253956	5	46.080	29.000	21.000	0	5	5	2	1	-10921639	101.857	88	44	177	2139	37.783	7.600	0.177	0.810
ID253963	253963	None	41.241	6.000	31.000	0	6	6	2	1	-10921639	112.571	105	67	188	2364	29.236	2.000	0.144	0.969
ID253962	253962	5	40.394	26.604	21.436	0	6	6	2	1	-10921639	111.143	116	38	182	2334	39.885	2.000	0.108	0.544
ID253961	253961	None	48.403	6.316	18.658	0	6	6	2	1	-10921639	96.905	99	16	160	2035	40.189	2.000	0.207	0.826
ID253960	253960	None	53.667	0.000	11.000	0	6	6	2	1	-10921639	111.429	110	66	232	2340	34.244	4.800	0.238	1.252
ID253959	253959	None	45.167	24.867	7.071	0	6	6	2	1	-10921639	107.238	105	38	166	2252	29.836	4.800	0.193	1.161
ID253958	253958	6	43.742	15.905	5.360	0	6	6	2	1	-10921639	93.238	83	33	210	1958	41.364	2.000	0.094	0.387
ID253979	253979	None	47.095	8.150	27.083	0	7	7	2	1	-10921639	127.714	121	77	227	2682	32.641	6.368	0.158	1.067
ID253978	253978	5	74.953	26.336	21.110	0	7	7	2	1	-10921639	127.476	121	44	216	2677	49.042	2.000	0.257	1.062
ID253977	253977	None	56.578	17.725	10.877	0	7	7	2	1	-10921639	107.810	105	22	216	2264	48.538	2.000	0.153	0.591
ID253976	253976	6	43.960	15.809	4.969	0	7	7	2	1	-10921639	94.810	88	33	205	1991	38.241	6.397	0.172	0.729
ID253982	253982	None	40.366	11.518	26.853	0	8	8	2	1	-10921639	118.952	127	55	188	2498	36.415	2.000	0.143	0.819
ID253981	253981	None	41.031	6.972	23.325	0	8	8	2	1	-10921639	83.048	83	16	182	1744	39.100	2.000	0.131	0.494
ID253980	253980	None	40.778	3.000	0.000	0	8	8	2	1	-10921639	122.667	127	83	160	2576	27.220	4.800	0.217	1.608
ID253987	253987	6	61.322	16.682	6.555	0	9	9	2	1	-10921639	172.286	155	105	255	3618	45.309	4.800	0.183	1.174
ID253986	253986	None	66.620	16.230	5.406	0	9	9	2	1	-10921639	157.476	155	72	255	3307	53.107	2.000	0.166	0.846
ID253989	253989	None	47.544	25.706	23.215	0	9	9	2	1	-10921639	100.571	99	44	199	2112	39.858	2.000	0.163	0.708
ID253988	253988	None	59.900	0.000	11.000	0	9	9	2	1	-10921639	123.333	133	41	182	2590	46.653	3.200	0.277	1.148
ID253966	253966	None	42.629	0.903	22.002	0	10	10	2	1	-10921639	95.048	83	44	171	1996	39.171	6.120	0.221	0.878
ID253965	253965	None	48.193	29.000	21.000	0	10	10	2	1	-10921639	96.048	94	5	194	2017	51.767	7.600	0.182	0.571
ID253964	253964	6	54.154	17.044	7.802	0	10	10	2	1	-10921639	138.381	127	83	255	2906	42.178	2.000	0.113	0.664
ID253952	253952	None	51.153	0.000	28.000	0	11	11	2	1	-10921639	115.286	119	66	177	2421	31.095	4.800	0.240	1.434
ID253951	253951	None	41.450	0.000	16.000	0	11	11	2	1	-10921639	117.476	116	78	171	2467	27.424	7.600	0.225	1.571
ID253950	253950	None	46.101	10.855	14.207	0	11	11	2	1	-10921639	102.143	105	44	205	2145	39.674	2.000	0.119	0.547
ID253949	253949	None	54.874	15.865	4.469	0	11	11	2	1	-10921639	138.190	127	60	249	2902	45.388	2.000	0.147	0.781
ID253996	253996	None	41.241	16.058	14.402	0	12	12	2	1	-10921639	104.333	105	55	194	2191	34.516	2.000	0.141	0.747
ID254007	254007	None	58.999	16.962	7.697	0	13	13	2	1	-10921639	133.857	127	72	255	2811	44.833	4.800	0.169	0.861
ID254006	254006	None	44.580	0.000	3.000	0	13	13	2	1	-10921639	118.714	110	49	182	2493	38.326	7.600	0.212	1.083
ID254005	254005	None	43.721	15.000	0.000	0	13	13	2	1	-10921639	123.190	121	67	194	2587	35.871	7.600	0.149	0.891
ID254011	254011	None	47.964	21.000	31.000	0	13	13	2	1	-10921639	133.952	110	88	216	2813	44.729	2.000	0.170	0.870
ID254010	254010	None	40.260	7.000	31.000	0	13	13	2	1	-10921639	133.762	127	93	199	2809	24.753	4.800	0.178	1.634
ID254009	254009	7	40.879	29.000	15.000	0	13	13	2	1	-10921639	112.905	116	67	166	2371	26.959	7.600	0.198	1.387
ID254008	254008	None	50.368	24.980	8.397	0	13	13	2	1	-10921639	110.952	110	49	177	2330	39.166	3.200	0.189	0.899
ID254019	254019	None	40.902	0.000	13.000	0	14	14	2	1	-10921639	103.762	105	56	166	2179	32.889	2.000	0.152	0.833
ID254018	254018	None	47.252	8.159	5.358	0	14	14	2	1	-10921639	106.857	110	22	188	2244	45.244	2.000	0.155	0.635
ID254023	254023	8	63.951	29.000	21.000	0	14	14	2	1	-10921639	135.810	110	82	227	2852	49.792	2.000	0.259	1.123
ID254022	254022	None	47.810	21.424	19.904	0	14	14	2	1	-10921639	125.190	127	55	177	2629	35.149	4.800	0.212	1.245
ID254021	254021	None	43.448	0.000	16.000	0	14	14	2	1	-10921639	115.714	110	46	194	2430	37.755	6.324	0.182	0.943
ID254020	254020	7	55.569	29.000	14.000	0	14	14	2	1	-10921639	120.857	110	49	182	2538	38.358	4.800	0.233	1.192
ID254003	254003	8	42.435	29.000	21.000	0	15	15	2	1	-10921639	121.095	127	60	177	2543	32.098	7.600	0.169	1.091
ID254002	254002	7	61.072	27.337	14.060	0	15	15	2	1	-10921639	122.238	121	55	205	2567	45.846	2.000	0.188	0.843
ID254001	254001	9	57.208	5.857	7.705	0	15	15	2	1	-10921639	130.429	133	60	194	2739	40.606	2.000	0.167	0.918
ID254004	254004	10	68.844	20.000	31.000	0	15	15	2	1	-10921639	171.143	160	116	255	3594	43.167	6.124	0.194	1.286
ID254017	254017	10	43.808	21.000	31.000	0	16	16	2	1	-10921639	132.667	138	77	182	2786	29.750	2.000	0.157	1.208
ID254016	254016	None	47.366	12.364	10.983	0	16	16	2	1	-10921639	106.714	116	44	155	2241	35.629	2.000	0.217	1.066
ID254015	254015	9	42.623	5.867	8.820	0	16	16	2	1	-10921639	113.048	105	55	216	2374	40.074	3.200	0.195	0.921
ID254014	254014	None	42.261	15.990	4.704	0	16	16	2	1	-10921639	82.857	77	22	182	1740	36.654	7.600	0.160	0.623
ID254000	254000	None	51.535	27.030	21.118	0	17	17	2	1	-10921639	105.476	105	49	227	2215	41.007	2.000	0.128	0.582
ID253999	253999	None	43.694	29.000	14.000	0	17	17	2	1	-10921639	115.667	127	38	166	2429	41.202	3.200	0.192	0.906
ID253998	253998	None	49.205	0.000	5.000	0	17	17	2	1	-10921639	94.238	88	46	177	1979	38.454	7.600	0.260	1.013
ID253997	253997	None	43.210	22.310	3.147	0	17	17	2	1	-10921639	111.476	99	60	182	2341	33.517	6.306	0.150	0.868
ID254031	254031	None	50.157	16.957	7.205	0	18	18	2	1	-10921639	123.190	121	44	221	2587	42.826	7.600	0.159	0.787
ID254030	254030	None	42.190	19.388	4.892	0	18	18	2	1	-10921639	122.667	121	49	194	2576	37.037	7.600	0.141	0.817
ID254032	254032	None	59.546	29.000	8.000	0	18	18	2	1	-10921639	139.048	133	72	227	2920	45.483	7.600	0.256	1.245
ID254013	254013	11	57.152	28.329	14.249	0	19	19	2	1	-10921639	143.429	144	66	205	3012	43.625	7.600	0.215	1.162
ID254012	254012	None	52.821	11.094	14.399	0	19	19	2	1	-10921639	104.857	116	27	216	2202	50.143	2.000	0.141	0.516
ID254034	254034	None	53.817	26.762	22.069	0	20	20	2	1	-10921639	118.333	110	55	216	2485	42.485	2.000	0.160	0.768
ID254033	254033	11	43.413	29.000	14.000	0	20	20	2	1	-10921639	115.952	121	33	160	2435	31.525	7.600	0.188	1.162
ID254035	254035	None	49.136	23.000	0.000	0	21	21	2	1	-10921639	118.429	121	55	166	2487	31.432	3.200	0.212	1.318
ID254027	254027	12	50.675	28.247	20.992	0	22	22	2	1	-10921639	126.619	110	60	232	2659	48.070	4.800	0.220	0.951
ID254026	254026	None	42.730	21.041	18.536	0	22	22	2	1	-10921639	95.571	99	38	149	2007	29.946	7.600	0.219	1.145
ID254025	254025	None	42.458	26.494	7.194	0	22	22	2	1	-10921639	117.905	121	16	194	2476	45.418	2.000	0.101	0.478
ID254024	254024	None	46.549	9.214	4.997	0	22	22	2	1	-10921639	117.048	121	60	182	2458	31.576	2.000	0.160	1.024
ID254029	254029	None	51.902	25.872	27.134	0	22	22	2	1	-10921639	104.095	110	38	205	2186	41.924	2.000	0.170	0.720
ID254028	254028	None	40.932	13.727	23.408	0	22	22	2	1	-10921639	103.000	99	66	171	2163	27.911	2.000	0.205	1.253
ID254039	254039	None	44.556	12.466	15.775	0	23	23	2	1	-10921639	101.143	94	49	166	2124	32.125	6.432	0.225	1.157
ID254038	254038	13	41.731	27.034	15.027	0	23	23	2	1	-10921639	124.048	116	55	194	2605	34.714	2.000	0.119	0.759
ID254037	254037	None	48.422	3.761	7.939	0	23	23	2	1	-10921639	129.095	121	72	199	2711	29.752	4.800	0.181	1.329
ID254036	254036	None	44.058	29.000	0.000	0	23	23	2	1	-10921639	100.667	108	36	232	2114	44.979	6.403	0.155	0.599
ID254042	254042	None	40.300	18.492	28.031	0	23	23	2	1	-10921639	120.095	133	72	177	2522	35.017	4.800	0.177	1.031
ID254041	254041	None	40.036	0.000	22.000	0	23	23	2	1	-10921639	100.476	99	46	182	2110	29.869	2.000	0.180	1.026
ID254040	254040	12	47.042	27.425	20.920	0	23	23	2	1	-10921639	109.667	116	22	199	2303	44.247	2.000	0.122	0.537
ID254043	254043	None	42.175	1.842	11.913	0	24	24	2	1	-10921639	105.952	105	38	155	2225	33.569	4.800	0.228	1.173
ID254045	254045	None	55.464	21.000	31.000	0	24	24	2	1	-10921639	117.762	105	60	238	2473	45.542	2.000	0.167	0.739
ID254044	254044	13	48.658	29.000	14.000	0	24	24	2	1	-10921639	127.762	116	72	199	2683	38.936	2.000	0.162	0.915
ID254065	254065	None	48.410	20.357	15.661	0	25	25	2	1	-10921639	110.619	99	55	177	2323	35.971	2.000	0.165	0.871
ID254064	254064	13	43.240	27.319	14.246	0	25	25	2	1	-10921639	107.381	105	38	177	2255	40.823	2.000	0.125	0.586
ID254063	254063	None	47.063	25.982	7.880	0	25	25	2	1	-10921639	114.857	110	72	188	2412	30.423	2.000	0.160	1.039
ID254062	254062	None	49.164	6.506	7.673	0	25	25	2	1	-10921639	117.524	121	33	205	2468	43.560	3.200	0.177	0.812
ID254051	254051	14	42.743	11.663	13.813	0	26	26	2	1	-10921639	102.667	110	22	199	2156	46.780	7.600	0.098	0.390
ID254050	254050	None	48.161	0.000	11.000	0	26	26	2	1	-10921639	129.524	127	72	221	2720	35.338	6.382	0.156	0.992
ID254049	254049	None	41.620	17.410	7.628	0	26	26	2	1	-10921639	96.905	94	33	182	2035	32.059	2.000	0.168	0.869
ID254053	254053	None	75.525	29.000	21.000	0	26	26	2	1	-10921639	125.762	127	66	238	2641	46.854	2.000	0.281	1.176
ID254052	254052	13	69.731	29.000	14.000	0	26	26	2	1	-10921639	133.476	121	77	227	2803	48.837	4.800	0.325	1.339
ID254047	254047	14	53.248	11.853	15.218	0	27	27	2	1	-10921639	106.095	110	16	205	2228	48.589	2.000	0.167	0.626
ID254046	254046	None	50.073	29.000	0.000	0	27	27	2	1	-10921639	98.429	98	62	182	2067	30.127	3.200	0.283	1.442
ID254048	254048	None	47.257	14.362	27.848	0	27	27	2	1	-10921639	121.762	133	27	177	2557	35.334	2.000	0.183	1.066
ID254057	254057	None	61.312	17.555	28.004	0	28	28	2	1	-10921639	132.857	127	66	249	2790	48.874	7.600	0.140	0.666
ID254056	254056	None	65.553	27.517	20.505	0	28	28	2	1	-10921639	157.095	155	38	255	3299	57.322	6.158	0.188	0.868
ID254055	254055	None	44.661	15.642	13.302	0	28	28	2	1	-10921639	113.476	121	33	182	2383	41.051	2.000	0.190	0.881
ID254054	254054	None	58.006	17.198	6.765	0	28	28	2	1	-10921639	123.095	127	38	194	2585	38.611	2.000	0.210	1.108
ID254059	254059	None	49.707	7.025	8.740	0	29	29	2	1	-10921639	103.000	105	38	160	2163	38.729	2.000	0.194	0.864
ID254058	254058	None	40.276	3.000	0.000	0	29	29	2	1	-10921639	101.810	105	51	144	2138	22.726	4.800	0.263	1.865
ID254061	254061	15	40.787	7.593	23.789	0	29	29	2	1	-10921639	85.143	88	27	171	1788	41.378	2.000	0.086	0.324
ID254060	254060	None	42.870	12.313	13.515	0	29	29	2	1	-10921639	110.048	105	55	216	2311	40.249	2.000	0.104	0.516
ID254067	254067	None	43.354	16.717	11.524	0	30	30	2	1	-10921639	108.048	105	44	221	2269	38.044	2.000	0.158	0.776
ID254066	254066	None	43.441	15.537	4.963	0	30	30	2	1	-10921639	113.619	110	66	205	2386	32.465	7.600	0.136	0.837
ID254070	254070	15	55.493	6.973	23.922	0	30	30	2	1	-10921639	127.095	127	66	216	2669	40.097	2.000	0.167	0.906
ID254069	254069	None	44.362	19.137	21.635	0	30	30	2	1	-10921639	129.762	121	72	188	2725	35.053	6.178	0.136	0.888
ID254068	254068	None	68.252	29.000	14.000	0	30	30	2	1	-10921639	115.524	88	27	227	2426	57.537	2.000	0.220	0.725
ID254071	254071	None	47.152	21.025	7.498	0	31	31	2	1	-10921639	116.143	116	55	216	2439	39.801	2.000	0.117	0.612
ID254073	254073	None	79.359	20.000	31.000	0	31	31	2	1	-10921639	143.238	133	88	255	3008	49.627	2.000	0.248	1.146
ID254072	254072	None	42.649	14.334	26.893	0	31	31	2	1	-10921639	137.286	133	88	205	2883	37.586	4.800	0.169	1.059
ID254075	254075	None	45.870	10.025	3.533	0	32	32	2	1	-10921639	104.238	99	38	149	2189	31.862	7.600	0.232	1.233
ID254074	254074	16	56.895	29.000	0.000	0	32	32	2	1	-10921639	107.048	124	31	171	2248	49.799	3.200	0.376	1.175
ID254079	254079	None	43.051	21.110	25.335	0	32	32	2	1	-10921639	118.810	116	66	199	2495	35.384	2.000	0.102	0.622
ID254078	254078	None	43.173	9.096	23.169	0	32	32	2	1	-10921639	129.952	127	55	238	2729	43.658	6.410	0.104	0.563
ID254077	254077	None	51.318	29.000	13.000	0	32	32	2	1	-10921639	144.762	133	93	227	3040	42.868	2.000	0.205	1.147
ID254076	254076	None	67.948	17.083	6.882	0	32	32	2	1	-10921639	116.143	116	27	243	2439	56.613	2.000	0.293	0.930
ID254087	254087	16	46.162	29.000	0.000	0	33	33	2	1	-10921639	108.190	103	46	166	2272	38.799	3.200	0.237	1.069
ID254089	254089	None	43.510	17.224	21.108	0	33	33	2	1	-10921639	116.429	110	55	177	2445	32.445	2.000	0.129	0.822
ID254088	254088	None	43.153	11.783	12.028	0	33	33	2	1	-10921639	95.190	94	33	166	1999	37.419	2.000	0.206	0.868
ID254083	254083	None	49.602	22.086	17.060	0	34	34	2	1	-10921639	116.762	105	77	210	2452	37.768	2.000	0.150	0.806
ID254082	254082	None	62.618	14.090	16.530	0	34	34	2	1	-10921639	144.238	138	72	238	3029	47.059	7.600	0.191	0.985
ID254081	254081	None	44.815	0.000	16.000	0	34	34	2	1	-10921639	97.333	94	55	166	2044	33.570	2.000	0.192	0.934
ID254080	254080	None	51.760	3.947	10.947	0	34	34	2	1	-10921639	101.143	105	55	166	2124	30.586	7.600	0.250	1.322
ID254086	254086	None	49.669	8.000	31.000	0	34	34	2	1	-10921639	159.571	155	108	255	3351	39.630	4.800	0.120	0.861
ID254085	254085	None	50.091	2.355	28.158	0	34	34	2	1	-10921639	140.714	138	38	255	2955	49.506	7.600	0.089	0.465
ID254084	254084	None	43.269	29.000	21.000	0	34	34	2	1	-10921639	106.286	108	27	227	2232	50.862	2.000	0.154	0.557
ID254090	254090	17	43.234	17.116	6.791	0	35	35	2	1	-10921639	98.238	99	44	205	2063	38.954	7.600	0.127	0.569
ID254115	254115	None	48.302	21.896	7.849	0	36	36	2	1	-10921639	110.286	110	22	216	2316	37.228	7.600	0.179	0.901
ID254114	254114	17	48.846	17.058	6.499	0	36	36	2	1	-10921639	102.905	110	27	171	2161	42.138	2.000	0.195	0.796
ID254113	254113	None	46.084	29.000	0.000	0	36	36	2	1	-10921639	90.619	88	67	166	1903	24.101	4.800	0.286	1.672
ID254119	254119	18	51.771	29.000	21.000	0	36	36	2	1	-10921639	129.095	133	60	210	2711	42.505	2.000	0.203	1.027
ID254118	254118	None	48.745	18.000	20.000	0	36	36	2	1	-10921639	140.524	144	72	205	2951	40.880	4.800	0.165	0.974
ID254117	254117	19	63.049	29.000	14.000	0	36	36	2	1	-10921639	157.571	177	88	199	3309	37.974	4.800	0.265	1.740
ID254116	254116	None	40.655	4.989	10.268	0	36	36	2	1	-10921639	120.476	116	66	177	2530	25.837	6.284	0.141	1.155
ID254120	254120	None	41.413	9.000	31.000	0	36	36	2	1	-10921639	135.857	121	88	205	2853	34.998	6.309	0.171	1.132
ID254098	254098	18	51.816	27.175	21.212	0	37	37	2	1	-10921639	131.524	121	49	216	2762	44.788	2.000	0.118	0.621
ID254097	254097	None	41.789	12.831	15.967	0	37	37	2	1	-10921639	115.381	110	49	177	2423	33.105	2.000	0.112	0.701
ID254096	254096	19	58.451	29.000	13.000	0	37	37	2	1	-10921639	136.286	124	66	221	2862	43.380	4.800	0.276	1.360
ID254095	254095	17	42.514	17.079	6.997	0	37	37	2	1	-10921639	99.571	94	55	188	2091	36.063	2.000	0.123	0.607
ID254107	254107	None	60.796	22.198	3.796	0	38	38	2	1	-10921639	113.571	105	16	210	2385	42.210	2.000	0.209	0.929
ID254112	254112	None	47.201	8.000	31.000	0	38	38	2	1	-10921639	110.952	110	38	205	2330	39.905	6.326	0.204	0.941
ID254111	254111	None	40.457	0.000	17.000	0	38	38	2	1	-10921639	111.143	116	55	199	2334	36.397	3.200	0.173	0.900
ID254110	254110	19	54.036	29.000	14.000	0	38	38	2	1	-10921639	129.762	127	60	188	2725	40.742	3.200	0.223	1.162
ID254109	254109	None	53.143	16.735	11.047	0	38	38	2	1	-10921639	121.429	116	60	216	2550	42.596	3.200	0.149	0.740
ID254108	254108	None	40.012	12.296	5.622	0	38	38	2	1	-10921639	103.524	105	33	160	2174	35.809	3.200	0.142	0.717
ID254106	254106	None	44.604	21.000	30.000	0	39	39	2	1	-10921639	126.381	121	49	205	2654	44.730	6.381	0.155	0.758
ID254105	254105	None	55.656	16.626	16.199	0	39	39	2	1	-10921639	135.905	121	72	238	2854	49.196	2.000	0.130	0.634
ID254104	254104	None	47.404	24.369	14.281	0	39	39	2	1	-10921639	136.095	138	83	205	2858	35.655	6.362	0.139	0.933
ID254091	254091	None	49.221	16.000	0.000	0	40	40	2	1	-10921639	108.619	110	44	160	2281	31.275	3.200	0.226	1.281
ID254094	254094	None	47.361	20.993	16.193	0	40	40	2	1	-10921639	111.381	110	60	199	2339	35.524	4.800	0.183	0.968
ID254093	254093	None	68.335	27.733	14.085	0	40	40	2	1	-10921639	165.000	138	99	232	3465	42.239	4.800	0.248	1.553
ID254092	254092	None	46.612	11.316	9.642	0	40	40	2	1	-10921639	103.476	99	38	221	2173	44.947	2.000	0.132	0.537
ID254123	254123	None	49.122	6.828	8.222	0	41	41	2	1	-10921639	114.619	110	49	188	2407	35.539	2.000	0.151	0.846
ID254122	254122	20	46.259	21.830	3.016	0	41	41	2	1	-10921639	118.238	110	83	171	2483	29.479	7.600	0.223	1.464
ID254121	254121	None	58.151	29.000	0.000	0	41	41	2	1	-10921639	127.143	124	82	238	2670	38.153	4.800	0.235	1.266
ID254126	254126	None	48.115	29.000	21.000	0	41	41	2	1	-10921639	107.524	94	56	194	2258	38.816	2.000	0.156	0.748
ID254125	254125	None	47.593	5.200	17.317	0	41	41	2	1	-10921639	110.286	110	60	188	2316	32.189	2.000	0.201	1.148
ID254124	254124	None	43.143	15.358	14.518	0	41	41	2	1	-10921639	123.333	121	66	199	2590	36.435	2.000	0.103	0.631
ID254130	254130	None	43.543	8.137	27.312	0	42	42	2	1	-10921639	110.667	105	60	182	2324	33.422	2.000	0.176	0.991
ID254129	254129	None	48.252	20.687	16.248	0	42	42	2	1	-10921639	121.952	110	44	194	2561	38.685	3.200	0.191	1.011
ID254128	254128	None	64.063	11.818	13.935	0	42	42	2	1	-10921639	131.143	133	72	238	2754	45.800	7.600	0.173	0.846
ID254127	254127	20	59.089	22.768	3.355	0	42	42	2	1	-10921639	137.762	144	60	216	2893	46.687	2.000	0.193	0.953
ID254099	254099	None	40.712	16.797	7.323	0	43	43	2	1	-10921639	102.238	88	60	188	2147	33.572	2.000	0.155	0.819
ID254103	254103	None	40.667	14.066	27.979	0	43	43	2	1	-10921639	106.619	99	49	171	2239	34.481	2.000	0.119	0.655
ID254102	254102	None	41.779	21.143	24.051	0	43	43	2	1	-10921639	110.190	116	55	166	2314	30.562	4.800	0.183	1.113
ID254101	254101	21	46.280	29.000	13.000	0	43	43	2	1	-10921639	117.857	99	41	232	2475	55.172	2.000	0.172	0.627
ID254100	254100	22	44.629	24.217	8.428	0	43	43	2	1	-10921639	98.238	99	33	205	2063	52.413	2.000	0.136	0.448
ID254131	254131	None	42.042	29.000	0.000	0	44	44	2	1	-10921639	117.381	121	67	166	2465	32.012	4.800	0.302	1.699
ID254135	254135	23	43.134	29.000	21.000	0	44	44	2	1	-10921639	101.952	94	41	177	2141	39.533	2.000	0.202	0.868
ID254134	254134	None	46.560	21.128	20.836	0	44	44	2	1	-10921639	103.143	99	44	166	2166	34.745	3.200	0.172	0.872
ID254133	254133	21	45.888	29.000	13.000	0	44	44	2	1	-10921639	119.238	116	44	194	2504	48.846	2.000	0.185	0.761
ID254132	254132	22	41.575	25.632	6.054	0	44	44	2	1	-10921639	120.095	121	55	199	2522	35.011	4.800	0.149	0.888
ID254159	254159	23	62.955	29.000	21.000	0	45	45	2	1	-10921639	143.619	138	60	243	3016	46.533	7.600	0.218	1.104
ID254158	254158	21	59.980	28.258	13.071	0	45	45	2	1	-10921639	158.048	155	83	255	3319	54.253	4.800	0.204	0.985
ID254157	254157	None	56.705	17.880	1.998	0	45	45	2	1	-10921639	128.952	133	66	221	2708	39.524	2.000	0.193	1.054
ID254137	254137	24	45.055	10.561	9.420	0	46	46	2	1	-10921639	113.857	121	22	199	2391	47.160	2.000	0.166	0.687
ID254136	254136	None	41.658	29.000	0.000	0	46	46	2	1	-10921639	84.952	67	46	182	1784	44.320	7.600	0.113	0.388
ID254139	254139	None	47.476	16.829	12.500	0	47	47	2	1	-10921639	114.762	105	66	227	2410	41.230	2.000	0.143	0.695
ID254138	254138	24	49.644	9.999	9.297	0	47	47	2	1	-10921639	119.286	116	49	188	2505	37.158	3.200	0.154	0.859
ID254143	254143	25	42.589	21.000	31.000	0	47	47	2	1	-10921639	131.000	133	83	194	2751	35.124	2.000	0.125	0.829
ID254142	254142	None	40.036	8.000	31.000	0	47	47	2	1	-10921639	93.238	77	38	216	1958	45.742	4.000	0.150	0.532
ID254141	254141	None	41.106	15.087	20.515	0	47	47	2	1	-10921639	125.429	127	77	194	2634	33.262	3.200	0.139	0.919
ID254140	254140	21	51.181	29.000	13.000	0	47	47	2	1	-10921639	132.190	135	72	216	2776	42.145	6.390	0.181	0.962
ID254155	254155	25	40.084	19.880	30.414	0	48	48	2	1	-10921639	114.000	133	38	166	2394	40.639	7.600	0.170	0.817
ID254154	254154	None	52.931	8.632	26.458	0	48	48	2	1	-10921639	121.952	121	49	177	2561	29.909	4.800	0.264	1.701
ID254153	254153	21	63.030	29.000	14.000	0	48	48	2	1	-10921639	144.381	144	66	227	3032	48.546	2.000	0.234	1.127
ID254152	254152	None	41.406	27.267	7.504	0	48	48	2	1	-10921639	130.524	133	55	188	2741	36.924	4.800	0.141	0.876
ID254151	254151	None	46.330	19.518	3.650	0	48	48	2	1	-10921639	117.857	110	55	205	2475	39.869	2.000	0.155	0.793
ID254156	254156	None	45.328	3.000	31.000	0	48	48	2	1	-10921639	124.143	116	60	188	2607	40.359	6.388	0.209	1.065
ID254150	254150	None	53.354	16.654	18.234	0	49	49	2	1	-10921639	134.905	127	77	243	2833	47.948	2.000	0.105	0.535
ID254149	254149	None	49.294	7.922	13.082	0	49	49	2	1	-10921639	99.857	88	27	199	2097	41.099	2.000	0.138	0.589
ID254148	254148	26	51.424	16.336	8.434	0	49	49	2	1	-10921639	128.048	127	66	227	2689	39.357	2.000	0.197	1.072
ID254147	254147	None	51.576	17.784	28.046	0	50	50	2	1	-10921639	102.714	105	33	210	2157	42.340	2.000	0.156	0.655
ID254146	254146	27	46.414	28.000	21.000	0	50	50	2	1	-10921639	131.238	127	66	227	2756	42.458	4.800	0.197	1.019
ID254145	254145	26	56.600	18.194	10.382	0	50	50	2	1	-10921639	161.238	166	110	227	3386	35.120	4.800	0.193	1.489
ID254144	254144	None	45.354	25.447	6.438	0	50	50	2	1	-10921639	118.952	116	55	205	2498	49.715	2.000	0.072	0.323
ID254162	254162	27	42.673	29.000	21.000	0	51	51	2	1	-10921639	105.333	83	49	205	2212	48.268	2.000	0.057	0.236
ID254161	254161	28	42.864	16.589	18.899	0	51	51	2	1	-10921639	117.667	110	49	199	2471	44.298	7.600	0.130	0.610
ID254160	254160	None	40.245	22.741	9.588	0	51	51	2	1	-10921639	117.000	105	49	194	2457	44.668	2.000	0.092	0.441
ID254163	254163	29	58.066	8.862	8.108	0	52	52	2	1	-10921639	135.286	127	94	255	2841	39.048	5.993	0.175	1.033
ID254167	254167	28	61.254	16.228	16.847	0	52	52	2	1	-10921639	149.571	149	66	221	3141	39.191	4.800	0.209	1.320
ID254166	254166	None	42.895	8.177	14.195	0	52	52	2	1	-10921639	99.048	99	38	194	2080	39.238	2.000	0.147	0.645
ID254165	254165	30	62.629	29.000	13.000	0	52	52	2	1	-10921639	127.714	129	49	255	2682	55.376	2.000	0.189	0.734
ID254164	254164	26	43.138	18.604	11.476	0	52	52	2	1	-10921639	141.048	144	72	194	2962	35.650	7.600	0.132	0.924
ID254169	254169	None	51.078	21.093	30.348	0	52	52	2	1	-10921639	114.333	105	38	199	2401	43.135	6.360	0.214	0.934
ID254168	254168	27	51.187	29.000	21.000	0	52	52	2	1	-10921639	113.190	110	55	232	2377	48.664	2.000	0.157	0.632
ID254179	254179	30	48.878	29.000	14.000	0	53	53	2	1	-10921639	123.524	110	55	199	2594	47.738	2.000	0.185	0.807
ID254178	254178	26	44.711	19.392	14.047	0	53	53	2	1	-10921639	145.476	149	77	205	3055	36.711	2.000	0.131	0.918
ID254177	254177	29	54.673	9.621	8.493	0	53	53	2	1	-10921639	137.000	133	77	227	2877	37.043	4.800	0.240	1.432
ID254176	254176	None	47.020	25.391	6.144	0	53	53	2	1	-10921639	107.238	110	16	199	2252	48.474	7.600	0.107	0.427
ID254182	254182	None	41.598	25.655	23.262	0	53	53	2	1	-10921639	116.476	105	49	221	2446	38.603	4.800	0.169	0.871
ID254181	254181	None	46.133	22.040	18.796	0	53	53	2	1	-10921639	108.238	105	33	243	2273	52.739	2.000	0.041	0.161
ID254180	254180	None	40.146	1.000	15.000	0	53	53	2	1	-10921639	105.762	99	49	182	2221	41.808	2.000	0.160	0.698
ID254195	254195	None	49.534	13.258	17.512	0	54	54	2	1	-10921639	131.667	133	77	194	2765	41.648	3.200	0.131	0.731
ID254194	254194	30	61.733	29.000	14.000	0	54	54	2	1	-10921639	117.048	121	51	188	2458	40.930	3.200	0.296	1.307
ID254193	254193	None	62.562	23.108	11.756	0	54	54	2	1	-10921639	147.048	144	55	243	3088	51.416	2.000	0.213	1.003
ID254192	254192	None	40.237	17.077	9.886	0	54	54	2	1	-10921639	139.429	138	60	205	2928	38.198	6.348	0.118	0.773
ID254196	254196	28	42.161	17.108	18.547	0	54	54	2	1	-10921639	121.429	121	49	243	2550	49.351	2.000	0.055	0.259
ID254191	254191	29	55.421	11.269	9.574	0	54	54	2	1	-10921639	142.667	144	55	232	2996	42.938	2.000	0.184	1.033
ID254190	254190	None	42.802	29.000	8.000	0	54	54	2	1	-10921639	119.952	127	55	194	2519	31.770	7.600	0.177	1.134
ID254171	254171	29	66.473	10.818	9.397	0	55	55	2	1	-10921639	157.381	160	72	255	3305	46.262	2.000	0.174	1.008
ID254170	254170	31	49.011	29.000	0.000	0	55	55	2	1	-10921639	108.810	121	46	166	2285	31.413	4.800	0.272	1.482
ID254175	254175	None	41.539	2.000	31.000	0	55	55	2	1	-10921639	128.952	144	78	166	2708	28.781	4.800	0.167	1.282
ID254174	254174	None	40.778	13.449	27.702	0	55	55	2	1	-10921639	107.476	99	44	182	2257	39.008	2.000	0.139	0.674
ID254173	254173	28	45.510	17.113	18.072	0	55	55	2	1	-10921639	138.667	127	77	255	2912	50.434	2.000	0.044	0.233
ID254172	254172	None	49.366	18.496	14.549	0	55	55	2	1	-10921639	175.905	177	77	255	3694	50.226	6.364	0.087	0.560
ID254183	254183	31	48.674	29.000	0.000	0	56	56	2	1	-10921639	98.952	110	67	171	2078	29.395	2.000	0.262	1.400
ID254187	254187	32	44.977	9.117	15.415	0	56	56	2	1	-10921639	101.762	94	38	216	2137	47.553	7.600	0.096	0.375
ID254186	254186	33	70.984	16.978	11.282	0	56	56	2	1	-10921639	168.714	166	105	255	3543	44.408	2.000	0.177	1.144
ID254185	254185	29	71.409	10.789	8.381	0	56	56	2	1	-10921639	147.619	144	77	255	3100	45.544	2.000	0.210	1.125
ID254184	254184	None	62.543	21.125	2.852	0	56	56	2	1	-10921639	114.952	99	44	249	2414	48.686	2.000	0.175	0.703
ID254189	254189	None	42.507	5.000	31.000	0	56	56	2	1	-10921639	132.190	127	88	188	2776	27.656	7.600	0.199	1.585
ID254188	254188	28	86.437	17.461	18.248	0	56	56	2	1	-10921639	161.143	166	60	255	3384	60.088	2.000	0.241	1.041
ID254211	254211	32	40.345	9.038	15.332	0	57	57	2	1	-10921639	116.429	110	49	210	2445	39.460	6.324	0.142	0.733
ID254210	254210	34	40.800	19.209	14.031	0	57	57	2	1	-10921639	148.190	144	66	227	3112	44.057	2.000	0.069	0.436
ID254209	254209	33	56.959	16.958	10.949	0	57	57	2	1	-10921639	150.952	144	88	249	3170	47.970	2.000	0.132	0.735
ID254208	254208	29	56.100	9.960	8.887	0	57	57	2	1	-10921639	134.857	127	60	243	2832	47.255	7.600	0.161	0.791
ID254213	254213	None	53.051	9.103	25.365	0	57	57	2	1	-10921639	112.000	99	55	216	2352	40.455	2.000	0.198	0.916
ID254212	254212	35	47.219	13.171	17.884	0	57	57	2	1	-10921639	139.905	149	83	221	2938	38.615	2.000	0.117	0.759
ID254207	254207	36	47.993	8.489	8.090	0	57	57	2	1	-10921639	127.762	127	60	243	2683	42.764	7.600	0.174	0.885
ID254215	254215	29	68.316	10.757	9.942	0	58	58	2	1	-10921639	131.238	110	77	227	2756	45.903	2.000	0.187	0.902
ID254214	254214	36	41.265	7.996	8.203	0	58	58	2	1	-10921639	110.905	99	38	205	2329	41.734	7.600	0.077	0.379
ID254219	254219	35	59.138	14.442	16.303	0	58	58	2	1	-10921639	166.667	155	99	243	3500	40.785	3.200	0.202	1.376
ID254218	254218	None	40.142	29.000	13.000	0	58	58	2	1	-10921639	93.952	94	25	160	1973	34.012	2.000	0.170	0.803
ID254217	254217	34	62.069	21.825	13.050	0	58	58	2	1	-10921639	137.000	121	55	255	2877	49.703	2.000	0.142	0.685
ID254216	254216	33	45.639	17.692	10.935	0	58	58	2	1	-10921639	160.476	155	110	255	3370	40.822	7.600	0.087	0.631
ID254220	254220	37	40.171	29.000	21.000	0	58	58	2	1	-10921639	95.238	105	16	177	2000	44.928	5.967	0.116	0.442
ID254227	254227	None	40.633	7.183	24.007	0	59	59	2	1	-10921639	102.381	99	49	171	2150	33.175	2.000	0.131	0.717
ID254226	254226	37	65.255	29.000	21.000	0	59	59	2	1	-10921639	120.143	121	49	221	2523	53.559	2.000	0.169	0.650
ID254225	254225	38	48.801	21.888	16.856	0	59	59	2	1	-10921639	148.667	149	83	210	3122	33.212	4.800	0.154	1.197
ID254224	254224	33	40.974	17.904	12.938	0	59	59	2	1	-10921639	136.714	138	44	232	2871	43.170	7.600	0.096	0.554
ID254223	254223	None	42.374	22.647	9.507	0	59	59	2	1	-10921639	130.048	121	72	188	2731	29.075	2.000	0.159	1.229
ID254222	254222	29	64.233	10.249	9.075	0	59	59	2	1	-10921639	171.952	166	94	255	3611	43.994	4.800	0.210	1.355
ID254221	254221	39	47.283	17.644	7.690	0	59	59	2	1	-10921639	117.571	99	60	243	2469	52.968	2.000	0.050	0.211
ID254231	254231	29	58.395	10.839	8.551	0	60	60	2	1	-10921639	136.762	138	44	210	2872	53.042	2.000	0.182	0.793
ID254230	254230	None	60.645	7.665	8.999	0	60	60	2	1	-10921639	142.952	138	88	238	3002	37.729	3.200	0.183	1.170
ID254229	254229	None	41.202	29.000	8.000	0	60	60	2	1	-10921639	139.286	149	78	182	2925	35.751	2.000	0.135	0.929
ID254228	254228	39	55.618	17.271	8.232	0	60	60	2	1	-10921639	141.190	127	94	216	2965	36.411	6.090	0.179	1.176
ID254235	254235	40	54.827	15.165	20.771	0	60	60	2	1	-10921639	118.762	105	60	238	2494	42.185	2.000	0.171	0.822
ID254234	254234	38	56.049	20.885	17.528	0	60	60	2	1	-10921639	125.905	110	49	199	2644	45.503	2.000	0.151	0.727
ID254233	254233	35	42.301	13.915	16.142	0	60	60	2	1	-10921639	108.524	110	44	188	2279	40.121	2.000	0.110	0.536
ID254232	254232	41	65.665	29.000	14.000	0	60	60	2	1	-10921639	146.095	138	72	238	3068	47.402	2.000	0.198	1.018
ID254199	254199	None	42.845	22.993	9.602	0	61	61	2	1	-10921639	100.000	94	38	221	2100	46.048	2.000	0.054	0.222
ID254198	254198	29	78.326	10.402	8.993	0	61	61	2	1	-10921639	164.000	155	83	249	3444	49.481	7.600	0.234	1.256
ID254197	254197	39	44.034	17.174	7.738	0	61	61	2	1	-10921639	114.048	110	60	255	2395	42.786	6.091	0.088	0.430
ID254203	254203	35	49.589	16.106	16.026	0	61	61	2	1	-10921639	159.333	160	83	255	3346	43.068	2.000	0.147	0.949
ID254202	254202	None	40.586	9.296	15.220	0	61	61	2	1	-10921639	113.714	110	49	205	2388	35.578	7.600	0.145	0.812
ID254201	254201	41	64.537	29.000	14.000	0	61	61	2	1	-10921639	139.333	135	78	243	2926	52.502	3.200	0.239	1.025
ID254200	254200	None	43.297	21.921	14.281	0	61	61	2	1	-10921639	147.238	160	72	216	3092	43.907	2.000	0.110	0.664
ID254206	254206	40	40.948	12.241	21.243	0	61	61	2	1	-10921639	111.143	116	44	205	2334	40.039	7.600	0.112	0.560
ID254205	254205	None	41.896	0.000	18.000	0	61	61	2	1	-10921639	73.667	77	5	133	1547	38.601	3.200	0.273	0.819
ID254204	254204	38	42.963	20.893	16.379	0	61	61	2	1	-10921639	175.667	182	110	210	3689	27.823	4.800	0.166	1.797
ID254240	254240	40	48.416	15.066	21.514	0	62	62	2	1	-10921639	110.810	116	44	249	2327	50.525	2.000	0.148	0.566
ID254239	254239	35	58.073	18.121	14.988	0	62	62	2	1	-10921639	160.714	155	83	255	3375	50.736	2.000	0.103	0.593
ID254238	254238	41	43.345	29.000	13.000	0	62	62	2	1	-10921639	128.524	116	78	188	2699	32.654	7.600	0.163	1.104
ID254237	254237	39	51.728	17.191	8.178	0	62	62	2	1	-10921639	132.000	127	60	255	2772	47.168	6.227	0.122	0.606
ID254236	254236	29	58.298	8.895	8.123	0	62	62	2	1	-10921639	132.286	144	60	210	2778	44.034	3.200	0.203	1.016
ID254259	254259	35	44.808	17.011	15.867	0	63	63	2	1	-10921639	148.381	144	66	255	3116	45.852	2.000	0.099	0.581
ID254258	254258	41	47.047	27.372	13.357	0	63	63	2	1	-10921639	141.762	138	72	221	2977	42.680	2.000	0.109	0.653
ID254257	254257	29	69.252	10.877	8.838	0	63	63	2	1	-10921639	119.143	110	33	243	2502	53.518	2.000	0.196	0.729
ID254256	254256	39	51.723	17.591	7.876	0	63	63	2	1	-10921639	144.143	144	66	255	3027	42.051	2.000	0.170	0.998
ID254260	254260	42	40.709	29.000	21.000	0	63	63	2	1	-10921639	102.143	93	55	188	2145	37.139	7.600	0.156	0.743
ID254251	254251	43	59.979	22.957	10.199	0	64	64	2	1	-10921639	94.762	94	22	216	1990	46.907	2.000	0.196	0.663
ID254250	254250	39	69.526	16.914	10.296	0	64	64	2	1	-10921639	132.762	127	60	238	2788	46.385	4.800	0.277	1.243
ID254249	254249	29	41.078	11.141	9.155	0	64	64	2	1	-10921639	96.095	88	22	210	2018	42.524	7.600	0.089	0.368
ID254248	254248	None	54.477	29.000	7.000	0	64	64	2	1	-10921639	76.333	72	5	166	1603	52.763	2.000	0.215	0.513
ID254255	254255	None	40.990	19.525	28.055	0	64	64	2	1	-10921639	123.571	121	77	194	2595	32.208	4.800	0.135	0.914
ID254254	254254	42	52.978	29.000	21.000	0	64	64	2	1	-10921639	148.333	149	77	216	3115	38.280	7.600	0.172	1.135
ID254253	254253	35	50.665	15.255	16.105	0	64	64	2	1	-10921639	131.476	121	55	255	2761	48.217	2.000	0.098	0.486
ID254252	254252	None	41.425	18.808	15.164	0	64	64	2	1	-10921639	130.381	138	60	227	2738	49.052	2.000	0.097	0.472
ID254243	254243	None	61.733	29.000	11.000	0	65	65	2	1	-10921639	126.810	127	36	188	2663	47.073	3.200	0.267	1.134
ID254242	254242	39	59.041	17.921	7.472	0	65	65	2	1	-10921639	130.476	138	44	216	2740	53.413	2.000	0.163	0.683
ID254241	254241	None	42.059	2.756	2.239	0	65	65	2	1	-10921639	92.714	88	33	216	1947	46.471	2.000	0.087	0.321
ID254247	254247	42	64.784	29.000	21.000	0	65	65	2	1	-10921639	124.000	108	60	205	2604	48.044	2.000	0.240	0.998
ID254246	254246	35	78.502	16.047	15.906	0	65	65	2	1	-10921639	177.143	171	99	255	3720	45.331	3.200	0.224	1.429
ID254245	254245	None	50.448	10.148	15.067	0	65	65	2	1	-10921639	131.143	121	88	255	2754	38.530	4.800	0.145	0.863
ID254244	254244	43	64.917	22.038	11.854	0	65	65	2	1	-10921639	127.619	121	38	255	2680	53.658	2.000	0.198	0.787
ID254263	254263	29	69.704	9.229	9.754	0	66	66	2	1	-10921639	123.381	105	38	255	2591	56.488	2.000	0.184	0.680
ID254262	254262	39	45.084	16.748	8.769	0	66	66	2	1	-10921639	153.095	144	110	221	3215	32.551	4.800	0.170	1.369
ID254261	254261	None	48.775	26.900	6.704	0	66	66	2	1	-10921639	142.762	149	66	210	2998	41.078	2.000	0.178	1.051
ID254267	254267	44	42.409	15.349	21.270	0	66	66	2	1	-10921639	113.286	105	60	216	2379	37.025	2.000	0.100	0.555
ID254266	254266	35	62.838	14.865	16.322	0	66	66	2	1	-10921639	158.429	160	33	255	3327	56.171	2.000	0.164	0.794
ID254265	254265	45	45.589	18.723	14.885	0	66	66	2	1	-10921639	145.762	133	60	238	3061	48.324	2.000	0.100	0.546
ID254264	254264	43	40.911	21.453	11.579	0	66	66	2	1	-10921639	144.000	144	83	194	3024	34.060	7.600	0.093	0.721
ID254268	254268	46	67.625	10.052	27.497	0	66	66	2	1	-10921639	137.619	144	49	221	2890	52.069	2.000	0.216	0.940
ID254274	254274	46	42.765	11.545	27.870	0	67	67	2	1	-10921639	127.905	121	83	255	2686	40.847	2.000	0.115	0.646
ID254273	254273	44	55.270	14.752	21.223	0	67	67	2	1	-10921639	123.857	110	49	255	2601	46.803	2.000	0.093	0.451
ID254272	254272	35	48.576	14.780	16.494	0	67	67	2	1	-10921639	152.238	149	49	249	3197	51.283	2.000	0.093	0.504
ID254271	254271	45	55.180	19.400	14.839	0	67	67	2	1	-10921639	157.762	155	77	243	3313	45.254	2.000	0.119	0.741
ID254270	254270	None	46.458	29.000	13.000	0	67	67	2	1	-10921639	103.524	105	41	194	2174	42.669	2.000	0.130	0.558
ID254269	254269	29	40.778	9.936	9.455	0	67	67	2	1	-10921639	117.095	110	72	182	2459	30.786	7.600	0.136	0.909
ID254275	254275	47	45.791	17.396	5.300	0	68	68	2	1	-10921639	103.000	121	16	194	2163	45.961	2.000	0.179	0.680
ID254279	254279	None	41.343	23.143	13.241	0	68	68	2	1	-10921639	116.381	110	49	227	2444	40.230	2.000	0.062	0.336
ID254278	254278	39	47.126	16.969	10.233	0	68	68	2	1	-10921639	126.143	127	60	232	2649	42.394	2.000	0.151	0.782
ID254277	254277	48	42.513	22.873	9.340	0	68	68	2	1	-10921639	106.333	99	55	232	2233	44.237	2.000	0.054	0.248
ID254276	254276	29	72.069	9.155	8.779	0	68	68	2	1	-10921639	121.238	116	44	249	2546	61.542	2.000	0.187	0.621
ID254283	254283	44	44.035	15.010	21.570	0	68	68	2	1	-10921639	109.048	99	16	249	2290	50.954	2.000	0.112	0.431
ID254282	254282	None	57.344	23.735	20.055	0	68	68	2	1	-10921639	115.571	99	49	249	2427	50.222	2.000	0.131	0.533
ID254281	254281	35	43.397	14.094	17.049	0	68	68	2	1	-10921639	126.429	121	60	194	2655	41.945	2.000	0.104	0.566
ID254280	254280	45	73.161	19.027	14.917	0	68	68	2	1	-10921639	133.429	127	60	255	2802	58.219	2.000	0.166	0.652
ID254291	254291	45	83.031	19.194	15.123	0	69	69	2	1	-10921639	174.857	155	77	255	3672	53.003	2.000	0.201	1.105
ID254290	254290	None	42.069	10.390	14.953	0	69	69	2	1	-10921639	104.476	105	38	232	2194	42.413	2.000	0.105	0.467
ID254289	254289	None	48.714	4.772	13.873	0	69	69	2	1	-10921639	112.952	110	49	199	2372	44.324	2.000	0.130	0.585
ID254288	254288	39	48.788	16.440	10.338	0	69	69	2	1	-10921639	136.524	138	22	255	2867	60.752	3.200	0.118	0.474
ID254293	254293	None	47.757	5.000	31.000	0	69	69	2	1	-10921639	97.524	94	31	182	2048	39.436	3.200	0.165	0.700
ID254292	254292	None	59.401	8.673	27.990	0	69	69	2	1	-10921639	135.429	138	38	232	2844	51.781	7.600	0.170	0.760
ID254287	254287	48	44.677	22.622	9.258	0	69	69	2	1	-10921639	103.143	94	33	232	2166	49.658	2.000	0.095	0.359
ID254286	254286	29	73.922	8.649	8.870	0	69	69	2	1	-10921639	129.429	127	33	255	2718	53.095	2.000	0.246	0.963
ID254285	254285	47	47.534	17.367	7.382	0	69	69	2	1	-10921639	136.286	138	60	221	2862	42.937	2.000	0.141	0.784
ID254284	254284	None	41.365	29.000	0.000	0	69	69	2	1	-10921639	86.143	77	46	216	1809	39.321	6.397	0.187	0.691
ID254295	254295	None	56.215	29.000	6.000	0	70	70	2	1	-10921639	124.143	119	55	216	2607	42.903	3.200	0.235	1.102
ID254294	254294	None	49.643	8.933	6.373	0	70	70	2	1	-10921639	135.524	127	60	255	2846	48.645	4.800	0.198	0.920
ID254299	254299	45	86.848	18.976	15.323	0	70	70	2	1	-10921639	179.571	160	110	255	3771	52.716	2.000	0.197	1.122
ID254298	254298	None	41.040	0.000	12.000	0	70	70	2	1	-10921639	132.476	138	72	188	2782	28.104	7.600	0.169	1.364
ID254297	254297	39	51.824	16.968	10.208	0	70	70	2	1	-10921639	152.429	155	66	255	3201	49.664	2.000	0.124	0.679
ID254296	254296	29	59.138	10.150	8.642	0	70	70	2	1	-10921639	143.810	144	83	255	3020	46.533	2.000	0.165	0.875
ID254301	254301	None	59.590	29.000	21.000	0	70	70	2	1	-10921639	102.095	105	33	216	2144	57.371	2.000	0.199	0.590
ID254300	254300	35	41.491	14.211	16.349	0	70	70	2	1	-10921639	152.095	155	94	238	3194	36.410	2.000	0.104	0.790
ID254306	254306	35	59.872	15.010	16.268	0	71	71	2	1	-10921639	155.048	149	83	255	3256	53.175	2.000	0.137	0.702
ID254305	254305	45	71.072	19.807	15.332	0	71	71	2	1	-10921639	166.857	160	99	255	3504	46.872	2.000	0.193	1.152
ID254304	254304	49	58.952	29.000	13.000	0	71	71	2	1	-10921639	119.143	108	72	232	2502	45.536	2.000	0.260	1.079
ID254303	254303	29	89.339	10.669	9.680	0	71	71	2	1	-10921639	178.000	160	77	255	3738	53.882	4.800	0.259	1.360
ID254302	254302	48	53.698	21.558	9.460	0	71	71	2	1	-10921639	150.190	149	60	255	3154	54.912	2.000	0.124	0.604
ID254307	254307	48	58.347	21.978	9.406	0	72	72	2	1	-10921639	127.762	110	38	221	2683	50.070	2.000	0.146	0.651
ID254311	254311	49	45.864	29.000	14.000	0	72	72	2	1	-10921639	98.048	93	22	155	2059	35.352	7.600	0.220	1.000
ID254310	254310	None	48.960	0.000	13.000	0	72	72	2	1	-10921639	126.952	133	72	216	2666	33.670	6.234	0.188	1.195
ID254309	254309	39	44.588	15.516	9.497	0	72	72	2	1	-10921639	135.429	127	55	216	2844	44.761	3.200	0.115	0.623
ID254308	254308	29	100.726	10.870	9.781	0	72	72	2	1	-10921639	180.952	194	66	255	3800	62.882	4.800	0.288	1.287
ID254315	254315	None	42.576	21.322	25.908	0	72	72	2	1	-10921639	113.762	116	38	210	2389	43.173	2.000	0.115	0.542
ID254314	254314	None	41.336	23.913	19.993	0	72	72	2	1	-10921639	100.714	99	27	227	2115	42.530	2.000	0.065	0.289
ID254313	254313	35	78.026	13.570	17.100	0	72	72	2	1	-10921639	178.810	188	77	255	3755	56.877	2.000	0.194	1.022
ID254312	254312	45	76.149	17.758	16.004	0	72	72	2	1	-10921639	173.238	177	88	255	3638	54.440	2.000	0.178	0.961
ID254322	254322	None	51.359	8.000	31.000	0	73	73	2	1	-10921639	149.476	149	108	238	3139	31.306	6.309	0.197	1.571
ID254321	254321	None	42.846	29.000	21.000	0	73	73	2	1	-10921639	134.857	124	88	227	2832	41.523	4.800	0.174	0.964
ID254320	254320	45	48.122	19.476	15.580	0	73	73	2	1	-10921639	172.476	171	99	255	3622	38.390	4.800	0.113	0.909
ID254319	254319	35	59.298	14.918	16.222	0	73	73	2	1	-10921639	162.905	160	99	255	3421	41.011	2.000	0.133	0.930
ID254318	254318	39	46.926	15.262	9.602	0	73	73	2	1	-10921639	151.810	144	77	232	3188	47.237	2.000	0.119	0.683
ID254317	254317	29	86.237	10.818	9.774	0	73	73	2	1	-10921639	161.810	160	55	255	3398	61.140	2.000	0.223	0.967
ID254316	254316	None	44.265	17.617	5.583	0	73	73	2	1	-10921639	141.476	144	83	216	2971	32.348	4.800	0.158	1.193
ID254323	254323	29	45.073	9.874	10.175	0	74	74	2	1	-10921639	140.714	149	66	238	2955	41.806	2.000	0.117	0.707
ID254325	254325	35	74.902	14.037	16.987	0	74	74	2	1	-10921639	172.190	171	83	255	3616	56.195	2.000	0.172	0.900
ID254324	254324	39	56.339	15.577	9.957	0	74	74	2	1	-10921639	159.524	155	88	255	3350	43.833	6.328	0.163	1.019
ID254327	254327	None	51.233	29.000	13.000	0	75	75	2	1	-10921639	125.810	121	77	227	2642	41.989	2.000	0.162	0.837
ID254326	254326	None	44.184	13.156	4.745	0	75	75	2	1	-10921639	106.667	105	33	171	2240	36.726	2.000	0.141	0.716
ID254331	254331	None	70.883	6.000	31.000	0	75	75	2	1	-10921639	136.524	149	62	221	2867	47.509	2.000	0.244	1.127
ID254330	254330	50	40.651	10.688	23.763	0	75	75	2	1	-10921639	113.000	116	44	166	2373	31.837	7.600	0.146	0.903
ID254329	254329	35	82.016	14.411	16.894	0	75	75	2	1	-10921639	172.714	188	60	255	3627	64.574	2.000	0.214	0.944
ID254328	254328	None	62.122	19.587	15.430	0	75	75	2	1	-10921639	202.905	210	105	255	4261	45.989	4.800	0.182	1.361
ID254332	254332	None	57.559	22.000	31.000	0	75	75	2	1	-10921639	125.905	110	72	199	2644	42.506	2.000	0.174	0.877
ID254339	254339	50	41.137	9.508	26.039	0	76	76	2	1	-10921639	118.286	121	38	194	2484	37.267	6.410	0.115	0.657
ID254338	254338	None	42.297	19.739	24.834	0	76	76	2	1	-10921639	108.238	99	77	216	2273	35.471	6.313	0.136	0.731
ID254337	254337	35	61.327	15.705	16.824	0	76	76	2	1	-10921639	156.524	160	72	255	3287	52.653	6.408	0.164	0.837
ID254336	254336	None	63.190	4.003	16.987	0	76	76	2	1	-10921639	112.381	105	49	188	2360	40.740	2.000	0.218	0.987
ID254335	254335	39	52.093	16.608	10.033	0	76	76	2	1	-10921639	140.810	133	77	227	2957	44.339	2.000	0.130	0.729
ID254334	254334	29	65.743	10.918	10.209	0	76	76	2	1	-10921639	150.810	149	49	255	3167	56.769	3.200	0.168	0.765
ID254333	254333	None	41.148	21.211	2.923	0	76	76	2	1	-10921639	106.143	99	55	166	2229	35.726	7.600	0.158	0.812
ID254355	254355	None	40.456	20.841	16.874	0	77	77	2	1	-10921639	136.476	138	66	216	2866	42.353	2.000	0.054	0.330
ID254354	254354	35	43.786	15.567	17.476	0	77	77	2	1	-10921639	164.238	166	94	238	3449	41.198	4.800	0.119	0.845
ID254353	254353	52	49.038	9.102	14.634	0	77	77	2	1	-10921639	152.952	144	83	210	3212	34.484	7.600	0.147	1.138
ID254352	254352	None	44.628	22.754	12.760	0	77	77	2	1	-10921639	124.619	116	33	238	2617	43.918	2.000	0.098	0.509
ID254357	254357	53	66.648	29.000	20.000	0	77	77	2	1	-10921639	135.952	121	55	221	2855	51.872	7.600	0.188	0.830
ID254356	254356	None	43.078	14.164	17.574	0	77	77	2	1	-10921639	160.857	149	77	238	3378	48.983	2.000	0.099	0.593
ID254351	254351	39	66.570	16.276	10.105	0	77	77	2	1	-10921639	151.238	144	94	232	3176	40.602	2.000	0.200	1.242
ID254350	254350	29	52.633	10.333	8.671	0	77	77	2	1	-10921639	131.762	127	60	255	2767	44.871	2.000	0.112	0.591
ID254349	254349	51	67.673	25.950	5.844	0	77	77	2	1	-10921639	139.667	144	44	232	2933	51.038	2.000	0.234	1.038
ID254348	254348	None	43.942	27.000	0.000	0	77	77	2	1	-10921639	87.143	88	5	171	1830	48.810	2.000	0.188	0.565
ID254362	254362	53	51.280	29.000	21.000	0	78	78	2	1	-10921639	114.667	99	49	216	2408	49.488	3.200	0.185	0.723
ID254361	254361	35	63.988	17.841	16.251	0	78	78	2	1	-10921639	178.238	166	99	255	3743	52.816	2.000	0.113	0.685
ID254360	254360	52	45.279	10.829	13.069	0	78	78	2	1	-10921639	139.143	138	77	199	2922	39.864	2.000	0.081	0.520
ID254359	254359	None	49.149	29.000	7.000	0	78	78	2	1	-10921639	104.524	105	46	171	2195	36.287	2.000	0.187	0.909
ID254358	254358	51	55.858	23.754	5.147	0	78	78	2	1	-10921639	128.238	133	66	182	2693	37.144	7.600	0.210	1.197
ID254370	254370	35	50.651	16.512	16.694	0	79	79	2	1	-10921639	175.857	166	116	255	3693	36.976	4.800	0.184	1.481
ID254369	254369	None	50.801	25.960	16.235	0	79	79	2	1	-10921639	145.810	144	88	255	3062	37.644	4.800	0.121	0.833
ID254368	254368	52	40.676	9.444	14.885	0	79	79	2	1	-10921639	132.905	133	55	194	2791	33.703	6.197	0.177	1.185
ID254363	254363	51	49.751	25.110	5.755	0	79	79	2	1	-10921639	106.667	105	55	227	2240	42.171	2.000	0.133	0.592
ID254367	254367	55	58.834	22.696	13.175	0	79	79	2	1	-10921639	158.000	144	94	255	3318	47.146	2.000	0.144	0.846
ID254366	254366	56	52.305	20.961	8.104	0	79	79	2	1	-10921639	140.190	127	77	255	2944	40.194	2.000	0.100	0.636
ID254365	254365	29	72.287	11.121	7.778	0	79	79	2	1	-10921639	154.571	155	72	255	3246	48.469	2.000	0.179	0.970
ID254364	254364	None	43.116	17.806	7.100	0	79	79	2	1	-10921639	142.000	127	77	249	2982	44.578	3.200	0.108	0.621
ID254371	254371	29	74.569	12.349	8.563	0	80	80	2	1	-10921639	177.000	166	99	255	3717	49.543	4.800	0.253	1.443
ID254375	254375	54	54.781	8.107	17.623	0	80	80	2	1	-10921639	120.286	110	60	238	2526	47.702	2.000	0.138	0.611
ID254374	254374	35	55.801	18.341	15.935	0	80	80	2	1	-10921639	166.333	155	105	255	3493	39.468	6.332	0.136	1.006
ID254373	254373	55	41.691	23.079	13.013	0	80	80	2	1	-10921639	129.857	121	38	194	2727	43.804	2.000	0.070	0.387
ID254372	254372	56	46.910	22.155	8.995	0	80	80	2	1	-10921639	135.762	138	66	199	2851	37.692	3.200	0.107	0.695
ID254378	254378	57	48.403	8.222	26.990	0	80	80	2	1	-10921639	128.381	127	77	227	2696	34.005	2.000	0.165	1.067
ID254377	254377	None	46.051	29.000	21.000	0	80	80	2	1	-10921639	102.857	98	44	194	2160	38.645	5.978	0.226	0.980
ID254376	254376	58	48.989	16.586	19.575	0	80	80	2	1	-10921639	128.381	121	33	232	2696	54.983	2.000	0.099	0.420
ID254343	254343	55	56.393	22.372	13.321	0	81	81	2	1	-10921639	143.714	144	66	255	3018	55.646	2.000	0.117	0.541
ID254342	254342	29	54.517	10.581	8.525	0	81	81	2	1	-10921639	156.905	155	88	238	3295	45.735	2.000	0.152	0.904
ID254341	254341	56	41.320	21.366	7.814	0	81	81	2	1	-10921639	108.952	99	44	194	2288	37.626	2.000	0.150	0.755
ID254340	254340	None	60.020	6.949	8.410	0	81	81	2	1	-10921639	153.429	149	55	255	3222	47.060	2.000	0.191	1.044
ID254347	254347	57	53.311	9.153	27.855	0	81	81	2	1	-10921639	118.524	99	49	221	2489	47.697	7.600	0.115	0.512
ID254346	254346	58	47.059	15.884	19.697	0	81	81	2	1	-10921639	149.476	138	99	221	3139	36.224	3.200	0.143	1.031
ID254345	254345	35	54.659	17.487	16.257	0	81	81	2	1	-10921639	165.571	160	77	249	3477	42.518	6.292	0.146	0.991
ID254344	254344	54	78.855	7.987	16.149	0	81	81	2	1	-10921639	156.095	155	72	255	3278	54.230	2.000	0.272	1.231
ID254387	254387	57	59.835	8.034	27.151	0	82	82	2	1	-10921639	132.476	133	77	205	2782	41.280	7.600	0.210	1.116
ID254386	254386	None	47.427	29.000	21.000	0	82	82	2	1	-10921639	107.190	103	33	199	2251	42.673	2.000	0.201	0.841
ID254385	254385	None	51.817	22.933	20.065	0	82	82	2	1	-10921639	103.571	94	16	255	2175	60.904	2.000	0.075	0.236
ID254384	254384	58	55.933	16.528	19.500	0	82	82	2	1	-10921639	166.143	155	72	255	3489	48.000	6.388	0.125	0.771
ID254379	254379	None	41.491	29.000	0.000	0	82	82	2	1	-10921639	65.524	56	25	133	1376	27.413	4.800	0.328	1.180
ID254383	254383	54	81.395	8.567	15.346	0	82	82	2	1	-10921639	176.619	177	88	255	3709	52.713	2.000	0.225	1.229
ID254382	254382	None	43.068	20.354	14.448	0	82	82	2	1	-10921639	151.619	144	77	232	3184	47.063	6.385	0.080	0.477
ID254381	254381	59	78.785	29.000	13.000	0	82	82	2	1	-10921639	166.524	133	94	255	3497	60.305	2.000	0.264	1.154
ID254380	254380	55	56.478	22.943	13.020	0	82	82	2	1	-10921639	140.476	127	60	221	2950	52.120	2.000	0.103	0.504
ID254407	254407	None	58.139	21.958	9.270	0	83	83	2	1	-10921639	136.000	127	60	255	2856	54.594	2.000	0.067	0.314
ID254406	254406	60	68.564	6.858	9.005	0	83	83	2	1	-10921639	134.143	116	72	255	2817	53.676	2.000	0.169	0.724
ID254405	254405	61	40.575	17.710	7.953	0	83	83	2	1	-10921639	146.619	149	88	221	3079	35.139	7.600	0.106	0.800
ID254411	254411	58	88.758	16.132	19.904	0	83	83	2	1	-10921639	185.952	177	94	255	3905	54.203	2.000	0.205	1.166
ID254410	254410	35	54.144	17.100	15.917	0	83	83	2	1	-10921639	149.714	144	83	255	3144	45.083	2.000	0.100	0.605
ID254409	254409	54	70.203	8.068	15.651	0	83	83	2	1	-10921639	156.190	138	94	255	3280	50.170	3.200	0.212	1.088
ID254408	254408	59	44.286	29.000	14.000	0	83	83	2	1	-10921639	111.429	105	49	194	2340	46.339	2.000	0.140	0.591
ID254412	254412	57	44.153	8.684	27.714	0	83	83	2	1	-10921639	126.048	133	66	194	2647	37.469	2.000	0.135	0.798
ID254391	254391	54	81.090	8.642	15.804	0	84	84	2	1	-10921639	182.714	188	94	255	3837	52.200	7.600	0.255	1.422
ID254390	254390	35	53.561	18.810	14.885	0	84	84	2	1	-10921639	155.333	155	72	221	3262	42.961	2.000	0.128	0.823
ID254389	254389	61	69.165	17.320	8.169	0	84	84	2	1	-10921639	158.095	149	55	255	3320	57.435	6.324	0.189	0.875
ID254388	254388	60	44.554	8.301	7.904	0	84	84	2	1	-10921639	114.333	116	49	205	2401	40.908	2.000	0.094	0.479
ID254395	254395	None	40.623	17.289	27.530	0	84	84	2	1	-10921639	139.143	127	83	194	2922	33.687	2.000	0.117	0.866
ID254394	254394	None	71.408	29.000	21.000	0	84	84	2	1	-10921639	132.524	113	83	249	2783	52.803	3.200	0.311	1.191
ID254393	254393	None	45.012	22.877	19.894	0	84	84	2	1	-10921639	104.238	99	33	232	2189	48.376	2.000	0.090	0.356
ID254392	254392	58	62.930	16.673	19.403	0	84	84	2	1	-10921639	167.524	138	66	255	3518	59.064	7.600	0.123	0.619
ID254396	254396	None	52.882	29.000	31.000	0	84	84	2	1	-10921639	104.619	99	51	199	2197	42.173	2.000	0.330	1.232
ID254403	254403	58	62.649	16.831	20.873	0	85	85	2	1	-10921639	150.524	149	83	243	3161	47.035	2.000	0.164	0.903
ID254402	254402	54	65.100	8.125	15.777	0	85	85	2	1	-10921639	153.952	138	72	255	3233	53.476	7.600	0.172	0.845
ID254401	254401	64	82.381	10.924	14.004	0	85	85	2	1	-10921639	163.000	144	55	255	3423	62.127	2.000	0.181	0.803
ID254400	254400	63	59.788	23.562	12.771	0	85	85	2	1	-10921639	127.857	105	33	255	2685	56.496	2.000	0.111	0.452
ID254404	254404	None	48.615	25.282	26.968	0	85	85	2	1	-10921639	118.238	121	55	171	2483	31.755	2.000	0.189	1.185
ID254399	254399	62	74.539	21.537	8.965	0	85	85	2	1	-10921639	144.476	133	49	255	3034	59.639	2.000	0.183	0.750
ID254398	254398	65	50.444	26.874	6.847	0	85	85	2	1	-10921639	94.762	77	22	177	1990	49.918	2.000	0.176	0.570
ID254397	254397	None	44.981	1.091	3.060	0	85	85	2	1	-10921639	113.238	127	44	210	2378	40.663	2.000	0.218	0.998
ID254439	254439	62	58.566	21.471	8.290	0	86	86	2	1	-10921639	129.810	121	55	249	2726	51.946	2.000	0.141	0.618
ID254438	254438	65	43.699	25.408	4.958	0	86	86	2	1	-10921639	86.000	77	33	188	1806	38.698	2.000	0.101	0.407
ID254443	254443	54	72.887	8.282	15.680	0	86	86	2	1	-10921639	142.905	127	55	249	3001	60.971	3.200	0.199	0.778
ID254442	254442	63	57.283	22.900	13.639	0	86	86	2	1	-10921639	160.190	166	72	238	3364	45.968	3.200	0.147	0.894
ID254441	254441	64	45.711	11.397	13.449	0	86	86	2	1	-10921639	165.905	155	99	255	3484	49.724	2.000	0.102	0.616
ID254440	254440	None	70.505	11.289	9.456	0	86	86	2	1	-10921639	145.762	127	60	255	3061	66.829	2.000	0.140	0.534
ID254445	254445	None	51.040	18.975	27.234	0	86	86	2	1	-10921639	119.571	127	5	199	2511	44.528	7.600	0.152	0.708
ID254444	254444	58	74.889	16.810	20.193	0	86	86	2	1	-10921639	163.524	166	83	255	3434	52.307	2.000	0.195	1.018
ID254427	254427	58	54.921	16.975	20.059	0	87	87	2	1	-10921639	158.905	160	94	255	3337	41.735	6.390	0.120	0.813
ID254426	254426	54	63.737	8.225	15.435	0	87	87	2	1	-10921639	156.333	149	38	255	3283	61.000	7.600	0.155	0.689
ID254425	254425	64	81.113	11.171	13.735	0	87	87	2	1	-10921639	191.571	188	94	255	4023	50.665	4.800	0.228	1.404
ID254424	254424	66	42.521	29.000	13.000	0	87	87	2	1	-10921639	143.048	133	110	227	3004	36.529	7.600	0.146	0.998
ID254423	254423	63	51.162	23.099	13.231	0	87	87	2	1	-10921639	122.238	110	49	255	2567	53.683	2.000	0.041	0.180
ID254422	254422	62	50.927	21.880	8.643	0	87	87	2	1	-10921639	124.381	116	44	238	2612	54.591	2.000	0.073	0.312
ID254435	254435	None	50.927	17.286	15.897	0	88	88	2	1	-10921639	169.524	166	99	249	3560	43.127	2.000	0.132	0.915
ID254434	254434	66	47.870	29.000	14.000	0	88	88	2	1	-10921639	140.476	133	82	227	2950	44.659	7.600	0.186	0.988
ID254433	254433	64	56.314	10.000	14.000	0	88	88	2	1	-10921639	145.857	133	33	255	3063	62.372	6.412	0.124	0.517
ID254432	254432	63	63.132	22.235	12.991	0	88	88	2	1	-10921639	162.429	155	72	255	3411	47.758	2.000	0.121	0.734
ID254437	254437	None	49.413	16.160	27.388	0	88	88	2	1	-10921639	125.429	116	66	210	2634	38.293	2.000	0.153	0.870
ID254436	254436	67	57.144	29.000	21.000	0	88	88	2	1	-10921639	111.286	116	22	182	2337	45.141	2.000	0.290	1.108
ID254431	254431	62	49.408	21.742	8.848	0	88	88	2	1	-10921639	139.238	133	55	255	2924	51.467	2.000	0.048	0.248
ID254430	254430	68	42.287	12.000	9.000	0	88	88	2	1	-10921639	141.048	149	72	216	2962	41.847	2.000	0.109	0.660
ID254429	254429	None	42.861	21.150	3.103	0	88	88	2	1	-10921639	123.571	133	66	171	2595	30.416	2.000	0.179	1.236
ID254428	254428	None	47.527	3.000	0.000	0	88	88	2	1	-10921639	122.952	127	55	171	2582	36.860	4.800	0.217	1.187
ID254419	254419	67	55.179	29.000	21.000	0	89	89	2	1	-10921639	110.000	113	51	182	2310	41.587	7.600	0.256	1.079
ID254418	254418	58	50.717	17.579	19.688	0	89	89	2	1	-10921639	154.000	138	88	255	3234	43.029	2.000	0.100	0.650
ID254417	254417	64	59.029	10.535	13.831	0	89	89	2	1	-10921639	140.143	127	44	243	2943	53.893	2.000	0.163	0.730
ID254416	254416	66	43.150	29.000	13.000	0	89	89	2	1	-10921639	132.190	133	60	227	2776	42.824	6.361	0.170	0.895
ID254421	254421	None	40.399	26.888	26.916	0	89	89	2	1	-10921639	101.714	105	44	171	2136	33.959	2.000	0.119	0.639
ID254420	254420	None	44.749	19.889	27.274	0	89	89	2	1	-10921639	114.619	110	55	182	2407	36.171	2.000	0.139	0.773
ID254415	254415	63	48.172	22.678	13.442	0	89	89	2	1	-10921639	140.476	127	72	255	2950	48.155	2.000	0.070	0.381
ID254414	254414	68	46.095	9.813	9.879	0	89	89	2	1	-10921639	132.524	127	55	216	2783	42.124	2.000	0.122	0.684
ID254413	254413	62	42.461	21.334	9.071	0	89	89	2	1	-10921639	124.905	116	55	249	2623	46.273	2.000	0.049	0.254
ID254451	254451	None	40.152	10.934	17.335	0	90	90	2	1	-10921639	138.095	138	72	216	2900	37.221	2.000	0.105	0.704
ID254450	254450	63	55.519	21.808	13.575	0	90	90	2	1	-10921639	165.095	182	94	238	3467	42.957	4.800	0.165	1.089
ID254449	254449	66	59.891	29.000	13.000	0	90	90	2	1	-10921639	134.381	127	77	221	2822	47.489	7.600	0.217	1.010
ID254448	254448	68	56.152	9.145	10.958	0	90	90	2	1	-10921639	156.857	155	60	255	3294	50.600	2.000	0.098	0.552
ID254455	254455	None	41.731	3.010	28.843	0	90	90	2	1	-10921639	88.143	83	33	171	1851	37.342	2.000	0.135	0.562
ID254454	254454	None	40.026	14.442	27.399	0	90	90	2	1	-10921639	113.524	116	55	182	2384	36.605	2.000	0.113	0.629
ID254453	254453	67	67.839	29.000	21.000	0	90	90	2	1	-10921639	130.429	129	44	221	2739	46.183	7.600	0.332	1.407
ID254452	254452	58	42.744	16.897	19.892	0	90	90	2	1	-10921639	165.905	177	105	243	3484	36.266	7.600	0.132	1.065
ID254456	254456	None	46.535	21.000	31.000	0	90	90	2	1	-10921639	135.000	138	72	210	2835	36.335	4.800	0.171	1.085
ID254447	254447	62	77.459	21.127	8.609	0	90	90	2	1	-10921639	144.714	133	66	255	3039	62.911	2.000	0.172	0.676
ID254446	254446	None	43.410	2.767	9.174	0	90	90	2	1	-10921639	105.810	99	38	188	2222	38.444	2.000	0.102	0.511
ID254491	254491	None	52.357	25.288	15.123	0	91	91	2	1	-10921639	126.905	121	27	238	2665	51.466	7.600	0.125	0.547
ID254490	254490	68	55.506	9.901	10.486	0	91	91	2	1	-10921639	154.000	155	83	255	3234	49.460	4.800	0.177	0.935
ID254489	254489	62	64.088	21.175	8.622	0	91	91	2	1	-10921639	130.476	110	55	255	2740	57.102	2.000	0.135	0.545
ID254488	254488	None	40.193	22.475	2.945	0	91	91	2	1	-10921639	107.476	99	66	171	2257	29.470	3.200	0.162	1.015
ID254495	254495	None	54.121	8.994	26.888	0	91	91	2	1	-10921639	108.190	110	44	188	2272	40.723	2.000	0.153	0.704
ID254494	254494	None	45.875	26.055	26.036	0	91	91	2	1	-10921639	101.905	99	22	205	2140	40.969	2.000	0.159	0.681
ID254493	254493	58	47.289	18.115	20.263	0	91	91	2	1	-10921639	150.429	155	77	210	3159	35.653	4.800	0.140	1.039
ID254492	254492	70	47.712	7.880	15.562	0	91	91	2	1	-10921639	133.048	133	60	216	2794	43.946	3.200	0.165	0.859
ID254466	254466	None	57.531	29.000	31.000	0	92	92	2	1	-10921639	104.048	88	56	171	2185	42.208	3.200	0.294	1.120
ID254465	254465	None	43.517	13.510	28.035	0	92	92	2	1	-10921639	129.048	121	88	194	2710	30.265	5.966	0.137	1.029
ID254464	254464	58	73.027	16.916	19.854	0	92	92	2	1	-10921639	159.476	160	60	255	3349	53.386	2.000	0.161	0.828
ID254459	254459	68	45.137	8.677	10.253	0	92	92	2	1	-10921639	150.762	144	60	255	3166	49.682	2.000	0.112	0.612
ID254458	254458	None	64.673	29.000	7.000	0	92	92	2	1	-10921639	146.667	160	77	216	3080	43.940	2.000	0.239	1.286
ID254457	254457	None	53.522	16.921	5.287	0	92	92	2	1	-10921639	125.095	110	77	227	2627	42.380	4.800	0.175	0.877
ID254463	254463	70	53.538	8.036	15.933	0	92	92	2	1	-10921639	122.857	127	33	199	2580	51.281	3.200	0.140	0.588
ID254462	254462	None	42.692	0.000	16.000	0	92	92	2	1	-10921639	98.619	99	46	144	2071	29.661	3.200	0.204	1.125
ID254461	254461	63	46.421	20.319	14.041	0	92	92	2	1	-10921639	145.190	127	88	238	3049	50.392	3.200	0.107	0.555
ID254460	254460	None	46.272	3.314	10.850	0	92	92	2	1	-10921639	146.381	149	77	221	3074	38.881	4.800	0.188	1.190
ID254467	254467	62	60.567	21.757	9.053	0	93	93	2	1	-10921639	132.048	121	49	255	2773	56.620	2.000	0.092	0.393
ID254472	254472	78	46.766	8.510	25.750	0	93	93	2	1	-10921639	134.762	133	60	221	2830	42.208	7.600	0.140	0.785
ID254471	254471	58	76.730	16.951	20.292	0	93	93	2	1	-10921639	150.429	127	66	249	3159	52.016	2.000	0.179	0.879
ID254470	254470	63	57.330	18.057	14.832	0	93	93	2	1	-10921639	135.952	121	72	249	2855	49.605	2.000	0.109	0.539
ID254469	254469	70	81.084	7.877	15.371	0	93	93	2	1	-10921639	116.429	110	22	255	2445	61.933	2.000	0.211	0.656
ID254468	254468	None	50.759	23.256	12.625	0	93	93	2	1	-10921639	160.524	155	88	255	3371	48.763	2.000	0.098	0.585
ID254480	254480	None	43.601	25.224	28.230	0	94	94	2	1	-10921639	104.524	110	38	171	2195	33.837	3.200	0.157	0.839
ID254475	254475	None	54.556	11.126	12.851	0	94	94	2	1	-10921639	139.143	138	72	216	2922	41.826	3.200	0.167	0.954
ID254474	254474	62	87.053	21.260	8.853	0	94	94	2	1	-10921639	176.095	171	105	255	3698	49.250	2.000	0.237	1.369
ID254473	254473	None	45.449	8.823	4.933	0	94	94	2	1	-10921639	115.667	105	38	221	2429	47.455	2.000	0.104	0.458
ID254479	254479	78	60.320	8.887	26.785	0	94	94	2	1	-10921639	134.143	121	66	255	2817	48.710	3.200	0.114	0.565
ID254478	254478	71	41.255	27.764	21.077	0	94	94	2	1	-10921639	120.143	121	66	199	2523	35.426	4.800	0.203	1.145
ID254477	254477	58	89.109	16.803	20.124	0	94	94	2	1	-10921639	186.238	205	99	255	3911	58.523	3.200	0.207	1.092
ID254476	254476	70	77.288	8.145	15.345	0	94	94	2	1	-10921639	132.714	121	55	255	2787	66.884	7.600	0.221	0.718
ID254483	254483	None	43.821	18.870	15.214	0	95	95	2	1	-10921639	142.619	138	77	255	2995	39.271	2.000	0.090	0.598
ID254482	254482	69	40.902	22.881	13.497	0	95	95	2	1	-10921639	115.143	105	49	255	2418	51.539	2.000	0.010	0.043
ID254481	254481	62	55.524	21.723	8.556	0	95	95	2	1	-10921639	127.571	116	49	255	2679	60.015	2.000	0.073	0.288
ID254487	254487	71	44.569	26.102	23.171	0	95	95	2	1	-10921639	101.952	99	55	194	2141	34.899	2.000	0.111	0.582
ID254486	254486	None	40.494	12.000	22.000	0	95	95	2	1	-10921639	146.048	149	77	221	3067	40.865	4.800	0.147	0.918
ID254485	254485	58	78.931	16.743	20.277	0	95	95	2	1	-10921639	206.857	227	116	255	4344	49.027	2.000	0.204	1.428
ID254484	254484	70	88.461	8.245	15.714	0	95	95	2	1	-10921639	144.190	127	60	255	3028	59.875	2.000	0.267	1.014
ID254547	254547	None	41.421	25.179	26.959	0	96	96	2	1	-10921639	99.619	94	44	171	2092	36.682	2.000	0.105	0.518
ID254546	254546	None	45.974	16.682	27.097	0	96	96	2	1	-10921639	123.238	121	77	232	2588	38.946	4.800	0.187	0.996
ID254545	254545	None	65.742	29.000	21.000	0	96	96	2	1	-10921639	148.381	149	83	232	3116	43.386	2.000	0.216	1.213
ID254544	254544	58	74.979	16.703	19.967	0	96	96	2	1	-10921639	196.524	199	83	255	4127	51.040	2.000	0.193	1.245
ID254534	254534	None	43.359	29.000	0.000	0	96	96	2	1	-10921639	91.810	77	56	205	1928	39.528	6.387	0.222	0.843
ID254548	254548	None	42.400	8.280	27.790	0	96	96	2	1	-10921639	112.143	116	55	216	2355	41.135	3.200	0.122	0.593
ID254538	254538	62	56.505	21.407	7.976	0	96	96	2	1	-10921639	149.714	149	72	255	3144	51.662	2.000	0.119	0.616
ID254536	254536	72	41.750	8.208	8.374	0	96	96	2	1	-10921639	128.095	138	55	210	2690	40.451	6.354	0.114	0.646
ID254543	254543	70	85.379	8.768	15.924	0	96	96	2	1	-10921639	151.857	138	55	255	3189	60.602	2.000	0.252	1.009
ID254542	254542	73	62.453	29.000	14.000	0	96	96	2	1	-10921639	123.619	133	56	249	2596	51.293	6.367	0.191	0.774
ID254540	254540	69	60.889	22.748	13.631	0	96	96	2	1	-10921639	146.286	144	77	255	3072	54.586	6.418	0.136	0.641
ID254515	254515	69	63.326	22.503	13.787	0	97	97	2	1	-10921639	167.238	166	83	255	3512	46.159	6.403	0.154	0.967
ID254514	254514	62	61.642	21.494	8.554	0	97	97	2	1	-10921639	132.286	121	66	255	2778	57.053	2.000	0.146	0.589
ID254513	254513	72	61.633	6.489	7.771	0	97	97	2	1	-10921639	113.857	105	44	232	2391	46.005	2.000	0.192	0.796
ID254519	254519	58	81.151	15.185	21.042	0	97	97	2	1	-10921639	158.190	160	55	255	3322	68.380	2.000	0.205	0.788
ID254518	254518	74	40.367	16.847	16.559	0	97	97	2	1	-10921639	150.810	149	94	255	3167	36.691	2.000	0.088	0.663
ID254517	254517	70	63.696	9.565	14.932	0	97	97	2	1	-10921639	149.476	149	55	238	3139	47.751	2.000	0.196	1.027
ID254516	254516	73	59.472	29.000	14.000	0	97	97	2	1	-10921639	175.333	182	105	255	3682	47.918	7.600	0.174	1.086
ID254512	254512	75	48.804	9.199	26.825	0	98	98	2	1	-10921639	111.190	105	55	210	2335	38.465	2.000	0.155	0.776
ID254507	254507	69	65.517	23.007	13.306	0	98	98	2	1	-10921639	136.381	127	66	255	2864	58.253	2.000	0.096	0.411
ID254506	254506	76	43.930	17.292	10.675	0	98	98	2	1	-10921639	141.571	133	72	205	2973	40.537	2.000	0.110	0.691
ID254505	254505	62	51.141	21.320	8.928	0	98	98	2	1	-10921639	149.048	138	72	216	3130	38.466	2.000	0.131	0.900
ID254504	254504	None	44.303	11.322	8.906	0	98	98	2	1	-10921639	124.143	116	38	227	2607	46.699	2.000	0.076	0.378
ID254511	254511	77	43.656	29.000	22.000	0	98	98	2	1	-10921639	127.381	116	60	210	2675	43.361	7.600	0.137	0.706
ID254510	254510	58	71.306	16.265	20.849	0	98	98	2	1	-10921639	162.190	149	99	255	3406	44.654	2.000	0.177	1.094
ID254509	254509	74	42.929	17.063	17.264	0	98	98	2	1	-10921639	133.333	116	66	249	2800	51.478	2.000	0.034	0.171
ID254508	254508	70	43.188	7.950	15.681	0	98	98	2	1	-10921639	117.762	121	44	210	2473	42.129	7.600	0.170	0.811
ID254499	254499	69	72.967	23.024	13.298	0	99	99	2	1	-10921639	160.857	160	77	255	3378	54.920	2.000	0.150	0.763
ID254498	254498	76	48.723	16.850	9.318	0	99	99	2	1	-10921639	189.524	182	94	255	3980	44.243	2.000	0.115	0.883
ID254497	254497	62	53.574	20.784	8.137	0	99	99	2	1	-10921639	162.762	166	77	255	3418	51.664	2.000	0.096	0.549
ID254496	254496	None	71.406	2.982	8.201	0	99	99	2	1	-10921639	104.095	88	22	255	2186	55.872	2.000	0.196	0.611
ID254503	254503	75	59.987	8.650	25.974	0	99	99	2	1	-10921639	129.714	133	60	238	2724	41.656	2.000	0.184	0.966
ID254502	254502	77	62.696	29.000	21.000	0	99	99	2	1	-10921639	129.048	127	27	255	2710	62.141	2.000	0.179	0.632
ID254501	254501	58	80.157	16.891	19.866	0	99	99	2	1	-10921639	173.619	171	94	255	3646	49.127	2.000	0.195	1.153
ID254500	254500	70	63.242	8.725	15.567	0	99	99	2	1	-10921639	123.667	110	33	255	2597	63.266	3.200	0.194	0.637
ID254528	254528	None	43.102	29.000	27.000	0	100	100	2	1	-10921639	130.048	121	82	199	2731	30.135	6.039	0.208	1.484
ID254523	254523	None	46.013	29.000	13.000	0	100	100	2	1	-10921639	139.190	129	77	232	2923	44.924	7.600	0.154	0.826
ID254522	254522	None	47.520	0.000	12.000	0	100	100	2	1	-10921639	104.476	88	49	160	2194	36.773	3.200	0.192	0.917
ID254521	254521	62	75.701	21.107	8.625	0	100	100	2	1	-10921639	169.048	155	94	255	3550	55.394	2.000	0.159	0.837
ID254520	254520	76	42.526	16.145	8.211	0	100	100	2	1	-10921639	156.762	149	88	238	3292	39.911	3.200	0.122	0.854
ID254527	254527	75	65.273	9.075	26.779	0	100	100	2	1	-10921639	120.667	116	44	232	2534	47.607	2.000	0.196	0.831
ID254526	254526	77	44.304	29.000	21.000	0	100	100	2	1	-10921639	116.714	105	72	194	2451	37.726	2.000	0.134	0.731
ID254525	254525	58	57.727	16.304	20.983	0	100	100	2	1	-10921639	162.952	160	94	255	3422	51.167	2.000	0.097	0.564
ID254524	254524	None	54.216	16.856	16.892	0	100	100	2	1	-10921639	183.000	194	88	255	3843	51.720	2.000	0.084	0.548
ID254531	254531	None	55.678	21.142	18.116	0	101	101	2	1	-10921639	149.143	160	94	210	3132	36.045	3.200	0.163	1.162
ID254530	254530	None	62.780	10.792	13.772	0	101	101	2	1	-10921639	155.524	144	83	238	3266	44.923	7.600	0.184	1.076
ID254529	254529	62	72.774	21.334	8.404	0	101	101	2	1	-10921639	158.143	166	72	249	3321	56.938	2.000	0.198	0.918
ID254532	254532	None	59.322	16.578	15.171	0	102	102	2	1	-10921639	157.571	166	83	243	3309	44.843	2.000	0.157	0.954
ID254551	254551	None	48.736	14.389	21.720	0	103	103	2	1	-10921639	119.143	116	44	171	2502	36.372	7.600	0.210	1.139
ID254550	254550	None	46.843	20.927	17.296	0	103	103	2	1	-10921639	161.048	155	110	255	3382	33.958	2.000	0.102	0.881
ID254549	254549	None	45.377	17.812	8.653	0	103	103	2	1	-10921639	133.762	138	44	188	2809	41.034	2.000	0.125	0.725
ID254555	254555	None	41.992	20.961	20.434	0	104	104	2	1	-10921639	146.286	144	99	199	3072	28.569	4.800	0.148	1.317
ID254554	254554	79	48.110	29.000	15.000	0	104	104	2	1	-10921639	122.238	127	72	177	2567	29.331	4.800	0.233	1.577
ID254553	254553	None	43.189	13.069	15.386	0	104	104	2	1	-10921639	147.238	144	110	238	3092	29.363	4.800	0.199	1.666
ID254552	254552	None	55.920	5.603	4.598	0	104	104	2	1	-10921639	138.143	133	66	232	2901	36.383	4.800	0.208	1.305
ID254557	254557	80	43.041	9.941	27.571	0	104	104	2	1	-10921639	134.476	121	83	227	2824	37.039	7.600	0.105	0.691
ID254556	254556	None	44.183	7.854	23.157	0	104	104	2	1	-10921639	100.000	88	49	177	2100	35.460	2.000	0.145	0.714
ID254539	254539	82	54.824	29.000	21.000	0	105	105	2	1	-10921639	155.143	149	99	255	3258	41.323	7.600	0.171	1.098
ID254537	254537	None	47.273	17.959	16.009	0	105	105	2	1	-10921639	112.190	110	38	210	2356	39.729	6.355	0.130	0.649
ID254535	254535	79	42.541	28.029	13.080	0	105	105	2	1	-10921639	157.095	155	110	232	3299	36.148	4.800	0.139	1.061
ID254533	254533	81	43.195	29.000	0.000	0	105	105	2	1	-10921639	99.286	83	62	182	2085	34.084	3.200	0.214	1.029
ID254541	254541	80	47.071	9.887	27.227	0	105	105	2	1	-10921639	136.286	133	66	216	2862	37.859	2.000	0.113	0.733
ID254579	254579	83	44.646	15.196	22.871	0	106	106	2	1	-10921639	147.619	155	94	194	3100	29.052	2.000	0.151	1.333
ID254578	254578	82	57.787	29.000	21.000	0	106	106	2	1	-10921639	110.238	105	11	216	2315	54.116	2.000	0.186	0.638
ID254577	254577	None	48.236	20.867	17.200	0	106	106	2	1	-10921639	127.238	127	60	199	2672	35.967	6.364	0.163	0.990
ID254576	254576	None	50.388	12.904	16.328	0	106	106	2	1	-10921639	99.714	110	16	177	2094	49.570	2.000	0.181	0.615
ID254582	254582	None	40.949	0.000	31.000	0	106	106	2	1	-10921639	86.381	94	36	138	1814	31.449	5.991	0.243	1.075
ID254581	254581	84	52.146	7.198	28.939	0	106	106	2	1	-10921639	133.095	138	55	188	2795	38.433	6.415	0.179	1.054
ID254580	254580	None	54.266	24.240	27.336	0	106	106	2	1	-10921639	127.238	127	49	221	2672	49.679	2.000	0.116	0.534
ID254575	254575	79	50.433	29.000	14.000	0	106	106	2	1	-10921639	135.762	133	77	205	2851	35.557	7.600	0.189	1.213
ID254574	254574	None	40.904	16.673	4.924	0	106	106	2	1	-10921639	112.667	105	66	232	2366	39.838	2.000	0.109	0.554
ID254573	254573	81	49.649	29.000	0.000	0	106	106	2	1	-10921639	124.857	110	82	177	2622	35.889	3.200	0.286	1.548
ID254563	254563	84	46.967	4.944	29.112	0	107	107	2	1	-10921639	126.190	121	60	210	2650	42.392	2.000	0.127	0.672
ID254562	254562	82	56.067	29.000	21.000	0	107	107	2	1	-10921639	121.476	110	77	205	2551	41.454	2.000	0.202	0.985
ID254561	254561	83	41.558	13.507	20.791	0	107	107	2	1	-10921639	99.571	94	27	166	2091	35.101	2.000	0.147	0.729
ID254560	254560	79	42.921	29.000	14.000	0	107	107	2	1	-10921639	113.333	116	56	171	2380	38.640	3.200	0.144	0.739
ID254559	254559	None	56.577	5.105	11.215	0	107	107	2	1	-10921639	102.905	94	44	199	2161	46.251	2.000	0.202	0.749
ID254558	254558	None	50.229	20.854	5.688	0	107	107	2	1	-10921639	124.571	127	60	177	2616	35.693	3.200	0.166	0.991
ID254571	254571	None	49.470	19.742	16.013	0	108	108	2	1	-10921639	133.762	144	60	216	2809	36.710	2.000	0.161	1.011
ID254570	254570	None	45.636	12.220	13.159	0	108	108	2	1	-10921639	86.857	83	44	216	1824	40.118	2.000	0.165	0.613
ID254569	254569	None	40.741	18.334	7.806	0	108	108	2	1	-10921639	119.286	110	72	194	2505	35.982	7.600	0.129	0.758
ID254568	254568	None	49.088	16.094	4.005	0	108	108	2	1	-10921639	110.619	105	38	216	2323	44.675	2.000	0.102	0.459
ID254567	254567	None	60.678	29.000	0.000	0	108	108	2	1	-10921639	90.667	94	31	210	1904	45.639	4.800	0.365	1.062
ID254572	254572	82	65.269	29.000	21.000	0	108	108	2	1	-10921639	152.476	155	82	238	3202	47.573	4.800	0.206	1.093
ID254603	254603	None	45.239	0.000	13.000	0	109	109	2	1	-10921639	124.286	121	82	188	2610	34.037	6.411	0.156	0.984
ID254602	254602	None	43.458	29.000	9.000	0	109	109	2	1	-10921639	131.571	121	88	216	2763	37.149	3.200	0.110	0.701
ID254601	254601	None	41.658	0.000	7.000	0	109	109	2	1	-10921639	107.429	110	22	188	2256	42.079	2.000	0.177	0.767
ID254600	254600	None	44.381	20.246	3.757	0	109	109	2	1	-10921639	128.048	127	77	199	2689	37.543	7.600	0.115	0.705
ID254599	254599	None	47.166	10.017	2.553	0	109	109	2	1	-10921639	131.762	138	44	188	2767	41.335	2.000	0.165	0.901
ID254604	254604	82	60.288	29.000	21.000	0	109	109	2	1	-10921639	155.429	145	82	221	3264	40.376	2.000	0.194	1.248
ID254595	254595	None	40.442	4.396	11.450	0	110	110	2	1	-10921639	110.476	99	33	216	2320	38.967	6.029	0.102	0.525
ID254594	254594	85	41.599	16.431	4.820	0	110	110	2	1	-10921639	126.000	127	55	232	2646	36.285	2.000	0.151	0.912
ID254598	254598	None	40.935	25.317	27.232	0	110	110	2	1	-10921639	124.476	110	83	188	2614	33.732	4.800	0.169	1.067
ID254597	254597	82	45.639	27.369	21.478	0	110	110	2	1	-10921639	129.857	133	66	227	2727	41.355	2.000	0.143	0.788
ID254596	254596	None	45.739	27.522	14.434	0	110	110	2	1	-10921639	153.095	160	44	227	3215	52.494	7.600	0.136	0.698
ID254587	254587	None	42.119	8.992	27.184	0	111	111	2	1	-10921639	119.619	121	49	194	2512	35.349	2.000	0.108	0.661
ID254586	254586	82	56.004	29.000	21.000	0	111	111	2	1	-10921639	126.762	127	33	238	2662	57.874	7.600	0.183	0.677
ID254585	254585	None	43.625	11.911	12.870	0	111	111	2	1	-10921639	97.190	94	49	177	2041	32.545	2.000	0.137	0.718
ID254584	254584	85	40.596	17.969	6.214	0	111	111	2	1	-10921639	114.000	116	60	221	2394	40.823	7.600	0.158	0.761
ID254583	254583	None	73.308	29.000	0.000	0	111	111	2	1	-10921639	117.571	145	25	249	2469	61.075	3.200	0.256	0.785
ID254588	254588	None	48.122	14.000	31.000	0	111	111	2	1	-10921639	127.476	113	72	232	2677	43.002	7.600	0.189	0.944
ID254566	254566	None	56.097	21.000	31.000	0	112	112	2	1	-10921639	147.143	155	72	255	3090	42.234	2.000	0.194	1.130
ID254565	254565	None	49.295	0.000	14.000	0	112	112	2	1	-10921639	133.238	121	88	194	2798	33.106	7.600	0.195	1.313
ID254564	254564	85	43.335	17.811	8.604	0	112	112	2	1	-10921639	104.714	110	38	194	2199	38.538	2.000	0.139	0.662
ID254593	254593	87	40.314	9.325	27.120	0	113	113	2	1	-10921639	115.667	110	44	199	2429	41.411	2.000	0.102	0.516
ID254592	254592	None	40.373	5.412	24.035	0	113	113	2	1	-10921639	102.952	110	44	160	2162	35.768	4.800	0.176	0.860
ID254591	254591	None	44.429	9.160	22.159	0	113	113	2	1	-10921639	126.714	127	49	182	2661	35.627	2.000	0.132	0.829
ID254590	254590	82	53.391	29.000	21.000	0	113	113	2	1	-10921639	130.667	133	66	216	2744	45.465	2.000	0.167	0.821
ID254589	254589	86	48.100	29.000	13.000	0	113	113	2	1	-10921639	125.762	121	72	205	2641	38.792	2.000	0.115	0.667
ID254610	254610	87	67.693	8.924	26.913	0	114	114	2	1	-10921639	156.429	149	99	243	3285	42.198	2.000	0.184	1.150
ID254609	254609	82	72.342	29.000	21.000	0	114	114	2	1	-10921639	140.667	133	77	255	2954	53.690	2.000	0.220	0.946
ID254608	254608	86	50.288	29.000	13.000	0	114	114	2	1	-10921639	150.619	138	33	205	3163	43.369	3.200	0.169	1.005
ID254607	254607	None	64.206	11.936	13.329	0	114	114	2	1	-10921639	108.524	99	27	255	2279	56.936	2.000	0.148	0.491
ID254606	254606	None	61.305	18.259	7.404	0	114	114	2	1	-10921639	124.286	116	27	243	2610	51.952	2.000	0.179	0.726
ID254605	254605	None	41.848	10.000	0.000	0	114	114	2	1	-10921639	87.714	82	25	149	1842	39.460	2.000	0.142	0.551
ID254619	254619	None	40.147	18.237	27.205	0	115	115	2	1	-10921639	139.667	149	83	210	2933	35.616	2.000	0.085	0.611
ID254618	254618	None	41.640	15.684	15.257	0	115	115	2	1	-10921639	134.238	127	88	199	2819	31.973	3.200	0.134	0.992
ID254617	254617	86	42.551	29.000	13.000	0	115	115	2	1	-10921639	138.381	121	94	227	2906	42.308	6.443	0.103	0.613
ID254616	254616	88	60.950	29.000	8.000	0	115	115	2	1	-10921639	146.714	144	67	216	3081	48.965	3.200	0.239	1.158
ID254615	254615	None	48.151	21.731	3.183	0	115	115	2	1	-10921639	129.095	138	38	227	2711	44.649	2.000	0.141	0.715
ID254620	254620	89	40.296	21.000	31.000	0	115	115	2	1	-10921639	149.810	160	88	205	3146	34.465	7.600	0.109	0.856
ID254625	254625	89	44.193	21.000	31.000	0	116	116	2	1	-10921639	146.952	149	72	199	3086	37.358	4.800	0.178	1.191
ID254624	254624	None	47.060	9.139	25.928	0	116	116	2	1	-10921639	143.571	144	99	188	3015	27.252	4.800	0.177	1.583
ID254623	254623	82	62.401	29.000	21.000	0	116	116	2	1	-10921639	125.333	110	72	255	2632	49.332	3.200	0.174	0.755
ID254622	254622	None	56.155	19.087	15.765	0	116	116	2	1	-10921639	136.857	133	55	221	2874	41.832	2.000	0.146	0.835
ID254621	254621	88	58.399	29.000	7.000	0	116	116	2	1	-10921639	134.667	144	82	188	2828	34.346	4.000	0.262	1.626
ID254611	254611	None	51.041	1.916	3.034	0	117	117	2	1	-10921639	111.762	110	55	194	2347	40.271	2.000	0.134	0.658
ID254614	254614	82	56.376	29.000	21.000	0	117	117	2	1	-10921639	157.143	160	98	232	3300	46.060	2.000	0.163	0.958
ID254613	254613	None	51.034	0.000	13.000	0	117	117	2	1	-10921639	115.524	99	60	182	2426	43.127	7.600	0.156	0.724
ID254612	254612	88	45.898	29.000	7.000	0	117	117	2	1	-10921639	117.714	110	60	194	2472	38.051	2.000	0.173	0.914
ID254627	254627	None	42.080	15.947	16.189	0	118	118	2	1	-10921639	106.619	105	49	210	2239	43.356	2.000	0.092	0.413
ID254626	254626	90	43.371	11.627	14.079	0	118	118	2	1	-10921639	107.143	110	49	182	2250	39.765	2.000	0.136	0.645
ID254630	254630	None	44.458	0.000	31.000	0	118	118	2	1	-10921639	117.857	129	51	166	2475	32.119	4.800	0.273	1.576
ID254629	254629	91	43.681	26.194	26.266	0	118	118	2	1	-10921639	114.333	110	49	188	2401	39.463	3.200	0.135	0.689
ID254628	254628	None	40.928	0.000	19.000	0	118	118	2	1	-10921639	91.714	94	25	121	1926	26.595	4.000	0.288	1.541
ID254631	254631	None	63.142	0.000	13.000	0	119	119	2	1	-10921639	116.810	105	62	194	2453	40.238	3.200	0.292	1.312
ID254635	254635	82	71.243	29.000	20.000	0	119	119	2	1	-10921639	143.333	129	66	243	3010	60.829	3.200	0.207	0.808
ID254634	254634	None	44.783	22.640	20.481	0	119	119	2	1	-10921639	119.762	110	66	199	2515	35.729	7.600	0.131	0.776
ID254633	254633	None	63.939	29.000	14.000	0	119	119	2	1	-10921639	124.476	138	49	199	2614	52.920	3.200	0.207	0.806
ID254632	254632	90	60.058	12.131	14.008	0	119	119	2	1	-10921639	112.667	110	38	205	2366	52.448	2.000	0.194	0.697
ID254637	254637	None	46.173	14.085	28.162	0	119	119	2	1	-10921639	143.667	144	83	199	3017	33.629	3.200	0.160	1.179
ID254636	254636	91	42.044	25.652	27.032	0	119	119	2	1	-10921639	108.476	105	44	182	2278	45.080	5.954	0.169	0.697
ID254642	254642	91	53.479	24.440	26.628	0	120	120	2	1	-10921639	151.857	149	83	210	3189	40.453	4.000	0.188	1.187
ID254641	254641	None	47.777	16.963	22.704	0	120	120	2	1	-10921639	121.762	105	83	221	2557	43.623	2.000	0.098	0.500
ID254640	254640	82	48.490	29.000	21.000	0	120	120	2	1	-10921639	82.810	88	25	166	1739	46.378	2.000	0.163	0.499
ID254639	254639	None	45.862	11.479	21.059	0	120	120	2	1	-10921639	110.143	105	49	188	2313	39.795	3.200	0.122	0.601
ID254638	254638	90	48.445	12.257	13.069	0	120	120	2	1	-10921639	114.667	105	44	221	2408	41.999	2.000	0.138	0.664
ID254651	254651	82	43.466	29.000	21.000	0	121	121	2	1	-10921639	137.333	138	77	188	2884	33.421	7.600	0.181	1.258
ID254650	254650	None	53.955	21.941	16.968	0	121	121	2	1	-10921639	140.143	127	77	227	2943	41.763	2.000	0.128	0.762
ID254649	254649	None	51.033	13.677	15.997	0	121	121	2	1	-10921639	153.095	149	77	238	3215	38.178	6.339	0.121	0.868
ID254648	254648	None	48.059	29.000	14.000	0	121	121	2	1	-10921639	124.619	110	83	188	2617	33.475	7.600	0.202	1.253
ID254643	254643	None	40.215	20.628	14.061	0	122	122	2	1	-10921639	119.095	116	44	188	2501	41.175	2.000	0.106	0.552
ID254644	254644	None	45.213	14.844	22.058	0	122	122	2	1	-10921639	134.190	133	94	205	2818	33.652	2.000	0.149	1.037
ID254655	254655	None	54.357	9.198	27.616	0	123	123	2	1	-10921639	133.619	138	33	216	2806	41.138	4.800	0.182	0.998
ID254654	254654	None	64.710	29.000	21.000	0	123	123	2	1	-10921639	156.905	150	77	255	3295	51.872	7.600	0.153	0.802
ID254653	254653	None	41.571	3.919	16.002	0	123	123	2	1	-10921639	114.333	121	60	216	2401	39.171	2.000	0.134	0.688
ID254652	254652	None	43.466	20.957	2.933	0	123	123	2	1	-10921639	113.762	110	66	182	2389	36.710	2.000	0.140	0.759
ID254647	254647	None	46.112	26.307	22.513	0	124	124	2	1	-10921639	128.238	121	49	221	2693	49.368	7.600	0.092	0.437
ID254646	254646	None	43.475	16.717	21.772	0	124	124	2	1	-10921639	115.667	116	66	166	2429	29.417	3.200	0.197	1.293
ID254645	254645	None	63.715	0.000	17.000	0	124	124	2	1	-10921639	120.286	116	56	216	2526	49.397	2.000	0.246	0.961
ID254688	254688	None	47.243	25.324	26.682	0	125	125	2	1	-10921639	129.905	121	83	194	2728	31.656	4.800	0.171	1.201
ID254683	254683	None	42.838	11.266	8.158	0	125	125	2	1	-10921639	109.286	116	38	160	2295	34.280	4.800	0.190	1.020
ID254682	254682	None	50.957	23.000	0.000	0	125	125	2	1	-10921639	115.190	127	46	166	2419	36.504	2.000	0.246	1.248
ID254687	254687	93	40.655	21.755	15.604	0	125	125	2	1	-10921639	126.476	133	38	177	2656	32.532	4.800	0.181	1.194
ID254686	254686	94	45.641	27.007	14.921	0	125	125	2	1	-10921639	120.381	110	60	238	2528	45.765	2.000	0.044	0.220
ID254685	254685	None	49.933	12.450	13.250	0	125	125	2	1	-10921639	107.429	94	49	210	2256	40.308	2.000	0.177	0.801
ID254684	254684	None	54.486	18.155	10.870	0	125	125	2	1	-10921639	108.238	99	38	199	2273	41.865	2.000	0.193	0.835
ID254659	254659	None	41.411	29.000	21.000	0	126	126	2	1	-10921639	122.524	121	60	182	2573	35.291	2.000	0.158	0.949
ID254658	254658	93	42.116	22.463	16.635	0	126	126	2	1	-10921639	112.810	99	55	194	2369	37.072	2.000	0.111	0.609
ID254657	254657	94	52.541	29.000	14.000	0	126	126	2	1	-10921639	123.810	110	72	205	2600	38.985	3.200	0.220	1.144
ID254656	254656	None	40.616	6.149	8.381	0	126	126	2	1	-10921639	99.571	105	27	166	2091	39.652	7.600	0.164	0.709
ID254662	254662	None	42.617	3.488	30.198	0	126	126	2	1	-10921639	148.619	138	60	221	3121	50.333	6.068	0.134	0.697
ID254661	254661	None	46.504	9.707	27.928	0	126	126	2	1	-10921639	122.190	105	22	210	2566	48.139	2.000	0.126	0.570
ID254660	254660	92	40.805	10.362	21.762	0	126	126	2	1	-10921639	107.095	121	44	188	2249	39.259	7.600	0.143	0.683
ID254663	254663	None	44.792	12.235	9.361	0	127	127	2	1	-10921639	108.381	105	44	194	2276	46.210	2.000	0.077	0.334
ID254665	254665	92	67.720	8.215	23.176	0	127	127	2	1	-10921639	137.048	127	72	210	2878	44.250	2.000	0.254	1.253
ID254664	254664	None	40.005	11.209	12.320	0	127	127	2	1	-10921639	123.000	116	66	194	2583	37.281	7.600	0.167	0.946
ID254667	254667	None	46.120	7.215	6.138	0	128	128	2	1	-10921639	88.143	83	22	194	1851	41.880	2.000	0.148	0.544
ID254666	254666	None	45.439	16.557	4.405	0	128	128	2	1	-10921639	116.095	110	66	205	2438	34.872	2.000	0.185	1.040
ID254670	254670	92	43.335	7.065	25.301	0	128	128	2	1	-10921639	124.333	116	60	232	2611	43.210	7.600	0.110	0.569
ID254669	254669	None	60.943	29.000	21.000	0	128	128	2	1	-10921639	135.905	121	82	221	2854	48.599	2.000	0.179	0.851
ID254668	254668	None	40.804	29.000	8.000	0	128	128	2	1	-10921639	118.333	129	67	155	2485	27.238	7.600	0.212	1.517
ID254701	254701	140	47.248	26.088	27.075	0	129	129	2	1	-10921639	100.619	105	44	199	2113	40.747	2.000	0.179	0.749
ID254700	254700	None	40.617	25.285	17.457	0	129	129	2	1	-10921639	111.905	116	38	166	2350	37.839	7.600	0.144	0.746
ID254675	254675	140	42.758	26.205	27.239	0	130	130	2	1	-10921639	120.667	133	55	177	2534	35.916	4.800	0.207	1.152
ID254674	254674	None	41.401	9.759	27.448	0	130	130	2	1	-10921639	116.476	110	60	221	2446	42.968	2.000	0.090	0.449
ID254673	254673	None	59.385	19.141	21.889	0	130	130	2	1	-10921639	112.476	99	60	216	2362	35.844	2.000	0.249	1.250
ID254672	254672	95	44.230	29.000	21.000	0	130	130	2	1	-10921639	103.476	105	38	171	2173	39.700	7.600	0.167	0.745
ID254671	254671	96	57.049	29.000	13.000	0	130	130	2	1	-10921639	124.857	133	72	182	2622	37.168	3.200	0.227	1.242
ID254681	254681	None	50.161	15.476	25.507	0	131	131	2	1	-10921639	125.905	121	72	194	2644	36.374	2.000	0.174	1.027
ID254680	254680	98	40.362	8.315	22.807	0	131	131	2	1	-10921639	100.476	99	38	171	2110	36.034	2.000	0.122	0.608
ID254679	254679	95	48.511	29.000	21.000	0	131	131	2	1	-10921639	99.190	99	33	171	2083	35.223	2.000	0.193	0.912
ID254678	254678	97	48.519	12.121	14.013	0	131	131	2	1	-10921639	119.381	116	44	182	2507	33.131	7.600	0.187	1.137
ID254677	254677	96	45.689	28.224	12.037	0	131	131	2	1	-10921639	144.810	144	88	221	3041	37.078	4.000	0.169	1.129
ID254676	254676	None	41.695	29.000	6.000	0	131	131	2	1	-10921639	117.381	121	51	194	2465	40.467	2.000	0.145	0.736
ID254691	254691	97	45.679	10.974	15.046	0	132	132	2	1	-10921639	104.762	105	38	155	2200	31.788	2.000	0.219	1.185
ID254690	254690	None	56.275	29.000	9.000	0	132	132	2	1	-10921639	118.762	105	62	238	2494	47.751	2.000	0.162	0.694
ID254689	254689	None	42.904	16.606	4.343	0	132	132	2	1	-10921639	111.619	116	44	205	2344	34.124	2.000	0.176	0.977
ID254692	254692	98	50.556	8.666	23.010	0	132	132	2	1	-10921639	101.286	94	49	171	2127	36.862	2.000	0.193	0.889
ID254707	254707	None	48.743	16.395	10.019	0	133	133	2	1	-10921639	104.333	88	55	177	2191	37.018	2.000	0.143	0.705
ID254712	254712	None	48.086	22.000	31.000	0	133	133	2	1	-10921639	125.286	127	49	221	2631	47.400	2.000	0.151	0.693
ID254711	254711	99	48.579	9.140	27.161	0	133	133	2	1	-10921639	133.143	121	94	210	2796	34.239	2.000	0.122	0.844
ID254710	254710	None	43.009	16.185	22.517	0	133	133	2	1	-10921639	117.048	105	55	194	2458	38.605	2.000	0.136	0.726
ID254709	254709	95	44.772	29.000	21.000	0	133	133	2	1	-10921639	123.762	119	60	205	2599	37.950	7.600	0.174	0.968
ID254708	254708	None	46.093	29.000	13.000	0	133	133	2	1	-10921639	92.619	83	27	171	1945	43.538	2.000	0.209	0.736
ID254699	254699	99	43.831	8.198	28.692	0	134	134	2	1	-10921639	142.048	138	83	210	2983	44.338	2.000	0.094	0.551
ID254698	254698	95	46.645	29.000	21.000	0	134	134	2	1	-10921639	101.571	99	22	194	2133	47.068	2.000	0.135	0.515
ID254697	254697	100	44.894	14.448	16.074	0	134	134	2	1	-10921639	98.476	88	55	188	2068	36.589	6.390	0.189	0.855
ID254696	254696	None	42.951	20.728	15.933	0	135	135	2	1	-10921639	94.190	105	27	144	1978	36.396	2.000	0.159	0.708
ID254695	254695	100	46.351	14.782	16.075	0	135	135	2	1	-10921639	105.429	99	38	216	2214	42.146	2.000	0.105	0.476
ID254694	254694	None	68.477	29.000	13.000	0	135	135	2	1	-10921639	130.095	119	72	216	2732	43.518	3.200	0.309	1.411
ID254693	254693	None	55.594	10.088	6.226	0	135	135	2	1	-10921639	118.143	116	60	199	2481	38.366	2.000	0.187	0.970
ID254703	254703	None	41.601	9.000	0.000	0	136	136	2	1	-10921639	102.238	99	46	144	2147	26.743	2.000	0.226	1.407
ID254702	254702	None	40.146	0.000	0.000	0	136	136	2	1	-10921639	104.571	110	56	160	2196	32.118	6.315	0.256	1.329
ID254704	254704	None	41.065	8.000	31.000	0	136	136	2	1	-10921639	113.619	105	72	216	2386	34.481	2.000	0.127	0.744
ID254706	254706	None	68.070	12.370	16.801	0	137	137	2	1	-10921639	125.429	116	38	210	2634	50.960	2.000	0.218	0.880
ID254705	254705	104	45.825	29.000	13.000	0	137	137	2	1	-10921639	117.238	99	83	205	2462	37.494	7.600	0.172	0.917
ID254715	254715	104	91.465	29.000	13.000	0	138	138	2	1	-10921639	147.238	133	88	255	3092	50.623	2.000	0.306	1.362
ID254714	254714	101	52.627	17.689	7.342	0	138	138	2	1	-10921639	130.952	121	33	232	2750	47.509	7.600	0.190	0.881
ID254713	254713	None	72.659	29.000	0.000	0	138	138	2	1	-10921639	153.429	155	103	255	3222	42.467	3.200	0.257	1.479
ID254717	254717	None	43.421	22.315	28.899	0	138	138	2	1	-10921639	161.286	149	110	221	3387	34.341	6.363	0.115	0.968
ID254716	254716	None	56.811	14.967	20.998	0	138	138	2	1	-10921639	129.810	121	77	205	2726	38.756	2.000	0.181	1.029
ID254723	254723	102	40.863	11.253	12.150	0	139	139	2	1	-10921639	101.381	105	22	188	2129	37.776	3.200	0.202	0.901
ID254722	254722	None	43.287	0.000	11.000	0	139	139	2	1	-10921639	129.714	127	88	177	2724	26.554	4.800	0.240	1.892
ID254721	254721	None	41.364	26.059	9.176	0	139	139	2	1	-10921639	134.667	138	77	194	2828	37.683	2.000	0.120	0.764
ID254720	254720	101	44.738	18.348	7.236	0	139	139	2	1	-10921639	117.476	110	44	194	2467	38.691	2.000	0.159	0.834
ID254725	254725	None	44.197	29.000	22.000	0	139	139	2	1	-10921639	114.190	110	49	171	2398	37.409	3.200	0.257	1.248
ID254724	254724	None	46.439	15.269	16.673	0	139	139	2	1	-10921639	90.286	99	0	166	1896	42.763	2.000	0.168	0.606
ID254719	254719	None	43.108	9.082	5.438	0	139	139	2	1	-10921639	94.048	105	38	155	1975	37.595	4.800	0.224	0.915
ID254718	254718	None	46.693	2.449	2.664	0	139	139	2	1	-10921639	84.238	77	16	194	1769	46.943	2.000	0.119	0.382
ID254729	254729	None	67.645	17.945	26.898	0	140	140	2	1	-10921639	146.810	149	44	255	3083	49.377	2.000	0.147	0.763
ID254728	254728	104	58.833	29.000	13.000	0	140	140	2	1	-10921639	171.762	170	113	255	3607	44.961	2.000	0.164	1.074
ID254727	254727	102	46.254	10.245	10.705	0	140	140	2	1	-10921639	120.714	116	44	182	2535	31.650	7.600	0.187	1.204
ID254726	254726	None	46.183	6.305	7.555	0	140	140	2	1	-10921639	123.333	105	72	194	2590	36.649	7.600	0.155	0.905
ID254739	254739	None	42.138	21.000	31.000	0	141	141	2	1	-10921639	114.762	116	49	188	2410	41.713	3.200	0.160	0.758
ID254738	254738	121	48.416	29.000	21.000	0	141	141	2	1	-10921639	95.905	94	41	194	2014	45.374	2.000	0.158	0.578
ID254737	254737	None	50.976	5.122	15.854	0	141	141	2	1	-10921639	114.286	110	49	232	2400	39.753	6.025	0.145	0.728
ID254736	254736	104	53.717	29.000	13.000	0	141	141	2	1	-10921639	159.476	144	98	255	3349	46.945	4.800	0.220	1.224
ID254735	254735	None	42.180	8.800	4.625	0	141	141	2	1	-10921639	91.000	88	22	188	1911	40.423	2.000	0.186	0.705
ID254734	254734	None	47.854	2.075	2.000	0	141	141	2	1	-10921639	100.429	94	38	210	2109	44.831	2.000	0.088	0.364
ID254731	254731	None	42.271	0.000	12.000	0	142	142	2	1	-10921639	91.190	88	31	160	1915	35.168	3.200	0.189	0.823
ID254730	254730	103	42.490	17.650	8.345	0	142	142	2	1	-10921639	112.524	105	38	205	2363	38.930	4.800	0.160	0.797
ID254733	254733	121	52.778	29.000	20.000	0	142	142	2	1	-10921639	117.524	116	72	188	2468	39.181	7.600	0.205	1.023
ID254732	254732	104	70.485	29.000	13.000	0	142	142	2	1	-10921639	149.619	144	83	255	3142	54.043	2.000	0.216	0.984
ID254743	254743	None	48.367	0.000	31.000	0	143	143	2	1	-10921639	93.810	105	46	133	1970	29.725	4.800	0.345	1.619
ID254742	254742	105	43.269	16.054	21.977	0	143	143	2	1	-10921639	129.619	127	66	182	2722	29.750	6.288	0.151	1.143
ID254741	254741	104	50.618	29.000	13.000	0	143	143	2	1	-10921639	126.143	119	66	221	2649	43.269	7.600	0.145	0.739
ID254740	254740	103	45.306	16.098	8.841	0	143	143	2	1	-10921639	115.238	116	44	221	2420	39.792	3.200	0.173	0.856
ID254755	254755	None	46.845	29.000	21.000	0	144	144	2	1	-10921639	111.619	105	60	194	2344	39.586	7.600	0.182	0.868
ID254754	254754	104	49.313	29.000	13.000	0	144	144	2	1	-10921639	121.714	110	62	199	2556	42.234	2.000	0.156	0.780
ID254753	254753	None	61.606	0.000	10.000	0	144	144	2	1	-10921639	124.000	121	44	232	2604	48.251	2.000	0.235	0.977
ID254752	254752	103	42.794	17.265	7.506	0	144	144	2	1	-10921639	112.238	110	60	194	2357	34.319	2.000	0.140	0.804
ID254759	254759	None	48.339	15.458	28.083	0	144	144	2	1	-10921639	138.524	138	60	199	2909	36.853	2.000	0.166	1.071
ID254758	254758	106	49.101	29.000	27.000	0	144	144	2	1	-10921639	120.952	113	38	232	2540	55.526	7.600	0.209	0.753
ID254757	254757	None	43.533	8.913	22.854	0	144	144	2	1	-10921639	110.286	105	44	205	2316	32.654	2.000	0.134	0.797
ID254756	254756	105	47.814	15.346	21.985	0	144	144	2	1	-10921639	131.952	133	77	188	2771	33.830	2.000	0.165	1.107
ID254751	254751	None	49.440	8.133	4.919	0	144	144	2	1	-10921639	99.095	99	33	182	2081	40.946	7.600	0.133	0.570
ID254747	254747	106	49.863	26.679	27.030	0	145	145	2	1	-10921639	118.571	116	60	255	2490	49.675	2.000	0.062	0.279
ID254746	254746	104	68.785	29.000	14.000	0	145	145	2	1	-10921639	131.667	150	51	210	2765	48.333	2.000	0.245	1.074
ID254745	254745	None	40.840	21.158	8.979	0	145	145	2	1	-10921639	115.714	110	49	210	2430	47.434	2.000	0.095	0.423
ID254744	254744	None	43.160	29.000	8.000	0	145	145	2	1	-10921639	123.048	121	67	194	2584	32.040	2.000	0.124	0.848
ID254750	254750	104	42.699	29.000	13.000	0	146	146	2	1	-10921639	118.381	119	56	194	2486	41.138	2.000	0.111	0.574
ID254749	254749	None	69.886	17.656	7.493	0	146	146	2	1	-10921639	142.333	127	83	243	2989	44.395	4.800	0.235	1.218
ID254748	254748	None	48.893	9.509	4.483	0	146	146	2	1	-10921639	97.143	110	22	177	2040	42.683	2.000	0.177	0.683
ID254768	254768	None	46.589	26.190	23.246	0	147	147	2	1	-10921639	108.476	94	38	194	2278	44.528	3.200	0.116	0.508
ID254767	254767	None	44.699	0.000	14.000	0	147	147	2	1	-10921639	103.333	110	25	171	2170	40.543	2.000	0.159	0.698
ID254766	254766	None	48.350	22.263	13.233	0	147	147	2	1	-10921639	139.095	144	33	199	2921	37.159	2.000	0.144	0.941
ID254765	254765	None	40.441	16.874	10.854	0	147	147	2	1	-10921639	123.905	127	44	221	2602	42.161	2.000	0.120	0.629
ID254764	254764	None	53.379	12.089	8.944	0	147	147	2	1	-10921639	106.143	88	44	182	2229	39.920	2.000	0.183	0.822
ID254795	254795	None	44.752	22.000	31.000	0	148	148	2	1	-10921639	144.619	144	88	216	3037	41.666	7.600	0.189	1.101
ID254794	254794	None	47.048	18.018	27.542	0	148	148	2	1	-10921639	144.571	138	60	221	3036	43.108	7.600	0.124	0.742
ID254793	254793	107	45.351	29.000	21.000	0	148	148	2	1	-10921639	107.286	99	66	188	2253	38.337	6.415	0.198	0.926
ID254792	254792	None	47.172	15.113	16.340	0	148	148	2	1	-10921639	119.905	110	49	194	2518	41.779	2.000	0.153	0.763
ID254791	254791	None	44.710	2.967	9.016	0	148	148	2	1	-10921639	102.667	99	55	182	2156	33.565	4.800	0.208	1.053
ID254790	254790	108	49.989	18.448	7.726	0	148	148	2	1	-10921639	123.810	110	49	216	2600	49.292	2.000	0.109	0.496
ID254763	254763	107	42.619	29.000	21.000	0	149	149	2	1	-10921639	107.524	105	38	177	2258	41.702	5.999	0.156	0.694
ID254762	254762	None	40.890	12.773	18.597	0	149	149	2	1	-10921639	112.333	121	27	188	2359	48.177	2.000	0.103	0.434
ID254761	254761	108	50.117	17.642	9.002	0	149	149	2	1	-10921639	116.905	116	38	210	2455	45.967	3.200	0.132	0.593
ID254760	254760	None	49.712	12.000	0.000	0	149	149	2	1	-10921639	117.952	105	72	194	2477	38.953	2.000	0.170	0.882
ID254770	254770	107	63.704	29.000	21.000	0	150	150	2	1	-10921639	116.286	105	44	216	2442	47.967	7.600	0.299	1.117
ID254769	254769	108	63.085	16.663	10.570	0	150	150	2	1	-10921639	149.667	149	88	255	3143	41.967	2.000	0.184	1.110
ID254779	254779	None	55.439	8.922	4.830	0	151	151	2	1	-10921639	97.190	83	33	171	2041	43.131	2.000	0.160	0.622
ID254784	254784	None	48.536	9.955	26.687	0	151	151	2	1	-10921639	134.095	127	83	227	2816	39.082	2.000	0.115	0.707
ID254783	254783	107	40.255	29.000	21.000	0	151	151	2	1	-10921639	118.000	121	60	205	2478	41.123	6.307	0.092	0.482
ID254782	254782	None	50.216	22.011	13.652	0	151	151	2	1	-10921639	137.524	133	88	216	2888	32.782	4.800	0.165	1.185
ID254781	254781	108	54.940	16.732	9.499	0	151	151	2	1	-10921639	155.381	160	49	243	3263	58.436	2.000	0.133	0.623
ID254780	254780	None	70.663	29.000	8.000	0	151	151	2	1	-10921639	144.952	144	72	216	3044	46.164	2.000	0.217	1.120
ID254787	254787	107	43.560	29.000	22.000	0	152	152	2	1	-10921639	123.143	121	49	199	2586	39.119	7.600	0.148	0.810
ID254786	254786	None	53.311	12.429	17.197	0	152	152	2	1	-10921639	106.857	99	38	216	2244	52.069	2.000	0.127	0.463
ID254785	254785	109	54.332	12.540	11.903	0	152	152	2	1	-10921639	127.714	121	55	221	2682	49.036	2.000	0.122	0.565
ID254789	254789	None	41.227	22.312	28.097	0	152	152	2	1	-10921639	119.286	116	60	171	2505	31.468	4.800	0.172	1.114
ID254788	254788	None	52.828	15.839	25.207	0	152	152	2	1	-10921639	131.571	127	55	205	2763	38.762	2.000	0.174	1.006
ID254771	254771	110	55.708	29.000	6.000	0	153	153	2	1	-10921639	120.762	99	83	243	2536	41.666	2.000	0.175	0.865
ID254775	254775	109	42.305	13.077	11.707	0	153	153	2	1	-10921639	124.619	133	27	210	2617	51.875	2.000	0.056	0.253
ID254774	254774	None	45.018	6.686	11.976	0	153	153	2	1	-10921639	101.429	94	22	194	2130	43.682	7.600	0.179	0.704
ID254773	254773	None	42.077	12.058	8.779	0	153	153	2	1	-10921639	143.048	155	44	221	3004	51.056	2.000	0.113	0.568
ID254772	254772	108	66.052	16.588	8.307	0	153	153	2	1	-10921639	155.048	144	83	255	3256	57.030	2.000	0.142	0.678
ID254778	254778	None	43.285	14.713	28.048	0	153	153	2	1	-10921639	131.476	138	60	194	2761	39.358	3.200	0.116	0.694
ID254777	254777	111	50.229	8.268	23.524	0	153	153	2	1	-10921639	114.476	121	27	199	2404	43.076	6.387	0.160	0.733
ID254776	254776	None	53.757	16.456	20.707	0	153	153	2	1	-10921639	141.048	144	77	227	2962	45.614	2.000	0.147	0.795
ID254803	254803	None	47.279	27.306	21.934	0	154	154	2	1	-10921639	121.619	121	44	177	2554	41.382	3.200	0.128	0.666
ID254802	254802	None	41.570	0.000	21.000	0	154	154	2	1	-10921639	102.524	99	56	171	2153	31.231	3.200	0.282	1.446
ID254801	254801	None	49.438	29.000	14.000	0	154	154	2	1	-10921639	115.476	116	33	205	2425	45.421	3.200	0.191	0.815
ID254800	254800	109	72.460	12.355	12.777	0	154	154	2	1	-10921639	140.476	155	33	255	2950	66.826	2.000	0.225	0.772
ID254805	254805	None	43.417	21.000	31.000	0	154	154	2	1	-10921639	142.333	138	94	216	2989	30.800	4.800	0.230	1.726
ID254804	254804	111	46.517	7.907	24.532	0	154	154	2	1	-10921639	131.476	127	60	199	2761	41.291	7.600	0.148	0.823
ID254799	254799	108	62.848	15.866	8.660	0	154	154	2	1	-10921639	150.714	155	44	255	3165	56.437	3.200	0.157	0.725
ID254798	254798	None	40.600	6.716	8.095	0	154	154	2	1	-10921639	80.810	77	22	149	1697	33.694	2.000	0.168	0.689
ID254797	254797	110	43.744	29.000	6.000	0	154	154	2	1	-10921639	110.429	110	44	182	2319	37.005	3.200	0.191	0.959
ID254796	254796	None	53.949	3.501	1.811	0	154	154	2	1	-10921639	97.238	105	0	199	2042	50.585	2.000	0.179	0.583
ID254807	254807	None	44.069	26.632	27.375	0	155	155	2	1	-10921639	132.571	127	77	205	2784	37.819	2.000	0.129	0.803
ID254806	254806	108	67.316	15.744	9.705	0	155	155	2	1	-10921639	169.667	155	105	255	3563	51.005	2.000	0.175	0.989
ID254818	254818	None	69.354	29.000	21.000	0	156	156	2	1	-10921639	146.048	127	60	232	3067	54.973	7.600	0.184	0.826
ID254817	254817	None	47.620	16.750	16.933	0	156	156	2	1	-10921639	138.667	127	72	221	2912	43.221	6.013	0.159	0.880
ID254816	254816	None	51.990	21.312	8.673	0	156	156	2	1	-10921639	139.810	133	49	255	2936	50.058	2.000	0.064	0.337
ID254815	254815	108	89.415	16.293	9.194	0	156	156	2	1	-10921639	190.952	194	99	255	4010	52.326	2.000	0.239	1.410
ID254814	254814	None	46.888	8.641	3.993	0	156	156	2	1	-10921639	99.524	99	44	171	2090	39.551	2.000	0.181	0.771
ID254811	254811	None	61.442	0.000	18.000	0	157	157	2	1	-10921639	97.095	82	31	227	2039	44.778	2.000	0.273	0.929
ID254810	254810	108	47.872	15.945	10.856	0	157	157	2	1	-10921639	153.286	155	66	249	3219	51.319	7.600	0.109	0.585
ID254809	254809	112	45.814	16.753	5.053	0	157	157	2	1	-10921639	107.333	99	49	221	2254	46.448	2.000	0.092	0.391
ID254808	254808	113	50.776	11.000	0.000	0	157	157	2	1	-10921639	117.286	119	55	177	2463	32.375	4.800	0.267	1.528
ID254813	254813	None	44.322	5.000	31.000	0	157	157	2	1	-10921639	104.476	113	49	144	2194	31.722	3.200	0.212	1.154
ID254812	254812	None	40.892	16.913	20.590	0	157	157	2	1	-10921639	129.095	116	55	227	2711	45.451	3.200	0.142	0.708
ID254835	254835	113	62.194	11.000	0.000	0	158	158	2	1	-10921639	113.476	103	55	177	2383	36.972	3.200	0.285	1.361
ID254839	254839	None	43.694	13.226	21.056	0	158	158	2	1	-10921639	89.048	83	22	182	1870	40.985	2.000	0.184	0.676
ID254838	254838	None	50.038	23.524	13.081	0	158	158	2	1	-10921639	144.667	144	83	238	3038	43.563	2.000	0.138	0.807
ID254837	254837	108	47.553	16.244	11.629	0	158	158	2	1	-10921639	148.143	144	72	232	3111	47.911	2.000	0.080	0.460
ID254836	254836	112	51.949	17.323	7.808	0	158	158	2	1	-10921639	140.238	127	72	255	2945	50.767	2.000	0.061	0.317
ID254841	254841	117	59.437	9.075	25.910	0	158	158	2	1	-10921639	114.524	116	55	199	2405	42.502	4.800	0.302	1.249
ID254840	254840	None	65.852	27.403	21.621	0	158	158	2	1	-10921639	150.000	155	66	255	3150	57.816	2.000	0.151	0.681
ID254834	254834	117	56.646	7.468	23.847	0	159	159	2	1	-10921639	107.810	94	55	182	2264	39.911	2.000	0.226	0.997
ID254833	254833	114	41.954	17.924	19.191	0	159	159	2	1	-10921639	133.857	116	77	216	2811	43.719	7.600	0.048	0.280
ID254832	254832	None	48.536	13.026	17.681	0	159	159	2	1	-10921639	114.333	105	44	205	2401	47.523	2.000	0.144	0.606
ID254831	254831	115	44.155	21.344	16.236	0	159	159	2	1	-10921639	144.095	127	99	227	3026	38.697	7.600	0.097	0.660
ID254830	254830	116	62.051	12.439	11.477	0	159	159	2	1	-10921639	136.810	127	38	255	2873	54.587	2.000	0.193	0.811
ID254819	254819	None	60.482	7.886	4.948	0	160	160	2	1	-10921639	132.238	127	60	238	2777	37.844	6.354	0.247	1.384
ID254823	254823	118	53.330	29.000	13.000	0	160	160	2	1	-10921639	162.714	166	99	255	3417	34.165	6.235	0.195	1.558
ID254822	254822	116	53.501	12.917	12.718	0	160	160	2	1	-10921639	148.857	138	55	232	3126	47.093	7.600	0.122	0.685
ID254821	254821	112	64.668	17.081	9.567	0	160	160	2	1	-10921639	177.190	166	127	255	3721	40.254	7.600	0.189	1.397
ID254820	254820	None	44.315	21.092	7.110	0	160	160	2	1	-10921639	131.286	133	77	188	2757	31.491	2.000	0.159	1.144
ID254826	254826	None	40.581	14.000	31.000	0	160	160	2	1	-10921639	135.571	127	99	216	2847	30.462	7.600	0.131	1.032
ID254825	254825	114	43.515	17.669	19.243	0	160	160	2	1	-10921639	114.333	105	44	210	2401	43.113	2.000	0.092	0.448
ID254824	254824	115	52.251	21.500	15.436	0	160	160	2	1	-10921639	144.381	138	83	232	3032	40.127	4.800	0.138	0.874
ID254827	254827	None	54.300	10.000	0.000	0	161	161	2	1	-10921639	127.810	133	82	166	2684	24.555	4.800	0.275	2.248
ID254829	254829	118	52.614	29.000	12.000	0	161	161	2	1	-10921639	127.619	127	62	221	2680	42.160	2.000	0.206	1.033
ID254828	254828	112	67.732	17.437	7.993	0	161	161	2	1	-10921639	144.714	144	44	255	3039	55.946	2.000	0.143	0.646
ID254867	254867	None	43.823	13.549	16.560	0	162	162	2	1	-10921639	123.571	105	83	194	2595	37.725	3.200	0.143	0.821
ID254866	254866	119	64.803	22.328	13.227	0	162	162	2	1	-10921639	138.857	138	49	232	2916	51.902	2.000	0.213	0.940
ID254865	254865	112	77.102	16.377	8.916	0	162	162	2	1	-10921639	151.190	138	72	255	3175	60.833	2.000	0.165	0.705
ID254864	254864	None	45.425	29.000	0.000	0	162	162	2	1	-10921639	92.286	93	41	133	1938	27.388	4.800	0.272	1.441
ID254869	254869	120	43.597	7.192	26.419	0	162	162	2	1	-10921639	122.190	105	83	216	2566	38.533	7.600	0.152	0.837
ID254868	254868	None	41.103	18.832	18.602	0	162	162	2	1	-10921639	144.952	133	105	216	3044	33.328	2.000	0.122	0.947
ID254851	254851	None	43.071	12.000	0.000	0	163	163	2	1	-10921639	120.619	116	46	177	2533	42.239	7.600	0.185	0.894
ID254855	254855	123	51.622	20.351	8.004	0	163	163	2	1	-10921639	136.429	121	38	227	2865	51.989	2.000	0.132	0.612
ID254854	254854	112	72.340	16.950	8.236	0	163	163	2	1	-10921639	144.524	127	38	255	3035	57.741	2.000	0.152	0.660
ID254853	254853	122	40.712	8.325	7.760	0	163	163	2	1	-10921639	131.762	138	60	188	2767	32.062	3.200	0.182	1.265
ID254852	254852	None	42.287	25.165	5.914	0	163	163	2	1	-10921639	126.524	127	66	188	2657	32.823	3.200	0.130	0.886
ID254858	254858	120	55.132	9.872	26.526	0	163	163	2	1	-10921639	131.000	121	72	232	2751	41.637	2.000	0.175	0.936
ID254857	254857	119	70.752	22.215	13.560	0	163	163	2	1	-10921639	149.952	149	60	255	3149	50.766	2.000	0.185	0.922
ID254856	254856	None	58.630	12.060	12.368	0	163	163	2	1	-10921639	126.476	121	66	232	2656	46.363	2.000	0.166	0.778
ID254850	254850	None	48.247	13.831	26.878	0	164	164	2	1	-10921639	118.810	127	49	194	2495	41.990	2.000	0.125	0.629
ID254849	254849	None	56.635	9.895	23.048	0	164	164	2	1	-10921639	126.476	127	44	221	2656	39.766	2.000	0.222	1.156
ID254848	254848	None	46.338	21.883	18.684	0	164	164	2	1	-10921639	141.000	138	66	199	2961	36.722	2.000	0.130	0.883
ID254843	254843	112	81.968	16.994	8.224	0	164	164	2	1	-10921639	181.190	166	99	255	3805	58.583	2.000	0.172	0.909
ID254842	254842	122	43.124	10.428	7.927	0	164	164	2	1	-10921639	115.905	105	44	221	2434	44.303	2.000	0.083	0.402
ID254847	254847	None	55.793	17.385	17.018	0	164	164	2	1	-10921639	151.571	155	60	221	3183	49.776	2.000	0.163	0.853
ID254846	254846	None	47.832	29.000	14.000	0	164	164	2	1	-10921639	94.238	105	33	199	1979	40.237	2.000	0.165	0.662
ID254845	254845	119	50.208	22.463	13.139	0	164	164	2	1	-10921639	121.810	116	33	232	2558	52.378	2.000	0.086	0.370
ID254844	254844	123	40.927	20.481	7.523	0	164	164	2	1	-10921639	155.762	160	83	255	3271	49.720	7.600	0.098	0.561
ID254859	254859	124	46.713	8.775	5.021	0	165	165	2	1	-10921639	101.143	94	38	205	2124	44.173	2.000	0.121	0.496
ID254863	254863	None	53.084	20.366	27.082	0	165	165	2	1	-10921639	106.571	105	44	205	2238	42.478	2.000	0.168	0.720
ID254862	254862	119	51.455	22.084	14.006	0	165	165	2	1	-10921639	160.524	160	94	255	3371	37.806	7.600	0.129	0.973
ID254861	254861	112	54.168	16.702	8.567	0	165	165	2	1	-10921639	189.095	188	110	255	3971	44.826	3.200	0.137	1.019
ID254860	254860	122	63.586	12.967	9.351	0	165	165	2	1	-10921639	169.000	177	72	255	3549	48.839	6.396	0.178	1.047
ID254871	254871	112	78.112	17.122	8.706	0	166	166	2	1	-10921639	215.429	227	105	255	4524	43.233	4.800	0.217	1.780
ID254870	254870	124	42.851	10.484	7.476	0	166	166	2	1	-10921639	129.048	138	55	182	2710	34.554	2.000	0.138	0.904
ID254875	254875	125	50.608	6.841	23.322	0	166	166	2	1	-10921639	109.048	105	49	160	2290	34.368	2.000	0.249	1.263
ID254874	254874	None	69.913	29.000	21.000	0	166	166	2	1	-10921639	119.143	110	67	232	2502	48.384	2.000	0.266	1.036
ID254873	254873	126	67.427	17.833	17.517	0	166	166	2	1	-10921639	172.429	155	110	255	3621	41.883	4.800	0.181	1.263
ID254872	254872	119	48.116	22.900	13.069	0	166	166	2	1	-10921639	130.905	121	72	221	2749	42.210	2.000	0.074	0.426
ID254876	254876	None	44.921	2.000	31.000	0	166	166	2	1	-10921639	151.286	149	93	221	3177	28.860	4.800	0.197	1.726
ID254882	254882	125	48.644	8.196	23.649	0	167	167	2	1	-10921639	98.762	94	33	188	2074	45.828	7.600	0.142	0.536
ID254881	254881	126	67.021	17.464	17.083	0	167	167	2	1	-10921639	171.524	171	99	255	3602	50.422	2.000	0.178	1.028
ID254880	254880	119	42.564	21.779	13.936	0	167	167	2	1	-10921639	150.048	138	60	255	3151	52.981	7.600	0.066	0.350
ID254879	254879	112	57.414	17.169	8.637	0	167	167	2	1	-10921639	192.095	194	105	255	4034	41.633	2.000	0.140	1.134
ID254878	254878	124	52.577	10.176	7.708	0	167	167	2	1	-10921639	140.190	138	83	249	2944	43.963	2.000	0.180	0.973
ID254877	254877	None	40.640	3.000	0.000	0	167	167	2	1	-10921639	92.714	83	51	188	1947	33.242	4.800	0.183	0.864
ID254883	254883	None	60.893	11.000	0.000	0	168	168	2	1	-10921639	143.857	149	66	194	3021	40.143	4.800	0.287	1.596
ID254887	254887	127	70.707	20.663	8.195	0	168	168	2	1	-10921639	155.810	160	60	255	3272	60.913	3.200	0.180	0.779
ID254886	254886	112	40.783	16.878	8.468	0	168	168	2	1	-10921639	157.571	160	77	255	3309	46.387	6.381	0.059	0.376
ID254885	254885	124	58.313	10.502	7.699	0	168	168	2	1	-10921639	152.238	149	66	238	3197	53.945	2.000	0.130	0.649
ID254884	254884	None	42.030	26.900	7.167	0	168	168	2	1	-10921639	153.762	149	99	227	3229	38.828	4.800	0.119	0.841
ID254891	254891	125	52.145	9.138	23.009	0	168	168	2	1	-10921639	116.667	133	38	182	2450	43.424	3.200	0.188	0.851
ID254890	254890	126	54.953	17.522	19.267	0	168	168	2	1	-10921639	125.667	110	72	243	2639	51.246	7.600	0.113	0.496
ID254889	254889	128	45.632	29.000	13.000	0	168	168	2	1	-10921639	164.286	166	93	227	3450	43.120	4.800	0.154	1.016
ID254888	254888	119	42.940	22.189	13.185	0	168	168	2	1	-10921639	136.952	127	60	255	2876	51.576	2.000	0.065	0.326
ID254899	254899	None	50.078	13.557	15.091	0	169	169	2	1	-10921639	145.619	149	66	227	3058	50.039	2.000	0.118	0.615
ID254898	254898	128	63.898	29.000	13.000	0	169	169	2	1	-10921639	129.000	127	51	216	2709	49.042	2.000	0.202	0.884
ID254897	254897	None	47.475	7.104	12.095	0	169	169	2	1	-10921639	116.429	110	27	194	2445	43.175	2.000	0.130	0.621
ID254896	254896	129	48.229	17.000	10.000	0	169	169	2	1	-10921639	186.476	182	72	255	3916	48.871	4.800	0.124	0.844
ID254903	254903	None	52.571	21.000	31.000	0	169	169	2	1	-10921639	125.762	127	88	205	2641	30.636	3.200	0.221	1.487
ID254902	254902	None	44.459	2.057	28.714	0	169	169	2	1	-10921639	105.048	105	22	205	2206	42.238	2.000	0.094	0.429
ID254901	254901	126	53.350	16.353	19.644	0	169	169	2	1	-10921639	136.286	127	55	221	2862	54.343	2.000	0.133	0.589
ID254900	254900	131	48.365	19.256	15.743	0	169	169	2	1	-10921639	179.571	171	127	249	3771	30.655	4.800	0.145	1.481
ID254895	254895	127	42.281	19.770	8.401	0	169	169	2	1	-10921639	151.857	155	77	255	3189	49.320	2.000	0.048	0.284
ID254894	254894	112	51.466	16.120	8.057	0	169	169	2	1	-10921639	170.048	171	72	255	3571	50.985	2.000	0.087	0.533
ID254893	254893	124	61.397	9.849	7.966	0	169	169	2	1	-10921639	117.762	110	44	255	2473	49.835	2.000	0.144	0.596
ID254892	254892	None	40.490	0.756	1.791	0	169	169	2	1	-10921639	116.000	110	27	188	2436	40.026	4.800	0.170	0.844
ID254907	254907	119	62.694	22.015	13.338	0	170	170	2	1	-10921639	153.952	144	94	255	3233	43.964	2.000	0.134	0.830
ID254906	254906	129	65.681	16.510	9.415	0	170	170	2	1	-10921639	189.143	188	94	255	3972	54.599	2.000	0.155	0.930
ID254905	254905	127	47.188	20.597	8.080	0	170	170	2	1	-10921639	150.190	138	77	232	3154	45.696	2.000	0.088	0.532
ID254904	254904	124	50.447	9.912	7.670	0	170	170	2	1	-10921639	108.333	105	33	221	2275	49.062	2.000	0.065	0.269
ID254910	254910	130	41.076	29.000	21.000	0	170	170	2	1	-10921639	101.714	88	49	194	2136	33.620	2.000	0.161	0.841
ID254909	254909	126	52.458	17.213	19.359	0	170	170	2	1	-10921639	144.000	133	72	243	3024	53.308	7.600	0.157	0.733
ID254908	254908	131	42.446	18.177	16.399	0	170	170	2	1	-10921639	145.190	138	88	243	3049	46.287	2.000	0.057	0.340
ID254915	254915	None	43.019	29.000	13.000	0	171	171	2	1	-10921639	103.619	105	36	182	2176	42.968	7.600	0.106	0.460
ID254914	254914	119	57.293	22.501	13.262	0	171	171	2	1	-10921639	138.381	133	55	255	2906	53.662	7.600	0.128	0.585
ID254913	254913	129	84.363	17.105	9.460	0	171	171	2	1	-10921639	192.190	205	105	255	4036	53.990	4.800	0.246	1.408
ID254912	254912	124	50.057	10.391	7.757	0	171	171	2	1	-10921639	137.762	133	60	249	2893	48.011	2.000	0.104	0.538
ID254918	254918	130	40.119	29.000	21.000	0	171	171	2	1	-10921639	112.381	110	55	205	2360	33.451	7.600	0.125	0.744
ID254917	254917	126	53.725	17.842	19.197	0	171	171	2	1	-10921639	162.714	166	72	238	3417	48.261	6.356	0.163	0.947
ID254916	254916	131	58.635	17.842	19.197	0	171	171	2	1	-10921639	162.714	166	72	238	3417	48.261	6.356	0.163	0.947
ID254911	254911	None	63.053	7.776	6.117	0	171	171	2	1	-10921639	149.190	138	77	232	3133	43.372	7.600	0.195	1.122
ID254928	254928	None	47.310	26.608	26.664	0	172	172	2	1	-10921639	104.524	99	49	227	2195	44.347	2.000	0.125	0.522
ID254927	254927	None	46.347	9.409	26.628	0	172	172	2	1	-10921639	108.286	99	66	194	2274	40.368	2.000	0.128	0.607
ID254926	254926	129	72.067	18.029	8.946	0	172	172	2	1	-10921639	202.000	221	121	255	4242	49.522	6.311	0.211	1.423
ID254925	254925	None	44.463	7.026	9.188	0	172	172	2	1	-10921639	155.476	160	72	199	3265	32.503	6.332	0.137	1.150
ID254931	254931	119	59.455	22.887	13.554	0	173	173	2	1	-10921639	137.429	116	66	255	2886	56.950	2.000	0.109	0.475
ID254930	254930	129	57.486	19.940	9.021	0	173	173	2	1	-10921639	166.905	160	116	238	3505	34.854	4.800	0.176	1.433
ID254929	254929	None	41.547	13.001	8.356	0	173	173	2	1	-10921639	132.000	133	49	210	2772	42.409	2.000	0.128	0.704
ID254932	254932	131	72.178	18.348	18.692	0	173	173	2	1	-10921639	183.238	182	88	255	3848	59.314	2.000	0.164	0.868
ID254923	254923	131	54.542	18.847	19.384	0	174	174	2	1	-10921639	149.381	133	49	255	3137	55.375	2.000	0.100	0.491
ID254922	254922	None	44.115	13.157	17.142	0	174	174	2	1	-10921639	135.762	127	38	227	2851	51.499	2.000	0.087	0.424
ID254921	254921	None	54.066	17.182	15.990	0	174	174	2	1	-10921639	172.095	177	66	255	3614	48.454	2.000	0.108	0.690
ID254920	254920	119	50.557	22.797	14.116	0	174	174	2	1	-10921639	129.333	127	44	216	2716	49.457	2.000	0.102	0.485
ID254919	254919	132	63.535	16.561	9.421	0	174	174	2	1	-10921639	192.714	177	99	255	4047	44.449	4.800	0.195	1.414
ID254924	254924	None	48.415	9.628	26.878	0	174	174	2	1	-10921639	122.238	127	38	216	2567	41.176	4.800	0.160	0.817
ID254937	254937	None	41.777	3.538	23.365	0	175	175	2	1	-10921639	101.095	105	33	160	2123	37.570	2.000	0.164	0.757
ID254936	254936	133	65.167	29.000	21.000	0	175	175	2	1	-10921639	120.952	110	44	232	2540	54.073	2.000	0.166	0.637
ID254935	254935	131	72.647	18.421	19.288	0	175	175	2	1	-10921639	156.381	155	55	255	3284	59.903	7.600	0.131	0.604
ID254934	254934	132	62.775	16.969	10.286	0	175	175	2	1	-10921639	185.476	194	105	255	3895	46.627	4.800	0.166	1.130
ID254933	254933	None	45.895	21.685	9.180	0	175	175	2	1	-10921639	157.286	155	99	249	3303	37.233	2.000	0.105	0.803
ID254947	254947	134	50.007	9.170	4.192	0	176	176	2	1	-10921639	106.952	94	49	199	2246	37.166	2.000	0.182	0.885
ID254946	254946	None	42.414	23.000	0.000	0	176	176	2	1	-10921639	98.190	98	66	155	2062	27.942	2.000	0.192	1.132
ID254951	254951	None	76.546	16.893	16.664	0	176	176	2	1	-10921639	185.476	194	77	255	3895	51.439	2.000	0.212	1.262
ID254950	254950	None	54.171	22.095	13.908	0	176	176	2	1	-10921639	124.857	127	55	216	2622	49.203	2.000	0.133	0.595
ID254949	254949	135	47.687	29.000	13.000	0	176	176	2	1	-10921639	106.952	110	38	177	2246	37.094	6.097	0.230	1.077
ID254948	254948	132	57.487	16.081	9.879	0	176	176	2	1	-10921639	175.619	171	110	255	3688	38.483	2.000	0.148	1.177
ID254954	254954	136	49.500	9.632	24.887	0	176	176	2	1	-10921639	134.905	144	49	188	2833	37.732	4.800	0.215	1.267
ID254953	254953	133	51.577	29.000	21.000	0	176	176	2	1	-10921639	82.810	66	11	188	1739	50.810	2.000	0.166	0.463
ID254952	254952	131	47.288	18.641	20.612	0	176	176	2	1	-10921639	155.857	149	94	216	3273	37.215	3.200	0.155	1.122
ID254995	254995	136	61.881	10.211	26.172	0	177	177	2	1	-10921639	112.714	105	38	232	2367	49.629	2.000	0.128	0.514
ID254994	254994	137	41.813	13.144	21.390	0	177	177	2	1	-10921639	148.667	133	83	238	3122	48.367	4.000	0.113	0.623
ID254993	254993	131	48.338	20.166	19.743	0	177	177	2	1	-10921639	150.714	138	94	232	3165	44.325	7.600	0.105	0.648
ID254992	254992	None	58.826	8.883	16.839	0	177	177	2	1	-10921639	108.286	99	49	238	2274	44.343	2.000	0.160	0.673
ID254996	254996	None	49.714	19.207	27.245	0	177	177	2	1	-10921639	132.810	116	94	221	2789	35.977	3.200	0.184	1.149
ID254987	254987	138	48.921	20.709	8.218	0	177	177	2	1	-10921639	144.238	155	72	221	3029	48.805	2.000	0.123	0.648
ID254986	254986	134	41.078	8.966	4.031	0	177	177	2	1	-10921639	95.619	83	49	199	2008	34.928	7.600	0.125	0.609
ID254991	254991	135	45.396	29.000	14.000	0	177	177	2	1	-10921639	122.143	121	60	199	2565	36.074	3.200	0.231	1.270
ID254990	254990	None	43.257	4.505	11.599	0	177	177	2	1	-10921639	100.333	99	22	177	2107	36.843	2.000	0.163	0.762
ID254989	254989	132	57.099	16.115	10.774	0	177	177	2	1	-10921639	178.333	177	49	255	3745	53.453	7.600	0.107	0.645
ID254988	254988	139	58.260	13.226	8.492	0	177	177	2	1	-10921639	132.238	144	44	255	2777	57.774	2.000	0.125	0.508
ID254945	254945	None	41.531	3.000	31.000	0	178	178	2	1	-10921639	117.286	119	72	155	2463	25.969	4.800	0.245	1.775
ID254944	254944	137	63.118	13.460	19.768	0	178	178	2	1	-10921639	152.476	144	60	255	3202	52.374	2.000	0.180	0.888
ID254939	254939	None	46.662	1.145	3.327	0	178	178	2	1	-10921639	118.095	116	27	238	2480	53.025	6.408	0.190	0.712
ID254938	254938	None	42.418	29.000	0.000	0	178	178	2	1	-10921639	69.143	67	25	155	1452	36.457	7.600	0.194	0.617
ID254943	254943	131	53.564	18.421	18.982	0	178	178	2	1	-10921639	190.667	188	99	255	4004	44.630	6.363	0.111	0.853
ID254942	254942	139	71.743	12.404	9.734	0	178	178	2	1	-10921639	166.333	182	55	255	3493	58.694	2.000	0.205	0.964
ID254941	254941	138	70.830	19.059	9.157	0	178	178	2	1	-10921639	186.810	182	94	255	3923	52.625	2.000	0.193	1.150
ID254940	254940	134	49.617	9.671	4.204	0	178	178	2	1	-10921639	92.286	83	33	210	1938	46.618	2.000	0.139	0.484
ID254955	254955	138	55.013	22.000	9.000	0	179	179	2	1	-10921639	151.286	138	55	249	3177	58.393	2.000	0.112	0.522
ID254959	254959	None	63.148	29.000	21.000	0	179	179	2	1	-10921639	126.905	121	66	238	2665	49.681	2.000	0.149	0.662
ID254958	254958	137	54.734	13.343	20.719	0	179	179	2	1	-10921639	146.714	138	77	243	3081	47.444	2.000	0.124	0.684
ID254957	254957	131	57.776	17.593	19.408	0	179	179	2	1	-10921639	175.381	182	83	255	3683	53.189	7.600	0.090	0.545
ID254956	254956	None	44.725	21.069	16.738	0	179	179	2	1	-10921639	150.238	144	83	255	3155	45.172	2.000	0.054	0.341
ID254971	254971	131	68.516	18.505	19.867	0	180	180	2	1	-10921639	176.143	171	105	255	3699	47.936	2.000	0.151	0.965
ID254970	254970	137	41.211	15.230	20.415	0	180	180	2	1	-10921639	149.857	155	72	255	3147	48.768	2.000	0.057	0.332
ID254969	254969	None	49.923	22.672	13.188	0	180	180	2	1	-10921639	156.095	155	94	243	3278	43.877	2.000	0.091	0.592
ID254968	254968	139	71.447	11.495	9.863	0	180	180	2	1	-10921639	163.476	144	55	255	3433	56.043	3.200	0.176	0.871
ID254967	254967	138	76.567	21.201	9.083	0	180	180	2	1	-10921639	185.905	188	83	255	3904	58.981	2.000	0.174	0.932
ID254963	254963	131	86.380	17.852	19.061	0	181	181	2	1	-10921639	170.905	171	94	255	3589	61.739	2.000	0.174	0.821
ID254962	254962	139	71.219	11.910	9.519	0	181	181	2	1	-10921639	185.190	199	105	255	3889	47.581	4.800	0.211	1.356
ID254961	254961	138	62.495	20.723	9.441	0	181	181	2	1	-10921639	171.762	160	99	255	3607	49.991	2.000	0.131	0.798
ID254960	254960	None	40.612	16.971	7.848	0	181	181	2	1	-10921639	170.524	177	99	232	3581	40.228	2.000	0.065	0.521
ID254966	254966	None	50.339	26.884	27.256	0	181	181	2	1	-10921639	128.143	121	72	227	2691	40.070	2.000	0.120	0.684
ID254965	254965	None	40.812	9.810	27.177	0	181	181	2	1	-10921639	116.095	121	38	227	2438	43.863	2.000	0.074	0.365
ID254964	254964	None	40.083	29.000	21.000	0	181	181	2	1	-10921639	98.905	94	38	188	2077	39.167	5.991	0.161	0.701
ID254977	254977	131	81.515	17.581	19.431	0	182	182	2	1	-10921639	160.619	149	66	255	3373	63.616	7.600	0.195	0.824
ID254976	254976	None	53.588	0.000	18.000	0	182	182	2	1	-10921639	124.000	127	33	188	2604	40.858	3.200	0.251	1.218
ID254975	254975	139	82.078	11.936	9.968	0	182	182	2	1	-10921639	199.619	199	127	255	4192	43.052	2.000	0.210	1.607
ID254974	254974	138	66.315	20.056	9.230	0	182	182	2	1	-10921639	212.143	227	127	255	4455	41.760	6.195	0.171	1.485
ID254973	254973	None	44.374	2.012	3.200	0	182	182	2	1	-10921639	119.333	116	55	221	2506	36.968	2.000	0.146	0.824
ID254972	254972	None	49.378	23.000	0.000	0	182	182	2	1	-10921639	95.762	105	51	149	2011	28.929	4.800	0.281	1.453
ID254979	254979	138	54.780	19.659	9.026	0	183	183	2	1	-10921639	162.429	166	55	255	3411	53.513	2.000	0.083	0.463
ID254978	254978	None	47.181	25.943	7.876	0	183	183	2	1	-10921639	135.619	121	88	232	2848	37.043	2.000	0.119	0.777
ID254983	254983	131	77.518	17.999	19.011	0	183	183	2	1	-10921639	140.190	133	60	255	2944	57.384	2.000	0.169	0.705
ID254982	254982	142	57.273	22.331	13.242	0	183	183	2	1	-10921639	137.619	133	55	255	2890	58.385	2.000	0.062	0.277
ID254981	254981	141	51.848	17.170	9.873	0	183	183	2	1	-10921639	200.429	199	138	255	4209	37.212	4.800	0.143	1.345
ID254980	254980	139	72.119	11.847	9.908	0	183	183	2	1	-10921639	190.762	182	105	255	4006	46.923	3.200	0.186	1.273
ID254985	254985	None	44.086	13.360	23.827	0	183	183	2	1	-10921639	119.619	110	60	205	2512	46.264	2.000	0.143	0.646
ID254984	254984	None	47.565	26.465	22.384	0	183	183	2	1	-10921639	113.238	105	49	188	2378	37.135	4.800	0.192	0.983
ID254999	254999	141	53.822	16.021	10.438	0	184	184	2	1	-10921639	179.857	182	116	255	3777	39.957	2.000	0.131	1.044
ID254998	254998	139	70.940	12.083	9.807	0	184	184	2	1	-10921639	183.095	188	94	255	3845	56.275	2.000	0.165	0.920
ID254997	254997	138	67.969	19.985	8.660	0	184	184	2	1	-10921639	169.333	160	83	255	3556	53.874	2.000	0.106	0.604
ID255003	255003	131	73.139	18.352	19.051	0	184	184	2	1	-10921639	161.476	160	72	255	3391	58.312	7.600	0.147	0.708
ID255002	255002	None	57.386	11.986	17.504	0	184	184	2	1	-10921639	153.000	155	83	255	3213	52.995	2.000	0.168	0.829
ID255001	255001	142	47.120	22.685	12.942	0	184	184	2	1	-10921639	150.810	138	88	227	3167	42.765	7.600	0.109	0.695
ID255000	255000	143	45.655	29.000	12.000	0	184	184	2	1	-10921639	151.143	144	77	249	3174	47.616	2.000	0.140	0.778
ID255004	255004	None	44.355	9.827	26.782	0	184	184	2	1	-10921639	80.762	72	33	182	1696	37.810	2.000	0.120	0.457
ID255025	255025	131	83.447	17.956	20.144	0	185	185	2	1	-10921639	157.714	144	77	255	3312	51.553	2.000	0.202	1.029
ID255024	255024	143	56.965	29.000	13.000	0	185	185	2	1	-10921639	137.333	121	66	238	2884	48.076	7.600	0.175	0.850
ID255023	255023	142	71.093	22.736	12.897	0	185	185	2	1	-10921639	135.810	121	60	255	2852	58.801	2.000	0.129	0.527
ID255022	255022	138	46.524	20.434	9.058	0	185	185	2	1	-10921639	155.238	144	110	255	3260	39.914	2.000	0.076	0.547
ID255021	255021	141	84.531	14.359	9.075	0	185	185	2	1	-10921639	209.048	243	66	255	4390	60.558	3.200	0.208	1.191
ID255020	255020	None	61.087	29.000	0.000	0	185	185	2	1	-10921639	100.905	103	46	166	2119	38.486	2.000	0.296	1.199
ID255011	255011	144	45.201	11.468	20.076	0	186	186	2	1	-10921639	108.238	110	49	194	2273	42.489	2.000	0.127	0.575
ID255010	255010	131	74.472	18.725	19.283	0	186	186	2	1	-10921639	155.381	149	60	255	3263	51.746	2.000	0.173	0.887
ID255009	255009	143	76.225	29.000	13.000	0	186	186	2	1	-10921639	135.476	110	78	249	2845	53.012	2.000	0.212	0.892
ID255008	255008	142	52.711	22.682	13.211	0	186	186	2	1	-10921639	128.095	116	44	255	2690	55.236	2.000	0.079	0.341
ID255013	255013	None	42.999	29.000	31.000	0	186	186	2	1	-10921639	97.381	99	56	138	2045	30.369	3.200	0.293	1.452
ID255012	255012	None	57.447	29.000	21.000	0	186	186	2	1	-10921639	111.333	121	36	177	2338	44.505	2.000	0.209	0.866
ID255007	255007	None	51.827	16.759	10.787	0	186	186	2	1	-10921639	185.429	199	55	255	3894	56.165	2.000	0.084	0.512
ID255006	255006	141	69.841	13.318	9.924	0	186	186	2	1	-10921639	181.190	177	72	255	3805	58.439	2.000	0.150	0.810
ID255005	255005	138	51.474	17.722	7.950	0	186	186	2	1	-10921639	191.762	194	105	255	4027	44.998	6.292	0.106	0.814
ID255041	255041	131	56.958	18.403	18.555	0	187	187	2	1	-10921639	166.619	160	94	255	3499	47.438	7.600	0.118	0.739
ID255040	255040	144	41.101	12.273	19.278	0	187	187	2	1	-10921639	110.571	99	38	243	2322	54.474	7.600	0.036	0.140
ID255035	255035	None	41.206	2.049	3.059	0	187	187	2	1	-10921639	74.429	77	27	138	1563	32.054	2.000	0.158	0.633
ID255039	255039	142	74.014	22.173	13.807	0	187	187	2	1	-10921639	178.857	171	72	255	3756	56.689	2.000	0.165	0.892
ID255038	255038	143	62.230	29.000	13.000	0	187	187	2	1	-10921639	116.095	121	33	188	2438	49.112	7.600	0.230	0.883
ID255037	255037	138	61.159	20.100	9.181	0	187	187	2	1	-10921639	206.857	210	144	255	4344	37.377	4.800	0.164	1.561
ID255036	255036	141	73.826	13.235	9.138	0	187	187	2	1	-10921639	204.190	216	110	255	4288	48.490	4.800	0.230	1.573
ID255027	255027	141	47.628	14.410	9.005	0	188	188	2	1	-10921639	165.286	177	55	255	3471	54.823	7.600	0.097	0.534
ID255026	255026	None	46.824	29.000	7.000	0	188	188	2	1	-10921639	111.333	110	60	166	2338	34.852	2.000	0.221	1.154
ID255031	255031	143	43.412	29.000	14.000	0	188	188	2	1	-10921639	132.095	138	55	182	2774	37.356	6.348	0.135	0.844
ID255030	255030	142	50.127	22.404	13.524	0	188	188	2	1	-10921639	166.143	160	49	255	3489	50.806	2.000	0.111	0.656
ID255029	255029	145	52.228	16.335	10.950	0	188	188	2	1	-10921639	188.476	177	121	255	3958	44.966	7.600	0.116	0.871
ID255028	255028	138	55.922	20.374	9.106	0	188	188	2	1	-10921639	157.667	155	49	255	3311	47.569	2.000	0.118	0.701
ID255034	255034	144	46.314	11.734	20.847	0	188	188	2	1	-10921639	130.476	121	88	205	2740	27.426	4.800	0.197	1.564
ID255033	255033	131	54.399	19.908	18.475	0	188	188	2	1	-10921639	203.048	199	133	255	4264	37.489	4.800	0.175	1.612
ID255032	255032	146	41.768	15.418	16.150	0	188	188	2	1	-10921639	130.857	116	60	255	2748	54.542	2.000	0.025	0.117
ID255019	255019	146	49.976	15.937	16.068	0	189	189	2	1	-10921639	120.190	105	49	255	2524	52.767	2.000	0.016	0.072
ID255018	255018	143	41.816	29.000	14.000	0	189	189	2	1	-10921639	87.571	94	16	216	1839	49.481	2.000	0.145	0.448
ID255017	255017	142	81.959	22.837	13.796	0	189	189	2	1	-10921639	152.619	155	72	255	3205	58.983	2.000	0.212	0.906
ID255016	255016	145	50.607	16.492	10.968	0	189	189	2	1	-10921639	203.905	216	121	255	4282	39.994	6.399	0.138	1.237
ID255015	255015	141	54.087	13.199	11.479	0	189	189	2	1	-10921639	189.333	194	99	255	3976	41.562	4.800	0.160	1.254
ID255014	255014	138	50.822	19.861	8.529	0	189	189	2	1	-10921639	159.524	171	60	255	3350	50.773	6.336	0.096	0.552
ID255043	255043	None	60.044	16.923	8.130	0	190	190	2	1	-10921639	186.762	194	88	255	3922	55.262	7.600	0.117	0.707
ID255042	255042	None	41.675	23.826	2.957	0	190	190	2	1	-10921639	103.143	105	33	177	2166	36.535	2.000	0.124	0.622
ID255047	255047	146	49.372	15.681	16.044	0	190	190	2	1	-10921639	144.000	133	66	255	3024	47.515	2.000	0.064	0.364
ID255046	255046	142	58.783	22.365	13.663	0	190	190	2	1	-10921639	164.190	171	60	227	3448	43.512	3.200	0.163	1.060
ID255045	255045	145	52.713	15.916	10.684	0	190	190	2	1	-10921639	189.762	194	72	255	3985	51.336	2.000	0.085	0.580
ID255044	255044	138	46.000	20.016	9.131	0	190	190	2	1	-10921639	179.857	177	88	255	3777	46.069	2.000	0.099	0.706
ID255050	255050	None	55.257	26.173	27.327	0	190	190	2	1	-10921639	115.619	116	55	199	2428	45.839	3.200	0.194	0.819
ID255049	255049	None	50.161	12.166	19.796	0	190	190	2	1	-10921639	112.143	99	44	221	2355	47.484	2.000	0.110	0.466
ID255048	255048	131	42.229	19.922	18.859	0	190	190	2	1	-10921639	146.000	138	88	227	3066	36.083	7.600	0.111	0.807
ID255138	255138	148	47.819	19.000	31.000	0	191	191	2	1	-10921639	117.048	99	77	177	2458	32.858	6.339	0.252	1.433
ID255137	255137	None	43.449	3.046	29.085	0	191	191	2	1	-10921639	109.905	121	44	194	2308	41.921	2.000	0.086	0.417
ID255136	255136	149	55.253	10.092	26.174	0	191	191	2	1	-10921639	118.667	105	66	238	2492	43.672	2.000	0.151	0.715
ID255127	255127	None	49.322	29.000	0.000	0	191	191	2	1	-10921639	100.238	98	36	166	2105	30.520	4.800	0.356	1.725
ID255131	255131	145	77.287	15.783	10.531	0	191	191	2	1	-10921639	211.857	243	110	255	4449	50.858	6.394	0.184	1.294
ID255130	255130	138	55.865	20.692	8.897	0	191	191	2	1	-10921639	151.286	149	72	255	3177	51.555	2.000	0.107	0.567
ID255129	255129	150	40.052	29.000	8.000	0	191	191	2	1	-10921639	116.810	127	56	155	2453	30.237	4.000	0.190	1.232
ID255128	255128	None	60.977	9.829	5.294	0	191	191	2	1	-10921639	112.762	99	22	227	2368	49.098	2.000	0.174	0.681
ID255135	255135	None	47.377	29.000	21.000	0	191	191	2	1	-10921639	120.857	110	49	221	2538	49.311	2.000	0.118	0.519
ID255134	255134	147	45.462	16.293	20.994	0	191	191	2	1	-10921639	133.095	133	55	182	2795	37.993	2.000	0.118	0.742
ID255133	255133	131	75.694	21.212	17.512	0	191	191	2	1	-10921639	183.905	188	94	255	3862	50.737	3.200	0.196	1.188
ID255132	255132	None	41.970	4.347	15.718	0	191	191	2	1	-10921639	96.381	94	22	171	2024	40.185	2.000	0.177	0.723
ID255059	255059	None	41.993	15.046	27.877	0	192	192	2	1	-10921639	116.905	110	72	210	2455	38.705	2.000	0.117	0.634
ID255058	255058	149	45.862	9.543	27.140	0	192	192	2	1	-10921639	118.524	110	66	221	2489	36.059	4.800	0.163	0.921
ID255057	255057	147	70.979	15.406	21.723	0	192	192	2	1	-10921639	142.857	138	49	238	3000	49.224	2.000	0.216	1.031
ID255056	255056	131	83.922	22.109	17.613	0	192	192	2	1	-10921639	179.524	171	110	255	3770	52.091	3.200	0.242	1.341
ID255060	255060	148	50.381	21.000	31.000	0	192	192	2	1	-10921639	127.476	119	60	249	2677	37.491	2.000	0.141	0.842
ID255051	255051	150	51.590	29.000	8.000	0	192	192	2	1	-10921639	129.286	133	31	171	2715	40.639	7.600	0.246	1.258
ID255055	255055	None	58.961	16.382	16.032	0	192	192	2	1	-10921639	166.381	171	72	255	3494	57.810	2.000	0.139	0.701
ID255054	255054	None	41.648	29.000	14.000	0	192	192	2	1	-10921639	100.952	99	51	166	2120	35.786	3.200	0.171	0.825
ID255053	255053	145	45.885	17.153	10.692	0	192	192	2	1	-10921639	181.190	188	60	255	3805	49.077	6.402	0.076	0.520
ID255052	255052	138	47.898	21.087	8.873	0	192	192	2	1	-10921639	140.810	138	55	227	2957	51.512	7.600	0.098	0.486
ID255091	255091	None	43.408	29.000	0.000	0	193	193	2	1	-10921639	87.381	99	36	160	1835	36.572	2.000	0.221	0.865
ID255095	255095	145	63.803	18.513	9.758	0	193	193	2	1	-10921639	194.952	216	83	255	4094	58.513	3.200	0.122	0.726
ID255094	255094	151	60.681	8.227	9.461	0	193	193	2	1	-10921639	151.524	149	83	255	3182	51.337	2.000	0.115	0.609
ID255093	255093	152	40.961	16.329	3.780	0	193	193	2	1	-10921639	121.762	116	72	188	2557	32.073	3.200	0.141	0.938
ID255092	255092	None	60.270	9.041	4.449	0	193	193	2	1	-10921639	128.571	121	72	255	2700	50.175	2.000	0.171	0.748
ID255099	255099	153	40.928	6.635	22.700	0	193	193	2	1	-10921639	92.429	88	27	182	1941	35.307	2.000	0.139	0.640
ID255098	255098	147	56.958	15.268	21.510	0	193	193	2	1	-10921639	129.143	116	44	255	2712	53.635	7.600	0.131	0.559
ID255097	255097	None	50.199	12.079	20.351	0	193	193	2	1	-10921639	102.524	116	33	210	2153	55.639	2.000	0.105	0.352
ID255096	255096	131	63.936	22.744	17.640	0	193	193	2	1	-10921639	166.143	155	83	255	3489	52.319	2.000	0.156	0.859
ID255100	255100	None	40.488	26.784	22.547	0	193	193	2	1	-10921639	111.857	99	55	210	2349	40.276	5.964	0.095	0.483
ID255090	255090	None	55.695	10.959	26.854	0	194	194	2	1	-10921639	129.667	133	72	205	2723	37.657	2.000	0.165	0.976
ID255089	255089	153	41.802	7.271	23.535	0	194	194	2	1	-10921639	105.000	94	33	221	2205	43.524	7.600	0.066	0.300
ID255088	255088	147	44.895	15.023	21.530	0	194	194	2	1	-10921639	126.952	121	60	199	2666	40.531	2.000	0.140	0.768
ID255083	255083	151	50.137	9.757	8.817	0	194	194	2	1	-10921639	122.286	110	55	227	2568	44.821	2.000	0.104	0.514
ID255082	255082	152	47.589	17.077	4.918	0	194	194	2	1	-10921639	117.857	94	66	255	2475	49.305	2.000	0.062	0.278
ID255087	255087	131	82.866	22.149	15.758	0	194	194	2	1	-10921639	206.762	221	105	255	4342	51.074	6.263	0.234	1.536
ID255086	255086	None	44.584	15.573	15.297	0	194	194	2	1	-10921639	175.524	177	105	255	3686	34.998	3.200	0.127	1.127
ID255085	255085	145	68.523	16.505	10.322	0	194	194	2	1	-10921639	185.667	182	99	255	3899	51.102	2.000	0.163	1.019
ID255084	255084	None	60.590	20.579	8.915	0	194	194	2	1	-10921639	138.143	133	60	255	2901	54.928	2.000	0.101	0.460
ID255075	255075	145	55.981	16.669	10.470	0	195	195	2	1	-10921639	174.762	177	105	243	3670	41.626	6.253	0.160	1.156
ID255079	255079	131	77.919	20.229	16.265	0	195	195	2	1	-10921639	168.571	155	33	255	3540	65.815	2.000	0.156	0.691
ID255078	255078	None	49.904	3.140	16.117	0	195	195	2	1	-10921639	142.333	138	77	205	2989	37.204	3.200	0.182	1.177
ID255077	255077	None	40.582	29.000	14.000	0	195	195	2	1	-10921639	106.714	94	72	182	2241	35.839	3.200	0.175	0.885
ID255076	255076	None	41.884	8.453	14.046	0	195	195	2	1	-10921639	103.571	88	44	205	2175	40.605	2.000	0.090	0.422
ID255081	255081	147	68.590	15.146	21.718	0	195	195	2	1	-10921639	152.571	155	83	255	3204	47.351	2.000	0.190	1.031
ID255080	255080	154	42.945	29.000	21.000	0	195	195	2	1	-10921639	102.952	99	49	182	2162	39.115	2.000	0.146	0.673
ID255074	255074	154	45.528	29.000	21.000	0	196	196	2	1	-10921639	117.905	113	38	194	2476	45.779	7.600	0.118	0.545
ID255073	255073	131	49.738	18.734	15.638	0	196	196	2	1	-10921639	184.095	182	94	255	3866	47.193	4.800	0.126	0.876
ID255072	255072	145	55.934	14.959	9.183	0	196	196	2	1	-10921639	163.143	177	49	243	3426	53.309	7.600	0.109	0.600
ID255071	255071	None	43.023	9.593	8.042	0	196	196	2	1	-10921639	102.667	88	38	177	2156	41.212	2.000	0.084	0.387
ID255070	255070	None	59.136	17.661	4.111	0	196	196	2	1	-10921639	138.524	127	60	232	2909	41.576	2.000	0.182	1.025
ID255111	255111	None	60.217	15.009	15.917	0	197	197	2	1	-10921639	146.524	133	83	255	3077	46.792	2.000	0.126	0.699
ID255110	255110	131	46.742	19.984	15.051	0	197	197	2	1	-10921639	157.048	149	110	243	3298	37.083	7.600	0.096	0.743
ID255109	255109	145	63.341	16.810	9.861	0	197	197	2	1	-10921639	181.095	182	116	255	3803	41.497	6.353	0.179	1.324
ID255108	255108	173	62.900	9.670	4.768	0	197	197	2	1	-10921639	131.143	127	44	221	2754	50.840	2.000	0.187	0.814
ID255115	255115	None	42.757	21.000	31.000	0	197	197	2	1	-10921639	121.952	110	83	166	2561	28.493	3.200	0.194	1.393
ID255114	255114	None	40.510	9.000	31.000	0	197	197	2	1	-10921639	120.000	119	60	194	2520	45.010	3.200	0.103	0.499
ID255113	255113	None	41.470	17.955	26.811	0	197	197	2	1	-10921639	131.286	133	83	194	2757	34.137	7.600	0.102	0.713
ID255112	255112	154	49.334	29.000	21.000	0	197	197	2	1	-10921639	117.333	94	49	188	2464	40.675	7.600	0.204	0.979
ID255063	255063	None	50.291	4.211	10.770	0	198	198	2	1	-10921639	105.143	99	44	177	2208	37.225	3.200	0.192	0.909
ID255062	255062	145	41.958	14.962	9.614	0	198	198	2	1	-10921639	172.143	182	88	227	3615	41.410	7.600	0.135	0.986
ID255061	255061	173	58.020	8.793	4.850	0	198	198	2	1	-10921639	125.381	121	55	232	2633	53.424	3.200	0.199	0.779
ID255067	255067	157	52.765	12.396	20.866	0	198	198	2	1	-10921639	145.952	144	38	238	3065	42.746	2.000	0.197	1.125
ID255066	255066	131	52.100	20.076	14.788	0	198	198	2	1	-10921639	146.810	155	83	255	3083	44.864	7.600	0.116	0.679
ID255065	255065	None	47.314	23.033	12.114	0	198	198	2	1	-10921639	125.333	127	38	232	2632	53.416	7.600	0.068	0.297
ID255064	255064	None	41.825	13.023	11.784	0	198	198	2	1	-10921639	137.238	121	77	249	2882	51.576	2.000	0.039	0.198
ID255069	255069	154	43.843	29.000	22.000	0	198	198	2	1	-10921639	112.905	127	38	149	2371	34.332	4.800	0.199	1.091
ID255068	255068	158	64.045	22.673	20.929	0	198	198	2	1	-10921639	128.667	127	44	255	2702	52.295	2.000	0.157	0.669
ID255107	255107	None	43.465	21.000	31.000	0	199	199	2	1	-10921639	130.190	138	56	199	2734	40.626	3.200	0.159	0.881
ID255106	255106	None	41.566	29.000	27.000	0	199	199	2	1	-10921639	95.190	83	44	166	1999	40.188	7.600	0.231	0.890
ID255105	255105	None	53.964	15.512	21.804	0	199	199	2	1	-10921639	142.667	138	83	255	2996	44.594	3.200	0.154	0.852
ID255104	255104	158	47.457	22.943	20.834	0	199	199	2	1	-10921639	142.810	127	94	227	2999	36.978	2.000	0.128	0.876
ID255103	255103	157	53.260	12.183	20.629	0	199	199	2	1	-10921639	127.810	127	55	205	2684	44.787	2.000	0.153	0.759
ID255102	255102	145	47.925	14.639	11.092	0	199	199	2	1	-10921639	159.190	160	88	232	3343	36.796	2.000	0.117	0.903
ID255101	255101	None	58.676	13.182	3.225	0	199	199	2	1	-10921639	104.238	94	38	210	2189	51.223	2.000	0.140	0.501
ID255123	255123	145	45.750	13.834	12.895	0	200	200	2	1	-10921639	142.905	144	72	232	3001	41.294	2.000	0.100	0.631
ID255122	255122	None	40.035	4.317	10.148	0	200	200	2	1	-10921639	114.810	105	66	194	2411	37.955	2.000	0.142	0.751
ID255121	255121	155	75.782	29.000	8.000	0	200	200	2	1	-10921639	142.619	129	78	232	2995	50.975	3.200	0.226	1.031
ID255120	255120	None	41.951	17.792	8.424	0	200	200	2	1	-10921639	146.286	149	72	238	3072	44.999	2.000	0.049	0.304
ID255126	255126	156	53.814	17.897	27.769	0	200	200	2	1	-10921639	135.238	133	72	227	2840	46.184	3.200	0.139	0.712
ID255125	255125	None	57.060	29.000	21.000	0	200	200	2	1	-10921639	106.238	99	46	232	2231	45.224	7.600	0.172	0.689
ID255124	255124	None	59.458	18.859	15.297	0	200	200	2	1	-10921639	164.238	155	77	255	3449	49.935	7.600	0.102	0.607
ID255119	255119	156	40.286	17.930	27.806	0	201	201	2	1	-10921639	133.095	138	66	188	2795	36.555	2.000	0.089	0.598
ID255118	255118	159	48.483	6.359	21.938	0	201	201	2	1	-10921639	118.048	116	55	199	2479	36.613	3.200	0.212	1.126
ID255117	255117	155	53.740	27.013	7.662	0	201	201	2	1	-10921639	145.571	133	94	249	3057	44.521	2.000	0.114	0.667
ID255116	255116	None	49.475	17.019	5.266	0	201	201	2	1	-10921639	132.286	121	77	243	2778	43.859	2.000	0.123	0.662
ID255147	255147	None	55.101	3.663	16.040	0	202	202	2	1	-10921639	125.714	121	55	216	2640	38.792	5.965	0.179	0.983
ID255146	255146	None	60.151	11.930	14.294	0	202	202	2	1	-10921639	122.714	138	44	194	2577	47.636	2.000	0.174	0.765
ID255145	255145	None	41.062	13.520	9.546	0	202	202	2	1	-10921639	114.381	110	49	205	2402	41.315	7.600	0.144	0.696
ID255151	255151	None	40.384	9.671	27.735	0	202	202	2	1	-10921639	146.095	144	60	210	3068	33.548	2.000	0.108	0.852
ID255150	255150	None	46.184	26.919	26.844	0	202	202	2	1	-10921639	105.429	94	33	221	2214	42.997	2.000	0.072	0.330
ID255149	255149	159	41.918	7.261	22.938	0	202	202	2	1	-10921639	116.762	116	44	205	2452	44.066	2.000	0.141	0.654
ID255148	255148	160	51.145	10.998	22.066	0	202	202	2	1	-10921639	141.524	149	33	216	2972	48.998	2.000	0.162	0.806
ID255139	255139	None	51.152	9.579	5.701	0	203	203	2	1	-10921639	125.143	127	44	188	2628	35.419	2.000	0.173	1.043
ID255144	255144	160	45.240	13.134	21.480	0	203	203	2	1	-10921639	106.952	99	27	243	2246	49.195	7.600	0.087	0.347
ID255143	255143	None	48.264	15.271	16.069	0	203	203	2	1	-10921639	124.190	116	33	221	2608	41.278	2.000	0.143	0.752
ID255142	255142	None	47.206	5.244	11.983	0	203	203	2	1	-10921639	103.190	88	16	182	2167	41.309	2.000	0.125	0.556
ID255141	255141	None	43.571	29.000	8.000	0	203	203	2	1	-10921639	115.524	105	60	205	2426	40.664	2.000	0.147	0.727
ID255140	255140	None	40.775	24.039	8.428	0	203	203	2	1	-10921639	113.571	94	44	182	2385	41.073	2.000	0.111	0.554
ID255169	255169	None	49.828	20.876	28.064	0	204	204	2	1	-10921639	114.667	127	38	188	2408	39.485	2.000	0.187	0.913
ID255168	255168	161	61.563	29.000	21.000	0	204	204	2	1	-10921639	112.714	99	44	232	2367	51.030	5.986	0.190	0.706
ID255167	255167	None	45.385	5.570	17.858	0	204	204	2	1	-10921639	112.143	116	49	160	2355	31.708	4.800	0.220	1.275
ID255166	255166	162	58.490	17.106	8.898	0	204	204	2	1	-10921639	132.857	138	72	205	2790	41.636	3.200	0.177	0.958
ID255165	255165	None	46.673	0.000	4.000	0	204	204	2	1	-10921639	96.000	94	25	171	2016	43.615	3.200	0.196	0.723
ID255159	255159	163	56.590	29.000	14.000	0	205	205	2	1	-10921639	167.000	171	110	255	3507	41.408	4.800	0.213	1.416
ID255158	255158	162	45.177	18.257	9.664	0	205	205	2	1	-10921639	109.714	110	38	194	2304	40.378	5.972	0.132	0.632
ID255157	255157	None	41.090	16.926	4.210	0	205	205	2	1	-10921639	114.238	105	77	188	2399	28.993	6.395	0.140	0.967
ID255163	255163	None	43.819	7.954	22.784	0	205	205	2	1	-10921639	92.381	94	49	171	1940	34.517	2.000	0.133	0.630
ID255162	255162	160	44.555	13.054	21.790	0	205	205	2	1	-10921639	97.143	94	33	166	2040	32.307	2.000	0.190	0.962
ID255161	255161	161	43.169	29.000	21.000	0	205	205	2	1	-10921639	123.571	133	44	194	2595	47.137	3.200	0.123	0.573
ID255160	255160	None	50.876	0.000	15.000	0	205	205	2	1	-10921639	121.333	110	72	199	2548	39.396	7.600	0.217	1.099
ID255164	255164	None	44.677	8.000	31.000	0	205	205	2	1	-10921639	105.000	88	67	188	2205	38.201	2.000	0.102	0.508
ID255155	255155	161	48.854	29.000	21.000	0	206	206	2	1	-10921639	112.143	99	66	171	2355	36.256	4.800	0.251	1.242
ID255154	255154	None	42.780	3.652	15.868	0	206	206	2	1	-10921639	104.476	99	55	160	2194	35.917	2.000	0.137	0.702
ID255153	255153	163	42.377	26.429	13.246	0	206	206	2	1	-10921639	122.190	116	72	249	2566	39.901	6.298	0.090	0.504
ID255152	255152	None	43.216	12.634	5.352	0	206	206	2	1	-10921639	122.190	121	49	210	2566	36.306	2.000	0.106	0.645
ID255156	255156	160	47.676	13.580	21.528	0	206	206	2	1	-10921639	105.238	105	55	171	2210	39.179	2.000	0.147	0.688
ID255185	255185	None	64.825	21.000	31.000	0	207	207	2	1	-10921639	144.095	144	83	210	3026	37.498	4.800	0.275	1.660
ID255184	255184	None	50.342	9.000	31.000	0	207	207	2	1	-10921639	129.429	133	72	194	2718	35.338	7.600	0.188	1.158
ID255179	255179	None	47.668	6.759	7.852	0	207	207	2	1	-10921639	123.714	121	60	188	2598	34.870	7.600	0.155	0.951
ID255178	255178	164	43.887	25.034	5.285	0	207	207	2	1	-10921639	99.810	88	22	177	2096	42.134	3.200	0.174	0.704
ID255177	255177	165	40.555	2.181	2.756	0	207	207	2	1	-10921639	120.381	127	44	188	2528	36.816	2.000	0.093	0.555
ID255176	255176	None	51.901	11.000	0.000	0	207	207	2	1	-10921639	101.810	94	46	160	2138	36.997	3.200	0.273	1.180
ID255183	255183	None	40.659	17.538	20.546	0	207	207	2	1	-10921639	125.571	127	60	205	2637	37.279	3.200	0.150	0.879
ID255182	255182	160	45.278	13.163	21.186	0	207	207	2	1	-10921639	112.857	116	27	205	2370	46.273	2.000	0.143	0.609
ID255181	255181	166	62.498	15.825	15.245	0	207	207	2	1	-10921639	115.429	105	55	227	2424	44.418	2.000	0.211	0.905
ID255180	255180	None	46.840	18.027	9.776	0	207	207	2	1	-10921639	100.143	88	49	166	2103	32.145	2.000	0.161	0.864
ID255191	255191	165	61.333	3.765	2.298	0	208	208	2	1	-10921639	128.190	121	72	255	2692	49.925	2.000	0.122	0.560
ID255195	255195	166	40.620	15.359	15.718	0	208	208	2	1	-10921639	117.476	121	66	177	2467	29.851	2.000	0.125	0.872
ID255194	255194	None	40.018	27.841	13.719	0	208	208	2	1	-10921639	131.000	121	66	216	2751	40.061	2.000	0.133	0.768
ID255193	255193	None	50.355	29.000	9.000	0	208	208	2	1	-10921639	126.952	116	82	171	2666	32.366	3.200	0.183	1.213
ID255192	255192	164	45.860	22.801	5.040	0	208	208	2	1	-10921639	118.238	121	49	166	2483	33.612	2.000	0.212	1.229
ID255197	255197	None	40.661	4.126	28.200	0	208	208	2	1	-10921639	144.190	133	94	205	3028	35.362	4.800	0.156	1.099
ID255196	255196	None	42.809	6.194	26.173	0	208	208	2	1	-10921639	143.333	138	60	210	3010	37.961	6.216	0.088	0.610
ID255171	255171	167	42.067	5.762	9.790	0	209	209	2	1	-10921639	122.714	121	55	182	2577	35.670	6.419	0.137	0.827
ID255170	255170	None	40.068	13.000	0.000	0	209	209	2	1	-10921639	131.476	138	72	182	2761	28.598	4.800	0.166	1.312
ID255175	255175	None	55.100	11.873	23.107	0	209	209	2	1	-10921639	143.286	133	94	238	3009	36.988	4.800	0.181	1.189
ID255174	255174	None	47.055	19.589	21.055	0	209	209	2	1	-10921639	124.667	138	49	182	2618	40.703	2.000	0.170	0.889
ID255173	255173	None	54.706	20.915	15.550	0	209	209	2	1	-10921639	119.286	121	60	255	2505	41.399	2.000	0.145	0.729
ID255172	255172	None	45.955	0.000	15.000	0	209	209	2	1	-10921639	129.000	121	88	199	2709	36.262	6.028	0.166	1.014
ID255187	255187	168	42.024	17.992	8.225	0	210	210	2	1	-10921639	91.095	77	38	177	1913	37.096	2.000	0.146	0.625
ID255186	255186	None	40.489	15.900	3.890	0	210	210	2	1	-10921639	121.524	133	66	188	2552	33.251	7.600	0.176	1.094
ID255190	255190	None	45.012	27.035	21.876	0	210	210	2	1	-10921639	134.667	127	72	227	2828	39.947	2.000	0.083	0.515
ID255189	255189	None	40.365	2.025	19.179	0	210	210	2	1	-10921639	111.762	105	66	177	2347	32.241	2.000	0.109	0.683
ID255188	255188	167	50.456	4.833	11.513	0	210	210	2	1	-10921639	131.048	127	83	205	2752	31.200	2.000	0.187	1.322
ID255201	255201	None	42.889	21.000	31.000	0	211	211	2	1	-10921639	150.000	155	98	227	3150	40.770	3.200	0.143	0.921
ID255200	255200	None	45.427	13.579	21.799	0	211	211	2	1	-10921639	121.857	127	33	205	2559	37.752	3.200	0.162	0.901
ID255199	255199	None	40.364	15.433	16.401	0	211	211	2	1	-10921639	125.429	116	83	205	2634	36.051	4.800	0.164	0.979
ID255198	255198	168	44.949	15.160	9.191	0	211	211	2	1	-10921639	124.952	127	38	205	2624	35.996	4.800	0.170	1.010
ID255203	255203	None	47.436	4.827	10.704	0	212	212	2	1	-10921639	105.095	110	33	194	2207	41.793	2.000	0.113	0.509
ID255202	255202	None	56.473	9.049	5.272	0	212	212	2	1	-10921639	110.381	99	38	194	2318	46.199	2.000	0.159	0.654
ID255206	255206	None	64.436	1.000	31.000	0	212	212	2	1	-10921639	143.762	138	72	232	3019	53.355	4.800	0.257	1.100
ID255205	255205	None	59.338	18.351	27.312	0	212	212	2	1	-10921639	135.571	144	49	205	2847	44.993	2.000	0.196	0.989
ID255204	255204	169	43.946	29.000	15.000	0	212	212	2	1	-10921639	121.476	110	72	221	2551	37.812	4.800	0.179	0.977
ID255214	255214	None	40.310	6.870	23.234	0	213	213	2	1	-10921639	100.000	105	33	182	2100	41.150	2.000	0.097	0.429
ID255213	255213	169	45.301	29.000	13.000	0	213	213	2	1	-10921639	101.714	94	60	188	2136	30.064	6.145	0.232	1.273
ID255215	255215	None	41.086	20.879	21.343	0	214	214	2	1	-10921639	125.190	133	44	188	2629	32.605	4.800	0.178	1.163
ID255216	255216	None	44.811	29.000	21.000	0	214	214	2	1	-10921639	83.095	72	27	221	1745	43.461	7.600	0.127	0.431
ID255211	255211	170	42.024	13.754	27.502	0	215	215	2	1	-10921639	133.333	138	72	194	2800	37.558	4.000	0.153	0.945
ID255210	255210	None	47.242	27.287	27.096	0	215	215	2	1	-10921639	109.571	105	33	205	2301	49.119	2.000	0.074	0.307
ID255209	255209	171	43.945	25.206	10.003	0	215	215	2	1	-10921639	100.048	105	44	166	2101	31.726	3.200	0.179	0.959
ID255208	255208	172	44.379	13.718	9.479	0	215	215	2	1	-10921639	81.000	77	27	160	1701	38.123	7.600	0.201	0.711
ID255207	255207	None	47.099	24.018	4.934	0	215	215	2	1	-10921639	109.952	105	49	177	2309	32.383	6.413	0.175	1.012
ID255212	255212	None	58.549	20.272	28.302	0	215	215	2	1	-10921639	161.381	166	105	232	3389	38.036	4.800	0.197	1.397
ID255223	255223	171	49.314	24.730	9.857	0	216	216	2	1	-10921639	127.762	116	83	194	2683	32.151	2.000	0.141	0.984
ID255222	255222	None	44.254	13.000	0.000	0	216	216	2	1	-10921639	127.095	127	72	188	2669	34.670	7.600	0.166	1.043
ID255227	255227	170	40.746	11.494	27.533	0	216	216	2	1	-10921639	131.381	127	88	199	2759	35.418	2.000	0.121	0.802
ID255226	255226	None	45.603	2.837	23.840	0	216	216	2	1	-10921639	126.667	116	66	205	2660	39.336	3.200	0.153	0.853
ID255225	255225	None	42.122	21.780	22.288	0	216	216	2	1	-10921639	110.429	105	60	188	2319	37.850	2.000	0.136	0.698
ID255224	255224	172	40.322	15.113	10.637	0	216	216	2	1	-10921639	80.762	72	33	171	1696	40.609	2.000	0.088	0.321
ID255228	255228	None	49.005	29.000	31.000	0	216	216	2	1	-10921639	107.714	110	56	166	2262	35.997	7.600	0.242	1.167
ID255219	255219	171	42.390	26.959	11.782	0	217	217	2	1	-10921639	133.095	133	72	199	2795	28.867	2.000	0.121	0.993
ID255218	255218	None	45.922	0.901	3.725	0	217	217	2	1	-10921639	88.952	83	22	160	1868	44.341	2.000	0.237	0.769
ID255221	255221	249	47.789	0.000	31.000	0	217	217	2	1	-10921639	132.143	129	88	194	2775	30.728	4.800	0.266	1.806
ID255220	255220	None	74.596	13.114	20.996	0	217	217	2	1	-10921639	152.905	144	77	255	3211	48.208	7.600	0.218	1.137
ID255230	255230	249	48.626	0.000	31.000	0	218	218	2	1	-10921639	118.333	116	67	210	2485	44.323	2.000	0.183	0.824
ID255229	255229	None	50.649	0.000	17.000	0	218	218	2	1	-10921639	119.333	121	46	199	2506	39.549	2.000	0.159	0.826
ID255235	255235	None	41.732	14.292	27.656	0	219	219	2	1	-10921639	116.952	116	11	188	2456	41.012	3.200	0.137	0.687
ID255234	255234	None	49.450	13.239	21.709	0	219	219	2	1	-10921639	109.952	105	66	177	2309	31.540	3.200	0.234	1.322
ID255233	255233	None	55.843	4.476	16.458	0	219	219	2	1	-10921639	103.286	94	22	210	2169	48.178	7.600	0.174	0.637
ID255232	255232	None	56.068	12.327	13.683	0	219	219	2	1	-10921639	109.667	105	44	205	2303	47.812	2.000	0.157	0.623
ID255231	255231	None	55.990	17.177	4.934	0	219	219	2	1	-10921639	107.429	110	33	221	2256	44.671	2.000	0.181	0.736
ID255236	255236	None	40.911	20.478	27.795	0	219	219	2	1	-10921639	109.048	88	77	188	2290	36.921	4.800	0.145	0.750
ID255247	255247	None	42.329	4.219	29.321	0	220	220	2	1	-10921639	106.190	105	27	210	2230	43.880	2.000	0.125	0.538
ID255246	255246	None	50.557	29.000	21.000	0	220	220	2	1	-10921639	142.476	160	66	194	2992	34.944	7.600	0.178	1.229
ID255217	255217	None	43.080	26.294	26.948	0	221	221	2	1	-10921639	124.571	121	77	194	2616	31.638	3.200	0.135	0.934
ID255243	255243	None	45.440	20.272	15.322	0	222	222	2	1	-10921639	101.095	105	44	177	2123	34.490	2.000	0.198	0.968
ID255245	255245	None	40.831	27.482	20.851	0	222	222	2	1	-10921639	143.857	144	77	199	3021	37.254	4.800	0.158	1.053
ID255244	255244	None	43.490	29.000	20.000	0	222	222	2	1	-10921639	144.190	138	88	199	3028	36.433	7.600	0.153	1.049
ID255242	255242	None	45.918	22.000	31.000	0	223	223	2	1	-10921639	135.286	133	78	249	2841	42.783	2.000	0.184	0.982
ID255241	255241	None	48.165	7.000	31.000	0	223	223	2	1	-10921639	118.524	110	94	171	2489	26.632	4.800	0.266	1.869
ID255240	255240	None	41.336	27.344	26.944	0	223	223	2	1	-10921639	143.381	149	72	216	3011	34.171	3.200	0.096	0.734
ID255239	255239	None	42.778	21.918	23.915	0	223	223	2	1	-10921639	117.476	110	55	182	2467	37.791	2.000	0.133	0.731
ID255238	255238	None	67.624	12.764	21.110	0	223	223	2	1	-10921639	103.143	94	16	255	2166	49.987	2.000	0.247	0.818
ID255237	255237	None	48.094	29.000	14.000	0	223	223	2	1	-10921639	135.143	135	77	216	2838	38.770	2.000	0.199	1.156
ID255250	255250	None	42.941	13.973	10.850	0	224	224	2	1	-10921639	89.952	94	38	149	1889	29.318	2.000	0.188	0.971
ID255249	255249	None	60.003	23.510	8.977	0	224	224	2	1	-10921639	110.905	99	38	227	2329	46.021	2.000	0.173	0.710
ID255248	255248	None	43.321	0.717	3.127	0	224	224	2	1	-10921639	110.952	110	22	177	2330	42.376	4.000	0.200	0.873
ID255251	255251	174	48.533	21.003	2.864	0	225	225	2	1	-10921639	136.857	133	88	194	2874	34.592	2.000	0.168	1.139
ID255252	255252	175	51.820	29.000	14.000	0	225	225	2	1	-10921639	120.476	127	78	194	2530	32.908	4.800	0.206	1.251
ID255258	255258	None	46.465	3.000	15.000	0	226	226	2	1	-10921639	103.048	94	44	188	2164	42.016	2.000	0.161	0.679
ID255257	255257	175	51.734	28.321	13.418	0	226	226	2	1	-10921639	138.381	133	72	232	2906	47.189	2.000	0.171	0.858
ID255256	255256	None	45.703	29.000	8.000	0	226	226	2	1	-10921639	138.524	138	72	205	2909	32.431	4.800	0.185	1.332
ID255255	255255	176	64.360	18.106	5.157	0	226	226	2	1	-10921639	147.143	144	72	255	3090	43.818	2.000	0.174	0.995
ID255254	255254	174	45.397	21.791	2.145	0	226	226	2	1	-10921639	129.333	116	49	210	2716	40.426	2.000	0.099	0.578
ID255253	255253	None	52.671	10.000	0.000	0	226	226	2	1	-10921639	102.476	99	44	199	2152	43.678	2.000	0.220	0.845
ID255267	255267	None	58.524	8.000	31.000	0	227	227	2	1	-10921639	131.619	116	88	221	2764	37.403	4.800	0.220	1.268
ID255266	255266	None	46.458	22.424	30.484	0	227	227	2	1	-10921639	144.524	149	72	221	3035	47.756	6.231	0.141	0.748
ID255265	255265	None	43.489	14.805	27.969	0	227	227	2	1	-10921639	138.095	133	94	227	2900	29.676	6.138	0.186	1.459
ID255264	255264	211	49.282	4.897	9.972	0	227	227	2	1	-10921639	115.333	105	60	221	2422	36.457	4.800	0.175	0.943
ID255263	255263	None	57.102	8.895	5.089	0	227	227	2	1	-10921639	116.286	116	38	188	2442	43.865	3.200	0.222	0.962
ID255262	255262	176	42.294	17.162	4.500	0	227	227	2	1	-10921639	125.905	127	49	243	2644	47.034	6.385	0.065	0.328
ID255259	255259	176	46.737	14.306	4.607	0	228	228	2	1	-10921639	111.952	116	11	188	2351	43.939	3.200	0.158	0.694
ID255261	255261	None	56.677	29.000	14.000	0	228	228	2	1	-10921639	121.524	119	44	199	2552	49.455	2.000	0.231	0.922
ID255260	255260	211	41.795	6.360	7.850	0	228	228	2	1	-10921639	95.048	88	38	205	1996	43.499	2.000	0.074	0.302
ID255282	255282	None	49.630	22.000	31.000	0	229	229	2	1	-10921639	132.190	138	77	205	2776	36.638	7.600	0.167	1.034
ID255270	255270	None	68.814	29.000	14.000	0	230	230	2	1	-10921639	145.952	144	83	216	3065	36.620	4.800	0.321	1.939
ID255269	255269	177	44.813	17.489	4.701	0	230	230	2	1	-10921639	111.524	110	22	188	2342	35.379	6.389	0.181	0.965
ID255268	255268	None	47.331	9.431	3.911	0	230	230	2	1	-10921639	85.857	77	38	182	1803	39.838	2.000	0.171	0.630
ID255283	255283	177	40.273	16.030	4.911	0	231	231	2	1	-10921639	111.810	105	33	166	2348	35.956	3.200	0.176	0.929
ID255287	255287	None	52.875	29.000	22.000	0	231	231	2	1	-10921639	150.048	144	67	216	3151	37.701	4.800	0.242	1.554
ID255286	255286	None	47.489	23.017	21.049	0	231	231	2	1	-10921639	115.095	116	44	188	2417	38.866	2.000	0.141	0.731
ID255285	255285	None	45.190	3.853	10.751	0	231	231	2	1	-10921639	114.333	110	44	177	2401	35.752	4.800	0.244	1.256
ID255284	255284	None	42.200	25.783	9.920	0	231	231	2	1	-10921639	132.333	138	83	199	2779	31.116	2.000	0.149	1.100
ID255289	255289	None	60.043	8.000	31.000	0	231	231	2	1	-10921639	99.667	99	21	188	2093	51.169	2.000	0.213	0.685
ID255288	255288	None	49.045	21.672	27.160	0	231	231	2	1	-10921639	158.524	160	83	216	3329	36.668	2.000	0.140	1.060
ID255281	255281	None	40.655	28.467	12.978	0	232	232	2	1	-10921639	122.571	121	83	171	2574	25.297	6.384	0.203	1.637
ID255280	255280	178	41.691	17.658	10.614	0	232	232	2	1	-10921639	91.571	83	44	177	1923	33.057	6.106	0.202	0.932
ID255279	255279	None	49.067	21.535	2.489	0	232	232	2	1	-10921639	103.952	99	44	210	2183	45.882	2.000	0.109	0.447
ID255278	255278	177	44.513	15.990	3.124	0	232	232	2	1	-10921639	105.476	110	72	155	2215	23.821	4.800	0.232	1.667
ID255271	255271	None	42.173	10.000	0.000	0	233	233	2	1	-10921639	91.857	77	33	171	1929	42.324	3.200	0.162	0.606
ID255275	255275	None	56.621	13.150	21.181	0	233	233	2	1	-10921639	122.476	121	55	205	2572	39.382	2.000	0.175	0.925
ID255274	255274	179	41.745	18.758	20.426	0	233	233	2	1	-10921639	110.857	105	49	177	2328	34.576	2.000	0.130	0.739
ID255273	255273	178	43.197	17.213	8.874	0	233	233	2	1	-10921639	88.429	83	27	177	1857	41.725	2.000	0.086	0.335
ID255272	255272	None	42.550	1.931	2.977	0	233	233	2	1	-10921639	111.571	110	72	166	2343	31.081	2.000	0.120	0.768
ID255277	255277	None	53.150	6.722	23.196	0	233	233	2	1	-10921639	118.333	121	22	210	2485	39.922	2.000	0.222	1.078
ID255276	255276	180	43.101	24.245	20.891	0	233	233	2	1	-10921639	109.810	105	49	232	2306	43.960	2.000	0.090	0.411
ID255307	255307	None	40.810	3.130	16.982	0	234	234	2	1	-10921639	78.857	66	38	149	1656	29.263	2.000	0.190	0.859
ID255306	255306	None	44.114	2.000	11.000	0	234	234	2	1	-10921639	114.810	116	22	188	2411	42.048	2.000	0.144	0.686
ID255305	255305	None	47.379	4.942	10.094	0	234	234	2	1	-10921639	125.190	116	77	210	2629	35.324	4.800	0.173	1.048
ID255304	255304	None	47.680	29.000	0.000	0	234	234	2	1	-10921639	92.905	105	31	138	1951	34.100	2.000	0.313	1.300
ID255311	255311	None	40.360	9.628	25.704	0	234	234	2	1	-10921639	108.000	105	60	194	2268	29.067	2.000	0.144	0.937
ID255310	255310	None	49.790	28.362	22.011	0	234	234	2	1	-10921639	142.000	160	72	199	2982	41.235	3.200	0.166	0.981
ID255309	255309	180	42.019	21.966	22.000	0	234	234	2	1	-10921639	120.714	116	44	182	2535	33.437	2.000	0.104	0.680
ID255308	255308	179	56.079	18.798	18.568	0	234	234	2	1	-10921639	136.333	133	72	232	2863	40.173	7.600	0.172	0.997
ID255291	255291	None	54.801	2.765	28.872	0	235	235	2	1	-10921639	117.857	116	33	238	2475	46.998	2.000	0.130	0.577
ID255290	255290	None	52.710	2.019	3.989	0	235	235	2	1	-10921639	124.381	127	49	221	2612	44.966	2.000	0.119	0.589
ID255297	255297	None	51.588	10.109	26.382	0	236	236	2	1	-10921639	125.667	116	38	210	2639	45.985	2.000	0.136	0.653
ID255296	255296	181	53.699	29.000	21.000	0	236	236	2	1	-10921639	118.714	116	60	255	2493	46.276	7.600	0.177	0.772
ID255295	255295	None	48.245	13.164	20.897	0	236	236	2	1	-10921639	99.238	88	49	216	2084	38.741	2.000	0.159	0.701
ID255294	255294	None	55.141	29.000	14.000	0	236	236	2	1	-10921639	100.476	110	31	160	2110	41.706	2.000	0.212	0.842
ID255293	255293	None	59.287	18.981	9.359	0	236	236	2	1	-10921639	132.333	133	27	216	2779	43.229	6.382	0.209	1.059
ID255292	255292	None	41.136	10.623	3.281	0	236	236	2	1	-10921639	128.048	127	88	210	2689	33.271	2.000	0.128	0.876
ID255299	255299	None	41.282	14.455	16.334	0	237	237	2	1	-10921639	117.429	110	72	171	2466	29.672	4.800	0.191	1.269
ID255298	255298	None	41.717	14.249	8.139	0	237	237	2	1	-10921639	112.714	110	27	216	2367	39.207	2.000	0.122	0.627
ID255303	255303	None	46.205	22.000	31.000	0	237	237	2	1	-10921639	147.619	145	83	210	3100	37.524	4.800	0.212	1.376
ID255302	255302	None	40.920	26.099	25.380	0	237	237	2	1	-10921639	119.619	121	55	199	2512	33.890	4.800	0.203	1.192
ID255301	255301	181	53.949	29.000	20.000	0	237	237	2	1	-10921639	96.524	83	33	232	2027	47.093	2.000	0.168	0.588
ID255300	255300	None	48.047	3.813	16.687	0	237	237	2	1	-10921639	103.476	99	49	171	2173	36.067	2.000	0.184	0.892
ID255328	255328	None	52.573	20.050	26.899	0	238	238	2	1	-10921639	128.000	121	83	227	2688	39.417	2.000	0.140	0.797
ID255327	255327	None	41.810	7.008	24.361	0	238	238	2	1	-10921639	127.190	133	77	188	2671	33.215	6.437	0.124	0.843
ID255326	255326	None	44.220	13.040	21.136	0	238	238	2	1	-10921639	105.000	105	11	199	2205	43.782	2.000	0.132	0.560
ID255325	255325	None	44.278	3.382	9.237	0	238	238	2	1	-10921639	90.000	94	11	160	1890	38.464	3.200	0.205	0.795
ID255324	255324	None	52.788	23.611	3.877	0	238	238	2	1	-10921639	115.048	116	44	199	2416	40.997	2.000	0.157	0.762
ID255317	255317	None	49.487	13.206	8.151	0	239	239	2	1	-10921639	72.857	60	11	144	1530	43.267	2.000	0.229	0.627
ID255316	255316	None	54.303	3.000	0.000	0	239	239	2	1	-10921639	106.048	98	49	177	2227	38.484	2.000	0.246	1.088
ID255315	255315	None	43.632	25.965	23.498	0	240	240	2	1	-10921639	133.333	144	33	199	2800	41.156	3.200	0.155	0.868
ID255314	255314	None	48.515	4.089	16.319	0	240	240	2	1	-10921639	101.857	110	27	182	2139	41.174	7.600	0.211	0.862
ID255313	255313	None	40.328	29.000	15.000	0	240	240	2	1	-10921639	100.286	94	66	166	2106	26.473	6.305	0.217	1.353
ID255312	255312	182	48.028	18.378	8.540	0	240	240	2	1	-10921639	82.571	77	0	171	1734	46.853	2.000	0.178	0.532
ID255323	255323	183	68.895	11.017	26.072	0	241	241	2	1	-10921639	148.143	144	88	216	3111	34.754	4.800	0.266	1.793
ID255322	255322	None	41.800	29.000	21.000	0	241	241	2	1	-10921639	113.857	113	72	188	2391	32.864	7.600	0.149	0.899
ID255321	255321	184	61.168	22.005	15.894	0	241	241	2	1	-10921639	115.810	110	33	188	2432	42.817	2.000	0.226	0.998
ID255320	255320	182	40.987	18.000	8.027	0	241	241	2	1	-10921639	81.857	77	16	160	1719	41.280	2.000	0.086	0.315
ID255319	255319	None	49.360	2.870	2.476	0	241	241	2	1	-10921639	110.905	116	33	166	2329	33.232	4.800	0.280	1.462
ID255318	255318	None	53.271	11.000	0.000	0	241	241	2	1	-10921639	109.905	116	46	177	2308	41.817	3.200	0.312	1.249
ID255331	255331	None	42.657	12.607	21.115	0	242	242	2	1	-10921639	104.000	105	38	188	2184	34.755	6.368	0.176	0.897
ID255330	255330	184	43.568	24.969	16.035	0	242	242	2	1	-10921639	113.571	105	72	166	2385	27.073	6.394	0.166	1.193
ID255329	255329	185	44.441	14.738	15.920	0	242	242	2	1	-10921639	103.714	99	49	182	2178	36.489	2.000	0.139	0.693
ID255333	255333	None	49.564	22.000	31.000	0	242	242	2	1	-10921639	116.476	116	56	182	2446	41.557	3.200	0.191	0.900
ID255332	255332	183	44.074	9.348	26.866	0	242	242	2	1	-10921639	114.286	105	60	182	2400	34.886	2.000	0.144	0.826
ID255335	255335	None	57.077	17.917	6.656	0	243	243	2	1	-10921639	119.381	121	11	210	2507	53.619	7.600	0.193	0.719
ID255334	255334	186	40.088	8.795	5.189	0	243	243	2	1	-10921639	94.238	99	44	138	1979	29.958	2.000	0.178	0.950
ID255339	255339	185	49.983	16.010	16.261	0	243	243	2	1	-10921639	124.905	121	72	188	2623	32.665	6.334	0.172	1.122
ID255338	255338	None	51.015	15.748	10.766	0	243	243	2	1	-10921639	102.524	94	33	188	2153	45.556	2.000	0.147	0.576
ID255337	255337	None	48.978	0.000	10.000	0	243	243	2	1	-10921639	89.762	83	25	160	1885	36.209	2.000	0.249	0.988
ID255336	255336	None	48.225	29.000	9.000	0	243	243	2	1	-10921639	125.857	133	55	188	2643	40.406	3.200	0.198	1.031
ID255343	255343	None	59.463	17.401	27.656	0	243	243	2	1	-10921639	137.762	133	49	232	2893	52.359	2.000	0.185	0.821
ID255342	255342	183	51.950	10.266	26.513	0	243	243	2	1	-10921639	125.714	121	66	194	2640	33.709	6.273	0.192	1.201
ID255341	255341	None	55.298	29.000	21.000	0	243	243	2	1	-10921639	106.429	103	55	227	2235	40.674	7.600	0.189	0.834
ID255340	255340	None	40.251	18.785	16.764	0	243	243	2	1	-10921639	114.857	121	38	199	2412	36.278	7.600	0.103	0.590
ID255346	255346	187	51.611	22.000	31.000	0	244	244	2	1	-10921639	140.714	127	60	238	2955	47.991	2.000	0.128	0.664
ID255345	255345	None	43.971	3.788	16.480	0	244	244	2	1	-10921639	77.619	66	33	199	1630	43.391	6.415	0.142	0.444
ID255344	255344	186	63.385	9.446	4.151	0	244	244	2	1	-10921639	104.333	94	44	199	2191	47.940	2.000	0.246	0.859
ID255347	255347	186	45.861	9.673	4.626	0	245	245	2	1	-10921639	86.857	83	33	160	1824	38.188	2.000	0.147	0.584
ID255351	255351	187	44.366	21.000	31.000	0	245	245	2	1	-10921639	142.667	138	94	182	2996	23.489	4.800	0.222	2.208
ID255350	255350	None	76.051	29.000	21.000	0	245	245	2	1	-10921639	142.905	127	82	210	3001	47.654	7.600	0.258	1.231
ID255349	255349	None	44.805	11.012	16.503	0	245	245	2	1	-10921639	107.000	105	44	160	2247	34.192	3.200	0.161	0.868
ID255348	255348	None	41.564	21.206	16.112	0	245	245	2	1	-10921639	105.381	105	38	177	2213	34.951	2.000	0.108	0.587
ID255354	255354	188	49.688	16.129	10.006	0	246	246	2	1	-10921639	120.143	116	49	171	2523	29.554	2.000	0.186	1.277
ID255353	255353	None	49.016	29.000	9.000	0	246	246	2	1	-10921639	121.524	121	72	171	2552	31.591	2.000	0.208	1.326
ID255352	255352	186	51.235	9.579	4.984	0	246	246	2	1	-10921639	92.952	94	22	227	1952	44.194	2.000	0.159	0.577
ID255363	255363	188	43.124	17.868	11.395	0	247	247	2	1	-10921639	120.381	110	60	194	2528	33.689	2.000	0.138	0.867
ID255362	255362	None	42.008	9.465	9.300	0	247	247	2	1	-10921639	112.429	99	38	221	2361	45.061	7.600	0.121	0.540
ID255367	255367	None	42.143	21.000	31.000	0	247	247	2	1	-10921639	90.667	72	38	166	1904	38.188	2.000	0.166	0.676
ID255366	255366	None	53.781	9.686	26.050	0	247	247	2	1	-10921639	119.571	110	55	210	2511	39.298	2.000	0.161	0.845
ID255365	255365	None	54.161	0.000	20.000	0	247	247	2	1	-10921639	115.286	127	33	210	2421	46.398	2.000	0.271	1.060
ID255364	255364	None	40.999	24.406	16.052	0	247	247	2	1	-10921639	108.143	110	38	182	2271	38.602	2.000	0.142	0.699
ID255361	255361	None	42.387	27.452	23.103	0	248	248	2	1	-10921639	89.810	83	16	199	1886	41.157	2.000	0.101	0.399
ID255360	255360	None	51.298	13.146	21.025	0	248	248	2	1	-10921639	134.143	133	66	199	2817	31.417	2.000	0.180	1.304
ID255359	255359	None	42.107	5.517	17.357	0	248	248	2	1	-10921639	115.381	110	66	177	2423	31.791	4.800	0.178	1.099
ID255358	255358	189	41.057	14.370	16.007	0	248	248	2	1	-10921639	113.619	105	55	199	2386	38.376	2.000	0.082	0.448
ID255355	255355	None	43.636	5.000	0.000	0	249	249	2	1	-10921639	104.000	103	77	166	2184	25.851	4.800	0.274	1.731
ID255357	255357	None	40.616	9.954	25.330	0	249	249	2	1	-10921639	106.667	99	66	177	2240	32.409	7.600	0.176	0.984
ID255356	255356	189	52.506	15.498	15.260	0	249	249	2	1	-10921639	142.000	144	77	216	2982	34.419	4.800	0.169	1.195
ID255377	255377	190	43.331	8.000	31.000	0	250	250	2	1	-10921639	128.714	127	77	188	2703	33.468	6.423	0.169	1.110
ID255376	255376	None	41.339	29.000	21.000	0	250	250	2	1	-10921639	86.524	94	15	182	1817	42.836	7.600	0.174	0.598
ID255375	255375	191	44.437	18.078	18.018	0	250	250	2	1	-10921639	118.190	116	60	221	2482	38.396	6.448	0.114	0.629
ID255374	255374	None	55.294	4.819	9.145	0	250	250	2	1	-10921639	115.905	121	60	188	2434	33.923	7.600	0.287	1.526
ID255373	255373	None	51.899	29.000	7.000	0	250	250	2	1	-10921639	85.333	88	15	188	1792	44.218	2.000	0.191	0.620
ID255372	255372	192	46.446	18.167	7.070	0	250	250	2	1	-10921639	107.667	105	55	188	2261	35.723	2.000	0.177	0.905
ID255383	255383	192	42.000	17.408	6.939	0	251	251	2	1	-10921639	90.524	88	27	205	1901	43.422	2.000	0.144	0.524
ID255382	255382	None	41.234	11.000	0.000	0	251	251	2	1	-10921639	91.381	88	22	155	1919	32.434	4.800	0.233	1.066
ID255387	255387	None	40.934	3.793	28.720	0	251	251	2	1	-10921639	112.000	110	55	188	2352	35.728	6.440	0.097	0.555
ID255386	255386	None	47.464	26.084	23.762	0	251	251	2	1	-10921639	96.476	94	44	177	2026	36.638	2.000	0.156	0.709
ID255385	255385	191	41.431	17.023	17.168	0	251	251	2	1	-10921639	122.762	127	60	177	2578	32.787	7.600	0.188	1.187
ID255384	255384	193	43.692	11.715	14.953	0	251	251	2	1	-10921639	92.952	94	11	182	1952	49.762	2.000	0.122	0.405
ID255388	255388	190	52.317	9.000	31.000	0	251	251	2	1	-10921639	118.857	110	49	216	2496	43.623	2.000	0.167	0.781
ID255371	255371	190	52.686	9.000	31.000	0	252	252	2	1	-10921639	121.762	121	60	216	2557	41.743	2.000	0.169	0.842
ID255370	255370	193	50.517	14.249	15.704	0	252	252	2	1	-10921639	119.476	110	55	199	2509	37.492	7.600	0.210	1.105
ID255369	255369	None	58.732	22.625	12.894	0	252	252	2	1	-10921639	109.952	99	49	227	2309	43.958	7.600	0.179	0.761
ID255368	255368	None	46.607	6.276	9.078	0	252	252	2	1	-10921639	107.524	105	27	188	2258	43.005	2.000	0.127	0.564
ID255389	255389	None	46.161	5.000	31.000	0	253	253	2	1	-10921639	118.524	116	33	210	2489	41.130	2.000	0.144	0.724
ID255411	255411	None	42.300	5.581	11.209	0	254	254	2	1	-10921639	127.000	133	55	194	2667	37.620	2.000	0.181	1.034
ID255410	255410	None	45.908	29.000	8.000	0	254	254	2	1	-10921639	119.571	110	82	188	2511	33.412	4.000	0.232	1.350
ID255409	255409	194	61.007	20.032	7.873	0	254	254	2	1	-10921639	132.810	127	22	221	2789	45.934	6.046	0.199	0.959
ID255413	255413	195	55.077	29.000	21.000	0	254	254	2	1	-10921639	121.333	116	38	227	2548	52.562	7.600	0.150	0.602
ID255412	255412	196	73.716	12.901	21.151	0	254	254	2	1	-10921639	125.952	121	55	255	2645	50.745	2.000	0.214	0.874
ID255419	255419	None	67.878	21.000	31.000	0	255	255	2	1	-10921639	119.476	110	44	205	2509	51.249	7.600	0.213	0.820
ID255418	255418	195	44.034	26.968	21.901	0	255	255	2	1	-10921639	98.810	99	22	205	2075	49.194	2.000	0.116	0.416
ID255417	255417	196	57.271	13.479	21.520	0	255	255	2	1	-10921639	120.333	127	49	221	2527	46.497	2.000	0.187	0.815
ID255416	255416	197	61.471	21.574	15.720	0	255	255	2	1	-10921639	132.714	127	60	238	2787	50.534	2.000	0.162	0.734
ID255415	255415	194	56.163	20.758	8.788	0	255	255	2	1	-10921639	122.095	121	44	216	2564	49.714	6.419	0.132	0.571
ID255414	255414	None	73.066	9.167	4.218	0	255	255	2	1	-10921639	107.000	99	49	255	2247	53.646	2.000	0.243	0.779
ID255379	255379	None	47.669	4.857	10.605	0	256	256	2	1	-10921639	124.095	116	60	194	2606	37.225	3.200	0.147	0.853
ID255378	255378	None	40.535	5.000	0.000	0	256	256	2	1	-10921639	107.762	105	49	166	2263	34.559	7.600	0.236	1.189
ID255381	255381	196	42.533	14.467	21.001	0	256	256	2	1	-10921639	118.238	110	60	188	2483	38.131	2.000	0.132	0.724
ID255380	255380	197	64.015	21.744	16.113	0	256	256	2	1	-10921639	135.476	127	55	255	2845	55.746	2.000	0.137	0.585
ID255403	255403	None	48.550	19.086	20.684	0	257	257	2	1	-10921639	141.905	133	60	227	2980	43.488	6.362	0.123	0.717
ID255402	255402	None	50.055	0.000	18.000	0	257	257	2	1	-10921639	123.333	119	78	188	2590	36.736	6.377	0.240	1.298
ID255401	255401	197	63.913	21.415	15.860	0	257	257	2	1	-10921639	143.429	133	49	255	3012	56.506	3.200	0.149	0.657
ID255400	255400	None	63.560	11.867	14.084	0	257	257	2	1	-10921639	117.524	110	0	227	2468	56.871	2.000	0.163	0.580
ID255399	255399	194	64.443	21.102	8.938	0	257	257	2	1	-10921639	121.143	110	60	227	2544	47.490	2.000	0.197	0.840
ID255404	255404	None	43.484	21.918	20.733	0	257	257	2	1	-10921639	143.905	138	94	232	3022	36.026	2.000	0.106	0.765
ID255427	255427	194	80.211	21.241	9.102	0	258	258	2	1	-10921639	138.476	133	33	238	2908	58.555	2.000	0.249	0.943
ID255426	255426	None	67.131	9.259	3.550	0	258	258	2	1	-10921639	134.143	133	72	255	2817	45.025	4.800	0.216	1.059
ID255429	255429	None	48.786	12.972	20.937	0	258	258	2	1	-10921639	91.905	88	11	232	1930	49.171	2.000	0.102	0.346
ID255428	255428	None	43.087	29.000	14.000	0	258	258	2	1	-10921639	128.429	127	66	177	2697	34.899	4.800	0.207	1.260
ID255398	255398	198	46.022	26.603	22.001	0	259	259	2	1	-10921639	120.667	110	55	210	2534	39.572	3.200	0.142	0.758
ID255397	255397	None	46.681	29.000	11.000	0	259	259	2	1	-10921639	127.381	127	98	194	2675	25.852	4.800	0.235	1.877
ID255396	255396	194	43.733	21.131	8.652	0	259	259	2	1	-10921639	130.143	121	88	182	2733	30.311	4.800	0.192	1.384
ID255408	255408	198	43.669	26.334	22.508	0	260	260	2	1	-10921639	102.190	88	49	199	2146	40.174	2.000	0.130	0.584
ID255407	255407	None	40.829	18.316	18.962	0	260	260	2	1	-10921639	116.095	110	60	194	2438	38.416	7.600	0.110	0.601
ID255406	255406	None	49.559	12.600	14.059	0	260	260	2	1	-10921639	129.333	121	77	221	2716	38.411	7.600	0.185	1.053
ID255405	255405	194	53.429	21.921	8.977	0	260	260	2	1	-10921639	112.952	99	55	232	2372	42.847	2.000	0.110	0.521
ID255395	255395	None	53.767	15.780	17.307	0	261	261	2	1	-10921639	125.143	116	49	210	2628	44.526	2.000	0.177	0.845
ID255394	255394	199	67.682	21.746	15.629	0	261	261	2	1	-10921639	143.714	133	66	238	3018	47.991	2.000	0.173	0.883
ID255393	255393	200	52.275	18.018	9.557	0	261	261	2	1	-10921639	121.667	121	38	221	2555	46.944	2.000	0.142	0.645
ID255392	255392	201	46.752	4.725	10.162	0	261	261	2	1	-10921639	111.714	110	27	166	2346	40.275	6.365	0.166	0.790
ID255391	255391	None	42.758	20.802	3.824	0	261	261	2	1	-10921639	121.238	121	77	177	2546	30.206	2.000	0.152	1.061
ID255390	255390	None	45.799	29.000	0.000	0	261	261	2	1	-10921639	77.238	83	21	144	1622	38.471	2.000	0.232	0.756
ID255425	255425	None	40.815	24.027	27.865	0	262	262	2	1	-10921639	102.667	94	49	216	2156	41.963	7.600	0.110	0.484
ID255424	255424	199	78.057	20.441	16.065	0	262	262	2	1	-10921639	180.571	177	83	249	3792	46.654	4.800	0.226	1.426
ID255423	255423	None	63.912	12.018	13.247	0	262	262	2	1	-10921639	99.238	88	33	210	2084	49.390	2.000	0.206	0.686
ID255422	255422	201	41.111	3.292	10.453	0	262	262	2	1	-10921639	103.476	94	55	188	2173	35.737	3.200	0.188	0.916
ID255421	255421	None	42.323	19.598	8.249	0	262	262	2	1	-10921639	127.095	110	60	232	2669	53.920	4.800	0.145	0.598
ID255420	255420	200	52.733	17.918	7.674	0	262	262	2	1	-10921639	116.333	105	44	221	2443	46.480	2.000	0.175	0.747
ID255440	255440	None	44.619	23.000	31.000	0	263	263	2	1	-10921639	96.143	83	31	149	2019	38.003	2.000	0.178	0.766
ID255439	255439	202	55.082	13.134	21.306	0	263	263	2	1	-10921639	112.762	105	38	243	2368	45.045	2.000	0.168	0.719
ID255438	255438	199	42.589	21.321	13.581	0	263	263	2	1	-10921639	139.476	149	66	205	2929	36.486	4.800	0.170	1.109
ID255437	255437	200	43.556	17.179	7.161	0	263	263	2	1	-10921639	113.571	105	44	216	2385	44.587	2.000	0.057	0.274
ID255431	255431	202	40.761	12.941	21.567	0	264	264	2	1	-10921639	95.619	99	27	144	2008	37.068	2.000	0.177	0.774
ID255430	255430	199	59.398	22.162	12.877	0	264	264	2	1	-10921639	140.524	138	38	255	2951	52.121	2.000	0.154	0.721
ID255432	255432	None	55.806	3.748	28.767	0	264	264	2	1	-10921639	119.714	116	44	210	2514	45.153	2.000	0.148	0.683
ID255435	255435	None	42.261	7.820	23.711	0	265	265	2	1	-10921639	99.524	99	44	182	2090	32.695	4.800	0.175	0.905
ID255434	255434	None	40.758	26.395	22.876	0	265	265	2	1	-10921639	115.238	116	44	194	2420	42.366	7.600	0.158	0.742
ID255433	255433	203	50.350	19.853	8.925	0	265	265	2	1	-10921639	145.476	144	94	216	3055	36.045	4.800	0.162	1.125
ID255436	255436	None	41.727	17.013	27.639	0	265	265	2	1	-10921639	120.143	121	55	199	2523	39.624	2.000	0.096	0.530
ID255443	255443	None	47.175	13.237	21.173	0	266	266	2	1	-10921639	108.286	105	44	194	2274	36.168	2.000	0.168	0.862
ID255442	255442	203	70.796	17.761	7.873	0	266	266	2	1	-10921639	168.143	171	94	232	3531	49.951	3.200	0.181	1.032
ID255441	255441	None	64.594	11.255	8.130	0	266	266	2	1	-10921639	125.857	121	60	210	2643	39.362	2.000	0.252	1.287
ID255444	255444	None	42.123	11.117	27.175	0	266	266	2	1	-10921639	102.143	99	49	144	2145	29.515	2.000	0.146	0.879
ID255459	255459	203	52.601	17.850	6.663	0	267	267	2	1	-10921639	143.143	144	60	255	3006	47.838	2.000	0.118	0.634
ID255458	255458	None	53.257	0.622	3.150	0	267	267	2	1	-10921639	104.905	94	38	194	2203	46.062	2.000	0.218	0.817
ID255463	255463	205	40.737	26.056	15.780	0	267	267	2	1	-10921639	123.714	133	55	221	2598	40.050	2.000	0.122	0.670
ID255462	255462	None	44.250	16.006	15.844	0	267	267	2	1	-10921639	120.714	133	60	177	2535	33.960	2.000	0.128	0.804
ID255461	255461	204	43.871	20.660	11.494	0	267	267	2	1	-10921639	135.667	133	60	221	2849	48.565	2.000	0.127	0.629
ID255460	255460	None	43.724	29.000	7.000	0	267	267	2	1	-10921639	116.429	121	62	149	2445	29.849	4.800	0.229	1.453
ID255465	255465	206	54.346	6.536	23.252	0	267	267	2	1	-10921639	112.476	105	27	199	2362	42.593	2.000	0.191	0.847
ID255464	255464	None	49.746	18.952	21.596	0	267	267	2	1	-10921639	146.381	144	72	205	3074	36.877	2.000	0.171	1.161
ID255467	255467	204	51.189	21.804	10.261	0	268	268	2	1	-10921639	132.429	133	72	221	2781	43.362	3.200	0.130	0.702
ID255466	255466	203	51.353	18.025	6.973	0	268	268	2	1	-10921639	137.000	133	77	255	2877	45.603	5.985	0.118	0.635
ID255471	255471	None	49.776	9.012	26.141	0	268	268	2	1	-10921639	130.429	121	55	210	2739	45.897	2.000	0.143	0.712
ID255470	255470	206	44.284	6.988	23.284	0	268	268	2	1	-10921639	108.714	105	33	205	2283	41.184	3.200	0.177	0.792
ID255469	255469	None	42.359	13.210	21.148	0	268	268	2	1	-10921639	98.190	94	16	216	2062	42.853	2.000	0.096	0.401
ID255468	255468	205	56.064	23.561	17.264	0	268	268	2	1	-10921639	162.905	160	105	255	3421	41.045	4.800	0.195	1.297
ID255450	255450	205	44.796	22.183	17.977	0	269	269	2	1	-10921639	128.000	127	38	210	2688	42.590	2.000	0.105	0.569
ID255449	255449	208	49.164	14.782	15.660	0	269	269	2	1	-10921639	135.714	138	66	238	2850	45.886	7.600	0.113	0.599
ID255448	255448	None	49.882	11.777	13.997	0	269	269	2	1	-10921639	127.333	116	55	227	2674	50.360	7.600	0.130	0.582
ID255447	255447	204	48.312	21.196	13.045	0	269	269	2	1	-10921639	135.714	133	72	221	2850	37.248	2.000	0.103	0.681
ID255446	255446	203	42.776	16.538	8.007	0	269	269	2	1	-10921639	113.810	105	60	199	2390	40.292	2.000	0.088	0.459
ID255445	255445	207	47.587	21.121	7.276	0	269	269	2	1	-10921639	139.857	127	83	210	2937	39.232	2.000	0.135	0.849
ID255457	255457	None	64.389	22.000	31.000	0	270	270	2	1	-10921639	136.905	124	38	255	2875	57.207	3.200	0.207	0.821
ID255456	255456	None	45.731	18.972	27.191	0	270	270	2	1	-10921639	108.571	116	33	171	2280	40.630	2.000	0.120	0.572
ID255451	255451	203	63.885	16.281	7.182	0	270	270	2	1	-10921639	137.238	127	72	210	2882	43.969	2.000	0.214	1.100
ID255455	255455	208	42.189	14.767	15.375	0	270	270	2	1	-10921639	98.238	94	38	199	2063	42.994	2.000	0.086	0.363
ID255454	255454	204	54.903	21.033	12.695	0	270	270	2	1	-10921639	131.143	121	55	210	2754	40.837	2.000	0.165	0.911
ID255453	255453	207	40.402	21.514	8.993	0	270	270	2	1	-10921639	128.810	138	44	210	2705	44.410	2.000	0.088	0.470
ID255452	255452	None	45.018	9.167	7.631	0	270	270	2	1	-10921639	93.143	83	33	177	1956	37.887	3.200	0.129	0.564
ID255475	255475	207	71.651	19.506	7.520	0	271	271	2	1	-10921639	161.095	155	66	243	3383	49.855	4.800	0.242	1.261
ID255474	255474	None	71.695	13.092	8.017	0	271	271	2	1	-10921639	122.571	127	60	243	2574	49.532	2.000	0.243	0.968
ID255473	255473	None	40.381	28.230	5.320	0	271	271	2	1	-10921639	104.619	105	44	160	2197	37.301	4.800	0.188	0.890
ID255472	255472	None	54.323	15.000	0.000	0	271	271	2	1	-10921639	134.333	138	56	199	2821	36.634	4.800	0.196	1.202
ID255479	255479	265	40.323	12.630	21.819	0	271	271	2	1	-10921639	101.714	105	27	210	2136	41.496	2.000	0.150	0.641
ID255478	255478	None	44.065	18.106	17.249	0	271	271	2	1	-10921639	125.714	133	72	182	2640	28.625	2.000	0.169	1.267
ID255477	255477	264	42.642	11.233	14.009	0	271	271	2	1	-10921639	108.286	99	49	199	2274	41.281	7.600	0.127	0.590
ID255476	255476	204	42.900	20.993	12.598	0	271	271	2	1	-10921639	110.143	105	49	194	2313	38.557	3.200	0.112	0.576
ID255480	255480	None	43.871	29.000	22.000	0	271	271	2	1	-10921639	130.571	129	49	188	2742	37.621	7.600	0.169	1.004
ID255490	255490	None	74.188	22.000	31.000	0	272	272	2	1	-10921639	156.476	155	72	255	3286	56.624	2.000	0.239	1.065
ID255489	255489	None	43.345	26.540	26.025	0	272	272	2	1	-10921639	112.667	110	22	221	2366	48.633	2.000	0.075	0.323
ID255488	255488	None	47.808	6.731	24.896	0	272	272	2	1	-10921639	101.381	99	55	210	2129	37.601	7.600	0.172	0.792
ID255483	255483	None	45.037	9.400	8.190	0	272	272	2	1	-10921639	120.905	116	66	205	2539	35.164	3.200	0.161	0.952
ID255482	255482	207	58.206	17.925	7.226	0	272	272	2	1	-10921639	139.238	127	88	255	2924	43.842	2.000	0.156	0.859
ID255481	255481	None	43.130	14.716	2.988	0	272	272	2	1	-10921639	113.524	116	27	194	2384	41.018	2.000	0.127	0.624
ID255487	255487	265	46.860	13.291	21.507	0	272	272	2	1	-10921639	116.143	121	44	232	2439	42.117	2.000	0.158	0.753
ID255486	255486	None	46.034	14.966	14.712	0	272	272	2	1	-10921639	147.857	149	44	227	3105	41.060	4.800	0.152	0.952
ID255485	255485	264	65.272	10.981	14.940	0	272	272	2	1	-10921639	133.571	133	44	221	2805	45.316	2.000	0.230	1.102
ID255484	255484	204	46.072	20.797	12.543	0	272	272	2	1	-10921639	120.714	110	33	221	2535	44.161	2.000	0.106	0.523
ID255511	255511	209	46.345	21.458	8.196	0	273	273	2	1	-10921639	133.095	127	72	205	2795	34.548	4.800	0.160	1.060
ID255510	255510	207	44.145	16.647	6.543	0	273	273	2	1	-10921639	123.286	127	49	205	2589	45.864	2.000	0.086	0.425
ID255509	255509	None	54.826	15.000	0.000	0	273	273	2	1	-10921639	124.048	139	60	177	2605	36.053	7.600	0.236	1.312
ID255515	255515	210	59.271	29.000	21.000	0	273	273	2	1	-10921639	101.238	83	46	210	2126	44.231	7.600	0.245	0.901
ID255514	255514	264	42.502	11.535	14.152	0	273	273	2	1	-10921639	105.333	99	49	177	2212	35.402	2.000	0.165	0.841
ID255513	255513	204	45.693	21.873	13.286	0	273	273	2	1	-10921639	108.857	99	38	255	2286	45.126	2.000	0.061	0.277
ID255512	255512	None	43.142	2.826	12.756	0	273	273	2	1	-10921639	92.095	99	27	155	1934	35.533	2.000	0.196	0.850
ID255507	255507	None	55.001	13.848	21.127	0	274	274	2	1	-10921639	110.667	94	38	205	2324	44.023	2.000	0.217	0.897
ID255506	255506	204	48.005	21.882	14.366	0	274	274	2	1	-10921639	135.238	144	77	210	2840	39.595	7.600	0.133	0.802
ID255505	255505	209	44.953	21.504	8.715	0	274	274	2	1	-10921639	131.762	133	55	249	2767	51.656	2.000	0.062	0.299
ID255504	255504	207	67.669	16.950	7.003	0	274	274	2	1	-10921639	143.524	133	83	255	3014	46.096	2.000	0.170	0.905
ID255508	255508	210	45.156	29.000	21.000	0	274	274	2	1	-10921639	149.571	165	98	205	3141	32.980	6.004	0.166	1.295
ID255491	255491	207	46.501	17.180	6.842	0	275	275	2	1	-10921639	139.143	138	77	238	2922	39.278	7.600	0.130	0.814
ID255495	255495	212	53.470	15.134	15.713	0	275	275	2	1	-10921639	141.000	138	66	221	2961	35.897	6.060	0.179	1.192
ID255494	255494	None	61.125	0.000	11.000	0	275	275	2	1	-10921639	93.952	83	51	166	1973	38.611	2.000	0.300	1.124
ID255493	255493	None	50.712	29.000	9.000	0	275	275	2	1	-10921639	140.952	149	72	188	2960	34.750	4.800	0.196	1.327
ID255492	255492	213	45.319	8.994	8.741	0	275	275	2	1	-10921639	125.619	121	77	182	2638	27.423	2.000	0.180	1.395
ID255499	255499	None	59.786	21.737	17.612	0	276	276	2	1	-10921639	154.048	155	72	249	3235	46.284	2.000	0.182	1.026
ID255498	255498	212	43.165	14.937	15.858	0	276	276	2	1	-10921639	121.762	127	55	199	2557	37.058	7.600	0.133	0.771
ID255497	255497	213	50.026	7.262	8.450	0	276	276	2	1	-10921639	138.048	138	66	210	2899	36.137	4.800	0.185	1.192
ID255496	255496	None	43.157	22.004	3.313	0	276	276	2	1	-10921639	113.714	116	60	188	2388	33.243	7.600	0.138	0.831
ID255503	255503	None	41.533	0.000	31.000	0	276	276	2	1	-10921639	87.381	82	62	171	1835	31.802	2.000	0.251	1.102
ID255502	255502	None	45.177	7.032	23.575	0	276	276	2	1	-10921639	98.810	105	33	166	2075	35.079	2.000	0.212	0.987
ID255501	255501	None	43.102	27.531	21.098	0	276	276	2	1	-10921639	131.762	138	49	205	2767	46.576	4.800	0.151	0.744
ID255500	255500	None	54.637	12.552	21.075	0	276	276	2	1	-10921639	112.190	99	49	199	2356	38.597	2.000	0.200	0.969
ID255520	255520	212	45.599	15.441	16.154	0	277	277	2	1	-10921639	97.143	88	16	171	2040	45.459	2.000	0.104	0.404
ID255519	255519	None	43.014	29.000	15.000	0	277	277	2	1	-10921639	135.619	127	72	194	2848	40.144	6.428	0.137	0.813
ID255518	255518	None	46.788	15.037	9.801	0	277	277	2	1	-10921639	121.476	116	44	227	2551	40.049	7.600	0.119	0.643
ID255517	255517	213	44.762	8.665	8.298	0	277	277	2	1	-10921639	113.762	116	55	216	2389	40.470	3.200	0.135	0.669
ID255516	255516	215	62.113	20.290	7.110	0	277	277	2	1	-10921639	144.000	138	55	249	3024	53.834	2.000	0.159	0.733
ID255541	255541	214	40.656	0.000	19.000	0	278	278	2	1	-10921639	88.190	77	44	149	1852	32.971	2.000	0.208	0.923
ID255540	255540	215	79.531	21.115	8.603	0	278	278	2	1	-10921639	167.667	160	66	255	3521	59.270	2.000	0.210	0.982
ID255523	255523	214	42.272	0.000	18.000	0	279	279	2	1	-10921639	96.905	105	41	149	2035	29.639	6.038	0.255	1.329
ID255522	255522	None	56.992	8.987	9.093	0	279	279	2	1	-10921639	132.000	121	66	210	2772	34.414	4.800	0.211	1.334
ID255521	255521	215	54.042	20.039	7.497	0	279	279	2	1	-10921639	150.524	133	72	255	3161	54.059	3.200	0.121	0.600
ID255524	255524	None	40.973	9.909	24.381	0	279	279	2	1	-10921639	122.095	121	60	182	2564	32.499	3.200	0.165	1.064
ID255551	255551	None	50.248	5.005	5.678	0	280	280	2	1	-10921639	116.952	116	49	199	2456	35.143	3.200	0.185	1.041
ID255553	255553	216	53.790	14.061	16.831	0	280	280	2	1	-10921639	141.571	127	94	255	2973	40.926	2.000	0.100	0.627
ID255552	255552	215	80.021	20.080	8.262	0	280	280	2	1	-10921639	168.571	166	66	255	3540	54.855	2.000	0.195	1.005
ID255559	255559	None	60.013	9.879	4.347	0	281	281	2	1	-10921639	115.905	99	60	216	2434	44.264	2.000	0.191	0.841
ID255561	255561	216	56.010	14.275	15.637	0	281	281	2	1	-10921639	139.095	138	33	243	2921	47.920	2.000	0.169	0.841
ID255560	255560	217	41.802	10.112	8.709	0	281	281	2	1	-10921639	105.857	105	49	188	2223	33.729	2.000	0.133	0.739
ID255539	255539	None	51.145	16.000	31.000	0	282	282	2	1	-10921639	164.952	171	99	216	3464	37.823	7.600	0.184	1.357
ID255538	255538	None	47.390	3.000	31.000	0	282	282	2	1	-10921639	136.000	155	72	243	2856	45.607	6.386	0.191	0.955
ID255537	255537	None	49.748	10.095	27.170	0	282	282	2	1	-10921639	115.429	110	66	177	2424	32.565	6.385	0.190	1.134
ID255536	255536	216	41.545	14.377	16.041	0	282	282	2	1	-10921639	122.667	116	60	205	2576	38.336	2.000	0.097	0.567
ID255535	255535	None	44.276	5.873	10.570	0	282	282	2	1	-10921639	103.762	99	60	194	2179	35.018	3.200	0.159	0.814
ID255534	255534	217	42.988	9.000	9.000	0	282	282	2	1	-10921639	113.524	116	38	188	2384	40.789	3.200	0.192	0.897
ID255533	255533	218	57.108	17.925	7.081	0	282	282	2	1	-10921639	141.714	138	83	255	2976	42.463	6.345	0.167	0.953
ID255527	255527	217	67.909	9.746	9.039	0	283	283	2	1	-10921639	124.286	121	44	255	2610	52.422	3.200	0.197	0.780
ID255526	255526	218	65.773	17.854	8.068	0	283	283	2	1	-10921639	159.048	166	72	238	3340	49.770	2.000	0.173	0.941
ID255525	255525	None	48.091	29.000	0.000	0	283	283	2	1	-10921639	65.429	60	36	110	1374	22.509	4.800	0.529	2.012
ID255531	255531	220	62.216	13.641	21.666	0	283	283	2	1	-10921639	125.381	121	27	227	2633	51.130	2.000	0.193	0.795
ID255530	255530	221	41.265	0.000	18.000	0	283	283	2	1	-10921639	102.143	94	44	155	2145	31.057	3.200	0.178	0.993
ID255529	255529	216	51.017	14.164	16.404	0	283	283	2	1	-10921639	117.238	110	60	221	2462	41.060	2.000	0.151	0.749
ID255528	255528	222	47.995	20.919	9.056	0	283	283	2	1	-10921639	149.000	144	66	210	3129	39.850	2.000	0.135	0.888
ID255532	255532	None	47.346	26.055	27.185	0	283	283	2	1	-10921639	120.429	116	49	199	2529	40.642	2.000	0.137	0.714
ID255543	255543	218	51.598	17.294	6.640	0	284	284	2	1	-10921639	115.143	121	33	216	2418	53.198	3.200	0.193	0.701
ID255542	255542	None	41.899	9.629	4.259	0	284	284	2	1	-10921639	96.476	94	16	155	2026	40.527	2.000	0.199	0.790
ID255547	255547	None	49.943	22.005	15.845	0	284	284	2	1	-10921639	150.286	149	94	221	3156	33.780	4.800	0.168	1.281
ID255546	255546	216	42.168	14.695	15.793	0	284	284	2	1	-10921639	115.048	110	49	238	2416	47.948	2.000	0.063	0.284
ID255545	255545	217	40.709	9.946	8.743	0	284	284	2	1	-10921639	115.048	110	55	188	2416	33.871	6.089	0.150	0.884
ID255544	255544	222	60.893	21.405	8.435	0	284	284	2	1	-10921639	139.762	133	55	255	2935	48.334	2.000	0.155	0.774
ID255550	255550	None	59.447	13.000	31.000	0	284	284	2	1	-10921639	120.381	113	44	210	2528	49.047	3.200	0.200	0.818
ID255549	255549	220	43.152	13.001	20.333	0	284	284	2	1	-10921639	106.238	94	44	188	2231	34.551	2.000	0.142	0.767
ID255548	255548	221	49.809	0.000	17.000	0	284	284	2	1	-10921639	107.524	99	55	205	2258	34.397	2.000	0.191	1.002
ID255563	255563	217	48.265	10.940	8.711	0	285	285	2	1	-10921639	97.000	88	44	177	2037	37.583	2.000	0.193	0.835
ID255562	255562	218	59.232	17.439	7.337	0	285	285	2	1	-10921639	137.238	133	27	255	2882	57.173	2.000	0.139	0.584
ID255565	255565	None	41.136	29.000	21.000	0	285	285	2	1	-10921639	125.571	127	72	205	2637	34.661	7.600	0.156	0.979
ID255564	255564	219	71.221	18.172	18.094	0	285	285	2	1	-10921639	162.333	166	72	255	3409	49.529	2.000	0.203	1.104
ID255555	255555	222	62.847	20.552	9.724	0	286	286	2	1	-10921639	172.429	171	55	255	3621	60.598	2.000	0.159	0.781
ID255554	255554	218	47.455	18.255	6.284	0	286	286	2	1	-10921639	151.286	155	16	227	3177	45.233	2.000	0.130	0.768
ID255558	255558	224	51.802	0.000	29.000	0	286	286	2	1	-10921639	105.667	94	60	194	2219	41.483	2.000	0.175	0.759
ID255557	255557	None	47.266	12.818	21.692	0	286	286	2	1	-10921639	90.762	83	27	182	1906	43.271	2.000	0.136	0.502
ID255556	255556	219	57.096	17.847	17.432	0	286	286	2	1	-10921639	155.524	138	94	243	3266	49.407	2.000	0.135	0.749
ID255571	255571	224	57.274	0.000	31.000	0	287	287	2	1	-10921639	107.762	121	46	160	2263	38.004	4.800	0.388	1.585
ID255570	255570	219	41.770	20.447	16.472	0	287	287	2	1	-10921639	141.238	144	77	227	2966	41.067	2.000	0.070	0.449
ID255569	255569	223	46.939	0.000	17.000	0	287	287	2	1	-10921639	98.667	88	46	155	2072	35.469	2.000	0.245	1.097
ID255568	255568	None	52.977	11.801	15.142	0	287	287	2	1	-10921639	142.524	155	49	216	2993	41.378	3.200	0.154	0.920
ID255572	255572	None	56.605	21.000	31.000	0	287	287	2	1	-10921639	125.571	116	66	199	2637	38.287	2.000	0.239	1.266
ID255567	255567	222	76.995	20.950	9.899	0	287	287	2	1	-10921639	208.095	221	99	255	4370	42.797	4.800	0.212	1.704
ID255566	255566	None	49.048	11.259	8.850	0	287	287	2	1	-10921639	99.429	94	33	182	2088	44.496	2.000	0.139	0.544
ID255586	255586	223	47.256	0.000	17.000	0	288	288	2	1	-10921639	97.952	94	49	188	2057	36.425	2.000	0.151	0.705
ID255585	255585	225	58.851	15.104	15.899	0	288	288	2	1	-10921639	183.000	188	105	255	3843	47.815	6.399	0.142	0.950
ID255584	255584	219	41.896	22.963	15.440	0	288	288	2	1	-10921639	142.000	138	83	221	2982	40.738	7.600	0.123	0.761
ID255583	255583	222	94.108	21.771	8.954	0	288	288	2	1	-10921639	175.905	177	88	255	3694	55.427	2.000	0.261	1.314
ID255582	255582	None	46.218	7.050	8.907	0	288	288	2	1	-10921639	100.095	105	16	194	2102	48.197	2.000	0.116	0.433
ID255581	255581	218	67.791	16.695	7.017	0	288	288	2	1	-10921639	121.905	99	44	255	2560	61.220	2.000	0.128	0.451
ID255575	255575	222	66.967	21.522	8.735	0	289	289	2	1	-10921639	175.143	188	77	255	3678	58.566	2.000	0.179	0.910
ID255574	255574	None	50.321	29.000	7.000	0	289	289	2	1	-10921639	80.952	88	10	144	1700	40.698	2.000	0.267	0.838
ID255573	255573	218	50.318	17.437	7.173	0	289	289	2	1	-10921639	149.143	127	55	255	3132	58.956	2.000	0.101	0.466
ID255579	255579	None	40.725	26.983	25.767	0	289	289	2	1	-10921639	100.381	94	11	194	2108	40.191	2.000	0.118	0.527
ID255578	255578	None	40.725	7.922	23.384	0	289	289	2	1	-10921639	100.810	94	44	194	2117	37.400	2.000	0.109	0.529
ID255577	255577	None	50.494	12.942	21.546	0	289	289	2	1	-10921639	111.381	116	27	221	2339	44.475	2.000	0.174	0.743
ID255576	255576	225	62.018	14.544	15.399	0	289	289	2	1	-10921639	177.000	166	88	255	3717	50.562	2.000	0.157	0.949
ID255580	255580	226	48.334	9.235	27.405	0	289	289	2	1	-10921639	119.143	116	55	194	2502	40.017	2.000	0.120	0.640
ID255587	255587	222	80.642	22.012	8.749	0	290	290	2	1	-10921639	186.714	194	55	255	3921	57.099	7.600	0.218	1.168
ID255591	255591	226	50.204	12.100	26.779	0	290	290	2	1	-10921639	120.762	99	44	194	2536	43.928	2.000	0.167	0.787
ID255590	255590	None	42.413	29.000	21.000	0	290	290	2	1	-10921639	113.905	113	44	232	2392	39.797	7.600	0.136	0.684
ID255589	255589	None	50.285	0.000	18.000	0	290	290	2	1	-10921639	106.048	113	27	166	2227	39.672	6.008	0.254	1.083
ID255588	255588	None	43.204	2.819	10.599	0	290	290	2	1	-10921639	105.952	105	16	194	2225	41.103	2.000	0.167	0.739
ID255595	255595	None	42.441	29.000	13.000	0	291	291	2	1	-10921639	104.667	105	44	171	2198	41.275	3.200	0.144	0.640
ID255594	255594	None	43.293	7.004	10.078	0	291	291	2	1	-10921639	108.048	99	44	160	2269	33.738	4.800	0.208	1.104
ID255593	255593	222	44.155	21.842	9.219	0	291	291	2	1	-10921639	140.143	127	72	216	2943	46.098	7.600	0.121	0.657
ID255592	255592	227	44.532	29.000	7.000	0	291	291	2	1	-10921639	125.429	127	41	182	2634	43.228	3.200	0.213	1.018
ID255598	255598	None	43.065	0.000	25.000	0	291	291	2	1	-10921639	108.667	99	56	171	2282	33.779	2.000	0.178	0.971
ID255597	255597	225	43.728	12.913	16.461	0	291	291	2	1	-10921639	148.667	166	44	210	3122	48.446	3.200	0.166	0.874
ID255596	255596	228	56.370	12.083	16.048	0	291	291	2	1	-10921639	134.667	133	44	210	2828	51.563	2.000	0.158	0.711
ID255619	255619	225	42.492	14.508	16.015	0	292	292	2	1	-10921639	131.238	127	5	210	2756	50.447	2.000	0.077	0.370
ID255618	255618	228	47.952	11.967	14.621	0	292	292	2	1	-10921639	146.476	144	72	232	3076	36.279	4.800	0.161	1.119
ID255617	255617	222	63.585	20.639	9.813	0	292	292	2	1	-10921639	170.762	166	99	249	3586	44.478	4.800	0.189	1.219
ID255616	255616	227	53.719	29.000	9.000	0	292	292	2	1	-10921639	128.048	133	66	227	2689	40.645	4.800	0.183	0.973
ID255621	255621	None	53.272	29.000	22.000	0	292	292	2	1	-10921639	126.619	121	72	210	2659	37.447	5.996	0.282	1.488
ID255620	255620	None	53.583	20.407	16.758	0	292	292	2	1	-10921639	136.095	133	60	255	2858	52.381	3.200	0.127	0.585
ID255615	255615	None	52.190	12.906	8.261	0	292	292	2	1	-10921639	99.714	94	33	221	2094	48.254	2.000	0.099	0.373
ID255603	255603	225	53.852	14.613	16.134	0	293	293	2	1	-10921639	143.857	133	55	243	3021	49.802	2.000	0.125	0.641
ID255602	255602	222	48.295	22.319	9.121	0	293	293	2	1	-10921639	154.000	144	83	238	3234	49.202	6.405	0.138	0.758
ID255601	255601	None	44.778	8.952	9.003	0	293	293	2	1	-10921639	114.095	121	49	205	2396	42.190	2.000	0.132	0.629
ID255600	255600	229	48.730	17.866	7.450	0	293	293	2	1	-10921639	152.667	149	77	221	3206	44.485	3.200	0.130	0.787
ID255599	255599	None	42.266	22.467	2.343	0	293	293	2	1	-10921639	103.429	110	49	188	2172	34.883	2.000	0.146	0.756
ID255604	255604	230	42.419	0.000	28.000	0	293	293	2	1	-10921639	120.333	105	72	216	2527	34.296	2.000	0.143	0.879
ID255607	255607	228	65.607	11.869	14.112	0	294	294	2	1	-10921639	135.667	127	55	238	2849	48.124	7.600	0.153	0.747
ID255606	255606	229	52.863	18.863	7.328	0	294	294	2	1	-10921639	138.190	138	55	227	2902	49.478	3.200	0.165	0.793
ID255605	255605	None	43.200	9.097	4.299	0	294	294	2	1	-10921639	86.095	83	0	188	1808	45.439	3.200	0.171	0.553
ID255611	255611	None	55.560	13.363	26.908	0	294	294	2	1	-10921639	125.238	116	49	216	2630	51.032	2.000	0.132	0.574
ID255610	255610	231	49.607	15.222	21.844	0	294	294	2	1	-10921639	102.619	99	38	182	2155	40.885	2.000	0.133	0.588
ID255609	255609	232	48.402	29.000	21.000	0	294	294	2	1	-10921639	121.667	127	44	182	2555	39.248	3.200	0.207	1.063
ID255608	255608	225	56.342	14.627	16.637	0	294	294	2	1	-10921639	137.571	133	72	255	2889	54.491	2.000	0.116	0.525
ID255614	255614	None	57.291	22.000	31.000	0	294	294	2	1	-10921639	144.667	133	60	255	3038	55.420	7.600	0.202	0.879
ID255613	255613	None	41.973	7.000	31.000	0	294	294	2	1	-10921639	110.810	116	55	155	2327	33.142	4.800	0.233	1.262
ID255612	255612	230	42.554	0.000	28.000	0	294	294	2	1	-10921639	82.238	78	27	149	1727	33.403	2.000	0.210	0.853
ID255627	255627	222	40.458	22.954	8.615	0	295	295	2	1	-10921639	96.429	88	33	166	2025	36.052	2.000	0.147	0.687
ID255632	255632	None	56.084	25.976	27.193	0	295	295	2	1	-10921639	118.571	110	72	238	2490	39.020	4.800	0.202	1.021
ID255631	255631	232	50.349	29.000	21.000	0	295	295	2	1	-10921639	117.429	116	27	166	2466	43.406	3.200	0.207	0.926
ID255630	255630	231	49.608	13.753	20.167	0	295	295	2	1	-10921639	118.095	116	33	205	2480	42.490	2.000	0.129	0.633
ID255629	255629	None	54.318	22.053	16.161	0	295	295	2	1	-10921639	125.667	116	72	221	2639	38.988	6.398	0.161	0.896
ID255628	255628	228	45.371	11.985	13.999	0	295	295	2	1	-10921639	143.667	144	83	199	3017	36.153	4.800	0.141	0.984
ID255651	255651	None	60.878	7.374	23.506	0	296	296	2	1	-10921639	122.762	116	55	227	2578	44.001	2.000	0.205	0.948
ID255650	255650	228	78.860	12.350	14.057	0	296	296	2	1	-10921639	140.429	127	33	232	2949	58.897	2.000	0.212	0.836
ID255649	255649	None	73.585	7.781	10.059	0	296	296	2	1	-10921639	133.286	133	49	210	2799	43.579	2.000	0.276	1.323
ID255648	255648	None	42.722	0.000	10.000	0	296	296	2	1	-10921639	67.381	60	0	155	1415	44.853	2.000	0.201	0.504
ID255647	255647	222	52.765	22.060	9.227	0	296	296	2	1	-10921639	142.476	144	66	221	2992	47.063	7.600	0.200	1.008
ID255652	255652	None	43.861	22.077	29.946	0	296	296	2	1	-10921639	137.952	138	60	194	2897	38.208	7.600	0.178	1.093
ID255626	255626	228	58.158	12.137	13.949	0	297	297	2	1	-10921639	130.667	127	44	255	2744	52.103	2.000	0.119	0.532
ID255625	255625	233	56.263	16.541	12.969	0	297	297	2	1	-10921639	158.952	149	88	255	3338	50.361	2.000	0.109	0.621
ID255624	255624	222	64.528	22.283	9.490	0	297	297	2	1	-10921639	154.190	160	72	243	3238	46.161	2.000	0.203	1.127
ID255623	255623	None	88.013	29.000	0.000	0	297	297	2	1	-10921639	121.619	99	82	227	2554	45.888	4.800	0.472	1.700
ID255622	255622	None	42.414	16.000	0.000	0	297	297	2	1	-10921639	92.238	88	44	149	1937	31.193	3.200	0.206	1.009
ID255639	255639	234	71.181	18.391	6.410	0	298	298	2	1	-10921639	126.286	116	49	255	2652	54.865	2.000	0.265	0.964
ID255638	255638	235	49.956	10.031	5.634	0	298	298	2	1	-10921639	101.048	105	33	177	2122	38.012	2.000	0.176	0.797
ID255643	255643	None	81.214	21.783	16.193	0	298	298	2	1	-10921639	141.048	133	49	255	2962	58.976	2.000	0.246	0.944
ID255642	255642	None	56.737	15.967	15.705	0	298	298	2	1	-10921639	150.190	160	33	249	3154	52.565	2.000	0.120	0.610
ID255641	255641	233	49.557	16.738	12.294	0	298	298	2	1	-10921639	156.048	166	83	210	3277	35.917	4.800	0.138	1.056
ID255640	255640	222	90.632	22.350	9.995	0	298	298	2	1	-10921639	140.333	110	66	255	2947	66.351	2.000	0.191	0.678
ID255646	255646	None	43.374	14.664	26.834	0	298	298	2	1	-10921639	97.095	88	60	177	2039	33.709	6.167	0.195	0.941
ID255645	255645	None	55.948	29.000	21.000	0	298	298	2	1	-10921639	114.667	116	66	177	2408	31.379	4.800	0.295	1.663
ID255644	255644	236	40.530	15.133	20.818	0	298	298	2	1	-10921639	97.619	99	27	205	2050	43.858	2.000	0.124	0.492
ID255635	255635	222	81.175	22.058	9.823	0	299	299	2	1	-10921639	167.667	160	88	255	3521	55.580	2.000	0.209	1.042
ID255634	255634	234	42.213	17.687	6.520	0	299	299	2	1	-10921639	113.429	110	49	243	2382	47.911	2.000	0.057	0.255
ID255633	255633	235	41.851	9.952	4.814	0	299	299	2	1	-10921639	100.905	88	44	177	2119	38.269	7.600	0.140	0.646
ID255637	255637	236	47.800	14.324	21.340	0	299	299	2	1	-10921639	109.333	116	44	205	2296	41.458	2.000	0.191	0.846
ID255636	255636	None	46.631	9.776	14.156	0	299	299	2	1	-10921639	108.476	99	60	177	2278	36.711	2.000	0.181	0.906
ID255655	255655	None	42.937	7.025	7.932	0	300	300	2	1	-10921639	94.571	105	22	160	1986	41.178	2.000	0.132	0.537
ID255654	255654	234	46.763	18.170	7.183	0	300	300	2	1	-10921639	136.762	127	83	249	2872	40.941	2.000	0.135	0.795
ID255653	255653	235	40.658	9.481	4.049	0	300	300	2	1	-10921639	75.810	55	0	210	1592	52.548	2.000	0.054	0.148
ID255659	255659	None	42.626	22.000	31.000	0	300	300	2	1	-10921639	92.619	88	33	160	1945	35.990	2.000	0.228	0.954
ID255658	255658	None	59.712	21.199	15.731	0	300	300	2	1	-10921639	145.810	166	44	216	3062	48.971	2.000	0.186	0.934
ID255657	255657	None	41.086	15.913	12.964	0	300	300	2	1	-10921639	128.000	116	72	199	2688	37.712	7.600	0.069	0.440
ID255656	255656	222	41.641	22.152	9.862	0	300	300	2	1	-10921639	125.000	116	55	205	2625	42.913	2.000	0.110	0.579
ID255667	255667	236	46.525	12.686	21.280	0	301	301	2	1	-10921639	112.000	116	44	238	2352	40.961	2.000	0.145	0.691
ID255666	255666	234	67.579	17.405	7.758	0	301	301	2	1	-10921639	117.714	105	55	243	2472	52.590	2.000	0.210	0.777
ID255665	255665	None	44.366	1.750	2.862	0	301	301	2	1	-10921639	97.190	94	38	166	2041	36.674	2.000	0.169	0.765
ID255664	255664	236	44.844	11.583	21.225	0	302	302	2	1	-10921639	112.190	116	44	182	2356	38.149	2.000	0.143	0.738
ID255663	255663	None	51.228	22.093	15.055	0	302	302	2	1	-10921639	134.476	133	66	232	2824	38.059	7.600	0.158	0.966
ID255662	255662	None	50.117	6.874	12.713	0	302	302	2	1	-10921639	113.333	105	44	205	2380	40.241	7.600	0.134	0.664
ID255661	255661	None	41.089	15.761	10.867	0	302	302	2	1	-10921639	84.190	77	49	160	1768	33.385	2.000	0.156	0.682
ID255660	255660	None	57.980	29.000	8.000	0	302	302	2	1	-10921639	139.333	144	88	205	2926	36.803	3.200	0.248	1.504
ID255688	255688	237	46.332	29.000	13.000	0	303	303	2	1	-10921639	124.714	105	49	238	2619	51.211	2.000	0.121	0.524
ID255675	255675	237	46.905	29.000	13.000	0	304	304	2	1	-10921639	114.524	110	49	216	2405	38.485	3.200	0.166	0.847
ID255674	255674	None	45.026	18.563	7.444	0	304	304	2	1	-10921639	91.048	83	44	171	1912	37.445	2.000	0.147	0.624
ID255673	255673	None	42.240	22.852	3.242	0	304	304	2	1	-10921639	104.000	99	38	149	2184	33.321	2.000	0.185	0.973
ID255677	255677	238	63.829	20.838	15.976	0	304	304	2	1	-10921639	126.143	127	55	182	2649	37.204	3.200	0.252	1.367
ID255676	255676	None	41.430	14.370	15.686	0	304	304	2	1	-10921639	114.762	110	33	182	2410	35.123	2.000	0.128	0.741
ID255672	255672	None	41.821	8.697	23.907	0	305	305	2	1	-10921639	122.619	127	66	182	2575	29.954	4.000	0.210	1.423
ID255671	255671	None	40.236	21.905	22.945	0	305	305	2	1	-10921639	113.762	110	49	166	2389	31.694	7.600	0.142	0.891
ID255670	255670	238	45.967	21.437	15.300	0	305	305	2	1	-10921639	101.048	94	27	205	2122	42.507	4.800	0.231	0.893
ID255669	255669	None	40.125	25.275	8.367	0	305	305	2	1	-10921639	118.810	116	49	182	2495	36.256	3.200	0.143	0.820
ID255668	255668	None	50.424	1.972	2.607	0	305	305	2	1	-10921639	101.714	99	22	182	2136	43.346	2.000	0.170	0.681
ID255683	255683	238	47.952	21.278	16.107	0	306	306	2	1	-10921639	110.714	105	55	177	2325	37.764	3.200	0.187	0.925
ID255682	255682	None	45.980	15.035	15.889	0	306	306	2	1	-10921639	108.619	105	66	188	2281	34.385	2.000	0.151	0.829
ID255681	255681	None	48.251	0.000	15.000	0	306	306	2	1	-10921639	118.190	121	55	177	2482	37.326	4.800	0.228	1.175
ID255680	255680	None	68.772	29.000	14.000	0	306	306	2	1	-10921639	160.571	160	77	227	3372	38.685	4.800	0.251	1.668
ID255684	255684	None	45.000	15.404	27.678	0	306	306	2	1	-10921639	141.571	133	99	199	2973	30.826	3.200	0.160	1.265
ID255679	255679	None	43.028	6.030	10.667	0	306	306	2	1	-10921639	92.095	88	44	166	1934	36.333	2.000	0.192	0.817
ID255678	255678	None	70.460	18.004	7.585	0	306	306	2	1	-10921639	108.952	94	0	243	2288	59.779	2.000	0.218	0.653
ID255687	255687	None	42.334	10.520	26.912	0	307	307	2	1	-10921639	126.905	133	72	205	2665	39.369	2.000	0.172	0.946
ID255686	255686	239	40.261	29.000	22.000	0	307	307	2	1	-10921639	92.000	99	25	188	1932	37.558	2.000	0.229	0.914
ID255685	255685	240	42.206	2.000	1.000	0	307	307	2	1	-10921639	118.190	110	33	255	2482	53.110	4.000	0.149	0.578
ID255697	255697	242	52.930	12.954	21.886	0	308	308	2	1	-10921639	109.048	94	60	182	2290	37.088	2.000	0.167	0.840
ID255696	255696	239	48.506	29.000	21.000	0	308	308	2	1	-10921639	83.429	72	16	188	1752	43.059	7.600	0.182	0.597
ID255695	255695	None	42.914	29.000	14.000	0	308	308	2	1	-10921639	145.095	144	88	188	3047	30.118	7.600	0.192	1.555
ID255694	255694	None	60.377	25.374	8.510	0	308	308	2	1	-10921639	119.857	110	27	221	2517	55.867	2.000	0.188	0.678
ID255693	255693	240	50.046	2.698	3.260	0	308	308	2	1	-10921639	94.381	94	0	188	1982	45.127	2.000	0.194	0.679
ID255691	255691	239	41.178	29.000	21.000	0	309	309	2	1	-10921639	79.048	83	5	194	1660	52.690	2.000	0.094	0.258
ID255690	255690	242	56.753	13.577	21.321	0	309	309	2	1	-10921639	120.000	110	27	243	2520	48.233	2.000	0.205	0.845
ID255689	255689	None	42.947	22.310	15.625	0	309	309	2	1	-10921639	114.857	116	60	177	2412	34.238	7.600	0.156	0.906
ID255692	255692	None	45.311	7.633	23.943	0	309	309	2	1	-10921639	105.857	99	38	255	2223	43.450	2.000	0.107	0.471
ID255707	255707	239	53.130	29.000	21.000	0	310	310	2	1	-10921639	95.619	77	27	238	2008	46.850	7.600	0.168	0.588
ID255706	255706	None	42.086	0.000	19.000	0	310	310	2	1	-10921639	97.857	99	51	182	2055	30.710	6.369	0.174	0.943
ID255705	255705	None	50.710	16.908	16.004	0	310	310	2	1	-10921639	103.238	116	38	166	2168	39.540	2.000	0.201	0.875
ID255704	255704	None	48.480	8.589	16.473	0	310	310	2	1	-10921639	97.762	94	44	171	2053	32.623	4.800	0.269	1.272
ID255703	255703	241	42.595	29.000	13.000	0	310	310	2	1	-10921639	119.048	116	55	166	2500	27.363	4.800	0.208	1.496
ID255702	255702	None	53.217	0.000	4.000	0	310	310	2	1	-10921639	130.714	110	33	255	2745	58.421	4.800	0.271	0.954
ID255712	255712	None	50.003	11.000	31.000	0	311	311	2	1	-10921639	171.095	182	78	243	3593	45.685	4.800	0.171	1.092
ID255711	255711	None	49.592	20.127	27.291	0	311	311	2	1	-10921639	124.429	116	44	188	2613	36.893	2.000	0.183	1.042
ID255710	255710	241	53.105	29.000	12.000	0	311	311	2	1	-10921639	137.619	127	88	221	2890	32.821	4.800	0.190	1.342
ID255709	255709	None	63.540	16.781	9.839	0	311	311	2	1	-10921639	117.238	105	49	221	2462	44.337	2.000	0.232	0.997
ID255708	255708	None	40.504	24.649	5.870	0	311	311	2	1	-10921639	91.619	94	33	194	1924	38.558	2.000	0.102	0.439
ID255701	255701	None	48.308	12.153	12.988	0	312	312	2	1	-10921639	109.619	105	38	238	2302	46.027	2.000	0.093	0.405
ID255729	255729	None	54.037	9.043	24.040	0	313	313	2	1	-10921639	130.381	121	72	221	2738	39.576	4.800	0.198	1.090
ID255728	255728	None	51.251	29.000	21.000	0	313	313	2	1	-10921639	101.238	110	16	199	2126	43.937	6.061	0.244	0.904
ID255727	255727	None	44.852	13.294	20.915	0	313	313	2	1	-10921639	104.190	88	44	210	2188	44.658	2.000	0.061	0.269
ID255726	255726	None	41.337	21.323	15.510	0	313	313	2	1	-10921639	103.238	99	27	177	2168	39.930	2.000	0.125	0.576
ID255725	255725	None	44.215	18.607	8.025	0	313	313	2	1	-10921639	136.000	144	72	210	2856	36.173	7.600	0.159	1.031
ID255724	255724	None	50.560	29.000	0.000	0	313	313	2	1	-10921639	81.095	94	41	171	1703	35.011	4.800	0.304	1.080
ID255699	255699	None	45.099	17.211	16.009	0	314	314	2	1	-10921639	105.286	121	22	160	2211	37.112	2.000	0.195	0.924
ID255698	255698	None	51.951	10.796	4.029	0	314	314	2	1	-10921639	100.476	116	44	160	2110	37.014	2.000	0.230	1.014
ID255700	255700	None	43.002	16.504	24.037	0	314	314	2	1	-10921639	123.524	121	77	171	2594	32.693	2.000	0.143	0.946
ID255715	255715	243	48.654	15.288	8.877	0	315	315	2	1	-10921639	98.857	88	44	171	2076	38.775	2.000	0.191	0.817
ID255714	255714	None	40.995	7.577	8.897	0	315	315	2	1	-10921639	96.524	99	16	160	2027	36.491	4.800	0.252	1.066
ID255713	255713	None	48.130	22.885	7.953	0	315	315	2	1	-10921639	124.095	121	66	216	2606	34.785	4.800	0.184	1.110
ID255717	255717	244	53.102	7.196	24.030	0	315	315	2	1	-10921639	123.810	121	38	227	2600	47.626	2.000	0.138	0.630
ID255716	255716	None	48.273	9.038	17.075	0	315	315	2	1	-10921639	111.143	121	49	160	2334	35.658	3.200	0.214	1.099
ID255731	255731	243	40.647	17.876	9.815	0	316	316	2	1	-10921639	93.048	88	27	166	1954	34.307	2.000	0.149	0.702
ID255730	255730	None	48.783	26.239	9.212	0	316	316	2	1	-10921639	100.857	105	22	166	2118	39.483	2.000	0.169	0.739
ID255734	255734	244	44.075	7.302	24.783	0	316	316	2	1	-10921639	128.476	127	49	199	2698	36.227	6.438	0.140	0.872
ID255733	255733	None	40.521	13.023	21.153	0	316	316	2	1	-10921639	106.190	94	27	221	2230	45.366	6.429	0.092	0.396
ID255732	255732	None	44.206	29.000	20.000	0	316	316	2	1	-10921639	110.714	105	49	199	2325	43.950	7.600	0.139	0.615
ID255723	255723	None	43.487	19.502	27.673	0	317	317	2	1	-10921639	141.524	144	72	216	2972	39.929	7.600	0.167	1.015
ID255722	255722	None	46.348	11.581	26.976	0	317	317	2	1	-10921639	153.143	149	72	243	3216	45.640	6.324	0.160	0.925
ID255721	255721	None	41.758	4.282	26.687	0	317	317	2	1	-10921639	112.667	110	44	177	2366	35.975	7.600	0.131	0.723
ID255720	255720	None	40.632	0.000	17.000	0	317	317	2	1	-10921639	128.810	127	83	188	2705	26.498	6.448	0.159	1.330
ID255719	255719	None	44.756	22.090	15.943	0	317	317	2	1	-10921639	111.143	105	44	171	2334	36.073	2.000	0.159	0.844
ID255718	255718	None	54.594	17.946	5.096	0	317	317	2	1	-10921639	116.714	116	66	205	2451	33.216	2.000	0.205	1.194
ID255739	255739	None	41.429	19.000	31.000	0	318	318	2	1	-10921639	126.333	127	78	182	2653	34.675	7.600	0.135	0.869
ID255738	255738	None	41.502	27.786	26.930	0	318	318	2	1	-10921639	126.381	127	44	227	2654	39.644	6.057	0.169	0.920
ID255737	255737	None	59.789	15.733	15.911	0	318	318	2	1	-10921639	104.571	105	11	188	2196	50.508	2.000	0.205	0.704
ID255736	255736	None	47.199	29.000	13.000	0	318	318	2	1	-10921639	103.381	94	31	177	2171	37.504	2.000	0.185	0.860
ID255735	255735	None	40.458	10.646	4.666	0	318	318	2	1	-10921639	91.524	94	49	138	1922	28.840	2.000	0.209	1.097
ID255741	255741	245	47.393	26.401	21.496	0	319	319	2	1	-10921639	129.333	133	60	199	2716	39.154	4.800	0.188	1.044
ID255740	255740	None	46.751	29.000	7.000	0	319	319	2	1	-10921639	106.524	94	38	177	2237	36.642	2.000	0.287	1.296
ID255745	255745	None	40.327	23.000	31.000	0	320	320	2	1	-10921639	117.333	129	55	166	2464	33.353	3.200	0.154	0.941
ID255744	255744	246	52.468	9.337	25.343	0	320	320	2	1	-10921639	151.333	144	77	255	3178	43.063	4.800	0.154	0.938
ID255743	255743	245	41.028	26.221	23.126	0	320	320	2	1	-10921639	87.667	88	22	177	1841	35.015	2.000	0.137	0.604
ID255742	255742	None	53.081	19.848	16.282	0	320	320	2	1	-10921639	99.714	88	44	194	2094	41.299	2.000	0.191	0.773
ID255747	255747	None	42.665	17.272	3.940	0	321	321	2	1	-10921639	109.810	110	38	182	2306	37.552	2.000	0.145	0.742
ID255746	255746	None	41.238	22.000	0.000	0	321	321	2	1	-10921639	108.429	99	66	182	2277	30.392	5.990	0.200	1.187
ID255751	255751	246	40.104	7.081	23.662	0	321	321	2	1	-10921639	104.571	105	33	177	2196	36.045	2.000	0.113	0.587
ID255750	255750	247	41.308	29.000	21.000	0	321	321	2	1	-10921639	104.429	99	41	205	2193	49.235	7.600	0.152	0.558
ID255749	255749	None	41.857	13.022	21.337	0	321	321	2	1	-10921639	83.476	88	16	188	1753	40.686	2.000	0.167	0.586
ID255748	255748	None	48.253	19.210	11.001	0	321	321	2	1	-10921639	100.619	88	49	177	2113	35.565	4.800	0.189	0.901
ID255755	255755	None	50.864	29.000	13.000	0	322	322	2	1	-10921639	120.571	110	77	221	2532	38.997	7.600	0.184	0.962
ID255754	255754	None	41.294	4.538	10.351	0	322	322	2	1	-10921639	118.000	99	44	205	2478	42.391	7.600	0.119	0.590
ID255756	255756	247	47.946	29.000	21.000	0	322	322	2	1	-10921639	118.476	113	77	216	2488	31.020	6.066	0.227	1.412
ID255753	255753	247	71.459	29.000	21.000	0	323	323	2	1	-10921639	125.238	127	46	216	2630	44.488	2.000	0.289	1.264
ID255752	255752	248	40.374	27.299	7.895	0	323	323	2	1	-10921639	116.905	121	27	210	2455	41.387	2.000	0.096	0.497
ID255760	255760	None	42.314	9.389	22.539	0	324	324	2	1	-10921639	120.619	121	38	210	2533	43.829	7.600	0.104	0.520
ID255759	255759	247	51.488	29.000	21.000	0	324	324	2	1	-10921639	96.000	99	36	177	2016	42.545	2.000	0.244	0.885
ID255758	255758	None	46.712	13.192	21.446	0	324	324	2	1	-10921639	126.048	133	44	205	2647	47.751	2.000	0.131	0.613
ID255757	255757	248	40.396	25.982	10.417	0	324	324	2	1	-10921639	123.524	121	66	194	2594	38.772	2.000	0.124	0.701
ID255763	255763	None	44.906	19.088	18.929	0	325	325	2	1	-10921639	111.429	105	60	199	2340	39.904	7.600	0.098	0.500
ID255762	255762	250	41.699	21.273	2.685	0	325	325	2	1	-10921639	106.429	105	49	166	2235	36.042	2.000	0.127	0.664
ID255761	255761	None	40.144	11.000	0.000	0	325	325	2	1	-10921639	86.333	77	44	144	1813	33.371	2.000	0.185	0.807
ID255764	255764	None	44.539	21.000	31.000	0	325	325	2	1	-10921639	141.333	138	94	194	2968	31.612	7.600	0.147	1.147
ID255770	255770	251	45.771	13.851	22.255	0	326	326	2	1	-10921639	114.952	105	55	188	2414	38.483	3.200	0.138	0.726
ID255769	255769	None	43.899	25.355	18.020	0	326	326	2	1	-10921639	112.619	110	38	182	2365	40.979	7.600	0.177	0.826
ID255768	255768	252	43.672	0.000	18.000	0	326	326	2	1	-10921639	99.667	93	38	177	2093	31.601	6.384	0.192	1.014
ID255767	255767	None	52.934	14.042	8.868	0	326	326	2	1	-10921639	102.095	99	38	216	2144	44.541	2.000	0.164	0.647
ID255766	255766	None	49.829	8.352	5.622	0	326	326	2	1	-10921639	106.905	105	44	177	2245	34.045	7.600	0.205	1.069
ID255765	255765	250	45.130	20.491	4.107	0	326	326	2	1	-10921639	100.381	94	44	171	2108	27.367	7.600	0.228	1.362
ID255779	255779	None	47.940	15.623	15.969	0	327	327	2	1	-10921639	112.476	116	27	188	2362	41.165	7.600	0.140	0.672
ID255778	255778	None	46.319	29.000	7.000	0	327	327	2	1	-10921639	129.714	135	66	166	2724	30.580	6.284	0.227	1.568
ID255777	255777	253	53.021	0.000	4.000	0	327	327	2	1	-10921639	102.810	99	41	171	2159	35.540	3.200	0.306	1.357
ID255783	255783	251	40.420	11.331	22.891	0	327	327	2	1	-10921639	132.619	144	44	188	2785	41.869	2.000	0.096	0.553
ID255782	255782	None	59.589	29.000	22.000	0	327	327	2	1	-10921639	117.571	113	66	238	2469	44.232	2.000	0.207	0.913
ID255781	255781	None	41.038	22.711	20.459	0	327	327	2	1	-10921639	115.667	116	27	205	2429	50.158	2.000	0.120	0.493
ID255780	255780	252	40.387	0.000	18.000	0	327	327	2	1	-10921639	94.476	88	33	144	1984	34.578	3.200	0.162	0.763
ID255786	255786	None	54.392	21.000	31.000	0	327	327	2	1	-10921639	128.857	121	77	177	2706	37.557	2.000	0.235	1.305
ID255785	255785	None	42.596	26.193	27.152	0	327	327	2	1	-10921639	105.619	105	38	216	2218	38.482	2.000	0.137	0.660
ID255784	255784	254	43.794	22.225	22.564	0	327	327	2	1	-10921639	122.857	127	22	182	2580	37.073	6.405	0.148	0.855
ID255795	255795	None	43.056	7.469	24.737	0	328	328	2	1	-10921639	111.905	105	38	216	2350	45.997	2.000	0.095	0.423
ID255794	255794	254	50.945	22.082	23.293	0	328	328	2	1	-10921639	108.810	105	60	227	2285	42.908	2.000	0.142	0.629
ID255793	255793	None	59.280	4.360	16.240	0	328	328	2	1	-10921639	115.190	110	38	227	2419	44.756	2.000	0.169	0.745
ID255792	255792	253	43.505	2.816	3.012	0	328	328	2	1	-10921639	90.000	83	55	166	1890	33.294	2.000	0.188	0.857
ID255787	255787	None	46.047	9.395	4.136	0	329	329	2	1	-10921639	92.524	88	38	182	1943	41.211	2.000	0.146	0.571
ID255791	255791	254	49.020	21.663	22.686	0	329	329	2	1	-10921639	112.333	116	44	199	2359	39.058	2.000	0.192	0.928
ID255790	255790	None	42.710	29.000	21.000	0	329	329	2	1	-10921639	92.143	105	27	199	1935	37.866	6.374	0.171	0.710
ID255789	255789	None	42.163	13.211	21.027	0	329	329	2	1	-10921639	101.286	99	49	232	2127	40.893	2.000	0.102	0.459
ID255788	255788	255	49.270	29.000	14.000	0	329	329	2	1	-10921639	93.143	105	41	149	1956	34.937	4.800	0.253	1.078
ID255796	255796	255	41.049	29.000	13.000	0	330	330	2	1	-10921639	85.810	72	38	188	1802	42.282	7.600	0.115	0.419
ID255803	255803	None	47.275	8.682	22.815	0	331	331	2	1	-10921639	132.571	133	60	194	2784	33.697	4.800	0.192	1.268
ID255802	255802	255	56.675	29.000	13.000	0	331	331	2	1	-10921639	87.190	82	22	216	1831	43.292	2.000	0.208	0.694
ID255801	255801	None	47.030	14.102	9.039	0	331	331	2	1	-10921639	87.714	88	11	160	1842	41.043	2.000	0.138	0.518
ID255818	255818	None	48.806	0.000	18.000	0	332	332	2	1	-10921639	108.381	105	38	210	2276	46.448	2.000	0.180	0.713
ID255817	255817	None	64.935	15.138	17.146	0	332	332	2	1	-10921639	106.571	99	11	205	2238	48.866	2.000	0.225	0.803
ID255816	255816	255	49.000	29.000	13.000	0	332	332	2	1	-10921639	127.048	121	62	210	2668	35.771	2.000	0.163	0.998
ID255815	255815	259	40.402	3.788	10.574	0	332	332	2	1	-10921639	97.333	88	49	171	2044	33.667	7.600	0.163	0.809
ID255814	255814	None	43.719	20.365	3.751	0	332	332	2	1	-10921639	118.810	110	38	182	2495	36.827	2.000	0.120	0.690
ID255813	255813	260	40.572	2.360	2.746	0	332	332	2	1	-10921639	106.619	110	27	188	2239	46.682	2.000	0.072	0.306
ID255771	255771	260	46.906	2.692	3.291	0	333	333	2	1	-10921639	103.810	105	38	182	2180	37.097	4.800	0.211	0.974
ID255776	255776	255	53.907	29.000	14.000	0	333	333	2	1	-10921639	149.762	155	110	188	3145	27.582	5.975	0.224	1.990
ID255775	255775	259	42.029	3.728	9.662	0	333	333	2	1	-10921639	118.571	121	44	155	2490	26.971	4.800	0.213	1.544
ID255774	255774	None	57.926	29.000	7.000	0	333	333	2	1	-10921639	152.905	155	94	255	3211	42.038	3.200	0.212	1.272
ID255773	255773	None	40.509	14.117	7.459	0	333	333	2	1	-10921639	118.857	121	27	205	2496	44.072	7.600	0.137	0.648
ID255772	255772	256	46.702	9.332	4.290	0	333	333	2	1	-10921639	97.476	94	22	188	2047	43.814	2.000	0.127	0.502
ID255810	255810	None	40.664	29.000	27.000	0	334	334	2	1	-10921639	110.238	105	16	227	2315	40.935	2.000	0.126	0.601
ID255809	255809	None	67.949	12.741	21.892	0	334	334	2	1	-10921639	142.524	138	66	243	2993	47.768	2.000	0.185	0.931
ID255808	255808	None	57.272	29.000	21.000	0	334	334	2	1	-10921639	113.857	105	49	243	2391	39.486	3.200	0.205	0.981
ID255807	255807	None	59.915	15.926	15.706	0	334	334	2	1	-10921639	113.524	99	49	210	2384	49.381	2.000	0.202	0.773
ID255806	255806	None	42.366	26.675	10.677	0	334	334	2	1	-10921639	133.143	144	72	210	2796	38.217	2.000	0.081	0.519
ID255805	255805	None	48.946	0.000	5.000	0	334	334	2	1	-10921639	125.952	127	82	182	2645	30.681	2.000	0.170	1.191
ID255804	255804	256	50.819	9.750	4.221	0	334	334	2	1	-10921639	103.857	94	49	188	2181	35.079	2.000	0.173	0.871
ID255811	255811	257	42.566	2.007	12.329	0	335	335	2	1	-10921639	118.762	121	38	188	2494	41.624	3.200	0.150	0.745
ID255812	255812	None	45.213	29.000	13.000	0	335	335	2	1	-10921639	125.905	119	78	199	2644	37.671	6.417	0.146	0.851
ID255833	255833	None	57.224	21.000	31.000	0	336	336	2	1	-10921639	135.714	133	88	243	2850	34.425	4.800	0.228	1.465
ID255832	255832	None	41.973	25.968	26.870	0	336	336	2	1	-10921639	108.857	105	33	194	2286	38.917	2.000	0.123	0.611
ID255831	255831	None	55.637	5.763	11.082	0	336	336	2	1	-10921639	105.333	94	22	210	2212	50.838	2.000	0.207	0.709
ID255830	255830	None	40.774	29.000	10.000	0	336	336	2	1	-10921639	127.524	121	88	205	2678	31.120	7.600	0.141	1.014
ID255829	255829	257	57.649	3.055	10.061	0	336	336	2	1	-10921639	127.476	121	77	199	2677	40.616	2.000	0.175	0.937
ID255828	255828	None	59.432	17.723	6.410	0	336	336	2	1	-10921639	124.619	127	49	210	2617	39.516	3.200	0.248	1.255
ID255800	255800	None	40.357	10.153	26.454	0	337	337	2	1	-10921639	113.810	116	55	171	2390	34.388	2.000	0.132	0.773
ID255799	255799	258	46.516	21.853	15.519	0	337	337	2	1	-10921639	88.714	83	27	210	1863	46.013	2.000	0.117	0.403
ID255798	255798	None	44.860	29.000	13.000	0	337	337	2	1	-10921639	126.571	116	44	232	2658	43.713	7.600	0.132	0.676
ID255797	255797	None	44.918	25.010	4.230	0	337	337	2	1	-10921639	108.190	110	55	177	2272	34.092	2.000	0.158	0.865
ID255819	255819	None	43.540	23.000	0.000	0	338	338	2	1	-10921639	116.619	116	60	188	2449	41.026	4.800	0.276	1.230
ID255822	255822	258	68.774	20.116	15.937	0	338	338	2	1	-10921639	132.619	127	60	227	2785	46.225	6.392	0.211	1.001
ID255821	255821	None	45.110	6.965	9.773	0	338	338	2	1	-10921639	96.000	88	27	182	2016	37.823	2.000	0.154	0.679
ID255820	255820	None	48.264	18.472	7.292	0	338	338	2	1	-10921639	96.952	88	11	238	2036	51.580	2.000	0.091	0.315
ID255827	255827	261	60.372	21.000	31.000	0	339	339	2	1	-10921639	146.571	150	46	238	3078	62.616	4.800	0.208	0.806
ID255826	255826	None	59.882	14.117	28.717	0	339	339	2	1	-10921639	124.905	110	55	221	2623	46.335	2.000	0.137	0.650
ID255825	255825	None	41.267	3.296	24.137	0	339	339	2	1	-10921639	85.619	72	44	177	1798	37.282	2.000	0.133	0.540
ID255824	255824	262	60.141	29.000	21.000	0	339	339	2	1	-10921639	121.762	99	60	205	2557	46.943	3.200	0.195	0.847
ID255823	255823	263	48.031	13.014	20.802	0	339	339	2	1	-10921639	104.714	99	33	227	2199	47.570	2.000	0.072	0.294
ID255842	255842	None	43.694	5.000	31.000	0	340	340	2	1	-10921639	135.810	133	83	221	2852	34.769	4.800	0.158	1.068
ID255841	255841	261	51.452	21.129	28.592	0	340	340	2	1	-10921639	151.048	160	72	210	3172	32.152	6.360	0.167	1.343
ID255840	255840	None	46.371	7.087	22.753	0	340	340	2	1	-10921639	123.143	116	55	238	2586	41.872	2.000	0.080	0.437
ID255835	255835	None	55.240	18.935	10.790	0	340	340	2	1	-10921639	111.476	116	38	171	2341	36.731	3.200	0.252	1.221
ID255834	255834	None	41.817	13.690	8.517	0	340	340	2	1	-10921639	69.190	55	0	171	1453	43.771	2.000	0.091	0.264
ID255839	255839	262	56.250	29.000	22.000	0	340	340	2	1	-10921639	127.952	129	66	205	2687	32.844	4.800	0.230	1.459
ID255838	255838	263	52.630	11.956	21.989	0	340	340	2	1	-10921639	138.952	138	72	194	2918	35.231	3.200	0.222	1.432
ID255837	255837	None	40.348	0.000	18.000	0	340	340	2	1	-10921639	74.714	67	33	182	1569	32.697	2.000	0.205	0.776
ID255836	255836	None	52.156	29.000	13.000	0	340	340	2	1	-10921639	76.190	77	15	188	1600	42.773	2.000	0.238	0.684
