# Supplementary material for: Progressive enhancement of kinetic proofreading in T cell antigen discrimination from receptor activation to DAG generation
Source: eLife. 2022 Sep 20;11:e75263. doi: 10.7554/eLife.75263 (PMC9536835; doi:10.7554/eLife.75263)
Supplement: Figure 5—source data 1. — Each data table is the TrackMate ‘spot-statistics’ output of one cell over four cycles of blue-light illumination (frames 0–40, 100–140, 200–240, and 300–340, with 3 s interval between frames). We calculated the lifetime of TrackIDs that existed at the start of each period of blue-light illumination that did not last for the full period and fit the resulting lifetime distributions using custom Python scripts available at https://github.com/dbritain/KP-paper (copy archived at swh:1:rev:167fa456901903740f0f3ee6a3e5324bc45207ea, Britain, 2022). [file elife-75263-fig5-data1.zip › Fig5SourceData/LOV/lov1/r2/lov8.csv]

Label	ID	TRACK_ID	QUALITY	POSITION_X	POSITION_Y	POSITION_Z	POSITION_T	FRAME	RADIUS	VISIBILITY	MANUAL_COLOR	MEAN_INTENSITY	MEDIAN_INTENSITY	MIN_INTENSITY	MAX_INTENSITY	TOTAL_INTENSITY	STANDARD_DEVIATION	ESTIMATED_DIAMETER	CONTRAST	SNR
ID259643	259643	0	42.772	2.917	11.074	0	0	0	2	1	-10921639	139.714	144	72	216	2934	38.542	2.000	0.099	0.652
ID259646	259646	None	63.979	14.383	20.332	0	0	0	2	1	-10921639	212.476	206	149	255	4462	31.709	4.800	0.176	2.010
ID259645	259645	1	56.845	22.318	14.106	0	0	0	2	1	-10921639	172.524	168	81	255	3623	46.414	2.000	0.117	0.782
ID259644	259644	None	50.090	5.868	13.306	0	0	0	2	1	-10921639	172.524	168	101	240	3623	38.777	7.600	0.114	0.914
ID259659	259659	None	43.274	10.927	16.596	0	1	1	2	1	-10921639	170.571	182	72	230	3582	38.768	6.389	0.105	0.838
ID259658	259658	1	71.821	21.862	12.555	0	1	1	2	1	-10921639	195.571	182	134	255	4107	40.269	2.000	0.174	1.442
ID259657	259657	2	40.678	12.248	9.506	0	1	1	2	1	-10921639	177.524	178	139	221	3728	24.353	3.200	0.107	1.413
ID259656	259656	0	41.636	2.650	10.238	0	1	1	2	1	-10921639	116.667	110	72	182	2450	33.161	2.000	0.122	0.767
ID259661	259661	1	53.684	21.886	13.397	0	2	2	2	1	-10921639	155.048	144	115	245	3256	32.329	2.000	0.141	1.188
ID259660	259660	2	44.653	13.409	8.261	0	2	2	2	1	-10921639	181.857	187	120	216	3819	25.011	4.800	0.132	1.696
ID259642	259642	3	47.660	0.000	21.000	0	3	3	2	1	-10921639	126.857	120	101	178	2664	24.053	7.600	0.213	1.852
ID259641	259641	1	58.419	22.133	13.284	0	3	3	2	1	-10921639	145.143	139	86	221	3048	32.249	4.800	0.190	1.438
ID259640	259640	None	43.407	6.564	13.424	0	3	3	2	1	-10921639	129.381	129	72	192	2717	29.827	2.000	0.139	1.056
ID259639	259639	None	45.426	0.000	1.000	0	3	3	2	1	-10921639	158.619	144	108	206	3331	33.999	6.136	0.169	1.346
ID259653	259653	3	46.561	0.000	20.000	0	4	4	2	1	-10921639	107.238	96	62	221	2252	35.554	2.000	0.129	0.688
ID259649	259649	None	42.207	18.772	21.019	0	5	5	2	1	-10921639	132.143	134	72	202	2775	33.272	2.000	0.109	0.779
ID259652	259652	None	52.203	13.854	7.242	0	6	6	2	1	-10921639	141.238	134	81	235	2966	37.616	2.000	0.129	0.858
ID259647	259647	None	42.226	24.198	0.695	0	7	7	2	1	-10921639	115.810	120	76	163	2432	30.446	6.376	0.183	1.175
ID259648	259648	None	43.349	20.246	14.399	0	7	7	2	1	-10921639	128.905	129	81	187	2707	26.027	3.200	0.158	1.350
ID259655	259655	None	45.349	0.000	20.000	0	8	8	2	1	-10921639	145.429	148	81	182	3054	27.320	7.600	0.177	1.600
ID259654	259654	4	42.063	1.565	10.879	0	8	8	2	1	-10921639	128.476	129	67	202	2698	34.231	2.000	0.108	0.730
ID259651	259651	4	53.452	0.000	10.000	0	9	9	2	1	-10921639	155.571	162	101	206	3267	29.502	4.800	0.202	1.774
ID259650	259650	None	44.392	22.922	10.395	0	10	10	2	1	-10921639	133.476	139	86	168	2803	23.769	4.800	0.185	1.757
ID259674	259674	None	53.465	22.735	11.626	0	12	12	2	1	-10921639	138.286	144	48	182	2904	35.605	4.800	0.208	1.336
ID259673	259673	None	45.810	13.012	10.169	0	12	12	2	1	-10921639	127.524	129	76	197	2678	36.600	2.000	0.137	0.840
ID259675	259675	None	49.863	2.505	10.705	0	13	13	2	1	-10921639	114.286	105	43	192	2400	42.598	2.000	0.149	0.697
ID259665	259665	5	57.941	18.179	20.216	0	14	14	2	1	-10921639	136.524	139	96	206	2867	31.459	3.200	0.188	1.376
ID259664	259664	6	40.949	14.165	19.863	0	14	14	2	1	-10921639	129.381	129	91	187	2717	24.262	6.385	0.133	1.249
ID259663	259663	None	40.390	13.187	10.251	0	14	14	2	1	-10921639	125.524	120	76	178	2636	26.345	2.000	0.135	1.136
ID259662	259662	None	45.920	22.000	0.000	0	14	14	2	1	-10921639	122.952	110	81	173	2582	31.775	4.800	0.217	1.382
ID259679	259679	7	52.609	0.000	20.000	0	15	15	2	1	-10921639	109.714	105	63	235	2304	40.729	6.375	0.162	0.752
ID259681	259681	5	49.447	18.633	20.451	0	15	15	2	1	-10921639	106.190	101	48	182	2230	41.130	2.000	0.199	0.856
ID259680	259680	6	40.354	13.149	19.969	0	15	15	2	1	-10921639	122.571	120	62	178	2574	31.072	2.000	0.132	0.919
ID259678	259678	7	43.220	0.000	20.000	0	16	16	2	1	-10921639	96.143	96	63	173	2019	26.026	2.000	0.186	1.159
ID259677	259677	None	49.845	13.805	11.009	0	16	16	2	1	-10921639	122.000	120	76	173	2562	30.442	2.000	0.195	1.307
ID259667	259667	None	42.384	19.822	13.942	0	17	17	2	1	-10921639	120.762	134	62	158	2536	28.592	4.800	0.190	1.351
ID259666	259666	None	40.377	22.000	0.000	0	17	17	2	1	-10921639	103.667	96	48	158	2177	29.495	4.800	0.224	1.285
ID259669	259669	None	41.127	12.753	20.474	0	17	17	2	1	-10921639	112.905	110	62	163	2371	29.027	7.600	0.168	1.119
ID259668	259668	7	46.199	0.000	20.000	0	17	17	2	1	-10921639	119.190	125	57	178	2503	34.232	3.200	0.171	1.019
ID259671	259671	7	51.439	0.000	20.000	0	18	18	2	1	-10921639	98.143	91	62	178	2061	31.795	2.000	0.232	1.164
ID259670	259670	None	42.864	27.000	13.000	0	18	18	2	1	-10921639	82.857	71	33	144	1740	34.236	2.000	0.193	0.784
ID259672	259672	None	58.495	15.000	26.000	0	18	18	2	1	-10921639	138.619	139	98	182	2911	30.007	4.800	0.251	1.854
ID259683	259683	None	44.781	7.758	13.474	0	19	19	2	1	-10921639	105.048	96	57	187	2206	34.876	2.000	0.141	0.743
ID259682	259682	None	46.036	22.000	0.000	0	19	19	2	1	-10921639	120.952	125	72	168	2540	25.738	4.800	0.244	1.843
ID259685	259685	None	52.499	15.283	21.436	0	19	19	2	1	-10921639	146.333	144	91	211	3073	35.267	6.319	0.157	1.128
ID259684	259684	7	47.356	0.000	21.000	0	19	19	2	1	-10921639	108.476	101	72	173	2278	27.560	7.600	0.234	1.494
ID259689	259689	61	63.432	22.100	12.936	0	20	20	2	1	-10921639	139.857	149	81	211	2937	41.686	2.000	0.198	1.108
ID259688	259688	None	43.190	4.000	0.000	0	20	20	2	1	-10921639	129.714	129	96	163	2724	24.509	4.800	0.205	1.804
ID259687	259687	None	42.521	0.000	20.000	0	21	21	2	1	-10921639	94.667	91	52	163	1988	28.519	2.000	0.219	1.194
ID259686	259686	61	50.007	21.994	12.820	0	21	21	2	1	-10921639	116.000	105	72	206	2436	35.804	2.000	0.132	0.755
ID259691	259691	None	50.225	13.819	10.109	0	22	22	2	1	-10921639	134.143	129	81	197	2817	33.931	2.000	0.140	0.972
ID259690	259690	8	43.508	23.000	0.000	0	22	22	2	1	-10921639	120.810	120	86	168	2537	26.341	6.062	0.256	1.869
ID259676	259676	8	41.515	23.287	2.065	0	23	23	2	1	-10921639	145.810	144	101	202	3062	24.616	2.000	0.140	1.453
ID259695	259695	None	43.670	17.849	20.959	0	24	24	2	1	-10921639	114.333	125	48	158	2401	32.894	2.000	0.155	0.933
ID259694	259694	None	43.471	22.319	12.646	0	24	24	2	1	-10921639	104.571	96	33	187	2196	40.695	2.000	0.134	0.606
ID259693	259693	None	43.514	23.076	8.663	0	24	24	2	1	-10921639	117.381	110	72	178	2465	30.498	2.000	0.168	1.105
ID259692	259692	8	48.072	23.201	1.477	0	24	24	2	1	-10921639	158.619	163	110	206	3331	30.956	6.324	0.175	1.528
ID259700	259700	None	49.194	0.000	10.000	0	25	25	2	1	-10921639	123.476	115	94	168	2593	27.073	6.322	0.206	1.560
ID259699	259699	None	45.510	22.031	12.000	0	28	28	2	1	-10921639	115.238	120	52	173	2420	28.676	2.000	0.172	1.178
ID259698	259698	None	47.935	13.810	9.813	0	28	28	2	1	-10921639	139.048	144	81	192	2920	31.449	2.000	0.159	1.210
ID259697	259697	None	47.208	22.000	0.000	0	28	28	2	1	-10921639	116.190	108	85	168	2440	25.978	4.800	0.229	1.664
ID259696	259696	None	46.364	0.000	21.000	0	29	29	2	1	-10921639	97.762	101	62	144	2053	26.985	3.200	0.283	1.598
ID259701	259701	None	48.179	0.000	20.000	0	31	31	2	1	-10921639	102.524	91	76	168	2153	26.628	4.800	0.239	1.484
ID259702	259702	None	44.800	19.216	14.670	0	32	32	2	1	-10921639	126.000	125	91	173	2646	24.773	4.800	0.173	1.498
ID259712	259712	None	42.381	17.000	26.000	0	34	34	2	1	-10921639	91.095	81	33	144	1913	35.961	4.800	0.225	0.931
ID259711	259711	9	52.298	0.000	21.000	0	34	34	2	1	-10921639	86.619	72	28	178	1819	36.887	2.000	0.251	0.942
ID259710	259710	10	48.648	12.567	15.908	0	34	34	2	1	-10921639	137.667	134	91	178	2891	26.984	4.800	0.193	1.651
ID259709	259709	None	43.435	1.529	10.948	0	34	34	2	1	-10921639	121.810	129	72	158	2558	28.103	2.000	0.178	1.308
ID259707	259707	None	40.016	18.646	19.718	0	35	35	2	1	-10921639	109.190	105	33	173	2293	34.063	2.000	0.139	0.781
ID259706	259706	10	50.819	12.584	15.581	0	35	35	2	1	-10921639	142.286	139	91	211	2988	33.534	4.800	0.167	1.213
ID259705	259705	11	41.287	21.823	12.994	0	35	35	2	1	-10921639	113.190	110	72	163	2377	25.995	2.000	0.151	1.143
ID259704	259704	None	44.582	27.000	12.000	0	35	35	2	1	-10921639	133.762	144	98	173	2809	22.020	4.800	0.196	1.991
ID259708	259708	9	55.745	0.000	21.000	0	35	35	2	1	-10921639	103.762	96	67	178	2179	32.970	2.000	0.284	1.393
ID259703	259703	11	65.261	22.029	13.275	0	36	36	2	1	-10921639	132.619	129	72	240	2785	41.104	2.000	0.202	1.083
ID259715	259715	11	55.843	22.475	12.707	0	37	37	2	1	-10921639	123.810	120	48	197	2600	42.340	2.000	0.169	0.845
ID259717	259717	None	47.931	17.528	21.656	0	37	37	2	1	-10921639	135.810	134	72	202	2852	36.033	3.200	0.143	0.941
ID259716	259716	None	41.789	8.215	13.759	0	37	37	2	1	-10921639	111.333	120	52	202	2338	35.759	2.000	0.108	0.608
ID259721	259721	None	50.026	17.198	21.664	0	39	39	2	1	-10921639	119.476	125	57	187	2509	36.421	7.600	0.178	0.993
ID259720	259720	12	52.155	0.000	22.000	0	39	39	2	1	-10921639	115.238	125	45	163	2420	34.262	2.000	0.260	1.386
ID259719	259719	None	44.549	12.839	19.725	0	39	39	2	1	-10921639	83.333	81	19	144	1750	36.706	2.000	0.175	0.677
ID259718	259718	None	52.309	22.938	10.375	0	39	39	2	1	-10921639	141.333	144	86	211	2968	37.826	2.000	0.148	0.964
ID259714	259714	12	50.877	0.000	20.000	0	40	40	2	1	-10921639	80.333	72	38	221	1687	40.258	2.000	0.212	0.698
ID259713	259713	None	42.651	12.503	10.375	0	40	40	2	1	-10921639	129.714	125	76	187	2724	33.002	4.800	0.162	1.099
ID259727	259727	13	43.693	17.735	20.696	0	41	41	2	1	-10921639	120.095	125	72	168	2522	28.480	7.600	0.166	1.201
ID259723	259723	None	42.523	22.734	12.075	0	42	42	2	1	-10921639	105.333	101	52	173	2212	33.625	2.000	0.146	0.799
ID259722	259722	14	47.559	11.780	9.520	0	42	42	2	1	-10921639	128.429	125	57	197	2697	38.614	2.000	0.155	0.891
ID259726	259726	13	44.179	16.814	21.851	0	42	42	2	1	-10921639	124.571	129	62	206	2616	37.441	2.000	0.136	0.796
ID259725	259725	15	60.178	11.936	15.788	0	42	42	2	1	-10921639	126.952	125	67	206	2666	40.134	2.000	0.198	1.045
ID259724	259724	None	44.331	6.877	16.164	0	42	42	2	1	-10921639	119.143	115	81	187	2502	24.840	4.800	0.174	1.424
ID259731	259731	14	47.093	10.788	8.188	0	43	43	2	1	-10921639	142.190	139	96	216	2986	28.347	4.800	0.159	1.374
ID259733	259733	None	49.128	0.000	20.000	0	43	43	2	1	-10921639	115.810	115	67	178	2432	31.979	4.800	0.219	1.300
ID259732	259732	15	60.949	12.332	16.207	0	43	43	2	1	-10921639	119.190	120	43	211	2503	45.175	2.000	0.224	0.967
ID259730	259730	None	41.108	27.000	22.000	0	44	44	2	1	-10921639	96.000	96	53	139	2016	26.762	2.000	0.185	1.123
ID259729	259729	13	50.894	18.561	20.273	0	44	44	2	1	-10921639	121.143	120	57	202	2544	40.108	7.600	0.168	0.871
ID259728	259728	15	55.896	12.240	18.632	0	44	44	2	1	-10921639	146.381	149	72	211	3074	38.712	2.000	0.164	1.063
ID259738	259738	13	40.402	18.735	21.233	0	45	45	2	1	-10921639	114.714	115	48	173	2409	30.277	2.000	0.152	1.001
ID259737	259737	None	51.233	2.938	17.878	0	45	45	2	1	-10921639	114.190	115	67	158	2398	31.603	2.000	0.195	1.181
ID259736	259736	None	40.822	11.898	15.277	0	45	45	2	1	-10921639	143.381	139	96	211	3011	28.953	2.000	0.118	1.041
ID259735	259735	14	55.775	11.259	8.728	0	45	45	2	1	-10921639	150.190	149	81	206	3154	35.922	4.800	0.210	1.453
ID259734	259734	None	43.468	22.728	7.857	0	45	45	2	1	-10921639	95.286	96	43	144	2001	28.699	2.000	0.192	1.070
ID259739	259739	14	62.281	11.953	10.226	0	46	46	2	1	-10921639	163.762	158	110	255	3439	35.463	2.000	0.166	1.315
ID259743	259743	13	42.691	18.783	19.833	0	46	46	2	1	-10921639	97.619	96	14	158	2050	38.488	2.000	0.169	0.732
ID259742	259742	None	44.473	7.316	17.305	0	46	46	2	1	-10921639	125.238	129	52	206	2630	37.660	2.000	0.130	0.765
ID259741	259741	16	59.179	22.253	14.096	0	46	46	2	1	-10921639	114.048	101	52	192	2395	40.942	2.000	0.184	0.867
ID259740	259740	None	43.884	3.785	11.634	0	46	46	2	1	-10921639	102.333	105	48	173	2149	34.059	2.000	0.166	0.857
ID259746	259746	None	48.943	11.564	15.704	0	47	47	2	1	-10921639	154.381	149	91	226	3242	32.898	2.000	0.128	1.067
ID259745	259745	16	44.747	21.775	14.566	0	47	47	2	1	-10921639	122.095	125	48	192	2564	38.458	2.000	0.125	0.705
ID259744	259744	14	46.439	11.355	7.517	0	47	47	2	1	-10921639	141.333	144	72	206	2968	37.389	6.278	0.159	1.039
ID259747	259747	16	47.036	22.305	11.657	0	48	48	2	1	-10921639	125.048	125	67	168	2626	31.938	2.000	0.173	1.155
ID259748	259748	None	40.813	13.556	19.856	0	48	48	2	1	-10921639	137.333	139	52	211	2884	40.698	2.000	0.087	0.541
ID259755	259755	17	41.828	21.877	15.247	0	49	49	2	1	-10921639	87.000	81	4	158	1827	42.933	2.000	0.199	0.674
ID259754	259754	14	51.095	12.031	9.741	0	49	49	2	1	-10921639	153.476	144	81	235	3223	32.313	7.600	0.157	1.291
ID259753	259753	None	41.167	18.356	19.111	0	50	50	2	1	-10921639	124.810	125	57	192	2621	35.382	2.000	0.129	0.804
ID259752	259752	17	44.088	21.859	14.546	0	50	50	2	1	-10921639	105.143	110	43	182	2208	40.144	2.000	0.137	0.629
ID259751	259751	None	46.798	7.197	14.041	0	50	50	2	1	-10921639	134.952	139	67	187	2834	34.123	4.800	0.166	1.124
ID259750	259750	14	51.873	11.354	9.976	0	50	50	2	1	-10921639	126.238	129	43	197	2651	38.184	2.000	0.139	0.804
ID259749	259749	None	59.223	12.123	2.351	0	50	50	2	1	-10921639	150.905	139	101	226	3169	38.647	2.000	0.150	1.018
ID259762	259762	None	67.323	14.080	18.698	0	51	51	2	1	-10921639	180.810	173	120	255	3797	40.032	4.800	0.183	1.398
ID259761	259761	17	45.593	20.181	13.757	0	51	51	2	1	-10921639	142.667	134	76	216	2996	36.724	2.000	0.135	0.925
ID259760	259760	None	44.854	0.000	11.000	0	51	51	2	1	-10921639	140.857	144	96	192	2958	25.340	6.324	0.187	1.750
ID259759	259759	None	48.819	17.812	18.137	0	52	52	2	1	-10921639	127.286	134	33	240	2673	49.307	2.000	0.106	0.495
ID259758	259758	41	55.164	6.891	15.929	0	52	52	2	1	-10921639	132.619	134	72	216	2785	35.226	2.000	0.151	0.990
ID259757	259757	17	51.908	22.241	14.767	0	52	52	2	1	-10921639	125.476	125	48	202	2635	38.238	2.000	0.172	0.963
ID259756	259756	None	43.109	13.746	7.836	0	52	52	2	1	-10921639	134.095	134	48	202	2816	35.973	2.000	0.109	0.732
ID259763	259763	None	64.470	23.000	0.000	0	53	53	2	1	-10921639	127.762	120	81	211	2683	36.890	2.000	0.260	1.429
ID259766	259766	17	76.521	22.877	14.645	0	53	53	2	1	-10921639	163.333	178	86	240	3430	46.170	2.000	0.232	1.330
ID259765	259765	41	59.564	6.716	15.120	0	53	53	2	1	-10921639	128.286	120	57	192	2694	38.270	2.000	0.205	1.139
ID259764	259764	None	48.236	17.851	6.750	0	53	53	2	1	-10921639	128.952	129	67	192	2708	40.453	2.000	0.156	0.859
ID259775	259775	17	90.538	22.119	13.903	0	54	54	2	1	-10921639	189.810	197	96	255	3986	43.250	4.800	0.268	1.854
ID259777	259777	24	47.523	14.232	18.474	0	54	54	2	1	-10921639	131.905	129	72	192	2770	35.921	2.000	0.156	0.989
ID259776	259776	41	41.975	8.061	14.621	0	54	54	2	1	-10921639	131.905	134	62	197	2770	39.714	2.000	0.126	0.741
ID259827	259827	24	88.899	13.905	19.104	0	55	55	2	1	-10921639	155.571	144	86	255	3267	49.120	2.000	0.260	1.307
ID259826	259826	17	81.467	23.088	14.272	0	55	55	2	1	-10921639	166.000	158	96	255	3486	51.776	2.000	0.226	1.181
ID259825	259825	22	44.769	2.683	10.985	0	55	55	2	1	-10921639	114.524	110	57	197	2405	33.692	7.600	0.147	0.871
ID259824	259824	21	64.414	12.831	7.728	0	55	55	2	1	-10921639	171.524	163	96	255	3602	38.160	2.000	0.166	1.279
ID259828	259828	18	40.847	0.000	20.000	0	55	55	2	1	-10921639	68.810	62	36	144	1445	28.605	2.000	0.255	0.978
ID259793	259793	18	50.918	0.000	20.000	0	56	56	2	1	-10921639	104.619	101	52	178	2197	32.523	7.600	0.214	1.132
ID259792	259792	19	62.225	11.477	14.936	0	56	56	2	1	-10921639	145.095	134	72	250	3047	45.450	2.000	0.140	0.783
ID259787	259787	20	44.851	23.000	0.000	0	56	56	2	1	-10921639	98.143	96	67	144	2061	28.104	2.000	0.276	1.511
ID259791	259791	17	60.141	22.396	14.428	0	56	56	2	1	-10921639	153.048	149	101	230	3214	34.273	2.000	0.194	1.448
ID259790	259790	None	56.635	7.200	14.261	0	56	56	2	1	-10921639	123.524	115	48	202	2594	48.033	2.000	0.137	0.621
ID259789	259789	22	42.610	4.010	11.029	0	56	56	2	1	-10921639	106.095	110	38	153	2228	33.100	7.600	0.166	0.914
ID259788	259788	21	66.946	11.402	7.755	0	56	56	2	1	-10921639	141.714	149	67	230	2976	43.582	2.000	0.223	1.186
ID259767	259767	20	44.301	23.000	0.000	0	57	57	2	1	-10921639	100.238	105	43	144	2105	27.186	2.000	0.235	1.402
ID259771	259771	19	58.328	11.380	14.835	0	57	57	2	1	-10921639	147.952	139	91	250	3107	39.588	2.000	0.133	0.879
ID259770	259770	17	58.897	22.804	13.975	0	57	57	2	1	-10921639	161.571	168	91	221	3393	42.169	2.000	0.162	1.070
ID259769	259769	21	44.821	10.833	9.452	0	57	57	2	1	-10921639	130.619	125	86	197	2743	34.229	3.200	0.179	1.157
ID259768	259768	23	44.869	16.319	6.433	0	57	57	2	1	-10921639	109.000	101	62	178	2289	32.767	7.600	0.156	0.898
ID259774	259774	24	67.973	13.419	19.895	0	57	57	2	1	-10921639	148.905	144	76	226	3127	46.669	2.000	0.183	0.989
ID259773	259773	18	78.866	0.000	19.000	0	57	57	2	1	-10921639	112.000	101	19	202	2352	57.060	2.000	0.325	0.963
ID259772	259772	None	41.044	17.831	15.774	0	57	57	2	1	-10921639	144.476	149	72	211	3034	34.571	3.200	0.115	0.861
ID259779	259779	23	50.167	17.222	6.077	0	58	58	2	1	-10921639	102.000	105	43	187	2142	33.196	2.000	0.215	1.088
ID259778	259778	20	49.610	23.000	0.000	0	58	58	2	1	-10921639	113.524	105	67	168	2384	28.145	4.800	0.268	1.706
ID259783	259783	25	47.328	6.796	14.894	0	58	58	2	1	-10921639	121.238	115	38	182	2546	37.284	2.000	0.155	0.871
ID259782	259782	17	79.219	21.929	12.934	0	58	58	2	1	-10921639	182.143	197	110	255	3825	41.712	4.800	0.236	1.667
ID259781	259781	22	51.691	5.012	12.034	0	58	58	2	1	-10921639	125.476	129	57	206	2635	41.109	7.600	0.174	0.905
ID259780	259780	21	57.271	11.001	8.848	0	58	58	2	1	-10921639	155.619	149	96	226	3268	36.854	2.000	0.168	1.216
ID259786	259786	24	95.498	13.871	20.078	0	58	58	2	1	-10921639	162.333	149	81	255	3409	50.437	2.000	0.294	1.462
ID259785	259785	18	59.068	0.000	20.000	0	58	58	2	1	-10921639	100.667	94	53	192	2114	38.805	7.600	0.261	1.075
ID259784	259784	19	55.993	12.007	14.832	0	58	58	2	1	-10921639	131.286	125	57	230	2757	40.402	2.000	0.134	0.769
ID259811	259811	18	64.220	0.000	20.000	0	59	59	2	1	-10921639	102.190	101	57	211	2146	41.589	2.000	0.301	1.137
ID259810	259810	None	43.789	18.911	18.776	0	59	59	2	1	-10921639	127.095	134	43	216	2669	53.838	2.000	0.094	0.404
ID259809	259809	None	49.452	7.178	18.999	0	59	59	2	1	-10921639	121.143	120	48	187	2544	41.299	2.000	0.154	0.784
ID259808	259808	24	69.044	13.348	18.224	0	59	59	2	1	-10921639	176.571	178	105	250	3708	41.951	2.000	0.191	1.349
ID259803	259803	21	43.770	10.405	7.465	0	59	59	2	1	-10921639	106.952	96	62	178	2246	34.374	2.000	0.156	0.840
ID259802	259802	23	55.839	16.497	6.491	0	59	59	2	1	-10921639	100.762	91	28	182	2116	38.226	2.000	0.270	1.120
ID259807	259807	None	46.792	17.182	15.770	0	59	59	2	1	-10921639	172.190	168	125	240	3616	36.408	7.600	0.084	0.731
ID259806	259806	25	75.997	7.078	14.951	0	59	59	2	1	-10921639	147.952	144	57	255	3107	50.021	2.000	0.204	1.000
ID259805	259805	17	73.697	21.644	13.661	0	59	59	2	1	-10921639	190.667	182	86	255	4004	47.963	2.000	0.204	1.349
ID259804	259804	22	43.587	4.015	10.976	0	59	59	2	1	-10921639	108.476	105	19	187	2278	40.093	7.600	0.118	0.569
ID259795	259795	23	67.976	17.204	6.574	0	60	60	2	1	-10921639	134.429	139	67	216	2823	44.584	2.000	0.247	1.196
ID259794	259794	None	42.753	23.000	0.000	0	60	60	2	1	-10921639	107.571	101	80	153	2259	21.725	4.800	0.222	1.800
ID259799	259799	17	59.110	22.450	14.315	0	60	60	2	1	-10921639	166.048	163	96	255	3487	38.857	2.000	0.175	1.272
ID259798	259798	25	73.859	6.758	13.611	0	60	60	2	1	-10921639	151.905	144	67	230	3190	45.861	2.000	0.229	1.233
ID259797	259797	26	43.385	21.116	10.518	0	60	60	2	1	-10921639	143.429	144	76	250	3012	39.441	7.600	0.079	0.535
ID259796	259796	21	46.379	10.174	9.222	0	60	60	2	1	-10921639	134.143	129	91	202	2817	29.427	4.800	0.145	1.152
ID259801	259801	18	43.847	0.000	20.000	0	60	60	2	1	-10921639	92.000	90	38	168	1932	32.611	3.200	0.225	1.037
ID259800	259800	24	77.818	12.754	19.094	0	60	60	2	1	-10921639	170.190	173	91	250	3574	45.769	2.000	0.203	1.256
ID259819	259819	26	41.291	21.203	11.201	0	61	61	2	1	-10921639	127.048	129	62	178	2668	38.111	7.600	0.098	0.597
ID259818	259818	23	75.858	17.486	6.714	0	61	61	2	1	-10921639	137.095	125	52	235	2879	50.842	2.000	0.231	1.011
ID259817	259817	21	43.471	11.128	7.246	0	61	61	2	1	-10921639	128.524	139	86	182	2699	27.616	2.000	0.141	1.152
ID259823	259823	24	64.004	13.416	19.696	0	61	61	2	1	-10921639	162.857	158	72	245	3420	40.053	4.800	0.205	1.385
ID259822	259822	18	40.697	0.000	20.000	0	61	61	2	1	-10921639	105.381	91	76	182	2213	30.967	2.000	0.151	0.893
ID259821	259821	17	54.797	22.094	14.638	0	61	61	2	1	-10921639	158.000	168	81	226	3318	40.857	4.800	0.154	1.031
ID259820	259820	25	69.297	7.121	14.674	0	61	61	2	1	-10921639	152.952	153	67	235	3212	47.652	2.000	0.189	1.022
ID259843	259843	None	52.209	11.942	14.971	0	62	62	2	1	-10921639	139.476	125	72	235	2929	41.992	2.000	0.105	0.632
ID259842	259842	25	47.608	7.260	15.389	0	62	62	2	1	-10921639	133.952	139	67	216	2813	42.821	2.000	0.137	0.754
ID259841	259841	26	57.140	20.134	12.593	0	62	62	2	1	-10921639	159.000	153	91	235	3339	41.304	3.200	0.165	1.090
ID259840	259840	23	83.352	17.020	6.796	0	62	62	2	1	-10921639	166.762	163	105	255	3502	42.556	2.000	0.251	1.572
ID259845	259845	24	80.936	12.634	19.193	0	62	62	2	1	-10921639	173.952	153	81	250	3653	50.399	2.000	0.214	1.218
ID259844	259844	27	45.326	18.377	17.052	0	62	62	2	1	-10921639	120.714	110	43	206	2535	44.521	2.000	0.102	0.500
ID259850	259850	24	69.788	12.917	19.436	0	63	63	2	1	-10921639	186.476	187	129	250	3916	34.417	4.800	0.206	1.849
ID259849	259849	27	70.409	18.058	16.825	0	63	63	2	1	-10921639	149.429	153	72	250	3138	53.512	2.000	0.168	0.805
ID259848	259848	26	66.037	22.083	13.823	0	63	63	2	1	-10921639	172.524	178	72	230	3623	40.355	2.000	0.188	1.353
ID259847	259847	28	55.871	2.968	9.947	0	63	63	2	1	-10921639	119.095	115	57	182	2501	34.384	2.000	0.215	1.224
ID259846	259846	23	68.321	16.821	7.036	0	63	63	2	1	-10921639	126.762	134	67	216	2662	39.253	2.000	0.250	1.293
ID259816	259816	24	71.858	13.122	19.708	0	64	64	2	1	-10921639	180.762	168	115	255	3796	45.463	2.000	0.182	1.222
ID259815	259815	29	47.876	0.000	20.000	0	64	64	2	1	-10921639	111.333	105	71	211	2338	34.114	7.600	0.165	0.923
ID259814	259814	26	89.933	22.191	14.041	0	64	64	2	1	-10921639	190.429	178	105	255	3999	45.694	2.000	0.239	1.610
ID259813	259813	28	67.157	3.144	10.996	0	64	64	2	1	-10921639	132.333	125	76	240	2779	42.512	2.000	0.187	0.983
ID259812	259812	23	96.978	17.013	6.840	0	64	64	2	1	-10921639	152.571	144	72	250	3204	53.939	2.000	0.306	1.326
ID259835	259835	30	74.364	7.147	14.386	0	65	65	2	1	-10921639	146.381	139	67	255	3074	51.547	2.000	0.214	1.002
ID259834	259834	23	72.139	17.569	6.590	0	65	65	2	1	-10921639	130.810	115	67	226	2747	51.982	2.000	0.217	0.899
ID259833	259833	None	40.866	12.000	0.000	0	65	65	2	1	-10921639	97.810	96	67	134	2054	22.556	2.000	0.224	1.586
ID259839	259839	29	40.665	0.000	20.000	0	65	65	2	1	-10921639	82.333	76	38	158	1729	30.444	3.200	0.254	1.095
ID259838	259838	24	69.202	12.621	18.815	0	65	65	2	1	-10921639	164.238	163	67	250	3449	50.132	2.000	0.165	0.927
ID259837	259837	None	58.050	17.942	16.971	0	65	65	2	1	-10921639	148.048	158	72	250	3109	42.036	2.000	0.149	0.914
ID259836	259836	26	60.594	22.224	13.740	0	65	65	2	1	-10921639	164.048	158	91	221	3445	31.685	4.800	0.184	1.612
ID259832	259832	24	76.860	12.734	18.619	0	66	66	2	1	-10921639	179.286	173	91	250	3765	46.215	2.000	0.208	1.336
ID259831	259831	26	78.047	21.970	13.551	0	66	66	2	1	-10921639	156.048	163	57	255	3277	52.824	2.000	0.229	1.102
ID259830	259830	30	47.029	5.556	12.348	0	66	66	2	1	-10921639	155.762	158	110	216	3271	28.478	7.600	0.130	1.257
ID259829	259829	23	73.273	16.693	6.896	0	66	66	2	1	-10921639	137.524	149	43	221	2888	45.073	2.000	0.267	1.285
ID259867	259867	26	93.309	22.088	13.900	0	67	67	2	1	-10921639	196.000	187	96	255	4116	52.215	2.000	0.240	1.452
ID259866	259866	30	51.248	4.622	11.256	0	67	67	2	1	-10921639	146.333	144	67	206	3073	44.210	2.000	0.134	0.783
ID259865	259865	23	57.976	17.878	6.331	0	67	67	2	1	-10921639	132.810	129	76	221	2789	40.593	2.000	0.156	0.885
ID259864	259864	None	41.229	12.183	2.501	0	67	67	2	1	-10921639	111.000	115	57	158	2331	30.440	2.000	0.140	0.893
ID259869	259869	24	75.588	12.943	18.587	0	67	67	2	1	-10921639	185.143	178	86	250	3888	43.093	4.800	0.219	1.545
ID259868	259868	31	60.493	7.135	15.125	0	67	67	2	1	-10921639	139.524	149	57	235	2930	47.178	2.000	0.147	0.758
ID259859	259859	32	48.398	13.083	9.087	0	68	68	2	1	-10921639	137.571	134	86	182	2889	28.181	2.000	0.161	1.354
ID259858	259858	23	47.931	16.835	6.071	0	68	68	2	1	-10921639	114.286	105	38	202	2400	38.865	2.000	0.134	0.695
ID259863	259863	None	50.109	18.331	17.278	0	68	68	2	1	-10921639	151.000	158	52	255	3171	42.700	7.600	0.147	0.906
ID259862	259862	26	46.003	21.676	15.725	0	68	68	2	1	-10921639	152.857	153	91	221	3210	41.004	2.000	0.132	0.870
ID259861	259861	31	61.767	6.283	13.887	0	68	68	2	1	-10921639	140.238	134	57	211	2945	43.383	7.600	0.200	1.075
ID259860	259860	33	67.009	21.626	11.236	0	68	68	2	1	-10921639	182.762	182	105	250	3838	41.950	4.800	0.206	1.486
ID259857	259857	None	41.680	8.202	17.729	0	69	69	2	1	-10921639	113.238	115	52	192	2378	41.578	2.000	0.102	0.504
ID259856	259856	26	54.745	22.000	15.000	0	69	69	2	1	-10921639	166.571	158	91	235	3498	44.304	4.800	0.155	1.007
ID259851	259851	23	46.957	17.362	6.811	0	69	69	2	1	-10921639	122.524	129	57	182	2573	35.148	2.000	0.137	0.842
ID259855	259855	34	57.064	22.673	13.247	0	69	69	2	1	-10921639	148.143	153	43	235	3111	58.060	7.600	0.126	0.569
ID259854	259854	31	82.649	5.327	12.145	0	69	69	2	1	-10921639	155.095	168	62	255	3257	54.556	4.800	0.266	1.194
ID259853	259853	33	52.429	21.191	10.075	0	69	69	2	1	-10921639	145.952	149	81	240	3065	47.651	7.600	0.099	0.552
ID259852	259852	32	63.867	12.214	10.026	0	69	69	2	1	-10921639	142.000	139	76	226	2982	39.737	2.000	0.230	1.339
ID259891	259891	37	56.611	12.928	19.384	0	70	70	2	1	-10921639	168.381	168	91	221	3536	33.370	7.600	0.172	1.479
ID259890	259890	35	47.277	18.117	17.314	0	70	70	2	1	-10921639	142.667	144	62	206	2996	35.281	2.000	0.152	1.070
ID259889	259889	36	70.115	6.476	13.708	0	70	70	2	1	-10921639	142.619	139	43	230	2995	53.471	2.000	0.213	0.937
ID259888	259888	34	76.439	22.503	13.267	0	70	70	2	1	-10921639	170.762	158	62	255	3586	57.782	2.000	0.191	0.948
ID259892	259892	None	40.834	0.000	20.000	0	70	70	2	1	-10921639	46.857	38	14	149	984	33.058	2.000	0.348	0.732
ID259887	259887	31	67.615	3.667	11.216	0	70	70	2	1	-10921639	134.190	125	43	240	2818	50.164	7.600	0.221	0.968
ID259886	259886	32	45.878	10.859	10.178	0	70	70	2	1	-10921639	131.429	139	67	182	2760	30.367	2.000	0.163	1.215
ID259885	259885	23	45.153	17.060	6.545	0	70	70	2	1	-10921639	132.381	115	96	192	2780	32.350	2.000	0.121	0.881
ID259884	259884	None	44.756	22.000	0.000	0	70	70	2	1	-10921639	122.000	125	76	168	2562	26.946	7.600	0.204	1.534
ID259907	259907	35	59.483	18.074	16.932	0	71	71	2	1	-10921639	127.095	120	48	230	2669	42.475	2.000	0.165	0.849
ID259906	259906	36	58.990	7.758	14.528	0	71	71	2	1	-10921639	152.571	144	76	226	3204	42.966	2.000	0.168	1.019
ID259905	259905	34	75.241	22.561	13.184	0	71	71	2	1	-10921639	165.000	153	96	255	3465	44.737	7.600	0.204	1.249
ID259904	259904	31	45.291	4.746	11.950	0	71	71	2	1	-10921639	138.762	149	67	197	2914	39.705	7.600	0.150	0.911
ID259903	259903	32	52.234	11.588	8.032	0	71	71	2	1	-10921639	155.048	153	72	240	3256	39.511	7.600	0.147	1.005
ID259908	259908	37	72.792	13.377	19.120	0	71	71	2	1	-10921639	162.952	168	86	255	3422	38.916	4.800	0.254	1.697
ID259879	259879	34	59.218	23.050	13.334	0	72	72	2	1	-10921639	156.048	149	105	226	3277	33.014	7.600	0.178	1.426
ID259878	259878	32	46.809	10.255	9.545	0	72	72	2	1	-10921639	137.286	144	72	202	2883	38.985	2.000	0.125	0.784
ID259877	259877	None	61.702	0.000	0.000	0	72	72	2	1	-10921639	133.857	120	71	192	2811	42.035	3.200	0.292	1.438
ID259883	259883	103	40.753	0.000	20.000	0	72	72	2	1	-10921639	82.476	76	38	168	1732	29.448	2.000	0.168	0.807
ID259882	259882	35	59.868	18.184	17.223	0	72	72	2	1	-10921639	124.524	115	57	250	2615	50.399	2.000	0.132	0.575
ID259881	259881	37	41.469	12.858	17.164	0	72	72	2	1	-10921639	132.476	129	91	168	2782	24.026	4.800	0.165	1.558
ID259880	259880	36	65.917	7.168	14.168	0	72	72	2	1	-10921639	144.571	144	72	230	3036	43.986	7.600	0.221	1.188
ID259875	259875	103	51.235	0.000	20.000	0	73	73	2	1	-10921639	98.714	86	72	178	2073	29.391	7.600	0.289	1.505
ID259874	259874	35	74.794	18.073	17.998	0	73	73	2	1	-10921639	135.143	134	62	255	2838	51.115	2.000	0.193	0.855
ID259873	259873	34	69.863	22.785	13.913	0	73	73	2	1	-10921639	134.429	139	52	206	2823	45.059	2.000	0.240	1.156
ID259872	259872	36	65.459	5.382	12.180	0	73	73	2	1	-10921639	151.190	153	67	221	3175	42.428	4.800	0.238	1.368
ID259876	259876	None	40.982	10.518	22.792	0	73	73	2	1	-10921639	98.857	86	57	149	2076	29.307	2.000	0.188	1.066
ID259871	259871	38	50.158	12.864	7.555	0	73	73	2	1	-10921639	155.571	153	72	245	3267	42.400	6.262	0.136	0.876
ID259870	259870	None	47.406	14.573	7.049	0	73	73	2	1	-10921639	145.000	153	72	245	3045	44.505	6.325	0.117	0.684
ID259899	259899	36	71.708	5.473	12.253	0	74	74	2	1	-10921639	156.762	153	76	250	3292	49.317	4.800	0.245	1.251
ID259898	259898	38	66.929	11.236	8.154	0	74	74	2	1	-10921639	164.429	158	105	226	3453	36.044	4.800	0.228	1.693
ID259902	259902	37	44.770	13.733	18.352	0	74	74	2	1	-10921639	153.238	153	96	216	3218	31.053	2.000	0.123	1.079
ID259901	259901	39	56.472	8.756	14.871	0	74	74	2	1	-10921639	148.143	149	72	221	3111	46.399	2.000	0.119	0.680
ID259900	259900	34	61.424	22.897	13.313	0	74	74	2	1	-10921639	163.000	168	76	245	3423	42.889	4.800	0.193	1.231
ID259897	259897	35	41.456	18.133	18.091	0	75	75	2	1	-10921639	132.619	139	33	211	2785	40.611	2.000	0.104	0.617
ID259896	259896	37	76.118	12.940	18.196	0	75	75	2	1	-10921639	201.190	192	139	255	4225	38.341	2.000	0.203	1.773
ID259895	259895	39	109.558	6.911	13.910	0	75	75	2	1	-10921639	179.143	187	76	255	3762	59.973	2.000	0.336	1.504
ID259894	259894	40	44.342	20.964	10.626	0	75	75	2	1	-10921639	113.333	110	57	192	2380	38.119	7.600	0.130	0.685
ID259893	259893	38	80.488	11.132	8.136	0	75	75	2	1	-10921639	172.286	182	86	255	3618	52.280	2.000	0.225	1.211
ID259923	259923	None	45.251	16.190	6.609	0	76	76	2	1	-10921639	121.095	115	67	202	2543	38.481	2.000	0.111	0.630
ID259927	259927	None	43.748	22.230	14.727	0	76	76	2	1	-10921639	122.476	129	72	192	2572	35.565	2.000	0.127	0.777
ID259926	259926	39	85.598	6.355	14.898	0	76	76	2	1	-10921639	144.000	149	24	255	3024	65.344	2.000	0.266	0.925
ID259925	259925	40	40.098	21.992	9.835	0	76	76	2	1	-10921639	139.238	139	105	178	2924	19.488	4.800	0.167	2.047
ID259924	259924	38	77.876	10.776	9.764	0	76	76	2	1	-10921639	177.000	173	105	255	3717	47.006	2.000	0.212	1.319
ID259931	259931	42	44.157	6.929	22.327	0	76	76	2	1	-10921639	73.714	72	14	153	1548	32.676	2.000	0.216	0.803
ID259930	259930	43	52.627	0.000	20.000	0	76	76	2	1	-10921639	89.524	86	52	168	1880	32.910	4.800	0.322	1.326
ID259929	259929	37	70.669	13.038	19.154	0	76	76	2	1	-10921639	159.524	158	81	230	3350	41.113	2.000	0.198	1.281
ID259928	259928	35	65.095	18.039	17.571	0	76	76	2	1	-10921639	140.333	134	67	235	2947	46.147	2.000	0.184	0.947
ID259922	259922	42	45.902	6.073	22.894	0	77	77	2	1	-10921639	58.619	52	9	139	1231	34.059	2.000	0.266	0.723
ID259921	259921	43	50.073	0.000	20.000	0	77	77	2	1	-10921639	55.286	43	13	163	1161	38.273	2.000	0.330	0.716
ID259920	259920	37	40.171	13.489	18.827	0	77	77	2	1	-10921639	139.000	149	72	202	2919	33.873	2.000	0.143	1.030
ID259915	259915	38	56.982	11.980	8.444	0	77	77	2	1	-10921639	162.476	149	120	230	3412	28.576	4.800	0.187	1.793
ID259919	259919	35	78.176	17.888	17.109	0	77	77	2	1	-10921639	128.048	115	33	255	2689	62.604	2.000	0.204	0.692
ID259918	259918	44	57.457	12.318	14.766	0	77	77	2	1	-10921639	137.190	134	57	235	2881	52.035	2.000	0.123	0.579
ID259917	259917	39	83.937	6.537	14.483	0	77	77	2	1	-10921639	167.524	163	67	255	3518	49.484	4.800	0.253	1.368
ID259916	259916	40	45.860	22.503	12.221	0	77	77	2	1	-10921639	118.905	125	38	192	2497	39.753	4.800	0.170	0.871
ID259939	259939	37	62.569	14.572	18.513	0	78	78	2	1	-10921639	155.095	153	76	255	3257	56.840	7.600	0.119	0.581
ID259938	259938	35	48.293	17.688	17.109	0	78	78	2	1	-10921639	136.571	144	38	226	2868	50.515	7.600	0.123	0.592
ID259937	259937	44	43.204	12.926	15.931	0	78	78	2	1	-10921639	151.429	168	81	216	3180	38.135	6.158	0.111	0.796
ID259936	259936	39	75.683	6.691	14.121	0	78	78	2	1	-10921639	163.667	168	76	235	3437	51.031	4.800	0.252	1.293
ID259941	259941	None	42.959	11.114	23.067	0	78	78	2	1	-10921639	80.048	81	28	134	1681	34.356	2.000	0.190	0.745
ID259940	259940	43	60.011	0.000	20.000	0	78	78	2	1	-10921639	90.476	86	49	144	1900	30.915	2.000	0.395	1.658
ID259935	259935	40	66.170	22.766	12.944	0	78	78	2	1	-10921639	149.952	153	86	221	3149	35.817	4.800	0.227	1.551
ID259934	259934	None	51.532	3.186	11.347	0	78	78	2	1	-10921639	116.048	110	48	202	2437	47.363	2.000	0.151	0.643
ID259933	259933	None	49.938	17.356	7.050	0	78	78	2	1	-10921639	118.714	110	38	168	2493	33.297	2.000	0.176	1.065
ID259932	259932	38	57.748	11.614	7.298	0	78	78	2	1	-10921639	169.000	178	105	230	3549	31.989	4.800	0.186	1.659
ID259914	259914	43	46.601	0.000	20.000	0	79	79	2	1	-10921639	76.476	63	33	129	1606	32.460	7.600	0.254	0.954
ID259913	259913	37	85.693	12.658	18.513	0	79	79	2	1	-10921639	190.571	202	105	255	4002	48.421	2.000	0.256	1.605
ID259912	259912	35	44.283	17.894	16.494	0	79	79	2	1	-10921639	155.238	153	57	230	3260	41.924	2.000	0.121	0.797
ID259911	259911	39	81.914	6.519	14.219	0	79	79	2	1	-10921639	154.571	158	52	245	3246	52.152	2.000	0.269	1.257
ID259910	259910	40	77.539	21.830	13.344	0	79	79	2	1	-10921639	175.286	168	96	250	3681	45.678	2.000	0.222	1.393
ID259909	259909	38	74.732	12.251	8.113	0	79	79	2	1	-10921639	162.667	149	101	230	3416	39.367	4.800	0.237	1.583
ID259946	259946	37	64.520	13.958	17.768	0	80	80	2	1	-10921639	180.048	192	110	255	3781	42.635	2.000	0.145	1.071
ID259945	259945	39	69.869	5.744	13.638	0	80	80	2	1	-10921639	153.524	153	67	230	3224	41.288	4.800	0.263	1.550
ID259944	259944	40	63.649	21.797	12.812	0	80	80	2	1	-10921639	153.476	158	76	221	3223	43.809	2.000	0.163	0.982
ID259943	259943	101	40.311	18.284	7.636	0	80	80	2	1	-10921639	110.524	105	57	211	2321	38.994	2.000	0.088	0.460
ID259942	259942	38	63.902	12.773	7.603	0	80	80	2	1	-10921639	146.143	149	72	216	3069	40.794	2.000	0.189	1.138
ID259955	259955	39	66.339	5.362	13.233	0	81	81	2	1	-10921639	137.381	139	38	221	2885	47.722	2.000	0.237	1.104
ID259954	259954	40	52.367	21.811	10.837	0	81	81	2	1	-10921639	137.429	139	62	211	2886	38.917	2.000	0.154	0.940
ID259953	259953	None	44.120	27.000	9.000	0	81	81	2	1	-10921639	111.190	105	52	192	2335	36.186	2.000	0.149	0.799
ID259952	259952	38	56.582	12.646	8.529	0	81	81	2	1	-10921639	149.571	158	81	216	3141	40.069	2.000	0.180	1.136
ID259958	259958	43	40.583	0.000	20.000	0	81	81	2	1	-10921639	76.524	67	53	110	1607	18.280	4.800	0.330	2.077
ID259957	259957	37	46.351	12.590	18.839	0	81	81	2	1	-10921639	167.810	173	115	211	3524	27.642	4.800	0.144	1.531
ID259956	259956	35	77.354	17.705	16.904	0	81	81	2	1	-10921639	185.952	178	96	255	3905	49.256	4.800	0.196	1.240
ID259951	259951	101	60.419	17.815	7.166	0	81	81	2	1	-10921639	132.905	120	62	211	2791	40.147	2.000	0.185	1.034
ID259979	259979	40	86.486	22.722	12.557	0	82	82	2	1	-10921639	158.714	153	67	255	3333	54.915	2.000	0.255	1.175
ID259978	259978	39	73.629	5.170	12.341	0	82	82	2	1	-10921639	126.762	125	38	230	2662	50.536	2.000	0.254	1.018
ID259977	259977	38	56.302	13.026	8.805	0	82	82	2	1	-10921639	166.381	158	91	221	3494	36.189	2.000	0.139	1.122
ID259982	259982	43	51.293	0.000	19.000	0	82	82	2	1	-10921639	75.476	67	28	173	1585	37.829	2.000	0.310	0.943
ID259981	259981	35	51.607	18.026	17.668	0	82	82	2	1	-10921639	141.048	149	48	230	2962	46.389	2.000	0.142	0.756
ID259980	259980	37	77.476	13.227	18.002	0	82	82	2	1	-10921639	177.857	168	101	255	3735	46.898	2.000	0.205	1.291
ID259963	259963	35	54.030	18.035	17.778	0	83	83	2	1	-10921639	152.810	153	62	250	3209	51.122	6.323	0.156	0.806
ID259962	259962	40	82.817	21.653	12.608	0	83	83	2	1	-10921639	173.905	173	91	255	3652	47.225	4.800	0.241	1.428
ID259961	259961	39	76.250	5.695	12.356	0	83	83	2	1	-10921639	167.238	163	91	230	3512	40.035	4.800	0.251	1.674
ID259960	259960	38	62.642	13.845	8.617	0	83	83	2	1	-10921639	159.905	163	72	255	3358	44.589	2.000	0.147	0.919
ID259959	259959	None	40.613	23.384	7.361	0	83	83	2	1	-10921639	103.667	105	48	173	2177	36.752	2.000	0.146	0.717
ID259964	259964	37	76.361	13.985	18.734	0	83	83	2	1	-10921639	186.810	197	76	255	3923	49.259	2.000	0.199	1.258
ID259971	259971	37	63.798	13.847	18.650	0	84	84	2	1	-10921639	193.429	197	101	255	4062	42.173	4.800	0.167	1.313
ID259970	259970	35	54.367	18.147	17.995	0	84	84	2	1	-10921639	157.143	153	91	255	3300	44.445	2.000	0.130	0.811
ID259969	259969	None	56.858	12.596	14.976	0	84	84	2	1	-10921639	170.524	158	48	255	3581	56.214	2.000	0.120	0.649
ID259968	259968	40	79.667	21.941	12.152	0	84	84	2	1	-10921639	154.476	139	86	255	3244	48.254	7.600	0.246	1.265
ID259972	259972	None	44.540	0.000	20.000	0	84	84	2	1	-10921639	83.238	72	52	153	1748	30.376	2.000	0.221	0.993
ID259967	259967	None	51.261	17.543	7.944	0	84	84	2	1	-10921639	116.619	120	43	173	2449	38.814	2.000	0.190	0.958
ID259966	259966	38	59.915	10.876	8.369	0	84	84	2	1	-10921639	162.476	153	96	255	3412	42.168	2.000	0.160	1.062
ID259965	259965	None	47.584	22.000	0.000	0	84	84	2	1	-10921639	70.476	76	36	134	1480	28.996	2.000	0.353	1.268
ID259992	259992	37	65.184	13.755	17.558	0	85	85	2	1	-10921639	207.905	206	149	255	4366	37.253	4.800	0.158	1.525
ID259991	259991	40	49.250	22.003	13.853	0	85	85	2	1	-10921639	137.714	134	76	182	2892	29.515	4.800	0.190	1.493
ID259990	259990	None	68.352	4.167	10.830	0	85	85	2	1	-10921639	130.714	125	76	206	2745	39.197	2.000	0.242	1.299
ID259989	259989	38	64.138	13.258	8.926	0	85	85	2	1	-10921639	184.905	182	101	255	3883	38.839	6.306	0.161	1.319
ID259988	259988	None	46.772	23.588	7.848	0	85	85	2	1	-10921639	101.476	96	43	173	2131	35.008	2.000	0.195	0.944
ID259947	259947	38	75.716	11.010	8.584	0	86	86	2	1	-10921639	184.143	178	134	245	3867	33.758	4.800	0.252	2.196
ID259950	259950	37	58.502	14.741	17.447	0	86	86	2	1	-10921639	213.571	221	139	255	4485	34.310	7.600	0.135	1.477
ID259949	259949	None	61.825	12.709	14.371	0	86	86	2	1	-10921639	179.381	187	62	255	3767	56.883	2.000	0.132	0.735
ID259948	259948	40	80.103	21.205	11.090	0	86	86	2	1	-10921639	171.429	168	96	235	3600	43.555	4.800	0.243	1.541
ID259976	259976	37	68.127	14.695	18.481	0	87	87	2	1	-10921639	214.714	216	153	255	4509	33.758	4.800	0.167	1.824
ID259975	259975	None	45.150	17.864	17.764	0	87	87	2	1	-10921639	165.429	173	91	235	3474	44.869	6.388	0.108	0.719
ID259974	259974	38	74.248	11.844	7.936	0	87	87	2	1	-10921639	174.238	173	105	255	3659	43.896	4.800	0.196	1.298
ID259973	259973	None	42.275	17.090	7.488	0	87	87	2	1	-10921639	126.905	120	72	202	2665	34.163	2.000	0.140	0.913
ID259987	259987	37	75.455	14.583	18.457	0	88	88	2	1	-10921639	211.381	206	139	255	4439	37.441	4.800	0.206	1.929
ID259986	259986	40	51.239	21.394	11.497	0	88	88	2	1	-10921639	134.714	139	67	230	2829	46.626	7.600	0.115	0.596
ID259985	259985	45	48.713	10.429	8.653	0	88	88	2	1	-10921639	149.143	149	81	226	3132	38.479	2.000	0.116	0.806
ID259984	259984	38	50.792	12.698	8.180	0	88	88	2	1	-10921639	151.048	149	91	235	3172	38.551	2.000	0.128	0.891
ID259983	259983	None	41.993	18.000	0.000	0	88	88	2	1	-10921639	99.476	105	49	149	2089	29.993	2.000	0.240	1.282
ID259995	259995	40	56.033	22.750	14.115	0	89	89	2	1	-10921639	155.381	153	96	221	3263	34.310	2.000	0.185	1.413
ID259994	259994	46	40.627	5.922	11.736	0	89	89	2	1	-10921639	129.429	134	57	192	2718	38.089	7.600	0.117	0.710
ID259993	259993	45	72.408	11.357	9.327	0	89	89	2	1	-10921639	193.429	197	101	255	4062	44.556	4.800	0.204	1.474
ID259998	259998	37	55.096	13.858	19.513	0	89	89	2	1	-10921639	161.190	149	96	230	3385	41.552	4.800	0.143	0.973
ID259997	259997	47	51.714	16.829	16.631	0	89	89	2	1	-10921639	181.667	187	125	230	3815	29.870	7.600	0.158	1.659
ID259996	259996	48	52.336	7.908	14.856	0	89	89	2	1	-10921639	144.143	144	67	216	3027	38.841	2.000	0.140	0.914
ID260035	260035	None	43.604	7.296	20.788	0	90	90	2	1	-10921639	100.952	105	52	163	2120	32.431	2.000	0.165	0.883
ID260034	260034	47	69.211	15.891	18.277	0	90	90	2	1	-10921639	206.762	206	134	255	4342	36.799	7.600	0.173	1.653
ID260033	260033	49	40.673	14.301	15.023	0	90	90	2	1	-10921639	177.762	182	110	235	3733	38.377	4.800	0.097	0.818
ID260032	260032	48	45.207	7.301	14.965	0	90	90	2	1	-10921639	120.714	120	52	187	2535	42.730	2.000	0.131	0.654
ID260031	260031	40	52.078	22.004	13.437	0	90	90	2	1	-10921639	153.905	158	110	216	3232	29.074	6.349	0.180	1.612
ID260030	260030	46	51.492	6.029	11.036	0	90	90	2	1	-10921639	151.048	153	81	216	3172	37.569	2.000	0.151	1.053
ID260029	260029	45	62.849	11.000	10.000	0	90	90	2	1	-10921639	183.571	182	101	255	3855	42.901	2.000	0.140	1.052
ID260003	260003	49	64.425	13.995	16.357	0	91	91	2	1	-10921639	205.238	206	134	255	4310	37.366	4.800	0.186	1.726
ID260002	260002	48	50.221	7.540	15.864	0	91	91	2	1	-10921639	128.524	125	62	202	2699	35.161	2.000	0.168	1.050
ID260001	260001	40	79.083	21.805	13.811	0	91	91	2	1	-10921639	170.619	173	86	255	3583	48.563	4.800	0.249	1.400
ID260000	260000	46	52.211	3.227	10.988	0	91	91	2	1	-10921639	98.905	96	43	178	2077	40.065	2.000	0.179	0.748
ID260005	260005	50	40.084	0.000	20.000	0	91	91	2	1	-10921639	56.524	43	4	120	1187	31.051	2.000	0.284	0.805
ID260004	260004	47	64.143	14.105	17.681	0	91	91	2	1	-10921639	201.429	206	115	255	4230	43.382	6.044	0.165	1.314
ID259999	259999	45	83.801	11.532	9.044	0	91	91	2	1	-10921639	187.714	182	120	255	3942	45.312	4.800	0.237	1.590
ID260059	260059	40	70.977	21.469	13.577	0	92	92	2	1	-10921639	190.619	192	120	255	4003	38.121	4.800	0.196	1.637
ID260058	260058	51	58.443	6.592	11.005	0	92	92	2	1	-10921639	157.143	158	86	202	3300	32.774	4.800	0.194	1.556
ID260057	260057	45	62.395	12.463	8.456	0	92	92	2	1	-10921639	180.571	187	120	255	3792	36.258	4.800	0.177	1.500
ID260056	260056	52	75.671	24.000	0.000	0	92	92	2	1	-10921639	121.857	105	80	182	2559	34.739	4.800	0.371	1.900
ID260062	260062	47	58.527	15.300	20.141	0	92	92	2	1	-10921639	157.476	139	86	230	3307	45.326	7.600	0.162	0.967
ID260061	260061	50	40.395	0.000	19.000	0	92	92	2	1	-10921639	67.048	57	31	134	1408	28.584	7.600	0.255	0.954
ID260060	260060	49	57.640	16.500	16.208	0	92	92	2	1	-10921639	190.810	197	120	255	4007	42.480	7.600	0.132	1.045
ID260019	260019	49	55.705	14.710	15.306	0	93	93	2	1	-10921639	159.857	163	76	255	3357	48.966	2.000	0.107	0.629
ID260018	260018	40	84.781	21.734	13.231	0	93	93	2	1	-10921639	169.095	178	72	245	3551	50.200	2.000	0.275	1.452
ID260017	260017	51	40.368	4.875	10.615	0	93	93	2	1	-10921639	114.571	105	52	173	2406	34.108	2.000	0.148	0.868
ID260016	260016	45	79.738	11.183	9.289	0	93	93	2	1	-10921639	208.000	202	110	255	4368	38.009	4.800	0.224	2.003
ID260022	260022	50	42.226	0.000	20.000	0	93	93	2	1	-10921639	83.857	81	33	153	1761	28.727	7.600	0.255	1.187
ID260021	260021	53	50.776	17.811	18.281	0	93	93	2	1	-10921639	168.429	173	91	216	3537	33.986	7.600	0.136	1.190
ID260020	260020	None	48.438	7.666	15.561	0	93	93	2	1	-10921639	110.048	120	57	168	2311	36.578	2.000	0.190	0.959
ID260015	260015	54	49.387	16.112	5.646	0	93	93	2	1	-10921639	158.429	158	110	216	3327	29.652	7.600	0.144	1.348
ID260014	260014	52	50.822	25.000	0.000	0	93	93	2	1	-10921639	118.333	120	48	202	2485	43.602	2.000	0.206	0.926
ID260041	260041	53	72.132	15.547	19.438	0	94	94	2	1	-10921639	179.000	187	96	255	3759	46.021	2.000	0.178	1.174
ID260040	260040	40	72.974	21.181	12.521	0	94	94	2	1	-10921639	164.762	173	115	221	3460	34.960	4.800	0.296	2.152
ID260039	260039	51	51.106	4.384	10.080	0	94	94	2	1	-10921639	127.190	125	72	187	2671	37.938	2.000	0.210	1.163
ID260038	260038	45	69.409	11.474	9.116	0	94	94	2	1	-10921639	184.048	192	91	255	3865	40.371	4.800	0.210	1.581
ID260037	260037	54	44.004	17.651	6.954	0	94	94	2	1	-10921639	130.714	134	62	197	2745	40.038	2.000	0.122	0.710
ID260036	260036	52	42.238	24.000	0.000	0	94	94	2	1	-10921639	114.476	120	71	163	2404	32.828	3.200	0.171	1.018
ID260007	260007	54	72.360	17.150	7.305	0	95	95	2	1	-10921639	152.619	149	81	235	3205	44.466	2.000	0.217	1.223
ID260006	260006	55	62.762	11.295	6.982	0	95	95	2	1	-10921639	172.762	182	105	230	3628	41.856	6.327	0.169	1.192
ID260011	260011	None	71.609	8.351	15.487	0	95	95	2	1	-10921639	148.095	144	38	250	3110	55.763	2.000	0.187	0.836
ID260010	260010	40	77.780	21.493	12.755	0	95	95	2	1	-10921639	171.905	158	125	255	3610	39.878	2.000	0.261	1.782
ID260009	260009	45	65.522	10.861	9.862	0	95	95	2	1	-10921639	171.333	168	101	255	3598	48.969	2.000	0.136	0.836
ID260008	260008	51	42.056	4.256	10.402	0	95	95	2	1	-10921639	115.190	110	76	197	2419	31.938	4.800	0.214	1.273
ID260013	260013	53	54.104	14.732	18.755	0	95	95	2	1	-10921639	151.667	158	57	245	3185	52.099	2.000	0.118	0.615
ID260012	260012	None	45.140	13.462	15.095	0	95	95	2	1	-10921639	170.381	168	110	230	3578	36.514	2.000	0.096	0.819
ID260027	260027	53	73.879	15.931	16.665	0	96	96	2	1	-10921639	205.857	206	86	255	4323	47.887	4.800	0.183	1.327
ID260026	260026	40	80.626	22.012	13.702	0	96	96	2	1	-10921639	193.714	197	86	255	4068	40.598	4.800	0.229	1.780
ID260025	260025	45	56.350	11.687	10.686	0	96	96	2	1	-10921639	186.619	182	96	255	3919	50.114	2.000	0.120	0.800
ID260024	260024	51	45.031	4.712	10.803	0	96	96	2	1	-10921639	141.381	144	76	197	2969	31.891	4.800	0.152	1.168
ID260023	260023	55	70.740	11.275	7.165	0	96	96	2	1	-10921639	189.952	192	115	255	3989	43.084	2.000	0.154	1.177
ID260028	260028	None	41.827	0.000	19.000	0	96	96	2	1	-10921639	71.333	67	28	129	1498	30.173	7.600	0.310	1.120
ID260051	260051	55	82.450	11.676	7.911	0	97	97	2	1	-10921639	192.476	192	110	255	4042	47.226	4.800	0.220	1.469
ID260050	260050	None	50.305	18.000	0.000	0	97	97	2	1	-10921639	108.619	105	19	197	2281	46.041	6.318	0.292	1.068
ID260055	260055	None	45.019	11.857	20.420	0	97	97	2	1	-10921639	105.762	105	33	182	2221	35.488	2.000	0.140	0.731
ID260054	260054	53	75.539	17.071	16.573	0	97	97	2	1	-10921639	209.667	216	125	255	4403	44.806	4.800	0.200	1.557
ID260053	260053	40	71.539	21.256	11.625	0	97	97	2	1	-10921639	204.333	211	144	255	4291	38.113	4.800	0.208	1.845
ID260052	260052	51	43.819	3.497	10.756	0	97	97	2	1	-10921639	130.810	125	67	197	2747	33.393	2.000	0.135	0.935
ID260043	260043	51	45.787	3.254	10.905	0	98	98	2	1	-10921639	120.952	125	48	206	2540	35.535	7.600	0.143	0.852
ID260042	260042	55	60.058	10.125	8.905	0	98	98	2	1	-10921639	181.190	178	120	230	3805	28.996	4.800	0.187	1.967
ID260045	260045	None	62.160	11.526	12.396	0	98	98	2	1	-10921639	146.190	139	105	206	3070	26.358	7.600	0.022	0.238
ID260044	260044	40	78.617	20.976	12.205	0	98	98	2	1	-10921639	192.952	192	120	255	4052	42.001	4.800	0.226	1.692
ID260049	260049	53	78.526	16.627	15.625	0	99	99	2	1	-10921639	185.095	197	57	255	3887	66.397	2.000	0.202	0.938
ID260048	260048	40	83.539	21.654	12.862	0	99	99	2	1	-10921639	187.667	192	76	255	3941	63.305	7.600	0.223	1.080
ID260047	260047	51	48.474	3.593	10.990	0	99	99	2	1	-10921639	125.810	125	76	202	2642	36.952	2.000	0.142	0.849
ID260046	260046	55	79.436	10.897	7.540	0	99	99	2	1	-10921639	192.190	202	101	255	4036	45.665	2.000	0.215	1.491
ID260067	260067	None	57.855	16.063	14.957	0	100	100	2	1	-10921639	205.381	197	115	255	4313	43.479	2.000	0.140	1.160
ID260066	260066	53	62.842	16.063	14.957	0	100	100	2	1	-10921639	205.381	197	115	255	4313	43.479	2.000	0.140	1.160
ID260065	260065	40	78.982	21.727	13.008	0	100	100	2	1	-10921639	188.429	197	86	255	3957	57.200	2.000	0.182	1.014
ID260064	260064	None	46.861	16.730	6.551	0	100	100	2	1	-10921639	148.714	158	86	192	3123	34.181	7.600	0.147	1.117
ID260063	260063	None	46.517	23.000	0.000	0	100	100	2	1	-10921639	87.571	85	33	134	1839	29.364	4.800	0.324	1.458
ID260069	260069	53	47.534	15.821	14.388	0	101	101	2	1	-10921639	174.952	182	125	211	3674	25.214	4.800	0.140	1.701
ID260068	260068	40	43.400	21.307	12.854	0	101	101	2	1	-10921639	151.571	149	101	197	3183	29.104	2.000	0.111	1.039
ID260071	260071	None	42.288	0.000	20.000	0	102	102	2	1	-10921639	69.524	62	26	144	1460	33.184	2.000	0.228	0.777
ID260070	260070	40	64.293	22.156	14.306	0	102	102	2	1	-10921639	111.048	101	57	197	2332	43.353	2.000	0.209	0.887
ID260088	260088	56	80.420	13.182	14.334	0	103	103	2	1	-10921639	141.238	139	67	221	2966	44.364	3.200	0.288	1.425
ID260083	260083	None	42.920	18.322	15.506	0	104	104	2	1	-10921639	110.190	105	62	178	2314	33.812	7.600	0.170	0.948
ID260082	260082	None	47.689	22.144	12.816	0	104	104	2	1	-10921639	107.000	110	52	173	2247	35.657	2.000	0.140	0.739
ID260081	260081	56	41.059	13.133	12.909	0	104	104	2	1	-10921639	108.095	105	62	158	2270	25.849	3.200	0.161	1.161
ID260080	260080	None	43.877	6.000	0.000	0	104	104	2	1	-10921639	128.238	125	80	178	2693	27.125	4.800	0.185	1.477
ID260085	260085	None	45.022	16.636	22.793	0	104	104	2	1	-10921639	104.238	105	43	144	2189	29.725	2.000	0.219	1.258
ID260084	260084	None	55.920	27.000	21.000	0	104	104	2	1	-10921639	110.095	110	72	178	2312	25.878	4.800	0.317	2.050
ID260075	260075	56	42.545	12.947	13.318	0	105	105	2	1	-10921639	133.952	134	52	182	2813	33.437	2.000	0.130	0.919
ID260074	260074	None	40.042	13.893	11.023	0	105	105	2	1	-10921639	138.286	134	91	187	2904	29.731	2.000	0.134	1.100
ID260073	260073	None	45.574	23.603	7.432	0	105	105	2	1	-10921639	100.762	101	43	197	2116	39.133	2.000	0.148	0.663
ID260072	260072	57	54.676	25.000	0.000	0	105	105	2	1	-10921639	121.952	120	67	202	2561	35.103	2.000	0.196	1.138
ID260087	260087	58	68.426	0.000	20.000	0	106	106	2	1	-10921639	106.048	105	71	211	2227	36.803	2.000	0.346	1.481
ID260086	260086	57	75.248	24.000	0.000	0	106	106	2	1	-10921639	135.143	125	67	202	2838	40.958	3.200	0.321	1.604
ID260079	260079	58	41.575	0.000	19.000	0	107	107	2	1	-10921639	80.810	81	45	134	1697	23.479	2.000	0.304	1.603
ID260078	260078	None	47.000	21.773	15.045	0	107	107	2	1	-10921639	119.571	115	52	192	2511	40.658	2.000	0.120	0.632
ID260077	260077	None	45.445	16.401	12.546	0	107	107	2	1	-10921639	130.571	139	72	178	2742	32.329	7.600	0.162	1.125
ID260076	260076	57	43.263	24.000	0.000	0	107	107	2	1	-10921639	106.810	110	57	149	2243	29.931	3.200	0.202	1.200
ID260091	260091	None	45.180	12.000	0.000	0	108	108	2	1	-10921639	150.762	144	120	216	3166	22.138	4.800	0.187	2.145
ID260093	260093	58	50.940	0.000	20.000	0	108	108	2	1	-10921639	74.667	57	43	115	1568	28.301	2.000	0.357	1.387
ID260092	260092	None	42.947	11.891	18.862	0	108	108	2	1	-10921639	100.048	101	43	149	2101	33.598	2.000	0.184	0.926
ID260100	260100	None	41.047	8.511	6.051	0	109	109	2	1	-10921639	115.286	110	62	168	2421	26.785	4.800	0.159	1.182
ID260090	260090	None	41.089	18.071	20.975	0	110	110	2	1	-10921639	87.714	91	28	129	1842	29.418	2.000	0.228	1.106
ID260089	260089	59	68.475	20.823	13.534	0	110	110	2	1	-10921639	144.333	144	81	255	3031	47.262	2.000	0.202	1.025
ID260098	260098	60	40.177	0.000	19.000	0	111	111	2	1	-10921639	85.571	76	49	168	1797	33.870	2.000	0.124	0.558
ID260097	260097	59	64.937	20.983	13.838	0	111	111	2	1	-10921639	131.667	125	72	216	2765	40.764	2.000	0.200	1.077
ID260096	260096	None	54.398	12.331	12.955	0	111	111	2	1	-10921639	139.762	129	91	235	2935	34.775	7.600	0.158	1.099
ID260095	260095	None	41.152	27.000	0.000	0	111	111	2	1	-10921639	105.667	103	76	206	2219	28.970	6.046	0.165	1.031
ID260094	260094	None	40.672	18.000	0.000	0	111	111	2	1	-10921639	103.857	96	45	153	2181	31.838	2.000	0.176	0.977
ID260099	260099	60	41.884	0.000	20.000	0	112	112	2	1	-10921639	80.762	63	52	153	1696	33.177	2.000	0.209	0.841
ID260102	260102	60	41.350	0.000	22.000	0	113	113	2	1	-10921639	107.048	101	71	144	2248	20.810	4.800	0.277	2.230
ID260101	260101	None	49.321	9.727	9.950	0	113	113	2	1	-10921639	145.905	139	86	206	3064	34.094	7.600	0.147	1.098
ID260104	260104	None	41.876	12.355	20.029	0	114	114	2	1	-10921639	108.095	115	43	163	2270	35.954	2.000	0.157	0.816
ID260105	260105	None	44.719	4.123	23.256	0	115	115	2	1	-10921639	102.048	105	57	144	2143	27.516	3.200	0.230	1.385
ID260103	260103	None	45.286	18.000	26.000	0	116	116	2	1	-10921639	101.810	96	57	163	2138	30.309	2.000	0.212	1.175
ID260107	260107	None	43.162	16.407	21.069	0	118	118	2	1	-10921639	111.190	105	48	173	2335	30.109	2.000	0.176	1.105
ID260106	260106	None	68.770	0.000	19.000	0	118	118	2	1	-10921639	82.667	72	24	178	1736	50.427	2.000	0.372	0.889
ID260110	260110	None	45.467	22.098	13.154	0	119	119	2	1	-10921639	131.952	139	67	192	2771	33.549	6.058	0.159	1.080
ID260109	260109	None	55.564	10.137	11.483	0	119	119	2	1	-10921639	125.952	129	52	226	2645	41.908	7.600	0.177	0.904
ID260108	260108	None	41.715	24.000	0.000	0	119	119	2	1	-10921639	134.143	125	101	182	2817	27.019	4.800	0.197	1.631
ID260111	260111	None	46.779	19.249	15.723	0	120	120	2	1	-10921639	114.714	115	62	173	2409	32.200	2.000	0.144	0.896
ID260115	260115	None	42.115	2.928	3.173	0	121	121	2	1	-10921639	83.048	76	43	144	1744	30.367	2.000	0.168	0.788
ID260114	260114	62	41.367	24.055	0.799	0	121	121	2	1	-10921639	106.048	96	52	173	2227	35.638	2.000	0.174	0.882
ID260117	260117	None	41.043	18.383	20.358	0	121	121	2	1	-10921639	105.095	105	62	158	2207	26.825	2.000	0.162	1.093
ID260116	260116	None	47.571	0.000	10.000	0	121	121	2	1	-10921639	102.333	101	58	163	2149	25.674	2.000	0.267	1.678
ID260113	260113	None	46.213	7.638	13.044	0	122	122	2	1	-10921639	89.667	81	28	178	1883	36.911	2.000	0.171	0.708
ID260112	260112	62	52.519	24.000	0.000	0	122	122	2	1	-10921639	126.714	129	67	168	2661	27.839	4.800	0.256	1.853
ID260118	260118	None	55.763	12.372	13.621	0	124	124	2	1	-10921639	121.238	120	48	192	2546	39.329	7.600	0.223	1.124
ID260119	260119	None	42.589	17.994	8.723	0	125	125	2	1	-10921639	95.619	81	43	158	2008	30.693	2.000	0.151	0.820
ID260121	260121	84	44.592	0.000	20.000	0	125	125	2	1	-10921639	95.810	91	62	178	2012	26.895	6.325	0.223	1.300
ID260120	260120	None	45.705	22.880	13.414	0	125	125	2	1	-10921639	102.714	105	52	158	2157	27.408	3.200	0.205	1.276
ID260123	260123	84	40.147	0.000	20.000	0	126	126	2	1	-10921639	74.286	72	26	139	1560	32.816	2.000	0.203	0.764
ID260122	260122	None	56.689	12.289	1.942	0	126	126	2	1	-10921639	148.000	149	67	221	3108	42.481	2.000	0.143	0.870
ID260130	260130	None	53.635	23.661	8.033	0	127	127	2	1	-10921639	103.476	110	33	192	2173	40.172	2.000	0.190	0.823
ID260134	260134	None	44.070	0.000	20.000	0	128	128	2	1	-10921639	76.857	71	40	125	1614	26.360	2.000	0.296	1.330
ID260127	260127	None	51.358	16.000	0.000	0	130	130	2	1	-10921639	147.952	149	96	187	3107	29.291	4.800	0.220	1.818
ID260129	260129	None	46.079	11.383	10.954	0	130	130	2	1	-10921639	119.619	125	62	182	2512	34.404	2.000	0.141	0.859
ID260128	260128	63	45.047	25.000	0.000	0	130	130	2	1	-10921639	110.524	115	67	158	2321	28.497	6.380	0.212	1.356
ID260126	260126	None	40.115	21.173	17.830	0	131	131	2	1	-10921639	96.143	96	52	139	2019	27.616	2.000	0.203	1.173
ID260125	260125	None	40.118	21.371	10.717	0	131	131	2	1	-10921639	118.333	129	62	163	2485	30.955	7.600	0.131	0.883
ID260124	260124	63	48.808	27.000	0.000	0	131	131	2	1	-10921639	98.667	91	53	158	2072	31.889	2.000	0.248	1.230
ID260145	260145	None	48.686	0.000	20.000	0	132	132	2	1	-10921639	106.524	105	53	178	2237	33.253	2.000	0.191	1.026
ID260144	260144	None	42.346	4.012	3.206	0	132	132	2	1	-10921639	99.762	91	52	158	2095	28.032	2.000	0.155	0.955
ID260131	260131	None	49.248	12.031	3.244	0	133	133	2	1	-10921639	147.190	139	105	206	3091	28.248	3.200	0.150	1.362
ID260133	260133	None	40.530	27.000	17.000	0	133	133	2	1	-10921639	91.095	91	49	158	1913	28.034	2.000	0.165	0.918
ID260132	260132	64	43.512	14.373	11.701	0	133	133	2	1	-10921639	143.429	139	91	197	3012	29.092	6.389	0.123	1.080
ID260135	260135	None	42.873	9.380	10.194	0	134	134	2	1	-10921639	133.381	134	72	202	2801	38.148	7.600	0.140	0.860
ID260137	260137	65	64.651	0.000	20.000	0	134	134	2	1	-10921639	73.714	52	26	192	1548	48.334	2.000	0.277	0.662
ID260136	260136	64	62.308	12.978	12.962	0	134	134	2	1	-10921639	160.190	149	101	235	3364	36.267	4.800	0.193	1.427
ID260143	260143	65	60.002	0.000	20.000	0	135	135	2	1	-10921639	99.524	101	28	187	2090	44.335	7.600	0.275	0.967
ID260142	260142	None	55.052	0.000	9.000	0	135	135	2	1	-10921639	114.095	105	76	173	2396	26.121	4.800	0.341	2.221
ID260141	260141	None	44.274	23.000	0.000	0	135	135	2	1	-10921639	108.095	101	48	163	2270	34.262	2.000	0.164	0.890
ID260147	260147	None	47.854	13.792	15.607	0	136	136	2	1	-10921639	124.143	115	81	197	2607	35.408	2.000	0.158	0.956
ID260146	260146	None	57.560	13.723	11.010	0	136	136	2	1	-10921639	142.714	139	62	250	2997	44.168	2.000	0.135	0.770
ID260150	260150	None	46.264	18.213	17.045	0	137	137	2	1	-10921639	125.524	120	76	187	2636	35.634	2.000	0.175	1.049
ID260149	260149	66	49.518	7.512	13.781	0	137	137	2	1	-10921639	118.952	115	72	202	2498	35.829	2.000	0.154	0.887
ID260148	260148	67	50.821	12.838	0.512	0	137	137	2	1	-10921639	144.619	149	81	216	3037	39.506	2.000	0.169	1.056
ID260139	260139	None	43.243	13.057	11.538	0	138	138	2	1	-10921639	128.952	129	72	182	2708	32.332	2.000	0.145	1.011
ID260138	260138	67	52.950	13.000	0.000	0	138	138	2	1	-10921639	163.429	158	130	216	3432	23.802	4.800	0.197	2.264
ID260140	260140	66	51.921	7.461	13.476	0	138	138	2	1	-10921639	100.524	96	33	197	2111	46.871	2.000	0.154	0.572
ID260162	260162	None	41.507	27.000	23.000	0	139	139	2	1	-10921639	86.857	86	52	149	1824	20.165	4.800	0.270	1.834
ID260155	260155	None	49.318	13.452	12.255	0	140	140	2	1	-10921639	139.667	134	67	202	2933	35.055	2.000	0.167	1.138
ID260154	260154	None	40.574	12.073	8.217	0	140	140	2	1	-10921639	124.667	129	72	187	2618	32.702	2.000	0.132	0.887
ID260163	260163	None	42.014	6.732	21.302	0	141	141	2	1	-10921639	92.048	96	43	144	1933	28.076	2.000	0.213	1.153
ID260164	260164	None	42.960	17.580	21.312	0	141	141	2	1	-10921639	111.714	110	62	173	2346	32.333	6.220	0.167	0.991
ID260151	260151	None	41.381	23.000	0.000	0	142	142	2	1	-10921639	106.762	110	57	158	2242	29.302	3.200	0.244	1.428
ID260153	260153	69	42.484	0.000	20.000	0	142	142	2	1	-10921639	61.952	57	28	129	1301	25.637	2.000	0.334	1.211
ID260152	260152	70	57.200	12.650	14.417	0	142	142	2	1	-10921639	149.714	153	86	216	3144	32.864	2.000	0.179	1.383
ID260161	260161	None	57.494	18.000	26.000	0	143	143	2	1	-10921639	85.381	72	48	153	1793	34.876	2.000	0.300	1.129
ID260160	260160	69	42.635	0.000	20.000	0	143	143	2	1	-10921639	81.952	72	22	182	1721	38.938	2.000	0.140	0.517
ID260159	260159	70	48.990	12.875	14.957	0	143	143	2	1	-10921639	147.429	144	86	206	3096	35.369	4.800	0.150	1.088
ID260158	260158	None	43.378	22.674	13.419	0	143	143	2	1	-10921639	111.095	105	52	182	2333	35.672	2.000	0.143	0.781
ID260157	260157	None	48.262	16.203	12.083	0	143	143	2	1	-10921639	158.714	158	72	221	3333	35.079	7.600	0.130	1.041
ID260156	260156	None	48.285	3.165	3.244	0	143	143	2	1	-10921639	102.429	101	62	158	2151	29.556	2.000	0.208	1.192
ID260165	260165	None	44.074	10.093	7.406	0	144	144	2	1	-10921639	131.286	129	76	202	2757	31.978	7.600	0.140	1.011
ID260167	260167	None	42.659	0.000	20.000	0	145	145	2	1	-10921639	76.476	72	24	173	1606	35.287	7.600	0.204	0.733
ID260166	260166	None	48.038	13.842	14.134	0	145	145	2	1	-10921639	145.857	144	91	211	3063	31.041	4.800	0.166	1.336
ID260170	260170	None	47.521	18.965	16.781	0	146	146	2	1	-10921639	124.952	120	67	221	2624	34.753	2.000	0.146	0.918
ID260169	260169	68	58.226	22.119	14.791	0	146	146	2	1	-10921639	124.286	120	52	216	2610	43.480	2.000	0.157	0.776
ID260168	260168	None	49.358	18.313	7.566	0	146	146	2	1	-10921639	129.619	120	67	192	2722	35.092	2.000	0.135	0.880
ID260171	260171	143	42.714	23.000	0.000	0	147	147	2	1	-10921639	115.286	115	81	173	2421	25.239	4.800	0.254	1.853
ID260175	260175	None	61.046	0.000	21.000	0	147	147	2	1	-10921639	86.952	72	36	187	1826	42.666	2.000	0.344	1.042
ID260174	260174	68	44.526	21.237	13.291	0	147	147	2	1	-10921639	150.286	149	105	216	3156	29.300	7.600	0.138	1.241
ID260173	260173	73	50.791	5.123	10.971	0	147	147	2	1	-10921639	107.571	105	52	182	2259	34.359	2.000	0.182	0.963
ID260172	260172	72	59.752	10.975	9.895	0	147	147	2	1	-10921639	164.476	168	101	245	3454	33.859	6.032	0.180	1.480
ID260184	260184	None	44.679	13.652	12.940	0	148	148	2	1	-10921639	132.619	129	76	206	2785	32.326	2.000	0.130	0.945
ID260183	260183	73	55.239	7.818	11.318	0	148	148	2	1	-10921639	139.286	144	81	192	2925	33.189	2.000	0.204	1.424
ID260182	260182	72	67.670	12.423	7.829	0	148	148	2	1	-10921639	156.952	149	86	250	3296	42.165	2.000	0.197	1.223
ID260181	260181	143	42.164	22.599	1.663	0	148	148	2	1	-10921639	94.952	86	48	178	1994	33.510	2.000	0.154	0.756
ID260187	260187	71	47.929	20.085	10.493	0	149	149	2	1	-10921639	122.286	120	33	216	2568	43.543	7.600	0.116	0.582
ID260186	260186	72	57.592	11.076	8.726	0	149	149	2	1	-10921639	157.286	153	105	235	3303	33.070	7.600	0.162	1.325
ID260185	260185	None	51.037	12.963	1.799	0	149	149	2	1	-10921639	138.571	129	72	197	2910	30.805	2.000	0.181	1.377
ID260179	260179	None	43.796	22.674	14.533	0	150	150	2	1	-10921639	115.952	105	62	178	2435	37.825	2.000	0.142	0.762
ID260178	260178	71	61.467	19.973	10.392	0	150	150	2	1	-10921639	139.714	144	67	211	2934	40.248	4.800	0.222	1.261
ID260177	260177	72	52.200	12.876	9.615	0	150	150	2	1	-10921639	169.095	168	101	240	3551	36.615	6.354	0.139	1.125
ID260176	260176	73	51.501	8.967	10.364	0	150	150	2	1	-10921639	159.905	173	67	216	3358	37.639	4.800	0.168	1.224
ID260180	260180	74	61.919	0.000	19.000	0	150	150	2	1	-10921639	100.048	96	28	187	2101	44.181	2.000	0.311	1.074
ID260195	260195	73	42.830	7.866	10.035	0	151	151	2	1	-10921639	146.762	129	81	216	3082	37.571	2.000	0.135	0.931
ID260194	260194	None	51.930	24.000	0.000	0	151	151	2	1	-10921639	113.429	108	72	168	2382	28.514	4.800	0.289	1.782
ID260199	260199	None	52.395	13.031	20.705	0	151	151	2	1	-10921639	136.095	144	62	187	2858	32.631	4.800	0.205	1.421
ID260198	260198	74	67.984	0.000	19.000	0	151	151	2	1	-10921639	83.238	71	14	173	1748	50.247	2.000	0.371	0.896
ID260197	260197	71	42.849	19.350	12.881	0	151	151	2	1	-10921639	134.810	129	81	211	2831	33.911	2.000	0.110	0.786
ID260196	260196	72	67.546	12.371	10.102	0	151	151	2	1	-10921639	208.095	211	149	255	4370	34.878	4.800	0.190	1.904
ID260205	260205	None	43.407	0.000	26.000	0	152	152	2	1	-10921639	82.286	76	31	144	1728	37.536	2.000	0.248	0.872
ID260204	260204	75	47.206	13.290	13.335	0	152	152	2	1	-10921639	150.048	149	91	197	3151	29.676	2.000	0.147	1.295
ID260209	260209	None	45.942	18.987	15.784	0	153	153	2	1	-10921639	149.333	144	86	211	3136	30.699	2.000	0.127	1.099
ID260208	260208	None	50.468	23.898	13.722	0	153	153	2	1	-10921639	129.381	129	52	206	2717	41.013	2.000	0.138	0.767
ID260207	260207	75	43.840	13.083	11.810	0	153	153	2	1	-10921639	169.190	173	115	216	3553	28.440	4.800	0.161	1.648
ID260206	260206	72	54.489	11.879	9.222	0	153	153	2	1	-10921639	169.238	178	96	221	3554	33.925	6.108	0.168	1.438
ID260203	260203	None	46.436	13.039	19.591	0	154	154	2	1	-10921639	123.476	125	67	173	2593	32.448	2.000	0.170	1.106
ID260202	260202	76	62.770	0.000	20.000	0	154	154	2	1	-10921639	94.429	91	28	197	1983	43.333	2.000	0.281	0.957
ID260201	260201	75	65.750	13.967	12.409	0	154	154	2	1	-10921639	192.190	211	101	255	4036	42.197	2.000	0.161	1.266
ID260200	260200	72	55.356	12.422	8.711	0	154	154	2	1	-10921639	190.667	192	139	255	4004	33.307	4.800	0.147	1.464
ID260193	260193	76	45.064	0.000	20.000	0	155	155	2	1	-10921639	84.333	81	43	149	1771	29.451	7.600	0.242	1.114
ID260192	260192	78	44.865	8.346	15.602	0	155	155	2	1	-10921639	99.905	96	19	178	2098	49.311	2.000	0.151	0.533
ID260191	260191	None	49.254	22.063	13.919	0	155	155	2	1	-10921639	157.619	163	101	206	3310	32.015	4.800	0.170	1.433
ID260190	260190	75	43.918	13.465	13.250	0	155	155	2	1	-10921639	173.571	173	115	221	3645	27.360	7.600	0.135	1.508
ID260189	260189	None	45.571	20.351	11.147	0	155	155	2	1	-10921639	168.571	178	105	221	3540	29.872	4.800	0.142	1.406
ID260188	260188	79	58.670	23.000	0.000	0	155	155	2	1	-10921639	103.810	96	57	187	2180	41.343	2.000	0.326	1.235
ID260211	260211	None	46.900	9.827	10.022	0	156	156	2	1	-10921639	147.571	149	72	216	3099	38.597	2.000	0.133	0.901
ID260210	260210	79	50.720	24.000	0.000	0	156	156	2	1	-10921639	85.952	86	43	139	1805	30.704	4.800	0.390	1.571
ID260215	260215	76	47.538	0.000	20.000	0	156	156	2	1	-10921639	92.333	91	52	149	1939	28.445	2.000	0.250	1.297
ID260214	260214	77	46.034	20.188	17.500	0	156	156	2	1	-10921639	125.048	125	72	192	2626	35.942	7.600	0.163	0.977
ID260213	260213	78	43.054	7.991	15.635	0	156	156	2	1	-10921639	92.190	101	28	178	1936	40.954	2.000	0.111	0.450
ID260212	260212	75	64.700	12.971	13.061	0	156	156	2	1	-10921639	184.571	192	110	240	3876	37.465	4.800	0.172	1.447
ID260249	260249	76	41.006	0.000	20.000	0	157	157	2	1	-10921639	61.095	52	28	120	1283	29.445	2.000	0.252	0.835
ID260248	260248	77	95.496	18.903	17.814	0	157	157	2	1	-10921639	169.190	173	81	255	3553	55.849	2.000	0.271	1.290
ID260247	260247	None	73.574	22.452	13.526	0	157	157	2	1	-10921639	156.952	139	67	250	3296	54.344	7.600	0.187	0.909
ID260246	260246	75	62.695	12.194	11.308	0	157	157	2	1	-10921639	171.619	173	115	216	3604	32.457	4.800	0.187	1.665
ID260245	260245	79	50.983	23.000	0.000	0	157	157	2	1	-10921639	98.476	101	33	168	2068	32.408	4.800	0.344	1.554
ID260234	260234	77	58.063	18.680	17.454	0	158	158	2	1	-10921639	150.143	149	81	235	3153	42.019	2.000	0.194	1.159
ID260233	260233	80	71.592	19.956	10.915	0	158	158	2	1	-10921639	153.762	149	48	230	3229	45.241	2.000	0.216	1.207
ID260232	260232	75	69.708	10.684	10.396	0	158	158	2	1	-10921639	205.714	202	134	255	4320	38.149	4.800	0.205	1.833
ID260219	260219	81	57.695	22.750	13.018	0	159	159	2	1	-10921639	125.333	120	33	216	2632	47.851	2.000	0.158	0.716
ID260218	260218	82	60.252	12.857	12.418	0	159	159	2	1	-10921639	182.619	192	86	255	3835	39.839	2.000	0.147	1.175
ID260217	260217	80	56.978	18.626	10.843	0	159	159	2	1	-10921639	136.190	134	86	202	2860	38.982	2.000	0.199	1.158
ID260216	260216	75	63.459	10.977	7.998	0	159	159	2	1	-10921639	150.714	158	67	255	3165	51.882	7.600	0.151	0.763
ID260223	260223	83	42.088	27.000	22.000	0	159	159	2	1	-10921639	68.714	72	36	134	1443	28.846	2.000	0.243	0.931
ID260222	260222	None	42.945	0.000	19.000	0	159	159	2	1	-10921639	84.143	76	33	139	1767	35.941	2.000	0.191	0.752
ID260221	260221	77	85.403	18.385	17.967	0	159	159	2	1	-10921639	136.048	134	43	250	2857	57.572	2.000	0.280	1.035
ID260220	260220	None	45.194	8.536	14.513	0	159	159	2	1	-10921639	136.524	139	67	206	2867	43.185	2.000	0.103	0.590
ID260235	260235	82	60.497	12.218	12.657	0	160	160	2	1	-10921639	168.381	163	86	255	3536	51.199	2.000	0.127	0.744
ID260238	260238	83	43.575	27.000	21.000	0	160	160	2	1	-10921639	85.429	86	45	120	1794	21.009	4.800	0.345	2.086
ID260237	260237	None	46.005	12.632	18.640	0	160	160	2	1	-10921639	102.857	101	19	168	2160	42.440	2.000	0.151	0.637
ID260236	260236	81	74.427	22.028	13.239	0	160	160	2	1	-10921639	164.619	158	96	230	3457	44.657	2.000	0.213	1.292
ID260259	260259	77	75.069	19.098	17.798	0	161	161	2	1	-10921639	135.238	125	67	226	2840	47.130	2.000	0.273	1.231
ID260258	260258	81	50.335	23.164	14.245	0	161	161	2	1	-10921639	136.333	129	76	192	2863	27.985	7.600	0.173	1.436
ID260257	260257	112	56.855	7.564	13.777	0	161	161	2	1	-10921639	131.143	129	72	216	2754	42.581	2.000	0.145	0.780
ID260256	260256	80	44.314	19.194	10.066	0	161	161	2	1	-10921639	141.143	139	72	206	2964	37.160	3.200	0.140	0.935
ID260261	260261	86	53.914	0.000	22.000	0	161	161	2	1	-10921639	96.952	86	49	163	2036	34.814	7.600	0.311	1.320
ID260260	260260	None	42.541	8.405	20.314	0	161	161	2	1	-10921639	101.429	105	19	158	2130	40.730	2.000	0.187	0.785
ID260255	260255	None	45.788	23.000	0.000	0	161	161	2	1	-10921639	84.524	81	33	139	1775	32.095	2.000	0.366	1.412
ID260227	260227	82	50.847	14.437	12.180	0	162	162	2	1	-10921639	194.000	187	129	255	4074	37.840	7.600	0.109	1.012
ID260226	260226	80	48.484	18.493	9.735	0	162	162	2	1	-10921639	174.667	173	105	240	3668	40.619	4.800	0.137	1.039
ID260225	260225	85	53.972	10.092	9.679	0	162	162	2	1	-10921639	163.286	178	91	230	3429	45.591	7.600	0.107	0.694
ID260224	260224	None	45.070	0.000	9.000	0	162	162	2	1	-10921639	86.048	81	49	129	1807	24.871	2.000	0.295	1.575
ID260231	260231	86	52.278	0.000	20.000	0	162	162	2	1	-10921639	77.000	67	26	173	1617	40.106	2.000	0.263	0.799
ID260230	260230	77	79.696	19.348	17.855	0	162	162	2	1	-10921639	143.333	149	57	230	3010	51.505	7.600	0.258	1.143
ID260229	260229	112	51.569	7.832	13.608	0	162	162	2	1	-10921639	115.381	115	14	206	2423	47.726	2.000	0.137	0.583
ID260228	260228	81	48.400	22.607	13.588	0	162	162	2	1	-10921639	127.333	129	48	192	2674	40.694	4.800	0.202	1.052
ID260267	260267	86	70.780	0.000	20.000	0	163	163	2	1	-10921639	126.905	125	76	235	2665	39.116	4.800	0.284	1.435
ID260266	260266	77	51.278	19.483	17.884	0	163	163	2	1	-10921639	130.857	125	62	197	2748	36.801	2.000	0.188	1.124
ID260265	260265	112	70.957	7.698	13.130	0	163	163	2	1	-10921639	164.238	153	96	255	3449	39.614	4.800	0.210	1.439
ID260264	260264	80	70.333	19.065	10.848	0	163	163	2	1	-10921639	161.571	163	76	235	3393	40.798	2.000	0.213	1.388
ID260263	260263	82	44.367	15.221	10.953	0	163	163	2	1	-10921639	148.429	158	86	211	3117	38.132	2.000	0.123	0.851
ID260262	260262	85	42.985	10.284	9.597	0	163	163	2	1	-10921639	165.143	168	62	216	3468	38.401	7.600	0.102	0.795
ID260251	260251	80	48.429	19.844	11.141	0	164	164	2	1	-10921639	166.048	163	96	221	3487	29.104	7.600	0.154	1.521
ID260250	260250	85	67.158	10.112	9.208	0	164	164	2	1	-10921639	153.952	153	72	245	3233	47.255	7.600	0.174	0.964
ID260254	260254	86	47.247	0.000	20.000	0	164	164	2	1	-10921639	96.143	96	38	182	2019	37.099	2.000	0.166	0.737
ID260253	260253	77	49.372	19.099	18.044	0	164	164	2	1	-10921639	120.905	120	76	187	2539	31.369	2.000	0.189	1.227
ID260252	260252	81	53.142	22.651	13.905	0	164	164	2	1	-10921639	136.095	139	67	230	2858	43.868	7.600	0.128	0.705
ID260283	260283	80	46.473	19.684	10.548	0	165	165	2	1	-10921639	149.190	139	91	216	3133	34.839	2.000	0.137	1.033
ID260282	260282	85	81.007	9.315	10.743	0	165	165	2	1	-10921639	177.333	182	91	255	3724	46.172	7.600	0.242	1.498
ID260286	260286	86	50.561	0.000	20.000	0	165	165	2	1	-10921639	81.190	81	36	163	1705	32.196	2.000	0.283	1.111
ID260285	260285	77	65.058	19.728	18.965	0	165	165	2	1	-10921639	132.381	129	72	240	2780	44.864	2.000	0.194	0.958
ID260284	260284	81	62.084	22.321	14.020	0	165	165	2	1	-10921639	158.238	163	76	235	3323	43.322	2.000	0.193	1.181
ID260272	260272	86	42.787	0.000	20.000	0	166	166	2	1	-10921639	73.952	67	36	168	1553	33.586	2.000	0.180	0.672
ID260271	260271	None	41.884	13.451	17.965	0	166	166	2	1	-10921639	120.429	105	43	206	2529	41.110	2.000	0.103	0.546
ID260270	260270	81	61.098	22.259	13.285	0	166	166	2	1	-10921639	176.571	178	110	255	3708	43.384	7.600	0.151	1.069
ID260269	260269	80	40.774	19.866	10.671	0	166	166	2	1	-10921639	178.619	182	120	226	3751	27.069	7.600	0.132	1.534
ID260268	260268	85	45.050	9.703	9.571	0	166	166	2	1	-10921639	141.286	144	91	187	2967	29.816	2.000	0.136	1.132
ID260275	260275	None	50.974	7.839	11.375	0	167	167	2	1	-10921639	155.762	163	86	245	3271	45.777	6.378	0.127	0.767
ID260274	260274	85	45.865	10.864	8.078	0	167	167	2	1	-10921639	144.476	144	81	235	3034	39.686	2.000	0.146	0.928
ID260273	260273	None	40.482	23.000	0.000	0	167	167	2	1	-10921639	103.524	110	43	178	2174	31.725	2.000	0.134	0.774
ID260279	260279	81	44.671	22.761	14.786	0	167	167	2	1	-10921639	156.238	163	105	221	3281	32.691	2.000	0.137	1.152
ID260278	260278	87	45.080	8.148	13.866	0	167	167	2	1	-10921639	143.667	139	72	202	3017	40.785	2.000	0.126	0.790
ID260277	260277	88	47.672	12.904	12.010	0	167	167	2	1	-10921639	142.905	149	57	226	3001	40.709	2.000	0.130	0.809
ID260276	260276	80	46.258	20.632	10.860	0	167	167	2	1	-10921639	163.095	163	105	226	3425	28.365	7.600	0.122	1.250
ID260281	260281	None	43.629	17.382	21.855	0	167	167	2	1	-10921639	116.333	110	67	182	2443	31.691	2.000	0.138	0.892
ID260280	260280	86	80.930	0.000	20.000	0	167	167	2	1	-10921639	100.333	96	45	216	2107	48.966	2.000	0.401	1.174
ID260243	260243	81	65.424	22.549	15.092	0	168	168	2	1	-10921639	166.810	168	76	250	3503	52.261	2.000	0.150	0.833
ID260242	260242	88	56.078	13.827	13.704	0	168	168	2	1	-10921639	157.095	158	86	255	3299	43.376	2.000	0.122	0.787
ID260241	260241	87	68.916	7.928	14.042	0	168	168	2	1	-10921639	161.714	158	91	250	3396	42.364	2.000	0.171	1.114
ID260240	260240	80	52.775	18.904	9.518	0	168	168	2	1	-10921639	148.857	153	76	230	3126	40.726	2.000	0.140	0.899
ID260239	260239	85	43.799	11.619	7.732	0	168	168	2	1	-10921639	143.714	139	86	202	3018	33.663	3.200	0.103	0.796
ID260244	260244	86	41.193	0.000	20.000	0	168	168	2	1	-10921639	75.048	67	40	149	1576	28.001	2.000	0.241	1.040
ID260287	260287	80	74.560	18.708	9.661	0	169	169	2	1	-10921639	166.429	168	72	250	3495	51.667	2.000	0.209	1.115
ID260288	260288	81	86.948	23.362	14.936	0	169	169	2	1	-10921639	189.905	187	125	255	3988	42.689	4.800	0.285	1.973
ID260291	260291	None	61.865	12.763	12.742	0	170	170	2	1	-10921639	177.095	163	72	255	3719	50.999	2.000	0.138	0.844
ID260290	260290	80	60.736	18.925	11.128	0	170	170	2	1	-10921639	165.333	158	62	235	3472	41.919	2.000	0.154	1.053
ID260289	260289	89	68.136	9.149	9.952	0	170	170	2	1	-10921639	176.857	178	110	255	3714	45.983	2.000	0.195	1.256
ID260295	260295	None	45.098	0.000	20.000	0	170	170	2	1	-10921639	93.000	91	40	178	1953	34.299	7.600	0.183	0.839
ID260294	260294	None	41.425	18.855	16.705	0	170	170	2	1	-10921639	121.952	139	38	187	2561	44.021	2.000	0.122	0.604
ID260293	260293	81	49.617	22.279	14.592	0	170	170	2	1	-10921639	162.952	158	86	230	3422	35.976	7.600	0.147	1.164
ID260292	260292	None	47.197	8.113	15.142	0	170	170	2	1	-10921639	108.905	105	33	187	2287	43.342	3.200	0.134	0.594
ID260298	260298	81	77.696	22.064	14.544	0	171	171	2	1	-10921639	169.238	158	76	255	3554	51.919	7.600	0.191	1.046
ID260297	260297	80	65.807	18.066	10.695	0	171	171	2	1	-10921639	171.381	163	72	255	3599	44.875	2.000	0.142	0.951
ID260296	260296	89	61.295	10.193	9.621	0	171	171	2	1	-10921639	197.095	202	96	255	4139	44.622	4.800	0.187	1.391
ID260299	260299	90	68.961	12.914	11.818	0	172	172	2	1	-10921639	219.619	250	105	255	4612	49.668	6.364	0.180	1.350
ID260303	260303	None	42.397	27.000	21.000	0	172	172	2	1	-10921639	72.429	76	28	134	1521	29.397	2.000	0.319	1.193
ID260302	260302	None	59.469	0.000	20.000	0	172	172	2	1	-10921639	66.048	58	9	149	1387	40.715	2.000	0.361	0.861
ID260301	260301	None	47.045	7.587	15.086	0	172	172	2	1	-10921639	112.429	115	62	187	2361	36.898	2.000	0.151	0.800
ID260300	260300	81	76.029	22.452	13.390	0	172	172	2	1	-10921639	172.286	163	105	255	3618	52.114	7.600	0.210	1.149
ID260315	260315	89	60.929	11.389	8.880	0	173	173	2	1	-10921639	208.524	206	129	255	4379	38.187	7.600	0.177	1.642
ID260314	260314	80	49.871	18.808	8.443	0	173	173	2	1	-10921639	112.381	110	43	216	2360	54.321	2.000	0.097	0.366
ID260318	260318	91	48.217	18.035	17.077	0	173	173	2	1	-10921639	119.429	120	62	192	2508	36.855	3.200	0.145	0.820
ID260317	260317	81	72.406	22.520	13.527	0	173	173	2	1	-10921639	141.762	134	38	230	2977	61.101	2.000	0.250	0.928
ID260316	260316	90	58.216	11.909	10.535	0	173	173	2	1	-10921639	212.476	216	125	255	4462	41.000	6.297	0.143	1.297
ID260322	260322	91	47.392	18.056	17.648	0	174	174	2	1	-10921639	102.333	96	33	192	2149	42.560	2.000	0.171	0.701
ID260321	260321	81	67.447	22.942	13.453	0	174	174	2	1	-10921639	136.810	134	57	245	2873	53.100	2.000	0.179	0.783
ID260320	260320	80	49.485	19.072	8.776	0	174	174	2	1	-10921639	141.857	129	67	221	2979	41.449	2.000	0.117	0.719
ID260319	260319	89	85.593	12.955	7.876	0	174	174	2	1	-10921639	190.571	206	105	255	4002	52.604	2.000	0.202	1.220
ID260323	260323	89	51.333	11.647	8.320	0	175	175	2	1	-10921639	175.238	182	91	230	3680	36.954	4.800	0.166	1.351
ID260327	260327	81	57.038	22.614	13.540	0	175	175	2	1	-10921639	163.095	168	81	250	3425	49.454	4.000	0.161	0.913
ID260326	260326	92	47.463	20.373	12.774	0	175	175	2	1	-10921639	184.619	192	96	255	3877	38.497	7.600	0.092	0.807
ID260325	260325	93	49.326	14.982	10.960	0	175	175	2	1	-10921639	182.810	187	125	255	3839	43.287	7.600	0.071	0.560
ID260324	260324	None	43.185	23.595	8.499	0	175	175	2	1	-10921639	113.762	105	43	192	2389	46.304	2.000	0.141	0.606
ID260329	260329	None	40.299	12.403	18.479	0	175	175	2	1	-10921639	103.952	105	28	163	2183	34.899	2.000	0.146	0.759
ID260328	260328	91	49.767	18.075	16.440	0	175	175	2	1	-10921639	126.952	125	52	197	2666	48.376	2.000	0.114	0.538
ID260307	260307	81	46.007	23.340	14.162	0	176	176	2	1	-10921639	134.857	134	91	202	2832	32.164	2.000	0.124	0.924
ID260306	260306	92	44.642	19.394	11.994	0	176	176	2	1	-10921639	178.000	173	115	240	3738	29.928	2.000	0.107	1.152
ID260305	260305	93	49.200	14.795	11.810	0	176	176	2	1	-10921639	182.810	178	110	255	3839	38.496	2.000	0.091	0.795
ID260304	260304	89	50.707	11.730	8.170	0	176	176	2	1	-10921639	167.238	168	110	230	3512	33.752	4.800	0.165	1.407
ID260331	260331	94	44.784	10.279	8.063	0	177	177	2	1	-10921639	156.667	158	81	221	3290	40.159	2.000	0.122	0.846
ID260330	260330	None	46.145	2.840	4.083	0	177	177	2	1	-10921639	120.905	120	67	163	2539	29.139	4.800	0.175	1.237
ID260335	260335	81	71.405	23.112	15.864	0	177	177	2	1	-10921639	128.190	125	52	255	2692	55.958	2.000	0.189	0.729
ID260334	260334	None	42.805	8.340	15.319	0	177	177	2	1	-10921639	100.810	96	48	168	2117	33.221	2.000	0.191	0.973
ID260333	260333	93	62.429	14.046	12.008	0	177	177	2	1	-10921639	186.857	197	105	240	3924	40.327	2.000	0.153	1.231
ID260332	260332	89	45.582	12.171	9.482	0	177	177	2	1	-10921639	189.667	187	139	240	3983	25.736	7.600	0.153	1.956
ID260313	260313	None	40.963	22.000	26.000	0	178	178	2	1	-10921639	79.667	86	31	134	1673	33.152	4.800	0.278	1.046
ID260312	260312	None	45.054	16.658	22.196	0	178	178	2	1	-10921639	120.429	125	62	182	2529	35.621	2.000	0.148	0.872
ID260311	260311	81	63.375	22.560	13.889	0	178	178	2	1	-10921639	157.143	153	101	245	3300	41.180	2.000	0.193	1.235
ID260310	260310	None	45.913	24.062	7.871	0	178	178	2	1	-10921639	104.571	105	52	173	2196	33.700	2.000	0.164	0.874
ID260309	260309	95	45.751	18.494	8.510	0	178	178	2	1	-10921639	150.857	144	91	221	3168	43.223	7.600	0.135	0.832
ID260308	260308	94	58.275	11.281	8.434	0	178	178	2	1	-10921639	159.143	153	86	245	3342	43.893	4.800	0.163	1.016
ID260339	260339	93	57.566	14.331	12.456	0	179	179	2	1	-10921639	200.048	206	139	255	4201	39.966	2.000	0.118	1.059
ID260338	260338	96	47.308	17.682	10.830	0	179	179	2	1	-10921639	199.476	197	144	255	4189	34.346	6.311	0.106	1.109
ID260337	260337	94	48.266	11.110	8.737	0	179	179	2	1	-10921639	163.000	158	91	221	3423	32.929	4.800	0.141	1.226
ID260336	260336	95	54.473	18.262	8.216	0	179	179	2	1	-10921639	160.571	168	91	255	3372	45.196	2.000	0.121	0.768
ID260341	260341	97	67.367	0.000	20.000	0	179	179	2	1	-10921639	68.619	52	18	178	1441	43.617	2.000	0.477	1.017
ID260340	260340	98	41.946	8.248	16.845	0	179	179	2	1	-10921639	103.286	110	38	187	2169	39.610	2.000	0.151	0.685
ID260346	260346	97	42.890	0.000	20.000	0	180	180	2	1	-10921639	55.857	48	19	120	1173	25.188	2.000	0.346	1.139
ID260345	260345	98	45.697	8.261	14.981	0	180	180	2	1	-10921639	142.286	144	62	202	2988	42.214	2.000	0.148	0.870
ID260344	260344	93	62.431	13.801	12.826	0	180	180	2	1	-10921639	230.714	255	139	255	4845	35.938	4.800	0.165	1.820
ID260343	260343	96	66.916	17.764	10.609	0	180	180	2	1	-10921639	185.905	173	86	255	3904	51.638	2.000	0.156	0.970
ID260342	260342	94	43.707	11.137	9.062	0	180	180	2	1	-10921639	175.905	192	76	235	3694	45.082	7.600	0.104	0.736
ID260347	260347	94	52.358	13.084	8.107	0	181	181	2	1	-10921639	177.429	192	91	255	3726	49.178	2.000	0.109	0.711
ID260350	260350	97	40.455	0.000	20.000	0	181	181	2	1	-10921639	72.000	72	33	120	1512	26.134	2.000	0.276	1.192
ID260349	260349	93	62.319	13.682	13.803	0	181	181	2	1	-10921639	213.667	216	105	255	4487	48.788	4.800	0.172	1.286
ID260348	260348	96	68.292	19.251	10.294	0	181	181	2	1	-10921639	160.333	158	86	255	3367	52.580	3.200	0.205	1.039
ID260399	260399	96	65.452	19.620	9.987	0	182	182	2	1	-10921639	164.048	168	91	255	3445	46.556	2.000	0.169	1.016
ID260401	260401	99	54.732	23.821	12.930	0	182	182	2	1	-10921639	116.524	110	67	216	2447	42.136	2.000	0.149	0.717
ID260400	260400	94	51.382	12.433	11.024	0	182	182	2	1	-10921639	228.762	240	168	255	4804	30.984	4.800	0.115	1.529
ID260355	260355	99	43.305	23.217	13.208	0	183	183	2	1	-10921639	122.381	115	67	211	2570	32.552	2.000	0.127	0.850
ID260354	260354	94	53.652	12.924	13.353	0	183	183	2	1	-10921639	239.905	255	192	255	5038	23.113	4.800	0.150	2.711
ID260353	260353	96	53.913	18.895	8.326	0	183	183	2	1	-10921639	152.571	149	76	230	3204	41.979	2.000	0.121	0.786
ID260352	260352	100	53.565	12.847	6.994	0	183	183	2	1	-10921639	168.905	168	120	255	3547	42.032	2.000	0.094	0.693
ID260357	260357	97	56.111	0.000	20.000	0	183	183	2	1	-10921639	88.429	86	24	197	1857	41.912	4.800	0.337	1.063
ID260356	260356	None	53.318	13.546	14.551	0	183	183	2	1	-10921639	187.905	192	67	255	3946	56.756	2.000	0.107	0.642
ID260351	260351	None	40.586	16.032	3.017	0	183	183	2	1	-10921639	128.952	129	62	197	2708	32.477	2.000	0.137	0.959
ID260363	260363	97	62.561	0.000	20.000	0	184	184	2	1	-10921639	89.667	81	43	182	1883	35.241	2.000	0.356	1.335
ID260362	260362	99	63.306	22.965	15.123	0	184	184	2	1	-10921639	119.619	120	28	197	2512	44.744	2.000	0.254	1.082
ID260361	260361	94	61.262	13.322	13.188	0	184	184	2	1	-10921639	217.857	226	153	255	4575	37.740	4.800	0.142	1.431
ID260360	260360	96	51.710	17.939	9.740	0	184	184	2	1	-10921639	166.095	173	72	255	3488	50.078	2.000	0.113	0.675
ID260359	260359	None	56.981	20.745	8.873	0	184	184	2	1	-10921639	166.905	163	115	235	3505	35.333	6.355	0.167	1.349
ID260358	260358	100	58.734	12.740	8.196	0	184	184	2	1	-10921639	189.143	192	91	255	3972	52.183	2.000	0.124	0.800
ID260393	260393	99	71.275	23.023	16.193	0	185	185	2	1	-10921639	117.286	115	38	226	2463	50.432	2.000	0.259	0.957
ID260392	260392	94	52.302	12.752	13.690	0	185	185	2	1	-10921639	213.381	235	139	255	4481	45.021	3.200	0.100	0.863
ID260391	260391	96	58.170	18.047	9.738	0	185	185	2	1	-10921639	172.762	178	86	250	3628	46.759	2.000	0.150	0.963
ID260390	260390	102	44.311	9.534	10.208	0	185	185	2	1	-10921639	210.571	216	125	255	4422	33.704	4.800	0.113	1.269
ID260389	260389	100	52.550	12.751	9.178	0	185	185	2	1	-10921639	210.238	216	101	255	4415	46.901	2.000	0.108	0.874
ID260371	260371	97	58.659	0.000	20.000	0	186	186	2	1	-10921639	100.381	86	58	182	2108	31.320	7.600	0.292	1.447
ID260370	260370	None	46.546	12.098	17.357	0	186	186	2	1	-10921639	177.143	187	62	255	3720	47.233	6.377	0.113	0.760
ID260369	260369	99	80.245	23.008	15.572	0	186	186	2	1	-10921639	125.095	125	38	235	2627	60.167	2.000	0.261	0.860
ID260368	260368	94	45.687	14.080	14.460	0	186	186	2	1	-10921639	207.667	211	129	255	4361	39.846	6.247	0.102	0.964
ID260367	260367	102	45.645	9.077	10.792	0	186	186	2	1	-10921639	186.429	192	105	250	3915	41.144	6.373	0.114	0.930
ID260366	260366	None	50.568	21.181	10.070	0	186	186	2	1	-10921639	157.714	158	76	226	3312	35.681	6.333	0.146	1.128
ID260365	260365	100	45.458	12.083	10.490	0	186	186	2	1	-10921639	210.190	221	144	255	4414	38.934	7.600	0.094	0.928
ID260364	260364	96	50.068	17.495	8.467	0	186	186	2	1	-10921639	149.714	144	67	250	3144	51.221	2.000	0.071	0.388
ID260387	260387	99	72.794	23.081	15.806	0	187	187	2	1	-10921639	110.143	101	52	230	2313	45.671	2.000	0.261	0.997
ID260386	260386	94	78.128	14.054	13.831	0	187	187	2	1	-10921639	213.238	226	120	255	4478	47.169	4.800	0.186	1.419
ID260385	260385	102	55.595	9.270	10.428	0	187	187	2	1	-10921639	192.762	197	76	255	4048	50.230	7.600	0.133	0.900
ID260384	260384	96	80.017	18.415	8.138	0	187	187	2	1	-10921639	156.762	158	86	245	3292	50.174	2.000	0.220	1.125
ID260383	260383	None	42.986	12.000	0.000	0	187	187	2	1	-10921639	101.762	96	63	149	2137	28.386	3.200	0.243	1.404
ID260388	260388	97	59.451	0.000	20.000	0	187	187	2	1	-10921639	59.143	48	14	182	1242	43.289	2.000	0.348	0.705
ID260377	260377	97	73.882	0.000	20.000	0	188	188	2	1	-10921639	94.381	76	43	178	1982	43.005	2.000	0.446	1.354
ID260376	260376	99	60.311	23.024	15.045	0	188	188	2	1	-10921639	103.000	91	43	197	2163	40.755	2.000	0.229	0.941
ID260375	260375	94	51.264	12.871	11.997	0	188	188	2	1	-10921639	209.762	211	149	255	4405	38.865	4.800	0.113	1.092
ID260374	260374	102	56.291	9.562	10.382	0	188	188	2	1	-10921639	217.286	235	125	255	4563	38.242	7.600	0.138	1.378
ID260373	260373	None	42.700	24.838	7.801	0	188	188	2	1	-10921639	125.762	125	72	187	2641	30.207	2.000	0.133	0.977
ID260372	260372	96	81.666	18.350	7.775	0	188	188	2	1	-10921639	153.762	139	67	255	3229	59.309	2.000	0.194	0.842
ID260379	260379	96	80.037	18.257	7.426	0	189	189	2	1	-10921639	168.333	158	91	255	3535	50.861	2.000	0.210	1.150
ID260378	260378	None	49.389	21.000	0.000	0	189	189	2	1	-10921639	93.857	86	36	163	1971	35.630	2.000	0.266	1.108
ID260382	260382	99	55.571	22.838	15.577	0	189	189	2	1	-10921639	131.905	129	72	216	2770	37.160	4.800	0.224	1.299
ID260381	260381	94	76.563	14.438	13.899	0	189	189	2	1	-10921639	193.381	192	134	255	4061	42.744	4.800	0.201	1.512
ID260380	260380	102	74.090	11.342	8.694	0	189	189	2	1	-10921639	211.333	206	149	255	4438	34.535	7.600	0.197	2.017
ID260395	260395	96	96.081	18.468	7.926	0	190	190	2	1	-10921639	170.381	158	76	255	3578	62.181	2.000	0.241	1.063
ID260394	260394	102	65.515	12.189	7.516	0	190	190	2	1	-10921639	202.571	202	134	255	4254	38.382	4.800	0.165	1.497
ID260398	260398	97	68.951	0.000	20.000	0	190	190	2	1	-10921639	99.048	81	43	216	2080	44.844	2.000	0.291	0.996
ID260397	260397	99	62.537	23.148	14.237	0	190	190	2	1	-10921639	144.048	153	72	206	3025	40.343	4.800	0.241	1.385
ID260396	260396	94	49.348	15.719	14.248	0	190	190	2	1	-10921639	144.143	153	62	216	3027	41.443	4.800	0.161	0.967
ID260403	260403	None	47.296	9.299	9.027	0	191	191	2	1	-10921639	183.667	187	125	230	3857	35.198	4.800	0.134	1.230
ID260402	260402	96	69.996	18.318	7.870	0	191	191	2	1	-10921639	162.429	153	101	255	3411	42.742	2.000	0.160	1.046
ID260407	260407	104	43.220	12.742	18.263	0	191	191	2	1	-10921639	110.190	120	48	187	2314	35.945	2.000	0.109	0.605
ID260406	260406	99	65.600	23.163	14.859	0	191	191	2	1	-10921639	142.000	144	76	226	2982	39.280	4.800	0.270	1.535
ID260405	260405	105	62.854	13.127	12.434	0	191	191	2	1	-10921639	200.095	202	139	255	4202	40.859	2.000	0.121	1.056
ID260404	260404	102	40.870	12.899	8.532	0	191	191	2	1	-10921639	199.048	202	153	255	4180	31.916	2.000	0.082	0.947
ID260408	260408	97	59.083	0.000	20.000	0	191	191	2	1	-10921639	92.476	86	48	182	1942	35.380	2.000	0.297	1.196
ID260418	260418	None	40.740	27.000	22.000	0	192	192	2	1	-10921639	96.095	96	57	129	2018	23.516	3.200	0.244	1.604
ID260417	260417	104	51.986	13.071	18.056	0	192	192	2	1	-10921639	149.762	149	86	216	3145	40.312	2.000	0.142	0.926
ID260416	260416	105	70.279	12.914	11.830	0	192	192	2	1	-10921639	226.619	250	158	255	4759	35.275	4.800	0.177	1.935
ID260415	260415	96	52.365	18.420	8.381	0	192	192	2	1	-10921639	123.143	115	48	226	2586	49.041	2.000	0.105	0.475
ID260414	260414	102	61.948	11.988	7.918	0	192	192	2	1	-10921639	199.619	197	125	255	4192	44.199	2.000	0.139	1.106
ID260411	260411	105	64.670	14.265	13.441	0	193	193	2	1	-10921639	183.048	182	96	255	3844	44.501	2.000	0.141	1.020
ID260410	260410	102	63.821	10.691	9.163	0	193	193	2	1	-10921639	208.238	221	144	255	4373	33.903	4.800	0.182	1.889
ID260409	260409	96	82.771	18.267	7.985	0	193	193	2	1	-10921639	174.333	163	115	250	3661	43.710	2.000	0.237	1.530
ID260413	260413	97	52.917	0.000	19.000	0	193	193	2	1	-10921639	92.190	101	19	153	1936	39.625	2.000	0.304	1.085
ID260412	260412	99	76.870	23.340	14.506	0	193	193	2	1	-10921639	165.524	173	86	255	3476	45.220	2.000	0.253	1.480
ID260451	260451	None	57.520	13.071	18.993	0	194	194	2	1	-10921639	147.762	149	81	206	3103	36.484	2.000	0.173	1.197
ID260450	260450	None	51.518	16.926	14.893	0	194	194	2	1	-10921639	144.286	149	76	235	3030	45.078	2.000	0.127	0.724
ID260449	260449	99	63.754	23.119	14.233	0	194	194	2	1	-10921639	139.286	149	62	221	2925	41.309	2.000	0.201	1.127
ID260448	260448	105	62.171	12.703	11.630	0	194	194	2	1	-10921639	184.190	182	101	255	3868	41.748	2.000	0.140	1.086
ID260452	260452	97	48.368	0.000	20.000	0	194	194	2	1	-10921639	82.476	67	40	173	1732	33.938	2.000	0.241	0.945
ID260447	260447	96	62.544	18.928	8.693	0	194	194	2	1	-10921639	140.333	153	43	206	2947	42.317	2.000	0.206	1.132
ID260446	260446	102	70.921	12.434	8.983	0	194	194	2	1	-10921639	194.238	202	129	255	4079	42.196	4.800	0.187	1.449
ID260445	260445	173	55.123	23.360	0.640	0	194	194	2	1	-10921639	115.952	110	57	202	2435	41.973	4.800	0.263	1.151
ID260427	260427	105	75.174	13.639	13.958	0	195	195	2	1	-10921639	217.571	235	120	255	4569	42.598	4.800	0.206	1.742
ID260426	260426	96	78.744	18.637	9.148	0	195	195	2	1	-10921639	151.143	158	48	245	3174	55.420	2.000	0.255	1.109
ID260425	260425	102	60.726	11.830	9.341	0	195	195	2	1	-10921639	200.905	192	120	255	4219	39.037	4.800	0.146	1.315
ID260424	260424	173	40.523	23.000	0.000	0	195	195	2	1	-10921639	120.952	125	81	168	2540	27.775	4.800	0.204	1.475
ID260428	260428	99	67.607	22.927	14.575	0	195	195	2	1	-10921639	150.714	144	76	255	3165	46.669	2.000	0.204	1.094
ID260419	260419	102	60.386	13.000	9.000	0	196	196	2	1	-10921639	208.952	230	120	255	4388	44.005	2.000	0.130	1.090
ID260423	260423	97	65.019	0.000	20.000	0	196	196	2	1	-10921639	86.571	67	48	168	1818	39.889	2.000	0.330	1.078
ID260422	260422	99	54.386	23.180	15.202	0	196	196	2	1	-10921639	142.238	144	81	197	2987	34.437	2.000	0.167	1.180
ID260421	260421	105	59.716	13.476	13.433	0	196	196	2	1	-10921639	206.571	202	134	255	4338	40.727	2.000	0.135	1.206
ID260420	260420	96	53.282	18.921	9.693	0	196	196	2	1	-10921639	160.857	163	110	216	3378	33.423	2.000	0.150	1.254
ID260434	260434	97	55.960	0.000	20.000	0	197	197	2	1	-10921639	105.619	103	52	173	2218	31.468	7.600	0.275	1.450
ID260433	260433	None	45.452	7.837	14.910	0	197	197	2	1	-10921639	116.762	120	52	182	2452	36.238	2.000	0.187	1.015
ID260432	260432	99	55.472	22.893	14.423	0	197	197	2	1	-10921639	119.857	125	38	211	2517	45.338	2.000	0.147	0.677
ID260431	260431	105	63.264	13.347	13.879	0	197	197	2	1	-10921639	188.095	182	115	255	3950	40.494	4.800	0.172	1.361
ID260430	260430	96	46.142	18.585	8.499	0	197	197	2	1	-10921639	133.286	134	57	216	2799	46.756	2.000	0.112	0.576
ID260429	260429	102	63.342	11.013	8.284	0	197	197	2	1	-10921639	196.333	206	120	255	4123	39.318	4.800	0.166	1.423
ID260435	260435	102	78.028	11.236	8.236	0	198	198	2	1	-10921639	208.524	206	125	255	4379	39.952	4.800	0.228	1.940
ID260440	260440	None	56.779	14.254	21.509	0	198	198	2	1	-10921639	134.667	139	62	192	2828	39.114	4.800	0.227	1.272
ID260439	260439	97	66.510	0.000	20.000	0	198	198	2	1	-10921639	102.095	101	49	192	2144	39.206	2.000	0.360	1.380
ID260438	260438	99	67.562	23.825	14.590	0	198	198	2	1	-10921639	122.952	125	28	230	2582	53.212	2.000	0.211	0.806
ID260437	260437	105	61.320	13.335	13.520	0	198	198	2	1	-10921639	194.762	202	134	255	4090	41.986	2.000	0.139	1.133
ID260436	260436	96	71.294	18.180	7.928	0	198	198	2	1	-10921639	164.381	163	105	240	3452	36.385	2.000	0.219	1.626
ID260459	260459	102	67.745	11.677	8.334	0	199	199	2	1	-10921639	208.952	216	153	255	4388	32.782	4.800	0.175	1.897
ID260458	260458	106	41.204	24.000	0.000	0	199	199	2	1	-10921639	101.190	105	62	144	2125	22.620	4.800	0.226	1.652
ID260463	260463	97	61.094	0.000	20.000	0	199	199	2	1	-10921639	103.762	105	62	187	2179	31.821	4.800	0.332	1.625
ID260462	260462	99	48.091	23.526	13.890	0	199	199	2	1	-10921639	111.048	120	38	178	2332	38.858	2.000	0.199	0.949
ID260461	260461	105	60.716	12.470	14.182	0	199	199	2	1	-10921639	172.286	173	110	245	3618	38.128	2.000	0.170	1.315
ID260460	260460	96	64.991	18.625	8.343	0	199	199	2	1	-10921639	156.524	168	57	221	3287	52.626	2.000	0.182	0.917
ID260443	260443	96	79.774	18.386	8.093	0	200	200	2	1	-10921639	176.190	173	91	250	3700	43.170	2.000	0.231	1.530
ID260442	260442	102	58.038	11.402	8.373	0	200	200	2	1	-10921639	182.048	182	110	255	3823	39.625	6.385	0.152	1.216
ID260441	260441	106	51.198	23.340	1.329	0	200	200	2	1	-10921639	117.000	120	43	178	2457	39.151	4.800	0.252	1.205
ID260444	260444	None	54.831	14.152	22.028	0	200	200	2	1	-10921639	124.571	120	81	182	2616	28.149	2.000	0.217	1.577
ID260457	260457	97	72.492	0.000	21.000	0	201	201	2	1	-10921639	119.143	125	67	202	2502	39.354	4.800	0.377	1.657
ID260456	260456	None	44.566	12.862	18.407	0	201	201	2	1	-10921639	120.000	115	76	202	2520	33.042	6.249	0.136	0.869
ID260455	260455	None	46.886	14.820	15.801	0	201	201	2	1	-10921639	133.810	139	72	221	2810	37.137	4.800	0.139	0.877
ID260454	260454	96	53.099	18.357	7.727	0	201	201	2	1	-10921639	150.190	139	101	255	3154	37.105	2.000	0.108	0.792
ID260453	260453	102	64.988	12.818	7.867	0	201	201	2	1	-10921639	189.048	182	120	255	3970	37.224	4.800	0.164	1.433
ID260466	260466	97	55.469	0.000	20.000	0	202	202	2	1	-10921639	80.286	72	43	158	1686	32.393	2.000	0.348	1.278
ID260465	260465	96	46.662	17.988	7.013	0	202	202	2	1	-10921639	114.000	105	62	187	2394	31.183	2.000	0.154	0.977
ID260464	260464	106	50.191	23.212	1.700	0	202	202	2	1	-10921639	125.952	110	72	235	2645	42.855	2.000	0.111	0.587
ID260467	260467	106	41.504	24.000	0.000	0	203	203	2	1	-10921639	110.714	110	38	153	2325	29.922	3.200	0.212	1.295
ID260470	260470	None	49.956	5.000	26.000	0	203	203	2	1	-10921639	104.000	101	62	149	2184	25.954	4.800	0.248	1.590
ID260469	260469	None	40.150	27.000	8.000	0	203	203	2	1	-10921639	95.000	86	62	144	1995	23.847	6.117	0.265	1.667
ID260468	260468	96	45.609	17.763	8.136	0	203	203	2	1	-10921639	118.000	120	28	187	2478	37.809	2.000	0.180	0.954
ID260475	260475	96	41.903	18.000	7.749	0	204	204	2	1	-10921639	94.810	86	43	173	1991	38.475	2.000	0.089	0.402
ID260474	260474	106	41.957	22.000	0.000	0	204	204	2	1	-10921639	89.762	81	53	153	1885	28.169	4.800	0.220	1.150
ID260476	260476	None	71.226	12.947	13.702	0	204	204	2	1	-10921639	163.571	149	115	255	3435	40.343	2.000	0.186	1.273
ID260482	260482	None	52.787	13.412	18.208	0	205	205	2	1	-10921639	167.810	168	105	216	3524	30.212	7.600	0.161	1.544
ID260481	260481	96	45.169	18.260	8.659	0	205	205	2	1	-10921639	108.571	115	33	197	2280	40.329	2.000	0.131	0.625
ID260480	260480	None	40.954	14.679	5.171	0	205	205	2	1	-10921639	132.286	129	76	187	2778	25.906	4.800	0.155	1.371
ID260479	260479	None	42.355	0.000	14.000	0	206	206	2	1	-10921639	136.905	144	86	163	2875	20.261	4.800	0.239	2.606
ID260478	260478	None	50.843	12.809	13.356	0	206	206	2	1	-10921639	150.286	149	86	216	3156	36.846	2.000	0.149	1.056
ID260477	260477	96	42.453	17.569	8.353	0	206	206	2	1	-10921639	98.429	105	28	178	2067	41.626	2.000	0.144	0.597
ID260483	260483	None	41.697	22.000	0.000	0	207	207	2	1	-10921639	101.048	101	67	149	2122	25.186	4.800	0.240	1.551
ID260485	260485	107	43.208	0.000	20.000	0	207	207	2	1	-10921639	98.143	101	62	158	2061	30.886	2.000	0.171	0.928
ID260484	260484	None	41.552	18.772	16.219	0	207	207	2	1	-10921639	113.762	115	48	182	2389	33.166	2.000	0.128	0.779
ID260487	260487	107	64.143	0.000	20.000	0	208	208	2	1	-10921639	96.048	91	43	173	2017	40.963	2.000	0.299	1.079
ID260486	260486	None	44.102	12.726	19.438	0	208	208	2	1	-10921639	114.810	101	62	168	2411	34.320	2.000	0.150	0.870
ID260488	260488	None	48.756	18.000	26.000	0	208	208	2	1	-10921639	126.619	125	67	197	2659	37.978	4.800	0.214	1.177
ID260471	260471	None	45.665	23.725	7.598	0	209	209	2	1	-10921639	96.619	96	48	153	2029	30.082	2.000	0.199	1.064
ID260473	260473	107	64.571	0.000	20.000	0	209	209	2	1	-10921639	110.095	101	67	202	2312	35.536	4.800	0.311	1.471
ID260472	260472	None	41.741	8.035	13.197	0	209	209	2	1	-10921639	93.619	91	48	153	1966	33.250	2.000	0.142	0.702
ID260490	260490	107	62.196	0.000	20.000	0	210	210	2	1	-10921639	99.810	96	43	192	2096	38.932	2.000	0.275	1.104
ID260489	260489	108	45.274	13.436	14.864	0	210	210	2	1	-10921639	120.143	120	67	187	2523	32.801	4.800	0.176	1.096
ID260491	260491	None	48.187	23.000	0.000	0	211	211	2	1	-10921639	93.381	91	38	168	1961	36.527	3.200	0.309	1.206
ID260493	260493	108	42.824	14.879	15.956	0	211	211	2	1	-10921639	117.333	120	57	168	2464	29.393	4.800	0.163	1.118
ID260492	260492	None	65.666	17.955	8.215	0	211	211	2	1	-10921639	115.810	110	52	216	2432	41.346	2.000	0.241	1.087
ID260495	260495	None	43.955	22.708	11.614	0	212	212	2	1	-10921639	126.810	129	67	178	2663	29.178	4.800	0.192	1.401
ID260494	260494	None	46.764	11.775	2.022	0	212	212	2	1	-10921639	128.048	120	72	187	2689	31.843	2.000	0.141	0.995
ID260496	260496	None	54.661	0.000	20.000	0	212	212	2	1	-10921639	96.619	94	52	187	2029	35.102	3.200	0.275	1.187
ID260497	260497	108	51.920	13.707	14.980	0	213	213	2	1	-10921639	127.524	129	62	202	2678	35.195	2.000	0.155	0.973
ID260499	260499	108	50.237	13.066	14.667	0	214	214	2	1	-10921639	133.524	134	81	187	2804	29.327	2.000	0.183	1.410
ID260498	260498	None	50.509	23.000	0.000	0	214	214	2	1	-10921639	103.238	103	57	158	2168	28.527	2.000	0.262	1.503
ID260502	260502	None	59.352	0.000	20.000	0	214	214	2	1	-10921639	93.286	91	40	178	1959	40.167	2.000	0.251	0.933
ID260501	260501	None	43.960	19.230	17.214	0	214	214	2	1	-10921639	120.476	120	57	187	2530	35.141	2.000	0.133	0.803
ID260500	260500	None	44.043	27.000	15.000	0	214	214	2	1	-10921639	126.048	129	76	163	2647	28.310	3.200	0.189	1.417
ID260503	260503	None	47.359	0.000	20.000	0	216	216	2	1	-10921639	72.238	72	24	153	1517	35.195	2.000	0.226	0.756
ID260504	260504	109	47.090	17.774	8.981	0	217	217	2	1	-10921639	104.238	105	48	168	2189	35.460	2.000	0.156	0.792
ID260512	260512	109	42.552	18.181	8.020	0	218	218	2	1	-10921639	121.238	115	57	178	2546	29.695	2.000	0.157	1.109
ID260507	260507	None	41.967	24.000	0.000	0	219	219	2	1	-10921639	83.857	81	45	129	1761	24.463	4.800	0.338	1.732
ID260511	260511	None	45.766	0.000	20.000	0	219	219	2	1	-10921639	86.952	85	48	158	1826	32.611	2.000	0.196	0.874
ID260510	260510	None	44.218	17.695	18.918	0	219	219	2	1	-10921639	106.667	105	57	173	2240	31.481	7.600	0.165	0.961
ID260509	260509	None	40.665	23.793	11.755	0	219	219	2	1	-10921639	120.952	129	81	163	2540	26.152	5.996	0.160	1.275
ID260508	260508	None	41.715	12.538	2.955	0	219	219	2	1	-10921639	116.286	110	76	173	2442	31.166	2.000	0.146	0.950
ID260506	260506	111	57.749	12.838	14.448	0	220	220	2	1	-10921639	117.333	115	57	206	2464	43.489	2.000	0.176	0.806
ID260505	260505	109	47.012	17.899	8.840	0	220	220	2	1	-10921639	103.810	105	43	153	2180	34.156	3.200	0.182	0.938
ID260515	260515	None	45.753	18.088	15.975	0	221	221	2	1	-10921639	107.238	110	38	149	2252	32.238	2.000	0.210	1.156
ID260514	260514	111	40.263	11.036	14.214	0	221	221	2	1	-10921639	137.190	139	91	202	2881	26.947	4.800	0.203	1.717
ID260513	260513	109	47.027	16.900	7.125	0	221	221	2	1	-10921639	119.143	110	76	182	2502	28.606	4.800	0.229	1.552
ID260516	260516	110	58.625	0.000	20.000	0	221	221	2	1	-10921639	105.762	101	52	202	2221	38.407	2.000	0.227	1.020
ID260519	260519	None	51.214	17.508	22.249	0	222	222	2	1	-10921639	116.048	115	52	192	2437	37.172	2.000	0.209	1.080
ID260518	260518	110	66.732	0.000	20.000	0	222	222	2	1	-10921639	99.381	91	49	206	2087	41.902	2.000	0.307	1.114
ID260517	260517	None	45.626	6.757	10.762	0	222	222	2	1	-10921639	116.619	110	67	178	2449	27.789	2.000	0.178	1.268
ID260523	260523	None	49.277	0.000	8.000	0	223	223	2	1	-10921639	94.857	91	31	144	1992	31.273	7.600	0.274	1.304
ID260522	260522	113	40.028	27.000	7.000	0	223	223	2	1	-10921639	105.000	101	71	158	2205	25.048	2.000	0.181	1.288
ID260526	260526	None	62.564	0.000	20.000	0	224	224	2	1	-10921639	93.095	72	58	192	1955	35.007	2.000	0.325	1.304
ID260525	260525	None	45.545	18.072	8.608	0	224	224	2	1	-10921639	102.381	110	38	192	2150	39.539	2.000	0.169	0.749
ID260524	260524	113	42.527	27.000	7.000	0	224	224	2	1	-10921639	105.714	115	38	187	2220	35.798	7.600	0.190	0.945
ID260521	260521	None	40.275	27.000	20.000	0	225	225	2	1	-10921639	86.190	86	45	125	1810	25.766	2.000	0.238	1.287
ID260520	260520	None	40.688	0.000	11.000	0	225	225	2	1	-10921639	96.619	105	52	158	2029	24.279	4.800	0.248	1.583
ID260527	260527	115	43.565	14.227	6.174	0	226	226	2	1	-10921639	133.476	134	67	178	2803	26.731	4.800	0.167	1.428
ID260529	260529	None	41.792	17.000	26.000	0	226	226	2	1	-10921639	84.333	81	36	129	1771	27.471	2.000	0.249	1.223
ID260528	260528	114	54.206	0.000	20.000	0	226	226	2	1	-10921639	99.143	91	43	192	2082	35.015	6.348	0.255	1.149
ID260531	260531	115	40.397	14.866	3.407	0	227	227	2	1	-10921639	124.905	120	81	173	2623	28.811	7.600	0.140	1.063
ID260530	260530	None	40.597	24.000	0.000	0	227	227	2	1	-10921639	92.048	91	48	134	1933	26.722	2.000	0.242	1.341
ID260532	260532	114	57.810	0.000	20.000	0	227	227	2	1	-10921639	92.810	90	38	211	1949	41.177	2.000	0.223	0.822
ID260534	260534	None	43.657	12.614	17.881	0	228	228	2	1	-10921639	128.619	120	86	182	2701	30.189	4.800	0.161	1.179
ID260533	260533	116	50.453	15.006	12.088	0	228	228	2	1	-10921639	124.143	125	72	206	2607	33.950	2.000	0.155	0.979
ID260538	260538	116	50.776	14.869	14.794	0	229	229	2	1	-10921639	141.286	134	105	197	2967	28.307	4.800	0.177	1.504
ID260537	260537	None	45.592	23.333	9.246	0	229	229	2	1	-10921639	123.381	120	81	168	2591	22.455	4.800	0.202	1.847
ID260536	260536	None	42.919	18.395	8.074	0	229	229	2	1	-10921639	98.524	86	62	178	2069	30.875	2.000	0.175	0.950
ID260535	260535	None	41.081	0.000	7.000	0	229	229	2	1	-10921639	88.000	81	52	129	1848	23.518	2.000	0.232	1.408
ID260539	260539	None	41.771	12.224	2.263	0	230	230	2	1	-10921639	103.667	101	43	178	2177	37.303	2.000	0.119	0.592
ID260540	260540	None	42.768	0.000	21.000	0	230	230	2	1	-10921639	129.000	129	80	173	2709	21.201	4.800	0.216	2.165
ID260553	260553	None	51.566	22.634	12.338	0	231	231	2	1	-10921639	128.857	125	76	211	2706	35.110	7.600	0.201	1.230
ID260547	260547	None	43.329	23.544	8.891	0	232	232	2	1	-10921639	118.476	120	76	182	2488	25.598	4.800	0.183	1.432
ID260546	260546	None	57.087	14.366	3.170	0	232	232	2	1	-10921639	146.333	134	81	197	3073	34.024	7.600	0.171	1.256
ID260548	260548	None	75.486	0.000	20.000	0	232	232	2	1	-10921639	92.667	86	19	187	1946	45.686	2.000	0.417	1.194
ID260552	260552	None	43.681	14.653	21.823	0	233	233	2	1	-10921639	103.000	105	52	149	2163	27.208	4.800	0.214	1.333
ID260543	260543	None	40.135	18.000	26.000	0	234	234	2	1	-10921639	106.524	110	57	139	2237	27.906	3.200	0.197	1.259
ID260542	260542	None	42.757	8.811	14.712	0	234	234	2	1	-10921639	117.524	120	57	173	2468	31.687	2.000	0.149	0.963
ID260541	260541	None	43.339	21.113	14.304	0	234	234	2	1	-10921639	115.857	110	72	158	2433	27.949	4.800	0.207	1.422
ID260551	260551	None	48.800	8.738	11.572	0	235	235	2	1	-10921639	129.190	125	72	178	2713	25.545	4.800	0.234	1.921
ID260545	260545	117	42.286	17.094	23.332	0	236	236	2	1	-10921639	101.238	110	48	144	2126	30.948	2.000	0.210	1.133
ID260544	260544	None	50.399	12.915	14.213	0	236	236	2	1	-10921639	103.000	101	52	163	2163	35.328	2.000	0.181	0.893
ID260550	260550	117	40.320	16.437	21.481	0	237	237	2	1	-10921639	88.190	86	43	158	1852	29.831	2.000	0.182	0.911
ID260549	260549	None	58.792	23.617	7.977	0	237	237	2	1	-10921639	104.762	105	43	202	2200	44.937	2.000	0.204	0.789
ID260555	260555	None	50.967	23.310	12.107	0	238	238	2	1	-10921639	117.714	120	76	197	2472	32.438	4.800	0.221	1.316
ID260554	260554	None	46.321	22.714	0.875	0	238	238	2	1	-10921639	113.381	115	48	187	2381	37.098	4.800	0.218	1.094
ID260557	260557	None	52.301	4.834	23.279	0	238	238	2	1	-10921639	103.190	105	48	168	2167	33.267	2.000	0.254	1.255
ID260556	260556	None	42.257	19.964	16.885	0	238	238	2	1	-10921639	98.429	96	57	158	2067	30.127	2.000	0.158	0.894
ID260561	260561	118	45.386	12.840	19.876	0	239	239	2	1	-10921639	99.429	101	57	153	2088	26.711	2.000	0.201	1.246
ID260560	260560	None	49.475	7.922	12.803	0	239	239	2	1	-10921639	96.619	101	43	153	2029	34.049	2.000	0.188	0.897
ID260563	260563	None	51.308	0.000	20.000	0	240	240	2	1	-10921639	81.810	81	33	163	1718	32.779	2.000	0.271	1.064
ID260562	260562	118	55.189	12.934	19.182	0	240	240	2	1	-10921639	107.190	96	43	197	2251	36.243	2.000	0.187	0.931
ID260559	260559	None	44.236	23.089	14.073	0	241	241	2	1	-10921639	88.000	96	28	173	1848	32.744	2.000	0.178	0.814
ID260558	260558	None	42.973	8.192	12.257	0	241	241	2	1	-10921639	119.952	120	81	168	2519	25.527	4.800	0.159	1.292
ID260599	260599	119	52.500	14.460	14.866	0	242	242	2	1	-10921639	122.905	120	67	192	2581	35.713	2.000	0.174	1.018
ID260598	260598	120	92.041	17.915	9.236	0	242	242	2	1	-10921639	127.143	115	57	245	2670	54.290	2.000	0.347	1.206
ID260600	260600	121	58.920	0.000	20.000	0	242	242	2	1	-10921639	63.667	81	4	173	1337	44.103	2.000	0.352	0.752
ID260571	260571	119	60.870	14.588	14.521	0	243	243	2	1	-10921639	130.905	139	43	216	2749	45.408	7.600	0.226	1.061
ID260570	260570	122	42.708	8.532	10.483	0	243	243	2	1	-10921639	118.952	120	81	173	2498	25.997	7.600	0.198	1.515
ID260569	260569	120	48.725	18.187	9.391	0	243	243	2	1	-10921639	102.190	96	43	153	2146	33.258	2.000	0.210	1.068
ID260568	260568	None	42.300	18.000	0.000	0	243	243	2	1	-10921639	83.667	91	40	139	1757	25.253	2.000	0.287	1.477
ID260572	260572	121	48.142	0.000	20.000	0	243	243	2	1	-10921639	93.524	91	48	163	1964	29.718	4.800	0.310	1.488
ID260567	260567	119	43.997	13.235	12.879	0	244	244	2	1	-10921639	134.381	134	81	187	2822	33.979	7.600	0.137	0.954
ID260566	260566	120	43.714	17.359	9.733	0	244	244	2	1	-10921639	114.476	105	67	173	2404	33.191	2.000	0.128	0.783
ID260565	260565	122	56.274	10.420	9.470	0	244	244	2	1	-10921639	132.667	139	62	226	2786	42.087	2.000	0.173	0.928
ID260564	260564	None	53.554	23.000	0.000	0	244	244	2	1	-10921639	110.952	110	49	163	2330	40.257	4.800	0.323	1.344
ID260587	260587	None	60.926	0.000	20.000	0	245	245	2	1	-10921639	108.238	101	38	192	2273	39.000	2.000	0.277	1.205
ID260586	260586	119	72.813	15.215	14.583	0	245	245	2	1	-10921639	132.524	134	33	245	2783	57.571	2.000	0.224	0.841
ID260585	260585	120	57.430	17.671	8.133	0	245	245	2	1	-10921639	107.524	115	33	206	2258	44.986	2.000	0.200	0.795
ID260578	260578	119	45.821	15.421	14.620	0	246	246	2	1	-10921639	132.905	134	72	202	2791	39.268	2.000	0.131	0.785
ID260577	260577	123	52.525	23.193	13.156	0	246	246	2	1	-10921639	94.714	86	28	163	1989	35.712	2.000	0.229	0.988
ID260576	260576	124	59.661	14.515	11.951	0	246	246	2	1	-10921639	151.667	158	67	250	3185	49.502	2.000	0.143	0.768
ID260575	260575	None	81.195	6.781	11.369	0	246	246	2	1	-10921639	154.095	139	96	240	3236	42.873	4.800	0.281	1.578
ID260574	260574	120	41.259	17.443	7.843	0	246	246	2	1	-10921639	132.571	139	76	197	2784	30.477	7.600	0.121	0.942
ID260573	260573	None	49.721	23.218	1.290	0	246	246	2	1	-10921639	123.143	115	67	206	2586	41.860	6.160	0.203	0.993
ID260579	260579	120	49.525	18.023	8.996	0	247	247	2	1	-10921639	125.524	125	57	197	2636	37.914	2.000	0.140	0.812
ID260584	260584	None	41.819	23.000	26.000	0	247	247	2	1	-10921639	62.143	62	22	120	1305	30.276	2.000	0.306	0.962
ID260583	260583	None	45.037	0.000	20.000	0	247	247	2	1	-10921639	73.095	72	33	134	1535	26.252	2.000	0.308	1.311
ID260582	260582	None	47.744	8.280	15.930	0	247	247	2	1	-10921639	94.095	86	48	187	1976	39.286	2.000	0.154	0.641
ID260581	260581	123	49.950	22.361	13.838	0	247	247	2	1	-10921639	106.524	105	43	182	2237	36.388	2.000	0.173	0.862
ID260580	260580	124	42.365	13.454	12.523	0	247	247	2	1	-10921639	158.333	168	91	206	3325	31.392	7.600	0.141	1.248
ID260594	260594	None	57.371	15.569	15.371	0	248	248	2	1	-10921639	119.095	115	62	216	2501	42.299	2.000	0.193	0.911
ID260593	260593	123	40.239	23.052	12.817	0	248	248	2	1	-10921639	90.905	91	28	163	1909	36.304	2.000	0.115	0.517
ID260595	260595	None	57.880	13.000	0.000	0	249	249	2	1	-10921639	140.333	149	76	211	2947	35.703	4.800	0.243	1.539
ID260597	260597	120	44.970	18.514	8.017	0	249	249	2	1	-10921639	107.571	110	57	173	2259	35.192	2.000	0.169	0.885
ID260596	260596	None	51.404	11.893	7.496	0	249	249	2	1	-10921639	171.571	178	96	230	3603	38.097	4.800	0.156	1.217
ID260592	260592	None	43.031	15.023	22.717	0	250	250	2	1	-10921639	99.333	101	43	153	2086	31.724	2.000	0.165	0.888
ID260591	260591	None	49.097	0.000	20.000	0	250	250	2	1	-10921639	84.333	72	24	153	1771	37.912	7.600	0.229	0.828
ID260590	260590	125	67.521	15.186	14.172	0	250	250	2	1	-10921639	171.333	168	115	240	3598	35.456	4.800	0.226	1.784
ID260589	260589	None	49.657	9.822	9.820	0	250	250	2	1	-10921639	148.143	153	91	230	3111	38.016	6.332	0.127	0.879
ID260588	260588	120	44.235	18.504	8.145	0	250	250	2	1	-10921639	126.429	120	72	197	2655	32.637	2.000	0.138	0.939
ID260603	260603	None	48.498	23.288	13.678	0	251	251	2	1	-10921639	116.286	110	76	187	2442	32.206	3.200	0.172	1.060
ID260602	260602	125	41.664	15.732	14.311	0	251	251	2	1	-10921639	131.238	129	76	192	2756	34.688	2.000	0.126	0.849
ID260601	260601	120	60.667	17.976	8.244	0	251	251	2	1	-10921639	139.286	134	76	197	2925	36.340	4.800	0.218	1.374
ID260605	260605	None	44.801	13.565	19.571	0	251	251	2	1	-10921639	139.714	134	96	197	2934	22.773	4.800	0.205	2.090
ID260604	260604	None	46.741	7.797	15.070	0	251	251	2	1	-10921639	100.333	96	43	168	2107	37.433	2.000	0.157	0.727
ID260611	260611	125	46.950	14.988	14.564	0	252	252	2	1	-10921639	145.667	139	86	197	3059	35.234	7.600	0.140	1.013
ID260610	260610	None	48.622	12.863	12.022	0	252	252	2	1	-10921639	158.286	163	81	255	3324	40.962	2.000	0.079	0.568
ID260609	260609	120	66.634	19.043	8.213	0	252	252	2	1	-10921639	125.952	115	57	216	2645	47.783	2.000	0.205	0.897
ID260608	260608	126	42.360	12.962	7.200	0	252	252	2	1	-10921639	142.000	144	86	197	2982	30.330	2.000	0.111	0.938
ID260607	260607	None	44.310	23.000	0.000	0	252	252	2	1	-10921639	104.238	96	67	173	2189	31.678	2.000	0.182	1.014
ID260606	260606	None	44.825	14.000	0.000	0	252	252	2	1	-10921639	128.619	130	76	173	2701	28.894	6.300	0.199	1.475
ID260642	260642	None	57.091	0.000	20.000	0	253	253	2	1	-10921639	56.286	43	4	192	1182	46.508	7.600	0.312	0.576
ID260641	260641	127	62.823	13.137	19.169	0	253	253	2	1	-10921639	102.619	91	14	182	2155	46.159	2.000	0.239	0.857
ID260640	260640	128	52.642	8.845	13.339	0	253	253	2	1	-10921639	143.333	144	81	202	3010	31.922	2.000	0.165	1.274
ID260639	260639	126	50.679	10.593	8.793	0	253	253	2	1	-10921639	150.810	149	91	211	3167	36.605	2.000	0.145	1.045
ID260638	260638	None	40.451	23.739	7.964	0	253	253	2	1	-10921639	91.810	86	48	153	1928	29.974	2.000	0.146	0.783
ID260637	260637	120	59.821	18.544	7.416	0	253	253	2	1	-10921639	126.429	134	38	211	2655	50.194	2.000	0.191	0.808
ID260615	260615	127	54.070	13.695	19.732	0	254	254	2	1	-10921639	113.810	110	48	216	2390	39.640	2.000	0.172	0.841
ID260614	260614	128	41.753	8.251	14.572	0	254	254	2	1	-10921639	91.905	91	33	149	1930	35.463	2.000	0.204	0.879
ID260613	260613	126	41.744	11.306	10.101	0	254	254	2	1	-10921639	144.952	144	101	206	3044	29.061	7.600	0.118	1.049
ID260612	260612	120	40.595	18.872	8.291	0	254	254	2	1	-10921639	111.333	110	48	178	2338	34.311	2.000	0.131	0.754
ID260627	260627	129	43.542	22.665	13.611	0	255	255	2	1	-10921639	117.857	115	72	182	2475	30.248	2.000	0.174	1.153
ID260626	260626	126	45.560	10.528	10.912	0	255	255	2	1	-10921639	155.190	153	86	211	3259	33.671	7.600	0.103	0.858
ID260625	260625	None	49.609	23.202	8.806	0	255	255	2	1	-10921639	116.571	110	62	202	2448	31.581	6.385	0.159	1.014
ID260624	260624	120	42.642	18.318	9.039	0	255	255	2	1	-10921639	117.571	110	67	168	2469	30.487	2.000	0.166	1.098
ID260630	260630	127	43.770	13.321	19.472	0	255	255	2	1	-10921639	123.381	120	62	187	2591	33.008	7.600	0.175	1.114
ID260629	260629	128	42.600	8.403	15.643	0	255	255	2	1	-10921639	100.095	91	14	173	2102	43.659	2.000	0.189	0.728
ID260628	260628	130	45.162	15.417	15.371	0	255	255	2	1	-10921639	118.619	110	76	187	2491	32.130	2.000	0.138	0.898
ID260623	260623	None	45.616	11.647	7.300	0	255	255	2	1	-10921639	158.238	158	96	221	3323	31.752	2.000	0.123	1.095
ID260619	260619	129	76.299	22.831	13.018	0	256	256	2	1	-10921639	126.048	125	48	226	2647	43.234	2.000	0.314	1.392
ID260618	260618	None	44.567	7.483	12.308	0	256	256	2	1	-10921639	115.667	125	43	192	2429	46.055	2.000	0.156	0.677
ID260617	260617	126	54.807	10.659	9.164	0	256	256	2	1	-10921639	150.619	144	96	216	3163	35.383	7.600	0.162	1.189
ID260616	260616	120	53.850	18.401	8.102	0	256	256	2	1	-10921639	127.286	120	52	206	2673	41.565	2.000	0.181	0.941
ID260622	260622	None	50.071	0.000	20.000	0	256	256	2	1	-10921639	71.000	67	26	149	1491	34.344	7.600	0.303	0.963
ID260621	260621	127	80.340	12.929	19.145	0	256	256	2	1	-10921639	158.000	158	91	250	3318	46.407	2.000	0.248	1.353
ID260620	260620	130	43.732	13.393	13.790	0	256	256	2	1	-10921639	132.857	120	48	211	2790	43.680	2.000	0.082	0.458
ID260665	260665	None	46.811	27.000	18.000	0	257	257	2	1	-10921639	77.857	81	26	134	1635	30.745	3.200	0.321	1.230
ID260664	260664	127	42.013	12.697	18.423	0	257	257	2	1	-10921639	121.095	110	57	216	2543	36.980	2.000	0.079	0.480
ID260663	260663	None	66.249	16.417	15.991	0	257	257	2	1	-10921639	154.381	149	91	255	3242	42.914	7.600	0.163	1.008
ID260662	260662	120	54.968	17.919	9.153	0	257	257	2	1	-10921639	128.952	129	48	206	2708	46.514	2.000	0.185	0.866
ID260661	260661	126	68.201	10.581	9.297	0	257	257	2	1	-10921639	190.333	192	120	255	3997	40.263	4.800	0.173	1.392
ID260660	260660	None	42.291	13.097	1.786	0	257	257	2	1	-10921639	148.857	144	105	202	3126	28.580	6.371	0.126	1.162
ID260643	260643	None	45.022	23.000	0.000	0	258	258	2	1	-10921639	110.857	110	76	168	2328	25.745	2.000	0.243	1.684
ID260646	260646	127	43.255	13.141	20.215	0	258	258	2	1	-10921639	120.667	129	57	158	2534	28.843	4.800	0.211	1.459
ID260645	260645	120	46.363	18.020	9.660	0	258	258	2	1	-10921639	143.952	149	72	192	3023	33.592	2.000	0.149	1.111
ID260644	260644	126	54.613	9.602	10.143	0	258	258	2	1	-10921639	159.429	158	86	211	3348	30.235	4.800	0.176	1.578
ID260635	260635	131	44.486	0.000	20.000	0	259	259	2	1	-10921639	67.381	67	28	115	1415	32.295	2.000	0.264	0.870
ID260634	260634	127	64.583	12.321	18.105	0	259	259	2	1	-10921639	117.857	115	28	240	2475	52.344	2.000	0.191	0.721
ID260633	260633	132	43.813	13.094	11.714	0	259	259	2	1	-10921639	157.619	168	101	187	3310	26.045	4.800	0.165	1.715
ID260632	260632	126	46.961	8.000	10.000	0	259	259	2	1	-10921639	144.524	149	67	182	3035	30.238	6.348	0.172	1.401
ID260631	260631	None	40.079	27.000	8.000	0	259	259	2	1	-10921639	93.286	96	48	149	1959	31.861	2.000	0.246	1.156
ID260636	260636	None	42.168	5.829	23.097	0	259	259	2	1	-10921639	88.571	86	28	144	1860	29.111	4.800	0.262	1.264
ID260647	260647	132	45.815	13.283	10.135	0	260	260	2	1	-10921639	177.667	178	125	245	3731	29.169	4.800	0.161	1.691
ID260649	260649	133	57.671	14.610	20.691	0	260	260	2	1	-10921639	135.714	144	57	202	2850	38.660	4.800	0.218	1.258
ID260648	260648	131	45.077	0.000	20.000	0	260	260	2	1	-10921639	66.333	63	28	163	1393	32.944	2.000	0.231	0.757
ID260651	260651	None	54.753	23.023	14.076	0	261	261	2	1	-10921639	105.524	105	33	182	2216	39.046	2.000	0.191	0.868
ID260650	260650	132	73.038	12.477	11.108	0	261	261	2	1	-10921639	192.524	187	125	255	4043	41.013	4.800	0.193	1.522
ID260652	260652	133	66.689	13.843	20.774	0	261	261	2	1	-10921639	157.095	153	110	221	3299	31.638	4.800	0.239	1.919
ID260659	260659	133	68.712	11.892	21.875	0	262	262	2	1	-10921639	117.143	110	52	216	2460	42.048	2.000	0.256	1.137
ID260658	260658	None	43.180	16.809	20.880	0	262	262	2	1	-10921639	120.714	125	57	173	2535	31.583	4.800	0.177	1.151
ID260657	260657	132	71.590	12.531	12.166	0	262	262	2	1	-10921639	182.190	182	105	255	3826	47.202	2.000	0.181	1.181
ID260656	260656	None	40.955	9.102	7.848	0	262	262	2	1	-10921639	145.952	144	72	197	3065	30.147	7.600	0.128	1.101
ID260655	260655	133	49.133	12.776	20.906	0	263	263	2	1	-10921639	116.810	120	38	168	2453	36.384	2.000	0.223	1.172
ID260654	260654	132	80.770	13.502	12.613	0	263	263	2	1	-10921639	185.143	192	96	255	3888	53.353	2.000	0.219	1.246
ID260653	260653	134	43.364	18.028	8.977	0	263	263	2	1	-10921639	135.857	134	76	197	2853	27.407	2.000	0.142	1.234
ID260675	260675	None	46.869	22.145	13.791	0	264	264	2	1	-10921639	100.667	96	52	158	2114	29.662	2.000	0.216	1.207
ID260674	260674	132	62.026	13.344	13.568	0	264	264	2	1	-10921639	156.476	158	72	255	3286	46.251	2.000	0.155	0.908
ID260673	260673	134	45.771	18.104	9.125	0	264	264	2	1	-10921639	115.476	120	67	173	2425	32.992	2.000	0.182	1.080
ID260672	260672	None	50.867	9.877	9.115	0	264	264	2	1	-10921639	141.714	149	81	221	2976	34.270	7.600	0.140	1.018
ID260677	260677	133	65.357	12.698	21.270	0	265	265	2	1	-10921639	151.333	144	76	240	3178	43.597	4.800	0.268	1.466
ID260676	260676	132	61.256	13.168	12.950	0	265	265	2	1	-10921639	154.857	149	96	226	3252	37.445	3.200	0.192	1.330
ID260667	260667	None	52.885	23.487	8.592	0	266	266	2	1	-10921639	105.857	105	24	168	2223	40.350	2.000	0.211	0.914
ID260666	260666	135	62.075	9.740	9.225	0	266	266	2	1	-10921639	160.524	158	91	250	3371	39.149	4.800	0.180	1.253
ID260671	260671	133	60.591	13.570	21.726	0	266	266	2	1	-10921639	123.619	115	72	197	2596	38.768	2.000	0.249	1.273
ID260670	260670	136	55.011	0.000	20.000	0	266	266	2	1	-10921639	98.048	91	48	163	2059	31.627	2.000	0.288	1.388
ID260669	260669	None	45.357	22.847	15.823	0	266	266	2	1	-10921639	98.238	101	48	178	2063	31.577	2.000	0.156	0.838
ID260668	260668	134	40.246	17.698	9.755	0	266	266	2	1	-10921639	125.095	139	38	192	2627	45.338	2.000	0.149	0.718
ID260683	260683	133	48.078	13.717	19.960	0	267	267	2	1	-10921639	136.762	134	86	192	2872	29.160	4.800	0.192	1.510
ID260682	260682	136	40.040	0.000	20.000	0	267	267	2	1	-10921639	60.619	57	14	129	1273	28.568	2.000	0.263	0.884
ID260681	260681	None	50.747	13.436	13.376	0	267	267	2	1	-10921639	133.714	129	81	202	2808	33.061	2.000	0.155	1.083
ID260680	260680	135	42.929	7.853	11.498	0	267	267	2	1	-10921639	136.190	139	76	192	2860	30.670	4.000	0.162	1.240
ID260679	260679	134	50.626	18.104	8.752	0	267	267	2	1	-10921639	123.476	125	57	202	2593	37.101	2.000	0.158	0.908
ID260678	260678	None	41.037	23.000	0.000	0	267	267	2	1	-10921639	114.381	110	85	178	2402	27.562	6.322	0.190	1.328
ID260685	260685	None	40.322	0.000	26.000	0	268	268	2	1	-10921639	44.095	38	8	110	926	30.468	2.000	0.415	0.848
ID260684	260684	None	40.064	22.916	14.018	0	268	268	2	1	-10921639	78.524	72	43	134	1649	27.449	2.000	0.216	1.015
ID260689	260689	None	47.098	11.578	22.367	0	269	269	2	1	-10921639	126.000	129	67	192	2646	31.997	4.800	0.163	1.106
ID260688	260688	None	48.394	18.151	17.243	0	269	269	2	1	-10921639	114.619	115	43	197	2407	38.251	2.000	0.145	0.760
ID260687	260687	None	56.007	13.789	13.334	0	269	269	2	1	-10921639	158.762	149	101	250	3334	40.002	2.000	0.149	1.029
ID260686	260686	134	47.716	17.865	9.328	0	269	269	2	1	-10921639	135.667	139	57	202	2849	39.202	2.000	0.137	0.836
ID260699	260699	137	45.207	13.330	19.759	0	270	270	2	1	-10921639	136.000	134	76	202	2856	29.095	4.800	0.179	1.419
ID260698	260698	None	40.654	22.895	14.989	0	270	270	2	1	-10921639	86.286	96	9	158	1812	40.278	2.000	0.156	0.579
ID260697	260697	134	46.497	16.882	10.138	0	270	270	2	1	-10921639	161.571	158	76	216	3393	36.330	7.600	0.116	0.923
ID260696	260696	None	43.384	13.264	2.749	0	270	270	2	1	-10921639	110.476	110	57	178	2320	32.526	2.000	0.144	0.857
ID260691	260691	138	45.535	7.898	12.326	0	271	271	2	1	-10921639	145.286	149	96	216	3051	26.450	4.800	0.151	1.440
ID260690	260690	134	50.531	17.869	9.727	0	271	271	2	1	-10921639	127.238	125	86	202	2672	33.795	3.200	0.174	1.119
ID260695	260695	137	45.852	13.401	20.428	0	271	271	2	1	-10921639	143.095	153	76	197	3005	38.229	2.000	0.155	1.003
ID260694	260694	None	40.073	8.332	17.720	0	271	271	2	1	-10921639	119.333	115	43	178	2506	35.129	2.000	0.146	0.865
ID260693	260693	None	59.806	18.784	17.072	0	271	271	2	1	-10921639	133.095	129	72	202	2795	37.974	2.000	0.190	1.121
ID260692	260692	None	40.682	27.000	12.000	0	271	271	2	1	-10921639	102.143	96	67	163	2145	26.895	3.200	0.173	1.122
ID260703	260703	137	51.701	13.376	18.865	0	272	272	2	1	-10921639	150.000	139	81	230	3150	43.498	2.000	0.128	0.783
ID260702	260702	139	53.020	11.072	11.400	0	272	272	2	1	-10921639	173.000	173	72	255	3633	42.898	2.000	0.114	0.827
ID260701	260701	138	51.759	7.210	11.352	0	272	272	2	1	-10921639	123.857	134	43	206	2601	49.694	2.000	0.128	0.565
ID260700	260700	134	44.754	17.867	10.179	0	272	272	2	1	-10921639	124.143	125	67	178	2607	34.754	2.000	0.144	0.898
ID260707	260707	137	70.518	13.831	20.149	0	273	273	2	1	-10921639	144.905	134	62	226	3043	46.453	2.000	0.195	1.016
ID260706	260706	None	40.723	17.464	16.951	0	273	273	2	1	-10921639	137.571	134	62	221	2889	34.931	7.600	0.123	0.861
ID260705	260705	139	63.080	12.790	12.903	0	273	273	2	1	-10921639	184.095	182	134	255	3866	35.491	7.600	0.153	1.378
ID260704	260704	None	52.477	23.000	0.000	0	273	273	2	1	-10921639	122.429	117	67	192	2571	31.931	2.000	0.232	1.446
ID260713	260713	None	55.316	8.858	16.771	0	274	274	2	1	-10921639	122.429	120	43	226	2571	41.600	2.000	0.154	0.785
ID260712	260712	None	54.537	14.918	14.813	0	274	274	2	1	-10921639	151.857	144	91	255	3189	41.771	7.600	0.108	0.709
ID260711	260711	139	57.558	12.549	10.965	0	274	274	2	1	-10921639	168.143	163	105	245	3531	35.955	2.000	0.148	1.209
ID260710	260710	138	45.855	7.110	10.862	0	274	274	2	1	-10921639	126.905	129	81	192	2665	34.325	2.000	0.152	0.974
ID260709	260709	None	40.395	21.813	14.175	0	275	275	2	1	-10921639	109.000	115	57	163	2289	31.758	7.600	0.165	0.973
ID260708	260708	138	56.723	8.118	12.157	0	275	275	2	1	-10921639	140.571	134	86	211	2952	41.166	2.000	0.157	0.926
ID260730	260730	None	40.707	22.000	26.000	0	276	276	2	1	-10921639	108.857	105	52	144	2286	26.066	6.306	0.222	1.520
ID260729	260729	140	58.612	11.278	13.353	0	276	276	2	1	-10921639	162.619	158	105	255	3415	39.989	2.000	0.129	0.932
ID260728	260728	None	81.633	18.195	9.783	0	276	276	2	1	-10921639	161.714	168	67	230	3396	40.571	4.800	0.271	1.702
ID260727	260727	None	53.368	0.000	20.000	0	277	277	2	1	-10921639	71.238	67	22	125	1496	30.514	2.000	0.419	1.379
ID260726	260726	140	58.678	9.184	14.748	0	277	277	2	1	-10921639	155.810	168	72	216	3272	40.244	7.600	0.227	1.434
ID260725	260725	None	64.051	22.694	13.417	0	277	277	2	1	-10921639	136.905	144	52	216	2875	42.119	4.800	0.231	1.219
ID260724	260724	None	43.307	23.870	7.406	0	277	277	2	1	-10921639	90.857	86	48	153	1908	33.579	2.000	0.187	0.851
ID260731	260731	None	61.361	6.711	10.655	0	278	278	2	1	-10921639	142.714	134	72	211	2997	38.369	2.000	0.188	1.175
ID260733	260733	141	57.629	13.222	20.087	0	278	278	2	1	-10921639	121.714	125	38	187	2556	39.364	2.000	0.207	1.060
ID260732	260732	140	43.998	8.911	15.055	0	278	278	2	1	-10921639	145.000	153	86	206	3045	31.601	4.800	0.169	1.324
ID260723	260723	141	61.016	13.234	21.007	0	279	279	2	1	-10921639	132.381	134	57	187	2780	38.495	4.800	0.237	1.317
ID260722	260722	142	66.494	14.245	13.924	0	279	279	2	1	-10921639	148.238	139	86	230	3113	40.331	2.000	0.192	1.182
ID260721	260721	140	90.039	8.516	14.373	0	279	279	2	1	-10921639	179.286	178	67	255	3765	61.766	2.000	0.232	1.094
ID260719	260719	None	41.295	3.862	18.107	0	280	280	2	1	-10921639	94.857	91	48	134	1992	26.008	2.000	0.225	1.342
ID260718	260718	142	65.903	14.581	14.880	0	280	280	2	1	-10921639	159.905	153	81	255	3358	45.247	2.000	0.163	0.991
ID260720	260720	141	50.461	14.788	21.319	0	280	280	2	1	-10921639	134.143	129	81	178	2817	30.085	4.800	0.181	1.369
ID260743	260743	157	42.707	17.308	16.407	0	281	281	2	1	-10921639	143.905	139	96	221	3022	27.461	4.800	0.122	1.138
ID260742	260742	140	53.909	9.554	14.555	0	281	281	2	1	-10921639	151.381	153	67	221	3179	42.403	7.600	0.158	0.976
ID260741	260741	153	49.942	22.355	13.770	0	281	281	2	1	-10921639	121.714	125	48	178	2556	36.987	3.200	0.187	1.035
ID260740	260740	158	41.919	17.208	8.941	0	281	281	2	1	-10921639	143.190	144	86	197	3007	28.152	7.600	0.147	1.304
ID260715	260715	153	49.296	22.049	14.180	0	282	282	2	1	-10921639	115.857	115	67	173	2433	29.253	3.200	0.190	1.266
ID260714	260714	158	41.104	18.013	8.607	0	282	282	2	1	-10921639	113.476	105	67	153	2383	28.647	2.000	0.144	1.000
ID260717	260717	157	45.711	18.184	17.792	0	282	282	2	1	-10921639	117.429	115	57	206	2466	36.189	7.600	0.125	0.722
ID260716	260716	140	50.426	10.550	15.183	0	282	282	2	1	-10921639	184.810	192	144	216	3881	24.219	7.600	0.147	1.959
ID260735	260735	153	40.912	23.061	16.056	0	283	283	2	1	-10921639	106.048	110	48	192	2227	33.722	2.000	0.131	0.730
ID260734	260734	None	44.405	7.540	12.211	0	283	283	2	1	-10921639	149.381	144	86	202	3137	34.532	7.600	0.116	0.902
ID260736	260736	None	58.219	0.000	20.000	0	283	283	2	1	-10921639	81.286	76	43	187	1707	37.872	2.000	0.316	1.031
ID260739	260739	144	61.737	16.013	21.092	0	284	284	2	1	-10921639	148.381	144	81	211	3116	36.321	2.000	0.195	1.332
ID260738	260738	None	51.853	18.019	8.598	0	284	284	2	1	-10921639	130.286	134	57	178	2736	32.035	2.000	0.199	1.349
ID260737	260737	None	59.817	27.000	8.000	0	284	284	2	1	-10921639	97.952	81	58	211	2057	36.778	2.000	0.269	1.129
ID260747	260747	144	55.879	16.348	21.807	0	285	285	2	1	-10921639	116.571	105	28	187	2448	40.855	2.000	0.192	0.919
ID260746	260746	None	54.901	14.805	15.114	0	285	285	2	1	-10921639	151.095	144	67	255	3173	40.843	2.000	0.122	0.807
ID260745	260745	145	78.255	8.882	13.856	0	285	285	2	1	-10921639	188.524	187	129	255	3959	34.515	4.800	0.235	2.080
ID260744	260744	None	40.475	17.000	0.000	0	285	285	2	1	-10921639	91.143	96	52	149	1914	27.214	6.309	0.204	1.137
ID260751	260751	144	42.521	17.794	21.555	0	286	286	2	1	-10921639	132.762	134	91	182	2788	25.704	4.800	0.169	1.494
ID260750	260750	None	44.942	12.744	18.024	0	286	286	2	1	-10921639	131.905	129	57	197	2770	41.905	2.000	0.143	0.787
ID260749	260749	145	63.086	7.544	13.381	0	286	286	2	1	-10921639	187.333	182	153	235	3934	23.282	4.800	0.215	2.849
ID260748	260748	None	63.570	18.894	8.300	0	286	286	2	1	-10921639	114.762	110	38	226	2410	44.813	2.000	0.206	0.877
ID260755	260755	146	45.624	13.106	21.367	0	287	287	2	1	-10921639	128.619	129	76	197	2701	28.440	2.000	0.136	1.080
ID260754	260754	None	61.906	14.881	15.720	0	287	287	2	1	-10921639	159.095	158	101	240	3341	36.570	2.000	0.159	1.192
ID260753	260753	147	55.623	22.748	14.969	0	287	287	2	1	-10921639	129.381	129	43	211	2717	43.269	2.000	0.158	0.814
ID260752	260752	145	60.340	8.295	13.088	0	287	287	2	1	-10921639	166.048	173	81	235	3487	37.952	4.800	0.198	1.448
ID260756	260756	None	48.438	0.000	22.000	0	287	287	2	1	-10921639	127.905	120	94	173	2686	24.875	4.800	0.252	2.069
ID260763	260763	147	64.479	23.247	13.888	0	288	288	2	1	-10921639	134.476	120	76	221	2824	42.641	2.000	0.177	0.949
ID260762	260762	145	48.174	8.270	12.192	0	288	288	2	1	-10921639	145.381	158	76	192	3053	32.357	4.800	0.180	1.371
ID260761	260761	148	47.510	18.504	8.783	0	288	288	2	1	-10921639	115.476	105	52	197	2425	36.099	2.000	0.134	0.757
ID260767	260767	None	48.287	27.000	22.000	0	288	288	2	1	-10921639	94.286	105	31	149	1980	36.173	2.000	0.232	0.981
ID260766	260766	146	44.305	15.451	21.709	0	288	288	2	1	-10921639	111.524	120	33	173	2342	38.109	2.000	0.172	0.859
ID260765	260765	None	53.145	17.930	15.673	0	288	288	2	1	-10921639	140.048	153	67	197	2941	38.438	2.000	0.184	1.133
ID260764	260764	149	44.600	8.722	14.698	0	288	288	2	1	-10921639	141.381	149	72	197	2969	36.016	4.800	0.137	0.946
ID260779	260779	148	42.414	18.411	8.171	0	289	289	2	1	-10921639	105.905	101	33	202	2224	41.184	2.000	0.092	0.431
ID260781	260781	149	47.299	7.993	14.932	0	289	289	2	1	-10921639	143.143	144	86	192	3006	31.899	4.800	0.147	1.151
ID260780	260780	147	71.511	22.859	14.017	0	289	289	2	1	-10921639	167.143	178	110	235	3510	35.670	4.800	0.228	1.740
ID260760	260760	150	50.947	0.000	22.000	0	290	290	2	1	-10921639	91.429	81	45	153	1920	34.622	4.800	0.404	1.521
ID260759	260759	149	41.274	9.619	15.255	0	290	290	2	1	-10921639	144.048	144	101	182	3025	24.346	4.800	0.133	1.389
ID260758	260758	None	49.992	24.172	7.956	0	290	290	2	1	-10921639	107.048	110	38	202	2248	37.690	2.000	0.152	0.751
ID260757	260757	148	47.875	18.435	8.496	0	290	290	2	1	-10921639	128.762	129	67	197	2704	35.105	4.800	0.189	1.166
ID260771	260771	151	50.526	12.467	21.298	0	291	291	2	1	-10921639	128.333	129	38	192	2695	43.435	2.000	0.172	0.869
ID260770	260770	150	47.395	0.000	20.000	0	291	291	2	1	-10921639	79.762	72	45	125	1675	25.581	2.000	0.318	1.505
ID260769	260769	149	61.945	8.129	13.884	0	291	291	2	1	-10921639	132.857	129	62	202	2790	36.180	4.800	0.238	1.410
ID260768	260768	148	41.351	18.340	8.499	0	291	291	2	1	-10921639	139.143	134	91	192	2922	24.745	4.800	0.189	1.785
ID260772	260772	None	42.896	18.779	20.587	0	291	291	2	1	-10921639	132.381	144	76	173	2780	31.729	4.800	0.176	1.250
ID260785	260785	151	58.316	13.720	22.105	0	292	292	2	1	-10921639	132.571	134	72	216	2784	38.009	2.000	0.194	1.133
ID260784	260784	150	46.666	0.000	20.000	0	292	292	2	1	-10921639	89.238	81	33	149	1874	32.204	2.000	0.258	1.136
ID260783	260783	149	45.836	8.258	14.879	0	292	292	2	1	-10921639	129.381	129	72	187	2717	32.515	2.000	0.149	1.031
ID260782	260782	148	70.518	18.872	8.599	0	292	292	2	1	-10921639	152.524	149	81	226	3203	42.856	2.000	0.215	1.261
ID260787	260787	148	54.365	18.151	8.572	0	293	293	2	1	-10921639	163.714	173	105	206	3438	32.832	4.800	0.192	1.609
ID260786	260786	152	40.007	23.487	0.781	0	293	293	2	1	-10921639	107.238	101	48	149	2252	28.199	6.252	0.218	1.359
ID260791	260791	151	56.747	13.308	21.602	0	293	293	2	1	-10921639	117.095	129	43	221	2459	51.253	2.000	0.182	0.705
ID260790	260790	150	52.323	0.000	20.000	0	293	293	2	1	-10921639	83.905	76	38	173	1762	30.672	3.200	0.316	1.313
ID260789	260789	None	41.512	22.507	16.548	0	293	293	2	1	-10921639	108.762	105	48	182	2284	42.185	2.000	0.100	0.470
ID260788	260788	149	44.961	10.760	14.469	0	293	293	2	1	-10921639	161.524	163	96	226	3392	33.746	2.000	0.108	0.930
ID260795	260795	154	41.328	17.943	15.534	0	294	294	2	1	-10921639	140.476	144	67	192	2950	35.987	2.000	0.122	0.846
ID260794	260794	None	44.879	20.630	9.636	0	294	294	2	1	-10921639	127.048	120	57	206	2668	42.141	2.000	0.100	0.547
ID260793	260793	148	69.858	17.970	9.033	0	294	294	2	1	-10921639	161.286	168	72	226	3387	41.761	2.000	0.217	1.379
ID260792	260792	152	44.798	23.000	0.000	0	294	294	2	1	-10921639	109.619	108	63	178	2302	30.735	2.000	0.221	1.291
ID260797	260797	151	45.572	12.646	21.802	0	294	294	2	1	-10921639	128.762	134	67	187	2704	32.106	4.800	0.180	1.223
ID260796	260796	150	49.403	0.000	20.000	0	294	294	2	1	-10921639	80.857	72	43	182	1698	33.947	2.000	0.222	0.866
ID260803	260803	151	40.687	15.293	21.180	0	295	295	2	1	-10921639	149.095	153	91	202	3131	27.157	6.339	0.125	1.216
ID260802	260802	150	55.424	0.000	21.000	0	295	295	2	1	-10921639	97.476	101	22	202	2047	44.421	4.800	0.318	1.058
ID260801	260801	154	43.862	16.167	16.926	0	295	295	2	1	-10921639	147.762	149	86	226	3103	34.667	2.000	0.089	0.700
ID260800	260800	None	41.924	13.133	12.553	0	295	295	2	1	-10921639	142.905	134	86	216	3001	36.144	2.000	0.096	0.694
ID260799	260799	148	89.644	18.069	9.135	0	295	295	2	1	-10921639	165.524	158	96	255	3476	49.677	2.000	0.263	1.389
ID260798	260798	152	48.044	22.000	0.000	0	295	295	2	1	-10921639	97.524	91	45	139	2048	33.360	2.000	0.242	1.140
ID260778	260778	150	66.358	0.000	20.000	0	296	296	2	1	-10921639	105.524	103	57	211	2216	37.407	4.800	0.320	1.368
ID260777	260777	154	48.235	17.115	15.709	0	296	296	2	1	-10921639	149.762	153	67	202	3145	37.415	2.000	0.150	1.045
ID260776	260776	None	43.202	15.413	15.482	0	296	296	2	1	-10921639	159.571	153	91	245	3351	37.541	2.000	0.126	0.951
ID260775	260775	None	41.398	23.624	12.850	0	296	296	2	1	-10921639	131.048	129	62	197	2752	30.621	4.800	0.130	0.986
ID260774	260774	155	55.022	8.584	10.851	0	296	296	2	1	-10921639	150.238	149	96	235	3155	34.173	4.800	0.163	1.235
ID260773	260773	148	75.600	17.994	9.073	0	296	296	2	1	-10921639	142.762	144	67	255	2998	47.514	2.000	0.245	1.181
ID260819	260819	154	56.438	17.711	16.040	0	297	297	2	1	-10921639	143.714	134	86	211	3018	39.001	2.000	0.164	1.041
ID260818	260818	155	56.902	8.923	11.990	0	297	297	2	1	-10921639	157.571	163	96	221	3309	32.455	6.262	0.184	1.512
ID260817	260817	148	70.648	18.066	9.038	0	297	297	2	1	-10921639	134.857	129	76	202	2832	40.382	2.000	0.242	1.300
ID260808	260808	156	47.947	14.042	21.460	0	298	298	2	1	-10921639	123.429	129	72	168	2592	26.221	4.800	0.200	1.570
ID260807	260807	154	61.721	17.369	15.894	0	298	298	2	1	-10921639	140.857	134	72	192	2958	34.384	4.800	0.241	1.594
ID260806	260806	155	71.976	8.468	13.022	0	298	298	2	1	-10921639	154.143	158	81	240	3237	45.290	4.800	0.243	1.332
ID260805	260805	148	64.625	18.777	8.672	0	298	298	2	1	-10921639	144.667	139	62	216	3038	43.416	2.000	0.200	1.110
ID260804	260804	None	53.852	22.000	0.000	0	298	298	2	1	-10921639	102.095	96	67	139	2144	22.985	4.800	0.340	2.252
ID260833	260833	156	40.227	13.402	20.580	0	299	299	2	1	-10921639	112.524	120	52	187	2363	39.682	2.000	0.137	0.684
ID260832	260832	154	51.322	19.214	16.647	0	299	299	2	1	-10921639	136.381	125	67	206	2864	38.060	2.000	0.120	0.769
ID260831	260831	155	55.374	9.114	13.269	0	299	299	2	1	-10921639	146.381	144	96	206	3074	36.398	4.800	0.173	1.185
ID260830	260830	148	45.387	18.472	8.426	0	299	299	2	1	-10921639	128.905	120	67	197	2707	40.051	7.600	0.120	0.689
ID260816	260816	None	43.310	0.000	20.000	0	300	300	2	1	-10921639	81.524	76	28	153	1712	32.440	2.000	0.228	0.933
ID260815	260815	154	46.063	18.709	15.490	0	300	300	2	1	-10921639	135.857	125	86	230	2853	38.657	2.000	0.108	0.685
ID260814	260814	155	42.833	10.616	12.478	0	300	300	2	1	-10921639	147.238	149	96	230	3092	28.439	7.600	0.144	1.300
ID260813	260813	148	43.422	17.278	8.208	0	300	300	2	1	-10921639	130.476	134	62	202	2740	30.347	2.000	0.127	0.972
ID260821	260821	None	62.224	13.000	18.000	0	301	301	2	1	-10921639	127.238	125	62	221	2672	45.480	2.000	0.198	0.923
ID260820	260820	155	50.421	13.306	12.140	0	301	301	2	1	-10921639	125.143	125	72	211	2628	37.482	2.000	0.134	0.790
ID260825	260825	175	54.403	0.000	20.000	0	302	302	2	1	-10921639	77.238	67	24	149	1622	32.960	2.000	0.376	1.280
ID260824	260824	None	44.772	18.763	15.558	0	302	302	2	1	-10921639	109.238	110	28	178	2294	40.729	2.000	0.112	0.542
ID260823	260823	None	45.018	22.669	11.969	0	302	302	2	1	-10921639	150.905	149	76	206	3169	33.375	2.000	0.150	1.177
ID260822	260822	None	58.809	18.564	8.052	0	302	302	2	1	-10921639	127.619	125	48	240	2680	45.633	2.000	0.155	0.753
ID260827	260827	None	53.312	9.022	11.778	0	303	303	2	1	-10921639	126.143	129	72	182	2649	32.739	3.200	0.188	1.221
ID260826	260826	176	51.617	22.518	3.762	0	303	303	2	1	-10921639	121.619	125	43	211	2554	40.348	2.000	0.170	0.878
ID260828	260828	175	57.283	0.000	20.000	0	303	303	2	1	-10921639	84.333	76	48	163	1771	30.905	7.600	0.338	1.377
ID260829	260829	176	44.143	23.981	2.213	0	304	304	2	1	-10921639	110.667	96	57	168	2324	35.076	2.000	0.107	0.610
ID260811	260811	None	42.083	7.237	13.099	0	305	305	2	1	-10921639	107.000	101	48	163	2247	32.427	4.800	0.175	0.984
ID260810	260810	None	44.761	13.497	8.695	0	305	305	2	1	-10921639	129.714	120	81	197	2724	32.008	6.004	0.139	0.992
ID260809	260809	None	54.170	23.893	8.410	0	305	305	2	1	-10921639	131.190	139	67	206	2755	35.730	6.344	0.185	1.145
ID260812	260812	159	44.836	12.598	17.796	0	305	305	2	1	-10921639	101.143	105	43	168	2124	34.726	2.000	0.189	0.926
ID260837	260837	159	42.048	12.029	15.144	0	306	306	2	1	-10921639	118.381	120	72	173	2486	26.768	7.600	0.168	1.274
ID260838	260838	None	57.200	0.000	21.000	0	307	307	2	1	-10921639	92.381	105	40	163	1940	35.442	2.000	0.350	1.353
ID260835	260835	None	47.957	13.930	15.001	0	308	308	2	1	-10921639	110.381	115	67	168	2318	28.642	4.800	0.210	1.337
ID260834	260834	None	50.760	24.000	0.000	0	308	308	2	1	-10921639	112.857	110	48	163	2370	30.722	4.800	0.237	1.409
ID260836	260836	None	40.259	18.649	20.233	0	308	308	2	1	-10921639	107.381	110	52	149	2255	27.656	7.600	0.180	1.182
ID260841	260841	None	43.182	15.762	21.890	0	309	309	2	1	-10921639	95.429	86	24	153	2004	32.168	2.000	0.177	0.894
ID260840	260840	None	41.784	18.843	14.116	0	309	309	2	1	-10921639	122.429	134	57	163	2571	26.724	4.800	0.185	1.432
ID260839	260839	None	52.257	2.348	10.935	0	310	310	2	1	-10921639	99.857	96	33	178	2097	36.157	2.000	0.214	0.975
ID260843	260843	None	42.716	13.035	14.671	0	311	311	2	1	-10921639	115.714	120	43	173	2430	31.681	2.000	0.163	1.024
ID260842	260842	None	46.376	23.590	7.149	0	311	311	2	1	-10921639	106.571	101	33	168	2238	35.348	2.000	0.185	0.941
ID260845	260845	162	47.143	14.375	21.065	0	311	311	2	1	-10921639	108.619	115	43	173	2281	35.018	2.000	0.192	0.998
ID260844	260844	163	54.452	0.000	20.000	0	311	311	2	1	-10921639	99.286	96	43	168	2085	29.024	2.000	0.306	1.601
ID260850	260850	162	55.808	16.730	21.139	0	312	312	2	1	-10921639	126.048	125	62	192	2647	34.342	2.000	0.212	1.283
ID260849	260849	163	40.562	0.000	20.000	0	312	312	2	1	-10921639	84.571	91	4	158	1776	39.232	2.000	0.160	0.596
ID260848	260848	160	57.425	23.000	0.000	0	312	312	2	1	-10921639	126.429	134	76	206	2655	31.951	4.800	0.250	1.582
ID260858	260858	None	42.198	21.137	18.805	0	313	313	2	1	-10921639	85.905	76	38	163	1804	30.530	2.000	0.168	0.810
ID260857	260857	None	44.459	14.840	15.269	0	313	313	2	1	-10921639	118.000	110	72	192	2478	30.130	2.000	0.173	1.153
ID260856	260856	160	40.940	23.000	0.000	0	313	313	2	1	-10921639	108.619	96	71	187	2281	30.865	2.000	0.188	1.112
ID260859	260859	161	44.743	0.000	20.000	0	315	315	2	1	-10921639	71.286	62	28	163	1497	32.105	2.000	0.275	0.958
ID260863	260863	None	49.095	14.036	21.612	0	316	316	2	1	-10921639	120.952	125	67	163	2540	28.343	4.800	0.236	1.631
ID260862	260862	161	47.990	0.000	21.000	0	316	316	2	1	-10921639	83.619	76	36	153	1756	31.166	2.000	0.268	1.133
ID260861	260861	164	56.643	23.436	15.788	0	316	316	2	1	-10921639	107.238	110	24	202	2252	50.251	2.000	0.159	0.586
ID260860	260860	165	44.272	22.755	12.276	0	316	316	2	1	-10921639	102.286	110	33	168	2148	37.682	2.000	0.145	0.688
ID260851	260851	None	41.619	10.817	11.950	0	317	317	2	1	-10921639	123.048	120	72	202	2584	31.524	7.600	0.141	0.964
ID260855	260855	None	42.258	4.938	22.930	0	317	317	2	1	-10921639	100.143	96	62	149	2103	25.005	2.000	0.186	1.255
ID260854	260854	161	47.459	0.000	20.000	0	317	317	2	1	-10921639	83.429	76	14	158	1752	43.095	2.000	0.194	0.630
ID260853	260853	164	45.054	23.331	16.115	0	317	317	2	1	-10921639	96.714	91	43	173	2031	33.535	2.000	0.141	0.711
ID260852	260852	165	41.435	23.025	12.395	0	317	317	2	1	-10921639	85.952	76	33	158	1805	35.049	2.000	0.113	0.500
ID260847	260847	161	60.651	0.000	21.000	0	318	318	2	1	-10921639	134.905	134	80	197	2833	36.084	4.800	0.258	1.533
ID260846	260846	166	66.147	17.878	9.789	0	318	318	2	1	-10921639	125.048	110	57	216	2626	42.794	2.000	0.203	0.987
ID260867	260867	164	44.247	24.011	15.870	0	319	319	2	1	-10921639	121.381	125	62	202	2549	33.377	2.000	0.111	0.728
ID260866	260866	166	42.876	18.403	8.880	0	319	319	2	1	-10921639	97.238	110	28	173	2042	39.027	2.000	0.131	0.579
ID260869	260869	None	44.527	13.411	21.481	0	319	319	2	1	-10921639	121.381	110	72	182	2549	30.951	4.800	0.184	1.219
ID260868	260868	161	66.941	0.000	20.000	0	319	319	2	1	-10921639	124.286	115	76	216	2610	41.454	2.000	0.248	1.193
ID260875	260875	161	47.830	0.000	20.000	0	320	320	2	1	-10921639	116.238	125	72	182	2441	30.269	7.600	0.184	1.191
ID260874	260874	164	40.428	23.279	15.778	0	320	320	2	1	-10921639	93.857	76	52	173	1971	37.075	2.000	0.108	0.495
ID260873	260873	None	40.286	22.191	11.969	0	320	320	2	1	-10921639	105.857	101	52	158	2223	31.642	2.000	0.121	0.720
ID260872	260872	None	41.334	12.483	7.686	0	320	320	2	1	-10921639	123.667	110	76	192	2597	33.975	7.600	0.134	0.859
ID260865	260865	164	41.722	23.211	15.709	0	321	321	2	1	-10921639	104.238	101	38	192	2189	37.860	2.000	0.119	0.585
ID260864	260864	None	53.229	13.201	12.008	0	321	321	2	1	-10921639	137.190	139	76	197	2881	29.576	4.800	0.192	1.496
ID260871	260871	None	41.658	27.000	22.000	0	322	322	2	1	-10921639	101.952	96	67	158	2141	27.038	7.600	0.206	1.290
ID260870	260870	None	41.154	7.830	13.696	0	322	322	2	1	-10921639	97.571	101	52	173	2049	30.551	2.000	0.157	0.867
ID260891	260891	167	46.101	0.000	20.000	0	323	323	2	1	-10921639	78.333	86	31	144	1645	36.758	2.000	0.232	0.803
ID260890	260890	164	55.307	23.190	15.703	0	323	323	2	1	-10921639	101.143	91	38	216	2124	45.178	2.000	0.143	0.561
ID260889	260889	None	43.550	14.866	13.015	0	323	323	2	1	-10921639	110.095	115	28	163	2312	34.464	7.600	0.154	0.853
ID260888	260888	None	43.081	24.593	9.822	0	323	323	2	1	-10921639	110.905	105	52	192	2329	33.365	2.000	0.120	0.713
ID260885	260885	None	40.896	15.436	5.605	0	323	323	2	1	-10921639	114.714	115	52	153	2409	27.720	4.800	0.179	1.258
ID260892	260892	None	41.845	16.514	20.704	0	323	323	2	1	-10921639	119.524	120	76	168	2510	30.190	4.800	0.154	1.056
ID260879	260879	None	43.896	13.155	19.902	0	324	324	2	1	-10921639	123.571	125	76	173	2595	24.983	2.000	0.184	1.540
ID260878	260878	167	56.921	0.000	20.000	0	324	324	2	1	-10921639	125.048	129	48	178	2626	39.610	3.200	0.239	1.216
ID260877	260877	164	67.495	23.225	16.279	0	324	324	2	1	-10921639	115.095	115	57	230	2417	45.014	2.000	0.226	0.943
ID260876	260876	None	50.693	12.000	0.000	0	324	324	2	1	-10921639	94.143	81	48	182	1977	37.284	2.000	0.222	0.917
ID260897	260897	None	40.076	12.414	11.103	0	325	325	2	1	-10921639	119.143	120	67	173	2502	27.227	6.347	0.144	1.101
ID260896	260896	None	41.005	0.000	26.000	0	326	326	2	1	-10921639	93.095	90	67	168	1955	27.975	7.600	0.191	1.068
ID260895	260895	None	53.752	0.000	19.000	0	326	326	2	1	-10921639	84.905	72	38	149	1783	38.519	2.000	0.262	0.914
ID260894	260894	164	43.030	23.359	15.930	0	326	326	2	1	-10921639	79.905	76	28	187	1678	39.828	2.000	0.114	0.412
ID260893	260893	None	40.878	23.168	10.079	0	326	326	2	1	-10921639	126.048	120	91	173	2647	22.955	2.000	0.146	1.397
ID260881	260881	174	80.658	13.197	20.781	0	327	327	2	1	-10921639	136.095	139	57	221	2858	49.131	2.000	0.280	1.210
ID260880	260880	164	52.263	23.280	15.828	0	327	327	2	1	-10921639	83.381	67	38	202	1751	45.159	2.000	0.129	0.422
ID260887	260887	174	46.656	14.115	20.016	0	328	328	2	1	-10921639	139.952	144	96	182	2939	24.632	4.800	0.211	1.977
ID260886	260886	None	53.828	0.000	20.000	0	328	328	2	1	-10921639	92.952	76	48	168	1952	35.123	2.000	0.289	1.186
ID260884	260884	168	46.414	23.000	0.000	0	328	328	2	1	-10921639	90.857	86	52	144	1908	29.026	2.000	0.223	1.143
ID260883	260883	None	45.806	17.659	20.202	0	329	329	2	1	-10921639	131.190	129	52	182	2755	31.505	4.800	0.170	1.209
ID260882	260882	168	47.798	24.000	0.000	0	329	329	2	1	-10921639	82.000	86	36	134	1722	28.678	2.000	0.352	1.489
ID260899	260899	None	41.218	21.333	10.413	0	330	330	2	1	-10921639	130.381	129	81	182	2738	29.037	7.600	0.131	1.043
ID260898	260898	None	44.287	18.022	7.768	0	330	330	2	1	-10921639	131.524	129	81	197	2762	27.329	7.600	0.128	1.089
ID260902	260902	None	46.688	13.344	22.943	0	330	330	2	1	-10921639	121.619	120	57	197	2554	38.269	2.000	0.145	0.804
ID260901	260901	169	53.032	0.000	20.000	0	330	330	2	1	-10921639	76.143	81	31	153	1599	37.386	2.000	0.344	1.044
ID260900	260900	170	40.398	23.762	15.452	0	330	330	2	1	-10921639	93.619	86	52	149	1966	29.046	2.000	0.165	0.914
ID260906	260906	None	46.539	21.000	26.000	0	331	331	2	1	-10921639	94.143	101	40	125	1977	24.616	4.800	0.345	1.960
ID260905	260905	169	54.452	0.000	20.000	0	331	331	2	1	-10921639	84.714	76	36	158	1779	36.099	2.000	0.287	1.045
ID260904	260904	170	48.294	23.115	15.788	0	331	331	2	1	-10921639	93.095	86	19	211	1955	49.033	2.000	0.106	0.365
ID260903	260903	None	43.131	12.679	2.512	0	331	331	2	1	-10921639	146.333	144	96	192	3073	25.747	7.600	0.156	1.535
ID260907	260907	None	46.877	21.160	9.862	0	332	332	2	1	-10921639	125.762	125	67	197	2641	30.841	7.600	0.164	1.151
ID260910	260910	None	41.186	14.133	20.834	0	332	332	2	1	-10921639	106.476	105	76	144	2236	19.889	4.800	0.203	1.807
ID260909	260909	169	55.668	0.000	20.000	0	332	332	2	1	-10921639	80.524	76	24	173	1691	41.220	2.000	0.281	0.857
ID260908	260908	None	41.126	3.765	14.680	0	332	332	2	1	-10921639	78.048	76	19	129	1639	32.172	2.000	0.200	0.810
ID260917	260917	169	41.908	0.000	20.000	0	333	333	2	1	-10921639	69.429	72	31	120	1458	29.490	2.000	0.230	0.880
ID260916	260916	None	47.987	23.108	15.748	0	333	333	2	1	-10921639	111.619	110	52	202	2344	37.338	2.000	0.124	0.658
ID260919	260919	None	51.990	15.315	22.292	0	334	334	2	1	-10921639	116.762	120	76	168	2452	26.663	4.800	0.250	1.753
ID260918	260918	169	52.814	0.000	20.000	0	334	334	2	1	-10921639	88.524	81	43	173	1859	36.878	2.000	0.248	0.955
ID260911	260911	None	41.626	23.000	0.000	0	335	335	2	1	-10921639	88.524	86	48	163	1859	31.538	2.000	0.217	1.000
ID260913	260913	169	47.820	0.000	20.000	0	335	335	2	1	-10921639	78.619	81	24	149	1651	32.121	2.000	0.275	1.056
ID260912	260912	None	43.022	4.920	2.744	0	335	335	2	1	-10921639	104.667	101	48	182	2198	31.310	2.000	0.191	1.074
ID260923	260923	171	45.942	23.458	15.419	0	336	336	2	1	-10921639	121.571	115	76	182	2553	30.296	2.000	0.159	1.098
ID260922	260922	None	42.290	12.109	2.684	0	336	336	2	1	-10921639	125.762	120	86	187	2641	26.842	2.000	0.131	1.084
ID260924	260924	169	52.288	0.000	20.000	0	336	336	2	1	-10921639	77.762	57	43	158	1633	35.185	2.000	0.277	0.959
ID260915	260915	None	47.288	20.000	26.000	0	337	337	2	1	-10921639	83.762	86	40	158	1759	35.137	6.392	0.275	1.027
ID260914	260914	171	42.427	23.095	15.884	0	337	337	2	1	-10921639	89.429	81	28	158	1878	31.548	2.000	0.164	0.797
ID260926	260926	None	42.453	12.295	19.883	0	338	338	2	1	-10921639	100.810	105	43	163	2117	31.130	2.000	0.184	1.004
ID260925	260925	171	42.108	23.408	16.306	0	338	338	2	1	-10921639	113.143	105	62	192	2376	34.709	7.600	0.110	0.645
ID260927	260927	None	49.835	4.139	2.758	0	339	339	2	1	-10921639	96.857	101	48	173	2034	33.798	2.000	0.206	0.979
ID260928	260928	172	65.309	0.000	20.000	0	339	339	2	1	-10921639	101.095	105	38	168	2123	40.493	2.000	0.306	1.169
ID260921	260921	172	45.226	0.000	20.000	0	340	340	2	1	-10921639	61.190	57	28	120	1285	31.359	2.000	0.333	0.975
ID260920	260920	None	53.913	8.840	15.205	0	340	340	2	1	-10921639	119.333	115	81	158	2506	24.939	4.800	0.248	1.902
