# Supplementary material for: Progressive enhancement of kinetic proofreading in T cell antigen discrimination from receptor activation to DAG generation
Source: eLife. 2022 Sep 20;11:e75263. doi: 10.7554/eLife.75263 (PMC9536835; doi:10.7554/eLife.75263)
Supplement: Figure 5—source data 1. — Each data table is the TrackMate ‘spot-statistics’ output of one cell over four cycles of blue-light illumination (frames 0–40, 100–140, 200–240, and 300–340, with 3 s interval between frames). We calculated the lifetime of TrackIDs that existed at the start of each period of blue-light illumination that did not last for the full period and fit the resulting lifetime distributions using custom Python scripts available at https://github.com/dbritain/KP-paper (copy archived at swh:1:rev:167fa456901903740f0f3ee6a3e5324bc45207ea, Britain, 2022). [file elife-75263-fig5-data1.zip › Fig5SourceData/LOV/lov1/r2/lov9.csv]

Label	ID	TRACK_ID	QUALITY	POSITION_X	POSITION_Y	POSITION_Z	POSITION_T	FRAME	RADIUS	VISIBILITY	MANUAL_COLOR	MEAN_INTENSITY	MEDIAN_INTENSITY	MIN_INTENSITY	MAX_INTENSITY	TOTAL_INTENSITY	STANDARD_DEVIATION	ESTIMATED_DIAMETER	CONTRAST	SNR
ID263509	263509	None	46.082	22.290	5.304	0	0	0	2	1	-10921639	156.905	160	100	225	3295	32.034	2.000	0.112	0.989
ID263510	263510	0	49.267	16.180	11.844	0	0	0	2	1	-10921639	188.571	185	120	250	3960	35.360	2.000	0.102	0.985
ID263511	263511	None	41.653	9.469	18.537	0	0	0	2	1	-10921639	180.238	180	110	255	3785	43.113	7.600	0.076	0.590
ID263512	263512	1	46.197	23.961	23.412	0	0	0	2	1	-10921639	167.143	175	110	245	3510	34.080	4.800	0.112	0.986
ID263513	263513	None	48.744	2.904	26.968	0	0	0	2	1	-10921639	131.667	135	80	220	2765	36.754	7.600	0.115	0.737
ID263532	263532	None	48.269	20.016	18.761	0	1	1	2	1	-10921639	185.476	180	120	255	3895	34.674	2.000	0.102	0.990
ID263533	263533	1	50.740	21.277	24.480	0	1	1	2	1	-10921639	190.000	190	150	250	3990	29.958	4.800	0.135	1.509
ID263529	263529	0	41.577	16.434	12.020	0	1	1	2	1	-10921639	171.905	170	120	250	3610	31.878	7.600	0.091	0.900
ID263530	263530	None	41.711	12.369	15.550	0	1	1	2	1	-10921639	152.857	155	90	220	3210	32.656	7.600	0.106	0.901
ID263531	263531	None	59.800	26.709	17.221	0	1	1	2	1	-10921639	145.238	135	55	235	3050	46.219	2.000	0.181	0.965
ID263524	263524	None	49.507	19.000	0.000	0	4	4	2	1	-10921639	147.381	155	79	200	3095	38.422	2.000	0.146	0.977
ID263525	263525	None	47.567	3.550	2.857	0	4	4	2	1	-10921639	179.762	180	120	255	3775	33.222	4.800	0.127	1.219
ID263526	263526	None	43.878	8.480	18.305	0	4	4	2	1	-10921639	140.000	135	100	210	2940	32.055	3.200	0.122	0.949
ID263527	263527	None	52.734	21.036	19.977	0	4	4	2	1	-10921639	168.095	170	105	255	3530	35.898	4.800	0.140	1.151
ID263528	263528	None	42.688	21.915	24.566	0	4	4	2	1	-10921639	147.619	145	95	255	3100	35.518	6.369	0.114	0.848
ID263516	263516	None	41.358	6.000	0.000	0	6	6	2	1	-10921639	182.238	190	126	255	3827	40.891	2.000	0.099	0.806
ID263517	263517	2	53.205	22.257	24.672	0	6	6	2	1	-10921639	171.667	180	70	255	3605	43.799	2.000	0.126	0.878
ID263518	263518	None	43.915	20.775	36.213	0	6	6	2	1	-10921639	96.190	90	40	155	2020	33.612	6.390	0.175	0.852
ID263519	263519	2	48.750	21.593	24.301	0	7	7	2	1	-10921639	154.524	150	85	255	3245	42.394	2.000	0.111	0.728
ID263514	263514	None	40.206	19.000	0.000	0	8	8	2	1	-10921639	154.619	155	80	210	3247	35.484	3.200	0.125	0.967
ID263515	263515	2	54.844	21.860	24.551	0	8	8	2	1	-10921639	149.762	140	85	255	3145	38.906	7.600	0.154	1.030
ID263521	263521	None	50.411	8.000	0.000	0	9	9	2	1	-10921639	196.143	200	150	245	4119	33.822	3.200	0.143	1.453
ID263522	263522	None	46.607	17.252	6.263	0	9	9	2	1	-10921639	155.000	145	110	225	3255	30.373	2.000	0.127	1.152
ID263523	263523	2	58.942	21.481	24.508	0	9	9	2	1	-10921639	160.238	155	95	255	3365	48.463	7.600	0.159	0.906
ID263534	263534	None	46.109	12.025	15.768	0	10	10	2	1	-10921639	128.095	125	65	210	2690	40.481	2.000	0.106	0.604
ID263535	263535	2	44.727	21.303	24.357	0	10	10	2	1	-10921639	146.429	145	85	220	3075	33.209	2.000	0.131	1.022
ID263520	263520	2	44.204	22.081	24.182	0	11	11	2	1	-10921639	133.095	130	75	200	2795	33.297	2.000	0.125	0.891
ID263540	263540	None	48.811	7.842	31.505	0	12	12	2	1	-10921639	122.143	120	65	210	2565	38.229	2.000	0.143	0.797
ID263538	263538	None	47.510	26.585	18.218	0	12	12	2	1	-10921639	110.000	100	45	195	2310	40.682	2.000	0.134	0.638
ID263539	263539	2	43.716	21.779	24.259	0	12	12	2	1	-10921639	136.667	135	95	215	2870	32.876	7.600	0.121	0.897
ID263541	263541	2	43.414	21.860	21.285	0	13	13	2	1	-10921639	141.190	140	95	220	2965	32.129	2.000	0.107	0.851
ID263542	263542	None	40.139	0.000	34.000	0	13	13	2	1	-10921639	129.571	131	94	190	2721	30.024	6.349	0.159	1.183
ID263548	263548	3	57.699	21.734	24.326	0	14	14	2	1	-10921639	157.619	160	105	255	3310	42.179	6.146	0.142	0.929
ID263546	263546	None	44.892	15.056	3.640	0	14	14	2	1	-10921639	187.381	180	135	240	3935	29.267	7.600	0.128	1.448
ID263547	263547	None	57.023	26.206	14.861	0	14	14	2	1	-10921639	152.619	150	105	210	3205	30.439	4.800	0.188	1.585
ID263536	263536	None	46.975	23.165	3.254	0	15	15	2	1	-10921639	131.429	140	45	210	2760	39.754	2.000	0.124	0.728
ID263537	263537	3	49.855	21.877	24.243	0	15	15	2	1	-10921639	157.619	150	105	230	3310	40.113	2.000	0.125	0.876
ID263552	263552	3	43.812	20.990	23.971	0	16	16	2	1	-10921639	151.190	155	80	215	3175	34.457	2.000	0.109	0.866
ID263550	263550	None	43.832	17.400	9.290	0	16	16	2	1	-10921639	184.762	185	130	230	3880	29.516	6.361	0.106	1.195
ID263551	263551	None	42.672	24.686	12.116	0	16	16	2	1	-10921639	152.619	155	80	200	3205	30.685	5.999	0.120	1.066
ID263544	263544	None	40.314	26.503	19.406	0	17	17	2	1	-10921639	125.714	120	55	185	2640	35.259	2.000	0.127	0.803
ID263545	263545	None	40.767	0.000	34.000	0	17	17	2	1	-10921639	114.000	110	79	175	2394	23.666	4.800	0.217	1.720
ID263543	263543	4	50.245	23.152	2.806	0	17	17	2	1	-10921639	134.524	125	65	215	2825	38.337	2.000	0.141	0.865
ID263553	263553	4	45.402	22.781	3.144	0	18	18	2	1	-10921639	151.667	155	70	225	3185	42.318	3.200	0.121	0.775
ID263554	263554	None	42.333	18.716	10.992	0	18	18	2	1	-10921639	173.333	175	120	220	3640	29.679	3.200	0.094	1.004
ID263555	263555	3	40.745	21.760	24.335	0	18	18	2	1	-10921639	134.762	135	65	220	2830	35.829	6.386	0.113	0.761
ID263558	263558	3	51.061	21.990	24.442	0	19	19	2	1	-10921639	147.381	145	90	250	3095	39.421	2.000	0.127	0.840
ID263549	263549	3	53.714	22.132	24.132	0	20	20	2	1	-10921639	185.000	190	100	255	3885	38.859	6.327	0.139	1.163
ID263556	263556	3	63.299	20.803	23.963	0	21	21	2	1	-10921639	189.524	185	115	255	3980	41.620	4.800	0.175	1.358
ID263557	263557	None	45.007	0.000	33.000	0	21	21	2	1	-10921639	110.619	100	60	205	2323	38.157	7.600	0.122	0.633
ID263564	263564	3	65.114	21.745	24.087	0	22	22	2	1	-10921639	174.762	170	120	250	3670	39.952	2.000	0.195	1.428
ID263565	263565	None	40.720	30.000	33.000	0	22	22	2	1	-10921639	119.095	115	60	160	2501	31.703	3.200	0.192	1.212
ID263562	263562	5	41.318	22.646	1.934	0	22	22	2	1	-10921639	130.000	140	70	205	2730	37.014	2.000	0.097	0.621
ID263563	263563	None	40.149	15.707	4.776	0	22	22	2	1	-10921639	142.857	140	80	220	3000	31.764	2.000	0.093	0.762
ID263560	263560	None	45.956	8.095	18.920	0	23	23	2	1	-10921639	117.619	110	65	205	2470	34.519	2.000	0.135	0.812
ID263561	263561	None	53.736	0.000	33.000	0	23	23	2	1	-10921639	116.143	110	70	200	2439	32.876	6.434	0.219	1.267
ID263559	263559	5	63.488	22.176	2.717	0	23	23	2	1	-10921639	176.667	165	115	255	3710	42.348	2.000	0.160	1.151
ID263576	263576	3	47.582	22.122	24.601	0	24	24	2	1	-10921639	160.952	155	105	255	3380	35.058	3.200	0.113	0.933
ID263575	263575	None	60.692	19.797	18.061	0	24	24	2	1	-10921639	168.810	165	110	255	3545	39.272	2.000	0.137	1.036
ID263572	263572	None	42.398	12.141	30.134	0	25	25	2	1	-10921639	107.857	105	60	190	2265	31.168	2.000	0.112	0.697
ID263570	263570	None	44.034	20.000	0.000	0	25	25	2	1	-10921639	159.524	150	95	255	3350	48.345	3.200	0.133	0.777
ID263571	263571	3	44.626	22.295	24.308	0	25	25	2	1	-10921639	162.143	160	85	255	3405	44.005	2.000	0.082	0.560
ID263566	263566	None	47.187	4.767	3.097	0	26	26	2	1	-10921639	179.762	180	115	225	3775	34.514	4.800	0.129	1.191
ID263567	263567	None	40.921	8.167	19.100	0	26	26	2	1	-10921639	128.571	130	65	200	2700	34.101	7.600	0.104	0.710
ID263568	263568	None	43.382	10.919	23.198	0	26	26	2	1	-10921639	112.381	115	60	205	2360	39.326	2.000	0.092	0.482
ID263569	263569	3	68.197	21.410	24.117	0	26	26	2	1	-10921639	188.095	175	130	255	3950	43.142	2.000	0.162	1.214
ID263573	263573	3	65.125	22.175	24.140	0	27	27	2	1	-10921639	175.714	160	85	255	3690	46.024	2.000	0.162	1.063
ID263574	263574	None	45.142	0.000	33.000	0	27	27	2	1	-10921639	124.905	122	65	185	2623	34.191	2.000	0.154	0.975
ID263580	263580	None	41.168	5.153	20.739	0	28	28	2	1	-10921639	121.190	125	70	170	2545	29.364	4.800	0.161	1.144
ID263577	263577	None	54.925	0.000	0.000	0	28	28	2	1	-10921639	131.333	115	84	240	2758	39.102	2.000	0.158	0.916
ID263578	263578	None	45.153	17.821	5.747	0	28	28	2	1	-10921639	185.238	180	140	240	3890	28.039	6.114	0.127	1.491
ID263579	263579	None	53.006	12.472	15.525	0	28	28	2	1	-10921639	146.190	140	65	255	3070	49.038	2.000	0.124	0.657
ID263592	263592	3	41.634	21.075	23.920	0	29	29	2	1	-10921639	140.714	135	90	205	2955	34.252	7.600	0.114	0.842
ID263593	263593	None	40.556	24.428	27.575	0	29	29	2	1	-10921639	135.476	135	75	190	2845	31.816	3.200	0.119	0.906
ID263581	263581	None	40.062	21.864	8.077	0	30	30	2	1	-10921639	165.714	165	105	220	3480	36.238	2.000	0.086	0.721
ID263582	263582	3	45.714	21.406	24.018	0	30	30	2	1	-10921639	164.524	155	90	255	3455	47.353	2.000	0.112	0.703
ID263590	263590	None	44.286	30.000	10.000	0	31	31	2	1	-10921639	145.381	145	75	210	3053	32.872	7.600	0.198	1.461
ID263588	263588	None	52.742	0.000	32.000	0	32	32	2	1	-10921639	112.524	120	51	165	2363	33.673	2.000	0.252	1.347
ID263589	263589	None	42.212	7.000	38.000	0	32	32	2	1	-10921639	88.238	75	33	145	1853	32.737	3.200	0.243	1.052
ID263585	263585	None	54.649	19.000	0.000	0	32	32	2	1	-10921639	164.095	159	131	230	3446	29.921	2.000	0.176	1.645
ID263586	263586	None	41.102	26.531	6.652	0	32	32	2	1	-10921639	136.429	140	60	190	2865	34.393	4.800	0.152	1.044
ID263587	263587	None	45.588	21.913	24.011	0	32	32	2	1	-10921639	141.905	140	70	245	2980	43.025	2.000	0.086	0.521
ID263584	263584	None	41.131	30.000	34.000	0	33	33	2	1	-10921639	99.143	90	50	150	2082	29.174	2.000	0.160	0.937
ID263583	263583	None	46.384	19.490	16.892	0	33	33	2	1	-10921639	180.476	180	125	235	3790	32.284	2.000	0.106	1.070
ID263591	263591	None	54.778	21.485	24.448	0	34	34	2	1	-10921639	148.095	130	80	255	3110	46.435	2.000	0.143	0.798
ID263597	263597	6	49.270	8.333	18.675	0	36	36	2	1	-10921639	115.000	110	45	205	2415	42.778	2.000	0.146	0.684
ID263598	263598	7	45.158	21.779	24.335	0	36	36	2	1	-10921639	149.524	150	90	220	3140	33.163	7.600	0.120	0.966
ID263599	263599	None	48.926	22.041	10.400	0	37	37	2	1	-10921639	169.048	160	95	255	3550	40.206	2.000	0.109	0.824
ID263600	263600	6	40.414	8.000	19.000	0	37	37	2	1	-10921639	131.905	130	55	195	2770	36.894	3.200	0.130	0.822
ID263601	263601	None	57.546	26.282	20.200	0	37	37	2	1	-10921639	138.333	125	95	205	2905	36.032	2.000	0.164	1.081
ID263602	263602	7	40.345	22.601	24.819	0	37	37	2	1	-10921639	134.762	130	55	240	2830	35.231	7.600	0.155	1.025
ID263603	263603	8	47.304	0.000	33.000	0	37	37	2	1	-10921639	142.381	135	108	210	2990	28.363	4.800	0.187	1.579
ID263596	263596	8	46.943	0.000	33.000	0	38	38	2	1	-10921639	112.667	110	75	175	2366	31.262	2.000	0.203	1.214
ID263594	263594	None	40.134	2.944	11.922	0	38	38	2	1	-10921639	111.667	110	65	170	2345	26.379	3.200	0.175	1.260
ID263595	263595	9	74.284	18.667	14.109	0	38	38	2	1	-10921639	185.000	175	135	255	3885	39.781	2.000	0.185	1.451
ID263604	263604	None	45.452	8.282	4.027	0	39	39	2	1	-10921639	153.333	155	90	225	3220	41.302	2.000	0.094	0.636
ID263605	263605	9	56.525	19.652	14.420	0	39	39	2	1	-10921639	159.048	150	90	255	3340	46.277	2.000	0.106	0.657
ID263606	263606	7	46.310	22.132	24.342	0	39	39	2	1	-10921639	155.000	145	95	255	3255	42.012	7.600	0.085	0.575
ID263607	263607	None	46.222	24.961	26.125	0	39	39	2	1	-10921639	161.905	165	110	230	3400	33.033	7.600	0.101	0.896
ID263620	263620	None	50.937	21.922	7.349	0	40	40	2	1	-10921639	182.143	185	110	255	3825	39.261	2.000	0.130	1.068
ID263621	263621	None	43.295	3.914	11.115	0	40	40	2	1	-10921639	105.238	110	55	160	2210	29.431	2.000	0.199	1.187
ID263622	263622	9	62.272	19.420	14.336	0	40	40	2	1	-10921639	154.286	140	100	255	3240	53.997	2.000	0.110	0.566
ID263623	263623	None	48.460	9.565	18.234	0	40	40	2	1	-10921639	136.905	130	85	215	2875	34.622	2.000	0.144	0.997
ID263624	263624	7	52.322	21.578	23.915	0	40	40	2	1	-10921639	141.905	125	85	250	2980	42.263	2.000	0.111	0.674
ID263612	263612	7	54.040	21.669	24.068	0	41	41	2	1	-10921639	158.095	155	100	245	3320	38.810	2.000	0.142	1.014
ID263613	263613	None	44.488	10.226	33.101	0	41	41	2	1	-10921639	111.667	110	60	195	2345	32.609	2.000	0.146	0.872
ID263611	263611	21	46.502	25.127	18.624	0	41	41	2	1	-10921639	140.714	140	85	190	2955	31.396	3.200	0.160	1.237
ID263608	263608	21	72.407	25.947	20.004	0	42	42	2	1	-10921639	185.714	185	95	255	3900	41.572	2.000	0.190	1.428
ID263609	263609	7	52.088	22.130	24.003	0	42	42	2	1	-10921639	166.667	165	90	255	3500	48.691	2.000	0.073	0.469
ID263610	263610	None	44.177	8.429	29.952	0	42	42	2	1	-10921639	112.619	115	45	195	2365	36.525	2.000	0.136	0.736
ID263614	263614	None	49.474	15.000	0.000	0	43	43	2	1	-10921639	155.095	150	79	225	3257	38.669	2.000	0.117	0.843
ID263615	263615	13	54.718	11.321	13.956	0	43	43	2	1	-10921639	143.810	140	80	210	3020	41.710	3.200	0.156	0.933
ID263616	263616	10	46.070	19.818	15.036	0	43	43	2	1	-10921639	157.619	155	110	250	3310	33.934	2.000	0.108	0.909
ID263617	263617	11	47.158	9.040	18.376	0	43	43	2	1	-10921639	136.429	135	80	215	2865	37.654	2.000	0.138	0.879
ID263618	263618	12	49.632	19.533	22.124	0	43	43	2	1	-10921639	176.429	175	100	240	3705	35.219	7.600	0.113	1.017
ID263619	263619	None	47.833	10.086	33.574	0	43	43	2	1	-10921639	129.048	125	70	195	2710	33.934	2.000	0.147	0.973
ID263628	263628	12	59.343	20.461	23.497	0	44	44	2	1	-10921639	161.190	160	85	255	3385	46.768	2.000	0.133	0.809
ID263625	263625	13	40.597	11.667	12.760	0	44	44	2	1	-10921639	132.381	130	60	210	2780	34.410	7.600	0.108	0.750
ID263626	263626	10	48.626	19.176	13.960	0	44	44	2	1	-10921639	174.762	175	105	255	3670	38.094	2.000	0.111	0.918
ID263627	263627	11	63.236	8.735	18.857	0	44	44	2	1	-10921639	153.810	145	110	255	3230	34.710	4.800	0.200	1.475
ID263629	263629	12	44.820	19.726	23.135	0	45	45	2	1	-10921639	152.381	140	95	250	3200	41.612	2.000	0.091	0.610
ID263630	263630	None	50.880	0.000	33.000	0	45	45	2	1	-10921639	123.905	115	75	215	2602	37.088	6.395	0.170	0.971
ID263636	263636	10	59.331	19.907	14.190	0	46	46	2	1	-10921639	193.810	185	110	255	4070	44.551	2.000	0.139	1.063
ID263637	263637	None	53.857	22.055	14.848	0	46	46	2	1	-10921639	181.190	170	95	255	3805	44.551	7.600	0.135	0.967
ID263638	263638	12	56.218	21.653	23.162	0	46	46	2	1	-10921639	168.095	170	80	240	3530	41.996	2.000	0.145	1.014
ID263631	263631	14	43.133	20.874	2.059	0	47	47	2	1	-10921639	144.048	135	90	220	3025	36.490	3.200	0.095	0.688
ID263632	263632	None	48.528	26.877	4.684	0	47	47	2	1	-10921639	114.048	115	65	205	2395	37.102	2.000	0.137	0.741
ID263633	263633	None	48.464	11.371	13.801	0	47	47	2	1	-10921639	139.048	140	70	200	2920	37.236	3.200	0.162	1.043
ID263634	263634	10	46.509	19.699	14.508	0	47	47	2	1	-10921639	167.619	165	105	240	3520	38.523	2.000	0.107	0.844
ID263635	263635	None	56.105	6.219	20.128	0	47	47	2	1	-10921639	143.571	145	95	205	3015	31.628	4.800	0.198	1.503
ID263644	263644	None	61.338	0.000	33.000	0	48	48	2	1	-10921639	127.286	125	75	240	2673	42.745	2.000	0.194	0.966
ID263639	263639	14	48.379	23.459	2.752	0	48	48	2	1	-10921639	156.905	160	100	235	3295	36.860	2.000	0.122	0.928
ID263640	263640	None	40.254	7.747	4.255	0	48	48	2	1	-10921639	137.381	130	90	230	2885	35.342	2.000	0.059	0.433
ID263641	263641	10	46.939	21.043	15.554	0	48	48	2	1	-10921639	176.667	170	125	255	3710	36.991	2.000	0.089	0.783
ID263642	263642	None	51.847	26.454	22.089	0	48	48	2	1	-10921639	159.524	165	90	215	3350	35.352	4.800	0.155	1.209
ID263643	263643	12	40.365	23.068	24.673	0	48	48	2	1	-10921639	150.714	145	90	220	3165	39.252	7.600	0.092	0.647
ID263652	263652	12	47.186	21.832	24.422	0	49	49	2	1	-10921639	164.048	150	110	245	3445	37.337	2.000	0.106	0.845
ID263649	263649	None	46.575	23.524	8.313	0	49	49	2	1	-10921639	156.667	155	90	235	3290	38.123	2.000	0.112	0.825
ID263650	263650	None	45.839	6.233	19.319	0	49	49	2	1	-10921639	136.905	135	75	230	2875	37.699	7.600	0.109	0.716
ID263651	263651	15	44.132	21.217	18.797	0	49	49	2	1	-10921639	154.762	150	95	225	3250	38.127	2.000	0.081	0.608
ID263656	263656	None	45.158	8.570	5.507	0	50	50	2	1	-10921639	147.381	145	80	220	3095	40.701	2.000	0.110	0.716
ID263657	263657	15	54.525	21.240	19.335	0	50	50	2	1	-10921639	166.905	170	85	230	3505	43.199	2.000	0.133	0.907
ID263658	263658	None	42.861	7.451	29.993	0	50	50	2	1	-10921639	139.048	130	100	200	2920	28.880	4.800	0.143	1.204
ID263645	263645	None	41.908	19.964	6.166	0	51	51	2	1	-10921639	148.810	140	100	215	3125	28.588	2.000	0.100	0.949
ID263646	263646	None	40.811	8.512	18.474	0	51	51	2	1	-10921639	136.429	135	55	195	2865	35.991	2.000	0.133	0.888
ID263647	263647	15	57.208	20.817	20.419	0	51	51	2	1	-10921639	154.286	140	75	250	3240	44.449	2.000	0.117	0.729
ID263648	263648	None	41.170	5.229	27.094	0	51	51	2	1	-10921639	126.905	125	90	180	2665	25.665	7.600	0.163	1.385
ID263668	263668	None	47.346	19.802	27.832	0	52	52	2	1	-10921639	118.571	115	65	205	2490	37.388	2.000	0.125	0.703
ID263669	263669	16	49.337	0.000	34.000	0	52	52	2	1	-10921639	106.048	105	61	200	2227	39.338	7.600	0.149	0.700
ID263665	263665	None	44.362	11.980	12.485	0	52	52	2	1	-10921639	145.238	135	105	220	3050	35.584	2.000	0.103	0.765
ID263666	263666	15	42.669	19.365	20.625	0	52	52	2	1	-10921639	143.810	140	75	240	3020	38.207	7.600	0.087	0.604
ID263667	263667	None	40.457	9.982	24.205	0	52	52	2	1	-10921639	125.476	120	65	205	2635	33.871	2.000	0.071	0.491
ID263676	263676	19	40.538	8.552	18.016	0	53	53	2	1	-10921639	116.905	110	55	165	2455	30.186	2.000	0.144	0.974
ID263677	263677	15	55.315	21.862	19.425	0	53	53	2	1	-10921639	177.857	165	120	255	3735	40.607	2.000	0.118	0.925
ID263678	263678	16	40.698	0.000	35.000	0	53	53	2	1	-10921639	104.762	115	56	170	2200	27.754	4.800	0.215	1.336
ID263675	263675	None	49.779	8.386	5.479	0	53	53	2	1	-10921639	141.905	145	60	230	2980	42.322	2.000	0.124	0.739
ID263660	263660	19	43.293	8.217	18.774	0	54	54	2	1	-10921639	121.190	110	80	220	2545	37.713	2.000	0.149	0.833
ID263661	263661	15	47.644	20.165	19.774	0	54	54	2	1	-10921639	151.190	150	75	230	3175	36.191	2.000	0.104	0.790
ID263662	263662	17	44.507	22.023	24.663	0	54	54	2	1	-10921639	154.286	155	95	255	3240	39.188	7.600	0.115	0.814
ID263663	263663	18	49.284	19.895	27.426	0	54	54	2	1	-10921639	144.524	140	85	205	3035	34.493	2.000	0.145	1.061
ID263664	263664	None	40.491	7.251	28.657	0	54	54	2	1	-10921639	132.381	135	90	190	2780	28.444	2.000	0.125	1.032
ID263659	263659	None	45.055	12.127	13.408	0	54	54	2	1	-10921639	165.238	150	105	230	3470	36.826	2.000	0.103	0.841
ID263653	263653	None	44.599	16.809	7.087	0	55	55	2	1	-10921639	197.619	190	135	245	4150	29.009	6.101	0.103	1.272
ID263654	263654	17	51.223	22.122	23.885	0	55	55	2	1	-10921639	152.143	145	80	255	3195	46.625	7.600	0.104	0.616
ID263655	263655	18	52.183	19.037	28.050	0	55	55	2	1	-10921639	122.143	115	65	220	2565	37.768	2.000	0.121	0.699
ID263670	263670	None	40.099	17.667	3.537	0	56	56	2	1	-10921639	163.571	155	95	240	3435	36.577	6.373	0.083	0.684
ID263671	263671	None	46.979	12.244	12.717	0	56	56	2	1	-10921639	148.571	145	100	225	3120	32.060	2.000	0.127	1.044
ID263672	263672	15	59.450	21.338	20.207	0	56	56	2	1	-10921639	182.143	185	120	255	3825	36.965	2.000	0.141	1.216
ID263673	263673	None	76.988	6.703	20.989	0	56	56	2	1	-10921639	131.905	120	50	255	2770	53.886	2.000	0.204	0.828
ID263674	263674	17	49.847	21.928	24.520	0	56	56	2	1	-10921639	155.476	150	75	255	3265	46.312	2.000	0.086	0.534
ID263684	263684	20	47.513	14.081	33.599	0	57	57	2	1	-10921639	104.762	95	45	220	2200	45.811	2.000	0.093	0.388
ID263679	263679	None	58.077	20.837	14.399	0	57	57	2	1	-10921639	164.286	155	105	255	3450	45.834	2.000	0.107	0.696
ID263680	263680	15	51.415	21.239	19.700	0	57	57	2	1	-10921639	180.476	175	110	255	3790	42.659	2.000	0.084	0.658
ID263681	263681	17	46.118	21.109	24.022	0	57	57	2	1	-10921639	182.143	180	130	255	3825	31.248	2.000	0.103	1.092
ID263682	263682	None	50.000	7.777	27.113	0	57	57	2	1	-10921639	128.571	125	75	200	2700	36.679	2.000	0.178	1.057
ID263683	263683	None	56.706	0.000	34.000	0	57	57	2	1	-10921639	118.667	130	35	220	2492	45.037	3.200	0.205	0.896
ID263685	263685	None	47.711	0.000	0.000	0	58	58	2	1	-10921639	146.524	136	98	255	3077	36.625	6.421	0.135	0.951
ID263686	263686	None	51.349	8.355	19.252	0	58	58	2	1	-10921639	131.905	130	65	220	2770	37.798	2.000	0.171	1.018
ID263687	263687	17	49.298	21.756	23.837	0	58	58	2	1	-10921639	150.952	160	55	255	3170	44.318	6.352	0.102	0.630
ID263688	263688	20	40.899	14.531	33.851	0	58	58	2	1	-10921639	96.429	85	45	195	2025	42.194	2.000	0.082	0.345
ID263689	263689	None	51.441	21.323	8.054	0	59	59	2	1	-10921639	158.095	155	110	225	3320	32.461	2.000	0.159	1.337
ID263690	263690	22	60.336	11.072	12.817	0	59	59	2	1	-10921639	160.238	165	105	220	3365	32.881	4.800	0.187	1.534
ID263691	263691	None	47.561	20.156	20.081	0	59	59	2	1	-10921639	176.905	180	90	230	3715	37.198	2.000	0.125	1.054
ID263692	263692	None	40.196	0.000	0.000	0	60	60	2	1	-10921639	121.143	117	75	155	2544	25.644	3.200	0.201	1.582
ID263693	263693	24	50.180	15.139	10.256	0	60	60	2	1	-10921639	172.143	170	115	230	3615	36.931	4.800	0.132	1.088
ID263694	263694	22	41.126	9.940	11.693	0	60	60	2	1	-10921639	135.000	140	70	210	2835	38.013	7.600	0.097	0.628
ID263695	263695	17	66.080	23.199	22.987	0	60	60	2	1	-10921639	202.857	205	145	255	4260	40.607	2.000	0.146	1.276
ID263696	263696	None	47.865	15.338	29.181	0	60	60	2	1	-10921639	141.429	145	80	190	2970	28.024	2.000	0.167	1.441
ID263697	263697	23	44.569	0.000	33.000	0	60	60	2	1	-10921639	116.619	110	84	225	2449	31.811	4.800	0.185	1.143
ID263712	263712	23	44.669	0.000	34.000	0	61	61	2	1	-10921639	140.905	140	95	200	2959	30.550	7.600	0.170	1.338
ID263708	263708	None	41.228	26.131	18.334	0	61	61	2	1	-10921639	127.143	130	65	210	2670	35.376	2.000	0.095	0.626
ID263709	263709	25	41.672	20.612	19.192	0	61	61	2	1	-10921639	175.238	175	100	255	3680	42.938	2.000	0.081	0.614
ID263710	263710	17	68.562	22.661	23.678	0	61	61	2	1	-10921639	195.952	185	90	255	4115	51.808	3.200	0.165	1.072
ID263711	263711	None	40.110	7.960	29.388	0	61	61	2	1	-10921639	122.619	130	65	165	2575	30.847	3.200	0.153	1.057
ID263705	263705	26	47.611	6.000	0.000	0	61	61	2	1	-10921639	161.429	170	103	225	3390	35.954	2.000	0.126	1.005
ID263706	263706	None	41.171	7.914	4.583	0	61	61	2	1	-10921639	131.905	125	65	235	2770	42.558	7.600	0.084	0.478
ID263707	263707	24	59.399	15.036	9.281	0	61	61	2	1	-10921639	177.619	190	115	255	3730	36.250	4.800	0.162	1.365
ID263700	263700	27	60.065	7.994	18.227	0	62	62	2	1	-10921639	128.095	120	55	215	2690	44.031	2.000	0.169	0.842
ID263701	263701	25	51.533	19.825	18.864	0	62	62	2	1	-10921639	178.333	175	120	255	3745	34.363	2.000	0.102	0.961
ID263702	263702	17	55.534	22.098	23.644	0	62	62	2	1	-10921639	177.619	180	95	235	3730	44.402	7.600	0.151	1.049
ID263703	263703	28	47.238	18.511	27.904	0	62	62	2	1	-10921639	139.524	135	75	250	2930	39.966	2.000	0.109	0.687
ID263698	263698	26	45.670	8.000	0.000	0	62	62	2	1	-10921639	161.714	160	112	235	3396	31.861	4.800	0.146	1.296
ID263699	263699	24	49.198	15.489	8.351	0	62	62	2	1	-10921639	171.190	165	90	255	3595	42.453	4.800	0.128	0.916
ID263704	263704	None	41.119	14.026	33.540	0	62	62	2	1	-10921639	128.095	120	85	205	2690	31.124	6.139	0.136	0.983
ID263716	263716	28	49.943	19.414	28.174	0	63	63	2	1	-10921639	146.667	135	85	240	3080	40.042	7.600	0.119	0.778
ID263717	263717	None	55.244	16.069	29.083	0	63	63	2	1	-10921639	146.190	140	95	255	3070	39.525	6.379	0.119	0.784
ID263713	263713	None	52.198	21.743	4.039	0	63	63	2	1	-10921639	143.333	140	75	210	3010	35.119	3.200	0.171	1.192
ID263714	263714	27	73.868	8.215	19.042	0	63	63	2	1	-10921639	150.000	150	60	255	3150	54.360	7.600	0.210	0.956
ID263715	263715	17	77.443	23.168	23.264	0	63	63	2	1	-10921639	179.048	165	110	255	3760	48.208	2.000	0.175	1.106
ID263718	263718	27	43.008	8.473	18.568	0	64	64	2	1	-10921639	155.000	155	90	255	3255	37.148	4.800	0.139	1.018
ID263719	263719	17	66.807	23.125	22.963	0	64	64	2	1	-10921639	190.000	180	105	255	3990	43.560	2.000	0.168	1.258
ID263720	263720	28	64.044	19.675	27.193	0	64	64	2	1	-10921639	158.810	155	100	255	3335	41.379	2.000	0.150	1.001
ID263721	263721	None	44.088	0.000	33.000	0	64	64	2	1	-10921639	95.429	90	55	170	2004	32.185	2.000	0.175	0.885
ID263722	263722	None	41.983	14.549	33.892	0	64	64	2	1	-10921639	115.952	115	65	195	2435	30.725	4.800	0.178	1.143
ID263728	263728	None	48.620	10.460	10.788	0	65	65	2	1	-10921639	145.238	125	85	225	3050	41.698	2.000	0.116	0.725
ID263729	263729	27	43.843	7.600	18.486	0	65	65	2	1	-10921639	150.952	165	90	205	3170	35.448	3.200	0.120	0.911
ID263730	263730	17	62.892	23.509	23.795	0	65	65	2	1	-10921639	171.905	165	115	255	3610	43.831	2.000	0.172	1.153
ID263731	263731	None	54.751	15.814	28.185	0	65	65	2	1	-10921639	122.381	130	60	195	2570	39.769	2.000	0.187	0.969
ID263724	263724	32	45.993	15.554	9.096	0	66	66	2	1	-10921639	177.857	180	105	255	3735	37.335	6.016	0.095	0.824
ID263725	263725	27	43.091	6.082	20.521	0	66	66	2	1	-10921639	131.667	135	65	195	2765	38.741	2.000	0.117	0.713
ID263726	263726	17	53.564	22.100	24.473	0	66	66	2	1	-10921639	162.381	145	115	255	3410	38.846	7.600	0.132	0.976
ID263727	263727	None	41.569	20.268	27.649	0	66	66	2	1	-10921639	139.762	130	80	205	2935	38.258	2.000	0.074	0.503
ID263723	263723	None	40.130	27.600	4.867	0	66	66	2	1	-10921639	97.381	100	35	185	2045	37.169	2.000	0.119	0.559
ID263732	263732	32	46.023	14.811	10.172	0	67	67	2	1	-10921639	180.714	190	100	250	3795	34.687	7.600	0.100	0.946
ID263733	263733	29	42.537	10.330	11.722	0	67	67	2	1	-10921639	142.857	150	55	215	3000	43.834	2.000	0.108	0.633
ID263734	263734	None	40.691	18.125	13.979	0	67	67	2	1	-10921639	164.762	155	100	210	3460	32.653	2.000	0.093	0.857
ID263735	263735	None	66.960	8.637	18.460	0	67	67	2	1	-10921639	158.571	145	100	255	3330	42.870	4.800	0.196	1.211
ID263736	263736	17	61.806	22.712	23.498	0	67	67	2	1	-10921639	190.714	180	130	255	4005	37.091	4.800	0.182	1.584
ID263737	263737	30	51.476	8.223	29.535	0	67	67	2	1	-10921639	118.333	110	60	225	2485	44.225	2.000	0.136	0.641
ID263756	263756	None	59.273	24.654	18.887	0	68	68	2	1	-10921639	161.667	155	110	240	3395	38.254	2.000	0.170	1.228
ID263757	263757	17	56.599	22.288	24.192	0	68	68	2	1	-10921639	149.762	145	85	240	3145	42.587	2.000	0.140	0.863
ID263758	263758	30	63.141	7.685	30.179	0	68	68	2	1	-10921639	143.571	140	75	240	3015	43.993	2.000	0.161	0.905
ID263755	263755	29	62.285	11.497	13.318	0	68	68	2	1	-10921639	183.571	180	130	255	3855	40.870	4.800	0.162	1.250
ID263740	263740	None	42.061	5.405	21.176	0	69	69	2	1	-10921639	117.143	120	65	175	2460	30.601	2.000	0.167	1.098
ID263741	263741	17	62.659	21.981	23.958	0	69	69	2	1	-10921639	171.905	165	115	255	3610	37.499	2.000	0.160	1.262
ID263742	263742	30	46.968	7.365	27.417	0	69	69	2	1	-10921639	134.048	130	65	195	2815	41.461	3.200	0.169	0.934
ID263738	263738	None	48.134	15.711	9.937	0	69	69	2	1	-10921639	175.952	180	130	225	3695	29.984	2.000	0.109	1.150
ID263739	263739	29	53.472	10.588	13.438	0	69	69	2	1	-10921639	190.000	200	110	250	3990	35.496	4.800	0.172	1.570
ID263743	263743	29	67.983	11.168	12.926	0	70	70	2	1	-10921639	178.571	170	115	240	3750	36.302	2.000	0.186	1.545
ID263744	263744	31	49.839	20.388	12.911	0	70	70	2	1	-10921639	178.571	170	105	255	3750	39.501	6.344	0.111	0.905
ID263745	263745	17	56.248	22.100	24.096	0	70	70	2	1	-10921639	152.381	140	60	255	3200	47.345	2.000	0.105	0.609
ID263746	263746	30	47.989	5.814	25.929	0	70	70	2	1	-10921639	142.143	150	75	205	2985	36.075	2.000	0.120	0.845
ID263747	263747	None	44.591	0.000	34.000	0	70	70	2	1	-10921639	103.000	95	65	175	2163	28.695	4.800	0.241	1.395
ID263748	263748	None	58.420	16.912	9.127	0	71	71	2	1	-10921639	184.762	175	120	250	3880	36.725	2.000	0.146	1.278
ID263749	263749	29	58.752	10.825	12.785	0	71	71	2	1	-10921639	176.905	180	95	235	3715	37.996	2.000	0.184	1.448
ID263750	263750	31	51.630	20.872	14.729	0	71	71	2	1	-10921639	173.571	170	115	255	3645	38.799	2.000	0.119	0.948
ID263751	263751	None	40.120	23.539	20.291	0	71	71	2	1	-10921639	190.000	195	140	255	3990	30.700	4.800	0.116	1.289
ID263752	263752	None	49.676	5.117	21.278	0	71	71	2	1	-10921639	99.524	85	55	180	2090	36.225	2.000	0.171	0.801
ID263753	263753	17	40.216	22.476	23.866	0	71	71	2	1	-10921639	170.476	170	65	255	3580	48.552	3.200	0.095	0.608
ID263754	263754	30	53.419	5.795	26.976	0	71	71	2	1	-10921639	109.762	105	55	180	2305	33.707	2.000	0.189	1.037
ID263759	263759	None	56.127	0.000	0.000	0	72	72	2	1	-10921639	138.333	131	84	240	2905	45.665	2.000	0.166	0.862
ID263760	263760	29	45.630	11.082	13.563	0	72	72	2	1	-10921639	168.333	175	100	230	3535	36.205	2.000	0.121	1.004
ID263761	263761	17	61.206	22.943	23.171	0	72	72	2	1	-10921639	183.095	180	105	255	3845	44.426	6.167	0.148	1.064
ID263762	263762	30	53.000	6.215	26.489	0	72	72	2	1	-10921639	126.429	115	45	215	2655	41.296	2.000	0.144	0.771
ID263780	263780	30	40.049	6.000	28.000	0	73	73	2	1	-10921639	145.000	145	85	200	3045	30.042	4.800	0.148	1.245
ID263776	263776	33	58.359	16.154	8.928	0	73	73	2	1	-10921639	206.429	210	130	255	4335	40.223	7.600	0.117	1.077
ID263777	263777	29	40.134	11.825	13.768	0	73	73	2	1	-10921639	156.429	155	95	220	3285	30.461	4.800	0.124	1.131
ID263778	263778	None	61.202	6.245	19.961	0	73	73	2	1	-10921639	137.857	125	75	205	2895	43.318	2.000	0.177	0.956
ID263779	263779	17	52.016	22.233	23.680	0	73	73	2	1	-10921639	165.238	165	50	255	3470	50.904	7.600	0.112	0.651
ID263772	263772	34	47.460	19.355	14.928	0	74	74	2	1	-10921639	190.714	190	130	255	4005	35.717	6.419	0.101	0.977
ID263773	263773	35	59.071	9.543	18.596	0	74	74	2	1	-10921639	153.810	150	70	230	3230	42.187	2.000	0.174	1.080
ID263774	263774	17	57.894	21.916	23.655	0	74	74	2	1	-10921639	169.048	180	100	250	3550	47.792	2.000	0.137	0.852
ID263775	263775	30	41.093	7.064	26.146	0	74	74	2	1	-10921639	138.571	135	85	185	2910	29.713	2.000	0.119	0.990
ID263769	263769	None	46.523	6.000	0.000	0	74	74	2	1	-10921639	157.286	150	112	220	3303	35.588	2.000	0.144	1.116
ID263770	263770	None	48.406	22.895	6.342	0	74	74	2	1	-10921639	166.667	170	105	230	3500	33.404	2.000	0.144	1.254
ID263771	263771	33	53.768	16.876	10.263	0	74	74	2	1	-10921639	217.381	225	140	255	4565	35.306	4.800	0.148	1.587
ID263764	263764	34	63.171	20.928	14.044	0	75	75	2	1	-10921639	198.810	195	125	255	4175	45.522	2.000	0.130	1.008
ID263765	263765	35	63.428	10.983	17.187	0	75	75	2	1	-10921639	154.762	150	95	215	3250	37.097	3.200	0.203	1.406
ID263766	263766	None	51.620	6.250	20.313	0	75	75	2	1	-10921639	127.857	115	70	195	2685	31.248	4.800	0.196	1.342
ID263767	263767	17	67.377	21.685	23.242	0	75	75	2	1	-10921639	209.524	215	125	255	4400	38.141	2.000	0.154	1.462
ID263768	263768	30	50.550	6.132	28.468	0	75	75	2	1	-10921639	132.857	135	60	225	2790	44.260	2.000	0.136	0.719
ID263763	263763	33	49.850	16.889	9.639	0	75	75	2	1	-10921639	206.905	210	125	255	4345	39.353	6.068	0.110	1.046
ID263781	263781	41	69.981	0.000	0.000	0	76	76	2	1	-10921639	146.952	154	70	255	3086	52.100	2.000	0.235	1.073
ID263782	263782	None	47.070	27.031	4.015	0	76	76	2	1	-10921639	81.429	80	30	160	1710	35.396	2.000	0.186	0.723
ID263783	263783	86	61.593	12.266	13.243	0	76	76	2	1	-10921639	181.667	185	100	245	3815	47.443	4.800	0.177	1.153
ID263788	263788	30	45.307	6.308	25.690	0	76	76	2	1	-10921639	124.286	110	65	215	2610	37.192	2.000	0.123	0.734
ID263784	263784	34	53.230	20.952	13.875	0	76	76	2	1	-10921639	188.095	180	115	255	3950	42.263	2.000	0.095	0.771
ID263785	263785	35	48.702	10.556	18.097	0	76	76	2	1	-10921639	145.952	145	75	225	3065	43.290	2.000	0.116	0.703
ID263786	263786	87	59.394	20.119	19.988	0	76	76	2	1	-10921639	203.095	200	130	255	4265	34.550	2.000	0.128	1.335
ID263787	263787	17	61.183	22.640	23.456	0	76	76	2	1	-10921639	195.714	190	125	255	4110	41.901	4.800	0.135	1.111
ID263796	263796	None	53.599	0.000	33.000	0	77	77	2	1	-10921639	117.762	110	70	225	2473	36.168	6.406	0.184	1.011
ID263792	263792	87	42.118	19.508	19.106	0	77	77	2	1	-10921639	175.952	180	105	240	3695	33.713	2.000	0.108	1.017
ID263793	263793	None	40.060	6.119	20.877	0	77	77	2	1	-10921639	128.810	135	65	210	2705	37.447	2.000	0.124	0.761
ID263794	263794	17	65.017	22.543	23.501	0	77	77	2	1	-10921639	171.429	165	85	255	3600	50.600	3.200	0.139	0.829
ID263795	263795	30	50.615	6.698	25.591	0	77	77	2	1	-10921639	125.714	110	65	215	2640	43.136	2.000	0.141	0.722
ID263789	263789	41	40.384	0.000	0.000	0	77	77	2	1	-10921639	137.667	122	98	230	2891	35.395	7.600	0.135	0.928
ID263790	263790	86	41.156	12.515	12.667	0	77	77	2	1	-10921639	176.190	175	115	235	3700	35.774	3.200	0.088	0.799
ID263791	263791	34	57.507	20.126	13.093	0	77	77	2	1	-10921639	199.048	195	140	255	4180	40.762	7.600	0.104	0.922
ID263820	263820	None	40.400	9.059	30.194	0	78	78	2	1	-10921639	111.667	110	75	205	2345	29.637	2.000	0.110	0.745
ID263815	263815	41	43.042	0.000	0.000	0	78	78	2	1	-10921639	144.762	160	84	250	3040	38.861	5.971	0.131	0.862
ID263816	263816	None	42.613	19.000	0.000	0	78	78	2	1	-10921639	162.238	155	115	220	3407	28.146	7.600	0.163	1.612
ID263817	263817	34	53.372	19.768	14.533	0	78	78	2	1	-10921639	217.381	225	140	255	4565	36.831	3.200	0.105	1.125
ID263818	263818	17	56.670	22.609	23.514	0	78	78	2	1	-10921639	202.143	200	140	255	4245	35.692	4.800	0.134	1.338
ID263819	263819	30	41.428	7.055	25.693	0	78	78	2	1	-10921639	119.048	115	55	190	2500	34.410	7.600	0.119	0.735
ID263797	263797	None	62.273	8.044	4.174	0	79	79	2	1	-10921639	160.714	155	85	255	3375	49.580	2.000	0.138	0.785
ID263798	263798	None	47.470	16.883	9.350	0	79	79	2	1	-10921639	177.143	165	110	255	3720	40.576	2.000	0.092	0.738
ID263799	263799	None	51.246	11.348	13.198	0	79	79	2	1	-10921639	170.000	165	60	255	3570	53.080	2.000	0.142	0.795
ID263804	263804	None	40.100	17.334	27.650	0	79	79	2	1	-10921639	115.952	110	60	175	2435	36.831	2.000	0.154	0.840
ID263800	263800	34	58.387	19.826	14.317	0	79	79	2	1	-10921639	197.857	200	115	255	4155	47.052	4.800	0.138	1.022
ID263801	263801	40	45.959	11.731	15.571	0	79	79	2	1	-10921639	193.571	195	155	255	4065	30.379	4.800	0.129	1.455
ID263802	263802	17	77.757	21.911	22.952	0	79	79	2	1	-10921639	199.762	205	120	255	4195	47.103	2.000	0.198	1.399
ID263803	263803	30	47.283	6.699	27.114	0	79	79	2	1	-10921639	120.714	110	65	200	2535	38.868	2.000	0.142	0.774
ID263829	263829	41	62.035	0.000	0.000	0	80	80	2	1	-10921639	131.571	130	84	255	2763	41.547	2.000	0.218	1.135
ID263830	263830	34	68.173	19.056	13.965	0	80	80	2	1	-10921639	207.619	210	135	255	4360	45.211	2.000	0.153	1.219
ID263831	263831	40	47.395	12.567	14.744	0	80	80	2	1	-10921639	170.476	170	100	250	3580	48.242	2.000	0.083	0.541
ID263836	263836	38	49.020	21.138	23.599	0	80	80	2	1	-10921639	176.667	180	75	255	3710	43.137	3.200	0.136	0.980
ID263837	263837	30	49.385	7.043	26.353	0	80	80	2	1	-10921639	140.000	135	85	220	2940	36.056	2.000	0.123	0.852
ID263838	263838	None	48.577	11.900	26.039	0	80	80	2	1	-10921639	138.095	130	85	200	2900	33.855	2.000	0.123	0.894
ID263839	263839	42	57.284	0.000	33.000	0	80	80	2	1	-10921639	111.952	115	61	195	2351	39.983	2.000	0.220	1.008
ID263832	263832	None	44.163	11.515	18.898	0	80	80	2	1	-10921639	180.000	175	135	250	3780	30.984	4.800	0.103	1.086
ID263833	263833	None	50.647	19.767	19.331	0	80	80	2	1	-10921639	170.476	165	110	255	3580	44.802	2.000	0.063	0.450
ID263834	263834	36	43.872	7.964	19.641	0	80	80	2	1	-10921639	160.714	160	110	205	3375	29.381	4.800	0.129	1.251
ID263835	263835	17	48.285	22.497	23.055	0	80	80	2	1	-10921639	189.762	190	125	255	3985	36.826	4.800	0.157	1.402
ID263812	263812	38	51.899	21.669	23.453	0	81	81	2	1	-10921639	182.143	170	120	255	3825	39.165	2.000	0.123	1.018
ID263813	263813	30	40.097	4.879	26.948	0	81	81	2	1	-10921639	122.381	110	65	175	2570	31.529	7.600	0.136	0.928
ID263814	263814	42	43.351	0.000	34.000	0	81	81	2	1	-10921639	101.810	115	47	180	2138	32.482	3.200	0.164	0.884
ID263808	263808	39	54.409	17.054	9.599	0	81	81	2	1	-10921639	221.667	235	165	255	4655	33.179	7.600	0.120	1.428
ID263809	263809	34	52.169	18.855	13.141	0	81	81	2	1	-10921639	196.190	195	105	255	4120	48.008	3.200	0.107	0.793
ID263810	263810	40	67.265	12.482	13.732	0	81	81	2	1	-10921639	204.762	215	115	255	4300	49.686	7.600	0.164	1.161
ID263811	263811	36	40.877	8.107	19.154	0	81	81	2	1	-10921639	135.476	135	75	200	2845	38.888	2.000	0.131	0.808
ID263805	263805	41	49.534	0.000	0.000	0	81	81	2	1	-10921639	150.143	150	98	255	3153	37.949	6.327	0.183	1.226
ID263806	263806	None	43.710	15.914	1.752	0	81	81	2	1	-10921639	180.000	180	130	235	3780	32.404	6.420	0.080	0.819
ID263807	263807	None	45.272	22.358	7.248	0	81	81	2	1	-10921639	130.476	120	75	195	2740	38.565	2.000	0.128	0.766
ID263828	263828	None	54.317	0.000	31.000	0	82	82	2	1	-10921639	143.476	136	100	220	3013	31.695	4.800	0.212	1.585
ID263824	263824	36	53.313	9.020	18.745	0	82	82	2	1	-10921639	153.095	150	85	250	3215	39.701	4.800	0.149	1.002
ID263825	263825	37	46.156	20.528	18.810	0	82	82	2	1	-10921639	189.286	190	140	255	3975	33.663	3.200	0.126	1.260
ID263826	263826	38	42.781	21.760	23.863	0	82	82	2	1	-10921639	158.571	165	85	225	3330	40.778	2.000	0.083	0.593
ID263827	263827	30	49.234	6.407	28.133	0	82	82	2	1	-10921639	122.857	120	45	210	2580	46.946	3.200	0.157	0.711
ID263821	263821	None	47.102	26.984	5.165	0	82	82	2	1	-10921639	100.476	105	30	185	2110	38.597	2.000	0.169	0.755
ID263822	263822	39	53.458	16.438	10.251	0	82	82	2	1	-10921639	204.048	210	120	255	4285	46.921	2.000	0.086	0.692
ID263823	263823	40	57.853	11.913	13.016	0	82	82	2	1	-10921639	166.905	170	95	250	3505	44.398	2.000	0.115	0.777
ID263844	263844	36	55.326	8.548	19.430	0	83	83	2	1	-10921639	142.857	135	85	245	3000	42.266	2.000	0.146	0.861
ID263845	263845	37	43.031	20.590	18.895	0	83	83	2	1	-10921639	190.714	200	135	255	4005	32.798	2.000	0.087	0.930
ID263846	263846	38	64.442	21.887	23.729	0	83	83	2	1	-10921639	187.143	195	110	255	3930	46.383	2.000	0.143	1.010
ID263840	263840	41	61.211	0.000	0.000	0	83	83	2	1	-10921639	159.476	150	112	225	3349	32.004	4.800	0.211	1.734
ID263841	263841	39	74.113	17.444	11.043	0	83	83	2	1	-10921639	214.762	230	155	255	4510	40.046	3.200	0.176	1.604
ID263842	263842	40	61.683	11.314	12.622	0	83	83	2	1	-10921639	163.571	165	80	255	3435	45.748	2.000	0.143	0.893
ID263843	263843	None	40.715	27.300	15.754	0	83	83	2	1	-10921639	139.762	130	75	200	2935	31.602	2.000	0.105	0.840
ID263847	263847	41	74.825	0.000	0.000	0	84	84	2	1	-10921639	206.905	201	154	255	4345	40.316	3.200	0.212	1.794
ID263852	263852	38	61.731	22.601	24.219	0	84	84	2	1	-10921639	195.714	190	125	255	4110	42.346	6.326	0.154	1.235
ID263853	263853	30	44.048	5.803	28.932	0	84	84	2	1	-10921639	144.286	150	90	215	3030	29.592	4.800	0.134	1.152
ID263848	263848	39	62.007	17.769	10.257	0	84	84	2	1	-10921639	214.286	220	155	255	4500	32.338	4.800	0.163	1.856
ID263849	263849	40	51.973	12.274	14.027	0	84	84	2	1	-10921639	169.048	170	75	240	3550	40.423	4.800	0.146	1.066
ID263850	263850	36	68.604	9.013	19.493	0	84	84	2	1	-10921639	176.667	170	110	245	3710	41.633	7.600	0.203	1.431
ID263851	263851	37	57.447	20.205	18.566	0	84	84	2	1	-10921639	208.571	210	125	255	4380	40.809	2.000	0.121	1.103
ID263854	263854	41	42.901	0.000	0.000	0	85	85	2	1	-10921639	183.238	182	136	225	3848	26.784	6.240	0.162	1.908
ID263855	263855	39	69.306	18.084	10.217	0	85	85	2	1	-10921639	222.381	245	125	255	4670	39.326	4.800	0.179	1.716
ID263856	263856	37	60.122	20.172	17.751	0	85	85	2	1	-10921639	210.714	195	150	255	4425	36.238	7.600	0.122	1.264
ID263857	263857	36	48.455	8.780	18.744	0	85	85	2	1	-10921639	152.857	155	85	255	3210	36.386	7.600	0.126	0.943
ID263858	263858	38	43.662	22.442	23.478	0	85	85	2	1	-10921639	184.524	175	115	255	3875	36.977	2.000	0.093	0.846
ID263859	263859	30	51.816	6.597	28.743	0	85	85	2	1	-10921639	140.238	140	90	200	2945	33.670	2.000	0.156	1.127
ID263860	263860	None	52.129	22.635	7.810	0	86	86	2	1	-10921639	135.952	130	70	230	2855	45.239	2.000	0.149	0.781
ID263861	263861	39	69.902	17.249	10.103	0	86	86	2	1	-10921639	231.905	240	155	255	4870	30.351	4.800	0.194	2.486
ID263862	263862	37	41.717	17.680	16.211	0	86	86	2	1	-10921639	177.143	190	90	250	3720	45.787	2.000	0.071	0.511
ID263863	263863	38	40.938	22.653	23.429	0	86	86	2	1	-10921639	168.095	165	95	245	3530	36.485	6.329	0.087	0.736
ID263864	263864	30	70.619	6.630	27.472	0	86	86	2	1	-10921639	146.429	120	75	255	3075	57.579	2.000	0.199	0.843
ID263868	263868	None	44.413	8.301	19.058	0	87	87	2	1	-10921639	150.476	135	85	235	3160	45.329	2.000	0.113	0.672
ID263869	263869	43	57.279	19.118	23.491	0	87	87	2	1	-10921639	166.190	175	95	255	3490	46.041	2.000	0.111	0.723
ID263870	263870	None	44.462	0.000	34.000	0	87	87	2	1	-10921639	87.571	75	45	150	1839	31.937	2.000	0.204	0.929
ID263865	263865	39	46.191	19.477	10.521	0	87	87	2	1	-10921639	200.952	195	110	255	4220	41.971	7.600	0.082	0.725
ID263866	263866	None	47.470	11.974	13.637	0	87	87	2	1	-10921639	172.381	180	90	225	3620	37.571	3.200	0.137	1.109
ID263867	263867	None	42.146	26.929	18.001	0	87	87	2	1	-10921639	129.524	140	50	210	2720	37.680	2.000	0.103	0.640
ID263872	263872	30	47.738	7.477	27.396	0	88	88	2	1	-10921639	142.381	150	50	195	2990	40.485	4.000	0.162	0.980
ID263871	263871	43	61.479	21.313	23.646	0	88	88	2	1	-10921639	173.810	175	95	255	3650	46.203	2.000	0.145	0.955
ID263876	263876	None	48.403	20.986	18.999	0	89	89	2	1	-10921639	191.905	195	120	255	4030	38.258	7.600	0.093	0.856
ID263877	263877	43	49.577	22.059	23.957	0	89	89	2	1	-10921639	188.571	185	120	255	3960	41.387	2.000	0.090	0.756
ID263878	263878	30	64.742	7.693	27.934	0	89	89	2	1	-10921639	155.238	150	70	245	3260	38.226	2.000	0.192	1.309
ID263879	263879	None	44.139	20.166	35.292	0	89	89	2	1	-10921639	95.714	95	40	190	2010	38.900	2.000	0.144	0.621
ID263873	263873	39	59.837	18.882	10.952	0	89	89	2	1	-10921639	177.143	185	75	255	3720	55.690	2.000	0.091	0.529
ID263874	263874	44	64.644	11.667	13.288	0	89	89	2	1	-10921639	193.810	190	100	255	4070	45.659	2.000	0.132	0.987
ID263875	263875	None	41.045	26.220	16.658	0	89	89	2	1	-10921639	134.762	125	85	205	2830	34.981	2.000	0.106	0.741
ID263884	263884	None	57.122	0.000	33.000	0	90	90	2	1	-10921639	108.762	105	55	185	2284	36.890	2.000	0.257	1.204
ID263880	263880	39	41.978	17.012	9.359	0	90	90	2	1	-10921639	209.286	210	175	235	4395	19.766	4.800	0.103	1.982
ID263881	263881	44	56.921	12.392	12.704	0	90	90	2	1	-10921639	200.952	205	105	255	4220	39.831	6.358	0.139	1.230
ID263882	263882	None	41.564	27.351	20.537	0	90	90	2	1	-10921639	151.905	155	80	230	3190	42.938	2.000	0.126	0.794
ID263883	263883	43	52.778	21.909	24.459	0	90	90	2	1	-10921639	167.381	160	110	255	3515	42.090	2.000	0.111	0.792
ID263885	263885	None	46.803	0.000	0.000	0	91	91	2	1	-10921639	179.857	185	136	245	3777	32.257	7.600	0.136	1.336
ID263886	263886	39	43.482	16.537	8.797	0	91	91	2	1	-10921639	200.476	200	145	250	4210	31.659	4.800	0.105	1.200
ID263887	263887	44	65.692	11.713	13.252	0	91	91	2	1	-10921639	198.810	205	105	255	4175	47.694	2.000	0.148	1.074
ID263888	263888	None	46.313	20.807	15.330	0	91	91	2	1	-10921639	157.143	150	100	255	3300	43.144	2.000	0.067	0.458
ID263889	263889	45	51.165	12.069	25.423	0	91	91	2	1	-10921639	159.286	165	85	220	3345	39.188	4.800	0.167	1.162
ID263890	263890	None	41.872	25.212	27.142	0	91	91	2	1	-10921639	143.571	140	100	195	3015	26.464	7.600	0.125	1.210
ID263900	263900	46	48.996	10.234	18.496	0	92	92	2	1	-10921639	168.571	170	120	225	3540	29.289	4.800	0.162	1.609
ID263901	263901	43	48.132	21.506	24.112	0	92	92	2	1	-10921639	167.143	170	100	255	3510	41.610	7.600	0.103	0.747
ID263902	263902	45	54.527	9.217	26.312	0	92	92	2	1	-10921639	151.190	140	85	245	3175	44.269	2.000	0.131	0.789
ID263903	263903	47	41.894	0.000	33.000	0	92	92	2	1	-10921639	100.143	100	65	170	2103	27.583	7.600	0.197	1.196
ID263896	263896	None	44.267	15.152	3.178	0	92	92	2	1	-10921639	166.429	165	105	225	3495	32.021	2.000	0.114	1.060
ID263897	263897	39	61.402	18.798	9.960	0	92	92	2	1	-10921639	215.952	230	120	255	4535	39.358	4.800	0.159	1.506
ID263898	263898	44	64.356	11.400	12.815	0	92	92	2	1	-10921639	190.714	190	110	255	4005	50.281	2.000	0.145	0.959
ID263899	263899	None	46.610	16.898	17.663	0	92	92	2	1	-10921639	162.619	160	100	220	3415	36.967	7.600	0.108	0.854
ID263908	263908	None	56.783	6.000	0.000	0	93	93	2	1	-10921639	172.476	165	117	230	3622	39.697	2.000	0.151	1.142
ID263909	263909	None	48.690	15.000	0.000	0	93	93	2	1	-10921639	166.524	165	112	220	3497	39.060	2.000	0.141	1.052
ID263910	263910	None	47.160	17.550	5.427	0	93	93	2	1	-10921639	192.143	205	90	255	4035	48.723	2.000	0.094	0.677
ID263911	263911	None	43.967	22.669	6.711	0	93	93	2	1	-10921639	165.952	175	65	250	3485	44.599	3.200	0.129	0.848
ID263907	263907	None	45.459	0.000	0.000	0	93	93	2	1	-10921639	157.524	170	112	195	3308	30.081	4.800	0.199	1.741
ID263916	263916	43	56.103	22.233	23.823	0	93	93	2	1	-10921639	172.619	170	90	255	3625	43.377	2.000	0.137	0.959
ID263917	263917	45	46.032	8.973	26.897	0	93	93	2	1	-10921639	144.286	150	75	200	3030	33.402	2.000	0.148	1.117
ID263918	263918	47	45.177	0.000	33.000	0	93	93	2	1	-10921639	98.429	95	47	175	2067	33.058	2.000	0.178	0.900
ID263912	263912	39	44.923	15.983	9.308	0	93	93	2	1	-10921639	227.381	230	170	255	4775	25.818	4.800	0.102	1.633
ID263913	263913	44	66.299	11.729	12.896	0	93	93	2	1	-10921639	225.476	240	160	255	4735	30.696	4.800	0.171	2.150
ID263914	263914	46	41.942	10.707	18.551	0	93	93	2	1	-10921639	162.619	160	90	235	3415	40.361	6.381	0.108	0.782
ID263915	263915	None	41.750	26.336	20.330	0	93	93	2	1	-10921639	142.143	145	90	225	2985	32.885	3.200	0.126	0.965
ID263892	263892	44	62.357	12.354	13.583	0	94	94	2	1	-10921639	215.238	240	110	255	4520	50.037	6.224	0.156	1.160
ID263893	263893	46	68.164	11.172	15.803	0	94	94	2	1	-10921639	192.381	175	105	255	4040	55.444	2.000	0.137	0.838
ID263894	263894	None	62.091	19.617	21.371	0	94	94	2	1	-10921639	193.571	200	110	255	4065	44.332	4.800	0.160	1.201
ID263895	263895	43	48.950	22.132	24.576	0	94	94	2	1	-10921639	161.429	165	100	255	3390	42.253	7.600	0.106	0.731
ID263891	263891	39	47.804	15.144	9.056	0	94	94	2	1	-10921639	203.571	200	135	255	4275	38.573	2.000	0.085	0.830
ID263904	263904	None	51.949	0.000	0.000	0	95	95	2	1	-10921639	172.524	160	136	250	3623	36.131	3.200	0.162	1.329
ID263905	263905	44	53.948	12.693	13.100	0	95	95	2	1	-10921639	235.476	250	155	255	4945	29.279	4.800	0.134	1.895
ID263906	263906	None	40.721	19.887	35.496	0	95	95	2	1	-10921639	103.810	100	40	190	2180	37.812	2.000	0.113	0.558
ID263949	263949	None	50.472	3.000	0.000	0	96	96	2	1	-10921639	175.095	180	126	225	3677	32.142	3.200	0.127	1.225
ID263950	263950	None	49.709	14.535	10.816	0	96	96	2	1	-10921639	224.048	225	175	255	4705	30.316	7.600	0.105	1.408
ID263951	263951	44	49.736	11.105	14.215	0	96	96	2	1	-10921639	224.048	245	145	255	4705	40.762	7.600	0.123	1.208
ID263952	263952	48	48.691	14.708	16.928	0	96	96	2	1	-10921639	192.857	190	110	255	4050	46.652	2.000	0.077	0.590
ID263953	263953	None	54.204	0.000	34.000	0	96	96	2	1	-10921639	117.762	115	70	195	2473	30.002	4.800	0.253	1.584
ID263919	263919	51	43.082	8.345	4.458	0	97	97	2	1	-10921639	164.048	165	65	255	3445	44.655	2.000	0.071	0.485
ID263920	263920	None	49.964	17.632	9.987	0	97	97	2	1	-10921639	176.429	170	105	255	3705	40.809	2.000	0.092	0.732
ID263921	263921	48	51.835	13.696	14.617	0	97	97	2	1	-10921639	226.667	250	125	255	4760	40.415	4.800	0.113	1.142
ID263922	263922	49	41.151	11.099	18.637	0	97	97	2	1	-10921639	182.857	180	105	230	3840	33.562	4.800	0.122	1.187
ID263923	263923	50	46.228	19.792	22.580	0	97	97	2	1	-10921639	169.286	165	100	240	3555	44.980	7.600	0.087	0.605
ID263936	263936	None	48.235	0.000	34.000	0	98	98	2	1	-10921639	108.476	100	70	175	2278	30.703	2.000	0.188	1.120
ID263924	263924	None	44.126	16.000	0.000	0	98	98	2	1	-10921639	162.333	155	117	245	3409	34.343	6.141	0.135	1.121
ID263925	263925	51	43.594	7.645	4.080	0	98	98	2	1	-10921639	164.286	165	115	225	3450	29.803	2.000	0.100	1.000
ID263926	263926	None	47.873	25.531	8.259	0	98	98	2	1	-10921639	139.286	135	90	200	2925	35.647	6.359	0.159	1.070
ID263927	263927	48	44.222	13.406	12.528	0	98	98	2	1	-10921639	224.762	240	160	255	4720	31.324	7.600	0.108	1.396
ID263932	263932	50	40.301	19.700	20.676	0	98	98	2	1	-10921639	175.476	180	100	230	3685	32.974	7.600	0.097	0.943
ID263933	263933	None	40.457	21.408	24.197	0	98	98	2	1	-10921639	166.190	165	70	235	3490	38.141	2.000	0.097	0.771
ID263934	263934	None	44.715	11.978	25.120	0	98	98	2	1	-10921639	151.429	150	95	225	3180	33.991	2.000	0.109	0.873
ID263935	263935	None	51.436	10.768	28.948	0	98	98	2	1	-10921639	156.429	160	90	235	3285	39.152	2.000	0.159	1.098
ID263928	263928	None	45.715	13.406	12.528	0	98	98	2	1	-10921639	224.762	240	160	255	4720	31.324	7.600	0.108	1.396
ID263929	263929	44	44.347	10.768	15.517	0	98	98	2	1	-10921639	213.333	215	140	255	4480	38.123	7.600	0.099	1.011
ID263930	263930	49	40.134	11.832	17.966	0	98	98	2	1	-10921639	207.143	210	135	255	4350	33.637	7.600	0.098	1.095
ID263931	263931	None	45.706	26.244	19.194	0	98	98	2	1	-10921639	142.857	135	85	220	3000	31.921	2.000	0.138	1.088
ID263948	263948	None	53.385	10.642	32.666	0	99	99	2	1	-10921639	123.333	120	40	240	2590	51.365	2.000	0.131	0.556
ID263946	263946	48	48.087	14.418	10.600	0	99	99	2	1	-10921639	203.333	200	130	255	4270	35.402	7.600	0.099	1.039
ID263947	263947	44	56.682	10.220	13.998	0	99	99	2	1	-10921639	195.714	195	65	255	4110	54.044	2.000	0.146	0.925
ID263940	263940	None	48.248	10.177	28.743	0	100	100	2	1	-10921639	134.286	135	70	215	2820	40.040	2.000	0.125	0.744
ID263937	263937	53	54.358	18.098	8.509	0	100	100	2	1	-10921639	206.190	195	160	255	4330	32.592	2.000	0.111	1.264
ID263938	263938	48	44.122	13.718	10.927	0	100	100	2	1	-10921639	203.095	205	130	255	4265	38.648	7.600	0.066	0.646
ID263939	263939	52	55.164	22.452	24.315	0	100	100	2	1	-10921639	162.143	160	75	255	3405	45.841	2.000	0.135	0.840
ID263941	263941	53	41.982	19.315	8.972	0	101	101	2	1	-10921639	184.762	190	120	255	3880	41.578	6.019	0.069	0.576
ID263942	263942	48	58.601	13.635	11.864	0	101	101	2	1	-10921639	205.952	210	130	255	4325	36.933	6.275	0.141	1.374
ID263943	263943	None	50.826	13.155	18.664	0	101	101	2	1	-10921639	176.667	175	110	255	3710	44.870	2.000	0.090	0.650
ID263944	263944	52	50.395	22.416	24.369	0	101	101	2	1	-10921639	172.619	175	120	255	3625	34.483	7.600	0.134	1.182
ID263945	263945	None	74.562	0.000	33.000	0	101	101	2	1	-10921639	125.048	115	45	220	2626	47.483	2.000	0.285	1.167
ID263956	263956	52	42.605	22.142	24.054	0	102	102	2	1	-10921639	141.190	130	65	210	2965	40.679	7.600	0.056	0.370
ID263954	263954	None	42.993	9.981	3.129	0	102	102	2	1	-10921639	178.333	180	125	230	3745	26.093	4.800	0.112	1.381
ID263955	263955	None	40.590	15.267	9.069	0	102	102	2	1	-10921639	183.571	185	120	250	3855	32.216	7.600	0.086	0.906
ID263957	263957	None	45.350	9.000	0.000	0	103	103	2	1	-10921639	200.286	200	150	255	4206	27.275	4.800	0.127	1.657
ID263958	263958	None	44.452	7.430	5.822	0	103	103	2	1	-10921639	157.619	155	105	225	3310	37.136	2.000	0.102	0.783
ID263959	263959	None	44.524	12.441	15.452	0	103	103	2	1	-10921639	173.810	175	130	220	3650	28.675	6.370	0.141	1.502
ID263960	263960	None	48.754	11.927	23.356	0	103	103	2	1	-10921639	166.190	160	105	215	3490	34.674	3.200	0.117	1.005
ID263961	263961	52	73.802	22.934	24.569	0	103	103	2	1	-10921639	172.857	160	85	255	3630	54.350	2.000	0.171	0.928
ID263962	263962	54	52.649	0.000	34.000	0	103	103	2	1	-10921639	130.190	125	75	190	2734	33.158	4.800	0.244	1.539
ID263964	263964	None	51.336	24.029	19.741	0	104	104	2	1	-10921639	169.286	175	120	210	3555	29.803	7.600	0.156	1.531
ID263965	263965	52	43.385	22.041	24.404	0	104	104	2	1	-10921639	156.190	150	110	250	3280	32.012	7.600	0.106	0.935
ID263966	263966	None	55.362	15.226	25.856	0	104	104	2	1	-10921639	157.619	160	90	230	3310	32.735	2.000	0.156	1.299
ID263967	263967	54	44.484	0.000	33.000	0	104	104	2	1	-10921639	106.762	90	50	185	2242	38.150	3.200	0.136	0.669
ID263963	263963	None	43.930	19.172	2.798	0	104	104	2	1	-10921639	174.286	170	130	230	3660	29.295	3.200	0.108	1.160
ID263973	263973	None	43.829	2.995	10.943	0	105	105	2	1	-10921639	122.381	115	85	170	2570	28.966	2.000	0.131	0.981
ID263974	263974	None	41.422	26.819	17.894	0	105	105	2	1	-10921639	125.476	115	50	190	2635	33.125	2.000	0.111	0.760
ID263975	263975	52	41.942	21.490	24.116	0	105	105	2	1	-10921639	173.333	175	120	235	3640	31.636	7.600	0.129	1.251
ID263976	263976	None	43.313	13.807	33.025	0	105	105	2	1	-10921639	118.333	120	60	180	2485	36.171	2.000	0.107	0.631
ID263972	263972	None	41.904	8.639	29.674	0	106	106	2	1	-10921639	114.524	120	45	185	2405	39.840	2.000	0.104	0.540
ID263968	263968	None	42.516	10.000	0.000	0	106	106	2	1	-10921639	165.048	165	117	250	3466	39.386	2.000	0.076	0.593
ID263969	263969	None	46.337	8.252	4.543	0	106	106	2	1	-10921639	155.000	165	75	255	3255	46.395	2.000	0.101	0.611
ID263970	263970	None	49.822	12.500	15.900	0	106	106	2	1	-10921639	162.381	155	110	225	3410	30.109	4.800	0.155	1.446
ID263971	263971	None	41.035	14.040	25.954	0	106	106	2	1	-10921639	143.095	140	80	210	3005	28.173	2.000	0.135	1.208
ID263980	263980	None	51.254	17.633	6.081	0	107	107	2	1	-10921639	182.381	185	125	250	3830	35.377	3.200	0.126	1.151
ID263981	263981	None	40.507	26.933	13.645	0	107	107	2	1	-10921639	125.714	115	75	185	2640	32.144	4.800	0.145	0.988
ID263982	263982	None	43.240	26.122	20.195	0	107	107	2	1	-10921639	126.429	125	75	190	2655	33.322	2.000	0.126	0.846
ID263983	263983	52	62.703	22.792	24.350	0	107	107	2	1	-10921639	151.190	145	95	250	3175	48.319	2.000	0.145	0.794
ID263984	263984	None	45.562	7.135	26.835	0	107	107	2	1	-10921639	137.857	140	75	180	2895	26.952	4.800	0.171	1.493
ID263985	263985	None	41.804	30.000	38.000	0	107	107	2	1	-10921639	93.238	90	65	160	1958	27.562	2.000	0.228	1.257
ID263992	263992	52	69.865	22.722	24.020	0	108	108	2	1	-10921639	150.000	150	80	250	3150	47.487	2.000	0.174	0.937
ID263993	263993	None	52.382	11.010	26.934	0	108	108	2	1	-10921639	151.429	155	95	205	3180	32.255	4.800	0.164	1.320
ID263994	263994	None	42.854	0.000	33.000	0	108	108	2	1	-10921639	95.619	90	51	160	2008	36.473	2.000	0.160	0.722
ID263977	263977	None	42.503	25.877	15.293	0	110	110	2	1	-10921639	146.905	150	90	200	3085	31.364	2.000	0.146	1.190
ID263978	263978	None	41.981	0.000	33.000	0	110	110	2	1	-10921639	101.619	100	65	150	2134	29.250	2.000	0.171	1.015
ID263979	263979	None	41.519	30.000	38.000	0	110	110	2	1	-10921639	115.762	110	56	150	2431	28.093	4.800	0.227	1.523
ID263996	263996	None	41.083	21.721	10.139	0	111	111	2	1	-10921639	175.476	170	130	245	3685	29.449	4.800	0.148	1.534
ID263995	263995	None	43.935	0.000	0.000	0	111	111	2	1	-10921639	144.524	155	94	205	3035	30.975	4.800	0.186	1.466
ID263988	263988	None	45.540	22.056	3.477	0	112	112	2	1	-10921639	149.286	150	75	230	3135	42.287	2.000	0.112	0.712
ID263989	263989	55	42.511	11.854	19.286	0	112	112	2	1	-10921639	151.667	155	110	215	3185	28.997	4.800	0.147	1.344
ID263990	263990	None	51.388	25.895	20.895	0	112	112	2	1	-10921639	162.619	165	105	225	3415	29.901	4.800	0.169	1.575
ID263991	263991	None	41.759	0.000	33.000	0	112	112	2	1	-10921639	93.238	80	51	170	1958	35.488	2.000	0.145	0.667
ID263986	263986	None	44.288	24.691	13.906	0	113	113	2	1	-10921639	162.381	155	90	255	3410	42.090	4.800	0.123	0.846
ID263987	263987	55	48.231	10.828	19.211	0	113	113	2	1	-10921639	139.524	140	65	205	2930	37.845	2.000	0.158	1.009
ID264004	264004	56	40.756	21.922	24.602	0	114	114	2	1	-10921639	124.524	115	65	225	2615	40.679	2.000	0.060	0.347
ID264005	264005	None	40.627	21.774	29.170	0	114	114	2	1	-10921639	114.762	110	65	175	2410	31.839	2.000	0.124	0.794
ID264001	264001	None	55.214	6.000	0.000	0	114	114	2	1	-10921639	192.143	175	130	255	4035	33.268	4.800	0.180	1.766
ID264002	264002	None	52.429	18.297	11.541	0	114	114	2	1	-10921639	171.905	160	90	235	3610	42.734	7.600	0.134	0.954
ID264003	264003	None	49.382	27.161	18.663	0	114	114	2	1	-10921639	138.333	145	85	190	2905	33.702	2.000	0.151	1.079
ID264006	264006	None	48.577	15.862	5.254	0	115	115	2	1	-10921639	160.000	145	100	255	3360	41.593	2.000	0.083	0.591
ID264007	264007	56	54.221	22.001	24.210	0	115	115	2	1	-10921639	151.905	145	95	240	3190	36.894	2.000	0.150	1.077
ID263997	263997	None	50.031	21.652	4.917	0	116	116	2	1	-10921639	128.810	135	45	185	2705	40.709	2.000	0.174	0.938
ID263998	263998	None	52.423	17.270	8.985	0	116	116	2	1	-10921639	166.667	165	100	245	3500	38.514	2.000	0.113	0.876
ID263999	263999	56	46.733	20.204	23.383	0	116	116	2	1	-10921639	146.667	130	100	240	3080	42.200	2.000	0.089	0.570
ID264000	264000	57	51.520	0.000	34.000	0	116	116	2	1	-10921639	116.238	120	51	180	2441	35.701	3.200	0.244	1.278
ID264012	264012	57	42.598	0.000	34.000	0	117	117	2	1	-10921639	109.048	100	50	195	2290	33.418	2.000	0.133	0.768
ID264008	264008	None	42.759	8.848	3.608	0	117	117	2	1	-10921639	154.762	155	100	220	3250	34.766	2.000	0.101	0.817
ID264009	264009	58	45.857	26.606	20.022	0	117	117	2	1	-10921639	140.000	150	80	190	2940	30.125	4.800	0.178	1.404
ID264010	264010	56	53.579	20.325	23.630	0	117	117	2	1	-10921639	134.048	130	55	225	2815	44.148	6.343	0.187	0.958
ID264011	264011	59	43.228	9.995	28.953	0	117	117	2	1	-10921639	118.333	120	60	180	2485	28.077	2.000	0.156	1.135
ID264013	264013	None	48.561	13.108	17.656	0	118	118	2	1	-10921639	143.095	145	90	220	3005	33.929	2.000	0.133	0.991
ID264014	264014	58	42.257	26.233	19.757	0	118	118	2	1	-10921639	143.810	140	105	190	3020	27.106	4.800	0.125	1.182
ID264015	264015	56	61.308	22.002	23.885	0	118	118	2	1	-10921639	160.952	160	90	255	3380	45.624	2.000	0.147	0.907
ID264016	264016	59	42.237	7.555	29.938	0	118	118	2	1	-10921639	105.238	100	40	170	2210	33.596	2.000	0.125	0.699
ID264028	264028	56	59.164	22.068	24.028	0	119	119	2	1	-10921639	152.857	140	100	255	3210	38.877	2.000	0.149	1.019
ID264029	264029	57	44.944	0.000	33.000	0	119	119	2	1	-10921639	116.810	112	85	165	2453	26.733	6.256	0.224	1.601
ID264026	264026	60	43.551	16.876	8.230	0	119	119	2	1	-10921639	164.524	165	120	235	3455	28.324	7.600	0.113	1.182
ID264027	264027	None	41.714	22.916	9.762	0	119	119	2	1	-10921639	136.905	135	70	215	2875	35.160	2.000	0.105	0.742
ID264020	264020	None	40.264	13.026	17.050	0	120	120	2	1	-10921639	163.095	165	95	215	3425	29.132	4.800	0.154	1.494
ID264021	264021	None	40.916	24.928	17.830	0	120	120	2	1	-10921639	157.143	160	105	195	3300	23.107	6.325	0.155	1.824
ID264022	264022	56	45.374	22.734	23.574	0	120	120	2	1	-10921639	139.762	135	80	210	2935	31.523	2.000	0.141	1.093
ID264023	264023	57	45.996	0.000	34.000	0	120	120	2	1	-10921639	128.000	120	55	180	2688	27.475	4.800	0.187	1.470
ID264019	264019	60	47.867	16.292	8.259	0	120	120	2	1	-10921639	153.810	160	95	235	3230	40.771	6.380	0.108	0.735
ID264017	264017	None	42.325	8.265	4.920	0	121	121	2	1	-10921639	137.143	135	90	215	2880	33.748	2.000	0.103	0.758
ID264018	264018	61	52.454	20.757	10.045	0	121	121	2	1	-10921639	155.476	150	95	240	3265	44.691	2.000	0.128	0.789
ID264024	264024	61	41.750	19.860	9.086	0	122	122	2	1	-10921639	182.381	185	125	230	3830	28.575	6.307	0.095	1.104
ID264025	264025	None	57.273	22.599	23.896	0	122	122	2	1	-10921639	145.476	140	95	220	3055	36.397	2.000	0.167	1.146
ID264033	264033	62	51.320	0.000	34.000	0	123	123	2	1	-10921639	126.095	115	75	185	2648	34.334	4.800	0.221	1.330
ID264034	264034	None	42.836	30.000	35.000	0	123	123	2	1	-10921639	112.810	115	60	175	2369	33.196	2.000	0.190	1.086
ID264032	264032	62	44.392	0.000	34.000	0	124	124	2	1	-10921639	120.429	115	70	190	2529	35.760	4.800	0.209	1.166
ID264030	264030	None	40.811	20.937	3.879	0	124	124	2	1	-10921639	177.619	185	120	215	3730	25.525	7.600	0.125	1.547
ID264031	264031	63	72.135	22.515	24.031	0	124	124	2	1	-10921639	161.905	155	85	255	3400	47.578	2.000	0.178	1.030
ID264039	264039	None	44.155	12.000	0.000	0	125	125	2	1	-10921639	172.190	155	135	250	3616	34.789	7.600	0.118	1.042
ID264040	264040	None	52.197	8.279	4.727	0	125	125	2	1	-10921639	144.762	140	90	215	3040	35.794	2.000	0.148	1.041
ID264041	264041	None	46.776	27.310	5.311	0	125	125	2	1	-10921639	116.429	120	35	190	2445	35.887	2.000	0.177	0.974
ID264042	264042	63	45.284	21.901	23.346	0	125	125	2	1	-10921639	142.619	145	85	205	2995	35.518	7.600	0.135	0.954
ID264043	264043	62	76.997	0.000	34.000	0	125	125	2	1	-10921639	112.238	120	47	250	2357	54.664	2.000	0.251	0.823
ID264036	264036	63	50.463	22.254	24.228	0	126	126	2	1	-10921639	132.857	130	50	220	2790	41.790	4.800	0.151	0.836
ID264037	264037	None	44.220	9.669	30.421	0	126	126	2	1	-10921639	105.476	110	45	180	2215	34.674	3.200	0.173	0.897
ID264038	264038	62	53.117	0.000	33.000	0	126	126	2	1	-10921639	127.714	130	75	180	2682	34.074	3.200	0.241	1.454
ID264035	264035	None	43.735	20.000	0.000	0	126	126	2	1	-10921639	170.857	182	85	210	3588	40.574	3.200	0.145	1.069
ID264044	264044	None	44.742	3.482	3.453	0	127	127	2	1	-10921639	148.571	155	75	220	3120	35.502	2.000	0.125	0.931
ID264045	264045	None	50.182	15.980	5.777	0	127	127	2	1	-10921639	204.762	200	160	255	4300	31.364	6.109	0.136	1.560
ID264046	264046	None	58.039	13.622	23.807	0	127	127	2	1	-10921639	129.524	115	85	210	2720	39.557	2.000	0.182	1.007
ID264047	264047	None	40.136	10.182	18.251	0	128	128	2	1	-10921639	125.000	130	50	175	2625	39.370	2.000	0.141	0.786
ID264048	264048	None	53.166	26.487	20.346	0	128	128	2	1	-10921639	149.048	140	90	215	3130	38.328	2.000	0.140	0.956
ID264049	264049	63	42.769	22.148	24.063	0	128	128	2	1	-10921639	135.952	130	95	185	2855	29.267	2.000	0.112	0.937
ID264050	264050	None	43.413	0.000	35.000	0	128	128	2	1	-10921639	115.000	115	45	185	2415	35.113	2.000	0.193	1.061
ID264052	264052	63	47.975	22.773	23.933	0	129	129	2	1	-10921639	134.762	125	95	240	2830	35.195	6.350	0.122	0.831
ID264051	264051	64	44.807	16.301	6.092	0	129	129	2	1	-10921639	162.857	160	80	255	3420	40.360	2.000	0.083	0.621
ID264053	264053	None	40.941	14.000	0.000	0	130	130	2	1	-10921639	172.333	180	122	255	3619	37.474	5.971	0.094	0.792
ID264054	264054	64	49.694	16.261	7.359	0	130	130	2	1	-10921639	162.143	160	90	230	3405	38.489	2.000	0.124	0.927
ID264055	264055	66	57.844	10.011	17.974	0	130	130	2	1	-10921639	116.667	105	55	230	2450	45.120	2.000	0.170	0.750
ID264056	264056	None	43.902	10.963	23.768	0	130	130	2	1	-10921639	130.238	135	70	220	2735	36.520	4.800	0.144	0.899
ID264057	264057	None	41.535	12.293	25.889	0	130	130	2	1	-10921639	118.333	110	45	220	2485	43.137	6.109	0.126	0.613
ID264060	264060	65	42.472	26.530	21.286	0	131	131	2	1	-10921639	139.286	135	80	215	2925	40.289	2.000	0.112	0.696
ID264061	264061	None	55.442	21.650	23.956	0	131	131	2	1	-10921639	151.667	155	90	250	3185	38.869	2.000	0.131	0.906
ID264058	264058	64	45.774	16.942	7.344	0	131	131	2	1	-10921639	165.952	165	110	255	3485	34.228	2.000	0.096	0.846
ID264059	264059	66	43.339	10.207	17.416	0	131	131	2	1	-10921639	123.333	125	35	185	2590	45.971	2.000	0.123	0.589
ID264062	264062	65	54.773	25.764	20.217	0	132	132	2	1	-10921639	146.190	135	50	225	3070	44.691	3.200	0.150	0.852
ID264063	264063	None	45.128	18.000	0.000	0	133	133	2	1	-10921639	167.429	182	115	210	3516	35.132	2.000	0.139	1.160
ID264064	264064	None	45.743	8.160	4.271	0	133	133	2	1	-10921639	144.524	140	85	195	3035	32.516	2.000	0.117	0.930
ID264065	264065	67	59.880	22.033	6.916	0	133	133	2	1	-10921639	175.476	180	115	255	3685	37.179	2.000	0.150	1.232
ID264066	264066	68	64.507	0.000	33.000	0	133	133	2	1	-10921639	137.381	140	75	185	2885	40.263	3.200	0.240	1.321
ID264067	264067	None	46.177	11.103	33.355	0	133	133	2	1	-10921639	119.286	115	80	205	2505	35.117	2.000	0.123	0.745
ID264068	264068	67	54.059	21.663	8.482	0	134	134	2	1	-10921639	171.429	165	100	255	3600	44.473	7.600	0.122	0.840
ID264069	264069	None	45.678	20.411	24.088	0	134	134	2	1	-10921639	153.095	150	80	230	3215	39.002	4.800	0.152	1.038
ID264070	264070	None	50.814	22.262	24.250	0	134	134	2	1	-10921639	157.381	165	80	230	3305	48.131	2.000	0.124	0.720
ID264071	264071	68	57.470	0.000	34.000	0	134	134	2	1	-10921639	108.857	110	40	190	2286	40.890	2.000	0.199	0.885
ID264093	264093	None	51.415	8.220	4.128	0	135	135	2	1	-10921639	160.714	165	90	235	3375	37.225	2.000	0.112	0.870
ID264094	264094	None	42.132	24.757	12.855	0	135	135	2	1	-10921639	150.714	160	105	195	3165	29.081	4.800	0.126	1.164
ID264072	264072	69	42.666	14.803	19.042	0	136	136	2	1	-10921639	155.952	165	75	220	3275	36.763	3.200	0.090	0.697
ID264073	264073	68	43.927	0.000	33.000	0	136	136	2	1	-10921639	118.238	115	65	185	2483	38.318	3.200	0.197	1.015
ID264076	264076	69	43.841	14.085	20.129	0	137	137	2	1	-10921639	156.190	150	115	200	3280	27.290	4.800	0.174	1.693
ID264077	264077	111	53.218	22.274	23.965	0	137	137	2	1	-10921639	152.857	160	80	220	3210	41.670	2.000	0.141	0.908
ID264078	264078	None	46.008	12.729	33.090	0	137	137	2	1	-10921639	115.714	115	65	175	2430	37.292	2.000	0.145	0.787
ID264079	264079	68	48.682	0.000	34.000	0	137	137	2	1	-10921639	102.762	100	70	175	2158	28.889	2.000	0.228	1.320
ID264074	264074	None	47.112	17.000	0.000	0	137	137	2	1	-10921639	164.810	160	108	235	3461	35.045	6.310	0.140	1.157
ID264075	264075	None	50.919	8.602	5.100	0	137	137	2	1	-10921639	157.143	155	75	220	3300	40.018	2.000	0.142	0.978
ID264080	264080	None	40.589	29.274	8.938	0	138	138	2	1	-10921639	126.190	140	80	170	2650	30.574	2.000	0.162	1.150
ID264081	264081	111	41.885	21.888	23.542	0	138	138	2	1	-10921639	153.571	155	95	230	3225	31.510	2.000	0.108	0.950
ID264088	264088	None	59.846	7.000	0.000	0	139	139	2	1	-10921639	173.381	180	112	245	3641	46.512	2.000	0.182	1.149
ID264089	264089	70	63.689	15.100	23.226	0	139	139	2	1	-10921639	146.905	130	85	235	3085	43.084	2.000	0.159	0.936
ID264084	264084	None	40.940	8.969	6.478	0	140	140	2	1	-10921639	140.238	145	85	195	2945	35.337	2.000	0.113	0.803
ID264085	264085	None	40.446	18.866	16.052	0	140	140	2	1	-10921639	140.000	135	95	195	2940	29.240	7.600	0.095	0.830
ID264086	264086	None	43.370	25.756	20.209	0	140	140	2	1	-10921639	134.048	130	80	185	2815	29.649	4.800	0.190	1.443
ID264087	264087	70	43.517	13.050	25.284	0	140	140	2	1	-10921639	139.762	140	85	195	2935	26.527	2.000	0.143	1.314
ID264082	264082	None	45.370	0.000	0.000	0	140	140	2	1	-10921639	148.714	145	117	205	3123	30.532	7.600	0.211	1.701
ID264083	264083	101	44.800	17.824	4.863	0	140	140	2	1	-10921639	178.095	180	125	240	3740	31.995	6.406	0.096	0.973
ID264095	264095	101	43.555	17.144	4.914	0	141	141	2	1	-10921639	167.381	165	90	225	3515	36.250	2.000	0.110	0.913
ID264096	264096	None	42.557	3.364	17.499	0	141	141	2	1	-10921639	91.429	90	40	150	1920	33.058	2.000	0.187	0.872
ID264097	264097	71	52.996	21.525	24.035	0	141	141	2	1	-10921639	164.524	160	90	235	3455	40.863	2.000	0.157	1.095
ID264098	264098	109	66.310	0.000	33.000	0	141	141	2	1	-10921639	109.524	110	65	195	2300	36.441	2.000	0.294	1.366
ID264108	264108	109	60.933	0.000	34.000	0	142	142	2	1	-10921639	123.095	117	85	200	2585	39.230	7.600	0.255	1.274
ID264104	264104	None	59.414	16.000	0.000	0	142	142	2	1	-10921639	171.905	170	95	255	3610	46.615	2.000	0.160	1.019
ID264105	264105	None	49.087	8.289	5.061	0	142	142	2	1	-10921639	131.429	130	85	200	2760	32.678	2.000	0.159	1.102
ID264106	264106	None	45.518	19.238	15.952	0	142	142	2	1	-10921639	148.571	140	90	205	3120	32.869	2.000	0.106	0.869
ID264107	264107	71	65.157	22.423	24.122	0	142	142	2	1	-10921639	180.952	175	105	255	3800	37.869	3.200	0.184	1.486
ID264092	264092	None	46.402	11.623	34.072	0	143	143	2	1	-10921639	96.905	90	25	180	2035	42.587	2.000	0.143	0.568
ID264090	264090	None	51.655	25.560	18.074	0	143	143	2	1	-10921639	147.857	150	80	200	3105	36.830	4.800	0.187	1.265
ID264091	264091	71	50.761	21.714	23.615	0	143	143	2	1	-10921639	166.190	160	85	230	3490	39.144	2.000	0.114	0.866
ID264109	264109	None	58.903	16.000	0.000	0	144	144	2	1	-10921639	154.000	145	110	255	3234	37.143	2.000	0.154	1.107
ID264110	264110	72	46.652	10.051	17.704	0	144	144	2	1	-10921639	117.857	115	45	210	2475	44.988	2.000	0.113	0.534
ID264111	264111	71	49.282	22.194	23.488	0	144	144	2	1	-10921639	154.524	145	95	250	3245	35.032	2.000	0.148	1.140
ID264100	264100	72	43.615	12.267	16.011	0	145	145	2	1	-10921639	140.476	135	65	205	2950	37.977	2.000	0.100	0.674
ID264101	264101	73	41.419	14.101	22.615	0	145	145	2	1	-10921639	131.905	135	70	190	2770	31.084	2.000	0.144	1.070
ID264102	264102	71	43.612	21.944	23.931	0	145	145	2	1	-10921639	151.905	150	100	225	3190	36.245	2.000	0.102	0.777
ID264103	264103	None	62.688	0.000	34.000	0	145	145	2	1	-10921639	122.905	105	50	225	2581	51.370	2.000	0.263	0.995
ID264099	264099	None	43.699	12.000	0.000	0	145	145	2	1	-10921639	143.143	135	105	210	3006	32.724	2.000	0.137	1.057
ID264116	264116	None	44.573	21.047	34.004	0	146	146	2	1	-10921639	103.333	105	60	195	2170	33.516	2.000	0.130	0.709
ID264117	264117	None	47.333	8.000	38.000	0	146	146	2	1	-10921639	99.952	85	60	165	2099	33.572	2.000	0.190	0.950
ID264112	264112	None	41.040	17.065	8.287	0	146	146	2	1	-10921639	163.810	155	115	240	3440	32.129	5.979	0.103	0.949
ID264113	264113	None	41.216	24.859	12.106	0	146	146	2	1	-10921639	146.429	140	100	190	3075	28.729	4.800	0.137	1.224
ID264114	264114	73	48.442	14.663	23.092	0	146	146	2	1	-10921639	135.714	130	60	250	2850	43.883	2.000	0.094	0.529
ID264115	264115	71	66.907	21.983	23.680	0	146	146	2	1	-10921639	155.238	160	70	255	3260	50.187	2.000	0.158	0.843
ID264118	264118	None	41.825	26.440	19.244	0	147	147	2	1	-10921639	140.952	145	75	195	2960	29.437	4.800	0.134	1.133
ID264120	264120	None	52.135	0.000	33.000	0	148	148	2	1	-10921639	130.333	120	90	195	2737	37.426	3.200	0.249	1.387
ID264119	264119	None	45.012	16.000	0.000	0	148	148	2	1	-10921639	174.429	175	122	230	3663	30.851	4.800	0.154	1.508
ID264124	264124	None	40.489	23.023	14.352	0	149	149	2	1	-10921639	153.571	160	100	200	3225	30.214	7.600	0.110	1.004
ID264125	264125	None	46.075	22.656	23.929	0	149	149	2	1	-10921639	139.286	130	80	230	2925	42.376	2.000	0.080	0.490
ID264121	264121	None	64.928	0.000	0.000	0	149	149	2	1	-10921639	137.714	135	75	225	2892	43.283	7.600	0.229	1.184
ID264122	264122	None	46.701	8.255	4.188	0	149	149	2	1	-10921639	121.429	115	60	175	2550	33.806	2.000	0.140	0.883
ID264123	264123	None	40.452	23.161	5.179	0	149	149	2	1	-10921639	107.381	105	50	200	2255	33.377	2.000	0.101	0.589
ID264129	264129	None	51.026	12.840	23.869	0	150	150	2	1	-10921639	146.667	155	80	195	3080	32.685	4.000	0.182	1.380
ID264130	264130	None	48.633	12.203	27.966	0	150	150	2	1	-10921639	128.333	130	70	225	2695	40.166	2.000	0.107	0.620
ID264132	264132	None	55.853	0.000	34.000	0	151	151	2	1	-10921639	127.000	120	79	200	2667	38.778	3.200	0.210	1.136
ID264133	264133	None	41.873	19.850	35.967	0	151	151	2	1	-10921639	105.714	105	55	195	2220	30.834	2.000	0.117	0.716
ID264131	264131	74	55.152	21.812	23.168	0	151	151	2	1	-10921639	142.857	140	85	250	3000	42.059	2.000	0.136	0.811
ID264128	264128	74	60.332	22.984	24.168	0	152	152	2	1	-10921639	145.476	145	85	220	3055	41.319	7.600	0.183	1.091
ID264126	264126	None	46.157	22.383	5.912	0	152	152	2	1	-10921639	137.381	140	85	205	2885	37.270	7.600	0.125	0.819
ID264127	264127	75	52.998	18.461	15.436	0	152	152	2	1	-10921639	152.381	155	100	210	3200	35.022	2.000	0.153	1.154
ID264156	264156	None	51.111	8.046	21.231	0	153	153	2	1	-10921639	122.857	120	85	205	2580	32.618	2.000	0.172	1.106
ID264157	264157	74	42.680	22.182	23.859	0	153	153	2	1	-10921639	134.524	130	65	220	2825	37.380	2.000	0.106	0.690
ID264153	264153	76	44.497	19.000	0.000	0	153	153	2	1	-10921639	158.619	164	60	225	3331	37.068	4.800	0.140	1.051
ID264154	264154	None	46.338	19.877	9.672	0	153	153	2	1	-10921639	165.952	155	125	255	3485	36.181	7.600	0.097	0.809
ID264155	264155	75	60.634	17.735	14.562	0	153	153	2	1	-10921639	165.476	160	95	240	3475	41.770	4.800	0.182	1.221
ID264134	264134	76	40.574	19.303	2.275	0	154	154	2	1	-10921639	152.381	150	75	255	3200	36.112	2.000	0.086	0.670
ID264135	264135	74	44.860	22.693	22.978	0	154	154	2	1	-10921639	156.667	155	75	210	3290	34.545	3.200	0.139	1.110
ID264136	264136	None	48.341	20.111	27.781	0	154	154	2	1	-10921639	115.952	115	40	210	2435	43.348	2.000	0.132	0.625
ID264137	264137	77	43.533	0.000	33.000	0	154	154	2	1	-10921639	92.762	90	45	150	1948	34.191	2.000	0.159	0.744
ID264142	264142	None	44.773	7.000	0.000	0	155	155	2	1	-10921639	173.667	175	135	215	3647	25.531	4.800	0.155	1.822
ID264143	264143	78	45.252	11.949	13.324	0	155	155	2	1	-10921639	136.190	140	60	230	2860	41.740	2.000	0.108	0.635
ID264144	264144	74	63.847	22.091	23.472	0	155	155	2	1	-10921639	177.143	170	110	255	3720	46.599	2.000	0.161	1.056
ID264145	264145	77	45.048	0.000	32.000	0	155	155	2	1	-10921639	114.286	117	51	170	2400	33.067	2.000	0.203	1.164
ID264176	264176	77	51.500	0.000	33.000	0	156	156	2	1	-10921639	101.952	95	45	175	2141	37.875	2.000	0.243	1.053
ID264172	264172	78	41.754	13.516	12.964	0	156	156	2	1	-10921639	127.857	125	75	185	2685	30.107	3.200	0.115	0.873
ID264173	264173	74	44.408	21.279	22.751	0	156	156	2	1	-10921639	145.476	155	85	210	3055	36.807	3.200	0.137	0.953
ID264174	264174	80	48.320	25.132	26.383	0	156	156	2	1	-10921639	123.810	120	75	200	2600	34.961	2.000	0.153	0.937
ID264175	264175	79	42.084	11.542	28.558	0	156	156	2	1	-10921639	134.048	135	60	190	2815	33.971	2.000	0.114	0.806
ID264170	264170	None	41.290	8.312	4.499	0	156	156	2	1	-10921639	153.333	155	110	210	3220	26.236	4.800	0.131	1.354
ID264171	264171	None	45.005	18.760	8.742	0	156	156	2	1	-10921639	170.476	170	115	220	3580	27.199	4.800	0.134	1.481
ID264140	264140	80	67.293	23.569	24.378	0	157	157	2	1	-10921639	176.190	180	75	255	3700	50.122	2.000	0.161	0.974
ID264141	264141	79	65.010	10.926	28.070	0	157	157	2	1	-10921639	144.286	155	80	230	3030	41.451	2.000	0.212	1.219
ID264138	264138	None	41.626	4.584	1.887	0	157	157	2	1	-10921639	171.905	170	110	245	3610	34.874	4.800	0.096	0.864
ID264139	264139	None	41.475	26.358	11.255	0	157	157	2	1	-10921639	131.667	130	90	205	2765	28.122	2.000	0.133	1.100
ID264158	264158	None	40.413	10.000	0.000	0	158	158	2	1	-10921639	144.762	140	105	225	3040	34.783	6.286	0.083	0.639
ID264159	264159	None	42.684	17.189	1.525	0	158	158	2	1	-10921639	145.952	140	80	215	3065	34.483	2.000	0.100	0.773
ID264160	264160	None	45.235	19.069	14.593	0	158	158	2	1	-10921639	165.000	160	95	225	3465	34.821	2.000	0.110	0.936
ID264161	264161	79	56.656	11.042	28.641	0	158	158	2	1	-10921639	127.619	125	55	235	2680	43.835	2.000	0.160	0.801
ID264162	264162	None	49.182	0.000	33.000	0	158	158	2	1	-10921639	121.000	110	70	175	2541	33.113	3.200	0.204	1.238
ID264148	264148	None	43.949	7.552	21.506	0	159	159	2	1	-10921639	130.238	130	55	180	2735	32.267	2.000	0.188	1.279
ID264149	264149	82	40.254	19.482	27.326	0	159	159	2	1	-10921639	125.714	110	60	200	2640	43.911	4.000	0.126	0.640
ID264150	264150	79	66.224	11.632	29.233	0	159	159	2	1	-10921639	144.524	130	80	235	3035	44.326	2.000	0.193	1.054
ID264151	264151	None	42.513	5.083	32.730	0	159	159	2	1	-10921639	95.000	90	35	180	1995	32.481	2.000	0.154	0.779
ID264146	264146	None	54.141	12.754	13.207	0	159	159	2	1	-10921639	152.381	150	90	230	3200	39.706	2.000	0.120	0.823
ID264147	264147	81	57.575	21.317	20.147	0	159	159	2	1	-10921639	183.571	185	115	245	3855	37.187	6.243	0.151	1.295
ID264152	264152	None	44.417	25.374	32.915	0	159	159	2	1	-10921639	111.429	115	60	170	2340	34.826	7.600	0.154	0.852
ID264180	264180	None	45.753	16.000	0.000	0	160	160	2	1	-10921639	154.571	145	95	205	3246	29.195	4.800	0.163	1.483
ID264181	264181	None	67.133	18.395	16.157	0	160	160	2	1	-10921639	162.381	165	70	255	3410	52.264	2.000	0.145	0.787
ID264182	264182	81	41.094	21.609	19.890	0	160	160	2	1	-10921639	140.714	130	95	220	2955	36.100	2.000	0.062	0.455
ID264183	264183	None	40.161	3.356	25.497	0	160	160	2	1	-10921639	77.857	75	15	160	1635	38.392	2.000	0.193	0.655
ID264184	264184	82	51.162	20.313	27.375	0	160	160	2	1	-10921639	158.095	155	85	255	3320	36.928	4.800	0.165	1.212
ID264185	264185	79	75.467	11.820	27.748	0	160	160	2	1	-10921639	173.333	165	100	240	3640	44.225	2.000	0.212	1.368
ID264186	264186	83	59.096	0.000	33.000	0	160	160	2	1	-10921639	116.667	125	56	185	2450	44.361	3.200	0.213	0.924
ID264164	264164	81	42.963	21.163	19.373	0	161	161	2	1	-10921639	155.952	145	100	230	3275	38.943	2.000	0.092	0.674
ID264165	264165	84	52.268	14.191	20.295	0	161	161	2	1	-10921639	140.476	125	85	255	2950	45.219	2.000	0.099	0.561
ID264166	264166	85	56.237	22.640	23.909	0	161	161	2	1	-10921639	162.857	155	80	255	3420	46.813	7.600	0.137	0.838
ID264167	264167	79	53.061	11.691	27.173	0	161	161	2	1	-10921639	173.571	165	125	215	3645	26.746	4.800	0.181	1.991
ID264163	264163	None	41.013	16.445	8.583	0	161	161	2	1	-10921639	160.476	150	100	215	3370	35.983	3.200	0.110	0.885
ID264168	264168	82	40.064	18.067	27.173	0	161	161	2	1	-10921639	134.762	130	75	225	2830	38.745	2.000	0.078	0.502
ID264169	264169	83	56.112	0.000	34.000	0	161	161	2	1	-10921639	123.476	125	51	195	2593	42.660	7.600	0.224	1.058
ID264177	264177	84	45.547	13.985	22.284	0	162	162	2	1	-10921639	128.095	120	70	205	2690	41.245	2.000	0.099	0.560
ID264178	264178	85	64.113	22.197	23.978	0	162	162	2	1	-10921639	160.476	155	100	255	3370	38.109	7.600	0.170	1.226
ID264179	264179	83	51.419	0.000	33.000	0	162	162	2	1	-10921639	97.571	79	65	165	2049	37.294	3.200	0.242	1.019
ID264188	264188	None	49.419	13.000	14.000	0	163	163	2	1	-10921639	182.143	190	100	255	3825	43.605	2.000	0.091	0.697
ID264189	264189	88	60.152	18.516	16.041	0	163	163	2	1	-10921639	177.143	175	80	250	3720	48.595	2.000	0.145	0.921
ID264190	264190	85	43.064	22.664	23.856	0	163	163	2	1	-10921639	122.381	120	70	240	2570	40.330	2.000	0.102	0.563
ID264191	264191	83	62.452	0.000	33.000	0	163	163	2	1	-10921639	148.190	150	75	220	3112	41.349	3.200	0.231	1.344
ID264187	264187	None	46.387	22.181	8.251	0	163	163	2	1	-10921639	124.524	120	90	210	2615	33.163	2.000	0.132	0.875
ID264192	264192	88	43.012	17.469	14.994	0	164	164	2	1	-10921639	152.857	150	90	230	3210	36.694	2.000	0.085	0.651
ID264193	264193	None	47.632	10.159	17.889	0	164	164	2	1	-10921639	140.476	130	80	255	2950	46.928	2.000	0.062	0.350
ID264194	264194	None	56.198	17.885	27.786	0	164	164	2	1	-10921639	123.095	120	70	220	2585	40.077	2.000	0.183	0.951
ID264196	264196	None	42.692	17.996	8.190	0	165	165	2	1	-10921639	155.952	160	105	215	3275	30.150	6.156	0.119	1.099
ID264197	264197	89	50.101	11.059	13.850	0	165	165	2	1	-10921639	179.762	180	110	240	3775	34.477	6.176	0.142	1.298
ID264198	264198	88	43.136	18.587	14.860	0	165	165	2	1	-10921639	160.476	165	105	215	3370	31.061	4.800	0.124	1.139
ID264199	264199	90	58.637	20.458	20.592	0	165	165	2	1	-10921639	153.571	150	90	245	3225	47.858	2.000	0.125	0.712
ID264195	264195	None	49.102	0.000	0.000	0	165	165	2	1	-10921639	127.000	136	79	210	2667	34.480	2.000	0.188	1.167
ID264200	264200	None	60.651	0.000	34.000	0	165	165	2	1	-10921639	116.571	100	55	185	2448	36.997	2.000	0.250	1.261
ID264201	264201	None	47.624	11.806	33.902	0	165	165	2	1	-10921639	135.476	135	90	185	2845	25.294	4.800	0.191	1.716
ID264202	264202	89	69.582	11.081	14.097	0	166	166	2	1	-10921639	189.762	200	105	245	3985	42.026	7.600	0.189	1.437
ID264203	264203	90	75.554	21.179	20.375	0	166	166	2	1	-10921639	175.952	185	90	255	3695	51.639	2.000	0.178	1.031
ID264212	264212	91	47.045	26.595	21.993	0	167	167	2	1	-10921639	134.762	140	45	200	2830	45.866	2.000	0.144	0.740
ID264213	264213	None	49.793	15.301	23.067	0	167	167	2	1	-10921639	165.952	165	95	220	3485	34.591	3.200	0.154	1.277
ID264214	264214	None	41.475	23.293	24.292	0	167	167	2	1	-10921639	156.429	155	100	225	3285	34.393	7.600	0.086	0.717
ID264215	264215	None	43.005	0.000	33.000	0	167	167	2	1	-10921639	103.143	95	50	170	2166	34.597	6.024	0.219	1.071
ID264210	264210	None	51.223	17.907	9.471	0	167	167	2	1	-10921639	180.714	180	120	250	3795	30.630	4.800	0.141	1.462
ID264211	264211	90	50.166	20.995	19.808	0	167	167	2	1	-10921639	159.524	155	105	220	3350	35.913	2.000	0.104	0.837
ID264204	264204	None	48.070	17.209	4.463	0	168	168	2	1	-10921639	175.476	170	120	245	3685	30.204	2.000	0.118	1.230
ID264205	264205	94	52.226	17.842	15.363	0	168	168	2	1	-10921639	171.190	165	100	255	3595	47.668	2.000	0.089	0.584
ID264206	264206	95	41.270	10.650	16.691	0	168	168	2	1	-10921639	160.476	160	95	210	3370	30.162	4.800	0.125	1.180
ID264207	264207	90	48.498	20.574	19.006	0	168	168	2	1	-10921639	177.143	175	100	255	3720	36.728	2.000	0.100	0.878
ID264208	264208	91	45.435	27.204	21.762	0	168	168	2	1	-10921639	124.762	115	75	200	2620	30.392	2.000	0.137	0.990
ID264209	264209	93	48.975	10.793	28.288	0	168	168	2	1	-10921639	134.286	135	65	205	2820	43.020	2.000	0.134	0.736
ID264224	264224	None	44.505	0.000	31.000	0	169	169	2	1	-10921639	114.000	125	50	195	2394	32.224	4.800	0.200	1.177
ID264220	264220	90	53.555	21.216	20.557	0	169	169	2	1	-10921639	175.238	180	95	235	3680	38.258	4.800	0.130	1.052
ID264221	264221	None	54.250	14.378	21.742	0	169	169	2	1	-10921639	162.619	160	80	255	3415	48.000	2.000	0.119	0.723
ID264222	264222	None	54.376	18.038	27.070	0	169	169	2	1	-10921639	152.619	150	75	225	3205	41.732	7.600	0.145	0.924
ID264223	264223	93	43.431	11.495	28.082	0	169	169	2	1	-10921639	151.429	150	100	205	3180	30.048	7.600	0.139	1.233
ID264216	264216	None	48.857	13.000	0.000	0	169	169	2	1	-10921639	185.762	170	122	235	3901	33.285	2.000	0.114	1.145
ID264217	264217	None	47.899	25.003	13.326	0	169	169	2	1	-10921639	130.000	130	75	180	2730	27.794	4.800	0.194	1.518
ID264218	264218	94	40.174	17.047	14.822	0	169	169	2	1	-10921639	179.048	185	100	225	3760	29.691	4.000	0.107	1.168
ID264219	264219	95	42.138	9.894	17.882	0	169	169	2	1	-10921639	143.095	135	90	205	3005	34.910	2.000	0.099	0.736
ID264225	264225	92	57.278	17.525	8.184	0	170	170	2	1	-10921639	174.762	165	100	255	3670	41.937	7.600	0.111	0.834
ID264226	264226	None	50.378	12.752	14.277	0	170	170	2	1	-10921639	174.048	170	125	255	3655	40.762	2.000	0.085	0.667
ID264227	264227	90	59.009	21.136	19.928	0	170	170	2	1	-10921639	180.476	175	115	250	3790	42.688	3.200	0.121	0.914
ID264228	264228	92	69.927	16.788	7.827	0	171	171	2	1	-10921639	183.810	180	75	255	3860	47.825	2.000	0.153	1.023
ID264229	264229	94	56.065	16.880	15.842	0	171	171	2	1	-10921639	193.095	185	140	255	4055	39.002	2.000	0.092	0.835
ID264230	264230	None	40.776	27.231	17.411	0	171	171	2	1	-10921639	110.476	110	60	170	2320	32.400	3.200	0.152	0.902
ID264231	264231	95	42.741	9.522	17.873	0	171	171	2	1	-10921639	147.143	145	70	255	3090	42.707	2.000	0.083	0.526
ID264232	264232	None	41.354	14.435	21.896	0	171	171	2	1	-10921639	146.429	150	65	225	3075	45.419	2.000	0.100	0.586
ID264233	264233	96	46.265	21.156	23.017	0	171	171	2	1	-10921639	179.762	175	115	235	3775	36.348	3.200	0.113	1.005
ID264234	264234	93	63.822	11.184	28.219	0	171	171	2	1	-10921639	150.238	150	90	255	3155	42.996	7.600	0.190	1.115
ID264244	264244	None	40.698	12.466	14.294	0	172	172	2	1	-10921639	146.190	150	60	235	3070	46.715	2.000	0.092	0.529
ID264245	264245	94	48.870	15.737	17.552	0	172	172	2	1	-10921639	182.381	175	90	250	3830	44.205	7.600	0.110	0.815
ID264246	264246	95	47.776	9.758	17.862	0	172	172	2	1	-10921639	136.905	120	75	255	2875	45.124	7.600	0.080	0.451
ID264247	264247	96	49.309	22.062	24.423	0	172	172	2	1	-10921639	161.667	150	105	235	3395	41.059	7.600	0.100	0.713
ID264242	264242	191	42.190	8.254	4.442	0	172	172	2	1	-10921639	141.667	135	90	205	2975	34.689	3.200	0.116	0.847
ID264243	264243	92	53.141	17.076	8.055	0	172	172	2	1	-10921639	180.714	175	125	255	3795	41.542	2.000	0.129	0.995
ID264248	264248	93	56.353	11.982	28.123	0	172	172	2	1	-10921639	143.333	135	75	240	3010	47.967	2.000	0.146	0.762
ID264252	264252	94	51.371	14.724	17.116	0	173	173	2	1	-10921639	185.714	185	130	255	3900	37.124	3.200	0.130	1.153
ID264253	264253	95	55.329	9.310	18.362	0	173	173	2	1	-10921639	139.048	130	60	255	2920	49.082	2.000	0.133	0.664
ID264254	264254	None	42.538	26.793	19.173	0	173	173	2	1	-10921639	146.190	145	75	240	3070	39.715	2.000	0.134	0.872
ID264255	264255	93	41.013	12.128	26.131	0	173	173	2	1	-10921639	154.286	155	95	220	3240	34.033	7.600	0.113	0.922
ID264249	264249	191	40.660	8.991	5.011	0	173	173	2	1	-10921639	138.810	140	85	205	2915	30.940	2.000	0.104	0.847
ID264250	264250	None	41.256	24.251	5.347	0	173	173	2	1	-10921639	119.286	115	60	180	2505	32.645	3.200	0.155	0.980
ID264251	264251	92	44.540	16.984	8.531	0	173	173	2	1	-10921639	160.952	160	85	250	3380	34.301	2.000	0.092	0.793
ID264240	264240	95	65.547	9.525	18.240	0	174	174	2	1	-10921639	164.762	150	100	255	3460	48.976	2.000	0.120	0.720
ID264241	264241	93	40.819	11.483	27.644	0	174	174	2	1	-10921639	141.667	140	95	210	2975	38.579	7.600	0.121	0.791
ID264236	264236	92	43.867	17.062	7.767	0	174	174	2	1	-10921639	168.333	160	120	255	3535	38.644	7.600	0.066	0.536
ID264237	264237	192	46.592	13.730	14.033	0	174	174	2	1	-10921639	191.190	195	125	255	4015	38.920	3.200	0.089	0.807
ID264238	264238	None	45.307	24.201	14.020	0	174	174	2	1	-10921639	109.048	105	60	235	2290	38.328	2.000	0.106	0.543
ID264239	264239	94	55.612	15.885	17.441	0	174	174	2	1	-10921639	193.095	200	70	255	4055	49.282	2.000	0.121	0.845
ID264235	264235	None	40.370	19.000	0.000	0	174	174	2	1	-10921639	155.857	160	75	205	3273	35.056	2.000	0.128	1.006
ID264261	264261	92	65.992	17.265	8.497	0	175	175	2	1	-10921639	196.429	190	135	255	4125	36.951	4.800	0.186	1.668
ID264262	264262	192	63.630	13.236	12.060	0	175	175	2	1	-10921639	175.952	175	105	255	3695	49.765	2.000	0.127	0.796
ID264263	264263	None	41.155	18.375	17.014	0	175	175	2	1	-10921639	201.667	200	145	255	4235	34.254	4.800	0.106	1.131
ID264264	264264	94	44.773	15.812	18.427	0	175	175	2	1	-10921639	217.143	215	160	255	4560	29.393	4.800	0.104	1.391
ID264265	264265	93	50.980	11.096	28.648	0	175	175	2	1	-10921639	149.762	150	95	200	3145	34.946	2.000	0.167	1.227
ID264272	264272	93	47.444	11.472	27.251	0	176	176	2	1	-10921639	128.810	130	60	180	2705	38.630	3.200	0.147	0.856
ID264268	264268	94	42.860	14.429	17.934	0	176	176	2	1	-10921639	180.476	185	115	250	3790	35.913	2.000	0.063	0.599
ID264269	264269	None	49.897	26.421	20.100	0	176	176	2	1	-10921639	150.238	155	90	220	3155	37.831	3.200	0.141	0.981
ID264270	264270	97	46.421	20.121	21.250	0	176	176	2	1	-10921639	183.810	185	125	245	3860	37.010	7.600	0.096	0.868
ID264271	264271	98	43.718	22.495	24.085	0	176	176	2	1	-10921639	167.143	165	105	235	3510	42.414	2.000	0.101	0.721
ID264266	264266	None	50.783	17.000	0.000	0	176	176	2	1	-10921639	138.333	140	51	195	2905	39.530	2.000	0.172	1.029
ID264267	264267	92	60.748	17.138	7.818	0	176	176	2	1	-10921639	201.429	195	155	255	4230	31.351	4.800	0.138	1.557
ID264285	264285	None	41.406	18.643	4.784	0	177	177	2	1	-10921639	182.143	190	105	240	3825	37.402	7.600	0.082	0.737
ID264286	264286	92	60.309	16.987	8.235	0	177	177	2	1	-10921639	190.238	200	110	255	3995	45.069	7.600	0.106	0.807
ID264287	264287	94	50.040	15.050	19.768	0	177	177	2	1	-10921639	205.238	210	150	255	4310	33.892	7.600	0.113	1.233
ID264288	264288	97	46.634	21.560	21.042	0	177	177	2	1	-10921639	178.095	180	110	245	3740	39.670	2.000	0.111	0.900
ID264289	264289	98	50.757	22.385	25.202	0	177	177	2	1	-10921639	164.048	150	100	255	3445	43.521	2.000	0.085	0.588
ID264276	264276	98	42.672	21.898	25.944	0	178	178	2	1	-10921639	172.143	175	105	240	3615	37.602	6.319	0.116	0.952
ID264277	264277	99	44.112	20.335	27.063	0	178	178	2	1	-10921639	151.190	140	70	240	3175	43.212	7.600	0.091	0.582
ID264278	264278	None	40.384	10.667	29.961	0	178	178	2	1	-10921639	128.095	125	70	195	2690	36.383	2.000	0.109	0.695
ID264279	264279	None	42.518	0.000	33.000	0	178	178	2	1	-10921639	123.571	125	75	170	2595	29.345	6.079	0.197	1.388
ID264273	264273	None	42.005	15.115	10.685	0	178	178	2	1	-10921639	190.714	195	115	235	4005	33.327	7.600	0.098	1.018
ID264274	264274	100	43.618	17.703	17.239	0	178	178	2	1	-10921639	182.381	190	120	255	3830	44.289	2.000	0.085	0.644
ID264275	264275	94	62.295	14.340	21.477	0	178	178	2	1	-10921639	200.952	210	85	255	4220	48.390	3.200	0.140	1.023
ID264284	264284	None	46.641	20.847	33.847	0	179	179	2	1	-10921639	116.190	110	40	170	2440	35.068	2.000	0.172	0.973
ID264280	264280	100	51.956	16.106	17.878	0	179	179	2	1	-10921639	208.571	220	150	255	4380	35.360	7.600	0.127	1.326
ID264281	264281	94	62.022	14.232	21.769	0	179	179	2	1	-10921639	207.857	215	130	255	4365	37.436	4.800	0.170	1.610
ID264282	264282	97	48.797	21.573	21.960	0	179	179	2	1	-10921639	164.048	170	85	255	3445	42.119	7.600	0.122	0.845
ID264283	264283	99	43.500	19.734	27.427	0	179	179	2	1	-10921639	139.524	135	60	195	2930	37.044	2.000	0.088	0.611
ID264260	264260	97	49.028	22.432	23.528	0	180	180	2	1	-10921639	160.238	160	80	230	3365	38.777	2.000	0.140	1.016
ID264256	264256	None	61.214	22.092	5.755	0	180	180	2	1	-10921639	137.619	120	80	235	2890	40.976	2.000	0.157	0.913
ID264257	264257	102	65.814	16.618	9.213	0	180	180	2	1	-10921639	191.905	175	125	255	4030	41.306	4.800	0.166	1.320
ID264258	264258	100	46.108	14.867	16.476	0	180	180	2	1	-10921639	169.286	165	95	255	3555	35.961	4.800	0.105	0.893
ID264259	264259	94	64.029	14.229	21.851	0	180	180	2	1	-10921639	212.619	225	120	255	4465	35.834	2.000	0.152	1.564
ID264304	264304	None	56.946	17.044	28.835	0	181	181	2	1	-10921639	142.619	135	65	225	2995	39.988	2.000	0.155	0.959
ID264305	264305	None	51.187	0.000	34.000	0	181	181	2	1	-10921639	120.762	105	75	180	2536	36.323	2.000	0.201	1.113
ID264300	264300	None	40.468	7.164	21.365	0	181	181	2	1	-10921639	124.524	120	80	190	2615	27.969	2.000	0.145	1.126
ID264301	264301	94	74.299	13.839	22.132	0	181	181	2	1	-10921639	199.762	200	115	255	4195	46.542	2.000	0.167	1.230
ID264302	264302	97	65.357	21.722	23.954	0	181	181	2	1	-10921639	176.429	185	110	255	3705	44.725	2.000	0.169	1.141
ID264303	264303	103	50.971	10.428	28.690	0	181	181	2	1	-10921639	133.095	115	85	245	2795	45.730	2.000	0.138	0.708
ID264297	264297	102	54.742	16.092	8.987	0	181	181	2	1	-10921639	171.667	160	115	255	3605	37.958	2.000	0.125	1.007
ID264298	264298	None	42.842	23.518	13.255	0	181	181	2	1	-10921639	139.524	135	80	195	2930	34.019	7.600	0.129	0.935
ID264299	264299	100	44.816	15.176	15.628	0	181	181	2	1	-10921639	189.524	190	125	255	3980	34.674	4.800	0.104	1.032
ID264292	264292	94	61.806	14.110	21.792	0	182	182	2	1	-10921639	205.000	220	130	255	4305	39.655	4.800	0.148	1.329
ID264293	264293	97	57.921	21.185	24.486	0	182	182	2	1	-10921639	180.238	190	90	255	3785	43.142	2.000	0.131	0.967
ID264294	264294	103	45.746	11.031	28.771	0	182	182	2	1	-10921639	132.381	130	70	215	2780	40.854	2.000	0.089	0.530
ID264290	264290	100	40.327	15.912	16.191	0	182	182	2	1	-10921639	193.571	195	140	255	4065	31.825	4.800	0.093	1.038
ID264291	264291	None	44.402	20.982	19.193	0	182	182	2	1	-10921639	181.190	170	130	255	3805	36.534	2.000	0.070	0.651
ID264308	264308	None	42.318	9.616	17.833	0	183	183	2	1	-10921639	131.905	130	80	235	2770	37.432	2.000	0.081	0.530
ID264309	264309	104	45.507	8.605	22.130	0	183	183	2	1	-10921639	141.429	140	75	205	2970	36.268	2.000	0.105	0.740
ID264310	264310	94	49.658	15.252	23.141	0	183	183	2	1	-10921639	212.143	215	155	255	4455	27.730	4.800	0.132	1.786
ID264311	264311	97	54.731	21.796	23.357	0	183	183	2	1	-10921639	189.286	190	110	255	3975	44.897	3.200	0.118	0.889
ID264306	264306	None	58.855	15.630	9.889	0	183	183	2	1	-10921639	180.714	180	120	255	3795	41.752	2.000	0.116	0.898
ID264307	264307	100	51.364	18.154	16.544	0	183	183	2	1	-10921639	191.667	185	140	255	4025	37.160	3.200	0.114	1.060
ID264312	264312	103	46.843	10.763	28.670	0	183	183	2	1	-10921639	156.905	160	80	240	3295	38.226	2.000	0.122	0.892
ID264296	264296	104	51.552	8.742	20.262	0	184	184	2	1	-10921639	162.619	175	100	250	3415	42.238	2.000	0.130	0.883
ID264295	264295	100	43.582	15.810	16.031	0	184	184	2	1	-10921639	174.286	165	95	255	3660	40.196	2.000	0.080	0.640
ID264316	264316	94	47.241	15.694	23.015	0	185	185	2	1	-10921639	190.952	190	115	255	4010	42.797	2.000	0.078	0.645
ID264317	264317	97	49.200	21.320	24.570	0	185	185	2	1	-10921639	192.619	195	100	235	4045	34.915	4.800	0.151	1.444
ID264318	264318	None	41.513	11.514	27.292	0	185	185	2	1	-10921639	179.286	185	110	235	3765	36.616	4.800	0.132	1.141
ID264319	264319	None	42.897	0.000	34.000	0	185	185	2	1	-10921639	95.810	89	42	165	2012	37.308	7.600	0.157	0.699
ID264313	264313	None	40.723	0.000	6.000	0	185	185	2	1	-10921639	128.714	125	65	195	2703	36.929	2.000	0.116	0.726
ID264314	264314	None	53.638	16.409	6.444	0	185	185	2	1	-10921639	180.238	185	105	255	3785	44.426	2.000	0.100	0.735
ID264315	264315	105	44.060	13.023	14.180	0	185	185	2	1	-10921639	174.524	175	110	240	3665	33.908	4.800	0.116	1.067
ID264348	264348	105	57.864	13.678	12.628	0	186	186	2	1	-10921639	177.143	175	110	245	3720	44.681	7.600	0.138	0.964
ID264349	264349	None	40.128	8.676	19.280	0	186	186	2	1	-10921639	134.048	130	80	200	2815	39.231	2.000	0.108	0.666
ID264350	264350	106	47.514	21.910	19.995	0	186	186	2	1	-10921639	160.238	150	100	255	3365	39.984	2.000	0.070	0.527
ID264351	264351	94	57.857	13.901	23.968	0	186	186	2	1	-10921639	178.810	170	75	255	3755	47.220	3.200	0.132	0.881
ID264352	264352	97	59.676	22.538	24.670	0	186	186	2	1	-10921639	176.190	175	115	255	3700	47.799	4.800	0.145	0.936
ID264327	264327	107	52.392	8.273	3.963	0	187	187	2	1	-10921639	157.381	155	80	225	3305	38.911	2.000	0.127	0.912
ID264328	264328	106	56.740	20.139	20.083	0	187	187	2	1	-10921639	193.333	185	130	255	4060	34.976	2.000	0.117	1.156
ID264329	264329	94	58.235	16.042	23.133	0	187	187	2	1	-10921639	189.524	190	110	255	3980	46.741	2.000	0.134	0.957
ID264330	264330	97	54.601	22.391	25.231	0	187	187	2	1	-10921639	182.857	185	120	255	3840	35.867	2.000	0.110	1.012
ID264331	264331	None	43.544	5.009	32.054	0	187	187	2	1	-10921639	99.762	90	45	190	2095	38.713	2.000	0.120	0.551
ID264324	264324	94	62.777	15.741	23.904	0	188	188	2	1	-10921639	202.619	200	125	255	4255	40.237	3.200	0.149	1.303
ID264325	264325	97	57.332	21.954	24.790	0	188	188	2	1	-10921639	158.095	150	95	255	3320	44.511	2.000	0.121	0.767
ID264326	264326	None	65.180	0.000	34.000	0	188	188	2	1	-10921639	140.476	135	89	200	2950	35.987	7.600	0.242	1.522
ID264320	264320	107	42.345	8.500	4.424	0	188	188	2	1	-10921639	151.190	150	90	215	3175	35.032	7.600	0.128	0.977
ID264321	264321	108	56.132	15.181	10.054	0	188	188	2	1	-10921639	176.190	180	75	255	3700	52.866	2.000	0.121	0.722
ID264322	264322	105	50.697	13.699	12.486	0	188	188	2	1	-10921639	176.905	180	100	255	3715	45.455	7.600	0.116	0.812
ID264323	264323	None	40.286	9.947	20.552	0	188	188	2	1	-10921639	155.952	155	80	225	3275	32.735	7.600	0.097	0.844
ID264332	264332	107	43.072	8.310	4.055	0	189	189	2	1	-10921639	152.381	155	80	220	3200	32.620	2.000	0.108	0.913
ID264333	264333	108	44.384	14.767	9.409	0	189	189	2	1	-10921639	161.190	155	60	245	3385	44.156	2.000	0.083	0.560
ID264334	264334	105	46.938	13.641	11.755	0	189	189	2	1	-10921639	181.429	180	140	225	3810	25.843	6.123	0.126	1.571
ID264335	264335	94	58.919	13.498	23.901	0	189	189	2	1	-10921639	190.000	185	130	255	3990	38.536	2.000	0.136	1.184
ID264336	264336	97	58.281	22.125	23.867	0	189	189	2	1	-10921639	163.333	160	75	245	3430	47.258	2.000	0.116	0.721
ID264337	264337	None	47.059	11.098	28.725	0	189	189	2	1	-10921639	160.952	160	85	225	3380	36.250	2.000	0.115	0.914
ID264356	264356	None	42.817	9.568	18.497	0	190	190	2	1	-10921639	140.238	145	90	220	2945	37.930	3.200	0.096	0.646
ID264357	264357	94	70.896	13.802	24.241	0	190	190	2	1	-10921639	186.667	185	85	255	3920	48.330	2.000	0.159	1.063
ID264358	264358	97	44.930	22.602	24.367	0	190	190	2	1	-10921639	149.524	155	90	240	3140	39.620	3.200	0.122	0.821
ID264353	264353	None	54.209	27.231	4.810	0	190	190	2	1	-10921639	113.810	120	35	170	2390	37.613	2.000	0.199	1.004
ID264354	264354	None	40.130	17.265	5.743	0	190	190	2	1	-10921639	143.571	145	85	195	3015	32.409	2.000	0.099	0.801
ID264355	264355	108	41.465	15.775	11.047	0	190	190	2	1	-10921639	167.143	170	100	230	3510	34.949	6.413	0.099	0.863
ID264343	264343	None	42.425	0.000	0.000	0	191	191	2	1	-10921639	138.333	145	79	200	2905	39.711	5.991	0.186	1.092
ID264344	264344	None	45.199	16.000	0.000	0	191	191	2	1	-10921639	173.000	170	115	240	3633	37.376	4.800	0.137	1.114
ID264345	264345	108	62.868	15.900	9.491	0	191	191	2	1	-10921639	201.667	205	110	255	4235	45.917	2.000	0.151	1.155
ID264346	264346	110	58.852	20.501	19.066	0	191	191	2	1	-10921639	202.857	210	140	255	4260	38.845	4.800	0.151	1.374
ID264347	264347	94	68.814	14.048	24.302	0	191	191	2	1	-10921639	195.714	195	125	255	4110	46.024	3.200	0.156	1.149
ID264340	264340	110	65.748	20.346	19.835	0	192	192	2	1	-10921639	186.190	180	105	255	3910	44.830	2.000	0.145	1.054
ID264341	264341	94	46.639	14.225	24.690	0	192	192	2	1	-10921639	185.952	190	110	255	3905	39.390	7.600	0.097	0.833
ID264342	264342	None	41.923	15.531	24.833	0	192	192	2	1	-10921639	191.190	205	110	255	4015	32.323	4.800	0.125	1.313
ID264338	264338	None	50.313	21.000	6.000	0	192	192	2	1	-10921639	180.952	185	120	240	3800	39.007	4.800	0.159	1.274
ID264339	264339	108	52.527	15.934	10.096	0	192	192	2	1	-10921639	184.286	185	120	255	3870	35.927	2.000	0.112	1.033
ID264359	264359	None	42.399	0.000	0.000	0	193	193	2	1	-10921639	124.476	117	89	205	2614	36.127	2.000	0.156	0.928
ID264364	264364	112	47.474	22.519	24.539	0	193	193	2	1	-10921639	120.714	105	30	235	2535	54.320	7.600	0.119	0.473
ID264365	264365	113	46.161	10.652	29.239	0	193	193	2	1	-10921639	160.476	160	115	200	3370	25.441	2.000	0.143	1.579
ID264366	264366	114	55.638	0.000	33.000	0	193	193	2	1	-10921639	128.762	125	80	180	2704	33.062	2.000	0.219	1.400
ID264360	264360	None	55.863	16.890	8.144	0	193	193	2	1	-10921639	176.667	175	90	255	3710	52.567	2.000	0.115	0.692
ID264361	264361	108	51.477	16.116	9.502	0	193	193	2	1	-10921639	179.762	175	105	255	3775	43.888	2.000	0.124	0.901
ID264362	264362	110	51.526	20.950	19.417	0	193	193	2	1	-10921639	183.333	170	110	255	3850	41.783	6.384	0.097	0.778
ID264363	264363	94	72.667	13.054	24.467	0	193	193	2	1	-10921639	192.143	205	110	255	4035	49.814	4.800	0.192	1.243
ID264372	264372	114	52.589	0.000	34.000	0	194	194	2	1	-10921639	144.048	136	84	205	3025	35.343	7.600	0.176	1.217
ID264367	264367	108	43.649	15.139	9.765	0	194	194	2	1	-10921639	158.095	165	95	245	3320	39.890	3.200	0.086	0.629
ID264368	264368	110	62.666	20.041	20.355	0	194	194	2	1	-10921639	188.095	190	105	255	3950	47.657	2.000	0.134	0.931
ID264369	264369	94	80.419	13.255	24.882	0	194	194	2	1	-10921639	196.190	200	100	255	4120	51.983	2.000	0.190	1.205
ID264370	264370	112	46.075	22.715	24.795	0	194	194	2	1	-10921639	137.381	130	50	250	2885	46.466	7.600	0.132	0.688
ID264371	264371	113	53.232	11.210	29.178	0	194	194	2	1	-10921639	167.857	175	90	235	3525	41.248	2.000	0.143	1.021
ID264373	264373	None	43.761	16.292	20.909	0	195	195	2	1	-10921639	174.762	165	115	255	3670	41.276	2.000	0.074	0.582
ID264374	264374	110	61.044	20.035	22.016	0	195	195	2	1	-10921639	194.048	200	110	255	4075	44.091	3.200	0.115	0.909
ID264375	264375	94	74.295	12.460	24.691	0	195	195	2	1	-10921639	204.524	210	120	255	4295	44.579	4.800	0.193	1.485
ID264376	264376	None	43.077	4.660	31.985	0	195	195	2	1	-10921639	116.667	115	70	170	2450	31.278	7.600	0.147	0.956
ID264384	264384	None	52.213	0.000	32.000	0	196	196	2	1	-10921639	133.619	130	80	170	2806	27.775	4.800	0.277	2.085
ID264385	264385	116	40.428	21.162	32.375	0	196	196	2	1	-10921639	105.714	100	60	165	2220	29.887	2.000	0.121	0.766
ID264380	264380	None	58.534	24.816	13.977	0	196	196	2	1	-10921639	154.524	160	85	255	3245	41.710	2.000	0.143	0.928
ID264381	264381	None	50.400	19.472	16.725	0	196	196	2	1	-10921639	173.095	165	85	255	3635	42.705	2.000	0.088	0.658
ID264382	264382	94	71.214	12.905	24.617	0	196	196	2	1	-10921639	208.333	215	100	255	4375	47.732	7.600	0.166	1.240
ID264383	264383	112	65.308	21.824	24.528	0	196	196	2	1	-10921639	159.286	140	85	255	3345	56.176	2.000	0.137	0.685
ID264377	264377	None	49.682	16.000	0.000	0	196	196	2	1	-10921639	166.952	168	70	220	3506	37.731	4.800	0.171	1.292
ID264378	264378	None	53.620	8.576	4.013	0	196	196	2	1	-10921639	160.238	150	95	220	3365	37.063	2.000	0.155	1.162
ID264379	264379	None	41.034	14.881	10.946	0	196	196	2	1	-10921639	170.714	160	130	240	3585	35.577	7.600	0.098	0.860
ID264391	264391	None	45.171	5.822	11.334	0	197	197	2	1	-10921639	111.667	110	50	160	2345	29.805	2.000	0.168	1.080
ID264396	264396	115	49.875	11.122	29.319	0	197	197	2	1	-10921639	142.857	130	80	225	3000	41.790	2.000	0.130	0.786
ID264397	264397	116	53.764	21.142	32.359	0	197	197	2	1	-10921639	110.714	110	40	215	2325	36.307	2.000	0.209	1.055
ID264392	264392	117	52.765	8.532	20.473	0	197	197	2	1	-10921639	163.571	165	100	220	3435	33.509	2.000	0.169	1.412
ID264393	264393	112	54.498	22.218	23.866	0	197	197	2	1	-10921639	173.810	190	60	255	3650	57.661	2.000	0.140	0.742
ID264394	264394	None	61.378	22.218	23.866	0	197	197	2	1	-10921639	173.810	190	60	255	3650	57.661	2.000	0.140	0.742
ID264395	264395	94	83.708	12.316	24.860	0	197	197	2	1	-10921639	198.571	200	125	255	4170	46.210	4.800	0.234	1.630
ID264404	264404	118	64.300	21.042	19.744	0	198	198	2	1	-10921639	222.857	245	145	255	4680	38.392	4.800	0.149	1.504
ID264405	264405	94	78.630	12.286	24.147	0	198	198	2	1	-10921639	195.000	190	105	255	4095	53.198	3.200	0.193	1.185
ID264406	264406	115	63.499	11.214	29.139	0	198	198	2	1	-10921639	160.476	160	85	250	3370	51.959	2.000	0.178	0.933
ID264407	264407	116	42.642	20.210	33.379	0	198	198	2	1	-10921639	118.333	120	65	175	2485	30.510	2.000	0.130	0.891
ID264402	264402	None	54.738	16.230	8.645	0	198	198	2	1	-10921639	199.286	185	145	255	4185	33.885	7.600	0.120	1.258
ID264403	264403	117	46.663	9.605	18.458	0	198	198	2	1	-10921639	141.667	130	75	240	2975	47.548	3.200	0.082	0.449
ID264408	264408	None	52.713	0.000	34.000	0	198	198	2	1	-10921639	98.238	100	35	190	2063	38.546	2.000	0.223	0.931
ID264398	264398	118	51.650	21.064	19.470	0	199	199	2	1	-10921639	195.714	190	120	255	4110	43.940	2.000	0.082	0.675
ID264399	264399	119	49.852	19.394	22.098	0	199	199	2	1	-10921639	185.476	190	85	255	3895	54.884	2.000	0.063	0.398
ID264400	264400	94	74.734	12.152	23.298	0	199	199	2	1	-10921639	207.381	205	145	255	4355	40.237	6.366	0.193	1.664
ID264401	264401	115	65.107	11.074	29.253	0	199	199	2	1	-10921639	154.762	155	70	255	3250	53.816	2.000	0.167	0.824
ID264388	264388	119	66.864	19.810	21.715	0	200	200	2	1	-10921639	217.143	220	140	255	4560	37.502	4.800	0.162	1.613
ID264389	264389	94	43.278	11.893	24.306	0	200	200	2	1	-10921639	170.714	175	100	230	3585	33.139	2.000	0.115	1.059
ID264390	264390	None	48.075	20.786	32.752	0	200	200	2	1	-10921639	105.476	100	45	170	2215	35.563	7.600	0.174	0.877
ID264386	264386	None	44.288	17.000	0.000	0	200	200	2	1	-10921639	172.952	165	136	215	3632	27.458	7.600	0.153	1.674
ID264387	264387	None	45.092	8.744	3.511	0	200	200	2	1	-10921639	137.143	135	75	195	2880	34.299	2.000	0.128	0.907
ID264413	264413	119	65.341	20.289	19.797	0	201	201	2	1	-10921639	200.714	205	135	255	4215	42.494	2.000	0.153	1.255
ID264414	264414	None	46.382	22.902	24.422	0	201	201	2	1	-10921639	150.714	145	100	240	3165	37.891	2.000	0.103	0.742
ID264412	264412	94	43.903	12.244	22.752	0	202	202	2	1	-10921639	159.762	160	100	210	3355	29.685	7.600	0.132	1.259
ID264409	264409	119	42.705	21.000	18.000	0	202	202	2	1	-10921639	195.952	205	120	255	4115	40.144	6.368	0.099	0.880
ID264410	264410	None	44.010	9.673	18.725	0	202	202	2	1	-10921639	148.333	150	100	225	3115	30.836	7.600	0.104	0.909
ID264411	264411	120	50.938	19.945	21.807	0	202	202	2	1	-10921639	181.667	170	100	255	3815	46.913	7.600	0.108	0.755
ID264420	264420	120	49.518	21.122	22.712	0	203	203	2	1	-10921639	188.571	205	80	245	3960	45.802	6.318	0.117	0.860
ID264421	264421	None	40.359	0.000	34.000	0	203	203	2	1	-10921639	119.238	120	75	155	2504	24.343	7.600	0.200	1.633
ID264416	264416	None	42.323	13.632	9.217	0	203	203	2	1	-10921639	153.571	150	85	235	3225	38.638	7.600	0.113	0.810
ID264417	264417	None	41.733	16.945	14.398	0	203	203	2	1	-10921639	155.000	150	100	255	3255	40.280	6.363	0.102	0.711
ID264418	264418	119	57.614	20.751	19.813	0	203	203	2	1	-10921639	218.810	210	175	255	4595	29.022	7.600	0.144	1.901
ID264419	264419	94	46.112	10.824	23.494	0	203	203	2	1	-10921639	138.333	130	70	205	2905	38.676	2.000	0.129	0.819
ID264415	264415	None	44.726	3.020	3.302	0	203	203	2	1	-10921639	160.476	160	105	215	3370	27.564	4.800	0.126	1.306
ID264422	264422	119	68.548	21.749	18.553	0	204	204	2	1	-10921639	203.333	210	135	255	4270	40.538	2.000	0.157	1.359
ID264423	264423	94	62.096	11.596	23.369	0	204	204	2	1	-10921639	158.810	150	100	245	3335	43.758	2.000	0.196	1.192
ID264437	264437	None	44.304	8.000	0.000	0	205	205	2	1	-10921639	154.667	159	112	220	3248	32.424	6.382	0.121	1.027
ID264438	264438	119	49.428	20.557	17.572	0	205	205	2	1	-10921639	174.762	180	80	255	3670	44.595	2.000	0.106	0.749
ID264439	264439	None	41.393	10.023	18.805	0	205	205	2	1	-10921639	117.857	110	75	210	2475	36.762	2.000	0.091	0.534
ID264440	264440	None	51.268	26.117	19.416	0	205	205	2	1	-10921639	151.429	155	80	220	3180	34.682	4.800	0.163	1.225
ID264441	264441	94	46.375	10.713	23.300	0	205	205	2	1	-10921639	128.810	130	85	215	2705	27.290	4.800	0.161	1.308
ID264442	264442	121	55.403	23.144	24.410	0	205	205	2	1	-10921639	160.476	160	100	255	3370	40.246	2.000	0.118	0.840
ID264443	264443	None	46.486	21.859	33.149	0	205	205	2	1	-10921639	128.095	130	85	190	2690	27.499	4.800	0.179	1.412
ID264424	264424	122	56.660	15.000	0.000	0	206	206	2	1	-10921639	173.333	175	108	255	3640	38.746	3.200	0.168	1.287
ID264425	264425	None	43.279	17.287	10.806	0	206	206	2	1	-10921639	167.143	170	90	255	3510	41.339	2.000	0.068	0.518
ID264426	264426	121	43.488	21.888	24.382	0	206	206	2	1	-10921639	167.381	165	120	245	3515	32.079	4.800	0.126	1.172
ID264427	264427	None	75.813	0.000	33.000	0	206	206	2	1	-10921639	140.857	120	60	255	2958	56.279	2.000	0.199	0.829
ID264432	264432	123	45.137	8.776	4.786	0	207	207	2	1	-10921639	141.429	145	80	230	2970	37.018	2.000	0.118	0.804
ID264431	264431	122	47.480	16.000	0.000	0	207	207	2	1	-10921639	185.429	190	131	225	3894	28.992	4.800	0.148	1.652
ID264436	264436	None	42.548	0.000	33.000	0	208	208	2	1	-10921639	113.048	115	60	170	2374	26.813	4.800	0.179	1.283
ID264433	264433	123	51.601	9.097	3.750	0	208	208	2	1	-10921639	163.095	165	105	255	3425	41.698	2.000	0.115	0.809
ID264434	264434	None	45.959	19.466	9.765	0	208	208	2	1	-10921639	164.524	155	130	255	3455	34.889	2.000	0.086	0.751
ID264435	264435	None	51.827	21.343	20.319	0	208	208	2	1	-10921639	189.048	190	115	255	3970	36.559	4.800	0.125	1.151
ID264428	264428	122	58.659	15.000	0.000	0	209	209	2	1	-10921639	184.333	180	136	255	3871	36.343	6.383	0.190	1.619
ID264429	264429	123	46.891	8.387	4.093	0	209	209	2	1	-10921639	148.810	135	100	230	3125	38.727	6.344	0.119	0.817
ID264430	264430	124	56.255	22.619	24.346	0	209	209	2	1	-10921639	153.333	140	100	250	3220	39.285	2.000	0.146	0.997
ID264444	264444	122	51.624	17.000	0.000	0	210	210	2	1	-10921639	172.048	160	131	255	3613	33.747	4.800	0.164	1.433
ID264445	264445	126	45.546	23.223	19.795	0	210	210	2	1	-10921639	179.048	185	130	250	3760	32.849	2.000	0.094	0.938
ID264446	264446	124	50.335	22.019	24.743	0	210	210	2	1	-10921639	160.000	160	95	240	3360	42.953	2.000	0.096	0.650
ID264447	264447	127	59.397	26.840	27.574	0	210	210	2	1	-10921639	137.857	135	65	220	2895	44.062	3.200	0.169	0.906
ID264448	264448	None	44.453	0.000	33.000	0	210	210	2	1	-10921639	113.476	110	75	170	2383	24.470	4.800	0.211	1.613
ID264449	264449	125	40.320	11.306	33.065	0	210	210	2	1	-10921639	116.190	115	60	190	2440	31.181	2.000	0.146	0.950
ID264452	264452	126	67.074	21.688	19.987	0	211	211	2	1	-10921639	178.095	170	105	255	3740	41.698	2.000	0.149	1.111
ID264453	264453	124	52.029	22.534	25.005	0	211	211	2	1	-10921639	157.381	150	110	235	3305	35.868	2.000	0.120	0.938
ID264454	264454	127	43.590	26.836	27.024	0	211	211	2	1	-10921639	106.905	105	55	215	2245	41.276	2.000	0.085	0.407
ID264455	264455	125	40.954	11.798	34.072	0	211	211	2	1	-10921639	125.952	120	80	190	2645	27.867	2.000	0.126	1.010
ID264451	264451	122	47.871	17.000	0.000	0	211	211	2	1	-10921639	184.143	190	115	245	3867	41.642	7.600	0.143	1.106
ID264460	264460	128	43.099	0.000	33.000	0	212	212	2	1	-10921639	111.333	110	30	180	2338	37.838	2.000	0.199	0.978
ID264456	264456	None	40.713	24.176	4.199	0	212	212	2	1	-10921639	122.143	120	65	225	2565	35.234	2.000	0.117	0.726
ID264457	264457	129	52.569	16.823	7.638	0	212	212	2	1	-10921639	176.905	180	110	235	3715	37.798	3.200	0.123	1.029
ID264458	264458	None	49.651	10.144	17.975	0	212	212	2	1	-10921639	135.238	140	70	210	2840	37.533	3.200	0.139	0.881
ID264459	264459	124	44.808	23.403	24.317	0	212	212	2	1	-10921639	156.190	160	75	220	3280	37.613	2.000	0.112	0.838
ID264461	264461	129	42.261	17.120	7.492	0	213	213	2	1	-10921639	179.048	170	135	250	3760	34.591	4.000	0.092	0.870
ID264462	264462	None	51.386	24.373	13.637	0	213	213	2	1	-10921639	160.238	150	90	255	3365	37.864	2.000	0.106	0.810
ID264463	264463	128	40.497	0.000	33.000	0	213	213	2	1	-10921639	132.571	131	85	190	2784	31.102	3.200	0.151	1.119
ID264464	264464	None	47.074	12.247	33.788	0	213	213	2	1	-10921639	138.095	145	80	175	2900	31.562	3.200	0.172	1.286
ID264450	264450	None	46.856	19.957	20.049	0	214	214	2	1	-10921639	135.476	125	75	255	2845	46.231	2.000	0.071	0.389
ID264465	264465	None	52.013	17.031	5.976	0	215	215	2	1	-10921639	178.095	175	130	255	3740	36.107	2.000	0.095	0.856
ID264466	264466	None	41.384	26.310	18.754	0	215	215	2	1	-10921639	122.857	120	60	185	2580	31.328	3.200	0.140	0.966
ID264468	264468	None	43.701	19.950	18.823	0	216	216	2	1	-10921639	145.476	140	80	225	3055	34.129	2.000	0.086	0.673
ID264469	264469	None	53.891	22.564	24.596	0	216	216	2	1	-10921639	157.857	155	110	240	3315	36.694	2.000	0.145	1.088
ID264470	264470	None	40.574	0.000	28.000	0	216	216	2	1	-10921639	80.381	80	19	155	1688	37.117	2.000	0.123	0.473
ID264471	264471	None	42.327	0.000	33.000	0	216	216	2	1	-10921639	121.714	125	65	175	2556	30.429	6.288	0.151	1.048
ID264467	264467	None	44.474	21.594	5.283	0	216	216	2	1	-10921639	155.476	150	105	210	3265	33.575	6.060	0.139	1.128
ID264480	264480	None	43.930	8.978	5.240	0	217	217	2	1	-10921639	146.190	135	90	205	3070	34.997	6.370	0.122	0.906
ID264481	264481	None	44.082	26.639	20.810	0	217	217	2	1	-10921639	140.714	150	85	185	2955	33.365	6.421	0.138	1.020
ID264482	264482	None	59.942	22.243	32.901	0	217	217	2	1	-10921639	139.524	140	75	210	2930	37.944	2.000	0.184	1.143
ID264483	264483	130	60.939	10.973	33.710	0	217	217	2	1	-10921639	120.714	110	55	245	2535	51.727	2.000	0.128	0.529
ID264472	264472	None	42.220	13.588	13.928	0	218	218	2	1	-10921639	137.143	125	90	195	2880	29.307	2.000	0.118	0.987
ID264473	264473	131	45.070	20.687	22.184	0	218	218	2	1	-10921639	172.143	165	105	225	3615	33.263	2.000	0.120	1.107
ID264474	264474	None	78.042	0.000	33.000	0	218	218	2	1	-10921639	151.238	155	89	255	3176	51.713	2.000	0.245	1.151
ID264475	264475	130	43.594	10.543	33.452	0	218	218	2	1	-10921639	127.381	120	75	225	2675	35.868	6.308	0.156	0.961
ID264484	264484	None	46.198	7.000	0.000	0	219	219	2	1	-10921639	163.095	175	103	220	3425	37.949	7.600	0.117	0.903
ID264485	264485	None	43.259	24.213	13.561	0	219	219	2	1	-10921639	140.238	145	60	215	2945	35.759	4.800	0.126	0.878
ID264486	264486	None	51.620	20.203	19.647	0	219	219	2	1	-10921639	164.762	155	125	235	3460	32.267	6.284	0.122	1.113
ID264487	264487	131	45.173	21.832	24.046	0	219	219	2	1	-10921639	149.048	150	95	220	3130	35.483	2.000	0.135	1.001
ID264488	264488	132	47.068	8.876	3.592	0	220	220	2	1	-10921639	150.714	150	85	245	3165	41.752	2.000	0.125	0.801
ID264489	264489	None	61.629	18.884	15.440	0	220	220	2	1	-10921639	158.095	160	85	250	3320	42.440	3.200	0.190	1.190
ID264490	264490	133	45.638	0.000	34.000	0	220	220	2	1	-10921639	104.714	90	50	180	2199	41.361	2.000	0.138	0.613
ID264492	264492	None	44.903	14.997	7.178	0	221	221	2	1	-10921639	149.762	155	105	230	3145	36.037	2.000	0.096	0.725
ID264493	264493	None	49.313	27.475	17.783	0	221	221	2	1	-10921639	110.000	105	50	205	2310	39.243	2.000	0.136	0.672
ID264494	264494	133	40.738	0.000	33.000	0	221	221	2	1	-10921639	105.000	105	70	160	2205	28.592	3.200	0.159	1.006
ID264491	264491	132	45.739	8.508	3.621	0	221	221	2	1	-10921639	163.810	155	105	240	3440	34.565	2.000	0.119	1.008
ID264476	264476	None	52.118	10.280	18.640	0	222	222	2	1	-10921639	112.143	105	45	240	2355	51.127	2.000	0.137	0.529
ID264477	264477	None	40.741	21.139	20.815	0	222	222	2	1	-10921639	146.429	140	105	220	3075	32.754	3.200	0.120	0.960
ID264478	264478	None	42.912	30.000	32.000	0	222	222	2	1	-10921639	92.524	80	55	155	1943	30.019	2.000	0.187	0.973
ID264479	264479	133	50.469	0.000	33.000	0	222	222	2	1	-10921639	133.524	130	75	185	2804	34.251	6.374	0.167	1.118
ID264495	264495	None	41.808	18.260	7.274	0	223	223	2	1	-10921639	150.238	140	60	225	3155	45.180	2.000	0.082	0.503
ID264496	264496	None	56.041	26.839	20.152	0	223	223	2	1	-10921639	155.952	155	100	225	3275	38.328	3.200	0.167	1.166
ID264497	264497	None	57.950	22.756	24.294	0	223	223	2	1	-10921639	138.571	115	75	255	2910	49.652	2.000	0.128	0.634
ID264498	264498	None	46.778	10.853	33.976	0	223	223	2	1	-10921639	112.381	110	60	195	2360	34.627	2.000	0.145	0.821
ID264500	264500	None	54.411	21.197	19.263	0	225	225	2	1	-10921639	185.000	185	130	255	3885	31.544	4.800	0.143	1.470
ID264501	264501	134	42.502	22.399	24.023	0	225	225	2	1	-10921639	141.190	135	80	200	2965	36.294	2.000	0.124	0.859
ID264499	264499	None	48.194	14.136	10.141	0	225	225	2	1	-10921639	133.571	125	75	255	2805	43.564	2.000	0.102	0.570
ID264504	264504	134	61.119	22.753	24.267	0	226	226	2	1	-10921639	145.476	135	75	235	3055	45.247	2.000	0.154	0.860
ID264505	264505	None	43.823	9.173	30.785	0	226	226	2	1	-10921639	130.000	130	80	170	2730	24.238	4.800	0.189	1.706
ID264503	264503	None	51.061	21.696	9.494	0	226	226	2	1	-10921639	180.000	185	110	245	3780	34.242	4.800	0.139	1.281
ID264502	264502	134	57.003	22.610	24.600	0	227	227	2	1	-10921639	138.095	120	90	245	2900	45.620	2.000	0.168	0.869
ID264506	264506	142	44.066	0.000	33.000	0	228	228	2	1	-10921639	115.476	115	79	155	2425	24.392	4.800	0.227	1.751
ID264507	264507	None	52.543	11.175	33.912	0	228	228	2	1	-10921639	114.048	110	55	195	2395	36.112	2.000	0.188	1.001
ID264508	264508	None	47.019	9.000	0.000	0	229	229	2	1	-10921639	172.905	170	110	255	3631	33.590	6.345	0.129	1.179
ID264509	264509	None	52.243	9.066	2.867	0	229	229	2	1	-10921639	161.429	165	95	255	3390	41.477	2.000	0.117	0.813
ID264510	264510	None	41.068	16.272	9.851	0	229	229	2	1	-10921639	127.619	130	80	225	2680	34.591	2.000	0.100	0.672
ID264511	264511	None	61.102	24.742	13.779	0	229	229	2	1	-10921639	134.048	130	85	225	2815	34.228	2.000	0.231	1.469
ID264512	264512	142	41.759	0.000	33.000	0	229	229	2	1	-10921639	95.286	90	56	165	2001	33.865	2.000	0.269	1.195
ID264516	264516	None	67.746	22.097	24.218	0	230	230	2	1	-10921639	175.238	170	100	250	3680	44.482	4.800	0.198	1.303
ID264517	264517	None	49.290	21.568	31.971	0	230	230	2	1	-10921639	110.238	115	35	170	2315	37.831	2.000	0.213	1.022
ID264518	264518	None	49.052	11.396	33.832	0	230	230	2	1	-10921639	120.476	125	55	180	2530	38.010	2.000	0.156	0.854
ID264520	264520	None	42.106	24.362	14.707	0	231	231	2	1	-10921639	135.476	135	90	215	2845	30.286	2.000	0.127	1.006
ID264521	264521	None	41.832	0.000	34.000	0	231	231	2	1	-10921639	117.476	115	65	200	2467	33.557	6.318	0.163	0.981
ID264519	264519	None	43.236	21.611	5.402	0	231	231	2	1	-10921639	138.333	140	45	215	2905	41.783	2.000	0.154	0.885
ID264513	264513	None	45.097	13.022	18.248	0	232	232	2	1	-10921639	115.000	115	45	235	2415	39.875	2.000	0.099	0.520
ID264514	264514	None	43.138	26.568	18.500	0	232	232	2	1	-10921639	121.905	120	70	175	2560	29.895	3.200	0.165	1.154
ID264515	264515	135	60.158	22.665	23.901	0	232	232	2	1	-10921639	137.381	125	85	255	2885	45.045	2.000	0.143	0.763
ID264532	264532	None	44.627	14.046	33.383	0	233	233	2	1	-10921639	116.905	115	75	200	2455	31.404	2.000	0.160	1.026
ID264530	264530	None	43.210	23.158	20.047	0	233	233	2	1	-10921639	154.286	155	90	230	3240	30.302	2.000	0.104	0.963
ID264531	264531	135	44.487	22.495	24.625	0	233	233	2	1	-10921639	135.476	130	75	210	2845	38.010	3.200	0.118	0.755
ID264525	264525	None	53.892	16.171	9.721	0	234	234	2	1	-10921639	163.095	170	90	245	3425	44.285	7.600	0.136	0.881
ID264526	264526	None	41.717	26.716	11.909	0	234	234	2	1	-10921639	122.381	125	55	170	2570	33.787	2.000	0.150	0.946
ID264528	264528	135	41.107	22.586	24.091	0	235	235	2	1	-10921639	126.190	120	70	225	2650	39.652	2.000	0.080	0.471
ID264529	264529	None	51.521	0.000	33.000	0	235	235	2	1	-10921639	120.238	117	70	185	2525	34.714	3.200	0.243	1.355
ID264527	264527	None	47.586	18.125	14.092	0	235	235	2	1	-10921639	138.810	135	75	230	2915	39.176	2.000	0.105	0.674
ID264524	264524	135	40.500	23.425	23.339	0	236	236	2	1	-10921639	153.571	150	90	225	3225	38.573	2.000	0.127	0.897
ID264522	264522	136	40.104	15.843	9.918	0	236	236	2	1	-10921639	139.524	135	90	210	2930	32.090	2.000	0.101	0.797
ID264523	264523	None	51.681	26.603	19.610	0	236	236	2	1	-10921639	130.714	140	30	200	2745	54.182	2.000	0.163	0.676
ID264544	264544	135	61.361	22.069	23.202	0	237	237	2	1	-10921639	173.095	170	90	225	3635	39.226	4.800	0.184	1.372
ID264542	264542	136	48.967	16.679	9.847	0	237	237	2	1	-10921639	160.476	165	90	215	3370	32.245	2.000	0.131	1.152
ID264543	264543	None	44.587	18.029	13.932	0	237	237	2	1	-10921639	144.048	135	75	210	3025	37.102	2.000	0.109	0.766
ID264533	264533	None	47.782	21.335	9.827	0	238	238	2	1	-10921639	147.381	140	90	250	3095	38.230	2.000	0.079	0.566
ID264534	264534	137	47.760	27.177	20.153	0	238	238	2	1	-10921639	128.810	125	60	210	2705	35.317	2.000	0.123	0.801
ID264535	264535	135	63.185	22.116	23.629	0	238	238	2	1	-10921639	165.238	165	100	255	3470	43.803	3.200	0.190	1.204
ID264536	264536	None	40.869	22.753	28.935	0	238	238	2	1	-10921639	97.857	100	40	170	2055	34.153	2.000	0.121	0.620
ID264540	264540	138	48.134	0.000	33.000	0	239	239	2	1	-10921639	131.381	120	84	175	2759	30.190	3.200	0.193	1.409
ID264541	264541	None	44.383	21.475	33.475	0	239	239	2	1	-10921639	108.333	105	50	190	2275	35.261	2.000	0.146	0.783
ID264537	264537	None	41.455	26.312	11.910	0	239	239	2	1	-10921639	131.190	130	80	175	2755	22.688	4.800	0.164	1.632
ID264538	264538	137	48.053	25.660	22.501	0	239	239	2	1	-10921639	149.286	145	80	215	3135	36.820	6.352	0.130	0.934
ID264539	264539	135	47.141	22.898	23.776	0	239	239	2	1	-10921639	150.476	140	90	255	3160	42.629	7.600	0.087	0.563
ID264548	264548	135	47.001	22.519	23.825	0	240	240	2	1	-10921639	142.143	145	75	225	2985	38.196	2.000	0.127	0.836
ID264549	264549	138	50.454	0.000	34.000	0	240	240	2	1	-10921639	112.381	110	70	170	2360	30.821	4.800	0.282	1.602
ID264550	264550	None	41.356	10.397	33.734	0	240	240	2	1	-10921639	101.905	85	60	185	2140	35.088	2.000	0.145	0.734
ID264546	264546	None	45.030	16.000	0.000	0	240	240	2	1	-10921639	170.857	160	95	225	3588	38.195	2.000	0.112	0.903
ID264547	264547	None	43.630	21.147	4.941	0	240	240	2	1	-10921639	158.095	160	95	215	3320	31.956	2.000	0.110	0.980
ID264545	264545	135	67.594	23.026	24.430	0	241	241	2	1	-10921639	165.238	150	85	255	3470	43.344	2.000	0.171	1.111
ID264552	264552	135	61.505	22.635	24.316	0	242	242	2	1	-10921639	172.381	165	100	255	3620	52.168	2.000	0.136	0.792
ID264551	264551	None	44.116	8.973	3.932	0	242	242	2	1	-10921639	122.143	120	65	225	2565	37.134	2.000	0.085	0.518
ID264557	264557	None	42.901	6.000	0.000	0	243	243	2	1	-10921639	154.143	145	105	205	3237	26.997	2.000	0.125	1.266
ID264558	264558	None	49.370	24.549	14.037	0	243	243	2	1	-10921639	142.857	145	75	230	3000	41.760	2.000	0.122	0.744
ID264559	264559	135	45.225	22.943	24.902	0	243	243	2	1	-10921639	145.714	140	110	245	3060	36.135	7.600	0.109	0.792
ID264556	264556	None	41.553	11.075	32.698	0	244	244	2	1	-10921639	113.571	115	65	200	2385	32.138	6.400	0.110	0.698
ID264553	264553	None	42.421	9.148	4.299	0	244	244	2	1	-10921639	120.000	115	75	205	2520	33.129	2.000	0.089	0.591
ID264554	264554	None	43.725	22.705	5.891	0	244	244	2	1	-10921639	120.714	125	60	175	2535	35.401	2.000	0.122	0.744
ID264555	264555	135	46.368	22.643	24.062	0	244	244	2	1	-10921639	130.952	130	85	235	2750	35.236	2.000	0.111	0.745
ID264560	264560	194	59.199	15.952	9.819	0	245	245	2	1	-10921639	148.571	155	70	220	3120	49.146	2.000	0.136	0.725
ID264561	264561	195	68.136	9.885	17.985	0	245	245	2	1	-10921639	118.571	115	40	225	2490	46.020	2.000	0.215	0.913
ID264562	264562	135	60.658	22.926	24.618	0	245	245	2	1	-10921639	137.143	140	70	255	2880	46.086	2.000	0.164	0.838
ID264563	264563	None	49.943	30.000	32.000	0	245	245	2	1	-10921639	101.333	95	60	170	2128	32.346	7.600	0.225	1.151
ID264564	264564	None	43.032	18.000	0.000	0	246	246	2	1	-10921639	153.333	160	94	195	3220	29.832	2.000	0.154	1.368
ID264565	264565	194	42.945	15.977	9.220	0	246	246	2	1	-10921639	140.952	140	80	200	2960	34.008	2.000	0.096	0.723
ID264566	264566	195	47.098	11.900	18.237	0	246	246	2	1	-10921639	137.857	150	25	195	2895	39.830	4.800	0.187	1.092
ID264567	264567	135	79.649	21.877	23.704	0	246	246	2	1	-10921639	173.095	180	90	255	3635	46.970	4.800	0.244	1.448
ID264568	264568	None	46.835	23.645	14.135	0	247	247	2	1	-10921639	134.286	130	70	215	2820	35.153	2.000	0.127	0.860
ID264588	264588	None	40.519	5.128	32.281	0	248	248	2	1	-10921639	102.857	105	55	165	2160	31.288	2.000	0.134	0.777
ID264586	264586	None	40.170	30.000	12.000	0	248	248	2	1	-10921639	104.143	95	47	170	2187	37.280	3.200	0.168	0.803
ID264587	264587	135	58.060	22.832	23.629	0	248	248	2	1	-10921639	133.333	125	65	215	2800	42.934	2.000	0.186	0.973
ID264589	264589	None	47.864	17.022	8.475	0	249	249	2	1	-10921639	174.762	165	90	255	3670	41.728	2.000	0.103	0.783
ID264590	264590	139	50.095	18.444	13.776	0	249	249	2	1	-10921639	163.810	165	95	240	3440	33.425	4.800	0.144	1.233
ID264591	264591	None	50.732	10.737	18.948	0	249	249	2	1	-10921639	132.143	125	80	225	2775	35.020	2.000	0.127	0.849
ID264592	264592	135	56.401	23.399	24.431	0	249	249	2	1	-10921639	155.238	145	105	230	3260	36.554	4.800	0.159	1.163
ID264572	264572	135	63.310	25.323	25.508	0	250	250	2	1	-10921639	149.762	150	80	225	3145	41.608	7.600	0.207	1.236
ID264573	264573	None	49.599	0.000	33.000	0	250	250	2	1	-10921639	129.333	120	85	180	2716	29.159	4.800	0.226	1.637
ID264569	264569	139	52.889	18.354	14.415	0	250	250	2	1	-10921639	164.524	140	105	255	3455	43.067	2.000	0.107	0.739
ID264570	264570	140	59.455	19.670	23.118	0	250	250	2	1	-10921639	152.857	155	85	255	3210	45.403	7.600	0.145	0.852
ID264571	264571	None	40.696	10.883	24.399	0	250	250	2	1	-10921639	121.429	115	65	185	2550	32.409	3.200	0.151	0.986
ID264582	264582	139	45.306	17.408	15.586	0	251	251	2	1	-10921639	153.095	150	70	225	3215	43.344	2.000	0.117	0.740
ID264583	264583	141	63.488	10.930	18.516	0	251	251	2	1	-10921639	147.381	145	75	225	3095	46.223	3.200	0.213	1.120
ID264584	264584	140	49.878	20.690	22.855	0	251	251	2	1	-10921639	176.190	175	115	255	3700	37.078	4.800	0.163	1.330
ID264585	264585	None	43.362	22.876	29.857	0	251	251	2	1	-10921639	113.095	110	50	180	2375	38.616	2.000	0.159	0.803
ID264576	264576	None	48.477	11.657	27.630	0	252	252	2	1	-10921639	121.429	120	50	215	2550	39.279	2.000	0.116	0.641
ID264574	264574	141	44.052	11.400	18.641	0	252	252	2	1	-10921639	139.286	145	80	210	2925	40.444	3.200	0.143	0.861
ID264575	264575	140	55.697	21.691	23.246	0	252	252	2	1	-10921639	149.048	145	90	200	3130	31.529	4.800	0.196	1.552
ID264580	264580	140	71.780	20.962	23.080	0	253	253	2	1	-10921639	181.667	190	90	255	3815	46.296	6.299	0.196	1.285
ID264581	264581	143	42.387	24.160	29.726	0	253	253	2	1	-10921639	100.476	90	60	175	2110	32.012	7.600	0.175	0.936
ID264577	264577	None	48.674	5.000	0.000	0	253	253	2	1	-10921639	132.524	135	85	175	2783	27.327	2.000	0.204	1.645
ID264578	264578	144	55.586	15.692	1.826	0	253	253	2	1	-10921639	162.143	155	75	255	3405	46.652	6.336	0.121	0.748
ID264579	264579	None	58.695	19.606	16.277	0	253	253	2	1	-10921639	176.429	165	120	255	3705	39.311	2.000	0.135	1.067
ID264605	264605	144	42.376	15.000	0.000	0	254	254	2	1	-10921639	132.857	130	84	210	2790	34.062	2.000	0.125	0.867
ID264606	264606	None	51.330	19.871	4.927	0	254	254	2	1	-10921639	158.810	155	90	230	3335	36.500	2.000	0.136	1.043
ID264607	264607	141	42.945	9.775	18.415	0	254	254	2	1	-10921639	140.714	135	65	225	2955	37.759	6.414	0.098	0.664
ID264608	264608	140	56.098	22.528	23.477	0	254	254	2	1	-10921639	174.048	175	90	240	3655	38.491	2.000	0.149	1.171
ID264609	264609	None	52.690	10.050	28.059	0	254	254	2	1	-10921639	114.524	100	70	210	2405	37.212	2.000	0.131	0.715
ID264610	264610	143	58.877	24.099	28.858	0	254	254	2	1	-10921639	115.000	120	30	225	2415	47.880	2.000	0.163	0.674
ID264596	264596	145	48.497	15.386	20.633	0	255	255	2	1	-10921639	151.190	160	95	210	3175	39.176	2.000	0.139	0.942
ID264597	264597	140	59.748	20.954	23.137	0	255	255	2	1	-10921639	191.667	200	110	250	4025	40.353	4.800	0.159	1.301
ID264598	264598	None	49.221	12.021	33.984	0	255	255	2	1	-10921639	118.810	120	65	180	2495	27.924	2.000	0.203	1.435
ID264593	264593	144	41.559	17.000	0.000	0	255	255	2	1	-10921639	151.238	140	117	220	3176	32.413	2.000	0.135	1.110
ID264594	264594	None	48.322	22.043	18.235	0	255	255	2	1	-10921639	141.190	135	75	240	2965	38.174	2.000	0.131	0.858
ID264595	264595	141	48.585	9.318	18.352	0	255	255	2	1	-10921639	146.190	145	75	220	3070	51.476	2.000	0.133	0.667
ID264612	264612	140	70.509	22.704	24.147	0	256	256	2	1	-10921639	172.857	170	110	255	3630	47.554	2.000	0.157	0.989
ID264611	264611	145	46.922	15.339	19.885	0	256	256	2	1	-10921639	167.857	165	115	245	3525	37.536	2.000	0.101	0.823
ID264620	264620	None	47.615	19.312	23.370	0	257	257	2	1	-10921639	164.286	160	100	235	3450	36.922	2.000	0.125	0.988
ID264621	264621	146	46.053	10.566	28.918	0	257	257	2	1	-10921639	136.667	130	80	205	2870	36.583	2.000	0.144	0.942
ID264619	264619	None	58.068	8.536	19.052	0	257	257	2	1	-10921639	141.429	135	85	200	2970	41.084	2.000	0.194	1.120
ID264613	264613	147	50.859	16.987	10.448	0	258	258	2	1	-10921639	181.190	180	100	255	3805	40.401	2.000	0.124	0.991
ID264614	264614	148	54.513	26.485	18.355	0	258	258	2	1	-10921639	141.429	145	45	230	2970	38.863	2.000	0.181	1.117
ID264615	264615	None	72.361	13.115	18.907	0	258	258	2	1	-10921639	202.381	205	115	255	4250	43.721	3.200	0.201	1.548
ID264616	264616	140	83.118	22.703	24.065	0	258	258	2	1	-10921639	166.190	150	65	255	3490	56.345	2.000	0.200	0.982
ID264617	264617	146	60.195	10.163	27.791	0	258	258	2	1	-10921639	149.524	150	85	250	3140	39.016	4.800	0.180	1.171
ID264618	264618	None	45.263	14.505	33.476	0	258	258	2	1	-10921639	110.000	100	60	175	2310	35.355	2.000	0.175	0.925
ID264604	264604	None	44.902	4.269	32.106	0	259	259	2	1	-10921639	112.857	115	55	170	2370	33.188	3.200	0.198	1.125
ID264599	264599	147	67.526	16.975	10.746	0	259	259	2	1	-10921639	183.095	180	125	255	3845	42.880	3.200	0.162	1.192
ID264600	264600	None	42.599	24.095	14.720	0	259	259	2	1	-10921639	108.571	115	30	175	2280	40.532	3.200	0.084	0.415
ID264601	264601	148	41.028	26.827	19.515	0	259	259	2	1	-10921639	120.476	120	70	170	2530	31.141	2.000	0.164	1.092
ID264602	264602	149	54.064	15.621	20.748	0	259	259	2	1	-10921639	143.095	125	90	250	3005	47.657	2.000	0.087	0.482
ID264603	264603	140	52.624	23.045	24.265	0	259	259	2	1	-10921639	144.524	140	85	235	3035	42.217	2.000	0.129	0.783
ID264628	264628	140	42.238	22.826	23.985	0	260	260	2	1	-10921639	153.333	145	100	235	3220	37.991	4.800	0.097	0.713
ID264625	264625	147	43.828	17.601	11.739	0	260	260	2	1	-10921639	155.000	145	100	225	3255	37.881	2.000	0.087	0.657
ID264626	264626	149	48.525	15.224	18.058	0	260	260	2	1	-10921639	170.000	165	120	230	3570	28.636	6.434	0.129	1.360
ID264627	264627	148	43.640	26.431	19.991	0	260	260	2	1	-10921639	134.048	135	75	195	2815	30.109	2.000	0.139	1.089
ID264629	264629	None	41.873	2.812	6.503	0	261	261	2	1	-10921639	114.286	110	50	185	2400	35.295	2.000	0.156	0.874
ID264630	264630	147	61.128	17.437	11.908	0	261	261	2	1	-10921639	184.762	185	105	255	3880	43.746	3.200	0.129	0.966
ID264631	264631	150	61.074	10.198	17.467	0	261	261	2	1	-10921639	146.667	150	75	255	3080	48.743	2.000	0.178	0.910
ID264632	264632	148	52.046	26.850	17.911	0	261	261	2	1	-10921639	128.571	125	85	210	2700	36.268	2.000	0.166	1.012
ID264633	264633	151	58.340	16.430	21.142	0	261	261	2	1	-10921639	167.143	170	90	240	3510	40.018	7.600	0.133	0.980
ID264634	264634	None	71.669	9.329	28.172	0	261	261	2	1	-10921639	154.524	140	100	240	3245	41.560	2.000	0.233	1.407
ID264635	264635	None	58.495	0.000	33.000	0	261	261	2	1	-10921639	127.667	130	70	185	2681	42.442	3.200	0.252	1.210
ID264638	264638	None	47.544	10.000	0.000	0	262	262	2	1	-10921639	145.857	135	95	225	3063	36.003	2.000	0.148	1.044
ID264639	264639	None	41.314	17.686	15.813	0	262	262	2	1	-10921639	173.333	175	100	230	3640	36.822	7.600	0.093	0.803
ID264640	264640	150	75.089	9.587	18.029	0	262	262	2	1	-10921639	158.095	155	80	255	3320	49.104	2.000	0.209	1.113
ID264641	264641	148	45.978	26.550	18.441	0	262	262	2	1	-10921639	118.571	110	25	190	2490	44.276	2.000	0.159	0.735
ID264642	264642	151	53.350	14.851	21.077	0	262	262	2	1	-10921639	154.762	160	100	235	3250	36.279	2.000	0.137	1.027
ID264643	264643	152	42.906	19.914	23.158	0	262	262	2	1	-10921639	162.619	165	100	230	3415	30.807	2.000	0.105	1.001
ID264636	264636	None	40.557	8.729	4.432	0	263	263	2	1	-10921639	162.857	165	90	220	3420	32.656	4.800	0.107	0.968
ID264637	264637	152	65.069	20.244	22.939	0	263	263	2	1	-10921639	178.810	185	80	255	3755	51.742	2.000	0.116	0.720
ID264646	264646	153	45.295	20.900	16.099	0	264	264	2	1	-10921639	157.857	155	90	220	3315	35.727	2.000	0.118	0.931
ID264647	264647	None	55.562	9.882	17.980	0	264	264	2	1	-10921639	138.333	130	75	220	2905	38.319	2.000	0.163	1.011
ID264648	264648	None	41.212	26.899	19.366	0	264	264	2	1	-10921639	130.476	130	55	190	2740	31.540	4.800	0.144	1.039
ID264649	264649	None	64.566	15.871	20.607	0	264	264	2	1	-10921639	161.429	155	75	255	3390	55.501	2.000	0.128	0.660
ID264650	264650	None	42.808	6.335	21.724	0	264	264	2	1	-10921639	119.524	125	60	190	2510	36.087	7.600	0.165	0.936
ID264651	264651	152	41.487	22.792	24.359	0	264	264	2	1	-10921639	138.571	140	50	245	2910	42.666	2.000	0.068	0.413
ID264624	264624	None	49.543	10.733	28.804	0	265	265	2	1	-10921639	125.952	125	45	190	2645	40.608	2.000	0.125	0.688
ID264622	264622	153	48.049	18.447	15.669	0	265	265	2	1	-10921639	167.857	170	95	255	3525	42.941	2.000	0.082	0.591
ID264623	264623	152	58.881	21.153	23.007	0	265	265	2	1	-10921639	186.190	195	115	240	3910	35.844	2.000	0.159	1.428
ID264652	264652	None	42.928	4.000	0.000	0	266	266	2	1	-10921639	146.619	130	85	230	3079	39.914	7.600	0.102	0.678
ID264653	264653	None	40.350	22.010	20.308	0	266	266	2	1	-10921639	169.762	170	110	255	3565	36.107	2.000	0.065	0.570
ID264654	264654	152	48.532	18.754	22.867	0	266	266	2	1	-10921639	176.190	175	120	255	3700	38.791	3.200	0.102	0.844
ID264655	264655	None	56.346	24.144	27.529	0	266	266	2	1	-10921639	132.381	135	55	215	2780	45.294	6.396	0.178	0.885
ID264660	264660	None	44.897	11.874	28.073	0	267	267	2	1	-10921639	135.952	130	100	215	2855	29.009	6.320	0.122	1.017
ID264656	264656	None	43.596	16.000	0.000	0	267	267	2	1	-10921639	162.048	160	112	220	3403	32.716	3.200	0.149	1.286
ID264657	264657	None	46.925	15.827	7.424	0	267	267	2	1	-10921639	171.190	175	105	235	3595	33.612	4.800	0.131	1.182
ID264658	264658	154	56.803	15.752	20.974	0	267	267	2	1	-10921639	175.476	170	75	255	3685	45.796	7.600	0.094	0.656
ID264659	264659	152	52.701	18.546	23.257	0	267	267	2	1	-10921639	175.952	160	120	255	3695	45.952	2.000	0.083	0.585
ID264644	264644	154	63.576	15.870	20.983	0	268	268	2	1	-10921639	178.810	185	95	255	3755	49.898	2.000	0.144	0.903
ID264645	264645	None	47.812	23.123	24.711	0	268	268	2	1	-10921639	137.857	135	85	230	2895	38.909	7.600	0.116	0.735
ID264661	264661	None	48.569	0.000	1.000	0	269	269	2	1	-10921639	171.143	190	79	240	3594	51.757	6.387	0.120	0.707
ID264662	264662	None	63.347	17.690	15.799	0	269	269	2	1	-10921639	185.714	185	125	255	3900	43.597	2.000	0.122	0.927
ID264663	264663	154	55.149	16.458	21.189	0	269	269	2	1	-10921639	169.048	175	70	225	3550	41.971	7.600	0.142	1.000
ID264679	264679	154	42.914	15.704	20.083	0	270	270	2	1	-10921639	176.190	175	100	250	3700	37.613	2.000	0.068	0.597
ID264680	264680	155	59.796	21.054	23.023	0	270	270	2	1	-10921639	191.429	190	115	255	4020	41.175	4.800	0.156	1.252
ID264681	264681	None	40.862	6.912	27.158	0	270	270	2	1	-10921639	98.571	100	50	180	2070	37.388	2.000	0.093	0.447
ID264682	264682	None	44.504	24.086	28.978	0	270	270	2	1	-10921639	111.905	115	55	215	2350	39.984	2.000	0.086	0.444
ID264668	264668	None	51.068	11.788	29.241	0	271	271	2	1	-10921639	137.857	130	90	210	2895	36.041	2.000	0.139	0.932
ID264664	264664	None	40.294	0.000	0.000	0	271	271	2	1	-10921639	140.143	140	98	185	2943	21.752	7.600	0.210	2.233
ID264665	264665	None	43.584	17.000	0.000	0	271	271	2	1	-10921639	183.762	182	120	250	3859	36.750	4.800	0.129	1.142
ID264666	264666	154	63.847	17.455	22.485	0	271	271	2	1	-10921639	197.857	205	85	255	4155	49.004	4.800	0.163	1.132
ID264667	264667	155	50.468	23.209	24.534	0	271	271	2	1	-10921639	138.095	130	65	250	2900	46.219	2.000	0.102	0.554
ID264684	264684	None	41.077	10.369	18.585	0	272	272	2	1	-10921639	152.857	150	90	215	3210	33.450	4.800	0.134	1.079
ID264685	264685	159	43.519	16.143	20.768	0	272	272	2	1	-10921639	192.857	210	85	255	4050	46.679	2.000	0.083	0.635
ID264686	264686	154	57.920	18.527	22.958	0	272	272	2	1	-10921639	210.238	220	80	255	4415	44.285	7.600	0.118	1.005
ID264687	264687	155	45.511	22.964	23.844	0	272	272	2	1	-10921639	148.095	150	80	255	3110	45.730	2.000	0.091	0.541
ID264688	264688	158	63.154	9.081	27.776	0	272	272	2	1	-10921639	167.619	165	105	225	3520	32.658	4.800	0.203	1.732
ID264683	264683	None	47.766	14.999	15.095	0	272	272	2	1	-10921639	176.667	175	100	255	3710	41.483	2.000	0.100	0.776
ID264676	264676	155	41.758	23.253	24.451	0	273	273	2	1	-10921639	146.429	145	65	230	3075	47.174	2.000	0.090	0.512
ID264677	264677	158	41.784	8.035	26.733	0	273	273	2	1	-10921639	103.333	95	45	180	2170	41.633	2.000	0.095	0.430
ID264678	264678	157	41.774	12.067	29.298	0	273	273	2	1	-10921639	137.619	135	45	200	2890	37.968	7.600	0.109	0.711
ID264672	264672	None	42.052	27.162	17.759	0	273	273	2	1	-10921639	117.381	115	65	230	2465	38.197	2.000	0.093	0.520
ID264673	264673	156	49.560	13.991	18.944	0	273	273	2	1	-10921639	207.619	215	70	255	4360	44.402	3.200	0.112	0.941
ID264674	264674	154	50.400	19.931	22.224	0	273	273	2	1	-10921639	207.857	200	155	255	4365	35.902	4.800	0.112	1.162
ID264675	264675	159	55.272	17.210	22.619	0	273	273	2	1	-10921639	203.810	190	135	255	4280	45.081	4.800	0.130	1.043
ID264669	264669	None	56.508	17.000	0.000	0	273	273	2	1	-10921639	154.619	155	98	255	3247	46.517	7.600	0.155	0.891
ID264670	264670	None	44.928	15.286	6.197	0	273	273	2	1	-10921639	163.333	155	95	220	3430	34.581	6.427	0.103	0.880
ID264671	264671	None	44.043	19.290	16.361	0	273	273	2	1	-10921639	200.952	190	145	255	4220	35.129	2.000	0.095	0.988
ID264692	264692	157	45.716	13.666	28.721	0	274	274	2	1	-10921639	152.381	150	80	220	3200	39.957	6.367	0.131	0.883
ID264689	264689	None	42.851	24.064	14.269	0	274	274	2	1	-10921639	134.048	130	65	215	2815	35.624	2.000	0.105	0.713
ID264690	264690	156	48.292	11.533	18.459	0	274	274	2	1	-10921639	200.238	200	155	240	4205	24.672	4.800	0.159	2.222
ID264691	264691	154	58.376	19.570	22.472	0	274	274	2	1	-10921639	204.286	205	115	255	4290	39.790	7.600	0.133	1.205
ID264716	264716	None	55.725	26.908	19.381	0	275	275	2	1	-10921639	156.905	155	105	225	3295	33.596	2.000	0.192	1.508
ID264717	264717	159	41.308	16.472	20.852	0	275	275	2	1	-10921639	187.857	185	125	255	3945	46.652	7.600	0.059	0.448
ID264718	264718	160	41.968	7.482	21.892	0	275	275	2	1	-10921639	118.810	115	55	190	2495	38.597	2.000	0.129	0.703
ID264714	264714	None	46.798	18.037	15.197	0	275	275	2	1	-10921639	186.905	175	125	255	3925	37.963	3.200	0.129	1.126
ID264715	264715	156	55.642	11.689	17.119	0	275	275	2	1	-10921639	199.762	215	125	255	4195	40.419	4.800	0.157	1.342
ID264704	264704	160	46.359	7.763	21.594	0	276	276	2	1	-10921639	145.714	140	85	185	3060	29.592	7.600	0.164	1.386
ID264705	264705	None	46.672	23.087	24.254	0	276	276	2	1	-10921639	159.286	160	100	250	3345	39.852	2.000	0.085	0.628
ID264706	264706	161	65.760	10.943	28.115	0	276	276	2	1	-10921639	150.952	155	90	245	3170	42.826	2.000	0.152	0.932
ID264707	264707	162	49.931	0.000	33.000	0	276	276	2	1	-10921639	119.190	135	75	160	2503	32.221	7.600	0.211	1.290
ID264701	264701	163	47.457	13.115	11.193	0	276	276	2	1	-10921639	176.429	175	105	240	3705	38.051	4.000	0.146	1.182
ID264702	264702	156	53.938	11.770	17.836	0	276	276	2	1	-10921639	176.905	180	95	255	3715	38.094	3.200	0.155	1.248
ID264703	264703	159	66.431	16.848	21.125	0	276	276	2	1	-10921639	209.286	225	135	255	4395	41.270	3.200	0.155	1.358
ID264724	264724	162	49.585	0.000	34.000	0	277	277	2	1	-10921639	95.048	85	51	145	1996	32.445	3.200	0.295	1.333
ID264719	264719	163	42.082	13.152	12.404	0	277	277	2	1	-10921639	176.905	185	100	235	3715	37.232	4.800	0.126	1.064
ID264720	264720	None	40.479	19.476	16.778	0	277	277	2	1	-10921639	181.667	175	125	255	3815	35.684	7.600	0.062	0.598
ID264721	264721	156	47.582	9.825	18.962	0	277	277	2	1	-10921639	156.667	140	100	255	3290	43.941	2.000	0.095	0.619
ID264722	264722	None	48.667	26.977	19.051	0	277	277	2	1	-10921639	143.810	140	60	200	3020	35.844	3.200	0.135	0.952
ID264723	264723	161	58.142	11.297	27.776	0	277	277	2	1	-10921639	156.429	160	90	235	3285	40.901	2.000	0.151	1.005
ID264708	264708	156	40.819	9.965	19.062	0	278	278	2	1	-10921639	144.286	145	85	230	3030	38.088	2.000	0.117	0.791
ID264709	264709	164	42.420	22.698	18.678	0	278	278	2	1	-10921639	160.476	140	115	245	3370	39.144	3.200	0.097	0.725
ID264710	264710	None	51.364	15.408	19.911	0	278	278	2	1	-10921639	160.000	165	60	245	3360	51.696	2.000	0.108	0.604
ID264711	264711	None	42.716	23.131	24.351	0	278	278	2	1	-10921639	137.857	135	90	235	2895	41.790	2.000	0.068	0.420
ID264712	264712	None	41.500	17.613	27.550	0	278	278	2	1	-10921639	124.762	125	60	190	2620	38.681	3.200	0.167	0.923
ID264713	264713	None	47.345	30.000	32.000	0	278	278	2	1	-10921639	103.714	110	50	185	2178	38.072	2.000	0.154	0.728
ID264693	264693	None	41.088	15.043	10.408	0	279	279	2	1	-10921639	195.476	200	145	255	4105	29.236	6.305	0.104	1.256
ID264694	264694	163	41.880	13.496	13.650	0	279	279	2	1	-10921639	173.810	165	85	255	3650	49.089	2.000	0.060	0.398
ID264695	264695	None	40.634	26.896	17.505	0	279	279	2	1	-10921639	112.143	110	50	175	2355	37.867	2.000	0.122	0.645
ID264700	264700	None	64.549	0.000	33.000	0	279	279	2	1	-10921639	163.857	155	95	210	3441	31.834	4.800	0.242	2.003
ID264696	264696	156	45.780	9.703	18.853	0	279	279	2	1	-10921639	168.095	170	120	250	3530	33.147	4.800	0.123	1.108
ID264697	264697	164	53.351	21.267	19.232	0	279	279	2	1	-10921639	161.429	145	100	255	3390	44.837	2.000	0.108	0.701
ID264698	264698	165	44.423	7.793	27.531	0	279	279	2	1	-10921639	146.429	155	85	205	3075	35.712	4.800	0.145	1.040
ID264699	264699	None	49.363	22.337	30.799	0	279	279	2	1	-10921639	128.095	130	75	175	2690	23.584	4.800	0.227	2.013
ID264725	264725	163	42.736	13.070	12.293	0	280	280	2	1	-10921639	182.857	170	125	235	3840	33.338	2.000	0.113	1.114
ID264726	264726	None	42.156	17.172	22.892	0	280	280	2	1	-10921639	153.333	160	95	230	3220	38.934	2.000	0.099	0.712
ID264727	264727	None	49.826	22.874	24.157	0	280	280	2	1	-10921639	114.048	115	55	215	2395	43.521	2.000	0.103	0.488
ID264728	264728	165	51.929	10.593	27.420	0	280	280	2	1	-10921639	155.714	165	80	225	3270	41.512	6.309	0.167	1.074
ID264729	264729	163	51.901	13.997	14.016	0	281	281	2	1	-10921639	174.762	165	95	255	3670	42.499	3.200	0.096	0.722
ID264730	264730	None	57.886	20.831	17.984	0	281	281	2	1	-10921639	180.952	185	65	250	3800	53.889	2.000	0.133	0.787
ID264731	264731	166	48.324	15.391	20.090	0	281	281	2	1	-10921639	185.952	200	85	250	3905	47.398	5.998	0.130	0.901
ID264732	264732	None	42.024	20.323	4.698	0	282	282	2	1	-10921639	163.095	155	115	250	3425	34.223	2.000	0.077	0.684
ID264733	264733	None	45.691	20.372	9.590	0	282	282	2	1	-10921639	159.762	150	105	230	3355	36.690	2.000	0.104	0.817
ID264734	264734	166	57.848	16.570	21.006	0	282	282	2	1	-10921639	189.286	185	130	255	3975	38.964	4.800	0.140	1.193
ID264735	264735	167	53.682	22.854	23.988	0	282	282	2	1	-10921639	127.143	120	50	210	2670	42.590	2.000	0.162	0.831
ID264742	264742	None	42.264	5.000	0.000	0	283	283	2	1	-10921639	162.286	160	120	250	3408	33.690	4.800	0.123	1.055
ID264743	264743	None	41.095	24.170	14.113	0	283	283	2	1	-10921639	123.095	125	75	210	2585	32.653	3.200	0.133	0.883
ID264744	264744	166	54.417	16.109	20.326	0	283	283	2	1	-10921639	174.762	170	105	255	3670	37.499	4.800	0.138	1.133
ID264745	264745	168	54.616	17.168	22.450	0	283	283	2	1	-10921639	176.429	185	90	255	3705	47.094	4.800	0.165	1.061
ID264746	264746	167	47.820	23.130	23.871	0	283	283	2	1	-10921639	134.048	125	75	215	2815	38.750	2.000	0.087	0.556
ID264747	264747	169	50.697	8.457	27.964	0	283	283	2	1	-10921639	145.714	145	85	220	3060	33.290	2.000	0.161	1.217
ID264748	264748	168	50.296	17.542	22.798	0	284	284	2	1	-10921639	168.810	160	100	235	3545	39.589	2.000	0.107	0.825
ID264749	264749	167	55.905	23.076	24.305	0	284	284	2	1	-10921639	150.952	145	95	255	3170	43.463	2.000	0.121	0.748
ID264750	264750	169	49.797	7.740	26.959	0	284	284	2	1	-10921639	123.333	120	45	195	2590	39.381	2.000	0.122	0.680
ID264751	264751	172	40.549	7.946	3.104	0	285	285	2	1	-10921639	153.571	155	105	205	3225	27.845	4.000	0.125	1.224
ID264752	264752	170	55.159	9.949	18.213	0	285	285	2	1	-10921639	152.143	140	85	255	3195	41.550	2.000	0.125	0.811
ID264753	264753	None	58.046	26.615	17.876	0	285	285	2	1	-10921639	122.857	135	35	195	2580	52.810	2.000	0.212	0.814
ID264754	264754	166	41.161	15.118	20.631	0	285	285	2	1	-10921639	169.762	170	120	245	3565	31.244	4.800	0.102	1.009
ID264755	264755	171	41.359	15.194	27.135	0	285	285	2	1	-10921639	130.238	130	60	175	2735	35.584	3.200	0.108	0.715
ID264740	264740	167	52.377	22.871	24.854	0	286	286	2	1	-10921639	145.476	135	95	230	3055	39.525	2.000	0.127	0.832
ID264741	264741	171	43.066	14.201	28.114	0	286	286	2	1	-10921639	127.857	130	70	205	2685	35.163	2.000	0.108	0.706
ID264736	264736	172	44.322	8.832	3.653	0	286	286	2	1	-10921639	144.524	135	105	205	3035	31.500	3.200	0.128	1.043
ID264737	264737	None	43.304	15.683	13.820	0	286	286	2	1	-10921639	168.810	170	105	225	3545	31.737	3.200	0.109	1.049
ID264738	264738	170	43.497	9.524	18.903	0	286	286	2	1	-10921639	140.000	130	75	235	2940	39.179	2.000	0.100	0.651
ID264739	264739	166	59.229	14.928	20.829	0	286	286	2	1	-10921639	175.714	175	95	255	3690	45.395	2.000	0.114	0.794
ID264774	264774	None	46.991	27.325	4.792	0	287	287	2	1	-10921639	99.762	95	25	160	2095	33.707	2.000	0.196	0.969
ID264775	264775	170	42.678	9.196	19.317	0	287	287	2	1	-10921639	125.238	125	65	235	2630	37.432	2.000	0.158	0.911
ID264776	264776	None	56.132	21.554	19.696	0	287	287	2	1	-10921639	168.571	160	105	255	3540	41.114	2.000	0.135	0.974
ID264777	264777	167	46.949	23.502	24.766	0	287	287	2	1	-10921639	135.952	135	65	220	2855	43.778	2.000	0.127	0.702
ID264778	264778	171	46.467	13.965	28.397	0	287	287	2	1	-10921639	121.667	125	65	200	2555	31.675	2.000	0.154	1.023
ID264779	264779	None	40.538	30.000	38.000	0	287	287	2	1	-10921639	108.095	110	75	140	2270	26.275	7.600	0.216	1.464
ID264756	264756	None	44.211	22.456	9.043	0	288	288	2	1	-10921639	134.286	135	90	210	2820	32.144	2.000	0.131	0.966
ID264757	264757	166	50.594	14.985	20.814	0	288	288	2	1	-10921639	150.476	145	95	210	3160	35.317	2.000	0.111	0.851
ID264758	264758	None	47.084	17.089	25.552	0	288	288	2	1	-10921639	136.190	130	55	205	2860	43.958	2.000	0.131	0.719
ID264761	264761	None	50.531	22.250	20.250	0	289	289	2	1	-10921639	172.381	165	95	255	3620	41.037	6.376	0.140	1.033
ID264762	264762	166	63.255	15.153	21.082	0	289	289	2	1	-10921639	171.190	170	70	255	3595	46.312	4.800	0.177	1.112
ID264763	264763	None	49.130	23.152	23.940	0	289	289	2	1	-10921639	154.762	145	80	255	3250	46.970	2.000	0.086	0.521
ID264764	264764	166	48.522	15.559	19.903	0	290	290	2	1	-10921639	164.762	165	125	230	3460	29.978	7.600	0.126	1.233
ID264760	264760	None	41.723	19.856	31.049	0	291	291	2	1	-10921639	100.000	100	60	155	2100	30.000	2.000	0.161	0.924
ID264759	264759	173	56.598	18.071	21.900	0	291	291	2	1	-10921639	174.286	165	100	250	3660	43.281	2.000	0.117	0.843
ID264765	264765	None	46.264	16.000	0.000	0	292	292	2	1	-10921639	127.667	130	75	200	2681	37.342	2.000	0.134	0.810
ID264766	264766	173	42.107	17.929	21.888	0	292	292	2	1	-10921639	156.905	165	95	220	3295	30.515	3.200	0.101	0.947
ID264767	264767	None	55.337	23.645	24.221	0	292	292	2	1	-10921639	148.810	140	100	255	3125	38.370	2.000	0.149	1.003
ID264772	264772	None	43.199	4.843	32.461	0	293	293	2	1	-10921639	98.571	90	60	200	2070	35.991	2.000	0.157	0.745
ID264768	264768	None	41.737	15.506	9.419	0	293	293	2	1	-10921639	153.095	150	100	230	3215	32.073	3.200	0.122	1.042
ID264769	264769	174	52.987	22.077	19.145	0	293	293	2	1	-10921639	165.000	155	100	255	3465	41.833	2.000	0.101	0.722
ID264770	264770	None	41.456	27.187	18.851	0	293	293	2	1	-10921639	134.048	130	75	210	2815	33.415	3.200	0.137	0.969
ID264771	264771	175	44.833	9.784	23.075	0	293	293	2	1	-10921639	135.238	140	85	215	2840	32.767	2.000	0.111	0.827
ID264796	264796	None	43.472	24.673	5.312	0	294	294	2	1	-10921639	96.429	95	30	190	2025	41.897	2.000	0.106	0.442
ID264797	264797	174	42.504	20.150	20.052	0	294	294	2	1	-10921639	186.667	190	120	255	3920	36.923	7.600	0.112	1.018
ID264798	264798	None	63.542	14.787	21.504	0	294	294	2	1	-10921639	189.286	190	95	255	3975	44.280	4.800	0.146	1.092
ID264799	264799	175	40.274	7.918	22.822	0	294	294	2	1	-10921639	122.381	130	55	165	2570	30.316	2.000	0.158	1.102
ID264795	264795	None	43.547	5.000	0.000	0	294	294	2	1	-10921639	151.810	145	105	250	3188	32.217	6.397	0.114	0.968
ID264788	264788	None	51.996	22.962	24.824	0	295	295	2	1	-10921639	129.524	120	65	245	2720	45.687	2.000	0.103	0.528
ID264784	264784	None	42.102	12.000	0.000	0	295	295	2	1	-10921639	152.190	150	103	220	3196	34.783	2.000	0.095	0.758
ID264785	264785	None	41.758	9.764	17.640	0	295	295	2	1	-10921639	123.333	115	65	255	2590	41.271	2.000	0.064	0.361
ID264786	264786	174	49.418	19.068	21.159	0	295	295	2	1	-10921639	177.619	175	125	240	3730	30.192	7.600	0.134	1.394
ID264787	264787	None	40.632	26.311	20.831	0	295	295	2	1	-10921639	125.476	125	65	205	2635	33.908	2.000	0.080	0.549
ID264773	264773	174	56.891	16.364	22.307	0	296	296	2	1	-10921639	173.095	170	80	255	3635	45.811	2.000	0.136	0.904
ID264780	264780	176	63.357	21.872	20.274	0	297	297	2	1	-10921639	179.286	185	100	255	3765	42.787	2.000	0.136	1.003
ID264781	264781	174	59.791	15.090	20.667	0	297	297	2	1	-10921639	146.667	145	65	250	3080	51.656	2.000	0.135	0.674
ID264782	264782	None	40.836	0.000	23.000	0	297	297	2	1	-10921639	83.333	75	33	160	1750	33.653	2.000	0.236	0.946
ID264783	264783	None	55.285	0.000	33.000	0	297	297	2	1	-10921639	116.048	112	60	190	2437	39.134	3.200	0.306	1.389
ID264789	264789	None	52.103	5.000	0.000	0	298	298	2	1	-10921639	164.667	155	117	245	3458	35.653	2.000	0.157	1.252
ID264790	264790	None	46.315	18.000	0.000	0	298	298	2	1	-10921639	148.524	145	112	205	3119	26.828	2.000	0.164	1.563
ID264791	264791	177	44.676	13.026	13.130	0	298	298	2	1	-10921639	123.571	120	65	220	2595	41.023	2.000	0.107	0.582
ID264792	264792	176	49.250	21.645	18.983	0	298	298	2	1	-10921639	144.762	145	85	225	3040	37.533	2.000	0.125	0.860
ID264793	264793	None	40.839	27.059	18.930	0	298	298	2	1	-10921639	117.381	120	60	180	2465	32.350	3.200	0.143	0.908
ID264794	264794	174	65.472	14.853	20.322	0	298	298	2	1	-10921639	175.476	170	85	255	3685	52.795	2.000	0.171	0.972
ID264804	264804	None	41.760	19.935	15.699	0	299	299	2	1	-10921639	150.952	150	100	245	3170	36.146	2.000	0.076	0.591
ID264805	264805	174	62.324	14.790	19.909	0	299	299	2	1	-10921639	161.429	175	90	255	3390	47.121	2.000	0.137	0.824
ID264806	264806	None	46.336	10.406	22.952	0	299	299	2	1	-10921639	120.238	105	55	205	2525	42.792	2.000	0.123	0.617
ID264807	264807	178	67.495	19.242	22.701	0	299	299	2	1	-10921639	165.000	175	55	255	3465	59.666	2.000	0.154	0.737
ID264803	264803	177	53.886	12.640	13.081	0	299	299	2	1	-10921639	131.667	120	75	210	2765	37.193	3.200	0.174	1.050
ID264801	264801	178	69.173	20.910	22.047	0	300	300	2	1	-10921639	187.143	180	115	255	3930	40.944	2.000	0.174	1.357
ID264802	264802	None	41.786	0.000	33.000	0	300	300	2	1	-10921639	113.667	110	65	165	2387	30.717	3.200	0.175	1.102
ID264808	264808	None	53.524	22.684	24.528	0	301	301	2	1	-10921639	141.429	135	80	240	2970	43.822	2.000	0.158	0.881
ID264809	264809	None	43.437	19.315	8.915	0	302	302	2	1	-10921639	180.476	175	120	240	3790	34.782	2.000	0.095	0.900
ID264810	264810	None	58.141	24.173	14.107	0	302	302	2	1	-10921639	153.810	150	85	245	3230	39.997	2.000	0.136	0.918
ID264800	264800	179	59.439	10.699	18.236	0	303	303	2	1	-10921639	151.429	150	95	250	3180	38.280	4.800	0.186	1.243
ID264811	264811	179	43.176	10.328	18.615	0	304	304	2	1	-10921639	112.381	110	35	210	2360	47.292	2.000	0.119	0.504
ID264812	264812	None	48.656	16.000	0.000	0	305	305	2	1	-10921639	191.286	200	130	230	4017	34.353	4.800	0.130	1.277
ID264818	264818	None	46.760	25.451	26.650	0	306	306	2	1	-10921639	145.476	155	75	200	3055	32.669	7.600	0.175	1.328
ID264819	264819	None	40.585	18.980	29.000	0	306	306	2	1	-10921639	103.095	100	70	145	2165	24.570	2.000	0.185	1.309
ID264820	264820	None	41.582	14.000	0.000	0	307	307	2	1	-10921639	173.238	165	125	230	3638	25.944	2.000	0.128	1.512
ID264821	264821	180	55.374	23.153	24.218	0	307	307	2	1	-10921639	151.905	145	90	230	3190	38.906	7.600	0.139	0.954
ID264828	264828	180	69.618	23.023	24.816	0	308	308	2	1	-10921639	150.714	150	65	255	3165	51.558	3.200	0.169	0.846
ID264827	264827	181	40.491	6.000	0.000	0	308	308	2	1	-10921639	176.238	180	131	255	3701	37.740	6.040	0.121	1.006
ID264813	264813	181	63.064	6.000	0.000	0	309	309	2	1	-10921639	179.857	200	126	235	3777	40.135	7.600	0.175	1.332
ID264814	264814	182	47.164	21.863	8.097	0	309	309	2	1	-10921639	151.429	150	85	255	3180	39.216	2.000	0.099	0.695
ID264815	264815	183	48.109	19.847	18.187	0	309	309	2	1	-10921639	131.429	125	75	205	2760	36.883	2.000	0.119	0.759
ID264816	264816	180	44.685	23.280	24.300	0	309	309	2	1	-10921639	120.000	115	55	205	2520	36.878	7.600	0.146	0.830
ID264817	264817	None	51.758	1.560	34.066	0	309	309	2	1	-10921639	150.952	140	95	220	3170	36.353	4.800	0.172	1.216
ID264822	264822	None	49.076	17.251	7.894	0	310	310	2	1	-10921639	187.619	190	120	255	3940	31.489	7.600	0.115	1.224
ID264823	264823	182	41.355	22.070	9.761	0	310	310	2	1	-10921639	143.095	145	85	205	3005	34.405	2.000	0.079	0.611
ID264824	264824	None	45.893	10.146	18.053	0	310	310	2	1	-10921639	122.143	120	50	210	2565	41.999	2.000	0.120	0.624
ID264825	264825	183	40.607	20.673	17.825	0	310	310	2	1	-10921639	123.571	115	60	205	2595	39.311	2.000	0.105	0.597
ID264826	264826	180	45.348	23.766	24.754	0	310	310	2	1	-10921639	130.000	130	80	190	2730	31.820	4.800	0.185	1.277
ID264829	264829	None	41.793	16.000	0.000	0	311	311	2	1	-10921639	172.000	175	126	215	3612	27.466	4.800	0.129	1.431
ID264830	264830	None	44.014	24.709	12.037	0	311	311	2	1	-10921639	127.143	125	60	185	2670	37.602	7.600	0.152	0.894
ID264831	264831	None	48.734	26.199	18.541	0	311	311	2	1	-10921639	122.619	130	55	195	2575	35.729	2.000	0.183	1.062
ID264832	264832	180	47.907	22.993	25.038	0	311	311	2	1	-10921639	122.381	120	65	210	2570	36.422	2.000	0.105	0.640
ID264833	264833	None	47.223	22.917	6.239	0	312	312	2	1	-10921639	143.333	145	75	210	3010	39.158	2.000	0.118	0.771
ID264834	264834	180	51.045	22.979	24.051	0	312	312	2	1	-10921639	125.000	120	65	220	2625	44.187	2.000	0.114	0.578
ID264841	264841	None	55.605	13.883	14.990	0	313	313	2	1	-10921639	152.381	145	80	235	3200	41.582	7.600	0.136	0.876
ID264842	264842	180	48.391	24.592	23.157	0	313	313	2	1	-10921639	150.238	150	75	210	3155	33.447	2.000	0.146	1.147
ID264836	264836	None	55.023	18.645	9.653	0	314	314	2	1	-10921639	163.571	155	115	255	3435	38.215	7.600	0.130	0.988
ID264835	264835	None	51.182	5.000	0.000	0	314	314	2	1	-10921639	172.476	165	120	240	3622	30.576	4.800	0.183	1.748
ID264840	264840	None	54.074	22.699	24.416	0	315	315	2	1	-10921639	130.238	125	90	225	2735	36.245	2.000	0.151	0.941
ID264838	264838	184	57.593	19.689	16.919	0	315	315	2	1	-10921639	151.429	140	100	225	3180	37.119	2.000	0.142	1.015
ID264839	264839	None	55.867	25.904	19.565	0	315	315	2	1	-10921639	146.429	145	75	235	3075	42.841	2.000	0.151	0.897
ID264837	264837	184	43.990	19.648	16.306	0	316	316	2	1	-10921639	136.190	125	90	235	2860	38.694	2.000	0.100	0.639
ID264844	264844	184	65.802	19.128	16.789	0	317	317	2	1	-10921639	147.143	135	85	240	3090	45.623	2.000	0.182	0.995
ID264845	264845	None	41.515	26.500	19.516	0	317	317	2	1	-10921639	128.810	130	75	185	2705	30.980	2.000	0.122	0.903
ID264846	264846	None	40.443	0.000	34.000	0	317	317	2	1	-10921639	105.905	95	70	180	2224	28.787	3.200	0.165	1.045
ID264843	264843	None	42.390	13.000	0.000	0	317	317	2	1	-10921639	157.857	155	105	195	3315	29.296	6.362	0.129	1.228
ID264848	264848	None	55.671	7.000	0.000	0	318	318	2	1	-10921639	169.714	175	98	225	3564	41.694	2.000	0.167	1.168
ID264849	264849	None	42.932	22.812	24.081	0	318	318	2	1	-10921639	118.571	110	55	205	2490	36.405	2.000	0.101	0.599
ID264847	264847	None	53.137	16.000	0.000	0	319	319	2	1	-10921639	140.952	135	89	230	2960	43.305	3.200	0.174	0.964
ID264868	264868	None	48.779	9.000	0.000	0	320	320	2	1	-10921639	167.714	155	120	235	3522	35.765	2.000	0.120	1.002
ID264869	264869	None	41.381	8.671	4.227	0	320	320	2	1	-10921639	149.048	145	75	235	3130	42.030	2.000	0.075	0.495
ID264870	264870	None	44.732	17.682	7.576	0	320	320	2	1	-10921639	157.143	155	95	205	3300	28.043	4.800	0.153	1.488
ID264871	264871	None	55.981	22.770	16.853	0	320	320	2	1	-10921639	170.714	165	110	250	3585	40.813	2.000	0.143	1.049
ID264872	264872	None	40.952	10.512	23.711	0	320	320	2	1	-10921639	100.952	100	35	175	2120	31.805	2.000	0.151	0.832
ID264873	264873	None	41.146	25.809	25.653	0	320	320	2	1	-10921639	140.000	140	85	175	2940	21.794	4.800	0.176	1.921
ID264874	264874	None	44.086	0.000	34.000	0	320	320	2	1	-10921639	118.381	110	45	195	2486	38.243	3.200	0.201	1.038
ID264850	264850	193	42.057	10.489	18.826	0	321	321	2	1	-10921639	111.190	110	50	185	2335	36.977	2.000	0.137	0.725
ID264851	264851	None	47.873	22.912	23.360	0	321	321	2	1	-10921639	134.524	125	75	180	2825	31.973	3.200	0.140	1.031
ID264853	264853	None	48.721	16.656	14.671	0	322	322	2	1	-10921639	144.524	135	100	220	3035	32.974	4.800	0.152	1.154
ID264854	264854	193	50.292	10.547	18.283	0	322	322	2	1	-10921639	118.333	115	70	170	2485	32.685	2.000	0.194	1.176
ID264855	264855	None	48.288	0.000	33.000	0	322	322	2	1	-10921639	134.476	135	89	195	2824	33.004	7.600	0.252	1.638
ID264860	264860	None	48.031	26.409	18.527	0	324	324	2	1	-10921639	130.000	125	80	195	2730	31.898	7.600	0.168	1.172
ID264861	264861	None	68.808	22.615	24.057	0	324	324	2	1	-10921639	156.190	140	90	255	3280	46.203	2.000	0.159	0.925
ID264856	264856	None	42.685	15.136	6.704	0	324	324	2	1	-10921639	164.048	165	120	230	3445	33.527	2.000	0.109	0.960
ID264857	264857	None	42.177	0.000	12.000	0	324	324	2	1	-10921639	78.238	75	19	145	1643	37.494	2.000	0.202	0.703
ID264858	264858	None	41.129	18.544	16.596	0	324	324	2	1	-10921639	122.381	120	60	200	2570	38.846	2.000	0.120	0.673
ID264859	264859	None	40.056	10.242	18.278	0	324	324	2	1	-10921639	94.524	100	20	170	1985	38.500	2.000	0.117	0.513
ID264852	264852	None	45.376	13.265	33.119	0	325	325	2	1	-10921639	119.048	125	50	185	2500	33.713	2.000	0.204	1.195
ID264862	264862	None	43.915	7.186	28.957	0	326	326	2	1	-10921639	102.143	95	45	170	2145	30.355	3.200	0.176	1.007
ID264863	264863	None	48.056	8.923	3.250	0	327	327	2	1	-10921639	154.762	160	85	205	3250	33.147	3.200	0.130	1.071
ID264864	264864	None	44.154	24.135	14.191	0	327	327	2	1	-10921639	136.667	135	85	195	2870	30.673	2.000	0.136	1.070
ID264865	264865	None	52.209	10.235	18.341	0	327	327	2	1	-10921639	111.190	115	25	230	2335	47.537	2.000	0.163	0.654
ID264866	264866	None	54.208	27.298	18.517	0	327	327	2	1	-10921639	129.286	120	75	235	2715	39.884	2.000	0.181	0.995
ID264867	264867	None	44.136	11.172	23.451	0	327	327	2	1	-10921639	113.571	105	70	205	2385	34.574	2.000	0.106	0.631
ID264876	264876	None	42.455	15.994	7.200	0	328	328	2	1	-10921639	155.238	145	100	225	3260	37.265	6.005	0.105	0.792
ID264877	264877	None	46.614	22.929	24.171	0	328	328	2	1	-10921639	126.667	130	80	200	2660	31.478	2.000	0.150	1.052
ID264875	264875	185	58.331	4.790	4.985	0	328	328	2	1	-10921639	167.143	160	100	230	3510	34.263	2.000	0.167	1.397
ID264878	264878	185	40.922	4.834	3.471	0	329	329	2	1	-10921639	141.429	135	75	215	2970	31.825	2.000	0.092	0.752
ID264879	264879	None	42.513	24.395	13.882	0	329	329	2	1	-10921639	143.810	140	90	205	3020	34.638	2.000	0.121	0.898
ID264880	264880	186	40.264	10.415	18.054	0	329	329	2	1	-10921639	77.381	75	20	170	1625	40.976	2.000	0.139	0.460
ID264881	264881	None	41.786	23.886	28.187	0	329	329	2	1	-10921639	144.048	145	100	190	3025	26.534	3.200	0.121	1.169
ID264893	264893	186	50.262	10.038	18.525	0	330	330	2	1	-10921639	99.762	90	40	230	2095	43.974	7.600	0.146	0.577
ID264894	264894	None	41.520	23.741	25.140	0	330	330	2	1	-10921639	139.524	145	90	205	2930	30.451	3.200	0.135	1.089
ID264882	264882	None	41.994	27.270	17.921	0	331	331	2	1	-10921639	93.571	90	40	170	1965	30.990	2.000	0.172	0.885
ID264883	264883	None	43.561	11.638	33.666	0	331	331	2	1	-10921639	130.476	130	95	180	2740	25.686	4.800	0.195	1.661
ID264884	264884	187	44.485	8.592	4.355	0	332	332	2	1	-10921639	159.286	150	95	245	3345	39.347	2.000	0.074	0.559
ID264885	264885	None	40.520	9.000	0.000	0	333	333	2	1	-10921639	194.095	192	115	255	4076	37.867	6.421	0.113	1.042
ID264886	264886	None	44.062	13.310	3.179	0	333	333	2	1	-10921639	170.476	180	110	230	3580	34.055	2.000	0.102	0.925
ID264887	264887	187	41.729	8.175	3.679	0	333	333	2	1	-10921639	156.190	150	75	245	3280	45.796	2.000	0.080	0.506
ID264888	264888	None	40.523	2.977	33.940	0	333	333	2	1	-10921639	127.143	125	80	180	2670	27.864	6.314	0.177	1.374
ID264892	264892	None	45.822	0.000	33.000	0	334	334	2	1	-10921639	126.429	125	75	190	2655	32.791	4.800	0.214	1.361
ID264889	264889	188	44.819	18.885	6.145	0	334	334	2	1	-10921639	151.190	165	85	220	3175	35.669	3.200	0.106	0.813
ID264890	264890	None	51.192	26.804	18.019	0	334	334	2	1	-10921639	136.429	130	90	215	2865	30.502	2.000	0.155	1.201
ID264891	264891	189	48.624	22.880	24.599	0	334	334	2	1	-10921639	131.190	125	80	215	2755	38.076	7.600	0.134	0.816
ID264895	264895	None	50.794	8.073	3.996	0	335	335	2	1	-10921639	161.429	165	95	225	3390	31.668	4.800	0.141	1.262
ID264896	264896	188	45.311	18.976	6.102	0	335	335	2	1	-10921639	164.524	160	105	245	3455	38.533	2.000	0.108	0.831
ID264897	264897	190	44.171	18.198	7.713	0	335	335	2	1	-10921639	154.524	155	105	240	3245	36.603	2.000	0.115	0.869
ID264898	264898	None	40.935	9.982	18.368	0	335	335	2	1	-10921639	87.143	75	35	180	1830	36.898	2.000	0.135	0.561
ID264899	264899	189	57.540	23.817	24.624	0	335	335	2	1	-10921639	141.905	135	90	230	2980	38.938	4.800	0.225	1.341
ID264902	264902	None	40.798	23.009	2.969	0	336	336	2	1	-10921639	115.000	115	35	155	2415	35.707	2.000	0.142	0.802
ID264903	264903	None	42.290	8.769	7.794	0	336	336	2	1	-10921639	119.286	120	65	185	2505	35.507	7.600	0.120	0.719
ID264904	264904	190	43.955	18.966	7.666	0	336	336	2	1	-10921639	149.762	150	100	225	3145	36.383	7.600	0.109	0.809
ID264905	264905	None	57.829	10.983	22.257	0	336	336	2	1	-10921639	130.714	130	60	215	2745	36.445	2.000	0.181	1.100
ID264900	264900	None	70.031	7.000	0.000	0	337	337	2	1	-10921639	186.952	185	126	255	3926	40.792	2.000	0.188	1.453
ID264901	264901	None	40.625	26.051	33.105	0	337	337	2	1	-10921639	93.810	100	40	145	1970	30.696	2.000	0.146	0.779
ID264908	264908	None	42.967	13.568	32.861	0	338	338	2	1	-10921639	104.048	100	55	160	2185	34.155	2.000	0.164	0.860
ID264906	264906	None	45.476	26.851	19.991	0	338	338	2	1	-10921639	106.667	100	45	160	2240	27.674	2.000	0.187	1.216
ID264907	264907	None	53.474	23.875	28.860	0	338	338	2	1	-10921639	135.476	135	65	190	2845	32.631	2.000	0.189	1.320
ID264912	264912	None	42.048	4.000	0.000	0	339	339	2	1	-10921639	149.667	145	95	250	3143	40.789	2.000	0.124	0.807
ID264913	264913	None	57.637	23.800	24.934	0	339	339	2	1	-10921639	142.857	140	75	210	3000	36.351	4.800	0.198	1.299
ID264914	264914	None	45.212	1.771	33.120	0	339	339	2	1	-10921639	146.905	140	80	210	3085	33.372	6.335	0.111	0.882
ID264909	264909	None	42.342	27.919	5.590	0	340	340	2	1	-10921639	96.905	95	55	155	2035	31.244	2.000	0.202	1.041
ID264910	264910	None	58.251	21.138	9.796	0	340	340	2	1	-10921639	157.619	150	105	215	3310	35.058	2.000	0.156	1.216
ID264911	264911	None	42.894	7.849	28.017	0	340	340	2	1	-10921639	110.714	105	55	170	2325	31.634	2.000	0.157	0.948
