# Supplementary material for: Progressive enhancement of kinetic proofreading in T cell antigen discrimination from receptor activation to DAG generation
Source: eLife. 2022 Sep 20;11:e75263. doi: 10.7554/eLife.75263 (PMC9536835; doi:10.7554/eLife.75263)
Supplement: Figure 5—source data 1. — Each data table is the TrackMate ‘spot-statistics’ output of one cell over four cycles of blue-light illumination (frames 0–40, 100–140, 200–240, and 300–340, with 3 s interval between frames). We calculated the lifetime of TrackIDs that existed at the start of each period of blue-light illumination that did not last for the full period and fit the resulting lifetime distributions using custom Python scripts available at https://github.com/dbritain/KP-paper (copy archived at swh:1:rev:167fa456901903740f0f3ee6a3e5324bc45207ea, Britain, 2022). [file elife-75263-fig5-data1.zip › Fig5SourceData/LOV/lov2/r1/lov1.csv]

Label	ID	TRACK_ID	QUALITY	POSITION_X	POSITION_Y	POSITION_Z	POSITION_T	FRAME	RADIUS	VISIBILITY	MANUAL_COLOR	MEAN_INTENSITY	MEDIAN_INTENSITY	MIN_INTENSITY	MAX_INTENSITY	TOTAL_INTENSITY	STANDARD_DEVIATION	ESTIMATED_DIAMETER	CONTRAST	SNR
ID592617	592617	None	44.337	51.981	44.668	0	0	0	2	1	-10921639	163.905	158	122	235	3442	30.726	2.000	0.092	0.897
ID592616	592616	0	64.529	45.648	43.829	0	0	0	2	1	-10921639	194.714	192	137	255	4089	40.851	2.000	0.138	1.153
ID592619	592619	None	37.945	65.608	52.895	0	0	0	2	1	-10921639	205.095	202	146	255	4307	34.063	7.600	0.093	1.025
ID592618	592618	1	39.286	37.385	49.775	0	0	0	2	1	-10921639	172.952	173	137	235	3632	27.827	2.000	0.084	0.968
ID592621	592621	None	46.775	27.007	73.206	0	0	0	2	1	-10921639	170.381	173	110	218	3578	29.510	2.000	0.132	1.344
ID592620	592620	2	57.974	48.618	61.212	0	0	0	2	1	-10921639	202.714	199	151	255	4257	30.832	3.200	0.142	1.633
ID592611	592611	None	38.327	49.743	20.781	0	0	0	2	1	-10921639	129.810	125	89	175	2726	27.010	2.000	0.124	1.064
ID592613	592613	None	42.631	59.993	36.840	0	0	0	2	1	-10921639	147.429	146	108	223	3096	29.306	2.000	0.099	0.908
ID592612	592612	None	38.743	29.105	24.431	0	0	0	2	1	-10921639	112.810	113	79	163	2369	24.097	2.000	0.145	1.183
ID592615	592615	3	47.590	37.405	44.264	0	0	0	2	1	-10921639	190.190	199	129	255	3994	35.343	2.000	0.100	0.978
ID592614	592614	None	43.017	27.912	38.857	0	0	0	2	1	-10921639	140.762	137	89	214	2956	28.571	2.000	0.118	1.042
ID592657	592657	0	67.995	45.858	43.927	0	1	1	2	1	-10921639	192.714	178	141	255	4047	43.051	2.000	0.137	1.078
ID592656	592656	None	40.031	46.249	38.158	0	1	1	2	1	-10921639	165.429	153	141	252	3474	29.060	2.000	0.072	0.761
ID592659	592659	1	38.196	37.200	49.250	0	1	1	2	1	-10921639	174.905	175	144	230	3673	25.712	2.000	0.069	0.883
ID592658	592658	3	47.636	36.874	44.744	0	1	1	2	1	-10921639	189.571	185	156	255	3981	26.400	4.800	0.110	1.419
ID592661	592661	2	40.250	48.342	61.554	0	1	1	2	1	-10921639	188.286	187	146	247	3954	28.230	7.600	0.100	1.209
ID592660	592660	4	51.384	63.178	48.901	0	1	1	2	1	-10921639	219.190	221	173	255	4603	26.538	4.800	0.117	1.728
ID592662	592662	None	35.916	33.338	67.068	0	1	1	2	1	-10921639	162.619	168	120	214	3415	26.160	6.323	0.089	1.020
ID592625	592625	4	50.262	63.556	49.111	0	2	2	2	1	-10921639	202.429	197	158	255	4251	32.351	3.200	0.100	1.133
ID592624	592624	0	55.879	45.945	44.080	0	2	2	2	1	-10921639	184.905	178	117	255	3883	36.801	2.000	0.108	0.979
ID592626	592626	1	47.318	37.503	49.847	0	2	2	2	1	-10921639	179.476	175	127	240	3769	34.111	2.000	0.106	1.008
ID592623	592623	3	50.550	37.506	44.376	0	2	2	2	1	-10921639	189.095	182	139	255	3971	33.320	4.800	0.133	1.332
ID592622	592622	None	40.770	40.068	31.127	0	2	2	2	1	-10921639	144.810	134	101	204	3041	28.331	2.000	0.087	0.815
ID592643	592643	0	60.257	46.052	44.269	0	3	3	2	1	-10921639	185.095	173	137	255	3887	36.760	2.000	0.127	1.136
ID592642	592642	3	56.364	36.956	44.247	0	3	3	2	1	-10921639	188.476	190	144	255	3958	32.234	2.000	0.136	1.400
ID592645	592645	4	49.734	64.164	49.607	0	3	3	2	1	-10921639	197.667	192	156	255	4151	28.737	7.600	0.107	1.325
ID592644	592644	1	42.104	37.528	49.673	0	3	3	2	1	-10921639	170.857	173	113	228	3588	31.842	2.000	0.088	0.872
ID592627	592627	None	41.511	39.216	31.840	0	4	4	2	1	-10921639	128.286	125	81	182	2694	30.514	2.000	0.113	0.851
ID592629	592629	3	36.967	37.525	44.505	0	4	4	2	1	-10921639	169.190	163	134	214	3553	23.112	4.800	0.095	1.268
ID592628	592628	5	39.655	46.182	38.027	0	4	4	2	1	-10921639	166.190	158	120	230	3490	29.398	2.000	0.078	0.821
ID592631	592631	4	44.362	64.075	48.877	0	4	4	2	1	-10921639	191.952	190	134	255	4031	29.598	7.600	0.093	1.101
ID592630	592630	0	56.320	45.779	43.848	0	4	4	2	1	-10921639	179.857	182	120	255	3777	37.593	2.000	0.117	1.005
ID592665	592665	3	46.160	37.844	44.165	0	5	5	2	1	-10921639	187.857	187	122	245	3945	28.068	4.800	0.123	1.470
ID592664	592664	5	41.050	45.970	38.030	0	5	5	2	1	-10921639	182.333	180	146	221	3829	22.344	2.000	0.109	1.603
ID592667	592667	None	37.403	58.417	53.488	0	5	5	2	1	-10921639	178.143	175	146	214	3741	23.105	2.000	0.092	1.303
ID592666	592666	0	61.510	45.863	44.233	0	5	5	2	1	-10921639	181.143	173	134	255	3804	36.533	2.000	0.135	1.176
ID592668	592668	None	35.806	80.000	71.000	0	5	5	2	1	-10921639	157.429	156	119	197	3306	23.376	3.200	0.118	1.417
ID592663	592663	None	37.486	44.886	29.540	0	5	5	2	1	-10921639	144.476	144	108	199	3034	26.112	2.000	0.088	0.893
ID592651	592651	5	36.719	45.974	38.148	0	6	6	2	1	-10921639	160.143	156	129	216	3363	22.942	2.000	0.094	1.205
ID592653	592653	0	44.957	45.827	44.282	0	6	6	2	1	-10921639	172.952	165	120	255	3632	34.318	2.000	0.105	0.956
ID592652	592652	3	47.947	37.481	44.306	0	6	6	2	1	-10921639	152.952	156	89	223	3212	37.372	2.000	0.117	0.856
ID592655	592655	4	43.519	63.318	49.118	0	6	6	2	1	-10921639	191.048	190	137	255	4012	28.324	2.000	0.095	1.171
ID592654	592654	6	50.879	37.098	49.288	0	6	6	2	1	-10921639	153.476	146	108	230	3223	31.408	2.000	0.122	1.061
ID592649	592649	4	46.429	63.121	49.532	0	7	7	2	1	-10921639	198.619	202	158	247	4171	25.987	6.037	0.113	1.548
ID592648	592648	6	53.923	37.037	49.707	0	7	7	2	1	-10921639	180.286	185	129	255	3786	36.010	2.000	0.133	1.174
ID592650	592650	None	37.047	80.000	63.000	0	7	7	2	1	-10921639	152.333	152	113	204	3199	25.344	2.000	0.128	1.362
ID592647	592647	0	53.116	45.664	44.316	0	7	7	2	1	-10921639	168.476	161	129	255	3538	34.124	2.000	0.125	1.100
ID592646	592646	3	52.771	37.706	44.422	0	7	7	2	1	-10921639	174.667	175	122	245	3668	34.979	3.200	0.141	1.232
ID592633	592633	3	55.722	36.696	44.405	0	8	8	2	1	-10921639	168.714	165	101	255	3543	39.340	2.000	0.139	1.044
ID592632	592632	5	57.056	45.972	38.083	0	8	8	2	1	-10921639	187.571	182	129	255	3939	34.086	2.000	0.118	1.158
ID592635	592635	4	50.307	62.712	49.070	0	8	8	2	1	-10921639	170.714	168	122	255	3585	33.062	2.000	0.113	1.048
ID592634	592634	0	71.093	45.792	44.053	0	8	8	2	1	-10921639	196.762	192	127	255	4132	40.477	2.000	0.154	1.296
ID592637	592637	None	36.053	53.186	50.460	0	8	8	2	1	-10921639	177.238	180	129	221	3722	24.054	3.200	0.091	1.229
ID592636	592636	6	35.012	37.547	49.459	0	8	8	2	1	-10921639	146.524	141	98	218	3077	32.741	2.000	0.061	0.512
ID592638	592638	None	35.441	44.274	62.942	0	8	8	2	1	-10921639	183.429	185	141	223	3852	20.046	2.000	0.086	1.444
ID592669	592669	None	41.101	44.861	30.046	0	9	9	2	1	-10921639	139.667	141	93	199	2933	27.512	7.600	0.109	0.999
ID592671	592671	3	47.298	37.279	44.376	0	9	9	2	1	-10921639	157.857	161	98	250	3315	38.633	2.000	0.110	0.807
ID592670	592670	5	42.034	46.252	38.245	0	9	9	2	1	-10921639	154.714	146	110	228	3249	33.031	2.000	0.082	0.713
ID592673	592673	4	44.428	63.044	48.822	0	9	9	2	1	-10921639	175.571	178	127	226	3687	23.993	4.800	0.121	1.580
ID592672	592672	0	55.258	46.058	44.262	0	9	9	2	1	-10921639	173.667	161	115	255	3647	39.568	2.000	0.100	0.799
ID592675	592675	None	38.703	45.000	76.000	0	9	9	2	1	-10921639	173.286	178	130	216	3639	26.948	6.305	0.123	1.411
ID592674	592674	6	39.267	37.267	49.727	0	9	9	2	1	-10921639	177.333	173	137	233	3724	25.313	4.800	0.098	1.254
ID592641	592641	6	46.388	37.254	49.912	0	10	10	2	1	-10921639	178.952	178	134	245	3758	27.361	2.000	0.109	1.287
ID592640	592640	0	52.566	45.870	44.239	0	10	10	2	1	-10921639	176.143	168	134	255	3699	35.857	2.000	0.091	0.820
ID592639	592639	5	49.624	45.991	38.449	0	10	10	2	1	-10921639	172.714	165	125	255	3627	37.204	2.000	0.105	0.884
ID592681	592681	None	37.352	74.000	76.000	0	11	11	2	1	-10921639	170.714	173	134	199	3585	21.857	4.800	0.121	1.690
ID592680	592680	None	50.673	31.000	76.000	0	11	11	2	1	-10921639	182.190	175	141	238	3826	27.420	7.600	0.147	1.702
ID592677	592677	3	57.445	37.098	44.433	0	11	11	2	1	-10921639	178.000	182	117	255	3738	35.804	2.000	0.142	1.236
ID592676	592676	5	56.410	46.944	38.615	0	11	11	2	1	-10921639	183.905	180	127	255	3862	34.320	2.000	0.123	1.177
ID592679	592679	6	58.635	37.247	49.955	0	11	11	2	1	-10921639	173.190	168	117	250	3637	33.706	2.000	0.152	1.352
ID592678	592678	0	65.192	45.520	44.188	0	11	11	2	1	-10921639	190.095	182	134	255	3992	41.067	2.000	0.139	1.129
ID592691	592691	5	50.253	46.566	38.718	0	12	12	2	1	-10921639	191.952	180	141	255	4031	31.309	2.000	0.110	1.217
ID592693	592693	0	54.445	46.032	44.093	0	12	12	2	1	-10921639	166.571	161	103	255	3498	42.041	2.000	0.109	0.781
ID592692	592692	3	41.603	37.149	44.386	0	12	12	2	1	-10921639	160.476	161	105	242	3370	31.578	2.000	0.098	0.904
ID592695	592695	None	36.117	50.746	50.231	0	12	12	2	1	-10921639	161.095	168	113	197	3383	25.183	7.600	0.108	1.242
ID592694	592694	6	38.775	37.514	49.804	0	12	12	2	1	-10921639	156.619	163	110	211	3289	27.773	3.200	0.104	1.066
ID592689	592689	0	48.907	45.785	44.259	0	13	13	2	1	-10921639	171.571	168	125	255	3603	34.156	2.000	0.102	0.929
ID592688	592688	3	58.739	37.436	44.170	0	13	13	2	1	-10921639	179.571	180	117	255	3771	39.750	2.000	0.149	1.170
ID592690	592690	6	47.396	37.752	49.352	0	13	13	2	1	-10921639	160.762	146	122	242	3376	33.651	2.000	0.101	0.876
ID592687	592687	5	44.081	46.556	38.480	0	13	13	2	1	-10921639	159.381	151	108	228	3347	33.756	2.000	0.113	0.961
ID592707	592707	5	60.672	46.346	37.999	0	14	14	2	1	-10921639	176.524	163	113	255	3707	39.872	2.000	0.129	1.012
ID592709	592709	0	50.531	45.806	44.208	0	14	14	2	1	-10921639	168.905	163	115	255	3547	34.860	2.000	0.099	0.871
ID592708	592708	3	51.164	37.629	44.373	0	14	14	2	1	-10921639	178.333	173	125	250	3745	34.178	4.800	0.126	1.171
ID592711	592711	None	38.166	62.745	63.406	0	14	14	2	1	-10921639	166.095	158	129	226	3488	24.147	2.000	0.101	1.260
ID592710	592710	6	46.802	37.854	49.770	0	14	14	2	1	-10921639	157.238	156	120	228	3302	32.163	2.000	0.105	0.927
ID592683	592683	3	62.870	37.155	44.415	0	15	15	2	1	-10921639	184.952	185	98	255	3884	40.214	2.000	0.154	1.227
ID592682	592682	5	61.455	46.373	38.201	0	15	15	2	1	-10921639	178.238	168	120	255	3743	37.958	2.000	0.139	1.146
ID592685	592685	6	38.149	37.333	49.114	0	15	15	2	1	-10921639	149.190	153	91	204	3133	29.286	2.000	0.086	0.805
ID592684	592684	0	57.419	46.098	44.152	0	15	15	2	1	-10921639	168.476	165	101	255	3538	37.647	2.000	0.127	1.008
ID592686	592686	None	44.439	63.163	70.326	0	15	15	2	1	-10921639	167.571	170	113	226	3519	27.965	4.800	0.114	1.229
ID592697	592697	3	68.952	36.862	44.416	0	16	16	2	1	-10921639	197.286	187	139	255	4143	36.140	2.000	0.171	1.591
ID592696	592696	5	36.945	46.442	38.254	0	16	16	2	1	-10921639	141.524	141	69	218	2972	33.808	2.000	0.073	0.571
ID592699	592699	None	37.515	43.220	57.208	0	16	16	2	1	-10921639	164.333	161	137	206	3451	23.249	7.600	0.094	1.219
ID592698	592698	0	58.165	45.809	44.183	0	16	16	2	1	-10921639	155.286	151	105	255	3261	42.210	2.000	0.122	0.801
ID592700	592700	None	37.037	49.966	70.279	0	16	16	2	1	-10921639	160.952	161	120	206	3380	22.321	2.000	0.096	1.266
ID592715	592715	5	55.215	46.251	38.504	0	17	17	2	1	-10921639	171.429	168	108	255	3600	39.075	2.000	0.111	0.873
ID592717	592717	0	56.203	45.693	43.719	0	17	17	2	1	-10921639	177.524	175	115	255	3728	41.002	2.000	0.112	0.875
ID592716	592716	None	40.137	53.478	42.357	0	17	17	2	1	-10921639	172.429	173	120	230	3621	29.118	2.000	0.090	0.981
ID592719	592719	None	41.354	16.752	71.889	0	17	17	2	1	-10921639	165.619	163	115	209	3478	22.207	4.800	0.126	1.671
ID592718	592718	3	56.169	36.869	44.826	0	17	17	2	1	-10921639	166.286	151	96	255	3492	39.464	2.000	0.105	0.800
ID592705	592705	7	41.972	36.929	49.247	0	18	18	2	1	-10921639	170.333	170	122	247	3577	29.935	2.000	0.075	0.792
ID592704	592704	0	49.387	45.672	44.373	0	18	18	2	1	-10921639	153.048	137	103	235	3214	39.619	2.000	0.095	0.670
ID592706	592706	None	39.083	38.853	61.229	0	18	18	2	1	-10921639	160.238	158	120	214	3365	26.926	2.000	0.096	1.041
ID592701	592701	None	36.017	63.221	33.315	0	18	18	2	1	-10921639	146.524	146	108	197	3077	24.671	2.000	0.102	1.095
ID592703	592703	3	56.598	36.952	44.381	0	18	18	2	1	-10921639	179.714	168	110	255	3774	41.473	2.000	0.111	0.867
ID592702	592702	5	40.092	46.622	37.932	0	18	18	2	1	-10921639	166.143	156	113	218	3489	29.522	4.800	0.098	1.006
ID592729	592729	3	55.427	37.080	44.346	0	19	19	2	1	-10921639	163.381	156	96	242	3431	38.301	2.000	0.141	1.053
ID592728	592728	5	47.244	46.535	38.200	0	19	19	2	1	-10921639	172.476	165	139	245	3622	29.726	2.000	0.112	1.169
ID592731	592731	7	44.368	37.248	49.508	0	19	19	2	1	-10921639	166.714	156	134	221	3501	26.743	4.800	0.126	1.396
ID592730	592730	0	43.970	45.719	44.207	0	19	19	2	1	-10921639	154.857	149	115	223	3252	30.766	2.000	0.089	0.819
ID592727	592727	None	35.281	39.227	31.435	0	19	19	2	1	-10921639	109.476	103	62	168	2299	26.908	2.000	0.123	0.891
ID592713	592713	0	48.300	45.644	44.119	0	20	20	2	1	-10921639	149.619	137	110	245	3142	36.141	2.000	0.085	0.648
ID592712	592712	5	37.221	46.211	38.106	0	20	20	2	1	-10921639	150.143	146	101	218	3153	28.975	2.000	0.076	0.733
ID592714	592714	3	67.169	36.827	44.549	0	20	20	2	1	-10921639	183.286	170	127	255	3849	39.124	2.000	0.164	1.321
ID592736	592736	3	67.490	36.777	44.281	0	21	21	2	1	-10921639	177.381	170	110	255	3725	41.099	2.000	0.163	1.212
ID592735	592735	5	44.098	46.620	38.431	0	21	21	2	1	-10921639	160.667	156	115	245	3374	32.124	2.000	0.097	0.885
ID592721	592721	3	70.734	37.227	44.234	0	22	22	2	1	-10921639	178.905	173	115	255	3757	41.896	2.000	0.190	1.361
ID592720	592720	5	60.982	46.758	38.664	0	22	22	2	1	-10921639	173.762	165	110	255	3649	37.370	2.000	0.144	1.174
ID592723	592723	34	39.473	37.121	49.874	0	22	22	2	1	-10921639	134.381	127	98	209	2822	29.982	2.000	0.101	0.826
ID592722	592722	None	35.292	45.881	44.107	0	22	22	2	1	-10921639	142.905	144	113	190	3001	22.797	2.000	0.089	1.020
ID592737	592737	5	58.687	46.887	38.640	0	23	23	2	1	-10921639	162.810	151	113	255	3419	35.807	2.000	0.142	1.130
ID592739	592739	34	35.870	37.167	49.823	0	23	23	2	1	-10921639	148.190	144	108	206	3112	25.874	2.000	0.094	0.988
ID592738	592738	3	69.654	37.382	44.415	0	23	23	2	1	-10921639	172.952	168	105	255	3632	47.400	2.000	0.170	1.062
ID592733	592733	3	47.323	37.276	44.293	0	24	24	2	1	-10921639	167.429	163	120	255	3516	33.274	2.000	0.112	1.014
ID592732	592732	5	67.391	46.878	38.405	0	24	24	2	1	-10921639	179.000	175	110	255	3759	37.618	2.000	0.179	1.442
ID592734	592734	None	39.336	27.192	53.246	0	24	24	2	1	-10921639	128.762	127	69	187	2704	27.052	2.000	0.136	1.140
ID592725	592725	None	51.405	45.912	44.297	0	25	25	2	1	-10921639	150.905	146	108	255	3169	35.908	2.000	0.108	0.819
ID592724	592724	5	52.042	46.694	38.382	0	25	25	2	1	-10921639	162.667	153	122	255	3416	36.113	2.000	0.120	0.968
ID592726	592726	3	57.174	36.967	44.543	0	25	25	2	1	-10921639	165.857	165	117	252	3483	33.204	2.000	0.142	1.243
ID592741	592741	None	36.299	52.137	42.973	0	26	26	2	1	-10921639	152.476	149	122	194	3202	21.398	3.200	0.099	1.285
ID592740	592740	5	55.463	46.430	38.620	0	26	26	2	1	-10921639	155.095	141	105	255	3257	40.425	2.000	0.122	0.833
ID592742	592742	3	65.009	37.536	44.233	0	26	26	2	1	-10921639	167.429	161	113	250	3516	38.999	3.200	0.187	1.351
ID592753	592753	3	69.885	37.205	44.320	0	27	27	2	1	-10921639	154.238	146	101	252	3239	43.434	2.000	0.195	1.160
ID592752	592752	5	61.395	46.744	38.786	0	27	27	2	1	-10921639	180.857	182	105	255	3798	40.915	2.000	0.140	1.086
ID592754	592754	8	50.933	45.796	43.694	0	27	27	2	1	-10921639	163.524	161	115	235	3434	34.203	2.000	0.124	1.057
ID592749	592749	5	59.063	46.583	38.757	0	28	28	2	1	-10921639	185.905	180	125	255	3904	39.456	2.000	0.125	1.047
ID592751	592751	3	53.479	37.272	44.550	0	28	28	2	1	-10921639	158.762	153	105	240	3334	32.334	4.800	0.145	1.247
ID592750	592750	8	56.672	45.877	43.846	0	28	28	2	1	-10921639	172.524	168	117	252	3623	41.233	2.000	0.114	0.859
ID592745	592745	8	46.184	45.514	43.948	0	29	29	2	1	-10921639	150.190	146	113	233	3154	33.584	2.000	0.097	0.788
ID592744	592744	3	54.918	37.390	44.467	0	29	29	2	1	-10921639	145.333	141	98	235	3052	38.711	2.000	0.145	0.950
ID592743	592743	5	50.469	46.772	38.838	0	29	29	2	1	-10921639	163.190	158	125	233	3427	30.711	2.000	0.118	1.118
ID592761	592761	3	54.918	37.092	44.545	0	30	30	2	1	-10921639	156.476	153	108	255	3286	36.301	2.000	0.145	1.093
ID592760	592760	8	55.204	45.487	43.989	0	30	30	2	1	-10921639	171.000	163	110	252	3591	40.337	2.000	0.121	0.916
ID592759	592759	5	57.221	46.799	38.898	0	30	30	2	1	-10921639	166.476	153	125	255	3496	36.958	2.000	0.121	0.971
ID592748	592748	3	50.188	37.384	44.443	0	31	31	2	1	-10921639	141.762	144	84	214	2977	36.206	2.000	0.138	0.947
ID592747	592747	5	59.894	46.697	38.929	0	31	31	2	1	-10921639	179.952	170	117	255	3779	38.252	2.000	0.126	1.053
ID592746	592746	None	36.216	44.351	30.001	0	31	31	2	1	-10921639	122.571	117	96	178	2574	22.487	2.000	0.125	1.215
ID592763	592763	3	55.798	36.924	44.729	0	32	32	2	1	-10921639	128.714	122	72	250	2703	42.658	2.000	0.125	0.671
ID592762	592762	5	63.526	46.851	38.607	0	32	32	2	1	-10921639	173.048	158	122	255	3634	37.986	2.000	0.145	1.156
ID592765	592765	5	46.382	46.900	38.650	0	33	33	2	1	-10921639	140.810	132	103	242	2957	34.474	2.000	0.103	0.762
ID592764	592764	None	35.052	39.478	31.536	0	33	33	2	1	-10921639	119.524	115	74	180	2510	31.934	2.000	0.092	0.634
ID592766	592766	3	64.251	37.103	44.607	0	33	33	2	1	-10921639	142.381	137	81	255	2990	39.890	2.000	0.190	1.140
ID592755	592755	5	58.240	46.637	38.743	0	34	34	2	1	-10921639	174.238	165	134	255	3659	33.710	2.000	0.140	1.268
ID592757	592757	3	52.960	36.808	44.846	0	34	34	2	1	-10921639	127.000	120	81	221	2667	35.787	2.000	0.152	0.937
ID592756	592756	9	43.086	45.887	44.221	0	34	34	2	1	-10921639	164.762	168	115	226	3460	30.030	2.000	0.100	0.999
ID592758	592758	None	44.910	25.908	72.826	0	34	34	2	1	-10921639	187.381	185	134	240	3935	27.422	2.000	0.095	1.189
ID592769	592769	None	37.245	28.268	38.446	0	35	35	2	1	-10921639	106.095	105	55	165	2228	27.188	2.000	0.147	1.001
ID592771	592771	3	51.950	37.131	44.376	0	35	35	2	1	-10921639	139.381	132	91	202	2927	35.253	2.000	0.174	1.171
ID592770	592770	5	51.936	46.484	38.781	0	35	35	2	1	-10921639	164.905	156	120	252	3463	36.114	2.000	0.109	0.896
ID592772	592772	9	42.053	45.587	44.008	0	35	35	2	1	-10921639	149.571	144	110	228	3141	32.180	2.000	0.076	0.658
ID592768	592768	3	46.916	36.990	44.714	0	36	36	2	1	-10921639	129.667	122	74	218	2723	34.510	2.000	0.124	0.829
ID592767	592767	5	61.793	46.808	38.667	0	36	36	2	1	-10921639	180.714	168	132	255	3795	38.643	2.000	0.130	1.079
ID592773	592773	5	74.750	46.758	39.106	0	37	37	2	1	-10921639	198.286	192	134	255	4164	40.638	2.000	0.171	1.424
ID592774	592774	3	38.158	36.614	44.947	0	37	37	2	1	-10921639	121.333	115	81	192	2548	30.286	2.000	0.124	0.883
ID592777	592777	None	38.844	55.740	56.885	0	38	38	2	1	-10921639	159.286	158	113	209	3345	24.081	3.200	0.108	1.290
ID592776	592776	3	42.113	36.784	44.968	0	38	38	2	1	-10921639	131.571	129	98	206	2763	25.841	2.000	0.118	1.075
ID592775	592775	5	65.227	46.480	38.911	0	38	38	2	1	-10921639	180.714	175	117	255	3795	41.278	2.000	0.154	1.170
ID592789	592789	3	52.267	36.793	44.545	0	39	39	2	1	-10921639	144.619	137	98	221	3037	34.381	2.000	0.144	1.061
ID592788	592788	10	40.319	45.634	44.126	0	39	39	2	1	-10921639	150.762	134	105	233	3166	33.309	2.000	0.057	0.484
ID592787	592787	5	71.564	46.415	38.855	0	39	39	2	1	-10921639	187.143	168	125	255	3930	41.698	2.000	0.179	1.362
ID592780	592780	3	63.889	36.399	44.936	0	40	40	2	1	-10921639	160.286	144	105	255	3366	41.280	2.000	0.155	1.040
ID592779	592779	10	35.228	45.175	44.242	0	40	40	2	1	-10921639	141.571	137	105	214	2973	31.549	2.000	0.053	0.453
ID592778	592778	5	61.328	46.573	38.876	0	40	40	2	1	-10921639	171.810	158	134	255	3608	37.008	2.000	0.148	1.196
ID592785	592785	3	48.181	36.859	44.657	0	41	41	2	1	-10921639	133.095	125	96	223	2795	31.190	2.000	0.137	1.028
ID592784	592784	10	39.953	45.382	44.025	0	41	41	2	1	-10921639	142.238	141	86	214	2987	38.616	2.000	0.076	0.523
ID592786	592786	None	38.162	48.000	76.000	0	41	41	2	1	-10921639	174.952	175	135	235	3674	25.588	2.000	0.096	1.202
ID592783	592783	5	59.803	46.293	39.062	0	41	41	2	1	-10921639	179.619	165	120	255	3772	38.786	2.000	0.133	1.089
ID592781	592781	5	53.441	46.232	38.849	0	42	42	2	1	-10921639	160.857	153	120	228	3378	32.970	2.000	0.124	1.073
ID592782	592782	3	53.593	37.172	44.781	0	42	42	2	1	-10921639	146.429	149	101	226	3075	31.879	2.000	0.150	1.200
ID592797	592797	3	52.335	36.680	44.957	0	43	43	2	1	-10921639	135.143	127	84	235	2838	38.851	2.000	0.110	0.691
ID592796	592796	5	64.426	46.378	38.970	0	43	43	2	1	-10921639	171.048	161	117	255	3592	42.925	2.000	0.146	1.017
ID592799	592799	None	37.209	47.571	58.546	0	43	43	2	1	-10921639	178.286	175	151	226	3744	18.950	6.304	0.103	1.759
ID592798	592798	11	38.042	62.137	49.879	0	43	43	2	1	-10921639	147.381	153	113	187	3095	23.159	3.200	0.113	1.294
ID592793	592793	3	41.799	36.608	45.168	0	44	44	2	1	-10921639	142.714	141	98	218	2997	29.598	2.000	0.103	0.900
ID592792	592792	None	35.378	45.543	44.368	0	44	44	2	1	-10921639	153.048	151	113	218	3214	27.627	2.000	0.073	0.753
ID592795	592795	None	49.684	43.038	57.222	0	44	44	2	1	-10921639	157.952	156	108	206	3317	29.422	4.800	0.149	1.395
ID592794	592794	11	37.878	61.824	49.877	0	44	44	2	1	-10921639	168.429	170	137	202	3537	20.044	4.800	0.114	1.718
ID592791	592791	5	58.865	46.516	38.816	0	44	44	2	1	-10921639	177.095	165	127	255	3719	36.659	2.000	0.139	1.176
ID592790	592790	None	42.654	39.085	31.676	0	44	44	2	1	-10921639	120.143	117	74	173	2523	27.886	2.000	0.135	1.025
ID592801	592801	3	46.432	36.885	44.827	0	45	45	2	1	-10921639	160.333	153	115	240	3367	32.093	2.000	0.099	0.903
ID592800	592800	5	68.346	46.316	38.990	0	45	45	2	1	-10921639	193.429	182	141	255	4062	36.964	2.000	0.167	1.495
ID592802	592802	11	45.631	62.187	50.115	0	45	45	2	1	-10921639	141.857	141	74	211	2979	32.978	2.000	0.114	0.878
ID592897	592897	5	67.176	46.250	39.063	0	46	46	2	1	-10921639	174.000	161	127	255	3654	41.260	2.000	0.145	1.067
ID592896	592896	12	48.778	29.869	16.869	0	46	46	2	1	-10921639	104.857	98	67	178	2202	29.278	2.000	0.189	1.139
ID592899	592899	11	53.957	61.829	50.158	0	46	46	2	1	-10921639	167.476	165	96	211	3517	32.013	2.000	0.153	1.389
ID592898	592898	3	49.679	36.930	45.038	0	46	46	2	1	-10921639	153.857	151	105	238	3231	34.519	2.000	0.109	0.873
ID592900	592900	None	35.315	43.000	76.000	0	46	46	2	1	-10921639	175.333	170	148	206	3682	18.736	6.329	0.132	2.179
ID592811	592811	None	38.909	58.316	27.803	0	47	47	2	1	-10921639	141.524	134	103	192	2972	25.903	2.000	0.102	1.009
ID592810	592810	12	50.975	29.912	16.077	0	47	47	2	1	-10921639	94.476	91	43	182	1984	31.271	2.000	0.211	1.053
ID592813	592813	3	43.463	36.835	44.952	0	47	47	2	1	-10921639	142.905	139	93	230	3001	31.271	2.000	0.102	0.845
ID592812	592812	5	62.145	46.317	38.966	0	47	47	2	1	-10921639	183.333	170	110	255	3850	36.518	2.000	0.147	1.285
ID592815	592815	13	48.933	42.384	57.473	0	47	47	2	1	-10921639	155.429	156	110	206	3264	32.572	4.800	0.142	1.189
ID592814	592814	11	47.549	61.947	49.955	0	47	47	2	1	-10921639	147.095	149	105	202	3089	27.619	2.000	0.133	1.250
ID592817	592817	None	36.757	49.161	60.323	0	47	47	2	1	-10921639	158.286	156	127	192	3324	19.782	7.600	0.109	1.576
ID592816	592816	14	52.275	27.620	59.889	0	47	47	2	1	-10921639	175.190	170	120	245	3679	31.907	2.000	0.122	1.190
ID592827	592827	5	63.909	46.483	38.624	0	48	48	2	1	-10921639	172.476	163	115	255	3622	44.062	2.000	0.146	0.996
ID592826	592826	12	44.882	29.620	16.967	0	48	48	2	1	-10921639	100.238	96	67	158	2105	28.483	2.000	0.196	1.152
ID592829	592829	3	52.393	36.929	44.639	0	48	48	2	1	-10921639	149.286	141	105	209	3135	30.961	2.000	0.149	1.253
ID592828	592828	None	41.116	45.554	44.419	0	48	48	2	1	-10921639	154.619	144	110	233	3247	30.554	2.000	0.092	0.851
ID592831	592831	13	37.162	42.416	56.990	0	48	48	2	1	-10921639	149.476	144	108	206	3139	28.651	2.000	0.081	0.778
ID592830	592830	11	43.810	61.985	50.190	0	48	48	2	1	-10921639	144.143	149	105	194	3027	25.431	2.000	0.128	1.282
ID592832	592832	14	49.109	27.908	60.146	0	48	48	2	1	-10921639	150.381	144	113	235	3158	32.922	2.000	0.127	1.032
ID592809	592809	None	55.544	47.483	59.059	0	49	49	2	1	-10921639	198.000	202	132	255	4158	30.312	4.800	0.144	1.643
ID592808	592808	11	48.136	61.784	50.151	0	49	49	2	1	-10921639	151.238	146	86	214	3176	31.518	2.000	0.123	1.053
ID592803	592803	15	35.983	25.333	27.080	0	49	49	2	1	-10921639	104.286	105	60	144	2190	23.037	4.800	0.188	1.434
ID592805	592805	5	51.971	46.707	38.805	0	49	49	2	1	-10921639	162.190	153	117	255	3406	39.267	2.000	0.091	0.691
ID592804	592804	None	35.942	57.808	28.040	0	49	49	2	1	-10921639	126.476	120	93	209	2656	27.806	2.000	0.075	0.634
ID592807	592807	None	35.961	46.807	47.390	0	49	49	2	1	-10921639	158.190	158	110	216	3322	27.062	7.600	0.091	0.977
ID592806	592806	3	48.011	36.802	45.058	0	49	49	2	1	-10921639	148.381	141	110	238	3116	33.316	2.000	0.104	0.837
ID592825	592825	None	37.417	18.176	73.463	0	50	50	2	1	-10921639	144.619	144	93	199	3037	27.676	2.000	0.097	0.921
ID592824	592824	14	50.084	27.609	59.377	0	50	50	2	1	-10921639	155.476	161	110	206	3265	29.065	4.800	0.164	1.504
ID592819	592819	16	40.613	29.038	38.781	0	50	50	2	1	-10921639	127.667	122	93	180	2681	22.375	2.000	0.128	1.291
ID592818	592818	15	43.334	26.151	27.460	0	50	50	2	1	-10921639	103.048	98	64	168	2164	29.352	2.000	0.164	0.990
ID592821	592821	3	54.893	36.673	44.848	0	50	50	2	1	-10921639	148.857	144	67	242	3126	39.428	2.000	0.143	0.942
ID592820	592820	5	58.234	46.753	38.653	0	50	50	2	1	-10921639	178.381	180	122	255	3746	33.214	4.800	0.152	1.419
ID592823	592823	None	55.491	42.082	57.146	0	50	50	2	1	-10921639	145.190	137	96	247	3049	39.856	2.000	0.110	0.725
ID592822	592822	11	67.476	62.472	50.015	0	50	50	2	1	-10921639	174.333	163	122	255	3661	37.301	2.000	0.182	1.440
ID592873	592873	18	43.405	29.912	16.684	0	51	51	2	1	-10921639	93.143	86	45	161	1956	27.015	2.000	0.188	1.089
ID592875	592875	None	37.921	57.001	21.973	0	51	51	2	1	-10921639	136.952	132	98	182	2876	25.908	2.000	0.127	1.195
ID592874	592874	17	37.810	40.399	21.722	0	51	51	2	1	-10921639	117.429	113	79	187	2466	23.653	4.800	0.132	1.159
ID592877	592877	5	60.656	47.073	38.678	0	51	51	2	1	-10921639	182.333	170	125	255	3829	35.671	2.000	0.131	1.184
ID592876	592876	16	46.400	29.326	39.055	0	51	51	2	1	-10921639	125.048	122	81	202	2626	29.407	2.000	0.147	1.087
ID592879	592879	11	54.760	62.174	49.971	0	51	51	2	1	-10921639	164.476	153	129	228	3454	31.261	2.000	0.135	1.253
ID592878	592878	3	52.139	37.078	44.841	0	51	51	2	1	-10921639	164.190	161	108	255	3448	37.595	2.000	0.120	0.938
ID592881	592881	None	38.026	47.960	58.569	0	51	51	2	1	-10921639	154.952	158	113	187	3254	21.011	4.800	0.117	1.548
ID592880	592880	14	45.998	27.847	59.319	0	51	51	2	1	-10921639	152.571	151	117	216	3204	28.033	4.800	0.132	1.266
ID592841	592841	17	35.692	40.302	21.474	0	52	52	2	1	-10921639	118.762	115	74	187	2494	29.052	2.000	0.098	0.728
ID592840	592840	18	39.182	29.512	17.037	0	52	52	2	1	-10921639	103.143	96	67	163	2166	25.120	2.000	0.158	1.119
ID592843	592843	16	39.034	29.222	38.460	0	52	52	2	1	-10921639	110.190	108	64	165	2314	28.752	2.000	0.139	0.934
ID592842	592842	None	37.808	26.864	26.898	0	52	52	2	1	-10921639	113.476	113	74	158	2383	22.498	4.800	0.161	1.398
ID592845	592845	3	54.422	36.741	44.818	0	52	52	2	1	-10921639	179.857	168	132	255	3777	35.211	2.000	0.118	1.079
ID592844	592844	5	62.912	46.852	38.353	0	52	52	2	1	-10921639	186.381	182	134	255	3914	37.648	7.600	0.136	1.188
ID592847	592847	None	39.516	54.396	57.476	0	52	52	2	1	-10921639	142.524	146	110	216	2993	26.204	2.000	0.106	1.040
ID592846	592846	11	51.646	61.631	50.434	0	52	52	2	1	-10921639	142.524	134	103	206	2993	32.081	2.000	0.151	1.163
ID592849	592849	None	43.434	33.276	64.269	0	52	52	2	1	-10921639	143.238	149	93	197	3008	29.777	2.000	0.122	1.046
ID592848	592848	14	46.092	27.477	59.458	0	52	52	2	1	-10921639	131.000	122	76	209	2751	34.748	2.000	0.155	1.011
ID592851	592851	None	36.201	32.269	73.014	0	52	52	2	1	-10921639	164.476	165	127	216	3454	23.706	2.000	0.098	1.237
ID592850	592850	None	36.064	53.266	70.195	0	52	52	2	1	-10921639	152.048	151	115	199	3193	22.651	2.000	0.101	1.228
ID592833	592833	18	50.106	30.020	17.076	0	53	53	2	1	-10921639	113.286	103	69	182	2379	29.791	2.000	0.188	1.205
ID592835	592835	5	73.957	46.838	38.921	0	53	53	2	1	-10921639	197.619	192	137	255	4150	38.108	2.000	0.182	1.599
ID592834	592834	17	40.178	40.074	22.149	0	53	53	2	1	-10921639	108.333	105	60	192	2275	31.933	2.000	0.113	0.692
ID592837	592837	None	37.442	32.852	46.194	0	53	53	2	1	-10921639	155.190	161	113	211	3259	24.043	2.000	0.096	1.126
ID592836	592836	3	54.042	36.997	45.001	0	53	53	2	1	-10921639	179.429	165	122	255	3768	35.176	2.000	0.113	1.038
ID592839	592839	19	38.175	47.752	58.337	0	53	53	2	1	-10921639	161.762	168	105	202	3397	26.359	4.800	0.119	1.308
ID592838	592838	11	52.504	62.314	50.240	0	53	53	2	1	-10921639	160.905	153	117	218	3379	29.285	4.800	0.153	1.460
ID592872	592872	None	37.731	18.386	73.142	0	54	54	2	1	-10921639	136.905	137	101	190	2875	25.762	2.000	0.094	0.913
ID592865	592865	17	39.526	40.511	21.529	0	54	54	2	1	-10921639	118.238	115	81	165	2483	23.180	4.800	0.146	1.297
ID592864	592864	18	55.399	29.738	17.132	0	54	54	2	1	-10921639	116.095	108	67	209	2438	36.765	2.000	0.176	0.944
ID592867	592867	20	52.334	45.218	44.113	0	54	54	2	1	-10921639	171.143	158	122	255	3594	37.882	2.000	0.101	0.831
ID592866	592866	5	48.506	46.605	39.040	0	54	54	2	1	-10921639	179.429	178	125	250	3768	31.392	7.600	0.108	1.115
ID592869	592869	21	35.370	26.978	52.957	0	54	54	2	1	-10921639	134.857	129	93	178	2832	22.804	2.000	0.106	1.137
ID592868	592868	11	52.031	62.113	50.663	0	54	54	2	1	-10921639	144.952	137	108	214	3044	29.984	2.000	0.151	1.266
ID592871	592871	None	38.297	60.451	71.863	0	54	54	2	1	-10921639	157.714	158	117	197	3312	23.352	2.000	0.095	1.176
ID592870	592870	19	49.295	47.521	58.472	0	54	54	2	1	-10921639	195.095	192	149	240	4097	28.487	4.800	0.139	1.675
ID592889	592889	20	56.143	45.248	44.476	0	55	55	2	1	-10921639	167.286	161	110	255	3513	43.358	2.000	0.113	0.786
ID592888	592888	22	36.839	56.829	43.105	0	55	55	2	1	-10921639	145.381	134	113	209	3053	25.610	2.000	0.093	0.963
ID592891	592891	11	74.643	62.131	50.365	0	55	55	2	1	-10921639	184.571	173	120	255	3876	41.298	2.000	0.189	1.423
ID592890	592890	3	57.056	36.892	44.865	0	55	55	2	1	-10921639	158.524	163	108	238	3329	34.975	2.000	0.142	1.130
ID592893	592893	19	38.194	47.598	58.084	0	55	55	2	1	-10921639	183.286	190	127	223	3849	30.062	4.800	0.104	1.148
ID592892	592892	21	40.996	27.844	52.686	0	55	55	2	1	-10921639	134.381	132	96	202	2822	26.744	2.000	0.113	1.019
ID592895	592895	23	36.005	33.442	64.624	0	55	55	2	1	-10921639	163.524	158	127	214	3434	26.183	2.000	0.077	0.897
ID592894	592894	24	71.499	28.104	59.241	0	55	55	2	1	-10921639	163.143	149	98	255	3426	45.737	2.000	0.182	1.099
ID592883	592883	None	35.477	53.000	24.248	0	55	55	2	1	-10921639	148.952	151	93	192	3128	23.974	4.800	0.119	1.322
ID592882	592882	18	46.075	29.370	17.142	0	55	55	2	1	-10921639	105.524	101	64	168	2216	31.403	2.000	0.171	0.983
ID592885	592885	25	36.750	58.930	37.006	0	55	55	2	1	-10921639	138.238	139	84	199	2903	30.231	7.600	0.089	0.744
ID592884	592884	None	35.748	26.555	27.550	0	55	55	2	1	-10921639	98.476	98	57	146	2068	26.737	7.600	0.144	0.929
ID592887	592887	5	51.995	46.996	38.690	0	55	55	2	1	-10921639	176.905	165	141	255	3715	31.684	2.000	0.114	1.140
ID592886	592886	None	48.239	30.102	38.670	0	55	55	2	1	-10921639	133.810	127	86	187	2810	26.149	2.000	0.155	1.377
ID592857	592857	20	51.283	45.426	44.436	0	56	56	2	1	-10921639	143.286	144	76	240	3009	48.930	2.000	0.093	0.497
ID592856	592856	22	39.714	57.111	43.137	0	56	56	2	1	-10921639	131.476	127	93	192	2761	27.589	2.000	0.100	0.869
ID592859	592859	11	73.965	61.883	50.227	0	56	56	2	1	-10921639	199.952	202	117	255	4199	37.931	4.800	0.193	1.702
ID592858	592858	3	63.928	36.709	45.134	0	56	56	2	1	-10921639	156.190	141	101	247	3280	41.443	2.000	0.159	1.033
ID592861	592861	24	64.733	28.158	59.386	0	56	56	2	1	-10921639	163.333	165	89	255	3430	44.028	2.000	0.157	1.006
ID592860	592860	19	46.042	47.687	57.901	0	56	56	2	1	-10921639	179.667	185	115	233	3773	29.969	4.800	0.119	1.271
ID592863	592863	26	35.390	18.998	72.676	0	56	56	2	1	-10921639	152.619	151	108	192	3205	20.877	4.800	0.116	1.525
ID592862	592862	23	52.980	33.703	63.727	0	56	56	2	1	-10921639	165.286	165	110	242	3471	37.938	3.200	0.117	0.915
ID592853	592853	None	35.119	60.621	25.154	0	56	56	2	1	-10921639	138.524	134	101	192	2909	28.722	2.000	0.098	0.865
ID592852	592852	18	59.565	29.907	17.390	0	56	56	2	1	-10921639	138.857	129	91	206	2916	34.266	2.000	0.197	1.335
ID592855	592855	5	46.257	46.590	38.769	0	56	56	2	1	-10921639	168.952	168	115	240	3548	30.939	2.000	0.100	0.995
ID592854	592854	25	38.601	58.808	37.238	0	56	56	2	1	-10921639	136.667	132	89	228	2870	29.615	7.600	0.081	0.694
ID592905	592905	5	58.077	47.345	38.327	0	57	57	2	1	-10921639	177.095	175	110	255	3719	41.889	2.000	0.134	0.996
ID592904	592904	None	44.732	57.153	29.745	0	57	57	2	1	-10921639	155.190	156	108	199	3259	30.357	2.000	0.122	1.109
ID592907	592907	3	66.879	36.986	45.087	0	57	57	2	1	-10921639	171.810	170	117	255	3608	40.482	2.000	0.159	1.167
ID592906	592906	27	51.156	30.200	38.958	0	57	57	2	1	-10921639	133.190	129	79	199	2797	34.029	2.000	0.143	0.981
ID592909	592909	11	80.126	62.573	50.863	0	57	57	2	1	-10921639	189.714	192	125	255	3984	46.454	2.000	0.201	1.368
ID592908	592908	20	60.905	45.440	44.561	0	57	57	2	1	-10921639	163.000	161	96	255	3423	51.859	2.000	0.129	0.716
ID592911	592911	24	65.373	27.715	59.099	0	57	57	2	1	-10921639	162.095	156	105	242	3404	38.436	2.000	0.161	1.168
ID592910	592910	21	38.311	28.093	52.329	0	57	57	2	1	-10921639	136.333	137	69	197	2863	32.284	2.000	0.087	0.678
ID592901	592901	18	64.743	29.888	16.976	0	57	57	2	1	-10921639	136.905	137	79	250	2875	40.295	2.000	0.189	1.081
ID592903	592903	None	36.419	33.905	26.257	0	57	57	2	1	-10921639	113.810	113	81	180	2390	24.118	2.000	0.130	1.083
ID592902	592902	None	35.421	57.603	22.411	0	57	57	2	1	-10921639	133.381	134	74	194	2801	31.921	7.600	0.104	0.787
ID592913	592913	23	57.249	33.401	64.423	0	57	57	2	1	-10921639	170.857	161	113	245	3588	38.905	2.000	0.137	1.059
ID592912	592912	19	43.765	47.608	58.513	0	57	57	2	1	-10921639	187.619	187	146	255	3940	29.862	7.600	0.093	1.073
ID592914	592914	26	39.080	18.428	72.861	0	57	57	2	1	-10921639	153.810	146	103	209	3230	28.165	2.000	0.096	0.959
ID592929	592929	24	66.489	27.968	59.249	0	58	58	2	1	-10921639	180.238	173	134	255	3785	35.979	2.000	0.163	1.404
ID592928	592928	19	35.167	46.036	57.905	0	58	58	2	1	-10921639	174.905	173	137	228	3673	23.791	7.600	0.091	1.223
ID592930	592930	23	56.660	33.786	64.098	0	58	58	2	1	-10921639	161.524	153	108	255	3392	38.613	2.000	0.114	0.857
ID592921	592921	5	55.452	46.742	38.810	0	58	58	2	1	-10921639	171.143	158	125	255	3594	34.882	2.000	0.118	1.033
ID592920	592920	27	44.285	30.316	38.904	0	58	58	2	1	-10921639	124.952	120	72	192	2624	30.086	2.000	0.135	0.989
ID592923	592923	3	69.208	37.059	45.664	0	58	58	2	1	-10921639	194.905	194	132	255	4093	40.792	2.000	0.145	1.209
ID592922	592922	20	49.660	45.336	43.953	0	58	58	2	1	-10921639	154.762	149	98	255	3250	42.369	2.000	0.079	0.534
ID592925	592925	11	77.511	62.253	50.290	0	58	58	2	1	-10921639	217.381	218	168	255	4565	33.140	4.800	0.211	2.290
ID592924	592924	None	36.596	54.492	49.423	0	58	58	2	1	-10921639	152.667	158	110	218	3206	31.371	2.000	0.104	0.918
ID592927	592927	28	39.612	53.291	56.833	0	58	58	2	1	-10921639	158.000	153	117	214	3318	27.989	2.000	0.084	0.879
ID592926	592926	21	47.463	27.895	52.550	0	58	58	2	1	-10921639	147.714	144	86	226	3102	34.344	2.000	0.110	0.850
ID592915	592915	None	36.822	29.578	11.775	0	58	58	2	1	-10921639	87.048	84	45	141	1828	26.521	2.000	0.145	0.832
ID592917	592917	None	43.151	39.979	22.202	0	58	58	2	1	-10921639	125.667	120	86	185	2639	28.978	2.000	0.118	0.919
ID592916	592916	18	58.382	29.425	17.522	0	58	58	2	1	-10921639	144.476	146	98	218	3034	34.581	4.800	0.186	1.313
ID592919	592919	25	36.322	59.666	36.837	0	58	58	2	1	-10921639	137.429	129	62	199	2886	38.039	7.600	0.089	0.591
ID592918	592918	29	36.320	26.687	27.496	0	58	58	2	1	-10921639	124.762	125	91	173	2620	20.263	4.800	0.134	1.453
ID592937	592937	20	44.878	45.317	44.203	0	59	59	2	1	-10921639	169.857	161	101	247	3567	39.133	2.000	0.079	0.638
ID592936	592936	None	37.719	29.848	42.811	0	59	59	2	1	-10921639	137.238	144	84	190	2882	26.638	6.380	0.103	0.966
ID592939	592939	11	72.966	62.615	50.211	0	59	59	2	1	-10921639	190.286	180	137	255	3996	39.544	4.800	0.183	1.487
ID592938	592938	3	66.939	37.483	45.968	0	59	59	2	1	-10921639	180.952	163	122	255	3800	45.255	2.000	0.149	1.037
ID592941	592941	None	41.365	42.420	58.306	0	59	59	2	1	-10921639	177.762	165	134	255	3733	31.840	2.000	0.075	0.774
ID592940	592940	28	43.497	53.165	56.592	0	59	59	2	1	-10921639	149.619	156	89	206	3142	33.870	2.000	0.103	0.822
ID592943	592943	24	57.401	28.156	59.466	0	59	59	2	1	-10921639	175.810	170	120	255	3692	35.658	2.000	0.143	1.236
ID592942	592942	19	45.465	46.704	57.942	0	59	59	2	1	-10921639	169.048	173	120	230	3550	29.400	2.000	0.104	1.079
ID592931	592931	18	60.253	29.977	17.625	0	59	59	2	1	-10921639	137.571	127	84	218	2889	38.378	2.000	0.168	1.031
ID592933	592933	30	60.163	57.341	31.261	0	59	59	2	1	-10921639	177.429	187	89	240	3726	36.882	4.800	0.175	1.435
ID592932	592932	29	39.986	26.468	27.534	0	59	59	2	1	-10921639	111.190	115	50	173	2335	34.947	2.000	0.151	0.836
ID592935	592935	5	61.451	46.932	38.683	0	59	59	2	1	-10921639	192.429	190	151	255	4041	32.878	2.000	0.139	1.425
ID592934	592934	25	41.618	59.572	37.004	0	59	59	2	1	-10921639	152.571	151	98	240	3204	30.278	4.800	0.141	1.248
ID592945	592945	26	45.131	18.881	73.070	0	59	59	2	1	-10921639	147.619	141	98	228	3100	29.383	2.000	0.102	0.934
ID592944	592944	23	57.438	33.919	63.862	0	59	59	2	1	-10921639	182.095	182	115	255	3824	34.980	2.000	0.131	1.209
ID593001	593001	None	40.648	52.000	43.547	0	60	60	2	1	-10921639	144.333	141	91	218	3031	31.938	2.000	0.100	0.819
ID593000	593000	5	64.068	47.038	38.288	0	60	60	2	1	-10921639	171.000	168	113	255	3591	38.554	2.000	0.165	1.257
ID593003	593003	3	51.421	37.417	47.276	0	60	60	2	1	-10921639	179.429	163	129	255	3768	40.574	2.000	0.099	0.798
ID593002	593002	20	58.167	45.104	44.511	0	60	60	2	1	-10921639	173.429	168	120	255	3642	39.693	2.000	0.125	0.970
ID593005	593005	None	51.069	27.681	52.710	0	60	60	2	1	-10921639	158.238	153	113	223	3323	30.584	2.000	0.135	1.233
ID593004	593004	11	73.901	62.363	50.384	0	60	60	2	1	-10921639	209.714	214	141	255	4404	36.430	4.800	0.189	1.827
ID593007	593007	24	66.462	28.044	59.101	0	60	60	2	1	-10921639	174.714	156	117	250	3669	37.890	2.000	0.156	1.246
ID593006	593006	19	42.143	47.003	57.334	0	60	60	2	1	-10921639	177.905	182	125	230	3736	27.466	4.800	0.139	1.577
ID592995	592995	None	47.462	29.216	11.553	0	60	60	2	1	-10921639	95.286	96	52	168	2001	29.265	2.000	0.201	1.090
ID592997	592997	98	41.907	52.048	24.878	0	60	60	2	1	-10921639	142.714	141	96	202	2997	25.501	2.000	0.125	1.243
ID592996	592996	18	62.826	30.406	17.457	0	60	60	2	1	-10921639	137.476	139	69	221	2887	41.393	2.000	0.208	1.144
ID592999	592999	25	36.444	59.219	37.088	0	60	60	2	1	-10921639	140.333	146	96	202	2947	30.012	2.000	0.088	0.758
ID592998	592998	30	49.877	57.018	31.357	0	60	60	2	1	-10921639	162.810	178	113	197	3419	30.205	2.000	0.147	1.381
ID593009	593009	26	37.794	19.158	72.863	0	60	60	2	1	-10921639	160.714	153	137	221	3375	23.189	6.285	0.097	1.222
ID593008	593008	23	63.621	33.739	64.469	0	60	60	2	1	-10921639	163.286	151	108	255	3429	40.902	2.000	0.156	1.077
ID592969	592969	5	52.932	47.201	38.915	0	61	61	2	1	-10921639	180.571	173	129	255	3792	34.600	2.000	0.103	0.979
ID592968	592968	98	45.917	51.703	25.600	0	61	61	2	1	-10921639	173.952	170	122	255	3653	34.600	2.000	0.103	0.940
ID592971	592971	3	39.034	37.471	46.541	0	61	61	2	1	-10921639	169.619	156	129	235	3562	32.879	2.000	0.089	0.840
ID592970	592970	20	46.118	45.305	43.776	0	61	61	2	1	-10921639	178.381	180	127	233	3746	32.279	2.000	0.101	1.010
ID592973	592973	None	35.792	46.691	48.736	0	61	61	2	1	-10921639	130.714	122	86	221	2745	34.733	2.000	0.075	0.527
ID592972	592972	None	36.129	37.099	48.704	0	61	61	2	1	-10921639	165.429	153	122	221	3474	32.259	2.000	0.089	0.841
ID592975	592975	11	69.961	62.503	50.338	0	61	61	2	1	-10921639	187.190	178	115	255	3931	42.904	2.000	0.185	1.365
ID592965	592965	None	37.916	63.163	16.719	0	61	61	2	1	-10921639	78.714	67	43	146	1653	25.297	2.000	0.177	0.937
ID592967	592967	31	41.904	40.591	22.153	0	61	61	2	1	-10921639	129.286	127	81	190	2715	32.797	2.000	0.099	0.707
ID592966	592966	18	57.562	29.962	17.618	0	61	61	2	1	-10921639	145.810	137	103	214	3062	32.841	2.000	0.172	1.300
ID592977	592977	23	68.497	33.909	64.249	0	61	61	2	1	-10921639	177.810	165	125	255	3734	39.090	2.000	0.153	1.209
ID592976	592976	24	57.051	28.939	58.996	0	61	61	2	1	-10921639	176.667	175	120	245	3710	32.737	4.800	0.156	1.458
ID592979	592979	None	48.182	52.000	76.000	0	61	61	2	1	-10921639	140.762	129	98	235	2956	35.064	2.000	0.131	0.928
ID592978	592978	26	43.276	18.909	73.121	0	61	61	2	1	-10921639	165.476	168	122	216	3475	26.949	2.000	0.113	1.244
ID593025	593025	23	64.429	33.826	64.121	0	62	62	2	1	-10921639	154.905	144	103	252	3253	36.557	2.000	0.170	1.234
ID593024	593024	24	63.759	28.017	59.218	0	62	62	2	1	-10921639	171.429	161	117	250	3600	33.980	2.000	0.176	1.509
ID593017	593017	5	49.134	47.124	38.949	0	62	62	2	1	-10921639	175.571	170	108	247	3687	33.460	2.000	0.103	0.980
ID593016	593016	None	38.306	30.128	38.403	0	62	62	2	1	-10921639	143.571	149	113	187	3015	23.481	4.800	0.131	1.412
ID593019	593019	20	45.491	45.779	43.780	0	62	62	2	1	-10921639	178.619	173	139	255	3751	32.157	2.000	0.076	0.788
ID593018	593018	32	36.151	52.322	43.410	0	62	62	2	1	-10921639	150.190	149	108	214	3154	28.074	2.000	0.076	0.753
ID593021	593021	None	39.871	32.756	47.009	0	62	62	2	1	-10921639	156.905	161	93	216	3295	33.663	2.000	0.098	0.831
ID593020	593020	3	53.281	37.581	46.405	0	62	62	2	1	-10921639	180.476	170	134	255	3790	40.149	2.000	0.113	0.910
ID593023	593023	None	46.358	27.879	53.324	0	62	62	2	1	-10921639	140.952	134	93	209	2960	31.009	2.000	0.131	1.050
ID593022	593022	11	79.505	62.144	50.613	0	62	62	2	1	-10921639	199.095	194	127	255	4181	42.753	4.800	0.206	1.588
ID593011	593011	31	49.069	40.333	22.304	0	62	62	2	1	-10921639	135.381	134	89	204	2843	33.401	2.000	0.142	1.006
ID593010	593010	18	59.123	29.828	17.925	0	62	62	2	1	-10921639	142.286	134	91	230	2988	36.099	2.000	0.166	1.124
ID593013	593013	30	47.872	56.886	32.000	0	62	62	2	1	-10921639	161.619	161	105	233	3394	31.959	2.000	0.113	1.029
ID593012	593012	33	44.451	46.893	26.984	0	62	62	2	1	-10921639	152.333	149	115	218	3199	27.933	2.000	0.106	1.044
ID593015	593015	None	37.988	60.923	35.150	0	62	62	2	1	-10921639	143.857	141	96	218	3021	31.647	3.200	0.087	0.727
ID593014	593014	None	41.232	42.097	35.011	0	62	62	2	1	-10921639	141.571	137	89	204	2973	30.071	2.000	0.105	0.897
ID592961	592961	None	47.110	49.975	60.466	0	63	63	2	1	-10921639	163.524	163	122	252	3434	28.970	7.600	0.112	1.137
ID592960	592960	24	37.803	28.620	58.721	0	63	63	2	1	-10921639	152.714	146	122	206	3207	23.783	4.800	0.112	1.293
ID592963	592963	23	56.769	34.370	64.044	0	63	63	2	1	-10921639	161.286	149	129	235	3387	31.276	2.000	0.152	1.359
ID592962	592962	92	37.927	41.640	61.638	0	63	63	2	1	-10921639	141.143	134	89	211	2964	31.409	2.000	0.097	0.792
ID592964	592964	26	53.614	18.808	73.286	0	63	63	2	1	-10921639	164.571	158	117	255	3456	36.448	2.000	0.129	1.034
ID592953	592953	None	41.597	29.757	41.908	0	63	63	2	1	-10921639	165.619	170	125	209	3478	27.244	2.000	0.105	1.157
ID592952	592952	5	48.735	47.420	38.930	0	63	63	2	1	-10921639	183.762	173	144	255	3859	32.150	2.000	0.104	1.078
ID592955	592955	20	54.575	45.420	43.790	0	63	63	2	1	-10921639	182.381	165	110	255	3830	42.374	2.000	0.115	0.887
ID592954	592954	None	38.775	56.496	43.304	0	63	63	2	1	-10921639	154.762	149	125	230	3250	28.955	2.000	0.108	1.046
ID592957	592957	3	53.299	37.212	46.955	0	63	63	2	1	-10921639	173.524	161	129	255	3644	38.215	2.000	0.098	0.813
ID592956	592956	32	37.758	51.683	43.959	0	63	63	2	1	-10921639	155.667	153	103	221	3269	29.302	2.000	0.090	0.878
ID592959	592959	11	78.821	62.184	50.816	0	63	63	2	1	-10921639	210.952	221	141	255	4430	41.971	2.000	0.190	1.604
ID592958	592958	None	35.085	46.430	48.960	0	63	63	2	1	-10921639	134.286	122	93	192	2820	30.110	2.000	0.067	0.563
ID592947	592947	None	37.616	51.775	26.029	0	63	63	2	1	-10921639	143.333	139	103	199	3010	28.477	2.000	0.108	0.983
ID592946	592946	18	40.062	30.245	17.819	0	63	63	2	1	-10921639	125.571	125	81	192	2637	27.334	7.600	0.122	1.000
ID592949	592949	33	44.377	46.927	27.952	0	63	63	2	1	-10921639	158.048	149	115	226	3319	27.967	2.000	0.098	1.006
ID592948	592948	None	39.018	28.923	26.960	0	63	63	2	1	-10921639	113.476	120	76	156	2383	24.861	6.360	0.147	1.168
ID592951	592951	None	37.475	49.142	32.664	0	63	63	2	1	-10921639	147.238	144	96	192	3092	24.845	2.000	0.100	1.073
ID592950	592950	30	48.269	57.656	30.206	0	63	63	2	1	-10921639	168.190	156	129	218	3532	28.682	4.800	0.133	1.379
ID592974	592974	18	61.727	30.563	17.840	0	64	64	2	1	-10921639	146.190	144	101	230	3070	37.761	2.000	0.159	1.061
ID592993	592993	23	57.030	34.173	63.123	0	64	64	2	1	-10921639	155.381	151	103	230	3263	32.024	2.000	0.162	1.355
ID592992	592992	92	36.679	42.123	61.777	0	64	64	2	1	-10921639	136.905	141	93	221	2875	31.706	2.000	0.079	0.636
ID592994	592994	26	48.620	19.110	73.032	0	64	64	2	1	-10921639	168.714	161	122	223	3543	28.297	2.000	0.129	1.361
ID592985	592985	20	40.866	45.369	43.669	0	64	64	2	1	-10921639	165.905	173	108	233	3484	33.855	2.000	0.085	0.765
ID592984	592984	36	40.621	61.771	42.730	0	64	64	2	1	-10921639	153.857	151	113	204	3231	26.575	4.800	0.122	1.261
ID592987	592987	91	43.710	33.140	48.131	0	64	64	2	1	-10921639	161.667	165	84	242	3395	39.178	2.000	0.092	0.694
ID592986	592986	3	36.454	37.562	46.444	0	64	64	2	1	-10921639	161.000	151	125	228	3381	32.470	2.000	0.083	0.758
ID592989	592989	None	38.194	27.498	53.167	0	64	64	2	1	-10921639	126.190	120	74	178	2650	31.360	2.000	0.116	0.834
ID592988	592988	11	71.042	62.646	50.355	0	64	64	2	1	-10921639	217.048	218	146	255	4558	34.562	4.800	0.188	1.989
ID592991	592991	None	36.017	46.861	58.585	0	64	64	2	1	-10921639	169.190	170	137	214	3553	23.284	7.600	0.114	1.484
ID592990	592990	24	45.299	27.944	59.283	0	64	64	2	1	-10921639	143.429	134	101	226	3012	32.663	2.000	0.099	0.793
ID592981	592981	30	52.453	57.156	30.956	0	64	64	2	1	-10921639	196.524	194	146	252	4127	32.236	4.800	0.126	1.362
ID592980	592980	None	38.506	40.180	22.145	0	64	64	2	1	-10921639	121.762	122	74	185	2557	26.495	4.800	0.137	1.109
ID592983	592983	5	46.390	48.911	38.934	0	64	64	2	1	-10921639	167.619	165	98	223	3520	32.925	4.800	0.134	1.203
ID592982	592982	35	40.968	30.032	38.646	0	64	64	2	1	-10921639	141.381	134	108	178	2969	22.438	2.000	0.130	1.452
ID593049	593049	35	62.907	29.983	38.492	0	65	65	2	1	-10921639	158.190	151	103	223	3322	35.920	4.800	0.202	1.480
ID593048	593048	30	52.727	57.164	30.381	0	65	65	2	1	-10921639	195.000	190	153	255	4095	31.177	6.211	0.134	1.476
ID593051	593051	36	54.050	61.371	43.084	0	65	65	2	1	-10921639	178.810	173	120	230	3755	30.099	2.000	0.134	1.405
ID593050	593050	5	39.540	47.034	39.012	0	65	65	2	1	-10921639	161.190	161	125	235	3385	26.683	2.000	0.095	1.045
ID593053	593053	11	73.094	62.657	50.193	0	65	65	2	1	-10921639	222.286	233	170	255	4668	33.117	4.800	0.206	2.295
ID593052	593052	91	47.260	33.045	47.317	0	65	65	2	1	-10921639	166.000	161	115	230	3486	33.699	2.000	0.099	0.891
ID593055	593055	24	62.576	28.757	59.035	0	65	65	2	1	-10921639	158.048	149	117	247	3319	36.691	2.000	0.155	1.155
ID593054	593054	None	41.398	72.967	53.170	0	65	65	2	1	-10921639	121.810	120	76	185	2558	28.414	2.000	0.138	1.037
ID593045	593045	18	66.640	29.916	18.065	0	65	65	2	1	-10921639	167.143	165	115	233	3510	34.394	2.000	0.190	1.554
ID593047	593047	37	44.257	28.559	27.358	0	65	65	2	1	-10921639	134.619	137	86	190	2827	23.523	4.800	0.175	1.706
ID593046	593046	None	40.050	33.985	21.154	0	65	65	2	1	-10921639	132.000	127	89	228	2772	30.442	2.000	0.085	0.678
ID593033	593033	35	51.343	30.536	38.540	0	66	66	2	1	-10921639	168.762	163	132	228	3544	27.070	2.000	0.143	1.564
ID593032	593032	5	40.344	49.667	37.713	0	66	66	2	1	-10921639	165.238	165	108	228	3470	27.519	2.000	0.106	1.150
ID593035	593035	36	39.230	60.758	43.982	0	66	66	2	1	-10921639	161.762	161	117	230	3397	30.796	2.000	0.072	0.709
ID593034	593034	None	38.633	44.728	44.214	0	66	66	2	1	-10921639	157.905	163	122	211	3316	25.743	3.200	0.105	1.171
ID593037	593037	None	42.298	54.117	49.186	0	66	66	2	1	-10921639	153.476	151	113	226	3223	25.853	2.000	0.108	1.155
ID593036	593036	91	45.629	31.978	45.612	0	66	66	2	1	-10921639	174.190	168	113	252	3658	33.352	2.000	0.095	0.910
ID593039	593039	None	41.208	27.911	52.683	0	66	66	2	1	-10921639	151.810	149	101	226	3188	28.120	2.000	0.088	0.874
ID593038	593038	11	67.599	62.554	50.270	0	66	66	2	1	-10921639	222.048	235	170	255	4663	32.976	4.800	0.178	2.038
ID593027	593027	None	37.787	38.948	21.972	0	66	66	2	1	-10921639	133.429	129	103	190	2802	21.229	4.800	0.129	1.439
ID593026	593026	18	63.746	30.143	18.742	0	66	66	2	1	-10921639	189.571	185	137	255	3981	29.181	4.800	0.170	1.886
ID593029	593029	37	41.060	28.839	27.007	0	66	66	2	1	-10921639	131.238	132	79	190	2756	27.243	4.800	0.156	1.301
ID593028	593028	38	42.954	59.676	25.555	0	66	66	2	1	-10921639	168.000	173	96	223	3528	31.776	7.600	0.106	1.011
ID593031	593031	None	37.042	41.969	35.950	0	66	66	2	1	-10921639	141.905	139	96	218	2980	29.424	6.352	0.082	0.732
ID593030	593030	30	58.038	57.105	30.156	0	66	66	2	1	-10921639	207.286	216	139	255	4353	35.377	4.800	0.137	1.411
ID593041	593041	None	46.419	50.010	60.392	0	66	66	2	1	-10921639	171.238	161	125	223	3596	28.853	2.000	0.122	1.291
ID593040	593040	24	40.637	28.290	58.747	0	66	66	2	1	-10921639	157.333	156	122	206	3304	25.794	2.000	0.109	1.195
ID593043	593043	None	37.319	47.381	66.900	0	66	66	2	1	-10921639	144.238	144	110	182	3029	21.656	2.000	0.106	1.281
ID593042	593042	23	56.029	34.136	63.443	0	66	66	2	1	-10921639	150.286	141	91	247	3156	39.599	2.000	0.122	0.827
ID593044	593044	26	52.109	19.079	73.114	0	66	66	2	1	-10921639	168.619	156	132	238	3541	30.776	2.000	0.118	1.157
ID593065	593065	None	45.791	46.313	48.709	0	67	67	2	1	-10921639	155.333	151	101	216	3262	33.962	2.000	0.100	0.835
ID593064	593064	36	42.328	59.922	43.968	0	67	67	2	1	-10921639	153.048	146	110	228	3214	29.068	2.000	0.092	0.887
ID593067	593067	None	39.503	73.337	52.153	0	67	67	2	1	-10921639	120.667	115	86	206	2534	27.834	2.000	0.105	0.822
ID593066	593066	11	65.818	62.257	50.311	0	67	67	2	1	-10921639	208.095	202	161	255	4370	34.329	4.800	0.158	1.651
ID593069	593069	24	36.348	27.903	58.959	0	67	67	2	1	-10921639	132.238	132	93	199	2777	25.642	2.000	0.088	0.838
ID593068	593068	None	52.718	56.981	54.914	0	67	67	2	1	-10921639	174.762	175	125	252	3670	32.037	2.000	0.150	1.420
ID593071	593071	23	50.695	35.004	62.892	0	67	67	2	1	-10921639	154.667	149	125	242	3248	28.999	2.000	0.129	1.221
ID593070	593070	None	40.167	45.494	58.946	0	67	67	2	1	-10921639	165.571	165	110	235	3477	31.155	2.000	0.079	0.779
ID593057	593057	None	51.744	52.801	25.382	0	67	67	2	1	-10921639	185.952	190	125	238	3905	30.962	7.600	0.143	1.500
ID593056	593056	18	57.824	30.231	18.806	0	67	67	2	1	-10921639	181.762	180	122	247	3817	34.489	7.600	0.137	1.271
ID593059	593059	37	42.945	28.199	28.086	0	67	67	2	1	-10921639	130.333	129	74	180	2737	28.061	4.800	0.176	1.391
ID593058	593058	38	48.840	59.806	25.841	0	67	67	2	1	-10921639	161.238	156	103	233	3386	40.989	2.000	0.105	0.747
ID593061	593061	39	36.507	59.914	36.418	0	67	67	2	1	-10921639	153.429	144	122	192	3222	22.411	7.600	0.098	1.227
ID593060	593060	30	57.812	56.910	30.852	0	67	67	2	1	-10921639	198.000	199	122	255	4158	38.005	7.600	0.135	1.243
ID593063	593063	None	37.511	45.763	40.351	0	67	67	2	1	-10921639	158.571	158	108	223	3330	30.709	7.600	0.074	0.709
ID593062	593062	35	74.021	29.584	38.582	0	67	67	2	1	-10921639	178.810	168	129	255	3755	42.769	2.000	0.173	1.233
ID593072	593072	26	35.557	18.617	73.216	0	67	67	2	1	-10921639	153.667	158	115	202	3227	27.064	2.000	0.083	0.868
ID593129	593129	26	55.450	18.861	73.063	0	68	68	2	1	-10921639	163.048	161	127	238	3424	31.616	2.000	0.139	1.257
ID593128	593128	23	50.738	34.124	62.958	0	68	68	2	1	-10921639	162.095	163	115	247	3404	34.334	2.000	0.107	0.915
ID593121	593121	None	44.545	52.232	43.080	0	68	68	2	1	-10921639	163.429	161	122	226	3432	27.053	2.000	0.107	1.165
ID593120	593120	None	36.054	29.226	43.239	0	68	68	2	1	-10921639	137.619	134	84	209	2890	31.422	2.000	0.074	0.606
ID593123	593123	None	41.737	33.930	48.370	0	68	68	2	1	-10921639	172.333	173	134	226	3619	25.848	7.600	0.094	1.148
ID593122	593122	36	35.663	60.257	44.833	0	68	68	2	1	-10921639	185.333	182	127	242	3892	28.822	2.000	0.065	0.782
ID593125	593125	11	54.982	62.630	50.290	0	68	68	2	1	-10921639	214.810	218	161	255	4511	32.287	4.800	0.132	1.547
ID593124	593124	None	35.656	53.764	49.534	0	68	68	2	1	-10921639	149.286	141	115	226	3135	29.810	2.000	0.062	0.583
ID593127	593127	None	40.315	39.381	61.048	0	68	68	2	1	-10921639	153.238	149	110	235	3218	30.835	2.000	0.077	0.707
ID593126	593126	24	36.329	27.767	58.136	0	68	68	2	1	-10921639	153.762	151	122	199	3229	21.199	2.000	0.097	1.283
ID593115	593115	38	50.024	59.911	25.747	0	68	68	2	1	-10921639	153.286	151	96	233	3219	37.265	2.000	0.105	0.780
ID593114	593114	18	52.940	29.836	19.273	0	68	68	2	1	-10921639	175.476	170	113	240	3685	31.901	7.600	0.133	1.295
ID593117	593117	30	57.422	56.745	29.972	0	68	68	2	1	-10921639	200.810	206	149	255	4217	34.085	4.800	0.131	1.366
ID593116	593116	37	42.147	28.133	27.561	0	68	68	2	1	-10921639	134.905	134	72	192	2833	35.058	2.000	0.145	0.972
ID593119	593119	35	46.734	29.431	38.576	0	68	68	2	1	-10921639	140.571	141	84	194	2952	33.054	2.000	0.141	1.053
ID593118	593118	39	35.467	58.899	36.930	0	68	68	2	1	-10921639	157.857	163	115	206	3315	25.407	4.800	0.103	1.165
ID593089	593089	24	49.058	27.804	58.301	0	69	69	2	1	-10921639	149.190	141	103	223	3133	31.232	2.000	0.117	1.001
ID593088	593088	43	50.692	27.563	52.621	0	69	69	2	1	-10921639	159.286	156	101	223	3345	34.794	2.000	0.126	1.026
ID593091	593091	44	43.619	51.415	58.486	0	69	69	2	1	-10921639	178.238	178	137	218	3743	27.966	4.800	0.107	1.233
ID593090	593090	45	47.678	45.322	58.331	0	69	69	2	1	-10921639	195.286	202	149	255	4101	29.314	4.800	0.113	1.354
ID593093	593093	26	59.979	19.297	72.831	0	69	69	2	1	-10921639	184.619	180	132	255	3877	35.582	2.000	0.138	1.262
ID593092	593092	23	49.638	34.573	62.800	0	69	69	2	1	-10921639	164.714	161	113	226	3459	33.581	2.000	0.124	1.085
ID593081	593081	None	46.349	39.715	31.350	0	69	69	2	1	-10921639	162.381	161	113	221	3410	33.263	3.200	0.122	1.061
ID593080	593080	30	58.391	56.612	30.347	0	69	69	2	1	-10921639	212.714	221	153	255	4467	37.091	4.800	0.132	1.341
ID593083	593083	35	55.101	29.876	38.501	0	69	69	2	1	-10921639	148.333	137	89	226	3115	35.765	2.000	0.135	0.988
ID593082	593082	None	45.439	47.897	31.765	0	69	69	2	1	-10921639	167.476	168	108	218	3517	30.792	2.000	0.117	1.143
ID593085	593085	36	35.407	60.171	44.605	0	69	69	2	1	-10921639	173.667	173	132	235	3647	25.582	2.000	0.073	0.923
ID593084	593084	42	37.826	46.722	39.846	0	69	69	2	1	-10921639	165.571	165	127	214	3477	26.701	2.000	0.091	1.035
ID593087	593087	11	65.323	62.724	50.303	0	69	69	2	1	-10921639	215.762	221	156	255	4531	40.390	2.000	0.148	1.375
ID593086	593086	None	40.543	37.593	46.970	0	69	69	2	1	-10921639	178.429	173	141	242	3747	28.463	2.000	0.090	1.035
ID593073	593073	18	36.506	30.167	19.228	0	69	69	2	1	-10921639	151.762	149	103	192	3187	26.853	7.600	0.105	1.075
ID593075	593075	None	44.883	33.272	21.076	0	69	69	2	1	-10921639	155.190	146	113	206	3259	27.815	7.600	0.118	1.178
ID593074	593074	88	35.164	27.210	20.961	0	69	69	2	1	-10921639	132.429	129	81	204	2781	33.146	2.000	0.074	0.553
ID593077	593077	40	40.395	56.384	23.463	0	69	69	2	1	-10921639	159.619	161	103	216	3352	30.881	4.800	0.123	1.130
ID593076	593076	89	43.451	39.757	21.764	0	69	69	2	1	-10921639	126.333	125	74	194	2653	30.292	2.000	0.135	0.990
ID593079	593079	41	47.256	46.328	29.991	0	69	69	2	1	-10921639	175.571	173	122	228	3687	31.171	4.800	0.125	1.248
ID593078	593078	37	46.231	28.112	27.744	0	69	69	2	1	-10921639	143.905	158	81	180	3022	31.485	2.000	0.169	1.323
ID593097	593097	40	37.204	56.022	22.926	0	70	70	2	1	-10921639	148.429	153	103	218	3117	33.119	7.600	0.071	0.592
ID593096	593096	89	56.364	39.803	21.774	0	70	70	2	1	-10921639	149.857	141	113	226	3147	29.169	4.800	0.174	1.519
ID593099	593099	37	59.686	28.191	27.874	0	70	70	2	1	-10921639	151.524	149	103	204	3182	33.717	2.000	0.189	1.431
ID593098	593098	None	42.551	51.969	25.768	0	70	70	2	1	-10921639	183.571	180	139	235	3855	34.120	2.000	0.096	0.947
ID593101	593101	30	54.429	56.711	30.460	0	70	70	2	1	-10921639	214.857	204	156	255	4512	33.138	2.000	0.113	1.316
ID593100	593100	41	50.134	45.874	30.011	0	70	70	2	1	-10921639	184.286	182	117	238	3870	31.697	2.000	0.119	1.239
ID593103	593103	42	65.511	46.043	40.221	0	70	70	2	1	-10921639	189.952	175	129	255	3989	38.516	2.000	0.144	1.239
ID593102	593102	35	41.616	30.082	38.472	0	70	70	2	1	-10921639	137.762	139	93	206	2893	28.972	4.800	0.132	1.111
ID593095	593095	88	38.692	27.146	20.872	0	70	70	2	1	-10921639	145.762	146	84	199	3061	33.472	7.600	0.091	0.723
ID593094	593094	18	61.648	29.848	19.080	0	70	70	2	1	-10921639	170.952	161	125	245	3590	33.093	7.600	0.174	1.534
ID593113	593113	26	71.470	19.358	72.961	0	70	70	2	1	-10921639	189.286	178	127	255	3975	45.360	2.000	0.156	1.124
ID593112	593112	23	54.601	34.693	63.240	0	70	70	2	1	-10921639	181.143	180	139	230	3804	27.511	4.800	0.146	1.680
ID593105	593105	None	42.425	53.907	49.620	0	70	70	2	1	-10921639	155.238	151	115	221	3260	27.355	2.000	0.105	1.081
ID593104	593104	36	43.493	59.878	44.334	0	70	70	2	1	-10921639	166.524	158	127	230	3497	32.690	2.000	0.100	0.928
ID593107	593107	43	55.894	27.212	52.843	0	70	70	2	1	-10921639	172.476	173	103	255	3622	39.415	2.000	0.119	0.934
ID593106	593106	11	66.825	62.170	50.215	0	70	70	2	1	-10921639	230.095	230	182	255	4832	26.163	4.800	0.172	2.580
ID593109	593109	44	54.314	51.388	57.648	0	70	70	2	1	-10921639	181.667	180	117	245	3815	34.539	2.000	0.122	1.146
ID593108	593108	24	54.872	27.962	57.987	0	70	70	2	1	-10921639	172.857	170	120	233	3630	32.862	2.000	0.131	1.220
ID593111	593111	45	49.644	45.394	58.914	0	70	70	2	1	-10921639	200.857	199	163	255	4218	30.160	2.000	0.094	1.143
ID593110	593110	None	35.970	69.237	57.696	0	70	70	2	1	-10921639	130.810	129	79	170	2747	21.563	4.800	0.132	1.418
ID593289	593289	36	45.910	60.084	44.782	0	71	71	2	1	-10921639	190.619	197	146	255	4003	30.735	6.319	0.091	1.032
ID593288	593288	46	56.581	51.965	43.127	0	71	71	2	1	-10921639	160.143	156	125	240	3363	33.350	2.000	0.142	1.194
ID593291	593291	11	53.693	61.314	49.933	0	71	71	2	1	-10921639	234.619	255	151	255	4927	32.411	4.800	0.127	1.636
ID593290	593290	47	39.274	46.006	48.646	0	71	71	2	1	-10921639	146.476	149	110	240	3076	33.028	2.000	0.059	0.492
ID593293	593293	44	36.700	51.335	57.310	0	71	71	2	1	-10921639	176.905	180	125	233	3715	29.137	2.000	0.068	0.776
ID593292	593292	43	56.592	27.121	52.184	0	71	71	2	1	-10921639	158.810	156	93	230	3335	35.606	2.000	0.144	1.126
ID593295	593295	45	54.270	46.132	58.138	0	71	71	2	1	-10921639	191.714	185	146	255	4026	37.621	2.000	0.090	0.844
ID593294	593294	24	67.022	27.915	58.300	0	71	71	2	1	-10921639	175.714	165	125	255	3690	37.959	2.000	0.168	1.332
ID593281	593281	37	41.389	27.434	27.898	0	71	71	2	1	-10921639	134.238	134	81	197	2819	31.146	2.000	0.116	0.896
ID593280	593280	40	43.201	55.947	23.958	0	71	71	2	1	-10921639	186.905	190	134	255	3925	33.356	3.200	0.083	0.860
ID593283	593283	41	38.224	46.000	31.000	0	71	71	2	1	-10921639	172.286	168	108	235	3618	28.470	7.600	0.098	1.077
ID593282	593282	30	55.949	56.468	30.634	0	71	71	2	1	-10921639	206.619	204	117	255	4339	45.268	6.304	0.130	1.050
ID593285	593285	35	47.006	30.075	38.733	0	71	71	2	1	-10921639	141.238	134	96	206	2966	29.402	2.000	0.132	1.120
ID593284	593284	48	38.669	39.241	32.164	0	71	71	2	1	-10921639	146.571	144	89	206	3078	29.305	2.000	0.094	0.856
ID593287	593287	None	35.856	29.024	41.676	0	71	71	2	1	-10921639	131.524	132	89	182	2762	26.750	2.000	0.096	0.865
ID593286	593286	42	59.572	46.133	39.540	0	71	71	2	1	-10921639	182.095	178	113	255	3824	37.981	2.000	0.133	1.128
ID593279	593279	49	39.928	33.627	21.278	0	71	71	2	1	-10921639	153.286	153	103	218	3219	33.930	7.600	0.092	0.761
ID593278	593278	18	46.588	31.188	19.707	0	71	71	2	1	-10921639	170.286	170	132	230	3576	30.218	7.600	0.107	1.090
ID593297	593297	26	60.689	19.252	73.271	0	71	71	2	1	-10921639	190.619	187	134	255	4003	37.425	2.000	0.139	1.241
ID593296	593296	23	66.637	34.135	62.556	0	71	71	2	1	-10921639	180.905	175	129	255	3799	38.511	4.800	0.177	1.415
ID593131	593131	49	53.808	33.598	21.510	0	72	72	2	1	-10921639	159.476	153	105	238	3349	40.127	2.000	0.141	0.980
ID593130	593130	18	40.029	30.050	18.797	0	72	72	2	1	-10921639	159.762	163	110	206	3355	26.006	7.600	0.107	1.192
ID593133	593133	40	38.679	56.608	24.201	0	72	72	2	1	-10921639	165.000	170	113	228	3465	37.178	6.009	0.078	0.639
ID593132	593132	50	35.053	50.390	22.324	0	72	72	2	1	-10921639	129.476	125	84	192	2719	31.208	2.000	0.084	0.640
ID593135	593135	41	68.714	46.032	30.301	0	72	72	2	1	-10921639	197.000	197	117	255	4137	42.331	3.200	0.162	1.295
ID593134	593134	37	50.941	27.538	27.900	0	72	72	2	1	-10921639	133.952	132	57	209	2813	35.098	2.000	0.183	1.179
ID593145	593145	43	47.640	27.223	52.496	0	72	72	2	1	-10921639	148.143	149	101	218	3111	36.227	2.000	0.116	0.853
ID593144	593144	11	63.118	61.558	50.291	0	72	72	2	1	-10921639	234.333	255	178	255	4921	25.311	4.800	0.167	2.650
ID593147	593147	45	45.834	45.989	57.933	0	72	72	2	1	-10921639	196.190	192	151	252	4120	29.385	7.600	0.096	1.169
ID593146	593146	44	51.115	52.079	56.911	0	72	72	2	1	-10921639	182.000	182	144	255	3822	29.998	2.000	0.108	1.185
ID593149	593149	23	52.967	33.871	62.966	0	72	72	2	1	-10921639	175.238	168	134	223	3680	30.422	2.000	0.138	1.394
ID593148	593148	24	44.502	28.214	58.568	0	72	72	2	1	-10921639	143.905	146	84	209	3022	34.792	2.000	0.127	0.931
ID593150	593150	26	64.115	19.260	73.188	0	72	72	2	1	-10921639	202.571	197	144	255	4254	35.991	4.800	0.150	1.467
ID593137	593137	30	55.997	56.635	30.925	0	72	72	2	1	-10921639	203.429	194	129	255	4272	46.430	4.800	0.125	0.973
ID593136	593136	48	44.301	39.775	31.504	0	72	72	2	1	-10921639	167.429	175	98	223	3516	32.646	4.800	0.118	1.079
ID593139	593139	35	41.429	29.908	38.263	0	72	72	2	1	-10921639	126.000	120	84	185	2646	28.636	2.000	0.128	1.000
ID593138	593138	51	42.658	59.199	36.960	0	72	72	2	1	-10921639	152.952	149	108	209	3212	28.871	2.000	0.108	1.032
ID593141	593141	46	43.193	51.744	42.958	0	72	72	2	1	-10921639	162.095	156	117	216	3404	24.409	3.200	0.114	1.364
ID593140	593140	42	62.531	45.149	39.741	0	72	72	2	1	-10921639	195.619	182	146	255	4108	33.566	2.000	0.145	1.472
ID593143	593143	47	50.673	46.597	48.912	0	72	72	2	1	-10921639	167.571	156	115	247	3519	37.973	2.000	0.101	0.809
ID593142	593142	36	39.450	58.133	44.211	0	72	72	2	1	-10921639	176.381	165	137	230	3704	32.250	4.800	0.116	1.133
ID593321	593321	37	50.397	27.255	28.122	0	73	73	2	1	-10921639	140.810	139	93	214	2957	32.231	2.000	0.145	1.105
ID593320	593320	40	46.427	56.454	24.532	0	73	73	2	1	-10921639	185.429	178	134	245	3894	26.785	4.800	0.114	1.421
ID593323	593323	48	48.198	39.536	32.197	0	73	73	2	1	-10921639	167.333	153	125	240	3514	35.244	2.000	0.101	0.870
ID593322	593322	41	48.888	46.109	30.236	0	73	73	2	1	-10921639	198.857	197	137	250	4176	31.017	4.800	0.121	1.379
ID593325	593325	51	42.171	59.026	36.855	0	73	73	2	1	-10921639	164.429	168	125	214	3453	22.337	4.800	0.122	1.596
ID593324	593324	30	69.681	56.354	31.596	0	73	73	2	1	-10921639	186.619	180	105	255	3919	55.425	2.000	0.156	0.909
ID593327	593327	42	62.819	45.779	39.355	0	73	73	2	1	-10921639	206.429	202	153	255	4335	36.320	2.000	0.122	1.240
ID593326	593326	35	50.905	29.520	38.468	0	73	73	2	1	-10921639	136.762	134	91	206	2872	36.097	2.000	0.158	1.034
ID593317	593317	18	52.389	29.939	18.982	0	73	73	2	1	-10921639	172.857	178	122	221	3630	26.070	7.600	0.164	1.864
ID593319	593319	50	38.132	50.395	22.909	0	73	73	2	1	-10921639	132.762	127	81	214	2788	34.624	2.000	0.070	0.502
ID593318	593318	49	39.856	33.928	22.019	0	73	73	2	1	-10921639	141.333	137	86	255	2968	34.548	2.000	0.079	0.599
ID593337	593337	23	35.574	33.992	62.322	0	73	73	2	1	-10921639	165.429	165	125	214	3474	23.642	2.000	0.083	1.077
ID593336	593336	45	43.095	45.642	57.735	0	73	73	2	1	-10921639	206.905	204	161	255	4345	27.749	4.800	0.089	1.217
ID593338	593338	26	53.908	19.413	73.514	0	73	73	2	1	-10921639	179.429	173	117	255	3768	38.621	2.000	0.103	0.866
ID593329	593329	36	37.170	60.291	44.740	0	73	73	2	1	-10921639	191.286	190	139	252	4017	29.979	6.420	0.070	0.840
ID593328	593328	46	41.223	51.813	42.952	0	73	73	2	1	-10921639	162.476	156	115	216	3412	28.017	2.000	0.093	0.983
ID593331	593331	47	42.500	46.644	48.507	0	73	73	2	1	-10921639	162.000	158	105	240	3402	34.870	2.000	0.087	0.746
ID593330	593330	52	46.579	36.364	46.434	0	73	73	2	1	-10921639	188.429	182	144	247	3957	31.239	2.000	0.102	1.115
ID593333	593333	43	55.596	27.431	52.638	0	73	73	2	1	-10921639	179.381	180	101	255	3767	42.412	2.000	0.134	1.003
ID593332	593332	11	62.714	62.349	50.099	0	73	73	2	1	-10921639	241.714	255	185	255	5076	20.790	4.800	0.175	3.466
ID593335	593335	24	52.575	27.493	57.763	0	73	73	2	1	-10921639	177.810	180	110	255	3734	41.590	4.800	0.134	1.010
ID593334	593334	44	53.993	51.659	57.343	0	73	73	2	1	-10921639	178.667	175	108	255	3752	39.531	2.000	0.120	0.968
ID593193	593193	None	38.190	50.062	51.328	0	74	74	2	1	-10921639	169.667	170	122	238	3563	32.096	2.000	0.062	0.621
ID593192	593192	11	61.251	62.083	49.954	0	74	74	2	1	-10921639	237.238	255	185	255	4982	25.044	4.800	0.163	2.662
ID593195	593195	44	46.695	51.833	57.158	0	74	74	2	1	-10921639	180.571	175	132	255	3792	37.516	2.000	0.084	0.743
ID593194	593194	43	36.635	27.807	52.251	0	74	74	2	1	-10921639	146.095	132	91	209	3068	29.891	2.000	0.074	0.674
ID593197	593197	45	46.582	46.077	58.050	0	74	74	2	1	-10921639	200.952	202	156	255	4220	30.717	2.000	0.089	1.073
ID593196	593196	24	67.024	27.360	57.956	0	74	74	2	1	-10921639	187.143	180	127	255	3930	39.375	4.800	0.166	1.351
ID593198	593198	26	72.923	19.279	72.921	0	74	74	2	1	-10921639	186.905	170	122	255	3925	44.943	2.000	0.160	1.149
ID593185	593185	35	46.893	29.723	38.312	0	74	74	2	1	-10921639	156.238	149	108	199	3281	30.159	2.000	0.125	1.153
ID593184	593184	48	50.094	39.913	31.641	0	74	74	2	1	-10921639	169.381	168	113	240	3557	34.567	2.000	0.112	0.983
ID593187	593187	42	35.215	45.897	39.276	0	74	74	2	1	-10921639	174.762	168	132	255	3670	30.638	2.000	0.042	0.463
ID593186	593186	None	36.057	50.134	37.935	0	74	74	2	1	-10921639	164.476	165	125	233	3454	29.137	2.000	0.051	0.553
ID593189	593189	36	41.164	57.876	44.048	0	74	74	2	1	-10921639	177.381	182	137	228	3725	28.544	2.000	0.094	1.069
ID593188	593188	46	53.081	52.016	43.136	0	74	74	2	1	-10921639	178.667	173	134	250	3752	29.318	2.000	0.119	1.295
ID593191	593191	47	40.217	46.292	49.006	0	74	74	2	1	-10921639	168.810	168	127	230	3545	31.101	2.000	0.082	0.820
ID593190	593190	52	41.712	36.403	46.012	0	74	74	2	1	-10921639	176.333	170	122	252	3703	31.360	2.000	0.084	0.871
ID593177	593177	53	40.809	27.243	21.811	0	74	74	2	1	-10921639	149.714	141	96	216	3144	35.286	2.000	0.090	0.698
ID593176	593176	18	43.153	30.168	18.851	0	74	74	2	1	-10921639	170.762	175	127	218	3586	22.365	4.800	0.142	1.897
ID593179	593179	40	44.800	55.996	24.405	0	74	74	2	1	-10921639	158.000	149	81	235	3318	43.638	2.000	0.087	0.578
ID593178	593178	None	38.195	39.859	22.326	0	74	74	2	1	-10921639	114.286	108	64	190	2400	32.861	2.000	0.102	0.645
ID593181	593181	37	44.197	28.572	27.546	0	74	74	2	1	-10921639	151.095	158	86	204	3173	37.234	3.200	0.133	0.952
ID593180	593180	None	36.607	52.182	26.084	0	74	74	2	1	-10921639	169.857	173	120	211	3567	26.127	2.000	0.090	1.077
ID593183	593183	30	57.750	56.526	31.286	0	74	74	2	1	-10921639	204.095	199	125	255	4286	42.879	4.800	0.138	1.154
ID593182	593182	41	53.036	45.495	30.892	0	74	74	2	1	-10921639	198.381	197	122	255	4166	42.210	2.000	0.090	0.778
ID593161	593161	35	43.059	29.428	38.407	0	75	75	2	1	-10921639	141.619	146	86	197	2974	31.824	2.000	0.131	1.030
ID593160	593160	51	39.332	60.156	36.018	0	75	75	2	1	-10921639	161.000	153	132	226	3381	26.582	2.000	0.090	1.003
ID593163	593163	54	39.428	29.830	41.881	0	75	75	2	1	-10921639	153.000	146	120	223	3213	27.930	2.000	0.087	0.873
ID593162	593162	42	36.832	45.647	39.418	0	75	75	2	1	-10921639	170.000	170	117	255	3570	38.690	2.000	0.040	0.341
ID593165	593165	None	44.901	43.717	43.953	0	75	75	2	1	-10921639	188.857	187	141	247	3966	33.494	2.000	0.088	0.911
ID593164	593164	46	44.469	51.996	43.423	0	75	75	2	1	-10921639	163.048	161	117	223	3424	30.421	2.000	0.096	0.936
ID593167	593167	47	44.337	46.953	48.503	0	75	75	2	1	-10921639	168.095	170	93	238	3530	36.656	2.000	0.091	0.769
ID593166	593166	52	52.123	36.822	46.193	0	75	75	2	1	-10921639	178.238	178	117	255	3743	34.984	2.000	0.111	1.020
ID593153	593153	None	39.062	61.908	21.512	0	75	75	2	1	-10921639	118.857	113	67	170	2496	26.633	2.000	0.122	0.969
ID593152	593152	53	43.164	28.387	21.889	0	75	75	2	1	-10921639	181.190	187	108	223	3805	34.473	4.800	0.111	1.053
ID593155	593155	None	38.906	46.086	25.591	0	75	75	2	1	-10921639	155.857	156	108	228	3273	31.955	2.000	0.075	0.678
ID593154	593154	40	43.982	55.546	25.128	0	75	75	2	1	-10921639	177.667	173	108	247	3731	34.742	2.000	0.085	0.798
ID593157	593157	41	60.446	45.950	30.835	0	75	75	2	1	-10921639	213.190	214	170	255	4477	31.293	4.800	0.139	1.665
ID593156	593156	37	53.650	28.124	27.785	0	75	75	2	1	-10921639	173.905	170	117	235	3652	35.236	4.800	0.163	1.385
ID593159	593159	30	68.075	56.286	31.671	0	75	75	2	1	-10921639	207.095	211	120	255	4349	44.336	2.000	0.159	1.284
ID593158	593158	48	57.970	39.311	32.084	0	75	75	2	1	-10921639	173.476	165	110	252	3643	44.120	2.000	0.132	0.916
ID593169	593169	43	50.699	28.249	51.956	0	75	75	2	1	-10921639	171.714	170	108	252	3606	39.437	2.000	0.090	0.717
ID593168	593168	11	50.541	63.677	49.635	0	75	75	2	1	-10921639	231.095	255	149	255	4853	33.504	4.800	0.133	1.617
ID593171	593171	24	71.944	28.080	58.153	0	75	75	2	1	-10921639	199.286	185	127	255	4185	41.281	2.000	0.156	1.306
ID593170	593170	44	50.753	52.025	56.624	0	75	75	2	1	-10921639	191.286	202	139	255	4017	33.924	2.000	0.103	1.055
ID593173	593173	23	35.429	34.706	62.288	0	75	75	2	1	-10921639	163.476	165	101	197	3433	29.214	2.000	0.081	0.839
ID593172	593172	45	58.795	45.997	57.588	0	75	75	2	1	-10921639	216.286	206	168	255	4542	32.976	2.000	0.120	1.404
ID593175	593175	26	62.917	19.373	73.493	0	75	75	2	1	-10921639	172.000	163	117	255	3612	42.558	4.800	0.175	1.204
ID593174	593174	None	36.269	40.191	61.690	0	75	75	2	1	-10921639	188.333	182	129	255	3955	31.075	2.000	0.072	0.816
ID593151	593151	18	42.748	29.721	20.827	0	75	75	2	1	-10921639	189.429	192	156	221	3978	21.198	6.266	0.121	1.925
ID593227	593227	53	39.609	28.217	21.836	0	76	76	2	1	-10921639	168.476	173	103	240	3538	34.776	6.313	0.110	0.961
ID593226	593226	18	42.831	29.797	20.948	0	76	76	2	1	-10921639	172.571	173	122	240	3624	26.819	6.323	0.110	1.274
ID593229	593229	40	38.993	55.278	25.283	0	76	76	2	1	-10921639	180.333	185	103	242	3787	36.060	2.000	0.086	0.793
ID593228	593228	None	42.426	33.648	21.806	0	76	76	2	1	-10921639	143.143	139	79	216	3006	34.133	2.000	0.113	0.850
ID593231	593231	37	69.903	28.306	28.035	0	76	76	2	1	-10921639	197.429	199	137	255	4146	35.834	4.800	0.203	1.858
ID593230	593230	61	39.894	59.506	26.699	0	76	76	2	1	-10921639	182.476	170	139	255	3832	33.883	2.000	0.081	0.807
ID593241	593241	52	41.575	37.600	45.754	0	76	76	2	1	-10921639	170.810	165	110	240	3587	32.051	2.000	0.089	0.868
ID593240	593240	78	48.140	59.696	43.936	0	76	76	2	1	-10921639	180.952	180	134	255	3800	28.596	4.800	0.113	1.281
ID593243	593243	11	51.723	62.472	49.940	0	76	76	2	1	-10921639	218.714	228	149	255	4593	37.565	2.000	0.109	1.141
ID593242	593242	47	42.944	46.855	48.541	0	76	76	2	1	-10921639	173.048	173	132	255	3634	33.040	2.000	0.080	0.780
ID593245	593245	43	56.413	28.273	52.028	0	76	76	2	1	-10921639	190.714	187	122	255	4005	38.379	2.000	0.122	1.083
ID593244	593244	56	54.811	62.472	49.940	0	76	76	2	1	-10921639	218.714	228	149	255	4593	37.565	2.000	0.109	1.141
ID593247	593247	45	52.440	46.140	57.298	0	76	76	2	1	-10921639	222.857	228	139	255	4680	31.885	4.800	0.118	1.472
ID593246	593246	57	46.008	57.955	54.291	0	76	76	2	1	-10921639	177.048	175	137	238	3718	26.785	2.000	0.099	1.187
ID593233	593233	48	42.156	39.872	31.826	0	76	76	2	1	-10921639	168.619	168	125	216	3541	30.365	2.000	0.108	1.079
ID593232	593232	41	63.595	46.041	30.992	0	76	76	2	1	-10921639	206.381	209	151	255	4334	37.148	2.000	0.135	1.323
ID593235	593235	51	40.761	59.350	36.739	0	76	76	2	1	-10921639	165.333	170	113	218	3472	28.018	2.000	0.106	1.135
ID593234	593234	30	54.242	56.769	31.528	0	76	76	2	1	-10921639	209.571	209	137	255	4401	37.545	2.000	0.116	1.159
ID593237	593237	42	39.023	45.256	39.705	0	76	76	2	1	-10921639	169.762	165	120	235	3565	32.331	2.000	0.079	0.773
ID593236	593236	35	35.921	30.090	38.325	0	76	76	2	1	-10921639	138.286	141	86	185	2904	28.410	3.200	0.096	0.850
ID593239	593239	46	56.615	52.528	43.446	0	76	76	2	1	-10921639	164.952	156	113	250	3464	40.611	2.000	0.130	0.935
ID593238	593238	54	36.953	29.924	41.007	0	76	76	2	1	-10921639	150.381	153	93	202	3158	29.741	2.000	0.100	0.921
ID593249	593249	24	47.225	29.781	58.271	0	76	76	2	1	-10921639	199.190	190	149	255	4183	37.779	2.000	0.103	0.986
ID593248	593248	44	56.987	51.985	56.657	0	76	76	2	1	-10921639	190.857	185	108	255	4008	43.216	2.000	0.105	0.837
ID593251	593251	None	35.235	43.910	62.968	0	76	76	2	1	-10921639	173.571	175	125	252	3645	34.054	2.000	0.052	0.507
ID593250	593250	23	35.381	34.880	62.015	0	76	76	2	1	-10921639	181.095	175	146	240	3803	24.180	3.200	0.071	0.990
ID593252	593252	26	61.362	19.144	73.303	0	76	76	2	1	-10921639	162.095	161	115	255	3404	35.395	2.000	0.182	1.410
ID593225	593225	26	58.737	18.767	73.853	0	77	77	2	1	-10921639	159.905	144	103	252	3358	39.602	2.000	0.117	0.848
ID593224	593224	23	54.296	34.471	62.119	0	77	77	2	1	-10921639	200.381	194	141	255	4208	35.680	2.000	0.107	1.088
ID593217	593217	11	54.231	63.805	49.842	0	77	77	2	1	-10921639	239.524	255	187	255	5030	22.369	6.276	0.148	2.762
ID593216	593216	56	54.505	62.473	49.784	0	77	77	2	1	-10921639	222.571	255	146	255	4674	41.499	3.200	0.098	0.959
ID593219	593219	57	48.718	58.224	54.357	0	77	77	2	1	-10921639	187.143	190	125	240	3930	33.141	3.200	0.104	1.064
ID593218	593218	43	65.715	28.206	51.777	0	77	77	2	1	-10921639	193.571	190	115	255	4065	48.115	2.000	0.138	0.974
ID593221	593221	58	46.234	28.218	56.774	0	77	77	2	1	-10921639	210.762	209	146	255	4426	33.514	3.200	0.091	1.052
ID593220	593220	44	43.991	52.206	56.202	0	77	77	2	1	-10921639	171.048	158	132	255	3592	31.927	2.000	0.081	0.803
ID593223	593223	24	45.843	30.506	58.479	0	77	77	2	1	-10921639	212.190	206	175	255	4456	29.953	2.000	0.086	1.119
ID593222	593222	45	55.342	46.150	57.152	0	77	77	2	1	-10921639	217.190	211	146	255	4561	36.481	7.600	0.115	1.225
ID593199	593199	55	54.041	26.813	13.177	0	77	77	2	1	-10921639	129.095	127	69	185	2711	33.752	4.800	0.216	1.356
ID593209	593209	30	65.915	56.291	32.347	0	77	77	2	1	-10921639	214.381	221	127	255	4502	44.319	4.800	0.167	1.384
ID593208	593208	48	49.073	39.932	32.112	0	77	77	2	1	-10921639	171.619	170	110	242	3604	39.201	2.000	0.115	0.905
ID593211	593211	42	45.075	45.291	39.004	0	77	77	2	1	-10921639	189.048	187	144	255	3970	29.605	2.000	0.104	1.198
ID593210	593210	None	39.352	48.326	33.955	0	77	77	2	1	-10921639	179.286	180	137	242	3765	30.389	7.600	0.066	0.733
ID593213	593213	46	37.072	52.521	43.249	0	77	77	2	1	-10921639	148.524	146	81	214	3119	34.432	2.000	0.067	0.540
ID593212	593212	54	43.463	29.908	41.465	0	77	77	2	1	-10921639	159.476	163	117	247	3349	31.120	2.000	0.110	1.017
ID593215	593215	52	41.658	37.608	45.479	0	77	77	2	1	-10921639	180.190	175	146	252	3784	27.226	4.800	0.117	1.390
ID593214	593214	78	36.969	59.881	44.068	0	77	77	2	1	-10921639	173.143	175	134	235	3636	27.511	2.000	0.087	1.012
ID593201	593201	53	66.692	28.680	21.712	0	77	77	2	1	-10921639	196.143	199	134	255	4119	33.373	4.800	0.200	1.956
ID593200	593200	59	41.880	60.073	21.462	0	77	77	2	1	-10921639	138.476	139	93	194	2908	32.542	4.800	0.130	0.977
ID593203	593203	None	41.441	45.835	25.743	0	77	77	2	1	-10921639	155.000	151	117	245	3255	31.467	2.000	0.067	0.616
ID593202	593202	40	55.575	55.077	25.040	0	77	77	2	1	-10921639	200.048	197	139	255	4201	34.353	2.000	0.123	1.280
ID593205	593205	60	45.157	25.183	28.353	0	77	77	2	1	-10921639	157.619	170	89	228	3310	38.615	4.800	0.132	0.952
ID593204	593204	61	39.437	59.274	26.869	0	77	77	2	1	-10921639	183.571	175	137	255	3855	28.861	2.000	0.052	0.630
ID593207	593207	41	59.855	45.318	31.068	0	77	77	2	1	-10921639	203.333	209	137	255	4270	36.796	2.000	0.118	1.169
ID593206	593206	37	63.276	28.614	27.843	0	77	77	2	1	-10921639	183.714	202	98	255	3858	45.610	4.800	0.162	1.121
ID593257	593257	61	51.222	59.376	26.365	0	78	78	2	1	-10921639	196.524	185	149	255	4127	36.475	2.000	0.085	0.843
ID593256	593256	40	44.796	54.766	25.716	0	78	78	2	1	-10921639	200.048	194	163	255	4201	25.864	2.000	0.088	1.257
ID593259	593259	60	40.491	24.142	29.146	0	78	78	2	1	-10921639	133.000	129	72	197	2793	36.913	2.000	0.092	0.608
ID593258	593258	37	56.029	28.672	27.883	0	78	78	2	1	-10921639	172.000	178	98	247	3612	40.428	2.000	0.151	1.113
ID593261	593261	48	45.245	39.942	31.673	0	78	78	2	1	-10921639	186.619	190	137	230	3919	28.424	4.800	0.117	1.372
ID593260	593260	41	66.271	46.248	31.456	0	78	78	2	1	-10921639	211.952	211	146	255	4451	36.963	4.800	0.150	1.499
ID593263	593263	51	37.401	59.352	36.234	0	78	78	2	1	-10921639	163.333	153	127	228	3430	30.342	7.600	0.101	0.986
ID593262	593262	30	63.469	56.406	32.128	0	78	78	2	1	-10921639	195.048	190	101	255	4096	53.169	2.000	0.144	0.923
ID593253	593253	55	41.456	25.694	14.053	0	78	78	2	1	-10921639	107.333	103	74	156	2254	22.975	2.000	0.188	1.481
ID593255	593255	53	80.621	28.898	21.858	0	78	78	2	1	-10921639	211.429	202	129	255	4440	40.157	4.800	0.210	1.826
ID593254	593254	59	47.030	59.769	21.204	0	78	78	2	1	-10921639	137.143	137	81	199	2880	35.089	2.000	0.159	1.073
ID593273	593273	58	47.831	28.093	57.165	0	78	78	2	1	-10921639	208.952	209	156	255	4388	33.924	2.000	0.081	0.920
ID593272	593272	57	58.353	58.147	54.745	0	78	78	2	1	-10921639	178.714	178	110	255	3753	40.355	2.000	0.119	0.944
ID593275	593275	None	40.842	21.261	58.430	0	78	78	2	1	-10921639	141.143	134	105	199	2964	29.691	4.800	0.125	1.056
ID593274	593274	45	52.736	46.383	57.152	0	78	78	2	1	-10921639	212.476	218	137	255	4462	36.273	2.000	0.115	1.207
ID593277	593277	None	35.575	49.217	69.855	0	78	78	2	1	-10921639	149.143	161	108	180	3132	25.974	2.000	0.089	0.937
ID593276	593276	24	43.983	30.665	58.667	0	78	78	2	1	-10921639	206.333	209	139	255	4333	34.569	7.600	0.076	0.848
ID593265	593265	46	53.215	52.380	43.092	0	78	78	2	1	-10921639	197.952	192	158	255	4157	27.962	4.800	0.123	1.550
ID593264	593264	54	36.636	30.194	38.738	0	78	78	2	1	-10921639	140.048	134	105	192	2941	24.782	2.000	0.106	1.083
ID593267	593267	52	41.723	37.593	45.196	0	78	78	2	1	-10921639	164.286	156	122	228	3450	31.336	2.000	0.099	0.945
ID593266	593266	None	38.770	2.952	43.963	0	78	78	2	1	-10921639	110.381	103	67	170	2318	25.643	2.000	0.131	0.995
ID593269	593269	56	51.116	62.223	49.199	0	78	78	2	1	-10921639	219.381	216	146	255	4607	34.520	2.000	0.099	1.147
ID593268	593268	None	43.804	54.028	49.399	0	78	78	2	1	-10921639	182.714	178	132	245	3837	32.549	2.000	0.080	0.835
ID593271	593271	43	61.901	27.928	51.886	0	78	78	2	1	-10921639	211.048	221	144	255	4432	36.280	2.000	0.133	1.369
ID593270	593270	11	55.644	65.532	49.164	0	78	78	2	1	-10921639	203.190	211	105	255	4267	44.239	2.000	0.118	0.973
ID593313	593313	57	54.408	58.288	54.464	0	79	79	2	1	-10921639	208.286	204	137	255	4374	37.358	2.000	0.112	1.120
ID593312	593312	62	42.278	56.550	51.935	0	79	79	2	1	-10921639	210.571	209	161	255	4422	30.456	7.600	0.102	1.279
ID593315	593315	45	57.402	46.481	56.872	0	79	79	2	1	-10921639	226.429	228	173	255	4755	31.556	4.800	0.130	1.654
ID593314	593314	58	55.977	27.831	56.265	0	79	79	2	1	-10921639	202.857	197	146	252	4260	32.734	2.000	0.119	1.321
ID593316	593316	26	44.082	18.529	74.079	0	79	79	2	1	-10921639	131.667	125	74	204	2765	34.754	2.000	0.103	0.705
ID593305	593305	41	65.945	46.112	31.309	0	79	79	2	1	-10921639	210.667	218	134	255	4424	38.908	3.200	0.141	1.336
ID593304	593304	48	51.419	40.057	31.220	0	79	79	2	1	-10921639	172.810	170	110	235	3629	37.997	2.000	0.141	1.121
ID593307	593307	51	38.449	59.644	36.043	0	79	79	2	1	-10921639	157.333	151	93	211	3304	31.988	7.600	0.089	0.807
ID593306	593306	30	64.567	56.390	31.785	0	79	79	2	1	-10921639	200.190	202	120	255	4204	49.862	2.000	0.150	1.049
ID593309	593309	52	48.509	38.319	45.282	0	79	79	2	1	-10921639	176.381	178	127	255	3704	33.949	2.000	0.090	0.854
ID593308	593308	54	38.187	30.872	37.948	0	79	79	2	1	-10921639	136.429	134	91	185	2865	26.440	2.000	0.101	0.951
ID593311	593311	43	63.809	28.282	51.997	0	79	79	2	1	-10921639	191.714	182	113	255	4026	46.394	2.000	0.128	0.938
ID593310	593310	56	53.668	63.015	49.507	0	79	79	2	1	-10921639	233.286	247	168	255	4899	27.879	4.800	0.135	1.991
ID593299	593299	59	50.824	60.139	20.986	0	79	79	2	1	-10921639	142.476	144	91	199	2992	31.937	2.000	0.156	1.205
ID593298	593298	55	53.297	25.785	14.939	0	79	79	2	1	-10921639	128.762	125	91	187	2704	25.996	7.600	0.213	1.742
ID593301	593301	40	47.968	55.185	25.487	0	79	79	2	1	-10921639	187.476	182	115	255	3937	44.765	2.000	0.098	0.747
ID593300	593300	53	78.071	29.090	21.983	0	79	79	2	1	-10921639	209.476	204	153	255	4399	31.475	4.800	0.215	2.358
ID593303	593303	37	56.156	28.593	28.454	0	79	79	2	1	-10921639	167.429	168	115	238	3516	36.213	3.200	0.147	1.187
ID593302	593302	61	39.881	58.968	26.823	0	79	79	2	1	-10921639	188.762	187	146	255	3964	30.433	7.600	0.061	0.718
ID593409	593409	43	63.931	28.283	51.904	0	80	80	2	1	-10921639	192.381	175	105	255	4040	46.530	2.000	0.140	1.016
ID593408	593408	56	54.376	64.578	49.009	0	80	80	2	1	-10921639	214.048	226	144	255	4495	41.419	4.800	0.115	1.068
ID593411	593411	58	54.644	27.641	56.863	0	80	80	2	1	-10921639	200.905	199	144	255	4219	35.826	2.000	0.100	1.019
ID593410	593410	62	47.555	57.156	52.728	0	80	80	2	1	-10921639	214.667	214	168	255	4508	29.567	4.800	0.120	1.551
ID593413	593413	63	44.242	40.982	59.335	0	80	80	2	1	-10921639	203.524	214	153	255	4274	32.835	2.000	0.092	1.043
ID593412	593412	45	59.629	46.715	57.061	0	80	80	2	1	-10921639	216.000	223	137	255	4536	37.667	3.200	0.117	1.198
ID593415	593415	26	41.624	19.022	73.868	0	80	80	2	1	-10921639	165.333	158	127	218	3472	26.874	6.343	0.112	1.242
ID593414	593414	None	45.304	34.797	61.994	0	80	80	2	1	-10921639	184.524	180	137	226	3875	26.227	3.200	0.114	1.440
ID593401	593401	41	62.636	45.817	31.508	0	80	80	2	1	-10921639	198.381	197	141	255	4166	38.387	2.000	0.144	1.299
ID593400	593400	48	63.034	39.668	31.332	0	80	80	2	1	-10921639	199.619	197	137	255	4192	36.512	4.800	0.155	1.469
ID593403	593403	51	41.170	59.289	36.241	0	80	80	2	1	-10921639	175.952	170	127	235	3695	29.328	7.600	0.088	0.974
ID593402	593402	30	62.303	56.429	31.804	0	80	80	2	1	-10921639	197.619	197	108	255	4150	50.418	2.000	0.135	0.931
ID593405	593405	64	50.716	30.172	42.502	0	80	80	2	1	-10921639	165.619	165	74	247	3478	43.042	2.000	0.102	0.713
ID593404	593404	54	53.605	30.815	38.063	0	80	80	2	1	-10921639	154.190	158	108	211	3238	33.264	2.000	0.145	1.171
ID593407	593407	65	35.859	47.869	48.539	0	80	80	2	1	-10921639	167.524	161	134	211	3518	27.763	2.000	0.108	1.180
ID593406	593406	52	49.819	38.242	44.649	0	80	80	2	1	-10921639	170.190	158	129	255	3574	34.892	2.000	0.100	0.884
ID593395	593395	53	81.516	28.820	22.239	0	80	80	2	1	-10921639	208.476	214	115	255	4378	40.910	4.800	0.225	1.872
ID593394	593394	59	62.879	60.120	21.129	0	80	80	2	1	-10921639	155.952	153	86	235	3275	39.084	2.000	0.170	1.162
ID593397	593397	40	36.581	54.644	25.514	0	80	80	2	1	-10921639	185.381	182	149	240	3893	26.960	2.000	0.065	0.843
ID593396	593396	66	46.303	49.742	23.928	0	80	80	2	1	-10921639	162.429	163	108	230	3411	32.686	2.000	0.107	0.958
ID593399	593399	37	59.570	28.586	28.302	0	80	80	2	1	-10921639	177.286	182	101	223	3723	35.082	2.000	0.157	1.369
ID593398	593398	61	39.680	58.644	26.756	0	80	80	2	1	-10921639	173.048	168	105	255	3634	38.246	2.000	0.060	0.509
ID593369	593369	55	51.935	26.049	15.460	0	81	81	2	1	-10921639	136.857	134	96	190	2874	26.518	4.800	0.202	1.735
ID593371	593371	53	81.335	28.597	22.364	0	81	81	2	1	-10921639	214.190	228	134	255	4498	44.265	4.800	0.212	1.696
ID593370	593370	59	48.541	60.888	21.365	0	81	81	2	1	-10921639	133.571	132	76	194	2805	33.870	3.200	0.156	1.066
ID593373	593373	66	54.448	49.996	24.278	0	81	81	2	1	-10921639	168.238	163	113	245	3533	38.795	3.200	0.142	1.081
ID593372	593372	None	38.001	33.275	22.678	0	81	81	2	1	-10921639	160.190	158	108	218	3364	32.628	2.000	0.075	0.681
ID593375	593375	None	36.512	18.303	29.782	0	81	81	2	1	-10921639	83.476	81	38	149	1753	28.724	2.000	0.148	0.751
ID593374	593374	37	69.003	29.306	28.564	0	81	81	2	1	-10921639	183.524	173	103	255	3854	45.415	2.000	0.186	1.265
ID593385	593385	65	35.326	47.613	47.941	0	81	81	2	1	-10921639	149.952	141	110	226	3149	29.287	2.000	0.055	0.533
ID593384	593384	52	52.463	39.360	44.865	0	81	81	2	1	-10921639	157.381	156	108	255	3305	38.530	2.000	0.106	0.784
ID593387	593387	43	52.881	28.462	51.263	0	81	81	2	1	-10921639	193.095	190	115	255	4055	46.561	2.000	0.106	0.797
ID593386	593386	56	52.653	64.960	49.213	0	81	81	2	1	-10921639	234.571	250	173	255	4926	25.190	4.800	0.129	2.122
ID593389	593389	None	35.365	57.960	53.692	0	81	81	2	1	-10921639	180.714	185	127	238	3795	32.050	7.600	0.066	0.694
ID593388	593388	62	35.525	56.578	52.082	0	81	81	2	1	-10921639	200.238	194	146	255	4205	28.353	7.600	0.072	0.950
ID593391	593391	45	63.611	46.292	57.159	0	81	81	2	1	-10921639	205.476	206	132	255	4315	39.537	2.000	0.140	1.279
ID593390	593390	58	48.978	27.815	57.118	0	81	81	2	1	-10921639	223.095	226	170	255	4685	26.454	4.800	0.097	1.495
ID593377	593377	48	54.638	40.380	31.049	0	81	81	2	1	-10921639	184.143	185	120	255	3867	40.118	2.000	0.142	1.142
ID593376	593376	69	41.946	24.388	29.534	0	81	81	2	1	-10921639	136.143	137	81	197	2859	37.633	2.000	0.118	0.762
ID593379	593379	30	67.985	56.465	31.551	0	81	81	2	1	-10921639	193.143	182	108	255	4056	52.946	2.000	0.157	0.992
ID593378	593378	41	67.823	46.217	31.305	0	81	81	2	1	-10921639	202.476	202	141	255	4252	38.555	2.000	0.146	1.338
ID593381	593381	54	44.001	31.273	37.804	0	81	81	2	1	-10921639	139.857	137	98	199	2937	29.128	2.000	0.115	0.991
ID593380	593380	51	37.313	59.322	36.209	0	81	81	2	1	-10921639	162.429	156	125	216	3411	30.290	2.000	0.085	0.839
ID593383	593383	67	40.768	52.480	43.108	0	81	81	2	1	-10921639	170.952	163	125	240	3590	29.574	2.000	0.081	0.870
ID593382	593382	64	52.702	30.509	42.551	0	81	81	2	1	-10921639	190.952	182	129	255	4010	29.605	4.800	0.127	1.454
ID593393	593393	None	42.225	49.867	60.424	0	81	81	2	1	-10921639	180.571	178	125	250	3792	31.777	7.600	0.093	0.965
ID593392	593392	63	38.094	39.928	59.612	0	81	81	2	1	-10921639	167.238	156	132	238	3512	28.738	2.000	0.068	0.744
ID593353	593353	52	54.867	38.945	44.845	0	82	82	2	1	-10921639	158.286	153	110	250	3324	36.947	2.000	0.114	0.874
ID593352	593352	67	44.149	52.085	43.038	0	82	82	2	1	-10921639	178.238	178	127	233	3743	27.561	2.000	0.091	1.074
ID593355	593355	None	37.430	53.872	49.087	0	82	82	2	1	-10921639	160.286	153	117	255	3366	33.884	7.600	0.049	0.439
ID593354	593354	None	44.522	60.799	44.580	0	82	82	2	1	-10921639	197.619	199	120	255	4150	35.913	2.000	0.074	0.758
ID593357	593357	68	46.438	62.336	49.791	0	82	82	2	1	-10921639	230.714	255	163	255	4845	32.667	4.800	0.103	1.322
ID593356	593356	56	50.109	65.812	49.084	0	82	82	2	1	-10921639	231.190	247	163	255	4855	30.826	4.800	0.110	1.486
ID593359	593359	62	44.681	56.079	52.091	0	82	82	2	1	-10921639	171.238	165	127	255	3596	32.050	7.600	0.076	0.751
ID593358	593358	43	59.636	28.954	51.272	0	82	82	2	1	-10921639	193.429	206	108	255	4062	43.768	2.000	0.122	0.961
ID593345	593345	69	49.978	24.133	30.093	0	82	82	2	1	-10921639	136.381	132	89	221	2864	36.397	2.000	0.124	0.827
ID593344	593344	37	62.510	29.429	28.511	0	82	82	2	1	-10921639	171.667	165	98	252	3605	43.438	2.000	0.153	1.047
ID593347	593347	30	61.312	56.455	31.909	0	82	82	2	1	-10921639	191.524	175	117	255	4022	51.409	2.000	0.141	0.923
ID593346	593346	41	66.964	45.647	31.471	0	82	82	2	1	-10921639	202.476	214	127	255	4252	42.030	4.800	0.161	1.333
ID593349	593349	54	44.113	31.036	37.809	0	82	82	2	1	-10921639	155.048	151	98	204	3256	28.546	2.000	0.106	1.038
ID593348	593348	51	41.145	58.561	36.230	0	82	82	2	1	-10921639	162.286	170	98	235	3408	36.360	7.600	0.087	0.713
ID593351	593351	64	49.939	30.552	41.968	0	82	82	2	1	-10921639	180.190	170	139	255	3784	36.040	2.000	0.098	0.891
ID593350	593350	70	53.485	46.114	39.658	0	82	82	2	1	-10921639	177.476	178	125	255	3727	38.061	2.000	0.106	0.895
ID593368	593368	26	35.515	18.826	73.979	0	82	82	2	1	-10921639	129.952	122	93	206	2729	27.647	2.000	0.072	0.630
ID593361	593361	71	48.435	23.059	57.186	0	82	82	2	1	-10921639	169.619	173	110	216	3562	33.525	3.200	0.128	1.149
ID593360	593360	58	55.565	27.861	56.495	0	82	82	2	1	-10921639	206.905	197	163	255	4345	32.272	2.000	0.115	1.322
ID593363	593363	72	35.329	51.052	56.883	0	82	82	2	1	-10921639	188.333	192	129	230	3955	26.884	4.800	0.082	1.060
ID593362	593362	45	60.268	46.451	57.192	0	82	82	2	1	-10921639	198.000	204	113	255	4158	44.106	2.000	0.134	1.058
ID593365	593365	None	37.680	43.586	63.364	0	82	82	2	1	-10921639	158.619	161	98	230	3331	34.653	2.000	0.063	0.540
ID593364	593364	None	41.320	34.339	62.597	0	82	82	2	1	-10921639	169.857	170	96	230	3567	30.095	4.800	0.117	1.181
ID593367	593367	None	42.310	32.789	73.267	0	82	82	2	1	-10921639	137.952	137	101	199	2897	28.305	2.000	0.118	1.027
ID593366	593366	None	37.926	41.375	69.240	0	82	82	2	1	-10921639	148.048	153	96	197	3109	24.933	2.000	0.109	1.172
ID593339	593339	55	41.290	26.086	15.766	0	82	82	2	1	-10921639	134.143	141	86	175	2817	24.026	6.377	0.148	1.438
ID593341	593341	53	82.967	28.710	22.547	0	82	82	2	1	-10921639	215.476	226	127	255	4525	38.666	4.800	0.228	2.072
ID593340	593340	59	41.388	61.060	21.224	0	82	82	2	1	-10921639	126.524	129	72	185	2657	31.605	2.000	0.121	0.864
ID593343	593343	40	42.668	55.024	25.743	0	82	82	2	1	-10921639	184.190	182	122	235	3868	33.966	2.000	0.076	0.763
ID593342	593342	66	52.237	50.018	24.982	0	82	82	2	1	-10921639	173.524	180	105	240	3644	37.175	2.000	0.126	1.042
ID593417	593417	59	50.367	59.995	21.213	0	83	83	2	1	-10921639	154.810	156	96	214	3251	32.542	2.000	0.141	1.174
ID593416	593416	55	59.409	25.435	14.952	0	83	83	2	1	-10921639	146.381	153	84	192	3074	36.948	4.800	0.219	1.426
ID593419	593419	66	54.807	50.311	23.034	0	83	83	2	1	-10921639	159.667	146	93	238	3353	45.498	2.000	0.126	0.786
ID593418	593418	53	77.760	29.035	22.485	0	83	83	2	1	-10921639	207.143	226	108	255	4350	46.986	4.800	0.213	1.550
ID593421	593421	None	49.287	58.800	26.191	0	83	83	2	1	-10921639	195.381	192	122	255	4103	36.515	2.000	0.092	0.898
ID593420	593420	40	42.517	54.680	25.551	0	83	83	2	1	-10921639	207.667	199	173	255	4361	29.525	2.000	0.070	0.923
ID593423	593423	69	46.853	24.120	30.417	0	83	83	2	1	-10921639	123.238	122	62	206	2588	38.701	2.000	0.118	0.672
ID593422	593422	37	73.466	29.537	28.255	0	83	83	2	1	-10921639	180.381	168	120	255	3788	47.097	2.000	0.159	1.050
ID593433	593433	None	38.183	29.206	46.012	0	83	83	2	1	-10921639	178.143	190	108	240	3741	35.521	6.389	0.081	0.754
ID593432	593432	67	48.926	52.394	43.381	0	83	83	2	1	-10921639	166.286	153	125	255	3492	33.659	2.000	0.107	0.957
ID593435	593435	68	50.267	63.244	49.703	0	83	83	2	1	-10921639	229.524	250	170	255	4820	31.701	4.800	0.118	1.527
ID593434	593434	56	53.230	65.883	48.685	0	83	83	2	1	-10921639	232.524	255	163	255	4883	29.412	4.800	0.126	1.769
ID593437	593437	62	50.905	56.587	51.773	0	83	83	2	1	-10921639	186.857	180	146	255	3924	34.748	7.600	0.088	0.872
ID593436	593436	43	61.430	28.680	51.435	0	83	83	2	1	-10921639	205.476	197	139	255	4315	43.041	2.000	0.127	1.079
ID593439	593439	71	37.551	24.366	57.084	0	83	83	2	1	-10921639	162.667	165	122	230	3416	29.030	2.000	0.112	1.132
ID593438	593438	72	37.511	52.547	55.463	0	83	83	2	1	-10921639	186.143	180	134	255	3909	33.230	7.600	0.056	0.594
ID593425	593425	30	57.631	56.325	31.357	0	83	83	2	1	-10921639	205.524	206	125	255	4316	42.600	4.800	0.139	1.181
ID593424	593424	48	39.713	40.064	31.392	0	83	83	2	1	-10921639	154.524	153	101	218	3245	36.473	2.000	0.109	0.834
ID593427	593427	None	40.039	42.126	36.083	0	83	83	2	1	-10921639	156.429	149	108	250	3285	34.117	2.000	0.054	0.471
ID593426	593426	41	69.303	45.853	31.636	0	83	83	2	1	-10921639	193.286	190	129	255	4059	38.859	2.000	0.167	1.422
ID593429	593429	54	54.825	30.988	37.663	0	83	83	2	1	-10921639	151.619	146	105	206	3184	30.821	2.000	0.156	1.330
ID593428	593428	51	46.566	59.151	36.332	0	83	83	2	1	-10921639	156.143	153	113	216	3279	34.534	7.600	0.110	0.899
ID593431	593431	64	36.633	30.451	42.927	0	83	83	2	1	-10921639	162.143	163	69	235	3405	41.166	2.000	0.069	0.507
ID593430	593430	70	41.526	45.073	40.970	0	83	83	2	1	-10921639	186.143	180	141	240	3909	30.518	4.800	0.101	1.119
ID593441	593441	45	57.583	46.365	57.288	0	83	83	2	1	-10921639	193.048	192	91	255	4054	48.178	3.200	0.129	0.918
ID593440	593440	58	42.272	28.637	56.512	0	83	83	2	1	-10921639	185.524	192	98	255	3896	43.218	2.000	0.086	0.677
ID593443	593443	None	52.438	39.668	61.222	0	83	83	2	1	-10921639	198.524	192	161	255	4169	29.392	4.800	0.136	1.621
ID593442	593442	74	45.513	50.742	59.993	0	83	83	2	1	-10921639	193.429	204	108	242	4062	41.167	2.000	0.092	0.792
ID593444	593444	26	41.461	18.586	74.138	0	83	83	2	1	-10921639	152.048	149	98	240	3193	32.363	2.000	0.094	0.806
ID593481	593481	37	51.942	29.011	28.755	0	84	84	2	1	-10921639	154.286	149	103	230	3240	35.163	3.200	0.144	1.108
ID593480	593480	None	39.627	18.292	29.220	0	84	84	2	1	-10921639	95.857	93	57	146	2013	24.218	2.000	0.184	1.232
ID593483	593483	41	72.755	46.149	31.621	0	84	84	2	1	-10921639	200.476	190	139	255	4210	37.165	4.800	0.185	1.682
ID593482	593482	48	43.417	40.470	30.963	0	84	84	2	1	-10921639	159.571	163	91	221	3351	35.315	2.000	0.117	0.948
ID593485	593485	54	39.183	31.309	37.436	0	84	84	2	1	-10921639	136.857	146	84	182	2874	28.260	4.800	0.135	1.152
ID593484	593484	30	52.557	56.521	31.683	0	84	84	2	1	-10921639	180.905	182	110	255	3799	38.864	2.000	0.115	0.959
ID593487	593487	70	37.403	45.370	40.087	0	84	84	2	1	-10921639	184.143	192	127	233	3867	29.432	2.000	0.080	0.931
ID593486	593486	51	50.622	58.171	37.061	0	84	84	2	1	-10921639	148.905	144	105	221	3127	32.837	2.000	0.123	0.991
ID593475	593475	55	62.587	25.758	15.277	0	84	84	2	1	-10921639	157.952	156	101	216	3317	29.068	4.800	0.240	2.103
ID593477	593477	59	46.339	61.097	22.312	0	84	84	2	1	-10921639	175.048	178	122	228	3676	29.951	4.800	0.128	1.327
ID593476	593476	53	81.056	29.002	22.385	0	84	84	2	1	-10921639	185.857	182	105	255	3903	46.189	4.800	0.219	1.447
ID593479	593479	40	48.312	54.842	25.671	0	84	84	2	1	-10921639	196.810	190	158	255	4133	29.388	2.000	0.094	1.154
ID593478	593478	66	72.043	50.032	22.912	0	84	84	2	1	-10921639	171.762	173	113	255	3607	43.584	2.000	0.172	1.155
ID593497	593497	45	58.839	46.703	57.131	0	84	84	2	1	-10921639	206.190	209	139	255	4330	38.549	2.000	0.116	1.108
ID593496	593496	72	36.144	53.292	55.906	0	84	84	2	1	-10921639	198.476	197	156	250	4168	24.504	7.600	0.070	1.057
ID593499	593499	73	42.964	34.703	62.305	0	84	84	2	1	-10921639	151.048	149	101	202	3172	27.341	2.000	0.118	1.168
ID593498	593498	74	40.696	51.184	59.886	0	84	84	2	1	-10921639	182.667	182	139	255	3836	34.719	2.000	0.063	0.628
ID593501	593501	26	35.179	18.226	73.394	0	84	84	2	1	-10921639	128.762	127	91	175	2704	24.417	2.000	0.100	0.962
ID593500	593500	75	60.069	61.106	64.241	0	84	84	2	1	-10921639	174.667	163	132	250	3668	32.285	2.000	0.143	1.356
ID593502	593502	None	36.186	33.748	72.540	0	84	84	2	1	-10921639	147.238	149	113	197	3092	22.733	2.000	0.104	1.217
ID593489	593489	64	37.569	29.352	43.974	0	84	84	2	1	-10921639	165.333	163	96	223	3472	38.662	6.370	0.085	0.669
ID593488	593488	67	60.721	52.642	42.893	0	84	84	2	1	-10921639	171.286	173	108	255	3597	41.682	2.000	0.141	1.012
ID593491	593491	56	57.338	65.734	48.767	0	84	84	2	1	-10921639	224.286	235	161	255	4710	34.373	3.200	0.121	1.404
ID593490	593490	52	36.415	39.430	44.853	0	84	84	2	1	-10921639	145.905	146	96	209	3064	30.781	2.000	0.075	0.660
ID593493	593493	43	48.539	28.768	50.966	0	84	84	2	1	-10921639	220.381	245	144	255	4628	39.269	2.000	0.091	0.932
ID593492	593492	68	51.128	63.113	49.570	0	84	84	2	1	-10921639	222.143	230	165	255	4665	31.305	4.800	0.115	1.469
ID593495	593495	58	48.652	27.571	55.186	0	84	84	2	1	-10921639	237.095	242	197	255	4979	19.287	4.800	0.123	2.697
ID593494	593494	62	53.400	57.631	52.025	0	84	84	2	1	-10921639	197.000	192	139	252	4137	37.525	2.000	0.117	1.102
ID593473	593473	75	40.829	61.810	63.812	0	85	85	2	1	-10921639	126.905	129	84	187	2665	28.392	2.000	0.108	0.869
ID593472	593472	73	50.405	34.560	61.737	0	85	85	2	1	-10921639	157.952	153	96	247	3317	37.809	2.000	0.118	0.880
ID593474	593474	26	41.951	18.749	73.527	0	85	85	2	1	-10921639	152.381	151	98	223	3200	26.358	4.800	0.118	1.218
ID593449	593449	66	72.987	50.232	23.096	0	85	85	2	1	-10921639	184.905	178	120	255	3883	42.667	2.000	0.190	1.382
ID593448	593448	76	38.298	33.059	22.703	0	85	85	2	1	-10921639	160.333	144	120	230	3367	33.492	2.000	0.091	0.801
ID593451	593451	37	51.978	29.012	29.181	0	85	85	2	1	-10921639	175.524	178	134	221	3686	27.429	4.800	0.153	1.695
ID593450	593450	40	46.632	54.655	25.736	0	85	85	2	1	-10921639	200.667	190	156	255	4214	32.670	2.000	0.091	1.028
ID593453	593453	41	67.694	45.947	31.423	0	85	85	2	1	-10921639	181.286	173	127	255	3807	40.366	2.000	0.161	1.248
ID593452	593452	48	56.808	40.068	31.450	0	85	85	2	1	-10921639	166.048	158	108	240	3487	41.726	6.324	0.162	1.110
ID593455	593455	51	47.910	58.368	37.326	0	85	85	2	1	-10921639	161.476	161	98	242	3391	39.892	2.000	0.105	0.769
ID593454	593454	30	54.428	56.480	31.272	0	85	85	2	1	-10921639	196.667	202	101	255	4130	46.099	2.000	0.120	0.913
ID593445	593445	55	88.404	25.986	15.603	0	85	85	2	1	-10921639	174.429	165	91	255	3663	47.663	2.000	0.264	1.529
ID593447	593447	59	50.316	60.749	22.421	0	85	85	2	1	-10921639	174.667	170	129	235	3668	31.176	4.800	0.157	1.521
ID593446	593446	53	72.441	29.568	22.130	0	85	85	2	1	-10921639	190.810	199	122	255	4007	45.982	2.000	0.161	1.151
ID593465	593465	43	59.963	28.232	51.801	0	85	85	2	1	-10921639	209.667	223	122	255	4403	42.607	2.000	0.129	1.121
ID593464	593464	None	37.737	42.815	50.845	0	85	85	2	1	-10921639	157.333	146	115	218	3304	31.205	2.000	0.088	0.813
ID593467	593467	58	47.831	27.805	55.805	0	85	85	2	1	-10921639	204.429	206	149	252	4293	31.821	4.800	0.111	1.288
ID593466	593466	62	48.818	57.432	52.393	0	85	85	2	1	-10921639	194.905	197	132	255	4093	35.724	7.600	0.092	0.923
ID593469	593469	45	60.294	46.825	57.048	0	85	85	2	1	-10921639	214.429	218	144	255	4503	35.890	2.000	0.122	1.296
ID593468	593468	71	38.141	23.256	57.438	0	85	85	2	1	-10921639	146.429	149	101	204	3075	31.666	2.000	0.080	0.688
ID593471	593471	74	50.416	50.834	60.181	0	85	85	2	1	-10921639	206.571	204	134	255	4338	36.623	7.600	0.100	1.025
ID593470	593470	None	52.939	39.925	60.477	0	85	85	2	1	-10921639	197.905	194	146	255	4156	31.791	2.000	0.119	1.324
ID593457	593457	70	41.438	45.912	39.809	0	85	85	2	1	-10921639	152.381	146	108	226	3200	31.187	2.000	0.096	0.854
ID593456	593456	54	61.168	31.407	37.905	0	85	85	2	1	-10921639	163.000	161	101	230	3423	33.844	4.800	0.175	1.432
ID593459	593459	52	40.615	39.753	45.222	0	85	85	2	1	-10921639	150.857	153	103	206	3168	25.745	2.000	0.111	1.172
ID593458	593458	67	65.720	52.896	43.233	0	85	85	2	1	-10921639	177.762	165	132	255	3733	38.370	2.000	0.148	1.195
ID593461	593461	None	38.300	47.561	47.479	0	85	85	2	1	-10921639	152.143	144	101	235	3195	38.040	2.000	0.067	0.505
ID593460	593460	64	41.605	28.987	45.708	0	85	85	2	1	-10921639	170.286	168	115	255	3576	34.929	2.000	0.070	0.637
ID593463	593463	68	51.565	63.392	49.717	0	85	85	2	1	-10921639	215.095	218	146	255	4517	37.316	2.000	0.108	1.123
ID593462	593462	56	52.681	65.746	48.703	0	85	85	2	1	-10921639	234.190	235	178	255	4918	23.828	4.800	0.125	2.177
ID593545	593545	None	39.910	36.828	49.662	0	86	86	2	1	-10921639	152.810	153	86	235	3209	34.720	2.000	0.085	0.690
ID593544	593544	56	57.176	66.776	48.272	0	86	86	2	1	-10921639	224.190	245	153	255	4708	36.657	4.800	0.127	1.374
ID593547	593547	43	55.242	28.232	51.427	0	86	86	2	1	-10921639	224.476	242	134	255	4714	37.878	4.800	0.132	1.380
ID593546	593546	68	43.828	62.947	49.650	0	86	86	2	1	-10921639	215.952	211	158	255	4535	35.935	6.018	0.092	1.015
ID593549	593549	58	51.639	27.813	56.073	0	86	86	2	1	-10921639	228.476	242	170	255	4798	30.185	3.200	0.117	1.580
ID593548	593548	62	54.916	57.448	51.733	0	86	86	2	1	-10921639	191.429	190	132	255	4020	41.267	7.600	0.110	0.917
ID593551	593551	45	54.257	46.428	57.474	0	86	86	2	1	-10921639	213.524	238	129	255	4484	45.300	4.800	0.128	1.070
ID593550	593550	71	47.303	24.031	56.908	0	86	86	2	1	-10921639	184.095	190	122	255	3866	39.575	4.800	0.108	0.904
ID593537	593537	30	59.019	56.583	31.470	0	86	86	2	1	-10921639	194.619	194	137	255	4087	40.738	2.000	0.138	1.161
ID593536	593536	41	65.036	45.860	31.463	0	86	86	2	1	-10921639	196.190	197	129	255	4120	38.478	2.000	0.153	1.351
ID593539	593539	51	44.075	58.341	36.731	0	86	86	2	1	-10921639	149.095	146	96	226	3131	33.827	2.000	0.107	0.854
ID593538	593538	48	59.780	40.045	31.717	0	86	86	2	1	-10921639	170.667	168	108	247	3584	40.947	2.000	0.134	0.988
ID593541	593541	67	62.208	52.557	42.777	0	86	86	2	1	-10921639	184.143	170	122	255	3867	41.985	2.000	0.133	1.027
ID593540	593540	54	52.905	30.860	38.002	0	86	86	2	1	-10921639	147.095	141	96	209	3089	31.593	2.000	0.156	1.258
ID593543	593543	52	46.509	39.145	44.827	0	86	86	2	1	-10921639	159.095	149	122	230	3341	30.204	2.000	0.094	0.909
ID593542	593542	64	42.941	29.294	44.712	0	86	86	2	1	-10921639	175.762	175	103	245	3691	40.383	2.000	0.081	0.652
ID593553	593553	73	41.903	34.030	62.741	0	86	86	2	1	-10921639	158.048	153	103	209	3319	29.485	2.000	0.102	0.989
ID593552	593552	74	42.171	50.711	59.556	0	86	86	2	1	-10921639	224.333	226	178	255	4711	27.775	4.800	0.102	1.489
ID593554	593554	160	48.612	42.781	62.641	0	86	86	2	1	-10921639	197.333	190	137	255	4144	35.888	2.000	0.086	0.871
ID593529	593529	55	79.524	25.550	15.053	0	86	86	2	1	-10921639	185.286	190	115	250	3891	38.523	4.800	0.241	1.866
ID593531	593531	53	67.196	28.915	22.619	0	86	86	2	1	-10921639	190.619	190	132	255	4003	37.617	4.800	0.178	1.532
ID593530	593530	59	53.281	61.027	21.613	0	86	86	2	1	-10921639	161.095	161	113	230	3383	29.377	4.800	0.149	1.422
ID593533	593533	66	69.192	50.181	23.033	0	86	86	2	1	-10921639	185.381	175	105	255	3893	49.394	2.000	0.161	1.041
ID593532	593532	76	38.477	33.413	22.825	0	86	86	2	1	-10921639	158.238	161	96	216	3323	32.531	2.000	0.092	0.819
ID593535	593535	37	56.496	28.897	28.499	0	86	86	2	1	-10921639	167.286	165	115	242	3513	35.272	3.200	0.155	1.273
ID593534	593534	40	51.299	54.681	25.963	0	86	86	2	1	-10921639	194.571	178	137	255	4086	39.615	2.000	0.093	0.833
ID593609	593609	48	74.490	40.181	31.194	0	87	87	2	1	-10921639	183.619	168	115	255	3856	45.082	2.000	0.199	1.354
ID593608	593608	37	59.664	28.699	29.110	0	87	87	2	1	-10921639	178.571	182	108	240	3750	35.761	2.000	0.149	1.293
ID593611	593611	30	47.588	56.352	31.221	0	87	87	2	1	-10921639	184.952	170	120	255	3884	47.263	2.000	0.092	0.658
ID593610	593610	41	70.036	46.195	31.245	0	87	87	2	1	-10921639	218.476	223	163	255	4588	31.888	4.800	0.169	1.978
ID593613	593613	54	40.937	31.052	38.581	0	87	87	2	1	-10921639	157.476	158	110	202	3307	29.456	2.000	0.113	1.082
ID593612	593612	51	48.970	58.412	36.974	0	87	87	2	1	-10921639	166.000	163	113	216	3486	31.906	2.000	0.137	1.252
ID593615	593615	67	63.660	53.107	42.913	0	87	87	2	1	-10921639	159.524	158	98	255	3350	37.840	2.000	0.158	1.150
ID593614	593614	None	37.944	45.471	40.174	0	87	87	2	1	-10921639	148.905	141	108	218	3127	29.531	2.000	0.090	0.830
ID593603	593603	55	88.591	25.788	15.458	0	87	87	2	1	-10921639	194.190	192	101	255	4078	40.210	4.800	0.276	2.090
ID593605	593605	53	70.234	28.497	22.601	0	87	87	2	1	-10921639	190.048	190	120	255	3991	46.539	2.000	0.184	1.268
ID593604	593604	59	66.574	60.961	21.821	0	87	87	2	1	-10921639	172.333	161	110	238	3619	37.528	2.000	0.177	1.378
ID593607	593607	40	57.102	54.914	26.017	0	87	87	2	1	-10921639	213.048	209	156	255	4474	32.617	3.200	0.119	1.393
ID593606	593606	66	59.452	50.419	22.986	0	87	87	2	1	-10921639	191.381	182	115	255	4019	40.931	4.800	0.150	1.220
ID593625	593625	45	57.631	46.703	57.317	0	87	87	2	1	-10921639	212.762	230	132	255	4468	44.704	2.000	0.115	0.978
ID593624	593624	71	57.435	24.251	57.303	0	87	87	2	1	-10921639	210.143	228	139	255	4413	42.060	2.000	0.122	1.086
ID593627	593627	160	45.790	40.505	60.727	0	87	87	2	1	-10921639	210.429	211	158	255	4419	28.386	7.600	0.111	1.477
ID593626	593626	74	46.452	51.129	60.121	0	87	87	2	1	-10921639	230.762	242	175	255	4846	26.888	7.600	0.102	1.592
ID593629	593629	None	44.084	21.969	65.329	0	87	87	2	1	-10921639	144.048	141	101	194	3025	25.238	4.800	0.168	1.641
ID593628	593628	73	36.546	34.550	62.488	0	87	87	2	1	-10921639	160.381	161	115	209	3368	24.268	2.000	0.087	1.060
ID593630	593630	None	36.532	27.649	73.752	0	87	87	2	1	-10921639	136.095	132	96	178	2858	23.615	2.000	0.112	1.157
ID593617	593617	52	37.000	39.410	43.774	0	87	87	2	1	-10921639	156.667	158	120	202	3290	24.844	7.600	0.097	1.119
ID593616	593616	64	60.627	29.455	44.359	0	87	87	2	1	-10921639	190.905	192	101	255	4009	49.064	2.000	0.134	0.918
ID593619	593619	68	49.306	63.419	49.879	0	87	87	2	1	-10921639	228.619	230	163	255	4801	27.947	4.800	0.115	1.687
ID593618	593618	56	54.769	66.236	48.415	0	87	87	2	1	-10921639	227.762	245	146	255	4783	37.762	4.800	0.126	1.350
ID593621	593621	62	43.737	57.204	51.462	0	87	87	2	1	-10921639	191.143	182	153	255	4014	33.646	2.000	0.082	0.864
ID593620	593620	43	52.799	29.010	50.851	0	87	87	2	1	-10921639	217.857	223	137	255	4575	39.689	2.000	0.101	1.008
ID593623	593623	77	37.108	15.993	56.980	0	87	87	2	1	-10921639	124.476	120	81	173	2614	23.568	2.000	0.108	1.026
ID593622	593622	58	38.561	28.261	56.346	0	87	87	2	1	-10921639	241.381	255	194	255	5069	20.901	4.800	0.088	1.859
ID593503	593503	55	83.377	25.903	15.279	0	88	88	2	1	-10921639	195.143	194	137	255	4098	36.104	4.800	0.248	2.151
ID593513	593513	51	35.802	58.263	37.140	0	88	88	2	1	-10921639	144.762	146	91	194	3040	28.281	2.000	0.095	0.884
ID593512	593512	30	54.611	56.430	31.506	0	88	88	2	1	-10921639	189.000	180	96	255	3969	49.536	2.000	0.116	0.794
ID593515	593515	67	74.861	52.748	43.135	0	88	88	2	1	-10921639	161.524	153	89	255	3392	48.999	2.000	0.185	1.030
ID593514	593514	54	47.300	31.305	38.884	0	88	88	2	1	-10921639	150.381	151	79	216	3158	40.787	2.000	0.125	0.820
ID593517	593517	52	37.361	39.172	44.508	0	88	88	2	1	-10921639	144.714	146	86	211	3039	29.314	2.000	0.101	0.902
ID593516	593516	64	41.651	30.213	43.401	0	88	88	2	1	-10921639	184.048	190	98	228	3865	34.837	6.329	0.107	1.024
ID593519	593519	68	41.761	63.181	49.769	0	88	88	2	1	-10921639	223.810	218	170	255	4700	28.271	2.000	0.088	1.278
ID593518	593518	56	47.654	67.093	48.724	0	88	88	2	1	-10921639	223.905	230	156	255	4702	30.303	4.800	0.112	1.491
ID593505	593505	53	77.031	28.756	22.716	0	88	88	2	1	-10921639	195.429	202	132	255	4104	36.910	4.800	0.210	1.837
ID593504	593504	59	64.728	60.768	22.011	0	88	88	2	1	-10921639	174.524	168	108	245	3665	39.828	7.600	0.176	1.314
ID593507	593507	40	45.802	53.860	26.044	0	88	88	2	1	-10921639	218.667	211	178	255	4592	26.267	7.600	0.088	1.342
ID593506	593506	66	64.875	50.332	22.799	0	88	88	2	1	-10921639	191.619	190	110	255	4024	45.925	2.000	0.148	1.077
ID593509	593509	37	54.843	28.676	29.344	0	88	88	2	1	-10921639	163.810	168	108	223	3440	31.285	2.000	0.157	1.422
ID593508	593508	None	38.993	18.493	29.243	0	88	88	2	1	-10921639	83.381	76	52	144	1751	30.150	2.000	0.188	0.877
ID593511	593511	41	70.861	46.003	31.158	0	88	88	2	1	-10921639	207.333	202	137	255	4354	34.014	2.000	0.170	1.773
ID593510	593510	48	69.735	40.102	30.924	0	88	88	2	1	-10921639	172.048	161	108	255	3613	44.190	2.000	0.190	1.246
ID593528	593528	None	36.435	37.920	64.265	0	88	88	2	1	-10921639	169.429	173	127	216	3558	26.688	7.600	0.078	0.918
ID593521	593521	62	57.861	57.471	51.294	0	88	88	2	1	-10921639	213.095	226	146	255	4475	39.286	2.000	0.125	1.207
ID593520	593520	43	40.121	29.042	50.807	0	88	88	2	1	-10921639	202.810	204	125	255	4259	42.232	2.000	0.070	0.628
ID593523	593523	77	37.461	15.794	56.858	0	88	88	2	1	-10921639	125.143	122	93	192	2628	24.354	2.000	0.111	1.029
ID593522	593522	79	42.923	26.763	52.498	0	88	88	2	1	-10921639	220.048	233	137	255	4621	38.488	7.600	0.093	0.976
ID593525	593525	45	51.535	46.198	57.709	0	88	88	2	1	-10921639	226.190	238	168	255	4750	30.564	4.800	0.110	1.472
ID593524	593524	71	45.552	25.209	57.273	0	88	88	2	1	-10921639	225.857	233	161	255	4743	32.753	4.800	0.098	1.233
ID593527	593527	73	46.753	33.960	62.822	0	88	88	2	1	-10921639	159.952	163	105	204	3359	29.142	4.800	0.135	1.302
ID593526	593526	74	49.057	51.794	60.669	0	88	88	2	1	-10921639	227.905	255	139	255	4786	37.503	4.800	0.124	1.343
ID593581	593581	53	80.795	28.807	22.385	0	89	89	2	1	-10921639	201.857	202	120	255	4239	41.464	4.800	0.235	1.851
ID593580	593580	55	59.188	25.760	14.800	0	89	89	2	1	-10921639	182.095	178	134	235	3824	28.941	6.328	0.194	2.043
ID593583	593583	66	67.499	50.555	23.040	0	89	89	2	1	-10921639	205.381	206	141	255	4313	39.578	4.800	0.161	1.442
ID593582	593582	59	73.270	60.724	22.331	0	89	89	2	1	-10921639	190.333	192	98	255	3997	45.386	4.800	0.214	1.476
ID593601	593601	74	51.386	50.877	60.847	0	89	89	2	1	-10921639	205.429	204	134	255	4314	42.745	2.000	0.094	0.825
ID593600	593600	45	46.290	46.269	57.813	0	89	89	2	1	-10921639	224.810	233	173	255	4721	29.619	4.800	0.100	1.376
ID593602	593602	73	40.098	35.439	62.871	0	89	89	2	1	-10921639	184.476	190	117	238	3874	33.596	7.600	0.097	0.974
ID593593	593593	52	48.774	39.418	44.928	0	89	89	2	1	-10921639	150.476	153	96	199	3160	30.079	2.000	0.144	1.263
ID593592	593592	64	48.458	29.168	45.001	0	89	89	2	1	-10921639	181.333	175	108	242	3808	34.293	2.000	0.110	1.049
ID593595	593595	68	39.552	63.311	50.151	0	89	89	2	1	-10921639	203.238	204	158	255	4268	33.033	6.053	0.072	0.826
ID593594	593594	56	51.085	66.000	49.000	0	89	89	2	1	-10921639	220.429	226	168	255	4629	29.832	6.315	0.113	1.496
ID593597	593597	62	43.229	57.222	52.201	0	89	89	2	1	-10921639	190.524	192	137	252	4001	30.667	7.600	0.074	0.855
ID593596	593596	79	47.042	27.737	52.026	0	89	89	2	1	-10921639	225.381	230	178	255	4733	25.621	4.800	0.101	1.609
ID593599	593599	71	54.385	25.379	57.047	0	89	89	2	1	-10921639	214.095	218	153	255	4496	38.911	6.327	0.119	1.169
ID593598	593598	77	41.762	14.641	55.703	0	89	89	2	1	-10921639	134.571	132	86	202	2826	27.741	4.800	0.133	1.138
ID593585	593585	37	46.380	29.104	28.687	0	89	89	2	1	-10921639	155.048	153	108	209	3256	32.209	2.000	0.135	1.144
ID593584	593584	40	43.367	54.302	25.592	0	89	89	2	1	-10921639	209.333	209	158	255	4396	31.155	7.600	0.070	0.883
ID593587	593587	48	55.347	39.892	30.489	0	89	89	2	1	-10921639	162.286	158	108	255	3408	37.736	2.000	0.143	1.079
ID593586	593586	152	50.178	24.396	30.298	0	89	89	2	1	-10921639	125.095	115	62	197	2627	41.701	2.000	0.152	0.792
ID593589	593589	30	64.844	56.517	31.827	0	89	89	2	1	-10921639	190.667	185	96	255	4004	50.108	2.000	0.148	0.982
ID593588	593588	41	68.602	45.750	31.207	0	89	89	2	1	-10921639	201.429	192	139	255	4230	33.525	4.800	0.177	1.809
ID593591	593591	67	74.040	52.773	42.807	0	89	89	2	1	-10921639	181.762	165	103	255	3817	47.730	2.000	0.159	1.046
ID593590	593590	54	66.029	31.091	38.710	0	89	89	2	1	-10921639	159.095	161	103	252	3341	37.683	2.000	0.183	1.303
ID593737	593737	30	57.853	56.538	31.947	0	90	90	2	1	-10921639	198.571	180	149	255	4170	40.256	2.000	0.126	1.106
ID593736	593736	152	35.631	24.266	32.070	0	90	90	2	1	-10921639	124.095	127	81	168	2606	23.740	2.000	0.130	1.200
ID593739	593739	54	71.244	31.059	38.883	0	90	90	2	1	-10921639	177.810	165	113	255	3734	37.677	2.000	0.190	1.506
ID593738	593738	None	46.979	59.117	36.308	0	90	90	2	1	-10921639	165.905	158	122	230	3484	31.482	7.600	0.100	0.954
ID593741	593741	67	67.681	52.743	43.004	0	90	90	2	1	-10921639	181.714	165	132	255	3816	38.796	2.000	0.161	1.300
ID593740	593740	None	44.050	46.162	40.597	0	90	90	2	1	-10921639	183.143	178	134	255	3846	31.124	2.000	0.114	1.202
ID593743	593743	68	37.698	62.971	49.583	0	90	90	2	1	-10921639	199.714	194	158	250	4194	26.071	4.800	0.082	1.158
ID593742	593742	56	51.026	66.805	48.352	0	90	90	2	1	-10921639	205.524	209	161	255	4316	29.799	4.800	0.109	1.356
ID593729	593729	53	79.567	28.800	22.769	0	90	90	2	1	-10921639	203.667	211	122	255	4277	40.510	4.800	0.209	1.735
ID593728	593728	59	83.714	60.908	22.002	0	90	90	2	1	-10921639	196.524	190	96	255	4127	46.777	2.000	0.217	1.498
ID593731	593731	40	47.371	54.255	26.008	0	90	90	2	1	-10921639	212.905	206	165	255	4471	31.194	2.000	0.074	0.945
ID593730	593730	66	70.857	50.190	23.059	0	90	90	2	1	-10921639	198.143	199	108	255	4161	46.271	2.000	0.177	1.287
ID593733	593733	37	42.487	28.721	28.683	0	90	90	2	1	-10921639	138.095	144	79	202	2900	32.836	2.000	0.112	0.847
ID593732	593732	None	35.100	59.141	26.681	0	90	90	2	1	-10921639	198.238	194	149	255	4163	29.507	2.000	0.068	0.861
ID593735	593735	41	68.642	45.537	31.039	0	90	90	2	1	-10921639	195.857	185	122	255	4113	39.905	2.000	0.175	1.459
ID593734	593734	48	65.581	40.062	31.183	0	90	90	2	1	-10921639	180.714	175	105	255	3795	38.253	2.000	0.174	1.398
ID593752	593752	73	42.486	37.036	63.665	0	90	90	2	1	-10921639	186.048	192	110	238	3907	41.004	2.000	0.082	0.689
ID593745	593745	62	41.444	57.206	51.681	0	90	90	2	1	-10921639	205.905	206	163	252	4324	30.111	2.000	0.075	0.956
ID593744	593744	79	46.192	27.815	52.316	0	90	90	2	1	-10921639	213.333	216	149	255	4480	35.872	2.000	0.091	0.987
ID593747	593747	71	45.672	24.365	57.691	0	90	90	2	1	-10921639	203.333	206	137	255	4270	38.537	7.600	0.119	1.123
ID593746	593746	80	38.247	27.237	55.508	0	90	90	2	1	-10921639	242.762	255	192	255	5098	20.423	4.800	0.092	2.009
ID593749	593749	74	39.138	51.163	60.737	0	90	90	2	1	-10921639	228.714	238	168	255	4803	29.569	4.800	0.085	1.216
ID593748	593748	45	38.738	46.453	58.027	0	90	90	2	1	-10921639	224.857	235	165	255	4722	32.786	7.600	0.077	0.978
ID593751	593751	81	42.809	33.579	62.832	0	90	90	2	1	-10921639	184.667	180	110	245	3878	36.046	4.800	0.096	0.898
ID593750	593750	None	36.632	40.805	61.532	0	90	90	2	1	-10921639	197.286	199	125	245	4143	33.117	2.000	0.070	0.779
ID593727	593727	55	63.579	26.587	16.069	0	90	90	2	1	-10921639	182.381	182	129	238	3830	32.062	4.800	0.197	1.872
ID593705	593705	55	74.108	26.073	15.781	0	91	91	2	1	-10921639	200.714	206	120	255	4215	39.908	4.800	0.232	1.896
ID593707	593707	53	79.827	28.831	22.579	0	91	91	2	1	-10921639	202.333	192	153	255	4249	33.238	4.800	0.226	2.244
ID593706	593706	59	76.216	61.181	22.167	0	91	91	2	1	-10921639	201.381	199	137	255	4229	41.419	2.000	0.187	1.529
ID593709	593709	40	36.061	54.509	25.807	0	91	91	2	1	-10921639	214.095	214	175	255	4496	22.948	2.000	0.068	1.184
ID593708	593708	66	62.722	50.208	23.736	0	91	91	2	1	-10921639	191.524	194	105	255	4022	46.006	2.000	0.124	0.916
ID593711	593711	41	72.876	45.859	30.789	0	91	91	2	1	-10921639	192.095	182	139	255	4034	40.212	2.000	0.178	1.444
ID593710	593710	37	55.566	29.276	28.754	0	91	91	2	1	-10921639	160.333	153	105	230	3367	36.086	2.000	0.151	1.166
ID593721	593721	71	35.814	23.990	57.699	0	91	91	2	1	-10921639	195.476	194	132	255	4105	34.152	6.114	0.078	0.828
ID593720	593720	80	45.383	27.384	56.614	0	91	91	2	1	-10921639	233.952	240	180	255	4913	25.152	4.800	0.102	1.720
ID593723	593723	74	56.004	51.295	61.525	0	91	91	2	1	-10921639	209.762	218	139	255	4405	43.932	4.800	0.126	1.067
ID593722	593722	45	46.557	46.266	58.017	0	91	91	2	1	-10921639	224.619	233	168	255	4717	31.259	2.000	0.095	1.250
ID593725	593725	73	43.020	37.895	63.765	0	91	91	2	1	-10921639	187.571	192	120	255	3939	37.324	2.000	0.081	0.750
ID593724	593724	81	39.821	33.964	63.129	0	91	91	2	1	-10921639	169.190	168	120	233	3553	31.816	2.000	0.077	0.760
ID593726	593726	None	35.283	76.108	70.826	0	91	91	2	1	-10921639	120.619	120	96	163	2533	19.104	2.000	0.125	1.404
ID593713	593713	48	77.414	39.989	31.673	0	91	91	2	1	-10921639	200.476	204	132	255	4210	45.971	3.200	0.201	1.457
ID593712	593712	30	53.975	56.659	30.966	0	91	91	2	1	-10921639	193.952	182	137	255	4073	44.137	2.000	0.118	0.927
ID593715	593715	67	63.221	52.471	42.991	0	91	91	2	1	-10921639	197.857	187	141	255	4155	36.937	4.800	0.149	1.390
ID593714	593714	54	56.444	31.639	38.804	0	91	91	2	1	-10921639	173.524	165	110	228	3644	30.831	2.000	0.146	1.437
ID593717	593717	68	45.831	62.538	49.385	0	91	91	2	1	-10921639	192.571	185	113	255	4044	34.596	2.000	0.080	0.825
ID593716	593716	56	59.611	67.356	47.976	0	91	91	2	1	-10921639	213.190	202	168	255	4477	30.518	2.000	0.133	1.641
ID593719	593719	62	36.834	57.135	51.691	0	91	91	2	1	-10921639	200.524	202	153	255	4211	29.233	7.600	0.068	0.871
ID593718	593718	79	47.610	27.899	51.788	0	91	91	2	1	-10921639	213.524	226	144	255	4484	36.488	4.800	0.098	1.047
ID593673	593673	82	37.748	14.379	52.520	0	92	92	2	1	-10921639	114.571	110	76	170	2406	26.867	2.000	0.133	0.999
ID593672	593672	62	53.077	57.096	51.225	0	92	92	2	1	-10921639	202.190	194	161	255	4246	31.693	2.000	0.103	1.191
ID593675	593675	83	38.221	52.927	55.195	0	92	92	2	1	-10921639	195.429	194	144	255	4104	32.248	2.000	0.050	0.577
ID593674	593674	None	35.841	33.262	53.323	0	92	92	2	1	-10921639	170.714	168	125	235	3585	29.875	2.000	0.055	0.599
ID593677	593677	None	37.579	31.738	57.841	0	92	92	2	1	-10921639	164.143	163	110	255	3447	37.351	2.000	0.048	0.401
ID593676	593676	71	51.965	24.875	56.789	0	92	92	2	1	-10921639	221.190	228	161	255	4645	32.224	4.800	0.121	1.477
ID593679	593679	74	49.933	50.650	61.681	0	92	92	2	1	-10921639	210.762	228	113	255	4426	44.207	2.000	0.113	0.965
ID593678	593678	45	39.732	46.315	58.162	0	92	92	2	1	-10921639	227.667	242	168	255	4781	30.532	2.000	0.078	1.076
ID593665	593665	None	37.384	45.910	40.307	0	92	92	2	1	-10921639	154.762	149	79	211	3250	32.936	2.000	0.075	0.656
ID593664	593664	54	50.737	31.636	38.478	0	92	92	2	1	-10921639	160.381	153	105	228	3368	38.915	2.000	0.128	0.935
ID593667	593667	84	49.124	28.990	44.239	0	92	92	2	1	-10921639	171.000	175	98	230	3591	38.908	2.000	0.112	0.884
ID593666	593666	67	71.101	52.586	42.928	0	92	92	2	1	-10921639	190.095	170	127	255	3992	42.673	2.000	0.163	1.248
ID593669	593669	56	65.581	67.198	47.982	0	92	92	2	1	-10921639	215.571	204	151	255	4527	34.551	3.200	0.137	1.502
ID593668	593668	None	35.859	47.658	47.887	0	92	92	2	1	-10921639	153.857	149	120	202	3231	25.413	2.000	0.081	0.908
ID593671	593671	79	38.621	28.344	50.810	0	92	92	2	1	-10921639	195.905	197	122	255	4114	36.720	2.000	0.080	0.789
ID593670	593670	68	43.720	62.822	49.440	0	92	92	2	1	-10921639	196.476	197	132	252	4126	30.433	2.000	0.092	1.089
ID593680	593680	73	57.190	37.445	64.328	0	92	92	2	1	-10921639	195.381	187	134	255	4103	35.568	2.000	0.125	1.221
ID593657	593657	66	54.031	50.282	23.687	0	92	92	2	1	-10921639	172.381	168	96	255	3620	42.442	2.000	0.111	0.809
ID593656	593656	59	79.400	61.166	22.095	0	92	92	2	1	-10921639	202.952	199	134	255	4262	40.383	2.000	0.203	1.696
ID593659	593659	37	50.401	29.157	28.853	0	92	92	2	1	-10921639	147.571	141	84	214	3099	32.933	2.000	0.147	1.148
ID593658	593658	40	44.443	54.479	25.953	0	92	92	2	1	-10921639	213.286	214	158	255	4479	30.373	7.600	0.081	1.057
ID593661	593661	30	51.458	56.550	31.564	0	92	92	2	1	-10921639	185.095	170	115	255	3887	47.159	2.000	0.101	0.719
ID593660	593660	41	63.928	46.051	31.264	0	92	92	2	1	-10921639	223.190	226	170	255	4687	29.214	4.800	0.153	2.023
ID593663	593663	85	44.465	58.004	37.363	0	92	92	2	1	-10921639	148.429	139	81	209	3117	32.046	7.600	0.119	0.988
ID593662	593662	48	78.512	39.978	31.899	0	92	92	2	1	-10921639	195.619	197	125	255	4108	39.713	4.800	0.209	1.700
ID593655	593655	53	69.662	29.070	22.295	0	92	92	2	1	-10921639	176.476	178	93	247	3706	41.121	4.800	0.201	1.434
ID593654	593654	55	76.361	25.735	14.762	0	92	92	2	1	-10921639	191.524	187	141	250	4022	33.093	4.800	0.235	2.203
ID593561	593561	37	42.458	29.463	28.785	0	93	93	2	1	-10921639	134.810	134	86	199	2831	28.665	3.200	0.136	1.126
ID593560	593560	87	41.741	18.781	28.853	0	93	93	2	1	-10921639	89.143	84	62	158	1872	24.479	2.000	0.200	1.213
ID593563	593563	30	61.152	56.504	31.437	0	93	93	2	1	-10921639	212.571	209	137	255	4464	39.820	4.800	0.150	1.392
ID593562	593562	41	69.187	45.864	31.303	0	93	93	2	1	-10921639	216.190	218	156	255	4540	32.589	4.800	0.167	1.896
ID593565	593565	85	39.744	58.282	37.286	0	93	93	2	1	-10921639	144.333	149	96	178	3031	24.516	4.800	0.130	1.352
ID593564	593564	48	78.369	39.949	31.817	0	93	93	2	1	-10921639	193.238	197	105	255	4058	46.470	2.000	0.190	1.329
ID593567	593567	67	71.726	52.729	42.649	0	93	93	2	1	-10921639	163.286	165	86	255	3429	50.380	2.000	0.169	0.936
ID593566	593566	54	76.657	31.578	38.809	0	93	93	2	1	-10921639	170.429	161	103	255	3579	48.426	2.000	0.194	1.143
ID593555	593555	55	61.104	25.597	14.566	0	93	93	2	1	-10921639	187.524	197	137	247	3938	29.809	4.800	0.221	2.274
ID593557	593557	59	72.453	60.971	21.543	0	93	93	2	1	-10921639	189.190	192	132	255	3973	37.662	4.800	0.190	1.601
ID593556	593556	53	70.609	29.043	22.391	0	93	93	2	1	-10921639	191.238	204	129	252	4016	38.511	4.800	0.215	1.755
ID593559	593559	40	46.675	55.069	25.613	0	93	93	2	1	-10921639	226.429	228	170	255	4755	27.638	6.390	0.101	1.502
ID593558	593558	66	59.716	50.317	23.971	0	93	93	2	1	-10921639	186.095	182	93	255	3908	47.749	2.000	0.119	0.830
ID593577	593577	74	50.743	50.734	61.806	0	93	93	2	1	-10921639	212.952	228	139	255	4472	41.897	2.000	0.099	0.916
ID593576	593576	45	43.101	46.625	57.635	0	93	93	2	1	-10921639	229.381	240	173	255	4817	27.449	3.200	0.084	1.290
ID593579	593579	86	43.868	43.546	63.465	0	93	93	2	1	-10921639	225.810	228	170	255	4742	23.794	6.349	0.101	1.739
ID593578	593578	81	48.719	33.656	62.795	0	93	93	2	1	-10921639	185.476	187	134	247	3895	27.584	2.000	0.129	1.541
ID593569	593569	56	56.142	67.316	48.130	0	93	93	2	1	-10921639	235.714	245	182	255	4950	23.531	4.800	0.138	2.431
ID593568	593568	84	45.391	29.359	43.877	0	93	93	2	1	-10921639	149.429	146	89	216	3138	37.635	2.000	0.101	0.729
ID593571	593571	79	49.649	27.936	51.274	0	93	93	2	1	-10921639	213.333	230	149	255	4480	37.317	4.800	0.112	1.151
ID593570	593570	68	38.405	62.743	49.767	0	93	93	2	1	-10921639	192.762	190	153	255	4048	28.588	2.000	0.070	0.883
ID593573	593573	62	41.321	57.451	51.519	0	93	93	2	1	-10921639	191.333	185	139	255	4018	30.054	2.000	0.078	0.919
ID593572	593572	82	52.156	14.078	52.306	0	93	93	2	1	-10921639	134.714	127	84	209	2829	37.948	2.000	0.151	0.932
ID593575	593575	71	47.235	24.581	57.475	0	93	93	2	1	-10921639	225.905	242	165	255	4744	29.823	4.800	0.101	1.395
ID593574	593574	83	35.114	52.542	54.777	0	93	93	2	1	-10921639	201.000	192	163	255	4221	29.168	7.600	0.055	0.716
ID593641	593641	48	73.712	40.266	31.903	0	94	94	2	1	-10921639	186.429	178	110	255	3915	44.172	2.000	0.184	1.312
ID593640	593640	30	61.804	56.714	31.329	0	94	94	2	1	-10921639	215.524	223	141	255	4526	40.745	4.800	0.149	1.370
ID593643	593643	67	62.064	52.823	42.733	0	94	94	2	1	-10921639	168.524	161	105	255	3539	40.746	2.000	0.149	1.072
ID593642	593642	54	66.084	31.392	38.465	0	94	94	2	1	-10921639	167.810	165	96	247	3524	45.244	2.000	0.192	1.194
ID593645	593645	68	49.845	61.906	50.040	0	94	94	2	1	-10921639	211.000	209	158	255	4431	29.239	4.800	0.105	1.366
ID593644	593644	56	47.324	67.465	47.999	0	94	94	2	1	-10921639	235.857	252	185	255	4953	25.303	4.800	0.106	1.790
ID593647	593647	62	37.173	57.261	50.999	0	94	94	2	1	-10921639	179.048	170	139	230	3760	27.589	2.000	0.065	0.796
ID593646	593646	79	49.493	28.433	50.815	0	94	94	2	1	-10921639	209.048	206	122	255	4390	38.994	2.000	0.110	1.059
ID593633	593633	53	79.653	28.584	22.576	0	94	94	2	1	-10921639	186.810	185	105	255	3923	43.757	4.800	0.221	1.547
ID593632	593632	59	80.776	61.257	22.066	0	94	94	2	1	-10921639	198.095	197	129	255	4160	43.272	4.800	0.217	1.630
ID593635	593635	66	57.475	50.354	24.357	0	94	94	2	1	-10921639	184.048	187	105	255	3865	49.894	2.000	0.124	0.813
ID593634	593634	None	35.268	33.790	23.126	0	94	94	2	1	-10921639	130.762	125	86	197	2746	30.108	2.000	0.086	0.691
ID593637	593637	87	35.740	18.825	29.106	0	94	94	2	1	-10921639	88.810	91	64	127	1865	17.879	4.800	0.205	1.693
ID593636	593636	40	42.036	54.387	26.221	0	94	94	2	1	-10921639	223.905	235	146	255	4702	31.486	7.600	0.081	1.064
ID593639	593639	41	72.064	46.180	30.899	0	94	94	2	1	-10921639	221.190	223	178	255	4645	30.242	4.800	0.180	2.227
ID593638	593638	37	66.258	29.273	28.721	0	94	94	2	1	-10921639	161.048	156	101	235	3382	39.644	2.000	0.188	1.288
ID593631	593631	55	73.379	25.172	15.524	0	94	94	2	1	-10921639	175.333	168	105	255	3682	46.906	2.000	0.200	1.246
ID593649	593649	71	51.970	24.911	56.985	0	94	94	2	1	-10921639	220.476	235	163	255	4630	35.227	7.600	0.116	1.303
ID593648	593648	82	45.844	14.864	52.001	0	94	94	2	1	-10921639	126.143	117	91	202	2649	30.485	2.000	0.138	1.006
ID593651	593651	74	51.088	50.791	62.034	0	94	94	2	1	-10921639	234.857	255	168	255	4932	29.633	4.800	0.121	1.716
ID593650	593650	45	43.181	46.944	57.665	0	94	94	2	1	-10921639	223.381	230	151	255	4691	28.908	3.200	0.082	1.175
ID593653	593653	86	60.322	43.091	62.790	0	94	94	2	1	-10921639	202.857	202	122	255	4260	41.307	2.000	0.128	1.111
ID593652	593652	81	55.961	34.006	62.647	0	94	94	2	1	-10921639	169.667	168	105	255	3563	40.999	2.000	0.119	0.879
ID593704	593704	86	50.774	42.842	63.089	0	95	95	2	1	-10921639	221.381	221	151	255	4649	32.094	2.000	0.112	1.384
ID593697	593697	68	42.234	62.091	49.665	0	95	95	2	1	-10921639	206.762	202	156	255	4342	32.485	2.000	0.071	0.846
ID593696	593696	79	44.620	28.786	50.111	0	95	95	2	1	-10921639	204.095	214	134	252	4286	38.992	2.000	0.074	0.723
ID593699	593699	62	39.113	57.624	50.917	0	95	95	2	1	-10921639	195.810	187	156	247	4112	29.419	3.200	0.071	0.881
ID593698	593698	56	54.601	68.732	49.597	0	95	95	2	1	-10921639	215.857	242	108	255	4533	49.730	4.800	0.127	0.978
ID593701	593701	45	41.871	46.194	58.119	0	95	95	2	1	-10921639	223.190	233	149	255	4687	38.149	2.000	0.078	0.842
ID593700	593700	71	56.815	25.011	57.819	0	95	95	2	1	-10921639	214.762	216	139	255	4510	40.575	2.000	0.118	1.116
ID593703	593703	74	47.970	51.359	62.057	0	95	95	2	1	-10921639	238.048	255	170	255	4999	28.591	4.800	0.113	1.686
ID593702	593702	81	66.042	34.708	62.397	0	95	95	2	1	-10921639	189.476	190	132	255	3979	39.104	2.000	0.146	1.233
ID593689	593689	48	64.969	40.281	31.585	0	95	95	2	1	-10921639	174.190	158	96	255	3658	46.360	2.000	0.153	0.997
ID593688	593688	30	55.302	56.559	31.392	0	95	95	2	1	-10921639	213.000	211	149	255	4473	39.249	4.800	0.130	1.248
ID593691	593691	54	69.355	31.493	38.349	0	95	95	2	1	-10921639	161.810	153	91	252	3398	50.201	2.000	0.203	1.089
ID593690	593690	None	35.645	58.297	37.026	0	95	95	2	1	-10921639	154.810	161	115	216	3251	25.297	4.800	0.086	0.967
ID593693	593693	67	55.902	52.988	43.151	0	95	95	2	1	-10921639	169.238	165	122	233	3554	33.397	2.000	0.135	1.204
ID593692	593692	None	45.125	45.890	39.319	0	95	95	2	1	-10921639	161.238	158	120	228	3386	29.070	2.000	0.101	1.017
ID593695	593695	82	52.774	16.069	50.395	0	95	95	2	1	-10921639	128.762	120	86	209	2704	33.590	2.000	0.161	1.061
ID593694	593694	90	39.618	47.071	47.961	0	95	95	2	1	-10921639	142.810	144	89	218	2999	30.791	2.000	0.070	0.603
ID593681	593681	55	71.567	25.247	15.357	0	95	95	2	1	-10921639	183.143	187	105	255	3846	40.669	4.800	0.214	1.586
ID593683	593683	53	77.641	29.098	22.576	0	95	95	2	1	-10921639	189.905	199	105	255	3988	39.078	4.800	0.228	1.807
ID593682	593682	59	72.581	61.146	21.445	0	95	95	2	1	-10921639	185.571	180	132	255	3897	42.618	2.000	0.183	1.346
ID593685	593685	87	40.871	18.918	28.953	0	95	95	2	1	-10921639	91.381	81	62	149	1919	24.095	2.000	0.181	1.161
ID593684	593684	66	59.956	50.975	24.844	0	95	95	2	1	-10921639	223.048	245	149	255	4684	36.997	4.800	0.137	1.457
ID593687	593687	41	67.104	46.153	31.026	0	95	95	2	1	-10921639	226.286	233	163	255	4752	29.465	4.800	0.173	2.266
ID593686	593686	37	67.720	29.365	28.960	0	95	95	2	1	-10921639	148.143	141	91	245	3111	45.705	2.000	0.172	0.952
ID593792	593792	None	39.956	48.000	76.000	0	96	96	2	1	-10921639	132.714	132	92	178	2787	21.964	4.800	0.165	1.714
ID593753	593753	55	56.412	24.911	14.284	0	96	96	2	1	-10921639	175.952	175	120	238	3695	31.323	7.600	0.152	1.486
ID593755	593755	53	82.767	29.294	22.585	0	96	96	2	1	-10921639	196.000	209	110	255	4116	46.335	4.800	0.220	1.524
ID593754	593754	59	72.547	61.334	22.193	0	96	96	2	1	-10921639	190.333	197	122	255	3997	42.048	2.000	0.196	1.485
ID593757	593757	66	55.487	50.159	24.140	0	96	96	2	1	-10921639	181.476	178	117	255	3811	43.462	2.000	0.113	0.849
ID593756	593756	None	46.160	34.013	23.534	0	96	96	2	1	-10921639	145.571	141	101	230	3057	35.339	2.000	0.102	0.762
ID593759	593759	37	60.023	29.292	28.422	0	96	96	2	1	-10921639	148.810	132	105	235	3125	38.110	2.000	0.146	0.996
ID593758	593758	40	45.233	54.025	25.994	0	96	96	2	1	-10921639	189.381	190	129	252	3977	36.776	2.000	0.075	0.717
ID593769	593769	82	45.818	17.015	51.109	0	96	96	2	1	-10921639	139.190	141	101	197	2923	25.764	4.800	0.155	1.454
ID593768	593768	56	51.893	68.458	49.550	0	96	96	2	1	-10921639	230.762	250	168	255	4846	30.450	4.800	0.120	1.629
ID593771	593771	62	43.021	57.525	51.030	0	96	96	2	1	-10921639	194.476	190	151	255	4084	28.292	2.000	0.085	1.075
ID593770	593770	79	51.072	28.713	51.052	0	96	96	2	1	-10921639	204.905	202	146	255	4303	36.194	2.000	0.115	1.172
ID593772	593772	None	41.217	23.813	53.942	0	96	96	2	1	-10921639	208.381	209	153	255	4376	34.403	4.800	0.082	0.913
ID593761	593761	30	71.522	56.664	31.586	0	96	96	2	1	-10921639	212.857	228	132	255	4470	44.821	4.800	0.183	1.471
ID593760	593760	41	64.086	46.009	30.992	0	96	96	2	1	-10921639	231.571	235	180	255	4863	25.089	4.800	0.166	2.632
ID593763	593763	54	85.354	31.750	38.113	0	96	96	2	1	-10921639	180.905	182	101	255	3799	51.740	2.000	0.217	1.245
ID593762	593762	48	73.094	40.224	31.673	0	96	96	2	1	-10921639	181.238	168	93	255	3806	51.459	2.000	0.174	1.046
ID593765	593765	129	62.112	29.190	44.019	0	96	96	2	1	-10921639	172.000	168	96	255	3612	45.874	2.000	0.131	0.871
ID593764	593764	67	60.242	53.210	43.116	0	96	96	2	1	-10921639	179.762	173	129	255	3775	38.060	2.000	0.139	1.150
ID593767	593767	115	35.217	50.532	50.261	0	96	96	2	1	-10921639	180.857	180	144	226	3798	26.577	2.000	0.078	0.981
ID593766	593766	90	36.233	47.070	47.530	0	96	96	2	1	-10921639	152.667	149	113	245	3206	36.416	2.000	0.037	0.299
ID593786	593786	81	63.488	34.657	62.279	0	96	96	2	1	-10921639	191.762	192	137	255	4027	39.041	7.600	0.125	1.093
ID593788	593788	74	52.161	50.981	61.747	0	96	96	2	1	-10921639	230.714	255	156	255	4845	34.475	4.800	0.118	1.413
ID593790	593790	86	52.871	43.366	63.021	0	96	96	2	1	-10921639	216.190	216	134	255	4540	34.423	2.000	0.108	1.229
ID593776	593776	96	44.000	26.765	55.965	0	96	96	2	1	-10921639	232.571	238	182	255	4884	25.103	7.600	0.098	1.659
ID593779	593779	None	35.309	32.755	57.523	0	96	96	2	1	-10921639	168.190	165	120	240	3532	31.722	2.000	0.045	0.452
ID593781	593781	71	46.070	24.470	58.146	0	96	96	2	1	-10921639	200.333	194	137	255	4207	40.793	4.800	0.101	0.900
ID593783	593783	45	38.702	46.209	58.211	0	96	96	2	1	-10921639	210.048	216	120	255	4411	39.859	2.000	0.073	0.713
ID593865	593865	54	79.645	31.807	38.203	0	97	97	2	1	-10921639	164.095	141	96	255	3446	51.464	2.000	0.190	1.019
ID593864	593864	30	65.334	56.369	31.959	0	97	97	2	1	-10921639	200.667	194	117	255	4214	47.039	2.000	0.152	1.125
ID593867	593867	129	35.597	29.341	44.045	0	97	97	2	1	-10921639	145.810	156	69	209	3062	37.996	2.000	0.074	0.531
ID593866	593866	67	56.178	52.854	43.358	0	97	97	2	1	-10921639	164.762	161	105	247	3460	39.041	2.000	0.118	0.891
ID593869	593869	90	46.028	47.085	47.820	0	97	97	2	1	-10921639	162.762	161	115	240	3418	33.365	2.000	0.085	0.762
ID593868	593868	94	49.191	67.250	46.329	0	97	97	2	1	-10921639	232.190	242	170	255	4876	28.183	4.800	0.131	1.912
ID593871	593871	None	37.929	61.538	49.439	0	97	97	2	1	-10921639	199.952	194	161	250	4199	29.726	2.000	0.065	0.823
ID593870	593870	None	37.144	53.657	49.050	0	97	97	2	1	-10921639	180.619	175	149	252	3793	26.774	2.000	0.058	0.740
ID593857	593857	53	92.537	29.152	22.678	0	97	97	2	1	-10921639	189.238	199	108	255	3974	50.306	2.000	0.259	1.546
ID593856	593856	59	61.270	61.150	21.260	0	97	97	2	1	-10921639	178.286	180	122	255	3744	37.140	2.000	0.144	1.208
ID593859	593859	40	48.651	54.411	25.991	0	97	97	2	1	-10921639	216.476	218	163	255	4546	27.046	4.800	0.109	1.568
ID593858	593858	66	41.791	50.270	23.932	0	97	97	2	1	-10921639	161.333	153	101	235	3388	36.888	2.000	0.077	0.626
ID593861	593861	37	76.976	29.088	29.012	0	97	97	2	1	-10921639	153.429	139	113	255	3222	42.984	2.000	0.206	1.221
ID593860	593860	None	38.124	60.925	25.999	0	97	97	2	1	-10921639	181.667	192	117	226	3815	32.632	2.000	0.094	0.954
ID593863	593863	48	81.002	40.155	31.741	0	97	97	2	1	-10921639	182.810	175	96	255	3839	51.456	2.000	0.194	1.156
ID593862	593862	41	72.131	45.816	31.234	0	97	97	2	1	-10921639	211.143	197	165	255	4434	33.495	4.800	0.181	1.931
ID593881	593881	74	45.108	50.943	61.744	0	97	97	2	1	-10921639	234.000	255	153	255	4914	31.292	4.800	0.109	1.474
ID593880	593880	81	58.533	34.660	62.203	0	97	97	2	1	-10921639	176.190	158	141	255	3700	35.961	2.000	0.118	1.035
ID593883	593883	None	44.350	38.621	65.021	0	97	97	2	1	-10921639	176.476	178	110	247	3706	34.792	2.000	0.088	0.823
ID593882	593882	86	50.577	43.279	62.971	0	97	97	2	1	-10921639	230.095	238	161	255	4832	28.695	4.800	0.112	1.617
ID593873	593873	56	40.200	68.574	50.276	0	97	97	2	1	-10921639	213.476	214	149	255	4483	28.419	4.800	0.096	1.316
ID593872	593872	115	38.444	50.387	50.100	0	97	97	2	1	-10921639	173.857	170	129	238	3651	30.916	2.000	0.067	0.702
ID593875	593875	62	39.882	57.525	51.158	0	97	97	2	1	-10921639	196.952	194	158	255	4136	30.454	2.000	0.072	0.864
ID593874	593874	82	60.714	15.916	50.768	0	97	97	2	1	-10921639	140.190	125	84	228	2944	38.930	2.000	0.169	1.042
ID593877	593877	130	49.680	58.724	55.784	0	97	97	2	1	-10921639	169.238	156	115	247	3554	38.364	2.000	0.101	0.806
ID593876	593876	79	41.819	28.216	51.860	0	97	97	2	1	-10921639	210.571	206	161	255	4422	31.107	2.000	0.085	1.055
ID593879	593879	45	38.346	46.587	57.781	0	97	97	2	1	-10921639	231.048	242	161	255	4852	26.187	4.800	0.083	1.356
ID593878	593878	96	45.776	26.489	56.849	0	97	97	2	1	-10921639	232.762	240	173	255	4888	26.885	4.800	0.114	1.770
ID593855	593855	55	63.624	25.686	16.587	0	97	97	2	1	-10921639	176.905	178	96	245	3715	47.245	4.800	0.163	1.051
ID593885	593885	55	65.743	25.087	16.124	0	98	98	2	1	-10921639	180.429	173	103	255	3789	39.148	4.800	0.181	1.416
ID593884	593884	None	37.668	26.957	12.532	0	98	98	2	1	-10921639	156.714	163	105	214	3291	35.269	7.600	0.076	0.625
ID593887	593887	53	89.310	28.800	22.781	0	98	98	2	1	-10921639	188.143	175	113	255	3951	42.555	2.000	0.240	1.712
ID593886	593886	59	50.146	60.974	21.038	0	98	98	2	1	-10921639	174.095	175	125	235	3656	31.053	4.800	0.137	1.354
ID593897	593897	93	57.382	45.848	39.224	0	98	98	2	1	-10921639	169.714	173	115	255	3564	40.383	2.000	0.103	0.784
ID593896	593896	54	82.121	31.832	38.023	0	98	98	2	1	-10921639	172.524	165	108	255	3623	45.341	2.000	0.219	1.365
ID593899	593899	94	43.701	67.346	46.033	0	98	98	2	1	-10921639	233.667	252	178	255	4907	26.785	4.800	0.099	1.566
ID593898	593898	67	42.068	52.733	43.344	0	98	98	2	1	-10921639	160.905	151	132	211	3379	24.898	2.000	0.125	1.439
ID593901	593901	82	42.388	16.528	50.445	0	98	98	2	1	-10921639	132.571	132	93	197	2784	29.335	2.000	0.124	0.997
ID593900	593900	56	49.701	69.046	49.378	0	98	98	2	1	-10921639	234.714	255	161	255	4929	28.369	4.800	0.125	1.842
ID593903	593903	62	39.797	57.478	51.208	0	98	98	2	1	-10921639	186.095	187	127	255	3908	37.226	2.000	0.073	0.684
ID593902	593902	79	54.051	27.928	51.487	0	98	98	2	1	-10921639	208.476	209	127	255	4378	42.249	3.200	0.113	1.001
ID593889	593889	66	50.966	50.202	24.601	0	98	98	2	1	-10921639	184.857	192	127	255	3882	36.174	2.000	0.096	0.897
ID593888	593888	None	37.337	34.247	23.093	0	98	98	2	1	-10921639	135.095	137	93	194	2837	29.734	2.000	0.075	0.631
ID593891	593891	95	41.481	19.022	29.088	0	98	98	2	1	-10921639	87.238	79	57	129	1832	23.354	2.000	0.218	1.339
ID593890	593890	40	43.172	54.199	26.073	0	98	98	2	1	-10921639	202.810	199	158	255	4259	28.072	2.000	0.074	1.000
ID593893	593893	41	69.946	46.060	31.029	0	98	98	2	1	-10921639	216.714	216	161	255	4551	35.633	3.200	0.158	1.661
ID593892	593892	37	79.864	29.505	28.652	0	98	98	2	1	-10921639	161.762	146	79	255	3397	52.885	2.000	0.227	1.131
ID593895	593895	30	61.322	56.539	31.910	0	98	98	2	1	-10921639	210.667	202	146	255	4424	40.090	4.800	0.150	1.368
ID593894	593894	48	84.053	40.213	31.690	0	98	98	2	1	-10921639	189.143	192	93	255	3972	54.239	2.000	0.221	1.260
ID593905	593905	45	35.281	47.266	56.987	0	98	98	2	1	-10921639	226.810	247	146	255	4763	35.547	3.200	0.069	0.822
ID593904	593904	130	46.573	58.535	55.365	0	98	98	2	1	-10921639	187.190	180	122	255	3931	38.714	2.000	0.092	0.813
ID593907	593907	74	35.464	51.800	61.203	0	98	98	2	1	-10921639	233.905	255	187	255	4912	27.022	7.600	0.077	1.235
ID593906	593906	96	61.525	25.289	57.743	0	98	98	2	1	-10921639	201.714	221	98	255	4236	48.744	2.000	0.131	0.960
ID593909	593909	86	44.708	43.006	62.953	0	98	98	2	1	-10921639	236.952	255	156	255	4976	30.275	4.800	0.105	1.494
ID593908	593908	81	68.122	34.590	62.164	0	98	98	2	1	-10921639	198.667	190	149	255	4172	37.546	7.600	0.149	1.373
ID593801	593801	62	42.083	56.963	51.065	0	99	99	2	1	-10921639	187.810	187	137	255	3944	30.843	7.600	0.072	0.816
ID593800	593800	79	38.630	27.113	51.353	0	99	99	2	1	-10921639	177.476	175	108	255	3727	39.858	2.000	0.075	0.621
ID593803	593803	None	37.690	33.000	56.000	0	99	99	2	1	-10921639	175.905	173	134	226	3694	25.173	4.800	0.109	1.377
ID593802	593802	None	39.651	53.101	55.128	0	99	99	2	1	-10921639	198.333	204	156	255	4165	27.124	2.000	0.076	1.032
ID593805	593805	74	42.001	51.690	61.797	0	99	99	2	1	-10921639	229.476	238	185	255	4819	28.113	6.123	0.094	1.399
ID593804	593804	96	60.066	25.223	57.976	0	99	99	2	1	-10921639	220.095	230	161	255	4622	34.946	4.800	0.135	1.503
ID593807	593807	86	46.812	43.502	63.256	0	99	99	2	1	-10921639	229.762	233	165	255	4825	28.364	4.800	0.099	1.457
ID593806	593806	81	66.644	35.504	62.562	0	99	99	2	1	-10921639	209.762	218	127	255	4405	38.781	4.800	0.179	1.641
ID593793	593793	67	40.754	52.180	43.192	0	99	99	2	1	-10921639	152.476	149	105	204	3202	28.354	2.000	0.103	1.007
ID593795	593795	None	36.773	46.867	47.811	0	99	99	2	1	-10921639	139.381	141	108	206	2927	26.506	2.000	0.076	0.742
ID593794	593794	94	49.028	67.652	46.577	0	99	99	2	1	-10921639	236.524	255	153	255	4967	26.581	4.800	0.117	1.865
ID593797	593797	82	71.946	16.812	49.936	0	99	99	2	1	-10921639	171.905	168	113	230	3610	36.176	2.000	0.203	1.604
ID593796	593796	114	38.188	61.651	49.021	0	99	99	2	1	-10921639	190.381	194	151	230	3998	25.711	2.000	0.078	1.071
ID593799	593799	56	50.169	68.715	49.642	0	99	99	2	1	-10921639	226.095	250	161	255	4748	33.740	4.800	0.126	1.498
ID593798	593798	115	37.588	51.106	49.763	0	99	99	2	1	-10921639	165.381	170	120	226	3473	30.996	2.000	0.062	0.623
ID593808	593808	None	37.714	25.860	64.923	0	99	99	2	1	-10921639	133.714	132	96	178	2808	25.126	4.800	0.136	1.278
ID593773	593773	55	70.404	25.507	16.150	0	99	99	2	1	-10921639	200.619	202	139	255	4213	33.782	4.800	0.224	2.172
ID593775	593775	53	81.793	28.993	22.843	0	99	99	2	1	-10921639	170.857	161	110	255	3588	42.620	2.000	0.230	1.500
ID593774	593774	59	56.817	61.604	21.046	0	99	99	2	1	-10921639	184.905	180	125	242	3883	37.769	4.800	0.143	1.229
ID593785	593785	48	76.662	40.244	32.010	0	99	99	2	1	-10921639	204.000	202	122	255	4284	39.942	4.800	0.213	1.795
ID593784	593784	41	65.884	46.085	30.771	0	99	99	2	1	-10921639	226.476	235	163	255	4756	31.600	4.800	0.158	1.955
ID593787	593787	30	69.570	56.605	31.713	0	99	99	2	1	-10921639	190.524	180	122	255	4001	45.495	2.000	0.171	1.225
ID593789	593789	54	62.217	31.850	38.154	0	99	99	2	1	-10921639	152.571	141	93	228	3204	36.823	2.000	0.184	1.288
ID593791	593791	93	56.861	45.730	39.270	0	99	99	2	1	-10921639	182.857	175	139	255	3840	35.833	2.000	0.113	1.033
ID593777	593777	66	38.747	50.206	24.665	0	99	99	2	1	-10921639	175.238	173	98	250	3680	34.169	2.000	0.062	0.598
ID593778	593778	40	47.156	54.096	26.037	0	99	99	2	1	-10921639	193.190	185	144	255	4057	29.463	2.000	0.087	1.049
ID593780	593780	95	42.861	19.116	28.679	0	99	99	2	1	-10921639	91.286	89	36	144	1917	26.805	2.000	0.213	1.196
ID593782	593782	37	62.032	29.308	28.978	0	99	99	2	1	-10921639	139.000	134	93	228	2919	36.770	2.000	0.181	1.156
ID593825	593825	56	55.851	69.085	49.864	0	100	100	2	1	-10921639	222.619	238	156	255	4675	33.911	4.800	0.124	1.448
ID593824	593824	114	43.936	61.938	49.611	0	100	100	2	1	-10921639	185.571	187	122	255	3897	38.539	2.000	0.080	0.714
ID593827	593827	96	47.271	25.482	57.765	0	100	100	2	1	-10921639	214.000	209	129	255	4494	39.955	4.800	0.098	0.955
ID593826	593826	None	47.380	27.778	57.307	0	100	100	2	1	-10921639	238.143	255	175	255	5001	24.465	4.800	0.112	1.958
ID593829	593829	74	39.974	50.669	61.510	0	100	100	2	1	-10921639	229.905	240	170	255	4828	30.307	6.301	0.094	1.304
ID593828	593828	81	59.524	35.198	62.392	0	100	100	2	1	-10921639	183.095	175	115	255	3845	38.723	2.000	0.134	1.115
ID593830	593830	86	44.591	42.548	63.819	0	100	100	2	1	-10921639	234.524	255	151	255	4925	32.468	4.800	0.110	1.429
ID593817	593817	48	70.936	40.294	31.977	0	100	100	2	1	-10921639	194.810	182	115	255	4091	47.025	4.800	0.179	1.259
ID593816	593816	41	63.569	45.817	31.010	0	100	100	2	1	-10921639	211.048	204	156	255	4432	31.342	4.800	0.164	1.897
ID593819	593819	54	47.606	31.986	38.289	0	100	100	2	1	-10921639	132.905	125	91	218	2791	36.900	2.000	0.125	0.800
ID593818	593818	30	65.219	56.303	31.773	0	100	100	2	1	-10921639	190.905	182	132	255	4009	42.604	2.000	0.145	1.134
ID593821	593821	118	46.471	32.949	45.961	0	100	100	2	1	-10921639	180.048	180	137	245	3781	30.172	2.000	0.094	1.030
ID593820	593820	93	51.631	46.164	39.255	0	100	100	2	1	-10921639	173.571	161	132	255	3645	36.200	2.000	0.097	0.845
ID593823	593823	115	42.659	50.987	49.285	0	100	100	2	1	-10921639	167.810	168	125	228	3524	28.218	2.000	0.105	1.134
ID593822	593822	94	45.991	67.432	46.203	0	100	100	2	1	-10921639	223.095	226	170	255	4685	28.298	4.800	0.108	1.541
ID593809	593809	55	80.732	25.368	16.088	0	100	100	2	1	-10921639	193.381	206	103	255	4061	49.486	4.800	0.216	1.387
ID593811	593811	53	85.138	28.997	22.815	0	100	100	2	1	-10921639	186.857	185	113	255	3924	42.584	2.000	0.236	1.678
ID593810	593810	59	51.617	61.339	21.102	0	100	100	2	1	-10921639	193.857	199	144	247	4071	30.401	3.200	0.118	1.343
ID593813	593813	None	44.512	60.937	24.805	0	100	100	2	1	-10921639	191.333	202	120	245	4018	33.995	6.374	0.099	1.010
ID593812	593812	66	36.209	50.164	24.722	0	100	100	2	1	-10921639	169.000	158	129	211	3549	27.835	2.000	0.081	0.910
ID593815	593815	37	50.047	29.453	28.803	0	100	100	2	1	-10921639	130.762	127	84	192	2746	33.312	2.000	0.167	1.123
ID593814	593814	40	47.148	53.979	26.270	0	100	100	2	1	-10921639	194.667	190	129	255	4088	34.893	2.000	0.087	0.888
ID593839	593839	59	39.918	60.703	20.534	0	101	101	2	1	-10921639	154.952	151	120	202	3254	22.328	4.800	0.129	1.591
ID593838	593838	55	43.019	25.159	15.802	0	101	101	2	1	-10921639	153.238	165	84	199	3218	28.969	4.800	0.151	1.386
ID593849	593849	97	39.796	32.500	57.287	0	101	101	2	1	-10921639	187.667	182	146	252	3941	30.002	2.000	0.060	0.712
ID593848	593848	None	35.158	53.060	55.007	0	101	101	2	1	-10921639	181.000	178	137	255	3801	28.622	7.600	0.055	0.658
ID593851	593851	74	39.108	50.896	61.049	0	101	101	2	1	-10921639	237.857	242	182	255	4995	19.210	4.800	0.090	2.049
ID593850	593850	96	57.965	25.117	57.782	0	101	101	2	1	-10921639	219.476	228	163	255	4609	32.394	4.800	0.136	1.626
ID593853	593853	86	42.783	43.382	63.186	0	101	101	2	1	-10921639	204.095	209	144	255	4286	34.619	2.000	0.079	0.868
ID593852	593852	81	40.971	34.845	62.796	0	101	101	2	1	-10921639	172.190	178	122	216	3616	25.323	4.800	0.110	1.346
ID593841	593841	41	56.017	46.074	30.647	0	101	101	2	1	-10921639	181.667	173	134	238	3815	28.657	4.800	0.154	1.690
ID593840	593840	53	58.840	28.922	23.240	0	101	101	2	1	-10921639	156.095	156	93	226	3278	31.574	4.800	0.187	1.560
ID593843	593843	48	59.678	40.496	31.811	0	101	101	2	1	-10921639	170.333	170	93	255	3577	45.306	2.000	0.154	1.004
ID593842	593842	30	56.624	56.474	31.174	0	101	101	2	1	-10921639	188.524	182	125	255	3959	36.571	2.000	0.121	1.111
ID593845	593845	118	36.092	32.703	44.875	0	101	101	2	1	-10921639	156.238	151	122	204	3281	25.721	2.000	0.074	0.832
ID593844	593844	93	57.207	46.217	39.157	0	101	101	2	1	-10921639	176.143	161	132	255	3699	33.769	2.000	0.130	1.197
ID593847	593847	56	43.829	68.938	50.112	0	101	101	2	1	-10921639	186.429	173	149	235	3915	25.366	2.000	0.106	1.407
ID593846	593846	94	41.593	66.766	46.760	0	101	101	2	1	-10921639	197.143	199	168	245	4140	23.035	2.000	0.088	1.388
ID593833	593833	None	44.046	58.161	51.016	0	102	102	2	1	-10921639	173.048	175	137	214	3634	24.244	3.200	0.110	1.416
ID593832	593832	None	39.713	50.970	42.141	0	102	102	2	1	-10921639	169.143	168	134	216	3552	24.453	2.000	0.097	1.222
ID593835	593835	97	41.466	32.204	57.987	0	102	102	2	1	-10921639	173.381	168	125	233	3641	26.014	3.200	0.104	1.260
ID593834	593834	96	42.682	26.065	57.384	0	102	102	2	1	-10921639	202.333	202	163	245	4249	23.459	6.136	0.103	1.615
ID593837	593837	86	37.063	43.650	63.172	0	102	102	2	1	-10921639	194.381	197	161	230	4082	18.739	4.800	0.094	1.785
ID593836	593836	74	41.995	50.154	61.268	0	102	102	2	1	-10921639	203.952	194	175	247	4283	21.306	4.800	0.103	1.789
ID593831	593831	41	49.893	45.758	31.122	0	102	102	2	1	-10921639	159.524	151	115	238	3350	30.608	2.000	0.117	1.094
ID593913	593913	None	48.533	66.896	46.704	0	103	103	2	1	-10921639	183.476	187	132	233	3853	25.105	4.800	0.128	1.661
ID593912	593912	None	36.675	31.970	38.670	0	103	103	2	1	-10921639	122.476	122	98	165	2572	17.291	4.800	0.142	1.766
ID593915	593915	74	39.612	51.244	61.328	0	103	103	2	1	-10921639	196.952	197	168	238	4136	20.602	4.800	0.096	1.675
ID593914	593914	96	42.779	24.877	57.897	0	103	103	2	1	-10921639	176.571	175	137	226	3708	22.620	7.600	0.114	1.603
ID593911	593911	None	38.866	57.168	37.534	0	103	103	2	1	-10921639	150.095	146	113	209	3152	24.474	2.000	0.108	1.200
ID593910	593910	41	50.938	45.829	31.487	0	103	103	2	1	-10921639	152.905	144	103	223	3211	33.538	2.000	0.122	0.994
ID593920	593920	74	39.218	50.306	61.157	0	104	104	2	1	-10921639	168.857	158	134	223	3546	27.028	7.600	0.074	0.864
ID593919	593919	96	41.842	26.591	58.296	0	104	104	2	1	-10921639	179.048	173	132	223	3760	27.095	3.200	0.098	1.174
ID593918	593918	None	39.483	46.732	57.170	0	104	104	2	1	-10921639	179.762	182	137	233	3775	25.614	2.000	0.093	1.197
ID593854	593854	None	49.216	32.494	45.949	0	105	105	2	1	-10921639	167.952	161	122	209	3527	25.404	2.000	0.139	1.610
ID593917	593917	None	45.401	25.492	57.997	0	106	106	2	1	-10921639	161.476	153	117	228	3391	33.599	2.000	0.107	0.929
ID593916	593916	None	35.596	52.948	42.967	0	106	106	2	1	-10921639	151.714	153	113	190	3186	20.575	2.000	0.096	1.289
ID593921	593921	None	37.413	46.172	39.286	0	108	108	2	1	-10921639	141.238	134	96	223	2966	32.474	2.000	0.066	0.542
ID593922	593922	None	35.179	32.264	45.680	0	108	108	2	1	-10921639	142.667	141	103	194	2996	24.762	6.285	0.098	1.032
ID593923	593923	99	56.804	46.072	38.964	0	110	110	2	1	-10921639	158.381	153	98	242	3326	36.087	2.000	0.142	1.089
ID593926	593926	99	39.539	46.066	39.402	0	111	111	2	1	-10921639	163.810	165	125	206	3440	23.668	4.800	0.103	1.298
ID593925	593925	None	36.314	48.021	55.993	0	112	112	2	1	-10921639	153.238	158	125	199	3218	19.877	4.800	0.103	1.445
ID593924	593924	99	37.432	45.872	39.006	0	112	112	2	1	-10921639	155.095	151	125	216	3257	22.172	2.000	0.089	1.144
ID593928	593928	None	38.196	60.093	71.136	0	114	114	2	1	-10921639	145.905	141	113	178	3064	20.683	3.200	0.123	1.542
ID593927	593927	None	37.996	44.772	32.018	0	115	115	2	1	-10921639	138.095	137	108	190	2900	21.487	2.000	0.118	1.358
ID593929	593929	100	48.058	45.867	39.169	0	116	116	2	1	-10921639	144.524	139	103	218	3035	30.735	2.000	0.125	1.041
ID593931	593931	None	42.233	27.100	66.400	0	116	116	2	1	-10921639	168.571	158	137	221	3540	24.076	4.800	0.118	1.475
ID593930	593930	None	47.252	47.780	56.946	0	116	116	2	1	-10921639	175.619	168	125	223	3688	26.890	2.000	0.117	1.367
ID593933	593933	100	40.408	46.139	39.030	0	117	117	2	1	-10921639	129.190	122	91	214	2713	30.331	2.000	0.095	0.738
ID593932	593932	None	37.098	45.675	39.211	0	120	120	2	1	-10921639	141.667	134	103	211	2975	29.642	2.000	0.083	0.729
ID593935	593935	None	35.275	29.092	51.840	0	121	121	2	1	-10921639	143.571	146	113	185	3015	19.062	4.800	0.114	1.545
ID593934	593934	None	50.082	45.911	39.399	0	122	122	2	1	-10921639	143.714	132	96	230	3018	36.085	2.000	0.127	0.897
ID593937	593937	None	35.314	26.152	73.160	0	123	123	2	1	-10921639	168.762	170	105	211	3544	28.383	4.800	0.088	0.958
ID593936	593936	None	53.716	50.000	76.000	0	125	125	2	1	-10921639	162.286	168	106	235	3408	34.791	4.800	0.161	1.295
ID593938	593938	None	37.918	49.861	69.539	0	127	127	2	1	-10921639	149.429	149	113	192	3138	22.185	4.800	0.126	1.504
ID593939	593939	None	36.078	62.322	50.049	0	130	130	2	1	-10921639	134.429	134	89	202	2823	26.377	2.000	0.097	0.898
ID593940	593940	None	35.435	45.698	32.053	0	131	131	2	1	-10921639	128.190	127	89	173	2692	20.361	4.800	0.117	1.318
ID593941	593941	None	43.693	45.896	69.076	0	132	132	2	1	-10921639	169.476	170	122	230	3559	25.940	6.301	0.117	1.367
ID593944	593944	None	36.971	41.000	76.000	0	133	133	2	1	-10921639	174.905	170	141	206	3673	19.733	4.800	0.141	2.190
ID593943	593943	None	35.883	65.855	71.821	0	135	135	2	1	-10921639	150.905	149	98	192	3169	23.403	6.324	0.104	1.218
ID593942	593942	None	39.825	44.559	31.529	0	135	135	2	1	-10921639	115.333	110	55	173	2422	31.860	2.000	0.121	0.782
ID593945	593945	None	40.673	44.294	31.388	0	137	137	2	1	-10921639	136.524	132	89	197	2867	29.755	2.000	0.122	1.000
ID593946	593946	None	43.759	66.626	73.155	0	138	138	2	1	-10921639	158.000	158	110	206	3318	26.980	2.000	0.130	1.348
ID593947	593947	None	35.312	44.872	30.851	0	140	140	2	1	-10921639	119.810	117	86	192	2516	25.461	2.000	0.087	0.754
ID593954	593954	None	38.808	53.318	25.847	0	141	141	2	1	-10921639	106.333	103	64	165	2233	29.870	2.000	0.138	0.863
ID593948	593948	None	43.843	32.931	38.736	0	142	142	2	1	-10921639	119.714	115	81	182	2514	26.062	2.000	0.154	1.228
ID593949	593949	101	44.274	53.283	25.803	0	143	143	2	1	-10921639	120.286	113	81	199	2526	31.316	2.000	0.111	0.769
ID593950	593950	None	40.528	46.754	56.327	0	143	143	2	1	-10921639	157.000	153	117	202	3297	22.731	4.800	0.109	1.361
ID593953	593953	None	42.142	59.317	63.742	0	144	144	2	1	-10921639	151.762	153	120	185	3187	21.492	4.800	0.144	1.776
ID593952	593952	102	37.067	56.099	38.069	0	144	144	2	1	-10921639	120.381	108	89	194	2528	26.301	2.000	0.093	0.782
ID593951	593951	101	35.562	53.303	25.967	0	144	144	2	1	-10921639	107.524	105	64	165	2258	27.618	2.000	0.110	0.770
ID593963	593963	102	40.640	56.250	37.779	0	145	145	2	1	-10921639	129.476	125	86	194	2719	27.094	2.000	0.125	1.061
ID593962	593962	101	64.372	53.047	26.105	0	145	145	2	1	-10921639	130.333	122	67	228	2737	37.775	2.000	0.216	1.224
ID593956	593956	102	39.642	55.952	37.817	0	146	146	2	1	-10921639	128.000	129	91	209	2688	27.713	2.000	0.099	0.833
ID593955	593955	101	42.032	52.844	25.822	0	146	146	2	1	-10921639	126.286	117	93	175	2652	23.990	2.000	0.136	1.263
ID593977	593977	102	46.142	56.106	38.148	0	147	147	2	1	-10921639	134.095	139	76	211	2816	35.101	2.000	0.114	0.779
ID593976	593976	101	40.829	53.061	25.988	0	147	147	2	1	-10921639	122.238	120	89	165	2567	21.838	2.000	0.152	1.480
ID593979	593979	103	42.756	49.376	50.411	0	147	147	2	1	-10921639	157.905	163	101	218	3316	29.228	7.600	0.114	1.105
ID593978	593978	None	37.126	31.923	38.963	0	147	147	2	1	-10921639	98.095	89	69	134	2060	22.581	2.000	0.165	1.229
ID593968	593968	None	53.384	62.311	50.430	0	148	148	2	1	-10921639	136.952	125	79	197	2876	37.133	2.000	0.144	0.927
ID593965	593965	None	50.236	39.919	31.144	0	148	148	2	1	-10921639	139.857	137	89	199	2937	30.365	2.000	0.178	1.392
ID593964	593964	101	38.406	52.697	26.620	0	148	148	2	1	-10921639	132.810	132	93	192	2789	24.969	2.000	0.115	1.101
ID593967	593967	103	38.663	50.031	50.214	0	148	148	2	1	-10921639	154.810	161	115	192	3251	21.528	4.800	0.129	1.646
ID593966	593966	102	40.854	55.822	38.192	0	148	148	2	1	-10921639	127.190	120	89	192	2671	26.984	2.000	0.112	0.952
ID593961	593961	104	45.081	42.356	62.223	0	149	149	2	1	-10921639	132.190	129	79	211	2776	37.159	2.000	0.107	0.689
ID593960	593960	105	42.992	27.743	54.610	0	149	149	2	1	-10921639	148.476	151	96	197	3118	27.737	2.000	0.140	1.315
ID593957	593957	101	50.973	52.417	26.518	0	149	149	2	1	-10921639	137.238	137	84	197	2882	32.100	2.000	0.175	1.274
ID593959	593959	None	36.243	41.846	50.429	0	149	149	2	1	-10921639	140.476	139	108	185	2950	21.146	4.800	0.119	1.409
ID593958	593958	106	45.738	32.972	38.797	0	149	149	2	1	-10921639	106.238	103	76	180	2231	28.874	2.000	0.154	0.982
ID593981	593981	107	45.101	39.986	31.411	0	150	150	2	1	-10921639	147.952	144	98	206	3107	33.305	2.000	0.145	1.124
ID593980	593980	101	57.904	52.495	26.216	0	150	150	2	1	-10921639	128.905	120	81	206	2707	39.752	2.000	0.177	0.974
ID593983	593983	106	46.061	33.003	38.764	0	150	150	2	1	-10921639	105.476	105	69	170	2215	27.005	2.000	0.184	1.216
ID593982	593982	None	41.531	42.935	37.137	0	150	150	2	1	-10921639	128.381	122	74	233	2696	34.694	7.600	0.071	0.491
ID593985	593985	105	40.567	27.505	51.951	0	150	150	2	1	-10921639	150.667	141	115	190	3164	19.189	4.800	0.154	2.098
ID593984	593984	None	36.705	55.816	38.595	0	150	150	2	1	-10921639	120.000	113	81	190	2520	29.465	2.000	0.091	0.682
ID593987	593987	None	38.608	58.030	64.389	0	150	150	2	1	-10921639	138.095	134	98	178	2900	22.616	6.359	0.118	1.286
ID593986	593986	104	38.646	42.673	62.316	0	150	150	2	1	-10921639	140.476	134	103	194	2950	24.804	2.000	0.113	1.154
ID593988	593988	None	38.479	32.991	72.339	0	150	150	2	1	-10921639	148.857	149	110	185	3126	21.252	2.000	0.124	1.548
ID593969	593969	101	64.475	52.198	26.841	0	151	151	2	1	-10921639	145.238	137	93	242	3050	39.355	2.000	0.184	1.147
ID593971	593971	107	53.666	40.125	32.541	0	151	151	2	1	-10921639	156.286	163	91	223	3282	35.988	2.000	0.139	1.063
ID593970	593970	None	50.205	59.711	31.144	0	151	151	2	1	-10921639	131.476	122	79	190	2761	30.585	2.000	0.158	1.175
ID593973	593973	108	36.411	63.788	46.635	0	151	151	2	1	-10921639	162.619	163	125	199	3415	21.084	7.600	0.108	1.509
ID593972	593972	106	49.640	32.894	38.748	0	151	151	2	1	-10921639	117.476	110	60	182	2467	29.822	2.000	0.183	1.217
ID593975	593975	None	35.911	4.179	72.150	0	151	151	2	1	-10921639	130.857	129	93	190	2748	22.666	2.000	0.108	1.130
ID593974	593974	None	41.407	46.931	56.231	0	151	151	2	1	-10921639	157.000	153	122	199	3297	21.503	2.000	0.123	1.596
ID593992	593992	108	38.600	63.783	46.681	0	152	152	2	1	-10921639	152.429	151	110	192	3201	24.645	7.600	0.108	1.204
ID593989	593989	101	52.020	52.230	26.291	0	152	152	2	1	-10921639	146.333	144	91	214	3073	39.558	2.000	0.137	0.892
ID593991	593991	106	45.371	32.887	38.723	0	152	152	2	1	-10921639	113.905	108	79	202	2392	30.524	2.000	0.136	0.893
ID593990	593990	107	38.435	39.742	32.338	0	152	152	2	1	-10921639	160.000	168	108	190	3360	24.686	4.800	0.129	1.479
ID594019	594019	None	35.699	37.714	27.074	0	153	153	2	1	-10921639	127.238	115	91	185	2672	26.707	2.000	0.102	0.885
ID594018	594018	101	73.209	52.589	26.075	0	153	153	2	1	-10921639	162.952	144	113	255	3422	41.920	2.000	0.197	1.281
ID594021	594021	106	43.277	32.950	38.871	0	153	153	2	1	-10921639	115.762	113	86	206	2431	29.048	2.000	0.126	0.890
ID594020	594020	None	44.696	56.076	38.307	0	153	153	2	1	-10921639	135.238	125	86	216	2840	29.990	2.000	0.121	0.976
ID594023	594023	None	35.604	27.943	55.717	0	153	153	2	1	-10921639	132.952	129	96	197	2792	27.493	2.000	0.081	0.725
ID594022	594022	108	55.866	63.892	47.767	0	153	153	2	1	-10921639	164.476	161	105	228	3454	35.002	2.000	0.151	1.234
ID594008	594008	109	35.581	65.045	63.863	0	154	154	2	1	-10921639	136.429	137	101	170	2865	19.884	2.000	0.118	1.447
ID594003	594003	101	65.303	52.730	25.906	0	154	154	2	1	-10921639	167.190	156	122	250	3511	35.394	2.000	0.174	1.399
ID594002	594002	None	36.257	30.450	23.494	0	154	154	2	1	-10921639	105.905	103	62	151	2224	26.059	4.800	0.153	1.078
ID594005	594005	106	78.137	32.792	38.943	0	154	154	2	1	-10921639	150.286	137	86	255	3156	49.651	2.000	0.203	1.021
ID594004	594004	110	44.382	45.441	32.004	0	154	154	2	1	-10921639	146.476	141	103	228	3076	31.899	2.000	0.110	0.908
ID594007	594007	None	35.311	27.275	52.637	0	154	154	2	1	-10921639	134.381	144	79	190	2822	30.309	2.000	0.097	0.781
ID594006	594006	108	56.458	64.112	47.569	0	154	154	2	1	-10921639	161.952	161	98	230	3401	36.381	7.600	0.149	1.155
ID593993	593993	101	71.598	52.929	25.824	0	155	155	2	1	-10921639	168.000	153	113	255	3528	40.801	2.000	0.168	1.184
ID593995	593995	111	37.129	40.177	31.994	0	155	155	2	1	-10921639	130.905	127	81	187	2749	30.750	2.000	0.117	0.893
ID593994	593994	110	37.405	45.380	30.759	0	155	155	2	1	-10921639	143.238	139	103	192	3008	25.336	2.000	0.099	1.015
ID593997	593997	106	66.745	32.911	38.541	0	155	155	2	1	-10921639	143.381	137	91	242	3011	41.667	2.000	0.191	1.103
ID593996	593996	112	44.164	55.905	38.275	0	155	155	2	1	-10921639	126.048	120	89	199	2647	29.684	2.000	0.129	0.968
ID593999	593999	None	40.510	27.699	55.773	0	155	155	2	1	-10921639	142.667	139	103	204	2996	27.938	4.800	0.113	1.041
ID593998	593998	108	71.828	63.401	47.134	0	155	155	2	1	-10921639	183.190	173	141	255	3847	36.227	4.800	0.188	1.602
ID594001	594001	109	39.232	64.974	62.215	0	155	155	2	1	-10921639	127.952	122	72	187	2687	26.914	2.000	0.115	0.979
ID594000	594000	None	47.365	47.144	56.192	0	155	155	2	1	-10921639	144.524	134	93	230	3035	33.976	2.000	0.102	0.788
ID594009	594009	None	40.432	46.967	24.858	0	156	156	2	1	-10921639	118.476	113	79	182	2488	28.012	2.000	0.109	0.832
ID594011	594011	111	45.742	40.143	32.371	0	156	156	2	1	-10921639	150.857	151	105	204	3168	31.664	2.000	0.128	1.078
ID594010	594010	101	66.094	52.707	25.930	0	156	156	2	1	-10921639	183.476	175	125	245	3853	35.596	2.000	0.172	1.511
ID594013	594013	112	48.767	55.546	39.238	0	156	156	2	1	-10921639	147.333	156	86	202	3094	34.966	4.800	0.151	1.105
ID594012	594012	106	56.729	32.800	38.773	0	156	156	2	1	-10921639	123.095	117	74	242	2585	41.797	2.000	0.150	0.769
ID594015	594015	None	39.261	55.088	51.301	0	156	156	2	1	-10921639	143.667	141	101	223	3017	29.155	2.000	0.079	0.724
ID594014	594014	108	67.761	63.669	47.296	0	156	156	2	1	-10921639	182.095	175	117	255	3824	38.719	2.000	0.177	1.415
ID594017	594017	None	37.065	19.114	72.631	0	156	156	2	1	-10921639	150.095	149	110	187	3152	21.682	2.000	0.111	1.380
ID594016	594016	113	60.838	27.794	52.364	0	156	156	2	1	-10921639	175.619	161	127	235	3688	34.155	4.800	0.182	1.586
ID594041	594041	None	37.289	57.390	45.000	0	157	157	2	1	-10921639	141.286	139	105	190	2967	26.010	2.000	0.100	0.983
ID594040	594040	197	35.521	52.680	43.783	0	157	157	2	1	-10921639	157.190	156	101	209	3301	28.065	2.000	0.081	0.838
ID594043	594043	113	63.397	28.176	54.603	0	157	157	2	1	-10921639	169.048	175	98	242	3550	43.749	2.000	0.164	1.087
ID594042	594042	108	54.520	63.363	47.063	0	157	157	2	1	-10921639	143.238	137	84	216	3008	31.978	2.000	0.166	1.275
ID594045	594045	None	35.212	26.081	60.073	0	157	157	2	1	-10921639	108.619	101	79	165	2281	24.159	2.000	0.111	0.895
ID594044	594044	None	46.138	46.817	56.409	0	157	157	2	1	-10921639	169.810	175	127	228	3566	30.129	4.800	0.134	1.335
ID594035	594035	101	53.395	52.950	25.630	0	157	157	2	1	-10921639	169.524	175	105	240	3560	37.782	7.600	0.131	1.042
ID594034	594034	None	40.353	30.669	22.415	0	157	157	2	1	-10921639	119.905	122	74	170	2518	28.286	2.000	0.145	1.070
ID594037	594037	None	39.767	44.861	31.665	0	157	157	2	1	-10921639	158.095	153	110	230	3320	29.460	2.000	0.084	0.835
ID594036	594036	111	62.190	39.982	31.911	0	157	157	2	1	-10921639	181.333	178	129	242	3808	32.952	2.000	0.166	1.569
ID594039	594039	112	42.519	56.426	37.550	0	157	157	2	1	-10921639	152.762	149	103	202	3208	28.550	2.000	0.114	1.094
ID594038	594038	106	61.420	32.757	38.531	0	157	157	2	1	-10921639	137.714	141	72	228	2892	42.099	2.000	0.178	0.988
ID594025	594025	101	72.611	52.725	26.335	0	158	158	2	1	-10921639	181.905	180	117	255	3820	42.921	2.000	0.175	1.265
ID594024	594024	None	45.007	55.708	23.203	0	158	158	2	1	-10921639	142.952	139	81	206	3002	36.987	7.600	0.137	0.934
ID594027	594027	106	45.410	32.938	38.803	0	158	158	2	1	-10921639	123.619	120	84	192	2596	27.338	2.000	0.150	1.180
ID594026	594026	111	42.496	40.478	32.563	0	158	158	2	1	-10921639	158.095	158	91	233	3320	37.292	2.000	0.105	0.804
ID594029	594029	197	42.145	52.589	43.161	0	158	158	2	1	-10921639	168.714	165	137	235	3543	26.098	4.800	0.124	1.428
ID594028	594028	112	63.374	55.864	38.544	0	158	158	2	1	-10921639	165.333	165	108	247	3472	36.526	2.000	0.173	1.332
ID594031	594031	None	43.223	55.470	51.562	0	158	158	2	1	-10921639	157.143	151	115	218	3300	27.968	2.000	0.116	1.166
ID594030	594030	108	66.015	63.425	47.677	0	158	158	2	1	-10921639	161.571	146	108	238	3393	41.274	2.000	0.174	1.162
ID594033	594033	None	39.052	42.165	62.750	0	158	158	2	1	-10921639	142.286	144	91	199	2988	27.041	4.800	0.127	1.187
ID594032	594032	113	42.332	27.637	54.529	0	158	158	2	1	-10921639	159.048	153	98	216	3340	31.959	2.000	0.100	0.908
ID594057	594057	101	82.050	52.315	25.946	0	159	159	2	1	-10921639	200.571	202	129	255	4212	43.813	2.000	0.205	1.560
ID594056	594056	None	36.866	30.566	21.391	0	159	159	2	1	-10921639	106.714	101	74	163	2241	27.379	2.000	0.123	0.855
ID594059	594059	106	58.296	33.218	38.370	0	159	159	2	1	-10921639	133.429	117	69	238	2802	42.535	2.000	0.149	0.813
ID594058	594058	199	45.290	44.810	31.051	0	159	159	2	1	-10921639	141.952	144	81	242	2981	36.968	2.000	0.099	0.689
ID594061	594061	197	43.946	52.730	43.619	0	159	159	2	1	-10921639	150.048	146	86	223	3151	36.994	2.000	0.087	0.647
ID594060	594060	112	65.264	56.051	38.170	0	159	159	2	1	-10921639	166.476	168	115	255	3496	37.072	2.000	0.172	1.320
ID594063	594063	108	46.505	63.507	47.454	0	159	159	2	1	-10921639	145.190	132	89	223	3049	38.124	2.000	0.116	0.794
ID594062	594062	None	42.685	57.874	45.036	0	159	159	2	1	-10921639	142.000	141	105	178	2982	24.064	2.000	0.134	1.395
ID594065	594065	None	43.483	45.901	57.947	0	159	159	2	1	-10921639	170.810	168	129	221	3587	24.345	4.800	0.114	1.431
ID594064	594064	113	46.544	27.460	53.421	0	159	159	2	1	-10921639	163.571	170	86	226	3435	37.224	7.600	0.131	1.017
ID594089	594089	113	50.245	27.767	54.720	0	160	160	2	1	-10921639	164.667	168	105	226	3458	39.864	2.000	0.128	0.938
ID594088	594088	116	53.696	55.735	51.534	0	160	160	2	1	-10921639	148.905	144	103	218	3127	37.272	2.000	0.155	1.074
ID594091	594091	117	43.710	42.472	62.646	0	160	160	2	1	-10921639	130.333	117	89	194	2737	29.466	2.000	0.159	1.217
ID594090	594090	None	40.138	35.566	61.050	0	160	160	2	1	-10921639	131.714	132	96	199	2766	24.721	4.800	0.162	1.489
ID594081	594081	199	53.494	45.063	31.037	0	160	160	2	1	-10921639	164.857	168	117	250	3462	34.022	2.000	0.118	1.024
ID594080	594080	101	78.302	52.247	26.185	0	160	160	2	1	-10921639	192.190	194	93	255	4036	52.373	2.000	0.178	1.107
ID594083	594083	106	52.820	32.891	39.007	0	160	160	2	1	-10921639	134.381	137	76	211	2822	34.279	2.000	0.156	1.056
ID594082	594082	111	40.225	40.132	32.448	0	160	160	2	1	-10921639	166.000	168	122	235	3486	30.733	2.000	0.099	0.971
ID594085	594085	112	62.641	55.980	38.890	0	160	160	2	1	-10921639	145.000	146	79	230	3045	40.455	2.000	0.164	1.008
ID594084	594084	None	39.515	46.258	39.244	0	160	160	2	1	-10921639	168.286	165	113	235	3534	28.107	4.800	0.094	1.024
ID594087	594087	108	68.464	63.072	48.120	0	160	160	2	1	-10921639	174.333	173	113	238	3661	39.998	2.000	0.191	1.396
ID594086	594086	197	56.703	52.744	43.732	0	160	160	2	1	-10921639	163.714	165	115	250	3438	35.554	2.000	0.137	1.110
ID594047	594047	119	39.917	55.858	31.197	0	161	161	2	1	-10921639	127.667	129	89	202	2681	28.789	2.000	0.103	0.826
ID594046	594046	101	79.226	52.366	26.129	0	161	161	2	1	-10921639	200.476	204	125	255	4210	47.562	2.000	0.204	1.427
ID594049	594049	111	38.236	40.362	33.188	0	161	161	2	1	-10921639	165.857	161	134	238	3483	25.584	6.378	0.094	1.114
ID594048	594048	120	40.575	26.906	32.543	0	161	161	2	1	-10921639	97.190	96	57	173	2041	29.664	2.000	0.156	0.884
ID594051	594051	112	42.814	55.862	38.869	0	161	161	2	1	-10921639	133.095	125	91	190	2795	28.580	2.000	0.111	0.931
ID594050	594050	106	36.935	32.749	38.791	0	161	161	2	1	-10921639	127.952	120	89	187	2687	29.123	2.000	0.112	0.888
ID594053	594053	116	46.801	55.503	51.670	0	161	161	2	1	-10921639	145.571	141	89	211	3057	34.919	2.000	0.131	0.966
ID594052	594052	108	55.263	62.918	47.981	0	161	161	2	1	-10921639	157.714	153	101	214	3312	33.204	4.800	0.164	1.341
ID594055	594055	117	39.869	41.945	62.349	0	161	161	2	1	-10921639	126.762	120	93	185	2662	23.573	2.000	0.127	1.208
ID594054	594054	121	35.936	45.430	57.671	0	161	161	2	1	-10921639	150.571	146	105	214	3162	30.603	7.600	0.072	0.661
ID594123	594123	111	39.094	39.902	31.909	0	162	162	2	1	-10921639	159.095	151	120	197	3341	24.605	4.800	0.128	1.468
ID594122	594122	101	74.892	52.683	26.274	0	162	162	2	1	-10921639	208.238	211	139	255	4373	38.497	4.800	0.196	1.775
ID594125	594125	120	48.186	26.748	32.504	0	162	162	2	1	-10921639	98.381	98	43	168	2066	34.686	2.000	0.199	0.941
ID594124	594124	119	47.067	55.617	31.930	0	162	162	2	1	-10921639	138.333	144	89	197	2905	30.067	2.000	0.143	1.149
ID594127	594127	122	43.482	46.856	39.256	0	162	162	2	1	-10921639	188.952	180	146	252	3968	32.548	2.000	0.091	0.972
ID594126	594126	106	39.825	33.160	38.992	0	162	162	2	1	-10921639	127.238	122	72	190	2672	34.559	2.000	0.116	0.768
ID594136	594136	None	35.121	19.803	72.750	0	162	162	2	1	-10921639	155.524	158	120	199	3266	24.875	3.200	0.103	1.165
ID594129	594129	None	43.724	52.573	44.023	0	162	162	2	1	-10921639	148.619	139	113	235	3121	30.523	2.000	0.107	0.945
ID594128	594128	112	37.009	56.259	38.852	0	162	162	2	1	-10921639	128.667	122	103	197	2702	22.817	2.000	0.111	1.128
ID594131	594131	108	38.871	63.337	47.491	0	162	162	2	1	-10921639	133.095	132	89	187	2795	30.402	4.800	0.136	1.050
ID594130	594130	None	36.042	26.781	45.589	0	162	162	2	1	-10921639	122.476	115	93	168	2572	21.087	2.000	0.124	1.278
ID594133	594133	113	55.108	27.786	53.486	0	162	162	2	1	-10921639	170.905	163	125	240	3589	32.798	7.600	0.146	1.330
ID594132	594132	116	55.578	55.521	51.625	0	162	162	2	1	-10921639	157.286	149	113	235	3303	35.756	2.000	0.154	1.175
ID594135	594135	None	45.922	2.767	64.825	0	162	162	2	1	-10921639	133.857	120	98	197	2811	29.154	2.000	0.129	1.049
ID594134	594134	121	57.655	45.325	57.895	0	162	162	2	1	-10921639	172.429	175	113	255	3621	37.959	7.600	0.132	1.060
ID594073	594073	122	49.761	46.517	39.671	0	163	163	2	1	-10921639	196.714	187	151	255	4131	32.905	6.305	0.104	1.130
ID594072	594072	112	42.718	56.310	38.923	0	163	163	2	1	-10921639	129.810	125	84	202	2726	30.139	2.000	0.103	0.802
ID594075	594075	None	39.462	49.176	49.893	0	163	163	2	1	-10921639	160.905	163	103	216	3379	24.484	4.800	0.122	1.432
ID594074	594074	108	53.875	62.382	49.092	0	163	163	2	1	-10921639	157.000	153	113	209	3297	28.891	4.800	0.190	1.734
ID594077	594077	113	45.212	27.626	53.885	0	163	163	2	1	-10921639	163.286	161	113	228	3429	30.281	7.600	0.108	1.052
ID594076	594076	116	69.471	55.887	51.694	0	163	163	2	1	-10921639	164.238	156	108	240	3449	40.869	2.000	0.194	1.304
ID594079	594079	123	35.335	48.778	59.943	0	163	163	2	1	-10921639	161.952	163	110	240	3401	31.304	2.000	0.087	0.832
ID594078	594078	121	60.325	46.040	57.574	0	163	163	2	1	-10921639	195.905	190	139	255	4114	35.289	4.800	0.145	1.410
ID594067	594067	124	35.892	45.317	30.313	0	163	163	2	1	-10921639	137.190	139	84	190	2881	33.817	3.200	0.095	0.706
ID594066	594066	101	80.010	53.046	26.230	0	163	163	2	1	-10921639	205.476	209	132	255	4315	43.230	4.800	0.211	1.657
ID594069	594069	111	52.208	40.016	31.579	0	163	163	2	1	-10921639	171.571	168	122	233	3603	32.637	4.800	0.157	1.424
ID594068	594068	120	51.638	26.573	32.359	0	163	163	2	1	-10921639	105.238	96	67	185	2210	32.989	2.000	0.191	1.022
ID594071	594071	106	65.394	33.024	39.139	0	163	163	2	1	-10921639	140.905	141	72	233	2959	42.022	2.000	0.200	1.119
ID594070	594070	119	36.881	55.832	31.697	0	163	163	2	1	-10921639	132.714	129	86	187	2787	29.030	2.000	0.088	0.739
ID594093	594093	111	56.988	39.651	30.611	0	164	164	2	1	-10921639	175.667	175	129	255	3689	38.035	2.000	0.135	1.098
ID594092	594092	101	70.471	53.424	26.192	0	164	164	2	1	-10921639	208.762	214	122	255	4384	38.911	4.800	0.184	1.669
ID594095	594095	None	38.391	59.523	31.032	0	164	164	2	1	-10921639	139.000	137	98	192	2919	27.882	4.800	0.131	1.154
ID594094	594094	124	45.522	45.423	31.417	0	164	164	2	1	-10921639	165.095	163	117	247	3467	38.062	2.000	0.086	0.686
ID594105	594105	123	38.116	48.897	59.687	0	164	164	2	1	-10921639	159.524	158	120	235	3350	31.938	7.600	0.075	0.693
ID594104	594104	121	46.457	46.837	57.516	0	164	164	2	1	-10921639	179.048	178	127	221	3760	29.424	4.800	0.134	1.434
ID594097	594097	122	45.891	46.480	39.160	0	164	164	2	1	-10921639	194.905	185	144	255	4093	32.481	2.000	0.095	1.043
ID594096	594096	106	49.997	32.911	39.339	0	164	164	2	1	-10921639	137.143	132	84	209	2880	35.035	7.600	0.165	1.110
ID594099	594099	125	35.308	39.065	44.898	0	164	164	2	1	-10921639	118.143	115	74	192	2481	32.047	2.000	0.056	0.389
ID594098	594098	112	44.280	55.896	38.717	0	164	164	2	1	-10921639	144.238	141	96	221	3029	33.892	2.000	0.092	0.719
ID594101	594101	108	56.481	61.499	49.819	0	164	164	2	1	-10921639	149.286	139	93	230	3135	38.640	2.000	0.138	0.938
ID594100	594100	None	35.252	42.655	50.081	0	164	164	2	1	-10921639	120.286	117	72	182	2526	29.057	2.000	0.093	0.707
ID594103	594103	113	36.879	27.370	54.666	0	164	164	2	1	-10921639	173.952	173	141	216	3653	22.067	4.800	0.118	1.662
ID594102	594102	116	66.296	55.685	51.817	0	164	164	2	1	-10921639	150.810	137	96	235	3167	42.459	2.000	0.175	1.056
ID594233	594233	121	39.609	44.069	58.483	0	165	165	2	1	-10921639	155.238	151	93	226	3260	35.591	2.000	0.078	0.628
ID594232	594232	113	66.247	28.723	52.860	0	165	165	2	1	-10921639	173.429	175	105	255	3642	42.623	2.000	0.158	1.109
ID594235	594235	None	45.234	35.125	60.985	0	165	165	2	1	-10921639	142.429	149	96	206	2991	30.210	2.000	0.113	0.960
ID594234	594234	123	64.774	49.221	60.071	0	165	165	2	1	-10921639	171.524	170	117	255	3602	40.415	2.000	0.134	1.002
ID594225	594225	124	50.188	44.879	31.235	0	165	165	2	1	-10921639	170.810	170	132	233	3587	31.025	2.000	0.122	1.197
ID594224	594224	101	77.267	52.922	26.420	0	165	165	2	1	-10921639	207.048	214	117	255	4348	41.806	4.800	0.215	1.753
ID594227	594227	122	49.632	46.496	39.005	0	165	165	2	1	-10921639	186.333	182	144	255	3913	33.664	2.000	0.098	0.991
ID594226	594226	106	57.474	33.089	38.792	0	165	165	2	1	-10921639	132.619	129	76	245	2785	39.077	2.000	0.142	0.845
ID594229	594229	126	44.216	51.677	43.845	0	165	165	2	1	-10921639	161.476	156	113	238	3391	34.148	2.000	0.079	0.690
ID594228	594228	125	35.188	39.088	44.440	0	165	165	2	1	-10921639	140.190	137	105	185	2944	23.636	3.200	0.095	1.030
ID594231	594231	116	43.634	55.512	51.665	0	165	165	2	1	-10921639	150.381	146	93	211	3158	34.393	2.000	0.105	0.834
ID594230	594230	108	37.273	63.213	48.392	0	165	165	2	1	-10921639	131.333	134	84	185	2758	26.665	7.600	0.108	0.960
ID594185	594185	113	48.445	29.273	52.749	0	166	166	2	1	-10921639	180.714	175	125	242	3795	32.751	4.800	0.133	1.292
ID594184	594184	116	42.297	55.186	51.369	0	166	166	2	1	-10921639	145.286	134	115	209	3051	27.803	2.000	0.100	0.952
ID594187	594187	121	36.041	45.485	58.590	0	166	166	2	1	-10921639	169.857	163	113	255	3567	39.038	2.000	0.041	0.346
ID594186	594186	None	38.326	65.131	56.942	0	166	166	2	1	-10921639	125.476	120	101	165	2635	19.012	6.322	0.152	1.745
ID594189	594189	127	35.599	42.488	63.190	0	166	166	2	1	-10921639	139.952	132	96	199	2939	30.342	2.000	0.090	0.760
ID594188	594188	123	62.675	49.060	60.306	0	166	166	2	1	-10921639	195.810	185	132	255	4112	35.839	2.000	0.135	1.300
ID594177	594177	None	36.997	55.314	31.279	0	166	166	2	1	-10921639	151.952	144	103	204	3191	26.524	2.000	0.081	0.859
ID594176	594176	124	49.754	45.532	30.998	0	166	166	2	1	-10921639	163.381	161	105	250	3431	41.321	2.000	0.111	0.790
ID594179	594179	106	59.239	32.801	38.876	0	166	166	2	1	-10921639	140.524	134	84	228	2951	39.613	2.000	0.158	0.968
ID594178	594178	128	52.128	40.142	32.063	0	166	166	2	1	-10921639	192.476	194	141	247	4042	31.819	4.800	0.142	1.505
ID594181	594181	None	38.720	55.820	38.852	0	166	166	2	1	-10921639	139.857	139	108	187	2937	21.832	7.600	0.127	1.441
ID594180	594180	122	49.647	44.821	39.249	0	166	166	2	1	-10921639	198.762	199	134	255	4174	32.591	4.800	0.133	1.432
ID594183	594183	108	35.757	61.002	49.938	0	166	166	2	1	-10921639	135.476	139	91	173	2845	24.238	2.000	0.107	1.076
ID594182	594182	126	38.069	51.826	44.063	0	166	166	2	1	-10921639	161.000	161	103	216	3381	29.624	2.000	0.083	0.830
ID594175	594175	101	78.471	52.999	26.017	0	166	166	2	1	-10921639	212.619	223	122	255	4465	39.457	4.800	0.217	1.921
ID594121	594121	127	48.585	41.950	62.810	0	167	167	2	1	-10921639	138.286	134	96	221	2904	32.977	2.000	0.126	0.935
ID594120	594120	123	37.605	49.339	60.549	0	167	167	2	1	-10921639	154.667	149	103	214	3248	33.308	2.000	0.087	0.744
ID594113	594113	143	38.256	57.202	45.170	0	167	167	2	1	-10921639	154.429	149	101	199	3243	25.204	2.000	0.102	1.130
ID594112	594112	126	43.622	51.693	44.535	0	167	167	2	1	-10921639	180.000	178	113	255	3780	34.249	2.000	0.077	0.752
ID594115	594115	113	57.350	29.785	51.388	0	167	167	2	1	-10921639	177.524	178	125	255	3728	38.962	2.000	0.141	1.123
ID594114	594114	108	48.539	63.480	48.541	0	167	167	2	1	-10921639	151.333	144	103	206	3178	29.817	2.000	0.136	1.214
ID594117	594117	None	37.766	40.492	56.264	0	167	167	2	1	-10921639	145.333	139	86	214	3052	33.540	2.000	0.084	0.673
ID594116	594116	116	39.278	55.078	51.519	0	167	167	2	1	-10921639	143.095	144	101	218	3005	30.859	2.000	0.106	0.890
ID594119	594119	None	36.741	35.763	59.934	0	167	167	2	1	-10921639	148.524	146	110	202	3119	23.092	7.600	0.110	1.277
ID594118	594118	121	47.893	45.789	57.710	0	167	167	2	1	-10921639	187.571	190	127	255	3939	33.803	7.600	0.144	1.394
ID594107	594107	101	87.584	52.348	26.774	0	167	167	2	1	-10921639	203.190	221	125	255	4267	48.694	4.800	0.233	1.575
ID594106	594106	135	49.892	31.680	22.769	0	167	167	2	1	-10921639	136.571	132	81	197	2868	31.630	7.600	0.165	1.221
ID594109	594109	128	57.924	39.773	32.452	0	167	167	2	1	-10921639	185.857	190	120	242	3903	33.573	4.800	0.163	1.555
ID594108	594108	124	47.904	45.599	31.298	0	167	167	2	1	-10921639	146.095	134	81	218	3068	41.086	2.000	0.134	0.840
ID594111	594111	122	51.318	44.056	39.807	0	167	167	2	1	-10921639	207.095	199	151	255	4349	32.111	4.800	0.130	1.481
ID594110	594110	106	68.439	32.692	39.096	0	167	167	2	1	-10921639	162.619	146	113	255	3415	39.618	2.000	0.167	1.173
ID594157	594157	135	40.320	32.531	23.007	0	168	168	2	1	-10921639	152.238	144	110	192	3197	22.759	7.600	0.126	1.492
ID594159	594159	101	86.461	52.091	27.203	0	168	168	2	1	-10921639	219.429	230	120	255	4608	43.212	4.800	0.239	1.962
ID594158	594158	None	35.797	31.141	25.874	0	168	168	2	1	-10921639	136.857	141	72	192	2874	29.347	4.800	0.130	1.076
ID594169	594169	131	49.816	61.048	50.455	0	168	168	2	1	-10921639	169.571	168	122	230	3561	28.847	2.000	0.139	1.432
ID594168	594168	143	56.784	56.677	45.125	0	168	168	2	1	-10921639	188.429	182	129	255	3957	39.017	2.000	0.121	1.039
ID594171	594171	116	57.220	54.640	51.340	0	168	168	2	1	-10921639	170.286	170	98	255	3576	46.363	2.000	0.105	0.698
ID594170	594170	113	50.050	29.840	51.182	0	168	168	2	1	-10921639	196.381	192	117	255	4124	38.062	7.600	0.120	1.105
ID594173	594173	121	60.911	44.855	57.824	0	168	168	2	1	-10921639	206.619	204	139	255	4339	38.544	4.800	0.146	1.369
ID594172	594172	132	43.721	33.486	54.228	0	168	168	2	1	-10921639	187.905	182	141	242	3946	27.980	4.800	0.093	1.148
ID594174	594174	123	44.764	49.172	60.623	0	168	168	2	1	-10921639	156.143	156	93	245	3279	39.150	2.000	0.088	0.645
ID594161	594161	142	47.993	54.724	32.325	0	168	168	2	1	-10921639	147.524	134	103	228	3098	35.119	2.000	0.098	0.752
ID594160	594160	124	52.045	45.131	31.066	0	168	168	2	1	-10921639	158.143	153	103	230	3321	35.525	2.000	0.116	0.926
ID594163	594163	128	68.044	39.811	32.642	0	168	168	2	1	-10921639	185.714	187	120	252	3900	37.716	2.000	0.171	1.438
ID594162	594162	136	47.648	26.932	33.185	0	168	168	2	1	-10921639	107.238	101	72	175	2252	28.012	2.000	0.184	1.190
ID594165	594165	137	44.313	55.969	38.571	0	168	168	2	1	-10921639	157.571	151	129	228	3309	25.926	2.000	0.112	1.223
ID594164	594164	106	56.011	32.861	38.789	0	168	168	2	1	-10921639	141.571	132	103	221	2973	32.040	2.000	0.164	1.244
ID594167	594167	126	35.764	52.145	43.595	0	168	168	2	1	-10921639	167.048	163	117	242	3508	34.551	2.000	0.040	0.369
ID594166	594166	122	43.674	46.239	40.919	0	168	168	2	1	-10921639	219.524	218	175	255	4610	28.753	7.600	0.097	1.351
ID594153	594153	None	39.807	40.574	56.632	0	169	169	2	1	-10921639	176.238	178	129	233	3701	32.793	4.800	0.100	0.981
ID594152	594152	132	35.968	32.946	54.172	0	169	169	2	1	-10921639	176.238	178	117	230	3701	27.466	7.600	0.079	0.935
ID594155	594155	123	48.997	48.914	60.096	0	169	169	2	1	-10921639	183.143	178	129	245	3846	32.173	2.000	0.095	0.989
ID594154	594154	121	53.324	44.010	57.754	0	169	169	2	1	-10921639	199.762	209	137	255	4195	37.555	3.200	0.103	0.994
ID594156	594156	None	40.967	19.844	71.563	0	169	169	2	1	-10921639	138.000	139	103	202	2898	25.634	2.000	0.128	1.225
ID594145	594145	106	57.974	32.866	38.836	0	169	169	2	1	-10921639	140.905	127	103	226	2959	37.097	2.000	0.146	0.965
ID594144	594144	137	42.184	55.366	38.116	0	169	169	2	1	-10921639	144.381	139	101	221	3032	33.686	2.000	0.089	0.697
ID594147	594147	126	57.539	51.726	43.964	0	169	169	2	1	-10921639	181.667	168	141	255	3815	35.882	2.000	0.107	0.979
ID594146	594146	122	36.890	44.875	39.476	0	169	169	2	1	-10921639	213.095	218	165	255	4475	26.347	7.600	0.099	1.459
ID594149	594149	131	61.643	60.980	49.986	0	169	169	2	1	-10921639	180.048	182	127	255	3781	37.169	2.000	0.157	1.316
ID594148	594148	143	47.953	57.179	44.316	0	169	169	2	1	-10921639	181.333	187	125	240	3808	34.207	2.000	0.106	1.020
ID594151	594151	116	57.281	54.765	50.921	0	169	169	2	1	-10921639	179.905	178	115	255	3778	39.345	2.000	0.113	0.928
ID594150	594150	113	40.011	29.647	51.061	0	169	169	2	1	-10921639	187.714	187	139	250	3942	29.709	6.068	0.076	0.889
ID594137	594137	135	43.179	32.272	23.137	0	169	169	2	1	-10921639	148.810	146	113	197	3125	24.375	6.360	0.131	1.416
ID594139	594139	101	73.951	52.020	27.280	0	169	169	2	1	-10921639	219.333	230	146	255	4606	37.429	4.800	0.198	1.937
ID594138	594138	134	36.422	46.763	24.991	0	169	169	2	1	-10921639	124.857	122	76	180	2622	30.340	2.000	0.086	0.651
ID594141	594141	128	58.830	39.667	33.044	0	169	169	2	1	-10921639	200.286	209	132	255	4206	36.587	2.000	0.132	1.273
ID594140	594140	124	64.372	44.852	30.966	0	169	169	2	1	-10921639	184.095	182	132	255	3866	38.634	2.000	0.137	1.151
ID594143	594143	136	41.382	27.277	33.511	0	169	169	2	1	-10921639	99.429	101	60	156	2088	28.799	2.000	0.170	1.004
ID594142	594142	142	35.077	55.389	32.609	0	169	169	2	1	-10921639	143.571	139	105	194	3015	28.654	2.000	0.071	0.666
ID594217	594217	126	48.175	51.777	43.923	0	170	170	2	1	-10921639	188.524	173	137	255	3959	33.536	2.000	0.074	0.777
ID594216	594216	137	46.532	55.164	38.551	0	170	170	2	1	-10921639	170.524	173	108	255	3581	33.917	2.000	0.099	0.902
ID594219	594219	131	39.107	60.475	49.836	0	170	170	2	1	-10921639	139.000	149	74	209	2919	34.653	2.000	0.085	0.629
ID594218	594218	113	55.395	29.965	50.494	0	170	170	2	1	-10921639	182.000	182	105	255	3822	42.363	2.000	0.116	0.892
ID594221	594221	132	46.087	33.008	54.367	0	170	170	2	1	-10921639	178.667	175	134	252	3752	31.089	2.000	0.093	0.974
ID594220	594220	116	66.167	54.199	51.088	0	170	170	2	1	-10921639	198.143	197	132	255	4161	39.405	2.000	0.136	1.206
ID594223	594223	123	35.845	47.968	60.074	0	170	170	2	1	-10921639	166.762	165	115	218	3502	27.079	2.000	0.069	0.794
ID594222	594222	133	37.938	34.412	59.771	0	170	170	2	1	-10921639	131.857	132	79	204	2769	34.484	2.000	0.095	0.665
ID594209	594209	134	52.786	46.885	24.931	0	170	170	2	1	-10921639	136.857	117	96	226	2874	36.975	2.000	0.124	0.819
ID594208	594208	135	45.992	32.751	25.275	0	170	170	2	1	-10921639	166.524	168	120	216	3497	26.105	7.600	0.123	1.394
ID594211	594211	124	59.157	45.313	31.277	0	170	170	2	1	-10921639	174.714	165	103	255	3669	45.426	2.000	0.118	0.811
ID594210	594210	101	63.171	52.086	27.563	0	170	170	2	1	-10921639	233.286	247	163	255	4899	29.372	4.800	0.169	2.292
ID594213	594213	136	42.836	27.361	34.284	0	170	170	2	1	-10921639	102.667	105	50	170	2156	31.382	2.000	0.175	0.973
ID594212	594212	128	66.753	39.872	32.380	0	170	170	2	1	-10921639	194.762	197	129	255	4090	37.720	2.000	0.173	1.523
ID594215	594215	122	41.508	45.497	39.462	0	170	170	2	1	-10921639	201.143	204	149	255	4224	26.272	4.800	0.100	1.394
ID594214	594214	106	63.509	32.819	38.969	0	170	170	2	1	-10921639	153.762	141	101	255	3229	38.051	2.000	0.160	1.117
ID594273	594273	132	38.665	32.761	54.018	0	171	171	2	1	-10921639	168.000	170	110	245	3528	35.825	7.600	0.075	0.652
ID594272	594272	139	48.784	29.640	53.598	0	171	171	2	1	-10921639	187.905	182	127	250	3946	30.504	6.303	0.128	1.394
ID594275	594275	133	38.592	34.011	60.151	0	171	171	2	1	-10921639	145.857	139	113	211	3063	25.813	2.000	0.085	0.890
ID594274	594274	140	43.623	46.752	55.904	0	171	171	2	1	-10921639	197.381	192	146	255	4145	28.902	7.600	0.094	1.173
ID594276	594276	141	39.828	41.509	62.516	0	171	171	2	1	-10921639	147.952	139	103	214	3107	36.496	2.000	0.088	0.653
ID594265	594265	106	58.491	33.045	38.772	0	171	171	2	1	-10921639	149.286	141	79	240	3135	38.665	2.000	0.142	0.958
ID594264	594264	136	38.958	27.078	33.929	0	171	171	2	1	-10921639	95.571	91	48	158	2007	25.980	2.000	0.167	1.053
ID594267	594267	126	53.489	51.935	43.220	0	171	171	2	1	-10921639	178.619	173	127	255	3751	36.525	2.000	0.097	0.863
ID594266	594266	122	40.856	45.463	40.456	0	171	171	2	1	-10921639	205.048	206	151	252	4306	31.374	4.800	0.114	1.337
ID594269	594269	None	39.652	33.858	46.762	0	171	171	2	1	-10921639	156.286	161	108	211	3282	28.290	2.000	0.099	0.991
ID594268	594268	143	37.726	56.986	44.531	0	171	171	2	1	-10921639	168.524	168	122	218	3539	25.218	2.000	0.088	1.085
ID594271	594271	116	59.624	54.459	50.659	0	171	171	2	1	-10921639	185.143	173	125	255	3888	43.538	2.000	0.121	0.921
ID594270	594270	131	65.069	60.097	50.152	0	171	171	2	1	-10921639	191.143	185	139	255	4014	35.696	2.000	0.146	1.366
ID594257	594257	135	41.080	32.794	24.193	0	171	171	2	1	-10921639	150.762	144	113	218	3166	29.086	7.600	0.105	0.985
ID594256	594256	None	38.990	31.191	15.985	0	171	171	2	1	-10921639	81.857	79	43	161	1719	29.296	2.000	0.135	0.664
ID594259	594259	None	60.672	53.053	27.156	0	171	171	2	1	-10921639	235.048	255	163	255	4936	32.492	4.800	0.167	2.071
ID594258	594258	134	36.552	46.619	25.070	0	171	171	2	1	-10921639	130.333	125	81	197	2737	30.032	2.000	0.087	0.692
ID594261	594261	124	65.979	44.864	31.427	0	171	171	2	1	-10921639	185.619	194	113	255	3898	48.352	2.000	0.140	0.943
ID594260	594260	101	59.408	51.264	28.170	0	171	171	2	1	-10921639	232.048	255	125	255	4873	38.906	4.800	0.148	1.538
ID594263	594263	142	52.668	54.818	32.618	0	171	171	2	1	-10921639	183.333	185	108	255	3850	42.850	2.000	0.101	0.788
ID594262	594262	128	47.874	39.519	32.625	0	171	171	2	1	-10921639	180.333	185	117	235	3787	30.454	2.000	0.108	1.157
ID594191	594191	138	42.906	37.361	27.889	0	172	172	2	1	-10921639	166.952	165	103	226	3506	31.715	2.000	0.093	0.892
ID594190	594190	134	63.452	46.642	25.239	0	172	172	2	1	-10921639	153.000	151	84	255	3213	48.185	2.000	0.138	0.771
ID594201	594201	131	55.645	59.644	50.173	0	172	172	2	1	-10921639	186.571	178	137	255	3918	35.497	4.800	0.127	1.185
ID594200	594200	None	45.661	64.000	47.862	0	172	172	2	1	-10921639	141.810	144	76	204	2978	37.489	2.000	0.112	0.762
ID594203	594203	139	41.418	29.001	53.017	0	172	172	2	1	-10921639	195.095	194	151	252	4097	28.497	4.800	0.112	1.376
ID594202	594202	116	58.041	54.090	50.647	0	172	172	2	1	-10921639	181.857	182	122	255	3819	37.506	2.000	0.129	1.107
ID594205	594205	140	37.059	47.382	55.290	0	172	172	2	1	-10921639	169.286	170	105	228	3555	36.684	2.000	0.073	0.631
ID594204	594204	132	41.696	33.175	53.804	0	172	172	2	1	-10921639	185.286	185	141	252	3891	32.022	7.600	0.083	0.882
ID594207	594207	141	52.637	42.139	62.719	0	172	172	2	1	-10921639	165.095	156	108	255	3467	37.342	2.000	0.131	1.026
ID594206	594206	None	43.161	48.714	60.759	0	172	172	2	1	-10921639	176.857	173	127	245	3714	33.325	7.600	0.101	0.974
ID594193	594193	124	60.067	44.780	31.763	0	172	172	2	1	-10921639	207.048	206	139	255	4348	39.500	2.000	0.115	1.078
ID594192	594192	101	59.728	51.032	28.359	0	172	172	2	1	-10921639	222.286	233	144	255	4668	38.125	3.200	0.134	1.374
ID594195	594195	128	52.733	39.740	33.159	0	172	172	2	1	-10921639	194.524	194	146	255	4085	30.920	2.000	0.117	1.314
ID594194	594194	142	47.706	54.779	32.358	0	172	172	2	1	-10921639	184.000	173	108	252	3864	37.232	2.000	0.080	0.735
ID594197	594197	106	69.542	33.078	39.342	0	172	172	2	1	-10921639	171.476	170	117	255	3601	41.057	2.000	0.180	1.274
ID594196	594196	137	45.975	55.312	38.194	0	172	172	2	1	-10921639	172.143	168	115	255	3615	34.940	2.000	0.092	0.830
ID594199	594199	143	59.878	56.524	44.080	0	172	172	2	1	-10921639	214.667	228	134	255	4508	39.667	4.800	0.152	1.432
ID594198	594198	122	52.380	45.001	39.084	0	172	172	2	1	-10921639	216.238	223	165	255	4541	28.686	4.800	0.118	1.586
ID594249	594249	116	56.861	54.173	50.504	0	173	173	2	1	-10921639	168.286	161	105	245	3534	40.046	2.000	0.133	0.984
ID594248	594248	144	49.686	32.116	47.953	0	173	173	2	1	-10921639	169.810	168	129	233	3566	30.660	2.000	0.124	1.225
ID594251	594251	139	36.092	28.000	53.000	0	173	173	2	1	-10921639	147.000	151	103	199	3087	28.735	7.600	0.126	1.146
ID594250	594250	131	47.048	60.367	49.824	0	173	173	2	1	-10921639	181.905	182	125	226	3820	29.935	2.000	0.118	1.279
ID594253	594253	140	58.394	45.777	56.744	0	173	173	2	1	-10921639	196.952	194	137	255	4136	33.731	4.800	0.146	1.490
ID594252	594252	132	51.694	33.078	54.670	0	173	173	2	1	-10921639	167.619	163	129	238	3520	29.974	2.000	0.134	1.318
ID594255	594255	141	37.582	42.216	62.545	0	173	173	2	1	-10921639	151.095	151	101	209	3173	28.553	2.000	0.096	0.931
ID594254	594254	133	40.873	34.225	60.693	0	173	173	2	1	-10921639	137.286	129	76	197	2883	32.005	2.000	0.105	0.817
ID594241	594241	128	61.715	39.785	32.768	0	173	173	2	1	-10921639	210.810	216	161	255	4427	33.830	2.000	0.135	1.482
ID594240	594240	124	55.166	44.762	32.125	0	173	173	2	1	-10921639	202.905	206	139	255	4261	39.787	2.000	0.105	0.965
ID594243	594243	136	44.017	27.510	34.575	0	173	173	2	1	-10921639	112.810	101	81	175	2369	28.576	2.000	0.152	1.045
ID594242	594242	142	49.660	54.803	32.654	0	173	173	2	1	-10921639	179.000	178	105	255	3759	42.612	2.000	0.079	0.617
ID594245	594245	106	56.975	32.832	39.086	0	173	173	2	1	-10921639	147.905	137	103	245	3106	38.464	2.000	0.136	0.920
ID594244	594244	137	42.899	54.407	38.413	0	173	173	2	1	-10921639	169.381	158	113	250	3557	39.946	2.000	0.059	0.473
ID594247	594247	143	54.420	56.790	43.589	0	173	173	2	1	-10921639	197.810	187	146	255	4154	32.588	4.800	0.140	1.489
ID594246	594246	122	44.392	44.516	39.305	0	173	173	2	1	-10921639	212.524	221	163	255	4463	28.200	7.600	0.092	1.270
ID594237	594237	134	62.978	46.563	25.269	0	173	173	2	1	-10921639	165.333	153	113	255	3472	43.799	2.000	0.162	1.050
ID594236	594236	135	47.695	32.811	25.342	0	173	173	2	1	-10921639	187.714	192	139	235	3942	30.611	7.600	0.117	1.285
ID594239	594239	101	56.184	51.364	28.353	0	173	173	2	1	-10921639	231.429	255	144	255	4860	37.361	4.800	0.137	1.489
ID594238	594238	138	51.559	37.365	27.909	0	173	173	2	1	-10921639	180.857	180	115	255	3798	36.486	2.000	0.101	0.910
ID594313	594313	134	67.932	46.556	25.458	0	174	174	2	1	-10921639	182.048	170	115	255	3823	44.261	2.000	0.170	1.192
ID594315	594315	101	58.118	51.308	28.471	0	174	174	2	1	-10921639	228.238	252	153	255	4793	33.835	4.800	0.138	1.635
ID594314	594314	135	47.220	34.163	26.863	0	174	174	2	1	-10921639	200.286	211	139	242	4206	32.102	4.800	0.117	1.305
ID594317	594317	128	53.424	39.723	32.921	0	174	174	2	1	-10921639	191.810	192	132	255	4028	35.864	2.000	0.107	1.032
ID594316	594316	124	56.397	44.345	31.811	0	174	174	2	1	-10921639	200.000	192	149	255	4200	36.259	2.000	0.101	1.016
ID594319	594319	137	52.063	55.221	38.181	0	174	174	2	1	-10921639	174.286	156	134	240	3660	33.555	2.000	0.130	1.196
ID594318	594318	136	39.717	27.013	34.562	0	174	174	2	1	-10921639	100.571	93	67	168	2112	26.819	2.000	0.151	0.981
ID594329	594329	141	41.693	41.989	62.584	0	174	174	2	1	-10921639	157.619	153	91	211	3310	31.578	2.000	0.116	1.036
ID594328	594328	133	38.149	34.093	60.266	0	174	174	2	1	-10921639	137.143	132	98	204	2880	26.605	2.000	0.083	0.789
ID594331	594331	145	39.022	19.470	72.497	0	174	174	2	1	-10921639	146.238	144	103	194	3071	24.564	2.000	0.119	1.268
ID594330	594330	None	39.585	48.664	69.648	0	174	174	2	1	-10921639	145.905	141	103	202	3064	25.030	2.000	0.111	1.167
ID594321	594321	143	54.580	56.633	44.262	0	174	174	2	1	-10921639	177.619	168	101	250	3730	48.540	2.000	0.106	0.700
ID594320	594320	106	58.204	33.002	39.295	0	174	174	2	1	-10921639	159.000	161	110	245	3339	35.219	2.000	0.156	1.219
ID594323	594323	131	55.059	60.330	49.116	0	174	174	2	1	-10921639	206.952	209	149	255	4346	34.241	2.000	0.103	1.133
ID594322	594322	144	48.128	31.853	47.881	0	174	174	2	1	-10921639	178.952	178	127	255	3758	35.287	7.600	0.107	0.978
ID594325	594325	139	47.983	28.363	53.228	0	174	174	2	1	-10921639	160.810	173	89	235	3377	40.199	7.600	0.126	0.892
ID594324	594324	116	55.038	54.519	50.546	0	174	174	2	1	-10921639	173.571	170	98	255	3645	49.734	2.000	0.100	0.636
ID594327	594327	140	50.953	46.032	56.362	0	174	174	2	1	-10921639	196.333	199	110	255	4123	40.737	4.800	0.127	1.086
ID594326	594326	132	42.441	33.550	53.879	0	174	174	2	1	-10921639	163.238	163	105	233	3428	36.231	2.000	0.088	0.731
ID594312	594312	145	40.885	19.622	72.877	0	175	175	2	1	-10921639	118.190	110	84	185	2482	28.588	2.000	0.110	0.822
ID594305	594305	143	45.948	56.281	44.209	0	175	175	2	1	-10921639	167.286	161	125	250	3513	34.077	2.000	0.074	0.676
ID594304	594304	None	40.690	47.811	43.797	0	175	175	2	1	-10921639	180.524	170	117	255	3791	38.268	2.000	0.051	0.462
ID594307	594307	131	63.978	60.200	49.625	0	175	175	2	1	-10921639	200.429	204	122	255	4209	38.702	2.000	0.144	1.307
ID594306	594306	116	57.189	54.505	50.389	0	175	175	2	1	-10921639	182.857	170	139	255	3840	37.284	2.000	0.118	1.034
ID594309	594309	132	54.865	33.294	54.864	0	175	175	2	1	-10921639	178.190	173	125	255	3742	33.307	2.000	0.123	1.172
ID594308	594308	139	64.472	27.829	53.201	0	175	175	2	1	-10921639	178.238	185	115	255	3743	37.024	7.600	0.167	1.377
ID594311	594311	141	41.335	42.023	63.026	0	175	175	2	1	-10921639	156.857	161	110	204	3294	26.785	4.800	0.117	1.227
ID594310	594310	146	38.824	48.021	59.726	0	175	175	2	1	-10921639	186.714	194	139	230	3921	30.289	4.800	0.099	1.106
ID594297	594297	124	57.415	44.295	31.924	0	175	175	2	1	-10921639	189.762	187	125	255	3985	40.877	2.000	0.093	0.787
ID594296	594296	101	58.573	51.240	28.466	0	175	175	2	1	-10921639	231.714	255	165	255	4866	30.539	4.800	0.144	1.916
ID594299	594299	None	44.763	59.047	32.225	0	175	175	2	1	-10921639	146.619	146	96	218	3079	35.870	2.000	0.082	0.622
ID594298	594298	None	35.997	55.103	32.349	0	175	175	2	1	-10921639	181.905	182	132	255	3820	31.357	2.000	0.054	0.599
ID594301	594301	None	41.104	45.278	38.791	0	175	175	2	1	-10921639	198.762	194	149	255	4174	30.604	7.600	0.067	0.821
ID594300	594300	128	50.508	39.562	33.389	0	175	175	2	1	-10921639	197.714	202	139	255	4152	30.718	2.000	0.115	1.323
ID594303	594303	106	45.501	32.228	40.688	0	175	175	2	1	-10921639	155.095	161	105	199	3257	27.404	4.800	0.149	1.470
ID594302	594302	137	65.937	55.404	38.563	0	175	175	2	1	-10921639	192.667	187	132	255	4046	43.619	2.000	0.148	1.140
ID594293	594293	134	68.175	46.693	25.128	0	175	175	2	1	-10921639	170.048	161	115	255	3571	41.519	2.000	0.162	1.142
ID594292	594292	None	35.675	37.176	25.083	0	175	175	2	1	-10921639	166.429	182	103	214	3495	34.648	6.335	0.083	0.737
ID594295	594295	None	38.633	37.070	27.547	0	175	175	2	1	-10921639	175.095	182	96	230	3677	36.602	2.000	0.061	0.552
ID594294	594294	135	39.195	33.257	26.086	0	175	175	2	1	-10921639	184.619	187	129	223	3877	27.936	4.800	0.104	1.241
ID594281	594281	128	55.569	39.455	33.215	0	176	176	2	1	-10921639	199.524	209	134	255	4190	40.137	2.000	0.116	1.034
ID594280	594280	124	52.975	43.924	32.202	0	176	176	2	1	-10921639	193.476	190	122	255	4063	42.963	2.000	0.084	0.695
ID594283	594283	106	38.634	31.935	41.747	0	176	176	2	1	-10921639	149.286	149	98	180	3135	21.126	6.351	0.122	1.533
ID594282	594282	137	66.274	55.363	38.378	0	176	176	2	1	-10921639	185.429	182	127	255	3894	45.799	2.000	0.147	1.037
ID594285	594285	131	61.106	59.877	49.397	0	176	176	2	1	-10921639	211.714	202	163	255	4446	31.544	4.800	0.142	1.672
ID594284	594284	159	55.026	52.024	42.972	0	176	176	2	1	-10921639	174.952	178	115	255	3674	40.066	2.000	0.090	0.723
ID594287	594287	139	58.985	28.267	52.837	0	176	176	2	1	-10921639	161.810	151	93	255	3398	44.889	7.600	0.157	0.978
ID594286	594286	116	63.122	54.431	49.966	0	176	176	2	1	-10921639	180.762	168	105	255	3796	47.934	2.000	0.131	0.872
ID594277	594277	134	54.137	46.496	26.004	0	176	176	2	1	-10921639	157.190	149	86	255	3301	49.753	2.000	0.118	0.669
ID594279	594279	101	45.416	50.603	29.797	0	176	176	2	1	-10921639	238.714	255	185	255	5013	23.126	4.800	0.110	2.047
ID594278	594278	135	59.816	33.430	26.853	0	176	176	2	1	-10921639	204.810	199	151	255	4301	35.029	4.800	0.144	1.471
ID594289	594289	133	40.382	34.832	59.971	0	176	176	2	1	-10921639	172.286	170	139	223	3618	23.425	2.000	0.097	1.305
ID594288	594288	None	43.902	45.118	57.174	0	176	176	2	1	-10921639	198.048	204	141	242	4159	28.706	7.600	0.109	1.360
ID594291	594291	141	38.202	42.110	62.719	0	176	176	2	1	-10921639	144.333	141	93	221	3031	31.501	2.000	0.083	0.702
ID594290	594290	146	40.290	48.791	60.386	0	176	176	2	1	-10921639	195.857	190	156	235	4113	25.277	7.600	0.094	1.328
ID594377	594377	None	36.309	28.887	73.104	0	177	177	2	1	-10921639	162.143	163	115	214	3405	27.268	4.800	0.109	1.170
ID594376	594376	133	42.763	34.278	59.846	0	177	177	2	1	-10921639	142.952	139	98	206	3002	33.175	2.000	0.127	0.973
ID594369	594369	147	45.858	63.842	46.862	0	177	177	2	1	-10921639	170.810	170	108	250	3587	35.461	2.000	0.087	0.768
ID594368	594368	None	39.118	32.619	46.902	0	177	177	2	1	-10921639	177.286	178	127	223	3723	23.896	4.800	0.115	1.534
ID594371	594371	116	60.678	54.333	49.921	0	177	177	2	1	-10921639	200.524	202	141	255	4211	36.250	4.800	0.143	1.383
ID594370	594370	131	61.574	59.825	49.446	0	177	177	2	1	-10921639	205.143	194	144	255	4308	34.052	4.800	0.135	1.435
ID594373	594373	139	62.362	28.944	52.727	0	177	177	2	1	-10921639	176.810	182	103	255	3713	43.338	2.000	0.156	1.100
ID594372	594372	148	62.413	38.367	51.008	0	177	177	2	1	-10921639	200.571	192	149	255	4212	33.376	2.000	0.143	1.500
ID594375	594375	146	45.310	48.995	59.235	0	177	177	2	1	-10921639	186.714	187	158	247	3921	23.474	4.800	0.114	1.633
ID594374	594374	132	36.059	32.920	53.827	0	177	177	2	1	-10921639	163.143	165	108	209	3426	30.284	2.000	0.075	0.750
ID594361	594361	124	56.865	44.248	31.836	0	177	177	2	1	-10921639	201.619	202	158	255	4234	35.133	2.000	0.109	1.132
ID594360	594360	101	41.818	50.316	29.729	0	177	177	2	1	-10921639	233.476	255	158	255	4903	34.088	3.200	0.084	1.065
ID594363	594363	149	40.546	54.560	32.765	0	177	177	2	1	-10921639	180.095	178	115	255	3782	43.853	2.000	0.048	0.375
ID594362	594362	128	57.711	39.657	33.487	0	177	177	2	1	-10921639	190.667	192	120	255	4004	39.531	2.000	0.120	1.032
ID594365	594365	137	44.658	55.216	38.263	0	177	177	2	1	-10921639	172.762	168	132	242	3628	31.018	2.000	0.103	1.041
ID594364	594364	150	48.166	45.333	38.406	0	177	177	2	1	-10921639	197.238	185	139	255	4142	35.600	2.000	0.106	1.061
ID594367	594367	159	43.834	52.079	43.599	0	177	177	2	1	-10921639	182.619	178	132	255	3835	35.356	2.000	0.061	0.592
ID594366	594366	106	39.016	31.777	41.438	0	177	177	2	1	-10921639	162.238	161	122	204	3407	24.172	7.600	0.115	1.387
ID594357	594357	134	56.460	46.773	25.918	0	177	177	2	1	-10921639	188.048	182	137	255	3949	36.598	2.000	0.124	1.131
ID594356	594356	None	37.209	33.920	16.845	0	177	177	2	1	-10921639	102.524	98	72	139	2153	22.890	2.000	0.144	1.126
ID594359	594359	151	38.259	50.944	28.353	0	177	177	2	1	-10921639	241.762	255	187	255	5077	22.329	7.600	0.091	1.808
ID594358	594358	135	65.869	33.547	27.436	0	177	177	2	1	-10921639	205.286	194	163	255	4311	32.553	4.800	0.159	1.728
ID594345	594345	147	46.301	63.020	47.315	0	178	178	2	1	-10921639	170.333	175	115	245	3577	37.638	2.000	0.096	0.792
ID594344	594344	106	44.839	31.668	41.824	0	178	178	2	1	-10921639	160.286	163	101	216	3366	28.943	4.800	0.119	1.175
ID594347	594347	116	64.894	54.233	49.870	0	178	178	2	1	-10921639	208.333	211	115	255	4375	40.669	2.000	0.140	1.262
ID594346	594346	131	58.768	59.424	48.889	0	178	178	2	1	-10921639	208.238	209	141	255	4373	35.961	2.000	0.119	1.235
ID594349	594349	139	66.795	28.916	52.358	0	178	178	2	1	-10921639	198.476	202	120	255	4168	40.305	4.800	0.171	1.435
ID594348	594348	148	62.256	38.486	51.268	0	178	178	2	1	-10921639	197.476	192	144	255	4147	33.334	4.800	0.152	1.562
ID594351	594351	156	59.031	46.006	56.453	0	178	178	2	1	-10921639	198.190	202	117	255	4162	40.590	7.600	0.130	1.124
ID594350	594350	132	40.135	32.810	54.581	0	178	178	2	1	-10921639	169.905	182	98	221	3568	36.232	2.000	0.082	0.709
ID594337	594337	101	42.239	50.254	29.918	0	178	178	2	1	-10921639	234.286	255	158	255	4920	33.860	3.200	0.085	1.086
ID594336	594336	153	40.117	54.132	28.322	0	178	178	2	1	-10921639	217.810	233	149	255	4574	37.497	4.800	0.084	0.903
ID594339	594339	128	50.006	39.689	33.100	0	178	178	2	1	-10921639	186.905	175	141	255	3925	36.007	2.000	0.093	0.881
ID594338	594338	124	58.843	44.134	32.128	0	178	178	2	1	-10921639	203.905	197	141	255	4282	37.610	2.000	0.111	1.085
ID594341	594341	None	39.601	27.807	34.174	0	178	178	2	1	-10921639	102.714	98	62	175	2157	28.410	2.000	0.111	0.720
ID594340	594340	149	45.304	54.478	32.768	0	178	178	2	1	-10921639	198.429	211	110	255	4167	42.412	2.000	0.077	0.666
ID594343	594343	137	38.748	55.618	38.773	0	178	178	2	1	-10921639	164.476	173	115	214	3454	30.431	3.200	0.095	0.934
ID594342	594342	150	46.940	45.589	39.157	0	178	178	2	1	-10921639	199.857	199	149	255	4197	32.071	2.000	0.094	1.076
ID594333	594333	135	62.415	33.827	28.038	0	178	178	2	1	-10921639	199.952	202	144	255	4199	38.553	2.000	0.127	1.172
ID594332	594332	134	51.128	46.984	25.903	0	178	178	2	1	-10921639	171.857	168	86	233	3609	40.123	2.000	0.109	0.842
ID594335	594335	151	39.104	50.982	28.118	0	178	178	2	1	-10921639	239.524	255	168	255	5030	23.874	4.800	0.089	1.637
ID594334	594334	None	38.019	37.129	27.947	0	178	178	2	1	-10921639	179.333	170	125	228	3766	30.696	6.398	0.079	0.860
ID594353	594353	146	48.821	49.634	60.600	0	178	178	2	1	-10921639	189.571	182	141	255	3981	34.096	4.800	0.113	1.131
ID594352	594352	133	41.475	33.909	60.059	0	178	178	2	1	-10921639	137.524	134	101	190	2888	27.138	2.000	0.117	1.066
ID594355	594355	154	43.559	18.977	72.110	0	178	178	2	1	-10921639	131.238	125	93	194	2756	25.905	2.000	0.132	1.183
ID594354	594354	141	40.391	42.065	62.981	0	178	178	2	1	-10921639	159.190	163	117	206	3343	26.061	2.000	0.115	1.255
ID594457	594457	128	43.165	39.755	33.524	0	179	179	2	1	-10921639	189.333	192	134	255	3976	33.999	2.000	0.073	0.759
ID594456	594456	124	59.544	44.091	31.764	0	179	179	2	1	-10921639	202.095	182	139	255	4244	40.096	2.000	0.100	0.919
ID594459	594459	150	43.779	45.294	38.903	0	179	179	2	1	-10921639	204.238	192	158	255	4289	28.604	2.000	0.086	1.130
ID594458	594458	149	36.288	54.154	32.818	0	179	179	2	1	-10921639	176.429	180	108	252	3705	38.473	2.000	0.031	0.276
ID594461	594461	106	58.961	32.392	40.962	0	179	179	2	1	-10921639	172.762	165	115	235	3628	36.656	4.800	0.155	1.268
ID594460	594460	137	41.850	55.015	38.703	0	179	179	2	1	-10921639	185.238	180	153	247	3890	24.087	4.800	0.093	1.303
ID594463	594463	159	45.102	51.688	42.948	0	179	179	2	1	-10921639	194.048	199	108	252	4075	36.069	2.000	0.072	0.720
ID594462	594462	157	36.739	42.183	42.923	0	179	179	2	1	-10921639	165.524	156	122	247	3476	33.496	2.000	0.059	0.551
ID594451	594451	134	49.695	47.047	25.485	0	179	179	2	1	-10921639	151.857	151	79	240	3189	42.929	3.200	0.141	0.874
ID594453	594453	151	49.278	51.043	28.265	0	179	179	2	1	-10921639	228.762	252	149	255	4804	36.001	7.600	0.101	1.169
ID594452	594452	135	59.789	33.575	27.313	0	179	179	2	1	-10921639	201.857	197	146	255	4239	33.972	4.800	0.145	1.504
ID594455	594455	101	45.837	50.278	29.807	0	179	179	2	1	-10921639	234.238	255	156	255	4919	30.224	4.800	0.107	1.501
ID594454	594454	153	51.100	54.816	28.497	0	179	179	2	1	-10921639	196.048	214	110	255	4117	46.315	2.000	0.101	0.776
ID594473	594473	146	40.146	49.204	59.811	0	179	179	2	1	-10921639	180.048	178	120	221	3781	27.198	4.800	0.112	1.331
ID594472	594472	133	35.205	33.561	59.836	0	179	179	2	1	-10921639	133.571	132	76	209	2805	33.496	2.000	0.066	0.495
ID594475	594475	154	60.361	18.681	71.949	0	179	179	2	1	-10921639	125.952	115	81	211	2645	36.833	2.000	0.190	1.093
ID594474	594474	141	42.074	41.423	62.573	0	179	179	2	1	-10921639	145.714	144	101	206	3060	27.764	2.000	0.126	1.172
ID594465	594465	155	51.106	32.465	47.003	0	179	179	2	1	-10921639	195.238	197	132	255	4100	33.895	4.800	0.119	1.227
ID594464	594464	158	40.051	56.039	43.533	0	179	179	2	1	-10921639	175.905	178	122	242	3694	38.475	2.000	0.060	0.517
ID594467	594467	116	74.505	54.045	49.851	0	179	179	2	1	-10921639	197.333	204	149	255	4144	43.020	2.000	0.161	1.270
ID594466	594466	131	67.785	60.233	48.957	0	179	179	2	1	-10921639	212.952	221	137	255	4472	36.875	7.600	0.155	1.552
ID594469	594469	139	61.353	29.243	52.158	0	179	179	2	1	-10921639	182.524	187	113	255	3833	42.327	7.600	0.160	1.190
ID594468	594468	148	50.515	38.731	51.301	0	179	179	2	1	-10921639	175.667	173	125	240	3689	30.640	7.600	0.123	1.256
ID594471	594471	156	37.121	44.389	56.541	0	179	179	2	1	-10921639	171.857	175	103	233	3609	35.146	2.000	0.073	0.662
ID594470	594470	132	41.391	33.155	55.223	0	179	179	2	1	-10921639	177.571	175	117	228	3729	29.911	7.600	0.090	0.982
ID594379	594379	135	60.624	33.871	26.931	0	180	180	2	1	-10921639	202.286	209	139	255	4248	34.788	2.000	0.149	1.506
ID594378	594378	134	47.088	46.156	26.139	0	180	180	2	1	-10921639	158.286	156	89	242	3324	40.608	2.000	0.103	0.728
ID594381	594381	153	53.843	54.731	27.953	0	180	180	2	1	-10921639	183.714	185	113	255	3858	45.957	2.000	0.103	0.747
ID594380	594380	151	47.417	51.091	28.169	0	180	180	2	1	-10921639	227.619	255	153	255	4780	36.390	4.800	0.096	1.100
ID594383	594383	124	58.968	43.759	31.913	0	180	180	2	1	-10921639	209.143	206	149	255	4392	36.765	2.000	0.119	1.207
ID594382	594382	101	45.556	49.999	30.019	0	180	180	2	1	-10921639	241.048	255	178	255	5062	23.135	4.800	0.110	2.068
ID594393	594393	131	58.079	60.259	48.525	0	180	180	2	1	-10921639	226.381	228	170	255	4754	27.396	7.600	0.146	2.103
ID594392	594392	155	45.660	33.762	46.412	0	180	180	2	1	-10921639	169.333	165	110	252	3556	36.868	2.000	0.080	0.684
ID594395	594395	148	37.317	38.735	51.174	0	180	180	2	1	-10921639	154.190	156	115	209	3238	27.119	2.000	0.102	1.057
ID594394	594394	116	62.652	53.667	50.187	0	180	180	2	1	-10921639	185.190	182	115	255	3889	40.158	2.000	0.130	1.063
ID594397	594397	132	50.782	33.190	54.099	0	180	180	2	1	-10921639	185.524	185	120	242	3896	36.373	2.000	0.113	1.039
ID594396	594396	139	65.843	30.180	51.914	0	180	180	2	1	-10921639	185.238	182	101	255	3890	49.589	2.000	0.148	0.965
ID594399	594399	146	44.896	47.802	59.124	0	180	180	2	1	-10921639	181.905	185	122	255	3820	38.960	2.000	0.077	0.670
ID594398	594398	156	41.998	44.350	57.159	0	180	180	2	1	-10921639	185.286	187	139	240	3891	31.942	7.600	0.074	0.802
ID594385	594385	149	41.219	53.596	32.712	0	180	180	2	1	-10921639	172.000	175	81	255	3612	47.929	2.000	0.050	0.342
ID594384	594384	128	48.249	39.604	32.583	0	180	180	2	1	-10921639	196.429	199	127	255	4125	36.374	2.000	0.095	0.933
ID594387	594387	150	51.464	45.064	39.121	0	180	180	2	1	-10921639	197.476	197	144	255	4147	30.986	4.800	0.114	1.301
ID594386	594386	137	55.834	54.855	38.495	0	180	180	2	1	-10921639	167.905	161	96	255	3526	43.284	2.000	0.138	0.941
ID594389	594389	157	36.887	42.664	42.497	0	180	180	2	1	-10921639	189.286	190	137	247	3975	28.798	4.800	0.088	1.065
ID594388	594388	106	51.867	32.759	40.760	0	180	180	2	1	-10921639	172.000	165	125	240	3612	28.998	4.800	0.139	1.446
ID594391	594391	158	56.338	55.837	43.939	0	180	180	2	1	-10921639	190.714	180	125	255	4005	38.715	2.000	0.096	0.865
ID594390	594390	159	42.146	51.766	43.008	0	180	180	2	1	-10921639	174.238	173	105	235	3659	36.119	2.000	0.060	0.548
ID594401	594401	154	51.621	19.591	71.779	0	180	180	2	1	-10921639	128.667	117	96	223	2702	35.727	2.000	0.148	0.926
ID594400	594400	141	52.518	41.752	62.601	0	180	180	2	1	-10921639	184.048	182	139	240	3865	25.333	4.800	0.163	2.038
ID594402	594402	None	41.999	50.000	76.000	0	180	180	2	1	-10921639	121.476	113	87	182	2551	29.725	2.000	0.154	1.093
ID594441	594441	164	57.383	48.453	48.461	0	181	181	2	1	-10921639	193.714	194	139	255	4068	38.828	4.800	0.144	1.256
ID594440	594440	155	51.160	32.848	46.918	0	181	181	2	1	-10921639	176.571	173	129	230	3708	31.203	3.200	0.126	1.270
ID594443	594443	116	58.926	53.974	50.083	0	181	181	2	1	-10921639	166.238	156	101	255	3491	40.025	2.000	0.110	0.824
ID594442	594442	131	72.092	60.786	48.155	0	181	181	2	1	-10921639	222.286	238	161	255	4668	33.129	4.800	0.194	2.179
ID594445	594445	132	50.713	34.342	53.447	0	181	181	2	1	-10921639	182.857	187	129	255	3840	39.539	2.000	0.094	0.791
ID594444	594444	139	53.033	29.870	51.911	0	181	181	2	1	-10921639	154.095	158	84	223	3236	38.114	2.000	0.126	0.904
ID594447	594447	133	41.155	34.650	59.768	0	181	181	2	1	-10921639	153.667	151	96	194	3227	31.576	3.200	0.120	1.046
ID594446	594446	156	59.078	43.804	56.811	0	181	181	2	1	-10921639	203.857	199	153	255	4281	33.450	2.000	0.121	1.317
ID594433	594433	128	52.319	39.528	33.221	0	181	181	2	1	-10921639	181.190	165	129	255	3805	36.715	2.000	0.100	0.899
ID594432	594432	124	61.231	44.138	31.770	0	181	181	2	1	-10921639	187.619	180	137	255	3940	38.703	2.000	0.115	1.003
ID594435	594435	137	60.207	54.924	38.293	0	181	181	2	1	-10921639	180.810	168	144	252	3797	34.767	2.000	0.152	1.370
ID594434	594434	149	48.413	53.859	32.509	0	181	181	2	1	-10921639	177.333	161	117	255	3724	46.780	2.000	0.070	0.495
ID594437	594437	157	37.444	43.095	41.300	0	181	181	2	1	-10921639	174.524	178	122	242	3665	27.983	7.600	0.076	0.876
ID594436	594436	106	67.241	33.248	41.161	0	181	181	2	1	-10921639	161.714	156	96	250	3396	42.590	2.000	0.182	1.168
ID594439	594439	158	60.665	55.741	44.027	0	181	181	2	1	-10921639	170.333	161	110	255	3577	42.567	2.000	0.124	0.882
ID594438	594438	159	38.880	51.276	42.804	0	181	181	2	1	-10921639	166.905	161	120	255	3505	32.619	2.000	0.049	0.482
ID594427	594427	134	48.870	46.582	25.916	0	181	181	2	1	-10921639	161.381	170	98	228	3389	40.693	7.600	0.110	0.783
ID594429	594429	161	54.702	36.538	27.328	0	181	181	2	1	-10921639	196.143	202	127	255	4119	41.201	2.000	0.135	1.133
ID594428	594428	135	52.591	34.106	27.298	0	181	181	2	1	-10921639	219.143	228	156	255	4602	29.985	4.800	0.135	1.740
ID594431	594431	101	57.819	50.073	29.618	0	181	181	2	1	-10921639	223.857	255	141	255	4701	40.958	7.600	0.122	1.188
ID594430	594430	153	45.542	54.320	27.856	0	181	181	2	1	-10921639	204.286	204	146	255	4290	35.070	2.000	0.090	0.957
ID594449	594449	141	52.623	41.976	62.350	0	181	181	2	1	-10921639	170.000	170	110	240	3570	37.590	2.000	0.115	0.936
ID594448	594448	146	53.063	48.202	59.766	0	181	181	2	1	-10921639	189.333	180	149	245	3976	32.976	2.000	0.118	1.210
ID594450	594450	154	36.464	20.019	71.499	0	181	181	2	1	-10921639	113.476	110	76	194	2383	28.954	2.000	0.107	0.758
ID594527	594527	163	52.294	36.132	12.183	0	182	182	2	1	-10921639	116.571	110	74	170	2448	28.577	2.000	0.218	1.459
ID594537	594537	128	50.038	39.547	33.112	0	182	182	2	1	-10921639	177.190	173	139	255	3721	34.077	2.000	0.089	0.848
ID594536	594536	149	43.978	53.161	31.635	0	182	182	2	1	-10921639	203.905	216	125	255	4282	44.842	2.000	0.087	0.729
ID594539	594539	106	65.005	33.039	40.875	0	182	182	2	1	-10921639	169.095	158	115	255	3551	39.136	2.000	0.157	1.175
ID594538	594538	137	39.263	54.814	38.515	0	182	182	2	1	-10921639	153.952	146	108	218	3233	31.015	2.000	0.080	0.733
ID594541	594541	158	45.618	55.218	44.100	0	182	182	2	1	-10921639	185.286	182	125	240	3891	32.058	2.000	0.090	0.952
ID594540	594540	159	36.396	52.280	43.133	0	182	182	2	1	-10921639	171.095	163	120	221	3593	33.866	2.000	0.058	0.556
ID594543	594543	164	42.584	49.789	47.936	0	182	182	2	1	-10921639	187.905	178	151	255	3946	27.448	2.000	0.073	0.929
ID594542	594542	155	39.873	32.262	47.415	0	182	182	2	1	-10921639	181.952	175	134	233	3821	27.841	4.800	0.135	1.551
ID594529	594529	135	44.771	32.346	25.231	0	182	182	2	1	-10921639	166.857	165	110	230	3504	38.193	7.600	0.113	0.889
ID594528	594528	None	46.057	31.333	18.161	0	182	182	2	1	-10921639	129.429	127	86	182	2718	27.127	4.800	0.186	1.497
ID594531	594531	161	47.679	36.313	27.973	0	182	182	2	1	-10921639	192.238	190	144	252	4037	31.640	4.800	0.119	1.290
ID594530	594530	134	36.168	46.447	25.825	0	182	182	2	1	-10921639	153.095	149	96	209	3215	35.908	2.000	0.075	0.596
ID594533	594533	101	47.747	50.068	29.867	0	182	182	2	1	-10921639	230.905	255	170	255	4849	33.459	4.800	0.102	1.274
ID594532	594532	153	50.014	54.294	28.328	0	182	182	2	1	-10921639	219.571	228	158	255	4611	36.676	4.800	0.111	1.192
ID594535	594535	124	57.491	44.013	31.765	0	182	182	2	1	-10921639	185.667	173	139	255	3899	36.731	2.000	0.106	0.966
ID594534	594534	162	44.484	18.920	30.672	0	182	182	2	1	-10921639	90.857	84	55	134	1908	25.295	2.000	0.227	1.329
ID594553	594553	None	35.048	24.988	66.645	0	182	182	2	1	-10921639	116.714	115	89	178	2451	23.195	2.000	0.108	0.984
ID594552	594552	141	41.096	41.501	62.397	0	182	182	2	1	-10921639	139.810	132	89	202	2936	29.436	2.000	0.111	0.950
ID594554	594554	154	49.826	19.917	71.864	0	182	182	2	1	-10921639	131.762	125	69	218	2767	35.515	2.000	0.118	0.786
ID594545	594545	116	54.507	53.964	49.995	0	182	182	2	1	-10921639	194.667	199	125	255	4088	35.470	2.000	0.105	1.045
ID594544	594544	131	57.054	61.001	48.825	0	182	182	2	1	-10921639	230.095	240	180	255	4832	25.813	4.800	0.158	2.429
ID594547	594547	139	52.740	30.029	51.748	0	182	182	2	1	-10921639	166.238	168	84	255	3491	42.141	2.000	0.107	0.763
ID594546	594546	148	54.386	38.550	51.446	0	182	182	2	1	-10921639	204.429	190	144	255	4293	34.061	4.800	0.122	1.309
ID594549	594549	156	59.225	44.326	56.849	0	182	182	2	1	-10921639	194.476	192	125	255	4084	38.505	2.000	0.122	1.100
ID594548	594548	132	36.330	33.069	53.984	0	182	182	2	1	-10921639	167.429	170	108	235	3516	32.542	7.600	0.075	0.715
ID594551	594551	146	42.658	49.928	60.221	0	182	182	2	1	-10921639	170.190	170	120	226	3574	26.817	7.600	0.107	1.222
ID594550	594550	133	51.029	34.498	59.455	0	182	182	2	1	-10921639	146.952	146	91	216	3086	41.065	2.000	0.104	0.676
ID594409	594409	162	50.588	18.825	29.789	0	183	183	2	1	-10921639	93.429	86	64	139	1962	27.219	2.000	0.268	1.452
ID594408	594408	101	45.196	50.160	29.032	0	183	183	2	1	-10921639	239.286	255	170	255	5025	24.733	4.800	0.109	1.904
ID594411	594411	124	46.085	43.928	31.735	0	183	183	2	1	-10921639	189.000	190	153	255	3969	29.172	2.000	0.085	1.018
ID594410	594410	128	57.445	39.852	32.506	0	183	183	2	1	-10921639	177.762	170	122	255	3733	43.151	2.000	0.116	0.855
ID594413	594413	149	42.351	53.559	32.521	0	183	183	2	1	-10921639	183.667	194	93	255	3857	48.784	2.000	0.060	0.424
ID594412	594412	165	41.302	58.301	31.817	0	183	183	2	1	-10921639	143.762	146	91	250	3019	38.768	2.000	0.048	0.342
ID594415	594415	106	60.801	33.128	40.754	0	183	183	2	1	-10921639	169.810	168	120	255	3566	39.673	2.000	0.140	1.050
ID594414	594414	137	47.126	54.817	38.538	0	183	183	2	1	-10921639	169.381	168	127	242	3557	31.307	2.000	0.107	1.044
ID594403	594403	163	50.429	35.774	12.715	0	183	183	2	1	-10921639	125.571	120	93	173	2637	25.697	4.800	0.204	1.653
ID594405	594405	134	46.275	46.736	26.221	0	183	183	2	1	-10921639	166.476	182	91	233	3496	45.930	7.600	0.100	0.657
ID594404	594404	135	51.509	32.646	24.554	0	183	183	2	1	-10921639	190.381	192	141	238	3998	30.951	4.800	0.135	1.464
ID594407	594407	153	50.247	54.644	27.773	0	183	183	2	1	-10921639	194.048	187	129	255	4075	45.614	2.000	0.088	0.687
ID594406	594406	161	48.894	36.644	27.892	0	183	183	2	1	-10921639	177.905	175	115	255	3736	38.534	2.000	0.084	0.717
ID594425	594425	None	40.048	3.104	66.036	0	183	183	2	1	-10921639	129.905	127	84	178	2728	26.169	2.000	0.129	1.136
ID594424	594424	141	43.790	41.673	62.280	0	183	183	2	1	-10921639	161.429	156	113	218	3390	29.070	2.000	0.097	0.982
ID594426	594426	154	41.635	19.938	71.722	0	183	183	2	1	-10921639	134.762	137	81	214	2830	33.210	2.000	0.109	0.799
ID594417	594417	116	61.025	53.542	49.593	0	183	183	2	1	-10921639	181.905	178	103	255	3820	44.382	2.000	0.132	0.953
ID594416	594416	159	36.351	51.935	43.115	0	183	183	2	1	-10921639	173.143	165	137	250	3636	28.992	2.000	0.051	0.579
ID594419	594419	139	60.893	30.384	51.505	0	183	183	2	1	-10921639	179.619	180	108	255	3772	49.801	2.000	0.131	0.834
ID594418	594418	131	61.208	61.251	49.809	0	183	183	2	1	-10921639	217.952	235	127	255	4577	41.501	6.321	0.138	1.273
ID594421	594421	132	45.321	33.580	53.387	0	183	183	2	1	-10921639	171.524	161	129	242	3602	34.349	2.000	0.081	0.745
ID594420	594420	148	39.573	38.784	51.542	0	183	183	2	1	-10921639	158.524	158	108	238	3329	33.063	2.000	0.069	0.622
ID594423	594423	146	41.586	49.229	60.178	0	183	183	2	1	-10921639	175.143	180	125	218	3678	24.362	4.800	0.126	1.614
ID594422	594422	156	46.559	44.155	56.458	0	183	183	2	1	-10921639	178.952	178	122	247	3758	33.667	2.000	0.103	0.990
ID594497	594497	132	40.255	33.760	54.159	0	184	184	2	1	-10921639	166.857	170	117	221	3504	28.762	2.000	0.089	0.952
ID594496	594496	148	38.443	38.612	51.872	0	184	184	2	1	-10921639	151.286	151	86	206	3177	32.888	2.000	0.087	0.737
ID594499	594499	133	43.998	34.749	59.011	0	184	184	2	1	-10921639	146.571	141	89	209	3078	31.400	2.000	0.107	0.906
ID594498	594498	156	35.371	44.192	56.773	0	184	184	2	1	-10921639	158.952	153	110	216	3338	30.611	7.600	0.058	0.570
ID594501	594501	141	55.544	41.840	62.678	0	184	184	2	1	-10921639	172.286	161	125	226	3618	30.842	4.800	0.179	1.693
ID594500	594500	146	58.537	50.322	60.628	0	184	184	2	1	-10921639	198.524	194	151	255	4169	26.864	7.600	0.165	2.093
ID594502	594502	154	53.875	19.518	72.067	0	184	184	2	1	-10921639	149.905	141	98	228	3148	35.742	2.000	0.150	1.097
ID594477	594477	168	43.529	31.058	17.193	0	184	184	2	1	-10921639	120.619	110	64	173	2533	32.855	2.000	0.132	0.856
ID594476	594476	163	46.953	35.952	12.578	0	184	184	2	1	-10921639	124.476	120	67	182	2614	29.981	2.000	0.163	1.164
ID594479	594479	134	46.298	46.366	26.054	0	184	184	2	1	-10921639	151.810	141	105	240	3188	38.570	2.000	0.107	0.764
ID594478	594478	135	51.362	32.617	25.224	0	184	184	2	1	-10921639	180.524	185	93	255	3791	44.532	2.000	0.099	0.729
ID594489	594489	106	57.277	33.447	41.027	0	184	184	2	1	-10921639	164.381	149	108	255	3452	41.279	2.000	0.141	0.985
ID594488	594488	137	45.072	54.746	38.500	0	184	184	2	1	-10921639	157.476	153	113	238	3307	37.067	2.000	0.109	0.834
ID594491	594491	155	45.748	33.390	47.067	0	184	184	2	1	-10921639	175.286	178	113	226	3681	36.351	2.000	0.098	0.859
ID594490	594490	None	47.286	47.276	42.663	0	184	184	2	1	-10921639	182.857	178	113	255	3840	40.113	2.000	0.073	0.620
ID594493	594493	116	38.043	53.180	49.839	0	184	184	2	1	-10921639	171.048	170	110	238	3592	30.808	2.000	0.080	0.818
ID594492	594492	None	38.067	62.996	46.952	0	184	184	2	1	-10921639	187.905	185	139	242	3946	32.784	7.600	0.081	0.861
ID594495	594495	139	51.332	30.286	51.056	0	184	184	2	1	-10921639	168.476	163	96	247	3538	42.550	7.600	0.126	0.883
ID594494	594494	131	60.795	60.911	50.091	0	184	184	2	1	-10921639	224.619	235	158	255	4717	32.101	4.800	0.134	1.658
ID594481	594481	153	61.877	54.946	27.795	0	184	184	2	1	-10921639	199.286	202	137	255	4185	40.307	2.000	0.125	1.095
ID594480	594480	161	50.975	36.378	27.569	0	184	184	2	1	-10921639	202.476	214	115	245	4252	35.891	4.800	0.146	1.434
ID594483	594483	101	53.171	50.069	29.793	0	184	184	2	1	-10921639	230.000	250	170	255	4830	30.163	4.800	0.122	1.656
ID594482	594482	162	39.578	19.094	29.197	0	184	184	2	1	-10921639	91.333	91	60	122	1918	19.780	4.800	0.234	1.753
ID594485	594485	149	40.495	53.417	32.495	0	184	184	2	1	-10921639	200.048	192	122	255	4201	36.672	2.000	0.067	0.690
ID594484	594484	124	49.389	44.161	31.692	0	184	184	2	1	-10921639	172.095	165	117	255	3614	39.796	2.000	0.073	0.587
ID594487	594487	165	35.110	58.326	32.550	0	184	184	2	1	-10921639	140.190	134	91	216	2944	31.135	2.000	0.073	0.615
ID594486	594486	128	54.896	39.962	32.718	0	184	184	2	1	-10921639	170.619	165	122	247	3583	38.183	2.000	0.133	1.046
ID594505	594505	134	45.669	46.461	25.793	0	185	185	2	1	-10921639	154.905	151	84	226	3253	38.892	2.000	0.108	0.778
ID594504	594504	168	53.787	31.139	17.047	0	185	185	2	1	-10921639	127.190	127	72	206	2671	32.403	2.000	0.186	1.231
ID594507	594507	161	38.373	36.627	27.729	0	185	185	2	1	-10921639	172.905	175	108	245	3631	40.062	2.000	0.074	0.596
ID594506	594506	135	55.007	33.266	27.898	0	185	185	2	1	-10921639	216.381	216	161	255	4544	29.738	6.305	0.126	1.626
ID594509	594509	101	58.118	50.103	29.716	0	185	185	2	1	-10921639	230.333	252	163	255	4837	30.613	4.800	0.143	1.884
ID594508	594508	153	55.011	54.708	27.925	0	185	185	2	1	-10921639	186.048	182	103	255	3907	46.586	2.000	0.095	0.696
ID594511	594511	165	47.058	58.233	31.924	0	185	185	2	1	-10921639	147.810	141	93	250	3104	37.316	2.000	0.081	0.594
ID594510	594510	124	46.662	43.923	31.520	0	185	185	2	1	-10921639	180.619	178	129	255	3793	33.344	2.000	0.085	0.845
ID594503	594503	163	58.088	36.096	12.453	0	185	185	2	1	-10921639	129.905	122	89	194	2728	32.617	4.800	0.224	1.458
ID594521	594521	132	43.579	33.003	53.683	0	185	185	2	1	-10921639	167.619	173	122	214	3520	32.183	7.600	0.115	1.072
ID594520	594520	139	46.990	30.481	52.066	0	185	185	2	1	-10921639	153.381	151	72	230	3221	43.611	2.000	0.102	0.652
ID594523	594523	133	35.775	35.093	58.970	0	185	185	2	1	-10921639	142.571	144	96	187	2994	27.773	2.000	0.103	0.955
ID594522	594522	246	42.708	40.326	55.255	0	185	185	2	1	-10921639	159.476	165	96	235	3349	35.318	2.000	0.082	0.687
ID594525	594525	141	55.332	41.120	63.154	0	185	185	2	1	-10921639	167.238	165	117	228	3512	35.209	4.800	0.171	1.387
ID594524	594524	146	60.039	49.243	60.346	0	185	185	2	1	-10921639	196.095	202	139	250	4118	28.816	4.800	0.169	1.971
ID594526	594526	154	40.360	20.333	71.352	0	185	185	2	1	-10921639	133.048	127	96	190	2794	29.473	7.600	0.110	0.892
ID594513	594513	137	40.247	54.634	38.904	0	185	185	2	1	-10921639	145.429	144	101	209	3054	29.205	2.000	0.081	0.749
ID594512	594512	128	69.774	39.774	32.911	0	185	185	2	1	-10921639	190.238	182	129	255	3995	44.921	2.000	0.154	1.129
ID594515	594515	None	41.063	55.412	44.305	0	185	185	2	1	-10921639	174.667	173	115	255	3668	33.574	2.000	0.067	0.657
ID594514	594514	106	52.764	33.163	41.093	0	185	185	2	1	-10921639	166.714	163	103	226	3501	32.521	4.800	0.143	1.281
ID594517	594517	166	43.004	49.582	48.329	0	185	185	2	1	-10921639	178.857	180	141	242	3756	28.784	2.000	0.089	1.019
ID594516	594516	155	50.889	33.415	46.937	0	185	185	2	1	-10921639	181.571	175	122	235	3813	32.468	2.000	0.130	1.288
ID594519	594519	131	62.498	61.988	50.913	0	185	185	2	1	-10921639	221.571	228	144	255	4653	37.708	4.800	0.148	1.516
ID594518	594518	116	41.176	54.252	50.248	0	185	185	2	1	-10921639	175.952	173	125	240	3695	31.229	2.000	0.065	0.686
ID594625	594625	131	49.078	61.158	49.681	0	186	186	2	1	-10921639	225.238	245	141	255	4730	35.108	6.234	0.104	1.211
ID594624	594624	116	49.076	54.667	50.233	0	186	186	2	1	-10921639	168.857	158	103	230	3546	37.288	2.000	0.130	1.039
ID594627	594627	132	46.025	32.856	53.038	0	186	186	2	1	-10921639	182.524	178	134	240	3833	30.970	4.800	0.123	1.290
ID594626	594626	139	47.219	31.293	51.846	0	186	186	2	1	-10921639	175.095	178	122	230	3677	33.462	2.000	0.121	1.132
ID594629	594629	146	73.394	49.263	60.768	0	186	186	2	1	-10921639	210.190	211	139	255	4414	36.721	4.800	0.190	1.831
ID594628	594628	246	36.753	40.436	54.713	0	186	186	2	1	-10921639	156.238	149	110	223	3281	32.985	2.000	0.067	0.594
ID594630	594630	141	42.493	41.059	63.360	0	186	186	2	1	-10921639	160.762	153	125	218	3376	25.028	4.800	0.131	1.489
ID594617	594617	162	41.765	18.822	30.600	0	186	186	2	1	-10921639	93.048	89	57	146	1954	26.057	2.000	0.202	1.202
ID594616	594616	101	65.025	50.153	29.590	0	186	186	2	1	-10921639	218.714	245	153	255	4593	42.403	3.200	0.145	1.303
ID594619	594619	165	49.667	58.224	32.358	0	186	186	2	1	-10921639	153.714	146	91	238	3228	40.560	2.000	0.090	0.624
ID594618	594618	124	66.008	43.968	31.280	0	186	186	2	1	-10921639	187.143	178	125	255	3930	42.856	2.000	0.138	1.060
ID594621	594621	106	53.742	33.679	40.549	0	186	186	2	1	-10921639	161.190	153	103	238	3385	37.890	2.000	0.133	0.999
ID594620	594620	128	57.462	39.703	33.131	0	186	186	2	1	-10921639	182.857	178	122	255	3840	40.450	2.000	0.130	1.040
ID594623	594623	166	44.794	48.693	48.391	0	186	186	2	1	-10921639	174.524	173	129	242	3665	29.173	3.200	0.119	1.271
ID594622	594622	167	35.784	51.682	43.005	0	186	186	2	1	-10921639	169.571	158	132	223	3561	26.141	2.000	0.073	0.885
ID594609	594609	163	49.888	36.684	13.007	0	186	186	2	1	-10921639	126.476	122	84	180	2656	31.575	2.000	0.160	1.103
ID594611	594611	134	49.883	46.484	25.875	0	186	186	2	1	-10921639	142.905	132	74	235	3001	44.698	2.000	0.116	0.664
ID594610	594610	168	57.834	31.001	17.566	0	186	186	2	1	-10921639	141.714	132	84	214	2976	36.523	2.000	0.175	1.156
ID594613	594613	161	46.831	37.142	26.785	0	186	186	2	1	-10921639	187.619	190	137	242	3940	30.863	2.000	0.113	1.231
ID594612	594612	None	38.230	30.067	27.068	0	186	186	2	1	-10921639	164.667	165	105	218	3458	34.786	2.000	0.092	0.800
ID594615	594615	135	52.158	33.458	28.145	0	186	186	2	1	-10921639	213.810	211	144	255	4490	31.753	6.337	0.120	1.442
ID594614	594614	153	40.692	54.811	27.493	0	186	186	2	1	-10921639	172.952	170	108	255	3632	38.608	2.000	0.093	0.764
ID594585	594585	161	45.719	36.691	27.612	0	187	187	2	1	-10921639	184.429	190	122	245	3873	38.156	2.000	0.097	0.856
ID594584	594584	135	48.601	34.113	27.515	0	187	187	2	1	-10921639	196.810	202	117	255	4133	34.962	6.277	0.093	0.958
ID594587	594587	162	47.373	19.300	30.038	0	187	187	2	1	-10921639	113.571	108	64	156	2385	25.645	7.600	0.211	1.545
ID594586	594586	153	43.018	55.214	27.830	0	187	187	2	1	-10921639	183.429	185	117	255	3852	39.287	2.000	0.049	0.435
ID594589	594589	124	64.061	44.057	31.327	0	187	187	2	1	-10921639	182.095	163	127	255	3824	44.491	2.000	0.120	0.875
ID594588	594588	101	60.116	50.136	29.701	0	187	187	2	1	-10921639	225.429	252	149	255	4734	38.711	3.200	0.143	1.453
ID594591	594591	165	42.701	58.081	31.909	0	187	187	2	1	-10921639	163.952	158	113	255	3443	36.048	2.000	0.066	0.559
ID594590	594590	None	43.203	53.826	31.977	0	187	187	2	1	-10921639	192.524	197	108	255	4043	36.541	2.000	0.064	0.636
ID594581	594581	163	74.350	36.519	12.791	0	187	187	2	1	-10921639	149.190	132	76	255	3133	45.690	2.000	0.213	1.146
ID594583	594583	134	54.744	46.487	26.085	0	187	187	2	1	-10921639	157.667	149	86	255	3311	45.021	2.000	0.128	0.795
ID594582	594582	168	52.323	31.173	17.279	0	187	187	2	1	-10921639	123.476	122	69	204	2593	35.153	2.000	0.163	0.985
ID594601	594601	245	39.256	39.008	50.910	0	187	187	2	1	-10921639	164.143	163	110	218	3447	26.365	2.000	0.102	1.154
ID594600	594600	116	53.259	54.508	50.158	0	187	187	2	1	-10921639	169.429	170	105	238	3558	37.132	2.000	0.131	1.055
ID594603	594603	132	45.830	33.553	53.192	0	187	187	2	1	-10921639	180.952	190	105	235	3800	38.156	2.000	0.090	0.785
ID594602	594602	139	60.509	30.770	51.622	0	187	187	2	1	-10921639	195.286	204	129	255	4101	38.042	2.000	0.131	1.191
ID594605	594605	None	35.115	24.141	58.178	0	187	187	2	1	-10921639	114.714	110	76	175	2409	27.364	2.000	0.106	0.804
ID594604	594604	None	67.799	44.206	56.795	0	187	187	2	1	-10921639	195.333	194	125	255	4102	42.993	2.000	0.138	1.105
ID594607	594607	141	52.250	40.795	62.893	0	187	187	2	1	-10921639	162.857	156	113	218	3420	31.067	4.800	0.154	1.397
ID594606	594606	146	66.471	50.025	60.175	0	187	187	2	1	-10921639	222.667	226	175	255	4676	28.600	4.800	0.164	2.196
ID594593	594593	253	37.325	33.090	33.511	0	187	187	2	1	-10921639	131.143	127	74	206	2754	31.511	2.000	0.091	0.693
ID594592	594592	128	64.525	39.786	32.936	0	187	187	2	1	-10921639	179.333	175	108	255	3766	42.105	2.000	0.134	1.009
ID594595	594595	106	64.906	33.353	40.628	0	187	187	2	1	-10921639	180.095	165	134	255	3782	40.042	2.000	0.166	1.280
ID594594	594594	None	37.196	58.124	36.629	0	187	187	2	1	-10921639	154.667	163	108	214	3248	27.701	2.000	0.096	0.975
ID594597	594597	None	35.219	55.175	44.135	0	187	187	2	1	-10921639	166.810	165	113	235	3503	29.747	2.000	0.057	0.605
ID594596	594596	167	48.574	51.903	42.974	0	187	187	2	1	-10921639	180.429	173	120	255	3789	36.298	2.000	0.089	0.814
ID594599	594599	131	54.122	60.628	48.368	0	187	187	2	1	-10921639	227.095	228	182	255	4769	24.708	6.320	0.135	2.192
ID594598	594598	166	38.856	48.359	47.841	0	187	187	2	1	-10921639	174.048	165	127	226	3655	27.231	4.800	0.103	1.190
ID594608	594608	None	37.745	61.977	63.023	0	187	187	2	1	-10921639	119.381	120	76	165	2507	20.118	4.800	0.143	1.488
ID594665	594665	124	48.871	44.260	31.262	0	188	188	2	1	-10921639	183.667	173	129	255	3857	39.511	2.000	0.081	0.698
ID594664	594664	101	56.999	50.323	29.673	0	188	188	2	1	-10921639	229.619	255	161	255	4822	32.435	4.800	0.134	1.675
ID594667	594667	128	58.812	40.126	32.959	0	188	188	2	1	-10921639	183.095	175	122	255	3845	42.022	2.000	0.107	0.845
ID594666	594666	253	51.089	33.144	32.969	0	188	188	2	1	-10921639	162.571	161	108	214	3414	33.321	2.000	0.147	1.253
ID594669	594669	171	45.730	46.936	41.084	0	188	188	2	1	-10921639	194.429	192	141	247	4083	27.822	4.800	0.119	1.484
[truncated: 1,120 more rows]
