# Supplementary material for: Progressive enhancement of kinetic proofreading in T cell antigen discrimination from receptor activation to DAG generation
Source: eLife. 2022 Sep 20;11:e75263. doi: 10.7554/eLife.75263 (PMC9536835; doi:10.7554/eLife.75263)
Supplement: Figure 5—source data 1. — Each data table is the TrackMate ‘spot-statistics’ output of one cell over four cycles of blue-light illumination (frames 0–40, 100–140, 200–240, and 300–340, with 3 s interval between frames). We calculated the lifetime of TrackIDs that existed at the start of each period of blue-light illumination that did not last for the full period and fit the resulting lifetime distributions using custom Python scripts available at https://github.com/dbritain/KP-paper (copy archived at swh:1:rev:167fa456901903740f0f3ee6a3e5324bc45207ea, Britain, 2022). [file elife-75263-fig5-data1.zip › Fig5SourceData/LOV/lov2/r1/lov2.csv]

Label	ID	TRACK_ID	QUALITY	POSITION_X	POSITION_Y	POSITION_Z	POSITION_T	FRAME	RADIUS	VISIBILITY	MANUAL_COLOR	MEAN_INTENSITY	MEDIAN_INTENSITY	MIN_INTENSITY	MAX_INTENSITY	TOTAL_INTENSITY	STANDARD_DEVIATION	ESTIMATED_DIAMETER	CONTRAST	SNR
ID602009	602009	7	55.290	51.072	36.087	0	0	0	2	1	-10921639	215.000	214	148	255	4515	32.260	7.600	0.111	1.328
ID602008	602008	None	37.568	53.907	32.303	0	0	0	2	1	-10921639	185.714	183	143	246	3900	29.763	2.000	0.067	0.784
ID602011	602011	8	59.642	68.307	39.665	0	0	0	2	1	-10921639	225.714	245	128	255	4740	36.397	4.800	0.142	1.545
ID602010	602010	None	37.749	47.182	39.730	0	0	0	2	1	-10921639	175.429	174	120	246	3684	31.622	7.600	0.073	0.755
ID602013	602013	9	56.021	62.878	41.777	0	0	0	2	1	-10921639	220.762	223	143	255	4636	35.489	4.800	0.126	1.387
ID602012	602012	10	58.023	54.300	41.769	0	0	0	2	1	-10921639	226.048	226	172	255	4747	28.264	4.800	0.143	2.001
ID602015	602015	None	49.302	43.052	45.077	0	0	0	2	1	-10921639	189.667	175	136	255	3983	39.255	2.000	0.067	0.603
ID602014	602014	11	50.646	63.067	43.728	0	0	0	2	1	-10921639	199.571	203	136	255	4191	44.146	2.000	0.108	0.881
ID602003	602003	None	41.909	42.784	22.877	0	0	0	2	1	-10921639	140.429	131	112	194	2949	22.697	2.000	0.125	1.375
ID602005	602005	None	35.610	46.522	26.760	0	0	0	2	1	-10921639	149.476	152	100	204	3139	27.310	2.000	0.093	0.929
ID602004	602004	12	61.612	59.584	24.901	0	0	0	2	1	-10921639	182.571	178	129	253	3834	35.069	2.000	0.161	1.440
ID602007	602007	None	42.451	35.840	31.133	0	0	0	2	1	-10921639	157.571	145	114	240	3309	30.034	2.000	0.077	0.751
ID602006	602006	None	46.485	39.727	30.334	0	0	0	2	1	-10921639	147.667	139	104	231	3101	37.626	2.000	0.095	0.679
ID602025	602025	None	36.163	33.560	58.717	0	0	0	2	1	-10921639	156.190	156	109	196	3280	24.736	2.000	0.094	1.082
ID602024	602024	0	55.154	37.837	56.689	0	0	0	2	1	-10921639	208.000	203	143	255	4368	34.994	3.200	0.123	1.301
ID602027	602027	None	50.855	26.068	62.046	0	0	0	2	1	-10921639	115.714	106	67	192	2430	33.691	2.000	0.152	0.907
ID602026	602026	1	72.421	51.141	60.526	0	0	0	2	1	-10921639	177.286	167	102	255	3723	43.572	2.000	0.195	1.326
ID602028	602028	None	57.995	39.338	62.709	0	0	0	2	1	-10921639	156.381	143	104	246	3284	45.861	2.000	0.127	0.771
ID602017	602017	2	52.743	57.847	46.715	0	0	0	2	1	-10921639	171.714	178	112	251	3606	38.708	2.000	0.117	0.927
ID602016	602016	3	55.385	81.928	45.250	0	0	0	2	1	-10921639	190.952	187	139	255	4010	34.659	6.290	0.127	1.241
ID602019	602019	None	38.506	76.076	48.774	0	0	0	2	1	-10921639	160.000	150	112	241	3360	30.874	2.000	0.062	0.608
ID602018	602018	None	43.676	46.332	49.445	0	0	0	2	1	-10921639	236.381	241	194	255	4964	20.088	4.800	0.102	2.182
ID602021	602021	4	57.742	70.641	49.897	0	0	0	2	1	-10921639	177.476	166	118	252	3727	36.977	2.000	0.136	1.150
ID602020	602020	5	62.947	50.997	49.985	0	0	0	2	1	-10921639	194.238	201	106	255	4079	46.614	2.000	0.109	0.816
ID602023	602023	6	47.767	43.234	55.304	0	0	0	2	1	-10921639	219.762	214	177	255	4615	26.476	7.600	0.089	1.360
ID602022	602022	None	42.302	64.623	53.281	0	0	0	2	1	-10921639	155.524	147	106	210	3266	30.983	2.000	0.120	1.079
ID601977	601977	5	58.014	50.974	50.122	0	1	1	2	1	-10921639	191.810	187	134	255	4028	39.295	2.000	0.098	0.874
ID601976	601976	2	38.183	57.619	46.430	0	1	1	2	1	-10921639	178.810	178	129	226	3755	29.536	2.000	0.088	0.979
ID601979	601979	6	43.933	44.167	56.439	0	1	1	2	1	-10921639	202.619	212	147	248	4255	29.696	4.800	0.107	1.321
ID601978	601978	4	39.710	70.454	49.837	0	1	1	2	1	-10921639	160.190	156	120	223	3364	25.897	2.000	0.092	1.046
ID601981	601981	1	56.459	51.373	60.373	0	1	1	2	1	-10921639	167.095	153	118	247	3509	35.422	2.000	0.132	1.100
ID601980	601980	0	40.282	38.345	57.167	0	1	1	2	1	-10921639	186.571	181	121	235	3918	28.335	4.800	0.101	1.204
ID601969	601969	22	37.733	54.935	28.152	0	1	1	2	1	-10921639	165.619	156	132	245	3478	28.386	2.000	0.064	0.707
ID601968	601968	12	50.481	59.299	25.047	0	1	1	2	1	-10921639	181.190	176	142	250	3805	31.882	2.000	0.103	1.057
ID601971	601971	8	52.123	68.168	39.265	0	1	1	2	1	-10921639	212.762	219	160	255	4468	28.469	4.800	0.120	1.604
ID601970	601970	7	40.451	50.795	36.055	0	1	1	2	1	-10921639	198.429	196	153	255	4167	28.694	2.000	0.069	0.895
ID601973	601973	10	54.918	54.316	41.734	0	1	1	2	1	-10921639	229.143	234	180	255	4812	26.910	4.800	0.124	1.873
ID601972	601972	9	53.090	63.074	41.247	0	1	1	2	1	-10921639	194.476	187	143	255	4084	34.228	2.000	0.087	0.907
ID601975	601975	3	56.203	82.270	45.344	0	1	1	2	1	-10921639	164.143	153	110	247	3447	40.176	2.000	0.120	0.873
ID601974	601974	11	50.548	62.908	45.157	0	1	1	2	1	-10921639	173.190	170	115	253	3637	37.648	2.000	0.086	0.729
ID602056	602056	1	49.629	51.313	60.792	0	2	2	2	1	-10921639	146.952	136	104	220	3086	29.931	2.000	0.148	1.267
ID602049	602049	8	39.625	68.484	39.427	0	2	2	2	1	-10921639	178.095	175	137	228	3740	27.539	2.000	0.101	1.190
ID602048	602048	7	42.180	51.195	36.211	0	2	2	2	1	-10921639	193.619	193	147	255	4066	29.407	7.600	0.075	0.917
ID602051	602051	10	57.452	54.391	41.978	0	2	2	2	1	-10921639	211.810	205	172	255	4448	30.489	2.000	0.125	1.545
ID602050	602050	9	60.496	62.991	41.274	0	2	2	2	1	-10921639	208.571	209	158	255	4380	32.658	2.000	0.126	1.429
ID602053	602053	2	39.166	58.153	46.327	0	2	2	2	1	-10921639	169.714	160	134	219	3564	24.787	2.000	0.084	1.058
ID602052	602052	11	48.979	62.936	44.853	0	2	2	2	1	-10921639	173.429	180	116	253	3642	40.352	2.000	0.081	0.645
ID602055	602055	4	50.098	70.886	50.021	0	2	2	2	1	-10921639	162.714	159	117	234	3417	30.705	2.000	0.125	1.178
ID602054	602054	3	42.141	82.107	45.521	0	2	2	2	1	-10921639	176.810	174	147	247	3713	27.147	2.000	0.086	1.033
ID602045	602045	12	39.216	59.285	24.919	0	2	2	2	1	-10921639	170.143	161	140	241	3573	28.168	2.000	0.077	0.861
ID602044	602044	None	35.819	44.964	15.139	0	2	2	2	1	-10921639	145.905	153	114	187	3064	22.882	4.800	0.110	1.267
ID602047	602047	None	37.084	39.880	30.473	0	2	2	2	1	-10921639	144.524	138	111	209	3035	27.669	2.000	0.085	0.822
ID602046	602046	22	42.846	54.882	27.540	0	2	2	2	1	-10921639	163.190	160	117	243	3427	31.579	2.000	0.083	0.795
ID602041	602041	2	46.356	58.698	47.139	0	3	3	2	1	-10921639	168.429	163	112	246	3537	32.724	2.000	0.101	0.948
ID602040	602040	11	39.351	62.947	45.441	0	3	3	2	1	-10921639	167.000	160	117	246	3507	31.483	2.000	0.067	0.663
ID602043	602043	1	49.618	51.396	60.778	0	3	3	2	1	-10921639	164.952	161	102	241	3464	30.897	4.800	0.141	1.320
ID602042	602042	3	39.432	82.701	46.697	0	3	3	2	1	-10921639	159.429	158	115	224	3348	29.699	2.000	0.097	0.949
ID602035	602035	7	40.371	51.074	35.796	0	3	3	2	1	-10921639	172.905	164	137	251	3631	29.779	2.000	0.063	0.689
ID602037	602037	13	39.248	46.592	39.979	0	3	3	2	1	-10921639	179.571	180	129	231	3771	27.090	2.000	0.082	1.005
ID602036	602036	8	45.919	68.296	38.833	0	3	3	2	1	-10921639	194.714	192	143	251	4089	29.340	4.800	0.127	1.500
ID602039	602039	10	61.880	54.270	41.992	0	3	3	2	1	-10921639	206.095	207	158	255	4328	33.159	4.800	0.146	1.587
ID602038	602038	9	44.143	62.614	41.424	0	3	3	2	1	-10921639	175.095	169	131	235	3677	32.286	2.000	0.086	0.855
ID602073	602073	14	37.575	33.687	58.218	0	4	4	2	1	-10921639	125.190	125	85	199	2629	28.312	2.000	0.081	0.660
ID602072	602072	15	42.180	50.859	49.983	0	4	4	2	1	-10921639	189.095	194	132	255	3971	34.480	2.000	0.068	0.702
ID602075	602075	1	66.047	51.373	60.361	0	4	4	2	1	-10921639	160.571	143	111	252	3372	41.816	2.000	0.155	1.033
ID602074	602074	None	38.762	38.998	57.968	0	4	4	2	1	-10921639	163.286	165	123	210	3429	25.888	2.000	0.093	1.074
ID602067	602067	8	41.765	68.783	38.639	0	4	4	2	1	-10921639	178.476	171	126	225	3748	28.135	4.800	0.110	1.261
ID602066	602066	13	37.386	47.315	38.727	0	4	4	2	1	-10921639	176.333	177	131	218	3703	25.202	3.200	0.090	1.151
ID602069	602069	9	49.593	63.078	41.949	0	4	4	2	1	-10921639	182.190	182	121	250	3826	35.853	2.000	0.099	0.916
ID602068	602068	10	53.284	54.334	42.056	0	4	4	2	1	-10921639	190.810	181	149	255	4007	31.070	2.000	0.115	1.263
ID602071	602071	2	39.687	58.453	47.298	0	4	4	2	1	-10921639	181.762	176	143	241	3817	27.063	2.000	0.084	1.043
ID602070	602070	3	42.690	80.411	45.881	0	4	4	2	1	-10921639	170.714	169	128	235	3585	28.285	2.000	0.119	1.280
ID601992	601992	1	59.360	51.171	60.620	0	5	5	2	1	-10921639	154.571	143	107	245	3246	37.396	2.000	0.160	1.137
ID601983	601983	None	36.335	51.032	35.966	0	5	5	2	1	-10921639	184.238	181	140	250	3869	24.738	2.000	0.065	0.907
ID601982	601982	None	36.696	36.645	32.675	0	5	5	2	1	-10921639	167.048	167	118	214	3508	23.532	7.600	0.093	1.209
ID601985	601985	10	48.044	54.121	42.281	0	5	5	2	1	-10921639	179.143	166	140	242	3762	32.043	2.000	0.099	1.005
ID601984	601984	8	50.793	68.632	38.234	0	5	5	2	1	-10921639	179.286	170	122	242	3765	37.930	2.000	0.123	1.034
ID601987	601987	2	48.561	58.031	46.901	0	5	5	2	1	-10921639	171.524	170	122	218	3602	30.595	2.000	0.122	1.222
ID601986	601986	9	40.850	63.030	41.595	0	5	5	2	1	-10921639	175.381	169	133	239	3683	29.222	2.000	0.089	0.985
ID601989	601989	None	37.447	39.780	51.228	0	5	5	2	1	-10921639	163.190	163	114	224	3427	29.147	2.000	0.081	0.835
ID601988	601988	15	40.079	48.342	49.855	0	5	5	2	1	-10921639	180.524	175	143	230	3791	28.019	6.360	0.083	0.991
ID601991	601991	14	41.945	33.806	58.500	0	5	5	2	1	-10921639	122.333	116	85	186	2569	28.671	2.000	0.141	1.052
ID601990	601990	None	41.403	67.181	51.051	0	5	5	2	1	-10921639	160.667	165	129	223	3374	25.242	2.000	0.098	1.137
ID601993	601993	None	35.462	54.119	27.266	0	6	6	2	1	-10921639	145.667	145	94	212	3059	24.935	2.000	0.089	0.952
ID601995	601995	10	53.112	54.112	42.390	0	6	6	2	1	-10921639	199.619	192	154	255	4192	33.400	2.000	0.108	1.163
ID601994	601994	8	41.418	68.303	39.080	0	6	6	2	1	-10921639	179.476	177	136	236	3769	25.876	2.000	0.101	1.267
ID601997	601997	2	56.425	58.187	47.080	0	6	6	2	1	-10921639	176.381	163	133	240	3704	33.269	2.000	0.124	1.172
ID601996	601996	9	50.384	62.995	41.949	0	6	6	2	1	-10921639	186.381	172	147	245	3914	33.693	2.000	0.118	1.172
ID601999	601999	15	44.852	47.735	47.988	0	6	6	2	1	-10921639	208.190	198	164	250	4372	24.825	7.600	0.094	1.439
ID601998	601998	None	35.385	82.241	46.691	0	6	6	2	1	-10921639	161.714	156	139	215	3396	18.789	7.600	0.093	1.466
ID602001	602001	None	37.644	38.885	57.184	0	6	6	2	1	-10921639	150.667	147	118	202	3164	23.608	2.000	0.094	1.094
ID602000	602000	16	39.393	51.136	50.017	0	6	6	2	1	-10921639	164.667	163	109	248	3458	36.150	2.000	0.056	0.485
ID602002	602002	1	72.254	50.992	60.379	0	6	6	2	1	-10921639	165.571	155	121	255	3477	41.918	2.000	0.178	1.194
ID602077	602077	10	64.212	54.122	42.053	0	7	7	2	1	-10921639	187.190	175	118	255	3931	39.314	2.000	0.134	1.124
ID602076	602076	8	39.786	68.406	38.535	0	7	7	2	1	-10921639	167.524	161	125	218	3518	28.062	6.359	0.105	1.138
ID602079	602079	2	49.198	57.801	47.067	0	7	7	2	1	-10921639	162.619	160	118	216	3415	30.854	2.000	0.114	1.081
ID602078	602078	9	38.188	62.807	41.943	0	7	7	2	1	-10921639	173.333	174	133	237	3640	29.466	2.000	0.080	0.869
ID602081	602081	16	49.594	50.965	49.743	0	7	7	2	1	-10921639	167.667	175	98	252	3521	42.198	2.000	0.085	0.622
ID602080	602080	15	44.089	47.616	48.874	0	7	7	2	1	-10921639	191.762	190	144	251	4027	28.107	6.303	0.096	1.199
ID602083	602083	14	37.540	32.729	58.229	0	7	7	2	1	-10921639	121.143	114	85	172	2544	23.271	7.600	0.114	1.066
ID602082	602082	None	47.621	66.109	51.057	0	7	7	2	1	-10921639	180.952	183	143	251	3800	29.398	2.000	0.105	1.175
ID602084	602084	1	73.485	51.317	60.407	0	7	7	2	1	-10921639	149.095	134	94	251	3131	48.139	2.000	0.186	0.973
ID602093	602093	8	35.887	68.080	38.793	0	8	8	2	1	-10921639	161.571	170	111	198	3393	25.027	4.800	0.113	1.312
ID602092	602092	None	35.371	50.570	36.082	0	8	8	2	1	-10921639	178.190	174	142	246	3742	25.903	2.000	0.068	0.871
ID602095	602095	10	57.719	54.161	41.942	0	8	8	2	1	-10921639	190.143	185	140	255	3993	35.858	2.000	0.121	1.143
ID602094	602094	9	38.494	63.012	41.062	0	8	8	2	1	-10921639	167.762	160	128	230	3523	26.657	2.000	0.072	0.841
ID602097	602097	14	36.718	32.951	58.031	0	8	8	2	1	-10921639	121.714	116	87	171	2556	23.472	2.000	0.106	0.998
ID602096	602096	17	37.779	69.610	49.781	0	8	8	2	1	-10921639	159.095	156	122	214	3341	27.475	2.000	0.076	0.822
ID602098	602098	1	68.447	51.311	60.341	0	8	8	2	1	-10921639	169.476	153	125	255	3559	38.902	2.000	0.165	1.233
ID602033	602033	17	49.700	69.783	49.539	0	9	9	2	1	-10921639	156.476	149	120	236	3286	33.487	2.000	0.116	0.970
ID602032	602032	16	40.990	51.591	50.097	0	9	9	2	1	-10921639	167.238	163	118	242	3512	30.648	2.000	0.102	1.013
ID602034	602034	1	53.820	51.119	60.461	0	9	9	2	1	-10921639	142.762	126	106	240	2998	36.958	2.000	0.134	0.910
ID602029	602029	9	37.851	62.388	41.307	0	9	9	2	1	-10921639	158.619	150	129	213	3331	24.287	2.000	0.085	1.023
ID602031	602031	None	46.489	57.945	46.917	0	9	9	2	1	-10921639	152.762	159	116	212	3208	29.772	2.000	0.108	0.999
ID602030	602030	10	48.163	54.206	42.408	0	9	9	2	1	-10921639	171.905	167	122	248	3610	34.299	2.000	0.100	0.908
ID602057	602057	18	51.956	50.971	35.996	0	10	10	2	1	-10921639	169.571	166	133	242	3561	30.071	2.000	0.115	1.168
ID602059	602059	8	38.037	68.199	38.778	0	10	10	2	1	-10921639	174.333	180	112	219	3661	31.078	2.000	0.084	0.873
ID602058	602058	None	39.801	69.544	36.004	0	10	10	2	1	-10921639	174.476	174	112	247	3664	36.952	7.600	0.073	0.643
ID602061	602061	9	42.432	62.536	41.596	0	10	10	2	1	-10921639	166.476	164	125	236	3496	30.508	2.000	0.101	0.997
ID602060	602060	10	49.281	54.476	42.160	0	10	10	2	1	-10921639	184.238	182	144	253	3869	31.591	2.000	0.108	1.135
ID602063	602063	16	45.080	50.999	50.317	0	10	10	2	1	-10921639	166.286	160	114	246	3492	33.354	2.000	0.080	0.735
ID602062	602062	None	35.928	76.525	48.841	0	10	10	2	1	-10921639	168.667	166	133	219	3542	20.387	6.291	0.102	1.533
ID602065	602065	1	62.055	51.304	60.514	0	10	10	2	1	-10921639	146.286	138	82	245	3072	43.722	2.000	0.175	0.999
ID602064	602064	17	38.656	69.691	50.080	0	10	10	2	1	-10921639	147.810	143	112	203	3104	23.319	2.000	0.107	1.220
ID602089	602089	16	49.850	51.415	49.934	0	11	11	2	1	-10921639	166.000	161	111	248	3486	38.301	7.600	0.107	0.835
ID602088	602088	19	37.877	57.726	47.111	0	11	11	2	1	-10921639	157.571	152	107	210	3309	25.111	2.000	0.096	1.100
ID602091	602091	1	54.303	51.228	60.518	0	11	11	2	1	-10921639	139.524	131	100	223	2930	36.732	2.000	0.164	1.068
ID602090	602090	None	37.009	43.626	55.315	0	11	11	2	1	-10921639	151.952	153	110	194	3191	24.342	2.000	0.104	1.179
ID602085	602085	18	38.901	51.119	36.255	0	11	11	2	1	-10921639	175.524	172	144	246	3686	26.061	2.000	0.073	0.915
ID602087	602087	9	51.332	63.159	41.048	0	11	11	2	1	-10921639	183.381	187	137	252	3851	30.742	2.000	0.114	1.223
ID602086	602086	8	44.094	68.481	38.122	0	11	11	2	1	-10921639	184.667	178	147	235	3878	27.086	2.000	0.098	1.217
ID602105	602105	1	55.158	51.063	60.885	0	12	12	2	1	-10921639	141.762	134	94	234	2977	35.903	2.000	0.159	1.085
ID602104	602104	None	36.352	64.971	53.582	0	12	12	2	1	-10921639	133.762	134	89	201	2809	27.070	2.000	0.104	0.929
ID602099	602099	None	36.561	69.811	34.933	0	12	12	2	1	-10921639	165.143	161	128	225	3468	25.017	2.000	0.087	1.052
ID602101	602101	19	37.102	57.815	46.947	0	12	12	2	1	-10921639	145.619	142	101	201	3058	27.173	2.000	0.085	0.844
ID602100	602100	8	37.878	67.984	39.701	0	12	12	2	1	-10921639	158.095	158	105	198	3320	27.192	3.200	0.098	1.036
ID602103	602103	17	44.045	69.877	49.997	0	12	12	2	1	-10921639	146.571	143	112	208	3078	24.831	2.000	0.116	1.226
ID602102	602102	16	39.611	51.048	50.218	0	12	12	2	1	-10921639	163.000	164	117	241	3423	29.910	2.000	0.076	0.775
ID602107	602107	21	36.041	53.985	42.276	0	13	13	2	1	-10921639	173.571	169	142	225	3645	21.623	2.000	0.086	1.271
ID602106	602106	8	37.197	68.485	38.474	0	13	13	2	1	-10921639	169.238	164	131	228	3554	23.403	2.000	0.096	1.262
ID602109	602109	19	45.611	58.254	47.379	0	13	13	2	1	-10921639	151.714	147	115	219	3186	31.715	2.000	0.109	0.938
ID602108	602108	None	35.638	80.657	45.905	0	13	13	2	1	-10921639	159.000	159	123	202	3339	21.093	4.800	0.097	1.332
ID602111	602111	17	50.055	70.052	49.649	0	13	13	2	1	-10921639	142.429	133	107	203	2991	26.055	2.000	0.153	1.447
ID602110	602110	16	45.117	50.363	49.936	0	13	13	2	1	-10921639	170.333	166	136	241	3577	29.148	2.000	0.120	1.248
ID602112	602112	1	57.088	51.146	60.300	0	13	13	2	1	-10921639	143.000	132	104	239	3003	35.947	2.000	0.144	0.999
ID602129	602129	20	39.238	62.908	41.087	0	14	14	2	1	-10921639	158.000	153	127	237	3318	27.269	2.000	0.071	0.772
ID602128	602128	8	57.656	68.201	38.753	0	14	14	2	1	-10921639	174.667	172	116	231	3668	34.156	2.000	0.148	1.316
ID602131	602131	19	50.427	57.982	46.857	0	14	14	2	1	-10921639	155.190	149	115	216	3259	29.502	2.000	0.137	1.269
ID602130	602130	21	54.388	54.609	41.984	0	14	14	2	1	-10921639	166.190	163	115	230	3490	33.738	2.000	0.139	1.204
ID602133	602133	1	65.070	51.346	60.244	0	14	14	2	1	-10921639	151.810	142	105	245	3188	37.786	2.000	0.181	1.233
ID602132	602132	16	53.359	50.932	50.127	0	14	14	2	1	-10921639	174.429	165	129	255	3663	32.474	2.000	0.114	1.103
ID602113	602113	23	37.935	46.980	40.026	0	15	15	2	1	-10921639	163.762	167	109	228	3439	30.120	2.000	0.088	0.877
ID602115	602115	21	55.297	54.067	42.203	0	15	15	2	1	-10921639	171.048	161	126	239	3592	31.980	2.000	0.136	1.278
ID602114	602114	20	38.997	62.558	41.176	0	15	15	2	1	-10921639	149.952	147	107	218	3149	30.268	2.000	0.089	0.812
ID602117	602117	16	45.210	50.834	50.418	0	15	15	2	1	-10921639	153.714	144	101	224	3228	34.541	2.000	0.106	0.857
ID602116	602116	None	40.908	81.487	46.140	0	15	15	2	1	-10921639	151.619	149	116	196	3184	22.995	4.800	0.145	1.669
ID602119	602119	1	60.681	51.225	60.486	0	15	15	2	1	-10921639	149.190	139	100	245	3133	39.572	2.000	0.155	1.010
ID602118	602118	None	35.121	70.063	50.235	0	15	15	2	1	-10921639	133.524	129	105	176	2804	20.476	2.000	0.102	1.206
ID602139	602139	23	41.458	46.863	39.822	0	16	16	2	1	-10921639	157.476	155	104	228	3307	30.538	2.000	0.082	0.782
ID602138	602138	None	39.889	68.735	38.309	0	16	16	2	1	-10921639	158.143	163	105	218	3321	30.487	7.600	0.110	1.030
ID602141	602141	19	41.895	58.604	47.055	0	16	16	2	1	-10921639	150.476	145	114	205	3160	26.765	2.000	0.110	1.115
ID602140	602140	21	48.504	53.748	42.070	0	16	16	2	1	-10921639	180.000	178	138	237	3780	27.833	2.000	0.119	1.371
ID602143	602143	16	46.395	50.978	50.518	0	16	16	2	1	-10921639	147.000	144	79	221	3087	39.480	2.000	0.118	0.783
ID602142	602142	None	37.477	48.241	49.975	0	16	16	2	1	-10921639	145.048	145	102	190	3046	28.359	2.000	0.103	0.955
ID602144	602144	1	59.272	51.184	60.445	0	16	16	2	1	-10921639	137.333	131	93	237	2884	39.421	2.000	0.166	0.990
ID602121	602121	None	44.634	42.610	45.190	0	17	17	2	1	-10921639	146.238	138	112	214	3071	27.794	2.000	0.107	1.015
ID602120	602120	23	38.653	46.912	39.520	0	17	17	2	1	-10921639	161.667	159	121	236	3395	28.829	2.000	0.084	0.869
ID602123	602123	19	40.759	58.471	47.060	0	17	17	2	1	-10921639	134.667	128	90	208	2828	32.935	2.000	0.088	0.658
ID602122	602122	None	42.827	79.071	46.203	0	17	17	2	1	-10921639	156.810	154	116	199	3293	24.293	4.800	0.132	1.503
ID602125	602125	16	58.005	51.187	50.870	0	17	17	2	1	-10921639	175.190	170	133	255	3679	33.854	2.000	0.125	1.151
ID602124	602124	None	50.473	70.147	49.615	0	17	17	2	1	-10921639	150.048	136	107	199	3151	27.759	4.800	0.154	1.446
ID602127	602127	1	66.322	51.132	60.658	0	17	17	2	1	-10921639	143.714	136	93	245	3018	42.869	2.000	0.195	1.093
ID602126	602126	None	40.328	64.932	53.718	0	17	17	2	1	-10921639	134.905	133	102	178	2833	22.354	2.000	0.133	1.416
ID602137	602137	1	60.411	51.196	60.470	0	18	18	2	1	-10921639	145.762	131	89	245	3061	40.607	2.000	0.142	0.892
ID602136	602136	16	41.806	51.114	51.273	0	18	18	2	1	-10921639	147.667	143	114	237	3101	30.983	2.000	0.074	0.657
ID602135	602135	19	48.333	58.052	47.005	0	18	18	2	1	-10921639	150.095	143	117	215	3152	29.177	2.000	0.111	1.029
ID602134	602134	25	42.445	68.668	38.751	0	18	18	2	1	-10921639	163.905	170	100	235	3442	32.778	4.800	0.108	0.972
ID602145	602145	None	41.281	40.965	38.995	0	19	19	2	1	-10921639	165.952	166	118	205	3485	21.627	4.800	0.118	1.620
ID602147	602147	24	35.725	54.110	42.246	0	19	19	2	1	-10921639	146.619	138	116	216	3079	26.929	2.000	0.081	0.814
ID602146	602146	25	49.249	67.928	38.985	0	19	19	2	1	-10921639	158.619	154	123	203	3331	23.568	4.800	0.161	1.869
ID602149	602149	None	37.031	33.461	58.455	0	19	19	2	1	-10921639	113.810	107	85	165	2390	25.445	2.000	0.123	0.982
ID602148	602148	None	37.173	70.032	50.065	0	19	19	2	1	-10921639	133.095	127	101	215	2795	27.077	2.000	0.080	0.726
ID602150	602150	1	67.899	51.263	60.499	0	19	19	2	1	-10921639	149.143	134	94	247	3132	43.443	2.000	0.179	1.044
ID602153	602153	24	55.276	54.223	42.283	0	20	20	2	1	-10921639	177.238	165	134	251	3722	31.061	2.000	0.137	1.377
ID602152	602152	25	42.791	68.282	39.055	0	20	20	2	1	-10921639	141.571	134	88	205	2973	27.965	2.000	0.122	1.103
ID602155	602155	None	55.411	47.936	50.001	0	20	20	2	1	-10921639	163.952	166	125	247	3443	35.112	2.000	0.132	1.090
ID602154	602154	19	37.293	58.731	47.007	0	20	20	2	1	-10921639	146.762	142	112	201	3082	24.517	2.000	0.087	0.956
ID602157	602157	None	37.665	46.275	58.430	0	20	20	2	1	-10921639	138.714	133	99	182	2913	25.962	2.000	0.123	1.167
ID602156	602156	None	43.873	50.672	51.058	0	20	20	2	1	-10921639	160.095	161	112	226	3362	34.065	2.000	0.095	0.814
ID602158	602158	1	63.862	51.460	60.530	0	20	20	2	1	-10921639	156.857	145	107	250	3294	46.198	2.000	0.168	0.978
ID602151	602151	None	36.028	58.812	25.660	0	20	20	2	1	-10921639	143.095	139	112	191	3005	21.580	2.000	0.100	1.201
ID602168	602168	1	60.960	51.395	60.478	0	21	21	2	1	-10921639	149.048	140	94	245	3130	40.948	2.000	0.150	0.947
ID602165	602165	19	50.517	58.639	47.161	0	21	21	2	1	-10921639	151.000	147	99	213	3171	31.393	2.000	0.130	1.109
ID602164	602164	24	56.233	53.745	41.967	0	21	21	2	1	-10921639	179.238	185	114	250	3764	33.529	4.800	0.143	1.336
ID602167	602167	None	36.093	64.823	53.998	0	21	21	2	1	-10921639	126.524	121	96	183	2657	21.672	6.322	0.119	1.242
ID602166	602166	26	43.013	70.446	49.787	0	21	21	2	1	-10921639	144.000	138	93	197	3024	24.495	4.800	0.136	1.410
ID602161	602161	26	38.479	70.003	49.898	0	22	22	2	1	-10921639	134.810	126	101	214	2831	25.905	2.000	0.085	0.818
ID602160	602160	19	43.051	58.254	47.133	0	22	22	2	1	-10921639	134.286	127	91	196	2820	28.681	2.000	0.124	1.033
ID602163	602163	1	74.125	51.330	60.319	0	22	22	2	1	-10921639	151.524	128	100	252	3182	47.153	2.000	0.197	1.059
ID602162	602162	None	47.062	51.203	51.408	0	22	22	2	1	-10921639	144.190	133	104	235	3028	31.320	2.000	0.106	0.879
ID602159	602159	24	52.109	53.794	42.479	0	22	22	2	1	-10921639	159.714	155	116	243	3354	34.179	2.000	0.126	1.048
ID602169	602169	28	35.991	68.177	38.230	0	23	23	2	1	-10921639	148.190	149	112	194	3112	23.162	2.000	0.096	1.122
ID602171	602171	19	45.435	58.056	47.165	0	23	23	2	1	-10921639	142.524	142	90	198	2993	30.703	2.000	0.128	1.053
ID602170	602170	24	48.389	54.114	42.191	0	23	23	2	1	-10921639	150.905	137	125	234	3169	28.875	2.000	0.117	1.097
ID602173	602173	1	60.209	51.227	60.246	0	23	23	2	1	-10921639	156.095	145	116	248	3278	37.769	2.000	0.145	1.049
ID602172	602172	None	36.937	33.309	58.831	0	23	23	2	1	-10921639	104.048	102	50	178	2185	28.861	2.000	0.113	0.730
ID602191	602191	27	36.380	59.348	25.905	0	24	24	2	1	-10921639	143.905	140	114	188	3022	23.008	2.000	0.094	1.079
ID602193	602193	28	46.877	68.275	38.695	0	24	24	2	1	-10921639	149.952	150	110	192	3149	28.168	2.000	0.144	1.341
ID602192	602192	29	39.743	47.309	39.102	0	24	24	2	1	-10921639	161.000	153	123	213	3381	29.048	2.000	0.078	0.806
ID602195	602195	19	36.345	58.190	46.736	0	24	24	2	1	-10921639	149.048	148	112	188	3130	23.073	2.000	0.106	1.234
ID602194	602194	24	45.567	53.938	42.536	0	24	24	2	1	-10921639	168.286	165	118	246	3534	33.528	2.000	0.092	0.842
ID602197	602197	30	35.551	50.950	51.355	0	24	24	2	1	-10921639	134.000	132	90	190	2814	25.724	2.000	0.087	0.832
ID602196	602196	None	35.756	80.877	46.965	0	24	24	2	1	-10921639	135.238	128	99	172	2840	18.976	4.800	0.139	1.743
ID602199	602199	1	57.754	51.361	60.273	0	24	24	2	1	-10921639	148.429	133	99	247	3117	42.084	2.000	0.125	0.782
ID602198	602198	31	38.023	65.621	51.114	0	24	24	2	1	-10921639	129.429	127	91	208	2718	29.453	2.000	0.086	0.696
ID602175	602175	29	40.662	47.053	38.928	0	25	25	2	1	-10921639	146.095	142	101	192	3068	27.046	2.000	0.103	1.011
ID602174	602174	27	36.541	59.166	25.694	0	25	25	2	1	-10921639	159.048	156	126	204	3340	22.480	2.000	0.093	1.204
ID602177	602177	24	50.756	54.170	42.235	0	25	25	2	1	-10921639	155.238	143	109	230	3260	33.157	2.000	0.117	0.983
ID602176	602176	28	47.122	68.727	38.927	0	25	25	2	1	-10921639	140.381	140	83	196	2948	32.794	2.000	0.134	1.014
ID602179	602179	30	41.136	51.154	51.323	0	25	25	2	1	-10921639	134.952	126	102	209	2834	29.291	2.000	0.091	0.767
ID602178	602178	19	49.561	58.021	46.972	0	25	25	2	1	-10921639	165.905	174	106	223	3484	32.521	2.000	0.126	1.140
ID602181	602181	1	56.944	51.316	60.329	0	25	25	2	1	-10921639	127.190	118	85	232	2671	37.704	2.000	0.163	0.947
ID602180	602180	31	38.325	65.860	51.280	0	25	25	2	1	-10921639	122.762	116	82	196	2578	27.653	2.000	0.087	0.707
ID602185	602185	28	52.646	68.282	38.840	0	26	26	2	1	-10921639	176.571	175	133	216	3708	25.941	4.800	0.151	1.787
ID602184	602184	29	51.706	47.435	39.438	0	26	26	2	1	-10921639	148.571	145	91	237	3120	41.006	2.000	0.115	0.746
ID602187	602187	19	46.889	57.740	46.994	0	26	26	2	1	-10921639	156.095	154	117	218	3278	27.011	2.000	0.120	1.241
ID602186	602186	24	48.213	54.071	42.338	0	26	26	2	1	-10921639	146.810	140	101	225	3083	33.443	2.000	0.113	0.889
ID602189	602189	None	38.258	33.045	58.711	0	26	26	2	1	-10921639	107.429	99	69	166	2256	26.284	2.000	0.125	0.910
ID602188	602188	30	41.482	50.942	51.419	0	26	26	2	1	-10921639	148.905	138	116	228	3127	29.725	2.000	0.098	0.890
ID602190	602190	1	50.692	51.484	60.156	0	26	26	2	1	-10921639	131.905	121	78	234	2770	41.067	2.000	0.110	0.637
ID602183	602183	None	35.604	35.795	39.151	0	26	26	2	1	-10921639	138.857	142	106	174	2916	17.998	4.800	0.129	1.761
ID602182	602182	32	48.159	39.892	31.073	0	26	26	2	1	-10921639	138.952	133	101	204	2918	25.748	2.000	0.153	1.433
ID602207	602207	29	59.260	47.171	39.318	0	27	27	2	1	-10921639	168.048	158	117	245	3529	36.268	2.000	0.144	1.169
ID602206	602206	32	38.427	39.374	31.246	0	27	27	2	1	-10921639	139.429	129	112	193	2928	23.185	2.000	0.113	1.223
ID602209	602209	None	37.727	62.090	45.249	0	27	27	2	1	-10921639	142.429	140	95	198	2991	26.988	2.000	0.085	0.823
ID602208	602208	24	62.285	54.030	42.181	0	27	27	2	1	-10921639	161.381	159	118	243	3389	35.977	2.000	0.162	1.252
ID602211	602211	33	35.199	69.807	50.262	0	27	27	2	1	-10921639	128.714	126	91	183	2703	23.580	2.000	0.097	0.962
ID602210	602210	19	50.732	57.970	47.016	0	27	27	2	1	-10921639	149.143	145	95	192	3132	30.395	2.000	0.140	1.201
ID602213	602213	1	48.952	51.255	60.406	0	27	27	2	1	-10921639	133.810	118	100	212	2810	32.354	2.000	0.130	0.950
ID602212	602212	30	42.826	51.088	51.344	0	27	27	2	1	-10921639	138.381	128	96	210	2906	30.917	2.000	0.097	0.789
ID602233	602233	19	43.990	58.051	46.855	0	28	28	2	1	-10921639	147.286	144	106	207	3093	27.596	2.000	0.116	1.106
ID602232	602232	24	43.818	54.240	42.277	0	28	28	2	1	-10921639	157.143	155	109	242	3300	32.268	2.000	0.090	0.802
ID602235	602235	30	55.246	50.848	51.221	0	28	28	2	1	-10921639	149.238	144	96	241	3134	37.458	2.000	0.131	0.921
ID602234	602234	33	40.445	69.985	50.087	0	28	28	2	1	-10921639	123.905	122	88	182	2602	24.356	2.000	0.119	1.078
ID602237	602237	1	60.306	51.435	60.352	0	28	28	2	1	-10921639	135.619	123	93	239	2848	44.281	2.000	0.148	0.792
ID602236	602236	None	40.933	34.019	58.860	0	28	28	2	1	-10921639	98.524	91	72	163	2069	24.823	2.000	0.159	1.087
ID602229	602229	32	43.882	39.705	30.859	0	28	28	2	1	-10921639	125.667	121	84	202	2639	30.923	2.000	0.117	0.848
ID602231	602231	29	40.293	47.090	39.748	0	28	28	2	1	-10921639	138.905	134	91	225	2917	34.746	2.000	0.073	0.545
ID602230	602230	28	35.093	68.350	38.248	0	28	28	2	1	-10921639	140.000	140	95	187	2940	22.463	2.000	0.103	1.168
ID602225	602225	24	46.350	53.955	42.144	0	29	29	2	1	-10921639	147.429	144	96	213	3096	30.539	2.000	0.116	1.007
ID602224	602224	29	42.190	46.876	39.893	0	29	29	2	1	-10921639	139.333	125	106	223	2926	29.118	2.000	0.097	0.849
ID602227	602227	30	46.771	51.337	51.366	0	29	29	2	1	-10921639	153.619	147	101	239	3226	35.390	2.000	0.103	0.812
ID602226	602226	19	47.730	58.012	47.306	0	29	29	2	1	-10921639	143.238	140	106	208	3008	29.710	2.000	0.127	1.084
ID602228	602228	1	64.823	51.379	60.207	0	29	29	2	1	-10921639	140.238	129	98	236	2945	41.170	2.000	0.180	1.039
ID602223	602223	28	44.872	68.263	38.477	0	29	29	2	1	-10921639	163.190	159	126	205	3427	26.423	2.000	0.116	1.281
ID602239	602239	None	37.052	62.661	42.018	0	30	30	2	1	-10921639	137.286	136	100	188	2883	24.918	2.000	0.099	0.991
ID602238	602238	24	37.849	54.179	42.422	0	30	30	2	1	-10921639	117.857	111	83	193	2475	29.415	2.000	0.108	0.781
ID602241	602241	None	44.630	69.976	50.381	0	30	30	2	1	-10921639	142.190	137	105	209	2986	27.173	2.000	0.124	1.156
ID602240	602240	19	47.945	58.005	47.011	0	30	30	2	1	-10921639	135.429	131	96	194	2844	27.500	2.000	0.138	1.191
ID602243	602243	None	36.826	46.184	58.397	0	30	30	2	1	-10921639	126.429	117	96	182	2655	24.869	2.000	0.111	1.016
ID602242	602242	30	47.579	50.871	51.553	0	30	30	2	1	-10921639	138.714	131	89	220	2913	34.660	2.000	0.121	0.863
ID602244	602244	1	65.617	51.342	60.486	0	30	30	2	1	-10921639	152.286	138	93	247	3198	42.996	2.000	0.166	1.008
ID602249	602249	30	47.116	51.293	51.347	0	31	31	2	1	-10921639	139.476	125	107	218	2929	31.701	2.000	0.117	0.920
ID602248	602248	19	45.611	57.846	47.167	0	31	31	2	1	-10921639	134.381	127	95	191	2822	29.728	2.000	0.124	0.995
ID602251	602251	1	64.266	51.421	60.568	0	31	31	2	1	-10921639	142.952	134	76	242	3002	44.329	2.000	0.195	1.054
ID602250	602250	None	35.012	34.371	58.327	0	31	31	2	1	-10921639	117.333	111	79	172	2464	23.884	2.000	0.125	1.096
ID602245	602245	None	37.345	50.765	36.143	0	31	31	2	1	-10921639	153.048	149	123	226	3214	23.817	2.000	0.081	0.963
ID602247	602247	24	42.899	54.489	42.498	0	31	31	2	1	-10921639	148.619	140	106	212	3121	28.793	2.000	0.119	1.095
ID602246	602246	29	39.966	46.675	39.985	0	31	31	2	1	-10921639	137.952	132	100	226	2897	28.921	2.000	0.089	0.780
ID602217	602217	24	50.252	53.824	42.386	0	32	32	2	1	-10921639	154.571	144	115	234	3246	28.835	4.800	0.155	1.438
ID602216	602216	29	52.179	46.837	39.924	0	32	32	2	1	-10921639	128.952	114	89	226	2708	37.433	2.000	0.110	0.683
ID602219	602219	None	37.870	75.293	49.206	0	32	32	2	1	-10921639	125.905	123	85	196	2644	25.243	2.000	0.105	0.949
ID602218	602218	19	52.308	58.143	47.148	0	32	32	2	1	-10921639	150.381	140	115	205	3158	29.066	2.000	0.150	1.348
ID602221	602221	1	69.446	51.477	60.473	0	32	32	2	1	-10921639	153.857	143	98	251	3231	48.642	2.000	0.164	0.890
ID602220	602220	30	39.684	50.721	51.677	0	32	32	2	1	-10921639	131.286	128	91	202	2757	27.706	2.000	0.109	0.933
ID602222	602222	None	40.774	44.720	63.686	0	32	32	2	1	-10921639	121.333	121	80	172	2548	27.536	2.000	0.134	1.040
ID602215	602215	34	36.477	67.877	38.927	0	32	32	2	1	-10921639	147.095	147	100	183	3089	25.465	2.000	0.114	1.180
ID602214	602214	None	35.774	39.677	31.172	0	32	32	2	1	-10921639	137.238	134	96	198	2882	26.349	2.000	0.081	0.780
ID602201	602201	29	37.083	46.606	39.585	0	33	33	2	1	-10921639	142.238	143	104	194	2987	25.787	2.000	0.108	1.075
ID602200	602200	34	36.370	68.240	39.046	0	33	33	2	1	-10921639	140.857	134	106	188	2958	25.297	2.000	0.093	0.944
ID602203	602203	19	49.727	58.157	47.133	0	33	33	2	1	-10921639	127.190	128	74	185	2671	32.056	2.000	0.160	1.096
ID602202	602202	24	57.808	54.159	42.272	0	33	33	2	1	-10921639	159.762	154	123	234	3355	30.343	4.800	0.171	1.534
ID602205	602205	1	74.480	51.256	60.284	0	33	33	2	1	-10921639	150.000	127	96	253	3150	48.628	2.000	0.182	0.949
ID602204	602204	30	45.912	51.057	51.465	0	33	33	2	1	-10921639	129.952	118	82	221	2729	34.168	2.000	0.122	0.827
ID602257	602257	1	62.389	51.358	60.349	0	34	34	2	1	-10921639	149.619	134	107	245	3142	41.314	2.000	0.157	0.981
ID602256	602256	19	45.411	58.347	47.440	0	34	34	2	1	-10921639	134.524	129	95	194	2825	29.364	2.000	0.144	1.154
ID602253	602253	29	51.754	46.983	39.523	0	34	34	2	1	-10921639	145.619	134	102	239	3058	38.323	2.000	0.123	0.833
ID602252	602252	34	44.822	68.131	38.471	0	34	34	2	1	-10921639	170.095	167	129	225	3572	27.718	6.323	0.113	1.244
ID602255	602255	24	43.085	54.136	42.612	0	34	34	2	1	-10921639	132.619	132	88	219	2785	35.594	2.000	0.095	0.645
ID602254	602254	None	35.088	62.322	42.328	0	34	34	2	1	-10921639	131.810	127	100	210	2768	27.105	2.000	0.077	0.699
ID602265	602265	1	70.863	51.551	60.399	0	35	35	2	1	-10921639	153.476	145	77	250	3223	49.758	2.000	0.185	0.964
ID602264	602264	30	38.960	51.097	51.407	0	35	35	2	1	-10921639	131.333	121	98	205	2758	30.316	2.000	0.082	0.659
ID602259	602259	29	49.390	46.301	40.015	0	35	35	2	1	-10921639	156.143	147	111	230	3279	30.549	2.000	0.117	1.068
ID602258	602258	34	38.150	69.182	36.557	0	35	35	2	1	-10921639	155.810	158	125	210	3272	23.731	2.000	0.114	1.344
ID602261	602261	None	36.368	43.313	45.437	0	35	35	2	1	-10921639	144.476	138	105	199	3034	26.634	2.000	0.091	0.908
ID602260	602260	24	42.500	53.723	42.689	0	35	35	2	1	-10921639	131.095	122	96	216	2753	31.832	2.000	0.104	0.777
ID602263	602263	35	52.527	70.028	50.143	0	35	35	2	1	-10921639	148.190	145	111	202	3112	26.761	2.000	0.166	1.573
ID602262	602262	19	35.709	58.390	47.276	0	35	35	2	1	-10921639	127.667	122	93	170	2681	23.183	2.000	0.117	1.157
ID602281	602281	1	51.173	51.322	60.090	0	36	36	2	1	-10921639	141.238	131	93	223	2966	35.756	2.000	0.125	0.879
ID602280	602280	30	35.325	50.941	51.583	0	36	36	2	1	-10921639	126.905	122	84	182	2665	27.053	2.000	0.083	0.717
ID602277	602277	29	49.068	46.650	39.910	0	36	36	2	1	-10921639	142.048	136	101	231	2983	30.561	2.000	0.138	1.128
ID602279	602279	35	36.248	69.461	50.160	0	36	36	2	1	-10921639	123.905	122	94	182	2602	25.255	2.000	0.110	0.974
ID602278	602278	24	51.319	54.254	42.341	0	36	36	2	1	-10921639	148.333	136	91	221	3115	32.993	2.000	0.132	1.046
ID602267	602267	29	38.865	46.957	39.322	0	37	37	2	1	-10921639	146.048	142	101	201	3067	22.813	4.800	0.126	1.434
ID602266	602266	None	41.989	39.554	31.208	0	37	37	2	1	-10921639	129.524	126	96	181	2720	22.750	2.000	0.149	1.477
ID602269	602269	35	36.035	70.150	50.138	0	37	37	2	1	-10921639	132.524	133	101	182	2783	20.992	2.000	0.103	1.182
ID602268	602268	24	55.520	54.184	42.613	0	37	37	2	1	-10921639	152.238	149	93	237	3197	39.441	2.000	0.135	0.916
ID602270	602270	1	53.410	51.284	60.327	0	37	37	2	1	-10921639	131.000	114	89	236	2751	40.032	2.000	0.122	0.713
ID602273	602273	29	37.712	46.714	39.140	0	38	38	2	1	-10921639	146.667	147	102	205	3080	27.986	2.000	0.085	0.823
ID602272	602272	None	35.445	68.875	38.344	0	38	38	2	1	-10921639	150.143	155	109	187	3153	23.223	4.800	0.117	1.350
ID602275	602275	None	40.924	51.003	51.538	0	38	38	2	1	-10921639	136.476	126	91	192	2866	32.293	2.000	0.112	0.850
ID602274	602274	24	46.598	54.218	42.699	0	38	38	2	1	-10921639	143.238	139	95	225	3008	33.967	2.000	0.115	0.871
ID602276	602276	1	58.614	51.517	60.254	0	38	38	2	1	-10921639	144.286	129	89	241	3030	41.522	2.000	0.148	0.895
ID602271	602271	99	38.778	51.767	36.757	0	38	38	2	1	-10921639	147.333	139	115	201	3094	23.657	2.000	0.110	1.231
ID602283	602283	24	45.809	54.489	42.285	0	39	39	2	1	-10921639	164.952	163	131	212	3464	23.340	4.800	0.134	1.669
ID602282	602282	99	37.046	51.797	37.033	0	39	39	2	1	-10921639	150.190	142	111	212	3154	25.608	2.000	0.086	0.928
ID602285	602285	None	37.332	69.706	50.278	0	39	39	2	1	-10921639	139.238	137	105	181	2924	20.859	2.000	0.113	1.361
ID602284	602284	None	36.619	62.550	45.730	0	39	39	2	1	-10921639	133.143	129	91	182	2796	25.952	2.000	0.107	0.994
ID602286	602286	1	68.426	51.261	60.161	0	39	39	2	1	-10921639	152.333	143	112	247	3199	39.673	2.000	0.182	1.182
ID602289	602289	1	62.834	51.363	60.446	0	40	40	2	1	-10921639	140.619	126	98	239	2953	46.603	2.000	0.157	0.818
ID602288	602288	24	55.451	54.296	42.670	0	40	40	2	1	-10921639	165.238	159	123	246	3470	33.134	2.000	0.142	1.241
ID602287	602287	None	42.759	47.099	39.423	0	40	40	2	1	-10921639	144.857	139	109	204	3042	27.730	2.000	0.117	1.093
ID602291	602291	24	58.751	54.527	42.857	0	41	41	2	1	-10921639	152.810	150	90	241	3209	40.398	2.000	0.147	0.970
ID602290	602290	36	36.663	67.683	40.647	0	41	41	2	1	-10921639	123.429	123	67	186	2592	33.948	2.000	0.107	0.700
ID602293	602293	None	35.067	34.108	58.183	0	41	41	2	1	-10921639	103.619	105	64	164	2176	26.208	2.000	0.124	0.869
ID602292	602292	None	37.644	65.355	50.864	0	41	41	2	1	-10921639	123.619	127	78	180	2596	26.826	2.000	0.111	0.922
ID602294	602294	1	77.529	51.351	60.334	0	41	41	2	1	-10921639	151.333	139	89	250	3178	48.062	2.000	0.212	1.101
ID602303	602303	37	38.542	46.822	39.059	0	42	42	2	1	-10921639	130.476	129	93	196	2740	27.025	2.000	0.097	0.857
ID602302	602302	None	35.206	68.787	35.461	0	42	42	2	1	-10921639	142.667	142	104	193	2996	24.778	2.000	0.108	1.125
ID602305	602305	24	56.161	54.332	42.463	0	42	42	2	1	-10921639	150.571	143	107	236	3162	34.718	2.000	0.164	1.224
ID602304	602304	36	48.423	67.767	40.622	0	42	42	2	1	-10921639	135.429	133	83	199	2844	34.384	2.000	0.153	1.047
ID602307	602307	None	40.259	74.601	54.563	0	42	42	2	1	-10921639	116.429	117	58	181	2445	33.732	2.000	0.123	0.756
ID602306	602306	38	37.310	50.674	51.416	0	42	42	2	1	-10921639	126.952	123	80	201	2666	30.342	2.000	0.087	0.668
ID602308	602308	1	65.577	51.467	60.404	0	42	42	2	1	-10921639	147.286	128	107	245	3093	45.513	2.000	0.169	0.934
ID602313	602313	None	36.142	39.836	42.935	0	43	43	2	1	-10921639	140.952	143	90	187	2960	26.802	2.000	0.101	0.965
ID602312	602312	36	42.526	68.040	39.762	0	43	43	2	1	-10921639	151.095	155	104	196	3173	28.870	4.800	0.143	1.311
ID602315	602315	None	37.715	58.393	47.251	0	43	43	2	1	-10921639	115.286	101	80	171	2421	27.972	2.000	0.107	0.795
ID602314	602314	24	59.548	54.158	42.791	0	43	43	2	1	-10921639	150.810	150	101	240	3167	33.363	2.000	0.173	1.336
ID602317	602317	38	46.647	50.951	51.680	0	43	43	2	1	-10921639	139.857	132	94	203	2937	29.285	2.000	0.129	1.092
ID602316	602316	None	39.426	69.408	50.306	0	43	43	2	1	-10921639	122.571	122	73	192	2574	30.621	2.000	0.102	0.744
ID602319	602319	40	46.929	34.384	58.522	0	43	43	2	1	-10921639	115.810	112	61	187	2432	37.568	2.000	0.130	0.711
ID602318	602318	42	39.341	41.028	53.122	0	43	43	2	1	-10921639	112.571	109	76	186	2364	29.284	7.600	0.102	0.715
ID602320	602320	1	80.063	51.362	60.459	0	43	43	2	1	-10921639	157.286	133	91	255	3303	51.038	2.000	0.210	1.071
ID602309	602309	None	35.222	47.891	20.312	0	43	43	2	1	-10921639	116.571	109	88	169	2448	22.420	2.000	0.109	1.023
ID602311	602311	37	39.025	47.106	39.948	0	43	43	2	1	-10921639	144.048	143	106	205	3025	24.375	4.800	0.117	1.235
ID602310	602310	41	37.992	51.785	36.558	0	43	43	2	1	-10921639	130.857	128	77	216	2748	35.995	2.000	0.061	0.420
ID602297	602297	24	48.896	54.757	42.541	0	44	44	2	1	-10921639	137.000	128	73	212	2877	39.719	2.000	0.119	0.733
ID602296	602296	36	47.350	67.699	38.997	0	44	44	2	1	-10921639	156.429	149	118	234	3285	30.054	2.000	0.144	1.308
ID602299	602299	39	35.898	74.255	54.340	0	44	44	2	1	-10921639	121.048	116	91	165	2542	22.848	2.000	0.115	1.089
ID602298	602298	42	40.222	40.727	52.707	0	44	44	2	1	-10921639	116.619	110	83	193	2449	28.419	2.000	0.107	0.794
ID602301	602301	1	73.369	51.368	60.456	0	44	44	2	1	-10921639	146.381	132	98	250	3074	51.058	2.000	0.180	0.875
ID602300	602300	40	45.375	34.402	58.426	0	44	44	2	1	-10921639	119.619	111	74	178	2512	31.745	2.000	0.161	1.046
ID602295	602295	41	38.686	51.177	35.989	0	44	44	2	1	-10921639	141.524	132	106	204	2972	24.657	2.000	0.093	0.975
ID602329	602329	40	41.345	33.869	58.775	0	45	45	2	1	-10921639	113.476	109	72	182	2383	25.406	2.000	0.138	1.084
ID602328	602328	39	44.836	74.011	54.835	0	45	45	2	1	-10921639	131.333	128	91	183	2758	26.070	4.800	0.159	1.383
ID602331	602331	None	38.324	44.955	63.954	0	45	45	2	1	-10921639	108.333	105	66	174	2275	27.170	2.000	0.108	0.779
ID602330	602330	1	75.872	51.670	60.411	0	45	45	2	1	-10921639	160.143	137	117	252	3363	47.165	2.000	0.206	1.160
ID602321	602321	41	36.211	51.361	36.849	0	45	45	2	1	-10921639	146.381	143	102	193	3074	26.087	2.000	0.090	0.924
ID602323	602323	43	42.671	40.142	40.612	0	45	45	2	1	-10921639	162.333	165	120	218	3409	27.665	2.000	0.120	1.260
ID602322	602322	36	49.792	67.325	39.988	0	45	45	2	1	-10921639	165.905	161	125	226	3484	28.752	4.800	0.142	1.434
ID602325	602325	24	46.070	54.467	42.572	0	45	45	2	1	-10921639	140.286	142	94	218	2946	33.044	2.000	0.126	0.952
ID602324	602324	44	47.218	62.231	41.863	0	45	45	2	1	-10921639	137.905	137	80	235	2896	37.773	2.000	0.099	0.657
ID602327	602327	38	36.673	51.286	51.621	0	45	45	2	1	-10921639	126.810	122	90	197	2663	29.386	2.000	0.083	0.665
ID602326	602326	45	43.597	58.516	47.544	0	45	45	2	1	-10921639	118.571	120	63	201	2490	36.040	2.000	0.125	0.732
ID602349	602349	43	43.104	39.654	40.754	0	46	46	2	1	-10921639	159.429	165	98	223	3348	37.063	2.000	0.091	0.719
ID602348	602348	48	36.114	47.907	19.834	0	46	46	2	1	-10921639	126.952	118	100	167	2666	20.684	2.000	0.111	1.223
ID602351	602351	44	36.309	62.495	42.120	0	46	46	2	1	-10921639	144.095	148	89	209	3026	31.273	2.000	0.098	0.822
ID602350	602350	36	54.090	67.519	40.574	0	46	46	2	1	-10921639	154.143	152	78	229	3237	42.192	2.000	0.163	1.024
ID602361	602361	1	68.514	51.485	60.417	0	46	46	2	1	-10921639	153.143	142	106	247	3216	45.976	2.000	0.171	0.975
ID602360	602360	40	49.246	34.297	58.731	0	46	46	2	1	-10921639	131.857	122	90	207	2769	34.821	7.600	0.135	0.901
ID602353	602353	45	47.618	58.290	47.365	0	46	46	2	1	-10921639	121.905	107	85	183	2560	31.942	2.000	0.154	1.016
ID602352	602352	24	47.468	54.418	42.443	0	46	46	2	1	-10921639	156.667	153	114	234	3290	28.784	7.600	0.143	1.362
ID602355	602355	49	37.148	46.902	49.668	0	46	46	2	1	-10921639	136.952	137	102	177	2876	19.868	4.800	0.128	1.568
ID602354	602354	50	38.428	38.076	48.038	0	46	46	2	1	-10921639	123.048	118	73	175	2584	29.571	2.000	0.120	0.889
ID602357	602357	38	51.756	51.374	52.028	0	46	46	2	1	-10921639	137.857	129	102	209	2895	31.787	2.000	0.145	1.100
ID602356	602356	None	52.684	69.670	50.070	0	46	46	2	1	-10921639	140.857	134	105	223	2958	34.647	2.000	0.136	0.972
ID602359	602359	39	47.225	74.084	54.802	0	46	46	2	1	-10921639	121.714	115	87	203	2556	30.717	2.000	0.143	0.994
ID602358	602358	42	56.679	40.765	52.972	0	46	46	2	1	-10921639	139.381	127	94	223	2927	33.716	2.000	0.169	1.194
ID602425	602425	40	53.593	33.992	58.497	0	47	47	2	1	-10921639	128.143	112	83	196	2691	33.331	2.000	0.180	1.171
ID602424	602424	39	36.074	73.726	54.546	0	47	47	2	1	-10921639	113.048	110	61	165	2374	30.709	2.000	0.119	0.782
ID602427	602427	46	36.276	45.016	64.191	0	47	47	2	1	-10921639	108.714	105	74	185	2283	26.569	2.000	0.090	0.676
ID602426	602426	1	64.236	51.438	60.597	0	47	47	2	1	-10921639	151.619	142	82	245	3184	49.054	2.000	0.163	0.868
ID602417	602417	47	35.431	47.144	39.291	0	47	47	2	1	-10921639	131.952	127	90	196	2771	27.263	2.000	0.078	0.703
ID602416	602416	48	40.540	48.114	20.294	0	47	47	2	1	-10921639	142.524	136	106	196	2993	23.261	2.000	0.115	1.268
ID602419	602419	24	56.863	54.335	42.453	0	47	47	2	1	-10921639	157.762	155	102	230	3313	32.249	4.800	0.178	1.479
ID602418	602418	36	56.402	67.999	39.644	0	47	47	2	1	-10921639	160.524	163	96	216	3371	35.257	2.000	0.180	1.390
ID602421	602421	50	38.457	37.737	47.554	0	47	47	2	1	-10921639	127.238	129	84	192	2672	27.179	2.000	0.112	0.939
ID602420	602420	45	48.642	58.526	47.390	0	47	47	2	1	-10921639	133.476	128	94	192	2803	29.458	2.000	0.158	1.239
ID602423	602423	42	49.481	40.851	53.353	0	47	47	2	1	-10921639	137.000	131	99	218	2877	32.556	2.000	0.132	0.978
ID602422	602422	49	45.873	46.314	48.221	0	47	47	2	1	-10921639	149.571	158	105	202	3141	31.004	2.000	0.134	1.143
ID602377	602377	1	74.256	51.538	60.564	0	48	48	2	1	-10921639	157.381	149	73	250	3305	50.472	6.345	0.214	1.101
ID602376	602376	40	36.380	33.890	58.497	0	48	48	2	1	-10921639	98.524	91	42	183	2069	33.836	2.000	0.106	0.558
ID602379	602379	None	36.791	31.939	69.880	0	48	48	2	1	-10921639	83.667	84	49	139	1757	22.876	2.000	0.178	1.106
ID602378	602378	46	39.427	44.740	63.969	0	48	48	2	1	-10921639	108.000	106	67	176	2268	30.294	2.000	0.106	0.682
ID602369	602369	45	47.448	58.217	47.229	0	48	48	2	1	-10921639	122.714	109	90	185	2577	30.947	2.000	0.141	0.980
ID602368	602368	24	62.477	54.086	42.274	0	48	48	2	1	-10921639	159.000	150	122	237	3339	31.188	2.000	0.186	1.602
ID602371	602371	49	38.469	47.051	49.896	0	48	48	2	1	-10921639	138.667	139	91	176	2912	24.360	4.800	0.132	1.327
ID602370	602370	None	42.939	77.765	46.598	0	48	48	2	1	-10921639	139.048	137	95	215	2920	33.557	6.353	0.109	0.813
ID602373	602373	42	48.446	40.768	52.928	0	48	48	2	1	-10921639	140.571	136	88	228	2952	33.268	2.000	0.130	0.974
ID602372	602372	38	39.512	51.057	51.774	0	48	48	2	1	-10921639	123.905	123	90	203	2602	27.611	2.000	0.096	0.789
ID602375	602375	39	43.408	73.979	55.030	0	48	48	2	1	-10921639	125.000	127	94	167	2625	23.841	2.000	0.161	1.454
ID602374	602374	52	36.487	65.236	54.436	0	48	48	2	1	-10921639	130.286	134	84	166	2736	23.743	4.800	0.147	1.409
ID602363	602363	None	38.739	58.944	25.879	0	48	48	2	1	-10921639	142.810	132	115	208	2999	25.868	2.000	0.089	0.902
ID602362	602362	48	50.499	47.900	20.054	0	48	48	2	1	-10921639	136.952	134	93	205	2876	32.445	2.000	0.126	0.947
ID602365	602365	36	73.833	67.966	39.916	0	48	48	2	1	-10921639	182.810	177	111	255	3839	42.804	2.000	0.196	1.397
ID602364	602364	47	43.332	47.073	39.281	0	48	48	2	1	-10921639	138.810	128	96	216	2915	31.392	2.000	0.095	0.769
ID602367	602367	51	38.806	34.708	41.369	0	48	48	2	1	-10921639	144.619	142	96	201	3037	31.093	7.600	0.102	0.861
ID602366	602366	44	48.046	62.466	41.461	0	48	48	2	1	-10921639	145.333	143	96	214	3052	38.364	2.000	0.125	0.839
ID602345	602345	39	61.031	73.683	54.785	0	49	49	2	1	-10921639	133.857	126	79	213	2811	39.054	2.000	0.202	1.153
ID602344	602344	52	35.727	64.902	54.054	0	49	49	2	1	-10921639	128.000	128	87	180	2688	22.309	2.000	0.112	1.153
ID602347	602347	46	41.797	45.350	64.338	0	49	49	2	1	-10921639	119.952	118	78	163	2519	28.859	2.000	0.147	1.068
ID602346	602346	1	71.509	51.474	60.405	0	49	49	2	1	-10921639	141.429	127	71	246	2970	54.433	2.000	0.176	0.779
ID602337	602337	36	60.921	67.985	39.844	0	49	49	2	1	-10921639	177.810	181	106	245	3734	40.172	2.000	0.164	1.248
ID602336	602336	47	45.966	47.525	39.506	0	49	49	2	1	-10921639	153.095	143	104	231	3215	38.752	2.000	0.102	0.729
ID602339	602339	44	57.697	62.560	41.945	0	49	49	2	1	-10921639	168.810	164	109	242	3545	35.271	2.000	0.138	1.159
ID602338	602338	51	42.930	35.340	40.850	0	49	49	2	1	-10921639	150.714	156	69	208	3165	38.949	7.600	0.107	0.746
ID602341	602341	54	40.471	62.556	44.665	0	49	49	2	1	-10921639	153.667	155	98	212	3227	34.475	2.000	0.094	0.766
ID602340	602340	24	65.275	53.804	42.596	0	49	49	2	1	-10921639	168.952	159	116	252	3548	38.859	2.000	0.169	1.259
ID602343	602343	42	38.983	40.951	53.094	0	49	49	2	1	-10921639	127.810	121	98	215	2684	27.656	2.000	0.087	0.737
ID602342	602342	38	44.843	51.088	52.014	0	49	49	2	1	-10921639	119.143	105	79	215	2502	33.011	7.600	0.099	0.648
ID602333	602333	53	41.016	54.375	27.603	0	49	49	2	1	-10921639	130.857	116	88	201	2748	29.621	2.000	0.111	0.880
ID602332	602332	48	57.325	48.142	20.100	0	49	49	2	1	-10921639	146.524	133	107	241	3077	35.307	2.000	0.137	1.002
ID602335	602335	None	41.844	45.195	35.937	0	49	49	2	1	-10921639	158.429	145	114	221	3327	27.723	7.600	0.097	1.008
ID602334	602334	None	35.593	37.522	32.079	0	49	49	2	1	-10921639	147.476	143	105	188	3097	21.229	4.800	0.147	1.777
ID602409	602409	49	43.087	46.721	49.427	0	50	50	2	1	-10921639	136.619	132	82	212	2869	31.414	4.800	0.149	1.131
ID602408	602408	55	39.588	76.838	48.685	0	50	50	2	1	-10921639	158.619	163	111	201	3331	24.340	4.800	0.160	1.795
ID602411	602411	39	39.164	73.666	54.445	0	50	50	2	1	-10921639	121.238	112	85	182	2546	27.620	2.000	0.128	0.998
ID602410	602410	38	44.181	51.050	51.864	0	50	50	2	1	-10921639	114.905	114	69	202	2413	32.073	2.000	0.109	0.704
ID602413	602413	1	74.065	51.470	60.299	0	50	50	2	1	-10921639	145.571	132	78	247	3057	52.615	2.000	0.194	0.899
ID602412	602412	40	44.569	34.013	58.581	0	50	50	2	1	-10921639	124.238	117	72	201	2609	32.656	2.000	0.128	0.866
ID602415	602415	None	35.050	54.144	70.800	0	50	50	2	1	-10921639	85.286	84	58	138	1791	24.197	2.000	0.136	0.842
ID602414	602414	46	62.279	44.984	64.066	0	50	50	2	1	-10921639	138.667	131	93	221	2912	34.728	2.000	0.181	1.224
ID602401	602401	None	43.585	38.122	38.124	0	50	50	2	1	-10921639	178.286	181	139	243	3744	28.045	7.600	0.101	1.171
ID602400	602400	53	48.504	54.403	27.327	0	50	50	2	1	-10921639	149.333	139	98	219	3136	36.449	2.000	0.118	0.863
ID602403	602403	36	70.330	68.018	39.430	0	50	50	2	1	-10921639	190.190	197	125	255	3994	39.982	2.000	0.177	1.428
ID602402	602402	47	61.089	47.328	38.939	0	50	50	2	1	-10921639	163.429	154	101	251	3432	41.629	2.000	0.136	0.937
ID602405	602405	24	70.553	53.898	42.427	0	50	50	2	1	-10921639	181.381	176	123	255	3809	38.944	2.000	0.185	1.451
ID602404	602404	51	50.931	35.143	40.798	0	50	50	2	1	-10921639	167.238	171	95	246	3512	39.709	7.600	0.111	0.842
ID602407	602407	45	51.286	58.293	47.131	0	50	50	2	1	-10921639	136.048	126	79	203	2857	36.683	2.000	0.143	0.927
ID602406	602406	54	35.757	62.621	45.319	0	50	50	2	1	-10921639	148.143	145	96	202	3111	29.965	2.000	0.084	0.767
ID602399	602399	48	41.495	47.988	19.749	0	50	50	2	1	-10921639	144.333	139	109	199	3031	24.691	2.000	0.123	1.277
ID602381	602381	56	40.950	53.157	19.857	0	51	51	2	1	-10921639	138.714	138	82	186	2913	27.041	2.000	0.118	1.083
ID602380	602380	48	54.574	47.697	19.834	0	51	51	2	1	-10921639	164.667	159	117	237	3458	30.431	2.000	0.142	1.343
ID602383	602383	47	46.506	47.336	39.518	0	51	51	2	1	-10921639	144.762	133	91	231	3040	41.978	2.000	0.093	0.587
ID602382	602382	53	39.523	54.352	27.750	0	51	51	2	1	-10921639	139.333	136	79	214	2926	30.933	2.000	0.101	0.829
ID602393	602393	38	36.268	50.800	52.320	0	51	51	2	1	-10921639	119.476	120	71	194	2509	29.592	2.000	0.086	0.641
ID602392	602392	57	43.230	69.346	50.510	0	51	51	2	1	-10921639	138.667	128	102	201	2912	31.705	2.000	0.105	0.834
ID602395	602395	40	43.707	34.413	58.473	0	51	51	2	1	-10921639	122.667	123	76	193	2576	36.301	2.000	0.128	0.767
ID602394	602394	42	40.045	41.397	53.178	0	51	51	2	1	-10921639	132.095	128	89	197	2774	28.003	2.000	0.117	0.986
ID602397	602397	1	72.808	51.439	60.239	0	51	51	2	1	-10921639	144.714	125	76	246	3039	51.044	2.000	0.182	0.872
ID602396	602396	None	35.401	26.980	59.043	0	51	51	2	1	-10921639	88.238	85	53	154	1853	24.517	2.000	0.131	0.832
ID602398	602398	46	60.754	44.717	63.818	0	51	51	2	1	-10921639	127.905	123	84	209	2686	37.063	2.000	0.202	1.160
ID602385	602385	36	57.531	67.690	40.604	0	51	51	2	1	-10921639	171.714	165	89	247	3606	47.436	2.000	0.132	0.846
ID602384	602384	51	58.321	35.335	40.817	0	51	51	2	1	-10921639	171.857	172	99	250	3609	45.200	2.000	0.140	0.932
ID602387	602387	54	37.279	62.730	45.102	0	51	51	2	1	-10921639	140.905	137	102	198	2959	28.620	2.000	0.082	0.744
ID602386	602386	24	65.486	53.835	42.597	0	51	51	2	1	-10921639	172.714	170	102	255	3627	42.961	2.000	0.154	1.072
ID602389	602389	55	53.079	77.478	47.021	0	51	51	2	1	-10921639	161.762	159	93	218	3397	39.842	2.000	0.155	1.090
ID602388	602388	45	60.415	58.346	47.438	0	51	51	2	1	-10921639	143.095	136	91	216	3005	38.860	2.000	0.167	1.053
ID602391	602391	49	38.101	47.211	49.704	0	51	51	2	1	-10921639	121.333	121	78	185	2548	29.895	2.000	0.113	0.826
ID602390	602390	58	38.422	37.991	47.706	0	51	51	2	1	-10921639	128.190	129	87	190	2692	28.183	2.000	0.121	0.984
ID602457	602457	47	38.571	47.579	39.474	0	52	52	2	1	-10921639	141.619	137	101	219	2974	32.705	7.600	0.073	0.590
ID602456	602456	None	36.489	39.292	38.860	0	52	52	2	1	-10921639	167.143	166	125	228	3510	26.207	2.000	0.099	1.147
ID602459	602459	51	57.299	35.000	41.000	0	52	52	2	1	-10921639	176.667	177	110	248	3710	36.586	4.800	0.156	1.303
ID602458	602458	36	66.984	67.673	40.541	0	52	52	2	1	-10921639	184.429	190	107	255	3873	49.813	2.000	0.159	1.015
ID602461	602461	24	72.607	53.900	42.712	0	52	52	2	1	-10921639	172.952	169	110	255	3632	44.189	2.000	0.182	1.204
ID602460	602460	61	35.337	62.565	41.737	0	52	52	2	1	-10921639	164.238	161	109	216	3449	24.825	2.000	0.085	1.036
ID602463	602463	55	56.749	77.659	47.172	0	52	52	2	1	-10921639	177.476	178	101	245	3727	40.869	2.000	0.142	1.079
ID602462	602462	45	38.779	58.198	47.350	0	52	52	2	1	-10921639	127.095	117	89	198	2669	29.953	2.000	0.081	0.635
ID602451	602451	48	57.756	46.181	19.014	0	52	52	2	1	-10921639	151.286	134	104	231	3177	37.426	2.000	0.169	1.168
ID602453	602453	53	67.189	53.834	27.989	0	52	52	2	1	-10921639	162.048	149	109	252	3403	39.198	2.000	0.167	1.185
ID602452	602452	56	38.333	53.089	19.756	0	52	52	2	1	-10921639	131.333	125	84	183	2758	29.308	2.000	0.107	0.866
ID602455	602455	62	51.812	51.752	37.068	0	52	52	2	1	-10921639	154.238	143	115	236	3239	34.053	2.000	0.121	0.976
ID602454	602454	63	37.669	68.892	35.407	0	52	52	2	1	-10921639	172.524	166	127	232	3623	29.578	4.800	0.094	1.005
ID602473	602473	1	75.129	51.585	60.462	0	52	52	2	1	-10921639	140.952	128	77	245	2960	53.804	2.000	0.214	0.922
ID602472	602472	40	40.542	34.262	58.462	0	52	52	2	1	-10921639	123.048	126	74	180	2584	33.658	2.000	0.125	0.810
ID602475	602475	None	39.763	51.246	63.972	0	52	52	2	1	-10921639	113.429	102	57	216	2382	38.903	2.000	0.080	0.432
ID602474	602474	46	52.626	44.888	64.083	0	52	52	2	1	-10921639	128.714	129	79	188	2703	31.428	2.000	0.169	1.181
ID602476	602476	59	43.416	53.910	71.053	0	52	52	2	1	-10921639	94.714	87	57	170	1989	28.573	2.000	0.142	0.823
ID602465	602465	49	40.067	47.048	49.669	0	52	52	2	1	-10921639	141.667	133	110	207	2975	27.152	4.800	0.118	1.100
ID602464	602464	58	42.204	37.746	47.924	0	52	52	2	1	-10921639	123.238	118	67	177	2588	29.360	2.000	0.150	1.095
ID602467	602467	60	38.087	65.698	51.485	0	52	52	2	1	-10921639	140.333	139	99	215	2947	29.825	2.000	0.075	0.655
ID602466	602466	57	42.817	69.676	50.438	0	52	52	2	1	-10921639	133.619	129	91	214	2806	35.006	2.000	0.100	0.696
ID602469	602469	42	57.288	41.224	53.406	0	52	52	2	1	-10921639	147.762	154	94	232	3103	37.941	7.600	0.157	1.058
ID602468	602468	38	50.323	50.870	51.870	0	52	52	2	1	-10921639	128.381	121	73	231	2696	37.243	2.000	0.125	0.766
ID602471	602471	None	35.360	36.878	57.231	0	52	52	2	1	-10921639	130.714	125	74	186	2745	29.640	7.600	0.082	0.672
ID602470	602470	39	43.484	73.852	54.993	0	52	52	2	1	-10921639	123.524	120	79	193	2594	28.591	2.000	0.137	1.041
ID602441	602441	49	35.018	46.672	49.710	0	53	53	2	1	-10921639	124.619	125	78	190	2617	28.944	2.000	0.105	0.820
ID602440	602440	55	61.080	77.466	47.724	0	53	53	2	1	-10921639	205.381	202	132	255	4313	36.622	4.800	0.181	1.718
ID602443	602443	60	41.439	65.416	51.456	0	53	53	2	1	-10921639	135.571	126	77	204	2847	36.848	2.000	0.088	0.598
ID602442	602442	57	43.514	69.807	50.108	0	53	53	2	1	-10921639	138.905	131	102	220	2917	32.954	2.000	0.084	0.650
ID602445	602445	42	52.922	41.123	53.115	0	53	53	2	1	-10921639	138.381	129	101	224	2906	32.485	2.000	0.155	1.143
ID602444	602444	38	48.355	50.935	52.119	0	53	53	2	1	-10921639	128.333	132	77	221	2695	33.798	2.000	0.125	0.841
ID602447	602447	1	72.475	51.662	60.244	0	53	53	2	1	-10921639	150.429	132	80	250	3159	49.410	2.000	0.184	0.946
ID602446	602446	39	40.001	73.713	54.759	0	53	53	2	1	-10921639	117.810	117	73	188	2474	31.594	2.000	0.123	0.814
ID602433	602433	62	62.316	51.133	36.988	0	53	53	2	1	-10921639	171.143	155	117	255	3594	39.415	2.000	0.126	0.975
ID602432	602432	None	36.011	54.044	33.207	0	53	53	2	1	-10921639	160.524	158	132	212	3371	22.351	2.000	0.076	1.012
ID602435	602435	51	56.672	34.760	40.151	0	53	53	2	1	-10921639	174.286	176	114	228	3660	30.848	4.800	0.159	1.546
ID602434	602434	63	47.377	68.998	37.191	0	53	53	2	1	-10921639	183.238	187	137	229	3848	28.691	6.298	0.130	1.467
ID602437	602437	24	67.101	54.043	42.378	0	53	53	2	1	-10921639	171.143	161	116	251	3594	39.846	2.000	0.166	1.222
ID602436	602436	36	57.088	67.467	40.178	0	53	53	2	1	-10921639	181.905	187	102	248	3820	39.576	2.000	0.144	1.160
ID602439	602439	45	55.528	58.211	47.309	0	53	53	2	1	-10921639	139.619	132	84	224	2932	36.188	2.000	0.142	0.960
ID602438	602438	61	46.904	62.296	41.706	0	53	53	2	1	-10921639	164.190	166	112	243	3448	33.509	2.000	0.105	0.933
ID602429	602429	56	49.300	53.600	19.990	0	53	53	2	1	-10921639	153.905	156	98	218	3232	32.702	3.200	0.156	1.268
ID602428	602428	48	73.581	47.596	20.232	0	53	53	2	1	-10921639	174.952	172	116	253	3674	40.672	2.000	0.194	1.399
ID602431	602431	53	61.646	53.934	27.875	0	53	53	2	1	-10921639	158.857	149	105	246	3336	38.903	2.000	0.143	1.019
ID602430	602430	None	37.675	46.826	28.313	0	53	53	2	1	-10921639	115.857	111	76	177	2433	26.530	2.000	0.109	0.862
ID602449	602449	59	43.135	53.938	70.995	0	53	53	2	1	-10921639	87.810	76	62	176	1844	28.670	2.000	0.163	0.858
ID602448	602448	46	51.018	45.231	64.069	0	53	53	2	1	-10921639	130.952	117	84	224	2750	34.768	2.000	0.124	0.833
ID602450	602450	None	37.739	39.062	87.316	0	53	53	2	1	-10921639	65.095	56	34	120	1367	23.902	2.000	0.245	1.073
ID602523	602523	56	61.305	53.151	19.363	0	54	54	2	1	-10921639	176.286	165	127	247	3702	34.427	2.000	0.159	1.406
ID602525	602525	53	43.625	54.657	27.067	0	54	54	2	1	-10921639	150.905	145	100	212	3169	30.932	2.000	0.106	0.933
ID602524	602524	48	73.004	47.475	20.181	0	54	54	2	1	-10921639	166.095	159	106	255	3488	48.160	2.000	0.190	1.099
ID602527	602527	63	64.348	68.859	35.359	0	54	54	2	1	-10921639	190.429	185	122	255	3999	43.570	2.000	0.157	1.185
ID602526	602526	None	38.320	44.202	35.059	0	54	54	2	1	-10921639	153.190	144	117	219	3217	26.975	2.000	0.085	0.890
ID602537	602537	49	45.769	47.206	49.924	0	54	54	2	1	-10921639	150.333	150	99	209	3157	28.180	4.800	0.137	1.289
ID602536	602536	55	66.485	77.266	47.041	0	54	54	2	1	-10921639	188.524	185	104	255	3959	45.907	2.000	0.160	1.134
ID602539	602539	42	47.666	41.545	53.832	0	54	54	2	1	-10921639	159.190	161	99	205	3343	28.463	4.800	0.155	1.502
ID602538	602538	38	36.689	50.922	51.718	0	54	54	2	1	-10921639	120.000	116	78	209	2520	32.258	2.000	0.089	0.610
ID602541	602541	40	43.487	33.998	58.222	0	54	54	2	1	-10921639	130.286	129	95	181	2736	23.781	2.000	0.143	1.374
ID602540	602540	39	59.084	73.546	54.430	0	54	54	2	1	-10921639	139.905	126	99	220	2938	37.595	2.000	0.173	1.099
ID602543	602543	1	67.233	51.440	60.367	0	54	54	2	1	-10921639	132.810	116	77	240	2789	49.813	2.000	0.173	0.786
ID602542	602542	None	36.079	27.241	58.730	0	54	54	2	1	-10921639	107.095	105	67	158	2249	25.385	7.600	0.129	0.967
ID602529	602529	51	48.327	33.568	39.475	0	54	54	2	1	-10921639	167.524	163	134	221	3518	26.502	4.800	0.139	1.541
ID602528	602528	62	46.080	51.808	37.130	0	54	54	2	1	-10921639	166.333	161	122	241	3493	32.705	2.000	0.092	0.859
ID602531	602531	87	41.288	39.318	39.569	0	54	54	2	1	-10921639	185.238	194	137	240	3890	28.014	3.200	0.104	1.250
ID602530	602530	47	39.080	47.011	38.952	0	54	54	2	1	-10921639	138.286	133	96	224	2904	33.473	2.000	0.063	0.487
ID602533	602533	61	47.656	62.376	41.354	0	54	54	2	1	-10921639	146.667	143	93	216	3080	38.125	2.000	0.105	0.730
ID602532	602532	36	67.544	67.784	40.328	0	54	54	2	1	-10921639	191.952	192	115	255	4031	44.192	2.000	0.165	1.228
ID602535	602535	45	52.534	58.206	47.419	0	54	54	2	1	-10921639	130.714	121	83	213	2745	36.964	2.000	0.140	0.871
ID602534	602534	24	78.551	53.968	42.811	0	54	54	2	1	-10921639	170.667	163	91	255	3584	43.072	2.000	0.218	1.418
ID602545	602545	None	36.672	51.329	64.280	0	54	54	2	1	-10921639	112.619	102	73	182	2365	30.314	2.000	0.088	0.603
ID602544	602544	46	55.947	44.767	63.813	0	54	54	2	1	-10921639	124.619	117	76	209	2617	36.213	2.000	0.165	0.975
ID602547	602547	59	43.680	54.065	70.939	0	54	54	2	1	-10921639	99.000	89	64	187	2079	29.144	2.000	0.142	0.845
ID602546	602546	64	36.201	64.817	64.628	0	54	54	2	1	-10921639	96.667	101	50	147	2030	27.352	2.000	0.159	0.970
ID602569	602569	None	37.471	32.058	70.109	0	55	55	2	1	-10921639	91.381	85	66	131	1919	20.563	2.000	0.186	1.395
ID602568	602568	64	35.117	64.973	64.880	0	55	55	2	1	-10921639	80.810	76	35	142	1697	26.372	2.000	0.140	0.750
ID602571	602571	None	35.023	91.443	71.342	0	55	55	2	1	-10921639	75.762	73	47	117	1591	19.191	4.800	0.242	1.540
ID602570	602570	59	49.056	53.998	70.916	0	55	55	2	1	-10921639	107.905	102	69	185	2266	28.823	2.000	0.182	1.153
ID602572	602572	None	43.132	45.870	74.978	0	55	55	2	1	-10921639	111.619	117	69	170	2344	27.690	4.800	0.186	1.265
ID602561	602561	55	79.800	76.803	48.138	0	55	55	2	1	-10921639	207.524	215	136	255	4358	37.619	4.800	0.224	2.018
ID602560	602560	65	38.398	37.776	47.522	0	55	55	2	1	-10921639	131.286	131	77	182	2757	30.529	2.000	0.123	0.939
ID602563	602563	42	39.542	41.821	54.273	0	55	55	2	1	-10921639	153.571	159	93	204	3225	30.372	4.800	0.118	1.069
ID602562	602562	49	43.955	47.332	49.824	0	55	55	2	1	-10921639	141.381	138	102	187	2969	28.163	4.800	0.151	1.315
ID602565	602565	40	37.670	34.205	58.332	0	55	55	2	1	-10921639	119.143	118	77	170	2502	25.629	2.000	0.117	0.973
ID602564	602564	39	43.247	72.925	54.904	0	55	55	2	1	-10921639	121.429	117	67	170	2550	31.102	2.000	0.180	1.192
ID602567	602567	46	58.147	44.759	63.842	0	55	55	2	1	-10921639	133.619	137	84	202	2806	36.265	2.000	0.173	1.086
ID602566	602566	1	72.113	51.526	60.428	0	55	55	2	1	-10921639	144.143	126	87	246	3027	51.843	2.000	0.191	0.893
ID602553	602553	51	59.592	34.292	38.943	0	55	55	2	1	-10921639	189.667	193	105	253	3983	42.786	4.800	0.149	1.151
ID602552	602552	62	49.750	51.518	36.848	0	55	55	2	1	-10921639	166.952	159	127	239	3506	30.492	2.000	0.125	1.218
ID602555	602555	87	35.012	38.463	41.148	0	55	55	2	1	-10921639	201.905	205	148	232	4240	23.028	4.800	0.102	1.625
ID602554	602554	47	44.352	47.125	38.973	0	55	55	2	1	-10921639	133.857	125	95	230	2811	34.463	2.000	0.083	0.597
ID602557	602557	36	40.136	67.402	40.716	0	55	55	2	1	-10921639	155.952	149	87	212	3275	36.089	2.000	0.070	0.567
ID602556	602556	61	60.180	62.346	41.408	0	55	55	2	1	-10921639	168.667	167	115	251	3542	40.616	2.000	0.138	1.006
ID602559	602559	45	66.952	58.155	47.315	0	55	55	2	1	-10921639	144.714	127	94	218	3039	39.976	2.000	0.189	1.149
ID602558	602558	24	62.405	53.870	42.484	0	55	55	2	1	-10921639	162.286	150	107	247	3408	39.333	2.000	0.154	1.101
ID602549	602549	56	42.012	53.308	20.040	0	55	55	2	1	-10921639	155.571	153	109	221	3267	31.951	2.000	0.107	0.942
ID602548	602548	48	71.828	47.348	19.815	0	55	55	2	1	-10921639	161.810	159	84	248	3398	47.217	2.000	0.196	1.121
ID602551	602551	63	54.701	68.926	36.064	0	55	55	2	1	-10921639	174.571	181	111	247	3666	45.163	2.000	0.134	0.915
ID602550	602550	53	49.788	54.012	27.733	0	55	55	2	1	-10921639	176.810	178	118	241	3713	31.572	2.000	0.113	1.138
ID602505	602505	53	61.840	52.392	27.827	0	56	56	2	1	-10921639	184.238	188	131	250	3869	35.664	2.000	0.150	1.351
ID602504	602504	48	73.232	47.946	20.570	0	56	56	2	1	-10921639	190.619	190	114	255	4003	44.281	2.000	0.181	1.318
ID602507	602507	63	56.778	68.581	37.338	0	56	56	2	1	-10921639	190.381	183	131	255	3998	42.201	6.339	0.138	1.096
ID602506	602506	62	54.145	51.484	37.005	0	56	56	2	1	-10921639	165.714	154	104	251	3480	42.438	2.000	0.108	0.763
ID602509	602509	36	52.637	68.000	40.000	0	56	56	2	1	-10921639	188.095	198	102	255	3950	41.670	4.800	0.142	1.121
ID602508	602508	51	71.072	34.186	38.181	0	56	56	2	1	-10921639	207.619	202	132	255	4360	37.831	4.800	0.173	1.615
ID602511	602511	24	68.038	53.656	42.608	0	56	56	2	1	-10921639	166.476	165	99	252	3496	44.778	2.000	0.199	1.233
ID602510	602510	61	43.266	62.389	41.441	0	56	56	2	1	-10921639	152.762	148	89	216	3208	34.374	2.000	0.104	0.838
ID602503	602503	56	53.210	53.459	20.231	0	56	56	2	1	-10921639	167.571	166	118	245	3519	33.303	2.000	0.121	1.089
ID602521	602521	64	36.171	64.681	64.774	0	56	56	2	1	-10921639	88.476	84	50	142	1858	25.936	2.000	0.152	0.899
ID602520	602520	46	51.979	45.066	64.009	0	56	56	2	1	-10921639	127.095	120	80	209	2669	33.824	2.000	0.151	0.985
ID602522	602522	59	48.165	53.899	70.759	0	56	56	2	1	-10921639	106.714	96	72	171	2241	29.421	2.000	0.181	1.113
ID602513	602513	65	40.163	37.630	46.863	0	56	56	2	1	-10921639	151.095	155	100	196	3173	26.454	2.000	0.117	1.201
ID602512	602512	None	40.249	62.669	44.705	0	56	56	2	1	-10921639	143.095	145	91	212	3005	36.315	2.000	0.083	0.604
ID602515	602515	55	65.147	76.552	47.989	0	56	56	2	1	-10921639	203.667	215	128	255	4277	36.598	4.800	0.193	1.801
ID602514	602514	45	59.166	58.450	47.494	0	56	56	2	1	-10921639	135.952	122	80	225	2855	43.602	2.000	0.173	0.920
ID602517	602517	42	44.100	40.787	53.109	0	56	56	2	1	-10921639	149.476	144	109	205	3139	25.835	7.600	0.117	1.212
ID602516	602516	49	48.035	47.210	49.986	0	56	56	2	1	-10921639	151.333	152	109	214	3178	28.515	4.800	0.150	1.381
ID602519	602519	1	76.532	51.584	60.462	0	56	56	2	1	-10921639	155.619	143	96	250	3268	49.747	2.000	0.214	1.101
ID602518	602518	39	42.479	73.206	54.776	0	56	56	2	1	-10921639	115.905	110	68	175	2434	31.758	2.000	0.158	0.998
ID602497	602497	40	35.031	33.691	58.758	0	57	57	2	1	-10921639	118.381	116	77	177	2486	26.729	7.600	0.093	0.756
ID602496	602496	39	46.609	72.790	54.936	0	57	57	2	1	-10921639	122.190	114	68	183	2566	35.733	2.000	0.152	0.905
ID602499	602499	46	51.818	45.156	64.095	0	57	57	2	1	-10921639	128.476	115	90	224	2698	35.029	2.000	0.119	0.779
ID602498	602498	1	64.421	51.365	60.288	0	57	57	2	1	-10921639	144.857	131	98	243	3042	44.033	2.000	0.160	0.905
ID602501	602501	59	40.244	54.081	70.208	0	57	57	2	1	-10921639	94.857	84	67	160	1992	26.426	2.000	0.136	0.857
ID602500	602500	64	51.367	64.870	64.880	0	57	57	2	1	-10921639	101.143	93	62	178	2124	31.968	2.000	0.207	1.085
ID602502	602502	66	43.937	45.960	74.679	0	57	57	2	1	-10921639	122.762	126	74	170	2578	25.509	4.800	0.182	1.482
ID602477	602477	None	39.914	42.115	10.886	0	57	57	2	1	-10921639	120.190	114	85	166	2524	22.398	2.000	0.136	1.282
ID602479	602479	56	61.102	54.194	20.695	0	57	57	2	1	-10921639	159.429	143	96	252	3348	44.595	2.000	0.120	0.765
ID602478	602478	48	83.613	47.940	20.209	0	57	57	2	1	-10921639	201.905	201	131	255	4240	40.301	4.800	0.221	1.816
ID602489	602489	65	44.499	37.720	47.338	0	57	57	2	1	-10921639	152.667	148	114	199	3206	25.263	4.800	0.144	1.520
ID602488	602488	24	75.999	53.801	42.566	0	57	57	2	1	-10921639	185.762	196	115	255	3901	46.089	2.000	0.212	1.411
ID602491	602491	55	77.254	77.214	47.685	0	57	57	2	1	-10921639	204.667	205	129	255	4298	38.448	4.800	0.209	1.842
ID602490	602490	45	51.739	58.387	47.350	0	57	57	2	1	-10921639	136.429	125	89	207	2865	36.185	2.000	0.141	0.929
ID602493	602493	67	44.112	69.175	50.673	0	57	57	2	1	-10921639	134.762	134	85	208	2830	29.577	2.000	0.115	0.941
ID602492	602492	49	52.310	46.867	49.867	0	57	57	2	1	-10921639	157.190	150	106	225	3301	30.084	4.800	0.150	1.364
ID602495	602495	42	43.271	40.325	52.822	0	57	57	2	1	-10921639	152.905	156	104	237	3211	33.268	7.600	0.101	0.847
ID602494	602494	68	40.061	51.154	52.102	0	57	57	2	1	-10921639	121.810	118	87	199	2558	28.633	2.000	0.103	0.794
ID602481	602481	53	37.506	52.391	27.661	0	57	57	2	1	-10921639	168.048	170	114	214	3529	31.165	2.000	0.080	0.803
ID602480	602480	69	40.809	47.081	27.997	0	57	57	2	1	-10921639	155.381	149	109	209	3263	28.433	2.000	0.100	0.994
ID602483	602483	None	35.803	43.931	35.129	0	57	57	2	1	-10921639	133.571	138	90	183	2805	26.177	2.000	0.105	0.970
ID602482	602482	70	40.865	36.873	32.023	0	57	57	2	1	-10921639	154.048	156	102	214	3235	28.456	2.000	0.104	1.023
ID602485	602485	63	55.833	68.325	37.733	0	57	57	2	1	-10921639	201.286	208	122	255	4227	42.720	2.000	0.119	1.005
ID602484	602484	62	41.159	51.252	37.152	0	57	57	2	1	-10921639	141.524	138	82	231	2972	37.827	7.600	0.063	0.444
ID602487	602487	61	42.217	62.549	41.025	0	57	57	2	1	-10921639	159.429	161	112	225	3348	28.147	2.000	0.097	1.005
ID602486	602486	51	69.012	34.620	38.757	0	57	57	2	1	-10921639	210.286	219	112	255	4416	45.134	4.800	0.172	1.365
ID602697	602697	69	35.060	46.549	28.313	0	58	58	2	1	-10921639	135.286	132	90	202	2841	30.715	2.000	0.082	0.671
ID602696	602696	71	50.415	59.175	26.199	0	58	58	2	1	-10921639	151.571	139	106	221	3183	31.698	2.000	0.111	0.954
ID602699	602699	70	46.635	36.649	31.979	0	58	58	2	1	-10921639	153.000	149	115	213	3213	30.138	2.000	0.141	1.257
ID602698	602698	53	42.596	53.642	27.557	0	58	58	2	1	-10921639	176.667	177	132	242	3710	32.189	6.377	0.089	0.898
ID602701	602701	63	57.375	68.426	36.756	0	58	58	2	1	-10921639	202.143	208	131	255	4245	38.505	2.000	0.124	1.159
ID602700	602700	62	37.102	51.616	37.174	0	58	58	2	1	-10921639	153.095	145	112	225	3215	29.841	2.000	0.070	0.675
ID602703	602703	None	43.061	47.108	39.868	0	58	58	2	1	-10921639	140.286	136	102	226	2946	29.979	2.000	0.102	0.869
ID602702	602702	51	67.893	34.618	38.979	0	58	58	2	1	-10921639	224.000	234	150	255	4704	33.786	4.800	0.175	1.976
ID602693	602693	None	35.443	56.758	17.047	0	58	58	2	1	-10921639	151.000	145	118	194	3171	24.339	3.200	0.098	1.103
ID602695	602695	56	54.807	54.324	20.638	0	58	58	2	1	-10921639	165.762	148	112	252	3481	42.822	2.000	0.095	0.672
ID602694	602694	48	84.540	47.938	20.398	0	58	58	2	1	-10921639	200.143	207	140	255	4203	42.635	4.800	0.229	1.750
ID602713	602713	40	41.834	33.684	58.700	0	58	58	2	1	-10921639	118.143	112	71	191	2481	30.200	7.600	0.101	0.719
ID602712	602712	None	39.062	38.459	57.466	0	58	58	2	1	-10921639	143.952	147	88	193	3023	32.276	2.000	0.113	0.905
ID602715	602715	64	56.484	64.579	64.392	0	58	58	2	1	-10921639	105.286	95	63	180	2211	37.414	2.000	0.220	1.015
ID602714	602714	1	69.946	51.382	60.546	0	58	58	2	1	-10921639	151.048	143	89	247	3172	47.740	2.000	0.190	1.008
ID602717	602717	66	42.506	45.291	74.448	0	58	58	2	1	-10921639	123.143	118	87	174	2586	27.067	2.000	0.153	1.209
ID602716	602716	59	40.400	53.955	70.497	0	58	58	2	1	-10921639	111.952	106	69	170	2351	26.811	2.000	0.137	1.008
ID602718	602718	72	40.344	38.512	88.452	0	58	58	2	1	-10921639	68.238	61	36	129	1433	25.418	2.000	0.302	1.245
ID602705	602705	61	60.118	63.145	41.925	0	58	58	2	1	-10921639	176.524	167	110	248	3707	40.837	2.000	0.118	0.912
ID602704	602704	36	51.437	67.586	40.563	0	58	58	2	1	-10921639	190.952	193	115	253	4010	43.716	4.800	0.120	0.938
ID602707	602707	45	57.458	58.467	47.331	0	58	58	2	1	-10921639	156.476	148	107	234	3286	36.518	3.200	0.154	1.145
ID602706	602706	24	70.301	54.001	42.725	0	58	58	2	1	-10921639	182.238	185	131	255	3827	39.120	2.000	0.192	1.499
ID602709	602709	49	67.801	46.774	49.140	0	58	58	2	1	-10921639	179.333	169	122	247	3766	37.301	2.000	0.182	1.478
ID602708	602708	55	74.443	77.170	47.834	0	58	58	2	1	-10921639	209.476	215	136	255	4399	38.799	4.800	0.195	1.762
ID602711	602711	68	43.543	50.991	51.931	0	58	58	2	1	-10921639	137.810	131	87	224	2894	32.292	7.600	0.097	0.757
ID602710	602710	67	38.437	69.557	50.685	0	58	58	2	1	-10921639	136.143	132	95	196	2859	32.052	2.000	0.079	0.623
ID602817	602817	72	52.565	38.606	87.854	0	59	59	2	1	-10921639	71.810	62	26	147	1508	34.606	2.000	0.347	1.069
ID602816	602816	66	40.433	45.789	75.296	0	59	59	2	1	-10921639	121.238	114	77	174	2546	30.633	4.800	0.162	1.104
ID602793	602793	53	38.016	52.419	27.431	0	59	59	2	1	-10921639	144.476	139	90	199	3034	33.262	2.000	0.112	0.872
ID602792	602792	71	40.038	59.011	26.233	0	59	59	2	1	-10921639	135.429	123	104	188	2844	27.831	2.000	0.093	0.830
ID602795	602795	77	35.124	43.460	35.195	0	59	59	2	1	-10921639	150.762	147	95	214	3166	28.087	7.600	0.083	0.820
ID602794	602794	69	46.560	46.204	28.530	0	59	59	2	1	-10921639	133.571	132	90	191	2805	31.769	2.000	0.136	1.007
ID602797	602797	63	58.800	68.837	35.841	0	59	59	2	1	-10921639	209.429	215	133	255	4398	39.179	4.800	0.156	1.440
ID602796	602796	None	38.141	84.979	34.808	0	59	59	2	1	-10921639	92.762	88	57	143	1948	24.337	2.000	0.167	1.093
ID602799	602799	51	59.432	35.243	39.490	0	59	59	2	1	-10921639	233.571	242	172	255	4905	27.616	4.800	0.159	2.316
ID602798	602798	62	67.124	51.363	37.229	0	59	59	2	1	-10921639	171.095	160	117	252	3593	45.350	2.000	0.147	0.965
ID602791	602791	56	44.104	54.192	20.959	0	59	59	2	1	-10921639	157.286	155	114	242	3303	32.827	2.000	0.080	0.711
ID602790	602790	48	91.665	48.029	20.769	0	59	59	2	1	-10921639	186.810	170	101	255	3923	50.885	2.000	0.237	1.405
ID602809	602809	80	35.300	64.615	54.226	0	59	59	2	1	-10921639	145.667	139	100	203	3059	27.088	6.119	0.108	1.049
ID602808	602808	68	42.177	50.131	51.541	0	59	59	2	1	-10921639	150.095	153	80	207	3152	36.246	2.000	0.126	0.927
ID602811	602811	1	67.449	51.505	60.363	0	59	59	2	1	-10921639	133.810	126	72	243	2810	53.541	2.000	0.173	0.737
ID602810	602810	39	54.880	72.678	55.099	0	59	59	2	1	-10921639	136.143	142	80	197	2859	40.450	2.000	0.160	0.928
ID602813	602813	None	44.860	45.026	64.084	0	59	59	2	1	-10921639	126.857	118	89	197	2664	28.805	2.000	0.122	0.961
ID602812	602812	81	36.236	40.012	63.196	0	59	59	2	1	-10921639	120.667	115	79	187	2534	27.451	2.000	0.076	0.621
ID602815	602815	59	60.777	54.371	70.107	0	59	59	2	1	-10921639	119.095	102	68	224	2501	40.602	2.000	0.170	0.852
ID602814	602814	64	52.557	64.622	64.412	0	59	59	2	1	-10921639	84.143	78	46	191	1767	39.208	2.000	0.226	0.791
ID602801	602801	36	52.054	67.636	40.764	0	59	59	2	1	-10921639	180.381	183	107	241	3788	42.292	3.200	0.125	0.945
ID602800	602800	61	45.400	62.677	41.461	0	59	59	2	1	-10921639	164.810	158	117	240	3461	36.261	2.000	0.076	0.641
ID602803	602803	45	75.886	58.302	47.121	0	59	59	2	1	-10921639	175.238	166	101	255	3680	46.932	2.000	0.172	1.095
ID602802	602802	24	62.378	54.300	42.782	0	59	59	2	1	-10921639	192.952	197	134	255	4052	38.527	2.000	0.156	1.355
ID602805	602805	55	67.713	77.424	48.297	0	59	59	2	1	-10921639	214.238	216	125	255	4499	38.152	4.800	0.181	1.723
ID602804	602804	65	39.516	38.262	48.094	0	59	59	2	1	-10921639	143.429	145	76	191	3012	32.666	2.000	0.117	0.923
ID602807	602807	67	40.969	68.955	50.788	0	59	59	2	1	-10921639	140.238	143	91	214	2945	34.000	2.000	0.089	0.677
ID602806	602806	49	37.293	48.467	51.105	0	59	59	2	1	-10921639	163.333	165	115	204	3430	25.637	7.600	0.109	1.257
ID602635	602635	56	37.170	54.256	20.766	0	60	60	2	1	-10921639	130.143	118	77	203	2733	31.089	2.000	0.068	0.533
ID602634	602634	48	89.921	47.876	20.735	0	60	60	2	1	-10921639	190.524	198	115	255	4001	50.564	2.000	0.225	1.383
ID602637	602637	69	58.819	46.070	28.596	0	60	60	2	1	-10921639	139.857	136	85	241	2937	40.025	2.000	0.147	0.896
ID602636	602636	53	44.343	53.567	27.825	0	60	60	2	1	-10921639	152.190	153	99	229	3196	33.402	2.000	0.104	0.858
ID602639	602639	77	47.532	44.057	35.453	0	60	60	2	1	-10921639	159.000	158	105	213	3339	31.127	4.800	0.138	1.242
ID602638	602638	70	44.823	36.711	32.387	0	60	60	2	1	-10921639	140.810	132	85	221	2957	35.353	2.000	0.131	0.923
ID602649	602649	55	68.424	76.702	48.604	0	60	60	2	1	-10921639	205.238	220	114	255	4310	47.495	6.335	0.168	1.245
ID602648	602648	65	39.782	37.955	47.762	0	60	60	2	1	-10921639	146.762	155	73	192	3082	32.184	2.000	0.111	0.912
ID602651	602651	68	36.717	50.224	51.721	0	60	60	2	1	-10921639	153.905	133	107	240	3232	37.893	7.600	0.100	0.738
ID602650	602650	49	60.647	47.458	50.134	0	60	60	2	1	-10921639	175.476	174	102	242	3685	39.780	2.000	0.157	1.195
ID602653	602653	39	70.598	72.540	55.006	0	60	60	2	1	-10921639	159.857	176	79	221	3357	47.577	2.000	0.214	1.186
ID602652	602652	80	48.186	65.064	54.518	0	60	60	2	1	-10921639	152.095	160	91	210	3194	36.374	2.000	0.149	1.083
ID602655	602655	1	69.741	51.528	60.360	0	60	60	2	1	-10921639	148.762	138	88	246	3124	46.881	2.000	0.198	1.049
ID602654	602654	74	36.008	37.814	57.973	0	60	60	2	1	-10921639	154.143	152	115	193	3237	19.464	4.800	0.117	1.661
ID602641	602641	None	53.081	33.298	37.108	0	60	60	2	1	-10921639	206.190	203	138	255	4330	34.800	4.800	0.139	1.449
ID602640	602640	63	64.600	68.946	36.173	0	60	60	2	1	-10921639	200.190	198	120	255	4204	39.162	4.800	0.174	1.518
ID602643	602643	51	62.004	35.242	39.809	0	60	60	2	1	-10921639	220.714	231	155	255	4635	39.032	4.800	0.143	1.417
ID602642	602642	62	37.506	51.105	37.114	0	60	60	2	1	-10921639	152.857	147	116	231	3210	29.561	7.600	0.062	0.606
ID602645	602645	61	51.082	62.658	41.618	0	60	60	2	1	-10921639	169.905	169	121	231	3568	34.884	2.000	0.101	0.897
ID602644	602644	36	47.327	67.801	40.888	0	60	60	2	1	-10921639	169.571	172	105	221	3561	36.971	2.000	0.118	0.968
ID602647	602647	45	68.444	58.294	47.115	0	60	60	2	1	-10921639	175.000	161	120	255	3675	40.153	2.000	0.154	1.163
ID602646	602646	24	63.106	53.606	42.853	0	60	60	2	1	-10921639	193.667	194	137	255	4067	38.302	2.000	0.150	1.321
ID602657	602657	64	66.735	64.292	64.332	0	60	60	2	1	-10921639	117.238	101	76	207	2462	40.783	2.000	0.245	1.131
ID602656	602656	81	43.315	40.138	63.124	0	60	60	2	1	-10921639	133.190	128	95	223	2797	31.131	2.000	0.090	0.707
ID602659	602659	66	37.498	45.275	73.818	0	60	60	2	1	-10921639	116.143	114	73	172	2439	23.410	2.000	0.147	1.269
ID602658	602658	59	51.478	53.857	70.492	0	60	60	2	1	-10921639	106.714	96	67	202	2241	38.000	2.000	0.156	0.757
ID602661	602661	72	46.452	38.621	87.001	0	60	60	2	1	-10921639	76.000	72	38	128	1596	27.315	2.000	0.317	1.339
ID602660	602660	73	41.327	22.746	76.091	0	60	60	2	1	-10921639	64.000	57	40	134	1344	24.327	2.000	0.264	1.098
ID602689	602689	66	42.576	45.063	74.075	0	61	61	2	1	-10921639	112.238	106	64	169	2357	25.563	2.000	0.167	1.256
ID602688	602688	None	35.541	92.073	70.887	0	61	61	2	1	-10921639	65.143	61	40	120	1368	19.011	4.800	0.269	1.451
ID602691	602691	None	36.948	34.898	77.156	0	61	61	2	1	-10921639	69.524	61	46	134	1460	22.857	2.000	0.192	0.979
ID602690	602690	73	45.780	22.561	75.698	0	61	61	2	1	-10921639	75.571	77	29	155	1587	33.123	2.000	0.234	0.866
ID602692	602692	72	42.456	38.779	86.065	0	61	61	2	1	-10921639	83.190	87	50	128	1747	24.871	2.000	0.246	1.323
ID602665	602665	71	46.087	59.881	25.920	0	61	61	2	1	-10921639	154.048	142	105	197	3235	29.444	4.800	0.140	1.285
ID602664	602664	56	43.392	54.043	20.975	0	61	61	2	1	-10921639	150.714	139	107	221	3165	31.254	2.000	0.080	0.712
ID602667	602667	53	44.783	53.586	27.886	0	61	61	2	1	-10921639	160.571	160	102	230	3372	36.370	2.000	0.107	0.857
ID602666	602666	None	46.671	52.212	27.972	0	61	61	2	1	-10921639	170.476	172	123	231	3580	32.628	4.800	0.127	1.179
ID602669	602669	70	41.775	37.114	32.040	0	61	61	2	1	-10921639	149.905	144	101	232	3148	29.550	2.000	0.102	0.942
ID602668	602668	69	50.693	45.862	29.697	0	61	61	2	1	-10921639	136.095	131	91	220	2858	34.987	2.000	0.128	0.885
ID602671	602671	None	45.476	53.756	34.556	0	61	61	2	1	-10921639	183.238	180	139	248	3848	29.668	7.600	0.103	1.149
ID602670	602670	77	40.559	43.335	35.502	0	61	61	2	1	-10921639	154.286	149	102	231	3240	32.722	2.000	0.111	0.945
ID602663	602663	48	75.961	48.321	20.700	0	61	61	2	1	-10921639	189.619	187	117	255	3982	46.592	2.000	0.183	1.259
ID602662	602662	None	35.428	57.075	18.753	0	61	61	2	1	-10921639	144.476	144	100	197	3034	24.398	7.600	0.093	1.010
ID602681	602681	39	56.700	72.081	54.966	0	61	61	2	1	-10921639	144.000	147	62	194	3024	37.989	3.200	0.182	1.167
ID602680	602680	49	58.919	47.658	50.581	0	61	61	2	1	-10921639	175.857	174	123	245	3693	35.651	6.333	0.159	1.352
ID602683	602683	74	46.693	38.367	57.811	0	61	61	2	1	-10921639	159.333	163	110	197	3346	25.100	4.800	0.153	1.687
ID602682	602682	75	35.868	33.846	58.488	0	61	61	2	1	-10921639	117.667	104	77	191	2471	32.464	2.000	0.081	0.542
ID602685	602685	76	56.649	44.772	63.943	0	61	61	2	1	-10921639	139.667	131	85	224	2933	36.127	2.000	0.154	1.033
ID602684	602684	1	60.003	51.430	60.467	0	61	61	2	1	-10921639	139.381	120	91	242	2927	47.257	2.000	0.126	0.658
ID602687	602687	59	65.797	54.083	70.685	0	61	61	2	1	-10921639	114.857	101	58	225	2412	42.630	2.000	0.222	0.977
ID602686	602686	64	62.024	64.249	64.423	0	61	61	2	1	-10921639	101.333	89	66	215	2128	44.079	2.000	0.225	0.843
ID602673	602673	63	60.039	68.286	37.404	0	61	61	2	1	-10921639	183.905	185	102	253	3862	41.153	2.000	0.152	1.176
ID602672	602672	62	49.057	51.744	36.860	0	61	61	2	1	-10921639	182.190	176	129	253	3826	33.561	2.000	0.104	1.021
ID602675	602675	61	48.643	62.358	41.792	0	61	61	2	1	-10921639	152.381	140	93	234	3200	35.607	2.000	0.107	0.828
ID602674	602674	51	65.013	35.059	39.944	0	61	61	2	1	-10921639	225.333	240	160	255	4732	34.500	4.800	0.156	1.761
ID602677	602677	45	66.508	58.393	47.347	0	61	61	2	1	-10921639	164.762	152	105	253	3460	44.541	2.000	0.141	0.912
ID602676	602676	24	78.598	53.862	42.953	0	61	61	2	1	-10921639	195.619	192	136	255	4108	43.302	2.000	0.186	1.414
ID602679	602679	55	68.465	76.375	48.716	0	61	61	2	1	-10921639	213.810	225	142	255	4490	41.221	4.800	0.171	1.517
ID602678	602678	65	42.426	37.764	48.002	0	61	61	2	1	-10921639	141.810	147	89	186	2978	26.470	2.000	0.135	1.273
ID602633	602633	72	41.775	38.537	85.343	0	62	62	2	1	-10921639	80.762	76	35	142	1696	26.935	2.000	0.252	1.207
ID602632	602632	73	47.922	23.099	75.394	0	62	62	2	1	-10921639	82.190	74	52	154	1726	28.986	2.000	0.242	1.105
ID602625	602625	39	49.998	72.486	54.887	0	62	62	2	1	-10921639	151.429	149	74	225	3180	37.012	4.800	0.171	1.197
ID602624	602624	49	52.251	47.095	49.643	0	62	62	2	1	-10921639	166.381	164	117	234	3494	36.117	2.000	0.131	1.066
ID602627	602627	75	35.928	33.962	58.786	0	62	62	2	1	-10921639	118.667	109	79	181	2492	29.862	2.000	0.079	0.583
ID602626	602626	74	37.979	37.456	57.366	0	62	62	2	1	-10921639	139.476	147	83	197	2929	34.108	2.000	0.099	0.738
ID602629	602629	76	53.534	44.914	64.028	0	62	62	2	1	-10921639	126.190	109	88	213	2650	33.552	2.000	0.143	0.941
ID602628	602628	1	59.435	51.474	60.492	0	62	62	2	1	-10921639	137.619	128	95	239	2890	46.530	2.000	0.137	0.714
ID602631	602631	59	55.745	54.180	70.767	0	62	62	2	1	-10921639	106.905	99	66	207	2245	37.545	2.000	0.178	0.861
ID602630	602630	64	49.585	63.962	64.000	0	62	62	2	1	-10921639	92.810	84	58	185	1949	31.591	2.000	0.188	0.928
ID602607	602607	None	37.050	35.962	12.907	0	62	62	2	1	-10921639	102.810	99	72	164	2159	23.754	2.000	0.130	0.996
ID602617	602617	78	40.224	76.824	38.288	0	62	62	2	1	-10921639	106.619	105	63	174	2239	30.818	2.000	0.141	0.854
ID602616	602616	62	50.107	51.128	37.601	0	62	62	2	1	-10921639	161.667	154	118	248	3395	37.675	2.000	0.091	0.719
ID602619	602619	61	54.875	62.712	41.687	0	62	62	2	1	-10921639	180.571	178	128	239	3792	32.505	2.000	0.123	1.213
ID602618	602618	51	66.041	35.346	40.093	0	62	62	2	1	-10921639	211.095	239	122	255	4433	49.492	4.800	0.171	1.246
ID602621	602621	45	68.757	58.060	47.475	0	62	62	2	1	-10921639	168.857	152	114	255	3546	42.218	2.000	0.158	1.089
ID602620	602620	24	67.037	53.638	43.183	0	62	62	2	1	-10921639	175.095	163	117	255	3677	44.404	2.000	0.153	1.048
ID602623	602623	55	71.498	76.018	49.101	0	62	62	2	1	-10921639	207.714	194	105	255	4362	43.975	4.800	0.179	1.431
ID602622	602622	None	61.995	76.763	46.823	0	62	62	2	1	-10921639	208.524	221	131	255	4379	40.471	7.600	0.135	1.226
ID602609	602609	56	47.803	53.996	21.209	0	62	62	2	1	-10921639	141.286	125	98	241	2967	36.338	2.000	0.078	0.562
ID602608	602608	48	91.590	48.119	20.978	0	62	62	2	1	-10921639	187.762	176	111	255	3943	46.976	2.000	0.254	1.619
ID602611	602611	53	50.495	53.587	27.843	0	62	62	2	1	-10921639	174.286	163	125	246	3660	31.836	2.000	0.113	1.113
ID602610	602610	71	68.136	59.559	26.392	0	62	62	2	1	-10921639	159.476	149	102	247	3349	47.147	2.000	0.186	1.060
ID602613	602613	70	42.141	36.558	32.095	0	62	62	2	1	-10921639	169.762	163	117	235	3565	30.018	2.000	0.090	0.935
ID602612	602612	69	45.476	45.454	29.736	0	62	62	2	1	-10921639	142.857	136	106	220	3000	32.211	2.000	0.110	0.876
ID602615	602615	63	56.569	68.261	34.762	0	62	62	2	1	-10921639	197.000	204	123	253	4137	37.443	4.800	0.151	1.379
ID602614	602614	79	38.577	33.572	33.759	0	62	62	2	1	-10921639	169.952	171	118	243	3569	35.363	7.600	0.070	0.626
ID602573	602573	48	89.597	48.077	21.033	0	63	63	2	1	-10921639	180.095	172	111	255	3782	49.796	2.000	0.243	1.415
ID602575	602575	71	62.410	59.502	26.080	0	63	63	2	1	-10921639	161.381	155	88	248	3389	42.694	2.000	0.180	1.151
ID602574	602574	56	42.307	54.340	21.446	0	63	63	2	1	-10921639	140.857	138	102	214	2958	33.377	2.000	0.089	0.690
ID602585	602585	82	41.030	47.508	40.116	0	63	63	2	1	-10921639	169.190	161	137	221	3553	28.275	7.600	0.083	0.912
ID602584	602584	51	50.114	35.782	40.213	0	63	63	2	1	-10921639	225.619	234	181	255	4738	23.775	4.800	0.127	2.140
ID602587	602587	None	50.630	67.426	40.557	0	63	63	2	1	-10921639	186.857	192	131	221	3924	27.847	4.800	0.140	1.651
ID602586	602586	83	42.722	38.761	40.684	0	63	63	2	1	-10921639	210.190	215	152	255	4414	31.378	4.800	0.107	1.294
ID602589	602589	24	72.334	53.568	43.028	0	63	63	2	1	-10921639	177.143	169	106	255	3720	48.220	2.000	0.173	1.083
ID602588	602588	61	37.974	62.381	41.885	0	63	63	2	1	-10921639	155.810	159	99	231	3272	33.084	2.000	0.069	0.610
ID602591	602591	55	71.098	76.122	48.168	0	63	63	2	1	-10921639	212.476	232	129	255	4462	43.429	4.800	0.191	1.566
ID602590	602590	45	72.985	58.283	47.467	0	63	63	2	1	-10921639	166.524	154	102	255	3497	47.568	2.000	0.174	1.037
ID602577	602577	69	46.133	44.202	30.045	0	63	63	2	1	-10921639	142.905	143	93	237	3001	35.824	2.000	0.095	0.694
ID602576	602576	53	51.069	53.370	27.972	0	63	63	2	1	-10921639	164.095	171	109	230	3446	36.628	2.000	0.137	1.076
ID602579	602579	79	37.669	33.385	34.072	0	63	63	2	1	-10921639	142.238	136	84	240	2987	42.774	2.000	0.052	0.328
ID602578	602578	None	38.078	39.707	31.952	0	63	63	2	1	-10921639	167.571	164	123	234	3519	26.189	2.000	0.076	0.906
ID602581	602581	62	47.834	51.284	37.307	0	63	63	2	1	-10921639	166.619	160	117	250	3499	36.339	2.000	0.085	0.716
ID602580	602580	63	58.355	67.869	34.066	0	63	63	2	1	-10921639	174.333	169	114	255	3661	40.889	2.000	0.115	0.882
ID602583	602583	78	37.167	76.153	38.180	0	63	63	2	1	-10921639	114.238	106	77	193	2399	28.518	2.000	0.094	0.688
ID602582	602582	84	52.816	67.699	38.137	0	63	63	2	1	-10921639	189.619	197	114	255	3982	41.076	2.000	0.108	0.900
ID602601	602601	None	40.292	32.688	69.569	0	63	63	2	1	-10921639	89.524	87	47	155	1880	32.892	2.000	0.164	0.765
ID602600	602600	64	58.924	63.666	63.813	0	63	63	2	1	-10921639	109.286	104	63	205	2295	38.847	2.000	0.210	0.975
ID602603	602603	None	38.708	91.088	70.490	0	63	63	2	1	-10921639	71.476	69	41	137	1501	22.884	4.800	0.254	1.264
ID602602	602602	59	41.755	54.288	70.286	0	63	63	2	1	-10921639	106.762	106	72	165	2242	26.538	2.000	0.144	1.011
ID602605	602605	66	54.091	45.574	74.453	0	63	63	2	1	-10921639	120.190	117	62	190	2524	34.221	2.000	0.209	1.215
ID602604	602604	73	52.429	23.328	75.026	0	63	63	2	1	-10921639	87.095	83	51	181	1829	33.063	2.000	0.233	0.997
ID602606	602606	72	43.126	38.893	85.446	0	63	63	2	1	-10921639	86.952	79	50	138	1826	26.867	2.000	0.253	1.306
ID602593	602593	49	58.400	47.646	50.782	0	63	63	2	1	-10921639	173.286	165	104	250	3639	39.599	6.340	0.144	1.102
ID602592	602592	None	38.518	38.537	48.529	0	63	63	2	1	-10921639	143.714	143	90	188	3018	28.981	2.000	0.114	1.019
ID602595	602595	85	40.853	49.881	52.022	0	63	63	2	1	-10921639	154.667	149	105	250	3248	40.548	7.600	0.116	0.795
ID602594	602594	86	41.423	68.670	51.308	0	63	63	2	1	-10921639	137.429	138	79	215	2886	35.096	7.600	0.103	0.730
ID602597	602597	74	43.445	37.846	58.171	0	63	63	2	1	-10921639	164.524	153	129	208	3455	23.539	4.800	0.129	1.599
ID602596	602596	39	50.512	72.574	55.220	0	63	63	2	1	-10921639	131.048	117	76	213	2752	39.543	2.000	0.156	0.895
ID602599	602599	76	47.123	45.052	63.953	0	63	63	2	1	-10921639	139.333	140	95	204	2926	28.909	2.000	0.126	1.082
ID602598	602598	1	47.297	51.536	60.271	0	63	63	2	1	-10921639	125.524	116	77	214	2636	36.891	2.000	0.145	0.861
ID602719	602719	88	46.159	56.945	19.771	0	64	64	2	1	-10921639	164.381	167	107	240	3452	32.554	6.369	0.107	0.974
ID602729	602729	51	53.104	34.984	40.051	0	64	64	2	1	-10921639	216.762	226	142	255	4552	32.814	4.800	0.151	1.730
ID602728	602728	84	55.013	67.378	39.015	0	64	64	2	1	-10921639	204.810	207	138	255	4301	34.228	4.800	0.138	1.453
ID602731	602731	83	44.404	39.790	41.148	0	64	64	2	1	-10921639	199.286	205	136	255	4185	33.213	6.305	0.103	1.123
ID602730	602730	82	37.259	47.446	39.803	0	64	64	2	1	-10921639	162.429	150	118	225	3411	32.065	2.000	0.079	0.746
ID602733	602733	24	82.343	53.849	42.928	0	64	64	2	1	-10921639	188.381	196	107	255	3956	47.369	2.000	0.201	1.330
ID602732	602732	61	43.610	62.182	41.696	0	64	64	2	1	-10921639	158.810	160	98	234	3335	35.693	2.000	0.079	0.651
ID602735	602735	89	40.088	61.972	45.812	0	64	64	2	1	-10921639	143.952	140	88	219	3023	35.666	2.000	0.059	0.451
ID602734	602734	90	60.823	76.460	44.318	0	64	64	2	1	-10921639	191.190	188	102	255	4015	49.740	6.349	0.153	1.019
ID602721	602721	56	39.969	54.613	21.095	0	64	64	2	1	-10921639	165.381	163	121	240	3473	33.311	4.800	0.115	1.024
ID602720	602720	48	81.460	48.264	20.754	0	64	64	2	1	-10921639	178.095	175	104	255	3740	48.970	2.000	0.216	1.293
ID602723	602723	53	55.188	52.518	28.411	0	64	64	2	1	-10921639	173.333	172	112	248	3640	42.401	2.000	0.138	0.994
ID602722	602722	71	48.094	58.926	26.733	0	64	64	2	1	-10921639	162.238	165	102	234	3407	31.950	2.000	0.118	1.074
ID602725	602725	91	35.033	44.891	35.959	0	64	64	2	1	-10921639	165.190	158	112	215	3469	32.411	3.200	0.080	0.752
ID602724	602724	92	50.172	84.424	32.064	0	64	64	2	1	-10921639	118.190	106	72	204	2482	35.314	2.000	0.151	0.880
ID602727	602727	62	44.574	51.215	37.256	0	64	64	2	1	-10921639	151.810	148	112	237	3188	35.739	7.600	0.081	0.633
ID602726	602726	93	36.138	29.493	37.087	0	64	64	2	1	-10921639	147.238	150	101	192	3092	25.811	4.800	0.130	1.316
ID602745	602745	64	74.670	63.339	63.342	0	64	64	2	1	-10921639	119.000	98	72	234	2499	47.635	2.000	0.258	1.024
ID602744	602744	1	50.270	51.266	60.350	0	64	64	2	1	-10921639	131.571	121	89	235	2763	39.342	2.000	0.094	0.576
ID602747	602747	None	36.564	50.270	67.003	0	64	64	2	1	-10921639	120.238	110	80	186	2525	30.992	2.000	0.099	0.696
ID602746	602746	76	62.658	45.103	63.876	0	64	64	2	1	-10921639	147.524	133	95	241	3098	38.211	2.000	0.157	1.047
ID602749	602749	66	48.899	45.349	74.283	0	64	64	2	1	-10921639	115.286	109	68	178	2421	31.193	2.000	0.179	1.121
ID602748	602748	59	41.312	54.161	70.105	0	64	64	2	1	-10921639	102.000	98	63	182	2142	29.411	2.000	0.117	0.726
ID602751	602751	72	40.158	38.912	84.989	0	64	64	2	1	-10921639	80.810	78	44	131	1697	25.518	4.800	0.268	1.340
ID602750	602750	73	65.562	23.155	74.799	0	64	64	2	1	-10921639	93.333	83	45	203	1960	40.800	2.000	0.283	1.010
ID602737	602737	55	61.844	76.104	47.330	0	64	64	2	1	-10921639	216.667	226	139	255	4550	38.463	7.600	0.135	1.344
ID602736	602736	45	81.612	58.057	47.328	0	64	64	2	1	-10921639	171.905	160	94	255	3610	48.279	2.000	0.197	1.170
ID602739	602739	49	52.952	47.936	50.765	0	64	64	2	1	-10921639	181.143	178	131	246	3804	34.869	7.600	0.137	1.248
ID602738	602738	None	62.226	76.104	47.330	0	64	64	2	1	-10921639	216.667	226	139	255	4550	38.463	7.600	0.135	1.344
ID602741	602741	86	52.363	67.966	51.557	0	64	64	2	1	-10921639	156.810	163	91	209	3293	34.332	4.800	0.151	1.200
ID602740	602740	85	50.156	49.791	51.882	0	64	64	2	1	-10921639	166.524	167	100	246	3497	39.697	4.800	0.137	1.008
ID602743	602743	74	44.736	34.951	57.990	0	64	64	2	1	-10921639	152.048	152	94	218	3193	31.655	7.600	0.124	1.062
ID602742	602742	39	42.343	72.582	54.966	0	64	64	2	1	-10921639	118.571	114	68	203	2490	39.377	2.000	0.130	0.691
ID602761	602761	134	53.659	54.141	34.556	0	65	65	2	1	-10921639	162.095	156	109	246	3404	36.252	2.000	0.124	0.990
ID602760	602760	135	35.689	63.552	33.207	0	65	65	2	1	-10921639	143.619	139	104	196	3016	24.983	2.000	0.092	0.966
ID602763	602763	91	45.080	44.754	35.778	0	65	65	2	1	-10921639	159.381	164	109	232	3347	37.584	2.000	0.084	0.656
ID602762	602762	93	40.710	28.297	36.085	0	65	65	2	1	-10921639	142.667	138	100	190	2996	24.650	4.800	0.133	1.363
ID602765	602765	84	60.305	67.135	39.594	0	65	65	2	1	-10921639	214.952	228	147	255	4514	33.295	4.800	0.163	1.811
ID602764	602764	51	66.733	35.778	40.434	0	65	65	2	1	-10921639	227.714	240	166	255	4782	30.007	4.800	0.170	2.207
ID602767	602767	61	50.907	62.219	41.820	0	65	65	2	1	-10921639	171.810	165	116	250	3608	37.341	2.000	0.092	0.778
ID602766	602766	83	49.659	39.736	40.805	0	65	65	2	1	-10921639	205.000	207	137	255	4305	34.355	6.335	0.109	1.169
ID602753	602753	48	83.829	48.252	20.966	0	65	65	2	1	-10921639	188.048	180	107	255	3949	46.983	4.800	0.232	1.506
ID602752	602752	88	37.599	57.899	19.610	0	65	65	2	1	-10921639	151.333	143	111	232	3178	30.756	7.600	0.068	0.625
ID602755	602755	71	60.722	59.729	26.536	0	65	65	2	1	-10921639	168.476	158	101	252	3538	45.115	2.000	0.135	0.891
ID602754	602754	56	41.172	54.349	21.994	0	65	65	2	1	-10921639	143.476	134	102	221	3013	34.279	2.000	0.075	0.584
ID602757	602757	92	47.113	84.274	32.448	0	65	65	2	1	-10921639	132.810	131	85	204	2789	29.984	4.800	0.163	1.242
ID602756	602756	53	67.638	52.555	28.785	0	65	65	2	1	-10921639	182.000	174	112	253	3822	45.198	4.800	0.172	1.179
ID602759	602759	None	40.752	43.643	32.522	0	65	65	2	1	-10921639	164.048	153	112	228	3445	33.668	6.313	0.106	0.933
ID602758	602758	None	37.565	37.807	33.049	0	65	65	2	1	-10921639	159.429	159	112	205	3348	26.411	2.000	0.100	1.101
ID602777	602777	97	37.141	37.412	57.018	0	65	65	2	1	-10921639	157.762	164	99	237	3313	33.177	4.800	0.125	1.060
ID602776	602776	39	49.679	72.121	55.294	0	65	65	2	1	-10921639	134.857	128	61	223	2832	40.793	2.000	0.165	0.939
ID602779	602779	None	35.538	46.891	58.783	0	65	65	2	1	-10921639	133.810	128	95	204	2810	27.327	2.000	0.064	0.588
ID602778	602778	74	54.802	34.327	58.072	0	65	65	2	1	-10921639	146.857	137	90	237	3084	40.577	2.000	0.129	0.826
ID602781	602781	98	49.652	27.869	61.296	0	65	65	2	1	-10921639	111.238	110	68	178	2336	29.507	2.000	0.180	1.148
ID602780	602780	1	46.574	51.324	60.457	0	65	65	2	1	-10921639	131.286	116	95	221	2757	35.204	2.000	0.099	0.673
ID602783	602783	76	54.208	44.944	63.870	0	65	65	2	1	-10921639	153.381	154	104	219	3221	33.824	2.000	0.142	1.128
ID602782	602782	64	65.095	62.930	62.889	0	65	65	2	1	-10921639	110.000	99	61	225	2310	38.785	2.000	0.241	1.101
ID602769	602769	90	62.749	76.613	44.070	0	65	65	2	1	-10921639	194.286	196	121	255	4080	45.976	3.200	0.153	1.121
ID602768	602768	24	72.196	53.486	42.750	0	65	65	2	1	-10921639	216.429	216	149	255	4545	35.375	4.800	0.181	1.872
ID602771	602771	45	66.097	57.979	47.282	0	65	65	2	1	-10921639	161.429	139	114	255	3390	42.581	2.000	0.133	0.892
ID602770	602770	89	37.347	61.838	45.758	0	65	65	2	1	-10921639	146.810	139	93	240	3083	36.443	2.000	0.040	0.313
ID602773	602773	55	60.107	76.419	49.399	0	65	65	2	1	-10921639	211.143	224	145	255	4434	34.669	4.800	0.173	1.793
ID602772	602772	49	45.332	47.231	50.355	0	65	65	2	1	-10921639	167.619	167	114	239	3520	35.267	7.600	0.107	0.915
ID602775	602775	86	45.809	67.877	51.994	0	65	65	2	1	-10921639	160.905	165	117	212	3379	26.285	4.800	0.136	1.467
ID602774	602774	85	49.789	50.048	51.916	0	65	65	2	1	-10921639	164.810	159	117	239	3461	37.716	7.600	0.115	0.900
ID602785	602785	73	54.456	22.935	74.133	0	65	65	2	1	-10921639	75.524	63	39	196	1586	36.874	2.000	0.256	0.834
ID602784	602784	None	41.399	32.987	69.628	0	65	65	2	1	-10921639	104.714	95	68	177	2199	29.300	2.000	0.143	0.893
ID602787	602787	136	42.607	35.222	77.014	0	65	65	2	1	-10921639	84.714	82	41	159	1779	28.064	2.000	0.189	0.959
ID602786	602786	66	61.205	45.624	73.666	0	65	65	2	1	-10921639	132.143	129	71	214	2775	42.376	2.000	0.186	0.979
ID602789	602789	72	40.113	40.587	86.199	0	65	65	2	1	-10921639	73.429	68	31	137	1542	26.345	2.000	0.230	1.041
ID602788	602788	137	39.744	58.823	79.968	0	65	65	2	1	-10921639	72.333	62	47	153	1519	26.952	2.000	0.177	0.807
ID602881	602881	59	39.413	53.872	69.162	0	66	66	2	1	-10921639	129.143	122	85	218	2712	32.212	2.000	0.075	0.556
ID602880	602880	76	42.390	44.841	63.506	0	66	66	2	1	-10921639	141.762	140	101	216	2977	29.402	2.000	0.119	1.024
ID602883	602883	73	52.091	22.971	74.496	0	66	66	2	1	-10921639	85.143	67	52	187	1788	39.099	2.000	0.204	0.738
ID602882	602882	66	71.212	46.197	73.151	0	66	66	2	1	-10921639	143.381	131	84	242	3011	41.594	2.000	0.213	1.210
ID602885	602885	137	35.983	58.906	79.842	0	66	66	2	1	-10921639	74.238	69	50	122	1559	20.491	2.000	0.218	1.299
ID602884	602884	136	43.453	36.286	76.514	0	66	66	2	1	-10921639	84.810	82	36	174	1781	36.554	2.000	0.176	0.694
ID602886	602886	96	42.928	97.000	89.000	0	66	66	2	1	-10921639	75.286	66	38	117	1581	23.503	4.800	0.368	1.723
ID602857	602857	134	46.811	53.458	34.472	0	66	66	2	1	-10921639	172.810	165	125	242	3629	31.643	2.000	0.100	0.993
ID602856	602856	92	52.962	84.099	32.570	0	66	66	2	1	-10921639	138.571	142	71	201	2910	37.783	2.000	0.165	1.041
ID602859	602859	94	56.621	67.847	36.646	0	66	66	2	1	-10921639	192.381	192	102	251	4040	36.922	4.800	0.142	1.297
ID602858	602858	91	52.056	44.699	35.320	0	66	66	2	1	-10921639	169.810	167	127	234	3566	35.106	2.000	0.137	1.167
ID602861	602861	None	36.575	47.796	39.868	0	66	66	2	1	-10921639	145.333	138	104	214	3052	32.400	7.600	0.058	0.493
ID602860	602860	93	45.370	30.438	36.942	0	66	66	2	1	-10921639	128.524	134	76	197	2699	37.241	2.000	0.122	0.749
ID602863	602863	83	49.308	41.194	40.984	0	66	66	2	1	-10921639	191.524	192	127	251	4022	30.530	3.200	0.112	1.260
ID602862	602862	51	53.070	36.724	40.572	0	66	66	2	1	-10921639	205.143	209	137	255	4308	34.764	4.800	0.115	1.217
ID602851	602851	48	80.101	48.642	21.078	0	66	66	2	1	-10921639	176.000	166	114	255	3696	46.988	2.000	0.212	1.308
ID602853	602853	71	59.709	59.315	26.503	0	66	66	2	1	-10921639	152.952	147	98	248	3212	43.819	2.000	0.123	0.762
ID602852	602852	56	45.335	54.319	22.213	0	66	66	2	1	-10921639	142.762	134	102	230	2998	33.786	2.000	0.083	0.648
ID602855	602855	135	40.000	63.050	32.885	0	66	66	2	1	-10921639	145.095	137	122	214	3047	26.357	2.000	0.095	0.958
ID602854	602854	53	51.724	52.867	28.853	0	66	66	2	1	-10921639	176.143	181	125	235	3699	34.357	2.000	0.133	1.206
ID602873	602873	86	49.245	67.525	51.973	0	66	66	2	1	-10921639	164.190	166	100	221	3448	33.625	4.800	0.163	1.367
ID602872	602872	85	45.835	50.431	51.845	0	66	66	2	1	-10921639	170.810	171	122	240	3587	33.783	7.600	0.115	1.046
ID602875	602875	97	40.037	37.636	57.268	0	66	66	2	1	-10921639	167.667	176	123	208	3521	24.733	2.000	0.108	1.317
ID602874	602874	39	58.087	72.527	54.729	0	66	66	2	1	-10921639	131.524	121	58	224	2762	48.543	2.000	0.178	0.817
ID602877	602877	1	51.733	51.415	60.398	0	66	66	2	1	-10921639	141.238	122	90	235	2966	39.679	2.000	0.121	0.771
ID602876	602876	74	39.664	34.932	58.144	0	66	66	2	1	-10921639	151.048	158	90	198	3172	32.725	7.600	0.100	0.838
ID602879	602879	64	52.321	63.008	62.282	0	66	66	2	1	-10921639	102.238	94	66	205	2147	34.991	2.000	0.171	0.853
ID602878	602878	98	44.932	28.528	61.502	0	66	66	2	1	-10921639	113.381	110	64	180	2381	33.763	2.000	0.157	0.911
ID602865	602865	84	36.864	66.640	41.932	0	66	66	2	1	-10921639	153.476	154	89	221	3223	38.988	2.000	0.073	0.534
ID602864	602864	61	35.569	62.342	42.306	0	66	66	2	1	-10921639	158.524	161	101	223	3329	33.645	2.000	0.055	0.490
ID602867	602867	89	44.890	61.702	45.365	0	66	66	2	1	-10921639	171.190	163	118	239	3595	35.987	2.000	0.096	0.836
ID602866	602866	24	74.415	53.776	42.932	0	66	66	2	1	-10921639	201.619	205	137	255	4234	42.140	2.000	0.182	1.477
ID602869	602869	45	71.850	58.061	47.414	0	66	66	2	1	-10921639	179.238	171	126	255	3764	39.877	2.000	0.174	1.330
ID602868	602868	90	65.210	76.254	45.339	0	66	66	2	1	-10921639	213.905	215	145	255	4492	38.958	4.800	0.170	1.597
ID602871	602871	49	49.035	47.437	49.952	0	66	66	2	1	-10921639	177.143	177	115	251	3720	39.640	2.000	0.106	0.854
ID602870	602870	55	76.570	76.185	49.023	0	66	66	2	1	-10921639	216.667	236	129	255	4550	43.599	4.800	0.202	1.669
ID602825	602825	93	49.417	31.067	36.905	0	67	67	2	1	-10921639	142.952	143	90	239	3002	37.164	2.000	0.105	0.731
ID602824	602824	94	45.889	68.236	35.922	0	67	67	2	1	-10921639	178.190	187	120	241	3742	33.534	4.800	0.123	1.167
ID602827	602827	84	48.925	67.524	39.805	0	67	67	2	1	-10921639	179.333	187	109	226	3766	36.624	4.800	0.129	1.117
ID602826	602826	95	43.690	51.182	36.854	0	67	67	2	1	-10921639	172.762	169	127	246	3628	31.730	2.000	0.069	0.702
ID602829	602829	83	39.509	42.414	41.462	0	67	67	2	1	-10921639	172.095	165	110	245	3614	39.614	2.000	0.070	0.566
ID602828	602828	51	70.258	36.782	40.539	0	67	67	2	1	-10921639	217.190	237	143	255	4561	39.168	4.800	0.174	1.643
ID602831	602831	24	69.908	53.924	42.884	0	67	67	2	1	-10921639	208.619	209	125	255	4381	43.583	2.000	0.167	1.369
ID602830	602830	61	43.429	62.099	41.950	0	67	67	2	1	-10921639	169.381	172	116	230	3557	30.978	2.000	0.082	0.831
ID602819	602819	None	38.373	86.977	24.031	0	67	67	2	1	-10921639	103.190	98	73	172	2167	23.792	2.000	0.140	1.068
ID602818	602818	48	80.158	48.105	20.747	0	67	67	2	1	-10921639	183.476	175	106	255	3853	50.366	2.000	0.207	1.250
ID602821	602821	53	60.056	53.340	28.938	0	67	67	2	1	-10921639	188.810	183	129	251	3965	41.462	2.000	0.141	1.129
ID602820	602820	71	48.840	59.336	26.779	0	67	67	2	1	-10921639	147.905	142	105	242	3106	36.829	2.000	0.092	0.675
ID602823	602823	91	67.023	44.298	35.022	0	67	67	2	1	-10921639	192.905	201	110	255	4051	43.316	4.800	0.173	1.315
ID602822	602822	None	35.428	33.643	33.929	0	67	67	2	1	-10921639	137.238	136	89	208	2882	29.653	2.000	0.068	0.593
ID602841	602841	1	62.630	51.558	60.512	0	67	67	2	1	-10921639	155.952	158	62	248	3275	51.789	7.600	0.156	0.811
ID602840	602840	97	42.778	37.153	57.527	0	67	67	2	1	-10921639	179.190	182	117	228	3763	25.647	4.800	0.141	1.727
ID602843	602843	None	37.637	39.937	62.332	0	67	67	2	1	-10921639	152.571	149	99	194	3204	29.721	2.000	0.102	0.947
ID602842	602842	98	40.321	28.891	61.612	0	67	67	2	1	-10921639	93.476	96	28	144	1963	36.202	2.000	0.146	0.658
ID602845	602845	76	43.589	45.202	63.652	0	67	67	2	1	-10921639	156.714	152	114	226	3291	29.079	2.000	0.125	1.197
ID602844	602844	64	76.575	62.919	61.696	0	67	67	2	1	-10921639	116.619	98	56	237	2449	48.111	2.000	0.276	1.049
ID602847	602847	66	65.650	45.853	72.447	0	67	67	2	1	-10921639	145.381	138	84	218	3053	41.530	2.000	0.200	1.168
ID602846	602846	59	45.926	54.054	68.722	0	67	67	2	1	-10921639	112.762	105	68	203	2368	34.609	2.000	0.106	0.623
ID602833	602833	89	46.341	61.859	45.954	0	67	67	2	1	-10921639	160.286	155	111	248	3366	37.208	2.000	0.066	0.532
ID602832	602832	90	45.994	76.529	44.436	0	67	67	2	1	-10921639	169.714	165	109	247	3564	42.576	2.000	0.103	0.747
ID602835	602835	None	45.046	53.656	49.051	0	67	67	2	1	-10921639	142.429	134	89	230	2991	37.447	2.000	0.080	0.566
ID602834	602834	45	48.044	57.972	47.445	0	67	67	2	1	-10921639	154.143	139	115	243	3237	34.850	2.000	0.085	0.696
ID602837	602837	49	42.793	47.236	49.769	0	67	67	2	1	-10921639	161.667	161	115	224	3395	30.439	2.000	0.106	1.022
ID602836	602836	55	78.514	75.842	48.688	0	67	67	2	1	-10921639	209.905	219	132	255	4408	43.232	4.800	0.217	1.734
ID602839	602839	39	54.956	72.134	54.815	0	67	67	2	1	-10921639	139.429	140	58	209	2928	42.635	4.800	0.206	1.115
ID602838	602838	None	45.014	42.403	54.858	0	67	67	2	1	-10921639	168.524	171	126	230	3539	29.027	2.000	0.111	1.161
ID602849	602849	96	38.706	97.000	89.000	0	67	67	2	1	-10921639	72.286	66	34	114	1518	26.612	4.800	0.297	1.245
ID602848	602848	73	64.918	23.967	73.712	0	67	67	2	1	-10921639	93.952	79	50	213	1973	41.540	2.000	0.275	0.976
ID602850	602850	None	36.738	90.866	91.544	0	67	67	2	1	-10921639	60.429	55	23	109	1269	22.182	2.000	0.301	1.260
ID602953	602953	76	37.115	45.396	63.640	0	68	68	2	1	-10921639	162.524	153	129	224	3413	27.224	3.200	0.086	0.948
ID602952	602952	98	40.056	29.308	61.526	0	68	68	2	1	-10921639	88.333	89	28	152	1855	38.631	2.000	0.150	0.595
ID602955	602955	66	71.656	45.675	71.344	0	68	68	2	1	-10921639	164.476	159	101	255	3454	45.647	2.000	0.167	1.032
ID602954	602954	100	53.355	33.917	68.258	0	68	68	2	1	-10921639	113.524	111	73	190	2384	33.400	2.000	0.209	1.175
ID602957	602957	73	62.934	24.109	73.760	0	68	68	2	1	-10921639	87.667	71	52	192	1841	36.416	2.000	0.326	1.183
ID602956	602956	None	35.978	56.054	72.916	0	68	68	2	1	-10921639	98.000	94	68	176	2058	22.625	2.000	0.144	1.087
ID602959	602959	101	36.563	44.506	83.270	0	68	68	2	1	-10921639	95.905	94	64	148	2014	23.964	7.600	0.166	1.140
ID602958	602958	102	54.967	37.957	75.278	0	68	68	2	1	-10921639	106.762	104	68	202	2242	34.398	2.000	0.194	1.009
ID602945	602945	86	50.562	67.545	51.175	0	68	68	2	1	-10921639	150.143	161	77	240	3153	41.794	2.000	0.122	0.779
ID602944	602944	55	81.324	75.711	48.765	0	68	68	2	1	-10921639	209.381	214	120	255	4397	44.492	4.800	0.233	1.780
ID602947	602947	39	59.401	72.092	54.786	0	68	68	2	1	-10921639	130.571	116	68	205	2742	41.130	2.000	0.214	1.120
ID602946	602946	85	50.288	50.093	51.924	0	68	68	2	1	-10921639	157.095	156	112	219	3299	32.359	7.600	0.128	1.105
ID602949	602949	97	55.124	37.818	57.928	0	68	68	2	1	-10921639	179.429	165	127	242	3768	31.459	4.800	0.149	1.479
ID602948	602948	103	41.478	31.652	55.634	0	68	68	2	1	-10921639	115.095	111	78	208	2417	31.456	2.000	0.100	0.664
ID602951	602951	64	70.297	62.746	60.949	0	68	68	2	1	-10921639	119.095	104	58	236	2501	46.627	2.000	0.222	0.929
ID602950	602950	1	66.050	51.478	60.478	0	68	68	2	1	-10921639	156.619	142	96	251	3289	49.416	2.000	0.158	0.867
ID602960	602960	96	54.357	97.000	89.000	0	68	68	2	1	-10921639	74.286	68	39	167	1560	33.665	2.000	0.341	1.121
ID602927	602927	48	59.713	47.792	20.155	0	68	68	2	1	-10921639	152.857	150	98	243	3210	41.561	2.000	0.142	0.916
ID602937	602937	93	49.404	30.845	36.969	0	68	68	2	1	-10921639	141.000	138	91	239	2961	35.748	2.000	0.104	0.745
ID602936	602936	104	41.010	85.077	36.102	0	68	68	2	1	-10921639	121.762	118	73	185	2557	31.878	2.000	0.129	0.873
ID602939	602939	51	67.955	36.904	40.523	0	68	68	2	1	-10921639	228.286	250	148	255	4794	32.530	4.800	0.171	2.050
ID602938	602938	95	40.006	51.358	37.046	0	68	68	2	1	-10921639	169.524	164	133	234	3560	29.111	2.000	0.070	0.764
ID602941	602941	24	73.305	53.665	43.095	0	68	68	2	1	-10921639	206.810	203	138	255	4343	42.271	2.000	0.186	1.536
ID602940	602940	61	38.484	61.837	41.522	0	68	68	2	1	-10921639	156.952	153	121	216	3296	27.005	2.000	0.078	0.838
ID602943	602943	45	53.284	57.990	47.351	0	68	68	2	1	-10921639	141.810	136	90	225	2978	39.284	2.000	0.099	0.650
ID602942	602942	90	64.773	77.169	43.804	0	68	68	2	1	-10921639	187.286	188	127	251	3933	39.487	2.000	0.156	1.281
ID602929	602929	71	64.081	59.078	26.992	0	68	68	2	1	-10921639	176.095	165	131	255	3698	34.641	2.000	0.148	1.308
ID602928	602928	105	56.446	49.600	23.099	0	68	68	2	1	-10921639	159.571	144	95	247	3351	44.222	7.600	0.112	0.724
ID602931	602931	None	36.346	47.998	29.513	0	68	68	2	1	-10921639	147.762	142	95	204	3103	31.983	2.000	0.084	0.717
ID602930	602930	53	51.328	53.302	29.047	0	68	68	2	1	-10921639	183.952	176	128	247	3863	35.852	2.000	0.111	1.024
ID602933	602933	None	42.700	83.988	33.195	0	68	68	2	1	-10921639	120.857	128	69	178	2538	30.315	2.000	0.145	1.008
ID602932	602932	None	37.242	63.473	32.793	0	68	68	2	1	-10921639	144.238	131	93	221	3029	30.887	2.000	0.086	0.736
ID602935	602935	94	59.202	67.680	36.341	0	68	68	2	1	-10921639	207.429	202	155	255	4356	35.693	4.800	0.164	1.637
ID602934	602934	91	50.911	44.884	36.414	0	68	68	2	1	-10921639	170.238	161	99	251	3575	43.616	2.000	0.100	0.710
ID602889	602889	71	69.461	58.987	26.673	0	69	69	2	1	-10921639	174.190	169	110	255	3658	41.966	2.000	0.164	1.171
ID602888	602888	105	44.924	49.952	23.713	0	69	69	2	1	-10921639	160.000	153	121	242	3360	32.930	2.000	0.092	0.815
ID602891	602891	53	50.249	53.995	28.648	0	69	69	2	1	-10921639	178.000	164	121	250	3738	36.756	2.000	0.106	0.928
ID602890	602890	None	36.821	84.803	26.820	0	69	69	2	1	-10921639	102.048	98	76	158	2143	23.581	2.000	0.130	0.996
ID602893	602893	None	35.701	53.820	34.158	0	69	69	2	1	-10921639	160.333	154	118	234	3367	32.713	7.600	0.054	0.506
ID602892	602892	None	36.323	36.573	30.141	0	69	69	2	1	-10921639	140.714	143	95	207	2955	26.537	4.800	0.112	1.067
ID602895	602895	91	66.928	44.965	36.190	0	69	69	2	1	-10921639	189.667	191	123	255	3983	43.791	2.000	0.146	1.100
ID602894	602894	94	51.082	67.515	35.196	0	69	69	2	1	-10921639	196.048	186	143	255	4117	35.619	4.800	0.139	1.347
ID602887	602887	48	69.065	48.010	20.222	0	69	69	2	1	-10921639	157.619	145	95	251	3310	44.131	2.000	0.178	1.080
ID602905	602905	45	67.720	57.484	47.465	0	69	69	2	1	-10921639	176.190	167	117	255	3700	44.261	2.000	0.140	0.975
ID602904	602904	None	35.780	61.910	45.779	0	69	69	2	1	-10921639	151.238	147	90	236	3176	35.808	2.000	0.048	0.386
ID602907	602907	86	59.297	68.039	50.614	0	69	69	2	1	-10921639	165.286	166	114	243	3471	40.603	2.000	0.138	0.989
ID602906	602906	55	82.154	75.859	48.970	0	69	69	2	1	-10921639	215.667	234	150	255	4529	40.302	4.800	0.232	2.012
ID602909	602909	103	38.835	31.937	55.316	0	69	69	2	1	-10921639	107.619	98	64	192	2260	37.952	2.000	0.083	0.433
ID602908	602908	85	35.101	50.400	52.143	0	69	69	2	1	-10921639	136.238	137	107	185	2861	22.878	7.600	0.095	1.038
ID602911	602911	39	65.074	71.857	54.757	0	69	69	2	1	-10921639	133.810	128	56	228	2810	50.845	2.000	0.191	0.844
ID602910	602910	None	40.494	42.621	54.823	0	69	69	2	1	-10921639	169.429	170	115	228	3558	32.677	7.600	0.088	0.837
ID602897	602897	104	36.607	84.376	37.297	0	69	69	2	1	-10921639	118.524	116	80	183	2489	29.497	2.000	0.094	0.687
ID602896	602896	93	39.983	31.134	36.816	0	69	69	2	1	-10921639	129.762	123	93	210	2725	31.513	2.000	0.082	0.622
ID602899	602899	51	59.672	37.022	40.952	0	69	69	2	1	-10921639	230.571	251	150	255	4842	33.117	4.800	0.141	1.720
ID602898	602898	84	66.757	67.221	38.997	0	69	69	2	1	-10921639	207.286	209	129	255	4353	39.608	4.800	0.168	1.503
ID602901	602901	24	71.748	53.771	42.831	0	69	69	2	1	-10921639	215.571	224	139	255	4527	37.747	4.800	0.179	1.730
ID602900	602900	61	50.422	62.172	41.950	0	69	69	2	1	-10921639	178.619	180	121	252	3751	32.902	2.000	0.097	0.960
ID602903	602903	None	38.646	43.718	45.047	0	69	69	2	1	-10921639	184.952	185	138	234	3884	30.385	7.600	0.095	1.054
ID602902	602902	90	45.808	76.666	43.814	0	69	69	2	1	-10921639	186.190	183	122	250	3910	35.298	4.800	0.120	1.129
ID602921	602921	66	62.280	45.646	70.719	0	69	69	2	1	-10921639	167.952	163	104	255	3527	47.639	2.000	0.119	0.749
ID602920	602920	None	40.786	50.157	70.078	0	69	69	2	1	-10921639	128.667	121	85	218	2702	33.379	2.000	0.058	0.419
ID602923	602923	102	59.321	38.695	74.743	0	69	69	2	1	-10921639	105.857	91	60	194	2223	38.427	2.000	0.214	0.971
ID602922	602922	73	68.615	24.640	74.181	0	69	69	2	1	-10921639	89.905	76	45	219	1888	46.295	2.000	0.304	0.905
ID602925	602925	106	38.762	54.097	86.709	0	69	69	2	1	-10921639	55.381	44	19	147	1163	30.132	2.000	0.223	0.670
ID602924	602924	101	43.067	43.651	81.012	0	69	69	2	1	-10921639	110.762	111	63	150	2326	26.105	4.800	0.212	1.485
ID602926	602926	96	42.636	97.000	89.000	0	69	69	2	1	-10921639	77.190	77	44	150	1621	29.211	2.000	0.253	1.068
ID602913	602913	98	52.787	29.826	61.094	0	69	69	2	1	-10921639	128.762	133	74	185	2704	34.997	4.800	0.221	1.333
ID602912	602912	97	50.677	35.804	57.719	0	69	69	2	1	-10921639	164.905	166	111	239	3463	37.704	2.000	0.112	0.884
ID602915	602915	64	65.755	62.581	61.058	0	69	69	2	1	-10921639	104.714	91	50	229	2199	49.780	2.000	0.215	0.743
ID602914	602914	1	68.086	51.386	61.037	0	69	69	2	1	-10921639	164.952	153	105	251	3464	46.764	2.000	0.175	1.049
ID602917	602917	76	52.497	45.184	64.013	0	69	69	2	1	-10921639	166.714	160	106	239	3501	37.619	2.000	0.119	0.945
ID602916	602916	None	48.654	40.184	62.119	0	69	69	2	1	-10921639	157.762	159	98	232	3313	35.066	2.000	0.134	1.064
ID602919	602919	100	59.612	33.792	68.685	0	69	69	2	1	-10921639	98.619	82	56	204	2071	40.538	2.000	0.215	0.860
ID602918	602918	None	43.149	43.036	68.073	0	69	69	2	1	-10921639	154.381	159	74	208	3242	38.900	7.600	0.103	0.738
ID603017	603017	85	46.717	50.322	52.069	0	70	70	2	1	-10921639	153.952	159	102	230	3233	31.622	7.600	0.118	1.028
ID603016	603016	86	58.824	67.738	51.187	0	70	70	2	1	-10921639	176.000	164	117	255	3696	45.901	2.000	0.128	0.871
ID603019	603019	39	52.393	71.851	54.499	0	70	70	2	1	-10921639	136.857	127	91	209	2874	38.725	2.000	0.144	0.887
ID603018	603018	107	55.810	67.092	52.727	0	70	70	2	1	-10921639	181.714	177	127	255	3816	42.113	7.600	0.141	1.067
ID603021	603021	97	41.222	38.000	58.000	0	70	70	2	1	-10921639	191.238	199	142	229	4016	25.801	4.800	0.134	1.757
ID603020	603020	103	42.873	31.886	55.405	0	70	70	2	1	-10921639	124.905	117	76	228	2623	37.101	2.000	0.114	0.689
ID603023	603023	1	67.956	51.084	61.161	0	70	70	2	1	-10921639	171.381	163	102	255	3599	47.717	2.000	0.159	0.986
ID603022	603022	98	42.655	29.442	61.264	0	70	70	2	1	-10921639	115.143	116	52	172	2418	37.675	2.000	0.136	0.730
ID603009	603009	51	55.216	36.906	41.399	0	70	70	2	1	-10921639	218.333	228	153	255	4585	31.092	4.800	0.131	1.628
ID603008	603008	84	67.002	67.154	39.567	0	70	70	2	1	-10921639	203.762	205	131	255	4279	38.233	4.800	0.172	1.565
ID603011	603011	24	70.998	53.664	43.003	0	70	70	2	1	-10921639	200.714	199	133	255	4215	43.133	2.000	0.167	1.330
ID603010	603010	61	50.867	61.624	41.342	0	70	70	2	1	-10921639	185.857	191	109	255	3903	38.624	2.000	0.111	0.960
ID603013	603013	None	50.306	36.806	46.891	0	70	70	2	1	-10921639	158.286	150	96	214	3324	36.154	2.000	0.111	0.873
ID603012	603012	90	58.802	76.821	43.579	0	70	70	2	1	-10921639	192.048	196	115	255	4033	45.220	2.000	0.141	1.047
ID603015	603015	55	78.662	75.456	48.778	0	70	70	2	1	-10921639	209.048	231	132	255	4390	49.951	4.800	0.215	1.484
ID603014	603014	45	67.508	57.703	47.346	0	70	70	2	1	-10921639	171.381	161	117	253	3599	42.432	2.000	0.156	1.092
ID603033	603033	96	53.583	97.000	90.000	0	70	70	2	1	-10921639	81.571	79	39	154	1713	32.858	2.000	0.318	1.199
ID603032	603032	106	41.834	54.396	83.966	0	70	70	2	1	-10921639	69.333	56	35	138	1456	29.229	2.000	0.228	0.882
ID603025	603025	76	52.320	45.141	63.573	0	70	70	2	1	-10921639	173.048	180	129	247	3634	36.166	2.000	0.121	1.030
ID603024	603024	64	66.914	62.396	60.689	0	70	70	2	1	-10921639	101.905	93	40	226	2140	49.238	2.000	0.243	0.809
ID603027	603027	66	59.178	45.732	71.114	0	70	70	2	1	-10921639	172.429	163	96	252	3621	47.677	2.000	0.133	0.847
ID603026	603026	100	35.857	34.087	68.999	0	70	70	2	1	-10921639	93.952	88	67	156	1973	21.453	2.000	0.150	1.141
ID603029	603029	73	63.058	25.548	74.303	0	70	70	2	1	-10921639	97.857	84	60	186	2055	37.412	2.000	0.308	1.232
ID603028	603028	108	57.831	46.188	72.900	0	70	70	2	1	-10921639	154.524	144	85	252	3245	50.782	2.000	0.176	0.911
ID603031	603031	101	50.611	43.737	79.477	0	70	70	2	1	-10921639	113.048	109	72	166	2374	27.979	4.800	0.223	1.475
ID603030	603030	102	60.837	38.343	74.181	0	70	70	2	1	-10921639	105.381	91	63	214	2213	39.391	2.000	0.232	1.007
ID603001	603001	71	56.328	58.936	26.962	0	70	70	2	1	-10921639	156.571	140	117	250	3288	38.461	2.000	0.109	0.802
ID603000	603000	105	45.737	50.483	23.925	0	70	70	2	1	-10921639	149.333	145	79	236	3136	40.917	2.000	0.090	0.600
ID603003	603003	109	45.191	52.073	31.384	0	70	70	2	1	-10921639	195.000	201	150	253	4095	31.653	7.600	0.097	1.093
ID603002	603002	None	41.213	49.203	30.304	0	70	70	2	1	-10921639	161.905	161	91	224	3400	36.864	2.000	0.094	0.753
ID603005	603005	94	46.955	68.007	36.070	0	70	70	2	1	-10921639	195.238	196	147	255	4100	32.481	4.800	0.132	1.397
ID603004	603004	None	44.756	83.338	34.013	0	70	70	2	1	-10921639	113.429	110	71	186	2382	29.025	2.000	0.168	1.126
ID603007	603007	91	53.581	44.611	36.826	0	70	70	2	1	-10921639	200.952	204	139	255	4220	38.438	7.600	0.103	0.974
ID603006	603006	93	48.006	31.078	36.966	0	70	70	2	1	-10921639	149.048	145	102	235	3130	31.384	2.000	0.122	1.034
ID602999	602999	48	47.831	48.021	20.117	0	70	70	2	1	-10921639	136.952	127	96	210	2876	32.069	2.000	0.124	0.940
ID603137	603137	102	62.885	38.262	73.954	0	71	71	2	1	-10921639	111.381	99	64	213	2339	37.411	2.000	0.243	1.164
ID603136	603136	73	62.698	25.865	74.274	0	71	71	2	1	-10921639	94.571	77	57	198	1986	38.330	2.000	0.277	1.072
ID603139	603139	106	45.095	53.761	81.761	0	71	71	2	1	-10921639	76.000	68	39	154	1596	28.777	2.000	0.257	1.079
ID603138	603138	101	63.304	44.450	78.374	0	71	71	2	1	-10921639	122.524	114	69	229	2573	40.056	4.800	0.262	1.271
ID603140	603140	96	49.835	97.000	89.000	0	71	71	2	1	-10921639	78.333	71	44	139	1645	28.343	2.000	0.335	1.387
ID603101	603101	None	39.668	40.043	17.237	0	71	71	2	1	-10921639	114.000	112	77	165	2394	22.565	2.000	0.139	1.234
ID603103	603103	48	47.804	48.011	20.330	0	71	71	2	1	-10921639	135.714	129	101	201	2850	29.749	4.800	0.158	1.246
ID603102	603102	None	38.618	54.925	18.735	0	71	71	2	1	-10921639	141.095	137	102	197	2963	25.296	2.000	0.101	1.026
ID603113	603113	51	63.043	36.870	41.809	0	71	71	2	1	-10921639	207.952	204	123	255	4367	42.278	2.000	0.117	1.030
ID603112	603112	110	37.089	48.387	40.821	0	71	71	2	1	-10921639	182.381	175	139	242	3830	28.779	2.000	0.072	0.854
ID603115	603115	24	68.215	53.719	43.154	0	71	71	2	1	-10921639	198.857	190	138	255	4176	40.160	2.000	0.163	1.389
ID603114	603114	61	51.093	61.744	41.632	0	71	71	2	1	-10921639	182.476	178	131	253	3832	34.098	2.000	0.103	0.998
ID603117	603117	90	38.284	77.547	43.788	0	71	71	2	1	-10921639	146.667	145	83	234	3080	41.687	2.000	0.061	0.406
ID603116	603116	None	44.496	75.176	44.223	0	71	71	2	1	-10921639	178.619	183	111	241	3751	38.567	6.303	0.103	0.864
ID603119	603119	55	78.659	75.085	49.083	0	71	71	2	1	-10921639	216.190	213	136	255	4540	39.494	4.800	0.216	1.947
ID603118	603118	45	69.541	57.978	47.124	0	71	71	2	1	-10921639	166.905	155	106	255	3505	42.667	2.000	0.160	1.079
ID603105	603105	71	53.789	59.189	26.874	0	71	71	2	1	-10921639	159.619	148	116	248	3352	35.945	2.000	0.103	0.826
ID603104	603104	105	41.533	50.906	24.845	0	71	71	2	1	-10921639	147.667	140	101	218	3101	31.568	7.600	0.076	0.665
ID603107	603107	94	41.663	67.000	35.000	0	71	71	2	1	-10921639	181.333	181	120	245	3808	34.634	6.359	0.098	0.934
ID603106	603106	109	40.291	52.796	32.619	0	71	71	2	1	-10921639	179.810	182	128	239	3776	33.431	4.800	0.095	0.930
ID603109	603109	91	45.446	45.051	36.887	0	71	71	2	1	-10921639	185.095	183	145	241	3887	30.274	7.600	0.098	1.089
ID603108	603108	93	71.450	30.780	37.101	0	71	71	2	1	-10921639	154.286	138	110	247	3240	40.111	2.000	0.195	1.255
ID603111	603111	84	65.550	67.130	39.572	0	71	71	2	1	-10921639	206.333	209	143	255	4333	39.995	4.800	0.165	1.460
ID603110	603110	None	37.055	51.299	37.162	0	71	71	2	1	-10921639	167.714	161	128	245	3522	32.365	2.000	0.051	0.500
ID603129	603129	76	57.839	45.442	64.178	0	71	71	2	1	-10921639	193.238	181	126	252	4058	40.413	4.800	0.140	1.174
ID603128	603128	98	60.618	29.985	61.613	0	71	71	2	1	-10921639	127.095	126	60	208	2669	44.516	2.000	0.206	0.976
ID603131	603131	100	38.492	34.365	68.205	0	71	71	2	1	-10921639	108.810	105	73	175	2285	27.883	2.000	0.130	0.895
ID603130	603130	None	37.271	53.986	65.855	0	71	71	2	1	-10921639	104.381	106	53	186	2192	35.056	2.000	0.088	0.482
ID603133	603133	66	46.805	45.324	69.630	0	71	71	2	1	-10921639	163.476	170	77	237	3433	46.524	2.000	0.099	0.631
ID603132	603132	111	40.410	43.356	67.879	0	71	71	2	1	-10921639	158.714	167	83	241	3333	45.111	7.600	0.084	0.543
ID603135	603135	108	36.007	46.603	73.313	0	71	71	2	1	-10921639	117.857	111	57	185	2475	39.417	7.600	0.084	0.465
ID603134	603134	112	35.199	56.762	71.451	0	71	71	2	1	-10921639	78.952	68	50	142	1658	25.910	2.000	0.151	0.800
ID603121	603121	107	65.914	66.688	52.359	0	71	71	2	1	-10921639	203.667	199	133	255	4277	32.641	4.800	0.185	1.948
ID603120	603120	85	53.661	48.069	50.774	0	71	71	2	1	-10921639	179.238	186	116	240	3764	36.873	2.000	0.127	1.098
ID603123	603123	39	54.626	71.184	54.273	0	71	71	2	1	-10921639	137.048	133	82	241	2878	40.579	2.000	0.102	0.623
ID603122	603122	None	37.455	41.030	53.113	0	71	71	2	1	-10921639	168.286	175	126	216	3534	31.240	7.600	0.074	0.741
ID603125	603125	97	50.111	37.626	57.133	0	71	71	2	1	-10921639	193.000	205	131	245	4053	32.795	4.800	0.136	1.408
ID603124	603124	113	37.862	15.042	56.950	0	71	71	2	1	-10921639	76.429	71	45	127	1605	23.321	2.000	0.184	1.019
ID603127	603127	1	66.587	51.264	61.182	0	71	71	2	1	-10921639	174.762	164	101	255	3670	51.676	2.000	0.161	0.940
ID603126	603126	64	65.603	62.054	60.429	0	71	71	2	1	-10921639	110.905	99	64	225	2329	44.935	2.000	0.221	0.895
ID603035	603035	71	56.960	59.225	27.100	0	72	72	2	1	-10921639	154.571	139	107	251	3246	40.514	2.000	0.108	0.743
ID603034	603034	48	49.043	48.358	20.280	0	72	72	2	1	-10921639	151.143	144	104	225	3174	35.374	2.000	0.127	0.960
ID603037	603037	94	46.706	67.186	34.749	0	72	72	2	1	-10921639	193.952	192	120	252	4073	34.525	6.333	0.107	1.089
ID603036	603036	109	64.539	51.930	31.706	0	72	72	2	1	-10921639	200.810	198	142	255	4217	35.952	7.600	0.154	1.494
ID603039	603039	91	49.476	44.713	37.655	0	72	72	2	1	-10921639	180.238	172	132	255	3785	35.088	2.000	0.098	0.913
ID603038	603038	93	46.232	31.395	37.184	0	72	72	2	1	-10921639	134.381	132	79	210	2822	36.678	2.000	0.144	0.921
ID603049	603049	107	57.285	66.822	52.824	0	72	72	2	1	-10921639	190.048	194	121	255	3991	34.128	7.600	0.142	1.386
ID603048	603048	85	61.272	47.259	50.277	0	72	72	2	1	-10921639	177.381	170	121	250	3725	38.927	2.000	0.148	1.172
ID603051	603051	113	38.206	15.061	57.172	0	72	72	2	1	-10921639	94.238	89	69	152	1979	22.494	2.000	0.155	1.124
ID603050	603050	39	62.069	70.476	53.859	0	72	72	2	1	-10921639	159.333	159	77	235	3346	47.475	2.000	0.159	0.922
ID603053	603053	64	57.888	61.932	60.260	0	72	72	2	1	-10921639	108.000	106	51	216	2268	41.323	2.000	0.172	0.768
ID603052	603052	97	38.577	38.515	56.807	0	72	72	2	1	-10921639	180.286	174	137	236	3786	24.344	6.375	0.080	1.103
ID603055	603055	1	70.958	51.321	61.211	0	72	72	2	1	-10921639	186.238	174	118	255	3911	48.420	2.000	0.170	1.118
ID603054	603054	98	65.273	30.387	61.187	0	72	72	2	1	-10921639	135.429	138	68	220	2844	42.599	2.000	0.214	1.120
ID603041	603041	110	37.586	48.223	40.560	0	72	72	2	1	-10921639	176.143	172	132	248	3699	33.192	2.000	0.054	0.543
ID603040	603040	84	62.877	66.874	39.870	0	72	72	2	1	-10921639	202.810	203	134	255	4259	42.770	4.800	0.165	1.341
ID603043	603043	61	47.908	61.586	41.757	0	72	72	2	1	-10921639	177.619	172	122	255	3730	36.714	2.000	0.082	0.734
ID603042	603042	51	60.652	37.007	41.957	0	72	72	2	1	-10921639	214.429	219	147	255	4503	35.948	2.000	0.115	1.231
ID603045	603045	90	46.616	78.098	43.705	0	72	72	2	1	-10921639	165.476	154	111	243	3475	36.596	2.000	0.106	0.865
ID603044	603044	24	67.490	53.527	43.048	0	72	72	2	1	-10921639	205.381	198	125	255	4313	42.865	2.000	0.161	1.326
ID603047	603047	55	83.984	74.651	48.895	0	72	72	2	1	-10921639	207.333	237	118	255	4354	52.199	4.800	0.220	1.432
ID603046	603046	45	58.697	58.115	47.392	0	72	72	2	1	-10921639	159.095	147	109	252	3341	40.286	2.000	0.117	0.830
ID603065	603065	96	39.682	97.000	89.000	0	72	72	2	1	-10921639	63.238	57	32	112	1328	23.801	2.000	0.305	1.241
ID603064	603064	106	45.109	52.948	79.703	0	72	72	2	1	-10921639	74.381	67	39	160	1562	29.529	2.000	0.243	0.984
ID603066	603066	None	39.359	97.000	95.000	0	72	72	2	1	-10921639	54.952	44	29	99	1154	25.172	2.000	0.330	1.082
ID603057	603057	76	50.651	45.451	63.524	0	72	72	2	1	-10921639	194.810	192	125	255	4091	38.629	4.800	0.133	1.188
ID603056	603056	173	35.986	39.741	62.632	0	72	72	2	1	-10921639	134.524	128	66	196	2825	38.048	2.000	0.059	0.394
ID603059	603059	100	44.735	34.514	68.057	0	72	72	2	1	-10921639	97.238	82	60	190	2042	34.559	2.000	0.144	0.709
ID603058	603058	111	40.762	43.304	67.349	0	72	72	2	1	-10921639	160.048	180	82	219	3361	42.174	7.600	0.087	0.606
ID603061	603061	102	49.062	38.512	73.256	0	72	72	2	1	-10921639	90.762	79	49	180	1906	37.146	2.000	0.184	0.758
ID603060	603060	112	55.119	56.300	71.697	0	72	72	2	1	-10921639	93.667	84	55	196	1967	39.223	2.000	0.210	0.830
ID603063	603063	101	70.972	44.116	77.805	0	72	72	2	1	-10921639	138.238	132	57	234	2903	46.145	3.200	0.262	1.245
ID603062	603062	73	64.595	26.597	74.478	0	72	72	2	1	-10921639	104.095	88	52	180	2186	40.386	2.000	0.310	1.220
ID602969	602969	115	44.909	51.584	37.319	0	73	73	2	1	-10921639	184.286	178	115	251	3870	33.694	2.000	0.093	0.928
ID602968	602968	93	58.978	31.167	36.866	0	73	73	2	1	-10921639	135.857	129	82	236	2853	39.173	2.000	0.158	0.948
ID602971	602971	84	68.276	67.000	39.885	0	73	73	2	1	-10921639	216.905	225	152	255	4555	39.687	4.800	0.170	1.588
ID602970	602970	91	36.558	45.284	37.840	0	73	73	2	1	-10921639	181.810	175	154	243	3818	24.689	7.600	0.069	0.955
ID602973	602973	None	42.863	33.620	41.968	0	73	73	2	1	-10921639	150.667	145	100	232	3164	38.389	2.000	0.085	0.617
ID602972	602972	110	42.674	48.254	41.047	0	73	73	2	1	-10921639	186.190	178	122	255	3910	35.456	7.600	0.067	0.658
ID602975	602975	61	45.163	61.875	41.827	0	73	73	2	1	-10921639	180.810	178	142	252	3797	29.804	2.000	0.081	0.906
ID602974	602974	51	56.472	37.715	41.877	0	73	73	2	1	-10921639	215.476	210	166	255	4525	30.359	6.080	0.117	1.484
ID602961	602961	None	42.239	16.629	13.808	0	73	73	2	1	-10921639	82.190	74	45	144	1726	26.733	2.000	0.220	1.108
ID602963	602963	48	47.751	47.887	20.464	0	73	73	2	1	-10921639	143.952	142	89	214	3023	35.718	2.000	0.124	0.887
ID602962	602962	174	35.505	78.151	17.873	0	73	73	2	1	-10921639	111.857	104	83	171	2349	23.493	2.000	0.112	0.958
ID602965	602965	71	41.765	59.083	27.209	0	73	73	2	1	-10921639	159.000	152	111	236	3339	38.125	2.000	0.075	0.579
ID602964	602964	None	50.000	58.359	23.817	0	73	73	2	1	-10921639	177.476	177	125	252	3727	35.842	2.000	0.097	0.878
ID602967	602967	116	38.816	80.010	36.492	0	73	73	2	1	-10921639	124.429	116	78	170	2613	26.703	2.000	0.162	1.303
ID602966	602966	109	50.139	52.445	31.597	0	73	73	2	1	-10921639	170.429	169	93	245	3579	44.840	2.000	0.095	0.661
ID602985	602985	97	47.542	36.020	57.627	0	73	73	2	1	-10921639	158.762	159	105	224	3334	35.729	7.600	0.106	0.849
ID602984	602984	39	76.713	70.723	54.098	0	73	73	2	1	-10921639	142.952	134	63	248	3002	54.393	2.000	0.199	0.873
ID602987	602987	98	59.502	30.514	61.095	0	73	73	2	1	-10921639	151.667	156	90	208	3185	32.909	4.800	0.232	1.736
ID602986	602986	64	59.085	61.229	59.534	0	73	73	2	1	-10921639	123.952	115	66	231	2603	45.073	2.000	0.173	0.810
ID602989	602989	173	47.671	39.727	62.320	0	73	73	2	1	-10921639	154.095	149	87	209	3236	32.922	2.000	0.127	1.053
ID602988	602988	1	65.871	51.168	61.137	0	73	73	2	1	-10921639	187.857	170	127	255	3945	43.798	2.000	0.159	1.175
ID602991	602991	100	51.516	34.795	67.086	0	73	73	2	1	-10921639	107.571	109	63	196	2259	36.144	2.000	0.177	0.896
ID602990	602990	76	40.940	45.300	63.373	0	73	73	2	1	-10921639	172.190	165	112	252	3616	41.439	2.000	0.049	0.391
ID602977	602977	175	49.251	75.406	43.874	0	73	73	2	1	-10921639	188.857	208	109	255	3966	43.600	2.000	0.114	0.889
ID602976	602976	24	64.541	53.655	43.183	0	73	73	2	1	-10921639	212.333	212	155	255	4459	36.906	2.000	0.156	1.550
ID602979	602979	45	45.264	57.852	47.245	0	73	73	2	1	-10921639	149.667	138	99	241	3143	35.918	2.000	0.083	0.641
ID602978	602978	90	52.491	77.798	43.740	0	73	73	2	1	-10921639	168.619	166	109	247	3541	42.666	2.000	0.122	0.856
ID602981	602981	None	37.470	67.570	50.503	0	73	73	2	1	-10921639	157.810	152	115	220	3314	30.948	7.600	0.079	0.743
ID602980	602980	55	80.442	74.761	48.857	0	73	73	2	1	-10921639	201.333	216	109	255	4228	52.281	4.800	0.213	1.354
ID602983	602983	107	47.466	65.227	54.409	0	73	73	2	1	-10921639	158.571	156	101	230	3330	35.424	2.000	0.129	1.025
ID602982	602982	85	46.026	47.750	50.530	0	73	73	2	1	-10921639	163.810	159	114	230	3440	32.741	2.000	0.111	1.003
ID602993	602993	112	45.825	55.972	70.766	0	73	73	2	1	-10921639	86.190	73	52	212	1810	37.129	2.000	0.144	0.586
ID602992	602992	111	45.330	43.509	67.197	0	73	73	2	1	-10921639	179.905	187	106	236	3778	36.806	4.800	0.132	1.144
ID602995	602995	73	74.028	25.244	73.967	0	73	73	2	1	-10921639	100.952	83	49	224	2120	46.627	2.000	0.294	0.983
ID602994	602994	102	56.313	39.211	72.105	0	73	73	2	1	-10921639	103.381	90	63	220	2171	39.054	2.000	0.187	0.834
ID602997	602997	106	40.820	52.649	79.088	0	73	73	2	1	-10921639	75.238	67	42	139	1580	26.591	2.000	0.228	1.049
ID602996	602996	101	83.696	43.889	77.191	0	73	73	2	1	-10921639	145.286	132	79	231	3051	47.367	2.000	0.293	1.390
ID602998	602998	96	44.222	97.000	89.000	0	73	73	2	1	-10921639	57.048	51	24	149	1198	30.245	2.000	0.314	0.901
ID603081	603081	24	75.312	54.036	42.950	0	74	74	2	1	-10921639	210.857	214	137	255	4428	40.786	4.800	0.185	1.612
ID603080	603080	61	57.860	62.172	42.218	0	74	74	2	1	-10921639	192.524	188	142	255	4043	38.960	2.000	0.113	1.005
ID603083	603083	45	58.437	57.692	47.467	0	74	74	2	1	-10921639	161.905	148	111	252	3400	43.619	2.000	0.110	0.734
ID603082	603082	175	53.914	74.942	43.877	0	74	74	2	1	-10921639	186.095	180	129	255	3908	41.696	2.000	0.115	0.921
ID603085	603085	85	60.828	47.797	50.693	0	74	74	2	1	-10921639	182.000	174	129	253	3822	37.618	2.000	0.125	1.075
ID603084	603084	55	75.681	73.989	48.412	0	74	74	2	1	-10921639	217.762	230	143	255	4573	40.908	4.800	0.208	1.830
ID603087	603087	39	72.587	70.535	53.865	0	74	74	2	1	-10921639	144.000	138	62	251	3024	56.385	2.000	0.188	0.807
ID603086	603086	107	50.887	65.991	53.986	0	74	74	2	1	-10921639	165.333	161	99	232	3472	33.653	2.000	0.136	1.179
ID603073	603073	None	39.282	66.832	34.864	0	74	74	2	1	-10921639	179.810	170	131	247	3776	34.455	2.000	0.089	0.854
ID603072	603072	114	40.645	42.021	35.383	0	74	74	2	1	-10921639	155.333	158	107	236	3262	34.078	7.600	0.123	0.998
ID603075	603075	115	46.775	51.360	37.172	0	74	74	2	1	-10921639	173.000	161	118	250	3633	38.430	7.600	0.085	0.708
ID603074	603074	93	64.474	31.380	36.994	0	74	74	2	1	-10921639	148.381	133	87	245	3116	42.753	2.000	0.173	1.022
ID603077	603077	84	66.660	67.109	39.199	0	74	74	2	1	-10921639	213.905	223	136	255	4492	38.114	2.000	0.157	1.520
ID603076	603076	116	45.417	79.608	37.129	0	74	74	2	1	-10921639	140.333	138	85	203	2947	32.152	3.200	0.171	1.276
ID603079	603079	51	59.349	37.581	41.951	0	74	74	2	1	-10921639	201.762	199	154	255	4237	35.161	2.000	0.116	1.193
ID603078	603078	110	48.138	48.465	40.362	0	74	74	2	1	-10921639	181.762	175	136	255	3817	40.153	2.000	0.074	0.621
ID603097	603097	102	40.832	39.559	71.261	0	74	74	2	1	-10921639	103.333	90	66	199	2170	33.398	2.000	0.105	0.587
ID603096	603096	112	38.991	55.221	69.547	0	74	74	2	1	-10921639	92.667	80	55	187	1946	33.736	2.000	0.111	0.548
ID603099	603099	101	85.241	43.766	76.391	0	74	74	2	1	-10921639	149.429	136	82	251	3138	50.489	2.000	0.259	1.217
ID603098	603098	73	70.301	25.048	73.850	0	74	74	2	1	-10921639	86.524	69	35	215	1817	44.825	2.000	0.313	0.920
ID603100	603100	106	45.804	52.137	78.521	0	74	74	2	1	-10921639	78.429	67	35	163	1647	36.090	2.000	0.194	0.705
ID603089	603089	None	40.220	43.275	57.360	0	74	74	2	1	-10921639	195.476	190	139	255	4105	30.247	2.000	0.072	0.868
ID603088	603088	97	46.698	36.669	57.340	0	74	74	2	1	-10921639	174.952	180	91	242	3674	40.682	4.800	0.129	0.982
ID603091	603091	64	63.419	60.695	58.976	0	74	74	2	1	-10921639	122.619	107	60	232	2575	44.208	2.000	0.184	0.862
ID603090	603090	117	49.708	46.001	58.047	0	74	74	2	1	-10921639	182.667	175	138	255	3836	36.933	2.000	0.097	0.873
ID603093	603093	1	81.367	51.226	61.240	0	74	74	2	1	-10921639	187.810	180	109	255	3944	51.520	2.000	0.206	1.247
ID603092	603092	98	53.420	31.685	59.918	0	74	74	2	1	-10921639	160.476	165	105	239	3370	30.392	4.800	0.180	1.611
ID603095	603095	111	51.240	43.581	66.749	0	74	74	2	1	-10921639	189.048	193	118	246	3970	34.033	4.800	0.154	1.483
ID603094	603094	100	56.979	34.926	65.891	0	74	74	2	1	-10921639	132.476	120	76	205	2782	38.812	2.000	0.192	1.099
ID603067	603067	174	42.478	79.009	18.008	0	74	74	2	1	-10921639	115.905	112	88	190	2434	24.668	2.000	0.144	1.184
ID603069	603069	118	53.141	50.488	25.052	0	74	74	2	1	-10921639	160.333	163	96	247	3367	47.250	2.000	0.108	0.661
ID603068	603068	48	66.167	48.061	20.139	0	74	74	2	1	-10921639	170.762	163	111	252	3586	38.528	2.000	0.167	1.267
ID603071	603071	109	45.294	52.407	31.723	0	74	74	2	1	-10921639	168.286	156	110	246	3534	37.466	2.000	0.087	0.718
ID603070	603070	71	60.962	59.243	27.245	0	74	74	2	1	-10921639	200.333	212	120	255	4207	39.492	7.600	0.150	1.323
ID603145	603145	71	58.333	58.861	27.142	0	75	75	2	1	-10921639	202.476	203	131	255	4252	39.572	4.800	0.141	1.261
ID603144	603144	118	58.810	50.319	25.143	0	75	75	2	1	-10921639	177.333	174	98	255	3724	47.288	2.000	0.111	0.747
ID603147	603147	114	51.990	41.728	35.820	0	75	75	2	1	-10921639	171.571	171	122	243	3603	33.865	2.000	0.114	1.037
ID603146	603146	109	52.686	52.267	32.014	0	75	75	2	1	-10921639	190.333	192	138	255	3997	40.270	2.000	0.088	0.768
ID603149	603149	115	40.591	51.547	37.538	0	75	75	2	1	-10921639	167.190	154	118	246	3511	37.336	2.000	0.059	0.497
ID603148	603148	93	58.733	31.490	37.473	0	75	75	2	1	-10921639	129.190	125	60	223	2713	48.440	2.000	0.156	0.720
ID603151	603151	110	37.980	48.486	40.474	0	75	75	2	1	-10921639	181.762	164	131	253	3817	40.558	2.000	0.050	0.429
ID603150	603150	116	46.235	79.478	38.033	0	75	75	2	1	-10921639	152.381	142	118	218	3200	31.644	2.000	0.136	1.150
ID603141	603141	None	35.589	39.193	18.015	0	75	75	2	1	-10921639	115.476	110	89	150	2425	17.520	4.800	0.156	1.779
ID603143	603143	119	37.930	54.138	24.193	0	75	75	2	1	-10921639	169.667	164	111	248	3563	38.515	2.000	0.045	0.382
ID603142	603142	48	69.438	47.719	20.507	0	75	75	2	1	-10921639	162.000	160	98	250	3402	44.784	2.000	0.181	1.111
ID603161	603161	107	65.154	65.649	53.938	0	75	75	2	1	-10921639	177.143	174	91	247	3720	44.780	2.000	0.154	1.057
ID603160	603160	None	36.675	40.784	52.567	0	75	75	2	1	-10921639	180.000	175	139	232	3780	27.342	7.600	0.070	0.858
ID603163	603163	None	35.145	16.869	56.874	0	75	75	2	1	-10921639	78.000	76	44	140	1638	23.093	2.000	0.158	0.920
ID603162	603162	39	57.762	70.381	54.032	0	75	75	2	1	-10921639	160.333	158	96	239	3367	38.109	2.000	0.142	1.046
ID603165	603165	117	47.590	46.046	58.303	0	75	75	2	1	-10921639	184.048	182	122	253	3865	38.479	2.000	0.098	0.857
ID603164	603164	97	50.520	36.904	57.551	0	75	75	2	1	-10921639	174.952	172	112	231	3674	35.487	4.800	0.136	1.184
ID603167	603167	98	68.060	30.845	60.759	0	75	75	2	1	-10921639	139.333	142	68	224	2926	44.459	2.000	0.230	1.170
ID603166	603166	64	63.627	60.012	58.658	0	75	75	2	1	-10921639	119.429	110	62	232	2508	44.419	2.000	0.196	0.881
ID603153	603153	51	63.043	37.873	42.088	0	75	75	2	1	-10921639	205.857	204	128	255	4323	40.264	2.000	0.131	1.182
ID603152	603152	84	62.857	67.183	39.515	0	75	75	2	1	-10921639	214.952	221	149	255	4514	37.344	4.800	0.149	1.489
ID603155	603155	24	73.692	53.982	42.943	0	75	75	2	1	-10921639	206.333	202	140	255	4333	41.058	2.000	0.182	1.551
ID603154	603154	61	50.561	61.717	41.432	0	75	75	2	1	-10921639	189.095	192	126	255	3971	38.190	2.000	0.096	0.864
ID603157	603157	45	55.910	58.003	47.507	0	75	75	2	1	-10921639	146.286	139	78	242	3072	44.664	2.000	0.136	0.786
ID603156	603156	120	38.031	81.067	43.105	0	75	75	2	1	-10921639	135.524	128	91	231	2846	34.257	2.000	0.068	0.502
ID603159	603159	85	58.410	48.154	50.917	0	75	75	2	1	-10921639	183.905	174	137	246	3862	32.767	2.000	0.136	1.340
ID603158	603158	55	72.305	73.362	47.785	0	75	75	2	1	-10921639	210.524	226	125	255	4421	48.951	4.800	0.176	1.285
ID603176	603176	106	52.199	52.023	77.910	0	75	75	2	1	-10921639	84.524	78	39	187	1775	36.061	2.000	0.208	0.808
ID603169	603169	1	73.465	51.438	61.319	0	75	75	2	1	-10921639	193.524	174	117	255	4064	50.463	4.800	0.186	1.204
ID603168	603168	None	40.745	40.447	61.746	0	75	75	2	1	-10921639	152.286	155	74	243	3198	46.032	2.000	0.088	0.533
ID603171	603171	111	55.516	43.767	66.819	0	75	75	2	1	-10921639	200.190	198	122	255	4204	41.227	4.800	0.142	1.208
ID603170	603170	100	76.026	35.378	65.124	0	75	75	2	1	-10921639	136.190	123	72	216	2860	48.100	2.000	0.262	1.175
ID603173	603173	102	36.452	40.243	70.826	0	75	75	2	1	-10921639	103.952	99	62	190	2183	34.581	2.000	0.078	0.433
ID603172	603172	112	48.160	54.948	69.261	0	75	75	2	1	-10921639	112.762	106	78	191	2368	31.727	2.000	0.162	0.990
ID603175	603175	101	87.070	44.046	75.885	0	75	75	2	1	-10921639	164.810	155	83	253	3461	53.866	4.800	0.271	1.304
ID603174	603174	73	59.985	25.508	73.615	0	75	75	2	1	-10921639	97.476	91	51	176	2047	41.121	2.000	0.268	1.001
ID603209	603209	73	64.969	25.704	73.267	0	76	76	2	1	-10921639	98.429	78	52	193	2067	39.117	2.000	0.298	1.156
ID603208	603208	111	68.969	45.292	66.700	0	76	76	2	1	-10921639	218.286	226	118	255	4584	38.489	4.800	0.202	1.904
ID603211	603211	106	65.243	51.919	77.482	0	76	76	2	1	-10921639	111.952	102	71	214	2351	38.655	2.000	0.274	1.247
ID603210	603210	101	85.577	44.267	75.237	0	76	76	2	1	-10921639	158.952	156	71	251	3338	52.469	7.600	0.274	1.303
ID603213	603213	160	41.040	96.000	98.000	0	76	76	2	1	-10921639	88.571	80	46	137	1860	30.704	4.800	0.296	1.319
ID603212	603212	None	40.608	97.000	82.000	0	76	76	2	1	-10921639	64.143	61	31	111	1347	25.017	2.000	0.301	1.187
ID603201	603201	97	48.167	37.735	57.534	0	76	76	2	1	-10921639	207.333	213	132	243	4354	29.496	4.800	0.142	1.747
ID603200	603200	39	62.233	69.517	53.799	0	76	76	2	1	-10921639	160.952	169	78	234	3380	46.371	2.000	0.181	1.064
ID603203	603203	117	54.272	46.381	58.837	0	76	76	2	1	-10921639	211.857	208	167	255	4449	32.131	2.000	0.105	1.249
ID603202	603202	64	58.901	59.564	58.266	0	76	76	2	1	-10921639	119.000	104	73	213	2499	42.633	2.000	0.189	0.888
ID603205	603205	1	77.009	51.043	61.171	0	76	76	2	1	-10921639	199.476	188	115	255	4189	50.464	2.000	0.177	1.187
ID603204	603204	98	82.816	31.345	60.842	0	76	76	2	1	-10921639	170.762	177	89	255	3586	53.489	4.800	0.259	1.313
ID603207	603207	None	41.104	53.232	66.002	0	76	76	2	1	-10921639	126.429	118	77	230	2655	35.008	7.600	0.070	0.470
ID603206	603206	100	85.130	35.982	64.873	0	76	76	2	1	-10921639	143.619	123	76	250	3016	54.154	2.000	0.257	1.085
ID603177	603177	None	37.496	10.238	4.420	0	76	76	2	1	-10921639	91.667	85	64	165	1925	26.123	2.000	0.160	0.967
ID603179	603179	119	40.402	53.550	24.796	0	76	76	2	1	-10921639	170.571	158	125	248	3582	36.530	2.000	0.045	0.402
ID603178	603178	48	73.869	48.106	20.329	0	76	76	2	1	-10921639	174.333	177	121	255	3661	39.288	2.000	0.198	1.469
ID603181	603181	71	63.287	58.405	27.417	0	76	76	2	1	-10921639	199.667	196	149	255	4193	38.859	7.600	0.132	1.201
ID603180	603180	118	55.153	50.466	25.562	0	76	76	2	1	-10921639	163.000	160	87	252	3423	50.988	2.000	0.102	0.591
ID603183	603183	114	42.456	41.939	36.228	0	76	76	2	1	-10921639	155.238	163	93	231	3260	38.768	2.000	0.078	0.581
ID603182	603182	109	50.256	52.127	31.808	0	76	76	2	1	-10921639	194.857	196	137	250	4092	34.699	7.600	0.107	1.086
ID603193	603193	120	39.452	78.563	43.702	0	76	76	2	1	-10921639	153.238	154	98	215	3218	38.608	2.000	0.084	0.614
ID603192	603192	None	36.179	75.989	44.001	0	76	76	2	1	-10921639	180.762	187	126	239	3796	33.886	2.000	0.069	0.693
ID603195	603195	45	55.790	57.722	47.332	0	76	76	2	1	-10921639	166.667	150	127	251	3500	37.441	2.000	0.112	0.895
ID603194	603194	None	38.074	62.026	46.019	0	76	76	2	1	-10921639	167.190	166	114	245	3511	34.558	2.000	0.048	0.440
ID603197	603197	55	73.809	73.244	48.315	0	76	76	2	1	-10921639	213.238	230	116	255	4478	46.568	4.800	0.190	1.461
ID603196	603196	123	40.883	36.905	47.524	0	76	76	2	1	-10921639	158.667	155	99	207	3332	33.225	2.000	0.100	0.867
ID603199	603199	107	55.629	65.456	54.283	0	76	76	2	1	-10921639	157.000	156	100	243	3297	46.112	2.000	0.138	0.825
ID603198	603198	85	50.915	48.009	50.858	0	76	76	2	1	-10921639	179.571	182	127	240	3771	31.770	2.000	0.128	1.285
ID603185	603185	115	38.665	51.691	37.487	0	76	76	2	1	-10921639	178.048	170	129	252	3739	33.575	2.000	0.070	0.693
ID603184	603184	93	67.272	31.445	36.867	0	76	76	2	1	-10921639	134.952	115	82	242	2834	50.005	7.600	0.181	0.827
ID603187	603187	84	63.600	67.000	40.000	0	76	76	2	1	-10921639	221.524	235	132	255	4652	37.767	4.800	0.155	1.574
ID603186	603186	116	65.335	78.875	38.723	0	76	76	2	1	-10921639	167.857	153	112	253	3525	39.023	2.000	0.156	1.161
ID603189	603189	61	49.624	62.176	41.622	0	76	76	2	1	-10921639	194.429	202	138	251	4083	34.961	6.365	0.115	1.146
ID603188	603188	51	57.669	37.887	42.386	0	76	76	2	1	-10921639	203.524	204	148	255	4274	38.340	2.000	0.122	1.152
ID603191	603191	159	41.351	43.681	44.084	0	76	76	2	1	-10921639	194.048	201	143	255	4075	32.899	2.000	0.090	0.977
ID603190	603190	24	59.230	53.969	42.952	0	76	76	2	1	-10921639	205.476	208	155	255	4315	34.470	2.000	0.139	1.456
ID603273	603273	85	57.013	48.194	50.828	0	77	77	2	1	-10921639	205.810	203	148	255	4322	33.315	6.317	0.135	1.466
ID603272	603272	55	74.249	73.018	48.598	0	77	77	2	1	-10921639	199.429	208	116	255	4188	47.948	2.000	0.189	1.321
ID603275	603275	39	73.313	69.725	54.138	0	77	77	2	1	-10921639	167.667	152	94	255	3521	47.437	2.000	0.176	1.058
ID603274	603274	107	63.449	65.958	53.707	0	77	77	2	1	-10921639	167.857	163	93	255	3525	46.680	2.000	0.134	0.849
ID603277	603277	117	44.156	46.378	58.358	0	77	77	2	1	-10921639	199.190	193	149	255	4183	31.500	2.000	0.081	0.950
ID603276	603276	97	51.193	37.276	57.062	0	77	77	2	1	-10921639	181.429	183	110	248	3810	39.425	2.000	0.115	0.953
ID603279	603279	98	89.930	31.305	60.680	0	77	77	2	1	-10921639	165.762	171	76	255	3481	61.164	2.000	0.268	1.147
ID603278	603278	64	56.579	59.207	58.197	0	77	77	2	1	-10921639	121.667	117	71	221	2555	38.071	2.000	0.163	0.896
ID603265	603265	61	40.085	61.321	41.200	0	77	77	2	1	-10921639	170.381	170	118	245	3578	34.656	2.000	0.079	0.716
ID603264	603264	None	45.337	48.729	41.013	0	77	77	2	1	-10921639	191.524	186	133	255	4022	37.563	2.000	0.055	0.529
ID603267	603267	24	72.304	54.191	42.852	0	77	77	2	1	-10921639	207.905	207	133	255	4366	40.500	2.000	0.176	1.539
ID603266	603266	51	53.006	38.010	42.376	0	77	77	2	1	-10921639	176.190	171	100	255	3700	47.036	2.000	0.083	0.575
ID603269	603269	120	48.754	78.111	43.869	0	77	77	2	1	-10921639	161.762	158	106	246	3397	38.472	2.000	0.089	0.687
ID603268	603268	159	38.904	43.750	44.022	0	77	77	2	1	-10921639	192.524	194	129	253	4043	33.958	2.000	0.079	0.834
ID603271	603271	123	50.311	37.009	47.518	0	77	77	2	1	-10921639	160.429	164	88	241	3369	42.005	2.000	0.135	0.908
ID603270	603270	45	62.807	57.724	47.138	0	77	77	2	1	-10921639	150.857	144	83	248	3168	46.022	2.000	0.132	0.762
ID603288	603288	160	38.093	97.000	97.000	0	77	77	2	1	-10921639	84.429	82	38	121	1773	27.983	4.800	0.285	1.340
ID603281	603281	None	39.135	40.804	61.768	0	77	77	2	1	-10921639	161.000	159	100	246	3381	36.836	2.000	0.048	0.399
ID603280	603280	1	75.474	51.002	61.087	0	77	77	2	1	-10921639	208.286	209	140	255	4374	41.328	2.000	0.182	1.552
ID603283	603283	111	68.111	44.736	66.730	0	77	77	2	1	-10921639	214.762	221	133	255	4510	36.484	4.800	0.181	1.805
ID603282	603282	100	74.860	36.237	64.749	0	77	77	2	1	-10921639	143.143	133	68	239	3006	52.130	2.000	0.232	1.036
ID603285	603285	101	89.328	44.282	74.759	0	77	77	2	1	-10921639	165.905	160	78	255	3484	58.232	2.000	0.260	1.176
ID603284	603284	73	47.080	25.269	73.111	0	77	77	2	1	-10921639	87.476	80	45	148	1837	28.963	2.000	0.224	1.104
ID603287	603287	None	47.170	97.000	77.000	0	77	77	2	1	-10921639	73.571	64	38	133	1545	28.202	2.000	0.311	1.238
ID603286	603286	106	55.299	51.374	76.749	0	77	77	2	1	-10921639	94.333	77	52	182	1981	37.854	2.000	0.228	0.927
ID603257	603257	71	62.883	58.961	28.021	0	77	77	2	1	-10921639	206.667	209	155	255	4340	36.189	2.000	0.135	1.359
ID603256	603256	119	40.031	53.866	24.561	0	77	77	2	1	-10921639	169.952	166	115	245	3569	32.675	2.000	0.059	0.579
ID603259	603259	None	42.855	64.317	32.932	0	77	77	2	1	-10921639	158.857	155	106	226	3336	31.473	2.000	0.089	0.825
ID603258	603258	109	38.501	53.479	30.533	0	77	77	2	1	-10921639	206.714	203	159	255	4341	29.900	4.800	0.090	1.143
ID603261	603261	93	52.641	31.850	36.843	0	77	77	2	1	-10921639	118.667	102	73	229	2492	37.887	2.000	0.119	0.668
ID603260	603260	114	53.386	42.339	35.830	0	77	77	2	1	-10921639	161.286	152	110	250	3387	40.809	2.000	0.102	0.732
ID603263	603263	84	71.453	67.124	39.688	0	77	77	2	1	-10921639	214.286	223	147	255	4500	38.523	4.800	0.178	1.682
ID603262	603262	116	56.554	78.539	38.933	0	77	77	2	1	-10921639	156.000	156	99	251	3276	45.296	2.000	0.124	0.763
ID603255	603255	None	39.565	69.936	24.250	0	77	77	2	1	-10921639	140.619	140	90	208	2953	30.175	2.000	0.101	0.857
ID603254	603254	48	78.491	47.903	20.265	0	77	77	2	1	-10921639	165.095	153	109	255	3467	42.538	2.000	0.224	1.419
ID603215	603215	48	74.496	47.971	20.373	0	78	78	2	1	-10921639	157.429	144	96	251	3306	43.998	2.000	0.211	1.249
ID603214	603214	121	39.702	37.973	16.028	0	78	78	2	1	-10921639	120.429	122	79	180	2529	26.373	2.000	0.115	0.940
ID603225	603225	None	36.402	72.158	37.614	0	78	78	2	1	-10921639	167.048	150	121	241	3508	33.580	2.000	0.059	0.554
ID603224	603224	115	47.124	51.807	37.403	0	78	78	2	1	-10921639	177.333	172	116	253	3724	39.093	2.000	0.092	0.761
ID603227	603227	84	62.597	66.837	39.823	0	78	78	2	1	-10921639	209.762	202	134	255	4405	38.321	2.000	0.143	1.370
ID603226	603226	116	53.255	77.689	39.385	0	78	78	2	1	-10921639	157.667	161	84	247	3311	48.529	2.000	0.121	0.702
ID603229	603229	51	55.875	37.872	42.298	0	78	78	2	1	-10921639	180.381	176	127	255	3788	39.510	2.000	0.118	0.967
ID603228	603228	61	44.140	61.380	40.804	0	78	78	2	1	-10921639	180.667	185	100	252	3794	43.565	2.000	0.095	0.717
ID603231	603231	159	39.068	43.650	44.176	0	78	78	2	1	-10921639	192.238	193	139	255	4037	30.801	2.000	0.074	0.858
ID603230	603230	24	73.282	53.815	42.925	0	78	78	2	1	-10921639	209.238	219	133	255	4394	44.604	2.000	0.185	1.463
ID603217	603217	118	47.419	50.316	26.427	0	78	78	2	1	-10921639	162.048	166	102	248	3403	41.560	2.000	0.093	0.660
ID603216	603216	None	40.769	61.124	24.335	0	78	78	2	1	-10921639	152.429	145	100	236	3201	33.247	2.000	0.085	0.722
ID603219	603219	71	62.136	58.227	28.252	0	78	78	2	1	-10921639	187.190	167	132	255	3931	38.871	2.000	0.119	1.022
ID603218	603218	119	45.865	53.315	25.438	0	78	78	2	1	-10921639	173.857	172	94	251	3651	40.123	7.600	0.106	0.828
ID603221	603221	None	35.827	66.793	34.670	0	78	78	2	1	-10921639	173.905	171	125	241	3652	26.347	6.337	0.072	0.888
ID603220	603220	109	38.230	52.822	31.644	0	78	78	2	1	-10921639	181.190	182	131	237	3805	28.298	2.000	0.095	1.113
ID603223	603223	93	43.097	31.368	36.773	0	78	78	2	1	-10921639	117.524	114	78	210	2468	33.581	2.000	0.130	0.805
ID603222	603222	114	45.087	43.152	35.869	0	78	78	2	1	-10921639	170.095	171	127	241	3572	35.077	2.000	0.080	0.717
ID603241	603241	None	36.767	18.300	57.176	0	78	78	2	1	-10921639	80.143	73	51	139	1683	23.256	2.000	0.176	1.029
ID603240	603240	39	59.751	69.565	53.944	0	78	78	2	1	-10921639	173.762	174	89	255	3649	45.977	2.000	0.146	0.962
ID603243	603243	64	57.229	58.846	58.229	0	78	78	2	1	-10921639	115.571	101	73	228	2427	39.994	2.000	0.168	0.833
ID603242	603242	97	41.001	36.059	57.439	0	78	78	2	1	-10921639	169.667	169	96	232	3563	41.459	7.600	0.089	0.669
ID603245	603245	98	82.685	31.785	60.623	0	78	78	2	1	-10921639	170.381	167	90	255	3578	55.069	2.000	0.223	1.127
ID603244	603244	117	46.450	46.126	58.655	0	78	78	2	1	-10921639	203.143	192	163	255	4266	31.203	2.000	0.072	0.875
ID603247	603247	100	56.809	36.071	64.462	0	78	78	2	1	-10921639	135.429	128	89	208	2844	36.444	2.000	0.174	1.100
ID603246	603246	1	71.634	50.981	60.804	0	78	78	2	1	-10921639	214.381	240	128	255	4502	42.988	4.800	0.179	1.512
ID603233	603233	None	35.625	61.843	46.014	0	78	78	2	1	-10921639	164.524	167	116	213	3455	28.804	2.000	0.070	0.743
ID603232	603232	122	46.104	74.595	43.952	0	78	78	2	1	-10921639	181.381	172	132	255	3809	39.795	7.600	0.074	0.632
ID603235	603235	45	51.957	57.811	47.051	0	78	78	2	1	-10921639	149.905	138	88	240	3148	38.159	2.000	0.111	0.784
ID603234	603234	123	42.843	37.179	47.446	0	78	78	2	1	-10921639	155.714	159	87	230	3270	37.406	2.000	0.098	0.740
ID603237	603237	85	56.854	47.624	50.983	0	78	78	2	1	-10921639	199.429	193	148	255	4188	34.587	6.282	0.126	1.291
ID603236	603236	55	71.724	72.931	48.845	0	78	78	2	1	-10921639	209.952	205	153	255	4409	39.580	4.800	0.183	1.642
ID603239	603239	107	62.869	65.057	53.701	0	78	78	2	1	-10921639	171.190	171	76	255	3595	52.800	2.000	0.124	0.717
ID603238	603238	124	39.850	50.506	51.771	0	78	78	2	1	-10921639	150.667	152	83	245	3164	46.674	2.000	0.037	0.232
ID603249	603249	None	35.298	54.952	69.398	0	78	78	2	1	-10921639	105.810	98	79	167	2222	23.813	2.000	0.110	0.881
ID603248	603248	111	57.995	45.417	66.615	0	78	78	2	1	-10921639	204.476	213	120	255	4294	40.142	2.000	0.130	1.172
ID603251	603251	101	82.667	44.189	74.892	0	78	78	2	1	-10921639	159.762	156	83	250	3355	56.917	4.800	0.265	1.177
ID603250	603250	73	67.263	25.067	73.553	0	78	78	2	1	-10921639	91.952	73	39	223	1931	48.837	2.000	0.269	0.798
ID603253	603253	160	46.081	97.000	96.000	0	78	78	2	1	-10921639	60.190	53	22	140	1264	35.203	2.000	0.249	0.681
ID603252	603252	106	53.513	51.482	75.761	0	78	78	2	1	-10921639	99.143	83	52	182	2082	42.213	2.000	0.208	0.808
ID603337	603337	115	35.693	51.272	37.828	0	79	79	2	1	-10921639	170.238	174	118	250	3575	35.708	7.600	0.032	0.296
ID603336	603336	93	40.275	31.498	37.022	0	79	79	2	1	-10921639	114.714	106	69	194	2409	32.761	2.000	0.107	0.675
ID603339	603339	84	54.341	66.826	39.658	0	79	79	2	1	-10921639	220.190	236	149	255	4624	37.747	4.800	0.127	1.319
ID603338	603338	125	39.117	42.232	40.285	0	79	79	2	1	-10921639	194.190	185	136	255	4078	35.810	3.200	0.072	0.725
ID603341	603341	51	49.601	38.072	42.435	0	79	79	2	1	-10921639	174.381	171	120	253	3662	40.756	2.000	0.102	0.791
ID603340	603340	116	52.161	77.619	39.546	0	79	79	2	1	-10921639	167.905	167	102	252	3526	45.168	2.000	0.092	0.627
ID603343	603343	24	63.301	53.932	42.939	0	79	79	2	1	-10921639	214.286	212	153	255	4500	35.720	4.800	0.158	1.637
ID603342	603342	61	49.681	62.174	42.071	0	79	79	2	1	-10921639	199.619	199	133	250	4192	36.618	3.200	0.102	1.013
ID603329	603329	None	36.347	38.808	21.727	0	79	79	2	1	-10921639	100.143	90	66	186	2103	31.095	2.000	0.090	0.531
ID603328	603328	48	78.440	47.862	20.063	0	79	79	2	1	-10921639	167.286	152	107	255	3513	44.451	2.000	0.206	1.285
ID603331	603331	119	45.876	53.183	26.108	0	79	79	2	1	-10921639	178.190	166	116	255	3742	41.413	2.000	0.075	0.597
ID603330	603330	126	40.682	75.798	24.270	0	79	79	2	1	-10921639	107.286	102	73	166	2253	25.030	2.000	0.163	1.200
ID603333	603333	71	53.898	58.382	28.467	0	79	79	2	1	-10921639	187.619	181	125	255	3940	37.674	2.000	0.115	1.028
ID603332	603332	118	54.269	50.070	27.024	0	79	79	2	1	-10921639	171.095	171	88	255	3593	41.231	2.000	0.098	0.742
ID603335	603335	114	37.241	43.338	36.419	0	79	79	2	1	-10921639	177.810	175	123	232	3734	35.162	2.000	0.089	0.829
ID603334	603334	109	44.709	53.274	32.116	0	79	79	2	1	-10921639	200.952	199	149	255	4220	30.720	2.000	0.087	1.043
ID603353	603353	97	57.970	36.888	57.442	0	79	79	2	1	-10921639	194.667	209	116	255	4088	44.617	4.800	0.136	1.046
ID603352	603352	39	67.009	69.725	53.987	0	79	79	2	1	-10921639	167.286	163	90	255	3513	47.963	2.000	0.151	0.918
ID603355	603355	117	44.864	45.946	58.529	0	79	79	2	1	-10921639	203.429	197	152	255	4272	30.889	2.000	0.069	0.854
ID603354	603354	64	72.475	58.287	57.958	0	79	79	2	1	-10921639	141.333	126	96	250	2968	45.298	2.000	0.186	0.977
ID603357	603357	98	87.182	31.689	60.969	0	79	79	2	1	-10921639	178.857	191	101	255	3756	52.840	2.000	0.243	1.322
ID603356	603356	1	70.487	50.902	60.379	0	79	79	2	1	-10921639	194.905	203	114	255	4093	49.791	2.000	0.149	1.016
ID603359	603359	127	35.540	45.426	62.721	0	79	79	2	1	-10921639	193.810	192	134	255	4070	38.722	2.000	0.034	0.330
ID603358	603358	None	37.727	40.948	61.795	0	79	79	2	1	-10921639	160.143	160	91	248	3363	40.822	2.000	0.031	0.237
ID603345	603345	45	57.898	57.765	47.363	0	79	79	2	1	-10921639	163.905	160	120	247	3442	39.657	2.000	0.124	0.910
ID603344	603344	122	36.645	73.948	44.240	0	79	79	2	1	-10921639	189.619	186	140	255	3982	30.717	2.000	0.047	0.551
ID603347	603347	55	68.731	72.250	48.086	0	79	79	2	1	-10921639	200.048	212	118	255	4201	46.999	2.000	0.151	1.118
ID603346	603346	123	57.164	37.018	47.543	0	79	79	2	1	-10921639	154.286	150	98	231	3240	41.288	2.000	0.148	0.966
ID603349	603349	None	43.581	66.587	51.265	0	79	79	2	1	-10921639	174.429	172	112	252	3663	38.628	7.600	0.071	0.597
ID603348	603348	85	62.754	46.846	50.732	0	79	79	2	1	-10921639	204.190	213	142	255	4288	34.303	2.000	0.145	1.506
ID603351	603351	107	65.855	65.071	53.764	0	79	79	2	1	-10921639	166.810	171	84	255	3503	52.147	2.000	0.116	0.665
ID603350	603350	124	42.806	50.804	52.030	0	79	79	2	1	-10921639	157.762	140	105	246	3313	37.673	2.000	0.060	0.476
ID603361	603361	None	42.814	52.384	65.031	0	79	79	2	1	-10921639	150.619	142	99	240	3163	36.589	7.600	0.071	0.544
ID603360	603360	100	59.158	36.503	64.385	0	79	79	2	1	-10921639	127.524	114	80	228	2678	47.146	2.000	0.137	0.652
ID603363	603363	73	75.070	25.092	73.772	0	79	79	2	1	-10921639	98.381	83	49	228	2066	46.843	2.000	0.315	1.007
ID603362	603362	111	53.919	45.524	66.653	0	79	79	2	1	-10921639	190.000	192	125	250	3990	43.128	2.000	0.111	0.878
ID603365	603365	106	56.409	50.980	75.731	0	79	79	2	1	-10921639	101.667	89	58	194	2135	37.461	2.000	0.203	0.914
ID603364	603364	101	84.434	44.187	74.845	0	79	79	2	1	-10921639	162.905	140	96	248	3421	53.527	4.800	0.277	1.320
ID603367	603367	128	50.170	65.171	83.003	0	79	79	2	1	-10921639	64.190	57	29	158	1348	31.984	2.000	0.314	0.960
ID603366	603366	129	35.628	97.000	78.000	0	79	79	2	1	-10921639	74.667	77	39	123	1568	25.515	7.600	0.230	1.093
ID603327	603327	121	41.192	37.639	16.845	0	79	79	2	1	-10921639	114.000	109	79	194	2394	27.761	2.000	0.113	0.836
ID603289	603289	121	45.339	37.655	17.766	0	80	80	2	1	-10921639	104.810	95	74	177	2201	29.597	2.000	0.157	0.959
ID603291	603291	126	36.247	75.394	25.124	0	80	80	2	1	-10921639	105.905	98	82	170	2224	22.753	2.000	0.131	1.076
ID603290	603290	48	75.642	47.872	20.343	0	80	80	2	1	-10921639	154.476	145	106	251	3244	45.202	2.000	0.205	1.165
ID603293	603293	None	46.694	66.761	27.815	0	80	80	2	1	-10921639	153.667	145	93	242	3227	35.050	7.600	0.093	0.750
ID603292	603292	118	49.643	49.851	27.203	0	80	80	2	1	-10921639	159.238	155	105	246	3344	38.215	2.000	0.093	0.709
ID603295	603295	109	45.362	53.283	32.236	0	80	80	2	1	-10921639	203.429	204	139	250	4272	33.625	2.000	0.087	0.971
ID603294	603294	71	49.709	58.611	29.371	0	80	80	2	1	-10921639	185.381	194	106	255	3893	45.532	2.000	0.097	0.717
ID603305	603305	122	46.679	73.936	44.431	0	80	80	2	1	-10921639	185.905	176	125	255	3904	41.784	2.000	0.057	0.483
ID603304	603304	24	66.487	54.113	43.051	0	80	80	2	1	-10921639	211.048	209	152	255	4432	35.711	2.000	0.154	1.581
ID603307	603307	45	54.183	57.502	47.124	0	80	80	2	1	-10921639	170.143	155	110	255	3573	43.363	2.000	0.097	0.696
ID603306	603306	None	42.126	61.927	45.881	0	80	80	2	1	-10921639	175.238	176	114	252	3680	36.787	2.000	0.060	0.539
ID603309	603309	85	48.734	47.176	50.226	0	80	80	2	1	-10921639	204.333	207	136	255	4291	32.841	2.000	0.108	1.211
ID603308	603308	55	58.734	72.110	48.010	0	80	80	2	1	-10921639	220.571	229	166	255	4632	32.408	2.000	0.130	1.566
ID603311	603311	107	60.048	65.176	53.251	0	80	80	2	1	-10921639	206.619	210	134	255	4339	41.327	4.800	0.145	1.266
ID603310	603310	124	56.576	50.072	51.754	0	80	80	2	1	-10921639	192.571	197	102	255	4044	42.765	2.000	0.125	1.001
ID603297	603297	155	38.381	36.229	32.541	0	80	80	2	1	-10921639	132.524	128	104	201	2783	24.798	4.800	0.111	1.065
ID603296	603296	None	41.262	69.677	32.112	0	80	80	2	1	-10921639	146.190	142	87	235	3070	37.251	2.000	0.080	0.585
ID603299	603299	116	50.973	76.971	39.872	0	80	80	2	1	-10921639	157.000	147	100	248	3297	39.633	2.000	0.079	0.581
ID603298	603298	115	46.346	51.682	37.731	0	80	80	2	1	-10921639	177.286	167	115	251	3723	38.020	2.000	0.079	0.686
ID603301	603301	131	38.127	48.441	41.400	0	80	80	2	1	-10921639	181.714	176	143	253	3816	35.072	7.600	0.070	0.674
ID603300	603300	125	49.928	42.020	40.623	0	80	80	2	1	-10921639	196.619	199	139	255	4129	34.315	2.000	0.088	0.924
ID603303	603303	51	47.259	37.902	42.542	0	80	80	2	1	-10921639	172.762	172	122	252	3628	38.126	7.600	0.091	0.758
ID603302	603302	84	58.472	66.007	40.561	0	80	80	2	1	-10921639	220.952	239	137	255	4640	40.951	7.600	0.129	1.231
ID603321	603321	138	75.587	45.435	72.644	0	80	80	2	1	-10921639	154.381	148	79	252	3242	53.799	2.000	0.205	0.978
ID603320	603320	111	54.889	45.190	65.962	0	80	80	2	1	-10921639	210.381	215	139	255	4418	34.840	4.800	0.147	1.545
ID603323	603323	106	36.574	50.617	75.507	0	80	80	2	1	-10921639	94.667	91	62	149	1988	28.523	2.000	0.164	0.937
ID603322	603322	73	66.888	24.990	73.746	0	80	80	2	1	-10921639	90.714	74	46	221	1905	44.273	2.000	0.274	0.882
ID603325	603325	129	50.236	97.000	77.000	0	80	80	2	1	-10921639	69.000	57	36	188	1449	35.692	2.000	0.267	0.815
ID603324	603324	101	52.303	43.737	75.679	0	80	80	2	1	-10921639	119.619	117	56	192	2512	42.322	2.000	0.163	0.791
ID603326	603326	128	50.586	64.626	83.712	0	80	80	2	1	-10921639	74.857	69	26	144	1572	34.021	2.000	0.307	1.034
ID603313	603313	97	45.041	37.242	56.880	0	80	80	2	1	-10921639	188.095	191	121	246	3950	33.727	2.000	0.110	1.105
ID603312	603312	39	53.927	69.252	53.953	0	80	80	2	1	-10921639	185.810	203	105	250	3902	44.056	2.000	0.118	0.891
ID603315	603315	64	62.774	57.957	57.567	0	80	80	2	1	-10921639	139.238	126	79	241	2924	44.459	2.000	0.178	0.948
ID603314	603314	117	40.940	46.318	58.212	0	80	80	2	1	-10921639	203.286	198	156	255	4269	31.425	2.000	0.065	0.794
ID603317	603317	1	63.735	50.725	60.497	0	80	80	2	1	-10921639	197.095	199	128	255	4139	46.127	2.000	0.142	1.060
ID603316	603316	98	86.399	32.033	60.341	0	80	80	2	1	-10921639	184.190	167	78	255	3868	54.667	2.000	0.236	1.289
ID603319	603319	100	53.016	36.384	63.968	0	80	80	2	1	-10921639	130.000	128	66	214	2730	43.464	2.000	0.137	0.720
ID603318	603318	127	40.174	45.433	63.788	0	80	80	2	1	-10921639	215.048	215	156	255	4516	35.285	4.800	0.098	1.091
ID603401	603401	138	70.880	45.492	72.566	0	81	81	2	1	-10921639	173.143	165	95	255	3636	48.953	4.800	0.202	1.188
ID603400	603400	111	58.270	44.875	65.926	0	81	81	2	1	-10921639	214.714	220	138	255	4509	36.469	2.000	0.137	1.421
ID603403	603403	106	39.140	50.158	75.735	0	81	81	2	1	-10921639	85.857	80	44	187	1803	35.388	2.000	0.118	0.510
ID603402	603402	73	66.756	24.938	73.653	0	81	81	2	1	-10921639	92.810	80	47	213	1949	42.941	2.000	0.308	1.018
ID603393	603393	97	52.332	36.500	57.149	0	81	81	2	1	-10921639	182.524	192	102	255	3833	47.068	7.600	0.096	0.678
ID603392	603392	39	43.746	69.464	54.071	0	81	81	2	1	-10921639	166.524	181	88	225	3497	41.960	3.200	0.108	0.775
ID603395	603395	117	41.958	46.097	58.717	0	81	81	2	1	-10921639	196.905	197	132	255	4135	32.393	2.000	0.069	0.781
ID603394	603394	64	69.039	57.708	57.485	0	81	81	2	1	-10921639	141.667	120	87	246	2975	49.538	2.000	0.168	0.825
ID603397	603397	1	66.984	50.563	60.534	0	81	81	2	1	-10921639	190.905	202	73	255	4009	59.477	4.800	0.170	0.932
ID603396	603396	98	91.717	31.992	60.145	0	81	81	2	1	-10921639	177.286	169	94	255	3723	52.913	2.000	0.253	1.354
ID603399	603399	100	71.389	36.450	63.772	0	81	81	2	1	-10921639	140.762	131	62	248	2956	60.146	2.000	0.190	0.747
ID603398	603398	None	38.745	40.687	61.957	0	81	81	2	1	-10921639	178.619	171	122	252	3751	34.131	2.000	0.046	0.456
ID603369	603369	48	63.289	47.464	20.237	0	81	81	2	1	-10921639	155.190	152	107	234	3259	38.254	2.000	0.184	1.262
ID603368	603368	121	46.624	37.623	18.656	0	81	81	2	1	-10921639	108.000	101	71	183	2268	29.367	2.000	0.169	1.061
ID603371	603371	118	60.085	50.046	27.232	0	81	81	2	1	-10921639	174.000	172	110	255	3654	42.634	2.000	0.130	0.940
ID603370	603370	None	35.887	42.873	23.170	0	81	81	2	1	-10921639	117.048	117	80	176	2458	25.291	2.000	0.085	0.728
ID603373	603373	155	37.696	36.848	32.347	0	81	81	2	1	-10921639	131.333	127	89	182	2758	26.928	2.000	0.126	1.090
ID603372	603372	71	39.820	58.948	28.889	0	81	81	2	1	-10921639	171.619	164	139	250	3604	29.186	7.600	0.065	0.717
ID603375	603375	139	37.700	44.955	36.215	0	81	81	2	1	-10921639	154.190	153	101	214	3238	31.589	2.000	0.087	0.778
ID603374	603374	109	40.129	53.031	32.958	0	81	81	2	1	-10921639	213.381	215	159	255	4481	25.691	4.800	0.107	1.612
ID603385	603385	None	40.503	77.957	44.191	0	81	81	2	1	-10921639	155.429	152	85	242	3264	36.027	2.000	0.062	0.506
ID603384	603384	122	40.203	74.177	44.032	0	81	81	2	1	-10921639	191.238	188	134	255	4016	35.579	2.000	0.052	0.527
ID603387	603387	45	63.923	57.223	47.363	0	81	81	2	1	-10921639	185.095	170	137	255	3887	39.648	2.000	0.122	1.018
ID603386	603386	123	47.845	36.507	47.083	0	81	81	2	1	-10921639	147.524	134	109	204	3098	31.553	2.000	0.110	0.924
ID603389	603389	85	57.104	48.000	51.000	0	81	81	2	1	-10921639	221.381	241	164	255	4649	34.500	4.800	0.137	1.548
ID603388	603388	55	64.256	72.112	48.240	0	81	81	2	1	-10921639	215.524	228	139	255	4526	36.791	2.000	0.148	1.514
ID603391	603391	107	65.055	65.458	52.938	0	81	81	2	1	-10921639	213.000	219	131	255	4473	43.891	4.800	0.179	1.471
ID603390	603390	124	64.151	49.842	51.862	0	81	81	2	1	-10921639	195.381	204	111	255	4103	48.192	2.000	0.141	1.004
ID603377	603377	125	55.509	41.790	40.124	0	81	81	2	1	-10921639	192.810	190	136	255	4049	38.332	2.000	0.103	0.940
ID603376	603376	93	62.609	32.043	36.829	0	81	81	2	1	-10921639	148.667	142	91	230	3122	38.756	2.000	0.171	1.122
ID603379	603379	131	35.641	48.589	41.109	0	81	81	2	1	-10921639	169.286	158	125	251	3555	35.532	2.000	0.025	0.232
ID603378	603378	116	41.893	76.687	39.682	0	81	81	2	1	-10921639	160.286	153	99	242	3366	36.762	2.000	0.062	0.508
ID603381	603381	51	54.084	37.585	42.277	0	81	81	2	1	-10921639	172.810	158	118	252	3629	39.771	2.000	0.110	0.858
ID603380	603380	84	50.775	66.410	40.234	0	81	81	2	1	-10921639	228.095	236	160	255	4790	31.239	4.800	0.116	1.520
ID603383	603383	24	66.715	53.945	43.069	0	81	81	2	1	-10921639	214.857	220	148	255	4512	34.080	4.800	0.169	1.823
ID603382	603382	61	50.730	62.393	41.834	0	81	81	2	1	-10921639	204.238	214	131	255	4289	42.370	2.000	0.098	0.861
ID603405	603405	48	59.163	47.388	20.279	0	82	82	2	1	-10921639	157.810	155	110	223	3314	33.288	2.000	0.175	1.410
ID603404	603404	121	42.810	37.216	19.366	0	82	82	2	1	-10921639	113.524	111	73	175	2384	30.641	2.000	0.153	0.982
ID603407	603407	130	41.739	48.862	31.694	0	82	82	2	1	-10921639	154.429	149	104	246	3243	39.305	2.000	0.048	0.360
ID603406	603406	118	52.594	50.331	27.498	0	82	82	2	1	-10921639	162.429	160	100	252	3411	45.842	2.000	0.121	0.764
ID603417	603417	61	40.553	61.806	41.281	0	82	82	2	1	-10921639	217.095	215	164	255	4559	27.582	4.800	0.091	1.314
ID603416	603416	131	40.561	48.499	40.629	0	82	82	2	1	-10921639	199.333	193	147	255	4186	30.449	7.600	0.087	1.049
ID603419	603419	24	60.358	53.998	42.931	0	82	82	2	1	-10921639	220.095	221	170	255	4622	32.072	2.000	0.140	1.683
ID603418	603418	51	55.978	38.307	42.350	0	82	82	2	1	-10921639	182.143	181	121	255	3825	42.698	2.000	0.118	0.902
ID603421	603421	123	41.387	36.866	47.168	0	82	82	2	1	-10921639	139.524	129	90	210	2930	33.619	2.000	0.072	0.557
ID603420	603420	122	37.027	74.119	44.267	0	82	82	2	1	-10921639	174.952	170	110	253	3674	43.092	2.000	0.039	0.303
ID603423	603423	55	70.699	72.226	47.796	0	82	82	2	1	-10921639	216.238	231	161	255	4541	38.282	4.800	0.175	1.686
ID603422	603422	45	61.074	57.258	47.080	0	82	82	2	1	-10921639	184.238	166	142	255	3869	37.956	2.000	0.116	1.012
ID603409	603409	132	42.408	68.210	33.404	0	82	82	2	1	-10921639	183.905	177	121	248	3862	37.455	3.200	0.080	0.727
ID603408	603408	109	49.930	54.059	32.196	0	82	82	2	1	-10921639	199.000	198	147	255	4179	35.536	2.000	0.092	0.944
ID603411	603411	93	60.120	32.552	36.816	0	82	82	2	1	-10921639	154.571	147	117	237	3246	36.338	2.000	0.164	1.201
ID603410	603410	139	38.070	43.839	35.908	0	82	82	2	1	-10921639	161.143	161	112	203	3384	25.568	2.000	0.102	1.169
ID603413	603413	133	46.606	59.949	39.295	0	82	82	2	1	-10921639	179.048	182	117	255	3760	43.908	2.000	0.091	0.681
ID603412	603412	115	35.952	51.849	37.374	0	82	82	2	1	-10921639	180.905	187	127	240	3799	33.299	3.200	0.078	0.786
ID603415	603415	116	50.796	76.474	39.944	0	82	82	2	1	-10921639	168.905	152	118	248	3547	38.847	2.000	0.104	0.816
ID603414	603414	84	50.544	66.513	39.756	0	82	82	2	1	-10921639	225.143	225	155	255	4728	32.200	4.800	0.124	1.543
ID603433	603433	100	67.006	36.766	63.504	0	82	82	2	1	-10921639	150.381	155	57	252	3158	56.168	2.000	0.193	0.867
ID603432	603432	1	69.457	50.413	60.901	0	82	82	2	1	-10921639	209.143	213	114	255	4392	43.425	2.000	0.161	1.336
ID603435	603435	None	35.151	42.075	68.065	0	82	82	2	1	-10921639	149.714	136	77	255	3144	49.536	7.600	0.072	0.407
ID603434	603434	111	54.378	44.535	65.304	0	82	82	2	1	-10921639	224.143	237	164	255	4707	33.299	4.800	0.148	1.731
ID603437	603437	73	55.439	24.160	73.068	0	82	82	2	1	-10921639	93.048	85	56	177	1954	30.951	2.000	0.266	1.264
ID603436	603436	138	56.972	45.037	71.950	0	82	82	2	1	-10921639	165.667	164	105	251	3479	45.715	2.000	0.141	0.895
ID603439	603439	106	50.348	49.775	74.988	0	82	82	2	1	-10921639	110.000	95	60	209	2310	39.159	2.000	0.144	0.708
ID603438	603438	101	69.963	43.775	74.536	0	82	82	2	1	-10921639	142.143	121	71	243	2985	51.615	2.000	0.189	0.874
ID603425	603425	124	58.775	49.829	51.850	0	82	82	2	1	-10921639	188.095	185	104	255	3950	49.383	2.000	0.114	0.779
ID603424	603424	85	56.330	47.302	50.659	0	82	82	2	1	-10921639	213.381	219	143	255	4481	35.231	6.311	0.122	1.321
ID603427	603427	39	38.065	68.887	54.000	0	82	82	2	1	-10921639	151.952	153	83	219	3191	40.463	2.000	0.063	0.446
ID603426	603426	107	67.410	64.903	53.753	0	82	82	2	1	-10921639	191.143	194	89	255	4014	52.483	6.354	0.137	0.879
ID603429	603429	64	75.444	57.381	57.301	0	82	82	2	1	-10921639	150.762	136	102	255	3166	50.272	2.000	0.176	0.897
ID603428	603428	97	51.884	37.486	56.924	0	82	82	2	1	-10921639	182.667	191	117	246	3836	43.177	2.000	0.101	0.778
ID603431	603431	98	87.214	32.154	60.110	0	82	82	2	1	-10921639	170.905	163	90	253	3589	51.271	4.800	0.276	1.442
ID603430	603430	117	40.920	46.059	58.602	0	82	82	2	1	-10921639	207.667	210	154	255	4361	32.526	2.000	0.053	0.642
ID603465	603465	64	79.758	57.147	57.176	0	83	83	2	1	-10921639	166.667	149	110	255	3500	44.673	2.000	0.194	1.214
ID603464	603464	97	51.923	37.460	56.933	0	83	83	2	1	-10921639	202.095	204	133	255	4244	40.783	7.600	0.109	0.975
ID603467	603467	1	62.588	50.202	60.785	0	83	83	2	1	-10921639	214.762	212	140	255	4510	39.049	2.000	0.140	1.348
ID603466	603466	98	73.099	32.338	60.021	0	83	83	2	1	-10921639	173.286	182	89	255	3639	49.292	4.800	0.221	1.272
ID603469	603469	111	49.432	45.628	64.911	0	83	83	2	1	-10921639	204.810	203	129	255	4301	41.972	2.000	0.098	0.869
ID603468	603468	100	69.604	36.621	63.680	0	83	83	2	1	-10921639	152.429	147	66	250	3201	54.538	2.000	0.184	0.867
ID603471	603471	73	54.677	23.854	73.449	0	83	83	2	1	-10921639	82.095	77	41	175	1724	37.490	2.000	0.264	0.914
ID603470	603470	140	40.372	51.915	65.076	0	83	83	2	1	-10921639	149.952	144	89	240	3149	40.805	7.600	0.072	0.492
ID603457	603457	45	59.079	57.358	46.995	0	83	83	2	1	-10921639	182.952	176	128	255	3842	41.856	2.000	0.102	0.812
ID603456	603456	123	43.413	36.642	47.188	0	83	83	2	1	-10921639	146.571	143	106	216	3078	32.354	2.000	0.080	0.673
ID603459	603459	85	54.299	46.909	50.187	0	83	83	2	1	-10921639	219.857	220	159	255	4617	28.431	7.600	0.126	1.729
ID603458	603458	55	68.036	72.296	47.756	0	83	83	2	1	-10921639	226.571	239	174	255	4758	32.425	4.800	0.181	2.138
ID603461	603461	107	61.714	65.309	52.031	0	83	83	2	1	-10921639	226.714	236	142	255	4761	35.283	4.800	0.168	1.846
ID603460	603460	124	46.272	49.856	51.813	0	83	83	2	1	-10921639	184.000	188	116	255	3864	43.128	7.600	0.085	0.672
ID603463	603463	39	58.101	68.804	53.869	0	83	83	2	1	-10921639	169.381	178	76	255	3557	52.095	2.000	0.115	0.669
ID603462	603462	None	36.896	41.021	53.007	0	83	83	2	1	-10921639	188.667	190	127	255	3962	35.113	7.600	0.065	0.659
ID603473	603473	106	55.822	49.245	74.028	0	83	83	2	1	-10921639	124.762	116	72	231	2620	40.503	2.000	0.147	0.789
ID603472	603472	101	73.567	43.583	73.514	0	83	83	2	1	-10921639	151.000	147	71	250	3171	59.179	2.000	0.180	0.779
ID603474	603474	None	44.814	91.693	81.434	0	83	83	2	1	-10921639	60.762	55	23	128	1276	30.560	2.000	0.319	0.962
ID603449	603449	84	47.200	66.408	40.147	0	83	83	2	1	-10921639	225.524	231	172	255	4736	31.135	4.800	0.111	1.443
ID603448	603448	133	40.284	59.554	38.894	0	83	83	2	1	-10921639	177.190	170	129	250	3721	36.774	2.000	0.074	0.661
ID603451	603451	131	38.434	48.756	41.275	0	83	83	2	1	-10921639	186.286	175	126	255	3912	34.347	7.600	0.043	0.447
ID603450	603450	116	55.551	75.914	40.142	0	83	83	2	1	-10921639	166.714	153	101	255	3501	46.545	2.000	0.095	0.619
ID603453	603453	24	56.557	53.882	42.792	0	83	83	2	1	-10921639	221.000	223	170	255	4641	31.839	4.800	0.128	1.572
ID603452	603452	51	60.695	37.928	42.200	0	83	83	2	1	-10921639	192.190	174	132	255	4036	38.994	2.000	0.119	1.047
ID603455	603455	None	40.719	61.951	45.971	0	83	83	2	1	-10921639	183.667	181	131	239	3857	27.796	2.000	0.082	0.999
ID603454	603454	141	41.976	43.251	43.972	0	83	83	2	1	-10921639	209.524	213	158	255	4400	28.078	3.200	0.082	1.126
ID603441	603441	48	59.302	47.440	20.379	0	83	83	2	1	-10921639	159.381	156	112	213	3347	30.410	4.800	0.197	1.728
ID603440	603440	121	39.503	37.556	20.023	0	83	83	2	1	-10921639	124.048	120	91	185	2605	24.512	2.000	0.126	1.132
ID603443	603443	None	45.188	58.616	29.118	0	83	83	2	1	-10921639	163.333	155	109	246	3430	40.628	7.600	0.079	0.588
ID603442	603442	118	49.697	50.216	27.885	0	83	83	2	1	-10921639	165.810	159	98	246	3482	45.271	2.000	0.106	0.705
ID603445	603445	109	51.090	53.134	33.301	0	83	83	2	1	-10921639	229.095	255	161	255	4811	31.451	4.800	0.109	1.429
ID603444	603444	130	35.351	48.952	32.136	0	83	83	2	1	-10921639	163.905	163	104	245	3442	37.371	2.000	0.040	0.335
ID603447	603447	115	41.607	51.950	36.740	0	83	83	2	1	-10921639	193.095	182	133	255	4055	40.156	2.000	0.087	0.769
ID603446	603446	132	43.203	67.553	34.132	0	83	83	2	1	-10921639	197.190	197	133	255	4141	37.219	2.000	0.077	0.755
ID603529	603529	85	59.857	47.999	51.047	0	84	84	2	1	-10921639	214.286	229	149	255	4500	39.830	2.000	0.129	1.229
ID603528	603528	55	62.657	72.703	47.894	0	84	84	2	1	-10921639	205.286	219	122	255	4311	43.416	4.800	0.159	1.294
ID603531	603531	124	58.482	49.781	51.787	0	84	84	2	1	-10921639	193.238	193	118	255	4058	48.161	2.000	0.124	0.883
ID603530	603530	107	56.556	65.213	51.476	0	84	84	2	1	-10921639	233.810	255	166	255	4910	32.026	4.800	0.143	1.825
ID603533	603533	39	58.700	67.828	53.399	0	84	84	2	1	-10921639	208.095	223	125	255	4370	44.893	7.600	0.136	1.111
ID603532	603532	None	56.972	65.299	52.701	0	84	84	2	1	-10921639	230.190	253	166	255	4834	33.602	6.298	0.149	1.775
ID603535	603535	64	61.253	57.085	56.712	0	84	84	2	1	-10921639	141.619	126	96	243	2974	41.834	2.000	0.141	0.836
ID603534	603534	97	54.318	37.474	56.946	0	84	84	2	1	-10921639	194.667	193	125	255	4088	43.541	7.600	0.107	0.861
ID603521	603521	116	56.424	75.153	40.501	0	84	84	2	1	-10921639	202.095	197	150	255	4244	31.754	4.800	0.146	1.624
ID603520	603520	131	38.725	48.586	41.063	0	84	84	2	1	-10921639	198.286	196	153	255	4164	33.949	7.600	0.041	0.461
ID603523	603523	61	44.422	62.226	41.664	0	84	84	2	1	-10921639	210.905	225	145	255	4429	35.075	3.200	0.076	0.851
ID603522	603522	51	58.769	38.113	42.283	0	84	84	2	1	-10921639	180.143	174	122	255	3783	41.076	2.000	0.120	0.937
ID603525	603525	141	38.741	43.196	44.369	0	84	84	2	1	-10921639	202.476	201	159	251	4252	24.939	2.000	0.078	1.175
ID603524	603524	24	49.631	53.829	42.926	0	84	84	2	1	-10921639	229.143	255	177	255	4812	30.007	4.800	0.113	1.550
ID603527	603527	45	47.667	57.334	46.872	0	84	84	2	1	-10921639	176.762	181	107	253	3712	39.054	2.000	0.075	0.630
ID603526	603526	123	49.608	36.805	47.104	0	84	84	2	1	-10921639	153.238	148	98	228	3218	36.107	2.000	0.096	0.746
ID603545	603545	73	62.942	24.282	73.926	0	84	84	2	1	-10921639	90.095	77	47	204	1892	40.957	2.000	0.281	0.965
ID603544	603544	106	68.137	48.708	73.356	0	84	84	2	1	-10921639	149.095	138	77	248	3131	52.234	2.000	0.171	0.832
ID603547	603547	None	43.661	62.954	83.909	0	84	84	2	1	-10921639	53.762	46	26	137	1129	27.830	2.000	0.331	0.962
ID603546	603546	142	40.996	30.853	82.733	0	84	84	2	1	-10921639	75.143	69	40	139	1578	25.525	2.000	0.235	1.120
ID603537	603537	1	59.956	50.311	60.361	0	84	84	2	1	-10921639	206.238	190	145	255	4331	41.259	2.000	0.133	1.173
ID603536	603536	None	38.279	45.945	58.358	0	84	84	2	1	-10921639	211.952	210	155	255	4451	35.295	2.000	0.060	0.679
ID603539	603539	100	61.761	36.708	63.618	0	84	84	2	1	-10921639	149.000	145	69	247	3129	51.478	2.000	0.174	0.858
ID603538	603538	98	79.714	32.352	60.705	0	84	84	2	1	-10921639	162.000	161	77	255	3402	55.411	2.000	0.251	1.174
ID603541	603541	140	37.764	51.798	64.720	0	84	84	2	1	-10921639	141.762	131	77	218	2977	40.718	7.600	0.073	0.477
ID603540	603540	111	42.663	45.178	64.749	0	84	84	2	1	-10921639	213.524	223	148	255	4484	36.549	4.800	0.101	1.069
ID603543	603543	101	81.917	44.436	71.633	0	84	84	2	1	-10921639	186.286	192	102	255	3912	58.613	2.000	0.218	1.138
ID603542	603542	None	37.447	43.185	65.876	0	84	84	2	1	-10921639	180.762	183	120	250	3796	41.272	2.000	0.064	0.529
ID603513	603513	109	46.062	54.396	32.504	0	84	84	2	1	-10921639	224.238	234	136	255	4709	35.868	4.800	0.107	1.211
ID603512	603512	118	43.469	50.028	28.379	0	84	84	2	1	-10921639	179.619	171	95	243	3772	46.655	2.000	0.085	0.606
ID603515	603515	139	39.131	44.690	35.924	0	84	84	2	1	-10921639	166.952	165	123	225	3506	28.086	2.000	0.082	0.900
ID603514	603514	132	46.299	66.643	34.296	0	84	84	2	1	-10921639	178.619	180	105	252	3751	38.902	2.000	0.083	0.704
ID603517	603517	115	44.457	51.959	36.887	0	84	84	2	1	-10921639	218.190	216	158	255	4582	34.620	2.000	0.090	1.038
ID603516	603516	93	64.455	32.143	36.869	0	84	84	2	1	-10921639	144.476	134	79	240	3034	42.191	2.000	0.161	0.951
ID603519	603519	84	53.165	66.642	40.146	0	84	84	2	1	-10921639	215.000	230	148	255	4515	37.632	4.800	0.119	1.215
ID603518	603518	133	35.720	59.778	39.299	0	84	84	2	1	-10921639	168.238	163	102	251	3533	43.444	7.600	0.059	0.434
ID603511	603511	48	52.578	47.218	20.019	0	84	84	2	1	-10921639	164.714	158	122	221	3459	29.850	4.800	0.151	1.450
ID603510	603510	121	48.569	37.040	20.395	0	84	84	2	1	-10921639	125.238	122	87	191	2630	29.215	2.000	0.178	1.292
ID603593	603593	147	57.384	61.871	25.024	0	85	85	2	1	-10921639	150.810	145	107	241	3167	33.707	2.000	0.150	1.169
ID603592	603592	None	40.156	43.485	23.007	0	85	85	2	1	-10921639	131.190	127	82	191	2755	29.908	2.000	0.121	0.950
ID603595	603595	None	37.840	49.239	31.873	0	85	85	2	1	-10921639	192.238	192	109	255	4037	45.895	2.000	0.062	0.488
ID603594	603594	118	53.159	49.797	28.669	0	85	85	2	1	-10921639	197.000	198	139	255	4137	36.513	2.000	0.105	1.026
ID603597	603597	132	44.325	66.005	34.096	0	85	85	2	1	-10921639	187.286	183	128	250	3933	32.711	2.000	0.093	0.976
ID603596	603596	109	43.717	53.551	33.125	0	85	85	2	1	-10921639	217.714	221	150	255	4572	37.310	2.000	0.088	0.942
ID603599	603599	93	64.347	32.262	36.978	0	85	85	2	1	-10921639	145.048	136	89	243	3046	42.117	2.000	0.168	0.993
ID603598	603598	139	44.067	45.000	36.000	0	85	85	2	1	-10921639	168.238	156	115	235	3533	34.336	2.000	0.105	0.933
ID603589	603589	None	48.143	10.168	4.098	0	85	85	2	1	-10921639	102.190	93	67	192	2146	30.691	2.000	0.161	0.925
ID603591	603591	48	67.511	47.840	20.603	0	85	85	2	1	-10921639	166.571	163	111	247	3498	41.103	2.000	0.178	1.224
ID603590	603590	121	42.458	38.044	21.272	0	85	85	2	1	-10921639	111.143	105	71	207	2334	31.677	2.000	0.124	0.773
ID603609	603609	123	54.971	36.784	47.245	0	85	85	2	1	-10921639	149.286	140	96	241	3135	38.739	2.000	0.107	0.742
ID603608	603608	141	38.868	43.585	44.147	0	85	85	2	1	-10921639	209.571	203	167	255	4401	25.278	2.000	0.076	1.172
ID603611	603611	55	52.860	71.819	46.761	0	85	85	2	1	-10921639	207.762	208	144	255	4363	35.155	7.600	0.131	1.372
ID603610	603610	45	49.373	57.486	46.888	0	85	85	2	1	-10921639	171.190	166	115	253	3595	42.392	2.000	0.079	0.594
ID603613	603613	85	56.713	47.915	50.955	0	85	85	2	1	-10921639	214.476	225	145	255	4504	38.924	2.000	0.126	1.231
ID603612	603612	148	53.287	73.768	49.185	0	85	85	2	1	-10921639	165.810	185	96	250	3482	48.341	2.000	0.103	0.641
ID603615	603615	124	53.179	49.751	51.691	0	85	85	2	1	-10921639	189.143	187	106	255	3972	48.780	2.000	0.110	0.766
ID603614	603614	107	59.423	64.772	51.343	0	85	85	2	1	-10921639	238.238	255	182	255	5003	26.211	4.800	0.156	2.458
ID603601	603601	115	39.779	51.414	37.769	0	85	85	2	1	-10921639	208.429	214	144	255	4377	34.388	7.600	0.062	0.707
ID603600	603600	146	55.990	82.945	37.275	0	85	85	2	1	-10921639	113.810	101	76	212	2390	36.239	2.000	0.183	0.971
ID603603	603603	84	54.594	66.615	40.194	0	85	85	2	1	-10921639	229.095	242	175	255	4811	30.198	4.800	0.136	1.816
ID603602	603602	133	38.183	59.279	39.061	0	85	85	2	1	-10921639	165.000	158	112	246	3465	36.074	7.600	0.059	0.511
ID603605	603605	51	65.804	38.092	42.195	0	85	85	2	1	-10921639	181.143	175	118	255	3804	45.410	2.000	0.133	0.938
ID603604	603604	116	55.825	74.788	40.734	0	85	85	2	1	-10921639	182.857	180	110	255	3840	41.690	7.600	0.108	0.855
ID603607	603607	24	49.704	53.643	43.093	0	85	85	2	1	-10921639	214.619	221	152	255	4507	34.850	2.000	0.108	1.203
ID603606	603606	61	48.562	62.023	42.094	0	85	85	2	1	-10921639	217.571	216	164	255	4569	31.879	3.200	0.091	1.135
ID603625	603625	101	67.377	44.067	71.229	0	85	85	2	1	-10921639	190.000	198	118	255	3990	46.258	2.000	0.154	1.099
ID603624	603624	111	50.249	45.231	63.955	0	85	85	2	1	-10921639	222.571	231	166	255	4674	32.015	7.600	0.110	1.379
ID603627	603627	73	69.127	24.205	74.694	0	85	85	2	1	-10921639	94.619	84	39	204	1987	44.426	2.000	0.304	0.993
ID603626	603626	106	68.890	47.584	72.236	0	85	85	2	1	-10921639	165.857	160	87	255	3483	52.303	2.000	0.161	0.880
ID603628	603628	142	37.872	31.758	83.034	0	85	85	2	1	-10921639	70.952	64	41	134	1490	23.462	2.000	0.243	1.183
ID603617	603617	39	51.860	67.929	53.728	0	85	85	2	1	-10921639	168.095	181	74	255	3530	55.446	6.351	0.109	0.598
ID603616	603616	None	38.957	23.820	52.964	0	85	85	2	1	-10921639	84.952	83	53	142	1784	22.051	2.000	0.206	1.319
ID603619	603619	64	66.186	57.062	56.661	0	85	85	2	1	-10921639	166.810	150	106	252	3503	40.266	2.000	0.167	1.183
ID603618	603618	97	54.467	37.188	56.894	0	85	85	2	1	-10921639	202.429	208	147	255	4251	36.456	7.600	0.105	1.059
ID603621	603621	1	62.891	50.261	60.220	0	85	85	2	1	-10921639	205.143	190	140	255	4308	42.002	2.000	0.138	1.188
ID603620	603620	98	78.495	32.823	60.280	0	85	85	2	1	-10921639	188.905	181	89	255	3967	48.183	2.000	0.200	1.308
ID603623	603623	100	47.569	36.737	63.643	0	85	85	2	1	-10921639	147.952	159	74	215	3107	47.356	2.000	0.140	0.769
ID603622	603622	149	36.625	41.192	61.115	0	85	85	2	1	-10921639	210.095	215	155	255	4412	33.642	7.600	0.061	0.722
ID603657	603657	None	56.305	65.927	52.172	0	86	86	2	1	-10921639	238.571	247	176	255	5010	24.062	7.600	0.155	2.661
ID603656	603656	143	36.195	41.741	53.154	0	86	86	2	1	-10921639	197.714	197	148	245	4152	31.955	3.200	0.074	0.848
ID603659	603659	97	55.177	37.113	56.797	0	86	86	2	1	-10921639	196.048	194	137	255	4117	40.148	7.600	0.097	0.866
ID603658	603658	39	57.471	67.525	53.041	0	86	86	2	1	-10921639	197.238	196	132	255	4142	45.701	7.600	0.136	1.032
ID603661	603661	98	81.431	32.859	60.442	0	86	86	2	1	-10921639	178.619	169	82	255	3751	51.476	2.000	0.215	1.228
ID603660	603660	64	65.275	56.786	56.549	0	86	86	2	1	-10921639	147.476	137	95	247	3097	48.313	2.000	0.170	0.889
ID603663	603663	149	35.380	41.090	61.329	0	86	86	2	1	-10921639	223.857	230	155	255	4701	32.236	7.600	0.063	0.827
ID603662	603662	1	59.455	50.118	59.724	0	86	86	2	1	-10921639	211.905	210	116	255	4450	43.497	2.000	0.128	1.103
ID603649	603649	123	39.728	36.740	47.164	0	86	86	2	1	-10921639	149.810	145	102	208	3146	26.810	2.000	0.086	0.888
ID603648	603648	None	36.403	75.270	44.038	0	86	86	2	1	-10921639	193.905	194	137	255	4072	33.779	2.000	0.071	0.761
ID603651	603651	55	53.393	72.120	46.960	0	86	86	2	1	-10921639	211.095	216	159	255	4433	35.551	7.600	0.120	1.270
ID603650	603650	45	58.666	57.517	46.996	0	86	86	2	1	-10921639	181.190	176	102	255	3805	46.573	2.000	0.118	0.821
ID603653	603653	85	45.317	47.343	50.454	0	86	86	2	1	-10921639	221.381	224	166	255	4649	30.928	4.800	0.098	1.276
ID603652	603652	148	50.593	73.720	48.845	0	86	86	2	1	-10921639	177.571	169	98	255	3729	47.608	2.000	0.085	0.584
ID603655	603655	124	51.327	50.290	51.932	0	86	86	2	1	-10921639	198.143	199	122	255	4161	43.580	2.000	0.095	0.786
ID603654	603654	107	58.374	64.858	51.045	0	86	86	2	1	-10921639	233.190	243	176	255	4897	27.092	4.800	0.152	2.273
ID603672	603672	None	35.986	61.231	83.731	0	86	86	2	1	-10921639	57.619	49	34	123	1210	23.485	2.000	0.256	1.001
ID603665	603665	111	42.891	45.205	63.850	0	86	86	2	1	-10921639	231.952	248	170	255	4871	28.205	7.600	0.087	1.321
ID603664	603664	100	35.029	37.130	63.763	0	86	86	2	1	-10921639	137.476	134	57	196	2887	44.031	2.000	0.101	0.575
ID603667	603667	101	57.454	44.003	70.584	0	86	86	2	1	-10921639	192.810	204	116	255	4049	43.660	6.299	0.156	1.189
ID603666	603666	140	43.457	52.020	64.698	0	86	86	2	1	-10921639	122.952	114	69	221	2582	42.987	2.000	0.103	0.532
ID603669	603669	73	55.728	24.300	74.944	0	86	86	2	1	-10921639	84.667	79	46	170	1778	34.194	2.000	0.280	1.083
ID603668	603668	106	68.111	46.917	71.226	0	86	86	2	1	-10921639	181.000	191	98	255	3801	49.035	2.000	0.160	1.017
ID603671	603671	142	48.177	32.497	83.012	0	86	86	2	1	-10921639	81.381	72	49	147	1709	28.764	4.800	0.288	1.266
ID603670	603670	None	40.948	40.210	77.961	0	86	86	2	1	-10921639	82.524	79	44	160	1733	27.736	2.000	0.173	0.878
ID603629	603629	144	35.290	36.052	12.649	0	86	86	2	1	-10921639	95.381	90	63	175	2003	28.486	2.000	0.091	0.560
ID603631	603631	147	60.792	61.672	25.272	0	86	86	2	1	-10921639	139.286	139	76	232	2925	43.901	2.000	0.152	0.836
ID603630	603630	48	74.653	47.562	20.420	0	86	86	2	1	-10921639	164.333	166	100	252	3451	46.351	2.000	0.205	1.206
ID603641	603641	133	37.453	59.647	39.304	0	86	86	2	1	-10921639	183.619	174	144	247	3856	35.197	2.000	0.072	0.701
ID603640	603640	115	42.433	51.037	38.375	0	86	86	2	1	-10921639	201.524	202	138	255	4232	37.468	2.000	0.063	0.638
ID603643	603643	84	45.883	66.274	40.411	0	86	86	2	1	-10921639	230.476	251	171	255	4840	29.366	4.800	0.103	1.470
ID603642	603642	None	38.550	42.210	39.912	0	86	86	2	1	-10921639	176.714	170	129	252	3711	35.079	2.000	0.052	0.499
ID603645	603645	51	48.891	38.303	42.485	0	86	86	2	1	-10921639	167.714	158	112	251	3522	41.857	2.000	0.107	0.774
ID603644	603644	116	49.026	74.485	40.775	0	86	86	2	1	-10921639	186.714	183	144	252	3921	32.835	2.000	0.110	1.126
ID603647	603647	24	52.895	53.917	43.053	0	86	86	2	1	-10921639	220.571	229	165	255	4632	34.051	2.000	0.114	1.328
ID603646	603646	61	44.182	63.401	42.365	0	86	86	2	1	-10921639	225.286	231	167	255	4731	28.725	4.800	0.103	1.470
ID603633	603633	None	43.872	65.931	31.301	0	86	86	2	1	-10921639	176.524	188	107	247	3707	42.745	2.000	0.090	0.684
ID603632	603632	118	53.813	49.653	28.852	0	86	86	2	1	-10921639	201.571	193	131	255	4233	38.852	2.000	0.115	1.074
ID603635	603635	109	46.253	53.196	33.284	0	86	86	2	1	-10921639	218.905	226	165	255	4597	30.108	2.000	0.090	1.204
ID603634	603634	145	36.821	64.418	32.092	0	86	86	2	1	-10921639	186.952	199	115	247	3926	36.994	7.600	0.097	0.894
ID603637	603637	139	37.372	44.888	35.971	0	86	86	2	1	-10921639	163.810	158	115	237	3440	32.414	2.000	0.078	0.731
ID603636	603636	132	36.659	66.318	34.747	0	86	86	2	1	-10921639	206.190	203	150	255	4330	31.403	2.000	0.065	0.801
ID603639	603639	146	47.281	81.939	37.494	0	86	86	2	1	-10921639	108.143	101	61	197	2271	35.194	2.000	0.154	0.818
ID603638	603638	93	58.468	32.055	36.933	0	86	86	2	1	-10921639	147.667	139	100	223	3101	34.729	2.000	0.168	1.224
ID603481	603481	109	42.252	53.179	33.809	0	87	87	2	1	-10921639	228.905	237	161	255	4807	29.895	4.800	0.089	1.250
ID603480	603480	None	36.427	27.032	34.144	0	87	87	2	1	-10921639	115.952	117	77	174	2435	26.572	2.000	0.104	0.825
ID603483	603483	115	41.493	51.433	37.718	0	87	87	2	1	-10921639	205.571	197	142	255	4317	36.687	2.000	0.062	0.657
ID603482	603482	93	50.708	32.189	36.630	0	87	87	2	1	-10921639	150.714	153	89	218	3165	35.156	2.000	0.138	1.037
ID603485	603485	84	48.518	66.992	40.181	0	87	87	2	1	-10921639	236.524	252	196	255	4967	22.728	4.800	0.116	2.171
ID603484	603484	146	57.768	80.919	37.759	0	87	87	2	1	-10921639	123.143	111	77	224	2586	39.136	2.000	0.157	0.853
ID603487	603487	51	46.351	38.214	42.504	0	87	87	2	1	-10921639	170.762	163	106	248	3586	36.681	2.000	0.083	0.713
ID603486	603486	116	60.096	74.037	41.439	0	87	87	2	1	-10921639	193.619	187	127	255	4066	44.677	2.000	0.121	0.938
ID603475	603475	144	48.756	36.848	12.908	0	87	87	2	1	-10921639	125.905	118	91	213	2644	29.204	2.000	0.136	1.035
ID603477	603477	118	55.317	51.324	28.111	0	87	87	2	1	-10921639	214.714	224	118	255	4509	42.934	7.600	0.132	1.169
ID603476	603476	48	69.198	47.939	20.131	0	87	87	2	1	-10921639	159.333	145	116	247	3346	36.596	2.000	0.189	1.382
ID603479	603479	145	56.983	64.267	32.349	0	87	87	2	1	-10921639	194.714	190	123	252	4089	41.402	7.600	0.155	1.261
ID603478	603478	150	49.389	49.144	30.962	0	87	87	2	1	-10921639	217.381	229	137	255	4565	40.659	7.600	0.120	1.147
ID603497	603497	124	51.063	50.345	51.843	0	87	87	2	1	-10921639	206.286	202	137	255	4332	38.712	2.000	0.101	0.982
ID603496	603496	107	65.164	64.797	51.403	0	87	87	2	1	-10921639	230.429	250	163	255	4839	30.909	4.800	0.170	2.165
ID603499	603499	64	65.661	56.825	56.242	0	87	87	2	1	-10921639	149.762	134	98	252	3145	43.991	2.000	0.145	0.864
ID603498	603498	143	42.155	41.836	53.430	0	87	87	2	1	-10921639	206.905	203	149	255	4345	37.997	2.000	0.073	0.743
ID603501	603501	1	58.416	50.002	59.124	0	87	87	2	1	-10921639	219.476	237	133	255	4609	44.119	2.000	0.126	1.116
ID603500	603500	97	51.983	37.233	56.871	0	87	87	2	1	-10921639	191.905	197	125	255	4030	43.819	2.000	0.101	0.800
ID603503	603503	111	37.935	45.262	64.181	0	87	87	2	1	-10921639	234.857	248	191	255	4932	22.983	7.600	0.079	1.502
ID603502	603502	98	78.263	32.407	60.850	0	87	87	2	1	-10921639	150.952	153	71	242	3170	55.454	2.000	0.246	1.074
ID603489	603489	24	53.717	54.000	43.098	0	87	87	2	1	-10921639	220.238	215	169	255	4625	31.483	2.000	0.112	1.406
ID603488	603488	61	44.665	62.796	42.149	0	87	87	2	1	-10921639	229.048	246	169	255	4810	29.425	4.800	0.093	1.329
ID603491	603491	None	36.143	61.582	45.694	0	87	87	2	1	-10921639	197.762	202	128	255	4153	31.757	2.000	0.058	0.685
ID603490	603490	141	35.935	43.788	43.706	0	87	87	2	1	-10921639	206.381	208	165	255	4334	27.060	2.000	0.076	1.072
ID603493	603493	45	49.158	57.475	46.999	0	87	87	2	1	-10921639	187.857	170	118	255	3945	38.735	2.000	0.074	0.666
ID603492	603492	123	55.110	36.971	47.094	0	87	87	2	1	-10921639	159.143	152	95	248	3342	38.836	2.000	0.113	0.832
ID603495	603495	85	43.489	46.661	49.709	0	87	87	2	1	-10921639	219.048	228	142	255	4600	35.619	4.800	0.091	1.031
ID603494	603494	55	66.422	72.040	47.035	0	87	87	2	1	-10921639	217.857	225	165	255	4575	34.784	4.800	0.162	1.742
ID603505	603505	None	37.464	43.225	66.540	0	87	87	2	1	-10921639	185.238	196	100	255	3890	50.155	2.000	0.058	0.408
ID603504	603504	140	46.898	51.394	63.881	0	87	87	2	1	-10921639	155.905	165	85	255	3274	49.719	2.000	0.096	0.547
ID603507	603507	101	59.888	44.029	70.635	0	87	87	2	1	-10921639	176.714	178	95	250	3711	51.022	6.353	0.145	0.878
ID603506	603506	106	58.721	46.810	70.437	0	87	87	2	1	-10921639	173.857	186	89	255	3651	52.105	2.000	0.124	0.738
ID603509	603509	142	51.411	33.143	82.663	0	87	87	2	1	-10921639	78.238	69	33	159	1643	32.918	2.000	0.324	1.162
ID603508	603508	73	66.290	24.854	75.032	0	87	87	2	1	-10921639	94.333	79	50	192	1981	38.137	2.000	0.315	1.184
ID603585	603585	106	44.586	46.949	69.962	0	88	88	2	1	-10921639	158.238	161	95	245	3323	39.120	2.000	0.086	0.639
ID603584	603584	101	37.200	43.811	70.377	0	88	88	2	1	-10921639	165.857	164	95	241	3483	38.571	6.314	0.107	0.831
ID603587	603587	142	46.586	33.090	81.979	0	88	88	2	1	-10921639	82.143	80	30	175	1725	31.166	2.000	0.233	0.997
ID603586	603586	73	41.493	25.092	74.775	0	88	88	2	1	-10921639	74.095	69	39	142	1556	26.810	2.000	0.206	0.944
ID603588	603588	None	38.337	61.669	91.989	0	88	88	2	1	-10921639	50.762	41	22	100	1066	22.930	2.000	0.353	1.155
ID603549	603549	48	45.972	47.897	20.555	0	88	88	2	1	-10921639	137.714	142	96	210	2892	30.705	2.000	0.141	1.111
ID603548	603548	None	35.263	53.000	0.000	0	88	88	2	1	-10921639	99.714	99	72	153	2094	20.891	2.000	0.158	1.301
ID603551	603551	150	52.779	48.879	30.925	0	88	88	2	1	-10921639	198.143	205	106	255	4161	44.440	7.600	0.116	0.924
ID603550	603550	None	36.277	38.431	22.242	0	88	88	2	1	-10921639	117.762	114	84	180	2473	26.754	2.000	0.106	0.845
ID603561	603561	51	60.793	37.995	42.270	0	88	88	2	1	-10921639	184.762	177	127	255	3880	40.604	2.000	0.127	1.022
ID603560	603560	116	51.242	73.348	41.005	0	88	88	2	1	-10921639	188.762	187	126	255	3964	37.211	2.000	0.077	0.724
ID603563	603563	24	49.306	53.808	43.120	0	88	88	2	1	-10921639	209.286	203	158	255	4395	32.653	2.000	0.099	1.156
ID603562	603562	61	45.617	62.460	42.201	0	88	88	2	1	-10921639	218.810	226	155	255	4595	37.639	2.000	0.074	0.799
ID603565	603565	None	39.673	76.133	43.713	0	88	88	2	1	-10921639	170.762	180	105	242	3586	36.999	2.000	0.077	0.658
ID603564	603564	None	36.578	50.428	44.547	0	88	88	2	1	-10921639	209.857	210	148	255	4407	34.800	2.000	0.058	0.665
ID603567	603567	123	42.727	37.372	47.161	0	88	88	2	1	-10921639	158.619	163	80	214	3331	41.103	2.000	0.106	0.738
ID603566	603566	141	38.214	43.855	44.984	0	88	88	2	1	-10921639	210.571	207	166	255	4422	24.159	2.000	0.067	1.088
ID603553	603553	109	48.586	53.101	34.085	0	88	88	2	1	-10921639	222.619	232	172	255	4675	29.500	2.000	0.099	1.357
ID603552	603552	145	66.810	64.073	32.204	0	88	88	2	1	-10921639	183.857	175	117	255	3861	42.951	2.000	0.154	1.144
ID603555	603555	93	69.252	32.609	37.153	0	88	88	2	1	-10921639	172.048	167	122	252	3613	39.625	2.000	0.187	1.366
ID603554	603554	None	37.447	65.780	36.221	0	88	88	2	1	-10921639	200.667	201	145	255	4214	36.475	2.000	0.059	0.608
ID603557	603557	146	56.890	80.174	38.059	0	88	88	2	1	-10921639	126.000	121	85	230	2646	35.379	2.000	0.164	1.003
ID603556	603556	115	40.438	51.717	37.885	0	88	88	2	1	-10921639	200.571	187	142	255	4212	36.650	2.000	0.064	0.656
ID603559	603559	84	44.555	66.580	40.831	0	88	88	2	1	-10921639	230.762	253	154	255	4846	33.071	4.800	0.092	1.179
ID603558	603558	None	37.484	59.119	38.814	0	88	88	2	1	-10921639	170.810	166	137	248	3587	30.436	7.600	0.063	0.667
ID603577	603577	97	57.543	38.111	56.790	0	88	88	2	1	-10921639	212.571	235	131	255	4464	46.376	3.200	0.119	0.973
ID603576	603576	64	71.018	56.745	56.150	0	88	88	2	1	-10921639	167.238	163	105	255	3512	46.234	2.000	0.170	1.050
ID603579	603579	1	56.486	50.120	58.908	0	88	88	2	1	-10921639	223.286	239	137	255	4689	37.991	3.200	0.122	1.275
ID603578	603578	151	50.603	21.078	57.853	0	88	88	2	1	-10921639	98.190	98	44	180	2062	31.701	2.000	0.228	1.151
ID603581	603581	None	52.383	39.000	63.000	0	88	88	2	1	-10921639	176.095	183	109	255	3698	45.529	2.000	0.096	0.681
ID603580	603580	98	69.811	32.500	60.629	0	88	88	2	1	-10921639	146.667	164	76	224	3080	51.642	3.200	0.242	1.107
ID603583	603583	140	59.515	51.602	63.903	0	88	88	2	1	-10921639	138.714	125	63	245	2913	56.298	2.000	0.132	0.573
ID603582	603582	111	42.209	45.189	63.647	0	88	88	2	1	-10921639	235.905	250	167	255	4954	27.475	4.800	0.106	1.644
ID603569	603569	55	58.084	71.732	47.097	0	88	88	2	1	-10921639	203.714	212	148	255	4278	34.640	7.600	0.136	1.412
ID603568	603568	45	63.650	57.486	47.120	0	88	88	2	1	-10921639	198.476	188	139	255	4168	43.562	2.000	0.117	0.955
ID603571	603571	148	43.758	74.519	49.382	0	88	88	2	1	-10921639	158.238	149	101	231	3323	40.727	2.000	0.097	0.688
ID603570	603570	85	36.386	45.866	48.991	0	88	88	2	1	-10921639	223.952	225	180	255	4703	24.418	7.600	0.076	1.289
ID603573	603573	107	70.406	64.934	51.320	0	88	88	2	1	-10921639	225.524	253	170	255	4736	35.999	4.800	0.174	1.858
ID603572	603572	152	37.274	48.000	51.000	0	88	88	2	1	-10921639	221.286	231	145	255	4647	33.483	7.600	0.073	0.900
ID603575	603575	None	48.818	68.044	53.917	0	88	88	2	1	-10921639	172.476	167	91	252	3622	45.102	2.000	0.104	0.719
ID603574	603574	124	48.485	50.531	51.952	0	88	88	2	1	-10921639	201.810	194	147	255	4238	40.109	2.000	0.075	0.704
ID603673	603673	48	58.323	47.616	19.728	0	89	89	2	1	-10921639	158.381	159	106	245	3326	36.871	2.000	0.154	1.148
ID603675	603675	None	41.753	57.709	28.502	0	89	89	2	1	-10921639	153.095	150	98	229	3215	32.772	2.000	0.085	0.735
ID603674	603674	153	51.732	60.667	24.737	0	89	89	2	1	-10921639	148.667	150	88	219	3122	34.292	2.000	0.148	1.117
ID603677	603677	150	50.421	48.914	30.634	0	89	89	2	1	-10921639	191.524	186	128	255	4022	38.581	7.600	0.101	0.913
ID603676	603676	154	36.107	36.837	31.129	0	89	89	2	1	-10921639	140.524	136	111	185	2951	21.514	2.000	0.107	1.262
ID603679	603679	109	51.384	52.777	34.705	0	89	89	2	1	-10921639	228.333	234	163	255	4795	28.454	4.800	0.116	1.674
ID603678	603678	145	65.854	63.874	32.816	0	89	89	2	1	-10921639	196.619	192	138	255	4129	38.089	2.000	0.147	1.326
ID603689	603689	123	46.838	37.379	47.326	0	89	89	2	1	-10921639	169.667	183	90	241	3563	43.940	2.000	0.096	0.678
ID603688	603688	141	35.837	43.454	45.621	0	89	89	2	1	-10921639	203.238	205	153	255	4268	30.726	2.000	0.052	0.659
ID603691	603691	55	60.278	72.155	47.032	0	89	89	2	1	-10921639	201.286	213	112	255	4227	42.690	7.600	0.131	1.090
ID603690	603690	45	59.790	57.978	46.758	0	89	89	2	1	-10921639	196.714	199	114	255	4131	44.991	2.000	0.126	0.977
ID603693	603693	152	49.003	47.924	50.994	0	89	89	2	1	-10921639	219.952	218	165	255	4619	31.213	4.800	0.106	1.354
ID603692	603692	148	51.924	74.173	49.012	0	89	89	2	1	-10921639	175.286	166	99	251	3681	46.948	7.600	0.109	0.737
ID603695	603695	107	66.759	65.059	52.034	0	89	89	2	1	-10921639	239.429	255	187	255	5028	24.066	4.800	0.194	3.240
ID603694	603694	124	44.565	49.898	51.667	0	89	89	2	1	-10921639	199.571	194	133	255	4191	40.556	3.200	0.087	0.792
ID603681	603681	146	49.947	79.700	38.234	0	89	89	2	1	-10921639	117.857	112	64	202	2475	38.235	2.000	0.140	0.757
ID603680	603680	None	35.256	23.158	37.832	0	89	89	2	1	-10921639	91.810	84	57	178	1928	29.197	2.000	0.095	0.545
ID603683	603683	84	43.575	66.394	40.824	0	89	89	2	1	-10921639	240.381	255	181	255	5048	22.778	4.800	0.105	2.007
ID603682	603682	None	42.749	42.503	39.705	0	89	89	2	1	-10921639	187.381	177	144	255	3935	34.391	2.000	0.076	0.767
ID603685	603685	51	58.440	38.224	42.408	0	89	89	2	1	-10921639	177.190	164	120	255	3721	46.956	2.000	0.121	0.815
ID603684	603684	116	58.775	73.220	40.943	0	89	89	2	1	-10921639	182.238	167	134	255	3827	40.769	2.000	0.087	0.714
ID603687	603687	24	53.079	53.873	42.939	0	89	89	2	1	-10921639	220.286	230	154	255	4626	36.335	2.000	0.112	1.221
ID603686	603686	61	46.205	62.443	42.076	0	89	89	2	1	-10921639	222.286	242	155	255	4668	36.406	2.000	0.081	0.914
ID603705	603705	73	44.513	24.968	74.916	0	89	89	2	1	-10921639	86.619	83	53	159	1819	25.254	4.800	0.239	1.324
ID603704	603704	106	53.910	45.554	68.645	0	89	89	2	1	-10921639	182.476	182	100	252	3832	47.633	4.800	0.127	0.864
ID603707	603707	142	59.557	34.038	80.833	0	89	89	2	1	-10921639	87.238	76	38	180	1832	37.248	2.000	0.275	1.011
ID603706	603706	None	36.922	41.045	75.853	0	89	89	2	1	-10921639	80.286	73	52	144	1686	24.791	2.000	0.165	0.916
ID603697	603697	64	70.435	56.526	55.886	0	89	89	2	1	-10921639	160.095	144	94	255	3362	50.604	2.000	0.165	0.898
ID603696	603696	143	38.089	42.359	54.450	0	89	89	2	1	-10921639	222.190	224	153	255	4666	34.439	4.800	0.076	0.909
ID603699	603699	151	38.276	20.946	58.147	0	89	89	2	1	-10921639	83.333	80	50	143	1750	22.386	2.000	0.191	1.196
ID603698	603698	97	51.748	37.904	56.589	0	89	89	2	1	-10921639	217.524	226	139	255	4568	36.621	2.000	0.105	1.126
ID603701	603701	98	69.495	32.989	60.426	0	89	89	2	1	-10921639	177.048	187	87	252	3718	45.126	4.800	0.232	1.476
ID603700	603700	1	53.066	49.992	58.758	0	89	89	2	1	-10921639	224.095	252	134	255	4706	39.167	2.000	0.114	1.175
ID603703	603703	111	47.554	44.135	65.689	0	89	89	2	1	-10921639	210.095	219	115	255	4412	47.352	3.200	0.093	0.752
ID603702	603702	140	65.985	51.186	63.607	0	89	89	2	1	-10921639	171.381	178	84	255	3599	60.568	2.000	0.134	0.667
ID603721	603721	51	59.280	38.534	42.918	0	90	90	2	1	-10921639	201.476	204	142	255	4231	39.482	2.000	0.113	1.034
ID603720	603720	61	43.768	62.652	42.376	0	90	90	2	1	-10921639	241.238	255	178	255	5066	22.410	4.800	0.106	2.061
ID603723	603723	None	46.725	50.800	44.293	0	90	90	2	1	-10921639	226.762	235	154	255	4762	31.098	4.800	0.097	1.288
ID603722	603722	24	55.693	53.740	42.912	0	90	90	2	1	-10921639	215.952	231	138	255	4535	38.853	2.000	0.120	1.189
ID603725	603725	123	38.489	37.136	47.135	0	90	90	2	1	-10921639	163.143	166	83	241	3426	41.105	2.000	0.064	0.479
ID603724	603724	None	45.367	74.579	44.003	0	90	90	2	1	-10921639	175.190	183	102	253	3679	41.837	7.600	0.088	0.678
ID603727	603727	55	39.134	71.854	46.953	0	90	90	2	1	-10921639	188.810	197	137	245	3965	30.147	7.600	0.096	1.094
ID603726	603726	45	60.092	57.628	46.823	0	90	90	2	1	-10921639	194.238	197	106	255	4079	46.798	3.200	0.125	0.923
ID603713	603713	150	60.681	48.622	31.611	0	90	90	2	1	-10921639	209.571	226	138	255	4401	38.967	2.000	0.134	1.271
ID603712	603712	154	49.669	36.660	31.863	0	90	90	2	1	-10921639	154.905	147	111	221	3253	32.069	6.350	0.145	1.220
ID603715	603715	109	47.433	52.602	34.749	0	90	90	2	1	-10921639	219.000	236	131	255	4599	41.821	2.000	0.102	0.967
ID603714	603714	145	62.994	63.357	33.292	0	90	90	2	1	-10921639	194.095	194	133	255	4076	43.793	2.000	0.142	1.103
ID603717	603717	115	41.606	51.449	37.569	0	90	90	2	1	-10921639	210.571	213	159	255	4422	34.723	2.000	0.068	0.771
ID603716	603716	93	48.642	33.537	37.751	0	90	90	2	1	-10921639	148.619	142	95	232	3121	30.551	2.000	0.128	1.104
ID603719	603719	116	45.427	72.745	41.184	0	90	90	2	1	-10921639	185.238	183	134	255	3890	37.499	2.000	0.065	0.600
ID603718	603718	146	38.771	79.266	39.011	0	90	90	2	1	-10921639	117.524	110	82	188	2468	27.676	2.000	0.099	0.766
ID603737	603737	98	81.839	33.439	60.591	0	90	90	2	1	-10921639	167.238	171	85	255	3512	56.842	2.000	0.246	1.162
ID603736	603736	1	45.582	50.130	58.909	0	90	90	2	1	-10921639	225.286	232	147	255	4731	34.699	2.000	0.085	1.017
ID603739	603739	140	69.121	51.042	63.081	0	90	90	2	1	-10921639	184.429	190	99	255	3873	56.077	2.000	0.132	0.768
ID603738	603738	156	42.329	39.907	62.688	0	90	90	2	1	-10921639	179.667	185	82	255	3773	53.694	2.000	0.061	0.386
ID603741	603741	73	48.247	24.497	74.238	0	90	90	2	1	-10921639	85.381	77	50	155	1793	29.872	2.000	0.269	1.213
ID603740	603740	106	64.295	45.784	68.096	0	90	90	2	1	-10921639	185.762	188	117	255	3901	48.192	2.000	0.136	0.924
ID603742	603742	142	59.790	34.155	80.117	0	90	90	2	1	-10921639	81.000	68	33	191	1701	38.305	2.000	0.291	0.953
ID603729	603729	None	40.382	23.301	50.909	0	90	90	2	1	-10921639	96.952	89	60	160	2036	28.227	7.600	0.162	0.959
ID603728	603728	148	53.834	74.464	49.412	0	90	90	2	1	-10921639	168.381	172	102	247	3536	41.680	2.000	0.107	0.782
ID603731	603731	107	62.715	65.032	51.457	0	90	90	2	1	-10921639	234.571	255	163	255	4926	30.510	4.800	0.166	2.187
ID603730	603730	152	37.758	47.901	51.043	0	90	90	2	1	-10921639	215.381	224	150	255	4523	34.776	2.000	0.069	0.798
ID603733	603733	143	35.388	41.914	54.863	0	90	90	2	1	-10921639	240.143	248	198	255	5043	19.968	4.800	0.082	1.817
ID603732	603732	124	44.645	50.591	52.039	0	90	90	2	1	-10921639	207.571	203	156	255	4359	34.203	2.000	0.080	0.897
ID603735	603735	97	50.482	38.072	56.738	0	90	90	2	1	-10921639	207.571	224	137	255	4359	42.264	2.000	0.092	0.825
ID603734	603734	64	64.228	56.620	55.638	0	90	90	2	1	-10921639	144.238	147	64	247	3029	56.403	2.000	0.137	0.617
ID603709	603709	48	57.698	47.501	19.712	0	90	90	2	1	-10921639	150.714	149	93	240	3165	39.317	2.000	0.151	1.004
ID603708	603708	157	40.969	37.573	14.498	0	90	90	2	1	-10921639	116.714	116	68	186	2451	31.877	2.000	0.134	0.867
ID603711	603711	153	61.715	61.823	24.954	0	90	90	2	1	-10921639	159.190	155	120	225	3343	32.021	2.000	0.181	1.525
ID603710	603710	158	47.697	38.824	22.953	0	90	90	2	1	-10921639	135.952	126	80	216	2855	33.677	2.000	0.109	0.795
ID603849	603849	156	41.775	38.774	62.953	0	91	91	2	1	-10921639	172.524	172	84	248	3623	48.224	2.000	0.076	0.506
ID603848	603848	98	86.183	33.251	60.365	0	91	91	2	1	-10921639	174.571	171	77	255	3666	54.178	4.800	0.265	1.349
ID603851	603851	None	46.135	44.203	64.765	0	91	91	2	1	-10921639	221.333	239	127	255	4648	42.028	3.200	0.092	0.885
ID603850	603850	140	64.581	50.977	62.712	0	91	91	2	1	-10921639	176.571	175	82	255	3708	59.844	2.000	0.125	0.658
ID603853	603853	73	49.068	24.559	73.955	0	91	91	2	1	-10921639	88.381	80	31	156	1856	32.551	2.000	0.261	1.123
ID603852	603852	106	61.190	45.714	68.065	0	91	91	2	1	-10921639	184.619	188	112	255	3877	46.606	7.600	0.133	0.929
ID603855	603855	142	54.660	34.154	79.366	0	91	91	2	1	-10921639	99.333	93	62	183	2086	32.457	4.800	0.264	1.280
ID603854	603854	None	35.197	41.144	74.878	0	91	91	2	1	-10921639	81.714	72	51	160	1716	25.399	2.000	0.134	0.762
ID603841	603841	148	53.798	74.518	49.109	0	91	91	2	1	-10921639	171.810	169	104	255	3608	46.994	2.000	0.116	0.760
ID603840	603840	123	50.693	37.267	47.639	0	91	91	2	1	-10921639	177.952	190	73	251	3737	50.681	2.000	0.111	0.703
ID603843	603843	124	38.263	50.851	51.939	0	91	91	2	1	-10921639	193.048	185	137	255	4054	32.391	2.000	0.049	0.560
ID603842	603842	152	44.544	46.702	50.127	0	91	91	2	1	-10921639	221.048	229	136	255	4642	32.834	3.200	0.095	1.171
ID603845	603845	64	60.922	56.543	55.528	0	91	91	2	1	-10921639	147.048	137	88	247	3088	54.122	2.000	0.129	0.620
ID603844	603844	107	72.355	65.281	52.698	0	91	91	2	1	-10921639	228.095	250	145	255	4790	39.421	4.800	0.196	1.897
ID603847	603847	1	46.656	50.154	58.877	0	91	91	2	1	-10921639	232.048	255	145	255	4873	34.343	3.200	0.098	1.210
ID603846	603846	97	55.022	38.010	56.814	0	91	91	2	1	-10921639	221.619	248	149	255	4654	40.309	3.200	0.111	1.095
ID603823	603823	48	40.103	46.938	19.996	0	91	91	2	1	-10921639	139.143	136	102	204	2922	27.450	2.000	0.110	1.001
ID603822	603822	157	68.204	37.609	15.852	0	91	91	2	1	-10921639	147.571	132	100	229	3099	40.500	2.000	0.199	1.210
ID603833	603833	116	40.027	72.313	41.365	0	91	91	2	1	-10921639	185.381	177	128	255	3893	36.504	2.000	0.044	0.429
ID603832	603832	190	44.308	42.599	39.944	0	91	91	2	1	-10921639	191.238	180	148	253	4016	35.321	2.000	0.066	0.670
ID603835	603835	84	37.429	66.132	41.511	0	91	91	2	1	-10921639	235.095	255	163	255	4937	32.992	4.800	0.082	1.079
ID603834	603834	61	43.184	62.468	42.074	0	91	91	2	1	-10921639	225.095	250	158	255	4727	36.163	2.000	0.080	0.917
ID603837	603837	24	50.685	53.652	43.013	0	91	91	2	1	-10921639	211.714	218	149	255	4446	35.373	2.000	0.103	1.114
ID603836	603836	51	57.643	38.472	42.690	0	91	91	2	1	-10921639	206.476	202	145	255	4336	37.942	4.800	0.143	1.361
ID603839	603839	55	52.296	71.798	46.726	0	91	91	2	1	-10921639	211.286	221	156	255	4437	35.787	7.600	0.119	1.257
ID603838	603838	45	62.251	57.653	46.899	0	91	91	2	1	-10921639	193.095	191	122	255	4055	43.806	2.000	0.126	0.983
ID603825	603825	153	63.587	61.230	24.821	0	91	91	2	1	-10921639	143.000	134	104	215	3003	33.653	2.000	0.200	1.418
ID603824	603824	158	43.093	38.828	23.719	0	91	91	2	1	-10921639	123.905	118	73	220	2602	33.866	2.000	0.097	0.647
ID603827	603827	154	35.653	36.489	31.694	0	91	91	2	1	-10921639	134.000	128	73	186	2814	29.690	2.000	0.097	0.799
ID603826	603826	150	54.887	49.000	31.000	0	91	91	2	1	-10921639	206.619	203	127	255	4339	39.215	7.600	0.124	1.164
ID603829	603829	115	44.774	51.693	36.563	0	91	91	2	1	-10921639	233.857	251	154	255	4911	29.828	4.800	0.105	1.489
ID603828	603828	145	64.554	63.216	33.745	0	91	91	2	1	-10921639	222.333	224	172	255	4669	32.389	4.800	0.156	1.852
ID603831	603831	146	54.928	78.902	39.108	0	91	91	2	1	-10921639	109.524	100	51	223	2300	42.984	2.000	0.130	0.587
ID603830	603830	93	59.809	33.915	37.871	0	91	91	2	1	-10921639	162.143	159	105	247	3405	37.114	2.000	0.147	1.121
ID603777	603777	106	52.191	45.458	66.529	0	92	92	2	1	-10921639	192.905	196	114	255	4051	46.815	4.800	0.133	0.967
ID603776	603776	140	69.139	51.063	62.709	0	92	92	2	1	-10921639	181.571	191	94	255	3813	57.589	2.000	0.140	0.776
ID603779	603779	142	64.972	34.493	78.805	0	92	92	2	1	-10921639	97.238	90	30	180	2042	38.805	2.000	0.372	1.360
ID603778	603778	73	71.502	25.019	73.744	0	92	92	2	1	-10921639	102.952	96	46	220	2162	45.104	2.000	0.283	1.006
ID603780	603780	162	39.327	61.902	85.558	0	92	92	2	1	-10921639	53.524	46	24	125	1124	28.588	2.000	0.312	0.891
ID603743	603743	157	50.405	37.614	15.848	0	92	92	2	1	-10921639	126.762	118	99	223	2662	33.032	2.000	0.146	0.977
ID603753	603753	190	36.903	42.254	39.669	0	92	92	2	1	-10921639	178.333	166	122	250	3745	35.755	7.600	0.044	0.425
ID603752	603752	93	56.056	34.091	38.470	0	92	92	2	1	-10921639	146.095	134	98	246	3068	41.389	2.000	0.125	0.783
ID603755	603755	51	54.216	38.615	42.471	0	92	92	2	1	-10921639	188.238	171	126	255	3953	38.626	2.000	0.104	0.917
ID603754	603754	116	46.439	72.265	41.634	0	92	92	2	1	-10921639	210.238	205	143	255	4415	38.714	2.000	0.078	0.782
ID603757	603757	84	36.498	66.038	41.747	0	92	92	2	1	-10921639	242.381	255	185	255	5090	21.951	4.800	0.087	1.760
ID603756	603756	61	38.504	62.327	42.180	0	92	92	2	1	-10921639	216.238	221	144	255	4541	36.527	7.600	0.063	0.697
ID603759	603759	24	51.171	53.826	42.837	0	92	92	2	1	-10921639	215.048	220	155	255	4516	34.989	2.000	0.106	1.179
ID603758	603758	191	39.365	84.146	42.317	0	92	92	2	1	-10921639	100.143	94	67	187	2103	27.093	2.000	0.140	0.910
ID603745	603745	158	38.634	38.360	24.450	0	92	92	2	1	-10921639	116.000	111	69	197	2436	33.575	2.000	0.102	0.642
ID603744	603744	48	44.266	46.748	20.137	0	92	92	2	1	-10921639	150.476	149	121	232	3160	25.932	2.000	0.139	1.415
ID603747	603747	154	44.630	36.488	32.264	0	92	92	2	1	-10921639	146.429	148	87	215	3075	33.763	2.000	0.130	1.000
ID603746	603746	153	60.573	61.669	24.954	0	92	92	2	1	-10921639	152.667	152	100	241	3206	36.769	2.000	0.168	1.194
ID603749	603749	145	68.727	63.071	33.894	0	92	92	2	1	-10921639	203.905	201	147	255	4282	37.648	4.800	0.167	1.547
ID603748	603748	150	61.042	48.461	31.886	0	92	92	2	1	-10921639	194.857	198	112	255	4092	49.423	2.000	0.122	0.857
ID603751	603751	None	36.736	65.216	37.669	0	92	92	2	1	-10921639	220.714	226	163	255	4635	32.665	2.000	0.061	0.782
ID603750	603750	115	48.247	52.513	35.687	0	92	92	2	1	-10921639	226.571	247	166	255	4758	36.279	7.600	0.095	1.079
ID603769	603769	143	37.548	41.913	54.314	0	92	92	2	1	-10921639	223.714	236	137	255	4698	32.703	4.800	0.076	0.961
ID603768	603768	107	66.705	64.966	52.195	0	92	92	2	1	-10921639	240.762	253	191	255	5056	21.622	4.800	0.199	3.699
ID603771	603771	97	50.553	38.045	56.825	0	92	92	2	1	-10921639	222.000	252	150	255	4662	41.870	3.200	0.094	0.910
ID603770	603770	64	52.017	56.160	55.161	0	92	92	2	1	-10921639	150.524	133	100	247	3161	39.278	2.000	0.099	0.693
ID603773	603773	1	50.324	50.016	58.402	0	92	92	2	1	-10921639	220.524	237	150	255	4631	40.303	2.000	0.095	0.947
ID603772	603772	None	46.085	21.835	58.114	0	92	92	2	1	-10921639	89.333	84	50	174	1876	29.447	2.000	0.203	1.026
ID603775	603775	156	51.792	38.898	62.966	0	92	92	2	1	-10921639	195.429	194	95	255	4104	46.328	2.000	0.098	0.750
ID603774	603774	98	86.668	33.600	60.626	0	92	92	2	1	-10921639	184.333	181	101	255	3871	48.154	2.000	0.236	1.462
ID603761	603761	None	44.393	43.952	44.687	0	92	92	2	1	-10921639	202.476	191	149	255	4252	29.768	2.000	0.092	1.141
ID603760	603760	None	46.596	50.433	44.397	0	92	92	2	1	-10921639	206.667	207	142	255	4340	36.933	2.000	0.090	0.927
ID603763	603763	123	58.794	36.899	47.275	0	92	92	2	1	-10921639	177.286	178	96	255	3723	44.154	2.000	0.125	0.892
ID603762	603762	55	49.789	72.274	46.087	0	92	92	2	1	-10921639	222.571	246	144	255	4674	38.052	2.000	0.097	1.032
ID603765	603765	148	52.794	74.258	49.022	0	92	92	2	1	-10921639	183.095	176	99	255	3845	46.875	2.000	0.112	0.789
ID603764	603764	45	57.695	57.455	47.568	0	92	92	2	1	-10921639	182.286	182	128	255	3828	45.875	2.000	0.113	0.808
ID603767	603767	124	44.652	50.607	51.492	0	92	92	2	1	-10921639	195.762	191	144	255	4111	36.994	2.000	0.069	0.684
ID603766	603766	152	45.077	47.395	50.509	0	92	92	2	1	-10921639	201.619	199	138	255	4234	35.576	2.000	0.073	0.773
ID603785	603785	154	35.556	37.016	31.551	0	93	93	2	1	-10921639	138.476	134	71	188	2908	28.949	2.000	0.121	1.033
ID603784	603784	153	66.323	61.063	24.824	0	93	93	2	1	-10921639	161.429	153	109	252	3390	41.437	2.000	0.160	1.075
ID603787	603787	145	61.165	63.026	34.513	0	93	93	2	1	-10921639	206.238	205	138	255	4331	37.454	4.800	0.137	1.329
ID603786	603786	150	62.311	48.178	32.010	0	93	93	2	1	-10921639	212.571	230	139	255	4464	42.064	2.000	0.141	1.249
ID603789	603789	None	45.269	85.139	36.201	0	93	93	2	1	-10921639	107.095	101	66	172	2249	25.324	2.000	0.192	1.364
ID603788	603788	115	42.878	53.091	35.534	0	93	93	2	1	-10921639	237.952	255	170	255	4997	27.454	4.800	0.101	1.596
ID603791	603791	None	38.934	51.404	37.309	0	93	93	2	1	-10921639	238.571	255	182	255	5010	25.043	7.600	0.089	1.554
ID603790	603790	93	49.257	34.936	38.262	0	93	93	2	1	-10921639	152.857	139	107	243	3210	34.866	2.000	0.092	0.739
ID603781	603781	157	55.802	37.542	16.751	0	93	93	2	1	-10921639	139.286	127	100	237	2925	36.655	2.000	0.146	0.968
ID603783	603783	158	44.283	37.803	24.640	0	93	93	2	1	-10921639	120.381	114	77	201	2528	32.030	2.000	0.120	0.807
ID603782	603782	48	38.037	46.610	19.873	0	93	93	2	1	-10921639	135.905	139	96	202	2854	27.483	2.000	0.110	0.979
ID603801	603801	45	61.735	57.230	46.986	0	93	93	2	1	-10921639	191.714	176	138	255	4026	42.029	2.000	0.103	0.852
ID603800	603800	123	47.051	37.303	47.007	0	93	93	2	1	-10921639	157.381	159	77	239	3305	43.494	2.000	0.097	0.638
ID603803	603803	148	49.448	74.347	49.147	0	93	93	2	1	-10921639	177.333	171	114	239	3724	42.097	2.000	0.094	0.721
ID603802	603802	55	46.048	71.991	46.992	0	93	93	2	1	-10921639	209.714	207	137	255	4404	36.144	7.600	0.101	1.065
ID603805	603805	152	48.371	47.379	50.354	0	93	93	2	1	-10921639	211.714	215	142	255	4446	34.156	2.000	0.110	1.227
ID603804	603804	None	52.599	24.063	50.493	0	93	93	2	1	-10921639	112.333	107	62	220	2359	37.933	2.000	0.165	0.841
ID603807	603807	161	66.261	64.863	51.362	0	93	93	2	1	-10921639	219.476	232	152	255	4609	34.737	4.800	0.165	1.790
ID603806	603806	124	42.060	50.576	51.404	0	93	93	2	1	-10921639	184.905	181	127	255	3883	40.756	2.000	0.051	0.440
ID603793	603793	84	45.033	66.109	40.771	0	93	93	2	1	-10921639	240.857	255	182	255	5058	23.079	4.800	0.113	2.117
ID603792	603792	190	37.327	42.498	39.193	0	93	93	2	1	-10921639	177.048	169	122	251	3718	41.642	2.000	0.054	0.436
ID603795	603795	61	47.029	62.260	42.125	0	93	93	2	1	-10921639	219.381	242	158	255	4607	38.002	2.000	0.087	0.923
ID603794	603794	116	46.781	71.833	41.342	0	93	93	2	1	-10921639	188.857	192	115	255	3966	41.917	2.000	0.070	0.591
ID603797	603797	24	49.606	53.669	43.022	0	93	93	2	1	-10921639	222.048	230	166	255	4663	33.491	2.000	0.107	1.281
ID603796	603796	51	46.998	38.780	42.704	0	93	93	2	1	-10921639	167.429	154	120	253	3516	37.935	2.000	0.066	0.547
ID603799	603799	None	54.140	73.000	45.000	0	93	93	2	1	-10921639	214.143	214	147	255	4497	36.604	2.000	0.117	1.222
ID603798	603798	191	37.474	84.230	42.727	0	93	93	2	1	-10921639	96.048	90	63	159	2017	24.402	2.000	0.149	1.022
ID603817	603817	None	39.030	44.422	64.183	0	93	93	2	1	-10921639	224.857	253	121	255	4722	44.228	7.600	0.067	0.641
ID603816	603816	156	50.604	38.869	62.949	0	93	93	2	1	-10921639	177.857	187	84	255	3735	49.876	2.000	0.084	0.551
ID603819	603819	73	60.787	25.147	73.653	0	93	93	2	1	-10921639	94.857	84	39	186	1992	38.594	2.000	0.292	1.112
ID603818	603818	106	58.656	45.851	66.902	0	93	93	2	1	-10921639	188.619	194	111	253	3961	44.233	2.000	0.129	0.972
ID603821	603821	162	42.909	61.742	83.302	0	93	93	2	1	-10921639	60.286	52	29	128	1266	27.715	2.000	0.288	0.972
ID603820	603820	142	66.345	34.781	78.817	0	93	93	2	1	-10921639	97.238	95	40	204	2042	38.659	2.000	0.305	1.175
ID603809	603809	None	40.939	67.696	54.201	0	93	93	2	1	-10921639	172.619	181	102	251	3625	42.726	6.090	0.104	0.759
ID603808	603808	107	65.227	65.057	52.523	0	93	93	2	1	-10921639	216.429	232	140	255	4545	39.089	4.800	0.180	1.687
ID603811	603811	64	47.449	56.041	54.698	0	93	93	2	1	-10921639	161.857	160	115	243	3399	33.423	2.000	0.101	0.886
ID603810	603810	143	37.470	41.990	54.686	0	93	93	2	1	-10921639	233.476	247	167	255	4903	27.586	4.800	0.080	1.254
ID603813	603813	1	40.604	49.649	58.353	0	93	93	2	1	-10921639	215.667	229	145	255	4529	41.513	2.000	0.064	0.629
ID603812	603812	97	47.632	38.395	56.986	0	93	93	2	1	-10921639	215.238	243	133	255	4520	44.382	2.000	0.083	0.741
ID603815	603815	140	65.758	51.156	62.505	0	93	93	2	1	-10921639	185.762	183	82	255	3901	59.814	2.000	0.138	0.752
ID603814	603814	98	89.431	33.666	60.685	0	93	93	2	1	-10921639	181.571	174	102	255	3813	55.998	2.000	0.226	1.193
ID603969	603969	140	64.524	50.922	62.015	0	94	94	2	1	-10921639	195.952	207	106	255	4115	54.843	2.000	0.126	0.800
ID603968	603968	156	47.547	39.572	62.496	0	94	94	2	1	-10921639	215.333	226	147	255	4522	39.899	2.000	0.094	0.925
ID603971	603971	73	51.826	24.909	73.615	0	94	94	2	1	-10921639	87.810	78	39	175	1844	33.336	2.000	0.256	1.074
ID603970	603970	106	62.196	46.054	66.491	0	94	94	2	1	-10921639	212.000	213	142	255	4452	39.545	4.800	0.163	1.504
ID603973	603973	162	50.232	61.389	82.083	0	94	94	2	1	-10921639	62.143	51	23	160	1305	34.324	2.000	0.329	0.896
ID603972	603972	142	76.057	34.922	78.380	0	94	94	2	1	-10921639	110.048	90	49	208	2311	44.912	2.000	0.320	1.188
ID603945	603945	145	62.336	63.133	34.105	0	94	94	2	1	-10921639	203.333	212	154	255	4270	37.481	2.000	0.131	1.258
ID603944	603944	150	61.922	48.240	32.193	0	94	94	2	1	-10921639	215.667	247	132	255	4529	45.186	4.800	0.146	1.215
ID603947	603947	115	46.482	52.740	36.101	0	94	94	2	1	-10921639	225.048	243	148	255	4726	37.860	7.600	0.095	1.029
ID603946	603946	171	47.376	43.875	36.474	0	94	94	2	1	-10921639	186.286	186	114	252	3912	45.016	7.600	0.090	0.684
ID603949	603949	84	40.627	66.144	41.353	0	94	94	2	1	-10921639	241.762	255	201	255	5077	19.470	4.800	0.100	2.257
ID603948	603948	93	52.959	35.206	38.373	0	94	94	2	1	-10921639	133.143	127	83	236	2796	40.271	2.000	0.112	0.666
ID603951	603951	116	47.964	71.759	41.484	0	94	94	2	1	-10921639	192.381	192	111	255	4040	39.509	2.000	0.085	0.760
ID603950	603950	61	40.353	62.426	42.083	0	94	94	2	1	-10921639	216.286	234	155	255	4542	36.638	2.000	0.065	0.719
ID603941	603941	48	56.220	46.420	19.810	0	94	94	2	1	-10921639	145.238	137	78	229	3050	36.981	2.000	0.146	1.000
ID603940	603940	157	62.365	37.704	17.382	0	94	94	2	1	-10921639	135.048	128	79	232	2836	42.359	2.000	0.173	0.942
ID603943	603943	153	62.685	61.400	24.820	0	94	94	2	1	-10921639	144.952	134	93	241	3044	39.480	2.000	0.169	1.061
ID603942	603942	158	44.076	37.827	24.605	0	94	94	2	1	-10921639	136.238	126	87	204	2861	31.143	2.000	0.117	0.915
ID603961	603961	124	47.547	49.940	51.131	0	94	94	2	1	-10921639	199.143	196	143	255	4182	41.288	2.000	0.083	0.737
ID603960	603960	152	46.552	47.136	50.150	0	94	94	2	1	-10921639	217.619	223	147	255	4570	31.839	4.800	0.107	1.320
ID603963	603963	64	49.624	55.986	54.165	0	94	94	2	1	-10921639	157.143	156	107	223	3300	33.925	2.000	0.153	1.227
ID603962	603962	161	64.580	64.915	51.837	0	94	94	2	1	-10921639	238.762	255	190	255	5014	23.516	4.800	0.187	3.200
ID603965	603965	168	59.388	22.286	58.043	0	94	94	2	1	-10921639	107.762	93	55	192	2263	37.430	2.000	0.214	1.013
ID603964	603964	97	51.144	38.321	56.904	0	94	94	2	1	-10921639	215.762	239	137	255	4531	46.883	7.600	0.095	0.801
ID603967	603967	98	84.772	33.647	60.542	0	94	94	2	1	-10921639	175.857	169	101	255	3693	51.631	2.000	0.235	1.294
ID603966	603966	1	46.415	49.914	58.236	0	94	94	2	1	-10921639	222.571	252	126	255	4674	42.090	2.000	0.087	0.850
ID603953	603953	24	43.365	51.615	43.932	0	94	94	2	1	-10921639	218.571	232	125	255	4590	40.522	2.000	0.089	0.878
ID603952	603952	51	60.087	38.901	43.263	0	94	94	2	1	-10921639	190.429	198	129	255	3999	43.147	2.000	0.123	0.968
ID603955	603955	176	42.400	44.116	45.073	0	94	94	2	1	-10921639	193.143	188	138	255	4056	33.443	2.000	0.057	0.627
ID603954	603954	None	46.697	51.490	44.000	0	94	94	2	1	-10921639	212.571	214	140	255	4464	36.255	2.000	0.084	0.909
ID603957	603957	123	41.951	38.117	46.964	0	94	94	2	1	-10921639	190.143	198	134	247	3993	33.373	4.800	0.123	1.248
ID603956	603956	55	59.067	72.203	46.362	0	94	94	2	1	-10921639	202.952	214	129	255	4262	40.578	7.600	0.116	1.042
ID603959	603959	148	45.021	74.554	49.003	0	94	94	2	1	-10921639	144.143	145	74	224	3027	47.805	2.000	0.102	0.558
ID603958	603958	45	63.107	57.288	46.964	0	94	94	2	1	-10921639	194.381	183	128	255	4082	45.362	2.000	0.102	0.791
ID603865	603865	170	51.505	31.014	36.480	0	95	95	2	1	-10921639	126.381	114	78	191	2654	35.407	2.000	0.179	1.082
ID603864	603864	145	69.452	63.200	34.359	0	95	95	2	1	-10921639	184.714	180	133	255	3879	44.384	2.000	0.163	1.169
ID603867	603867	115	40.898	51.287	37.741	0	95	95	2	1	-10921639	229.429	241	182	255	4818	28.085	7.600	0.079	1.195
ID603866	603866	171	44.350	43.913	36.873	0	95	95	2	1	-10921639	201.571	203	138	248	4233	28.582	4.800	0.104	1.328
ID603869	603869	None	37.571	78.085	39.124	0	95	95	2	1	-10921639	107.381	101	72	204	2255	31.325	2.000	0.085	0.538
ID603868	603868	93	45.125	36.039	38.857	0	95	95	2	1	-10921639	136.429	139	74	235	2865	36.393	7.600	0.082	0.568
ID603871	603871	61	44.487	63.126	42.134	0	95	95	2	1	-10921639	228.810	235	185	255	4805	23.720	4.800	0.108	1.875
ID603870	603870	84	43.658	66.227	40.168	0	95	95	2	1	-10921639	240.286	255	180	255	5046	21.918	4.800	0.112	2.215
ID603857	603857	48	36.491	46.775	20.297	0	95	95	2	1	-10921639	133.619	136	96	176	2806	22.564	2.000	0.121	1.281
ID603856	603856	157	71.448	36.891	17.856	0	95	95	2	1	-10921639	159.238	140	112	250	3344	39.104	2.000	0.201	1.363
ID603859	603859	153	58.295	61.536	25.082	0	95	95	2	1	-10921639	147.952	150	99	220	3107	35.029	2.000	0.178	1.278
ID603858	603858	158	53.498	37.364	24.761	0	95	95	2	1	-10921639	153.571	145	90	212	3225	38.667	2.000	0.160	1.098
ID603861	603861	154	38.216	37.058	30.816	0	95	95	2	1	-10921639	141.143	143	99	199	2964	24.113	4.800	0.133	1.378
ID603860	603860	None	36.641	51.978	27.007	0	95	95	2	1	-10921639	157.190	158	109	209	3301	32.179	2.000	0.101	0.900
ID603863	603863	188	41.376	56.902	33.088	0	95	95	2	1	-10921639	172.000	169	131	241	3612	31.736	2.000	0.086	0.863
ID603862	603862	150	57.914	47.945	32.313	0	95	95	2	1	-10921639	217.286	239	131	255	4563	41.608	2.000	0.126	1.168
ID603881	603881	148	43.615	74.513	49.120	0	95	95	2	1	-10921639	154.952	144	94	242	3254	46.975	2.000	0.106	0.632
ID603880	603880	45	62.018	57.288	46.849	0	95	95	2	1	-10921639	190.000	178	107	255	3990	46.460	2.000	0.100	0.746
ID603883	603883	152	48.065	46.734	50.031	0	95	95	2	1	-10921639	232.905	253	164	255	4891	26.842	4.800	0.113	1.768
ID603882	603882	189	41.919	24.875	50.317	0	95	95	2	1	-10921639	100.857	96	67	183	2118	27.904	2.000	0.157	0.981
ID603885	603885	161	63.623	63.921	51.499	0	95	95	2	1	-10921639	210.333	224	139	255	4417	41.460	2.000	0.139	1.241
ID603884	603884	124	36.918	49.726	51.058	0	95	95	2	1	-10921639	205.524	210	164	255	4316	35.095	2.000	0.051	0.569
ID603887	603887	64	38.272	55.543	54.236	0	95	95	2	1	-10921639	148.143	149	73	234	3111	38.774	4.800	0.111	0.766
ID603886	603886	167	53.998	67.750	53.384	0	95	95	2	1	-10921639	196.476	190	138	255	4126	35.485	2.000	0.124	1.221
ID603873	603873	None	37.531	83.784	42.183	0	95	95	2	1	-10921639	103.619	95	72	178	2176	26.116	2.000	0.125	0.882
ID603872	603872	116	45.696	71.567	41.404	0	95	95	2	1	-10921639	200.952	207	116	255	4220	43.744	4.800	0.087	0.736
ID603875	603875	24	47.259	52.275	43.741	0	95	95	2	1	-10921639	225.000	239	167	255	4725	32.328	3.200	0.097	1.232
ID603874	603874	51	40.447	39.043	42.597	0	95	95	2	1	-10921639	185.429	191	128	255	3894	34.168	2.000	0.060	0.613
ID603877	603877	176	36.522	43.931	45.564	0	95	95	2	1	-10921639	208.143	210	166	255	4371	29.273	2.000	0.058	0.780
ID603876	603876	None	53.949	73.078	44.275	0	95	95	2	1	-10921639	214.333	225	140	255	4501	38.069	7.600	0.120	1.204
ID603879	603879	123	61.350	38.313	47.380	0	95	95	2	1	-10921639	199.952	201	127	255	4199	44.986	4.800	0.151	1.164
ID603878	603878	55	53.995	72.000	46.000	0	95	95	2	1	-10921639	217.667	230	140	255	4571	37.150	7.600	0.118	1.239
ID603897	603897	142	76.902	35.174	77.973	0	95	95	2	1	-10921639	108.095	91	42	186	2270	43.393	2.000	0.351	1.295
ID603896	603896	73	67.719	25.148	74.041	0	95	95	2	1	-10921639	100.857	96	58	198	2118	36.834	2.000	0.311	1.300
ID603899	603899	162	37.635	61.252	81.392	0	95	95	2	1	-10921639	65.190	58	38	136	1369	25.942	2.000	0.221	0.911
ID603898	603898	None	37.897	96.205	80.109	0	95	95	2	1	-10921639	77.238	69	28	142	1622	33.648	6.271	0.247	0.909
ID603889	603889	97	45.803	38.597	56.965	0	95	95	2	1	-10921639	238.095	255	170	255	5000	26.952	4.800	0.108	1.727
ID603888	603888	143	36.204	41.880	54.594	0	95	95	2	1	-10921639	239.095	248	188	255	5021	21.612	4.800	0.084	1.720
ID603891	603891	1	37.051	49.530	58.207	0	95	95	2	1	-10921639	215.619	224	142	255	4528	43.570	2.000	0.060	0.558
ID603890	603890	168	71.877	22.707	58.109	0	95	95	2	1	-10921639	116.857	94	55	235	2454	47.035	2.000	0.229	0.927
ID603893	603893	140	61.531	50.937	62.059	0	95	95	2	1	-10921639	204.143	201	122	255	4287	49.502	2.000	0.124	0.907
ID603892	603892	98	88.885	33.662	60.202	0	95	95	2	1	-10921639	187.762	166	112	255	3943	48.587	2.000	0.212	1.353
ID603895	603895	106	50.516	46.128	65.958	0	95	95	2	1	-10921639	206.810	218	131	255	4343	41.891	7.600	0.124	1.092
ID603894	603894	156	54.438	38.945	62.899	0	95	95	2	1	-10921639	189.333	187	109	255	3976	45.122	2.000	0.106	0.806
ID603977	603977	153	60.416	61.554	25.006	0	96	96	2	1	-10921639	144.667	145	99	229	3038	36.946	2.000	0.178	1.181
ID603976	603976	158	46.322	37.758	25.350	0	96	96	2	1	-10921639	139.667	126	94	223	2933	35.377	2.000	0.143	0.990
ID603979	603979	150	55.271	48.170	32.357	0	96	96	2	1	-10921639	218.952	240	137	255	4598	41.613	4.800	0.122	1.144
ID603978	603978	154	44.739	37.108	30.910	0	96	96	2	1	-10921639	150.524	150	99	231	3161	31.427	2.000	0.114	0.980
ID603981	603981	188	35.831	56.557	33.167	0	96	96	2	1	-10921639	167.762	163	114	239	3523	36.502	2.000	0.072	0.615
ID603980	603980	None	36.959	74.798	32.136	0	96	96	2	1	-10921639	111.857	107	83	167	2349	25.198	7.600	0.113	0.901
ID603983	603983	115	37.316	52.612	36.093	0	96	96	2	1	-10921639	235.905	255	180	255	4954	26.903	7.600	0.078	1.267
ID603982	603982	145	76.418	63.146	33.957	0	96	96	2	1	-10921639	194.952	186	138	255	4094	41.040	2.000	0.182	1.465
ID603975	603975	48	65.739	47.017	19.881	0	96	96	2	1	-10921639	158.619	165	100	236	3331	35.804	2.000	0.194	1.438
ID603974	603974	157	71.356	37.100	18.149	0	96	96	2	1	-10921639	146.571	140	87	245	3078	44.836	2.000	0.204	1.106
ID603993	603993	45	66.712	57.310	46.886	0	96	96	2	1	-10921639	193.333	183	133	255	4060	45.572	2.000	0.124	0.936
ID603992	603992	123	67.966	38.578	46.791	0	96	96	2	1	-10921639	215.619	214	154	255	4528	33.209	4.800	0.166	1.851
ID603995	603995	148	57.963	74.601	48.821	0	96	96	2	1	-10921639	168.095	158	89	255	3530	55.848	2.000	0.149	0.780
ID603994	603994	55	55.884	72.249	46.704	0	96	96	2	1	-10921639	222.857	228	155	255	4680	35.002	7.600	0.134	1.507
ID603997	603997	152	48.782	46.980	49.811	0	96	96	2	1	-10921639	228.619	228	177	255	4801	27.200	4.800	0.114	1.721
ID603996	603996	189	37.128	24.893	50.059	0	96	96	2	1	-10921639	108.381	109	71	164	2276	22.022	4.800	0.152	1.297
ID603999	603999	161	68.932	64.166	52.155	0	96	96	2	1	-10921639	215.238	237	121	255	4520	41.556	4.800	0.185	1.616
ID603998	603998	124	44.030	49.623	50.979	0	96	96	2	1	-10921639	205.333	204	150	255	4312	38.129	2.000	0.071	0.716
ID603985	603985	171	36.809	43.624	36.623	0	96	96	2	1	-10921639	186.190	190	147	236	3910	27.108	2.000	0.080	1.014
ID603984	603984	170	54.831	30.750	36.836	0	96	96	2	1	-10921639	144.476	144	94	220	3034	32.115	2.000	0.156	1.217
ID603987	603987	116	51.510	71.076	40.165	0	96	96	2	1	-10921639	209.381	197	148	255	4397	36.869	4.800	0.119	1.212
ID603986	603986	93	62.037	36.277	38.715	0	96	96	2	1	-10921639	151.762	132	94	251	3187	47.748	2.000	0.125	0.707
ID603989	603989	61	42.151	62.931	41.931	0	96	96	2	1	-10921639	231.381	240	171	255	4859	25.372	4.800	0.096	1.597
ID603988	603988	84	43.654	65.781	41.250	0	96	96	2	1	-10921639	240.333	255	175	255	5047	23.226	4.800	0.115	2.142
ID603991	603991	176	51.413	44.091	44.933	0	96	96	2	1	-10921639	206.476	197	142	255	4336	35.503	2.000	0.086	0.921
ID603990	603990	24	51.337	52.344	43.733	0	96	96	2	1	-10921639	215.000	220	149	255	4515	40.631	2.000	0.098	0.942
ID604009	604009	106	60.601	46.050	66.044	0	96	96	2	1	-10921639	210.000	234	114	255	4410	45.098	7.600	0.144	1.174
ID604008	604008	156	47.645	39.516	62.857	0	96	96	2	1	-10921639	190.333	188	101	255	3997	50.582	2.000	0.075	0.527
ID604011	604011	142	78.618	35.587	77.514	0	96	96	2	1	-10921639	108.286	99	36	232	2274	57.350	2.000	0.303	0.877
ID604010	604010	73	73.394	25.656	73.914	0	96	96	2	1	-10921639	96.048	77	49	202	2017	44.241	2.000	0.357	1.141
ID604001	604001	143	35.253	41.959	54.016	0	96	96	2	1	-10921639	229.857	232	176	255	4827	26.494	7.600	0.074	1.198
ID604000	604000	167	45.986	66.894	53.168	0	96	96	2	1	-10921639	193.667	202	126	255	4067	38.778	7.600	0.088	0.810
ID604003	604003	97	51.603	38.833	57.113	0	96	96	2	1	-10921639	228.143	253	142	255	4791	37.162	4.800	0.114	1.257
[truncated: 2,910 more rows]
