# Supplementary material for: Progressive enhancement of kinetic proofreading in T cell antigen discrimination from receptor activation to DAG generation
Source: eLife. 2022 Sep 20;11:e75263. doi: 10.7554/eLife.75263 (PMC9536835; doi:10.7554/eLife.75263)
Supplement: Figure 5—source data 1. — Each data table is the TrackMate ‘spot-statistics’ output of one cell over four cycles of blue-light illumination (frames 0–40, 100–140, 200–240, and 300–340, with 3 s interval between frames). We calculated the lifetime of TrackIDs that existed at the start of each period of blue-light illumination that did not last for the full period and fit the resulting lifetime distributions using custom Python scripts available at https://github.com/dbritain/KP-paper (copy archived at swh:1:rev:167fa456901903740f0f3ee6a3e5324bc45207ea, Britain, 2022). [file elife-75263-fig5-data1.zip › Fig5SourceData/LOV/lov2/r1/lov3.csv]

Label	ID	TRACK_ID	QUALITY	POSITION_X	POSITION_Y	POSITION_Z	POSITION_T	FRAME	RADIUS	VISIBILITY	MANUAL_COLOR	MEAN_INTENSITY	MEDIAN_INTENSITY	MIN_INTENSITY	MAX_INTENSITY	TOTAL_INTENSITY	STANDARD_DEVIATION	ESTIMATED_DIAMETER	CONTRAST	SNR
ID616701	616701	None	47.578	71.561	19.750	0	0	0	2	1	-10921639	183.905	180	123	242	3862	32.953	2.000	0.097	0.987
ID616703	616703	None	36.009	81.167	29.728	0	0	0	2	1	-10921639	168.286	160	127	222	3534	28.767	2.000	0.059	0.656
ID616702	616702	None	39.407	55.725	24.123	0	0	0	2	1	-10921639	155.571	156	98	217	3267	29.797	3.200	0.093	0.889
ID616705	616705	0	47.903	51.806	36.388	0	0	0	2	1	-10921639	187.905	180	90	255	3946	46.183	2.000	0.091	0.680
ID616704	616704	None	45.536	71.987	31.097	0	0	0	2	1	-10921639	180.952	189	135	255	3800	27.728	2.000	0.096	1.144
ID616707	616707	None	36.655	49.434	41.571	0	0	0	2	1	-10921639	162.571	164	102	205	3414	30.318	4.800	0.104	1.011
ID616706	616706	1	45.225	67.910	36.204	0	0	0	2	1	-10921639	170.095	160	127	246	3572	32.315	2.000	0.083	0.804
ID616713	616713	None	37.292	92.000	16.000	0	1	1	2	1	-10921639	199.571	197	148	250	4191	29.799	2.000	0.098	1.195
ID616712	616712	None	36.220	76.793	6.419	0	1	1	2	1	-10921639	204.476	209	156	255	4294	30.907	2.000	0.063	0.782
ID616715	616715	1	49.412	67.971	37.237	0	1	1	2	1	-10921639	161.429	156	119	213	3390	26.466	7.600	0.135	1.455
ID616714	616714	0	50.839	51.878	36.278	0	1	1	2	1	-10921639	178.476	176	98	242	3748	38.782	2.000	0.125	1.021
ID616700	616700	None	36.653	83.612	29.167	0	2	2	2	1	-10921639	184.905	176	152	222	3883	20.095	4.800	0.104	1.735
ID616699	616699	None	36.086	84.283	9.138	0	2	2	2	1	-10921639	196.810	197	156	255	4133	28.104	2.000	0.058	0.764
ID616698	616698	None	41.482	33.271	30.601	0	3	3	2	1	-10921639	152.238	160	90	205	3197	32.640	7.600	0.111	0.934
ID616720	616720	None	40.919	64.111	12.936	0	5	5	2	1	-10921639	166.286	160	123	255	3492	32.097	2.000	0.076	0.735
ID616697	616697	None	42.104	86.481	16.834	0	6	6	2	1	-10921639	191.810	189	135	255	4028	29.777	2.000	0.098	1.154
ID616696	616696	None	42.022	78.818	10.676	0	6	6	2	1	-10921639	197.952	197	156	255	4157	30.878	4.800	0.099	1.150
ID616709	616709	None	37.343	92.000	17.000	0	7	7	2	1	-10921639	201.905	197	164	250	4240	27.515	6.341	0.100	1.331
ID616708	616708	None	37.180	69.531	6.683	0	7	7	2	1	-10921639	167.571	164	123	217	3519	29.896	7.600	0.089	0.915
ID616695	616695	None	35.909	64.086	13.157	0	8	8	2	1	-10921639	170.048	160	127	217	3571	25.974	2.000	0.081	0.981
ID616711	616711	None	41.631	92.000	21.000	0	9	9	2	1	-10921639	180.143	176	122	222	3783	28.006	3.200	0.113	1.305
ID616710	616710	2	45.082	92.000	17.000	0	9	9	2	1	-10921639	186.429	193	138	226	3915	28.462	6.376	0.123	1.433
ID616719	616719	2	36.904	92.000	16.000	0	10	10	2	1	-10921639	206.286	213	157	226	4332	18.593	4.800	0.117	2.332
ID616717	616717	None	39.596	92.000	7.000	0	11	11	2	1	-10921639	212.905	222	157	255	4471	29.058	7.600	0.097	1.290
ID616716	616716	None	36.577	80.721	6.685	0	11	11	2	1	-10921639	198.762	197	152	246	4174	24.349	2.000	0.076	1.146
ID616718	616718	2	38.642	90.221	15.879	0	11	11	2	1	-10921639	221.143	230	160	255	4644	31.699	4.800	0.081	1.042
ID616721	616721	None	35.476	92.000	28.000	0	12	12	2	1	-10921639	157.000	164	111	209	3297	30.189	2.000	0.086	0.824
ID616722	616722	None	35.294	73.531	13.550	0	14	14	2	1	-10921639	196.190	205	139	250	4120	28.307	7.600	0.078	1.008
ID616724	616724	None	41.634	85.281	30.064	0	15	15	2	1	-10921639	165.143	160	111	222	3468	32.386	2.000	0.097	0.899
ID616723	616723	None	39.337	34.958	8.958	0	15	15	2	1	-10921639	137.143	135	98	189	2880	22.042	7.600	0.127	1.402
ID616727	616727	None	40.223	92.000	17.000	0	18	18	2	1	-10921639	180.524	185	134	226	3791	26.318	2.000	0.126	1.531
ID616726	616726	None	37.950	83.361	14.190	0	20	20	2	1	-10921639	193.762	197	148	255	4069	28.773	2.000	0.068	0.861
ID616725	616725	None	36.494	37.022	12.798	0	21	21	2	1	-10921639	147.714	143	115	197	3102	21.601	2.000	0.115	1.414
ID616733	616733	None	35.788	47.384	35.707	0	22	22	2	1	-10921639	132.143	127	102	176	2775	24.191	2.000	0.102	1.007
ID616732	616732	None	37.921	82.633	14.983	0	22	22	2	1	-10921639	194.476	197	148	238	4084	29.310	6.375	0.079	0.973
ID616728	616728	None	38.394	92.000	16.000	0	23	23	2	1	-10921639	175.286	180	138	234	3681	28.235	7.600	0.092	1.051
ID616735	616735	None	40.683	81.969	12.558	0	25	25	2	1	-10921639	181.000	176	127	238	3801	29.709	3.200	0.083	0.931
ID616729	616729	None	44.561	60.000	0.000	0	27	27	2	1	-10921639	169.762	168	126	246	3565	28.782	2.000	0.133	1.382
ID616731	616731	None	37.877	78.340	31.407	0	27	27	2	1	-10921639	157.333	152	123	217	3304	28.537	2.000	0.082	0.833
ID616730	616730	None	36.872	63.029	12.036	0	27	27	2	1	-10921639	148.524	148	102	189	3119	23.181	2.000	0.127	1.443
ID616734	616734	None	35.147	82.310	5.651	0	28	28	2	1	-10921639	224.714	226	164	255	4719	23.429	4.800	0.078	1.383
ID616736	616736	None	37.542	49.000	0.000	0	30	30	2	1	-10921639	174.238	168	134	222	3659	25.644	6.042	0.118	1.434
ID616737	616737	None	36.009	89.076	6.291	0	31	31	2	1	-10921639	223.000	226	185	255	4683	25.681	2.000	0.071	1.145
ID616740	616740	None	39.735	81.650	32.749	0	39	39	2	1	-10921639	150.667	148	102	201	3164	27.434	2.000	0.125	1.220
ID616739	616739	None	39.409	74.717	10.745	0	41	41	2	1	-10921639	164.190	160	115	234	3448	30.438	3.200	0.081	0.810
ID616738	616738	None	41.842	88.000	0.000	0	41	41	2	1	-10921639	227.333	217	199	255	4774	23.135	6.373	0.116	2.050
ID616743	616743	None	42.293	69.834	11.449	0	42	42	2	1	-10921639	187.762	180	135	246	3943	26.467	2.000	0.092	1.200
ID616741	616741	None	36.005	92.000	7.000	0	43	43	2	1	-10921639	227.381	226	192	255	4775	22.679	6.208	0.100	1.824
ID616742	616742	None	35.189	86.048	15.580	0	43	43	2	1	-10921639	184.524	193	139	222	3875	26.851	7.600	0.087	1.100
ID616744	616744	None	37.072	60.000	0.000	0	46	46	2	1	-10921639	171.333	168	135	222	3598	25.873	4.800	0.109	1.300
ID616745	616745	None	49.808	55.290	30.088	0	47	47	2	1	-10921639	165.048	160	106	226	3466	32.009	3.200	0.123	1.131
ID616746	616746	3	36.460	51.949	37.982	0	47	47	2	1	-10921639	136.857	135	106	193	2874	22.301	2.000	0.109	1.206
ID616748	616748	3	40.453	51.448	38.072	0	48	48	2	1	-10921639	147.952	143	106	205	3107	27.757	2.000	0.111	1.065
ID616747	616747	None	43.919	77.000	0.000	0	48	48	2	1	-10921639	215.667	217	168	255	4529	29.755	6.383	0.124	1.597
ID616749	616749	3	43.460	52.126	37.713	0	49	49	2	1	-10921639	141.667	135	94	197	2975	27.757	2.000	0.117	1.072
ID616755	616755	None	38.115	60.196	35.374	0	50	50	2	1	-10921639	150.095	152	115	197	3152	26.870	2.000	0.116	1.163
ID616754	616754	None	37.926	54.967	30.271	0	50	50	2	1	-10921639	157.143	160	131	201	3300	20.434	7.600	0.102	1.424
ID616767	616767	None	35.276	77.115	32.934	0	51	51	2	1	-10921639	137.619	139	82	185	2890	25.303	2.000	0.096	0.956
ID616766	616766	4	35.475	66.659	32.309	0	51	51	2	1	-10921639	152.571	148	102	246	3204	36.682	2.000	0.043	0.344
ID616753	616753	4	60.335	66.491	32.720	0	52	52	2	1	-10921639	180.857	180	119	255	3798	36.448	2.000	0.156	1.342
ID616752	616752	None	41.606	92.000	16.000	0	52	52	2	1	-10921639	204.381	201	157	246	4292	24.338	4.800	0.114	1.713
ID616765	616765	4	52.150	66.697	32.505	0	53	53	2	1	-10921639	188.714	180	131	250	3963	36.512	6.278	0.127	1.167
ID616764	616764	None	36.165	63.964	13.166	0	53	53	2	1	-10921639	133.857	131	90	189	2811	24.866	2.000	0.098	0.962
ID616763	616763	None	43.902	80.123	6.706	0	53	53	2	1	-10921639	207.143	213	148	255	4350	30.596	4.800	0.092	1.145
ID616751	616751	None	44.597	58.117	34.649	0	54	54	2	1	-10921639	160.905	164	111	242	3379	33.140	6.416	0.113	0.989
ID616750	616750	4	46.138	67.506	33.446	0	54	54	2	1	-10921639	160.238	172	106	217	3365	33.941	2.000	0.129	1.082
ID616761	616761	4	35.064	68.625	32.824	0	55	55	2	1	-10921639	164.952	176	111	213	3464	32.113	6.140	0.082	0.777
ID616760	616760	None	36.866	64.192	32.840	0	55	55	2	1	-10921639	167.286	164	111	217	3513	28.846	2.000	0.094	0.997
ID616762	616762	None	39.183	64.351	40.756	0	55	55	2	1	-10921639	128.333	115	90	205	2695	34.813	2.000	0.081	0.552
ID616757	616757	None	43.578	55.173	26.746	0	55	55	2	1	-10921639	163.000	164	119	246	3423	31.650	2.000	0.093	0.877
ID616756	616756	None	36.623	92.000	10.000	0	55	55	2	1	-10921639	182.190	185	138	217	3826	23.718	7.600	0.107	1.480
ID616759	616759	5	44.220	51.456	31.467	0	55	55	2	1	-10921639	157.190	160	102	230	3301	32.884	2.000	0.116	0.997
ID616758	616758	None	37.342	39.476	30.537	0	55	55	2	1	-10921639	122.476	119	82	172	2572	27.437	4.800	0.141	1.102
ID616769	616769	5	37.337	50.749	31.227	0	56	56	2	1	-10921639	161.238	160	123	209	3386	23.851	4.800	0.109	1.324
ID616768	616768	None	36.325	69.576	9.411	0	56	56	2	1	-10921639	177.000	185	127	209	3717	24.008	3.200	0.099	1.323
ID616771	616771	6	44.486	52.781	38.951	0	56	56	2	1	-10921639	140.571	135	90	205	2952	30.698	2.000	0.127	1.033
ID616770	616770	4	41.797	68.268	34.151	0	56	56	2	1	-10921639	157.905	152	115	209	3316	30.076	2.000	0.109	1.032
ID616772	616772	7	52.755	65.183	47.047	0	56	56	2	1	-10921639	122.619	119	78	189	2575	31.614	2.000	0.217	1.384
ID616787	616787	None	58.482	63.530	33.389	0	57	57	2	1	-10921639	190.714	193	123	255	4005	37.893	2.000	0.141	1.242
ID616786	616786	5	38.226	51.438	31.349	0	57	57	2	1	-10921639	156.952	156	119	205	3296	28.175	2.000	0.108	1.086
ID616789	616789	8	45.975	48.189	42.634	0	57	57	2	1	-10921639	142.952	135	94	189	3002	29.907	3.200	0.135	1.135
ID616788	616788	6	38.199	54.085	37.775	0	57	57	2	1	-10921639	141.333	143	82	238	2968	36.479	3.200	0.124	0.853
ID616790	616790	7	45.719	65.757	46.795	0	57	57	2	1	-10921639	115.048	111	69	185	2416	31.147	7.600	0.159	1.015
ID616793	616793	4	47.599	67.517	33.551	0	58	58	2	1	-10921639	161.762	164	106	238	3397	41.008	2.000	0.105	0.751
ID616792	616792	9	36.952	44.621	29.210	0	58	58	2	1	-10921639	137.286	135	94	193	2883	25.022	4.800	0.102	1.016
ID616794	616794	8	44.935	49.019	40.981	0	58	58	2	1	-10921639	174.143	176	127	238	3657	27.820	4.800	0.134	1.484
ID616791	616791	None	36.696	30.527	18.875	0	58	58	2	1	-10921639	110.143	102	74	152	2313	23.312	4.800	0.170	1.376
ID616777	616777	None	35.427	63.587	33.041	0	59	59	2	1	-10921639	182.190	180	127	230	3826	27.645	6.372	0.093	1.117
ID616776	616776	None	35.011	77.343	32.098	0	59	59	2	1	-10921639	135.905	131	98	205	2854	25.070	2.000	0.085	0.845
ID616779	616779	8	48.245	48.244	41.409	0	59	59	2	1	-10921639	170.667	164	123	255	3584	34.976	6.280	0.110	0.966
ID616778	616778	4	41.124	66.627	33.042	0	59	59	2	1	-10921639	181.000	180	148	230	3801	25.776	2.000	0.085	1.097
ID616780	616780	None	35.002	55.708	50.362	0	59	59	2	1	-10921639	102.714	94	61	148	2157	23.238	2.000	0.124	0.973
ID616773	616773	None	40.737	83.000	0.000	0	59	59	2	1	-10921639	199.190	201	150	255	4183	29.923	2.000	0.094	1.143
ID616775	616775	9	48.459	45.019	29.483	0	59	59	2	1	-10921639	154.429	143	111	222	3243	31.673	2.000	0.129	1.118
ID616774	616774	10	42.060	59.421	25.132	0	59	59	2	1	-10921639	142.190	131	94	213	2986	33.271	2.000	0.082	0.650
ID616785	616785	8	46.120	47.971	42.264	0	60	60	2	1	-10921639	167.429	172	119	213	3516	27.660	2.000	0.117	1.267
ID616784	616784	16	47.159	75.184	40.851	0	60	60	2	1	-10921639	153.095	152	102	217	3215	29.208	3.200	0.142	1.301
ID616781	616781	10	53.708	59.509	25.773	0	60	60	2	1	-10921639	151.286	139	115	255	3177	39.876	2.000	0.115	0.786
ID616783	616783	4	49.202	65.584	33.029	0	60	60	2	1	-10921639	197.048	197	156	255	4138	26.020	4.800	0.123	1.661
ID616782	616782	9	46.384	45.571	29.803	0	60	60	2	1	-10921639	153.857	152	111	230	3231	28.331	4.800	0.125	1.211
ID616808	616808	11	36.886	57.350	58.051	0	61	61	2	1	-10921639	96.095	90	61	148	2018	21.466	4.800	0.177	1.347
ID616801	616801	13	37.989	30.499	34.048	0	61	61	2	1	-10921639	114.952	119	78	189	2414	29.872	2.000	0.110	0.764
ID616800	616800	4	43.767	66.150	33.044	0	61	61	2	1	-10921639	178.190	176	131	255	3742	35.018	2.000	0.078	0.737
ID616803	616803	14	43.676	58.880	35.194	0	61	61	2	1	-10921639	168.714	160	131	226	3543	27.798	2.000	0.100	1.101
ID616802	616802	15	39.590	63.000	34.000	0	61	61	2	1	-10921639	176.333	168	127	255	3703	32.775	2.000	0.083	0.821
ID616805	616805	8	45.155	48.131	41.430	0	61	61	2	1	-10921639	170.286	160	131	226	3576	29.779	3.200	0.110	1.136
ID616804	616804	None	46.678	53.106	39.002	0	61	61	2	1	-10921639	170.381	168	106	242	3578	33.343	3.200	0.121	1.105
ID616807	616807	None	40.994	46.889	54.197	0	61	61	2	1	-10921639	104.143	98	69	168	2187	27.025	2.000	0.135	0.919
ID616806	616806	16	44.418	75.669	40.674	0	61	61	2	1	-10921639	151.095	156	94	205	3173	33.012	4.800	0.141	1.134
ID616795	616795	None	38.382	78.099	11.230	0	61	61	2	1	-10921639	183.429	172	156	250	3852	25.069	7.600	0.076	1.039
ID616797	616797	9	35.046	45.590	29.041	0	61	61	2	1	-10921639	139.905	135	98	209	2938	30.297	3.200	0.071	0.609
ID616796	616796	12	40.129	92.000	15.000	0	61	61	2	1	-10921639	175.429	176	111	230	3684	32.351	6.337	0.118	1.145
ID616799	616799	None	44.255	52.423	31.981	0	61	61	2	1	-10921639	183.762	176	135	238	3859	29.322	6.320	0.123	1.372
ID616798	616798	None	38.178	55.980	29.008	0	61	61	2	1	-10921639	157.381	143	123	250	3305	34.372	7.600	0.072	0.616
ID616809	616809	None	36.554	81.792	13.813	0	62	62	2	1	-10921639	166.095	160	127	226	3488	29.344	7.600	0.074	0.776
ID616811	616811	9	37.159	45.493	29.067	0	62	62	2	1	-10921639	135.333	135	86	205	2842	30.077	2.000	0.093	0.765
ID616810	616810	12	41.366	92.000	17.000	0	62	62	2	1	-10921639	172.762	185	115	205	3628	25.456	4.800	0.163	1.898
ID616813	616813	13	38.686	32.419	34.686	0	62	62	2	1	-10921639	124.476	123	74	164	2614	27.645	2.000	0.139	1.096
ID616812	616812	15	55.118	63.917	33.255	0	62	62	2	1	-10921639	200.952	201	123	255	4220	32.731	4.800	0.143	1.536
ID616815	616815	None	42.337	49.992	36.322	0	62	62	2	1	-10921639	172.000	172	127	238	3612	31.491	2.000	0.082	0.825
ID616814	616814	14	40.641	58.336	35.159	0	62	62	2	1	-10921639	160.810	160	119	234	3377	29.578	2.000	0.081	0.814
ID616817	616817	8	62.444	48.821	42.253	0	62	62	2	1	-10921639	199.857	197	143	255	4197	35.424	4.800	0.176	1.687
ID616816	616816	16	53.296	75.491	40.726	0	62	62	2	1	-10921639	160.476	160	106	230	3370	32.180	4.800	0.161	1.383
ID616818	616818	11	39.464	57.794	58.837	0	62	62	2	1	-10921639	93.143	94	57	139	1956	22.619	2.000	0.206	1.408
ID616907	616907	9	38.007	45.210	28.835	0	63	63	2	1	-10921639	127.619	119	94	213	2680	28.767	2.000	0.085	0.691
ID616906	616906	None	44.187	50.000	0.000	0	63	63	2	1	-10921639	132.429	123	92	193	2781	27.119	6.270	0.165	1.386
ID616909	616909	None	38.536	78.222	32.142	0	63	63	2	1	-10921639	152.095	143	119	213	3194	24.433	2.000	0.109	1.224
ID616908	616908	17	41.335	52.333	32.291	0	63	63	2	1	-10921639	159.857	160	102	205	3357	30.100	2.000	0.102	0.980
ID616911	616911	13	39.699	33.444	34.436	0	63	63	2	1	-10921639	132.238	135	78	176	2777	27.160	2.000	0.145	1.237
ID616910	616910	None	48.128	65.827	33.244	0	63	63	2	1	-10921639	187.381	185	119	255	3935	35.772	4.800	0.114	1.068
ID616913	616913	14	52.634	59.058	35.223	0	63	63	2	1	-10921639	188.190	197	139	255	3952	31.553	2.000	0.139	1.456
ID616912	616912	15	49.456	63.847	33.620	0	63	63	2	1	-10921639	199.905	197	111	255	4198	38.163	4.800	0.127	1.178
ID616915	616915	16	54.069	76.819	40.846	0	63	63	2	1	-10921639	170.857	164	111	242	3588	37.424	4.800	0.155	1.225
ID616914	616914	8	62.314	47.930	40.877	0	63	63	2	1	-10921639	207.905	197	152	255	4366	31.105	4.800	0.158	1.824
ID616917	616917	11	45.098	58.837	59.031	0	63	63	2	1	-10921639	87.476	82	49	139	1837	25.804	2.000	0.230	1.266
ID616916	616916	18	38.153	56.283	52.637	0	63	63	2	1	-10921639	97.524	90	61	156	2048	30.642	2.000	0.160	0.878
ID616857	616857	14	42.639	60.407	35.000	0	64	64	2	1	-10921639	187.476	189	123	242	3937	31.568	2.000	0.093	1.015
ID616856	616856	20	36.016	35.829	34.850	0	64	64	2	1	-10921639	145.762	152	106	180	3061	22.640	6.303	0.119	1.371
ID616859	616859	8	39.155	47.322	40.433	0	64	64	2	1	-10921639	182.476	185	127	230	3832	25.651	4.800	0.115	1.472
ID616858	616858	21	41.687	53.659	38.672	0	64	64	2	1	-10921639	147.714	139	94	242	3102	41.161	2.000	0.083	0.548
ID616861	616861	None	49.428	63.232	46.620	0	64	64	2	1	-10921639	113.667	106	53	185	2387	34.260	2.000	0.166	0.946
ID616860	616860	16	61.656	76.070	40.171	0	64	64	2	1	-10921639	202.619	197	156	255	4255	27.935	7.600	0.183	2.240
ID616863	616863	11	41.380	59.341	58.839	0	64	64	2	1	-10921639	99.762	102	57	143	2095	27.891	2.000	0.194	1.161
ID616862	616862	18	39.204	55.904	52.472	0	64	64	2	1	-10921639	105.952	106	74	168	2225	24.752	4.800	0.156	1.158
ID616853	616853	17	43.014	51.688	31.850	0	64	64	2	1	-10921639	183.619	189	131	230	3856	28.954	2.000	0.103	1.188
ID616852	616852	None	36.513	68.000	0.000	0	64	64	2	1	-10921639	177.333	180	122	222	3724	28.106	7.600	0.094	1.084
ID616855	616855	13	36.136	33.324	34.859	0	64	64	2	1	-10921639	129.714	131	90	189	2724	29.657	2.000	0.090	0.719
ID616854	616854	15	42.684	63.775	33.412	0	64	64	2	1	-10921639	176.524	168	119	250	3707	32.710	2.000	0.090	0.893
ID616840	616840	11	49.337	58.359	58.491	0	65	65	2	1	-10921639	107.381	106	53	180	2255	34.728	2.000	0.186	0.968
ID616831	616831	17	42.233	52.037	31.739	0	65	65	2	1	-10921639	177.952	180	123	255	3737	29.424	2.000	0.086	0.956
ID616830	616830	9	38.988	45.325	29.240	0	65	65	2	1	-10921639	149.095	143	94	234	3131	32.782	2.000	0.097	0.803
ID616833	616833	14	39.147	61.217	34.752	0	65	65	2	1	-10921639	192.571	189	127	246	4044	33.896	6.379	0.072	0.765
ID616832	616832	15	47.046	64.714	33.122	0	65	65	2	1	-10921639	185.095	189	135	238	3887	34.665	6.360	0.116	1.108
ID616835	616835	19	46.334	57.395	35.685	0	65	65	2	1	-10921639	183.952	180	131	255	3863	33.908	2.000	0.093	0.921
ID616834	616834	20	43.204	35.638	35.678	0	65	65	2	1	-10921639	155.762	152	119	201	3271	23.736	4.800	0.131	1.525
ID616837	616837	8	40.405	47.665	40.574	0	65	65	2	1	-10921639	181.905	189	127	226	3820	27.217	6.361	0.104	1.263
ID616836	616836	21	52.891	53.305	38.768	0	65	65	2	1	-10921639	172.476	172	111	255	3622	35.514	2.000	0.138	1.176
ID616839	616839	18	39.745	55.244	52.010	0	65	65	2	1	-10921639	106.429	106	61	160	2235	24.718	2.000	0.181	1.317
ID616838	616838	16	74.952	75.115	40.538	0	65	65	2	1	-10921639	207.810	230	131	255	4364	48.239	4.800	0.184	1.337
ID616825	616825	22	36.232	31.655	41.629	0	66	66	2	1	-10921639	116.286	123	61	193	2442	36.242	2.000	0.081	0.483
ID616824	616824	16	81.246	75.098	40.728	0	66	66	2	1	-10921639	203.238	209	106	255	4268	49.093	4.800	0.211	1.440
ID616827	616827	None	40.745	48.067	59.032	0	66	66	2	1	-10921639	105.667	102	57	160	2219	26.545	2.000	0.173	1.173
ID616826	616826	8	39.026	46.812	41.839	0	66	66	2	1	-10921639	173.571	172	115	217	3645	27.985	4.800	0.103	1.155
ID616829	616829	None	39.137	36.835	66.804	0	66	66	2	1	-10921639	78.095	78	41	127	1640	23.216	2.000	0.237	1.289
ID616828	616828	11	56.719	59.163	58.510	0	66	66	2	1	-10921639	122.190	123	53	185	2566	34.423	4.800	0.234	1.348
ID616819	616819	None	35.826	72.568	15.309	0	66	66	2	1	-10921639	155.952	148	119	213	3275	23.515	2.000	0.094	1.137
ID616821	616821	19	60.903	57.809	35.336	0	66	66	2	1	-10921639	191.667	189	131	255	4025	34.999	2.000	0.148	1.413
ID616820	616820	9	48.757	45.292	29.135	0	66	66	2	1	-10921639	157.333	148	98	226	3304	37.370	2.000	0.109	0.831
ID616823	616823	None	38.170	29.229	37.781	0	66	66	2	1	-10921639	121.952	123	74	185	2561	33.370	2.000	0.101	0.672
ID616822	616822	20	35.086	36.534	36.861	0	66	66	2	1	-10921639	149.857	148	94	193	3147	22.756	7.600	0.124	1.451
ID616841	616841	9	49.132	45.686	29.352	0	67	67	2	1	-10921639	157.238	156	90	246	3302	39.133	2.000	0.108	0.783
ID616843	616843	24	38.428	77.512	32.381	0	67	67	2	1	-10921639	163.048	164	94	230	3424	33.010	6.426	0.088	0.796
ID616842	616842	17	40.781	51.661	32.001	0	67	67	2	1	-10921639	180.571	176	139	238	3792	27.712	2.000	0.087	1.044
ID616845	616845	15	45.330	63.677	34.659	0	67	67	2	1	-10921639	177.429	180	119	246	3726	34.672	4.800	0.111	1.023
ID616844	616844	19	52.917	57.507	35.046	0	67	67	2	1	-10921639	181.667	176	119	255	3815	32.727	2.000	0.123	1.215
ID616847	616847	22	47.179	32.260	41.068	0	67	67	2	1	-10921639	126.857	115	86	201	2664	29.427	2.000	0.150	1.124
ID616846	616846	16	76.777	75.003	40.320	0	67	67	2	1	-10921639	199.238	189	148	255	4184	39.292	2.000	0.186	1.589
ID616849	616849	18	49.046	54.255	52.179	0	67	67	2	1	-10921639	124.429	115	78	193	2613	34.193	2.000	0.151	0.955
ID616848	616848	None	38.959	41.272	47.877	0	67	67	2	1	-10921639	107.524	111	45	189	2258	31.418	2.000	0.117	0.715
ID616851	616851	11	43.886	58.783	58.271	0	67	67	2	1	-10921639	113.524	111	69	160	2384	29.197	2.000	0.169	1.127
ID616850	616850	None	38.161	46.705	53.783	0	67	67	2	1	-10921639	107.048	94	69	168	2248	30.446	2.000	0.117	0.736
ID616873	616873	22	50.581	32.905	41.203	0	68	68	2	1	-10921639	129.286	131	82	185	2715	30.953	2.000	0.160	1.151
ID616872	616872	16	62.368	74.363	40.267	0	68	68	2	1	-10921639	188.000	185	115	255	3948	39.771	4.800	0.142	1.177
ID616875	616875	18	65.067	52.824	51.724	0	68	68	2	1	-10921639	132.810	115	94	222	2789	36.909	4.800	0.224	1.319
ID616874	616874	None	39.273	41.624	41.022	0	68	68	2	1	-10921639	159.143	160	94	205	3342	30.562	6.049	0.116	1.079
ID616877	616877	None	35.238	35.918	58.876	0	68	68	2	1	-10921639	69.429	65	32	148	1458	25.951	2.000	0.192	0.862
ID616876	616876	11	44.305	57.849	57.652	0	68	68	2	1	-10921639	111.714	106	37	189	2346	30.965	2.000	0.166	1.027
ID616878	616878	None	48.525	48.234	58.821	0	68	68	2	1	-10921639	105.810	102	61	168	2222	32.003	2.000	0.207	1.135
ID616865	616865	None	40.888	92.000	17.000	0	68	68	2	1	-10921639	173.190	168	138	246	3637	24.041	4.800	0.115	1.480
ID616864	616864	None	36.197	72.000	0.000	0	68	68	2	1	-10921639	175.619	180	138	222	3688	25.372	2.000	0.110	1.376
ID616867	616867	24	57.377	77.411	31.165	0	68	68	2	1	-10921639	162.429	160	111	246	3411	40.201	2.000	0.128	0.918
ID616866	616866	None	35.460	73.166	23.053	0	68	68	2	1	-10921639	158.095	152	127	217	3320	24.004	4.800	0.092	1.111
ID616869	616869	15	53.518	63.774	33.985	0	68	68	2	1	-10921639	185.905	193	131	255	3904	30.189	2.000	0.121	1.330
ID616868	616868	17	57.142	50.405	31.716	0	68	68	2	1	-10921639	199.762	201	139	255	4195	38.504	2.000	0.121	1.116
ID616871	616871	23	50.321	51.969	38.984	0	68	68	2	1	-10921639	190.286	201	139	234	3996	32.510	2.000	0.117	1.222
ID616870	616870	19	41.311	56.890	35.238	0	68	68	2	1	-10921639	166.238	160	123	234	3491	30.173	2.000	0.082	0.832
ID616888	616888	18	42.774	51.757	50.520	0	69	69	2	1	-10921639	120.524	115	69	176	2531	31.742	4.800	0.150	0.991
ID616879	616879	None	39.262	36.212	8.457	0	69	69	2	1	-10921639	136.143	131	94	197	2859	27.214	2.000	0.111	1.002
ID616881	616881	17	49.593	50.759	32.146	0	69	69	2	1	-10921639	200.476	205	148	255	4210	29.067	4.800	0.146	1.762
ID616880	616880	28	43.343	51.835	26.281	0	69	69	2	1	-10921639	152.238	143	106	230	3197	33.873	2.000	0.097	0.793
ID616883	616883	19	60.594	57.688	35.677	0	69	69	2	1	-10921639	205.143	209	123	255	4308	40.585	2.000	0.135	1.206
ID616882	616882	15	55.159	62.347	33.935	0	69	69	2	1	-10921639	215.905	209	156	255	4534	31.402	3.200	0.122	1.495
ID616885	616885	23	56.604	51.960	38.990	0	69	69	2	1	-10921639	197.381	197	123	255	4145	36.500	7.600	0.122	1.173
ID616884	616884	None	44.325	30.033	38.222	0	69	69	2	1	-10921639	120.667	123	65	197	2534	31.419	2.000	0.164	1.083
ID616887	616887	29	47.928	48.959	42.034	0	69	69	2	1	-10921639	199.905	197	135	250	4198	31.400	3.200	0.109	1.250
ID616886	616886	16	74.185	73.140	40.772	0	69	69	2	1	-10921639	206.619	213	135	255	4339	40.349	2.000	0.179	1.556
ID616937	616937	15	53.616	63.512	34.206	0	70	70	2	1	-10921639	198.381	197	139	255	4166	39.890	4.800	0.120	1.064
ID616936	616936	17	60.883	51.579	31.970	0	70	70	2	1	-10921639	191.857	189	127	255	4029	36.457	2.000	0.144	1.321
ID616939	616939	23	40.957	51.382	38.965	0	70	70	2	1	-10921639	177.048	180	119	242	3718	29.447	2.000	0.083	0.926
ID616938	616938	25	54.545	60.742	35.000	0	70	70	2	1	-10921639	225.190	234	164	255	4729	27.815	4.800	0.133	1.903
ID616941	616941	16	66.300	73.663	40.696	0	70	70	2	1	-10921639	206.000	201	135	255	4326	42.512	3.200	0.150	1.263
ID616940	616940	26	44.006	41.972	40.825	0	70	70	2	1	-10921639	172.667	172	90	234	3626	33.832	2.000	0.098	0.912
ID616943	616943	27	53.443	37.472	63.379	0	70	70	2	1	-10921639	98.857	90	49	164	2076	31.598	2.000	0.291	1.412
ID616942	616942	29	40.582	48.023	42.901	0	70	70	2	1	-10921639	187.524	189	127	246	3938	30.346	7.600	0.092	1.038
ID616935	616935	28	46.434	52.352	26.156	0	70	70	2	1	-10921639	151.048	156	86	238	3172	40.502	2.000	0.119	0.795
ID616934	616934	None	35.993	22.851	7.077	0	70	70	2	1	-10921639	121.667	123	82	168	2555	22.824	2.000	0.126	1.192
ID616905	616905	27	36.163	37.772	61.235	0	71	71	2	1	-10921639	90.762	86	65	127	1906	17.172	4.800	0.224	1.936
ID616904	616904	None	35.139	36.430	55.099	0	71	71	2	1	-10921639	80.810	82	32	123	1697	25.668	2.000	0.178	0.951
ID616897	616897	None	43.261	58.456	35.824	0	71	71	2	1	-10921639	202.571	209	127	255	4254	36.342	4.800	0.100	1.012
ID616896	616896	25	51.273	60.685	35.420	0	71	71	2	1	-10921639	212.619	217	135	255	4465	36.021	2.000	0.092	0.997
ID616899	616899	23	38.214	51.014	39.605	0	71	71	2	1	-10921639	198.571	193	148	242	4170	25.510	4.800	0.093	1.318
ID616898	616898	31	51.598	29.995	39.027	0	71	71	2	1	-10921639	137.143	127	94	180	2880	23.825	4.800	0.194	1.871
ID616901	616901	16	83.687	72.016	41.433	0	71	71	2	1	-10921639	207.095	201	139	255	4349	41.811	4.800	0.214	1.743
ID616900	616900	26	48.274	42.232	41.134	0	71	71	2	1	-10921639	178.429	180	98	250	3747	35.958	2.000	0.102	0.922
ID616903	616903	33	48.502	53.637	53.721	0	71	71	2	1	-10921639	127.190	127	86	193	2671	31.107	3.200	0.158	1.118
ID616902	616902	34	35.627	46.595	52.689	0	71	71	2	1	-10921639	112.381	111	74	160	2360	27.222	2.000	0.112	0.833
ID616889	616889	None	36.732	24.394	11.908	0	71	71	2	1	-10921639	122.524	127	69	168	2573	27.167	6.338	0.138	1.093
ID616891	616891	None	35.226	86.942	26.136	0	71	71	2	1	-10921639	154.762	152	111	230	3250	29.401	2.000	0.052	0.518
ID616890	616890	None	38.774	92.000	16.000	0	71	71	2	1	-10921639	190.714	197	135	226	4005	26.412	7.600	0.106	1.382
ID616893	616893	17	62.958	50.796	31.701	0	71	71	2	1	-10921639	201.667	205	115	255	4235	39.645	2.000	0.132	1.188
ID616892	616892	None	35.654	63.257	28.296	0	71	71	2	1	-10921639	153.476	156	111	201	3223	25.430	2.000	0.097	1.064
ID616895	616895	15	42.851	64.994	34.092	0	71	71	2	1	-10921639	179.143	180	123	255	3762	31.455	2.000	0.073	0.776
ID616894	616894	None	40.499	44.314	33.261	0	71	71	2	1	-10921639	164.048	160	111	242	3445	34.536	2.000	0.106	0.914
ID616929	616929	16	70.898	71.684	41.230	0	72	72	2	1	-10921639	188.524	193	123	255	3959	46.331	2.000	0.154	1.085
ID616928	616928	26	41.007	42.488	41.370	0	72	72	2	1	-10921639	182.238	180	123	246	3827	30.731	6.379	0.104	1.120
ID616931	616931	33	43.375	52.114	53.169	0	72	72	2	1	-10921639	114.571	119	65	193	2406	33.745	2.000	0.116	0.706
ID616930	616930	34	38.836	46.393	51.790	0	72	72	2	1	-10921639	120.619	119	61	201	2533	33.998	2.000	0.107	0.684
ID616933	616933	27	64.108	38.264	60.999	0	72	72	2	1	-10921639	112.571	106	53	193	2364	37.385	2.000	0.259	1.241
ID616932	616932	32	47.053	49.210	57.652	0	72	72	2	1	-10921639	116.190	111	69	205	2440	33.787	7.600	0.166	0.980
ID616921	616921	30	52.191	45.278	29.288	0	72	72	2	1	-10921639	164.238	156	102	255	3449	42.989	2.000	0.100	0.698
ID616920	616920	28	50.183	52.006	26.729	0	72	72	2	1	-10921639	184.048	185	135	255	3865	34.315	2.000	0.099	0.969
ID616923	616923	None	39.435	77.572	31.713	0	72	72	2	1	-10921639	155.619	152	111	209	3268	26.923	2.000	0.095	1.000
ID616922	616922	17	58.878	50.908	31.751	0	72	72	2	1	-10921639	201.476	193	127	255	4231	40.441	2.000	0.123	1.094
ID616925	616925	25	54.828	59.765	34.927	0	72	72	2	1	-10921639	225.619	234	139	255	4738	31.962	4.800	0.117	1.479
ID616924	616924	15	41.949	64.928	33.796	0	72	72	2	1	-10921639	179.905	176	123	255	3778	35.607	2.000	0.076	0.715
ID616927	616927	23	37.842	51.079	39.437	0	72	72	2	1	-10921639	204.857	209	168	255	4302	28.426	4.800	0.092	1.215
ID616926	616926	31	52.154	30.128	38.537	0	72	72	2	1	-10921639	123.857	115	74	185	2601	32.595	2.000	0.191	1.219
ID616919	616919	None	38.065	87.916	16.359	0	72	72	2	1	-10921639	172.190	168	139	217	3616	24.118	3.200	0.103	1.336
ID616918	616918	None	36.794	55.000	0.000	0	72	72	2	1	-10921639	139.571	135	111	189	2931	21.738	4.800	0.157	1.738
ID616955	616955	39	41.150	31.406	13.209	0	73	73	2	1	-10921639	129.048	115	94	185	2710	26.671	2.000	0.125	1.073
ID616957	616957	30	39.761	45.714	29.909	0	73	73	2	1	-10921639	165.095	168	127	255	3467	32.244	2.000	0.065	0.627
ID616956	616956	28	45.045	51.860	26.731	0	73	73	2	1	-10921639	167.619	164	123	222	3520	33.819	2.000	0.085	0.780
ID616959	616959	25	58.090	59.451	35.133	0	73	73	2	1	-10921639	229.667	250	168	255	4823	30.248	4.800	0.142	1.884
ID616958	616958	17	56.348	51.269	31.986	0	73	73	2	1	-10921639	219.381	217	152	255	4607	29.654	4.800	0.129	1.691
ID616961	616961	23	38.512	50.275	39.376	0	73	73	2	1	-10921639	211.048	217	156	255	4432	34.776	7.600	0.069	0.786
ID616960	616960	31	59.581	30.558	38.762	0	73	73	2	1	-10921639	142.476	143	94	222	2992	36.671	4.800	0.176	1.163
ID616963	616963	None	36.835	34.849	42.077	0	73	73	2	1	-10921639	139.714	139	102	189	2934	21.457	2.000	0.103	1.216
ID616962	616962	26	39.691	42.217	40.804	0	73	73	2	1	-10921639	172.857	172	131	230	3630	31.830	2.000	0.068	0.692
ID616965	616965	32	37.171	48.736	57.735	0	73	73	2	1	-10921639	111.381	115	53	176	2339	31.078	2.000	0.118	0.754
ID616964	616964	16	76.750	69.966	41.574	0	73	73	2	1	-10921639	190.810	193	90	255	4007	52.134	2.000	0.195	1.195
ID616966	616966	27	74.024	38.716	60.335	0	73	73	2	1	-10921639	138.762	127	82	217	2914	40.404	4.800	0.279	1.500
ID616985	616985	35	38.146	68.965	27.555	0	74	74	2	1	-10921639	173.143	168	127	222	3636	26.443	2.000	0.093	1.118
ID616984	616984	28	47.275	51.986	26.486	0	74	74	2	1	-10921639	146.571	152	78	250	3078	41.266	2.000	0.107	0.688
ID616987	616987	17	64.566	51.199	32.163	0	74	74	2	1	-10921639	198.000	197	143	255	4158	37.899	2.000	0.144	1.313
ID616986	616986	30	49.569	45.367	29.854	0	74	74	2	1	-10921639	155.048	152	106	209	3256	33.870	2.000	0.141	1.132
ID616989	616989	31	67.800	30.460	38.616	0	74	74	2	1	-10921639	154.429	143	94	242	3243	42.841	2.000	0.197	1.189
ID616988	616988	25	55.664	59.453	34.744	0	74	74	2	1	-10921639	229.048	242	168	255	4810	30.761	4.800	0.139	1.818
ID616991	616991	26	52.106	42.743	40.668	0	74	74	2	1	-10921639	206.905	205	106	255	4345	35.499	2.000	0.105	1.109
ID616990	616990	23	38.631	50.407	39.627	0	74	74	2	1	-10921639	206.286	205	160	255	4332	27.258	2.000	0.072	1.018
ID616993	616993	38	37.267	50.519	51.429	0	74	74	2	1	-10921639	125.810	115	53	201	2642	36.681	7.600	0.094	0.587
ID616992	616992	16	79.332	69.124	41.901	0	74	74	2	1	-10921639	197.667	193	123	255	4151	43.624	2.000	0.190	1.447
ID616994	616994	27	72.468	40.117	58.809	0	74	74	2	1	-10921639	131.190	127	82	226	2755	38.706	2.000	0.282	1.492
ID616983	616983	39	61.984	31.157	14.200	0	74	74	2	1	-10921639	151.524	139	90	217	3182	36.769	2.000	0.185	1.289
ID616969	616969	28	43.266	51.395	26.616	0	75	75	2	1	-10921639	170.524	164	115	238	3581	32.059	2.000	0.079	0.781
ID616968	616968	39	46.816	31.529	15.524	0	75	75	2	1	-10921639	132.810	135	74	193	2789	36.185	2.000	0.146	0.934
ID616971	616971	30	42.962	45.490	30.062	0	75	75	2	1	-10921639	174.000	164	123	246	3654	35.461	2.000	0.094	0.842
ID616970	616970	35	42.167	69.184	27.861	0	75	75	2	1	-10921639	156.905	160	106	193	3295	24.335	4.800	0.125	1.432
ID616973	616973	25	42.581	59.565	34.776	0	75	75	2	1	-10921639	201.333	205	148	255	4228	38.157	7.600	0.074	0.726
ID616972	616972	17	45.157	51.287	32.156	0	75	75	2	1	-10921639	201.429	205	152	255	4230	30.413	2.000	0.087	1.055
ID616975	616975	31	67.906	30.590	38.821	0	75	75	2	1	-10921639	147.381	135	82	238	3095	43.015	2.000	0.203	1.158
ID616974	616974	36	49.482	57.110	35.758	0	75	75	2	1	-10921639	204.524	201	160	255	4295	31.952	2.000	0.102	1.180
ID616967	616967	None	35.156	92.000	7.000	0	75	75	2	1	-10921639	202.524	205	161	255	4253	32.310	6.400	0.073	0.851
ID616977	616977	26	51.445	43.060	41.309	0	75	75	2	1	-10921639	213.857	222	152	255	4491	36.095	2.000	0.109	1.168
ID616976	616976	23	40.433	50.042	39.988	0	75	75	2	1	-10921639	214.667	226	148	255	4508	34.405	3.200	0.071	0.828
ID616979	616979	None	36.378	48.462	43.696	0	75	75	2	1	-10921639	217.810	222	152	255	4574	31.576	6.036	0.079	1.012
ID616978	616978	16	77.360	68.657	41.793	0	75	75	2	1	-10921639	193.143	185	98	255	4056	49.582	3.200	0.194	1.268
ID616981	616981	37	44.728	45.993	53.582	0	75	75	2	1	-10921639	140.238	143	94	197	2945	30.430	2.000	0.151	1.209
ID616980	616980	38	38.287	49.931	50.751	0	75	75	2	1	-10921639	135.810	143	78	189	2852	34.849	2.000	0.078	0.565
ID616982	616982	27	85.337	40.857	57.475	0	75	75	2	1	-10921639	141.190	123	74	255	2965	52.881	2.000	0.257	1.093
ID616953	616953	37	36.554	46.100	53.332	0	76	76	2	1	-10921639	131.095	131	78	180	2753	28.834	2.000	0.112	0.916
ID616952	616952	16	76.321	68.033	42.060	0	76	76	2	1	-10921639	191.238	201	106	255	4016	52.213	2.000	0.179	1.111
ID616954	616954	27	75.822	41.819	56.516	0	76	76	2	1	-10921639	151.619	143	74	230	3184	46.378	2.000	0.247	1.294
ID616945	616945	35	40.867	67.756	27.670	0	76	76	2	1	-10921639	154.190	148	119	205	3238	27.101	2.000	0.089	0.931
ID616944	616944	45	59.686	25.745	17.014	0	76	76	2	1	-10921639	152.429	143	86	222	3201	36.903	2.000	0.165	1.167
ID616947	616947	None	44.639	62.755	33.280	0	76	76	2	1	-10921639	171.714	168	111	246	3606	39.563	2.000	0.077	0.621
ID616946	616946	17	60.195	50.882	32.025	0	76	76	2	1	-10921639	198.000	189	152	255	4158	34.300	2.000	0.121	1.244
ID616949	616949	31	75.275	30.872	37.924	0	76	76	2	1	-10921639	154.143	143	90	242	3237	44.123	2.000	0.216	1.239
ID616948	616948	36	57.753	58.156	35.615	0	76	76	2	1	-10921639	204.619	209	143	255	4297	42.967	2.000	0.123	1.040
ID616951	616951	26	43.943	42.523	41.535	0	76	76	2	1	-10921639	226.190	234	168	255	4750	31.802	4.800	0.094	1.222
ID616950	616950	23	37.736	50.008	40.191	0	76	76	2	1	-10921639	223.857	230	168	255	4701	29.336	4.800	0.078	1.107
ID617001	617001	17	63.056	50.910	32.128	0	77	77	2	1	-10921639	217.476	222	156	255	4567	32.425	3.200	0.141	1.654
ID617000	617000	None	51.764	45.352	30.568	0	77	77	2	1	-10921639	163.429	152	106	246	3432	40.740	2.000	0.105	0.763
ID617003	617003	None	42.577	45.707	36.965	0	77	77	2	1	-10921639	207.476	209	156	255	4357	34.007	2.000	0.063	0.718
ID617002	617002	36	68.283	57.699	36.030	0	77	77	2	1	-10921639	210.524	205	135	255	4421	43.262	7.600	0.154	1.299
ID617005	617005	23	45.295	49.576	40.902	0	77	77	2	1	-10921639	216.048	230	139	255	4537	38.549	4.800	0.098	0.996
ID617004	617004	26	44.587	42.373	41.418	0	77	77	2	1	-10921639	217.143	226	152	255	4560	34.091	4.800	0.092	1.078
ID617007	617007	16	74.779	67.312	42.445	0	77	77	2	1	-10921639	207.095	201	143	255	4349	38.838	4.800	0.193	1.724
ID617006	617006	None	39.331	34.983	42.014	0	77	77	2	1	-10921639	146.762	143	69	226	3082	33.265	7.600	0.087	0.705
ID616995	616995	39	45.307	31.268	15.541	0	77	77	2	1	-10921639	142.286	135	102	201	2988	28.239	7.600	0.152	1.333
ID616997	616997	None	35.862	92.000	17.000	0	77	77	2	1	-10921639	198.714	193	168	242	4173	21.815	6.315	0.125	2.024
ID616996	616996	45	37.393	26.090	17.423	0	77	77	2	1	-10921639	112.524	111	65	189	2363	30.923	2.000	0.085	0.569
ID616999	616999	35	60.717	67.870	29.288	0	77	77	2	1	-10921639	163.857	156	98	255	3441	40.640	2.000	0.131	0.932
ID616998	616998	28	45.802	51.956	26.224	0	77	77	2	1	-10921639	150.476	160	98	230	3160	35.552	2.000	0.105	0.804
ID617009	617009	27	75.200	42.592	56.632	0	77	77	2	1	-10921639	141.381	135	49	255	2969	56.384	2.000	0.215	0.886
ID617008	617008	40	49.013	54.721	47.832	0	77	77	2	1	-10921639	134.571	131	65	230	2826	40.855	2.000	0.119	0.703
ID617033	617033	26	41.256	42.785	41.465	0	78	78	2	1	-10921639	231.667	255	164	255	4865	33.013	7.600	0.081	1.055
ID617032	617032	None	39.448	30.738	37.224	0	78	78	2	1	-10921639	114.095	115	78	185	2396	29.153	3.200	0.124	0.862
ID617035	617035	None	35.315	57.343	44.429	0	78	78	2	1	-10921639	138.333	135	102	205	2905	27.704	2.000	0.078	0.726
ID617034	617034	16	65.128	67.817	41.624	0	78	78	2	1	-10921639	192.095	197	82	255	4034	52.890	2.000	0.161	1.007
ID617037	617037	27	68.668	43.160	55.822	0	78	78	2	1	-10921639	149.952	148	78	230	3149	45.772	2.000	0.204	1.110
ID617036	617036	40	44.771	54.094	48.119	0	78	78	2	1	-10921639	129.286	127	74	197	2715	35.915	2.000	0.085	0.566
ID617025	617025	39	53.592	31.750	16.651	0	78	78	2	1	-10921639	144.476	131	82	205	3034	37.445	2.000	0.168	1.109
ID617024	617024	41	58.615	23.781	13.315	0	78	78	2	1	-10921639	150.286	139	98	234	3156	36.729	2.000	0.173	1.205
ID617027	617027	42	42.001	75.070	26.759	0	78	78	2	1	-10921639	163.000	156	106	255	3423	35.189	2.000	0.062	0.542
ID617026	617026	28	50.916	51.067	26.841	0	78	78	2	1	-10921639	145.048	135	90	230	3046	34.912	2.000	0.111	0.830
ID617029	617029	17	55.711	50.203	31.832	0	78	78	2	1	-10921639	203.952	201	139	255	4283	38.480	2.000	0.106	1.016
ID617028	617028	35	67.268	68.272	30.253	0	78	78	2	1	-10921639	182.619	172	115	255	3835	42.321	2.000	0.153	1.146
ID617031	617031	36	56.837	57.436	36.214	0	78	78	2	1	-10921639	207.667	209	115	255	4361	37.318	4.800	0.144	1.403
ID617030	617030	None	37.994	92.000	34.000	0	78	78	2	1	-10921639	126.429	119	80	197	2655	30.273	2.000	0.101	0.769
ID617017	617017	36	61.936	56.107	37.655	0	79	79	2	1	-10921639	211.095	197	131	255	4433	36.503	2.000	0.135	1.379
ID617016	617016	None	40.944	44.769	36.938	0	79	79	2	1	-10921639	223.905	226	180	255	4702	25.181	2.000	0.087	1.422
ID617019	617019	43	63.271	65.499	42.116	0	79	79	2	1	-10921639	182.952	189	98	255	3842	44.995	6.087	0.151	1.068
ID617018	617018	26	38.528	43.409	41.434	0	79	79	2	1	-10921639	223.333	246	143	255	4690	37.950	7.600	0.075	0.821
ID617021	617021	None	37.822	37.548	45.210	0	79	79	2	1	-10921639	155.476	160	111	205	3265	29.356	2.000	0.088	0.858
ID617020	617020	16	62.872	66.556	42.257	0	79	79	2	1	-10921639	188.238	176	127	255	3953	42.564	7.600	0.172	1.296
ID617023	617023	27	77.820	43.400	55.499	0	79	79	2	1	-10921639	171.714	164	90	255	3606	50.679	2.000	0.214	1.197
ID617022	617022	44	38.998	49.317	47.713	0	79	79	2	1	-10921639	198.143	197	135	255	4161	34.516	3.200	0.077	0.824
ID617011	617011	39	77.672	31.832	17.781	0	79	79	2	1	-10921639	162.238	148	98	255	3407	45.325	2.000	0.209	1.240
ID617010	617010	41	46.775	24.060	13.983	0	79	79	2	1	-10921639	133.857	123	102	213	2811	29.442	2.000	0.124	1.001
ID617013	617013	42	37.686	74.051	27.110	0	79	79	2	1	-10921639	172.571	164	123	255	3624	31.065	2.000	0.067	0.702
ID617012	617012	45	41.385	25.968	19.110	0	79	79	2	1	-10921639	131.762	131	82	197	2767	26.472	2.000	0.114	1.020
ID617015	617015	17	60.499	50.018	32.475	0	79	79	2	1	-10921639	212.238	209	143	255	4457	38.216	2.000	0.138	1.345
ID617014	617014	35	60.652	68.139	30.321	0	79	79	2	1	-10921639	191.762	185	135	255	4027	38.295	2.000	0.137	1.206
ID617039	617039	39	65.147	33.581	19.958	0	80	80	2	1	-10921639	174.333	168	115	255	3661	37.151	4.800	0.180	1.431
ID617038	617038	45	39.009	27.068	19.966	0	80	80	2	1	-10921639	126.476	131	69	180	2656	29.094	2.000	0.119	0.928
ID617049	617049	44	46.357	50.159	47.951	0	80	80	2	1	-10921639	190.286	193	131	255	3996	38.078	2.000	0.068	0.639
ID617048	617048	None	42.248	43.150	47.080	0	80	80	2	1	-10921639	178.190	185	98	255	3742	46.241	2.000	0.061	0.443
ID617050	617050	27	64.540	43.945	55.159	0	80	80	2	1	-10921639	149.333	135	94	234	3136	43.802	7.600	0.179	1.036
ID617041	617041	35	54.221	66.955	30.260	0	80	80	2	1	-10921639	171.810	156	139	255	3608	34.046	2.000	0.111	1.010
ID617040	617040	28	45.346	51.361	27.218	0	80	80	2	1	-10921639	162.762	164	102	226	3418	35.537	2.000	0.102	0.846
ID617043	617043	17	45.759	50.315	33.239	0	80	80	2	1	-10921639	212.571	217	135	255	4464	37.304	2.000	0.086	0.904
ID617042	617042	52	43.668	45.097	30.656	0	80	80	2	1	-10921639	155.000	156	94	234	3255	36.490	2.000	0.087	0.679
ID617045	617045	26	42.201	43.271	41.155	0	80	80	2	1	-10921639	222.476	246	160	255	4672	38.115	4.800	0.081	0.872
ID617044	617044	36	55.945	55.622	38.148	0	80	80	2	1	-10921639	211.429	209	160	255	4440	32.942	3.200	0.125	1.430
ID617047	617047	43	72.056	64.036	41.646	0	80	80	2	1	-10921639	205.095	213	90	255	4307	47.435	4.800	0.189	1.375
ID617046	617046	48	42.660	34.602	41.999	0	80	80	2	1	-10921639	136.238	131	86	197	2861	30.025	2.000	0.109	0.888
ID617067	617067	45	55.603	28.027	20.930	0	81	81	2	1	-10921639	156.429	148	94	242	3285	36.189	2.000	0.133	1.018
ID617069	617069	49	48.076	68.564	21.466	0	81	81	2	1	-10921639	176.000	172	106	255	3696	37.109	2.000	0.106	0.913
ID617068	617068	39	67.938	33.500	20.604	0	81	81	2	1	-10921639	167.857	160	115	255	3525	45.529	2.000	0.177	1.111
ID617071	617071	52	36.468	44.995	29.957	0	81	81	2	1	-10921639	150.762	143	106	213	3166	26.146	2.000	0.105	1.100
ID617070	617070	28	51.545	51.502	27.509	0	81	81	2	1	-10921639	186.381	176	143	255	3914	35.113	2.000	0.104	1.003
ID617080	617080	27	63.206	43.906	55.477	0	81	81	2	1	-10921639	163.762	172	90	222	3439	40.785	7.600	0.169	1.163
ID617073	617073	47	41.614	76.788	31.696	0	81	81	2	1	-10921639	155.619	156	90	217	3268	27.285	2.000	0.118	1.208
ID617072	617072	35	57.033	67.349	29.558	0	81	81	2	1	-10921639	175.000	176	119	255	3675	41.534	2.000	0.127	0.950
ID617075	617075	36	47.447	56.021	37.862	0	81	81	2	1	-10921639	216.286	213	168	255	4542	25.898	4.800	0.107	1.616
ID617074	617074	17	61.094	50.201	33.364	0	81	81	2	1	-10921639	217.952	213	127	255	4577	39.336	2.000	0.139	1.352
ID617077	617077	43	72.899	63.421	41.026	0	81	81	2	1	-10921639	217.381	226	156	255	4565	36.955	4.800	0.187	1.852
ID617076	617076	26	36.496	43.156	41.388	0	81	81	2	1	-10921639	222.810	234	123	255	4679	39.019	7.600	0.069	0.734
ID617079	617079	46	50.642	54.036	47.158	0	81	81	2	1	-10921639	177.524	172	98	255	3728	40.814	6.373	0.135	1.037
ID617078	617078	48	50.734	35.821	41.765	0	81	81	2	1	-10921639	151.095	148	115	217	3173	26.355	4.800	0.151	1.502
ID617065	617065	46	40.643	55.492	46.924	0	82	82	2	1	-10921639	160.619	152	106	222	3373	34.015	4.800	0.123	1.034
ID617064	617064	26	42.003	42.326	42.743	0	82	82	2	1	-10921639	221.476	238	135	255	4651	39.941	6.381	0.088	0.895
ID617066	617066	27	57.692	44.366	54.222	0	82	82	2	1	-10921639	175.000	180	98	238	3675	38.696	7.600	0.177	1.358
ID617057	617057	47	46.793	77.044	31.734	0	82	82	2	1	-10921639	149.095	143	102	197	3131	30.050	2.000	0.146	1.262
ID617056	617056	35	42.049	67.326	29.483	0	82	82	2	1	-10921639	152.000	139	94	230	3192	39.808	2.000	0.073	0.522
ID617059	617059	36	42.643	55.146	37.779	0	82	82	2	1	-10921639	224.524	226	143	255	4715	29.334	4.800	0.100	1.389
ID617058	617058	17	54.825	50.289	32.493	0	82	82	2	1	-10921639	208.048	226	131	255	4369	43.902	2.000	0.096	0.832
ID617061	617061	None	36.248	30.519	41.359	0	82	82	2	1	-10921639	122.905	123	82	172	2581	25.078	2.000	0.112	0.987
ID617060	617060	None	36.561	16.241	41.365	0	82	82	2	1	-10921639	84.714	86	37	123	1779	25.753	2.000	0.188	1.041
ID617063	617063	48	58.027	36.202	42.640	0	82	82	2	1	-10921639	150.952	152	74	226	3170	40.158	2.000	0.174	1.113
ID617062	617062	43	67.215	63.061	40.768	0	82	82	2	1	-10921639	204.762	217	90	255	4300	50.881	4.800	0.175	1.198
ID617051	617051	49	57.672	67.280	21.459	0	82	82	2	1	-10921639	181.952	172	106	255	3821	44.509	2.000	0.116	0.852
ID617053	617053	39	66.164	34.486	22.398	0	82	82	2	1	-10921639	169.762	160	106	255	3565	42.599	2.000	0.150	1.039
ID617052	617052	45	35.448	29.218	22.037	0	82	82	2	1	-10921639	145.000	135	94	197	3045	28.267	3.200	0.099	0.926
ID617055	617055	28	53.823	51.353	27.387	0	82	82	2	1	-10921639	162.857	152	98	246	3420	43.428	2.000	0.114	0.765
ID617054	617054	None	49.133	67.961	24.660	0	82	82	2	1	-10921639	180.381	176	123	246	3788	35.180	2.000	0.093	0.876
ID617097	617097	46	50.535	53.983	46.692	0	83	83	2	1	-10921639	178.762	180	102	255	3754	41.331	2.000	0.107	0.836
ID617096	617096	117	45.186	45.826	47.279	0	83	83	2	1	-10921639	234.857	246	168	255	4932	27.288	4.800	0.101	1.582
ID617098	617098	27	50.477	45.424	53.537	0	83	83	2	1	-10921639	176.571	180	123	226	3708	29.258	4.800	0.167	1.728
ID617089	617089	17	47.625	50.314	33.119	0	83	83	2	1	-10921639	228.905	250	143	255	4807	35.634	4.800	0.105	1.217
ID617088	617088	47	42.220	77.427	31.781	0	83	83	2	1	-10921639	136.238	135	78	201	2861	34.454	2.000	0.109	0.775
ID617091	617091	54	46.151	30.705	38.151	0	83	83	2	1	-10921639	128.714	131	78	180	2703	27.594	2.000	0.164	1.312
ID617090	617090	36	40.489	55.414	37.030	0	83	83	2	1	-10921639	218.381	213	148	255	4586	32.867	3.200	0.070	0.875
ID617093	617093	43	59.768	63.717	41.048	0	83	83	2	1	-10921639	177.238	185	115	255	3722	45.162	2.000	0.129	0.899
ID617092	617092	None	35.725	44.168	38.666	0	83	83	2	1	-10921639	231.429	255	152	255	4860	35.015	4.800	0.074	0.908
ID617095	617095	26	39.428	42.510	42.599	0	83	83	2	1	-10921639	229.714	255	131	255	4824	35.148	2.000	0.073	0.888
ID617094	617094	48	46.367	36.143	43.288	0	83	83	2	1	-10921639	147.524	152	94	197	3098	29.832	4.800	0.152	1.302
ID617081	617081	118	39.966	86.474	6.747	0	83	83	2	1	-10921639	207.000	209	127	250	4347	32.479	4.800	0.097	1.130
ID617083	617083	45	51.843	31.225	23.141	0	83	83	2	1	-10921639	162.667	160	106	255	3416	38.077	2.000	0.099	0.771
ID617082	617082	49	44.737	67.107	21.861	0	83	83	2	1	-10921639	176.619	176	106	238	3709	35.039	2.000	0.094	0.869
ID617085	617085	28	40.667	51.947	28.037	0	83	83	2	1	-10921639	177.714	172	139	246	3732	28.992	2.000	0.078	0.883
ID617084	617084	39	48.184	35.570	23.627	0	83	83	2	1	-10921639	169.571	168	102	242	3561	37.519	4.800	0.132	1.057
ID617087	617087	35	58.050	67.911	29.372	0	83	83	2	1	-10921639	160.810	160	115	255	3377	39.784	2.000	0.130	0.930
ID617086	617086	52	41.830	44.335	28.808	0	83	83	2	1	-10921639	136.333	131	69	205	2863	35.235	2.000	0.119	0.821
ID617099	617099	118	38.943	86.928	3.809	0	84	84	2	1	-10921639	225.714	230	172	255	4740	21.199	4.800	0.109	2.085
ID617101	617101	49	52.129	66.830	21.039	0	84	84	2	1	-10921639	200.762	197	168	255	4216	28.057	4.800	0.125	1.591
ID617100	617100	None	42.103	36.077	16.130	0	84	84	2	1	-10921639	133.381	127	102	197	2801	28.001	2.000	0.110	0.941
ID617103	617103	39	61.110	35.680	23.887	0	84	84	2	1	-10921639	178.524	176	111	255	3749	36.964	2.000	0.153	1.281
ID617102	617102	45	50.522	31.103	22.341	0	84	84	2	1	-10921639	172.048	168	115	226	3613	31.535	4.800	0.136	1.305
ID617113	617113	117	38.188	46.165	46.687	0	84	84	2	1	-10921639	225.476	242	143	255	4735	35.777	4.800	0.081	0.944
ID617112	617112	48	45.891	36.907	42.464	0	84	84	2	1	-10921639	162.286	156	98	217	3408	33.432	2.000	0.124	1.072
ID617115	617115	50	49.444	38.087	50.667	0	84	84	2	1	-10921639	114.095	111	65	189	2396	34.078	2.000	0.167	0.960
ID617114	617114	46	58.095	54.320	46.562	0	84	84	2	1	-10921639	170.476	168	82	255	3580	50.130	2.000	0.103	0.637
ID617116	617116	27	45.515	44.901	52.445	0	84	84	2	1	-10921639	182.952	176	131	238	3842	29.964	6.056	0.128	1.388
ID617105	617105	28	54.246	51.748	28.458	0	84	84	2	1	-10921639	185.238	185	106	255	3890	46.544	2.000	0.110	0.789
ID617104	617104	51	41.740	66.191	24.742	0	84	84	2	1	-10921639	174.238	176	115	238	3659	34.822	2.000	0.062	0.588
ID617107	617107	52	44.912	45.360	30.589	0	84	84	2	1	-10921639	159.286	152	82	234	3345	39.864	7.600	0.109	0.788
ID617106	617106	35	65.169	67.123	29.804	0	84	84	2	1	-10921639	170.381	160	119	255	3578	41.292	2.000	0.136	0.988
ID617109	617109	53	38.386	23.400	32.924	0	84	84	2	1	-10921639	103.333	102	61	172	2170	30.150	2.000	0.108	0.667
ID617108	617108	17	46.846	51.199	32.018	0	84	84	2	1	-10921639	220.429	226	152	255	4629	33.482	2.000	0.079	0.968
ID617111	617111	43	65.463	62.355	40.834	0	84	84	2	1	-10921639	199.571	213	115	255	4191	46.591	2.000	0.138	1.040
ID617110	617110	54	37.972	30.931	37.119	0	84	84	2	1	-10921639	123.381	123	82	185	2591	25.443	2.000	0.120	1.039
ID617135	617135	None	37.436	24.982	14.372	0	85	85	2	1	-10921639	115.619	111	82	172	2428	22.920	4.800	0.137	1.216
ID617153	617153	99	61.481	43.951	55.798	0	85	85	2	1	-10921639	144.190	143	74	238	3028	42.857	3.200	0.155	0.902
ID617152	617152	27	37.212	45.371	51.440	0	85	85	2	1	-10921639	172.333	176	119	230	3619	33.993	2.000	0.075	0.706
ID617145	617145	53	40.522	24.496	33.189	0	85	85	2	1	-10921639	128.048	127	86	180	2689	26.265	2.000	0.134	1.156
ID617144	617144	None	45.503	77.407	31.671	0	85	85	2	1	-10921639	135.810	127	94	209	2852	37.833	2.000	0.100	0.654
ID617147	617147	43	61.855	60.718	41.138	0	85	85	2	1	-10921639	207.905	213	135	255	4366	42.115	2.000	0.127	1.109
ID617146	617146	54	42.772	31.673	37.366	0	85	85	2	1	-10921639	120.524	119	65	189	2531	33.846	2.000	0.122	0.777
ID617149	617149	None	37.047	42.306	42.035	0	85	85	2	1	-10921639	215.095	217	131	255	4517	38.898	2.000	0.068	0.700
ID617148	617148	48	47.937	37.878	41.982	0	85	85	2	1	-10921639	165.571	160	98	217	3477	35.920	2.000	0.121	0.997
ID617151	617151	50	41.187	38.632	50.459	0	85	85	2	1	-10921639	120.286	119	69	172	2526	30.968	2.000	0.121	0.841
ID617150	617150	46	51.279	52.704	47.142	0	85	85	2	1	-10921639	211.571	222	131	255	4443	40.543	4.800	0.117	1.091
ID617137	617137	45	40.753	32.256	21.551	0	85	85	2	1	-10921639	163.048	160	106	222	3424	32.191	7.600	0.089	0.831
ID617136	617136	49	43.901	66.049	21.064	0	85	85	2	1	-10921639	195.619	197	148	255	4108	26.083	2.000	0.092	1.262
ID617139	617139	51	50.722	65.603	24.755	0	85	85	2	1	-10921639	196.286	185	156	255	4122	34.325	2.000	0.095	0.996
ID617138	617138	39	76.567	36.577	25.057	0	85	85	2	1	-10921639	188.810	185	106	255	3965	48.414	2.000	0.188	1.235
ID617141	617141	35	45.825	67.513	29.796	0	85	85	2	1	-10921639	162.095	160	111	255	3404	40.223	2.000	0.087	0.648
ID617140	617140	28	40.857	51.693	29.458	0	85	85	2	1	-10921639	187.143	185	131	246	3930	34.909	4.800	0.092	0.907
ID617143	617143	17	46.140	51.379	31.981	0	85	85	2	1	-10921639	211.905	213	152	255	4450	35.178	2.000	0.088	0.970
ID617142	617142	52	37.495	45.094	30.835	0	85	85	2	1	-10921639	150.286	143	102	209	3156	28.744	2.000	0.089	0.855
ID617129	617129	43	55.517	60.911	40.712	0	86	86	2	1	-10921639	184.714	176	115	255	3879	47.372	2.000	0.113	0.789
ID617128	617128	108	36.116	19.966	40.720	0	86	86	2	1	-10921639	98.048	98	49	131	2059	26.257	3.200	0.170	1.084
ID617131	617131	48	43.253	39.500	42.545	0	86	86	2	1	-10921639	165.048	156	86	255	3466	44.895	6.272	0.096	0.642
ID617130	617130	55	49.733	63.686	41.110	0	86	86	2	1	-10921639	174.095	164	111	255	3656	41.692	6.368	0.127	0.940
ID617133	617133	27	47.057	45.653	50.356	0	86	86	2	1	-10921639	192.952	193	123	255	4052	35.757	4.800	0.131	1.247
ID617132	617132	46	50.177	52.399	46.496	0	86	86	2	1	-10921639	229.000	246	168	255	4809	29.334	4.800	0.115	1.611
ID617134	617134	99	47.179	43.000	56.000	0	86	86	2	1	-10921639	140.857	139	86	180	2958	31.013	4.800	0.182	1.397
ID617121	617121	28	50.951	51.668	29.038	0	86	86	2	1	-10921639	195.381	201	131	255	4103	38.226	2.000	0.117	1.067
ID617120	617120	39	74.366	36.909	25.458	0	86	86	2	1	-10921639	167.571	164	102	255	3519	45.635	2.000	0.180	1.119
ID617123	617123	52	48.913	44.965	30.637	0	86	86	2	1	-10921639	154.476	148	102	217	3244	32.803	2.000	0.119	1.001
ID617122	617122	35	51.728	67.905	29.968	0	86	86	2	1	-10921639	181.381	180	131	242	3809	27.634	2.000	0.139	1.598
ID617125	617125	53	45.206	24.973	33.534	0	86	86	2	1	-10921639	122.238	123	74	180	2567	31.043	2.000	0.133	0.926
ID617124	617124	17	44.978	51.203	32.802	0	86	86	2	1	-10921639	221.333	222	172	255	4648	28.911	3.200	0.079	1.126
ID617127	617127	None	36.261	54.072	38.276	0	86	86	2	1	-10921639	201.286	193	143	255	4227	39.577	2.000	0.045	0.434
ID617126	617126	None	36.339	48.785	35.815	0	86	86	2	1	-10921639	221.095	234	143	255	4643	35.985	7.600	0.051	0.597
ID617117	617117	None	35.339	70.333	2.214	0	86	86	2	1	-10921639	155.143	160	106	193	3258	27.108	6.032	0.114	1.173
ID617119	617119	45	62.066	31.960	23.278	0	86	86	2	1	-10921639	183.095	185	123	238	3845	34.339	2.000	0.162	1.489
ID617118	617118	49	65.972	65.207	21.195	0	86	86	2	1	-10921639	204.190	205	143	255	4288	37.717	2.000	0.142	1.345
ID617193	617193	28	41.144	51.671	29.250	0	87	87	2	1	-10921639	176.619	176	119	226	3709	31.559	3.200	0.100	1.013
ID617192	617192	39	79.365	37.280	25.817	0	87	87	2	1	-10921639	182.429	176	123	255	3831	41.773	2.000	0.208	1.503
ID617195	617195	35	35.835	67.447	29.727	0	87	87	2	1	-10921639	165.381	164	119	234	3473	29.623	7.600	0.084	0.863
ID617194	617194	52	58.770	44.799	30.022	0	87	87	2	1	-10921639	157.238	148	86	230	3302	43.261	2.000	0.155	0.974
ID617197	617197	17	40.769	50.968	33.420	0	87	87	2	1	-10921639	222.524	226	152	255	4673	32.712	4.800	0.091	1.134
ID617196	617196	53	47.372	26.947	32.887	0	87	87	2	1	-10921639	139.667	135	90	189	2933	34.644	2.000	0.158	1.100
ID617199	617199	108	40.105	21.326	40.535	0	87	87	2	1	-10921639	96.619	98	49	148	2029	30.724	2.000	0.180	0.959
ID617198	617198	54	43.253	31.949	37.110	0	87	87	2	1	-10921639	141.381	148	102	193	2969	28.689	2.000	0.115	1.015
ID617189	617189	49	53.274	64.682	21.039	0	87	87	2	1	-10921639	208.667	205	160	255	4382	27.918	2.000	0.116	1.557
ID617191	617191	51	48.324	64.621	25.308	0	87	87	2	1	-10921639	195.476	193	135	255	4105	32.579	2.000	0.094	1.026
ID617190	617190	45	56.614	32.120	24.133	0	87	87	2	1	-10921639	158.476	164	82	234	3328	41.370	2.000	0.130	0.880
ID617201	617201	55	54.270	63.482	40.718	0	87	87	2	1	-10921639	196.714	201	111	255	4131	43.525	4.800	0.139	1.102
ID617200	617200	43	49.364	60.916	40.919	0	87	87	2	1	-10921639	200.619	201	131	255	4213	38.689	2.000	0.099	0.937
ID617203	617203	46	50.090	53.169	46.473	0	87	87	2	1	-10921639	221.048	222	152	255	4642	36.304	2.000	0.097	1.075
ID617202	617202	48	45.559	39.000	42.000	0	87	87	2	1	-10921639	173.619	172	111	255	3646	39.049	4.800	0.107	0.862
ID617205	617205	99	57.616	42.637	55.901	0	87	87	2	1	-10921639	142.952	127	86	222	3002	39.673	3.200	0.175	1.071
ID617204	617204	57	37.345	47.622	46.921	0	87	87	2	1	-10921639	227.286	255	127	255	4773	40.225	2.000	0.068	0.723
ID617161	617161	52	40.196	44.909	30.299	0	88	88	2	1	-10921639	145.810	139	94	201	3062	29.111	4.800	0.145	1.270
ID617160	617160	28	48.439	52.059	29.275	0	88	88	2	1	-10921639	177.429	172	94	255	3726	42.086	2.000	0.109	0.832
ID617163	617163	53	58.853	26.742	33.853	0	88	88	2	1	-10921639	142.333	139	82	222	2989	36.915	2.000	0.166	1.098
ID617162	617162	17	44.625	52.270	31.543	0	88	88	2	1	-10921639	215.571	217	172	255	4527	25.431	7.600	0.104	1.599
ID617165	617165	56	42.430	43.203	40.982	0	88	88	2	1	-10921639	221.000	238	139	255	4641	38.464	7.600	0.094	0.985
ID617164	617164	54	47.469	31.790	36.806	0	88	88	2	1	-10921639	136.143	135	94	197	2859	31.850	2.000	0.122	0.929
ID617167	617167	55	70.646	63.935	41.223	0	88	88	2	1	-10921639	197.238	201	127	255	4142	44.380	2.000	0.160	1.226
ID617166	617166	43	54.921	60.476	40.677	0	88	88	2	1	-10921639	198.524	205	119	255	4169	44.693	3.200	0.108	0.865
ID617155	617155	None	36.847	92.000	17.000	0	88	88	2	1	-10921639	162.857	164	92	213	3420	33.013	2.000	0.106	0.942
ID617154	617154	None	36.260	76.924	8.563	0	88	88	2	1	-10921639	183.667	180	127	255	3857	29.620	2.000	0.078	0.897
ID617157	617157	None	37.415	70.323	22.183	0	88	88	2	1	-10921639	182.619	180	127	255	3835	29.595	2.000	0.079	0.906
ID617156	617156	49	54.205	64.798	21.274	0	88	88	2	1	-10921639	210.571	213	156	255	4422	33.521	2.000	0.112	1.263
ID617159	617159	39	80.447	37.687	26.810	0	88	88	2	1	-10921639	185.810	180	115	255	3902	48.807	4.800	0.216	1.355
ID617158	617158	51	59.071	64.983	25.025	0	88	88	2	1	-10921639	215.667	226	152	255	4529	38.040	2.000	0.116	1.177
ID617169	617169	57	37.675	46.895	46.135	0	88	88	2	1	-10921639	237.095	255	160	255	4979	31.011	4.800	0.077	1.093
ID617168	617168	102	39.273	34.276	42.038	0	88	88	2	1	-10921639	133.333	135	74	197	2800	30.436	4.800	0.133	1.026
ID617171	617171	99	43.221	42.204	56.769	0	88	88	2	1	-10921639	121.524	123	74	180	2552	28.891	2.000	0.143	1.051
ID617170	617170	46	51.948	53.082	46.274	0	88	88	2	1	-10921639	216.190	226	152	255	4540	38.841	2.000	0.100	1.012
ID617185	617185	56	42.165	43.070	41.541	0	89	89	2	1	-10921639	218.810	217	143	255	4595	36.943	4.800	0.094	1.016
ID617184	617184	102	49.532	33.877	41.513	0	89	89	2	1	-10921639	145.952	143	86	222	3065	38.600	4.800	0.156	1.022
ID617187	617187	57	35.022	46.695	45.800	0	89	89	2	1	-10921639	232.048	255	152	255	4873	37.612	4.800	0.074	0.853
ID617186	617186	46	39.503	52.126	44.882	0	89	89	2	1	-10921639	224.190	255	131	255	4708	41.267	3.200	0.073	0.737
ID617188	617188	99	37.024	42.227	57.174	0	89	89	2	1	-10921639	110.619	115	53	164	2323	34.156	2.000	0.117	0.680
ID617177	617177	52	37.603	44.895	30.856	0	89	89	2	1	-10921639	137.857	139	86	209	2895	29.832	2.000	0.099	0.834
ID617176	617176	28	53.261	51.912	29.445	0	89	89	2	1	-10921639	192.238	193	127	255	4037	42.816	2.000	0.110	0.892
ID617179	617179	53	44.213	27.632	33.440	0	89	89	2	1	-10921639	145.190	148	94	197	3049	30.838	4.800	0.141	1.163
ID617178	617178	17	55.903	52.132	31.529	0	89	89	2	1	-10921639	207.667	193	156	255	4361	35.162	2.000	0.106	1.133
ID617181	617181	None	43.650	23.280	40.206	0	89	89	2	1	-10921639	122.095	119	78	193	2564	30.547	2.000	0.151	1.046
ID617180	617180	None	40.814	92.000	36.000	0	89	89	2	1	-10921639	106.048	98	65	152	2227	25.792	3.200	0.174	1.220
ID617183	617183	55	65.465	63.711	40.153	0	89	89	2	1	-10921639	192.048	172	123	255	4033	45.341	2.000	0.140	1.037
ID617182	617182	43	45.867	59.849	40.185	0	89	89	2	1	-10921639	198.381	197	139	255	4166	39.636	2.000	0.080	0.743
ID617173	617173	51	52.892	65.420	25.266	0	89	89	2	1	-10921639	200.333	197	127	255	4207	39.833	2.000	0.117	1.054
ID617172	617172	49	42.773	64.921	22.182	0	89	89	2	1	-10921639	203.619	197	148	255	4276	30.803	2.000	0.088	1.070
ID617175	617175	39	79.801	37.792	27.465	0	89	89	2	1	-10921639	188.619	168	123	255	3961	41.851	2.000	0.215	1.594
ID617174	617174	None	41.463	75.223	24.835	0	89	89	2	1	-10921639	150.857	143	115	213	3168	29.457	2.000	0.098	0.912
ID617225	617225	39	71.479	38.205	27.975	0	90	90	2	1	-10921639	175.714	176	111	255	3690	44.197	4.800	0.204	1.347
ID617224	617224	51	63.434	65.133	24.859	0	90	90	2	1	-10921639	215.905	230	164	255	4534	35.780	4.800	0.142	1.496
ID617227	617227	None	42.845	74.036	32.055	0	90	90	2	1	-10921639	142.190	131	78	234	2986	36.799	2.000	0.064	0.461
ID617226	617226	28	47.481	52.282	29.396	0	90	90	2	1	-10921639	185.190	185	123	255	3889	40.333	2.000	0.087	0.733
ID617229	617229	43	46.732	59.287	39.912	0	90	90	2	1	-10921639	208.143	209	119	255	4371	39.745	2.000	0.073	0.711
ID617228	617228	53	51.944	27.258	34.001	0	90	90	2	1	-10921639	148.762	148	86	209	3124	36.856	3.200	0.144	1.019
ID617231	617231	56	38.085	43.192	41.659	0	90	90	2	1	-10921639	223.905	242	156	255	4702	35.450	7.600	0.074	0.871
ID617230	617230	55	57.445	63.603	39.683	0	90	90	2	1	-10921639	187.000	193	90	255	3927	46.861	3.200	0.125	0.888
ID617233	617233	57	40.618	45.056	46.037	0	90	90	2	1	-10921639	224.333	234	156	255	4711	32.474	4.800	0.080	1.026
ID617232	617232	46	38.701	52.944	43.668	0	90	90	2	1	-10921639	218.667	230	127	255	4592	42.719	2.000	0.069	0.661
ID617223	617223	None	36.123	78.792	6.466	0	90	90	2	1	-10921639	173.524	180	123	238	3644	31.112	2.000	0.087	0.893
ID617217	617217	None	50.198	34.390	41.059	0	91	91	2	1	-10921639	148.190	148	69	209	3112	36.645	2.000	0.133	0.950
ID617216	617216	43	45.597	58.450	40.330	0	91	91	2	1	-10921639	212.810	205	156	255	4469	32.637	3.200	0.082	0.991
ID617219	617219	46	41.173	52.893	42.988	0	91	91	2	1	-10921639	228.524	255	143	255	4799	40.800	2.000	0.076	0.789
ID617218	617218	59	55.256	68.650	41.984	0	91	91	2	1	-10921639	141.714	143	82	209	2976	39.271	2.000	0.169	1.043
ID617221	617221	60	45.081	38.634	52.927	0	91	91	2	1	-10921639	124.619	123	86	193	2617	27.187	2.000	0.154	1.221
ID617220	617220	57	40.248	46.836	45.529	0	91	91	2	1	-10921639	211.429	255	102	255	4440	57.164	2.000	0.072	0.499
ID617222	617222	None	37.302	42.288	57.240	0	91	91	2	1	-10921639	114.381	115	74	152	2402	24.602	2.000	0.126	1.039
ID617209	617209	39	66.706	37.939	28.289	0	91	91	2	1	-10921639	185.000	189	127	255	3885	32.991	2.000	0.190	1.789
ID617208	617208	51	70.127	65.192	25.824	0	91	91	2	1	-10921639	210.429	213	131	255	4419	45.778	2.000	0.157	1.249
ID617211	617211	17	50.073	52.717	30.687	0	91	91	2	1	-10921639	215.857	230	127	255	4533	35.633	4.800	0.117	1.268
ID617210	617210	28	50.826	52.425	29.395	0	91	91	2	1	-10921639	190.143	197	115	255	3993	43.065	2.000	0.115	0.914
ID617213	617213	58	40.189	32.828	36.291	0	91	91	2	1	-10921639	145.000	143	94	230	3045	38.629	2.000	0.062	0.439
ID617212	617212	53	65.331	27.785	34.358	0	91	91	2	1	-10921639	152.667	148	82	250	3206	46.926	2.000	0.159	0.891
ID617215	617215	55	70.029	64.004	39.040	0	91	91	2	1	-10921639	189.667	189	127	255	3983	43.972	2.000	0.148	1.115
ID617214	617214	None	36.965	46.127	37.619	0	91	91	2	1	-10921639	230.143	255	115	255	4833	39.119	7.600	0.073	0.798
ID617207	617207	None	44.845	64.966	22.260	0	91	91	2	1	-10921639	212.714	205	148	255	4467	31.522	4.800	0.103	1.259
ID617206	617206	61	41.431	30.699	21.875	0	91	91	2	1	-10921639	148.000	139	111	205	3108	29.474	7.600	0.112	1.014
ID617241	617241	55	65.961	63.851	37.879	0	92	92	2	1	-10921639	219.143	234	139	255	4602	38.867	7.600	0.160	1.558
ID617240	617240	58	50.233	32.950	36.096	0	92	92	2	1	-10921639	168.000	160	111	234	3528	34.804	7.600	0.131	1.119
ID617243	617243	59	60.894	67.386	39.917	0	92	92	2	1	-10921639	192.095	197	123	255	4034	43.677	7.600	0.137	1.061
ID617242	617242	43	50.793	58.444	40.148	0	92	92	2	1	-10921639	198.333	217	123	255	4165	44.551	2.000	0.074	0.611
ID617245	617245	46	41.685	53.087	41.952	0	92	92	2	1	-10921639	228.143	255	127	255	4791	39.022	4.800	0.084	0.903
ID617244	617244	None	35.660	42.544	41.675	0	92	92	2	1	-10921639	239.381	255	156	255	5027	27.104	4.800	0.076	1.246
ID617247	617247	60	38.466	37.651	52.516	0	92	92	2	1	-10921639	105.857	94	61	172	2223	30.312	2.000	0.116	0.726
ID617246	617246	57	47.900	46.046	45.660	0	92	92	2	1	-10921639	212.524	255	90	255	4463	57.677	2.000	0.100	0.670
ID617235	617235	61	42.687	32.249	23.997	0	92	92	2	1	-10921639	165.952	172	102	205	3485	28.593	4.800	0.141	1.432
ID617234	617234	None	35.045	24.863	16.907	0	92	92	2	1	-10921639	122.762	123	86	168	2578	18.577	7.600	0.132	1.540
ID617237	617237	39	77.638	38.665	28.550	0	92	92	2	1	-10921639	187.333	197	127	255	3934	45.567	2.000	0.199	1.366
ID617236	617236	51	49.665	65.632	25.623	0	92	92	2	1	-10921639	206.000	201	127	255	4326	40.146	2.000	0.100	0.935
ID617239	617239	53	38.929	27.878	34.615	0	92	92	2	1	-10921639	153.429	156	102	201	3222	30.972	2.000	0.102	0.913
ID617238	617238	17	48.323	52.879	30.133	0	92	92	2	1	-10921639	217.381	230	160	255	4565	29.321	4.800	0.114	1.519
ID617257	617257	None	35.586	46.021	36.573	0	93	93	2	1	-10921639	234.905	255	148	255	4933	36.261	3.200	0.066	0.803
ID617256	617256	58	42.648	32.893	36.085	0	93	93	2	1	-10921639	148.619	143	98	222	3121	36.988	2.000	0.084	0.621
ID617259	617259	59	50.665	67.656	38.770	0	93	93	2	1	-10921639	195.238	189	143	255	4100	37.887	2.000	0.105	0.981
ID617258	617258	55	53.519	64.530	37.334	0	93	93	2	1	-10921639	227.048	238	164	255	4768	28.352	4.800	0.125	1.785
ID617261	617261	62	43.990	23.494	41.105	0	93	93	2	1	-10921639	122.429	131	74	180	2571	29.192	4.800	0.194	1.363
ID617260	617260	43	40.326	57.502	40.201	0	93	93	2	1	-10921639	191.095	180	111	255	4013	43.433	2.000	0.068	0.559
ID617263	617263	57	51.576	46.090	45.684	0	93	93	2	1	-10921639	212.286	230	119	255	4458	51.603	4.800	0.115	0.848
ID617262	617262	46	38.790	52.996	41.732	0	93	93	2	1	-10921639	215.476	230	111	255	4525	44.576	2.000	0.065	0.588
ID617249	617249	63	42.442	63.128	21.370	0	93	93	2	1	-10921639	209.524	222	135	255	4400	40.245	2.000	0.084	0.808
ID617248	617248	None	36.331	26.160	20.341	0	93	93	2	1	-10921639	121.143	115	74	176	2544	28.786	2.000	0.113	0.852
ID617251	617251	39	73.141	38.436	28.779	0	93	93	2	1	-10921639	174.952	172	111	255	3674	44.971	2.000	0.183	1.203
ID617250	617250	51	43.094	65.821	25.562	0	93	93	2	1	-10921639	213.286	226	143	255	4479	35.404	4.800	0.087	0.960
ID617253	617253	64	38.690	44.589	30.640	0	93	93	2	1	-10921639	165.762	168	102	222	3481	30.614	2.000	0.081	0.813
ID617252	617252	17	54.183	51.848	29.230	0	93	93	2	1	-10921639	201.476	189	135	255	4231	42.353	2.000	0.116	0.989
ID617255	617255	53	46.007	27.543	35.402	0	93	93	2	1	-10921639	155.429	148	106	230	3264	32.597	4.800	0.117	1.000
ID617254	617254	None	37.897	70.361	30.978	0	93	93	2	1	-10921639	185.476	185	135	230	3895	24.285	7.600	0.090	1.259
ID617265	617265	65	39.075	41.902	57.052	0	93	93	2	1	-10921639	133.429	131	102	176	2802	21.632	4.800	0.180	1.882
ID617264	617264	60	39.256	37.454	51.930	0	93	93	2	1	-10921639	100.952	94	45	164	2120	34.905	2.000	0.141	0.715
ID617281	617281	57	51.199	46.539	45.540	0	94	94	2	1	-10921639	199.952	226	94	255	4199	61.633	3.200	0.105	0.617
ID617280	617280	None	38.127	43.288	45.034	0	94	94	2	1	-10921639	232.810	255	139	255	4889	39.510	6.388	0.074	0.817
ID617283	617283	65	43.897	41.973	57.499	0	94	94	2	1	-10921639	124.048	127	74	164	2605	23.564	4.800	0.198	1.738
ID617282	617282	60	49.899	37.650	52.159	0	94	94	2	1	-10921639	126.810	135	78	189	2663	28.324	2.000	0.206	1.528
ID617273	617273	53	47.587	28.490	35.061	0	94	94	2	1	-10921639	162.238	164	115	213	3407	27.131	4.800	0.156	1.618
ID617272	617272	17	40.479	51.756	30.363	0	94	94	2	1	-10921639	195.000	209	127	255	4095	41.413	3.200	0.083	0.722
ID617275	617275	55	55.211	64.578	35.652	0	94	94	2	1	-10921639	233.667	250	160	255	4907	29.610	4.800	0.142	1.965
ID617274	617274	58	42.187	33.213	35.342	0	94	94	2	1	-10921639	160.952	152	115	226	3380	35.152	2.000	0.103	0.853
ID617277	617277	43	42.041	56.931	40.343	0	94	94	2	1	-10921639	199.143	201	127	255	4182	41.445	2.000	0.066	0.592
ID617276	617276	59	53.109	68.315	38.459	0	94	94	2	1	-10921639	194.000	180	127	255	4074	44.074	2.000	0.109	0.865
ID617279	617279	66	41.809	38.724	44.764	0	94	94	2	1	-10921639	191.619	197	123	255	4024	40.643	2.000	0.090	0.780
ID617278	617278	62	37.197	23.840	41.964	0	94	94	2	1	-10921639	122.476	119	94	156	2572	16.176	4.800	0.175	2.255
ID617267	617267	None	41.316	63.525	13.125	0	94	94	2	1	-10921639	150.857	143	82	230	3168	34.581	2.000	0.087	0.697
ID617266	617266	None	35.616	71.000	0.000	0	94	94	2	1	-10921639	158.667	168	115	185	3332	24.379	4.800	0.137	1.570
ID617269	617269	63	44.163	63.472	21.855	0	94	94	2	1	-10921639	223.333	242	164	255	4690	36.422	4.800	0.095	1.066
ID617268	617268	67	58.016	30.937	21.746	0	94	94	2	1	-10921639	165.524	164	119	234	3476	36.063	2.000	0.132	1.073
ID617271	617271	64	43.484	44.420	29.847	0	94	94	2	1	-10921639	181.286	180	119	242	3807	39.066	2.000	0.089	0.762
ID617270	617270	39	82.163	38.632	28.892	0	94	94	2	1	-10921639	185.619	172	111	255	3898	47.915	2.000	0.190	1.235
ID617289	617289	39	78.640	39.059	28.347	0	95	95	2	1	-10921639	191.571	180	139	255	4023	42.573	2.000	0.189	1.429
ID617288	617288	51	48.168	64.890	24.988	0	95	95	2	1	-10921639	241.857	255	176	255	5079	23.709	4.800	0.124	2.246
ID617291	617291	64	49.069	44.290	30.535	0	95	95	2	1	-10921639	167.714	168	98	234	3522	42.901	2.000	0.100	0.711
ID617290	617290	17	52.604	51.669	29.270	0	95	95	2	1	-10921639	193.810	189	119	255	4070	40.610	2.000	0.099	0.858
ID617293	617293	55	52.476	64.302	34.512	0	95	95	2	1	-10921639	230.048	255	139	255	4831	41.915	4.800	0.112	1.104
ID617292	617292	None	38.200	71.361	32.873	0	95	95	2	1	-10921639	187.952	185	152	238	3947	27.589	2.000	0.070	0.889
ID617295	617295	68	39.768	45.776	36.341	0	95	95	2	1	-10921639	227.476	255	143	255	4777	40.114	2.000	0.073	0.776
ID617294	617294	53	38.182	29.387	35.173	0	95	95	2	1	-10921639	156.190	160	98	201	3280	29.747	2.000	0.101	0.960
ID617285	617285	None	37.788	92.000	18.000	0	95	95	2	1	-10921639	150.762	150	115	222	3166	28.101	6.335	0.110	1.064
ID617284	617284	None	37.892	41.023	13.792	0	95	95	2	1	-10921639	134.952	127	102	226	2834	28.942	2.000	0.086	0.742
ID617287	617287	63	43.652	64.000	23.000	0	95	95	2	1	-10921639	239.143	255	172	255	5022	25.384	7.600	0.106	1.802
ID617286	617286	67	48.393	30.940	21.414	0	95	95	2	1	-10921639	166.000	160	106	226	3486	32.959	2.000	0.126	1.125
ID617304	617304	65	49.944	41.463	57.652	0	95	95	2	1	-10921639	115.190	111	65	164	2419	31.205	4.800	0.256	1.506
ID617297	617297	59	61.287	68.084	38.047	0	95	95	2	1	-10921639	189.190	205	123	255	3973	48.177	2.000	0.114	0.801
ID617296	617296	58	38.708	33.843	36.797	0	95	95	2	1	-10921639	163.381	172	119	217	3431	28.458	3.200	0.088	0.925
ID617299	617299	62	53.160	24.138	41.813	0	95	95	2	1	-10921639	128.571	131	65	189	2700	32.160	4.800	0.214	1.409
ID617298	617298	43	39.939	55.714	39.425	0	95	95	2	1	-10921639	218.429	230	131	255	4587	39.850	2.000	0.069	0.709
ID617301	617301	66	50.754	39.318	44.418	0	95	95	2	1	-10921639	200.619	217	131	255	4213	40.594	6.321	0.123	1.086
ID617300	617300	46	41.453	53.052	42.947	0	95	95	2	1	-10921639	192.524	185	123	255	4043	45.399	7.600	0.067	0.535
ID617303	617303	60	57.734	37.103	51.839	0	95	95	2	1	-10921639	114.571	115	49	180	2406	34.029	2.000	0.252	1.353
ID617302	617302	57	52.137	46.293	45.187	0	95	95	2	1	-10921639	230.381	246	143	255	4838	34.349	4.800	0.122	1.460
ID617385	617385	69	51.114	77.867	31.265	0	96	96	2	1	-10921639	171.095	164	111	226	3593	28.450	4.800	0.139	1.470
ID617384	617384	64	51.548	44.448	31.115	0	96	96	2	1	-10921639	172.143	164	111	255	3615	44.365	2.000	0.099	0.699
ID617387	617387	55	49.699	64.822	33.546	0	96	96	2	1	-10921639	228.476	238	135	255	4798	37.368	2.000	0.105	1.166
ID617386	617386	70	53.291	60.537	33.130	0	96	96	2	1	-10921639	222.667	242	160	255	4676	35.366	2.000	0.117	1.320
ID617389	617389	68	37.449	45.678	36.551	0	96	96	2	1	-10921639	243.857	255	160	255	5121	23.930	7.600	0.090	1.679
ID617388	617388	53	55.539	30.162	35.202	0	96	96	2	1	-10921639	167.810	164	119	238	3524	34.982	2.000	0.121	1.034
ID617391	617391	43	46.186	55.661	39.789	0	96	96	2	1	-10921639	210.048	230	123	255	4411	48.073	2.000	0.083	0.672
ID617390	617390	59	65.224	67.846	37.742	0	96	96	2	1	-10921639	178.095	176	94	255	3740	52.923	2.000	0.128	0.762
ID617377	617377	67	49.464	31.172	22.234	0	96	96	2	1	-10921639	156.095	152	94	213	3278	36.518	2.000	0.141	1.055
ID617379	617379	51	38.995	65.502	25.064	0	96	96	2	1	-10921639	232.952	250	185	255	4892	26.468	6.355	0.086	1.389
ID617378	617378	63	45.858	63.319	21.983	0	96	96	2	1	-10921639	224.810	255	148	255	4721	41.229	2.000	0.088	0.878
ID617381	617381	39	72.923	39.187	28.337	0	96	96	2	1	-10921639	182.810	176	115	255	3839	41.580	2.000	0.178	1.331
ID617380	617380	None	43.585	33.687	26.015	0	96	96	2	1	-10921639	148.571	148	90	201	3120	31.064	2.000	0.107	0.928
ID617383	617383	None	37.943	56.123	28.817	0	96	96	2	1	-10921639	161.667	152	123	250	3395	32.403	2.000	0.050	0.471
ID617382	617382	17	40.918	51.170	28.590	0	96	96	2	1	-10921639	182.524	176	115	230	3833	34.029	2.000	0.075	0.750
ID617393	617393	46	37.597	52.656	41.562	0	96	96	2	1	-10921639	206.714	217	123	255	4341	48.354	7.600	0.069	0.551
ID617392	617392	62	48.131	24.343	41.695	0	96	96	2	1	-10921639	118.286	111	74	180	2484	29.100	4.800	0.206	1.391
ID617395	617395	57	54.100	46.720	45.080	0	96	96	2	1	-10921639	218.286	255	139	255	4584	47.532	2.000	0.119	0.974
ID617394	617394	66	43.650	39.000	45.000	0	96	96	2	1	-10921639	213.048	217	135	255	4474	37.780	4.800	0.106	1.079
ID617397	617397	65	49.743	41.220	58.092	0	96	96	2	1	-10921639	109.000	102	69	172	2289	30.297	2.000	0.196	1.181
ID617396	617396	60	46.425	36.779	50.988	0	96	96	2	1	-10921639	114.429	102	57	226	2403	36.719	2.000	0.117	0.655
ID617325	617325	63	43.279	63.887	22.133	0	97	97	2	1	-10921639	235.238	255	176	255	4940	26.401	4.800	0.096	1.568
ID617327	617327	51	36.538	64.634	25.194	0	97	97	2	1	-10921639	244.762	255	209	255	5140	13.244	7.600	0.089	3.026
ID617326	617326	67	54.736	31.719	22.903	0	97	97	2	1	-10921639	167.095	160	123	230	3509	31.286	4.800	0.164	1.505
ID617344	617344	65	48.194	40.342	57.982	0	97	97	2	1	-10921639	109.571	111	49	164	2301	33.315	2.000	0.216	1.170
ID617337	617337	68	38.054	45.045	37.268	0	97	97	2	1	-10921639	227.571	255	131	255	4779	42.668	4.800	0.070	0.697
ID617336	617336	59	57.162	68.780	36.069	0	97	97	2	1	-10921639	219.238	238	123	255	4604	42.739	4.800	0.133	1.202
ID617339	617339	62	61.731	24.858	41.874	0	97	97	2	1	-10921639	123.381	115	74	189	2591	33.954	2.000	0.216	1.289
ID617338	617338	43	51.117	55.530	40.152	0	97	97	2	1	-10921639	204.524	209	115	255	4295	51.755	2.000	0.096	0.694
ID617341	617341	57	51.075	46.037	44.998	0	97	97	2	1	-10921639	228.190	255	106	255	4792	45.569	4.800	0.109	0.988
ID617340	617340	66	39.452	38.422	43.940	0	97	97	2	1	-10921639	199.286	213	115	255	4185	41.350	2.000	0.071	0.637
ID617343	617343	None	36.972	47.866	57.101	0	97	97	2	1	-10921639	99.905	98	53	156	2098	24.380	2.000	0.160	1.127
ID617342	617342	60	47.440	36.676	50.713	0	97	97	2	1	-10921639	115.810	119	53	201	2432	37.471	2.000	0.163	0.868
ID617329	617329	17	37.496	51.177	28.548	0	97	97	2	1	-10921639	182.857	176	135	255	3840	32.254	2.000	0.048	0.514
ID617328	617328	39	75.580	39.160	28.292	0	97	97	2	1	-10921639	182.714	176	102	255	3837	43.659	2.000	0.180	1.279
ID617331	617331	69	39.706	78.127	31.451	0	97	97	2	1	-10921639	138.905	135	90	201	2917	29.015	7.600	0.115	0.984
ID617330	617330	64	48.200	44.017	30.326	0	97	97	2	1	-10921639	185.429	185	127	242	3894	28.785	2.000	0.113	1.308
ID617333	617333	70	53.083	59.943	33.764	0	97	97	2	1	-10921639	229.190	250	143	255	4813	34.358	4.800	0.117	1.401
ID617332	617332	55	44.479	64.128	32.974	0	97	97	2	1	-10921639	233.952	255	172	255	4913	29.809	4.800	0.093	1.330
ID617335	617335	None	49.808	70.545	35.148	0	97	97	2	1	-10921639	200.143	205	143	255	4203	39.419	7.600	0.105	0.967
ID617334	617334	53	56.170	30.840	35.342	0	97	97	2	1	-10921639	173.667	176	102	234	3647	37.788	2.000	0.127	1.034
ID617321	617321	62	35.437	25.505	42.415	0	98	98	2	1	-10921639	122.762	119	94	152	2578	15.893	4.800	0.158	2.107
ID617320	617320	43	48.842	54.919	40.057	0	98	98	2	1	-10921639	218.571	238	152	255	4590	40.430	3.200	0.094	0.931
ID617323	617323	71	51.314	44.121	46.142	0	98	98	2	1	-10921639	227.048	255	139	255	4768	40.313	4.800	0.111	1.123
ID617322	617322	57	35.758	47.194	44.209	0	98	98	2	1	-10921639	234.476	255	176	255	4924	29.077	4.800	0.080	1.190
ID617324	617324	65	37.115	41.238	59.136	0	98	98	2	1	-10921639	102.476	106	61	152	2152	24.330	4.800	0.193	1.365
ID617313	617313	64	41.091	44.077	30.250	0	98	98	2	1	-10921639	171.429	172	111	234	3600	34.458	2.000	0.090	0.823
ID617312	617312	39	68.487	38.795	27.981	0	98	98	2	1	-10921639	183.619	185	123	255	3856	40.132	2.000	0.160	1.260
ID617315	617315	55	59.936	64.115	33.033	0	98	98	2	1	-10921639	220.714	217	168	255	4635	31.881	3.200	0.125	1.538
ID617314	617314	17	39.312	50.535	29.951	0	98	98	2	1	-10921639	203.524	201	139	255	4274	34.461	2.000	0.088	0.960
ID617317	617317	53	40.735	32.766	35.397	0	98	98	2	1	-10921639	196.857	197	131	255	4134	31.581	4.800	0.095	1.081
ID617316	617316	70	59.710	59.278	34.430	0	98	98	2	1	-10921639	219.667	226	139	255	4613	34.105	2.000	0.127	1.449
ID617319	617319	None	43.149	34.047	36.682	0	98	98	2	1	-10921639	192.905	189	139	255	4051	35.544	2.000	0.078	0.786
ID617318	617318	59	73.091	69.118	35.847	0	98	98	2	1	-10921639	207.571	205	123	255	4359	42.488	2.000	0.169	1.413
ID617305	617305	None	38.764	89.000	0.000	0	98	98	2	1	-10921639	222.333	230	164	255	4669	31.516	4.800	0.105	1.339
ID617307	617307	None	49.970	25.544	19.494	0	98	98	2	1	-10921639	133.762	119	82	201	2809	34.817	2.000	0.146	0.977
ID617306	617306	None	36.468	84.047	2.678	0	98	98	2	1	-10921639	178.857	180	152	209	3756	14.948	4.000	0.011	0.261
ID617309	617309	63	35.726	64.342	22.008	0	98	98	2	1	-10921639	233.810	255	176	255	4910	27.665	6.312	0.069	1.095
ID617308	617308	None	37.131	71.396	20.189	0	98	98	2	1	-10921639	191.571	193	148	238	4023	28.764	2.000	0.070	0.870
ID617311	617311	51	40.073	65.953	26.105	0	98	98	2	1	-10921639	232.095	242	180	255	4874	26.251	4.800	0.082	1.344
ID617310	617310	67	61.551	32.904	24.837	0	98	98	2	1	-10921639	184.476	189	119	255	3874	38.472	4.800	0.144	1.211
ID617353	617353	53	56.369	32.763	36.198	0	99	99	2	1	-10921639	205.000	201	152	255	4305	30.788	4.800	0.135	1.581
ID617352	617352	70	50.857	58.930	34.799	0	99	99	2	1	-10921639	211.238	222	119	255	4436	39.485	3.200	0.113	1.088
ID617355	617355	43	47.780	54.930	40.113	0	99	99	2	1	-10921639	201.381	217	127	255	4229	48.010	2.000	0.075	0.584
ID617354	617354	59	87.938	69.056	36.947	0	99	99	2	1	-10921639	202.143	201	127	255	4245	45.263	2.000	0.222	1.622
ID617357	617357	71	46.789	44.213	45.846	0	99	99	2	1	-10921639	219.333	255	127	255	4606	46.728	4.800	0.106	0.901
ID617356	617356	62	51.318	25.073	42.088	0	99	99	2	1	-10921639	132.857	131	90	180	2790	28.807	4.800	0.197	1.520
ID617359	617359	65	41.514	40.988	57.388	0	99	99	2	1	-10921639	117.190	123	69	164	2461	24.476	4.800	0.224	1.752
ID617358	617358	60	48.232	36.283	50.011	0	99	99	2	1	-10921639	122.952	123	61	197	2582	35.383	2.000	0.163	0.974
ID617345	617345	67	46.276	31.665	22.947	0	99	99	2	1	-10921639	168.286	172	115	213	3534	30.039	7.600	0.148	1.444
ID617347	617347	39	70.505	38.729	27.951	0	99	99	2	1	-10921639	180.095	164	115	255	3782	44.149	2.000	0.158	1.115
ID617346	617346	51	40.012	65.797	26.802	0	99	99	2	1	-10921639	227.810	242	139	255	4784	34.836	2.000	0.080	0.971
ID617349	617349	64	41.072	43.857	30.386	0	99	99	2	1	-10921639	154.381	156	94	234	3242	38.492	2.000	0.064	0.486
ID617348	617348	None	37.616	55.672	28.735	0	99	99	2	1	-10921639	184.762	185	123	242	3880	30.091	2.000	0.077	0.874
ID617351	617351	55	64.759	63.369	33.100	0	99	99	2	1	-10921639	210.190	205	152	255	4414	34.964	4.800	0.141	1.486
ID617350	617350	None	42.710	77.658	30.894	0	99	99	2	1	-10921639	156.619	152	111	201	3289	24.416	2.000	0.128	1.455
ID617376	617376	None	42.176	24.573	54.502	0	100	100	2	1	-10921639	70.000	61	20	143	1470	31.321	2.000	0.270	0.951
ID617369	617369	55	66.144	63.169	33.745	0	100	100	2	1	-10921639	209.524	201	164	255	4400	33.280	2.000	0.145	1.591
ID617368	617368	None	40.425	68.178	30.431	0	100	100	2	1	-10921639	184.190	168	148	242	3868	28.250	7.600	0.073	0.884
ID617371	617371	59	78.080	68.910	38.085	0	100	100	2	1	-10921639	188.952	168	139	255	3968	40.533	2.000	0.186	1.460
ID617370	617370	53	42.041	34.027	36.065	0	100	100	2	1	-10921639	201.714	201	135	255	4236	30.599	4.800	0.098	1.178
ID617373	617373	62	43.791	25.173	40.961	0	100	100	2	1	-10921639	130.524	135	65	172	2741	27.489	4.800	0.179	1.443
ID617372	617372	43	43.848	54.414	39.545	0	100	100	2	1	-10921639	212.286	242	115	255	4458	51.374	2.000	0.091	0.688
ID617375	617375	60	56.894	36.795	49.725	0	100	100	2	1	-10921639	125.762	119	49	201	2641	45.564	2.000	0.198	0.913
ID617374	617374	71	48.964	44.301	45.851	0	100	100	2	1	-10921639	218.476	255	111	255	4588	50.287	4.800	0.106	0.833
ID617361	617361	None	35.994	63.021	1.028	0	100	100	2	1	-10921639	159.667	156	119	217	3353	27.078	6.041	0.111	1.179
ID617360	617360	None	37.490	69.000	0.000	0	100	100	2	1	-10921639	176.667	172	143	217	3710	23.012	6.369	0.114	1.575
ID617363	617363	None	45.463	63.979	22.363	0	100	100	2	1	-10921639	223.000	242	160	255	4683	33.929	7.600	0.105	1.254
ID617362	617362	None	36.660	80.397	14.972	0	100	100	2	1	-10921639	156.762	152	115	205	3292	27.371	2.000	0.086	0.903
ID617365	617365	67	41.645	31.893	23.629	0	100	100	2	1	-10921639	162.286	160	115	226	3408	29.415	7.600	0.100	1.008
ID617364	617364	None	38.123	76.156	22.819	0	100	100	2	1	-10921639	148.143	148	106	226	3111	28.454	2.000	0.081	0.780
ID617367	617367	39	47.471	38.885	27.631	0	100	100	2	1	-10921639	175.429	176	127	242	3684	32.729	3.200	0.102	0.994
ID617366	617366	51	37.392	65.422	25.844	0	100	100	2	1	-10921639	222.857	238	131	255	4680	34.389	7.600	0.070	0.843
ID617401	617401	55	57.335	63.181	33.679	0	101	101	2	1	-10921639	164.429	164	94	255	3453	40.892	2.000	0.126	0.897
ID617400	617400	None	39.928	34.026	26.305	0	101	101	2	1	-10921639	173.190	168	135	209	3637	22.375	4.800	0.108	1.515
ID617403	617403	71	38.019	44.296	44.768	0	101	101	2	1	-10921639	209.667	213	139	255	4403	40.082	2.000	0.076	0.741
ID617402	617402	59	54.340	67.953	39.613	0	101	101	2	1	-10921639	142.857	135	86	234	3000	41.546	2.000	0.128	0.780
ID617399	617399	67	35.946	31.237	21.409	0	101	101	2	1	-10921639	137.286	131	102	205	2883	31.121	3.200	0.089	0.717
ID617398	617398	None	37.479	84.118	9.814	0	101	101	2	1	-10921639	182.857	185	131	242	3840	28.978	7.600	0.097	1.111
ID617405	617405	None	37.800	64.820	28.235	0	102	102	2	1	-10921639	191.238	193	160	238	4016	24.708	2.000	0.069	0.994
ID617404	617404	39	43.407	39.295	27.016	0	102	102	2	1	-10921639	164.048	160	127	209	3445	25.633	2.000	0.114	1.310
ID617407	617407	71	43.643	44.757	43.687	0	102	102	2	1	-10921639	214.286	222	135	255	4500	37.566	4.800	0.107	1.105
ID617406	617406	55	37.561	62.738	34.010	0	102	102	2	1	-10921639	179.190	180	131	238	3763	26.459	2.000	0.086	1.077
ID617409	617409	None	42.363	63.399	24.014	0	103	103	2	1	-10921639	170.286	160	106	234	3576	35.900	7.600	0.088	0.764
ID617408	617408	None	38.695	83.156	14.890	0	103	103	2	1	-10921639	183.429	189	135	242	3852	27.926	2.000	0.096	1.155
ID617411	617411	72	40.123	42.271	38.880	0	103	103	2	1	-10921639	198.381	209	139	255	4166	36.863	2.000	0.061	0.621
ID617410	617410	39	44.668	36.867	26.662	0	103	103	2	1	-10921639	180.667	180	139	246	3794	27.986	2.000	0.097	1.138
ID617413	617413	None	39.931	64.396	12.257	0	104	104	2	1	-10921639	179.429	176	135	230	3768	28.547	7.600	0.089	1.022
ID617415	617415	72	38.771	43.848	38.761	0	104	104	2	1	-10921639	203.857	205	164	255	4281	27.150	2.000	0.077	1.074
ID617414	617414	None	50.475	42.869	14.354	0	104	104	2	1	-10921639	178.952	172	135	238	3758	29.822	2.000	0.115	1.242
ID617412	617412	None	37.702	83.000	0.000	0	105	105	2	1	-10921639	172.762	172	119	246	3628	34.707	2.000	0.080	0.735
ID617416	617416	None	39.635	64.071	13.119	0	106	106	2	1	-10921639	165.333	164	119	213	3472	25.609	7.600	0.098	1.154
ID617417	617417	None	37.768	80.434	28.081	0	107	107	2	1	-10921639	152.857	152	90	213	3210	32.201	2.000	0.082	0.723
ID617419	617419	None	38.294	43.311	39.038	0	108	108	2	1	-10921639	151.667	148	102	201	3185	26.635	2.000	0.120	1.221
ID617418	617418	None	38.362	44.901	42.924	0	109	109	2	1	-10921639	145.524	143	106	197	3056	25.133	4.800	0.110	1.151
ID617421	617421	73	39.753	92.000	16.000	0	111	111	2	1	-10921639	200.381	209	165	226	4208	21.297	4.800	0.126	2.107
ID617420	617420	None	42.234	65.177	11.994	0	111	111	2	1	-10921639	173.000	168	123	213	3633	25.540	4.800	0.124	1.492
ID617424	617424	None	36.262	45.964	42.855	0	112	112	2	1	-10921639	136.429	143	78	176	2865	25.826	4.800	0.134	1.244
ID617423	617423	73	36.655	91.159	17.777	0	112	112	2	1	-10921639	187.333	185	127	226	3934	27.032	4.800	0.112	1.398
ID617422	617422	None	38.080	57.965	18.065	0	113	113	2	1	-10921639	136.000	135	90	185	2856	28.770	2.000	0.105	0.899
ID617425	617425	None	35.461	92.000	16.000	0	114	114	2	1	-10921639	178.714	184	139	226	3753	29.117	3.200	0.117	1.285
ID617427	617427	None	46.522	92.000	29.000	0	118	118	2	1	-10921639	148.143	143	111	238	3111	34.124	2.000	0.137	1.045
ID617426	617426	None	38.901	88.561	7.056	0	118	118	2	1	-10921639	217.524	217	168	255	4568	24.685	7.600	0.074	1.214
ID617429	617429	None	38.190	71.438	18.319	0	119	119	2	1	-10921639	180.952	180	148	230	3800	22.348	4.800	0.097	1.436
ID617428	617428	None	37.094	74.446	4.197	0	119	119	2	1	-10921639	198.333	205	131	255	4165	27.086	4.800	0.090	1.210
ID617431	617431	None	36.170	74.605	13.499	0	125	125	2	1	-10921639	166.714	164	119	217	3501	27.198	2.000	0.087	0.979
ID617430	617430	None	42.515	87.268	5.614	0	125	125	2	1	-10921639	180.810	176	135	234	3797	26.132	2.000	0.094	1.194
ID617434	617434	None	40.777	79.179	10.077	0	126	126	2	1	-10921639	166.190	164	123	201	3490	23.832	2.000	0.107	1.345
ID617433	617433	None	36.111	64.228	12.990	0	127	127	2	1	-10921639	142.381	135	90	209	2990	26.568	2.000	0.082	0.813
ID617432	617432	None	35.358	83.000	0.000	0	127	127	2	1	-10921639	190.857	189	153	238	4008	23.487	7.600	0.094	1.395
ID617435	617435	None	35.371	74.279	34.344	0	129	129	2	1	-10921639	140.571	135	86	189	2952	28.120	3.200	0.113	1.012
ID617436	617436	None	35.641	86.000	0.000	0	130	130	2	1	-10921639	190.476	197	150	226	4000	21.477	4.800	0.103	1.662
ID617438	617438	None	36.006	84.384	2.969	0	133	133	2	1	-10921639	198.238	197	156	246	4163	27.839	7.600	0.068	0.904
ID617437	617437	None	35.745	92.000	29.000	0	134	134	2	1	-10921639	141.238	135	104	189	2966	24.845	3.200	0.150	1.479
ID617439	617439	None	37.570	79.378	3.982	0	136	136	2	1	-10921639	184.429	185	148	242	3873	24.865	2.000	0.082	1.125
ID617440	617440	None	38.945	85.189	3.012	0	138	138	2	1	-10921639	208.905	205	152	255	4387	28.270	3.200	0.080	1.099
ID617441	617441	None	35.123	67.000	0.000	0	141	141	2	1	-10921639	167.524	164	122	197	3518	20.193	4.800	0.144	2.083
ID617442	617442	None	36.772	88.880	17.780	0	141	141	2	1	-10921639	159.714	164	123	205	3354	24.634	4.800	0.106	1.238
ID617444	617444	None	42.321	89.119	3.928	0	142	142	2	1	-10921639	218.190	222	172	255	4582	29.099	7.600	0.094	1.283
ID617443	617443	None	35.973	48.060	1.744	0	143	143	2	1	-10921639	149.000	148	111	205	3129	26.636	6.379	0.091	0.929
ID617447	617447	None	37.815	68.593	25.083	0	144	144	2	1	-10921639	150.667	152	94	209	3164	28.067	4.800	0.113	1.087
ID617446	617446	None	39.198	85.825	10.836	0	144	144	2	1	-10921639	171.905	176	135	205	3610	21.984	4.800	0.108	1.527
ID617445	617445	None	40.054	92.000	14.000	0	145	145	2	1	-10921639	160.381	160	119	201	3368	22.929	2.000	0.131	1.618
ID617449	617449	None	37.879	75.000	0.000	0	147	147	2	1	-10921639	195.143	185	138	255	4098	36.243	6.389	0.102	0.997
ID617448	617448	None	36.007	46.227	38.665	0	148	148	2	1	-10921639	140.143	143	98	205	2943	28.310	7.600	0.110	0.982
ID617451	617451	None	37.906	39.602	47.091	0	149	149	2	1	-10921639	101.095	106	61	168	2123	24.871	2.000	0.157	1.103
ID617450	617450	None	40.952	73.000	0.000	0	149	149	2	1	-10921639	191.857	193	153	255	4029	24.916	7.600	0.119	1.642
ID617459	617459	None	35.499	88.580	18.206	0	150	150	2	1	-10921639	156.714	156	131	213	3291	23.378	2.000	0.092	1.134
ID617458	617458	None	39.829	59.000	0.000	0	150	150	2	1	-10921639	155.667	168	102	189	3269	30.256	3.200	0.147	1.322
ID617457	617457	None	35.388	51.187	37.877	0	151	151	2	1	-10921639	166.571	168	123	205	3498	24.188	4.800	0.097	1.222
ID617456	617456	None	35.548	59.806	24.233	0	151	151	2	1	-10921639	128.000	127	82	193	2688	28.895	2.000	0.089	0.724
ID617455	617455	None	37.399	73.000	0.000	0	151	151	2	1	-10921639	162.857	161	126	217	3420	25.114	2.000	0.123	1.417
ID617454	617454	None	43.583	67.000	0.000	0	151	151	2	1	-10921639	144.905	139	95	201	3043	34.583	2.000	0.113	0.851
ID617453	617453	None	49.785	65.979	32.126	0	152	152	2	1	-10921639	147.048	135	111	217	3088	31.334	2.000	0.119	0.997
ID617452	617452	None	36.701	74.056	23.837	0	152	152	2	1	-10921639	178.429	176	143	242	3747	22.315	4.800	0.094	1.376
ID617463	617463	74	42.328	50.786	35.488	0	153	153	2	1	-10921639	142.857	143	78	213	3000	36.088	2.000	0.100	0.722
ID617461	617461	None	38.313	92.000	5.000	0	154	154	2	1	-10921639	220.476	222	173	255	4630	26.124	7.600	0.095	1.469
ID617460	617460	None	38.772	89.000	0.000	0	154	154	2	1	-10921639	212.238	205	164	255	4457	32.191	4.800	0.115	1.357
ID617462	617462	74	66.158	50.234	35.674	0	154	154	2	1	-10921639	171.286	168	115	255	3597	39.640	2.000	0.160	1.189
ID617481	617481	None	43.404	30.407	12.216	0	155	155	2	1	-10921639	122.619	119	86	172	2575	26.982	2.000	0.164	1.282
ID617480	617480	None	41.176	74.000	0.000	0	155	155	2	1	-10921639	156.333	160	102	217	3283	30.396	2.000	0.111	1.028
ID617482	617482	74	53.013	49.386	35.751	0	155	155	2	1	-10921639	174.190	168	123	250	3658	34.356	2.000	0.107	0.979
ID617465	617465	None	38.170	92.000	7.000	0	156	156	2	1	-10921639	191.095	185	146	255	4013	33.727	3.200	0.085	0.890
ID617464	617464	None	39.632	83.000	0.000	0	156	156	2	1	-10921639	221.429	222	164	255	4650	30.761	7.600	0.087	1.152
ID617467	617467	74	51.904	49.730	35.453	0	156	156	2	1	-10921639	180.286	176	111	255	3786	34.181	2.000	0.108	1.024
ID617466	617466	75	39.243	53.886	26.635	0	156	156	2	1	-10921639	167.857	168	135	201	3525	19.971	4.800	0.145	2.128
ID617472	617472	74	52.521	49.664	36.144	0	157	157	2	1	-10921639	193.048	193	152	250	4054	29.049	4.800	0.134	1.569
ID617469	617469	None	35.695	64.075	12.294	0	157	157	2	1	-10921639	135.905	131	90	185	2854	26.425	2.000	0.085	0.808
ID617468	617468	76	58.198	31.090	12.326	0	157	157	2	1	-10921639	155.619	152	115	213	3268	29.340	2.000	0.177	1.592
ID617471	617471	None	57.973	66.059	33.022	0	157	157	2	1	-10921639	157.143	152	106	222	3300	28.746	4.800	0.175	1.631
ID617470	617470	75	45.774	52.714	28.898	0	157	157	2	1	-10921639	159.619	152	119	222	3352	30.781	2.000	0.107	1.001
ID617473	617473	None	35.913	83.000	0.000	0	158	158	2	1	-10921639	197.571	205	165	226	4149	20.309	4.800	0.117	2.045
ID617475	617475	76	49.510	32.159	12.855	0	158	158	2	1	-10921639	141.381	139	94	189	2969	31.328	7.600	0.150	1.177
ID617474	617474	None	38.461	92.000	3.000	0	158	158	2	1	-10921639	194.714	197	150	250	4089	28.959	2.000	0.096	1.176
ID617477	617477	77	49.534	53.683	25.567	0	158	158	2	1	-10921639	148.667	135	106	226	3122	34.121	7.600	0.146	1.112
ID617476	617476	None	46.027	60.105	20.714	0	158	158	2	1	-10921639	155.333	148	102	226	3262	29.766	2.000	0.114	1.069
ID617479	617479	None	36.722	47.629	42.750	0	158	158	2	1	-10921639	136.857	143	78	201	2874	33.254	2.000	0.089	0.672
ID617478	617478	74	43.674	49.747	35.858	0	158	158	2	1	-10921639	182.048	185	106	242	3823	36.533	2.000	0.091	0.832
ID617483	617483	None	37.354	87.000	0.000	0	159	159	2	1	-10921639	211.476	205	156	255	4441	28.301	4.800	0.097	1.317
ID617485	617485	None	36.029	72.580	19.768	0	159	159	2	1	-10921639	144.857	139	94	193	3042	28.694	2.000	0.090	0.835
ID617484	617484	76	58.388	31.906	12.848	0	159	159	2	1	-10921639	168.429	168	111	238	3537	33.043	7.600	0.160	1.408
ID617487	617487	78	37.577	77.678	32.958	0	159	159	2	1	-10921639	131.190	123	94	185	2755	25.191	2.000	0.105	0.988
ID617486	617486	77	39.130	53.878	25.081	0	159	159	2	1	-10921639	146.524	148	94	197	3077	26.521	4.800	0.121	1.191
ID617489	617489	74	40.883	49.719	36.169	0	159	159	2	1	-10921639	178.905	176	111	234	3757	29.863	2.000	0.094	1.029
ID617488	617488	79	38.563	43.983	36.400	0	159	159	2	1	-10921639	142.667	143	86	197	2996	32.321	7.600	0.094	0.757
ID617496	617496	74	44.487	49.861	35.631	0	160	160	2	1	-10921639	164.952	156	119	238	3464	34.018	2.000	0.104	0.914
ID617491	617491	None	39.023	64.981	12.559	0	160	160	2	1	-10921639	153.524	152	98	222	3224	30.831	6.310	0.108	0.967
ID617490	617490	76	58.140	32.614	12.149	0	160	160	2	1	-10921639	167.143	164	119	226	3510	32.277	4.800	0.162	1.443
ID617493	617493	None	35.887	36.561	29.541	0	160	160	2	1	-10921639	110.000	111	61	164	2310	28.431	2.000	0.114	0.794
ID617492	617492	77	61.550	53.684	27.311	0	160	160	2	1	-10921639	168.905	164	106	238	3547	41.664	2.000	0.178	1.228
ID617495	617495	79	36.894	44.012	36.335	0	160	160	2	1	-10921639	142.429	143	90	201	2991	25.557	2.000	0.094	0.954
ID617494	617494	78	41.497	78.491	32.762	0	160	160	2	1	-10921639	157.000	152	115	205	3297	25.171	4.800	0.126	1.400
ID617497	617497	None	42.630	92.000	6.000	0	161	161	2	1	-10921639	204.667	213	165	255	4298	26.615	4.800	0.116	1.598
ID617499	617499	77	47.302	53.937	27.151	0	161	161	2	1	-10921639	165.190	160	123	213	3469	28.014	4.800	0.136	1.412
ID617498	617498	76	47.782	32.086	11.649	0	161	161	2	1	-10921639	158.762	164	111	205	3334	29.836	6.325	0.144	1.338
ID617501	617501	79	41.555	43.964	36.268	0	161	161	2	1	-10921639	149.381	143	111	234	3137	34.722	7.600	0.085	0.672
ID617500	617500	None	41.948	35.658	36.307	0	161	161	2	1	-10921639	115.667	115	78	176	2429	24.009	4.800	0.175	1.438
ID617504	617504	77	66.858	53.271	26.777	0	162	162	2	1	-10921639	166.571	156	106	246	3498	40.313	2.000	0.180	1.260
ID617503	617503	76	48.333	32.780	11.286	0	162	162	2	1	-10921639	158.667	152	115	205	3332	28.494	5.991	0.130	1.281
ID617502	617502	None	40.433	87.292	2.914	0	162	162	2	1	-10921639	214.524	213	172	255	4505	25.980	3.200	0.076	1.164
ID617513	617513	77	77.141	52.775	26.386	0	163	163	2	1	-10921639	184.571	185	115	255	3876	46.283	2.000	0.195	1.302
ID617512	617512	76	42.488	33.926	10.683	0	163	163	2	1	-10921639	166.476	168	135	209	3496	20.834	4.800	0.127	1.804
ID617515	617515	80	45.186	52.045	50.179	0	163	163	2	1	-10921639	110.238	111	65	168	2315	29.750	2.000	0.157	1.006
ID617514	617514	81	46.762	48.246	34.976	0	163	163	2	1	-10921639	196.238	193	156	255	4121	25.948	4.800	0.102	1.405
ID617505	617505	None	47.774	87.328	5.740	0	164	164	2	1	-10921639	224.714	226	176	255	4719	28.002	4.800	0.106	1.532
ID617507	617507	82	35.488	25.402	23.908	0	164	164	2	1	-10921639	84.000	82	45	123	1764	22.581	2.000	0.182	1.146
ID617506	617506	76	76.154	31.880	12.036	0	164	164	2	1	-10921639	199.143	205	143	255	4182	36.278	2.000	0.199	1.819
ID617509	617509	81	45.836	48.148	35.067	0	164	164	2	1	-10921639	171.333	164	119	255	3598	34.773	2.000	0.073	0.673
ID617508	617508	77	77.409	52.959	26.152	0	164	164	2	1	-10921639	178.476	172	111	255	3748	47.647	2.000	0.172	1.098
ID617511	617511	80	41.907	52.650	50.224	0	164	164	2	1	-10921639	108.190	111	57	152	2272	29.065	2.000	0.162	1.039
ID617510	617510	83	38.939	30.723	43.044	0	164	164	2	1	-10921639	99.857	102	53	143	2097	27.013	7.600	0.166	1.051
ID617517	617517	82	49.661	25.583	23.866	0	165	165	2	1	-10921639	106.905	102	57	164	2245	30.399	2.000	0.216	1.250
ID617516	617516	76	56.005	32.065	12.258	0	165	165	2	1	-10921639	175.333	176	111	226	3682	34.708	2.000	0.144	1.276
ID617519	617519	81	56.733	48.403	35.234	0	165	165	2	1	-10921639	191.333	189	135	255	4018	34.657	2.000	0.131	1.280
ID617518	617518	77	83.038	53.415	25.751	0	165	165	2	1	-10921639	185.238	168	123	255	3890	49.606	2.000	0.212	1.308
ID617521	617521	None	42.890	43.035	36.155	0	165	165	2	1	-10921639	160.619	164	111	205	3373	28.056	4.800	0.131	1.327
ID617520	617520	None	37.101	36.345	36.445	0	165	165	2	1	-10921639	109.762	106	57	172	2305	31.066	2.000	0.131	0.818
ID617523	617523	83	38.507	30.806	42.350	0	165	165	2	1	-10921639	103.571	102	61	135	2175	20.610	4.800	0.211	1.752
ID617522	617522	84	42.911	65.946	35.717	0	165	165	2	1	-10921639	137.048	127	82	213	2878	36.137	2.000	0.105	0.721
ID617524	617524	85	42.388	48.050	42.079	0	165	165	2	1	-10921639	154.571	148	98	226	3246	31.529	7.600	0.098	0.877
ID617567	617567	None	37.473	76.403	4.637	0	166	166	2	1	-10921639	179.905	180	111	242	3778	31.287	2.000	0.063	0.679
ID617566	617566	None	42.707	64.000	0.000	0	166	166	2	1	-10921639	175.048	172	138	222	3676	22.964	7.600	0.140	1.871
ID617569	617569	None	45.915	29.883	21.194	0	166	166	2	1	-10921639	112.095	106	65	185	2354	32.471	2.000	0.146	0.881
ID617568	617568	76	67.003	32.557	12.686	0	166	166	2	1	-10921639	180.333	172	102	255	3787	40.873	2.000	0.167	1.262
ID617571	617571	77	50.737	53.816	26.427	0	166	166	2	1	-10921639	166.857	152	123	234	3504	33.927	6.026	0.135	1.172
ID617570	617570	82	50.541	25.699	23.800	0	166	166	2	1	-10921639	119.857	119	61	180	2517	32.133	2.000	0.185	1.165
ID617573	617573	84	47.409	67.034	35.895	0	166	166	2	1	-10921639	137.571	123	102	205	2889	30.288	2.000	0.127	1.025
ID617572	617572	81	51.263	48.172	35.920	0	166	166	2	1	-10921639	193.952	193	123	255	4073	34.099	2.000	0.112	1.150
ID617575	617575	85	52.093	48.212	42.051	0	166	166	2	1	-10921639	160.095	152	115	250	3362	34.825	2.000	0.113	0.932
ID617574	617574	83	37.210	30.925	41.041	0	166	166	2	1	-10921639	127.476	127	98	160	2677	17.645	4.800	0.169	2.092
ID617545	617545	85	35.015	48.247	41.493	0	167	167	2	1	-10921639	162.619	156	135	205	3415	21.807	4.800	0.095	1.300
ID617544	617544	84	58.635	67.229	36.586	0	167	167	2	1	-10921639	143.905	139	86	234	3022	41.482	2.000	0.150	0.903
ID617546	617546	86	45.905	52.246	50.324	0	167	167	2	1	-10921639	123.667	123	86	168	2597	27.527	3.200	0.175	1.341
ID617539	617539	76	57.122	32.905	12.666	0	167	167	2	1	-10921639	177.095	180	115	246	3719	34.907	7.600	0.161	1.406
ID617541	617541	82	38.820	26.726	24.358	0	167	167	2	1	-10921639	113.667	111	65	148	2387	23.419	4.800	0.184	1.506
ID617540	617540	87	40.468	62.077	23.283	0	167	167	2	1	-10921639	137.762	139	106	185	2893	21.902	2.000	0.139	1.536
ID617543	617543	None	38.911	36.112	27.195	0	167	167	2	1	-10921639	108.429	98	53	164	2277	28.722	2.000	0.133	0.885
ID617542	617542	77	62.274	53.189	26.419	0	167	167	2	1	-10921639	159.429	152	90	234	3348	38.710	4.800	0.193	1.335
ID617561	617561	77	40.988	53.018	27.107	0	168	168	2	1	-10921639	152.238	148	106	217	3197	29.331	2.000	0.098	0.924
ID617560	617560	88	66.794	29.870	26.218	0	168	168	2	1	-10921639	134.000	127	86	213	2814	41.361	2.000	0.197	1.064
ID617563	617563	84	56.859	67.753	36.311	0	168	168	2	1	-10921639	135.667	119	74	222	2849	44.185	2.000	0.124	0.679
ID617562	617562	81	47.026	49.099	35.752	0	168	168	2	1	-10921639	185.571	176	148	255	3897	29.408	2.000	0.082	0.954
ID617565	617565	86	35.673	52.286	50.692	0	168	168	2	1	-10921639	111.905	111	65	152	2350	24.613	2.000	0.157	1.232
ID617564	617564	85	53.466	48.102	41.254	0	168	168	2	1	-10921639	176.714	172	123	242	3711	33.966	2.000	0.119	1.105
ID617557	617557	None	41.499	89.199	6.453	0	168	168	2	1	-10921639	224.571	234	160	255	4716	32.046	2.000	0.086	1.106
ID617559	617559	87	41.139	61.302	24.265	0	168	168	2	1	-10921639	144.333	148	102	189	3031	25.271	7.600	0.142	1.420
ID617558	617558	76	54.344	33.914	13.105	0	168	168	2	1	-10921639	192.143	193	123	246	4035	26.733	4.800	0.154	1.919
ID617577	617577	87	39.561	62.417	23.016	0	169	169	2	1	-10921639	140.810	135	98	217	2957	33.652	2.000	0.095	0.727
ID617576	617576	76	63.552	34.317	14.662	0	169	169	2	1	-10921639	180.524	176	119	238	3791	36.573	4.800	0.188	1.564
ID617579	617579	81	42.561	48.337	35.817	0	169	169	2	1	-10921639	187.667	176	135	255	3941	31.198	2.000	0.078	0.872
ID617578	617578	88	58.706	32.031	27.493	0	169	169	2	1	-10921639	149.524	143	102	230	3140	33.490	2.000	0.184	1.386
ID617581	617581	84	57.228	67.188	36.510	0	169	169	2	1	-10921639	137.476	127	65	222	2887	39.081	2.000	0.178	1.063
ID617580	617580	None	37.421	77.110	35.572	0	169	169	2	1	-10921639	134.095	135	86	205	2816	31.997	2.000	0.081	0.629
ID617583	617583	86	37.721	52.124	49.789	0	169	169	2	1	-10921639	123.476	127	86	156	2593	21.297	2.000	0.149	1.499
ID617582	617582	89	38.511	31.045	39.369	0	169	169	2	1	-10921639	115.048	123	65	160	2416	27.356	2.000	0.144	1.060
ID617547	617547	None	59.412	65.327	12.857	0	170	170	2	1	-10921639	168.714	164	119	242	3543	34.947	4.800	0.170	1.404
ID617549	617549	87	41.860	62.857	22.991	0	170	170	2	1	-10921639	139.190	143	102	185	2923	22.888	2.000	0.147	1.561
ID617548	617548	76	69.171	34.706	15.254	0	170	170	2	1	-10921639	192.667	185	139	255	4046	34.765	4.800	0.182	1.708
ID617551	617551	88	65.612	34.163	27.289	0	170	170	2	1	-10921639	157.857	160	86	255	3315	44.254	2.000	0.170	1.039
ID617550	617550	77	36.034	54.313	26.061	0	170	170	2	1	-10921639	133.619	127	98	193	2806	25.968	2.000	0.097	0.913
ID617553	617553	84	58.577	67.292	36.421	0	170	170	2	1	-10921639	142.619	131	94	230	2995	37.185	2.000	0.165	1.086
ID617552	617552	81	45.264	48.256	35.950	0	170	170	2	1	-10921639	183.476	180	111	255	3853	35.264	2.000	0.074	0.715
ID617555	617555	85	41.782	48.155	39.913	0	170	170	2	1	-10921639	172.857	172	90	230	3630	37.663	2.000	0.070	0.597
ID617554	617554	89	37.290	32.123	39.134	0	170	170	2	1	-10921639	130.524	131	90	176	2741	25.175	2.000	0.123	1.136
ID617556	617556	90	41.278	36.410	52.393	0	170	170	2	1	-10921639	96.619	98	37	143	2029	30.091	6.026	0.235	1.222
ID617537	617537	None	46.727	52.018	49.620	0	171	171	2	1	-10921639	124.238	123	74	201	2609	31.553	2.000	0.156	1.065
ID617536	617536	85	45.350	47.697	38.855	0	171	171	2	1	-10921639	179.905	180	127	250	3778	35.638	2.000	0.093	0.861
ID617538	617538	90	56.215	36.867	51.910	0	171	171	2	1	-10921639	123.524	131	61	172	2594	32.672	4.800	0.239	1.460
ID617529	617529	88	60.625	35.315	28.359	0	171	171	2	1	-10921639	162.286	160	86	246	3408	47.731	2.000	0.146	0.865
ID617528	617528	77	40.936	53.732	26.612	0	171	171	2	1	-10921639	141.857	139	94	213	2979	28.947	2.000	0.107	0.948
ID617531	617531	None	48.777	56.802	34.216	0	171	171	2	1	-10921639	135.429	123	78	213	2844	33.691	2.000	0.135	0.958
ID617530	617530	91	38.159	39.932	28.724	0	171	171	2	1	-10921639	165.714	168	127	222	3480	26.670	2.000	0.088	1.004
ID617533	617533	84	62.541	67.381	35.661	0	171	171	2	1	-10921639	148.810	143	90	255	3125	45.406	2.000	0.146	0.837
ID617532	617532	81	35.781	49.067	35.365	0	171	171	2	1	-10921639	186.381	193	131	230	3914	31.199	7.600	0.082	0.906
ID617535	617535	None	35.590	35.977	39.028	0	171	171	2	1	-10921639	139.476	139	98	205	2929	23.619	2.000	0.084	0.913
ID617534	617534	92	50.097	79.368	38.133	0	171	171	2	1	-10921639	134.619	131	86	193	2827	35.736	2.000	0.131	0.873
ID617525	617525	None	35.587	79.000	0.000	0	171	171	2	1	-10921639	155.143	148	104	213	3258	32.453	2.000	0.086	0.756
ID617527	617527	87	60.790	62.037	24.089	0	171	171	2	1	-10921639	166.667	156	119	250	3500	32.835	4.800	0.167	1.452
ID617526	617526	76	68.244	35.593	16.027	0	171	171	2	1	-10921639	206.857	197	160	255	4344	30.946	4.800	0.177	2.006
ID617593	617593	None	39.568	42.020	35.852	0	172	172	2	1	-10921639	162.524	172	98	222	3413	32.284	2.000	0.089	0.823
ID617592	617592	81	47.260	50.138	34.264	0	172	172	2	1	-10921639	189.238	189	135	250	3974	32.508	2.000	0.103	1.088
ID617595	617595	92	47.418	80.194	38.135	0	172	172	2	1	-10921639	141.381	143	90	176	2969	28.493	4.800	0.155	1.331
ID617594	617594	84	64.532	67.256	35.712	0	172	172	2	1	-10921639	153.286	148	78	242	3219	45.631	2.000	0.174	0.997
ID617597	617597	None	39.221	46.799	60.135	0	172	172	2	1	-10921639	95.286	102	49	127	2001	22.181	7.600	0.211	1.494
ID617596	617596	90	51.444	36.874	51.609	0	172	172	2	1	-10921639	122.190	115	74	168	2566	27.755	4.800	0.229	1.642
ID617585	617585	93	39.777	65.930	12.049	0	172	172	2	1	-10921639	133.190	123	98	189	2797	28.972	3.200	0.109	0.905
ID617584	617584	None	39.361	82.000	0.000	0	172	172	2	1	-10921639	203.667	209	150	242	4277	27.002	7.600	0.097	1.338
ID617587	617587	87	70.289	62.547	24.128	0	172	172	2	1	-10921639	168.143	160	115	255	3531	42.697	2.000	0.181	1.208
ID617586	617586	76	65.062	36.043	16.470	0	172	172	2	1	-10921639	221.857	226	164	255	4659	27.200	4.800	0.172	2.390
ID617589	617589	77	39.266	54.098	27.232	0	172	172	2	1	-10921639	147.619	152	102	205	3100	25.190	2.000	0.106	1.128
ID617588	617588	None	37.449	45.408	26.225	0	172	172	2	1	-10921639	149.905	143	102	197	3148	29.474	2.000	0.108	0.993
ID617591	617591	91	49.245	39.248	28.065	0	172	172	2	1	-10921639	177.619	180	111	255	3730	35.133	2.000	0.102	0.935
ID617590	617590	88	44.489	35.345	28.163	0	172	172	2	1	-10921639	164.952	164	94	213	3464	37.020	4.800	0.118	0.942
ID617625	617625	92	50.230	81.936	39.339	0	173	173	2	1	-10921639	150.048	148	98	193	3151	30.347	2.000	0.141	1.226
ID617624	617624	85	43.248	47.754	38.828	0	173	173	2	1	-10921639	185.476	189	143	226	3895	27.373	2.000	0.092	1.142
ID617626	617626	90	60.539	37.182	51.512	0	173	173	2	1	-10921639	124.095	123	61	193	2606	37.339	4.800	0.249	1.323
ID617615	617615	93	47.413	64.803	12.882	0	173	173	2	1	-10921639	170.333	168	135	230	3577	29.186	3.200	0.139	1.424
ID617617	617617	76	66.473	35.541	17.219	0	173	173	2	1	-10921639	194.333	193	131	255	4081	39.761	2.000	0.160	1.350
ID617616	617616	97	40.376	45.363	15.784	0	173	173	2	1	-10921639	144.381	135	94	230	3032	33.680	7.600	0.084	0.667
ID617619	617619	77	36.723	53.278	27.398	0	173	173	2	1	-10921639	147.095	148	94	205	3089	30.397	4.800	0.112	0.976
ID617618	617618	87	79.517	62.117	23.972	0	173	173	2	1	-10921639	189.095	193	131	255	3971	37.343	4.800	0.217	1.803
ID617621	617621	91	56.415	39.033	28.883	0	173	173	2	1	-10921639	196.429	205	131	255	4125	40.293	2.000	0.113	0.991
ID617620	617620	88	56.324	36.097	29.047	0	173	173	2	1	-10921639	190.524	197	123	250	4001	38.132	6.378	0.132	1.164
ID617623	617623	84	68.101	66.839	35.974	0	173	173	2	1	-10921639	154.048	139	106	250	3235	39.765	2.000	0.173	1.142
ID617622	617622	81	42.099	48.977	35.885	0	173	173	2	1	-10921639	188.905	185	139	255	3967	28.087	4.800	0.097	1.189
ID617609	617609	84	66.138	66.866	36.156	0	174	174	2	1	-10921639	149.333	135	82	230	3136	41.732	2.000	0.184	1.112
ID617608	617608	None	44.383	20.987	36.104	0	174	174	2	1	-10921639	83.524	86	41	156	1754	29.603	7.600	0.198	0.932
ID617611	617611	94	44.481	37.748	39.063	0	174	174	2	1	-10921639	170.810	164	123	230	3587	32.040	2.000	0.092	0.900
ID617610	617610	95	37.219	79.576	37.688	0	174	174	2	1	-10921639	144.095	143	106	193	3026	25.187	7.600	0.098	1.025
ID617613	617613	92	38.997	83.222	41.364	0	174	174	2	1	-10921639	132.000	131	94	209	2772	28.657	2.000	0.085	0.720
ID617612	617612	85	41.871	48.232	38.692	0	174	174	2	1	-10921639	184.524	189	102	250	3875	40.929	2.000	0.082	0.685
ID617614	617614	96	44.100	46.545	60.735	0	174	174	2	1	-10921639	97.857	98	53	148	2055	26.507	4.800	0.219	1.328
ID617601	617601	97	51.736	45.192	15.847	0	174	174	2	1	-10921639	142.429	135	102	217	2991	31.764	2.000	0.146	1.144
ID617600	617600	93	39.629	64.238	12.821	0	174	174	2	1	-10921639	142.571	139	98	205	2994	29.672	2.000	0.081	0.720
ID617603	617603	87	74.072	62.623	23.836	0	174	174	2	1	-10921639	196.667	205	123	255	4130	42.596	4.800	0.174	1.369
ID617602	617602	76	69.479	35.167	17.363	0	174	174	2	1	-10921639	214.238	213	152	255	4499	32.246	4.800	0.175	1.982
ID617605	617605	88	59.990	36.092	29.156	0	174	174	2	1	-10921639	185.238	193	119	230	3890	36.015	4.800	0.166	1.462
ID617604	617604	98	37.977	50.289	28.108	0	174	174	2	1	-10921639	149.429	152	86	201	3138	30.569	2.000	0.084	0.761
ID617607	617607	81	37.925	49.528	35.204	0	174	174	2	1	-10921639	192.762	189	152	250	4048	29.069	4.800	0.086	1.054
ID617606	617606	91	38.870	40.068	29.097	0	174	174	2	1	-10921639	191.667	197	127	255	4025	32.220	2.000	0.079	0.867
ID617599	617599	None	35.743	80.248	6.779	0	174	174	2	1	-10921639	184.571	180	148	250	3876	25.535	2.000	0.076	1.027
ID617598	617598	None	41.635	92.000	5.000	0	174	174	2	1	-10921639	203.476	201	146	255	4273	29.325	6.324	0.129	1.584
ID617640	617640	145	38.637	41.801	68.701	0	175	175	2	1	-10921639	73.571	74	32	119	1545	22.798	2.000	0.241	1.253
ID617633	617633	84	63.943	66.490	36.290	0	175	175	2	1	-10921639	157.333	152	98	230	3304	39.216	2.000	0.181	1.227
ID617632	617632	91	52.602	40.644	29.690	0	175	175	2	1	-10921639	193.000	185	127	255	4053	37.904	2.000	0.095	0.883
ID617635	617635	94	44.776	37.285	40.081	0	175	175	2	1	-10921639	156.667	152	115	222	3290	31.452	2.000	0.100	0.907
ID617634	617634	95	48.387	78.343	37.963	0	175	175	2	1	-10921639	136.619	131	86	201	2869	29.987	2.000	0.162	1.269
ID617637	617637	None	38.548	50.658	49.814	0	175	175	2	1	-10921639	103.762	94	57	172	2179	31.624	2.000	0.126	0.735
ID617636	617636	146	41.412	53.660	40.749	0	175	175	2	1	-10921639	125.190	119	65	201	2629	40.968	2.000	0.101	0.563
ID617639	617639	96	38.596	46.315	60.897	0	175	175	2	1	-10921639	85.762	78	41	127	1801	26.270	2.000	0.223	1.192
ID617638	617638	90	48.930	37.208	52.174	0	175	175	2	1	-10921639	114.762	115	53	156	2410	25.606	4.800	0.258	1.838
ID617627	617627	97	40.117	45.096	16.248	0	175	175	2	1	-10921639	135.810	131	90	226	2852	31.456	2.000	0.085	0.676
ID617629	617629	87	77.480	61.626	23.550	0	175	175	2	1	-10921639	202.667	201	123	255	4256	48.375	4.800	0.201	1.401
ID617628	617628	76	78.375	35.113	17.403	0	175	175	2	1	-10921639	217.190	230	148	255	4561	33.596	4.800	0.213	2.268
ID617631	617631	88	41.772	37.032	28.743	0	175	175	2	1	-10921639	192.000	197	135	238	4032	24.075	6.316	0.130	1.835
ID617630	617630	98	35.832	52.705	27.461	0	175	175	2	1	-10921639	148.048	148	98	213	3109	30.722	2.000	0.086	0.761
ID617665	617665	146	37.312	52.794	39.908	0	176	176	2	1	-10921639	139.000	135	57	201	2919	38.988	2.000	0.078	0.516
ID617664	617664	95	38.440	77.848	37.705	0	176	176	2	1	-10921639	125.238	123	78	189	2630	31.558	7.600	0.115	0.817
ID617667	617667	145	36.096	41.929	68.612	0	176	176	2	1	-10921639	72.143	61	41	115	1515	24.173	2.000	0.192	0.960
ID617666	617666	90	38.697	36.952	52.627	0	176	176	2	1	-10921639	102.667	106	65	156	2156	27.523	2.000	0.177	1.123
ID617668	617668	None	35.308	31.982	69.667	0	176	176	2	1	-10921639	67.143	65	37	98	1410	19.236	3.200	0.301	1.614
ID617657	617657	87	72.897	60.349	22.882	0	176	176	2	1	-10921639	195.810	193	127	255	4112	43.092	2.000	0.171	1.330
ID617656	617656	76	77.962	35.330	17.702	0	176	176	2	1	-10921639	215.048	238	111	255	4516	46.941	4.800	0.209	1.586
ID617659	617659	88	35.527	37.115	30.067	0	176	176	2	1	-10921639	175.952	180	102	255	3695	37.259	6.266	0.093	0.803
ID617658	617658	100	35.756	44.639	25.252	0	176	176	2	1	-10921639	143.476	139	98	205	3013	30.600	2.000	0.079	0.688
ID617661	617661	None	40.320	55.880	34.176	0	176	176	2	1	-10921639	135.238	127	82	193	2840	35.529	2.000	0.096	0.666
ID617660	617660	91	60.182	40.618	29.479	0	176	176	2	1	-10921639	203.524	209	94	255	4274	48.560	2.000	0.125	0.932
ID617663	617663	85	41.612	47.928	37.291	0	176	176	2	1	-10921639	202.476	197	152	255	4252	33.227	4.800	0.097	1.073
ID617662	617662	84	75.934	66.415	35.673	0	176	176	2	1	-10921639	163.429	152	98	255	3432	47.850	2.000	0.204	1.158
ID617655	617655	97	48.306	45.632	17.470	0	176	176	2	1	-10921639	138.905	143	69	217	2917	37.038	2.000	0.136	0.897
ID617654	617654	None	37.581	82.864	16.102	0	176	176	2	1	-10921639	179.476	185	135	230	3769	26.057	2.000	0.091	1.146
ID617641	617641	76	75.139	35.820	18.231	0	177	177	2	1	-10921639	237.762	250	180	255	4993	22.603	4.800	0.223	3.836
ID617643	617643	87	74.585	59.713	22.508	0	177	177	2	1	-10921639	198.190	201	131	255	4162	38.765	4.800	0.212	1.790
ID617642	617642	97	36.484	45.691	18.195	0	177	177	2	1	-10921639	132.000	127	74	189	2772	27.871	2.000	0.101	0.869
ID617645	617645	98	44.575	50.845	26.920	0	177	177	2	1	-10921639	158.810	156	90	213	3335	35.393	2.000	0.109	0.883
ID617644	617644	100	36.343	44.452	25.453	0	177	177	2	1	-10921639	148.524	148	102	213	3119	32.803	7.600	0.087	0.725
ID617647	617647	88	47.190	38.021	30.611	0	177	177	2	1	-10921639	189.714	185	139	255	3984	36.764	7.600	0.099	0.933
ID617646	617646	91	48.369	39.804	29.696	0	177	177	2	1	-10921639	192.429	193	131	255	4041	33.722	7.600	0.121	1.229
ID617649	617649	84	69.513	65.651	35.216	0	177	177	2	1	-10921639	166.524	156	119	250	3497	36.181	4.800	0.198	1.522
ID617648	617648	101	40.931	49.910	35.193	0	177	177	2	1	-10921639	204.619	205	164	255	4297	28.582	6.354	0.094	1.227
ID617651	617651	85	39.003	46.963	37.808	0	177	177	2	1	-10921639	204.952	205	143	255	4304	29.458	7.600	0.070	0.912
ID617650	617650	95	47.064	76.211	37.359	0	177	177	2	1	-10921639	160.381	156	106	230	3368	26.783	4.800	0.153	1.589
ID617653	617653	96	36.745	45.627	59.515	0	177	177	2	1	-10921639	90.190	86	53	148	1894	23.066	4.800	0.214	1.379
ID617652	617652	90	36.098	36.757	52.357	0	177	177	2	1	-10921639	96.952	94	57	152	2036	29.914	2.000	0.161	0.899
ID617673	617673	91	53.080	40.343	30.344	0	178	178	2	1	-10921639	189.476	193	123	250	3979	36.458	2.000	0.121	1.119
ID617672	617672	98	35.317	49.327	29.054	0	178	178	2	1	-10921639	176.286	172	131	242	3702	31.106	7.600	0.065	0.692
ID617675	617675	101	48.783	50.120	34.935	0	178	178	2	1	-10921639	215.095	217	176	255	4517	30.977	4.800	0.111	1.382
ID617674	617674	103	41.673	80.956	33.935	0	178	178	2	1	-10921639	151.286	148	111	242	3177	30.221	7.600	0.103	0.935
ID617677	617677	85	47.991	48.764	37.277	0	178	178	2	1	-10921639	228.143	238	160	255	4791	29.236	6.330	0.109	1.536
ID617676	617676	84	68.319	65.154	35.194	0	178	178	2	1	-10921639	166.810	164	111	255	3503	41.539	2.000	0.160	1.110
ID617679	617679	None	39.623	39.070	47.851	0	178	178	2	1	-10921639	133.619	131	69	185	2806	34.181	2.000	0.102	0.721
ID617678	617678	95	53.515	75.520	36.810	0	178	178	2	1	-10921639	154.810	143	106	222	3251	35.901	2.000	0.143	1.081
ID617669	617669	None	35.494	92.000	7.000	0	178	178	2	1	-10921639	175.762	180	139	255	3691	29.875	7.600	0.078	0.855
ID617671	617671	87	80.107	58.571	22.800	0	178	178	2	1	-10921639	194.667	193	123	255	4088	45.166	4.800	0.219	1.547
ID617670	617670	76	71.388	36.268	18.182	0	178	178	2	1	-10921639	230.905	255	152	255	4849	34.347	4.800	0.188	2.127
ID617681	617681	96	47.276	45.434	59.186	0	178	178	2	1	-10921639	97.238	98	57	135	2042	25.820	4.800	0.240	1.460
ID617680	617680	90	54.079	36.845	53.027	0	178	178	2	1	-10921639	98.000	90	41	176	2058	33.126	2.000	0.225	1.089
ID617689	617689	84	74.572	64.596	35.121	0	179	179	2	1	-10921639	165.286	148	115	255	3471	43.164	2.000	0.193	1.240
ID617688	617688	103	42.161	80.258	34.269	0	179	179	2	1	-10921639	152.667	148	119	226	3206	26.934	2.000	0.131	1.312
ID617691	617691	85	38.044	50.370	38.806	0	179	179	2	1	-10921639	209.476	217	156	255	4399	28.738	4.800	0.087	1.166
ID617690	617690	95	55.177	74.663	37.945	0	179	179	2	1	-10921639	154.429	148	94	222	3243	33.912	2.000	0.156	1.228
ID617693	617693	90	35.609	37.295	52.125	0	179	179	2	1	-10921639	95.952	102	45	135	2015	26.545	3.200	0.167	1.037
ID617692	617692	104	37.622	36.746	43.612	0	179	179	2	1	-10921639	149.048	156	90	185	3130	28.004	7.600	0.121	1.151
ID617694	617694	96	38.306	44.633	57.731	0	179	179	2	1	-10921639	91.762	90	53	135	1927	24.651	3.200	0.212	1.301
ID617683	617683	None	37.948	67.754	20.600	0	179	179	2	1	-10921639	142.476	139	94	197	2992	29.432	2.000	0.098	0.866
ID617682	617682	76	72.600	35.943	18.199	0	179	179	2	1	-10921639	223.429	238	148	255	4692	33.800	4.800	0.199	2.190
ID617685	617685	100	43.518	44.325	25.419	0	179	179	2	1	-10921639	151.667	156	98	222	3185	36.520	2.000	0.102	0.766
ID617684	617684	87	81.791	57.533	23.129	0	179	179	2	1	-10921639	193.905	193	115	255	4072	46.073	2.000	0.214	1.482
ID617687	617687	91	56.358	40.109	30.593	0	179	179	2	1	-10921639	190.524	172	152	255	4001	35.304	2.000	0.122	1.174
ID617686	617686	98	60.257	49.781	29.255	0	179	179	2	1	-10921639	199.095	197	127	255	4181	41.109	7.600	0.140	1.190
ID617737	617737	None	36.753	39.373	47.139	0	180	180	2	1	-10921639	139.619	139	82	201	2932	34.467	7.600	0.087	0.648
ID617736	617736	104	42.854	37.336	44.147	0	180	180	2	1	-10921639	152.048	148	98	230	3193	32.966	7.600	0.104	0.871
ID617739	617739	None	37.681	34.062	69.853	0	180	180	2	1	-10921639	63.619	57	37	102	1336	20.879	2.000	0.280	1.333
ID617738	617738	90	39.420	36.556	51.984	0	180	180	2	1	-10921639	96.286	90	57	152	2022	25.790	4.800	0.176	1.119
ID617729	617729	100	49.748	44.868	25.892	0	180	180	2	1	-10921639	176.524	172	127	234	3707	29.233	2.000	0.123	1.327
ID617728	617728	87	68.839	57.469	24.487	0	180	180	2	1	-10921639	194.952	205	135	255	4094	38.975	4.800	0.179	1.516
ID617731	617731	98	52.223	49.021	30.576	0	180	180	2	1	-10921639	220.762	230	152	255	4636	35.071	2.000	0.102	1.163
ID617730	617730	91	40.548	39.739	31.064	0	180	180	2	1	-10921639	177.095	172	135	230	3719	30.583	2.000	0.090	0.956
ID617733	617733	84	72.315	63.990	35.913	0	180	180	2	1	-10921639	159.238	156	119	255	3344	37.673	4.800	0.212	1.478
ID617732	617732	85	49.675	49.795	35.902	0	180	180	2	1	-10921639	225.000	226	148	255	4725	30.118	4.800	0.114	1.531
ID617735	617735	95	55.215	73.768	39.083	0	180	180	2	1	-10921639	142.810	135	98	193	2999	29.641	2.000	0.180	1.469
ID617734	617734	110	38.984	41.163	36.598	0	180	180	2	1	-10921639	182.762	176	139	234	3838	27.031	3.200	0.086	1.072
ID617725	617725	None	36.426	92.000	8.000	0	180	180	2	1	-10921639	184.857	180	146	234	3882	22.202	6.373	0.104	1.572
ID617727	617727	76	77.150	36.096	18.597	0	180	180	2	1	-10921639	220.048	246	98	255	4621	47.842	4.800	0.213	1.613
ID617726	617726	None	42.134	92.000	18.000	0	180	180	2	1	-10921639	184.476	185	138	230	3874	19.273	4.800	0.150	2.501
ID617709	617709	None	40.032	30.102	11.606	0	181	181	2	1	-10921639	112.333	111	57	164	2359	31.430	2.000	0.140	0.876
ID617711	617711	76	69.972	36.417	18.467	0	181	181	2	1	-10921639	232.429	255	164	255	4881	30.624	4.800	0.206	2.596
ID617710	617710	None	35.938	63.979	13.391	0	181	181	2	1	-10921639	140.714	139	94	201	2955	27.644	3.200	0.100	0.922
ID617721	617721	105	37.416	49.722	38.653	0	181	181	2	1	-10921639	212.429	209	156	255	4461	34.876	2.000	0.069	0.791
ID617720	617720	110	40.224	41.901	37.078	0	181	181	2	1	-10921639	199.762	205	131	242	4195	28.863	2.000	0.092	1.170
ID617723	617723	106	35.454	47.033	43.429	0	181	181	2	1	-10921639	165.048	160	106	226	3466	34.052	2.000	0.060	0.547
ID617722	617722	107	51.782	72.033	41.651	0	181	181	2	1	-10921639	136.429	143	82	185	2865	31.565	4.800	0.205	1.468
ID617724	617724	104	51.926	37.234	44.295	0	181	181	2	1	-10921639	179.190	180	102	255	3763	38.390	7.600	0.107	0.903
ID617713	617713	87	79.697	56.998	25.234	0	181	181	2	1	-10921639	216.238	217	152	255	4541	36.362	4.800	0.225	2.183
ID617712	617712	None	41.567	67.793	21.751	0	181	181	2	1	-10921639	130.143	115	82	193	2733	30.788	2.000	0.111	0.842
ID617715	617715	None	37.944	35.125	31.274	0	181	181	2	1	-10921639	150.286	156	98	230	3156	35.779	2.000	0.061	0.484
ID617714	617714	100	38.975	44.447	25.701	0	181	181	2	1	-10921639	167.857	160	127	246	3525	32.624	7.600	0.080	0.763
ID617717	617717	98	55.170	48.942	30.923	0	181	181	2	1	-10921639	218.000	234	143	255	4578	39.304	2.000	0.110	1.097
ID617716	617716	91	46.160	39.909	31.075	0	181	181	2	1	-10921639	166.333	156	119	246	3493	32.969	2.000	0.081	0.760
ID617719	617719	84	63.896	64.050	36.410	0	181	181	2	1	-10921639	153.524	143	106	234	3224	38.373	2.000	0.172	1.176
ID617718	617718	85	35.483	49.396	35.900	0	181	181	2	1	-10921639	243.667	255	197	255	5117	17.373	4.800	0.085	2.192
ID617705	617705	109	49.730	38.817	45.834	0	182	182	2	1	-10921639	174.000	176	106	255	3654	38.637	7.600	0.118	0.950
ID617704	617704	106	44.979	46.780	43.504	0	182	182	2	1	-10921639	177.238	176	106	246	3722	36.363	3.200	0.131	1.131
ID617707	617707	None	38.788	43.317	54.674	0	182	182	2	1	-10921639	93.714	90	37	156	1968	30.323	2.000	0.165	0.875
ID617706	617706	None	36.222	43.617	49.166	0	182	182	2	1	-10921639	110.476	102	69	180	2320	34.835	2.000	0.096	0.553
ID617708	617708	None	36.288	43.874	63.103	0	182	182	2	1	-10921639	83.143	82	28	139	1746	28.090	6.276	0.199	0.983
ID617697	617697	87	71.265	56.135	25.546	0	182	182	2	1	-10921639	206.143	201	143	255	4329	37.365	4.800	0.177	1.663
ID617696	617696	100	56.768	44.380	26.257	0	182	182	2	1	-10921639	184.905	185	123	255	3883	39.372	3.200	0.120	1.005
ID617699	617699	91	49.143	39.696	31.894	0	182	182	2	1	-10921639	172.810	160	119	246	3629	34.783	2.000	0.081	0.744
ID617698	617698	98	52.685	49.843	31.116	0	182	182	2	1	-10921639	210.143	222	131	255	4413	38.515	2.000	0.101	1.005
ID617701	617701	105	43.043	49.832	38.302	0	182	182	2	1	-10921639	221.333	230	139	255	4648	37.651	4.800	0.086	0.932
ID617700	617700	84	42.425	63.365	37.115	0	182	182	2	1	-10921639	134.524	131	86	197	2825	29.784	2.000	0.137	1.091
ID617703	617703	104	52.605	36.882	44.059	0	182	182	2	1	-10921639	180.238	176	135	255	3785	34.456	2.000	0.119	1.113
ID617702	617702	107	36.737	70.673	42.606	0	182	182	2	1	-10921639	111.714	111	61	164	2346	29.705	7.600	0.115	0.776
ID617695	617695	76	71.216	36.509	18.722	0	182	182	2	1	-10921639	215.905	213	156	255	4534	36.848	4.800	0.178	1.769
ID617741	617741	None	39.930	39.530	17.011	0	183	183	2	1	-10921639	187.905	189	135	255	3946	38.691	2.000	0.071	0.647
ID617740	617740	None	49.015	92.000	3.000	0	183	183	2	1	-10921639	182.095	172	123	255	3824	34.226	2.000	0.120	1.140
ID617743	617743	None	59.536	36.912	19.685	0	183	183	2	1	-10921639	226.952	255	143	255	4766	38.271	7.600	0.139	1.449
ID617742	617742	76	58.537	35.711	18.359	0	183	183	2	1	-10921639	232.381	246	180	255	4880	28.795	4.800	0.152	2.133
ID617753	617753	109	40.145	38.394	44.570	0	183	183	2	1	-10921639	169.429	176	115	234	3558	32.247	4.800	0.112	1.061
ID617752	617752	107	42.135	69.344	43.205	0	183	183	2	1	-10921639	121.286	127	65	172	2547	28.740	2.000	0.151	1.110
ID617754	617754	None	35.040	35.739	67.983	0	183	183	2	1	-10921639	68.476	61	28	115	1438	25.244	2.000	0.222	0.986
ID617745	617745	87	78.892	56.159	26.055	0	183	183	2	1	-10921639	211.857	213	139	255	4449	38.086	4.800	0.209	1.923
ID617744	617744	100	36.091	44.130	25.592	0	183	183	2	1	-10921639	156.048	160	102	213	3277	30.968	2.000	0.073	0.688
ID617747	617747	91	38.695	40.543	31.849	0	183	183	2	1	-10921639	176.905	172	131	234	3715	29.536	2.000	0.075	0.840
ID617746	617746	98	52.446	49.842	30.805	0	183	183	2	1	-10921639	228.857	234	164	255	4806	30.559	4.800	0.124	1.657
ID617749	617749	105	39.442	49.325	37.617	0	183	183	2	1	-10921639	236.619	246	197	255	4969	22.646	6.075	0.092	1.758
ID617748	617748	110	44.716	41.737	37.376	0	183	183	2	1	-10921639	211.286	209	152	255	4437	31.479	4.800	0.099	1.214
ID617751	617751	106	57.616	46.391	43.094	0	183	183	2	1	-10921639	208.714	201	152	255	4383	32.929	7.600	0.131	1.472
ID617750	617750	84	39.280	63.924	37.580	0	183	183	2	1	-10921639	110.143	106	61	176	2313	28.716	2.000	0.140	0.942
ID617761	617761	84	43.943	62.966	38.030	0	184	184	2	1	-10921639	124.857	127	65	189	2622	30.115	6.371	0.166	1.178
ID617760	617760	110	36.505	41.376	36.852	0	184	184	2	1	-10921639	205.952	213	135	255	4325	33.424	2.000	0.067	0.770
ID617763	617763	112	47.693	74.327	42.776	0	184	184	2	1	-10921639	132.619	135	74	193	2785	35.715	2.000	0.149	0.964
ID617762	617762	106	50.360	46.518	43.438	0	184	184	2	1	-10921639	185.190	172	123	255	3889	40.172	2.000	0.103	0.864
ID617765	617765	107	59.070	68.201	45.039	0	184	184	2	1	-10921639	118.524	106	74	205	2489	35.842	2.000	0.232	1.247
ID617764	617764	109	46.758	38.847	44.267	0	184	184	2	1	-10921639	192.762	185	127	250	4048	29.611	6.374	0.106	1.249
ID617767	617767	None	40.222	44.097	63.251	0	184	184	2	1	-10921639	77.143	69	45	127	1620	24.165	2.000	0.218	1.143
ID617766	617766	113	43.356	42.984	53.812	0	184	184	2	1	-10921639	101.286	98	45	160	2127	32.167	2.000	0.186	0.986
ID617755	617755	None	36.662	80.276	6.848	0	184	184	2	1	-10921639	166.810	164	119	209	3503	25.882	2.000	0.080	0.957
ID617757	617757	87	70.743	55.614	26.653	0	184	184	2	1	-10921639	208.429	201	152	255	4377	32.785	4.800	0.192	2.052
ID617756	617756	76	56.956	36.277	18.795	0	184	184	2	1	-10921639	232.238	255	164	255	4877	30.736	4.800	0.146	1.929
ID617759	617759	105	36.402	48.711	35.545	0	184	184	2	1	-10921639	237.238	255	180	255	4982	26.646	6.095	0.084	1.383
ID617758	617758	98	50.098	49.376	31.268	0	184	184	2	1	-10921639	222.190	250	139	255	4666	39.487	2.000	0.097	0.999
ID617769	617769	None	59.281	39.105	17.763	0	185	185	2	1	-10921639	223.190	246	156	255	4687	38.621	4.800	0.129	1.320
ID617768	617768	76	57.871	36.276	18.601	0	185	185	2	1	-10921639	228.095	255	131	255	4790	40.030	4.800	0.144	1.433
ID617771	617771	87	67.517	55.651	27.305	0	185	185	2	1	-10921639	215.619	213	152	255	4528	35.976	4.800	0.177	1.805
ID617770	617770	100	40.187	44.322	25.691	0	185	185	2	1	-10921639	179.429	180	139	242	3768	29.681	2.000	0.079	0.887
ID617773	617773	110	38.863	42.193	37.306	0	185	185	2	1	-10921639	221.762	222	172	255	4657	25.355	4.800	0.089	1.429
ID617772	617772	98	49.580	49.175	31.401	0	185	185	2	1	-10921639	228.381	255	148	255	4796	38.076	4.800	0.111	1.196
ID617775	617775	111	47.446	50.254	38.576	0	185	185	2	1	-10921639	210.714	222	131	255	4425	41.349	2.000	0.099	0.921
ID617774	617774	84	36.122	63.712	37.812	0	185	185	2	1	-10921639	118.190	106	82	176	2482	27.462	2.000	0.107	0.829
ID617777	617777	109	39.866	39.993	44.491	0	185	185	2	1	-10921639	197.048	189	152	246	4138	25.271	2.000	0.093	1.324
ID617776	617776	106	43.243	45.367	42.904	0	185	185	2	1	-10921639	201.190	205	139	255	4225	33.422	4.800	0.090	0.995
ID617779	617779	107	39.186	67.737	45.315	0	185	185	2	1	-10921639	113.143	119	78	152	2376	21.242	4.800	0.194	1.731
ID617778	617778	112	43.347	75.467	44.483	0	185	185	2	1	-10921639	142.714	152	102	180	2997	26.652	4.800	0.165	1.516
ID617780	617780	113	41.259	42.840	52.956	0	185	185	2	1	-10921639	100.571	94	61	172	2112	29.470	2.000	0.168	0.979
ID617793	617793	107	46.633	67.538	45.556	0	186	186	2	1	-10921639	116.048	115	74	172	2437	26.899	4.800	0.206	1.476
ID617792	617792	112	39.349	75.323	43.822	0	186	186	2	1	-10921639	137.381	143	78	189	2885	29.224	4.800	0.131	1.092
ID617795	617795	None	37.326	43.982	62.351	0	186	186	2	1	-10921639	87.476	94	49	127	1837	20.573	2.000	0.227	1.570
ID617794	617794	113	37.190	42.830	52.291	0	186	186	2	1	-10921639	110.333	106	74	172	2317	26.303	2.000	0.113	0.850
ID617785	617785	100	57.387	44.769	26.813	0	186	186	2	1	-10921639	207.810	209	152	255	4364	32.372	2.000	0.124	1.415
ID617784	617784	76	64.157	37.120	19.290	0	186	186	2	1	-10921639	238.381	255	172	255	5006	26.781	4.800	0.181	2.724
ID617787	617787	98	47.476	49.407	31.029	0	186	186	2	1	-10921639	235.190	255	193	255	4939	24.758	4.800	0.112	1.913
ID617786	617786	87	67.272	55.591	27.488	0	186	186	2	1	-10921639	215.476	209	168	255	4525	30.729	4.800	0.183	2.165
ID617789	617789	111	41.977	49.441	37.703	0	186	186	2	1	-10921639	228.762	238	148	255	4804	29.065	6.325	0.100	1.427
ID617788	617788	None	42.572	34.736	36.406	0	186	186	2	1	-10921639	157.762	152	111	222	3313	26.636	2.000	0.110	1.176
ID617791	617791	106	41.923	45.283	43.314	0	186	186	2	1	-10921639	219.524	222	168	255	4610	27.874	2.000	0.088	1.278
ID617790	617790	None	38.988	36.937	43.297	0	186	186	2	1	-10921639	164.000	160	102	238	3444	32.780	2.000	0.070	0.653
ID617781	617781	114	38.533	88.828	2.404	0	186	186	2	1	-10921639	185.667	176	131	250	3899	29.420	2.000	0.072	0.851
ID617783	617783	None	37.234	61.616	17.464	0	186	186	2	1	-10921639	135.952	131	86	201	2855	31.290	3.200	0.108	0.845
ID617782	617782	None	35.202	84.037	7.674	0	186	186	2	1	-10921639	202.048	201	164	238	4243	20.846	4.800	0.095	1.674
ID617825	617825	113	49.609	43.192	51.721	0	187	187	2	1	-10921639	132.095	123	74	201	2774	34.905	2.000	0.154	1.007
ID617824	617824	None	40.553	37.489	50.927	0	187	187	2	1	-10921639	107.381	98	53	180	2255	37.517	2.000	0.114	0.585
ID617817	617817	84	47.680	62.502	37.279	0	187	187	2	1	-10921639	149.238	135	90	234	3134	36.260	2.000	0.129	0.941
ID617816	617816	116	36.590	41.104	33.269	0	187	187	2	1	-10921639	181.000	189	106	234	3801	39.750	2.000	0.062	0.530
ID617819	617819	106	50.893	45.192	43.075	0	187	187	2	1	-10921639	217.286	217	160	255	4563	34.934	2.000	0.099	1.125
ID617818	617818	111	41.380	48.740	38.076	0	187	187	2	1	-10921639	234.905	242	164	255	4933	26.644	4.800	0.104	1.667
ID617821	617821	109	44.291	40.805	44.320	0	187	187	2	1	-10921639	204.476	209	152	255	4294	28.882	2.000	0.079	1.037
ID617820	617820	None	35.305	24.144	44.402	0	187	187	2	1	-10921639	71.667	69	37	115	1505	22.328	2.000	0.203	1.083
ID617823	617823	107	69.856	66.863	46.107	0	187	187	2	1	-10921639	117.571	106	61	213	2469	43.234	2.000	0.247	1.079
ID617822	617822	112	43.412	72.783	43.831	0	187	187	2	1	-10921639	136.333	131	98	193	2863	27.699	2.000	0.141	1.215
ID617811	617811	76	56.842	37.204	19.672	0	187	187	2	1	-10921639	236.762	255	176	255	4972	28.411	4.800	0.147	2.131
ID617810	617810	114	36.344	89.176	2.392	0	187	187	2	1	-10921639	192.667	201	119	255	4046	33.421	3.200	0.062	0.671
ID617813	617813	87	64.315	56.018	27.725	0	187	187	2	1	-10921639	209.667	205	148	255	4403	29.855	4.800	0.173	2.073
ID617812	617812	100	53.070	44.940	27.213	0	187	187	2	1	-10921639	205.286	205	143	255	4311	34.605	2.000	0.111	1.182
ID617815	617815	None	37.502	35.026	32.381	0	187	187	2	1	-10921639	131.476	131	82	201	2761	31.167	2.000	0.105	0.803
ID617814	617814	98	45.971	49.280	31.375	0	187	187	2	1	-10921639	227.333	255	160	255	4774	37.429	2.000	0.100	1.105
ID617801	617801	98	39.604	48.624	31.603	0	188	188	2	1	-10921639	232.429	255	143	255	4881	34.741	4.800	0.087	1.074
ID617800	617800	87	71.357	55.322	28.156	0	188	188	2	1	-10921639	196.381	185	115	255	4124	47.745	2.000	0.162	1.148
ID617803	617803	84	75.506	62.182	36.614	0	188	188	2	1	-10921639	176.381	172	102	255	3704	48.019	7.600	0.201	1.229
ID617802	617802	116	38.997	40.995	33.187	0	188	188	2	1	-10921639	193.190	193	148	246	4057	33.286	2.000	0.066	0.717
ID617805	617805	109	40.132	41.030	44.223	0	188	188	2	1	-10921639	192.429	189	143	255	4041	31.357	7.600	0.064	0.734
ID617804	617804	106	38.245	45.155	42.015	0	188	188	2	1	-10921639	226.143	234	160	255	4749	28.308	7.600	0.072	1.078
ID617807	617807	107	38.663	66.070	45.699	0	188	188	2	1	-10921639	108.952	106	53	168	2288	25.590	4.800	0.176	1.272
ID617806	617806	112	43.583	72.576	44.104	0	188	188	2	1	-10921639	129.000	131	82	193	2709	29.937	2.000	0.144	1.084
ID617797	617797	115	63.650	39.164	18.629	0	188	188	2	1	-10921639	227.905	255	143	255	4786	34.142	4.800	0.163	1.875
ID617796	617796	None	36.001	54.000	0.000	0	188	188	2	1	-10921639	125.000	119	95	185	2625	22.810	6.392	0.132	1.276
ID617799	617799	100	46.285	44.762	27.699	0	188	188	2	1	-10921639	203.667	197	148	255	4277	30.826	2.000	0.084	1.024
ID617798	617798	76	66.710	36.968	20.077	0	188	188	2	1	-10921639	234.238	255	193	255	4919	26.323	4.800	0.173	2.623
ID617809	617809	None	35.324	44.516	61.762	0	188	188	2	1	-10921639	90.429	90	53	135	1899	23.838	4.800	0.185	1.186
ID617808	617808	113	52.007	43.257	51.299	0	188	188	2	1	-10921639	137.619	131	78	209	2890	32.753	2.000	0.147	1.075
ID617833	617833	129	35.443	41.840	36.270	0	189	189	2	1	-10921639	236.952	250	185	255	4976	21.835	7.600	0.089	1.769
ID617832	617832	98	35.036	48.785	32.233	0	189	189	2	1	-10921639	224.952	246	148	255	4724	37.920	7.600	0.064	0.714
ID617835	617835	106	40.948	44.938	42.161	0	189	189	2	1	-10921639	228.762	238	148	255	4804	28.229	4.800	0.087	1.304
ID617834	617834	84	49.229	61.197	36.660	0	189	189	2	1	-10921639	145.857	148	90	213	3063	32.897	7.600	0.150	1.154
ID617837	617837	109	45.202	41.089	44.111	0	189	189	2	1	-10921639	200.286	201	135	255	4206	31.864	2.000	0.096	1.101
ID617836	617836	119	37.782	52.254	43.177	0	189	189	2	1	-10921639	149.238	148	90	205	3134	28.462	2.000	0.074	0.718
ID617839	617839	112	48.746	75.184	44.940	0	189	189	2	1	-10921639	132.429	131	65	193	2781	35.669	2.000	0.129	0.850
ID617838	617838	107	40.441	66.083	45.291	0	189	189	2	1	-10921639	119.190	119	74	172	2503	25.970	2.000	0.147	1.177
ID617827	617827	115	60.988	39.051	18.703	0	189	189	2	1	-10921639	228.810	242	127	255	4805	36.627	4.800	0.158	1.707
ID617826	617826	None	42.572	33.670	13.637	0	189	189	2	1	-10921639	173.762	180	115	213	3649	30.801	4.800	0.122	1.225
ID617829	617829	100	49.982	45.458	28.285	0	189	189	2	1	-10921639	221.333	238	135	255	4648	37.879	4.800	0.119	1.245
ID617828	617828	76	58.882	37.266	19.916	0	189	189	2	1	-10921639	233.429	255	164	255	4902	30.092	4.800	0.150	2.022
ID617831	617831	130	35.502	36.025	31.676	0	189	189	2	1	-10921639	139.286	135	90	201	2925	33.819	2.000	0.090	0.679
ID617830	617830	87	68.039	55.700	28.155	0	189	189	2	1	-10921639	202.381	201	139	255	4250	32.588	4.800	0.187	1.958
ID617841	617841	113	62.752	42.995	51.536	0	189	189	2	1	-10921639	127.667	115	65	250	2681	48.488	2.000	0.181	0.808
ID617840	617840	131	46.534	37.141	50.115	0	189	189	2	1	-10921639	111.190	111	65	189	2335	31.583	2.000	0.156	0.948
ID617857	617857	131	44.165	37.295	49.829	0	190	190	2	1	-10921639	109.714	102	53	176	2304	34.534	2.000	0.148	0.817
ID617856	617856	107	43.902	65.742	44.965	0	190	190	2	1	-10921639	113.714	111	74	176	2388	25.537	2.000	0.163	1.251
ID617859	617859	120	41.491	44.115	61.328	0	190	190	2	1	-10921639	96.095	98	57	131	2018	22.034	4.800	0.220	1.571
ID617858	617858	113	43.071	43.023	51.069	0	190	190	2	1	-10921639	126.429	123	57	201	2655	32.727	2.000	0.132	0.900
ID617849	617849	129	38.593	42.062	36.884	0	190	190	2	1	-10921639	230.667	255	160	255	4844	31.368	2.000	0.071	0.975
ID617848	617848	130	42.216	36.120	32.519	0	190	190	2	1	-10921639	140.048	131	82	234	2941	38.930	2.000	0.085	0.565
ID617851	617851	None	41.649	49.805	37.782	0	190	190	2	1	-10921639	224.000	242	148	255	4704	39.329	4.800	0.087	0.910
ID617850	617850	84	50.567	60.222	36.971	0	190	190	2	1	-10921639	139.905	139	74	197	2938	35.245	2.000	0.131	0.918
ID617853	617853	None	36.424	25.162	43.553	0	190	190	2	1	-10921639	81.190	78	37	152	1705	27.241	2.000	0.170	0.867
ID617852	617852	119	40.081	52.009	43.047	0	190	190	2	1	-10921639	141.190	143	86	213	2965	35.041	2.000	0.083	0.618
ID617855	617855	109	62.955	41.912	44.971	0	190	190	2	1	-10921639	205.762	213	127	255	4321	36.481	2.000	0.144	1.424
ID617854	617854	None	43.147	71.966	44.300	0	190	190	2	1	-10921639	142.762	143	86	193	2998	26.525	4.800	0.154	1.440
ID617843	617843	115	51.009	39.344	18.664	0	190	190	2	1	-10921639	230.667	246	160	255	4844	29.539	4.800	0.117	1.631
ID617842	617842	136	38.359	67.557	5.753	0	190	190	2	1	-10921639	146.905	148	94	213	3085	30.929	2.000	0.093	0.806
ID617845	617845	100	48.585	44.986	28.968	0	190	190	2	1	-10921639	208.333	205	123	255	4375	41.263	7.600	0.081	0.753
ID617844	617844	76	57.708	36.105	19.819	0	190	190	2	1	-10921639	226.143	255	156	255	4749	37.201	4.800	0.136	1.459
ID617847	617847	98	37.208	48.818	32.244	0	190	190	2	1	-10921639	223.619	246	135	255	4696	38.232	3.200	0.071	0.779
ID617846	617846	87	54.250	56.503	28.822	0	190	190	2	1	-10921639	197.286	205	139	250	4143	31.767	4.800	0.159	1.702
ID617865	617865	130	36.496	35.945	33.118	0	191	191	2	1	-10921639	148.333	148	90	217	3115	34.196	2.000	0.067	0.546
ID617864	617864	100	38.610	44.361	30.211	0	191	191	2	1	-10921639	200.905	197	123	255	4219	41.016	7.600	0.066	0.604
ID617867	617867	84	46.011	60.115	36.563	0	191	191	2	1	-10921639	131.667	123	69	213	2765	41.227	2.000	0.095	0.556
ID617866	617866	98	45.077	49.048	33.051	0	191	191	2	1	-10921639	233.048	255	160	255	4894	34.276	4.800	0.097	1.201
ID617869	617869	109	58.107	41.997	44.299	0	191	191	2	1	-10921639	223.714	230	160	255	4698	31.087	4.800	0.143	1.801
ID617868	617868	119	36.595	51.910	42.962	0	191	191	2	1	-10921639	141.476	131	86	209	2971	35.881	2.000	0.073	0.536
ID617871	617871	120	39.739	44.075	60.203	0	191	191	2	1	-10921639	92.381	90	57	135	1940	23.644	7.600	0.201	1.305
ID617870	617870	113	40.435	43.215	51.506	0	191	191	2	1	-10921639	116.000	115	53	172	2436	35.088	2.000	0.137	0.795
ID617861	617861	115	47.993	39.536	18.035	0	191	191	2	1	-10921639	228.286	234	152	255	4794	30.790	4.800	0.120	1.593
ID617860	617860	136	35.104	65.905	5.912	0	191	191	2	1	-10921639	125.143	119	94	168	2628	19.440	2.000	0.121	1.387
ID617863	617863	87	59.822	55.981	28.734	0	191	191	2	1	-10921639	213.857	213	156	255	4491	31.911	6.318	0.149	1.740
ID617862	617862	76	60.384	36.280	19.637	0	191	191	2	1	-10921639	217.476	246	131	255	4567	47.602	4.800	0.138	1.107
ID617881	617881	119	37.310	51.253	44.186	0	192	192	2	1	-10921639	144.190	148	102	193	3028	29.765	2.000	0.091	0.806
ID617880	617880	None	45.225	50.058	38.454	0	192	192	2	1	-10921639	227.952	255	152	255	4787	36.157	4.800	0.107	1.220
ID617883	617883	120	41.219	45.153	61.151	0	192	192	2	1	-10921639	94.857	94	57	148	1992	24.019	2.000	0.190	1.259
ID617882	617882	109	68.667	41.864	44.793	0	192	192	2	1	-10921639	209.571	213	135	255	4401	39.838	4.800	0.163	1.478
ID617873	617873	121	38.274	32.770	12.946	0	192	192	2	1	-10921639	173.143	172	123	217	3636	30.206	4.800	0.100	1.045
ID617872	617872	None	36.704	92.000	6.000	0	192	192	2	1	-10921639	182.381	176	148	230	3830	28.065	4.800	0.131	1.509
ID617875	617875	76	67.086	36.412	19.948	0	192	192	2	1	-10921639	206.381	222	102	255	4334	50.810	7.600	0.148	1.050
ID617874	617874	115	53.950	40.076	18.241	0	192	192	2	1	-10921639	222.762	222	143	255	4678	33.020	4.800	0.121	1.452
ID617877	617877	98	42.728	48.796	33.259	0	192	192	2	1	-10921639	219.286	250	135	255	4605	44.905	3.200	0.077	0.698
ID617876	617876	87	57.134	55.253	29.253	0	192	192	2	1	-10921639	206.905	205	152	255	4345	32.365	7.600	0.128	1.455
ID617879	617879	122	38.468	34.336	38.130	0	192	192	2	1	-10921639	145.095	152	90	193	3047	36.592	2.000	0.103	0.742
ID617878	617878	84	64.728	61.305	35.997	0	192	192	2	1	-10921639	170.048	176	111	230	3571	35.746	2.000	0.196	1.560
ID617899	617899	76	65.576	35.681	20.491	0	193	193	2	1	-10921639	225.762	234	164	255	4741	32.031	4.800	0.165	1.999
ID617898	617898	121	43.414	33.473	12.427	0	193	193	2	1	-10921639	175.095	185	106	250	3677	40.656	3.200	0.119	0.917
ID617901	617901	98	41.287	49.013	33.182	0	193	193	2	1	-10921639	227.143	246	152	255	4770	36.709	4.800	0.080	0.913
ID617900	617900	87	45.068	55.095	29.153	0	193	193	2	1	-10921639	179.286	176	123	255	3765	37.402	7.600	0.083	0.738
ID617903	617903	122	38.002	33.544	38.365	0	193	193	2	1	-10921639	143.476	135	106	205	3013	32.088	2.000	0.088	0.724
ID617902	617902	84	76.008	62.170	35.671	0	193	193	2	1	-10921639	166.381	164	94	250	3494	45.610	2.000	0.225	1.341
ID617905	617905	109	51.780	41.635	44.906	0	193	193	2	1	-10921639	196.571	205	115	250	4128	36.167	4.800	0.141	1.342
ID617904	617904	119	37.398	50.806	43.573	0	193	193	2	1	-10921639	149.714	152	86	226	3144	41.358	2.000	0.112	0.732
ID617907	617907	120	52.128	45.152	60.857	0	193	193	2	1	-10921639	103.190	102	65	156	2167	28.010	2.000	0.246	1.454
ID617906	617906	123	42.652	66.087	44.801	0	193	193	2	1	-10921639	116.476	119	69	180	2446	30.778	2.000	0.155	1.016
ID617897	617897	124	36.568	37.485	50.257	0	194	194	2	1	-10921639	109.238	98	69	168	2294	28.164	2.000	0.150	1.013
ID617896	617896	123	53.586	66.849	45.006	0	194	194	2	1	-10921639	145.048	152	90	197	3046	30.462	7.600	0.192	1.535
ID617889	617889	None	37.822	44.463	31.035	0	194	194	2	1	-10921639	222.048	242	152	255	4663	38.671	4.800	0.086	0.911
ID617888	617888	87	35.196	53.666	28.416	0	194	194	2	1	-10921639	195.333	201	143	250	4102	30.079	4.800	0.075	0.907
ID617891	617891	84	69.215	62.420	35.538	0	194	194	2	1	-10921639	190.571	189	123	255	4002	39.842	4.800	0.207	1.639
ID617890	617890	126	48.882	36.796	32.762	0	194	194	2	1	-10921639	163.286	160	115	255	3429	32.439	4.800	0.115	1.036
ID617893	617893	119	39.421	51.123	42.168	0	194	194	2	1	-10921639	170.619	168	98	222	3583	33.205	4.800	0.097	0.906
ID617892	617892	127	39.592	44.710	42.121	0	194	194	2	1	-10921639	228.905	255	172	255	4807	32.416	2.000	0.073	0.965
ID617895	617895	109	56.467	41.701	44.309	0	194	194	2	1	-10921639	217.667	230	143	255	4571	34.650	4.800	0.129	1.433
ID617894	617894	128	38.762	72.660	42.139	0	194	194	2	1	-10921639	147.667	148	94	201	3101	27.811	2.000	0.118	1.119
ID617885	617885	115	55.583	39.789	18.335	0	194	194	2	1	-10921639	226.524	255	135	255	4757	35.509	4.800	0.121	1.381
ID617884	617884	121	52.738	33.040	11.974	0	194	194	2	1	-10921639	173.571	180	131	226	3645	29.649	4.800	0.165	1.655
ID617887	617887	125	47.220	57.236	26.383	0	194	194	2	1	-10921639	185.810	193	111	255	3902	36.388	7.600	0.107	0.988
ID617886	617886	76	62.497	36.088	20.095	0	194	194	2	1	-10921639	228.381	255	148	255	4796	35.691	7.600	0.151	1.680
ID617921	617921	128	43.580	71.476	43.432	0	195	195	2	1	-10921639	154.286	156	90	213	3240	30.798	4.800	0.152	1.324
ID617920	617920	127	43.036	45.431	42.005	0	195	195	2	1	-10921639	226.476	238	156	255	4756	31.138	7.600	0.089	1.192
ID617923	617923	124	42.934	36.894	49.665	0	195	195	2	1	-10921639	112.048	111	65	168	2353	28.547	2.000	0.150	1.023
ID617922	617922	109	54.307	42.400	45.613	0	195	195	2	1	-10921639	184.286	189	111	255	3870	39.729	4.800	0.139	1.134
ID617924	617924	120	38.188	44.804	60.478	0	195	195	2	1	-10921639	90.619	86	53	152	1903	25.964	6.392	0.176	1.044
ID617913	617913	76	57.324	36.093	19.472	0	195	195	2	1	-10921639	227.476	238	164	255	4777	32.781	4.800	0.140	1.701
ID617912	617912	115	51.283	40.646	18.418	0	195	195	2	1	-10921639	219.429	226	143	255	4608	36.618	4.800	0.111	1.202
ID617915	617915	125	59.484	57.295	27.306	0	195	195	2	1	-10921639	208.952	205	152	255	4388	31.573	4.800	0.139	1.618
ID617914	617914	None	35.941	68.401	18.932	0	195	195	2	1	-10921639	149.333	152	111	189	3136	24.321	4.800	0.106	1.176
ID617917	617917	98	38.680	48.760	33.075	0	195	195	2	1	-10921639	232.286	255	156	255	4878	33.730	4.800	0.094	1.181
ID617916	617916	126	38.814	37.073	33.091	0	195	195	2	1	-10921639	166.048	172	94	238	3487	37.877	2.000	0.083	0.672
ID617919	617919	84	52.088	60.288	35.787	0	195	195	2	1	-10921639	157.952	152	98	234	3317	36.589	6.058	0.125	0.962
ID617918	617918	None	35.773	55.906	35.346	0	195	195	2	1	-10921639	143.429	135	106	189	3012	24.703	2.000	0.090	0.959
ID617909	617909	None	37.265	88.148	3.876	0	195	195	2	1	-10921639	199.667	201	143	242	4193	24.575	4.800	0.090	1.341
ID617908	617908	None	45.212	72.000	0.000	0	195	195	2	1	-10921639	146.286	143	102	222	3072	36.684	7.600	0.125	0.884
ID617911	617911	121	41.426	32.653	13.013	0	195	195	2	1	-10921639	154.857	160	111	222	3252	28.442	7.600	0.112	1.099
ID617910	617910	None	35.980	79.775	6.782	0	195	195	2	1	-10921639	162.952	160	127	209	3422	26.402	7.600	0.070	0.811
ID617945	617945	98	44.970	49.679	32.853	0	196	196	2	1	-10921639	224.048	255	127	255	4705	39.936	4.800	0.101	1.026
ID617944	617944	126	49.022	37.691	33.111	0	196	196	2	1	-10921639	198.190	193	139	255	4162	37.686	2.000	0.105	1.000
ID617947	617947	None	35.651	41.131	37.847	0	196	196	2	1	-10921639	230.810	246	164	255	4847	31.767	3.200	0.074	0.997
ID617946	617946	84	37.146	60.428	34.982	0	196	196	2	1	-10921639	154.095	148	119	213	3236	23.721	6.158	0.093	1.110
ID617949	617949	109	62.560	42.810	45.106	0	196	196	2	1	-10921639	209.238	209	160	255	4394	33.057	7.600	0.154	1.687
ID617948	617948	128	51.544	70.750	42.991	0	196	196	2	1	-10921639	168.333	160	131	213	3535	23.787	4.800	0.153	1.876
ID617951	617951	120	52.804	44.802	60.344	0	196	196	2	1	-10921639	110.476	102	57	156	2320	32.259	2.000	0.219	1.231
ID617950	617950	124	35.049	38.018	49.908	0	196	196	2	1	-10921639	105.000	98	74	164	2205	25.909	2.000	0.113	0.824
ID617939	617939	132	47.526	39.801	11.494	0	196	196	2	1	-10921639	184.810	189	111	234	3881	33.415	4.800	0.133	1.302
ID617941	617941	115	54.492	40.387	18.286	0	196	196	2	1	-10921639	229.857	238	168	255	4827	29.145	4.800	0.130	1.821
ID617940	617940	121	46.574	32.465	13.173	0	196	196	2	1	-10921639	157.952	160	82	242	3317	39.077	7.600	0.114	0.829
ID617943	617943	125	56.145	57.304	26.770	0	196	196	2	1	-10921639	196.810	193	135	255	4133	36.569	2.000	0.128	1.220
ID617942	617942	76	56.634	36.717	19.703	0	196	196	2	1	-10921639	214.905	217	115	255	4513	41.726	7.600	0.128	1.171
ID617929	617929	76	65.734	35.714	19.795	0	197	197	2	1	-10921639	220.810	226	143	255	4637	34.542	4.800	0.165	1.809
ID617928	617928	115	64.653	40.194	18.388	0	197	197	2	1	-10921639	225.286	238	168	255	4731	33.871	4.800	0.154	1.778
ID617931	617931	98	50.984	49.994	32.785	0	197	197	2	1	-10921639	226.857	255	139	255	4764	38.307	3.200	0.109	1.168
ID617930	617930	125	38.977	57.094	25.451	0	197	197	2	1	-10921639	172.810	168	106	238	3629	35.059	3.200	0.080	0.726
ID617933	617933	84	37.987	59.641	36.092	0	197	197	2	1	-10921639	145.476	135	111	234	3055	32.185	2.000	0.078	0.652
ID617932	617932	126	41.342	37.759	33.448	0	197	197	2	1	-10921639	190.524	180	127	255	4001	41.200	2.000	0.080	0.686
ID617935	617935	128	43.078	71.517	43.271	0	197	197	2	1	-10921639	154.762	148	106	213	3250	29.570	2.000	0.108	1.020
ID617934	617934	None	38.916	48.722	38.081	0	197	197	2	1	-10921639	214.667	230	143	255	4508	43.359	2.000	0.061	0.569
ID617925	617925	None	39.464	34.340	11.143	0	197	197	2	1	-10921639	174.619	180	115	246	3667	33.859	6.300	0.097	0.911
ID617927	617927	121	36.320	32.939	14.248	0	197	197	2	1	-10921639	178.571	189	115	238	3750	28.333	7.600	0.111	1.260
ID617926	617926	132	39.813	39.799	10.554	0	197	197	2	1	-10921639	171.762	176	90	246	3607	34.435	2.000	0.084	0.776
ID617937	617937	124	36.356	38.847	50.219	0	197	197	2	1	-10921639	102.524	94	61	180	2153	29.422	2.000	0.082	0.525
ID617936	617936	109	63.806	42.389	45.081	0	197	197	2	1	-10921639	202.619	205	143	255	4255	40.528	4.800	0.165	1.415
ID617938	617938	120	44.320	44.998	60.211	0	197	197	2	1	-10921639	111.048	115	74	152	2332	22.575	4.800	0.231	1.849
ID617961	617961	84	49.147	59.880	35.159	0	198	198	2	1	-10921639	147.429	139	111	205	3096	27.899	2.000	0.149	1.374
ID617960	617960	98	48.833	49.976	32.979	0	198	198	2	1	-10921639	225.571	242	164	255	4737	32.147	4.800	0.116	1.455
ID617963	617963	128	53.914	71.706	43.292	0	198	198	2	1	-10921639	166.619	168	119	234	3499	28.193	4.800	0.147	1.518
ID617962	617962	133	37.189	45.544	42.181	0	198	198	2	1	-10921639	223.857	238	135	255	4701	36.631	7.600	0.063	0.728
ID617965	617965	109	59.061	42.392	45.104	0	198	198	2	1	-10921639	205.619	209	111	255	4318	45.685	7.600	0.138	1.094
ID617964	617964	None	37.210	25.015	44.143	0	198	198	2	1	-10921639	80.286	78	37	123	1686	24.029	2.000	0.204	1.132
ID617967	617967	120	46.709	45.789	59.929	0	198	198	2	1	-10921639	104.333	94	74	148	2191	20.891	4.800	0.247	1.982
ID617966	617966	124	41.534	38.631	50.451	0	198	198	2	1	-10921639	112.524	106	74	185	2363	29.585	2.000	0.131	0.884
ID617953	617953	None	40.397	88.177	12.563	0	198	198	2	1	-10921639	170.143	164	135	222	3573	25.842	2.000	0.101	1.208
ID617952	617952	132	42.310	40.130	9.751	0	198	198	2	1	-10921639	188.762	189	135	255	3964	32.170	7.600	0.091	0.977
ID617955	617955	76	64.188	35.994	18.905	0	198	198	2	1	-10921639	210.476	222	148	255	4420	42.690	2.000	0.139	1.200
ID617954	617954	115	64.793	40.730	18.218	0	198	198	2	1	-10921639	211.429	226	143	255	4440	45.785	4.800	0.143	1.152
ID617957	617957	134	39.125	44.071	29.908	0	198	198	2	1	-10921639	187.381	193	119	246	3935	38.794	2.000	0.076	0.678
ID617956	617956	125	40.364	56.897	25.224	0	198	198	2	1	-10921639	192.857	197	135	238	4050	25.062	4.800	0.104	1.444
ID617959	617959	126	56.216	37.865	33.122	0	198	198	2	1	-10921639	190.667	193	115	255	4004	43.090	2.000	0.102	0.819
ID617958	617958	135	40.083	54.810	29.722	0	198	198	2	1	-10921639	181.476	189	115	250	3811	38.207	2.000	0.072	0.636
ID617968	617968	None	36.336	0.000	74.000	0	198	198	2	1	-10921639	69.429	69	37	106	1458	22.196	4.800	0.320	1.517
ID617985	617985	109	47.198	43.425	46.005	0	199	199	2	1	-10921639	190.571	189	135	255	4002	37.804	4.800	0.125	1.118
ID617984	617984	128	55.954	71.217	43.719	0	199	199	2	1	-10921639	163.048	156	106	230	3424	36.467	2.000	0.141	1.105
ID617986	617986	120	43.689	45.313	60.088	0	199	199	2	1	-10921639	100.476	102	61	139	2110	20.994	4.800	0.233	1.810
ID617977	617977	None	41.511	57.791	28.876	0	199	199	2	1	-10921639	178.714	185	106	246	3753	37.497	2.000	0.067	0.599
ID617976	617976	135	45.292	54.579	29.396	0	199	199	2	1	-10921639	206.857	201	160	255	4344	29.650	4.800	0.105	1.323
ID617979	617979	126	54.574	37.368	33.442	0	199	199	2	1	-10921639	175.190	164	98	255	3679	48.901	2.000	0.113	0.730
ID617978	617978	134	37.381	44.189	30.116	0	199	199	2	1	-10921639	181.238	172	119	246	3806	38.101	3.200	0.079	0.693
ID617981	617981	84	54.155	59.913	35.161	0	199	199	2	1	-10921639	150.476	139	94	238	3160	36.175	2.000	0.134	0.985
ID617980	617980	98	38.140	48.610	34.195	0	199	199	2	1	-10921639	223.286	226	148	255	4689	33.192	4.800	0.077	0.966
ID617983	617983	None	46.183	66.285	43.110	0	199	199	2	1	-10921639	132.905	123	86	230	2791	33.369	2.000	0.150	1.038
ID617982	617982	133	36.063	45.352	41.578	0	199	199	2	1	-10921639	228.429	246	160	255	4797	30.765	7.600	0.072	1.000
ID617969	617969	132	43.662	39.652	10.065	0	199	199	2	1	-10921639	175.333	172	106	255	3682	37.478	2.000	0.083	0.713
ID617971	617971	None	42.886	73.238	14.049	0	199	199	2	1	-10921639	159.143	152	115	217	3342	26.573	2.000	0.118	1.262
ID617970	617970	137	35.326	35.216	10.482	0	199	199	2	1	-10921639	173.952	176	119	234	3653	33.837	2.000	0.082	0.781
ID617973	617973	None	35.036	92.000	16.000	0	199	199	2	1	-10921639	149.286	160	111	176	3135	24.290	6.423	0.126	1.375
ID617972	617972	None	38.004	33.985	15.128	0	199	199	2	1	-10921639	190.905	193	139	250	4009	30.141	2.000	0.074	0.875
ID617975	617975	115	57.736	40.747	18.697	0	199	199	2	1	-10921639	197.286	197	115	255	4143	48.501	2.000	0.118	0.858
ID617974	617974	76	59.287	36.702	18.919	0	199	199	2	1	-10921639	225.905	250	143	255	4744	38.589	4.800	0.132	1.369
ID617993	617993	98	43.389	48.888	34.394	0	200	200	2	1	-10921639	224.762	230	164	255	4720	32.479	4.800	0.096	1.208
ID617992	617992	126	43.256	37.527	33.217	0	200	200	2	1	-10921639	172.619	176	115	242	3625	34.174	2.000	0.078	0.734
ID617995	617995	133	37.847	46.706	40.981	0	200	200	2	1	-10921639	224.857	242	131	255	4722	39.993	4.800	0.079	0.821
ID617994	617994	84	43.325	59.584	35.577	0	200	200	2	1	-10921639	145.619	143	82	238	3058	39.882	2.000	0.097	0.646
ID617997	617997	109	47.386	43.032	44.757	0	200	200	2	1	-10921639	190.238	180	131	255	3995	37.275	7.600	0.100	0.926
ID617996	617996	128	50.316	71.266	43.310	0	200	200	2	1	-10921639	164.095	164	111	226	3446	29.050	4.800	0.144	1.420
ID617998	617998	120	48.921	44.797	59.685	0	200	200	2	1	-10921639	109.190	98	65	156	2293	26.045	4.800	0.243	1.639
ID617987	617987	132	51.633	39.399	9.588	0	200	200	2	1	-10921639	195.381	189	156	255	4103	27.392	2.000	0.115	1.468
ID617989	617989	115	48.528	39.011	18.084	0	200	200	2	1	-10921639	212.905	222	148	255	4471	36.132	4.800	0.111	1.175
ID617988	617988	137	41.459	35.138	11.159	0	200	200	2	1	-10921639	189.619	193	127	246	3982	30.027	2.000	0.080	0.941
ID617991	617991	135	40.071	54.775	29.355	0	200	200	2	1	-10921639	185.857	185	131	234	3903	27.209	5.988	0.096	1.196
ID617990	617990	76	60.606	36.011	18.938	0	200	200	2	1	-10921639	225.286	246	148	255	4731	35.178	3.200	0.137	1.546
ID617999	617999	132	47.490	39.943	9.910	0	201	201	2	1	-10921639	183.619	172	143	250	3856	30.142	2.000	0.093	1.037
ID618001	618001	76	40.053	35.701	18.845	0	201	201	2	1	-10921639	186.381	193	127	234	3914	32.818	3.200	0.091	0.949
ID618000	618000	115	42.496	40.121	18.315	0	201	201	2	1	-10921639	191.952	193	156	238	4031	25.664	4.800	0.114	1.532
ID618003	618003	126	38.484	37.867	34.357	0	201	201	2	1	-10921639	183.667	193	139	226	3857	28.431	7.600	0.088	1.050
ID618002	618002	135	51.430	54.073	29.313	0	201	201	2	1	-10921639	196.714	193	143	238	4131	29.270	2.000	0.116	1.392
ID618005	618005	84	35.160	59.372	35.649	0	201	201	2	1	-10921639	128.333	127	78	185	2695	31.925	2.000	0.070	0.527
ID618004	618004	98	40.557	48.517	34.771	0	201	201	2	1	-10921639	225.238	246	135	255	4730	38.815	4.800	0.083	0.887
ID618007	618007	120	37.153	45.035	60.028	0	201	201	2	1	-10921639	94.381	94	74	127	1982	16.770	4.800	0.210	1.952
ID618006	618006	128	37.046	70.646	44.464	0	201	201	2	1	-10921639	141.476	143	106	176	2971	21.903	4.800	0.128	1.466
ID618016	618016	98	37.009	46.946	36.112	0	202	202	2	1	-10921639	216.905	213	189	255	4555	18.823	6.326	0.083	1.774
ID618013	618013	115	46.293	41.032	18.677	0	202	202	2	1	-10921639	172.524	168	131	234	3623	27.584	2.000	0.121	1.348
ID618012	618012	None	36.822	92.000	17.000	0	202	202	2	1	-10921639	181.619	176	143	230	3814	25.433	4.800	0.130	1.645
ID618015	618015	126	35.941	38.757	34.501	0	202	202	2	1	-10921639	190.000	189	131	250	3990	28.116	7.600	0.095	1.172
ID618014	618014	None	36.030	80.099	28.969	0	202	202	2	1	-10921639	132.571	127	106	164	2784	20.412	3.200	0.117	1.363
ID618009	618009	None	35.921	76.279	30.850	0	203	203	2	1	-10921639	145.143	143	102	185	3048	23.823	2.000	0.109	1.201
ID618008	618008	None	37.548	66.000	0.000	0	203	203	2	1	-10921639	162.762	156	127	205	3418	26.109	6.253	0.127	1.409
ID618010	618010	None	39.596	36.460	18.614	0	204	204	2	1	-10921639	152.000	160	90	209	3192	28.148	4.800	0.124	1.195
ID618017	618017	None	39.438	92.000	19.000	0	205	205	2	1	-10921639	169.143	176	111	238	3552	32.613	2.000	0.111	1.038
ID618011	618011	None	35.199	78.000	0.000	0	207	207	2	1	-10921639	174.857	172	127	230	3672	25.521	6.355	0.101	1.256
ID618018	618018	None	37.436	62.164	35.049	0	210	210	2	1	-10921639	133.048	135	82	185	2794	29.610	2.000	0.115	0.929
ID618021	618021	None	35.224	42.950	12.200	0	212	212	2	1	-10921639	137.286	127	102	193	2883	26.412	2.000	0.085	0.812
ID618020	618020	None	39.662	92.000	5.000	0	212	212	2	1	-10921639	218.048	234	156	255	4579	33.754	6.365	0.103	1.206
ID618022	618022	None	36.096	92.000	25.000	0	212	212	2	1	-10921639	139.333	139	115	168	2926	19.059	4.800	0.168	2.106
ID618019	618019	None	36.919	65.449	14.586	0	214	214	2	1	-10921639	161.571	168	115	197	3393	23.220	4.800	0.115	1.437
ID618023	618023	None	35.899	92.000	3.000	0	217	217	2	1	-10921639	204.952	205	157	242	4304	22.130	4.800	0.093	1.571
ID618025	618025	None	36.185	34.851	11.317	0	219	219	2	1	-10921639	136.238	131	102	176	2861	21.709	4.800	0.115	1.291
ID618024	618024	None	45.400	77.884	3.599	0	219	219	2	1	-10921639	198.857	201	139	246	4176	31.157	2.000	0.100	1.158
ID618027	618027	None	37.711	80.526	17.768	0	219	219	2	1	-10921639	145.190	143	102	189	3049	22.540	4.800	0.118	1.355
ID618026	618026	None	43.809	64.611	12.859	0	219	219	2	1	-10921639	143.667	143	82	222	3017	34.184	2.000	0.109	0.823
ID618028	618028	None	36.493	86.687	2.736	0	220	220	2	1	-10921639	198.571	189	152	250	4170	26.679	2.000	0.067	0.937
ID618031	618031	None	36.569	37.896	15.969	0	225	225	2	1	-10921639	136.333	135	94	193	2863	25.508	2.000	0.083	0.822
ID618029	618029	None	46.634	85.000	0.000	0	226	226	2	1	-10921639	222.143	226	161	255	4665	29.734	7.600	0.120	1.599
ID618030	618030	None	39.283	64.062	13.157	0	226	226	2	1	-10921639	140.333	143	106	180	2947	22.968	4.800	0.136	1.459
ID618033	618033	None	37.535	40.837	11.967	0	227	227	2	1	-10921639	166.714	168	127	213	3501	20.780	4.800	0.119	1.713
ID618032	618032	None	37.675	77.594	2.874	0	227	227	2	1	-10921639	229.048	234	189	255	4810	21.614	4.800	0.081	1.596
ID618035	618035	None	40.245	88.257	4.909	0	229	229	2	1	-10921639	205.571	205	152	255	4317	27.180	4.800	0.091	1.266
ID618034	618034	None	38.143	92.000	16.000	0	230	230	2	1	-10921639	149.048	143	119	234	3130	31.974	2.000	0.088	0.751
ID618037	618037	None	44.322	88.980	6.912	0	232	232	2	1	-10921639	192.905	193	148	255	4051	32.014	2.000	0.079	0.882
ID618036	618036	None	39.886	92.000	16.000	0	234	234	2	1	-10921639	177.238	176	126	226	3722	25.058	6.353	0.134	1.674
ID618038	618038	None	39.966	92.000	4.000	0	238	238	2	1	-10921639	167.857	156	130	242	3525	31.828	2.000	0.103	0.985
ID618039	618039	None	38.103	82.324	6.085	0	240	240	2	1	-10921639	214.000	213	168	255	4494	23.082	6.351	0.084	1.430
ID618040	618040	None	36.064	77.000	0.000	0	241	241	2	1	-10921639	197.571	205	156	242	4149	27.575	6.149	0.108	1.402
ID618041	618041	None	35.999	88.040	13.362	0	242	242	2	1	-10921639	198.476	201	127	242	4168	26.608	4.800	0.082	1.132
ID618043	618043	None	43.889	62.094	6.256	0	247	247	2	1	-10921639	164.667	164	123	222	3458	28.563	6.370	0.105	1.092
ID618042	618042	None	37.325	82.000	0.000	0	247	247	2	1	-10921639	194.524	201	156	234	4085	18.340	4.800	0.140	2.608
ID618045	618045	None	38.497	55.169	34.442	0	247	247	2	1	-10921639	124.143	119	78	172	2607	23.305	4.800	0.140	1.306
ID618044	618044	None	41.257	92.000	18.000	0	247	247	2	1	-10921639	178.952	177	143	222	3758	25.827	6.290	0.124	1.532
ID618047	618047	None	37.079	45.144	35.677	0	249	249	2	1	-10921639	134.238	135	98	193	2819	24.627	3.200	0.142	1.352
ID618046	618046	None	37.210	64.145	24.358	0	249	249	2	1	-10921639	128.571	123	90	176	2700	27.360	2.000	0.112	0.945
ID618049	618049	None	35.034	40.000	0.000	0	253	253	2	1	-10921639	109.476	111	74	168	2299	25.878	2.000	0.145	1.075
ID618051	618051	None	36.034	37.169	14.702	0	253	253	2	1	-10921639	144.905	143	98	176	3043	25.211	3.200	0.108	1.122
ID618050	618050	None	37.071	69.000	0.000	0	253	253	2	1	-10921639	181.905	180	126	238	3820	31.217	2.000	0.089	0.957
ID618048	618048	None	37.823	88.831	5.854	0	254	254	2	1	-10921639	202.190	205	156	238	4246	23.312	4.800	0.088	1.398
ID618052	618052	None	40.127	74.379	7.840	0	256	256	2	1	-10921639	161.667	164	123	234	3395	29.664	2.000	0.090	0.898
ID618057	618057	138	38.114	40.068	21.860	0	257	257	2	1	-10921639	135.952	131	82	193	2855	25.467	2.000	0.119	1.139
ID618058	618058	None	35.284	32.874	28.852	0	257	257	2	1	-10921639	92.095	86	49	139	1934	24.720	7.600	0.132	0.869
ID618056	618056	139	35.718	48.678	39.151	0	258	258	2	1	-10921639	139.333	135	98	189	2926	27.531	3.200	0.104	0.950
ID618053	618053	None	38.330	50.000	0.000	0	258	258	2	1	-10921639	159.000	168	108	205	3339	30.270	6.358	0.130	1.212
ID618055	618055	None	40.187	61.707	35.570	0	258	258	2	1	-10921639	136.762	135	86	189	2872	31.744	6.331	0.128	0.981
ID618054	618054	138	58.865	40.330	21.125	0	258	258	2	1	-10921639	141.476	139	98	213	2971	35.055	2.000	0.178	1.221
ID618065	618065	139	42.969	48.320	39.171	0	259	259	2	1	-10921639	153.619	152	102	230	3226	33.618	2.000	0.099	0.823
ID618064	618064	None	35.415	49.056	34.488	0	259	259	2	1	-10921639	151.524	148	115	238	3182	33.096	4.800	0.090	0.757
ID618063	618063	None	37.950	79.175	8.695	0	259	259	2	1	-10921639	200.857	201	152	242	4218	25.190	4.800	0.088	1.284
ID618059	618059	138	39.848	41.397	20.616	0	260	260	2	1	-10921639	137.619	127	94	185	2890	26.964	2.000	0.134	1.206
ID618061	618061	140	40.390	46.313	36.114	0	260	260	2	1	-10921639	162.286	164	115	205	3408	26.607	2.000	0.104	1.150
ID618060	618060	None	35.271	92.000	23.000	0	260	260	2	1	-10921639	154.143	148	119	185	3237	23.438	6.362	0.127	1.487
ID618062	618062	None	37.662	61.953	35.528	0	260	260	2	1	-10921639	110.000	115	69	168	2310	27.300	2.000	0.128	0.914
ID618068	618068	140	35.081	46.823	36.740	0	261	261	2	1	-10921639	161.095	160	94	209	3383	26.096	6.047	0.091	1.033
ID618067	618067	138	50.406	40.484	21.002	0	261	261	2	1	-10921639	137.381	131	78	201	2885	39.348	2.000	0.130	0.805
ID618066	618066	None	41.290	75.688	7.965	0	261	261	2	1	-10921639	185.048	176	152	238	3886	29.340	2.000	0.074	0.874
ID618069	618069	138	49.214	40.652	21.069	0	262	262	2	1	-10921639	155.667	152	102	222	3269	31.446	2.000	0.139	1.204
ID618070	618070	141	39.777	48.527	39.821	0	262	262	2	1	-10921639	142.476	139	78	222	2992	34.649	2.000	0.101	0.757
ID618072	618072	141	37.256	48.355	39.061	0	263	263	2	1	-10921639	156.476	152	106	205	3286	26.256	6.423	0.106	1.145
ID618071	618071	138	44.788	40.292	20.810	0	263	263	2	1	-10921639	145.381	143	111	213	3053	28.628	7.600	0.129	1.157
ID618089	618089	142	41.433	61.178	35.979	0	264	264	2	1	-10921639	141.333	139	74	197	2968	31.842	2.000	0.115	0.912
ID618088	618088	138	43.786	40.791	21.223	0	264	264	2	1	-10921639	160.095	160	102	217	3362	26.674	2.000	0.117	1.259
ID618091	618091	None	39.504	47.056	45.126	0	264	264	2	1	-10921639	123.095	123	78	180	2585	28.032	2.000	0.111	0.878
ID618090	618090	None	40.542	33.402	39.983	0	264	264	2	1	-10921639	91.667	90	49	143	1925	27.248	2.000	0.200	1.122
ID618085	618085	138	55.698	40.429	21.928	0	265	265	2	1	-10921639	156.524	152	98	217	3287	36.175	2.000	0.162	1.207
ID618087	618087	141	45.953	47.895	40.709	0	265	265	2	1	-10921639	163.524	164	102	230	3434	33.917	7.600	0.129	1.100
ID618086	618086	142	54.112	61.405	35.218	0	265	265	2	1	-10921639	160.857	152	111	230	3378	33.144	2.000	0.154	1.292
ID618073	618073	138	65.053	40.146	22.214	0	266	266	2	1	-10921639	176.095	172	123	246	3698	38.659	2.000	0.147	1.165
ID618075	618075	142	50.091	61.327	35.530	0	266	266	2	1	-10921639	150.524	148	86	209	3161	33.280	2.000	0.141	1.115
ID618074	618074	143	40.516	50.896	35.716	0	266	266	2	1	-10921639	142.714	127	94	201	2997	32.367	2.000	0.098	0.788
ID618076	618076	141	39.094	47.955	40.060	0	266	266	2	1	-10921639	153.476	143	123	201	3223	21.353	2.000	0.103	1.337
ID618080	618080	None	39.041	46.183	37.362	0	267	267	2	1	-10921639	166.095	172	106	222	3488	28.862	2.000	0.083	0.883
ID618077	618077	138	45.354	42.068	23.931	0	267	267	2	1	-10921639	139.571	131	74	209	2931	35.367	2.000	0.121	0.854
ID618079	618079	142	47.653	60.614	35.702	0	267	267	2	1	-10921639	135.238	131	78	197	2840	32.086	2.000	0.165	1.192
ID618078	618078	143	35.156	50.692	35.716	0	267	267	2	1	-10921639	152.571	148	98	213	3204	30.202	3.200	0.089	0.826
ID618081	618081	None	38.364	56.118	25.800	0	268	268	2	1	-10921639	124.905	119	82	180	2623	24.411	7.600	0.107	0.993
ID618083	618083	142	39.792	60.921	36.363	0	268	268	2	1	-10921639	132.048	123	90	180	2773	25.941	7.600	0.126	1.137
ID618082	618082	None	37.625	35.086	32.481	0	268	268	2	1	-10921639	108.810	111	65	152	2285	27.640	4.800	0.153	1.042
ID618084	618084	144	35.135	33.547	40.334	0	268	268	2	1	-10921639	111.905	111	82	164	2350	21.524	7.600	0.146	1.328
ID618097	618097	138	45.927	42.113	23.759	0	269	269	2	1	-10921639	162.952	168	106	242	3422	33.156	2.000	0.106	0.945
ID618096	618096	None	36.405	86.119	13.901	0	269	269	2	1	-10921639	166.190	164	123	234	3490	28.051	7.600	0.073	0.801
ID618099	618099	144	36.009	33.099	39.220	0	269	269	2	1	-10921639	112.714	106	65	152	2367	24.442	4.800	0.147	1.181
ID618098	618098	142	37.901	59.849	35.586	0	269	269	2	1	-10921639	143.095	143	115	176	3005	19.383	4.800	0.156	1.997
ID618100	618100	None	38.780	30.890	60.960	0	269	269	2	1	-10921639	81.190	78	49	119	1705	22.571	4.800	0.246	1.422
ID618093	618093	138	70.701	41.384	24.681	0	270	270	2	1	-10921639	181.905	168	106	255	3820	46.402	2.000	0.159	1.075
ID618092	618092	None	37.616	60.000	0.000	0	270	270	2	1	-10921639	148.143	148	119	180	3111	19.332	4.800	0.141	1.900
ID618095	618095	142	66.856	60.318	37.413	0	270	270	2	1	-10921639	159.048	160	106	230	3340	38.110	2.000	0.197	1.373
ID618094	618094	None	54.893	48.382	36.287	0	270	270	2	1	-10921639	200.429	197	164	255	4209	29.349	2.000	0.127	1.540
ID618104	618104	142	49.907	60.713	37.187	0	271	271	2	1	-10921639	135.524	127	90	193	2846	32.046	2.000	0.165	1.195
ID618101	618101	138	72.560	42.132	24.998	0	271	271	2	1	-10921639	183.857	172	119	255	3861	41.453	2.000	0.167	1.269
ID618103	618103	None	38.704	27.830	36.894	0	271	271	2	1	-10921639	85.619	78	45	156	1798	25.514	2.000	0.176	1.005
ID618102	618102	None	37.045	59.483	26.268	0	271	271	2	1	-10921639	134.857	127	102	185	2832	24.088	4.800	0.130	1.287
ID618113	618113	142	48.054	60.913	37.147	0	272	272	2	1	-10921639	138.238	131	102	197	2903	26.497	2.000	0.165	1.479
ID618112	618112	147	39.571	47.021	34.343	0	272	272	2	1	-10921639	186.429	189	148	238	3915	24.796	2.000	0.097	1.330
ID618115	618115	149	41.756	49.702	39.733	0	272	272	2	1	-10921639	155.429	164	82	238	3264	42.077	2.000	0.105	0.705
ID618114	618114	150	36.254	69.927	37.589	0	272	272	2	1	-10921639	109.857	102	69	180	2307	26.624	2.000	0.125	0.918
ID618111	618111	138	63.435	42.322	24.993	0	272	272	2	1	-10921639	178.857	176	111	250	3756	41.679	2.000	0.148	1.109
ID618105	618105	138	59.280	42.895	25.612	0	273	273	2	1	-10921639	166.762	160	98	246	3502	42.259	2.000	0.141	0.976
ID618107	618107	147	53.412	48.680	34.200	0	273	273	2	1	-10921639	183.667	185	106	255	3857	42.745	2.000	0.125	0.957
ID618106	618106	None	46.172	58.652	26.164	0	273	273	2	1	-10921639	149.714	148	94	209	3144	30.808	2.000	0.126	1.086
ID618109	618109	149	36.868	48.028	40.043	0	273	273	2	1	-10921639	165.429	164	115	234	3474	26.305	4.800	0.095	1.088
ID618108	618108	150	46.803	72.551	37.119	0	273	273	2	1	-10921639	112.333	106	74	189	2359	31.060	2.000	0.164	1.020
ID618110	618110	148	39.257	49.205	58.858	0	273	273	2	1	-10921639	76.095	74	32	123	1598	24.912	2.000	0.251	1.226
ID618120	618120	148	42.334	49.553	58.869	0	274	274	2	1	-10921639	76.143	78	32	127	1599	27.791	2.000	0.247	1.084
ID618117	618117	138	58.852	43.564	25.804	0	274	274	2	1	-10921639	180.190	172	131	238	3784	33.787	7.600	0.158	1.454
ID618116	618116	None	40.153	73.139	10.986	0	274	274	2	1	-10921639	160.905	156	123	238	3379	28.275	7.600	0.095	0.984
ID618119	618119	152	43.978	41.769	43.253	0	274	274	2	1	-10921639	132.905	127	86	193	2791	31.749	2.000	0.105	0.797
ID618118	618118	147	50.821	48.876	34.082	0	274	274	2	1	-10921639	168.810	172	115	238	3545	37.880	3.200	0.105	0.850
ID618121	618121	138	74.460	43.125	25.497	0	275	275	2	1	-10921639	206.810	205	139	255	4343	38.126	4.800	0.188	1.719
ID618123	618123	147	56.602	48.150	34.182	0	275	275	2	1	-10921639	184.714	172	131	246	3879	31.428	2.000	0.145	1.489
ID618122	618122	None	40.122	55.031	26.408	0	275	275	2	1	-10921639	153.857	156	94	213	3231	33.201	2.000	0.089	0.756
ID618125	618125	152	41.335	42.114	42.832	0	275	275	2	1	-10921639	130.429	131	74	185	2739	32.597	2.000	0.129	0.912
ID618124	618124	None	58.996	46.930	39.057	0	275	275	2	1	-10921639	185.000	172	131	242	3885	34.456	2.000	0.134	1.267
ID618129	618129	None	36.833	34.323	59.599	0	276	276	2	1	-10921639	85.048	86	53	160	1786	24.732	2.000	0.211	1.200
ID618128	618128	151	43.645	60.627	36.387	0	276	276	2	1	-10921639	133.810	135	82	193	2810	29.805	2.000	0.143	1.122
ID618127	618127	147	50.308	47.769	34.065	0	276	276	2	1	-10921639	183.048	185	139	246	3844	29.822	2.000	0.136	1.471
ID618126	618126	138	64.327	43.140	25.592	0	276	276	2	1	-10921639	198.048	193	123	255	4159	37.231	2.000	0.145	1.345
ID618137	618137	153	46.050	48.785	58.813	0	277	277	2	1	-10921639	93.476	90	57	143	1963	24.341	4.800	0.282	1.689
ID618136	618136	154	43.502	31.974	56.435	0	277	277	2	1	-10921639	97.238	90	45	156	2042	28.998	4.800	0.207	1.148
ID618131	618131	None	36.327	35.908	27.947	0	277	277	2	1	-10921639	124.762	123	78	189	2620	28.820	2.000	0.090	0.716
ID618130	618130	138	65.327	43.183	25.909	0	277	277	2	1	-10921639	201.333	189	139	255	4228	38.751	2.000	0.134	1.225
ID618133	618133	151	42.596	58.337	36.218	0	277	277	2	1	-10921639	126.238	123	86	201	2651	29.411	2.000	0.131	0.996
ID618132	618132	147	48.317	47.053	33.879	0	277	277	2	1	-10921639	198.524	197	156	255	4169	29.792	2.000	0.092	1.121
ID618135	618135	155	37.492	55.675	41.889	0	277	277	2	1	-10921639	108.238	94	65	172	2273	30.394	2.000	0.106	0.684
ID618134	618134	None	41.553	47.858	39.194	0	277	277	2	1	-10921639	173.333	168	119	242	3640	35.076	2.000	0.089	0.805
ID618145	618145	None	40.816	74.000	0.000	0	278	278	2	1	-10921639	159.476	156	92	217	3349	34.486	2.000	0.112	0.928
ID618147	618147	147	53.971	47.801	34.225	0	278	278	2	1	-10921639	187.857	180	115	250	3945	38.719	4.800	0.133	1.140
ID618146	618146	138	53.070	43.585	25.967	0	278	278	2	1	-10921639	189.952	201	111	255	3989	42.973	2.000	0.114	0.908
ID618149	618149	155	39.912	55.126	41.369	0	278	278	2	1	-10921639	115.857	106	74	176	2433	29.766	2.000	0.106	0.743
ID618148	618148	151	50.111	58.947	36.252	0	278	278	2	1	-10921639	156.952	152	102	226	3296	36.947	4.800	0.151	1.116
ID618151	618151	153	61.365	48.030	57.717	0	278	278	2	1	-10921639	100.619	82	49	185	2113	38.711	2.000	0.270	1.105
ID618150	618150	154	37.165	33.383	57.054	0	278	278	2	1	-10921639	89.048	86	53	148	1870	23.410	4.800	0.206	1.297
ID618139	618139	147	55.615	47.518	34.119	0	279	279	2	1	-10921639	195.714	185	143	255	4110	36.143	2.000	0.135	1.287
ID618138	618138	138	57.135	43.326	25.223	0	279	279	2	1	-10921639	187.952	185	131	255	3947	38.853	2.000	0.113	0.985
ID618141	618141	151	57.204	60.731	36.606	0	279	279	2	1	-10921639	157.476	156	106	217	3307	33.654	2.000	0.164	1.318
ID618140	618140	None	35.307	87.577	36.281	0	279	279	2	1	-10921639	124.238	119	82	205	2609	31.196	7.600	0.093	0.677
ID618143	618143	155	35.302	54.888	41.659	0	279	279	2	1	-10921639	117.238	119	74	172	2462	29.418	2.000	0.140	0.980
ID618142	618142	None	36.387	78.714	37.077	0	279	279	2	1	-10921639	116.619	106	86	193	2449	29.982	2.000	0.088	0.627
ID618144	618144	153	53.239	48.017	57.248	0	279	279	2	1	-10921639	98.810	90	57	168	2075	31.921	2.000	0.234	1.175
ID618171	618171	138	37.926	43.589	24.882	0	280	280	2	1	-10921639	174.905	176	131	255	3673	36.480	3.200	0.071	0.637
ID618170	618170	None	35.262	72.000	0.000	0	280	280	2	1	-10921639	148.905	148	108	201	3127	27.022	2.000	0.097	0.976
ID618173	618173	147	42.776	47.327	34.249	0	280	280	2	1	-10921639	205.571	205	160	255	4317	27.453	4.800	0.103	1.398
ID618172	618172	None	36.905	73.082	27.624	0	280	280	2	1	-10921639	138.619	131	98	185	2911	24.598	2.000	0.098	1.003
ID618175	618175	151	48.528	60.480	36.469	0	280	280	2	1	-10921639	154.905	148	111	209	3253	26.557	4.800	0.152	1.536
ID618174	618174	None	40.726	45.620	36.626	0	280	280	2	1	-10921639	202.190	201	143	255	4246	32.586	7.600	0.085	0.972
ID618177	618177	None	41.678	33.589	40.623	0	280	280	2	1	-10921639	122.429	123	69	176	2571	29.578	2.000	0.137	1.001
ID618176	618176	None	39.859	47.799	39.632	0	280	280	2	1	-10921639	169.095	160	131	250	3551	33.329	2.000	0.078	0.737
ID618179	618179	153	49.029	47.718	57.065	0	280	280	2	1	-10921639	98.667	98	53	172	2072	30.370	2.000	0.225	1.194
ID618178	618178	154	41.831	34.089	55.580	0	280	280	2	1	-10921639	98.952	98	61	148	2078	24.355	4.800	0.217	1.451
ID618153	618153	None	35.302	53.905	9.884	0	281	281	2	1	-10921639	114.619	106	82	160	2407	24.734	7.600	0.092	0.784
ID618152	618152	None	38.462	89.020	2.863	0	281	281	2	1	-10921639	208.095	205	164	255	4370	24.431	3.200	0.079	1.251
ID618155	618155	None	41.208	57.968	26.095	0	281	281	2	1	-10921639	138.000	131	74	189	2898	29.508	2.000	0.123	1.027
ID618154	618154	138	44.799	43.535	25.562	0	281	281	2	1	-10921639	186.857	176	139	246	3924	31.517	2.000	0.109	1.166
ID618157	618157	151	56.951	60.546	37.171	0	281	281	2	1	-10921639	154.571	152	98	246	3246	40.034	2.000	0.142	0.960
ID618156	618156	147	42.243	47.206	33.885	0	281	281	2	1	-10921639	192.952	201	127	238	4052	29.912	3.200	0.105	1.224
ID618159	618159	154	46.607	34.472	55.517	0	281	281	2	1	-10921639	97.476	102	41	160	2047	34.049	4.800	0.247	1.132
ID618158	618158	156	40.264	77.840	37.111	0	281	281	2	1	-10921639	121.810	115	65	193	2558	30.413	2.000	0.115	0.826
ID618160	618160	153	46.864	48.139	55.548	0	281	281	2	1	-10921639	94.857	90	53	168	1992	30.505	2.000	0.203	1.049
ID618169	618169	154	43.531	35.402	54.678	0	282	282	2	1	-10921639	98.762	102	45	143	2074	28.580	3.200	0.222	1.253
ID618168	618168	157	35.208	55.105	40.857	0	282	282	2	1	-10921639	126.381	127	65	197	2654	32.888	2.000	0.090	0.636
ID618161	618161	None	35.305	83.718	4.076	0	282	282	2	1	-10921639	167.714	164	127	234	3522	26.079	2.000	0.074	0.886
ID618163	618163	158	52.571	38.149	33.314	0	282	282	2	1	-10921639	167.810	172	94	250	3524	41.143	2.000	0.129	0.930
ID618162	618162	138	48.731	43.062	25.300	0	282	282	2	1	-10921639	191.905	189	156	255	4030	32.951	2.000	0.080	0.866
ID618165	618165	151	47.462	61.528	37.022	0	282	282	2	1	-10921639	142.810	135	90	193	2999	29.735	4.800	0.173	1.420
ID618164	618164	147	38.496	46.683	36.625	0	282	282	2	1	-10921639	200.381	209	143	238	4208	28.968	4.800	0.090	1.137
ID618167	618167	159	36.543	33.682	40.918	0	282	282	2	1	-10921639	109.762	115	61	176	2305	26.174	2.000	0.109	0.827
ID618166	618166	156	35.529	75.833	37.853	0	282	282	2	1	-10921639	117.619	115	86	176	2470	25.935	2.000	0.124	1.001
ID618191	618191	None	35.334	46.746	16.844	0	283	283	2	1	-10921639	137.000	131	102	197	2877	25.996	7.600	0.088	0.849
ID618190	618190	None	38.500	92.000	10.000	0	283	283	2	1	-10921639	175.857	185	130	205	3693	25.352	4.800	0.132	1.612
ID618201	618201	162	38.114	48.317	51.082	0	283	283	2	1	-10921639	96.524	94	65	156	2027	26.246	2.000	0.155	0.984
ID618200	618200	159	48.817	33.927	41.476	0	283	283	2	1	-10921639	113.190	102	74	201	2377	34.460	2.000	0.163	0.918
ID618203	618203	None	37.370	49.140	57.004	0	283	283	2	1	-10921639	92.714	90	45	139	1947	22.572	2.000	0.182	1.266
ID618202	618202	154	37.078	35.586	53.986	0	283	283	2	1	-10921639	82.524	86	32	135	1733	27.129	2.000	0.168	0.876
ID618193	618193	138	50.786	43.318	25.149	0	283	283	2	1	-10921639	183.952	180	123	255	3863	36.221	2.000	0.089	0.832
ID618192	618192	163	43.597	92.000	18.000	0	283	283	2	1	-10921639	158.857	148	111	209	3336	32.225	7.600	0.142	1.228
ID618195	618195	None	37.636	56.719	38.292	0	283	283	2	1	-10921639	156.524	152	106	209	3287	28.736	2.000	0.076	0.766
ID618194	618194	158	37.823	38.123	33.523	0	283	283	2	1	-10921639	170.429	176	98	217	3579	32.065	6.353	0.113	1.083
ID618197	618197	156	40.421	76.205	37.841	0	283	283	2	1	-10921639	116.762	115	65	176	2452	28.395	3.200	0.143	1.029
ID618196	618196	151	57.921	61.005	37.859	0	283	283	2	1	-10921639	162.810	156	106	250	3419	35.041	2.000	0.134	1.101
ID618199	618199	157	38.118	55.324	39.121	0	283	283	2	1	-10921639	153.095	152	115	209	3215	28.599	4.800	0.118	1.132
ID618198	618198	147	38.698	47.792	39.002	0	283	283	2	1	-10921639	179.810	176	123	250	3776	35.475	2.000	0.063	0.602
ID618185	618185	151	60.649	60.777	37.100	0	284	284	2	1	-10921639	152.143	143	90	246	3195	41.650	2.000	0.137	0.881
ID618184	618184	None	37.267	47.297	34.569	0	284	284	2	1	-10921639	203.714	205	164	242	4278	24.713	4.800	0.087	1.318
ID618187	618187	156	63.650	76.223	37.612	0	284	284	2	1	-10921639	138.190	127	90	230	2902	42.008	2.000	0.190	1.050
ID618186	618186	147	37.492	45.967	38.333	0	284	284	2	1	-10921639	205.571	197	164	255	4317	25.264	6.093	0.073	1.114
ID618189	618189	162	38.013	47.442	50.199	0	284	284	2	1	-10921639	104.905	102	37	148	2203	27.280	2.000	0.144	0.971
ID618188	618188	159	40.326	34.476	41.323	0	284	284	2	1	-10921639	121.190	115	65	197	2545	34.819	2.000	0.128	0.789
ID618181	618181	None	36.655	52.718	19.905	0	284	284	2	1	-10921639	138.905	131	106	201	2917	23.334	4.800	0.112	1.200
ID618180	618180	163	39.122	92.000	16.000	0	284	284	2	1	-10921639	146.952	148	104	209	3086	31.360	6.434	0.107	0.906
ID618183	618183	158	45.390	37.785	32.189	0	284	284	2	1	-10921639	154.286	160	98	213	3240	32.710	2.000	0.111	0.944
ID618182	618182	138	40.782	43.149	24.824	0	284	284	2	1	-10921639	166.762	156	115	255	3502	33.302	2.000	0.074	0.688
ID618233	618233	None	48.828	49.582	55.671	0	285	285	2	1	-10921639	95.905	82	32	160	2014	34.199	3.200	0.250	1.122
ID618232	618232	154	56.254	35.777	52.670	0	285	285	2	1	-10921639	125.619	127	69	172	2638	32.970	2.000	0.239	1.471
ID618225	618225	160	37.189	34.813	27.016	0	285	285	2	1	-10921639	138.476	131	94	193	2908	25.183	2.000	0.093	0.933
ID618224	618224	138	43.360	43.356	25.258	0	285	285	2	1	-10921639	156.762	152	102	255	3292	41.079	2.000	0.053	0.386
ID618227	618227	147	37.032	43.705	37.296	0	285	285	2	1	-10921639	203.429	205	164	250	4272	23.329	4.800	0.088	1.411
ID618226	618226	158	36.461	38.105	33.852	0	285	285	2	1	-10921639	158.714	164	86	230	3333	36.877	2.000	0.088	0.696
ID618229	618229	156	51.755	75.472	37.907	0	285	285	2	1	-10921639	134.524	131	86	205	2825	35.209	2.000	0.152	1.011
ID618228	618228	151	61.631	60.445	36.786	0	285	285	2	1	-10921639	191.143	189	119	255	4014	43.159	6.321	0.160	1.220
ID618231	618231	None	38.910	50.498	44.412	0	285	285	2	1	-10921639	121.190	115	74	193	2545	35.168	2.000	0.079	0.506
ID618230	618230	159	48.953	34.596	41.571	0	285	285	2	1	-10921639	117.238	115	69	189	2462	32.370	2.000	0.158	0.986
ID618209	618209	154	54.641	35.923	52.147	0	286	286	2	1	-10921639	120.000	119	82	176	2520	27.704	4.800	0.246	1.708
ID618208	618208	156	55.812	74.920	38.081	0	286	286	2	1	-10921639	154.619	148	111	213	3247	28.940	2.000	0.172	1.568
ID618205	618205	None	37.075	28.286	23.993	0	286	286	2	1	-10921639	105.762	106	49	172	2221	28.235	2.000	0.130	0.863
ID618204	618204	161	53.749	41.368	21.640	0	286	286	2	1	-10921639	180.238	176	123	250	3785	40.312	7.600	0.123	0.977
ID618207	618207	151	56.436	59.775	36.573	0	286	286	2	1	-10921639	173.619	180	119	255	3646	37.701	2.000	0.136	1.103
ID618206	618206	160	35.184	35.274	27.650	0	286	286	2	1	-10921639	135.524	135	78	197	2846	30.089	7.600	0.092	0.757
ID618217	618217	None	47.206	55.919	37.025	0	287	287	2	1	-10921639	166.810	168	90	250	3503	40.241	2.000	0.098	0.741
ID618216	618216	151	48.968	59.543	36.328	0	287	287	2	1	-10921639	179.571	180	135	238	3771	29.999	4.800	0.135	1.421
ID618219	618219	156	37.529	74.684	38.133	0	287	287	2	1	-10921639	127.714	127	94	172	2682	20.303	7.600	0.137	1.519
ID618218	618218	147	36.017	44.555	38.497	0	287	287	2	1	-10921639	206.905	209	160	246	4345	27.497	4.800	0.074	1.037
ID618221	618221	None	36.006	50.672	43.355	0	287	287	2	1	-10921639	140.857	127	90	213	2958	32.341	2.000	0.091	0.726
ID618220	618220	159	47.216	35.189	41.313	0	287	287	2	1	-10921639	126.143	127	69	189	2649	33.857	2.000	0.145	0.945
ID618223	618223	None	43.671	49.253	54.213	0	287	287	2	1	-10921639	94.286	98	37	156	1980	29.017	4.800	0.227	1.202
ID618222	618222	154	65.548	36.012	51.779	0	287	287	2	1	-10921639	134.476	139	78	217	2824	36.679	4.800	0.275	1.581
ID618211	618211	161	46.783	40.613	22.011	0	287	287	2	1	-10921639	163.571	164	119	246	3435	32.295	7.600	0.106	0.969
ID618210	618210	None	35.225	92.000	18.000	0	287	287	2	1	-10921639	165.476	164	127	213	3475	25.563	7.600	0.113	1.318
ID618213	618213	None	49.034	56.925	28.099	0	287	287	2	1	-10921639	124.000	123	82	201	2604	30.702	2.000	0.157	1.097
ID618212	618212	None	35.339	22.931	22.962	0	287	287	2	1	-10921639	81.333	78	49	135	1708	23.701	2.000	0.150	0.895
ID618215	618215	164	35.995	45.103	30.952	0	287	287	2	1	-10921639	195.238	193	152	246	4100	25.052	4.800	0.082	1.176
ID618214	618214	160	45.080	34.877	28.572	0	287	287	2	1	-10921639	150.571	148	111	234	3162	31.090	2.000	0.111	0.969
ID618249	618249	159	40.187	35.855	42.011	0	288	288	2	1	-10921639	136.952	135	82	209	2876	31.636	4.800	0.124	0.953
ID618248	618248	156	54.998	74.573	38.252	0	288	288	2	1	-10921639	149.571	139	98	205	3141	33.949	2.000	0.158	1.203
ID618251	618251	154	39.442	34.993	51.655	0	288	288	2	1	-10921639	118.810	127	53	164	2495	27.624	4.800	0.175	1.283
ID618250	618250	None	45.737	63.935	47.126	0	288	288	2	1	-10921639	108.952	106	57	148	2288	26.347	4.800	0.223	1.506
ID618243	618243	None	37.005	90.271	5.941	0	288	288	2	1	-10921639	186.810	189	119	246	3923	30.147	2.000	0.071	0.819
ID618245	618245	164	50.128	44.521	31.545	0	288	288	2	1	-10921639	224.429	230	168	255	4713	28.363	4.800	0.113	1.611
ID618244	618244	160	39.017	34.899	29.310	0	288	288	2	1	-10921639	160.667	168	98	213	3374	32.858	4.800	0.120	1.051
ID618247	618247	147	46.383	44.665	37.907	0	288	288	2	1	-10921639	229.286	234	172	255	4815	24.135	7.600	0.107	1.837
ID618246	618246	151	74.425	59.245	36.811	0	288	288	2	1	-10921639	192.952	185	131	255	4052	38.432	4.800	0.196	1.646
ID618253	618253	None	50.061	39.948	22.183	0	289	289	2	1	-10921639	160.524	156	102	234	3371	39.957	2.000	0.089	0.654
ID618252	618252	179	43.741	23.956	22.230	0	289	289	2	1	-10921639	97.762	98	53	164	2053	28.995	2.000	0.173	0.993
ID618255	618255	160	45.002	34.848	30.151	0	289	289	2	1	-10921639	167.524	164	106	242	3518	41.020	7.600	0.089	0.664
ID618254	618254	165	35.247	73.710	27.482	0	289	289	2	1	-10921639	152.333	148	102	201	3199	27.683	3.200	0.089	0.900
ID618257	618257	151	57.265	58.535	36.750	0	289	289	2	1	-10921639	156.857	156	74	255	3294	51.826	2.000	0.133	0.711
ID618256	618256	164	48.601	45.336	32.048	0	289	289	2	1	-10921639	226.524	234	160	255	4757	32.369	2.000	0.098	1.255
ID618259	618259	159	36.664	34.696	41.564	0	289	289	2	1	-10921639	115.238	119	53	168	2420	31.440	2.000	0.086	0.583
ID618258	618258	156	51.661	74.101	38.162	0	289	289	2	1	-10921639	152.000	143	119	197	3192	24.517	4.800	0.184	1.926
ID618261	618261	154	55.964	36.388	51.533	0	289	289	2	1	-10921639	114.952	127	37	197	2414	43.198	2.000	0.201	0.890
ID618260	618260	None	48.780	49.920	43.874	0	289	289	2	1	-10921639	139.619	139	78	213	2932	39.722	2.000	0.103	0.658
ID618235	618235	165	48.496	73.639	27.887	0	290	290	2	1	-10921639	153.619	152	86	217	3226	33.859	2.000	0.132	1.061
ID618234	618234	179	38.272	23.610	21.772	0	290	290	2	1	-10921639	96.524	94	69	156	2027	23.177	3.200	0.167	1.193
ID618237	618237	160	43.392	35.253	30.756	0	290	290	2	1	-10921639	166.762	172	119	238	3502	31.862	4.800	0.126	1.169
ID618236	618236	166	37.010	56.778	28.552	0	290	290	2	1	-10921639	131.810	131	94	205	2768	28.551	2.000	0.093	0.782
ID618239	618239	151	63.117	57.733	35.819	0	290	290	2	1	-10921639	188.524	185	127	255	3959	33.593	4.800	0.174	1.665
ID618238	618238	164	43.851	45.940	32.299	0	290	290	2	1	-10921639	205.095	217	148	246	4307	31.539	4.800	0.108	1.269
ID618241	618241	159	38.676	35.133	41.778	0	290	290	2	1	-10921639	117.000	111	74	180	2457	30.914	2.000	0.093	0.646
ID618240	618240	156	59.847	74.610	38.530	0	290	290	2	1	-10921639	161.000	168	78	238	3381	40.160	4.800	0.179	1.215
ID618242	618242	154	49.664	36.144	50.194	0	290	290	2	1	-10921639	122.762	115	82	185	2578	28.775	7.600	0.170	1.241
ID618265	618265	166	35.727	56.917	28.848	0	291	291	2	1	-10921639	132.476	139	74	205	2782	29.787	2.000	0.077	0.639
ID618264	618264	165	63.372	73.475	27.505	0	291	291	2	1	-10921639	166.000	168	102	238	3486	41.380	3.200	0.180	1.221
ID618267	618267	164	46.106	46.435	32.882	0	291	291	2	1	-10921639	229.048	234	172	255	4810	26.106	6.355	0.096	1.536
ID618266	618266	160	42.321	37.188	31.818	0	291	291	2	1	-10921639	174.810	180	111	234	3671	33.957	7.600	0.111	1.025
ID618269	618269	151	50.277	57.904	36.435	0	291	291	2	1	-10921639	151.905	152	86	255	3190	43.174	2.000	0.107	0.683
ID618268	618268	167	39.446	24.268	35.057	0	291	291	2	1	-10921639	79.190	69	45	131	1663	29.025	2.000	0.211	0.949
ID618271	618271	159	37.061	35.449	41.192	0	291	291	2	1	-10921639	141.286	143	90	193	2967	28.406	2.000	0.115	1.023
ID618270	618270	156	71.958	74.311	38.748	0	291	291	2	1	-10921639	177.333	176	115	246	3724	38.427	4.800	0.211	1.609
ID618273	618273	None	35.961	49.186	52.588	0	291	291	2	1	-10921639	87.667	78	53	139	1841	26.314	2.000	0.169	0.961
ID618272	618272	154	43.841	35.810	49.966	0	291	291	2	1	-10921639	116.095	111	57	172	2438	28.552	2.000	0.169	1.175
ID618263	618263	None	36.448	62.654	15.834	0	291	291	2	1	-10921639	131.143	131	86	176	2754	23.976	2.000	0.116	1.135
ID618262	618262	None	37.093	66.071	3.192	0	291	291	2	1	-10921639	161.286	160	111	217	3387	27.756	2.000	0.072	0.777
ID618285	618285	None	35.001	43.315	25.765	0	292	292	2	1	-10921639	175.714	176	115	213	3690	28.150	3.200	0.078	0.908
ID618287	618287	160	57.332	36.542	32.259	0	292	292	2	1	-10921639	205.095	205	143	255	4307	29.441	7.600	0.141	1.718
ID618286	618286	165	60.037	73.640	28.031	0	292	292	2	1	-10921639	172.667	168	115	255	3626	35.776	4.800	0.158	1.317
ID618289	618289	167	45.146	24.216	34.341	0	292	292	2	1	-10921639	92.381	86	49	156	1940	30.135	2.000	0.198	1.012
ID618288	618288	164	59.163	46.894	32.080	0	292	292	2	1	-10921639	211.095	213	148	255	4433	36.704	2.000	0.120	1.230
ID618291	618291	156	86.480	74.307	38.155	0	292	292	2	1	-10921639	182.333	176	115	255	3829	44.040	2.000	0.240	1.603
ID618290	618290	151	78.247	58.036	36.848	0	292	292	2	1	-10921639	191.952	193	123	255	4031	41.906	2.000	0.205	1.560
ID618293	618293	159	36.385	35.691	41.479	0	292	292	2	1	-10921639	130.667	135	86	164	2744	23.741	3.200	0.137	1.323
ID618292	618292	None	36.040	48.143	39.849	0	292	292	2	1	-10921639	191.000	193	131	238	4011	29.175	2.000	0.074	0.908
ID618295	618295	154	48.780	35.928	49.418	0	292	292	2	1	-10921639	123.667	123	74	176	2597	29.667	7.600	0.202	1.402
ID618294	618294	168	39.735	49.982	44.393	0	292	292	2	1	-10921639	133.667	131	78	226	2807	37.129	2.000	0.060	0.408
ID618281	618281	151	55.396	58.163	36.291	0	293	293	2	1	-10921639	176.190	172	123	238	3700	32.860	6.374	0.148	1.382
ID618280	618280	167	37.087	24.076	34.704	0	293	293	2	1	-10921639	86.476	82	41	135	1816	23.329	4.800	0.190	1.184
ID618283	618283	168	38.032	50.055	44.149	0	293	293	2	1	-10921639	130.143	127	78	217	2733	38.187	2.000	0.053	0.344
ID618282	618282	156	71.662	74.454	38.545	0	293	293	2	1	-10921639	169.524	172	106	255	3560	46.131	2.000	0.199	1.220
ID618284	618284	154	40.514	36.106	49.366	0	293	293	2	1	-10921639	119.286	111	86	189	2505	27.659	2.000	0.111	0.864
ID618275	618275	None	35.812	61.817	13.197	0	293	293	2	1	-10921639	147.190	152	94	197	3091	21.372	4.800	0.125	1.532
ID618274	618274	None	43.302	88.970	3.243	0	293	293	2	1	-10921639	223.048	226	168	255	4684	25.488	4.800	0.097	1.549
ID618277	618277	165	55.517	73.143	27.716	0	293	293	2	1	-10921639	158.333	160	106	234	3325	36.095	2.000	0.150	1.147
ID618276	618276	None	41.883	22.837	22.480	0	293	293	2	1	-10921639	98.238	102	49	148	2063	28.169	2.000	0.181	1.071
ID618279	618279	160	66.648	36.721	32.899	0	293	293	2	1	-10921639	196.286	193	127	255	4122	39.335	2.000	0.150	1.304
ID618278	618278	164	46.045	47.019	32.270	0	293	293	2	1	-10921639	220.476	234	160	255	4630	32.583	4.800	0.109	1.325
ID618297	618297	169	45.933	54.524	24.705	0	294	294	2	1	-10921639	156.762	152	119	213	3292	26.323	6.094	0.138	1.445
ID618296	618296	None	40.848	43.815	20.778	0	294	294	2	1	-10921639	165.619	160	111	230	3478	29.051	2.000	0.117	1.192
ID618299	618299	164	36.812	47.628	32.293	0	294	294	2	1	-10921639	201.429	205	131	255	4230	38.937	7.600	0.082	0.784
ID618298	618298	165	44.041	72.899	27.102	0	294	294	2	1	-10921639	158.000	152	111	234	3318	28.756	7.600	0.131	1.271
ID618301	618301	167	45.174	24.249	34.541	0	294	294	2	1	-10921639	93.238	86	57	143	1958	25.151	4.800	0.249	1.480
ID618300	618300	160	55.993	36.806	32.969	0	294	294	2	1	-10921639	187.524	189	135	255	3938	36.408	4.800	0.135	1.222
ID618303	618303	156	63.309	73.426	38.735	0	294	294	2	1	-10921639	167.143	172	115	226	3510	32.212	4.800	0.226	1.910
ID618302	618302	151	60.958	59.082	36.405	0	294	294	2	1	-10921639	173.857	160	111	255	3651	37.686	2.000	0.160	1.271
ID618304	618304	168	35.772	50.113	44.034	0	294	294	2	1	-10921639	129.857	123	86	222	2727	34.130	2.000	0.043	0.314
ID618328	618328	156	87.932	73.130	38.760	0	295	295	2	1	-10921639	174.571	168	106	255	3666	45.399	2.000	0.252	1.550
ID618321	618321	169	61.506	54.273	25.230	0	295	295	2	1	-10921639	164.619	156	94	234	3457	41.979	2.000	0.156	1.059
ID618320	618320	170	38.748	23.356	22.458	0	295	295	2	1	-10921639	100.095	90	65	156	2102	24.958	3.200	0.188	1.269
ID618323	618323	164	45.485	47.549	31.909	0	295	295	2	1	-10921639	206.952	205	115	255	4346	38.718	6.043	0.096	0.935
ID618322	618322	165	59.378	72.155	27.586	0	295	295	2	1	-10921639	161.619	156	106	234	3394	40.232	2.000	0.147	1.031
ID618325	618325	167	37.882	24.257	34.593	0	295	295	2	1	-10921639	81.524	74	24	143	1712	28.315	2.000	0.175	0.857
ID618324	618324	160	53.852	36.574	33.916	0	295	295	2	1	-10921639	193.000	197	123	255	4053	34.029	4.800	0.141	1.401
ID618327	618327	171	37.039	49.858	39.277	0	295	295	2	1	-10921639	188.571	193	123	255	3960	35.796	2.000	0.063	0.629
ID618326	618326	151	61.798	59.365	36.289	0	295	295	2	1	-10921639	166.286	168	102	238	3492	37.934	2.000	0.155	1.178
ID618313	618313	167	40.457	24.975	34.901	0	296	296	2	1	-10921639	96.238	94	53	148	2021	24.193	2.000	0.200	1.327
ID618312	618312	160	56.962	37.539	33.190	0	296	296	2	1	-10921639	209.714	217	164	255	4404	28.709	4.800	0.143	1.824
ID618315	618315	None	48.279	92.000	36.000	0	296	296	2	1	-10921639	139.571	135	102	189	2931	26.596	4.800	0.190	1.674
ID618314	618314	151	42.678	59.006	35.387	0	296	296	2	1	-10921639	155.048	148	119	213	3256	29.313	2.000	0.100	0.960
ID618317	618317	171	48.698	48.837	40.540	0	296	296	2	1	-10921639	194.619	197	115	255	4087	40.693	7.600	0.102	0.882
ID618316	618316	156	91.892	73.208	38.836	0	296	296	2	1	-10921639	177.952	160	82	255	3737	51.870	2.000	0.260	1.415
ID618319	618319	None	36.517	36.679	49.259	0	296	296	2	1	-10921639	126.429	127	74	185	2655	31.597	2.000	0.116	0.832
ID618318	618318	173	37.810	64.566	45.962	0	296	296	2	1	-10921639	100.619	102	53	156	2113	25.039	2.000	0.151	1.052
ID618305	618305	None	35.177	92.000	4.000	0	296	296	2	1	-10921639	191.286	193	153	234	4017	25.611	6.143	0.110	1.479
ID618307	618307	170	39.708	22.985	22.517	0	296	296	2	1	-10921639	93.143	86	49	148	1956	28.148	2.000	0.181	1.013
ID618306	618306	172	51.691	43.964	21.199	0	296	296	2	1	-10921639	189.857	176	148	250	3987	32.541	7.600	0.107	1.127
ID618309	618309	169	56.630	54.345	25.302	0	296	296	2	1	-10921639	142.667	131	90	217	2996	38.887	2.000	0.154	0.981
ID618308	618308	174	36.937	38.180	22.798	0	296	296	2	1	-10921639	142.857	135	78	205	3000	33.791	2.000	0.065	0.513
ID618311	618311	164	57.183	47.262	31.804	0	296	296	2	1	-10921639	218.810	230	156	255	4595	34.762	2.000	0.117	1.321
ID618310	618310	165	41.792	72.259	27.368	0	296	296	2	1	-10921639	166.190	176	115	201	3490	27.649	4.800	0.134	1.419
ID618337	618337	None	39.999	38.529	34.800	0	297	297	2	1	-10921639	185.190	189	123	250	3889	33.342	2.000	0.076	0.781
ID618336	618336	160	42.422	36.465	33.474	0	297	297	2	1	-10921639	171.000	172	115	250	3591	40.036	7.600	0.065	0.518
ID618339	618339	None	44.237	54.356	37.090	0	297	297	2	1	-10921639	186.429	189	111	255	3915	38.126	2.000	0.110	0.966
ID618338	618338	151	68.812	59.078	35.200	0	297	297	2	1	-10921639	181.048	172	119	255	3802	40.370	2.000	0.160	1.239
ID618341	618341	173	36.987	64.318	45.633	0	297	297	2	1	-10921639	106.238	102	69	143	2231	23.522	4.800	0.190	1.444
ID618340	618340	156	71.938	72.407	38.822	0	297	297	2	1	-10921639	158.905	148	111	242	3337	39.758	2.000	0.217	1.426
ID618329	618329	None	47.921	74.782	2.618	0	297	297	2	1	-10921639	180.429	185	123	255	3789	37.113	2.000	0.095	0.842
ID618331	618331	174	50.957	38.777	22.270	0	297	297	2	1	-10921639	167.000	164	111	238	3507	33.547	2.000	0.107	0.965
ID618330	618330	172	45.231	43.744	21.186	0	297	297	2	1	-10921639	165.429	164	94	226	3474	34.626	2.000	0.087	0.764
ID618333	618333	None	37.286	42.054	27.224	0	297	297	2	1	-10921639	163.000	156	127	230	3423	28.025	2.000	0.070	0.759
ID618332	618332	169	60.799	54.229	25.709	0	297	297	2	1	-10921639	157.000	164	98	234	3297	40.939	2.000	0.163	1.075
ID618335	618335	164	38.035	46.688	31.850	0	297	297	2	1	-10921639	186.286	180	111	255	3912	39.225	2.000	0.069	0.612
ID618334	618334	165	66.662	72.095	28.121	0	297	297	2	1	-10921639	177.238	189	123	255	3722	38.428	7.600	0.175	1.374
ID618377	618377	177	36.854	50.250	38.224	0	298	298	2	1	-10921639	216.524	230	152	255	4547	31.414	7.600	0.073	0.933
ID618376	618376	178	38.524	43.770	37.880	0	298	298	2	1	-10921639	212.905	213	152	250	4471	25.181	2.000	0.076	1.189
ID618379	618379	None	47.434	35.218	41.799	0	298	298	2	1	-10921639	137.571	131	69	217	2889	37.779	7.600	0.121	0.787
ID618378	618378	156	59.076	72.450	38.601	0	298	298	2	1	-10921639	151.857	148	94	226	3189	34.491	4.800	0.210	1.529
ID618380	618380	173	50.164	63.937	45.753	0	298	298	2	1	-10921639	109.190	102	65	172	2293	29.649	2.000	0.197	1.212
ID618371	618371	170	39.550	22.836	21.929	0	298	298	2	1	-10921639	103.333	106	57	143	2170	23.096	2.000	0.181	1.370
ID618370	618370	172	43.069	43.087	20.760	0	298	298	2	1	-10921639	169.286	164	123	246	3555	30.585	7.600	0.086	0.878
ID618373	618373	165	50.615	71.326	27.703	0	298	298	2	1	-10921639	175.286	176	123	242	3681	33.275	2.000	0.133	1.239
ID618372	618372	169	63.684	54.271	25.909	0	298	298	2	1	-10921639	172.619	164	127	255	3625	33.416	4.800	0.175	1.539
ID618375	618375	151	70.385	58.853	34.854	0	298	298	2	1	-10921639	174.952	176	106	255	3674	44.365	2.000	0.161	1.096
ID618374	618374	160	62.321	37.393	33.975	0	298	298	2	1	-10921639	195.238	201	119	255	4100	41.860	4.800	0.161	1.292
ID618345	618345	169	44.488	53.769	25.867	0	299	299	2	1	-10921639	153.286	160	111	205	3219	27.751	2.000	0.128	1.250
ID618344	618344	174	44.399	37.984	22.260	0	299	299	2	1	-10921639	170.571	168	127	238	3582	27.088	4.800	0.126	1.405
ID618347	618347	165	70.933	70.939	28.205	0	299	299	2	1	-10921639	184.905	193	94	255	3883	42.208	2.000	0.181	1.342
ID618346	618346	175	36.434	41.442	28.231	0	299	299	2	1	-10921639	168.952	168	90	255	3548	40.443	2.000	0.052	0.413
ID618349	618349	None	36.838	24.207	34.148	0	299	299	2	1	-10921639	94.333	94	65	131	1981	20.872	3.200	0.182	1.392
ID618348	618348	164	37.341	47.066	32.026	0	299	299	2	1	-10921639	181.286	176	115	255	3807	34.508	7.600	0.053	0.529
ID618351	618351	151	57.271	58.460	34.960	0	299	299	2	1	-10921639	190.857	189	115	255	4008	34.943	4.800	0.140	1.340
ID618350	618350	160	59.132	37.475	33.974	0	299	299	2	1	-10921639	190.524	189	111	255	4001	46.666	2.000	0.134	0.967
ID618343	618343	172	37.797	43.161	21.239	0	299	299	2	1	-10921639	156.714	160	106	226	3291	28.520	2.000	0.088	0.888
ID618342	618342	170	37.651	22.144	21.177	0	299	299	2	1	-10921639	91.238	90	49	148	1916	24.178	2.000	0.165	1.071
ID618353	618353	177	43.039	50.299	37.967	0	299	299	2	1	-10921639	208.714	209	156	255	4383	30.485	7.600	0.095	1.185
ID618352	618352	178	43.876	43.506	37.868	0	299	299	2	1	-10921639	221.000	222	172	255	4641	26.084	6.341	0.092	1.430
ID618355	618355	173	46.534	63.896	45.641	0	299	299	2	1	-10921639	115.476	115	78	185	2425	28.207	6.121	0.190	1.310
ID618354	618354	156	64.318	72.535	39.087	0	299	299	2	1	-10921639	150.905	148	98	226	3169	37.411	2.000	0.203	1.363
ID618369	618369	None	36.644	33.027	50.088	0	300	300	2	1	-10921639	111.714	115	61	160	2346	27.056	2.000	0.126	0.926
ID618368	618368	173	40.873	63.507	45.484	0	300	300	2	1	-10921639	105.286	102	61	152	2211	24.094	3.200	0.190	1.396
ID618361	618361	175	37.804	41.874	28.165	0	300	300	2	1	-10921639	186.810	180	148	242	3923	26.459	2.000	0.092	1.190
ID618360	618360	169	42.309	53.332	24.885	0	300	300	2	1	-10921639	131.905	139	69	197	2770	35.522	2.000	0.111	0.744
ID618363	618363	164	42.933	46.027	32.795	0	300	300	2	1	-10921639	198.810	197	135	255	4175	32.840	7.600	0.088	0.982
ID618362	618362	165	75.252	70.990	27.845	0	300	300	2	1	-10921639	212.333	213	152	255	4459	30.723	4.800	0.210	2.398
ID618365	618365	151	57.596	58.111	34.875	0	300	300	2	1	-10921639	190.476	185	127	255	4000	32.612	4.800	0.153	1.546
ID618364	618364	160	69.851	37.423	33.780	0	300	300	2	1	-10921639	193.810	189	119	255	4070	51.114	2.000	0.158	1.034
ID618367	618367	None	39.145	50.151	43.736	0	300	300	2	1	-10921639	164.048	172	86	238	3445	39.509	2.000	0.064	0.500
ID618366	618366	176	37.982	35.309	40.924	0	300	300	2	1	-10921639	129.286	127	78	176	2715	30.206	2.000	0.102	0.792
ID618357	618357	None	43.052	80.058	14.864	0	300	300	2	1	-10921639	165.381	164	127	209	3473	26.716	4.800	0.127	1.392
ID618356	618356	None	39.611	46.996	14.577	0	300	300	2	1	-10921639	151.000	148	111	193	3171	23.567	2.000	0.112	1.286
ID618359	618359	174	51.934	38.103	23.140	0	300	300	2	1	-10921639	177.905	172	115	255	3736	34.654	2.000	0.134	1.216
ID618358	618358	172	37.609	43.000	21.195	0	300	300	2	1	-10921639	162.905	156	106	213	3421	28.367	3.200	0.100	1.043
ID618385	618385	176	35.615	35.611	40.379	0	301	301	2	1	-10921639	143.095	139	106	193	3005	22.740	2.000	0.108	1.225
ID618384	618384	160	55.937	36.912	34.188	0	301	301	2	1	-10921639	177.048	168	135	242	3718	33.787	7.600	0.128	1.187
ID618386	618386	None	40.494	44.681	43.843	0	301	301	2	1	-10921639	172.905	168	111	213	3631	27.975	7.600	0.120	1.325
ID618381	618381	None	42.350	63.061	16.009	0	301	301	2	1	-10921639	136.381	131	94	193	2864	26.664	2.000	0.115	1.054
ID618383	618383	None	42.224	24.318	34.116	0	301	301	2	1	-10921639	91.952	86	49	143	1931	28.458	2.000	0.174	0.959
ID618382	618382	174	37.517	38.617	22.393	0	301	301	2	1	-10921639	165.762	168	106	205	3481	25.632	4.800	0.112	1.299
ID618392	618392	None	37.201	49.086	40.199	0	302	302	2	1	-10921639	160.571	160	111	222	3372	27.806	2.000	0.071	0.771
ID618391	618391	160	35.256	37.075	34.279	0	302	302	2	1	-10921639	154.238	160	98	197	3239	28.789	2.000	0.089	0.874
ID618387	618387	160	49.281	37.275	34.191	0	303	303	2	1	-10921639	149.476	143	102	246	3139	37.259	2.000	0.114	0.823
ID618390	618390	None	36.068	63.072	16.162	0	304	304	2	1	-10921639	132.095	127	102	205	2774	24.797	2.000	0.110	1.055
ID618389	618389	None	38.094	92.000	18.000	0	305	305	2	1	-10921639	167.571	160	138	217	3519	26.176	4.800	0.113	1.302
ID618388	618388	None	38.218	86.013	4.077	0	305	305	2	1	-10921639	186.381	185	143	230	3914	22.447	4.800	0.097	1.467
ID618393	618393	None	43.266	83.081	3.158	0	307	307	2	1	-10921639	185.000	185	139	242	3885	30.265	2.000	0.080	0.909
ID618394	618394	None	39.057	80.226	5.834	0	309	309	2	1	-10921639	192.952	197	152	255	4052	26.326	7.600	0.089	1.193
ID618395	618395	None	35.236	85.410	19.354	0	310	310	2	1	-10921639	149.333	156	82	193	3136	29.308	3.200	0.082	0.768
ID618399	618399	None	36.216	92.000	17.000	0	312	312	2	1	-10921639	158.381	152	115	217	3326	25.331	2.000	0.099	1.125
ID618397	618397	None	36.803	71.267	30.751	0	313	313	2	1	-10921639	142.810	139	94	189	2999	26.623	7.600	0.104	1.012
ID618396	618396	None	35.445	92.000	29.000	0	313	313	2	1	-10921639	136.286	131	102	176	2862	22.123	4.800	0.129	1.410
ID618398	618398	None	37.203	64.056	15.785	0	314	314	2	1	-10921639	140.810	143	94	205	2957	25.682	2.000	0.106	1.051
ID618400	618400	None	37.479	85.930	6.237	0	315	315	2	1	-10921639	196.571	185	164	255	4128	23.572	6.287	0.086	1.320
ID618403	618403	None	35.914	64.178	15.425	0	316	316	2	1	-10921639	142.571	139	94	176	2994	20.685	4.800	0.122	1.501
ID618401	618401	None	40.797	92.000	6.000	0	317	317	2	1	-10921639	175.429	168	134	222	3684	26.110	7.600	0.124	1.484
ID618402	618402	None	36.218	92.000	70.000	0	317	317	2	1	-10921639	95.762	98	49	152	2011	19.794	4.800	0.205	1.646
ID618404	618404	None	40.865	92.000	5.000	0	321	321	2	1	-10921639	193.381	185	142	255	4061	33.063	2.000	0.080	0.865
ID618405	618405	None	37.409	89.472	3.010	0	322	322	2	1	-10921639	223.857	234	160	255	4701	31.137	6.374	0.079	1.057
ID618406	618406	None	39.086	88.738	6.004	0	323	323	2	1	-10921639	216.667	226	160	255	4550	27.726	2.000	0.075	1.092
ID618407	618407	None	47.278	86.901	15.840	0	325	325	2	1	-10921639	182.429	180	127	230	3831	28.922	3.200	0.115	1.299
ID618408	618408	None	39.404	92.000	14.000	0	326	326	2	1	-10921639	188.524	193	143	222	3959	23.737	6.335	0.117	1.666
ID618410	618410	None	35.372	76.059	11.808	0	333	333	2	1	-10921639	179.381	185	135	217	3767	23.027	4.800	0.089	1.277
ID618409	618409	None	38.777	85.027	12.124	0	334	334	2	1	-10921639	176.190	176	131	255	3700	30.038	2.000	0.068	0.747
ID618411	618411	None	39.884	79.671	14.876	0	338	338	2	1	-10921639	153.762	152	94	213	3229	29.194	2.000	0.096	0.921
ID618412	618412	None	35.209	60.497	16.839	0	339	339	2	1	-10921639	136.762	139	82	189	2872	28.082	6.391	0.118	1.029
ID618413	618413	None	35.360	80.000	0.000	0	340	340	2	1	-10921639	197.429	201	131	238	4146	27.649	4.800	0.101	1.307
