# Supplementary material for: Progressive enhancement of kinetic proofreading in T cell antigen discrimination from receptor activation to DAG generation
Source: eLife. 2022 Sep 20;11:e75263. doi: 10.7554/eLife.75263 (PMC9536835; doi:10.7554/eLife.75263)
Supplement: Figure 5—source data 1. — Each data table is the TrackMate ‘spot-statistics’ output of one cell over four cycles of blue-light illumination (frames 0–40, 100–140, 200–240, and 300–340, with 3 s interval between frames). We calculated the lifetime of TrackIDs that existed at the start of each period of blue-light illumination that did not last for the full period and fit the resulting lifetime distributions using custom Python scripts available at https://github.com/dbritain/KP-paper (copy archived at swh:1:rev:167fa456901903740f0f3ee6a3e5324bc45207ea, Britain, 2022). [file elife-75263-fig5-data1.zip › Fig5SourceData/LOV/lov2/r1/lov4.csv]

Label	ID	TRACK_ID	QUALITY	POSITION_X	POSITION_Y	POSITION_Z	POSITION_T	FRAME	RADIUS	VISIBILITY	MANUAL_COLOR	MEAN_INTENSITY	MEDIAN_INTENSITY	MIN_INTENSITY	MAX_INTENSITY	TOTAL_INTENSITY	STANDARD_DEVIATION	ESTIMATED_DIAMETER	CONTRAST	SNR
ID621865	621865	None	45.442	54.998	12.900	0	0	0	2	1	-10921639	181.286	177	125	255	3807	35.897	2.000	0.094	0.870
ID621864	621864	0	44.128	47.977	7.577	0	0	0	2	1	-10921639	197.429	200	151	255	4146	29.035	2.000	0.083	1.044
ID621867	621867	None	38.187	83.051	18.956	0	0	0	2	1	-10921639	145.857	141	104	208	3063	27.006	2.000	0.096	0.948
ID621866	621866	None	35.984	66.581	15.487	0	0	0	2	1	-10921639	158.048	151	124	215	3319	28.558	7.600	0.077	0.790
ID621869	621869	1	39.402	54.260	33.652	0	0	0	2	1	-10921639	180.048	179	118	233	3781	31.468	4.800	0.127	1.292
ID621868	621868	None	52.910	56.544	24.107	0	0	0	2	1	-10921639	169.238	181	110	245	3554	36.855	2.000	0.131	1.062
ID621871	621871	2	38.974	46.888	35.241	0	0	0	2	1	-10921639	172.476	173	141	214	3622	20.508	4.800	0.126	1.887
ID621870	621870	None	36.785	24.989	35.366	0	0	0	2	1	-10921639	114.857	112	80	182	2412	25.362	2.000	0.125	1.006
ID621873	621873	None	35.854	52.951	55.749	0	0	0	2	1	-10921639	99.333	89	46	170	2086	29.088	7.600	0.119	0.725
ID621872	621872	3	60.386	32.944	39.152	0	0	0	2	1	-10921639	130.571	126	80	210	2742	35.669	2.000	0.205	1.247
ID621859	621859	None	43.425	35.660	26.072	0	1	1	2	1	-10921639	138.571	134	93	194	2910	25.812	2.000	0.129	1.228
ID621858	621858	0	45.449	47.101	7.985	0	1	1	2	1	-10921639	188.524	187	130	245	3959	30.314	3.200	0.104	1.172
ID621861	621861	1	46.048	56.110	35.110	0	1	1	2	1	-10921639	164.810	159	99	224	3461	30.670	2.000	0.109	1.059
ID621860	621860	2	36.138	46.371	35.040	0	1	1	2	1	-10921639	155.381	153	113	199	3263	24.993	3.200	0.083	0.956
ID621863	621863	None	37.167	66.000	56.992	0	1	1	2	1	-10921639	83.476	77	56	138	1753	25.189	2.000	0.155	0.891
ID621862	621862	3	50.367	33.169	39.192	0	1	1	2	1	-10921639	113.619	108	59	198	2386	35.614	2.000	0.146	0.814
ID621876	621876	3	45.655	33.371	39.244	0	2	2	2	1	-10921639	120.048	117	60	196	2521	33.680	2.000	0.135	0.848
ID621875	621875	None	36.276	73.874	25.938	0	2	2	2	1	-10921639	134.524	136	96	203	2825	23.966	7.600	0.105	1.068
ID621874	621874	4	38.389	42.377	21.469	0	2	2	2	1	-10921639	146.524	153	101	210	3077	32.093	7.600	0.102	0.848
ID621857	621857	1	37.671	56.104	34.709	0	3	3	2	1	-10921639	152.810	149	107	216	3209	27.285	2.000	0.097	0.987
ID621856	621856	4	39.389	41.884	21.262	0	3	3	2	1	-10921639	141.524	136	85	204	2972	26.895	2.000	0.115	1.085
ID621855	621855	None	39.309	48.014	7.928	0	3	3	2	1	-10921639	167.714	169	117	227	3522	24.471	2.000	0.086	1.090
ID621877	621877	None	36.712	53.058	3.252	0	4	4	2	1	-10921639	152.762	151	108	227	3208	28.062	2.000	0.065	0.666
ID621879	621879	1	40.452	56.077	34.242	0	4	4	2	1	-10921639	137.333	129	92	192	2884	32.121	2.000	0.091	0.713
ID621878	621878	5	35.505	48.860	33.288	0	4	4	2	1	-10921639	159.333	155	122	206	3346	21.722	2.000	0.094	1.263
ID621881	621881	5	36.644	48.673	34.290	0	5	5	2	1	-10921639	165.429	161	113	218	3474	26.970	4.800	0.111	1.225
ID621880	621880	None	41.776	55.154	25.612	0	5	5	2	1	-10921639	147.048	141	109	218	3088	29.524	2.000	0.110	0.991
ID621882	621882	1	59.064	55.845	34.683	0	5	5	2	1	-10921639	164.000	159	108	255	3444	38.634	2.000	0.156	1.146
ID621885	621885	None	39.436	32.875	39.037	0	6	6	2	1	-10921639	100.286	99	56	166	2106	26.943	2.000	0.148	0.960
ID621884	621884	1	48.477	56.156	34.671	0	6	6	2	1	-10921639	160.238	153	101	212	3365	30.614	4.800	0.165	1.484
ID621883	621883	None	46.356	42.387	21.283	0	6	6	2	1	-10921639	141.476	140	79	204	2971	34.205	7.600	0.123	0.903
ID621852	621852	1	37.439	55.773	34.155	0	7	7	2	1	-10921639	142.476	134	101	195	2992	27.345	2.000	0.096	0.912
ID621886	621886	1	45.187	55.898	34.301	0	8	8	2	1	-10921639	140.762	137	67	216	2956	33.315	2.000	0.116	0.881
ID621853	621853	None	38.271	78.954	21.788	0	10	10	2	1	-10921639	135.714	130	87	174	2850	25.480	3.200	0.118	1.121
ID621854	621854	None	41.491	56.364	34.603	0	10	10	2	1	-10921639	132.143	125	96	208	2775	32.186	2.000	0.111	0.823
ID621889	621889	None	35.332	40.121	41.716	0	12	12	2	1	-10921639	101.000	92	64	157	2121	28.468	2.000	0.125	0.788
ID621888	621888	6	50.126	55.963	34.642	0	12	12	2	1	-10921639	132.857	133	89	190	2790	32.641	2.000	0.166	1.160
ID621887	621887	None	37.077	76.857	20.821	0	12	12	2	1	-10921639	126.333	122	64	188	2653	32.146	2.000	0.100	0.715
ID621892	621892	6	43.805	55.872	34.415	0	13	13	2	1	-10921639	130.667	126	101	194	2744	26.462	4.800	0.141	1.223
ID621893	621893	6	38.089	55.402	34.333	0	14	14	2	1	-10921639	125.048	121	85	188	2626	27.005	2.000	0.115	0.956
ID621891	621891	6	36.489	55.688	33.975	0	15	15	2	1	-10921639	128.476	124	81	200	2698	27.347	2.000	0.100	0.853
ID621890	621890	None	37.030	41.000	0.000	0	15	15	2	1	-10921639	131.000	130	85	179	2751	23.087	5.968	0.128	1.290
ID621897	621897	None	36.685	70.752	29.153	0	16	16	2	1	-10921639	124.476	120	83	169	2614	24.155	2.000	0.114	1.056
ID621896	621896	6	42.244	54.709	33.967	0	17	17	2	1	-10921639	119.619	112	77	166	2512	27.091	2.000	0.154	1.178
ID621895	621895	None	47.647	40.881	28.972	0	17	17	2	1	-10921639	127.524	126	87	199	2678	30.730	2.000	0.131	0.963
ID621894	621894	None	38.455	79.000	0.000	0	17	17	2	1	-10921639	129.476	121	81	182	2719	26.658	3.200	0.137	1.167
ID621901	621901	6	47.666	55.630	34.238	0	18	18	2	1	-10921639	127.429	122	84	214	2676	32.655	2.000	0.157	1.060
ID621900	621900	None	36.675	33.606	38.752	0	19	19	2	1	-10921639	87.095	81	42	184	1829	32.542	2.000	0.112	0.541
ID621898	621898	None	37.585	46.722	29.797	0	20	20	2	1	-10921639	127.048	122	76	198	2668	30.688	2.000	0.108	0.805
ID621899	621899	None	39.077	56.024	33.834	0	21	21	2	1	-10921639	131.381	134	89	194	2759	24.375	4.800	0.139	1.313
ID621904	621904	None	38.478	34.060	38.311	0	22	22	2	1	-10921639	107.190	108	59	151	2251	24.600	2.000	0.172	1.281
ID621903	621903	None	37.108	40.967	28.784	0	22	22	2	1	-10921639	114.762	114	79	169	2410	28.019	3.200	0.107	0.793
ID621902	621902	7	45.337	55.734	34.372	0	23	23	2	1	-10921639	127.143	125	79	218	2670	32.856	2.000	0.144	0.976
ID621911	621911	None	40.506	34.322	38.237	0	24	24	2	1	-10921639	101.667	91	66	169	2135	28.852	2.000	0.159	0.969
ID621910	621910	7	57.519	55.710	34.501	0	24	24	2	1	-10921639	139.190	129	95	207	2923	35.548	2.000	0.192	1.260
ID621909	621909	7	41.621	55.566	34.620	0	25	25	2	1	-10921639	119.048	113	71	165	2500	28.074	2.000	0.160	1.172
ID621908	621908	None	35.887	82.435	9.079	0	25	25	2	1	-10921639	126.571	132	67	167	2658	26.932	4.800	0.133	1.103
ID621907	621907	None	45.616	41.123	41.934	0	26	26	2	1	-10921639	116.476	110	68	187	2446	28.918	2.000	0.159	1.108
ID621906	621906	None	38.563	42.854	22.006	0	26	26	2	1	-10921639	131.190	128	81	206	2755	28.562	2.000	0.108	0.892
ID621905	621905	None	35.436	56.139	34.948	0	27	27	2	1	-10921639	107.857	112	73	162	2265	24.086	2.000	0.120	0.960
ID621912	621912	None	35.472	71.857	34.080	0	28	28	2	1	-10921639	124.048	117	99	167	2605	19.083	4.800	0.138	1.576
ID621916	621916	None	35.672	53.486	15.316	0	29	29	2	1	-10921639	150.857	153	108	198	3168	21.385	4.800	0.119	1.500
ID621917	621917	None	35.899	69.242	37.310	0	30	30	2	1	-10921639	107.952	104	73	161	2267	24.646	2.000	0.131	1.013
ID621915	621915	8	40.323	48.412	13.628	0	31	31	2	1	-10921639	134.714	130	84	214	2829	33.459	6.413	0.113	0.820
ID621913	621913	8	35.588	49.325	13.988	0	32	32	2	1	-10921639	132.429	133	80	179	2781	26.921	2.000	0.099	0.885
ID621914	621914	9	38.723	34.313	37.949	0	32	32	2	1	-10921639	94.905	88	62	146	1993	28.077	2.000	0.171	0.988
ID621919	621919	9	35.200	34.423	38.478	0	33	33	2	1	-10921639	95.143	84	58	151	1998	26.900	2.000	0.141	0.877
ID621918	621918	None	43.385	46.737	30.201	0	33	33	2	1	-10921639	111.190	103	72	188	2335	30.907	2.000	0.121	0.779
ID621920	621920	None	37.479	63.795	14.758	0	36	36	2	1	-10921639	137.619	132	107	220	2890	24.529	2.000	0.103	1.044
ID621921	621921	None	41.184	54.220	16.363	0	40	40	2	1	-10921639	140.381	136	100	200	2948	27.770	4.800	0.121	1.089
ID621923	621923	None	38.921	34.482	38.654	0	40	40	2	1	-10921639	88.190	75	42	169	1852	36.193	2.000	0.135	0.580
ID621922	621922	None	36.746	40.821	28.194	0	40	40	2	1	-10921639	115.524	109	73	210	2426	31.057	7.600	0.081	0.560
ID621925	621925	None	35.660	45.367	30.487	0	41	41	2	1	-10921639	117.524	114	83	167	2468	26.111	2.000	0.087	0.718
ID621924	621924	None	36.020	68.098	28.861	0	41	41	2	1	-10921639	114.381	116	81	179	2402	26.059	7.600	0.113	0.892
ID621926	621926	None	35.976	54.839	34.429	0	41	41	2	1	-10921639	103.619	96	67	182	2176	28.033	2.000	0.137	0.892
ID621928	621928	10	37.068	54.878	34.831	0	43	43	2	1	-10921639	106.857	105	62	181	2244	29.159	2.000	0.106	0.700
ID621927	621927	11	38.528	68.392	29.293	0	43	43	2	1	-10921639	118.667	114	79	186	2492	30.094	2.000	0.101	0.721
ID621929	621929	None	44.812	48.701	14.121	0	44	44	2	1	-10921639	137.143	130	83	194	2880	31.161	2.000	0.133	1.034
ID621931	621931	12	38.446	53.994	15.363	0	44	44	2	1	-10921639	144.810	140	105	215	3041	27.605	2.000	0.105	0.995
ID621930	621930	None	37.428	63.973	14.077	0	44	44	2	1	-10921639	157.143	162	120	200	3300	20.648	4.800	0.124	1.682
ID621933	621933	11	37.207	67.716	29.888	0	44	44	2	1	-10921639	115.857	114	73	177	2433	27.713	2.000	0.119	0.892
ID621932	621932	None	51.164	53.534	22.170	0	44	44	2	1	-10921639	140.048	128	88	236	2941	35.663	2.000	0.141	0.973
ID621934	621934	10	41.612	55.144	34.578	0	44	44	2	1	-10921639	109.048	103	67	181	2290	29.743	2.000	0.157	0.998
ID621937	621937	None	38.565	60.456	43.981	0	45	45	2	1	-10921639	103.333	99	59	174	2170	31.238	2.000	0.122	0.720
ID621936	621936	10	46.152	54.935	34.974	0	45	45	2	1	-10921639	98.190	88	62	181	2062	32.466	2.000	0.160	0.834
ID621935	621935	12	36.782	54.997	16.244	0	45	45	2	1	-10921639	164.952	162	125	243	3464	28.097	2.000	0.104	1.108
ID621945	621945	12	45.234	54.699	15.745	0	46	46	2	1	-10921639	161.000	165	112	207	3381	28.037	2.000	0.142	1.427
ID621944	621944	None	36.301	50.769	14.943	0	46	46	2	1	-10921639	144.476	145	85	202	3034	28.847	2.000	0.084	0.780
ID621947	621947	10	39.453	54.360	34.307	0	46	46	2	1	-10921639	99.048	95	51	163	2080	29.666	2.000	0.158	0.910
ID621946	621946	None	43.218	64.474	25.262	0	46	46	2	1	-10921639	139.429	136	109	188	2928	24.404	3.200	0.141	1.412
ID621948	621948	None	35.108	61.778	34.760	0	46	46	2	1	-10921639	116.476	118	68	199	2446	27.915	2.000	0.098	0.742
ID621943	621943	13	37.990	63.396	13.824	0	46	46	2	1	-10921639	139.905	142	79	192	2938	27.763	2.000	0.110	1.001
ID621939	621939	12	62.986	54.459	15.870	0	47	47	2	1	-10921639	181.333	170	116	255	3808	41.431	7.600	0.157	1.188
ID621938	621938	13	41.282	62.961	14.604	0	47	47	2	1	-10921639	143.714	145	89	219	3018	33.408	2.000	0.096	0.750
ID621941	621941	10	48.933	55.189	34.894	0	47	47	2	1	-10921639	108.143	112	56	183	2271	32.733	2.000	0.169	0.957
ID621940	621940	14	44.189	43.261	22.385	0	47	47	2	1	-10921639	131.190	133	76	215	2755	32.015	6.393	0.134	0.970
ID621942	621942	None	35.389	69.842	34.921	0	47	47	2	1	-10921639	113.238	113	76	184	2378	27.810	7.600	0.108	0.791
ID621953	621953	14	35.046	43.342	22.666	0	48	48	2	1	-10921639	130.429	129	84	177	2739	26.942	7.600	0.122	1.051
ID621952	621952	None	35.556	56.801	21.324	0	48	48	2	1	-10921639	147.381	141	95	236	3095	29.664	2.000	0.069	0.644
ID621954	621954	10	49.786	54.847	34.736	0	48	48	2	1	-10921639	111.476	107	68	179	2341	34.928	2.000	0.175	0.949
ID621949	621949	15	81.747	45.000	0.000	0	48	48	2	1	-10921639	132.857	124	68	255	2790	57.218	2.000	0.254	0.941
ID621951	621951	12	40.809	54.108	15.955	0	48	48	2	1	-10921639	174.714	175	125	245	3669	30.103	2.000	0.090	0.959
ID621950	621950	None	43.901	91.207	9.474	0	48	48	2	1	-10921639	121.143	116	81	218	2544	35.722	2.000	0.129	0.777
ID621961	621961	None	47.541	64.808	43.225	0	49	49	2	1	-10921639	116.810	109	54	204	2453	37.536	2.000	0.129	0.711
ID621960	621960	16	46.606	44.325	38.149	0	49	49	2	1	-10921639	109.571	108	56	186	2301	30.342	2.000	0.174	1.071
ID621962	621962	17	35.914	50.362	49.710	0	49	49	2	1	-10921639	99.143	96	66	145	2082	24.187	2.000	0.150	1.071
ID621955	621955	15	55.644	45.000	0.000	0	49	49	2	1	-10921639	122.762	118	78	237	2578	41.517	2.000	0.182	0.909
ID621957	621957	18	38.324	50.065	14.722	0	49	49	2	1	-10921639	151.857	154	104	206	3189	29.179	2.000	0.106	1.001
ID621956	621956	None	35.313	83.774	3.449	0	49	49	2	1	-10921639	117.238	113	71	203	2462	31.879	2.000	0.078	0.530
ID621959	621959	10	51.561	54.609	34.789	0	49	49	2	1	-10921639	113.857	105	62	190	2391	33.207	2.000	0.185	1.070
ID621958	621958	None	35.786	46.185	30.088	0	49	49	2	1	-10921639	119.524	126	63	177	2510	34.240	2.000	0.091	0.582
ID621963	621963	15	55.962	45.000	0.000	0	50	50	2	1	-10921639	118.000	116	59	208	2478	44.232	2.000	0.187	0.839
ID621965	621965	None	35.244	63.885	14.814	0	50	50	2	1	-10921639	138.190	133	101	182	2902	25.240	2.000	0.106	1.051
ID621964	621964	18	55.907	49.816	15.414	0	50	50	2	1	-10921639	187.095	188	124	255	3929	38.790	2.000	0.116	1.000
ID621967	621967	14	36.683	43.548	22.249	0	50	50	2	1	-10921639	118.238	114	67	187	2483	33.627	2.000	0.086	0.555
ID621966	621966	12	48.816	54.942	15.818	0	50	50	2	1	-10921639	200.238	195	158	255	4205	29.155	4.800	0.120	1.477
ID621969	621969	16	40.659	44.101	38.112	0	50	50	2	1	-10921639	97.952	97	52	183	2057	29.388	2.000	0.151	0.875
ID621968	621968	10	49.534	55.063	34.878	0	50	50	2	1	-10921639	118.381	112	73	210	2486	32.161	3.200	0.168	1.057
ID621971	621971	17	39.563	50.488	49.739	0	50	50	2	1	-10921639	111.810	108	68	174	2348	27.937	6.366	0.153	1.061
ID621970	621970	None	35.183	66.775	39.058	0	50	50	2	1	-10921639	125.190	110	80	183	2629	30.644	7.600	0.088	0.661
ID621977	621977	14	37.186	43.521	22.507	0	51	51	2	1	-10921639	135.667	134	93	187	2849	26.386	2.000	0.103	0.962
ID621976	621976	None	47.242	39.749	20.730	0	51	51	2	1	-10921639	121.476	116	83	214	2551	34.199	2.000	0.137	0.854
ID621979	621979	10	55.775	54.691	34.770	0	51	51	2	1	-10921639	117.762	108	75	199	2473	34.495	2.000	0.191	1.095
ID621978	621978	None	42.186	14.356	32.739	0	51	51	2	1	-10921639	91.905	88	38	177	1930	34.245	2.000	0.163	0.750
ID621973	621973	19	47.981	91.029	9.843	0	51	51	2	1	-10921639	121.286	113	68	207	2547	33.285	6.418	0.146	0.929
ID621972	621972	15	52.079	45.000	0.000	0	51	51	2	1	-10921639	134.381	128	87	198	2822	33.886	2.000	0.222	1.443
ID621975	621975	12	35.123	55.097	16.568	0	51	51	2	1	-10921639	170.429	169	122	239	3579	30.199	3.200	0.068	0.717
ID621974	621974	18	47.748	50.033	15.005	0	51	51	2	1	-10921639	181.857	190	89	236	3819	35.727	2.000	0.120	1.092
ID621993	621993	12	35.432	55.405	17.116	0	52	52	2	1	-10921639	182.048	173	147	219	3823	22.719	7.600	0.085	1.250
ID621992	621992	18	58.208	51.100	14.440	0	52	52	2	1	-10921639	179.381	183	97	252	3767	43.635	4.800	0.155	1.104
ID621995	621995	None	39.794	34.978	37.861	0	52	52	2	1	-10921639	88.524	85	33	153	1859	31.600	2.000	0.142	0.697
ID621994	621994	10	50.592	54.521	34.370	0	52	52	2	1	-10921639	138.714	130	84	200	2913	30.741	2.000	0.186	1.413
ID621997	621997	None	35.284	61.451	53.070	0	52	52	2	1	-10921639	69.810	66	38	133	1466	24.909	2.000	0.187	0.883
ID621996	621996	16	38.904	43.939	38.171	0	52	52	2	1	-10921639	95.857	85	59	154	2013	28.885	2.000	0.129	0.756
ID621991	621991	19	40.202	91.149	9.442	0	52	52	2	1	-10921639	128.619	129	95	195	2701	26.373	2.000	0.126	1.088
ID621990	621990	15	62.594	45.000	0.000	0	52	52	2	1	-10921639	151.429	144	72	255	3180	52.994	2.000	0.247	1.134
ID621981	621981	19	41.719	90.643	10.268	0	53	53	2	1	-10921639	126.571	117	89	199	2658	29.397	2.000	0.112	0.868
ID621980	621980	None	39.857	83.432	3.622	0	53	53	2	1	-10921639	119.048	114	73	184	2500	29.352	2.000	0.129	0.924
ID621983	621983	12	40.835	54.617	16.866	0	53	53	2	1	-10921639	177.429	182	129	232	3726	28.315	2.000	0.109	1.228
ID621982	621982	18	69.086	50.159	15.068	0	53	53	2	1	-10921639	174.095	175	108	255	3656	46.667	2.000	0.150	0.972
ID621985	621985	20	40.637	46.178	29.936	0	53	53	2	1	-10921639	120.714	108	75	187	2535	35.794	2.000	0.102	0.622
ID621984	621984	14	36.985	43.385	23.087	0	53	53	2	1	-10921639	128.381	128	75	177	2696	27.631	2.000	0.103	0.871
ID621987	621987	10	47.774	54.691	34.694	0	53	53	2	1	-10921639	117.571	107	64	208	2469	34.365	2.000	0.146	0.870
ID621986	621986	21	44.839	15.048	32.350	0	53	53	2	1	-10921639	94.048	89	44	166	1975	29.600	2.000	0.207	1.089
ID621989	621989	None	40.532	64.795	42.129	0	53	53	2	1	-10921639	117.333	107	73	161	2464	26.761	4.800	0.159	1.206
ID621988	621988	16	41.206	44.306	38.477	0	53	53	2	1	-10921639	104.143	97	64	169	2187	29.212	3.200	0.172	1.045
ID621999	621999	19	36.512	91.293	9.901	0	54	54	2	1	-10921639	107.476	99	72	186	2257	26.534	3.200	0.114	0.830
ID621998	621998	15	46.218	45.000	0.000	0	54	54	2	1	-10921639	114.952	107	73	177	2414	36.936	2.000	0.179	0.945
ID622009	622009	None	35.593	41.085	41.712	0	54	54	2	1	-10921639	109.476	108	55	186	2299	34.671	2.000	0.126	0.709
ID622008	622008	16	54.921	44.002	37.997	0	54	54	2	1	-10921639	123.429	114	77	175	2592	29.049	7.600	0.212	1.486
ID622011	622011	22	51.906	50.096	50.284	0	54	54	2	1	-10921639	118.714	125	70	171	2493	30.022	2.000	0.203	1.332
ID622010	622010	23	40.995	87.221	41.879	0	54	54	2	1	-10921639	76.429	73	34	132	1605	26.137	2.000	0.230	1.092
ID622012	622012	None	35.445	61.124	53.041	0	54	54	2	1	-10921639	85.476	88	47	144	1795	21.853	4.800	0.188	1.239
ID622001	622001	12	49.807	55.066	16.753	0	54	54	2	1	-10921639	183.238	181	142	255	3848	32.579	2.000	0.106	1.082
ID622000	622000	18	47.485	50.611	15.047	0	54	54	2	1	-10921639	164.905	165	99	255	3463	35.080	2.000	0.107	0.908
ID622003	622003	None	42.245	68.286	25.635	0	54	54	2	1	-10921639	169.857	169	118	228	3567	27.222	2.000	0.104	1.180
ID622002	622002	14	45.776	43.265	22.879	0	54	54	2	1	-10921639	138.667	129	91	221	2912	33.064	2.000	0.132	0.975
ID622005	622005	20	41.923	46.362	30.198	0	54	54	2	1	-10921639	134.190	130	80	196	2818	33.484	2.000	0.106	0.765
ID622004	622004	24	39.656	41.280	28.250	0	54	54	2	1	-10921639	137.714	132	95	199	2892	28.168	2.000	0.108	0.950
ID622007	622007	10	57.332	54.310	34.744	0	54	54	2	1	-10921639	125.190	114	62	190	2629	36.346	2.000	0.210	1.193
ID622006	622006	21	43.884	15.990	32.239	0	54	54	2	1	-10921639	101.619	101	58	169	2134	28.923	4.800	0.181	1.078
ID622025	622025	25	41.357	66.203	29.567	0	55	55	2	1	-10921639	146.762	133	80	255	3082	41.775	2.000	0.087	0.564
ID622024	622024	20	47.224	46.494	30.267	0	55	55	2	1	-10921639	146.571	141	96	220	3078	33.774	2.000	0.114	0.890
ID622027	622027	10	74.232	54.263	34.404	0	55	55	2	1	-10921639	138.952	128	71	255	2918	50.034	2.000	0.204	0.940
ID622026	622026	21	49.768	15.475	32.806	0	55	55	2	1	-10921639	102.905	100	60	167	2161	27.424	4.800	0.259	1.542
ID622029	622029	23	37.361	87.510	41.594	0	55	55	2	1	-10921639	81.333	76	39	136	1708	29.063	2.000	0.189	0.890
ID622028	622028	26	40.472	66.177	38.772	0	55	55	2	1	-10921639	112.143	104	70	202	2355	33.204	7.600	0.113	0.688
ID622030	622030	22	52.265	51.201	50.115	0	55	55	2	1	-10921639	121.714	116	80	175	2556	31.768	2.000	0.210	1.330
ID622017	622017	27	45.702	62.785	14.902	0	55	55	2	1	-10921639	155.619	154	87	237	3268	40.255	2.000	0.102	0.716
ID622016	622016	28	37.259	72.651	12.074	0	55	55	2	1	-10921639	122.190	117	84	188	2566	29.243	2.000	0.082	0.634
ID622019	622019	29	49.413	65.891	15.723	0	55	55	2	1	-10921639	144.619	138	87	253	3037	44.198	2.000	0.089	0.536
ID622018	622018	18	64.271	50.799	16.076	0	55	55	2	1	-10921639	187.190	184	87	255	3931	45.207	2.000	0.147	1.062
ID622021	622021	14	51.583	43.244	23.047	0	55	55	2	1	-10921639	142.095	141	77	204	2984	34.371	2.000	0.134	0.976
ID622020	622020	12	49.156	55.080	17.089	0	55	55	2	1	-10921639	183.476	184	117	255	3853	33.759	2.000	0.097	0.964
ID622023	622023	24	42.106	41.205	28.607	0	55	55	2	1	-10921639	143.381	130	109	223	3011	33.806	2.000	0.127	0.957
ID622022	622022	None	36.848	89.100	27.313	0	55	55	2	1	-10921639	85.571	79	46	157	1797	28.386	2.000	0.131	0.699
ID622013	622013	15	39.405	45.000	0.000	0	55	55	2	1	-10921639	120.905	110	73	195	2539	36.003	2.000	0.175	1.001
ID622015	622015	19	35.702	91.147	9.989	0	55	55	2	1	-10921639	115.857	109	77	178	2433	23.455	2.000	0.113	1.003
ID622014	622014	30	46.380	83.821	3.805	0	55	55	2	1	-10921639	120.952	116	73	198	2540	31.794	2.000	0.141	0.941
ID622031	622031	15	62.062	45.000	0.000	0	56	56	2	1	-10921639	147.286	137	104	216	3093	39.651	4.800	0.241	1.444
ID622049	622049	67	36.886	38.108	47.903	0	56	56	2	1	-10921639	91.286	85	64	140	1917	23.258	7.600	0.169	1.133
ID622048	622048	23	57.598	87.345	41.694	0	56	56	2	1	-10921639	92.810	83	52	178	1949	37.572	2.000	0.275	1.065
ID622051	622051	68	49.162	79.226	48.877	0	56	56	2	1	-10921639	76.238	66	21	171	1601	35.664	2.000	0.213	0.751
ID622050	622050	None	46.978	56.088	49.166	0	56	56	2	1	-10921639	121.762	125	68	184	2557	32.897	2.000	0.165	1.049
ID622053	622053	44	41.589	61.232	53.947	0	56	56	2	1	-10921639	77.905	73	35	159	1636	30.396	2.000	0.188	0.810
ID622052	622052	22	37.649	50.831	50.695	0	56	56	2	1	-10921639	109.762	117	59	157	2305	28.157	2.000	0.158	1.065
ID622041	622041	24	48.376	41.875	28.194	0	56	56	2	1	-10921639	157.905	145	114	241	3316	32.162	2.000	0.097	0.866
ID622040	622040	32	51.054	67.560	25.310	0	56	56	2	1	-10921639	173.048	177	105	239	3634	38.082	2.000	0.117	0.949
ID622043	622043	21	70.483	15.598	32.965	0	56	56	2	1	-10921639	121.619	110	56	210	2554	40.457	4.800	0.294	1.367
ID622042	622042	25	36.550	66.848	29.928	0	56	56	2	1	-10921639	151.476	147	108	212	3181	31.971	6.351	0.077	0.682
ID622045	622045	16	46.386	43.955	38.245	0	56	56	2	1	-10921639	103.143	99	51	171	2166	31.304	2.000	0.175	0.981
ID622044	622044	10	57.295	54.248	34.036	0	56	56	2	1	-10921639	136.048	129	85	211	2857	34.175	3.200	0.183	1.232
ID622047	622047	None	40.161	64.883	42.145	0	56	56	2	1	-10921639	133.429	129	81	177	2802	25.893	2.000	0.130	1.186
ID622046	622046	26	39.216	66.005	39.168	0	56	56	2	1	-10921639	126.524	120	72	198	2657	33.068	7.600	0.097	0.675
ID622033	622033	69	37.249	39.821	11.691	0	56	56	2	1	-10921639	97.286	95	59	167	2043	26.829	2.000	0.140	0.892
ID622032	622032	30	71.139	83.428	3.768	0	56	56	2	1	-10921639	150.095	141	89	255	3152	46.236	2.000	0.199	1.079
ID622035	622035	27	37.188	62.248	15.223	0	56	56	2	1	-10921639	153.762	155	107	215	3229	29.312	2.000	0.090	0.870
ID622034	622034	28	59.355	72.310	12.050	0	56	56	2	1	-10921639	152.524	149	93	255	3203	40.577	2.000	0.146	0.957
ID622037	622037	29	47.849	66.220	15.859	0	56	56	2	1	-10921639	158.476	151	99	244	3328	38.069	2.000	0.086	0.658
ID622036	622036	18	60.993	50.019	15.784	0	56	56	2	1	-10921639	183.524	178	141	243	3854	31.548	4.800	0.164	1.636
ID622039	622039	14	47.392	43.506	22.425	0	56	56	2	1	-10921639	148.714	133	97	210	3123	36.658	2.000	0.140	0.995
ID622038	622038	12	37.708	54.661	17.353	0	56	56	2	1	-10921639	184.095	177	153	249	3866	26.527	4.800	0.107	1.339
ID622121	622121	10	37.781	54.449	34.304	0	57	57	2	1	-10921639	118.048	114	66	171	2479	29.442	2.000	0.123	0.879
ID622120	622120	21	52.874	15.956	33.412	0	57	57	2	1	-10921639	117.905	113	77	188	2476	26.576	4.800	0.248	1.763
ID622123	622123	26	39.091	66.138	39.035	0	57	57	2	1	-10921639	128.143	120	66	187	2691	32.774	2.000	0.105	0.742
ID622122	622122	16	38.896	44.104	37.860	0	57	57	2	1	-10921639	112.286	109	72	157	2358	26.125	7.600	0.149	1.116
ID622125	622125	67	45.383	38.200	48.148	0	57	57	2	1	-10921639	97.571	83	58	154	2049	30.742	7.600	0.201	1.064
ID622124	622124	23	47.629	87.303	41.731	0	57	57	2	1	-10921639	88.048	83	51	147	1849	29.388	2.000	0.224	1.098
ID622127	622127	22	36.759	52.000	50.000	0	57	57	2	1	-10921639	124.810	120	80	163	2621	25.481	4.800	0.161	1.359
ID622126	622126	68	37.608	78.996	49.004	0	57	57	2	1	-10921639	63.810	64	26	128	1340	27.083	2.000	0.193	0.761
ID622113	622113	69	42.310	39.939	12.032	0	57	57	2	1	-10921639	98.476	101	60	188	2068	29.097	2.000	0.149	0.878
ID622112	622112	19	47.568	90.393	9.777	0	57	57	2	1	-10921639	123.286	118	73	202	2589	34.479	2.000	0.143	0.895
ID622115	622115	18	59.438	49.784	15.343	0	57	57	2	1	-10921639	167.667	173	100	227	3521	44.733	2.000	0.160	1.034
ID622114	622114	28	42.790	72.468	12.565	0	57	57	2	1	-10921639	130.095	122	87	208	2732	34.113	2.000	0.121	0.824
ID622117	622117	60	37.912	62.473	20.387	0	57	57	2	1	-10921639	182.429	188	141	239	3831	28.719	4.800	0.098	1.134
ID622116	622116	29	50.082	65.936	15.609	0	57	57	2	1	-10921639	158.000	151	100	255	3318	45.081	2.000	0.077	0.502
ID622119	622119	32	38.510	67.433	25.113	0	57	57	2	1	-10921639	163.000	155	120	214	3423	28.139	2.000	0.085	0.905
ID622118	622118	14	52.568	43.741	23.110	0	57	57	2	1	-10921639	164.048	159	120	235	3445	32.699	2.000	0.126	1.123
ID622111	622111	30	58.417	83.459	3.886	0	57	57	2	1	-10921639	135.000	134	83	243	2835	45.219	2.000	0.135	0.712
ID622110	622110	15	63.609	45.000	0.000	0	57	57	2	1	-10921639	136.571	113	67	228	2868	50.630	2.000	0.210	0.938
ID622128	622128	44	36.184	61.403	53.454	0	57	57	2	1	-10921639	81.571	72	52	140	1713	24.949	3.200	0.166	0.931
ID622185	622185	16	37.879	43.772	38.125	0	58	58	2	1	-10921639	108.905	109	71	161	2287	24.531	3.200	0.146	1.128
ID622184	622184	10	41.389	54.496	34.429	0	58	58	2	1	-10921639	121.667	125	72	184	2555	31.403	2.000	0.141	0.957
ID622187	622187	None	37.524	37.812	41.620	0	58	58	2	1	-10921639	100.143	99	51	155	2103	28.930	2.000	0.133	0.811
ID622186	622186	None	40.888	99.000	38.000	0	58	58	2	1	-10921639	81.190	76	54	133	1705	24.955	2.000	0.263	1.353
ID622189	622189	23	38.358	87.710	41.658	0	58	58	2	1	-10921639	73.429	66	44	133	1542	26.187	2.000	0.223	1.021
ID622188	622188	35	47.799	64.458	41.858	0	58	58	2	1	-10921639	135.619	138	85	203	2848	33.485	7.600	0.135	0.963
ID622191	622191	37	40.989	56.808	48.169	0	58	58	2	1	-10921639	107.143	95	62	181	2250	34.680	2.000	0.124	0.682
ID622190	622190	None	38.446	31.955	47.180	0	58	58	2	1	-10921639	74.714	70	38	149	1569	25.825	2.000	0.193	0.937
ID622177	622177	12	54.412	55.956	16.926	0	58	58	2	1	-10921639	195.429	187	133	255	4104	37.539	2.000	0.093	0.889
ID622176	622176	18	51.707	50.621	15.595	0	58	58	2	1	-10921639	192.476	187	128	255	4042	33.433	6.334	0.104	1.082
ID622179	622179	14	38.751	43.513	22.242	0	58	58	2	1	-10921639	154.238	150	105	224	3239	29.479	2.000	0.093	0.889
ID622178	622178	60	55.977	62.863	20.835	0	58	58	2	1	-10921639	192.333	198	121	253	4039	40.670	4.800	0.127	1.066
ID622181	622181	None	36.317	40.808	28.846	0	58	58	2	1	-10921639	151.429	155	104	190	3180	25.868	4.800	0.113	1.193
ID622180	622180	32	43.886	67.126	24.766	0	58	58	2	1	-10921639	175.619	178	128	247	3688	30.194	2.000	0.103	1.089
ID622183	622183	41	54.903	0.000	34.000	0	58	58	2	1	-10921639	93.810	81	55	159	1970	32.472	3.200	0.331	1.438
ID622182	622182	21	49.306	15.682	33.276	0	58	58	2	1	-10921639	107.714	104	63	159	2262	28.559	4.800	0.259	1.553
ID622173	622173	19	73.686	91.151	9.795	0	58	58	2	1	-10921639	141.571	133	88	247	2973	42.997	2.000	0.222	1.195
ID622172	622172	30	70.066	82.589	3.739	0	58	58	2	1	-10921639	154.095	142	97	255	3236	48.457	2.000	0.166	0.907
ID622175	622175	29	47.407	64.730	14.920	0	58	58	2	1	-10921639	158.810	165	87	233	3335	35.820	2.000	0.116	0.925
ID622174	622174	28	37.648	72.030	11.855	0	58	58	2	1	-10921639	109.952	108	72	166	2309	27.596	2.000	0.113	0.808
ID622193	622193	33	38.074	57.000	71.000	0	58	58	2	1	-10921639	54.143	51	21	126	1137	26.310	2.000	0.287	0.918
ID622192	622192	None	36.888	48.684	60.835	0	58	58	2	1	-10921639	58.095	51	17	132	1220	28.894	2.000	0.246	0.793
ID622089	622089	12	41.648	54.471	16.921	0	59	59	2	1	-10921639	181.905	175	136	255	3820	35.179	2.000	0.062	0.605
ID622088	622088	18	53.870	49.725	15.728	0	59	59	2	1	-10921639	181.714	183	125	249	3816	32.717	2.000	0.120	1.188
ID622091	622091	32	60.847	67.208	25.288	0	59	59	2	1	-10921639	181.571	182	118	255	3813	42.448	2.000	0.115	0.880
ID622090	622090	14	52.911	43.598	22.681	0	59	59	2	1	-10921639	163.905	157	104	240	3442	37.873	6.329	0.140	1.060
ID622093	622093	42	41.241	62.425	26.168	0	59	59	2	1	-10921639	180.714	175	134	255	3795	33.504	4.800	0.107	1.045
ID622092	622092	None	43.960	72.442	25.036	0	59	59	2	1	-10921639	120.381	104	76	214	2528	35.604	2.000	0.070	0.445
ID622095	622095	43	35.345	37.745	28.327	0	59	59	2	1	-10921639	143.333	140	93	198	3010	29.038	3.200	0.106	0.943
ID622094	622094	None	37.959	88.722	27.316	0	59	59	2	1	-10921639	85.238	77	52	150	1790	28.000	2.000	0.156	0.823
ID622083	622083	None	40.245	70.000	0.000	0	59	59	2	1	-10921639	125.333	122	79	184	2632	32.061	2.000	0.134	0.926
ID622082	622082	15	53.176	45.000	0.000	0	59	59	2	1	-10921639	141.952	133	84	204	2981	39.456	2.000	0.197	1.186
ID622085	622085	19	64.250	91.358	9.491	0	59	59	2	1	-10921639	136.810	128	81	239	2873	45.350	2.000	0.183	0.934
ID622084	622084	30	66.430	82.253	3.777	0	59	59	2	1	-10921639	151.095	137	108	255	3173	42.134	2.000	0.171	1.048
ID622087	622087	29	55.598	65.969	15.389	0	59	59	2	1	-10921639	149.095	138	96	255	3131	42.002	2.000	0.121	0.768
ID622086	622086	28	37.235	72.514	12.289	0	59	59	2	1	-10921639	123.952	120	72	179	2603	30.923	2.000	0.109	0.789
ID622105	622105	None	36.585	38.287	48.563	0	59	59	2	1	-10921639	96.762	89	47	144	2032	26.308	2.000	0.171	1.073
ID622104	622104	23	46.998	87.378	42.045	0	59	59	2	1	-10921639	83.524	75	36	162	1754	32.872	2.000	0.203	0.859
ID622107	622107	38	39.210	51.105	51.954	0	59	59	2	1	-10921639	115.143	122	73	147	2418	22.644	4.800	0.207	1.747
ID622106	622106	37	43.022	56.132	49.196	0	59	59	2	1	-10921639	117.571	110	76	174	2469	26.877	2.000	0.157	1.188
ID622109	622109	33	53.140	57.000	71.000	0	59	59	2	1	-10921639	60.762	46	14	171	1276	37.324	2.000	0.307	0.764
ID622108	622108	44	42.214	61.627	53.165	0	59	59	2	1	-10921639	88.095	84	44	163	1850	30.320	2.000	0.178	0.876
ID622097	622097	21	49.827	15.991	33.084	0	59	59	2	1	-10921639	106.857	110	40	145	2244	26.217	4.800	0.275	1.758
ID622096	622096	40	42.577	46.229	30.165	0	59	59	2	1	-10921639	138.429	138	68	190	2907	31.014	2.000	0.124	0.985
ID622099	622099	10	37.224	54.449	34.440	0	59	59	2	1	-10921639	115.190	112	55	175	2419	33.469	2.000	0.098	0.617
ID622098	622098	39	38.035	34.099	32.983	0	59	59	2	1	-10921639	114.810	113	59	190	2411	29.762	2.000	0.117	0.808
ID622101	622101	None	38.774	68.729	35.071	0	59	59	2	1	-10921639	137.810	133	71	214	2894	36.637	2.000	0.085	0.586
ID622100	622100	41	39.987	0.000	35.000	0	59	59	2	1	-10921639	92.190	88	48	140	1936	27.611	2.000	0.218	1.195
ID622103	622103	35	53.790	64.373	41.666	0	59	59	2	1	-10921639	152.143	145	107	220	3195	35.217	7.600	0.163	1.208
ID622102	622102	16	53.516	43.991	38.015	0	59	59	2	1	-10921639	122.857	110	81	191	2580	34.311	2.000	0.182	1.105
ID622081	622081	33	35.850	57.000	71.000	0	60	60	2	1	-10921639	50.571	50	15	96	1062	20.892	6.012	0.394	1.369
ID622080	622080	34	38.973	48.695	61.189	0	60	60	2	1	-10921639	63.476	54	33	121	1333	23.830	2.000	0.251	1.070
ID622057	622057	28	59.643	72.454	12.278	0	60	60	2	1	-10921639	148.476	134	93	255	3118	44.081	2.000	0.141	0.832
ID622056	622056	19	52.787	91.150	9.371	0	60	60	2	1	-10921639	135.048	120	77	225	2836	37.842	2.000	0.138	0.866
ID622059	622059	18	39.238	50.466	15.640	0	60	60	2	1	-10921639	173.190	177	122	239	3637	28.673	4.800	0.121	1.301
ID622058	622058	31	46.528	39.722	12.590	0	60	60	2	1	-10921639	113.238	105	80	188	2378	29.261	2.000	0.176	1.156
ID622061	622061	12	36.477	55.618	17.784	0	60	60	2	1	-10921639	169.952	170	132	247	3569	28.642	2.000	0.078	0.863
ID622060	622060	None	38.528	43.835	16.829	0	60	60	2	1	-10921639	126.095	120	87	200	2648	29.606	2.000	0.071	0.564
ID622063	622063	32	42.709	67.369	25.553	0	60	60	2	1	-10921639	180.429	174	140	255	3789	30.854	6.345	0.087	0.932
ID622062	622062	14	55.878	43.740	22.392	0	60	60	2	1	-10921639	172.905	163	120	255	3631	39.646	6.353	0.115	0.903
ID622055	622055	30	58.957	81.880	3.965	0	60	60	2	1	-10921639	140.524	126	96	255	2951	37.580	2.000	0.156	1.011
ID622054	622054	15	61.778	44.910	0.559	0	60	60	2	1	-10921639	160.762	151	76	249	3376	51.860	2.000	0.180	0.947
ID622073	622073	35	42.636	63.706	42.252	0	60	60	2	1	-10921639	129.810	129	71	187	2726	29.652	7.600	0.130	1.005
ID622072	622072	36	37.258	41.683	41.608	0	60	60	2	1	-10921639	116.524	109	75	183	2447	29.981	7.600	0.096	0.678
ID622075	622075	None	38.725	32.990	46.796	0	60	60	2	1	-10921639	82.095	79	43	151	1724	29.993	2.000	0.142	0.680
ID622074	622074	23	57.612	87.623	41.828	0	60	60	2	1	-10921639	80.286	73	31	169	1686	38.313	2.000	0.302	0.972
ID622077	622077	37	46.906	55.226	50.187	0	60	60	2	1	-10921639	125.048	132	64	206	2626	35.618	2.000	0.141	0.868
ID622076	622076	None	36.147	79.071	49.231	0	60	60	2	1	-10921639	68.714	63	29	109	1443	25.552	2.000	0.189	0.855
ID622079	622079	44	37.787	62.290	52.793	0	60	60	2	1	-10921639	73.429	72	33	124	1542	29.349	2.000	0.207	0.859
ID622078	622078	38	37.437	52.384	50.810	0	60	60	2	1	-10921639	122.238	122	87	159	2567	23.420	6.347	0.159	1.429
ID622065	622065	43	39.345	38.139	28.684	0	60	60	2	1	-10921639	130.619	133	81	203	2743	33.259	2.000	0.082	0.595
ID622064	622064	42	36.098	60.117	27.875	0	60	60	2	1	-10921639	142.286	144	79	214	2988	32.401	4.800	0.092	0.738
ID622067	622067	39	37.518	34.346	33.287	0	60	60	2	1	-10921639	122.810	126	66	177	2579	30.554	3.200	0.122	0.871
ID622066	622066	40	48.593	46.076	30.800	0	60	60	2	1	-10921639	133.333	133	75	198	2800	35.159	2.000	0.138	0.922
ID622069	622069	41	51.743	0.000	35.000	0	60	60	2	1	-10921639	104.714	105	50	173	2199	31.296	4.800	0.311	1.589
ID622068	622068	10	47.604	54.008	34.419	0	60	60	2	1	-10921639	116.143	112	72	206	2439	32.077	2.000	0.143	0.909
ID622071	622071	16	45.318	44.136	38.304	0	60	60	2	1	-10921639	120.286	116	68	191	2526	30.078	2.000	0.163	1.118
ID622070	622070	None	38.022	29.091	35.525	0	60	60	2	1	-10921639	90.952	97	33	147	1910	30.395	3.200	0.183	0.926
ID622145	622145	23	60.652	87.938	41.812	0	61	61	2	1	-10921639	76.571	62	31	220	1608	45.441	2.000	0.256	0.687
ID622144	622144	35	50.521	63.557	41.875	0	61	61	2	1	-10921639	145.952	147	77	220	3065	32.925	4.800	0.150	1.158
ID622147	622147	38	46.312	51.996	51.394	0	61	61	2	1	-10921639	136.762	137	84	188	2872	27.267	6.346	0.170	1.459
ID622146	622146	37	53.665	55.414	50.168	0	61	61	2	1	-10921639	135.619	138	85	218	2848	34.494	2.000	0.170	1.144
ID622149	622149	33	48.314	57.000	71.000	0	61	61	2	1	-10921639	61.238	43	34	151	1286	30.762	2.000	0.327	0.981
ID622148	622148	34	35.408	48.678	61.235	0	61	61	2	1	-10921639	55.524	54	17	104	1166	24.145	2.000	0.247	0.910
ID622137	622137	32	51.609	67.345	25.673	0	61	61	2	1	-10921639	188.810	182	133	255	3965	35.451	2.000	0.116	1.106
ID622136	622136	None	40.603	29.458	23.704	0	61	61	2	1	-10921639	110.143	103	71	177	2313	30.027	2.000	0.180	1.117
ID622139	622139	39	37.140	34.130	32.619	0	61	61	2	1	-10921639	132.619	146	63	187	2785	31.988	2.000	0.111	0.829
ID622138	622138	40	40.810	46.406	30.673	0	61	61	2	1	-10921639	152.048	154	96	206	3193	30.529	2.000	0.123	1.089
ID622141	622141	41	58.642	0.000	35.000	0	61	61	2	1	-10921639	106.429	109	46	203	2235	39.878	2.000	0.335	1.340
ID622140	622140	10	57.651	54.458	34.415	0	61	61	2	1	-10921639	127.000	114	70	248	2667	48.630	2.000	0.132	0.610
ID622143	622143	36	35.194	40.158	41.498	0	61	61	2	1	-10921639	113.810	112	66	162	2390	28.642	2.000	0.134	0.940
ID622142	622142	16	53.332	44.022	38.063	0	61	61	2	1	-10921639	114.286	105	70	202	2400	36.428	2.000	0.155	0.842
ID622129	622129	15	84.016	45.000	0.000	0	61	61	2	1	-10921639	132.476	116	63	255	2782	59.529	2.000	0.243	0.871
ID622131	622131	19	39.343	91.293	9.616	0	61	61	2	1	-10921639	127.905	120	91	206	2686	30.663	2.000	0.097	0.737
ID622130	622130	30	49.151	81.270	3.847	0	61	61	2	1	-10921639	133.000	125	91	233	2793	38.700	3.200	0.111	0.688
ID622133	622133	28	69.443	72.609	12.003	0	61	61	2	1	-10921639	159.095	141	87	248	3341	44.718	2.000	0.181	1.093
ID622132	622132	31	36.607	39.179	11.405	0	61	61	2	1	-10921639	101.048	99	42	142	2122	29.617	2.000	0.147	0.875
ID622135	622135	14	48.925	43.517	22.608	0	61	61	2	1	-10921639	174.048	161	132	252	3655	36.944	2.000	0.116	0.981
ID622134	622134	12	59.295	57.160	17.455	0	61	61	2	1	-10921639	201.095	199	133	255	4223	38.310	3.200	0.137	1.266
ID622153	622153	19	35.920	91.297	9.999	0	62	62	2	1	-10921639	110.952	107	72	186	2330	30.228	2.000	0.086	0.579
ID622152	622152	None	36.665	68.335	9.964	0	62	62	2	1	-10921639	128.667	125	79	208	2702	29.583	2.000	0.090	0.718
ID622155	622155	28	69.248	72.948	12.060	0	62	62	2	1	-10921639	146.381	137	79	255	3074	41.880	2.000	0.191	1.121
ID622154	622154	31	53.595	39.253	11.311	0	62	62	2	1	-10921639	112.524	118	60	198	2363	37.155	2.000	0.176	0.907
ID622157	622157	45	36.661	43.382	16.605	0	62	62	2	1	-10921639	111.714	97	70	200	2346	37.251	2.000	0.068	0.379
ID622156	622156	18	49.874	49.134	15.824	0	62	62	2	1	-10921639	173.714	177	117	231	3648	32.028	2.000	0.125	1.209
ID622159	622159	46	46.684	62.848	19.538	0	62	62	2	1	-10921639	195.905	207	144	255	4114	32.126	6.128	0.118	1.290
ID622158	622158	12	57.555	55.309	17.327	0	62	62	2	1	-10921639	189.952	182	134	255	3989	40.003	2.000	0.109	0.933
ID622151	622151	30	65.958	80.893	3.659	0	62	62	2	1	-10921639	134.238	118	81	255	2819	49.998	2.000	0.144	0.676
ID622150	622150	15	62.996	45.000	0.000	0	62	62	2	1	-10921639	141.095	133	83	255	2963	47.244	2.000	0.160	0.826
ID622169	622169	None	40.336	41.091	50.622	0	62	62	2	1	-10921639	101.238	96	48	149	2126	32.322	2.000	0.186	0.981
ID622168	622168	23	40.187	87.609	41.665	0	62	62	2	1	-10921639	81.190	83	27	142	1705	32.113	2.000	0.172	0.742
ID622171	622171	33	55.766	57.000	71.000	0	62	62	2	1	-10921639	63.000	54	14	158	1323	36.793	2.000	0.379	0.942
ID622170	622170	38	53.586	52.012	51.466	0	62	62	2	1	-10921639	130.857	126	76	198	2748	35.187	2.000	0.190	1.188
ID622161	622161	32	40.969	67.525	25.720	0	62	62	2	1	-10921639	184.667	184	142	241	3878	28.774	4.800	0.106	1.230
ID622160	622160	14	42.551	43.937	23.040	0	62	62	2	1	-10921639	175.905	175	121	218	3694	25.684	4.800	0.119	1.455
ID622163	622163	43	47.131	39.008	29.243	0	62	62	2	1	-10921639	176.619	182	117	218	3709	28.143	7.600	0.130	1.446
ID622162	622162	42	57.758	60.052	27.629	0	62	62	2	1	-10921639	159.714	150	100	255	3354	42.916	2.000	0.127	0.837
ID622165	622165	10	38.916	54.318	34.295	0	62	62	2	1	-10921639	116.952	121	59	167	2456	28.551	2.000	0.142	1.017
ID622164	622164	40	46.054	45.790	30.886	0	62	62	2	1	-10921639	148.762	140	89	228	3124	40.487	2.000	0.122	0.800
ID622167	622167	16	50.422	44.149	37.895	0	62	62	2	1	-10921639	121.286	112	81	190	2547	30.267	2.000	0.169	1.158
ID622166	622166	41	39.871	1.130	35.869	0	62	62	2	1	-10921639	94.952	93	51	154	1994	34.490	4.800	0.216	0.979
ID622217	622217	23	45.906	87.985	41.702	0	63	63	2	1	-10921639	77.714	73	40	155	1632	29.355	2.000	0.250	1.058
ID622216	622216	47	40.104	65.392	40.046	0	63	63	2	1	-10921639	132.048	126	87	196	2773	31.949	7.600	0.093	0.704
ID622219	622219	38	40.316	52.302	51.809	0	63	63	2	1	-10921639	122.238	116	68	175	2567	27.007	7.600	0.166	1.291
ID622218	622218	37	37.156	56.062	49.945	0	63	63	2	1	-10921639	125.714	133	56	163	2640	28.214	2.000	0.127	1.006
ID622221	622221	None	37.977	75.310	62.112	0	63	63	2	1	-10921639	56.810	48	19	128	1193	27.449	2.000	0.243	0.810
ID622220	622220	34	36.317	48.658	61.790	0	63	63	2	1	-10921639	61.905	58	26	116	1300	24.934	2.000	0.274	1.067
ID622222	622222	33	37.137	57.000	71.000	0	63	63	2	1	-10921639	52.905	48	22	141	1111	26.810	2.000	0.263	0.822
ID622209	622209	40	45.577	46.340	30.282	0	63	63	2	1	-10921639	162.238	159	101	241	3407	34.224	3.200	0.111	0.945
ID622208	622208	None	38.141	51.763	28.724	0	63	63	2	1	-10921639	140.524	144	81	195	2951	30.851	2.000	0.109	0.895
ID622211	622211	10	49.324	54.091	34.643	0	63	63	2	1	-10921639	124.286	118	76	187	2610	31.944	2.000	0.165	1.102
ID622210	622210	39	35.194	33.497	32.163	0	63	63	2	1	-10921639	127.476	128	68	182	2677	28.932	7.600	0.124	0.969
ID622213	622213	None	35.269	29.128	35.934	0	63	63	2	1	-10921639	91.905	85	58	150	1930	23.246	2.000	0.148	1.020
ID622212	622212	41	45.134	1.832	36.338	0	63	63	2	1	-10921639	88.333	79	38	174	1855	34.796	2.000	0.176	0.762
ID622215	622215	16	50.383	43.799	37.911	0	63	63	2	1	-10921639	128.524	129	67	192	2699	34.886	2.000	0.179	1.118
ID622214	622214	48	40.552	7.814	37.143	0	63	63	2	1	-10921639	78.714	72	43	174	1653	33.555	2.000	0.166	0.667
ID622201	622201	46	62.390	63.151	19.628	0	63	63	2	1	-10921639	200.952	196	133	255	4220	39.926	4.800	0.151	1.317
ID622200	622200	12	52.773	55.657	17.338	0	63	63	2	1	-10921639	192.429	196	125	255	4041	38.660	2.000	0.118	1.053
ID622203	622203	None	38.352	29.435	23.927	0	63	63	2	1	-10921639	111.762	109	64	163	2347	30.113	2.000	0.138	0.902
ID622202	622202	14	49.012	43.499	22.337	0	63	63	2	1	-10921639	169.905	163	117	243	3568	35.532	2.000	0.106	0.916
ID622205	622205	42	42.957	59.786	27.557	0	63	63	2	1	-10921639	142.333	137	80	231	2989	38.648	2.000	0.088	0.594
ID622204	622204	32	56.790	67.315	25.258	0	63	63	2	1	-10921639	180.381	170	122	255	3788	42.047	2.000	0.109	0.840
ID622207	622207	43	44.103	38.990	29.181	0	63	63	2	1	-10921639	152.381	149	92	219	3200	30.546	2.000	0.132	1.163
ID622206	622206	49	36.029	90.127	26.790	0	63	63	2	1	-10921639	90.048	87	51	150	1891	27.737	2.000	0.138	0.788
ID622195	622195	30	71.574	80.858	3.731	0	63	63	2	1	-10921639	151.714	140	87	255	3186	48.469	2.000	0.163	0.877
ID622194	622194	15	74.228	44.000	0.000	0	63	63	2	1	-10921639	150.619	140	72	255	3163	57.778	2.000	0.193	0.845
ID622197	622197	28	35.471	73.036	11.233	0	63	63	2	1	-10921639	145.524	145	114	194	3056	22.787	2.000	0.100	1.158
ID622196	622196	31	43.199	38.877	11.285	0	63	63	2	1	-10921639	109.905	101	62	171	2308	31.512	2.000	0.149	0.905
ID622199	622199	45	39.968	43.608	16.812	0	63	63	2	1	-10921639	128.381	116	79	200	2696	34.461	2.000	0.066	0.459
ID622198	622198	18	61.072	49.636	15.254	0	63	63	2	1	-10921639	183.714	179	134	236	3858	36.494	4.800	0.161	1.397
ID622223	622223	15	66.165	45.000	0.000	0	64	64	2	1	-10921639	152.333	141	103	255	3199	46.533	2.000	0.179	0.994
ID622233	622233	None	47.606	35.966	26.117	0	64	64	2	1	-10921639	145.333	134	105	204	3052	30.627	7.600	0.122	1.029
ID622232	622232	None	36.512	71.787	24.910	0	64	64	2	1	-10921639	132.619	125	62	212	2785	37.342	2.000	0.050	0.340
ID622235	622235	None	38.181	43.688	30.837	0	64	64	2	1	-10921639	153.905	140	95	228	3232	43.446	2.000	0.079	0.521
ID622234	622234	49	35.381	90.156	26.630	0	64	64	2	1	-10921639	100.048	100	59	157	2101	22.166	4.800	0.158	1.229
ID622237	622237	52	38.242	6.880	32.135	0	64	64	2	1	-10921639	80.000	71	44	141	1680	23.952	2.000	0.185	1.043
ID622236	622236	40	35.874	45.786	30.565	0	64	64	2	1	-10921639	147.381	138	83	228	3095	46.938	2.000	0.087	0.503
ID622239	622239	10	47.803	54.149	34.694	0	64	64	2	1	-10921639	123.952	117	73	192	2603	33.915	2.000	0.134	0.865
ID622238	622238	39	36.703	33.687	32.104	0	64	64	2	1	-10921639	118.000	112	58	195	2478	30.615	2.000	0.088	0.625
ID622225	622225	28	49.710	72.840	11.928	0	64	64	2	1	-10921639	143.619	134	95	239	3016	38.237	2.000	0.125	0.832
ID622224	622224	30	66.270	81.057	3.574	0	64	64	2	1	-10921639	148.571	136	87	255	3120	45.834	2.000	0.157	0.877
ID622227	622227	18	59.355	50.022	15.571	0	64	64	2	1	-10921639	198.714	196	142	255	4173	30.622	4.800	0.154	1.734
ID622226	622226	54	37.312	62.749	13.573	0	64	64	2	1	-10921639	150.714	149	87	215	3165	31.195	7.600	0.095	0.836
ID622229	622229	46	41.764	62.392	19.725	0	64	64	2	1	-10921639	187.000	196	107	255	3927	38.986	2.000	0.082	0.729
ID622228	622228	12	60.266	55.855	16.983	0	64	64	2	1	-10921639	200.571	198	142	255	4212	35.283	4.800	0.146	1.449
ID622231	622231	32	42.691	67.203	24.771	0	64	64	2	1	-10921639	195.143	194	136	243	4098	35.033	3.200	0.086	0.880
ID622230	622230	14	42.262	43.773	22.954	0	64	64	2	1	-10921639	174.952	177	122	240	3674	30.655	6.368	0.088	0.921
ID622249	622249	38	35.780	51.656	52.416	0	64	64	2	1	-10921639	118.952	110	89	175	2498	24.925	4.800	0.141	1.182
ID622248	622248	37	39.128	56.398	49.769	0	64	64	2	1	-10921639	117.857	117	70	178	2475	31.607	7.600	0.140	0.913
ID622251	622251	33	40.324	57.000	71.000	0	64	64	2	1	-10921639	54.524	48	19	138	1145	27.933	7.600	0.281	0.856
ID622250	622250	34	48.104	48.924	61.801	0	64	64	2	1	-10921639	67.476	55	34	149	1417	31.487	2.000	0.304	1.000
ID622241	622241	125	37.867	17.058	37.237	0	64	64	2	1	-10921639	73.143	60	36	147	1536	28.013	2.000	0.159	0.717
ID622240	622240	41	44.115	2.316	37.359	0	64	64	2	1	-10921639	89.905	79	51	169	1888	30.744	2.000	0.179	0.890
ID622243	622243	16	36.892	43.735	37.634	0	64	64	2	1	-10921639	114.619	108	64	169	2407	31.068	2.000	0.107	0.712
ID622242	622242	48	38.876	8.104	37.943	0	64	64	2	1	-10921639	77.952	72	38	134	1637	27.394	2.000	0.194	0.926
ID622245	622245	23	48.214	88.277	41.644	0	64	64	2	1	-10921639	77.714	73	33	154	1632	35.046	2.000	0.220	0.801
ID622244	622244	47	51.516	65.935	39.481	0	64	64	2	1	-10921639	146.667	138	103	228	3080	36.949	2.000	0.123	0.869
ID622247	622247	51	41.140	40.996	50.309	0	64	64	2	1	-10921639	110.952	110	70	165	2330	27.286	2.000	0.148	1.050
ID622246	622246	126	38.906	79.664	49.144	0	64	64	2	1	-10921639	74.143	72	35	142	1557	26.392	2.000	0.220	1.013
ID622280	622280	None	35.148	75.540	61.877	0	65	65	2	1	-10921639	55.143	51	19	96	1158	24.491	2.000	0.282	0.989
ID622273	622273	23	57.125	87.928	41.067	0	65	65	2	1	-10921639	94.381	84	59	194	1982	35.008	2.000	0.237	1.034
ID622272	622272	47	42.171	66.138	38.996	0	65	65	2	1	-10921639	133.333	132	81	182	2800	27.865	2.000	0.127	1.078
ID622275	622275	126	36.903	78.530	48.998	0	65	65	2	1	-10921639	73.381	71	17	146	1541	29.879	2.000	0.199	0.815
ID622274	622274	50	36.163	41.017	41.683	0	65	65	2	1	-10921639	121.000	110	80	179	2541	32.129	2.000	0.132	0.878
ID622277	622277	51	44.711	41.320	51.219	0	65	65	2	1	-10921639	107.571	105	63	157	2259	30.711	2.000	0.197	1.155
ID622276	622276	37	37.478	56.179	50.191	0	65	65	2	1	-10921639	120.571	128	51	187	2532	32.175	7.600	0.131	0.867
ID622279	622279	34	40.166	48.976	61.945	0	65	65	2	1	-10921639	67.429	66	26	124	1416	26.208	6.403	0.277	1.117
ID622278	622278	38	45.312	53.002	52.202	0	65	65	2	1	-10921639	136.190	140	93	194	2860	25.051	7.600	0.163	1.524
ID622253	622253	30	52.471	80.523	3.507	0	65	65	2	1	-10921639	135.571	125	71	237	2847	46.427	2.000	0.109	0.575
ID622252	622252	15	61.195	45.000	0.000	0	65	65	2	1	-10921639	163.619	157	112	255	3436	40.422	2.000	0.170	1.178
ID622255	622255	28	42.525	73.025	11.180	0	65	65	2	1	-10921639	134.571	122	105	212	2826	27.737	2.000	0.114	0.990
ID622254	622254	None	37.534	37.885	9.124	0	65	65	2	1	-10921639	114.381	117	59	162	2402	27.104	2.000	0.119	0.898
ID622265	622265	39	39.136	34.104	32.202	0	65	65	2	1	-10921639	129.476	124	93	184	2719	29.046	2.000	0.088	0.723
ID622264	622264	40	44.470	46.107	30.596	0	65	65	2	1	-10921639	147.429	150	71	244	3096	42.715	2.000	0.088	0.561
ID622267	622267	10	65.687	54.285	34.666	0	65	65	2	1	-10921639	131.000	128	58	229	2751	46.531	2.000	0.201	0.942
ID622266	622266	52	39.261	6.804	32.766	0	65	65	2	1	-10921639	80.810	75	50	170	1697	29.549	2.000	0.138	0.664
ID622269	622269	48	42.625	7.609	37.287	0	65	65	2	1	-10921639	95.667	87	55	146	2009	29.488	2.000	0.174	0.963
ID622268	622268	53	42.263	29.795	35.714	0	65	65	2	1	-10921639	106.429	100	48	161	2235	31.218	2.000	0.147	0.873
ID622271	622271	16	42.467	43.387	37.471	0	65	65	2	1	-10921639	117.810	110	77	198	2474	35.761	2.000	0.108	0.641
ID622270	622270	125	35.356	17.232	37.298	0	65	65	2	1	-10921639	78.571	75	46	150	1650	25.284	2.000	0.146	0.793
ID622257	622257	18	68.810	49.529	15.304	0	65	65	2	1	-10921639	203.524	207	130	255	4274	37.389	4.800	0.179	1.656
ID622256	622256	54	41.452	62.839	14.105	0	65	65	2	1	-10921639	153.619	150	104	219	3226	31.969	2.000	0.086	0.761
ID622259	622259	12	64.350	55.806	16.831	0	65	65	2	1	-10921639	205.048	200	151	255	4306	37.416	4.800	0.146	1.399
ID622258	622258	None	39.853	43.964	16.999	0	65	65	2	1	-10921639	130.619	133	83	207	2743	33.982	2.000	0.076	0.542
ID622261	622261	14	42.657	43.635	23.449	0	65	65	2	1	-10921639	174.952	170	121	255	3674	33.320	6.264	0.093	0.894
ID622260	622260	46	54.027	62.619	19.074	0	65	65	2	1	-10921639	197.048	206	132	255	4138	39.093	2.000	0.109	0.991
ID622263	622263	None	35.944	51.012	28.749	0	65	65	2	1	-10921639	142.476	145	89	214	2992	29.889	4.800	0.095	0.831
ID622262	622262	32	46.762	67.245	24.828	0	65	65	2	1	-10921639	179.714	179	126	241	3774	38.324	2.000	0.092	0.787
ID622313	622313	12	56.436	55.803	16.976	0	66	66	2	1	-10921639	188.952	188	134	255	3968	33.643	2.000	0.138	1.360
ID622312	622312	18	66.548	50.278	15.596	0	66	66	2	1	-10921639	203.571	200	136	255	4275	34.914	4.800	0.177	1.757
ID622315	622315	46	54.960	62.668	20.361	0	66	66	2	1	-10921639	197.762	194	116	255	4153	45.851	2.000	0.114	0.885
ID622314	622314	None	36.092	40.595	21.297	0	66	66	2	1	-10921639	153.476	153	96	214	3223	33.384	7.600	0.079	0.670
ID622317	622317	32	56.955	67.233	25.047	0	66	66	2	1	-10921639	192.143	191	117	255	4035	40.650	2.000	0.113	0.960
ID622316	622316	14	44.923	43.628	23.694	0	66	66	2	1	-10921639	177.524	178	120	253	3728	37.540	2.000	0.096	0.832
ID622319	622319	49	36.660	90.006	26.644	0	66	66	2	1	-10921639	90.190	83	59	151	1894	25.071	2.000	0.154	0.961
ID622318	622318	None	50.266	36.960	26.360	0	66	66	2	1	-10921639	157.190	155	112	236	3301	35.190	2.000	0.115	0.924
ID622307	622307	15	83.607	45.000	0.000	0	66	66	2	1	-10921639	184.810	187	122	255	3881	48.543	2.000	0.242	1.484
ID622309	622309	None	37.111	91.753	9.814	0	66	66	2	1	-10921639	118.238	113	68	221	2483	32.869	7.600	0.072	0.485
ID622308	622308	30	54.546	80.653	3.568	0	66	66	2	1	-10921639	154.333	146	112	244	3241	36.632	2.000	0.145	1.067
ID622311	622311	54	47.939	62.642	13.922	0	66	66	2	1	-10921639	154.429	147	92	243	3243	38.696	2.000	0.081	0.597
ID622310	622310	28	40.026	72.754	11.040	0	66	66	2	1	-10921639	139.762	130	89	229	2935	33.453	2.000	0.091	0.699
ID622329	622329	37	46.824	56.818	49.368	0	66	66	2	1	-10921639	134.524	141	76	188	2825	32.261	4.800	0.186	1.308
ID622328	622328	50	38.791	41.632	41.938	0	66	66	2	1	-10921639	122.143	114	80	204	2565	27.472	6.286	0.116	0.927
ID622331	622331	33	36.213	57.000	71.000	0	66	66	2	1	-10921639	46.429	42	17	108	975	25.390	2.000	0.317	0.880
ID622330	622330	51	41.152	41.189	50.410	0	66	66	2	1	-10921639	109.667	104	75	175	2303	27.019	2.000	0.124	0.896
ID622321	622321	39	44.580	34.094	32.401	0	66	66	2	1	-10921639	135.429	133	97	195	2844	29.111	2.000	0.130	1.069
ID622320	622320	40	54.316	46.416	30.642	0	66	66	2	1	-10921639	162.476	159	97	255	3412	44.229	2.000	0.123	0.806
ID622323	622323	10	44.716	54.462	34.197	0	66	66	2	1	-10921639	122.381	120	73	182	2570	32.319	2.000	0.132	0.884
ID622322	622322	52	40.885	7.023	32.872	0	66	66	2	1	-10921639	92.571	87	44	181	1944	28.906	2.000	0.148	0.827
ID622325	622325	48	42.761	8.196	36.773	0	66	66	2	1	-10921639	96.952	91	46	153	2036	29.667	2.000	0.169	0.946
ID622324	622324	53	47.964	29.394	35.946	0	66	66	2	1	-10921639	110.381	105	54	169	2318	36.444	2.000	0.188	0.959
ID622327	622327	23	75.498	88.083	40.980	0	66	66	2	1	-10921639	101.429	76	56	252	2130	48.562	2.000	0.274	0.899
ID622326	622326	47	43.949	65.995	39.662	0	66	66	2	1	-10921639	145.810	147	95	191	3062	28.206	7.600	0.143	1.295
ID622281	622281	15	46.788	45.000	0.000	0	67	67	2	1	-10921639	129.381	129	88	251	2717	39.487	7.600	0.111	0.656
ID622283	622283	55	37.721	39.176	11.666	0	67	67	2	1	-10921639	110.048	107	67	187	2311	32.002	2.000	0.102	0.638
ID622282	622282	30	51.237	80.516	3.611	0	67	67	2	1	-10921639	144.952	133	93	249	3044	39.131	2.000	0.124	0.817
ID622285	622285	18	55.287	50.186	16.091	0	67	67	2	1	-10921639	202.857	204	138	255	4260	33.516	4.800	0.153	1.611
ID622284	622284	54	44.083	62.328	14.003	0	67	67	2	1	-10921639	158.333	149	112	225	3325	35.528	2.000	0.107	0.859
ID622287	622287	46	49.720	62.281	19.783	0	67	67	2	1	-10921639	185.857	182	144	255	3903	31.784	2.000	0.102	1.084
ID622286	622286	12	44.612	54.987	17.703	0	67	67	2	1	-10921639	188.810	191	120	253	3965	34.909	7.600	0.102	1.004
ID622297	622297	47	57.204	66.101	39.580	0	67	67	2	1	-10921639	152.048	149	89	235	3193	39.140	2.000	0.146	0.991
ID622296	622296	53	46.352	29.480	35.680	0	67	67	2	1	-10921639	114.429	120	44	179	2403	37.504	4.800	0.185	0.951
ID622299	622299	23	76.935	88.263	40.949	0	67	67	2	1	-10921639	102.952	89	48	240	2162	49.119	2.000	0.304	0.976
ID622298	622298	50	43.544	41.649	41.502	0	67	67	2	1	-10921639	113.619	110	54	192	2386	35.308	2.000	0.117	0.677
ID622301	622301	56	58.546	58.275	47.931	0	67	67	2	1	-10921639	128.810	124	54	228	2705	43.928	2.000	0.161	0.813
ID622300	622300	None	42.662	64.000	42.000	0	67	67	2	1	-10921639	150.476	147	101	227	3160	32.631	7.600	0.124	1.019
ID622303	622303	37	42.379	55.764	50.957	0	67	67	2	1	-10921639	130.286	128	73	183	2736	34.201	7.600	0.137	0.918
ID622302	622302	51	41.539	41.106	50.056	0	67	67	2	1	-10921639	105.333	112	60	151	2212	25.640	3.200	0.169	1.187
ID622289	622289	57	38.344	29.320	23.938	0	67	67	2	1	-10921639	135.810	137	91	177	2852	24.301	4.800	0.146	1.423
ID622288	622288	14	38.642	43.648	23.340	0	67	67	2	1	-10921639	168.619	157	113	241	3541	33.394	3.200	0.072	0.675
ID622291	622291	49	62.370	90.117	26.850	0	67	67	2	1	-10921639	113.810	107	62	218	2390	39.528	2.000	0.217	1.027
ID622290	622290	32	54.288	67.128	25.382	0	67	67	2	1	-10921639	174.952	175	108	252	3674	41.090	2.000	0.093	0.722
ID622293	622293	None	35.859	65.972	30.688	0	67	67	2	1	-10921639	148.857	145	84	255	3126	35.397	3.200	0.106	0.803
ID622292	622292	40	44.230	46.798	30.329	0	67	67	2	1	-10921639	156.810	150	97	255	3293	39.845	2.000	0.095	0.680
ID622295	622295	10	52.816	54.278	34.206	0	67	67	2	1	-10921639	128.190	124	72	198	2692	36.897	2.000	0.145	0.878
ID622294	622294	39	46.720	34.372	32.160	0	67	67	2	1	-10921639	135.381	128	88	198	2843	33.346	2.000	0.112	0.818
ID622305	622305	None	40.143	48.527	61.839	0	67	67	2	1	-10921639	70.714	71	27	141	1485	29.979	2.000	0.217	0.840
ID622304	622304	None	45.799	52.721	52.909	0	67	67	2	1	-10921639	131.476	132	77	186	2761	34.919	7.600	0.140	0.926
ID622306	622306	33	53.012	57.000	71.000	0	67	67	2	1	-10921639	61.190	50	35	173	1285	32.256	2.000	0.428	1.137
ID622345	622345	None	47.477	60.080	27.461	0	68	68	2	1	-10921639	142.476	142	72	255	2992	44.097	2.000	0.073	0.442
ID622344	622344	58	39.674	73.443	26.494	0	68	68	2	1	-10921639	134.619	128	96	199	2827	30.451	6.386	0.128	1.002
ID622347	622347	40	35.665	46.245	30.501	0	68	68	2	1	-10921639	145.190	136	77	224	3049	37.974	2.000	0.066	0.470
ID622346	622346	49	44.302	89.699	27.440	0	68	68	2	1	-10921639	109.238	110	59	174	2294	31.640	2.000	0.176	1.033
ID622349	622349	53	47.677	29.909	35.811	0	68	68	2	1	-10921639	123.190	117	77	196	2587	32.048	2.000	0.141	0.947
ID622348	622348	10	48.996	54.585	34.297	0	68	68	2	1	-10921639	124.619	113	83	207	2617	34.676	2.000	0.146	0.915
ID622351	622351	47	57.294	65.802	39.976	0	68	68	2	1	-10921639	158.762	163	96	233	3334	40.498	7.600	0.167	1.124
ID622350	622350	None	35.988	3.565	37.796	0	68	68	2	1	-10921639	79.143	79	33	151	1662	28.781	2.000	0.161	0.761
ID622337	622337	18	76.575	49.650	16.067	0	68	68	2	1	-10921639	213.238	212	161	255	4478	36.096	4.800	0.196	1.936
ID622336	622336	54	41.792	62.067	14.361	0	68	68	2	1	-10921639	160.429	162	103	251	3369	39.087	2.000	0.079	0.599
ID622339	622339	46	46.834	62.793	19.739	0	68	68	2	1	-10921639	176.952	167	116	252	3716	35.792	2.000	0.106	0.945
ID622338	622338	12	39.738	57.648	16.800	0	68	68	2	1	-10921639	183.048	181	137	255	3844	28.560	2.000	0.077	0.920
ID622341	622341	14	54.813	42.819	21.476	0	68	68	2	1	-10921639	180.905	186	125	255	3799	35.410	2.000	0.134	1.207
ID622340	622340	59	42.001	69.285	20.102	0	68	68	2	1	-10921639	147.857	149	107	221	3105	30.292	7.600	0.089	0.795
ID622343	622343	None	38.687	36.940	26.307	0	68	68	2	1	-10921639	146.857	141	109	206	3084	28.419	2.000	0.095	0.896
ID622342	622342	57	62.930	29.308	24.421	0	68	68	2	1	-10921639	161.810	162	83	249	3398	44.145	4.800	0.201	1.225
ID622333	622333	None	48.737	57.000	0.000	0	68	68	2	1	-10921639	134.238	126	93	249	2819	36.928	4.800	0.157	0.988
ID622332	622332	15	36.477	45.000	0.000	0	68	68	2	1	-10921639	131.857	124	105	225	2769	29.803	7.600	0.110	0.876
ID622335	622335	55	38.599	39.666	11.554	0	68	68	2	1	-10921639	115.619	105	79	194	2428	30.022	7.600	0.109	0.758
ID622334	622334	30	41.369	80.469	3.639	0	68	68	2	1	-10921639	117.238	107	66	207	2462	37.183	2.000	0.108	0.614
ID622353	622353	56	56.532	57.946	48.767	0	68	68	2	1	-10921639	133.190	134	64	199	2797	42.526	2.000	0.184	0.974
ID622352	622352	23	69.652	88.751	41.136	0	68	68	2	1	-10921639	103.619	81	56	207	2176	41.422	2.000	0.279	1.091
ID622355	622355	33	48.683	57.000	71.000	0	68	68	2	1	-10921639	49.571	33	21	155	1041	34.846	2.000	0.331	0.708
ID622354	622354	None	42.887	75.109	61.835	0	68	68	2	1	-10921639	55.000	44	22	142	1155	31.204	2.000	0.268	0.744
ID622361	622361	46	37.282	61.786	19.780	0	69	69	2	1	-10921639	162.952	155	101	229	3422	35.039	2.000	0.064	0.563
ID622360	622360	12	52.346	55.950	17.101	0	69	69	2	1	-10921639	192.429	190	147	255	4041	32.330	2.000	0.123	1.301
ID622363	622363	None	36.488	12.226	22.894	0	69	69	2	1	-10921639	84.714	79	59	137	1779	21.522	2.000	0.177	1.186
ID622362	622362	59	36.041	68.921	20.635	0	69	69	2	1	-10921639	156.571	150	109	206	3288	29.814	2.000	0.073	0.710
ID622365	622365	57	66.400	29.505	25.498	0	69	69	2	1	-10921639	170.952	159	107	255	3590	45.082	4.800	0.181	1.163
ID622364	622364	14	38.388	43.245	23.372	0	69	69	2	1	-10921639	162.667	162	126	229	3416	29.573	2.000	0.070	0.723
ID622367	622367	58	47.374	72.681	25.098	0	69	69	2	1	-10921639	146.286	144	87	247	3072	44.467	2.000	0.141	0.811
ID622366	622366	32	39.827	67.226	25.012	0	69	69	2	1	-10921639	183.762	184	129	236	3859	31.908	2.000	0.078	0.834
ID622357	622357	30	61.719	79.963	3.841	0	69	69	2	1	-10921639	135.857	129	84	255	2853	43.441	2.000	0.134	0.740
ID622356	622356	15	61.536	44.000	0.000	0	69	69	2	1	-10921639	147.000	133	91	255	3087	43.870	7.600	0.169	0.971
ID622359	622359	18	75.210	49.894	15.597	0	69	69	2	1	-10921639	223.476	225	157	255	4693	32.864	4.800	0.197	2.236
ID622358	622358	55	64.257	39.280	11.404	0	69	69	2	1	-10921639	137.048	125	70	247	2878	48.785	2.000	0.165	0.797
ID622377	622377	23	72.192	88.130	41.486	0	69	69	2	1	-10921639	103.667	95	52	239	2177	49.067	2.000	0.282	0.929
ID622376	622376	47	42.746	65.274	40.102	0	69	69	2	1	-10921639	147.190	145	93	203	3091	30.184	7.600	0.119	1.040
ID622379	622379	56	43.993	58.246	47.968	0	69	69	2	1	-10921639	136.857	134	91	187	2874	29.052	7.600	0.151	1.239
ID622378	622378	50	35.846	41.509	41.680	0	69	69	2	1	-10921639	106.333	100	51	183	2233	31.622	2.000	0.090	0.557
ID622381	622381	37	54.143	55.080	51.387	0	69	69	2	1	-10921639	141.048	146	73	194	2962	38.994	2.000	0.166	1.029
ID622380	622380	None	36.699	83.815	49.668	0	69	69	2	1	-10921639	65.952	58	30	128	1385	26.440	2.000	0.207	0.855
ID622382	622382	None	41.173	48.512	61.486	0	69	69	2	1	-10921639	80.286	84	34	136	1686	26.308	2.000	0.249	1.219
ID622369	622369	61	42.169	39.423	28.825	0	69	69	2	1	-10921639	172.381	170	120	239	3620	35.604	4.800	0.131	1.120
ID622368	622368	49	47.792	90.119	26.780	0	69	69	2	1	-10921639	104.619	96	63	187	2197	32.678	2.000	0.179	0.971
ID622371	622371	40	56.493	46.857	30.275	0	69	69	2	1	-10921639	175.000	169	95	255	3675	42.701	2.000	0.128	0.932
ID622370	622370	62	36.842	51.780	28.969	0	69	69	2	1	-10921639	139.952	133	81	223	2939	37.218	2.000	0.072	0.508
ID622373	622373	39	39.357	34.023	31.883	0	69	69	2	1	-10921639	142.857	137	107	186	3000	23.946	3.200	0.127	1.340
ID622372	622372	63	48.447	6.736	32.260	0	69	69	2	1	-10921639	84.476	70	43	183	1774	37.832	2.000	0.173	0.660
ID622375	622375	None	35.130	31.241	39.995	0	69	69	2	1	-10921639	105.762	104	59	151	2221	30.410	2.000	0.146	0.888
ID622374	622374	10	51.285	54.187	34.311	0	69	69	2	1	-10921639	130.095	130	85	208	2732	35.137	2.000	0.152	0.980
ID622415	622415	None	35.927	57.000	0.000	0	70	70	2	1	-10921639	116.429	117	83	204	2445	29.439	6.431	0.099	0.714
ID622414	622414	15	51.382	44.000	0.000	0	70	70	2	1	-10921639	160.619	161	92	241	3373	41.931	7.600	0.112	0.772
ID622425	622425	14	38.819	43.916	23.367	0	70	70	2	1	-10921639	176.952	174	96	249	3716	39.371	2.000	0.071	0.595
ID622424	622424	59	47.862	68.739	20.165	0	70	70	2	1	-10921639	158.381	153	104	243	3326	38.813	2.000	0.094	0.701
ID622427	622427	57	65.153	29.582	25.742	0	70	70	2	1	-10921639	172.095	162	87	255	3614	46.562	2.000	0.171	1.078
ID622426	622426	58	51.576	72.021	25.052	0	70	70	2	1	-10921639	163.048	163	92	249	3424	40.616	2.000	0.120	0.862
ID622429	622429	61	49.808	38.175	27.390	0	70	70	2	1	-10921639	174.143	173	128	241	3657	37.006	4.800	0.125	1.045
ID622428	622428	32	43.871	67.186	25.705	0	70	70	2	1	-10921639	192.286	188	132	255	4038	33.279	2.000	0.085	0.906
ID622431	622431	49	35.626	89.482	27.641	0	70	70	2	1	-10921639	109.238	113	71	171	2294	25.436	4.800	0.175	1.280
ID622430	622430	None	38.156	59.977	27.629	0	70	70	2	1	-10921639	143.714	136	97	211	3018	32.807	2.000	0.067	0.552
ID622417	622417	30	54.695	79.725	4.041	0	70	70	2	1	-10921639	125.476	116	67	214	2635	38.229	2.000	0.141	0.813
ID622416	622416	65	50.830	46.502	2.580	0	70	70	2	1	-10921639	130.476	113	70	255	2740	52.054	2.000	0.088	0.405
ID622419	622419	55	62.368	39.853	11.294	0	70	70	2	1	-10921639	129.333	117	87	239	2716	41.376	2.000	0.191	1.000
ID622418	622418	66	45.683	91.263	9.342	0	70	70	2	1	-10921639	110.857	105	58	177	2328	32.963	2.000	0.151	0.883
ID622421	622421	18	64.138	50.322	15.607	0	70	70	2	1	-10921639	207.048	212	134	255	4348	41.838	4.800	0.161	1.375
ID622420	622420	None	45.748	61.757	14.348	0	70	70	2	1	-10921639	152.333	145	85	237	3199	42.486	2.000	0.088	0.579
ID622423	622423	46	48.314	62.004	19.853	0	70	70	2	1	-10921639	177.429	178	112	255	3726	35.729	2.000	0.083	0.763
ID622422	622422	12	55.957	55.255	17.527	0	70	70	2	1	-10921639	197.381	202	133	253	4145	38.328	2.000	0.107	0.993
ID622441	622441	56	47.356	58.188	48.492	0	70	70	2	1	-10921639	139.524	146	71	228	2930	40.695	7.600	0.158	0.935
ID622440	622440	None	41.687	63.753	41.877	0	70	70	2	1	-10921639	146.762	153	81	203	3082	34.829	6.346	0.127	0.952
ID622443	622443	64	35.006	91.163	51.198	0	70	70	2	1	-10921639	62.190	55	35	122	1306	24.659	2.000	0.190	0.804
ID622442	622442	37	49.474	54.961	51.233	0	70	70	2	1	-10921639	150.190	151	68	228	3154	37.798	4.800	0.156	1.070
ID622444	622444	33	37.698	57.000	71.000	0	70	70	2	1	-10921639	50.476	43	13	99	1060	27.195	2.000	0.364	0.991
ID622433	622433	40	37.257	46.275	30.528	0	70	70	2	1	-10921639	149.714	147	72	225	3144	41.982	7.600	0.064	0.426
ID622432	622432	62	44.703	52.044	29.156	0	70	70	2	1	-10921639	149.333	144	80	255	3136	39.325	2.000	0.096	0.664
ID622435	622435	63	36.276	6.956	32.638	0	70	70	2	1	-10921639	92.095	88	40	169	1934	27.410	2.000	0.144	0.844
ID622434	622434	39	45.799	34.687	32.218	0	70	70	2	1	-10921639	151.952	154	80	223	3191	35.895	3.200	0.109	0.831
ID622437	622437	47	50.115	65.838	39.862	0	70	70	2	1	-10921639	150.857	153	104	215	3168	31.500	4.800	0.166	1.365
ID622436	622436	None	37.475	5.341	37.745	0	70	70	2	1	-10921639	84.048	83	29	138	1765	30.642	2.000	0.190	0.876
ID622439	622439	23	52.125	87.870	41.181	0	70	70	2	1	-10921639	95.667	92	54	165	2009	32.114	2.000	0.244	1.168
ID622438	622438	50	35.106	40.646	41.402	0	70	70	2	1	-10921639	115.762	105	72	181	2431	30.036	2.000	0.105	0.732
ID622477	622477	65	57.230	46.168	3.364	0	71	71	2	1	-10921639	149.095	142	84	255	3131	45.215	4.800	0.179	1.001
ID622479	622479	66	41.079	91.304	9.857	0	71	71	2	1	-10921639	109.476	96	79	187	2299	29.373	2.000	0.120	0.796
ID622478	622478	30	52.008	79.283	4.528	0	71	71	2	1	-10921639	134.619	124	88	244	2827	42.847	7.600	0.132	0.734
ID622489	622489	57	76.739	31.757	26.309	0	71	71	2	1	-10921639	208.333	203	138	255	4375	40.384	4.800	0.214	1.816
ID622488	622488	58	65.793	72.977	25.206	0	71	71	2	1	-10921639	156.238	155	87	255	3281	48.736	2.000	0.167	0.917
ID622491	622491	61	52.537	37.982	26.834	0	71	71	2	1	-10921639	181.905	182	130	255	3820	39.091	2.000	0.098	0.832
ID622490	622490	32	40.423	67.163	26.038	0	71	71	2	1	-10921639	182.000	183	137	255	3822	32.240	2.000	0.074	0.781
ID622493	622493	62	41.533	51.405	29.433	0	71	71	2	1	-10921639	162.286	162	113	237	3408	35.749	3.200	0.112	0.912
ID622492	622492	49	52.055	87.526	27.016	0	71	71	2	1	-10921639	125.333	118	77	188	2632	29.702	4.800	0.207	1.446
ID622495	622495	39	56.795	34.597	33.175	0	71	71	2	1	-10921639	159.190	154	87	243	3343	40.349	2.000	0.126	0.885
ID622494	622494	40	44.766	45.893	30.620	0	71	71	2	1	-10921639	155.238	153	71	239	3260	47.695	2.000	0.092	0.548
ID622481	622481	18	66.450	50.119	15.826	0	71	71	2	1	-10921639	210.381	219	147	255	4418	36.975	4.800	0.160	1.568
ID622480	622480	55	58.808	40.138	11.350	0	71	71	2	1	-10921639	135.143	124	81	229	2838	39.205	2.000	0.166	0.980
ID622483	622483	12	54.974	55.109	17.677	0	71	71	2	1	-10921639	198.429	195	133	255	4167	34.139	2.000	0.115	1.200
ID622482	622482	72	48.485	44.106	17.187	0	71	71	2	1	-10921639	152.000	142	93	243	3192	39.713	2.000	0.119	0.813
ID622485	622485	None	42.740	21.784	20.665	0	71	71	2	1	-10921639	103.905	97	58	166	2182	30.943	2.000	0.137	0.810
ID622484	622484	46	54.036	62.629	20.089	0	71	71	2	1	-10921639	191.619	188	130	255	4024	37.691	2.000	0.111	1.017
ID622487	622487	14	38.769	43.817	23.256	0	71	71	2	1	-10921639	171.286	170	113	235	3597	30.879	2.000	0.070	0.724
ID622486	622486	59	35.587	68.628	20.598	0	71	71	2	1	-10921639	158.857	155	95	228	3336	34.965	7.600	0.070	0.592
ID622505	622505	37	56.131	54.454	51.787	0	71	71	2	1	-10921639	145.810	138	96	207	3062	34.442	4.800	0.187	1.331
ID622504	622504	64	38.799	90.531	49.810	0	71	71	2	1	-10921639	72.762	70	25	145	1528	27.633	2.000	0.236	1.006
ID622506	622506	33	38.183	57.000	71.000	0	71	71	2	1	-10921639	49.048	43	9	95	1030	25.335	2.000	0.370	1.045
ID622497	622497	None	37.933	29.878	36.442	0	71	71	2	1	-10921639	130.381	132	64	207	2738	34.860	2.000	0.094	0.646
ID622496	622496	10	48.685	54.397	34.756	0	71	71	2	1	-10921639	128.333	132	72	237	2695	37.697	2.000	0.172	1.000
ID622499	622499	23	48.518	88.100	41.106	0	71	71	2	1	-10921639	82.571	75	51	154	1734	28.975	2.000	0.240	1.104
ID622498	622498	None	36.599	30.709	39.078	0	71	71	2	1	-10921639	126.095	132	80	173	2648	27.910	2.000	0.120	0.969
ID622501	622501	56	49.538	58.544	48.214	0	71	71	2	1	-10921639	130.619	129	84	187	2743	34.485	2.000	0.150	0.991
ID622500	622500	70	40.908	33.142	46.491	0	71	71	2	1	-10921639	104.381	100	64	169	2192	26.500	2.000	0.187	1.238
ID622503	622503	71	38.614	45.950	49.552	0	71	71	2	1	-10921639	99.667	93	38	182	2093	34.298	2.000	0.118	0.614
ID622502	622502	None	39.284	40.952	49.974	0	71	71	2	1	-10921639	107.714	103	55	171	2262	29.443	2.000	0.108	0.715
ID622409	622409	70	47.186	32.853	46.632	0	72	72	2	1	-10921639	105.905	107	62	171	2224	31.865	2.000	0.177	0.997
ID622408	622408	73	35.733	63.737	42.423	0	72	72	2	1	-10921639	134.905	133	84	215	2833	32.659	2.000	0.100	0.754
ID622411	622411	64	52.238	88.757	49.229	0	72	72	2	1	-10921639	96.333	87	56	184	2023	34.857	2.000	0.202	0.929
ID622410	622410	71	36.297	46.032	48.982	0	72	72	2	1	-10921639	98.143	95	60	161	2061	29.394	2.000	0.094	0.571
ID622413	622413	33	35.347	57.000	71.000	0	72	72	2	1	-10921639	45.857	33	18	100	963	24.479	2.000	0.267	0.790
ID622412	622412	37	53.012	53.987	51.340	0	72	72	2	1	-10921639	149.714	147	93	208	3144	34.573	6.087	0.180	1.322
ID622401	622401	None	38.563	59.634	27.617	0	72	72	2	1	-10921639	150.810	146	112	207	3167	28.269	2.000	0.084	0.825
ID622400	622400	62	38.432	49.822	28.020	0	72	72	2	1	-10921639	172.095	171	122	227	3614	26.903	7.600	0.106	1.230
ID622403	622403	40	59.272	46.438	30.626	0	72	72	2	1	-10921639	165.048	171	76	255	3466	51.670	7.600	0.132	0.745
ID622402	622402	None	35.924	64.225	28.934	0	72	72	2	1	-10921639	169.571	167	112	239	3561	33.740	7.600	0.070	0.655
ID622405	622405	10	48.839	55.094	35.058	0	72	72	2	1	-10921639	134.286	132	91	214	2820	31.240	6.410	0.156	1.162
ID622404	622404	39	43.489	34.854	33.242	0	72	72	2	1	-10921639	144.619	149	77	206	3037	35.234	2.000	0.098	0.731
ID622407	622407	23	58.429	87.784	41.105	0	72	72	2	1	-10921639	98.905	89	47	204	2077	42.542	2.000	0.203	0.786
ID622406	622406	None	38.500	99.000	38.000	0	72	72	2	1	-10921639	90.333	96	48	136	1897	25.358	4.800	0.260	1.469
ID622383	622383	None	56.809	66.000	0.000	0	72	72	2	1	-10921639	148.571	153	91	212	3120	40.402	3.200	0.208	1.266
ID622393	622393	None	48.235	40.098	22.456	0	72	72	2	1	-10921639	167.238	171	89	255	3512	46.504	7.600	0.104	0.677
ID622392	622392	59	46.710	68.357	20.265	0	72	72	2	1	-10921639	155.952	150	95	255	3275	44.935	2.000	0.080	0.513
ID622395	622395	32	43.455	67.280	25.927	0	72	72	2	1	-10921639	187.762	191	97	235	3943	37.311	7.600	0.098	0.901
ID622394	622394	58	54.922	72.097	25.089	0	72	72	2	1	-10921639	153.333	144	101	255	3220	43.510	2.000	0.090	0.582
ID622397	622397	57	73.085	32.541	26.979	0	72	72	2	1	-10921639	207.429	206	150	255	4356	33.457	4.800	0.204	2.104
ID622396	622396	None	36.255	19.993	27.418	0	72	72	2	1	-10921639	104.810	113	64	141	2201	25.498	2.000	0.145	1.040
ID622399	622399	61	41.922	38.845	28.060	0	72	72	2	1	-10921639	171.952	175	100	249	3611	37.629	2.000	0.080	0.680
ID622398	622398	49	36.031	87.065	26.794	0	72	72	2	1	-10921639	94.905	93	47	146	1993	24.405	2.000	0.171	1.137
ID622385	622385	30	71.062	79.357	5.007	0	72	72	2	1	-10921639	149.619	140	103	255	3142	43.002	2.000	0.196	1.143
ID622384	622384	65	61.333	46.499	3.674	0	72	72	2	1	-10921639	158.476	149	83	248	3328	47.570	2.000	0.144	0.839
ID622387	622387	55	38.836	41.086	11.405	0	72	72	2	1	-10921639	125.571	122	73	202	2637	31.788	7.600	0.115	0.817
ID622386	622386	66	53.091	91.103	9.771	0	72	72	2	1	-10921639	111.190	103	66	199	2335	36.156	2.000	0.173	0.905
ID622389	622389	18	53.444	50.338	15.756	0	72	72	2	1	-10921639	200.095	200	137	255	4202	38.517	4.800	0.129	1.185
ID622388	622388	74	60.245	60.640	15.132	0	72	72	2	1	-10921639	184.429	174	125	255	3873	42.993	2.000	0.126	0.958
ID622391	622391	12	62.203	55.157	17.780	0	72	72	2	1	-10921639	210.524	218	150	255	4421	36.047	2.000	0.140	1.432
ID622390	622390	72	39.315	43.988	16.916	0	72	72	2	1	-10921639	151.905	141	99	245	3190	35.933	6.379	0.065	0.515
ID622473	622473	64	51.638	88.126	49.045	0	73	73	2	1	-10921639	87.952	75	46	178	1847	35.229	2.000	0.214	0.880
ID622472	622472	56	57.559	58.047	47.866	0	73	73	2	1	-10921639	154.714	144	93	245	3249	35.829	7.600	0.143	1.081
ID622475	622475	None	36.636	48.315	61.753	0	73	73	2	1	-10921639	60.476	59	30	116	1270	26.566	2.000	0.261	0.941
ID622474	622474	37	42.109	52.899	51.226	0	73	73	2	1	-10921639	149.143	142	97	211	3132	29.155	7.600	0.159	1.405
ID622476	622476	33	36.909	57.000	71.000	0	73	73	2	1	-10921639	53.000	47	28	126	1113	24.232	2.000	0.293	0.990
ID622465	622465	87	37.720	51.940	29.091	0	73	73	2	1	-10921639	140.524	136	71	190	2951	35.977	3.200	0.099	0.702
ID622464	622464	62	35.854	48.213	27.748	0	73	73	2	1	-10921639	176.619	181	136	255	3709	31.048	7.600	0.076	0.803
ID622467	622467	None	44.251	29.838	33.012	0	73	73	2	1	-10921639	159.571	159	110	235	3351	33.181	2.000	0.109	0.947
ID622466	622466	40	44.761	46.383	30.262	0	73	73	2	1	-10921639	161.095	161	89	255	3383	41.868	7.600	0.079	0.561
ID622469	622469	23	46.402	87.910	41.031	0	73	73	2	1	-10921639	93.429	91	54	151	1962	27.768	3.200	0.208	1.157
ID622468	622468	39	53.294	35.040	33.193	0	73	73	2	1	-10921639	144.810	136	95	248	3041	41.237	2.000	0.100	0.639
ID622471	622471	None	37.215	39.666	47.613	0	73	73	2	1	-10921639	124.619	124	70	171	2617	24.169	4.800	0.155	1.382
ID622470	622470	73	49.572	63.542	41.967	0	73	73	2	1	-10921639	144.190	138	71	216	3028	36.604	7.600	0.127	0.886
ID622445	622445	None	38.297	45.000	0.000	0	73	73	2	1	-10921639	143.714	145	80	255	3018	39.575	6.417	0.082	0.548
ID622447	622447	30	74.342	78.279	5.346	0	73	73	2	1	-10921639	154.952	144	104	255	3254	46.865	2.000	0.201	1.107
ID622446	622446	65	55.741	46.129	3.909	0	73	73	2	1	-10921639	164.667	167	96	224	3458	32.250	4.800	0.162	1.426
ID622457	622457	None	40.714	62.220	20.099	0	73	73	2	1	-10921639	175.095	170	128	249	3677	30.964	2.000	0.076	0.798
ID622456	622456	12	50.539	54.332	18.555	0	73	73	2	1	-10921639	203.762	198	145	255	4279	31.415	7.600	0.105	1.230
ID622459	622459	58	52.808	71.428	25.387	0	73	73	2	1	-10921639	167.571	162	116	255	3519	45.223	2.000	0.077	0.530
ID622458	622458	83	36.086	22.122	20.655	0	73	73	2	1	-10921639	106.429	100	72	191	2235	28.825	2.000	0.105	0.701
ID622461	622461	49	45.466	88.044	26.136	0	73	73	2	1	-10921639	93.667	91	56	162	1967	26.671	2.000	0.197	1.158
ID622460	622460	32	46.383	67.148	25.845	0	73	73	2	1	-10921639	189.810	182	120	255	3986	37.862	2.000	0.080	0.743
ID622463	622463	61	47.672	38.520	27.917	0	73	73	2	1	-10921639	182.095	177	117	255	3824	39.253	3.200	0.094	0.794
ID622462	622462	57	72.114	33.214	26.898	0	73	73	2	1	-10921639	201.048	195	142	255	4222	38.156	3.200	0.187	1.657
ID622449	622449	55	51.004	41.877	10.068	0	73	73	2	1	-10921639	145.952	145	88	231	3065	40.006	4.800	0.178	1.101
ID622448	622448	85	57.532	69.231	8.994	0	73	73	2	1	-10921639	133.857	130	68	223	2811	39.428	2.000	0.155	0.913
ID622451	622451	18	66.736	49.806	16.120	0	73	73	2	1	-10921639	210.810	204	137	255	4427	36.250	2.000	0.151	1.528
ID622450	622450	66	44.504	91.008	10.022	0	73	73	2	1	-10921639	113.095	105	59	184	2375	29.134	7.600	0.154	1.034
ID622453	622453	None	35.848	65.395	15.875	0	73	73	2	1	-10921639	146.762	145	72	255	3082	43.709	2.000	0.015	0.096
ID622452	622452	74	48.112	60.363	15.634	0	73	73	2	1	-10921639	185.905	188	117	255	3904	40.924	2.000	0.084	0.700
ID622455	622455	84	40.726	84.988	17.898	0	73	73	2	1	-10921639	110.619	107	79	169	2323	24.792	2.000	0.140	1.093
ID622454	622454	None	37.414	77.089	17.110	0	73	73	2	1	-10921639	113.810	109	66	162	2390	27.199	2.000	0.140	1.029
ID622553	622553	74	60.387	60.898	15.594	0	74	74	2	1	-10921639	193.381	182	130	255	4061	41.025	2.000	0.147	1.209
ID622552	622552	18	61.668	49.422	16.042	0	74	74	2	1	-10921639	196.048	202	124	255	4117	40.296	2.000	0.147	1.247
ID622555	622555	83	36.778	22.077	19.071	0	74	74	2	1	-10921639	109.333	101	52	165	2296	29.258	2.000	0.153	0.994
ID622554	622554	None	44.387	43.800	17.482	0	74	74	2	1	-10921639	159.333	153	89	255	3346	42.185	2.000	0.107	0.733
ID622557	622557	84	60.615	83.969	18.976	0	74	74	2	1	-10921639	117.619	108	79	227	2470	38.339	2.000	0.187	0.966
ID622556	622556	12	47.025	55.566	18.553	0	74	74	2	1	-10921639	191.190	187	110	255	4015	39.152	4.800	0.111	0.978
ID622559	622559	58	51.780	71.754	25.161	0	74	74	2	1	-10921639	149.095	150	88	229	3131	44.126	3.200	0.091	0.562
ID622558	622558	80	39.486	41.329	23.640	0	74	74	2	1	-10921639	176.333	177	101	236	3703	36.656	7.600	0.072	0.642
ID622547	622547	65	55.424	46.535	3.685	0	74	74	2	1	-10921639	156.429	154	99	255	3285	41.849	2.000	0.122	0.813
ID622549	622549	85	40.973	68.997	9.363	0	74	74	2	1	-10921639	128.429	122	71	196	2697	32.591	2.000	0.100	0.718
ID622548	622548	30	58.588	77.922	6.030	0	74	74	2	1	-10921639	139.952	130	83	255	2939	41.847	2.000	0.133	0.784
ID622551	622551	82	36.534	16.822	13.887	0	74	74	2	1	-10921639	77.048	68	48	169	1618	28.013	2.000	0.129	0.629
ID622550	622550	55	60.355	40.775	11.017	0	74	74	2	1	-10921639	126.143	117	64	231	2649	40.575	2.000	0.176	0.930
ID622569	622569	39	54.365	34.823	32.826	0	74	74	2	1	-10921639	172.429	171	110	236	3621	41.040	2.000	0.127	0.947
ID622568	622568	None	37.047	8.628	33.214	0	74	74	2	1	-10921639	96.714	84	56	157	2031	28.839	2.000	0.160	0.923
ID622571	622571	10	40.312	54.381	35.050	0	74	74	2	1	-10921639	117.524	117	66	175	2468	28.523	2.000	0.169	1.189
ID622570	622570	77	36.750	74.501	33.684	0	74	74	2	1	-10921639	103.190	104	56	174	2167	29.185	2.000	0.144	0.891
ID622573	622573	73	57.437	63.175	41.931	0	74	74	2	1	-10921639	149.810	142	92	223	3146	33.825	7.600	0.159	1.218
ID622572	622572	None	37.287	17.802	37.750	0	74	74	2	1	-10921639	74.905	79	36	136	1573	27.649	2.000	0.206	0.926
ID622575	622575	56	49.125	57.638	47.707	0	74	74	2	1	-10921639	148.619	145	87	237	3121	39.035	7.600	0.141	0.942
ID622574	622574	None	36.116	32.924	46.253	0	74	74	2	1	-10921639	97.905	96	58	149	2056	24.041	2.000	0.149	1.058
ID622561	622561	32	43.584	67.160	26.864	0	74	74	2	1	-10921639	174.000	181	110	227	3654	36.431	2.000	0.067	0.603
ID622560	622560	57	49.940	33.968	26.762	0	74	74	2	1	-10921639	206.095	211	134	255	4328	35.131	4.800	0.125	1.308
ID622563	622563	None	37.397	19.913	27.827	0	74	74	2	1	-10921639	109.714	105	84	169	2304	22.747	4.800	0.153	1.281
ID622562	622562	49	64.214	87.320	27.423	0	74	74	2	1	-10921639	124.952	112	79	223	2624	40.608	2.000	0.244	1.208
ID622565	622565	86	42.433	59.542	27.800	0	74	74	2	1	-10921639	148.429	140	96	225	3117	33.729	2.000	0.095	0.764
ID622564	622564	61	51.086	38.688	27.992	0	74	74	2	1	-10921639	198.714	199	105	255	4173	42.434	2.000	0.108	0.910
ID622567	622567	40	47.384	46.676	30.925	0	74	74	2	1	-10921639	151.048	146	71	252	3172	43.432	2.000	0.088	0.563
ID622566	622566	87	37.266	51.783	29.362	0	74	74	2	1	-10921639	152.095	163	89	203	3194	32.536	7.600	0.113	0.951
ID622577	622577	37	48.537	54.195	50.999	0	74	74	2	1	-10921639	164.095	169	105	221	3446	28.941	4.800	0.156	1.529
ID622576	622576	64	48.570	87.603	49.314	0	74	74	2	1	-10921639	92.857	83	39	190	1950	34.046	2.000	0.210	0.946
ID622537	622537	None	41.058	43.803	37.831	0	75	75	2	1	-10921639	123.619	126	68	188	2596	33.039	2.000	0.114	0.768
ID622536	622536	10	44.851	54.920	34.793	0	75	75	2	1	-10921639	127.524	128	75	186	2678	29.135	2.000	0.164	1.233
ID622539	622539	None	38.751	84.869	40.415	0	75	75	2	1	-10921639	100.095	97	58	147	2102	23.921	3.200	0.183	1.297
ID622538	622538	76	37.199	66.657	38.884	0	75	75	2	1	-10921639	130.619	126	79	188	2743	33.788	2.000	0.096	0.677
ID622541	622541	56	43.185	57.594	47.832	0	75	75	2	1	-10921639	155.714	149	110	203	3270	24.709	4.800	0.150	1.644
ID622540	622540	73	56.125	63.043	42.552	0	75	75	2	1	-10921639	150.190	146	73	243	3154	46.920	2.000	0.130	0.736
ID622543	622543	64	49.581	87.640	49.294	0	75	75	2	1	-10921639	76.667	66	29	167	1610	37.884	2.000	0.215	0.717
ID622542	622542	96	38.612	80.315	48.267	0	75	75	2	1	-10921639	73.667	73	26	138	1547	28.624	2.000	0.211	0.896
ID622529	622529	61	62.572	38.051	27.955	0	75	75	2	1	-10921639	217.905	232	121	255	4576	39.719	2.000	0.139	1.342
ID622528	622528	97	42.309	26.159	27.701	0	75	75	2	1	-10921639	130.476	125	88	190	2740	32.898	2.000	0.120	0.847
ID622531	622531	87	46.246	51.876	29.844	0	75	75	2	1	-10921639	144.667	134	88	255	3038	42.616	2.000	0.068	0.433
ID622530	622530	86	39.695	59.035	27.841	0	75	75	2	1	-10921639	130.619	128	79	233	2743	39.864	7.600	0.047	0.294
ID622533	622533	39	51.786	34.815	32.200	0	75	75	2	1	-10921639	184.762	184	124	255	3880	37.764	2.000	0.091	0.812
ID622532	622532	40	55.983	46.278	30.676	0	75	75	2	1	-10921639	158.000	147	91	255	3318	49.876	2.000	0.109	0.623
ID622535	622535	None	38.689	4.992	35.016	0	75	75	2	1	-10921639	90.714	83	51	155	1905	28.638	2.000	0.161	0.878
ID622534	622534	77	38.217	74.226	33.849	0	75	75	2	1	-10921639	97.571	87	60	154	2049	28.010	2.000	0.126	0.779
ID622545	622545	37	54.089	53.471	51.559	0	75	75	2	1	-10921639	149.857	153	70	219	3147	40.485	4.800	0.194	1.202
ID622544	622544	None	36.703	69.053	49.868	0	75	75	2	1	-10921639	89.238	84	44	142	1874	24.809	2.000	0.159	0.987
ID622546	622546	None	40.606	57.000	71.000	0	75	75	2	1	-10921639	43.714	35	10	114	918	25.968	2.000	0.439	1.026
ID622507	622507	98	43.060	45.000	0.000	0	75	75	2	1	-10921639	136.667	130	75	255	2870	41.256	2.000	0.082	0.500
ID622509	622509	65	55.112	46.548	4.266	0	75	75	2	1	-10921639	144.762	137	76	255	3040	44.120	6.369	0.134	0.774
ID622508	622508	None	40.917	64.805	2.972	0	75	75	2	1	-10921639	115.667	116	68	194	2429	29.665	2.000	0.118	0.823
ID622511	622511	85	47.195	67.943	10.400	0	75	75	2	1	-10921639	140.333	134	80	225	2947	39.526	2.000	0.106	0.682
ID622510	622510	30	66.637	77.812	6.381	0	75	75	2	1	-10921639	144.762	137	87	247	3040	45.147	2.000	0.166	0.913
ID622521	622521	79	41.883	61.931	19.714	0	75	75	2	1	-10921639	182.952	186	120	255	3842	39.892	2.000	0.046	0.405
ID622520	622520	83	37.376	22.836	20.183	0	75	75	2	1	-10921639	112.952	113	79	178	2372	28.118	6.381	0.132	0.937
ID622523	622523	None	36.948	44.820	23.288	0	75	75	2	1	-10921639	200.048	200	157	255	4201	28.449	4.800	0.091	1.177
ID622522	622522	80	53.879	41.843	22.300	0	75	75	2	1	-10921639	200.571	203	140	255	4212	36.594	4.800	0.126	1.225
ID622525	622525	57	37.909	32.133	26.797	0	75	75	2	1	-10921639	159.762	162	92	229	3355	36.072	2.000	0.090	0.729
ID622524	622524	58	70.515	71.653	25.280	0	75	75	2	1	-10921639	161.524	162	68	255	3392	53.755	2.000	0.167	0.859
ID622527	622527	32	56.124	67.087	26.773	0	75	75	2	1	-10921639	202.190	200	145	255	4246	35.278	2.000	0.115	1.183
ID622526	622526	62	43.452	49.839	26.835	0	75	75	2	1	-10921639	176.190	182	117	225	3700	31.548	7.600	0.111	1.112
ID622513	622513	82	44.534	17.251	14.024	0	75	75	2	1	-10921639	89.762	84	51	179	1885	29.985	2.000	0.182	0.924
ID622512	622512	55	41.169	41.136	12.096	0	75	75	2	1	-10921639	143.286	145	88	198	3009	30.004	2.000	0.117	1.003
ID622515	622515	74	53.589	61.116	16.008	0	75	75	2	1	-10921639	195.381	200	109	255	4103	45.835	2.000	0.118	0.897
ID622514	622514	18	67.835	49.854	16.232	0	75	75	2	1	-10921639	191.905	184	116	255	4030	38.700	2.000	0.169	1.431
ID622517	622517	None	63.532	75.867	16.889	0	75	75	2	1	-10921639	128.810	117	79	255	2705	47.006	2.000	0.164	0.774
ID622516	622516	78	51.868	66.419	15.733	0	75	75	2	1	-10921639	164.714	159	110	255	3459	41.931	2.000	0.071	0.522
ID622519	622519	84	50.287	82.790	18.693	0	75	75	2	1	-10921639	128.857	122	77	181	2706	28.196	2.000	0.212	1.599
ID622518	622518	12	44.004	54.964	19.073	0	75	75	2	1	-10921639	182.571	184	129	255	3834	33.543	2.000	0.106	1.040
ID622601	622601	10	51.147	54.476	34.671	0	76	76	2	1	-10921639	118.571	112	62	212	2490	40.664	2.000	0.160	0.805
ID622600	622600	75	45.205	8.759	34.622	0	76	76	2	1	-10921639	99.905	96	63	159	2098	34.188	2.000	0.159	0.800
ID622603	622603	None	40.291	39.108	41.434	0	76	76	2	1	-10921639	122.381	117	92	186	2570	27.622	2.000	0.108	0.864
ID622602	622602	76	48.598	65.311	39.417	0	76	76	2	1	-10921639	164.000	171	91	218	3444	34.427	2.000	0.131	1.101
ID622605	622605	56	39.736	58.089	48.177	0	76	76	2	1	-10921639	146.952	144	103	194	3086	27.198	4.800	0.124	1.194
ID622604	622604	73	53.817	63.354	41.508	0	76	76	2	1	-10921639	160.238	163	95	229	3365	38.222	7.600	0.137	1.010
ID622607	622607	None	38.823	41.121	49.775	0	76	76	2	1	-10921639	114.524	121	62	178	2405	31.690	2.000	0.111	0.721
ID622606	622606	96	39.319	79.002	48.802	0	76	76	2	1	-10921639	64.667	55	34	130	1358	30.526	2.000	0.160	0.586
ID622593	622593	49	78.216	86.713	26.910	0	76	76	2	1	-10921639	114.095	109	46	245	2396	52.284	2.000	0.261	0.904
ID622592	622592	32	52.774	66.448	26.513	0	76	76	2	1	-10921639	210.286	210	162	255	4416	29.076	4.800	0.140	1.778
ID622595	622595	61	53.564	38.537	28.132	0	76	76	2	1	-10921639	206.810	206	151	255	4343	33.364	2.000	0.114	1.264
ID622594	622594	97	41.600	26.486	28.389	0	76	76	2	1	-10921639	131.095	122	75	216	2753	35.777	2.000	0.109	0.722
ID622597	622597	40	46.063	46.456	30.826	0	76	76	2	1	-10921639	152.524	145	96	241	3203	39.904	2.000	0.097	0.677
ID622596	622596	62	54.426	50.151	27.576	0	76	76	2	1	-10921639	187.429	183	142	255	3936	37.270	4.800	0.153	1.337
ID622599	622599	77	41.434	74.051	33.973	0	76	76	2	1	-10921639	96.667	91	47	170	2030	30.467	2.000	0.126	0.710
ID622598	622598	39	62.811	35.274	32.940	0	76	76	2	1	-10921639	179.905	174	124	255	3778	40.768	2.000	0.131	1.025
ID622608	622608	37	67.446	53.828	50.859	0	76	76	2	1	-10921639	148.714	159	58	227	3123	43.094	2.000	0.183	1.068
ID622585	622585	78	42.647	66.031	15.859	0	76	76	2	1	-10921639	151.429	137	89	255	3180	39.504	2.000	0.038	0.284
ID622584	622584	74	49.286	61.575	14.731	0	76	76	2	1	-10921639	181.190	175	116	255	3805	42.888	2.000	0.088	0.684
ID622587	622587	79	52.778	60.967	18.314	0	76	76	2	1	-10921639	204.952	211	130	255	4304	38.708	2.000	0.114	1.084
ID622586	622586	18	64.427	50.095	16.799	0	76	76	2	1	-10921639	206.667	200	157	255	4340	35.845	2.000	0.137	1.385
ID622589	622589	83	35.612	22.750	20.481	0	76	76	2	1	-10921639	103.048	97	68	165	2164	27.185	3.200	0.132	0.886
ID622588	622588	12	57.553	55.504	18.828	0	76	76	2	1	-10921639	177.143	173	105	255	3720	45.778	2.000	0.108	0.756
ID622591	622591	58	65.363	71.513	25.442	0	76	76	2	1	-10921639	166.048	151	83	255	3487	51.303	2.000	0.158	0.882
ID622590	622590	80	58.804	42.144	22.567	0	76	76	2	1	-10921639	215.000	219	141	255	4515	36.650	3.200	0.130	1.353
ID622579	622579	65	66.614	46.831	4.308	0	76	76	2	1	-10921639	162.095	166	97	255	3404	43.746	2.000	0.158	1.009
ID622578	622578	98	52.008	45.000	0.000	0	76	76	2	1	-10921639	163.048	155	114	255	3424	34.858	2.000	0.128	1.063
ID622581	622581	81	40.711	91.452	9.870	0	76	76	2	1	-10921639	116.095	107	75	211	2438	33.433	2.000	0.118	0.736
ID622580	622580	30	69.911	76.960	5.838	0	76	76	2	1	-10921639	149.143	133	103	255	3132	45.199	2.000	0.159	0.907
ID622583	622583	82	40.662	17.044	14.461	0	76	76	2	1	-10921639	90.095	84	47	153	1892	29.956	2.000	0.168	0.864
ID622582	622582	55	67.538	41.860	11.592	0	76	76	2	1	-10921639	158.571	157	80	249	3330	47.091	2.000	0.166	0.960
ID622617	622617	18	59.774	49.433	16.174	0	77	77	2	1	-10921639	200.095	203	140	255	4202	37.920	4.800	0.158	1.440
ID622616	622616	82	51.285	17.202	14.974	0	77	77	2	1	-10921639	92.048	80	44	171	1933	33.473	2.000	0.196	0.901
ID622619	622619	79	61.105	60.973	18.916	0	77	77	2	1	-10921639	213.667	208	121	255	4487	39.416	2.000	0.123	1.187
ID622618	622618	12	45.891	55.342	18.532	0	77	77	2	1	-10921639	190.190	184	150	255	3994	28.968	2.000	0.092	1.103
ID622621	622621	58	58.025	71.542	24.855	0	77	77	2	1	-10921639	146.714	141	67	255	3081	48.150	2.000	0.136	0.730
ID622620	622620	80	63.334	42.125	22.792	0	77	77	2	1	-10921639	205.286	202	112	255	4311	44.341	2.000	0.143	1.157
ID622623	622623	32	64.852	65.992	27.035	0	77	77	2	1	-10921639	194.381	183	141	255	4082	39.456	2.000	0.125	1.098
ID622622	622622	62	48.518	49.651	27.103	0	77	77	2	1	-10921639	176.905	182	113	253	3715	38.828	2.000	0.109	0.897
ID622609	622609	None	36.722	58.000	0.000	0	77	77	2	1	-10921639	122.048	120	64	214	2563	37.848	2.000	0.117	0.673
ID622611	622611	30	50.720	76.155	5.707	0	77	77	2	1	-10921639	154.619	147	116	233	3247	31.323	2.000	0.131	1.146
ID622610	622610	65	46.895	45.326	3.991	0	77	77	2	1	-10921639	142.619	133	96	235	2995	36.795	2.000	0.122	0.841
ID622613	622613	81	39.922	90.843	9.955	0	77	77	2	1	-10921639	102.952	97	66	186	2162	27.082	2.000	0.135	0.905
ID622612	622612	85	39.638	69.012	8.961	0	77	77	2	1	-10921639	141.000	132	91	208	2961	31.082	2.000	0.094	0.777
ID622615	622615	78	41.602	66.583	13.850	0	77	77	2	1	-10921639	160.190	155	103	229	3364	36.400	4.800	0.113	0.894
ID622614	622614	55	49.017	42.226	11.575	0	77	77	2	1	-10921639	141.048	128	96	218	2962	33.846	3.200	0.138	1.010
ID622633	622633	73	56.507	62.724	41.395	0	77	77	2	1	-10921639	178.571	182	116	255	3750	36.412	7.600	0.159	1.344
ID622632	622632	None	50.886	31.857	40.471	0	77	77	2	1	-10921639	130.381	128	84	182	2738	32.383	2.000	0.157	1.091
ID622635	622635	None	38.023	61.420	53.175	0	77	77	2	1	-10921639	90.524	81	43	154	1901	27.681	2.000	0.158	0.893
ID622634	622634	37	51.813	52.720	51.027	0	77	77	2	1	-10921639	159.286	165	101	208	3345	31.531	4.800	0.185	1.576
ID622636	622636	89	38.467	57.000	71.000	0	77	77	2	1	-10921639	49.905	43	21	121	1048	26.606	2.000	0.327	0.925
ID622625	622625	61	54.148	38.527	27.762	0	77	77	2	1	-10921639	205.286	212	141	255	4311	37.228	2.000	0.112	1.113
ID622624	622624	49	60.159	87.035	27.459	0	77	77	2	1	-10921639	108.667	88	72	233	2282	44.287	2.000	0.204	0.830
ID622627	622627	40	41.887	46.223	31.068	0	77	77	2	1	-10921639	156.190	158	87	232	3280	35.516	2.000	0.105	0.835
ID622626	622626	None	44.698	58.860	27.789	0	77	77	2	1	-10921639	159.762	161	95	224	3355	35.795	7.600	0.079	0.650
ID622629	622629	77	41.061	73.370	34.372	0	77	77	2	1	-10921639	107.571	110	62	186	2259	29.760	2.000	0.153	0.961
ID622628	622628	10	58.961	54.636	34.308	0	77	77	2	1	-10921639	156.857	145	114	231	3294	33.144	2.000	0.164	1.331
ID622631	622631	76	60.736	64.888	39.218	0	77	77	2	1	-10921639	162.048	166	88	255	3403	42.105	2.000	0.150	1.007
ID622630	622630	75	43.085	5.995	34.679	0	77	77	2	1	-10921639	96.429	100	43	159	2025	30.575	2.000	0.185	0.986
ID622671	622671	30	53.336	75.762	5.521	0	78	78	2	1	-10921639	147.905	153	91	252	3106	39.868	5.991	0.135	0.881
ID622670	622670	65	53.602	46.506	4.474	0	78	78	2	1	-10921639	156.190	147	97	241	3280	42.091	4.800	0.153	0.984
ID622681	622681	58	59.449	71.679	24.840	0	78	78	2	1	-10921639	162.286	146	97	255	3408	50.033	3.200	0.110	0.643
ID622680	622680	80	68.964	42.319	22.928	0	78	78	2	1	-10921639	213.857	218	133	255	4491	43.189	4.800	0.163	1.388
ID622683	622683	None	42.661	31.936	27.030	0	78	78	2	1	-10921639	147.238	149	85	210	3092	32.577	2.000	0.121	0.972
ID622682	622682	32	59.369	66.051	26.232	0	78	78	2	1	-10921639	223.476	236	157	255	4693	33.808	4.800	0.137	1.589
ID622685	622685	49	54.160	89.628	27.512	0	78	78	2	1	-10921639	104.952	95	64	183	2204	38.521	2.000	0.221	0.985
ID622684	622684	61	54.141	38.389	27.151	0	78	78	2	1	-10921639	203.619	210	137	255	4276	35.938	7.600	0.130	1.306
ID622687	622687	88	48.618	51.739	29.695	0	78	78	2	1	-10921639	142.429	145	62	249	2991	47.961	2.000	0.068	0.380
ID622686	622686	40	67.331	45.929	30.157	0	78	78	2	1	-10921639	188.857	188	122	255	3966	43.384	7.600	0.136	1.041
ID622673	622673	81	41.926	90.954	9.958	0	78	78	2	1	-10921639	109.476	109	73	173	2299	28.126	3.200	0.162	1.084
ID622672	622672	85	46.542	68.074	9.367	0	78	78	2	1	-10921639	139.429	132	66	253	2928	38.939	2.000	0.123	0.786
ID622675	622675	78	42.999	66.143	13.917	0	78	78	2	1	-10921639	173.524	175	114	236	3644	36.676	6.382	0.107	0.916
ID622674	622674	55	45.222	43.508	11.788	0	78	78	2	1	-10921639	135.238	129	81	223	2840	38.079	2.000	0.073	0.481
ID622677	622677	18	55.862	49.545	15.492	0	78	78	2	1	-10921639	187.333	200	126	255	3934	40.407	4.800	0.129	1.056
ID622676	622676	82	51.006	17.656	15.018	0	78	78	2	1	-10921639	91.714	81	42	175	1926	35.094	2.000	0.195	0.854
ID622679	622679	79	58.474	61.091	18.993	0	78	78	2	1	-10921639	224.810	231	149	255	4721	32.936	4.800	0.136	1.633
ID622678	622678	12	53.533	54.940	18.950	0	78	78	2	1	-10921639	197.476	192	145	255	4147	35.976	3.200	0.115	1.130
ID622697	622697	89	41.651	56.000	71.000	0	78	78	2	1	-10921639	58.238	52	22	138	1223	27.848	2.000	0.306	0.980
ID622696	622696	37	65.135	53.152	50.922	0	78	78	2	1	-10921639	162.143	162	105	228	3405	39.990	7.600	0.194	1.315
ID622689	622689	90	46.732	29.804	33.930	0	78	78	2	1	-10921639	145.762	161	91	199	3061	32.522	2.000	0.150	1.166
ID622688	622688	39	43.959	35.946	33.036	0	78	78	2	1	-10921639	159.571	159	105	245	3351	34.662	2.000	0.071	0.607
ID622691	622691	10	45.058	54.496	34.802	0	78	78	2	1	-10921639	129.952	126	60	206	2729	36.740	2.000	0.155	0.951
ID622690	622690	75	37.260	8.961	34.785	0	78	78	2	1	-10921639	106.619	105	64	162	2239	25.246	6.358	0.157	1.146
ID622693	622693	76	48.029	65.324	38.654	0	78	78	2	1	-10921639	157.286	151	91	210	3303	31.792	7.600	0.133	1.158
ID622692	622692	91	44.187	36.145	37.881	0	78	78	2	1	-10921639	135.000	133	91	221	2835	37.696	2.000	0.098	0.639
ID622695	622695	None	42.242	57.643	47.347	0	78	78	2	1	-10921639	147.667	138	105	220	3101	34.305	2.000	0.142	1.070
ID622694	622694	73	58.555	62.467	41.192	0	78	78	2	1	-10921639	164.905	167	101	239	3463	38.853	7.600	0.148	1.096
ID622665	622665	73	65.833	61.479	41.543	0	79	79	2	1	-10921639	172.000	162	104	255	3612	46.797	2.000	0.175	1.094
ID622664	622664	92	59.044	82.945	39.366	0	79	79	2	1	-10921639	114.048	101	71	236	2395	40.153	2.000	0.194	0.922
ID622667	622667	93	37.521	48.894	61.655	0	79	79	2	1	-10921639	57.571	48	18	134	1209	31.579	2.000	0.191	0.584
ID622666	622666	37	63.180	53.301	50.748	0	79	79	2	1	-10921639	154.571	154	83	240	3246	45.399	7.600	0.178	1.029
ID622669	622669	89	52.005	56.000	71.000	0	79	79	2	1	-10921639	51.714	35	21	150	1086	36.085	2.000	0.433	0.866
ID622668	622668	None	35.313	76.178	62.104	0	79	79	2	1	-10921639	55.714	51	27	109	1170	21.696	2.000	0.271	1.094
ID622657	622657	90	38.246	30.145	33.828	0	79	79	2	1	-10921639	157.667	158	101	221	3311	32.699	2.000	0.122	1.050
ID622656	622656	77	57.528	74.022	33.235	0	79	79	2	1	-10921639	113.286	103	64	181	2379	33.221	2.000	0.222	1.240
ID622659	622659	10	56.900	54.845	34.821	0	79	79	2	1	-10921639	136.286	129	89	223	2862	36.245	2.000	0.168	1.082
ID622658	622658	75	50.700	7.504	34.704	0	79	79	2	1	-10921639	112.857	97	73	191	2370	34.787	4.800	0.241	1.261
ID622661	622661	91	38.523	36.470	38.045	0	79	79	2	1	-10921639	133.048	134	81	207	2794	33.661	2.000	0.098	0.708
ID622660	622660	None	47.504	15.366	36.768	0	79	79	2	1	-10921639	100.286	100	43	181	2106	34.444	2.000	0.202	0.979
ID622663	622663	76	48.441	65.095	38.837	0	79	79	2	1	-10921639	155.524	166	96	199	3266	32.545	7.600	0.136	1.147
ID622662	622662	None	43.525	43.771	38.322	0	79	79	2	1	-10921639	131.952	132	55	198	2771	37.673	2.000	0.097	0.617
ID622637	622637	94	38.459	47.043	3.339	0	79	79	2	1	-10921639	154.190	150	96	235	3238	33.043	2.000	0.116	0.972
ID622639	622639	30	55.315	75.952	6.309	0	79	79	2	1	-10921639	152.143	141	104	255	3195	42.544	2.000	0.105	0.681
ID622638	622638	65	42.868	46.400	4.938	0	79	79	2	1	-10921639	142.000	147	97	208	2982	30.856	2.000	0.122	1.001
ID622649	622649	61	61.006	38.182	27.185	0	79	79	2	1	-10921639	208.429	208	145	255	4377	37.972	4.800	0.138	1.334
ID622648	622648	58	60.305	71.143	25.022	0	79	79	2	1	-10921639	165.333	159	107	255	3472	40.761	2.000	0.124	0.894
ID622651	622651	49	40.678	89.610	28.004	0	79	79	2	1	-10921639	89.333	84	52	137	1876	26.571	4.800	0.212	1.176
ID622650	622650	32	54.148	65.072	27.444	0	79	79	2	1	-10921639	230.905	237	171	255	4849	25.700	4.800	0.136	2.156
ID622653	622653	88	39.324	51.167	28.963	0	79	79	2	1	-10921639	168.952	166	108	240	3548	37.204	2.000	0.094	0.778
ID622652	622652	95	43.087	22.827	28.544	0	79	79	2	1	-10921639	112.048	103	70	186	2353	32.310	2.000	0.141	0.855
ID622655	622655	39	44.476	35.678	32.697	0	79	79	2	1	-10921639	170.810	173	97	255	3587	39.829	2.000	0.089	0.702
ID622654	622654	40	57.876	46.219	30.598	0	79	79	2	1	-10921639	177.857	175	99	255	3735	46.902	2.000	0.123	0.830
ID622641	622641	81	64.098	90.899	10.038	0	79	79	2	1	-10921639	120.810	116	68	244	2537	43.286	7.600	0.200	0.932
ID622640	622640	85	38.896	67.331	9.424	0	79	79	2	1	-10921639	142.333	149	76	214	2989	36.327	2.000	0.098	0.700
ID622643	622643	82	40.132	17.463	15.107	0	79	79	2	1	-10921639	82.905	76	36	155	1741	32.388	2.000	0.163	0.717
ID622642	622642	55	47.021	42.018	11.633	0	79	79	2	1	-10921639	149.476	163	87	202	3139	33.701	4.800	0.162	1.234
ID622645	622645	12	57.361	55.011	19.257	0	79	79	2	1	-10921639	195.095	190	130	255	4097	34.189	3.200	0.140	1.402
ID622644	622644	18	75.346	49.799	16.173	0	79	79	2	1	-10921639	204.333	199	151	255	4291	37.928	4.800	0.202	1.809
ID622647	622647	80	63.821	42.847	22.795	0	79	79	2	1	-10921639	220.857	219	149	255	4638	37.256	7.600	0.159	1.625
ID622646	622646	79	55.112	61.177	18.805	0	79	79	2	1	-10921639	214.667	224	142	255	4508	38.452	4.800	0.116	1.157
ID622735	622735	94	58.469	47.162	3.940	0	80	80	2	1	-10921639	170.476	174	112	248	3580	39.419	4.800	0.191	1.388
ID622734	622734	None	60.188	60.000	0.000	0	80	80	2	1	-10921639	156.190	137	107	249	3280	40.945	2.000	0.168	1.099
ID622745	622745	80	61.325	43.362	23.054	0	80	80	2	1	-10921639	215.476	227	136	255	4525	41.135	7.600	0.157	1.422
ID622744	622744	None	35.283	24.888	22.299	0	80	80	2	1	-10921639	109.429	104	72	155	2298	25.337	2.000	0.133	1.017
ID622747	622747	32	62.060	65.452	27.059	0	80	80	2	1	-10921639	221.381	219	161	255	4649	30.228	4.800	0.146	1.864
ID622746	622746	58	51.556	71.485	24.550	0	80	80	2	1	-10921639	162.429	159	89	229	3411	38.647	2.000	0.121	0.909
ID622749	622749	61	52.817	39.272	28.488	0	80	80	2	1	-10921639	202.762	199	140	255	4258	31.278	4.800	0.134	1.535
ID622748	622748	49	37.382	88.971	27.394	0	80	80	2	1	-10921639	77.476	66	47	182	1627	35.541	7.600	0.114	0.448
ID622751	622751	88	51.312	51.404	28.955	0	80	80	2	1	-10921639	184.762	182	133	248	3880	38.176	6.318	0.128	1.099
ID622750	622750	95	38.135	23.102	28.816	0	80	80	2	1	-10921639	112.095	108	75	186	2354	30.804	2.000	0.104	0.686
ID622737	622737	85	43.393	66.587	9.080	0	80	80	2	1	-10921639	147.190	140	83	228	3091	35.077	2.000	0.101	0.770
ID622736	622736	30	56.584	75.639	6.492	0	80	80	2	1	-10921639	150.524	142	85	255	3161	48.108	2.000	0.111	0.623
ID622739	622739	55	80.636	41.689	11.733	0	80	80	2	1	-10921639	161.286	153	89	255	3387	46.185	2.000	0.221	1.264
ID622738	622738	81	51.894	91.191	10.013	0	80	80	2	1	-10921639	123.048	117	83	227	2584	33.699	2.000	0.160	1.009
ID622741	622741	18	40.827	49.793	15.893	0	80	80	2	1	-10921639	193.381	195	120	228	4061	26.819	4.800	0.123	1.574
ID622740	622740	82	46.451	18.792	16.116	0	80	80	2	1	-10921639	87.476	77	47	178	1837	35.312	2.000	0.165	0.703
ID622743	622743	79	51.868	60.833	19.462	0	80	80	2	1	-10921639	216.857	214	151	255	4554	35.003	2.000	0.102	1.145
ID622742	622742	12	51.949	54.917	18.908	0	80	80	2	1	-10921639	190.619	184	140	255	4003	32.094	2.000	0.095	1.030
ID622761	622761	None	36.573	46.767	42.960	0	80	80	2	1	-10921639	123.286	113	77	184	2589	28.072	2.000	0.114	0.896
ID622760	622760	73	51.792	61.288	41.282	0	80	80	2	1	-10921639	168.143	181	80	223	3531	42.905	7.600	0.141	0.970
ID622763	622763	37	44.992	53.084	50.470	0	80	80	2	1	-10921639	154.714	155	87	215	3249	31.612	4.800	0.152	1.295
ID622762	622762	None	35.037	41.485	48.305	0	80	80	2	1	-10921639	120.905	122	77	187	2539	27.238	2.000	0.115	0.914
ID622765	622765	93	44.983	48.815	61.448	0	80	80	2	1	-10921639	67.476	62	15	144	1417	34.548	2.000	0.247	0.774
ID622764	622764	None	45.718	52.465	50.879	0	80	80	2	1	-10921639	150.000	150	103	215	3150	29.499	7.600	0.163	1.424
ID622766	622766	89	42.529	56.000	71.000	0	80	80	2	1	-10921639	47.952	33	9	137	1007	32.683	2.000	0.338	0.741
ID622753	622753	39	37.114	35.984	32.488	0	80	80	2	1	-10921639	170.190	167	125	229	3574	28.456	2.000	0.061	0.688
ID622752	622752	40	60.038	45.986	30.794	0	80	80	2	1	-10921639	187.190	184	108	255	3931	45.498	2.000	0.138	0.997
ID622755	622755	77	45.663	74.038	33.517	0	80	80	2	1	-10921639	105.000	103	73	190	2205	31.042	2.000	0.190	1.079
ID622754	622754	90	35.986	30.383	32.933	0	80	80	2	1	-10921639	161.095	165	104	204	3383	26.387	4.800	0.124	1.348
ID622757	622757	10	43.347	54.961	34.553	0	80	80	2	1	-10921639	134.762	144	85	190	2830	35.850	2.000	0.130	0.864
ID622756	622756	75	50.322	9.558	34.851	0	80	80	2	1	-10921639	104.000	97	43	188	2184	34.979	7.600	0.202	1.000
ID622759	622759	92	44.630	82.964	38.993	0	80	80	2	1	-10921639	98.429	97	58	182	2067	30.220	2.000	0.156	0.879
ID622758	622758	76	63.771	64.337	38.697	0	80	80	2	1	-10921639	171.762	173	91	255	3607	45.646	2.000	0.146	0.956
ID622809	622809	85	57.023	65.565	10.520	0	81	81	2	1	-10921639	187.048	175	128	252	3928	42.415	4.800	0.148	1.134
ID622808	622808	30	61.326	76.123	6.534	0	81	81	2	1	-10921639	153.381	147	95	255	3221	45.779	2.000	0.123	0.731
ID622811	622811	55	85.142	40.880	11.764	0	81	81	2	1	-10921639	162.000	142	85	255	3402	48.317	2.000	0.226	1.236
ID622810	622810	81	56.398	91.013	10.145	0	81	81	2	1	-10921639	112.619	100	66	245	2365	38.535	2.000	0.187	0.919
ID622813	622813	12	55.765	54.611	18.996	0	81	81	2	1	-10921639	201.476	202	134	255	4231	41.797	2.000	0.102	0.892
ID622812	622812	18	58.701	49.692	16.260	0	81	81	2	1	-10921639	213.571	216	153	255	4485	35.901	4.800	0.132	1.384
ID622815	622815	80	62.131	43.095	23.033	0	81	81	2	1	-10921639	218.381	233	145	255	4586	42.058	7.600	0.140	1.277
ID622814	622814	79	66.506	60.330	19.991	0	81	81	2	1	-10921639	200.048	202	122	255	4201	46.559	2.000	0.117	0.900
ID622807	622807	94	64.237	46.382	4.982	0	81	81	2	1	-10921639	170.190	171	104	253	3574	40.595	4.800	0.172	1.229
ID622825	622825	75	71.042	9.798	34.760	0	81	81	2	1	-10921639	119.476	117	60	231	2509	42.248	2.000	0.274	1.215
ID622824	622824	188	39.129	58.136	32.731	0	81	81	2	1	-10921639	154.524	146	91	240	3245	38.919	7.600	0.088	0.641
ID622827	622827	109	41.920	43.584	37.298	0	81	81	2	1	-10921639	136.857	138	75	229	2874	44.767	7.600	0.113	0.619
ID622826	622826	10	44.452	54.771	34.955	0	81	81	2	1	-10921639	147.190	142	92	203	3091	29.762	2.000	0.149	1.279
ID622829	622829	None	42.426	43.898	38.477	0	81	81	2	1	-10921639	142.095	129	76	229	2984	46.040	2.000	0.130	0.713
ID622828	622828	107	41.685	17.780	36.922	0	81	81	2	1	-10921639	107.095	109	70	150	2249	24.535	4.800	0.188	1.380
ID622831	622831	92	39.884	81.843	38.807	0	81	81	2	1	-10921639	108.429	95	67	178	2277	31.935	6.323	0.145	0.858
ID622830	622830	76	46.812	64.132	38.675	0	81	81	2	1	-10921639	158.857	157	105	237	3336	35.773	7.600	0.125	0.988
ID622817	622817	32	59.947	64.297	26.989	0	81	81	2	1	-10921639	220.524	233	146	255	4631	35.680	4.800	0.144	1.556
ID622816	622816	58	50.838	71.636	25.494	0	81	81	2	1	-10921639	156.238	150	103	228	3281	39.622	3.200	0.136	0.942
ID622819	622819	61	53.800	39.279	28.122	0	81	81	2	1	-10921639	199.286	192	144	255	4185	33.736	3.200	0.108	1.148
ID622818	622818	49	44.583	88.787	26.541	0	81	81	2	1	-10921639	88.714	80	46	178	1863	32.375	2.000	0.197	0.900
ID622821	622821	88	42.503	51.506	29.573	0	81	81	2	1	-10921639	155.952	153	85	210	3275	44.688	2.000	0.087	0.561
ID622820	622820	95	43.970	23.649	28.916	0	81	81	2	1	-10921639	116.762	108	75	208	2452	32.651	2.000	0.111	0.717
ID622823	622823	39	43.606	35.821	32.082	0	81	81	2	1	-10921639	177.190	177	120	239	3721	36.061	2.000	0.065	0.603
ID622822	622822	40	42.720	46.760	30.893	0	81	81	2	1	-10921639	156.952	150	97	245	3296	42.373	3.200	0.048	0.342
ID622833	622833	73	69.694	61.135	41.160	0	81	81	2	1	-10921639	180.143	175	107	248	3783	41.630	7.600	0.174	1.280
ID622832	622832	102	38.675	32.239	40.180	0	81	81	2	1	-10921639	125.429	130	64	181	2634	35.007	2.000	0.136	0.860
ID622835	622835	37	53.837	53.596	50.481	0	81	81	2	1	-10921639	145.381	146	76	208	3053	35.684	2.000	0.160	1.126
ID622834	622834	189	35.452	57.162	46.952	0	81	81	2	1	-10921639	139.571	137	109	198	2931	25.758	7.600	0.096	0.946
ID622837	622837	89	42.559	56.000	71.000	0	81	81	2	1	-10921639	50.857	42	12	142	1068	28.040	4.800	0.369	0.978
ID622836	622836	93	44.671	48.807	61.510	0	81	81	2	1	-10921639	69.143	66	11	150	1452	34.817	2.000	0.258	0.815
ID622729	622729	159	36.148	45.109	43.844	0	82	82	2	1	-10921639	135.143	129	104	187	2838	20.725	2.000	0.107	1.256
ID622728	622728	73	60.959	60.773	41.637	0	82	82	2	1	-10921639	188.619	191	116	255	3961	39.706	4.800	0.167	1.359
ID622731	622731	110	35.658	41.233	48.853	0	82	82	2	1	-10921639	116.476	121	70	181	2446	31.799	7.600	0.125	0.812
ID622730	622730	189	37.555	57.032	47.216	0	82	82	2	1	-10921639	137.048	138	81	174	2878	24.334	7.600	0.113	1.144
ID622733	622733	93	37.422	48.104	61.210	0	82	82	2	1	-10921639	64.810	60	26	117	1361	24.439	2.000	0.216	0.944
ID622732	622732	37	49.110	53.361	50.058	0	82	82	2	1	-10921639	142.524	137	100	215	2993	32.744	4.800	0.151	1.145
ID622721	622721	75	57.701	10.323	34.597	0	82	82	2	1	-10921639	106.476	95	47	173	2236	38.871	2.000	0.267	1.154
ID622720	622720	10	41.785	54.699	34.502	0	82	82	2	1	-10921639	140.571	142	84	207	2952	36.353	7.600	0.116	0.801
ID622723	622723	109	48.236	43.528	37.317	0	82	82	2	1	-10921639	145.524	146	68	206	3056	39.121	6.018	0.157	1.009
ID622722	622722	107	38.226	17.765	37.472	0	82	82	2	1	-10921639	103.095	103	66	151	2165	25.597	7.600	0.168	1.160
ID622725	622725	92	47.372	80.903	38.387	0	82	82	2	1	-10921639	108.619	104	68	202	2281	36.177	2.000	0.130	0.689
ID622724	622724	76	55.222	63.288	38.358	0	82	82	2	1	-10921639	157.429	150	99	255	3306	44.392	2.000	0.105	0.675
ID622727	622727	102	35.164	31.335	39.334	0	82	82	2	1	-10921639	122.524	117	48	181	2573	33.074	2.000	0.126	0.828
ID622726	622726	None	38.092	99.000	38.000	0	82	82	2	1	-10921639	78.905	77	46	155	1657	30.130	2.000	0.222	0.950
ID622699	622699	94	66.331	46.239	5.212	0	82	82	2	1	-10921639	168.333	166	95	255	3535	47.161	2.000	0.165	1.009
ID622698	622698	None	49.700	48.768	3.611	0	82	82	2	1	-10921639	170.143	169	96	255	3573	43.893	2.000	0.098	0.693
ID622701	622701	85	57.902	65.872	10.246	0	82	82	2	1	-10921639	150.524	153	91	255	3161	41.030	2.000	0.130	0.843
ID622700	622700	30	63.587	75.973	7.688	0	82	82	2	1	-10921639	155.571	150	96	255	3267	43.594	2.000	0.147	0.913
ID622703	622703	55	93.281	39.912	11.962	0	82	82	2	1	-10921639	171.381	150	117	255	3599	48.115	2.000	0.260	1.468
ID622702	622702	81	49.788	91.406	9.965	0	82	82	2	1	-10921639	115.667	112	71	207	2429	33.206	2.000	0.165	0.988
ID622713	622713	49	50.530	89.264	26.881	0	82	82	2	1	-10921639	86.048	81	31	204	1807	38.596	2.000	0.187	0.702
ID622712	622712	32	58.515	64.031	26.883	0	82	82	2	1	-10921639	219.429	228	128	255	4608	40.008	7.600	0.129	1.256
ID622715	622715	61	43.152	39.454	28.520	0	82	82	2	1	-10921639	192.905	198	107	252	4051	37.269	3.200	0.097	0.913
ID622714	622714	88	46.621	51.262	28.378	0	82	82	2	1	-10921639	187.857	195	124	240	3945	36.739	4.800	0.124	1.130
ID622717	622717	39	43.943	36.313	32.517	0	82	82	2	1	-10921639	161.905	151	105	255	3400	40.640	2.000	0.085	0.625
ID622716	622716	40	35.838	46.839	30.913	0	82	82	2	1	-10921639	154.143	153	97	221	3237	33.335	2.000	0.066	0.574
ID622719	622719	None	46.682	74.073	33.366	0	82	82	2	1	-10921639	99.190	93	56	182	2083	33.722	2.000	0.157	0.800
ID622718	622718	188	37.875	57.617	32.655	0	82	82	2	1	-10921639	152.333	153	62	241	3199	40.936	7.600	0.071	0.491
ID622705	622705	18	57.127	49.283	15.911	0	82	82	2	1	-10921639	190.952	187	128	241	4010	34.012	2.000	0.145	1.425
ID622704	622704	None	39.590	55.035	12.272	0	82	82	2	1	-10921639	145.857	145	99	207	3063	29.418	2.000	0.099	0.897
ID622707	622707	79	47.052	60.303	20.450	0	82	82	2	1	-10921639	218.190	225	159	255	4582	32.439	4.800	0.099	1.208
ID622706	622706	12	56.414	54.923	18.922	0	82	82	2	1	-10921639	208.857	204	145	255	4386	34.791	3.200	0.120	1.283
ID622709	622709	80	66.799	43.406	22.980	0	82	82	2	1	-10921639	215.143	251	125	255	4518	46.523	7.600	0.150	1.204
ID622708	622708	160	35.031	27.195	23.389	0	82	82	2	1	-10921639	116.667	112	68	158	2450	27.310	2.000	0.136	1.025
ID622711	622711	100	49.875	33.388	26.345	0	82	82	2	1	-10921639	164.857	167	99	239	3462	42.328	2.000	0.140	0.958
ID622710	622710	58	64.389	71.179	25.259	0	82	82	2	1	-10921639	157.667	149	92	255	3311	42.711	2.000	0.142	0.918
ID622977	622977	104	37.954	80.126	47.397	0	83	83	2	1	-10921639	84.143	80	46	144	1767	24.605	2.000	0.191	1.096
ID622976	622976	159	37.617	45.149	43.620	0	83	83	2	1	-10921639	144.810	144	87	202	3041	25.709	4.800	0.128	1.275
ID622979	622979	110	39.174	40.594	50.912	0	83	83	2	1	-10921639	104.714	109	47	169	2199	32.755	2.000	0.164	0.901
ID622978	622978	37	49.105	53.366	50.052	0	83	83	2	1	-10921639	140.905	141	96	202	2959	29.628	3.200	0.169	1.378
ID622953	622953	12	49.487	54.389	19.107	0	83	83	2	1	-10921639	210.762	206	129	255	4426	37.740	2.000	0.094	0.955
ID622952	622952	55	56.458	38.985	11.938	0	83	83	2	1	-10921639	150.286	145	89	192	3156	29.673	4.800	0.197	1.669
ID622955	622955	80	57.308	43.282	22.835	0	83	83	2	1	-10921639	222.238	244	109	255	4667	41.267	7.600	0.131	1.250
ID622954	622954	79	50.108	59.174	20.418	0	83	83	2	1	-10921639	193.810	203	130	255	4070	44.453	2.000	0.091	0.729
ID622957	622957	160	42.290	27.667	24.827	0	83	83	2	1	-10921639	128.381	130	85	188	2696	28.517	2.000	0.142	1.117
ID622956	622956	99	35.582	67.393	23.332	0	83	83	2	1	-10921639	187.714	194	129	255	3942	33.553	3.200	0.056	0.596
ID622959	622959	100	37.914	34.006	26.940	0	83	83	2	1	-10921639	160.238	158	108	255	3365	34.750	7.600	0.106	0.882
ID622958	622958	58	62.161	71.120	25.398	0	83	83	2	1	-10921639	165.524	162	116	247	3476	39.377	2.000	0.151	1.106
ID622945	622945	None	38.649	45.000	0.000	0	83	83	2	1	-10921639	133.429	134	94	229	2802	33.991	2.000	0.094	0.677
ID622947	622947	94	73.245	46.194	5.334	0	83	83	2	1	-10921639	179.000	167	108	255	3759	52.849	2.000	0.172	0.996
ID622946	622946	None	35.221	62.265	2.654	0	83	83	2	1	-10921639	118.095	116	76	167	2480	26.963	2.000	0.099	0.789
ID622949	622949	81	48.419	91.339	10.264	0	83	83	2	1	-10921639	113.000	103	72	206	2373	36.663	2.000	0.137	0.740
ID622948	622948	30	49.081	75.515	7.933	0	83	83	2	1	-10921639	134.905	126	81	239	2833	45.001	2.000	0.097	0.528
ID622951	622951	169	49.578	72.072	11.445	0	83	83	2	1	-10921639	159.952	162	104	232	3359	33.397	7.600	0.157	1.299
ID622950	622950	85	67.781	65.455	10.626	0	83	83	2	1	-10921639	154.905	138	96	255	3253	53.346	2.000	0.145	0.737
ID622969	622969	10	45.867	55.638	34.124	0	83	83	2	1	-10921639	159.238	158	91	232	3344	36.125	2.000	0.149	1.143
ID622968	622968	None	41.013	32.239	33.922	0	83	83	2	1	-10921639	159.000	157	103	216	3339	31.166	2.000	0.090	0.845
ID622971	622971	109	59.730	43.298	37.150	0	83	83	2	1	-10921639	154.905	138	103	247	3253	41.369	2.000	0.155	1.003
ID622970	622970	107	57.085	18.070	36.892	0	83	83	2	1	-10921639	102.333	93	55	235	2149	43.405	2.000	0.179	0.715
ID622973	622973	92	47.223	79.890	38.231	0	83	83	2	1	-10921639	111.714	103	71	196	2346	33.617	2.000	0.139	0.810
ID622972	622972	76	44.223	62.966	38.192	0	83	83	2	1	-10921639	143.524	145	95	212	3014	33.155	2.000	0.081	0.649
ID622975	622975	73	57.662	60.199	41.482	0	83	83	2	1	-10921639	171.143	173	92	244	3594	44.269	2.000	0.127	0.870
ID622974	622974	102	36.073	31.714	39.855	0	83	83	2	1	-10921639	118.857	118	75	187	2496	32.618	2.000	0.128	0.828
ID622961	622961	49	35.170	88.815	27.064	0	83	83	2	1	-10921639	90.333	85	59	147	1897	23.384	2.000	0.147	0.992
ID622960	622960	32	54.032	62.540	27.007	0	83	83	2	1	-10921639	217.143	228	126	255	4560	35.136	4.800	0.124	1.364
ID622963	622963	None	37.650	25.179	29.704	0	83	83	2	1	-10921639	118.619	108	70	198	2491	34.089	2.000	0.089	0.568
ID622962	622962	61	45.136	40.059	29.125	0	83	83	2	1	-10921639	184.571	183	130	244	3876	35.434	2.000	0.078	0.752
ID622965	622965	40	37.872	46.822	31.109	0	83	83	2	1	-10921639	165.571	162	95	255	3477	38.010	2.000	0.039	0.323
ID622964	622964	88	40.786	51.478	30.019	0	83	83	2	1	-10921639	167.333	169	110	249	3514	35.681	2.000	0.072	0.631
ID622967	622967	75	68.150	10.368	34.358	0	83	83	2	1	-10921639	114.286	113	30	208	2400	48.552	2.000	0.269	0.997
ID622966	622966	39	45.090	35.983	31.780	0	83	83	2	1	-10921639	175.190	177	112	255	3679	41.916	2.000	0.074	0.575
ID622921	622921	79	55.613	58.752	20.898	0	84	84	2	1	-10921639	222.667	224	161	255	4676	28.047	4.800	0.127	1.792
ID622920	622920	12	43.578	54.513	18.608	0	84	84	2	1	-10921639	203.667	204	144	255	4277	35.146	7.600	0.084	0.903
ID622923	622923	99	48.706	67.083	23.681	0	84	84	2	1	-10921639	200.619	202	136	255	4213	39.713	2.000	0.081	0.758
ID622922	622922	80	60.317	43.451	23.169	0	84	84	2	1	-10921639	211.667	228	118	255	4445	46.455	2.000	0.124	1.009
ID622925	622925	100	43.712	35.074	27.952	0	84	84	2	1	-10921639	188.952	184	112	255	3968	40.184	4.800	0.096	0.826
ID622924	622924	58	61.026	71.187	25.455	0	84	84	2	1	-10921639	157.286	150	80	221	3303	44.651	2.000	0.160	0.971
ID622927	622927	61	39.278	40.129	28.766	0	84	84	2	1	-10921639	182.286	188	114	255	3828	38.080	2.000	0.062	0.562
ID622926	622926	88	50.373	50.180	27.869	0	84	84	2	1	-10921639	202.286	202	125	255	4248	40.279	2.000	0.102	0.932
ID622913	622913	94	63.321	46.244	5.860	0	84	84	2	1	-10921639	167.143	154	92	255	3510	48.164	2.000	0.136	0.830
ID622912	622912	None	56.504	48.673	4.576	0	84	84	2	1	-10921639	177.381	173	116	255	3725	43.635	2.000	0.132	0.945
ID622915	622915	81	46.001	91.496	10.178	0	84	84	2	1	-10921639	110.476	96	67	192	2320	36.138	2.000	0.152	0.806
ID622914	622914	30	66.373	75.551	7.891	0	84	84	2	1	-10921639	151.524	133	100	255	3182	48.354	2.000	0.167	0.898
ID622917	622917	85	62.681	64.635	10.740	0	84	84	2	1	-10921639	161.571	151	108	255	3393	43.126	2.000	0.136	0.897
ID622916	622916	55	47.520	39.696	11.446	0	84	84	2	1	-10921639	131.476	124	81	244	2761	39.957	2.000	0.119	0.698
ID622919	622919	18	43.907	49.335	15.388	0	84	84	2	1	-10921639	188.905	196	116	255	3967	39.573	7.600	0.098	0.852
ID622918	622918	169	45.342	72.011	11.123	0	84	84	2	1	-10921639	160.524	154	124	240	3371	29.115	4.800	0.160	1.521
ID622937	622937	76	45.644	62.287	38.853	0	84	84	2	1	-10921639	161.238	159	105	198	3386	29.031	6.297	0.146	1.412
ID622936	622936	101	36.422	37.010	38.826	0	84	84	2	1	-10921639	134.810	134	83	188	2831	28.442	2.000	0.117	0.990
ID622939	622939	73	51.960	59.979	41.158	0	84	84	2	1	-10921639	177.238	177	124	249	3722	33.186	6.357	0.140	1.309
ID622938	622938	102	50.955	31.589	39.432	0	84	84	2	1	-10921639	139.762	136	79	216	2935	39.281	2.000	0.150	0.926
ID622941	622941	103	46.243	60.567	44.858	0	84	84	2	1	-10921639	146.524	134	80	229	3077	45.534	2.000	0.113	0.653
ID622940	622940	159	46.692	46.311	43.883	0	84	84	2	1	-10921639	137.905	130	104	206	2896	25.861	2.000	0.155	1.433
ID622943	622943	37	55.711	53.203	49.414	0	84	84	2	1	-10921639	150.476	138	68	212	3160	40.992	2.000	0.150	0.955
ID622942	622942	104	38.608	79.788	46.667	0	84	84	2	1	-10921639	88.762	81	43	142	1864	26.155	2.000	0.191	1.088
ID622929	622929	105	39.912	13.877	32.290	0	84	84	2	1	-10921639	106.333	108	59	150	2233	23.726	2.000	0.202	1.509
ID622928	622928	40	36.024	46.395	31.468	0	84	84	2	1	-10921639	171.810	175	122	255	3608	30.423	4.800	0.095	0.982
ID622931	622931	106	52.172	74.215	34.003	0	84	84	2	1	-10921639	109.333	96	66	182	2296	34.339	2.000	0.164	0.895
ID622930	622930	10	49.448	55.559	33.765	0	84	84	2	1	-10921639	154.429	161	85	236	3243	41.596	2.000	0.132	0.867
ID622933	622933	107	42.670	20.000	37.000	0	84	84	2	1	-10921639	114.619	109	63	196	2407	32.751	4.800	0.202	1.175
ID622932	622932	108	43.320	0.000	35.000	0	84	84	2	1	-10921639	73.714	72	38	126	1548	26.554	2.000	0.291	1.252
ID622935	622935	92	36.354	78.691	37.999	0	84	84	2	1	-10921639	102.429	88	67	204	2151	32.881	2.000	0.070	0.410
ID622934	622934	109	47.476	43.383	37.101	0	84	84	2	1	-10921639	145.667	153	84	219	3059	36.900	4.800	0.149	1.022
ID622944	622944	110	46.052	41.032	50.198	0	84	84	2	1	-10921639	120.143	117	75	183	2523	32.291	2.000	0.167	1.065
ID622879	622879	94	70.713	47.597	6.151	0	85	85	2	1	-10921639	176.952	161	105	255	3716	47.849	2.000	0.186	1.160
ID622878	622878	118	42.914	45.000	0.000	0	85	85	2	1	-10921639	133.905	128	79	204	2812	30.491	2.000	0.145	1.113
ID622889	622889	99	53.843	67.189	24.273	0	85	85	2	1	-10921639	184.952	187	108	255	3884	44.323	2.000	0.078	0.605
ID622888	622888	80	52.961	43.374	22.785	0	85	85	2	1	-10921639	224.571	228	151	255	4716	35.051	4.800	0.123	1.404
ID622891	622891	32	42.754	61.322	27.186	0	85	85	2	1	-10921639	208.048	206	147	255	4369	30.797	2.000	0.097	1.193
ID622890	622890	58	70.955	70.935	25.442	0	85	85	2	1	-10921639	152.762	144	91	255	3208	51.551	2.000	0.154	0.791
ID622893	622893	88	46.138	50.156	27.789	0	85	85	2	1	-10921639	212.952	214	151	255	4472	29.849	4.800	0.109	1.403
ID622892	622892	100	51.208	35.146	27.941	0	85	85	2	1	-10921639	186.667	182	124	255	3920	41.165	7.600	0.078	0.652
ID622895	622895	105	41.909	15.456	31.945	0	85	85	2	1	-10921639	99.048	95	52	157	2080	29.168	2.000	0.181	1.040
ID622894	622894	119	42.514	27.493	29.826	0	85	85	2	1	-10921639	115.667	110	60	214	2429	43.021	2.000	0.071	0.355
ID622881	622881	81	47.989	91.589	10.159	0	85	85	2	1	-10921639	108.667	105	67	198	2282	33.509	2.000	0.170	0.941
ID622880	622880	30	67.917	75.171	9.262	0	85	85	2	1	-10921639	170.143	159	104	255	3573	48.224	2.000	0.155	0.945
ID622883	622883	55	56.582	39.908	11.644	0	85	85	2	1	-10921639	144.381	132	95	247	3032	40.864	2.000	0.116	0.737
ID622882	622882	85	60.164	64.290	10.786	0	85	85	2	1	-10921639	161.333	153	114	255	3388	41.762	2.000	0.122	0.843
ID622885	622885	12	48.069	53.467	19.971	0	85	85	2	1	-10921639	213.571	218	136	255	4485	36.087	3.200	0.098	1.057
ID622884	622884	18	50.801	49.489	14.923	0	85	85	2	1	-10921639	186.000	187	97	255	3906	44.072	7.600	0.117	0.883
ID622887	622887	117	39.024	62.880	21.857	0	85	85	2	1	-10921639	185.762	177	129	255	3901	37.291	2.000	0.039	0.374
ID622886	622886	79	56.863	58.226	21.394	0	85	85	2	1	-10921639	222.952	233	145	255	4682	32.841	4.800	0.127	1.532
ID622905	622905	102	43.759	31.201	39.847	0	85	85	2	1	-10921639	125.238	121	66	181	2630	30.371	2.000	0.151	1.083
ID622904	622904	92	37.728	78.361	37.929	0	85	85	2	1	-10921639	108.048	107	62	181	2269	29.287	2.000	0.112	0.743
ID622907	622907	103	42.982	59.987	44.847	0	85	85	2	1	-10921639	142.667	140	75	218	2996	35.130	2.000	0.079	0.594
ID622906	622906	73	62.330	59.477	40.619	0	85	85	2	1	-10921639	177.571	169	113	255	3729	42.935	2.000	0.154	1.102
ID622909	622909	120	47.093	64.587	47.694	0	85	85	2	1	-10921639	96.381	87	35	173	2024	38.619	2.000	0.169	0.723
ID622908	622908	104	46.156	79.819	46.979	0	85	85	2	1	-10921639	88.619	84	55	138	1861	26.474	2.000	0.246	1.323
ID622911	622911	110	49.155	40.668	50.593	0	85	85	2	1	-10921639	115.286	117	64	187	2421	37.419	2.000	0.187	0.969
ID622910	622910	37	59.533	52.973	50.293	0	85	85	2	1	-10921639	147.762	145	97	253	3103	40.752	2.000	0.156	0.980
ID622897	622897	121	45.472	32.143	33.545	0	85	85	2	1	-10921639	160.762	167	89	240	3376	38.913	2.000	0.104	0.776
ID622896	622896	106	50.922	73.191	33.447	0	85	85	2	1	-10921639	117.238	110	72	204	2462	34.147	6.392	0.169	0.995
ID622899	622899	108	47.652	0.682	34.897	0	85	85	2	1	-10921639	92.286	81	36	184	1938	41.226	2.000	0.246	0.884
ID622898	622898	10	69.278	55.034	34.174	0	85	85	2	1	-10921639	169.143	163	108	229	3552	39.529	2.000	0.193	1.387
ID622901	622901	109	46.882	43.542	37.153	0	85	85	2	1	-10921639	132.810	132	72	224	2789	40.184	2.000	0.113	0.671
ID622900	622900	75	53.367	10.856	34.919	0	85	85	2	1	-10921639	98.048	92	58	161	2059	31.397	2.000	0.255	1.268
ID622903	622903	101	43.732	37.038	37.873	0	85	85	2	1	-10921639	137.143	128	84	208	2880	30.125	2.000	0.115	0.938
ID622902	622902	107	52.587	22.425	38.543	0	85	85	2	1	-10921639	104.476	99	51	192	2194	44.930	2.000	0.147	0.597
ID622857	622857	None	44.926	51.109	29.664	0	86	86	2	1	-10921639	187.476	177	124	255	3937	38.314	2.000	0.090	0.807
ID622856	622856	119	36.306	27.885	30.007	0	86	86	2	1	-10921639	118.000	108	68	231	2478	37.132	2.000	0.029	0.182
ID622859	622859	40	40.110	46.323	32.045	0	86	86	2	1	-10921639	159.571	163	110	216	3351	34.650	2.000	0.090	0.759
ID622858	622858	105	44.356	15.979	31.562	0	86	86	2	1	-10921639	97.857	87	59	187	2055	31.280	2.000	0.159	0.858
ID622861	622861	75	35.442	10.442	33.918	0	86	86	2	1	-10921639	91.667	92	48	144	1925	25.751	2.000	0.188	1.126
ID622860	622860	106	46.496	71.912	33.163	0	86	86	2	1	-10921639	109.762	104	64	170	2305	30.667	2.000	0.157	0.972
ID622863	622863	10	53.944	54.739	34.567	0	86	86	2	1	-10921639	154.238	141	84	245	3239	45.485	4.800	0.146	0.865
ID622862	622862	121	44.360	32.438	33.513	0	86	86	2	1	-10921639	171.000	167	105	244	3591	40.325	2.000	0.110	0.840
ID622849	622849	155	53.797	31.116	25.279	0	86	86	2	1	-10921639	146.476	149	67	206	3076	43.227	2.000	0.148	0.872
ID622848	622848	99	61.287	67.152	24.272	0	86	86	2	1	-10921639	196.714	183	137	255	4131	38.405	2.000	0.113	1.043
ID622851	622851	156	37.250	89.078	26.484	0	86	86	2	1	-10921639	88.429	88	40	145	1857	26.624	7.600	0.174	0.986
ID622850	622850	58	36.196	70.797	25.911	0	86	86	2	1	-10921639	140.143	138	88	210	2943	30.657	3.200	0.103	0.855
ID622853	622853	32	47.529	61.083	27.380	0	86	86	2	1	-10921639	221.619	220	161	255	4654	32.180	2.000	0.097	1.216
ID622852	622852	88	47.550	50.022	27.093	0	86	86	2	1	-10921639	214.524	212	163	255	4505	29.543	3.200	0.101	1.332
ID622855	622855	61	36.601	40.880	29.010	0	86	86	2	1	-10921639	194.381	203	117	255	4082	34.440	7.600	0.063	0.673
ID622854	622854	100	41.505	36.298	28.427	0	86	86	2	1	-10921639	195.143	206	121	255	4098	42.107	7.600	0.066	0.575
ID622873	622873	120	36.995	64.347	47.520	0	86	86	2	1	-10921639	95.476	87	48	184	2005	33.861	2.000	0.105	0.535
ID622872	622872	103	44.672	60.173	44.589	0	86	86	2	1	-10921639	139.095	137	79	208	2921	39.498	2.000	0.090	0.579
ID622875	622875	None	35.207	30.111	50.120	0	86	86	2	1	-10921639	84.714	76	52	140	1779	26.217	2.000	0.161	0.897
ID622874	622874	37	69.031	52.805	49.305	0	86	86	2	1	-10921639	153.714	138	87	235	3228	50.452	2.000	0.189	0.970
ID622877	622877	157	38.388	56.000	71.000	0	86	86	2	1	-10921639	51.619	47	22	151	1084	29.008	2.000	0.291	0.803
ID622876	622876	110	51.233	40.842	50.862	0	86	86	2	1	-10921639	114.476	108	56	200	2404	37.208	2.000	0.179	0.933
ID622865	622865	109	62.601	43.239	36.972	0	86	86	2	1	-10921639	155.714	154	103	228	3270	39.622	2.000	0.168	1.131
ID622864	622864	None	36.748	63.313	33.897	0	86	86	2	1	-10921639	127.619	120	84	208	2680	32.290	2.000	0.068	0.504
ID622867	622867	101	35.069	37.062	38.161	0	86	86	2	1	-10921639	136.571	142	84	194	2868	26.034	2.000	0.103	0.979
ID622866	622866	107	42.848	22.734	38.189	0	86	86	2	1	-10921639	116.000	99	84	175	2436	29.702	2.000	0.166	1.111
ID622869	622869	102	41.539	31.897	40.082	0	86	86	2	1	-10921639	124.381	113	62	187	2612	33.640	2.000	0.116	0.769
ID622868	622868	92	56.618	77.293	37.512	0	86	86	2	1	-10921639	134.476	130	85	244	2824	41.870	7.600	0.147	0.825
ID622871	622871	None	36.727	46.324	43.146	0	86	86	2	1	-10921639	124.333	116	84	173	2611	27.030	7.600	0.090	0.761
ID622870	622870	73	46.316	59.360	41.453	0	86	86	2	1	-10921639	154.381	157	92	229	3242	38.707	2.000	0.102	0.737
ID622841	622841	81	43.677	91.340	10.110	0	86	86	2	1	-10921639	111.238	110	62	198	2336	35.016	2.000	0.117	0.668
ID622840	622840	30	69.350	74.166	10.214	0	86	86	2	1	-10921639	204.810	204	128	255	4301	37.102	4.800	0.184	1.715
ID622843	622843	85	60.747	64.047	11.668	0	86	86	2	1	-10921639	148.381	136	92	235	3116	43.319	2.000	0.140	0.843
ID622842	622842	55	55.638	40.025	11.736	0	86	86	2	1	-10921639	149.476	144	107	225	3139	31.996	2.000	0.166	1.328
ID622845	622845	79	40.429	59.209	21.173	0	86	86	2	1	-10921639	223.000	237	142	255	4683	33.076	7.600	0.073	0.913
ID622844	622844	18	52.426	49.580	17.092	0	86	86	2	1	-10921639	226.333	228	137	255	4753	32.397	4.800	0.123	1.527
ID622847	622847	117	38.594	61.669	22.445	0	86	86	2	1	-10921639	215.476	239	159	255	4525	38.821	2.000	0.063	0.656
ID622846	622846	80	46.635	43.284	22.472	0	86	86	2	1	-10921639	222.286	248	145	255	4668	40.887	7.600	0.091	0.908
ID622839	622839	94	61.139	47.730	6.758	0	86	86	2	1	-10921639	181.476	178	97	255	3811	50.162	4.800	0.161	1.002
ID622838	622838	118	36.788	45.000	0.000	0	86	86	2	1	-10921639	140.000	137	108	183	2940	23.461	2.000	0.136	1.425
ID622793	622793	75	43.690	12.534	34.458	0	87	87	2	1	-10921639	99.095	85	58	174	2081	31.867	7.600	0.176	0.932
ID622792	622792	106	57.681	71.178	32.549	0	87	87	2	1	-10921639	108.619	99	54	220	2281	47.091	2.000	0.160	0.636
ID622795	622795	10	66.966	54.988	34.282	0	87	87	2	1	-10921639	183.857	182	110	252	3861	41.515	7.600	0.182	1.365
ID622794	622794	121	51.150	32.212	33.528	0	87	87	2	1	-10921639	172.048	158	84	255	3613	48.699	2.000	0.079	0.519
ID622797	622797	109	63.878	43.415	37.057	0	87	87	2	1	-10921639	154.905	150	99	248	3253	45.480	2.000	0.162	0.951
ID622796	622796	None	38.138	0.000	35.000	0	87	87	2	1	-10921639	66.762	51	39	141	1402	29.131	2.000	0.201	0.766
ID622799	622799	None	48.290	61.756	38.027	0	87	87	2	1	-10921639	159.905	162	87	228	3358	37.081	2.000	0.111	0.864
ID622798	622798	92	64.051	76.817	37.257	0	87	87	2	1	-10921639	135.619	121	79	236	2848	39.853	2.000	0.182	1.046
ID622785	622785	156	40.570	88.891	27.017	0	87	87	2	1	-10921639	90.524	81	51	165	1901	27.678	2.000	0.159	0.898
ID622784	622784	88	39.883	49.549	26.790	0	87	87	2	1	-10921639	218.143	224	146	255	4581	33.707	6.363	0.087	1.038
ID622787	622787	100	40.863	37.306	28.651	0	87	87	2	1	-10921639	207.714	194	145	255	4362	35.364	2.000	0.053	0.595
ID622786	622786	32	49.859	59.981	28.032	0	87	87	2	1	-10921639	215.381	221	137	255	4523	37.322	2.000	0.097	1.024
ID622789	622789	119	43.367	28.168	30.310	0	87	87	2	1	-10921639	127.810	118	71	224	2684	41.939	2.000	0.084	0.473
ID622788	622788	61	41.670	40.514	28.914	0	87	87	2	1	-10921639	201.905	192	132	255	4240	38.121	2.000	0.055	0.552
ID622791	622791	40	38.140	47.233	32.227	0	87	87	2	1	-10921639	169.000	167	116	233	3549	33.086	2.000	0.071	0.674
ID622790	622790	105	43.642	16.954	31.707	0	87	87	2	1	-10921639	102.857	101	64	195	2160	32.979	2.000	0.121	0.671
ID622801	622801	73	57.446	59.861	41.053	0	87	87	2	1	-10921639	191.571	188	149	255	4023	31.693	6.311	0.139	1.473
ID622800	622800	102	56.096	31.999	39.277	0	87	87	2	1	-10921639	145.190	150	81	202	3049	33.859	2.000	0.161	1.189
ID622803	622803	104	40.871	78.349	46.883	0	87	87	2	1	-10921639	83.714	80	35	154	1758	31.920	2.000	0.156	0.706
ID622802	622802	103	53.731	60.221	44.114	0	87	87	2	1	-10921639	164.000	169	109	236	3444	43.698	2.000	0.124	0.828
ID622805	622805	37	51.949	53.057	49.975	0	87	87	2	1	-10921639	132.000	134	80	202	2772	38.834	2.000	0.132	0.791
ID622804	622804	110	41.861	41.116	48.516	0	87	87	2	1	-10921639	124.190	126	70	177	2608	29.608	2.000	0.149	1.091
ID622806	622806	157	35.081	56.000	71.000	0	87	87	2	1	-10921639	56.905	47	23	126	1195	27.149	2.000	0.279	0.915
ID622767	622767	118	38.862	44.000	0.000	0	87	87	2	1	-10921639	134.762	130	83	192	2830	31.879	2.000	0.144	1.066
ID622777	622777	None	39.741	53.215	20.890	0	87	87	2	1	-10921639	239.524	253	181	255	5030	21.428	4.800	0.092	1.878
ID622776	622776	113	56.164	26.761	19.627	0	87	87	2	1	-10921639	125.905	128	70	202	2644	34.132	4.800	0.227	1.366
ID622779	622779	79	41.127	58.100	21.819	0	87	87	2	1	-10921639	233.286	249	181	255	4899	27.310	2.000	0.081	1.280
ID622778	622778	80	47.593	43.014	22.279	0	87	87	2	1	-10921639	223.810	255	163	255	4700	36.773	2.000	0.095	1.051
ID622781	622781	99	52.774	66.961	24.456	0	87	87	2	1	-10921639	200.000	202	116	255	4200	41.683	2.000	0.096	0.837
ID622780	622780	117	36.152	61.719	22.849	0	87	87	2	1	-10921639	204.048	218	137	255	4285	38.148	2.000	0.045	0.457
ID622783	622783	58	56.642	70.304	25.835	0	87	87	2	1	-10921639	170.714	162	100	255	3585	44.531	2.000	0.104	0.721
ID622782	622782	155	45.476	31.970	25.255	0	87	87	2	1	-10921639	127.381	130	60	224	2675	40.139	2.000	0.119	0.677
ID622769	622769	94	65.681	46.760	8.050	0	87	87	2	1	-10921639	179.381	170	144	255	3767	33.999	4.800	0.192	1.697
ID622768	622768	None	35.811	57.000	0.000	0	87	87	2	1	-10921639	128.048	126	94	169	2689	20.510	4.800	0.146	1.590
ID622771	622771	30	86.221	72.949	11.333	0	87	87	2	1	-10921639	211.857	223	140	255	4449	41.874	4.800	0.234	1.920
ID622770	622770	81	62.242	91.162	10.263	0	87	87	2	1	-10921639	142.429	133	89	245	2991	38.601	2.000	0.182	1.135
ID622773	622773	85	59.225	63.545	12.391	0	87	87	2	1	-10921639	159.095	144	96	255	3341	49.088	2.000	0.118	0.682
ID622772	622772	55	64.283	40.175	11.932	0	87	87	2	1	-10921639	138.476	130	84	251	2908	42.916	2.000	0.164	0.908
ID622775	622775	18	39.614	49.124	17.267	0	87	87	2	1	-10921639	205.476	200	128	255	4315	36.633	2.000	0.073	0.765
ID622774	622774	None	39.820	54.862	13.726	0	87	87	2	1	-10921639	161.381	154	95	236	3389	36.357	2.000	0.111	0.884
ID623041	623041	None	37.361	48.679	61.010	0	88	88	2	1	-10921639	69.095	70	29	126	1451	25.116	2.000	0.215	0.973
ID623040	623040	110	35.527	41.067	49.917	0	88	88	2	1	-10921639	107.571	112	55	179	2259	34.671	2.000	0.125	0.689
ID623017	623017	18	43.300	48.933	16.168	0	88	88	2	1	-10921639	211.857	212	136	255	4449	40.519	4.800	0.105	0.997
ID623016	623016	85	76.255	62.390	12.759	0	88	88	2	1	-10921639	192.810	194	117	255	4049	45.264	2.000	0.182	1.314
ID623019	623019	79	35.303	56.903	21.921	0	88	88	2	1	-10921639	227.286	233	170	255	4773	26.777	2.000	0.067	1.065
ID623018	623018	113	59.607	27.134	20.873	0	88	88	2	1	-10921639	143.952	147	66	211	3023	42.125	4.800	0.208	1.178
ID623021	623021	117	43.480	61.037	22.974	0	88	88	2	1	-10921639	218.429	216	155	255	4587	34.152	3.200	0.061	0.732
ID623020	623020	80	50.337	44.074	22.923	0	88	88	2	1	-10921639	238.286	255	178	255	5004	27.214	7.600	0.125	1.941
ID623023	623023	58	61.507	70.434	25.565	0	88	88	2	1	-10921639	167.429	165	93	255	3516	49.203	2.000	0.114	0.698
ID623022	623022	99	56.584	65.740	25.480	0	88	88	2	1	-10921639	208.476	210	145	255	4378	40.147	2.000	0.107	1.001
ID623011	623011	94	65.981	46.292	8.607	0	88	88	2	1	-10921639	171.095	161	96	255	3593	46.710	2.000	0.176	1.098
ID623010	623010	114	37.218	67.000	0.000	0	88	88	2	1	-10921639	146.190	146	88	207	3070	30.271	4.800	0.131	1.122
ID623013	623013	81	65.092	91.280	10.388	0	88	88	2	1	-10921639	110.048	107	44	248	2311	50.916	2.000	0.199	0.718
ID623012	623012	158	46.777	80.740	9.751	0	88	88	2	1	-10921639	127.524	116	72	210	2678	33.364	2.000	0.146	0.975
ID623015	623015	30	74.642	72.012	12.232	0	88	88	2	1	-10921639	212.190	218	134	255	4456	33.964	4.800	0.219	2.249
ID623014	623014	55	60.030	40.069	11.990	0	88	88	2	1	-10921639	145.381	124	95	239	3053	41.854	2.000	0.129	0.795
ID623033	623033	92	64.965	76.355	36.699	0	88	88	2	1	-10921639	134.857	134	68	255	2832	47.083	2.000	0.169	0.829
ID623032	623032	109	66.572	43.279	37.056	0	88	88	2	1	-10921639	148.857	138	77	255	3126	46.039	2.000	0.160	0.892
ID623035	623035	102	48.284	31.890	38.852	0	88	88	2	1	-10921639	138.714	133	91	218	2913	36.904	2.000	0.133	0.880
ID623034	623034	107	35.577	24.043	38.674	0	88	88	2	1	-10921639	97.333	91	52	171	2044	29.909	2.000	0.114	0.667
ID623037	623037	103	60.205	60.240	44.767	0	88	88	2	1	-10921639	150.476	142	91	240	3160	48.460	2.000	0.109	0.611
ID623036	623036	73	55.305	60.369	40.853	0	88	88	2	1	-10921639	190.143	194	141	236	3993	32.745	4.800	0.145	1.473
ID623039	623039	37	51.599	52.990	49.178	0	88	88	2	1	-10921639	145.571	141	73	255	3057	46.290	2.000	0.113	0.640
ID623038	623038	104	42.202	78.499	47.551	0	88	88	2	1	-10921639	95.286	89	58	165	2001	31.296	7.600	0.193	0.983
ID623025	623025	32	51.500	59.351	28.067	0	88	88	2	1	-10921639	228.381	243	166	255	4796	29.262	4.800	0.118	1.642
ID623024	623024	88	42.257	50.114	26.843	0	88	88	2	1	-10921639	224.762	227	173	255	4720	24.664	3.200	0.095	1.583
ID623027	623027	105	42.900	18.191	32.095	0	88	88	2	1	-10921639	114.857	110	46	225	2412	37.557	2.000	0.118	0.648
ID623026	623026	61	56.935	39.605	28.824	0	88	88	2	1	-10921639	211.667	215	132	255	4445	39.021	2.000	0.121	1.170
ID623029	623029	106	66.543	70.771	32.313	0	88	88	2	1	-10921639	129.381	118	68	247	2717	44.723	2.000	0.187	0.910
ID623028	623028	121	48.473	33.363	31.891	0	88	88	2	1	-10921639	185.000	183	89	252	3885	48.633	2.000	0.109	0.750
ID623031	623031	75	44.311	13.905	35.016	0	88	88	2	1	-10921639	101.524	99	56	187	2132	28.918	2.000	0.173	1.033
ID623030	623030	10	72.134	55.114	33.845	0	88	88	2	1	-10921639	187.333	190	117	255	3934	43.591	3.200	0.176	1.285
ID622985	622985	30	87.266	71.746	12.475	0	89	89	2	1	-10921639	217.810	247	122	255	4574	47.553	4.800	0.244	1.796
ID622984	622984	55	46.874	40.458	12.462	0	89	89	2	1	-10921639	142.714	136	79	237	2997	40.010	7.600	0.126	0.799
ID622987	622987	85	72.654	61.718	13.699	0	89	89	2	1	-10921639	172.000	163	113	255	3612	49.284	2.000	0.166	0.994
ID622986	622986	111	63.432	53.727	13.936	0	89	89	2	1	-10921639	187.381	181	145	255	3935	36.559	3.200	0.149	1.333
ID622989	622989	112	39.310	30.385	20.526	0	89	89	2	1	-10921639	118.143	116	77	186	2481	30.344	2.000	0.133	0.914
ID622988	622988	18	45.788	49.650	17.741	0	89	89	2	1	-10921639	225.333	235	142	255	4732	33.793	4.800	0.088	1.081
ID622991	622991	80	44.689	44.143	23.297	0	89	89	2	1	-10921639	235.762	255	174	255	4951	28.863	7.600	0.108	1.591
ID622990	622990	113	35.954	27.114	22.091	0	89	89	2	1	-10921639	114.476	110	73	162	2404	27.147	2.000	0.119	0.897
ID622981	622981	94	79.290	47.091	8.696	0	89	89	2	1	-10921639	182.095	188	89	255	3824	50.901	2.000	0.205	1.219
ID622980	622980	114	56.546	65.228	1.275	0	89	89	2	1	-10921639	173.810	166	117	236	3650	33.828	4.800	0.186	1.612
ID622983	622983	158	39.499	80.863	11.317	0	89	89	2	1	-10921639	109.476	105	79	224	2299	32.395	4.800	0.119	0.720
ID622982	622982	81	44.025	91.420	10.233	0	89	89	2	1	-10921639	101.143	96	63	184	2124	31.913	2.000	0.159	0.868
ID623001	623001	92	55.388	76.785	36.408	0	89	89	2	1	-10921639	148.810	138	99	214	3125	33.048	4.800	0.174	1.335
ID623000	623000	10	64.864	54.420	34.251	0	89	89	2	1	-10921639	188.952	190	120	255	3968	45.235	7.600	0.160	1.154
ID623003	623003	107	54.389	25.096	39.035	0	89	89	2	1	-10921639	115.333	101	54	215	2422	39.539	2.000	0.157	0.792
ID623002	623002	109	56.559	43.620	37.333	0	89	89	2	1	-10921639	142.810	142	59	235	2999	46.681	2.000	0.134	0.724
ID623005	623005	115	43.692	37.759	39.078	0	89	89	2	1	-10921639	137.571	142	77	204	2889	36.383	2.000	0.128	0.857
ID623004	623004	102	56.372	31.947	39.142	0	89	89	2	1	-10921639	145.238	147	84	204	3050	37.898	2.000	0.167	1.097
ID623007	623007	116	41.315	46.328	42.719	0	89	89	2	1	-10921639	144.619	142	109	206	3037	29.356	2.000	0.100	0.894
ID623006	623006	73	68.190	60.062	41.674	0	89	89	2	1	-10921639	196.000	207	109	255	4116	45.271	4.800	0.195	1.413
ID622993	622993	99	69.630	65.847	25.659	0	89	89	2	1	-10921639	210.429	220	109	255	4419	48.885	4.800	0.169	1.247
ID622992	622992	117	45.810	60.589	22.529	0	89	89	2	1	-10921639	227.095	241	149	255	4769	32.939	2.000	0.092	1.160
ID622995	622995	88	45.653	50.166	28.150	0	89	89	2	1	-10921639	226.714	221	178	255	4761	28.357	5.982	0.105	1.522
ID622994	622994	58	38.312	70.556	25.740	0	89	89	2	1	-10921639	137.429	124	76	218	2886	39.364	2.000	0.096	0.610
ID622997	622997	61	56.596	39.594	29.050	0	89	89	2	1	-10921639	218.381	219	147	255	4586	36.299	2.000	0.126	1.345
ID622996	622996	32	48.886	59.189	28.434	0	89	89	2	1	-10921639	226.952	227	147	255	4766	30.092	2.000	0.105	1.427
ID622999	622999	106	65.832	70.196	31.814	0	89	89	2	1	-10921639	137.476	128	66	255	2887	43.975	2.000	0.172	0.918
ID622998	622998	None	37.112	64.964	32.163	0	89	89	2	1	-10921639	122.762	116	76	211	2578	31.178	2.000	0.066	0.485
ID623009	623009	37	42.499	52.242	48.959	0	89	89	2	1	-10921639	140.476	134	79	202	2950	33.277	2.000	0.123	0.928
ID623008	623008	104	43.644	78.509	47.534	0	89	89	2	1	-10921639	101.143	89	48	174	2124	32.864	2.000	0.185	0.960
ID623105	623105	37	43.202	52.918	48.886	0	90	90	2	1	-10921639	141.762	130	85	203	2977	33.589	6.080	0.135	1.003
ID623104	623104	104	38.099	78.092	46.865	0	90	90	2	1	-10921639	99.286	95	63	149	2085	22.415	7.600	0.180	1.348
ID623107	623107	None	38.434	48.427	60.970	0	90	90	2	1	-10921639	75.524	67	44	144	1586	26.221	2.000	0.191	0.923
ID623106	623106	None	36.237	55.358	54.600	0	90	90	2	1	-10921639	84.381	76	39	159	1772	31.263	7.600	0.149	0.700
ID623108	623108	None	37.440	56.000	71.000	0	90	90	2	1	-10921639	47.238	42	17	138	992	29.700	2.000	0.234	0.604
ID623081	623081	18	44.656	48.877	16.434	0	90	90	2	1	-10921639	204.905	215	118	255	4303	40.912	2.000	0.089	0.817
ID623080	623080	85	42.902	61.328	14.375	0	90	90	2	1	-10921639	167.286	169	110	249	3513	32.504	2.000	0.108	1.001
ID623083	623083	117	38.743	59.875	22.119	0	90	90	2	1	-10921639	232.190	244	174	255	4876	27.942	4.800	0.094	1.429
ID623082	623082	112	52.929	31.571	20.629	0	90	90	2	1	-10921639	110.905	104	62	235	2329	44.245	2.000	0.144	0.632
ID623085	623085	80	41.738	44.326	23.292	0	90	90	2	1	-10921639	230.286	255	142	255	4836	38.442	7.600	0.090	0.988
ID623084	623084	122	53.184	0.000	23.000	0	90	90	2	1	-10921639	90.048	83	58	181	1891	33.017	2.000	0.252	1.099
ID623087	623087	99	61.882	65.859	25.876	0	90	90	2	1	-10921639	213.429	225	136	255	4482	39.928	3.200	0.139	1.306
ID623086	623086	113	49.082	26.875	24.812	0	90	90	2	1	-10921639	117.667	109	60	204	2471	40.969	2.000	0.147	0.738
ID623073	623073	None	36.862	45.000	0.000	0	90	90	2	1	-10921639	130.571	125	93	192	2742	24.275	6.344	0.139	1.314
ID623075	623075	94	65.704	46.723	9.615	0	90	90	2	1	-10921639	179.762	183	117	255	3775	45.681	7.600	0.149	1.023
ID623074	623074	114	60.085	66.396	2.421	0	90	90	2	1	-10921639	167.762	167	116	255	3523	43.890	2.000	0.119	0.812
ID623077	623077	55	68.438	40.863	12.881	0	90	90	2	1	-10921639	146.286	132	96	255	3072	47.674	2.000	0.135	0.728
ID623076	623076	81	44.673	91.303	10.216	0	90	90	2	1	-10921639	105.143	99	70	167	2208	29.121	2.000	0.171	1.055
ID623079	623079	111	56.087	53.956	14.365	0	90	90	2	1	-10921639	191.952	183	140	255	4031	38.276	2.000	0.120	1.076
ID623078	623078	30	74.287	70.540	13.266	0	90	90	2	1	-10921639	209.810	223	132	255	4406	43.840	4.800	0.203	1.612
ID623097	623097	107	49.382	25.580	38.918	0	90	90	2	1	-10921639	112.095	101	67	196	2354	38.370	2.000	0.143	0.732
ID623096	623096	92	71.304	76.384	36.142	0	90	90	2	1	-10921639	137.190	124	80	255	2881	46.915	2.000	0.198	0.966
ID623099	623099	115	38.511	38.230	39.634	0	90	90	2	1	-10921639	133.381	118	76	216	2801	38.186	2.000	0.104	0.658
ID623098	623098	102	53.864	32.433	39.470	0	90	90	2	1	-10921639	154.619	147	84	229	3247	40.399	2.000	0.154	1.024
ID623101	623101	73	54.440	59.630	40.328	0	90	90	2	1	-10921639	190.000	200	133	249	3990	37.636	6.266	0.140	1.240
ID623100	623100	109	51.949	44.143	39.668	0	90	90	2	1	-10921639	156.333	150	107	236	3283	34.685	2.000	0.136	1.079
ID623103	623103	103	60.606	60.037	44.817	0	90	90	2	1	-10921639	154.476	151	95	255	3244	45.015	2.000	0.128	0.777
ID623102	623102	116	40.519	46.384	43.137	0	90	90	2	1	-10921639	136.476	126	87	195	2866	34.724	2.000	0.088	0.633
ID623089	623089	32	44.165	59.000	28.000	0	90	90	2	1	-10921639	226.714	232	151	255	4761	30.585	4.800	0.098	1.324
ID623088	623088	58	55.831	70.304	26.209	0	90	90	2	1	-10921639	163.381	157	91	240	3431	43.320	2.000	0.110	0.746
ID623091	623091	None	36.226	34.369	30.462	0	90	90	2	1	-10921639	175.714	161	85	255	3690	48.866	2.000	0.039	0.270
ID623090	623090	61	52.565	39.505	28.778	0	90	90	2	1	-10921639	227.762	247	153	255	4783	35.018	7.600	0.110	1.284
ID623093	623093	106	46.474	69.810	31.864	0	90	90	2	1	-10921639	120.095	114	68	212	2522	38.117	2.000	0.103	0.587
ID623092	623092	None	36.527	47.149	32.346	0	90	90	2	1	-10921639	187.286	187	126	231	3933	27.909	3.200	0.091	1.114
ID623095	623095	10	70.134	54.075	34.202	0	90	90	2	1	-10921639	197.476	194	137	255	4147	40.234	4.800	0.179	1.494
ID623094	623094	None	38.872	15.695	34.311	0	90	90	2	1	-10921639	105.286	100	67	149	2211	24.387	2.000	0.175	1.287
ID623049	623049	30	71.968	69.250	13.911	0	91	91	2	1	-10921639	195.952	202	117	255	4115	48.986	2.000	0.145	1.015
ID623048	623048	85	48.538	61.162	14.134	0	91	91	2	1	-10921639	158.048	162	104	223	3319	32.278	2.000	0.120	1.052
ID623051	623051	None	38.258	57.240	17.000	0	91	91	2	1	-10921639	178.905	178	124	255	3757	36.267	2.000	0.036	0.340
ID623050	623050	18	38.001	48.738	16.480	0	91	91	2	1	-10921639	208.524	211	137	255	4379	38.750	2.000	0.072	0.719
ID623053	623053	122	45.117	0.000	23.000	0	91	91	2	1	-10921639	80.714	77	41	157	1695	31.300	2.000	0.232	0.971
ID623052	623052	117	41.196	59.847	22.398	0	91	91	2	1	-10921639	224.667	243	144	255	4718	38.506	4.800	0.093	0.990
ID623055	623055	99	68.706	66.070	25.943	0	91	91	2	1	-10921639	207.000	203	146	255	4347	37.971	2.000	0.157	1.481
ID623054	623054	80	48.056	43.940	23.149	0	91	91	2	1	-10921639	231.952	255	163	255	4871	33.087	4.800	0.108	1.371
ID623043	623043	None	46.550	58.176	7.384	0	91	91	2	1	-10921639	142.571	140	100	207	2994	29.586	2.000	0.139	1.176
ID623042	623042	114	67.374	65.917	1.793	0	91	91	2	1	-10921639	196.381	187	117	255	4124	43.451	2.000	0.144	1.135
ID623045	623045	81	59.865	91.340	10.401	0	91	91	2	1	-10921639	125.857	117	71	212	2643	40.590	2.000	0.208	1.066
ID623044	623044	94	73.157	46.524	10.378	0	91	91	2	1	-10921639	184.190	181	126	255	3868	47.243	2.000	0.172	1.143
ID623047	623047	55	52.949	40.651	13.215	0	91	91	2	1	-10921639	148.000	138	83	255	3108	40.719	2.000	0.107	0.700
ID623046	623046	None	36.087	78.014	11.900	0	91	91	2	1	-10921639	104.810	105	60	166	2201	26.468	2.000	0.109	0.778
ID623065	623065	115	37.405	37.843	38.208	0	91	91	2	1	-10921639	140.000	132	99	208	2940	32.350	2.000	0.075	0.600
ID623064	623064	124	48.587	43.485	37.077	0	91	91	2	1	-10921639	151.619	141	84	224	3184	40.666	2.000	0.105	0.708
ID623067	623067	102	40.701	32.697	38.593	0	91	91	2	1	-10921639	155.905	150	110	252	3274	35.417	3.200	0.106	0.846
ID623066	623066	107	70.971	26.175	39.246	0	91	91	2	1	-10921639	140.905	132	85	255	2959	43.875	2.000	0.194	1.046
ID623069	623069	73	69.311	60.056	39.743	0	91	91	2	1	-10921639	200.762	204	141	255	4216	39.190	6.027	0.180	1.560
ID623068	623068	109	42.354	44.263	39.651	0	91	91	2	1	-10921639	155.524	144	112	208	3266	32.334	2.000	0.102	0.891
ID623071	623071	103	67.463	60.167	44.721	0	91	91	2	1	-10921639	154.476	130	92	255	3244	50.540	2.000	0.134	0.724
ID623070	623070	116	37.414	46.698	43.002	0	91	91	2	1	-10921639	135.952	134	85	195	2855	33.075	7.600	0.073	0.559
ID623057	623057	32	45.115	58.616	28.271	0	91	91	2	1	-10921639	229.048	255	126	255	4810	39.296	2.000	0.096	1.021
ID623056	623056	58	55.227	69.754	26.308	0	91	91	2	1	-10921639	161.095	147	103	243	3383	46.069	2.000	0.117	0.731
ID623059	623059	None	41.537	76.551	32.027	0	91	91	2	1	-10921639	121.333	116	67	220	2548	37.433	2.000	0.087	0.517
ID623058	623058	61	54.391	39.255	29.133	0	91	91	2	1	-10921639	230.095	245	161	255	4832	30.698	4.800	0.127	1.694
ID623061	623061	None	35.115	33.165	33.686	0	91	91	2	1	-10921639	174.143	167	105	255	3657	37.698	2.000	0.041	0.361
ID623060	623060	123	45.666	21.055	32.762	0	91	91	2	1	-10921639	131.762	125	91	214	2767	30.272	2.000	0.135	1.038
ID623063	623063	92	55.385	75.793	36.180	0	91	91	2	1	-10921639	141.714	132	89	255	2976	37.445	2.000	0.124	0.833
ID623062	623062	10	56.844	54.555	34.553	0	91	91	2	1	-10921639	175.857	183	95	253	3693	49.264	4.800	0.128	0.813
ID623072	623072	37	38.628	52.062	48.754	0	91	91	2	1	-10921639	141.571	141	59	206	2973	34.491	2.000	0.122	0.891
ID623241	623241	113	37.001	26.815	25.055	0	92	92	2	1	-10921639	131.095	126	75	183	2753	30.901	2.000	0.082	0.641
ID623240	623240	117	44.470	60.320	23.327	0	92	92	2	1	-10921639	233.714	239	167	255	4908	25.871	4.800	0.114	1.846
ID623243	623243	None	43.296	41.088	28.177	0	92	92	2	1	-10921639	231.476	245	165	255	4861	28.354	4.800	0.101	1.498
ID623242	623242	99	69.901	66.158	26.150	0	92	92	2	1	-10921639	216.000	216	129	255	4536	34.686	4.800	0.176	1.862
ID623245	623245	61	46.055	38.894	29.979	0	92	92	2	1	-10921639	224.238	252	140	255	4709	35.820	7.600	0.090	1.034
ID623244	623244	32	49.323	58.015	28.893	0	92	92	2	1	-10921639	221.000	241	138	255	4641	42.074	4.800	0.109	1.034
ID623247	623247	10	58.539	54.492	34.234	0	92	92	2	1	-10921639	192.381	186	113	255	4040	43.938	4.800	0.132	1.020
ID623246	623246	123	36.950	22.019	33.031	0	92	92	2	1	-10921639	129.952	130	85	178	2729	26.217	2.000	0.130	1.138
ID623233	623233	94	62.358	46.339	11.725	0	92	92	2	1	-10921639	171.714	162	113	255	3606	44.248	2.000	0.120	0.831
ID623232	623232	81	80.970	91.321	10.515	0	92	92	2	1	-10921639	147.905	141	54	255	3106	57.968	2.000	0.234	0.969
ID623235	623235	30	52.678	69.149	14.153	0	92	92	2	1	-10921639	199.476	199	128	255	4189	38.836	7.600	0.117	1.077
ID623234	623234	55	40.523	41.233	13.816	0	92	92	2	1	-10921639	148.905	138	89	251	3127	36.165	2.000	0.075	0.576
ID623237	623237	18	42.098	49.094	16.845	0	92	92	2	1	-10921639	226.571	249	132	255	4758	36.975	4.800	0.096	1.070
ID623236	623236	85	47.031	60.717	15.267	0	92	92	2	1	-10921639	163.952	161	100	249	3443	37.993	2.000	0.085	0.680
ID623239	623239	80	40.693	43.619	23.224	0	92	92	2	1	-10921639	236.429	255	163	255	4965	25.017	4.800	0.089	1.546
ID623238	623238	122	41.495	0.000	22.000	0	92	92	2	1	-10921639	74.619	72	33	129	1567	31.126	3.200	0.239	0.924
ID623257	623257	37	48.153	52.769	49.765	0	92	92	2	1	-10921639	136.476	130	76	223	2866	40.463	7.600	0.137	0.813
ID623256	623256	103	55.803	60.439	44.665	0	92	92	2	1	-10921639	154.429	144	95	236	3243	43.039	2.000	0.122	0.782
ID623258	623258	None	37.137	48.801	60.162	0	92	92	2	1	-10921639	85.238	85	46	144	1790	25.789	2.000	0.186	1.037
ID623249	623249	124	54.234	42.960	36.661	0	92	92	2	1	-10921639	170.667	167	104	253	3584	43.745	3.200	0.109	0.764
ID623248	623248	None	35.429	10.434	34.666	0	92	92	2	1	-10921639	71.619	68	35	120	1504	25.563	7.600	0.226	1.033
ID623251	623251	107	64.112	26.819	39.038	0	92	92	2	1	-10921639	137.524	126	66	255	2888	45.784	7.600	0.165	0.851
ID623250	623250	92	36.124	75.480	36.569	0	92	92	2	1	-10921639	134.048	128	73	200	2815	33.101	3.200	0.102	0.752
ID623253	623253	109	38.923	44.003	38.591	0	92	92	2	1	-10921639	168.571	167	109	248	3540	36.671	7.600	0.093	0.780
ID623252	623252	102	65.653	32.867	38.796	0	92	92	2	1	-10921639	169.762	181	83	255	3565	49.249	2.000	0.141	0.853
ID623255	623255	None	36.328	34.957	44.764	0	92	92	2	1	-10921639	93.000	84	33	165	1953	34.048	2.000	0.084	0.422
ID623254	623254	73	62.957	59.633	40.038	0	92	92	2	1	-10921639	198.476	204	105	255	4168	37.495	4.800	0.159	1.451
ID623231	623231	114	67.228	65.256	1.728	0	92	92	2	1	-10921639	173.762	163	95	255	3649	51.190	2.000	0.133	0.796
ID623230	623230	None	36.112	45.000	0.000	0	92	92	2	1	-10921639	120.143	108	91	186	2523	24.030	6.328	0.127	1.127
ID623168	623168	128	37.054	62.034	52.995	0	93	93	2	1	-10921639	76.524	70	39	151	1607	26.506	2.000	0.153	0.766
ID623145	623145	127	61.071	67.734	15.313	0	93	93	2	1	-10921639	213.381	219	145	255	4481	38.525	7.600	0.138	1.346
ID623144	623144	55	46.386	40.710	15.025	0	93	93	2	1	-10921639	144.238	136	99	255	3029	38.519	2.000	0.088	0.603
ID623147	623147	122	39.568	0.000	22.000	0	93	93	2	1	-10921639	67.810	70	37	122	1424	26.252	3.200	0.233	0.975
ID623146	623146	18	38.568	48.786	16.645	0	93	93	2	1	-10921639	230.381	255	158	255	4838	31.676	4.800	0.085	1.133
ID623149	623149	117	41.825	59.750	23.243	0	93	93	2	1	-10921639	223.619	239	136	255	4696	36.006	4.800	0.100	1.134
ID623148	623148	80	44.241	43.655	23.198	0	93	93	2	1	-10921639	224.810	221	165	255	4721	28.647	3.200	0.087	1.259
ID623151	623151	99	67.132	65.792	25.868	0	93	93	2	1	-10921639	219.429	232	155	255	4608	34.130	4.800	0.171	1.879
ID623150	623150	113	37.208	27.413	25.980	0	93	93	2	1	-10921639	142.190	147	93	202	2986	29.195	2.000	0.091	0.811
ID623141	623141	81	66.234	91.226	10.339	0	93	93	2	1	-10921639	125.905	108	81	214	2644	38.368	2.000	0.226	1.211
ID623140	623140	114	66.930	64.432	0.912	0	93	93	2	1	-10921639	187.476	167	126	255	3937	50.176	6.285	0.186	1.172
ID623143	623143	30	60.640	70.242	12.739	0	93	93	2	1	-10921639	209.905	206	158	255	4408	32.323	4.800	0.160	1.793
ID623142	623142	94	69.052	46.047	12.678	0	93	93	2	1	-10921639	174.238	166	112	255	3659	47.191	2.000	0.128	0.839
ID623161	623161	107	70.320	27.054	38.739	0	93	93	2	1	-10921639	144.048	140	71	255	3025	50.719	2.000	0.177	0.852
ID623160	623160	73	66.181	59.561	38.123	0	93	93	2	1	-10921639	199.905	195	124	255	4198	43.778	4.800	0.167	1.307
ID623163	623163	115	42.175	38.704	38.841	0	93	93	2	1	-10921639	164.857	158	112	237	3462	33.313	3.200	0.110	0.979
ID623162	623162	102	59.821	33.273	39.240	0	93	93	2	1	-10921639	157.762	144	92	255	3313	44.912	2.000	0.113	0.713
ID623165	623165	129	44.277	48.375	46.816	0	93	93	2	1	-10921639	146.667	144	95	208	3080	32.928	2.000	0.121	0.965
ID623164	623164	103	60.456	60.044	44.770	0	93	93	2	1	-10921639	156.000	144	92	255	3276	45.042	2.000	0.116	0.722
ID623167	623167	37	37.979	52.306	49.085	0	93	93	2	1	-10921639	129.571	120	77	210	2721	33.475	2.000	0.089	0.631
ID623166	623166	130	49.278	42.187	48.751	0	93	93	2	1	-10921639	132.714	134	73	204	2787	39.891	2.000	0.165	0.944
ID623153	623153	61	51.125	39.757	29.670	0	93	93	2	1	-10921639	227.095	248	140	255	4769	36.394	7.600	0.110	1.239
ID623152	623152	32	47.080	57.852	29.347	0	93	93	2	1	-10921639	231.952	255	165	255	4871	34.191	4.800	0.114	1.385
ID623155	623155	131	48.841	63.483	32.622	0	93	93	2	1	-10921639	155.143	144	104	241	3258	36.898	3.200	0.133	0.987
ID623154	623154	123	37.359	22.786	32.313	0	93	93	2	1	-10921639	127.143	122	80	202	2670	31.547	3.200	0.086	0.638
ID623157	623157	92	52.973	75.246	35.870	0	93	93	2	1	-10921639	151.571	150	92	255	3183	44.239	6.310	0.128	0.775
ID623156	623156	10	57.567	54.326	34.254	0	93	93	2	1	-10921639	194.619	191	136	255	4087	39.433	2.000	0.131	1.142
ID623159	623159	132	60.415	77.473	37.176	0	93	93	2	1	-10921639	159.286	150	75	255	3345	48.789	4.800	0.172	0.959
ID623158	623158	124	57.624	43.326	37.019	0	93	93	2	1	-10921639	168.810	151	101	255	3545	51.037	2.000	0.096	0.579
ID623197	623197	114	89.279	64.000	0.000	0	94	94	2	1	-10921639	187.381	190	93	255	3935	50.567	4.800	0.275	1.597
ID623199	623199	94	58.868	46.005	13.505	0	94	94	2	1	-10921639	182.857	165	117	255	3840	44.072	2.000	0.106	0.797
ID623198	623198	81	69.516	91.072	10.646	0	94	94	2	1	-10921639	101.714	83	27	220	2136	47.689	2.000	0.262	0.885
ID623209	623209	32	39.435	57.937	28.467	0	94	94	2	1	-10921639	231.381	233	184	255	4859	22.500	2.000	0.084	1.594
ID623208	623208	None	38.820	88.392	27.120	0	94	94	2	1	-10921639	90.571	85	52	166	1902	28.766	2.000	0.180	0.961
ID623211	623211	None	43.909	49.831	28.613	0	94	94	2	1	-10921639	224.429	236	170	255	4713	32.623	4.800	0.087	1.099
ID623210	623210	61	49.321	40.140	29.324	0	94	94	2	1	-10921639	237.857	255	157	255	4995	29.919	4.800	0.122	1.732
ID623213	623213	123	44.590	23.173	31.997	0	94	94	2	1	-10921639	123.810	118	71	223	2600	36.466	2.000	0.084	0.524
ID623212	623212	135	36.515	35.013	31.336	0	94	94	2	1	-10921639	197.571	203	142	255	4149	32.761	2.000	0.064	0.726
ID623215	623215	10	64.816	54.083	34.214	0	94	94	2	1	-10921639	200.143	203	134	255	4203	42.429	2.000	0.142	1.175
ID623214	623214	131	41.914	63.354	32.977	0	94	94	2	1	-10921639	153.810	147	95	223	3230	39.142	3.200	0.108	0.766
ID623201	623201	85	53.218	59.292	15.891	0	94	94	2	1	-10921639	195.714	191	118	255	4110	39.548	4.800	0.128	1.127
ID623200	623200	55	35.998	41.055	16.140	0	94	94	2	1	-10921639	141.143	134	100	229	2964	31.573	2.000	0.067	0.563
ID623203	623203	117	37.574	59.207	22.787	0	94	94	2	1	-10921639	231.286	236	161	255	4857	27.697	4.800	0.083	1.280
ID623202	623202	127	60.538	66.810	15.802	0	94	94	2	1	-10921639	204.667	220	133	255	4298	41.542	2.000	0.128	1.121
ID623205	623205	99	61.175	65.153	26.012	0	94	94	2	1	-10921639	221.286	221	151	255	4647	35.119	4.800	0.137	1.523
ID623204	623204	80	37.168	43.981	23.793	0	94	94	2	1	-10921639	241.952	255	188	255	5081	20.183	4.800	0.086	1.898
ID623207	623207	142	59.659	70.054	26.882	0	94	94	2	1	-10921639	160.857	157	96	251	3378	43.569	2.000	0.120	0.792
ID623206	623206	136	46.349	22.170	26.845	0	94	94	2	1	-10921639	118.667	112	77	216	2492	35.322	2.000	0.131	0.780
ID623225	623225	129	41.292	48.118	46.031	0	94	94	2	1	-10921639	146.476	140	87	231	3076	33.066	2.000	0.080	0.654
ID623224	623224	103	53.493	59.530	44.513	0	94	94	2	1	-10921639	172.619	165	103	255	3625	43.386	2.000	0.111	0.797
ID623227	623227	None	43.079	31.108	50.282	0	94	94	2	1	-10921639	74.905	73	30	144	1573	30.778	2.000	0.209	0.843
ID623226	623226	37	40.964	51.537	47.828	0	94	94	2	1	-10921639	141.048	141	72	191	2962	37.110	2.000	0.100	0.690
ID623229	623229	128	35.946	61.303	53.085	0	94	94	2	1	-10921639	84.429	84	46	150	1773	28.807	2.000	0.141	0.724
ID623228	623228	130	41.368	42.178	50.628	0	94	94	2	1	-10921639	110.952	114	52	171	2330	35.935	2.000	0.135	0.734
ID623217	623217	124	57.346	43.214	37.372	0	94	94	2	1	-10921639	174.952	161	104	255	3674	47.181	2.000	0.102	0.687
ID623216	623216	115	40.611	38.386	37.095	0	94	94	2	1	-10921639	163.619	154	103	255	3436	43.478	2.000	0.032	0.233
ID623219	623219	107	51.535	27.727	38.496	0	94	94	2	1	-10921639	142.286	133	85	255	2988	43.351	2.000	0.087	0.523
ID623218	623218	132	62.960	77.555	37.084	0	94	94	2	1	-10921639	137.238	122	68	243	2882	47.009	2.000	0.152	0.771
ID623221	623221	102	70.424	33.269	38.778	0	94	94	2	1	-10921639	168.381	154	96	255	3536	53.299	2.000	0.161	0.877
ID623220	623220	73	49.822	59.887	38.411	0	94	94	2	1	-10921639	202.476	203	137	255	4252	37.273	7.600	0.129	1.243
ID623223	623223	None	50.973	46.741	42.843	0	94	94	2	1	-10921639	152.095	145	95	228	3194	36.939	7.600	0.114	0.845
ID623222	623222	138	54.340	59.470	40.229	0	94	94	2	1	-10921639	201.286	206	120	255	4227	43.990	6.317	0.118	0.966
ID623259	623259	133	43.739	58.000	0.000	0	95	95	2	1	-10921639	170.286	170	110	229	3576	35.836	7.600	0.135	1.129
ID623261	623261	134	43.207	43.821	9.197	0	95	95	2	1	-10921639	115.143	108	73	194	2418	34.747	2.000	0.106	0.637
ID623260	623260	None	43.841	60.000	0.000	0	95	95	2	1	-10921639	175.714	183	110	218	3690	32.078	4.800	0.144	1.383
ID623263	623263	94	62.921	46.252	14.810	0	95	95	2	1	-10921639	206.143	211	124	255	4329	45.901	2.000	0.132	1.049
ID623262	623262	81	68.669	91.331	10.229	0	95	95	2	1	-10921639	122.143	108	70	244	2565	43.581	2.000	0.229	1.043
ID623273	623273	32	46.036	57.041	28.226	0	95	95	2	1	-10921639	230.286	243	178	255	4836	26.631	3.200	0.091	1.436
ID623272	623272	142	45.185	69.208	26.757	0	95	95	2	1	-10921639	157.762	149	104	232	3313	39.665	2.000	0.087	0.637
ID623275	623275	135	44.860	35.729	30.542	0	95	95	2	1	-10921639	199.810	196	136	255	4196	31.327	2.000	0.085	0.995
ID623274	623274	61	43.423	40.986	29.435	0	95	95	2	1	-10921639	240.952	255	188	255	5060	20.631	4.800	0.108	2.268
ID623277	623277	None	36.133	78.763	31.773	0	95	95	2	1	-10921639	118.667	116	68	182	2492	30.933	2.000	0.108	0.746
ID623276	623276	123	55.965	24.679	32.011	0	95	95	2	1	-10921639	157.238	149	117	219	3302	33.013	2.000	0.145	1.207
ID623279	623279	10	68.248	53.802	34.165	0	95	95	2	1	-10921639	200.667	200	133	255	4214	41.338	3.200	0.143	1.215
ID623278	623278	131	40.302	63.360	33.002	0	95	95	2	1	-10921639	141.857	141	80	212	2979	33.209	2.000	0.099	0.768
ID623265	623265	85	38.055	59.208	16.353	0	95	95	2	1	-10921639	167.429	162	109	235	3516	39.410	4.800	0.095	0.739
ID623264	623264	127	66.064	66.939	15.437	0	95	95	2	1	-10921639	206.619	208	147	255	4339	36.871	4.800	0.162	1.563
ID623267	623267	None	42.151	2.460	21.032	0	95	95	2	1	-10921639	78.714	79	42	166	1653	32.746	2.000	0.162	0.671
ID623266	623266	55	35.480	41.225	17.634	0	95	95	2	1	-10921639	145.571	142	77	210	3057	34.449	2.000	0.101	0.774
ID623269	623269	None	36.535	29.733	25.231	0	95	95	2	1	-10921639	131.048	130	80	223	2752	35.072	7.600	0.083	0.573
ID623268	623268	117	40.933	58.879	22.888	0	95	95	2	1	-10921639	228.476	236	154	255	4798	29.241	4.800	0.096	1.363
ID623271	623271	99	63.011	64.379	26.888	0	95	95	2	1	-10921639	215.810	221	130	255	4532	41.782	2.000	0.131	1.193
ID623270	623270	136	38.068	22.456	27.038	0	95	95	2	1	-10921639	104.238	101	59	170	2189	34.805	2.000	0.118	0.632
ID623289	623289	37	35.524	51.461	48.441	0	95	95	2	1	-10921639	154.381	158	101	194	3242	28.204	7.600	0.095	0.949
ID623288	623288	129	50.463	48.130	46.335	0	95	95	2	1	-10921639	163.714	158	120	255	3438	36.324	2.000	0.091	0.753
ID623291	623291	128	40.055	61.488	53.272	0	95	95	2	1	-10921639	96.238	95	60	161	2021	26.251	2.000	0.150	0.958
ID623290	623290	130	35.694	42.391	49.818	0	95	95	2	1	-10921639	115.000	120	59	166	2415	32.296	2.000	0.142	0.885
ID623281	623281	107	61.071	27.806	38.257	0	95	95	2	1	-10921639	154.333	150	93	255	3241	42.304	2.000	0.137	0.881
ID623280	623280	137	44.521	33.793	35.090	0	95	95	2	1	-10921639	196.048	191	141	255	4117	34.858	6.386	0.066	0.699
ID623283	623283	132	56.738	77.009	37.596	0	95	95	2	1	-10921639	137.905	121	93	235	2896	44.184	2.000	0.130	0.718
ID623282	623282	115	39.733	38.829	37.527	0	95	95	2	1	-10921639	159.429	146	100	232	3348	37.026	2.000	0.067	0.543
ID623285	623285	124	60.452	44.654	39.122	0	95	95	2	1	-10921639	168.571	170	99	255	3540	48.612	2.000	0.134	0.819
ID623284	623284	102	44.606	33.470	38.954	0	95	95	2	1	-10921639	153.667	154	79	228	3227	41.931	2.000	0.087	0.584
ID623287	623287	103	55.406	60.000	44.000	0	95	95	2	1	-10921639	176.476	170	93	252	3706	44.905	2.000	0.111	0.786
ID623286	623286	138	56.336	59.801	39.548	0	95	95	2	1	-10921639	212.333	218	133	255	4459	33.543	4.800	0.147	1.619
ID623177	623177	136	35.652	23.308	27.360	0	96	96	2	1	-10921639	122.429	128	76	204	2571	33.957	2.000	0.114	0.737
ID623176	623176	117	41.842	58.802	23.001	0	96	96	2	1	-10921639	223.905	240	140	255	4702	36.825	4.800	0.094	1.047
ID623179	623179	32	39.304	57.120	28.961	0	96	96	2	1	-10921639	239.952	255	194	255	5039	20.287	4.800	0.104	2.233
ID623178	623178	99	64.093	64.925	26.538	0	96	96	2	1	-10921639	212.524	219	134	255	4463	38.772	4.800	0.156	1.478
ID623181	623181	135	39.610	36.123	31.346	0	96	96	2	1	-10921639	215.571	216	146	255	4527	33.128	4.800	0.091	1.083
ID623180	623180	61	44.623	40.086	29.970	0	96	96	2	1	-10921639	236.238	252	179	255	4961	26.821	4.800	0.103	1.650
ID623183	623183	137	45.309	33.242	34.374	0	96	96	2	1	-10921639	207.476	210	122	255	4357	37.476	4.800	0.104	1.041
ID623182	623182	131	43.071	63.126	32.896	0	96	96	2	1	-10921639	145.524	154	68	210	3056	42.350	2.000	0.099	0.619
ID623169	623169	None	47.541	44.000	0.000	0	96	96	2	1	-10921639	118.476	105	77	175	2488	31.357	2.000	0.197	1.242
ID623171	623171	81	58.904	91.070	10.120	0	96	96	2	1	-10921639	101.429	84	58	225	2130	39.298	2.000	0.195	0.842
ID623170	623170	133	47.708	59.000	0.000	0	96	96	2	1	-10921639	145.000	140	93	182	3045	28.874	2.000	0.180	1.531
ID623173	623173	94	55.344	46.441	15.617	0	96	96	2	1	-10921639	206.381	210	117	255	4334	46.840	2.000	0.112	0.887
ID623172	623172	134	44.548	42.916	10.598	0	96	96	2	1	-10921639	118.143	108	77	203	2481	32.220	2.000	0.131	0.851
ID623175	623175	85	46.658	57.623	17.074	0	96	96	2	1	-10921639	186.762	181	132	255	3922	38.996	2.000	0.097	0.850
ID623174	623174	127	58.730	66.645	15.853	0	96	96	2	1	-10921639	192.381	188	114	255	4040	43.742	2.000	0.108	0.857
ID623193	623193	146	37.095	77.965	48.059	0	96	96	2	1	-10921639	95.667	87	52	149	2009	26.441	2.000	0.151	0.949
ID623192	623192	129	50.206	48.393	45.908	0	96	96	2	1	-10921639	160.143	159	105	255	3363	38.187	6.411	0.100	0.764
ID623195	623195	128	38.143	61.150	53.232	0	96	96	2	1	-10921639	81.810	77	48	155	1718	28.467	2.000	0.132	0.670
ID623194	623194	37	41.576	52.097	49.415	0	96	96	2	1	-10921639	148.286	142	77	210	3114	36.683	2.000	0.101	0.744
ID623196	623196	None	35.447	40.520	56.911	0	96	96	2	1	-10921639	74.286	63	42	141	1560	28.290	2.000	0.136	0.629
ID623185	623185	115	45.257	39.370	37.354	0	96	96	2	1	-10921639	157.000	150	88	255	3297	44.580	2.000	0.042	0.282
ID623184	623184	10	64.713	54.031	34.288	0	96	96	2	1	-10921639	205.905	215	116	255	4324	42.465	3.200	0.137	1.169
ID623187	623187	132	66.481	76.612	37.490	0	96	96	2	1	-10921639	159.333	147	96	249	3346	49.100	2.000	0.158	0.888
ID623186	623186	124	55.630	43.252	37.257	0	96	96	2	1	-10921639	169.381	158	112	255	3557	44.986	2.000	0.094	0.644
ID623189	623189	138	63.090	60.039	37.904	0	96	96	2	1	-10921639	201.571	203	113	255	4233	45.027	7.600	0.130	1.028
ID623188	623188	107	60.812	28.207	37.956	0	96	96	2	1	-10921639	137.190	122	76	255	2881	47.190	2.000	0.137	0.699
ID623191	623191	103	55.564	59.703	44.701	0	96	96	2	1	-10921639	166.238	163	92	255	3491	46.093	2.000	0.103	0.675
ID623190	623190	102	62.744	33.877	39.044	0	96	96	2	1	-10921639	160.857	150	97	255	3378	42.843	2.000	0.137	0.903
ID623113	623113	94	53.162	47.182	16.038	0	97	97	2	1	-10921639	221.667	251	105	255	4655	45.964	2.000	0.116	0.999
ID623112	623112	139	56.588	68.235	13.063	0	97	97	2	1	-10921639	180.095	181	107	255	3782	36.492	7.600	0.134	1.163
ID623115	623115	127	63.451	65.661	16.348	0	97	97	2	1	-10921639	183.333	181	117	255	3850	43.676	2.000	0.136	1.003
ID623114	623114	85	37.452	58.926	15.821	0	97	97	2	1	-10921639	169.095	171	109	227	3551	32.388	7.600	0.092	0.882
ID623117	623117	117	38.274	58.743	23.201	0	97	97	2	1	-10921639	224.095	247	125	255	4706	42.320	4.800	0.074	0.727
ID623116	623116	None	37.817	3.488	20.410	0	97	97	2	1	-10921639	78.762	67	38	155	1654	29.915	2.000	0.198	0.872
ID623119	623119	99	53.382	65.206	26.369	0	97	97	2	1	-10921639	214.857	214	155	255	4512	36.031	4.800	0.117	1.252
ID623118	623118	None	45.612	30.226	25.260	0	97	97	2	1	-10921639	138.857	132	72	229	2916	38.620	6.377	0.090	0.596
ID623109	623109	133	45.187	58.000	0.000	0	97	97	2	1	-10921639	162.190	157	100	244	3406	43.597	3.200	0.128	0.846
ID623111	623111	134	56.891	42.875	11.110	0	97	97	2	1	-10921639	124.714	105	72	255	2619	42.301	2.000	0.122	0.643
ID623110	623110	81	59.152	91.225	10.098	0	97	97	2	1	-10921639	105.619	95	60	223	2218	40.097	2.000	0.197	0.866
ID623129	623129	138	41.884	60.341	38.040	0	97	97	2	1	-10921639	180.524	174	125	240	3791	34.747	7.600	0.094	0.896
ID623128	623128	124	50.552	43.385	37.522	0	97	97	2	1	-10921639	182.810	173	124	255	3839	39.324	2.000	0.123	1.016
ID623131	623131	102	63.339	33.770	39.291	0	97	97	2	1	-10921639	171.238	174	93	255	3596	43.481	2.000	0.129	0.897
ID623130	623130	132	49.486	75.670	37.689	0	97	97	2	1	-10921639	149.762	151	92	214	3145	33.641	7.600	0.130	1.028
ID623133	623133	None	61.851	59.075	41.083	0	97	97	2	1	-10921639	195.048	199	112	255	4096	36.723	3.200	0.134	1.256
ID623132	623132	143	37.135	67.245	38.754	0	97	97	2	1	-10921639	112.476	108	75	175	2362	30.484	2.000	0.098	0.656
ID623135	623135	103	60.027	59.640	45.025	0	97	97	2	1	-10921639	168.429	167	103	255	3537	47.471	2.000	0.122	0.771
ID623134	623134	144	40.517	47.222	42.498	0	97	97	2	1	-10921639	158.429	167	85	244	3327	36.112	2.000	0.085	0.689
ID623121	623121	32	39.923	57.435	29.381	0	97	97	2	1	-10921639	238.286	255	157	255	5004	28.836	6.129	0.101	1.514
ID623120	623120	142	37.108	68.997	27.029	0	97	97	2	1	-10921639	152.381	154	104	204	3200	32.948	2.000	0.083	0.706
ID623123	623123	135	47.882	36.431	31.515	0	97	97	2	1	-10921639	220.857	240	150	255	4638	37.771	7.600	0.094	1.007
ID623122	623122	123	41.661	25.220	32.126	0	97	97	2	1	-10921639	149.857	149	97	241	3147	33.707	2.000	0.093	0.754
ID623125	623125	137	51.643	34.066	34.378	0	97	97	2	1	-10921639	220.190	233	161	255	4624	33.161	4.800	0.123	1.449
ID623124	623124	145	37.910	13.777	33.198	0	97	97	2	1	-10921639	82.667	75	42	146	1736	27.771	2.000	0.148	0.767
ID623127	623127	107	55.657	28.866	37.661	0	97	97	2	1	-10921639	149.810	147	64	255	3146	48.422	2.000	0.104	0.581
ID623126	623126	10	66.542	54.143	34.334	0	97	97	2	1	-10921639	205.048	196	130	255	4306	41.968	2.000	0.133	1.144
ID623137	623137	37	46.065	51.028	48.446	0	97	97	2	1	-10921639	156.810	167	91	218	3293	34.111	2.000	0.130	1.061
ID623136	623136	129	51.996	48.097	46.208	0	97	97	2	1	-10921639	165.714	171	77	249	3480	39.573	2.000	0.108	0.815
ID623139	623139	None	41.145	48.102	60.758	0	97	97	2	1	-10921639	86.524	89	47	145	1817	28.298	2.000	0.187	0.963
ID623138	623138	146	37.321	76.650	47.710	0	97	97	2	1	-10921639	107.952	105	59	163	2267	26.682	2.000	0.152	1.068
ID623321	623321	255	45.139	55.888	8.740	0	98	98	2	1	-10921639	141.762	138	93	225	2977	31.757	2.000	0.116	0.927
ID623323	623323	134	39.995	42.931	12.590	0	98	98	2	1	-10921639	137.000	133	100	204	2877	29.912	2.000	0.097	0.811
ID623322	623322	81	36.383	91.502	10.088	0	98	98	2	1	-10921639	89.190	84	51	151	1873	28.186	2.000	0.144	0.795
ID623325	623325	94	43.446	48.172	15.844	0	98	98	2	1	-10921639	236.476	255	151	255	4966	33.514	4.800	0.102	1.302
ID623324	623324	139	45.998	67.487	13.817	0	98	98	2	1	-10921639	183.333	179	121	248	3850	33.251	7.600	0.112	1.109
ID623327	623327	117	35.834	58.397	23.234	0	98	98	2	1	-10921639	236.905	255	163	255	4975	29.165	4.800	0.074	1.126
ID623326	623326	127	49.283	65.411	16.451	0	98	98	2	1	-10921639	185.667	179	133	255	3899	40.501	2.000	0.093	0.779
ID623337	623337	137	52.219	33.902	34.437	0	98	98	2	1	-10921639	217.619	218	142	255	4570	30.281	4.800	0.132	1.676
ID623336	623336	145	42.498	14.440	32.885	0	98	98	2	1	-10921639	84.619	75	40	175	1777	35.715	2.000	0.154	0.633
ID623339	623339	131	36.314	62.083	33.560	0	98	98	2	1	-10921639	136.095	136	73	220	2858	39.794	2.000	0.063	0.408
ID623338	623338	10	63.176	53.975	34.065	0	98	98	2	1	-10921639	206.286	220	140	255	4332	41.293	7.600	0.128	1.134
ID623341	623341	115	48.640	39.886	37.368	0	98	98	2	1	-10921639	187.619	190	114	255	3940	40.043	2.000	0.096	0.821
ID623340	623340	140	61.061	72.457	34.993	0	98	98	2	1	-10921639	162.048	155	101	255	3403	44.417	2.000	0.141	0.904
ID623343	623343	107	53.366	28.641	37.945	0	98	98	2	1	-10921639	146.810	145	81	233	3083	41.323	2.000	0.108	0.693
ID623342	623342	124	59.685	43.076	37.109	0	98	98	2	1	-10921639	183.619	190	107	255	3856	44.873	2.000	0.097	0.724
ID623329	623329	99	55.748	65.272	26.361	0	98	98	2	1	-10921639	217.571	214	151	255	4569	36.301	4.800	0.127	1.355
ID623328	623328	None	47.922	18.832	26.239	0	98	98	2	1	-10921639	99.952	91	55	187	2099	35.421	2.000	0.161	0.783
ID623331	623331	None	36.202	24.021	27.830	0	98	98	2	1	-10921639	126.619	120	68	219	2659	33.284	2.000	0.073	0.516
ID623330	623330	142	47.354	67.845	26.780	0	98	98	2	1	-10921639	173.476	165	109	255	3643	45.078	2.000	0.110	0.763
ID623333	623333	32	43.902	57.080	30.152	0	98	98	2	1	-10921639	225.000	236	146	255	4725	33.434	4.800	0.089	1.103
ID623332	623332	61	36.664	41.147	29.801	0	98	98	2	1	-10921639	233.286	255	173	255	4899	29.382	7.600	0.068	1.012
ID623335	623335	123	41.643	25.913	32.511	0	98	98	2	1	-10921639	163.381	157	92	236	3431	32.213	7.600	0.101	0.929
ID623334	623334	135	44.397	36.159	31.340	0	98	98	2	1	-10921639	203.619	215	92	255	4276	48.241	2.000	0.078	0.613
ID623353	623353	None	45.117	53.115	51.744	0	98	98	2	1	-10921639	121.048	117	54	211	2542	38.052	2.000	0.132	0.743
ID623352	623352	237	38.352	72.472	49.475	0	98	98	2	1	-10921639	99.048	100	54	162	2080	29.750	2.000	0.136	0.797
ID623354	623354	128	42.652	61.623	53.090	0	98	98	2	1	-10921639	83.333	73	36	182	1750	33.924	2.000	0.154	0.655
ID623345	623345	132	35.257	75.763	37.600	0	98	98	2	1	-10921639	136.762	136	83	188	2872	31.689	7.600	0.087	0.693
ID623344	623344	143	41.747	67.740	38.086	0	98	98	2	1	-10921639	118.238	113	44	232	2483	38.323	2.000	0.083	0.472
ID623347	623347	102	56.105	33.763	39.595	0	98	98	2	1	-10921639	145.429	142	83	232	3054	50.963	2.000	0.122	0.619
ID623346	623346	138	51.946	59.990	38.850	0	98	98	2	1	-10921639	198.000	196	128	253	4158	33.535	4.800	0.148	1.525
ID623349	623349	103	49.251	59.745	44.474	0	98	98	2	1	-10921639	169.143	167	107	244	3552	36.443	2.000	0.118	0.977
ID623348	623348	144	35.784	47.331	42.722	0	98	98	2	1	-10921639	169.429	169	91	240	3558	34.924	7.600	0.079	0.710
ID623351	623351	238	38.245	42.627	48.199	0	98	98	2	1	-10921639	131.714	138	79	184	2766	30.581	7.600	0.125	0.957
ID623350	623350	129	51.947	48.685	45.960	0	98	98	2	1	-10921639	186.476	183	130	255	3916	39.719	7.600	0.138	1.140
ID623305	623305	137	54.965	34.057	34.508	0	99	99	2	1	-10921639	218.905	221	149	255	4597	34.274	2.000	0.117	1.334
ID623304	623304	10	52.745	53.657	33.737	0	99	99	2	1	-10921639	202.381	203	114	255	4250	44.024	2.000	0.093	0.779
ID623307	623307	107	54.975	29.557	37.237	0	99	99	2	1	-10921639	174.571	161	118	255	3666	40.076	7.600	0.101	0.801
ID623306	623306	140	39.804	71.966	34.817	0	99	99	2	1	-10921639	137.762	134	81	210	2893	32.627	2.000	0.075	0.592
ID623309	623309	124	48.690	43.556	37.295	0	99	99	2	1	-10921639	188.048	188	97	255	3949	41.394	2.000	0.103	0.851
ID623308	623308	115	41.523	40.132	36.859	0	99	99	2	1	-10921639	187.762	198	95	255	3943	38.157	2.000	0.080	0.729
ID623311	623311	None	35.640	84.149	37.461	0	99	99	2	1	-10921639	79.619	72	46	146	1672	27.554	2.000	0.132	0.673
ID623310	623310	132	56.921	75.515	37.418	0	99	99	2	1	-10921639	148.095	137	72	255	3110	46.298	3.200	0.161	0.886
ID623297	623297	127	54.118	65.123	15.858	0	99	99	2	1	-10921639	205.857	206	141	255	4323	36.888	7.600	0.109	1.099
ID623296	623296	94	42.739	47.404	16.441	0	99	99	2	1	-10921639	209.333	248	99	255	4396	58.148	7.600	0.054	0.366
ID623299	623299	99	56.768	64.301	26.912	0	99	99	2	1	-10921639	209.190	224	125	255	4393	40.979	4.800	0.127	1.154
ID623298	623298	142	53.573	65.898	26.472	0	99	99	2	1	-10921639	194.190	190	128	252	4078	42.642	2.000	0.134	1.074
ID623301	623301	61	45.797	41.113	29.605	0	99	99	2	1	-10921639	230.571	255	157	255	4842	35.301	7.600	0.090	1.084
ID623300	623300	32	38.436	56.787	29.338	0	99	99	2	1	-10921639	237.190	249	181	255	4981	23.560	4.800	0.095	1.750
ID623303	623303	131	43.647	61.841	33.202	0	99	99	2	1	-10921639	160.952	154	93	240	3380	37.362	2.000	0.088	0.698
ID623302	623302	123	50.743	25.896	32.585	0	99	99	2	1	-10921639	164.619	166	89	224	3457	35.261	2.000	0.120	1.002
ID623320	623320	236	39.760	48.061	60.055	0	99	99	2	1	-10921639	94.524	95	59	166	1985	25.481	2.000	0.177	1.118
ID623313	623313	138	49.963	58.069	40.099	0	99	99	2	1	-10921639	205.762	210	159	255	4321	34.104	4.800	0.121	1.303
ID623312	623312	102	48.307	33.810	39.122	0	99	99	2	1	-10921639	164.524	163	108	249	3455	39.324	2.000	0.100	0.762
ID623315	623315	129	47.130	48.137	45.809	0	99	99	2	1	-10921639	156.476	155	85	243	3286	39.773	6.443	0.091	0.654
ID623314	623314	103	59.722	59.257	44.660	0	99	99	2	1	-10921639	167.857	162	104	255	3525	44.431	2.000	0.122	0.824
ID623317	623317	237	39.750	74.949	47.975	0	99	99	2	1	-10921639	109.381	103	71	178	2297	27.571	2.000	0.124	0.874
ID623316	623316	None	38.588	50.503	47.672	0	99	99	2	1	-10921639	144.000	140	76	228	3024	35.561	2.000	0.078	0.584
ID623319	623319	128	39.520	61.892	53.119	0	99	99	2	1	-10921639	80.190	68	38	173	1684	30.756	2.000	0.128	0.591
ID623318	623318	238	36.474	43.100	49.111	0	99	99	2	1	-10921639	114.857	121	71	167	2412	27.148	2.000	0.129	0.968
ID623293	623293	255	45.584	55.764	8.656	0	99	99	2	1	-10921639	125.571	118	84	218	2637	36.037	2.000	0.115	0.719
ID623292	623292	133	54.282	57.895	1.940	0	99	99	2	1	-10921639	149.143	133	93	249	3132	47.135	2.000	0.122	0.690
ID623295	623295	139	56.376	66.276	14.137	0	99	99	2	1	-10921639	199.286	203	118	255	4185	44.495	7.600	0.123	0.984
ID623294	623294	81	62.725	90.962	10.007	0	99	99	2	1	-10921639	112.000	101	72	219	2352	35.037	2.000	0.246	1.262
ID623371	623371	81	55.395	91.117	10.149	0	100	100	2	1	-10921639	112.667	104	73	233	2366	40.029	2.000	0.151	0.737
ID623370	623370	133	48.464	57.000	0.000	0	100	100	2	1	-10921639	154.952	159	88	248	3254	38.798	6.332	0.155	1.071
ID623373	623373	94	44.078	49.978	16.240	0	100	100	2	1	-10921639	227.571	252	141	255	4779	39.776	2.000	0.097	1.010
ID623372	623372	139	43.544	65.905	14.309	0	100	100	2	1	-10921639	186.524	179	134	255	3917	32.121	7.600	0.090	0.963
ID623375	623375	127	43.754	64.103	16.923	0	100	100	2	1	-10921639	181.762	183	120	255	3817	33.847	2.000	0.079	0.791
ID623374	623374	None	45.294	57.619	17.037	0	100	100	2	1	-10921639	170.476	165	121	251	3580	37.819	3.200	0.086	0.711
ID623385	623385	131	53.313	61.569	33.300	0	100	100	2	1	-10921639	167.429	144	104	255	3516	47.373	2.000	0.099	0.634
ID623384	623384	123	42.655	26.192	33.428	0	100	100	2	1	-10921639	156.524	161	96	247	3287	38.349	2.000	0.090	0.671
ID623387	623387	10	52.807	53.700	34.085	0	100	100	2	1	-10921639	206.000	210	142	255	4326	32.448	2.000	0.097	1.124
ID623386	623386	137	44.455	33.796	34.404	0	100	100	2	1	-10921639	203.000	215	132	255	4263	40.684	3.200	0.092	0.838
ID623389	623389	None	37.224	19.951	35.538	0	100	100	2	1	-10921639	112.476	109	59	174	2362	33.345	2.000	0.106	0.648
ID623388	623388	140	48.724	71.505	35.455	0	100	100	2	1	-10921639	149.762	137	93	255	3145	38.226	2.000	0.134	0.925
ID623391	623391	124	60.666	43.531	37.308	0	100	100	2	1	-10921639	190.238	183	107	255	3995	48.407	2.000	0.106	0.752
ID623390	623390	107	56.822	29.685	37.250	0	100	100	2	1	-10921639	177.095	171	83	255	3719	41.650	7.600	0.101	0.781
ID623377	623377	141	58.166	31.841	26.269	0	100	100	2	1	-10921639	138.476	130	73	247	2908	47.058	2.000	0.120	0.631
ID623376	623376	None	36.099	57.863	23.284	0	100	100	2	1	-10921639	228.524	251	145	255	4799	35.916	3.200	0.070	0.831
ID623379	623379	None	41.484	24.332	28.066	0	100	100	2	1	-10921639	120.857	112	68	221	2538	35.639	2.000	0.099	0.611
ID623378	623378	142	61.513	65.548	26.333	0	100	100	2	1	-10921639	193.619	184	112	255	4066	45.314	7.600	0.155	1.145
ID623381	623381	61	46.299	40.987	29.958	0	100	100	2	1	-10921639	230.619	251	166	255	4843	29.142	3.200	0.094	1.355
ID623380	623380	32	37.375	56.673	29.211	0	100	100	2	1	-10921639	230.381	237	169	255	4838	25.570	2.000	0.079	1.314
ID623383	623383	None	51.178	14.942	32.855	0	100	100	2	1	-10921639	103.524	95	60	171	2174	32.579	2.000	0.188	1.007
ID623382	623382	135	46.227	35.756	32.011	0	100	100	2	1	-10921639	209.286	204	154	255	4395	31.903	7.600	0.086	1.036
ID623393	623393	102	62.726	34.076	39.344	0	100	100	2	1	-10921639	164.143	154	88	255	3447	44.979	2.000	0.116	0.761
ID623392	623392	132	43.080	75.292	37.887	0	100	100	2	1	-10921639	136.524	137	92	207	2867	31.885	2.000	0.108	0.834
ID623395	623395	237	40.451	75.570	47.085	0	100	100	2	1	-10921639	125.333	122	70	187	2632	33.859	7.600	0.146	0.941
ID623394	623394	129	41.776	48.484	46.181	0	100	100	2	1	-10921639	147.857	146	105	221	3105	34.273	2.000	0.082	0.655
ID623397	623397	238	40.832	42.973	48.615	0	100	100	2	1	-10921639	119.333	125	70	175	2506	33.708	2.000	0.119	0.753
ID623396	623396	None	38.072	32.780	48.808	0	100	100	2	1	-10921639	81.524	76	40	157	1712	30.285	2.000	0.153	0.716
ID623398	623398	236	42.440	47.790	59.681	0	100	100	2	1	-10921639	95.762	93	55	153	2011	29.356	2.000	0.172	0.959
ID623369	623369	129	38.410	48.846	46.123	0	101	101	2	1	-10921639	149.762	150	109	206	3145	24.984	2.000	0.108	1.165
ID623368	623368	102	54.053	34.239	39.274	0	101	101	2	1	-10921639	149.667	138	99	239	3143	40.598	2.000	0.113	0.750
ID623361	623361	135	42.617	35.361	32.351	0	101	101	2	1	-10921639	186.952	192	129	255	3926	38.521	2.000	0.084	0.754
ID623360	623360	61	41.594	41.409	29.954	0	101	101	2	1	-10921639	212.524	203	142	255	4463	36.958	2.000	0.074	0.795
ID623363	623363	131	36.838	60.978	34.248	0	101	101	2	1	-10921639	169.762	170	118	220	3565	26.231	2.000	0.087	1.033
ID623362	623362	10	40.564	54.066	33.473	0	101	101	2	1	-10921639	209.524	212	150	255	4400	31.390	2.000	0.071	0.889
ID623365	623365	140	40.057	70.677	35.841	0	101	101	2	1	-10921639	131.524	128	71	228	2762	36.403	2.000	0.091	0.602
ID623364	623364	107	41.220	29.773	36.370	0	101	101	2	1	-10921639	148.571	140	95	227	3120	32.964	7.600	0.077	0.644
ID623367	623367	124	37.193	42.935	36.929	0	101	101	2	1	-10921639	180.190	171	126	241	3784	28.521	4.800	0.081	0.950
ID623366	623366	None	39.285	40.380	36.678	0	101	101	2	1	-10921639	167.143	170	88	232	3510	39.261	2.000	0.070	0.558
ID623355	623355	81	46.163	91.591	9.865	0	101	101	2	1	-10921639	100.476	100	50	175	2110	32.579	2.000	0.178	0.934
ID623357	623357	94	46.588	49.000	17.000	0	101	101	2	1	-10921639	231.190	241	179	255	4855	26.771	4.800	0.112	1.746
ID623356	623356	139	41.059	65.871	15.047	0	101	101	2	1	-10921639	170.333	175	129	233	3577	25.784	4.800	0.115	1.365
ID623359	623359	142	42.415	64.900	26.237	0	101	101	2	1	-10921639	188.238	183	133	244	3953	28.771	7.600	0.113	1.330
ID623358	623358	141	35.800	31.231	26.353	0	101	101	2	1	-10921639	128.905	120	79	203	2707	35.277	2.000	0.068	0.467
ID623401	623401	94	47.351	48.563	17.587	0	102	102	2	1	-10921639	227.810	228	183	255	4784	22.609	4.800	0.105	1.923
ID623400	623400	139	39.422	65.575	15.940	0	102	102	2	1	-10921639	152.905	157	85	219	3211	34.598	7.600	0.109	0.871
ID623403	623403	61	46.956	42.820	29.987	0	102	102	2	1	-10921639	220.095	227	178	255	4622	25.548	2.000	0.105	1.636
ID623402	623402	142	54.053	64.265	27.192	0	102	102	2	1	-10921639	176.333	171	122	248	3703	34.907	2.000	0.117	1.061
ID623405	623405	140	38.920	69.961	36.580	0	102	102	2	1	-10921639	129.048	121	92	198	2710	26.112	2.000	0.114	1.015
ID623404	623404	10	38.020	53.447	33.586	0	102	102	2	1	-10921639	209.238	207	145	255	4394	33.802	4.800	0.077	0.882
ID623407	623407	102	38.389	34.570	39.789	0	102	102	2	1	-10921639	141.238	138	96	188	2966	27.867	7.600	0.110	1.005
ID623406	623406	124	47.662	45.190	38.791	0	102	102	2	1	-10921639	175.190	181	113	235	3679	39.035	2.000	0.110	0.891
ID623408	623408	None	36.088	45.924	55.327	0	102	102	2	1	-10921639	93.429	88	51	146	1962	25.758	2.000	0.141	0.898
ID623399	623399	81	36.366	91.251	9.857	0	102	102	2	1	-10921639	90.381	77	56	178	1898	30.497	2.000	0.095	0.516
ID623409	623409	94	43.682	48.096	17.334	0	103	103	2	1	-10921639	185.810	184	125	253	3902	33.304	7.600	0.088	0.903
ID623411	623411	61	35.306	43.047	30.482	0	103	103	2	1	-10921639	227.857	239	159	255	4785	30.973	6.063	0.081	1.099
ID623410	623410	147	43.315	55.984	28.991	0	103	103	2	1	-10921639	206.333	202	154	255	4333	28.414	6.392	0.079	1.059
ID623413	623413	129	35.234	48.880	44.621	0	103	103	2	1	-10921639	134.048	130	91	198	2815	28.837	7.600	0.089	0.762
ID623412	623412	None	35.067	49.119	29.643	0	103	103	2	1	-10921639	236.905	251	184	255	4975	25.024	4.800	0.080	1.397
ID623425	623425	None	40.537	43.166	47.396	0	104	104	2	1	-10921639	108.381	109	63	183	2276	26.858	2.000	0.146	1.028
ID623424	623424	129	35.568	48.761	45.053	0	104	104	2	1	-10921639	141.000	140	96	207	2961	28.867	2.000	0.084	0.757
ID623421	623421	94	35.210	48.415	17.955	0	104	104	2	1	-10921639	189.952	191	149	235	3989	22.351	7.600	0.094	1.456
ID623423	623423	147	42.553	55.123	29.570	0	104	104	2	1	-10921639	218.286	224	174	255	4584	26.196	2.000	0.083	1.282
ID623422	623422	61	50.903	42.582	29.888	0	104	104	2	1	-10921639	220.000	220	178	255	4620	25.078	2.000	0.110	1.745
ID623417	623417	61	42.590	43.311	30.170	0	105	105	2	1	-10921639	199.857	196	154	255	4197	29.354	4.800	0.096	1.190
ID623416	623416	None	39.223	50.333	29.394	0	105	105	2	1	-10921639	205.333	196	151	255	4312	34.899	7.600	0.076	0.829
ID623419	623419	None	37.460	53.647	35.101	0	105	105	2	1	-10921639	191.571	194	132	224	4023	22.398	4.800	0.098	1.527
ID623418	623418	147	36.884	56.742	29.797	0	105	105	2	1	-10921639	197.857	196	154	249	4155	32.080	2.000	0.077	0.885
ID623420	623420	None	35.332	41.912	36.192	0	105	105	2	1	-10921639	170.238	166	129	224	3575	25.343	2.000	0.089	1.093
ID623415	623415	None	38.607	65.818	26.056	0	105	105	2	1	-10921639	150.095	145	114	204	3152	22.396	4.800	0.113	1.356
ID623414	623414	None	41.960	44.920	25.192	0	105	105	2	1	-10921639	188.238	187	137	240	3953	33.258	3.200	0.088	0.919
ID623432	623432	61	40.901	43.814	30.018	0	106	106	2	1	-10921639	190.667	191	142	248	4004	31.820	2.000	0.080	0.885
ID623431	623431	94	43.071	49.162	17.747	0	106	106	2	1	-10921639	180.190	182	117	221	3784	26.707	3.200	0.128	1.532
ID623427	623427	None	37.126	46.890	38.141	0	107	107	2	1	-10921639	146.095	146	101	208	3068	25.698	2.000	0.093	0.971
ID623426	623426	94	40.771	48.776	19.077	0	107	107	2	1	-10921639	146.714	136	107	207	3081	30.065	2.000	0.078	0.708
ID623428	623428	None	39.794	44.384	29.437	0	108	108	2	1	-10921639	162.190	154	110	255	3406	37.967	2.000	0.070	0.563
ID623429	623429	None	40.957	49.656	30.198	0	109	109	2	1	-10921639	186.238	183	157	249	3911	24.821	4.800	0.092	1.269
ID623430	623430	None	43.536	42.086	36.651	0	109	109	2	1	-10921639	149.190	141	97	202	3133	28.521	4.800	0.138	1.273
ID623433	623433	None	37.000	53.546	25.278	0	114	114	2	1	-10921639	171.143	170	124	218	3594	28.578	4.800	0.098	1.066
ID623434	623434	None	36.088	53.875	34.837	0	117	117	2	1	-10921639	127.857	116	89	195	2685	29.136	2.000	0.075	0.610
ID623436	623436	148	35.688	41.135	36.640	0	118	118	2	1	-10921639	108.571	103	55	170	2280	29.610	2.000	0.104	0.690
ID623437	623437	148	44.690	41.275	35.977	0	119	119	2	1	-10921639	120.619	110	71	200	2533	33.836	3.200	0.121	0.770
ID623438	623438	149	37.589	59.780	35.201	0	121	121	2	1	-10921639	129.238	130	81	204	2714	32.516	2.000	0.106	0.762
ID623435	623435	149	35.953	59.688	34.144	0	122	122	2	1	-10921639	121.762	125	71	175	2557	27.468	2.000	0.090	0.731
ID623440	623440	None	36.529	58.210	43.688	0	124	124	2	1	-10921639	94.905	84	48	159	1993	33.641	2.000	0.101	0.516
ID623439	623439	None	35.100	59.919	34.357	0	124	124	2	1	-10921639	119.429	112	89	190	2508	26.681	2.000	0.103	0.834
ID623443	623443	None	48.085	44.854	27.253	0	131	131	2	1	-10921639	146.524	141	104	214	3077	29.854	2.000	0.132	1.143
ID623441	623441	None	38.139	48.918	29.546	0	133	133	2	1	-10921639	124.429	122	67	195	2613	33.152	2.000	0.095	0.649
ID623442	623442	None	36.658	46.267	39.220	0	133	133	2	1	-10921639	97.762	96	60	163	2053	28.000	2.000	0.125	0.778
ID623444	623444	None	40.292	49.602	44.228	0	134	134	2	1	-10921639	102.905	96	70	154	2161	24.972	2.000	0.153	1.092
ID623447	623447	None	37.192	45.122	27.444	0	138	138	2	1	-10921639	126.381	129	77	183	2654	27.885	2.000	0.116	0.941
ID623445	623445	None	39.764	45.907	39.043	0	141	141	2	1	-10921639	92.238	91	51	145	1937	26.972	2.000	0.168	0.985
ID623446	623446	None	38.024	64.824	29.475	0	143	143	2	1	-10921639	113.905	105	77	155	2392	23.687	2.000	0.151	1.258
ID623449	623449	None	37.142	46.137	39.234	0	145	145	2	1	-10921639	97.381	92	70	170	2045	25.303	2.000	0.134	0.913
ID623448	623448	150	38.978	43.590	26.122	0	145	145	2	1	-10921639	124.476	124	83	188	2614	30.131	2.000	0.098	0.736
ID623450	623450	151	37.406	52.151	44.785	0	145	145	2	1	-10921639	112.095	110	71	167	2354	26.355	4.800	0.156	1.145
ID623452	623452	151	37.579	49.656	43.810	0	146	146	2	1	-10921639	107.857	104	71	150	2265	23.709	7.600	0.171	1.330
ID623451	623451	150	35.030	43.099	25.754	0	146	146	2	1	-10921639	138.667	142	99	179	2912	21.138	7.600	0.119	1.400
ID623453	623453	150	39.365	43.971	24.652	0	147	147	2	1	-10921639	135.524	141	91	200	2846	25.905	6.009	0.149	1.356
ID623455	623455	151	38.748	49.432	43.429	0	147	147	2	1	-10921639	111.905	114	58	162	2350	28.972	7.600	0.134	0.915
ID623454	623454	152	36.694	46.168	39.229	0	147	147	2	1	-10921639	102.333	97	64	155	2149	26.537	7.600	0.116	0.803
ID623461	623461	None	40.490	41.492	36.713	0	148	148	2	1	-10921639	112.905	110	64	177	2371	31.911	2.000	0.127	0.797
ID623460	623460	150	44.365	43.512	24.829	0	148	148	2	1	-10921639	128.095	128	68	179	2690	27.481	2.000	0.157	1.262
ID623462	623462	152	37.628	45.723	39.198	0	148	148	2	1	-10921639	101.905	104	56	170	2140	27.666	2.000	0.130	0.848
ID623464	623464	None	46.360	58.168	44.098	0	149	149	2	1	-10921639	105.952	100	50	192	2225	33.874	2.000	0.141	0.771
ID623463	623463	151	42.745	49.449	43.927	0	149	149	2	1	-10921639	107.952	99	59	181	2267	34.458	2.000	0.159	0.860
ID623457	623457	150	51.830	43.051	24.713	0	150	150	2	1	-10921639	139.048	133	99	202	2920	28.636	2.000	0.166	1.385
ID623456	623456	153	44.895	67.790	11.225	0	150	150	2	1	-10921639	119.476	120	80	198	2509	29.893	2.000	0.131	0.925
ID623459	623459	151	45.384	49.633	43.409	0	150	150	2	1	-10921639	114.429	107	71	177	2403	29.961	2.000	0.165	1.084
ID623458	623458	235	39.017	41.660	36.985	0	150	150	2	1	-10921639	124.857	122	79	191	2622	27.301	2.000	0.125	1.016
ID623465	623465	153	36.820	67.600	11.612	0	151	151	2	1	-10921639	115.333	107	79	181	2422	27.383	2.000	0.114	0.860
ID623467	623467	227	38.536	39.016	29.265	0	151	151	2	1	-10921639	136.619	134	93	184	2869	26.947	2.000	0.102	0.938
ID623466	623466	150	44.203	43.055	24.367	0	151	151	2	1	-10921639	133.857	132	72	198	2811	32.639	2.000	0.124	0.903
ID623469	623469	151	52.807	50.178	43.688	0	151	151	2	1	-10921639	116.619	107	70	175	2449	31.323	2.000	0.221	1.347
ID623468	623468	235	41.439	41.962	36.766	0	151	151	2	1	-10921639	121.190	124	62	157	2545	28.234	3.200	0.149	1.113
ID623471	623471	None	35.612	42.663	47.159	0	151	151	2	1	-10921639	84.762	79	52	126	1780	21.356	2.000	0.189	1.263
ID623470	623470	None	35.927	58.516	44.520	0	151	151	2	1	-10921639	104.810	96	58	190	2201	34.575	3.200	0.120	0.651
ID623481	623481	150	39.705	42.402	24.389	0	152	152	2	1	-10921639	131.333	140	85	203	2758	34.093	7.600	0.113	0.782
ID623480	623480	None	35.149	72.584	17.191	0	152	152	2	1	-10921639	105.714	104	62	146	2220	23.658	2.000	0.114	0.912
ID623483	623483	151	44.528	49.530	43.483	0	152	152	2	1	-10921639	122.571	124	68	190	2574	31.693	7.600	0.152	1.021
ID623482	623482	227	35.130	38.699	28.787	0	152	152	2	1	-10921639	133.286	138	88	178	2799	28.878	7.600	0.105	0.880
ID623479	623479	153	49.965	67.809	12.058	0	152	152	2	1	-10921639	111.857	116	59	188	2349	34.220	2.000	0.160	0.901
ID623478	623478	154	39.568	45.000	0.000	0	152	152	2	1	-10921639	124.857	137	81	154	2622	26.272	2.000	0.174	1.408
ID623473	623473	153	41.429	67.885	11.256	0	153	153	2	1	-10921639	117.762	107	93	214	2473	28.811	2.000	0.136	0.980
ID623472	623472	154	42.425	45.000	0.000	0	153	153	2	1	-10921639	114.952	105	62	182	2414	35.487	2.000	0.149	0.842
ID623475	623475	150	37.232	42.234	24.726	0	153	153	2	1	-10921639	140.571	137	85	207	2952	31.264	3.200	0.117	0.943
ID623474	623474	None	36.506	48.438	19.275	0	153	153	2	1	-10921639	154.381	157	81	198	3242	28.117	7.600	0.107	1.064
ID623477	623477	151	45.348	50.062	43.993	0	153	153	2	1	-10921639	126.190	120	80	166	2650	25.378	7.600	0.182	1.532
ID623476	623476	None	37.906	31.497	26.603	0	153	153	2	1	-10921639	89.000	75	38	140	1869	30.313	2.000	0.178	0.887
ID623496	623496	None	37.380	58.268	44.627	0	154	154	2	1	-10921639	105.286	100	68	190	2211	31.241	2.000	0.138	0.818
ID623491	623491	153	37.508	67.597	11.384	0	154	154	2	1	-10921639	116.286	113	73	198	2442	33.528	2.000	0.119	0.737
ID623490	623490	154	38.754	45.000	0.000	0	154	154	2	1	-10921639	132.143	128	88	175	2775	25.611	7.600	0.160	1.421
ID623493	623493	150	43.188	42.357	24.893	0	154	154	2	1	-10921639	140.571	136	99	191	2952	25.127	2.000	0.151	1.465
ID623492	623492	None	37.520	71.941	17.806	0	154	154	2	1	-10921639	110.524	113	62	159	2321	26.662	2.000	0.130	0.956
ID623495	623495	None	43.414	46.225	39.359	0	154	154	2	1	-10921639	119.143	118	76	182	2502	30.954	2.000	0.121	0.833
ID623494	623494	162	44.715	41.644	36.764	0	154	154	2	1	-10921639	130.190	122	76	203	2734	34.977	2.000	0.128	0.842
ID623497	623497	154	47.509	45.000	0.000	0	155	155	2	1	-10921639	117.952	110	68	202	2477	34.835	2.000	0.170	0.985
ID623499	623499	150	49.348	42.692	24.753	0	155	155	2	1	-10921639	144.619	138	91	203	3037	32.454	2.000	0.126	0.994
ID623498	623498	153	52.058	67.877	11.626	0	155	155	2	1	-10921639	133.476	124	83	204	2803	33.098	2.000	0.164	1.136
ID623501	623501	162	50.478	41.777	35.333	0	155	155	2	1	-10921639	152.238	150	85	202	3197	30.432	2.000	0.163	1.402
ID623500	623500	200	38.405	57.630	31.722	0	155	155	2	1	-10921639	144.762	137	112	206	3040	28.594	3.200	0.089	0.824
ID623502	623502	151	38.856	49.813	43.366	0	155	155	2	1	-10921639	124.190	120	75	184	2608	26.847	2.000	0.124	1.020
ID623489	623489	151	41.394	50.079	44.128	0	156	156	2	1	-10921639	129.143	129	91	174	2712	23.172	4.800	0.163	1.561
ID623488	623488	None	39.561	45.970	39.324	0	156	156	2	1	-10921639	118.619	117	73	203	2491	30.839	2.000	0.109	0.758
ID623485	623485	200	50.230	56.402	31.702	0	156	156	2	1	-10921639	158.143	149	107	227	3321	36.528	2.000	0.128	0.984
ID623484	623484	150	36.095	42.171	24.756	0	156	156	2	1	-10921639	142.857	144	96	175	3000	20.677	2.000	0.114	1.410
ID623487	623487	161	39.742	58.960	36.565	0	156	156	2	1	-10921639	145.524	150	92	212	3056	31.067	2.000	0.114	0.955
ID623486	623486	162	43.465	41.900	36.230	0	156	156	2	1	-10921639	145.476	142	97	199	3055	28.542	7.600	0.113	1.034
ID623513	623513	154	37.281	45.000	0.000	0	157	157	2	1	-10921639	123.238	109	83	216	2588	36.765	2.000	0.139	0.818
ID623515	623515	None	38.444	66.321	16.939	0	157	157	2	1	-10921639	116.905	116	63	174	2455	26.769	2.000	0.130	1.003
ID623514	623514	None	36.515	67.866	11.720	0	157	157	2	1	-10921639	117.048	110	88	188	2458	25.693	2.000	0.111	0.907
ID623517	623517	None	38.545	63.378	28.890	0	157	157	2	1	-10921639	134.667	129	99	188	2828	22.406	7.600	0.138	1.453
ID623516	623516	163	44.953	48.573	17.718	0	157	157	2	1	-10921639	156.667	150	96	235	3290	33.806	2.000	0.089	0.758
ID623519	623519	162	48.470	42.071	36.615	0	157	157	2	1	-10921639	137.714	141	75	239	2892	40.640	2.000	0.124	0.747
ID623518	623518	161	47.756	59.232	35.516	0	157	157	2	1	-10921639	157.286	151	100	235	3303	35.862	2.000	0.132	1.021
ID623520	623520	164	37.944	58.417	44.568	0	157	157	2	1	-10921639	111.571	105	63	183	2343	34.294	2.000	0.107	0.631
ID623512	623512	164	37.319	57.944	44.831	0	158	158	2	1	-10921639	112.810	107	64	183	2369	30.959	2.000	0.110	0.725
ID623503	623503	154	59.611	45.000	0.000	0	158	158	2	1	-10921639	135.762	124	72	229	2851	47.477	2.000	0.192	0.920
ID623505	623505	165	59.837	50.372	15.016	0	158	158	2	1	-10921639	158.048	150	99	255	3319	44.850	2.000	0.131	0.818
ID623504	623504	None	35.603	91.226	10.842	0	158	158	2	1	-10921639	103.095	95	63	163	2165	29.497	2.000	0.104	0.656
ID623507	623507	None	41.087	71.444	19.269	0	158	158	2	1	-10921639	115.476	112	72	170	2425	25.816	2.000	0.150	1.168
ID623506	623506	163	44.930	46.957	18.686	0	158	158	2	1	-10921639	152.714	147	97	224	3207	35.202	2.000	0.107	0.836
ID623509	623509	None	47.264	56.185	31.881	0	158	158	2	1	-10921639	155.333	154	105	207	3262	31.871	2.000	0.115	1.007
ID623508	623508	166	35.056	39.266	24.317	0	158	158	2	1	-10921639	142.286	151	89	184	2988	30.796	6.337	0.110	0.917
ID623511	623511	151	38.996	50.045	43.661	0	158	158	2	1	-10921639	129.333	137	83	181	2716	26.405	3.200	0.143	1.222
ID623510	623510	162	41.061	42.516	36.692	0	158	158	2	1	-10921639	141.714	145	80	204	2976	30.710	4.800	0.147	1.180
ID623545	623545	151	39.201	49.815	43.835	0	159	159	2	1	-10921639	123.524	120	87	165	2594	25.922	2.000	0.138	1.157
ID623544	623544	162	52.239	41.927	36.269	0	159	159	2	1	-10921639	137.810	133	84	210	2894	34.661	2.000	0.148	1.028
ID623546	623546	164	50.565	58.527	44.829	0	159	159	2	1	-10921639	112.857	103	44	188	2370	40.593	2.000	0.179	0.844
ID623537	623537	154	76.397	45.000	0.000	0	159	159	2	1	-10921639	150.952	143	68	240	3170	48.505	2.000	0.238	1.195
ID623539	623539	165	56.830	50.931	14.976	0	159	159	2	1	-10921639	151.524	149	93	255	3182	40.671	2.000	0.138	0.904
ID623538	623538	167	49.382	67.485	11.530	0	159	159	2	1	-10921639	128.429	118	76	198	2697	35.938	2.000	0.162	0.995
ID623541	623541	166	45.497	38.110	25.289	0	159	159	2	1	-10921639	158.238	162	124	221	3323	27.412	2.000	0.124	1.273
ID623540	623540	163	37.886	46.207	18.321	0	159	159	2	1	-10921639	135.524	124	81	199	2846	34.118	7.600	0.111	0.791
ID623543	623543	161	35.444	59.403	35.022	0	159	159	2	1	-10921639	147.286	142	108	215	3093	29.314	2.000	0.063	0.593
ID623542	623542	168	36.835	63.108	28.831	0	159	159	2	1	-10921639	128.143	124	91	186	2691	25.916	2.000	0.129	1.126
ID623553	623553	170	40.698	57.487	24.278	0	160	160	2	1	-10921639	155.667	153	110	195	3269	23.470	4.800	0.132	1.547
ID623552	623552	166	50.973	37.905	24.356	0	160	160	2	1	-10921639	159.429	163	112	247	3348	31.825	4.800	0.162	1.397
ID623555	623555	171	45.758	56.353	31.922	0	160	160	2	1	-10921639	149.381	150	83	215	3137	35.422	2.000	0.111	0.841
ID623554	623554	168	45.832	64.096	29.458	0	160	160	2	1	-10921639	135.238	136	81	198	2840	32.729	4.800	0.178	1.250
ID623557	623557	None	41.093	99.000	38.000	0	160	160	2	1	-10921639	80.810	79	45	138	1697	27.276	2.000	0.245	1.165
ID623556	623556	161	42.066	59.247	35.871	0	160	160	2	1	-10921639	155.524	146	100	225	3266	33.230	2.000	0.101	0.856
ID623559	623559	151	40.332	49.363	44.139	0	160	160	2	1	-10921639	122.571	120	63	198	2574	32.641	2.000	0.125	0.832
ID623558	623558	172	37.409	46.198	39.645	0	160	160	2	1	-10921639	120.619	122	73	174	2533	31.465	7.600	0.115	0.788
ID623547	623547	154	56.875	45.000	0.000	0	160	160	2	1	-10921639	151.810	145	108	232	3188	34.480	2.000	0.203	1.484
ID623549	623549	None	35.800	91.057	10.788	0	160	160	2	1	-10921639	97.571	97	68	184	2049	27.184	2.000	0.098	0.640
ID623548	623548	167	57.236	67.870	11.051	0	160	160	2	1	-10921639	122.048	108	81	219	2563	36.404	2.000	0.169	0.971
ID623551	623551	163	37.028	48.201	17.419	0	160	160	2	1	-10921639	159.905	165	89	215	3358	33.397	7.600	0.103	0.895
ID623550	623550	165	39.533	51.138	14.329	0	160	160	2	1	-10921639	128.000	114	72	200	2688	36.996	2.000	0.082	0.523
ID623529	623529	None	36.729	51.730	26.893	0	161	161	2	1	-10921639	127.429	126	91	181	2676	23.884	2.000	0.119	1.133
ID623528	623528	170	43.616	56.852	24.042	0	161	161	2	1	-10921639	146.952	146	105	198	3086	29.919	2.000	0.112	0.988
ID623531	623531	168	58.516	64.175	29.687	0	161	161	2	1	-10921639	146.000	142	104	199	3066	30.922	4.800	0.218	1.690
ID623530	623530	None	36.313	27.259	29.225	0	161	161	2	1	-10921639	69.143	59	34	130	1452	27.666	2.000	0.170	0.728
ID623533	623533	171	44.212	56.992	31.519	0	161	161	2	1	-10921639	154.048	147	121	223	3235	27.132	2.000	0.119	1.207
ID623532	623532	None	35.587	49.392	31.492	0	161	161	2	1	-10921639	111.095	108	68	171	2333	26.773	2.000	0.124	0.916
ID623535	623535	172	40.988	45.802	39.106	0	161	161	2	1	-10921639	131.905	130	77	196	2770	31.513	4.800	0.139	1.022
ID623534	623534	161	39.413	59.096	37.313	0	161	161	2	1	-10921639	145.524	146	96	194	3056	30.659	3.200	0.119	1.007
ID623521	623521	154	63.331	45.000	0.000	0	161	161	2	1	-10921639	135.905	124	79	231	2854	42.321	2.000	0.196	1.053
ID623523	623523	165	51.155	50.941	14.371	0	161	161	2	1	-10921639	148.810	149	103	255	3125	41.050	2.000	0.104	0.683
ID623522	623522	167	44.421	67.749	11.317	0	161	161	2	1	-10921639	114.524	112	54	210	2405	33.624	2.000	0.128	0.772
ID623525	623525	None	35.921	40.565	20.296	0	161	161	2	1	-10921639	143.286	153	75	191	3009	31.659	2.000	0.093	0.772
ID623524	623524	173	35.052	44.545	18.336	0	161	161	2	1	-10921639	151.238	153	89	188	3176	26.998	2.000	0.107	1.085
ID623527	623527	166	36.397	38.253	24.288	0	161	161	2	1	-10921639	147.000	144	97	208	3087	31.721	2.000	0.099	0.834
ID623526	623526	174	59.943	71.080	20.357	0	161	161	2	1	-10921639	112.238	97	58	211	2357	41.516	2.000	0.177	0.815
ID623536	623536	151	48.805	49.957	43.909	0	161	161	2	1	-10921639	139.000	138	87	191	2919	30.452	2.000	0.173	1.348
ID623561	623561	167	54.003	68.434	10.866	0	162	162	2	1	-10921639	125.810	118	75	245	2642	39.025	2.000	0.159	0.883
ID623560	623560	154	71.940	45.000	0.000	0	162	162	2	1	-10921639	143.714	144	63	255	3018	52.951	2.000	0.239	1.046
ID623563	623563	173	43.746	46.945	17.258	0	162	162	2	1	-10921639	174.238	171	121	227	3659	30.100	7.600	0.117	1.212
ID623562	623562	165	56.059	50.395	14.638	0	162	162	2	1	-10921639	174.095	178	105	255	3656	43.536	7.600	0.112	0.806
ID623565	623565	170	41.743	56.354	24.184	0	162	162	2	1	-10921639	153.048	145	109	202	3214	29.087	3.200	0.110	1.045
ID623564	623564	174	73.000	71.029	19.589	0	162	162	2	1	-10921639	134.905	130	76	255	2833	48.100	2.000	0.211	0.976
ID623567	623567	None	39.268	7.985	31.864	0	162	162	2	1	-10921639	65.619	64	33	129	1378	26.196	2.000	0.252	1.008
ID623566	623566	168	39.080	64.226	30.137	0	162	162	2	1	-10921639	142.143	145	92	179	2985	26.051	4.800	0.156	1.475
ID623569	623569	176	38.095	13.811	35.992	0	162	162	2	1	-10921639	74.143	72	42	134	1557	25.983	2.000	0.217	1.017
ID623568	623568	None	38.376	54.009	34.673	0	162	162	2	1	-10921639	127.810	120	64	200	2684	34.213	2.000	0.095	0.645
ID623571	623571	172	36.137	46.507	39.473	0	162	162	2	1	-10921639	116.714	114	59	188	2451	32.857	2.000	0.114	0.727
ID623570	623570	161	50.834	58.849	37.968	0	162	162	2	1	-10921639	148.286	141	79	227	3114	42.011	2.000	0.116	0.736
ID623573	623573	None	37.047	51.631	44.322	0	162	162	2	1	-10921639	131.857	136	88	190	2769	28.154	4.800	0.163	1.316
ID623572	623572	151	39.694	50.160	43.825	0	162	162	2	1	-10921639	130.095	125	96	190	2732	28.316	4.800	0.150	1.200
ID623593	623593	None	41.032	51.833	17.899	0	163	163	2	1	-10921639	171.524	174	105	235	3602	32.748	7.600	0.088	0.844
ID623592	623592	173	41.102	45.481	17.302	0	163	163	2	1	-10921639	132.952	116	81	200	2792	37.500	2.000	0.120	0.762
ID623595	623595	170	56.099	56.222	24.759	0	163	163	2	1	-10921639	160.095	153	101	247	3362	38.016	2.000	0.121	0.909
ID623594	623594	174	59.627	71.002	19.875	0	163	163	2	1	-10921639	132.667	120	97	211	2786	33.881	2.000	0.207	1.344
ID623597	623597	168	43.985	63.885	29.633	0	163	163	2	1	-10921639	138.524	141	99	198	2909	28.584	4.800	0.138	1.178
ID623596	623596	175	37.659	32.991	26.318	0	163	163	2	1	-10921639	105.429	97	72	195	2214	32.363	2.000	0.083	0.500
ID623599	623599	None	41.423	57.137	30.941	0	163	163	2	1	-10921639	161.905	157	116	220	3400	26.803	2.000	0.101	1.110
ID623598	623598	None	35.447	42.710	31.246	0	163	163	2	1	-10921639	132.524	133	80	196	2783	29.847	2.000	0.085	0.694
ID623589	623589	None	40.628	75.685	6.955	0	163	163	2	1	-10921639	101.238	95	62	159	2126	27.548	2.000	0.146	0.934
ID623588	623588	154	54.143	44.000	0.000	0	163	163	2	1	-10921639	152.048	147	98	223	3193	33.498	7.600	0.168	1.308
ID623591	623591	165	50.001	50.890	14.595	0	163	163	2	1	-10921639	166.476	162	104	248	3496	37.992	2.000	0.117	0.916
ID623590	623590	167	38.147	68.729	11.118	0	163	163	2	1	-10921639	133.286	126	91	218	2799	30.437	6.367	0.096	0.767
ID623601	623601	161	35.685	59.467	35.846	0	163	163	2	1	-10921639	145.714	142	91	190	3060	32.598	2.000	0.107	0.862
ID623600	623600	176	38.476	14.200	35.265	0	163	163	2	1	-10921639	77.762	75	43	155	1633	28.296	6.362	0.165	0.779
ID623603	623603	172	36.612	45.801	39.075	0	163	163	2	1	-10921639	139.905	137	99	211	2938	28.794	4.800	0.131	1.126
ID623602	623602	177	43.869	43.118	37.299	0	163	163	2	1	-10921639	144.810	137	93	211	3041	34.698	2.000	0.122	0.911
ID623605	623605	151	48.159	50.439	44.360	0	163	163	2	1	-10921639	139.476	142	97	194	2929	29.364	3.200	0.158	1.300
ID623604	623604	178	37.373	38.408	40.841	0	163	163	2	1	-10921639	114.048	110	76	163	2395	28.475	4.800	0.148	1.033
ID623606	623606	179	37.110	58.325	44.542	0	163	163	2	1	-10921639	119.238	113	68	191	2504	32.247	2.000	0.120	0.794
ID623617	623617	161	35.389	59.586	35.606	0	164	164	2	1	-10921639	132.095	125	83	200	2774	35.537	2.000	0.105	0.704
ID623616	623616	176	41.240	13.885	36.174	0	164	164	2	1	-10921639	80.857	67	48	177	1698	31.604	2.000	0.173	0.756
ID623619	623619	178	35.102	38.362	40.371	0	164	164	2	1	-10921639	113.619	109	48	191	2386	33.403	7.600	0.087	0.544
ID623618	623618	177	37.176	42.594	37.044	0	164	164	2	1	-10921639	140.952	141	104	183	2960	25.439	7.600	0.108	1.079
ID623621	623621	151	47.616	50.230	44.536	0	164	164	2	1	-10921639	136.667	145	80	196	2870	34.747	2.000	0.161	1.089
ID623620	623620	172	38.868	46.708	39.671	0	164	164	2	1	-10921639	131.143	126	92	181	2754	28.226	2.000	0.111	0.925
ID623622	623622	179	35.256	58.036	44.344	0	164	164	2	1	-10921639	124.810	112	79	202	2621	29.968	2.000	0.087	0.664
ID623609	623609	165	62.097	50.584	14.958	0	164	164	2	1	-10921639	156.762	144	89	248	3292	48.524	2.000	0.138	0.785
ID623608	623608	167	53.483	67.270	10.514	0	164	164	2	1	-10921639	157.190	145	108	255	3301	35.906	4.800	0.188	1.385
ID623611	623611	174	50.124	70.889	19.744	0	164	164	2	1	-10921639	127.810	118	71	212	2684	32.411	2.000	0.150	1.027
ID623610	623610	None	39.871	41.114	18.814	0	164	164	2	1	-10921639	120.857	124	64	170	2538	32.267	2.000	0.111	0.746
ID623613	623613	175	39.132	32.962	26.028	0	164	164	2	1	-10921639	118.571	116	83	175	2490	22.462	4.800	0.152	1.393
ID623612	623612	170	48.099	56.048	24.136	0	164	164	2	1	-10921639	158.095	163	107	202	3320	29.355	7.600	0.145	1.360
ID623615	623615	None	44.762	36.068	33.596	0	164	164	2	1	-10921639	134.476	133	83	228	2824	31.948	2.000	0.133	0.987
ID623614	623614	None	36.551	27.027	29.197	0	164	164	2	1	-10921639	81.000	72	50	179	1701	28.778	2.000	0.157	0.763
ID623607	623607	154	56.223	45.000	0.000	0	164	164	2	1	-10921639	150.619	137	92	241	3163	50.512	7.600	0.181	0.914
ID623585	623585	172	51.924	46.047	38.979	0	165	165	2	1	-10921639	145.190	141	91	224	3049	35.478	2.000	0.139	0.997
ID623584	623584	161	42.361	58.688	36.700	0	165	165	2	1	-10921639	153.857	155	97	221	3231	29.126	4.800	0.133	1.241
ID623587	623587	151	42.470	50.210	44.869	0	165	165	2	1	-10921639	147.190	147	76	200	3091	27.922	4.800	0.146	1.347
ID623586	623586	178	45.630	38.658	40.865	0	165	165	2	1	-10921639	130.571	124	92	186	2742	29.147	7.600	0.138	1.086
ID623577	623577	173	36.129	43.985	17.247	0	165	165	2	1	-10921639	131.143	137	77	188	2754	33.641	2.000	0.107	0.753
ID623576	623576	165	57.494	50.525	14.633	0	165	165	2	1	-10921639	162.619	145	114	255	3415	42.988	2.000	0.122	0.821
ID623579	623579	170	49.694	56.634	24.145	0	165	165	2	1	-10921639	154.619	153	105	214	3247	30.868	4.800	0.149	1.298
ID623578	623578	174	51.586	70.682	19.951	0	165	165	2	1	-10921639	123.000	120	63	194	2583	36.347	2.000	0.183	1.045
ID623581	623581	168	50.579	63.959	30.242	0	165	165	2	1	-10921639	134.048	138	75	191	2815	33.122	2.000	0.160	1.115
ID623580	623580	None	37.502	37.214	25.450	0	165	165	2	1	-10921639	119.476	113	73	186	2509	33.762	2.000	0.079	0.519
ID623583	623583	177	44.703	42.727	37.355	0	165	165	2	1	-10921639	144.190	146	93	204	3028	36.278	2.000	0.110	0.786
ID623582	623582	180	35.037	57.200	30.716	0	165	165	2	1	-10921639	149.095	144	89	215	3131	30.971	4.800	0.099	0.867
ID623575	623575	167	51.947	68.208	10.520	0	165	165	2	1	-10921639	136.762	130	76	240	2872	42.007	2.000	0.134	0.768
ID623574	623574	154	54.484	45.000	0.000	0	165	165	2	1	-10921639	139.810	121	75	245	2936	49.437	7.600	0.131	0.655
ID623625	623625	165	64.218	50.081	15.177	0	166	166	2	1	-10921639	157.429	149	80	255	3306	45.447	2.000	0.154	0.926
ID623624	623624	167	48.030	67.483	11.450	0	166	166	2	1	-10921639	146.000	137	96	208	3066	33.374	3.200	0.151	1.150
ID623627	623627	174	58.272	70.405	20.092	0	166	166	2	1	-10921639	126.667	108	85	215	2660	40.298	2.000	0.178	0.951
ID623626	623626	173	50.319	44.398	17.221	0	166	166	2	1	-10921639	136.381	137	71	218	2864	40.110	2.000	0.135	0.811
ID623629	623629	None	47.313	26.580	29.276	0	166	166	2	1	-10921639	101.286	93	63	179	2127	32.489	2.000	0.173	0.921
ID623628	623628	170	60.760	56.687	24.014	0	166	166	2	1	-10921639	163.190	167	103	241	3427	36.780	2.000	0.161	1.232
ID623631	623631	180	39.568	56.852	31.272	0	166	166	2	1	-10921639	157.381	158	97	211	3305	29.210	2.000	0.125	1.201
ID623630	623630	168	54.555	63.660	29.868	0	166	166	2	1	-10921639	146.381	147	73	223	3074	37.807	2.000	0.147	0.995
ID623633	623633	151	52.020	51.066	45.052	0	166	166	2	1	-10921639	156.143	155	114	215	3279	26.635	4.800	0.168	1.688
ID623632	623632	172	41.282	46.315	39.150	0	166	166	2	1	-10921639	140.810	133	95	221	2957	30.620	2.000	0.105	0.876
ID623634	623634	None	35.584	97.759	50.051	0	166	166	2	1	-10921639	85.571	81	55	162	1797	26.460	6.118	0.210	1.122
ID623623	623623	154	60.526	45.000	0.000	0	166	166	2	1	-10921639	134.667	117	96	232	2828	43.177	2.000	0.154	0.834
ID623649	623649	151	43.416	50.279	44.297	0	167	167	2	1	-10921639	142.286	150	77	194	2988	26.033	4.800	0.156	1.471
ID623648	623648	None	35.794	88.018	41.962	0	167	167	2	1	-10921639	72.381	68	44	116	1520	21.500	2.000	0.215	1.191
ID623651	623651	183	35.649	22.000	70.000	0	167	167	2	1	-10921639	65.238	56	27	122	1370	31.093	4.800	0.309	0.991
ID623650	623650	184	43.129	58.244	44.929	0	167	167	2	1	-10921639	123.857	124	76	186	2601	29.396	2.000	0.179	1.279
ID623641	623641	174	64.018	70.395	20.100	0	167	167	2	1	-10921639	144.524	133	89	235	3035	39.249	2.000	0.196	1.209
ID623640	623640	181	49.434	39.409	19.760	0	167	167	2	1	-10921639	122.952	120	59	218	2582	42.634	2.000	0.153	0.766
ID623643	623643	168	54.085	63.404	29.839	0	167	167	2	1	-10921639	140.905	132	91	204	2959	33.103	2.000	0.165	1.204
ID623642	623642	170	35.262	55.849	24.614	0	167	167	2	1	-10921639	149.476	149	97	203	3139	28.956	3.200	0.098	0.920
ID623645	623645	180	38.289	55.873	32.364	0	167	167	2	1	-10921639	159.381	165	107	212	3347	27.064	7.600	0.118	1.245
ID623644	623644	None	36.846	48.671	31.440	0	167	167	2	1	-10921639	124.095	128	87	169	2606	24.704	2.000	0.125	1.116
ID623647	623647	182	35.765	58.113	38.657	0	167	167	2	1	-10921639	144.714	141	87	218	3039	28.964	2.000	0.092	0.842
ID623646	623646	172	46.037	45.615	38.886	0	167	167	2	1	-10921639	151.429	145	85	206	3180	32.341	7.600	0.127	1.058
ID623635	623635	None	35.470	57.733	2.828	0	167	167	2	1	-10921639	134.905	132	85	200	2833	32.614	2.000	0.061	0.472
ID623637	623637	167	51.654	67.736	10.998	0	167	167	2	1	-10921639	123.238	116	66	233	2588	38.635	2.000	0.123	0.701
ID623636	623636	185	45.671	62.551	3.539	0	167	167	2	1	-10921639	147.048	144	83	216	3088	40.048	7.600	0.130	0.848
ID623639	623639	173	40.129	44.638	17.509	0	167	167	2	1	-10921639	151.667	151	101	221	3185	29.830	2.000	0.104	0.960
ID623638	623638	165	51.298	50.012	14.433	0	167	167	2	1	-10921639	138.952	125	89	255	2918	42.401	2.000	0.131	0.760
ID623657	623657	170	46.858	55.748	24.037	0	168	168	2	1	-10921639	174.619	182	95	216	3667	29.778	2.000	0.119	1.249
ID623656	623656	174	62.003	70.314	20.378	0	168	168	2	1	-10921639	139.333	134	73	247	2926	44.787	2.000	0.172	0.914
ID623659	623659	186	43.887	31.669	37.053	0	168	168	2	1	-10921639	124.429	117	85	200	2613	27.834	2.000	0.134	1.057
ID623658	623658	168	47.373	64.162	29.829	0	168	168	2	1	-10921639	133.571	134	79	212	2805	31.417	4.800	0.149	1.101
ID623661	623661	182	39.584	57.836	38.506	0	168	168	2	1	-10921639	151.952	145	110	212	3191	28.560	2.000	0.098	0.954
ID623660	623660	187	46.122	42.155	37.020	0	168	168	2	1	-10921639	145.952	141	97	215	3065	32.739	2.000	0.133	1.048
ID623663	623663	184	56.681	58.299	44.366	0	168	168	2	1	-10921639	141.714	140	83	210	2976	34.030	2.000	0.193	1.345
ID623662	623662	172	44.266	46.538	39.785	0	168	168	2	1	-10921639	134.381	121	81	224	2822	39.563	3.200	0.113	0.692
ID623653	623653	None	35.416	76.292	11.321	0	168	168	2	1	-10921639	109.476	110	73	165	2299	23.771	2.000	0.133	1.081
ID623652	623652	185	43.807	62.260	5.173	0	168	168	2	1	-10921639	147.667	151	99	204	3101	27.416	4.800	0.131	1.249
ID623655	623655	181	43.348	40.057	19.832	0	168	168	2	1	-10921639	144.667	155	76	186	3038	29.843	4.800	0.161	1.348
ID623654	623654	173	52.959	44.807	17.512	0	168	168	2	1	-10921639	164.571	167	113	255	3456	36.924	2.000	0.113	0.906
ID623665	623665	183	55.481	20.000	71.000	0	168	168	2	1	-10921639	74.143	71	14	145	1557	40.685	4.800	0.443	1.118
ID623664	623664	151	49.292	50.995	44.914	0	168	168	2	1	-10921639	144.810	147	96	195	3041	26.886	4.800	0.182	1.658
ID623691	623691	None	39.955	66.468	11.645	0	169	169	2	1	-10921639	117.905	101	73	184	2476	34.788	2.000	0.103	0.632
ID623690	623690	190	44.842	56.226	3.766	0	169	169	2	1	-10921639	129.905	121	89	188	2728	31.741	2.000	0.119	0.868
ID623693	623693	191	47.700	41.826	17.894	0	169	169	2	1	-10921639	156.905	155	76	228	3295	42.449	2.000	0.122	0.802
ID623692	623692	None	41.565	49.302	15.552	0	169	169	2	1	-10921639	144.857	137	76	219	3042	36.091	2.000	0.094	0.686
ID623695	623695	174	60.806	70.232	20.707	0	169	169	2	1	-10921639	130.000	122	76	220	2730	41.597	2.000	0.166	0.889
ID623694	623694	181	40.463	39.033	20.540	0	169	169	2	1	-10921639	155.952	150	97	216	3275	35.504	7.600	0.114	0.898
ID623705	623705	172	39.058	46.333	39.285	0	169	169	2	1	-10921639	134.952	126	84	192	2834	32.383	7.600	0.097	0.739
ID623704	623704	192	38.813	9.530	38.393	0	169	169	2	1	-10921639	82.667	79	34	128	1736	28.821	2.000	0.264	1.198
ID623707	623707	193	39.475	38.340	40.990	0	169	169	2	1	-10921639	113.619	100	75	188	2386	31.022	7.600	0.106	0.704
ID623706	623706	182	38.005	57.710	38.626	0	169	169	2	1	-10921639	153.095	155	99	231	3215	31.116	2.000	0.091	0.821
ID623709	623709	184	56.817	58.220	44.285	0	169	169	2	1	-10921639	146.714	150	89	216	3081	35.805	2.000	0.162	1.144
ID623708	623708	151	49.613	50.503	44.483	0	169	169	2	1	-10921639	160.143	159	108	198	3363	27.596	4.800	0.170	1.690
ID623710	623710	183	54.732	20.000	71.000	0	169	169	2	1	-10921639	72.000	62	38	159	1512	35.914	4.800	0.420	1.185
ID623697	623697	194	40.993	32.813	25.938	0	169	169	2	1	-10921639	112.238	108	59	173	2357	27.937	2.000	0.130	0.923
ID623696	623696	170	49.088	55.408	23.714	0	169	169	2	1	-10921639	169.143	167	112	243	3552	32.756	4.800	0.118	1.091
ID623699	623699	195	37.761	42.589	30.979	0	169	169	2	1	-10921639	128.381	118	71	202	2696	35.534	2.000	0.090	0.597
ID623698	623698	168	44.224	63.380	29.810	0	169	169	2	1	-10921639	129.571	132	81	179	2721	29.733	3.200	0.139	1.063
ID623701	623701	196	40.034	48.776	31.572	0	169	169	2	1	-10921639	118.143	103	83	175	2481	28.746	2.000	0.120	0.880
ID623700	623700	None	39.687	23.385	32.353	0	169	169	2	1	-10921639	88.381	92	47	142	1856	29.025	2.000	0.173	0.897
ID623703	623703	187	44.687	42.230	37.316	0	169	169	2	1	-10921639	136.857	124	83	210	2874	35.889	2.000	0.105	0.726
ID623702	623702	186	46.537	31.287	37.157	0	169	169	2	1	-10921639	126.048	124	76	187	2647	34.420	3.200	0.137	0.882
ID623689	623689	None	39.592	56.000	71.000	0	170	170	2	1	-10921639	53.571	42	25	105	1125	25.688	2.000	0.323	1.017
ID623688	623688	183	54.038	20.000	71.000	0	170	170	2	1	-10921639	75.524	72	34	171	1586	40.038	2.000	0.367	1.013
ID623681	623681	187	41.227	42.008	37.164	0	170	170	2	1	-10921639	136.524	137	91	191	2867	28.532	2.000	0.107	0.926
ID623680	623680	186	44.922	31.255	37.146	0	170	170	2	1	-10921639	131.762	121	75	200	2767	35.075	4.800	0.151	0.984
ID623683	623683	172	46.835	46.381	39.728	0	170	170	2	1	-10921639	143.095	145	84	210	3005	34.109	7.600	0.137	1.009
ID623682	623682	192	36.880	9.004	38.009	0	170	170	2	1	-10921639	77.000	81	36	129	1617	26.372	2.000	0.216	1.036
ID623685	623685	151	49.660	50.608	44.452	0	170	170	2	1	-10921639	149.476	149	100	216	3139	29.976	7.600	0.166	1.421
ID623684	623684	193	35.741	38.158	40.827	0	170	170	2	1	-10921639	117.190	118	55	169	2461	29.270	7.600	0.115	0.826
ID623687	623687	None	38.379	99.000	48.000	0	170	170	2	1	-10921639	95.619	88	58	142	2008	29.984	7.600	0.206	1.090
ID623686	623686	184	60.063	57.944	44.241	0	170	170	2	1	-10921639	139.810	133	83	225	2936	45.035	2.000	0.158	0.847
ID623673	623673	194	53.650	33.501	26.158	0	170	170	2	1	-10921639	133.524	121	87	220	2804	34.539	2.000	0.164	1.091
ID623672	623672	170	43.504	56.018	24.059	0	170	170	2	1	-10921639	157.190	158	117	218	3301	28.701	3.200	0.106	1.047
ID623675	623675	168	44.470	63.534	29.586	0	170	170	2	1	-10921639	132.381	130	51	195	2780	36.918	2.000	0.135	0.856
ID623674	623674	None	36.023	27.665	26.835	0	170	170	2	1	-10921639	92.857	85	58	157	1950	27.306	7.600	0.129	0.778
ID623677	623677	196	40.212	48.858	31.555	0	170	170	2	1	-10921639	119.143	117	71	184	2502	32.557	2.000	0.102	0.679
ID623676	623676	195	36.767	42.498	30.852	0	170	170	2	1	-10921639	143.714	133	100	200	3018	27.222	2.000	0.093	0.899
ID623679	623679	182	36.230	58.650	35.860	0	170	170	2	1	-10921639	145.857	141	79	206	3063	34.689	2.000	0.098	0.751
ID623678	623678	199	40.342	36.173	35.718	0	170	170	2	1	-10921639	132.381	132	77	199	2780	37.836	2.000	0.074	0.483
ID623667	623667	190	52.187	56.156	3.804	0	170	170	2	1	-10921639	147.952	145	97	219	3107	31.349	2.000	0.146	1.204
ID623666	623666	None	35.707	66.109	3.478	0	170	170	2	1	-10921639	122.381	120	70	181	2570	28.368	4.800	0.122	0.936
ID623669	623669	181	35.263	39.172	19.353	0	170	170	2	1	-10921639	120.571	124	58	178	2532	32.418	3.200	0.119	0.789
ID623668	623668	191	45.150	44.098	17.756	0	170	170	2	1	-10921639	152.333	153	92	203	3199	33.579	3.200	0.116	0.941
ID623671	623671	174	64.688	69.897	20.830	0	170	170	2	1	-10921639	126.048	114	68	255	2647	45.016	2.000	0.162	0.779
ID623670	623670	None	40.237	48.269	21.395	0	170	170	2	1	-10921639	160.429	159	105	218	3369	34.454	2.000	0.090	0.769
ID623721	623721	182	49.067	57.895	38.218	0	171	171	2	1	-10921639	161.143	146	109	231	3384	36.895	2.000	0.107	0.846
ID623720	623720	186	35.095	31.455	37.549	0	171	171	2	1	-10921639	93.333	81	40	169	1960	40.181	2.000	0.097	0.411
ID623723	623723	151	37.091	50.376	44.415	0	171	171	2	1	-10921639	140.048	141	96	195	2941	26.750	7.600	0.136	1.254
ID623722	623722	172	40.426	46.806	40.231	0	171	171	2	1	-10921639	144.857	145	83	192	3042	31.573	7.600	0.112	0.921
ID623725	623725	None	38.270	43.697	47.854	0	171	171	2	1	-10921639	112.381	110	50	182	2360	31.799	2.000	0.094	0.606
ID623724	623724	184	60.234	57.601	43.797	0	171	171	2	1	-10921639	133.381	126	75	255	2801	46.660	2.000	0.169	0.826
ID623726	623726	183	49.453	20.000	71.000	0	171	171	2	1	-10921639	62.286	52	25	136	1308	34.084	2.000	0.409	1.061
ID623713	623713	None	40.842	73.170	12.909	0	171	171	2	1	-10921639	125.048	118	84	182	2626	28.172	2.000	0.124	0.977
ID623712	623712	197	46.895	67.687	11.074	0	171	171	2	1	-10921639	130.429	121	52	241	2739	39.737	2.000	0.096	0.576
ID623715	623715	198	36.450	48.393	17.815	0	171	171	2	1	-10921639	157.143	146	124	211	3300	28.408	2.000	0.091	0.924
ID623714	623714	191	62.351	42.975	17.310	0	171	171	2	1	-10921639	151.286	146	77	255	3177	46.894	2.000	0.168	0.928
ID623717	623717	174	58.474	69.737	20.521	0	171	171	2	1	-10921639	112.810	96	62	235	2369	46.771	2.000	0.171	0.704
ID623716	623716	181	40.577	38.625	19.892	0	171	171	2	1	-10921639	134.952	124	100	221	2834	33.437	7.600	0.087	0.646
ID623719	623719	199	43.684	35.995	33.965	0	171	171	2	1	-10921639	163.810	171	104	212	3440	29.834	2.000	0.114	1.123
ID623718	623718	196	48.757	49.282	31.217	0	171	171	2	1	-10921639	143.667	142	71	199	3017	35.112	2.000	0.134	0.965
ID623711	623711	190	60.570	56.327	4.440	0	171	171	2	1	-10921639	141.333	122	85	248	2968	47.474	2.000	0.126	0.664
ID623753	623753	191	46.929	41.733	17.363	0	172	172	2	1	-10921639	159.381	158	117	219	3347	36.319	7.600	0.144	1.107
ID623752	623752	198	51.898	48.670	17.287	0	172	172	2	1	-10921639	152.048	147	73	241	3193	46.545	2.000	0.104	0.616
ID623755	623755	174	67.854	69.363	21.214	0	172	172	2	1	-10921639	121.619	104	66	218	2554	45.328	2.000	0.222	0.973
ID623754	623754	181	42.655	39.231	19.695	0	172	172	2	1	-10921639	149.714	151	73	225	3144	38.674	7.600	0.099	0.695
ID623757	623757	194	42.554	33.255	26.512	0	172	172	2	1	-10921639	125.143	121	75	200	2628	38.225	2.000	0.091	0.547
ID623756	623756	170	44.020	55.702	23.761	0	172	172	2	1	-10921639	183.190	181	128	231	3847	30.034	7.600	0.111	1.223
ID623759	623759	None	35.415	21.862	31.875	0	172	172	2	1	-10921639	87.381	91	56	130	1835	24.250	2.000	0.141	0.889
ID623758	623758	168	52.422	63.031	29.580	0	172	172	2	1	-10921639	146.238	133	99	228	3071	36.169	3.200	0.156	1.091
ID623749	623749	None	35.039	47.208	4.207	0	172	172	2	1	-10921639	139.381	138	85	195	2927	24.711	7.600	0.099	1.015
ID623751	623751	197	35.007	67.274	11.716	0	172	172	2	1	-10921639	130.381	126	84	187	2738	30.258	2.000	0.088	0.697
ID623750	623750	190	64.364	55.964	5.197	0	172	172	2	1	-10921639	155.952	153	92	255	3275	38.169	2.000	0.171	1.196
ID623761	623761	187	49.518	42.071	37.161	0	172	172	2	1	-10921639	144.429	138	93	219	3033	35.288	2.000	0.103	0.763
ID623760	623760	199	41.148	36.212	36.520	0	172	172	2	1	-10921639	137.476	126	83	212	2887	35.155	2.000	0.083	0.603
ID623763	623763	182	36.573	57.365	38.918	0	172	172	2	1	-10921639	146.762	141	101	194	3082	25.642	3.200	0.089	0.940
ID623762	623762	172	41.327	46.174	39.461	0	172	172	2	1	-10921639	133.000	128	76	202	2793	35.120	2.000	0.107	0.729
ID623765	623765	184	44.794	57.506	43.786	0	172	172	2	1	-10921639	129.810	122	80	224	2726	37.889	2.000	0.135	0.816
ID623764	623764	151	41.515	49.328	44.297	0	172	172	2	1	-10921639	138.048	134	100	198	2899	24.725	2.000	0.127	1.260
ID623766	623766	183	35.203	20.000	71.000	0	172	172	2	1	-10921639	58.095	58	22	100	1220	21.861	4.800	0.334	1.332
ID623727	623727	190	47.886	56.482	5.483	0	173	173	2	1	-10921639	137.905	129	92	215	2896	39.514	2.000	0.112	0.700
ID623745	623745	182	47.522	57.314	38.417	0	173	173	2	1	-10921639	165.333	165	117	240	3472	34.478	2.000	0.104	0.904
ID623744	623744	172	43.624	46.519	39.322	0	173	173	2	1	-10921639	140.381	141	87	202	2948	32.161	2.000	0.129	0.998
ID623747	623747	184	40.815	57.185	43.848	0	173	173	2	1	-10921639	127.143	117	80	190	2670	35.677	2.000	0.097	0.632
ID623746	623746	151	45.531	49.954	44.321	0	173	173	2	1	-10921639	150.190	150	112	215	3154	23.706	4.800	0.145	1.607
ID623748	623748	None	48.255	57.000	71.000	0	173	173	2	1	-10921639	64.905	59	26	117	1363	28.792	2.000	0.356	1.183
ID623737	623737	196	49.182	49.085	31.177	0	173	173	2	1	-10921639	137.810	130	89	203	2894	35.662	2.000	0.127	0.870
ID623736	623736	168	60.840	63.081	29.633	0	173	173	2	1	-10921639	143.619	144	72	223	3016	37.162	2.000	0.189	1.231
ID623739	623739	199	41.203	36.848	34.340	0	173	173	2	1	-10921639	161.381	155	100	245	3389	40.515	2.000	0.098	0.712
ID623738	623738	None	45.636	56.637	30.780	0	173	173	2	1	-10921639	167.714	170	93	225	3522	36.753	2.000	0.104	0.857
ID623741	623741	None	42.133	53.427	35.056	0	173	173	2	1	-10921639	140.048	141	72	231	2941	48.918	2.000	0.063	0.340
ID623740	623740	None	45.147	28.416	34.904	0	173	173	2	1	-10921639	104.714	91	54	190	2199	37.562	2.000	0.138	0.675
ID623743	623743	None	37.910	32.049	37.822	0	173	173	2	1	-10921639	108.571	97	50	173	2280	33.554	2.000	0.095	0.561
ID623742	623742	187	44.087	42.060	37.113	0	173	173	2	1	-10921639	147.571	146	105	212	3099	29.790	2.000	0.112	0.998
ID623729	623729	191	54.472	40.068	18.310	0	173	173	2	1	-10921639	155.571	140	88	255	3267	44.006	2.000	0.132	0.823
ID623728	623728	None	35.372	91.494	11.507	0	173	173	2	1	-10921639	95.381	91	51	149	2003	26.912	2.000	0.136	0.850
ID623731	623731	181	56.480	38.992	20.274	0	173	173	2	1	-10921639	160.714	158	80	255	3375	49.857	3.200	0.155	0.863
ID623730	623730	198	54.709	48.047	19.143	0	173	173	2	1	-10921639	186.952	206	114	228	3926	34.770	6.376	0.148	1.389
ID623733	623733	170	52.474	56.058	23.742	0	173	173	2	1	-10921639	170.571	166	103	231	3582	35.669	2.000	0.122	1.037
ID623732	623732	174	69.391	68.772	22.114	0	173	173	2	1	-10921639	127.810	116	59	255	2684	47.645	2.000	0.206	0.915
ID623735	623735	201	39.281	27.733	27.716	0	173	173	2	1	-10921639	98.810	93	59	159	2075	29.330	2.000	0.123	0.739
ID623734	623734	194	46.493	32.913	26.157	0	173	173	2	1	-10921639	117.619	108	66	200	2470	33.525	2.000	0.109	0.688
ID623849	623849	201	40.159	27.749	27.970	0	174	174	2	1	-10921639	110.381	105	73	177	2318	27.101	2.000	0.123	0.890
ID623848	623848	174	52.383	67.749	22.968	0	174	174	2	1	-10921639	120.190	109	60	208	2524	34.231	2.000	0.169	1.016
ID623851	623851	202	46.959	21.265	31.445	0	174	174	2	1	-10921639	97.238	81	59	195	2042	35.882	2.000	0.161	0.751
ID623850	623850	168	61.795	62.846	29.553	0	174	174	2	1	-10921639	158.571	162	99	215	3330	38.783	4.800	0.193	1.324
ID623853	623853	196	59.520	49.075	31.038	0	174	174	2	1	-10921639	149.667	133	95	255	3143	46.910	2.000	0.101	0.586
ID623852	623852	None	37.348	42.945	30.606	0	174	174	2	1	-10921639	169.095	170	116	229	3551	27.172	2.000	0.087	0.994
ID623855	623855	187	36.073	41.914	36.646	0	174	174	2	1	-10921639	150.714	144	116	215	3165	28.129	2.000	0.097	0.952
ID623854	623854	199	42.131	36.353	36.091	0	174	174	2	1	-10921639	154.286	145	97	228	3240	33.834	2.000	0.121	0.986
ID623843	623843	203	42.149	45.000	1.000	0	174	174	2	1	-10921639	149.714	144	68	207	3144	37.464	2.000	0.134	0.947
ID623845	623845	198	56.583	47.719	20.413	0	174	174	2	1	-10921639	190.762	190	146	240	4006	29.680	4.800	0.173	1.894
ID623844	623844	190	53.694	56.332	5.822	0	174	174	2	1	-10921639	156.143	142	118	255	3279	38.570	7.600	0.113	0.825
ID623847	623847	170	46.361	55.662	23.215	0	174	174	2	1	-10921639	170.476	169	114	235	3580	38.399	7.600	0.125	0.987
ID623846	623846	181	37.317	38.925	20.905	0	174	174	2	1	-10921639	141.857	133	101	206	2979	31.007	7.600	0.094	0.788
ID623857	623857	204	43.110	69.262	39.431	0	174	174	2	1	-10921639	113.429	103	73	191	2382	32.812	2.000	0.145	0.874
ID623856	623856	182	47.861	57.084	38.629	0	174	174	2	1	-10921639	157.905	157	112	215	3316	36.133	2.000	0.110	0.863
ID623859	623859	205	48.169	39.423	41.340	0	174	174	2	1	-10921639	134.667	129	80	211	2828	35.251	2.000	0.152	1.009
ID623858	623858	172	35.009	46.480	39.489	0	174	174	2	1	-10921639	146.619	144	108	196	3079	29.435	7.600	0.110	0.991
ID623861	623861	184	39.088	57.066	43.717	0	174	174	2	1	-10921639	117.762	121	56	202	2473	37.293	2.000	0.088	0.509
ID623860	623860	151	50.612	50.127	44.483	0	174	174	2	1	-10921639	147.905	154	91	211	3106	34.806	4.800	0.178	1.287
ID623863	623863	None	36.327	21.000	71.000	0	174	174	2	1	-10921639	52.381	46	10	91	1100	24.563	3.200	0.420	1.262
ID623862	623862	206	51.377	64.307	47.369	0	174	174	2	1	-10921639	97.810	83	55	181	2054	36.999	3.200	0.189	0.842
ID623817	623817	206	55.359	63.987	47.056	0	175	175	2	1	-10921639	100.143	85	67	232	2103	39.763	2.000	0.166	0.716
ID623816	623816	151	52.782	49.923	44.814	0	175	175	2	1	-10921639	148.429	150	85	212	3117	33.364	2.000	0.189	1.415
ID623819	623819	207	46.055	96.974	50.095	0	175	175	2	1	-10921639	102.476	100	51	175	2152	31.808	2.000	0.141	0.797
ID623818	623818	None	38.562	43.313	48.068	0	175	175	2	1	-10921639	117.762	116	68	175	2473	29.070	2.000	0.124	0.893
ID623809	623809	208	42.331	31.776	37.700	0	175	175	2	1	-10921639	106.952	110	48	203	2246	38.814	2.000	0.109	0.540
ID623808	623808	187	41.569	42.198	37.178	0	175	175	2	1	-10921639	142.571	144	100	208	2994	33.926	2.000	0.074	0.577
ID623811	623811	209	40.837	22.240	38.957	0	175	175	2	1	-10921639	84.952	81	51	130	1784	21.738	4.800	0.239	1.509
ID623810	623810	182	40.714	57.062	38.294	0	175	175	2	1	-10921639	175.238	173	138	244	3680	25.599	4.800	0.104	1.289
ID623813	623813	172	38.078	46.926	39.594	0	175	175	2	1	-10921639	136.286	134	76	208	2862	33.635	2.000	0.115	0.835
ID623812	623812	204	39.177	68.083	39.027	0	175	175	2	1	-10921639	110.143	108	80	157	2313	24.284	3.200	0.161	1.258
ID623815	623815	184	44.684	57.102	43.823	0	175	175	2	1	-10921639	124.333	117	60	194	2611	37.360	2.000	0.113	0.675
ID623814	623814	205	46.239	39.704	41.168	0	175	175	2	1	-10921639	133.667	133	84	204	2807	31.520	2.000	0.129	0.972
ID623801	623801	174	44.884	66.922	23.844	0	175	175	2	1	-10921639	117.238	112	68	175	2462	31.937	2.000	0.130	0.842
ID623800	623800	170	49.970	56.013	22.945	0	175	175	2	1	-10921639	192.524	198	112	255	4043	35.115	4.800	0.142	1.360
ID623803	623803	168	60.214	62.961	29.622	0	175	175	2	1	-10921639	143.286	144	88	231	3009	38.333	2.000	0.177	1.126
ID623802	623802	201	45.542	27.500	27.587	0	175	175	2	1	-10921639	111.476	101	67	181	2341	32.161	2.000	0.195	1.130
ID623805	623805	None	43.086	55.401	30.962	0	175	175	2	1	-10921639	188.810	192	129	235	3965	28.433	2.000	0.102	1.225
ID623804	623804	196	61.703	49.021	31.295	0	175	175	2	1	-10921639	158.952	154	109	255	3338	41.170	2.000	0.140	0.948
ID623807	623807	199	47.061	37.051	34.963	0	175	175	2	1	-10921639	153.810	146	85	224	3230	33.232	2.000	0.106	0.884
ID623806	623806	202	57.051	21.095	31.981	0	175	175	2	1	-10921639	107.381	103	68	196	2255	35.297	2.000	0.210	1.057
ID623795	623795	203	47.424	45.024	0.642	0	175	175	2	1	-10921639	155.143	147	88	245	3258	43.083	4.800	0.163	1.010
ID623794	623794	210	49.445	78.000	0.000	0	175	175	2	1	-10921639	150.667	158	92	223	3164	36.325	7.600	0.175	1.234
ID623797	623797	211	57.943	42.544	17.528	0	175	175	2	1	-10921639	166.238	162	92	253	3491	44.766	2.000	0.137	0.897
ID623796	623796	190	51.498	56.128	6.824	0	175	175	2	1	-10921639	137.333	126	79	253	2884	41.998	2.000	0.092	0.550
ID623799	623799	198	63.779	48.591	18.986	0	175	175	2	1	-10921639	193.857	198	130	255	4071	38.769	2.000	0.159	1.370
ID623798	623798	None	39.477	66.060	16.863	0	175	175	2	1	-10921639	115.286	110	66	219	2421	33.881	7.600	0.080	0.502
ID623769	623769	213	37.124	60.045	8.417	0	176	176	2	1	-10921639	140.810	144	89	231	2957	29.180	2.000	0.074	0.669
ID623768	623768	190	59.067	56.305	7.195	0	176	176	2	1	-10921639	150.286	147	76	253	3156	46.554	2.000	0.117	0.675
ID623771	623771	198	46.384	49.352	18.838	0	176	176	2	1	-10921639	185.143	186	129	245	3888	30.312	6.372	0.104	1.148
ID623770	623770	211	46.965	44.130	17.940	0	176	176	2	1	-10921639	158.762	149	92	244	3334	38.940	2.000	0.109	0.803
ID623773	623773	None	43.564	48.324	21.074	0	176	176	2	1	-10921639	179.000	182	103	235	3759	34.223	2.000	0.106	0.998
ID623772	623772	181	43.295	40.163	21.428	0	176	176	2	1	-10921639	154.381	150	112	218	3242	29.123	2.000	0.117	1.108
ID623775	623775	174	47.553	67.249	23.541	0	176	176	2	1	-10921639	125.333	114	81	202	2632	35.019	2.000	0.128	0.813
ID623774	623774	170	42.175	56.000	24.000	0	176	176	2	1	-10921639	195.476	198	145	255	4105	33.700	7.600	0.122	1.260
ID623767	623767	210	43.325	78.000	0.000	0	176	176	2	1	-10921639	145.952	137	103	221	3065	35.111	2.000	0.132	0.966
ID623785	623785	208	38.275	32.128	37.545	0	176	176	2	1	-10921639	115.667	116	66	181	2429	34.788	4.800	0.132	0.776
ID623784	623784	182	47.734	57.661	37.028	0	176	176	2	1	-10921639	167.524	158	116	240	3518	35.760	7.600	0.106	0.897
ID623787	623787	172	44.121	46.762	39.445	0	176	176	2	1	-10921639	143.048	137	75	229	3004	42.864	2.000	0.100	0.604
ID623786	623786	209	45.192	22.818	39.130	0	176	176	2	1	-10921639	77.190	71	48	161	1621	29.046	2.000	0.239	1.024
ID623789	623789	205	59.022	39.973	41.208	0	176	176	2	1	-10921639	149.095	142	93	241	3131	39.720	2.000	0.128	0.855
ID623788	623788	204	39.561	68.520	39.283	0	176	176	2	1	-10921639	104.381	103	44	173	2192	32.324	2.000	0.156	0.874
ID623791	623791	184	45.356	56.754	43.569	0	176	176	2	1	-10921639	123.048	117	52	215	2584	42.815	2.000	0.112	0.578
ID623790	623790	151	55.119	50.246	43.701	0	176	176	2	1	-10921639	155.571	159	105	224	3267	33.419	3.200	0.168	1.337
ID623777	623777	201	66.968	27.621	27.482	0	176	176	2	1	-10921639	120.190	104	44	228	2524	49.638	2.000	0.203	0.818
ID623776	623776	None	43.347	55.331	25.790	0	176	176	2	1	-10921639	196.381	196	138	255	4124	32.129	2.000	0.073	0.834
ID623779	623779	196	54.234	48.516	31.105	0	176	176	2	1	-10921639	162.714	166	105	249	3417	39.632	2.000	0.123	0.899
ID623778	623778	168	65.776	62.738	30.023	0	176	176	2	1	-10921639	146.048	132	77	255	3067	46.057	2.000	0.163	0.889
ID623781	623781	199	38.269	36.732	34.750	0	176	176	2	1	-10921639	162.381	159	97	216	3410	35.917	7.600	0.083	0.690
ID623780	623780	202	56.797	22.006	32.750	0	176	176	2	1	-10921639	100.810	104	38	188	2117	37.706	2.000	0.217	0.954
ID623783	623783	187	35.729	42.740	37.324	0	176	176	2	1	-10921639	151.476	150	99	212	3181	33.977	2.000	0.075	0.620
ID623782	623782	212	41.938	7.725	36.925	0	176	176	2	1	-10921639	71.524	71	30	140	1502	25.410	2.000	0.244	1.103
ID623793	623793	207	35.722	96.999	49.630	0	176	176	2	1	-10921639	91.667	89	54	165	1925	30.119	2.000	0.100	0.555
ID623792	623792	206	56.095	63.988	47.086	0	176	176	2	1	-10921639	111.143	109	60	219	2334	38.578	2.000	0.161	0.798
ID623821	623821	190	43.097	55.808	7.640	0	177	177	2	1	-10921639	138.333	128	89	253	2905	41.930	2.000	0.043	0.270
ID623820	623820	203	37.035	45.573	1.598	0	177	177	2	1	-10921639	137.810	140	68	196	2894	32.351	2.000	0.096	0.747
ID623823	623823	211	45.499	43.413	18.275	0	177	177	2	1	-10921639	157.905	153	92	245	3316	43.264	2.000	0.128	0.826
ID623822	623822	213	60.164	59.714	9.039	0	177	177	2	1	-10921639	145.286	126	96	251	3051	46.881	2.000	0.134	0.732
ID623841	623841	151	55.471	50.377	43.961	0	177	177	2	1	-10921639	153.429	150	91	211	3222	31.384	2.000	0.167	1.402
ID623840	623840	205	52.498	40.045	41.082	0	177	177	2	1	-10921639	150.905	151	103	223	3169	36.355	2.000	0.140	1.021
ID623842	623842	206	54.903	63.858	46.933	0	177	177	2	1	-10921639	98.714	88	56	231	2073	42.623	2.000	0.150	0.606
ID623833	623833	202	48.334	22.696	32.796	0	177	177	2	1	-10921639	97.429	95	52	163	2046	31.319	2.000	0.207	1.069
ID623832	623832	196	51.628	48.718	31.205	0	177	177	2	1	-10921639	170.952	171	105	243	3590	32.780	2.000	0.117	1.091
ID623835	623835	199	37.702	37.195	35.349	0	177	177	2	1	-10921639	160.048	157	117	212	3361	25.856	2.000	0.082	0.936
[truncated: 1,278 more rows]
