# Supplementary material for: Progressive enhancement of kinetic proofreading in T cell antigen discrimination from receptor activation to DAG generation
Source: eLife. 2022 Sep 20;11:e75263. doi: 10.7554/eLife.75263 (PMC9536835; doi:10.7554/eLife.75263)
Supplement: Figure 5—source data 1. — Each data table is the TrackMate ‘spot-statistics’ output of one cell over four cycles of blue-light illumination (frames 0–40, 100–140, 200–240, and 300–340, with 3 s interval between frames). We calculated the lifetime of TrackIDs that existed at the start of each period of blue-light illumination that did not last for the full period and fit the resulting lifetime distributions using custom Python scripts available at https://github.com/dbritain/KP-paper (copy archived at swh:1:rev:167fa456901903740f0f3ee6a3e5324bc45207ea, Britain, 2022). [file elife-75263-fig5-data1.zip › Fig5SourceData/LOV/lov2/r1/lov5.csv]

Label	ID	TRACK_ID	QUALITY	POSITION_X	POSITION_Y	POSITION_Z	POSITION_T	FRAME	RADIUS	VISIBILITY	MANUAL_COLOR	MEAN_INTENSITY	MEDIAN_INTENSITY	MIN_INTENSITY	MAX_INTENSITY	TOTAL_INTENSITY	STANDARD_DEVIATION	ESTIMATED_DIAMETER	CONTRAST	SNR
ID631689	631689	None	37.759	64.521	24.607	0	0	0	2	1	-10921639	220.857	228	171	253	4638	28.163	2.000	0.073	1.065
ID631688	631688	0	49.441	57.858	19.856	0	0	0	2	1	-10921639	211.905	209	168	255	4450	27.707	2.000	0.101	1.406
ID631691	631691	1	51.259	57.046	33.240	0	0	0	2	1	-10921639	181.190	176	123	246	3805	35.109	2.000	0.108	1.004
ID631690	631690	None	37.809	76.312	26.277	0	0	0	2	1	-10921639	197.190	200	159	243	4141	24.689	2.000	0.073	1.088
ID631693	631693	None	38.719	50.509	40.312	0	0	0	2	1	-10921639	176.190	178	121	238	3700	33.827	2.000	0.075	0.727
ID631692	631692	None	50.337	43.362	38.090	0	0	0	2	1	-10921639	177.476	175	130	239	3727	34.399	2.000	0.116	1.069
ID631695	631695	None	36.509	74.813	42.347	0	0	0	2	1	-10921639	219.381	232	158	255	4607	33.092	2.000	0.067	0.829
ID631694	631694	None	43.699	31.258	42.318	0	0	0	2	1	-10921639	144.667	148	86	208	3038	32.662	2.000	0.129	1.012
ID631683	631683	None	45.356	60.021	11.281	0	0	0	2	1	-10921639	152.476	150	107	228	3202	31.472	2.000	0.114	0.992
ID631685	631685	None	49.358	70.869	15.572	0	0	0	2	1	-10921639	175.238	164	120	243	3680	36.962	2.000	0.091	0.787
ID631684	631684	None	38.643	74.144	11.982	0	0	0	2	1	-10921639	166.952	164	130	229	3506	25.366	2.000	0.083	1.009
ID631687	631687	None	51.048	47.128	19.172	0	0	0	2	1	-10921639	175.762	168	131	238	3691	28.256	4.800	0.140	1.525
ID631686	631686	4	36.543	61.845	17.167	0	0	0	2	1	-10921639	168.429	168	115	229	3537	34.104	2.000	0.060	0.557
ID631697	631697	None	38.254	76.553	47.867	0	0	0	2	1	-10921639	228.476	241	154	255	4798	27.477	4.800	0.080	1.238
ID631696	631696	2	52.507	37.425	47.388	0	0	0	2	1	-10921639	220.286	222	154	251	4626	27.693	4.800	0.134	1.882
ID631699	631699	3	58.699	53.519	55.462	0	0	0	2	1	-10921639	200.905	216	117	253	4219	44.905	2.000	0.127	1.009
ID631698	631698	None	46.195	45.032	48.705	0	0	0	2	1	-10921639	193.095	199	124	246	4055	34.954	2.000	0.095	0.958
ID631701	631701	None	38.778	50.285	57.982	0	0	0	2	1	-10921639	175.238	173	116	228	3680	33.792	7.600	0.095	0.897
ID631700	631700	None	40.801	88.955	57.385	0	0	0	2	1	-10921639	180.048	175	133	233	3781	27.176	7.600	0.094	1.142
ID631702	631702	None	52.876	60.105	61.915	0	0	0	2	1	-10921639	202.238	200	154	249	4247	28.002	7.600	0.121	1.563
ID631720	631720	48	45.479	86.198	55.966	0	1	1	2	1	-10921639	169.190	171	121	227	3553	32.612	4.800	0.118	1.092
ID631715	631715	0	54.167	57.282	19.835	0	1	1	2	1	-10921639	174.762	172	119	243	3670	38.465	2.000	0.118	0.960
ID631714	631714	4	39.992	61.778	17.529	0	1	1	2	1	-10921639	177.714	172	129	230	3732	30.213	2.000	0.085	0.921
ID631717	631717	2	44.614	39.100	46.412	0	1	1	2	1	-10921639	201.000	202	163	246	4221	23.889	4.800	0.103	1.574
ID631716	631716	1	36.923	57.022	32.862	0	1	1	2	1	-10921639	163.762	158	115	220	3439	31.591	2.000	0.080	0.771
ID631719	631719	3	41.773	53.668	54.853	0	1	1	2	1	-10921639	182.667	176	133	233	3836	27.363	2.000	0.083	1.029
ID631718	631718	None	39.225	81.895	48.873	0	1	1	2	1	-10921639	201.286	210	145	243	4227	29.329	2.000	0.080	1.018
ID631705	631705	48	40.445	84.815	55.282	0	2	2	2	1	-10921639	160.762	152	130	227	3376	25.597	2.000	0.083	0.964
ID631704	631704	2	45.672	37.275	46.598	0	2	2	2	1	-10921639	176.810	178	126	235	3713	30.700	2.000	0.109	1.128
ID631706	631706	None	35.821	64.832	60.815	0	2	2	2	1	-10921639	139.381	142	86	200	2927	29.040	2.000	0.087	0.765
ID631703	631703	None	39.032	74.826	41.952	0	2	2	2	1	-10921639	210.381	218	162	252	4418	27.403	2.000	0.067	0.962
ID631707	631707	None	39.158	67.199	25.250	0	3	3	2	1	-10921639	219.571	227	183	248	4611	20.114	4.800	0.088	1.763
ID631709	631709	None	35.590	82.591	48.411	0	3	3	2	1	-10921639	209.429	214	156	246	4398	20.370	4.800	0.092	1.738
ID631708	631708	None	37.943	63.213	34.852	0	3	3	2	1	-10921639	201.762	199	164	247	4237	25.338	2.000	0.064	0.954
ID631710	631710	None	35.029	56.725	63.427	0	3	3	2	1	-10921639	140.667	135	91	195	2954	24.844	7.600	0.096	0.990
ID631728	631728	None	40.067	57.530	56.542	0	5	5	2	1	-10921639	171.048	175	121	214	3592	26.168	4.800	0.123	1.429
ID631725	631725	5	44.473	60.291	20.965	0	5	5	2	1	-10921639	200.810	200	153	244	4217	25.171	4.800	0.107	1.548
ID631727	631727	None	35.591	49.471	50.581	0	5	5	2	1	-10921639	177.476	170	148	233	3727	28.271	2.000	0.068	0.805
ID631726	631726	None	37.091	63.861	34.969	0	5	5	2	1	-10921639	223.333	230	185	253	4690	21.259	7.600	0.076	1.476
ID631713	631713	None	40.932	63.865	25.213	0	6	6	2	1	-10921639	222.286	222	182	249	4668	20.281	4.800	0.093	1.864
ID631712	631712	5	36.711	58.095	20.230	0	6	6	2	1	-10921639	174.667	181	124	206	3668	24.540	7.600	0.097	1.259
ID631724	631724	None	44.076	73.644	42.264	0	7	7	2	1	-10921639	201.143	199	150	248	4224	32.481	2.000	0.084	0.962
ID631723	631723	None	43.415	49.907	40.314	0	7	7	2	1	-10921639	196.238	190	168	241	4121	21.751	4.800	0.109	1.772
ID631711	631711	None	35.430	82.928	24.597	0	8	8	2	1	-10921639	171.381	170	135	208	3599	21.195	2.000	0.082	1.232
ID631721	631721	None	36.078	64.131	35.150	0	9	9	2	1	-10921639	190.952	197	154	234	4010	23.491	2.000	0.078	1.177
ID631722	631722	None	39.257	65.020	58.748	0	9	9	2	1	-10921639	135.905	144	83	199	2854	27.907	2.000	0.110	0.963
ID631729	631729	None	47.589	64.633	25.957	0	10	10	2	1	-10921639	181.952	175	145	235	3821	26.150	2.000	0.115	1.431
ID631730	631730	None	38.890	72.805	26.934	0	10	10	2	1	-10921639	174.905	176	126	220	3673	24.728	2.000	0.090	1.166
ID631731	631731	None	36.367	69.478	10.134	0	12	12	2	1	-10921639	120.095	124	79	181	2522	27.241	2.000	0.100	0.801
ID631732	631732	None	35.265	60.350	46.539	0	13	13	2	1	-10921639	221.905	239	154	255	4660	33.505	4.800	0.072	0.888
ID631766	631766	6	39.235	71.482	43.640	0	14	14	2	1	-10921639	239.238	247	199	255	5024	16.796	4.800	0.094	2.458
ID631733	631733	7	39.289	59.912	41.593	0	15	15	2	1	-10921639	238.476	248	196	255	5008	18.446	4.800	0.088	2.084
ID631735	631735	None	37.217	69.361	45.891	0	15	15	2	1	-10921639	218.571	224	171	255	4590	28.504	2.000	0.066	0.953
ID631734	631734	6	35.625	71.000	45.000	0	15	15	2	1	-10921639	229.524	238	183	255	4820	21.073	7.600	0.086	1.733
ID631737	631737	8	42.978	61.272	46.865	0	16	16	2	1	-10921639	216.857	224	144	255	4554	36.291	2.000	0.087	0.960
ID631736	631736	7	35.599	60.338	41.989	0	16	16	2	1	-10921639	233.048	247	171	255	4894	25.152	4.800	0.081	1.382
ID631738	631738	9	45.061	56.820	56.675	0	16	16	2	1	-10921639	144.381	144	97	204	3032	29.415	2.000	0.121	1.061
ID631745	631745	None	40.621	72.025	43.478	0	17	17	2	1	-10921639	199.857	201	144	249	4197	31.631	2.000	0.075	0.882
ID631744	631744	7	40.469	59.898	41.195	0	17	17	2	1	-10921639	226.762	238	164	255	4762	27.318	4.800	0.095	1.439
ID631747	631747	9	37.268	56.788	56.140	0	17	17	2	1	-10921639	142.571	140	105	183	2994	22.232	2.000	0.107	1.236
ID631746	631746	8	37.146	60.864	46.972	0	17	17	2	1	-10921639	217.571	224	147	253	4569	32.275	2.000	0.069	0.865
ID631743	631743	None	42.906	64.594	37.022	0	17	17	2	1	-10921639	166.571	162	110	233	3498	34.964	2.000	0.082	0.723
ID631749	631749	8	42.059	60.834	47.630	0	18	18	2	1	-10921639	199.143	201	131	253	4182	39.913	2.000	0.076	0.702
ID631748	631748	7	40.825	60.195	40.982	0	18	18	2	1	-10921639	220.667	229	161	255	4634	31.366	2.000	0.080	1.041
ID631739	631739	7	44.085	60.034	41.126	0	19	19	2	1	-10921639	219.905	235	134	255	4618	37.479	2.000	0.085	0.916
ID631741	631741	None	36.037	68.291	46.122	0	19	19	2	1	-10921639	219.524	224	172	251	4610	21.965	4.800	0.081	1.497
ID631740	631740	None	39.509	72.240	44.817	0	19	19	2	1	-10921639	233.048	233	200	255	4894	17.437	4.800	0.098	2.376
ID631742	631742	8	37.942	58.182	48.017	0	19	19	2	1	-10921639	199.381	205	144	253	4187	33.140	4.800	0.096	1.053
ID631757	631757	7	44.743	60.073	41.084	0	20	20	2	1	-10921639	229.333	246	164	255	4816	29.343	4.800	0.101	1.431
ID631756	631756	None	35.079	73.757	26.904	0	20	20	2	1	-10921639	153.048	153	120	192	3214	21.634	2.000	0.099	1.270
ID631759	631759	None	38.512	66.000	80.000	0	20	20	2	1	-10921639	111.190	111	82	159	2335	23.901	2.000	0.186	1.460
ID631758	631758	None	35.330	53.896	54.242	0	20	20	2	1	-10921639	144.571	142	112	201	3036	22.745	2.000	0.081	0.955
ID631752	631752	None	35.670	60.163	47.867	0	21	21	2	1	-10921639	206.429	210	143	251	4335	33.361	7.600	0.065	0.751
ID631751	631751	None	37.025	70.416	45.804	0	21	21	2	1	-10921639	204.905	201	166	246	4303	21.443	7.600	0.082	1.446
ID631750	631750	7	45.362	60.012	41.187	0	21	21	2	1	-10921639	222.571	237	159	255	4674	30.655	4.800	0.099	1.302
ID631753	631753	7	38.576	60.639	41.517	0	22	22	2	1	-10921639	233.286	237	170	255	4899	22.537	4.800	0.086	1.632
ID631755	631755	None	42.640	77.127	47.062	0	22	22	2	1	-10921639	189.286	192	143	244	3975	27.144	2.000	0.078	1.006
ID631754	631754	10	40.517	73.429	43.529	0	22	22	2	1	-10921639	200.571	201	150	243	4212	27.112	2.000	0.083	1.131
ID631761	631761	None	37.161	61.939	24.056	0	23	23	2	1	-10921639	154.762	153	106	189	3250	21.014	4.800	0.118	1.549
ID631760	631760	11	36.881	57.004	21.221	0	23	23	2	1	-10921639	138.714	130	100	180	2913	23.582	2.000	0.108	1.149
ID631763	631763	7	45.640	59.785	41.913	0	23	23	2	1	-10921639	212.381	220	158	248	4460	28.647	4.800	0.105	1.414
ID631762	631762	None	40.036	50.201	40.637	0	23	23	2	1	-10921639	175.952	176	143	213	3695	19.729	4.800	0.116	1.855
ID631765	631765	12	43.952	59.673	48.162	0	23	23	2	1	-10921639	189.048	196	126	246	3970	35.118	2.000	0.078	0.777
ID631764	631764	10	37.691	72.810	43.977	0	23	23	2	1	-10921639	222.952	227	170	252	4682	25.380	7.600	0.086	1.396
ID631769	631769	7	54.450	60.120	41.581	0	24	24	2	1	-10921639	218.952	220	178	255	4598	26.975	4.800	0.122	1.766
ID631768	631768	None	35.498	57.844	34.653	0	24	24	2	1	-10921639	132.571	125	96	204	2784	28.163	2.000	0.080	0.699
ID631771	631771	12	48.698	60.137	48.310	0	24	24	2	1	-10921639	200.286	196	149	249	4206	28.155	2.000	0.096	1.248
ID631770	631770	10	46.844	74.078	43.130	0	24	24	2	1	-10921639	193.667	197	135	248	4067	34.168	2.000	0.085	0.887
ID631772	631772	None	39.248	81.669	48.819	0	24	24	2	1	-10921639	147.571	150	102	199	3099	27.204	2.000	0.106	1.043
ID631767	631767	11	54.601	56.991	21.127	0	24	24	2	1	-10921639	174.619	181	124	230	3667	26.705	4.800	0.149	1.699
ID631777	631777	11	43.450	57.423	21.425	0	25	25	2	1	-10921639	135.476	138	72	178	2845	27.874	4.800	0.150	1.269
ID631779	631779	10	47.357	73.707	43.744	0	25	25	2	1	-10921639	196.714	196	150	246	4131	27.374	2.000	0.098	1.287
ID631778	631778	7	48.166	60.290	41.893	0	25	25	2	1	-10921639	212.095	216	131	252	4454	35.284	2.000	0.101	1.107
ID631781	631781	None	49.407	78.525	48.631	0	25	25	2	1	-10921639	182.095	180	130	242	3824	36.759	2.000	0.114	1.010
ID631780	631780	None	35.726	65.986	45.101	0	25	25	2	1	-10921639	210.476	204	159	249	4420	25.672	6.207	0.066	1.021
ID631776	631776	None	38.898	73.250	46.857	0	26	26	2	1	-10921639	209.000	216	173	246	4389	23.262	6.284	0.089	1.472
ID631773	631773	11	37.590	57.025	21.478	0	26	26	2	1	-10921639	132.810	135	92	162	2789	19.348	4.800	0.147	1.757
ID631775	631775	10	37.276	73.652	43.612	0	26	26	2	1	-10921639	202.143	201	148	244	4245	29.677	7.600	0.076	0.963
ID631774	631774	7	47.548	61.011	41.747	0	26	26	2	1	-10921639	232.286	243	176	255	4878	28.382	4.800	0.109	1.610
ID631793	631793	None	35.425	78.108	48.471	0	27	27	2	1	-10921639	182.286	180	135	223	3828	22.834	4.800	0.096	1.398
ID631792	631792	None	41.268	69.905	46.984	0	27	27	2	1	-10921639	228.048	238	173	253	4789	23.135	4.800	0.101	1.806
ID631794	631794	None	41.589	49.425	50.832	0	27	27	2	1	-10921639	152.333	149	105	211	3199	29.932	2.000	0.110	1.005
ID631789	631789	7	54.928	60.762	41.646	0	27	27	2	1	-10921639	228.476	239	176	255	4798	26.109	4.800	0.132	2.035
ID631791	631791	None	40.824	68.041	47.146	0	27	27	2	1	-10921639	223.476	225	173	249	4693	23.372	4.800	0.101	1.757
ID631790	631790	22	41.364	61.445	44.622	0	27	27	2	1	-10921639	230.667	234	185	255	4844	22.747	4.800	0.098	1.812
ID631785	631785	7	54.415	60.973	41.335	0	28	28	2	1	-10921639	210.667	218	130	253	4424	36.775	4.800	0.126	1.281
ID631787	631787	22	36.213	62.527	45.092	0	28	28	2	1	-10921639	215.810	216	170	251	4532	23.470	2.000	0.068	1.177
ID631786	631786	10	45.490	73.732	44.184	0	28	28	2	1	-10921639	207.190	213	139	247	4351	34.439	4.800	0.101	1.107
ID631788	631788	None	46.544	73.337	46.342	0	28	28	2	1	-10921639	226.238	233	186	252	4751	22.443	4.800	0.110	2.001
ID631784	631784	10	40.868	74.848	43.597	0	29	29	2	1	-10921639	192.048	189	150	238	4033	25.850	2.000	0.080	1.104
ID631783	631783	7	49.423	60.430	41.364	0	29	29	2	1	-10921639	218.048	228	145	255	4579	36.686	4.800	0.116	1.238
ID631782	631782	None	38.986	56.613	33.080	0	29	29	2	1	-10921639	129.000	130	95	176	2709	25.154	2.000	0.128	1.165
ID631795	631795	14	37.667	56.401	22.197	0	30	30	2	1	-10921639	122.238	117	77	182	2567	28.754	2.000	0.100	0.776
ID631797	631797	7	55.186	60.299	41.748	0	30	30	2	1	-10921639	225.905	230	181	255	4744	27.026	7.600	0.135	1.988
ID631796	631796	None	36.529	63.288	23.142	0	30	30	2	1	-10921639	135.524	130	97	175	2846	22.660	2.000	0.104	1.131
ID631798	631798	10	39.439	73.318	43.066	0	30	30	2	1	-10921639	180.524	178	142	223	3791	26.145	2.000	0.083	1.061
ID631801	631801	10	45.452	73.899	43.787	0	31	31	2	1	-10921639	187.190	187	148	225	3931	24.097	7.600	0.116	1.613
ID631800	631800	7	59.164	60.245	41.431	0	31	31	2	1	-10921639	214.000	227	157	255	4494	37.212	4.800	0.137	1.384
ID631803	631803	None	36.771	57.243	63.590	0	31	31	2	1	-10921639	104.571	104	57	172	2196	28.352	2.000	0.122	0.801
ID631802	631802	None	35.350	56.236	54.838	0	31	31	2	1	-10921639	133.762	134	98	167	2809	20.364	4.800	0.130	1.508
ID631799	631799	14	41.151	55.645	22.367	0	31	31	2	1	-10921639	137.810	137	91	178	2894	25.145	4.800	0.134	1.297
ID631805	631805	10	50.093	73.656	44.001	0	32	32	2	1	-10921639	181.000	175	135	239	3801	31.247	2.000	0.116	1.200
ID631804	631804	7	62.031	60.810	41.731	0	32	32	2	1	-10921639	211.524	208	163	252	4442	28.498	4.800	0.146	1.888
ID631806	631806	None	35.046	67.908	48.118	0	32	32	2	1	-10921639	162.333	162	117	215	3409	23.940	7.600	0.081	1.013
ID631809	631809	10	48.453	73.530	43.602	0	33	33	2	1	-10921639	209.286	205	158	253	4395	28.813	7.600	0.099	1.312
ID631808	631808	7	58.069	60.450	41.605	0	33	33	2	1	-10921639	197.143	199	139	251	4140	36.091	2.000	0.129	1.246
ID631810	631810	None	36.935	54.745	44.849	0	33	33	2	1	-10921639	166.667	166	121	210	3500	21.413	4.800	0.131	1.798
ID631807	631807	None	36.542	69.224	23.301	0	33	33	2	1	-10921639	155.476	163	109	186	3265	21.588	4.800	0.121	1.557
ID631813	631813	7	53.457	60.637	41.573	0	34	34	2	1	-10921639	221.714	227	170	255	4656	28.929	4.800	0.119	1.626
ID631812	631812	None	44.202	57.066	33.858	0	34	34	2	1	-10921639	147.381	147	115	206	3095	24.565	2.000	0.129	1.367
ID631811	631811	105	36.072	56.249	22.002	0	34	34	2	1	-10921639	116.905	120	77	189	2455	28.286	2.000	0.083	0.632
ID631817	631817	None	41.306	66.882	46.923	0	35	35	2	1	-10921639	193.190	194	126	243	4057	32.952	4.800	0.090	0.971
ID631816	631816	10	42.005	73.774	44.658	0	35	35	2	1	-10921639	203.381	204	140	247	4271	26.166	4.800	0.094	1.335
ID631815	631815	7	60.439	60.895	42.085	0	35	35	2	1	-10921639	205.952	208	148	255	4325	40.140	2.000	0.128	1.161
ID631814	631814	105	40.437	57.474	22.488	0	35	35	2	1	-10921639	161.667	166	120	201	3395	25.259	4.800	0.127	1.443
ID631820	631820	13	43.191	77.989	48.782	0	36	36	2	1	-10921639	166.000	156	121	220	3486	31.097	2.000	0.099	0.957
ID631819	631819	10	42.914	73.170	44.119	0	36	36	2	1	-10921639	183.667	192	128	233	3857	32.434	2.000	0.094	0.975
ID631818	631818	7	55.746	61.109	42.116	0	36	36	2	1	-10921639	205.714	205	131	255	4320	33.168	2.000	0.117	1.303
ID631825	631825	13	44.574	78.689	49.302	0	37	37	2	1	-10921639	166.143	167	106	220	3489	28.841	2.000	0.122	1.255
ID631824	631824	10	47.569	73.678	44.102	0	37	37	2	1	-10921639	199.238	191	140	246	4184	34.878	2.000	0.111	1.145
ID631821	631821	None	43.294	82.120	25.259	0	37	37	2	1	-10921639	152.190	152	101	195	3196	25.526	3.200	0.120	1.282
ID631823	631823	7	50.401	60.711	42.117	0	37	37	2	1	-10921639	213.571	213	166	253	4485	28.880	2.000	0.104	1.398
ID631822	631822	None	35.761	61.903	31.011	0	37	37	2	1	-10921639	141.857	138	107	187	2979	19.810	2.000	0.107	1.382
ID631827	631827	10	41.984	73.264	44.167	0	38	38	2	1	-10921639	184.381	183	134	234	3872	31.088	2.000	0.087	0.952
ID631826	631826	7	55.491	60.440	41.514	0	38	38	2	1	-10921639	208.190	208	148	252	4372	31.311	4.800	0.132	1.555
ID631829	631829	13	39.830	78.578	48.880	0	38	38	2	1	-10921639	169.952	168	114	235	3569	32.828	2.000	0.086	0.817
ID631828	631828	None	37.229	73.393	46.689	0	38	38	2	1	-10921639	195.762	202	138	232	4111	25.882	4.800	0.097	1.341
ID631833	631833	None	39.458	61.158	44.278	0	39	39	2	1	-10921639	201.286	201	139	244	4227	33.729	4.800	0.106	1.147
ID631832	631832	10	42.662	73.340	43.979	0	39	39	2	1	-10921639	176.190	177	124	237	3700	30.656	7.600	0.095	0.994
ID631834	631834	13	44.283	78.563	48.385	0	39	39	2	1	-10921639	181.810	176	133	239	3818	31.603	2.000	0.095	0.994
ID631831	631831	7	48.297	60.478	42.318	0	39	39	2	1	-10921639	177.238	178	114	244	3722	41.192	7.600	0.094	0.743
ID631830	631830	None	52.567	71.179	27.008	0	39	39	2	1	-10921639	173.238	167	139	215	3638	23.577	4.800	0.156	1.987
ID631835	631835	None	35.603	67.193	38.770	0	40	40	2	1	-10921639	159.524	158	129	187	3350	20.481	3.200	0.100	1.412
ID631837	631837	10	51.245	73.899	43.875	0	40	40	2	1	-10921639	189.619	187	124	247	3982	32.809	2.000	0.107	1.116
ID631836	631836	7	47.651	60.634	42.691	0	40	40	2	1	-10921639	197.429	192	162	239	4146	21.477	4.800	0.123	2.016
ID631839	631839	None	40.630	56.449	56.180	0	40	40	2	1	-10921639	129.762	128	91	185	2725	24.178	7.600	0.150	1.401
ID631838	631838	13	46.774	78.485	48.958	0	40	40	2	1	-10921639	180.667	177	137	230	3794	25.069	4.800	0.118	1.520
ID631865	631865	7	52.991	60.504	42.587	0	41	41	2	1	-10921639	208.905	208	158	249	4387	31.242	4.800	0.128	1.517
ID631867	631867	16	46.710	80.213	55.514	0	41	41	2	1	-10921639	151.143	154	85	215	3174	33.137	4.800	0.161	1.263
ID631866	631866	13	55.227	78.096	48.340	0	41	41	2	1	-10921639	188.048	191	130	246	3949	32.220	2.000	0.123	1.282
ID631841	631841	7	61.705	60.819	42.663	0	42	42	2	1	-10921639	208.810	209	157	251	4385	30.763	6.357	0.154	1.808
ID631840	631840	15	35.483	70.525	25.055	0	42	42	2	1	-10921639	161.429	164	117	186	3390	19.291	4.800	0.115	1.720
ID631843	631843	None	36.518	68.492	47.112	0	42	42	2	1	-10921639	170.333	170	121	220	3577	28.593	2.000	0.076	0.845
ID631842	631842	10	43.075	73.180	44.349	0	42	42	2	1	-10921639	184.000	181	131	239	3864	34.873	2.000	0.088	0.857
ID631845	631845	16	54.603	80.033	55.291	0	42	42	2	1	-10921639	145.667	140	100	216	3059	30.921	2.000	0.148	1.217
ID631844	631844	13	40.602	78.052	48.644	0	42	42	2	1	-10921639	198.476	200	145	246	4168	25.432	4.800	0.091	1.301
ID631869	631869	15	41.129	72.162	26.837	0	43	43	2	1	-10921639	159.571	161	110	206	3351	24.500	4.800	0.122	1.417
ID631868	631868	17	36.414	56.083	22.121	0	43	43	2	1	-10921639	126.857	125	77	159	2664	20.130	4.800	0.136	1.510
ID631871	631871	7	49.101	60.568	42.504	0	43	43	2	1	-10921639	204.095	201	157	242	4286	27.684	4.800	0.123	1.620
ID631870	631870	None	37.462	57.073	33.433	0	43	43	2	1	-10921639	122.333	123	83	168	2569	23.325	2.000	0.135	1.249
ID631873	631873	None	36.776	59.819	47.541	0	43	43	2	1	-10921639	164.476	158	112	228	3454	36.614	2.000	0.078	0.647
ID631872	631872	10	41.038	73.814	44.334	0	43	43	2	1	-10921639	196.190	204	135	248	4120	33.753	2.000	0.068	0.735
ID631875	631875	16	53.398	79.776	55.575	0	43	43	2	1	-10921639	136.857	128	87	204	2874	35.941	2.000	0.173	1.123
ID631874	631874	13	51.023	77.941	48.622	0	43	43	2	1	-10921639	176.048	170	97	241	3697	35.903	2.000	0.117	1.031
ID631864	631864	23	35.302	56.962	56.569	0	44	44	2	1	-10921639	126.714	124	76	185	2661	25.887	2.000	0.098	0.877
ID631857	631857	17	49.007	56.341	22.037	0	44	44	2	1	-10921639	148.810	152	110	195	3125	26.649	4.800	0.165	1.579
ID631859	631859	7	61.919	60.201	42.091	0	44	44	2	1	-10921639	196.143	197	142	247	4119	31.033	4.800	0.158	1.729
ID631858	631858	None	43.182	62.532	31.078	0	44	44	2	1	-10921639	134.286	137	85	185	2820	30.279	3.200	0.121	0.959
ID631861	631861	None	39.955	72.000	46.000	0	44	44	2	1	-10921639	218.619	222	175	248	4591	23.053	4.800	0.094	1.634
ID631860	631860	10	44.554	73.373	43.865	0	44	44	2	1	-10921639	204.095	204	143	248	4286	32.036	7.600	0.094	1.092
ID631863	631863	13	43.247	77.877	48.525	0	44	44	2	1	-10921639	179.048	189	115	237	3760	36.130	2.000	0.103	0.927
ID631862	631862	18	35.869	67.888	47.763	0	44	44	2	1	-10921639	173.238	170	117	224	3638	33.399	2.000	0.071	0.690
ID631849	631849	10	53.234	73.508	43.979	0	45	45	2	1	-10921639	214.476	216	157	253	4504	33.108	4.800	0.121	1.401
ID631848	631848	7	47.401	61.156	42.645	0	45	45	2	1	-10921639	207.190	214	154	235	4351	20.646	4.800	0.140	2.466
ID631851	631851	18	48.716	67.680	47.143	0	45	45	2	1	-10921639	186.810	183	147	237	3923	28.760	2.000	0.113	1.320
ID631850	631850	None	36.354	37.035	46.904	0	45	45	2	1	-10921639	124.286	121	86	173	2610	23.753	2.000	0.120	1.125
ID631853	631853	13	55.872	78.541	49.034	0	45	45	2	1	-10921639	207.048	202	149	252	4348	31.904	4.800	0.136	1.558
ID631852	631852	19	36.160	59.052	48.211	0	45	45	2	1	-10921639	151.238	145	92	197	3176	29.058	2.000	0.093	0.886
ID631855	631855	None	36.061	79.657	55.197	0	45	45	2	1	-10921639	130.476	134	93	183	2740	25.600	2.000	0.098	0.914
ID631854	631854	20	48.894	49.319	49.591	0	45	45	2	1	-10921639	146.190	143	96	215	3070	34.232	2.000	0.124	0.941
ID631856	631856	23	43.719	56.787	56.191	0	45	45	2	1	-10921639	146.571	139	105	195	3078	24.217	7.600	0.126	1.351
ID631847	631847	17	44.138	56.574	21.572	0	45	45	2	1	-10921639	136.381	137	101	177	2864	23.400	4.800	0.160	1.612
ID631846	631846	None	36.356	58.811	15.556	0	45	45	2	1	-10921639	119.095	115	92	192	2501	24.033	2.000	0.110	0.982
ID631881	631881	18	35.143	67.722	47.829	0	46	46	2	1	-10921639	164.000	159	109	220	3444	33.805	2.000	0.060	0.546
ID631880	631880	10	47.381	72.695	45.230	0	46	46	2	1	-10921639	238.238	248	187	255	5003	21.459	4.800	0.125	2.473
ID631883	631883	13	39.483	77.789	49.058	0	46	46	2	1	-10921639	191.429	199	134	244	4020	33.923	2.000	0.079	0.823
ID631882	631882	19	52.320	58.516	48.623	0	46	46	2	1	-10921639	184.619	180	106	242	3877	38.144	4.800	0.138	1.177
ID631885	631885	21	38.915	53.335	53.174	0	46	46	2	1	-10921639	147.143	144	107	201	3090	24.685	2.000	0.108	1.159
ID631884	631884	20	37.225	48.938	49.626	0	46	46	2	1	-10921639	145.857	140	104	206	3063	26.530	2.000	0.082	0.829
ID631877	631877	None	38.187	71.035	26.958	0	46	46	2	1	-10921639	142.000	144	110	181	2982	21.670	2.000	0.113	1.332
ID631876	631876	17	56.526	56.292	21.856	0	46	46	2	1	-10921639	143.095	134	101	200	3005	30.909	2.000	0.177	1.396
ID631879	631879	None	36.219	52.141	44.052	0	46	46	2	1	-10921639	146.571	143	111	185	3078	19.831	2.000	0.102	1.374
ID631878	631878	7	48.808	60.479	42.384	0	46	46	2	1	-10921639	220.190	220	167	255	4624	27.266	4.800	0.117	1.689
ID631887	631887	None	42.627	63.578	26.811	0	47	47	2	1	-10921639	139.667	135	102	206	2933	24.585	4.800	0.150	1.485
ID631886	631886	17	49.862	55.615	20.995	0	47	47	2	1	-10921639	165.810	167	107	209	3482	27.084	4.800	0.154	1.637
ID631889	631889	10	45.359	73.716	45.293	0	47	47	2	1	-10921639	234.905	243	190	255	4933	20.564	6.258	0.111	2.274
ID631888	631888	7	45.613	60.154	40.744	0	47	47	2	1	-10921639	215.238	220	144	253	4520	31.143	4.800	0.097	1.218
ID631891	631891	18	42.337	67.866	47.593	0	47	47	2	1	-10921639	181.905	177	126	235	3820	36.953	2.000	0.094	0.850
ID631890	631890	19	36.031	60.117	47.120	0	47	47	2	1	-10921639	185.000	181	128	246	3885	36.374	2.000	0.075	0.712
ID631893	631893	20	44.417	48.967	49.607	0	47	47	2	1	-10921639	170.524	172	116	241	3581	36.408	2.000	0.075	0.658
ID631892	631892	13	39.889	78.495	48.610	0	47	47	2	1	-10921639	187.571	191	121	243	3939	35.547	2.000	0.069	0.682
ID631895	631895	23	50.186	57.297	56.268	0	47	47	2	1	-10921639	150.857	150	96	209	3168	30.795	2.000	0.140	1.204
ID631894	631894	21	43.629	52.850	53.593	0	47	47	2	1	-10921639	155.810	161	78	204	3272	33.164	7.600	0.123	1.026
ID631913	631913	13	47.037	78.693	48.195	0	48	48	2	1	-10921639	218.810	228	164	255	4595	29.708	4.800	0.110	1.462
ID631912	631912	18	46.270	67.224	47.802	0	48	48	2	1	-10921639	178.333	180	131	241	3745	33.088	2.000	0.099	0.970
ID631915	631915	None	35.668	73.255	53.450	0	48	48	2	1	-10921639	152.571	157	115	187	3204	23.047	2.000	0.097	1.174
ID631914	631914	20	38.519	49.426	49.536	0	48	48	2	1	-10921639	161.571	156	111	227	3393	32.250	2.000	0.081	0.747
ID631917	631917	23	38.383	56.844	56.601	0	48	48	2	1	-10921639	113.000	104	65	192	2373	34.199	2.000	0.088	0.535
ID631916	631916	24	35.566	80.480	54.711	0	48	48	2	1	-10921639	131.429	138	65	196	2760	37.601	2.000	0.082	0.530
ID631909	631909	17	61.726	56.274	21.954	0	48	48	2	1	-10921639	152.667	153	102	233	3206	34.540	2.000	0.180	1.350
ID631911	631911	10	46.512	72.590	46.129	0	48	48	2	1	-10921639	241.381	248	195	255	5069	16.203	4.800	0.127	3.356
ID631910	631910	7	42.215	60.855	42.786	0	48	48	2	1	-10921639	223.095	233	182	253	4685	26.277	6.310	0.087	1.365
ID631905	631905	None	37.616	42.667	51.316	0	49	49	2	1	-10921639	146.762	142	114	215	3082	28.034	2.000	0.076	0.741
ID631904	631904	20	43.648	49.001	49.690	0	49	49	2	1	-10921639	145.286	142	93	213	3051	34.122	2.000	0.080	0.629
ID631907	631907	24	54.564	80.599	54.780	0	49	49	2	1	-10921639	168.333	176	92	233	3535	43.781	4.800	0.154	1.026
ID631906	631906	26	40.624	62.971	55.284	0	49	49	2	1	-10921639	125.952	128	86	186	2645	25.660	2.000	0.131	1.136
ID631908	631908	23	37.988	56.741	56.614	0	49	49	2	1	-10921639	121.476	119	72	180	2551	27.484	2.000	0.123	0.968
ID631897	631897	None	41.261	63.078	27.332	0	49	49	2	1	-10921639	146.143	148	109	206	3069	26.462	2.000	0.117	1.158
ID631896	631896	17	64.379	56.196	22.034	0	49	49	2	1	-10921639	160.905	148	119	233	3379	34.066	4.800	0.189	1.504
ID631899	631899	7	43.332	60.543	41.958	0	49	49	2	1	-10921639	200.714	190	154	244	4215	27.457	7.600	0.091	1.217
ID631898	631898	None	35.431	61.844	31.821	0	49	49	2	1	-10921639	142.571	137	95	206	2994	27.187	2.000	0.080	0.775
ID631901	631901	25	43.754	69.873	46.103	0	49	49	2	1	-10921639	204.905	210	166	248	4303	25.768	2.000	0.089	1.301
ID631900	631900	10	40.193	74.008	44.591	0	49	49	2	1	-10921639	233.048	243	192	255	4894	21.200	4.800	0.089	1.797
ID631903	631903	13	45.561	79.041	49.146	0	49	49	2	1	-10921639	220.429	223	181	252	4629	24.138	4.800	0.103	1.702
ID631902	631902	19	37.682	59.897	47.668	0	49	49	2	1	-10921639	165.667	163	102	225	3479	33.871	2.000	0.073	0.666
ID631933	631933	17	57.011	56.417	21.748	0	50	50	2	1	-10921639	168.952	161	112	237	3548	35.335	2.000	0.139	1.164
ID631935	631935	25	47.085	69.643	46.278	0	50	50	2	1	-10921639	228.238	239	172	255	4793	24.310	7.600	0.103	1.754
ID631934	631934	7	45.244	60.195	41.543	0	50	50	2	1	-10921639	218.190	215	172	253	4582	26.385	7.600	0.094	1.421
ID631937	631937	19	41.320	60.062	47.407	0	50	50	2	1	-10921639	188.048	195	128	242	3949	31.290	2.000	0.083	0.925
ID631936	631936	27	46.073	37.640	46.840	0	50	50	2	1	-10921639	153.095	149	117	214	3215	26.693	2.000	0.133	1.347
ID631939	631939	20	52.859	49.225	49.889	0	50	50	2	1	-10921639	154.571	143	92	234	3246	37.641	2.000	0.112	0.827
ID631938	631938	13	46.124	78.617	48.630	0	50	50	2	1	-10921639	221.810	237	143	255	4658	36.601	3.200	0.094	1.041
ID631941	631941	24	47.220	80.442	54.625	0	50	50	2	1	-10921639	139.905	147	74	201	2938	40.870	2.000	0.140	0.839
ID631940	631940	26	39.202	63.164	55.468	0	50	50	2	1	-10921639	116.381	112	86	175	2444	25.757	2.000	0.132	1.052
ID631919	631919	29	35.016	61.448	31.970	0	51	51	2	1	-10921639	138.143	134	92	199	2901	27.888	7.600	0.105	0.941
ID631918	631918	None	41.142	62.943	26.675	0	51	51	2	1	-10921639	152.143	145	111	209	3195	26.618	2.000	0.108	1.114
ID631929	631929	None	40.426	73.700	53.710	0	51	51	2	1	-10921639	141.524	137	92	190	2972	29.046	2.000	0.124	1.072
ID631928	631928	28	36.383	51.427	53.741	0	51	51	2	1	-10921639	156.905	158	112	192	3295	25.645	4.800	0.124	1.351
ID631931	631931	None	37.506	56.846	56.602	0	51	51	2	1	-10921639	114.238	110	69	170	2399	28.073	2.000	0.115	0.841
ID631930	631930	24	49.361	80.542	54.664	0	51	51	2	1	-10921639	145.714	156	71	223	3060	44.717	2.000	0.143	0.815
ID631932	631932	None	38.444	70.940	60.949	0	51	51	2	1	-10921639	87.571	86	50	173	1839	27.750	2.000	0.143	0.792
ID631921	631921	7	53.255	61.419	43.852	0	51	51	2	1	-10921639	229.857	241	168	255	4827	24.955	4.800	0.127	2.079
ID631920	631920	10	36.362	73.829	43.416	0	51	51	2	1	-10921639	202.429	201	143	255	4251	34.895	2.000	0.070	0.763
ID631923	631923	27	36.021	36.841	47.307	0	51	51	2	1	-10921639	149.619	147	97	197	3142	25.939	2.000	0.094	0.987
ID631922	631922	25	53.690	69.004	46.111	0	51	51	2	1	-10921639	212.190	210	161	251	4456	25.510	4.800	0.129	1.901
ID631925	631925	13	38.499	78.526	47.756	0	51	51	2	1	-10921639	238.381	249	200	255	5006	18.867	4.800	0.094	2.162
ID631924	631924	30	38.108	41.984	47.259	0	51	51	2	1	-10921639	192.429	197	153	239	4041	23.198	4.800	0.096	1.450
ID631927	631927	31	40.646	83.263	51.214	0	51	51	2	1	-10921639	184.524	189	130	229	3875	28.811	7.600	0.106	1.229
ID631926	631926	20	41.922	49.049	49.608	0	51	51	2	1	-10921639	176.762	168	119	243	3712	33.746	2.000	0.072	0.699
ID631969	631969	13	42.900	79.477	48.760	0	52	52	2	1	-10921639	228.714	247	131	255	4803	34.960	4.800	0.087	1.051
ID631968	631968	20	48.994	49.094	49.460	0	52	52	2	1	-10921639	189.476	187	135	244	3979	30.306	2.000	0.105	1.184
ID631971	631971	28	47.415	52.799	53.149	0	52	52	2	1	-10921639	160.952	163	117	232	3380	31.070	2.000	0.105	0.988
ID631970	631970	31	48.163	81.878	52.268	0	52	52	2	1	-10921639	205.286	218	114	247	4311	37.809	7.600	0.118	1.142
ID631972	631972	24	62.565	80.977	54.603	0	52	52	2	1	-10921639	165.000	164	78	241	3465	52.066	2.000	0.170	0.920
ID631961	631961	29	35.624	61.937	31.311	0	52	52	2	1	-10921639	127.667	130	88	185	2681	25.490	2.000	0.086	0.793
ID631960	631960	None	40.911	75.481	23.914	0	52	52	2	1	-10921639	157.476	159	130	196	3307	16.958	7.600	0.142	2.306
ID631963	631963	10	35.130	73.790	44.153	0	52	52	2	1	-10921639	221.857	230	166	255	4659	29.850	6.248	0.070	0.974
ID631962	631962	7	45.625	61.437	44.513	0	52	52	2	1	-10921639	227.381	244	162	255	4775	29.819	6.285	0.103	1.425
ID631965	631965	25	51.830	68.896	45.888	0	52	52	2	1	-10921639	205.048	208	139	248	4306	30.061	4.800	0.115	1.403
ID631964	631964	85	35.314	77.755	44.901	0	52	52	2	1	-10921639	230.571	246	171	255	4842	28.977	2.000	0.071	1.057
ID631967	631967	30	43.057	41.558	47.577	0	52	52	2	1	-10921639	174.238	166	129	229	3659	30.460	2.000	0.102	1.056
ID631966	631966	27	35.320	36.417	47.777	0	52	52	2	1	-10921639	142.095	140	97	213	2984	31.226	2.000	0.079	0.665
ID631959	631959	None	43.183	50.872	23.204	0	52	52	2	1	-10921639	128.619	126	77	211	2701	29.634	2.000	0.117	0.910
ID631958	631958	17	47.624	56.520	21.946	0	52	52	2	1	-10921639	167.048	158	131	218	3508	26.080	4.800	0.134	1.512
ID631945	631945	32	44.652	71.235	27.374	0	53	53	2	1	-10921639	171.667	176	130	209	3605	22.935	4.800	0.132	1.751
ID631944	631944	None	35.775	63.288	27.010	0	53	53	2	1	-10921639	137.857	140	85	192	2895	29.243	2.000	0.084	0.731
ID631947	631947	None	49.889	40.987	41.219	0	53	53	2	1	-10921639	161.143	154	110	227	3384	30.002	2.000	0.129	1.227
ID631946	631946	33	37.169	63.627	37.343	0	53	53	2	1	-10921639	132.619	128	79	220	2785	36.812	2.000	0.073	0.492
ID631949	631949	10	40.929	73.551	44.078	0	53	53	2	1	-10921639	233.524	246	175	255	4904	26.782	6.315	0.095	1.518
ID631948	631948	7	46.237	60.418	42.221	0	53	53	2	1	-10921639	214.714	219	153	255	4509	35.006	4.800	0.108	1.193
ID631951	631951	27	47.809	36.707	47.392	0	53	53	2	1	-10921639	165.286	168	106	227	3471	31.663	4.800	0.134	1.232
ID631950	631950	85	37.552	77.831	44.997	0	53	53	2	1	-10921639	230.571	243	172	255	4842	29.330	7.600	0.076	1.116
ID631943	631943	17	52.729	56.208	21.731	0	53	53	2	1	-10921639	165.762	167	111	230	3481	31.177	2.000	0.137	1.285
ID631942	631942	35	41.056	59.302	15.603	0	53	53	2	1	-10921639	136.048	133	91	194	2857	27.759	2.000	0.107	0.950
ID631953	631953	25	46.204	68.256	46.670	0	53	53	2	1	-10921639	212.667	222	156	255	4466	30.836	4.800	0.123	1.511
ID631952	631952	34	46.752	60.238	47.218	0	53	53	2	1	-10921639	214.048	215	149	255	4495	36.766	2.000	0.096	1.017
ID631955	631955	20	55.370	49.164	49.879	0	53	53	2	1	-10921639	163.667	158	105	241	3437	40.448	2.000	0.099	0.730
ID631954	631954	13	44.344	78.754	48.737	0	53	53	2	1	-10921639	227.762	241	180	255	4783	26.548	4.800	0.102	1.585
ID631957	631957	24	47.280	79.480	54.933	0	53	53	2	1	-10921639	151.905	154	72	204	3190	39.365	2.000	0.134	0.912
ID631956	631956	None	39.669	63.457	55.430	0	53	53	2	1	-10921639	119.190	106	83	190	2503	29.056	2.000	0.137	0.987
ID632009	632009	None	39.541	53.200	53.596	0	54	54	2	1	-10921639	146.143	140	101	210	3069	28.627	2.000	0.094	0.875
ID632008	632008	20	48.280	49.233	50.101	0	54	54	2	1	-10921639	153.095	150	100	237	3215	38.058	2.000	0.077	0.577
ID632011	632011	36	44.281	60.143	63.921	0	54	54	2	1	-10921639	114.857	115	72	181	2412	26.054	2.000	0.151	1.155
ID632010	632010	24	64.372	80.180	54.716	0	54	54	2	1	-10921639	173.286	167	97	244	3639	50.672	2.000	0.159	0.938
ID632001	632001	7	45.980	60.488	42.327	0	54	54	2	1	-10921639	221.048	238	157	255	4642	35.786	7.600	0.101	1.130
ID632000	632000	33	39.458	63.732	37.563	0	54	54	2	1	-10921639	153.381	145	104	228	3221	30.901	2.000	0.087	0.793
ID632003	632003	34	51.052	60.012	47.436	0	54	54	2	1	-10921639	225.810	239	171	255	4742	30.982	4.800	0.108	1.419
ID632002	632002	10	38.659	73.709	44.381	0	54	54	2	1	-10921639	227.762	238	164	253	4783	29.900	4.800	0.092	1.285
ID632005	632005	27	49.619	36.396	47.836	0	54	54	2	1	-10921639	153.762	147	92	215	3229	33.459	4.800	0.160	1.270
ID632004	632004	25	48.204	68.497	46.691	0	54	54	2	1	-10921639	197.762	196	150	247	4153	30.677	4.800	0.145	1.632
ID632007	632007	13	37.952	78.869	48.958	0	54	54	2	1	-10921639	232.333	243	166	255	4879	25.521	4.800	0.078	1.325
ID632006	632006	30	54.439	42.552	47.564	0	54	54	2	1	-10921639	207.190	204	158	247	4351	27.709	4.800	0.147	1.917
ID631995	631995	35	44.132	59.053	16.232	0	54	54	2	1	-10921639	129.857	129	78	195	2727	32.950	2.000	0.112	0.792
ID631997	631997	17	50.005	55.960	21.983	0	54	54	2	1	-10921639	147.571	142	104	225	3099	29.802	2.000	0.129	1.131
ID631996	631996	37	37.000	51.167	22.322	0	54	54	2	1	-10921639	114.333	110	73	158	2401	24.806	2.000	0.136	1.107
ID631999	631999	29	36.845	62.028	31.877	0	54	54	2	1	-10921639	133.238	130	92	220	2798	31.437	2.000	0.063	0.505
ID631998	631998	32	45.073	71.597	27.682	0	54	54	2	1	-10921639	132.667	133	82	201	2786	33.865	2.000	0.132	0.916
ID631977	631977	44	44.227	63.059	27.425	0	55	55	2	1	-10921639	147.714	137	105	209	3102	29.952	2.000	0.112	0.996
ID631976	631976	17	41.583	56.088	22.627	0	55	55	2	1	-10921639	137.238	138	83	202	2882	32.109	2.000	0.098	0.760
ID631979	631979	29	38.797	61.690	31.771	0	55	55	2	1	-10921639	139.619	130	106	222	2932	29.758	2.000	0.074	0.649
ID631978	631978	32	46.090	71.026	28.552	0	55	55	2	1	-10921639	139.286	134	83	208	2925	34.066	2.000	0.143	1.022
ID631981	631981	45	38.339	45.485	42.178	0	55	55	2	1	-10921639	159.952	158	116	206	3359	24.435	2.000	0.101	1.205
ID631980	631980	33	43.164	63.429	37.914	0	55	55	2	1	-10921639	169.476	170	115	232	3559	28.899	2.000	0.097	1.034
ID631983	631983	10	36.408	74.005	43.869	0	55	55	2	1	-10921639	228.333	238	163	255	4795	28.459	4.800	0.077	1.149
ID631982	631982	7	36.500	61.698	43.880	0	55	55	2	1	-10921639	235.952	249	180	255	4955	24.822	4.800	0.078	1.373
ID631973	631973	35	38.460	59.023	16.568	0	55	55	2	1	-10921639	121.905	117	69	191	2560	30.605	2.000	0.092	0.669
ID631975	631975	37	53.309	51.259	22.831	0	55	55	2	1	-10921639	136.571	131	92	205	2868	32.259	2.000	0.160	1.166
ID631974	631974	None	42.574	67.902	19.307	0	55	55	2	1	-10921639	156.571	161	111	195	3288	25.339	4.800	0.134	1.461
ID631993	631993	39	36.663	56.261	55.933	0	55	55	2	1	-10921639	130.190	131	90	177	2734	26.254	2.000	0.106	0.952
ID631992	631992	40	44.794	63.074	54.834	0	55	55	2	1	-10921639	119.476	115	71	214	2509	34.305	2.000	0.120	0.746
ID631994	631994	36	38.511	59.789	63.429	0	55	55	2	1	-10921639	104.333	101	57	173	2191	30.296	2.000	0.109	0.675
ID631985	631985	30	48.095	40.872	47.743	0	55	55	2	1	-10921639	174.095	171	105	234	3656	37.410	2.000	0.103	0.871
ID631984	631984	25	52.729	67.648	46.731	0	55	55	2	1	-10921639	229.905	244	156	255	4828	28.397	4.800	0.135	1.923
ID631987	631987	20	42.546	48.895	49.248	0	55	55	2	1	-10921639	173.952	172	140	233	3653	26.265	2.000	0.100	1.205
ID631986	631986	27	46.539	36.494	48.676	0	55	55	2	1	-10921639	140.429	129	82	202	2949	40.776	2.000	0.123	0.754
ID631989	631989	None	39.719	45.767	50.018	0	55	55	2	1	-10921639	179.667	176	130	238	3773	30.321	2.000	0.079	0.864
ID631988	631988	13	38.573	78.555	48.603	0	55	55	2	1	-10921639	223.333	244	167	255	4690	30.699	2.000	0.071	0.968
ID631991	631991	24	72.608	80.254	54.249	0	55	55	2	1	-10921639	184.238	192	100	251	3869	44.536	2.000	0.170	1.205
ID631990	631990	None	41.351	72.294	54.056	0	55	55	2	1	-10921639	135.905	130	91	190	2854	28.437	2.000	0.125	1.059
ID632013	632013	44	37.470	62.867	27.795	0	56	56	2	1	-10921639	149.714	150	114	202	3144	26.757	2.000	0.085	0.879
ID632012	632012	35	39.687	58.989	16.564	0	56	56	2	1	-10921639	126.952	120	87	216	2666	31.747	2.000	0.078	0.581
ID632015	632015	33	57.959	63.802	37.650	0	56	56	2	1	-10921639	166.476	154	131	238	3496	33.615	2.000	0.140	1.217
ID632014	632014	32	60.160	70.865	28.685	0	56	56	2	1	-10921639	149.571	140	90	234	3141	39.596	2.000	0.158	1.029
ID632025	632025	24	73.943	79.917	54.361	0	56	56	2	1	-10921639	201.857	196	149	252	4239	34.346	4.800	0.188	1.859
ID632024	632024	20	50.496	48.909	49.628	0	56	56	2	1	-10921639	167.762	171	111	235	3523	38.992	2.000	0.094	0.737
ID632027	632027	39	35.977	56.593	56.145	0	56	56	2	1	-10921639	140.571	131	111	191	2952	24.024	7.600	0.083	0.894
ID632026	632026	40	43.746	62.981	54.719	0	56	56	2	1	-10921639	127.952	124	79	222	2687	37.146	2.000	0.088	0.560
ID632029	632029	36	49.158	59.563	62.815	0	56	56	2	1	-10921639	125.000	131	62	205	2625	40.265	2.000	0.140	0.764
ID632028	632028	41	35.345	69.513	60.536	0	56	56	2	1	-10921639	94.857	95	48	163	1992	34.163	2.000	0.134	0.656
ID632017	632017	None	40.978	77.001	43.085	0	56	56	2	1	-10921639	205.952	218	147	255	4325	38.425	2.000	0.088	0.864
ID632016	632016	45	43.165	45.270	43.182	0	56	56	2	1	-10921639	188.000	181	140	242	3948	34.048	2.000	0.086	0.876
ID632019	632019	10	39.510	73.931	44.244	0	56	56	2	1	-10921639	229.143	241	182	255	4812	27.541	4.800	0.092	1.403
ID632018	632018	7	43.002	60.989	44.072	0	56	56	2	1	-10921639	239.762	249	190	255	5035	19.629	6.289	0.106	2.332
ID632021	632021	30	41.058	41.420	46.975	0	56	56	2	1	-10921639	191.762	195	128	243	4027	34.680	4.800	0.100	1.002
ID632020	632020	25	49.904	67.732	46.046	0	56	56	2	1	-10921639	233.619	241	192	255	4906	21.346	4.800	0.124	2.417
ID632023	632023	27	50.941	36.084	49.195	0	56	56	2	1	-10921639	137.095	135	73	199	2879	39.594	2.000	0.138	0.842
ID632022	632022	13	45.195	78.446	48.296	0	56	56	2	1	-10921639	232.190	239	148	255	4876	28.868	4.800	0.102	1.495
ID632065	632065	13	40.444	78.962	48.670	0	57	57	2	1	-10921639	233.000	244	187	255	4893	24.745	4.800	0.085	1.478
ID632064	632064	20	47.270	49.437	49.298	0	57	57	2	1	-10921639	187.857	185	143	242	3945	29.858	2.000	0.103	1.170
ID632067	632067	24	69.000	79.561	54.458	0	57	57	2	1	-10921639	189.952	197	121	249	3989	39.243	2.000	0.162	1.350
ID632066	632066	38	35.705	32.039	49.738	0	57	57	2	1	-10921639	112.190	101	73	181	2356	27.766	2.000	0.107	0.780
ID632069	632069	39	37.635	56.291	55.793	0	57	57	2	1	-10921639	122.619	120	72	194	2575	31.846	7.600	0.082	0.581
ID632068	632068	40	41.365	62.943	54.852	0	57	57	2	1	-10921639	121.619	114	82	213	2554	28.661	2.000	0.106	0.816
ID632071	632071	36	47.769	59.659	62.884	0	57	57	2	1	-10921639	135.619	131	98	213	2848	30.034	4.800	0.156	1.218
ID632070	632070	41	40.353	69.747	60.002	0	57	57	2	1	-10921639	90.952	92	43	170	1910	32.358	2.000	0.136	0.673
ID632057	632057	42	40.672	40.743	40.963	0	57	57	2	1	-10921639	166.333	157	112	227	3493	30.210	2.000	0.082	0.831
ID632056	632056	33	42.447	63.848	37.704	0	57	57	2	1	-10921639	149.381	139	105	218	3137	29.488	2.000	0.089	0.830
ID632059	632059	10	35.235	73.297	44.275	0	57	57	2	1	-10921639	213.762	227	156	251	4489	31.273	4.800	0.072	0.924
ID632058	632058	7	37.742	62.679	44.306	0	57	57	2	1	-10921639	225.381	241	147	255	4733	32.264	7.600	0.072	0.933
ID632061	632061	30	41.985	40.519	47.358	0	57	57	2	1	-10921639	214.762	213	171	251	4510	25.795	4.800	0.090	1.375
ID632060	632060	25	48.527	67.478	46.284	0	57	57	2	1	-10921639	210.238	219	173	247	4415	23.948	4.800	0.124	1.943
ID632063	632063	27	53.053	36.502	48.370	0	57	57	2	1	-10921639	185.429	200	114	235	3894	37.845	4.800	0.158	1.335
ID632062	632062	43	42.615	60.071	46.730	0	57	57	2	1	-10921639	220.000	237	156	255	4620	34.700	7.600	0.087	1.020
ID632051	632051	None	45.328	59.977	20.794	0	57	57	2	1	-10921639	151.714	145	112	228	3186	30.856	2.000	0.086	0.782
ID632050	632050	35	36.737	58.929	16.497	0	57	57	2	1	-10921639	125.905	124	81	197	2644	29.782	2.000	0.107	0.817
ID632053	632053	44	49.999	62.669	27.088	0	57	57	2	1	-10921639	169.762	171	114	235	3565	31.006	2.000	0.126	1.229
ID632052	632052	None	44.951	51.307	23.224	0	57	57	2	1	-10921639	119.429	110	85	182	2508	26.990	2.000	0.170	1.283
ID632055	632055	None	36.868	58.031	32.946	0	57	57	2	1	-10921639	140.143	138	102	187	2943	24.262	2.000	0.105	1.097
ID632054	632054	32	56.351	70.449	28.876	0	57	57	2	1	-10921639	152.905	147	96	227	3211	36.666	2.000	0.153	1.108
ID632041	632041	27	58.621	36.643	48.572	0	58	58	2	1	-10921639	179.095	186	98	246	3761	45.302	2.000	0.135	0.937
ID632040	632040	43	50.592	59.419	47.834	0	58	58	2	1	-10921639	186.429	194	101	246	3915	41.053	7.600	0.123	0.996
ID632043	632043	38	36.837	32.357	50.135	0	58	58	2	1	-10921639	121.524	112	59	177	2552	33.142	2.000	0.113	0.742
ID632042	632042	13	41.939	78.136	48.730	0	58	58	2	1	-10921639	237.381	251	158	255	4985	27.847	4.800	0.098	1.526
ID632045	632045	24	70.528	79.476	54.394	0	58	58	2	1	-10921639	194.048	196	112	252	4075	43.160	2.000	0.167	1.290
ID632044	632044	20	47.831	49.357	49.499	0	58	58	2	1	-10921639	179.238	175	137	239	3764	30.948	2.000	0.109	1.141
ID632047	632047	39	44.797	56.179	56.110	0	58	58	2	1	-10921639	125.857	116	78	209	2643	34.229	2.000	0.091	0.614
ID632046	632046	40	46.362	62.813	54.510	0	58	58	2	1	-10921639	135.810	128	93	205	2852	30.805	2.000	0.138	1.070
ID632033	632033	None	41.092	61.714	31.913	0	58	58	2	1	-10921639	166.000	161	128	232	3486	26.454	2.000	0.095	1.088
ID632032	632032	32	67.820	70.244	28.704	0	58	58	2	1	-10921639	177.238	175	110	243	3722	40.031	2.000	0.183	1.367
ID632035	632035	42	39.232	41.451	41.395	0	58	58	2	1	-10921639	167.952	167	123	233	3527	33.308	2.000	0.078	0.725
ID632034	632034	33	44.359	64.216	37.555	0	58	58	2	1	-10921639	174.667	172	134	241	3668	31.155	2.000	0.083	0.857
ID632037	632037	10	37.660	72.620	43.892	0	58	58	2	1	-10921639	227.762	233	172	253	4783	22.915	4.800	0.092	1.676
ID632036	632036	7	49.000	61.970	43.735	0	58	58	2	1	-10921639	236.048	243	181	255	4957	20.682	4.800	0.122	2.485
ID632039	632039	25	45.510	67.896	47.197	0	58	58	2	1	-10921639	212.000	218	161	247	4452	29.486	4.800	0.120	1.536
ID632038	632038	30	52.149	41.567	47.270	0	58	58	2	1	-10921639	218.143	220	172	253	4581	28.350	4.800	0.122	1.672
ID632031	632031	46	46.941	57.132	23.170	0	58	58	2	1	-10921639	149.762	157	95	218	3145	34.214	2.000	0.146	1.114
ID632030	632030	35	35.382	59.083	17.019	0	58	58	2	1	-10921639	116.952	116	76	205	2456	31.118	2.000	0.068	0.482
ID632049	632049	36	52.557	59.944	62.987	0	58	58	2	1	-10921639	143.095	139	92	213	3005	32.017	2.000	0.150	1.165
ID632048	632048	41	62.923	69.985	60.023	0	58	58	2	1	-10921639	108.429	101	54	219	2277	40.557	2.000	0.208	0.922
ID632073	632073	51	46.007	60.240	20.251	0	59	59	2	1	-10921639	173.381	181	116	229	3641	33.812	2.000	0.101	0.945
ID632072	632072	None	37.896	82.992	17.972	0	59	59	2	1	-10921639	119.143	115	93	164	2502	18.738	4.800	0.141	1.572
ID632075	632075	None	39.250	57.843	33.869	0	59	59	2	1	-10921639	139.476	142	86	195	2929	27.136	2.000	0.097	0.912
ID632074	632074	46	49.132	56.912	22.644	0	59	59	2	1	-10921639	175.667	171	133	234	3689	26.291	4.800	0.136	1.598
ID632077	632077	42	50.435	43.199	40.187	0	59	59	2	1	-10921639	173.333	170	124	228	3640	25.650	7.600	0.143	1.691
ID632076	632076	33	50.712	63.873	38.255	0	59	59	2	1	-10921639	189.000	183	125	248	3969	34.567	2.000	0.103	1.017
ID632079	632079	None	39.679	76.863	42.982	0	59	59	2	1	-10921639	217.095	225	148	255	4559	36.245	2.000	0.076	0.844
ID632078	632078	7	42.840	61.721	43.216	0	59	59	2	1	-10921639	230.714	242	180	255	4845	24.411	7.600	0.095	1.647
ID632089	632089	39	49.452	56.172	56.022	0	59	59	2	1	-10921639	140.143	138	88	211	2943	33.206	7.600	0.126	0.944
ID632088	632088	24	67.719	79.391	54.062	0	59	59	2	1	-10921639	167.952	170	82	244	3527	50.385	2.000	0.153	0.885
ID632091	632091	36	38.038	59.146	62.842	0	59	59	2	1	-10921639	109.571	104	69	157	2301	23.943	3.200	0.133	1.075
ID632090	632090	41	44.210	69.552	59.289	0	59	59	2	1	-10921639	116.381	109	74	202	2444	36.853	2.000	0.111	0.633
ID632081	632081	30	56.447	42.108	47.357	0	59	59	2	1	-10921639	204.333	206	152	251	4291	31.566	2.000	0.125	1.439
ID632080	632080	25	47.543	68.286	46.178	0	59	59	2	1	-10921639	219.714	228	166	252	4614	29.825	4.800	0.102	1.363
ID632083	632083	27	64.066	36.812	48.043	0	59	59	2	1	-10921639	186.667	192	116	249	3920	39.752	2.000	0.150	1.225
ID632082	632082	43	50.389	59.554	47.322	0	59	59	2	1	-10921639	224.762	233	168	255	4720	27.515	4.800	0.113	1.664
ID632085	632085	38	47.855	31.841	49.940	0	59	59	2	1	-10921639	137.381	130	92	204	2885	30.557	2.000	0.140	1.106
ID632084	632084	13	48.366	80.391	48.933	0	59	59	2	1	-10921639	226.857	235	171	255	4764	26.346	4.800	0.105	1.637
ID632087	632087	None	35.950	71.283	54.078	0	59	59	2	1	-10921639	140.095	134	90	204	2942	25.795	2.000	0.094	0.937
ID632086	632086	20	47.999	49.638	49.553	0	59	59	2	1	-10921639	163.286	156	107	237	3429	37.834	2.000	0.092	0.729
ID632109	632109	46	42.188	56.787	22.650	0	60	60	2	1	-10921639	136.429	130	92	219	2865	33.852	2.000	0.096	0.707
ID632108	632108	51	37.519	59.946	20.629	0	60	60	2	1	-10921639	145.381	140	96	224	3053	30.776	7.600	0.076	0.668
ID632111	632111	47	42.630	62.792	28.132	0	60	60	2	1	-10921639	170.714	171	123	227	3585	27.670	2.000	0.102	1.145
ID632110	632110	None	43.124	50.851	24.180	0	60	60	2	1	-10921639	131.619	130	104	180	2764	21.674	4.800	0.154	1.624
ID632121	632121	20	45.609	49.695	49.498	0	60	60	2	1	-10921639	159.143	157	90	229	3342	39.576	2.000	0.088	0.652
ID632120	632120	None	36.854	77.448	48.018	0	60	60	2	1	-10921639	234.952	247	162	255	4934	26.282	4.800	0.079	1.314
ID632123	632123	None	38.813	53.675	53.057	0	60	60	2	1	-10921639	144.048	143	96	222	3025	32.612	2.000	0.079	0.646
ID632122	632122	38	39.416	31.747	50.292	0	60	60	2	1	-10921639	127.714	126	96	185	2682	23.812	2.000	0.109	1.057
ID632125	632125	39	48.209	55.957	55.827	0	60	60	2	1	-10921639	145.667	143	101	220	3059	33.640	7.600	0.112	0.874
ID632124	632124	24	68.512	79.400	53.768	0	60	60	2	1	-10921639	183.095	190	101	244	3845	48.567	3.200	0.179	1.144
ID632127	632127	36	42.900	59.562	62.865	0	60	60	2	1	-10921639	116.048	117	46	167	2437	31.203	2.000	0.161	1.031
ID632126	632126	41	57.216	69.508	59.316	0	60	60	2	1	-10921639	114.429	105	63	211	2403	39.957	2.000	0.188	0.908
ID632113	632113	42	44.619	42.667	39.598	0	60	60	2	1	-10921639	162.714	157	114	229	3417	28.973	2.000	0.103	1.045
ID632112	632112	33	50.844	64.378	37.980	0	60	60	2	1	-10921639	183.190	176	117	248	3847	40.288	2.000	0.093	0.777
ID632115	632115	10	38.722	73.057	43.233	0	60	60	2	1	-10921639	225.952	241	156	255	4745	31.094	2.000	0.084	1.127
ID632114	632114	7	41.681	60.572	42.076	0	60	60	2	1	-10921639	223.667	232	170	255	4697	28.589	7.600	0.091	1.307
ID632117	632117	30	44.984	41.501	47.420	0	60	60	2	1	-10921639	206.667	206	166	251	4340	31.123	2.000	0.083	1.017
ID632116	632116	27	55.875	37.149	47.359	0	60	60	2	1	-10921639	202.762	205	133	249	4258	38.353	4.800	0.138	1.281
ID632119	632119	25	46.221	67.759	46.622	0	60	60	2	1	-10921639	226.333	243	147	255	4753	36.179	4.800	0.117	1.309
ID632118	632118	43	39.287	60.187	46.965	0	60	60	2	1	-10921639	217.476	218	172	255	4567	27.915	4.800	0.088	1.262
ID632137	632137	25	52.801	67.584	46.669	0	61	61	2	1	-10921639	216.762	237	111	255	4552	44.759	4.800	0.132	1.130
ID632136	632136	43	38.199	59.502	47.207	0	61	61	2	1	-10921639	215.762	223	134	255	4531	36.739	2.000	0.075	0.818
ID632139	632139	None	41.971	82.221	47.982	0	61	61	2	1	-10921639	223.190	225	166	255	4687	26.651	4.800	0.093	1.419
ID632138	632138	27	57.060	36.891	47.622	0	61	61	2	1	-10921639	195.190	206	126	249	4099	37.857	2.000	0.136	1.233
ID632141	632141	20	42.047	49.780	50.227	0	61	61	2	1	-10921639	178.571	173	120	239	3750	33.303	2.000	0.076	0.757
ID632140	632140	None	35.049	88.498	47.471	0	61	61	2	1	-10921639	128.143	124	87	189	2691	26.798	2.000	0.090	0.787
ID632143	632143	24	56.089	79.969	53.791	0	61	61	2	1	-10921639	179.667	191	107	247	3773	44.794	2.000	0.135	0.952
ID632142	632142	None	37.996	42.248	52.883	0	61	61	2	1	-10921639	131.476	125	71	209	2761	36.013	3.200	0.116	0.761
ID632129	632129	47	40.459	62.920	27.896	0	61	61	2	1	-10921639	167.333	170	125	210	3514	26.343	2.000	0.097	1.126
ID632128	632128	46	65.665	57.124	22.935	0	61	61	2	1	-10921639	166.238	171	100	242	3491	40.613	2.000	0.175	1.219
ID632131	632131	None	38.159	71.611	37.575	0	61	61	2	1	-10921639	136.190	129	81	210	2860	32.742	2.000	0.076	0.585
ID632130	632130	33	41.615	64.099	37.742	0	61	61	2	1	-10921639	198.762	196	126	247	4174	31.006	7.600	0.082	0.967
ID632133	632133	7	38.123	61.326	42.354	0	61	61	2	1	-10921639	226.000	248	144	255	4746	36.357	4.800	0.077	0.890
ID632132	632132	42	37.180	43.672	39.554	0	61	61	2	1	-10921639	145.714	140	101	205	3060	26.747	7.600	0.090	0.897
ID632135	632135	30	50.870	41.892	47.487	0	61	61	2	1	-10921639	190.952	189	124	243	4010	33.628	2.000	0.121	1.227
ID632134	632134	10	40.408	72.657	43.378	0	61	61	2	1	-10921639	230.524	244	171	255	4841	28.511	4.800	0.105	1.532
ID632145	632145	41	67.437	69.291	58.822	0	61	61	2	1	-10921639	114.190	101	60	222	2398	46.252	2.000	0.219	0.887
ID632144	632144	39	55.231	56.333	55.701	0	61	61	2	1	-10921639	159.762	158	97	238	3355	39.860	2.000	0.137	0.964
ID632146	632146	None	39.737	14.907	60.317	0	61	61	2	1	-10921639	81.000	76	45	142	1701	25.020	2.000	0.187	1.019
ID632105	632105	39	46.872	56.107	55.458	0	62	62	2	1	-10921639	153.905	159	100	229	3232	36.845	7.600	0.104	0.786
ID632104	632104	24	62.296	78.887	52.926	0	62	62	2	1	-10921639	211.143	222	152	253	4434	37.843	4.800	0.165	1.579
ID632107	632107	36	45.655	59.430	62.134	0	62	62	2	1	-10921639	141.381	134	112	192	2969	24.153	4.800	0.147	1.499
ID632106	632106	41	64.080	68.965	58.608	0	62	62	2	1	-10921639	103.048	88	49	214	2164	44.848	2.000	0.237	0.879
ID632097	632097	43	51.515	59.993	47.076	0	62	62	2	1	-10921639	228.000	246	159	255	4788	33.777	4.800	0.115	1.396
ID632096	632096	42	45.023	43.751	39.869	0	62	62	2	1	-10921639	156.048	152	120	229	3277	28.762	2.000	0.112	1.089
ID632099	632099	27	56.684	36.845	47.564	0	62	62	2	1	-10921639	186.667	194	121	244	3920	39.186	2.000	0.145	1.205
ID632098	632098	25	38.675	67.579	46.782	0	62	62	2	1	-10921639	228.952	247	157	255	4808	34.903	4.800	0.083	1.011
ID632101	632101	20	49.162	49.783	50.138	0	62	62	2	1	-10921639	174.762	162	110	242	3670	37.675	2.000	0.087	0.744
ID632100	632100	30	49.752	41.777	47.796	0	62	62	2	1	-10921639	209.619	214	164	249	4402	26.089	4.800	0.116	1.667
ID632103	632103	49	58.434	27.218	52.929	0	62	62	2	1	-10921639	117.095	107	60	185	2459	35.725	2.000	0.219	1.179
ID632102	632102	None	47.573	53.918	52.327	0	62	62	2	1	-10921639	172.048	166	129	242	3613	32.491	2.000	0.086	0.839
ID632093	632093	50	35.208	51.514	24.386	0	62	62	2	1	-10921639	128.238	129	92	167	2693	21.059	2.000	0.120	1.306
ID632092	632092	51	37.031	60.661	20.714	0	62	62	2	1	-10921639	154.667	148	100	209	3248	26.915	2.000	0.087	0.920
ID632095	632095	33	43.623	63.967	38.163	0	62	62	2	1	-10921639	196.000	202	145	246	4116	33.365	3.200	0.092	0.988
ID632094	632094	None	38.157	58.003	34.160	0	62	62	2	1	-10921639	129.857	126	86	190	2727	27.257	2.000	0.114	0.973
ID632161	632161	None	44.099	42.294	52.341	0	63	63	2	1	-10921639	146.524	149	102	213	3077	32.817	2.000	0.125	0.990
ID632160	632160	52	40.340	80.097	49.195	0	63	63	2	1	-10921639	224.190	232	167	253	4708	24.128	4.800	0.089	1.526
ID632163	632163	24	46.602	78.304	53.722	0	63	63	2	1	-10921639	160.810	167	92	220	3377	40.411	2.000	0.137	0.959
ID632162	632162	49	61.194	27.531	53.187	0	63	63	2	1	-10921639	124.810	109	85	223	2621	41.418	2.000	0.191	0.967
ID632165	632165	None	36.793	62.894	54.872	0	63	63	2	1	-10921639	127.476	128	78	190	2677	26.391	2.000	0.110	0.959
ID632164	632164	39	57.231	55.911	55.429	0	63	63	2	1	-10921639	161.238	153	97	239	3386	39.569	2.000	0.125	0.905
ID632167	632167	36	38.725	59.122	61.667	0	63	63	2	1	-10921639	112.524	106	79	192	2363	28.490	2.000	0.137	0.951
ID632166	632166	41	57.427	68.950	58.397	0	63	63	2	1	-10921639	106.571	95	65	208	2238	38.007	2.000	0.189	0.890
ID632153	632153	30	45.522	41.465	47.359	0	63	63	2	1	-10921639	199.667	205	144	251	4193	33.943	2.000	0.079	0.858
ID632152	632152	42	56.894	44.378	39.762	0	63	63	2	1	-10921639	180.048	173	130	243	3781	30.865	2.000	0.138	1.417
ID632155	632155	25	39.529	67.446	47.074	0	63	63	2	1	-10921639	233.571	249	157	255	4905	33.138	4.800	0.085	1.106
ID632154	632154	43	36.751	59.685	47.715	0	63	63	2	1	-10921639	196.476	200	117	252	4126	38.811	2.000	0.072	0.684
ID632157	632157	27	51.474	37.200	47.789	0	63	63	2	1	-10921639	188.000	189	129	243	3948	37.950	2.000	0.123	1.087
ID632156	632156	None	40.738	85.580	47.493	0	63	63	2	1	-10921639	145.905	142	85	213	3064	37.947	2.000	0.102	0.710
ID632159	632159	None	36.032	76.156	48.221	0	63	63	2	1	-10921639	244.000	252	199	255	5124	15.925	4.800	0.086	2.435
ID632158	632158	20	56.445	50.274	48.219	0	63	63	2	1	-10921639	199.619	202	138	248	4192	34.298	2.000	0.136	1.394
ID632147	632147	51	36.616	60.476	20.832	0	63	63	2	1	-10921639	161.619	159	121	199	3394	23.230	7.600	0.104	1.307
ID632149	632149	50	50.571	51.171	24.561	0	63	63	2	1	-10921639	131.381	126	96	187	2759	25.563	4.800	0.195	1.674
ID632148	632148	46	55.622	57.048	22.635	0	63	63	2	1	-10921639	142.714	145	78	228	2997	42.628	2.000	0.143	0.839
ID632151	632151	53	35.108	71.702	37.650	0	63	63	2	1	-10921639	151.667	148	107	213	3185	27.778	2.000	0.073	0.739
ID632150	632150	33	44.954	63.901	38.132	0	63	63	2	1	-10921639	205.048	205	144	252	4306	35.092	2.000	0.084	0.906
ID632169	632169	50	48.005	51.726	24.302	0	64	64	2	1	-10921639	126.190	120	86	177	2650	26.936	2.000	0.169	1.357
ID632168	632168	46	56.355	57.366	22.747	0	64	64	2	1	-10921639	169.905	175	90	241	3568	43.235	2.000	0.132	0.916
ID632171	632171	54	38.668	58.121	32.862	0	64	64	2	1	-10921639	122.524	115	77	205	2573	30.800	2.000	0.097	0.704
ID632170	632170	55	35.571	70.754	29.176	0	64	64	2	1	-10921639	126.095	129	87	190	2648	25.903	2.000	0.106	0.936
ID632173	632173	33	47.385	63.896	37.709	0	64	64	2	1	-10921639	189.571	191	137	243	3981	30.497	2.000	0.104	1.175
ID632172	632172	53	42.967	71.363	37.378	0	64	64	2	1	-10921639	142.714	134	82	225	2997	41.589	2.000	0.114	0.702
ID632175	632175	56	37.691	60.476	43.003	0	64	64	2	1	-10921639	218.286	227	133	255	4584	40.323	2.000	0.078	0.781
ID632174	632174	42	47.453	44.724	39.528	0	64	64	2	1	-10921639	153.048	150	107	229	3214	32.273	2.000	0.119	1.010
ID632185	632185	57	36.158	70.714	52.709	0	64	64	2	1	-10921639	144.048	137	97	209	3025	35.199	2.000	0.087	0.658
ID632184	632184	49	51.406	27.957	53.179	0	64	64	2	1	-10921639	124.524	116	73	219	2615	34.194	2.000	0.138	0.882
ID632187	632187	41	57.134	68.751	58.494	0	64	64	2	1	-10921639	106.810	95	65	209	2243	41.454	2.000	0.192	0.831
ID632186	632186	39	64.153	55.909	54.662	0	64	64	2	1	-10921639	184.286	185	98	249	3870	46.449	2.000	0.143	0.993
ID632177	632177	58	37.056	49.418	46.414	0	64	64	2	1	-10921639	175.381	171	123	235	3683	32.265	7.600	0.063	0.644
ID632176	632176	30	35.398	41.520	47.323	0	64	64	2	1	-10921639	189.333	190	120	232	3976	30.523	4.800	0.092	1.048
ID632179	632179	25	35.223	67.498	47.010	0	64	64	2	1	-10921639	235.857	246	182	255	4953	23.768	7.600	0.083	1.521
ID632178	632178	43	43.083	60.158	47.190	0	64	64	2	1	-10921639	229.667	241	171	255	4823	28.113	4.800	0.101	1.505
ID632181	632181	52	45.294	80.727	48.228	0	64	64	2	1	-10921639	222.952	237	166	255	4682	31.721	4.800	0.103	1.314
ID632180	632180	27	47.021	36.966	48.501	0	64	64	2	1	-10921639	156.857	147	97	232	3294	39.360	2.000	0.105	0.760
ID632183	632183	24	43.764	77.790	52.341	0	64	64	2	1	-10921639	207.619	205	142	255	4360	38.967	7.600	0.096	0.935
ID632182	632182	20	40.249	50.676	49.094	0	64	64	2	1	-10921639	194.476	194	137	246	4084	32.855	7.600	0.076	0.836
ID632201	632201	43	39.369	59.911	47.734	0	65	65	2	1	-10921639	224.429	242	152	255	4713	32.191	2.000	0.075	0.974
ID632200	632200	61	35.814	83.702	47.349	0	65	65	2	1	-10921639	178.095	180	114	235	3740	34.470	6.300	0.095	0.896
ID632203	632203	27	38.224	37.427	49.135	0	65	65	2	1	-10921639	152.667	148	107	230	3206	32.572	2.000	0.084	0.724
ID632202	632202	52	38.454	80.884	48.168	0	65	65	2	1	-10921639	221.048	228	171	255	4642	28.512	6.282	0.078	1.127
ID632205	632205	None	35.119	61.322	52.253	0	65	65	2	1	-10921639	155.190	149	106	225	3259	33.427	2.000	0.065	0.570
ID632204	632204	None	46.501	42.808	51.467	0	65	65	2	1	-10921639	184.333	197	128	243	3871	35.638	2.000	0.090	0.853
ID632207	632207	24	66.532	78.350	53.414	0	65	65	2	1	-10921639	209.000	223	140	253	4389	38.887	4.800	0.163	1.509
ID632206	632206	57	46.196	71.154	52.301	0	65	65	2	1	-10921639	159.238	152	107	235	3344	37.642	2.000	0.084	0.659
ID632193	632193	33	45.300	64.455	38.654	0	65	65	2	1	-10921639	207.619	214	152	246	4360	27.316	4.800	0.108	1.480
ID632192	632192	53	36.286	71.544	37.499	0	65	65	2	1	-10921639	135.333	138	71	204	2842	37.090	2.000	0.096	0.639
ID632195	632195	59	39.866	36.418	41.437	0	65	65	2	1	-10921639	141.381	134	102	215	2969	30.541	2.000	0.123	1.012
ID632194	632194	42	53.569	45.344	39.756	0	65	65	2	1	-10921639	176.238	166	137	238	3701	30.640	2.000	0.129	1.312
ID632197	632197	30	38.350	42.293	47.448	0	65	65	2	1	-10921639	198.667	201	138	244	4172	32.789	2.000	0.091	1.006
ID632196	632196	56	36.751	61.284	41.949	0	65	65	2	1	-10921639	228.381	246	139	255	4796	34.178	7.600	0.076	0.945
ID632199	632199	25	35.253	65.878	47.288	0	65	65	2	1	-10921639	217.857	218	164	252	4575	29.249	2.000	0.065	0.911
ID632198	632198	58	42.820	49.979	46.526	0	65	65	2	1	-10921639	207.810	208	157	244	4364	26.082	4.800	0.103	1.494
ID632209	632209	39	59.902	56.290	54.843	0	65	65	2	1	-10921639	156.762	147	81	237	3292	45.232	2.000	0.137	0.833
ID632208	632208	49	39.219	28.343	53.576	0	65	65	2	1	-10921639	99.810	91	57	167	2096	31.311	2.000	0.121	0.690
ID632211	632211	None	35.956	15.056	60.067	0	65	65	2	1	-10921639	61.762	58	26	130	1297	25.098	2.000	0.194	0.801
ID632210	632210	41	61.149	68.395	58.365	0	65	65	2	1	-10921639	116.476	98	77	191	2446	39.064	2.000	0.214	1.050
ID632212	632212	36	37.911	58.166	60.657	0	65	65	2	1	-10921639	113.143	111	74	173	2376	27.830	6.344	0.138	0.989
ID632189	632189	46	57.470	57.313	23.671	0	65	65	2	1	-10921639	177.429	190	101	243	3726	43.096	2.000	0.139	1.002
ID632188	632188	50	49.981	51.358	24.489	0	65	65	2	1	-10921639	158.048	159	117	214	3319	25.572	4.800	0.178	1.864
ID632191	632191	54	35.220	58.292	33.220	0	65	65	2	1	-10921639	137.095	131	87	190	2879	23.592	2.000	0.108	1.130
ID632190	632190	55	36.606	70.969	28.872	0	65	65	2	1	-10921639	123.143	115	78	181	2586	23.195	2.000	0.123	1.166
ID632233	632233	36	35.460	58.307	59.610	0	66	66	2	1	-10921639	147.333	143	116	218	3094	24.601	2.000	0.092	1.005
ID632232	632232	41	51.367	68.767	58.473	0	66	66	2	1	-10921639	105.524	100	68	186	2216	33.494	2.000	0.204	1.067
ID632225	632225	61	43.046	82.957	47.919	0	66	66	2	1	-10921639	184.238	182	121	248	3869	37.787	2.000	0.102	0.901
ID632224	632224	30	46.203	41.999	47.521	0	66	66	2	1	-10921639	216.238	223	163	252	4541	26.548	4.800	0.099	1.461
ID632227	632227	52	45.399	80.154	48.772	0	66	66	2	1	-10921639	231.000	238	163	255	4851	26.317	4.800	0.102	1.619
ID632226	632226	27	50.867	38.173	48.804	0	66	66	2	1	-10921639	177.095	185	104	241	3719	41.346	2.000	0.123	0.935
ID632229	632229	49	55.409	29.138	54.056	0	66	66	2	1	-10921639	123.000	117	77	208	2583	34.259	2.000	0.177	1.078
ID632228	632228	57	49.438	70.759	52.482	0	66	66	2	1	-10921639	183.619	181	131	243	3856	33.337	2.000	0.099	0.990
ID632231	632231	24	52.506	77.287	53.838	0	66	66	2	1	-10921639	184.810	195	96	243	3881	43.939	4.800	0.146	1.070
ID632230	632230	39	54.385	55.833	53.709	0	66	66	2	1	-10921639	188.190	194	106	246	3952	43.403	2.000	0.117	0.907
ID632217	632217	54	55.210	57.971	33.361	0	66	66	2	1	-10921639	167.905	164	101	234	3526	34.753	2.000	0.133	1.134
ID632216	632216	55	42.502	70.637	28.578	0	66	66	2	1	-10921639	122.095	116	83	197	2564	35.657	2.000	0.111	0.683
ID632219	632219	53	47.335	71.531	37.507	0	66	66	2	1	-10921639	169.000	166	101	239	3549	38.047	2.000	0.095	0.770
ID632218	632218	33	38.315	64.013	38.105	0	66	66	2	1	-10921639	206.619	208	130	252	4339	32.818	7.600	0.080	0.932
ID632221	632221	59	39.464	36.820	41.724	0	66	66	2	1	-10921639	147.619	144	110	210	3100	28.126	2.000	0.101	0.959
ID632220	632220	42	58.465	45.609	39.767	0	66	66	2	1	-10921639	181.143	175	133	242	3804	33.953	2.000	0.145	1.348
ID632223	632223	43	36.134	59.799	46.864	0	66	66	2	1	-10921639	223.714	242	135	255	4698	37.100	6.356	0.070	0.792
ID632222	632222	58	41.247	50.336	47.038	0	66	66	2	1	-10921639	186.143	182	139	237	3909	29.513	7.600	0.084	0.973
ID632213	632213	60	36.652	10.357	5.120	0	66	66	2	1	-10921639	75.524	72	45	126	1586	22.371	2.000	0.185	1.054
ID632215	632215	50	48.572	51.622	25.504	0	66	66	2	1	-10921639	127.333	126	73	178	2674	31.803	2.000	0.185	1.253
ID632214	632214	46	53.083	57.300	23.500	0	66	66	2	1	-10921639	171.095	178	98	237	3593	40.962	7.600	0.133	0.983
ID632265	632265	59	43.968	36.743	41.204	0	67	67	2	1	-10921639	151.238	148	109	219	3176	32.272	2.000	0.101	0.863
ID632264	632264	33	45.302	64.648	39.130	0	67	67	2	1	-10921639	215.762	237	114	255	4531	46.736	2.000	0.089	0.754
ID632267	632267	30	60.926	42.627	47.234	0	67	67	2	1	-10921639	219.190	234	163	255	4603	33.081	4.800	0.140	1.629
ID632266	632266	None	39.314	58.144	45.070	0	67	67	2	1	-10921639	226.952	248	164	255	4766	33.004	7.600	0.080	1.019
ID632269	632269	52	54.947	79.701	48.417	0	67	67	2	1	-10921639	212.762	222	153	253	4468	35.464	6.272	0.134	1.414
ID632268	632268	43	37.677	59.281	47.300	0	67	67	2	1	-10921639	235.857	249	180	255	4953	25.427	4.800	0.083	1.427
ID632271	632271	62	37.299	47.038	49.840	0	67	67	2	1	-10921639	180.952	178	102	241	3800	33.883	2.000	0.058	0.589
ID632270	632270	27	39.160	38.700	48.709	0	67	67	2	1	-10921639	170.762	170	77	241	3586	45.645	2.000	0.076	0.527
ID632257	632257	None	45.771	60.825	19.371	0	67	67	2	1	-10921639	194.381	202	140	246	4082	33.589	7.600	0.099	1.041
ID632256	632256	60	36.670	10.311	5.600	0	67	67	2	1	-10921639	85.429	83	52	133	1794	23.008	2.000	0.190	1.185
ID632259	632259	50	44.081	52.070	25.024	0	67	67	2	1	-10921639	128.381	121	77	180	2696	25.926	2.000	0.158	1.348
ID632258	632258	46	58.459	57.448	23.667	0	67	67	2	1	-10921639	186.000	186	107	246	3906	43.430	2.000	0.142	1.064
ID632261	632261	54	49.192	59.365	32.475	0	67	67	2	1	-10921639	177.524	182	114	238	3728	35.014	4.800	0.122	1.100
ID632260	632260	55	38.001	70.718	28.803	0	67	67	2	1	-10921639	141.190	138	101	199	2965	25.893	2.000	0.110	1.085
ID632263	632263	42	57.317	45.525	39.518	0	67	67	2	1	-10921639	169.238	168	124	241	3554	39.607	2.000	0.135	1.013
ID632262	632262	53	45.819	71.462	37.626	0	67	67	2	1	-10921639	156.905	149	98	235	3295	35.492	2.000	0.081	0.662
ID632273	632273	39	55.184	56.321	53.825	0	67	67	2	1	-10921639	189.762	194	98	248	3985	44.613	2.000	0.116	0.884
ID632272	632272	57	37.995	70.492	52.480	0	67	67	2	1	-10921639	167.524	164	102	235	3518	40.561	3.200	0.078	0.595
ID632275	632275	41	40.591	68.413	58.413	0	67	67	2	1	-10921639	114.190	112	72	181	2398	30.291	2.000	0.163	1.057
ID632274	632274	24	49.731	76.623	53.897	0	67	67	2	1	-10921639	184.048	185	119	246	3865	36.683	4.800	0.140	1.231
ID632276	632276	36	48.279	58.418	58.904	0	67	67	2	1	-10921639	151.286	152	98	218	3177	35.239	2.000	0.127	0.968
ID632235	632235	None	37.910	64.668	11.516	0	68	68	2	1	-10921639	143.333	145	114	189	3010	21.212	7.600	0.117	1.413
ID632234	632234	60	47.178	10.111	5.835	0	68	68	2	1	-10921639	92.000	87	52	166	1932	27.212	2.000	0.227	1.253
ID632237	632237	None	42.694	65.001	22.794	0	68	68	2	1	-10921639	189.190	185	142	241	3973	25.504	2.000	0.090	1.222
ID632236	632236	46	57.833	57.593	23.390	0	68	68	2	1	-10921639	184.762	187	137	241	3880	33.937	4.800	0.143	1.363
ID632239	632239	None	39.271	87.119	25.146	0	68	68	2	1	-10921639	122.905	123	81	156	2581	20.484	4.800	0.163	1.678
ID632238	632238	50	45.140	51.928	25.186	0	68	68	2	1	-10921639	121.048	115	90	172	2542	24.887	2.000	0.160	1.340
ID632249	632249	62	38.063	46.727	48.613	0	68	68	2	1	-10921639	199.810	204	128	249	4196	39.207	2.000	0.050	0.486
ID632248	632248	27	40.798	39.219	48.743	0	68	68	2	1	-10921639	177.143	185	107	239	3720	39.809	2.000	0.077	0.640
ID632251	632251	49	39.860	29.875	54.211	0	68	68	2	1	-10921639	115.048	107	87	171	2416	25.721	2.000	0.116	0.928
ID632250	632250	39	49.259	56.319	53.431	0	68	68	2	1	-10921639	188.000	185	107	246	3948	41.986	2.000	0.119	0.952
ID632253	632253	None	39.464	45.944	56.597	0	68	68	2	1	-10921639	92.524	86	50	153	1943	30.784	2.000	0.157	0.818
ID632252	632252	24	45.712	76.699	53.625	0	68	68	2	1	-10921639	192.524	194	124	246	4043	38.826	4.800	0.149	1.284
ID632255	632255	36	66.408	58.371	58.507	0	68	68	2	1	-10921639	158.333	153	83	235	3325	41.831	2.000	0.192	1.220
ID632254	632254	41	60.844	68.074	58.244	0	68	68	2	1	-10921639	124.905	115	83	191	2623	35.769	2.000	0.210	1.213
ID632241	632241	53	53.120	71.100	37.971	0	68	68	2	1	-10921639	159.143	152	105	238	3342	37.945	2.000	0.110	0.828
ID632240	632240	54	46.021	58.444	33.912	0	68	68	2	1	-10921639	147.952	150	65	225	3107	44.474	2.000	0.114	0.679
ID632243	632243	42	41.831	45.443	39.494	0	68	68	2	1	-10921639	156.333	150	102	233	3283	35.479	2.000	0.092	0.740
ID632242	632242	33	40.723	64.561	38.997	0	68	68	2	1	-10921639	220.048	227	158	255	4621	33.796	4.800	0.092	1.099
ID632245	632245	59	52.901	36.254	41.818	0	68	68	2	1	-10921639	185.286	183	121	241	3891	30.499	2.000	0.133	1.426
ID632244	632244	None	35.250	59.810	41.235	0	68	68	2	1	-10921639	223.286	239	162	255	4689	33.532	4.800	0.066	0.829
ID632247	632247	52	41.796	79.742	48.374	0	68	68	2	1	-10921639	210.143	220	139	251	4413	31.767	4.800	0.112	1.328
ID632246	632246	30	48.153	43.418	47.384	0	68	68	2	1	-10921639	224.238	234	152	255	4709	32.216	4.800	0.106	1.338
ID632329	632329	63	39.477	75.007	48.153	0	69	69	2	1	-10921639	232.048	238	178	255	4873	21.509	4.800	0.086	1.711
ID632328	632328	30	45.035	43.157	47.264	0	69	69	2	1	-10921639	226.810	239	162	255	4763	28.467	3.200	0.094	1.365
ID632331	632331	27	43.128	39.130	48.758	0	69	69	2	1	-10921639	187.524	200	112	244	3938	42.142	2.000	0.084	0.690
ID632330	632330	52	48.501	80.183	48.091	0	69	69	2	1	-10921639	203.714	204	152	248	4278	31.491	6.218	0.113	1.315
ID632333	632333	39	44.870	55.921	52.936	0	69	69	2	1	-10921639	185.571	197	124	241	3897	40.109	2.000	0.093	0.787
ID632332	632332	None	35.869	52.916	50.721	0	69	69	2	1	-10921639	203.667	210	140	251	4277	31.604	7.600	0.056	0.681
ID632335	632335	24	70.615	76.778	54.148	0	69	69	2	1	-10921639	193.190	196	119	248	4057	37.556	2.000	0.189	1.637
ID632334	632334	49	51.512	29.661	54.277	0	69	69	2	1	-10921639	131.714	121	91	208	2766	33.573	2.000	0.150	1.021
ID632321	632321	54	46.346	58.365	33.043	0	69	69	2	1	-10921639	171.857	170	112	233	3609	30.655	6.180	0.131	1.295
ID632320	632320	None	37.772	15.086	30.988	0	69	69	2	1	-10921639	67.524	63	36	106	1418	21.821	2.000	0.245	1.216
ID632323	632323	53	47.039	70.825	38.066	0	69	69	2	1	-10921639	162.190	156	96	234	3406	38.310	2.000	0.093	0.720
ID632322	632322	33	45.065	63.940	38.286	0	69	69	2	1	-10921639	215.476	239	128	255	4525	41.400	2.000	0.091	0.866
ID632325	632325	59	37.058	36.753	41.329	0	69	69	2	1	-10921639	160.429	157	120	220	3369	28.516	2.000	0.076	0.792
ID632324	632324	42	54.663	45.030	39.937	0	69	69	2	1	-10921639	154.667	148	101	234	3248	36.002	2.000	0.123	0.940
ID632327	632327	None	37.757	69.458	44.327	0	69	69	2	1	-10921639	234.000	246	197	255	4914	21.260	4.800	0.079	1.608
ID632326	632326	None	37.170	74.403	41.004	0	69	69	2	1	-10921639	187.619	190	135	244	3940	36.114	7.600	0.052	0.512
ID632317	632317	None	42.948	59.381	17.737	0	69	69	2	1	-10921639	166.905	166	107	218	3505	30.718	4.800	0.117	1.140
ID632316	632316	64	36.381	67.877	14.845	0	69	69	2	1	-10921639	131.952	131	83	178	2771	25.364	2.000	0.099	0.934
ID632319	632319	50	58.705	52.188	25.038	0	69	69	2	1	-10921639	132.619	120	86	213	2785	37.028	2.000	0.164	1.008
ID632318	632318	46	58.877	57.528	24.137	0	69	69	2	1	-10921639	167.619	154	128	239	3520	35.311	2.000	0.145	1.203
ID632337	632337	41	50.963	68.418	58.548	0	69	69	2	1	-10921639	120.143	109	67	196	2523	40.449	2.000	0.174	0.880
ID632336	632336	36	62.293	58.346	58.171	0	69	69	2	1	-10921639	160.857	156	112	234	3378	32.375	2.000	0.180	1.516
ID632339	632339	65	38.598	16.057	60.484	0	69	69	2	1	-10921639	63.238	59	27	135	1328	28.039	2.000	0.207	0.775
ID632338	632338	66	36.696	50.958	59.468	0	69	69	2	1	-10921639	98.381	93	67	171	2066	25.932	2.000	0.124	0.838
ID632289	632289	39	55.340	56.526	53.754	0	70	70	2	1	-10921639	188.619	194	115	248	3961	43.297	2.000	0.110	0.863
ID632288	632288	None	38.191	70.464	52.577	0	70	70	2	1	-10921639	154.286	147	98	228	3240	36.935	2.000	0.088	0.674
ID632291	632291	49	64.813	30.374	54.682	0	70	70	2	1	-10921639	142.714	128	82	228	2997	41.816	2.000	0.190	1.088
ID632290	632290	24	59.011	76.978	54.351	0	70	70	2	1	-10921639	193.905	194	117	246	4072	39.378	4.800	0.155	1.321
ID632293	632293	41	42.477	68.349	58.351	0	70	70	2	1	-10921639	114.714	110	59	168	2409	31.452	2.000	0.134	0.860
ID632292	632292	36	65.179	58.545	57.933	0	70	70	2	1	-10921639	167.667	177	106	239	3521	42.329	3.200	0.189	1.258
ID632295	632295	65	50.928	15.959	60.730	0	70	70	2	1	-10921639	75.714	72	39	158	1590	30.845	2.000	0.290	1.104
ID632294	632294	66	39.235	51.061	58.817	0	70	70	2	1	-10921639	95.952	93	57	167	2015	27.582	2.000	0.160	0.962
ID632281	632281	54	49.919	58.710	33.529	0	70	70	2	1	-10921639	182.714	185	125	239	3837	33.180	7.600	0.127	1.238
ID632280	632280	50	64.560	52.129	25.219	0	70	70	2	1	-10921639	152.381	144	95	234	3200	39.021	2.000	0.177	1.176
ID632283	632283	42	42.109	44.761	40.032	0	70	70	2	1	-10921639	152.286	149	104	229	3198	32.022	2.000	0.083	0.730
ID632282	632282	33	40.356	63.627	37.548	0	70	70	2	1	-10921639	223.857	244	163	255	4701	32.664	4.800	0.095	1.189
ID632285	632285	63	38.656	75.401	48.409	0	70	70	2	1	-10921639	237.381	244	181	255	4985	21.089	4.800	0.088	1.822
ID632284	632284	30	46.691	43.513	47.445	0	70	70	2	1	-10921639	221.095	228	168	255	4643	27.855	4.800	0.098	1.411
ID632287	632287	27	44.197	39.375	48.957	0	70	70	2	1	-10921639	170.286	172	86	234	3576	43.781	2.000	0.091	0.647
ID632286	632286	52	48.000	79.691	48.169	0	70	70	2	1	-10921639	213.429	214	157	252	4482	32.104	4.800	0.119	1.409
ID632277	632277	64	39.562	67.700	14.855	0	70	70	2	1	-10921639	146.000	147	120	182	3066	19.950	4.800	0.137	1.764
ID632279	632279	67	50.189	71.230	24.082	0	70	70	2	1	-10921639	172.619	167	129	238	3625	32.440	2.000	0.125	1.181
ID632278	632278	46	63.890	57.692	23.861	0	70	70	2	1	-10921639	198.190	195	137	246	4162	34.014	4.800	0.168	1.672
ID632297	632297	None	43.454	59.941	21.337	0	71	71	2	1	-10921639	210.762	218	149	249	4426	28.116	4.800	0.098	1.333
ID632296	632296	71	36.915	59.030	18.336	0	71	71	2	1	-10921639	172.857	170	129	235	3630	34.624	2.000	0.087	0.797
ID632299	632299	46	52.537	57.464	23.991	0	71	71	2	1	-10921639	196.000	194	131	248	4116	41.359	2.000	0.112	0.957
ID632298	632298	73	38.754	67.220	22.547	0	71	71	2	1	-10921639	161.048	157	112	228	3382	27.979	2.000	0.092	0.968
ID632301	632301	50	71.714	51.992	25.340	0	71	71	2	1	-10921639	166.571	150	116	243	3498	39.048	2.000	0.186	1.337
ID632300	632300	67	36.464	70.505	24.340	0	71	71	2	1	-10921639	147.619	144	105	199	3100	31.635	2.000	0.093	0.791
ID632303	632303	54	40.801	60.103	32.646	0	71	71	2	1	-10921639	172.190	170	133	220	3616	26.561	7.600	0.121	1.397
ID632302	632302	153	38.445	70.985	29.088	0	71	71	2	1	-10921639	121.762	119	76	183	2557	25.422	2.000	0.116	0.996
ID632313	632313	36	58.139	58.169	57.025	0	71	71	2	1	-10921639	191.238	197	124	248	4016	40.238	7.600	0.140	1.165
ID632312	632312	49	51.664	30.285	55.031	0	71	71	2	1	-10921639	113.286	107	71	186	2379	32.461	2.000	0.189	1.110
ID632315	632315	66	39.468	51.000	59.159	0	71	71	2	1	-10921639	112.762	110	59	177	2368	28.085	2.000	0.130	0.927
ID632314	632314	41	49.488	67.921	58.064	0	71	71	2	1	-10921639	119.762	117	76	199	2515	33.603	2.000	0.154	0.950
ID632305	632305	53	39.752	70.557	37.899	0	71	71	2	1	-10921639	157.095	154	100	228	3299	36.840	2.000	0.082	0.644
ID632304	632304	None	35.045	47.046	33.863	0	71	71	2	1	-10921639	107.143	98	73	183	2250	27.139	2.000	0.088	0.640
ID632307	632307	42	47.106	45.352	39.834	0	71	71	2	1	-10921639	159.381	154	112	230	3347	30.462	2.000	0.115	1.081
ID632306	632306	33	39.910	63.928	38.567	0	71	71	2	1	-10921639	222.619	223	150	255	4675	30.250	4.800	0.085	1.148
ID632309	632309	52	48.819	79.644	47.813	0	71	71	2	1	-10921639	226.190	223	172	255	4750	25.224	4.800	0.129	2.049
ID632308	632308	30	55.530	43.056	47.301	0	71	71	2	1	-10921639	215.619	218	157	252	4528	32.611	4.800	0.135	1.575
ID632311	632311	24	59.883	76.985	54.227	0	71	71	2	1	-10921639	191.905	202	117	244	4030	38.737	4.800	0.155	1.332
ID632310	632310	27	55.053	39.869	49.176	0	71	71	2	1	-10921639	194.762	206	130	251	4090	38.661	4.800	0.142	1.254
ID632385	632385	41	51.007	68.025	57.746	0	72	72	2	1	-10921639	125.762	129	77	200	2641	33.584	2.000	0.168	1.079
ID632384	632384	36	56.537	58.633	57.973	0	72	72	2	1	-10921639	176.524	164	117	232	3707	37.519	4.800	0.153	1.248
ID632386	632386	65	42.260	16.001	60.678	0	72	72	2	1	-10921639	73.000	71	26	143	1533	27.503	2.000	0.244	1.041
ID632363	632363	73	44.403	66.631	22.392	0	72	72	2	1	-10921639	161.143	157	101	233	3384	33.394	2.000	0.093	0.818
ID632362	632362	71	51.486	59.420	18.176	0	72	72	2	1	-10921639	162.000	147	100	234	3402	43.467	2.000	0.127	0.840
ID632365	632365	50	67.769	52.058	25.732	0	72	72	2	1	-10921639	144.048	129	83	234	3025	44.176	2.000	0.191	1.046
ID632364	632364	46	67.474	57.830	24.237	0	72	72	2	1	-10921639	197.952	201	125	251	4157	34.445	4.800	0.178	1.734
ID632367	632367	54	50.780	59.852	31.876	0	72	72	2	1	-10921639	184.095	187	111	230	3866	30.715	4.800	0.144	1.513
ID632366	632366	153	44.474	71.201	28.910	0	72	72	2	1	-10921639	121.667	125	77	194	2555	34.465	2.000	0.128	0.800
ID632377	632377	68	36.996	82.955	47.836	0	72	72	2	1	-10921639	159.000	158	97	230	3339	34.608	2.000	0.062	0.533
ID632376	632376	52	42.110	78.955	48.011	0	72	72	2	1	-10921639	223.905	237	158	255	4702	31.051	2.000	0.081	1.085
ID632379	632379	74	42.249	50.811	50.056	0	72	72	2	1	-10921639	198.429	192	148	247	4167	30.170	2.000	0.073	0.896
ID632378	632378	27	53.279	40.225	48.678	0	72	72	2	1	-10921639	199.810	216	120	255	4196	42.519	7.600	0.128	1.070
ID632381	632381	24	66.951	76.769	54.107	0	72	72	2	1	-10921639	208.857	218	145	253	4386	35.136	4.800	0.171	1.732
ID632380	632380	None	37.810	35.122	52.034	0	72	72	2	1	-10921639	121.810	119	68	185	2558	28.504	2.000	0.097	0.759
ID632383	632383	75	58.124	57.859	54.974	0	72	72	2	1	-10921639	194.000	201	114	251	4074	40.807	2.000	0.130	1.093
ID632382	632382	49	38.555	30.683	54.859	0	72	72	2	1	-10921639	115.762	117	74	176	2431	24.429	2.000	0.129	1.080
ID632369	632369	33	38.708	63.655	39.033	0	72	72	2	1	-10921639	223.714	242	145	255	4698	36.042	6.267	0.086	0.981
ID632368	632368	53	44.115	69.864	37.983	0	72	72	2	1	-10921639	146.667	144	86	223	3080	36.937	2.000	0.085	0.623
ID632371	632371	None	43.115	36.763	41.059	0	72	72	2	1	-10921639	133.095	126	95	220	2795	31.281	2.000	0.096	0.745
ID632370	632370	42	45.020	45.060	39.754	0	72	72	2	1	-10921639	168.810	163	130	235	3545	27.876	2.000	0.095	1.051
ID632373	632373	None	35.445	69.164	44.693	0	72	72	2	1	-10921639	244.571	252	215	255	5136	13.223	4.800	0.087	2.964
ID632372	632372	70	36.281	73.675	41.652	0	72	72	2	1	-10921639	198.810	200	125	253	4175	40.997	2.000	0.065	0.592
ID632375	632375	None	51.114	41.799	48.002	0	72	72	2	1	-10921639	218.476	224	166	255	4588	32.352	7.600	0.117	1.411
ID632374	632374	30	51.413	43.514	47.220	0	72	72	2	1	-10921639	213.905	218	135	255	4492	35.795	2.000	0.108	1.166
ID632409	632409	71	62.822	59.703	18.885	0	73	73	2	1	-10921639	176.524	181	104	246	3707	44.994	2.000	0.148	1.009
ID632408	632408	None	45.181	66.110	14.717	0	73	73	2	1	-10921639	138.762	135	96	195	2914	27.994	2.000	0.121	1.071
ID632411	632411	46	61.163	57.890	24.277	0	73	73	2	1	-10921639	187.238	186	128	247	3932	35.260	2.000	0.143	1.333
ID632410	632410	73	48.138	66.126	22.781	0	73	73	2	1	-10921639	170.190	167	134	237	3574	30.580	2.000	0.108	1.083
ID632413	632413	50	75.531	52.690	25.994	0	73	73	2	1	-10921639	152.762	135	98	243	3208	45.661	2.000	0.194	1.087
ID632412	632412	67	67.998	70.752	24.273	0	73	73	2	1	-10921639	176.571	167	120	243	3708	39.606	2.000	0.178	1.347
ID632415	632415	None	44.490	47.515	33.822	0	73	73	2	1	-10921639	110.905	105	52	191	2329	33.193	2.000	0.138	0.809
ID632414	632414	54	51.439	60.107	31.993	0	73	73	2	1	-10921639	184.381	195	138	222	3872	27.270	4.800	0.156	1.823
ID632425	632425	None	38.466	24.024	50.958	0	73	73	2	1	-10921639	75.000	69	46	152	1575	25.731	2.000	0.181	0.891
ID632424	632424	74	39.793	50.771	50.019	0	73	73	2	1	-10921639	209.476	205	164	249	4399	28.296	6.360	0.075	1.031
ID632427	632427	24	65.406	76.354	53.967	0	73	73	2	1	-10921639	196.286	194	124	252	4122	38.185	4.800	0.167	1.472
ID632426	632426	49	46.414	30.665	54.319	0	73	73	2	1	-10921639	123.571	115	77	178	2595	28.200	2.000	0.159	1.204
ID632429	632429	36	63.016	58.754	57.786	0	73	73	2	1	-10921639	174.905	162	112	242	3673	42.906	4.800	0.177	1.227
ID632428	632428	75	56.588	57.629	54.525	0	73	73	2	1	-10921639	207.524	225	133	253	4358	41.365	4.800	0.137	1.209
ID632431	632431	66	47.081	50.674	58.842	0	73	73	2	1	-10921639	95.905	92	49	187	2014	33.568	2.000	0.178	0.863
ID632430	632430	41	47.433	68.346	57.534	0	73	73	2	1	-10921639	123.095	114	71	199	2585	39.151	2.000	0.137	0.758
ID632417	632417	33	44.708	63.156	39.114	0	73	73	2	1	-10921639	220.571	238	143	255	4632	36.638	4.800	0.097	1.069
ID632416	632416	53	55.007	70.080	38.099	0	73	73	2	1	-10921639	160.190	152	101	235	3364	41.235	2.000	0.129	0.889
ID632419	632419	None	36.321	31.017	45.805	0	73	73	2	1	-10921639	115.571	116	77	168	2427	25.893	2.000	0.121	0.960
ID632418	632418	70	40.147	73.851	42.164	0	73	73	2	1	-10921639	194.476	197	131	255	4084	41.183	4.800	0.097	0.839
ID632421	632421	52	46.739	78.305	47.720	0	73	73	2	1	-10921639	226.810	244	159	255	4763	30.189	4.800	0.100	1.370
ID632420	632420	30	52.692	43.190	47.745	0	73	73	2	1	-10921639	220.571	230	154	253	4632	31.445	6.299	0.124	1.552
ID632423	632423	27	56.161	40.234	48.561	0	73	73	2	1	-10921639	192.619	211	112	251	4045	48.708	2.000	0.116	0.824
ID632422	632422	68	43.675	82.483	48.380	0	73	73	2	1	-10921639	196.238	201	138	243	4121	31.434	2.000	0.091	1.043
ID632432	632432	65	38.825	15.810	60.548	0	73	73	2	1	-10921639	72.429	65	43	131	1521	24.140	2.000	0.230	1.121
ID632361	632361	65	39.330	16.144	60.802	0	74	74	2	1	-10921639	63.190	58	32	134	1327	25.437	2.000	0.258	1.018
ID632360	632360	66	44.834	50.979	58.546	0	74	74	2	1	-10921639	94.048	92	46	167	1975	32.984	2.000	0.187	0.899
ID632353	632353	68	50.566	81.650	48.095	0	74	74	2	1	-10921639	200.286	205	145	252	4206	38.162	7.600	0.107	1.016
ID632352	632352	27	52.481	41.525	48.344	0	74	74	2	1	-10921639	233.143	246	163	255	4896	27.361	4.800	0.133	2.005
ID632355	632355	74	48.372	50.226	50.483	0	74	74	2	1	-10921639	229.524	241	173	255	4820	25.916	4.800	0.113	1.797
ID632354	632354	None	38.548	65.638	49.206	0	74	74	2	1	-10921639	186.714	187	149	239	3921	26.786	2.000	0.081	1.048
ID632357	632357	24	63.516	76.566	53.789	0	74	74	2	1	-10921639	197.857	210	117	255	4155	45.427	4.800	0.169	1.260
ID632356	632356	49	46.902	31.219	54.471	0	74	74	2	1	-10921639	114.381	107	71	209	2402	35.473	2.000	0.135	0.768
ID632359	632359	41	39.489	68.300	57.389	0	74	74	2	1	-10921639	113.524	110	67	164	2384	30.066	2.000	0.145	0.958
ID632358	632358	36	65.092	58.339	56.499	0	74	74	2	1	-10921639	197.810	211	107	249	4154	44.978	4.800	0.175	1.309
ID632345	632345	54	72.160	59.661	32.250	0	74	74	2	1	-10921639	193.810	197	124	251	4070	41.634	4.800	0.189	1.479
ID632344	632344	46	51.491	57.787	24.522	0	74	74	2	1	-10921639	170.000	158	114	238	3570	39.628	2.000	0.120	0.917
ID632347	632347	None	36.402	40.017	38.931	0	74	74	2	1	-10921639	134.810	131	106	192	2831	21.910	2.000	0.103	1.152
ID632346	632346	53	58.298	70.407	37.966	0	74	74	2	1	-10921639	177.476	182	95	242	3727	40.328	2.000	0.132	1.029
ID632349	632349	None	35.291	60.318	40.859	0	74	74	2	1	-10921639	223.714	247	112	255	4698	44.951	7.600	0.066	0.615
ID632348	632348	None	46.319	45.157	40.156	0	74	74	2	1	-10921639	152.476	148	106	228	3202	30.540	2.000	0.099	0.902
ID632351	632351	69	35.806	69.301	44.385	0	74	74	2	1	-10921639	240.905	248	194	255	5059	17.515	4.800	0.083	2.101
ID632350	632350	70	39.782	73.623	42.362	0	74	74	2	1	-10921639	194.286	192	114	253	4080	44.902	2.000	0.078	0.629
ID632341	632341	71	61.732	59.562	18.360	0	74	74	2	1	-10921639	202.762	202	147	252	4258	36.878	4.800	0.151	1.443
ID632340	632340	72	36.655	3.211	5.808	0	74	74	2	1	-10921639	128.095	128	81	177	2690	21.831	6.271	0.129	1.338
ID632343	632343	50	70.113	52.800	25.337	0	74	74	2	1	-10921639	180.429	175	120	246	3789	37.200	2.000	0.176	1.449
ID632342	632342	67	57.544	70.355	24.240	0	74	74	2	1	-10921639	178.000	170	134	242	3738	34.106	2.000	0.135	1.242
ID632393	632393	76	42.805	47.586	34.161	0	75	75	2	1	-10921639	110.476	107	60	176	2320	32.112	2.000	0.143	0.861
ID632392	632392	54	81.473	59.237	32.924	0	75	75	2	1	-10921639	201.857	202	135	255	4239	38.868	4.800	0.217	1.852
ID632395	632395	33	39.543	63.840	39.233	0	75	75	2	1	-10921639	214.048	227	129	255	4495	40.340	2.000	0.074	0.732
ID632394	632394	53	56.681	70.158	38.045	0	75	75	2	1	-10921639	153.571	142	85	237	3225	43.024	2.000	0.122	0.775
ID632397	632397	70	35.670	73.023	44.018	0	75	75	2	1	-10921639	230.238	238	159	255	4835	26.578	4.800	0.081	1.301
ID632396	632396	69	35.286	69.290	44.282	0	75	75	2	1	-10921639	235.190	246	173	255	4939	25.459	3.200	0.071	1.222
ID632399	632399	None	39.340	51.987	46.792	0	75	75	2	1	-10921639	229.048	234	192	255	4810	21.228	7.600	0.079	1.581
ID632398	632398	30	43.956	43.525	47.206	0	75	75	2	1	-10921639	232.048	246	164	255	4873	28.370	4.800	0.093	1.392
ID632387	632387	72	38.097	2.917	6.757	0	75	75	2	1	-10921639	119.905	119	73	175	2518	27.359	2.000	0.121	0.946
ID632389	632389	46	55.643	57.831	24.439	0	75	75	2	1	-10921639	194.333	195	137	246	4081	38.738	4.800	0.133	1.181
ID632388	632388	71	57.287	59.495	18.452	0	75	75	2	1	-10921639	185.952	167	116	246	3905	42.215	2.000	0.140	1.083
ID632391	632391	50	68.507	53.041	26.049	0	75	75	2	1	-10921639	160.333	161	93	241	3367	43.194	2.000	0.168	1.066
ID632390	632390	67	62.828	69.647	24.804	0	75	75	2	1	-10921639	178.143	177	131	244	3741	36.020	2.000	0.142	1.233
ID632401	632401	None	40.055	78.734	48.151	0	75	75	2	1	-10921639	229.857	241	164	255	4827	26.547	4.800	0.088	1.400
ID632400	632400	27	45.104	41.034	48.125	0	75	75	2	1	-10921639	229.429	237	182	255	4818	23.608	4.800	0.113	1.974
ID632403	632403	None	35.705	24.741	50.228	0	75	75	2	1	-10921639	86.762	82	50	150	1822	26.355	2.000	0.135	0.785
ID632402	632402	68	38.204	82.435	47.975	0	75	75	2	1	-10921639	199.524	196	145	251	4190	31.159	7.600	0.080	0.950
ID632405	632405	24	63.612	76.953	53.696	0	75	75	2	1	-10921639	191.810	196	107	251	4028	47.427	2.000	0.153	1.070
ID632404	632404	49	48.957	30.954	54.372	0	75	75	2	1	-10921639	127.571	130	74	180	2679	33.496	2.000	0.155	1.024
ID632407	632407	65	43.722	16.021	60.233	0	75	75	2	1	-10921639	73.714	64	39	147	1548	29.133	2.000	0.203	0.854
ID632406	632406	36	69.684	58.722	56.814	0	75	75	2	1	-10921639	185.571	185	73	251	3897	52.313	2.000	0.188	1.121
ID632449	632449	24	63.012	76.693	53.339	0	76	76	2	1	-10921639	218.571	222	154	255	4590	30.018	4.800	0.158	1.983
ID632448	632448	74	36.089	50.349	49.833	0	76	76	2	1	-10921639	211.381	218	123	252	4439	36.829	7.600	0.073	0.776
ID632451	632451	49	41.861	31.133	54.498	0	76	76	2	1	-10921639	117.857	112	67	187	2475	32.699	2.000	0.105	0.682
ID632450	632450	77	58.424	58.016	54.060	0	76	76	2	1	-10921639	205.476	224	120	255	4315	45.705	2.000	0.128	1.018
ID632453	632453	41	58.161	68.204	57.395	0	76	76	2	1	-10921639	139.905	130	69	208	2938	36.848	2.000	0.175	1.131
ID632452	632452	78	59.599	51.782	57.295	0	76	76	2	1	-10921639	139.905	138	92	227	2938	36.343	2.000	0.169	1.112
ID632455	632455	None	43.370	50.000	80.000	0	76	76	2	1	-10921639	75.238	65	43	153	1580	30.163	2.000	0.227	0.924
ID632454	632454	36	63.476	58.823	57.383	0	76	76	2	1	-10921639	180.810	182	101	246	3797	49.165	2.000	0.159	1.011
ID632441	632441	53	49.435	70.135	38.083	0	76	76	2	1	-10921639	144.619	147	92	228	3037	39.715	2.000	0.108	0.710
ID632440	632440	76	37.424	47.531	34.378	0	76	76	2	1	-10921639	105.762	105	65	172	2221	29.297	2.000	0.148	0.929
ID632443	632443	33	43.417	63.390	39.648	0	76	76	2	1	-10921639	227.667	244	173	255	4781	27.578	4.800	0.094	1.414
ID632442	632442	79	41.884	44.851	40.053	0	76	76	2	1	-10921639	142.286	137	107	225	2988	29.878	2.000	0.088	0.774
ID632445	632445	30	54.430	43.629	47.237	0	76	76	2	1	-10921639	228.810	241	157	255	4805	32.465	4.800	0.129	1.606
ID632444	632444	70	39.186	72.854	43.298	0	76	76	2	1	-10921639	219.381	233	131	255	4607	38.436	4.800	0.082	0.863
ID632447	632447	68	43.627	81.605	47.521	0	76	76	2	1	-10921639	192.714	183	124	243	4047	39.998	7.600	0.098	0.863
ID632446	632446	27	43.510	40.083	47.665	0	76	76	2	1	-10921639	210.095	215	147	252	4412	30.465	4.800	0.100	1.252
ID632433	632433	71	62.921	59.399	18.112	0	76	76	2	1	-10921639	199.714	200	124	251	4194	39.751	2.000	0.153	1.333
ID632435	632435	46	52.648	57.733	24.762	0	76	76	2	1	-10921639	201.857	195	148	248	4239	36.856	4.800	0.123	1.199
ID632434	632434	80	42.868	63.751	23.190	0	76	76	2	1	-10921639	164.857	164	119	234	3462	31.523	2.000	0.093	0.893
ID632437	632437	50	71.884	53.085	26.295	0	76	76	2	1	-10921639	171.810	163	120	247	3608	42.661	2.000	0.166	1.148
ID632436	632436	67	56.573	69.217	25.102	0	76	76	2	1	-10921639	164.190	158	114	230	3448	32.480	2.000	0.158	1.378
ID632439	632439	54	70.293	59.632	33.154	0	76	76	2	1	-10921639	207.190	220	138	251	4351	34.413	4.800	0.191	1.935
ID632438	632438	None	44.830	73.952	28.171	0	76	76	2	1	-10921639	152.381	152	120	214	3200	25.935	2.000	0.118	1.236
ID632553	632553	70	47.805	73.087	42.833	0	77	77	2	1	-10921639	225.667	246	158	255	4739	33.161	4.800	0.113	1.387
ID632552	632552	79	42.595	45.097	40.115	0	77	77	2	1	-10921639	144.286	134	107	224	3030	29.043	2.000	0.107	0.961
ID632555	632555	68	40.358	81.546	47.483	0	77	77	2	1	-10921639	175.476	182	105	239	3685	38.565	7.600	0.080	0.677
ID632554	632554	None	41.146	69.080	44.257	0	77	77	2	1	-10921639	232.095	244	167	255	4874	27.776	4.800	0.090	1.376
ID632557	632557	30	52.572	42.961	48.142	0	77	77	2	1	-10921639	232.952	241	194	255	4892	19.543	4.800	0.138	2.897
ID632556	632556	27	55.066	39.744	48.107	0	77	77	2	1	-10921639	209.810	213	162	255	4406	34.467	4.800	0.127	1.368
ID632559	632559	24	58.138	76.336	53.406	0	77	77	2	1	-10921639	219.333	229	154	253	4606	30.203	4.800	0.137	1.747
ID632558	632558	74	40.152	49.916	49.689	0	77	77	2	1	-10921639	210.381	224	145	253	4418	34.745	7.600	0.069	0.777
ID632545	632545	80	44.117	63.452	23.314	0	77	77	2	1	-10921639	206.381	213	145	247	4334	30.787	2.000	0.100	1.224
ID632544	632544	71	51.716	59.574	18.288	0	77	77	2	1	-10921639	210.905	209	153	253	4429	33.480	6.348	0.127	1.419
ID632547	632547	67	51.750	69.600	25.038	0	77	77	2	1	-10921639	158.905	147	109	233	3337	33.403	2.000	0.127	1.074
ID632546	632546	46	52.543	57.655	24.752	0	77	77	2	1	-10921639	211.190	214	159	251	4435	29.817	4.800	0.126	1.588
ID632549	632549	54	68.208	59.210	33.652	0	77	77	2	1	-10921639	202.524	213	149	251	4253	36.073	4.800	0.174	1.665
ID632548	632548	50	66.828	53.346	26.349	0	77	77	2	1	-10921639	160.476	148	90	242	3370	48.786	2.000	0.169	0.952
ID632551	632551	33	38.709	63.499	39.421	0	77	77	2	1	-10921639	221.762	227	144	255	4657	32.828	4.800	0.080	1.006
ID632550	632550	53	41.435	70.003	37.993	0	77	77	2	1	-10921639	134.905	130	78	227	2833	36.722	2.000	0.070	0.482
ID632543	632543	None	39.533	58.548	9.754	0	77	77	2	1	-10921639	119.143	115	83	168	2502	23.576	2.000	0.138	1.226
ID632542	632542	None	35.559	2.678	6.455	0	77	77	2	1	-10921639	129.048	125	79	189	2710	29.234	2.000	0.094	0.762
ID632561	632561	77	70.551	58.170	55.298	0	77	77	2	1	-10921639	203.333	225	109	255	4270	47.991	2.000	0.169	1.228
ID632560	632560	49	38.547	30.921	53.768	0	77	77	2	1	-10921639	117.143	114	76	182	2460	23.896	2.000	0.131	1.137
ID632563	632563	41	43.896	67.816	57.325	0	77	77	2	1	-10921639	139.429	143	95	186	2928	29.851	2.000	0.134	1.107
ID632562	632562	78	45.479	51.237	56.767	0	77	77	2	1	-10921639	104.810	97	53	187	2201	37.784	2.000	0.153	0.734
ID632457	632457	46	50.419	57.927	24.668	0	78	78	2	1	-10921639	217.333	220	162	255	4564	34.017	4.800	0.113	1.299
ID632456	632456	71	51.008	59.295	18.001	0	78	78	2	1	-10921639	213.143	214	158	252	4476	30.248	6.291	0.136	1.683
ID632459	632459	50	65.806	53.240	26.649	0	78	78	2	1	-10921639	153.762	150	86	237	3229	47.975	2.000	0.174	0.950
ID632458	632458	67	52.684	70.114	25.334	0	78	78	2	1	-10921639	168.810	162	111	238	3545	35.410	2.000	0.119	1.017
ID632461	632461	53	46.989	70.205	38.245	0	78	78	2	1	-10921639	143.333	135	71	225	3010	44.178	2.000	0.096	0.566
ID632460	632460	54	63.857	59.406	33.539	0	78	78	2	1	-10921639	196.048	199	140	249	4117	36.634	4.800	0.157	1.451
ID632463	632463	70	37.484	72.933	43.164	0	78	78	2	1	-10921639	224.286	239	161	255	4710	33.915	2.000	0.077	0.943
ID632462	632462	33	41.610	63.036	39.220	0	78	78	2	1	-10921639	224.762	237	170	255	4720	30.131	4.800	0.093	1.275
ID632465	632465	30	53.715	43.107	47.530	0	78	78	2	1	-10921639	218.952	223	157	253	4598	30.520	6.306	0.130	1.646
ID632464	632464	68	45.582	81.998	46.993	0	78	78	2	1	-10921639	185.952	186	125	246	3905	36.132	2.000	0.089	0.837
ID632467	632467	24	70.840	76.162	53.243	0	78	78	2	1	-10921639	212.857	230	142	255	4470	37.938	4.800	0.170	1.629
ID632466	632466	None	36.602	78.280	47.806	0	78	78	2	1	-10921639	238.429	249	205	255	5007	18.015	4.800	0.080	1.957
ID632469	632469	77	69.992	58.167	55.823	0	78	78	2	1	-10921639	198.762	214	114	255	4174	48.313	2.000	0.175	1.227
ID632468	632468	49	44.884	30.693	54.149	0	78	78	2	1	-10921639	123.905	115	88	205	2602	31.223	2.000	0.145	1.003
ID632471	632471	41	47.151	68.038	56.978	0	78	78	2	1	-10921639	124.238	123	62	191	2609	32.241	2.000	0.156	1.037
ID632470	632470	None	35.354	82.878	56.201	0	78	78	2	1	-10921639	109.810	107	62	170	2306	22.677	2.000	0.129	1.107
ID632495	632495	71	60.468	58.841	17.936	0	79	79	2	1	-10921639	217.905	220	167	255	4576	29.283	4.800	0.149	1.935
ID632494	632494	81	44.545	47.855	14.890	0	79	79	2	1	-10921639	99.619	98	57	172	2092	27.917	2.000	0.168	1.027
ID632505	632505	68	44.763	81.604	46.412	0	79	79	2	1	-10921639	179.762	168	116	244	3775	41.587	7.600	0.092	0.726
ID632504	632504	70	41.144	72.850	43.354	0	79	79	2	1	-10921639	219.810	224	153	255	4616	36.723	4.800	0.094	1.026
ID632507	632507	74	37.551	49.943	49.542	0	79	79	2	1	-10921639	214.762	235	135	253	4510	37.628	4.800	0.072	0.764
ID632506	632506	30	48.153	40.245	47.878	0	79	79	2	1	-10921639	215.095	219	154	255	4517	33.208	7.600	0.104	1.216
ID632509	632509	49	79.052	30.142	53.751	0	79	79	2	1	-10921639	157.429	159	96	233	3306	41.602	2.000	0.254	1.533
ID632508	632508	24	67.282	76.149	53.170	0	79	79	2	1	-10921639	218.762	242	135	255	4594	38.792	4.800	0.166	1.602
ID632511	632511	41	52.494	67.888	56.714	0	79	79	2	1	-10921639	127.810	124	58	189	2684	37.696	2.000	0.170	0.987
ID632510	632510	77	76.314	58.014	55.868	0	79	79	2	1	-10921639	197.333	229	119	255	4144	50.571	2.000	0.185	1.219
ID632497	632497	67	50.111	69.773	25.046	0	79	79	2	1	-10921639	155.190	153	107	237	3259	36.239	2.000	0.092	0.720
ID632496	632496	46	51.167	57.734	25.373	0	79	79	2	1	-10921639	209.333	210	154	252	4396	30.569	2.000	0.101	1.256
ID632499	632499	82	36.902	73.896	26.895	0	79	79	2	1	-10921639	150.571	140	114	201	3162	28.232	7.600	0.109	1.049
ID632498	632498	50	53.917	53.248	26.504	0	79	79	2	1	-10921639	142.429	134	73	228	2991	46.395	2.000	0.135	0.729
ID632501	632501	53	45.317	69.750	38.269	0	79	79	2	1	-10921639	150.667	152	64	233	3164	47.260	2.000	0.091	0.533
ID632500	632500	54	63.819	59.380	33.512	0	79	79	2	1	-10921639	203.190	201	126	249	4267	39.528	4.800	0.165	1.458
ID632503	632503	None	44.665	44.783	40.624	0	79	79	2	1	-10921639	180.476	181	126	238	3790	30.051	2.000	0.098	1.068
ID632502	632502	33	35.945	63.725	38.931	0	79	79	2	1	-10921639	217.619	232	156	255	4570	33.107	2.000	0.062	0.771
ID632489	632489	None	35.250	66.309	52.173	0	80	80	2	1	-10921639	162.619	159	119	232	3415	31.152	2.000	0.054	0.537
ID632488	632488	None	36.691	23.211	52.386	0	80	80	2	1	-10921639	89.619	87	52	147	1882	28.118	2.000	0.137	0.770
ID632491	632491	49	75.365	30.075	53.529	0	80	80	2	1	-10921639	161.952	157	92	238	3401	40.384	4.800	0.244	1.572
ID632490	632490	24	68.988	75.727	53.101	0	80	80	2	1	-10921639	208.048	220	126	255	4369	42.396	3.200	0.170	1.425
ID632493	632493	41	68.358	68.036	56.758	0	80	80	2	1	-10921639	132.619	116	78	216	2785	44.631	2.000	0.215	1.053
ID632492	632492	77	70.408	57.776	55.617	0	80	80	2	1	-10921639	194.429	197	124	252	4083	47.177	4.800	0.179	1.251
ID632481	632481	33	37.802	63.527	39.272	0	80	80	2	1	-10921639	209.429	227	121	255	4398	46.025	3.200	0.069	0.586
ID632480	632480	53	50.256	69.790	38.475	0	80	80	2	1	-10921639	153.714	135	71	242	3228	54.260	2.000	0.103	0.529
ID632483	632483	68	55.421	81.671	46.231	0	80	80	2	1	-10921639	188.857	208	114	248	3966	45.218	2.000	0.118	0.882
ID632482	632482	70	39.327	72.813	42.990	0	80	80	2	1	-10921639	230.381	247	168	255	4838	30.375	4.800	0.085	1.184
ID632485	632485	None	37.131	78.587	48.059	0	80	80	2	1	-10921639	231.238	234	183	255	4856	21.808	4.800	0.087	1.693
ID632484	632484	30	49.111	40.033	47.331	0	80	80	2	1	-10921639	218.381	234	144	255	4586	34.948	4.800	0.109	1.224
ID632487	632487	140	44.844	35.523	50.576	0	80	80	2	1	-10921639	140.905	140	73	211	2959	42.160	2.000	0.107	0.648
ID632486	632486	74	41.331	50.200	49.243	0	80	80	2	1	-10921639	227.476	239	166	255	4777	25.541	4.800	0.089	1.451
ID632473	632473	81	42.072	48.044	14.789	0	80	80	2	1	-10921639	94.190	90	59	167	1978	26.862	2.000	0.167	1.006
ID632472	632472	None	42.470	72.000	0.000	0	80	80	2	1	-10921639	84.476	78	49	139	1774	21.292	4.800	0.282	1.745
ID632475	632475	46	58.902	57.739	25.135	0	80	80	2	1	-10921639	193.190	185	149	247	4057	34.449	3.200	0.127	1.262
ID632474	632474	71	57.864	58.837	18.331	0	80	80	2	1	-10921639	215.238	225	153	253	4520	33.041	6.298	0.143	1.627
ID632477	632477	50	60.093	53.265	26.655	0	80	80	2	1	-10921639	156.048	148	101	235	3277	42.315	2.000	0.158	1.005
ID632476	632476	67	40.193	69.725	25.104	0	80	80	2	1	-10921639	164.905	159	114	224	3463	25.408	2.000	0.090	1.067
ID632479	632479	54	59.651	59.399	33.914	0	80	80	2	1	-10921639	203.476	204	131	251	4273	38.573	4.800	0.144	1.331
ID632478	632478	82	54.504	73.406	27.707	0	80	80	2	1	-10921639	164.714	162	112	233	3459	35.066	2.000	0.140	1.156
ID632525	632525	81	37.784	47.750	14.728	0	81	81	2	1	-10921639	89.952	86	48	149	1889	28.110	2.000	0.141	0.790
ID632527	632527	71	54.789	59.679	18.807	0	81	81	2	1	-10921639	227.857	232	187	255	4785	23.217	4.800	0.144	2.468
ID632526	632526	None	52.764	64.325	15.038	0	81	81	2	1	-10921639	158.571	154	112	229	3330	35.729	2.000	0.128	1.006
ID632537	632537	140	39.614	35.277	50.649	0	81	81	2	1	-10921639	131.476	129	72	209	2761	37.076	2.000	0.075	0.492
ID632536	632536	74	41.276	50.384	49.530	0	81	81	2	1	-10921639	211.571	233	121	255	4443	47.088	4.800	0.083	0.686
ID632539	632539	49	70.548	30.233	53.785	0	81	81	2	1	-10921639	164.810	154	104	238	3461	41.476	4.800	0.207	1.364
ID632538	632538	24	63.910	75.879	52.935	0	81	81	2	1	-10921639	202.810	205	116	252	4259	43.408	4.800	0.156	1.261
ID632541	632541	41	38.918	67.936	56.661	0	81	81	2	1	-10921639	128.143	129	86	190	2691	32.839	3.200	0.114	0.796
ID632540	632540	77	66.202	57.683	55.728	0	81	81	2	1	-10921639	199.714	200	128	253	4194	42.886	2.000	0.161	1.295
ID632529	632529	50	57.084	53.063	26.857	0	81	81	2	1	-10921639	141.333	135	79	225	2968	39.728	2.000	0.147	0.915
ID632528	632528	46	57.622	57.620	25.404	0	81	81	2	1	-10921639	205.143	210	144	251	4308	33.182	4.800	0.133	1.448
ID632531	632531	83	37.995	47.245	34.215	0	81	81	2	1	-10921639	96.857	93	63	152	2034	26.322	2.000	0.164	1.037
ID632530	632530	82	57.630	73.805	27.540	0	81	81	2	1	-10921639	163.238	167	88	223	3428	39.697	2.000	0.155	1.103
ID632533	632533	68	54.136	81.770	46.307	0	81	81	2	1	-10921639	179.524	181	117	247	3770	44.166	2.000	0.106	0.776
ID632532	632532	54	69.032	59.303	33.637	0	81	81	2	1	-10921639	204.619	206	119	253	4297	41.495	4.800	0.187	1.554
ID632535	632535	84	41.662	43.341	49.392	0	81	81	2	1	-10921639	224.667	241	144	255	4718	34.504	4.800	0.096	1.144
ID632534	632534	30	44.215	39.648	47.688	0	81	81	2	1	-10921639	202.952	211	129	252	4262	37.964	2.000	0.093	0.909
ID632521	632521	24	58.583	75.765	53.134	0	82	82	2	1	-10921639	201.429	209	121	252	4230	39.949	2.000	0.131	1.164
ID632520	632520	84	37.805	43.252	49.096	0	82	82	2	1	-10921639	214.143	222	128	255	4497	39.805	4.800	0.079	0.787
ID632523	632523	77	64.149	57.625	55.539	0	82	82	2	1	-10921639	185.429	189	114	251	3894	49.113	2.000	0.168	1.084
ID632522	632522	49	71.139	30.018	53.884	0	82	82	2	1	-10921639	149.619	144	78	237	3142	44.949	2.000	0.208	1.148
ID632524	632524	None	36.767	58.445	63.850	0	82	82	2	1	-10921639	79.381	76	38	153	1667	26.955	2.000	0.179	0.895
ID632513	632513	46	63.936	57.571	25.502	0	82	82	2	1	-10921639	196.333	210	109	252	4123	47.709	2.000	0.135	0.979
ID632512	632512	71	53.543	59.497	19.041	0	82	82	2	1	-10921639	211.333	213	128	251	4438	35.090	6.304	0.135	1.436
ID632515	632515	50	57.476	53.331	27.269	0	82	82	2	1	-10921639	151.095	137	104	237	3173	41.460	2.000	0.151	0.957
ID632514	632514	None	36.675	69.447	25.135	0	82	82	2	1	-10921639	167.095	164	133	232	3509	25.575	2.000	0.087	1.049
ID632517	632517	54	63.280	59.704	34.122	0	82	82	2	1	-10921639	208.667	224	138	253	4382	39.021	4.800	0.164	1.508
ID632516	632516	83	42.239	47.805	34.377	0	82	82	2	1	-10921639	104.429	105	59	183	2193	35.497	2.000	0.132	0.685
ID632519	632519	30	46.495	39.958	47.330	0	82	82	2	1	-10921639	197.714	202	128	251	4152	39.895	2.000	0.089	0.813
ID632518	632518	68	53.241	81.740	46.291	0	82	82	2	1	-10921639	196.810	199	126	249	4133	41.171	7.600	0.111	0.953
ID632617	632617	84	47.103	43.080	48.411	0	83	83	2	1	-10921639	241.762	249	181	255	5077	19.447	6.312	0.125	2.763
ID632616	632616	30	47.826	39.672	47.722	0	83	83	2	1	-10921639	204.333	201	130	255	4291	39.768	7.600	0.102	0.949
ID632619	632619	None	39.936	79.168	47.973	0	83	83	2	1	-10921639	231.714	238	183	255	4866	21.209	4.800	0.095	1.896
ID632618	632618	86	37.355	66.151	47.645	0	83	83	2	1	-10921639	215.095	230	134	255	4517	41.515	2.000	0.063	0.613
ID632621	632621	None	37.023	35.196	50.786	0	83	83	2	1	-10921639	119.857	119	62	195	2517	34.940	2.000	0.081	0.516
ID632620	632620	74	39.738	49.970	49.386	0	83	83	2	1	-10921639	232.571	242	183	255	4884	21.479	4.800	0.084	1.683
ID632623	632623	49	72.823	29.998	54.284	0	83	83	2	1	-10921639	154.762	159	91	223	3250	39.509	2.000	0.240	1.518
ID632622	632622	24	58.152	75.750	53.009	0	83	83	2	1	-10921639	200.619	215	131	251	4213	39.264	2.000	0.132	1.191
ID632609	632609	71	62.190	58.711	18.197	0	83	83	2	1	-10921639	206.143	209	148	252	4329	32.203	6.279	0.162	1.786
ID632608	632608	81	38.306	47.662	14.724	0	83	83	2	1	-10921639	96.286	93	55	156	2022	28.075	2.000	0.146	0.876
ID632611	632611	50	55.257	53.302	27.384	0	83	83	2	1	-10921639	163.286	156	109	237	3429	37.724	2.000	0.136	1.038
ID632610	632610	46	56.232	57.522	26.206	0	83	83	2	1	-10921639	197.000	201	133	249	4137	35.077	2.000	0.117	1.178
ID632613	632613	54	57.346	59.534	33.671	0	83	83	2	1	-10921639	191.857	192	121	244	4029	41.768	4.800	0.150	1.197
ID632612	632612	82	53.611	73.230	28.489	0	83	83	2	1	-10921639	167.381	159	131	238	3515	31.105	2.000	0.132	1.251
ID632615	632615	68	58.081	82.014	46.030	0	83	83	2	1	-10921639	198.381	195	143	253	4166	36.392	2.000	0.128	1.234
ID632614	632614	None	38.206	72.363	43.307	0	83	83	2	1	-10921639	236.238	248	171	255	4961	25.485	4.800	0.095	1.613
ID632625	632625	41	45.423	67.408	55.742	0	83	83	2	1	-10921639	131.762	137	82	196	2767	35.409	2.000	0.136	0.888
ID632624	632624	77	67.275	57.629	55.503	0	83	83	2	1	-10921639	179.143	195	83	255	3762	60.047	2.000	0.166	0.850
ID632585	632585	134	37.729	58.262	9.470	0	84	84	2	1	-10921639	103.286	100	65	154	2169	24.978	4.800	0.172	1.213
ID632587	632587	81	51.537	47.677	15.387	0	84	84	2	1	-10921639	108.952	100	71	172	2288	31.352	2.000	0.216	1.234
ID632586	632586	None	45.250	18.112	14.875	0	84	84	2	1	-10921639	96.762	95	57	145	2032	22.199	2.000	0.243	1.705
ID632589	632589	71	57.346	58.826	19.103	0	84	84	2	1	-10921639	205.810	208	154	249	4322	30.948	4.800	0.148	1.710
ID632588	632588	89	46.086	64.388	16.997	0	84	84	2	1	-10921639	151.571	149	104	200	3183	31.808	2.000	0.112	0.960
ID632591	632591	50	70.101	52.913	27.754	0	84	84	2	1	-10921639	156.429	156	85	239	3285	44.997	2.000	0.195	1.136
ID632590	632590	46	63.526	57.656	25.774	0	84	84	2	1	-10921639	193.286	199	125	249	4059	40.983	2.000	0.143	1.180
ID632601	632601	30	53.152	40.067	47.895	0	84	84	2	1	-10921639	195.571	196	123	251	4107	42.554	2.000	0.107	0.888
ID632600	632600	84	49.390	43.745	47.329	0	84	84	2	1	-10921639	239.810	248	208	255	5036	16.455	4.800	0.128	3.302
ID632603	632603	86	36.150	65.157	47.766	0	84	84	2	1	-10921639	227.762	239	156	255	4783	32.388	2.000	0.072	0.940
ID632602	632602	74	39.031	50.911	48.115	0	84	84	2	1	-10921639	237.286	248	162	255	4983	24.407	4.800	0.085	1.521
ID632605	632605	49	60.714	30.453	53.603	0	84	84	2	1	-10921639	155.429	152	92	230	3264	47.916	2.000	0.178	0.981
ID632604	632604	24	51.493	75.246	52.813	0	84	84	2	1	-10921639	204.667	213	112	255	4298	45.448	2.000	0.105	0.857
ID632607	632607	41	42.364	67.301	55.802	0	84	84	2	1	-10921639	136.857	138	78	201	2874	35.073	2.000	0.109	0.770
ID632606	632606	77	56.700	57.401	55.185	0	84	84	2	1	-10921639	205.952	220	112	255	4325	42.133	4.800	0.144	1.232
ID632593	632593	54	62.073	59.648	33.452	0	84	84	2	1	-10921639	179.952	171	114	243	3779	45.053	2.000	0.156	1.081
ID632592	632592	82	52.716	73.693	27.916	0	84	84	2	1	-10921639	166.095	159	109	234	3488	33.448	2.000	0.129	1.138
ID632595	632595	90	41.591	63.851	38.989	0	84	84	2	1	-10921639	213.619	213	149	255	4486	36.600	2.000	0.082	0.883
ID632594	632594	None	38.371	49.558	37.885	0	84	84	2	1	-10921639	141.857	142	77	205	2979	31.870	2.000	0.113	0.900
ID632597	632597	87	37.470	44.562	40.261	0	84	84	2	1	-10921639	173.905	176	115	232	3652	33.418	2.000	0.072	0.702
ID632596	632596	135	46.952	69.908	38.636	0	84	84	2	1	-10921639	177.810	181	106	235	3734	37.936	2.000	0.085	0.731
ID632599	632599	68	60.114	81.822	45.969	0	84	84	2	1	-10921639	176.143	166	112	248	3699	43.272	2.000	0.113	0.824
ID632598	632598	None	35.862	59.085	40.180	0	84	84	2	1	-10921639	209.381	219	121	255	4397	43.246	2.000	0.042	0.387
ID632584	632584	None	50.895	50.000	80.000	0	85	85	2	1	-10921639	91.429	86	43	171	1920	36.444	2.000	0.277	1.089
ID632577	632577	None	36.237	52.937	45.898	0	85	85	2	1	-10921639	232.524	246	167	255	4883	28.001	4.800	0.076	1.170
ID632576	632576	87	38.418	44.744	39.768	0	85	85	2	1	-10921639	152.714	152	100	228	3207	29.476	2.000	0.067	0.648
ID632579	632579	84	46.667	43.955	46.923	0	85	85	2	1	-10921639	241.571	246	206	255	5073	15.181	4.800	0.115	3.290
ID632578	632578	68	62.627	81.367	45.811	0	85	85	2	1	-10921639	198.714	201	135	252	4173	37.922	2.000	0.137	1.260
ID632581	632581	24	58.634	75.307	52.824	0	85	85	2	1	-10921639	189.238	205	102	253	3974	48.098	2.000	0.124	0.870
ID632580	632580	30	52.933	39.967	47.786	0	85	85	2	1	-10921639	195.857	190	125	253	4113	43.322	2.000	0.090	0.748
ID632583	632583	77	57.775	57.381	54.319	0	85	85	2	1	-10921639	220.952	238	149	255	4640	34.740	4.800	0.145	1.615
ID632582	632582	49	69.957	30.088	53.566	0	85	85	2	1	-10921639	153.190	149	86	229	3217	44.401	4.800	0.239	1.331
ID632569	632569	50	68.225	53.182	28.318	0	85	85	2	1	-10921639	146.571	147	64	234	3078	49.877	2.000	0.187	0.927
ID632568	632568	46	61.124	57.654	25.922	0	85	85	2	1	-10921639	210.048	222	138	255	4411	39.367	2.000	0.131	1.238
ID632571	632571	88	42.258	81.303	28.227	0	85	85	2	1	-10921639	130.571	129	86	213	2742	33.045	2.000	0.130	0.906
ID632570	632570	82	65.666	72.767	27.698	0	85	85	2	1	-10921639	181.667	187	112	244	3815	39.712	4.800	0.176	1.372
ID632573	632573	None	48.578	47.681	34.856	0	85	85	2	1	-10921639	113.952	114	55	204	2393	37.628	2.000	0.146	0.773
ID632572	632572	54	61.463	59.740	33.758	0	85	85	2	1	-10921639	195.571	190	119	249	4107	42.782	2.000	0.153	1.210
ID632575	632575	90	43.877	63.873	38.896	0	85	85	2	1	-10921639	218.143	229	147	255	4581	37.937	2.000	0.082	0.873
ID632574	632574	135	38.337	70.105	38.451	0	85	85	2	1	-10921639	157.190	143	86	238	3301	46.286	2.000	0.057	0.369
ID632565	632565	81	45.344	47.738	16.260	0	85	85	2	1	-10921639	108.238	105	69	159	2273	26.728	4.800	0.201	1.357
ID632564	632564	134	44.276	57.803	10.310	0	85	85	2	1	-10921639	102.857	97	73	173	2160	26.219	2.000	0.185	1.224
ID632567	632567	71	64.783	58.992	19.136	0	85	85	2	1	-10921639	217.619	229	157	253	4570	32.309	4.800	0.172	1.981
ID632566	632566	89	51.069	64.160	16.502	0	85	85	2	1	-10921639	162.952	150	131	232	3422	27.956	7.600	0.133	1.372
ID632649	632649	88	60.166	80.972	28.350	0	86	86	2	1	-10921639	141.714	148	93	224	2976	32.909	2.000	0.195	1.406
ID632648	632648	82	64.350	72.536	28.310	0	86	86	2	1	-10921639	182.810	180	131	242	3839	32.658	4.800	0.175	1.670
ID632651	632651	None	38.085	23.870	39.746	0	86	86	2	1	-10921639	98.048	95	62	139	2059	23.741	2.000	0.167	1.184
ID632650	632650	54	64.972	59.673	33.280	0	86	86	2	1	-10921639	181.238	173	114	246	3806	46.426	2.000	0.159	1.069
ID632653	632653	68	59.156	81.257	46.097	0	86	86	2	1	-10921639	209.190	213	144	255	4393	35.092	2.000	0.130	1.373
ID632652	632652	87	36.229	44.631	39.571	0	86	86	2	1	-10921639	161.667	161	121	225	3395	22.422	4.800	0.097	1.273
ID632655	632655	84	47.644	43.660	47.640	0	86	86	2	1	-10921639	240.333	247	190	255	5047	18.018	4.800	0.118	2.820
ID632654	632654	30	54.629	40.271	47.875	0	86	86	2	1	-10921639	188.048	187	120	251	3949	45.309	2.000	0.108	0.812
ID632645	632645	89	61.091	63.691	17.128	0	86	86	2	1	-10921639	178.381	176	101	248	3746	44.576	2.000	0.129	0.912
ID632644	632644	81	57.347	46.886	16.898	0	86	86	2	1	-10921639	142.952	139	109	201	3002	26.314	4.800	0.204	1.837
ID632647	632647	46	67.345	57.686	26.419	0	86	86	2	1	-10921639	209.333	210	161	253	4396	31.336	4.800	0.173	1.969
ID632646	632646	71	57.023	59.137	19.953	0	86	86	2	1	-10921639	226.667	238	163	255	4760	28.040	4.800	0.148	2.086
ID632657	632657	49	59.218	30.045	53.398	0	86	86	2	1	-10921639	145.190	133	93	211	3049	37.956	2.000	0.201	1.283
ID632656	632656	74	39.856	50.288	49.092	0	86	86	2	1	-10921639	228.905	246	154	255	4807	28.920	4.800	0.082	1.204
ID632659	632659	77	56.595	56.857	54.482	0	86	86	2	1	-10921639	227.476	243	176	255	4777	29.109	4.800	0.136	1.872
ID632658	632658	24	65.666	74.986	53.039	0	86	86	2	1	-10921639	193.619	192	109	253	4066	45.502	2.000	0.131	0.988
ID632660	632660	41	43.809	67.490	55.619	0	86	86	2	1	-10921639	128.048	125	64	201	2689	38.040	2.000	0.134	0.798
ID632641	632641	24	61.781	75.097	53.205	0	87	87	2	1	-10921639	212.048	214	147	255	4453	34.607	2.000	0.134	1.446
ID632640	632640	49	72.755	29.892	53.335	0	87	87	2	1	-10921639	160.571	147	95	235	3372	43.245	2.000	0.226	1.368
ID632643	632643	41	38.252	67.310	54.478	0	87	87	2	1	-10921639	167.143	162	115	225	3510	31.160	4.800	0.127	1.205
ID632642	632642	77	58.286	57.061	54.013	0	87	87	2	1	-10921639	214.190	234	134	255	4498	38.831	4.800	0.137	1.325
ID632633	632633	54	59.805	59.599	33.526	0	87	87	2	1	-10921639	196.095	195	115	249	4118	44.335	2.000	0.145	1.122
ID632632	632632	88	46.844	80.032	29.706	0	87	87	2	1	-10921639	107.048	114	65	175	2248	33.878	2.000	0.168	0.910
ID632635	632635	None	37.964	69.750	39.198	0	87	87	2	1	-10921639	179.857	180	115	244	3777	43.061	2.000	0.061	0.480
ID632634	632634	90	35.453	63.114	38.945	0	87	87	2	1	-10921639	231.524	244	166	255	4862	29.240	4.800	0.077	1.128
ID632637	632637	84	46.909	44.000	47.000	0	87	87	2	1	-10921639	236.000	248	166	255	4956	27.902	4.800	0.115	1.746
ID632636	632636	68	44.768	81.636	46.178	0	87	87	2	1	-10921639	202.619	208	130	251	4255	37.748	2.000	0.097	0.947
ID632639	632639	74	37.195	50.012	48.848	0	87	87	2	1	-10921639	230.952	246	157	255	4850	27.714	7.600	0.074	1.150
ID632638	632638	30	57.218	40.395	47.897	0	87	87	2	1	-10921639	199.143	216	124	252	4182	44.521	2.000	0.121	0.964
ID632627	632627	89	57.681	63.256	16.916	0	87	87	2	1	-10921639	193.429	191	139	248	4062	30.387	4.800	0.139	1.557
ID632626	632626	None	35.084	66.762	10.568	0	87	87	2	1	-10921639	123.286	121	88	177	2589	23.736	2.000	0.104	0.982
ID632629	632629	46	66.723	57.821	26.241	0	87	87	2	1	-10921639	221.333	234	164	255	4648	31.765	4.800	0.168	2.007
ID632628	632628	81	70.447	46.086	18.083	0	87	87	2	1	-10921639	158.762	158	115	230	3334	31.386	4.800	0.237	1.941
ID632631	632631	50	52.561	53.159	28.573	0	87	87	2	1	-10921639	125.429	124	64	211	2634	45.291	2.000	0.136	0.664
ID632630	632630	82	67.364	72.109	28.356	0	87	87	2	1	-10921639	170.714	170	110	241	3585	37.308	2.000	0.177	1.377
ID632673	632673	24	49.843	75.055	52.910	0	88	88	2	1	-10921639	217.476	237	135	255	4567	40.082	2.000	0.100	0.986
ID632672	632672	49	73.863	29.927	53.282	0	88	88	2	1	-10921639	166.190	156	110	234	3490	40.274	4.800	0.235	1.570
ID632675	632675	41	41.803	67.215	55.229	0	88	88	2	1	-10921639	161.095	164	116	227	3383	34.089	4.800	0.124	1.041
ID632674	632674	77	62.092	56.927	53.939	0	88	88	2	1	-10921639	206.381	214	138	253	4334	40.796	4.800	0.148	1.308
ID632677	632677	None	39.982	43.347	62.040	0	88	88	2	1	-10921639	75.905	69	45	125	1594	23.656	2.000	0.227	1.188
ID632676	632676	None	36.040	56.741	60.231	0	88	88	2	1	-10921639	126.286	123	71	175	2652	27.359	2.000	0.103	0.863
ID632678	632678	None	37.924	93.000	75.000	0	88	88	2	1	-10921639	77.905	76	52	131	1636	19.796	2.000	0.252	1.582
ID632665	632665	82	71.228	72.157	28.246	0	88	88	2	1	-10921639	170.238	164	116	244	3575	39.450	2.000	0.178	1.306
ID632664	632664	50	48.045	53.631	28.467	0	88	88	2	1	-10921639	148.762	143	87	227	3124	37.920	2.000	0.115	0.810
ID632667	632667	54	61.563	59.590	33.500	0	88	88	2	1	-10921639	200.619	196	137	248	4213	39.919	4.800	0.150	1.312
ID632666	632666	88	42.861	79.990	29.348	0	88	88	2	1	-10921639	121.905	116	79	177	2560	23.969	2.000	0.158	1.387
ID632669	632669	91	37.412	53.136	46.268	0	88	88	2	1	-10921639	220.000	232	154	255	4620	32.094	2.000	0.072	0.926
ID632668	632668	90	39.376	63.870	38.680	0	88	88	2	1	-10921639	229.333	247	153	255	4816	30.944	4.800	0.079	1.079
ID632671	632671	30	56.910	40.576	47.762	0	88	88	2	1	-10921639	214.095	229	130	255	4496	39.273	4.800	0.137	1.312
ID632670	632670	68	58.958	81.460	46.074	0	88	88	2	1	-10921639	212.571	214	140	253	4464	33.235	4.800	0.145	1.623
ID632661	632661	89	58.278	62.733	17.352	0	88	88	2	1	-10921639	200.714	210	107	252	4215	43.373	7.600	0.132	1.080
ID632663	632663	46	68.286	57.758	26.116	0	88	88	2	1	-10921639	214.429	228	139	255	4503	38.455	4.800	0.170	1.618
ID632662	632662	81	66.973	45.977	18.103	0	88	88	2	1	-10921639	149.714	143	92	223	3144	34.523	4.800	0.233	1.637
ID632681	632681	89	62.207	62.682	17.743	0	89	89	2	1	-10921639	194.524	202	137	252	4085	42.407	2.000	0.140	1.129
ID632680	632680	81	81.109	45.767	18.220	0	89	89	2	1	-10921639	165.857	156	92	242	3483	43.863	2.000	0.248	1.504
ID632683	632683	92	52.475	64.911	25.105	0	89	89	2	1	-10921639	188.714	187	147	244	3963	29.748	6.344	0.121	1.365
ID632682	632682	93	48.364	58.787	20.619	0	89	89	2	1	-10921639	209.905	223	145	252	4408	34.991	7.600	0.103	1.116
ID632685	632685	50	49.677	53.486	28.501	0	89	89	2	1	-10921639	121.619	110	53	229	2554	52.258	2.000	0.133	0.548
ID632684	632684	46	60.705	57.626	26.601	0	89	89	2	1	-10921639	202.095	211	120	255	4244	47.656	2.000	0.132	0.987
ID632687	632687	88	35.600	79.907	29.748	0	89	89	2	1	-10921639	119.190	121	79	161	2503	25.775	7.600	0.134	1.091
ID632686	632686	82	61.623	72.114	28.066	0	89	89	2	1	-10921639	168.095	166	111	241	3530	35.222	2.000	0.150	1.242
ID632679	632679	None	35.906	57.007	11.662	0	89	89	2	1	-10921639	93.429	90	60	143	1962	25.212	2.000	0.152	0.978
ID632697	632697	24	57.517	74.925	53.140	0	89	89	2	1	-10921639	216.667	234	150	255	4550	35.785	2.000	0.120	1.294
ID632696	632696	77	61.079	56.960	53.269	0	89	89	2	1	-10921639	207.714	227	131	255	4362	42.255	2.000	0.135	1.168
ID632698	632698	41	45.762	67.480	54.750	0	89	89	2	1	-10921639	150.571	148	77	218	3162	39.237	2.000	0.134	0.909
ID632689	632689	94	40.365	34.645	39.105	0	89	89	2	1	-10921639	124.190	116	86	180	2608	26.780	2.000	0.126	1.036
ID632688	632688	54	57.192	60.013	33.751	0	89	89	2	1	-10921639	198.190	213	112	247	4162	41.661	4.800	0.139	1.164
ID632691	632691	None	39.957	72.524	42.141	0	89	89	2	1	-10921639	215.619	241	143	255	4528	41.818	2.000	0.080	0.768
ID632690	632690	90	35.993	63.736	39.146	0	89	89	2	1	-10921639	221.429	239	147	255	4650	38.893	2.000	0.063	0.671
ID632693	632693	68	63.916	81.194	46.195	0	89	89	2	1	-10921639	193.143	194	115	253	4056	41.663	2.000	0.146	1.179
ID632692	632692	91	37.766	53.729	45.915	0	89	89	2	1	-10921639	233.190	242	166	255	4897	26.097	4.800	0.083	1.367
ID632695	632695	49	69.881	29.802	53.425	0	89	89	2	1	-10921639	143.190	133	79	225	3007	45.929	2.000	0.225	1.146
ID632694	632694	30	53.550	41.110	47.413	0	89	89	2	1	-10921639	210.190	215	121	255	4414	43.834	4.800	0.128	1.090
ID632745	632745	92	40.988	64.308	25.093	0	90	90	2	1	-10921639	189.048	182	142	243	3970	27.487	2.000	0.083	1.054
ID632744	632744	93	49.718	58.240	21.806	0	90	90	2	1	-10921639	198.952	196	107	247	4178	44.339	2.000	0.106	0.863
ID632747	632747	50	40.221	53.413	28.226	0	90	90	2	1	-10921639	120.095	106	79	201	2522	36.424	2.000	0.117	0.692
ID632746	632746	46	67.292	57.916	26.292	0	90	90	2	1	-10921639	207.095	225	129	255	4349	42.981	2.000	0.152	1.270
ID632749	632749	54	63.479	59.768	33.339	0	90	90	2	1	-10921639	195.000	196	137	251	4095	39.138	2.000	0.146	1.268
ID632748	632748	82	78.166	71.984	28.206	0	90	90	2	1	-10921639	195.238	192	125	253	4100	37.834	4.800	0.212	1.805
ID632751	632751	94	35.142	34.811	39.353	0	90	90	2	1	-10921639	124.190	117	81	181	2608	24.923	2.000	0.099	0.895
ID632750	632750	None	35.174	47.844	34.810	0	90	90	2	1	-10921639	101.714	98	64	166	2136	25.112	2.000	0.110	0.803
ID632743	632743	89	66.603	62.907	17.834	0	90	90	2	1	-10921639	196.810	197	128	253	4133	36.694	2.000	0.157	1.452
ID632742	632742	81	70.472	45.964	18.097	0	90	90	2	1	-10921639	152.810	145	101	234	3209	37.611	2.000	0.219	1.462
ID632761	632761	41	52.513	66.976	54.026	0	90	90	2	1	-10921639	167.000	164	111	224	3507	35.024	4.800	0.175	1.423
ID632760	632760	24	67.200	74.982	52.949	0	90	90	2	1	-10921639	189.524	186	114	255	3980	45.966	2.000	0.134	0.973
ID632753	632753	None	38.985	69.610	38.809	0	90	90	2	1	-10921639	173.762	181	114	234	3649	40.387	2.000	0.060	0.487
ID632752	632752	90	48.053	63.570	38.722	0	90	90	2	1	-10921639	219.333	244	133	255	4606	42.126	2.000	0.095	0.907
ID632755	632755	68	56.716	80.922	46.293	0	90	90	2	1	-10921639	188.238	189	120	249	3953	43.157	2.000	0.115	0.899
ID632754	632754	91	36.436	53.221	45.886	0	90	90	2	1	-10921639	229.524	243	163	255	4820	29.077	4.800	0.073	1.068
ID632757	632757	None	36.385	50.145	49.542	0	90	90	2	1	-10921639	226.286	247	139	255	4752	37.407	7.600	0.073	0.824
ID632756	632756	30	59.037	40.881	47.613	0	90	90	2	1	-10921639	206.333	216	109	255	4333	47.830	7.600	0.131	1.000
ID632759	632759	77	66.419	56.996	53.447	0	90	90	2	1	-10921639	212.381	223	137	255	4460	36.616	4.800	0.156	1.565
ID632758	632758	49	66.076	30.076	53.130	0	90	90	2	1	-10921639	131.286	124	65	202	2757	42.102	2.000	0.223	1.135
ID632737	632737	49	48.908	29.987	52.967	0	91	91	2	1	-10921639	106.905	97	73	164	2245	30.387	2.000	0.168	1.014
ID632736	632736	30	57.259	40.247	47.609	0	91	91	2	1	-10921639	195.429	205	90	252	4104	47.851	2.000	0.124	0.898
ID632739	632739	24	64.827	74.945	53.204	0	91	91	2	1	-10921639	202.429	200	124	255	4251	38.732	2.000	0.136	1.255
ID632738	632738	77	67.017	57.086	53.247	0	91	91	2	1	-10921639	218.000	230	128	255	4578	39.979	4.800	0.165	1.548
ID632741	632741	None	39.409	22.746	69.026	0	91	91	2	1	-10921639	90.667	90	58	126	1904	19.719	4.800	0.220	1.659
ID632740	632740	41	44.743	67.498	54.894	0	91	91	2	1	-10921639	154.381	148	91	227	3242	41.770	3.200	0.131	0.856
ID632729	632729	54	46.740	59.412	33.267	0	91	91	2	1	-10921639	173.762	167	120	234	3649	35.817	2.000	0.109	0.956
ID632728	632728	82	68.674	71.797	28.915	0	91	91	2	1	-10921639	173.286	175	123	242	3639	38.586	2.000	0.181	1.376
ID632731	632731	94	37.988	35.008	39.170	0	91	91	2	1	-10921639	131.857	125	92	202	2769	28.795	2.000	0.082	0.691
ID632730	632730	99	40.900	23.782	39.419	0	91	91	2	1	-10921639	108.000	107	74	164	2268	23.721	6.363	0.173	1.340
ID632733	632733	98	45.868	44.774	39.989	0	91	91	2	1	-10921639	153.095	143	101	230	3215	35.567	2.000	0.102	0.800
ID632732	632732	90	39.341	63.407	38.827	0	91	91	2	1	-10921639	234.095	244	153	255	4916	27.402	4.800	0.087	1.373
ID632735	632735	68	59.253	80.280	46.049	0	91	91	2	1	-10921639	207.000	210	150	251	4347	34.719	4.800	0.135	1.422
ID632734	632734	None	38.586	73.011	42.396	0	91	91	2	1	-10921639	220.095	239	154	255	4622	35.833	2.000	0.074	0.849
ID632721	632721	81	71.286	45.975	17.433	0	91	91	2	1	-10921639	153.000	145	97	234	3213	42.068	7.600	0.216	1.295
ID632720	632720	None	46.293	2.885	3.401	0	91	91	2	1	-10921639	151.905	154	100	224	3190	34.613	2.000	0.106	0.842
ID632723	632723	93	46.397	58.125	21.436	0	91	91	2	1	-10921639	196.857	189	117	249	4134	45.111	2.000	0.086	0.690
ID632722	632722	89	57.052	62.518	17.943	0	91	91	2	1	-10921639	187.143	178	128	248	3930	39.889	2.000	0.135	1.114
ID632725	632725	None	36.360	67.860	25.381	0	91	91	2	1	-10921639	159.667	158	119	216	3353	25.660	2.000	0.088	1.005
ID632724	632724	92	36.196	64.019	24.891	0	91	91	2	1	-10921639	180.762	181	133	232	3796	28.139	2.000	0.069	0.826
ID632727	632727	50	44.665	53.712	28.292	0	91	91	2	1	-10921639	137.905	140	85	224	2896	34.901	2.000	0.098	0.703
ID632726	632726	46	58.696	58.089	26.189	0	91	91	2	1	-10921639	218.333	223	150	255	4585	34.254	4.800	0.136	1.522
ID632713	632713	30	47.311	41.112	47.347	0	92	92	2	1	-10921639	204.714	190	143	251	4299	35.917	4.800	0.113	1.155
ID632712	632712	68	47.175	80.651	45.878	0	92	92	2	1	-10921639	171.286	167	105	238	3597	41.456	7.600	0.097	0.729
ID632715	632715	95	39.161	50.210	49.338	0	92	92	2	1	-10921639	236.714	244	183	255	4971	22.206	4.800	0.085	1.667
ID632714	632714	96	39.500	77.803	48.095	0	92	92	2	1	-10921639	223.571	233	139	255	4695	33.187	6.286	0.084	1.042
ID632717	632717	77	64.591	57.166	53.087	0	92	92	2	1	-10921639	215.000	229	149	255	4515	37.582	4.800	0.152	1.511
ID632716	632716	49	51.741	30.128	52.932	0	92	92	2	1	-10921639	108.095	104	67	178	2270	30.260	2.000	0.201	1.194
ID632719	632719	41	42.165	67.505	54.492	0	92	92	2	1	-10921639	157.381	157	105	213	3305	31.427	2.000	0.103	0.935
ID632718	632718	24	58.711	75.407	53.288	0	92	92	2	1	-10921639	216.190	219	131	255	4540	34.199	4.800	0.136	1.510
ID632705	632705	82	73.144	71.459	28.648	0	92	92	2	1	-10921639	174.667	166	100	247	3668	50.649	2.000	0.196	1.132
ID632704	632704	50	52.735	53.770	28.181	0	92	92	2	1	-10921639	150.524	148	92	233	3161	37.640	2.000	0.117	0.837
ID632707	632707	None	44.339	26.921	34.167	0	92	92	2	1	-10921639	126.143	125	77	175	2649	25.580	4.800	0.161	1.371
ID632706	632706	54	55.265	59.770	33.217	0	92	92	2	1	-10921639	180.905	176	125	243	3799	37.390	2.000	0.132	1.125
ID632709	632709	97	42.440	70.204	38.745	0	92	92	2	1	-10921639	189.381	202	140	246	3977	34.026	2.000	0.071	0.738
ID632708	632708	90	41.136	63.592	38.685	0	92	92	2	1	-10921639	223.333	247	135	255	4690	39.354	2.000	0.076	0.806
ID632711	632711	98	45.632	44.663	39.614	0	92	92	2	1	-10921639	154.143	148	106	225	3237	32.478	2.000	0.104	0.893
ID632710	632710	99	43.947	23.830	39.758	0	92	92	2	1	-10921639	102.143	92	60	166	2145	28.378	2.000	0.167	1.028
ID632699	632699	None	41.046	57.082	11.518	0	92	92	2	1	-10921639	108.524	106	78	171	2279	24.604	2.000	0.160	1.215
ID632701	632701	89	65.431	62.758	18.050	0	92	92	2	1	-10921639	199.524	182	148	251	4190	34.257	4.800	0.164	1.638
ID632700	632700	81	85.367	45.826	18.158	0	92	92	2	1	-10921639	172.286	170	110	243	3618	44.180	4.800	0.273	1.675
ID632703	632703	46	60.204	57.948	26.589	0	92	92	2	1	-10921639	209.857	234	135	255	4407	41.127	2.000	0.126	1.142
ID632702	632702	93	56.609	58.131	22.271	0	92	92	2	1	-10921639	202.952	204	123	253	4262	42.475	2.000	0.121	1.030
ID632808	632808	None	37.797	56.200	60.611	0	93	93	2	1	-10921639	108.524	98	69	166	2279	30.911	2.000	0.146	0.893
ID632801	632801	96	42.175	78.061	47.751	0	93	93	2	1	-10921639	222.429	225	166	253	4671	25.682	4.800	0.097	1.529
ID632800	632800	100	50.365	44.514	46.979	0	93	93	2	1	-10921639	227.952	241	170	255	4787	25.676	4.800	0.107	1.717
ID632803	632803	None	38.399	60.906	49.164	0	93	93	2	1	-10921639	212.000	213	156	255	4452	34.357	2.000	0.049	0.581
ID632802	632802	95	40.265	49.994	49.452	0	93	93	2	1	-10921639	239.286	247	194	255	5025	18.754	4.800	0.092	2.150
ID632805	632805	77	64.557	57.026	53.630	0	93	93	2	1	-10921639	209.000	224	121	255	4389	41.765	4.800	0.159	1.375
ID632804	632804	24	69.481	75.065	53.178	0	93	93	2	1	-10921639	199.333	191	138	255	4186	37.822	2.000	0.153	1.400
ID632807	632807	101	35.474	14.805	60.946	0	93	93	2	1	-10921639	69.476	63	39	142	1459	24.369	2.000	0.168	0.821
ID632806	632806	41	36.705	66.995	54.142	0	93	93	2	1	-10921639	155.095	152	109	224	3257	31.043	4.800	0.127	1.123
ID632793	632793	82	76.565	71.481	28.506	0	93	93	2	1	-10921639	162.000	159	68	244	3402	58.260	2.000	0.209	0.963
ID632792	632792	50	47.793	53.702	28.292	0	93	93	2	1	-10921639	150.381	143	92	225	3158	39.040	2.000	0.100	0.701
ID632795	632795	90	39.304	63.960	38.175	0	93	93	2	1	-10921639	231.429	249	156	255	4860	34.054	4.800	0.086	1.072
ID632794	632794	54	51.269	59.753	33.906	0	93	93	2	1	-10921639	196.476	195	135	247	4126	34.627	2.000	0.115	1.169
ID632797	632797	99	40.133	24.061	39.532	0	93	93	2	1	-10921639	91.524	85	54	159	1922	27.298	2.000	0.169	0.970
ID632796	632796	97	40.249	69.812	38.911	0	93	93	2	1	-10921639	189.286	194	119	243	3975	35.672	2.000	0.084	0.827
ID632799	632799	68	51.384	80.327	45.853	0	93	93	2	1	-10921639	194.381	209	128	247	4082	38.268	2.000	0.116	1.057
ID632798	632798	98	38.659	44.619	40.022	0	93	93	2	1	-10921639	150.762	149	112	213	3166	29.218	2.000	0.087	0.823
ID632787	632787	89	67.158	62.048	17.921	0	93	93	2	1	-10921639	196.286	180	140	252	4122	35.604	2.000	0.155	1.476
ID632786	632786	81	75.768	45.571	17.977	0	93	93	2	1	-10921639	154.857	145	95	239	3252	46.286	2.000	0.232	1.259
ID632789	632789	92	44.681	63.154	25.086	0	93	93	2	1	-10921639	185.238	186	121	238	3890	36.168	2.000	0.090	0.850
ID632788	632788	93	43.151	58.620	22.604	0	93	93	2	1	-10921639	213.048	215	154	249	4474	31.938	4.800	0.095	1.160
ID632791	632791	46	57.554	57.727	27.203	0	93	93	2	1	-10921639	212.286	216	149	255	4458	35.171	2.000	0.121	1.299
ID632790	632790	102	39.337	67.364	25.300	0	93	93	2	1	-10921639	155.714	150	102	225	3270	31.012	2.000	0.093	0.855
ID632777	632777	68	43.912	80.519	45.919	0	94	94	2	1	-10921639	178.857	168	119	243	3756	35.649	2.000	0.079	0.731
ID632776	632776	103	36.444	54.202	44.468	0	94	94	2	1	-10921639	217.333	230	148	255	4564	33.137	4.800	0.078	0.949
ID632779	632779	30	43.545	41.048	47.779	0	94	94	2	1	-10921639	194.952	187	125	244	4094	34.632	4.800	0.094	0.970
ID632778	632778	100	39.220	45.280	46.739	0	94	94	2	1	-10921639	231.333	237	192	255	4858	20.872	4.800	0.080	1.636
ID632781	632781	49	53.380	30.643	52.443	0	94	94	2	1	-10921639	127.333	124	92	197	2674	32.338	4.800	0.192	1.270
ID632780	632780	95	40.133	50.106	49.016	0	94	94	2	1	-10921639	230.524	246	144	255	4841	30.664	3.200	0.079	1.097
ID632783	632783	77	57.024	56.894	54.092	0	94	94	2	1	-10921639	223.667	235	144	255	4697	32.958	4.800	0.145	1.714
ID632782	632782	24	62.452	75.098	52.984	0	94	94	2	1	-10921639	199.905	196	112	255	4198	45.199	2.000	0.124	0.978
ID632769	632769	46	49.657	57.476	27.097	0	94	94	2	1	-10921639	202.619	213	109	252	4255	43.571	2.000	0.111	0.929
ID632768	632768	102	38.888	66.998	25.570	0	94	94	2	1	-10921639	173.095	168	137	233	3635	25.743	2.000	0.075	0.934
ID632771	632771	82	80.179	70.937	28.767	0	94	94	2	1	-10921639	179.476	186	101	248	3769	47.141	2.000	0.222	1.381
ID632770	632770	50	39.669	53.569	28.270	0	94	94	2	1	-10921639	147.476	145	86	225	3097	35.232	2.000	0.089	0.683
ID632773	632773	90	39.885	63.905	38.090	0	94	94	2	1	-10921639	227.571	235	173	255	4779	28.094	4.800	0.086	1.288
ID632772	632772	54	57.094	59.933	33.290	0	94	94	2	1	-10921639	194.333	201	128	251	4081	37.381	2.000	0.120	1.112
ID632775	632775	98	48.970	44.853	40.159	0	94	94	2	1	-10921639	154.952	147	114	230	3254	33.853	2.000	0.115	0.944
ID632774	632774	97	42.595	69.618	38.476	0	94	94	2	1	-10921639	174.381	176	93	249	3662	50.817	2.000	0.085	0.540
ID632763	632763	81	79.028	45.433	18.191	0	94	94	2	1	-10921639	158.429	142	112	239	3327	42.553	2.000	0.245	1.467
ID632762	632762	None	45.876	5.940	4.659	0	94	94	2	1	-10921639	126.762	120	85	189	2662	24.962	7.600	0.171	1.483
ID632765	632765	104	49.610	3.054	21.126	0	94	94	2	1	-10921639	108.667	105	67	178	2282	29.239	2.000	0.197	1.223
ID632764	632764	89	58.525	61.842	18.191	0	94	94	2	1	-10921639	185.143	186	129	242	3888	37.006	2.000	0.148	1.291
ID632767	632767	92	38.726	63.077	25.101	0	94	94	2	1	-10921639	183.238	181	120	228	3848	31.466	2.000	0.077	0.832
ID632766	632766	93	50.565	57.839	21.703	0	94	94	2	1	-10921639	199.048	214	137	249	4180	40.406	2.000	0.099	0.886
ID632785	632785	101	40.562	15.163	61.073	0	94	94	2	1	-10921639	75.952	76	39	130	1595	26.024	2.000	0.214	1.031
ID632784	632784	41	49.430	67.549	54.492	0	94	94	2	1	-10921639	171.095	167	110	224	3593	31.385	4.800	0.143	1.363
ID632873	632873	101	39.352	15.577	60.998	0	95	95	2	1	-10921639	75.905	74	41	131	1594	24.505	2.000	0.225	1.136
ID632872	632872	106	44.555	29.184	56.673	0	95	95	2	1	-10921639	94.048	86	43	168	1975	34.529	2.000	0.148	0.702
ID632865	632865	68	43.942	80.084	46.426	0	95	95	2	1	-10921639	187.095	180	137	244	3929	38.233	2.000	0.098	0.871
ID632864	632864	103	37.730	54.095	44.513	0	95	95	2	1	-10921639	231.286	241	171	255	4857	23.862	2.000	0.075	1.347
ID632867	632867	95	38.577	49.854	49.270	0	95	95	2	1	-10921639	237.714	248	156	255	4992	24.680	7.600	0.085	1.511
ID632866	632866	30	52.626	42.323	47.077	0	95	95	2	1	-10921639	210.476	227	158	253	4420	35.281	6.366	0.113	1.213
ID632869	632869	24	51.425	75.060	53.054	0	95	95	2	1	-10921639	211.286	211	161	255	4437	34.343	2.000	0.101	1.126
ID632868	632868	49	41.998	30.781	52.066	0	95	95	2	1	-10921639	117.905	121	54	180	2476	31.424	2.000	0.130	0.861
ID632871	632871	41	37.816	67.691	54.080	0	95	95	2	1	-10921639	142.238	145	88	190	2987	25.875	4.800	0.113	1.120
ID632870	632870	77	66.238	57.207	54.188	0	95	95	2	1	-10921639	222.571	238	157	255	4674	32.638	4.800	0.171	1.989
ID632857	632857	50	41.846	54.114	28.071	0	95	95	2	1	-10921639	150.667	143	85	229	3164	38.324	2.000	0.077	0.563
ID632856	632856	46	45.408	57.604	27.517	0	95	95	2	1	-10921639	208.190	215	145	252	4372	35.074	2.000	0.082	0.905
ID632859	632859	54	49.471	59.682	33.738	0	95	95	2	1	-10921639	211.095	215	156	249	4433	34.660	4.800	0.119	1.295
ID632858	632858	82	75.236	70.991	28.681	0	95	95	2	1	-10921639	180.810	182	114	249	3797	44.400	2.000	0.199	1.354
ID632861	632861	99	40.837	24.302	39.393	0	95	95	2	1	-10921639	86.381	83	46	145	1814	27.605	2.000	0.177	0.942
ID632860	632860	90	36.353	63.305	38.456	0	95	95	2	1	-10921639	219.143	225	135	255	4602	36.613	7.600	0.063	0.711
ID632863	632863	98	49.334	45.131	40.045	0	95	95	2	1	-10921639	134.381	129	85	224	2822	35.484	2.000	0.114	0.778
ID632862	632862	97	44.379	69.975	38.882	0	95	95	2	1	-10921639	177.429	194	102	243	3726	44.138	2.000	0.070	0.528
ID632851	632851	89	63.886	61.110	17.968	0	95	95	2	1	-10921639	200.762	199	137	249	4216	33.432	4.800	0.155	1.611
ID632850	632850	81	86.018	45.565	18.221	0	95	95	2	1	-10921639	153.333	138	77	241	3220	52.443	2.000	0.277	1.267
ID632853	632853	93	46.989	58.101	21.688	0	95	95	2	1	-10921639	205.429	218	93	252	4314	47.445	2.000	0.090	0.715
ID632852	632852	104	53.168	2.970	20.960	0	95	95	2	1	-10921639	113.762	100	82	201	2389	31.372	2.000	0.179	1.100
ID632855	632855	102	43.792	66.900	25.771	0	95	95	2	1	-10921639	156.333	153	106	233	3283	31.746	2.000	0.076	0.694
ID632854	632854	92	47.264	62.479	24.265	0	95	95	2	1	-10921639	202.524	204	131	251	4253	32.264	2.000	0.086	0.989
ID632809	632809	89	47.551	61.975	18.294	0	96	96	2	1	-10921639	175.048	171	131	239	3676	30.787	2.000	0.101	1.042
ID632811	632811	93	42.635	58.086	22.227	0	96	96	2	1	-10921639	208.667	215	133	253	4382	38.605	2.000	0.078	0.785
ID632810	632810	81	77.550	45.301	18.777	0	96	96	2	1	-10921639	171.714	152	107	243	3606	41.964	4.800	0.235	1.558
ID632813	632813	82	85.651	70.965	29.031	0	96	96	2	1	-10921639	162.905	149	97	248	3421	47.609	2.000	0.239	1.318
ID632812	632812	46	52.187	57.614	26.860	0	96	96	2	1	-10921639	210.048	220	133	255	4411	39.629	2.000	0.108	1.030
ID632815	632815	54	56.800	60.064	33.598	0	96	96	2	1	-10921639	219.762	232	143	253	4615	33.493	4.800	0.138	1.590
ID632814	632814	107	39.843	47.058	34.253	0	96	96	2	1	-10921639	102.810	109	62	148	2159	25.853	2.000	0.185	1.241
ID632825	632825	41	40.940	67.163	54.976	0	96	96	2	1	-10921639	120.381	116	76	170	2528	30.135	2.000	0.138	0.967
ID632824	632824	77	64.264	57.204	54.078	0	96	96	2	1	-10921639	211.190	235	153	255	4435	38.755	4.800	0.157	1.482
ID632827	632827	None	44.883	57.002	59.861	0	96	96	2	1	-10921639	129.857	125	65	222	2727	35.881	2.000	0.101	0.666
ID632826	632826	106	41.012	29.154	56.295	0	96	96	2	1	-10921639	110.333	101	77	191	2317	30.432	2.000	0.115	0.748
ID632828	632828	101	49.648	15.407	60.995	0	96	96	2	1	-10921639	82.762	73	25	145	1738	32.020	2.000	0.270	1.101
ID632817	632817	99	38.419	24.951	39.565	0	96	96	2	1	-10921639	85.143	82	43	143	1788	29.817	2.000	0.167	0.817
ID632816	632816	97	41.920	69.825	39.241	0	96	96	2	1	-10921639	188.048	189	114	248	3949	42.600	2.000	0.073	0.601
ID632819	632819	30	47.420	42.523	47.678	0	96	96	2	1	-10921639	229.571	237	171	255	4821	22.706	4.800	0.132	2.350
ID632818	632818	98	38.483	44.825	40.188	0	96	96	2	1	-10921639	130.048	124	87	214	2731	33.424	2.000	0.078	0.566
ID632821	632821	95	39.899	50.102	49.568	0	96	96	2	1	-10921639	220.571	242	123	255	4632	40.069	7.600	0.082	0.833
ID632820	632820	108	37.000	26.589	50.463	0	96	96	2	1	-10921639	109.095	104	76	176	2291	27.295	2.000	0.114	0.817
ID632823	632823	24	55.623	74.869	52.908	0	96	96	2	1	-10921639	213.524	229	138	255	4484	38.964	4.800	0.121	1.181
ID632822	632822	49	39.479	30.784	52.185	0	96	96	2	1	-10921639	114.952	109	68	182	2414	30.733	2.000	0.121	0.808
ID632841	632841	97	45.875	69.973	38.803	0	97	97	2	1	-10921639	204.571	215	140	251	4296	36.488	2.000	0.085	0.874
ID632840	632840	90	39.415	63.648	38.797	0	97	97	2	1	-10921639	230.429	247	154	255	4839	31.203	4.800	0.079	1.083
ID632843	632843	30	48.473	42.459	47.191	0	97	97	2	1	-10921639	206.476	211	135	255	4336	38.522	4.800	0.112	1.081
ID632842	632842	98	37.853	44.817	40.217	0	97	97	2	1	-10921639	159.905	163	116	227	3358	28.750	2.000	0.085	0.874
ID632845	632845	108	42.822	27.022	50.773	0	97	97	2	1	-10921639	92.762	90	53	187	1948	32.410	2.000	0.140	0.705
ID632844	632844	95	40.563	49.986	49.359	0	97	97	2	1	-10921639	237.714	243	196	255	4992	18.502	4.800	0.092	2.158
ID632847	632847	109	42.655	81.896	52.787	0	97	97	2	1	-10921639	169.048	176	83	232	3550	40.034	2.000	0.110	0.839
ID632846	632846	24	51.712	75.602	52.987	0	97	97	2	1	-10921639	221.143	234	150	255	4644	36.696	4.800	0.116	1.252
ID632833	632833	None	37.599	66.734	26.057	0	97	97	2	1	-10921639	147.333	143	105	202	3094	28.306	2.000	0.085	0.812
ID632832	632832	93	51.294	57.815	22.020	0	97	97	2	1	-10921639	220.143	241	147	255	4623	37.080	3.200	0.105	1.130
ID632835	632835	46	53.027	57.813	27.007	0	97	97	2	1	-10921639	206.286	214	133	253	4332	39.978	2.000	0.112	1.042
ID632834	632834	None	35.807	84.912	26.037	0	97	97	2	1	-10921639	132.476	138	95	161	2782	21.491	2.000	0.126	1.380
ID632837	632837	54	64.566	59.874	33.540	0	97	97	2	1	-10921639	196.524	199	135	251	4127	41.501	2.000	0.155	1.274
ID632836	632836	82	79.428	70.997	28.978	0	97	97	2	1	-10921639	169.714	164	97	251	3564	46.507	2.000	0.198	1.205
ID632839	632839	99	37.749	24.645	39.493	0	97	97	2	1	-10921639	115.857	116	79	168	2433	26.129	2.000	0.122	0.965
ID632838	632838	107	41.018	46.868	34.777	0	97	97	2	1	-10921639	116.619	114	59	194	2449	33.022	3.200	0.163	0.989
ID632829	632829	110	35.840	5.920	4.099	0	97	97	2	1	-10921639	124.048	124	101	166	2605	19.325	7.600	0.131	1.485
ID632831	632831	81	75.573	45.293	18.900	0	97	97	2	1	-10921639	173.857	159	124	242	3651	36.927	4.800	0.217	1.682
ID632830	632830	89	56.412	61.507	18.309	0	97	97	2	1	-10921639	206.095	208	147	253	4328	35.471	4.800	0.143	1.453
ID632849	632849	101	55.425	15.243	61.228	0	97	97	2	1	-10921639	90.524	76	50	157	1901	34.429	2.000	0.272	1.126
ID632848	632848	77	65.559	57.035	53.942	0	97	97	2	1	-10921639	214.524	227	139	255	4505	39.066	4.800	0.161	1.522
ID632897	632897	None	35.263	29.700	56.469	0	98	98	2	1	-10921639	94.000	87	60	157	1974	26.554	2.000	0.116	0.737
ID632896	632896	41	48.869	67.675	54.231	0	98	98	2	1	-10921639	139.524	130	92	223	2930	35.579	2.000	0.129	0.895
ID632899	632899	101	56.381	15.697	60.801	0	98	98	2	1	-10921639	90.000	81	44	168	1890	37.159	2.000	0.243	0.948
ID632898	632898	None	36.041	77.125	57.794	0	98	98	2	1	-10921639	99.000	100	25	152	2079	32.767	2.000	0.145	0.767
ID632875	632875	81	74.630	45.629	18.739	0	98	98	2	1	-10921639	156.095	156	81	239	3278	46.299	2.000	0.227	1.245
ID632874	632874	110	36.332	6.212	6.149	0	98	98	2	1	-10921639	125.476	120	95	170	2635	22.158	7.600	0.134	1.343
ID632877	632877	93	49.600	58.158	22.054	0	98	98	2	1	-10921639	208.143	219	130	252	4371	38.290	2.000	0.098	0.972
ID632876	632876	89	54.578	61.894	18.576	0	98	98	2	1	-10921639	196.905	197	126	251	4135	35.443	2.000	0.109	1.088
ID632879	632879	46	52.936	57.710	27.125	0	98	98	2	1	-10921639	218.333	234	162	255	4585	34.876	3.200	0.114	1.286
ID632878	632878	None	49.610	73.746	25.480	0	98	98	2	1	-10921639	179.000	175	117	239	3759	34.382	7.600	0.120	1.114
ID632889	632889	30	53.201	44.812	47.140	0	98	98	2	1	-10921639	227.476	239	161	255	4777	28.832	4.800	0.123	1.732
ID632888	632888	None	36.560	38.921	41.838	0	98	98	2	1	-10921639	152.571	150	111	208	3204	24.506	2.000	0.085	0.975
ID632891	632891	None	37.957	43.305	49.658	0	98	98	2	1	-10921639	169.905	153	77	246	3568	51.773	7.600	0.075	0.459
ID632890	632890	95	48.664	50.543	49.136	0	98	98	2	1	-10921639	233.238	243	159	255	4898	26.366	4.800	0.117	1.849
ID632893	632893	109	62.541	82.793	52.226	0	98	98	2	1	-10921639	160.952	157	97	229	3380	40.013	2.000	0.163	1.129
ID632892	632892	49	54.605	31.043	51.937	0	98	98	2	1	-10921639	125.000	119	88	177	2625	29.814	2.000	0.201	1.403
ID632895	632895	77	57.858	57.166	54.388	0	98	98	2	1	-10921639	222.524	242	166	255	4673	33.099	4.800	0.140	1.655
ID632894	632894	24	60.633	75.825	52.526	0	98	98	2	1	-10921639	193.857	191	107	255	4071	49.751	2.000	0.138	0.942
ID632881	632881	82	74.956	70.875	28.955	0	98	98	2	1	-10921639	179.524	183	112	251	3770	45.004	2.000	0.187	1.254
ID632880	632880	111	36.358	54.230	28.282	0	98	98	2	1	-10921639	150.905	150	102	222	3169	35.568	2.000	0.075	0.593
ID632883	632883	54	65.512	59.827	33.705	0	98	98	2	1	-10921639	192.476	201	123	249	4042	40.711	2.000	0.164	1.335
ID632882	632882	None	35.851	16.283	33.618	0	98	98	2	1	-10921639	81.762	81	46	125	1717	21.545	2.000	0.212	1.325
ID632885	632885	97	49.326	70.061	38.662	0	98	98	2	1	-10921639	198.762	200	129	252	4174	35.862	2.000	0.089	0.903
ID632884	632884	90	44.044	63.867	38.691	0	98	98	2	1	-10921639	233.333	248	187	255	4900	26.757	4.800	0.100	1.582
ID632887	632887	98	48.272	44.731	40.534	0	98	98	2	1	-10921639	166.476	159	126	234	3496	30.489	2.000	0.116	1.139
ID632886	632886	99	44.275	24.756	40.042	0	98	98	2	1	-10921639	122.524	121	77	182	2573	25.824	2.000	0.156	1.281
ID632905	632905	82	77.404	70.640	29.181	0	99	99	2	1	-10921639	177.667	170	91	248	3731	46.668	2.000	0.195	1.244
ID632904	632904	111	55.328	54.108	28.653	0	99	99	2	1	-10921639	146.000	147	93	229	3066	42.339	2.000	0.133	0.807
ID632907	632907	54	54.960	59.848	34.695	0	99	99	2	1	-10921639	193.429	202	115	249	4062	38.606	7.600	0.113	1.016
ID632906	632906	None	37.935	46.784	34.654	0	99	99	2	1	-10921639	119.524	123	81	163	2510	23.228	2.000	0.159	1.408
ID632909	632909	97	42.890	69.709	39.018	0	99	99	2	1	-10921639	185.857	195	110	244	3903	41.786	2.000	0.083	0.682
ID632908	632908	90	36.704	63.684	38.412	0	99	99	2	1	-10921639	218.000	239	111	255	4578	45.177	3.200	0.075	0.675
ID632911	632911	98	48.671	45.134	40.554	0	99	99	2	1	-10921639	164.000	149	124	235	3444	31.426	2.000	0.107	1.008
ID632910	632910	99	63.788	25.333	40.003	0	99	99	2	1	-10921639	126.190	117	77	214	2650	37.811	2.000	0.215	1.179
ID632901	632901	81	79.131	45.824	19.151	0	99	99	2	1	-10921639	152.238	142	98	239	3197	45.177	2.000	0.237	1.292
ID632900	632900	89	60.890	61.516	18.419	0	99	99	2	1	-10921639	206.810	222	133	255	4343	40.664	4.800	0.165	1.441
ID632903	632903	46	62.063	57.963	27.014	0	99	99	2	1	-10921639	199.190	202	121	255	4183	44.557	2.000	0.124	0.985
ID632902	632902	93	55.962	58.027	22.186	0	99	99	2	1	-10921639	213.429	228	120	255	4482	41.875	2.000	0.110	1.010
ID632921	632921	101	62.950	16.017	61.042	0	99	99	2	1	-10921639	97.905	88	58	164	2056	32.731	2.000	0.308	1.408
ID632920	632920	41	39.340	67.493	54.199	0	99	99	2	1	-10921639	118.524	116	71	172	2489	31.049	2.000	0.135	0.910
ID632913	632913	112	35.855	65.724	47.667	0	99	99	2	1	-10921639	213.095	216	138	255	4475	41.265	2.000	0.062	0.602
ID632912	632912	30	55.320	44.389	47.110	0	99	99	2	1	-10921639	221.143	238	150	255	4644	35.083	4.800	0.132	1.471
ID632915	632915	113	38.323	60.249	49.104	0	99	99	2	1	-10921639	224.238	242	167	255	4709	31.867	2.000	0.072	0.941
ID632914	632914	95	35.273	50.541	48.584	0	99	99	2	1	-10921639	239.238	242	208	255	5024	15.261	4.800	0.083	2.413
ID632917	632917	24	51.677	76.302	52.216	0	99	99	2	1	-10921639	222.048	242	148	255	4663	39.451	3.200	0.107	1.090
ID632916	632916	49	60.070	31.413	52.114	0	99	99	2	1	-10921639	130.524	120	85	208	2741	35.617	2.000	0.192	1.179
ID632919	632919	77	56.748	57.146	53.731	0	99	99	2	1	-10921639	212.286	230	145	255	4458	36.580	4.800	0.142	1.444
ID632918	632918	109	48.643	82.481	52.404	0	99	99	2	1	-10921639	190.571	194	120	233	4002	28.377	4.800	0.128	1.519
ID632937	632937	113	37.261	60.939	49.669	0	100	100	2	1	-10921639	210.476	223	114	255	4420	45.901	7.600	0.056	0.483
ID632936	632936	95	38.961	50.849	49.098	0	100	100	2	1	-10921639	229.476	234	176	255	4819	23.004	4.800	0.081	1.490
ID632939	632939	24	54.639	76.113	52.469	0	100	100	2	1	-10921639	219.619	225	164	255	4612	29.552	4.800	0.120	1.589
ID632938	632938	109	47.113	83.375	51.293	0	100	100	2	1	-10921639	178.571	185	126	224	3750	26.828	4.800	0.139	1.625
ID632941	632941	41	42.862	67.394	53.942	0	100	100	2	1	-10921639	121.095	112	55	185	2543	39.541	2.000	0.112	0.618
ID632940	632940	77	56.520	57.221	54.035	0	100	100	2	1	-10921639	211.476	224	148	255	4441	36.721	4.800	0.138	1.398
ID632943	632943	101	57.597	15.971	61.504	0	100	100	2	1	-10921639	99.857	92	50	180	2097	35.269	2.000	0.253	1.144
ID632942	632942	None	37.159	29.930	56.728	0	100	100	2	1	-10921639	91.238	86	48	167	1916	31.151	2.000	0.115	0.606
ID632929	632929	236	46.300	77.515	28.861	0	100	100	2	1	-10921639	140.381	149	87	183	2948	31.781	4.800	0.174	1.308
ID632928	632928	82	75.696	70.414	29.081	0	100	100	2	1	-10921639	161.476	154	91	242	3391	49.175	2.000	0.201	1.100
ID632931	632931	90	37.586	63.555	38.855	0	100	100	2	1	-10921639	224.000	243	147	255	4704	38.832	3.200	0.073	0.787
ID632930	632930	54	58.179	59.939	33.917	0	100	100	2	1	-10921639	192.429	201	139	247	4041	33.442	4.800	0.140	1.415
ID632933	632933	30	46.574	46.023	47.420	0	100	100	2	1	-10921639	225.714	241	121	255	4740	37.243	4.800	0.101	1.113
ID632932	632932	None	42.527	86.996	44.854	0	100	100	2	1	-10921639	144.143	147	95	194	3027	25.790	7.600	0.138	1.354
ID632935	632935	112	36.875	66.704	48.365	0	100	100	2	1	-10921639	200.429	197	149	249	4209	31.979	2.000	0.047	0.559
ID632934	632934	None	49.439	43.108	48.208	0	100	100	2	1	-10921639	226.476	238	166	255	4756	28.161	4.800	0.121	1.741
ID632923	632923	81	69.011	45.922	19.417	0	100	100	2	1	-10921639	145.905	142	86	232	3064	41.367	2.000	0.217	1.256
ID632922	632922	None	35.172	64.830	14.070	0	100	100	2	1	-10921639	125.524	121	79	175	2636	26.881	2.000	0.113	0.951
ID632925	632925	93	55.692	57.994	22.364	0	100	100	2	1	-10921639	215.762	228	139	255	4531	35.840	2.000	0.119	1.278
ID632924	632924	89	60.028	61.123	18.711	0	100	100	2	1	-10921639	200.381	196	149	253	4208	34.298	2.000	0.125	1.296
ID632927	632927	111	60.850	54.231	28.978	0	100	100	2	1	-10921639	169.048	164	104	241	3550	42.456	2.000	0.149	1.034
ID632926	632926	46	52.308	57.805	27.572	0	100	100	2	1	-10921639	208.857	206	144	255	4386	36.125	2.000	0.109	1.135
ID632961	632961	112	36.188	65.802	48.166	0	101	101	2	1	-10921639	220.429	223	167	255	4629	26.696	2.000	0.059	0.916
ID632960	632960	30	50.550	45.727	47.383	0	101	101	2	1	-10921639	210.857	210	166	253	4428	27.578	2.000	0.101	1.404
ID632963	632963	109	41.294	83.173	52.266	0	101	101	2	1	-10921639	149.762	147	104	195	3145	25.536	2.000	0.118	1.241
ID632962	632962	24	37.286	76.042	51.686	0	101	101	2	1	-10921639	193.143	192	126	247	4056	36.748	2.000	0.066	0.649
ID632964	632964	77	44.404	57.284	53.354	0	101	101	2	1	-10921639	213.143	213	145	253	4476	30.153	2.000	0.085	1.104
ID632953	632953	81	42.338	45.855	19.662	0	101	101	2	1	-10921639	117.667	124	77	183	2471	28.304	2.000	0.149	1.079
ID632952	632952	89	50.857	61.045	18.560	0	101	101	2	1	-10921639	178.667	176	126	239	3752	31.607	2.000	0.121	1.219
ID632955	632955	46	36.607	57.815	27.169	0	101	101	2	1	-10921639	176.048	173	131	237	3697	29.092	2.000	0.063	0.712
ID632954	632954	93	59.986	57.913	22.242	0	101	101	2	1	-10921639	202.143	191	144	252	4245	35.431	2.000	0.123	1.254
ID632957	632957	236	35.102	76.680	28.855	0	101	101	2	1	-10921639	137.571	133	93	190	2889	21.725	4.800	0.130	1.462
ID632956	632956	82	59.832	70.208	29.074	0	101	101	2	1	-10921639	150.333	142	106	233	3157	34.040	2.000	0.162	1.231
ID632959	632959	90	47.275	63.854	39.140	0	101	101	2	1	-10921639	218.952	239	149	255	4598	38.104	2.000	0.096	1.002
ID632958	632958	54	47.046	60.451	33.824	0	101	101	2	1	-10921639	166.000	161	115	219	3486	30.733	2.000	0.134	1.280
ID632945	632945	82	39.834	69.611	29.060	0	102	102	2	1	-10921639	133.810	135	93	177	2810	27.134	2.000	0.121	1.063
ID632944	632944	93	44.402	58.138	23.246	0	102	102	2	1	-10921639	165.667	171	100	218	3479	33.785	2.000	0.110	0.969
ID632947	632947	114	43.524	72.332	43.892	0	102	102	2	1	-10921639	229.238	230	186	255	4814	21.192	4.800	0.095	1.879
ID632946	632946	90	37.686	63.791	39.843	0	102	102	2	1	-10921639	228.810	244	173	255	4805	27.931	4.800	0.079	1.205
ID632949	632949	112	38.986	65.654	48.088	0	102	102	2	1	-10921639	223.190	234	145	255	4687	29.999	2.000	0.079	1.085
ID632948	632948	30	46.191	46.960	47.919	0	102	102	2	1	-10921639	195.762	204	142	246	4111	30.474	2.000	0.093	1.093
ID632951	632951	None	45.424	44.010	49.740	0	102	102	2	1	-10921639	169.333	167	110	227	3556	35.448	7.600	0.112	0.959
ID632950	632950	115	38.633	76.835	48.080	0	102	102	2	1	-10921639	226.143	228	190	255	4749	21.774	4.800	0.080	1.530
ID632977	632977	None	39.014	38.261	48.030	0	103	103	2	1	-10921639	157.524	156	120	210	3308	23.640	2.000	0.097	1.182
ID632976	632976	114	47.340	71.055	44.278	0	103	103	2	1	-10921639	213.619	213	147	252	4486	29.425	2.000	0.103	1.357
ID632979	632979	115	41.082	76.166	48.063	0	103	103	2	1	-10921639	190.762	189	140	243	4006	25.491	2.000	0.082	1.138
ID632978	632978	30	38.460	47.178	47.949	0	103	103	2	1	-10921639	174.667	182	135	224	3668	26.312	2.000	0.078	0.962
ID632980	632980	None	43.992	56.831	53.100	0	103	103	2	1	-10921639	189.190	192	148	239	3973	26.311	4.800	0.101	1.314
ID632975	632975	90	42.672	63.839	40.093	0	103	103	2	1	-10921639	211.571	222	156	253	4443	31.564	2.000	0.084	1.044
ID632971	632971	114	50.846	71.216	43.970	0	104	104	2	1	-10921639	224.143	235	180	253	4707	23.840	4.800	0.122	2.039
ID632970	632970	90	46.018	63.564	39.814	0	104	104	2	1	-10921639	215.714	228	145	255	4530	35.826	2.000	0.097	1.068
ID632973	632973	116	42.099	59.900	48.916	0	104	104	2	1	-10921639	191.762	196	134	244	4027	29.327	2.000	0.078	0.949
ID632972	632972	30	43.355	47.241	47.346	0	104	104	2	1	-10921639	184.048	181	144	225	3865	23.819	4.800	0.115	1.589
ID632974	632974	None	41.370	66.768	51.865	0	104	104	2	1	-10921639	172.476	163	121	235	3622	28.666	2.000	0.091	1.009
ID632969	632969	116	39.059	59.151	49.012	0	105	105	2	1	-10921639	214.524	213	183	246	4505	17.025	4.800	0.096	2.213
ID632968	632968	30	47.848	47.227	47.084	0	105	105	2	1	-10921639	166.905	164	124	233	3505	30.325	2.000	0.105	1.049
ID632965	632965	90	40.897	63.873	39.725	0	105	105	2	1	-10921639	215.619	219	163	248	4528	24.115	4.800	0.087	1.434
ID632967	632967	114	43.489	70.903	44.639	0	105	105	2	1	-10921639	227.286	229	175	253	4773	24.228	4.800	0.107	1.810
ID632966	632966	None	40.964	37.296	44.083	0	105	105	2	1	-10921639	184.000	181	156	215	3864	19.743	7.600	0.124	2.051
ID632995	632995	117	38.118	62.403	43.862	0	106	106	2	1	-10921639	192.286	191	131	248	4038	34.166	2.000	0.052	0.561
ID632994	632994	None	41.063	82.359	27.247	0	106	106	2	1	-10921639	147.190	145	109	200	3091	23.765	2.000	0.114	1.267
ID632997	632997	None	35.803	66.005	47.985	0	106	106	2	1	-10921639	190.143	187	144	234	3993	27.314	2.000	0.062	0.812
ID632996	632996	114	38.871	71.095	44.278	0	106	106	2	1	-10921639	213.571	216	156	248	4485	29.016	4.800	0.083	1.130
ID632998	632998	None	36.264	80.141	50.313	0	106	106	2	1	-10921639	149.381	150	115	189	3137	19.999	4.800	0.104	1.408
ID632984	632984	114	41.375	70.481	44.030	0	107	107	2	1	-10921639	211.429	208	178	248	4440	23.462	6.162	0.091	1.509
ID632981	632981	None	39.375	45.128	19.642	0	107	107	2	1	-10921639	113.429	109	72	167	2382	24.782	2.000	0.143	1.144
ID632983	632983	117	38.795	62.409	44.225	0	107	107	2	1	-10921639	192.238	197	149	235	4037	28.128	2.000	0.079	0.995
ID632982	632982	90	40.829	64.047	39.189	0	107	107	2	1	-10921639	175.429	167	128	232	3684	28.701	2.000	0.088	0.985
ID632985	632985	None	46.371	73.266	25.875	0	108	108	2	1	-10921639	171.190	171	131	227	3595	22.757	4.800	0.136	1.795
ID632987	632987	90	41.380	63.431	39.398	0	108	108	2	1	-10921639	173.952	176	134	237	3653	29.519	2.000	0.106	1.130
ID632986	632986	None	40.680	60.138	33.021	0	108	108	2	1	-10921639	142.524	145	105	185	2993	23.865	3.200	0.132	1.393
ID632989	632989	117	38.806	62.911	44.640	0	108	108	2	1	-10921639	185.905	183	131	234	3904	23.482	4.800	0.099	1.421
ID632988	632988	114	38.578	70.332	44.437	0	108	108	2	1	-10921639	176.095	180	116	223	3698	27.276	2.000	0.086	1.019
ID633001	633001	90	37.733	63.600	40.310	0	109	109	2	1	-10921639	177.524	187	111	225	3728	33.658	3.200	0.088	0.850
ID633000	633000	None	37.569	65.665	25.179	0	109	109	2	1	-10921639	148.524	150	112	180	3119	18.864	4.800	0.137	1.897
ID633002	633002	117	38.519	62.294	44.584	0	109	109	2	1	-10921639	190.190	194	135	242	3994	30.944	2.000	0.070	0.807
ID632993	632993	None	45.835	53.941	49.377	0	110	110	2	1	-10921639	159.714	159	116	205	3354	23.384	4.800	0.148	1.758
ID632992	632992	117	38.739	63.242	44.576	0	110	110	2	1	-10921639	195.714	199	153	241	4110	25.318	2.000	0.085	1.216
ID632991	632991	None	38.715	70.354	43.981	0	110	110	2	1	-10921639	182.762	182	147	230	3838	24.054	2.000	0.079	1.109
ID632990	632990	90	43.422	64.029	41.743	0	110	110	2	1	-10921639	204.905	210	166	239	4303	21.211	4.800	0.117	2.019
ID632999	632999	90	49.480	63.621	40.020	0	111	111	2	1	-10921639	179.857	177	115	237	3777	34.890	2.000	0.118	1.085
ID633005	633005	119	38.148	70.198	44.239	0	112	112	2	1	-10921639	167.286	163	115	228	3513	28.130	2.000	0.082	0.904
ID633004	633004	90	42.893	64.210	41.961	0	112	112	2	1	-10921639	209.667	211	167	243	4403	23.688	4.800	0.106	1.703
ID633003	633003	120	38.725	59.820	34.069	0	112	112	2	1	-10921639	117.000	107	85	180	2457	26.963	2.000	0.116	0.904
ID633011	633011	120	41.572	59.690	34.317	0	113	113	2	1	-10921639	141.857	138	96	196	2979	25.920	4.800	0.129	1.251
ID633010	633010	None	38.225	56.418	23.977	0	113	113	2	1	-10921639	132.714	130	98	182	2787	23.559	2.000	0.112	1.135
ID633013	633013	119	59.275	70.914	44.013	0	113	113	2	1	-10921639	190.190	190	109	244	3994	32.448	4.800	0.153	1.553
ID633012	633012	90	40.220	63.709	39.530	0	113	113	2	1	-10921639	156.857	145	116	214	3294	28.803	2.000	0.088	0.880
ID633014	633014	None	48.383	46.668	47.740	0	113	113	2	1	-10921639	129.810	124	81	197	2726	33.009	2.000	0.141	0.971
ID633009	633009	None	39.663	53.119	48.673	0	114	114	2	1	-10921639	177.905	191	104	216	3736	34.262	6.358	0.106	0.991
ID633008	633008	119	44.364	71.120	43.907	0	114	114	2	1	-10921639	185.810	190	137	234	3902	27.743	4.800	0.110	1.329
ID633007	633007	118	38.939	63.728	44.486	0	114	114	2	1	-10921639	202.429	201	170	246	4251	20.158	4.800	0.084	1.555
ID633006	633006	90	52.961	63.445	39.625	0	114	114	2	1	-10921639	192.286	187	147	247	4038	30.619	2.000	0.123	1.374
ID633024	633024	None	38.539	76.028	47.239	0	115	115	2	1	-10921639	129.333	129	91	186	2716	25.991	2.000	0.104	0.936
ID633023	633023	119	56.251	69.979	43.639	0	115	115	2	1	-10921639	181.476	181	128	243	3811	31.096	2.000	0.136	1.399
ID633022	633022	118	44.566	63.674	43.071	0	115	115	2	1	-10921639	205.238	206	164	239	4310	21.774	4.800	0.106	1.802
ID633017	633017	90	42.337	62.783	39.893	0	116	116	2	1	-10921639	194.524	197	147	235	4085	27.097	4.800	0.100	1.309
ID633016	633016	122	42.684	59.848	32.907	0	116	116	2	1	-10921639	118.000	112	74	190	2478	28.953	2.000	0.126	0.912
ID633019	633019	118	41.570	61.807	43.955	0	116	116	2	1	-10921639	200.905	200	166	243	4219	24.218	2.000	0.089	1.362
ID633018	633018	119	52.766	70.127	43.458	0	116	116	2	1	-10921639	166.238	166	95	232	3491	35.286	2.000	0.131	1.093
ID633021	633021	123	41.879	60.553	49.482	0	116	116	2	1	-10921639	161.714	156	119	230	3396	29.409	2.000	0.082	0.830
ID633020	633020	None	57.429	47.122	47.669	0	116	116	2	1	-10921639	162.714	153	107	232	3417	32.549	2.000	0.156	1.346
ID633015	633015	None	37.567	66.033	27.476	0	116	116	2	1	-10921639	136.857	131	111	196	2874	21.666	2.000	0.111	1.262
ID633025	633025	122	39.512	60.071	33.693	0	117	117	2	1	-10921639	122.381	121	90	166	2570	23.745	2.000	0.137	1.242
ID633027	633027	119	43.301	71.255	44.001	0	117	117	2	1	-10921639	172.857	167	140	219	3630	20.797	4.800	0.119	1.766
ID633026	633026	90	41.507	63.567	39.695	0	117	117	2	1	-10921639	168.952	168	97	229	3548	36.694	2.000	0.095	0.798
ID633029	633029	None	40.169	52.422	48.073	0	117	117	2	1	-10921639	148.619	149	102	199	3121	24.134	2.000	0.119	1.310
ID633028	633028	118	37.592	63.650	44.694	0	117	117	2	1	-10921639	185.905	190	131	237	3904	27.849	6.293	0.080	0.990
ID633030	633030	123	51.380	60.511	49.840	0	117	117	2	1	-10921639	165.143	154	124	232	3468	34.174	2.000	0.122	1.053
ID633033	633033	None	43.861	42.928	48.636	0	118	118	2	1	-10921639	141.238	133	101	189	2966	24.267	4.800	0.158	1.589
ID633032	633032	121	38.642	75.027	47.701	0	118	118	2	1	-10921639	150.381	145	101	216	3158	32.597	2.000	0.085	0.725
ID633034	633034	123	45.797	60.649	49.819	0	118	118	2	1	-10921639	171.333	167	133	223	3598	27.229	4.800	0.119	1.334
ID633031	633031	119	60.894	70.285	44.386	0	118	118	2	1	-10921639	203.571	205	116	249	4275	38.486	4.800	0.156	1.430
ID633037	633037	121	43.297	74.939	47.668	0	119	119	2	1	-10921639	153.524	156	111	211	3224	31.976	2.000	0.103	0.894
ID633036	633036	None	40.142	63.603	40.017	0	119	119	2	1	-10921639	176.667	173	115	244	3710	35.628	4.800	0.108	0.968
ID633035	633035	None	36.144	57.251	28.865	0	119	119	2	1	-10921639	121.762	123	90	157	2557	24.511	2.000	0.134	1.174
ID633041	633041	121	45.652	74.924	48.123	0	120	120	2	1	-10921639	150.952	153	106	216	3170	27.524	3.200	0.126	1.224
ID633040	633040	None	36.046	46.819	47.659	0	120	120	2	1	-10921639	140.143	143	102	190	2943	25.388	2.000	0.094	0.949
ID633039	633039	119	50.522	69.421	43.345	0	120	120	2	1	-10921639	175.095	172	124	238	3677	34.303	4.800	0.129	1.163
ID633038	633038	None	36.883	57.899	41.618	0	120	120	2	1	-10921639	163.762	163	128	204	3439	22.300	2.000	0.093	1.252
ID633042	633042	119	45.816	70.732	44.101	0	121	121	2	1	-10921639	177.476	178	112	237	3727	31.398	2.000	0.106	1.081
ID633049	633049	124	37.955	49.902	48.048	0	122	122	2	1	-10921639	138.667	137	91	190	2912	24.328	2.000	0.109	1.121
ID633048	633048	None	39.373	64.671	44.789	0	122	122	2	1	-10921639	174.333	171	133	219	3661	23.903	2.000	0.092	1.230
ID633051	633051	None	41.664	60.113	64.605	0	122	122	2	1	-10921639	100.952	102	57	144	2120	23.204	4.800	0.219	1.564
ID633050	633050	None	42.422	60.959	49.222	0	122	122	2	1	-10921639	138.571	144	90	210	2910	29.747	2.000	0.102	0.865
ID633047	633047	119	46.214	72.841	43.885	0	122	122	2	1	-10921639	181.857	180	142	239	3819	28.779	2.000	0.093	1.072
ID633046	633046	None	39.261	60.329	34.217	0	122	122	2	1	-10921639	124.714	125	87	178	2619	25.509	2.000	0.131	1.136
ID633057	633057	126	53.964	53.878	50.036	0	123	123	2	1	-10921639	128.000	111	79	227	2688	37.155	2.000	0.131	0.799
ID633056	633056	124	42.795	47.386	47.232	0	123	123	2	1	-10921639	142.857	140	102	206	3000	26.430	2.000	0.120	1.155
ID633055	633055	119	42.019	70.989	44.046	0	123	123	2	1	-10921639	170.190	178	110	222	3574	30.370	2.000	0.103	1.046
ID633054	633054	125	38.427	62.619	40.819	0	123	123	2	1	-10921639	179.048	180	112	233	3760	30.794	2.000	0.082	0.878
ID633045	633045	126	39.773	53.872	50.071	0	124	124	2	1	-10921639	133.810	129	92	214	2810	26.415	2.000	0.103	0.946
ID633044	633044	125	42.018	62.638	42.426	0	124	124	2	1	-10921639	180.286	191	100	234	3786	36.088	2.000	0.102	0.927
ID633043	633043	None	39.130	60.161	33.669	0	124	124	2	1	-10921639	114.619	110	71	166	2407	24.013	2.000	0.146	1.218
ID633053	633053	None	40.337	60.630	49.537	0	125	125	2	1	-10921639	142.714	144	95	220	2997	36.393	2.000	0.089	0.638
ID633052	633052	124	44.868	46.123	47.469	0	125	125	2	1	-10921639	154.714	149	104	201	3249	26.399	4.800	0.144	1.473
ID633060	633060	124	51.960	46.748	47.642	0	126	126	2	1	-10921639	135.905	138	90	213	2854	34.786	2.000	0.156	1.054
ID633059	633059	127	41.151	62.039	45.070	0	126	126	2	1	-10921639	193.429	196	133	232	4062	25.783	6.310	0.099	1.346
ID633058	633058	None	50.045	70.891	44.015	0	126	126	2	1	-10921639	166.190	168	110	234	3490	34.304	2.000	0.117	1.018
ID633065	633065	127	43.824	61.833	44.688	0	127	127	2	1	-10921639	189.429	187	124	242	3978	32.002	2.000	0.094	1.018
ID633066	633066	124	37.918	47.199	47.832	0	127	127	2	1	-10921639	138.952	138	93	189	2918	23.357	2.000	0.114	1.221
ID633064	633064	129	47.317	60.263	49.001	0	128	128	2	1	-10921639	136.048	140	69	213	2857	37.640	2.000	0.109	0.711
ID633061	633061	130	39.362	66.366	44.440	0	128	128	2	1	-10921639	215.238	216	167	247	4520	26.851	4.800	0.080	1.191
ID633063	633063	124	53.274	46.758	47.704	0	128	128	2	1	-10921639	157.190	154	96	210	3301	31.862	4.800	0.164	1.389
ID633062	633062	128	44.826	70.654	43.880	0	128	128	2	1	-10921639	187.238	185	140	242	3932	29.789	2.000	0.092	1.063
ID633067	633067	128	37.410	70.178	44.329	0	129	129	2	1	-10921639	190.333	187	119	241	3997	32.501	2.000	0.077	0.834
ID633069	633069	130	35.626	66.254	46.989	0	129	129	2	1	-10921639	209.619	223	135	243	4402	31.226	6.330	0.079	0.983
ID633068	633068	124	45.536	46.453	47.352	0	129	129	2	1	-10921639	145.857	138	96	195	3063	30.060	2.000	0.134	1.150
ID633070	633070	129	38.864	60.142	49.770	0	129	129	2	1	-10921639	137.190	133	95	185	2881	27.784	2.000	0.105	0.938
ID633077	633077	None	37.744	62.815	44.436	0	130	130	2	1	-10921639	197.571	199	157	229	4149	20.735	4.800	0.108	1.865
ID633079	633079	None	37.286	54.259	50.014	0	130	130	2	1	-10921639	141.048	138	97	208	2962	28.228	7.600	0.099	0.900
ID633078	633078	128	41.192	70.413	44.489	0	130	130	2	1	-10921639	187.619	187	144	233	3940	28.076	4.800	0.103	1.253
ID633071	633071	None	41.340	66.030	48.921	0	131	131	2	1	-10921639	164.857	166	101	233	3462	37.921	2.000	0.070	0.567
ID633073	633073	None	46.606	70.148	44.367	0	132	132	2	1	-10921639	178.714	189	124	237	3753	32.650	2.000	0.106	1.054
ID633072	633072	None	42.227	63.178	41.688	0	132	132	2	1	-10921639	177.476	177	130	227	3727	27.268	6.366	0.096	1.135
ID633075	633075	None	38.506	59.939	49.986	0	132	132	2	1	-10921639	131.476	130	85	195	2761	27.165	2.000	0.115	1.001
ID633074	633074	131	36.869	45.327	47.826	0	132	132	2	1	-10921639	125.810	134	79	166	2642	25.347	4.800	0.157	1.345
ID633076	633076	None	38.820	70.061	52.607	0	132	132	2	1	-10921639	135.905	135	98	201	2854	27.871	4.800	0.125	1.082
ID633081	633081	None	44.011	53.956	49.674	0	133	133	2	1	-10921639	144.190	152	87	224	3028	35.683	2.000	0.098	0.721
ID633080	633080	131	43.956	47.212	47.655	0	133	133	2	1	-10921639	141.571	147	74	204	2973	32.753	2.000	0.129	0.986
ID633088	633088	None	37.562	72.725	50.335	0	134	134	2	1	-10921639	157.143	159	106	205	3300	26.904	6.369	0.095	1.017
ID633085	633085	None	37.457	59.717	33.906	0	134	134	2	1	-10921639	117.571	120	79	175	2469	24.590	4.800	0.140	1.173
ID633087	633087	131	40.642	46.703	47.801	0	134	134	2	1	-10921639	144.857	149	85	201	3042	29.030	2.000	0.104	0.939
ID633086	633086	132	52.250	68.961	44.017	0	134	134	2	1	-10921639	191.333	187	156	244	4018	26.006	4.800	0.128	1.668
ID633084	633084	None	40.689	74.646	46.806	0	135	135	2	1	-10921639	148.476	147	91	195	3118	31.049	2.000	0.113	0.974
ID633083	633083	132	45.951	68.949	42.989	0	135	135	2	1	-10921639	193.619	191	149	239	4066	25.687	6.066	0.115	1.549
ID633082	633082	133	51.536	62.804	41.256	0	135	135	2	1	-10921639	202.714	208	133	251	4257	35.123	2.000	0.108	1.127
ID633089	633089	None	39.877	64.795	27.534	0	136	136	2	1	-10921639	128.333	128	93	173	2695	25.350	2.000	0.132	1.179
ID633091	633091	132	40.209	69.001	43.208	0	136	136	2	1	-10921639	177.429	177	135	219	3726	27.066	2.000	0.094	1.131
ID633090	633090	133	42.235	62.663	40.894	0	136	136	2	1	-10921639	196.810	192	158	242	4133	25.771	4.800	0.103	1.423
ID633093	633093	132	43.177	69.368	43.972	0	137	137	2	1	-10921639	167.048	161	123	225	3508	30.577	2.000	0.090	0.905
ID633092	633092	133	46.643	62.500	41.499	0	137	137	2	1	-10921639	195.333	191	139	244	4102	33.592	2.000	0.105	1.106
ID633105	633105	136	54.801	54.229	49.527	0	138	138	2	1	-10921639	138.619	139	64	224	2911	42.622	2.000	0.172	0.954
ID633104	633104	132	39.689	69.178	42.654	0	138	138	2	1	-10921639	174.810	183	126	218	3671	23.485	4.800	0.108	1.450
ID633103	633103	133	42.814	62.003	42.942	0	138	138	2	1	-10921639	215.095	219	177	248	4517	21.359	7.600	0.099	1.821
ID633097	633097	133	48.326	62.369	43.199	0	139	139	2	1	-10921639	199.857	204	135	244	4197	29.815	4.800	0.119	1.426
ID633099	633099	None	37.242	43.387	46.746	0	139	139	2	1	-10921639	128.286	129	74	167	2694	25.215	4.800	0.137	1.223
ID633098	633098	132	48.548	69.077	43.257	0	139	139	2	1	-10921639	158.619	144	106	235	3331	35.697	2.000	0.107	0.857
ID633101	633101	None	51.124	65.712	49.134	0	139	139	2	1	-10921639	191.905	195	125	241	4030	30.336	4.800	0.128	1.432
ID633100	633100	None	36.016	46.914	48.073	0	139	139	2	1	-10921639	111.571	101	71	181	2343	27.591	2.000	0.093	0.687
ID633102	633102	136	43.837	53.942	49.929	0	139	139	2	1	-10921639	133.190	123	79	213	2797	33.627	2.000	0.103	0.742
ID633096	633096	136	40.500	53.910	49.511	0	140	140	2	1	-10921639	133.095	139	77	196	2795	31.369	7.600	0.127	0.956
ID633095	633095	132	49.713	69.178	43.136	0	140	140	2	1	-10921639	159.571	161	107	224	3351	34.390	2.000	0.122	1.013
ID633094	633094	133	51.784	62.033	41.507	0	140	140	2	1	-10921639	201.952	202	154	234	4241	23.001	4.800	0.138	2.136
ID633108	633108	136	38.322	53.628	49.743	0	141	141	2	1	-10921639	126.143	123	62	214	2649	33.946	2.000	0.088	0.602
ID633107	633107	None	36.638	65.727	49.091	0	141	141	2	1	-10921639	173.905	176	126	214	3652	23.862	3.200	0.097	1.283
ID633106	633106	133	46.070	63.153	41.530	0	141	141	2	1	-10921639	174.714	170	126	224	3669	27.807	4.800	0.126	1.408
ID633113	633113	136	35.365	53.655	50.174	0	142	142	2	1	-10921639	110.667	104	79	205	2324	29.299	2.000	0.077	0.538
ID633112	633112	138	37.819	43.633	48.598	0	142	142	2	1	-10921639	107.048	105	59	158	2248	27.511	2.000	0.156	1.051
ID633109	633109	None	35.670	65.720	27.278	0	142	142	2	1	-10921639	118.095	115	77	159	2480	19.814	4.800	0.146	1.521
ID633111	633111	None	36.308	71.841	46.411	0	142	142	2	1	-10921639	166.857	167	131	230	3504	26.221	6.370	0.076	0.897
ID633110	633110	133	52.025	63.157	40.600	0	142	142	2	1	-10921639	179.095	177	131	232	3761	25.898	4.800	0.154	1.847
ID633123	633123	133	38.219	63.299	40.660	0	143	143	2	1	-10921639	184.190	187	149	232	3868	25.264	6.218	0.097	1.286
ID633125	633125	None	40.394	46.954	47.240	0	143	143	2	1	-10921639	135.333	133	97	177	2842	23.187	2.000	0.141	1.440
ID633124	633124	138	35.006	43.199	47.280	0	143	143	2	1	-10921639	138.429	138	111	172	2907	17.722	4.800	0.129	1.783
ID633127	633127	137	37.513	35.512	52.982	0	143	143	2	1	-10921639	85.667	83	40	138	1799	26.945	2.000	0.186	0.995
ID633126	633126	136	50.068	52.832	49.887	0	143	143	2	1	-10921639	122.905	116	65	214	2581	34.556	7.600	0.142	0.885
ID633116	633116	137	37.018	35.874	52.554	0	144	144	2	1	-10921639	110.762	107	76	145	2326	23.469	2.000	0.145	1.196
ID633115	633115	136	49.309	52.681	50.169	0	144	144	2	1	-10921639	122.905	111	78	219	2581	33.159	2.000	0.127	0.833
ID633114	633114	133	50.255	62.990	41.417	0	144	144	2	1	-10921639	185.429	183	125	244	3894	33.713	2.000	0.128	1.246
ID633120	633120	None	39.389	44.535	47.250	0	145	145	2	1	-10921639	134.667	135	100	191	2828	24.030	6.312	0.115	1.154
ID633117	633117	None	38.109	59.226	35.215	0	145	145	2	1	-10921639	122.048	123	81	168	2563	25.781	2.000	0.147	1.212
ID633119	633119	139	38.914	68.757	44.489	0	145	145	2	1	-10921639	174.190	178	124	238	3658	33.016	7.600	0.078	0.765
ID633118	633118	133	45.344	63.577	40.722	0	145	145	2	1	-10921639	187.095	187	131	224	3929	22.360	4.800	0.148	2.156
ID633129	633129	139	40.841	68.210	44.057	0	146	146	2	1	-10921639	176.524	180	140	232	3707	25.922	2.000	0.085	1.068
ID633128	633128	133	49.574	63.148	41.115	0	146	146	2	1	-10921639	190.286	192	133	241	3996	29.146	6.304	0.129	1.493
ID633131	633131	None	53.437	36.010	52.608	0	146	146	2	1	-10921639	119.857	121	59	202	2517	38.136	2.000	0.177	0.945
ID633130	633130	None	41.524	52.881	49.948	0	146	146	2	1	-10921639	132.476	130	86	208	2782	26.784	7.600	0.111	0.986
ID633121	633121	139	49.945	68.659	43.405	0	147	147	2	1	-10921639	189.905	189	126	244	3988	33.975	2.000	0.106	1.070
ID633122	633122	None	48.994	46.757	47.522	0	147	147	2	1	-10921639	140.286	133	76	206	2946	36.725	2.000	0.143	0.956
ID633147	633147	133	37.660	64.009	40.635	0	148	148	2	1	-10921639	175.810	181	125	209	3692	22.803	4.800	0.102	1.432
ID633146	633146	None	36.742	59.528	34.143	0	148	148	2	1	-10921639	121.905	119	74	176	2560	24.690	2.000	0.125	1.095
ID633149	633149	None	55.385	66.695	48.504	0	148	148	2	1	-10921639	177.238	178	107	243	3722	39.653	2.000	0.137	1.077
ID633148	633148	139	41.796	68.648	43.625	0	148	148	2	1	-10921639	192.905	192	154	237	4051	23.835	7.600	0.096	1.424
ID633150	633150	143	40.052	36.220	52.642	0	148	148	2	1	-10921639	102.381	101	43	158	2150	32.725	2.000	0.139	0.764
ID633161	633161	143	36.881	36.024	53.196	0	149	149	2	1	-10921639	94.333	87	62	147	1981	26.586	2.000	0.141	0.875
ID633160	633160	141	36.838	73.071	50.967	0	149	149	2	1	-10921639	133.333	143	88	182	2800	27.176	2.000	0.099	0.882
ID633162	633162	142	36.006	53.510	55.368	0	149	149	2	1	-10921639	113.048	114	81	163	2374	25.557	2.000	0.117	0.928
ID633157	633157	133	40.042	64.404	41.237	0	149	149	2	1	-10921639	171.762	172	109	219	3607	32.181	2.000	0.083	0.822
ID633159	633159	None	40.024	78.196	45.040	0	149	149	2	1	-10921639	143.429	147	104	181	3012	24.907	2.000	0.107	1.112
ID633158	633158	139	54.543	68.335	42.725	0	149	149	2	1	-10921639	198.143	206	139	242	4161	28.489	4.800	0.136	1.661
ID633177	633177	None	43.294	78.943	52.133	0	150	150	2	1	-10921639	128.238	128	83	181	2693	26.165	2.000	0.148	1.262
ID633176	633176	141	66.801	72.644	48.056	0	150	150	2	1	-10921639	197.048	201	120	247	4138	34.870	4.800	0.178	1.710
ID633179	633179	None	37.379	57.874	57.055	0	150	150	2	1	-10921639	105.714	110	68	148	2220	22.996	2.000	0.158	1.256
ID633178	633178	142	54.167	52.845	54.937	0	150	150	2	1	-10921639	120.524	121	49	195	2531	37.109	2.000	0.186	1.018
ID633173	633173	133	56.779	64.258	39.827	0	150	150	2	1	-10921639	197.857	210	137	239	4155	30.920	4.800	0.146	1.629
ID633172	633172	144	40.474	57.801	23.750	0	150	150	2	1	-10921639	134.190	134	88	178	2818	24.250	2.000	0.135	1.315
ID633175	633175	None	35.998	46.399	47.316	0	150	150	2	1	-10921639	152.524	148	102	200	3203	30.823	3.200	0.094	0.846
ID633174	633174	139	40.102	68.899	42.831	0	150	150	2	1	-10921639	179.667	182	135	238	3773	27.158	2.000	0.082	1.000
ID633153	633153	139	52.796	68.871	42.211	0	151	151	2	1	-10921639	188.238	192	139	243	3953	34.492	2.000	0.128	1.243
ID633152	633152	133	46.293	62.353	38.825	0	151	151	2	1	-10921639	186.810	190	121	238	3923	33.554	7.600	0.101	1.025
ID633155	633155	145	36.489	65.209	48.593	0	151	151	2	1	-10921639	179.857	189	129	229	3777	30.383	2.000	0.086	0.935
ID633154	633154	141	51.417	72.496	47.645	0	151	151	2	1	-10921639	204.000	208	138	248	4284	31.079	4.800	0.123	1.441
ID633156	633156	None	41.281	73.162	51.177	0	151	151	2	1	-10921639	167.667	171	100	227	3521	39.213	2.000	0.084	0.659
ID633151	633151	144	35.110	57.304	23.289	0	151	151	2	1	-10921639	118.667	115	69	166	2492	26.837	2.000	0.127	0.997
ID633145	633145	None	41.769	50.879	54.053	0	152	152	2	1	-10921639	108.143	105	71	164	2271	26.181	2.000	0.146	1.049
ID633144	633144	141	43.067	72.418	47.762	0	152	152	2	1	-10921639	198.000	196	150	244	4158	26.941	2.000	0.094	1.269
ID633139	633139	133	47.993	63.856	39.341	0	152	152	2	1	-10921639	193.667	192	140	246	4067	30.978	4.800	0.126	1.402
ID633141	633141	None	46.245	34.218	42.755	0	152	152	2	1	-10921639	137.476	138	87	191	2887	31.106	4.800	0.167	1.265
ID633140	633140	139	45.385	68.920	42.226	0	152	152	2	1	-10921639	202.952	196	153	253	4262	35.089	2.000	0.098	1.031
ID633143	633143	145	41.490	67.002	48.181	0	152	152	2	1	-10921639	215.524	219	168	251	4526	23.865	4.800	0.090	1.486
ID633142	633142	146	47.616	46.319	47.334	0	152	152	2	1	-10921639	161.238	161	121	225	3386	27.588	3.200	0.138	1.415
ID633133	633133	None	35.707	44.848	41.502	0	153	153	2	1	-10921639	128.476	131	95	171	2698	21.456	2.000	0.114	1.225
ID633132	633132	133	56.003	63.993	38.718	0	153	153	2	1	-10921639	187.190	186	128	241	3931	34.164	4.800	0.157	1.490
ID633135	633135	146	43.950	46.086	47.892	0	153	153	2	1	-10921639	140.714	137	106	220	2955	29.815	2.000	0.103	0.883
ID633134	633134	139	46.492	68.293	43.314	0	153	153	2	1	-10921639	212.048	211	161	252	4453	30.720	7.600	0.096	1.206
ID633137	633137	147	35.120	78.285	52.182	0	153	153	2	1	-10921639	135.143	140	78	182	2838	25.366	2.000	0.112	1.075
ID633136	633136	141	44.992	72.817	48.023	0	153	153	2	1	-10921639	202.905	205	128	246	4261	30.246	4.800	0.096	1.175
ID633138	633138	148	39.268	36.027	53.741	0	153	153	2	1	-10921639	93.048	85	58	154	1954	25.172	2.000	0.162	1.028
ID633181	633181	133	39.996	64.094	38.365	0	154	154	2	1	-10921639	164.000	166	111	227	3444	29.343	4.800	0.126	1.249
ID633180	633180	None	35.292	57.952	21.564	0	154	154	2	1	-10921639	123.667	120	91	162	2597	21.058	7.600	0.124	1.293
ID633183	633183	139	42.291	68.495	43.498	0	154	154	2	1	-10921639	206.048	205	154	247	4327	27.487	4.800	0.101	1.379
ID633182	633182	None	41.689	53.926	43.874	0	154	154	2	1	-10921639	165.381	158	130	229	3473	25.129	2.000	0.097	1.158
ID633185	633185	None	52.423	60.900	49.263	0	154	154	2	1	-10921639	155.619	153	105	228	3268	32.852	2.000	0.122	1.033
ID633184	633184	141	51.551	72.179	48.152	0	154	154	2	1	-10921639	198.714	196	152	248	4173	29.026	2.000	0.104	1.294
ID633187	633187	149	47.975	72.598	51.516	0	154	154	2	1	-10921639	143.048	140	67	225	3004	47.148	2.000	0.118	0.640
ID633186	633186	145	37.363	66.920	48.552	0	154	154	2	1	-10921639	180.095	180	102	230	3782	36.551	2.000	0.076	0.699
ID633189	633189	148	41.082	36.061	52.931	0	154	154	2	1	-10921639	93.286	92	57	150	1959	28.827	2.000	0.154	0.863
ID633188	633188	147	44.585	78.635	52.500	0	154	154	2	1	-10921639	104.714	97	54	189	2199	35.653	4.800	0.208	1.010
ID633163	633163	133	47.674	64.654	38.666	0	155	155	2	1	-10921639	186.190	181	121	223	3910	28.954	4.800	0.123	1.410
ID633165	633165	145	38.858	65.423	47.176	0	155	155	2	1	-10921639	198.667	199	138	243	4172	30.200	7.600	0.087	1.048
ID633164	633164	139	55.387	69.051	43.091	0	155	155	2	1	-10921639	223.381	232	158	255	4691	29.563	4.800	0.128	1.715
ID633167	633167	141	50.762	72.516	48.322	0	155	155	2	1	-10921639	184.429	194	125	242	3873	35.621	4.800	0.129	1.182
ID633166	633166	146	63.174	46.807	47.804	0	155	155	2	1	-10921639	169.905	168	106	232	3568	33.630	2.000	0.162	1.412
ID633169	633169	147	44.751	78.486	52.532	0	155	155	2	1	-10921639	110.286	120	50	176	2316	35.613	2.000	0.177	0.931
ID633168	633168	149	46.701	73.121	51.007	0	155	155	2	1	-10921639	158.333	166	104	218	3325	34.807	2.000	0.125	1.010
ID633171	633171	None	43.735	55.058	55.168	0	155	155	2	1	-10921639	123.333	119	85	180	2590	25.140	2.000	0.144	1.231
ID633170	633170	None	39.023	50.032	55.110	0	155	155	2	1	-10921639	108.143	106	68	168	2271	26.631	2.000	0.114	0.833
ID633193	633193	None	35.131	44.732	40.782	0	156	156	2	1	-10921639	123.476	120	87	180	2593	24.821	2.000	0.101	0.916
ID633192	633192	133	51.069	64.197	38.918	0	156	156	2	1	-10921639	172.524	167	123	227	3623	29.918	4.800	0.149	1.495
ID633195	633195	145	53.473	65.801	47.232	0	156	156	2	1	-10921639	213.000	215	164	252	4473	28.569	7.600	0.122	1.620
ID633194	633194	139	41.150	69.127	43.231	0	156	156	2	1	-10921639	210.619	213	145	252	4423	31.624	7.600	0.088	1.077
ID633197	633197	141	48.359	72.404	47.887	0	156	156	2	1	-10921639	209.810	219	147	248	4406	31.628	3.200	0.111	1.323
ID633196	633196	146	62.307	46.189	47.823	0	156	156	2	1	-10921639	168.857	159	123	238	3546	34.306	2.000	0.161	1.364
ID633198	633198	149	46.115	73.004	51.714	0	156	156	2	1	-10921639	148.190	157	86	209	3112	40.876	2.000	0.119	0.774
ID633191	633191	150	38.047	59.367	20.934	0	156	156	2	1	-10921639	141.190	139	97	189	2965	22.688	2.000	0.115	1.280
ID633190	633190	None	35.750	4.071	6.568	0	156	156	2	1	-10921639	84.381	78	59	134	1772	21.889	2.000	0.172	1.133
ID633208	633208	151	36.943	49.519	56.518	0	157	157	2	1	-10921639	116.333	117	72	166	2443	28.892	7.600	0.123	0.881
ID633199	633199	150	41.769	58.888	21.213	0	157	157	2	1	-10921639	150.238	154	112	197	3155	27.640	7.600	0.116	1.133
ID633201	633201	133	35.746	64.353	39.522	0	157	157	2	1	-10921639	194.048	197	140	233	4075	24.283	4.800	0.102	1.476
ID633200	633200	152	36.317	59.275	34.100	0	157	157	2	1	-10921639	138.857	134	107	172	2916	19.523	2.000	0.116	1.474
ID633203	633203	139	46.705	68.859	43.188	0	157	157	2	1	-10921639	228.095	235	158	255	4790	28.227	7.600	0.109	1.592
ID633202	633202	None	36.710	81.278	40.833	0	157	157	2	1	-10921639	138.095	134	107	192	2900	20.435	7.600	0.113	1.375
ID633205	633205	146	49.348	46.956	48.122	0	157	157	2	1	-10921639	169.333	168	105	224	3556	29.501	2.000	0.139	1.398
ID633204	633204	None	36.752	56.282	44.837	0	157	157	2	1	-10921639	175.905	173	137	228	3694	27.570	4.800	0.118	1.344
ID633207	633207	149	59.494	73.118	51.244	0	157	157	2	1	-10921639	187.143	189	125	242	3930	34.758	4.800	0.155	1.448
ID633206	633206	145	44.846	65.985	48.043	0	157	157	2	1	-10921639	201.095	202	138	247	4223	31.231	7.600	0.093	1.101
ID633257	633257	139	50.876	68.753	43.685	0	158	158	2	1	-10921639	206.714	214	133	252	4341	38.448	7.600	0.111	1.078
ID633256	633256	133	47.917	63.593	38.886	0	158	158	2	1	-10921639	177.190	181	114	225	3721	30.476	4.800	0.148	1.503
ID633259	633259	146	56.694	46.823	48.324	0	158	158	2	1	-10921639	173.571	167	116	214	3645	29.376	2.000	0.159	1.624
ID633258	633258	145	49.822	64.789	47.089	0	158	158	2	1	-10921639	206.286	214	161	251	4332	29.206	7.600	0.104	1.332
ID633261	633261	151	52.227	49.727	56.960	0	158	158	2	1	-10921639	127.381	124	79	168	2675	27.583	4.800	0.215	1.636
ID633260	633260	149	63.546	72.721	50.958	0	158	158	2	1	-10921639	178.524	189	88	247	3749	44.025	2.000	0.149	1.050
ID633253	633253	150	52.012	58.822	21.226	0	158	158	2	1	-10921639	143.238	143	107	218	3008	30.298	2.000	0.148	1.221
ID633255	633255	152	40.068	60.135	33.732	0	158	158	2	1	-10921639	129.476	124	92	176	2719	23.069	2.000	0.133	1.314
ID633254	633254	None	39.870	69.477	30.512	0	158	158	2	1	-10921639	108.571	106	81	158	2280	23.218	4.800	0.176	1.402
ID633209	633209	None	44.026	65.787	11.760	0	159	159	2	1	-10921639	97.905	90	63	161	2056	27.195	2.000	0.175	1.071
ID633211	633211	133	53.021	64.162	38.886	0	159	159	2	1	-10921639	179.429	183	131	241	3768	30.815	2.000	0.127	1.309
ID633210	633210	159	46.111	56.406	23.206	0	159	159	2	1	-10921639	134.619	139	87	186	2827	30.655	2.000	0.164	1.239
ID633213	633213	139	47.485	69.253	42.769	0	159	159	2	1	-10921639	227.571	235	182	255	4779	22.322	7.600	0.111	2.034
ID633212	633212	158	40.275	53.655	43.286	0	159	159	2	1	-10921639	163.524	159	111	230	3434	27.947	2.000	0.093	1.000
ID633215	633215	145	44.803	65.223	47.012	0	159	159	2	1	-10921639	226.333	224	176	255	4753	24.115	7.600	0.102	1.743
ID633214	633214	None	42.336	34.015	44.867	0	159	159	2	1	-10921639	144.190	144	109	197	3028	25.159	7.600	0.134	1.352
ID633217	633217	149	52.457	72.591	51.478	0	159	159	2	1	-10921639	190.286	192	124	244	3996	32.847	2.000	0.124	1.278
ID633216	633216	146	64.595	46.819	48.034	0	159	159	2	1	-10921639	172.476	170	120	244	3622	36.033	2.000	0.166	1.364
ID633225	633225	149	43.541	72.594	51.602	0	160	160	2	1	-10921639	165.524	159	111	230	3476	34.862	2.000	0.105	0.903
ID633224	633224	154	49.263	53.579	50.639	0	160	160	2	1	-10921639	153.714	153	95	228	3228	37.582	2.000	0.113	0.828
ID633227	633227	155	37.744	58.805	59.110	0	160	160	2	1	-10921639	105.905	110	73	148	2224	24.643	2.000	0.155	1.151
ID633226	633226	156	35.314	52.237	57.069	0	160	160	2	1	-10921639	128.714	128	92	177	2703	24.950	2.000	0.100	0.938
ID633228	633228	None	40.974	49.870	62.755	0	160	160	2	1	-10921639	77.667	77	39	166	1631	31.205	2.000	0.183	0.769
ID633219	633219	157	41.392	80.435	38.897	0	160	160	2	1	-10921639	118.571	116	73	171	2490	29.696	2.000	0.128	0.909
ID633218	633218	159	41.119	56.794	22.289	0	160	160	2	1	-10921639	150.667	150	114	204	3164	26.367	7.600	0.121	1.235
ID633221	633221	139	46.395	69.563	44.029	0	160	160	2	1	-10921639	231.143	246	171	255	4854	28.013	7.600	0.114	1.689
ID633220	633220	158	47.019	52.804	43.427	0	160	160	2	1	-10921639	193.905	197	140	238	4072	29.546	6.337	0.116	1.360
ID633223	633223	146	58.728	46.735	47.667	0	160	160	2	1	-10921639	174.095	166	106	232	3656	37.941	2.000	0.156	1.239
ID633222	633222	145	44.445	66.414	47.584	0	160	160	2	1	-10921639	194.476	215	121	247	4084	46.307	7.600	0.092	0.710
ID633272	633272	155	44.673	57.805	58.770	0	161	161	2	1	-10921639	134.095	134	91	199	2816	28.690	7.600	0.147	1.197
ID633263	633263	133	38.873	63.579	39.511	0	161	161	2	1	-10921639	173.429	171	131	218	3642	21.612	4.800	0.097	1.414
ID633262	633262	160	35.131	45.439	23.417	0	161	161	2	1	-10921639	88.190	88	49	150	1852	26.981	2.000	0.140	0.802
ID633265	633265	158	43.881	53.643	43.645	0	161	161	2	1	-10921639	176.429	170	123	241	3705	32.077	2.000	0.088	0.892
ID633264	633264	157	47.325	80.325	39.198	0	161	161	2	1	-10921639	124.714	124	83	178	2619	29.668	2.000	0.173	1.241
ID633267	633267	None	37.060	76.589	46.488	0	161	161	2	1	-10921639	139.190	126	83	214	2923	36.818	2.000	0.084	0.587
ID633266	633266	139	38.482	69.080	44.151	0	161	161	2	1	-10921639	234.476	238	177	255	4924	22.239	7.600	0.095	1.830
ID633269	633269	154	42.583	53.547	49.734	0	161	161	2	1	-10921639	145.143	153	90	205	3048	31.715	2.000	0.119	0.971
ID633268	633268	146	59.826	46.140	48.042	0	161	161	2	1	-10921639	174.095	176	116	223	3656	32.379	4.800	0.182	1.656
ID633271	633271	156	43.056	54.529	55.856	0	161	161	2	1	-10921639	143.762	144	82	208	3019	28.485	2.000	0.122	1.096
ID633270	633270	161	42.818	36.204	53.250	0	161	161	2	1	-10921639	116.762	114	63	183	2452	29.149	2.000	0.149	1.037
ID633229	633229	None	39.002	65.329	10.938	0	162	162	2	1	-10921639	104.238	98	78	152	2189	20.712	7.600	0.186	1.582
ID633231	633231	157	44.050	80.493	39.316	0	162	162	2	1	-10921639	129.524	135	64	202	2720	38.653	2.000	0.122	0.731
ID633230	633230	160	37.999	45.060	23.210	0	162	162	2	1	-10921639	86.095	76	50	138	1808	25.844	2.000	0.143	0.832
ID633233	633233	139	48.370	69.894	42.854	0	162	162	2	1	-10921639	232.762	246	167	255	4888	27.599	7.600	0.115	1.745
ID633232	633232	133	54.297	63.268	39.766	0	162	162	2	1	-10921639	191.048	186	138	246	4012	31.136	2.000	0.119	1.306
ID633235	633235	146	59.330	46.089	48.043	0	162	162	2	1	-10921639	172.286	178	124	234	3618	30.042	4.800	0.164	1.618
ID633234	633234	158	52.888	53.704	44.304	0	162	162	2	1	-10921639	187.095	182	139	246	3929	30.633	2.000	0.117	1.280
ID633237	633237	149	44.658	73.455	51.457	0	162	162	2	1	-10921639	178.429	175	121	224	3747	28.679	2.000	0.103	1.160
ID633236	633236	145	45.423	66.706	47.907	0	162	162	2	1	-10921639	225.810	238	170	255	4742	28.835	4.800	0.094	1.343
ID633238	633238	161	44.905	36.127	53.193	0	162	162	2	1	-10921639	116.476	114	77	167	2446	27.748	2.000	0.168	1.206
ID633289	633289	133	50.215	63.993	39.599	0	163	163	2	1	-10921639	188.619	185	140	246	3961	27.987	2.000	0.107	1.307
ID633288	633288	157	44.923	81.441	38.763	0	163	163	2	1	-10921639	134.190	135	87	201	2818	35.209	2.000	0.143	0.956
ID633291	633291	162	35.847	33.809	44.308	0	163	163	2	1	-10921639	138.048	135	96	176	2899	22.348	4.800	0.120	1.321
ID633290	633290	139	40.557	70.659	42.144	0	163	163	2	1	-10921639	217.095	222	153	255	4559	36.203	7.600	0.081	0.899
ID633293	633293	146	75.083	46.700	48.051	0	163	163	2	1	-10921639	194.810	190	135	253	4091	39.081	2.000	0.191	1.596
ID633292	633292	158	50.391	53.851	44.359	0	163	163	2	1	-10921639	193.381	194	129	244	4061	30.122	4.800	0.122	1.392
ID633295	633295	149	46.192	73.880	50.801	0	163	163	2	1	-10921639	177.667	181	97	241	3731	39.325	7.600	0.089	0.740
ID633294	633294	145	46.413	66.162	47.776	0	163	163	2	1	-10921639	212.952	223	142	252	4472	33.460	4.800	0.097	1.127
ID633297	633297	155	37.613	57.925	58.304	0	163	163	2	1	-10921639	112.333	111	71	166	2359	23.942	4.800	0.157	1.273
ID633296	633296	161	43.319	35.865	53.375	0	163	163	2	1	-10921639	101.000	93	59	180	2121	33.799	2.000	0.118	0.632
ID633298	633298	None	35.836	49.667	62.458	0	163	163	2	1	-10921639	77.143	68	39	144	1620	26.628	2.000	0.170	0.840
ID633287	633287	None	39.990	59.905	33.109	0	163	163	2	1	-10921639	119.857	107	91	183	2517	27.913	2.000	0.113	0.873
ID633249	633249	None	37.713	53.361	49.779	0	164	164	2	1	-10921639	153.952	150	104	202	3233	28.278	2.000	0.093	0.923
ID633248	633248	146	69.821	46.762	47.902	0	164	164	2	1	-10921639	190.524	185	142	247	4001	33.479	4.800	0.181	1.744
ID633251	633251	161	39.295	35.788	53.123	0	164	164	2	1	-10921639	112.857	111	79	161	2370	24.757	2.000	0.145	1.155
ID633250	633250	149	42.144	72.660	51.779	0	164	164	2	1	-10921639	162.952	173	71	237	3422	42.994	2.000	0.096	0.664
ID633252	633252	155	38.177	57.800	57.361	0	164	164	2	1	-10921639	113.429	110	76	166	2382	25.506	2.000	0.126	0.997
ID633241	633241	None	41.082	70.354	29.700	0	164	164	2	1	-10921639	119.048	116	73	171	2500	24.911	2.000	0.144	1.205
ID633240	633240	None	36.579	56.052	23.871	0	164	164	2	1	-10921639	139.619	138	97	189	2932	23.183	6.031	0.117	1.261
ID633243	633243	167	58.079	82.745	38.963	0	164	164	2	1	-10921639	153.619	156	106	230	3226	33.036	2.000	0.168	1.337
ID633242	633242	157	48.686	80.363	39.233	0	164	164	2	1	-10921639	132.238	129	57	210	2777	42.586	2.000	0.133	0.731
ID633245	633245	139	43.069	71.937	42.796	0	164	164	2	1	-10921639	229.571	246	156	255	4821	30.983	4.800	0.103	1.387
ID633244	633244	133	41.893	64.486	39.637	0	164	164	2	1	-10921639	206.952	210	140	248	4346	26.658	4.800	0.097	1.368
ID633247	633247	158	38.599	54.053	44.408	0	164	164	2	1	-10921639	171.429	163	137	234	3600	27.014	2.000	0.076	0.898
ID633246	633246	162	35.535	33.844	44.268	0	164	164	2	1	-10921639	124.476	116	90	167	2614	23.492	2.000	0.114	1.084
ID633239	633239	165	58.213	65.040	10.842	0	164	164	2	1	-10921639	120.667	110	71	182	2534	30.195	2.000	0.223	1.455
ID633281	633281	146	63.597	47.224	47.810	0	165	165	2	1	-10921639	177.571	168	124	243	3729	36.859	2.000	0.164	1.359
ID633280	633280	None	36.690	57.550	44.899	0	165	165	2	1	-10921639	185.048	180	130	242	3886	29.906	2.000	0.050	0.587
ID633283	633283	149	42.471	73.807	50.833	0	165	165	2	1	-10921639	157.143	162	73	233	3300	45.030	7.600	0.077	0.500
ID633282	633282	None	41.989	65.873	47.689	0	165	165	2	1	-10921639	231.095	237	176	255	4853	25.762	4.800	0.097	1.585
ID633285	633285	155	53.366	57.815	57.714	0	165	165	2	1	-10921639	117.619	106	69	202	2470	34.731	2.000	0.183	1.046
ID633284	633284	163	39.479	45.810	57.125	0	165	165	2	1	-10921639	107.905	104	71	162	2266	25.591	2.000	0.145	1.068
ID633286	633286	None	35.764	93.000	78.000	0	165	165	2	1	-10921639	59.286	46	36	115	1245	23.703	2.000	0.222	0.910
ID633273	633273	165	64.114	64.955	10.495	0	165	165	2	1	-10921639	134.714	131	81	216	2829	36.905	2.000	0.247	1.447
ID633275	633275	166	36.190	59.396	33.218	0	165	165	2	1	-10921639	129.857	128	95	192	2727	26.761	2.000	0.090	0.800
ID633274	633274	164	47.629	57.937	20.461	0	165	165	2	1	-10921639	147.048	145	95	199	3088	31.508	4.800	0.153	1.242
ID633277	633277	167	57.184	82.649	38.758	0	165	165	2	1	-10921639	158.048	153	105	225	3319	33.079	2.000	0.160	1.321
ID633276	633276	133	45.944	66.192	38.825	0	165	165	2	1	-10921639	179.571	175	130	237	3771	31.651	2.000	0.118	1.196
ID633279	633279	162	41.233	34.484	44.685	0	165	165	2	1	-10921639	130.905	126	82	195	2749	28.132	6.263	0.152	1.230
ID633278	633278	139	42.244	71.475	43.200	0	165	165	2	1	-10921639	229.238	247	154	255	4814	33.442	4.800	0.094	1.182
ID633321	633321	146	69.726	47.114	48.088	0	166	166	2	1	-10921639	189.952	196	133	248	3989	36.611	2.000	0.182	1.598
ID633320	633320	158	37.009	53.848	44.679	0	166	166	2	1	-10921639	175.429	166	143	235	3684	26.389	2.000	0.079	0.975
ID633323	633323	163	39.889	44.963	57.035	0	166	166	2	1	-10921639	112.762	112	71	173	2368	25.292	2.000	0.133	1.043
ID633322	633322	149	47.990	73.077	51.017	0	166	166	2	1	-10921639	183.429	191	119	246	3852	34.746	2.000	0.094	0.908
ID633325	633325	None	36.005	61.176	60.948	0	166	166	2	1	-10921639	94.714	87	63	164	1989	25.757	2.000	0.106	0.706
ID633324	633324	155	37.127	57.674	57.372	0	166	166	2	1	-10921639	109.714	104	69	175	2304	28.857	2.000	0.108	0.744
ID633313	633313	164	56.665	58.029	20.639	0	166	166	2	1	-10921639	164.333	167	116	225	3451	32.338	2.000	0.156	1.368
ID633312	633312	165	54.652	64.995	10.044	0	166	166	2	1	-10921639	118.667	116	71	200	2492	30.598	4.800	0.213	1.362
ID633315	633315	133	42.287	64.832	39.051	0	166	166	2	1	-10921639	171.190	183	102	218	3595	30.727	2.000	0.109	1.099
ID633314	633314	166	37.377	59.477	33.680	0	166	166	2	1	-10921639	136.286	130	95	187	2862	24.791	2.000	0.106	1.054
ID633317	633317	167	35.010	82.881	38.872	0	166	166	2	1	-10921639	146.571	142	102	202	3078	24.567	2.000	0.077	0.848
ID633316	633316	None	35.244	79.928	38.694	0	166	166	2	1	-10921639	134.000	131	85	200	2814	31.203	2.000	0.080	0.633
ID633319	633319	162	43.038	34.768	45.050	0	166	166	2	1	-10921639	127.429	130	90	205	2676	29.089	7.600	0.122	0.952
ID633318	633318	139	40.581	71.621	43.138	0	166	166	2	1	-10921639	225.095	242	131	255	4727	37.618	4.800	0.088	0.965
ID633305	633305	158	52.197	55.094	44.564	0	167	167	2	1	-10921639	188.238	191	133	244	3953	33.894	2.000	0.118	1.175
ID633304	633304	139	35.911	70.406	44.166	0	167	167	2	1	-10921639	235.524	253	157	255	4946	30.886	4.800	0.072	1.030
ID633307	633307	246	44.986	66.110	47.797	0	167	167	2	1	-10921639	211.952	225	134	255	4451	39.470	2.000	0.084	0.829
ID633306	633306	146	65.982	46.871	48.197	0	167	167	2	1	-10921639	183.524	173	138	244	3854	34.371	4.800	0.187	1.684
ID633309	633309	169	46.112	77.031	50.715	0	167	167	2	1	-10921639	174.810	182	93	241	3671	41.973	2.000	0.094	0.718
ID633308	633308	149	36.414	73.179	50.514	0	167	167	2	1	-10921639	197.905	202	109	248	4156	38.991	2.000	0.063	0.606
ID633311	633311	163	43.187	44.701	57.193	0	167	167	2	1	-10921639	107.762	97	76	168	2263	26.067	2.000	0.157	1.125
ID633310	633310	170	44.092	53.857	56.037	0	167	167	2	1	-10921639	137.810	138	102	181	2894	25.238	2.000	0.132	1.274
ID633299	633299	165	67.341	65.196	10.818	0	167	167	2	1	-10921639	126.667	123	81	214	2660	36.409	2.000	0.254	1.409
ID633301	633301	None	39.688	50.201	24.752	0	167	167	2	1	-10921639	88.048	79	40	157	1849	32.030	2.000	0.139	0.670
ID633300	633300	164	45.530	57.702	19.661	0	167	167	2	1	-10921639	152.286	153	114	192	3198	21.790	4.800	0.160	1.931
ID633303	633303	None	35.725	36.953	41.809	0	167	167	2	1	-10921639	130.143	137	91	190	2733	25.003	7.600	0.101	0.954
ID633302	633302	166	37.137	59.734	32.892	0	167	167	2	1	-10921639	129.952	131	83	180	2729	26.904	2.000	0.109	0.947
ID633353	633353	168	39.861	53.517	50.205	0	168	168	2	1	-10921639	156.571	154	101	227	3288	35.350	2.000	0.082	0.670
ID633352	633352	146	47.968	46.159	48.667	0	168	168	2	1	-10921639	169.714	162	111	230	3564	36.815	7.600	0.124	1.016
ID633355	633355	169	35.030	76.772	52.319	0	168	168	2	1	-10921639	153.524	144	93	219	3224	34.677	2.000	0.065	0.538
ID633354	633354	149	40.121	72.926	50.516	0	168	168	2	1	-10921639	208.238	201	157	255	4373	32.553	2.000	0.077	0.910
ID633357	633357	None	36.347	60.658	60.992	0	168	168	2	1	-10921639	107.857	102	76	163	2265	24.561	2.000	0.138	1.064
ID633356	633356	170	36.831	53.774	56.126	0	168	168	2	1	-10921639	130.571	128	92	183	2742	25.676	2.000	0.094	0.877
ID633345	633345	167	35.896	82.767	37.578	0	168	168	2	1	-10921639	131.857	125	88	190	2769	26.949	2.000	0.085	0.768
ID633344	633344	166	39.038	59.941	33.015	0	168	168	2	1	-10921639	123.857	126	88	178	2601	25.156	2.000	0.111	0.981
ID633347	633347	139	35.145	69.680	44.270	0	168	168	2	1	-10921639	230.857	249	150	255	4848	34.039	4.800	0.071	0.896
ID633346	633346	171	41.111	67.406	39.659	0	168	168	2	1	-10921639	188.714	186	131	241	3963	26.833	7.600	0.090	1.160
ID633349	633349	158	38.419	54.864	44.765	0	168	168	2	1	-10921639	171.048	168	126	237	3592	30.784	7.600	0.064	0.666
ID633348	633348	172	43.006	33.245	45.432	0	168	168	2	1	-10921639	114.190	109	65	173	2398	29.231	2.000	0.172	1.148
ID633351	633351	246	39.509	66.813	47.971	0	168	168	2	1	-10921639	216.286	227	148	253	4542	34.005	2.000	0.072	0.854
ID633350	633350	173	52.426	47.892	48.044	0	168	168	2	1	-10921639	177.857	173	109	233	3735	38.120	2.000	0.143	1.164
ID633341	633341	165	85.341	65.076	11.223	0	168	168	2	1	-10921639	131.905	119	67	232	2770	45.514	2.000	0.320	1.405
ID633343	633343	None	41.148	58.359	28.712	0	168	168	2	1	-10921639	138.857	143	83	181	2916	30.084	2.000	0.116	0.963
ID633342	633342	164	48.864	57.855	20.873	0	168	168	2	1	-10921639	159.667	164	106	205	3353	31.419	4.800	0.147	1.299
ID633327	633327	164	47.746	57.362	20.165	0	169	169	2	1	-10921639	159.238	153	106	227	3344	31.193	4.800	0.138	1.239
ID633326	633326	165	74.697	65.052	11.268	0	169	169	2	1	-10921639	128.714	130	71	222	2703	40.461	2.000	0.278	1.384
ID633337	633337	174	37.655	36.356	52.201	0	169	169	2	1	-10921639	104.190	93	50	157	2188	31.136	2.000	0.157	0.906
ID633336	633336	149	35.662	72.663	50.497	0	169	169	2	1	-10921639	204.952	210	162	246	4304	30.611	7.600	0.070	0.879
ID633339	633339	163	43.345	44.544	55.936	0	169	169	2	1	-10921639	112.667	104	72	163	2366	27.154	2.000	0.164	1.172
ID633338	633338	169	40.627	76.680	51.595	0	169	169	2	1	-10921639	141.238	135	79	224	2966	42.468	2.000	0.095	0.579
ID633340	633340	170	48.041	54.719	55.775	0	169	169	2	1	-10921639	142.048	138	98	205	2983	30.665	2.000	0.129	1.056
ID633329	633329	175	42.885	64.233	39.988	0	169	169	2	1	-10921639	198.000	197	143	242	4158	29.791	2.000	0.086	1.052
ID633328	633328	167	39.459	82.614	37.754	0	169	169	2	1	-10921639	133.381	124	98	205	2801	28.811	2.000	0.079	0.677
ID633331	633331	176	55.739	87.062	40.696	0	169	169	2	1	-10921639	132.810	123	74	214	2789	37.627	2.000	0.150	0.919
ID633330	633330	171	35.626	67.626	39.650	0	169	169	2	1	-10921639	196.524	202	139	230	4127	29.051	2.000	0.074	0.934
ID633333	633333	172	46.201	33.045	47.190	0	169	169	2	1	-10921639	124.190	121	85	175	2608	28.534	2.000	0.171	1.273
ID633332	633332	158	39.150	54.835	45.031	0	169	169	2	1	-10921639	183.762	182	137	241	3859	30.211	7.600	0.080	0.898
ID633335	633335	168	49.325	52.950	49.878	0	169	169	2	1	-10921639	159.238	166	101	223	3344	37.420	2.000	0.112	0.858
ID633334	633334	173	60.355	47.801	48.103	0	169	169	2	1	-10921639	180.286	180	115	243	3786	38.349	2.000	0.150	1.227
ID633385	633385	158	52.707	55.258	44.694	0	170	170	2	1	-10921639	173.381	170	114	244	3641	37.252	2.000	0.106	0.889
ID633384	633384	None	58.788	40.367	43.784	0	170	170	2	1	-10921639	146.143	142	95	214	3069	35.811	2.000	0.174	1.211
ID633387	633387	None	40.301	76.479	46.732	0	170	170	2	1	-10921639	198.143	200	149	239	4161	30.039	4.800	0.089	1.078
ID633386	633386	172	37.871	33.619	47.099	0	170	170	2	1	-10921639	109.524	106	68	161	2300	26.806	2.000	0.127	0.922
ID633389	633389	177	44.588	64.256	50.056	0	170	170	2	1	-10921639	189.952	196	131	238	3989	32.087	4.800	0.105	1.122
ID633388	633388	173	46.300	47.344	48.777	0	170	170	2	1	-10921639	161.714	157	109	215	3396	29.709	4.800	0.139	1.332
ID633391	633391	168	44.699	53.309	50.720	0	170	170	2	1	-10921639	154.476	153	101	223	3244	33.763	2.000	0.098	0.813
ID633390	633390	149	36.884	72.973	50.261	0	170	170	2	1	-10921639	201.381	202	139	246	4229	31.373	7.600	0.065	0.780
ID633377	633377	178	36.516	50.953	21.637	0	170	170	2	1	-10921639	117.810	115	71	172	2474	27.793	2.000	0.114	0.866
ID633376	633376	None	40.203	10.303	15.846	0	170	170	2	1	-10921639	66.190	60	26	131	1390	26.555	2.000	0.221	0.904
ID633379	633379	179	37.123	58.107	30.052	0	170	170	2	1	-10921639	151.143	150	102	206	3174	27.227	7.600	0.091	0.930
ID633378	633378	164	59.738	57.743	22.208	0	170	170	2	1	-10921639	183.429	183	133	241	3852	30.323	7.600	0.168	1.743
ID633381	633381	176	67.616	86.673	40.165	0	170	170	2	1	-10921639	145.381	138	92	232	3053	41.768	2.000	0.190	1.113
ID633380	633380	171	42.208	67.278	39.558	0	170	170	2	1	-10921639	220.571	224	148	253	4632	27.856	4.800	0.091	1.316
ID633383	633383	175	41.915	64.443	40.639	0	170	170	2	1	-10921639	213.952	216	158	252	4493	29.855	2.000	0.079	1.051
ID633382	633382	None	39.400	45.614	41.215	0	170	170	2	1	-10921639	124.429	116	72	199	2613	31.532	2.000	0.125	0.879
ID633375	633375	165	71.803	64.228	11.608	0	170	170	2	1	-10921639	131.143	125	81	225	2754	42.131	2.000	0.241	1.207
ID633393	633393	174	47.100	35.987	53.016	0	170	170	2	1	-10921639	117.143	120	69	183	2460	29.717	2.000	0.165	1.119
ID633392	633392	169	41.738	76.513	51.423	0	170	170	2	1	-10921639	159.952	175	85	225	3359	44.884	2.000	0.087	0.573
ID633394	633394	163	56.201	44.236	56.088	0	170	170	2	1	-10921639	114.571	109	50	204	2406	39.663	2.000	0.211	1.008
ID633409	633409	177	35.382	65.082	51.897	0	171	171	2	1	-10921639	152.048	152	91	227	3193	36.758	2.000	0.063	0.488
ID633408	633408	174	45.302	36.207	52.177	0	171	171	2	1	-10921639	123.048	115	81	180	2584	30.889	2.000	0.166	1.135
ID633411	633411	163	39.984	44.129	56.260	0	171	171	2	1	-10921639	108.048	102	72	156	2269	23.049	2.000	0.159	1.286
ID633410	633410	170	53.378	54.059	55.459	0	171	171	2	1	-10921639	167.571	163	115	228	3519	32.102	2.000	0.134	1.232
ID633401	633401	171	44.031	66.812	39.151	0	171	171	2	1	-10921639	200.286	206	126	251	4206	38.998	2.000	0.094	0.881
ID633400	633400	167	43.214	82.151	37.214	0	171	171	2	1	-10921639	122.952	116	82	196	2582	31.748	7.600	0.120	0.827
ID633403	633403	158	45.720	55.362	44.983	0	171	171	2	1	-10921639	157.762	157	116	233	3313	31.521	2.000	0.091	0.838
ID633402	633402	176	58.466	86.731	40.255	0	171	171	2	1	-10921639	135.476	131	86	205	2845	35.280	2.000	0.186	1.205
ID633405	633405	172	54.450	33.723	47.653	0	171	171	2	1	-10921639	142.905	137	95	216	3001	30.828	7.600	0.156	1.253
ID633404	633404	None	42.919	71.535	46.246	0	171	171	2	1	-10921639	219.190	227	156	255	4603	33.923	4.800	0.086	1.018
ID633407	633407	169	41.929	77.014	49.937	0	171	171	2	1	-10921639	159.238	162	90	220	3344	40.419	2.000	0.093	0.670
ID633406	633406	173	54.708	47.587	48.310	0	171	171	2	1	-10921639	176.095	178	125	237	3698	31.562	4.800	0.140	1.373
ID633395	633395	165	69.411	64.208	11.844	0	171	171	2	1	-10921639	143.429	135	98	213	3012	33.920	2.000	0.243	1.655
ID633397	633397	None	44.345	44.950	23.082	0	171	171	2	1	-10921639	97.571	98	63	154	2049	24.250	2.000	0.196	1.317
ID633396	633396	164	70.915	57.433	22.043	0	171	171	2	1	-10921639	199.286	199	124	249	4185	37.765	4.800	0.206	1.802
ID633399	633399	179	55.426	56.988	30.951	0	171	171	2	1	-10921639	154.952	145	91	224	3254	37.520	7.600	0.152	1.089
ID633398	633398	178	36.207	50.578	22.989	0	171	171	2	1	-10921639	121.762	121	93	150	2557	18.759	3.200	0.142	1.618
ID633359	633359	178	49.471	51.043	22.002	0	172	172	2	1	-10921639	127.619	125	72	213	2680	34.768	2.000	0.136	0.878
ID633358	633358	165	53.615	64.150	11.975	0	172	172	2	1	-10921639	131.905	120	97	186	2770	28.901	2.000	0.183	1.412
ID633369	633369	149	36.429	72.575	50.620	0	172	172	2	1	-10921639	167.095	156	114	239	3509	38.982	2.000	0.048	0.390
ID633368	633368	181	40.586	66.000	47.448	0	172	172	2	1	-10921639	224.810	241	162	255	4721	31.367	2.000	0.084	1.115
ID633371	633371	174	40.266	36.514	52.621	0	172	172	2	1	-10921639	112.667	101	52	178	2366	33.195	2.000	0.154	0.907
ID633370	633370	169	36.486	76.822	51.197	0	172	172	2	1	-10921639	136.429	131	74	222	2865	38.084	2.000	0.050	0.339
ID633373	633373	163	46.644	44.064	56.045	0	172	172	2	1	-10921639	114.429	100	79	181	2403	29.327	2.000	0.162	1.089
ID633372	633372	170	49.116	55.069	55.360	0	172	172	2	1	-10921639	151.095	142	106	229	3173	33.296	2.000	0.111	0.903
ID633374	633374	182	36.389	58.836	59.797	0	172	172	2	1	-10921639	127.524	124	86	181	2678	28.176	2.000	0.108	0.886
ID633361	633361	179	41.357	57.284	31.116	0	172	172	2	1	-10921639	152.619	148	90	213	3205	32.275	7.600	0.131	1.095
ID633360	633360	164	59.464	57.332	22.741	0	172	172	2	1	-10921639	175.857	176	115	234	3693	36.156	4.800	0.169	1.408
ID633363	633363	180	39.584	63.682	39.070	0	172	172	2	1	-10921639	208.000	214	138	248	4368	32.098	4.800	0.101	1.192
ID633362	633362	167	45.549	82.462	37.301	0	172	172	2	1	-10921639	137.381	137	82	215	2885	37.587	2.000	0.122	0.792
ID633365	633365	176	47.762	86.777	40.669	0	172	172	2	1	-10921639	138.857	129	96	206	2916	32.754	2.000	0.138	1.027
ID633364	633364	171	37.878	65.618	39.224	0	172	172	2	1	-10921639	199.667	213	114	244	4193	37.935	4.800	0.092	0.883
ID633367	633367	172	49.548	33.706	47.114	0	172	172	2	1	-10921639	155.286	148	120	194	3261	24.115	4.800	0.171	1.879
ID633366	633366	None	35.456	52.416	42.965	0	172	172	2	1	-10921639	168.667	168	114	219	3542	29.915	7.600	0.071	0.747
ID633417	633417	180	36.363	64.124	40.405	0	173	173	2	1	-10921639	214.095	224	175	253	4496	27.382	4.800	0.091	1.308
ID633416	633416	167	42.677	82.520	37.637	0	173	173	2	1	-10921639	151.667	152	111	224	3185	27.694	7.600	0.102	1.017
ID633419	633419	None	37.583	69.188	44.650	0	173	173	2	1	-10921639	240.762	249	199	255	5056	19.154	7.600	0.093	2.134
ID633418	633418	176	59.888	86.344	40.696	0	173	173	2	1	-10921639	142.952	138	73	228	3002	42.770	2.000	0.152	0.882
ID633421	633421	181	38.801	65.101	48.393	0	173	173	2	1	-10921639	223.095	230	144	255	4685	29.014	2.000	0.073	1.045
ID633420	633420	173	47.940	47.603	47.765	0	173	173	2	1	-10921639	198.000	191	149	246	4158	29.960	2.000	0.104	1.243
ID633423	633423	174	37.424	36.296	53.079	0	173	173	2	1	-10921639	115.762	105	68	185	2431	31.780	6.267	0.156	0.984
ID633422	633422	149	54.127	72.357	50.557	0	173	173	2	1	-10921639	184.333	194	115	249	3871	44.956	2.000	0.128	0.929
ID633413	633413	164	64.222	57.575	22.232	0	173	173	2	1	-10921639	178.381	172	115	242	3746	38.191	2.000	0.164	1.319
ID633412	633412	165	64.242	64.157	12.402	0	173	173	2	1	-10921639	129.905	120	91	210	2728	33.661	2.000	0.256	1.575
ID633415	633415	179	49.402	57.946	29.878	0	173	173	2	1	-10921639	159.238	148	102	223	3344	32.677	2.000	0.111	0.973
ID633414	633414	178	39.806	50.813	23.012	0	173	173	2	1	-10921639	125.238	115	78	196	2630	30.682	2.000	0.092	0.689
ID633425	633425	182	56.558	58.663	59.781	0	173	173	2	1	-10921639	140.619	138	79	223	2953	40.547	2.000	0.179	1.054
ID633424	633424	163	44.480	44.038	56.195	0	173	173	2	1	-10921639	106.714	98	59	153	2241	29.394	2.000	0.187	1.144
ID633449	633449	181	40.711	65.354	48.588	0	174	174	2	1	-10921639	195.143	189	133	255	4098	41.988	2.000	0.072	0.623
ID633448	633448	173	68.455	47.993	48.036	0	174	174	2	1	-10921639	189.190	187	129	247	3973	36.106	4.800	0.183	1.617
ID633451	633451	174	46.356	36.223	52.509	0	174	174	2	1	-10921639	107.333	101	60	164	2254	33.556	2.000	0.204	1.083
ID633450	633450	149	53.837	72.649	49.784	0	174	174	2	1	-10921639	201.571	209	125	253	4233	46.720	2.000	0.108	0.842
ID633453	633453	163	45.181	44.045	56.095	0	174	174	2	1	-10921639	113.619	102	78	161	2386	25.029	4.800	0.218	1.623
ID633452	633452	None	48.561	54.070	55.192	0	174	174	2	1	-10921639	143.238	137	100	227	3008	33.315	2.000	0.103	0.801
ID633455	633455	182	51.632	58.169	59.177	0	174	174	2	1	-10921639	138.429	144	68	213	2907	41.600	2.000	0.154	0.887
ID633454	633454	183	35.879	32.648	58.960	0	174	174	2	1	-10921639	82.857	73	57	129	1740	22.778	2.000	0.166	1.038
ID633443	633443	165	77.656	63.798	12.771	0	174	174	2	1	-10921639	145.429	133	74	235	3054	46.188	2.000	0.248	1.252
ID633445	633445	167	53.092	82.575	37.795	0	174	174	2	1	-10921639	146.143	135	106	230	3069	33.361	2.000	0.126	0.980
ID633444	633444	164	66.933	56.974	23.356	0	174	174	2	1	-10921639	196.619	204	138	247	4129	36.759	4.800	0.181	1.639
ID633447	633447	176	72.773	86.756	40.565	0	174	174	2	1	-10921639	168.524	158	100	242	3539	46.484	2.000	0.201	1.213
ID633446	633446	180	40.469	64.075	39.336	0	174	174	2	1	-10921639	205.286	201	145	244	4311	26.680	6.332	0.102	1.427
ID633456	633456	184	47.353	93.000	78.000	0	174	174	2	1	-10921639	88.095	76	46	150	1850	30.718	2.000	0.211	1.000
ID633481	633481	167	45.913	82.037	37.880	0	175	175	2	1	-10921639	134.429	128	87	197	2823	29.882	2.000	0.119	0.958
ID633480	633480	185	52.077	56.405	34.395	0	175	175	2	1	-10921639	174.714	167	112	239	3669	39.053	2.000	0.122	0.975
ID633483	633483	176	61.062	86.533	40.780	0	175	175	2	1	-10921639	142.238	129	97	230	2987	42.955	2.000	0.175	0.985
ID633482	633482	180	50.697	63.135	38.759	0	175	175	2	1	-10921639	225.714	239	175	255	4740	26.066	4.800	0.118	1.833
ID633485	633485	173	45.038	48.492	48.470	0	175	175	2	1	-10921639	190.810	195	130	246	4007	32.140	6.280	0.104	1.121
ID633484	633484	181	41.150	64.987	48.099	0	175	175	2	1	-10921639	221.190	235	129	255	4645	34.557	2.000	0.080	0.951
ID633487	633487	None	49.169	76.894	51.288	0	175	175	2	1	-10921639	142.286	135	81	232	2988	39.955	2.000	0.086	0.564
ID633486	633486	149	45.830	72.471	49.522	0	175	175	2	1	-10921639	203.571	192	129	253	4275	39.069	4.800	0.111	1.041
ID633477	633477	164	58.480	57.674	22.181	0	175	175	2	1	-10921639	186.381	190	119	246	3914	33.831	2.000	0.140	1.356
ID633476	633476	165	71.558	64.055	13.171	0	175	175	2	1	-10921639	143.095	131	95	233	3005	39.559	2.000	0.214	1.277
ID633479	633479	None	41.145	57.912	30.000	0	175	175	2	1	-10921639	164.238	157	125	224	3449	29.572	2.000	0.072	0.744
ID633478	633478	178	36.039	50.397	23.607	0	175	175	2	1	-10921639	133.476	125	92	199	2803	27.844	2.000	0.115	0.990
ID633489	633489	182	41.636	57.885	58.232	0	175	175	2	1	-10921639	134.381	126	86	190	2822	29.027	7.600	0.131	1.070
ID633488	633488	174	48.319	36.420	52.996	0	175	175	2	1	-10921639	123.857	117	57	187	2601	36.766	2.000	0.183	1.041
ID633491	633491	183	44.412	32.436	58.986	0	175	175	2	1	-10921639	108.095	100	79	171	2270	25.361	4.800	0.179	1.292
ID633490	633490	None	42.144	17.563	59.436	0	175	175	2	1	-10921639	93.476	87	65	153	1963	26.562	2.000	0.191	1.128
ID633492	633492	184	40.341	93.000	77.000	0	175	175	2	1	-10921639	78.190	65	51	125	1642	26.914	2.000	0.225	1.069
ID633473	633473	None	35.305	83.211	57.901	0	176	176	2	1	-10921639	88.476	83	54	156	1858	25.715	2.000	0.134	0.812
ID633472	633472	182	67.976	58.020	58.196	0	176	176	2	1	-10921639	150.762	145	95	230	3166	38.556	2.000	0.203	1.322
ID633475	633475	184	35.603	93.000	77.000	0	176	176	2	1	-10921639	59.905	46	36	117	1258	25.353	3.200	0.249	0.943
ID633474	633474	183	35.739	32.302	59.050	0	176	176	2	1	-10921639	93.762	95	58	145	1969	24.576	2.000	0.159	1.046
ID633465	633465	186	39.101	75.038	45.000	0	176	176	2	1	-10921639	179.857	173	114	228	3777	35.803	7.600	0.082	0.760
ID633464	633464	None	39.800	36.975	41.151	0	176	176	2	1	-10921639	119.571	123	74	180	2511	27.556	2.000	0.138	1.053
ID633467	633467	173	64.277	47.005	48.921	0	176	176	2	1	-10921639	203.714	209	138	252	4278	39.154	2.000	0.148	1.345
ID633466	633466	None	44.965	33.984	46.021	0	176	176	2	1	-10921639	135.524	133	93	219	2846	28.317	2.000	0.122	1.041
ID633469	633469	149	52.421	72.111	49.127	0	176	176	2	1	-10921639	218.286	237	144	253	4584	35.312	4.800	0.119	1.317
ID633468	633468	181	45.732	65.189	49.225	0	176	176	2	1	-10921639	220.524	234	157	255	4631	34.369	4.800	0.103	1.198
ID633471	633471	None	41.342	50.273	55.912	0	176	176	2	1	-10921639	116.429	111	62	183	2445	33.887	2.000	0.112	0.691
ID633470	633470	174	64.722	36.247	52.867	0	176	176	2	1	-10921639	125.476	116	72	199	2635	42.175	2.000	0.251	1.195
ID633457	633457	None	41.079	69.281	11.399	0	176	176	2	1	-10921639	126.810	133	92	176	2663	23.750	2.000	0.142	1.326
ID633459	633459	164	56.002	57.597	22.179	0	176	176	2	1	-10921639	182.905	180	129	239	3841	32.706	7.600	0.153	1.484
ID633458	633458	165	55.287	63.613	13.500	0	176	176	2	1	-10921639	134.667	134	90	210	2828	34.239	2.000	0.185	1.230
ID633461	633461	185	51.243	55.965	33.617	0	176	176	2	1	-10921639	170.476	172	102	238	3580	37.832	2.000	0.123	0.984
ID633460	633460	178	35.171	50.559	23.153	0	176	176	2	1	-10921639	121.524	117	91	170	2552	24.022	2.000	0.116	1.056
ID633463	633463	176	59.054	86.807	40.010	0	176	176	2	1	-10921639	143.143	142	95	227	3006	37.533	2.000	0.160	1.053
ID633462	633462	187	37.724	67.790	40.190	0	176	176	2	1	-10921639	191.952	205	112	244	4031	41.350	2.000	0.090	0.765
ID633441	633441	182	41.275	57.682	58.062	0	177	177	2	1	-10921639	148.333	156	97	202	3115	33.918	7.600	0.119	0.931
ID633440	633440	189	42.356	43.577	56.457	0	177	177	2	1	-10921639	127.333	120	101	189	2674	26.509	2.000	0.120	1.031
ID633442	633442	190	41.016	60.006	60.048	0	177	177	2	1	-10921639	139.762	135	98	206	2935	31.321	7.600	0.120	0.957
ID633433	633433	176	51.032	86.398	39.861	0	177	177	2	1	-10921639	137.381	128	92	219	2885	35.709	2.000	0.137	0.927
ID633432	633432	187	41.101	65.990	39.856	0	177	177	2	1	-10921639	226.190	238	161	255	4750	28.755	6.311	0.098	1.403
ID633435	633435	186	46.139	74.694	45.255	0	177	177	2	1	-10921639	189.952	191	124	249	3989	42.947	2.000	0.092	0.745
ID633434	633434	None	46.005	60.132	40.695	0	177	177	2	1	-10921639	219.429	228	152	253	4608	29.951	2.000	0.099	1.323
ID633437	633437	149	49.053	72.873	49.046	0	177	177	2	1	-10921639	222.762	243	152	255	4678	32.918	2.000	0.105	1.282
ID633436	633436	173	58.381	47.701	48.967	0	177	177	2	1	-10921639	205.429	208	158	249	4314	31.794	4.800	0.144	1.624
ID633439	633439	174	46.041	36.255	53.062	0	177	177	2	1	-10921639	108.238	102	48	167	2273	32.839	2.000	0.185	1.028
ID633438	633438	188	39.669	76.912	50.317	0	177	177	2	1	-10921639	174.476	172	110	239	3664	37.992	2.000	0.066	0.571
ID633427	633427	164	44.708	58.243	20.792	0	177	177	2	1	-10921639	161.571	162	107	210	3393	27.116	2.000	0.132	1.389
ID633426	633426	165	55.834	63.702	13.495	0	177	177	2	1	-10921639	139.476	130	93	199	2929	31.141	4.800	0.206	1.532
ID633429	633429	None	43.600	55.912	24.926	0	177	177	2	1	-10921639	152.286	153	109	218	3198	28.801	2.000	0.102	0.983
ID633428	633428	178	39.566	50.445	23.561	0	177	177	2	1	-10921639	107.048	106	52	173	2248	35.966	2.000	0.141	0.733
ID633431	633431	167	36.200	81.159	38.086	0	177	177	2	1	-10921639	118.952	117	77	175	2498	25.174	7.600	0.132	1.105
ID633430	633430	185	52.776	56.279	33.432	0	177	177	2	1	-10921639	182.952	183	116	239	3842	36.555	7.600	0.136	1.199
ID633505	633505	188	46.071	76.846	50.355	0	178	178	2	1	-10921639	163.333	161	104	241	3430	38.557	2.000	0.083	0.652
ID633504	633504	149	50.459	72.733	49.279	0	178	178	2	1	-10921639	212.429	213	152	253	4461	36.162	2.000	0.108	1.149
ID633507	633507	189	52.050	43.236	56.828	0	178	178	2	1	-10921639	100.762	90	55	182	2116	37.328	2.000	0.203	0.913
ID633506	633506	174	47.098	35.782	52.414	0	178	178	2	1	-10921639	120.619	117	55	194	2533	35.338	2.000	0.172	1.004
ID633509	633509	190	46.460	60.239	59.962	0	178	178	2	1	-10921639	134.048	129	95	218	2815	31.721	7.600	0.135	1.006
ID633508	633508	182	47.002	57.355	57.524	0	178	178	2	1	-10921639	144.571	142	57	210	3036	40.719	7.600	0.110	0.702
ID633510	633510	184	41.074	93.000	78.000	0	178	178	2	1	-10921639	80.190	68	45	139	1684	30.054	2.000	0.195	0.871
ID633497	633497	176	63.078	86.728	39.721	0	178	178	2	1	-10921639	148.190	147	106	223	3112	37.432	2.000	0.190	1.267
ID633496	633496	187	43.239	65.943	39.165	0	178	178	2	1	-10921639	212.333	228	128	255	4459	40.327	6.266	0.091	0.882
ID633499	633499	191	41.816	34.135	46.197	0	178	178	2	1	-10921639	146.619	152	91	206	3079	29.603	2.000	0.122	1.074
ID633498	633498	None	42.194	37.650	41.447	0	178	178	2	1	-10921639	131.905	129	82	191	2770	30.728	2.000	0.143	1.072
ID633501	633501	192	41.060	44.242	49.259	0	178	178	2	1	-10921639	170.190	166	116	220	3574	29.780	6.368	0.116	1.189
ID633500	633500	193	39.084	79.221	47.530	0	178	178	2	1	-10921639	152.476	157	85	211	3202	35.583	7.600	0.099	0.773
ID633503	633503	181	35.878	64.746	48.932	0	178	178	2	1	-10921639	210.952	216	123	255	4430	38.260	2.000	0.077	0.790
ID633502	633502	173	43.831	47.163	49.239	0	178	178	2	1	-10921639	185.048	195	124	234	3886	32.744	6.363	0.092	0.955
ID633493	633493	165	57.265	64.099	13.374	0	178	178	2	1	-10921639	139.857	130	88	214	2937	34.200	2.000	0.178	1.235
ID633495	633495	167	42.658	81.828	38.070	0	178	178	2	1	-10921639	125.143	121	76	199	2628	29.258	2.000	0.107	0.826
ID633494	633494	185	52.036	57.465	34.450	0	178	178	2	1	-10921639	185.048	181	133	242	3886	34.662	4.800	0.125	1.190
ID633513	633513	None	35.911	88.619	23.903	0	179	179	2	1	-10921639	100.000	93	63	145	2100	20.976	4.800	0.162	1.332
ID633512	633512	164	48.891	57.928	21.752	0	179	179	2	1	-10921639	172.619	175	109	210	3625	26.560	4.800	0.152	1.714
ID633515	633515	187	43.556	66.035	39.765	0	179	179	2	1	-10921639	224.619	237	159	255	4717	30.672	4.800	0.092	1.228
ID633514	633514	176	56.006	86.719	39.472	0	179	179	2	1	-10921639	156.810	154	98	223	3293	36.522	4.800	0.167	1.227
ID633517	633517	None	42.083	74.268	45.296	0	179	179	2	1	-10921639	191.714	206	107	248	4026	44.512	2.000	0.082	0.655
ID633516	633516	191	41.656	33.474	44.843	0	179	179	2	1	-10921639	151.667	159	90	225	3185	32.887	6.340	0.129	1.053
ID633519	633519	193	39.291	79.447	47.830	0	179	179	2	1	-10921639	170.048	171	117	220	3571	26.767	7.600	0.091	1.060
ID633518	633518	173	55.743	49.069	48.301	0	179	179	2	1	-10921639	219.381	218	167	253	4607	25.252	4.800	0.136	2.074
ID633511	633511	165	46.102	63.955	13.584	0	179	179	2	1	-10921639	119.381	112	71	181	2507	29.120	2.000	0.156	1.107
ID633529	633529	184	46.432	93.000	78.000	0	179	179	2	1	-10921639	84.905	76	32	144	1783	30.775	2.000	0.241	1.073
ID633528	633528	None	44.261	31.827	58.771	0	179	179	2	1	-10921639	95.619	90	54	163	2008	28.807	2.000	0.176	0.991
ID633521	633521	181	42.897	65.212	48.499	0	179	179	2	1	-10921639	231.000	243	167	255	4851	28.490	4.800	0.095	1.407
ID633520	633520	192	37.593	44.942	49.486	0	179	179	2	1	-10921639	194.048	197	153	244	4075	27.867	6.189	0.087	1.118
ID633523	633523	188	44.204	76.763	50.554	0	179	179	2	1	-10921639	164.714	162	97	242	3459	45.310	2.000	0.089	0.594
ID633522	633522	149	49.729	72.241	49.209	0	179	179	2	1	-10921639	225.190	243	145	255	4729	34.416	4.800	0.106	1.251
ID633525	633525	194	38.914	54.225	55.150	0	179	179	2	1	-10921639	145.429	145	111	187	3054	22.236	3.200	0.112	1.317
ID633524	633524	174	37.688	36.336	52.053	0	179	179	2	1	-10921639	109.143	112	63	176	2292	32.097	2.000	0.155	0.913
ID633527	633527	182	61.319	57.852	58.163	0	179	179	2	1	-10921639	158.619	154	105	225	3331	35.462	4.800	0.195	1.457
ID633526	633526	189	54.340	43.005	56.449	0	179	179	2	1	-10921639	120.238	110	85	195	2525	31.886	2.000	0.192	1.214
ID633545	633545	189	62.220	42.906	56.437	0	180	180	2	1	-10921639	122.476	114	78	220	2572	38.263	2.000	0.196	1.051
ID633544	633544	194	37.567	54.128	54.753	0	180	180	2	1	-10921639	149.619	142	121	195	3142	23.838	2.000	0.077	0.903
ID633547	633547	184	39.725	93.000	78.000	0	180	180	2	1	-10921639	64.190	50	36	120	1348	27.759	2.000	0.220	0.834
ID633546	633546	182	62.656	58.049	58.280	0	180	180	2	1	-10921639	146.619	149	87	227	3079	38.389	4.800	0.203	1.290
ID633537	633537	191	54.885	33.630	47.838	0	180	180	2	1	-10921639	152.762	143	106	232	3208	33.954	2.000	0.146	1.148
ID633536	633536	195	44.093	56.243	45.254	0	180	180	2	1	-10921639	197.429	191	157	247	4146	24.732	7.600	0.097	1.417
ID633539	633539	193	50.284	79.226	47.592	0	180	180	2	1	-10921639	185.524	186	134	242	3896	36.870	7.600	0.125	1.114
ID633538	633538	181	37.568	65.714	47.974	0	180	180	2	1	-10921639	217.667	239	147	255	4571	36.781	2.000	0.060	0.673
ID633541	633541	149	47.439	72.343	49.444	0	180	180	2	1	-10921639	198.095	199	121	244	4160	34.712	4.800	0.112	1.151
ID633540	633540	173	61.091	48.030	49.073	0	180	180	2	1	-10921639	214.524	208	153	255	4505	29.128	6.341	0.145	1.860
ID633543	633543	None	38.962	64.677	50.996	0	180	180	2	1	-10921639	179.333	170	121	243	3766	38.106	4.800	0.106	0.902
ID633542	633542	188	55.867	77.040	49.898	0	180	180	2	1	-10921639	184.429	190	101	249	3873	42.454	2.000	0.102	0.805
ID633531	633531	164	50.099	58.153	22.484	0	180	180	2	1	-10921639	158.619	156	107	222	3331	29.941	4.800	0.153	1.407
ID633530	633530	165	43.231	63.809	14.032	0	180	180	2	1	-10921639	133.524	133	85	176	2804	23.621	4.800	0.155	1.516
ID633533	633533	167	48.105	81.837	37.926	0	180	180	2	1	-10921639	130.190	135	82	213	2734	33.105	2.000	0.133	0.921
ID633532	633532	None	38.259	51.114	24.202	0	180	180	2	1	-10921639	125.429	117	83	183	2634	23.748	2.000	0.126	1.180
ID633535	633535	176	58.911	86.549	40.055	0	180	180	2	1	-10921639	151.381	138	92	233	3179	42.412	2.000	0.158	0.976
ID633534	633534	187	35.117	65.764	39.549	0	180	180	2	1	-10921639	209.762	213	152	251	4405	29.848	2.000	0.063	0.839
ID633549	633549	164	48.667	57.511	22.329	0	181	181	2	1	-10921639	175.524	186	117	224	3686	33.967	4.800	0.146	1.318
ID633548	633548	165	48.304	63.589	13.561	0	181	181	2	1	-10921639	121.381	129	69	196	2549	33.622	2.000	0.173	1.063
ID633551	633551	196	35.549	55.135	33.056	0	181	181	2	1	-10921639	145.762	143	110	195	3061	26.134	7.600	0.103	1.041
ID633550	633550	197	36.059	45.334	23.282	0	181	181	2	1	-10921639	109.333	114	65	163	2296	27.959	2.000	0.136	0.934
ID633569	633569	198	41.797	22.177	63.585	0	181	181	2	1	-10921639	111.238	104	71	170	2336	29.024	2.000	0.166	1.088
ID633568	633568	182	53.070	57.689	57.511	0	181	181	2	1	-10921639	133.619	138	50	214	2806	44.358	2.000	0.167	0.863
ID633570	633570	None	35.575	7.232	66.506	0	181	181	2	1	-10921639	59.762	57	27	115	1255	21.603	4.800	0.291	1.247
ID633561	633561	192	51.590	45.140	49.457	0	181	181	2	1	-10921639	191.714	197	109	246	4026	40.267	2.000	0.110	0.943
ID633560	633560	191	41.550	33.271	48.018	0	181	181	2	1	-10921639	123.190	115	79	200	2587	32.990	2.000	0.105	0.707
ID633563	633563	149	44.236	72.518	49.754	0	181	181	2	1	-10921639	187.857	191	110	244	3945	41.369	2.000	0.092	0.764
ID633562	633562	173	47.029	48.554	48.945	0	181	181	2	1	-10921639	214.905	215	159	253	4513	28.397	4.800	0.103	1.419
ID633565	633565	174	46.880	36.143	52.487	0	181	181	2	1	-10921639	129.000	125	90	190	2709	30.002	2.000	0.155	1.155
ID633564	633564	188	40.282	77.090	50.123	0	181	181	2	1	-10921639	169.714	167	115	234	3564	29.675	2.000	0.081	0.857
ID633567	633567	189	41.953	42.502	56.790	0	181	181	2	1	-10921639	97.524	102	45	159	2048	31.895	2.000	0.169	0.882
ID633566	633566	194	37.036	53.898	54.299	0	181	181	2	1	-10921639	140.095	135	106	178	2942	25.379	2.000	0.090	0.908
ID633553	633553	167	36.845	82.235	38.154	0	181	181	2	1	-10921639	115.143	111	65	180	2418	27.663	2.000	0.119	0.886
ID633552	633552	199	41.148	58.754	35.004	0	181	181	2	1	-10921639	176.190	176	142	233	3700	23.617	4.800	0.100	1.359
ID633555	633555	176	41.666	87.138	39.928	0	181	181	2	1	-10921639	131.762	124	87	209	2767	30.862	2.000	0.095	0.741
ID633554	633554	200	39.346	62.745	39.858	0	181	181	2	1	-10921639	228.952	233	178	253	4808	23.005	4.800	0.089	1.625
ID633557	633557	201	41.609	74.926	44.651	0	181	181	2	1	-10921639	183.667	191	116	242	3857	35.712	2.000	0.076	0.728
ID633556	633556	195	36.748	55.413	45.523	0	181	181	2	1	-10921639	198.476	197	150	244	4168	23.655	4.800	0.090	1.389
ID633559	633559	202	35.132	71.773	47.173	0	181	181	2	1	-10921639	223.286	224	178	252	4689	23.559	4.800	0.076	1.347
ID633558	633558	181	37.094	66.330	47.072	0	181	181	2	1	-10921639	236.905	251	167	255	4975	26.627	6.306	0.081	1.332
ID633577	633577	200	35.744	60.480	40.500	0	182	182	2	1	-10921639	216.286	238	143	253	4542	39.531	4.800	0.071	0.729
ID633576	633576	199	46.331	58.802	35.166	0	182	182	2	1	-10921639	174.095	166	121	238	3656	32.112	2.000	0.100	0.987
ID633579	633579	176	43.872	86.792	39.954	0	182	182	2	1	-10921639	134.381	131	86	192	2822	29.508	2.000	0.134	1.077
ID633578	633578	187	47.264	65.815	39.737	0	182	182	2	1	-10921639	213.857	220	129	255	4491	36.386	2.000	0.099	1.061
ID633581	633581	195	46.086	54.507	46.196	0	182	182	2	1	-10921639	218.762	225	145	251	4594	28.642	4.800	0.113	1.550
ID633580	633580	201	40.425	73.699	44.902	0	182	182	2	1	-10921639	187.905	185	133	255	3946	44.151	2.000	0.078	0.618
ID633583	633583	193	49.591	79.851	47.231	0	182	182	2	1	-10921639	147.476	139	92	228	3097	35.587	2.000	0.113	0.841
ID633582	633582	202	42.130	71.899	46.522	0	182	182	2	1	-10921639	231.571	241	172	255	4863	24.369	7.600	0.099	1.714
ID633571	633571	165	42.048	63.973	14.011	0	182	182	2	1	-10921639	111.333	109	76	171	2338	26.362	2.000	0.143	1.055
ID633573	633573	None	45.003	56.125	25.096	0	182	182	2	1	-10921639	154.667	150	107	224	3248	32.285	7.600	0.110	0.947
ID633572	633572	197	43.636	44.892	22.941	0	182	182	2	1	-10921639	115.429	114	76	172	2424	27.409	2.000	0.153	1.120
ID633575	633575	196	35.220	55.971	32.754	0	182	182	2	1	-10921639	153.286	158	88	214	3219	35.200	7.600	0.093	0.744
ID633574	633574	None	39.987	58.383	29.662	0	182	182	2	1	-10921639	161.619	173	95	204	3394	30.867	7.600	0.097	0.926
ID633585	633585	149	41.861	72.185	48.651	0	182	182	2	1	-10921639	206.190	213	147	255	4330	37.136	2.000	0.083	0.849
ID633584	633584	173	59.522	48.719	49.248	0	182	182	2	1	-10921639	207.000	208	154	255	4347	32.373	2.000	0.134	1.513
ID633587	633587	174	48.312	36.121	52.408	0	182	182	2	1	-10921639	107.714	110	60	180	2262	31.185	2.000	0.168	0.992
ID633586	633586	192	47.889	44.570	50.044	0	182	182	2	1	-10921639	176.190	182	117	234	3700	34.178	6.336	0.122	1.119
ID633589	633589	203	37.855	81.857	58.005	0	182	182	2	1	-10921639	71.429	64	40	138	1500	25.301	2.000	0.176	0.847
ID633588	633588	182	63.918	58.821	57.925	0	182	182	2	1	-10921639	160.333	163	83	218	3367	39.409	4.800	0.233	1.537
ID633591	633591	184	49.561	93.000	78.000	0	182	182	2	1	-10921639	82.810	72	41	164	1739	38.587	2.000	0.230	0.803
ID633590	633590	198	41.362	22.711	63.835	0	182	182	2	1	-10921639	109.619	100	62	162	2302	26.746	2.000	0.160	1.128
ID633609	633609	198	50.532	22.001	63.260	0	183	183	2	1	-10921639	125.571	119	77	205	2637	33.831	2.000	0.162	1.036
ID633608	633608	203	40.448	82.058	57.878	0	183	183	2	1	-10921639	93.238	88	40	171	1958	29.961	2.000	0.138	0.757
ID633611	633611	184	42.586	93.000	78.000	0	183	183	2	1	-10921639	62.381	46	30	116	1310	30.989	2.000	0.279	0.878
ID633610	633610	None	35.962	53.299	65.312	0	183	183	2	1	-10921639	96.952	90	69	143	2036	21.965	2.000	0.156	1.188
ID633601	633601	193	36.844	79.185	47.238	0	183	183	2	1	-10921639	160.571	158	106	215	3372	34.016	7.600	0.082	0.719
ID633600	633600	195	40.612	55.886	45.594	0	183	183	2	1	-10921639	223.667	229	143	252	4697	30.971	4.800	0.091	1.201
ID633603	633603	173	52.031	49.076	49.423	0	183	183	2	1	-10921639	215.952	213	152	255	4535	30.002	6.297	0.113	1.456
ID633602	633602	191	36.468	33.196	48.189	0	183	183	2	1	-10921639	111.048	106	71	171	2332	26.472	2.000	0.134	0.992
ID633605	633605	None	39.997	76.691	48.812	0	183	183	2	1	-10921639	179.048	178	119	242	3760	34.427	2.000	0.081	0.784
ID633604	633604	149	44.768	72.160	48.725	0	183	183	2	1	-10921639	201.524	214	111	255	4232	45.908	2.000	0.079	0.644
ID633607	633607	182	45.537	57.502	56.850	0	183	183	2	1	-10921639	130.381	124	82	202	2738	33.350	4.800	0.161	1.086
ID633606	633606	174	35.910	36.020	52.364	0	183	183	2	1	-10921639	101.952	100	52	164	2141	25.995	7.600	0.125	0.873
ID633593	633593	165	41.556	63.421	13.677	0	183	183	2	1	-10921639	115.762	104	71	177	2431	34.016	2.000	0.135	0.808
ID633592	633592	None	41.022	63.806	12.406	0	183	183	2	1	-10921639	124.857	123	77	177	2622	30.544	4.800	0.157	1.110
ID633595	633595	197	35.989	45.148	23.286	0	183	183	2	1	-10921639	102.381	93	67	157	2150	24.326	2.000	0.127	0.949
ID633594	633594	164	55.337	58.131	21.747	0	183	183	2	1	-10921639	188.857	195	149	230	3966	24.858	4.800	0.165	2.150
ID633597	633597	199	47.563	59.361	34.917	0	183	183	2	1	-10921639	190.762	187	115	241	4006	30.321	6.327	0.112	1.270
ID633596	633596	196	38.601	56.951	31.844	0	183	183	2	1	-10921639	174.143	178	114	224	3657	29.009	7.600	0.125	1.339
ID633599	633599	176	45.614	87.065	40.185	0	183	183	2	1	-10921639	138.952	138	92	210	2918	30.439	2.000	0.116	0.946
ID633598	633598	187	36.264	64.434	39.729	0	183	183	2	1	-10921639	232.857	242	175	255	4890	23.266	4.800	0.087	1.607
ID633641	633641	193	55.195	79.061	47.345	0	184	184	2	1	-10921639	175.952	173	102	243	3695	38.239	2.000	0.123	1.007
ID633640	633640	None	37.128	73.884	44.270	0	184	184	2	1	-10921639	176.810	168	115	241	3713	40.427	2.000	0.052	0.436
ID633643	633643	173	58.509	48.572	48.993	0	184	184	2	1	-10921639	216.857	215	171	255	4554	27.006	4.800	0.136	1.928
ID633642	633642	191	39.544	33.007	47.859	0	184	184	2	1	-10921639	122.476	119	91	175	2572	25.990	2.000	0.126	1.053
ID633645	633645	None	41.589	44.820	49.803	0	184	184	2	1	-10921639	165.524	152	116	241	3476	36.436	4.800	0.113	0.924
ID633644	633644	149	51.195	72.182	48.977	0	184	184	2	1	-10921639	212.810	225	143	255	4469	39.035	2.000	0.105	1.040
ID633647	633647	204	40.708	53.987	53.886	0	184	184	2	1	-10921639	153.619	139	98	220	3226	32.907	2.000	0.088	0.753
ID633646	633646	174	45.731	36.186	52.111	0	184	184	2	1	-10921639	117.571	114	65	197	2469	31.489	7.600	0.136	0.896
ID633633	633633	205	42.879	71.116	30.475	0	184	184	2	1	-10921639	100.619	102	58	176	2113	27.303	2.000	0.184	1.147
ID633632	633632	197	51.322	45.213	23.328	0	184	184	2	1	-10921639	124.381	119	69	206	2612	36.492	7.600	0.162	0.952
ID633635	633635	199	42.987	59.091	35.757	0	184	184	2	1	-10921639	200.190	204	124	252	4204	37.326	2.000	0.065	0.659
ID633634	633634	196	39.441	57.200	31.747	0	184	184	2	1	-10921639	185.714	180	148	227	3900	25.515	6.367	0.104	1.376
ID633637	633637	176	64.636	87.502	39.618	0	184	184	2	1	-10921639	171.524	161	119	232	3602	34.227	4.800	0.209	1.730
ID633636	633636	187	41.835	65.594	39.767	0	184	184	2	1	-10921639	219.000	239	130	255	4599	39.521	2.000	0.077	0.793
ID633639	633639	206	37.813	41.241	43.379	0	184	184	2	1	-10921639	141.667	142	101	186	2975	22.977	2.000	0.102	1.138
ID633638	633638	None	39.702	37.142	41.091	0	184	184	2	1	-10921639	117.190	114	78	186	2461	29.909	2.000	0.113	0.798
ID633631	633631	164	47.515	58.354	22.578	0	184	184	2	1	-10921639	178.476	183	131	227	3748	28.179	7.600	0.120	1.357
ID633649	633649	None	39.101	29.427	59.085	0	184	184	2	1	-10921639	106.952	109	69	159	2246	22.438	2.000	0.164	1.344
ID633648	633648	182	48.122	58.781	58.021	0	184	184	2	1	-10921639	130.143	130	83	194	2733	35.574	4.800	0.177	1.101
ID633650	633650	184	39.685	93.000	78.000	0	184	184	2	1	-10921639	82.048	68	51	139	1723	29.301	2.000	0.170	0.812
ID633613	633613	164	57.147	58.275	21.870	0	185	185	2	1	-10921639	178.000	170	139	227	3738	29.902	4.800	0.177	1.794
ID633612	633612	None	35.717	0.000	21.000	0	185	185	2	1	-10921639	105.619	107	79	134	2218	15.561	4.800	0.215	2.404
ID633615	633615	205	49.617	70.835	30.346	0	185	185	2	1	-10921639	109.000	101	69	181	2289	29.399	2.000	0.199	1.233
ID633614	633614	197	46.480	44.984	23.312	0	185	185	2	1	-10921639	123.619	117	90	191	2596	28.970	2.000	0.143	1.065
ID633625	633625	149	48.346	72.265	48.632	0	185	185	2	1	-10921639	210.571	220	130	255	4422	40.959	3.200	0.100	0.937
ID633624	633624	173	61.454	48.322	48.887	0	185	185	2	1	-10921639	218.810	229	154	255	4595	34.458	4.800	0.154	1.692
ID633627	633627	204	35.309	54.246	54.141	0	185	185	2	1	-10921639	146.524	147	107	196	3077	25.081	2.000	0.081	0.878
ID633626	633626	174	48.911	36.521	52.499	0	185	185	2	1	-10921639	132.524	119	95	190	2783	30.293	2.000	0.170	1.272
ID633629	633629	182	40.671	58.776	57.720	0	185	185	2	1	-10921639	122.667	124	78	195	2576	32.285	4.800	0.170	1.103
ID633628	633628	None	43.449	42.654	55.686	0	185	185	2	1	-10921639	104.333	104	52	173	2191	32.407	2.000	0.190	1.030
ID633630	633630	184	56.847	93.000	78.000	0	185	185	2	1	-10921639	99.857	86	57	170	2097	40.516	6.404	0.214	0.868
ID633617	633617	199	43.661	59.357	35.648	0	185	185	2	1	-10921639	189.524	202	102	238	3980	35.195	2.000	0.095	0.931
ID633616	633616	196	36.546	57.417	31.714	0	185	185	2	1	-10921639	169.524	178	92	206	3560	31.098	7.600	0.107	1.056
ID633619	633619	176	61.484	87.358	39.519	0	185	185	2	1	-10921639	152.667	135	100	233	3206	43.377	2.000	0.173	1.040
ID633618	633618	187	41.912	65.656	39.580	0	185	185	2	1	-10921639	223.762	241	158	255	4699	33.162	2.000	0.080	0.997
ID633621	633621	195	44.008	55.450	45.227	0	185	185	2	1	-10921639	208.571	213	161	248	4380	28.549	4.800	0.100	1.328
ID633620	633620	206	40.879	41.003	44.065	0	185	185	2	1	-10921639	143.905	143	104	196	3022	24.275	2.000	0.114	1.210
ID633623	633623	191	37.987	33.685	47.734	0	185	185	2	1	-10921639	124.429	111	87	180	2613	28.724	2.000	0.116	0.898
ID633622	633622	193	53.155	78.811	47.255	0	185	185	2	1	-10921639	163.000	175	82	233	3423	41.693	2.000	0.131	0.904
ID633673	633673	187	44.214	64.830	39.214	0	186	186	2	1	-10921639	223.667	243	133	255	4697	42.177	4.800	0.098	0.947
ID633672	633672	199	40.870	59.455	36.139	0	186	186	2	1	-10921639	193.952	201	125	242	4073	36.200	2.000	0.093	0.910
ID633675	633675	195	40.379	54.640	45.810	0	186	186	2	1	-10921639	217.952	222	159	255	4577	29.530	4.800	0.087	1.181
ID633674	633674	176	50.063	87.735	40.061	0	186	186	2	1	-10921639	138.619	134	112	187	2911	24.677	4.800	0.186	1.765
ID633677	633677	191	43.475	33.887	47.512	0	186	186	2	1	-10921639	140.333	140	102	195	2947	26.703	7.600	0.127	1.185
ID633676	633676	193	50.858	79.227	47.428	0	186	186	2	1	-10921639	184.952	183	128	243	3884	37.328	2.000	0.115	1.020
ID633679	633679	149	51.432	72.236	48.049	0	186	186	2	1	-10921639	208.381	214	123	255	4376	42.253	2.000	0.102	0.913
ID633678	633678	207	37.277	65.233	47.866	0	186	186	2	1	-10921639	217.476	224	158	255	4567	36.069	2.000	0.069	0.780
ID633669	633669	164	62.244	58.874	21.993	0	186	186	2	1	-10921639	179.952	182	126	242	3779	34.889	2.000	0.158	1.404
ID633668	633668	None	39.993	62.078	11.029	0	186	186	2	1	-10921639	114.000	109	67	164	2394	25.261	2.000	0.142	1.124
ID633671	633671	196	52.289	57.202	31.942	0	186	186	2	1	-10921639	181.619	189	105	241	3814	39.699	7.600	0.123	1.003
ID633670	633670	None	36.870	79.536	29.919	0	186	186	2	1	-10921639	112.762	112	54	153	2368	24.821	2.000	0.144	1.141
ID633681	633681	173	47.765	47.755	49.187	0	186	186	2	1	-10921639	230.048	244	166	255	4831	25.734	4.800	0.116	1.854
ID633680	633680	None	48.386	77.113	48.080	0	186	186	2	1	-10921639	187.952	191	110	247	3947	41.811	2.000	0.101	0.826
ID633683	633683	174	68.254	36.596	52.079	0	186	186	2	1	-10921639	142.952	124	81	223	3002	43.351	2.000	0.200	1.098
ID633682	633682	None	37.021	53.836	50.254	0	186	186	2	1	-10921639	199.476	199	123	249	4189	36.765	2.000	0.080	0.799
ID633685	633685	None	42.394	21.298	62.323	0	186	186	2	1	-10921639	124.762	126	73	170	2620	24.407	4.800	0.172	1.498
ID633684	633684	182	59.595	58.410	56.960	0	186	186	2	1	-10921639	149.190	152	74	210	3133	35.370	4.800	0.216	1.501
ID633686	633686	184	52.139	93.000	78.000	0	186	186	2	1	-10921639	103.333	82	53	182	2170	40.769	6.390	0.196	0.832
ID633665	633665	174	43.068	36.827	52.146	0	187	187	2	1	-10921639	101.381	95	54	176	2129	34.519	2.000	0.135	0.699
ID633664	633664	208	36.051	60.423	49.256	0	187	187	2	1	-10921639	172.524	161	95	239	3623	39.504	2.000	0.056	0.465
ID633667	633667	184	50.079	93.000	78.000	0	187	187	2	1	-10921639	100.476	94	39	171	2110	37.371	3.200	0.203	0.909
ID633666	633666	182	41.167	59.264	56.983	0	187	187	2	1	-10921639	130.333	134	85	190	2737	31.222	4.800	0.151	1.095
ID633657	633657	176	58.760	87.912	39.786	0	187	187	2	1	-10921639	151.381	149	81	213	3179	34.607	2.000	0.182	1.344
ID633656	633656	187	39.396	65.226	39.813	0	187	187	2	1	-10921639	234.238	247	173	255	4919	25.694	4.800	0.088	1.478
ID633659	633659	149	53.293	72.098	47.112	0	187	187	2	1	-10921639	225.857	241	135	255	4743	33.912	4.800	0.125	1.479
ID633658	633658	None	38.733	38.021	41.086	0	187	187	2	1	-10921639	120.333	123	69	192	2527	29.408	2.000	0.101	0.752
ID633661	633661	207	38.802	65.215	48.062	0	187	187	2	1	-10921639	221.905	238	142	255	4660	36.114	2.000	0.075	0.855
ID633660	633660	191	47.596	33.821	48.182	0	187	187	2	1	-10921639	133.143	121	95	204	2796	35.133	2.000	0.140	0.931
ID633663	633663	173	48.906	48.551	48.779	0	187	187	2	1	-10921639	228.905	238	182	255	4807	24.425	4.800	0.107	1.816
ID633662	633662	193	59.872	79.055	47.725	0	187	187	2	1	-10921639	169.190	172	87	239	3553	43.056	2.000	0.158	1.073
[truncated: 1,162 more rows]
