# Supplementary material for: Progressive enhancement of kinetic proofreading in T cell antigen discrimination from receptor activation to DAG generation
Source: eLife. 2022 Sep 20;11:e75263. doi: 10.7554/eLife.75263 (PMC9536835; doi:10.7554/eLife.75263)
Supplement: Figure 5—source data 1. — Each data table is the TrackMate ‘spot-statistics’ output of one cell over four cycles of blue-light illumination (frames 0–40, 100–140, 200–240, and 300–340, with 3 s interval between frames). We calculated the lifetime of TrackIDs that existed at the start of each period of blue-light illumination that did not last for the full period and fit the resulting lifetime distributions using custom Python scripts available at https://github.com/dbritain/KP-paper (copy archived at swh:1:rev:167fa456901903740f0f3ee6a3e5324bc45207ea, Britain, 2022). [file elife-75263-fig5-data1.zip › Fig5SourceData/LOV/lov2/r1/lov6.csv]

Label	ID	TRACK_ID	QUALITY	POSITION_X	POSITION_Y	POSITION_Z	POSITION_T	FRAME	RADIUS	VISIBILITY	MANUAL_COLOR	MEAN_INTENSITY	MEDIAN_INTENSITY	MIN_INTENSITY	MAX_INTENSITY	TOTAL_INTENSITY	STANDARD_DEVIATION	ESTIMATED_DIAMETER	CONTRAST	SNR
ID641177	641177	None	51.211	22.158	73.009	0	0	0	2	1	-10921639	186.524	180	124	255	3917	36.184	2.000	0.096	0.904
ID641176	641176	None	37.873	35.312	52.881	0	0	0	2	1	-10921639	150.095	148	114	204	3152	23.110	2.000	0.098	1.160
ID641178	641178	None	46.278	17.102	78.192	0	0	0	2	1	-10921639	199.571	199	164	252	4191	21.844	4.800	0.100	1.666
ID641175	641175	None	43.340	31.750	30.334	0	0	0	2	1	-10921639	158.619	159	95	215	3331	33.296	7.600	0.108	0.928
ID641173	641173	None	43.262	24.111	36.119	0	2	2	2	1	-10921639	158.095	143	114	207	3320	28.811	7.600	0.094	0.943
ID641174	641174	None	38.578	21.319	72.008	0	2	2	2	1	-10921639	156.857	148	108	215	3294	27.509	2.000	0.079	0.832
ID641170	641170	None	35.516	0.000	72.000	0	3	3	2	1	-10921639	161.667	164	122	199	3395	22.437	4.000	0.117	1.509
ID641172	641172	None	35.282	3.000	88.000	0	5	5	2	1	-10921639	219.095	217	183	255	4601	22.534	2.000	0.084	1.502
ID641171	641171	None	37.830	36.675	81.300	0	5	5	2	1	-10921639	147.619	151	95	217	3100	27.500	4.800	0.094	0.920
ID641168	641168	None	35.704	5.923	58.805	0	6	6	2	1	-10921639	171.238	170	140	209	3596	17.737	4.800	0.099	1.737
ID641167	641167	None	38.321	30.000	88.000	0	7	7	2	1	-10921639	153.476	148	116	207	3223	28.428	2.000	0.126	1.211
ID641166	641166	None	41.986	20.400	70.616	0	7	7	2	1	-10921639	177.762	172	135	225	3733	28.948	2.000	0.094	1.052
ID641169	641169	None	38.984	19.325	80.843	0	11	11	2	1	-10921639	188.762	188	154	249	3964	22.587	4.800	0.109	1.643
ID641179	641179	None	52.736	13.000	88.000	0	13	13	2	1	-10921639	216.810	215	161	255	4553	27.374	4.800	0.157	2.145
ID641180	641180	None	38.324	32.270	40.356	0	15	15	2	1	-10921639	142.810	140	103	228	2999	26.379	4.800	0.098	0.968
ID641181	641181	None	42.259	31.541	39.772	0	17	17	2	1	-10921639	155.333	156	108	220	3262	29.589	6.047	0.127	1.184
ID641182	641182	None	46.652	18.814	80.162	0	17	17	2	1	-10921639	168.286	164	108	236	3534	30.310	2.000	0.104	1.042
ID641183	641183	None	39.009	17.762	46.764	0	20	20	2	1	-10921639	133.952	132	98	183	2813	21.896	7.600	0.121	1.322
ID641184	641184	None	37.968	21.084	39.032	0	21	21	2	1	-10921639	144.476	138	106	188	3034	26.299	3.200	0.100	0.997
ID641185	641185	None	35.277	36.981	79.626	0	23	23	2	1	-10921639	134.381	135	103	183	2822	22.175	2.000	0.106	1.165
ID641188	641188	None	37.853	2.826	47.047	0	25	25	2	1	-10921639	137.571	135	103	204	2889	24.136	2.000	0.111	1.139
ID641187	641187	None	35.217	28.163	28.449	0	25	25	2	1	-10921639	107.905	106	66	164	2266	27.238	2.000	0.123	0.868
ID641186	641186	None	36.070	14.980	83.002	0	26	26	2	1	-10921639	186.095	185	148	233	3908	23.173	2.000	0.073	1.091
ID641193	641193	None	35.924	11.507	80.716	0	27	27	2	1	-10921639	177.667	170	135	241	3731	31.118	2.000	0.058	0.627
ID641192	641192	0	43.235	20.814	68.942	0	27	27	2	1	-10921639	169.048	164	130	217	3550	22.368	4.800	0.113	1.539
ID641194	641194	None	35.226	7.000	88.000	0	27	27	2	1	-10921639	217.190	215	180	247	4561	20.682	4.800	0.103	1.958
ID641195	641195	0	38.201	20.031	68.300	0	28	28	2	1	-10921639	166.190	162	132	207	3490	19.552	4.800	0.116	1.766
ID641189	641189	None	44.947	19.624	67.209	0	30	30	2	1	-10921639	156.333	154	119	220	3283	29.946	2.000	0.096	0.917
ID641191	641191	27	37.213	20.000	88.000	0	30	30	2	1	-10921639	161.571	156	119	215	3393	27.723	2.000	0.113	1.179
ID641190	641190	None	44.138	18.696	80.380	0	30	30	2	1	-10921639	175.524	177	130	233	3686	29.988	2.000	0.098	1.048
ID641198	641198	27	45.763	20.000	88.000	0	31	31	2	1	-10921639	174.667	170	129	247	3668	33.158	6.373	0.116	1.096
ID641197	641197	None	39.884	35.829	46.616	0	33	33	2	1	-10921639	134.429	132	100	201	2823	24.223	2.000	0.144	1.394
ID641196	641196	None	39.709	26.612	30.548	0	34	34	2	1	-10921639	134.619	127	98	201	2827	29.756	2.000	0.117	0.946
ID641201	641201	None	40.585	31.000	88.000	0	36	36	2	1	-10921639	146.238	148	99	191	3071	22.967	2.000	0.147	1.630
ID641200	641200	None	43.286	3.520	82.872	0	36	36	2	1	-10921639	211.095	212	162	255	4433	27.882	4.800	0.098	1.350
ID641199	641199	None	46.458	28.754	52.236	0	36	36	2	1	-10921639	137.619	132	100	185	2890	24.764	2.000	0.154	1.487
ID641209	641209	None	38.672	0.000	69.000	0	37	37	2	1	-10921639	143.952	148	101	183	3023	26.172	4.800	0.151	1.445
ID641208	641208	None	37.335	18.114	34.871	0	37	37	2	1	-10921639	132.095	135	95	167	2774	21.487	4.800	0.134	1.456
ID641210	641210	None	36.178	6.756	73.543	0	37	37	2	1	-10921639	161.762	167	100	209	3397	25.954	3.200	0.092	1.046
ID641207	641207	1	37.211	27.944	30.870	0	37	37	2	1	-10921639	133.381	130	103	172	2801	18.704	4.800	0.138	1.727
ID641204	641204	1	38.434	27.510	30.528	0	38	38	2	1	-10921639	137.524	140	85	193	2888	27.662	4.800	0.138	1.207
ID641203	641203	None	38.004	28.296	52.179	0	39	39	2	1	-10921639	138.286	135	103	175	2904	21.261	3.200	0.126	1.460
ID641202	641202	1	37.966	27.544	30.544	0	39	39	2	1	-10921639	135.571	132	100	177	2847	24.217	4.800	0.142	1.393
ID641206	641206	None	44.986	3.115	81.724	0	40	40	2	1	-10921639	192.190	185	151	239	4036	25.729	2.000	0.103	1.398
ID641205	641205	None	42.450	29.106	53.061	0	41	41	2	1	-10921639	142.238	138	98	209	2987	28.929	2.000	0.105	0.937
ID641211	641211	None	40.271	4.908	72.204	0	42	42	2	1	-10921639	184.000	185	106	255	3864	32.933	7.600	0.079	0.818
ID641219	641219	2	39.482	26.743	31.337	0	43	43	2	1	-10921639	145.095	146	95	193	3047	26.495	2.000	0.121	1.184
ID641218	641218	None	35.482	32.957	20.852	0	43	43	2	1	-10921639	106.429	103	77	154	2235	19.364	4.800	0.153	1.457
ID641221	641221	None	35.088	19.692	70.696	0	43	43	2	1	-10921639	160.190	164	111	199	3364	22.629	4.800	0.092	1.192
ID641220	641220	3	42.276	28.764	52.314	0	43	43	2	1	-10921639	134.905	122	95	185	2833	29.247	2.000	0.123	1.014
ID641213	641213	3	36.046	28.961	51.905	0	44	44	2	1	-10921639	113.619	103	85	167	2386	25.307	2.000	0.095	0.778
ID641212	641212	2	44.147	27.131	30.862	0	44	44	2	1	-10921639	126.762	127	77	188	2662	30.396	2.000	0.129	0.952
ID641214	641214	None	36.829	2.508	84.459	0	44	44	2	1	-10921639	188.762	191	135	247	3964	30.005	3.200	0.075	0.878
ID641217	641217	None	44.200	18.000	88.000	0	45	45	2	1	-10921639	172.238	180	122	212	3617	29.173	2.000	0.140	1.451
ID641216	641216	None	37.986	33.973	41.332	0	45	45	2	1	-10921639	138.095	140	95	177	2900	23.015	4.800	0.143	1.497
ID641215	641215	2	37.949	27.324	30.542	0	45	45	2	1	-10921639	118.476	116	82	164	2488	25.445	2.000	0.126	1.043
ID641222	641222	2	45.743	27.350	30.885	0	46	46	2	1	-10921639	134.952	138	71	196	2834	30.232	2.000	0.147	1.147
ID641227	641227	4	35.815	45.720	30.163	0	47	47	2	1	-10921639	103.476	103	53	151	2173	25.359	2.000	0.160	1.125
ID641225	641225	4	40.664	45.912	31.103	0	48	48	2	1	-10921639	103.476	100	66	162	2173	25.736	2.000	0.151	1.054
ID641224	641224	None	41.703	26.896	30.873	0	48	48	2	1	-10921639	131.619	127	90	185	2764	26.404	2.000	0.126	1.113
ID641226	641226	None	39.948	21.942	49.980	0	48	48	2	1	-10921639	143.286	143	92	193	3009	25.550	7.600	0.116	1.168
ID641223	641223	None	40.618	12.156	26.387	0	48	48	2	1	-10921639	135.429	135	95	177	2844	22.056	4.800	0.153	1.627
ID641229	641229	5	35.698	20.930	74.156	0	49	49	2	1	-10921639	162.286	159	116	239	3408	28.429	2.000	0.079	0.836
ID641228	641228	4	52.681	45.993	30.879	0	49	49	2	1	-10921639	123.857	116	77	207	2601	33.718	2.000	0.188	1.164
ID641230	641230	6	35.085	6.000	88.000	0	49	49	2	1	-10921639	196.571	201	146	241	4128	27.391	3.200	0.084	1.109
ID641231	641231	None	53.597	11.161	25.269	0	50	50	2	1	-10921639	131.762	124	71	207	2767	37.828	2.000	0.149	0.904
ID641233	641233	7	43.578	26.981	30.902	0	50	50	2	1	-10921639	124.714	119	92	180	2619	24.428	2.000	0.164	1.436
ID641232	641232	4	35.738	46.116	30.425	0	50	50	2	1	-10921639	111.571	114	61	164	2343	30.147	2.000	0.135	0.883
ID641235	641235	8	51.487	23.721	43.072	0	50	50	2	1	-10921639	152.762	151	90	209	3208	31.698	2.000	0.143	1.204
ID641234	641234	None	36.604	39.558	41.870	0	50	50	2	1	-10921639	133.905	132	92	204	2812	31.113	2.000	0.088	0.698
ID641237	641237	None	38.358	16.581	58.725	0	50	50	2	1	-10921639	153.381	151	106	204	3221	23.832	2.000	0.105	1.221
ID641236	641236	None	51.150	22.595	50.213	0	50	50	2	1	-10921639	169.429	172	103	231	3558	35.141	2.000	0.124	1.061
ID641239	641239	6	44.042	5.000	88.000	0	50	50	2	1	-10921639	178.667	177	134	225	3752	25.218	6.243	0.131	1.642
ID641238	641238	5	39.648	20.722	72.691	0	50	50	2	1	-10921639	169.143	170	127	223	3552	30.878	2.000	0.102	1.011
ID641257	641257	8	35.450	24.159	42.547	0	51	51	2	1	-10921639	143.714	146	95	191	3018	26.184	2.000	0.093	0.935
ID641256	641256	None	38.977	35.772	41.324	0	51	51	2	1	-10921639	159.381	159	106	204	3347	23.419	4.800	0.117	1.425
ID641259	641259	None	37.721	30.000	88.000	0	51	51	2	1	-10921639	156.476	156	96	215	3286	30.975	7.600	0.138	1.225
ID641258	641258	None	37.705	18.980	80.111	0	51	51	2	1	-10921639	183.714	177	156	241	3858	21.050	6.109	0.090	1.434
ID641253	641253	None	42.625	11.668	29.709	0	51	51	2	1	-10921639	139.333	138	74	191	2926	32.187	4.800	0.133	1.016
ID641255	641255	4	53.714	45.845	31.263	0	51	51	2	1	-10921639	125.667	116	90	196	2639	31.522	2.000	0.183	1.236
ID641254	641254	7	46.594	26.515	31.447	0	51	51	2	1	-10921639	152.810	156	98	199	3209	30.448	4.800	0.156	1.358
ID641249	641249	4	53.830	46.147	31.213	0	52	52	2	1	-10921639	120.810	116	77	175	2537	31.151	2.000	0.209	1.341
ID641248	641248	7	38.898	27.073	30.712	0	52	52	2	1	-10921639	143.286	138	106	177	3009	21.336	4.800	0.139	1.641
ID641251	641251	None	35.555	24.644	55.486	0	52	52	2	1	-10921639	150.619	146	106	199	3163	25.352	2.000	0.093	1.009
ID641250	641250	9	36.944	35.708	45.359	0	52	52	2	1	-10921639	159.667	156	119	212	3353	25.871	2.000	0.092	1.037
ID641252	641252	10	45.568	18.279	65.146	0	52	52	2	1	-10921639	161.619	156	108	233	3394	30.952	2.000	0.096	0.915
ID641241	641241	4	54.298	45.604	30.767	0	53	53	2	1	-10921639	116.143	106	63	191	2439	34.968	2.000	0.194	1.078
ID641240	641240	7	48.504	27.158	31.285	0	53	53	2	1	-10921639	159.476	156	108	209	3349	27.813	2.000	0.138	1.392
ID641243	641243	9	42.010	36.094	45.880	0	53	53	2	1	-10921639	153.333	159	92	228	3220	32.812	2.000	0.088	0.752
ID641242	641242	None	43.473	24.435	42.880	0	53	53	2	1	-10921639	157.143	151	124	209	3300	26.006	2.000	0.122	1.313
ID641245	641245	11	36.868	20.206	53.535	0	53	53	2	1	-10921639	150.952	151	100	204	3170	30.362	2.000	0.082	0.753
ID641244	641244	12	62.790	28.375	50.745	0	53	53	2	1	-10921639	169.000	172	106	241	3549	38.475	4.800	0.167	1.258
ID641247	641247	10	37.397	19.266	64.697	0	53	53	2	1	-10921639	145.381	146	92	193	3053	26.364	7.600	0.104	1.043
ID641246	641246	13	37.792	16.133	57.828	0	53	53	2	1	-10921639	153.095	154	108	188	3215	21.524	4.800	0.134	1.682
ID641265	641265	15	40.295	20.251	71.311	0	54	54	2	1	-10921639	148.619	138	106	207	3121	28.883	2.000	0.108	1.001
ID641264	641264	13	41.275	16.008	57.571	0	54	54	2	1	-10921639	157.857	156	119	207	3315	22.966	6.302	0.143	1.721
ID641261	641261	14	40.336	33.715	50.443	0	54	54	2	1	-10921639	156.238	154	124	196	3281	20.169	4.800	0.131	1.793
ID641260	641260	7	47.051	26.054	31.220	0	54	54	2	1	-10921639	156.905	159	98	228	3295	31.167	2.000	0.132	1.174
ID641263	641263	12	60.479	27.679	51.270	0	54	54	2	1	-10921639	177.905	170	114	255	3736	42.358	2.000	0.132	0.977
ID641262	641262	11	42.259	22.136	51.309	0	54	54	2	1	-10921639	173.667	183	108	212	3647	32.079	4.800	0.118	1.141
ID641273	641273	13	47.777	16.410	59.171	0	55	55	2	1	-10921639	179.000	175	122	241	3759	33.457	2.000	0.110	1.064
ID641272	641272	14	39.115	34.161	51.225	0	55	55	2	1	-10921639	145.619	138	114	185	3058	23.228	3.200	0.135	1.489
ID641274	641274	15	43.191	20.187	71.725	0	55	55	2	1	-10921639	162.571	159	103	228	3414	35.041	2.000	0.102	0.856
ID641267	641267	4	45.451	46.095	30.405	0	55	55	2	1	-10921639	122.476	124	82	196	2572	31.468	2.000	0.151	1.022
ID641266	641266	None	35.632	34.251	19.258	0	55	55	2	1	-10921639	109.952	108	58	167	2309	31.248	4.800	0.118	0.744
ID641269	641269	None	38.344	19.243	34.784	0	55	55	2	1	-10921639	161.762	162	122	223	3397	27.371	2.000	0.079	0.870
ID641268	641268	7	49.215	27.049	30.698	0	55	55	2	1	-10921639	163.048	156	103	217	3424	27.383	2.000	0.142	1.478
ID641271	641271	12	70.665	26.879	51.277	0	55	55	2	1	-10921639	174.429	177	114	255	3663	41.760	2.000	0.183	1.292
ID641270	641270	33	35.624	36.481	41.678	0	55	55	2	1	-10921639	153.333	143	111	201	3220	26.494	2.000	0.105	1.100
ID641275	641275	None	42.362	39.545	12.778	0	56	56	2	1	-10921639	106.571	100	66	154	2238	25.184	2.000	0.181	1.297
ID641277	641277	4	41.843	46.128	30.055	0	56	56	2	1	-10921639	113.238	106	58	162	2378	28.364	3.200	0.166	1.135
ID641276	641276	16	67.134	9.110	30.228	0	56	56	2	1	-10921639	175.905	172	106	233	3694	37.242	4.800	0.196	1.548
ID641279	641279	17	38.192	24.369	42.922	0	56	56	2	1	-10921639	145.381	146	106	196	3053	21.477	4.800	0.133	1.590
ID641278	641278	7	48.164	26.782	30.840	0	56	56	2	1	-10921639	171.667	170	124	228	3605	29.265	6.113	0.128	1.331
ID641281	641281	None	37.900	37.938	48.088	0	56	56	2	1	-10921639	149.381	146	98	199	3137	30.047	2.000	0.080	0.735
ID641280	641280	33	39.577	38.627	42.933	0	56	56	2	1	-10921639	170.333	177	98	223	3577	32.212	2.000	0.098	0.947
ID641283	641283	13	48.303	17.110	59.940	0	56	56	2	1	-10921639	174.810	170	119	236	3671	36.290	6.327	0.113	0.980
ID641282	641282	12	51.810	26.019	51.046	0	56	56	2	1	-10921639	154.714	151	106	239	3249	32.334	2.000	0.122	1.038
ID641284	641284	15	56.990	20.481	71.568	0	56	56	2	1	-10921639	196.143	183	111	255	4119	44.799	2.000	0.122	0.951
ID641289	641289	None	38.938	18.644	32.480	0	57	57	2	1	-10921639	167.143	172	122	228	3510	31.801	2.000	0.084	0.812
ID641288	641288	7	42.422	26.720	31.127	0	57	57	2	1	-10921639	157.095	148	122	204	3299	28.912	2.000	0.122	1.181
ID641291	641291	22	45.931	36.460	40.742	0	57	57	2	1	-10921639	149.714	148	79	220	3144	33.875	7.600	0.126	0.991
ID641290	641290	21	38.609	24.826	36.745	0	57	57	2	1	-10921639	167.000	162	111	223	3507	28.078	7.600	0.095	1.034
ID641293	641293	14	58.147	35.159	50.342	0	57	57	2	1	-10921639	163.048	164	87	223	3424	41.205	4.800	0.166	1.128
ID641292	641292	17	42.469	24.479	42.679	0	57	57	2	1	-10921639	141.714	146	87	191	2976	30.637	2.000	0.120	0.994
ID641295	641295	18	60.259	16.364	56.753	0	57	57	2	1	-10921639	193.571	196	103	249	4065	39.736	4.800	0.162	1.356
ID641294	641294	12	44.219	26.289	53.466	0	57	57	2	1	-10921639	172.381	172	119	225	3620	26.925	6.355	0.125	1.419
ID641285	641285	19	39.394	33.387	20.036	0	57	57	2	1	-10921639	126.714	122	92	177	2661	24.463	7.600	0.135	1.234
ID641287	641287	16	45.577	10.131	31.356	0	57	57	2	1	-10921639	153.190	148	111	236	3217	28.505	3.200	0.115	1.110
ID641286	641286	4	45.530	45.728	30.314	0	57	57	2	1	-10921639	120.857	116	71	183	2538	32.412	2.000	0.147	0.954
ID641297	641297	15	61.615	20.291	71.709	0	57	57	2	1	-10921639	181.952	185	114	255	3821	45.264	2.000	0.139	0.984
ID641296	641296	None	50.594	18.283	64.538	0	57	57	2	1	-10921639	164.762	159	100	231	3460	33.753	2.000	0.122	1.065
ID641305	641305	18	52.197	16.566	56.805	0	58	58	2	1	-10921639	182.714	175	148	249	3837	31.552	2.000	0.127	1.306
ID641304	641304	14	41.016	35.998	50.238	0	58	58	2	1	-10921639	156.286	164	106	201	3282	28.304	4.800	0.119	1.177
ID641306	641306	15	56.728	19.719	70.949	0	58	58	2	1	-10921639	211.238	215	159	255	4436	33.256	2.000	0.121	1.367
ID641299	641299	19	39.162	33.634	19.409	0	58	58	2	1	-10921639	130.000	130	92	183	2730	24.670	7.600	0.141	1.304
ID641298	641298	20	38.376	38.421	12.080	0	58	58	2	1	-10921639	92.571	87	47	143	1944	25.366	2.000	0.175	1.084
ID641301	641301	21	62.457	23.771	37.854	0	58	58	2	1	-10921639	202.286	191	143	255	4248	36.443	2.000	0.141	1.376
ID641300	641300	7	54.943	26.842	30.921	0	58	58	2	1	-10921639	163.048	156	116	239	3424	34.142	2.000	0.135	1.138
ID641303	641303	17	43.569	24.713	43.666	0	58	58	2	1	-10921639	156.238	154	100	236	3281	33.898	4.800	0.123	1.008
ID641302	641302	22	59.894	38.688	41.855	0	58	58	2	1	-10921639	169.000	170	111	252	3549	36.614	2.000	0.146	1.179
ID641321	641321	12	38.310	25.695	53.914	0	59	59	2	1	-10921639	145.381	146	85	204	3053	31.695	7.600	0.089	0.748
ID641320	641320	23	36.192	22.791	50.923	0	59	59	2	1	-10921639	166.476	164	111	217	3496	32.292	7.600	0.078	0.746
ID641323	641323	15	68.983	20.403	71.501	0	59	59	2	1	-10921639	207.476	209	114	255	4357	48.008	4.800	0.175	1.290
ID641322	641322	18	64.990	16.702	57.854	0	59	59	2	1	-10921639	196.952	199	127	255	4136	37.811	2.000	0.152	1.372
ID641313	641313	24	36.269	16.186	33.755	0	59	59	2	1	-10921639	158.286	154	95	215	3324	31.820	2.000	0.103	0.931
ID641312	641312	4	41.718	45.792	30.709	0	59	59	2	1	-10921639	115.810	119	63	191	2432	34.859	2.000	0.139	0.811
ID641315	641315	21	58.135	25.039	38.919	0	59	59	2	1	-10921639	206.619	209	156	255	4339	28.320	4.800	0.134	1.725
ID641314	641314	None	39.614	20.168	38.950	0	59	59	2	1	-10921639	162.238	162	90	241	3407	39.920	2.000	0.052	0.402
ID641317	641317	22	42.520	38.884	43.754	0	59	59	2	1	-10921639	165.571	162	130	220	3477	23.545	2.000	0.114	1.441
ID641316	641316	25	39.352	36.673	40.456	0	59	59	2	1	-10921639	137.524	135	77	193	2888	32.785	2.000	0.122	0.911
ID641319	641319	14	49.511	36.507	50.470	0	59	59	2	1	-10921639	162.952	170	103	220	3422	32.878	4.800	0.141	1.228
ID641318	641318	None	35.843	19.190	45.503	0	59	59	2	1	-10921639	159.095	159	100	209	3341	28.121	7.600	0.090	0.934
ID641307	641307	20	44.696	37.896	12.458	0	59	59	2	1	-10921639	111.905	111	58	164	2350	32.630	2.000	0.178	1.037
ID641309	641309	26	51.290	39.056	20.345	0	59	59	2	1	-10921639	137.333	130	95	201	2884	30.806	2.000	0.150	1.160
ID641308	641308	19	39.554	33.788	19.834	0	59	59	2	1	-10921639	146.476	146	111	199	3076	23.073	4.800	0.116	1.323
ID641311	641311	7	55.767	27.078	30.776	0	59	59	2	1	-10921639	173.905	175	119	233	3652	30.303	4.800	0.163	1.606
ID641310	641310	None	37.835	10.337	28.649	0	59	59	2	1	-10921639	161.476	172	103	191	3391	23.289	4.800	0.141	1.709
ID641325	641325	19	41.080	33.546	19.296	0	60	60	2	1	-10921639	146.190	146	100	183	3070	23.340	4.800	0.151	1.646
ID641324	641324	20	35.721	38.530	11.568	0	60	60	2	1	-10921639	96.524	90	58	146	2027	26.137	2.000	0.154	0.986
ID641327	641327	4	38.506	46.105	30.254	0	60	60	2	1	-10921639	111.381	106	66	180	2339	29.229	2.000	0.097	0.674
ID641326	641326	26	39.047	39.235	20.792	0	60	60	2	1	-10921639	136.000	138	82	183	2856	27.368	2.000	0.120	1.066
ID641337	641337	15	64.600	20.541	71.696	0	60	60	2	1	-10921639	208.000	215	138	255	4368	41.724	7.600	0.153	1.326
ID641336	641336	28	39.942	18.150	64.740	0	60	60	2	1	-10921639	169.476	167	108	241	3559	36.169	2.000	0.071	0.621
ID641338	641338	None	38.731	25.190	84.267	0	60	60	2	1	-10921639	156.810	151	127	204	3293	23.426	2.000	0.095	1.166
ID641329	641329	7	43.095	27.166	31.159	0	60	60	2	1	-10921639	159.000	162	116	204	3339	25.334	4.800	0.123	1.374
ID641328	641328	24	52.582	17.742	31.339	0	60	60	2	1	-10921639	189.286	185	122	255	3975	35.111	4.800	0.116	1.122
ID641331	641331	25	63.056	37.149	40.299	0	60	60	2	1	-10921639	168.667	170	116	241	3542	36.631	4.800	0.177	1.388
ID641330	641330	21	56.205	25.456	38.163	0	60	60	2	1	-10921639	207.381	209	148	255	4355	32.043	4.800	0.123	1.419
ID641333	641333	14	56.533	36.934	50.964	0	60	60	2	1	-10921639	167.095	164	114	217	3509	30.989	4.800	0.168	1.553
ID641332	641332	23	41.033	21.655	48.815	0	60	60	2	1	-10921639	176.524	180	95	231	3707	37.159	2.000	0.087	0.764
ID641335	641335	18	60.648	16.628	58.291	0	60	60	2	1	-10921639	213.190	212	170	255	4477	29.488	4.800	0.154	1.934
ID641334	641334	12	37.270	25.003	53.890	0	60	60	2	1	-10921639	147.810	151	82	193	3104	28.961	4.800	0.114	1.047
ID641352	641352	15	67.678	20.619	71.488	0	61	61	2	1	-10921639	219.048	228	148	255	4600	35.885	4.800	0.177	1.839
ID641345	641345	21	58.091	25.741	38.160	0	61	61	2	1	-10921639	191.048	199	106	255	4012	40.507	7.600	0.134	1.112
ID641344	641344	29	44.869	19.770	35.083	0	61	61	2	1	-10921639	171.095	170	116	241	3593	34.351	2.000	0.080	0.739
ID641347	641347	None	43.622	22.450	40.543	0	61	61	2	1	-10921639	191.429	193	130	255	4020	30.779	3.200	0.110	1.232
ID641346	641346	25	56.682	37.433	39.860	0	61	61	2	1	-10921639	166.762	159	90	236	3502	37.506	2.000	0.146	1.133
ID641349	641349	14	56.680	36.472	52.072	0	61	61	2	1	-10921639	150.190	154	90	223	3154	35.537	4.800	0.187	1.334
ID641348	641348	23	50.752	21.957	51.119	0	61	61	2	1	-10921639	227.810	244	154	255	4784	35.959	4.800	0.107	1.221
ID641351	641351	28	52.557	18.221	64.519	0	61	61	2	1	-10921639	185.286	183	127	255	3891	34.224	2.000	0.119	1.152
ID641350	641350	18	60.513	16.673	58.046	0	61	61	2	1	-10921639	190.762	193	124	255	4006	40.273	2.000	0.138	1.149
ID641339	641339	20	46.318	38.398	12.165	0	61	61	2	1	-10921639	106.095	95	55	196	2228	34.947	2.000	0.159	0.833
ID641341	641341	4	49.313	46.191	31.225	0	61	61	2	1	-10921639	118.048	111	79	193	2479	32.969	2.000	0.141	0.885
ID641340	641340	30	39.575	10.202	28.990	0	61	61	2	1	-10921639	149.333	151	87	196	3136	28.242	7.600	0.121	1.144
ID641343	641343	7	54.323	26.246	31.584	0	61	61	2	1	-10921639	181.333	177	124	247	3808	37.406	2.000	0.117	1.015
ID641342	641342	24	66.836	16.977	32.399	0	61	61	2	1	-10921639	189.619	199	122	255	3982	39.839	4.800	0.168	1.367
ID641417	641417	31	57.638	20.764	72.965	0	62	62	2	1	-10921639	203.429	199	143	255	4272	36.693	4.800	0.139	1.352
ID641416	641416	15	57.703	20.168	70.403	0	62	62	2	1	-10921639	198.619	191	135	255	4171	38.284	2.000	0.127	1.171
ID641418	641418	None	39.232	13.367	80.740	0	62	62	2	1	-10921639	188.429	191	154	231	3957	23.895	2.000	0.098	1.410
ID641409	641409	21	45.916	25.384	39.057	0	62	62	2	1	-10921639	203.095	196	148	255	4265	30.533	7.600	0.100	1.205
ID641408	641408	29	36.993	20.465	35.324	0	62	62	2	1	-10921639	191.762	185	140	241	4027	33.150	7.600	0.076	0.818
ID641411	641411	23	46.423	21.628	49.479	0	62	62	2	1	-10921639	229.238	249	164	255	4814	31.585	7.600	0.101	1.331
ID641410	641410	25	72.531	37.315	40.566	0	62	62	2	1	-10921639	173.476	180	100	255	3643	45.349	2.000	0.191	1.225
ID641413	641413	14	79.044	36.213	53.513	0	62	62	2	1	-10921639	160.190	156	87	255	3364	47.758	2.000	0.222	1.219
ID641412	641412	32	42.165	19.960	52.048	0	62	62	2	1	-10921639	223.571	228	180	255	4695	28.238	7.600	0.098	1.418
ID641415	641415	28	47.666	17.956	65.328	0	62	62	2	1	-10921639	171.524	172	106	255	3602	37.823	2.000	0.099	0.820
ID641414	641414	18	63.386	16.689	57.586	0	62	62	2	1	-10921639	198.238	193	124	255	4163	38.812	2.000	0.137	1.234
ID641403	641403	19	44.021	33.653	19.578	0	62	62	2	1	-10921639	149.619	148	106	199	3142	27.834	4.800	0.121	1.157
ID641402	641402	20	47.979	38.568	12.617	0	62	62	2	1	-10921639	111.048	100	66	193	2332	35.856	2.000	0.149	0.804
ID641405	641405	4	41.176	46.529	31.319	0	62	62	2	1	-10921639	117.476	111	71	180	2467	29.159	4.800	0.184	1.252
ID641404	641404	30	41.505	11.231	26.830	0	62	62	2	1	-10921639	142.000	146	69	185	2982	33.348	2.000	0.132	0.996
ID641407	641407	24	52.216	17.295	32.815	0	62	62	2	1	-10921639	181.286	180	90	255	3807	46.703	2.000	0.114	0.796
ID641406	641406	7	48.087	26.599	31.562	0	62	62	2	1	-10921639	176.143	170	124	252	3699	32.122	2.000	0.114	1.119
ID641353	641353	20	48.243	38.717	12.842	0	63	63	2	1	-10921639	116.286	106	79	191	2442	32.148	2.000	0.151	0.951
ID641355	641355	30	38.535	12.567	27.664	0	63	63	2	1	-10921639	159.476	167	108	215	3349	30.878	2.000	0.084	0.801
ID641354	641354	19	45.747	33.356	19.747	0	63	63	2	1	-10921639	139.714	135	90	201	2934	35.378	2.000	0.110	0.785
ID641357	641357	24	70.760	18.153	32.245	0	63	63	2	1	-10921639	200.286	196	143	255	4206	35.550	4.800	0.180	1.716
ID641356	641356	4	35.384	46.939	31.446	0	63	63	2	1	-10921639	104.143	98	55	159	2187	28.301	2.000	0.125	0.818
ID641359	641359	None	40.247	38.308	35.536	0	63	63	2	1	-10921639	163.571	167	119	215	3435	27.180	3.200	0.093	1.028
ID641358	641358	7	43.363	26.364	31.597	0	63	63	2	1	-10921639	164.810	159	106	241	3461	32.174	2.000	0.083	0.784
ID641361	641361	25	40.908	37.983	40.362	0	63	63	2	1	-10921639	166.619	170	111	247	3499	29.573	7.600	0.094	0.971
ID641360	641360	21	53.112	25.854	38.173	0	63	63	2	1	-10921639	226.381	239	188	255	4754	24.653	4.800	0.120	1.968
ID641363	641363	32	44.201	19.967	52.638	0	63	63	2	1	-10921639	231.381	247	180	255	4859	27.562	4.800	0.098	1.500
ID641362	641362	23	42.264	20.376	49.472	0	63	63	2	1	-10921639	227.476	255	154	255	4777	37.433	4.800	0.095	1.051
ID641365	641365	18	64.604	16.920	58.238	0	63	63	2	1	-10921639	216.476	223	156	255	4546	36.083	2.000	0.145	1.522
ID641364	641364	14	73.083	36.310	54.516	0	63	63	2	1	-10921639	147.048	140	69	244	3088	53.236	2.000	0.206	0.942
ID641367	641367	31	60.951	22.015	73.719	0	63	63	2	1	-10921639	191.810	183	140	255	4028	36.891	4.800	0.144	1.312
ID641366	641366	15	60.038	20.543	69.833	0	63	63	2	1	-10921639	207.476	199	154	255	4357	34.500	4.800	0.138	1.463
ID641377	641377	14	84.003	35.959	54.948	0	64	64	2	1	-10921639	188.619	191	138	255	3961	39.052	4.800	0.237	1.850
ID641376	641376	23	52.379	20.654	50.787	0	64	64	2	1	-10921639	239.857	255	188	255	5037	20.711	4.800	0.143	2.904
ID641379	641379	15	47.528	20.210	70.692	0	64	64	2	1	-10921639	220.571	231	172	255	4632	29.711	4.800	0.102	1.378
ID641378	641378	18	61.088	16.961	57.669	0	64	64	2	1	-10921639	213.762	212	154	255	4489	33.783	2.000	0.134	1.494
ID641381	641381	None	39.253	2.719	75.544	0	64	64	2	1	-10921639	155.952	151	116	225	3275	29.202	2.000	0.081	0.804
ID641380	641380	31	47.205	21.085	73.745	0	64	64	2	1	-10921639	195.095	196	127	255	4097	38.110	2.000	0.098	0.915
ID641369	641369	19	49.450	33.282	20.456	0	64	64	2	1	-10921639	147.524	151	63	255	3098	44.304	2.000	0.119	0.708
ID641368	641368	20	43.666	38.790	13.042	0	64	64	2	1	-10921639	121.238	119	90	167	2546	22.325	2.000	0.171	1.585
ID641371	641371	30	46.389	11.631	28.228	0	64	64	2	1	-10921639	178.952	177	119	228	3758	28.015	4.800	0.128	1.450
ID641370	641370	34	41.445	38.935	20.784	0	64	64	2	1	-10921639	133.476	138	79	175	2803	31.896	2.000	0.126	0.937
ID641373	641373	24	70.019	18.104	32.016	0	64	64	2	1	-10921639	225.095	244	156	255	4727	35.061	4.800	0.171	1.872
ID641372	641372	7	36.482	26.482	31.399	0	64	64	2	1	-10921639	170.238	167	127	231	3575	31.100	2.000	0.082	0.831
ID641375	641375	25	63.269	38.070	40.483	0	64	64	2	1	-10921639	168.524	172	77	247	3539	42.777	2.000	0.151	1.035
ID641374	641374	21	51.737	25.901	38.219	0	64	64	2	1	-10921639	210.952	212	140	255	4430	31.245	4.800	0.119	1.441
ID641385	641385	None	35.429	32.029	24.471	0	65	65	2	1	-10921639	157.952	159	103	225	3317	29.590	2.000	0.086	0.841
ID641384	641384	34	37.604	38.476	21.157	0	65	65	2	1	-10921639	144.667	132	106	196	3038	26.973	2.000	0.077	0.769
ID641387	641387	7	49.800	26.265	31.148	0	65	65	2	1	-10921639	172.619	170	130	228	3625	28.885	2.000	0.134	1.411
ID641386	641386	30	43.265	10.978	26.091	0	65	65	2	1	-10921639	163.429	167	111	201	3432	24.445	4.800	0.137	1.611
ID641389	641389	None	41.356	47.045	32.989	0	65	65	2	1	-10921639	118.381	116	71	175	2486	25.987	2.000	0.147	1.166
ID641388	641388	24	72.680	18.121	31.662	0	65	65	2	1	-10921639	191.524	188	122	255	4022	44.566	2.000	0.169	1.242
ID641391	641391	21	35.852	26.635	36.939	0	65	65	2	1	-10921639	175.714	175	116	233	3690	30.741	2.000	0.075	0.797
ID641390	641390	None	38.356	42.284	36.141	0	65	65	2	1	-10921639	141.857	143	95	196	2979	30.962	2.000	0.098	0.818
ID641383	641383	19	43.007	33.251	20.035	0	65	65	2	1	-10921639	157.429	170	92	207	3306	32.380	2.000	0.110	0.962
ID641382	641382	20	50.192	39.107	13.595	0	65	65	2	1	-10921639	140.810	135	106	207	2957	25.625	4.800	0.175	1.640
ID641401	641401	31	47.344	21.191	73.631	0	65	65	2	1	-10921639	189.143	177	130	255	3972	37.998	2.000	0.105	0.943
ID641400	641400	15	59.823	20.558	69.393	0	65	65	2	1	-10921639	203.381	207	140	255	4271	44.033	2.000	0.128	1.045
ID641393	641393	35	49.817	22.422	43.195	0	65	65	2	1	-10921639	214.857	217	151	255	4512	28.373	4.800	0.120	1.628
ID641392	641392	36	41.094	7.735	40.022	0	65	65	2	1	-10921639	126.524	119	95	175	2657	24.238	2.000	0.135	1.241
ID641395	641395	23	53.250	20.688	50.818	0	65	65	2	1	-10921639	242.857	255	191	255	5100	19.908	4.800	0.146	3.116
ID641394	641394	None	36.267	19.263	47.338	0	65	65	2	1	-10921639	186.095	185	119	255	3908	43.489	2.000	0.053	0.431
ID641397	641397	14	46.907	35.591	55.231	0	65	65	2	1	-10921639	165.571	170	95	223	3477	34.825	4.800	0.152	1.251
ID641396	641396	None	40.849	35.215	53.364	0	65	65	2	1	-10921639	158.714	151	111	223	3333	33.912	6.365	0.118	0.987
ID641399	641399	37	52.474	18.776	64.034	0	65	65	2	1	-10921639	183.905	177	122	255	3862	39.858	2.000	0.102	0.854
ID641398	641398	18	52.615	16.705	57.890	0	65	65	2	1	-10921639	205.238	220	148	255	4310	32.898	4.800	0.134	1.475
ID641419	641419	20	50.979	39.173	13.915	0	66	66	2	1	-10921639	132.429	127	98	207	2781	27.193	2.000	0.170	1.416
ID641421	641421	34	42.626	39.722	21.002	0	66	66	2	1	-10921639	139.429	143	74	199	2928	34.232	4.800	0.160	1.126
ID641420	641420	19	41.940	33.324	20.175	0	66	66	2	1	-10921639	153.667	151	98	228	3227	35.590	2.000	0.095	0.749
ID641423	641423	24	60.424	18.328	30.889	0	66	66	2	1	-10921639	188.476	204	135	255	3958	35.972	3.200	0.145	1.326
ID641422	641422	30	52.463	11.575	27.713	0	66	66	2	1	-10921639	186.619	185	148	231	3919	25.868	4.800	0.137	1.737
ID641433	641433	43	44.173	11.760	64.945	0	66	66	2	1	-10921639	153.905	148	103	207	3232	25.223	2.000	0.128	1.388
ID641432	641432	18	56.979	17.235	58.329	0	66	66	2	1	-10921639	205.286	207	143	255	4311	34.695	2.000	0.129	1.356
ID641435	641435	31	41.892	21.133	73.756	0	66	66	2	1	-10921639	166.952	170	106	228	3506	28.840	4.800	0.106	1.106
ID641434	641434	37	51.928	18.191	64.519	0	66	66	2	1	-10921639	182.000	177	132	255	3822	37.264	2.000	0.109	0.960
ID641425	641425	38	40.125	38.162	35.080	0	66	66	2	1	-10921639	171.238	172	114	209	3596	26.203	2.000	0.109	1.287
ID641424	641424	7	48.458	26.522	31.288	0	66	66	2	1	-10921639	151.810	151	79	236	3188	43.008	2.000	0.106	0.676
ID641427	641427	36	39.569	8.866	40.077	0	66	66	2	1	-10921639	119.190	114	90	188	2503	23.815	2.000	0.128	1.135
ID641426	641426	21	44.997	25.872	38.651	0	66	66	2	1	-10921639	199.048	196	130	252	4180	31.799	3.200	0.090	1.038
ID641429	641429	35	51.431	21.645	42.736	0	66	66	2	1	-10921639	220.000	228	170	255	4620	29.300	4.800	0.119	1.598
ID641428	641428	25	53.490	39.001	40.968	0	66	66	2	1	-10921639	179.286	185	130	239	3765	32.970	2.000	0.140	1.334
ID641431	641431	14	60.762	36.693	56.727	0	66	66	2	1	-10921639	159.429	162	92	220	3348	35.160	4.800	0.199	1.507
ID641430	641430	23	47.739	20.200	52.502	0	66	66	2	1	-10921639	231.048	255	164	255	4852	32.110	3.200	0.094	1.236
ID641453	641453	34	52.755	38.814	21.131	0	67	67	2	1	-10921639	169.286	162	114	228	3555	32.058	2.000	0.138	1.281
ID641452	641452	19	41.264	33.970	19.020	0	67	67	2	1	-10921639	162.381	164	111	207	3410	26.966	4.800	0.136	1.444
ID641455	641455	None	39.545	47.118	32.011	0	67	67	2	1	-10921639	108.714	103	74	167	2283	24.493	2.000	0.138	1.075
ID641454	641454	24	61.681	18.964	31.395	0	67	67	2	1	-10921639	218.190	215	159	255	4582	31.390	4.800	0.150	1.817
ID641465	641465	43	45.898	12.329	65.510	0	67	67	2	1	-10921639	150.667	154	90	207	3164	34.015	2.000	0.131	1.027
ID641464	641464	37	50.294	18.720	64.010	0	67	67	2	1	-10921639	195.143	191	140	255	4098	38.795	2.000	0.096	0.882
ID641457	641457	38	40.514	39.045	35.542	0	67	67	2	1	-10921639	148.048	140	108	217	3109	30.034	2.000	0.077	0.705
ID641456	641456	21	38.777	26.752	36.411	0	67	67	2	1	-10921639	181.571	177	124	236	3813	32.049	2.000	0.082	0.862
ID641459	641459	35	57.722	21.744	42.167	0	67	67	2	1	-10921639	229.095	249	180	255	4811	29.487	4.800	0.138	1.890
ID641458	641458	36	38.204	8.186	40.252	0	67	67	2	1	-10921639	136.238	140	82	175	2861	24.267	7.600	0.142	1.395
ID641461	641461	23	46.824	20.793	52.083	0	67	67	2	1	-10921639	245.476	255	204	255	5155	15.458	4.800	0.130	3.648
ID641460	641460	25	40.487	39.015	41.654	0	67	67	2	1	-10921639	169.286	172	124	209	3555	23.973	4.800	0.110	1.401
ID641463	641463	14	45.138	37.162	57.508	0	67	67	2	1	-10921639	146.333	140	98	188	3073	26.665	2.000	0.142	1.365
ID641462	641462	18	64.016	17.190	57.973	0	67	67	2	1	-10921639	204.048	201	135	255	4285	40.089	2.000	0.132	1.189
ID641481	641481	None	40.697	19.699	69.773	0	68	68	2	1	-10921639	182.286	172	135	231	3828	26.805	4.800	0.120	1.459
ID641480	641480	37	49.019	18.438	64.308	0	68	68	2	1	-10921639	202.476	204	138	255	4252	40.064	2.000	0.109	0.989
ID641482	641482	None	45.265	2.797	75.198	0	68	68	2	1	-10921639	182.000	177	135	236	3822	25.690	2.000	0.112	1.424
ID641473	641473	21	38.711	26.781	36.188	0	68	68	2	1	-10921639	173.429	172	111	228	3642	34.422	2.000	0.080	0.746
ID641472	641472	38	50.835	39.424	33.435	0	68	68	2	1	-10921639	170.429	170	119	228	3579	29.441	4.800	0.149	1.503
ID641475	641475	25	50.333	38.008	41.610	0	68	68	2	1	-10921639	171.619	177	103	241	3604	32.302	7.600	0.132	1.241
ID641474	641474	35	52.779	21.985	41.271	0	68	68	2	1	-10921639	221.381	223	143	255	4649	29.922	4.800	0.124	1.635
ID641477	641477	23	46.044	20.246	53.188	0	68	68	2	1	-10921639	233.143	255	138	255	4896	36.198	4.800	0.101	1.182
ID641476	641476	None	36.260	39.796	47.049	0	68	68	2	1	-10921639	139.429	138	103	191	2928	24.173	2.000	0.098	1.030
ID641479	641479	18	58.995	17.348	58.286	0	68	68	2	1	-10921639	197.095	188	127	255	4139	45.386	2.000	0.128	0.983
ID641478	641478	14	42.255	36.894	56.931	0	68	68	2	1	-10921639	148.619	151	108	204	3121	26.018	4.800	0.162	1.594
ID641467	641467	19	44.825	33.377	19.791	0	68	68	2	1	-10921639	153.524	148	103	223	3224	29.854	2.000	0.123	1.129
ID641466	641466	20	57.373	38.963	14.253	0	68	68	2	1	-10921639	143.905	143	90	201	3022	32.123	2.000	0.194	1.458
ID641469	641469	30	37.424	12.172	27.788	0	68	68	2	1	-10921639	177.333	175	143	217	3724	19.820	6.329	0.133	2.106
ID641468	641468	34	35.316	39.033	21.040	0	68	68	2	1	-10921639	139.762	135	69	196	2935	30.693	2.000	0.084	0.709
ID641471	641471	24	57.499	19.269	31.991	0	68	68	2	1	-10921639	218.905	223	127	255	4597	31.458	4.800	0.150	1.810
ID641470	641470	7	37.063	26.945	31.040	0	68	68	2	1	-10921639	159.190	154	114	207	3343	24.070	2.000	0.087	1.054
ID641449	641449	18	59.106	17.499	58.323	0	69	69	2	1	-10921639	212.333	228	124	255	4459	48.369	4.800	0.145	1.115
ID641448	641448	14	55.628	36.846	56.417	0	69	69	2	1	-10921639	140.952	143	92	201	2960	33.335	2.000	0.179	1.282
ID641451	641451	37	56.527	18.619	64.914	0	69	69	2	1	-10921639	205.714	217	151	255	4320	37.646	3.200	0.119	1.159
ID641450	641450	43	41.741	12.363	63.838	0	69	69	2	1	-10921639	151.238	146	87	207	3176	28.445	2.000	0.122	1.160
ID641441	641441	None	43.858	46.880	32.178	0	69	69	2	1	-10921639	140.286	138	85	175	2946	25.203	2.000	0.138	1.350
ID641440	641440	38	60.377	39.743	32.106	0	69	69	2	1	-10921639	167.524	164	108	239	3518	38.947	2.000	0.145	1.087
ID641443	641443	35	47.569	23.077	41.146	0	69	69	2	1	-10921639	215.524	207	185	255	4526	24.457	7.600	0.098	1.577
ID641442	641442	21	42.442	25.381	37.634	0	69	69	2	1	-10921639	212.571	212	156	255	4464	25.837	4.800	0.092	1.388
ID641445	641445	41	45.761	19.000	47.990	0	69	69	2	1	-10921639	202.476	212	130	255	4252	39.287	2.000	0.081	0.770
ID641444	641444	25	54.717	38.320	41.607	0	69	69	2	1	-10921639	186.714	191	100	236	3921	39.355	4.800	0.138	1.149
ID641447	641447	42	41.810	24.807	54.158	0	69	69	2	1	-10921639	219.524	217	162	255	4610	32.996	4.800	0.096	1.162
ID641446	641446	23	39.369	20.101	53.040	0	69	69	2	1	-10921639	237.857	255	164	255	4995	30.188	4.800	0.084	1.220
ID641437	641437	30	49.305	11.351	27.778	0	69	69	2	1	-10921639	167.190	170	111	215	3511	30.081	2.000	0.133	1.305
ID641436	641436	20	50.809	38.623	14.861	0	69	69	2	1	-10921639	143.333	140	90	204	3010	35.137	2.000	0.148	1.049
ID641439	641439	24	41.890	20.321	32.056	0	69	69	2	1	-10921639	223.381	220	177	255	4691	22.112	6.299	0.106	1.944
ID641438	641438	7	40.021	26.694	31.137	0	69	69	2	1	-10921639	187.000	191	124	236	3927	30.008	2.000	0.102	1.154
ID641483	641483	20	40.947	38.587	15.411	0	70	70	2	1	-10921639	138.571	143	87	191	2910	35.404	3.200	0.126	0.874
ID641485	641485	19	41.418	33.857	19.437	0	70	70	2	1	-10921639	167.952	167	114	231	3527	35.014	2.000	0.104	0.906
ID641484	641484	None	39.606	27.800	17.912	0	70	70	2	1	-10921639	116.905	114	66	159	2455	24.819	2.000	0.142	1.168
ID641487	641487	38	57.000	40.291	31.511	0	70	70	2	1	-10921639	170.000	170	106	231	3570	35.816	4.800	0.160	1.311
ID641486	641486	30	60.463	11.561	28.524	0	70	70	2	1	-10921639	196.000	199	143	255	4116	33.362	4.800	0.173	1.735
ID641497	641497	14	47.667	36.444	56.414	0	70	70	2	1	-10921639	150.857	148	106	223	3168	30.868	2.000	0.126	1.094
ID641496	641496	42	38.412	24.000	53.000	0	70	70	2	1	-10921639	231.905	255	148	255	4870	36.967	2.000	0.079	0.916
ID641499	641499	18	47.976	18.169	59.196	0	70	70	2	1	-10921639	232.905	241	159	255	4891	27.046	4.800	0.120	1.844
ID641498	641498	None	36.231	23.866	56.862	0	70	70	2	1	-10921639	202.619	212	114	255	4255	44.647	2.000	0.063	0.534
ID641501	641501	37	53.862	18.634	64.680	0	70	70	2	1	-10921639	226.238	228	175	255	4751	27.577	4.800	0.137	1.974
ID641500	641500	43	40.499	12.242	63.309	0	70	70	2	1	-10921639	148.333	151	111	209	3115	26.131	2.000	0.127	1.278
ID641502	641502	None	49.117	21.375	74.073	0	70	70	2	1	-10921639	166.762	164	124	247	3502	31.782	2.000	0.118	1.104
ID641489	641489	None	46.984	19.651	34.781	0	70	70	2	1	-10921639	212.286	220	167	255	4458	31.390	7.600	0.097	1.196
ID641488	641488	24	41.850	19.665	32.440	0	70	70	2	1	-10921639	226.143	236	191	249	4749	18.863	4.800	0.115	2.474
ID641491	641491	None	35.750	44.825	35.624	0	70	70	2	1	-10921639	116.667	122	50	183	2450	38.310	2.000	0.083	0.469
ID641490	641490	21	37.810	26.638	36.321	0	70	70	2	1	-10921639	185.619	183	135	247	3898	33.404	2.000	0.073	0.761
ID641493	641493	25	37.182	38.583	41.863	0	70	70	2	1	-10921639	160.571	162	119	201	3372	25.139	4.800	0.106	1.220
ID641492	641492	35	51.172	22.905	40.236	0	70	70	2	1	-10921639	224.667	231	170	255	4718	28.505	4.800	0.122	1.713
ID641495	641495	23	40.196	21.628	51.058	0	70	70	2	1	-10921639	238.095	255	177	255	5000	25.495	7.600	0.095	1.622
ID641494	641494	41	50.413	19.736	45.210	0	70	70	2	1	-10921639	197.571	215	138	255	4149	40.800	2.000	0.109	0.951
ID641513	641513	41	37.877	19.163	47.013	0	71	71	2	1	-10921639	174.714	183	111	228	3669	33.354	2.000	0.080	0.775
ID641512	641512	25	52.453	37.354	40.975	0	71	71	2	1	-10921639	170.000	164	116	239	3570	33.907	2.000	0.125	1.112
ID641515	641515	42	44.263	24.290	54.697	0	71	71	2	1	-10921639	236.714	255	175	255	4971	27.159	4.800	0.101	1.602
ID641514	641514	23	40.065	20.499	52.558	0	71	71	2	1	-10921639	226.667	239	151	255	4760	34.247	6.044	0.090	1.090
ID641517	641517	18	55.904	17.793	59.269	0	71	71	2	1	-10921639	224.667	223	170	255	4718	30.777	4.800	0.130	1.684
ID641516	641516	14	53.195	36.250	56.412	0	71	71	2	1	-10921639	155.381	159	100	207	3263	28.623	6.337	0.169	1.566
ID641519	641519	37	40.687	18.283	64.290	0	71	71	2	1	-10921639	197.857	207	119	255	4155	39.441	2.000	0.071	0.669
ID641518	641518	43	39.985	12.295	63.858	0	71	71	2	1	-10921639	148.619	143	111	207	3121	28.477	2.000	0.100	0.950
ID641505	641505	30	48.683	12.091	27.662	0	71	71	2	1	-10921639	173.000	167	108	225	3633	29.295	2.000	0.128	1.338
ID641504	641504	19	43.380	33.690	20.006	0	71	71	2	1	-10921639	157.571	154	106	201	3309	26.362	4.800	0.139	1.457
ID641507	641507	38	51.167	41.215	31.176	0	71	71	2	1	-10921639	155.381	159	106	217	3263	32.779	2.000	0.147	1.215
ID641506	641506	7	42.889	26.246	31.156	0	71	71	2	1	-10921639	174.714	164	130	255	3669	35.080	2.000	0.073	0.680
ID641509	641509	24	56.516	19.080	32.440	0	71	71	2	1	-10921639	235.952	252	172	255	4955	27.077	4.800	0.149	2.261
ID641508	641508	None	40.077	52.814	31.333	0	71	71	2	1	-10921639	94.000	90	53	154	1974	25.130	2.000	0.196	1.227
ID641511	641511	None	36.124	11.448	35.425	0	71	71	2	1	-10921639	145.476	146	90	185	3055	24.336	4.800	0.113	1.216
ID641510	641510	None	60.973	46.304	32.029	0	71	71	2	1	-10921639	163.095	159	108	231	3425	31.329	2.000	0.171	1.519
ID641503	641503	20	37.215	38.502	15.303	0	71	71	2	1	-10921639	133.381	138	79	180	2801	28.680	4.800	0.138	1.127
ID641521	641521	None	38.184	28.016	84.808	0	71	71	2	1	-10921639	171.905	170	132	217	3610	24.382	2.000	0.087	1.128
ID641520	641520	39	45.412	17.967	67.938	0	71	71	2	1	-10921639	215.857	217	148	255	4533	28.606	6.315	0.091	1.255
ID641537	641537	18	62.292	17.115	58.307	0	72	72	2	1	-10921639	215.667	225	143	255	4529	39.262	4.800	0.137	1.328
ID641536	641536	14	56.349	36.975	56.235	0	72	72	2	1	-10921639	141.476	132	106	209	2971	32.811	2.000	0.161	1.194
ID641539	641539	39	56.458	18.630	69.212	0	72	72	2	1	-10921639	217.048	209	175	255	4558	25.480	4.800	0.133	2.004
ID641538	641538	37	51.074	18.086	63.833	0	72	72	2	1	-10921639	210.286	204	148	255	4416	34.140	2.000	0.093	1.044
ID641540	641540	None	39.613	3.371	75.312	0	72	72	2	1	-10921639	164.905	159	122	215	3463	27.541	2.000	0.102	1.113
ID641529	641529	21	44.417	26.418	36.717	0	72	72	2	1	-10921639	202.571	212	130	255	4254	38.373	2.000	0.092	0.887
ID641528	641528	40	48.100	20.826	33.876	0	72	72	2	1	-10921639	212.476	217	151	255	4462	33.394	2.000	0.098	1.132
ID641531	641531	35	46.842	22.568	41.417	0	72	72	2	1	-10921639	220.333	212	183	255	4627	23.051	7.600	0.106	1.833
ID641530	641530	None	35.112	8.200	39.891	0	72	72	2	1	-10921639	123.524	119	87	167	2594	21.191	6.317	0.138	1.414
ID641533	641533	41	48.628	19.209	45.982	0	72	72	2	1	-10921639	173.000	172	119	249	3633	36.380	7.600	0.117	1.000
ID641532	641532	25	61.748	38.415	41.919	0	72	72	2	1	-10921639	191.286	191	119	255	4017	37.888	2.000	0.148	1.302
ID641535	641535	42	48.141	24.782	54.984	0	72	72	2	1	-10921639	220.143	233	140	255	4623	36.182	7.600	0.110	1.206
ID641534	641534	23	52.530	21.638	52.058	0	72	72	2	1	-10921639	230.714	241	162	255	4845	31.268	7.600	0.129	1.689
ID641523	641523	19	35.321	33.663	19.784	0	72	72	2	1	-10921639	152.952	148	108	201	3212	24.881	2.000	0.090	1.015
ID641522	641522	20	36.325	38.140	15.418	0	72	72	2	1	-10921639	124.429	116	87	188	2613	28.568	2.000	0.108	0.852
ID641525	641525	24	51.728	18.503	31.288	0	72	72	2	1	-10921639	206.095	199	159	255	4328	30.905	2.000	0.111	1.332
ID641524	641524	30	55.487	11.800	27.566	0	72	72	2	1	-10921639	175.667	177	116	223	3689	31.748	4.800	0.158	1.510
ID641527	641527	7	47.155	26.550	33.495	0	72	72	2	1	-10921639	194.381	199	111	255	4082	42.140	2.000	0.112	0.926
ID641526	641526	38	53.185	42.486	31.482	0	72	72	2	1	-10921639	162.571	156	95	231	3414	38.822	2.000	0.130	0.964
ID641577	641577	None	40.968	20.079	22.169	0	73	73	2	1	-10921639	163.381	159	119	215	3431	25.872	6.362	0.108	1.227
ID641576	641576	19	37.274	33.035	20.641	0	73	73	2	1	-10921639	139.619	143	85	193	2932	31.279	2.000	0.101	0.818
ID641579	641579	30	47.348	12.112	28.835	0	73	73	2	1	-10921639	170.000	177	111	209	3570	24.033	4.800	0.145	1.789
ID641578	641578	44	41.558	38.250	21.894	0	73	73	2	1	-10921639	157.476	151	100	212	3307	33.416	2.000	0.108	0.916
ID641581	641581	40	56.275	21.097	32.923	0	73	73	2	1	-10921639	227.381	231	177	255	4775	24.529	4.800	0.147	2.373
ID641580	641580	38	61.313	42.525	31.672	0	73	73	2	1	-10921639	179.429	177	127	247	3768	35.104	4.800	0.163	1.430
ID641583	641583	21	49.409	26.754	36.481	0	73	73	2	1	-10921639	192.286	191	122	252	4038	38.577	2.000	0.113	1.014
ID641582	641582	45	36.216	47.931	32.786	0	73	73	2	1	-10921639	117.286	116	61	170	2463	32.092	2.000	0.105	0.696
ID641575	641575	20	37.963	38.267	15.155	0	73	73	2	1	-10921639	136.905	135	87	199	2875	31.432	2.000	0.101	0.796
ID641585	641585	25	73.135	38.797	42.662	0	73	73	2	1	-10921639	193.000	199	108	255	4053	38.929	4.800	0.208	1.710
ID641584	641584	35	47.647	23.514	40.531	0	73	73	2	1	-10921639	205.429	212	106	255	4314	34.194	4.800	0.105	1.140
ID641587	641587	23	48.761	20.734	51.743	0	73	73	2	1	-10921639	225.714	231	170	255	4740	27.590	7.600	0.116	1.697
ID641586	641586	41	37.882	19.503	46.415	0	73	73	2	1	-10921639	159.143	167	103	220	3342	31.735	2.000	0.086	0.796
ID641589	641589	14	45.404	36.464	56.200	0	73	73	2	1	-10921639	143.762	140	98	196	3019	27.116	7.600	0.148	1.364
ID641588	641588	42	49.669	24.969	55.290	0	73	73	2	1	-10921639	232.000	244	172	255	4872	27.814	4.800	0.111	1.661
ID641591	641591	39	49.737	18.191	67.514	0	73	73	2	1	-10921639	227.095	239	167	255	4769	29.870	6.325	0.113	1.547
ID641590	641590	18	63.507	17.233	58.161	0	73	73	2	1	-10921639	218.238	225	135	255	4583	36.129	4.800	0.149	1.564
ID641546	641546	None	42.228	27.732	18.092	0	74	74	2	1	-10921639	123.571	119	79	170	2595	28.019	2.000	0.131	1.019
ID641549	641549	44	48.352	38.869	21.379	0	74	74	2	1	-10921639	144.429	138	85	201	3033	31.373	4.800	0.152	1.217
ID641548	641548	19	52.344	32.644	20.546	0	74	74	2	1	-10921639	158.000	154	100	215	3318	37.421	2.000	0.125	0.938
ID641551	641551	38	72.105	41.388	31.290	0	74	74	2	1	-10921639	163.571	159	85	241	3435	42.193	2.000	0.208	1.335
ID641550	641550	30	49.657	11.880	26.358	0	74	74	2	1	-10921639	160.190	162	108	228	3364	38.629	4.800	0.152	1.095
ID641561	641561	23	49.824	20.893	51.812	0	74	74	2	1	-10921639	229.619	244	138	255	4822	32.035	4.800	0.114	1.462
ID641560	641560	41	42.329	19.665	46.385	0	74	74	2	1	-10921639	164.810	159	111	241	3461	36.134	2.000	0.073	0.623
ID641563	641563	18	50.446	17.587	57.995	0	74	74	2	1	-10921639	224.286	231	170	255	4710	26.610	4.800	0.116	1.751
ID641562	641562	42	48.837	24.836	54.827	0	74	74	2	1	-10921639	229.286	249	138	255	4815	37.316	7.600	0.107	1.191
ID641565	641565	39	53.588	19.619	70.068	0	74	74	2	1	-10921639	214.714	228	154	255	4509	36.155	4.800	0.124	1.308
ID641564	641564	37	47.972	18.176	64.282	0	74	74	2	1	-10921639	216.667	225	130	255	4550	37.694	3.200	0.091	0.962
ID641553	641553	45	46.765	47.407	32.440	0	74	74	2	1	-10921639	138.619	138	90	196	2911	28.675	2.000	0.148	1.244
ID641552	641552	95	37.448	26.352	31.594	0	74	74	2	1	-10921639	187.333	185	140	255	3934	27.545	2.000	0.068	0.865
ID641555	641555	40	57.620	20.950	33.579	0	74	74	2	1	-10921639	217.143	231	140	255	4560	36.729	2.000	0.130	1.362
ID641556	641556	21	48.620	26.703	38.189	0	74	74	2	1	-10921639	194.762	207	114	255	4090	42.736	2.000	0.118	0.960
ID641559	641559	25	58.285	38.149	41.197	0	74	74	2	1	-10921639	169.095	167	111	241	3551	33.459	2.000	0.147	1.292
ID641558	641558	35	53.028	23.065	41.019	0	74	74	2	1	-10921639	227.524	233	172	255	4778	24.174	7.600	0.129	2.158
ID641545	641545	95	41.294	27.393	30.877	0	75	75	2	1	-10921639	165.571	162	108	239	3477	33.431	2.000	0.083	0.757
ID641544	641544	30	51.372	11.280	28.647	0	75	75	2	1	-10921639	188.381	199	108	255	3956	37.311	4.800	0.131	1.170
ID641547	641547	38	61.900	41.625	31.221	0	75	75	2	1	-10921639	166.000	159	95	252	3486	39.083	2.000	0.169	1.225
ID641569	641569	23	56.520	20.980	51.641	0	75	75	2	1	-10921639	229.095	247	162	255	4811	31.676	4.800	0.136	1.726
ID641568	641568	41	43.302	19.517	45.735	0	75	75	2	1	-10921639	168.381	162	92	236	3536	38.273	2.000	0.077	0.629
ID641571	641571	42	43.509	24.317	56.759	0	75	75	2	1	-10921639	219.762	215	146	255	4615	36.075	2.000	0.081	0.910
ID641570	641570	14	40.050	36.438	55.621	0	75	75	2	1	-10921639	135.619	138	74	183	2848	26.785	2.000	0.134	1.198
ID641541	641541	19	41.908	33.771	19.494	0	75	75	2	1	-10921639	163.667	170	103	223	3437	33.986	3.200	0.113	0.974
ID641573	641573	37	60.133	18.227	66.205	0	75	75	2	1	-10921639	219.810	220	156	255	4616	35.079	4.800	0.148	1.618
ID641572	641572	18	64.967	17.991	58.313	0	75	75	2	1	-10921639	217.143	209	167	255	4560	32.612	4.800	0.157	1.805
ID641543	641543	96	36.165	20.731	24.229	0	75	75	2	1	-10921639	158.286	156	111	207	3324	24.208	4.800	0.093	1.108
ID641542	641542	44	50.662	38.168	22.249	0	75	75	2	1	-10921639	171.286	170	130	225	3597	25.338	4.800	0.146	1.718
ID641574	641574	None	47.920	21.727	73.277	0	75	75	2	1	-10921639	165.143	159	116	231	3468	30.758	7.600	0.124	1.188
ID641567	641567	25	55.234	39.466	43.218	0	75	75	2	1	-10921639	176.952	164	108	249	3716	38.898	4.800	0.162	1.270
ID641566	641566	35	52.990	22.947	41.697	0	75	75	2	1	-10921639	224.524	239	159	255	4715	29.903	7.600	0.128	1.704
ID641554	641554	40	57.145	21.013	34.622	0	75	75	2	1	-10921639	210.190	209	146	255	4414	36.736	2.000	0.112	1.150
ID641557	641557	21	48.105	26.484	38.003	0	75	75	2	1	-10921639	217.095	225	162	255	4559	36.629	7.600	0.105	1.131
ID641611	641611	48	48.561	28.069	18.388	0	76	76	2	1	-10921639	119.571	116	79	188	2511	31.937	3.200	0.172	1.100
ID641610	641610	None	44.709	37.421	15.871	0	76	76	2	1	-10921639	147.857	154	85	199	3105	29.410	2.000	0.133	1.181
ID641613	641613	44	42.000	38.365	22.073	0	76	76	2	1	-10921639	153.762	154	103	207	3229	29.693	2.000	0.111	1.034
ID641612	641612	19	39.140	33.572	20.098	0	76	76	2	1	-10921639	159.286	159	108	225	3345	33.177	2.000	0.075	0.672
ID641615	641615	96	37.287	19.527	26.019	0	76	76	2	1	-10921639	173.571	172	114	220	3645	33.621	2.000	0.087	0.830
ID641614	641614	None	37.810	11.930	25.185	0	76	76	2	1	-10921639	137.762	143	69	209	2893	37.174	2.000	0.078	0.534
ID641625	641625	23	46.689	22.044	51.444	0	76	76	2	1	-10921639	230.762	255	164	255	4846	31.862	7.600	0.104	1.364
ID641624	641624	25	49.348	40.231	44.395	0	76	76	2	1	-10921639	137.667	140	92	204	2891	30.681	2.000	0.137	1.080
ID641627	641627	18	61.217	18.031	58.321	0	76	76	2	1	-10921639	219.714	233	164	255	4614	34.559	4.800	0.143	1.589
ID641626	641626	14	44.345	37.001	56.065	0	76	76	2	1	-10921639	137.524	132	100	212	2888	27.558	2.000	0.136	1.195
ID641628	641628	37	48.104	18.708	65.198	0	76	76	2	1	-10921639	229.333	228	170	255	4816	25.136	4.800	0.120	1.954
ID641617	641617	95	48.362	27.590	31.383	0	76	76	2	1	-10921639	175.667	167	127	244	3689	39.304	2.000	0.095	0.776
ID641616	641616	30	61.153	11.391	29.659	0	76	76	2	1	-10921639	180.857	188	106	239	3798	38.735	2.000	0.156	1.262
ID641619	641619	40	49.106	21.005	34.951	0	76	76	2	1	-10921639	225.667	231	154	255	4739	28.631	4.800	0.111	1.572
ID641618	641618	38	65.613	40.756	30.930	0	76	76	2	1	-10921639	159.238	148	103	255	3344	39.086	2.000	0.173	1.199
ID641621	641621	97	41.587	10.186	39.579	0	76	76	2	1	-10921639	125.381	130	85	164	2633	24.553	2.000	0.165	1.449
ID641620	641620	21	35.920	26.944	36.273	0	76	76	2	1	-10921639	190.143	191	127	231	3993	30.827	2.000	0.077	0.885
ID641623	641623	35	51.592	23.012	41.586	0	76	76	2	1	-10921639	221.095	233	154	255	4643	32.814	7.600	0.126	1.503
ID641622	641622	47	42.263	37.336	40.639	0	76	76	2	1	-10921639	151.476	148	87	199	3181	29.046	7.600	0.118	1.099
ID641609	641609	46	49.928	19.952	70.534	0	77	77	2	1	-10921639	182.333	177	98	255	3829	46.185	2.000	0.109	0.775
ID641608	641608	37	45.217	19.422	66.760	0	77	77	2	1	-10921639	234.190	252	172	255	4918	27.896	4.800	0.114	1.713
ID641601	641601	35	56.765	22.933	40.887	0	77	77	2	1	-10921639	224.286	231	175	255	4710	29.717	4.800	0.133	1.773
ID641600	641600	97	43.444	9.721	38.757	0	77	77	2	1	-10921639	141.381	140	90	185	2969	26.466	4.800	0.167	1.530
ID641603	641603	41	48.759	19.748	45.982	0	77	77	2	1	-10921639	190.571	196	119	255	4002	38.492	2.000	0.091	0.827
ID641602	641602	47	46.843	37.630	40.872	0	77	77	2	1	-10921639	162.524	154	135	199	3413	22.631	7.600	0.140	1.758
ID641605	641605	42	44.203	24.739	57.364	0	77	77	2	1	-10921639	199.000	199	146	255	4179	28.298	4.800	0.125	1.567
ID641604	641604	23	42.538	23.193	51.232	0	77	77	2	1	-10921639	234.333	255	154	255	4921	32.963	6.332	0.095	1.232
ID641607	641607	18	55.074	17.859	58.252	0	77	77	2	1	-10921639	226.619	231	177	255	4759	29.243	4.800	0.124	1.707
ID641606	641606	14	37.968	37.017	56.519	0	77	77	2	1	-10921639	124.381	122	87	172	2612	24.907	4.800	0.143	1.253
ID641593	641593	44	35.019	38.781	21.217	0	77	77	2	1	-10921639	135.619	135	74	180	2848	31.849	2.000	0.087	0.679
ID641592	641592	48	68.577	27.964	19.127	0	77	77	2	1	-10921639	142.857	140	90	215	3000	37.199	2.000	0.224	1.407
ID641595	641595	30	51.725	11.938	29.465	0	77	77	2	1	-10921639	195.571	201	143	241	4107	25.986	6.283	0.139	1.840
ID641594	641594	49	37.905	36.834	24.069	0	77	77	2	1	-10921639	153.524	156	82	204	3224	31.282	2.000	0.088	0.797
ID641597	641597	50	37.929	47.076	32.296	0	77	77	2	1	-10921639	126.476	127	77	180	2656	26.784	2.000	0.119	1.006
ID641596	641596	38	64.928	40.311	30.349	0	77	77	2	1	-10921639	162.333	156	119	255	3409	38.029	2.000	0.171	1.247
ID641599	641599	21	47.157	26.853	35.054	0	77	77	2	1	-10921639	207.143	217	140	255	4350	35.487	2.000	0.098	1.041
ID641598	641598	40	48.842	21.648	34.175	0	77	77	2	1	-10921639	221.333	233	170	255	4648	30.917	2.000	0.094	1.228
ID641641	641641	23	36.250	22.333	50.267	0	78	78	2	1	-10921639	238.476	252	183	255	5008	22.735	7.600	0.081	1.565
ID641640	641640	41	44.487	19.214	47.067	0	78	78	2	1	-10921639	198.429	196	130	255	4167	40.479	2.000	0.078	0.708
ID641643	641643	42	43.069	23.870	56.052	0	78	78	2	1	-10921639	213.619	223	135	255	4486	38.477	2.000	0.087	0.884
ID641642	641642	87	35.447	7.138	52.351	0	78	78	2	1	-10921639	129.095	135	92	185	2711	24.085	7.600	0.111	1.068
ID641645	641645	18	53.016	17.193	57.910	0	78	78	2	1	-10921639	195.143	193	127	255	4098	41.253	2.000	0.091	0.786
ID641644	641644	14	57.245	36.904	56.001	0	78	78	2	1	-10921639	128.381	114	85	196	2696	33.403	2.000	0.182	1.181
ID641647	641647	46	53.530	20.047	71.553	0	78	78	2	1	-10921639	164.286	170	103	247	3450	43.030	6.366	0.142	0.950
ID641646	641646	37	51.913	19.118	63.880	0	78	78	2	1	-10921639	222.619	236	148	255	4675	35.871	4.800	0.120	1.326
ID641633	641633	38	71.268	40.018	30.073	0	78	78	2	1	-10921639	172.143	164	106	249	3615	39.337	2.000	0.188	1.383
ID641632	641632	30	38.115	12.383	29.307	0	78	78	2	1	-10921639	173.190	180	122	217	3637	23.939	4.800	0.112	1.453
ID641635	641635	50	40.227	46.303	32.211	0	78	78	2	1	-10921639	149.905	146	116	185	3148	20.241	3.200	0.124	1.631
ID641634	641634	None	57.468	26.769	31.229	0	78	78	2	1	-10921639	192.429	199	122	255	4041	41.844	2.000	0.115	0.951
ID641637	641637	21	46.381	27.055	36.485	0	78	78	2	1	-10921639	203.143	209	146	255	4266	35.980	2.000	0.090	0.936
ID641636	641636	40	53.127	21.403	33.838	0	78	78	2	1	-10921639	213.619	220	138	255	4486	35.359	4.800	0.127	1.360
ID641639	641639	47	54.746	37.852	40.758	0	78	78	2	1	-10921639	169.238	167	106	223	3554	30.336	7.600	0.154	1.487
ID641638	641638	35	57.763	22.383	41.145	0	78	78	2	1	-10921639	227.619	239	154	255	4780	33.776	4.800	0.140	1.651
ID641629	641629	48	59.652	27.983	18.990	0	78	78	2	1	-10921639	133.143	124	95	225	2796	36.269	2.000	0.163	1.029
ID641631	641631	None	36.741	11.803	25.274	0	78	78	2	1	-10921639	138.000	140	87	201	2898	29.503	2.000	0.094	0.804
ID641630	641630	49	43.051	37.416	22.473	0	78	78	2	1	-10921639	173.333	170	132	215	3640	25.631	7.600	0.107	1.308
ID641705	641705	38	57.585	39.804	29.981	0	79	79	2	1	-10921639	160.810	159	90	223	3377	36.564	2.000	0.154	1.173
ID641704	641704	30	58.547	9.658	29.615	0	79	79	2	1	-10921639	191.190	196	114	244	4015	40.775	4.800	0.148	1.210
ID641707	641707	53	35.161	11.561	39.164	0	79	79	2	1	-10921639	140.286	138	103	167	2946	21.813	6.288	0.117	1.351
ID641706	641706	40	52.960	21.880	33.825	0	79	79	2	1	-10921639	220.619	228	156	255	4633	35.172	2.000	0.103	1.170
ID641709	641709	47	51.712	37.117	40.379	0	79	79	2	1	-10921639	160.143	159	85	220	3363	35.405	2.000	0.136	1.080
ID641708	641708	52	51.464	25.500	39.781	0	79	79	2	1	-10921639	211.238	215	138	255	4436	40.435	4.800	0.113	1.061
ID641711	641711	None	43.287	40.008	44.837	0	79	79	2	1	-10921639	148.095	151	98	223	3110	31.892	2.000	0.093	0.788
ID641710	641710	35	52.347	23.374	40.838	0	79	79	2	1	-10921639	226.571	228	185	255	4758	26.880	4.800	0.136	2.014
ID641701	641701	49	52.187	36.628	23.870	0	79	79	2	1	-10921639	172.762	175	100	231	3628	39.418	2.000	0.129	1.004
ID641700	641700	48	62.047	27.776	18.851	0	79	79	2	1	-10921639	150.571	140	106	223	3162	34.999	2.000	0.173	1.272
ID641703	641703	None	35.134	19.226	26.766	0	79	79	2	1	-10921639	180.714	185	127	236	3795	32.052	2.000	0.071	0.750
ID641702	641702	None	36.838	32.958	25.862	0	79	79	2	1	-10921639	163.667	162	111	225	3437	30.715	2.000	0.070	0.697
ID641721	641721	46	43.426	19.223	71.008	0	79	79	2	1	-10921639	151.667	154	98	220	3185	36.980	2.000	0.065	0.500
ID641720	641720	None	36.011	22.913	69.918	0	79	79	2	1	-10921639	159.000	162	98	217	3339	28.555	2.000	0.083	0.856
ID641713	641713	23	40.601	21.288	49.389	0	79	79	2	1	-10921639	231.857	252	154	255	4869	33.228	6.052	0.080	1.031
ID641712	641712	41	48.586	19.729	46.187	0	79	79	2	1	-10921639	205.952	193	146	255	4325	36.146	2.000	0.096	0.993
ID641715	641715	87	46.218	6.699	52.085	0	79	79	2	1	-10921639	133.333	132	87	204	2800	28.880	2.000	0.141	1.143
ID641714	641714	51	41.219	30.358	49.207	0	79	79	2	1	-10921639	160.667	156	124	201	3374	25.069	2.000	0.101	1.180
ID641717	641717	42	44.762	24.213	56.727	0	79	79	2	1	-10921639	207.476	209	143	255	4357	34.196	2.000	0.081	0.908
ID641716	641716	14	47.196	37.633	55.758	0	79	79	2	1	-10921639	129.048	132	77	185	2710	34.542	2.000	0.154	0.997
ID641719	641719	37	50.333	19.123	63.137	0	79	79	2	1	-10921639	221.952	233	138	255	4661	36.189	4.800	0.107	1.185
ID641718	641718	18	41.024	17.584	58.305	0	79	79	2	1	-10921639	222.524	217	175	255	4673	30.028	2.000	0.070	0.967
ID641657	641657	41	41.502	18.966	45.674	0	80	80	2	1	-10921639	178.000	180	108	252	3738	37.727	7.600	0.072	0.636
ID641656	641656	47	55.886	37.196	40.963	0	80	80	2	1	-10921639	165.476	164	122	217	3475	29.590	2.000	0.151	1.466
ID641659	641659	51	51.676	30.476	49.170	0	80	80	2	1	-10921639	171.000	167	106	241	3591	39.354	2.000	0.109	0.857
ID641658	641658	23	51.202	21.168	49.339	0	80	80	2	1	-10921639	223.238	255	159	255	4688	35.914	7.600	0.100	1.134
ID641661	641661	14	54.631	37.260	55.902	0	80	80	2	1	-10921639	132.619	122	82	225	2785	34.371	2.000	0.152	1.018
ID641660	641660	42	45.632	23.913	56.341	0	80	80	2	1	-10921639	203.714	215	132	255	4278	36.213	7.600	0.085	0.885
ID641663	641663	46	44.140	19.734	71.305	0	80	80	2	1	-10921639	164.095	162	103	255	3446	36.321	6.393	0.088	0.734
ID641662	641662	37	51.470	19.352	62.482	0	80	80	2	1	-10921639	226.238	233	164	255	4751	31.265	4.800	0.121	1.562
ID641649	641649	30	47.252	8.320	29.839	0	80	80	2	1	-10921639	164.905	167	124	233	3463	35.040	2.000	0.115	0.969
ID641648	641648	48	74.919	27.760	19.170	0	80	80	2	1	-10921639	136.048	124	79	241	2857	47.593	2.000	0.204	0.968
ID641651	641651	38	53.612	40.151	30.719	0	80	80	2	1	-10921639	178.952	177	124	255	3758	35.264	7.600	0.129	1.162
ID641650	641650	None	40.640	11.007	29.816	0	80	80	2	1	-10921639	186.905	183	138	225	3925	25.649	4.800	0.107	1.404
ID641653	641653	None	43.151	44.554	34.998	0	80	80	2	1	-10921639	135.095	143	79	191	2837	34.247	7.600	0.151	1.032
ID641652	641652	40	44.680	21.909	32.195	0	80	80	2	1	-10921639	217.905	223	162	255	4576	30.893	2.000	0.085	1.100
ID641655	641655	52	56.490	25.660	39.862	0	80	80	2	1	-10921639	215.762	220	148	255	4531	41.301	4.800	0.118	1.100
ID641654	641654	53	38.955	12.453	36.613	0	80	80	2	1	-10921639	160.857	162	100	212	3378	29.059	4.800	0.115	1.144
ID641673	641673	None	38.411	6.953	51.169	0	81	81	2	1	-10921639	128.857	127	87	170	2706	24.181	4.800	0.139	1.301
ID641672	641672	51	53.041	30.607	49.209	0	81	81	2	1	-10921639	164.286	154	116	247	3450	40.242	2.000	0.098	0.728
ID641675	641675	14	50.387	38.169	54.992	0	81	81	2	1	-10921639	146.381	143	95	212	3074	33.437	2.000	0.147	1.122
ID641674	641674	54	45.920	20.286	52.939	0	81	81	2	1	-10921639	237.429	255	170	255	4986	32.385	4.800	0.110	1.456
ID641677	641677	37	53.178	19.266	62.608	0	81	81	2	1	-10921639	199.143	196	130	255	4182	38.236	2.000	0.104	0.980
ID641676	641676	42	43.543	24.021	56.258	0	81	81	2	1	-10921639	198.190	201	124	255	4162	35.278	7.600	0.100	1.022
ID641678	641678	46	45.034	20.512	70.778	0	81	81	2	1	-10921639	178.190	170	114	255	3742	32.456	2.000	0.114	1.125
ID641665	641665	49	47.659	36.060	23.968	0	81	81	2	1	-10921639	193.476	196	146	231	4063	28.941	4.800	0.119	1.419
ID641664	641664	48	54.494	28.099	19.028	0	81	81	2	1	-10921639	123.095	108	71	236	2585	41.940	2.000	0.119	0.624
ID641667	641667	55	57.641	27.080	31.650	0	81	81	2	1	-10921639	208.381	204	156	255	4376	34.738	3.200	0.131	1.386
ID641666	641666	56	40.248	18.985	30.453	0	81	81	2	1	-10921639	196.381	193	116	255	4124	37.889	2.000	0.079	0.757
ID641669	641669	52	52.313	24.950	40.113	0	81	81	2	1	-10921639	227.476	233	175	255	4777	27.745	4.800	0.116	1.707
ID641668	641668	40	52.745	21.660	34.138	0	81	81	2	1	-10921639	217.857	228	138	255	4575	37.155	2.000	0.108	1.147
ID641671	641671	41	45.982	20.235	46.877	0	81	81	2	1	-10921639	222.000	236	130	255	4662	37.934	6.393	0.093	0.998
ID641670	641670	47	57.601	37.206	41.141	0	81	81	2	1	-10921639	174.667	170	130	233	3668	31.549	4.800	0.162	1.545
ID641679	641679	48	50.307	27.421	19.285	0	82	82	2	1	-10921639	127.143	127	63	193	2670	38.050	2.000	0.167	0.956
ID641697	641697	42	36.373	24.178	56.810	0	82	82	2	1	-10921639	175.143	175	111	255	3678	40.956	7.600	0.051	0.418
ID641696	641696	14	41.733	37.413	56.270	0	82	82	2	1	-10921639	137.238	130	106	185	2882	25.491	2.000	0.137	1.299
ID641699	641699	46	50.151	20.587	70.793	0	82	82	2	1	-10921639	185.571	185	111	255	3897	36.488	2.000	0.113	1.033
ID641698	641698	37	60.190	19.023	62.475	0	82	82	2	1	-10921639	213.524	217	143	255	4484	43.429	2.000	0.120	1.055
ID641689	641689	57	60.214	27.282	38.541	0	82	82	2	1	-10921639	225.571	236	138	255	4737	35.418	4.800	0.141	1.574
ID641688	641688	40	46.652	21.770	33.112	0	82	82	2	1	-10921639	215.143	220	143	255	4518	36.313	2.000	0.095	1.031
ID641691	641691	52	49.139	23.112	41.514	0	82	82	2	1	-10921639	218.619	212	154	255	4591	32.374	7.600	0.109	1.329
ID641690	641690	47	49.927	37.215	41.200	0	82	82	2	1	-10921639	171.095	172	124	241	3593	30.987	3.200	0.136	1.326
ID641693	641693	51	38.259	30.344	49.093	0	82	82	2	1	-10921639	164.095	156	122	215	3446	30.050	2.000	0.097	0.967
ID641692	641692	41	45.109	19.098	46.056	0	82	82	2	1	-10921639	206.190	220	135	255	4330	38.933	3.200	0.087	0.850
ID641695	641695	54	43.659	20.487	53.560	0	82	82	2	1	-10921639	227.190	252	135	255	4771	36.627	4.800	0.087	0.995
ID641694	641694	58	41.058	19.385	51.887	0	82	82	2	1	-10921639	232.714	255	140	255	4887	36.515	7.600	0.095	1.105
ID641681	641681	59	37.947	37.552	21.768	0	82	82	2	1	-10921639	158.381	156	79	212	3326	40.240	2.000	0.084	0.613
ID641680	641680	None	37.772	33.146	21.001	0	82	82	2	1	-10921639	168.286	164	100	225	3534	30.449	2.000	0.075	0.772
ID641683	641683	None	41.059	37.236	27.985	0	82	82	2	1	-10921639	175.429	172	116	247	3684	32.395	7.600	0.089	0.885
ID641682	641682	49	37.612	36.000	26.000	0	82	82	2	1	-10921639	190.810	188	138	247	4007	31.794	6.372	0.091	1.002
ID641685	641685	None	39.895	45.877	28.916	0	82	82	2	1	-10921639	144.429	146	106	196	3033	24.663	6.041	0.139	1.431
ID641684	641684	None	35.522	11.924	29.049	0	82	82	2	1	-10921639	173.238	175	127	215	3638	22.616	6.326	0.089	1.249
ID641687	641687	55	55.560	26.871	31.386	0	82	82	2	1	-10921639	199.095	215	135	255	4181	42.994	2.000	0.116	0.963
ID641686	641686	56	44.014	18.580	30.033	0	82	82	2	1	-10921639	193.810	191	140	252	4070	33.197	7.600	0.088	0.947
ID641737	641737	14	37.387	36.934	56.318	0	83	83	2	1	-10921639	147.000	151	111	207	3087	23.242	4.800	0.108	1.230
ID641736	641736	42	52.889	25.125	55.689	0	83	83	2	1	-10921639	201.095	207	116	255	4223	41.740	7.600	0.121	1.038
ID641739	641739	None	43.959	6.031	65.254	0	83	83	2	1	-10921639	137.333	132	98	199	2884	26.234	2.000	0.123	1.148
ID641738	641738	37	61.259	18.966	62.047	0	83	83	2	1	-10921639	224.762	233	170	255	4720	31.389	3.200	0.137	1.725
ID641729	641729	40	46.275	21.940	33.788	0	83	83	2	1	-10921639	208.381	201	156	255	4376	34.267	2.000	0.082	0.919
ID641728	641728	None	40.710	46.276	33.132	0	83	83	2	1	-10921639	141.952	135	106	199	2981	23.284	6.342	0.128	1.385
ID641731	641731	47	52.610	37.251	41.487	0	83	83	2	1	-10921639	155.095	151	108	236	3257	35.869	2.000	0.129	0.985
ID641730	641730	57	57.577	27.000	39.000	0	83	83	2	1	-10921639	231.571	252	164	255	4863	31.467	4.800	0.134	1.742
ID641733	641733	None	39.748	23.159	46.810	0	83	83	2	1	-10921639	222.095	233	175	255	4664	30.176	2.000	0.070	0.966
ID641732	641732	None	37.472	40.887	45.070	0	83	83	2	1	-10921639	117.048	106	77	201	2458	31.872	2.000	0.080	0.546
ID641735	641735	58	45.696	19.138	51.120	0	83	83	2	1	-10921639	229.333	252	148	255	4816	34.181	7.600	0.108	1.309
ID641734	641734	41	37.457	21.527	47.005	0	83	83	2	1	-10921639	235.095	247	175	255	4937	24.503	7.600	0.081	1.437
ID641723	641723	60	42.158	48.007	22.883	0	83	83	2	1	-10921639	97.000	90	66	170	2037	26.891	2.000	0.157	0.979
ID641722	641722	59	38.754	36.858	22.263	0	83	83	2	1	-10921639	197.429	193	135	255	4146	33.256	2.000	0.095	1.028
ID641725	641725	49	50.470	35.822	26.378	0	83	83	2	1	-10921639	204.143	215	122	255	4287	35.939	2.000	0.105	1.082
ID641724	641724	None	41.962	14.141	24.293	0	83	83	2	1	-10921639	160.429	172	77	223	3369	36.011	2.000	0.101	0.820
ID641727	641727	55	56.696	26.985	30.671	0	83	83	2	1	-10921639	200.333	196	135	255	4207	35.250	2.000	0.123	1.249
ID641726	641726	56	36.935	18.516	30.340	0	83	83	2	1	-10921639	200.810	204	146	255	4217	33.255	7.600	0.071	0.805
ID641741	641741	60	37.784	47.644	22.510	0	84	84	2	1	-10921639	93.476	87	55	151	1963	28.147	2.000	0.152	0.875
ID641740	641740	61	41.501	37.660	15.556	0	84	84	2	1	-10921639	143.667	140	111	204	3017	24.138	4.800	0.145	1.510
ID641743	641743	56	40.167	18.673	27.816	0	84	84	2	1	-10921639	196.429	193	154	249	4125	25.357	6.093	0.105	1.468
ID641742	641742	49	53.872	35.407	26.193	0	84	84	2	1	-10921639	202.476	199	154	255	4252	28.530	2.000	0.121	1.534
ID641753	641753	14	55.170	36.855	56.674	0	84	84	2	1	-10921639	147.762	143	92	215	3103	34.237	2.000	0.155	1.155
ID641752	641752	42	55.276	25.056	55.899	0	84	84	2	1	-10921639	212.524	217	164	255	4463	31.343	4.800	0.129	1.550
ID641755	641755	37	46.406	18.814	62.186	0	84	84	2	1	-10921639	207.810	204	167	255	4364	25.812	2.000	0.094	1.382
ID641754	641754	62	53.063	16.738	57.728	0	84	84	2	1	-10921639	213.667	223	148	255	4487	34.719	2.000	0.111	1.233
ID641757	641757	None	40.861	12.002	78.978	0	84	84	2	1	-10921639	161.857	164	127	217	3399	23.709	4.800	0.118	1.444
ID641756	641756	46	45.055	21.275	71.076	0	84	84	2	1	-10921639	164.381	159	111	204	3452	27.518	3.200	0.125	1.332
ID641745	641745	40	44.538	22.207	33.638	0	84	84	2	1	-10921639	209.810	209	132	255	4406	39.034	3.200	0.075	0.749
ID641744	641744	55	57.603	27.041	31.415	0	84	84	2	1	-10921639	214.762	220	146	255	4510	38.896	3.200	0.124	1.216
ID641747	641747	57	57.919	27.066	39.097	0	84	84	2	1	-10921639	222.048	231	159	255	4663	33.637	4.800	0.127	1.490
ID641746	641746	None	43.285	44.105	35.226	0	84	84	2	1	-10921639	148.286	148	103	204	3114	30.300	3.200	0.124	1.077
ID641749	641749	41	49.473	20.261	46.451	0	84	84	2	1	-10921639	228.286	247	162	255	4794	34.900	6.269	0.110	1.295
ID641748	641748	47	57.868	37.957	41.201	0	84	84	2	1	-10921639	167.333	170	111	231	3514	34.258	3.200	0.150	1.276
ID641751	641751	58	38.869	20.837	53.153	0	84	84	2	1	-10921639	236.143	255	175	255	4959	24.555	7.600	0.082	1.460
ID641750	641750	None	35.202	30.570	49.525	0	84	84	2	1	-10921639	148.048	143	106	225	3109	29.001	6.223	0.086	0.808
ID641793	641793	62	52.254	17.174	57.598	0	85	85	2	1	-10921639	221.905	223	167	255	4660	31.013	4.800	0.133	1.676
ID641792	641792	42	41.416	24.066	56.897	0	85	85	2	1	-10921639	194.619	193	135	255	4087	31.081	2.000	0.072	0.840
ID641794	641794	46	36.668	21.941	69.725	0	85	85	2	1	-10921639	165.571	156	119	225	3477	29.248	6.280	0.083	0.868
ID641785	641785	40	40.602	22.415	34.597	0	85	85	2	1	-10921639	222.190	231	135	255	4666	36.626	2.000	0.082	0.918
ID641784	641784	55	48.862	27.369	31.246	0	85	85	2	1	-10921639	223.810	236	148	255	4700	35.192	4.800	0.104	1.196
ID641787	641787	63	51.518	23.119	40.597	0	85	85	2	1	-10921639	219.762	241	146	255	4615	38.248	2.000	0.110	1.138
ID641786	641786	57	44.344	27.134	38.579	0	85	85	2	1	-10921639	198.524	207	119	255	4169	40.094	3.200	0.086	0.787
ID641789	641789	41	50.408	21.000	46.140	0	85	85	2	1	-10921639	240.238	249	204	255	5045	17.504	4.800	0.134	3.244
ID641788	641788	47	66.992	38.256	41.814	0	85	85	2	1	-10921639	173.905	172	108	255	3652	36.885	2.000	0.177	1.420
ID641791	641791	14	52.724	38.470	54.931	0	85	85	2	1	-10921639	170.095	172	106	236	3572	30.882	4.800	0.159	1.511
ID641790	641790	64	45.209	19.000	50.000	0	85	85	2	1	-10921639	225.143	255	154	255	4728	37.322	2.000	0.090	0.995
ID641779	641779	65	41.854	27.996	19.765	0	85	85	2	1	-10921639	141.857	140	92	199	2979	32.483	7.600	0.107	0.841
ID641778	641778	61	47.687	37.457	15.964	0	85	85	2	1	-10921639	145.286	151	98	204	3051	32.067	4.800	0.147	1.162
ID641781	641781	49	54.550	35.113	25.968	0	85	85	2	1	-10921639	202.095	204	140	255	4244	27.466	4.800	0.140	1.807
ID641780	641780	60	37.856	47.222	22.873	0	85	85	2	1	-10921639	91.048	90	61	156	1912	25.522	2.000	0.149	0.923
ID641783	641783	66	58.736	11.664	30.123	0	85	85	2	1	-10921639	193.667	185	146	252	4067	30.264	4.800	0.144	1.611
ID641782	641782	56	54.980	18.440	27.358	0	85	85	2	1	-10921639	191.619	183	135	255	4024	41.623	2.000	0.113	0.932
ID641769	641769	47	81.782	38.182	42.027	0	86	86	2	1	-10921639	210.048	207	140	255	4411	33.052	4.800	0.236	2.431
ID641768	641768	63	42.300	23.138	40.512	0	86	86	2	1	-10921639	217.381	223	140	255	4565	33.970	2.000	0.081	0.962
ID641771	641771	64	36.643	18.967	49.206	0	86	86	2	1	-10921639	235.333	252	164	255	4942	28.683	4.800	0.078	1.180
ID641770	641770	41	47.711	20.607	45.784	0	86	86	2	1	-10921639	238.048	255	191	255	4999	20.495	4.800	0.117	2.439
ID641773	641773	14	65.636	37.840	55.813	0	86	86	2	1	-10921639	176.476	177	87	255	3706	44.018	2.000	0.171	1.172
ID641772	641772	68	47.002	31.071	49.975	0	86	86	2	1	-10921639	162.381	156	124	236	3410	27.067	7.600	0.124	1.321
ID641775	641775	37	42.447	19.012	62.761	0	86	86	2	1	-10921639	193.571	196	135	255	4065	37.028	2.000	0.062	0.614
ID641774	641774	62	45.628	16.534	57.712	0	86	86	2	1	-10921639	232.381	249	172	255	4880	27.885	4.800	0.105	1.580
ID641761	641761	49	41.172	34.765	25.433	0	86	86	2	1	-10921639	209.333	207	167	255	4396	25.609	7.600	0.090	1.348
ID641760	641760	69	35.057	36.000	22.000	0	86	86	2	1	-10921639	196.000	193	116	236	4116	30.371	4.800	0.078	0.936
ID641763	641763	56	49.680	18.919	27.023	0	86	86	2	1	-10921639	188.952	188	127	255	3968	34.225	2.000	0.102	1.022
ID641762	641762	None	42.973	32.314	25.471	0	86	86	2	1	-10921639	193.000	204	100	255	4053	42.207	2.000	0.098	0.819
ID641765	641765	55	37.542	26.134	31.949	0	86	86	2	1	-10921639	230.048	241	143	255	4831	32.275	6.335	0.073	0.973
ID641764	641764	66	40.690	10.415	29.635	0	86	86	2	1	-10921639	161.190	162	114	239	3385	36.806	2.000	0.089	0.719
ID641767	641767	57	41.593	27.233	38.230	0	86	86	2	1	-10921639	228.905	228	183	255	4807	24.811	2.000	0.077	1.319
ID641766	641766	None	51.980	13.239	37.982	0	86	86	2	1	-10921639	138.762	124	77	225	2914	41.399	2.000	0.125	0.745
ID641759	641759	65	39.719	27.611	20.166	0	86	86	2	1	-10921639	133.286	127	98	188	2799	24.709	2.000	0.112	1.086
ID641758	641758	61	50.367	37.215	15.612	0	86	86	2	1	-10921639	145.571	146	111	207	3057	28.183	2.000	0.150	1.349
ID641777	641777	None	37.227	28.274	85.754	0	86	86	2	1	-10921639	161.333	159	119	207	3388	26.554	2.000	0.083	0.929
ID641776	641776	70	42.730	20.634	72.512	0	86	86	2	1	-10921639	160.143	162	100	204	3363	30.434	4.800	0.127	1.185
ID641825	641825	14	71.080	37.692	56.152	0	87	87	2	1	-10921639	184.238	183	122	255	3869	38.731	4.800	0.199	1.582
ID641824	641824	64	39.459	18.174	50.902	0	87	87	2	1	-10921639	229.000	255	138	255	4809	36.082	2.000	0.084	0.982
ID641827	641827	37	54.914	19.222	61.948	0	87	87	2	1	-10921639	204.048	209	154	255	4285	31.441	2.000	0.119	1.384
ID641826	641826	62	49.348	17.310	57.074	0	87	87	2	1	-10921639	215.667	220	135	255	4529	40.270	4.800	0.112	1.077
ID641828	641828	70	43.912	20.461	71.389	0	87	87	2	1	-10921639	196.190	199	151	239	4120	24.647	6.385	0.105	1.517
ID641817	641817	None	36.708	22.131	34.904	0	87	87	2	1	-10921639	233.524	249	180	255	4904	26.938	4.800	0.078	1.255
ID641816	641816	71	35.276	45.190	34.090	0	87	87	2	1	-10921639	162.571	164	119	212	3414	24.691	4.800	0.125	1.468
ID641819	641819	63	39.222	22.696	41.121	0	87	87	2	1	-10921639	232.762	244	170	255	4888	25.177	4.800	0.077	1.324
ID641818	641818	57	36.046	26.984	37.486	0	87	87	2	1	-10921639	220.857	225	146	255	4638	33.652	2.000	0.054	0.673
ID641821	641821	41	44.046	19.855	45.800	0	87	87	2	1	-10921639	239.524	255	175	255	5030	27.654	4.800	0.105	1.646
ID641820	641820	47	70.923	38.211	41.935	0	87	87	2	1	-10921639	211.571	212	143	255	4443	32.693	4.800	0.206	2.208
ID641823	641823	None	36.237	40.047	49.021	0	87	87	2	1	-10921639	145.714	143	111	207	3060	24.739	2.000	0.088	0.948
ID641822	641822	68	42.122	30.805	48.595	0	87	87	2	1	-10921639	168.952	167	127	223	3548	25.105	2.000	0.121	1.449
ID641809	641809	65	45.215	27.555	20.129	0	87	87	2	1	-10921639	134.524	127	87	212	2825	30.901	2.000	0.120	0.933
ID641811	641811	60	38.793	46.183	23.074	0	87	87	2	1	-10921639	105.238	98	74	164	2210	25.209	2.000	0.135	0.993
ID641810	641810	69	39.424	34.128	20.506	0	87	87	2	1	-10921639	188.000	183	146	241	3948	24.021	4.800	0.086	1.239
ID641813	641813	56	45.294	18.059	27.060	0	87	87	2	1	-10921639	191.476	185	156	255	4021	28.405	2.000	0.107	1.302
ID641812	641812	49	46.642	35.652	25.589	0	87	87	2	1	-10921639	189.000	201	119	249	3969	37.995	4.800	0.111	0.991
ID641815	641815	55	41.578	26.804	31.876	0	87	87	2	1	-10921639	218.714	228	167	255	4593	34.055	6.027	0.083	0.986
ID641814	641814	66	39.460	10.597	29.536	0	87	87	2	1	-10921639	182.381	185	116	231	3830	30.382	2.000	0.081	0.904
ID641801	641801	41	49.972	19.911	46.243	0	88	88	2	1	-10921639	228.762	252	151	255	4804	36.614	4.800	0.110	1.236
ID641800	641800	47	83.492	37.760	41.769	0	88	88	2	1	-10921639	208.571	209	132	255	4380	38.154	4.800	0.225	2.010
ID641803	641803	None	39.253	0.000	52.000	0	88	88	2	1	-10921639	114.667	114	69	164	2408	25.782	7.600	0.159	1.223
ID641802	641802	64	40.440	17.946	51.382	0	88	88	2	1	-10921639	231.857	255	148	255	4869	38.306	6.372	0.083	0.925
ID641805	641805	62	47.937	17.412	57.358	0	88	88	2	1	-10921639	219.476	233	127	255	4609	40.577	4.800	0.105	1.030
ID641804	641804	14	76.500	36.763	56.079	0	88	88	2	1	-10921639	187.905	183	116	255	3946	41.207	4.800	0.200	1.523
ID641807	641807	67	44.340	17.091	68.751	0	88	88	2	1	-10921639	186.667	188	127	231	3920	30.137	2.000	0.112	1.247
ID641806	641806	37	51.663	19.600	62.455	0	88	88	2	1	-10921639	207.429	212	138	255	4356	35.765	4.800	0.116	1.203
ID641795	641795	65	35.530	27.361	20.149	0	88	88	2	1	-10921639	123.952	122	69	172	2603	29.449	2.000	0.113	0.857
ID641797	641797	49	45.227	36.442	24.875	0	88	88	2	1	-10921639	203.905	215	146	255	4282	28.487	4.800	0.126	1.604
ID641796	641796	60	43.113	46.430	23.187	0	88	88	2	1	-10921639	108.810	103	74	167	2285	27.897	2.000	0.163	1.095
ID641799	641799	57	35.484	26.774	38.894	0	88	88	2	1	-10921639	220.667	231	167	255	4634	33.269	2.000	0.061	0.766
ID641798	641798	71	52.108	45.917	33.813	0	88	88	2	1	-10921639	168.857	167	106	217	3546	31.012	4.800	0.180	1.663
ID641808	641808	None	37.779	14.035	77.203	0	88	88	2	1	-10921639	166.714	162	111	223	3501	28.360	4.800	0.101	1.082
ID641857	641857	62	52.708	16.083	57.847	0	89	89	2	1	-10921639	216.476	231	140	255	4546	39.884	7.600	0.111	1.086
ID641856	641856	14	61.909	37.239	56.285	0	89	89	2	1	-10921639	194.000	191	138	249	4074	24.920	4.800	0.181	2.383
ID641859	641859	67	50.915	19.946	69.664	0	89	89	2	1	-10921639	190.952	196	127	255	4010	35.034	7.600	0.110	1.080
ID641858	641858	37	55.392	19.042	62.217	0	89	89	2	1	-10921639	212.762	228	148	255	4468	39.115	2.000	0.105	1.030
ID641849	641849	55	42.838	27.309	31.871	0	89	89	2	1	-10921639	225.905	225	180	255	4744	27.760	2.000	0.082	1.239
ID641848	641848	66	61.378	11.936	29.753	0	89	89	2	1	-10921639	190.095	183	124	255	3992	37.080	2.000	0.136	1.229
ID641851	641851	57	43.764	27.428	37.791	0	89	89	2	1	-10921639	231.476	241	183	255	4861	26.375	4.800	0.103	1.643
ID641850	641850	None	38.880	21.880	35.431	0	89	89	2	1	-10921639	229.619	252	172	255	4822	30.273	2.000	0.078	1.094
ID641853	641853	72	40.057	22.764	43.734	0	89	89	2	1	-10921639	215.952	215	148	255	4535	37.907	2.000	0.068	0.726
ID641852	641852	47	78.206	37.831	41.896	0	89	89	2	1	-10921639	214.143	212	151	255	4497	35.536	4.800	0.210	2.092
ID641855	641855	73	41.276	19.360	47.855	0	89	89	2	1	-10921639	226.857	255	135	255	4764	43.135	7.600	0.088	0.850
ID641854	641854	41	43.300	19.954	46.027	0	89	89	2	1	-10921639	225.286	241	146	255	4731	35.758	4.800	0.091	1.050
ID641845	641845	65	43.483	27.948	19.923	0	89	89	2	1	-10921639	134.143	140	71	185	2817	32.681	2.000	0.118	0.869
ID641844	641844	None	38.650	37.513	15.776	0	89	89	2	1	-10921639	139.000	140	103	188	2919	25.786	6.320	0.137	1.300
ID641847	641847	49	37.137	36.959	22.913	0	89	89	2	1	-10921639	186.810	191	140	225	3923	23.293	4.800	0.093	1.358
ID641846	641846	74	35.884	32.497	22.519	0	89	89	2	1	-10921639	179.714	177	119	239	3774	32.109	2.000	0.077	0.802
ID641889	641889	72	42.800	22.515	43.931	0	90	90	2	1	-10921639	225.857	247	140	255	4743	37.750	7.600	0.081	0.900
ID641888	641888	47	64.665	37.096	41.581	0	90	90	2	1	-10921639	206.048	204	156	255	4327	35.690	7.600	0.146	1.468
ID641891	641891	77	38.603	21.852	53.287	0	90	90	2	1	-10921639	219.571	233	148	255	4611	35.104	7.600	0.075	0.874
ID641890	641890	73	46.102	19.023	46.995	0	90	90	2	1	-10921639	232.000	255	162	255	4872	33.517	4.800	0.104	1.300
ID641893	641893	78	40.587	20.072	60.963	0	90	90	2	1	-10921639	222.667	215	180	255	4676	24.794	7.600	0.092	1.513
ID641892	641892	14	65.468	36.810	56.172	0	90	90	2	1	-10921639	174.619	167	124	255	3667	33.011	4.800	0.184	1.646
ID641895	641895	67	60.433	18.390	69.632	0	90	90	2	1	-10921639	189.524	209	106	255	3980	51.305	2.000	0.130	0.849
ID641894	641894	37	42.190	18.682	63.554	0	90	90	2	1	-10921639	215.048	209	156	255	4516	31.101	4.800	0.080	1.024
ID641881	641881	None	36.952	24.307	27.694	0	90	90	2	1	-10921639	196.857	201	154	236	4134	25.666	4.800	0.078	1.113
ID641880	641880	49	41.796	36.646	21.933	0	90	90	2	1	-10921639	195.524	199	135	241	4106	32.924	2.000	0.081	0.894
ID641883	641883	55	40.775	27.332	31.301	0	90	90	2	1	-10921639	223.429	233	154	255	4692	32.455	2.000	0.077	0.987
ID641882	641882	66	36.527	11.275	29.647	0	90	90	2	1	-10921639	175.476	185	92	215	3685	34.098	7.600	0.082	0.778
ID641885	641885	None	59.795	13.324	38.848	0	90	90	2	1	-10921639	128.571	124	74	215	2700	41.517	2.000	0.165	0.878
ID641884	641884	122	53.036	37.344	31.919	0	90	90	2	1	-10921639	158.429	159	103	215	3327	30.704	2.000	0.166	1.473
ID641887	641887	None	37.670	23.213	41.182	0	90	90	2	1	-10921639	231.095	244	170	255	4853	27.013	7.600	0.076	1.215
ID641886	641886	57	35.333	26.234	39.275	0	90	90	2	1	-10921639	227.095	225	172	255	4769	25.322	2.000	0.068	1.136
ID641879	641879	74	42.233	33.135	21.273	0	90	90	2	1	-10921639	196.048	204	119	239	4117	32.701	4.800	0.100	1.092
ID641878	641878	65	41.555	27.328	20.235	0	90	90	2	1	-10921639	131.905	130	85	217	2770	33.697	2.000	0.107	0.758
ID641865	641865	66	41.873	12.980	30.868	0	91	91	2	1	-10921639	203.619	201	151	255	4276	30.518	2.000	0.090	1.101
ID641864	641864	None	35.574	32.034	26.634	0	91	91	2	1	-10921639	147.714	138	82	225	3102	39.200	2.000	0.055	0.392
ID641867	641867	122	35.684	39.534	32.442	0	91	91	2	1	-10921639	153.238	159	90	212	3218	30.295	2.000	0.098	0.907
ID641866	641866	55	44.661	27.143	32.091	0	91	91	2	1	-10921639	228.524	236	175	255	4799	29.027	4.800	0.101	1.445
ID641869	641869	47	62.866	37.621	41.755	0	91	91	2	1	-10921639	228.000	233	167	255	4788	27.946	4.800	0.168	2.345
ID641868	641868	75	37.114	46.368	32.646	0	91	91	2	1	-10921639	141.571	146	90	188	2973	26.237	3.200	0.112	1.086
ID641871	641871	73	44.294	19.615	46.156	0	91	91	2	1	-10921639	232.190	241	175	255	4876	24.478	7.600	0.099	1.706
ID641870	641870	72	36.529	22.975	42.601	0	91	91	2	1	-10921639	228.571	236	164	255	4800	28.670	7.600	0.072	1.064
ID641861	641861	74	54.422	32.717	20.867	0	91	91	2	1	-10921639	200.952	204	151	255	4220	30.203	2.000	0.117	1.395
ID641860	641860	65	41.991	28.308	20.089	0	91	91	2	1	-10921639	133.905	127	87	196	2812	34.525	2.000	0.102	0.718
ID641863	641863	None	40.880	36.112	24.806	0	91	91	2	1	-10921639	191.667	191	132	233	4025	29.007	7.600	0.104	1.248
ID641862	641862	49	35.820	37.370	22.270	0	91	91	2	1	-10921639	186.762	193	140	233	3922	29.423	2.000	0.077	0.908
ID641873	641873	76	44.036	18.063	50.549	0	91	91	2	1	-10921639	228.571	244	167	255	4800	30.024	4.800	0.094	1.310
ID641872	641872	None	47.082	0.000	50.000	0	91	91	2	1	-10921639	139.000	143	94	193	2919	27.488	4.800	0.177	1.520
ID641875	641875	14	64.787	36.540	56.208	0	91	91	2	1	-10921639	183.476	188	111	239	3853	37.041	4.800	0.181	1.521
ID641874	641874	77	49.464	22.093	52.846	0	91	91	2	1	-10921639	216.571	223	156	255	4548	32.605	7.600	0.101	1.216
ID641877	641877	67	47.329	19.595	69.461	0	91	91	2	1	-10921639	217.810	217	156	255	4574	28.421	4.800	0.108	1.498
ID641876	641876	78	49.083	19.174	59.982	0	91	91	2	1	-10921639	233.952	255	175	255	4913	29.627	4.800	0.112	1.594
ID641833	641833	None	35.997	22.942	34.713	0	92	92	2	1	-10921639	229.905	236	180	255	4828	28.891	2.000	0.063	0.938
ID641832	641832	75	47.460	47.318	32.520	0	92	92	2	1	-10921639	150.714	156	79	207	3165	34.024	4.800	0.163	1.239
ID641835	641835	47	62.335	38.000	42.000	0	92	92	2	1	-10921639	223.238	233	132	255	4688	33.565	6.322	0.159	1.829
ID641834	641834	72	42.110	23.094	41.730	0	92	92	2	1	-10921639	242.429	249	183	255	5091	18.814	7.600	0.104	2.420
ID641837	641837	76	47.375	17.868	50.946	0	92	92	2	1	-10921639	227.524	244	170	255	4778	30.435	3.200	0.089	1.227
ID641836	641836	73	50.094	20.215	45.740	0	92	92	2	1	-10921639	211.810	215	130	255	4448	39.236	2.000	0.102	1.001
ID641839	641839	14	79.639	36.600	55.686	0	92	92	2	1	-10921639	162.810	159	71	255	3419	49.083	2.000	0.233	1.252
ID641838	641838	77	42.955	22.014	52.874	0	92	92	2	1	-10921639	228.857	228	159	255	4806	30.611	7.600	0.083	1.149
ID641829	641829	49	37.577	37.175	22.145	0	92	92	2	1	-10921639	175.476	180	127	239	3685	31.355	6.266	0.084	0.872
ID641831	641831	55	41.178	26.876	32.201	0	92	92	2	1	-10921639	228.476	255	151	255	4798	37.006	2.000	0.082	0.936
ID641830	641830	66	41.307	14.864	32.076	0	92	92	2	1	-10921639	189.095	193	138	236	3971	29.050	7.600	0.077	0.931
ID641841	641841	None	44.039	22.381	68.941	0	92	92	2	1	-10921639	200.048	199	132	255	4201	29.760	6.307	0.088	1.089
ID641840	641840	78	59.872	18.923	60.796	0	92	92	2	1	-10921639	217.762	239	114	255	4573	43.138	2.000	0.129	1.153
ID641843	641843	79	35.538	21.462	72.785	0	92	92	2	1	-10921639	169.333	164	111	223	3556	35.768	2.000	0.080	0.701
ID641842	641842	67	35.238	18.338	69.624	0	92	92	2	1	-10921639	192.619	196	127	255	4045	33.034	2.000	0.065	0.709
ID641961	641961	80	36.607	36.081	31.696	0	93	93	2	1	-10921639	160.619	162	122	207	3373	27.612	4.800	0.108	1.132
ID641960	641960	None	39.146	22.874	29.425	0	93	93	2	1	-10921639	210.333	207	156	255	4417	33.126	2.000	0.083	0.969
ID641963	641963	75	39.557	48.007	32.039	0	93	93	2	1	-10921639	133.952	143	74	201	2813	38.340	6.089	0.135	0.830
ID641962	641962	None	37.103	39.682	32.293	0	93	93	2	1	-10921639	165.286	167	108	212	3471	29.850	2.000	0.089	0.908
ID641965	641965	None	45.976	45.838	32.855	0	93	93	2	1	-10921639	157.095	154	95	225	3299	33.533	6.148	0.136	1.121
ID641964	641964	55	36.052	27.115	32.547	0	93	93	2	1	-10921639	242.762	255	188	255	5098	24.236	4.800	0.081	1.507
ID641967	641967	72	43.379	22.760	41.032	0	93	93	2	1	-10921639	241.048	255	191	255	5062	19.607	4.800	0.108	2.402
ID641966	641966	81	35.724	27.044	38.870	0	93	93	2	1	-10921639	235.190	252	177	255	4939	29.742	4.800	0.069	1.027
ID641957	641957	82	48.685	38.690	16.333	0	93	93	2	1	-10921639	143.429	135	90	220	3012	31.802	2.000	0.174	1.334
ID641959	641959	49	45.516	36.707	22.942	0	93	93	2	1	-10921639	184.524	193	124	239	3875	32.969	4.800	0.112	1.124
ID641958	641958	74	41.507	32.111	22.263	0	93	93	2	1	-10921639	187.190	188	124	247	3931	35.362	2.000	0.073	0.718
ID641969	641969	73	48.775	20.202	45.726	0	93	93	2	1	-10921639	206.000	204	148	255	4326	36.963	2.000	0.091	0.932
ID641968	641968	47	72.472	37.089	41.398	0	93	93	2	1	-10921639	209.048	220	135	255	4390	42.596	4.800	0.172	1.442
ID641971	641971	77	38.831	21.975	52.356	0	93	93	2	1	-10921639	237.524	249	175	255	4988	24.314	7.600	0.089	1.592
ID641970	641970	76	49.075	17.627	50.896	0	93	93	2	1	-10921639	223.000	236	154	255	4683	31.645	3.200	0.099	1.270
ID641973	641973	78	49.565	18.938	60.745	0	93	93	2	1	-10921639	230.857	252	162	255	4848	29.605	4.800	0.107	1.507
ID641972	641972	14	69.014	36.508	55.752	0	93	93	2	1	-10921639	163.714	162	103	255	3438	44.157	4.800	0.184	1.154
ID641975	641975	None	41.444	15.091	77.583	0	93	93	2	1	-10921639	147.952	138	100	209	3107	27.440	2.000	0.110	1.065
ID641974	641974	79	42.191	20.245	73.545	0	93	93	2	1	-10921639	161.381	156	103	223	3389	33.320	3.200	0.104	0.909
ID641929	641929	14	77.726	36.287	55.516	0	94	94	2	1	-10921639	159.333	146	77	255	3346	53.065	2.000	0.213	1.053
ID641928	641928	77	44.256	21.984	52.283	0	94	94	2	1	-10921639	228.476	236	138	255	4798	32.222	7.600	0.100	1.285
ID641931	641931	78	41.020	18.833	58.835	0	94	94	2	1	-10921639	227.000	233	164	255	4767	28.735	2.000	0.080	1.168
ID641930	641930	None	35.379	16.441	57.819	0	94	94	2	1	-10921639	222.667	223	175	255	4676	28.136	7.600	0.068	1.001
ID641933	641933	None	35.624	19.093	69.302	0	94	94	2	1	-10921639	181.429	183	127	247	3810	30.719	7.600	0.065	0.721
ID641932	641932	86	35.932	12.499	61.588	0	94	94	2	1	-10921639	152.762	154	74	217	3208	38.915	2.000	0.092	0.663
ID641935	641935	None	39.837	31.113	83.809	0	94	94	2	1	-10921639	146.524	140	103	199	3077	26.724	2.000	0.094	0.947
ID641934	641934	79	35.527	21.001	71.097	0	94	94	2	1	-10921639	179.905	172	135	220	3778	29.125	2.000	0.075	0.867
ID641921	641921	55	41.227	27.812	34.086	0	94	94	2	1	-10921639	232.238	255	135	255	4877	38.576	4.800	0.093	1.029
ID641920	641920	None	35.381	11.776	34.509	0	94	94	2	1	-10921639	152.095	140	85	223	3194	38.439	2.000	0.076	0.561
ID641923	641923	72	48.501	23.263	40.815	0	94	94	2	1	-10921639	231.286	241	170	255	4857	29.157	4.800	0.112	1.602
ID641922	641922	81	44.701	26.477	40.255	0	94	94	2	1	-10921639	237.286	255	185	255	4983	24.108	4.800	0.095	1.703
ID641925	641925	73	45.535	20.184	45.627	0	94	94	2	1	-10921639	199.857	209	140	247	4197	31.932	4.800	0.100	1.141
ID641924	641924	47	73.057	36.981	41.111	0	94	94	2	1	-10921639	207.619	204	140	255	4360	39.808	4.800	0.188	1.648
ID641927	641927	76	37.845	18.163	50.264	0	94	94	2	1	-10921639	195.952	201	108	255	4115	39.829	2.000	0.061	0.569
ID641926	641926	85	49.404	32.407	49.304	0	94	94	2	1	-10921639	154.333	154	106	233	3241	33.407	2.000	0.117	0.967
ID641913	641913	82	37.188	38.536	16.432	0	94	94	2	1	-10921639	135.048	135	90	185	2836	26.297	4.800	0.153	1.364
ID641915	641915	74	47.834	32.379	21.966	0	94	94	2	1	-10921639	195.238	201	140	255	4100	34.544	2.000	0.100	1.029
ID641914	641914	None	38.552	28.108	20.394	0	94	94	2	1	-10921639	136.000	127	92	207	2856	33.205	2.000	0.114	0.841
ID641917	641917	None	40.195	45.950	23.112	0	94	94	2	1	-10921639	104.619	103	66	185	2197	27.741	2.000	0.132	0.882
ID641916	641916	49	50.469	36.978	22.892	0	94	94	2	1	-10921639	194.571	199	127	247	4086	34.554	2.000	0.127	1.269
ID641919	641919	80	53.287	37.193	31.944	0	94	94	2	1	-10921639	168.476	167	100	225	3538	33.797	4.800	0.159	1.368
ID641918	641918	66	43.410	14.466	31.274	0	94	94	2	1	-10921639	211.667	199	172	255	4445	27.990	3.200	0.084	1.173
ID641897	641897	74	38.001	32.985	21.970	0	95	95	2	1	-10921639	211.857	215	130	255	4449	34.100	4.800	0.098	1.105
ID641896	641896	82	38.694	37.339	16.206	0	95	95	2	1	-10921639	138.286	135	66	191	2904	34.494	2.000	0.128	0.909
ID641899	641899	83	38.585	22.771	29.304	0	95	95	2	1	-10921639	185.000	191	119	255	3885	39.298	2.000	0.068	0.603
ID641898	641898	49	53.901	36.190	23.764	0	95	95	2	1	-10921639	231.000	233	172	255	4851	26.363	4.800	0.135	2.083
ID641901	641901	80	42.677	37.840	31.975	0	95	95	2	1	-10921639	159.333	156	79	209	3346	29.345	2.000	0.107	1.052
ID641900	641900	66	48.534	14.124	30.708	0	95	95	2	1	-10921639	208.571	207	159	255	4380	30.541	2.000	0.099	1.233
ID641903	641903	55	37.472	26.978	33.031	0	95	95	2	1	-10921639	239.810	255	159	255	5036	27.029	4.800	0.087	1.417
ID641902	641902	75	49.057	46.641	32.368	0	95	95	2	1	-10921639	148.619	151	90	199	3121	35.323	6.339	0.167	1.205
ID641912	641912	84	44.962	18.211	62.129	0	95	95	2	1	-10921639	223.238	233	122	255	4688	38.197	2.000	0.079	0.858
ID641905	641905	72	46.547	23.192	41.270	0	95	95	2	1	-10921639	232.524	255	180	255	4883	30.980	4.800	0.101	1.382
ID641904	641904	None	35.712	28.040	35.922	0	95	95	2	1	-10921639	228.714	255	154	255	4803	34.260	7.600	0.070	0.879
ID641907	641907	73	51.260	20.010	44.881	0	95	95	2	1	-10921639	214.000	220	151	255	4494	31.773	4.800	0.121	1.450
ID641906	641906	47	81.923	37.074	40.800	0	95	95	2	1	-10921639	202.857	196	151	255	4260	37.126	4.800	0.211	1.904
ID641909	641909	77	44.031	21.592	51.788	0	95	95	2	1	-10921639	227.333	228	154	255	4774	27.227	7.600	0.101	1.533
ID641908	641908	85	60.356	32.590	48.782	0	95	95	2	1	-10921639	180.762	170	124	252	3796	35.362	2.000	0.151	1.339
ID641911	641911	86	37.677	12.035	61.604	0	95	95	2	1	-10921639	166.714	172	103	217	3501	31.640	4.800	0.094	0.902
ID641910	641910	14	83.628	36.148	55.204	0	95	95	2	1	-10921639	189.952	193	127	255	3989	43.200	2.000	0.209	1.519
ID641953	641953	14	83.442	35.786	55.281	0	96	96	2	1	-10921639	178.952	175	119	255	3758	45.341	2.000	0.221	1.427
ID641952	641952	77	46.002	21.936	51.489	0	96	96	2	1	-10921639	222.619	231	138	255	4675	37.520	2.000	0.085	0.931
ID641955	641955	84	39.516	18.382	62.680	0	96	96	2	1	-10921639	217.381	223	135	255	4565	40.297	2.000	0.080	0.796
ID641954	641954	86	47.857	12.482	62.004	0	96	96	2	1	-10921639	163.762	156	106	255	3439	35.311	3.200	0.135	1.100
ID641956	641956	88	49.008	19.079	69.100	0	96	96	2	1	-10921639	201.619	201	140	255	4234	32.147	2.000	0.105	1.191
ID641945	641945	75	47.643	47.049	32.250	0	96	96	2	1	-10921639	150.476	140	90	220	3160	37.037	4.800	0.164	1.144
ID641944	641944	55	48.207	27.917	32.147	0	96	96	2	1	-10921639	231.476	247	175	255	4861	29.851	4.800	0.124	1.712
ID641947	641947	81	44.547	25.615	39.711	0	96	96	2	1	-10921639	220.810	255	138	255	4637	44.569	4.800	0.090	0.817
ID641946	641946	None	39.620	18.626	36.006	0	96	96	2	1	-10921639	190.095	185	143	252	3992	31.106	2.000	0.066	0.755
ID641949	641949	47	80.195	36.874	40.781	0	96	96	2	1	-10921639	202.905	191	159	255	4261	36.771	4.800	0.206	1.887
ID641948	641948	72	47.629	23.003	41.167	0	96	96	2	1	-10921639	240.429	255	164	255	5049	25.639	4.800	0.119	1.995
ID641951	641951	85	51.340	31.886	49.201	0	96	96	2	1	-10921639	162.333	159	111	236	3409	29.632	2.000	0.132	1.277
ID641950	641950	73	41.898	19.663	45.524	0	96	96	2	1	-10921639	207.762	217	162	255	4363	29.129	7.600	0.080	1.057
ID641937	641937	74	55.174	32.365	22.606	0	96	96	2	1	-10921639	213.429	223	138	255	4482	39.522	4.800	0.122	1.178
ID641936	641936	82	53.435	38.397	15.534	0	96	96	2	1	-10921639	157.524	159	98	215	3308	28.081	4.800	0.178	1.692
ID641939	641939	None	38.928	46.079	22.959	0	96	96	2	1	-10921639	102.286	98	53	146	2148	23.087	2.000	0.158	1.210
ID641938	641938	49	52.216	36.623	23.529	0	96	96	2	1	-10921639	213.952	223	154	255	4493	34.171	4.800	0.132	1.461
ID641941	641941	83	41.240	22.480	29.908	0	96	96	2	1	-10921639	193.571	191	127	255	4065	38.822	2.000	0.061	0.570
ID641940	641940	89	41.432	11.796	25.651	0	96	96	2	1	-10921639	152.143	148	100	228	3195	32.707	7.600	0.079	0.682
ID641943	641943	66	40.333	12.317	31.579	0	96	96	2	1	-10921639	181.905	180	119	236	3820	30.718	7.600	0.095	1.031
ID641942	641942	None	41.718	18.138	31.356	0	96	96	2	1	-10921639	200.000	199	143	255	4200	29.668	2.000	0.068	0.855
ID641993	641993	None	36.701	18.044	56.376	0	97	97	2	1	-10921639	238.286	252	188	255	5004	22.217	7.600	0.085	1.686
ID641992	641992	77	38.728	22.171	51.253	0	97	97	2	1	-10921639	238.286	255	180	255	5004	23.599	4.800	0.083	1.556
ID641995	641995	86	52.278	12.607	61.270	0	97	97	2	1	-10921639	188.238	185	127	244	3953	31.119	2.000	0.123	1.326
ID641994	641994	14	82.762	35.524	55.561	0	97	97	2	1	-10921639	173.381	185	90	255	3641	53.290	2.000	0.229	1.213
ID641997	641997	88	51.466	19.512	68.398	0	97	97	2	1	-10921639	185.190	180	124	255	3889	37.637	2.000	0.107	0.952
ID641996	641996	84	46.655	19.062	61.301	0	97	97	2	1	-10921639	227.762	241	154	255	4783	36.584	6.407	0.092	1.045
ID641985	641985	None	35.154	28.840	36.993	0	97	97	2	1	-10921639	210.857	209	156	255	4428	33.686	7.600	0.062	0.735
ID641984	641984	75	37.712	45.622	32.827	0	97	97	2	1	-10921639	146.762	148	90	183	3082	27.216	7.600	0.125	1.195
ID641987	641987	72	41.006	22.814	41.118	0	97	97	2	1	-10921639	244.857	255	207	255	5142	15.727	4.800	0.104	2.942
ID641986	641986	81	39.126	26.164	40.219	0	97	97	2	1	-10921639	229.714	241	177	255	4824	27.733	4.800	0.076	1.173
ID641989	641989	73	47.609	19.351	45.426	0	97	97	2	1	-10921639	199.476	204	130	255	4189	39.152	2.000	0.089	0.833
ID641988	641988	47	80.616	36.800	41.244	0	97	97	2	1	-10921639	211.143	217	151	255	4434	41.105	4.800	0.217	1.829
ID641991	641991	85	44.197	31.386	49.498	0	97	97	2	1	-10921639	151.286	143	87	212	3177	33.561	2.000	0.100	0.820
ID641990	641990	None	39.194	11.716	45.932	0	97	97	2	1	-10921639	119.238	111	82	180	2504	26.435	2.000	0.128	1.023
ID641977	641977	74	43.096	33.078	21.346	0	97	97	2	1	-10921639	203.190	207	114	255	4267	38.059	3.200	0.097	0.948
ID641976	641976	82	50.161	38.977	15.617	0	97	97	2	1	-10921639	147.429	154	95	196	3096	28.467	4.800	0.163	1.455
ID641979	641979	49	55.123	36.690	23.104	0	97	97	2	1	-10921639	210.857	215	132	255	4428	39.703	7.600	0.120	1.135
ID641978	641978	None	37.059	28.081	21.637	0	97	97	2	1	-10921639	135.286	127	90	225	2841	34.869	2.000	0.075	0.542
ID641981	641981	66	47.345	10.230	31.156	0	97	97	2	1	-10921639	184.714	196	124	236	3879	30.305	4.800	0.127	1.369
ID641980	641980	89	38.706	11.240	25.221	0	97	97	2	1	-10921639	134.571	127	79	207	2826	35.349	2.000	0.093	0.648
ID641983	641983	55	38.464	27.223	32.313	0	97	97	2	1	-10921639	234.762	255	151	255	4930	31.076	7.600	0.081	1.129
ID641982	641982	None	44.966	37.660	31.277	0	97	97	2	1	-10921639	156.810	164	95	220	3293	30.361	4.800	0.122	1.123
ID642025	642025	14	90.921	35.432	55.193	0	98	98	2	1	-10921639	179.238	172	111	255	3764	50.375	2.000	0.250	1.423
ID642024	642024	77	39.261	22.132	51.477	0	98	98	2	1	-10921639	231.810	255	156	255	4868	30.502	2.000	0.080	1.127
ID642027	642027	84	40.883	19.201	61.032	0	98	98	2	1	-10921639	235.381	241	183	255	4943	23.716	4.800	0.085	1.561
ID642026	642026	86	35.714	12.246	61.472	0	98	98	2	1	-10921639	159.476	167	92	204	3349	29.178	2.000	0.087	0.877
ID642028	642028	88	58.157	19.522	68.187	0	98	98	2	1	-10921639	189.810	177	138	255	3986	42.203	2.000	0.129	1.025
ID642017	642017	None	39.962	22.860	30.198	0	98	98	2	1	-10921639	215.762	223	148	255	4531	34.557	2.000	0.078	0.908
ID642016	642016	None	42.659	15.375	25.270	0	98	98	2	1	-10921639	159.476	164	106	228	3349	35.132	2.000	0.108	0.882
ID642019	642019	66	59.508	11.190	31.839	0	98	98	2	1	-10921639	198.762	209	140	244	4174	30.998	4.800	0.162	1.786
ID642018	642018	90	55.121	18.067	31.184	0	98	98	2	1	-10921639	198.524	201	127	255	4169	39.839	2.000	0.101	0.911
ID642021	642021	72	39.563	22.697	40.913	0	98	98	2	1	-10921639	241.048	255	167	255	5062	25.672	4.800	0.090	1.547
ID642020	642020	81	35.221	26.312	39.733	0	98	98	2	1	-10921639	225.286	247	127	255	4731	39.243	2.000	0.061	0.665
ID642023	642023	73	45.015	18.906	45.462	0	98	98	2	1	-10921639	220.429	223	175	255	4629	23.771	7.600	0.111	1.854
ID642022	642022	47	70.923	36.725	40.683	0	98	98	2	1	-10921639	213.095	215	154	255	4475	34.440	4.800	0.192	1.991
ID642013	642013	74	46.293	32.340	22.489	0	98	98	2	1	-10921639	215.905	212	156	255	4534	34.387	4.800	0.111	1.256
ID642012	642012	82	65.589	37.538	15.824	0	98	98	2	1	-10921639	172.667	170	103	255	3626	38.495	2.000	0.193	1.452
ID642015	642015	89	38.067	11.616	25.404	0	98	98	2	1	-10921639	151.571	154	90	212	3183	36.750	2.000	0.098	0.736
ID642014	642014	49	44.681	36.977	22.513	0	98	98	2	1	-10921639	190.952	193	108	255	4010	42.051	2.000	0.085	0.715
ID641999	641999	91	36.464	28.835	21.403	0	99	99	2	1	-10921639	147.095	154	82	204	3089	35.711	2.000	0.089	0.676
ID641998	641998	82	61.528	38.611	15.940	0	99	99	2	1	-10921639	157.000	154	108	228	3297	37.303	4.800	0.188	1.330
ID642009	642009	86	35.167	12.556	61.533	0	99	99	2	1	-10921639	162.524	167	98	207	3413	30.603	7.600	0.087	0.852
ID642008	642008	84	51.680	18.914	60.842	0	99	99	2	1	-10921639	214.619	225	132	255	4507	41.100	2.000	0.109	1.026
ID642011	642011	88	42.347	19.945	68.024	0	99	99	2	1	-10921639	189.524	191	140	255	3980	29.602	4.800	0.095	1.111
ID642010	642010	None	38.576	22.503	66.327	0	99	99	2	1	-10921639	181.667	175	127	241	3815	34.096	2.000	0.074	0.739
ID642001	642001	90	40.599	19.163	30.149	0	99	99	2	1	-10921639	188.429	199	116	244	3957	36.826	4.800	0.086	0.811
ID642000	642000	92	55.103	34.629	25.034	0	99	99	2	1	-10921639	217.381	215	180	255	4565	25.775	4.800	0.129	1.930
ID642003	642003	93	43.414	35.501	31.174	0	99	99	2	1	-10921639	165.810	164	111	244	3482	28.731	2.000	0.114	1.184
ID642002	642002	66	55.968	10.930	31.344	0	99	99	2	1	-10921639	202.619	207	156	255	4255	28.255	4.800	0.138	1.736
ID642005	642005	81	43.599	28.159	38.739	0	99	99	2	1	-10921639	230.667	255	143	255	4844	37.200	4.800	0.089	1.015
ID642004	642004	None	49.668	14.208	31.504	0	99	99	2	1	-10921639	208.905	220	130	255	4387	36.596	4.800	0.121	1.228
ID642007	642007	14	78.175	35.317	55.056	0	99	99	2	1	-10921639	185.810	175	132	255	3902	37.448	4.800	0.220	1.788
ID642006	642006	47	71.307	35.821	41.138	0	99	99	2	1	-10921639	200.143	199	146	255	4203	36.940	4.800	0.176	1.622
ID642029	642029	82	49.099	37.586	15.497	0	100	100	2	1	-10921639	144.476	146	79	196	3034	33.679	4.800	0.162	1.195
ID642031	642031	91	46.967	28.062	22.338	0	100	100	2	1	-10921639	147.381	143	77	225	3095	35.622	2.000	0.134	0.980
ID642030	642030	None	36.634	33.199	20.904	0	100	100	2	1	-10921639	175.952	180	98	255	3695	37.742	2.000	0.066	0.576
ID642041	642041	None	35.646	31.678	43.453	0	100	100	2	1	-10921639	171.571	167	114	255	3603	39.597	2.000	0.029	0.242
ID642040	642040	47	65.511	36.279	40.813	0	100	100	2	1	-10921639	207.381	207	164	255	4355	30.821	4.800	0.168	1.939
ID642043	642043	14	44.982	35.366	55.496	0	100	100	2	1	-10921639	154.619	159	98	201	3247	31.625	7.600	0.126	1.092
ID642042	642042	77	38.155	21.650	51.038	0	100	100	2	1	-10921639	233.667	255	167	255	4907	31.503	7.600	0.081	1.107
ID642045	642045	88	40.164	19.495	67.547	0	100	100	2	1	-10921639	172.381	167	98	255	3620	44.894	2.000	0.075	0.539
ID642044	642044	84	37.133	19.000	60.000	0	100	100	2	1	-10921639	230.571	241	183	255	4842	28.119	4.800	0.080	1.209
ID642046	642046	None	42.053	9.656	78.191	0	100	100	2	1	-10921639	151.333	143	116	196	3178	23.566	2.000	0.139	1.566
ID642033	642033	None	36.048	41.622	28.379	0	100	100	2	1	-10921639	132.952	138	71	191	2792	32.088	2.000	0.098	0.737
ID642032	642032	92	60.664	35.128	25.285	0	100	100	2	1	-10921639	216.238	215	167	255	4541	27.860	4.800	0.144	1.958
ID642035	642035	66	67.669	11.000	31.000	0	100	100	2	1	-10921639	216.286	220	154	255	4542	36.282	4.800	0.174	1.771
ID642034	642034	90	49.481	18.292	30.150	0	100	100	2	1	-10921639	204.381	207	148	252	4292	30.720	2.000	0.096	1.168
ID642037	642037	93	44.406	36.167	31.342	0	100	100	2	1	-10921639	156.095	159	111	201	3278	29.485	2.000	0.124	1.170
ID642036	642036	117	43.948	22.543	30.717	0	100	100	2	1	-10921639	223.667	220	151	255	4697	30.564	4.800	0.087	1.173
ID642039	642039	81	36.136	28.000	39.000	0	100	100	2	1	-10921639	235.476	255	167	255	4945	30.859	4.800	0.075	1.063
ID642038	642038	118	35.708	46.824	31.759	0	100	100	2	1	-10921639	125.429	122	79	177	2634	28.400	7.600	0.123	0.964
ID642057	642057	14	44.679	35.167	54.888	0	101	101	2	1	-10921639	157.000	162	116	209	3297	25.042	7.600	0.126	1.398
ID642056	642056	77	40.067	20.056	48.596	0	101	101	2	1	-10921639	228.524	225	170	255	4799	23.280	4.800	0.083	1.500
ID642051	642051	91	38.776	28.585	22.164	0	101	101	2	1	-10921639	150.762	154	100	196	3166	29.096	7.600	0.107	1.001
ID642050	642050	82	38.582	38.842	15.697	0	101	101	2	1	-10921639	137.762	138	90	172	2893	21.485	4.800	0.144	1.612
ID642053	642053	66	35.136	12.694	32.170	0	101	101	2	1	-10921639	167.143	170	122	223	3510	22.480	4.800	0.103	1.395
ID642052	642052	117	36.610	22.193	30.540	0	101	101	2	1	-10921639	197.714	193	143	249	4152	29.304	2.000	0.066	0.839
ID642055	642055	47	47.996	36.416	41.300	0	101	101	2	1	-10921639	181.000	177	151	220	3801	22.965	4.800	0.135	1.881
ID642054	642054	118	37.079	46.621	31.827	0	101	101	2	1	-10921639	120.667	119	82	164	2534	23.861	2.000	0.129	1.157
ID642049	642049	14	53.711	35.202	55.309	0	102	102	2	1	-10921639	163.095	162	124	217	3425	31.108	2.000	0.131	1.215
ID642048	642048	47	35.357	36.700	41.018	0	102	102	2	1	-10921639	146.238	156	98	183	3071	22.521	4.000	0.134	1.532
ID642047	642047	94	39.989	26.003	33.189	0	102	102	2	1	-10921639	232.000	244	172	255	4872	25.720	7.600	0.080	1.343
ID642059	642059	None	40.464	18.839	68.209	0	103	103	2	1	-10921639	169.238	175	124	231	3554	26.372	2.000	0.082	0.976
ID642058	642058	94	48.550	26.427	32.989	0	103	103	2	1	-10921639	212.714	217	159	255	4467	29.705	2.000	0.102	1.320
ID642062	642062	None	41.662	0.000	81.000	0	104	104	2	1	-10921639	173.048	167	138	220	3634	23.593	4.800	0.148	1.887
ID642061	642061	None	36.504	19.928	66.997	0	105	105	2	1	-10921639	198.524	196	164	241	4169	18.970	4.800	0.092	1.767
ID642060	642060	None	38.406	36.957	52.605	0	105	105	2	1	-10921639	143.952	143	100	193	3023	27.130	6.325	0.113	1.078
ID642064	642064	None	46.606	23.048	52.236	0	106	106	2	1	-10921639	170.762	164	132	228	3586	26.327	3.200	0.118	1.373
ID642063	642063	None	38.469	26.863	39.480	0	107	107	2	1	-10921639	175.381	170	132	231	3683	26.219	2.000	0.093	1.134
ID642065	642065	None	36.575	18.129	57.324	0	108	108	2	1	-10921639	150.143	148	108	207	3153	28.072	2.000	0.082	0.811
ID642067	642067	None	41.105	28.089	39.810	0	109	109	2	1	-10921639	176.952	180	122	217	3716	23.959	2.000	0.108	1.442
ID642066	642066	None	38.375	27.123	32.744	0	111	111	2	1	-10921639	145.571	140	98	177	3057	24.012	2.000	0.114	1.238
ID642068	642068	None	36.620	26.695	33.381	0	113	113	2	1	-10921639	140.333	148	100	175	2947	23.587	2.000	0.125	1.325
ID642069	642069	None	41.573	11.501	56.294	0	115	115	2	1	-10921639	141.952	140	111	180	2981	24.889	4.800	0.140	1.403
ID642072	642072	None	35.972	13.126	85.254	0	116	116	2	1	-10921639	153.952	151	111	204	3233	26.701	2.000	0.071	0.761
ID642071	642071	None	35.304	23.211	40.274	0	117	117	2	1	-10921639	125.905	124	77	199	2644	32.314	2.000	0.084	0.605
ID642070	642070	None	36.410	0.000	75.000	0	118	118	2	1	-10921639	169.905	172	119	209	3568	25.030	4.800	0.136	1.622
ID642073	642073	None	38.905	15.015	39.731	0	120	120	2	1	-10921639	137.190	138	100	188	2881	22.607	6.314	0.127	1.364
ID642074	642074	None	35.541	25.070	78.654	0	120	120	2	1	-10921639	143.905	140	106	183	3022	20.678	4.800	0.115	1.435
ID642077	642077	None	47.607	26.435	68.475	0	121	121	2	1	-10921639	145.095	143	100	199	3047	28.518	4.800	0.167	1.454
ID642076	642076	None	39.603	28.503	40.171	0	121	121	2	1	-10921639	144.381	146	106	199	3032	24.863	4.800	0.127	1.310
ID642075	642075	None	35.146	29.268	30.831	0	123	123	2	1	-10921639	108.810	106	74	180	2285	23.101	2.000	0.123	1.033
ID642078	642078	None	40.608	28.063	39.359	0	124	124	2	1	-10921639	134.000	132	103	175	2814	22.825	2.000	0.130	1.351
ID642081	642081	None	38.040	15.325	56.591	0	125	125	2	1	-10921639	123.619	116	69	180	2596	28.560	2.000	0.126	0.968
ID642080	642080	None	36.307	22.310	40.838	0	128	128	2	1	-10921639	131.619	124	100	180	2764	22.796	7.600	0.111	1.157
ID642079	642079	None	36.886	27.710	32.684	0	128	128	2	1	-10921639	126.714	127	79	177	2661	28.596	3.200	0.131	1.025
ID642082	642082	None	35.211	27.121	32.712	0	133	133	2	1	-10921639	121.667	119	85	175	2555	23.301	6.003	0.116	1.084
ID642083	642083	98	36.242	28.753	32.417	0	135	135	2	1	-10921639	122.048	119	79	185	2563	28.885	2.000	0.105	0.806
ID642085	642085	98	38.081	28.661	32.649	0	136	136	2	1	-10921639	134.476	135	100	180	2824	20.607	4.800	0.148	1.679
ID642086	642086	None	37.418	9.744	64.288	0	136	136	2	1	-10921639	122.381	116	82	175	2570	25.947	4.800	0.138	1.144
ID642087	642087	None	36.684	0.000	73.000	0	138	138	2	1	-10921639	154.286	154	126	215	3240	21.710	4.800	0.120	1.525
ID642084	642084	None	39.395	27.164	32.985	0	139	139	2	1	-10921639	111.905	106	77	162	2350	25.563	2.000	0.137	1.052
ID642089	642089	None	46.765	27.164	33.963	0	141	141	2	1	-10921639	137.333	132	103	188	2884	29.755	2.000	0.135	1.099
ID642090	642090	None	36.984	13.217	79.028	0	141	141	2	1	-10921639	175.333	177	143	228	3682	21.632	2.000	0.091	1.347
ID642088	642088	None	37.001	3.687	54.814	0	142	142	2	1	-10921639	145.905	148	103	201	3064	21.988	4.800	0.114	1.358
ID642092	642092	None	39.170	35.000	88.000	0	144	144	2	1	-10921639	126.429	119	92	180	2655	24.905	2.000	0.144	1.277
ID642091	642091	None	35.232	35.294	70.488	0	144	144	2	1	-10921639	129.000	127	87	167	2709	24.143	2.000	0.120	1.143
ID642093	642093	99	47.067	26.213	32.882	0	146	146	2	1	-10921639	149.857	151	98	193	3147	26.312	4.800	0.164	1.603
ID642099	642099	99	36.933	26.115	33.343	0	147	147	2	1	-10921639	139.429	138	95	196	2928	23.924	2.000	0.099	1.054
ID642098	642098	100	36.497	10.214	31.645	0	147	147	2	1	-10921639	100.952	98	63	167	2120	27.145	7.600	0.126	0.834
ID642101	642101	101	38.376	34.759	50.075	0	147	147	2	1	-10921639	137.333	140	95	180	2884	26.238	2.000	0.125	1.164
ID642100	642100	None	41.227	24.812	38.866	0	147	147	2	1	-10921639	135.619	135	74	177	2848	28.635	3.200	0.118	0.999
ID642139	642139	99	47.937	26.090	32.965	0	148	148	2	1	-10921639	161.571	156	116	204	3393	25.266	4.800	0.147	1.643
ID642138	642138	100	44.460	9.931	31.851	0	148	148	2	1	-10921639	109.619	108	74	175	2302	24.034	2.000	0.178	1.380
ID642141	642141	101	35.410	35.708	52.003	0	148	148	2	1	-10921639	146.238	143	103	204	3071	26.235	6.237	0.097	0.982
ID642140	642140	102	44.959	37.618	41.610	0	148	148	2	1	-10921639	135.905	130	90	180	2854	27.386	2.000	0.152	1.310
ID642097	642097	103	42.333	21.098	52.839	0	149	149	2	1	-10921639	160.286	159	114	233	3366	31.098	2.000	0.114	1.058
ID642096	642096	102	48.227	38.046	42.164	0	149	149	2	1	-10921639	111.667	100	71	183	2345	30.519	2.000	0.162	1.020
ID642095	642095	99	47.234	25.897	33.104	0	149	149	2	1	-10921639	164.238	164	122	223	3449	25.137	2.000	0.140	1.607
ID642094	642094	100	38.302	9.877	31.935	0	149	149	2	1	-10921639	112.190	119	69	143	2356	22.609	2.000	0.155	1.333
ID642115	642115	100	42.608	10.135	31.595	0	150	150	2	1	-10921639	117.429	111	71	175	2466	27.690	3.200	0.136	1.012
ID642114	642114	None	35.989	20.460	26.844	0	150	150	2	1	-10921639	109.857	106	69	162	2307	25.790	2.000	0.128	0.965
ID642117	642117	None	36.447	11.947	41.364	0	150	150	2	1	-10921639	116.286	114	71	162	2442	20.934	4.800	0.166	1.578
ID642116	642116	99	49.724	25.857	32.813	0	150	150	2	1	-10921639	153.857	159	108	212	3231	25.989	4.800	0.159	1.624
ID642119	642119	103	36.820	21.013	53.797	0	150	150	2	1	-10921639	154.238	156	116	212	3239	23.635	6.329	0.114	1.335
ID642118	642118	None	39.634	35.727	50.499	0	150	150	2	1	-10921639	145.048	140	85	207	3046	28.750	7.600	0.119	1.075
ID642105	642105	104	37.127	24.584	39.337	0	151	151	2	1	-10921639	130.381	132	85	185	2738	28.174	2.000	0.104	0.869
ID642104	642104	99	61.945	25.656	33.126	0	151	151	2	1	-10921639	161.429	162	106	231	3390	35.345	4.800	0.195	1.492
ID642107	642107	103	43.303	20.794	55.609	0	151	151	2	1	-10921639	143.048	138	90	220	3004	36.525	2.000	0.093	0.669
ID642106	642106	None	45.796	38.433	41.788	0	151	151	2	1	-10921639	123.476	122	71	185	2593	32.236	2.000	0.155	1.027
ID642103	642103	100	36.505	9.741	30.950	0	151	151	2	1	-10921639	118.190	111	79	159	2482	20.641	4.800	0.144	1.440
ID642102	642102	None	46.370	29.647	23.982	0	151	151	2	1	-10921639	150.619	154	114	196	3163	26.350	2.000	0.145	1.451
ID642113	642113	None	39.455	34.971	55.885	0	152	152	2	1	-10921639	119.952	116	71	191	2519	27.650	2.000	0.119	0.924
ID642112	642112	103	37.738	21.951	54.088	0	152	152	2	1	-10921639	164.000	162	116	217	3444	24.442	4.800	0.110	1.331
ID642109	642109	99	43.897	25.383	32.436	0	152	152	2	1	-10921639	147.190	151	100	207	3091	24.917	4.800	0.176	1.768
ID642108	642108	100	35.806	10.028	31.217	0	152	152	2	1	-10921639	121.381	122	79	177	2549	21.812	7.600	0.123	1.216
ID642111	642111	105	39.884	11.372	41.416	0	152	152	2	1	-10921639	136.714	132	108	196	2871	22.753	6.291	0.149	1.555
ID642110	642110	104	59.006	24.900	39.183	0	152	152	2	1	-10921639	157.238	156	108	223	3302	30.417	2.000	0.167	1.480
ID642121	642121	100	39.061	10.179	31.375	0	153	153	2	1	-10921639	118.905	116	82	167	2497	22.552	2.000	0.137	1.273
ID642120	642120	106	48.281	33.255	23.739	0	153	153	2	1	-10921639	171.381	172	114	209	3599	24.859	4.800	0.153	1.834
ID642123	642123	104	37.571	24.499	38.509	0	153	153	2	1	-10921639	130.524	127	79	185	2741	26.711	2.000	0.120	1.049
ID642122	642122	99	40.221	25.696	32.501	0	153	153	2	1	-10921639	138.476	138	103	185	2908	23.792	2.000	0.127	1.309
ID642125	642125	None	35.428	38.808	41.701	0	153	153	2	1	-10921639	116.619	116	79	164	2449	23.621	2.000	0.120	1.055
ID642124	642124	105	37.213	13.412	40.763	0	153	153	2	1	-10921639	132.619	135	87	199	2785	28.918	2.000	0.105	0.871
ID642127	642127	None	47.208	19.954	61.772	0	153	153	2	1	-10921639	162.143	151	124	247	3405	33.215	7.600	0.113	0.993
ID642126	642126	103	39.956	20.699	54.664	0	153	153	2	1	-10921639	169.238	164	116	236	3554	33.991	7.600	0.095	0.866
ID642137	642137	107	40.371	33.890	55.665	0	154	154	2	1	-10921639	119.810	116	71	164	2516	25.121	2.000	0.160	1.316
ID642136	642136	103	42.647	20.926	56.355	0	154	154	2	1	-10921639	162.524	159	111	220	3413	30.820	2.000	0.092	0.888
ID642129	642129	None	67.066	11.106	24.780	0	154	154	2	1	-10921639	133.286	132	66	225	2799	39.623	2.000	0.212	1.178
ID642128	642128	None	48.493	33.251	20.994	0	154	154	2	1	-10921639	143.810	143	87	212	3020	30.654	4.800	0.145	1.189
ID642131	642131	100	42.752	10.202	31.531	0	154	154	2	1	-10921639	117.238	114	69	180	2462	28.411	2.000	0.145	1.046
ID642130	642130	106	38.571	32.415	25.075	0	154	154	2	1	-10921639	157.810	164	111	193	3314	23.321	4.800	0.110	1.340
ID642133	642133	None	35.298	19.239	32.979	0	154	154	2	1	-10921639	109.619	103	77	167	2302	26.912	2.000	0.107	0.786
ID642132	642132	99	37.744	25.238	32.014	0	154	154	2	1	-10921639	143.905	138	106	183	3022	19.578	4.800	0.141	1.820
ID642135	642135	105	39.251	13.481	40.703	0	154	154	2	1	-10921639	134.905	130	100	212	2833	27.247	2.000	0.122	1.077
ID642134	642134	104	49.867	24.209	38.484	0	154	154	2	1	-10921639	133.762	132	71	204	2809	40.000	2.000	0.129	0.766
ID642185	642185	100	45.887	10.072	31.373	0	155	155	2	1	-10921639	125.714	119	90	172	2640	24.773	2.000	0.178	1.532
ID642184	642184	106	42.521	31.893	25.283	0	155	155	2	1	-10921639	151.143	143	108	220	3174	26.230	2.000	0.101	1.053
ID642187	642187	104	40.429	24.782	39.130	0	155	155	2	1	-10921639	136.714	130	100	196	2871	26.597	2.000	0.110	1.018
ID642186	642186	99	47.050	26.117	33.312	0	155	155	2	1	-10921639	170.429	170	124	217	3579	26.960	2.000	0.121	1.367
ID642189	642189	110	45.328	20.468	52.299	0	155	155	2	1	-10921639	180.381	180	132	228	3788	25.918	6.225	0.122	1.514
ID642188	642188	111	38.858	39.210	41.911	0	155	155	2	1	-10921639	143.286	143	100	191	3009	25.718	4.800	0.117	1.169
ID642190	642190	107	51.767	33.786	55.318	0	155	155	2	1	-10921639	127.857	122	79	225	2685	34.563	2.000	0.150	0.966
ID642143	642143	106	39.200	33.286	25.572	0	156	156	2	1	-10921639	164.762	164	114	201	3460	26.103	2.000	0.111	1.259
ID642142	642142	108	49.038	9.260	24.595	0	156	156	2	1	-10921639	110.905	98	69	193	2329	35.458	2.000	0.158	0.853
ID642145	642145	109	36.853	43.544	31.497	0	156	156	2	1	-10921639	103.571	100	66	159	2175	26.757	4.800	0.162	1.079
ID642144	642144	100	57.029	10.954	31.448	0	156	156	2	1	-10921639	139.095	146	82	185	2921	29.436	4.800	0.236	1.802
ID642147	642147	104	41.675	24.425	38.877	0	156	156	2	1	-10921639	133.714	124	85	201	2808	31.985	7.600	0.107	0.809
ID642146	642146	99	37.220	26.617	32.941	0	156	156	2	1	-10921639	167.381	167	122	212	3515	21.586	4.800	0.118	1.640
ID642149	642149	111	39.814	39.354	41.937	0	156	156	2	1	-10921639	126.381	124	79	196	2654	29.149	2.000	0.102	0.804
ID642148	642148	105	45.064	12.864	40.202	0	156	156	2	1	-10921639	130.048	127	92	191	2731	28.603	2.000	0.147	1.168
ID642151	642151	107	65.211	33.810	55.436	0	156	156	2	1	-10921639	136.381	124	79	228	2864	41.783	2.000	0.183	1.011
ID642150	642150	110	42.818	20.815	49.712	0	156	156	2	1	-10921639	170.905	172	124	223	3589	24.044	4.800	0.122	1.549
ID642153	642153	108	58.952	8.836	24.134	0	157	157	2	1	-10921639	120.857	106	85	204	2538	33.665	2.000	0.203	1.214
ID642152	642152	None	39.171	33.541	21.947	0	157	157	2	1	-10921639	154.619	154	108	223	3247	30.067	2.000	0.104	0.967
ID642155	642155	100	39.374	11.937	32.222	0	157	157	2	1	-10921639	128.714	132	79	167	2703	26.306	2.000	0.147	1.258
ID642154	642154	106	35.422	34.191	25.576	0	157	157	2	1	-10921639	160.952	164	114	212	3380	27.242	6.317	0.097	1.041
ID642157	642157	99	45.061	24.887	32.672	0	157	157	2	1	-10921639	154.714	167	111	185	3249	25.599	4.800	0.150	1.573
ID642156	642156	109	40.406	43.326	32.327	0	157	157	2	1	-10921639	126.524	127	71	183	2657	26.827	2.000	0.141	1.166
ID642159	642159	104	38.416	24.832	39.518	0	157	157	2	1	-10921639	128.571	127	79	183	2700	27.842	2.000	0.104	0.872
ID642158	642158	105	73.390	11.849	40.375	0	157	157	2	1	-10921639	160.143	154	106	249	3363	39.162	2.000	0.219	1.468
ID642161	642161	None	42.008	20.326	53.188	0	157	157	2	1	-10921639	185.952	185	143	223	3905	21.759	4.800	0.120	1.827
ID642160	642160	112	41.997	39.129	45.323	0	157	157	2	1	-10921639	146.714	146	100	185	3081	25.287	2.000	0.116	1.207
ID642163	642163	None	38.284	18.382	59.059	0	157	157	2	1	-10921639	153.429	156	111	193	3222	29.536	7.600	0.094	0.888
ID642162	642162	107	48.309	33.868	55.606	0	157	157	2	1	-10921639	132.333	130	90	196	2779	31.007	2.000	0.167	1.222
ID642191	642191	100	42.325	11.349	31.821	0	158	158	2	1	-10921639	145.476	143	106	196	3055	20.495	6.357	0.169	2.052
ID642193	642193	105	74.222	11.980	39.591	0	158	158	2	1	-10921639	164.857	162	92	255	3462	46.230	2.000	0.194	1.160
ID642192	642192	99	55.551	25.802	33.026	0	158	158	2	1	-10921639	164.048	156	127	223	3445	28.568	7.600	0.164	1.620
ID642195	642195	115	39.208	14.942	43.835	0	158	158	2	1	-10921639	147.381	151	103	220	3095	26.162	7.600	0.101	1.031
ID642194	642194	104	36.398	22.996	39.954	0	158	158	2	1	-10921639	131.286	124	85	196	2757	29.348	2.000	0.113	0.906
ID642197	642197	107	65.509	33.904	55.837	0	158	158	2	1	-10921639	150.857	143	95	225	3168	37.088	2.000	0.190	1.301
ID642196	642196	112	51.622	39.127	43.898	0	158	158	2	1	-10921639	160.048	154	108	207	3361	32.217	4.800	0.171	1.450
ID642169	642169	115	43.549	15.567	43.095	0	159	159	2	1	-10921639	145.000	135	98	220	3045	33.270	2.000	0.091	0.730
ID642168	642168	105	58.963	11.906	39.489	0	159	159	2	1	-10921639	147.905	135	92	241	3106	38.706	2.000	0.157	1.036
ID642171	642171	116	41.576	19.690	48.545	0	159	159	2	1	-10921639	186.714	188	122	231	3921	26.841	7.600	0.095	1.207
ID642170	642170	112	46.237	39.009	44.334	0	159	159	2	1	-10921639	168.810	172	124	201	3545	21.725	4.800	0.165	2.205
ID642172	642172	107	55.884	34.570	55.958	0	159	159	2	1	-10921639	117.238	106	61	212	2462	38.730	2.000	0.168	0.871
ID642165	642165	106	46.943	33.951	24.703	0	159	159	2	1	-10921639	174.238	170	132	236	3659	24.863	4.800	0.127	1.579
ID642164	642164	None	37.082	8.120	24.105	0	159	159	2	1	-10921639	97.905	100	58	143	2056	24.226	4.800	0.175	1.203
ID642167	642167	99	46.339	25.761	33.083	0	159	159	2	1	-10921639	151.762	143	122	209	3187	24.019	4.800	0.132	1.477
ID642166	642166	100	46.106	10.610	31.262	0	159	159	2	1	-10921639	144.810	146	98	196	3041	28.994	4.800	0.165	1.413
ID642173	642173	None	37.107	19.834	24.653	0	160	160	2	1	-10921639	127.000	124	98	188	2667	21.204	2.000	0.118	1.265
ID642175	642175	100	47.513	11.610	31.870	0	160	160	2	1	-10921639	140.476	138	77	199	2950	33.837	2.000	0.128	0.945
ID642174	642174	106	47.560	34.624	25.784	0	160	160	2	1	-10921639	167.381	167	108	220	3515	31.293	4.000	0.146	1.359
ID642177	642177	99	40.770	25.945	32.741	0	160	160	2	1	-10921639	157.000	154	119	204	3297	22.454	6.274	0.119	1.486
ID642176	642176	113	42.010	40.048	32.299	0	160	160	2	1	-10921639	147.429	146	95	185	3096	24.283	4.800	0.144	1.528
ID642179	642179	105	55.697	11.848	39.040	0	160	160	2	1	-10921639	123.619	108	82	241	2596	41.883	2.000	0.122	0.643
ID642178	642178	114	43.865	43.134	37.822	0	160	160	2	1	-10921639	131.381	132	92	188	2759	27.681	2.000	0.129	1.087
ID642181	642181	112	66.538	38.844	43.291	0	160	160	2	1	-10921639	154.238	146	103	247	3239	38.510	2.000	0.188	1.267
ID642180	642180	115	46.651	15.072	42.723	0	160	160	2	1	-10921639	140.714	143	95	215	2955	33.044	2.000	0.125	0.946
ID642183	642183	107	43.212	34.038	55.561	0	160	160	2	1	-10921639	125.429	127	82	183	2634	28.861	2.000	0.140	1.070
ID642182	642182	116	38.792	20.360	48.719	0	160	160	2	1	-10921639	189.333	201	122	231	3976	31.702	4.800	0.100	1.090
ID642217	642217	121	43.131	24.958	40.004	0	161	161	2	1	-10921639	144.429	148	100	199	3033	30.059	2.000	0.110	0.949
ID642216	642216	114	42.753	42.739	37.488	0	161	161	2	1	-10921639	129.524	124	90	196	2720	26.957	2.000	0.150	1.251
ID642219	642219	112	58.292	39.062	43.192	0	161	161	2	1	-10921639	162.667	156	108	247	3416	32.803	2.000	0.161	1.372
ID642218	642218	115	39.294	15.680	42.270	0	161	161	2	1	-10921639	138.095	138	100	209	2900	29.545	2.000	0.092	0.785
ID642221	642221	107	75.624	33.655	55.983	0	161	161	2	1	-10921639	146.619	135	71	255	3079	46.851	2.000	0.218	1.119
ID642220	642220	116	54.733	20.551	48.186	0	161	161	2	1	-10921639	182.000	180	119	255	3822	38.954	2.000	0.111	0.935
ID642211	642211	106	36.050	34.188	24.440	0	161	161	2	1	-10921639	176.333	180	124	220	3703	22.506	6.252	0.107	1.521
ID642210	642210	None	42.336	34.138	22.065	0	161	161	2	1	-10921639	150.286	156	95	199	3156	36.071	2.000	0.119	0.887
ID642213	642213	113	35.146	41.088	31.148	0	161	161	2	1	-10921639	123.857	116	92	183	2601	25.594	6.359	0.108	0.940
ID642212	642212	100	77.256	10.897	31.171	0	161	161	2	1	-10921639	167.429	167	103	255	3516	39.307	2.000	0.228	1.582
ID642215	642215	105	55.404	11.787	38.286	0	161	161	2	1	-10921639	134.857	124	79	228	2832	37.378	2.000	0.144	0.910
ID642214	642214	99	55.994	25.579	32.977	0	161	161	2	1	-10921639	165.857	159	114	225	3483	31.452	2.000	0.150	1.378
ID642201	642201	99	36.814	25.998	33.722	0	162	162	2	1	-10921639	162.190	159	127	209	3406	24.126	7.600	0.100	1.224
ID642200	642200	100	72.434	10.908	31.232	0	162	162	2	1	-10921639	168.571	156	103	228	3540	38.915	2.000	0.215	1.531
ID642203	642203	105	66.166	11.197	38.282	0	162	162	2	1	-10921639	156.857	148	111	244	3294	38.496	2.000	0.177	1.227
ID642202	642202	114	60.103	42.726	37.366	0	162	162	2	1	-10921639	147.429	140	100	207	3096	33.472	2.000	0.190	1.408
ID642205	642205	115	48.545	16.218	41.729	0	162	162	2	1	-10921639	151.714	143	98	225	3186	37.128	2.000	0.107	0.789
ID642204	642204	121	56.797	24.696	39.889	0	162	162	2	1	-10921639	162.571	156	111	228	3414	35.338	2.000	0.145	1.165
ID642207	642207	116	54.909	19.729	49.141	0	162	162	2	1	-10921639	195.381	188	151	255	4103	30.694	7.600	0.119	1.356
ID642206	642206	112	69.992	39.098	42.848	0	162	162	2	1	-10921639	172.810	164	111	255	3629	34.859	2.000	0.190	1.582
ID642209	642209	None	46.189	2.122	71.929	0	162	162	2	1	-10921639	177.238	170	138	228	3722	25.959	2.000	0.111	1.369
ID642208	642208	107	44.799	33.657	55.962	0	162	162	2	1	-10921639	127.286	124	82	175	2673	31.557	2.000	0.134	0.954
ID642199	642199	None	41.231	29.892	30.199	0	162	162	2	1	-10921639	151.429	146	111	215	3180	28.200	2.000	0.103	0.998
ID642198	642198	106	36.516	35.795	25.055	0	162	162	2	1	-10921639	155.381	159	103	204	3263	27.288	4.800	0.126	1.274
ID642223	642223	120	50.052	20.238	27.526	0	163	163	2	1	-10921639	167.095	170	106	220	3509	29.161	6.313	0.148	1.479
ID642222	642222	106	42.263	34.708	22.838	0	163	163	2	1	-10921639	158.524	156	90	217	3329	32.667	4.800	0.118	1.021
ID642233	642233	None	38.016	34.054	50.276	0	163	163	2	1	-10921639	125.810	122	87	183	2642	26.330	2.000	0.120	1.025
ID642232	642232	116	40.390	19.839	47.717	0	163	163	2	1	-10921639	164.857	164	130	223	3462	26.535	7.600	0.100	1.131
ID642235	642235	None	41.376	21.015	54.874	0	163	163	2	1	-10921639	177.095	167	122	231	3719	33.627	2.000	0.089	0.862
ID642234	642234	None	37.592	22.317	52.521	0	163	163	2	1	-10921639	184.333	183	132	244	3871	30.147	7.600	0.083	0.934
ID642237	642237	119	51.907	17.031	59.398	0	163	163	2	1	-10921639	185.476	191	132	244	3895	33.134	2.000	0.119	1.193
ID642236	642236	107	70.551	33.847	55.954	0	163	163	2	1	-10921639	163.571	159	92	247	3435	42.451	2.000	0.183	1.190
ID642239	642239	None	52.096	16.000	88.000	0	163	163	2	1	-10921639	168.571	164	114	233	3540	33.719	2.000	0.138	1.209
ID642238	642238	None	46.351	0.000	85.000	0	163	163	2	1	-10921639	194.810	193	156	244	4091	21.001	4.800	0.133	2.183
ID642225	642225	113	65.955	41.147	32.118	0	163	163	2	1	-10921639	168.810	156	127	247	3545	35.437	2.000	0.175	1.421
ID642224	642224	100	66.366	11.125	31.452	0	163	163	2	1	-10921639	176.905	175	116	247	3715	34.171	4.800	0.196	1.698
ID642227	642227	105	64.424	11.426	38.029	0	163	163	2	1	-10921639	146.857	127	95	244	3084	42.793	2.000	0.164	0.969
ID642226	642226	99	55.217	26.118	33.725	0	163	163	2	1	-10921639	167.476	164	103	244	3517	35.767	2.000	0.129	1.072
ID642229	642229	121	44.162	23.351	40.011	0	163	163	2	1	-10921639	158.810	162	106	225	3335	30.925	2.000	0.095	0.888
ID642228	642228	114	45.953	43.519	37.453	0	163	163	2	1	-10921639	143.095	140	92	196	3005	29.545	2.000	0.150	1.267
ID642231	642231	112	72.923	39.228	43.741	0	163	163	2	1	-10921639	175.476	172	111	255	3685	40.820	4.800	0.209	1.489
ID642230	642230	115	49.707	16.404	40.995	0	163	163	2	1	-10921639	154.048	143	98	244	3235	33.716	7.600	0.127	1.032
ID642265	642265	115	52.909	15.903	41.104	0	164	164	2	1	-10921639	170.000	170	122	239	3570	33.798	2.000	0.120	1.076
ID642264	642264	105	60.400	11.152	37.908	0	164	164	2	1	-10921639	159.714	148	103	244	3354	39.827	2.000	0.129	0.913
ID642267	642267	112	81.226	39.195	43.994	0	164	164	2	1	-10921639	194.000	191	122	255	4074	39.157	4.800	0.222	1.799
ID642266	642266	121	36.355	25.538	40.663	0	164	164	2	1	-10921639	155.714	162	103	207	3270	28.095	7.600	0.104	1.044
ID642269	642269	None	45.531	11.385	60.279	0	164	164	2	1	-10921639	138.000	135	87	207	2898	35.567	2.000	0.135	0.920
ID642268	642268	107	63.743	33.802	55.663	0	164	164	2	1	-10921639	165.286	159	100	244	3471	38.897	2.000	0.167	1.215
ID642270	642270	119	56.366	18.254	60.315	0	164	164	2	1	-10921639	178.429	177	124	244	3747	29.267	4.800	0.161	1.691
ID642257	642257	106	42.266	33.759	23.458	0	164	164	2	1	-10921639	174.238	170	116	236	3659	32.825	7.600	0.109	1.040
ID642259	642259	100	63.881	10.344	31.326	0	164	164	2	1	-10921639	172.190	172	114	239	3616	36.757	4.800	0.191	1.502
ID642258	642258	120	43.439	21.048	29.095	0	164	164	2	1	-10921639	151.381	148	103	212	3179	31.495	2.000	0.116	1.002
ID642261	642261	113	63.401	41.493	32.048	0	164	164	2	1	-10921639	163.048	154	100	225	3424	37.176	2.000	0.176	1.314
ID642260	642260	None	38.547	35.832	31.865	0	164	164	2	1	-10921639	135.667	132	87	180	2849	27.396	2.000	0.101	0.912
ID642263	642263	114	80.809	43.741	37.048	0	164	164	2	1	-10921639	156.000	154	87	244	3276	47.993	2.000	0.233	1.229
ID642262	642262	99	56.100	25.922	33.968	0	164	164	2	1	-10921639	166.810	167	114	236	3503	31.695	2.000	0.153	1.393
ID642249	642249	115	61.249	16.234	40.743	0	165	165	2	1	-10921639	166.000	159	111	255	3486	38.169	2.000	0.148	1.124
ID642248	642248	105	69.664	11.144	37.868	0	165	165	2	1	-10921639	167.762	156	108	255	3523	42.839	2.000	0.159	1.074
ID642251	642251	None	39.215	34.121	40.857	0	165	165	2	1	-10921639	131.048	130	90	199	2752	30.069	2.000	0.098	0.778
ID642250	642250	None	47.514	22.016	40.889	0	165	165	2	1	-10921639	160.810	156	111	228	3377	31.709	2.000	0.093	0.861
ID642253	642253	107	73.310	34.113	56.157	0	165	165	2	1	-10921639	171.619	164	116	255	3604	36.624	2.000	0.201	1.567
ID642252	642252	112	44.594	39.812	42.791	0	165	165	2	1	-10921639	151.905	154	90	196	3190	27.826	4.800	0.145	1.381
ID642255	642255	None	38.826	0.000	72.000	0	165	165	2	1	-10921639	137.333	143	94	199	2884	26.422	2.000	0.142	1.292
ID642254	642254	119	49.740	18.787	60.759	0	165	165	2	1	-10921639	159.667	164	100	228	3353	34.850	2.000	0.123	1.007
ID642241	642241	None	38.536	6.924	26.182	0	165	165	2	1	-10921639	106.429	106	58	193	2235	30.056	2.000	0.117	0.741
ID642240	642240	106	42.562	33.878	22.388	0	165	165	2	1	-10921639	153.571	154	71	223	3225	39.530	2.000	0.103	0.723
ID642243	642243	120	56.881	20.770	28.096	0	165	165	2	1	-10921639	158.048	140	108	239	3319	40.986	2.000	0.108	0.750
ID642242	642242	None	38.905	33.361	26.106	0	165	165	2	1	-10921639	180.524	175	143	225	3791	24.134	2.000	0.095	1.298
ID642245	642245	113	50.502	41.335	31.776	0	165	165	2	1	-10921639	142.190	132	82	204	2986	32.221	2.000	0.150	1.154
ID642244	642244	100	59.341	10.763	31.757	0	165	165	2	1	-10921639	163.429	162	116	231	3432	37.133	2.000	0.167	1.257
ID642247	642247	114	78.055	43.607	36.975	0	165	165	2	1	-10921639	142.476	130	82	252	2992	51.560	2.000	0.216	0.982
ID642246	642246	99	60.932	26.073	34.162	0	165	165	2	1	-10921639	179.143	172	132	255	3762	32.038	7.600	0.158	1.524
ID642256	642256	None	37.478	3.012	84.186	0	165	165	2	1	-10921639	157.143	159	103	201	3300	24.567	2.000	0.103	1.197
ID642283	642283	106	54.908	34.133	24.113	0	166	166	2	1	-10921639	186.857	188	119	241	3924	32.581	7.600	0.142	1.430
ID642285	642285	100	38.303	10.052	31.184	0	166	166	2	1	-10921639	146.333	146	98	199	3073	25.435	7.600	0.102	1.065
ID642284	642284	120	42.554	21.041	28.172	0	166	166	2	1	-10921639	158.238	162	122	196	3323	20.386	7.600	0.144	1.955
ID642287	642287	99	46.308	26.024	34.151	0	166	166	2	1	-10921639	166.381	167	130	228	3494	26.703	7.600	0.122	1.353
ID642286	642286	113	43.284	41.437	31.502	0	166	166	2	1	-10921639	131.476	127	87	199	2761	31.505	2.000	0.109	0.819
ID642296	642296	119	52.546	17.825	59.540	0	166	166	2	1	-10921639	183.810	188	130	231	3860	30.626	4.800	0.154	1.601
ID642289	642289	105	63.546	11.319	37.802	0	166	166	2	1	-10921639	147.810	132	100	244	3104	44.085	2.000	0.163	0.940
ID642288	642288	114	74.493	43.309	37.119	0	166	166	2	1	-10921639	159.905	151	90	255	3358	42.463	2.000	0.199	1.250
ID642291	642291	None	47.410	40.029	45.703	0	166	166	2	1	-10921639	146.571	146	95	231	3078	34.288	2.000	0.120	0.913
ID642290	642290	112	39.119	38.863	42.501	0	166	166	2	1	-10921639	149.429	154	69	207	3138	33.540	3.200	0.119	0.945
ID642293	642293	None	36.326	20.657	54.795	0	166	166	2	1	-10921639	172.000	172	116	223	3612	32.630	2.000	0.064	0.631
ID642292	642292	125	35.574	19.703	52.405	0	166	166	2	1	-10921639	185.095	185	146	223	3887	21.916	6.326	0.100	1.529
ID642295	642295	135	38.738	11.427	60.191	0	166	166	2	1	-10921639	119.000	108	82	188	2499	28.929	2.000	0.125	0.911
ID642294	642294	107	72.798	33.902	56.145	0	166	166	2	1	-10921639	176.143	164	124	255	3699	39.297	2.000	0.179	1.361
ID642313	642313	127	38.498	30.696	28.970	0	167	167	2	1	-10921639	161.048	162	106	225	3382	32.684	2.000	0.086	0.784
ID642312	642312	126	44.332	7.262	26.682	0	167	167	2	1	-10921639	124.714	127	74	170	2619	29.653	2.000	0.159	1.156
ID642315	642315	100	35.660	11.000	32.348	0	167	167	2	1	-10921639	143.952	146	100	196	3023	26.588	4.800	0.114	1.104
ID642314	642314	113	57.787	40.816	31.158	0	167	167	2	1	-10921639	146.095	135	90	228	3068	36.988	2.000	0.174	1.172
ID642317	642317	105	39.019	12.354	37.233	0	167	167	2	1	-10921639	148.238	151	95	204	3113	30.010	2.000	0.118	1.041
ID642316	642316	99	47.004	26.586	34.089	0	167	167	2	1	-10921639	181.333	180	124	236	3808	30.070	2.000	0.110	1.192
ID642319	642319	124	50.260	25.194	39.731	0	167	167	2	1	-10921639	178.524	185	103	239	3749	37.884	4.800	0.131	1.092
ID642318	642318	114	57.597	42.869	36.955	0	167	167	2	1	-10921639	127.714	124	77	228	2682	37.534	2.000	0.170	0.990
ID642311	642311	106	64.554	33.629	23.549	0	167	167	2	1	-10921639	195.190	193	116	255	4099	38.472	6.387	0.154	1.356
ID642310	642310	128	41.776	27.958	23.366	0	167	167	2	1	-10921639	148.762	146	95	207	3124	30.736	2.000	0.124	1.069
ID642321	642321	125	67.188	19.103	51.005	0	167	167	2	1	-10921639	194.048	196	116	255	4075	39.423	6.368	0.170	1.429
ID642320	642320	112	60.368	38.989	43.731	0	167	167	2	1	-10921639	157.286	159	87	239	3303	39.267	2.000	0.171	1.167
ID642323	642323	119	51.507	17.052	58.722	0	167	167	2	1	-10921639	178.095	167	119	241	3740	33.063	7.600	0.124	1.189
ID642322	642322	107	59.495	33.898	55.466	0	167	167	2	1	-10921639	175.857	167	114	247	3693	34.133	4.800	0.154	1.372
ID642325	642325	None	41.486	11.882	80.040	0	167	167	2	1	-10921639	187.238	185	151	228	3932	22.816	6.358	0.095	1.424
ID642324	642324	135	47.349	10.994	59.756	0	167	167	2	1	-10921639	126.619	124	63	207	2659	33.251	2.000	0.140	0.934
ID642327	642327	None	37.297	1.021	83.668	0	167	167	2	1	-10921639	175.429	164	127	217	3684	27.277	6.324	0.119	1.372
ID642326	642326	None	41.874	18.970	80.752	0	167	167	2	1	-10921639	158.571	154	130	225	3330	25.355	2.000	0.106	1.201
ID642369	642369	123	35.649	15.970	40.438	0	168	168	2	1	-10921639	147.190	135	106	207	3091	30.558	2.000	0.058	0.524
ID642368	642368	105	45.382	12.469	37.975	0	168	168	2	1	-10921639	135.333	135	82	225	2842	36.380	2.000	0.112	0.752
ID642371	642371	112	51.143	39.282	42.843	0	168	168	2	1	-10921639	164.381	167	127	201	3452	24.295	4.800	0.171	1.975
ID642370	642370	124	47.042	24.783	39.848	0	168	168	2	1	-10921639	191.619	201	127	225	4024	30.047	4.800	0.121	1.375
ID642373	642373	None	35.816	33.995	50.262	0	168	168	2	1	-10921639	132.857	132	79	209	2790	32.390	2.000	0.053	0.412
ID642372	642372	125	48.314	18.867	50.440	0	168	168	2	1	-10921639	187.476	191	122	255	3937	35.149	4.800	0.112	1.078
ID642375	642375	119	41.397	17.632	59.803	0	168	168	2	1	-10921639	161.905	159	106	207	3400	27.055	7.600	0.135	1.422
ID642374	642374	107	63.705	33.624	55.247	0	168	168	2	1	-10921639	161.619	159	100	244	3394	40.687	2.000	0.163	1.113
ID642361	642361	126	43.836	7.567	26.318	0	168	168	2	1	-10921639	122.095	116	85	185	2564	29.848	2.000	0.141	1.012
ID642360	642360	106	55.073	33.602	24.198	0	168	168	2	1	-10921639	194.000	196	132	255	4074	35.057	4.800	0.135	1.313
ID642363	642363	127	41.260	30.746	28.907	0	168	168	2	1	-10921639	161.190	159	92	241	3385	44.158	2.000	0.080	0.543
ID642362	642362	120	37.611	20.947	28.820	0	168	168	2	1	-10921639	146.857	146	100	196	3084	25.941	7.600	0.096	0.991
ID642365	642365	100	35.945	10.299	31.753	0	168	168	2	1	-10921639	134.667	138	71	177	2828	27.293	2.000	0.106	0.947
ID642364	642364	113	56.271	40.850	30.919	0	168	168	2	1	-10921639	143.000	138	106	225	3003	34.294	2.000	0.158	1.140
ID642367	642367	114	68.720	43.032	37.065	0	168	168	2	1	-10921639	152.143	143	98	255	3195	40.460	2.000	0.184	1.169
ID642366	642366	99	46.644	25.861	34.131	0	168	168	2	1	-10921639	175.667	172	130	239	3689	32.728	2.000	0.102	0.992
ID642359	642359	128	50.548	27.873	23.794	0	168	168	2	1	-10921639	155.429	148	90	236	3264	35.722	2.000	0.107	0.843
ID642345	642345	119	49.320	18.749	60.148	0	169	169	2	1	-10921639	184.429	177	130	241	3873	31.792	6.360	0.125	1.289
ID642344	642344	107	55.502	33.796	55.170	0	169	169	2	1	-10921639	157.571	148	122	233	3309	30.631	2.000	0.141	1.269
ID642337	642337	105	44.189	13.377	37.999	0	169	169	2	1	-10921639	136.000	135	55	212	2856	36.553	2.000	0.097	0.658
ID642336	642336	114	73.974	42.862	37.394	0	169	169	2	1	-10921639	162.429	156	87	252	3411	47.236	2.000	0.199	1.143
ID642339	642339	124	45.644	24.452	39.288	0	169	169	2	1	-10921639	183.857	196	100	225	3861	35.819	4.800	0.110	1.017
ID642338	642338	None	41.463	28.015	38.109	0	169	169	2	1	-10921639	181.381	175	127	255	3809	32.445	7.600	0.079	0.819
ID642341	642341	112	55.024	39.607	42.744	0	169	169	2	1	-10921639	177.476	183	106	241	3727	34.896	4.800	0.184	1.577
ID642340	642340	123	36.609	15.876	40.650	0	169	169	2	1	-10921639	137.714	135	100	231	2892	32.826	7.600	0.051	0.405
ID642343	642343	125	42.759	19.158	51.671	0	169	169	2	1	-10921639	188.095	191	106	241	3950	38.373	2.000	0.090	0.810
ID642342	642342	None	36.765	19.863	49.307	0	169	169	2	1	-10921639	184.048	183	130	247	3865	29.661	7.600	0.072	0.839
ID642329	642329	106	53.762	34.066	23.646	0	169	169	2	1	-10921639	197.476	199	132	255	4147	35.459	2.000	0.114	1.142
ID642328	642328	128	43.868	28.639	23.469	0	169	169	2	1	-10921639	165.667	177	92	217	3479	38.739	2.000	0.109	0.838
ID642331	642331	127	40.696	31.950	26.887	0	169	169	2	1	-10921639	194.429	185	140	252	4083	27.369	7.600	0.085	1.111
ID642330	642330	126	49.610	7.729	26.126	0	169	169	2	1	-10921639	109.810	106	55	191	2306	32.084	2.000	0.169	0.990
ID642333	642333	113	39.616	40.607	31.121	0	169	169	2	1	-10921639	134.095	138	90	201	2816	28.976	2.000	0.126	1.033
ID642332	642332	120	35.649	20.823	29.705	0	169	169	2	1	-10921639	165.857	167	124	209	3483	23.772	7.600	0.102	1.291
ID642335	642335	99	52.895	25.849	33.675	0	169	169	2	1	-10921639	196.238	196	138	255	4121	38.089	2.000	0.098	0.921
ID642334	642334	100	48.887	10.841	31.841	0	169	169	2	1	-10921639	134.667	132	90	188	2828	28.002	2.000	0.176	1.437
ID642347	642347	106	52.516	33.898	24.223	0	170	170	2	1	-10921639	190.905	196	103	255	4009	42.189	2.000	0.118	0.954
ID642346	642346	128	41.500	28.661	23.391	0	170	170	2	1	-10921639	172.524	175	114	223	3623	34.874	2.000	0.108	0.967
ID642349	642349	127	49.448	31.152	28.126	0	170	170	2	1	-10921639	193.952	183	140	255	4073	35.001	7.600	0.094	0.952
ID642348	642348	126	52.123	6.609	25.638	0	170	170	2	1	-10921639	126.952	116	82	183	2666	28.640	2.000	0.194	1.439
ID642351	642351	114	56.919	42.670	37.251	0	170	170	2	1	-10921639	161.571	148	103	236	3393	37.396	2.000	0.149	1.120
ID642350	642350	99	51.550	25.260	33.349	0	170	170	2	1	-10921639	186.810	180	124	255	3923	38.106	3.200	0.117	1.028
ID642353	642353	124	44.518	23.518	39.690	0	170	170	2	1	-10921639	180.905	177	130	233	3799	29.273	4.800	0.133	1.446
ID642352	642352	105	37.827	13.729	37.825	0	170	170	2	1	-10921639	153.381	148	103	217	3221	27.692	2.000	0.077	0.789
ID642355	642355	125	48.101	19.069	50.943	0	170	170	2	1	-10921639	171.333	183	95	228	3598	38.953	2.000	0.124	0.968
ID642354	642354	112	49.566	39.106	44.014	0	170	170	2	1	-10921639	162.476	172	106	217	3412	33.694	4.800	0.157	1.307
ID642357	642357	107	43.900	34.366	56.436	0	170	170	2	1	-10921639	164.381	175	103	199	3452	25.404	3.200	0.132	1.512
ID642356	642356	None	42.087	21.041	56.014	0	170	170	2	1	-10921639	177.571	180	111	244	3729	34.743	2.000	0.090	0.842
ID642358	642358	119	46.489	18.097	59.402	0	170	170	2	1	-10921639	180.000	175	148	217	3780	21.457	7.600	0.141	2.078
ID642281	642281	107	61.445	33.885	55.224	0	171	171	2	1	-10921639	166.238	159	106	239	3491	37.900	2.000	0.142	1.088
ID642280	642280	125	51.744	19.101	51.144	0	171	171	2	1	-10921639	209.476	220	130	255	4399	33.206	4.800	0.120	1.354
ID642282	642282	119	46.583	19.772	59.875	0	171	171	2	1	-10921639	182.476	185	119	233	3832	33.907	2.000	0.120	1.156
ID642271	642271	126	56.210	6.976	25.356	0	171	171	2	1	-10921639	109.619	98	55	183	2302	37.259	2.000	0.203	0.992
ID642273	642273	127	47.193	30.829	28.888	0	171	171	2	1	-10921639	192.048	188	116	255	4033	42.961	4.800	0.109	0.877
ID642272	642272	106	48.661	33.626	24.811	0	171	171	2	1	-10921639	211.667	217	146	255	4445	34.706	6.145	0.113	1.240
ID642275	642275	None	36.784	40.674	30.988	0	171	171	2	1	-10921639	135.524	138	90	193	2846	24.919	4.800	0.131	1.263
ID642274	642274	120	39.018	21.211	29.830	0	171	171	2	1	-10921639	162.857	164	111	215	3420	27.569	2.000	0.092	0.991
ID642277	642277	114	56.373	41.877	37.760	0	171	171	2	1	-10921639	152.095	143	103	231	3194	35.043	2.000	0.155	1.164
ID642276	642276	105	40.108	13.730	38.289	0	171	171	2	1	-10921639	149.000	140	116	212	3129	25.784	2.000	0.091	0.965
ID642279	642279	112	67.854	39.294	44.821	0	171	171	2	1	-10921639	161.905	154	66	244	3400	53.398	2.000	0.180	0.923
ID642278	642278	124	59.608	23.244	40.175	0	171	171	2	1	-10921639	224.333	239	164	255	4711	33.810	7.600	0.147	1.705
ID642305	642305	None	35.867	20.839	47.947	0	172	172	2	1	-10921639	194.810	196	156	233	4091	24.174	4.800	0.080	1.200
ID642304	642304	112	71.619	39.324	43.496	0	172	172	2	1	-10921639	186.286	185	111	255	3912	45.284	2.000	0.189	1.309
ID642307	642307	107	62.851	33.668	55.276	0	172	172	2	1	-10921639	157.524	156	95	225	3308	37.214	2.000	0.182	1.301
ID642306	642306	125	49.260	20.198	53.261	0	172	172	2	1	-10921639	226.238	231	162	255	4751	28.588	4.800	0.116	1.644
ID642309	642309	119	46.764	20.036	60.368	0	172	172	2	1	-10921639	170.857	177	90	231	3588	31.800	2.000	0.113	1.094
ID642308	642308	None	53.136	14.581	58.320	0	172	172	2	1	-10921639	187.333	177	146	255	3934	29.172	2.000	0.125	1.430
ID642297	642297	126	42.221	7.302	24.130	0	172	172	2	1	-10921639	110.762	103	66	172	2326	31.528	7.600	0.157	0.956
ID642299	642299	120	41.759	20.992	28.247	0	172	172	2	1	-10921639	165.048	167	103	212	3466	30.556	7.600	0.123	1.182
ID642298	642298	106	50.797	33.084	24.740	0	172	172	2	1	-10921639	222.524	228	170	255	4673	30.166	6.280	0.110	1.458
ID642301	642301	105	44.162	13.990	38.481	0	172	172	2	1	-10921639	150.571	151	103	231	3162	31.339	2.000	0.121	1.039
ID642300	642300	99	48.714	25.873	33.945	0	172	172	2	1	-10921639	190.810	196	127	255	4007	34.969	2.000	0.100	0.994
ID642303	642303	124	54.271	24.872	39.617	0	172	172	2	1	-10921639	209.857	217	138	255	4407	36.417	4.800	0.126	1.286
ID642302	642302	114	67.994	41.746	37.523	0	172	172	2	1	-10921639	170.619	167	106	255	3583	43.388	2.000	0.168	1.129
ID642377	642377	106	51.262	32.886	24.978	0	173	173	2	1	-10921639	215.095	209	167	255	4517	29.341	6.276	0.115	1.509
ID642376	642376	126	39.017	6.883	23.711	0	173	173	2	1	-10921639	108.429	103	61	162	2277	27.186	2.000	0.141	0.985
ID642379	642379	99	56.836	26.135	34.121	0	173	173	2	1	-10921639	221.190	225	156	255	4645	28.462	7.600	0.138	1.883
ID642378	642378	127	36.515	30.996	28.923	0	173	173	2	1	-10921639	182.048	185	106	239	3823	38.772	7.600	0.063	0.556
ID642381	642381	105	37.850	13.891	38.256	0	173	173	2	1	-10921639	141.048	140	98	199	2962	25.277	2.000	0.105	1.058
ID642380	642380	114	69.231	42.084	37.490	0	173	173	2	1	-10921639	166.667	154	106	255	3500	45.257	2.000	0.169	1.063
ID642383	642383	129	43.869	18.716	41.950	0	173	173	2	1	-10921639	198.619	209	151	255	4171	29.205	2.000	0.092	1.149
ID642382	642382	124	37.553	24.386	40.245	0	173	173	2	1	-10921639	202.286	204	148	236	4248	21.258	4.800	0.093	1.624
ID642385	642385	112	70.932	39.309	43.713	0	173	173	2	1	-10921639	172.238	164	111	239	3617	44.227	2.000	0.223	1.418
ID642384	642384	None	37.533	14.217	43.891	0	173	173	2	1	-10921639	141.381	135	79	220	2969	36.590	2.000	0.079	0.567
ID642387	642387	107	63.971	34.166	55.360	0	173	173	2	1	-10921639	158.714	154	108	225	3333	32.684	2.000	0.191	1.560
ID642386	642386	125	49.159	19.742	51.821	0	173	173	2	1	-10921639	239.000	249	183	255	5019	20.174	4.800	0.131	2.736
ID642389	642389	None	37.339	8.501	68.543	0	173	173	2	1	-10921639	126.286	124	90	193	2652	31.853	2.000	0.082	0.600
ID642388	642388	119	51.467	19.928	60.653	0	173	173	2	1	-10921639	166.381	170	108	241	3494	38.256	4.800	0.136	1.039
ID642390	642390	None	39.060	0.000	84.000	0	173	173	2	1	-10921639	147.095	143	111	223	3089	26.438	2.000	0.119	1.181
ID642393	642393	131	37.338	23.629	31.238	0	174	174	2	1	-10921639	218.095	217	172	255	4580	24.234	4.800	0.094	1.544
ID642392	642392	127	46.935	30.784	29.180	0	174	174	2	1	-10921639	205.095	215	124	255	4307	39.333	2.000	0.079	0.766
ID642395	642395	99	46.621	26.115	33.398	0	174	174	2	1	-10921639	230.667	231	175	255	4844	23.540	6.313	0.102	1.819
ID642394	642394	None	35.963	39.995	31.276	0	174	174	2	1	-10921639	124.048	119	85	177	2605	25.748	2.000	0.104	0.906
ID642397	642397	129	50.005	20.181	42.436	0	174	174	2	1	-10921639	203.810	201	138	255	4280	35.116	4.800	0.120	1.246
ID642396	642396	114	64.070	41.860	37.911	0	174	174	2	1	-10921639	152.857	138	106	239	3210	40.379	2.000	0.159	1.040
ID642399	642399	125	51.675	18.976	51.820	0	174	174	2	1	-10921639	216.857	225	151	255	4554	35.080	4.800	0.113	1.257
ID642398	642398	112	79.779	39.189	43.409	0	174	174	2	1	-10921639	185.667	175	111	255	3899	42.374	2.000	0.213	1.536
ID642401	642401	119	58.356	19.104	60.047	0	174	174	2	1	-10921639	186.619	188	124	233	3919	30.308	4.800	0.152	1.624
ID642400	642400	107	61.365	33.735	55.088	0	174	174	2	1	-10921639	152.048	140	111	215	3193	33.206	2.000	0.183	1.415
ID642391	642391	106	45.037	32.980	25.694	0	174	174	2	1	-10921639	217.143	215	177	255	4560	28.399	2.000	0.092	1.286
ID642409	642409	124	48.963	24.839	40.087	0	175	175	2	1	-10921639	223.952	233	164	255	4703	27.200	4.800	0.109	1.625
ID642408	642408	114	79.119	41.888	37.773	0	175	175	2	1	-10921639	165.667	151	108	255	3479	45.583	2.000	0.210	1.261
ID642411	642411	129	37.434	20.339	43.355	0	175	175	2	1	-10921639	186.619	193	108	244	3919	40.012	2.000	0.079	0.679
ID642410	642410	112	80.442	38.934	43.393	0	175	175	2	1	-10921639	183.333	185	103	252	3850	43.157	2.000	0.223	1.548
ID642413	642413	107	66.427	33.828	56.142	0	175	175	2	1	-10921639	158.619	151	98	255	3331	44.325	2.000	0.178	1.081
ID642412	642412	125	47.954	19.970	51.432	0	175	175	2	1	-10921639	202.619	204	154	244	4255	29.917	4.800	0.135	1.608
ID642414	642414	119	59.631	18.485	58.975	0	175	175	2	1	-10921639	190.571	196	119	255	4002	35.855	4.800	0.151	1.392
ID642403	642403	106	48.084	33.342	25.554	0	175	175	2	1	-10921639	207.619	209	154	255	4360	26.971	4.800	0.115	1.588
ID642402	642402	130	37.985	30.261	24.178	0	175	175	2	1	-10921639	185.381	201	119	228	3893	32.360	7.600	0.078	0.827
ID642405	642405	127	35.210	30.001	30.389	0	175	175	2	1	-10921639	171.238	172	108	225	3596	29.227	2.000	0.060	0.665
ID642404	642404	131	37.668	21.393	29.859	0	175	175	2	1	-10921639	169.286	164	122	228	3555	30.709	7.600	0.078	0.794
ID642407	642407	99	41.267	26.335	33.577	0	175	175	2	1	-10921639	205.429	204	130	255	4314	31.679	2.000	0.080	0.959
ID642406	642406	132	40.485	11.618	32.038	0	175	175	2	1	-10921639	149.857	148	122	180	3147	19.085	4.800	0.148	2.025
ID642415	642415	None	37.389	6.205	21.105	0	176	176	2	1	-10921639	91.238	85	55	143	1916	25.420	2.000	0.144	0.903
ID642425	642425	112	72.590	38.984	42.800	0	176	176	2	1	-10921639	192.905	191	124	255	4051	35.759	4.800	0.208	1.858
ID642424	642424	124	55.863	25.030	40.160	0	176	176	2	1	-10921639	217.524	215	180	255	4568	24.275	4.800	0.138	2.175
ID642427	642427	107	63.237	33.649	55.598	0	176	176	2	1	-10921639	170.048	159	111	255	3571	40.773	4.800	0.169	1.206
ID642426	642426	125	52.864	20.677	53.786	0	176	176	2	1	-10921639	205.952	201	122	255	4325	40.789	2.000	0.107	0.978
ID642429	642429	119	39.940	17.703	59.056	0	176	176	2	1	-10921639	176.476	177	127	236	3706	26.040	6.149	0.098	1.205
ID642428	642428	133	39.440	12.934	58.290	0	176	176	2	1	-10921639	147.667	148	98	193	3101	28.796	4.800	0.135	1.219
ID642431	642431	None	40.920	10.873	71.664	0	176	176	2	1	-10921639	126.571	122	92	185	2658	25.571	2.000	0.136	1.187
ID642430	642430	None	35.163	19.673	60.154	0	176	176	2	1	-10921639	161.905	164	111	236	3400	31.945	4.800	0.098	0.904
ID642417	642417	106	45.147	34.667	25.873	0	176	176	2	1	-10921639	183.048	191	114	233	3844	35.374	4.800	0.118	1.089
ID642416	642416	130	36.770	29.716	24.011	0	176	176	2	1	-10921639	179.952	177	138	255	3779	29.701	2.000	0.077	0.870
ID642419	642419	134	37.689	24.112	31.219	0	176	176	2	1	-10921639	197.905	196	156	255	4156	27.805	7.600	0.088	1.149
ID642418	642418	131	37.901	21.439	29.262	0	176	176	2	1	-10921639	175.714	175	138	239	3690	27.590	4.800	0.103	1.184
ID642421	642421	99	50.940	26.887	34.001	0	176	176	2	1	-10921639	208.143	212	148	255	4371	32.728	2.000	0.105	1.209
ID642420	642420	132	50.498	11.601	31.657	0	176	176	2	1	-10921639	165.952	167	116	207	3485	26.878	4.800	0.157	1.675
ID642423	642423	114	65.077	41.452	38.125	0	176	176	2	1	-10921639	167.286	159	82	239	3513	42.629	2.000	0.170	1.143
ID642422	642422	None	63.020	13.078	38.106	0	176	176	2	1	-10921639	137.429	119	95	249	2886	39.577	2.000	0.154	0.928
ID642441	642441	107	73.164	33.452	55.148	0	177	177	2	1	-10921639	176.857	172	95	255	3714	44.850	2.000	0.180	1.205
ID642440	642440	125	56.268	19.900	52.276	0	177	177	2	1	-10921639	225.810	236	167	255	4742	31.070	6.267	0.135	1.726
ID642443	642443	119	46.099	18.614	59.338	0	177	177	2	1	-10921639	189.762	191	156	225	3985	23.420	6.073	0.119	1.718
ID642442	642442	133	44.724	13.738	58.286	0	177	177	2	1	-10921639	166.762	162	106	215	3502	27.812	3.200	0.126	1.344
ID642433	642433	106	46.656	33.621	25.960	0	177	177	2	1	-10921639	201.000	196	140	255	4221	29.059	4.800	0.122	1.503
ID642432	642432	130	37.708	30.226	23.442	0	177	177	2	1	-10921639	160.190	170	95	215	3364	40.620	7.600	0.085	0.621
ID642435	642435	132	79.062	11.499	32.098	0	177	177	2	1	-10921639	162.762	159	87	236	3418	44.638	2.000	0.246	1.442
ID642434	642434	131	50.653	20.350	27.745	0	177	177	2	1	-10921639	189.714	183	122	255	3984	32.761	4.800	0.120	1.245
ID642437	642437	114	56.283	41.614	38.369	0	177	177	2	1	-10921639	147.000	143	82	225	3087	43.838	2.000	0.143	0.839
ID642436	642436	134	38.872	24.423	31.883	0	177	177	2	1	-10921639	206.238	209	148	255	4331	26.950	4.800	0.099	1.380
ID642439	642439	112	79.982	38.392	43.784	0	177	177	2	1	-10921639	184.476	183	114	255	3874	48.348	4.800	0.221	1.379
ID642438	642438	124	54.211	24.522	40.190	0	177	177	2	1	-10921639	224.571	236	162	255	4716	28.097	4.800	0.135	1.902
ID642445	642445	131	57.835	20.324	28.010	0	178	178	2	1	-10921639	197.905	199	106	255	4156	46.552	7.600	0.118	0.900
ID642444	642444	106	51.180	32.906	25.536	0	178	178	2	1	-10921639	211.810	220	159	247	4448	27.667	4.800	0.132	1.791
ID642447	642447	134	47.935	26.254	34.074	0	178	178	2	1	-10921639	229.857	228	164	255	4827	25.076	4.800	0.113	1.864
ID642446	642446	132	54.059	11.150	32.115	0	178	178	2	1	-10921639	146.714	151	100	196	3081	28.831	4.800	0.185	1.591
ID642449	642449	114	42.853	41.442	38.459	0	178	178	2	1	-10921639	140.190	138	95	204	2944	32.338	2.000	0.100	0.789
ID642448	642448	138	39.862	13.354	38.416	0	178	178	2	1	-10921639	126.429	116	82	199	2655	29.581	2.000	0.114	0.877
ID642451	642451	112	58.868	38.596	43.368	0	178	178	2	1	-10921639	174.619	185	111	215	3667	33.412	4.800	0.190	1.666
ID642450	642450	124	49.572	24.605	40.213	0	178	178	2	1	-10921639	212.952	212	162	255	4472	25.152	4.800	0.114	1.737
ID642453	642453	107	54.810	33.304	54.570	0	178	178	2	1	-10921639	167.952	159	132	236	3527	31.112	2.000	0.144	1.362
ID642452	642452	125	63.055	20.040	52.132	0	178	178	2	1	-10921639	225.476	233	143	255	4735	30.872	4.800	0.159	2.005
ID642454	642454	119	64.544	18.870	59.901	0	178	178	2	1	-10921639	186.619	180	122	255	3919	40.071	4.800	0.168	1.338
ID642505	642505	138	47.419	12.766	38.707	0	179	179	2	1	-10921639	135.095	130	85	196	2837	31.788	2.000	0.137	1.025
ID642504	642504	136	48.042	23.061	31.151	0	179	179	2	1	-10921639	223.952	228	156	255	4703	29.892	7.600	0.100	1.358
ID642507	642507	124	51.720	24.668	39.821	0	179	179	2	1	-10921639	200.857	193	148	255	4218	31.776	3.200	0.119	1.343
ID642506	642506	114	42.088	41.995	38.759	0	179	179	2	1	-10921639	155.619	154	111	193	3268	23.168	2.000	0.135	1.603
ID642509	642509	125	58.214	20.320	52.015	0	179	179	2	1	-10921639	227.190	247	148	255	4771	35.885	4.800	0.148	1.631
ID642508	642508	112	48.833	38.388	43.255	0	179	179	2	1	-10921639	175.095	180	116	207	3677	25.766	4.800	0.150	1.775
ID642511	642511	119	51.565	20.004	59.798	0	179	179	2	1	-10921639	180.143	180	130	236	3783	31.952	2.000	0.134	1.333
ID642510	642510	107	52.884	32.995	54.536	0	179	179	2	1	-10921639	144.619	130	92	225	3037	39.155	2.000	0.143	0.922
ID642512	642512	None	49.587	11.187	74.834	0	179	179	2	1	-10921639	139.667	132	100	233	2933	36.207	2.000	0.105	0.734
ID642503	642503	131	56.021	20.271	27.919	0	179	179	2	1	-10921639	194.429	207	119	252	4083	40.633	2.000	0.129	1.094
ID642502	642502	106	55.342	33.265	25.125	0	179	179	2	1	-10921639	212.619	215	172	252	4465	26.135	4.800	0.153	2.158
ID642465	642465	125	51.941	20.808	53.653	0	180	180	2	1	-10921639	228.143	249	146	255	4791	34.360	4.800	0.114	1.364
ID642464	642464	112	83.810	37.773	43.755	0	180	180	2	1	-10921639	196.905	196	116	255	4135	42.583	4.800	0.249	1.844
ID642467	642467	119	41.498	19.114	59.288	0	180	180	2	1	-10921639	190.762	185	130	236	4006	25.106	4.800	0.123	1.661
ID642466	642466	107	50.301	33.298	54.429	0	180	180	2	1	-10921639	154.857	148	111	215	3252	27.830	4.800	0.153	1.473
ID642469	642469	None	36.721	22.266	73.268	0	180	180	2	1	-10921639	144.952	146	103	204	3044	25.541	2.000	0.093	0.966
ID642468	642468	None	36.938	10.821	65.263	0	180	180	2	1	-10921639	133.810	143	95	172	2810	23.718	2.000	0.122	1.224
ID642457	642457	136	46.111	23.662	31.327	0	180	180	2	1	-10921639	230.524	239	164	255	4841	29.896	7.600	0.112	1.552
ID642456	642456	131	51.439	18.943	27.225	0	180	180	2	1	-10921639	171.143	177	108	241	3594	37.325	2.000	0.121	0.988
ID642459	642459	137	51.143	38.850	32.289	0	180	180	2	1	-10921639	136.381	127	85	220	2864	37.036	2.000	0.128	0.834
ID642458	642458	132	45.650	11.096	31.876	0	180	180	2	1	-10921639	162.333	164	127	199	3409	21.120	4.800	0.157	2.089
ID642461	642461	138	61.541	13.449	38.873	0	180	180	2	1	-10921639	161.619	159	116	239	3394	36.128	2.000	0.179	1.357
ID642460	642460	134	46.428	27.103	34.949	0	180	180	2	1	-10921639	227.238	231	154	255	4772	29.237	7.600	0.103	1.447
ID642463	642463	124	46.218	24.271	39.890	0	180	180	2	1	-10921639	196.810	199	154	241	4133	23.466	4.800	0.127	1.894
ID642462	642462	114	49.024	40.724	38.610	0	180	180	2	1	-10921639	160.476	159	114	220	3370	33.066	2.000	0.124	1.070
ID642455	642455	106	48.846	31.106	25.382	0	180	180	2	1	-10921639	205.381	207	135	249	4313	29.502	4.800	0.132	1.622
ID642497	642497	None	48.951	20.060	51.465	0	181	181	2	1	-10921639	211.571	228	151	255	4443	35.771	6.337	0.104	1.114
ID642496	642496	112	74.506	37.659	43.410	0	181	181	2	1	-10921639	211.571	217	154	255	4443	32.563	4.800	0.206	2.221
ID642499	642499	125	46.674	21.029	54.575	0	181	181	2	1	-10921639	206.714	212	146	255	4341	38.614	2.000	0.070	0.705
ID642498	642498	None	37.815	22.521	51.108	0	181	181	2	1	-10921639	205.952	199	140	255	4325	36.773	2.000	0.064	0.673
ID642501	642501	119	35.360	19.065	59.605	0	181	181	2	1	-10921639	170.476	172	114	209	3580	31.046	4.800	0.128	1.247
ID642500	642500	107	45.985	33.396	54.627	0	181	181	2	1	-10921639	138.000	130	90	201	2898	32.616	3.200	0.132	0.984
ID642489	642489	136	50.992	23.514	31.520	0	181	181	2	1	-10921639	234.238	239	175	255	4919	21.716	4.800	0.133	2.537
ID642488	642488	132	54.846	11.665	32.228	0	181	181	2	1	-10921639	164.238	164	106	233	3449	29.761	6.300	0.164	1.552
ID642491	642491	139	37.179	43.652	33.054	0	181	181	2	1	-10921639	104.476	103	47	156	2194	31.237	2.000	0.133	0.786
ID642490	642490	137	37.796	39.185	32.192	0	181	181	2	1	-10921639	130.143	124	95	207	2733	27.381	2.000	0.093	0.809
ID642493	642493	138	41.261	13.275	38.760	0	181	181	2	1	-10921639	137.476	138	87	204	2887	28.593	2.000	0.117	1.005
ID642492	642492	134	47.685	27.519	35.449	0	181	181	2	1	-10921639	219.619	223	146	255	4612	35.978	4.800	0.108	1.192
ID642495	642495	124	61.301	24.833	39.984	0	181	181	2	1	-10921639	197.238	191	140	255	4142	34.771	3.200	0.137	1.368
ID642494	642494	114	38.855	40.763	38.841	0	181	181	2	1	-10921639	146.048	140	92	217	3067	32.963	2.000	0.072	0.596
ID642487	642487	106	68.061	31.293	25.490	0	181	181	2	1	-10921639	209.524	220	127	255	4400	39.184	4.800	0.178	1.615
ID642537	642537	125	53.047	21.183	53.826	0	182	182	2	1	-10921639	227.143	241	164	255	4770	31.076	4.800	0.117	1.531
ID642536	642536	112	79.270	37.239	43.643	0	182	182	2	1	-10921639	194.095	207	111	255	4076	48.987	4.800	0.215	1.402
ID642539	642539	None	65.723	22.054	72.387	0	182	182	2	1	-10921639	163.286	151	116	228	3429	34.738	2.000	0.191	1.505
ID642538	642538	107	40.885	33.104	54.019	0	182	182	2	1	-10921639	139.571	132	100	191	2931	22.635	2.000	0.132	1.433
ID642529	642529	106	67.716	32.037	25.453	0	182	182	2	1	-10921639	221.524	228	143	255	4652	33.247	4.800	0.178	2.015
ID642531	642531	140	37.907	33.629	32.590	0	182	182	2	1	-10921639	156.619	154	100	225	3289	38.043	2.000	0.073	0.561
ID642530	642530	136	55.461	23.445	31.184	0	182	182	2	1	-10921639	223.095	225	172	255	4685	29.407	4.800	0.139	1.856
ID642533	642533	134	37.622	26.440	34.516	0	182	182	2	1	-10921639	217.190	217	148	255	4561	29.710	2.000	0.068	0.934
ID642532	642532	139	37.925	43.307	32.855	0	182	182	2	1	-10921639	130.429	127	100	167	2739	19.104	4.800	0.132	1.592
ID642535	642535	124	52.183	25.129	40.012	0	182	182	2	1	-10921639	212.619	215	156	255	4465	30.461	2.000	0.118	1.471
ID642534	642534	138	35.091	12.623	38.427	0	182	182	2	1	-10921639	138.667	135	95	191	2912	24.208	2.000	0.083	0.875
ID642473	642473	136	48.479	23.592	30.889	0	183	183	2	1	-10921639	206.762	209	154	255	4342	29.834	4.800	0.115	1.434
ID642472	642472	None	49.706	16.847	27.074	0	183	183	2	1	-10921639	150.810	154	103	209	3167	28.280	2.000	0.145	1.349
ID642475	642475	140	43.992	33.452	33.091	0	183	183	2	1	-10921639	184.905	183	132	255	3883	28.397	2.000	0.096	1.136
ID642474	642474	132	43.895	10.916	31.732	0	183	183	2	1	-10921639	155.143	148	119	207	3258	24.393	4.800	0.152	1.677
ID642477	642477	138	61.360	13.005	38.968	0	183	183	2	1	-10921639	155.714	143	100	233	3270	35.419	2.000	0.158	1.200
ID642476	642476	134	42.826	26.608	34.504	0	183	183	2	1	-10921639	227.381	228	170	255	4775	27.056	7.600	0.091	1.397
ID642479	642479	124	46.448	25.597	40.394	0	183	183	2	1	-10921639	202.714	201	143	255	4257	30.700	2.000	0.096	1.152
ID642478	642478	None	41.357	40.209	38.673	0	183	183	2	1	-10921639	147.381	140	111	231	3095	30.449	2.000	0.080	0.713
ID642471	642471	106	61.290	32.552	25.073	0	183	183	2	1	-10921639	205.952	204	154	255	4325	32.799	4.800	0.144	1.580
ID642470	642470	149	40.774	42.607	17.259	0	183	183	2	1	-10921639	113.333	111	77	159	2380	23.363	4.800	0.220	1.747
ID642481	642481	None	39.932	30.619	48.683	0	183	183	2	1	-10921639	125.476	119	69	209	2635	35.355	2.000	0.098	0.633
ID642480	642480	112	64.564	37.594	43.488	0	183	183	2	1	-10921639	190.952	191	111	247	4010	39.563	4.800	0.183	1.495
ID642483	642483	107	39.159	32.689	54.509	0	183	183	2	1	-10921639	135.905	132	92	183	2854	25.288	6.360	0.122	1.169
ID642482	642482	142	58.231	22.671	51.267	0	183	183	2	1	-10921639	203.714	209	140	255	4278	38.645	2.000	0.131	1.221
ID642485	642485	143	50.952	13.557	58.048	0	183	183	2	1	-10921639	170.714	162	103	239	3585	33.648	6.376	0.131	1.172
ID642484	642484	125	46.504	21.436	54.741	0	183	183	2	1	-10921639	197.238	188	127	255	4142	38.182	2.000	0.080	0.766
ID642486	642486	None	40.452	17.075	58.709	0	183	183	2	1	-10921639	185.429	188	127	233	3894	29.488	6.368	0.091	1.045
ID642528	642528	141	48.252	21.822	72.645	0	184	184	2	1	-10921639	151.476	148	98	199	3181	27.239	4.800	0.160	1.536
ID642521	642521	138	58.004	12.946	38.921	0	184	184	2	1	-10921639	138.143	130	87	241	2901	38.401	2.000	0.148	0.927
ID642520	642520	139	43.706	43.984	33.037	0	184	184	2	1	-10921639	117.095	116	66	172	2459	29.191	2.000	0.146	1.020
ID642523	642523	112	63.310	35.551	43.785	0	184	184	2	1	-10921639	180.476	177	92	255	3790	44.362	2.000	0.155	1.089
ID642522	642522	124	49.532	25.813	40.314	0	184	184	2	1	-10921639	199.429	193	154	252	4188	29.289	2.000	0.103	1.277
ID642525	642525	142	48.528	21.928	51.991	0	184	184	2	1	-10921639	222.286	223	170	255	4668	27.337	4.800	0.111	1.622
ID642524	642524	None	39.204	19.264	50.620	0	184	184	2	1	-10921639	182.381	193	100	249	3830	45.839	2.000	0.065	0.486
ID642527	642527	143	59.017	13.304	58.278	0	184	184	2	1	-10921639	158.000	154	98	255	3318	44.708	2.000	0.129	0.806
ID642526	642526	107	51.855	32.927	53.607	0	184	184	2	1	-10921639	141.810	148	90	207	2978	35.785	2.000	0.141	0.979
ID642513	642513	None	35.716	5.048	16.789	0	184	184	2	1	-10921639	75.667	69	34	124	1589	25.238	2.000	0.179	0.909
ID642515	642515	106	62.313	32.566	24.803	0	184	184	2	1	-10921639	223.667	231	154	255	4697	32.925	4.800	0.158	1.855
ID642514	642514	149	53.724	42.159	17.874	0	184	184	2	1	-10921639	116.810	114	77	204	2453	29.120	2.000	0.200	1.338
ID642517	642517	132	44.383	12.078	31.896	0	184	184	2	1	-10921639	157.571	156	116	199	3309	23.297	4.800	0.158	1.843
ID642516	642516	144	40.827	7.373	26.021	0	184	184	2	1	-10921639	107.333	111	55	170	2254	31.313	2.000	0.131	0.794
ID642519	642519	145	36.805	37.908	32.579	0	184	184	2	1	-10921639	142.095	135	108	196	2984	26.767	2.000	0.098	0.951
ID642518	642518	136	48.016	24.306	31.882	0	184	184	2	1	-10921639	236.857	247	199	255	4974	20.242	7.600	0.124	2.587
ID642541	642541	144	36.022	7.695	26.276	0	185	185	2	1	-10921639	113.190	103	85	167	2377	23.964	2.000	0.126	1.061
ID642540	642540	106	57.717	30.753	24.941	0	185	185	2	1	-10921639	230.190	247	162	255	4834	30.841	4.800	0.150	1.947
ID642543	642543	146	37.533	30.245	31.362	0	185	185	2	1	-10921639	202.619	199	135	255	4255	36.641	3.200	0.062	0.649
ID642542	642542	132	48.136	10.870	30.781	0	185	185	2	1	-10921639	145.524	143	114	196	3056	25.764	2.000	0.149	1.465
ID642553	642553	143	47.163	13.623	58.164	0	185	185	2	1	-10921639	160.143	156	108	223	3363	31.132	2.000	0.125	1.141
ID642552	642552	142	39.108	20.638	54.232	0	185	185	2	1	-10921639	211.952	212	159	255	4451	28.906	4.800	0.087	1.172
ID642555	642555	141	42.425	21.628	72.270	0	185	185	2	1	-10921639	147.429	148	100	207	3096	25.717	2.000	0.120	1.229
ID642554	642554	147	49.126	20.203	59.584	0	185	185	2	1	-10921639	170.524	175	98	255	3581	39.047	3.200	0.134	1.034
ID642545	642545	145	36.332	37.942	32.809	0	185	185	2	1	-10921639	132.619	138	63	199	2785	34.263	2.000	0.069	0.500
ID642544	642544	136	43.239	24.385	33.043	0	185	185	2	1	-10921639	208.429	217	138	255	4377	33.896	7.600	0.090	1.014
ID642547	642547	138	57.126	13.005	38.822	0	185	185	2	1	-10921639	141.238	124	85	239	2966	39.554	2.000	0.136	0.852
ID642546	642546	139	46.904	43.886	32.566	0	185	185	2	1	-10921639	126.714	122	98	177	2661	25.401	4.800	0.177	1.497
ID642549	642549	124	44.072	24.518	40.291	0	185	185	2	1	-10921639	217.429	215	175	255	4566	24.873	4.800	0.105	1.666
ID642548	642548	148	41.523	39.750	38.618	0	185	185	2	1	-10921639	164.238	154	98	236	3449	35.648	2.000	0.096	0.806
ID642551	642551	107	41.757	32.785	53.945	0	185	185	2	1	-10921639	132.048	124	98	207	2773	29.992	2.000	0.111	0.879
ID642550	642550	112	69.792	37.098	43.263	0	185	185	2	1	-10921639	227.714	236	162	255	4782	33.306	4.800	0.189	2.170
ID642569	642569	107	45.078	33.073	53.496	0	186	186	2	1	-10921639	147.190	143	82	209	3091	31.025	2.000	0.120	1.017
ID642568	642568	None	40.461	22.059	50.035	0	186	186	2	1	-10921639	193.048	193	138	252	4054	27.732	3.200	0.090	1.150
ID642571	642571	147	53.392	19.885	59.752	0	186	186	2	1	-10921639	176.571	172	103	247	3708	42.642	3.200	0.132	0.965
ID642570	642570	143	43.818	14.212	57.365	0	186	186	2	1	-10921639	144.810	140	85	231	3041	38.626	2.000	0.083	0.574
ID642572	642572	141	42.621	20.966	70.927	0	186	186	2	1	-10921639	135.190	130	87	183	2839	27.638	2.000	0.140	1.201
ID642561	642561	145	35.961	37.709	32.710	0	186	186	2	1	-10921639	133.333	130	85	188	2800	29.427	2.000	0.093	0.768
ID642560	642560	136	59.135	23.957	32.167	0	186	186	2	1	-10921639	222.619	220	167	255	4675	27.558	4.800	0.150	2.111
ID642563	642563	148	35.729	39.899	38.414	0	186	186	2	1	-10921639	134.571	132	95	212	2826	31.088	3.200	0.105	0.824
ID642562	642562	139	56.731	43.643	32.534	0	186	186	2	1	-10921639	126.381	119	77	201	2654	35.966	2.000	0.208	1.211
ID642565	642565	124	57.065	25.061	40.135	0	186	186	2	1	-10921639	211.762	207	156	255	4447	30.796	2.000	0.128	1.562
ID642564	642564	138	52.466	13.164	38.771	0	186	186	2	1	-10921639	152.524	159	87	244	3203	36.517	2.000	0.134	0.985
ID642567	642567	None	35.884	30.198	48.159	0	186	186	2	1	-10921639	144.952	146	111	207	3044	25.761	7.600	0.073	0.770
ID642566	642566	112	67.203	36.272	43.764	0	186	186	2	1	-10921639	200.571	199	106	255	4212	44.826	4.800	0.174	1.327
ID642557	642557	106	59.940	32.139	25.916	0	186	186	2	1	-10921639	231.190	241	193	255	4855	22.185	4.800	0.154	2.783
ID642556	642556	149	49.180	42.340	18.381	0	186	186	2	1	-10921639	110.476	103	74	185	2320	30.915	2.000	0.172	1.047
ID642559	642559	146	45.708	29.933	31.127	0	186	186	2	1	-10921639	208.333	209	138	255	4375	35.271	2.000	0.076	0.831
ID642558	642558	144	40.393	7.372	26.656	0	186	186	2	1	-10921639	107.857	95	77	167	2265	28.861	3.200	0.149	0.970
ID642584	642584	147	53.516	20.804	59.287	0	187	187	2	1	-10921639	194.619	199	130	255	4087	37.451	2.000	0.120	1.117
ID642573	642573	149	52.422	42.689	18.941	0	187	187	2	1	-10921639	108.429	95	63	196	2277	34.869	2.000	0.182	0.959
ID642575	642575	136	54.900	23.366	31.812	0	187	187	2	1	-10921639	213.429	215	148	255	4482	30.585	4.800	0.138	1.694
ID642574	642574	106	56.667	32.225	26.353	0	187	187	2	1	-10921639	236.048	247	185	255	4957	23.608	4.800	0.149	2.589
ID642577	642577	150	36.998	13.910	33.754	0	187	187	2	1	-10921639	168.095	162	132	228	3530	25.000	4.800	0.095	1.171
ID642576	642576	145	42.211	37.617	32.233	0	187	187	2	1	-10921639	143.524	143	100	204	3014	31.613	2.000	0.125	1.009
ID642579	642579	138	63.474	13.453	39.059	0	187	187	2	1	-10921639	147.476	143	66	239	3097	46.269	2.000	0.160	0.879
ID642578	642578	151	45.637	25.661	34.067	0	187	187	2	1	-10921639	206.190	215	140	255	4330	33.358	2.000	0.091	1.031
ID642581	642581	112	61.537	37.284	43.372	0	187	187	2	1	-10921639	219.619	220	164	255	4612	32.718	4.800	0.164	1.893
ID642580	642580	124	51.749	25.628	40.307	0	187	187	2	1	-10921639	190.524	188	124	255	4001	39.547	2.000	0.099	0.868
ID642583	642583	143	71.878	15.144	57.821	0	187	187	2	1	-10921639	194.905	193	132	255	4093	37.699	4.800	0.195	1.688
ID642582	642582	107	38.507	32.959	53.662	0	187	187	2	1	-10921639	147.190	140	108	201	3091	25.206	7.600	0.119	1.242
ID642601	642601	147	67.469	19.843	60.081	0	188	188	2	1	-10921639	198.857	201	132	255	4176	38.565	4.800	0.190	1.646
ID642600	642600	143	63.617	14.412	57.736	0	188	188	2	1	-10921639	166.952	177	74	252	3506	52.404	2.000	0.162	0.890
ID642593	642593	138	59.790	13.613	39.366	0	188	188	2	1	-10921639	146.143	140	92	231	3069	40.189	2.000	0.160	1.006
ID642592	642592	153	39.991	32.945	34.201	0	188	188	2	1	-10921639	171.095	170	119	255	3593	37.887	2.000	0.057	0.490
ID642595	642595	154	39.528	21.476	41.397	0	188	188	2	1	-10921639	158.381	146	90	236	3326	44.436	2.000	0.085	0.559
ID642594	642594	148	37.912	38.993	39.004	0	188	188	2	1	-10921639	153.238	148	106	207	3218	29.244	2.000	0.085	0.822
ID642597	642597	None	35.984	21.821	51.189	0	188	188	2	1	-10921639	182.857	177	146	223	3840	24.428	4.800	0.090	1.238
ID642596	642596	112	59.081	35.563	43.440	0	188	188	2	1	-10921639	214.714	215	162	255	4509	34.200	7.600	0.165	1.777
ID642599	642599	152	46.687	25.638	55.746	0	188	188	2	1	-10921639	184.333	196	111	236	3871	33.689	4.800	0.125	1.214
ID642598	642598	107	44.886	32.322	53.899	0	188	188	2	1	-10921639	143.905	140	98	199	3022	31.353	3.200	0.118	0.970
ID642585	642585	149	39.087	42.248	18.938	0	188	188	2	1	-10921639	112.619	114	74	159	2365	23.741	4.800	0.170	1.378
ID642587	642587	106	56.349	32.722	25.622	0	188	188	2	1	-10921639	218.762	223	148	255	4594	34.072	7.600	0.140	1.580
ID642586	642586	None	36.769	29.471	24.132	0	188	188	2	1	-10921639	163.762	164	106	225	3439	42.259	2.000	0.064	0.466
ID642589	642589	150	48.366	15.288	31.992	0	188	188	2	1	-10921639	176.048	172	111	223	3697	32.423	2.000	0.133	1.278
ID642588	642588	None	48.279	31.072	28.601	0	188	188	2	1	-10921639	210.857	217	127	255	4428	38.281	7.600	0.088	0.892
ID642591	642591	139	55.236	44.375	33.241	0	188	188	2	1	-10921639	132.381	135	82	183	2780	30.452	4.800	0.211	1.517
ID642590	642590	151	49.419	24.483	33.066	0	188	188	2	1	-10921639	220.190	220	170	255	4624	28.790	7.600	0.109	1.497
ID642603	642603	149	35.639	41.823	19.428	0	189	189	2	1	-10921639	108.667	106	79	151	2282	21.439	2.000	0.154	1.353
ID642602	642602	None	36.993	5.007	17.202	0	189	189	2	1	-10921639	79.143	74	50	143	1662	23.258	2.000	0.183	1.054
ID642605	642605	None	38.205	8.129	26.726	0	189	189	2	1	-10921639	119.714	122	82	177	2514	23.035	6.236	0.148	1.341
ID642604	642604	106	51.220	32.683	26.310	0	189	189	2	1	-10921639	222.476	225	162	255	4672	28.722	4.800	0.135	1.842
ID642607	642607	150	42.750	15.024	32.953	0	189	189	2	1	-10921639	173.333	172	138	215	3640	24.161	2.000	0.111	1.435
ID642606	642606	None	46.045	22.325	31.048	0	189	189	2	1	-10921639	197.905	204	130	255	4156	39.811	2.000	0.102	0.921
ID642617	642617	107	52.223	32.322	53.296	0	189	189	2	1	-10921639	152.524	143	103	228	3203	34.929	2.000	0.122	0.951
ID642616	642616	112	70.076	36.230	43.727	0	189	189	2	1	-10921639	199.333	204	100	255	4186	49.828	4.800	0.182	1.232
ID642619	642619	143	59.211	15.351	58.055	0	189	189	2	1	-10921639	187.571	199	135	244	3939	34.805	4.800	0.164	1.516
ID642618	642618	152	54.867	26.380	55.410	0	189	189	2	1	-10921639	196.048	188	146	255	4117	31.693	2.000	0.116	1.286
ID642620	642620	147	50.502	19.118	59.594	0	189	189	2	1	-10921639	174.810	177	108	255	3671	41.469	4.800	0.137	1.014
ID642609	642609	153	48.632	33.710	33.286	0	189	189	2	1	-10921639	203.381	201	119	255	4271	34.817	2.000	0.096	1.022
ID642608	642608	151	45.719	24.000	33.000	0	189	189	2	1	-10921639	229.810	233	172	255	4826	26.011	4.800	0.111	1.762
ID642611	642611	139	51.881	44.278	32.964	0	189	189	2	1	-10921639	122.619	116	87	180	2575	28.352	2.000	0.197	1.422
ID642610	642610	145	54.927	37.043	32.730	0	189	189	2	1	-10921639	174.429	180	116	247	3663	39.280	2.000	0.117	0.933
ID642613	642613	148	44.114	38.391	38.803	0	189	189	2	1	-10921639	153.714	146	100	244	3228	33.065	2.000	0.072	0.624
ID642612	642612	138	45.496	13.818	39.249	0	189	189	2	1	-10921639	130.952	130	74	217	2750	35.284	2.000	0.099	0.666
ID642615	642615	154	52.477	20.872	41.843	0	189	189	2	1	-10921639	183.857	180	119	241	3861	38.911	2.000	0.109	0.930
ID642614	642614	124	49.254	25.806	39.762	0	189	189	2	1	-10921639	214.810	223	156	255	4511	32.110	2.000	0.101	1.232
ID642633	642633	155	72.135	34.128	43.206	0	190	190	2	1	-10921639	211.238	201	162	255	4436	35.517	2.000	0.170	1.724
ID642632	642632	154	54.110	20.210	42.765	0	190	190	2	1	-10921639	200.333	196	111	255	4207	43.936	2.000	0.105	0.867
ID642635	642635	107	44.866	32.127	53.296	0	190	190	2	1	-10921639	139.952	135	87	191	2939	29.251	2.000	0.125	1.060
ID642634	642634	112	56.454	37.127	43.335	0	190	190	2	1	-10921639	193.000	199	130	255	4053	43.867	6.393	0.125	0.976
ID642637	642637	152	46.264	26.224	55.381	0	190	190	2	1	-10921639	164.095	159	111	233	3446	33.920	2.000	0.085	0.760
ID642636	642636	156	39.453	21.554	54.049	0	190	190	2	1	-10921639	196.429	196	143	255	4125	29.586	2.000	0.085	1.040
ID642639	642639	147	62.784	20.529	59.772	0	190	190	2	1	-10921639	178.286	177	114	252	3744	46.756	2.000	0.151	1.002
ID642638	642638	143	64.468	15.183	58.311	0	190	190	2	1	-10921639	185.429	193	106	252	3894	41.728	4.800	0.172	1.303
ID642625	642625	151	55.002	24.431	33.026	0	190	190	2	1	-10921639	227.571	249	143	255	4779	33.757	4.800	0.134	1.597
ID642624	642624	150	66.998	14.248	33.005	0	190	190	2	1	-10921639	183.000	183	119	255	3843	37.401	2.000	0.161	1.357
ID642627	642627	145	51.996	37.718	32.527	0	190	190	2	1	-10921639	160.714	164	87	220	3375	35.599	2.000	0.141	1.113
ID642626	642626	153	46.484	33.075	33.023	0	190	190	2	1	-10921639	196.095	199	143	255	4118	36.406	2.000	0.076	0.757
ID642629	642629	138	36.659	13.603	38.744	0	190	190	2	1	-10921639	139.857	127	98	188	2937	29.248	2.000	0.101	0.876
ID642628	642628	139	59.653	44.184	33.093	0	190	190	2	1	-10921639	131.762	116	87	204	2767	33.602	2.000	0.200	1.305
ID642631	642631	124	43.340	25.722	40.241	0	190	190	2	1	-10921639	230.429	249	162	255	4839	31.296	6.346	0.092	1.236
ID642630	642630	148	49.413	38.731	38.593	0	190	190	2	1	-10921639	158.905	148	108	239	3337	38.282	2.000	0.116	0.862
ID642621	642621	149	61.978	42.105	19.269	0	190	190	2	1	-10921639	126.286	119	74	199	2652	34.676	2.000	0.224	1.332
ID642623	642623	None	40.727	30.706	30.469	0	190	190	2	1	-10921639	223.429	231	159	255	4692	27.607	4.800	0.090	1.332
ID642622	642622	106	48.477	31.075	24.970	0	190	190	2	1	-10921639	198.238	196	146	255	4163	32.623	4.800	0.112	1.228
ID642657	642657	143	65.441	14.358	58.134	0	191	191	2	1	-10921639	173.095	167	98	255	3635	44.018	2.000	0.165	1.111
ID642656	642656	152	47.772	26.478	55.597	0	191	191	2	1	-10921639	168.333	170	98	239	3535	38.796	2.000	0.100	0.786
ID642658	642658	147	46.694	19.765	59.564	0	191	191	2	1	-10921639	172.190	172	116	244	3616	36.069	2.000	0.111	0.956
ID642649	642649	124	42.914	25.647	39.516	0	191	191	2	1	-10921639	228.619	249	154	255	4801	37.962	2.000	0.082	0.915
ID642648	642648	148	57.055	38.410	39.170	0	191	191	2	1	-10921639	165.095	159	106	255	3467	43.749	2.000	0.110	0.747
ID642651	642651	155	58.181	34.063	43.243	0	191	191	2	1	-10921639	194.952	193	140	255	4094	36.581	2.000	0.121	1.153
ID642650	642650	154	48.520	22.126	41.026	0	191	191	2	1	-10921639	220.190	241	146	255	4624	38.194	7.600	0.094	0.988
ID642653	642653	157	52.430	29.830	46.949	0	191	191	2	1	-10921639	201.714	207	156	255	4236	29.910	4.800	0.129	1.542
ID642652	642652	112	47.374	37.612	43.660	0	191	191	2	1	-10921639	171.762	170	98	255	3607	44.485	2.000	0.096	0.675
ID642655	642655	156	35.084	21.151	54.357	0	191	191	2	1	-10921639	188.667	193	138	231	3962	23.804	4.800	0.095	1.371
ID642654	642654	107	47.679	32.025	53.387	0	191	191	2	1	-10921639	144.762	132	100	209	3040	31.391	2.000	0.121	0.993
ID642641	642641	149	42.213	41.623	19.341	0	191	191	2	1	-10921639	117.476	124	58	162	2467	28.199	4.800	0.151	1.094
ID642640	642640	158	39.219	5.242	17.186	0	191	191	2	1	-10921639	74.190	69	42	132	1558	26.018	2.000	0.204	0.968
ID642643	642643	151	51.834	22.752	31.205	0	191	191	2	1	-10921639	210.429	220	146	255	4419	34.302	4.800	0.130	1.416
ID642642	642642	106	53.683	31.644	25.958	0	191	191	2	1	-10921639	217.762	217	154	255	4573	25.752	4.800	0.128	1.922
ID642645	642645	145	50.177	37.415	32.925	0	191	191	2	1	-10921639	158.476	156	114	239	3328	37.231	2.000	0.103	0.797
ID642644	642644	153	50.019	32.605	32.380	0	191	191	2	1	-10921639	218.762	231	156	255	4594	35.898	4.800	0.104	1.152
ID642647	642647	138	36.012	14.233	38.846	0	191	191	2	1	-10921639	137.619	132	82	215	2890	29.911	2.000	0.090	0.757
ID642646	642646	139	60.391	44.216	32.991	0	191	191	2	1	-10921639	135.524	132	98	193	2846	28.257	2.000	0.233	1.814
ID642729	642729	155	68.506	34.398	43.555	0	192	192	2	1	-10921639	191.857	188	111	255	4029	46.997	2.000	0.163	1.147
ID642728	642728	None	44.335	20.188	43.598	0	192	192	2	1	-10921639	179.905	175	114	255	3778	39.449	2.000	0.084	0.708
ID642731	642731	None	38.051	22.997	50.220	0	192	192	2	1	-10921639	197.381	188	151	255	4145	28.554	3.200	0.082	1.049
ID642730	642730	157	57.473	28.215	46.053	0	192	192	2	1	-10921639	205.762	207	151	255	4321	35.523	3.200	0.128	1.313
ID642733	642733	143	62.313	14.679	57.496	0	192	192	2	1	-10921639	178.095	172	111	255	3740	40.540	4.800	0.165	1.243
ID642732	642732	152	58.867	26.520	54.697	0	192	192	2	1	-10921639	176.048	180	92	255	3697	51.801	2.000	0.123	0.743
ID642734	642734	147	52.704	19.831	60.025	0	192	192	2	1	-10921639	192.952	201	132	247	4052	31.872	4.800	0.138	1.467
ID642721	642721	139	60.375	44.133	32.486	0	192	192	2	1	-10921639	139.952	135	92	183	2939	28.489	4.800	0.247	1.945
ID642720	642720	145	57.403	36.778	32.511	0	192	192	2	1	-10921639	176.810	185	106	255	3713	46.733	2.000	0.120	0.812
ID642723	642723	153	48.989	32.850	32.924	0	192	192	2	1	-10921639	217.762	225	127	255	4573	40.786	2.000	0.089	0.872
ID642722	642722	151	51.432	23.454	32.698	0	192	192	2	1	-10921639	222.000	231	156	255	4662	33.891	4.800	0.122	1.426
ID642725	642725	148	70.285	37.981	38.287	0	192	192	2	1	-10921639	161.381	151	98	255	3389	45.357	2.000	0.164	1.005
ID642724	642724	150	61.999	13.063	33.731	0	192	192	2	1	-10921639	186.190	185	140	255	3910	31.146	4.800	0.159	1.644
ID642727	642727	124	48.486	24.967	39.353	0	192	192	2	1	-10921639	229.857	244	172	255	4827	28.436	4.800	0.108	1.574
ID642726	642726	138	45.733	14.230	39.170	0	192	192	2	1	-10921639	151.571	140	108	233	3183	32.698	2.000	0.101	0.849
ID642715	642715	158	37.168	4.531	17.128	0	192	192	2	1	-10921639	76.714	71	47	135	1611	24.658	2.000	0.203	1.050
ID642717	642717	106	57.967	33.238	26.349	0	192	192	2	1	-10921639	216.095	217	127	255	4538	36.763	4.800	0.144	1.476
ID642716	642716	149	37.933	41.549	19.889	0	192	192	2	1	-10921639	115.143	116	77	172	2418	23.756	4.800	0.153	1.287
ID642719	642719	None	42.105	31.037	31.344	0	192	192	2	1	-10921639	235.333	255	172	255	4942	27.676	7.600	0.093	1.441
ID642718	642718	None	39.862	9.226	26.721	0	192	192	2	1	-10921639	140.476	135	100	191	2950	23.644	6.349	0.131	1.372
ID642689	642689	143	57.707	14.345	57.828	0	193	193	2	1	-10921639	174.190	175	119	252	3658	37.528	4.800	0.165	1.315
ID642688	642688	152	53.281	26.709	53.903	0	193	193	2	1	-10921639	206.952	199	127	255	4346	39.016	2.000	0.111	1.061
ID642691	642691	None	40.670	14.000	88.000	0	193	193	2	1	-10921639	150.714	154	114	193	3165	27.299	4.800	0.141	1.365
ID642690	642690	147	49.492	19.835	60.108	0	193	193	2	1	-10921639	187.524	185	124	233	3938	28.234	4.800	0.122	1.448
ID642681	642681	145	57.459	37.212	32.669	0	193	193	2	1	-10921639	186.143	183	124	255	3909	34.006	2.000	0.127	1.231
ID642680	642680	153	48.642	31.713	32.559	0	193	193	2	1	-10921639	224.333	231	148	255	4711	35.313	4.800	0.107	1.225
ID642683	642683	124	49.474	25.033	38.643	0	193	193	2	1	-10921639	230.143	236	159	255	4833	28.177	4.800	0.117	1.714
ID642682	642682	138	54.461	14.284	39.180	0	193	193	2	1	-10921639	165.048	156	114	247	3466	35.709	2.000	0.128	1.046
ID642685	642685	155	56.290	36.170	43.108	0	193	193	2	1	-10921639	200.143	201	135	255	4203	32.322	4.800	0.152	1.636
ID642684	642684	148	46.196	37.600	38.676	0	193	193	2	1	-10921639	163.762	164	100	249	3439	42.320	2.000	0.083	0.593
ID642687	642687	None	35.177	21.134	54.298	0	193	193	2	1	-10921639	188.286	191	114	239	3954	29.220	2.000	0.074	0.883
ID642686	642686	157	66.293	29.390	46.341	0	193	193	2	1	-10921639	202.429	199	138	255	4251	36.638	4.800	0.166	1.573
ID642675	642675	None	60.520	31.166	25.877	0	193	193	2	1	-10921639	211.952	217	135	255	4451	38.372	2.000	0.120	1.180
ID642674	642674	149	44.060	41.099	20.152	0	193	193	2	1	-10921639	115.762	106	82	167	2431	25.139	2.000	0.159	1.262
ID642677	642677	151	43.799	23.677	31.727	0	193	193	2	1	-10921639	241.238	249	199	255	5066	17.550	4.800	0.109	2.712
ID642676	642676	106	53.964	33.810	25.886	0	193	193	2	1	-10921639	196.571	212	119	255	4128	43.468	2.000	0.114	0.926
ID642679	642679	150	71.603	12.875	33.170	0	193	193	2	1	-10921639	207.952	215	146	255	4367	35.306	4.800	0.186	1.849
ID642678	642678	139	68.634	44.161	32.470	0	193	193	2	1	-10921639	137.190	132	61	220	2881	43.340	2.000	0.237	1.215
ID642665	642665	148	51.789	37.658	38.799	0	194	194	2	1	-10921639	152.810	146	87	233	3209	41.388	2.000	0.112	0.742
ID642664	642664	150	59.180	13.863	34.884	0	194	194	2	1	-10921639	176.286	172	111	247	3702	36.329	2.000	0.130	1.120
ID642667	642667	155	65.702	34.000	43.000	0	194	194	2	1	-10921639	195.619	201	122	255	4108	42.721	2.000	0.158	1.250
ID642666	642666	124	41.785	26.019	39.834	0	194	194	2	1	-10921639	216.571	220	151	255	4548	32.109	4.800	0.107	1.303
ID642669	642669	159	38.568	20.088	49.111	0	194	194	2	1	-10921639	194.095	193	132	241	4076	29.173	5.984	0.085	1.041
ID642668	642668	157	64.008	29.419	46.879	0	194	194	2	1	-10921639	185.048	185	132	255	3886	42.702	2.000	0.150	1.128
ID642671	642671	160	35.114	31.579	53.077	0	194	194	2	1	-10921639	157.190	164	100	204	3301	30.739	2.000	0.102	0.945
ID642670	642670	152	46.869	26.842	52.696	0	194	194	2	1	-10921639	205.238	196	156	255	4310	33.469	6.378	0.102	1.136
ID642659	642659	106	53.309	33.564	26.145	0	194	194	2	1	-10921639	198.238	212	122	255	4163	45.919	2.000	0.115	0.894
ID642661	642661	153	43.122	31.116	32.129	0	194	194	2	1	-10921639	241.190	252	196	255	5065	19.146	4.800	0.113	2.567
ID642660	642660	151	44.867	23.596	32.431	0	194	194	2	1	-10921639	229.714	239	154	255	4824	29.224	7.600	0.098	1.398
ID642663	642663	145	46.172	36.731	32.767	0	194	194	2	1	-10921639	156.857	156	103	220	3294	37.995	2.000	0.110	0.816
ID642662	642662	139	52.673	44.198	32.134	0	194	194	2	1	-10921639	133.000	132	85	188	2793	28.226	2.000	0.182	1.450
ID642673	642673	147	61.929	19.997	60.089	0	194	194	2	1	-10921639	216.238	217	159	255	4541	31.043	4.800	0.153	1.844
ID642672	642672	143	72.956	14.327	57.888	0	194	194	2	1	-10921639	198.714	201	127	255	4173	44.942	2.000	0.177	1.328
ID642761	642761	150	47.879	13.969	34.895	0	195	195	2	1	-10921639	180.143	177	122	255	3783	39.029	2.000	0.097	0.817
ID642760	642760	145	45.760	36.663	33.086	0	195	195	2	1	-10921639	152.857	143	95	236	3210	41.395	2.000	0.088	0.595
ID642763	642763	124	57.254	25.514	40.197	0	195	195	2	1	-10921639	222.286	233	146	255	4668	37.066	4.800	0.132	1.398
ID642762	642762	148	53.368	37.432	38.475	0	195	195	2	1	-10921639	167.190	170	92	252	3511	42.435	2.000	0.125	0.878
ID642765	642765	157	63.409	29.741	47.139	0	195	195	2	1	-10921639	188.905	180	130	255	3967	38.829	2.000	0.135	1.159
ID642764	642764	155	64.254	34.922	43.368	0	195	195	2	1	-10921639	209.095	204	159	255	4391	31.818	4.800	0.156	1.771
ID642767	642767	152	43.291	26.496	51.985	0	195	195	2	1	-10921639	194.762	199	116	249	4090	33.249	3.200	0.096	1.029
ID642766	642766	159	39.613	21.000	49.092	0	195	195	2	1	-10921639	194.333	196	143	241	4081	28.554	4.800	0.087	1.084
ID642753	642753	149	43.372	40.260	19.748	0	195	195	2	1	-10921639	121.190	127	79	180	2545	27.500	3.200	0.147	1.129
ID642752	642752	None	37.744	3.849	19.009	0	195	195	2	1	-10921639	80.524	77	37	151	1691	28.044	2.000	0.140	0.705
ID642755	642755	106	53.600	33.647	26.545	0	195	195	2	1	-10921639	209.143	212	130	255	4392	36.020	4.800	0.125	1.292
ID642754	642754	179	47.483	8.987	26.678	0	195	195	2	1	-10921639	147.619	148	92	193	3100	27.196	4.800	0.161	1.504
ID642757	642757	151	53.810	23.101	32.367	0	195	195	2	1	-10921639	221.905	241	143	255	4660	37.174	7.600	0.126	1.339
ID642756	642756	180	42.951	11.360	31.922	0	195	195	2	1	-10921639	157.333	156	98	209	3304	34.172	2.000	0.105	0.873
ID642759	642759	139	58.393	43.581	32.389	0	195	195	2	1	-10921639	130.286	127	85	204	2736	36.146	2.000	0.213	1.266
ID642758	642758	153	43.079	30.902	32.414	0	195	195	2	1	-10921639	237.857	247	185	255	4995	19.981	4.800	0.110	2.363
ID642769	642769	143	71.617	14.816	57.728	0	195	195	2	1	-10921639	208.952	220	135	255	4388	38.366	4.800	0.196	1.787
ID642768	642768	160	51.620	31.736	53.047	0	195	195	2	1	-10921639	154.143	154	103	225	3237	35.514	2.000	0.145	1.100
ID642770	642770	147	51.684	19.761	60.533	0	195	195	2	1	-10921639	190.286	188	122	255	3996	40.298	2.000	0.107	0.914
ID642697	642697	180	40.641	11.263	32.053	0	196	196	2	1	-10921639	169.857	175	114	223	3567	32.699	6.134	0.106	0.999
ID642696	642696	106	54.332	33.436	26.621	0	196	196	2	1	-10921639	216.857	217	156	255	4554	28.083	4.800	0.131	1.789
ID642699	642699	153	40.116	30.752	32.666	0	196	196	2	1	-10921639	228.476	239	170	255	4798	28.340	4.800	0.094	1.379
ID642698	642698	151	41.333	23.863	33.279	0	196	196	2	1	-10921639	224.333	223	146	255	4711	30.478	4.800	0.085	1.149
ID642701	642701	139	41.483	43.463	32.658	0	196	196	2	1	-10921639	125.095	124	90	170	2627	22.982	4.800	0.164	1.532
ID642700	642700	145	50.229	36.888	33.137	0	196	196	2	1	-10921639	142.667	138	77	231	2996	42.274	2.000	0.082	0.514
ID642703	642703	124	49.793	24.764	39.517	0	196	196	2	1	-10921639	222.429	223	167	255	4671	31.734	4.800	0.118	1.478
ID642702	642702	164	47.780	14.878	38.780	0	196	196	2	1	-10921639	157.524	154	106	244	3308	36.967	2.000	0.102	0.789
ID642693	642693	149	39.895	40.077	20.129	0	196	196	2	1	-10921639	120.810	119	85	177	2537	22.609	7.600	0.150	1.397
ID642692	642692	None	40.617	42.710	17.564	0	196	196	2	1	-10921639	99.952	103	55	146	2099	27.603	7.600	0.177	1.090
ID642695	642695	179	35.794	9.686	26.047	0	196	196	2	1	-10921639	128.095	132	82	175	2690	23.358	6.133	0.129	1.255
ID642694	642694	161	39.861	33.466	21.134	0	196	196	2	1	-10921639	135.619	135	79	204	2848	34.465	2.000	0.111	0.789
ID642713	642713	147	45.891	19.104	60.802	0	196	196	2	1	-10921639	190.619	193	135	247	4003	31.290	4.800	0.112	1.229
ID642712	642712	None	41.460	24.299	57.502	0	196	196	2	1	-10921639	163.857	167	100	247	3441	42.263	2.000	0.075	0.543
ID642714	642714	165	45.856	22.053	72.783	0	196	196	2	1	-10921639	149.857	146	100	204	3147	31.795	2.000	0.113	0.959
ID642705	642705	155	63.593	35.750	43.486	0	196	196	2	1	-10921639	215.714	215	119	255	4530	36.584	4.800	0.158	1.609
ID642704	642704	148	46.750	37.743	38.952	0	196	196	2	1	-10921639	167.952	170	98	228	3527	34.891	2.000	0.114	0.984
ID642707	642707	157	67.687	29.374	47.039	0	196	196	2	1	-10921639	208.810	201	146	255	4385	36.549	2.000	0.164	1.611
ID642706	642706	162	40.717	20.837	44.077	0	196	196	2	1	-10921639	190.905	191	151	252	4009	26.471	6.338	0.079	1.058
ID642709	642709	152	48.192	26.462	51.803	0	196	196	2	1	-10921639	208.238	209	154	255	4373	35.591	2.000	0.102	1.080
ID642708	642708	159	40.950	20.896	48.992	0	196	196	2	1	-10921639	214.714	215	167	255	4509	23.354	4.800	0.092	1.554
ID642711	642711	143	70.953	14.491	57.583	0	196	196	2	1	-10921639	192.810	209	116	255	4049	48.908	2.000	0.179	1.198
ID642710	642710	160	38.585	31.535	52.822	0	196	196	2	1	-10921639	129.000	119	66	207	2709	42.236	2.000	0.086	0.483
ID642735	642735	161	43.612	34.372	20.861	0	197	197	2	1	-10921639	138.429	130	95	199	2907	31.714	2.000	0.105	0.832
ID642745	642745	155	53.822	36.711	43.657	0	197	197	2	1	-10921639	179.286	180	111	247	3765	44.437	2.000	0.128	0.915
ID642744	642744	162	43.931	21.819	42.390	0	197	197	2	1	-10921639	208.667	217	119	255	4382	40.628	7.600	0.090	0.848
ID642747	642747	160	47.420	31.357	53.153	0	197	197	2	1	-10921639	167.524	162	124	244	3518	31.701	2.000	0.094	0.907
ID642746	642746	157	48.188	30.311	47.511	0	197	197	2	1	-10921639	200.286	204	151	255	4206	32.926	4.800	0.111	1.212
ID642749	642749	143	63.507	14.176	57.260	0	197	197	2	1	-10921639	212.143	215	154	255	4455	39.539	4.800	0.149	1.390
ID642748	642748	163	38.422	21.420	54.496	0	197	197	2	1	-10921639	207.762	209	132	255	4363	35.087	2.000	0.068	0.756
ID642751	642751	165	35.596	21.745	72.649	0	197	197	2	1	-10921639	141.524	135	103	193	2972	23.203	4.800	0.119	1.298
ID642750	642750	147	43.626	19.246	59.701	0	197	197	2	1	-10921639	216.667	223	143	255	4550	32.772	7.600	0.093	1.123
ID642737	642737	151	40.369	23.839	33.248	0	197	197	2	1	-10921639	220.143	223	177	255	4623	29.467	4.800	0.082	1.126
ID642736	642736	106	46.456	33.563	26.340	0	197	197	2	1	-10921639	192.571	201	100	255	4044	42.038	6.364	0.117	0.959
ID642739	642739	139	40.312	43.411	32.683	0	197	197	2	1	-10921639	107.571	106	74	162	2259	28.535	2.000	0.129	0.859
ID642738	642738	145	39.604	37.013	33.188	0	197	197	2	1	-10921639	142.333	146	82	215	2989	32.441	2.000	0.090	0.727
ID642741	642741	164	51.670	15.143	38.765	0	197	197	2	1	-10921639	168.857	167	95	231	3546	35.810	2.000	0.130	1.085
ID642740	642740	150	48.085	13.147	34.603	0	197	197	2	1	-10921639	181.476	183	108	241	3811	32.575	4.800	0.120	1.195
ID642743	642743	124	45.852	24.199	39.835	0	197	197	2	1	-10921639	234.333	244	164	255	4921	24.078	4.800	0.110	1.929
ID642742	642742	148	58.266	37.162	39.046	0	197	197	2	1	-10921639	161.381	156	106	255	3389	41.449	2.000	0.107	0.752
ID642785	642785	None	43.698	20.923	48.678	0	198	198	2	1	-10921639	205.095	201	119	255	4307	34.117	2.000	0.088	0.969
ID642784	642784	None	37.908	45.854	46.853	0	198	198	2	1	-10921639	106.952	108	66	154	2246	25.089	2.000	0.140	1.044
ID642787	642787	143	43.696	15.365	57.153	0	198	198	2	1	-10921639	199.905	204	146	255	4198	34.749	4.800	0.112	1.161
ID642786	642786	163	43.541	21.144	54.170	0	198	198	2	1	-10921639	216.286	217	156	255	4542	29.769	2.000	0.074	0.997
ID642788	642788	147	45.942	19.796	59.784	0	198	198	2	1	-10921639	218.000	215	154	255	4578	29.541	4.800	0.109	1.450
ID642777	642777	150	53.433	13.667	34.232	0	198	198	2	1	-10921639	196.714	199	130	247	4131	30.861	7.600	0.143	1.595
ID642776	642776	139	39.060	43.126	32.664	0	198	198	2	1	-10921639	105.381	103	53	159	2213	27.097	2.000	0.141	0.962
ID642779	642779	148	43.214	37.487	39.390	0	198	198	2	1	-10921639	162.952	172	90	249	3422	41.384	2.000	0.079	0.580
ID642778	642778	151	46.472	26.290	34.791	0	198	198	2	1	-10921639	226.714	228	172	255	4761	27.614	2.000	0.101	1.509
ID642781	642781	162	38.482	22.061	42.954	0	198	198	2	1	-10921639	203.000	204	135	255	4263	36.168	3.200	0.066	0.700
ID642780	642780	124	48.053	24.874	39.730	0	198	198	2	1	-10921639	227.048	233	162	255	4768	27.607	4.800	0.122	1.784
ID642783	642783	157	44.169	29.543	47.060	0	198	198	2	1	-10921639	209.571	209	162	255	4401	30.200	4.800	0.103	1.296
ID642782	642782	155	56.866	36.654	43.333	0	198	198	2	1	-10921639	204.810	207	108	247	4301	34.076	4.800	0.147	1.539
ID642771	642771	161	36.299	34.056	20.841	0	198	198	2	1	-10921639	136.762	127	106	183	2872	21.730	2.000	0.108	1.231
ID642773	642773	106	44.365	33.864	26.875	0	198	198	2	1	-10921639	178.048	183	106	236	3739	32.472	4.800	0.124	1.213
ID642772	642772	149	35.373	39.950	20.663	0	198	198	2	1	-10921639	107.095	100	74	172	2249	25.923	2.000	0.107	0.801
ID642775	642775	None	41.030	30.136	31.662	0	198	198	2	1	-10921639	212.000	209	164	255	4452	28.606	7.600	0.074	1.017
ID642774	642774	168	40.598	22.142	29.983	0	198	198	2	1	-10921639	172.476	172	116	217	3622	31.468	2.000	0.093	0.932
ID642793	642793	None	53.375	11.360	32.011	0	199	199	2	1	-10921639	171.000	172	108	228	3591	34.068	2.000	0.140	1.231
ID642792	642792	168	39.799	22.886	31.398	0	199	199	2	1	-10921639	185.571	188	132	241	3897	34.096	7.600	0.082	0.829
ID642795	642795	139	50.967	43.600	32.679	0	199	199	2	1	-10921639	125.762	127	69	201	2641	33.229	2.000	0.179	1.147
ID642794	642794	None	51.955	36.530	33.386	0	199	199	2	1	-10921639	156.286	164	79	231	3282	45.597	2.000	0.122	0.743
ID642797	642797	151	46.781	26.460	34.500	0	199	199	2	1	-10921639	228.905	241	172	255	4807	30.494	2.000	0.096	1.315
ID642796	642796	150	40.616	14.020	34.239	0	199	199	2	1	-10921639	185.381	188	146	231	3893	25.619	4.800	0.091	1.211
ID642799	642799	148	51.085	37.493	39.264	0	199	199	2	1	-10921639	167.762	164	100	255	3523	41.467	2.000	0.091	0.673
ID642798	642798	164	50.080	15.169	38.783	0	199	199	2	1	-10921639	175.429	180	108	236	3684	35.463	2.000	0.119	1.051
ID642789	642789	149	43.063	39.852	20.796	0	199	199	2	1	-10921639	99.190	95	55	159	2083	30.747	2.000	0.161	0.896
ID642791	642791	106	36.403	33.931	26.866	0	199	199	2	1	-10921639	176.810	177	106	228	3713	30.935	2.000	0.091	0.955
ID642790	642790	None	36.464	30.842	25.798	0	199	199	2	1	-10921639	190.810	185	148	231	4007	22.491	6.102	0.087	1.356
ID642801	642801	162	43.823	23.492	40.808	0	199	199	2	1	-10921639	202.381	207	154	255	4250	31.033	4.800	0.105	1.234
ID642800	642800	124	49.395	25.911	40.305	0	199	199	2	1	-10921639	211.667	212	162	255	4445	31.222	2.000	0.097	1.202
ID642803	642803	157	55.119	28.778	48.333	0	199	199	2	1	-10921639	219.095	223	146	255	4601	34.765	6.341	0.135	1.499
ID642802	642802	155	58.400	35.559	43.463	0	199	199	2	1	-10921639	194.857	188	135	255	4092	38.875	2.000	0.134	1.183
ID642805	642805	None	39.149	31.871	53.383	0	199	199	2	1	-10921639	139.810	140	79	212	2936	36.631	2.000	0.069	0.492
ID642804	642804	None	35.203	11.959	48.895	0	199	199	2	1	-10921639	129.857	130	98	164	2727	19.458	4.800	0.124	1.469
ID642806	642806	143	61.696	14.851	57.329	0	199	199	2	1	-10921639	204.571	217	130	255	4296	37.387	6.347	0.151	1.432
ID642817	642817	163	51.731	21.828	54.258	0	200	200	2	1	-10921639	205.190	212	156	249	4309	29.536	3.200	0.114	1.418
ID642816	642816	157	56.534	29.582	47.267	0	200	200	2	1	-10921639	201.571	199	132	255	4233	38.823	2.000	0.117	1.086
ID642819	642819	None	37.793	20.667	59.621	0	200	200	2	1	-10921639	189.238	188	148	252	3974	29.629	2.000	0.071	0.842
ID642818	642818	143	60.772	15.016	57.867	0	200	200	2	1	-10921639	177.667	170	114	247	3731	40.231	2.000	0.132	1.027
ID642820	642820	None	36.454	23.206	71.950	0	200	200	2	1	-10921639	133.381	138	87	172	2801	23.756	2.000	0.119	1.195
ID642809	642809	139	42.490	44.011	32.415	0	200	200	2	1	-10921639	112.714	106	71	159	2367	27.190	2.000	0.162	1.158
ID642808	642808	167	42.069	30.917	31.419	0	200	200	2	1	-10921639	236.810	252	185	255	4973	22.302	7.600	0.098	1.894
ID642811	642811	151	49.277	25.074	33.874	0	200	200	2	1	-10921639	232.000	239	175	255	4872	24.627	4.800	0.116	1.952
ID642810	642810	150	40.470	14.493	33.779	0	200	200	2	1	-10921639	190.238	191	156	236	3995	21.480	7.600	0.093	1.511
ID642813	642813	148	48.404	37.556	38.948	0	200	200	2	1	-10921639	160.762	156	90	231	3376	36.625	2.000	0.121	0.946
ID642812	642812	164	42.837	15.740	38.987	0	200	200	2	1	-10921639	159.667	159	103	228	3353	34.018	2.000	0.080	0.698
ID642815	642815	155	61.730	34.710	43.488	0	200	200	2	1	-10921639	199.619	201	143	255	4192	33.610	4.800	0.156	1.602
ID642814	642814	124	56.986	25.680	40.161	0	200	200	2	1	-10921639	222.857	223	164	255	4680	31.015	2.000	0.125	1.600
ID642807	642807	106	40.374	32.962	26.644	0	200	200	2	1	-10921639	201.095	199	135	244	4223	27.561	3.200	0.096	1.284
ID642825	642825	155	38.874	35.243	43.152	0	201	201	2	1	-10921639	180.905	183	143	215	3799	21.954	7.600	0.111	1.650
ID642824	642824	124	37.213	26.072	40.378	0	201	201	2	1	-10921639	219.286	215	183	255	4605	18.799	2.000	0.074	1.613
ID642827	642827	143	37.707	15.636	57.784	0	201	201	2	1	-10921639	173.095	180	122	220	3635	26.535	2.000	0.080	0.971
ID642826	642826	163	45.915	20.518	54.647	0	201	201	2	1	-10921639	194.095	185	143	255	4076	36.114	2.000	0.095	0.931
ID642821	642821	167	46.694	30.667	32.287	0	201	201	2	1	-10921639	220.429	225	172	255	4629	28.071	4.800	0.109	1.544
ID642823	642823	151	36.844	24.441	33.870	0	201	201	2	1	-10921639	200.143	207	143	255	4203	33.292	2.000	0.072	0.805
ID642822	642822	139	40.556	44.314	32.335	0	201	201	2	1	-10921639	117.667	119	79	162	2471	22.046	2.000	0.177	1.608
ID642833	642833	163	47.109	21.623	55.163	0	202	202	2	1	-10921639	191.190	193	138	252	4015	34.806	2.000	0.099	0.993
ID642832	642832	None	35.643	41.918	54.419	0	202	202	2	1	-10921639	120.762	122	85	159	2536	20.523	2.000	0.146	1.496
ID642829	642829	167	40.116	32.854	32.087	0	202	202	2	1	-10921639	185.714	185	146	239	3900	25.852	6.369	0.081	1.077
ID642828	642828	None	35.089	30.097	24.936	0	202	202	2	1	-10921639	144.429	140	108	193	3033	21.849	2.000	0.097	1.171
ID642831	642831	166	44.135	27.965	48.871	0	202	202	2	1	-10921639	183.190	185	127	244	3847	35.445	6.220	0.100	0.938
ID642830	642830	124	38.172	25.940	40.149	0	202	202	2	1	-10921639	185.667	183	138	231	3899	27.758	3.200	0.083	1.022
ID642835	642835	None	42.723	26.737	34.059	0	203	203	2	1	-10921639	184.571	175	119	244	3876	33.665	2.000	0.091	0.917
ID642834	642834	None	41.649	29.529	32.876	0	203	203	2	1	-10921639	180.190	180	135	244	3784	30.224	2.000	0.088	0.969
ID642837	642837	166	43.202	28.779	48.064	0	203	203	2	1	-10921639	192.571	193	127	239	4044	29.549	4.800	0.107	1.262
ID642836	642836	124	36.923	24.483	39.676	0	203	203	2	1	-10921639	170.524	167	132	215	3581	25.590	6.055	0.094	1.150
ID642838	642838	None	38.099	8.624	74.859	0	204	204	2	1	-10921639	149.333	151	108	199	3136	25.995	7.600	0.106	1.104
ID642839	642839	169	35.161	32.215	41.947	0	205	205	2	1	-10921639	167.333	162	127	204	3514	21.448	4.800	0.109	1.539
ID642840	642840	169	35.087	33.635	42.862	0	206	206	2	1	-10921639	142.429	143	90	185	2991	26.607	2.000	0.105	1.018
ID642841	642841	None	37.981	0.000	71.000	0	208	208	2	1	-10921639	154.714	154	108	212	3249	30.249	6.377	0.115	1.055
ID642843	642843	None	41.338	20.903	81.400	0	209	209	2	1	-10921639	143.190	143	90	185	3007	23.600	2.000	0.134	1.431
ID642842	642842	None	37.008	23.295	39.719	0	209	209	2	1	-10921639	145.000	143	90	193	3045	23.386	2.000	0.111	1.239
ID642845	642845	170	44.723	21.716	55.218	0	210	210	2	1	-10921639	166.476	159	132	212	3496	21.954	4.800	0.137	1.832
ID642844	642844	None	36.267	23.916	30.899	0	210	210	2	1	-10921639	137.762	138	103	183	2893	21.375	4.800	0.112	1.299
ID642849	642849	None	48.992	24.372	39.855	0	211	211	2	1	-10921639	157.619	162	108	201	3310	26.345	2.000	0.157	1.620
ID642850	642850	170	38.847	21.908	54.023	0	211	211	2	1	-10921639	150.571	146	111	201	3162	21.174	4.800	0.118	1.500
ID642848	642848	170	44.224	21.106	54.095	0	212	212	2	1	-10921639	152.190	148	111	209	3196	24.443	2.000	0.126	1.395
ID642847	642847	None	38.981	24.691	39.279	0	213	213	2	1	-10921639	133.952	135	77	209	2813	31.441	2.000	0.111	0.849
ID642846	642846	None	36.548	30.231	32.851	0	213	213	2	1	-10921639	135.000	130	87	180	2835	25.609	2.000	0.092	0.892
ID642851	642851	None	35.835	21.885	54.451	0	214	214	2	1	-10921639	134.905	132	98	172	2833	22.396	2.000	0.112	1.213
ID642852	642852	None	37.885	33.821	43.153	0	215	215	2	1	-10921639	116.048	108	74	193	2437	26.710	2.000	0.108	0.848
ID642855	642855	None	36.738	22.001	54.394	0	216	216	2	1	-10921639	137.952	140	95	183	2897	24.441	7.600	0.123	1.235
ID642853	642853	None	37.857	24.412	34.504	0	218	218	2	1	-10921639	135.429	130	90	201	2844	28.022	2.000	0.109	0.950
ID642854	642854	None	35.214	20.817	54.180	0	218	218	2	1	-10921639	127.095	130	79	170	2669	23.082	2.000	0.114	1.124
ID642857	642857	None	39.643	9.954	63.649	0	219	219	2	1	-10921639	154.143	156	106	185	3237	21.439	4.800	0.132	1.674
ID642858	642858	None	35.063	20.179	80.651	0	219	219	2	1	-10921639	137.286	146	87	175	2883	24.442	2.000	0.109	1.100
ID642856	642856	None	43.561	6.679	55.744	0	220	220	2	1	-10921639	174.524	183	127	209	3665	26.856	4.800	0.130	1.496
ID642866	642866	None	41.177	2.853	82.967	0	223	223	2	1	-10921639	172.095	172	132	220	3614	25.688	7.600	0.109	1.318
ID642861	642861	None	38.938	25.968	35.439	0	224	224	2	1	-10921639	123.476	122	79	188	2593	29.115	2.000	0.114	0.866
ID642860	642860	None	39.115	33.940	44.083	0	225	225	2	1	-10921639	93.857	82	61	156	1971	27.430	2.000	0.141	0.847
ID642859	642859	None	37.553	34.670	20.867	0	225	225	2	1	-10921639	95.238	92	58	148	2000	22.592	4.800	0.181	1.295
ID642865	642865	None	35.076	6.095	80.140	0	227	227	2	1	-10921639	178.952	177	138	212	3758	18.459	4.800	0.108	1.882
ID642864	642864	171	37.949	33.845	44.140	0	227	227	2	1	-10921639	102.952	98	61	164	2162	25.220	2.000	0.135	0.973
ID642869	642869	None	38.321	13.001	70.228	0	228	228	2	1	-10921639	149.524	143	100	201	3140	27.213	2.000	0.100	1.000
ID642868	642868	171	42.894	33.425	42.958	0	228	228	2	1	-10921639	131.143	122	82	185	2754	30.004	2.000	0.117	0.915
ID642867	642867	None	42.849	25.900	34.136	0	228	228	2	1	-10921639	138.571	135	100	204	2910	25.762	2.000	0.132	1.258
ID642863	642863	None	38.444	37.558	80.892	0	229	229	2	1	-10921639	139.000	143	82	185	2919	24.168	4.800	0.129	1.311
ID642862	642862	None	38.795	29.106	32.412	0	229	229	2	1	-10921639	120.238	119	74	185	2525	30.820	2.000	0.102	0.724
ID642870	642870	None	40.724	24.566	34.821	0	230	230	2	1	-10921639	121.810	124	74	177	2558	30.821	2.000	0.137	0.950
ID642872	642872	173	39.898	33.786	43.156	0	232	232	2	1	-10921639	118.762	108	87	180	2494	25.018	2.000	0.129	1.081
ID642871	642871	174	39.701	29.383	31.108	0	232	232	2	1	-10921639	135.762	135	90	177	2851	24.837	2.000	0.132	1.278
ID642873	642873	174	37.020	29.388	31.268	0	233	233	2	1	-10921639	124.952	124	71	180	2624	29.444	4.800	0.133	0.995
ID642875	642875	173	37.062	34.372	43.047	0	233	233	2	1	-10921639	136.952	140	87	201	2876	28.294	6.384	0.105	0.919
ID642874	642874	172	35.836	25.102	34.272	0	233	233	2	1	-10921639	123.286	130	66	185	2589	29.449	2.000	0.112	0.842
ID642876	642876	None	37.457	0.000	86.000	0	233	233	2	1	-10921639	197.905	201	144	228	4156	24.817	4.800	0.121	1.721
ID642877	642877	172	35.074	24.411	34.274	0	234	234	2	1	-10921639	116.571	114	58	207	2448	34.452	2.000	0.080	0.500
ID642878	642878	None	39.757	23.226	54.371	0	234	234	2	1	-10921639	130.952	130	85	180	2750	25.650	2.000	0.136	1.225
ID642880	642880	None	36.768	23.356	54.127	0	236	236	2	1	-10921639	121.286	114	87	167	2547	22.395	4.800	0.137	1.308
ID642879	642879	172	48.098	24.487	33.690	0	236	236	2	1	-10921639	129.238	119	63	220	2714	41.153	2.000	0.126	0.704
ID642883	642883	172	35.811	24.088	33.470	0	237	237	2	1	-10921639	128.619	124	92	188	2701	26.852	2.000	0.111	0.956
ID642882	642882	None	36.263	28.535	29.774	0	237	237	2	1	-10921639	127.286	127	71	175	2673	27.713	2.000	0.115	0.945
ID642881	642881	None	39.389	30.221	54.732	0	238	238	2	1	-10921639	125.095	124	85	170	2627	24.376	2.000	0.148	1.324
ID642885	642885	None	37.931	3.992	55.412	0	239	239	2	1	-10921639	136.810	138	103	183	2873	22.988	2.000	0.122	1.299
ID642884	642884	None	42.224	24.468	33.390	0	239	239	2	1	-10921639	135.952	138	85	196	2855	31.210	7.600	0.114	0.889
ID642886	642886	None	40.929	19.060	81.034	0	239	239	2	1	-10921639	151.952	146	98	196	3191	25.158	2.000	0.112	1.220
ID642887	642887	None	35.407	34.276	44.938	0	240	240	2	1	-10921639	92.762	87	47	159	1948	26.574	2.000	0.116	0.724
ID642888	642888	175	41.179	23.883	33.011	0	241	241	2	1	-10921639	130.429	127	95	177	2739	23.157	2.000	0.124	1.247
ID642889	642889	175	36.629	23.274	32.986	0	242	242	2	1	-10921639	128.476	127	87	180	2698	26.656	7.600	0.101	0.881
ID642890	642890	None	36.379	20.445	39.695	0	242	242	2	1	-10921639	130.238	124	98	172	2735	22.876	3.200	0.117	1.197
ID642892	642892	None	35.032	15.000	88.000	0	243	243	2	1	-10921639	152.619	154	108	204	3205	27.953	4.800	0.129	1.247
ID642891	642891	175	39.187	23.618	32.803	0	243	243	2	1	-10921639	119.429	114	74	177	2508	30.500	2.000	0.109	0.770
ID642893	642893	None	35.324	25.032	54.841	0	244	244	2	1	-10921639	141.619	146	106	188	2974	21.127	4.800	0.114	1.372
ID642897	642897	None	35.378	30.966	53.520	0	246	246	2	1	-10921639	118.571	116	87	167	2490	23.513	2.000	0.121	1.090
ID642896	642896	None	35.508	23.668	42.163	0	246	246	2	1	-10921639	128.524	122	87	183	2699	26.907	2.000	0.099	0.860
ID642895	642895	None	35.483	23.363	34.126	0	246	246	2	1	-10921639	125.381	119	85	177	2633	24.561	2.000	0.103	0.949
ID642894	642894	None	42.394	22.294	29.164	0	246	246	2	1	-10921639	127.905	122	74	185	2686	31.087	2.000	0.132	0.960
ID642898	642898	None	41.258	35.210	45.105	0	247	247	2	1	-10921639	128.619	122	92	183	2701	24.092	4.800	0.143	1.336
ID642907	642907	None	35.189	14.570	34.976	0	248	248	2	1	-10921639	132.429	135	98	185	2781	22.527	2.000	0.113	1.194
ID642906	642906	176	40.228	23.467	28.660	0	248	248	2	1	-10921639	126.619	124	74	183	2659	26.890	3.200	0.123	1.033
ID642905	642905	207	46.585	34.031	50.044	0	249	249	2	1	-10921639	126.524	119	79	209	2657	30.722	2.000	0.118	0.871
ID642904	642904	177	35.168	37.072	42.970	0	249	249	2	1	-10921639	140.286	138	95	204	2946	25.827	7.600	0.107	1.047
ID642903	642903	176	50.204	23.415	28.341	0	249	249	2	1	-10921639	131.333	130	87	188	2758	31.305	2.000	0.170	1.217
ID642913	642913	207	42.742	34.359	50.131	0	250	250	2	1	-10921639	139.857	138	90	207	2937	27.220	2.000	0.107	0.994
ID642912	642912	None	40.107	22.894	50.209	0	250	250	2	1	-10921639	167.905	170	119	204	3526	26.056	4.800	0.119	1.369
ID642909	642909	None	36.245	43.701	32.966	0	250	250	2	1	-10921639	88.619	90	50	127	1861	22.169	2.000	0.188	1.266
ID642908	642908	None	43.934	30.686	26.147	0	250	250	2	1	-10921639	111.429	103	77	175	2340	28.076	2.000	0.157	1.078
ID642911	642911	177	35.799	37.869	42.044	0	250	250	2	1	-10921639	129.571	127	87	201	2721	27.500	2.000	0.101	0.868
ID642910	642910	None	45.462	14.328	34.677	0	250	250	2	1	-10921639	133.143	130	85	204	2796	30.986	2.000	0.150	1.119
ID642899	642899	None	37.836	23.812	27.401	0	251	251	2	1	-10921639	113.048	108	71	167	2374	27.185	2.000	0.132	0.972
ID642901	642901	177	41.083	37.666	42.690	0	251	251	2	1	-10921639	135.524	135	79	199	2846	30.190	2.000	0.112	0.907
ID642900	642900	210	45.865	24.899	33.699	0	251	251	2	1	-10921639	155.952	148	127	201	3275	20.573	4.800	0.148	1.958
ID642902	642902	None	35.046	29.209	66.186	0	251	251	2	1	-10921639	128.810	132	92	170	2705	21.697	7.600	0.132	1.382
ID642915	642915	None	38.042	13.677	35.009	0	252	252	2	1	-10921639	124.810	122	90	175	2621	21.101	4.800	0.135	1.408
ID642914	642914	210	39.318	25.282	34.135	0	252	252	2	1	-10921639	136.048	130	111	180	2857	19.172	4.800	0.138	1.726
ID642917	642917	None	37.105	19.028	48.183	0	252	252	2	1	-10921639	150.190	146	103	207	3154	27.114	7.600	0.105	1.057
ID642916	642916	177	44.310	37.199	41.241	0	252	252	2	1	-10921639	150.143	148	95	196	3153	23.716	7.600	0.161	1.754
ID642919	642919	None	36.297	17.335	69.479	0	252	252	2	1	-10921639	151.619	151	108	196	3184	24.244	6.332	0.107	1.209
ID642918	642918	178	45.283	22.183	51.286	0	252	252	2	1	-10921639	184.429	177	140	239	3873	27.956	3.200	0.098	1.179
ID642925	642925	178	43.313	21.733	51.214	0	253	253	2	1	-10921639	202.095	201	162	255	4244	25.381	6.281	0.099	1.431
ID642921	642921	181	39.840	14.393	35.464	0	254	254	2	1	-10921639	147.810	148	79	209	3104	34.148	4.800	0.114	0.888
ID642920	642920	None	37.650	44.999	33.113	0	254	254	2	1	-10921639	92.286	92	47	130	1938	25.068	2.000	0.170	1.068
ID642923	642923	178	46.869	22.616	51.194	0	254	254	2	1	-10921639	181.190	180	119	255	3805	31.546	6.335	0.100	1.043
ID642922	642922	None	35.082	35.817	40.164	0	254	254	2	1	-10921639	132.286	132	100	172	2778	20.722	2.000	0.123	1.395
ID642924	642924	None	44.758	3.816	82.114	0	254	254	2	1	-10921639	160.238	162	116	209	3365	27.866	2.000	0.116	1.191
ID642937	642937	203	36.590	23.272	28.160	0	255	255	2	1	-10921639	117.048	111	85	177	2458	25.592	2.000	0.104	0.865
ID642936	642936	None	37.963	6.500	25.299	0	255	255	2	1	-10921639	88.190	82	50	154	1852	27.746	2.000	0.159	0.870
ID642939	642939	None	39.300	23.887	41.655	0	255	255	2	1	-10921639	130.714	130	95	185	2745	25.344	2.000	0.133	1.208
ID642938	642938	181	45.409	14.078	35.480	0	255	255	2	1	-10921639	142.810	146	87	201	2999	33.107	2.000	0.131	1.002
ID642941	642941	None	35.061	23.515	55.031	0	255	255	2	1	-10921639	158.143	162	108	228	3321	30.542	7.600	0.077	0.740
ID642940	642940	178	35.173	22.560	51.334	0	255	255	2	1	-10921639	173.714	177	116	212	3648	29.019	3.200	0.076	0.841
ID642933	642933	203	44.466	23.417	27.205	0	256	256	2	1	-10921639	138.048	132	95	196	2899	27.036	2.000	0.149	1.324
ID642935	642935	181	42.984	14.113	35.305	0	256	256	2	1	-10921639	134.190	138	77	191	2818	31.194	2.000	0.123	0.942
ID642934	642934	None	47.541	24.864	33.016	0	256	256	2	1	-10921639	138.381	140	87	172	2906	24.024	4.800	0.190	1.840
ID642927	642927	181	56.136	14.377	34.768	0	257	257	2	1	-10921639	146.905	143	87	220	3085	37.305	2.000	0.168	1.130
ID642926	642926	None	35.804	32.465	26.281	0	257	257	2	1	-10921639	114.190	114	69	154	2398	22.999	4.800	0.176	1.489
ID642929	642929	None	36.444	17.085	39.512	0	257	257	2	1	-10921639	118.143	116	82	177	2481	27.367	2.000	0.116	0.897
ID642928	642928	None	37.693	33.204	39.066	0	257	257	2	1	-10921639	115.048	116	77	162	2416	22.914	2.000	0.134	1.183
ID642931	642931	None	41.228	24.200	54.497	0	257	257	2	1	-10921639	185.143	185	140	249	3888	25.929	7.600	0.107	1.383
ID642930	642930	None	40.480	23.268	41.962	0	257	257	2	1	-10921639	115.619	103	79	183	2428	29.605	2.000	0.103	0.732
ID642932	642932	None	37.117	38.000	88.000	0	257	257	2	1	-10921639	134.762	138	101	180	2830	23.437	4.800	0.135	1.366
ID642945	642945	186	37.019	18.309	57.026	0	258	258	2	1	-10921639	159.286	154	122	196	3345	24.757	4.800	0.105	1.222
ID642944	642944	183	41.175	21.319	51.764	0	258	258	2	1	-10921639	178.762	188	119	236	3754	27.508	2.000	0.096	1.133
ID642946	642946	187	48.840	21.822	70.607	0	258	258	2	1	-10921639	147.048	140	98	215	3088	30.215	2.000	0.144	1.224
ID642943	642943	181	47.365	14.512	35.428	0	258	258	2	1	-10921639	150.286	143	106	207	3156	29.594	2.000	0.142	1.260
ID642942	642942	185	37.807	24.832	33.298	0	258	258	2	1	-10921639	132.381	124	103	177	2780	19.974	4.800	0.136	1.589
ID642953	642953	186	38.335	17.354	56.237	0	259	259	2	1	-10921639	141.714	143	92	193	2976	33.200	2.000	0.095	0.739
ID642952	642952	None	41.763	24.300	53.934	0	259	259	2	1	-10921639	188.810	193	122	255	3965	28.858	7.600	0.107	1.264
ID642955	642955	None	38.390	14.931	82.195	0	259	259	2	1	-10921639	154.810	159	95	209	3251	32.007	2.000	0.082	0.733
ID642954	642954	187	42.268	21.627	70.706	0	259	259	2	1	-10921639	137.429	124	106	204	2886	27.754	2.000	0.125	1.099
ID642947	642947	185	36.502	24.615	33.131	0	259	259	2	1	-10921639	148.619	151	111	183	3121	22.337	4.800	0.129	1.516
ID642949	642949	182	36.098	17.137	40.421	0	259	259	2	1	-10921639	120.810	119	77	193	2537	30.967	2.000	0.073	0.529
ID642948	642948	181	45.392	14.232	35.218	0	259	259	2	1	-10921639	159.190	162	106	196	3343	25.639	4.800	0.160	1.711
ID642951	642951	183	48.982	21.825	51.374	0	259	259	2	1	-10921639	183.952	188	130	236	3863	33.110	7.600	0.109	1.095
ID642950	642950	184	44.712	34.593	45.151	0	259	259	2	1	-10921639	142.524	135	92	199	2993	30.487	2.000	0.129	1.071
ID642960	642960	183	58.077	21.715	51.517	0	260	260	2	1	-10921639	189.810	180	135	249	3986	33.464	2.000	0.133	1.328
ID642957	642957	182	48.532	16.945	39.794	0	260	260	2	1	-10921639	114.619	111	63	207	2407	36.941	2.000	0.119	0.660
ID642956	642956	None	44.848	44.973	34.575	0	260	260	2	1	-10921639	104.048	106	55	151	2185	28.823	3.200	0.206	1.235
ID642959	642959	184	50.789	34.805	45.815	0	260	260	2	1	-10921639	141.333	143	77	201	2968	38.588	2.000	0.142	0.913
ID642958	642958	188	50.938	37.421	41.019	0	260	260	2	1	-10921639	140.476	140	85	193	2950	29.780	4.800	0.164	1.328
ID642961	642961	None	38.648	32.005	25.834	0	261	261	2	1	-10921639	127.048	135	85	172	2668	26.667	2.000	0.125	1.061
ID642963	642963	182	62.145	16.894	39.883	0	261	261	2	1	-10921639	141.810	124	95	255	2978	40.414	2.000	0.148	0.903
ID642962	642962	181	40.841	13.890	34.438	0	261	261	2	1	-10921639	146.333	148	106	188	3073	23.994	4.800	0.151	1.600
ID642965	642965	183	58.143	21.591	51.858	0	261	261	2	1	-10921639	190.714	193	116	255	4005	35.726	2.000	0.130	1.227
ID642964	642964	188	38.520	36.428	41.779	0	261	261	2	1	-10921639	133.714	135	85	177	2808	27.934	2.000	0.130	1.100
ID642967	642967	None	37.235	8.060	84.713	0	261	261	2	1	-10921639	171.571	177	116	215	3603	26.983	2.000	0.092	1.074
ID642966	642966	189	58.892	25.822	53.630	0	261	261	2	1	-10921639	174.667	183	71	244	3668	53.091	2.000	0.142	0.817
ID642969	642969	None	36.392	18.828	31.279	0	262	262	2	1	-10921639	137.952	135	98	185	2897	22.139	2.000	0.118	1.313
ID642968	642968	190	47.454	22.154	25.115	0	262	262	2	1	-10921639	129.238	124	82	204	2714	33.024	7.600	0.136	0.938
ID642971	642971	181	36.920	13.025	35.694	0	262	262	2	1	-10921639	136.048	146	69	191	2857	33.078	3.200	0.108	0.803
ID642970	642970	191	42.152	45.179	33.618	0	262	262	2	1	-10921639	110.952	111	50	162	2330	29.671	4.800	0.186	1.171
ID642973	642973	188	57.509	36.043	42.512	0	262	262	2	1	-10921639	163.952	162	116	228	3443	30.805	4.800	0.174	1.577
ID642972	642972	182	65.097	16.597	39.839	0	262	262	2	1	-10921639	144.048	127	90	255	3025	46.034	2.000	0.160	0.865
ID642975	642975	189	47.840	28.128	53.141	0	262	262	2	1	-10921639	157.476	156	108	217	3307	29.301	4.800	0.138	1.303
ID642974	642974	183	57.254	22.135	52.903	0	262	262	2	1	-10921639	191.952	191	127	255	4031	33.266	4.800	0.152	1.521
ID642984	642984	189	68.348	26.874	54.031	0	263	263	2	1	-10921639	187.714	193	124	255	3942	42.316	2.000	0.170	1.287
ID642977	642977	None	37.017	31.682	25.349	0	263	263	2	1	-10921639	130.905	135	82	167	2749	25.610	6.281	0.147	1.313
ID642976	642976	190	39.493	22.207	24.818	0	263	263	2	1	-10921639	130.238	130	92	180	2735	22.345	7.600	0.135	1.385
ID642979	642979	191	38.850	44.929	33.636	0	263	263	2	1	-10921639	101.333	100	74	159	2128	22.263	2.000	0.161	1.261
ID642978	642978	192	35.718	24.138	32.795	0	263	263	2	1	-10921639	135.429	127	95	183	2844	27.901	2.000	0.099	0.872
ID642981	642981	None	40.721	0.000	37.000	0	263	263	2	1	-10921639	115.762	111	84	162	2431	25.229	7.600	0.189	1.456
ID642980	642980	181	37.502	13.457	34.920	0	263	263	2	1	-10921639	130.714	135	85	177	2745	25.444	2.000	0.134	1.217
ID642983	642983	188	38.459	37.035	42.112	0	263	263	2	1	-10921639	130.429	127	95	177	2739	22.155	7.600	0.134	1.391
ID642982	642982	182	53.391	16.908	39.508	0	263	263	2	1	-10921639	124.476	122	63	233	2614	41.930	2.000	0.142	0.740
ID642985	642985	192	40.439	24.124	32.700	0	264	264	2	1	-10921639	145.429	146	79	212	3054	32.270	2.000	0.121	0.974
ID642987	642987	182	58.095	16.945	39.692	0	264	264	2	1	-10921639	128.810	127	77	255	2705	42.700	2.000	0.149	0.782
ID642986	642986	181	51.543	13.408	34.228	0	264	264	2	1	-10921639	158.286	156	98	212	3324	29.119	4.800	0.164	1.534
ID642989	642989	189	67.535	26.093	54.992	0	264	264	2	1	-10921639	203.762	204	130	255	4279	34.719	4.800	0.175	1.744
ID642988	642988	None	44.213	21.949	53.228	0	264	264	2	1	-10921639	166.524	170	114	231	3497	31.123	7.600	0.098	0.959
ID642991	642991	193	36.161	30.199	32.793	0	265	265	2	1	-10921639	126.762	122	82	162	2662	24.290	2.000	0.125	1.157
ID642990	642990	194	41.429	31.593	25.481	0	265	265	2	1	-10921639	143.952	140	90	193	3023	28.343	4.800	0.170	1.478
ID642993	642993	None	39.584	23.821	40.988	0	265	265	2	1	-10921639	150.619	148	111	193	3163	24.691	4.800	0.134	1.443
ID642992	642992	182	54.130	16.993	39.679	0	265	265	2	1	-10921639	137.429	135	82	239	2886	37.619	2.000	0.140	0.895
ID642995	642995	None	43.697	18.969	50.144	0	265	265	2	1	-10921639	136.429	138	79	201	2865	27.834	7.600	0.140	1.205
ID642994	642994	188	50.488	36.943	41.028	0	265	265	2	1	-10921639	138.905	130	108	212	2917	25.528	4.800	0.166	1.551
ID642997	642997	189	48.669	25.192	55.628	0	265	265	2	1	-10921639	191.571	191	127	241	4023	34.836	7.600	0.122	1.198
ID642996	642996	195	52.539	27.773	54.918	0	265	265	2	1	-10921639	182.810	180	106	239	3839	36.521	4.800	0.141	1.237
ID643001	643001	182	64.138	17.031	40.025	0	266	266	2	1	-10921639	137.619	127	82	255	2890	43.869	2.000	0.154	0.838
ID643000	643000	181	44.043	13.444	34.112	0	266	266	2	1	-10921639	146.714	146	82	209	3081	32.215	4.800	0.159	1.251
ID643003	643003	188	59.996	36.754	41.414	0	266	266	2	1	-10921639	131.381	124	63	223	2759	46.347	2.000	0.169	0.819
ID643002	643002	None	38.910	26.851	40.264	0	266	266	2	1	-10921639	124.095	122	74	175	2606	26.520	2.000	0.130	1.074
ID643005	643005	189	58.649	23.617	54.621	0	266	266	2	1	-10921639	188.000	188	130	247	3948	36.755	2.000	0.136	1.227
ID643004	643004	195	40.375	28.539	54.090	0	266	266	2	1	-10921639	158.429	151	114	225	3327	30.434	2.000	0.099	0.936
ID642999	642999	193	47.290	29.046	33.001	0	266	266	2	1	-10921639	130.905	124	85	207	2749	28.929	2.000	0.144	1.142
ID642998	642998	194	37.540	31.446	25.405	0	266	266	2	1	-10921639	142.238	138	111	201	2987	24.023	7.600	0.123	1.293
ID643037	643037	193	45.665	29.421	32.898	0	267	267	2	1	-10921639	131.000	124	90	209	2751	31.031	2.000	0.132	0.986
ID643036	643036	194	40.766	31.765	24.482	0	267	267	2	1	-10921639	125.524	130	77	183	2636	33.055	2.000	0.120	0.815
ID643039	643039	182	48.361	16.552	39.803	0	267	267	2	1	-10921639	138.714	132	82	215	2913	32.556	7.600	0.138	1.031
ID643038	643038	181	48.629	12.900	33.768	0	267	267	2	1	-10921639	136.952	138	95	193	2876	26.328	4.800	0.164	1.464
ID643041	643041	189	52.061	22.906	55.193	0	267	267	2	1	-10921639	184.095	185	132	236	3866	28.958	4.800	0.149	1.645
ID643040	643040	188	40.888	37.091	41.335	0	267	267	2	1	-10921639	127.571	122	77	191	2679	31.376	2.000	0.109	0.798
ID643042	643042	195	51.220	29.130	55.113	0	267	267	2	1	-10921639	162.000	164	108	207	3402	29.275	4.800	0.158	1.511
ID643017	643017	181	48.935	13.284	34.249	0	268	268	2	1	-10921639	144.095	143	79	188	3026	29.295	4.800	0.187	1.549
ID643016	643016	193	47.852	29.402	32.793	0	268	268	2	1	-10921639	130.238	119	98	207	2735	30.199	2.000	0.135	1.027
ID643019	643019	196	38.509	24.284	40.203	0	268	268	2	1	-10921639	156.095	154	114	201	3278	23.879	6.038	0.115	1.352
ID643018	643018	182	38.473	16.834	39.769	0	268	268	2	1	-10921639	141.429	138	103	207	2970	27.513	2.000	0.093	0.875
ID643021	643021	None	46.417	19.716	44.238	0	268	268	2	1	-10921639	147.286	140	114	212	3093	28.114	2.000	0.121	1.131
ID643020	643020	188	40.647	36.973	41.920	0	268	268	2	1	-10921639	138.905	140	92	188	2917	26.260	7.600	0.112	1.068
ID643023	643023	197	43.712	18.699	57.344	0	268	268	2	1	-10921639	152.714	151	111	191	3207	24.036	4.800	0.137	1.528
ID643022	643022	None	41.620	29.828	51.374	0	268	268	2	1	-10921639	157.238	151	106	215	3302	30.402	2.000	0.114	1.058
ID643024	643024	None	44.805	18.420	78.480	0	268	268	2	1	-10921639	168.286	172	106	212	3534	28.747	4.800	0.135	1.396
ID643013	643013	None	40.294	26.074	22.146	0	268	268	2	1	-10921639	128.143	127	79	196	2691	27.855	7.600	0.125	1.022
ID643015	643015	None	35.895	39.223	31.625	0	268	268	2	1	-10921639	120.238	122	82	151	2525	20.433	3.200	0.152	1.553
ID643014	643014	194	38.689	31.495	24.307	0	268	268	2	1	-10921639	138.429	132	100	188	2907	25.918	3.200	0.121	1.151
ID643007	643007	181	51.434	13.652	34.284	0	269	269	2	1	-10921639	155.048	154	116	212	3256	26.196	4.800	0.179	1.797
ID643006	643006	None	45.280	25.229	29.909	0	269	269	2	1	-10921639	152.810	148	103	207	3209	30.117	2.000	0.113	1.030
ID643009	643009	196	41.559	24.147	39.937	0	269	269	2	1	-10921639	154.000	154	119	204	3234	22.869	4.800	0.139	1.641
ID643008	643008	182	55.364	16.856	40.094	0	269	269	2	1	-10921639	150.143	138	92	255	3153	41.156	7.600	0.115	0.751
ID643011	643011	195	47.245	29.593	54.710	0	269	269	2	1	-10921639	164.429	162	111	231	3453	38.143	2.000	0.098	0.772
ID643010	643010	189	54.347	22.755	54.611	0	269	269	2	1	-10921639	192.810	188	130	255	4049	35.663	2.000	0.108	1.054
ID643012	643012	197	40.388	19.000	56.000	0	269	269	2	1	-10921639	171.333	177	95	217	3598	30.776	7.600	0.104	1.048
ID643033	643033	195	60.342	29.748	54.047	0	270	270	2	1	-10921639	177.905	172	122	231	3736	32.173	4.800	0.163	1.546
ID643032	643032	189	45.859	22.047	54.135	0	270	270	2	1	-10921639	191.714	196	138	244	4026	28.779	7.600	0.120	1.423
ID643035	643035	None	42.129	0.000	61.000	0	270	270	2	1	-10921639	139.762	130	96	191	2935	29.390	3.200	0.120	1.015
ID643034	643034	197	36.603	18.970	57.603	0	270	270	2	1	-10921639	160.571	162	106	215	3372	30.053	7.600	0.087	0.851
ID643025	643025	194	38.727	31.494	25.234	0	270	270	2	1	-10921639	139.238	143	90	201	2924	26.061	7.600	0.119	1.139
ID643027	643027	198	49.881	41.476	30.886	0	270	270	2	1	-10921639	118.333	122	47	180	2485	33.968	2.000	0.206	1.192
ID643026	643026	199	41.962	16.726	27.846	0	270	270	2	1	-10921639	123.476	119	79	170	2593	27.151	2.000	0.136	1.089
ID643029	643029	182	66.931	16.650	39.710	0	270	270	2	1	-10921639	162.143	154	103	255	3405	43.328	2.000	0.156	1.010
ID643028	643028	181	58.424	13.326	34.095	0	270	270	2	1	-10921639	154.048	154	92	215	3235	36.243	4.800	0.196	1.391
ID643031	643031	200	50.922	33.532	47.418	0	270	270	2	1	-10921639	162.667	159	111	241	3416	31.775	4.800	0.151	1.343
ID643030	643030	188	38.108	37.110	41.622	0	270	270	2	1	-10921639	133.286	138	92	177	2799	25.265	2.000	0.118	1.115
ID643049	643049	182	71.424	16.880	39.875	0	271	271	2	1	-10921639	160.714	151	87	255	3375	46.354	2.000	0.161	0.963
ID643048	643048	181	41.163	12.990	34.428	0	271	271	2	1	-10921639	161.095	164	108	209	3383	28.557	6.307	0.130	1.302
ID643051	643051	188	41.481	36.861	42.491	0	271	271	2	1	-10921639	144.095	151	79	201	3026	32.036	4.800	0.133	1.054
ID643050	643050	196	36.797	24.017	39.890	0	271	271	2	1	-10921639	145.381	146	103	180	3053	20.227	4.800	0.130	1.648
ID643053	643053	195	57.242	29.566	53.574	0	271	271	2	1	-10921639	167.381	156	106	244	3515	37.303	2.000	0.149	1.166
ID643052	643052	200	58.115	31.143	47.540	0	271	271	2	1	-10921639	167.619	167	108	239	3520	41.819	2.000	0.135	0.955
ID643054	643054	189	56.302	21.855	54.998	0	271	271	2	1	-10921639	206.905	212	132	249	4345	35.803	7.600	0.155	1.552
ID643043	643043	201	41.525	35.970	18.483	0	271	271	2	1	-10921639	94.857	92	55	172	1992	31.911	2.000	0.172	0.871
ID643045	643045	199	45.714	17.170	27.792	0	271	271	2	1	-10921639	120.667	122	55	201	2534	35.980	2.000	0.118	0.707
ID643044	643044	194	42.254	32.886	23.029	0	271	271	2	1	-10921639	126.048	127	82	188	2647	30.312	2.000	0.130	0.958
ID643047	643047	None	39.180	15.671	32.854	0	271	271	2	1	-10921639	159.667	154	124	233	3353	27.616	2.000	0.089	0.947
ID643046	643046	198	51.457	43.016	30.150	0	271	271	2	1	-10921639	131.905	132	90	191	2770	27.070	4.800	0.189	1.546
ID643065	643065	202	37.921	27.307	56.205	0	272	272	2	1	-10921639	156.238	154	100	217	3281	27.512	2.000	0.090	0.938
ID643064	643064	189	61.905	21.840	54.889	0	272	272	2	1	-10921639	200.524	191	148	255	4211	31.237	4.800	0.153	1.702
ID643066	643066	None	36.980	0.000	84.000	0	272	272	2	1	-10921639	159.619	159	114	201	3352	22.648	4.800	0.139	1.721
ID643055	643055	201	42.091	35.866	18.578	0	272	272	2	1	-10921639	101.381	95	47	154	2129	31.617	2.000	0.155	0.859
ID643057	643057	199	50.755	17.251	27.665	0	272	272	2	1	-10921639	139.143	130	79	223	2922	35.598	2.000	0.120	0.837
ID643056	643056	194	49.669	32.847	23.167	0	272	272	2	1	-10921639	128.810	116	87	209	2705	35.702	7.600	0.136	0.866
ID643059	643059	181	50.468	12.606	33.922	0	272	272	2	1	-10921639	160.905	162	111	201	3379	27.388	4.800	0.159	1.616
ID643058	643058	198	53.947	43.066	31.805	0	272	272	2	1	-10921639	128.238	130	79	231	2693	38.159	2.000	0.184	1.046
ID643061	643061	196	36.097	23.894	41.019	0	272	272	2	1	-10921639	143.048	138	108	183	3004	22.562	4.800	0.117	1.325
ID643060	643060	182	69.930	17.034	40.016	0	272	272	2	1	-10921639	159.476	148	106	255	3349	45.067	2.000	0.157	0.958
ID643063	643063	200	51.900	29.916	47.130	0	272	272	2	1	-10921639	160.905	159	106	255	3379	38.250	2.000	0.112	0.846
ID643062	643062	188	59.030	37.130	42.394	0	272	272	2	1	-10921639	162.952	159	92	239	3422	41.099	7.600	0.158	1.079
ID643067	643067	194	49.930	31.506	25.265	0	273	273	2	1	-10921639	153.667	154	103	239	3227	31.991	4.800	0.166	1.365
ID643069	643069	241	35.662	46.078	28.758	0	273	273	2	1	-10921639	121.857	119	74	167	2559	24.628	3.200	0.129	1.133
ID643068	643068	199	46.415	17.218	27.667	0	273	273	2	1	-10921639	137.619	132	90	212	2890	33.418	2.000	0.108	0.806
ID643071	643071	198	41.502	43.204	32.731	0	273	273	2	1	-10921639	115.095	116	71	164	2417	28.110	2.000	0.151	1.072
ID643070	643070	204	44.108	24.846	31.242	0	273	273	2	1	-10921639	170.952	172	122	212	3590	22.515	4.800	0.139	1.850
ID643073	643073	182	54.211	16.895	40.050	0	273	273	2	1	-10921639	146.429	132	92	255	3075	40.236	2.000	0.098	0.648
ID643072	643072	181	62.170	13.178	34.030	0	273	273	2	1	-10921639	182.000	175	130	249	3822	32.519	4.800	0.172	1.641
ID643075	643075	200	45.516	27.699	47.669	0	273	273	2	1	-10921639	159.000	154	108	215	3339	29.850	2.000	0.123	1.165
ID643074	643074	188	48.474	37.569	42.045	0	273	273	2	1	-10921639	146.952	146	87	215	3086	31.929	2.000	0.145	1.163
ID643077	643077	202	55.124	28.234	54.678	0	273	273	2	1	-10921639	163.238	167	108	233	3428	36.354	2.000	0.148	1.157
ID643076	643076	189	57.441	21.712	55.121	0	273	273	2	1	-10921639	209.048	199	162	255	4390	30.978	4.800	0.149	1.752
ID643081	643081	198	42.073	44.180	32.401	0	274	274	2	1	-10921639	132.238	122	85	193	2777	29.791	6.026	0.159	1.219
ID643080	643080	241	40.945	45.607	30.819	0	274	274	2	1	-10921639	118.905	114	69	185	2497	35.451	6.039	0.136	0.801
ID643083	643083	181	57.159	13.212	34.570	0	274	274	2	1	-10921639	180.190	175	111	255	3784	38.154	2.000	0.128	1.071
ID643082	643082	204	42.539	25.315	32.972	0	274	274	2	1	-10921639	172.095	172	122	236	3614	28.476	4.800	0.119	1.287
ID643085	643085	None	47.100	23.214	41.095	0	274	274	2	1	-10921639	151.905	154	103	233	3190	33.006	2.000	0.117	0.963
ID643084	643084	182	53.011	16.906	39.965	0	274	274	2	1	-10921639	146.381	135	90	255	3074	37.919	2.000	0.110	0.764
ID643087	643087	None	39.114	0.000	51.000	0	274	274	2	1	-10921639	131.905	132	90	164	2770	21.954	3.200	0.176	1.799
ID643086	643086	200	58.736	27.327	46.779	0	274	274	2	1	-10921639	164.619	154	108	252	3457	37.059	2.000	0.142	1.107
ID643079	643079	199	49.950	17.534	27.568	0	274	274	2	1	-10921639	149.429	140	111	228	3138	36.094	2.000	0.122	0.901
ID643078	643078	194	40.120	31.055	24.777	0	274	274	2	1	-10921639	142.095	138	111	217	2984	25.915	7.600	0.099	0.989
ID643089	643089	202	50.855	28.028	55.365	0	274	274	2	1	-10921639	171.429	167	122	231	3600	29.166	4.800	0.137	1.418
ID643088	643088	None	35.191	21.109	52.125	0	274	274	2	1	-10921639	171.810	172	130	204	3608	20.961	6.322	0.098	1.462
ID643091	643091	None	49.701	21.061	70.913	0	274	274	2	1	-10921639	132.190	122	79	199	2776	34.237	2.000	0.118	0.817
ID643090	643090	189	50.369	21.013	56.206	0	274	274	2	1	-10921639	175.381	175	119	239	3683	34.829	2.000	0.100	0.917
ID643097	643097	188	64.289	37.549	41.691	0	275	275	2	1	-10921639	163.190	167	95	225	3427	41.643	2.000	0.184	1.215
ID643096	643096	182	59.661	17.234	39.655	0	275	275	2	1	-10921639	127.524	122	58	255	2678	50.441	2.000	0.127	0.569
ID643099	643099	202	49.607	29.062	53.528	0	275	275	2	1	-10921639	172.429	172	127	228	3621	28.476	4.800	0.141	1.500
ID643098	643098	200	56.362	25.704	46.824	0	275	275	2	1	-10921639	164.524	162	100	249	3455	37.964	2.000	0.136	1.039
ID643100	643100	189	39.233	20.701	58.359	0	275	275	2	1	-10921639	186.238	183	156	231	3911	19.303	4.800	0.117	2.022
ID643093	643093	198	49.285	43.652	32.429	0	275	275	2	1	-10921639	115.952	108	63	196	2435	33.652	2.000	0.152	0.909
ID643092	643092	194	36.982	30.931	24.471	0	275	275	2	1	-10921639	129.905	130	95	188	2728	22.510	7.600	0.129	1.317
ID643095	643095	181	45.796	13.196	34.975	0	275	275	2	1	-10921639	169.095	162	135	241	3551	25.199	4.800	0.133	1.579
ID643094	643094	204	50.932	25.216	33.463	0	275	275	2	1	-10921639	176.333	180	122	223	3703	27.262	4.800	0.150	1.687
ID643113	643113	None	35.961	18.129	78.887	0	276	276	2	1	-10921639	155.381	154	122	215	3263	22.157	2.000	0.084	1.089
ID643112	643112	None	42.652	21.959	70.740	0	276	276	2	1	-10921639	130.857	124	92	185	2748	29.313	2.000	0.129	1.022
ID643105	643105	181	66.286	14.066	33.935	0	276	276	2	1	-10921639	181.571	180	140	252	3813	34.519	4.800	0.168	1.514
ID643104	643104	198	58.216	43.103	32.166	0	276	276	2	1	-10921639	141.476	140	103	201	2971	27.513	4.800	0.203	1.737
ID643107	643107	205	36.724	25.274	40.913	0	276	276	2	1	-10921639	176.714	177	135	231	3711	26.276	4.800	0.112	1.360
ID643106	643106	182	54.039	17.209	40.037	0	276	276	2	1	-10921639	150.476	135	111	255	3160	37.500	2.000	0.117	0.839
ID643109	643109	200	38.201	25.057	46.472	0	276	276	2	1	-10921639	152.524	140	100	207	3203	28.202	2.000	0.094	0.934
ID643108	643108	188	48.848	36.714	42.112	0	276	276	2	1	-10921639	164.429	162	103	225	3453	35.393	2.000	0.123	1.015
ID643111	643111	202	81.104	28.806	53.508	0	276	276	2	1	-10921639	194.476	191	122	255	4084	41.382	4.800	0.228	1.743
ID643110	643110	None	53.956	20.527	52.935	0	276	276	2	1	-10921639	197.381	196	148	255	4145	30.319	4.800	0.131	1.513
ID643101	643101	194	38.308	31.134	24.804	0	276	276	2	1	-10921639	119.524	114	82	177	2510	28.262	2.000	0.098	0.758
ID643103	643103	204	47.539	25.125	32.300	0	276	276	2	1	-10921639	177.381	177	135	212	3725	21.729	4.800	0.141	2.012
ID643102	643102	None	39.776	17.555	27.743	0	276	276	2	1	-10921639	136.476	130	92	199	2866	27.457	2.000	0.116	1.037
ID643145	643145	181	45.072	14.873	32.899	0	277	277	2	1	-10921639	166.286	167	124	204	3492	27.106	4.800	0.135	1.457
ID643144	643144	198	54.029	43.311	32.140	0	277	277	2	1	-10921639	125.381	124	69	188	2633	35.021	2.000	0.173	1.057
ID643147	643147	None	37.072	25.824	39.590	0	277	277	2	1	-10921639	170.619	177	103	223	3583	36.327	7.600	0.083	0.719
ID643146	643146	182	43.096	17.340	40.157	0	277	277	2	1	-10921639	147.714	146	98	239	3102	35.848	2.000	0.081	0.615
ID643149	643149	200	42.225	24.309	46.740	0	277	277	2	1	-10921639	150.619	143	103	215	3163	30.094	2.000	0.101	0.918
ID643148	643148	205	38.001	23.897	40.848	0	277	277	2	1	-10921639	179.762	185	122	228	3775	26.979	4.800	0.111	1.327
ID643151	643151	None	44.531	11.682	79.975	0	277	277	2	1	-10921639	168.429	164	132	215	3537	23.880	2.000	0.118	1.491
ID643150	643150	202	66.332	28.768	53.812	0	277	277	2	1	-10921639	175.381	172	124	244	3683	35.487	4.800	0.179	1.499
ID643141	643141	206	40.098	40.778	23.740	0	277	277	2	1	-10921639	102.429	95	58	162	2151	26.594	2.000	0.142	0.957
ID643143	643143	204	40.675	25.441	31.367	0	277	277	2	1	-10921639	182.714	180	140	247	3837	28.440	3.200	0.112	1.299
ID643142	643142	194	44.836	31.502	25.526	0	277	277	2	1	-10921639	143.000	140	87	204	3003	29.789	4.800	0.154	1.284
ID643129	643129	None	38.165	35.671	19.552	0	278	278	2	1	-10921639	121.667	127	69	172	2555	26.949	7.600	0.145	1.141
ID643131	643131	194	45.892	31.753	25.182	0	278	278	2	1	-10921639	127.143	119	79	193	2670	30.942	2.000	0.148	1.062
ID643130	643130	206	45.863	41.016	23.892	0	278	278	2	1	-10921639	122.286	124	74	170	2568	26.067	2.000	0.163	1.312
ID643133	643133	198	47.103	43.786	31.696	0	278	278	2	1	-10921639	122.143	119	74	185	2565	30.127	2.000	0.166	1.153
ID643132	643132	204	64.987	25.308	32.012	0	278	278	2	1	-10921639	199.429	199	146	255	4188	33.514	4.800	0.166	1.693
ID643135	643135	182	51.114	16.983	39.795	0	278	278	2	1	-10921639	129.238	124	85	204	2714	37.673	2.000	0.123	0.751
ID643134	643134	181	44.195	13.306	33.938	0	278	278	2	1	-10921639	167.286	170	124	220	3513	26.039	6.282	0.135	1.526
ID643137	643137	188	41.301	38.014	41.863	0	278	278	2	1	-10921639	151.095	154	103	185	3173	26.782	4.800	0.121	1.217
ID643136	643136	205	56.653	23.542	39.903	0	278	278	2	1	-10921639	199.952	207	119	252	4199	34.409	4.800	0.155	1.561
ID643139	643139	208	48.167	20.133	52.788	0	278	278	2	1	-10921639	190.000	183	154	252	3990	25.030	6.178	0.115	1.566
ID643138	643138	200	54.593	24.050	46.339	0	278	278	2	1	-10921639	183.952	175	135	255	3863	32.132	2.000	0.133	1.344
ID643140	643140	202	63.649	29.175	54.431	0	278	278	2	1	-10921639	166.810	170	124	223	3503	30.566	4.800	0.193	1.767
ID643115	643115	None	37.528	46.165	27.872	0	279	279	2	1	-10921639	114.000	111	74	170	2394	23.755	2.000	0.133	1.125
ID643114	643114	206	43.516	41.037	23.776	0	279	279	2	1	-10921639	102.286	95	71	204	2148	30.722	2.000	0.147	0.853
ID643117	643117	198	51.378	43.897	32.440	0	279	279	2	1	-10921639	119.429	114	82	223	2508	33.418	7.600	0.158	0.976
ID643116	643116	204	45.891	25.035	31.943	0	279	279	2	1	-10921639	174.667	180	116	217	3668	27.915	4.800	0.125	1.390
ID643119	643119	205	58.389	23.461	39.494	0	279	279	2	1	-10921639	183.286	191	87	255	3849	48.675	2.000	0.120	0.804
ID643118	643118	182	42.150	17.118	39.884	0	279	279	2	1	-10921639	120.476	114	71	225	2530	38.551	2.000	0.077	0.446
ID643128	643128	None	41.083	3.282	82.863	0	279	279	2	1	-10921639	158.048	154	119	225	3319	26.669	4.800	0.104	1.115
ID643121	643121	None	42.255	23.537	43.474	0	279	279	2	1	-10921639	181.429	175	92	239	3810	46.199	2.000	0.084	0.608
ID643120	643120	188	55.305	37.940	42.140	0	279	279	2	1	-10921639	163.714	162	106	223	3438	30.059	4.800	0.155	1.460
ID643123	643123	208	54.427	19.575	51.819	0	279	279	2	1	-10921639	221.000	223	164	255	4641	29.353	7.600	0.113	1.530
ID643122	643122	200	42.602	23.387	44.595	0	279	279	2	1	-10921639	172.381	183	82	239	3620	45.626	2.000	0.089	0.620
ID643125	643125	None	36.222	17.230	54.538	0	279	279	2	1	-10921639	182.810	180	124	236	3839	34.448	7.600	0.072	0.713
ID643124	643124	202	62.655	30.260	54.154	0	279	279	2	1	-10921639	170.286	162	116	236	3576	35.727	3.200	0.158	1.302
ID643127	643127	None	42.517	22.816	80.013	0	279	279	2	1	-10921639	159.190	159	122	209	3343	25.218	7.600	0.115	1.299
ID643126	643126	240	37.034	21.214	57.117	0	279	279	2	1	-10921639	176.333	175	138	223	3703	27.034	3.200	0.081	0.977
ID643163	643163	206	39.827	40.970	24.288	0	280	280	2	1	-10921639	98.381	98	55	185	2066	29.530	2.000	0.131	0.773
ID643165	643165	None	43.936	17.073	27.730	0	280	280	2	1	-10921639	143.190	135	106	225	3007	26.669	2.000	0.117	1.127
ID643164	643164	194	35.008	31.559	25.997	0	280	280	2	1	-10921639	141.714	138	103	196	2976	24.284	4.800	0.126	1.309
ID643167	643167	None	36.072	13.773	33.322	0	280	280	2	1	-10921639	161.190	159	130	201	3385	17.971	4.800	0.131	2.078
ID643166	643166	198	57.230	43.748	31.732	0	280	280	2	1	-10921639	118.429	116	61	236	2487	41.172	2.000	0.166	0.817
ID643169	643169	205	53.336	22.888	39.902	0	280	280	2	1	-10921639	176.143	175	116	228	3699	35.863	2.000	0.141	1.212
ID643168	643168	182	50.945	17.142	39.956	0	280	280	2	1	-10921639	144.952	135	100	252	3044	38.662	2.000	0.094	0.644
ID643171	643171	202	45.654	30.081	53.921	0	280	280	2	1	-10921639	140.571	130	100	212	2952	28.628	2.000	0.121	1.058
ID643170	643170	208	37.270	18.287	51.618	0	280	280	2	1	-10921639	157.905	154	114	212	3316	29.082	2.000	0.081	0.813
ID643172	643172	240	47.541	21.486	56.857	0	280	280	2	1	-10921639	168.000	164	116	225	3528	31.369	2.000	0.121	1.154
ID643161	643161	202	42.677	30.200	54.070	0	281	281	2	1	-10921639	133.095	124	90	209	2795	30.060	2.000	0.107	0.854
ID643160	643160	208	63.972	18.245	51.038	0	281	281	2	1	-10921639	193.952	193	130	255	4073	37.577	4.800	0.158	1.409
ID643162	643162	None	39.625	21.693	70.885	0	281	281	2	1	-10921639	141.048	132	92	188	2962	25.160	7.600	0.122	1.216
[truncated: 238 more rows]
