# Supplementary material for: Progressive enhancement of kinetic proofreading in T cell antigen discrimination from receptor activation to DAG generation
Source: eLife. 2022 Sep 20;11:e75263. doi: 10.7554/eLife.75263 (PMC9536835; doi:10.7554/eLife.75263)
Supplement: Figure 5—source data 1. — Each data table is the TrackMate ‘spot-statistics’ output of one cell over four cycles of blue-light illumination (frames 0–40, 100–140, 200–240, and 300–340, with 3 s interval between frames). We calculated the lifetime of TrackIDs that existed at the start of each period of blue-light illumination that did not last for the full period and fit the resulting lifetime distributions using custom Python scripts available at https://github.com/dbritain/KP-paper (copy archived at swh:1:rev:167fa456901903740f0f3ee6a3e5324bc45207ea, Britain, 2022). [file elife-75263-fig5-data1.zip › Fig5SourceData/LOV/lov2/r2/lov1.csv]

Label	ID	TRACK_ID	QUALITY	POSITION_X	POSITION_Y	POSITION_Z	POSITION_T	FRAME	RADIUS	VISIBILITY	MANUAL_COLOR	MEAN_INTENSITY	MEDIAN_INTENSITY	MIN_INTENSITY	MAX_INTENSITY	TOTAL_INTENSITY	STANDARD_DEVIATION	ESTIMATED_DIAMETER	CONTRAST	SNR
ID658378	658378	None	69.173	37.778	28.420	0	0	0	2	1	-10921639	133.095	121	86	243	2795	46.982	2.000	0.196	0.927
ID658379	658379	0	43.677	57.520	31.534	0	0	0	2	1	-10921639	107.143	94	54	192	2250	37.442	2.000	0.137	0.688
ID658376	658376	None	46.746	53.412	23.522	0	0	0	2	1	-10921639	151.143	145	70	255	3174	55.203	2.000	0.071	0.363
ID658377	658377	None	40.432	61.537	24.136	0	0	0	2	1	-10921639	144.333	145	74	215	3031	38.733	2.000	0.106	0.717
ID658382	658382	1	35.955	46.739	37.490	0	0	0	2	1	-10921639	131.571	133	66	207	2763	35.722	2.000	0.087	0.588
ID658383	658383	None	58.345	22.549	40.781	0	0	0	2	1	-10921639	140.048	121	94	255	2941	40.359	2.000	0.156	0.936
ID658380	658380	2	42.894	45.648	32.639	0	0	0	2	1	-10921639	132.476	121	74	207	2782	35.104	2.000	0.110	0.747
ID658381	658381	None	36.178	36.346	34.598	0	0	0	2	1	-10921639	136.857	141	90	180	2874	25.945	3.200	0.134	1.248
ID658370	658370	3	44.022	56.687	14.153	0	0	0	2	1	-10921639	204.571	192	160	255	4296	35.895	7.600	0.079	0.830
ID658371	658371	None	50.554	64.289	15.361	0	0	0	2	1	-10921639	168.381	168	94	227	3536	37.415	2.000	0.111	0.901
ID658368	658368	None	37.241	3.000	0.000	0	0	0	2	1	-10921639	174.143	176	117	219	3657	29.726	4.800	0.128	1.330
ID658369	658369	5	43.029	49.051	13.062	0	0	0	2	1	-10921639	183.190	184	121	243	3847	36.015	7.600	0.096	0.891
ID658374	658374	7	66.104	47.994	21.096	0	0	0	2	1	-10921639	181.476	180	105	255	3811	46.795	2.000	0.140	0.952
ID658375	658375	None	46.792	57.489	20.799	0	0	0	2	1	-10921639	188.571	192	129	255	3960	43.690	7.600	0.053	0.432
ID658372	658372	8	56.599	52.506	18.301	0	0	0	2	1	-10921639	227.048	231	164	255	4768	31.475	4.800	0.133	1.697
ID658373	658373	None	42.083	59.608	19.983	0	0	0	2	1	-10921639	190.762	184	133	255	4006	37.490	2.000	0.072	0.682
ID658394	658394	None	43.318	13.027	53.769	0	0	0	2	1	-10921639	102.048	102	51	204	2143	35.333	2.000	0.126	0.648
ID658395	658395	None	43.995	67.251	55.205	0	0	0	2	1	-10921639	125.857	129	62	188	2643	31.177	2.000	0.154	1.077
ID658392	658392	None	46.455	33.773	49.745	0	0	0	2	1	-10921639	216.286	231	125	255	4542	45.708	3.200	0.073	0.642
ID658393	658393	None	40.348	35.728	53.179	0	0	0	2	1	-10921639	220.000	239	153	255	4620	37.983	7.600	0.071	0.765
ID658398	658398	9	87.567	30.133	58.497	0	0	0	2	1	-10921639	199.286	204	105	255	4185	47.667	4.800	0.269	1.772
ID658399	658399	None	35.231	64.255	58.762	0	0	0	2	1	-10921639	125.190	113	78	196	2629	32.571	2.000	0.120	0.824
ID658396	658396	None	44.376	23.757	56.530	0	0	0	2	1	-10921639	133.810	129	70	231	2810	42.936	2.000	0.083	0.479
ID658397	658397	None	44.391	39.492	56.688	0	0	0	2	1	-10921639	175.238	168	102	255	3680	49.415	2.000	0.056	0.375
ID658386	658386	10	43.342	41.721	41.929	0	0	0	2	1	-10921639	200.333	207	129	255	4207	39.826	2.000	0.061	0.580
ID658387	658387	11	59.247	33.106	45.222	0	0	0	2	1	-10921639	205.381	219	125	255	4313	48.370	2.000	0.126	0.952
ID658384	658384	None	46.660	38.238	41.217	0	0	0	2	1	-10921639	208.524	215	133	255	4379	41.680	2.000	0.109	0.980
ID658385	658385	None	45.732	38.974	40.917	0	0	0	2	1	-10921639	217.524	227	149	255	4568	38.380	4.800	0.114	1.160
ID658390	658390	12	44.618	41.343	48.328	0	0	0	2	1	-10921639	221.000	223	156	255	4641	33.925	2.000	0.087	1.043
ID658391	658391	13	75.829	24.511	50.509	0	0	0	2	1	-10921639	224.571	255	129	255	4716	43.906	4.800	0.197	1.683
ID658388	658388	None	59.207	14.089	45.877	0	0	0	2	1	-10921639	140.952	129	82	251	2960	40.078	2.000	0.168	1.013
ID658389	658389	None	49.480	26.773	47.301	0	0	0	2	1	-10921639	173.571	180	98	255	3645	52.843	7.600	0.109	0.646
ID658402	658402	4	51.774	43.397	64.664	0	0	0	2	1	-10921639	125.048	125	82	200	2626	28.544	4.800	0.249	1.749
ID658400	658400	None	35.698	19.781	60.024	0	0	0	2	1	-10921639	98.000	98	54	180	2058	26.887	7.600	0.123	0.798
ID658401	658401	6	43.896	39.095	60.389	0	0	0	2	1	-10921639	135.048	117	70	207	2836	41.797	2.000	0.072	0.432
ID658410	658410	10	47.924	40.954	41.277	0	1	1	2	1	-10921639	194.571	184	129	255	4086	35.736	2.000	0.092	0.914
ID658411	658411	11	52.986	33.955	46.457	0	1	1	2	1	-10921639	214.000	196	160	255	4494	36.358	4.800	0.118	1.244
ID658408	658408	0	52.835	56.960	32.648	0	1	1	2	1	-10921639	109.571	105	74	192	2301	33.416	2.000	0.204	1.111
ID658409	658409	1	44.531	46.805	37.817	0	1	1	2	1	-10921639	127.524	121	74	223	2678	37.056	2.000	0.100	0.626
ID658414	658414	None	42.989	39.355	52.287	0	1	1	2	1	-10921639	215.810	211	156	255	4532	34.137	2.000	0.068	0.810
ID658415	658415	9	72.271	30.070	58.774	0	1	1	2	1	-10921639	168.810	156	102	255	3545	46.512	2.000	0.175	1.081
ID658412	658412	12	39.466	40.915	47.788	0	1	1	2	1	-10921639	194.095	184	149	255	4076	35.912	2.000	0.045	0.465
ID658413	658413	13	77.344	24.429	51.016	0	1	1	2	1	-10921639	185.476	168	121	255	3895	49.205	2.000	0.203	1.274
ID658403	658403	5	42.464	49.726	11.488	0	1	1	2	1	-10921639	183.714	180	133	251	3858	29.258	6.324	0.098	1.123
ID658406	658406	7	45.207	47.910	21.103	0	1	1	2	1	-10921639	166.619	172	121	231	3499	32.200	7.600	0.107	0.996
ID658407	658407	2	35.696	45.880	32.207	0	1	1	2	1	-10921639	119.810	113	82	184	2516	28.793	2.000	0.097	0.737
ID658404	658404	3	45.093	56.856	14.310	0	1	1	2	1	-10921639	178.429	176	121	255	3747	35.799	2.000	0.083	0.762
ID658405	658405	8	69.557	52.344	18.092	0	1	1	2	1	-10921639	214.714	219	137	255	4509	40.814	4.800	0.165	1.488
ID658416	658416	6	40.890	39.185	60.040	0	1	1	2	1	-10921639	118.143	109	70	207	2481	34.696	2.000	0.077	0.488
ID658417	658417	4	45.349	43.729	64.836	0	1	1	2	1	-10921639	95.810	94	47	149	2012	28.266	7.600	0.223	1.235
ID658362	658362	8	43.894	51.847	18.384	0	2	2	2	1	-10921639	166.143	160	109	227	3489	32.033	3.200	0.109	1.018
ID658363	658363	None	36.299	22.793	40.905	0	2	2	2	1	-10921639	126.857	117	102	196	2664	27.128	2.000	0.099	0.839
ID658361	658361	3	35.989	56.296	13.705	0	2	2	2	1	-10921639	164.524	156	125	223	3455	24.919	2.000	0.075	0.925
ID658366	658366	9	49.090	30.074	58.747	0	2	2	2	1	-10921639	131.952	125	90	204	2771	34.539	2.000	0.139	0.931
ID658364	658364	10	44.818	41.172	41.569	0	2	2	2	1	-10921639	187.619	180	133	255	3940	36.331	2.000	0.082	0.784
ID658365	658365	13	63.381	24.458	51.206	0	2	2	2	1	-10921639	150.667	133	78	255	3164	52.684	2.000	0.152	0.755
ID658418	658418	13	38.599	24.296	50.736	0	3	3	2	1	-10921639	128.714	125	62	192	2703	32.862	2.000	0.115	0.808
ID658420	658420	None	36.108	39.046	53.394	0	4	4	2	1	-10921639	141.429	137	113	207	2970	22.668	2.000	0.100	1.135
ID658419	658419	None	43.682	0.000	10.000	0	5	5	2	1	-10921639	152.048	156	117	196	3193	24.776	2.000	0.157	1.663
ID658367	658367	None	36.347	0.000	2.000	0	6	6	2	1	-10921639	168.524	164	136	227	3539	27.953	2.000	0.093	1.024
ID658359	658359	None	35.152	35.875	32.168	0	8	8	2	1	-10921639	117.619	113	82	168	2470	24.184	2.000	0.121	1.048
ID658360	658360	None	35.492	0.000	14.000	0	10	10	2	1	-10921639	162.571	168	117	211	3414	26.772	6.185	0.115	1.256
ID658421	658421	None	37.686	3.000	0.000	0	22	22	2	1	-10921639	168.143	168	139	204	3531	20.575	4.800	0.129	1.866
ID658422	658422	None	35.032	3.000	0.000	0	24	24	2	1	-10921639	159.571	160	124	200	3351	22.986	6.357	0.113	1.407
ID658423	658423	None	51.892	0.000	8.000	0	24	24	2	1	-10921639	155.190	149	113	219	3259	26.387	4.800	0.172	1.729
ID658425	658425	None	40.513	9.450	6.093	0	29	29	2	1	-10921639	156.619	160	125	196	3289	21.411	4.800	0.143	1.828
ID658424	658424	None	37.229	0.000	10.000	0	31	31	2	1	-10921639	140.333	145	98	180	2947	24.324	3.200	0.126	1.293
ID658426	658426	None	36.416	8.000	0.000	0	39	39	2	1	-10921639	156.762	156	113	188	3292	23.121	3.200	0.136	1.626
ID658427	658427	None	35.298	32.539	44.556	0	39	39	2	1	-10921639	98.571	94	43	172	2070	31.506	2.000	0.105	0.594
ID658428	658428	None	41.067	36.200	33.331	0	43	43	2	1	-10921639	104.286	98	66	160	2190	26.194	2.000	0.175	1.184
ID658429	658429	None	36.249	33.482	43.838	0	43	43	2	1	-10921639	122.905	121	82	180	2581	25.054	2.000	0.130	1.127
ID658430	658430	None	39.650	41.914	25.608	0	45	45	2	1	-10921639	106.381	102	58	176	2234	29.255	2.000	0.133	0.853
ID658431	658431	23	35.117	28.136	49.127	0	47	47	2	1	-10921639	98.524	98	58	160	2069	26.515	2.000	0.123	0.814
ID658434	658434	23	38.587	28.092	48.952	0	48	48	2	1	-10921639	114.238	109	74	188	2399	26.593	6.405	0.130	0.985
ID658432	658432	14	50.545	48.825	20.059	0	48	48	2	1	-10921639	137.857	141	98	204	2895	26.418	4.800	0.168	1.504
ID658433	658433	15	35.663	41.898	25.526	0	48	48	2	1	-10921639	111.476	105	78	180	2341	27.549	2.000	0.098	0.719
ID658442	658442	16	36.478	42.087	62.854	0	49	49	2	1	-10921639	80.857	78	35	141	1698	26.226	2.000	0.162	0.861
ID658440	658440	17	37.137	33.860	42.117	0	49	49	2	1	-10921639	142.429	145	90	192	2991	30.146	3.200	0.096	0.828
ID658441	658441	None	38.276	31.900	55.844	0	49	49	2	1	-10921639	90.905	90	62	145	1909	25.569	2.000	0.160	0.981
ID658435	658435	None	40.375	53.779	12.995	0	49	49	2	1	-10921639	105.524	98	70	168	2216	27.546	2.000	0.139	0.933
ID658438	658438	15	36.581	42.141	25.461	0	49	49	2	1	-10921639	117.905	109	78	184	2476	29.160	7.600	0.109	0.793
ID658439	658439	None	35.465	35.466	33.276	0	49	49	2	1	-10921639	104.190	102	66	160	2188	29.583	2.000	0.111	0.702
ID658436	658436	14	61.163	48.282	20.177	0	49	49	2	1	-10921639	144.714	133	82	239	3039	40.053	2.000	0.166	1.029
ID658437	658437	18	54.611	55.078	23.157	0	49	49	2	1	-10921639	122.905	113	70	192	2581	37.943	2.000	0.171	0.945
ID658443	658443	None	36.478	4.000	0.000	0	50	50	2	1	-10921639	142.810	146	113	192	2999	21.104	2.000	0.131	1.572
ID658446	658446	15	49.901	41.694	24.781	0	50	50	2	1	-10921639	143.000	145	94	192	3003	24.417	4.800	0.180	1.788
ID658447	658447	17	40.540	32.779	44.756	0	50	50	2	1	-10921639	125.286	117	82	192	2631	36.129	2.000	0.079	0.507
ID658444	658444	14	47.875	47.815	20.467	0	50	50	2	1	-10921639	136.571	129	70	223	2868	38.525	4.800	0.142	0.884
ID658445	658445	18	55.671	54.977	22.084	0	50	50	2	1	-10921639	132.190	125	86	239	2776	36.164	2.000	0.160	1.009
ID658448	658448	None	38.866	27.889	50.039	0	50	50	2	1	-10921639	108.905	98	74	164	2287	24.944	2.000	0.130	1.002
ID658449	658449	16	35.322	43.804	60.490	0	50	50	2	1	-10921639	81.190	74	43	164	1705	31.098	2.000	0.127	0.588
ID658450	658450	14	42.955	47.803	20.493	0	51	51	2	1	-10921639	146.381	141	90	207	3074	34.738	6.286	0.133	0.987
ID658451	658451	18	55.135	54.967	22.765	0	51	51	2	1	-10921639	134.905	129	78	227	2833	36.459	2.000	0.154	0.988
ID658454	658454	16	35.211	42.311	62.008	0	51	51	2	1	-10921639	93.524	86	47	137	1964	27.184	2.000	0.169	0.993
ID658452	658452	15	51.664	41.785	25.366	0	51	51	2	1	-10921639	138.714	129	90	211	2913	31.892	7.600	0.162	1.213
ID658453	658453	22	35.502	26.535	36.575	0	51	51	2	1	-10921639	119.095	117	82	168	2501	28.601	7.600	0.111	0.834
ID658458	658458	22	40.834	25.919	36.774	0	52	52	2	1	-10921639	127.238	121	70	200	2672	29.027	6.064	0.111	0.878
ID658459	658459	None	36.149	36.340	39.465	0	52	52	2	1	-10921639	122.095	117	62	176	2564	32.724	2.000	0.099	0.674
ID658456	658456	18	63.728	54.334	22.943	0	52	52	2	1	-10921639	156.333	149	98	223	3283	40.103	2.000	0.163	1.091
ID658457	658457	15	36.636	42.254	25.037	0	52	52	2	1	-10921639	131.143	141	90	172	2754	27.012	7.600	0.125	1.077
ID658460	658460	19	37.877	62.053	55.317	0	52	52	2	1	-10921639	110.190	102	62	156	2314	26.540	3.200	0.118	0.879
ID658461	658461	20	47.242	32.047	56.221	0	52	52	2	1	-10921639	118.429	113	54	192	2487	32.093	2.000	0.163	1.036
ID658455	658455	14	46.822	48.833	21.007	0	52	52	2	1	-10921639	154.000	160	94	219	3234	34.702	3.200	0.144	1.116
ID658462	658462	None	38.090	9.000	0.000	0	53	53	2	1	-10921639	124.762	129	73	180	2620	28.934	2.000	0.121	0.934
ID658463	658463	14	36.970	47.397	20.363	0	53	53	2	1	-10921639	128.524	117	86	211	2699	35.203	7.600	0.093	0.619
ID658466	658466	None	44.506	55.869	26.860	0	53	53	2	1	-10921639	117.238	109	70	231	2462	38.749	2.000	0.090	0.499
ID658467	658467	None	35.516	32.110	33.843	0	53	53	2	1	-10921639	117.571	117	78	172	2469	27.272	2.000	0.124	0.950
ID658464	658464	18	63.367	54.702	22.818	0	53	53	2	1	-10921639	159.952	153	102	255	3359	48.629	2.000	0.127	0.741
ID658465	658465	15	47.608	42.027	25.546	0	53	53	2	1	-10921639	122.143	113	78	184	2565	32.466	3.200	0.163	1.056
ID658470	658470	20	44.496	32.621	56.636	0	53	53	2	1	-10921639	110.429	102	51	172	2319	31.948	2.000	0.165	0.978
ID658468	658468	21	47.073	27.107	50.408	0	53	53	2	1	-10921639	125.286	129	70	192	2631	34.579	3.200	0.161	1.004
ID658469	658469	19	37.803	62.662	55.835	0	53	53	2	1	-10921639	111.476	109	70	160	2341	23.702	7.600	0.161	1.303
ID658474	658474	22	38.427	26.387	36.788	0	54	54	2	1	-10921639	128.667	121	86	188	2702	29.160	2.000	0.118	0.932
ID658475	658475	None	41.868	54.553	46.361	0	54	54	2	1	-10921639	99.190	94	51	168	2083	32.655	3.200	0.159	0.833
ID658472	658472	14	61.797	47.214	20.326	0	54	54	2	1	-10921639	156.190	153	102	255	3280	43.513	2.000	0.155	0.965
ID658473	658473	18	64.713	54.613	22.016	0	54	54	2	1	-10921639	167.619	164	82	251	3520	48.474	2.000	0.164	0.972
ID658478	658478	20	47.334	31.671	55.916	0	54	54	2	1	-10921639	124.810	121	78	188	2621	30.034	2.000	0.173	1.225
ID658476	658476	21	39.859	27.159	50.400	0	54	54	2	1	-10921639	143.000	141	90	192	3003	26.620	4.800	0.136	1.288
ID658477	658477	19	44.003	61.893	55.207	0	54	54	2	1	-10921639	125.381	125	78	192	2633	28.911	7.600	0.179	1.317
ID658471	658471	None	35.116	59.787	19.269	0	54	54	2	1	-10921639	108.095	102	66	176	2270	28.730	2.000	0.107	0.729
ID658506	658506	20	65.623	31.464	56.039	0	55	55	2	1	-10921639	134.143	125	70	207	2817	38.967	2.000	0.229	1.282
ID658507	658507	None	36.350	36.556	60.884	0	55	55	2	1	-10921639	91.048	82	58	192	1912	35.549	7.600	0.085	0.402
ID658504	658504	21	35.528	27.799	49.132	0	55	55	2	1	-10921639	138.762	141	90	196	2914	25.990	2.000	0.093	0.910
ID658505	658505	19	70.068	62.222	55.200	0	55	55	2	1	-10921639	134.095	133	78	219	2816	43.012	2.000	0.230	1.164
ID658498	658498	15	40.893	41.638	24.650	0	55	55	2	1	-10921639	133.762	133	82	196	2809	29.589	2.000	0.153	1.203
ID658499	658499	None	37.897	47.285	26.151	0	55	55	2	1	-10921639	121.286	113	70	184	2547	35.039	2.000	0.103	0.644
ID658496	658496	14	50.363	46.795	20.071	0	55	55	2	1	-10921639	147.857	145	94	235	3105	32.280	2.000	0.139	1.115
ID658497	658497	18	66.609	54.111	21.979	0	55	55	2	1	-10921639	183.762	188	105	255	3859	39.656	2.000	0.166	1.317
ID658502	658502	22	48.877	26.689	37.040	0	55	55	2	1	-10921639	135.333	125	82	200	2842	34.392	2.000	0.133	0.925
ID658503	658503	24	45.164	33.695	42.063	0	55	55	2	1	-10921639	143.714	133	98	211	3018	30.049	2.000	0.119	1.017
ID658500	658500	None	35.025	23.337	32.787	0	55	55	2	1	-10921639	96.952	90	51	172	2036	32.085	2.000	0.086	0.478
ID658501	658501	None	42.927	35.694	33.130	0	55	55	2	1	-10921639	114.429	113	62	215	2403	35.353	2.000	0.109	0.637
ID658494	658494	None	54.221	3.000	0.000	0	55	55	2	1	-10921639	137.095	132	94	207	2879	34.038	7.600	0.179	1.220
ID658495	658495	None	46.389	53.606	11.713	0	55	55	2	1	-10921639	130.714	121	90	215	2745	30.871	2.000	0.129	0.969
ID658510	658510	25	35.358	60.203	19.671	0	56	56	2	1	-10921639	111.667	105	78	188	2345	27.187	2.000	0.108	0.802
ID658511	658511	None	49.592	50.884	21.287	0	56	56	2	1	-10921639	171.571	168	117	239	3603	37.811	2.000	0.095	0.785
ID658508	658508	None	38.219	14.092	10.925	0	56	56	2	1	-10921639	134.571	133	109	207	2826	21.800	2.000	0.118	1.300
ID658509	658509	14	63.980	46.871	19.781	0	56	56	2	1	-10921639	149.381	137	90	255	3137	48.183	2.000	0.124	0.682
ID658522	658522	None	38.168	41.564	61.919	0	56	56	2	1	-10921639	98.000	94	35	172	2058	37.603	2.000	0.154	0.695
ID658520	658520	20	47.134	31.529	55.954	0	56	56	2	1	-10921639	129.524	129	70	184	2720	33.809	4.800	0.189	1.218
ID658521	658521	19	83.484	61.342	55.772	0	56	56	2	1	-10921639	159.333	153	86	251	3346	43.828	4.800	0.287	1.622
ID658514	658514	22	35.322	27.813	36.809	0	56	56	2	1	-10921639	131.571	125	90	196	2763	28.731	2.000	0.068	0.581
ID658515	658515	None	51.545	24.696	38.072	0	56	56	2	1	-10921639	139.619	129	82	255	2932	40.973	2.000	0.106	0.654
ID658512	658512	18	66.208	54.662	22.891	0	56	56	2	1	-10921639	170.286	160	90	255	3576	50.070	2.000	0.147	0.871
ID658513	658513	15	75.894	42.061	24.569	0	56	56	2	1	-10921639	154.286	156	98	251	3240	44.957	2.000	0.237	1.315
ID658518	658518	None	36.852	42.462	44.914	0	56	56	2	1	-10921639	130.048	129	70	204	2731	34.477	2.000	0.081	0.563
ID658519	658519	21	60.774	26.320	51.203	0	56	56	2	1	-10921639	160.381	164	102	235	3368	38.751	4.800	0.182	1.274
ID658516	658516	26	35.788	37.663	37.897	0	56	56	2	1	-10921639	130.667	129	90	172	2744	22.023	5.998	0.124	1.305
ID658517	658517	24	59.077	33.050	43.548	0	56	56	2	1	-10921639	151.095	141	98	251	3173	43.488	2.000	0.139	0.848
ID658536	658536	27	37.993	36.411	60.322	0	57	57	2	1	-10921639	104.714	94	51	176	2199	33.008	2.000	0.101	0.583
ID658530	658530	22	37.970	27.864	36.320	0	57	57	2	1	-10921639	132.429	125	86	211	2781	32.855	2.000	0.099	0.728
ID658531	658531	26	46.318	39.019	37.542	0	57	57	2	1	-10921639	126.333	125	78	180	2653	29.389	2.000	0.154	1.149
ID658528	658528	None	50.694	55.495	27.338	0	57	57	2	1	-10921639	139.857	145	98	192	2937	31.047	2.000	0.156	1.216
ID658529	658529	None	36.068	65.108	28.817	0	57	57	2	1	-10921639	85.095	82	47	168	1787	24.978	2.000	0.160	0.940
ID658534	658534	20	52.910	31.498	55.795	0	57	57	2	1	-10921639	144.381	141	90	204	3032	32.052	4.800	0.200	1.502
ID658535	658535	19	67.051	60.505	55.549	0	57	57	2	1	-10921639	151.619	156	78	219	3184	42.781	4.800	0.236	1.356
ID658532	658532	24	41.402	32.988	42.388	0	57	57	2	1	-10921639	139.952	133	66	211	2939	40.134	2.000	0.100	0.633
ID658533	658533	21	58.302	25.480	50.171	0	57	57	2	1	-10921639	154.238	149	90	239	3239	42.538	7.600	0.143	0.905
ID658523	658523	None	52.623	53.855	12.148	0	57	57	2	1	-10921639	120.429	105	82	211	2529	35.676	2.000	0.154	0.903
ID658526	658526	18	63.145	54.317	21.841	0	57	57	2	1	-10921639	168.095	164	98	255	3530	40.314	2.000	0.167	1.191
ID658527	658527	15	68.756	42.057	24.614	0	57	57	2	1	-10921639	149.381	141	98	235	3137	38.720	2.000	0.214	1.361
ID658524	658524	14	67.629	47.016	19.835	0	57	57	2	1	-10921639	163.190	156	109	255	3427	41.976	2.000	0.175	1.160
ID658525	658525	25	62.239	60.404	20.055	0	57	57	2	1	-10921639	129.952	105	82	211	2729	41.412	2.000	0.169	0.908
ID658479	658479	14	65.225	46.951	19.349	0	58	58	2	1	-10921639	159.667	160	74	255	3353	44.542	7.600	0.172	1.054
ID658490	658490	None	39.620	18.940	56.133	0	58	58	2	1	-10921639	77.619	70	39	156	1630	29.106	2.000	0.155	0.715
ID658491	658491	20	42.469	31.564	56.154	0	58	58	2	1	-10921639	139.048	137	90	192	2920	29.852	2.000	0.120	0.999
ID658488	658488	21	58.584	26.600	50.895	0	58	58	2	1	-10921639	168.381	168	109	243	3536	36.393	4.800	0.156	1.246
ID658489	658489	28	38.575	55.922	50.756	0	58	58	2	1	-10921639	110.667	109	74	184	2324	29.045	2.000	0.130	0.879
ID658492	658492	19	70.435	60.904	55.775	0	58	58	2	1	-10921639	148.286	153	94	227	3114	42.011	3.200	0.235	1.344
ID658493	658493	27	50.283	36.076	59.737	0	58	58	2	1	-10921639	120.381	117	62	219	2528	44.879	2.000	0.120	0.573
ID658482	658482	18	53.586	54.684	22.411	0	58	58	2	1	-10921639	158.810	156	109	255	3335	42.699	2.000	0.132	0.865
ID658483	658483	15	73.820	42.175	24.484	0	58	58	2	1	-10921639	145.714	145	58	247	3060	50.729	2.000	0.226	1.058
ID658480	658480	25	73.215	60.295	19.792	0	58	58	2	1	-10921639	157.190	149	109	255	3301	44.387	2.000	0.182	1.089
ID658481	658481	None	36.920	50.001	21.649	0	58	58	2	1	-10921639	147.048	145	90	251	3088	40.498	7.600	0.040	0.278
ID658486	658486	None	40.860	26.068	42.701	0	58	58	2	1	-10921639	140.095	137	82	227	2942	38.024	2.000	0.091	0.614
ID658487	658487	24	37.976	32.310	44.759	0	58	58	2	1	-10921639	154.905	156	113	235	3253	31.782	7.600	0.080	0.719
ID658484	658484	29	38.553	35.839	33.054	0	58	58	2	1	-10921639	122.095	109	82	204	2564	31.095	2.000	0.080	0.579
ID658485	658485	26	36.370	38.569	37.112	0	58	58	2	1	-10921639	122.905	121	66	192	2581	30.976	2.000	0.081	0.591
ID658570	658570	15	56.485	41.876	24.557	0	59	59	2	1	-10921639	133.143	121	70	235	2796	42.355	2.000	0.147	0.805
ID658571	658571	29	37.603	35.913	33.103	0	59	59	2	1	-10921639	135.238	133	94	215	2840	29.366	2.000	0.093	0.784
ID658568	658568	25	67.997	60.383	19.788	0	59	59	2	1	-10921639	144.095	141	74	223	3026	44.368	2.000	0.211	1.130
ID658569	658569	18	74.418	54.035	22.115	0	59	59	2	1	-10921639	169.000	156	82	255	3549	50.813	2.000	0.208	1.143
ID658574	658574	None	41.124	54.719	45.964	0	59	59	2	1	-10921639	92.714	86	43	184	1947	32.900	2.000	0.114	0.576
ID658575	658575	None	36.902	10.014	50.276	0	59	59	2	1	-10921639	91.286	90	58	145	1917	21.673	2.000	0.173	1.241
ID658572	658572	26	55.424	37.776	36.771	0	59	59	2	1	-10921639	148.762	145	74	239	3124	43.518	2.000	0.132	0.798
ID658573	658573	None	37.443	42.049	43.860	0	59	59	2	1	-10921639	122.810	121	70	176	2579	30.743	7.600	0.082	0.604
ID658566	658566	30	56.618	53.786	12.117	0	59	59	2	1	-10921639	130.667	125	51	255	2744	43.712	2.000	0.130	0.689
ID658567	658567	14	76.887	46.889	19.612	0	59	59	2	1	-10921639	167.381	160	102	251	3515	46.003	2.000	0.203	1.227
ID658578	658578	None	49.498	49.054	51.914	0	59	59	2	1	-10921639	103.286	94	62	200	2169	32.393	2.000	0.173	0.939
ID658579	658579	20	48.009	32.075	56.245	0	59	59	2	1	-10921639	145.190	149	98	207	3049	28.626	2.000	0.145	1.288
ID658576	658576	21	64.528	26.229	50.952	0	59	59	2	1	-10921639	175.667	168	121	239	3689	32.355	4.800	0.180	1.654
ID658577	658577	28	50.177	55.508	51.036	0	59	59	2	1	-10921639	124.143	113	62	219	2607	43.740	2.000	0.142	0.704
ID658582	658582	31	35.885	60.791	59.580	0	59	59	2	1	-10921639	109.000	105	43	188	2289	38.407	2.000	0.147	0.726
ID658583	658583	32	59.340	41.247	60.697	0	59	59	2	1	-10921639	121.762	133	62	235	2557	46.279	2.000	0.174	0.779
ID658580	658580	19	64.388	60.601	56.021	0	59	59	2	1	-10921639	148.714	149	78	231	3123	48.548	2.000	0.190	0.978
ID658581	658581	27	47.891	35.796	60.248	0	59	59	2	1	-10921639	121.238	117	54	255	2546	44.843	7.600	0.080	0.403
ID658562	658562	19	67.033	60.539	56.118	0	60	60	2	1	-10921639	156.143	149	70	255	3279	53.071	2.000	0.172	0.865
ID658563	658563	27	54.791	36.081	60.012	0	60	60	2	1	-10921639	145.381	149	66	231	3053	40.332	2.000	0.131	0.837
ID658560	658560	21	47.290	26.899	52.012	0	60	60	2	1	-10921639	168.714	176	129	227	3543	30.718	2.000	0.111	1.098
ID658561	658561	28	40.314	56.099	51.563	0	60	60	2	1	-10921639	138.143	133	94	207	2901	34.879	7.600	0.145	1.003
ID658564	658564	32	58.797	41.034	60.373	0	60	60	2	1	-10921639	143.000	141	90	227	3003	39.783	2.000	0.175	1.068
ID658565	658565	31	73.692	60.812	59.871	0	60	60	2	1	-10921639	128.190	117	47	243	2692	57.459	2.000	0.221	0.806
ID658554	658554	None	36.986	20.273	30.128	0	60	60	2	1	-10921639	100.381	98	58	164	2108	28.591	2.000	0.114	0.721
ID658555	658555	29	43.278	35.941	33.084	0	60	60	2	1	-10921639	136.667	133	90	219	2870	28.987	6.370	0.117	0.984
ID658552	658552	18	73.435	54.161	21.948	0	60	60	2	1	-10921639	170.905	160	94	255	3589	51.575	2.000	0.181	1.015
ID658553	658553	15	50.885	41.808	24.710	0	60	60	2	1	-10921639	128.333	121	78	243	2695	37.674	7.600	0.142	0.847
ID658558	658558	33	39.656	33.406	42.321	0	60	60	2	1	-10921639	146.762	137	90	239	3082	40.667	6.390	0.082	0.550
ID658559	658559	None	42.847	25.916	43.048	0	60	60	2	1	-10921639	137.286	133	78	200	2883	33.959	2.000	0.073	0.550
ID658556	658556	34	39.972	42.952	35.835	0	60	60	2	1	-10921639	123.048	125	78	204	2584	32.898	2.000	0.102	0.690
ID658557	658557	26	36.675	37.460	36.943	0	60	60	2	1	-10921639	135.143	129	98	215	2838	31.068	2.000	0.069	0.558
ID658550	658550	14	71.595	46.945	19.749	0	60	60	2	1	-10921639	174.095	160	109	255	3656	44.426	2.000	0.171	1.143
ID658551	658551	25	85.509	60.359	19.953	0	60	60	2	1	-10921639	147.190	133	82	255	3091	53.451	2.000	0.231	1.034
ID658549	658549	30	43.429	54.252	12.536	0	60	60	2	1	-10921639	114.429	105	74	196	2403	34.797	2.000	0.125	0.729
ID658538	658538	25	84.874	60.241	19.652	0	61	61	2	1	-10921639	155.190	145	74	255	3259	53.054	2.000	0.245	1.150
ID658539	658539	18	75.342	54.420	22.171	0	61	61	2	1	-10921639	168.333	153	98	255	3535	48.917	2.000	0.190	1.100
ID658537	658537	14	82.690	47.149	19.904	0	61	61	2	1	-10921639	172.381	160	105	255	3620	50.737	2.000	0.205	1.154
ID658542	658542	34	53.822	44.112	35.805	0	61	61	2	1	-10921639	151.381	149	90	227	3179	35.140	2.000	0.157	1.169
ID658543	658543	26	45.093	37.645	36.567	0	61	61	2	1	-10921639	133.667	121	66	219	2807	39.721	7.600	0.112	0.678
ID658540	658540	15	49.518	41.992	25.194	0	61	61	2	1	-10921639	133.143	125	90	196	2796	28.226	2.000	0.158	1.286
ID658541	658541	None	37.023	47.669	25.716	0	61	61	2	1	-10921639	121.476	117	66	188	2551	35.732	3.200	0.087	0.544
ID658546	658546	28	35.676	56.063	51.360	0	61	61	2	1	-10921639	103.952	102	58	196	2183	34.105	2.000	0.095	0.528
ID658547	658547	19	71.043	60.252	56.312	0	61	61	2	1	-10921639	159.714	149	94	255	3354	45.516	2.000	0.203	1.186
ID658544	658544	33	40.338	33.428	42.428	0	61	61	2	1	-10921639	140.667	141	86	207	2954	35.740	2.000	0.095	0.686
ID658545	658545	21	46.636	26.115	50.083	0	61	61	2	1	-10921639	178.905	188	129	231	3757	31.624	3.200	0.133	1.328
ID658548	658548	32	51.020	40.439	59.606	0	61	61	2	1	-10921639	136.286	141	74	223	2862	42.311	2.000	0.134	0.762
ID658594	658594	None	44.859	27.061	48.171	0	62	62	2	1	-10921639	151.571	137	94	255	3183	44.412	2.000	0.068	0.435
ID658595	658595	21	48.708	26.000	50.000	0	62	62	2	1	-10921639	176.333	184	105	255	3703	40.710	4.800	0.153	1.151
ID658592	658592	33	36.835	32.019	43.719	0	62	62	2	1	-10921639	159.286	156	82	219	3345	34.343	6.352	0.107	0.896
ID658593	658593	35	35.697	42.185	46.039	0	62	62	2	1	-10921639	140.524	145	90	204	2951	27.901	2.000	0.087	0.808
ID658598	658598	32	55.107	40.128	59.079	0	62	62	2	1	-10921639	143.619	141	78	235	3016	41.549	6.344	0.134	0.819
ID658596	658596	19	91.667	59.798	57.278	0	62	62	2	1	-10921639	190.381	200	105	255	3998	45.725	4.800	0.288	1.862
ID658597	658597	36	35.415	54.283	58.138	0	62	62	2	1	-10921639	90.762	98	35	168	1906	35.437	2.000	0.104	0.484
ID658586	658586	18	78.769	54.395	22.307	0	62	62	2	1	-10921639	175.810	176	102	255	3692	50.644	2.000	0.200	1.156
ID658587	658587	15	44.597	42.100	24.854	0	62	62	2	1	-10921639	137.429	129	90	188	2886	29.466	4.800	0.174	1.380
ID658584	658584	14	83.840	46.863	20.055	0	62	62	2	1	-10921639	169.524	149	98	255	3560	50.637	2.000	0.202	1.127
ID658585	658585	25	101.422	60.165	19.860	0	62	62	2	1	-10921639	176.857	164	105	255	3714	56.852	2.000	0.271	1.325
ID658590	658590	37	37.075	32.684	34.865	0	62	62	2	1	-10921639	123.095	113	86	184	2585	30.270	7.600	0.090	0.673
ID658591	658591	38	41.449	20.313	40.574	0	62	62	2	1	-10921639	123.905	117	74	188	2602	31.881	2.000	0.141	0.962
ID658588	658588	39	40.902	56.241	26.527	0	62	62	2	1	-10921639	127.857	117	82	215	2685	35.503	2.000	0.101	0.663
ID658589	658589	40	42.821	19.484	29.490	0	62	62	2	1	-10921639	108.905	98	70	204	2287	35.185	2.000	0.157	0.838
ID658602	658602	18	78.702	54.228	22.157	0	63	63	2	1	-10921639	176.333	176	86	255	3703	48.550	2.000	0.201	1.214
ID658603	658603	15	49.239	42.507	25.127	0	63	63	2	1	-10921639	139.000	133	86	207	2919	34.579	2.000	0.147	1.033
ID658600	658600	25	90.925	60.107	19.361	0	63	63	2	1	-10921639	172.810	160	86	255	3629	56.040	2.000	0.237	1.184
ID658601	658601	14	78.868	47.310	20.026	0	63	63	2	1	-10921639	165.095	172	82	255	3467	54.626	2.000	0.200	1.007
ID658606	658606	37	40.191	32.564	34.529	0	63	63	2	1	-10921639	123.381	113	78	188	2591	31.688	7.600	0.126	0.871
ID658607	658607	38	67.981	20.471	40.475	0	63	63	2	1	-10921639	147.143	137	70	255	3090	50.090	2.000	0.177	0.883
ID658604	658604	39	35.047	55.810	27.008	0	63	63	2	1	-10921639	128.524	129	90	184	2699	27.112	3.200	0.097	0.840
ID658605	658605	40	64.316	19.025	28.099	0	63	63	2	1	-10921639	114.095	98	66	255	2396	45.251	2.000	0.185	0.786
ID658599	658599	41	35.926	54.905	12.072	0	63	63	2	1	-10921639	102.905	105	54	164	2161	27.626	2.000	0.120	0.798
ID658610	658610	21	47.261	26.196	50.388	0	63	63	2	1	-10921639	180.667	184	113	231	3794	29.092	4.800	0.158	1.697
ID658611	658611	None	36.763	8.912	51.843	0	63	63	2	1	-10921639	80.762	74	43	145	1696	24.647	2.000	0.175	0.975
ID658608	658608	33	39.330	32.703	42.752	0	63	63	2	1	-10921639	153.429	149	109	231	3222	33.784	2.000	0.096	0.796
ID658609	658609	35	40.930	42.298	46.205	0	63	63	2	1	-10921639	140.286	125	94	255	2946	37.127	2.000	0.067	0.474
ID658614	658614	19	77.218	59.717	57.645	0	63	63	2	1	-10921639	162.333	160	66	255	3409	60.087	2.000	0.220	0.974
ID658615	658615	32	73.844	39.631	58.833	0	63	63	2	1	-10921639	156.095	164	82	255	3278	52.050	2.000	0.196	0.983
ID658612	658612	42	45.633	32.021	56.255	0	63	63	2	1	-10921639	158.857	160	98	215	3336	31.971	4.800	0.128	1.130
ID658613	658613	36	41.293	54.146	57.588	0	63	63	2	1	-10921639	88.619	78	31	200	1861	44.860	2.000	0.117	0.414
ID658634	658634	36	38.284	53.973	57.601	0	64	64	2	1	-10921639	92.190	94	31	196	1936	45.426	2.000	0.056	0.215
ID658635	658635	32	67.157	39.558	58.607	0	64	64	2	1	-10921639	158.429	160	74	255	3327	56.323	2.000	0.176	0.844
ID658632	658632	42	55.191	32.218	56.261	0	64	64	2	1	-10921639	155.381	149	90	255	3263	44.681	2.000	0.126	0.776
ID658633	658633	19	93.599	59.611	56.775	0	64	64	2	1	-10921639	182.667	207	58	255	3836	65.687	4.800	0.293	1.259
ID658626	658626	43	48.443	30.372	42.260	0	64	64	2	1	-10921639	170.429	168	98	247	3579	36.661	7.600	0.110	0.920
ID658627	658627	33	46.239	32.537	42.638	0	64	64	2	1	-10921639	169.190	164	102	255	3553	43.959	6.373	0.112	0.775
ID658624	658624	37	58.308	33.281	34.733	0	64	64	2	1	-10921639	142.476	129	86	215	2992	39.351	2.000	0.168	1.041
ID658625	658625	38	50.757	20.435	40.963	0	64	64	2	1	-10921639	110.619	94	54	200	2323	42.587	2.000	0.143	0.648
ID658630	658630	21	64.497	25.807	50.679	0	64	64	2	1	-10921639	172.190	168	105	255	3616	42.883	2.000	0.173	1.186
ID658631	658631	None	35.556	40.458	51.327	0	64	64	2	1	-10921639	149.952	145	98	207	3149	30.991	3.200	0.075	0.679
ID658628	658628	35	37.437	42.125	45.589	0	64	64	2	1	-10921639	136.905	141	86	223	2875	35.529	2.000	0.056	0.408
ID658629	658629	44	38.673	54.278	45.835	0	64	64	2	1	-10921639	102.238	94	54	184	2147	28.740	2.000	0.119	0.758
ID658618	658618	25	85.531	60.259	19.552	0	64	64	2	1	-10921639	177.571	180	98	255	3729	57.035	2.000	0.195	1.016
ID658619	658619	18	68.862	54.048	22.094	0	64	64	2	1	-10921639	162.905	137	102	255	3421	45.857	2.000	0.166	1.009
ID658616	658616	41	35.947	54.651	11.875	0	64	64	2	1	-10921639	126.667	125	90	184	2660	25.263	2.000	0.112	1.006
ID658617	658617	14	77.697	47.029	20.234	0	64	64	2	1	-10921639	170.810	168	86	255	3587	52.625	2.000	0.177	0.977
ID658622	658622	39	35.352	55.059	29.227	0	64	64	2	1	-10921639	119.524	109	78	188	2510	31.495	6.322	0.127	0.857
ID658623	658623	45	44.469	66.620	30.324	0	64	64	2	1	-10921639	103.810	98	58	168	2180	31.131	2.000	0.158	0.908
ID658620	658620	15	52.505	42.433	24.641	0	64	64	2	1	-10921639	137.476	129	78	204	2887	37.129	4.800	0.185	1.155
ID658621	658621	40	47.653	19.107	28.501	0	64	64	2	1	-10921639	107.381	98	54	192	2255	41.161	2.000	0.133	0.614
ID658666	658666	97	43.279	13.974	33.014	0	65	65	2	1	-10921639	106.619	102	62	192	2239	28.821	2.000	0.143	0.928
ID658667	658667	51	37.854	44.848	34.438	0	65	65	2	1	-10921639	147.619	141	102	211	3100	30.256	6.345	0.095	0.843
ID658664	658664	40	41.775	19.562	28.504	0	65	65	2	1	-10921639	107.095	94	66	172	2249	32.120	2.000	0.150	0.870
ID658665	658665	45	57.081	66.657	29.865	0	65	65	2	1	-10921639	116.762	113	62	207	2452	36.925	2.000	0.200	1.055
ID658670	658670	38	58.276	20.522	40.413	0	65	65	2	1	-10921639	140.714	133	82	223	2955	41.771	2.000	0.164	0.947
ID658671	658671	50	42.722	43.513	40.850	0	65	65	2	1	-10921639	138.286	137	86	207	2904	36.219	4.800	0.118	0.803
ID658668	658668	37	63.794	33.117	34.954	0	65	65	2	1	-10921639	150.524	137	90	255	3161	43.668	2.000	0.141	0.851
ID658669	658669	None	37.308	43.487	34.865	0	65	65	2	1	-10921639	146.238	141	94	211	3071	35.383	2.000	0.103	0.773
ID658659	658659	41	48.420	53.986	11.967	0	65	65	2	1	-10921639	131.524	121	86	211	2762	32.843	2.000	0.125	0.890
ID658662	658662	18	63.847	54.383	22.084	0	65	65	2	1	-10921639	179.000	180	102	255	3759	42.139	2.000	0.157	1.150
ID658663	658663	15	54.107	42.763	25.589	0	65	65	2	1	-10921639	140.762	141	82	227	2956	35.797	2.000	0.149	1.019
ID658660	658660	25	82.979	60.405	19.387	0	65	65	2	1	-10921639	181.667	180	94	255	3815	50.897	2.000	0.221	1.292
ID658661	658661	14	75.399	47.129	20.209	0	65	65	2	1	-10921639	170.524	168	102	255	3581	50.934	2.000	0.170	0.975
ID658680	658680	32	73.463	39.865	57.949	0	65	65	2	1	-10921639	168.476	153	105	255	3538	46.919	2.000	0.174	1.067
ID658674	658674	44	45.727	54.136	45.881	0	65	65	2	1	-10921639	103.905	94	62	211	2182	33.937	2.000	0.118	0.645
ID658675	658675	21	53.532	26.109	50.316	0	65	65	2	1	-10921639	176.476	176	98	243	3706	42.249	4.800	0.147	1.069
ID658672	658672	43	35.779	28.000	43.168	0	65	65	2	1	-10921639	167.857	172	94	211	3525	33.356	4.800	0.097	0.886
ID658673	658673	33	37.458	32.692	43.082	0	65	65	2	1	-10921639	158.810	160	86	215	3335	37.579	2.000	0.093	0.718
ID658678	658678	36	38.824	54.350	56.865	0	65	65	2	1	-10921639	115.333	117	58	207	2422	42.876	2.000	0.111	0.536
ID658679	658679	19	93.755	59.708	56.615	0	65	65	2	1	-10921639	186.619	211	78	255	3919	57.272	4.800	0.293	1.477
ID658676	658676	48	47.181	22.720	53.874	0	65	65	2	1	-10921639	128.762	129	70	231	2704	41.650	2.000	0.093	0.528
ID658677	658677	42	44.733	33.227	57.011	0	65	65	2	1	-10921639	146.810	149	82	211	3083	41.552	2.000	0.135	0.839
ID658638	658638	46	50.545	50.710	22.109	0	66	66	2	1	-10921639	157.857	153	102	255	3315	42.167	2.000	0.073	0.511
ID658639	658639	18	64.078	55.460	22.725	0	66	66	2	1	-10921639	165.857	149	90	255	3483	52.304	2.000	0.126	0.710
ID658636	658636	25	87.979	60.440	19.279	0	66	66	2	1	-10921639	197.619	215	105	255	4150	54.171	2.000	0.237	1.397
ID658637	658637	14	65.544	47.002	20.301	0	66	66	2	1	-10921639	155.714	137	109	255	3270	47.996	2.000	0.134	0.765
ID658658	658658	32	61.659	39.100	58.378	0	66	66	2	1	-10921639	173.000	168	102	255	3633	44.651	2.000	0.132	0.906
ID658656	658656	19	61.826	60.403	57.484	0	66	66	2	1	-10921639	164.619	160	102	239	3457	46.003	6.349	0.206	1.225
ID658657	658657	42	40.788	34.040	58.035	0	66	66	2	1	-10921639	145.905	141	82	235	3064	37.112	7.600	0.078	0.567
ID658650	658650	43	42.935	27.464	44.249	0	66	66	2	1	-10921639	144.476	141	78	219	3034	46.342	2.000	0.071	0.415
ID658651	658651	47	47.273	47.127	49.811	0	66	66	2	1	-10921639	137.095	137	90	192	2879	29.928	2.000	0.162	1.278
ID658648	658648	38	69.391	20.339	40.821	0	66	66	2	1	-10921639	134.524	125	74	251	2825	48.005	2.000	0.202	0.943
ID658649	658649	33	35.501	32.492	43.204	0	66	66	2	1	-10921639	169.714	168	109	255	3564	35.411	4.800	0.126	1.070
ID658654	658654	48	48.590	22.450	53.712	0	66	66	2	1	-10921639	129.619	117	82	239	2722	47.222	2.000	0.119	0.584
ID658655	658655	36	48.814	56.141	55.482	0	66	66	2	1	-10921639	169.190	164	113	255	3553	37.022	4.800	0.125	1.018
ID658652	658652	21	78.408	26.102	50.776	0	66	66	2	1	-10921639	178.286	164	113	255	3744	44.009	2.000	0.200	1.353
ID658653	658653	49	46.474	38.796	52.748	0	66	66	2	1	-10921639	178.714	184	121	243	3753	36.288	6.116	0.112	0.993
ID658642	658642	45	59.915	66.627	30.281	0	66	66	2	1	-10921639	116.714	105	62	211	2451	42.595	7.600	0.185	0.855
ID658643	658643	97	45.119	14.095	33.323	0	66	66	2	1	-10921639	97.476	94	54	196	2047	33.756	2.000	0.154	0.771
ID658640	658640	15	40.764	42.234	25.567	0	66	66	2	1	-10921639	121.571	113	78	188	2553	32.233	3.200	0.146	0.961
ID658641	658641	40	46.584	20.049	28.798	0	66	66	2	1	-10921639	98.952	90	62	188	2078	32.699	2.000	0.154	0.807
ID658646	658646	37	44.190	33.065	34.805	0	66	66	2	1	-10921639	153.095	149	105	196	3215	32.195	4.800	0.140	1.165
ID658647	658647	50	43.874	42.943	40.421	0	66	66	2	1	-10921639	141.714	141	90	196	2976	30.463	2.000	0.116	0.969
ID658644	658644	None	43.403	34.573	34.135	0	66	66	2	1	-10921639	149.143	141	102	196	3132	32.719	2.000	0.118	0.960
ID658645	658645	51	45.762	45.882	33.887	0	66	66	2	1	-10921639	145.810	141	94	204	3062	31.952	7.600	0.112	0.916
ID658766	658766	None	41.860	67.581	8.045	0	67	67	2	1	-10921639	118.095	109	78	180	2480	30.128	2.000	0.132	0.916
ID658767	658767	25	86.841	60.471	19.265	0	67	67	2	1	-10921639	194.905	192	102	255	4093	52.028	4.800	0.227	1.384
ID658786	658786	32	70.219	39.104	58.285	0	67	67	2	1	-10921639	180.571	180	98	247	3792	41.813	2.000	0.165	1.220
ID658784	658784	19	87.002	60.084	56.791	0	67	67	2	1	-10921639	178.143	200	102	255	3741	51.753	4.800	0.260	1.419
ID658785	658785	42	39.893	34.102	58.186	0	67	67	2	1	-10921639	139.286	149	78	211	2925	35.508	7.600	0.073	0.535
ID658778	658778	52	40.554	42.169	45.844	0	67	67	2	1	-10921639	149.286	149	98	227	3135	34.099	2.000	0.074	0.602
ID658779	658779	44	35.502	54.233	45.852	0	67	67	2	1	-10921639	96.667	94	58	176	2030	29.076	2.000	0.081	0.499
ID658776	658776	50	39.130	43.372	41.557	0	67	67	2	1	-10921639	150.667	160	113	207	3164	28.577	2.000	0.106	1.008
ID658777	658777	43	37.392	27.032	44.260	0	67	67	2	1	-10921639	161.333	164	117	227	3388	33.256	2.000	0.060	0.548
ID658782	658782	49	41.810	38.557	52.904	0	67	67	2	1	-10921639	182.571	188	113	243	3834	30.557	2.000	0.109	1.176
ID658783	658783	48	58.290	22.250	53.759	0	67	67	2	1	-10921639	126.333	109	58	235	2653	50.773	2.000	0.119	0.528
ID658780	658780	47	51.347	47.395	49.468	0	67	67	2	1	-10921639	151.000	149	98	215	3171	29.548	4.800	0.162	1.423
ID658781	658781	21	59.885	26.151	50.213	0	67	67	2	1	-10921639	178.762	180	105	235	3754	38.743	4.800	0.159	1.266
ID658770	658770	18	59.820	55.540	22.695	0	67	67	2	1	-10921639	171.286	160	105	255	3597	48.890	2.000	0.115	0.723
ID658771	658771	None	44.084	48.114	26.273	0	67	67	2	1	-10921639	140.429	129	90	211	2949	34.692	2.000	0.085	0.637
ID658768	658768	14	75.682	46.799	20.657	0	67	67	2	1	-10921639	167.143	145	90	255	3510	51.516	2.000	0.166	0.922
ID658769	658769	46	42.751	51.015	22.118	0	67	67	2	1	-10921639	165.048	160	94	255	3466	37.559	2.000	0.058	0.486
ID658774	658774	51	55.601	46.121	33.887	0	67	67	2	1	-10921639	160.857	156	105	215	3378	34.692	2.000	0.160	1.279
ID658775	658775	38	79.057	20.231	40.849	0	67	67	2	1	-10921639	143.000	129	78	255	3003	54.617	2.000	0.192	0.844
ID658772	658772	15	47.386	43.018	26.541	0	67	67	2	1	-10921639	136.905	133	94	219	2875	34.758	2.000	0.122	0.859
ID658773	658773	45	56.464	66.813	30.077	0	67	67	2	1	-10921639	117.952	109	66	219	2477	34.660	2.000	0.187	1.075
ID658698	658698	60	36.187	38.174	49.868	0	68	68	2	1	-10921639	181.048	184	137	231	3802	24.679	6.079	0.081	1.104
ID658699	658699	21	74.631	26.251	50.587	0	68	68	2	1	-10921639	179.238	188	102	255	3764	46.634	2.000	0.199	1.277
ID658696	658696	52	35.615	42.310	46.802	0	68	68	2	1	-10921639	154.810	153	113	215	3251	27.487	2.000	0.077	0.806
ID658697	658697	47	58.288	47.204	49.047	0	68	68	2	1	-10921639	151.381	141	82	227	3179	44.779	2.000	0.147	0.866
ID658702	658702	61	41.655	29.054	57.209	0	68	68	2	1	-10921639	138.000	137	98	204	2898	33.523	2.000	0.095	0.712
ID658703	658703	19	68.057	59.870	56.976	0	68	68	2	1	-10921639	174.952	184	109	243	3674	38.009	4.800	0.208	1.588
ID658700	658700	49	55.085	39.040	53.029	0	68	68	2	1	-10921639	187.619	192	121	255	3940	35.518	2.000	0.115	1.093
ID658701	658701	48	35.844	22.033	54.464	0	68	68	2	1	-10921639	119.857	109	74	204	2517	33.680	7.600	0.069	0.461
ID658690	658690	51	40.381	46.562	34.362	0	68	68	2	1	-10921639	162.000	156	121	219	3402	24.434	7.600	0.124	1.463
ID658691	658691	54	51.068	28.924	36.774	0	68	68	2	1	-10921639	134.238	133	82	231	2819	42.874	2.000	0.109	0.614
ID658688	658688	45	62.277	66.439	29.863	0	68	68	2	1	-10921639	125.000	109	54	227	2625	46.856	2.000	0.186	0.838
ID658689	658689	62	48.243	35.922	33.283	0	68	68	2	1	-10921639	140.000	133	98	247	2940	37.019	2.000	0.120	0.812
ID658694	658694	33	40.399	31.842	44.632	0	68	68	2	1	-10921639	168.905	176	117	247	3547	33.015	4.800	0.081	0.763
ID658695	658695	44	45.913	54.345	46.146	0	68	68	2	1	-10921639	106.762	98	70	180	2242	31.947	2.000	0.148	0.859
ID658692	658692	38	79.083	20.570	40.811	0	68	68	2	1	-10921639	162.238	153	98	255	3407	48.022	2.000	0.213	1.187
ID658693	658693	None	38.898	32.989	42.330	0	68	68	2	1	-10921639	150.714	149	102	235	3165	39.527	2.000	0.066	0.472
ID658706	658706	58	41.576	37.314	60.106	0	68	68	2	1	-10921639	135.286	145	78	231	2841	39.885	7.600	0.099	0.614
ID658704	658704	42	44.671	34.074	57.809	0	68	68	2	1	-10921639	138.714	137	82	227	2913	39.958	7.600	0.072	0.469
ID658705	658705	32	50.771	39.866	58.310	0	68	68	2	1	-10921639	157.619	149	74	219	3310	41.161	7.600	0.121	0.824
ID658682	658682	25	91.713	60.328	19.197	0	68	68	2	1	-10921639	187.714	180	109	255	3942	50.808	2.000	0.245	1.455
ID658683	658683	14	59.063	46.817	20.759	0	68	68	2	1	-10921639	150.000	145	98	255	3150	42.449	2.000	0.130	0.814
ID658681	658681	None	37.308	66.706	4.736	0	68	68	2	1	-10921639	100.190	90	70	176	2104	27.779	2.000	0.138	0.877
ID658686	658686	15	53.592	43.013	26.623	0	68	68	2	1	-10921639	128.714	117	78	215	2703	38.537	2.000	0.138	0.809
ID658687	658687	63	40.178	74.474	26.850	0	68	68	2	1	-10921639	93.857	90	54	176	1971	32.342	2.000	0.133	0.682
ID658684	658684	18	61.740	54.949	22.124	0	68	68	2	1	-10921639	178.762	184	113	255	3754	40.720	2.000	0.129	1.000
ID658685	658685	56	43.773	55.579	26.166	0	68	68	2	1	-10921639	150.238	149	86	227	3155	38.174	2.000	0.110	0.780
ID658714	658714	63	46.109	74.590	26.666	0	69	69	2	1	-10921639	94.905	86	47	184	1993	37.141	2.000	0.167	0.731
ID658715	658715	45	68.898	66.519	29.800	0	69	69	2	1	-10921639	134.143	129	78	235	2817	45.944	2.000	0.210	1.012
ID658712	658712	56	45.123	55.462	25.707	0	69	69	2	1	-10921639	146.810	137	86	207	3083	37.779	2.000	0.108	0.759
ID658713	658713	15	41.604	43.326	26.783	0	69	69	2	1	-10921639	131.905	125	78	204	2770	34.316	3.200	0.098	0.687
ID658718	658718	62	46.645	36.258	33.050	0	69	69	2	1	-10921639	123.857	113	74	215	2601	38.664	2.000	0.093	0.543
ID658719	658719	51	53.924	46.505	33.892	0	69	69	2	1	-10921639	172.571	168	105	251	3624	39.829	7.600	0.119	0.920
ID658716	658716	53	44.549	22.893	31.956	0	69	69	2	1	-10921639	121.048	113	78	172	2542	31.207	4.800	0.176	1.163
ID658717	658717	None	35.116	57.082	31.952	0	69	69	2	1	-10921639	101.143	98	62	192	2124	30.506	2.000	0.070	0.436
ID658707	658707	None	38.267	52.871	12.474	0	69	69	2	1	-10921639	140.571	137	82	188	2952	26.417	4.800	0.125	1.186
ID658710	658710	46	43.781	50.897	22.131	0	69	69	2	1	-10921639	169.429	164	102	255	3558	41.466	2.000	0.067	0.516
ID658711	658711	18	40.302	54.687	21.937	0	69	69	2	1	-10921639	164.476	160	105	231	3454	36.941	2.000	0.089	0.727
ID658708	658708	25	93.692	60.303	19.131	0	69	69	2	1	-10921639	191.524	192	105	255	4022	54.231	2.000	0.241	1.373
ID658709	658709	14	56.729	46.600	20.773	0	69	69	2	1	-10921639	163.905	164	105	255	3442	42.939	2.000	0.105	0.727
ID658730	658730	64	42.569	54.663	51.492	0	69	69	2	1	-10921639	144.857	133	86	223	3042	40.576	6.228	0.107	0.691
ID658731	658731	49	44.882	38.598	53.184	0	69	69	2	1	-10921639	178.714	184	94	255	3753	39.801	2.000	0.091	0.750
ID658728	658728	21	60.809	25.989	50.804	0	69	69	2	1	-10921639	159.476	153	90	243	3349	40.819	7.600	0.144	0.984
ID658729	658729	65	35.352	58.298	50.853	0	69	69	2	1	-10921639	135.524	121	82	211	2846	37.513	2.000	0.068	0.457
ID658734	658734	19	78.179	60.170	56.814	0	69	69	2	1	-10921639	177.905	184	109	251	3736	43.365	4.800	0.239	1.581
ID658735	658735	42	46.332	34.363	58.105	0	69	69	2	1	-10921639	158.381	153	102	239	3326	40.232	2.000	0.094	0.675
ID658732	658732	48	53.295	22.125	54.019	0	69	69	2	1	-10921639	129.619	113	86	235	2722	45.027	2.000	0.099	0.519
ID658733	658733	61	36.492	29.226	57.259	0	69	69	2	1	-10921639	132.810	121	70	211	2789	37.097	2.000	0.083	0.548
ID658722	658722	38	78.674	20.649	40.669	0	69	69	2	1	-10921639	168.048	164	82	255	3529	50.409	2.000	0.204	1.130
ID658723	658723	43	47.912	27.721	43.989	0	69	69	2	1	-10921639	174.190	172	109	255	3658	38.486	2.000	0.092	0.764
ID658720	658720	66	42.667	43.437	35.881	0	69	69	2	1	-10921639	155.524	145	90	255	3266	44.059	2.000	0.077	0.506
ID658721	658721	54	47.760	28.990	36.989	0	69	69	2	1	-10921639	132.905	121	86	204	2791	36.558	2.000	0.124	0.801
ID658726	658726	60	36.407	38.312	49.492	0	69	69	2	1	-10921639	170.524	180	109	239	3581	35.246	2.000	0.061	0.555
ID658727	658727	47	52.527	45.613	48.643	0	69	69	2	1	-10921639	165.048	160	109	255	3466	40.831	2.000	0.133	0.949
ID658724	658724	33	54.759	31.749	43.980	0	69	69	2	1	-10921639	193.048	188	137	255	4054	37.601	2.000	0.120	1.099
ID658725	658725	44	42.925	54.403	45.660	0	69	69	2	1	-10921639	107.619	98	62	176	2260	30.469	2.000	0.125	0.785
ID658736	658736	58	65.372	37.818	58.943	0	69	69	2	1	-10921639	183.619	184	94	255	3856	41.970	2.000	0.180	1.335
ID658762	658762	49	54.754	38.268	53.881	0	70	70	2	1	-10921639	196.524	192	117	255	4127	44.308	2.000	0.111	0.887
ID658763	658763	19	77.358	60.192	56.740	0	70	70	2	1	-10921639	162.571	168	66	255	3414	55.329	2.000	0.209	1.018
ID658760	658760	64	35.403	54.491	51.191	0	70	70	2	1	-10921639	122.286	109	82	184	2568	35.623	2.000	0.099	0.620
ID658761	658761	48	58.249	22.018	54.023	0	70	70	2	1	-10921639	127.905	113	82	235	2686	45.507	2.000	0.112	0.566
ID658764	658764	42	43.986	34.232	57.679	0	70	70	2	1	-10921639	150.429	160	74	227	3159	45.365	2.000	0.072	0.448
ID658765	658765	58	74.663	37.879	58.794	0	70	70	2	1	-10921639	179.143	192	90	255	3762	54.492	2.000	0.161	0.914
ID658754	658754	33	52.068	31.803	43.678	0	70	70	2	1	-10921639	186.048	180	121	255	3907	37.476	4.800	0.131	1.149
ID658755	658755	44	35.610	54.480	45.310	0	70	70	2	1	-10921639	97.619	90	58	164	2050	30.797	2.000	0.110	0.630
ID658752	658752	38	77.783	20.739	41.067	0	70	70	2	1	-10921639	154.524	156	82	255	3245	48.449	2.000	0.204	1.082
ID658753	658753	43	53.193	27.223	44.155	0	70	70	2	1	-10921639	153.238	153	86	247	3218	44.761	2.000	0.091	0.574
ID658758	658758	65	45.787	58.811	50.149	0	70	70	2	1	-10921639	126.762	121	66	215	2662	37.563	2.000	0.102	0.626
ID658759	658759	21	73.815	26.188	51.036	0	70	70	2	1	-10921639	174.381	168	94	255	3662	46.964	2.000	0.183	1.151
ID658756	658756	59	37.729	62.988	47.144	0	70	70	2	1	-10921639	86.000	78	47	149	1806	28.304	2.000	0.153	0.807
ID658757	658757	60	51.898	38.204	49.085	0	70	70	2	1	-10921639	178.286	168	102	255	3744	42.423	2.000	0.095	0.730
ID658746	658746	51	57.667	47.028	33.376	0	70	70	2	1	-10921639	159.952	141	117	255	3359	38.885	7.600	0.115	0.846
ID658747	658747	None	39.710	13.643	35.274	0	70	70	2	1	-10921639	91.238	86	62	172	1916	32.056	2.000	0.137	0.687
ID658744	658744	45	59.020	66.484	29.600	0	70	70	2	1	-10921639	119.857	102	58	215	2517	46.210	2.000	0.194	0.843
ID658745	658745	62	44.260	36.250	32.980	0	70	70	2	1	-10921639	131.000	133	90	188	2751	30.695	2.000	0.118	0.899
ID658750	658750	54	46.682	29.183	37.138	0	70	70	2	1	-10921639	140.238	129	90	247	2945	42.385	2.000	0.081	0.493
ID658751	658751	None	36.241	43.554	40.016	0	70	70	2	1	-10921639	132.714	125	90	215	2787	32.269	2.000	0.073	0.563
ID658748	658748	None	38.300	33.101	35.124	0	70	70	2	1	-10921639	133.857	121	90	215	2811	34.442	7.600	0.063	0.459
ID658749	658749	66	38.193	43.928	36.055	0	70	70	2	1	-10921639	132.667	121	78	255	2786	39.209	2.000	0.032	0.212
ID658738	658738	14	50.798	46.929	21.395	0	70	70	2	1	-10921639	159.952	149	102	255	3359	43.961	2.000	0.081	0.547
ID658739	658739	46	46.136	49.983	22.735	0	70	70	2	1	-10921639	176.143	180	102	251	3699	36.968	7.600	0.103	0.894
ID658737	658737	25	98.796	60.345	19.214	0	70	70	2	1	-10921639	182.857	153	90	255	3840	60.179	2.000	0.256	1.240
ID658742	658742	15	36.751	43.495	27.224	0	70	70	2	1	-10921639	135.333	125	78	207	2842	32.858	2.000	0.077	0.590
ID658743	658743	53	40.736	23.628	29.341	0	70	70	2	1	-10921639	102.286	94	58	188	2148	34.944	2.000	0.116	0.610
ID658740	658740	56	46.715	55.625	25.198	0	70	70	2	1	-10921639	149.905	133	74	227	3148	47.840	2.000	0.127	0.704
ID658741	658741	63	53.828	75.443	25.987	0	70	70	2	1	-10921639	97.810	82	58	192	2054	40.007	2.000	0.176	0.731
ID658794	658794	63	50.553	74.812	26.582	0	71	71	2	1	-10921639	105.619	102	62	196	2218	38.365	2.000	0.157	0.748
ID658795	658795	45	79.120	66.723	29.788	0	71	71	2	1	-10921639	144.048	133	66	255	3025	53.367	2.000	0.209	0.932
ID658792	658792	53	44.449	24.052	27.199	0	71	71	2	1	-10921639	99.333	86	66	207	2086	31.636	2.000	0.143	0.786
ID658793	658793	15	44.234	43.481	27.461	0	71	71	2	1	-10921639	151.476	141	109	227	3181	31.568	3.200	0.131	1.115
ID658798	658798	38	76.489	20.740	41.233	0	71	71	2	1	-10921639	162.667	153	121	255	3416	39.411	2.000	0.224	1.512
ID658799	658799	33	59.062	32.402	43.045	0	71	71	2	1	-10921639	189.762	180	129	255	3985	41.311	4.800	0.146	1.173
ID658796	658796	51	50.876	46.959	33.279	0	71	71	2	1	-10921639	161.333	153	109	255	3388	37.272	7.600	0.098	0.776
ID658797	658797	54	58.646	29.157	37.029	0	71	71	2	1	-10921639	142.286	125	86	251	2988	45.042	2.000	0.118	0.668
ID658787	658787	55	42.924	51.776	12.219	0	71	71	2	1	-10921639	118.619	113	82	196	2491	29.824	2.000	0.132	0.925
ID658790	658790	56	59.149	55.212	22.959	0	71	71	2	1	-10921639	186.286	196	125	255	3912	38.960	6.372	0.137	1.154
ID658791	658791	57	44.724	48.104	26.146	0	71	71	2	1	-10921639	169.905	172	102	231	3568	38.808	2.000	0.091	0.734
ID658788	658788	25	95.981	60.577	19.210	0	71	71	2	1	-10921639	183.333	184	98	255	3850	60.197	2.000	0.258	1.251
ID658789	658789	14	45.982	47.001	22.080	0	71	71	2	1	-10921639	165.667	156	102	255	3479	42.955	2.000	0.077	0.550
ID658810	658810	58	59.197	37.414	59.139	0	71	71	2	1	-10921639	176.810	180	90	251	3713	49.342	2.000	0.155	0.959
ID658808	658808	19	62.219	59.424	57.359	0	71	71	2	1	-10921639	182.667	176	109	255	3836	38.795	4.800	0.212	1.646
ID658809	658809	None	38.730	29.021	58.126	0	71	71	2	1	-10921639	129.238	125	74	192	2714	31.661	2.000	0.102	0.759
ID658802	658802	59	56.370	62.754	47.396	0	71	71	2	1	-10921639	94.286	90	39	176	1980	42.897	2.000	0.229	0.818
ID658803	658803	60	39.279	38.231	49.240	0	71	71	2	1	-10921639	162.095	156	90	235	3404	39.282	2.000	0.069	0.534
ID658800	658800	43	37.403	27.487	44.918	0	71	71	2	1	-10921639	145.095	149	74	251	3047	46.945	2.000	0.050	0.297
ID658801	658801	None	48.608	42.880	45.873	0	71	71	2	1	-10921639	159.476	149	109	235	3349	37.561	2.000	0.093	0.724
ID658806	658806	49	36.833	38.170	54.060	0	71	71	2	1	-10921639	183.905	180	125	247	3862	35.407	2.000	0.079	0.762
ID658807	658807	42	37.265	34.536	57.466	0	71	71	2	1	-10921639	175.524	168	129	243	3686	30.962	7.600	0.076	0.796
ID658804	658804	21	54.751	26.664	50.923	0	71	71	2	1	-10921639	160.714	164	105	227	3375	38.028	2.000	0.151	1.107
ID658805	658805	48	76.270	22.265	54.040	0	71	71	2	1	-10921639	139.476	113	86	255	2929	53.675	2.000	0.189	0.827
ID658826	658826	59	62.635	62.866	47.746	0	72	72	2	1	-10921639	108.048	102	54	196	2269	42.206	2.000	0.219	0.921
ID658827	658827	None	57.679	27.170	48.995	0	72	72	2	1	-10921639	186.000	176	117	255	3906	40.663	4.800	0.148	1.176
ID658824	658824	38	90.961	21.095	40.755	0	72	72	2	1	-10921639	186.571	192	117	255	3918	49.101	2.000	0.251	1.526
ID658825	658825	33	68.511	32.512	43.474	0	72	72	2	1	-10921639	200.952	207	121	255	4220	46.709	4.800	0.179	1.304
ID658830	658830	48	59.959	22.543	54.176	0	72	72	2	1	-10921639	142.429	129	98	255	2991	43.058	7.600	0.135	0.787
ID658831	658831	49	49.718	38.312	53.967	0	72	72	2	1	-10921639	189.143	184	117	255	3972	39.071	2.000	0.107	0.934
ID658828	658828	60	48.489	38.115	49.738	0	72	72	2	1	-10921639	185.143	184	117	247	3888	34.064	6.344	0.120	1.166
ID658829	658829	21	52.843	26.440	50.745	0	72	72	2	1	-10921639	172.286	168	109	251	3618	41.503	7.600	0.127	0.936
ID658818	658818	57	41.201	48.016	26.699	0	72	72	2	1	-10921639	152.143	149	102	219	3195	40.579	2.000	0.062	0.436
ID658819	658819	45	80.401	66.623	29.903	0	72	72	2	1	-10921639	154.000	137	86	243	3234	50.328	2.000	0.231	1.150
ID658816	658816	53	39.433	23.949	25.910	0	72	72	2	1	-10921639	89.762	86	51	184	1885	29.772	2.000	0.131	0.697
ID658817	658817	15	48.017	43.512	27.154	0	72	72	2	1	-10921639	144.619	141	82	227	3037	40.666	2.000	0.078	0.517
ID658822	658822	74	41.577	13.855	35.052	0	72	72	2	1	-10921639	105.143	98	62	196	2208	30.565	2.000	0.141	0.848
ID658823	658823	54	43.881	28.539	36.925	0	72	72	2	1	-10921639	129.429	117	86	215	2718	35.300	2.000	0.087	0.585
ID658820	658820	62	35.499	35.888	33.280	0	72	72	2	1	-10921639	121.190	109	86	180	2545	30.288	2.000	0.087	0.640
ID658821	658821	51	48.993	46.605	33.103	0	72	72	2	1	-10921639	175.524	176	98	243	3686	35.372	7.600	0.108	0.970
ID658811	658811	None	35.071	21.400	8.974	0	72	72	2	1	-10921639	110.857	105	82	172	2328	23.195	2.000	0.112	0.967
ID658814	658814	25	95.970	60.438	19.182	0	72	72	2	1	-10921639	184.143	180	109	255	3867	56.271	2.000	0.253	1.319
ID658815	658815	56	61.516	55.201	23.523	0	72	72	2	1	-10921639	183.143	184	113	255	3846	40.362	2.000	0.157	1.230
ID658812	658812	None	36.509	56.102	11.231	0	72	72	2	1	-10921639	128.190	125	86	176	2692	27.710	3.200	0.130	1.065
ID658813	658813	55	48.188	50.392	12.398	0	72	72	2	1	-10921639	140.333	129	82	215	2947	39.400	2.000	0.149	0.923
ID658834	658834	58	72.968	38.422	58.695	0	72	72	2	1	-10921639	167.762	164	78	255	3523	54.333	2.000	0.178	0.933
ID658832	658832	19	55.209	58.351	56.967	0	72	72	2	1	-10921639	164.238	168	86	219	3449	44.016	2.000	0.156	1.006
ID658833	658833	76	51.960	43.051	57.718	0	72	72	2	1	-10921639	116.095	105	58	223	2438	44.280	2.000	0.125	0.582
ID658842	658842	None	36.317	77.013	27.864	0	73	73	2	1	-10921639	92.000	86	58	176	1932	27.673	2.000	0.117	0.694
ID658843	658843	45	75.092	66.472	29.411	0	73	73	2	1	-10921639	145.476	141	90	255	3055	48.095	2.000	0.232	1.139
ID658840	658840	None	49.280	55.054	26.044	0	73	73	2	1	-10921639	167.857	156	117	251	3525	38.955	6.395	0.091	0.722
ID658841	658841	15	39.123	43.459	27.678	0	73	73	2	1	-10921639	155.810	149	98	227	3272	36.982	2.000	0.095	0.733
ID658846	658846	74	35.702	13.252	35.725	0	73	73	2	1	-10921639	93.095	90	54	172	1955	30.602	2.000	0.098	0.541
ID658847	658847	54	36.455	28.946	37.247	0	73	73	2	1	-10921639	126.524	121	78	188	2657	27.849	2.000	0.102	0.838
ID658844	658844	62	50.896	36.189	32.996	0	73	73	2	1	-10921639	120.524	105	70	204	2531	37.794	2.000	0.126	0.712
ID658845	658845	51	47.226	44.824	35.102	0	73	73	2	1	-10921639	171.476	164	102	255	3601	36.145	2.000	0.107	0.913
ID658835	658835	79	36.876	3.000	0.000	0	73	73	2	1	-10921639	143.571	141	102	215	3015	25.991	6.363	0.118	1.168
ID658838	658838	14	40.564	46.551	21.773	0	73	73	2	1	-10921639	160.571	160	90	255	3372	43.332	2.000	0.054	0.377
ID658839	658839	56	46.056	54.788	22.468	0	73	73	2	1	-10921639	167.524	164	98	243	3518	41.557	3.200	0.079	0.589
ID658836	658836	80	54.551	62.478	12.945	0	73	73	2	1	-10921639	162.429	164	102	223	3411	28.128	4.800	0.183	1.784
ID658837	658837	25	83.312	60.490	19.196	0	73	73	2	1	-10921639	185.286	160	125	255	3891	50.378	3.200	0.214	1.295
ID658858	658858	19	62.275	57.807	56.382	0	73	73	2	1	-10921639	171.619	168	117	255	3604	40.290	2.000	0.159	1.166
ID658859	658859	75	38.727	18.826	56.901	0	73	73	2	1	-10921639	106.762	105	62	188	2242	31.370	2.000	0.098	0.607
ID658856	658856	48	63.605	22.296	53.823	0	73	73	2	1	-10921639	143.952	129	90	247	3023	46.357	2.000	0.154	0.827
ID658857	658857	49	36.154	37.771	55.001	0	73	73	2	1	-10921639	192.095	196	125	255	4034	34.189	6.379	0.067	0.705
ID658862	658862	76	53.167	43.112	57.664	0	73	73	2	1	-10921639	117.000	113	58	231	2457	47.058	2.000	0.113	0.505
ID658863	658863	77	37.152	29.173	58.699	0	73	73	2	1	-10921639	114.333	102	62	204	2401	37.170	2.000	0.097	0.542
ID658860	658860	None	35.096	34.434	57.095	0	73	73	2	1	-10921639	156.190	156	90	243	3280	43.790	7.600	0.036	0.249
ID658861	658861	58	72.037	37.725	58.377	0	73	73	2	1	-10921639	188.238	192	82	255	3953	49.226	2.000	0.165	1.082
ID658850	658850	33	61.814	32.358	43.787	0	73	73	2	1	-10921639	195.810	196	113	255	4112	43.930	2.000	0.126	0.994
ID658851	658851	59	54.016	62.719	47.478	0	73	73	2	1	-10921639	97.810	94	43	168	2054	41.578	2.000	0.230	0.881
ID658848	658848	38	99.799	20.843	40.993	0	73	73	2	1	-10921639	179.381	160	98	255	3767	54.073	2.000	0.265	1.391
ID658849	658849	None	46.022	27.834	43.822	0	73	73	2	1	-10921639	173.571	168	113	231	3645	36.116	2.000	0.083	0.738
ID658854	658854	21	80.489	26.950	50.102	0	73	73	2	1	-10921639	204.524	207	137	255	4295	38.966	4.800	0.222	1.909
ID658855	658855	78	46.850	58.073	50.658	0	73	73	2	1	-10921639	134.429	137	66	211	2823	38.831	2.000	0.101	0.634
ID658852	658852	60	47.899	37.814	48.960	0	73	73	2	1	-10921639	185.619	184	137	255	3898	34.355	2.000	0.099	0.971
ID658853	658853	None	35.947	47.937	49.174	0	73	73	2	1	-10921639	121.000	117	74	211	2541	32.178	2.000	0.065	0.460
ID658890	658890	58	74.396	37.720	57.963	0	74	74	2	1	-10921639	183.952	172	70	255	3863	54.294	2.000	0.158	0.926
ID658891	658891	77	51.972	28.913	59.490	0	74	74	2	1	-10921639	122.762	121	62	239	2578	41.417	2.000	0.120	0.636
ID658888	658888	19	67.657	57.810	56.331	0	74	74	2	1	-10921639	180.429	184	109	255	3789	40.997	4.800	0.178	1.328
ID658889	658889	76	51.825	43.149	57.481	0	74	74	2	1	-10921639	119.429	113	62	227	2508	44.224	2.000	0.110	0.535
ID658882	658882	60	52.954	38.033	48.611	0	74	74	2	1	-10921639	182.333	180	117	255	3829	41.656	2.000	0.103	0.818
ID658883	658883	78	35.954	58.139	49.848	0	74	74	2	1	-10921639	126.857	121	86	196	2664	30.029	2.000	0.081	0.632
ID658880	658880	59	67.415	62.250	47.267	0	74	74	2	1	-10921639	111.952	98	54	227	2351	46.007	2.000	0.226	0.896
ID658881	658881	None	36.159	27.542	48.396	0	74	74	2	1	-10921639	163.810	160	125	251	3440	32.597	6.386	0.048	0.459
ID658886	658886	49	41.121	38.144	54.139	0	74	74	2	1	-10921639	190.667	188	125	255	4004	36.984	2.000	0.075	0.716
ID658887	658887	75	48.448	19.177	56.218	0	74	74	2	1	-10921639	124.048	125	74	204	2605	38.808	2.000	0.108	0.623
ID658884	658884	21	62.175	26.352	51.065	0	74	74	2	1	-10921639	172.524	180	98	255	3623	46.701	7.600	0.122	0.804
ID658885	658885	48	50.792	22.465	53.981	0	74	74	2	1	-10921639	140.762	129	82	255	2956	45.607	7.600	0.094	0.528
ID658874	658874	62	49.769	35.972	33.605	0	74	74	2	1	-10921639	137.095	137	86	235	2879	36.714	2.000	0.124	0.823
ID658875	658875	74	40.105	13.501	36.229	0	74	74	2	1	-10921639	104.238	90	78	176	2189	27.057	7.600	0.147	0.989
ID658872	658872	45	90.211	66.128	29.754	0	74	74	2	1	-10921639	152.857	129	70	255	3210	54.391	2.000	0.265	1.176
ID658873	658873	51	46.549	45.938	33.306	0	74	74	2	1	-10921639	176.095	172	125	231	3698	34.230	2.000	0.132	1.199
ID658878	658878	33	62.306	32.777	43.573	0	74	74	2	1	-10921639	181.905	176	109	255	3820	44.998	2.000	0.125	0.899
ID658879	658879	125	39.955	54.547	45.477	0	74	74	2	1	-10921639	101.000	94	51	180	2121	36.180	2.000	0.137	0.671
ID658876	658876	54	52.764	29.259	37.235	0	74	74	2	1	-10921639	143.143	133	86	215	3006	35.934	2.000	0.133	0.934
ID658877	658877	38	87.769	20.831	41.156	0	74	74	2	1	-10921639	177.619	156	113	255	3730	47.775	2.000	0.224	1.360
ID658866	658866	80	41.428	62.076	12.198	0	74	74	2	1	-10921639	132.381	125	98	200	2780	30.556	7.600	0.143	1.082
ID658867	658867	25	92.049	60.359	19.227	0	74	74	2	1	-10921639	190.857	184	117	255	4008	53.646	2.000	0.240	1.379
ID658864	658864	79	47.631	4.000	0.000	0	74	74	2	1	-10921639	152.048	133	121	239	3193	35.373	7.600	0.115	0.888
ID658865	658865	None	42.546	0.000	9.000	0	74	74	2	1	-10921639	132.667	129	80	168	2786	26.343	4.800	0.203	1.701
ID658870	658870	None	36.139	24.847	23.737	0	74	74	2	1	-10921639	104.714	102	66	188	2199	29.019	2.000	0.101	0.665
ID658871	658871	15	37.659	44.262	27.445	0	74	74	2	1	-10921639	153.048	149	90	231	3214	35.913	3.200	0.096	0.744
ID658868	658868	14	36.908	46.607	21.857	0	74	74	2	1	-10921639	146.333	137	98	227	3073	39.493	2.000	0.053	0.376
ID658869	658869	56	59.711	55.053	23.098	0	74	74	2	1	-10921639	175.905	164	109	255	3694	41.927	2.000	0.124	0.924
ID658894	658894	25	106.496	60.029	19.081	0	75	75	2	1	-10921639	181.571	164	105	255	3813	58.719	2.000	0.284	1.367
ID658895	658895	56	66.162	55.422	24.284	0	75	75	2	1	-10921639	178.190	176	105	255	3742	42.856	4.800	0.177	1.251
ID658892	658892	80	39.746	62.404	10.982	0	75	75	2	1	-10921639	138.333	129	78	223	2905	34.355	7.600	0.101	0.742
ID658893	658893	67	55.671	54.521	11.878	0	75	75	2	1	-10921639	140.476	133	86	251	2950	43.083	2.000	0.185	1.018
ID658906	658906	125	48.590	54.681	45.708	0	75	75	2	1	-10921639	105.095	94	47	211	2207	40.722	2.000	0.121	0.556
ID658907	658907	60	42.462	37.189	46.875	0	75	75	2	1	-10921639	156.048	156	94	223	3277	36.801	2.000	0.097	0.748
ID658904	658904	33	49.887	32.574	43.507	0	75	75	2	1	-10921639	162.048	160	102	251	3403	44.454	2.000	0.088	0.588
ID658905	658905	69	64.790	28.014	44.335	0	75	75	2	1	-10921639	179.810	180	113	255	3776	44.696	2.000	0.133	0.945
ID658910	658910	70	52.020	12.630	49.699	0	75	75	2	1	-10921639	98.762	90	51	184	2074	37.280	7.600	0.190	0.846
ID658911	658911	78	39.985	58.289	49.734	0	75	75	2	1	-10921639	132.810	117	94	215	2789	38.676	2.000	0.081	0.512
ID658908	658908	59	82.621	62.266	47.198	0	75	75	2	1	-10921639	131.381	117	58	243	2759	50.948	2.000	0.260	1.065
ID658909	658909	None	42.008	43.329	48.118	0	75	75	2	1	-10921639	149.190	137	98	215	3133	36.097	2.000	0.107	0.802
ID658898	658898	62	62.363	35.944	33.242	0	75	75	2	1	-10921639	144.905	137	90	247	3043	42.442	7.600	0.169	0.985
ID658899	658899	71	36.587	53.140	33.360	0	75	75	2	1	-10921639	141.238	141	78	184	2966	27.704	2.000	0.102	0.943
ID658896	658896	72	40.377	79.512	27.079	0	75	75	2	1	-10921639	80.857	70	39	164	1698	34.608	2.000	0.129	0.535
ID658897	658897	45	86.664	66.130	29.808	0	75	75	2	1	-10921639	153.476	137	82	255	3223	56.564	2.000	0.232	1.022
ID658902	658902	73	48.804	21.587	37.075	0	75	75	2	1	-10921639	132.524	117	74	231	2783	42.686	2.000	0.112	0.628
ID658903	658903	38	90.715	20.901	41.155	0	75	75	2	1	-10921639	174.810	156	105	255	3671	55.582	2.000	0.215	1.112
ID658900	658900	51	50.376	46.294	33.562	0	75	75	2	1	-10921639	190.190	192	129	247	3994	33.637	4.800	0.132	1.322
ID658901	658901	74	46.471	13.866	36.878	0	75	75	2	1	-10921639	103.000	98	58	215	2163	34.886	2.000	0.135	0.702
ID658914	658914	48	57.457	22.262	53.679	0	75	75	2	1	-10921639	130.905	121	74	255	2749	48.577	2.000	0.113	0.546
ID658915	658915	68	48.729	31.349	55.156	0	75	75	2	1	-10921639	169.333	164	113	255	3556	35.758	7.600	0.110	0.940
ID658912	658912	21	57.939	26.708	51.158	0	75	75	2	1	-10921639	188.810	192	137	255	3965	29.178	4.800	0.175	1.928
ID658913	658913	49	59.160	38.463	52.579	0	75	75	2	1	-10921639	201.333	196	129	255	4228	45.970	2.000	0.131	1.012
ID658918	658918	77	42.152	28.988	58.814	0	75	75	2	1	-10921639	125.095	117	70	243	2627	43.652	2.000	0.072	0.383
ID658916	658916	19	79.353	58.129	56.268	0	75	75	2	1	-10921639	187.857	188	117	255	3945	43.195	2.000	0.194	1.414
ID658917	658917	58	75.095	38.307	57.667	0	75	75	2	1	-10921639	184.286	184	74	255	3870	58.027	2.000	0.177	0.955
ID658986	658986	72	41.883	80.368	27.676	0	76	76	2	1	-10921639	92.190	82	47	176	1936	37.359	2.000	0.117	0.517
ID658987	658987	45	92.720	65.996	29.629	0	76	76	2	1	-10921639	165.714	133	94	255	3480	58.110	2.000	0.246	1.125
ID658984	658984	56	71.352	55.450	24.313	0	76	76	2	1	-10921639	185.571	188	98	255	3897	50.175	2.000	0.181	1.131
ID658985	658985	None	50.725	44.081	27.893	0	76	76	2	1	-10921639	158.143	149	105	251	3321	39.807	2.000	0.122	0.862
ID658990	658990	51	40.716	45.959	33.834	0	76	76	2	1	-10921639	185.048	188	133	227	3886	24.504	7.600	0.122	1.642
ID658991	658991	81	36.838	33.419	36.165	0	76	76	2	1	-10921639	136.905	129	82	223	2875	37.311	7.600	0.052	0.360
ID658988	658988	62	45.055	35.970	33.259	0	76	76	2	1	-10921639	137.238	137	90	223	2882	33.565	2.000	0.117	0.859
ID658989	658989	71	35.828	52.970	33.011	0	76	76	2	1	-10921639	125.286	121	82	231	2631	36.621	2.000	0.041	0.269
ID658982	658982	25	87.865	60.256	19.427	0	76	76	2	1	-10921639	184.905	180	113	255	3883	49.430	2.000	0.236	1.426
ID658983	658983	82	45.011	25.398	21.928	0	76	76	2	1	-10921639	103.000	98	54	196	2163	34.579	2.000	0.135	0.708
ID658980	658980	67	53.302	55.773	12.080	0	76	76	2	1	-10921639	136.714	133	86	251	2871	38.686	2.000	0.136	0.843
ID658981	658981	None	46.338	68.066	17.933	0	76	76	2	1	-10921639	110.667	109	66	192	2324	31.305	2.000	0.153	0.938
ID659002	659002	68	45.429	31.070	55.233	0	76	76	2	1	-10921639	157.333	156	113	215	3304	32.814	2.000	0.101	0.880
ID659003	659003	75	35.538	18.635	56.363	0	76	76	2	1	-10921639	111.000	102	74	172	2331	26.015	2.000	0.101	0.785
ID659000	659000	49	53.311	37.454	50.842	0	76	76	2	1	-10921639	199.714	196	133	255	4194	35.399	4.800	0.136	1.347
ID659001	659001	48	56.898	22.379	53.785	0	76	76	2	1	-10921639	134.476	125	78	243	2824	47.074	2.000	0.125	0.637
ID659006	659006	58	82.189	37.991	57.632	0	76	76	2	1	-10921639	176.571	172	86	255	3708	60.753	2.000	0.205	0.990
ID659004	659004	19	63.056	58.596	56.107	0	76	76	2	1	-10921639	186.810	188	137	255	3923	34.251	4.800	0.183	1.687
ID659005	659005	76	41.205	43.406	57.313	0	76	76	2	1	-10921639	121.095	109	82	227	2543	36.533	2.000	0.072	0.445
ID658994	658994	38	76.590	20.566	41.494	0	76	76	2	1	-10921639	170.714	156	90	255	3585	51.919	2.000	0.188	1.041
ID658995	658995	33	62.506	33.259	43.032	0	76	76	2	1	-10921639	175.619	168	105	255	3688	43.017	2.000	0.142	1.014
ID658992	658992	74	64.343	13.641	36.751	0	76	76	2	1	-10921639	116.333	102	70	227	2443	45.262	2.000	0.223	0.938
ID658993	658993	73	50.832	21.274	37.379	0	76	76	2	1	-10921639	135.333	133	58	235	2842	46.285	2.000	0.109	0.573
ID658998	658998	70	38.519	13.253	48.901	0	76	76	2	1	-10921639	103.619	94	47	176	2176	32.001	2.000	0.135	0.769
ID658999	658999	21	75.040	27.104	50.878	0	76	76	2	1	-10921639	200.667	200	137	255	4214	37.991	2.000	0.194	1.716
ID658996	658996	69	58.223	27.903	44.534	0	76	76	2	1	-10921639	191.143	188	141	255	4014	33.655	4.800	0.135	1.351
ID658997	658997	59	59.285	62.351	47.276	0	76	76	2	1	-10921639	100.429	86	47	211	2109	45.107	2.000	0.186	0.699
ID658954	658954	82	37.394	26.757	21.446	0	77	77	2	1	-10921639	87.238	74	58	180	1832	33.076	2.000	0.117	0.553
ID658955	658955	83	46.806	46.348	22.139	0	77	77	2	1	-10921639	156.667	145	94	251	3290	41.642	2.000	0.099	0.675
ID658952	658952	None	43.119	50.927	17.902	0	77	77	2	1	-10921639	129.048	121	94	219	2710	34.577	2.000	0.102	0.693
ID658953	658953	25	102.063	60.028	19.143	0	77	77	2	1	-10921639	182.714	156	105	255	3837	57.435	2.000	0.255	1.293
ID658958	658958	45	94.601	65.945	29.725	0	77	77	2	1	-10921639	174.905	156	90	255	3673	56.236	2.000	0.246	1.228
ID658959	658959	None	35.014	49.939	31.356	0	77	77	2	1	-10921639	152.810	149	98	255	3209	38.073	7.600	0.029	0.225
ID658956	658956	56	54.467	55.072	23.332	0	77	77	2	1	-10921639	160.190	160	90	235	3364	38.776	2.000	0.136	0.990
ID658957	658957	72	37.527	81.000	26.000	0	77	77	2	1	-10921639	102.905	98	51	188	2161	34.379	7.600	0.168	0.860
ID658950	658950	None	38.032	61.279	11.130	0	77	77	2	1	-10921639	136.429	133	86	207	2865	32.296	2.000	0.093	0.716
ID658951	658951	67	52.467	55.480	12.224	0	77	77	2	1	-10921639	142.905	145	90	223	3001	41.621	4.800	0.175	1.021
ID658970	658970	70	51.399	13.029	49.121	0	77	77	2	1	-10921639	108.286	98	62	192	2274	33.150	2.000	0.195	1.066
ID658971	658971	21	75.552	26.880	50.978	0	77	77	2	1	-10921639	198.857	207	141	255	4176	35.436	4.800	0.209	1.938
ID658968	658968	69	44.292	27.879	43.809	0	77	77	2	1	-10921639	176.143	172	129	243	3699	33.801	2.000	0.085	0.816
ID658969	658969	59	55.830	62.449	47.223	0	77	77	2	1	-10921639	102.190	90	54	188	2146	41.436	2.000	0.202	0.828
ID658974	658974	68	37.784	31.488	54.941	0	77	77	2	1	-10921639	158.143	160	94	223	3321	40.616	3.200	0.091	0.652
ID658975	658975	19	68.063	57.870	56.053	0	77	77	2	1	-10921639	190.524	188	125	255	4001	38.088	2.000	0.165	1.416
ID658972	658972	49	55.263	37.723	50.926	0	77	77	2	1	-10921639	190.143	192	125	255	3993	38.374	2.000	0.124	1.096
ID658973	658973	48	43.862	22.598	54.026	0	77	77	2	1	-10921639	119.571	105	70	235	2511	43.630	7.600	0.072	0.366
ID658962	658962	51	37.991	46.446	33.943	0	77	77	2	1	-10921639	172.905	168	141	231	3631	24.230	7.600	0.103	1.330
ID658963	658963	74	47.366	14.557	35.799	0	77	77	2	1	-10921639	114.381	102	66	215	2402	37.916	2.000	0.143	0.756
ID658960	658960	71	42.157	52.922	33.197	0	77	77	2	1	-10921639	121.381	105	66	255	2549	42.268	2.000	0.054	0.295
ID658961	658961	62	46.696	36.491	33.656	0	77	77	2	1	-10921639	137.762	129	90	227	2893	38.716	2.000	0.103	0.663
ID658966	658966	38	87.675	20.872	41.189	0	77	77	2	1	-10921639	184.048	172	90	255	3865	51.764	2.000	0.207	1.218
ID658967	658967	33	65.628	33.112	43.075	0	77	77	2	1	-10921639	185.476	168	141	255	3895	40.869	2.000	0.130	1.044
ID658964	658964	81	35.352	32.999	36.220	0	77	77	2	1	-10921639	138.143	141	94	204	2901	30.637	7.600	0.060	0.511
ID658965	658965	73	46.373	21.336	37.301	0	77	77	2	1	-10921639	142.667	137	82	223	2996	38.817	2.000	0.108	0.715
ID658978	658978	76	39.805	43.099	56.940	0	77	77	2	1	-10921639	106.238	102	51	204	2231	39.033	2.000	0.060	0.309
ID658979	658979	77	47.864	29.236	57.410	0	77	77	2	1	-10921639	151.714	145	90	227	3186	40.869	2.000	0.111	0.740
ID658976	658976	75	38.660	18.650	56.752	0	77	77	2	1	-10921639	108.524	102	82	172	2279	27.094	2.000	0.140	0.984
ID658977	658977	58	79.935	37.937	57.161	0	77	77	2	1	-10921639	193.429	188	98	255	4062	47.811	2.000	0.202	1.359
ID659050	659050	71	39.506	53.125	33.395	0	78	78	2	1	-10921639	130.524	121	90	227	2741	34.833	2.000	0.065	0.461
ID659051	659051	62	65.055	36.399	33.546	0	78	78	2	1	-10921639	149.333	153	98	255	3136	46.693	7.600	0.145	0.811
ID659048	659048	45	92.841	65.732	29.512	0	78	78	2	1	-10921639	163.810	137	86	255	3440	62.751	2.000	0.257	1.068
ID659049	659049	84	35.253	69.409	31.219	0	78	78	2	1	-10921639	115.143	113	66	207	2418	35.052	6.089	0.070	0.427
ID659054	659054	73	55.431	21.003	36.700	0	78	78	2	1	-10921639	146.190	149	78	255	3070	44.260	2.000	0.099	0.596
ID659055	659055	85	35.797	44.246	39.519	0	78	78	2	1	-10921639	158.143	160	98	239	3321	37.120	2.000	0.039	0.320
ID659052	659052	51	45.259	45.962	34.269	0	78	78	2	1	-10921639	174.238	172	125	219	3659	26.555	7.600	0.115	1.353
ID659053	659053	74	49.779	14.131	34.699	0	78	78	2	1	-10921639	102.524	102	51	215	2153	38.287	2.000	0.139	0.653
ID659042	659042	None	48.305	64.200	15.904	0	78	78	2	1	-10921639	164.095	164	82	247	3446	38.630	2.000	0.125	0.941
ID659043	659043	25	92.407	59.677	19.268	0	78	78	2	1	-10921639	178.905	160	105	255	3757	55.081	2.000	0.229	1.212
ID659041	659041	67	36.287	54.368	12.305	0	78	78	2	1	-10921639	137.000	129	86	215	2877	29.244	2.000	0.101	0.858
ID659046	659046	56	76.879	55.185	24.676	0	78	78	2	1	-10921639	176.571	164	86	255	3708	58.202	2.000	0.208	1.046
ID659047	659047	86	42.826	44.307	27.876	0	78	78	2	1	-10921639	156.714	149	102	247	3291	35.064	2.000	0.090	0.735
ID659044	659044	83	44.863	45.715	21.929	0	78	78	2	1	-10921639	158.714	156	102	211	3333	32.084	2.000	0.088	0.801
ID659045	659045	82	43.206	27.143	23.094	0	78	78	2	1	-10921639	95.524	82	54	200	2006	32.448	2.000	0.150	0.769
ID659066	659066	48	57.543	22.718	53.893	0	78	78	2	1	-10921639	127.714	117	62	255	2682	50.287	2.000	0.101	0.464
ID659067	659067	75	35.039	18.896	55.933	0	78	78	2	1	-10921639	108.048	117	66	156	2269	26.244	2.000	0.110	0.818
ID659064	659064	49	37.932	37.865	50.766	0	78	78	2	1	-10921639	184.667	188	149	239	3878	23.846	4.800	0.097	1.366
ID659065	659065	87	44.882	58.829	51.261	0	78	78	2	1	-10921639	135.714	129	78	211	2850	45.458	2.000	0.111	0.598
ID659070	659070	58	84.086	37.765	57.080	0	78	78	2	1	-10921639	197.238	215	82	255	4142	55.653	2.000	0.206	1.211
ID659071	659071	76	36.456	43.201	56.720	0	78	78	2	1	-10921639	103.000	90	58	188	2163	35.078	2.000	0.067	0.371
ID659068	659068	77	50.773	29.658	56.189	0	78	78	2	1	-10921639	183.048	176	117	243	3844	35.484	4.800	0.141	1.272
ID659069	659069	19	60.280	58.694	56.077	0	78	78	2	1	-10921639	183.524	184	102	255	3854	40.469	4.800	0.172	1.333
ID659058	659058	69	52.627	27.879	43.922	0	78	78	2	1	-10921639	186.524	192	109	255	3917	40.968	2.000	0.119	0.971
ID659059	659059	88	52.952	42.095	45.251	0	78	78	2	1	-10921639	175.714	160	98	255	3690	51.560	2.000	0.112	0.686
ID659056	659056	38	80.358	20.650	41.194	0	78	78	2	1	-10921639	174.238	164	94	255	3659	50.164	2.000	0.197	1.143
ID659057	659057	33	48.158	33.039	43.012	0	78	78	2	1	-10921639	168.190	164	125	255	3532	40.381	2.000	0.068	0.534
ID659062	659062	70	47.457	12.747	48.897	0	78	78	2	1	-10921639	112.714	113	70	192	2367	30.226	2.000	0.164	1.053
ID659063	659063	21	70.816	27.309	50.226	0	78	78	2	1	-10921639	208.619	211	105	255	4381	45.712	4.800	0.202	1.533
ID659060	659060	None	47.381	36.764	46.629	0	78	78	2	1	-10921639	175.952	180	102	235	3695	36.503	2.000	0.109	0.947
ID659061	659061	59	74.542	62.193	47.110	0	78	78	2	1	-10921639	115.810	94	66	235	2432	46.267	2.000	0.254	1.014
ID658946	658946	None	39.025	34.514	56.254	0	79	79	2	1	-10921639	181.905	180	105	255	3820	45.147	3.200	0.061	0.462
ID658947	658947	58	69.574	37.924	56.196	0	79	79	2	1	-10921639	202.714	215	117	255	4257	44.034	2.000	0.174	1.364
ID658944	658944	48	58.513	22.439	53.907	0	79	79	2	1	-10921639	143.810	137	86	255	3020	43.860	2.000	0.147	0.838
ID658945	658945	77	42.008	29.687	55.796	0	79	79	2	1	-10921639	175.381	168	117	235	3683	34.150	3.200	0.115	1.056
ID658948	658948	76	49.858	43.811	56.347	0	79	79	2	1	-10921639	113.381	98	66	243	2381	43.977	2.000	0.108	0.505
ID658949	658949	19	66.871	58.307	56.577	0	79	79	2	1	-10921639	178.190	172	98	251	3742	50.620	2.000	0.153	0.933
ID658922	658922	83	58.799	45.707	22.182	0	79	79	2	1	-10921639	156.429	153	74	251	3285	46.618	2.000	0.125	0.745
ID658923	658923	56	56.990	55.000	24.000	0	79	79	2	1	-10921639	171.143	176	86	255	3594	44.665	2.000	0.135	0.910
ID658920	658920	None	36.774	58.795	13.249	0	79	79	2	1	-10921639	139.524	137	94	211	2930	28.003	2.000	0.109	0.978
ID658921	658921	25	85.844	59.413	19.199	0	79	79	2	1	-10921639	176.381	164	102	255	3704	52.310	2.000	0.212	1.181
ID658926	658926	86	41.613	45.158	28.146	0	79	79	2	1	-10921639	168.810	164	109	243	3545	41.434	2.000	0.083	0.622
ID658927	658927	45	83.600	65.472	29.530	0	79	79	2	1	-10921639	165.524	160	78	255	3476	59.799	2.000	0.231	1.038
ID658924	658924	None	42.801	47.758	27.275	0	79	79	2	1	-10921639	176.095	176	117	239	3698	37.215	6.370	0.085	0.739
ID658925	658925	72	43.068	79.770	27.027	0	79	79	2	1	-10921639	93.571	94	51	172	1965	32.010	2.000	0.133	0.688
ID658919	658919	67	63.801	53.161	11.939	0	79	79	2	1	-10921639	135.762	133	82	223	2851	40.600	2.000	0.183	1.033
ID658938	658938	69	38.690	27.395	43.916	0	79	79	2	1	-10921639	170.762	176	105	227	3586	35.577	2.000	0.069	0.622
ID658939	658939	88	55.236	42.469	44.702	0	79	79	2	1	-10921639	198.238	184	125	255	4163	46.027	2.000	0.119	0.919
ID658936	658936	38	81.275	20.079	41.095	0	79	79	2	1	-10921639	163.190	156	90	255	3427	53.926	2.000	0.174	0.897
ID658937	658937	33	52.044	33.495	42.733	0	79	79	2	1	-10921639	183.952	180	105	255	3863	43.103	2.000	0.121	0.919
ID658942	658942	21	75.852	27.426	50.146	0	79	79	2	1	-10921639	217.333	235	102	255	4564	44.978	4.800	0.214	1.702
ID658943	658943	87	37.425	58.386	51.666	0	79	79	2	1	-10921639	142.429	141	82	219	2991	35.336	2.000	0.075	0.566
ID658940	658940	59	77.171	62.013	47.229	0	79	79	2	1	-10921639	111.190	102	51	255	2335	56.113	2.000	0.243	0.774
ID658941	658941	70	44.267	12.995	49.004	0	79	79	2	1	-10921639	104.952	94	58	235	2204	37.240	7.600	0.105	0.534
ID658930	658930	51	53.511	46.089	33.952	0	79	79	2	1	-10921639	197.000	200	129	255	4137	33.375	2.000	0.109	1.165
ID658931	658931	71	40.035	53.098	33.786	0	79	79	2	1	-10921639	121.476	113	62	255	2551	42.710	2.000	0.036	0.196
ID658928	658928	84	45.254	69.271	31.216	0	79	79	2	1	-10921639	135.000	137	86	235	2835	38.519	2.000	0.084	0.545
ID658929	658929	62	56.439	36.198	33.529	0	79	79	2	1	-10921639	164.714	164	113	255	3459	39.253	7.600	0.132	0.980
ID658934	658934	73	58.432	20.737	37.268	0	79	79	2	1	-10921639	144.143	145	70	255	3027	48.002	2.000	0.135	0.715
ID658935	658935	85	39.017	44.356	38.811	0	79	79	2	1	-10921639	183.238	184	125	247	3848	32.581	2.000	0.073	0.761
ID658932	658932	74	58.495	14.673	35.038	0	79	79	2	1	-10921639	116.143	102	66	215	2439	40.450	2.000	0.181	0.881
ID658933	658933	81	43.290	33.037	35.586	0	79	79	2	1	-10921639	139.238	133	82	247	2924	38.489	7.600	0.060	0.409
ID659018	659018	74	56.252	13.256	35.332	0	80	80	2	1	-10921639	116.095	105	62	255	2438	48.987	2.000	0.128	0.540
ID659019	659019	51	49.273	45.350	35.242	0	80	80	2	1	-10921639	198.476	211	129	255	4168	44.199	2.000	0.096	0.787
ID659016	659016	84	46.599	68.593	30.938	0	80	80	2	1	-10921639	124.571	129	62	215	2616	48.211	2.000	0.098	0.462
ID659017	659017	62	61.175	36.335	33.802	0	80	80	2	1	-10921639	146.571	137	86	255	3078	48.761	2.000	0.111	0.600
ID659022	659022	38	86.114	20.141	40.983	0	80	80	2	1	-10921639	182.952	176	109	255	3842	50.680	2.000	0.198	1.192
ID659023	659023	33	50.275	33.571	43.316	0	80	80	2	1	-10921639	171.667	164	102	255	3605	45.342	2.000	0.105	0.721
ID659020	659020	81	36.933	32.614	35.648	0	80	80	2	1	-10921639	125.286	117	78	223	2631	39.501	2.000	0.030	0.187
ID659021	659021	73	52.192	20.680	36.940	0	80	80	2	1	-10921639	155.667	160	102	255	3269	42.354	2.000	0.098	0.658
ID659010	659010	None	37.378	50.088	22.789	0	80	80	2	1	-10921639	161.524	153	113	255	3392	34.197	2.000	0.037	0.334
ID659011	659011	56	63.435	54.634	23.373	0	80	80	2	1	-10921639	175.429	184	78	255	3684	55.908	2.000	0.139	0.767
ID659008	659008	25	92.475	59.278	19.150	0	80	80	2	1	-10921639	170.571	156	82	255	3582	56.506	2.000	0.230	1.129
ID659009	659009	83	52.778	45.505	22.009	0	80	80	2	1	-10921639	168.667	156	109	243	3542	41.711	2.000	0.118	0.857
ID659014	659014	86	58.040	43.909	28.000	0	80	80	2	1	-10921639	160.190	145	109	255	3364	45.209	2.000	0.097	0.630
ID659015	659015	45	88.428	65.468	29.757	0	80	80	2	1	-10921639	159.810	156	58	255	3356	63.948	2.000	0.235	0.950
ID659012	659012	114	57.683	26.969	25.180	0	80	80	2	1	-10921639	118.762	117	66	247	2494	39.787	2.000	0.178	0.901
ID659013	659013	72	61.865	78.837	25.990	0	80	80	2	1	-10921639	99.048	78	54	247	2080	44.385	2.000	0.192	0.718
ID659034	659034	75	37.661	18.356	56.033	0	80	80	2	1	-10921639	116.333	117	78	160	2443	25.674	2.000	0.128	1.030
ID659035	659035	58	71.181	38.115	55.761	0	80	80	2	1	-10921639	214.524	235	137	255	4505	40.051	4.800	0.192	1.727
ID659032	659032	87	36.617	58.535	50.992	0	80	80	2	1	-10921639	125.238	121	70	200	2630	38.091	2.000	0.068	0.417
ID659033	659033	48	35.684	22.585	53.832	0	80	80	2	1	-10921639	127.238	117	86	200	2672	35.301	2.000	0.068	0.462
ID659038	659038	77	35.994	29.509	56.508	0	80	80	2	1	-10921639	159.619	156	90	235	3352	42.695	4.800	0.098	0.667
ID659039	659039	90	45.861	24.437	61.069	0	80	80	2	1	-10921639	104.905	102	31	188	2203	39.764	2.000	0.174	0.783
ID659036	659036	76	36.447	43.844	56.280	0	80	80	2	1	-10921639	117.286	105	74	215	2463	36.335	2.000	0.103	0.604
ID659037	659037	19	65.725	58.425	56.368	0	80	80	2	1	-10921639	186.952	192	125	255	3926	38.140	4.800	0.167	1.405
ID659026	659026	88	54.753	42.279	45.622	0	80	80	2	1	-10921639	187.857	184	121	255	3945	50.404	2.000	0.068	0.475
ID659027	659027	59	71.925	62.112	47.164	0	80	80	2	1	-10921639	111.000	90	62	223	2331	48.891	2.000	0.241	0.880
ID659024	659024	None	37.435	39.655	41.710	0	80	80	2	1	-10921639	155.190	153	98	219	3259	30.967	7.600	-0.010	-0.106
ID659025	659025	69	45.002	28.041	44.389	0	80	80	2	1	-10921639	203.190	207	133	255	4267	34.625	4.800	0.104	1.107
ID659030	659030	21	68.708	27.433	49.878	0	80	80	2	1	-10921639	219.238	255	125	255	4604	42.653	4.800	0.181	1.575
ID659031	659031	None	36.107	38.360	49.915	0	80	80	2	1	-10921639	177.143	172	121	255	3720	36.369	6.118	0.058	0.533
ID659028	659028	70	72.993	12.991	49.342	0	80	80	2	1	-10921639	139.524	129	82	255	2930	48.881	2.000	0.194	0.929
ID659029	659029	None	36.418	44.874	48.973	0	80	80	2	1	-10921639	135.048	121	90	255	2836	41.195	2.000	0.016	0.106
ID659040	659040	None	38.295	64.378	62.357	0	80	80	2	1	-10921639	89.810	86	47	172	1886	26.705	2.000	0.157	0.910
ID659007	659007	67	51.902	53.194	12.523	0	80	80	2	1	-10921639	137.905	125	94	211	2896	36.267	2.000	0.161	1.054
ID659082	659082	84	56.066	68.785	31.148	0	81	81	2	1	-10921639	130.476	121	70	255	2740	47.080	2.000	0.109	0.544
ID659083	659083	None	38.260	49.000	32.405	0	81	81	2	1	-10921639	164.667	164	113	239	3458	36.438	7.600	0.054	0.466
ID659080	659080	86	52.887	43.966	28.591	0	81	81	2	1	-10921639	173.476	168	109	255	3643	39.424	2.000	0.107	0.854
ID659081	659081	45	95.355	65.229	29.435	0	81	81	2	1	-10921639	168.762	168	86	255	3544	62.066	2.000	0.261	1.126
ID659086	659086	51	46.789	46.147	34.868	0	81	81	2	1	-10921639	187.476	188	117	255	3937	40.288	7.600	0.089	0.759
ID659087	659087	74	58.160	12.924	36.352	0	81	81	2	1	-10921639	119.381	102	54	231	2507	44.293	2.000	0.151	0.708
ID659084	659084	62	56.246	36.068	33.394	0	81	81	2	1	-10921639	133.190	117	70	243	2797	47.942	2.000	0.120	0.596
ID659085	659085	None	45.469	52.741	34.030	0	81	81	2	1	-10921639	120.952	113	54	231	2540	46.066	2.000	0.069	0.339
ID659074	659074	89	51.593	63.920	15.111	0	81	81	2	1	-10921639	169.714	160	113	235	3564	37.598	7.600	0.138	1.093
ID659075	659075	25	93.055	59.072	19.066	0	81	81	2	1	-10921639	187.048	172	102	255	3928	53.634	2.000	0.229	1.300
ID659072	659072	None	39.789	4.000	0.000	0	81	81	2	1	-10921639	161.381	153	128	207	3389	28.953	6.109	0.146	1.417
ID659073	659073	67	37.108	54.381	12.555	0	81	81	2	1	-10921639	140.571	133	90	215	2952	34.175	2.000	0.079	0.604
ID659078	659078	56	58.019	54.836	25.233	0	81	81	2	1	-10921639	188.905	200	109	243	3967	42.302	4.800	0.164	1.256
ID659079	659079	114	35.790	28.529	25.623	0	81	81	2	1	-10921639	95.905	90	54	164	2014	31.185	2.000	0.109	0.605
ID659076	659076	83	43.474	45.181	22.813	0	81	81	2	1	-10921639	174.000	168	94	251	3654	39.762	2.000	0.101	0.805
ID659077	659077	72	45.406	78.829	24.339	0	81	81	2	1	-10921639	95.952	94	54	180	2015	35.289	2.000	0.150	0.709
ID659098	659098	48	59.209	22.979	53.671	0	81	81	2	1	-10921639	147.381	141	90	255	3095	46.888	2.000	0.120	0.676
ID659099	659099	91	41.688	31.704	54.041	0	81	81	2	1	-10921639	191.381	180	145	251	4019	32.336	7.600	0.080	0.872
ID659096	659096	21	77.384	27.157	50.340	0	81	81	2	1	-10921639	219.714	239	137	255	4614	40.702	4.800	0.209	1.870
ID659097	659097	92	35.126	8.803	51.655	0	81	81	2	1	-10921639	100.905	94	58	184	2119	30.989	2.000	0.089	0.535
ID659102	659102	77	38.715	30.115	56.077	0	81	81	2	1	-10921639	164.619	168	86	235	3457	45.748	2.000	0.102	0.668
ID659103	659103	76	52.520	43.965	55.831	0	81	81	2	1	-10921639	120.476	109	66	239	2530	43.915	2.000	0.119	0.582
ID659100	659100	58	68.105	37.637	55.319	0	81	81	2	1	-10921639	227.048	251	149	255	4768	40.402	4.800	0.176	1.683
ID659101	659101	75	36.410	18.774	55.978	0	81	81	2	1	-10921639	113.381	109	62	172	2381	30.996	2.000	0.074	0.504
ID659090	659090	85	48.137	44.600	38.577	0	81	81	2	1	-10921639	190.524	196	113	255	4001	45.778	2.000	0.084	0.648
ID659091	659091	38	79.365	20.335	41.076	0	81	81	2	1	-10921639	167.000	153	90	255	3507	53.148	2.000	0.176	0.943
ID659088	659088	81	58.344	32.467	35.712	0	81	81	2	1	-10921639	151.286	137	98	255	3177	45.486	2.000	0.129	0.758
ID659089	659089	73	54.109	20.709	36.518	0	81	81	2	1	-10921639	153.095	145	94	255	3215	44.470	2.000	0.091	0.577
ID659094	659094	59	58.725	62.187	47.124	0	81	81	2	1	-10921639	101.333	90	62	200	2128	35.285	2.000	0.237	1.100
ID659095	659095	70	64.563	13.350	49.442	0	81	81	2	1	-10921639	144.333	133	86	255	3031	43.352	2.000	0.183	1.030
ID659092	659092	33	47.513	33.126	43.174	0	81	81	2	1	-10921639	169.381	160	102	231	3557	35.046	2.000	0.095	0.839
ID659093	659093	88	57.605	42.547	44.789	0	81	81	2	1	-10921639	203.905	188	137	255	4282	43.018	2.000	0.132	1.103
ID659104	659104	19	75.191	58.959	56.668	0	81	81	2	1	-10921639	199.095	215	117	255	4181	41.226	4.800	0.217	1.721
ID659105	659105	90	66.961	24.368	60.469	0	81	81	2	1	-10921639	131.429	121	58	231	2760	45.412	2.000	0.219	1.040
ID659114	659114	45	104.472	65.082	29.849	0	82	82	2	1	-10921639	164.429	145	86	255	3453	61.258	2.000	0.280	1.176
ID659115	659115	81	43.161	33.000	35.171	0	82	82	2	1	-10921639	138.810	129	82	255	2915	40.121	7.600	0.082	0.522
ID659112	659112	93	52.956	54.273	26.560	0	82	82	2	1	-10921639	161.952	145	102	255	3401	42.403	2.000	0.105	0.728
ID659113	659113	86	63.237	44.812	29.112	0	82	82	2	1	-10921639	195.714	200	125	255	4110	42.518	2.000	0.138	1.118
ID659118	659118	None	35.649	56.776	38.235	0	82	82	2	1	-10921639	82.429	70	47	164	1731	30.805	2.000	0.131	0.619
ID659119	659119	85	61.065	43.812	40.111	0	82	82	2	1	-10921639	207.238	204	129	255	4352	41.226	2.000	0.122	1.090
ID659116	659116	74	44.940	13.207	37.247	0	82	82	2	1	-10921639	119.762	109	70	180	2515	35.815	2.000	0.142	0.834
ID659117	659117	73	55.108	20.254	36.763	0	82	82	2	1	-10921639	156.905	153	94	255	3295	43.205	2.000	0.104	0.683
ID659106	659106	94	41.106	57.541	13.383	0	82	82	2	1	-10921639	153.524	145	121	215	3224	26.630	4.800	0.115	1.185
ID659107	659107	89	79.185	64.196	15.568	0	82	82	2	1	-10921639	178.381	168	109	255	3746	48.894	2.000	0.219	1.309
ID659110	659110	56	49.676	55.134	24.396	0	82	82	2	1	-10921639	170.333	168	113	239	3577	37.268	6.076	0.127	1.027
ID659111	659111	95	39.048	74.112	25.840	0	82	82	2	1	-10921639	94.952	90	58	176	1994	30.529	2.000	0.136	0.744
ID659108	659108	25	94.428	58.938	19.109	0	82	82	2	1	-10921639	193.619	172	133	255	4066	47.915	2.000	0.244	1.586
ID659109	659109	83	37.647	45.855	22.927	0	82	82	2	1	-10921639	165.190	160	117	255	3469	34.431	2.000	0.061	0.552
ID659130	659130	48	47.842	22.928	53.633	0	82	82	2	1	-10921639	135.095	133	70	251	2837	46.064	2.000	0.064	0.355
ID659131	659131	91	46.732	31.115	54.366	0	82	82	2	1	-10921639	193.286	188	117	255	4059	37.233	4.800	0.119	1.104
ID659128	659128	None	37.404	36.822	50.229	0	82	82	2	1	-10921639	191.952	188	117	255	4031	34.111	2.000	0.079	0.824
ID659129	659129	96	35.928	54.154	49.854	0	82	82	2	1	-10921639	116.143	105	62	188	2439	35.507	2.000	0.073	0.444
ID659134	659134	19	78.306	59.659	57.231	0	82	82	2	1	-10921639	202.762	200	121	255	4258	44.795	4.800	0.220	1.630
ID659135	659135	90	51.267	24.509	60.689	0	82	82	2	1	-10921639	118.095	117	35	239	2480	46.494	2.000	0.122	0.552
ID659132	659132	76	42.075	44.036	55.358	0	82	82	2	1	-10921639	123.190	113	74	219	2587	35.008	2.000	0.086	0.559
ID659133	659133	58	69.007	38.526	55.508	0	82	82	2	1	-10921639	193.429	215	90	255	4062	61.905	2.000	0.150	0.817
ID659122	659122	69	52.588	27.972	44.086	0	82	82	2	1	-10921639	189.619	196	125	255	3982	35.522	4.800	0.120	1.143
ID659123	659123	88	51.255	42.731	44.722	0	82	82	2	1	-10921639	191.524	196	109	255	4022	44.506	2.000	0.113	0.872
ID659120	659120	38	73.894	19.796	40.906	0	82	82	2	1	-10921639	167.762	156	98	255	3523	48.205	2.000	0.157	0.947
ID659121	659121	33	46.768	33.137	43.202	0	82	82	2	1	-10921639	175.333	172	113	247	3682	42.439	3.200	0.102	0.766
ID659126	659126	92	51.276	9.929	50.236	0	82	82	2	1	-10921639	123.476	121	62	211	2593	38.716	2.000	0.121	0.687
ID659127	659127	21	74.185	27.063	50.176	0	82	82	2	1	-10921639	221.619	239	149	255	4654	37.223	4.800	0.196	1.950
ID659124	659124	59	75.353	61.999	47.235	0	82	82	2	1	-10921639	115.048	105	58	223	2416	46.135	2.000	0.275	1.076
ID659125	659125	70	67.300	13.363	49.208	0	82	82	2	1	-10921639	150.143	133	82	255	3153	52.815	2.000	0.163	0.797
ID659145	659145	98	41.250	49.426	18.784	0	83	83	2	1	-10921639	151.000	149	82	235	3171	37.558	2.000	0.074	0.554
ID659202	659202	58	67.187	38.341	55.153	0	83	83	2	1	-10921639	218.476	235	133	255	4588	40.053	4.800	0.170	1.586
ID659203	659203	None	37.583	18.803	55.827	0	83	83	2	1	-10921639	111.476	105	51	184	2341	33.262	2.000	0.084	0.522
ID659200	659200	48	42.629	23.019	53.727	0	83	83	2	1	-10921639	141.857	129	94	247	2979	41.717	2.000	0.057	0.368
ID659201	659201	91	44.394	30.572	53.707	0	83	83	2	1	-10921639	201.571	204	129	251	4233	34.502	4.800	0.126	1.308
ID659142	659142	94	35.216	57.175	14.165	0	83	83	2	1	-10921639	166.000	160	125	223	3486	28.747	2.000	0.086	0.919
ID659143	659143	89	58.779	64.107	15.837	0	83	83	2	1	-10921639	169.048	168	109	255	3550	40.801	2.000	0.174	1.230
ID659140	659140	99	39.786	2.000	0.000	0	83	83	2	1	-10921639	138.619	129	80	196	2911	34.462	2.000	0.086	0.635
ID659204	659204	19	70.506	58.747	56.538	0	83	83	2	1	-10921639	204.857	215	121	255	4302	42.220	4.800	0.199	1.609
ID659205	659205	None	35.505	13.888	57.951	0	83	83	2	1	-10921639	83.762	78	39	133	1759	29.122	7.600	0.149	0.745
ID659162	659162	None	37.302	82.000	26.000	0	83	83	2	1	-10921639	101.857	98	73	160	2139	30.147	3.200	0.198	1.116
ID659160	659160	95	43.568	74.071	25.043	0	83	83	2	1	-10921639	99.952	86	70	196	2099	33.058	2.000	0.126	0.678
ID659166	659166	86	66.374	44.974	28.975	0	83	83	2	1	-10921639	201.714	204	129	255	4236	41.626	2.000	0.132	1.132
ID659164	659164	93	58.030	54.348	26.926	0	83	83	2	1	-10921639	161.381	160	94	247	3389	43.823	2.000	0.125	0.820
ID659154	659154	100	38.022	36.169	22.536	0	83	83	2	1	-10921639	96.714	90	66	164	2031	28.007	7.600	0.144	0.869
ID659152	659152	25	92.325	58.957	19.398	0	83	83	2	1	-10921639	189.857	168	109	255	3987	55.520	2.000	0.228	1.269
ID659158	659158	None	38.841	49.962	22.725	0	83	83	2	1	-10921639	171.619	164	117	255	3604	36.501	2.000	0.029	0.269
ID659156	659156	83	65.792	44.808	23.344	0	83	83	2	1	-10921639	184.714	180	113	255	3879	49.600	2.000	0.149	0.963
ID659179	659179	73	52.762	20.368	36.964	0	83	83	2	1	-10921639	174.333	180	129	255	3661	36.875	2.000	0.110	0.934
ID659177	659177	51	42.500	45.335	35.519	0	83	83	2	1	-10921639	183.905	180	117	255	3862	41.170	2.000	0.061	0.512
ID659183	659183	38	62.738	19.814	41.035	0	83	83	2	1	-10921639	171.667	172	90	255	3605	42.871	2.000	0.132	0.936
ID659181	659181	85	42.453	44.204	40.389	0	83	83	2	1	-10921639	197.429	188	145	255	4146	38.032	7.600	0.076	0.731
ID659171	659171	62	38.648	36.009	33.716	0	83	83	2	1	-10921639	151.524	153	105	251	3182	34.054	7.600	0.077	0.636
ID659168	659168	45	101.726	64.881	29.589	0	83	83	2	1	-10921639	163.048	156	86	255	3424	62.482	2.000	0.290	1.173
ID659169	659169	None	39.034	49.936	31.973	0	83	83	2	1	-10921639	147.476	141	94	235	3097	34.484	7.600	0.060	0.483
ID659175	659175	81	41.312	32.842	35.335	0	83	83	2	1	-10921639	144.143	133	98	255	3027	38.673	7.600	0.067	0.470
ID659173	659173	74	49.850	11.825	35.020	0	83	83	2	1	-10921639	118.524	109	74	255	2489	39.414	2.000	0.107	0.583
ID659195	659195	92	48.299	9.559	50.099	0	83	83	2	1	-10921639	122.381	113	82	215	2570	33.061	2.000	0.148	0.955
ID659193	659193	70	62.461	13.140	49.063	0	83	83	2	1	-10921639	131.286	121	82	255	2757	44.879	2.000	0.143	0.734
ID659199	659199	96	37.297	53.961	49.800	0	83	83	2	1	-10921639	129.857	129	78	192	2727	33.438	2.000	0.090	0.643
ID659197	659197	21	74.114	26.745	50.170	0	83	83	2	1	-10921639	220.476	227	145	255	4630	39.117	3.200	0.178	1.707
ID659187	659187	69	60.165	27.351	43.871	0	83	83	2	1	-10921639	180.810	172	102	255	3797	42.052	2.000	0.146	1.094
ID659185	659185	33	47.863	33.610	43.441	0	83	83	2	1	-10921639	171.667	168	105	251	3605	41.872	2.000	0.096	0.721
ID659191	659191	59	71.914	61.943	47.173	0	83	83	2	1	-10921639	115.857	105	54	239	2433	47.023	2.000	0.232	0.927
ID659189	659189	88	51.567	42.493	44.807	0	83	83	2	1	-10921639	184.952	164	125	255	3884	47.520	2.000	0.083	0.595
ID659210	659210	25	74.706	58.489	19.296	0	84	84	2	1	-10921639	189.048	192	109	255	3970	48.671	2.000	0.185	1.212
ID659211	659211	None	37.451	67.704	18.756	0	84	84	2	1	-10921639	116.286	117	58	184	2442	32.613	6.371	0.115	0.736
ID659208	659208	89	58.304	63.213	15.442	0	84	84	2	1	-10921639	157.524	149	82	255	3308	45.733	2.000	0.122	0.748
ID659209	659209	98	43.803	48.743	16.260	0	84	84	2	1	-10921639	138.238	133	78	211	2903	35.155	2.000	0.110	0.777
ID659214	659214	56	56.915	54.423	24.191	0	84	84	2	1	-10921639	180.286	184	102	255	3786	46.552	2.000	0.134	0.915
ID659215	659215	93	54.994	54.250	26.734	0	84	84	2	1	-10921639	160.952	149	98	247	3380	45.139	2.000	0.115	0.736
ID659212	659212	100	60.911	34.825	23.383	0	84	84	2	1	-10921639	104.667	94	54	235	2198	48.189	2.000	0.189	0.690
ID659213	659213	83	64.815	45.145	23.701	0	84	84	2	1	-10921639	184.952	172	117	255	3884	43.878	2.000	0.119	0.900
ID659206	659206	99	35.178	3.000	0.000	0	84	84	2	1	-10921639	159.476	153	121	243	3349	29.676	6.367	0.081	0.802
ID659207	659207	None	41.033	54.389	12.705	0	84	84	2	1	-10921639	155.810	156	105	223	3272	35.690	2.000	0.098	0.778
ID659226	659226	33	57.611	33.838	43.305	0	84	84	2	1	-10921639	184.714	196	102	255	3879	42.862	2.000	0.127	0.973
ID659227	659227	69	60.993	27.225	44.111	0	84	84	2	1	-10921639	197.905	196	121	255	4156	42.032	2.000	0.114	0.967
ID659224	659224	38	65.781	19.861	40.819	0	84	84	2	1	-10921639	169.238	168	102	255	3554	47.716	2.000	0.135	0.845
ID659225	659225	85	48.861	43.596	40.779	0	84	84	2	1	-10921639	212.333	219	125	255	4459	40.785	3.200	0.101	0.953
ID659230	659230	59	48.235	61.784	47.500	0	84	84	2	1	-10921639	98.524	90	58	164	2069	30.774	2.000	0.226	1.179
ID659231	659231	21	69.913	26.649	49.899	0	84	84	2	1	-10921639	227.476	239	176	255	4777	29.334	4.800	0.188	2.451
ID659228	659228	88	49.836	42.042	44.491	0	84	84	2	1	-10921639	213.238	219	149	255	4478	38.672	2.000	0.103	1.032
ID659229	659229	70	72.816	12.486	48.034	0	84	84	2	1	-10921639	150.286	133	78	255	3156	50.862	2.000	0.211	1.030
ID659218	659218	45	92.082	64.506	29.735	0	84	84	2	1	-10921639	164.524	145	102	255	3455	55.189	2.000	0.256	1.215
ID659219	659219	62	44.834	36.193	33.427	0	84	84	2	1	-10921639	135.905	133	74	235	2854	41.879	2.000	0.085	0.506
ID659216	659216	None	36.382	79.043	27.725	0	84	84	2	1	-10921639	90.524	86	62	160	1901	23.205	4.800	0.169	1.126
ID659217	659217	86	62.900	45.053	29.512	0	84	84	2	1	-10921639	189.810	184	129	255	3986	45.113	2.000	0.127	0.951
ID659222	659222	51	36.408	45.355	36.112	0	84	84	2	1	-10921639	178.905	176	129	247	3757	32.954	2.000	0.055	0.567
ID659223	659223	None	40.941	29.184	40.222	0	84	84	2	1	-10921639	151.524	145	105	243	3182	40.404	2.000	0.053	0.377
ID659220	659220	73	60.258	20.171	36.479	0	84	84	2	1	-10921639	178.000	160	109	255	3738	44.773	3.200	0.157	1.082
ID659221	659221	81	51.306	32.311	35.886	0	84	84	2	1	-10921639	155.619	145	105	255	3268	39.540	2.000	0.140	0.966
ID659240	659240	None	39.419	29.069	57.839	0	84	84	2	1	-10921639	135.952	133	70	255	2855	44.673	2.000	0.054	0.311
ID659241	659241	90	52.657	24.477	60.733	0	84	84	2	1	-10921639	122.905	113	58	251	2581	46.910	2.000	0.153	0.694
ID659234	659234	48	49.437	22.791	53.344	0	84	84	2	1	-10921639	148.667	141	82	255	3122	43.463	7.600	0.077	0.491
ID659235	659235	91	41.435	31.149	54.930	0	84	84	2	1	-10921639	191.619	188	145	255	4024	29.345	2.000	0.093	1.106
ID659232	659232	96	64.834	53.871	49.928	0	84	84	2	1	-10921639	156.571	145	90	255	3288	46.253	2.000	0.144	0.855
ID659233	659233	92	37.953	10.000	52.000	0	84	84	2	1	-10921639	108.619	94	62	200	2281	36.761	2.000	0.107	0.570
ID659238	659238	None	43.107	43.704	55.925	0	84	84	2	1	-10921639	117.524	109	58	207	2468	39.599	2.000	0.094	0.511
ID659239	659239	19	81.755	58.965	56.855	0	84	84	2	1	-10921639	210.762	219	145	255	4426	38.014	4.800	0.219	1.995
ID659236	659236	101	40.782	35.313	54.720	0	84	84	2	1	-10921639	189.810	184	82	255	3986	47.659	6.431	0.046	0.354
ID659237	659237	58	70.663	38.559	55.286	0	84	84	2	1	-10921639	213.667	235	125	255	4487	48.153	4.800	0.175	1.324
ID659146	659146	83	51.095	45.282	24.064	0	85	85	2	1	-10921639	181.714	172	113	255	3816	41.648	2.000	0.101	0.798
ID659147	659147	None	36.493	48.987	23.687	0	85	85	2	1	-10921639	187.048	180	117	255	3928	39.951	2.000	0.076	0.659
ID659144	659144	25	76.460	58.315	19.064	0	85	85	2	1	-10921639	194.000	188	102	255	4074	50.527	2.000	0.159	1.052
ID659150	659150	93	57.136	54.362	26.705	0	85	85	2	1	-10921639	170.476	164	94	255	3580	47.628	2.000	0.129	0.816
ID659151	659151	86	62.604	44.808	29.753	0	85	85	2	1	-10921639	178.286	168	105	255	3744	50.283	7.600	0.108	0.689
ID659148	659148	100	43.159	34.600	25.104	0	85	85	2	1	-10921639	91.714	78	58	196	1926	35.298	2.000	0.130	0.599
ID659149	659149	56	58.802	54.860	25.261	0	85	85	2	1	-10921639	177.238	184	94	255	3722	43.618	2.000	0.149	1.052
ID659138	659138	None	44.428	56.658	15.539	0	85	85	2	1	-10921639	188.476	180	121	255	3958	38.266	2.000	0.090	0.810
ID659139	659139	89	45.190	62.603	15.893	0	85	85	2	1	-10921639	156.905	149	102	243	3295	42.369	7.600	0.091	0.620
ID659136	659136	99	60.340	3.000	0.000	0	85	85	2	1	-10921639	159.714	153	113	231	3354	36.550	2.000	0.173	1.290
ID659137	659137	103	45.170	61.079	14.171	0	85	85	2	1	-10921639	159.095	160	86	243	3341	45.262	2.000	0.089	0.575
ID659141	659141	98	62.843	48.613	17.696	0	85	85	2	1	-10921639	164.095	160	109	255	3446	45.121	2.000	0.143	0.908
ID659163	659163	73	55.035	20.702	36.979	0	85	85	2	1	-10921639	167.571	156	121	255	3519	38.017	2.000	0.115	0.912
ID659161	659161	51	39.986	45.719	36.335	0	85	85	2	1	-10921639	179.238	176	113	243	3764	38.736	7.600	0.083	0.712
ID659167	659167	38	67.772	19.306	40.429	0	85	85	2	1	-10921639	181.524	164	109	255	3812	46.010	2.000	0.148	1.020
ID659165	659165	None	36.490	70.603	38.493	0	85	85	2	1	-10921639	81.952	78	47	141	1721	25.414	3.200	0.234	1.221
ID659155	659155	None	41.537	57.099	31.108	0	85	85	2	1	-10921639	96.619	86	58	207	2029	35.546	2.000	0.084	0.421
ID659153	659153	45	95.729	64.733	29.819	0	85	85	2	1	-10921639	167.571	141	94	255	3519	57.530	2.000	0.253	1.175
ID659159	659159	81	55.857	32.846	35.682	0	85	85	2	1	-10921639	161.762	153	102	255	3397	42.418	2.000	0.107	0.737
ID659157	659157	62	47.889	35.628	33.527	0	85	85	2	1	-10921639	159.095	153	105	255	3341	34.616	7.600	0.112	0.927
ID659178	659178	70	48.951	13.058	48.711	0	85	85	2	1	-10921639	134.714	129	90	255	2829	38.761	7.600	0.105	0.662
ID659176	659176	59	69.261	61.397	47.099	0	85	85	2	1	-10921639	115.810	98	70	227	2432	46.026	2.000	0.218	0.901
ID659182	659182	None	43.145	36.451	49.746	0	85	85	2	1	-10921639	193.429	184	121	255	4062	41.037	2.000	0.067	0.590
ID659180	659180	21	66.230	26.434	50.040	0	85	85	2	1	-10921639	211.619	207	125	255	4444	46.011	4.800	0.156	1.241
ID659170	659170	85	37.376	43.512	40.515	0	85	85	2	1	-10921639	202.048	211	121	255	4243	42.759	2.000	0.067	0.596
ID659174	659174	88	49.950	41.844	44.793	0	85	85	2	1	-10921639	213.000	227	141	255	4473	38.169	2.000	0.088	0.901
ID659172	659172	69	65.113	27.510	44.275	0	85	85	2	1	-10921639	204.667	211	137	255	4298	40.163	4.800	0.134	1.204
ID659194	659194	19	74.517	58.891	57.102	0	85	85	2	1	-10921639	201.143	204	129	255	4224	34.693	4.800	0.221	2.097
ID659192	659192	58	63.856	38.962	55.646	0	85	85	2	1	-10921639	185.095	188	90	255	3887	58.136	2.000	0.122	0.693
ID659198	659198	None	36.237	19.641	61.899	0	85	85	2	1	-10921639	86.190	86	43	149	1810	30.144	2.000	0.112	0.574
ID659196	659196	90	45.917	24.733	60.572	0	85	85	2	1	-10921639	118.857	117	70	184	2496	35.550	2.000	0.157	0.905
ID659186	659186	92	53.743	9.986	50.835	0	85	85	2	1	-10921639	111.857	102	54	243	2349	47.775	2.000	0.116	0.486
ID659184	659184	96	51.353	54.101	49.914	0	85	85	2	1	-10921639	143.429	141	90	211	3012	40.495	2.000	0.112	0.714
ID659190	659190	101	53.074	34.111	55.045	0	85	85	2	1	-10921639	203.429	207	129	255	4272	41.829	4.800	0.127	1.093
ID659188	659188	48	48.005	22.894	53.266	0	85	85	2	1	-10921639	152.333	153	82	255	3199	44.200	7.600	0.074	0.474
ID659266	659266	58	59.916	38.582	54.784	0	86	86	2	1	-10921639	207.286	204	117	255	4353	41.992	4.800	0.154	1.319
ID659267	659267	102	40.904	43.895	55.482	0	86	86	2	1	-10921639	130.905	121	86	207	2749	34.801	2.000	0.083	0.574
ID659264	659264	48	37.282	22.845	52.993	0	86	86	2	1	-10921639	129.667	129	62	211	2723	36.608	2.000	0.040	0.271
ID659265	659265	101	56.268	33.621	55.229	0	86	86	2	1	-10921639	205.952	211	133	255	4325	35.507	3.200	0.137	1.399
ID659268	659268	19	78.840	59.530	57.431	0	86	86	2	1	-10921639	204.714	219	125	255	4299	41.874	4.800	0.234	1.853
ID659269	659269	90	48.043	24.785	59.836	0	86	86	2	1	-10921639	117.619	117	66	207	2470	35.870	2.000	0.149	0.850
ID659242	659242	103	39.070	60.974	13.330	0	86	86	2	1	-10921639	129.905	113	70	243	2728	46.056	2.000	0.047	0.252
ID659243	659243	98	65.064	48.416	17.286	0	86	86	2	1	-10921639	162.476	164	90	251	3412	50.642	2.000	0.164	0.904
ID659246	659246	83	67.196	44.980	23.408	0	86	86	2	1	-10921639	190.857	196	117	255	4008	47.524	2.000	0.153	1.067
ID659247	659247	100	47.030	31.858	25.663	0	86	86	2	1	-10921639	100.619	90	66	204	2113	35.669	2.000	0.135	0.670
ID659244	659244	89	61.670	62.744	17.176	0	86	86	2	1	-10921639	168.524	156	86	255	3539	48.803	7.600	0.129	0.787
ID659245	659245	25	66.397	58.364	19.364	0	86	86	2	1	-10921639	188.667	184	117	255	3962	45.336	2.000	0.127	0.941
ID659258	659258	69	55.147	27.228	44.040	0	86	86	2	1	-10921639	211.571	227	137	255	4443	39.513	4.800	0.128	1.215
ID659259	659259	88	48.744	42.224	44.922	0	86	86	2	1	-10921639	202.952	196	133	255	4262	41.103	2.000	0.059	0.552
ID659256	659256	85	51.556	43.514	40.719	0	86	86	2	1	-10921639	217.524	239	125	255	4568	42.203	2.000	0.101	0.945
ID659257	659257	33	41.928	33.665	43.377	0	86	86	2	1	-10921639	181.333	172	121	255	3808	40.069	2.000	0.087	0.727
ID659262	659262	21	64.031	26.893	49.852	0	86	86	2	1	-10921639	220.524	227	153	255	4631	33.977	4.800	0.178	1.960
ID659263	659263	96	39.311	54.022	49.910	0	86	86	2	1	-10921639	131.286	129	90	204	2757	32.402	2.000	0.080	0.598
ID659260	659260	59	56.322	61.705	47.761	0	86	86	2	1	-10921639	102.095	98	47	192	2144	38.669	2.000	0.215	0.935
ID659261	659261	70	58.540	13.310	48.549	0	86	86	2	1	-10921639	143.619	137	90	247	3016	43.363	7.600	0.161	0.921
ID659250	659250	86	57.788	44.883	29.696	0	86	86	2	1	-10921639	194.476	192	125	255	4084	46.577	2.000	0.106	0.800
ID659251	659251	45	92.589	64.737	29.798	0	86	86	2	1	-10921639	170.857	156	109	255	3588	49.637	2.000	0.247	1.364
ID659248	659248	93	63.120	53.962	26.986	0	86	86	2	1	-10921639	181.190	180	94	255	3805	49.388	2.000	0.159	1.008
ID659249	659249	None	44.416	48.038	28.321	0	86	86	2	1	-10921639	206.857	207	137	255	4344	40.666	2.000	0.070	0.664
ID659254	659254	73	47.407	20.693	36.982	0	86	86	2	1	-10921639	176.095	160	133	255	3698	36.866	7.600	0.095	0.830
ID659255	659255	38	65.425	19.578	40.516	0	86	86	2	1	-10921639	166.238	180	66	255	3491	58.443	2.000	0.140	0.700
ID659252	659252	62	49.197	35.589	33.691	0	86	86	2	1	-10921639	152.429	145	78	239	3201	36.769	7.600	0.123	0.911
ID659253	659253	51	41.878	46.296	36.444	0	86	86	2	1	-10921639	167.810	164	113	255	3524	39.377	7.600	0.084	0.660
ID659330	659330	101	57.397	33.992	54.995	0	87	87	2	1	-10921639	204.476	211	105	255	4294	41.198	4.800	0.131	1.152
ID659331	659331	58	70.473	38.810	54.971	0	87	87	2	1	-10921639	201.333	211	105	255	4228	46.665	2.000	0.166	1.228
ID659328	659328	96	47.226	54.112	49.926	0	87	87	2	1	-10921639	146.667	133	90	215	3080	36.456	2.000	0.098	0.720
ID659329	659329	None	38.176	19.384	54.601	0	87	87	2	1	-10921639	125.762	117	82	204	2641	35.191	2.000	0.105	0.678
ID659334	659334	19	68.120	59.101	56.963	0	87	87	2	1	-10921639	194.905	204	113	255	4093	38.076	4.800	0.185	1.601
ID659332	659332	102	56.498	44.078	54.707	0	87	87	2	1	-10921639	128.286	113	62	255	2694	48.270	2.000	0.098	0.475
ID659333	659333	None	41.713	29.202	56.068	0	87	87	2	1	-10921639	154.619	156	82	231	3247	44.995	7.600	0.057	0.371
ID659306	659306	98	63.518	48.324	17.811	0	87	87	2	1	-10921639	179.429	176	74	255	3768	47.774	4.800	0.173	1.106
ID659307	659307	25	65.954	58.140	19.469	0	87	87	2	1	-10921639	182.762	188	125	255	3838	44.808	2.000	0.137	0.982
ID659304	659304	None	55.905	55.981	14.915	0	87	87	2	1	-10921639	173.143	164	113	255	3636	40.302	2.000	0.090	0.707
ID659305	659305	89	61.997	62.886	16.906	0	87	87	2	1	-10921639	176.476	172	98	255	3706	41.291	2.000	0.143	1.070
ID659310	659310	100	60.939	30.142	26.083	0	87	87	2	1	-10921639	119.286	113	70	211	2505	39.432	2.000	0.187	0.953
ID659311	659311	93	75.061	54.321	26.122	0	87	87	2	1	-10921639	192.333	192	113	255	4039	49.527	2.000	0.182	1.196
ID659308	659308	104	36.835	49.203	23.006	0	87	87	2	1	-10921639	185.476	184	109	255	3895	44.998	2.000	0.035	0.280
ID659309	659309	83	46.970	45.085	23.815	0	87	87	2	1	-10921639	199.190	200	149	243	4183	29.378	4.800	0.128	1.544
ID659303	659303	None	42.391	5.000	0.000	0	87	87	2	1	-10921639	129.286	121	88	188	2715	31.560	2.000	0.129	0.937
ID659322	659322	33	55.734	34.287	43.837	0	87	87	2	1	-10921639	201.762	200	129	255	4237	37.129	2.000	0.120	1.164
ID659323	659323	88	46.594	41.972	44.899	0	87	87	2	1	-10921639	205.095	211	137	255	4307	38.438	2.000	0.068	0.682
ID659320	659320	85	42.845	43.953	41.322	0	87	87	2	1	-10921639	205.857	207	141	255	4323	34.401	7.600	0.077	0.857
ID659321	659321	69	56.517	27.395	44.227	0	87	87	2	1	-10921639	201.952	211	133	255	4241	44.525	2.000	0.121	0.976
ID659326	659326	59	51.786	61.142	47.753	0	87	87	2	1	-10921639	117.381	113	70	172	2465	30.893	2.000	0.178	1.150
ID659327	659327	21	63.809	27.023	50.146	0	87	87	2	1	-10921639	219.048	223	149	255	4600	37.204	4.800	0.171	1.720
ID659324	659324	None	37.131	54.314	46.001	0	87	87	2	1	-10921639	116.381	109	66	211	2444	33.934	2.000	0.071	0.455
ID659325	659325	70	62.421	12.755	48.232	0	87	87	2	1	-10921639	132.857	121	78	247	2790	44.717	2.000	0.166	0.845
ID659314	659314	107	37.542	50.658	32.747	0	87	87	2	1	-10921639	141.857	129	86	207	2979	38.393	3.200	0.113	0.748
ID659315	659315	62	41.913	35.702	33.750	0	87	87	2	1	-10921639	150.190	149	78	235	3154	44.270	6.307	0.103	0.634
ID659312	659312	86	57.983	44.594	29.797	0	87	87	2	1	-10921639	182.381	176	109	255	3830	44.399	2.000	0.101	0.751
ID659313	659313	45	100.187	64.569	30.037	0	87	87	2	1	-10921639	178.857	164	98	255	3756	57.076	2.000	0.278	1.362
ID659318	659318	51	44.464	45.399	36.829	0	87	87	2	1	-10921639	175.714	176	113	255	3690	41.691	2.000	0.064	0.509
ID659319	659319	38	71.147	19.925	40.251	0	87	87	2	1	-10921639	192.762	188	129	255	4048	43.690	7.600	0.169	1.278
ID659316	659316	81	56.371	33.302	35.083	0	87	87	2	1	-10921639	152.952	137	102	255	3212	46.910	2.000	0.107	0.628
ID659317	659317	None	37.446	12.260	35.745	0	87	87	2	1	-10921639	100.857	94	58	192	2118	35.043	2.000	0.076	0.405
ID659274	659274	104	38.138	49.202	23.051	0	88	88	2	1	-10921639	182.667	180	125	255	3836	40.025	2.000	0.047	0.411
ID659275	659275	83	51.800	45.031	23.760	0	88	88	2	1	-10921639	190.095	196	117	251	3992	40.714	2.000	0.099	0.839
ID659272	659272	25	54.938	57.576	19.311	0	88	88	2	1	-10921639	187.762	180	137	255	3943	38.545	2.000	0.114	1.000
ID659273	659273	None	35.189	66.795	20.128	0	88	88	2	1	-10921639	118.810	121	74	184	2495	27.132	2.000	0.110	0.867
ID659278	659278	45	95.108	64.283	30.021	0	88	88	2	1	-10921639	158.857	145	82	255	3336	60.353	2.000	0.271	1.122
ID659279	659279	105	36.017	68.021	31.789	0	88	88	2	1	-10921639	116.571	113	51	204	2448	38.680	2.000	0.031	0.183
ID659276	659276	93	69.318	54.052	27.209	0	88	88	2	1	-10921639	174.429	172	105	255	3663	48.796	2.000	0.145	0.905
ID659277	659277	86	52.278	44.337	29.429	0	88	88	2	1	-10921639	179.143	172	117	255	3762	43.127	2.000	0.091	0.696
ID659270	659270	98	55.793	48.440	18.104	0	88	88	2	1	-10921639	168.238	168	74	255	3533	47.686	2.000	0.121	0.764
ID659271	659271	89	54.759	62.653	17.579	0	88	88	2	1	-10921639	167.190	168	86	255	3511	42.768	2.000	0.120	0.839
ID659290	659290	None	35.092	45.752	43.984	0	88	88	2	1	-10921639	160.381	168	74	243	3368	46.018	2.000	0.061	0.402
ID659291	659291	69	56.236	28.044	44.762	0	88	88	2	1	-10921639	197.286	192	109	255	4143	38.130	2.000	0.108	1.007
ID659288	659288	None	53.580	25.296	42.903	0	88	88	2	1	-10921639	155.143	149	90	255	3258	48.786	7.600	0.123	0.697
ID659289	659289	33	40.225	33.314	43.327	0	88	88	2	1	-10921639	185.238	192	113	255	3890	34.752	2.000	0.083	0.815
ID659294	659294	70	66.009	13.076	47.659	0	88	88	2	1	-10921639	144.905	133	78	255	3043	46.065	2.000	0.169	0.910
ID659295	659295	106	42.852	38.696	47.974	0	88	88	2	1	-10921639	200.429	211	133	255	4209	38.933	7.600	0.085	0.810
ID659292	659292	88	36.178	42.516	45.513	0	88	88	2	1	-10921639	184.857	180	109	255	3882	45.450	2.000	0.047	0.362
ID659293	659293	59	60.348	61.000	47.388	0	88	88	2	1	-10921639	109.905	105	54	211	2308	40.471	2.000	0.240	1.051
ID659282	659282	81	45.696	33.241	34.750	0	88	88	2	1	-10921639	157.333	160	109	255	3304	38.376	7.600	0.088	0.662
ID659283	659283	73	51.126	20.852	36.925	0	88	88	2	1	-10921639	179.286	180	113	255	3765	44.341	2.000	0.098	0.720
ID659280	659280	62	48.482	35.564	33.508	0	88	88	2	1	-10921639	158.905	145	113	255	3337	43.117	6.373	0.098	0.655
ID659281	659281	107	35.988	50.517	32.695	0	88	88	2	1	-10921639	147.857	149	86	207	3105	33.677	2.000	0.117	0.917
ID659286	659286	38	57.728	20.040	40.274	0	88	88	2	1	-10921639	173.143	180	98	255	3636	47.999	2.000	0.111	0.722
ID659287	659287	108	40.912	13.982	43.170	0	88	88	2	1	-10921639	128.143	125	82	204	2691	30.477	2.000	0.097	0.747
ID659284	659284	51	38.074	45.781	36.898	0	88	88	2	1	-10921639	168.952	168	90	255	3548	41.844	2.000	0.074	0.553
ID659285	659285	109	48.600	15.749	38.119	0	88	88	2	1	-10921639	176.429	172	113	227	3705	31.373	7.600	0.129	1.287
ID659298	659298	58	71.865	39.275	54.475	0	88	88	2	1	-10921639	215.286	211	153	255	4521	35.119	4.800	0.171	1.791
ID659299	659299	101	62.391	33.870	54.855	0	88	88	2	1	-10921639	195.762	200	98	255	4111	45.040	2.000	0.133	1.023
ID659296	659296	21	76.285	27.069	50.315	0	88	88	2	1	-10921639	220.857	227	149	255	4638	38.191	4.800	0.208	1.991
ID659297	659297	96	42.259	54.358	49.995	0	88	88	2	1	-10921639	131.381	125	78	204	2759	41.583	2.000	0.086	0.502
ID659302	659302	None	40.587	24.344	59.427	0	88	88	2	1	-10921639	122.238	105	62	184	2567	35.354	2.000	0.130	0.796
ID659300	659300	102	38.364	44.401	54.638	0	88	88	2	1	-10921639	127.429	121	82	223	2676	37.795	2.000	0.054	0.343
ID659301	659301	19	78.787	59.539	57.344	0	88	88	2	1	-10921639	200.952	211	117	255	4220	46.002	4.800	0.210	1.517
ID659338	659338	25	50.104	57.557	19.240	0	89	89	2	1	-10921639	176.571	172	113	255	3708	39.606	3.200	0.092	0.749
ID659339	659339	104	41.248	49.153	23.220	0	89	89	2	1	-10921639	191.000	192	129	255	4011	39.334	2.000	0.052	0.479
ID659336	659336	98	61.584	49.397	17.207	0	89	89	2	1	-10921639	195.667	192	133	255	4109	37.160	4.800	0.174	1.564
ID659337	659337	89	69.677	62.022	17.063	0	89	89	2	1	-10921639	195.857	207	125	255	4113	40.639	4.800	0.185	1.504
ID659342	659342	100	37.545	28.890	26.647	0	89	89	2	1	-10921639	97.810	90	62	180	2054	30.914	2.000	0.105	0.602
ID659343	659343	93	62.865	53.867	27.549	0	89	89	2	1	-10921639	154.476	153	82	255	3244	52.431	2.000	0.123	0.645
ID659340	659340	None	40.887	54.352	24.703	0	89	89	2	1	-10921639	168.429	172	105	255	3537	39.130	6.367	0.113	0.876
ID659341	659341	177	36.809	47.749	25.648	0	89	89	2	1	-10921639	203.429	204	137	255	4272	34.846	3.200	0.076	0.829
ID659335	659335	None	41.140	57.805	14.109	0	89	89	2	1	-10921639	171.857	160	102	255	3609	39.582	3.200	0.088	0.701
ID659354	659354	38	61.953	20.362	40.455	0	89	89	2	1	-10921639	175.381	160	125	255	3683	45.544	2.000	0.107	0.745
ID659355	659355	108	48.425	13.355	43.415	0	89	89	2	1	-10921639	126.381	121	70	215	2654	42.585	2.000	0.112	0.596
ID659352	659352	73	78.938	20.950	35.724	0	89	89	2	1	-10921639	188.143	180	129	255	3951	45.955	2.000	0.178	1.234
ID659353	659353	51	37.117	45.906	37.072	0	89	89	2	1	-10921639	183.143	184	133	255	3846	33.510	6.164	0.076	0.772
ID659358	659358	88	42.874	42.410	45.441	0	89	89	2	1	-10921639	213.429	207	153	255	4482	32.601	2.000	0.068	0.834
ID659359	659359	70	39.958	12.933	47.233	0	89	89	2	1	-10921639	126.381	129	74	207	2654	36.348	2.000	0.082	0.529
ID659356	659356	69	62.042	28.005	44.457	0	89	89	2	1	-10921639	205.476	207	129	255	4315	38.966	4.800	0.138	1.280
ID659357	659357	33	50.761	33.596	44.106	0	89	89	2	1	-10921639	194.095	196	137	255	4076	38.694	3.200	0.115	1.035
ID659346	659346	178	36.819	57.325	31.257	0	89	89	2	1	-10921639	95.381	94	62	180	2003	30.420	2.000	0.095	0.542
ID659347	659347	None	36.546	29.255	31.947	0	89	89	2	1	-10921639	112.571	109	66	196	2364	33.377	2.000	0.098	0.602
ID659344	659344	86	51.763	44.263	29.856	0	89	89	2	1	-10921639	169.333	160	109	251	3556	43.225	2.000	0.088	0.633
ID659345	659345	45	94.023	64.258	30.096	0	89	89	2	1	-10921639	170.190	164	86	255	3574	58.421	2.000	0.255	1.182
ID659350	659350	107	47.130	50.794	33.031	0	89	89	2	1	-10921639	155.571	153	102	227	3267	36.374	2.000	0.133	1.003
ID659351	659351	109	47.863	14.202	36.421	0	89	89	2	1	-10921639	140.095	145	66	204	2942	39.213	2.000	0.141	0.884
ID659348	659348	105	51.726	67.814	31.650	0	89	89	2	1	-10921639	139.667	141	78	255	2933	46.254	2.000	0.085	0.475
ID659349	659349	62	57.362	35.459	33.160	0	89	89	2	1	-10921639	159.143	156	78	251	3342	47.853	2.000	0.139	0.811
ID659370	659370	19	82.834	59.696	57.213	0	89	89	2	1	-10921639	201.905	211	121	255	4240	41.043	4.800	0.232	1.852
ID659368	659368	111	46.127	18.921	54.931	0	89	89	2	1	-10921639	124.000	113	74	207	2604	34.009	2.000	0.122	0.793
ID659369	659369	58	84.260	39.010	54.813	0	89	89	2	1	-10921639	204.667	215	109	255	4298	53.873	3.200	0.208	1.310
ID659362	659362	110	35.255	9.012	49.533	0	89	89	2	1	-10921639	107.571	102	54	188	2259	35.408	3.200	0.131	0.705
ID659363	659363	96	48.460	54.727	50.298	0	89	89	2	1	-10921639	135.619	141	66	255	2848	47.075	2.000	0.079	0.422
ID659360	659360	59	53.000	61.249	47.631	0	89	89	2	1	-10921639	115.619	102	78	207	2428	34.491	2.000	0.170	0.972
ID659361	659361	106	40.321	38.094	48.883	0	89	89	2	1	-10921639	198.143	204	125	255	4161	36.373	2.000	0.085	0.853
ID659366	659366	101	54.484	34.219	53.878	0	89	89	2	1	-10921639	197.667	196	145	255	4151	37.799	2.000	0.117	1.094
ID659367	659367	102	51.006	44.530	54.175	0	89	89	2	1	-10921639	129.286	117	66	235	2715	44.185	2.000	0.127	0.659
ID659364	659364	21	73.734	27.167	50.808	0	89	89	2	1	-10921639	221.667	239	133	255	4655	39.752	4.800	0.189	1.773
ID659365	659365	None	36.123	22.976	51.512	0	89	89	2	1	-10921639	127.905	117	78	255	2686	45.743	2.000	0.034	0.186
ID659418	659418	45	82.699	64.273	29.967	0	90	90	2	1	-10921639	155.619	137	82	255	3268	55.882	2.000	0.208	0.958
ID659419	659419	178	47.003	57.145	31.181	0	90	90	2	1	-10921639	99.143	102	39	207	2082	39.870	2.000	0.109	0.491
ID659416	659416	177	35.713	48.530	27.418	0	90	90	2	1	-10921639	182.619	172	121	255	3835	37.914	2.000	0.044	0.407
ID659417	659417	86	55.206	44.219	29.988	0	90	90	2	1	-10921639	163.762	156	94	251	3439	45.528	2.000	0.108	0.702
ID659422	659422	62	59.446	35.333	33.539	0	90	90	2	1	-10921639	160.000	156	102	255	3360	41.270	3.200	0.187	1.223
ID659423	659423	73	73.397	21.180	36.125	0	90	90	2	1	-10921639	189.810	176	109	255	3986	47.316	2.000	0.159	1.099
ID659420	659420	105	51.681	67.442	31.811	0	90	90	2	1	-10921639	135.524	137	58	239	2846	53.494	7.600	0.102	0.471
ID659421	659421	107	52.095	50.354	32.686	0	90	90	2	1	-10921639	159.524	145	105	255	3350	42.897	2.000	0.095	0.647
ID659410	659410	89	52.168	61.626	17.356	0	90	90	2	1	-10921639	166.952	164	86	255	3506	49.608	7.600	0.122	0.732
ID659411	659411	None	38.797	70.776	17.787	0	90	90	2	1	-10921639	98.905	94	58	164	2077	28.210	2.000	0.137	0.844
ID659409	659409	98	50.560	49.495	17.285	0	90	90	2	1	-10921639	191.667	188	121	255	4025	37.978	2.000	0.124	1.115
ID659414	659414	100	40.011	28.156	26.302	0	90	90	2	1	-10921639	94.000	86	54	164	1974	28.281	2.000	0.152	0.876
ID659415	659415	93	62.933	54.000	27.189	0	90	90	2	1	-10921639	161.762	156	86	247	3397	44.426	2.000	0.149	0.945
ID659412	659412	25	56.773	57.025	18.912	0	90	90	2	1	-10921639	177.714	168	98	255	3732	46.448	2.000	0.096	0.670
ID659413	659413	104	41.101	49.542	23.384	0	90	90	2	1	-10921639	183.667	172	121	255	3857	43.973	2.000	0.055	0.437
ID659434	659434	70	50.039	13.225	47.163	0	90	90	2	1	-10921639	122.286	117	66	219	2568	39.144	2.000	0.107	0.606
ID659435	659435	106	45.779	38.921	47.371	0	90	90	2	1	-10921639	214.000	204	164	255	4494	30.218	7.600	0.090	1.171
ID659432	659432	88	39.447	43.076	44.556	0	90	90	2	1	-10921639	209.667	215	94	255	4403	42.969	7.600	0.069	0.627
ID659433	659433	110	53.160	8.719	47.298	0	90	90	2	1	-10921639	112.286	109	62	219	2358	38.505	2.000	0.148	0.751
ID659438	659438	96	61.016	54.799	50.747	0	90	90	2	1	-10921639	174.857	168	102	255	3672	41.455	2.000	0.148	1.086
ID659439	659439	111	49.251	19.038	54.294	0	90	90	2	1	-10921639	146.048	145	94	227	3067	33.744	2.000	0.119	0.923
ID659436	659436	59	66.582	60.930	47.789	0	90	90	2	1	-10921639	125.952	113	78	235	2645	41.936	2.000	0.194	0.974
ID659437	659437	21	68.401	26.749	50.557	0	90	90	2	1	-10921639	213.762	223	133	255	4489	39.940	4.800	0.167	1.528
ID659426	659426	38	61.140	20.770	40.092	0	90	90	2	1	-10921639	175.571	168	98	255	3687	46.558	2.000	0.094	0.651
ID659427	659427	108	39.275	13.882	43.192	0	90	90	2	1	-10921639	123.143	125	74	204	2586	30.568	2.000	0.077	0.579
ID659424	659424	109	35.056	13.783	37.206	0	90	90	2	1	-10921639	133.857	137	74	204	2811	36.323	2.000	0.083	0.566
ID659425	659425	51	50.059	46.429	36.970	0	90	90	2	1	-10921639	171.762	176	105	255	3607	44.069	2.000	0.084	0.605
ID659430	659430	112	39.230	45.046	43.904	0	90	90	2	1	-10921639	197.905	207	109	255	4156	43.357	7.600	0.096	0.798
ID659431	659431	69	49.665	28.361	45.147	0	90	90	2	1	-10921639	209.810	211	105	255	4406	38.501	2.000	0.097	0.965
ID659428	659428	None	40.341	25.067	42.785	0	90	90	2	1	-10921639	162.762	153	98	239	3418	40.309	2.000	0.095	0.703
ID659429	659429	33	43.014	33.368	43.679	0	90	90	2	1	-10921639	198.333	196	129	255	4165	38.200	2.000	0.055	0.542
ID659442	659442	58	81.710	38.916	54.840	0	90	90	2	1	-10921639	200.952	223	102	255	4220	59.222	2.000	0.185	1.058
ID659443	659443	19	81.351	60.109	56.994	0	90	90	2	1	-10921639	208.667	219	121	255	4382	41.869	4.800	0.239	1.922
ID659440	659440	101	51.475	34.440	54.355	0	90	90	2	1	-10921639	206.333	207	129	255	4333	39.086	4.800	0.120	1.127
ID659441	659441	102	56.361	44.328	54.130	0	90	90	2	1	-10921639	133.333	129	86	251	2800	40.495	2.000	0.124	0.727
ID659444	659444	113	42.465	22.579	60.076	0	90	90	2	1	-10921639	117.095	117	70	156	2459	29.149	2.000	0.170	1.165
ID659402	659402	101	65.011	34.117	54.252	0	91	91	2	1	-10921639	200.143	200	133	255	4203	39.266	3.200	0.159	1.396
ID659403	659403	58	80.242	39.085	54.235	0	91	91	2	1	-10921639	200.476	204	105	255	4210	48.142	2.000	0.185	1.300
ID659400	659400	96	65.661	54.993	50.539	0	91	91	2	1	-10921639	163.429	153	90	255	3432	50.781	2.000	0.125	0.715
ID659401	659401	111	39.791	18.771	54.135	0	91	91	2	1	-10921639	128.000	117	82	196	2688	31.639	7.600	0.073	0.553
ID659406	659406	None	35.922	29.225	55.857	0	91	91	2	1	-10921639	134.286	121	82	247	2820	43.817	2.000	0.039	0.230
ID659407	659407	19	78.845	59.897	57.261	0	91	91	2	1	-10921639	197.905	211	121	255	4156	44.431	4.800	0.202	1.500
ID659404	659404	None	44.388	57.840	54.348	0	91	91	2	1	-10921639	194.048	192	125	255	4075	36.999	7.600	0.112	1.058
ID659405	659405	102	49.046	44.599	54.538	0	91	91	2	1	-10921639	118.286	105	70	211	2484	41.599	2.000	0.164	0.801
ID659394	659394	70	48.497	13.738	47.349	0	91	91	2	1	-10921639	138.429	129	90	235	2907	39.898	2.000	0.099	0.626
ID659395	659395	59	54.151	60.852	48.069	0	91	91	2	1	-10921639	103.952	90	54	219	2183	42.856	2.000	0.139	0.592
ID659392	659392	88	35.123	42.577	45.218	0	91	91	2	1	-10921639	205.000	200	141	255	4305	36.407	7.600	0.069	0.725
ID659393	659393	110	42.482	10.339	46.721	0	91	91	2	1	-10921639	112.333	105	51	200	2359	40.521	2.000	0.085	0.435
ID659398	659398	None	43.180	47.897	49.845	0	91	91	2	1	-10921639	120.524	125	54	196	2531	36.693	7.600	0.108	0.640
ID659399	659399	115	51.446	23.056	51.434	0	91	91	2	1	-10921639	156.714	145	78	255	3291	50.746	2.000	0.090	0.510
ID659396	659396	106	44.325	38.438	48.572	0	91	91	2	1	-10921639	206.095	192	133	255	4328	39.532	2.000	0.081	0.777
ID659397	659397	21	59.954	27.221	50.158	0	91	91	2	1	-10921639	227.667	247	160	255	4781	35.171	4.800	0.159	1.773
ID659408	659408	113	55.308	23.073	60.065	0	91	91	2	1	-10921639	120.190	113	62	227	2524	38.324	2.000	0.165	0.888
ID659371	659371	None	40.555	55.386	13.485	0	91	91	2	1	-10921639	159.238	164	82	255	3344	43.951	3.200	0.100	0.656
ID659374	659374	98	52.620	49.045	18.222	0	91	91	2	1	-10921639	189.238	192	125	255	3974	37.929	7.600	0.104	0.938
ID659375	659375	25	60.287	56.962	18.616	0	91	91	2	1	-10921639	194.571	200	117	255	4086	41.233	3.200	0.142	1.173
ID659372	659372	118	37.514	46.404	15.306	0	91	91	2	1	-10921639	132.857	121	74	227	2790	39.541	2.000	0.085	0.526
ID659373	659373	89	42.736	61.620	16.851	0	91	91	2	1	-10921639	162.048	168	78	255	3403	45.317	4.800	0.092	0.602
ID659386	659386	38	55.681	20.389	40.151	0	91	91	2	1	-10921639	194.810	192	125	255	4091	42.913	2.000	0.112	0.912
ID659387	659387	186	36.079	53.086	40.534	0	91	91	2	1	-10921639	119.000	109	74	176	2499	27.821	2.000	0.122	0.929
ID659384	659384	None	49.607	33.377	35.793	0	91	91	2	1	-10921639	160.048	153	102	255	3361	41.855	7.600	0.094	0.660
ID659385	659385	51	56.520	47.246	36.852	0	91	91	2	1	-10921639	176.952	172	94	239	3716	40.457	2.000	0.141	1.078
ID659390	659390	33	56.395	33.695	44.033	0	91	91	2	1	-10921639	215.476	227	145	255	4525	37.894	3.200	0.115	1.171
ID659391	659391	69	49.690	27.957	45.349	0	91	91	2	1	-10921639	218.762	223	129	255	4594	33.442	4.800	0.114	1.339
ID659388	659388	108	48.251	14.314	41.764	0	91	91	2	1	-10921639	133.905	113	74	223	2812	46.156	2.000	0.105	0.553
ID659389	659389	112	42.142	45.700	42.825	0	91	91	2	1	-10921639	167.667	184	74	255	3521	50.279	2.000	0.070	0.436
ID659378	659378	86	49.616	44.584	30.485	0	91	91	2	1	-10921639	173.714	164	117	255	3648	38.827	2.000	0.099	0.803
ID659379	659379	45	91.165	63.757	29.732	0	91	91	2	1	-10921639	164.952	160	98	255	3464	57.315	2.000	0.228	1.068
ID659376	659376	116	47.390	44.623	23.883	0	91	91	2	1	-10921639	186.762	188	133	255	3922	38.202	2.000	0.071	0.645
ID659377	659377	93	56.164	53.650	27.315	0	91	91	2	1	-10921639	158.619	156	70	235	3331	46.364	2.000	0.143	0.855
ID659382	659382	62	59.411	35.704	33.418	0	91	91	2	1	-10921639	149.190	145	78	255	3133	50.194	2.000	0.132	0.692
ID659383	659383	73	68.435	20.240	35.681	0	91	91	2	1	-10921639	213.048	223	129	255	4474	39.713	4.800	0.163	1.507
ID659380	659380	107	54.819	50.234	32.317	0	91	91	2	1	-10921639	164.667	160	90	243	3458	41.799	2.000	0.105	0.751
ID659381	659381	105	53.894	67.046	31.579	0	91	91	2	1	-10921639	141.095	145	70	231	2963	45.101	2.000	0.125	0.696
ID659466	659466	69	58.118	26.345	43.088	0	92	92	2	1	-10921639	177.571	172	105	255	3729	51.336	3.200	0.133	0.811
ID659467	659467	33	39.635	33.698	43.871	0	92	92	2	1	-10921639	207.429	211	149	255	4356	28.968	4.800	0.093	1.219
ID659464	659464	186	48.540	53.129	40.254	0	92	92	2	1	-10921639	123.714	105	86	227	2598	37.314	3.200	0.099	0.599
ID659465	659465	108	54.960	14.848	41.062	0	92	92	2	1	-10921639	170.667	168	94	231	3584	45.067	2.000	0.141	0.937
ID659470	659470	106	43.702	38.392	48.189	0	92	92	2	1	-10921639	223.095	231	137	255	4685	36.183	3.200	0.087	0.985
ID659471	659471	59	63.521	61.117	47.834	0	92	92	2	1	-10921639	125.190	113	78	235	2629	41.026	2.000	0.182	0.941
ID659468	659468	88	45.818	43.018	45.083	0	92	92	2	1	-10921639	228.619	243	156	255	4801	31.355	4.800	0.099	1.315
ID659469	659469	110	50.430	11.736	46.343	0	92	92	2	1	-10921639	143.048	129	82	255	3004	42.823	7.600	0.165	0.946
ID659458	659458	107	59.326	50.330	32.836	0	92	92	2	1	-10921639	169.286	160	109	255	3555	47.081	2.000	0.098	0.645
ID659459	659459	None	35.663	13.438	35.046	0	92	92	2	1	-10921639	110.143	102	62	188	2313	36.972	7.600	0.107	0.574
ID659456	659456	86	53.710	44.902	30.526	0	92	92	2	1	-10921639	164.524	160	102	255	3455	45.195	2.000	0.089	0.595
ID659457	659457	62	55.707	35.832	33.182	0	92	92	2	1	-10921639	146.048	141	98	255	3067	43.471	2.000	0.124	0.741
ID659462	659462	51	54.088	47.896	37.111	0	92	92	2	1	-10921639	183.095	180	129	247	3845	36.394	4.800	0.154	1.346
ID659463	659463	38	62.923	20.741	39.724	0	92	92	2	1	-10921639	194.238	211	113	255	4079	55.238	2.000	0.107	0.678
ID659460	659460	None	35.754	30.190	35.135	0	92	92	2	1	-10921639	129.190	129	90	219	2713	31.446	2.000	0.071	0.542
ID659461	659461	73	53.085	20.425	36.108	0	92	92	2	1	-10921639	199.095	211	102	255	4181	46.623	4.800	0.126	0.953
ID659480	659480	113	57.871	22.525	60.053	0	92	92	2	1	-10921639	130.190	137	66	207	2734	37.200	4.800	0.231	1.312
ID659481	659481	None	35.090	67.061	61.211	0	92	92	2	1	-10921639	99.095	102	43	149	2081	30.438	2.000	0.162	0.906
ID659474	659474	96	55.865	55.024	51.071	0	92	92	2	1	-10921639	155.952	153	102	251	3275	41.955	2.000	0.117	0.777
ID659475	659475	101	47.240	35.010	53.561	0	92	92	2	1	-10921639	197.048	215	105	255	4138	51.253	6.419	0.094	0.659
ID659472	659472	115	45.030	23.031	51.479	0	92	92	2	1	-10921639	156.333	149	82	255	3283	55.298	2.000	0.079	0.412
ID659473	659473	21	67.154	26.724	50.501	0	92	92	2	1	-10921639	213.714	231	133	255	4488	45.617	4.800	0.153	1.241
ID659478	659478	111	40.371	16.491	54.940	0	92	92	2	1	-10921639	117.286	121	62	188	2463	36.901	2.000	0.130	0.731
ID659479	659479	19	75.546	60.530	57.532	0	92	92	2	1	-10921639	191.238	192	98	255	4016	59.573	2.000	0.178	0.972
ID659476	659476	58	80.531	39.058	54.267	0	92	92	2	1	-10921639	215.095	235	133	255	4517	43.367	3.200	0.195	1.616
ID659477	659477	102	55.553	44.938	54.358	0	92	92	2	1	-10921639	132.857	121	82	235	2790	42.661	2.000	0.155	0.834
ID659450	659450	98	55.869	48.830	18.609	0	92	92	2	1	-10921639	198.667	192	117	255	4172	46.977	7.600	0.110	0.836
ID659451	659451	116	46.862	44.416	24.390	0	92	92	2	1	-10921639	175.000	176	102	255	3675	44.363	6.006	0.113	0.803
ID659448	659448	117	40.188	69.953	17.030	0	92	92	2	1	-10921639	103.762	98	58	176	2179	35.496	3.200	0.126	0.652
ID659449	659449	25	62.517	56.268	18.355	0	92	92	2	1	-10921639	189.571	196	109	255	3981	46.789	2.000	0.128	0.918
ID659454	659454	93	65.656	53.738	27.515	0	92	92	2	1	-10921639	164.714	156	82	255	3459	55.626	2.000	0.135	0.703
ID659455	659455	45	94.087	63.885	29.882	0	92	92	2	1	-10921639	179.762	168	102	255	3775	53.356	2.000	0.244	1.321
ID659452	659452	104	39.096	48.483	24.271	0	92	92	2	1	-10921639	211.429	219	149	255	4440	30.808	6.276	0.086	1.086
ID659453	659453	None	36.633	69.610	24.498	0	92	92	2	1	-10921639	104.857	105	47	188	2202	36.931	7.600	0.110	0.564
ID659446	659446	118	42.861	45.869	16.342	0	92	92	2	1	-10921639	140.429	137	74	243	2949	44.029	2.000	0.077	0.456
ID659447	659447	89	65.629	61.220	16.987	0	92	92	2	1	-10921639	194.667	192	125	255	4088	40.820	4.800	0.157	1.293
ID659445	659445	None	46.509	3.000	0.000	0	92	92	2	1	-10921639	158.238	164	94	215	3323	26.264	7.600	0.160	1.665
ID659482	659482	None	37.437	54.866	12.927	0	93	93	2	1	-10921639	160.810	160	121	231	3377	33.049	2.000	0.078	0.700
ID659483	659483	117	35.996	68.885	16.384	0	93	93	2	1	-10921639	105.095	102	58	176	2207	31.252	3.200	0.135	0.802
ID659486	659486	25	66.250	56.077	18.017	0	93	93	2	1	-10921639	199.095	219	109	255	4181	49.123	2.000	0.132	0.946
ID659487	659487	98	49.756	48.693	18.795	0	93	93	2	1	-10921639	184.667	180	125	255	3878	41.205	2.000	0.075	0.624
ID659484	659484	118	40.512	45.762	16.684	0	93	93	2	1	-10921639	141.762	145	82	255	2977	41.881	7.600	0.060	0.383
ID659485	659485	89	58.901	60.802	17.177	0	93	93	2	1	-10921639	179.048	176	109	255	3760	48.910	2.000	0.108	0.716
ID659498	659498	126	45.674	33.636	35.950	0	93	93	2	1	-10921639	161.000	153	98	247	3381	39.686	2.000	0.087	0.648
ID659499	659499	51	45.247	49.365	36.783	0	93	93	2	1	-10921639	175.476	176	117	243	3685	32.813	7.600	0.112	1.078
ID659496	659496	107	37.401	52.048	34.313	0	93	93	2	1	-10921639	153.571	172	82	215	3225	41.155	7.600	0.091	0.621
ID659497	659497	73	54.350	20.961	36.081	0	93	93	2	1	-10921639	205.143	207	137	255	4308	40.454	2.000	0.120	1.090
ID659502	659502	69	61.460	26.928	43.619	0	93	93	2	1	-10921639	187.714	196	109	255	3942	48.570	2.000	0.124	0.850
ID659503	659503	33	45.361	34.251	43.738	0	93	93	2	1	-10921639	221.048	227	172	255	4642	28.092	4.800	0.141	1.949
ID659500	659500	38	62.039	20.311	39.684	0	93	93	2	1	-10921639	205.762	207	102	255	4321	48.468	3.200	0.138	1.030
ID659501	659501	108	57.443	14.633	41.497	0	93	93	2	1	-10921639	160.619	153	86	255	3373	46.250	6.368	0.129	0.792
ID659490	659490	116	46.251	43.774	25.234	0	93	93	2	1	-10921639	173.048	168	90	235	3634	37.051	2.000	0.126	1.048
ID659491	659491	93	57.741	53.855	27.186	0	93	93	2	1	-10921639	165.095	168	94	255	3467	45.827	2.000	0.132	0.839
ID659488	659488	127	38.792	63.168	20.488	0	93	93	2	1	-10921639	146.571	141	94	239	3078	35.683	7.600	0.096	0.720
ID659489	659489	104	49.898	48.806	23.729	0	93	93	2	1	-10921639	197.095	200	125	255	4139	43.051	2.000	0.072	0.615
ID659494	659494	105	57.195	66.597	31.588	0	93	93	2	1	-10921639	142.714	137	82	227	2997	46.287	7.600	0.136	0.739
ID659495	659495	62	62.537	35.644	33.257	0	93	93	2	1	-10921639	143.238	145	62	255	3008	54.698	2.000	0.105	0.499
ID659492	659492	86	43.922	45.143	30.472	0	93	93	2	1	-10921639	169.714	156	117	239	3564	35.641	2.000	0.076	0.671
ID659493	659493	45	87.724	63.479	29.698	0	93	93	2	1	-10921639	147.286	145	58	255	3093	67.074	2.000	0.222	0.797
ID659514	659514	58	77.425	39.307	54.090	0	93	93	2	1	-10921639	208.571	207	117	255	4380	43.136	2.000	0.170	1.403
ID659515	659515	102	46.520	45.053	54.075	0	93	93	2	1	-10921639	135.429	129	98	215	2844	30.482	2.000	0.134	1.050
ID659512	659512	None	38.260	68.143	53.073	0	93	93	2	1	-10921639	95.381	94	47	149	2003	25.878	2.000	0.178	1.114
ID659513	659513	101	49.445	35.116	53.767	0	93	93	2	1	-10921639	191.667	184	125	255	4025	41.814	6.400	0.079	0.673
ID659518	659518	113	53.727	22.533	59.964	0	93	93	2	1	-10921639	121.333	125	47	192	2548	41.911	4.800	0.232	1.089
ID659516	659516	111	42.492	16.816	55.043	0	93	93	2	1	-10921639	139.952	145	74	184	2939	31.239	2.000	0.137	1.078
ID659517	659517	19	74.191	60.590	57.566	0	93	93	2	1	-10921639	189.190	192	113	255	3973	52.852	2.000	0.182	1.105
ID659506	659506	106	39.842	38.710	47.744	0	93	93	2	1	-10921639	211.476	207	145	255	4441	37.672	4.800	0.077	0.803
ID659507	659507	59	54.081	61.043	47.987	0	93	93	2	1	-10921639	103.952	98	47	215	2183	41.948	2.000	0.162	0.692
ID659504	659504	88	50.302	43.676	45.122	0	93	93	2	1	-10921639	220.476	219	172	255	4630	30.907	4.800	0.132	1.663
ID659505	659505	110	43.106	13.616	46.856	0	93	93	2	1	-10921639	122.048	117	66	207	2563	39.824	2.000	0.101	0.560
ID659510	659510	96	64.646	55.033	51.265	0	93	93	2	1	-10921639	173.190	160	105	255	3637	52.573	2.000	0.131	0.765
ID659511	659511	115	55.058	22.366	51.608	0	93	93	2	1	-10921639	152.571	129	82	255	3204	55.692	2.000	0.116	0.570
ID659508	659508	None	50.314	9.275	50.062	0	93	93	2	1	-10921639	112.952	113	66	180	2372	34.587	2.000	0.172	0.958
ID659509	659509	21	73.181	26.957	50.471	0	93	93	2	1	-10921639	219.095	227	145	255	4601	40.372	4.800	0.203	1.828
ID659530	659530	93	39.427	53.929	27.634	0	94	94	2	1	-10921639	152.095	137	78	227	3194	46.062	2.000	0.105	0.628
ID659531	659531	45	95.592	63.227	29.857	0	94	94	2	1	-10921639	172.810	160	94	255	3629	57.436	2.000	0.254	1.218
ID659528	659528	116	36.626	43.114	26.148	0	94	94	2	1	-10921639	161.857	160	74	255	3399	44.408	2.000	0.114	0.746
ID659529	659529	None	36.106	48.375	26.846	0	94	94	2	1	-10921639	197.476	196	117	255	4147	39.566	6.403	0.059	0.557
ID659534	659534	62	63.148	35.930	33.052	0	94	94	2	1	-10921639	150.524	137	102	255	3161	44.277	2.000	0.122	0.741
ID659535	659535	None	42.740	29.959	34.977	0	94	94	2	1	-10921639	125.905	113	86	227	2644	34.493	2.000	0.076	0.518
ID659532	659532	86	52.236	45.254	31.094	0	94	94	2	1	-10921639	163.190	156	98	255	3427	45.890	2.000	0.082	0.538
ID659533	659533	105	53.085	65.818	31.151	0	94	94	2	1	-10921639	158.190	160	94	255	3322	47.340	7.600	0.135	0.797
ID659522	659522	89	57.676	60.332	16.909	0	94	94	2	1	-10921639	215.429	219	137	255	4524	36.011	7.600	0.139	1.463
ID659523	659523	25	54.535	56.891	18.349	0	94	94	2	1	-10921639	230.762	239	164	255	4846	27.533	4.800	0.127	1.885
ID659520	659520	117	48.510	67.458	14.969	0	94	94	2	1	-10921639	132.000	125	82	207	2772	33.526	4.800	0.167	1.127
ID659521	659521	119	42.996	52.271	17.125	0	94	94	2	1	-10921639	193.429	196	121	255	4062	38.906	3.200	0.087	0.799
ID659526	659526	104	40.644	48.533	23.985	0	94	94	2	1	-10921639	203.762	207	117	255	4279	43.979	2.000	0.062	0.539
ID659527	659527	None	57.439	54.412	25.250	0	94	94	2	1	-10921639	175.286	168	109	239	3681	42.730	2.000	0.138	0.994
ID659524	659524	98	37.866	48.734	18.696	0	94	94	2	1	-10921639	194.000	184	129	255	4074	31.380	2.000	0.065	0.756
ID659525	659525	127	47.175	62.065	20.579	0	94	94	2	1	-10921639	133.857	129	62	255	2811	55.571	2.000	0.086	0.382
ID659546	659546	120	37.979	54.692	45.995	0	94	94	2	1	-10921639	117.333	109	62	207	2464	36.994	2.000	0.049	0.295
ID659547	659547	110	60.516	13.656	46.750	0	94	94	2	1	-10921639	140.476	133	90	255	2950	42.243	2.000	0.165	0.942
ID659544	659544	33	48.344	33.968	44.192	0	94	94	2	1	-10921639	213.762	211	156	255	4489	31.380	4.800	0.122	1.481
ID659545	659545	88	45.152	43.298	45.497	0	94	94	2	1	-10921639	214.524	215	153	255	4505	37.432	2.000	0.072	0.774
ID659550	659550	21	73.267	27.032	50.307	0	94	94	2	1	-10921639	217.571	231	121	255	4569	42.475	4.800	0.188	1.618
ID659551	659551	121	44.703	48.219	49.975	0	94	94	2	1	-10921639	135.952	137	86	235	2855	38.318	2.000	0.082	0.537
ID659548	659548	106	42.524	38.389	47.486	0	94	94	2	1	-10921639	224.524	231	160	255	4715	31.556	4.800	0.090	1.177
ID659549	659549	59	50.178	61.134	47.986	0	94	94	2	1	-10921639	116.143	109	58	200	2439	36.351	7.600	0.143	0.802
ID659538	659538	122	41.802	47.938	37.075	0	94	94	2	1	-10921639	186.095	188	125	243	3908	36.882	4.800	0.105	0.958
ID659539	659539	51	37.497	50.520	37.198	0	94	94	2	1	-10921639	169.429	176	109	251	3558	39.881	2.000	0.068	0.544
ID659536	659536	126	44.626	33.956	36.018	0	94	94	2	1	-10921639	142.381	137	94	211	2990	36.363	2.000	0.070	0.514
ID659537	659537	73	57.735	21.201	37.253	0	94	94	2	1	-10921639	218.810	231	137	255	4595	42.616	2.000	0.119	1.091
ID659542	659542	108	38.202	14.675	41.486	0	94	94	2	1	-10921639	126.524	121	74	215	2657	38.318	2.000	0.061	0.380
ID659543	659543	69	54.970	27.485	44.087	0	94	94	2	1	-10921639	176.143	180	86	255	3699	52.133	2.000	0.119	0.718
ID659540	659540	38	63.099	20.045	39.003	0	94	94	2	1	-10921639	228.048	251	149	255	4789	35.101	7.600	0.168	1.873
ID659541	659541	123	48.004	43.101	41.433	0	94	94	2	1	-10921639	211.333	215	137	255	4438	39.270	2.000	0.099	0.970
ID659554	659554	101	54.549	35.128	53.593	0	94	94	2	1	-10921639	199.333	204	109	255	4186	48.520	6.359	0.111	0.824
ID659555	659555	58	77.899	39.172	54.025	0	94	94	2	1	-10921639	212.667	227	125	255	4466	45.121	3.200	0.182	1.452
ID659552	659552	115	51.650	22.584	51.248	0	94	94	2	1	-10921639	160.762	153	109	255	3376	43.320	2.000	0.104	0.697
ID659553	659553	96	56.877	54.987	50.995	0	94	94	2	1	-10921639	165.381	160	109	255	3473	45.049	2.000	0.095	0.640
ID659558	659558	113	83.394	22.108	59.974	0	94	94	2	1	-10921639	126.429	121	47	255	2655	56.384	2.000	0.229	0.837
ID659556	659556	102	42.226	44.570	53.989	0	94	94	2	1	-10921639	133.095	133	66	219	2795	40.135	2.000	0.108	0.644
ID659557	659557	19	73.202	60.026	57.105	0	94	94	2	1	-10921639	215.095	227	149	255	4517	41.080	4.800	0.181	1.608
ID659519	659519	124	52.670	0.000	0.000	0	94	94	2	1	-10921639	172.429	168	124	255	3621	33.309	6.346	0.171	1.511
ID659594	659594	128	39.221	66.147	60.747	0	95	95	2	1	-10921639	98.429	90	54	164	2067	31.288	2.000	0.154	0.840
ID659592	659592	19	74.308	60.718	57.606	0	95	95	2	1	-10921639	194.238	204	102	255	4079	53.316	2.000	0.180	1.113
ID659593	659593	113	62.968	21.862	59.944	0	95	95	2	1	-10921639	109.000	98	35	251	2289	50.482	2.000	0.171	0.632
ID659586	659586	96	53.851	55.040	50.819	0	95	95	2	1	-10921639	154.143	153	94	255	3237	43.984	2.000	0.082	0.531
ID659587	659587	129	47.440	18.613	53.530	0	95	95	2	1	-10921639	158.905	156	109	215	3337	30.405	3.200	0.144	1.317
ID659584	659584	121	53.203	49.389	49.762	0	95	95	2	1	-10921639	135.333	117	70	215	2842	46.183	2.000	0.161	0.813
ID659585	659585	115	45.203	22.763	51.259	0	95	95	2	1	-10921639	147.524	137	82	255	3098	50.359	2.000	0.058	0.319
ID659590	659590	102	38.183	44.301	53.540	0	95	95	2	1	-10921639	124.571	113	66	231	2616	42.057	2.000	0.048	0.271
ID659591	659591	None	35.888	29.678	55.355	0	95	95	2	1	-10921639	141.524	137	90	239	2972	34.957	7.600	0.077	0.581
ID659588	659588	101	51.519	35.275	53.123	0	95	95	2	1	-10921639	202.810	207	145	255	4259	38.605	2.000	0.102	0.972
ID659589	659589	58	69.941	39.501	53.731	0	95	95	2	1	-10921639	201.810	235	102	255	4238	59.713	3.200	0.156	0.913
ID659562	659562	25	53.757	56.432	18.203	0	95	95	2	1	-10921639	217.000	223	133	255	4557	39.273	2.000	0.102	1.020
ID659563	659563	89	43.882	59.863	17.552	0	95	95	2	1	-10921639	207.381	215	133	255	4355	34.600	4.800	0.130	1.381
ID659560	659560	117	50.881	68.188	15.540	0	95	95	2	1	-10921639	125.619	121	78	188	2638	30.580	2.000	0.177	1.234
ID659561	659561	119	46.828	51.948	17.333	0	95	95	2	1	-10921639	179.810	168	105	255	3776	42.432	2.000	0.079	0.622
ID659566	659566	45	83.180	63.224	29.564	0	95	95	2	1	-10921639	154.524	153	74	255	3245	60.960	2.000	0.207	0.868
ID659567	659567	None	40.763	14.923	31.725	0	95	95	2	1	-10921639	109.905	105	66	219	2308	34.557	2.000	0.088	0.513
ID659564	659564	98	55.739	46.227	19.051	0	95	95	2	1	-10921639	160.714	164	78	239	3375	53.851	2.000	0.098	0.532
ID659565	659565	93	52.744	53.942	27.090	0	95	95	2	1	-10921639	172.238	184	94	239	3617	43.624	2.000	0.131	0.915
ID659559	659559	124	51.924	0.000	0.000	0	95	95	2	1	-10921639	193.286	192	157	255	4059	22.758	7.600	0.190	2.708
ID659578	659578	88	46.885	45.094	44.923	0	95	95	2	1	-10921639	213.000	215	133	255	4473	37.245	7.600	0.125	1.271
ID659579	659579	106	39.991	38.741	46.571	0	95	95	2	1	-10921639	228.429	227	153	255	4797	28.752	6.142	0.083	1.219
ID659576	659576	69	58.932	27.453	44.312	0	95	95	2	1	-10921639	173.857	164	113	255	3651	47.214	2.000	0.121	0.797
ID659577	659577	33	44.972	33.778	43.971	0	95	95	2	1	-10921639	193.762	184	145	255	4069	35.855	4.800	0.128	1.227
ID659582	659582	110	68.575	13.944	46.725	0	95	95	2	1	-10921639	144.667	137	86	255	3038	43.126	2.000	0.182	1.031
ID659583	659583	21	83.212	26.961	50.289	0	95	95	2	1	-10921639	214.524	227	129	255	4505	43.970	4.800	0.231	1.832
ID659580	659580	120	46.373	54.699	45.895	0	95	95	2	1	-10921639	125.048	117	74	223	2626	39.413	2.000	0.084	0.491
ID659581	659581	130	50.192	8.515	47.358	0	95	95	2	1	-10921639	108.333	98	66	219	2275	39.724	2.000	0.132	0.636
ID659570	659570	62	47.267	35.752	33.108	0	95	95	2	1	-10921639	128.905	105	82	255	2707	46.477	2.000	0.058	0.303
ID659571	659571	73	53.257	21.625	36.429	0	95	95	2	1	-10921639	206.762	211	129	255	4342	41.385	2.000	0.112	1.007
ID659568	659568	105	64.232	66.762	31.624	0	95	95	2	1	-10921639	148.381	141	82	247	3116	47.293	2.000	0.155	0.844
ID659569	659569	131	37.330	72.698	32.057	0	95	95	2	1	-10921639	107.476	121	47	160	2257	29.815	2.000	0.145	0.912
ID659574	659574	108	66.813	15.084	40.701	0	95	95	2	1	-10921639	170.476	176	90	255	3580	51.026	2.000	0.144	0.841
ID659575	659575	123	41.234	43.080	42.095	0	95	95	2	1	-10921639	218.524	219	145	255	4589	29.996	2.000	0.077	1.041
ID659572	659572	122	59.891	47.728	37.126	0	95	95	2	1	-10921639	196.000	196	102	255	4116	42.416	2.000	0.140	1.138
ID659573	659573	38	60.155	20.759	38.945	0	95	95	2	1	-10921639	224.476	255	156	255	4714	40.215	4.800	0.138	1.355
ID659595	659595	124	42.897	2.000	0.000	0	96	96	2	1	-10921639	177.857	191	109	235	3735	39.190	6.376	0.116	0.946
ID659598	659598	89	57.633	60.067	17.284	0	96	96	2	1	-10921639	195.762	204	117	255	4111	44.500	2.000	0.118	0.927
ID659599	659599	25	49.909	55.077	17.971	0	96	96	2	1	-10921639	218.762	239	141	255	4594	40.807	6.035	0.102	0.995
ID659596	659596	132	49.578	55.013	12.775	0	96	96	2	1	-10921639	169.810	153	90	255	3566	48.760	2.000	0.081	0.519
ID659597	659597	117	61.794	68.344	15.190	0	96	96	2	1	-10921639	124.476	113	62	239	2614	46.458	2.000	0.191	0.860
ID659610	659610	None	46.773	33.465	35.909	0	96	96	2	1	-10921639	148.952	149	82	243	3128	39.116	7.600	0.090	0.629
ID659611	659611	73	56.269	21.176	37.088	0	96	96	2	1	-10921639	235.048	255	172	255	4936	29.884	4.800	0.140	1.927
ID659608	659608	131	35.230	72.552	32.162	0	96	96	2	1	-10921639	92.381	94	35	168	1940	36.110	2.000	0.095	0.443
ID659609	659609	133	45.075	52.148	35.161	0	96	96	2	1	-10921639	157.905	160	94	247	3316	42.529	7.600	0.088	0.604
ID659614	659614	108	49.320	17.924	39.842	0	96	96	2	1	-10921639	201.857	211	129	255	4239	38.857	4.800	0.128	1.181
ID659615	659615	123	41.797	43.730	42.368	0	96	96	2	1	-10921639	215.714	231	125	255	4530	43.882	3.200	0.081	0.737
ID659612	659612	122	62.248	47.456	37.208	0	96	96	2	1	-10921639	193.095	188	121	255	4055	44.414	2.000	0.134	1.030
ID659613	659613	38	57.998	20.934	38.715	0	96	96	2	1	-10921639	234.095	255	160	255	4916	33.079	4.800	0.142	1.758
ID659602	659602	134	47.416	47.958	26.458	0	96	96	2	1	-10921639	216.190	231	137	255	4540	40.713	6.281	0.095	0.925
ID659603	659603	135	45.862	70.924	27.028	0	96	96	2	1	-10921639	129.857	129	90	211	2727	32.047	2.000	0.118	0.858
ID659600	659600	98	46.068	48.515	19.997	0	96	96	2	1	-10921639	189.000	172	109	255	3969	44.716	7.600	0.059	0.470
ID659601	659601	136	41.882	53.933	24.373	0	96	96	2	1	-10921639	164.333	153	113	255	3451	41.200	2.000	0.060	0.452
ID659606	659606	86	37.185	45.091	31.000	0	96	96	2	1	-10921639	164.286	160	109	243	3450	40.774	7.600	0.034	0.264
ID659607	659607	105	76.373	66.522	31.340	0	96	96	2	1	-10921639	163.429	153	98	255	3432	52.725	2.000	0.176	0.927
ID659604	659604	93	47.114	53.841	27.677	0	96	96	2	1	-10921639	152.524	145	78	215	3203	42.460	2.000	0.111	0.715
ID659605	659605	45	74.257	63.425	29.271	0	96	96	2	1	-10921639	162.000	153	90	255	3402	55.475	2.000	0.190	0.932
ID659626	659626	21	66.808	26.473	50.629	0	96	96	2	1	-10921639	212.333	227	133	255	4459	47.661	4.800	0.161	1.236
ID659627	659627	96	62.381	54.938	50.876	0	96	96	2	1	-10921639	159.476	141	105	255	3349	46.317	2.000	0.120	0.738
ID659624	659624	None	35.866	60.734	48.432	0	96	96	2	1	-10921639	102.381	90	58	180	2150	36.678	7.600	0.118	0.591
ID659625	659625	121	61.243	49.206	49.818	0	96	96	2	1	-10921639	140.238	129	86	255	2945	46.994	2.000	0.152	0.788
ID659630	659630	102	40.189	44.869	53.108	0	96	96	2	1	-10921639	120.143	109	70	223	2523	39.703	2.000	0.036	0.210
ID659631	659631	129	58.765	17.602	53.733	0	96	96	2	1	-10921639	172.524	172	113	255	3623	41.540	7.600	0.177	1.246
ID659628	659628	101	47.343	35.315	52.924	0	96	96	2	1	-10921639	204.381	204	137	255	4292	43.291	2.000	0.089	0.775
ID659629	659629	58	69.124	39.693	53.344	0	96	96	2	1	-10921639	212.190	235	113	255	4456	47.682	2.000	0.146	1.136
ID659618	659618	None	44.781	44.550	43.493	0	96	96	2	1	-10921639	223.524	231	141	255	4694	35.335	7.600	0.117	1.330
ID659619	659619	88	45.507	45.568	44.717	0	96	96	2	1	-10921639	186.857	200	78	255	3924	59.158	2.000	0.086	0.500
ID659616	659616	69	65.115	27.703	44.341	0	96	96	2	1	-10921639	197.524	207	109	255	4148	52.254	2.000	0.128	0.856
ID659617	659617	33	39.621	34.352	43.840	0	96	96	2	1	-10921639	202.905	204	133	255	4261	33.966	4.800	0.120	1.284
ID659622	659622	110	84.350	13.909	46.545	0	96	96	2	1	-10921639	158.524	156	82	255	3329	52.967	2.000	0.241	1.161
ID659623	659623	106	42.179	39.024	46.712	0	96	96	2	1	-10921639	223.429	239	153	255	4692	34.206	2.000	0.074	0.904
ID659620	659620	130	37.623	8.048	46.480	0	96	96	2	1	-10921639	85.667	78	35	188	1799	34.087	2.000	0.108	0.490
ID659621	659621	120	43.295	54.801	45.565	0	96	96	2	1	-10921639	122.952	113	74	211	2582	38.045	2.000	0.076	0.458
ID659634	659634	113	52.266	21.547	59.533	0	96	96	2	1	-10921639	108.714	109	31	223	2283	51.752	2.000	0.150	0.548
ID659635	659635	128	47.800	66.250	60.848	0	96	96	2	1	-10921639	108.524	102	62	192	2279	33.010	2.000	0.178	0.992
ID659632	659632	137	44.672	48.576	55.098	0	96	96	2	1	-10921639	100.238	82	51	223	2105	47.201	2.000	0.061	0.245
ID659633	659633	19	82.242	60.689	57.077	0	96	96	2	1	-10921639	214.381	235	133	255	4502	44.109	4.800	0.233	1.834
ID659658	659658	69	66.174	27.298	44.059	0	97	97	2	1	-10921639	186.524	196	102	255	3917	46.283	2.000	0.167	1.155
ID659659	659659	33	40.387	33.321	44.228	0	97	97	2	1	-10921639	183.762	180	117	255	3859	38.731	2.000	0.071	0.627
ID659656	659656	108	36.875	16.113	41.180	0	97	97	2	1	-10921639	151.905	153	86	223	3190	35.142	2.000	0.112	0.873
ID659657	659657	123	40.787	42.984	42.082	0	97	97	2	1	-10921639	224.048	231	168	255	4705	30.245	2.000	0.088	1.202
ID659662	659662	110	63.909	13.698	46.719	0	97	97	2	1	-10921639	146.810	137	86	255	3083	50.615	2.000	0.145	0.733
ID659663	659663	121	50.497	49.541	49.641	0	97	97	2	1	-10921639	129.619	129	78	223	2722	42.765	2.000	0.122	0.660
ID659660	659660	88	43.316	45.544	45.006	0	97	97	2	1	-10921639	187.667	200	102	255	3941	49.614	4.800	0.107	0.734
ID659661	659661	120	50.724	54.421	45.860	0	97	97	2	1	-10921639	119.952	102	74	235	2519	43.260	2.000	0.091	0.461
ID659650	659650	105	67.555	66.481	31.513	0	97	97	2	1	-10921639	148.095	133	66	255	3110	58.300	7.600	0.143	0.637
ID659651	659651	62	71.966	35.899	33.537	0	97	97	2	1	-10921639	151.714	149	78	255	3186	49.303	2.000	0.181	0.942
ID659648	659648	45	81.143	63.007	29.385	0	97	97	2	1	-10921639	151.619	137	62	255	3184	58.451	2.000	0.183	0.801
ID659649	659649	86	45.632	44.719	30.918	0	97	97	2	1	-10921639	166.048	145	117	243	3487	37.779	7.600	0.073	0.599
ID659654	659654	122	63.667	47.532	37.169	0	97	97	2	1	-10921639	202.143	211	125	255	4245	44.411	4.800	0.158	1.239
ID659655	659655	38	57.193	21.642	38.712	0	97	97	2	1	-10921639	224.048	255	153	255	4705	40.984	6.325	0.129	1.249
ID659652	659652	133	37.713	52.371	34.925	0	97	97	2	1	-10921639	145.667	149	70	227	3059	39.592	7.600	0.094	0.630
ID659653	659653	73	56.849	21.551	37.274	0	97	97	2	1	-10921639	224.476	247	149	255	4714	38.181	6.357	0.137	1.421
ID659674	659674	113	67.301	21.705	59.831	0	97	97	2	1	-10921639	118.571	121	43	247	2490	51.854	2.000	0.202	0.769
ID659675	659675	128	50.201	66.983	61.090	0	97	97	2	1	-10921639	115.286	117	74	176	2421	29.445	4.800	0.222	1.422
ID659672	659672	137	36.409	48.815	54.953	0	97	97	2	1	-10921639	93.333	86	39	192	1960	37.911	2.000	0.056	0.260
ID659673	659673	19	84.502	60.871	57.328	0	97	97	2	1	-10921639	210.095	219	129	255	4412	43.637	4.800	0.225	1.769
ID659666	659666	96	63.698	54.609	50.717	0	97	97	2	1	-10921639	154.333	133	105	255	3241	48.480	2.000	0.111	0.636
ID659667	659667	101	48.177	35.988	52.184	0	97	97	2	1	-10921639	214.476	235	105	255	4504	46.475	2.000	0.091	0.769
ID659664	659664	115	54.820	23.297	50.749	0	97	97	2	1	-10921639	172.048	168	94	255	3613	48.938	2.000	0.108	0.687
ID659665	659665	21	65.390	26.709	50.685	0	97	97	2	1	-10921639	208.524	223	109	255	4379	49.370	2.000	0.144	1.066
ID659670	659670	129	58.610	17.827	53.553	0	97	97	2	1	-10921639	174.905	176	105	255	3673	44.078	7.600	0.170	1.156
ID659671	659671	58	65.107	39.446	53.674	0	97	97	2	1	-10921639	208.429	239	94	255	4377	59.134	2.000	0.141	0.871
ID659668	659668	139	35.163	68.011	52.382	0	97	97	2	1	-10921639	90.333	90	47	149	1897	28.331	2.000	0.128	0.722
ID659669	659669	None	47.377	58.841	53.160	0	97	97	2	1	-10921639	180.762	168	109	251	3796	43.106	2.000	0.115	0.862
ID659642	659642	25	43.467	54.662	17.551	0	97	97	2	1	-10921639	221.190	243	98	255	4645	42.282	2.000	0.082	0.791
ID659643	659643	259	55.200	59.801	18.512	0	97	97	2	1	-10921639	194.857	200	113	255	4092	47.901	4.800	0.133	0.958
ID659640	659640	None	45.068	45.145	18.156	0	97	97	2	1	-10921639	157.238	164	78	227	3302	40.754	2.000	0.129	0.880
ID659641	659641	119	43.191	52.390	17.513	0	97	97	2	1	-10921639	204.048	192	113	255	4285	44.125	2.000	0.071	0.616
ID659646	659646	135	36.213	70.521	26.987	0	97	97	2	1	-10921639	127.095	125	70	188	2669	32.067	2.000	0.091	0.662
ID659647	659647	141	45.507	42.792	28.529	0	97	97	2	1	-10921639	167.286	160	66	247	3513	48.234	7.600	0.104	0.651
ID659644	659644	136	69.401	53.954	25.324	0	97	97	2	1	-10921639	180.238	180	94	255	3785	54.521	2.000	0.158	0.903
ID659645	659645	134	56.863	48.087	25.796	0	97	97	2	1	-10921639	200.286	204	121	255	4206	43.523	2.000	0.117	0.964
ID659638	659638	117	62.800	67.618	15.151	0	97	97	2	1	-10921639	115.190	98	58	255	2419	50.429	2.000	0.160	0.631
ID659639	659639	89	56.242	59.975	17.424	0	97	97	2	1	-10921639	196.095	207	121	255	4118	46.592	2.000	0.105	0.801
ID659636	659636	124	46.676	0.000	0.000	0	97	97	2	1	-10921639	180.190	176	136	219	3784	20.762	6.285	0.194	2.826
ID659637	659637	132	48.703	54.101	12.403	0	97	97	2	1	-10921639	171.476	164	98	255	3601	50.513	2.000	0.099	0.611
ID659714	659714	None	45.691	44.650	52.982	0	98	98	2	1	-10921639	124.857	109	82	215	2622	39.861	2.000	0.099	0.567
ID659715	659715	139	48.648	68.062	53.135	0	98	98	2	1	-10921639	102.571	105	58	164	2154	29.852	2.000	0.207	1.178
ID659712	659712	101	37.941	35.261	52.753	0	98	98	2	1	-10921639	188.333	184	125	255	3955	41.261	2.000	0.050	0.434
ID659713	659713	58	67.080	39.329	53.373	0	98	98	2	1	-10921639	223.095	251	153	255	4685	36.761	3.200	0.150	1.582
ID659718	659718	128	43.481	66.200	60.538	0	98	98	2	1	-10921639	98.476	94	54	180	2068	35.610	2.000	0.159	0.759
ID659716	659716	19	83.989	60.419	56.935	0	98	98	2	1	-10921639	207.952	223	86	255	4367	50.543	4.800	0.237	1.575
ID659717	659717	113	63.813	21.550	59.341	0	98	98	2	1	-10921639	132.762	125	70	235	2788	45.180	7.600	0.207	1.008
ID659678	659678	119	42.126	52.005	17.219	0	98	98	2	1	-10921639	197.810	200	137	255	4154	38.198	2.000	0.088	0.840
ID659679	659679	25	43.430	55.324	17.012	0	98	98	2	1	-10921639	224.762	239	156	255	4720	34.908	2.000	0.080	0.953
ID659676	659676	132	38.324	53.749	12.229	0	98	98	2	1	-10921639	149.571	145	90	231	3141	42.461	7.600	0.053	0.353
ID659677	659677	117	53.023	67.030	13.561	0	98	98	2	1	-10921639	120.810	105	86	255	2537	41.917	2.000	0.144	0.726
ID659690	659690	None	42.245	13.830	33.074	0	98	98	2	1	-10921639	118.857	109	66	188	2496	35.981	2.000	0.125	0.735
ID659691	659691	62	48.859	36.078	33.196	0	98	98	2	1	-10921639	126.524	121	74	211	2657	40.841	2.000	0.110	0.612
ID659688	659688	45	87.957	62.866	29.190	0	98	98	2	1	-10921639	159.143	141	86	255	3342	56.347	2.000	0.218	1.010
ID659689	659689	105	73.039	66.513	31.228	0	98	98	2	1	-10921639	156.524	145	86	255	3287	51.535	2.000	0.181	0.930
ID659694	659694	73	51.642	21.996	36.394	0	98	98	2	1	-10921639	198.619	196	105	255	4171	51.629	7.600	0.076	0.545
ID659695	659695	254	40.124	33.228	36.497	0	98	98	2	1	-10921639	150.714	149	94	243	3165	36.386	7.600	0.081	0.617
ID659692	659692	131	48.721	72.077	32.745	0	98	98	2	1	-10921639	96.381	98	35	207	2024	41.263	2.000	0.147	0.599
ID659693	659693	None	36.888	30.260	33.589	0	98	98	2	1	-10921639	128.095	117	82	211	2690	35.266	7.600	0.059	0.402
ID659682	659682	98	45.045	47.373	21.082	0	98	98	2	1	-10921639	206.048	200	160	255	4327	32.840	7.600	0.103	1.176
ID659683	659683	142	50.617	44.941	25.261	0	98	98	2	1	-10921639	192.333	196	113	255	4039	46.302	2.000	0.079	0.611
ID659680	659680	89	49.715	59.837	16.917	0	98	98	2	1	-10921639	193.333	207	105	255	4060	52.603	2.000	0.088	0.593
ID659681	659681	259	48.014	59.311	19.234	0	98	98	2	1	-10921639	209.905	223	145	255	4408	41.264	7.600	0.117	1.068
ID659686	659686	135	42.770	69.911	26.529	0	98	98	2	1	-10921639	126.143	113	74	200	2649	37.927	2.000	0.125	0.737
ID659687	659687	141	44.741	43.421	28.779	0	98	98	2	1	-10921639	156.619	149	74	243	3289	50.680	2.000	0.099	0.559
ID659684	659684	134	39.515	48.378	25.689	0	98	98	2	1	-10921639	204.476	196	117	255	4294	47.439	2.000	0.075	0.603
ID659685	659685	136	68.937	54.152	26.898	0	98	98	2	1	-10921639	183.476	188	105	255	3853	45.593	2.000	0.177	1.210
ID659706	659706	21	58.936	27.601	49.221	0	98	98	2	1	-10921639	209.476	219	125	255	4399	49.012	2.000	0.111	0.857
ID659707	659707	138	43.492	60.484	48.637	0	98	98	2	1	-10921639	128.095	121	66	211	2690	39.699	2.000	0.094	0.552
ID659704	659704	110	65.136	13.701	46.826	0	98	98	2	1	-10921639	154.048	145	102	255	3235	46.160	2.000	0.170	0.970
ID659705	659705	106	36.356	39.106	46.777	0	98	98	2	1	-10921639	241.381	255	192	255	5069	20.624	4.800	0.080	1.742
ID659710	659710	129	65.102	17.838	53.500	0	98	98	2	1	-10921639	177.762	192	82	255	3733	47.624	7.600	0.195	1.220
ID659711	659711	140	38.014	31.748	52.572	0	98	98	2	1	-10921639	168.810	160	117	255	3545	42.104	6.409	0.061	0.460
ID659708	659708	115	61.663	23.082	50.747	0	98	98	2	1	-10921639	171.048	156	86	255	3592	54.670	2.000	0.113	0.638
ID659709	659709	96	60.043	55.112	50.757	0	98	98	2	1	-10921639	156.238	145	86	255	3281	47.754	2.000	0.110	0.647
ID659698	659698	108	37.666	15.876	41.308	0	98	98	2	1	-10921639	155.714	153	102	231	3270	34.134	2.000	0.101	0.838
ID659699	659699	123	42.199	43.222	42.169	0	98	98	2	1	-10921639	226.333	243	156	255	4753	34.320	7.600	0.082	0.996
ID659696	659696	122	60.193	47.856	37.738	0	98	98	2	1	-10921639	197.190	196	94	255	4141	44.677	2.000	0.148	1.135
ID659697	659697	38	62.613	20.643	38.879	0	98	98	2	1	-10921639	230.143	255	164	255	4833	34.530	7.600	0.155	1.788
ID659702	659702	88	41.341	44.058	44.976	0	98	98	2	1	-10921639	225.810	239	141	255	4742	34.845	6.258	0.101	1.190
ID659703	659703	120	46.980	54.723	45.713	0	98	98	2	1	-10921639	122.238	109	70	219	2567	42.539	2.000	0.072	0.385
ID659700	659700	69	61.675	27.339	44.151	0	98	98	2	1	-10921639	181.429	176	90	255	3810	49.217	2.000	0.131	0.852
ID659701	659701	33	54.463	33.563	43.825	0	98	98	2	1	-10921639	212.714	211	160	255	4467	33.011	3.200	0.130	1.486
ID659786	659786	120	49.579	54.740	45.405	0	99	99	2	1	-10921639	130.286	121	70	215	2736	39.786	2.000	0.153	0.870
ID659787	659787	110	75.536	13.674	46.110	0	99	99	2	1	-10921639	154.952	145	78	255	3254	47.245	2.000	0.192	1.055
ID659784	659784	69	58.948	27.264	44.302	0	99	99	2	1	-10921639	184.905	180	129	255	3883	41.907	2.000	0.141	1.093
ID659785	659785	33	62.601	34.091	44.019	0	99	99	2	1	-10921639	199.000	200	133	255	4179	43.722	2.000	0.121	0.983
ID659790	659790	138	35.816	60.476	48.277	0	99	99	2	1	-10921639	100.190	98	51	172	2104	35.079	2.000	0.089	0.465
ID659791	659791	21	64.652	26.846	50.517	0	99	99	2	1	-10921639	216.333	231	129	255	4543	44.122	4.800	0.137	1.180
ID659788	659788	106	37.282	39.037	46.389	0	99	99	2	1	-10921639	245.143	255	204	255	5148	16.150	4.800	0.092	2.568
ID659789	659789	88	49.413	45.372	45.383	0	99	99	2	1	-10921639	231.952	239	149	255	4871	28.372	6.300	0.127	1.848
ID659778	659778	62	40.796	35.552	33.270	0	99	99	2	1	-10921639	123.905	121	58	219	2602	42.009	2.000	0.087	0.474
ID659779	659779	None	47.197	51.684	34.868	0	99	99	2	1	-10921639	150.048	149	78	247	3151	45.460	7.600	0.117	0.692
ID659776	659776	105	56.146	66.315	30.857	0	99	99	2	1	-10921639	148.286	145	70	255	3114	48.025	2.000	0.113	0.629
ID659777	659777	131	39.063	72.640	32.310	0	99	99	2	1	-10921639	98.762	90	51	160	2074	33.817	2.000	0.141	0.722
ID659782	659782	122	48.636	47.478	37.434	0	99	99	2	1	-10921639	195.952	204	137	255	4115	37.723	2.000	0.106	0.999
ID659783	659783	38	60.223	20.206	39.369	0	99	99	2	1	-10921639	222.238	235	153	255	4667	37.506	4.800	0.134	1.398
ID659780	659780	73	58.667	22.012	35.892	0	99	99	2	1	-10921639	205.333	215	133	255	4312	42.034	7.600	0.113	0.989
ID659781	659781	254	41.993	33.150	36.902	0	99	99	2	1	-10921639	162.238	156	113	231	3407	30.754	2.000	0.106	1.012
ID659800	659800	113	43.316	21.399	59.516	0	99	99	2	1	-10921639	109.524	98	58	196	2300	41.791	2.000	0.134	0.621
ID659801	659801	128	38.889	65.931	61.065	0	99	99	2	1	-10921639	101.571	90	62	180	2133	31.818	7.600	0.138	0.774
ID659794	659794	58	62.707	39.190	53.298	0	99	99	2	1	-10921639	227.476	239	149	255	4777	32.933	4.800	0.151	1.808
ID659795	659795	139	35.884	67.905	52.789	0	99	99	2	1	-10921639	90.000	78	51	176	1890	31.928	2.000	0.093	0.480
ID659792	659792	96	64.515	54.958	50.846	0	99	99	2	1	-10921639	143.905	145	78	255	3022	52.341	2.000	0.113	0.560
ID659793	659793	140	49.687	33.104	52.072	0	99	99	2	1	-10921639	198.429	200	129	255	4167	42.347	2.000	0.102	0.871
ID659798	659798	19	78.509	60.503	57.237	0	99	99	2	1	-10921639	204.286	211	105	255	4290	50.502	2.000	0.204	1.369
ID659799	659799	None	40.146	68.779	56.584	0	99	99	2	1	-10921639	98.619	94	51	180	2071	36.436	2.000	0.117	0.568
ID659796	659796	129	72.825	18.244	53.607	0	99	99	2	1	-10921639	181.524	176	94	255	3812	49.474	7.600	0.185	1.145
ID659797	659797	None	38.653	47.788	54.832	0	99	99	2	1	-10921639	107.905	98	66	196	2266	35.125	2.000	0.094	0.529
ID659770	659770	98	41.263	48.000	22.000	0	99	99	2	1	-10921639	213.476	215	129	255	4483	37.807	6.070	0.091	0.942
ID659771	659771	136	64.022	54.115	25.526	0	99	99	2	1	-10921639	187.143	184	109	255	3930	50.131	2.000	0.151	0.980
ID659768	659768	89	49.095	59.726	16.904	0	99	99	2	1	-10921639	182.667	188	109	255	3836	49.667	2.000	0.078	0.529
ID659769	659769	None	39.869	63.276	21.085	0	99	99	2	1	-10921639	137.571	129	102	196	2889	29.802	2.000	0.093	0.783
ID659774	659774	45	77.890	62.638	29.317	0	99	99	2	1	-10921639	165.333	145	109	255	3472	51.574	7.600	0.178	0.971
ID659775	659775	141	51.002	44.312	30.173	0	99	99	2	1	-10921639	188.857	192	113	255	3966	47.627	2.000	0.112	0.800
ID659772	659772	142	46.109	45.634	25.748	0	99	99	2	1	-10921639	213.571	215	145	255	4485	39.219	7.600	0.088	0.884
ID659773	659773	134	47.328	48.152	25.779	0	99	99	2	1	-10921639	220.714	243	145	255	4635	39.807	2.000	0.099	0.997
ID659766	659766	117	62.517	66.052	13.361	0	99	99	2	1	-10921639	122.667	105	78	247	2576	44.833	2.000	0.162	0.763
ID659767	659767	25	48.401	55.110	17.312	0	99	99	2	1	-10921639	218.333	231	137	255	4585	38.747	2.000	0.088	0.910
ID659764	659764	143	37.076	2.023	0.984	0	99	99	2	1	-10921639	179.190	188	117	227	3763	31.898	4.800	0.117	1.180
ID659765	659765	132	37.330	54.344	12.175	0	99	99	2	1	-10921639	152.095	149	82	239	3194	41.058	2.000	0.078	0.536
ID659722	659722	None	42.994	51.993	17.760	0	100	100	2	1	-10921639	200.095	192	113	255	4202	45.001	2.000	0.070	0.584
ID659723	659723	89	58.268	58.919	17.808	0	100	100	2	1	-10921639	222.000	239	133	255	4662	38.532	4.800	0.137	1.391
ID659720	659720	117	64.083	66.084	13.838	0	100	100	2	1	-10921639	131.476	121	74	255	2761	47.602	2.000	0.145	0.698
ID659721	659721	25	38.685	54.810	17.492	0	100	100	2	1	-10921639	222.190	219	149	255	4666	31.695	2.000	0.072	0.943
ID659726	659726	134	43.373	48.360	25.765	0	100	100	2	1	-10921639	221.429	223	149	255	4650	31.627	6.340	0.092	1.176
ID659727	659727	136	49.170	54.196	26.896	0	100	100	2	1	-10921639	162.714	156	94	251	3417	39.479	2.000	0.103	0.766
ID659724	659724	98	40.234	46.899	21.688	0	100	100	2	1	-10921639	193.286	196	137	247	4059	30.627	7.600	0.089	1.028
ID659725	659725	142	50.320	45.145	26.440	0	100	100	2	1	-10921639	193.381	196	102	255	4061	49.467	2.000	0.096	0.683
ID659719	659719	143	62.121	0.000	0.000	0	100	100	2	1	-10921639	184.762	188	143	251	3880	22.838	4.800	0.242	3.156
ID659738	659738	38	60.231	20.353	39.029	0	100	100	2	1	-10921639	211.333	207	141	255	4438	35.835	2.000	0.127	1.328
ID659739	659739	69	61.490	26.851	43.935	0	100	100	2	1	-10921639	173.714	160	105	255	3648	48.445	2.000	0.101	0.656
ID659736	659736	73	44.733	22.330	36.250	0	100	100	2	1	-10921639	207.429	211	160	255	4356	32.420	7.600	0.101	1.169
ID659737	659737	122	61.173	47.886	37.908	0	100	100	2	1	-10921639	206.429	211	129	255	4335	40.660	7.600	0.121	1.096
ID659742	659742	138	44.404	60.313	48.655	0	100	100	2	1	-10921639	122.429	117	74	211	2571	33.873	2.000	0.115	0.748
ID659743	659743	None	37.065	23.308	50.585	0	100	100	2	1	-10921639	157.905	145	94	251	3316	45.863	2.000	0.050	0.327
ID659740	659740	33	51.706	34.312	44.132	0	100	100	2	1	-10921639	200.905	207	141	255	4219	39.017	3.200	0.092	0.872
ID659741	659741	110	79.500	13.800	46.076	0	100	100	2	1	-10921639	166.143	156	105	255	3489	49.258	2.000	0.209	1.167
ID659730	659730	141	35.560	44.458	30.464	0	100	100	2	1	-10921639	166.000	160	102	239	3486	40.752	3.200	0.072	0.548
ID659731	659731	105	55.708	65.987	31.153	0	100	100	2	1	-10921639	150.476	137	102	255	3160	39.620	7.600	0.103	0.712
ID659728	659728	None	37.108	69.074	26.992	0	100	100	2	1	-10921639	147.857	145	109	207	3105	31.974	2.000	0.122	1.007
ID659729	659729	45	66.348	62.695	28.946	0	100	100	2	1	-10921639	159.667	149	74	255	3353	44.244	7.600	0.144	0.910
ID659734	659734	62	41.170	35.846	33.117	0	100	100	2	1	-10921639	122.095	109	70	211	2564	38.647	2.000	0.072	0.422
ID659735	659735	None	46.839	31.315	33.913	0	100	100	2	1	-10921639	135.619	125	70	255	2848	43.413	2.000	0.060	0.356
ID659732	659732	None	44.076	14.656	32.356	0	100	100	2	1	-10921639	129.286	121	70	184	2715	31.021	2.000	0.144	1.052
ID659733	659733	131	40.295	71.344	32.003	0	100	100	2	1	-10921639	116.381	113	74	180	2444	28.953	2.000	0.099	0.727
ID659746	659746	139	39.552	68.208	52.110	0	100	100	2	1	-10921639	86.714	82	54	184	1821	31.315	2.000	0.125	0.616
ID659747	659747	129	62.667	17.629	53.157	0	100	100	2	1	-10921639	170.286	172	121	255	3576	38.620	2.000	0.157	1.195
ID659744	659744	21	56.450	26.753	50.738	0	100	100	2	1	-10921639	222.476	235	168	255	4672	34.902	4.800	0.121	1.380
ID659745	659745	96	56.741	54.881	50.693	0	100	100	2	1	-10921639	148.857	145	90	255	3126	48.454	2.000	0.099	0.552
ID659750	659750	19	77.127	60.394	56.835	0	100	100	2	1	-10921639	190.381	192	98	255	3998	52.794	2.000	0.193	1.169
ID659751	659751	113	59.058	21.061	59.505	0	100	100	2	1	-10921639	115.905	117	47	211	2434	45.183	2.000	0.198	0.850
ID659748	659748	140	45.602	35.212	52.935	0	100	100	2	1	-10921639	204.762	204	137	255	4300	36.337	7.600	0.084	0.872
ID659749	659749	58	61.523	39.149	53.000	0	100	100	2	1	-10921639	225.238	239	137	255	4730	36.803	3.200	0.136	1.463
ID659754	659754	98	35.298	47.801	21.279	0	101	101	2	1	-10921639	169.143	172	102	219	3552	33.395	2.000	0.071	0.676
ID659755	659755	134	56.335	48.686	25.859	0	101	101	2	1	-10921639	190.571	184	121	255	4002	41.381	2.000	0.098	0.820
ID659752	659752	143	37.546	2.000	0.000	0	101	101	2	1	-10921639	170.381	180	117	215	3578	29.679	6.023	0.142	1.429
ID659753	659753	89	43.218	59.018	16.960	0	101	101	2	1	-10921639	181.905	196	105	231	3820	35.064	2.000	0.089	0.848
ID659758	659758	110	73.150	14.044	45.721	0	101	101	2	1	-10921639	161.524	156	98	239	3392	42.369	2.000	0.208	1.315
ID659759	659759	21	59.821	26.736	50.455	0	101	101	2	1	-10921639	204.238	200	145	255	4289	32.692	2.000	0.134	1.477
ID659756	659756	38	59.882	20.087	38.859	0	101	101	2	1	-10921639	183.095	176	133	255	3845	38.606	2.000	0.125	1.057
ID659757	659757	69	35.260	27.728	43.931	0	101	101	2	1	-10921639	177.667	168	137	243	3731	26.232	7.600	0.058	0.741
ID659762	659762	58	62.521	39.081	53.077	0	101	101	2	1	-10921639	193.810	192	141	251	4070	37.537	2.000	0.123	1.129
ID659763	659763	19	51.366	60.736	57.680	0	101	101	2	1	-10921639	137.238	129	94	215	2882	35.847	2.000	0.149	0.992
ID659760	659760	None	37.893	44.024	52.043	0	101	101	2	1	-10921639	135.476	137	78	211	2845	32.793	2.000	0.065	0.506
ID659761	659761	140	37.042	34.516	52.571	0	101	101	2	1	-10921639	183.238	184	137	255	3848	32.677	2.000	0.066	0.691
ID659802	659802	89	41.036	59.342	17.435	0	102	102	2	1	-10921639	172.429	172	125	235	3621	27.847	2.000	0.093	1.053
ID659803	659803	None	36.234	35.011	44.297	0	102	102	2	1	-10921639	190.429	184	141	247	3999	29.161	3.200	0.059	0.722
ID659804	659804	110	55.504	13.938	45.740	0	102	102	2	1	-10921639	145.048	137	102	243	3046	37.868	2.000	0.168	1.102
ID659806	659806	None	36.303	48.109	25.947	0	103	103	2	1	-10921639	142.619	137	109	192	2995	24.248	2.000	0.090	0.972
ID659807	659807	110	35.442	13.926	46.079	0	103	103	2	1	-10921639	120.476	113	90	188	2530	22.997	2.000	0.099	0.941
ID659805	659805	None	44.090	35.467	44.019	0	105	105	2	1	-10921639	158.429	145	117	235	3327	30.673	2.000	0.104	0.976
ID659808	659808	None	41.083	3.000	0.000	0	118	118	2	1	-10921639	165.571	176	133	192	3477	20.488	4.800	0.180	2.468
ID659809	659809	None	35.277	12.108	5.031	0	129	129	2	1	-10921639	130.000	129	70	192	2730	26.503	2.000	0.095	0.847
ID659810	659810	None	36.481	27.913	37.845	0	134	134	2	1	-10921639	102.476	98	70	176	2152	26.093	2.000	0.121	0.849
ID659811	659811	None	36.758	19.000	0.000	0	135	135	2	1	-10921639	142.667	153	95	176	2996	21.285	4.800	0.155	1.802
ID659812	659812	None	38.194	28.038	37.257	0	145	145	2	1	-10921639	95.762	82	62	172	2011	28.552	2.000	0.106	0.644
ID659821	659821	None	46.393	53.967	11.934	0	146	146	2	1	-10921639	114.667	113	82	172	2408	24.906	2.000	0.172	1.349
ID659823	659823	None	38.053	59.538	31.560	0	147	147	2	1	-10921639	90.143	82	51	164	1893	30.868	2.000	0.167	0.834
ID659816	659816	None	35.697	43.038	35.720	0	148	148	2	1	-10921639	94.000	94	54	176	1974	28.756	2.000	0.121	0.703
ID659817	659817	None	43.098	57.954	49.925	0	148	148	2	1	-10921639	88.000	90	51	149	1848	28.758	2.000	0.213	1.073
ID659822	659822	None	35.198	30.243	30.413	0	149	149	2	1	-10921639	97.429	90	62	168	2046	30.773	2.000	0.110	0.629
ID659814	659814	None	37.762	42.557	40.555	0	150	150	2	1	-10921639	114.048	121	54	160	2395	31.503	3.200	0.151	0.950
ID659815	659815	None	35.445	22.103	50.445	0	150	150	2	1	-10921639	112.571	105	70	156	2364	25.232	4.800	0.167	1.277
ID659813	659813	None	36.604	0.000	9.000	0	150	150	2	1	-10921639	125.619	133	84	176	2638	26.744	3.200	0.144	1.182
ID659818	659818	144	35.963	54.333	14.385	0	151	151	2	1	-10921639	95.476	86	66	184	2005	30.901	2.000	0.084	0.477
ID659819	659819	None	35.286	60.503	31.258	0	151	151	2	1	-10921639	106.143	98	66	168	2229	26.026	2.000	0.118	0.859
ID659820	659820	145	38.200	33.730	39.962	0	151	151	2	1	-10921639	125.667	129	78	188	2639	33.203	2.000	0.118	0.796
ID659826	659826	145	44.336	34.004	39.280	0	152	152	2	1	-10921639	148.238	149	94	196	3113	30.522	4.800	0.166	1.385
ID659827	659827	None	39.697	39.345	41.841	0	152	152	2	1	-10921639	134.381	129	98	180	2822	27.005	2.000	0.120	1.070
ID659824	659824	144	43.966	54.220	15.213	0	152	152	2	1	-10921639	106.429	102	62	188	2235	33.391	2.000	0.133	0.747
ID659825	659825	146	39.920	29.856	31.082	0	152	152	2	1	-10921639	102.667	94	66	211	2156	32.753	7.600	0.105	0.593
ID659828	659828	None	40.047	25.337	42.785	0	152	152	2	1	-10921639	133.571	129	82	215	2805	33.864	2.000	0.087	0.628
ID659829	659829	147	42.746	28.770	47.924	0	152	152	2	1	-10921639	140.571	133	98	200	2952	31.360	2.000	0.117	0.938
ID659838	659838	146	37.129	29.204	31.127	0	153	153	2	1	-10921639	108.143	102	70	172	2271	27.713	2.000	0.106	0.750
ID659839	659839	None	37.239	59.272	31.826	0	153	153	2	1	-10921639	112.238	109	70	160	2357	26.090	7.600	0.148	1.106
ID659837	659837	144	38.365	53.978	14.622	0	153	153	2	1	-10921639	96.619	94	51	156	2029	28.584	2.000	0.125	0.750
ID659842	659842	None	38.670	46.611	44.097	0	153	153	2	1	-10921639	124.000	113	90	184	2604	29.227	3.200	0.119	0.902
ID659843	659843	147	38.765	29.641	47.055	0	153	153	2	1	-10921639	144.524	145	105	215	3035	26.415	7.600	0.109	1.077
ID659840	659840	145	39.660	33.951	39.904	0	153	153	2	1	-10921639	133.905	129	86	204	2812	30.964	2.000	0.113	0.875
ID659841	659841	148	55.946	20.396	41.963	0	153	153	2	1	-10921639	129.333	125	74	219	2716	39.387	2.000	0.172	0.965
ID659864	659864	None	44.707	53.200	58.320	0	154	154	2	1	-10921639	88.095	78	43	153	1850	31.340	2.000	0.181	0.860
ID659865	659865	149	40.645	58.754	57.961	0	154	154	2	1	-10921639	75.857	66	27	156	1593	33.915	2.000	0.164	0.630
ID659862	659862	147	35.085	29.776	47.436	0	154	154	2	1	-10921639	149.048	141	98	196	3130	27.049	7.600	0.104	1.038
ID659863	659863	None	38.891	37.219	53.145	0	154	154	2	1	-10921639	108.619	109	58	153	2281	27.310	2.000	0.133	0.936
ID659860	659860	144	52.198	54.067	14.402	0	154	154	2	1	-10921639	91.095	74	47	188	1913	37.238	2.000	0.192	0.788
ID659861	659861	148	60.381	20.716	41.517	0	154	154	2	1	-10921639	139.714	137	90	207	2934	40.525	2.000	0.187	1.086
ID659850	659850	149	37.316	58.434	58.285	0	155	155	2	1	-10921639	94.952	90	54	137	1994	26.043	2.000	0.163	1.025
ID659848	659848	147	48.388	29.258	47.508	0	155	155	2	1	-10921639	148.905	145	90	215	3127	34.652	7.600	0.123	0.939
ID659849	659849	None	36.860	57.474	51.047	0	155	155	2	1	-10921639	114.238	117	78	180	2399	26.376	6.357	0.131	1.000
ID659846	659846	148	38.312	21.211	41.338	0	155	155	2	1	-10921639	129.810	121	82	180	2726	27.620	6.295	0.137	1.134
ID659847	659847	150	35.248	37.345	42.830	0	155	155	2	1	-10921639	119.524	117	78	192	2510	30.896	2.000	0.088	0.627
ID659844	659844	144	53.213	53.748	14.732	0	155	155	2	1	-10921639	104.143	86	62	204	2187	37.646	2.000	0.172	0.811
ID659845	659845	151	39.163	27.925	37.789	0	155	155	2	1	-10921639	107.952	102	70	180	2267	29.837	2.000	0.094	0.621
ID659834	659834	150	42.933	37.951	43.029	0	156	156	2	1	-10921639	132.476	129	86	192	2782	29.809	2.000	0.123	0.974
ID659835	659835	None	41.673	22.870	49.288	0	156	156	2	1	-10921639	134.000	129	78	200	2814	32.842	2.000	0.135	0.972
ID659832	659832	151	48.471	28.087	37.752	0	156	156	2	1	-10921639	121.238	109	78	211	2546	38.063	2.000	0.094	0.549
ID659833	659833	148	37.827	21.555	41.157	0	156	156	2	1	-10921639	125.476	117	82	180	2635	31.475	2.000	0.122	0.870
ID659836	659836	149	40.825	58.525	56.470	0	156	156	2	1	-10921639	111.238	113	54	156	2336	30.404	3.200	0.181	1.120
ID659830	659830	144	38.005	53.768	14.320	0	156	156	2	1	-10921639	101.571	94	62	168	2133	27.980	2.000	0.139	0.887
ID659831	659831	None	35.383	40.995	35.620	0	156	156	2	1	-10921639	120.905	113	62	168	2539	29.801	7.600	0.103	0.755
ID659851	659851	144	50.909	54.004	14.603	0	157	157	2	1	-10921639	105.524	98	66	188	2216	33.658	2.000	0.186	0.984
ID659854	659854	None	35.395	50.254	43.940	0	157	157	2	1	-10921639	114.476	117	78	156	2404	21.028	3.200	0.140	1.337
ID659855	659855	None	35.091	15.076	44.921	0	157	157	2	1	-10921639	92.143	86	51	145	1935	24.763	2.000	0.120	0.797
ID659852	659852	152	53.003	59.526	31.985	0	157	157	2	1	-10921639	137.381	133	82	207	2885	33.229	2.000	0.170	1.199
ID659853	659853	148	54.907	20.188	40.266	0	157	157	2	1	-10921639	128.286	133	70	215	2694	37.307	7.600	0.183	1.065
ID659858	659858	153	47.540	58.078	51.859	0	157	157	2	1	-10921639	118.000	113	70	204	2478	34.903	2.000	0.131	0.783
ID659859	659859	154	44.075	52.843	57.641	0	157	157	2	1	-10921639	87.619	74	54	164	1840	31.036	2.000	0.196	0.923
ID659856	659856	147	47.426	28.821	48.250	0	157	157	2	1	-10921639	158.571	156	98	207	3330	31.397	7.600	0.132	1.179
ID659857	659857	None	42.858	44.184	49.057	0	157	157	2	1	-10921639	119.476	117	74	204	2509	31.240	2.000	0.116	0.797
ID659915	659915	144	48.318	53.791	14.968	0	158	158	2	1	-10921639	93.857	82	58	196	1971	34.647	2.000	0.158	0.740
ID659918	659918	155	52.904	45.783	30.263	0	158	158	2	1	-10921639	133.714	141	78	188	2808	28.794	2.000	0.186	1.454
ID659919	659919	None	39.148	29.814	31.262	0	158	158	2	1	-10921639	103.048	98	51	180	2164	35.660	7.600	0.115	0.596
ID659916	659916	None	36.913	58.933	19.560	0	158	158	2	1	-10921639	94.286	94	62	168	1980	26.796	2.000	0.153	0.933
ID659917	659917	156	41.436	52.060	25.878	0	158	158	2	1	-10921639	125.095	125	70	168	2627	25.034	6.332	0.151	1.313
ID659922	659922	None	41.853	37.752	42.955	0	158	158	2	1	-10921639	150.286	160	94	211	3156	36.331	3.200	0.110	0.818
ID659923	659923	147	64.099	28.580	48.031	0	158	158	2	1	-10921639	167.762	149	102	255	3523	45.565	2.000	0.159	1.013
ID659920	659920	152	70.347	59.751	31.049	0	158	158	2	1	-10921639	148.524	149	94	219	3119	39.251	2.000	0.222	1.376
ID659921	659921	148	46.074	20.795	40.276	0	158	158	2	1	-10921639	127.762	117	82	207	2683	28.371	6.357	0.151	1.183
ID659926	659926	149	41.719	58.271	57.775	0	158	158	2	1	-10921639	96.429	98	47	164	2025	33.336	2.000	0.169	0.837
ID659924	659924	153	35.508	57.995	51.672	0	158	158	2	1	-10921639	112.381	117	66	168	2360	26.398	2.000	0.130	0.981
ID659925	659925	154	38.147	52.834	57.825	0	158	158	2	1	-10921639	80.048	74	43	168	1681	30.253	2.000	0.133	0.620
ID659866	659866	144	54.837	53.836	14.989	0	159	159	2	1	-10921639	108.714	94	62	215	2283	36.326	2.000	0.191	0.961
ID659867	659867	156	43.408	52.289	24.273	0	159	159	2	1	-10921639	130.714	129	78	192	2745	33.868	2.000	0.146	0.982
ID659870	659870	None	36.622	60.447	37.300	0	159	159	2	1	-10921639	88.714	82	54	153	1863	26.732	2.000	0.141	0.818
ID659871	659871	148	45.241	21.503	40.550	0	159	159	2	1	-10921639	124.857	113	58	204	2622	38.032	2.000	0.107	0.637
ID659868	659868	152	64.916	60.784	29.036	0	159	159	2	1	-10921639	140.190	125	98	215	2944	38.465	2.000	0.205	1.240
ID659869	659869	155	37.536	45.861	29.805	0	159	159	2	1	-10921639	130.619	129	90	180	2743	24.877	7.600	0.126	1.171
ID659874	659874	157	40.352	43.756	49.080	0	159	159	2	1	-10921639	123.810	121	74	231	2600	35.126	7.600	0.090	0.581
ID659875	659875	None	40.344	36.022	53.836	0	159	159	2	1	-10921639	104.619	98	51	184	2197	30.513	2.000	0.115	0.707
ID659872	659872	None	36.855	26.535	42.517	0	159	159	2	1	-10921639	145.286	145	94	196	3051	29.908	2.000	0.099	0.875
ID659873	659873	147	50.092	28.527	47.826	0	159	159	2	1	-10921639	162.381	156	102	247	3410	38.564	7.600	0.128	0.955
ID659876	659876	149	42.403	57.229	55.821	0	159	159	2	1	-10921639	124.000	125	62	180	2604	31.533	2.000	0.138	0.951
ID659877	659877	154	44.857	52.821	57.238	0	159	159	2	1	-10921639	94.190	90	51	196	1978	35.075	2.000	0.149	0.697
ID659882	659882	None	35.990	35.000	38.000	0	160	160	2	1	-10921639	162.238	164	125	215	3407	25.907	4.800	0.129	1.429
ID659883	659883	158	38.005	37.442	42.938	0	160	160	2	1	-10921639	124.333	113	78	207	2611	37.185	2.000	0.091	0.558
ID659880	659880	156	55.146	52.230	24.558	0	160	160	2	1	-10921639	154.905	160	94	200	3253	27.562	4.800	0.219	2.020
ID659881	659881	152	79.827	61.821	29.113	0	160	160	2	1	-10921639	141.238	121	66	251	2966	49.153	2.000	0.249	1.147
ID659886	659886	153	36.813	57.695	52.633	0	160	160	2	1	-10921639	123.714	129	70	172	2598	32.790	6.053	0.139	0.920
ID659887	659887	149	36.816	56.885	54.840	0	160	160	2	1	-10921639	128.571	133	66	180	2700	30.638	7.600	0.121	0.907
ID659884	659884	147	37.554	27.932	48.881	0	160	160	2	1	-10921639	150.714	149	113	184	3165	19.772	4.800	0.127	1.723
ID659885	659885	157	37.570	42.891	49.264	0	160	160	2	1	-10921639	134.190	137	82	184	2818	28.609	2.000	0.105	0.888
ID659888	659888	None	36.796	47.748	58.291	0	160	160	2	1	-10921639	75.952	62	47	133	1595	28.085	2.000	0.160	0.747
ID659878	659878	144	63.416	53.843	15.163	0	160	160	2	1	-10921639	112.762	102	62	227	2368	44.643	2.000	0.193	0.816
ID659879	659879	None	36.149	48.993	17.091	0	160	160	2	1	-10921639	95.857	94	62	160	2013	25.439	2.000	0.127	0.849
ID659898	659898	153	43.243	58.079	52.117	0	161	161	2	1	-10921639	123.762	125	74	192	2599	33.041	2.000	0.110	0.744
ID659899	659899	None	38.867	33.304	55.752	0	161	161	2	1	-10921639	99.810	94	54	192	2096	37.424	2.000	0.087	0.426
ID659896	659896	158	51.485	37.372	42.938	0	161	161	2	1	-10921639	131.333	121	74	235	2758	44.031	2.000	0.121	0.645
ID659897	659897	147	41.973	27.589	49.021	0	161	161	2	1	-10921639	169.286	168	109	207	3555	25.617	4.800	0.134	1.565
ID659900	659900	149	50.580	56.877	55.622	0	161	161	2	1	-10921639	130.714	129	86	207	2745	35.705	2.000	0.132	0.854
ID659890	659890	156	62.563	51.235	25.050	0	161	161	2	1	-10921639	169.286	172	121	223	3555	30.323	4.800	0.221	2.024
ID659891	659891	155	50.223	44.485	29.931	0	161	161	2	1	-10921639	139.095	137	98	204	2921	29.290	4.800	0.173	1.398
ID659889	659889	144	51.132	54.104	15.434	0	161	161	2	1	-10921639	104.524	102	58	223	2195	40.342	7.600	0.166	0.736
ID659894	659894	159	42.518	49.004	40.988	0	161	161	2	1	-10921639	105.048	117	62	176	2206	30.935	2.000	0.159	0.934
ID659895	659895	160	36.288	27.426	42.950	0	161	161	2	1	-10921639	146.571	149	94	196	3078	28.183	4.800	0.109	1.020
ID659892	659892	152	63.834	62.406	29.783	0	161	161	2	1	-10921639	122.905	125	51	235	2581	46.355	2.000	0.212	0.929
ID659893	659893	148	60.428	21.830	40.173	0	161	161	2	1	-10921639	134.238	133	82	235	2819	39.622	2.000	0.179	1.029
ID659914	659914	149	59.926	57.852	57.853	0	162	162	2	1	-10921639	118.571	113	43	204	2490	46.977	2.000	0.205	0.860
ID659912	659912	153	42.196	58.018	52.945	0	162	162	2	1	-10921639	126.952	129	47	184	2666	36.588	2.000	0.135	0.824
ID659913	659913	161	38.701	52.531	57.267	0	162	162	2	1	-10921639	102.952	94	62	172	2162	29.571	2.000	0.131	0.806
ID659906	659906	148	63.027	21.385	40.148	0	162	162	2	1	-10921639	139.333	125	82	243	2926	44.056	2.000	0.177	0.951
ID659907	659907	162	41.891	42.920	40.780	0	162	162	2	1	-10921639	125.143	117	94	180	2628	25.535	2.000	0.144	1.233
ID659904	659904	155	49.077	44.200	29.648	0	162	162	2	1	-10921639	137.000	141	78	188	2877	31.809	4.800	0.178	1.300
ID659905	659905	152	44.343	63.010	30.236	0	162	162	2	1	-10921639	114.571	109	62	172	2406	32.286	2.000	0.153	0.939
ID659910	659910	160	36.081	27.322	43.074	0	162	162	2	1	-10921639	144.238	149	94	207	3029	27.892	2.000	0.121	1.119
ID659911	659911	None	36.180	42.291	50.220	0	162	162	2	1	-10921639	132.810	133	74	176	2789	25.959	2.000	0.117	1.069
ID659908	659908	158	36.119	36.646	42.216	0	162	162	2	1	-10921639	129.095	113	74	219	2711	36.750	2.000	0.079	0.514
ID659909	659909	159	36.903	49.266	42.444	0	162	162	2	1	-10921639	116.381	113	66	172	2444	28.264	2.000	0.131	0.955
ID659902	659902	None	37.457	55.951	22.882	0	162	162	2	1	-10921639	115.905	113	70	172	2434	29.039	2.000	0.096	0.701
ID659903	659903	156	61.863	51.715	24.523	0	162	162	2	1	-10921639	144.714	153	66	251	3039	48.742	2.000	0.161	0.823
ID659901	659901	144	46.870	53.824	15.790	0	162	162	2	1	-10921639	109.524	105	66	207	2300	35.124	2.000	0.143	0.779
ID659938	659938	147	39.092	26.040	49.702	0	163	163	2	1	-10921639	156.238	153	105	215	3281	32.640	7.600	0.117	1.000
ID659939	659939	153	51.159	58.005	53.191	0	163	163	2	1	-10921639	130.667	125	62	207	2744	39.585	2.000	0.147	0.846
ID659936	659936	158	44.581	36.469	42.762	0	163	163	2	1	-10921639	139.714	129	78	211	2934	36.122	2.000	0.134	0.915
ID659937	659937	165	46.068	23.452	48.910	0	163	163	2	1	-10921639	134.190	125	62	204	2818	41.148	2.000	0.130	0.751
ID659942	659942	None	38.149	47.184	58.477	0	163	163	2	1	-10921639	86.952	82	47	172	1826	29.527	2.000	0.150	0.769
ID659943	659943	149	54.669	57.539	58.294	0	163	163	2	1	-10921639	123.095	117	51	207	2585	48.688	2.000	0.181	0.773
ID659940	659940	166	40.910	37.237	55.042	0	163	163	2	1	-10921639	115.381	105	74	180	2423	32.561	2.000	0.116	0.739
ID659941	659941	161	56.963	51.970	57.018	0	163	163	2	1	-10921639	113.429	94	70	188	2382	37.770	2.000	0.175	0.897
ID659930	659930	155	56.971	44.359	27.981	0	163	163	2	1	-10921639	165.905	168	109	231	3484	37.628	4.800	0.181	1.352
ID659931	659931	152	48.369	62.476	29.987	0	163	163	2	1	-10921639	135.524	129	94	192	2846	29.566	4.800	0.211	1.599
ID659928	659928	None	41.985	49.164	24.177	0	163	163	2	1	-10921639	171.714	184	113	204	3606	27.448	4.800	0.131	1.451
ID659929	659929	156	59.890	51.942	24.271	0	163	163	2	1	-10921639	158.905	160	86	239	3337	42.952	2.000	0.155	0.993
ID659934	659934	162	38.232	43.105	40.853	0	163	163	2	1	-10921639	134.238	129	94	176	2819	24.811	7.600	0.142	1.342
ID659935	659935	159	36.751	49.556	41.649	0	163	163	2	1	-10921639	115.857	113	62	160	2433	27.601	2.000	0.138	1.018
ID659932	659932	None	36.754	28.185	38.113	0	163	163	2	1	-10921639	128.524	129	74	196	2699	28.637	2.000	0.089	0.733
ID659933	659933	148	57.391	21.593	40.335	0	163	163	2	1	-10921639	123.095	105	70	215	2585	42.795	2.000	0.167	0.822
ID659927	659927	144	39.689	53.937	16.159	0	163	163	2	1	-10921639	108.524	98	66	196	2279	31.255	2.000	0.133	0.817
ID659946	659946	155	64.547	43.778	28.468	0	164	164	2	1	-10921639	185.095	180	109	251	3887	44.102	4.800	0.189	1.337
ID659947	659947	152	38.371	62.177	29.847	0	164	164	2	1	-10921639	103.571	98	62	172	2175	26.345	2.000	0.162	1.099
ID659944	659944	156	58.813	52.175	23.911	0	164	164	2	1	-10921639	149.476	145	90	223	3139	39.213	2.000	0.162	1.064
ID659945	659945	163	61.137	45.614	26.789	0	164	164	2	1	-10921639	185.524	176	125	247	3896	36.907	7.600	0.162	1.399
ID659950	659950	148	63.492	21.935	39.955	0	164	164	2	1	-10921639	136.524	125	90	255	2867	40.973	2.000	0.160	0.921
ID659948	659948	164	50.462	68.811	30.101	0	164	164	2	1	-10921639	105.286	94	62	180	2211	31.878	2.000	0.221	1.196
ID659949	659949	None	37.472	36.428	36.336	0	164	164	2	1	-10921639	156.286	145	109	219	3282	28.378	3.200	0.118	1.159
ID659963	659963	149	44.283	57.276	58.097	0	164	164	2	1	-10921639	131.048	145	70	172	2752	31.411	4.800	0.172	1.224
ID659961	659961	161	67.799	52.012	57.230	0	164	164	2	1	-10921639	121.524	109	66	255	2552	49.054	2.000	0.177	0.745
ID659955	659955	147	41.007	26.557	49.228	0	164	164	2	1	-10921639	164.190	156	121	239	3448	33.096	6.371	0.092	0.832
ID659952	659952	162	44.193	43.712	41.044	0	164	164	2	1	-10921639	137.857	149	82	192	2895	33.182	3.200	0.161	1.152
ID659953	659953	165	44.001	23.581	49.255	0	164	164	2	1	-10921639	151.286	145	86	211	3177	36.255	7.600	0.131	0.965
ID659959	659959	153	58.684	58.166	53.918	0	164	164	2	1	-10921639	134.857	133	62	211	2832	40.074	2.000	0.172	0.986
ID659957	659957	166	39.523	37.801	54.362	0	164	164	2	1	-10921639	141.095	145	90	200	2963	29.218	4.800	0.133	1.133
ID659978	659978	148	66.336	21.911	40.384	0	165	165	2	1	-10921639	136.333	125	82	255	2863	46.990	2.000	0.166	0.828
ID659979	659979	167	39.876	27.356	42.304	0	165	165	2	1	-10921639	141.714	137	105	196	2976	28.839	3.200	0.098	0.876
ID659976	659976	163	67.755	44.527	26.587	0	165	165	2	1	-10921639	178.762	176	125	247	3754	34.441	4.800	0.226	1.911
ID659977	659977	164	72.380	70.944	30.644	0	165	165	2	1	-10921639	115.048	109	54	204	2416	44.167	2.000	0.286	1.160
ID659982	659982	168	44.546	31.193	51.533	0	165	165	2	1	-10921639	153.000	149	94	223	3213	35.595	2.000	0.124	0.946
ID659983	659983	166	50.174	38.296	53.522	0	165	165	2	1	-10921639	139.667	137	74	211	2933	42.513	2.000	0.156	0.887
ID659980	659980	165	50.731	23.377	48.934	0	165	165	2	1	-10921639	124.381	109	66	223	2612	48.754	2.000	0.125	0.565
ID659981	659981	None	40.417	40.517	48.938	0	165	165	2	1	-10921639	145.810	153	94	196	3062	30.982	7.600	0.136	1.127
ID659974	659974	169	54.324	54.002	20.989	0	165	165	2	1	-10921639	161.571	153	98	227	3393	39.287	2.000	0.140	1.010
ID659975	659975	156	70.911	51.775	22.925	0	165	165	2	1	-10921639	166.619	168	74	255	3499	46.477	2.000	0.190	1.143
ID659973	659973	144	43.050	53.777	16.100	0	165	165	2	1	-10921639	123.905	109	82	192	2602	33.104	2.000	0.117	0.786
ID659986	659986	161	61.180	51.884	57.821	0	165	165	2	1	-10921639	113.571	102	39	243	2385	45.894	2.000	0.162	0.690
ID659984	659984	153	52.879	57.043	54.404	0	165	165	2	1	-10921639	152.190	149	94	215	3196	36.788	2.000	0.155	1.108
ID659985	659985	149	51.232	57.090	57.232	0	165	165	2	1	-10921639	149.381	149	102	215	3137	35.297	4.800	0.181	1.297
ID659951	659951	144	52.665	54.172	16.078	0	166	166	2	1	-10921639	127.333	125	74	239	2674	42.983	2.000	0.114	0.607
ID659970	659970	168	49.447	31.628	52.670	0	166	166	2	1	-10921639	156.190	149	117	235	3280	36.379	7.600	0.127	0.968
ID659971	659971	153	79.252	57.310	54.924	0	166	166	2	1	-10921639	168.619	160	98	255	3541	46.875	2.000	0.223	1.310
ID659968	659968	165	47.567	24.292	49.621	0	166	166	2	1	-10921639	144.905	153	78	200	3043	36.120	2.000	0.167	1.149
ID659969	659969	166	52.256	38.415	51.919	0	166	166	2	1	-10921639	152.857	153	86	223	3210	39.621	2.000	0.126	0.863
ID659972	659972	161	68.227	51.996	57.893	0	166	166	2	1	-10921639	106.905	94	51	227	2245	49.288	2.000	0.187	0.682
ID659962	659962	None	43.812	61.191	32.214	0	166	166	2	1	-10921639	99.333	94	62	188	2086	30.157	7.600	0.163	0.926
ID659960	659960	164	56.929	73.038	30.952	0	166	166	2	1	-10921639	99.048	94	54	176	2080	35.041	2.000	0.221	1.022
ID659966	659966	167	40.796	27.204	41.781	0	166	166	2	1	-10921639	145.429	133	102	207	3054	32.006	7.600	0.090	0.752
ID659967	659967	170	43.965	49.593	42.584	0	166	166	2	1	-10921639	122.952	125	62	176	2582	32.169	2.000	0.158	1.045
ID659964	659964	171	44.906	34.796	35.826	0	166	166	2	1	-10921639	147.524	145	94	219	3098	32.727	2.000	0.089	0.739
ID659965	659965	148	58.425	21.892	40.332	0	166	166	2	1	-10921639	120.238	109	66	255	2525	46.698	2.000	0.129	0.587
ID659954	659954	156	42.600	50.176	21.801	0	166	166	2	1	-10921639	146.524	141	102	223	3077	31.606	2.000	0.098	0.829
ID659958	659958	163	58.905	44.970	25.317	0	166	166	2	1	-10921639	172.952	180	125	215	3632	32.329	4.800	0.180	1.631
ID659956	659956	169	65.462	53.724	21.569	0	166	166	2	1	-10921639	160.048	164	90	255	3361	47.376	2.000	0.155	0.909
ID660000	660000	161	59.953	52.081	57.476	0	167	167	2	1	-10921639	119.143	102	82	211	2502	42.160	2.000	0.200	0.940
ID660001	660001	172	35.311	46.114	59.767	0	167	167	2	1	-10921639	96.714	94	74	172	2031	25.472	7.600	0.141	0.940
ID659994	659994	173	51.663	43.504	40.761	0	167	167	2	1	-10921639	130.190	125	74	204	2734	37.512	2.000	0.155	0.930
ID659995	659995	170	51.402	49.753	42.256	0	167	167	2	1	-10921639	126.571	121	82	192	2658	28.909	2.000	0.186	1.372
ID659992	659992	171	39.909	35.853	35.958	0	167	167	2	1	-10921639	150.333	149	94	215	3157	30.918	2.000	0.087	0.782
ID659993	659993	148	70.711	22.434	40.777	0	167	167	2	1	-10921639	144.524	133	82	255	3035	48.559	2.000	0.191	0.956
ID659998	659998	166	58.923	38.162	51.672	0	167	167	2	1	-10921639	172.571	176	117	243	3624	37.292	2.000	0.151	1.215
ID659999	659999	153	89.114	57.494	55.366	0	167	167	2	1	-10921639	171.286	176	74	255	3597	62.069	2.000	0.241	1.073
ID659996	659996	165	53.992	24.192	48.898	0	167	167	2	1	-10921639	138.286	141	58	227	2904	48.024	2.000	0.146	0.733
ID659997	659997	None	36.076	51.306	49.805	0	167	167	2	1	-10921639	108.905	105	58	168	2287	28.245	2.000	0.109	0.759
ID659987	659987	144	53.515	54.778	15.939	0	167	167	2	1	-10921639	154.048	141	90	239	3235	44.787	2.000	0.130	0.793
ID659990	659990	163	50.819	44.612	25.376	0	167	167	2	1	-10921639	174.476	176	125	223	3664	24.985	4.800	0.170	2.028
ID659991	659991	164	48.919	74.953	31.399	0	167	167	2	1	-10921639	91.619	82	51	153	1924	30.745	2.000	0.220	1.074
ID659988	659988	169	46.432	53.977	21.410	0	167	167	2	1	-10921639	164.238	153	105	227	3449	30.196	6.385	0.121	1.178
ID659989	659989	156	48.596	50.977	21.739	0	167	167	2	1	-10921639	154.429	149	86	247	3243	41.996	6.327	0.108	0.720
ID660034	660034	153	88.213	57.340	55.313	0	168	168	2	1	-10921639	172.000	168	74	255	3612	53.648	2.000	0.230	1.199
ID660035	660035	161	52.811	52.432	58.170	0	168	168	2	1	-10921639	96.524	74	43	207	2027	45.973	2.000	0.164	0.592
ID660032	660032	166	56.648	37.986	51.653	0	168	168	2	1	-10921639	167.381	180	94	239	3515	45.523	3.200	0.143	0.917
ID660033	660033	None	45.870	32.002	55.138	0	168	168	2	1	-10921639	158.857	160	105	219	3336	32.055	7.600	0.155	1.329
ID660036	660036	235	54.546	57.259	58.624	0	168	168	2	1	-10921639	131.619	125	58	231	2764	49.721	2.000	0.121	0.573
ID660037	660037	172	44.121	45.871	59.848	0	168	168	2	1	-10921639	89.333	86	43	192	1876	33.359	2.000	0.155	0.719
ID660026	660026	173	38.622	43.184	40.245	0	168	168	2	1	-10921639	139.048	149	82	180	2920	32.514	4.800	0.126	0.959
ID660027	660027	148	58.422	22.227	40.947	0	168	168	2	1	-10921639	143.667	149	82	223	3017	37.127	7.600	0.181	1.187
ID660024	660024	236	38.535	68.323	37.205	0	168	168	2	1	-10921639	78.429	70	39	141	1647	27.802	2.000	0.178	0.853
ID660025	660025	171	46.740	36.421	37.376	0	168	168	2	1	-10921639	177.667	180	113	227	3731	32.427	7.600	0.119	1.163
ID660030	660030	174	38.601	28.930	47.894	0	168	168	2	1	-10921639	149.571	145	102	243	3141	34.425	2.000	0.051	0.418
ID660031	660031	165	51.766	24.856	50.051	0	168	168	2	1	-10921639	160.333	160	94	227	3367	34.666	4.800	0.172	1.359
ID660028	660028	None	39.872	27.762	42.493	0	168	168	2	1	-10921639	141.429	137	82	204	2970	34.080	2.000	0.083	0.639
ID660029	660029	170	42.094	50.566	41.910	0	168	168	2	1	-10921639	138.333	141	90	184	2905	21.901	6.325	0.177	1.900
ID660019	660019	156	60.597	51.400	21.784	0	168	168	2	1	-10921639	163.952	160	94	255	3443	43.142	2.000	0.153	1.009
ID660022	660022	164	57.315	76.500	31.922	0	168	168	2	1	-10921639	93.286	82	51	180	1959	36.155	2.000	0.277	1.120
ID660023	660023	None	45.546	37.820	32.695	0	168	168	2	1	-10921639	153.524	149	78	219	3224	40.647	2.000	0.101	0.696
ID660020	660020	169	57.723	53.612	21.854	0	168	168	2	1	-10921639	158.905	164	74	235	3337	43.774	6.323	0.157	0.987
ID660021	660021	163	67.017	45.294	24.393	0	168	168	2	1	-10921639	176.048	176	113	239	3697	35.255	4.800	0.212	1.748
ID660010	660010	174	37.274	28.936	47.668	0	169	169	2	1	-10921639	151.905	156	90	255	3190	37.914	2.000	0.036	0.280
ID660011	660011	None	41.754	40.864	47.934	0	169	169	2	1	-10921639	150.000	153	78	211	3150	38.029	2.000	0.119	0.837
ID660008	660008	148	76.171	22.276	40.543	0	169	169	2	1	-10921639	164.286	160	102	255	3450	47.052	4.800	0.228	1.298
ID660009	660009	170	43.656	51.075	42.897	0	169	169	2	1	-10921639	121.714	117	82	176	2556	28.865	2.000	0.137	1.018
ID660014	660014	166	55.783	37.746	51.885	0	169	169	2	1	-10921639	169.952	160	98	255	3569	43.616	2.000	0.117	0.819
ID660015	660015	153	82.087	57.471	54.878	0	169	169	2	1	-10921639	185.524	180	117	255	3896	41.883	4.800	0.243	1.731
ID660012	660012	165	64.847	25.035	50.007	0	169	169	2	1	-10921639	170.048	176	102	239	3571	39.683	3.200	0.182	1.319
ID660013	660013	175	44.480	51.733	49.697	0	169	169	2	1	-10921639	115.476	105	58	200	2425	39.475	2.000	0.129	0.670
ID660002	660002	156	59.869	51.535	21.924	0	169	169	2	1	-10921639	166.857	176	78	255	3504	41.901	4.800	0.181	1.220
ID660003	660003	169	54.008	54.650	21.926	0	169	169	2	1	-10921639	147.524	153	78	223	3098	44.757	2.000	0.118	0.694
ID660006	660006	236	35.371	68.770	36.910	0	169	169	2	1	-10921639	84.857	82	47	133	1782	24.408	2.000	0.156	0.937
ID660007	660007	173	35.488	42.320	39.814	0	169	169	2	1	-10921639	138.762	141	62	188	2914	33.891	2.000	0.134	0.965
ID660004	660004	163	77.061	45.247	24.137	0	169	169	2	1	-10921639	187.143	176	125	251	3930	40.500	2.000	0.216	1.644
ID660005	660005	171	50.043	36.594	35.012	0	169	169	2	1	-10921639	190.143	200	125	251	3993	34.568	7.600	0.121	1.187
ID660018	660018	172	44.259	46.087	59.945	0	169	169	2	1	-10921639	94.095	82	39	184	1976	34.383	2.000	0.142	0.682
ID660016	660016	161	45.576	52.648	58.338	0	169	169	2	1	-10921639	108.857	94	62	227	2286	39.020	2.000	0.086	0.439
ID660017	660017	235	42.708	57.095	58.755	0	169	169	2	1	-10921639	128.095	129	66	204	2690	44.508	2.000	0.116	0.597
ID660138	660138	166	55.913	37.617	49.513	0	170	170	2	1	-10921639	189.095	196	86	255	3971	47.489	7.600	0.131	0.922
ID660139	660139	175	43.025	51.465	49.709	0	170	170	2	1	-10921639	117.810	109	78	192	2474	34.876	2.000	0.124	0.745
ID660136	660136	174	37.246	28.827	47.167	0	170	170	2	1	-10921639	159.048	156	105	231	3340	32.275	2.000	0.065	0.604
ID660137	660137	165	54.741	24.981	49.288	0	170	170	2	1	-10921639	162.000	168	90	219	3402	40.629	2.000	0.132	0.933
ID660142	660142	161	35.571	52.922	58.645	0	170	170	2	1	-10921639	95.762	82	43	176	2011	40.541	2.000	0.078	0.340
ID660143	660143	172	39.490	46.021	60.318	0	170	170	2	1	-10921639	89.000	82	43	160	1869	29.000	2.000	0.142	0.762
ID660140	660140	176	38.133	33.097	52.947	0	170	170	2	1	-10921639	169.333	176	113	223	3556	30.973	2.000	0.099	0.983
ID660141	660141	153	90.084	57.137	54.845	0	170	170	2	1	-10921639	186.476	188	102	255	3916	47.279	2.000	0.250	1.578
ID660131	660131	156	68.629	52.081	21.979	0	170	170	2	1	-10921639	174.762	188	102	243	3670	44.730	4.800	0.195	1.276
ID660134	660134	173	35.577	42.967	39.911	0	170	170	2	1	-10921639	132.286	137	98	164	2778	18.679	4.800	0.146	1.809
ID660135	660135	148	88.987	22.200	40.559	0	170	170	2	1	-10921639	160.952	153	86	255	3380	55.156	2.000	0.256	1.188
ID660132	660132	163	67.329	44.817	24.051	0	170	170	2	1	-10921639	183.429	184	129	243	3852	32.338	4.800	0.192	1.825
ID660133	660133	171	52.072	36.540	36.114	0	170	170	2	1	-10921639	184.333	196	129	255	3871	37.134	7.600	0.148	1.284
ID660075	660075	156	55.712	51.273	21.880	0	171	171	2	1	-10921639	139.429	145	82	207	2928	38.994	2.000	0.154	0.955
ID660078	660078	179	58.231	21.119	28.698	0	171	171	2	1	-10921639	103.714	94	54	215	2178	42.208	2.000	0.166	0.700
ID660079	660079	171	42.253	36.718	35.325	0	171	171	2	1	-10921639	176.190	188	117	215	3700	34.225	4.800	0.123	1.130
ID660076	660076	169	44.467	55.080	22.220	0	171	171	2	1	-10921639	141.286	149	70	196	2967	33.740	2.000	0.146	1.064
ID660077	660077	163	71.328	44.818	23.991	0	171	171	2	1	-10921639	175.714	180	105	251	3690	41.814	2.000	0.193	1.358
ID660090	660090	None	53.226	57.006	58.894	0	171	171	2	1	-10921639	133.619	129	58	223	2806	47.759	2.000	0.131	0.649
ID660091	660091	172	39.444	46.010	60.156	0	171	171	2	1	-10921639	92.190	90	51	156	1936	27.631	2.000	0.183	1.030
ID660088	660088	176	43.899	34.490	53.001	0	171	171	2	1	-10921639	180.476	184	94	243	3790	36.883	4.800	0.115	1.009
ID660089	660089	153	96.576	57.033	55.024	0	171	171	2	1	-10921639	194.524	180	129	255	4085	47.163	2.000	0.252	1.661
ID660082	660082	170	36.136	52.075	41.899	0	171	171	2	1	-10921639	134.571	137	86	204	2826	28.469	7.600	0.143	1.183
ID660083	660083	180	45.626	28.129	42.953	0	171	171	2	1	-10921639	142.333	145	86	215	2989	32.742	2.000	0.114	0.893
ID660080	660080	None	48.216	36.060	36.997	0	171	171	2	1	-10921639	176.952	176	121	247	3716	33.010	2.000	0.124	1.179
ID660081	660081	148	84.321	22.440	40.628	0	171	171	2	1	-10921639	143.810	125	66	255	3020	61.873	2.000	0.219	0.834
ID660086	660086	175	41.726	51.497	49.515	0	171	171	2	1	-10921639	105.905	105	43	188	2224	39.028	7.600	0.114	0.555
ID660087	660087	166	54.052	36.790	50.959	0	171	171	2	1	-10921639	199.667	196	121	255	4193	36.956	7.600	0.143	1.348
ID660084	660084	None	43.879	17.922	43.717	0	171	171	2	1	-10921639	100.952	78	62	168	2120	37.585	2.000	0.141	0.666
ID660085	660085	165	60.833	25.434	49.498	0	171	171	2	1	-10921639	174.619	172	90	255	3667	51.210	2.000	0.159	0.934
ID660042	660042	179	39.146	21.808	29.188	0	172	172	2	1	-10921639	105.762	98	78	168	2221	23.615	2.000	0.145	1.132
ID660043	660043	171	58.478	35.040	33.275	0	172	172	2	1	-10921639	180.238	180	82	255	3785	44.850	2.000	0.136	0.961
ID660040	660040	169	44.784	55.661	22.577	0	172	172	2	1	-10921639	126.714	121	74	219	2661	39.105	2.000	0.140	0.795
ID660041	660041	163	67.300	43.671	24.565	0	172	172	2	1	-10921639	179.476	192	90	251	3769	48.564	7.600	0.193	1.194
ID660046	660046	170	35.007	52.108	41.320	0	172	172	2	1	-10921639	127.667	125	74	172	2681	26.085	6.197	0.131	1.137
ID660047	660047	180	50.703	28.105	43.415	0	172	172	2	1	-10921639	147.333	153	86	215	3094	37.601	2.000	0.145	0.990
ID660044	660044	182	42.920	58.049	37.297	0	172	172	2	1	-10921639	89.286	78	51	196	1875	34.524	2.000	0.143	0.646
ID660045	660045	148	92.612	22.341	40.292	0	172	172	2	1	-10921639	144.762	117	70	255	3040	63.410	2.000	0.271	0.973
ID660038	660038	183	36.255	57.008	11.426	0	172	172	2	1	-10921639	83.286	70	51	172	1749	30.383	2.000	0.135	0.652
ID660039	660039	156	49.159	51.013	21.629	0	172	172	2	1	-10921639	122.381	109	74	200	2570	38.650	2.000	0.106	0.609
ID660050	660050	175	46.025	51.102	48.783	0	172	172	2	1	-10921639	114.476	105	74	188	2404	34.945	2.000	0.135	0.780
ID660051	660051	176	57.615	34.376	51.769	0	172	172	2	1	-10921639	210.667	211	153	255	4424	33.173	4.800	0.170	1.848
ID660048	660048	166	45.272	37.658	48.474	0	172	172	2	1	-10921639	161.381	153	86	247	3389	41.585	7.600	0.094	0.668
ID660049	660049	165	55.527	25.396	49.375	0	172	172	2	1	-10921639	171.190	184	86	227	3595	46.613	2.000	0.147	0.943
ID660054	660054	None	39.647	34.381	58.855	0	172	172	2	1	-10921639	92.429	90	39	164	1941	33.585	2.000	0.133	0.647
ID660055	660055	172	40.781	45.948	60.155	0	172	172	2	1	-10921639	92.333	86	62	156	1939	27.458	2.000	0.164	0.945
ID660052	660052	181	42.076	47.797	53.206	0	172	172	2	1	-10921639	94.952	82	58	168	1994	32.353	2.000	0.128	0.666
ID660053	660053	153	93.469	57.168	54.965	0	172	172	2	1	-10921639	198.857	204	109	255	4176	52.584	4.800	0.253	1.528
ID660074	660074	172	40.098	45.946	59.307	0	173	173	2	1	-10921639	106.381	102	66	153	2234	25.168	4.800	0.222	1.537
ID660072	660072	181	48.171	47.961	53.616	0	173	173	2	1	-10921639	95.524	82	58	188	2006	37.048	2.000	0.156	0.697
ID660073	660073	153	93.815	57.170	55.221	0	173	173	2	1	-10921639	213.619	243	98	255	4486	49.873	4.800	0.253	1.728
ID660066	660066	170	49.326	50.819	41.417	0	173	173	2	1	-10921639	128.810	121	78	184	2705	30.220	4.800	0.177	1.282
ID660067	660067	180	41.314	28.385	43.263	0	173	173	2	1	-10921639	145.095	141	90	211	3047	32.971	4.800	0.128	0.999
ID660064	660064	182	48.753	58.148	37.209	0	173	173	2	1	-10921639	94.381	90	43	188	1982	33.769	2.000	0.175	0.834
ID660065	660065	148	95.477	22.005	40.106	0	173	173	2	1	-10921639	137.190	117	62	255	2881	55.950	2.000	0.297	1.122
ID660070	660070	175	44.345	50.977	48.803	0	173	173	2	1	-10921639	98.905	90	47	180	2077	34.307	2.000	0.133	0.677
ID660071	660071	176	59.941	31.837	52.669	0	173	173	2	1	-10921639	185.238	200	86	255	3890	49.810	4.800	0.166	1.058
ID660068	660068	166	58.839	37.286	48.436	0	173	173	2	1	-10921639	178.238	160	109	251	3743	45.778	2.000	0.133	0.911
ID660069	660069	165	71.133	25.945	49.402	0	173	173	2	1	-10921639	202.524	215	125	255	4253	41.445	4.800	0.189	1.556
ID660058	660058	None	45.369	45.663	22.065	0	173	173	2	1	-10921639	154.952	176	94	207	3254	37.577	2.000	0.123	0.902
ID660059	660059	169	36.177	55.501	22.627	0	173	173	2	1	-10921639	143.857	145	70	207	3021	35.409	4.800	0.118	0.856
ID660056	660056	183	36.523	56.779	9.721	0	173	173	2	1	-10921639	89.381	82	54	153	1877	28.296	2.000	0.124	0.699
ID660057	660057	184	47.457	57.683	19.901	0	173	173	2	1	-10921639	137.429	133	78	215	2886	36.200	2.000	0.146	0.969
ID660062	660062	185	39.447	61.749	31.127	0	173	173	2	1	-10921639	121.714	121	86	180	2556	25.665	2.000	0.138	1.152
ID660063	660063	171	45.538	32.423	33.006	0	173	173	2	1	-10921639	142.476	145	86	215	2992	36.030	2.000	0.131	0.915
ID660060	660060	163	53.091	42.842	25.003	0	173	173	2	1	-10921639	172.333	176	113	227	3619	31.849	7.600	0.154	1.443
ID660061	660061	179	61.117	22.537	28.686	0	173	173	2	1	-10921639	121.905	113	70	207	2560	41.060	2.000	0.201	0.992
ID660106	660106	175	39.453	51.062	48.755	0	174	174	2	1	-10921639	102.476	90	51	156	2152	31.613	2.000	0.108	0.635
ID660107	660107	165	70.461	24.997	49.624	0	174	174	2	1	-10921639	173.524	184	82	255	3644	51.641	2.000	0.176	1.005
ID660104	660104	None	43.384	28.053	47.194	0	174	174	2	1	-10921639	174.238	184	102	251	3659	44.021	2.000	0.094	0.681
ID660105	660105	166	53.768	36.584	47.695	0	174	174	2	1	-10921639	190.857	192	94	255	4008	49.824	2.000	0.111	0.765
ID660110	660110	None	36.191	38.209	54.619	0	174	174	2	1	-10921639	116.476	109	62	196	2446	34.989	2.000	0.099	0.597
ID660111	660111	153	90.424	57.347	55.249	0	174	174	2	1	-10921639	197.857	192	90	255	4155	52.322	2.000	0.236	1.444
ID660108	660108	176	53.506	33.000	51.000	0	174	174	2	1	-10921639	213.905	215	141	255	4492	36.361	4.800	0.128	1.335
ID660109	660109	181	44.796	47.649	53.300	0	174	174	2	1	-10921639	93.095	78	47	180	1955	38.821	2.000	0.133	0.564
ID660098	660098	171	58.406	32.458	33.073	0	174	174	2	1	-10921639	153.619	137	102	255	3226	46.872	2.000	0.123	0.719
ID660099	660099	None	48.821	36.052	33.500	0	174	174	2	1	-10921639	176.762	172	117	255	3712	39.768	2.000	0.088	0.715
ID660096	660096	179	60.510	23.154	28.943	0	174	174	2	1	-10921639	121.619	113	58	243	2554	42.725	2.000	0.168	0.820
ID660097	660097	185	38.553	62.689	32.060	0	174	174	2	1	-10921639	118.667	113	82	180	2492	26.114	4.800	0.153	1.208
ID660102	660102	170	47.408	51.460	41.492	0	174	174	2	1	-10921639	116.048	113	66	196	2437	38.539	2.000	0.141	0.746
ID660103	660103	180	42.197	28.842	44.911	0	174	174	2	1	-10921639	159.571	156	90	251	3351	45.001	2.000	0.100	0.646
ID660100	660100	182	54.216	58.087	37.128	0	174	174	2	1	-10921639	94.619	90	51	207	1987	39.136	2.000	0.189	0.767
ID660101	660101	148	85.816	21.880	40.162	0	174	174	2	1	-10921639	131.429	109	74	255	2760	56.209	2.000	0.237	0.896
ID660094	660094	169	51.988	56.660	22.736	0	174	174	2	1	-10921639	143.190	145	90	215	3007	36.876	2.000	0.150	1.012
ID660095	660095	163	60.291	43.709	24.067	0	174	174	2	1	-10921639	175.524	172	129	247	3686	33.809	7.600	0.178	1.567
ID660092	660092	183	42.456	56.924	8.618	0	174	174	2	1	-10921639	94.095	86	54	180	1976	32.249	2.000	0.170	0.849
ID660093	660093	184	45.368	57.370	19.085	0	174	174	2	1	-10921639	133.143	133	90	207	2796	34.669	2.000	0.111	0.770
ID660130	660130	172	49.494	45.801	59.026	0	175	175	2	1	-10921639	109.476	109	54	180	2299	33.870	2.000	0.224	1.185
ID660128	660128	153	92.870	57.201	54.681	0	175	175	2	1	-10921639	199.286	196	117	255	4185	49.919	3.200	0.241	1.550
ID660129	660129	188	39.821	53.334	58.346	0	175	175	2	1	-10921639	108.571	105	47	207	2280	43.187	2.000	0.067	0.314
ID660122	660122	170	52.350	51.181	41.371	0	175	175	2	1	-10921639	130.667	129	66	184	2744	32.644	4.800	0.202	1.347
ID660123	660123	180	54.204	28.843	43.698	0	175	175	2	1	-10921639	169.571	164	102	255	3561	36.525	2.000	0.141	1.144
ID660120	660120	None	37.802	39.015	38.232	0	175	175	2	1	-10921639	169.905	164	133	231	3568	27.812	2.000	0.089	0.999
ID660121	660121	148	86.456	21.814	40.144	0	175	175	2	1	-10921639	139.571	129	82	255	2931	51.625	2.000	0.263	1.127
ID660126	660126	176	63.846	33.666	50.400	0	175	175	2	1	-10921639	227.524	235	149	255	4778	33.624	4.800	0.158	1.848
ID660127	660127	181	49.542	47.146	53.734	0	175	175	2	1	-10921639	92.286	74	54	192	1938	38.909	2.000	0.131	0.549
ID660124	660124	175	36.530	50.665	48.341	0	175	175	2	1	-10921639	106.952	102	70	172	2246	26.326	2.000	0.113	0.825
ID660125	660125	165	74.594	25.844	49.702	0	175	175	2	1	-10921639	218.952	235	145	255	4598	42.442	7.600	0.188	1.632
ID660114	660114	163	45.439	43.010	24.178	0	175	175	2	1	-10921639	177.714	172	133	235	3732	26.283	6.339	0.149	1.750
ID660115	660115	179	42.505	22.036	27.682	0	175	175	2	1	-10921639	134.095	137	78	196	2816	32.712	4.800	0.169	1.185
ID660112	660112	183	41.893	56.191	7.459	0	175	175	2	1	-10921639	101.619	102	66	184	2134	30.467	2.000	0.146	0.848
ID660113	660113	169	62.315	56.211	22.935	0	175	175	2	1	-10921639	149.667	149	82	223	3143	41.005	2.000	0.173	1.078
ID660118	660118	182	42.011	58.466	36.808	0	175	175	2	1	-10921639	99.286	90	54	180	2085	33.960	2.000	0.133	0.686
ID660119	660119	189	37.675	68.280	36.854	0	175	175	2	1	-10921639	92.000	90	47	160	1932	32.789	2.000	0.137	0.674
ID660116	660116	185	38.335	61.938	31.567	0	175	175	2	1	-10921639	116.524	109	82	172	2447	27.544	3.200	0.127	0.952
ID660117	660117	171	47.764	34.140	33.008	0	175	175	2	1	-10921639	164.333	168	109	247	3451	34.786	4.800	0.128	1.069
ID660202	660202	180	47.526	29.427	43.870	0	176	176	2	1	-10921639	164.667	153	105	231	3458	40.377	2.000	0.117	0.851
ID660203	660203	165	73.821	25.974	49.772	0	176	176	2	1	-10921639	207.714	215	98	255	4362	50.284	7.600	0.171	1.209
ID660200	660200	None	42.224	43.128	39.971	0	176	176	2	1	-10921639	138.286	133	74	243	2904	38.222	7.600	0.078	0.526
ID660201	660201	170	69.306	51.137	41.235	0	176	176	2	1	-10921639	140.952	141	86	215	2960	40.921	2.000	0.227	1.274
ID660206	660206	None	41.072	19.155	55.324	0	176	176	2	1	-10921639	95.333	86	51	160	2002	27.825	2.000	0.176	1.027
ID660207	660207	153	84.578	57.125	54.545	0	176	176	2	1	-10921639	204.238	223	98	255	4289	52.758	3.200	0.208	1.331
ID660204	660204	176	54.564	32.202	51.741	0	176	176	2	1	-10921639	218.000	219	141	255	4578	36.025	6.348	0.138	1.471
ID660205	660205	181	44.147	47.328	53.964	0	176	176	2	1	-10921639	90.905	82	51	200	1909	38.054	2.000	0.107	0.463
ID660194	660194	171	46.006	32.245	33.007	0	176	176	2	1	-10921639	146.381	129	94	211	3074	37.862	2.000	0.106	0.741
ID660195	660195	187	58.967	36.134	34.098	0	176	176	2	1	-10921639	189.095	184	121	255	3971	38.896	2.000	0.127	1.099
ID660192	660192	179	71.182	23.247	28.774	0	176	176	2	1	-10921639	146.238	141	86	243	3071	42.502	2.000	0.217	1.226
ID660193	660193	185	44.210	61.646	31.661	0	176	176	2	1	-10921639	126.619	125	86	184	2659	27.504	3.200	0.151	1.206
ID660198	660198	None	35.451	13.907	38.298	0	176	176	2	1	-10921639	93.190	86	66	137	1957	20.366	2.000	0.176	1.370
ID660199	660199	148	94.242	21.913	40.189	0	176	176	2	1	-10921639	151.810	133	86	255	3188	56.196	2.000	0.279	1.177
ID660196	660196	182	45.778	57.806	37.090	0	176	176	2	1	-10921639	97.762	94	58	192	2053	32.846	2.000	0.166	0.847
ID660197	660197	189	48.128	67.705	37.214	0	176	176	2	1	-10921639	102.905	98	51	188	2161	37.012	2.000	0.155	0.747
ID660190	660190	163	55.227	44.418	21.824	0	176	176	2	1	-10921639	170.810	172	113	227	3587	36.735	7.600	0.156	1.255
ID660191	660191	169	51.922	55.835	23.163	0	176	176	2	1	-10921639	151.810	149	90	219	3188	33.226	2.000	0.147	1.174
ID660188	660188	183	37.201	56.003	7.160	0	176	176	2	1	-10921639	88.905	86	54	188	1867	30.453	2.000	0.115	0.603
ID660189	660189	184	47.140	57.408	20.028	0	176	176	2	1	-10921639	141.810	137	90	251	2978	37.831	2.000	0.109	0.736
ID660208	660208	188	49.327	53.897	58.389	0	176	176	2	1	-10921639	150.143	141	78	255	3153	53.755	2.000	0.144	0.702
ID660209	660209	172	52.378	45.538	59.616	0	176	176	2	1	-10921639	107.857	113	47	176	2265	39.948	2.000	0.222	0.981
ID660170	660170	163	41.531	43.857	22.005	0	177	177	2	1	-10921639	153.952	156	98	243	3233	29.337	7.600	0.096	0.919
ID660171	660171	169	46.372	55.452	22.901	0	177	177	2	1	-10921639	152.095	160	78	211	3194	36.581	7.600	0.136	0.995
ID660169	660169	184	51.927	56.875	20.213	0	177	177	2	1	-10921639	148.143	153	70	219	3111	36.328	2.000	0.135	0.969
ID660174	660174	190	38.149	77.427	31.770	0	177	177	2	1	-10921639	95.619	90	62	137	2008	24.148	2.000	0.173	1.166
ID660175	660175	171	47.820	31.534	33.068	0	177	177	2	1	-10921639	143.143	145	90	223	3006	38.319	2.000	0.121	0.803
ID660172	660172	179	72.863	23.412	28.885	0	177	177	2	1	-10921639	149.000	137	94	255	3129	48.068	2.000	0.203	1.046
ID660173	660173	185	39.484	61.798	32.222	0	177	177	2	1	-10921639	128.619	125	90	164	2701	21.132	7.600	0.155	1.635
ID660186	660186	191	35.322	35.911	57.765	0	177	177	2	1	-10921639	92.048	98	39	156	1933	34.105	2.000	0.090	0.447
ID660187	660187	172	52.656	45.494	59.411	0	177	177	2	1	-10921639	106.238	98	47	196	2231	39.488	2.000	0.188	0.850
ID660184	660184	181	39.622	47.726	53.608	0	177	177	2	1	-10921639	90.000	82	43	168	1890	32.907	2.000	0.121	0.593
ID660185	660185	153	85.105	56.922	54.856	0	177	177	2	1	-10921639	215.476	223	125	255	4525	45.227	4.800	0.228	1.771
ID660178	660178	192	41.488	38.395	38.753	0	177	177	2	1	-10921639	170.571	168	121	255	3582	37.733	2.000	0.084	0.704
ID660179	660179	148	91.198	22.104	40.230	0	177	177	2	1	-10921639	147.381	133	78	255	3095	57.273	2.000	0.282	1.132
ID660176	660176	187	41.416	35.908	33.116	0	177	177	2	1	-10921639	175.571	180	121	247	3687	30.584	2.000	0.099	1.037
ID660177	660177	182	37.931	57.507	36.946	0	177	177	2	1	-10921639	100.810	98	62	172	2117	28.112	2.000	0.150	0.936
ID660182	660182	165	69.768	26.088	49.965	0	177	177	2	1	-10921639	206.238	211	113	255	4331	50.071	7.600	0.167	1.180
ID660183	660183	176	56.261	33.746	50.270	0	177	177	2	1	-10921639	221.429	223	168	255	4650	35.746	7.600	0.131	1.437
ID660180	660180	170	71.743	50.735	41.262	0	177	177	2	1	-10921639	148.810	137	90	223	3125	40.270	2.000	0.222	1.345
ID660181	660181	180	53.074	29.226	43.868	0	177	177	2	1	-10921639	163.571	160	98	235	3435	40.551	2.000	0.125	0.898
ID660168	660168	172	58.747	46.024	59.186	0	178	178	2	1	-10921639	116.238	109	66	192	2441	37.790	2.000	0.257	1.257
ID660162	660162	176	50.523	34.273	49.503	0	178	178	2	1	-10921639	218.286	231	145	255	4584	36.737	7.600	0.107	1.149
ID660163	660163	193	51.895	31.571	52.736	0	178	178	2	1	-10921639	188.714	192	117	255	3963	49.479	6.319	0.109	0.753
ID660160	660160	None	35.889	55.558	45.365	0	178	178	2	1	-10921639	107.143	102	62	176	2250	32.228	2.000	0.109	0.651
ID660161	660161	165	70.084	26.371	49.837	0	178	178	2	1	-10921639	189.619	192	78	255	3982	58.044	7.600	0.155	0.878
ID660166	660166	191	55.256	36.487	57.705	0	178	178	2	1	-10921639	113.619	117	43	219	2386	47.293	2.000	0.179	0.729
ID660167	660167	None	57.657	53.036	57.748	0	178	178	2	1	-10921639	129.381	129	35	251	2717	56.870	2.000	0.140	0.560
ID660164	660164	181	35.199	47.961	53.188	0	178	178	2	1	-10921639	96.667	90	66	160	2030	26.770	2.000	0.099	0.653
ID660165	660165	153	81.160	56.987	55.250	0	178	178	2	1	-10921639	205.429	211	149	255	4314	34.142	4.800	0.226	2.218
ID660154	660154	189	40.879	68.137	37.173	0	178	178	2	1	-10921639	104.714	94	58	180	2199	30.208	2.000	0.115	0.717
ID660155	660155	192	39.150	36.000	38.000	0	178	178	2	1	-10921639	186.333	184	125	239	3913	30.170	4.800	0.096	1.083
ID660152	660152	None	35.270	14.747	37.004	0	178	178	2	1	-10921639	89.905	86	62	160	1888	24.397	2.000	0.138	0.894
ID660153	660153	182	40.783	57.396	36.932	0	178	178	2	1	-10921639	87.905	78	35	176	1846	32.906	2.000	0.135	0.637
ID660158	660158	170	75.941	50.961	41.487	0	178	178	2	1	-10921639	153.381	141	90	235	3221	43.480	2.000	0.242	1.375
ID660159	660159	180	52.154	28.908	43.940	0	178	178	2	1	-10921639	172.619	176	125	235	3625	34.656	2.000	0.132	1.165
ID660156	660156	194	42.875	43.303	40.376	0	178	178	2	1	-10921639	125.571	113	82	196	2637	33.600	2.000	0.107	0.721
ID660157	660157	148	91.515	22.487	40.520	0	178	178	2	1	-10921639	153.429	141	82	255	3222	64.160	2.000	0.267	1.008
ID660146	660146	169	66.295	55.650	22.749	0	178	178	2	1	-10921639	159.762	164	90	247	3355	44.990	2.000	0.173	1.048
ID660147	660147	179	77.001	23.515	28.987	0	178	178	2	1	-10921639	146.286	137	66	255	3072	52.429	2.000	0.207	0.958
ID660144	660144	None	43.201	54.760	14.203	0	178	178	2	1	-10921639	110.762	102	78	188	2326	31.354	2.000	0.129	0.808
ID660145	660145	163	42.107	43.652	22.375	0	178	178	2	1	-10921639	159.333	149	98	227	3346	34.663	4.800	0.130	1.054
ID660150	660150	171	51.097	32.285	33.354	0	178	178	2	1	-10921639	152.762	133	98	247	3208	48.259	2.000	0.119	0.672
ID660151	660151	187	57.015	35.662	33.950	0	178	178	2	1	-10921639	196.238	196	149	255	4121	35.198	2.000	0.124	1.227
ID660148	660148	185	49.903	61.376	31.488	0	178	178	2	1	-10921639	127.333	121	70	223	2674	43.767	7.600	0.153	0.773
ID660149	660149	190	39.792	77.629	31.981	0	178	178	2	1	-10921639	95.905	86	47	156	2014	28.418	7.600	0.161	0.936
ID660232	660232	172	71.536	45.936	59.562	0	179	179	2	1	-10921639	119.905	117	47	247	2518	53.363	2.000	0.268	0.950
ID660226	660226	165	72.732	26.290	50.022	0	179	179	2	1	-10921639	202.143	215	94	255	4245	49.592	2.000	0.173	1.203
ID660227	660227	193	56.335	31.235	52.504	0	179	179	2	1	-10921639	190.381	200	90	255	3998	55.885	2.000	0.136	0.816
ID660224	660224	200	38.264	14.712	49.057	0	179	179	2	1	-10921639	83.857	78	54	160	1761	29.603	2.000	0.137	0.681
ID660225	660225	176	56.359	34.944	49.169	0	179	179	2	1	-10921639	218.905	219	141	255	4597	34.781	7.600	0.135	1.498
ID660230	660230	153	78.604	57.054	55.902	0	179	179	2	1	-10921639	202.333	215	109	255	4249	48.530	4.800	0.221	1.508
ID660231	660231	191	49.482	36.099	57.757	0	179	179	2	1	-10921639	117.810	105	54	192	2474	41.910	2.000	0.149	0.728
ID660228	660228	181	36.862	48.227	53.805	0	179	179	2	1	-10921639	107.143	98	58	172	2250	32.068	3.200	0.125	0.743
ID660229	660229	None	41.119	18.310	56.106	0	179	179	2	1	-10921639	86.048	82	35	149	1807	33.026	2.000	0.149	0.677
ID660218	660218	189	44.712	68.372	36.841	0	179	179	2	1	-10921639	104.238	98	51	192	2189	34.611	2.000	0.129	0.688
ID660219	660219	148	90.492	22.447	40.418	0	179	179	2	1	-10921639	160.333	149	78	255	3367	62.856	2.000	0.267	1.075
ID660216	660216	190	45.264	77.732	32.554	0	179	179	2	1	-10921639	101.143	102	43	160	2124	31.246	3.200	0.195	1.055
ID660217	660217	187	62.606	36.173	34.611	0	179	179	2	1	-10921639	207.333	207	137	255	4354	35.673	2.000	0.139	1.420
ID660222	660222	180	55.236	29.384	43.519	0	179	179	2	1	-10921639	174.762	168	105	231	3670	38.119	6.382	0.148	1.179
ID660223	660223	198	59.399	39.894	46.027	0	179	179	2	1	-10921639	168.333	160	117	239	3535	37.564	2.000	0.141	1.109
ID660220	660220	194	53.741	43.009	39.884	0	179	179	2	1	-10921639	135.905	129	78	247	2854	40.238	2.000	0.122	0.735
ID660221	660221	170	64.254	50.422	41.595	0	179	179	2	1	-10921639	142.238	133	78	219	2987	41.279	2.000	0.234	1.307
ID660210	660210	169	58.995	55.786	22.851	0	179	179	2	1	-10921639	143.238	145	66	255	3008	46.506	6.317	0.141	0.760
ID660211	660211	163	48.471	41.758	24.621	0	179	179	2	1	-10921639	159.333	160	90	235	3346	34.379	2.000	0.107	0.897
ID660214	660214	185	40.156	61.892	31.900	0	179	179	2	1	-10921639	124.571	129	62	196	2616	33.404	7.600	0.147	0.954
ID660215	660215	171	51.246	32.512	33.364	0	179	179	2	1	-10921639	157.857	137	90	255	3315	55.189	2.000	0.083	0.439
ID660212	660212	179	81.238	23.310	29.023	0	179	179	2	1	-10921639	143.952	125	86	255	3023	50.346	2.000	0.238	1.101
ID660213	660213	217	41.083	39.376	30.508	0	179	179	2	1	-10921639	157.095	145	117	227	3299	33.429	7.600	0.090	0.774
ID660234	660234	163	46.447	42.328	23.956	0	180	180	2	1	-10921639	177.524	180	117	243	3728	32.118	4.800	0.152	1.457
ID660235	660235	195	36.133	46.031	23.770	0	180	180	2	1	-10921639	161.429	172	78	223	3390	42.039	6.313	0.081	0.573
ID660233	660233	169	71.670	55.819	22.674	0	180	180	2	1	-10921639	160.381	160	86	251	3368	50.141	2.000	0.193	1.037
ID660238	660238	185	39.953	61.334	31.413	0	180	180	2	1	-10921639	110.286	109	70	192	2316	35.530	2.000	0.125	0.688
ID660239	660239	217	41.016	38.000	32.000	0	180	180	2	1	-10921639	170.286	168	113	251	3576	39.723	7.600	0.107	0.831
ID660236	660236	196	44.505	51.103	24.011	0	180	180	2	1	-10921639	146.190	141	94	211	3070	35.984	2.000	0.101	0.744
ID660237	660237	179	79.182	23.350	28.804	0	180	180	2	1	-10921639	148.238	133	66	255	3113	53.221	2.000	0.224	1.018
ID660250	660250	180	43.114	29.567	42.885	0	180	180	2	1	-10921639	159.524	160	109	227	3350	32.265	2.000	0.092	0.837
ID660251	660251	197	42.810	55.310	45.181	0	180	180	2	1	-10921639	118.571	113	82	184	2490	31.260	2.000	0.111	0.760
ID660248	660248	194	44.589	42.696	39.813	0	180	180	2	1	-10921639	136.429	125	90	215	2865	36.486	2.000	0.101	0.687
ID660249	660249	170	73.813	50.930	41.640	0	180	180	2	1	-10921639	151.952	153	74	219	3191	37.517	4.800	0.269	1.717
ID660254	660254	176	49.329	35.420	49.521	0	180	180	2	1	-10921639	203.190	192	156	255	4267	36.499	7.600	0.083	0.855
ID660255	660255	200	38.400	14.552	50.348	0	180	180	2	1	-10921639	91.619	86	58	172	1924	31.630	2.000	0.125	0.644
ID660252	660252	198	40.540	42.537	45.619	0	180	180	2	1	-10921639	138.048	149	78	211	2899	36.665	2.000	0.115	0.775
ID660253	660253	None	60.345	27.994	48.008	0	180	180	2	1	-10921639	202.143	204	117	255	4245	49.790	7.600	0.120	0.872
ID660242	660242	190	44.272	77.383	32.464	0	180	180	2	1	-10921639	112.667	105	86	180	2366	24.561	4.800	0.191	1.472
ID660243	660243	187	57.317	35.587	34.538	0	180	180	2	1	-10921639	211.286	219	141	255	4437	37.702	7.600	0.116	1.167
ID660240	660240	171	42.652	31.955	33.296	0	180	180	2	1	-10921639	137.381	117	82	227	2885	46.352	2.000	0.082	0.447
ID660241	660241	None	39.340	68.453	33.494	0	180	180	2	1	-10921639	125.762	117	74	204	2641	33.981	2.000	0.105	0.701
ID660246	660246	None	37.082	37.112	38.516	0	180	180	2	1	-10921639	174.381	164	125	251	3662	41.660	6.367	0.045	0.360
ID660247	660247	148	97.879	22.058	40.274	0	180	180	2	1	-10921639	146.286	113	78	255	3072	58.250	2.000	0.303	1.167
ID660244	660244	None	42.771	15.039	36.008	0	180	180	2	1	-10921639	94.857	86	62	180	1992	29.422	2.000	0.148	0.832
ID660245	660245	189	56.209	68.223	36.592	0	180	180	2	1	-10921639	124.095	129	62	231	2606	46.657	2.000	0.156	0.718
ID660258	660258	153	67.466	57.552	54.903	0	180	180	2	1	-10921639	182.619	188	90	255	3835	50.044	7.600	0.189	1.160
ID660259	660259	191	51.080	35.634	57.190	0	180	180	2	1	-10921639	128.667	117	78	251	2702	42.514	2.000	0.122	0.658
ID660256	660256	165	70.551	26.066	49.959	0	180	180	2	1	-10921639	188.048	196	105	255	3949	54.239	7.600	0.150	0.906
ID660257	660257	193	63.172	31.265	52.666	0	180	180	2	1	-10921639	194.190	196	74	255	4078	51.386	4.800	0.171	1.102
ID660260	660260	172	64.856	45.691	59.434	0	180	180	2	1	-10921639	139.143	141	62	255	2922	43.665	2.000	0.246	1.257
ID660266	660266	185	39.519	61.045	31.744	0	181	181	2	1	-10921639	110.381	113	70	192	2318	31.083	7.600	0.117	0.742
ID660267	660267	190	49.012	77.233	31.972	0	181	181	2	1	-10921639	113.095	105	70	204	2375	33.350	2.000	0.147	0.869
ID660264	660264	163	55.297	41.053	24.841	0	181	181	2	1	-10921639	167.714	184	94	231	3522	42.260	7.600	0.123	0.870
ID660265	660265	179	88.600	23.006	29.209	0	181	181	2	1	-10921639	158.857	141	90	255	3336	50.204	2.000	0.261	1.308
ID660270	660270	189	43.276	68.147	37.180	0	181	181	2	1	-10921639	113.952	105	70	192	2393	29.427	6.390	0.138	0.941
ID660271	660271	148	95.202	22.066	40.221	0	181	181	2	1	-10921639	148.905	121	82	255	3127	60.632	2.000	0.255	0.998
ID660268	660268	171	45.817	32.039	33.929	0	181	181	2	1	-10921639	151.571	149	94	255	3183	45.644	2.000	0.073	0.451
ID660269	660269	187	48.407	35.528	35.374	0	181	181	2	1	-10921639	216.810	207	184	255	4553	25.382	7.600	0.109	1.685
ID660262	660262	196	41.757	50.020	22.906	0	181	181	2	1	-10921639	157.476	164	113	207	3307	22.275	4.800	0.154	1.887
ID660263	660263	169	45.121	55.435	23.297	0	181	181	2	1	-10921639	152.905	149	102	215	3211	33.424	2.000	0.140	1.120
ID660261	660261	195	60.737	43.897	23.086	0	181	181	2	1	-10921639	174.476	168	102	255	3664	41.983	2.000	0.130	0.954
ID660282	660282	153	62.791	57.271	55.076	0	181	181	2	1	-10921639	191.619	196	125	251	4024	33.052	7.600	0.173	1.713
ID660283	660283	191	39.878	35.250	57.306	0	181	181	2	1	-10921639	109.095	102	43	231	2291	41.587	7.600	0.050	0.249
ID660280	660280	193	61.202	31.413	52.279	0	181	181	2	1	-10921639	203.048	211	113	255	4264	44.319	2.000	0.127	1.034
ID660281	660281	None	44.463	47.719	53.857	0	181	181	2	1	-10921639	109.143	105	47	207	2292	37.822	2.000	0.096	0.505
ID660284	660284	None	35.155	40.763	58.177	0	181	181	2	1	-10921639	111.429	105	66	188	2340	29.610	6.393	0.088	0.611
ID660274	660274	180	44.309	29.563	43.560	0	181	181	2	1	-10921639	190.143	192	141	243	3993	29.355	2.000	0.110	1.283
ID660275	660275	197	37.242	55.197	45.433	0	181	181	2	1	-10921639	114.905	117	66	180	2413	27.422	2.000	0.108	0.816
ID660272	660272	194	44.719	42.945	39.999	0	181	181	2	1	-10921639	146.762	149	94	211	3082	31.190	2.000	0.127	1.058
ID660273	660273	170	63.842	50.837	41.315	0	181	181	2	1	-10921639	145.286	141	70	200	3051	37.822	2.000	0.211	1.336
ID660278	660278	None	49.014	50.760	48.831	0	181	181	2	1	-10921639	121.381	121	58	200	2549	36.132	2.000	0.122	0.731
ID660279	660279	165	68.710	26.236	50.132	0	181	181	2	1	-10921639	197.143	223	98	255	4140	57.102	7.600	0.157	0.938
ID660276	660276	198	51.271	40.174	46.331	0	181	181	2	1	-10921639	155.714	153	94	227	3270	36.231	2.000	0.133	1.008
ID660277	660277	176	48.192	35.466	49.304	0	181	181	2	1	-10921639	203.952	204	164	255	4283	29.686	7.600	0.108	1.338
ID660298	660298	194	62.872	43.365	40.119	0	182	182	2	1	-10921639	161.143	156	90	255	3384	44.681	2.000	0.154	0.960
ID660299	660299	170	73.293	51.283	41.204	0	182	182	2	1	-10921639	158.905	145	102	243	3337	41.063	4.800	0.228	1.438
ID660296	660296	189	45.594	68.129	36.846	0	182	182	2	1	-10921639	115.571	105	74	207	2427	33.301	6.385	0.120	0.743
ID660297	660297	148	91.264	22.428	39.830	0	182	182	2	1	-10921639	148.000	125	78	255	3108	58.630	2.000	0.253	1.018
ID660302	660302	198	37.439	41.263	45.591	0	182	182	2	1	-10921639	158.762	153	121	211	3334	30.427	4.800	0.120	1.114
ID660303	660303	176	59.570	35.626	48.768	0	182	182	2	1	-10921639	206.238	207	133	255	4331	39.215	7.600	0.132	1.230
ID660300	660300	180	53.284	30.103	43.392	0	182	182	2	1	-10921639	167.476	164	86	243	3517	44.332	2.000	0.117	0.788
ID660301	660301	197	37.081	55.427	45.010	0	182	182	2	1	-10921639	117.381	113	78	180	2465	28.104	2.000	0.098	0.748
ID660290	660290	179	84.314	22.980	29.086	0	182	182	2	1	-10921639	139.857	117	94	243	2937	48.055	2.000	0.258	1.195
ID660291	660291	185	61.952	61.507	31.678	0	182	182	2	1	-10921639	150.095	145	98	223	3152	34.408	4.800	0.202	1.469
ID660288	660288	163	58.135	41.211	25.276	0	182	182	2	1	-10921639	190.048	200	98	255	3991	41.756	7.600	0.140	1.119
ID660289	660289	None	40.325	8.957	27.034	0	182	182	2	1	-10921639	98.619	94	66	184	2071	26.856	2.000	0.143	0.920
ID660294	660294	187	54.797	36.013	35.117	0	182	182	2	1	-10921639	225.286	235	153	255	4731	29.675	2.000	0.122	1.645
ID660295	660295	199	40.417	57.135	36.821	0	182	182	2	1	-10921639	88.000	78	51	172	1848	29.582	2.000	0.152	0.785
ID660292	660292	190	42.034	77.551	31.621	0	182	182	2	1	-10921639	110.762	109	51	164	2326	31.354	2.000	0.158	0.962
ID660293	660293	171	47.596	32.206	33.686	0	182	182	2	1	-10921639	149.524	141	70	255	3140	49.734	2.000	0.065	0.368
ID660306	660306	200	45.438	16.034	51.551	0	182	182	2	1	-10921639	97.143	86	43	188	2040	34.725	7.600	0.153	0.743
ID660307	660307	193	61.720	31.441	52.439	0	182	182	2	1	-10921639	200.143	204	109	255	4203	43.042	2.000	0.141	1.146
ID660304	660304	165	69.704	26.017	50.026	0	182	182	2	1	-10921639	204.381	211	113	255	4292	46.617	7.600	0.177	1.321
ID660305	660305	None	44.205	55.911	51.362	0	182	182	2	1	-10921639	147.143	145	78	255	3090	41.555	2.000	0.085	0.557
ID660310	660310	None	46.669	46.966	60.302	0	182	182	2	1	-10921639	109.048	105	47	180	2290	34.257	2.000	0.173	0.938
ID660308	660308	153	66.258	57.061	55.331	0	182	182	2	1	-10921639	183.000	180	121	255	3843	37.992	2.000	0.183	1.492
ID660309	660309	191	48.334	36.188	55.851	0	182	182	2	1	-10921639	135.619	133	58	255	2848	49.713	7.600	0.109	0.535
ID660286	660286	196	37.471	50.399	24.124	0	182	182	2	1	-10921639	158.333	156	117	204	3325	25.455	6.334	0.109	1.226
ID660287	660287	169	41.973	54.405	23.857	0	182	182	2	1	-10921639	146.524	145	90	211	3077	30.662	6.291	0.114	0.980
ID660285	660285	195	49.697	43.682	23.329	0	182	182	2	1	-10921639	180.476	188	117	255	3790	41.274	7.600	0.098	0.782
ID660378	660378	None	38.186	18.375	35.954	0	183	183	2	1	-10921639	100.571	90	66	184	2112	31.448	2.000	0.124	0.704
ID660379	660379	187	52.239	36.612	36.437	0	183	183	2	1	-10921639	226.714	231	172	255	4761	29.910	4.800	0.133	1.776
ID660376	660376	185	63.984	61.374	31.512	0	183	183	2	1	-10921639	142.095	129	66	251	2984	46.514	2.000	0.182	0.941
ID660377	660377	171	54.653	32.216	33.677	0	183	183	2	1	-10921639	150.333	129	82	255	3157	52.943	2.000	0.082	0.431
ID660382	660382	148	94.320	22.256	39.836	0	183	183	2	1	-10921639	150.667	141	82	255	3164	59.468	2.000	0.271	1.080
ID660383	660383	194	39.520	43.028	40.038	0	183	183	2	1	-10921639	138.571	137	78	188	2910	32.066	2.000	0.093	0.736
ID660380	660380	199	36.130	57.133	36.986	0	183	183	2	1	-10921639	91.476	90	58	180	1921	29.252	2.000	0.109	0.615
ID660381	660381	189	54.903	68.178	36.874	0	183	183	2	1	-10921639	116.667	109	78	207	2450	35.736	2.000	0.172	0.959
ID660370	660370	204	47.778	53.294	15.421	0	183	183	2	1	-10921639	111.048	105	51	188	2332	40.370	2.000	0.137	0.663
ID660371	660371	195	47.522	43.502	23.925	0	183	183	2	1	-10921639	166.714	168	70	211	3501	37.578	3.200	0.134	1.047
ID660374	660374	179	92.163	23.091	28.880	0	183	183	2	1	-10921639	160.238	137	94	255	3365	51.864	2.000	0.253	1.249
ID660375	660375	190	43.605	76.822	31.208	0	183	183	2	1	-10921639	109.381	105	70	176	2297	26.960	2.000	0.155	1.090
ID660372	660372	169	47.093	54.789	23.672	0	183	183	2	1	-10921639	136.381	129	51	207	2864	43.911	2.000	0.136	0.745
ID660373	660373	163	40.817	41.037	26.690	0	183	183	2	1	-10921639	151.619	160	90	200	3184	35.484	2.000	0.109	0.838
ID660394	660394	191	52.839	36.878	56.128	0	183	183	2	1	-10921639	141.000	129	78	231	2961	39.959	6.326	0.160	0.974
ID660395	660395	201	59.345	51.978	57.815	0	183	183	2	1	-10921639	138.524	121	86	239	2909	42.525	2.000	0.148	0.842
ID660392	660392	202	42.299	45.736	52.486	0	183	183	2	1	-10921639	112.000	102	66	176	2352	31.958	2.000	0.144	0.883
ID660393	660393	153	71.028	56.995	54.999	0	183	183	2	1	-10921639	189.571	192	121	255	3981	36.716	4.800	0.197	1.703
ID660386	660386	180	44.741	29.817	43.786	0	183	183	2	1	-10921639	179.381	176	129	235	3767	31.088	7.600	0.092	0.969
ID660387	660387	176	62.051	35.869	48.360	0	183	183	2	1	-10921639	194.429	192	102	255	4083	42.606	7.600	0.135	1.084
ID660384	660384	170	59.343	50.827	41.792	0	183	183	2	1	-10921639	140.524	141	78	219	2951	34.757	2.000	0.200	1.348
ID660385	660385	None	35.820	38.474	42.793	0	183	183	2	1	-10921639	164.000	156	109	239	3444	35.449	2.000	0.070	0.608
ID660390	660390	200	35.990	16.440	51.633	0	183	183	2	1	-10921639	102.857	98	62	164	2160	30.480	7.600	0.144	0.852
ID660391	660391	193	68.638	31.962	52.374	0	183	183	2	1	-10921639	203.857	211	153	255	4281	37.216	3.200	0.162	1.527
ID660388	660388	203	35.039	51.265	49.163	0	183	183	2	1	-10921639	113.238	102	78	184	2378	33.018	3.200	0.095	0.596
ID660389	660389	165	70.662	26.281	50.324	0	183	183	2	1	-10921639	201.905	215	98	255	4240	53.028	7.600	0.180	1.159
ID660314	660314	179	85.915	23.746	28.845	0	184	184	2	1	-10921639	138.857	125	58	255	2916	54.309	2.000	0.251	1.027
ID660315	660315	None	39.869	62.816	30.961	0	184	184	2	1	-10921639	146.048	137	94	215	3067	32.783	4.800	0.172	1.309
ID660312	660312	169	47.788	54.706	21.195	0	184	184	2	1	-10921639	140.714	125	90	235	2955	39.113	2.000	0.092	0.605
ID660313	660313	163	53.049	41.583	24.942	0	184	184	2	1	-10921639	183.429	184	121	255	3852	29.718	6.323	0.144	1.558
ID660318	660318	171	57.652	32.275	33.862	0	184	184	2	1	-10921639	160.810	145	82	255	3377	53.936	2.000	0.098	0.530
ID660319	660319	207	49.302	36.155	34.265	0	184	184	2	1	-10921639	226.190	247	145	255	4750	36.958	4.800	0.100	1.108
ID660316	660316	190	49.115	77.118	31.273	0	184	184	2	1	-10921639	116.095	109	82	172	2438	28.869	2.000	0.193	1.299
ID660317	660317	185	48.380	60.984	31.636	0	184	184	2	1	-10921639	127.143	133	66	211	2670	39.869	7.600	0.132	0.743
ID660311	660311	204	43.220	53.568	15.889	0	184	184	2	1	-10921639	128.048	129	82	215	2689	33.467	2.000	0.111	0.766
ID660330	660330	200	41.301	16.693	51.463	0	184	184	2	1	-10921639	105.810	102	62	188	2222	32.335	2.000	0.156	0.883
ID660331	660331	193	64.275	31.412	52.374	0	184	184	2	1	-10921639	212.000	223	113	255	4452	43.451	2.000	0.155	1.309
ID660328	660328	165	60.054	26.889	48.962	0	184	184	2	1	-10921639	208.381	207	117	255	4376	44.341	4.800	0.143	1.175
ID660329	660329	203	40.428	50.995	48.643	0	184	184	2	1	-10921639	127.333	121	86	196	2674	31.886	2.000	0.105	0.761
ID660334	660334	153	61.607	56.858	54.248	0	184	184	2	1	-10921639	205.810	207	137	255	4322	39.335	4.800	0.165	1.483
ID660335	660335	205	47.625	19.080	54.953	0	184	184	2	1	-10921639	120.238	117	74	196	2525	35.161	7.600	0.166	0.974
ID660332	660332	206	53.248	56.163	52.353	0	184	184	2	1	-10921639	186.048	180	121	255	3907	43.501	2.000	0.130	0.983
ID660333	660333	202	37.852	45.751	52.697	0	184	184	2	1	-10921639	110.952	98	66	176	2330	32.327	2.000	0.123	0.752
ID660322	660322	199	38.418	57.082	36.995	0	184	184	2	1	-10921639	90.857	86	54	164	1908	27.922	2.000	0.131	0.756
ID660323	660323	148	98.211	22.207	39.772	0	184	184	2	1	-10921639	159.381	153	82	255	3347	63.023	2.000	0.262	1.051
ID660320	660320	189	56.258	68.077	36.439	0	184	184	2	1	-10921639	121.381	109	58	200	2549	36.226	2.000	0.190	1.071
ID660321	660321	187	47.773	36.129	36.821	0	184	184	2	1	-10921639	233.810	251	164	255	4910	26.972	4.800	0.112	1.746
[truncated: 1,379 more rows]
