# Supplementary material for: Progressive enhancement of kinetic proofreading in T cell antigen discrimination from receptor activation to DAG generation
Source: eLife. 2022 Sep 20;11:e75263. doi: 10.7554/eLife.75263 (PMC9536835; doi:10.7554/eLife.75263)
Supplement: Figure 5—source data 1. — Each data table is the TrackMate ‘spot-statistics’ output of one cell over four cycles of blue-light illumination (frames 0–40, 100–140, 200–240, and 300–340, with 3 s interval between frames). We calculated the lifetime of TrackIDs that existed at the start of each period of blue-light illumination that did not last for the full period and fit the resulting lifetime distributions using custom Python scripts available at https://github.com/dbritain/KP-paper (copy archived at swh:1:rev:167fa456901903740f0f3ee6a3e5324bc45207ea, Britain, 2022). [file elife-75263-fig5-data1.zip › Fig5SourceData/LOV/lov2/r2/lov2.csv]

Label	ID	TRACK_ID	QUALITY	POSITION_X	POSITION_Y	POSITION_Z	POSITION_T	FRAME	RADIUS	VISIBILITY	MANUAL_COLOR	MEAN_INTENSITY	MEDIAN_INTENSITY	MIN_INTENSITY	MAX_INTENSITY	TOTAL_INTENSITY	STANDARD_DEVIATION	ESTIMATED_DIAMETER	CONTRAST	SNR
ID668494	668494	None	35.093	54.450	4.539	0	0	0	2	1	-10921639	154.286	150	105	240	3240	40.289	2.000	0.055	0.401
ID668495	668495	None	45.428	36.001	10.690	0	0	0	2	1	-10921639	195.000	180	150	255	4095	36.742	2.000	0.075	0.740
ID668493	668493	None	35.197	66.004	3.132	0	0	0	2	1	-10921639	191.429	195	150	255	4020	26.370	2.000	0.084	1.121
ID668512	668512	None	42.698	39.396	51.706	0	0	0	2	1	-10921639	178.571	165	120	255	3750	35.466	2.000	0.102	0.929
ID668506	668506	None	40.661	50.775	39.509	0	0	0	2	1	-10921639	157.857	165	75	240	3315	37.834	2.000	0.093	0.712
ID668507	668507	0	55.114	21.197	44.090	0	0	0	2	1	-10921639	189.286	195	105	255	3975	43.854	6.200	0.143	1.081
ID668504	668504	None	42.362	45.130	35.018	0	0	0	2	1	-10921639	160.714	165	105	240	3375	34.579	4.800	0.113	0.942
ID668505	668505	None	39.396	20.685	37.716	0	0	0	2	1	-10921639	177.143	180	105	255	3720	39.861	7.600	0.066	0.548
ID668510	668510	1	47.242	51.680	50.175	0	0	0	2	1	-10921639	189.286	180	105	255	3975	44.617	4.800	0.092	0.712
ID668511	668511	2	43.221	30.489	50.557	0	0	0	2	1	-10921639	160.714	150	75	240	3375	44.280	4.800	0.144	0.912
ID668508	668508	None	48.376	62.454	46.358	0	0	0	2	1	-10921639	167.857	165	75	225	3525	36.931	6.060	0.146	1.160
ID668509	668509	None	37.992	28.309	50.333	0	0	0	2	1	-10921639	158.571	150	105	240	3330	36.302	6.104	0.103	0.813
ID668498	668498	None	40.093	43.469	21.994	0	0	0	2	1	-10921639	230.000	255	120	255	4830	40.620	3.200	0.071	0.746
ID668499	668499	3	44.021	31.715	22.662	0	0	0	2	1	-10921639	192.857	210	90	255	4050	54.143	2.000	0.069	0.463
ID668496	668496	None	36.854	26.976	11.953	0	0	0	2	1	-10921639	181.429	180	120	240	3810	35.782	4.800	0.095	0.878
ID668497	668497	None	35.284	18.258	19.001	0	0	0	2	1	-10921639	149.286	150	105	210	3135	27.852	4.800	0.109	1.051
ID668502	668502	None	61.717	51.203	28.634	0	0	0	2	1	-10921639	166.429	165	75	255	3495	54.889	2.000	0.128	0.686
ID668503	668503	None	39.854	21.928	31.332	0	0	0	2	1	-10921639	157.857	150	60	240	3315	45.896	2.000	0.041	0.273
ID668500	668500	4	44.436	46.847	24.822	0	0	0	2	1	-10921639	235.000	255	120	255	4935	34.641	7.600	0.103	1.272
ID668501	668501	None	35.120	22.746	26.114	0	0	0	2	1	-10921639	182.143	180	105	240	3825	35.269	2.000	0.076	0.725
ID668522	668522	0	43.088	21.833	44.255	0	1	1	2	1	-10921639	162.857	165	120	225	3420	31.566	7.600	0.116	1.071
ID668523	668523	2	37.429	31.168	50.727	0	1	1	2	1	-10921639	150.714	165	90	195	3165	35.647	7.600	0.113	0.862
ID668520	668520	4	54.971	45.916	23.847	0	1	1	2	1	-10921639	231.429	255	135	255	4860	35.360	4.800	0.128	1.481
ID668521	668521	None	39.030	44.918	40.268	0	1	1	2	1	-10921639	145.714	150	60	240	3060	44.025	2.000	0.098	0.591
ID668524	668524	1	37.375	50.635	51.092	0	1	1	2	1	-10921639	165.000	165	75	225	3465	41.893	2.000	0.089	0.642
ID668514	668514	None	41.790	54.000	0.000	0	1	1	2	1	-10921639	162.381	150	105	240	3410	45.878	2.000	0.093	0.601
ID668515	668515	None	49.559	61.852	5.926	0	1	1	2	1	-10921639	155.714	150	75	255	3270	41.752	2.000	0.104	0.706
ID668513	668513	None	42.888	45.000	0.000	0	1	1	2	1	-10921639	162.000	165	75	210	3402	35.456	2.000	0.122	0.997
ID668518	668518	None	36.835	37.924	16.212	0	1	1	2	1	-10921639	226.429	225	165	255	4755	26.793	4.800	0.072	1.138
ID668519	668519	3	37.328	31.419	20.209	0	1	1	2	1	-10921639	227.857	225	180	255	4785	26.673	6.369	0.086	1.349
ID668516	668516	None	37.121	48.652	7.220	0	1	1	2	1	-10921639	170.000	165	120	225	3570	28.592	7.600	0.089	0.973
ID668517	668517	None	48.510	16.299	15.428	0	1	1	2	1	-10921639	123.571	105	75	225	2595	43.964	2.000	0.150	0.735
ID668552	668552	None	40.880	36.394	56.068	0	2	2	2	1	-10921639	117.857	120	45	210	2475	41.700	7.600	0.098	0.503
ID668553	668553	None	36.561	63.694	56.566	0	2	2	2	1	-10921639	113.571	105	45	165	2385	33.058	2.000	0.121	0.741
ID668546	668546	None	39.339	69.098	39.971	0	2	2	2	1	-10921639	132.857	135	60	195	2790	37.436	2.000	0.061	0.410
ID668547	668547	0	37.345	22.190	45.096	0	2	2	2	1	-10921639	152.143	150	105	225	3195	30.845	4.800	0.086	0.779
ID668544	668544	None	35.088	19.934	29.837	0	2	2	2	1	-10921639	148.571	150	90	225	3120	33.172	2.000	0.069	0.579
ID668545	668545	None	40.284	46.190	33.896	0	2	2	2	1	-10921639	163.571	165	120	255	3435	32.831	7.600	0.067	0.623
ID668550	668550	1	41.798	51.087	50.171	0	2	2	2	1	-10921639	145.000	135	90	225	3045	40.062	2.000	0.082	0.546
ID668551	668551	None	38.629	38.695	51.119	0	2	2	2	1	-10921639	139.286	135	75	225	2925	37.091	3.200	0.084	0.579
ID668548	668548	None	35.224	60.961	46.977	0	2	2	2	1	-10921639	160.000	150	105	225	3360	32.634	2.000	0.078	0.709
ID668549	668549	2	38.517	29.718	50.409	0	2	2	2	1	-10921639	135.714	120	90	210	2850	34.033	7.600	0.120	0.857
ID668538	668538	None	49.813	36.858	10.226	0	2	2	2	1	-10921639	192.857	195	135	255	4050	36.830	2.000	0.086	0.833
ID668539	668539	None	35.375	64.235	10.232	0	2	2	2	1	-10921639	145.000	135	60	240	3045	41.170	2.000	0.046	0.311
ID668542	668542	None	36.441	20.702	24.183	0	2	2	2	1	-10921639	162.143	150	120	240	3405	32.387	2.000	0.082	0.761
ID668543	668543	None	43.900	42.794	27.835	0	2	2	2	1	-10921639	167.143	165	90	255	3510	47.264	2.000	0.048	0.323
ID668540	668540	3	37.188	32.444	18.915	0	2	2	2	1	-10921639	227.143	240	165	255	4770	29.731	2.000	0.065	0.934
ID668541	668541	5	37.210	42.741	22.046	0	2	2	2	1	-10921639	217.857	210	150	255	4575	30.967	7.600	0.059	0.778
ID668536	668536	None	44.392	32.277	52.250	0	3	3	2	1	-10921639	130.000	135	75	195	2730	35.602	2.000	0.135	0.869
ID668537	668537	None	36.219	39.037	54.177	0	3	3	2	1	-10921639	130.000	135	90	180	2730	24.799	6.017	0.114	1.071
ID668530	668530	None	37.853	34.000	0.000	0	3	3	2	1	-10921639	128.905	120	56	180	2707	33.160	2.000	0.132	0.907
ID668531	668531	None	39.618	49.000	0.000	0	3	3	2	1	-10921639	153.571	150	90	210	3225	35.636	2.000	0.096	0.756
ID668534	668534	None	42.577	45.978	40.763	0	3	3	2	1	-10921639	165.000	165	105	225	3465	36.125	3.200	0.109	0.900
ID668535	668535	None	50.542	18.532	45.217	0	3	3	2	1	-10921639	138.571	135	90	225	2910	38.215	4.800	0.168	1.042
ID668532	668532	None	38.680	29.034	11.106	0	3	3	2	1	-10921639	182.143	195	105	255	3825	41.430	7.600	0.086	0.693
ID668533	668533	5	48.189	42.305	22.057	0	3	3	2	1	-10921639	201.429	210	120	255	4230	42.578	3.200	0.100	0.863
ID668554	668554	None	42.745	59.000	0.000	0	4	4	2	1	-10921639	168.714	165	98	255	3543	40.697	3.200	0.087	0.662
ID668555	668555	None	35.975	69.423	1.685	0	4	4	2	1	-10921639	202.143	210	105	255	4245	41.248	2.000	0.059	0.546
ID668558	668558	None	47.208	73.000	40.000	0	4	4	2	1	-10921639	135.429	135	70	180	2844	33.451	3.200	0.169	1.170
ID668559	668559	None	41.549	65.236	40.763	0	4	4	2	1	-10921639	145.000	150	90	225	3045	34.964	2.000	0.083	0.635
ID668556	668556	None	35.634	32.113	12.967	0	4	4	2	1	-10921639	187.143	180	135	240	3930	36.317	2.000	0.055	0.541
ID668557	668557	5	54.175	43.026	21.709	0	4	4	2	1	-10921639	192.857	195	120	255	4050	44.569	2.000	0.083	0.660
ID668578	668578	None	35.466	50.770	5.316	0	5	5	2	1	-10921639	170.714	180	90	240	3585	36.888	6.435	0.068	0.587
ID668579	668579	None	36.750	27.181	10.598	0	5	5	2	1	-10921639	170.714	180	105	255	3585	37.192	6.314	0.092	0.775
ID668577	668577	None	46.360	55.000	0.000	0	5	5	2	1	-10921639	169.381	165	112	255	3557	43.602	2.000	0.075	0.542
ID668582	668582	6	43.433	55.842	28.761	0	5	5	2	1	-10921639	170.000	165	120	255	3570	40.062	2.000	0.067	0.530
ID668583	668583	None	37.662	50.703	49.004	0	5	5	2	1	-10921639	137.143	135	90	210	2880	33.637	3.200	0.086	0.649
ID668580	668580	None	39.314	73.000	16.000	0	5	5	2	1	-10921639	157.429	150	98	225	3306	38.513	2.000	0.104	0.767
ID668581	668581	None	38.355	49.244	28.548	0	5	5	2	1	-10921639	180.000	165	120	255	3780	39.402	2.000	0.053	0.460
ID668570	668570	None	38.004	42.927	51.076	0	6	6	2	1	-10921639	118.571	105	75	195	2490	31.070	2.000	0.098	0.678
ID668571	668571	None	40.162	0.000	71.000	0	6	6	2	1	-10921639	79.619	75	28	165	1672	40.459	2.000	0.208	0.676
ID668568	668568	None	39.099	15.476	37.618	0	6	6	2	1	-10921639	106.429	105	30	180	2235	38.799	2.000	0.123	0.601
ID668569	668569	None	39.693	30.224	51.157	0	6	6	2	1	-10921639	135.000	135	90	195	2835	32.519	6.331	0.111	0.826
ID668572	668572	None	39.859	63.000	75.000	0	6	6	2	1	-10921639	98.571	90	56	165	2070	31.858	7.600	0.189	0.986
ID668562	668562	None	44.480	67.336	10.147	0	6	6	2	1	-10921639	189.286	180	120	255	3975	33.365	4.800	0.124	1.252
ID668563	668563	None	37.083	39.381	23.852	0	6	6	2	1	-10921639	147.857	135	75	240	3105	46.545	3.200	0.089	0.518
ID668560	668560	None	36.002	69.860	2.413	0	6	6	2	1	-10921639	189.286	195	105	240	3975	34.687	2.000	0.064	0.654
ID668561	668561	None	40.902	49.083	8.950	0	6	6	2	1	-10921639	184.286	180	120	255	3870	37.990	7.600	0.076	0.689
ID668566	668566	None	37.285	45.974	33.682	0	6	6	2	1	-10921639	172.857	180	120	240	3630	37.235	3.200	0.113	0.941
ID668567	668567	None	36.666	56.575	33.969	0	6	6	2	1	-10921639	155.000	165	60	240	3255	43.560	3.200	0.099	0.638
ID668564	668564	6	54.665	54.805	29.140	0	6	6	2	1	-10921639	190.000	195	135	255	3990	38.341	3.200	0.125	1.100
ID668565	668565	None	38.686	73.000	29.000	0	6	6	2	1	-10921639	134.476	135	75	240	2824	45.251	6.055	0.130	0.685
ID668576	668576	7	35.044	51.756	47.535	0	7	7	2	1	-10921639	142.857	135	75	210	3000	35.376	3.200	0.097	0.717
ID668574	668574	None	38.085	43.141	19.663	0	7	7	2	1	-10921639	160.714	165	105	255	3375	31.156	7.600	0.093	0.875
ID668575	668575	None	38.446	51.830	25.712	0	7	7	2	1	-10921639	153.571	150	90	255	3225	39.375	2.000	0.041	0.305
ID668573	668573	None	35.222	67.071	19.082	0	7	7	2	1	-10921639	157.857	165	75	225	3315	40.699	7.600	0.076	0.546
ID668594	668594	None	35.745	37.128	53.440	0	8	8	2	1	-10921639	110.000	105	45	180	2310	32.977	2.000	0.116	0.692
ID668592	668592	None	40.204	49.367	16.791	0	8	8	2	1	-10921639	172.143	165	120	255	3615	35.056	2.000	0.087	0.783
ID668593	668593	7	39.787	51.483	49.375	0	8	8	2	1	-10921639	129.286	135	45	225	2715	44.110	2.000	0.072	0.395
ID668590	668590	None	49.845	52.563	5.090	0	8	8	2	1	-10921639	185.714	180	105	255	3900	35.010	6.440	0.122	1.154
ID668591	668591	None	37.073	58.740	10.938	0	8	8	2	1	-10921639	150.000	135	105	240	3150	35.812	2.000	0.045	0.358
ID668589	668589	None	37.051	43.000	0.000	0	8	8	2	1	-10921639	160.571	168	105	255	3372	37.044	2.000	0.118	0.913
ID668528	668528	None	44.273	31.558	41.873	0	9	9	2	1	-10921639	130.000	135	75	195	2730	34.964	6.057	0.148	0.956
ID668529	668529	None	39.198	37.065	49.253	0	9	9	2	1	-10921639	126.429	120	60	195	2655	34.064	3.200	0.112	0.748
ID668526	668526	8	35.586	66.227	2.563	0	9	9	2	1	-10921639	170.000	165	90	240	3570	40.342	3.200	0.039	0.318
ID668527	668527	None	41.666	34.356	27.013	0	9	9	2	1	-10921639	137.143	135	75	210	2880	32.961	3.200	0.106	0.795
ID668525	668525	9	35.320	63.000	0.000	0	9	9	2	1	-10921639	168.667	180	90	255	3542	43.576	7.600	0.088	0.628
ID668595	668595	9	42.612	63.000	0.000	0	10	10	2	1	-10921639	174.143	165	112	255	3657	38.020	4.800	0.111	0.918
ID668598	668598	10	38.417	50.971	28.374	0	10	10	2	1	-10921639	153.571	150	105	240	3225	38.508	7.600	0.080	0.588
ID668599	668599	None	35.673	24.274	46.259	0	10	10	2	1	-10921639	90.000	90	45	180	1890	36.742	2.000	0.077	0.349
ID668596	668596	8	46.466	67.897	3.151	0	10	10	2	1	-10921639	185.714	195	135	240	3900	37.493	2.000	0.082	0.753
ID668597	668597	None	40.690	54.582	22.378	0	10	10	2	1	-10921639	159.286	165	90	225	3345	36.888	6.386	0.117	0.904
ID668586	668586	None	38.539	63.330	11.102	0	11	11	2	1	-10921639	169.286	165	105	240	3555	38.868	2.000	0.076	0.617
ID668587	668587	None	40.936	73.000	19.000	0	11	11	2	1	-10921639	160.952	135	112	255	3380	46.500	3.200	0.061	0.397
ID668584	668584	None	35.246	33.000	0.000	0	11	11	2	1	-10921639	157.810	150	120	210	3314	25.709	3.200	0.127	1.386
ID668585	668585	8	53.701	68.848	1.824	0	11	11	2	1	-10921639	202.143	210	135	255	4245	37.834	2.000	0.091	0.894
ID668588	668588	10	42.579	49.304	30.283	0	11	11	2	1	-10921639	158.571	165	90	225	3330	40.686	2.000	0.085	0.610
ID668602	668602	None	39.858	51.628	3.981	0	12	12	2	1	-10921639	176.429	165	120	255	3705	39.659	7.600	0.059	0.493
ID668603	668603	None	39.257	34.406	9.470	0	12	12	2	1	-10921639	150.714	165	75	225	3165	39.252	3.200	0.095	0.663
ID668600	668600	None	35.636	39.000	0.000	0	12	12	2	1	-10921639	152.810	150	98	255	3209	39.567	2.000	0.071	0.513
ID668601	668601	None	37.485	50.000	0.000	0	12	12	2	1	-10921639	192.429	182	150	255	4041	33.475	2.000	0.084	0.892
ID668606	668606	None	38.446	46.715	42.821	0	12	12	2	1	-10921639	133.571	135	75	195	2805	33.509	2.000	0.108	0.778
ID668607	668607	None	41.381	23.158	52.883	0	12	12	2	1	-10921639	101.429	105	45	165	2130	36.713	2.000	0.142	0.686
ID668604	668604	None	39.937	73.000	16.000	0	12	12	2	1	-10921639	158.143	150	98	240	3321	41.527	7.600	0.097	0.673
ID668605	668605	10	40.623	47.448	28.396	0	12	12	2	1	-10921639	163.571	165	90	225	3435	41.598	7.600	0.070	0.514
ID668608	668608	None	35.049	42.619	60.170	0	12	12	2	1	-10921639	101.429	90	60	180	2130	29.586	2.000	0.103	0.640
ID668610	668610	None	35.285	56.322	16.541	0	13	13	2	1	-10921639	151.429	150	90	225	3180	39.375	2.000	0.069	0.497
ID668611	668611	None	37.905	10.934	66.317	0	13	13	2	1	-10921639	84.286	90	30	150	1770	28.648	2.000	0.194	0.957
ID668609	668609	None	35.306	33.000	0.000	0	13	13	2	1	-10921639	113.571	105	42	180	2385	35.089	7.600	0.116	0.674
ID668632	668632	None	38.458	21.348	39.859	0	14	14	2	1	-10921639	116.429	120	60	180	2445	28.024	4.800	0.140	1.021
ID668633	668633	None	42.090	45.895	47.205	0	14	14	2	1	-10921639	120.714	120	60	210	2535	39.252	2.000	0.080	0.456
ID668630	668630	None	39.204	68.741	11.900	0	14	14	2	1	-10921639	212.143	210	150	255	4455	35.587	7.600	0.073	0.815
ID668631	668631	11	39.617	73.000	25.000	0	14	14	2	1	-10921639	155.095	150	98	255	3257	40.404	6.399	0.114	0.786
ID668629	668629	None	49.761	60.824	7.038	0	14	14	2	1	-10921639	209.286	225	120	255	4395	40.935	4.800	0.114	1.044
ID668616	668616	11	36.554	73.000	26.000	0	15	15	2	1	-10921639	148.905	135	98	225	3127	40.733	2.000	0.102	0.675
ID668617	668617	None	35.012	3.469	48.283	0	15	15	2	1	-10921639	78.571	90	30	165	1650	34.174	2.000	0.134	0.543
ID668614	668614	12	35.611	51.520	5.675	0	15	15	2	1	-10921639	164.286	165	120	255	3450	38.088	7.600	0.059	0.482
ID668615	668615	None	37.134	28.414	12.018	0	15	15	2	1	-10921639	141.429	150	60	195	2970	37.220	4.800	0.129	0.870
ID668612	668612	13	39.097	38.000	0.000	0	15	15	2	1	-10921639	156.571	150	98	255	3288	43.194	5.988	0.085	0.568
ID668613	668613	None	45.548	53.000	0.000	0	15	15	2	1	-10921639	166.286	165	75	255	3492	46.769	2.000	0.101	0.651
ID668618	668618	13	35.925	38.000	0.000	0	16	16	2	1	-10921639	146.571	135	90	225	3078	38.762	2.000	0.087	0.608
ID668619	668619	12	40.414	49.073	5.250	0	16	16	2	1	-10921639	177.857	180	120	240	3735	37.735	7.600	0.086	0.747
ID668622	668622	None	38.787	38.195	44.350	0	16	16	2	1	-10921639	128.571	120	60	180	2700	29.075	4.800	0.117	0.929
ID668623	668623	None	46.724	49.000	75.000	0	16	16	2	1	-10921639	102.857	105	56	195	2160	34.391	2.000	0.235	1.138
ID668620	668620	None	42.037	33.423	18.426	0	16	16	2	1	-10921639	157.857	150	75	240	3315	37.235	7.600	0.094	0.731
ID668621	668621	None	41.051	73.000	35.000	0	16	16	2	1	-10921639	157.190	150	105	240	3301	35.437	2.000	0.091	0.737
ID668626	668626	None	46.858	73.000	15.000	0	17	17	2	1	-10921639	201.286	210	112	255	4227	45.424	6.394	0.094	0.761
ID668627	668627	None	37.082	73.000	40.000	0	17	17	2	1	-10921639	153.524	150	90	225	3224	36.404	2.000	0.138	1.025
ID668624	668624	None	35.132	43.000	0.000	0	17	17	2	1	-10921639	156.524	150	98	255	3287	36.367	4.800	0.089	0.705
ID668625	668625	None	42.295	60.114	4.556	0	17	17	2	1	-10921639	194.286	195	105	255	4080	40.660	7.600	0.068	0.605
ID668628	668628	None	35.356	6.712	42.157	0	17	17	2	1	-10921639	91.429	90	30	150	1920	40.223	2.000	0.107	0.440
ID668650	668650	None	38.750	73.000	26.000	0	18	18	2	1	-10921639	156.286	165	90	255	3282	47.756	2.000	0.076	0.463
ID668651	668651	None	42.571	73.000	30.000	0	18	18	2	1	-10921639	134.619	135	84	240	2827	40.702	2.000	0.075	0.461
ID668648	668648	None	40.597	16.990	3.903	0	18	18	2	1	-10921639	123.571	120	75	195	2595	32.486	2.000	0.116	0.793
ID668649	668649	None	35.770	55.134	5.507	0	18	18	2	1	-10921639	173.571	165	90	240	3645	41.777	2.000	0.034	0.272
ID668652	668652	None	36.155	26.305	64.995	0	18	18	2	1	-10921639	73.571	75	30	150	1545	31.430	2.000	0.139	0.571
ID668658	668658	None	38.496	4.908	25.769	0	19	19	2	1	-10921639	77.857	60	30	150	1635	31.328	3.200	0.169	0.720
ID668656	668656	None	39.178	23.141	21.259	0	19	19	2	1	-10921639	135.714	135	75	210	2850	31.988	6.086	0.103	0.794
ID668657	668657	None	36.614	56.345	22.038	0	19	19	2	1	-10921639	139.286	135	75	225	2925	38.577	2.000	0.072	0.484
ID668654	668654	None	40.530	55.377	13.910	0	19	19	2	1	-10921639	169.286	165	105	255	3555	33.922	4.800	0.100	0.909
ID668655	668655	14	37.714	28.942	15.122	0	19	19	2	1	-10921639	155.000	150	105	225	3255	31.225	3.200	0.100	0.901
ID668653	668653	None	42.106	73.000	0.000	0	19	19	2	1	-10921639	223.667	238	182	255	4697	28.706	4.800	0.170	2.267
ID668642	668642	None	39.343	59.246	19.362	0	20	20	2	1	-10921639	145.714	150	75	225	3060	36.479	2.000	0.080	0.594
ID668643	668643	None	45.374	32.016	19.753	0	20	20	2	1	-10921639	150.000	135	90	225	3150	46.957	7.600	0.063	0.379
ID668640	668640	14	38.951	27.766	17.201	0	20	20	2	1	-10921639	159.286	150	90	225	3345	37.792	5.971	0.069	0.543
ID668641	668641	None	38.543	38.015	18.106	0	20	20	2	1	-10921639	155.000	150	105	240	3255	34.641	2.000	0.062	0.523
ID668646	668646	None	35.501	0.000	41.000	0	20	20	2	1	-10921639	80.905	75	42	150	1699	25.936	6.405	0.205	1.061
ID668647	668647	None	37.727	58.929	67.556	0	20	20	2	1	-10921639	98.571	90	30	150	2070	33.397	3.200	0.155	0.790
ID668644	668644	None	35.127	73.000	37.000	0	20	20	2	1	-10921639	126.048	120	84	210	2647	30.608	7.600	0.116	0.853
ID668645	668645	None	37.602	48.958	40.041	0	20	20	2	1	-10921639	147.143	135	105	225	3090	31.685	6.380	0.080	0.689
ID668634	668634	None	48.310	50.000	0.000	0	21	21	2	1	-10921639	202.762	210	126	255	4258	44.716	2.000	0.074	0.629
ID668635	668635	None	36.239	71.030	2.756	0	21	21	2	1	-10921639	205.000	195	150	255	4305	35.602	2.000	0.052	0.571
ID668638	668638	None	40.972	48.967	27.881	0	21	21	2	1	-10921639	160.000	150	105	210	3360	30.125	2.000	0.085	0.830
ID668639	668639	None	43.896	16.607	30.402	0	21	21	2	1	-10921639	103.571	90	45	240	2175	45.966	7.600	0.126	0.506
ID668636	668636	None	37.694	52.689	15.011	0	21	21	2	1	-10921639	142.857	150	75	195	3000	35.376	3.200	0.077	0.575
ID668637	668637	None	43.909	22.576	20.998	0	21	21	2	1	-10921639	132.143	135	75	210	2775	42.854	3.200	0.087	0.495
ID668659	668659	None	36.232	37.000	0.000	0	22	22	2	1	-10921639	160.714	150	126	210	3375	24.956	7.600	0.128	1.459
ID668662	668662	None	41.406	55.577	35.660	0	22	22	2	1	-10921639	150.000	150	90	255	3150	37.947	7.600	0.091	0.659
ID668660	668660	15	39.903	68.411	10.782	0	22	22	2	1	-10921639	205.000	210	135	255	4305	39.497	2.000	0.084	0.807
ID668661	668661	None	38.201	73.000	13.000	0	22	22	2	1	-10921639	194.810	180	120	255	4091	37.226	7.600	0.107	1.008
ID668666	668666	15	35.686	66.910	10.838	0	23	23	2	1	-10921639	172.143	150	105	255	3615	41.790	2.000	0.058	0.455
ID668667	668667	None	39.584	47.809	34.819	0	23	23	2	1	-10921639	158.571	150	105	225	3330	32.371	7.600	0.093	0.834
ID668664	668664	None	38.090	4.922	3.068	0	23	23	2	1	-10921639	93.571	90	30	195	1965	38.508	6.407	0.086	0.385
ID668665	668665	None	36.193	39.738	4.303	0	23	23	2	1	-10921639	150.000	150	105	210	3150	36.435	6.451	0.069	0.532
ID668668	668668	None	54.477	73.000	36.000	0	23	23	2	1	-10921639	146.095	135	84	225	3068	41.962	2.000	0.136	0.833
ID668669	668669	None	44.364	46.154	68.240	0	23	23	2	1	-10921639	102.143	105	45	165	2145	36.317	7.600	0.180	0.859
ID668663	668663	16	35.257	61.000	0.000	0	23	23	2	1	-10921639	194.714	195	126	255	4089	37.554	6.386	0.110	1.029
ID668674	668674	None	36.103	2.795	66.508	0	24	24	2	1	-10921639	68.571	75	15	120	1440	30.949	3.200	0.208	0.762
ID668672	668672	None	40.209	59.087	6.202	0	24	24	2	1	-10921639	177.857	165	90	255	3735	40.329	2.000	0.074	0.606
ID668673	668673	None	39.854	56.732	46.164	0	24	24	2	1	-10921639	136.429	135	75	195	2865	32.831	2.000	0.100	0.757
ID668670	668670	16	40.029	60.000	0.000	0	24	24	2	1	-10921639	191.619	210	105	255	4024	44.548	2.000	0.090	0.713
ID668671	668671	None	71.635	73.000	0.000	0	24	24	2	1	-10921639	186.333	210	112	255	3913	52.105	2.000	0.184	1.111
ID668675	668675	None	35.639	16.742	11.048	0	25	25	2	1	-10921639	111.429	105	60	165	2340	30.949	2.000	0.108	0.702
ID668678	668678	None	40.045	59.790	45.145	0	25	25	2	1	-10921639	145.000	135	75	195	3045	31.225	7.600	0.172	1.361
ID668679	668679	17	35.811	73.000	45.000	0	25	25	2	1	-10921639	116.810	112	60	165	2453	29.743	5.964	0.139	0.956
ID668676	668676	None	37.789	24.954	34.970	0	25	25	2	1	-10921639	120.000	120	75	180	2520	28.062	2.000	0.118	0.902
ID668677	668677	None	39.893	49.585	42.221	0	25	25	2	1	-10921639	133.571	135	75	195	2805	34.174	2.000	0.118	0.827
ID668699	668699	None	44.239	9.000	0.000	0	26	26	2	1	-10921639	117.524	120	60	180	2468	35.139	2.000	0.161	0.930
ID668702	668702	None	39.570	73.000	0.000	0	26	26	2	1	-10921639	209.048	210	140	255	4390	36.042	4.800	0.146	1.480
ID668703	668703	None	48.099	57.796	11.485	0	26	26	2	1	-10921639	166.429	165	105	255	3495	40.501	2.000	0.100	0.745
ID668700	668700	18	48.171	38.000	0.000	0	26	26	2	1	-10921639	164.857	165	98	255	3462	45.065	2.000	0.141	0.906
ID668701	668701	None	38.024	66.000	0.000	0	26	26	2	1	-10921639	201.000	195	150	255	4221	35.511	3.200	0.122	1.234
ID668706	668706	None	38.662	67.280	29.044	0	26	26	2	1	-10921639	148.571	150	75	210	3120	32.831	4.800	0.117	0.946
ID668707	668707	17	37.106	73.000	47.000	0	26	26	2	1	-10921639	130.905	135	90	195	2749	22.810	4.800	0.187	1.809
ID668704	668704	None	35.031	53.008	25.899	0	26	26	2	1	-10921639	150.000	150	90	225	3150	33.875	4.800	0.095	0.766
ID668705	668705	None	50.502	39.032	28.022	0	26	26	2	1	-10921639	139.286	135	75	225	2925	38.285	2.000	0.149	0.945
ID668708	668708	None	39.708	63.202	57.393	0	26	26	2	1	-10921639	102.857	105	30	195	2160	40.883	2.000	0.072	0.337
ID668682	668682	None	41.212	34.414	4.494	0	27	27	2	1	-10921639	152.857	150	75	240	3210	45.154	2.000	0.098	0.603
ID668683	668683	None	50.356	64.036	4.436	0	27	27	2	1	-10921639	220.714	240	135	255	4635	38.577	4.800	0.109	1.128
ID668680	668680	18	41.042	40.000	0.000	0	27	27	2	1	-10921639	146.857	150	98	240	3084	43.362	2.000	0.125	0.752
ID668681	668681	None	38.377	57.000	0.000	0	27	27	2	1	-10921639	203.190	195	165	255	4267	31.728	4.800	0.144	1.616
ID668686	668686	None	37.601	65.749	39.618	0	27	27	2	1	-10921639	135.000	135	75	210	2835	38.536	4.800	0.122	0.762
ID668684	668684	None	40.852	55.009	6.958	0	27	27	2	1	-10921639	178.571	165	135	255	3750	35.782	2.000	0.125	1.113
ID668685	668685	None	37.904	45.504	14.956	0	27	27	2	1	-10921639	159.286	165	90	240	3345	38.382	4.800	0.133	0.975
ID668690	668690	None	35.076	73.000	36.000	0	28	28	2	1	-10921639	115.619	112	42	225	2428	46.632	7.600	0.081	0.372
ID668691	668691	None	40.909	0.000	47.000	0	28	28	2	1	-10921639	70.095	75	28	120	1472	32.871	2.000	0.272	0.912
ID668688	668688	None	35.131	0.000	24.000	0	28	28	2	1	-10921639	61.667	45	30	165	1295	32.117	2.000	0.157	0.520
ID668689	668689	None	37.468	58.000	35.000	0	28	28	2	1	-10921639	152.857	150	105	225	3210	34.734	3.200	0.094	0.757
ID668687	668687	None	44.751	41.159	7.818	0	28	28	2	1	-10921639	168.571	165	120	225	3540	31.430	2.000	0.142	1.337
ID668692	668692	None	35.221	30.392	48.783	0	28	28	2	1	-10921639	111.429	120	45	180	2340	34.393	2.000	0.164	0.914
ID668698	668698	None	37.294	42.158	57.653	0	29	29	2	1	-10921639	114.286	120	60	165	2400	30.915	2.000	0.149	0.957
ID668696	668696	None	40.658	11.803	39.216	0	29	29	2	1	-10921639	90.000	90	30	195	1890	34.533	2.000	0.145	0.661
ID668697	668697	None	38.664	57.060	48.124	0	29	29	2	1	-10921639	127.143	135	60	210	2670	36.317	6.412	0.094	0.601
ID668694	668694	None	42.582	70.390	10.906	0	29	29	2	1	-10921639	202.857	195	135	255	4260	35.376	3.200	0.074	0.787
ID668695	668695	None	43.921	46.353	33.376	0	29	29	2	1	-10921639	145.714	150	75	225	3060	37.393	2.000	0.101	0.713
ID668693	668693	None	35.316	73.000	0.000	0	29	29	2	1	-10921639	161.571	165	84	225	3393	44.355	5.940	0.103	0.682
ID668730	668730	None	35.752	12.000	0.000	0	30	30	2	1	-10921639	113.524	135	70	165	2384	32.875	2.000	0.137	0.831
ID668731	668731	None	39.336	64.254	24.919	0	30	30	2	1	-10921639	146.429	150	75	210	3075	36.095	2.000	0.093	0.689
ID668732	668732	None	35.851	37.017	64.396	0	30	30	2	1	-10921639	85.000	75	45	165	1785	33.985	2.000	0.101	0.460
ID668712	668712	None	37.265	35.078	29.282	0	31	31	2	1	-10921639	137.857	135	75	180	2895	27.091	4.800	0.111	1.017
ID668713	668713	None	38.036	58.988	65.688	0	31	31	2	1	-10921639	102.857	105	45	180	2160	37.735	2.000	0.131	0.631
ID668710	668710	None	42.866	73.000	16.000	0	31	31	2	1	-10921639	179.048	180	90	255	3760	48.741	7.600	0.106	0.702
ID668711	668711	None	46.983	35.720	20.634	0	31	31	2	1	-10921639	132.857	120	75	225	2790	47.026	2.000	0.129	0.646
ID668709	668709	None	35.655	25.582	11.549	0	31	31	2	1	-10921639	145.000	135	90	240	3045	34.315	6.009	0.088	0.683
ID668714	668714	None	35.614	36.730	1.984	0	32	32	2	1	-10921639	162.857	150	105	225	3420	38.327	2.000	0.067	0.535
ID668715	668715	None	39.423	54.936	4.963	0	32	32	2	1	-10921639	195.000	195	135	255	4095	32.519	4.800	0.120	1.288
ID668718	668718	None	39.854	60.071	33.836	0	32	32	2	1	-10921639	135.714	135	90	240	2850	36.273	4.800	0.100	0.683
ID668716	668716	None	35.944	66.715	9.905	0	32	32	2	1	-10921639	154.286	150	75	255	3240	42.728	6.472	0.051	0.349
ID668717	668717	None	35.398	33.640	17.511	0	32	32	2	1	-10921639	130.714	120	60	255	2745	48.174	7.600	0.021	0.112
ID668746	668746	None	35.233	21.141	27.973	0	33	33	2	1	-10921639	111.429	105	60	180	2340	30.584	3.200	0.112	0.731
ID668747	668747	None	35.814	57.962	38.240	0	33	33	2	1	-10921639	123.571	120	60	195	2595	35.782	7.600	0.070	0.449
ID668744	668744	None	43.780	41.018	15.893	0	33	33	2	1	-10921639	180.714	180	120	255	3795	34.033	7.600	0.109	1.040
ID668745	668745	None	35.383	54.855	21.842	0	33	33	2	1	-10921639	142.857	135	75	225	3000	40.422	3.200	0.078	0.511
ID668748	668748	None	35.385	22.086	68.798	0	33	33	2	1	-10921639	78.571	75	45	165	1650	28.024	2.000	0.155	0.752
ID668742	668742	None	40.088	73.000	7.000	0	33	33	2	1	-10921639	195.190	195	135	255	4099	33.446	4.800	0.137	1.410
ID668743	668743	None	37.927	48.268	14.034	0	33	33	2	1	-10921639	150.714	135	90	255	3165	47.783	3.200	0.050	0.303
ID668740	668740	None	39.567	65.000	0.000	0	33	33	2	1	-10921639	211.571	210	180	255	4443	24.903	6.353	0.124	1.876
ID668741	668741	None	36.245	3.122	4.068	0	33	33	2	1	-10921639	105.714	105	60	180	2220	31.988	2.000	0.105	0.628
ID668728	668728	None	43.509	73.000	38.000	0	34	34	2	1	-10921639	141.143	126	70	255	2964	47.161	6.401	0.128	0.681
ID668729	668729	None	36.274	34.128	43.140	0	34	34	2	1	-10921639	112.143	105	60	195	2355	31.685	2.000	0.098	0.630
ID668719	668719	None	41.859	6.000	0.000	0	34	34	2	1	-10921639	105.429	105	60	195	2214	30.857	4.800	0.164	0.962
ID668722	668722	None	35.003	44.132	6.561	0	34	34	2	1	-10921639	159.286	165	105	240	3345	37.192	7.600	0.086	0.678
ID668723	668723	None	36.119	38.183	7.570	0	34	34	2	1	-10921639	142.143	135	90	225	2985	38.130	2.000	0.098	0.663
ID668720	668720	None	35.287	27.000	0.000	0	34	34	2	1	-10921639	132.238	135	90	180	2777	24.327	3.200	0.142	1.355
ID668721	668721	None	48.305	39.000	0.000	0	34	34	2	1	-10921639	143.762	140	90	255	3019	39.494	7.600	0.124	0.803
ID668726	668726	None	37.158	27.857	31.145	0	34	34	2	1	-10921639	113.571	105	60	210	2385	37.820	7.600	0.064	0.359
ID668727	668727	None	35.271	67.006	35.906	0	34	34	2	1	-10921639	130.714	135	75	195	2745	34.252	2.000	0.076	0.541
ID668724	668724	19	46.345	65.533	8.892	0	34	34	2	1	-10921639	181.429	180	105	255	3810	39.375	2.000	0.079	0.671
ID668725	668725	None	43.000	61.134	26.324	0	34	34	2	1	-10921639	137.143	135	75	195	2880	31.921	7.600	0.113	0.870
ID668734	668734	19	38.689	63.491	8.420	0	35	35	2	1	-10921639	182.857	165	105	255	3840	41.248	4.000	0.075	0.615
ID668735	668735	None	35.431	33.269	19.719	0	35	35	2	1	-10921639	149.286	150	75	225	3135	33.026	3.200	0.069	0.584
ID668733	668733	None	36.704	27.970	3.881	0	35	35	2	1	-10921639	125.000	120	75	195	2625	36.228	2.000	0.078	0.500
ID668738	668738	None	38.688	39.646	40.811	0	35	35	2	1	-10921639	125.714	120	75	195	2640	35.647	3.200	0.115	0.730
ID668739	668739	None	35.743	46.970	40.842	0	35	35	2	1	-10921639	118.571	120	60	195	2490	34.174	2.000	0.125	0.772
ID668736	668736	20	45.268	47.187	33.001	0	35	35	2	1	-10921639	157.857	165	105	240	3315	38.130	2.000	0.093	0.706
ID668737	668737	None	35.503	19.462	41.068	0	35	35	2	1	-10921639	95.000	105	45	165	1995	33.653	2.000	0.122	0.613
ID668752	668752	None	40.296	43.861	27.253	0	36	36	2	1	-10921639	161.429	150	105	255	3390	44.725	2.000	0.073	0.493
ID668753	668753	20	50.913	46.845	34.167	0	36	36	2	1	-10921639	151.429	135	90	225	3180	43.964	7.600	0.120	0.736
ID668750	668750	None	38.728	43.277	6.545	0	36	36	2	1	-10921639	154.286	165	90	225	3240	38.577	2.000	0.088	0.646
ID668751	668751	None	36.171	67.596	10.224	0	36	36	2	1	-10921639	182.857	180	120	255	3840	33.748	4.800	0.064	0.650
ID668749	668749	None	40.328	0.000	3.000	0	36	36	2	1	-10921639	91.476	90	45	180	1921	37.833	2.000	0.168	0.697
ID668758	668758	None	37.928	58.194	33.827	0	37	37	2	1	-10921639	143.571	120	90	210	3015	37.220	2.000	0.080	0.575
ID668757	668757	None	40.040	25.970	13.733	0	37	37	2	1	-10921639	141.429	135	90	210	2970	35.041	7.600	0.081	0.603
ID668778	668778	None	38.675	53.872	33.174	0	38	38	2	1	-10921639	162.857	165	120	225	3420	32.618	3.200	0.109	0.979
ID668779	668779	None	38.219	54.994	38.064	0	38	38	2	1	-10921639	145.000	135	90	255	3045	35.917	2.000	0.078	0.583
ID668776	668776	None	35.172	68.108	27.441	0	38	38	2	1	-10921639	139.286	135	105	195	2925	29.295	4.800	0.102	0.882
ID668771	668771	None	39.717	54.710	6.985	0	38	38	2	1	-10921639	160.714	150	105	255	3375	43.769	2.000	0.057	0.395
ID668769	668769	None	39.074	62.655	2.447	0	38	38	2	1	-10921639	187.857	195	120	255	3945	37.536	2.000	0.044	0.419
ID668774	668774	None	38.349	73.000	15.000	0	38	38	2	1	-10921639	178.476	180	126	240	3748	31.968	6.017	0.094	0.962
ID668772	668772	None	38.662	6.211	15.111	0	38	38	2	1	-10921639	92.143	90	45	180	1935	33.301	2.000	0.113	0.562
ID668762	668762	None	35.199	43.237	25.324	0	39	39	2	1	-10921639	155.000	150	90	240	3255	38.341	2.000	0.062	0.473
ID668760	668760	None	37.239	44.527	19.366	0	39	39	2	1	-10921639	150.000	150	75	255	3150	49.975	2.000	0.064	0.363
ID668761	668761	None	48.376	57.689	21.098	0	39	39	2	1	-10921639	135.714	135	60	240	2850	45.119	3.200	0.100	0.549
ID668759	668759	None	35.789	50.319	6.087	0	39	39	2	1	-10921639	155.000	150	90	240	3255	37.749	7.600	0.055	0.430
ID668754	668754	None	39.081	43.587	4.231	0	40	40	2	1	-10921639	182.143	180	135	255	3825	33.970	3.200	0.092	0.900
ID668755	668755	21	36.657	66.502	11.271	0	40	40	2	1	-10921639	175.714	180	120	255	3690	31.870	4.800	0.085	0.866
ID668756	668756	None	39.350	50.976	37.839	0	40	40	2	1	-10921639	143.571	150	60	210	3015	42.046	2.000	0.069	0.442
ID668763	668763	None	37.344	57.574	5.785	0	41	41	2	1	-10921639	173.571	180	105	255	3645	38.992	2.000	0.061	0.508
ID668766	668766	None	36.288	70.333	24.331	0	41	41	2	1	-10921639	152.857	150	75	255	3210	49.663	2.000	0.051	0.297
ID668767	668767	None	35.232	57.563	48.966	0	41	41	2	1	-10921639	115.714	120	75	180	2430	32.221	3.200	0.118	0.759
ID668764	668764	21	42.055	66.674	9.405	0	41	41	2	1	-10921639	190.000	195	120	255	3990	43.301	4.000	0.091	0.729
ID668765	668765	None	46.901	73.000	14.000	0	41	41	2	1	-10921639	202.286	210	105	255	4248	37.169	6.331	0.137	1.310
ID668782	668782	22	35.146	46.930	34.957	0	42	42	2	1	-10921639	145.000	135	60	210	3045	38.633	2.000	0.075	0.526
ID668783	668783	None	49.889	73.000	43.000	0	42	42	2	1	-10921639	117.667	120	75	240	2471	41.915	2.000	0.137	0.678
ID668780	668780	23	51.740	60.000	0.000	0	42	42	2	1	-10921639	182.000	180	120	255	3822	40.581	2.000	0.111	0.897
ID668781	668781	None	41.142	33.677	4.322	0	42	42	2	1	-10921639	170.714	165	90	255	3585	43.078	7.600	0.084	0.611
ID668770	668770	None	40.499	45.700	2.519	0	43	43	2	1	-10921639	175.714	165	120	255	3690	38.285	6.327	0.079	0.672
ID668768	668768	23	43.579	58.000	0.000	0	43	43	2	1	-10921639	174.190	180	126	255	3658	33.784	4.800	0.124	1.134
ID668777	668777	22	37.244	46.511	34.313	0	43	43	2	1	-10921639	140.714	150	75	240	2955	41.752	2.000	0.062	0.391
ID668775	668775	24	35.933	25.333	22.537	0	43	43	2	1	-10921639	122.857	135	45	195	2580	45.154	6.449	0.072	0.368
ID668773	668773	None	39.392	44.707	8.622	0	43	43	2	1	-10921639	162.143	165	90	225	3405	40.975	2.000	0.096	0.693
ID668792	668792	None	38.394	46.136	68.277	0	44	44	2	1	-10921639	101.429	90	60	180	2130	30.706	2.000	0.120	0.708
ID668786	668786	None	35.246	52.035	10.714	0	44	44	2	1	-10921639	155.714	150	90	225	3270	33.700	7.600	0.084	0.717
ID668787	668787	None	38.419	73.000	15.000	0	44	44	2	1	-10921639	206.571	210	135	255	4338	37.423	3.200	0.092	0.930
ID668784	668784	None	40.510	35.000	0.000	0	44	44	2	1	-10921639	164.952	150	105	255	3464	42.096	3.200	0.121	0.844
ID668785	668785	None	36.036	28.762	3.460	0	44	44	2	1	-10921639	124.286	120	60	225	2610	35.857	2.000	0.078	0.503
ID668790	668790	22	36.516	47.650	37.010	0	44	44	2	1	-10921639	132.143	135	75	180	2775	36.006	7.600	0.059	0.407
ID668791	668791	None	43.466	60.677	45.262	0	44	44	2	1	-10921639	150.000	135	75	240	3150	41.079	7.600	0.116	0.761
ID668788	668788	24	44.763	25.340	20.119	0	44	44	2	1	-10921639	143.571	150	75	210	3015	35.991	2.000	0.116	0.829
ID668789	668789	None	38.948	62.099	35.502	0	44	44	2	1	-10921639	145.714	150	90	225	3060	35.224	2.000	0.062	0.482
ID668794	668794	None	43.098	53.582	41.698	0	45	45	2	1	-10921639	145.714	135	60	240	3060	40.567	2.000	0.090	0.595
ID668795	668795	None	37.421	3.738	69.081	0	45	45	2	1	-10921639	79.286	75	45	135	1665	28.120	6.414	0.195	0.919
ID668793	668793	None	41.200	36.020	23.452	0	45	45	2	1	-10921639	144.286	135	90	195	3030	35.010	2.000	0.101	0.756
ID668810	668810	None	36.406	61.829	17.253	0	46	46	2	1	-10921639	171.429	165	90	240	3600	35.991	2.000	0.092	0.804
ID668811	668811	None	52.233	73.000	17.000	0	46	46	2	1	-10921639	170.810	165	126	255	3587	37.969	2.000	0.137	1.085
ID668808	668808	None	38.677	35.405	3.686	0	46	46	2	1	-10921639	159.286	150	60	255	3345	42.020	7.600	0.083	0.578
ID668809	668809	None	37.453	64.445	11.096	0	46	46	2	1	-10921639	180.714	180	120	240	3795	34.362	6.006	0.066	0.648
ID668814	668814	None	35.927	66.064	40.944	0	46	46	2	1	-10921639	117.143	120	45	195	2460	37.834	2.000	0.067	0.387
ID668812	668812	None	37.332	24.803	32.057	0	46	46	2	1	-10921639	117.143	120	60	195	2460	36.626	7.600	0.121	0.690
ID668813	668813	None	36.380	47.682	33.928	0	46	46	2	1	-10921639	150.714	150	105	225	3165	29.423	6.020	0.081	0.768
ID668807	668807	25	36.318	4.000	0.000	0	46	46	2	1	-10921639	120.286	120	90	165	2526	22.461	4.800	0.188	1.692
ID668798	668798	28	36.444	64.941	8.059	0	47	47	2	1	-10921639	173.571	165	135	255	3645	36.302	2.000	0.033	0.305
ID668799	668799	None	36.567	45.961	14.083	0	47	47	2	1	-10921639	142.143	150	90	195	2985	32.038	7.600	0.112	0.896
ID668796	668796	25	40.384	4.000	0.000	0	47	47	2	1	-10921639	99.952	90	70	180	2099	26.722	4.800	0.188	1.184
ID668797	668797	None	37.055	46.000	0.000	0	47	47	2	1	-10921639	183.810	180	120	240	3860	35.263	7.600	0.111	1.042
ID668802	668802	None	39.472	0.000	22.000	0	47	47	2	1	-10921639	78.048	75	30	135	1639	33.191	3.200	0.267	0.991
ID668803	668803	29	42.542	40.234	26.106	0	47	47	2	1	-10921639	167.143	165	105	255	3510	38.619	7.600	0.103	0.808
ID668800	668800	None	35.701	60.807	13.658	0	47	47	2	1	-10921639	163.571	165	90	240	3435	38.215	3.200	0.082	0.650
ID668801	668801	None	35.390	44.981	20.061	0	47	47	2	1	-10921639	129.286	120	45	225	2715	38.382	7.600	0.058	0.372
ID668806	668806	None	44.558	47.789	67.176	0	47	47	2	1	-10921639	95.714	90	60	180	2010	35.961	2.000	0.115	0.550
ID668804	668804	None	35.638	37.171	44.744	0	47	47	2	1	-10921639	105.000	90	60	180	2205	33.541	5.995	0.114	0.643
ID668805	668805	None	57.291	58.044	47.216	0	47	47	2	1	-10921639	161.429	150	90	240	3390	43.964	6.007	0.135	0.871
ID668824	668824	None	43.304	22.952	36.822	0	48	48	2	1	-10921639	115.000	105	45	210	2415	40.896	3.200	0.112	0.565
ID668815	668815	None	43.983	28.000	0.000	0	48	48	2	1	-10921639	136.095	120	84	210	2858	34.881	2.000	0.147	1.003
ID668818	668818	28	35.518	64.911	6.102	0	48	48	2	1	-10921639	185.714	180	135	255	3900	34.033	7.600	0.071	0.719
ID668819	668819	None	35.649	73.000	10.000	0	48	48	2	1	-10921639	222.238	225	180	255	4667	28.611	7.600	0.118	1.639
ID668816	668816	None	43.905	34.000	0.000	0	48	48	2	1	-10921639	180.333	180	135	240	3787	26.284	7.600	0.161	1.901
ID668817	668817	None	39.915	49.134	4.097	0	48	48	2	1	-10921639	158.571	150	75	240	3330	41.507	2.000	0.063	0.455
ID668822	668822	29	35.648	41.060	27.373	0	48	48	2	1	-10921639	140.000	135	75	195	2940	31.937	2.000	0.116	0.910
ID668823	668823	26	37.248	46.244	34.321	0	48	48	2	1	-10921639	149.286	135	105	210	3135	35.330	3.200	0.123	0.926
ID668820	668820	27	47.626	27.818	20.492	0	48	48	2	1	-10921639	171.429	180	105	240	3600	36.917	3.200	0.123	1.021
ID668821	668821	None	39.397	35.506	22.771	0	48	48	2	1	-10921639	144.286	135	90	210	3030	32.338	5.960	0.121	0.964
ID668874	668874	None	37.636	62.110	45.069	0	49	49	2	1	-10921639	140.000	135	90	225	2940	28.592	3.200	0.090	0.809
ID668872	668872	26	37.051	47.035	34.539	0	49	49	2	1	-10921639	137.857	135	75	225	2895	39.005	2.000	0.065	0.434
ID668873	668873	None	35.792	73.000	43.000	0	49	49	2	1	-10921639	119.000	120	70	195	2499	36.486	4.000	0.175	0.972
ID668866	668866	None	35.433	4.000	0.000	0	49	49	2	1	-10921639	96.571	90	28	135	2028	36.180	2.000	0.164	0.753
ID668867	668867	None	37.823	44.000	0.000	0	49	49	2	1	-10921639	163.000	165	98	225	3423	38.110	6.359	0.101	0.787
ID668870	668870	30	52.756	37.198	26.182	0	49	49	2	1	-10921639	174.286	165	90	255	3660	44.365	3.200	0.121	0.850
ID668871	668871	None	38.488	68.156	27.006	0	49	49	2	1	-10921639	136.429	135	90	210	2865	34.826	6.359	0.088	0.633
ID668868	668868	None	42.487	50.000	0.000	0	49	49	2	1	-10921639	197.381	195	150	240	4145	26.350	4.800	0.131	1.731
ID668869	668869	27	35.119	27.773	19.429	0	49	49	2	1	-10921639	150.000	150	105	225	3150	31.105	6.422	0.076	0.683
ID668826	668826	31	40.902	56.000	0.000	0	50	50	2	1	-10921639	214.381	225	135	255	4502	35.875	4.800	0.152	1.576
ID668827	668827	None	42.056	69.108	3.076	0	50	50	2	1	-10921639	200.714	210	135	255	4215	31.988	2.000	0.090	1.038
ID668825	668825	None	38.201	34.000	0.000	0	50	50	2	1	-10921639	164.143	168	98	240	3447	35.368	7.600	0.164	1.307
ID668830	668830	32	43.874	33.240	21.912	0	50	50	2	1	-10921639	180.000	180	120	255	3780	33.204	4.800	0.106	1.035
ID668831	668831	30	40.196	38.897	28.125	0	50	50	2	1	-10921639	154.286	150	105	210	3240	28.517	3.200	0.096	0.950
ID668828	668828	None	40.028	53.294	7.930	0	50	50	2	1	-10921639	160.714	165	75	255	3375	40.844	2.000	0.044	0.331
ID668829	668829	None	38.269	37.819	9.257	0	50	50	2	1	-10921639	140.000	135	90	255	2940	41.713	7.600	0.060	0.382
ID668834	668834	33	47.684	24.026	51.894	0	50	50	2	1	-10921639	125.714	120	60	180	2640	30.178	2.000	0.191	1.339
ID668832	668832	None	37.889	22.393	37.712	0	50	50	2	1	-10921639	115.714	120	75	165	2430	26.471	4.800	0.182	1.349
ID668833	668833	None	46.636	54.104	41.195	0	50	50	2	1	-10921639	145.714	150	60	255	3060	41.118	2.000	0.101	0.648
ID668842	668842	None	39.135	60.393	39.052	0	51	51	2	1	-10921639	140.000	135	75	255	2940	39.497	7.600	0.067	0.443
ID668843	668843	None	35.604	47.285	39.713	0	51	51	2	1	-10921639	130.000	135	75	210	2730	34.315	2.000	0.112	0.765
ID668840	668840	None	38.463	46.901	29.495	0	51	51	2	1	-10921639	154.286	150	105	255	3240	34.903	2.000	0.085	0.696
ID668841	668841	None	38.139	46.865	35.340	0	51	51	2	1	-10921639	152.143	150	75	210	3195	38.619	3.200	0.112	0.792
ID668844	668844	33	35.227	22.922	51.613	0	51	51	2	1	-10921639	122.857	120	60	180	2580	32.387	4.800	0.146	0.966
ID668835	668835	31	42.392	55.000	0.000	0	51	51	2	1	-10921639	178.429	180	126	255	3747	38.059	3.200	0.100	0.853
ID668838	668838	None	37.069	22.486	23.543	0	51	51	2	1	-10921639	128.571	135	75	210	2700	36.302	2.000	0.107	0.684
ID668839	668839	32	38.920	34.257	23.793	0	51	51	2	1	-10921639	162.143	165	105	255	3405	35.056	7.600	0.087	0.739
ID668836	668836	38	38.144	63.000	0.000	0	51	51	2	1	-10921639	181.333	195	135	225	3808	30.178	6.402	0.102	1.114
ID668837	668837	None	39.865	25.326	10.925	0	51	51	2	1	-10921639	110.000	105	30	195	2310	42.249	2.000	0.065	0.318
ID668846	668846	None	44.371	37.000	0.000	0	52	52	2	1	-10921639	163.000	154	98	225	3423	39.384	7.600	0.114	0.846
ID668847	668847	38	43.091	61.194	1.968	0	52	52	2	1	-10921639	194.286	195	105	255	4080	43.078	7.600	0.063	0.537
ID668845	668845	None	42.006	9.000	0.000	0	52	52	2	1	-10921639	109.857	112	56	180	2307	35.122	2.000	0.167	0.895
ID668850	668850	34	35.363	42.852	28.246	0	52	52	2	1	-10921639	172.857	165	120	240	3630	32.387	4.800	0.121	1.150
ID668851	668851	None	38.852	37.943	34.682	0	52	52	2	1	-10921639	134.286	135	60	225	2820	35.961	2.000	0.079	0.545
ID668848	668848	None	37.125	38.603	17.169	0	52	52	2	1	-10921639	134.286	135	75	255	2820	41.481	6.014	0.061	0.375
ID668849	668849	35	38.221	29.454	20.111	0	52	52	2	1	-10921639	171.429	165	120	255	3600	34.718	4.800	0.117	1.031
ID668854	668854	None	40.804	73.000	65.000	0	52	52	2	1	-10921639	95.048	90	42	180	1996	31.784	2.000	0.188	0.947
ID668855	668855	None	35.903	46.974	71.158	0	52	52	2	1	-10921639	92.143	75	45	165	1935	29.350	2.000	0.126	0.701
ID668852	668852	None	47.889	54.929	39.541	0	52	52	2	1	-10921639	169.286	165	105	255	3555	34.903	4.800	0.153	1.287
ID668853	668853	36	66.235	57.234	47.863	0	52	52	2	1	-10921639	170.000	150	90	255	3570	56.391	7.600	0.155	0.809
ID668875	668875	None	45.491	64.000	0.000	0	53	53	2	1	-10921639	212.333	225	135	255	4459	37.229	7.600	0.110	1.133
ID668878	668878	35	38.528	30.089	19.695	0	53	53	2	1	-10921639	159.286	150	105	255	3345	32.684	2.000	0.081	0.733
ID668879	668879	None	36.704	23.590	20.753	0	53	53	2	1	-10921639	145.000	150	90	195	3045	32.288	2.000	0.097	0.794
ID668876	668876	None	40.345	55.203	2.404	0	53	53	2	1	-10921639	187.143	180	135	255	3930	33.075	3.200	0.079	0.829
ID668877	668877	None	38.196	43.892	16.416	0	53	53	2	1	-10921639	121.429	105	45	180	2550	36.405	2.000	0.100	0.606
ID668882	668882	34	47.383	42.901	30.549	0	53	53	2	1	-10921639	175.714	165	120	255	3690	40.289	5.969	0.094	0.747
ID668883	668883	36	46.379	57.496	47.641	0	53	53	2	1	-10921639	155.714	150	75	225	3270	43.338	7.600	0.112	0.723
ID668880	668880	None	40.843	28.048	25.920	0	53	53	2	1	-10921639	113.571	105	45	195	2385	40.686	2.000	0.104	0.526
ID668881	668881	None	35.778	37.338	26.002	0	53	53	2	1	-10921639	158.571	150	75	255	3330	36.611	2.000	0.088	0.704
ID668884	668884	None	40.956	48.806	49.647	0	53	53	2	1	-10921639	130.000	135	75	210	2730	34.964	4.800	0.175	1.108
ID668858	668858	None	36.159	71.962	19.077	0	54	54	2	1	-10921639	176.429	180	105	225	3705	36.713	6.388	0.099	0.870
ID668859	668859	None	37.464	33.963	22.327	0	54	54	2	1	-10921639	171.429	165	120	225	3600	29.839	7.600	0.094	0.990
ID668856	668856	None	39.852	71.000	0.000	0	54	54	2	1	-10921639	201.762	210	150	255	4237	30.083	7.600	0.119	1.424
ID668857	668857	None	37.748	16.889	5.483	0	54	54	2	1	-10921639	107.143	105	60	180	2250	32.618	3.200	0.145	0.832
ID668862	668862	None	35.413	25.363	38.406	0	54	54	2	1	-10921639	112.143	105	60	150	2355	25.376	4.800	0.162	1.230
ID668863	668863	None	35.138	21.452	50.760	0	54	54	2	1	-10921639	125.000	135	75	195	2625	34.964	2.000	0.090	0.590
ID668860	668860	None	36.117	73.000	29.000	0	54	54	2	1	-10921639	125.476	120	70	210	2635	39.650	2.000	0.076	0.447
ID668861	668861	37	38.492	46.342	34.126	0	54	54	2	1	-10921639	159.286	165	105	225	3345	35.010	2.000	0.087	0.729
ID668864	668864	None	39.197	23.741	52.062	0	54	54	2	1	-10921639	118.571	120	60	195	2490	42.929	7.600	0.104	0.520
ID668865	668865	None	35.837	39.693	51.727	0	54	54	2	1	-10921639	116.429	120	75	180	2445	25.502	2.000	0.118	0.963
ID668890	668890	None	39.011	60.543	31.275	0	55	55	2	1	-10921639	140.000	135	90	255	2940	40.062	2.000	0.091	0.585
ID668891	668891	37	61.700	47.535	32.576	0	55	55	2	1	-10921639	182.857	165	120	255	3840	44.147	2.000	0.153	1.098
ID668888	668888	None	38.033	22.406	20.129	0	55	55	2	1	-10921639	147.143	150	105	210	3090	30.967	4.800	0.125	1.058
ID668889	668889	39	56.106	41.789	28.196	0	55	55	2	1	-10921639	195.000	195	150	255	4095	37.047	2.000	0.121	1.139
ID668894	668894	None	36.610	73.000	54.000	0	55	55	2	1	-10921639	113.524	105	56	150	2384	33.843	3.200	0.130	0.770
ID668892	668892	None	35.267	22.000	38.000	0	55	55	2	1	-10921639	125.000	135	60	180	2625	30.863	6.020	0.141	1.002
ID668893	668893	36	41.775	56.224	45.589	0	55	55	2	1	-10921639	164.286	165	105	240	3450	39.538	6.333	0.107	0.804
ID668886	668886	None	37.797	61.660	6.675	0	55	55	2	1	-10921639	194.286	195	105	255	4080	41.481	2.000	0.064	0.563
ID668887	668887	None	36.392	63.602	16.627	0	55	55	2	1	-10921639	152.143	150	105	225	3195	35.587	2.000	0.088	0.692
ID668885	668885	None	40.902	27.375	3.115	0	55	55	2	1	-10921639	112.857	120	45	165	2370	33.075	2.000	0.135	0.814
ID668904	668904	36	48.034	56.909	46.200	0	56	56	2	1	-10921639	172.857	180	120	240	3630	37.536	7.600	0.124	1.017
ID668905	668905	None	36.258	32.599	61.109	0	56	56	2	1	-10921639	119.286	120	75	180	2505	31.276	6.084	0.149	0.986
ID668895	668895	40	38.070	33.000	0.000	0	56	56	2	1	-10921639	118.429	135	75	195	2487	34.213	6.448	0.097	0.611
ID668898	668898	None	44.436	32.939	13.012	0	56	56	2	1	-10921639	135.000	150	75	210	2835	41.893	2.000	0.072	0.433
ID668899	668899	41	37.714	28.267	19.906	0	56	56	2	1	-10921639	150.714	150	105	210	3165	31.634	6.314	0.106	0.912
ID668896	668896	None	36.598	40.000	0.000	0	56	56	2	1	-10921639	140.238	135	90	195	2945	32.388	3.200	0.098	0.772
ID668897	668897	None	45.174	72.401	7.812	0	56	56	2	1	-10921639	211.429	225	120	255	4440	46.210	6.398	0.092	0.774
ID668902	668902	37	36.987	47.316	31.905	0	56	56	2	1	-10921639	165.000	150	120	240	3465	33.875	7.600	0.078	0.701
ID668903	668903	None	41.194	55.049	37.286	0	56	56	2	1	-10921639	157.857	150	90	225	3315	33.748	7.600	0.083	0.714
ID668900	668900	None	36.782	61.156	20.011	0	56	56	2	1	-10921639	140.714	150	90	210	2955	35.647	7.600	0.083	0.607
ID668901	668901	39	47.445	42.274	27.756	0	56	56	2	1	-10921639	185.714	180	135	255	3900	36.888	2.000	0.118	1.061
ID668922	668922	None	36.782	63.114	28.635	0	57	57	2	1	-10921639	153.571	150	90	225	3225	33.172	2.000	0.103	0.861
ID668923	668923	None	45.948	35.208	33.502	0	57	57	2	1	-10921639	125.714	120	75	210	2640	38.088	2.000	0.141	0.815
ID668920	668920	None	45.210	51.860	10.075	0	57	57	2	1	-10921639	166.429	165	105	255	3495	39.375	4.800	0.101	0.774
ID668921	668921	41	46.119	28.365	19.777	0	57	57	2	1	-10921639	175.714	165	120	240	3690	36.479	4.800	0.123	1.056
ID668926	668926	None	41.324	20.815	47.834	0	57	57	2	1	-10921639	122.143	120	60	180	2565	32.961	2.000	0.114	0.757
ID668924	668924	37	40.671	46.655	33.410	0	57	57	2	1	-10921639	158.571	150	105	225	3330	37.820	6.314	0.104	0.789
ID668925	668925	36	37.011	57.291	47.359	0	57	57	2	1	-10921639	149.286	150	105	195	3135	28.648	4.800	0.115	1.077
ID668918	668918	40	35.439	35.000	0.000	0	57	57	2	1	-10921639	130.286	120	90	240	2736	31.593	6.383	0.121	0.889
ID668919	668919	None	35.514	13.340	5.373	0	57	57	2	1	-10921639	97.143	90	45	165	2040	33.748	2.000	0.089	0.471
ID668917	668917	None	40.416	7.000	0.000	0	57	57	2	1	-10921639	95.571	90	45	180	2007	37.737	6.370	0.142	0.628
ID668906	668906	None	37.903	40.000	0.000	0	58	58	2	1	-10921639	145.048	165	90	210	3046	40.822	2.000	0.087	0.572
ID668907	668907	None	36.011	73.000	7.000	0	58	58	2	1	-10921639	163.048	165	112	255	3424	36.689	7.600	0.060	0.502
ID668910	668910	44	42.810	35.932	24.726	0	58	58	2	1	-10921639	164.286	165	90	255	3450	39.252	2.000	0.090	0.690
ID668911	668911	39	48.320	42.096	29.081	0	58	58	2	1	-10921639	196.429	195	150	255	4125	28.816	4.800	0.136	1.633
ID668908	668908	None	35.949	37.139	7.727	0	58	58	2	1	-10921639	134.286	135	75	180	2820	31.988	3.200	0.108	0.818
ID668909	668909	41	56.780	28.859	20.113	0	58	58	2	1	-10921639	174.286	165	120	255	3660	36.888	7.600	0.119	1.006
ID668914	668914	36	61.230	57.293	45.961	0	58	58	2	1	-10921639	185.000	180	105	255	3885	34.641	4.800	0.178	1.615
ID668915	668915	45	40.329	40.802	52.142	0	58	58	2	1	-10921639	127.143	120	45	195	2670	34.408	7.600	0.140	0.907
ID668912	668912	None	35.234	73.000	29.000	0	58	58	2	1	-10921639	140.810	150	75	195	2957	33.612	6.418	0.148	1.081
ID668913	668913	None	44.261	53.201	39.745	0	58	58	2	1	-10921639	171.429	165	120	225	3600	30.584	4.800	0.112	1.130
ID668916	668916	None	39.120	54.701	56.480	0	58	58	2	1	-10921639	120.000	120	75	165	2520	30.373	2.000	0.162	1.101
ID668938	668938	None	40.875	37.412	47.232	0	59	59	2	1	-10921639	127.143	120	90	225	2670	36.317	2.000	0.092	0.593
ID668939	668939	None	35.225	54.021	49.816	0	59	59	2	1	-10921639	132.857	135	60	210	2790	39.197	2.000	0.050	0.320
ID668936	668936	None	39.963	65.777	38.002	0	59	59	2	1	-10921639	152.143	150	90	255	3195	34.299	3.200	0.130	1.019
ID668937	668937	36	53.424	56.802	45.670	0	59	59	2	1	-10921639	184.286	180	135	255	3870	36.786	6.392	0.140	1.229
ID668940	668940	45	46.733	41.226	51.962	0	59	59	2	1	-10921639	127.143	135	75	210	2670	40.975	2.000	0.127	0.701
ID668941	668941	None	35.153	45.844	55.919	0	59	59	2	1	-10921639	131.429	135	75	195	2760	35.148	4.800	0.090	0.619
ID668930	668930	None	38.941	25.064	21.027	0	59	59	2	1	-10921639	150.000	165	90	210	3150	28.460	6.345	0.103	0.988
ID668931	668931	None	41.061	73.000	23.000	0	59	59	2	1	-10921639	126.143	120	70	180	2649	38.119	2.000	0.139	0.806
ID668928	668928	None	41.455	59.935	14.050	0	59	59	2	1	-10921639	140.000	135	75	255	2940	37.450	2.000	0.067	0.467
ID668929	668929	None	36.474	65.440	13.899	0	59	59	2	1	-10921639	137.857	135	75	210	2895	37.834	2.000	0.060	0.414
ID668934	668934	None	40.128	48.159	32.818	0	59	59	2	1	-10921639	163.571	150	105	240	3435	40.778	2.000	0.105	0.762
ID668935	668935	None	35.658	27.305	34.283	0	59	59	2	1	-10921639	95.000	90	45	165	1995	29.368	2.000	0.109	0.638
ID668932	668932	44	64.612	36.924	26.285	0	59	59	2	1	-10921639	176.429	165	105	255	3705	47.412	2.000	0.122	0.808
ID668933	668933	39	41.784	42.048	27.499	0	59	59	2	1	-10921639	184.286	195	105	255	3870	38.285	3.200	0.096	0.847
ID668927	668927	46	41.500	55.023	4.979	0	59	59	2	1	-10921639	168.571	180	90	255	3540	38.799	2.000	0.071	0.575
ID668960	668960	None	39.221	69.823	47.174	0	60	60	2	1	-10921639	119.286	105	75	210	2505	32.684	7.600	0.110	0.724
ID668961	668961	None	35.096	52.464	56.467	0	60	60	2	1	-10921639	112.857	120	60	165	2370	30.967	2.000	0.130	0.839
ID668954	668954	39	45.805	40.646	29.172	0	60	60	2	1	-10921639	182.143	180	135	255	3825	31.208	6.395	0.118	1.230
ID668955	668955	None	38.697	47.990	29.770	0	60	60	2	1	-10921639	167.857	165	120	240	3525	30.967	7.600	0.080	0.799
ID668952	668952	None	56.166	28.688	20.044	0	60	60	2	1	-10921639	167.143	165	90	240	3510	43.289	2.000	0.127	0.872
ID668953	668953	None	38.454	32.336	25.257	0	60	60	2	1	-10921639	157.857	150	105	225	3315	33.075	2.000	0.093	0.814
ID668958	668958	None	36.499	29.771	42.005	0	60	60	2	1	-10921639	109.286	120	45	165	2295	35.224	3.200	0.123	0.681
ID668959	668959	36	41.206	55.482	46.347	0	60	60	2	1	-10921639	157.143	150	90	225	3300	36.317	2.000	0.093	0.739
ID668956	668956	42	37.362	55.317	36.795	0	60	60	2	1	-10921639	165.714	165	105	225	3480	35.330	2.000	0.087	0.754
ID668957	668957	43	58.660	53.219	40.706	0	60	60	2	1	-10921639	177.857	180	90	255	3735	46.303	3.200	0.129	0.878
ID668950	668950	46	39.358	52.959	5.814	0	60	60	2	1	-10921639	175.714	165	120	240	3690	33.922	7.600	0.087	0.832
ID668951	668951	None	35.657	45.867	13.269	0	60	60	2	1	-10921639	140.714	135	75	240	2955	41.752	2.000	0.083	0.519
ID668949	668949	None	37.232	40.000	0.000	0	60	60	2	1	-10921639	124.000	105	70	195	2604	42.151	2.000	0.081	0.442
ID668942	668942	47	47.300	41.565	9.607	0	61	61	2	1	-10921639	149.286	135	60	255	3135	47.547	7.600	0.089	0.511
ID668943	668943	48	41.150	39.281	20.015	0	61	61	2	1	-10921639	154.286	150	90	225	3240	39.156	7.600	0.091	0.660
ID668946	668946	42	53.357	55.752	38.806	0	61	61	2	1	-10921639	172.143	180	75	255	3615	45.896	7.600	0.102	0.694
ID668947	668947	43	43.561	50.679	40.146	0	61	61	2	1	-10921639	162.857	165	75	255	3420	50.487	7.600	0.061	0.372
ID668944	668944	39	49.525	42.073	29.028	0	61	61	2	1	-10921639	180.714	165	120	240	3795	38.674	2.000	0.081	0.697
ID668945	668945	None	39.544	43.387	38.888	0	61	61	2	1	-10921639	127.857	135	60	210	2685	41.520	7.600	0.067	0.385
ID668948	668948	49	35.515	39.639	48.957	0	61	61	2	1	-10921639	156.429	150	120	225	3285	25.355	7.600	0.129	1.412
ID668970	668970	52	54.771	47.866	29.990	0	62	62	2	1	-10921639	178.571	180	105	255	3750	43.708	2.000	0.089	0.668
ID668971	668971	53	39.652	48.068	34.671	0	62	62	2	1	-10921639	173.571	165	120	255	3645	38.410	2.000	0.073	0.614
ID668968	668968	51	38.917	35.815	25.153	0	62	62	2	1	-10921639	163.571	150	105	255	3435	35.466	7.600	0.052	0.453
ID668969	668969	39	45.774	41.286	28.949	0	62	62	2	1	-10921639	171.429	180	90	225	3600	36.302	2.000	0.120	1.012
ID668974	668974	None	35.367	38.124	42.648	0	62	62	2	1	-10921639	137.857	135	75	210	2895	30.967	7.600	0.119	0.950
ID668975	668975	None	35.369	44.479	46.081	0	62	62	2	1	-10921639	128.571	120	90	195	2700	30.584	2.000	0.089	0.689
ID668972	668972	42	36.380	53.133	37.795	0	62	62	2	1	-10921639	172.143	165	120	240	3615	30.967	4.800	0.114	1.139
ID668973	668973	43	37.321	51.946	42.078	0	62	62	2	1	-10921639	162.857	165	120	240	3420	29.731	2.000	0.060	0.622
ID668962	668962	None	49.159	30.000	0.000	0	62	62	2	1	-10921639	121.333	120	56	195	2548	39.962	2.000	0.139	0.741
ID668963	668963	None	36.673	0.000	5.000	0	62	62	2	1	-10921639	91.476	90	28	150	1921	32.898	2.000	0.230	1.038
ID668966	668966	None	41.960	32.909	18.508	0	62	62	2	1	-10921639	160.000	165	90	225	3360	36.844	2.000	0.103	0.814
ID668967	668967	48	36.051	38.300	21.750	0	62	62	2	1	-10921639	167.857	165	120	225	3525	28.704	7.600	0.083	0.894
ID668964	668964	47	50.791	40.638	10.029	0	62	62	2	1	-10921639	156.429	135	90	225	3285	39.848	4.800	0.141	0.969
ID668965	668965	None	36.213	54.601	15.167	0	62	62	2	1	-10921639	156.429	150	105	195	3285	27.890	7.600	0.113	1.138
ID668978	668978	None	38.709	22.607	50.279	0	62	62	2	1	-10921639	145.714	135	105	225	3060	32.912	7.600	0.126	0.990
ID668979	668979	49	40.099	39.430	50.233	0	62	62	2	1	-10921639	135.714	150	75	195	2850	38.088	2.000	0.125	0.790
ID668976	668976	36	35.540	55.385	46.666	0	62	62	2	1	-10921639	147.143	135	60	225	3090	44.653	5.979	0.083	0.503
ID668977	668977	54	45.138	16.219	49.760	0	62	62	2	1	-10921639	109.286	105	45	195	2295	46.268	2.000	0.143	0.592
ID668980	668980	None	47.575	73.000	54.000	0	62	62	2	1	-10921639	101.286	98	45	195	2127	41.734	2.000	0.201	0.814
ID668994	668994	49	56.287	38.954	50.728	0	63	63	2	1	-10921639	164.286	180	60	225	3450	46.832	2.000	0.160	0.966
ID668995	668995	None	35.853	52.210	54.969	0	63	63	2	1	-10921639	105.000	90	60	180	2205	34.205	7.600	0.087	0.493
ID668992	668992	36	40.091	56.042	46.935	0	63	63	2	1	-10921639	162.143	165	90	240	3405	38.424	6.328	0.117	0.885
ID668993	668993	54	37.564	17.245	48.787	0	63	63	2	1	-10921639	127.857	120	60	195	2685	34.080	4.800	0.154	1.001
ID668996	668996	None	40.054	32.801	60.503	0	63	63	2	1	-10921639	102.857	105	30	210	2160	44.316	2.000	0.102	0.431
ID668986	668986	50	40.435	40.249	31.943	0	63	63	2	1	-10921639	160.000	150	90	225	3360	38.633	7.600	0.105	0.785
ID668987	668987	53	43.398	46.445	33.731	0	63	63	2	1	-10921639	153.571	150	75	255	3225	45.720	7.600	0.087	0.536
ID668984	668984	39	37.421	41.877	29.288	0	63	63	2	1	-10921639	162.143	165	90	225	3405	40.699	7.600	0.105	0.759
ID668985	668985	52	50.107	48.891	30.882	0	63	63	2	1	-10921639	172.143	150	120	240	3615	38.424	2.000	0.103	0.837
ID668990	668990	43	50.288	51.313	41.654	0	63	63	2	1	-10921639	165.000	150	90	255	3465	46.957	2.000	0.088	0.566
ID668991	668991	None	41.440	55.253	45.147	0	63	63	2	1	-10921639	167.143	165	120	210	3510	28.177	7.600	0.126	1.329
ID668988	668988	None	36.879	47.120	38.982	0	63	63	2	1	-10921639	140.714	135	90	225	2955	37.792	2.000	0.040	0.284
ID668989	668989	None	39.244	23.304	40.096	0	63	63	2	1	-10921639	126.429	120	75	180	2655	31.668	3.200	0.121	0.864
ID668982	668982	51	47.278	33.341	23.782	0	63	63	2	1	-10921639	174.286	180	105	255	3660	39.821	4.800	0.119	0.932
ID668983	668983	None	42.501	21.179	25.470	0	63	63	2	1	-10921639	145.000	150	60	225	3045	41.713	3.200	0.090	0.577
ID668981	668981	None	35.880	73.000	11.000	0	63	63	2	1	-10921639	151.571	135	98	240	3183	38.742	2.000	0.061	0.451
ID669002	669002	None	56.547	54.990	39.054	0	64	64	2	1	-10921639	174.286	165	105	240	3660	40.103	7.600	0.130	1.003
ID669003	669003	43	35.697	51.205	41.970	0	64	64	2	1	-10921639	165.000	165	105	240	3465	32.863	7.600	0.079	0.732
ID669000	669000	39	41.953	40.143	29.365	0	64	64	2	1	-10921639	183.571	180	120	255	3855	38.215	7.600	0.085	0.756
ID669001	669001	50	49.962	41.171	30.863	0	64	64	2	1	-10921639	179.286	180	90	255	3765	53.134	2.000	0.090	0.557
ID669006	669006	None	53.399	24.848	51.991	0	64	64	2	1	-10921639	133.571	135	75	240	2805	44.473	2.000	0.175	0.895
ID669004	669004	None	50.149	47.067	48.578	0	64	64	2	1	-10921639	163.571	180	90	255	3435	39.942	2.000	0.117	0.856
ID669005	669005	49	53.733	39.685	50.244	0	64	64	2	1	-10921639	146.429	150	90	255	3075	39.659	7.600	0.135	0.879
ID668998	668998	None	50.160	40.659	11.018	0	64	64	2	1	-10921639	169.286	180	90	255	3555	44.280	2.000	0.107	0.739
ID668999	668999	51	63.195	32.263	23.842	0	64	64	2	1	-10921639	184.286	180	105	255	3870	49.555	2.000	0.149	0.963
ID668997	668997	None	37.181	31.000	0.000	0	64	64	2	1	-10921639	145.810	140	90	210	3062	30.359	2.000	0.143	1.200
ID669007	669007	56	35.643	60.834	4.254	0	65	65	2	1	-10921639	170.714	165	105	255	3585	40.103	2.000	0.038	0.314
ID669018	669018	36	70.882	54.475	45.641	0	65	65	2	1	-10921639	200.000	210	105	255	4200	49.598	4.800	0.174	1.197
ID669019	669019	None	41.836	36.852	47.888	0	65	65	2	1	-10921639	155.714	165	75	210	3270	31.988	2.000	0.109	0.960
ID669016	669016	43	42.961	50.773	41.953	0	65	65	2	1	-10921639	178.571	165	120	255	3750	35.782	7.600	0.089	0.816
ID669017	669017	55	37.834	61.581	45.242	0	65	65	2	1	-10921639	128.571	135	75	210	2700	34.393	2.000	0.082	0.567
ID669020	669020	None	37.749	16.488	49.725	0	65	65	2	1	-10921639	109.286	120	45	165	2295	35.542	2.000	0.147	0.789
ID669021	669021	None	48.939	73.000	58.000	0	65	65	2	1	-10921639	91.476	90	30	180	1921	36.356	7.600	0.223	0.919
ID669010	669010	57	55.949	30.222	21.193	0	65	65	2	1	-10921639	188.571	180	90	255	3960	46.129	2.000	0.103	0.762
ID669011	669011	51	47.525	33.643	25.078	0	65	65	2	1	-10921639	192.857	195	120	255	4050	34.949	7.600	0.119	1.173
ID669008	669008	None	39.264	39.996	6.315	0	65	65	2	1	-10921639	142.143	135	75	210	2985	42.059	3.200	0.068	0.430
ID669009	669009	None	36.816	11.651	10.720	0	65	65	2	1	-10921639	96.429	90	45	150	2025	29.459	2.000	0.144	0.823
ID669014	669014	53	43.476	46.504	33.673	0	65	65	2	1	-10921639	162.143	150	90	240	3405	42.854	2.000	0.092	0.641
ID669015	669015	None	36.054	68.971	34.723	0	65	65	2	1	-10921639	137.143	120	75	195	2880	30.478	7.600	0.118	0.952
ID669012	669012	None	35.192	20.862	29.454	0	65	65	2	1	-10921639	136.429	135	90	195	2865	29.586	6.402	0.129	1.052
ID669013	669013	50	48.507	40.612	30.675	0	65	65	2	1	-10921639	172.857	180	120	255	3630	37.235	2.000	0.095	0.807
ID669034	669034	58	35.035	55.271	37.803	0	66	66	2	1	-10921639	150.714	150	90	210	3165	33.700	7.600	0.058	0.494
ID669035	669035	43	53.915	50.550	42.229	0	66	66	2	1	-10921639	200.000	195	120	255	4200	40.620	7.600	0.128	1.116
ID669032	669032	50	45.293	40.164	31.026	0	66	66	2	1	-10921639	190.000	180	150	255	3990	27.794	4.800	0.136	1.642
ID669033	669033	53	56.680	46.068	34.045	0	66	66	2	1	-10921639	176.429	180	105	255	3705	44.219	2.000	0.101	0.732
ID669038	669038	59	54.112	44.511	47.286	0	66	66	2	1	-10921639	179.286	180	105	255	3765	37.192	7.600	0.134	1.140
ID669039	669039	None	40.227	22.827	53.297	0	66	66	2	1	-10921639	116.429	120	45	210	2445	41.053	2.000	0.081	0.423
ID669036	669036	36	37.920	54.063	45.486	0	66	66	2	1	-10921639	185.714	195	135	240	3900	34.362	7.600	0.103	1.012
ID669037	669037	55	37.906	63.137	45.371	0	66	66	2	1	-10921639	146.429	150	75	210	3075	35.148	2.000	0.089	0.681
ID669026	669026	None	39.904	49.518	16.678	0	66	66	2	1	-10921639	160.000	150	105	225	3360	30.125	4.800	0.114	1.089
ID669027	669027	None	43.996	62.657	18.360	0	66	66	2	1	-10921639	137.857	135	75	240	2895	42.059	7.600	0.076	0.462
ID669024	669024	None	36.861	32.216	16.347	0	66	66	2	1	-10921639	148.571	150	90	225	3120	37.321	2.000	0.069	0.514
ID669025	669025	None	40.964	55.485	15.643	0	66	66	2	1	-10921639	151.429	150	75	210	3180	33.509	4.800	0.112	0.910
ID669030	669030	None	36.231	24.101	24.242	0	66	66	2	1	-10921639	147.143	135	90	210	3090	32.038	2.000	0.113	0.935
ID669031	669031	51	59.264	35.357	25.305	0	66	66	2	1	-10921639	197.857	195	120	255	4155	45.896	2.000	0.122	0.941
ID669028	669028	None	35.599	42.770	21.550	0	66	66	2	1	-10921639	147.857	150	90	210	3105	32.271	3.200	0.085	0.718
ID669029	669029	57	57.869	30.876	21.954	0	66	66	2	1	-10921639	185.714	180	120	255	3900	39.252	2.000	0.123	1.037
ID669022	669022	56	37.659	61.007	6.549	0	66	66	2	1	-10921639	169.286	165	120	255	3555	37.990	7.600	0.077	0.639
ID669023	669023	None	38.657	42.381	14.046	0	66	66	2	1	-10921639	140.714	135	60	225	2955	34.362	2.000	0.077	0.585
ID669040	669040	None	35.301	33.122	60.111	0	66	66	2	1	-10921639	107.143	120	60	165	2250	30.107	2.000	0.106	0.684
ID669056	669056	136	38.142	46.940	66.321	0	67	67	2	1	-10921639	105.714	105	45	165	2220	32.338	7.600	0.131	0.757
ID669050	669050	None	37.424	28.237	42.501	0	67	67	2	1	-10921639	140.000	135	60	195	2940	37.148	2.000	0.098	0.673
ID669051	669051	None	36.054	37.398	44.874	0	67	67	2	1	-10921639	148.571	150	90	225	3120	39.659	6.366	0.091	0.626
ID669048	669048	None	36.286	41.145	40.046	0	67	67	2	1	-10921639	136.429	135	105	210	2865	30.337	5.919	0.075	0.624
ID669049	669049	43	59.146	50.890	41.948	0	67	67	2	1	-10921639	171.429	165	120	255	3600	42.841	2.000	0.102	0.741
ID669054	669054	36	60.748	53.951	45.859	0	67	67	2	1	-10921639	168.571	150	90	255	3540	41.598	7.600	0.135	0.965
ID669055	669055	None	43.130	15.841	47.968	0	67	67	2	1	-10921639	114.286	105	75	180	2400	31.276	2.000	0.151	0.956
ID669052	669052	55	56.938	62.685	45.274	0	67	67	2	1	-10921639	151.429	150	90	255	3180	42.401	5.988	0.150	0.933
ID669053	669053	59	35.500	44.042	46.388	0	67	67	2	1	-10921639	148.571	150	60	195	3120	33.843	2.000	0.078	0.632
ID669042	669042	60	36.686	27.317	11.196	0	67	67	2	1	-10921639	135.714	120	75	210	2850	37.493	7.600	0.041	0.286
ID669043	669043	57	43.195	31.199	24.032	0	67	67	2	1	-10921639	177.143	180	105	240	3720	38.130	6.048	0.100	0.843
ID669041	669041	None	51.783	35.000	0.000	0	67	67	2	1	-10921639	141.714	135	98	240	2976	37.136	2.000	0.149	0.991
ID669046	669046	53	59.031	46.301	34.823	0	67	67	2	1	-10921639	185.714	180	120	255	3900	41.209	2.000	0.126	1.011
ID669047	669047	58	67.534	55.212	37.821	0	67	67	2	1	-10921639	175.714	195	90	255	3690	47.940	3.200	0.151	0.960
ID669044	669044	51	52.974	34.180	25.302	0	67	67	2	1	-10921639	197.857	180	105	255	4155	36.931	7.600	0.128	1.220
ID669045	669045	None	42.748	22.987	27.261	0	67	67	2	1	-10921639	135.000	135	90	240	2835	35.812	6.440	0.116	0.785
ID669066	669066	50	36.651	41.364	29.744	0	68	68	2	1	-10921639	192.143	195	135	255	4035	33.075	6.367	0.097	1.029
ID669067	669067	61	46.421	49.005	29.947	0	68	68	2	1	-10921639	185.000	180	135	255	3885	36.844	7.600	0.092	0.848
ID669064	669064	51	39.540	34.723	25.501	0	68	68	2	1	-10921639	182.857	180	135	255	3840	34.408	7.600	0.102	0.982
ID669065	669065	None	36.052	20.087	29.354	0	68	68	2	1	-10921639	125.000	120	60	180	2625	32.977	7.600	0.087	0.606
ID669070	669070	None	35.765	67.909	33.049	0	68	68	2	1	-10921639	126.429	120	60	195	2655	31.668	2.000	0.102	0.736
ID669071	669071	None	38.148	46.163	38.304	0	68	68	2	1	-10921639	162.857	150	105	240	3420	37.436	2.000	0.082	0.661
ID669068	669068	None	35.023	39.316	30.844	0	68	68	2	1	-10921639	180.000	180	105	255	3780	44.497	7.600	0.077	0.576
ID669069	669069	None	35.680	10.983	31.732	0	68	68	2	1	-10921639	82.857	90	30	150	1740	34.080	2.000	0.121	0.524
ID669058	669058	None	40.412	73.000	6.000	0	68	68	2	1	-10921639	208.762	210	180	255	4384	19.217	4.800	0.143	2.722
ID669059	669059	None	46.725	20.300	11.257	0	68	68	2	1	-10921639	131.429	135	60	210	2760	43.708	7.600	0.106	0.576
ID669057	669057	None	41.895	70.000	0.000	0	68	68	2	1	-10921639	214.286	225	165	255	4500	24.654	4.800	0.155	2.333
ID669062	669062	None	37.524	29.382	18.770	0	68	68	2	1	-10921639	167.857	180	75	225	3525	38.130	4.000	0.096	0.772
ID669063	669063	None	39.216	40.317	22.140	0	68	68	2	1	-10921639	162.857	165	90	225	3420	34.626	2.000	0.084	0.732
ID669060	669060	60	35.121	27.960	11.872	0	68	68	2	1	-10921639	130.714	120	90	195	2745	30.793	7.600	0.095	0.734
ID669061	669061	None	35.169	18.047	16.884	0	68	68	2	1	-10921639	127.857	120	90	180	2685	30.231	7.600	0.097	0.746
ID669074	669074	43	50.952	50.396	42.706	0	68	68	2	1	-10921639	176.429	195	90	255	3705	50.402	2.000	0.081	0.524
ID669075	669075	59	60.771	44.675	46.421	0	68	68	2	1	-10921639	172.857	165	105	240	3630	43.634	2.000	0.162	1.104
ID669072	669072	58	39.424	55.249	37.776	0	68	68	2	1	-10921639	160.714	150	90	240	3375	41.662	3.200	0.081	0.580
ID669073	669073	None	38.596	58.386	41.027	0	68	68	2	1	-10921639	143.571	135	75	240	3015	42.578	3.200	0.070	0.444
ID669078	669078	None	40.648	56.831	54.964	0	68	68	2	1	-10921639	94.286	90	30	210	1980	41.118	7.600	0.074	0.317
ID669079	669079	136	48.785	47.870	66.846	0	68	68	2	1	-10921639	90.000	90	30	195	1890	44.244	2.000	0.152	0.537
ID669076	669076	36	53.074	52.860	45.723	0	68	68	2	1	-10921639	175.714	180	105	255	3690	45.779	5.986	0.124	0.848
ID669077	669077	None	36.606	23.108	48.737	0	68	68	2	1	-10921639	131.429	135	75	195	2760	34.174	7.600	0.106	0.737
ID669096	669096	None	40.938	33.286	60.465	0	69	69	2	1	-10921639	124.286	120	75	180	2610	37.990	2.000	0.129	0.746
ID669090	669090	None	35.411	63.237	45.009	0	69	69	2	1	-10921639	121.429	120	75	180	2550	28.816	2.000	0.068	0.538
ID669091	669091	36	63.030	53.168	45.739	0	69	69	2	1	-10921639	177.143	180	105	255	3720	49.436	2.000	0.116	0.745
ID669088	669088	None	38.449	46.064	34.656	0	69	69	2	1	-10921639	166.429	165	90	255	3495	43.964	2.000	0.055	0.395
ID669089	669089	43	37.970	50.490	42.445	0	69	69	2	1	-10921639	187.857	180	120	255	3945	31.328	4.800	0.102	1.109
ID669094	669094	None	40.602	25.587	51.305	0	69	69	2	1	-10921639	145.000	150	90	210	3045	34.315	6.361	0.121	0.911
ID669095	669095	None	39.380	51.969	53.897	0	69	69	2	1	-10921639	130.000	135	75	195	2730	31.225	6.083	0.121	0.901
ID669092	669092	59	48.643	44.691	46.683	0	69	69	2	1	-10921639	149.286	150	90	240	3135	43.078	2.000	0.095	0.600
ID669093	669093	None	65.191	39.418	50.515	0	69	69	2	1	-10921639	153.571	135	90	255	3225	56.704	2.000	0.149	0.702
ID669082	669082	None	35.401	73.000	9.000	0	69	69	2	1	-10921639	186.857	180	150	240	3924	24.078	4.800	0.120	1.666
ID669083	669083	60	40.361	28.933	11.164	0	69	69	2	1	-10921639	149.286	150	75	240	3135	40.103	6.364	0.073	0.504
ID669080	669080	None	39.113	32.000	0.000	0	69	69	2	1	-10921639	149.476	165	75	240	3139	42.953	7.600	0.095	0.601
ID669081	669081	None	40.898	54.739	5.074	0	69	69	2	1	-10921639	187.143	195	135	255	3930	32.733	2.000	0.091	0.953
ID669086	669086	50	69.509	41.081	31.320	0	69	69	2	1	-10921639	205.714	210	120	255	4320	45.036	2.000	0.161	1.265
ID669087	669087	None	44.065	62.992	31.039	0	69	69	2	1	-10921639	127.857	120	75	210	2685	36.626	2.000	0.103	0.650
ID669084	669084	51	62.501	35.105	25.287	0	69	69	2	1	-10921639	182.857	180	120	255	3840	40.975	2.000	0.138	1.084
ID669085	669085	61	42.056	49.287	30.135	0	69	69	2	1	-10921639	195.714	195	150	240	4110	27.445	4.800	0.131	1.654
ID669122	669122	50	60.948	40.667	30.839	0	70	70	2	1	-10921639	207.857	210	135	255	4365	40.049	2.000	0.137	1.250
ID669123	669123	None	45.068	26.934	35.021	0	70	70	2	1	-10921639	128.571	135	45	180	2700	36.611	3.200	0.127	0.789
ID669120	669120	51	62.496	35.434	26.065	0	70	70	2	1	-10921639	175.000	165	105	255	3675	47.037	2.000	0.130	0.857
ID669121	669121	61	76.411	48.726	30.200	0	70	70	2	1	-10921639	201.429	210	105	255	4230	45.391	2.000	0.172	1.305
ID669126	669126	43	64.829	51.343	43.144	0	70	70	2	1	-10921639	210.000	210	120	255	4410	45.744	2.000	0.121	0.991
ID669127	669127	59	50.472	44.289	47.541	0	70	70	2	1	-10921639	153.571	150	60	255	3225	55.501	2.000	0.084	0.430
ID669124	669124	None	39.829	19.784	37.528	0	70	70	2	1	-10921639	125.000	120	60	195	2625	38.046	7.600	0.087	0.526
ID669125	669125	None	42.129	23.786	42.910	0	70	70	2	1	-10921639	129.286	135	60	210	2715	36.273	2.000	0.086	0.566
ID669114	669114	62	40.324	43.000	0.000	0	70	70	2	1	-10921639	167.190	165	98	255	3511	39.055	2.000	0.116	0.889
ID669115	669115	None	41.916	61.774	2.544	0	70	70	2	1	-10921639	197.143	195	105	255	4140	45.071	2.000	0.055	0.457
ID669118	669118	None	37.405	34.195	17.380	0	70	70	2	1	-10921639	148.571	150	90	225	3120	38.799	4.800	0.081	0.575
ID669119	669119	63	49.547	28.946	22.570	0	70	70	2	1	-10921639	185.714	180	135	255	3900	36.273	3.200	0.104	0.967
ID669116	669116	None	35.502	65.452	5.490	0	70	70	2	1	-10921639	198.571	210	135	255	4170	38.799	7.600	0.074	0.704
ID669117	669117	60	36.062	29.679	12.389	0	70	70	2	1	-10921639	136.429	120	75	255	2865	44.473	2.000	0.047	0.278
ID669130	669130	None	38.183	69.000	0.000	0	71	71	2	1	-10921639	175.286	180	98	255	3681	48.873	7.600	0.044	0.303
ID669131	669131	None	39.625	62.343	8.066	0	71	71	2	1	-10921639	165.000	150	75	255	3465	39.686	2.000	0.074	0.575
ID669128	669128	None	42.871	35.000	0.000	0	71	71	2	1	-10921639	143.000	150	90	225	3003	35.030	2.000	0.114	0.837
ID669129	669129	62	43.154	42.000	0.000	0	71	71	2	1	-10921639	162.143	150	126	225	3405	32.226	7.600	0.104	0.951
ID669134	669134	None	37.238	68.107	21.091	0	71	71	2	1	-10921639	150.000	150	90	195	3150	29.623	2.000	0.120	1.087
ID669135	669135	None	37.601	21.908	22.731	0	71	71	2	1	-10921639	133.571	135	30	255	2805	51.724	2.000	0.060	0.293
ID669132	669132	None	38.166	62.946	14.768	0	71	71	2	1	-10921639	140.714	150	75	195	2955	34.687	7.600	0.101	0.741
ID669133	669133	None	39.660	39.815	17.944	0	71	71	2	1	-10921639	145.000	135	105	225	3045	36.228	2.000	0.067	0.500
ID669146	669146	59	47.187	46.056	47.200	0	71	71	2	1	-10921639	155.000	150	105	255	3255	39.781	6.163	0.106	0.746
ID669147	669147	123	38.978	23.817	50.499	0	71	71	2	1	-10921639	135.000	120	90	180	2835	27.249	4.800	0.146	1.262
ID669144	669144	70	39.428	37.842	43.866	0	71	71	2	1	-10921639	155.714	150	90	210	3270	29.803	4.800	0.114	1.073
ID669145	669145	36	56.229	52.895	45.340	0	71	71	2	1	-10921639	179.286	165	120	255	3765	45.119	7.600	0.124	0.878
ID669148	669148	None	35.398	50.343	58.072	0	71	71	2	1	-10921639	108.571	105	60	210	2280	34.174	2.000	0.067	0.397
ID669149	669149	None	44.405	38.261	58.956	0	71	71	2	1	-10921639	112.857	105	60	195	2370	33.413	2.000	0.114	0.693
ID669138	669138	None	48.549	73.000	27.000	0	71	71	2	1	-10921639	143.762	135	84	240	3019	38.734	3.200	0.157	1.009
ID669139	669139	50	52.893	41.864	30.863	0	71	71	2	1	-10921639	230.714	240	165	255	4845	26.612	4.800	0.148	2.234
ID669136	669136	63	37.038	29.947	23.450	0	71	71	2	1	-10921639	162.857	165	90	225	3420	32.271	4.800	0.080	0.747
ID669137	669137	51	39.416	37.137	24.353	0	71	71	2	1	-10921639	167.857	165	105	240	3525	37.834	7.600	0.067	0.555
ID669142	669142	65	52.792	55.145	38.596	0	71	71	2	1	-10921639	155.714	150	90	255	3270	45.861	2.000	0.083	0.520
ID669143	669143	43	65.071	50.132	41.831	0	71	71	2	1	-10921639	182.143	180	90	255	3825	46.059	2.000	0.125	0.881
ID669140	669140	61	54.546	48.875	30.899	0	71	71	2	1	-10921639	201.429	195	135	255	4230	40.686	6.006	0.107	0.957
ID669141	669141	None	37.923	45.502	35.628	0	71	71	2	1	-10921639	159.286	165	90	255	3345	43.338	3.200	0.077	0.524
ID669098	669098	None	42.471	68.995	7.910	0	72	72	2	1	-10921639	192.143	195	135	240	4035	29.857	7.600	0.092	1.087
ID669099	669099	None	42.005	29.653	14.640	0	72	72	2	1	-10921639	150.714	150	75	255	3165	37.493	2.000	0.081	0.602
ID669097	669097	None	36.295	50.670	3.054	0	72	72	2	1	-10921639	160.000	165	90	240	3360	40.342	7.600	0.030	0.232
ID669102	669102	51	51.830	35.905	26.271	0	72	72	2	1	-10921639	181.429	180	75	240	3810	43.190	3.200	0.128	0.952
ID669103	669103	50	53.000	41.623	29.203	0	72	72	2	1	-10921639	182.857	180	105	255	3840	42.059	6.020	0.142	1.078
ID669100	669100	126	35.938	20.244	16.495	0	72	72	2	1	-10921639	132.857	135	75	225	2790	34.626	4.800	0.107	0.741
ID669101	669101	63	53.047	30.810	23.493	0	72	72	2	1	-10921639	197.143	195	105	255	4140	40.883	2.000	0.122	1.046
ID669112	669112	None	52.071	57.522	51.054	0	72	72	2	1	-10921639	144.286	165	60	255	3030	44.869	4.800	0.145	0.813
ID669113	669113	None	39.761	35.805	62.664	0	72	72	2	1	-10921639	115.000	105	45	195	2415	35.285	7.600	0.102	0.602
ID669106	669106	None	43.060	21.055	43.520	0	72	72	2	1	-10921639	133.571	135	75	195	2805	34.174	3.200	0.120	0.836
ID669107	669107	70	41.444	37.009	44.644	0	72	72	2	1	-10921639	149.286	135	75	225	3135	45.119	2.000	0.102	0.614
ID669104	669104	61	55.789	48.410	30.065	0	72	72	2	1	-10921639	175.714	180	75	255	3690	43.769	2.000	0.113	0.816
ID669105	669105	65	50.838	55.386	38.194	0	72	72	2	1	-10921639	170.000	165	105	240	3570	36.228	3.200	0.127	1.061
ID669110	669110	59	43.385	43.937	46.885	0	72	72	2	1	-10921639	150.714	150	90	210	3165	36.582	2.000	0.116	0.857
ID669111	669111	123	36.673	25.653	48.546	0	72	72	2	1	-10921639	125.000	120	60	225	2625	41.443	2.000	0.102	0.558
ID669108	669108	36	62.159	51.675	44.576	0	72	72	2	1	-10921639	192.857	195	105	255	4050	47.026	2.000	0.137	0.991
ID669109	669109	None	38.611	61.937	45.477	0	72	72	2	1	-10921639	136.429	120	90	240	2865	43.190	2.000	0.081	0.474
ID669194	669194	51	41.320	36.058	27.234	0	73	73	2	1	-10921639	155.000	165	90	225	3255	33.653	2.000	0.083	0.706
ID669195	669195	50	59.117	41.645	28.806	0	73	73	2	1	-10921639	186.429	180	105	255	3915	47.569	2.000	0.141	0.969
ID669192	669192	None	40.510	38.138	14.055	0	73	73	2	1	-10921639	153.571	150	90	255	3225	43.708	7.600	0.044	0.296
ID669193	669193	63	39.645	31.535	24.332	0	73	73	2	1	-10921639	192.143	195	120	255	4035	35.692	7.600	0.089	0.883
ID669198	669198	None	39.680	27.660	35.147	0	73	73	2	1	-10921639	106.429	90	30	180	2235	39.375	7.600	0.084	0.417
ID669199	669199	65	54.045	55.885	37.646	0	73	73	2	1	-10921639	152.143	135	90	255	3195	46.059	2.000	0.105	0.630
ID669196	669196	61	76.707	49.003	30.659	0	73	73	2	1	-10921639	197.857	210	90	255	4155	52.095	3.200	0.187	1.195
ID669197	669197	None	67.247	40.090	33.214	0	73	73	2	1	-10921639	195.714	195	120	255	4110	40.660	2.000	0.157	1.309
ID669190	669190	None	37.430	0.000	6.000	0	73	73	2	1	-10921639	80.190	75	30	150	1684	35.423	2.000	0.150	0.591
ID669191	669191	126	45.223	20.201	14.197	0	73	73	2	1	-10921639	127.857	120	75	195	2685	29.478	4.800	0.167	1.242
ID669188	669188	None	40.272	34.000	0.000	0	73	73	2	1	-10921639	157.048	165	90	225	3298	31.720	7.600	0.144	1.250
ID669189	669189	120	35.199	46.890	1.687	0	73	73	2	1	-10921639	178.571	165	105	240	3750	39.375	3.200	0.057	0.488
ID669202	669202	59	49.243	44.317	46.553	0	73	73	2	1	-10921639	178.571	180	120	255	3750	39.088	3.200	0.116	0.947
ID669200	669200	70	42.958	38.442	43.395	0	73	73	2	1	-10921639	162.143	165	90	225	3405	34.734	6.345	0.111	0.934
ID669201	669201	36	52.917	52.430	44.606	0	73	73	2	1	-10921639	175.000	180	90	255	3675	47.513	2.000	0.119	0.783
ID669216	669216	67	39.448	26.942	51.175	0	74	74	2	1	-10921639	136.429	135	60	195	2865	36.713	7.600	0.116	0.771
ID669217	669217	None	36.981	33.667	63.209	0	74	74	2	1	-10921639	122.143	120	60	180	2565	36.214	7.600	0.119	0.715
ID669210	669210	64	57.275	21.224	31.007	0	74	74	2	1	-10921639	141.429	150	75	255	2970	45.143	7.600	0.151	0.821
ID669211	669211	65	38.935	55.431	38.522	0	74	74	2	1	-10921639	157.857	150	90	240	3315	37.536	2.000	0.116	0.875
ID669208	669208	50	58.920	41.598	29.001	0	74	74	2	1	-10921639	196.429	180	135	255	4125	47.412	2.000	0.128	0.940
ID669209	669209	61	73.332	49.013	30.395	0	74	74	2	1	-10921639	214.286	225	150	255	4500	38.285	4.800	0.195	1.826
ID669214	669214	59	49.779	44.678	46.932	0	74	74	2	1	-10921639	160.714	150	90	240	3375	40.289	2.000	0.116	0.832
ID669215	669215	66	42.644	59.139	47.307	0	74	74	2	1	-10921639	159.286	165	105	210	3345	29.803	6.385	0.129	1.224
ID669212	669212	70	56.146	38.291	43.742	0	74	74	2	1	-10921639	153.571	135	90	255	3225	46.453	2.000	0.150	0.864
ID669213	669213	36	37.520	51.101	43.969	0	74	74	2	1	-10921639	167.857	165	105	225	3525	26.247	4.800	0.113	1.299
ID669203	669203	120	35.661	46.869	4.454	0	74	74	2	1	-10921639	155.000	150	105	255	3255	34.315	7.600	0.067	0.565
ID669206	669206	63	54.916	30.250	23.668	0	74	74	2	1	-10921639	200.000	210	90	255	4200	49.143	6.231	0.151	1.068
ID669207	669207	None	37.486	24.268	25.888	0	74	74	2	1	-10921639	141.429	150	75	225	2970	35.041	6.385	0.121	0.870
ID669204	669204	None	42.666	52.869	7.198	0	74	74	2	1	-10921639	167.143	165	90	225	3510	37.735	2.000	0.081	0.661
ID669205	669205	None	40.613	73.000	7.000	0	74	74	2	1	-10921639	191.143	195	120	240	4014	31.118	7.600	0.112	1.233
ID669162	669162	66	55.380	58.232	50.009	0	75	75	2	1	-10921639	147.143	150	60	255	3090	46.383	6.358	0.113	0.646
ID669163	669163	67	48.133	27.122	51.000	0	75	75	2	1	-10921639	145.000	135	90	195	3045	35.602	2.000	0.140	1.001
ID669160	669160	36	54.616	50.386	42.923	0	75	75	2	1	-10921639	185.714	195	105	255	3900	39.252	4.800	0.144	1.189
ID669161	669161	59	51.569	43.468	46.226	0	75	75	2	1	-10921639	170.000	165	120	240	3570	35.917	2.000	0.133	1.114
ID669164	669164	68	37.419	43.295	54.287	0	75	75	2	1	-10921639	145.714	135	90	225	3060	32.912	4.800	0.122	0.962
ID669165	669165	None	36.902	51.806	66.044	0	75	75	2	1	-10921639	106.429	105	60	150	2235	25.057	7.600	0.169	1.229
ID669154	669154	50	44.351	41.063	29.606	0	75	75	2	1	-10921639	190.714	195	120	255	4005	41.391	2.000	0.112	0.931
ID669155	669155	61	50.470	49.136	30.304	0	75	75	2	1	-10921639	176.429	150	105	255	3705	41.598	2.000	0.100	0.771
ID669152	669152	63	60.563	30.629	22.787	0	75	75	2	1	-10921639	217.857	240	150	255	4575	38.424	6.098	0.140	1.392
ID669153	669153	None	35.712	36.515	27.547	0	75	75	2	1	-10921639	170.714	165	90	240	3585	42.552	2.000	0.071	0.531
ID669158	669158	None	37.753	46.168	33.613	0	75	75	2	1	-10921639	162.143	150	120	240	3405	37.235	7.600	0.079	0.637
ID669159	669159	65	50.854	56.323	38.216	0	75	75	2	1	-10921639	157.857	150	90	225	3315	32.387	7.600	0.152	1.285
ID669156	669156	64	48.885	21.683	30.699	0	75	75	2	1	-10921639	138.571	135	75	195	2910	42.135	2.000	0.128	0.745
ID669157	669157	69	42.126	41.012	32.281	0	75	75	2	1	-10921639	180.714	180	105	255	3795	43.854	6.379	0.096	0.722
ID669150	669150	None	37.992	2.000	0.000	0	75	75	2	1	-10921639	106.905	90	70	240	2245	37.654	4.800	0.137	0.686
ID669151	669151	None	48.046	57.000	0.000	0	75	75	2	1	-10921639	160.095	154	105	240	3362	39.904	7.600	0.130	0.921
ID669166	669166	None	38.488	37.000	0.000	0	76	76	2	1	-10921639	136.619	126	98	240	2869	34.745	5.977	0.137	0.947
ID669167	669167	None	35.723	52.023	14.763	0	76	76	2	1	-10921639	158.571	150	90	225	3330	32.716	2.000	0.061	0.558
ID669186	669186	71	40.335	35.450	63.973	0	76	76	2	1	-10921639	125.000	105	60	195	2625	39.211	4.800	0.119	0.677
ID669187	669187	None	39.336	67.000	75.000	0	76	76	2	1	-10921639	75.905	60	30	135	1594	31.459	2.000	0.208	0.832
ID669184	669184	66	44.929	56.155	51.205	0	76	76	2	1	-10921639	132.857	135	75	210	2790	41.157	2.000	0.086	0.510
ID669185	669185	68	35.349	42.517	53.593	0	76	76	2	1	-10921639	120.000	120	60	210	2520	36.435	2.000	0.073	0.446
ID669178	669178	None	35.361	41.691	39.158	0	76	76	2	1	-10921639	152.143	150	105	210	3195	27.367	4.800	0.119	1.186
ID669179	669179	65	52.142	55.891	38.821	0	76	76	2	1	-10921639	177.143	165	120	240	3720	38.130	2.000	0.115	0.958
ID669176	669176	61	53.549	48.156	29.587	0	76	76	2	1	-10921639	186.429	180	105	255	3915	48.968	7.600	0.113	0.776
ID669177	669177	69	44.163	41.839	31.047	0	76	76	2	1	-10921639	191.429	195	120	255	4020	42.666	4.000	0.099	0.810
ID669182	669182	None	56.353	52.354	44.988	0	76	76	2	1	-10921639	167.143	180	90	255	3510	43.806	2.000	0.102	0.705
ID669183	669183	59	52.677	44.464	47.039	0	76	76	2	1	-10921639	152.857	135	105	255	3210	43.891	2.000	0.135	0.827
ID669180	669180	36	64.549	50.339	42.065	0	76	76	2	1	-10921639	176.429	180	90	255	3705	53.646	2.000	0.120	0.702
ID669181	669181	70	41.619	37.255	43.763	0	76	76	2	1	-10921639	145.714	150	75	195	3060	30.426	4.800	0.136	1.143
ID669170	669170	63	38.679	30.506	21.549	0	76	76	2	1	-10921639	182.143	180	120	240	3825	28.177	3.200	0.097	1.141
ID669171	669171	None	50.019	25.712	23.857	0	76	76	2	1	-10921639	159.286	165	60	225	3345	39.538	2.000	0.088	0.654
ID669168	669168	None	44.464	25.977	16.755	0	76	76	2	1	-10921639	148.571	150	60	255	3120	45.966	7.600	0.095	0.560
ID669169	669169	72	37.055	42.633	18.312	0	76	76	2	1	-10921639	164.286	165	105	225	3450	39.538	2.000	0.052	0.409
ID669174	669174	None	41.874	23.735	27.098	0	76	76	2	1	-10921639	144.286	135	90	240	3030	40.382	7.600	0.087	0.570
ID669175	669175	50	47.361	41.140	28.355	0	76	76	2	1	-10921639	180.714	165	105	255	3795	42.287	7.600	0.096	0.748
ID669172	669172	73	51.807	34.633	25.070	0	76	76	2	1	-10921639	210.714	225	120	255	4425	38.964	4.000	0.138	1.310
ID669173	669173	None	35.485	68.266	24.982	0	76	76	2	1	-10921639	128.571	135	45	195	2700	36.302	2.000	0.074	0.486
ID669258	669258	63	41.875	30.968	22.050	0	77	77	2	1	-10921639	190.000	195	120	240	3990	28.592	4.800	0.143	1.661
ID669259	669259	73	50.886	34.284	26.843	0	77	77	2	1	-10921639	173.571	180	75	255	3645	46.855	7.600	0.108	0.723
ID669256	669256	None	36.956	32.667	16.016	0	77	77	2	1	-10921639	142.857	135	60	210	3000	35.056	6.465	0.065	0.500
ID669257	669257	72	37.534	39.882	17.851	0	77	77	2	1	-10921639	173.571	180	105	225	3645	33.058	7.600	0.069	0.675
ID669262	669262	65	42.574	57.199	37.040	0	77	77	2	1	-10921639	163.571	165	90	225	3435	36.713	5.977	0.130	1.025
ID669263	669263	36	58.677	49.800	40.997	0	77	77	2	1	-10921639	193.571	195	105	255	4065	39.659	7.600	0.146	1.240
ID669260	669260	69	59.779	41.621	30.384	0	77	77	2	1	-10921639	203.571	210	135	255	4275	43.622	3.200	0.129	1.063
ID669261	669261	61	50.117	48.000	30.000	0	77	77	2	1	-10921639	201.429	195	120	255	4230	36.917	4.800	0.113	1.105
ID669254	669254	None	43.026	68.770	8.877	0	77	77	2	1	-10921639	187.857	180	135	240	3945	34.734	2.000	0.080	0.802
ID669255	669255	None	38.729	40.094	13.336	0	77	77	2	1	-10921639	179.286	195	60	240	3765	46.591	2.000	0.068	0.488
ID669266	669266	None	38.506	23.527	45.476	0	77	77	2	1	-10921639	157.857	165	75	195	3315	32.038	7.600	0.120	1.055
ID669267	669267	75	36.482	63.662	44.805	0	77	77	2	1	-10921639	139.286	135	75	225	2925	40.009	4.800	0.106	0.669
ID669264	669264	70	41.418	37.895	43.377	0	77	77	2	1	-10921639	130.714	120	75	255	2745	48.869	2.000	0.045	0.232
ID669265	669265	76	39.583	59.632	44.110	0	77	77	2	1	-10921639	159.286	165	105	240	3345	34.362	2.000	0.076	0.652
ID669270	669270	71	35.019	34.139	64.551	0	77	77	2	1	-10921639	117.857	105	90	180	2475	30.845	2.000	0.143	0.954
ID669271	669271	None	45.177	47.950	67.178	0	77	77	2	1	-10921639	106.429	105	45	210	2235	39.942	2.000	0.132	0.623
ID669268	669268	59	38.265	43.817	46.007	0	77	77	2	1	-10921639	146.429	135	90	195	3075	32.138	7.600	0.114	0.929
ID669269	669269	None	41.419	33.548	52.624	0	77	77	2	1	-10921639	117.143	120	45	195	2460	37.536	2.000	0.126	0.698
ID669290	669290	None	37.965	51.520	52.491	0	78	78	2	1	-10921639	137.857	135	75	225	2895	37.235	7.600	0.080	0.547
ID669291	669291	None	36.010	57.995	59.995	0	78	78	2	1	-10921639	92.143	90	45	180	1935	34.626	2.000	0.101	0.486
ID669288	669288	None	41.897	38.552	49.589	0	78	78	2	1	-10921639	135.714	135	75	240	2850	45.368	2.000	0.073	0.408
ID669289	669289	None	36.404	57.189	49.669	0	78	78	2	1	-10921639	144.286	150	75	195	3030	35.010	2.000	0.117	0.863
ID669282	669282	61	61.102	48.916	31.132	0	78	78	2	1	-10921639	198.571	195	135	255	4170	36.713	4.800	0.151	1.417
ID669283	669283	65	42.580	55.909	38.145	0	78	78	2	1	-10921639	160.714	150	75	210	3375	31.870	7.600	0.116	1.052
ID669280	669280	69	59.192	41.049	30.329	0	78	78	2	1	-10921639	191.429	195	90	255	4020	43.449	2.000	0.139	1.076
ID669281	669281	87	40.327	21.668	30.594	0	78	78	2	1	-10921639	135.714	135	75	210	2850	35.010	4.800	0.144	0.975
ID669286	669286	75	44.493	62.675	45.523	0	78	78	2	1	-10921639	150.000	150	60	240	3150	48.140	6.406	0.087	0.500
ID669287	669287	59	42.155	44.221	47.283	0	78	78	2	1	-10921639	157.143	150	120	240	3300	28.310	5.979	0.120	1.191
ID669284	669284	74	54.470	51.482	43.996	0	78	78	2	1	-10921639	185.714	180	120	255	3900	43.078	4.800	0.151	1.134
ID669285	669285	76	45.680	59.964	44.231	0	78	78	2	1	-10921639	176.429	180	105	255	3705	35.148	6.330	0.110	0.992
ID669274	669274	None	36.367	70.000	0.000	0	78	78	2	1	-10921639	165.952	165	98	255	3485	39.987	4.800	0.072	0.555
ID669275	669275	None	52.949	28.234	15.224	0	78	78	2	1	-10921639	165.000	165	75	255	3465	46.717	2.000	0.119	0.749
ID669272	669272	85	36.033	0.000	0.000	0	78	78	2	1	-10921639	107.476	105	56	225	2257	43.785	7.600	0.188	0.778
ID669273	669273	None	46.299	61.000	0.000	0	78	78	2	1	-10921639	182.048	180	126	255	3823	33.744	2.000	0.126	1.209
ID669278	669278	None	36.724	55.855	23.772	0	78	78	2	1	-10921639	158.571	165	105	210	3330	30.584	2.000	0.103	0.965
ID669279	669279	73	48.344	36.229	24.735	0	78	78	2	1	-10921639	187.143	180	120	255	3930	42.325	6.354	0.124	0.974
ID669276	669276	86	38.564	50.114	14.632	0	78	78	2	1	-10921639	155.714	150	75	225	3270	44.617	2.000	0.059	0.387
ID669277	669277	63	50.046	30.669	22.856	0	78	78	2	1	-10921639	200.714	195	165	255	4215	29.423	4.800	0.148	1.755
ID669226	669226	73	40.028	35.000	26.000	0	79	79	2	1	-10921639	175.714	180	105	255	3690	46.268	2.000	0.073	0.515
ID669227	669227	87	40.977	22.578	30.244	0	79	79	2	1	-10921639	141.429	150	45	195	2970	37.820	6.395	0.117	0.781
ID669224	669224	86	42.759	48.359	15.458	0	79	79	2	1	-10921639	160.714	165	105	210	3375	32.569	7.600	0.106	0.943
ID669225	669225	63	58.590	30.505	22.512	0	79	79	2	1	-10921639	203.571	210	120	255	4275	40.686	4.800	0.141	1.240
ID669230	669230	65	56.934	55.992	37.889	0	79	79	2	1	-10921639	198.571	195	105	255	4170	34.174	7.600	0.142	1.449
ID669231	669231	74	55.805	51.380	44.087	0	79	79	2	1	-10921639	192.857	195	90	255	4050	41.700	4.800	0.133	1.088
ID669228	669228	69	66.183	41.094	30.360	0	79	79	2	1	-10921639	200.714	195	120	255	4215	40.382	4.800	0.142	1.233
ID669229	669229	61	42.450	48.635	30.686	0	79	79	2	1	-10921639	167.857	165	75	240	3525	45.650	2.000	0.057	0.398
ID669218	669218	85	42.018	0.000	0.000	0	79	79	2	1	-10921639	115.000	120	84	150	2415	23.818	4.800	0.302	2.237
ID669219	669219	None	35.336	22.000	0.000	0	79	79	2	1	-10921639	108.524	105	70	150	2279	29.753	6.365	0.120	0.782
ID669222	669222	None	39.094	18.075	12.182	0	79	79	2	1	-10921639	114.286	120	60	180	2400	32.684	3.200	0.145	0.886
ID669223	669223	None	46.842	55.900	12.070	0	79	79	2	1	-10921639	155.000	150	75	255	3255	36.228	4.800	0.111	0.854
ID669220	669220	None	38.747	38.000	0.000	0	79	79	2	1	-10921639	147.238	150	105	240	3092	34.911	4.800	0.127	0.952
ID669221	669221	None	43.776	29.649	9.923	0	79	79	2	1	-10921639	123.571	105	75	240	2595	43.964	2.000	0.075	0.394
ID669234	669234	None	43.146	16.437	47.295	0	79	79	2	1	-10921639	112.143	120	60	180	2355	34.408	2.000	0.173	0.961
ID669232	669232	75	36.894	62.116	44.951	0	79	79	2	1	-10921639	142.857	135	45	255	3000	48.749	7.600	0.070	0.386
ID669233	669233	59	47.560	44.657	45.941	0	79	79	2	1	-10921639	172.143	180	90	225	3615	36.931	4.800	0.143	1.166
ID669294	669294	63	63.868	30.539	22.991	0	80	80	2	1	-10921639	215.000	225	150	255	4515	31.937	4.800	0.156	1.820
ID669295	669295	73	38.456	35.785	25.158	0	80	80	2	1	-10921639	192.857	195	135	255	4050	29.350	6.139	0.101	1.205
ID669292	669292	None	44.873	61.189	2.974	0	80	80	2	1	-10921639	192.857	195	105	255	4050	38.032	7.600	0.092	0.856
ID669293	669293	None	35.864	29.121	15.222	0	80	80	2	1	-10921639	145.714	135	75	225	3060	36.479	2.000	0.061	0.456
ID669306	669306	105	43.503	28.106	49.829	0	80	80	2	1	-10921639	133.571	135	75	180	2805	34.174	6.053	0.151	1.028
ID669307	669307	79	42.996	56.057	50.443	0	80	80	2	1	-10921639	154.286	135	120	240	3240	36.786	4.800	0.135	1.000
ID669304	669304	75	55.150	59.951	45.319	0	80	80	2	1	-10921639	196.429	210	150	255	4125	30.706	4.800	0.158	1.746
ID669305	669305	59	53.016	44.362	46.346	0	80	80	2	1	-10921639	154.286	150	90	240	3240	42.728	6.396	0.130	0.832
ID669310	669310	None	36.049	55.893	64.135	0	80	80	2	1	-10921639	90.000	90	45	150	1890	29.623	6.444	0.138	0.738
ID669308	669308	None	40.431	39.132	50.755	0	80	80	2	1	-10921639	131.429	120	60	240	2760	44.219	7.600	0.072	0.400
ID669309	669309	106	43.320	32.711	58.062	0	80	80	2	1	-10921639	116.429	105	60	180	2445	35.782	3.200	0.172	0.957
ID669298	669298	61	67.290	48.736	30.961	0	80	80	2	1	-10921639	190.000	180	120	255	3990	45.083	2.000	0.159	1.158
ID669299	669299	65	54.314	55.818	38.602	0	80	80	2	1	-10921639	196.429	180	120	255	4125	39.942	4.800	0.124	1.084
ID669296	669296	None	37.006	58.161	26.079	0	80	80	2	1	-10921639	153.571	150	105	210	3225	29.964	2.000	0.075	0.714
ID669297	669297	69	71.399	41.421	30.191	0	80	80	2	1	-10921639	197.857	210	90	255	4155	46.140	4.800	0.197	1.410
ID669302	669302	77	35.261	36.334	43.884	0	80	80	2	1	-10921639	129.286	135	60	210	2715	36.273	2.000	0.098	0.635
ID669303	669303	74	59.368	51.453	43.900	0	80	80	2	1	-10921639	187.143	195	75	255	3930	49.208	2.000	0.142	0.945
ID669300	669300	None	38.226	41.649	39.595	0	80	80	2	1	-10921639	135.000	135	60	195	2835	39.969	3.200	0.079	0.493
ID669301	669301	None	51.248	49.323	40.661	0	80	80	2	1	-10921639	193.571	210	75	255	4065	47.884	7.600	0.101	0.740
ID669250	669250	105	41.853	25.191	50.060	0	81	81	2	1	-10921639	160.714	165	105	210	3375	30.793	7.600	0.146	1.332
ID669251	669251	79	38.300	54.939	51.639	0	81	81	2	1	-10921639	146.429	150	90	210	3075	31.070	7.600	0.163	1.323
ID669248	669248	75	54.138	59.727	45.095	0	81	81	2	1	-10921639	184.286	180	120	255	3870	45.533	2.000	0.123	0.883
ID669249	669249	59	64.614	44.896	46.909	0	81	81	2	1	-10921639	182.857	180	120	255	3840	38.130	3.200	0.159	1.312
ID669252	669252	None	42.969	24.127	53.000	0	81	81	2	1	-10921639	137.143	135	60	210	2880	38.619	2.000	0.092	0.598
ID669253	669253	106	36.149	32.046	58.165	0	81	81	2	1	-10921639	117.857	105	45	195	2475	33.970	4.800	0.126	0.774
ID669242	669242	69	39.504	40.940	30.812	0	81	81	2	1	-10921639	166.429	165	105	225	3495	30.706	7.600	0.100	0.983
ID669243	669243	65	57.548	55.385	38.305	0	81	81	2	1	-10921639	184.286	165	120	255	3870	48.639	3.200	0.127	0.853
ID669240	669240	None	47.403	45.268	27.046	0	81	81	2	1	-10921639	187.143	180	135	255	3930	33.413	7.600	0.115	1.158
ID669241	669241	61	52.971	48.459	30.498	0	81	81	2	1	-10921639	191.429	195	105	255	4020	51.287	7.600	0.107	0.722
ID669246	669246	77	40.288	37.984	43.259	0	81	81	2	1	-10921639	135.714	120	75	240	2850	42.287	2.000	0.047	0.290
ID669247	669247	74	61.221	51.272	43.146	0	81	81	2	1	-10921639	195.714	180	150	255	4110	37.192	2.000	0.164	1.481
ID669244	669244	None	37.837	62.483	40.006	0	81	81	2	1	-10921639	155.000	135	120	210	3255	26.125	2.000	0.088	0.957
ID669245	669245	78	36.004	21.932	41.841	0	81	81	2	1	-10921639	113.571	105	60	225	2385	35.991	7.600	0.051	0.308
ID669235	669235	None	49.425	0.000	0.000	0	81	81	2	1	-10921639	101.905	105	70	165	2140	26.533	6.045	0.318	1.853
ID669238	669238	63	67.810	30.334	22.982	0	81	81	2	1	-10921639	192.143	195	120	255	4035	40.975	7.600	0.177	1.410
ID669239	669239	73	73.127	35.904	25.757	0	81	81	2	1	-10921639	209.286	210	135	255	4395	38.964	4.800	0.184	1.666
ID669236	669236	None	44.682	69.535	7.589	0	81	81	2	1	-10921639	182.143	180	90	255	3825	44.569	2.000	0.098	0.728
ID669237	669237	None	38.373	30.721	12.194	0	81	81	2	1	-10921639	140.714	150	90	225	2955	34.687	2.000	0.106	0.777
ID669346	669346	75	53.054	58.907	45.361	0	82	82	2	1	-10921639	189.286	180	105	255	3975	43.078	2.000	0.130	1.014
ID669347	669347	59	50.249	45.281	47.476	0	82	82	2	1	-10921639	170.714	180	90	225	3585	42.552	3.200	0.152	1.060
ID669344	669344	78	36.120	19.790	42.934	0	82	82	2	1	-10921639	132.857	135	75	210	2790	38.032	2.000	0.075	0.486
ID669345	669345	None	37.791	24.916	43.838	0	82	82	2	1	-10921639	134.286	120	75	225	2820	38.964	2.000	0.124	0.760
ID669350	669350	None	53.876	0.000	75.000	0	82	82	2	1	-10921639	93.714	75	56	210	1968	44.932	2.000	0.277	0.906
ID669348	669348	80	46.032	56.158	47.542	0	82	82	2	1	-10921639	177.143	180	120	255	3720	40.143	7.600	0.125	0.980
ID669349	669349	79	44.507	53.161	53.001	0	82	82	2	1	-10921639	142.143	135	90	210	2985	30.967	2.000	0.108	0.897
ID669338	669338	61	48.496	48.860	31.363	0	82	82	2	1	-10921639	183.571	180	135	255	3855	33.509	6.015	0.113	1.114
ID669339	669339	None	36.114	45.934	37.017	0	82	82	2	1	-10921639	147.143	135	75	210	3090	40.699	2.000	0.067	0.452
ID669336	669336	None	37.233	21.254	29.988	0	82	82	2	1	-10921639	145.714	150	105	180	3060	22.819	7.600	0.133	1.497
ID669337	669337	69	39.019	40.624	30.296	0	82	82	2	1	-10921639	175.000	180	135	240	3675	32.977	4.800	0.136	1.270
ID669342	669342	77	36.397	38.143	41.644	0	82	82	2	1	-10921639	147.857	150	75	210	3105	31.921	6.016	0.108	0.902
ID669343	669343	74	56.748	50.295	42.472	0	82	82	2	1	-10921639	190.714	180	90	255	4005	44.025	4.800	0.132	1.010
ID669340	669340	65	63.093	55.499	38.181	0	82	82	2	1	-10921639	185.714	195	90	255	3900	50.973	2.000	0.143	0.909
ID669341	669341	None	44.675	31.058	39.710	0	82	82	2	1	-10921639	146.429	135	105	195	3075	26.793	4.800	0.179	1.663
ID669331	669331	None	42.371	50.608	9.054	0	82	82	2	1	-10921639	155.714	150	90	225	3270	39.252	2.000	0.079	0.583
ID669334	669334	63	53.868	29.899	23.127	0	82	82	2	1	-10921639	184.286	180	105	255	3870	45.285	2.000	0.119	0.868
ID669335	669335	73	59.663	35.662	25.221	0	82	82	2	1	-10921639	221.429	225	120	255	4650	39.375	4.800	0.159	1.544
ID669332	669332	None	35.373	27.142	15.000	0	82	82	2	1	-10921639	151.429	150	90	240	3180	36.713	2.000	0.080	0.609
ID669333	669333	None	37.297	33.130	15.239	0	82	82	2	1	-10921639	158.571	165	105	255	3330	44.641	6.072	0.070	0.465
ID669322	669322	75	54.820	58.175	45.328	0	83	83	2	1	-10921639	181.429	180	105	255	3810	45.474	4.800	0.146	1.014
ID669323	669323	None	38.796	43.464	46.409	0	83	83	2	1	-10921639	165.000	150	90	240	3465	40.249	7.600	0.095	0.714
ID669320	669320	65	51.211	55.484	38.093	0	83	83	2	1	-10921639	164.286	165	105	255	3450	40.935	7.600	0.135	0.952
ID669321	669321	74	39.975	51.358	44.084	0	83	83	2	1	-10921639	172.143	180	105	240	3615	36.931	7.600	0.104	0.879
ID669326	669326	80	44.027	56.102	49.627	0	83	83	2	1	-10921639	153.571	150	75	225	3225	41.326	2.000	0.086	0.585
ID669327	669327	82	45.044	26.842	52.643	0	83	83	2	1	-10921639	135.000	150	45	195	2835	37.947	3.200	0.152	0.939
ID669324	669324	59	40.909	45.000	47.000	0	83	83	2	1	-10921639	176.429	180	105	240	3705	37.321	4.800	0.154	1.261
ID669325	669325	None	43.803	15.679	49.287	0	83	83	2	1	-10921639	107.143	90	45	180	2250	36.830	3.200	0.159	0.796
ID669314	669314	63	47.542	30.921	22.658	0	83	83	2	1	-10921639	208.571	210	165	255	4380	27.620	7.600	0.118	1.589
ID669315	669315	73	64.688	35.810	25.850	0	83	83	2	1	-10921639	207.143	210	105	255	4350	46.866	3.200	0.144	1.113
ID669312	669312	None	37.748	41.336	7.828	0	83	83	2	1	-10921639	155.714	150	90	225	3270	36.582	2.000	0.064	0.515
ID669313	669313	None	37.736	44.511	20.122	0	83	83	2	1	-10921639	155.000	150	105	240	3255	38.341	3.200	0.061	0.465
ID669318	669318	None	37.215	16.275	32.887	0	83	83	2	1	-10921639	126.429	120	75	210	2655	33.058	2.000	0.100	0.695
ID669319	669319	None	35.229	36.702	35.161	0	83	83	2	1	-10921639	131.429	120	90	225	2760	40.223	2.000	0.047	0.292
ID669316	669316	69	47.312	41.241	30.362	0	83	83	2	1	-10921639	186.429	180	135	255	3915	35.041	4.800	0.128	1.209
ID669317	669317	61	60.143	48.513	30.379	0	83	83	2	1	-10921639	205.714	210	120	255	4320	42.728	7.600	0.140	1.180
ID669311	669311	None	54.766	35.186	7.194	0	83	83	2	1	-10921639	150.714	135	90	255	3165	45.861	2.000	0.096	0.574
ID669330	669330	None	35.185	2.905	68.827	0	83	83	2	1	-10921639	78.571	75	30	135	1650	27.620	2.000	0.155	0.763
ID669328	669328	84	40.587	43.037	54.101	0	83	83	2	1	-10921639	148.571	150	75	225	3120	32.486	3.200	0.115	0.947
ID669329	669329	None	39.668	55.596	65.883	0	83	83	2	1	-10921639	94.286	90	30	180	1980	32.569	5.959	0.133	0.679
ID669386	669386	75	41.105	58.180	44.376	0	84	84	2	1	-10921639	182.143	165	135	255	3825	34.299	7.600	0.089	0.864
ID669387	669387	59	70.778	44.779	46.092	0	84	84	2	1	-10921639	189.286	165	120	255	3975	45.368	4.800	0.202	1.403
ID669384	669384	74	36.445	50.050	42.137	0	84	84	2	1	-10921639	165.000	165	60	255	3465	46.717	4.800	0.090	0.582
ID669385	669385	77	37.200	37.424	43.435	0	84	84	2	1	-10921639	135.000	135	60	195	2835	34.205	2.000	0.111	0.786
ID669390	669390	84	36.616	42.111	53.148	0	84	84	2	1	-10921639	126.429	120	45	195	2655	42.313	7.600	0.085	0.470
ID669391	669391	79	72.048	52.102	53.299	0	84	84	2	1	-10921639	168.571	165	90	255	3540	50.402	2.000	0.184	1.038
ID669388	669388	None	35.247	23.573	50.107	0	84	84	2	1	-10921639	140.000	150	75	210	2940	36.538	3.200	0.063	0.453
ID669389	669389	82	53.506	27.493	53.077	0	84	84	2	1	-10921639	145.000	135	75	255	3045	45.332	7.600	0.119	0.682
ID669378	669378	None	39.920	31.456	24.526	0	84	84	2	1	-10921639	195.714	195	120	255	4110	48.946	6.446	0.057	0.430
ID669379	669379	73	59.113	35.686	26.072	0	84	84	2	1	-10921639	222.857	240	135	255	4680	37.134	4.800	0.136	1.440
ID669376	669376	None	36.632	23.443	19.600	0	84	84	2	1	-10921639	149.286	150	75	210	3135	38.088	7.600	0.081	0.588
ID669377	669377	63	53.457	29.911	21.214	0	84	84	2	1	-10921639	193.571	195	150	255	4065	39.088	2.000	0.111	0.987
ID669382	669382	61	53.501	48.484	30.434	0	84	84	2	1	-10921639	194.286	195	105	255	4080	50.973	3.200	0.098	0.679
ID669383	669383	None	36.295	62.211	38.038	0	84	84	2	1	-10921639	134.286	135	90	195	2820	33.700	3.200	0.088	0.646
ID669380	669380	69	35.451	41.910	29.498	0	84	84	2	1	-10921639	165.714	165	90	255	3480	40.382	7.600	0.045	0.350
ID669381	669381	83	36.529	21.268	29.730	0	84	84	2	1	-10921639	155.000	150	90	255	3255	43.818	7.600	0.123	0.777
ID669394	669394	None	36.485	38.767	64.000	0	84	84	2	1	-10921639	137.857	135	75	240	2895	35.376	2.000	0.077	0.558
ID669395	669395	None	38.799	32.118	64.755	0	84	84	2	1	-10921639	115.000	120	45	180	2415	35.917	7.600	0.145	0.809
ID669392	669392	None	42.973	21.080	59.763	0	84	84	2	1	-10921639	87.143	75	45	180	1830	36.626	3.200	0.146	0.605
ID669393	669393	None	47.478	42.714	60.926	0	84	84	2	1	-10921639	152.857	150	105	255	3210	38.130	2.000	0.113	0.813
ID669396	669396	None	37.369	0.000	75.000	0	84	84	2	1	-10921639	100.476	90	70	165	2110	28.374	7.600	0.243	1.385
ID669370	669370	None	36.421	27.000	0.000	0	84	84	2	1	-10921639	121.905	120	56	225	2560	38.012	2.000	0.104	0.603
ID669371	669371	81	36.690	69.000	0.000	0	84	84	2	1	-10921639	179.143	180	120	225	3762	28.443	2.000	0.110	1.248
ID669374	669374	None	36.877	0.000	11.000	0	84	84	2	1	-10921639	85.905	105	30	135	1804	30.548	4.800	0.252	1.132
ID669375	669375	None	36.015	73.000	13.000	0	84	84	2	1	-10921639	171.429	165	112	210	3600	25.916	4.800	0.150	1.726
ID669372	669372	None	36.633	62.630	2.424	0	84	84	2	1	-10921639	182.857	180	135	255	3840	34.408	4.800	0.067	0.672
ID669373	669373	None	56.773	48.650	6.069	0	84	84	2	1	-10921639	183.571	195	105	255	3855	42.135	4.800	0.142	1.086
ID669354	669354	63	66.648	30.830	21.899	0	85	85	2	1	-10921639	205.714	210	120	255	4320	39.727	2.000	0.149	1.340
ID669355	669355	205	50.373	45.115	21.837	0	85	85	2	1	-10921639	175.000	165	105	255	3675	45.332	2.000	0.099	0.696
ID669352	669352	None	36.709	68.188	14.014	0	85	85	2	1	-10921639	142.143	150	60	225	2985	48.749	2.000	0.041	0.230
ID669353	669353	206	38.596	34.010	15.116	0	85	85	2	1	-10921639	170.000	165	120	240	3570	36.228	4.000	0.101	0.863
ID669358	669358	61	57.994	48.024	28.934	0	85	85	2	1	-10921639	205.714	210	120	255	4320	39.443	3.200	0.120	1.119
ID669359	669359	83	61.881	21.606	30.850	0	85	85	2	1	-10921639	149.286	150	60	225	3135	48.946	2.000	0.167	0.873
ID669356	669356	73	63.367	35.636	26.377	0	85	85	2	1	-10921639	225.714	240	165	255	4740	26.612	4.800	0.186	2.657
ID669357	669357	None	44.773	73.000	28.000	0	85	85	2	1	-10921639	121.095	120	60	165	2543	32.034	3.200	0.175	1.124
ID669351	669351	81	35.788	68.000	0.000	0	85	85	2	1	-10921639	179.238	180	126	255	3764	34.313	2.000	0.044	0.439
ID669368	669368	None	38.547	68.002	52.662	0	85	85	2	1	-10921639	87.143	75	30	150	1830	35.056	2.000	0.122	0.542
ID669369	669369	79	47.934	52.732	53.956	0	85	85	2	1	-10921639	147.143	135	75	225	3090	39.578	7.600	0.144	0.938
ID669362	669362	74	58.248	52.046	43.669	0	85	85	2	1	-10921639	190.714	195	105	255	4005	48.869	7.600	0.105	0.744
ID669363	669363	75	39.192	57.597	46.273	0	85	85	2	1	-10921639	195.714	180	135	255	4110	34.687	4.800	0.090	0.931
ID669360	669360	None	37.026	25.194	36.953	0	85	85	2	1	-10921639	135.000	135	90	165	2835	23.238	3.200	0.141	1.439
ID669361	669361	77	39.572	36.569	41.635	0	85	85	2	1	-10921639	140.714	150	75	210	2955	36.273	2.000	0.103	0.726
ID669366	669366	None	45.951	57.283	49.429	0	85	85	2	1	-10921639	182.143	165	135	255	3825	33.970	4.800	0.107	1.038
ID669367	669367	82	43.529	25.432	52.831	0	85	85	2	1	-10921639	143.571	120	75	225	3015	47.094	2.000	0.123	0.666
ID669364	669364	59	66.973	44.353	46.798	0	85	85	2	1	-10921639	198.571	210	120	255	4170	40.501	3.200	0.155	1.315
ID669365	669365	94	62.300	38.498	49.395	0	85	85	2	1	-10921639	160.000	150	90	255	3360	50.274	2.000	0.161	0.883
ID669402	669402	63	39.095	30.722	20.467	0	86	86	2	1	-10921639	175.714	165	90	255	3690	46.024	2.000	0.060	0.430
ID669403	669403	205	43.049	42.264	21.145	0	86	86	2	1	-10921639	166.429	165	105	225	3495	40.778	2.000	0.057	0.441
ID669400	669400	None	35.165	41.467	11.314	0	86	86	2	1	-10921639	145.714	150	75	255	3060	41.391	2.000	0.043	0.289
ID669401	669401	206	40.945	35.248	16.529	0	86	86	2	1	-10921639	182.857	195	135	240	3840	33.075	4.800	0.117	1.154
ID669406	669406	73	50.779	35.483	27.140	0	86	86	2	1	-10921639	207.857	210	150	255	4365	34.299	7.600	0.110	1.204
ID669407	669407	83	35.464	22.903	28.402	0	86	86	2	1	-10921639	145.714	150	60	195	3060	33.589	4.000	0.090	0.719
ID669404	669404	88	48.750	30.366	23.838	0	86	86	2	1	-10921639	189.286	195	90	255	3975	48.252	3.200	0.107	0.756
ID669405	669405	91	50.928	37.053	24.475	0	86	86	2	1	-10921639	202.857	210	135	255	4260	40.143	4.800	0.116	1.052
ID669398	669398	None	42.239	61.750	3.108	0	86	86	2	1	-10921639	165.000	150	105	255	3465	38.536	2.000	0.063	0.511
ID669399	669399	None	35.090	49.498	4.534	0	86	86	2	1	-10921639	157.143	150	105	225	3300	31.328	6.400	0.089	0.817
ID669397	669397	None	40.693	44.000	0.000	0	86	86	2	1	-10921639	150.952	150	70	225	3170	46.867	2.000	0.136	0.770
ID669418	669418	None	44.423	33.947	52.972	0	86	86	2	1	-10921639	117.857	105	75	210	2475	37.134	2.000	0.114	0.649
ID669419	669419	79	38.032	51.493	52.774	0	86	86	2	1	-10921639	132.143	120	60	210	2775	39.005	2.000	0.093	0.576
ID669416	669416	59	43.266	43.853	46.453	0	86	86	2	1	-10921639	150.000	150	75	210	3150	37.650	7.600	0.121	0.863
ID669417	669417	94	57.896	38.755	50.392	0	86	86	2	1	-10921639	157.857	150	75	255	3315	43.891	2.000	0.172	1.055
ID669422	669422	None	35.970	73.000	75.000	0	86	86	2	1	-10921639	71.714	60	42	120	1506	23.442	3.200	0.289	1.372
ID669420	669420	90	44.039	32.019	58.639	0	86	86	2	1	-10921639	125.000	120	60	180	2625	34.641	3.200	0.156	0.974
ID669421	669421	None	40.581	55.884	64.975	0	86	86	2	1	-10921639	89.286	75	30	135	1875	35.647	6.449	0.132	0.585
ID669410	669410	None	35.888	58.001	31.913	0	86	86	2	1	-10921639	114.286	105	45	210	2400	38.674	2.000	0.048	0.272
ID669411	669411	None	44.213	30.370	39.774	0	86	86	2	1	-10921639	131.429	120	60	225	2760	49.273	2.000	0.086	0.422
ID669408	669408	69	35.361	42.121	30.212	0	86	86	2	1	-10921639	170.000	165	105	255	3570	36.538	7.600	0.088	0.753
ID669409	669409	61	44.091	48.425	30.117	0	86	86	2	1	-10921639	177.857	180	105	255	3735	48.207	3.200	0.081	0.552
ID669414	669414	None	37.652	11.953	43.327	0	86	86	2	1	-10921639	87.857	90	15	135	1845	38.619	3.200	0.186	0.713
ID669415	669415	75	49.624	59.420	45.843	0	86	86	2	1	-10921639	191.429	195	120	240	4020	32.831	2.000	0.132	1.357
ID669412	669412	77	43.234	37.939	42.350	0	86	86	2	1	-10921639	141.429	135	75	210	2970	37.521	3.200	0.110	0.746
ID669413	669413	74	61.565	50.043	42.382	0	86	86	2	1	-10921639	195.714	210	120	255	4110	49.631	4.800	0.151	1.034
ID669423	669423	89	41.667	0.000	0.000	0	87	87	2	1	-10921639	88.048	75	56	135	1849	30.878	3.200	0.204	0.966
ID669442	669442	59	42.656	44.689	47.323	0	87	87	2	1	-10921639	161.429	165	105	225	3390	31.786	4.800	0.142	1.264
ID669443	669443	None	41.447	14.414	48.896	0	87	87	2	1	-10921639	105.000	105	15	165	2205	37.947	2.000	0.157	0.749
ID669440	669440	74	49.882	49.084	41.098	0	87	87	2	1	-10921639	193.571	195	135	255	4065	33.509	7.600	0.110	1.142
ID669441	669441	None	44.829	21.091	42.923	0	87	87	2	1	-10921639	129.286	120	75	210	2715	39.252	2.000	0.128	0.746
ID669446	669446	90	35.504	29.969	56.786	0	87	87	2	1	-10921639	137.143	135	75	195	2880	33.970	4.800	0.114	0.827
ID669444	669444	None	39.987	22.588	50.864	0	87	87	2	1	-10921639	140.000	150	75	195	2940	35.285	4.800	0.139	0.965
ID669445	669445	79	40.638	53.007	53.183	0	87	87	2	1	-10921639	132.857	135	90	255	2790	38.909	2.000	0.077	0.491
ID669434	669434	69	36.859	41.743	29.301	0	87	87	2	1	-10921639	168.571	165	120	255	3540	32.486	2.000	0.072	0.697
ID669435	669435	61	37.192	49.498	30.364	0	87	87	2	1	-10921639	165.714	165	105	225	3480	39.252	7.600	0.098	0.751
ID669432	669432	88	41.863	30.568	24.843	0	87	87	2	1	-10921639	214.286	225	150	255	4500	36.786	7.600	0.084	0.898
ID669433	669433	73	58.944	35.543	26.231	0	87	87	2	1	-10921639	198.571	195	120	255	4170	49.954	2.000	0.117	0.835
ID669438	669438	None	41.868	55.372	37.831	0	87	87	2	1	-10921639	155.000	150	90	255	3255	45.826	2.000	0.071	0.450
ID669439	669439	77	39.791	37.301	40.636	0	87	87	2	1	-10921639	154.286	150	60	240	3240	40.289	2.000	0.090	0.634
ID669436	669436	83	67.346	21.863	30.955	0	87	87	2	1	-10921639	150.714	150	60	255	3165	54.596	2.000	0.145	0.700
ID669437	669437	None	37.332	18.684	38.370	0	87	87	2	1	-10921639	118.571	120	60	195	2490	36.713	2.000	0.090	0.531
ID669426	669426	None	59.337	44.821	7.207	0	87	87	2	1	-10921639	162.143	165	75	240	3405	46.625	2.000	0.114	0.709
ID669427	669427	None	37.885	60.975	16.279	0	87	87	2	1	-10921639	154.286	150	105	210	3240	33.922	4.800	0.083	0.697
ID669424	669424	None	35.325	73.000	0.000	0	87	87	2	1	-10921639	183.000	180	154	225	3843	18.133	4.800	0.141	2.490
ID669425	669425	None	37.001	39.211	7.401	0	87	87	2	1	-10921639	133.571	135	75	195	2805	39.375	2.000	0.090	0.559
ID669430	669430	91	37.904	37.295	21.669	0	87	87	2	1	-10921639	180.714	180	90	240	3795	39.252	2.000	0.066	0.568
ID669431	669431	None	39.288	23.581	25.082	0	87	87	2	1	-10921639	165.714	165	105	255	3480	44.617	6.378	0.090	0.611
ID669428	669428	None	55.736	73.000	16.000	0	87	87	2	1	-10921639	144.524	126	90	225	3035	44.666	2.000	0.147	0.828
ID669429	669429	None	41.261	26.704	17.118	0	87	87	2	1	-10921639	166.429	165	105	255	3495	37.621	6.130	0.082	0.669
ID669450	669450	None	38.858	63.210	6.566	0	88	88	2	1	-10921639	157.857	150	105	240	3315	39.005	2.000	0.057	0.434
ID669451	669451	None	35.990	67.241	16.352	0	88	88	2	1	-10921639	142.857	135	90	210	3000	27.909	4.800	0.104	0.965
ID669448	669448	None	38.746	33.000	0.000	0	88	88	2	1	-10921639	127.714	135	70	210	2682	40.175	7.600	0.095	0.553
ID669449	669449	None	40.490	61.916	2.042	0	88	88	2	1	-10921639	184.286	180	120	240	3870	35.542	4.800	0.094	0.894
ID669454	669454	73	56.871	35.902	26.503	0	88	88	2	1	-10921639	194.286	195	90	255	4080	44.869	2.000	0.125	0.959
ID669455	669455	None	35.301	73.000	29.000	0	88	88	2	1	-10921639	101.333	90	60	165	2128	37.666	2.000	0.122	0.584
ID669452	669452	None	35.130	60.827	24.173	0	88	88	2	1	-10921639	145.000	150	60	210	3045	35.285	3.200	0.126	0.921
ID669453	669453	88	40.621	30.199	24.806	0	88	88	2	1	-10921639	175.000	180	90	240	3675	43.818	2.000	0.067	0.499
ID669447	669447	89	50.116	0.000	0.000	0	88	88	2	1	-10921639	121.524	135	56	165	2552	33.409	6.402	0.274	1.566
ID669464	669464	92	36.931	30.070	66.084	0	88	88	2	1	-10921639	110.714	105	75	165	2325	30.178	2.000	0.139	0.894
ID669458	669458	77	53.744	38.080	42.902	0	88	88	2	1	-10921639	153.571	165	75	255	3225	43.964	7.600	0.116	0.728
ID669459	669459	93	56.078	51.758	43.366	0	88	88	2	1	-10921639	206.429	210	135	255	4335	39.088	6.058	0.127	1.188
ID669456	669456	69	65.171	41.249	29.912	0	88	88	2	1	-10921639	193.571	195	120	255	4065	43.708	2.000	0.160	1.219
ID669457	669457	61	56.954	48.410	30.467	0	88	88	2	1	-10921639	195.000	195	120	255	4095	39.115	4.800	0.150	1.302
ID669462	669462	94	40.432	38.114	49.566	0	88	88	2	1	-10921639	145.000	150	75	195	3045	36.538	4.800	0.126	0.889
ID669463	669463	None	43.700	57.109	50.195	0	88	88	2	1	-10921639	167.143	165	105	240	3510	35.902	2.000	0.081	0.695
ID669460	669460	59	37.854	45.347	46.374	0	88	88	2	1	-10921639	162.143	165	105	210	3405	32.387	5.973	0.104	0.944
ID669461	669461	75	50.360	60.513	46.112	0	88	88	2	1	-10921639	166.429	180	75	255	3495	51.067	4.800	0.126	0.732
ID669514	669514	None	56.497	42.084	53.084	0	89	89	2	1	-10921639	163.571	150	90	255	3435	41.598	2.000	0.119	0.837
ID669515	669515	None	37.555	41.873	60.550	0	89	89	2	1	-10921639	145.000	135	75	225	3045	45.826	7.600	0.088	0.511
ID669512	669512	94	36.540	38.028	49.470	0	89	89	2	1	-10921639	142.857	150	75	210	3000	37.536	2.000	0.073	0.517
ID669513	669513	97	39.812	24.784	52.562	0	89	89	2	1	-10921639	127.143	120	75	255	2670	42.059	2.000	0.068	0.385
ID669516	669516	None	36.516	56.683	65.149	0	89	89	2	1	-10921639	100.714	90	60	180	2115	36.169	2.000	0.161	0.771
ID669517	669517	92	41.698	30.014	66.911	0	89	89	2	1	-10921639	84.286	75	15	180	1770	38.964	2.000	0.104	0.407
ID669506	669506	None	38.037	54.191	35.854	0	89	89	2	1	-10921639	165.714	165	90	240	3480	41.209	2.000	0.068	0.510
ID669507	669507	98	36.819	55.668	37.858	0	89	89	2	1	-10921639	163.571	165	105	240	3435	39.375	7.600	0.067	0.519
ID669504	669504	61	40.116	48.608	29.892	0	89	89	2	1	-10921639	180.714	180	90	255	3795	41.481	7.600	0.066	0.537
ID669505	669505	None	48.097	46.693	34.829	0	89	89	2	1	-10921639	181.429	180	105	255	3810	42.929	2.000	0.097	0.747
ID669510	669510	59	44.216	44.670	46.397	0	89	89	2	1	-10921639	160.714	150	90	225	3375	34.579	2.000	0.114	0.951
ID669511	669511	75	60.870	60.345	45.950	0	89	89	2	1	-10921639	169.286	165	105	255	3555	43.769	2.000	0.128	0.876
ID669508	669508	None	56.283	61.989	40.176	0	89	89	2	1	-10921639	153.571	150	90	255	3225	48.584	3.200	0.140	0.775
ID669509	669509	93	48.151	51.826	43.765	0	89	89	2	1	-10921639	190.714	195	75	255	4005	44.025	7.600	0.083	0.662
ID669498	669498	None	44.879	43.942	22.292	0	89	89	2	1	-10921639	166.429	150	75	240	3495	42.929	2.000	0.077	0.557
ID669499	669499	88	39.214	30.245	22.859	0	89	89	2	1	-10921639	188.571	195	135	240	3960	26.653	6.366	0.111	1.412
ID669496	669496	95	35.472	26.042	13.032	0	89	89	2	1	-10921639	155.714	150	60	210	3270	36.888	2.000	0.102	0.782
ID669497	669497	96	35.730	38.348	15.547	0	89	89	2	1	-10921639	164.286	165	105	210	3450	31.988	2.000	0.093	0.876
ID669502	669502	83	50.576	21.803	29.893	0	89	89	2	1	-10921639	159.286	165	45	255	3345	48.716	7.600	0.112	0.659
ID669503	669503	69	58.487	41.584	30.234	0	89	89	2	1	-10921639	207.857	195	165	255	4365	34.626	6.382	0.138	1.454
ID669500	669500	73	56.920	36.545	26.327	0	89	89	2	1	-10921639	212.143	225	120	255	4455	45.071	7.600	0.128	1.067
ID669501	669501	None	37.437	24.643	27.846	0	89	89	2	1	-10921639	166.429	165	105	240	3495	32.831	4.800	0.092	0.853
ID669490	669490	None	42.503	36.000	0.000	0	89	89	2	1	-10921639	147.429	135	98	225	3096	40.580	3.200	0.132	0.846
ID669491	669491	None	44.705	49.000	0.000	0	89	89	2	1	-10921639	165.095	150	112	255	3467	34.701	6.380	0.110	0.945
ID669489	669489	89	35.208	0.000	0.000	0	89	89	2	1	-10921639	74.762	60	28	165	1570	43.668	7.600	0.148	0.442
ID669494	669494	None	43.260	0.000	12.000	0	89	89	2	1	-10921639	83.810	75	42	150	1760	35.185	2.000	0.273	1.021
ID669495	669495	None	37.659	35.977	12.153	0	89	89	2	1	-10921639	157.857	150	105	225	3315	32.038	7.600	0.102	0.909
ID669492	669492	None	36.644	68.776	8.199	0	89	89	2	1	-10921639	158.571	150	90	255	3330	40.962	2.000	0.079	0.568
ID669493	669493	None	39.021	50.692	10.005	0	89	89	2	1	-10921639	166.429	180	90	240	3495	36.095	7.600	0.088	0.750
ID669482	669482	None	41.192	26.040	44.593	0	90	90	2	1	-10921639	116.429	120	60	195	2445	37.919	2.000	0.103	0.573
ID669483	669483	75	46.921	61.818	45.813	0	90	90	2	1	-10921639	132.143	120	30	210	2775	49.663	7.600	0.084	0.414
ID669480	669480	None	51.133	49.778	42.142	0	90	90	2	1	-10921639	174.286	180	75	255	3660	54.182	7.600	0.099	0.581
ID669481	669481	93	58.041	52.000	44.095	0	90	90	2	1	-10921639	195.714	195	105	255	4110	45.861	2.000	0.117	0.895
ID669486	669486	97	39.231	23.214	53.522	0	90	90	2	1	-10921639	118.571	120	45	210	2490	43.964	7.600	0.106	0.515
ID669487	669487	None	48.984	34.586	54.060	0	90	90	2	1	-10921639	122.143	120	45	255	2565	53.725	2.000	0.109	0.447
ID669484	669484	59	40.501	44.188	46.990	0	90	90	2	1	-10921639	137.857	135	90	225	2895	33.075	2.000	0.108	0.814
ID669485	669485	None	37.220	52.082	53.284	0	90	90	2	1	-10921639	140.000	135	90	195	2940	36.844	4.000	0.110	0.755
ID669474	669474	None	35.023	49.945	25.210	0	90	90	2	1	-10921639	154.286	150	105	210	3240	31.156	2.000	0.081	0.739
ID669475	669475	73	65.406	35.794	25.784	0	90	90	2	1	-10921639	222.143	240	150	255	4665	37.235	4.800	0.151	1.568
ID669472	669472	102	40.819	19.035	21.204	0	90	90	2	1	-10921639	145.714	150	90	225	3060	37.990	2.000	0.102	0.710
ID669473	669473	88	36.020	29.242	22.304	0	90	90	2	1	-10921639	185.714	180	135	255	3900	30.549	3.200	0.079	0.893
ID669478	669478	98	48.123	55.380	38.470	0	90	90	2	1	-10921639	172.143	165	105	225	3615	30.601	4.800	0.145	1.428
ID669479	669479	None	42.977	11.968	42.217	0	90	90	2	1	-10921639	102.857	105	45	180	2160	33.970	2.000	0.173	0.894
ID669476	669476	83	41.292	22.081	29.997	0	90	90	2	1	-10921639	148.571	150	60	225	3120	40.223	7.600	0.069	0.477
ID669477	669477	61	53.793	48.708	30.791	0	90	90	2	1	-10921639	185.714	180	90	255	3900	41.209	2.000	0.109	0.889
ID669466	669466	None	42.453	30.000	0.000	0	90	90	2	1	-10921639	122.095	105	70	240	2564	44.947	2.000	0.106	0.521
ID669467	669467	None	35.823	40.000	0.000	0	90	90	2	1	-10921639	149.238	150	90	210	3134	36.416	2.000	0.118	0.867
ID669465	669465	89	39.888	0.000	0.000	0	90	90	2	1	-10921639	108.095	120	70	150	2270	26.105	4.800	0.243	1.621
ID669470	669470	95	35.909	28.149	15.118	0	90	90	2	1	-10921639	169.286	165	135	210	3555	25.164	7.600	0.070	0.878
ID669471	669471	96	41.416	37.578	15.706	0	90	90	2	1	-10921639	173.571	180	105	225	3645	33.058	5.988	0.104	0.987
ID669468	669468	None	35.578	70.032	5.048	0	90	90	2	1	-10921639	157.857	150	105	255	3315	36.317	2.000	0.034	0.285
ID669469	669469	None	37.209	53.995	7.190	0	90	90	2	1	-10921639	160.000	165	90	225	3360	33.653	2.000	0.092	0.799
ID669488	669488	None	35.511	47.871	57.071	0	90	90	2	1	-10921639	126.429	120	75	180	2655	26.227	2.000	0.108	0.936
ID669546	669546	99	54.880	31.419	24.748	0	91	91	2	1	-10921639	184.286	195	90	255	3870	49.555	2.000	0.112	0.749
ID669547	669547	73	45.021	35.609	26.176	0	91	91	2	1	-10921639	186.429	195	105	255	3915	45.638	3.200	0.116	0.846
ID669544	669544	102	42.010	19.854	21.919	0	91	91	2	1	-10921639	150.000	135	105	225	3150	34.857	7.600	0.085	0.672
ID669545	669545	None	52.988	44.200	22.269	0	91	91	2	1	-10921639	180.000	180	120	255	3780	36.435	2.000	0.125	1.098
ID669550	669550	None	42.031	46.892	34.382	0	91	91	2	1	-10921639	177.857	180	120	255	3735	40.607	3.200	0.107	0.848
ID669551	669551	None	35.391	39.530	37.208	0	91	91	2	1	-10921639	177.143	180	135	225	3720	23.536	4.800	0.104	1.419
ID669548	669548	69	55.193	41.680	30.017	0	91	91	2	1	-10921639	191.429	195	90	255	4020	42.666	3.200	0.100	0.817
ID669549	669549	61	45.798	48.340	30.025	0	91	91	2	1	-10921639	195.714	195	135	255	4110	31.988	7.600	0.100	1.116
ID669542	669542	100	43.970	48.610	5.226	0	91	91	2	1	-10921639	172.143	165	105	255	3615	36.931	2.000	0.088	0.752
ID669543	669543	96	36.911	38.175	15.150	0	91	91	2	1	-10921639	162.857	165	90	225	3420	39.483	2.000	0.075	0.579
ID669541	669541	89	42.828	0.000	0.000	0	91	91	2	1	-10921639	118.714	120	70	195	2493	33.195	2.000	0.203	1.208
ID669554	669554	None	36.494	19.789	42.522	0	91	91	2	1	-10921639	135.000	120	90	225	2835	36.435	7.600	0.080	0.549
ID669555	669555	59	42.797	43.863	46.439	0	91	91	2	1	-10921639	158.571	165	105	255	3330	38.116	4.800	0.137	1.004
ID669552	669552	98	48.509	54.604	37.261	0	91	91	2	1	-10921639	185.714	180	105	240	3900	35.330	7.600	0.141	1.303
ID669553	669553	93	42.607	51.635	42.448	0	91	91	2	1	-10921639	187.857	180	120	255	3945	38.424	6.054	0.073	0.668
ID669558	669558	101	41.218	42.378	54.063	0	91	91	2	1	-10921639	126.429	120	75	210	2655	36.302	2.000	0.082	0.530
ID669559	669559	None	35.939	31.708	58.765	0	91	91	2	1	-10921639	123.571	120	60	195	2595	32.138	4.800	0.127	0.870
ID669556	669556	None	42.572	54.213	46.580	0	91	91	2	1	-10921639	162.143	150	75	255	3405	47.817	7.600	0.056	0.359
ID669557	669557	None	59.086	39.353	49.809	0	91	91	2	1	-10921639	160.000	165	90	255	3360	45.826	2.000	0.137	0.839
ID669518	669518	None	44.239	68.000	0.000	0	92	92	2	1	-10921639	170.095	150	120	240	3572	39.669	2.000	0.092	0.720
ID669519	669519	None	44.238	56.212	2.315	0	92	92	2	1	-10921639	178.571	180	120	240	3750	41.598	2.000	0.072	0.574
ID669538	669538	107	39.068	51.772	53.251	0	92	92	2	1	-10921639	142.857	135	75	195	3000	32.733	2.000	0.115	0.899
ID669539	669539	101	39.125	42.560	54.157	0	92	92	2	1	-10921639	143.571	150	45	225	3015	36.611	3.200	0.105	0.746
ID669536	669536	59	51.619	44.903	46.614	0	92	92	2	1	-10921639	163.571	180	90	225	3435	39.088	2.000	0.117	0.875
ID669537	669537	None	40.414	22.587	48.218	0	92	92	2	1	-10921639	130.714	120	75	210	2745	41.662	2.000	0.080	0.467
ID669540	669540	None	41.201	39.953	62.803	0	92	92	2	1	-10921639	135.714	135	75	210	2850	33.700	2.000	0.128	0.911
ID669530	669530	200	38.382	16.036	31.482	0	92	92	2	1	-10921639	140.000	135	90	240	2940	38.633	3.200	0.085	0.566
ID669531	669531	69	51.332	40.458	30.839	0	92	92	2	1	-10921639	181.429	180	120	255	3810	42.929	3.200	0.119	0.900
ID669528	669528	83	47.551	21.706	29.799	0	92	92	2	1	-10921639	175.714	180	75	255	3690	41.931	7.600	0.116	0.874
ID669529	669529	61	43.622	47.850	29.875	0	92	92	2	1	-10921639	177.143	195	105	225	3720	40.422	4.800	0.104	0.826
ID669534	669534	103	57.737	37.748	42.261	0	92	92	2	1	-10921639	162.857	165	105	225	3420	40.049	3.200	0.122	0.883
ID669535	669535	93	55.756	49.769	41.892	0	92	92	2	1	-10921639	197.143	195	105	255	4140	44.569	7.600	0.114	0.903
ID669532	669532	None	56.305	59.891	33.977	0	92	92	2	1	-10921639	160.000	165	90	255	3360	42.778	2.000	0.144	0.942
ID669533	669533	98	51.353	55.042	37.166	0	92	92	2	1	-10921639	177.143	180	105	255	3720	43.115	2.000	0.111	0.818
ID669522	669522	None	37.461	47.139	15.482	0	92	92	2	1	-10921639	142.143	135	60	210	2985	40.422	2.000	0.075	0.494
ID669523	669523	96	47.723	37.533	16.314	0	92	92	2	1	-10921639	195.714	195	135	255	4110	39.821	4.800	0.116	1.022
ID669520	669520	100	44.595	50.973	3.829	0	92	92	2	1	-10921639	164.286	165	105	225	3450	36.273	2.000	0.097	0.799
ID669521	669521	None	41.471	28.987	14.955	0	92	92	2	1	-10921639	177.143	180	105	255	3720	42.590	2.000	0.073	0.564
ID669526	669526	None	36.040	50.446	26.173	0	92	92	2	1	-10921639	164.286	165	120	240	3450	31.276	7.600	0.087	0.836
ID669527	669527	201	38.109	24.610	26.769	0	92	92	2	1	-10921639	173.571	165	105	255	3645	38.410	2.000	0.077	0.646
ID669524	669524	99	36.587	29.976	23.566	0	92	92	2	1	-10921639	183.571	180	105	255	3855	33.509	4.800	0.077	0.787
ID669525	669525	73	53.863	35.797	26.098	0	92	92	2	1	-10921639	195.714	210	105	255	4110	40.382	4.800	0.148	1.248
ID669578	669578	None	38.610	26.279	44.596	0	93	93	2	1	-10921639	140.000	135	75	195	2940	33.653	7.600	0.126	0.929
ID669579	669579	59	52.892	43.685	46.446	0	93	93	2	1	-10921639	172.857	180	90	255	3630	38.130	7.600	0.134	1.075
ID669576	669576	None	38.474	62.510	40.287	0	93	93	2	1	-10921639	140.714	150	60	210	2955	38.674	3.200	0.128	0.826
ID669577	669577	103	39.120	38.868	42.568	0	93	93	2	1	-10921639	165.714	165	105	240	3480	40.660	6.293	0.092	0.686
ID669582	669582	107	44.421	52.593	52.509	0	93	93	2	1	-10921639	160.000	150	105	255	3360	40.896	2.000	0.095	0.680
ID669580	669580	None	39.577	57.588	45.884	0	93	93	2	1	-10921639	190.000	195	135	255	3990	30.496	4.800	0.116	1.291
ID669581	669581	None	65.250	38.770	49.950	0	93	93	2	1	-10921639	165.714	165	90	255	3480	43.078	2.000	0.165	1.090
ID669570	669570	200	35.459	17.390	33.151	0	93	93	2	1	-10921639	132.143	135	60	195	2775	39.005	2.000	0.069	0.439
ID669571	669571	None	38.524	68.584	33.390	0	93	93	2	1	-10921639	127.857	120	75	210	2685	36.931	7.600	0.082	0.526
ID669568	669568	83	48.150	22.021	30.282	0	93	93	2	1	-10921639	180.714	180	120	240	3795	33.700	7.600	0.134	1.264
ID669569	669569	69	70.233	40.570	31.127	0	93	93	2	1	-10921639	200.000	195	120	255	4200	42.778	3.200	0.164	1.315
ID669574	669574	None	36.273	9.942	38.345	0	93	93	2	1	-10921639	75.714	75	30	180	1590	34.687	2.000	0.137	0.525
ID669575	669575	98	37.942	55.744	37.974	0	93	93	2	1	-10921639	155.000	150	90	240	3255	40.342	5.989	0.053	0.387
ID669572	669572	None	38.100	5.298	34.749	0	93	93	2	1	-10921639	61.429	45	15	150	1290	36.405	2.000	0.186	0.529
ID669573	669573	108	37.182	25.364	35.831	0	93	93	2	1	-10921639	129.286	135	75	210	2715	32.684	6.443	0.101	0.724
ID669562	669562	None	37.716	39.788	18.339	0	93	93	2	1	-10921639	163.571	165	60	225	3435	43.708	7.600	0.074	0.518
ID669563	669563	99	42.604	30.786	24.061	0	93	93	2	1	-10921639	210.714	210	150	255	4425	30.915	4.800	0.137	1.640
ID669560	669560	None	48.776	0.000	0.000	0	93	93	2	1	-10921639	104.762	105	56	150	2200	29.423	2.000	0.279	1.552
ID669561	669561	None	35.266	22.976	13.061	0	93	93	2	1	-10921639	137.857	135	75	225	2895	38.130	3.200	0.071	0.477
ID669566	669566	73	46.992	35.667	27.521	0	93	93	2	1	-10921639	187.857	195	120	255	3945	45.896	2.000	0.106	0.784
ID669567	669567	61	49.160	47.010	28.555	0	93	93	2	1	-10921639	188.571	195	120	255	3960	43.363	7.600	0.104	0.817
ID669564	669564	None	35.302	36.251	24.451	0	93	93	2	1	-10921639	180.000	195	105	255	3780	41.623	3.200	0.064	0.518
ID669565	669565	201	47.625	24.753	26.447	0	93	93	2	1	-10921639	176.429	180	105	255	3705	38.799	7.600	0.089	0.746
ID669634	669634	103	57.984	37.226	41.287	0	94	94	2	1	-10921639	174.286	180	60	255	3660	54.182	6.425	0.121	0.696
ID669635	669635	59	52.970	44.170	45.839	0	94	94	2	1	-10921639	178.571	165	105	240	3750	37.321	3.200	0.163	1.343
ID669632	669632	108	38.443	25.370	36.412	0	94	94	2	1	-10921639	148.571	150	90	225	3120	34.174	2.000	0.097	0.772
ID669633	669633	None	36.961	29.738	40.911	0	94	94	2	1	-10921639	120.000	105	75	195	2520	32.519	2.000	0.083	0.567
ID669638	669638	None	39.305	31.566	67.161	0	94	94	2	1	-10921639	109.286	105	45	210	2295	37.692	7.600	0.087	0.462
ID669639	669639	None	35.726	66.911	69.602	0	94	94	2	1	-10921639	96.429	90	45	150	2025	30.214	7.600	0.150	0.833
ID669636	669636	107	53.995	52.951	53.298	0	94	94	2	1	-10921639	145.714	135	75	240	3060	52.208	3.200	0.111	0.558
ID669637	669637	104	35.471	33.362	56.834	0	94	94	2	1	-10921639	138.571	135	75	195	2910	32.831	7.600	0.105	0.804
ID669626	669626	None	35.833	57.918	16.894	0	94	94	2	1	-10921639	119.286	105	75	180	2505	32.338	6.130	0.088	0.596
ID669627	669627	99	57.171	31.076	24.100	0	94	94	2	1	-10921639	203.571	210	135	255	4275	38.116	4.800	0.135	1.274
ID669624	669624	None	39.921	66.000	0.000	0	94	94	2	1	-10921639	155.667	150	105	240	3269	35.332	2.000	0.087	0.708
ID669625	669625	None	40.181	25.023	17.295	0	94	94	2	1	-10921639	163.571	165	120	255	3435	33.509	4.800	0.093	0.834
ID669630	669630	69	66.370	40.912	31.743	0	94	94	2	1	-10921639	207.857	210	135	255	4365	39.767	6.143	0.157	1.416
ID669631	669631	None	43.926	54.735	34.534	0	94	94	2	1	-10921639	170.000	165	105	240	3570	37.749	3.200	0.109	0.886
ID669628	669628	61	36.041	46.722	28.710	0	94	94	2	1	-10921639	177.143	180	105	240	3720	35.692	7.600	0.068	0.629
ID669629	669629	83	37.504	20.846	30.385	0	94	94	2	1	-10921639	160.714	165	90	225	3375	32.569	4.800	0.110	0.981
ID669622	669622	None	35.353	33.000	0.000	0	94	94	2	1	-10921639	138.762	150	90	180	2914	29.759	7.600	0.114	0.954
ID669623	669623	None	45.930	53.000	0.000	0	94	94	2	1	-10921639	165.619	165	120	255	3478	36.087	4.800	0.144	1.154
ID669583	669583	None	53.048	1.000	0.000	0	95	95	2	1	-10921639	138.238	135	84	195	2903	33.545	6.380	0.266	1.732
ID669594	669594	103	40.307	37.770	42.636	0	95	95	2	1	-10921639	162.857	150	120	240	3420	33.637	3.200	0.115	0.995
ID669595	669595	None	39.202	55.991	49.057	0	95	95	2	1	-10921639	175.000	180	90	240	3675	40.342	5.957	0.081	0.651
ID669592	669592	109	39.993	48.106	31.433	0	95	95	2	1	-10921639	190.000	195	135	255	3990	28.983	3.200	0.094	1.121
ID669593	669593	None	37.176	39.318	37.637	0	95	95	2	1	-10921639	171.429	180	105	225	3600	30.584	2.000	0.091	0.936
ID669596	669596	None	43.362	38.335	50.254	0	95	95	2	1	-10921639	152.857	150	75	195	3210	29.857	6.396	0.129	1.174
ID669597	669597	104	44.179	32.954	56.724	0	95	95	2	1	-10921639	146.429	135	105	225	3075	29.964	6.061	0.149	1.268
ID669586	669586	None	45.744	37.934	19.172	0	95	95	2	1	-10921639	177.857	165	120	240	3735	31.208	2.000	0.095	0.993
ID669587	669587	None	52.888	44.145	19.317	0	95	95	2	1	-10921639	172.143	165	90	240	3615	42.854	2.000	0.104	0.757
ID669584	669584	None	36.114	43.091	5.756	0	95	95	2	1	-10921639	139.286	150	75	210	2925	38.285	3.200	0.076	0.512
ID669585	669585	None	36.654	50.219	6.527	0	95	95	2	1	-10921639	167.857	165	105	255	3525	35.376	2.000	0.110	0.938
ID669590	669590	83	49.846	21.236	30.029	0	95	95	2	1	-10921639	159.286	165	90	225	3345	42.020	3.200	0.117	0.794
ID669591	669591	69	62.730	40.931	30.664	0	95	95	2	1	-10921639	211.429	210	150	255	4440	33.172	4.800	0.169	1.842
ID669588	669588	99	49.576	30.006	23.315	0	95	95	2	1	-10921639	177.143	180	105	255	3720	40.975	2.000	0.080	0.640
ID669589	669589	73	41.006	35.151	26.646	0	95	95	2	1	-10921639	178.571	180	105	240	3750	37.621	4.800	0.111	0.950
ID669610	669610	108	47.771	27.053	35.630	0	96	96	2	1	-10921639	132.857	135	60	180	2790	35.587	7.600	0.160	1.029
ID669611	669611	None	37.987	61.803	38.465	0	96	96	2	1	-10921639	147.857	150	75	240	3105	42.766	7.600	0.065	0.425
ID669608	669608	109	35.828	48.377	30.561	0	96	96	2	1	-10921639	175.000	180	105	225	3675	36.538	3.200	0.086	0.761
ID669609	669609	110	42.404	17.080	32.865	0	96	96	2	1	-10921639	136.429	135	45	240	2865	41.053	2.000	0.121	0.720
ID669614	669614	111	57.105	58.867	46.225	0	96	96	2	1	-10921639	201.429	195	150	255	4230	32.371	4.800	0.142	1.550
ID669615	669615	None	48.287	45.119	47.140	0	96	96	2	1	-10921639	162.143	165	75	240	3405	44.653	5.983	0.120	0.776
ID669612	669612	103	37.991	36.984	42.091	0	96	96	2	1	-10921639	142.143	135	75	210	2985	42.590	7.600	0.064	0.403
ID669613	669613	112	36.184	49.961	42.317	0	96	96	2	1	-10921639	165.714	180	105	210	3480	32.684	7.600	0.062	0.596
ID669602	669602	113	36.832	26.000	18.000	0	96	96	2	1	-10921639	170.000	165	105	255	3570	40.620	7.600	0.076	0.592
ID669603	669603	99	49.027	30.169	23.502	0	96	96	2	1	-10921639	195.714	210	120	255	4110	42.287	6.382	0.123	1.015
ID669600	669600	None	35.997	22.101	12.354	0	96	96	2	1	-10921639	132.857	135	75	225	2790	37.735	3.200	0.080	0.523
ID669601	669601	None	50.410	29.134	14.365	0	96	96	2	1	-10921639	160.714	165	90	255	3375	46.510	2.000	0.124	0.761
ID669606	669606	None	43.786	73.000	26.000	0	96	96	2	1	-10921639	132.429	126	98	180	2781	27.079	2.000	0.146	1.243
ID669607	669607	69	55.996	41.159	30.527	0	96	96	2	1	-10921639	187.143	180	135	255	3930	36.006	7.600	0.162	1.448
ID669604	669604	114	36.461	17.153	24.815	0	96	96	2	1	-10921639	146.429	150	60	210	3075	34.502	6.387	0.111	0.848
ID669605	669605	73	46.430	35.980	25.348	0	96	96	2	1	-10921639	192.857	195	120	255	4050	35.587	6.327	0.095	0.941
ID669598	669598	None	46.342	73.000	6.000	0	96	96	2	1	-10921639	182.667	180	140	255	3836	31.726	4.800	0.118	1.213
ID669599	669599	None	42.348	32.877	8.175	0	96	96	2	1	-10921639	115.714	105	45	255	2430	46.752	2.000	0.043	0.202
ID669618	669618	104	35.591	33.376	55.135	0	96	96	2	1	-10921639	117.857	120	60	210	2475	35.269	3.200	0.087	0.533
ID669619	669619	None	37.120	24.075	60.326	0	96	96	2	1	-10921639	109.286	105	45	195	2295	34.903	2.000	0.090	0.517
ID669616	669616	None	40.317	53.551	53.097	0	96	96	2	1	-10921639	129.286	120	60	195	2715	39.538	2.000	0.071	0.432
ID669617	669617	None	37.747	25.645	55.495	0	96	96	2	1	-10921639	127.143	120	45	210	2670	38.716	7.600	0.097	0.580
ID669620	669620	None	36.198	37.794	61.260	0	96	96	2	1	-10921639	125.000	120	90	225	2625	30.496	6.345	0.096	0.717
ID669621	669621	None	35.953	50.000	75.000	0	96	96	2	1	-10921639	77.190	60	56	165	1621	27.683	7.600	0.181	0.856
ID669642	669642	None	40.014	58.823	12.337	0	97	97	2	1	-10921639	131.429	120	75	195	2760	38.508	2.000	0.052	0.337
ID669643	669643	None	36.631	65.478	13.699	0	97	97	2	1	-10921639	160.714	165	105	210	3375	33.252	2.000	0.109	0.952
ID669640	669640	None	40.522	51.000	0.000	0	97	97	2	1	-10921639	197.524	195	165	240	4148	22.409	4.800	0.138	2.143
ID669641	669641	None	40.330	39.553	9.668	0	97	97	2	1	-10921639	153.571	150	90	225	3225	37.621	4.800	0.113	0.826
ID669646	669646	None	36.837	64.676	23.937	0	97	97	2	1	-10921639	118.571	120	75	210	2490	39.375	2.000	0.080	0.448
ID669647	669647	114	44.023	16.992	25.095	0	97	97	2	1	-10921639	150.714	135	90	255	3165	43.854	7.600	0.101	0.629
ID669644	669644	None	54.408	53.707	14.926	0	97	97	2	1	-10921639	155.714	150	75	240	3270	42.552	2.000	0.112	0.736
ID669645	669645	113	43.903	26.267	16.991	0	97	97	2	1	-10921639	173.571	165	90	255	3645	45.638	2.000	0.099	0.688
ID669658	669658	174	54.475	55.563	38.831	0	97	97	2	1	-10921639	195.000	195	135	255	4095	37.650	7.600	0.115	1.071
ID669659	669659	112	35.726	48.546	40.274	0	97	97	2	1	-10921639	169.286	150	120	255	3555	37.990	7.600	0.068	0.565
ID669656	669656	108	37.882	26.964	36.836	0	97	97	2	1	-10921639	133.571	135	45	195	2805	36.713	2.000	0.102	0.676
ID669657	669657	None	57.460	39.413	38.994	0	97	97	2	1	-10921639	177.143	195	90	255	3720	42.590	2.000	0.143	1.041
ID669662	669662	119	37.031	39.369	49.455	0	97	97	2	1	-10921639	150.000	150	75	195	3150	34.857	7.600	0.095	0.744
ID669663	669663	104	45.526	33.587	56.692	0	97	97	2	1	-10921639	155.000	165	90	225	3255	34.641	7.600	0.147	1.146
ID669660	669660	None	35.685	48.546	40.274	0	97	97	2	1	-10921639	169.286	150	120	255	3555	37.990	7.600	0.068	0.565
ID669661	669661	111	55.653	56.687	46.897	0	97	97	2	1	-10921639	199.286	210	90	255	4185	44.533	7.600	0.123	0.980
ID669650	669650	69	50.325	41.577	30.444	0	97	97	2	1	-10921639	197.143	210	90	255	4140	47.264	2.000	0.095	0.726
ID669651	669651	109	62.296	48.138	30.669	0	97	97	2	1	-10921639	210.000	210	120	255	4410	41.893	4.800	0.155	1.343
ID669648	669648	99	47.255	31.481	24.790	0	97	97	2	1	-10921639	200.714	210	135	255	4215	38.964	4.800	0.100	0.933
ID669649	669649	73	59.197	35.626	26.530	0	97	97	2	1	-10921639	203.571	210	120	255	4275	49.197	3.200	0.136	0.994
ID669654	669654	None	36.255	59.922	34.234	0	97	97	2	1	-10921639	137.143	135	90	210	2880	33.970	2.000	0.071	0.532
ID669655	669655	175	39.845	19.025	35.964	0	97	97	2	1	-10921639	135.000	135	75	225	2835	37.350	7.600	0.058	0.393
ID669652	669652	None	35.541	53.886	30.690	0	97	97	2	1	-10921639	153.571	150	105	225	3225	34.174	2.000	0.056	0.479
ID669653	669653	110	43.249	15.980	32.441	0	97	97	2	1	-10921639	139.286	135	75	225	2925	36.786	7.600	0.101	0.694
ID669664	669664	None	45.942	59.000	75.000	0	97	97	2	1	-10921639	77.286	60	30	210	1623	46.877	2.000	0.095	0.287
ID669674	669674	73	71.955	35.320	26.213	0	98	98	2	1	-10921639	199.286	210	135	255	4185	46.992	2.000	0.155	1.135
ID669675	669675	109	44.781	48.116	28.755	0	98	98	2	1	-10921639	203.571	210	135	255	4275	37.220	6.370	0.108	1.070
ID669672	669672	None	47.732	15.806	19.401	0	98	98	2	1	-10921639	135.714	135	60	225	2850	42.287	2.000	0.144	0.808
ID669673	669673	114	41.161	17.934	26.044	0	98	98	2	1	-10921639	155.714	150	105	240	3270	31.988	7.600	0.117	1.019
ID669678	669678	175	44.344	18.604	37.914	0	98	98	2	1	-10921639	138.571	120	75	225	2910	44.725	2.000	0.114	0.632
ID669679	669679	174	38.641	56.650	38.359	0	98	98	2	1	-10921639	183.571	180	90	255	3855	44.473	2.000	0.069	0.530
ID669676	669676	115	40.646	22.997	30.550	0	98	98	2	1	-10921639	142.857	135	60	240	3000	46.625	6.023	0.072	0.410
ID669677	669677	69	79.785	40.845	30.855	0	98	98	2	1	-10921639	207.143	210	165	255	4350	36.931	4.800	0.209	1.937
ID669666	669666	None	37.621	67.959	3.345	0	98	98	2	1	-10921639	197.857	210	150	240	4155	29.478	4.800	0.102	1.242
ID669667	669667	None	38.223	55.597	4.534	0	98	98	2	1	-10921639	142.857	135	75	240	3000	42.854	7.600	0.069	0.431
ID669665	669665	None	52.265	4.000	0.000	0	98	98	2	1	-10921639	124.048	120	60	180	2605	39.867	3.200	0.232	1.172
ID669670	669670	None	35.031	65.710	16.993	0	98	98	2	1	-10921639	134.286	135	75	225	2820	34.687	2.000	0.065	0.475
ID669671	669671	117	42.426	39.150	17.823	0	98	98	2	1	-10921639	175.714	180	90	255	3690	34.252	2.000	0.089	0.842
ID669668	669668	118	38.128	73.000	15.000	0	98	98	2	1	-10921639	133.286	135	70	255	2799	44.645	7.600	0.076	0.423
ID669669	669669	113	42.818	26.023	17.443	0	98	98	2	1	-10921639	177.143	180	105	240	3720	39.005	7.600	0.093	0.776
ID669682	669682	111	44.770	58.825	46.696	0	98	98	2	1	-10921639	192.143	195	120	255	4035	37.536	4.800	0.089	0.840
ID669683	669683	None	39.616	16.975	48.150	0	98	98	2	1	-10921639	125.000	120	75	225	2625	33.653	6.400	0.135	0.882
ID669680	669680	112	45.113	49.828	42.248	0	98	98	2	1	-10921639	170.000	165	120	240	3570	40.062	2.000	0.074	0.585
ID669681	669681	116	49.007	44.739	47.144	0	98	98	2	1	-10921639	171.429	165	120	255	3600	37.820	2.000	0.103	0.848
ID669684	669684	119	54.521	39.413	49.803	0	98	98	2	1	-10921639	162.857	150	75	255	3420	53.094	7.600	0.138	0.742
ID669685	669685	None	35.031	29.487	54.290	0	98	98	2	1	-10921639	100.714	90	60	210	2115	40.009	3.200	0.070	0.330
ID669706	669706	None	35.489	22.336	50.950	0	99	99	2	1	-10921639	153.571	150	90	240	3225	35.782	4.800	0.111	0.860
ID669707	669707	119	36.165	39.916	51.245	0	99	99	2	1	-10921639	145.000	150	60	225	3045	33.653	6.118	0.102	0.799
ID669704	669704	111	37.079	56.756	45.984	0	99	99	2	1	-10921639	193.571	195	120	255	4065	33.843	6.094	0.082	0.863
ID669705	669705	116	40.921	43.740	46.747	0	99	99	2	1	-10921639	173.571	180	105	240	3645	35.677	4.800	0.119	1.037
ID669708	669708	None	42.647	36.478	67.010	0	99	99	2	1	-10921639	126.429	120	75	255	2655	38.992	2.000	0.172	0.950
ID669709	669709	None	36.184	0.000	71.000	0	99	99	2	1	-10921639	97.143	105	30	150	2040	30.335	4.800	0.189	1.018
ID669698	669698	109	50.110	47.287	27.313	0	99	99	2	1	-10921639	181.429	180	135	255	3810	32.486	4.800	0.117	1.169
ID669699	669699	115	37.810	21.133	30.225	0	99	99	2	1	-10921639	153.571	150	105	240	3225	32.138	4.800	0.120	1.025
ID669696	669696	99	50.804	30.836	24.521	0	99	99	2	1	-10921639	203.571	210	120	255	4275	40.686	2.000	0.100	0.910
ID669697	669697	73	63.532	34.945	26.992	0	99	99	2	1	-10921639	197.857	195	90	255	4155	44.653	6.400	0.143	1.107
ID669702	669702	112	48.335	50.281	43.039	0	99	99	2	1	-10921639	185.000	180	120	255	3885	37.148	7.600	0.128	1.127
ID669703	669703	None	35.722	15.733	45.026	0	99	99	2	1	-10921639	120.714	105	60	225	2535	37.493	6.259	0.074	0.444
ID669700	669700	69	70.026	41.354	30.769	0	99	99	2	1	-10921639	215.714	225	120	255	4530	44.365	6.038	0.184	1.509
ID669701	669701	122	38.587	20.906	42.472	0	99	99	2	1	-10921639	145.714	150	60	210	3060	38.868	6.405	0.105	0.710
ID669690	669690	None	38.060	48.966	7.770	0	99	99	2	1	-10921639	135.000	135	90	195	2835	30.373	2.000	0.088	0.720
ID669691	669691	None	40.390	45.438	14.909	0	99	99	2	1	-10921639	149.286	150	75	210	3135	37.493	3.200	0.082	0.606
ID669688	669688	None	40.029	72.000	0.000	0	99	99	2	1	-10921639	212.000	225	140	255	4452	40.967	6.377	0.114	1.056
ID669689	669689	None	46.286	27.744	3.496	0	99	99	2	1	-10921639	157.143	165	90	240	3300	37.834	2.000	0.126	0.932
ID669694	669694	117	38.792	38.814	16.530	0	99	99	2	1	-10921639	162.857	150	90	255	3420	41.700	7.600	0.047	0.353
ID669695	669695	113	55.136	25.962	17.902	0	99	99	2	1	-10921639	157.857	135	105	255	3315	45.403	2.000	0.102	0.641
ID669692	669692	None	36.473	19.810	16.315	0	99	99	2	1	-10921639	140.714	135	75	195	2955	38.088	2.000	0.077	0.527
ID669693	669693	118	36.986	73.000	16.000	0	99	99	2	1	-10921639	159.762	165	105	225	3355	33.044	7.600	0.127	1.086
ID669686	669686	None	38.331	36.000	0.000	0	99	99	2	1	-10921639	137.476	150	98	180	2887	27.498	3.200	0.124	1.099
ID669687	669687	121	52.499	61.000	0.000	0	99	99	2	1	-10921639	196.619	210	120	255	4129	35.848	7.600	0.144	1.378
ID669770	669770	None	35.781	57.088	66.466	0	100	100	2	1	-10921639	92.857	90	45	195	1950	36.931	2.000	0.132	0.585
ID669768	669768	None	39.684	24.236	48.032	0	100	100	2	1	-10921639	140.714	135	75	210	2955	36.582	3.200	0.131	0.891
ID669769	669769	119	40.315	37.924	49.268	0	100	100	2	1	-10921639	162.143	165	105	225	3405	32.733	4.800	0.109	0.972
ID669762	669762	73	37.295	34.866	27.214	0	100	100	2	1	-10921639	194.286	195	135	255	4080	27.852	4.800	0.106	1.332
ID669763	669763	115	40.847	22.551	29.139	0	100	100	2	1	-10921639	153.571	150	105	225	3225	34.502	5.977	0.111	0.892
ID669760	669760	None	39.721	53.113	24.347	0	100	100	2	1	-10921639	154.286	165	90	195	3240	35.542	2.000	0.093	0.736
ID669761	669761	109	44.421	47.278	25.903	0	100	100	2	1	-10921639	153.571	150	75	255	3225	47.174	2.000	0.044	0.274
ID669766	669766	111	45.791	58.662	45.717	0	100	100	2	1	-10921639	220.714	240	120	255	4635	39.156	4.800	0.109	1.104
ID669767	669767	116	47.950	42.707	46.684	0	100	100	2	1	-10921639	174.286	165	105	255	3660	39.252	2.000	0.099	0.802
ID669764	669764	112	36.645	48.983	40.666	0	100	100	2	1	-10921639	166.429	165	90	225	3495	36.405	2.000	0.073	0.623
ID669765	669765	122	46.046	20.280	42.080	0	100	100	2	1	-10921639	153.571	150	90	195	3225	28.423	7.600	0.144	1.357
ID669754	669754	None	37.932	22.058	13.640	0	100	100	2	1	-10921639	144.286	135	90	255	3030	36.273	7.600	0.069	0.514
ID669755	669755	113	45.855	25.173	16.936	0	100	100	2	1	-10921639	157.143	150	90	240	3300	38.424	7.600	0.073	0.560
ID669752	669752	121	41.538	59.069	1.880	0	100	100	2	1	-10921639	167.857	180	120	255	3525	40.143	2.000	0.085	0.652
ID669753	669753	None	38.712	73.000	7.000	0	100	100	2	1	-10921639	171.143	165	120	240	3594	40.189	2.000	0.094	0.729
ID669758	669758	114	49.495	16.926	24.505	0	100	100	2	1	-10921639	164.286	165	120	225	3450	34.687	7.600	0.137	1.142
ID669759	669759	99	55.812	30.511	23.870	0	100	100	2	1	-10921639	197.857	195	120	255	4155	43.891	6.397	0.162	1.254
ID669756	669756	117	49.573	38.326	17.556	0	100	100	2	1	-10921639	181.429	180	90	255	3810	44.473	2.000	0.107	0.791
ID669757	669757	None	35.690	24.815	22.245	0	100	100	2	1	-10921639	146.429	135	105	225	3075	31.430	2.000	0.076	0.662
ID669710	669710	None	47.836	46.000	0.000	0	101	101	2	1	-10921639	135.333	135	75	255	2842	39.227	2.000	0.110	0.685
ID669711	669711	None	38.279	56.000	0.000	0	101	101	2	1	-10921639	184.714	180	135	225	3879	23.380	4.800	0.124	1.741
ID669722	669722	None	39.790	55.227	38.045	0	101	101	2	1	-10921639	167.143	180	90	240	3510	40.049	3.200	0.080	0.615
ID669723	669723	111	59.833	58.241	45.554	0	101	101	2	1	-10921639	187.857	165	135	255	3945	46.866	2.000	0.120	0.861
ID669720	669720	None	38.079	41.222	30.430	0	101	101	2	1	-10921639	175.714	180	120	240	3690	36.169	2.000	0.054	0.495
ID669721	669721	None	47.257	73.000	36.000	0	101	101	2	1	-10921639	126.238	112	60	225	2651	44.563	2.000	0.098	0.505
ID669726	669726	None	35.270	50.060	63.772	0	101	101	2	1	-10921639	99.286	90	45	165	2085	33.365	3.200	0.083	0.456
ID669727	669727	None	35.019	35.183	68.375	0	101	101	2	1	-10921639	100.714	90	60	150	2115	26.043	2.000	0.146	0.987
ID669724	669724	116	36.935	44.377	46.879	0	101	101	2	1	-10921639	180.714	180	135	225	3795	25.753	2.000	0.088	1.132
ID669725	669725	None	36.001	32.921	59.248	0	101	101	2	1	-10921639	135.000	135	60	210	2835	36.125	3.200	0.109	0.735
ID669714	669714	117	44.303	37.588	15.100	0	101	101	2	1	-10921639	174.286	180	75	240	3660	45.368	2.000	0.124	0.845
ID669715	669715	None	47.977	69.256	16.275	0	101	101	2	1	-10921639	142.857	135	90	225	3000	39.005	3.200	0.104	0.690
ID669712	669712	None	37.025	64.000	0.000	0	101	101	2	1	-10921639	156.667	150	98	240	3290	42.523	7.600	0.109	0.725
ID669713	669713	181	41.301	42.123	8.558	0	101	101	2	1	-10921639	143.571	135	90	240	3015	39.565	2.000	0.065	0.446
ID669718	669718	109	39.368	48.268	25.589	0	101	101	2	1	-10921639	188.571	195	120	255	3960	39.279	4.800	0.077	0.688
ID669719	669719	73	56.254	35.048	26.900	0	101	101	2	1	-10921639	200.000	195	135	255	4200	37.450	2.000	0.134	1.260
ID669716	669716	None	57.760	54.548	21.185	0	101	101	2	1	-10921639	160.714	165	60	255	3375	53.696	2.000	0.118	0.630
ID669717	669717	114	49.321	16.974	24.750	0	101	101	2	1	-10921639	133.571	120	60	210	2805	40.223	7.600	0.112	0.671
ID669742	669742	None	35.258	22.336	10.727	0	102	102	2	1	-10921639	147.857	150	75	195	3105	29.350	2.000	0.117	1.056
ID669743	669743	181	41.330	43.317	10.605	0	102	102	2	1	-10921639	165.000	165	105	240	3465	37.047	2.000	0.075	0.624
ID669740	669740	None	48.322	39.000	0.000	0	102	102	2	1	-10921639	147.143	150	75	225	3090	39.049	4.000	0.170	1.095
ID669741	669741	None	36.668	26.904	5.765	0	102	102	2	1	-10921639	159.286	165	105	195	3345	26.612	4.800	0.141	1.476
ID669746	669746	114	40.949	16.074	24.016	0	102	102	2	1	-10921639	127.143	120	75	225	2670	38.424	3.200	0.081	0.495
ID669747	669747	109	35.324	50.346	26.031	0	102	102	2	1	-10921639	145.714	135	90	225	3060	36.479	7.600	0.043	0.328
ID669744	669744	None	35.801	6.956	19.792	0	102	102	2	1	-10921639	82.143	75	30	150	1725	30.231	2.000	0.187	0.856
ID669745	669745	None	36.638	73.000	20.000	0	102	102	2	1	-10921639	152.048	150	90	225	3193	39.139	5.991	0.102	0.717
ID669750	669750	111	40.736	57.102	45.377	0	102	102	2	1	-10921639	175.000	180	120	225	3675	37.450	2.000	0.076	0.659
ID669751	669751	116	37.069	45.881	47.048	0	102	102	2	1	-10921639	147.143	150	75	210	3090	30.231	2.000	0.076	0.691
ID669748	669748	73	40.251	35.725	27.838	0	102	102	2	1	-10921639	184.286	180	120	255	3870	32.912	6.365	0.077	0.804
ID669749	669749	None	39.334	63.397	37.821	0	102	102	2	1	-10921639	150.000	150	75	225	3150	40.528	2.000	0.068	0.470
ID669738	669738	None	35.407	38.832	39.735	0	103	103	2	1	-10921639	164.286	165	105	240	3450	34.687	2.000	0.074	0.655
ID669739	669739	111	35.927	57.907	45.219	0	103	103	2	1	-10921639	175.000	180	105	240	3675	36.228	3.200	0.073	0.656
ID669736	669736	None	38.553	48.022	32.855	0	103	103	2	1	-10921639	153.571	135	90	225	3225	39.942	2.000	0.055	0.402
ID669737	669737	None	40.069	39.084	37.748	0	103	103	2	1	-10921639	167.857	150	105	255	3525	44.653	2.000	0.087	0.603
ID669734	669734	None	38.851	59.987	3.609	0	103	103	2	1	-10921639	155.000	150	90	225	3255	40.620	2.000	0.050	0.362
ID669735	669735	None	52.209	40.571	29.244	0	103	103	2	1	-10921639	173.571	180	90	255	3645	42.578	3.200	0.109	0.803
ID669733	669733	None	45.663	64.000	0.000	0	103	103	2	1	-10921639	200.762	210	150	255	4216	34.753	5.976	0.134	1.362
ID669730	669730	145	37.082	54.084	38.625	0	104	104	2	1	-10921639	160.714	150	120	225	3375	32.912	6.331	0.062	0.572
ID669731	669731	None	35.211	60.859	47.324	0	104	104	2	1	-10921639	162.143	165	105	240	3405	30.967	4.800	0.085	0.816
ID669728	669728	None	36.621	44.000	0.000	0	104	104	2	1	-10921639	166.429	165	112	225	3495	36.142	7.600	0.096	0.810
ID669729	669729	146	37.356	50.264	11.740	0	104	104	2	1	-10921639	152.143	165	90	225	3195	33.301	7.600	0.083	0.702
ID669732	669732	None	52.842	33.381	56.711	0	104	104	2	1	-10921639	143.571	135	90	240	3015	43.103	2.000	0.134	0.786
ID669771	669771	146	36.323	52.395	12.309	0	105	105	2	1	-10921639	161.429	165	105	225	3390	35.466	2.000	0.070	0.595
ID669774	669774	None	43.474	56.254	26.775	0	105	105	2	1	-10921639	138.571	135	90	225	2910	44.473	7.600	0.057	0.333
ID669775	669775	124	38.944	39.393	31.098	0	105	105	2	1	-10921639	165.000	165	75	240	3465	42.426	6.429	0.107	0.751
ID669772	669772	None	44.140	42.590	20.210	0	105	105	2	1	-10921639	175.000	165	135	240	3675	36.844	2.000	0.073	0.645
ID669773	669773	None	36.374	46.968	20.744	0	105	105	2	1	-10921639	166.429	165	75	255	3495	41.598	3.200	0.071	0.530
ID669778	669778	None	35.728	66.677	57.255	0	105	105	2	1	-10921639	103.571	105	60	165	2175	34.174	2.000	0.104	0.571
ID669779	669779	None	35.381	73.000	65.000	0	105	105	2	1	-10921639	83.000	75	42	135	1743	30.295	2.000	0.160	0.756
ID669776	669776	145	44.389	54.653	40.434	0	105	105	2	1	-10921639	169.286	150	105	255	3555	42.728	3.200	0.102	0.737
ID669777	669777	None	46.581	68.880	44.674	0	105	105	2	1	-10921639	132.143	135	60	210	2775	40.699	2.000	0.120	0.698
ID669786	669786	None	37.926	58.007	50.161	0	106	106	2	1	-10921639	138.571	135	75	225	2910	34.174	2.000	0.089	0.662
ID669787	669787	None	46.669	45.717	60.710	0	106	106	2	1	-10921639	120.714	120	60	210	2535	39.252	2.000	0.124	0.679
ID669784	669784	124	38.107	37.062	32.574	0	106	106	2	1	-10921639	145.000	135	105	240	3045	32.977	4.800	0.088	0.711
ID669785	669785	None	37.215	68.686	34.653	0	106	106	2	1	-10921639	153.571	165	90	210	3225	28.816	4.800	0.128	1.208
ID669782	669782	None	44.144	55.761	9.892	0	106	106	2	1	-10921639	179.286	180	75	255	3765	48.252	2.000	0.065	0.452
ID669783	669783	None	49.236	47.922	27.327	0	106	106	2	1	-10921639	176.429	180	90	240	3705	40.223	6.409	0.126	0.983
ID669780	669780	None	47.846	65.760	3.216	0	106	106	2	1	-10921639	204.286	210	135	255	4290	43.597	7.600	0.095	0.815
ID669781	669781	125	35.923	48.123	5.014	0	106	106	2	1	-10921639	150.000	135	75	240	3150	39.686	6.387	0.081	0.567
ID669802	669802	None	44.709	57.974	42.904	0	107	107	2	1	-10921639	176.429	180	135	255	3705	28.423	4.800	0.110	1.227
ID669800	669800	None	35.875	46.813	34.924	0	107	107	2	1	-10921639	158.571	150	105	240	3330	35.991	7.600	0.063	0.525
ID669801	669801	None	37.541	50.882	41.526	0	107	107	2	1	-10921639	158.571	150	120	240	3330	30.584	4.800	0.107	1.006
ID669794	669794	None	44.832	57.934	6.957	0	107	107	2	1	-10921639	164.286	150	105	225	3450	39.821	2.000	0.081	0.618
ID669795	669795	None	39.087	23.706	8.188	0	107	107	2	1	-10921639	146.429	150	105	225	3075	34.826	7.600	0.078	0.606
ID669792	669792	None	42.388	73.000	0.000	0	107	107	2	1	-10921639	200.714	196	140	255	4215	34.589	7.600	0.135	1.379
ID669793	669793	125	43.322	49.940	4.266	0	107	107	2	1	-10921639	165.000	165	105	240	3465	38.536	2.000	0.061	0.495
ID669798	669798	None	39.055	39.331	29.418	0	107	107	2	1	-10921639	132.143	120	60	225	2775	42.059	2.000	0.076	0.445
ID669799	669799	None	44.777	59.667	32.849	0	107	107	2	1	-10921639	159.286	165	120	225	3345	30.549	4.800	0.118	1.102
ID669796	669796	None	39.848	28.939	24.541	0	107	107	2	1	-10921639	160.000	150	105	255	3360	34.964	2.000	0.099	0.822
ID669797	669797	None	36.598	17.658	26.276	0	107	107	2	1	-10921639	136.429	135	75	195	2865	33.843	7.600	0.083	0.615
ID669790	669790	127	35.826	37.980	40.242	0	108	108	2	1	-10921639	160.714	165	90	255	3375	40.844	7.600	0.097	0.698
ID669791	669791	None	38.602	73.000	44.000	0	108	108	2	1	-10921639	153.571	150	105	225	3225	30.949	6.321	0.113	1.007
ID669788	669788	128	38.266	73.000	14.000	0	108	108	2	1	-10921639	188.000	195	120	255	3948	38.708	7.600	0.101	0.891
ID669789	669789	None	51.392	38.374	15.582	0	108	108	2	1	-10921639	155.714	150	90	255	3270	47.783	3.200	0.127	0.734
ID669818	669818	130	40.981	65.583	4.984	0	109	109	2	1	-10921639	203.571	195	120	255	4275	35.677	6.359	0.096	1.002
ID669819	669819	131	35.151	24.884	11.546	0	109	109	2	1	-10921639	131.429	135	75	195	2760	30.706	2.000	0.090	0.708
ID669816	669816	None	35.548	13.198	3.227	0	109	109	2	1	-10921639	106.429	105	60	165	2235	33.509	2.000	0.082	0.481
ID669817	669817	None	41.871	49.345	3.629	0	109	109	2	1	-10921639	177.857	180	135	255	3735	33.301	2.000	0.100	0.968
ID669822	669822	None	36.165	30.687	22.799	0	109	109	2	1	-10921639	139.286	135	90	195	2925	32.221	3.200	0.129	0.986
ID669823	669823	None	38.783	52.013	22.865	0	109	109	2	1	-10921639	150.714	150	75	240	3165	39.821	2.000	0.060	0.426
ID669820	669820	None	38.659	42.979	12.897	0	109	109	2	1	-10921639	159.286	165	90	225	3345	32.684	2.000	0.092	0.820
ID669821	669821	128	35.924	70.875	15.299	0	109	109	2	1	-10921639	165.000	150	120	255	3465	39.686	3.200	0.021	0.173
ID669826	669826	127	45.896	39.707	39.938	0	109	109	2	1	-10921639	160.714	165	105	210	3375	37.091	3.200	0.125	0.963
ID669824	669824	None	38.697	62.046	31.756	0	109	109	2	1	-10921639	154.286	150	75	225	3240	42.991	2.000	0.050	0.340
ID669825	669825	None	35.415	47.258	32.682	0	109	109	2	1	-10921639	150.714	165	90	225	3165	39.538	6.432	0.069	0.492
ID669803	669803	130	35.688	67.771	3.375	0	110	110	2	1	-10921639	217.143	225	135	255	4560	34.408	3.200	0.060	0.716
ID669806	669806	None	38.651	54.153	16.014	0	110	110	2	1	-10921639	144.286	135	60	255	3030	40.382	4.000	0.070	0.470
ID669807	669807	None	37.666	55.738	26.709	0	110	110	2	1	-10921639	162.143	165	120	225	3405	28.704	7.600	0.094	0.967
ID669804	669804	131	38.825	21.961	11.691	0	110	110	2	1	-10921639	128.571	120	75	225	2700	35.677	6.459	0.097	0.634
ID669805	669805	None	46.178	27.977	12.271	0	110	110	2	1	-10921639	162.143	165	90	210	3405	33.413	4.800	0.144	1.224
ID669811	669811	None	38.601	73.000	50.000	0	110	110	2	1	-10921639	100.238	105	42	195	2105	46.335	2.000	0.087	0.346
ID669809	669809	129	36.601	53.260	31.370	0	110	110	2	1	-10921639	161.429	150	120	255	3390	32.831	7.600	0.083	0.757
ID669827	669827	None	35.064	16.943	5.994	0	111	111	2	1	-10921639	104.286	105	45	195	2190	35.647	2.000	0.038	0.217
ID669828	669828	129	35.339	53.232	28.947	0	111	111	2	1	-10921639	148.571	150	90	255	3120	34.502	2.000	0.089	0.701
ID669829	669829	None	36.527	69.847	51.134	0	111	111	2	1	-10921639	130.000	135	45	195	2730	39.211	6.143	0.129	0.757
ID669810	669810	None	37.916	29.223	13.885	0	112	112	2	1	-10921639	160.000	150	90	225	3360	36.538	3.200	0.113	0.889
ID669808	669808	None	39.515	50.814	3.631	0	112	112	2	1	-10921639	165.714	165	90	255	3480	44.869	2.000	0.067	0.462
ID669814	669814	None	35.172	63.270	30.149	0	112	112	2	1	-10921639	148.571	150	90	225	3120	33.509	7.600	0.069	0.573
ID669815	669815	None	39.365	25.368	45.968	0	112	112	2	1	-10921639	91.429	75	45	165	1920	35.782	3.200	0.142	0.634
ID669812	669812	132	41.059	55.070	14.590	0	112	112	2	1	-10921639	177.857	180	90	210	3735	31.208	3.200	0.104	1.073
ID669813	669813	None	36.161	44.021	20.889	0	112	112	2	1	-10921639	138.571	120	90	195	2910	32.138	3.200	0.086	0.685
ID669850	669850	None	35.369	31.776	20.778	0	113	113	2	1	-10921639	140.714	135	60	225	2955	43.854	4.000	0.081	0.479
ID669851	669851	None	39.683	37.780	24.543	0	113	113	2	1	-10921639	161.429	165	105	255	3390	42.401	3.200	0.083	0.586
ID669848	669848	None	36.820	70.015	11.951	0	113	113	2	1	-10921639	159.286	165	105	225	3345	37.192	7.600	0.035	0.292
ID669849	669849	132	36.863	53.556	15.392	0	113	113	2	1	-10921639	141.429	135	90	240	2970	42.046	2.000	0.057	0.361
ID669852	669852	None	35.514	39.360	40.583	0	113	113	2	1	-10921639	122.857	120	45	165	2580	35.692	3.200	0.099	0.623
ID669853	669853	None	40.594	27.950	57.401	0	113	113	2	1	-10921639	96.429	90	45	150	2025	32.021	2.000	0.159	0.825
ID669834	669834	None	36.742	19.996	45.930	0	114	114	2	1	-10921639	103.571	105	45	165	2175	30.706	2.000	0.148	0.869
ID669835	669835	None	44.446	39.973	57.218	0	114	114	2	1	-10921639	115.000	120	60	180	2415	33.317	2.000	0.138	0.835
ID669832	669832	None	38.059	17.672	26.119	0	114	114	2	1	-10921639	125.000	120	75	180	2625	31.937	3.200	0.130	0.900
ID669833	669833	None	35.091	63.874	35.118	0	114	114	2	1	-10921639	143.571	150	75	195	3015	35.677	3.200	0.073	0.547
ID669836	669836	None	43.699	43.190	61.954	0	114	114	2	1	-10921639	111.429	120	60	165	2340	30.949	2.000	0.155	0.965
ID669837	669837	None	43.840	31.990	63.448	0	114	114	2	1	-10921639	106.429	105	60	165	2235	30.337	7.600	0.188	1.108
ID669830	669830	None	58.439	54.000	0.000	0	114	114	2	1	-10921639	189.619	182	120	255	3982	40.183	4.800	0.197	1.554
ID669831	669831	None	40.198	48.330	15.633	0	114	114	2	1	-10921639	145.714	135	60	210	3060	41.931	2.000	0.087	0.554
ID669842	669842	None	38.866	46.000	0.000	0	115	115	2	1	-10921639	135.952	140	75	180	2855	37.191	2.000	0.088	0.594
ID669843	669843	None	51.308	51.000	0.000	0	115	115	2	1	-10921639	163.571	165	98	225	3435	40.157	2.000	0.129	0.932
ID669846	669846	133	35.104	66.661	9.239	0	115	115	2	1	-10921639	155.714	150	75	225	3270	37.792	3.200	0.086	0.656
ID669847	669847	None	35.128	39.954	51.838	0	115	115	2	1	-10921639	125.714	120	75	180	2640	34.687	7.600	0.075	0.507
ID669844	669844	None	36.097	57.202	3.098	0	115	115	2	1	-10921639	151.429	150	75	225	3180	34.174	3.200	0.080	0.654
ID669845	669845	None	35.702	16.579	5.173	0	115	115	2	1	-10921639	104.286	105	60	210	2190	38.088	5.976	0.070	0.359
ID669840	669840	None	36.422	46.826	30.606	0	116	116	2	1	-10921639	169.286	165	90	240	3555	38.868	2.000	0.075	0.609
ID669841	669841	None	35.849	13.933	71.848	0	116	116	2	1	-10921639	61.429	60	15	150	1290	29.964	2.000	0.161	0.569
ID669838	669838	133	36.957	68.548	8.482	0	116	116	2	1	-10921639	177.143	180	135	225	3720	24.473	6.473	0.092	1.224
ID669839	669839	None	35.135	61.501	11.498	0	116	116	2	1	-10921639	163.571	150	120	255	3435	36.095	3.200	0.083	0.696
ID669867	669867	None	36.435	52.599	4.233	0	117	117	2	1	-10921639	175.714	165	120	240	3690	38.868	2.000	0.073	0.613
ID669870	669870	None	40.293	27.119	16.078	0	117	117	2	1	-10921639	138.571	135	90	195	2910	32.831	2.000	0.101	0.775
ID669871	669871	None	45.138	73.000	16.000	0	117	117	2	1	-10921639	180.000	180	126	240	3780	37.511	3.200	0.145	1.215
ID669868	669868	None	44.119	56.865	5.497	0	117	117	2	1	-10921639	188.571	195	120	255	3960	33.397	2.000	0.079	0.827
ID669869	669869	None	42.881	15.745	6.368	0	117	117	2	1	-10921639	123.571	120	45	210	2595	38.508	2.000	0.093	0.547
ID669874	669874	None	39.564	31.525	53.217	0	117	117	2	1	-10921639	97.857	90	45	195	2055	39.861	2.000	0.074	0.338
ID669872	669872	None	42.854	34.366	21.720	0	117	117	2	1	-10921639	165.000	165	90	225	3465	36.435	7.600	0.100	0.823
ID669873	669873	None	38.511	18.001	25.355	0	117	117	2	1	-10921639	105.714	105	60	165	2220	27.032	2.000	0.162	1.090
ID669866	669866	None	35.157	49.000	75.000	0	118	118	2	1	-10921639	91.429	90	56	135	1920	25.297	3.200	0.157	0.980
ID669864	669864	None	38.205	73.000	56.000	0	118	118	2	1	-10921639	91.429	90	45	135	1920	29.075	2.000	0.150	0.820
ID669865	669865	None	39.098	9.898	56.912	0	118	118	2	1	-10921639	78.571	75	30	150	1650	32.486	2.000	0.188	0.764
ID669858	669858	None	36.403	46.266	14.252	0	118	118	2	1	-10921639	150.000	150	90	225	3150	37.650	2.000	0.087	0.639
ID669859	669859	None	37.109	32.891	28.108	0	118	118	2	1	-10921639	126.429	135	60	210	2655	38.992	2.000	0.061	0.373
ID669856	669856	None	39.064	0.000	3.000	0	118	118	2	1	-10921639	97.048	90	45	195	2038	40.935	2.000	0.135	0.563
ID669857	669857	None	35.250	18.696	13.972	0	118	118	2	1	-10921639	114.286	120	45	180	2400	31.988	2.000	0.084	0.554
ID669862	669862	None	35.755	63.171	36.462	0	118	118	2	1	-10921639	159.286	150	75	225	3345	38.674	2.000	0.089	0.676
ID669863	669863	None	43.510	35.073	40.758	0	118	118	2	1	-10921639	115.714	120	45	210	2430	38.285	2.000	0.125	0.672
ID669860	669860	None	41.925	39.781	32.642	0	118	118	2	1	-10921639	162.143	165	105	225	3405	36.317	6.420	0.142	1.109
ID669861	669861	None	42.993	56.371	34.466	0	118	118	2	1	-10921639	157.143	150	105	240	3300	34.734	7.600	0.103	0.844
ID669854	669854	134	35.884	48.000	0.000	0	118	118	2	1	-10921639	151.667	135	90	210	3185	42.709	2.000	0.037	0.255
ID669855	669855	None	35.123	73.000	2.000	0	118	118	2	1	-10921639	182.619	180	105	255	3835	45.201	3.200	0.043	0.335
ID669882	669882	None	40.898	44.000	0.000	0	119	119	2	1	-10921639	148.952	135	84	255	3128	46.456	6.394	0.103	0.598
ID669883	669883	134	38.967	47.000	0.000	0	119	119	2	1	-10921639	159.381	150	112	240	3347	28.871	2.000	0.106	1.055
ID669881	669881	None	44.074	13.000	0.000	0	119	119	2	1	-10921639	109.048	105	45	165	2290	39.590	2.000	0.180	0.842
ID669884	669884	None	53.874	65.057	9.306	0	119	119	2	1	-10921639	187.857	180	135	255	3945	38.130	2.000	0.092	0.829
ID669875	669875	None	50.079	7.000	0.000	0	120	120	2	1	-10921639	99.333	90	42	210	2086	38.250	6.351	0.175	0.775
ID669880	669880	None	42.596	59.183	42.686	0	120	120	2	1	-10921639	152.143	150	90	240	3195	37.436	2.000	0.086	0.642
ID669878	669878	None	35.236	36.949	17.192	0	120	120	2	1	-10921639	136.429	135	75	225	2865	35.148	2.000	0.081	0.583
ID669879	669879	None	35.129	25.501	42.706	0	120	120	2	1	-10921639	117.857	105	60	180	2475	32.618	3.200	0.143	0.902
ID669876	669876	None	39.387	52.326	3.644	0	120	120	2	1	-10921639	171.429	180	120	225	3600	28.685	3.200	0.103	1.117
ID669877	669877	None	41.185	55.550	15.830	0	120	120	2	1	-10921639	148.571	135	90	240	3120	42.401	2.000	0.090	0.578
ID669886	669886	135	39.325	44.000	0.000	0	121	121	2	1	-10921639	167.905	180	112	210	3526	31.287	4.800	0.122	1.168
ID669887	669887	None	35.462	73.000	1.000	0	121	121	2	1	-10921639	222.905	225	180	255	4681	23.192	4.800	0.123	2.112
ID669885	669885	None	40.489	4.000	0.000	0	121	121	2	1	-10921639	97.762	90	45	165	2053	34.605	3.200	0.189	0.899
ID669890	669890	None	35.155	0.000	28.000	0	121	121	2	1	-10921639	70.857	75	15	135	1488	31.897	6.442	0.249	0.886
ID669891	669891	None	37.971	55.058	33.254	0	121	121	2	1	-10921639	145.714	150	90	240	3060	35.542	7.600	0.079	0.600
ID669888	669888	None	48.553	51.420	12.487	0	121	121	2	1	-10921639	167.143	150	90	255	3510	41.700	3.200	0.097	0.711
ID669889	669889	None	43.769	46.213	27.277	0	121	121	2	1	-10921639	166.429	165	90	240	3495	34.174	7.600	0.112	0.984
ID669898	669898	None	36.117	48.014	67.208	0	122	122	2	1	-10921639	97.143	105	45	165	2040	33.413	6.314	0.158	0.794
ID669896	669896	None	36.426	61.199	39.095	0	122	122	2	1	-10921639	153.571	150	90	255	3225	39.659	3.200	0.086	0.610
ID669897	669897	None	37.398	57.714	48.002	0	122	122	2	1	-10921639	129.286	135	75	195	2715	31.276	6.363	0.083	0.637
ID669894	669894	None	35.113	73.000	11.000	0	122	122	2	1	-10921639	164.476	150	84	255	3454	44.584	2.000	0.063	0.438
ID669895	669895	None	42.685	73.000	30.000	0	122	122	2	1	-10921639	127.000	120	56	225	2667	41.749	2.000	0.132	0.708
ID669892	669892	135	36.125	42.000	0.000	0	122	122	2	1	-10921639	154.619	150	84	225	3247	38.146	3.200	0.104	0.766
ID669893	669893	None	37.268	66.184	8.834	0	122	122	2	1	-10921639	203.571	210	120	255	4275	37.521	4.800	0.067	0.678
ID669920	669920	None	36.373	31.072	72.889	0	123	123	2	1	-10921639	68.571	60	15	180	1440	39.848	5.939	0.081	0.258
ID669921	669921	None	38.575	51.000	75.000	0	123	123	2	1	-10921639	98.238	98	45	180	2063	40.995	7.600	0.125	0.531
ID669914	669914	None	37.712	30.918	11.224	0	123	123	2	1	-10921639	122.143	120	60	180	2565	30.107	2.000	0.103	0.756
ID669915	669915	138	40.469	30.268	17.138	0	123	123	2	1	-10921639	131.429	120	60	240	2760	43.449	7.600	0.071	0.400
ID669912	669912	None	35.205	15.063	6.013	0	123	123	2	1	-10921639	110.000	105	60	180	2310	34.964	2.000	0.126	0.706
ID669913	669913	None	45.955	73.000	6.000	0	123	123	2	1	-10921639	195.905	182	135	255	4114	36.689	4.800	0.111	1.068
ID669918	669918	None	43.427	39.069	47.904	0	123	123	2	1	-10921639	120.000	120	60	195	2520	35.178	7.600	0.123	0.746
ID669919	669919	None	38.216	50.331	56.587	0	123	123	2	1	-10921639	114.286	120	60	165	2400	27.032	2.000	0.143	1.060
ID669916	669916	None	41.308	64.643	18.019	0	123	123	2	1	-10921639	169.286	165	90	240	3555	37.990	6.106	0.069	0.573
ID669917	669917	None	36.446	68.973	24.901	0	123	123	2	1	-10921639	158.571	165	105	210	3330	32.716	7.600	0.060	0.549
ID669910	669910	None	40.422	65.000	0.000	0	123	123	2	1	-10921639	176.905	165	120	255	3715	38.517	2.000	0.120	0.984
ID669911	669911	None	38.626	40.300	2.585	0	123	123	2	1	-10921639	140.714	150	90	210	2955	35.330	2.000	0.086	0.631
ID669909	669909	None	42.333	27.000	0.000	0	123	123	2	1	-10921639	132.333	135	84	180	2779	23.267	4.800	0.202	1.908
ID669899	669899	None	45.288	37.000	0.000	0	124	124	2	1	-10921639	148.762	135	105	225	3124	34.106	4.800	0.155	1.170
ID669902	669902	None	36.186	37.967	5.818	0	124	124	2	1	-10921639	132.857	135	90	225	2790	34.626	2.000	0.053	0.389
ID669903	669903	138	44.476	32.189	15.798	0	124	124	2	1	-10921639	143.571	150	75	225	3015	38.410	6.367	0.105	0.711
ID669900	669900	None	35.894	56.147	5.010	0	124	124	2	1	-10921639	186.429	180	135	255	3915	34.393	2.000	0.057	0.587
ID669901	669901	None	43.448	70.010	4.925	0	124	124	2	1	-10921639	201.429	195	135	255	4230	33.397	4.800	0.096	1.053
ID669906	669906	137	37.080	73.000	7.000	0	125	125	2	1	-10921639	177.000	180	90	255	3717	40.930	7.600	0.080	0.640
ID669907	669907	None	42.707	50.951	27.272	0	125	125	2	1	-10921639	152.857	150	90	210	3210	35.056	2.000	0.105	0.830
ID669904	669904	None	39.084	49.566	2.530	0	125	125	2	1	-10921639	180.000	180	105	255	3780	37.047	2.000	0.069	0.624
ID669905	669905	None	38.529	12.548	4.467	0	125	125	2	1	-10921639	120.714	120	75	180	2535	28.253	7.600	0.151	1.120
ID669908	669908	None	49.365	73.000	48.000	0	125	125	2	1	-10921639	113.571	105	42	195	2385	50.584	3.200	0.166	0.640
ID669930	669930	None	44.072	41.779	30.937	0	126	126	2	1	-10921639	127.143	105	60	225	2670	43.375	2.000	0.062	0.345
ID669931	669931	None	40.841	31.008	57.321	0	126	126	2	1	-10921639	83.571	75	45	165	1755	34.393	2.000	0.123	0.531
ID669928	669928	None	41.424	11.802	29.080	0	126	126	2	1	-10921639	75.714	75	15	210	1590	41.209	2.000	0.083	0.283
ID669929	669929	None	38.463	64.260	29.012	0	126	126	2	1	-10921639	145.714	150	45	210	3060	48.407	2.000	0.089	0.492
ID669932	669932	None	39.285	64.000	75.000	0	126	126	2	1	-10921639	116.714	120	45	180	2451	33.639	4.800	0.193	1.124
ID669922	669922	None	40.677	46.705	5.170	0	126	126	2	1	-10921639	173.571	165	90	255	3645	40.962	2.000	0.048	0.385
ID669923	669923	137	40.776	73.000	6.000	0	126	126	2	1	-10921639	198.905	195	165	240	4177	25.558	4.800	0.122	1.696
ID669926	669926	None	35.317	50.561	17.837	0	126	126	2	1	-10921639	165.000	165	120	210	3465	28.460	3.200	0.079	0.845
ID669927	669927	None	37.004	53.800	24.071	0	126	126	2	1	-10921639	152.857	150	105	240	3210	39.005	7.600	0.063	0.466
ID669924	669924	None	39.267	71.590	16.103	0	126	126	2	1	-10921639	192.143	180	105	240	4035	42.590	4.800	0.115	0.928
ID669925	669925	None	36.425	65.901	16.702	0	126	126	2	1	-10921639	158.571	165	90	255	3330	45.884	2.000	0.045	0.296
ID669936	669936	None	37.635	36.339	28.538	0	127	127	2	1	-10921639	132.143	120	60	210	2775	39.005	7.600	0.096	0.592
ID669934	669934	None	44.551	73.000	0.000	0	128	128	2	1	-10921639	202.238	196	154	255	4247	36.285	7.600	0.147	1.426
ID669935	669935	None	35.537	0.000	5.000	0	128	128	2	1	-10921639	83.476	75	30	150	1753	40.888	2.000	0.110	0.404
ID669933	669933	None	43.145	56.000	0.000	0	128	128	2	1	-10921639	170.048	165	120	255	3571	37.751	2.000	0.098	0.802
ID669938	669938	None	39.888	33.353	10.944	0	129	129	2	1	-10921639	160.000	150	120	225	3360	29.368	7.600	0.128	1.234
ID669939	669939	None	35.934	32.656	26.347	0	129	129	2	1	-10921639	141.429	135	60	225	2970	37.820	7.600	0.085	0.583
ID669937	669937	None	36.733	63.011	7.736	0	129	129	2	1	-10921639	175.000	180	105	255	3675	39.497	7.600	0.065	0.538
ID669942	669942	None	38.971	44.841	48.994	0	129	129	2	1	-10921639	116.429	120	60	240	2445	39.375	6.392	0.082	0.449
ID669940	669940	None	35.293	45.081	30.776	0	129	129	2	1	-10921639	140.714	150	60	210	2955	40.935	3.200	0.073	0.468
ID669941	669941	None	38.708	54.772	44.599	0	129	129	2	1	-10921639	125.714	135	60	195	2640	33.700	7.600	0.159	1.023
ID669950	669950	None	44.137	52.411	4.550	0	130	130	2	1	-10921639	180.000	165	120	255	3780	39.402	6.314	0.111	0.912
ID669951	669951	None	51.629	43.951	6.120	0	130	130	2	1	-10921639	167.857	165	120	255	3525	33.748	5.975	0.121	1.075
ID669949	669949	None	35.692	39.000	0.000	0	130	130	2	1	-10921639	144.238	140	90	240	3029	34.673	6.462	0.103	0.777
ID669954	669954	None	44.940	16.805	27.316	0	130	130	2	1	-10921639	115.000	105	75	210	2415	36.538	7.600	0.199	1.043
ID669955	669955	None	40.667	23.189	28.789	0	130	130	2	1	-10921639	122.143	120	60	180	2565	33.637	2.000	0.140	0.891
ID669952	669952	None	37.475	12.632	21.073	0	130	130	2	1	-10921639	96.429	90	30	195	2025	37.220	3.200	0.123	0.567
ID669953	669953	None	36.440	73.000	24.000	0	130	130	2	1	-10921639	163.476	165	126	210	3433	25.571	6.341	0.137	1.541
ID669956	669956	None	38.813	61.032	48.331	0	130	130	2	1	-10921639	121.429	105	90	225	2550	36.405	2.000	0.062	0.391
ID669957	669957	None	37.594	17.493	68.821	0	130	130	2	1	-10921639	70.000	75	0	165	1470	37.450	2.000	0.217	0.668
ID669962	669962	None	36.349	64.174	38.211	0	131	131	2	1	-10921639	149.286	150	90	195	3135	28.648	4.800	0.111	1.044
ID669960	669960	None	35.528	33.841	15.935	0	131	131	2	1	-10921639	127.857	120	75	180	2685	33.075	2.000	0.084	0.597
ID669961	669961	None	37.271	61.174	31.138	0	131	131	2	1	-10921639	134.286	135	45	210	2820	37.493	6.467	0.076	0.506
ID669958	669958	139	55.008	48.676	5.799	0	131	131	2	1	-10921639	169.286	180	105	255	3555	45.036	2.000	0.105	0.713
ID669959	669959	None	35.857	69.664	7.077	0	131	131	2	1	-10921639	201.429	195	120	255	4230	34.064	5.975	0.049	0.556
ID669946	669946	None	36.907	0.000	23.000	0	132	132	2	1	-10921639	72.238	60	30	165	1517	36.603	2.000	0.194	0.641
ID669947	669947	None	49.926	46.980	29.159	0	132	132	2	1	-10921639	163.571	165	105	255	3435	40.501	7.600	0.096	0.705
ID669944	669944	None	35.364	53.401	3.830	0	132	132	2	1	-10921639	167.857	165	105	255	3525	39.293	2.000	0.055	0.447
ID669945	669945	139	41.137	47.990	6.349	0	132	132	2	1	-10921639	177.857	180	105	255	3735	39.197	2.000	0.092	0.766
ID669943	669943	None	42.252	70.000	0.000	0	132	132	2	1	-10921639	199.667	196	135	255	4193	40.412	7.600	0.102	0.914
ID669948	669948	None	43.490	19.996	54.896	0	132	132	2	1	-10921639	85.714	75	45	165	1800	31.156	2.000	0.159	0.755
ID669970	669970	None	41.793	2.322	66.296	0	133	133	2	1	-10921639	65.714	60	15	165	1380	38.382	2.000	0.179	0.520
ID669968	669968	None	36.629	40.000	0.000	0	133	133	2	1	-10921639	142.762	135	75	210	2998	45.913	2.000	0.102	0.577
ID669969	669969	None	42.230	73.000	55.000	0	133	133	2	1	-10921639	95.619	90	45	195	2008	44.070	2.000	0.099	0.391
ID669978	669978	None	38.661	57.538	35.328	0	134	134	2	1	-10921639	148.571	165	75	210	3120	40.223	2.000	0.062	0.431
ID669979	669979	None	35.738	56.399	44.057	0	134	134	2	1	-10921639	131.429	135	75	225	2760	36.405	3.200	0.109	0.709
ID669976	669976	None	37.192	73.000	3.000	0	134	134	2	1	-10921639	199.524	195	135	255	4190	30.298	2.000	0.077	0.939
ID669977	669977	None	47.957	62.282	9.953	0	134	134	2	1	-10921639	170.000	180	105	240	3570	31.937	2.000	0.126	1.194
ID669963	669963	None	39.414	73.000	0.000	0	135	135	2	1	-10921639	224.476	240	168	255	4714	28.433	4.800	0.138	1.912
ID669966	669966	None	35.859	62.892	51.924	0	135	135	2	1	-10921639	92.143	90	45	180	1935	38.619	2.000	0.086	0.379
ID669967	669967	None	36.119	35.740	61.315	0	135	135	2	1	-10921639	99.286	105	45	180	2085	34.687	7.600	0.117	0.601
ID669964	669964	None	37.548	68.718	16.982	0	135	135	2	1	-10921639	147.857	150	75	240	3105	35.587	7.600	0.090	0.686
ID669965	669965	None	37.263	46.434	42.250	0	135	135	2	1	-10921639	124.286	120	60	210	2610	39.727	7.600	0.077	0.446
ID669971	669971	None	35.477	5.000	0.000	0	136	136	2	1	-10921639	110.619	105	70	165	2323	27.945	6.228	0.157	1.076
ID669974	669974	None	40.116	73.000	11.000	0	136	136	2	1	-10921639	169.905	165	105	255	3568	41.771	2.000	0.092	0.686
ID669975	669975	None	38.764	30.861	15.089	0	136	136	2	1	-10921639	127.143	120	75	180	2670	30.601	2.000	0.110	0.826
ID669972	669972	None	41.889	23.000	0.000	0	136	136	2	1	-10921639	114.095	105	60	210	2396	38.597	2.000	0.107	0.570
ID669973	669973	None	44.159	56.738	4.115	0	136	136	2	1	-10921639	169.286	165	75	255	3555	42.991	6.059	0.078	0.572
ID670000	670000	None	44.549	67.979	48.830	0	137	137	2	1	-10921639	100.000	90	45	165	2100	36.538	2.000	0.143	0.684
ID670001	670001	None	42.789	40.962	67.893	0	137	137	2	1	-10921639	92.143	90	30	180	1935	34.626	2.000	0.185	0.829
ID669998	669998	None	36.508	33.930	8.424	0	137	137	2	1	-10921639	149.286	150	75	240	3135	43.854	7.600	0.064	0.411
ID669999	669999	None	35.259	27.442	42.072	0	137	137	2	1	-10921639	120.714	120	75	165	2535	26.186	4.800	0.168	1.328
ID669996	669996	None	35.599	73.000	3.000	0	137	137	2	1	-10921639	177.048	180	126	255	3718	34.499	2.000	0.060	0.584
ID669997	669997	140	40.091	51.491	5.775	0	137	137	2	1	-10921639	177.857	180	120	255	3735	34.626	2.000	0.103	0.958
ID669982	669982	None	35.115	63.377	6.019	0	138	138	2	1	-10921639	168.571	165	105	255	3540	42.135	5.961	0.041	0.315
ID669983	669983	None	42.929	44.370	21.219	0	138	138	2	1	-10921639	147.857	150	105	255	3105	34.949	7.600	0.094	0.726
ID669980	669980	None	35.323	55.000	0.000	0	138	138	2	1	-10921639	185.476	180	150	255	3895	28.160	7.600	0.091	1.099
ID669981	669981	140	37.774	50.336	6.215	0	138	138	2	1	-10921639	163.571	165	105	225	3435	33.172	2.000	0.085	0.777
ID669986	669986	None	35.386	51.231	29.828	0	138	138	2	1	-10921639	146.429	135	75	225	3075	37.018	7.600	0.092	0.663
ID669987	669987	None	40.211	39.108	37.230	0	138	138	2	1	-10921639	125.714	120	75	195	2640	30.549	6.378	0.109	0.811
ID669984	669984	None	37.405	35.051	26.717	0	138	138	2	1	-10921639	132.143	135	60	195	2775	34.408	2.000	0.097	0.680
ID669985	669985	None	40.548	23.903	30.423	0	138	138	2	1	-10921639	113.571	105	60	180	2385	34.064	2.000	0.119	0.710
ID669994	669994	None	41.867	41.614	50.863	0	139	139	2	1	-10921639	96.429	90	45	195	2025	37.220	2.000	0.129	0.593
ID669995	669995	None	37.271	54.000	75.000	0	139	139	2	1	-10921639	96.381	105	42	150	2024	28.136	7.600	0.218	1.227
ID669992	669992	None	41.007	28.550	34.445	0	139	139	2	1	-10921639	112.857	105	60	210	2370	39.578	2.000	0.108	0.554
ID669993	669993	None	39.184	59.170	43.169	0	139	139	2	1	-10921639	134.286	135	60	195	2820	36.582	7.600	0.137	0.886
ID669990	669990	None	36.103	53.247	4.120	0	139	139	2	1	-10921639	172.857	180	90	240	3630	40.975	2.000	0.065	0.512
ID669991	669991	None	36.507	46.952	33.261	0	139	139	2	1	-10921639	121.429	120	60	225	2550	37.621	2.000	0.051	0.312
ID669988	669988	None	35.605	29.000	0.000	0	139	139	2	1	-10921639	131.524	120	60	195	2762	41.233	4.000	0.158	0.870
ID669989	669989	None	35.404	67.000	0.000	0	139	139	2	1	-10921639	185.476	180	98	255	3895	43.228	2.000	0.074	0.591
ID670006	670006	None	35.199	73.000	22.000	0	140	140	2	1	-10921639	147.810	135	90	210	3104	36.425	4.800	0.114	0.833
ID670007	670007	None	45.208	25.855	30.192	0	140	140	2	1	-10921639	115.000	120	45	195	2415	38.923	2.000	0.115	0.610
ID670008	670008	None	35.147	19.493	42.141	0	140	140	2	1	-10921639	74.286	75	30	150	1560	33.700	2.000	0.119	0.470
ID670010	670010	None	36.534	32.186	26.186	0	141	141	2	1	-10921639	109.286	105	30	225	2295	43.511	7.600	0.026	0.127
ID670011	670011	None	47.072	43.777	36.763	0	141	141	2	1	-10921639	133.571	120	75	210	2805	37.621	2.000	0.091	0.593
ID670009	670009	None	37.075	50.037	6.685	0	141	141	2	1	-10921639	160.714	165	90	255	3375	42.991	2.000	0.054	0.380
ID670012	670012	None	36.729	73.000	41.000	0	141	141	2	1	-10921639	130.333	120	90	210	2737	32.477	2.000	0.161	1.116
ID670014	670014	None	38.062	69.208	0.552	0	142	142	2	1	-10921639	195.000	195	135	240	4095	30.000	4.800	0.096	1.142
ID670015	670015	None	36.770	73.000	9.000	0	142	142	2	1	-10921639	199.524	195	150	255	4190	28.963	4.800	0.119	1.462
ID670013	670013	None	45.572	27.000	0.000	0	142	142	2	1	-10921639	127.905	126	60	210	2686	42.377	2.000	0.190	0.966
ID670018	670018	None	35.071	27.808	25.861	0	142	142	2	1	-10921639	117.857	105	60	210	2475	33.970	2.000	0.091	0.581
ID670019	670019	None	39.452	25.106	29.989	0	142	142	2	1	-10921639	111.429	105	60	195	2340	30.949	2.000	0.080	0.531
ID670016	670016	None	37.132	51.162	18.034	0	142	142	2	1	-10921639	121.429	105	60	240	2550	43.708	6.413	0.038	0.204
ID670017	670017	None	43.064	52.391	24.357	0	142	142	2	1	-10921639	152.857	150	75	225	3210	37.235	2.000	0.110	0.815
ID670020	670020	None	35.871	36.000	75.000	0	142	142	2	1	-10921639	77.857	70	15	135	1635	34.257	7.600	0.196	0.746
ID670002	670002	None	51.621	46.890	9.048	0	143	143	2	1	-10921639	174.286	165	105	240	3660	49.175	7.600	0.116	0.735
ID670003	670003	None	38.050	19.399	17.389	0	143	143	2	1	-10921639	107.857	90	60	180	2265	34.408	2.000	0.124	0.692
ID670004	670004	None	39.725	26.690	19.676	0	143	143	2	1	-10921639	138.571	135	75	210	2910	37.321	6.314	0.102	0.690
ID670005	670005	None	35.914	47.268	29.223	0	143	143	2	1	-10921639	150.000	150	90	210	3150	31.464	2.000	0.070	0.626
ID670026	670026	None	36.929	24.637	57.063	0	144	144	2	1	-10921639	86.429	75	45	135	1815	27.620	2.000	0.142	0.776
ID670024	670024	None	66.718	73.000	15.000	0	144	144	2	1	-10921639	172.476	165	98	255	3622	50.390	6.403	0.158	0.936
ID670025	670025	141	37.975	26.434	30.529	0	144	144	2	1	-10921639	120.000	120	60	195	2520	42.691	2.000	0.107	0.542
ID670022	670022	None	50.643	62.000	0.000	0	144	144	2	1	-10921639	198.381	195	126	255	4166	38.548	3.200	0.148	1.329
ID670023	670023	None	38.374	69.297	8.934	0	144	144	2	1	-10921639	175.714	180	105	240	3690	34.903	2.000	0.071	0.665
ID670021	670021	None	40.999	4.000	0.000	0	144	144	2	1	-10921639	89.762	84	15	180	1885	48.544	2.000	0.155	0.496
ID670035	670035	None	38.115	58.070	23.783	0	145	145	2	1	-10921639	128.571	135	75	210	2700	38.992	2.000	0.067	0.412
ID670038	670038	None	39.215	58.424	29.927	0	145	145	2	1	-10921639	152.143	150	90	210	3195	30.845	2.000	0.126	1.103
ID670039	670039	None	35.225	61.671	51.474	0	145	145	2	1	-10921639	120.714	120	45	210	2535	41.481	3.200	0.127	0.658
ID670036	670036	141	43.886	26.750	29.296	0	145	145	2	1	-10921639	133.571	135	75	210	2805	34.502	4.000	0.144	0.973
ID670037	670037	None	39.127	33.152	29.909	0	145	145	2	1	-10921639	126.429	135	75	195	2655	39.848	2.000	0.075	0.444
ID670027	670027	None	53.570	66.000	0.000	0	146	146	2	1	-10921639	199.762	195	126	255	4195	34.742	7.600	0.162	1.602
ID670030	670030	None	36.761	39.311	29.783	0	146	146	2	1	-10921639	137.857	135	90	225	2895	34.408	7.600	0.064	0.483
ID670031	670031	None	37.586	46.539	33.015	0	146	146	2	1	-10921639	156.429	150	105	225	3285	31.311	2.000	0.086	0.794
ID670028	670028	None	48.456	48.699	11.035	0	146	146	2	1	-10921639	139.286	135	75	255	2925	40.567	3.200	0.098	0.614
ID670029	670029	None	35.318	65.071	18.598	0	146	146	2	1	-10921639	144.286	150	75	210	3030	35.647	2.000	0.051	0.392
ID670034	670034	None	38.253	65.511	57.779	0	146	146	2	1	-10921639	87.143	90	45	165	1830	32.038	2.000	0.179	0.828
ID670032	670032	None	37.670	63.472	43.945	0	146	146	2	1	-10921639	136.429	135	90	180	2865	30.337	2.000	0.113	0.912
ID670033	670033	None	40.607	26.003	56.991	0	146	146	2	1	-10921639	83.571	90	15	135	1755	29.075	3.200	0.226	1.058
ID670042	670042	None	43.013	73.000	23.000	0	147	147	2	1	-10921639	173.524	168	126	240	3644	30.886	7.600	0.132	1.307
ID670043	670043	141	52.830	25.748	30.249	0	147	147	2	1	-10921639	141.429	135	90	210	2970	33.732	4.800	0.200	1.395
ID670040	670040	None	54.326	6.000	0.000	0	147	147	2	1	-10921639	111.286	112	70	225	2337	46.040	3.200	0.239	0.934
ID670041	670041	None	36.932	60.131	8.650	0	147	147	2	1	-10921639	153.571	150	105	225	3225	33.172	2.000	0.063	0.550
ID670046	670046	None	35.099	41.938	52.853	0	147	147	2	1	-10921639	107.143	105	60	150	2250	26.532	5.991	0.124	0.893
ID670047	670047	None	35.342	17.000	75.000	0	147	147	2	1	-10921639	48.905	45	14	105	1027	25.195	2.000	0.327	0.956
ID670044	670044	None	45.008	42.257	30.370	0	147	147	2	1	-10921639	156.429	150	105	210	3285	29.075	6.387	0.119	1.145
ID670045	670045	None	40.417	70.187	30.423	0	147	147	2	1	-10921639	150.714	135	105	225	3165	31.634	2.000	0.105	0.902
ID670050	670050	None	46.659	49.197	27.818	0	148	148	2	1	-10921639	152.857	150	90	255	3210	38.130	2.000	0.100	0.731
ID670051	670051	141	38.815	23.183	31.620	0	148	148	2	1	-10921639	127.857	135	60	180	2685	33.075	2.000	0.110	0.767
ID670048	670048	None	36.973	50.262	5.476	0	148	148	2	1	-10921639	182.143	180	120	240	3825	33.637	2.000	0.096	0.946
ID670049	670049	None	38.050	31.508	21.234	0	148	148	2	1	-10921639	144.286	150	90	210	3030	35.330	3.200	0.113	0.829
ID670054	670054	None	36.090	23.732	37.282	0	148	148	2	1	-10921639	110.000	105	60	210	2310	34.315	7.600	0.081	0.483
ID670055	670055	None	35.954	39.413	38.185	0	148	148	2	1	-10921639	117.143	120	60	195	2460	35.056	2.000	0.070	0.436
ID670052	670052	None	35.214	46.379	32.603	0	148	148	2	1	-10921639	140.714	135	60	225	2955	36.888	2.000	0.106	0.731
ID670053	670053	144	44.904	53.913	35.132	0	148	148	2	1	-10921639	145.714	135	90	195	3060	32.912	2.000	0.137	1.066
ID670067	670067	None	37.489	68.635	10.098	0	149	149	2	1	-10921639	177.857	180	120	255	3735	38.327	2.000	0.054	0.474
ID670070	670070	144	36.498	53.861	35.627	0	149	149	2	1	-10921639	142.857	135	75	255	3000	37.834	6.328	0.083	0.579
ID670071	670071	None	43.638	26.057	46.132	0	149	149	2	1	-10921639	117.857	120	60	195	2475	32.271	2.000	0.180	1.115
ID670068	670068	142	56.257	25.467	29.478	0	149	149	2	1	-10921639	154.286	150	75	255	3240	48.869	3.200	0.135	0.753
ID670069	670069	143	36.950	41.995	29.903	0	149	149	2	1	-10921639	154.286	150	105	255	3240	40.009	7.600	0.074	0.529
ID670058	670058	142	52.817	25.791	30.362	0	150	150	2	1	-10921639	143.571	135	105	240	3015	38.116	7.600	0.152	0.996
ID670059	670059	143	35.254	40.938	29.895	0	150	150	2	1	-10921639	156.429	165	90	225	3285	34.718	7.600	0.112	0.905
ID670056	670056	None	36.204	55.000	0.000	0	150	150	2	1	-10921639	181.238	168	135	225	3806	28.164	3.200	0.097	1.135
ID670057	670057	None	40.185	64.000	0.000	0	150	150	2	1	-10921639	174.238	165	135	255	3659	35.989	2.000	0.099	0.869
ID670060	670060	None	39.899	41.744	51.597	0	150	150	2	1	-10921639	108.571	105	45	180	2280	39.659	2.000	0.088	0.445
ID670066	670066	264	45.784	35.343	62.825	0	151	151	2	1	-10921639	126.429	120	45	180	2655	36.611	3.200	0.184	1.072
ID670064	670064	149	36.783	48.206	32.039	0	151	151	2	1	-10921639	143.571	150	105	195	3015	30.584	2.000	0.093	0.801
ID670065	670065	None	46.350	54.535	34.857	0	151	151	2	1	-10921639	142.143	135	90	225	2985	39.005	2.000	0.122	0.792
ID670062	670062	None	35.858	69.092	3.070	0	151	151	2	1	-10921639	210.714	210	150	255	4425	32.684	4.800	0.063	0.768
ID670063	670063	None	42.623	49.972	5.109	0	151	151	2	1	-10921639	149.286	150	75	240	3135	43.597	2.000	0.075	0.478
ID670061	670061	None	45.510	59.000	0.000	0	151	151	2	1	-10921639	213.762	210	165	255	4489	32.631	4.800	0.118	1.379
ID670082	670082	149	45.537	46.647	31.403	0	152	152	2	1	-10921639	164.286	165	90	225	3450	35.961	4.800	0.125	1.014
ID670083	670083	None	36.807	12.272	44.871	0	152	152	2	1	-10921639	72.857	75	15	150	1530	33.970	2.000	0.140	0.526
ID670080	670080	None	37.810	32.164	27.978	0	152	152	2	1	-10921639	147.857	150	90	210	3105	34.626	3.200	0.081	0.642
ID670081	670081	None	42.077	25.305	28.825	0	152	152	2	1	-10921639	136.429	135	75	210	2865	42.401	3.200	0.080	0.476
ID670086	670086	None	35.890	36.119	66.345	0	152	152	2	1	-10921639	105.000	90	45	195	2205	36.435	4.800	0.128	0.652
ID670084	670084	150	35.474	58.048	48.735	0	152	152	2	1	-10921639	135.000	135	75	210	2835	27.249	4.000	0.122	1.078
ID670085	670085	264	42.581	36.438	61.230	0	152	152	2	1	-10921639	113.571	120	60	210	2385	37.820	2.000	0.162	0.838
ID670074	670074	None	36.924	67.000	0.000	0	152	152	2	1	-10921639	184.095	180	126	225	3866	29.535	4.800	0.104	1.177
ID670075	670075	None	44.508	55.111	9.390	0	152	152	2	1	-10921639	148.571	150	75	225	3120	37.018	2.000	0.126	0.898
ID670072	670072	None	39.954	43.000	0.000	0	152	152	2	1	-10921639	144.381	135	70	255	3032	51.580	2.000	0.086	0.446
ID670073	670073	None	37.330	54.000	0.000	0	152	152	2	1	-10921639	154.429	165	105	210	3243	34.545	2.000	0.100	0.816
ID670078	670078	None	39.417	73.000	22.000	0	152	152	2	1	-10921639	127.619	105	84	210	2680	36.841	7.600	0.079	0.509
ID670079	670079	147	35.481	22.553	23.465	0	152	152	2	1	-10921639	144.286	150	90	225	3030	30.915	4.800	0.146	1.190
ID670076	670076	None	57.541	37.102	9.802	0	152	152	2	1	-10921639	155.000	150	105	240	3255	40.620	2.000	0.144	0.962
ID670077	670077	None	44.245	39.064	15.234	0	152	152	2	1	-10921639	135.714	135	75	210	2850	35.647	2.000	0.105	0.721
ID670090	670090	147	52.343	24.998	23.150	0	153	153	2	1	-10921639	140.000	135	45	225	2940	45.332	7.600	0.124	0.682
ID670091	670091	148	39.855	40.500	30.365	0	153	153	2	1	-10921639	135.000	135	90	210	2835	32.519	2.000	0.103	0.778
ID670088	670088	None	35.661	47.121	14.391	0	153	153	2	1	-10921639	120.714	120	60	195	2535	42.287	2.000	0.045	0.246
ID670089	670089	None	45.623	33.266	21.780	0	153	153	2	1	-10921639	163.571	150	120	225	3435	32.486	2.000	0.122	1.091
ID670094	670094	None	42.868	25.207	45.953	0	153	153	2	1	-10921639	120.714	120	60	210	2535	40.103	7.600	0.099	0.540
ID670095	670095	None	38.999	38.117	48.757	0	153	153	2	1	-10921639	118.571	120	75	195	2490	35.466	2.000	0.125	0.744
ID670092	670092	149	47.673	46.726	31.878	0	153	153	2	1	-10921639	148.571	150	60	240	3120	48.815	3.200	0.082	0.464
ID670093	670093	None	38.120	54.945	34.765	0	153	153	2	1	-10921639	147.857	150	105	195	3105	27.775	7.600	0.099	0.958
ID670096	670096	150	36.159	58.923	49.289	0	153	153	2	1	-10921639	135.000	135	75	210	2835	37.350	2.000	0.125	0.803
ID670087	670087	None	37.100	62.542	6.160	0	153	153	2	1	-10921639	185.000	165	150	255	3885	29.749	2.000	0.051	0.599
ID670106	670106	None	36.549	36.510	45.315	0	154	154	2	1	-10921639	125.714	120	75	195	2640	27.032	2.000	0.128	1.055
ID670104	670104	148	36.913	40.707	30.266	0	154	154	2	1	-10921639	145.714	150	90	210	3060	31.870	4.800	0.107	0.885
ID670105	670105	None	38.563	26.388	30.636	0	154	154	2	1	-10921639	134.286	135	60	195	2820	37.192	2.000	0.098	0.645
ID670098	670098	None	35.379	40.106	9.840	0	154	154	2	1	-10921639	141.429	135	60	210	2970	36.302	7.600	0.088	0.633
ID670099	670099	None	36.085	69.345	10.770	0	154	154	2	1	-10921639	187.857	180	105	255	3945	41.790	7.600	0.060	0.510
ID670097	670097	None	45.910	70.000	0.000	0	154	154	2	1	-10921639	202.476	210	112	255	4252	43.103	3.200	0.119	1.002
ID670102	670102	147	36.043	23.842	22.674	0	154	154	2	1	-10921639	142.143	150	90	195	2985	31.328	7.600	0.092	0.767
ID670103	670103	None	37.452	47.274	28.848	0	154	154	2	1	-10921639	159.286	150	120	255	3345	33.700	6.000	0.078	0.684
ID670100	670100	None	38.728	0.000	15.000	0	154	154	2	1	-10921639	66.762	60	28	120	1402	31.672	2.000	0.234	0.800
ID670101	670101	None	40.471	73.000	22.000	0	154	154	2	1	-10921639	156.571	150	56	225	3288	45.030	6.411	0.153	0.921
ID670114	670114	None	43.181	45.969	31.629	0	155	155	2	1	-10921639	167.857	165	105	255	3525	39.861	7.600	0.077	0.605
ID670115	670115	None	41.974	51.323	37.008	0	155	155	2	1	-10921639	139.286	135	60	240	2925	44.533	7.600	0.064	0.377
ID670112	670112	None	40.028	65.814	3.124	0	155	155	2	1	-10921639	192.143	180	135	255	4035	37.235	4.000	0.098	0.922
ID670113	670113	None	36.523	20.253	26.912	0	155	155	2	1	-10921639	145.714	150	75	225	3060	35.224	4.000	0.133	0.970
ID670116	670116	None	35.537	59.732	44.785	0	155	155	2	1	-10921639	152.143	150	75	240	3195	40.607	2.000	0.067	0.468
ID670117	670117	None	43.642	39.324	49.352	0	155	155	2	1	-10921639	139.286	150	75	225	2925	35.224	4.800	0.127	0.894
ID670107	670107	151	44.552	30.194	22.347	0	156	156	2	1	-10921639	177.857	180	105	240	3735	40.329	2.000	0.093	0.753
ID670110	670110	None	45.470	27.877	39.992	0	156	156	2	1	-10921639	110.000	120	45	165	2310	32.977	2.000	0.177	1.004
ID670111	670111	None	42.341	34.083	52.982	0	156	156	2	1	-10921639	109.286	105	45	210	2295	41.118	2.000	0.087	0.423
ID670108	670108	None	48.269	30.768	24.776	0	156	156	2	1	-10921639	186.429	195	90	255	3915	41.507	2.000	0.094	0.772
ID670109	670109	None	45.054	54.296	35.665	0	156	156	2	1	-10921639	160.000	150	105	210	3360	31.225	4.800	0.117	1.071
ID670122	670122	None	36.005	20.323	33.182	0	157	157	2	1	-10921639	122.857	120	60	180	2580	35.056	2.000	0.067	0.438
ID670123	670123	None	49.867	73.000	42.000	0	157	157	2	1	-10921639	124.619	135	45	180	2617	39.465	3.200	0.225	1.159
ID670120	670120	None	41.875	43.411	26.904	0	157	157	2	1	-10921639	152.857	165	75	240	3210	47.106	2.000	0.081	0.485
ID670121	670121	152	46.086	48.002	30.117	0	157	157	2	1	-10921639	165.000	165	75	240	3465	38.536	2.000	0.117	0.900
ID670124	670124	153	42.252	25.190	46.035	0	157	157	2	1	-10921639	118.571	120	60	165	2490	31.070	2.000	0.151	1.000
ID670118	670118	None	36.448	14.154	15.319	0	157	157	2	1	-10921639	110.000	105	45	195	2310	36.844	4.800	0.123	0.653
ID670119	670119	151	46.453	31.082	23.063	0	157	157	2	1	-10921639	180.000	180	105	255	3780	43.732	7.600	0.075	0.572
ID670126	670126	154	38.637	27.159	10.712	0	158	158	2	1	-10921639	120.714	105	60	210	2535	37.192	2.000	0.126	0.725
ID670127	670127	None	35.636	54.126	15.155	0	158	158	2	1	-10921639	142.857	135	90	210	3000	34.080	3.200	0.078	0.607
ID670125	670125	None	35.023	46.000	0.000	0	158	158	2	1	-10921639	165.571	165	90	240	3477	36.979	6.424	0.128	1.016
ID670130	670130	155	44.927	40.608	29.976	0	158	158	2	1	-10921639	145.000	150	75	240	3045	40.062	7.600	0.082	0.546
ID670131	670131	152	57.992	47.528	30.044	0	158	158	2	1	-10921639	196.429	195	120	255	4125	46.453	2.000	0.128	0.959
ID670128	670128	None	35.700	49.360	27.236	0	158	158	2	1	-10921639	167.143	165	90	255	3510	43.028	7.600	0.083	0.595
ID670129	670129	None	48.372	22.608	30.256	0	158	158	2	1	-10921639	150.000	150	90	240	3150	38.243	2.000	0.090	0.646
ID670134	670134	153	52.647	25.106	45.881	0	158	158	2	1	-10921639	125.714	105	75	210	2640	40.660	3.200	0.146	0.786
ID670135	670135	None	35.073	32.878	53.119	0	158	158	2	1	-10921639	105.714	105	60	180	2220	33.026	7.600	0.120	0.684
ID670132	670132	None	35.693	42.993	33.767	0	158	158	2	1	-10921639	137.857	135	75	225	2895	33.075	2.000	0.089	0.682
ID670133	670133	None	48.219	41.577	44.436	0	158	158	2	1	-10921639	145.714	135	75	225	3060	43.252	2.000	0.129	0.768
ID670154	670154	None	36.618	65.638	28.138	0	159	159	2	1	-10921639	125.714	120	60	240	2640	39.538	7.600	0.062	0.374
ID670155	670155	155	46.773	41.226	31.139	0	159	159	2	1	-10921639	145.714	135	75	225	3060	40.009	2.000	0.085	0.572
ID670152	670152	151	35.846	31.356	23.450	0	159	159	2	1	-10921639	157.857	165	75	240	3315	38.424	6.418	0.068	0.522
ID670153	670153	152	44.014	47.358	28.498	0	159	159	2	1	-10921639	171.429	165	90	255	3600	52.301	6.081	0.071	0.434
ID670158	670158	153	52.930	25.638	46.056	0	159	159	2	1	-10921639	133.571	135	75	240	2805	43.964	2.000	0.139	0.742
ID670159	670159	None	43.717	58.708	49.506	0	159	159	2	1	-10921639	141.429	150	90	210	2970	35.991	6.427	0.145	0.995
ID670156	670156	157	50.760	51.806	36.755	0	159	159	2	1	-10921639	170.714	165	120	255	3585	37.192	6.300	0.124	1.011
ID670157	670157	156	48.579	49.593	41.600	0	159	159	2	1	-10921639	147.857	150	75	255	3105	48.672	7.600	0.085	0.476
ID670147	670147	None	43.329	62.873	4.872	0	159	159	2	1	-10921639	188.571	195	120	255	3960	37.521	7.600	0.086	0.795
ID670150	670150	None	43.977	73.000	11.000	0	159	159	2	1	-10921639	140.238	135	90	240	2945	40.975	2.000	0.078	0.496
ID670151	670151	None	40.615	34.870	21.530	0	159	159	2	1	-10921639	156.429	165	105	210	3285	30.584	3.200	0.114	1.048
ID670148	670148	None	37.809	60.366	6.753	0	159	159	2	1	-10921639	167.143	165	90	240	3510	41.700	2.000	0.058	0.441
ID670149	670149	154	40.062	27.577	10.042	0	159	159	2	1	-10921639	119.286	120	75	195	2505	31.988	2.000	0.126	0.837
ID670160	670160	158	39.196	42.814	59.068	0	159	159	2	1	-10921639	110.714	105	60	180	2325	36.582	2.000	0.091	0.506
ID670178	670178	None	38.963	36.810	65.717	0	160	160	2	1	-10921639	108.571	105	45	180	2280	42.929	2.000	0.109	0.498
ID670179	670179	None	38.948	47.806	65.919	0	160	160	2	1	-10921639	87.857	90	30	195	1845	37.134	2.000	0.133	0.557
ID670176	670176	158	42.588	40.281	60.284	0	160	160	2	1	-10921639	132.857	120	60	210	2790	34.626	3.200	0.108	0.750
ID670177	670177	None	36.786	0.000	66.000	0	160	160	2	1	-10921639	63.905	60	14	120	1342	35.097	2.000	0.208	0.628
ID670170	670170	152	48.154	46.664	30.761	0	160	160	2	1	-10921639	182.857	195	120	255	3840	40.699	7.600	0.133	1.053
ID670171	670171	157	38.852	52.738	34.837	0	160	160	2	1	-10921639	161.429	165	105	255	3390	37.018	2.000	0.105	0.832
ID670168	670168	None	45.328	49.336	25.224	0	160	160	2	1	-10921639	164.286	165	105	255	3450	41.209	2.000	0.091	0.665
ID670169	670169	None	35.591	23.088	25.821	0	160	160	2	1	-10921639	142.143	150	75	255	2985	39.293	2.000	0.054	0.373
ID670174	670174	153	42.433	25.017	46.530	0	160	160	2	1	-10921639	121.429	120	45	195	2550	39.942	3.200	0.147	0.779
ID670175	670175	None	38.240	46.760	48.150	0	160	160	2	1	-10921639	127.143	135	75	195	2670	39.005	2.000	0.078	0.472
ID670172	670172	156	39.596	47.497	41.416	0	160	160	2	1	-10921639	162.143	150	105	240	3405	34.734	6.355	0.116	0.970
ID670173	670173	None	35.934	65.072	42.062	0	160	160	2	1	-10921639	127.857	120	75	225	2685	38.424	2.000	0.069	0.432
ID670162	670162	None	48.647	73.000	0.000	0	160	160	2	1	-10921639	205.190	210	126	255	4309	45.702	3.200	0.122	0.976
ID670163	670163	None	39.168	55.172	4.292	0	160	160	2	1	-10921639	174.286	180	90	255	3660	37.792	2.000	0.068	0.585
ID670161	670161	None	35.766	44.000	0.000	0	160	160	2	1	-10921639	165.190	180	105	225	3469	40.389	7.600	0.088	0.660
ID670166	670166	None	42.992	52.929	16.361	0	160	160	2	1	-10921639	136.429	135	75	240	2865	36.713	2.000	0.102	0.686
ID670167	670167	151	50.022	32.113	22.110	0	160	160	2	1	-10921639	177.143	180	120	240	3720	32.733	3.200	0.128	1.230
ID670164	670164	None	35.144	57.308	9.104	0	160	160	2	1	-10921639	160.714	165	60	225	3375	39.443	2.000	0.038	0.295
ID670165	670165	None	39.161	65.059	10.030	0	160	160	2	1	-10921639	170.000	165	120	225	3570	33.985	5.919	0.070	0.653
ID670138	670138	151	45.738	31.143	22.693	0	161	161	2	1	-10921639	156.429	165	75	255	3285	44.893	2.000	0.084	0.540
ID670139	670139	None	50.242	31.558	28.073	0	161	161	2	1	-10921639	159.286	150	90	225	3345	39.252	2.000	0.096	0.714
ID670136	670136	None	41.647	69.528	8.031	0	161	161	2	1	-10921639	193.571	195	120	255	4065	37.621	2.000	0.082	0.776
ID670137	670137	159	45.101	25.051	21.997	0	161	161	2	1	-10921639	134.286	135	75	240	2820	38.674	3.200	0.081	0.523
ID670142	670142	None	37.125	59.142	38.959	0	161	161	2	1	-10921639	147.143	150	75	240	3090	44.147	7.600	0.061	0.381
ID670143	670143	156	36.627	48.832	41.759	0	161	161	2	1	-10921639	161.429	165	90	225	3390	31.786	4.000	0.133	1.195
ID670140	670140	152	51.879	48.172	29.011	0	161	161	2	1	-10921639	167.143	165	75	255	3510	44.569	2.000	0.105	0.714
ID670141	670141	None	38.927	23.914	30.264	0	161	161	2	1	-10921639	150.714	150	90	210	3165	35.647	4.800	0.137	1.019
ID670146	670146	None	42.788	36.969	59.919	0	161	161	2	1	-10921639	129.286	135	60	195	2715	31.634	4.800	0.164	1.153
ID670144	670144	None	36.007	57.415	45.834	0	161	161	2	1	-10921639	150.000	150	60	210	3150	38.243	6.433	0.088	0.637
ID670145	670145	None	42.873	33.991	54.479	0	161	161	2	1	-10921639	108.571	105	60	225	2280	37.621	2.000	0.150	0.751
ID670186	670186	None	35.647	58.148	28.875	0	162	162	2	1	-10921639	130.000	120	60	195	2730	38.046	2.000	0.060	0.386
ID670187	670187	161	44.765	40.130	31.155	0	162	162	2	1	-10921639	160.714	165	105	240	3375	38.285	7.600	0.093	0.712
ID670184	670184	159	40.029	24.275	23.483	0	162	162	2	1	-10921639	148.571	135	90	225	3120	40.223	3.200	0.127	0.835
ID670185	670185	152	52.412	48.302	29.147	0	162	162	2	1	-10921639	182.143	195	105	255	3825	39.483	2.000	0.146	1.178
ID670190	670190	None	35.770	44.926	36.066	0	162	162	2	1	-10921639	171.429	180	105	210	3600	27.071	4.800	0.115	1.311
ID670191	670191	None	38.928	10.118	43.543	0	162	162	2	1	-10921639	76.429	75	15	150	1605	34.502	7.600	0.169	0.639
ID670188	670188	157	56.789	53.940	35.008	0	162	162	2	1	-10921639	187.857	195	120	255	3945	40.143	2.000	0.139	1.145
ID670189	670189	None	36.808	65.611	34.856	0	162	162	2	1	-10921639	115.714	120	60	180	2430	34.252	2.000	0.095	0.587
ID670182	670182	None	40.671	65.271	10.102	0	162	162	2	1	-10921639	179.286	180	120	255	3765	39.538	2.000	0.057	0.488
ID670183	670183	168	36.532	35.052	22.215	0	162	162	2	1	-10921639	167.143	165	120	225	3510	31.566	6.338	0.080	0.781
ID670180	670180	None	37.634	25.000	0.000	0	162	162	2	1	-10921639	115.381	105	90	195	2423	24.555	2.000	0.155	1.263
ID670181	670181	None	38.691	69.614	2.669	0	162	162	2	1	-10921639	183.571	180	120	255	3855	37.621	2.000	0.065	0.593
ID670194	670194	163	38.970	38.329	48.222	0	162	162	2	1	-10921639	140.714	120	90	225	2955	38.964	4.800	0.134	0.852
ID670195	670195	None	56.456	37.641	62.859	0	162	162	2	1	-10921639	145.000	135	60	210	3045	46.797	2.000	0.154	0.828
ID670192	670192	None	59.273	63.685	43.912	0	162	162	2	1	-10921639	139.286	135	75	255	2925	42.728	2.000	0.145	0.824
ID670193	670193	153	36.538	25.745	46.962	0	162	162	2	1	-10921639	130.000	120	75	195	2730	36.228	7.600	0.112	0.725
ID670218	670218	157	38.237	54.696	33.006	0	163	163	2	1	-10921639	164.286	165	105	225	3450	31.988	2.000	0.071	0.681
ID670219	670219	156	46.497	48.818	42.497	0	163	163	2	1	-10921639	159.286	165	90	240	3345	40.382	2.000	0.096	0.694
ID670216	670216	160	36.810	22.257	29.607	0	163	163	2	1	-10921639	154.286	150	75	225	3240	35.857	4.000	0.142	1.069
ID670217	670217	161	37.717	41.646	31.904	0	163	163	2	1	-10921639	166.429	150	90	255	3495	37.321	2.000	0.059	0.499
ID670222	670222	162	44.525	59.078	47.685	0	163	163	2	1	-10921639	144.286	150	90	210	3030	40.935	3.200	0.140	0.868
ID670223	670223	163	59.378	38.748	48.990	0	163	163	2	1	-10921639	152.857	165	60	225	3210	47.344	2.000	0.164	0.912
ID670220	670220	153	49.064	26.136	46.283	0	163	163	2	1	-10921639	130.000	120	75	240	2730	45.826	7.600	0.180	0.866
ID670221	670221	164	40.873	68.187	47.082	0	163	163	2	1	-10921639	107.143	105	60	195	2250	35.587	2.000	0.112	0.605
ID670210	670210	165	36.038	2.000	0.000	0	163	163	2	1	-10921639	103.476	90	60	180	2173	31.846	6.466	0.095	0.563
ID670211	670211	None	41.055	73.000	0.000	0	163	163	2	1	-10921639	199.381	210	112	255	4187	47.335	6.403	0.111	0.843
ID670214	670214	168	59.500	32.723	22.228	0	163	163	2	1	-10921639	180.714	195	90	255	3795	52.709	2.000	0.116	0.713
ID670215	670215	None	36.623	67.668	21.969	0	163	163	2	1	-10921639	122.857	120	60	195	2580	30.967	2.000	0.087	0.637
ID670212	670212	167	38.898	69.872	11.581	0	163	163	2	1	-10921639	186.429	195	105	240	3915	40.686	2.000	0.087	0.734
ID670213	670213	159	39.795	24.531	21.849	0	163	163	2	1	-10921639	132.143	135	75	195	2775	34.408	2.000	0.083	0.589
ID670224	670224	166	42.444	33.563	55.030	0	163	163	2	1	-10921639	113.571	105	60	180	2385	33.058	7.600	0.173	1.016
ID670240	670240	None	52.790	37.208	61.409	0	164	164	2	1	-10921639	138.571	135	75	225	2910	39.659	2.000	0.162	0.973
ID670234	670234	None	44.764	40.108	42.625	0	164	164	2	1	-10921639	170.714	180	90	240	3585	39.252	4.800	0.150	1.133
ID670235	670235	153	50.001	25.552	46.025	0	164	164	2	1	-10921639	138.571	150	90	225	2910	37.621	2.000	0.148	0.950
ID670232	670232	None	40.711	45.057	35.886	0	164	164	2	1	-10921639	157.143	150	105	255	3300	41.248	3.200	0.068	0.484
ID670233	670233	156	48.740	46.696	42.178	0	164	164	2	1	-10921639	179.286	180	105	255	3765	38.964	4.800	0.113	0.936
ID670238	670238	162	35.868	57.216	48.882	0	164	164	2	1	-10921639	142.143	135	105	225	2985	30.601	7.600	0.099	0.836
ID670239	670239	166	37.236	34.860	55.341	0	164	164	2	1	-10921639	134.286	135	60	240	2820	37.192	4.800	0.109	0.712
ID670236	670236	164	36.766	69.527	46.722	0	164	164	2	1	-10921639	102.857	90	45	165	2160	38.032	2.000	0.125	0.601
ID670237	670237	163	58.415	38.979	48.526	0	164	164	2	1	-10921639	155.000	150	90	255	3255	49.598	6.396	0.166	0.888
ID670226	670226	167	36.454	70.124	9.463	0	164	164	2	1	-10921639	164.286	165	120	225	3450	36.888	2.000	0.085	0.701
ID670227	670227	159	35.367	23.808	22.722	0	164	164	2	1	-10921639	129.286	135	60	210	2715	39.821	7.600	0.076	0.461
ID670225	670225	165	40.174	2.000	0.000	0	164	164	2	1	-10921639	108.571	105	56	150	2280	32.672	2.000	0.162	0.924
ID670230	670230	161	60.967	41.266	32.121	0	164	164	2	1	-10921639	188.571	210	90	255	3960	48.506	3.200	0.130	0.892
ID670231	670231	None	48.546	27.249	34.983	0	164	164	2	1	-10921639	137.143	135	60	195	2880	38.327	3.200	0.134	0.847
ID670228	670228	160	36.128	21.761	29.140	0	164	164	2	1	-10921639	147.857	135	90	210	3105	33.970	6.247	0.100	0.792
ID670229	670229	None	47.066	47.994	29.936	0	164	164	2	1	-10921639	172.143	165	120	255	3615	36.317	4.800	0.115	0.980
ID670208	670208	None	35.652	23.766	49.922	0	165	165	2	1	-10921639	105.714	105	30	165	2220	35.330	2.000	0.142	0.746
ID670209	670209	166	35.640	36.629	56.794	0	165	165	2	1	-10921639	132.143	135	75	195	2775	36.931	6.023	0.135	0.853
ID670202	670202	160	56.134	22.048	31.437	0	165	165	2	1	-10921639	174.286	165	90	255	3660	42.552	6.359	0.139	0.997
ID670203	670203	161	51.484	41.582	31.013	0	165	165	2	1	-10921639	186.429	180	90	255	3915	47.569	2.000	0.099	0.707
ID670200	670200	None	36.083	64.474	19.802	0	165	165	2	1	-10921639	135.000	135	90	225	2835	34.857	2.000	0.064	0.466
ID670201	670201	169	36.117	30.908	27.421	0	165	165	2	1	-10921639	167.143	165	120	210	3510	30.845	2.000	0.085	0.850
ID670206	670206	None	35.948	52.530	44.973	0	165	165	2	1	-10921639	140.714	135	75	225	2955	49.404	7.600	0.053	0.286
ID670207	670207	163	39.451	38.895	48.675	0	165	165	2	1	-10921639	135.714	135	75	240	2850	40.660	2.000	0.064	0.402
ID670204	670204	170	35.991	54.082	35.973	0	165	165	2	1	-10921639	147.143	135	90	255	3090	34.080	7.600	0.072	0.576
ID670205	670205	None	36.767	23.037	42.024	0	165	165	2	1	-10921639	132.857	135	60	210	2790	40.049	2.000	0.126	0.742
ID670198	670198	None	52.568	73.000	0.000	0	165	165	2	1	-10921639	193.286	180	140	255	4059	41.898	7.600	0.143	1.156
ID670199	670199	None	35.941	30.361	6.799	0	165	165	2	1	-10921639	135.000	135	90	180	2835	24.187	3.200	0.131	1.292
ID670196	670196	None	36.262	29.000	0.000	0	165	165	2	1	-10921639	135.952	135	60	210	2855	38.674	3.200	0.177	1.056
ID670197	670197	None	50.664	51.000	0.000	0	165	165	2	1	-10921639	168.619	150	126	255	3541	40.541	7.600	0.130	0.957
ID670250	670250	None	35.911	49.613	41.832	0	166	166	2	1	-10921639	163.571	165	105	255	3435	39.659	3.200	0.085	0.650
ID670251	670251	None	36.406	42.820	44.052	0	166	166	2	1	-10921639	158.571	165	105	225	3330	35.041	2.000	0.069	0.584
ID670248	670248	161	63.825	40.722	31.714	0	166	166	2	1	-10921639	181.429	180	105	255	3810	48.351	4.800	0.146	0.954
ID670249	670249	170	38.749	52.946	36.244	0	166	166	2	1	-10921639	170.714	165	105	225	3585	35.647	6.385	0.093	0.818
ID670254	670254	None	50.000	34.690	54.488	0	166	166	2	1	-10921639	134.286	135	60	225	2820	40.382	6.384	0.160	0.919
ID670255	670255	None	40.571	45.039	55.572	0	166	166	2	1	-10921639	107.857	105	60	165	2265	32.733	2.000	0.117	0.689
ID670252	670252	163	45.960	38.459	48.776	0	166	166	2	1	-10921639	146.429	150	75	225	3075	42.135	3.200	0.099	0.627
ID670253	670253	None	35.793	58.040	49.138	0	166	166	2	1	-10921639	142.143	135	75	195	2985	26.247	4.800	0.108	1.058
ID670242	670242	None	40.083	11.313	5.797	0	166	166	2	1	-10921639	107.857	105	45	165	2265	32.038	4.800	0.170	0.977
ID670243	670243	None	50.530	68.189	10.223	0	166	166	2	1	-10921639	148.571	135	90	240	3120	43.190	2.000	0.096	0.604
ID670241	670241	None	38.725	59.042	3.928	0	166	166	2	1	-10921639	146.429	150	90	225	3075	35.466	2.000	0.078	0.595
ID670246	670246	169	46.804	31.941	27.721	0	166	166	2	1	-10921639	167.857	165	90	255	3525	46.866	2.000	0.077	0.514
ID670247	670247	172	47.283	25.973	30.844	0	166	166	2	1	-10921639	168.571	165	105	255	3540	41.598	7.600	0.108	0.792
ID670244	670244	None	46.174	24.566	23.525	0	166	166	2	1	-10921639	153.571	135	105	240	3225	41.326	3.200	0.101	0.684
ID670245	670245	173	38.810	30.657	23.442	0	166	166	2	1	-10921639	180.714	180	120	240	3795	37.792	2.000	0.108	0.928
ID670256	670256	171	39.031	60.785	67.047	0	166	166	2	1	-10921639	94.286	90	15	195	1980	41.118	2.000	0.092	0.385
ID670258	670258	172	50.103	25.399	30.862	0	167	167	2	1	-10921639	190.714	195	120	255	4005	40.009	4.800	0.129	1.088
ID670259	670259	None	41.153	70.182	34.451	0	167	167	2	1	-10921639	132.857	135	75	240	2790	38.032	2.000	0.122	0.757
ID670257	670257	173	43.710	29.404	20.839	0	167	167	2	1	-10921639	157.857	150	75	225	3315	38.130	6.040	0.090	0.681
ID670262	670262	179	39.736	37.691	59.430	0	167	167	2	1	-10921639	124.286	120	75	195	2610	37.393	2.000	0.084	0.516
ID670263	670263	171	37.528	60.490	67.520	0	167	167	2	1	-10921639	92.143	75	60	165	1935	30.845	2.000	0.139	0.728
ID670260	670260	None	47.376	61.921	44.763	0	167	167	2	1	-10921639	149.286	165	90	255	3135	40.660	2.000	0.128	0.836
ID670261	670261	None	38.478	23.439	50.188	0	167	167	2	1	-10921639	96.429	90	30	195	2025	39.848	7.600	0.105	0.459
ID670282	670282	172	59.252	26.769	31.786	0	168	168	2	1	-10921639	182.143	180	90	255	3825	49.588	7.600	0.176	1.102
ID670283	670283	None	62.784	26.769	31.786	0	168	168	2	1	-10921639	182.143	180	90	255	3825	49.588	7.600	0.176	1.102
ID670280	670280	None	37.153	17.866	16.923	0	168	168	2	1	-10921639	103.571	105	75	165	2175	27.620	2.000	0.142	0.933
ID670281	670281	None	41.522	24.107	23.934	0	168	168	2	1	-10921639	163.571	180	105	210	3435	32.138	4.800	0.125	1.132
ID670286	670286	180	51.190	38.661	41.752	0	168	168	2	1	-10921639	176.429	165	105	240	3705	37.919	7.600	0.101	0.854
ID670287	670287	178	51.706	48.155	42.161	0	168	168	2	1	-10921639	178.571	180	75	255	3750	51.067	3.200	0.129	0.798
ID670284	670284	161	62.304	41.212	31.922	0	168	168	2	1	-10921639	185.714	180	105	255	3900	52.922	2.000	0.132	0.817
ID670285	670285	170	47.058	52.561	35.176	0	168	168	2	1	-10921639	172.857	165	105	255	3630	39.293	6.086	0.116	0.916
ID670279	670279	None	49.794	62.000	0.000	0	168	168	2	1	-10921639	184.286	180	112	255	3870	44.823	6.344	0.122	0.892
ID670290	670290	179	45.706	36.473	60.019	0	168	168	2	1	-10921639	132.143	135	75	195	2775	34.080	3.200	0.165	1.099
ID670291	670291	None	35.729	71.123	68.794	0	168	168	2	1	-10921639	72.143	60	15	150	1515	35.056	2.000	0.115	0.424
ID670288	670288	None	36.177	15.812	44.764	0	168	168	2	1	-10921639	85.000	90	45	135	1785	27.794	2.000	0.204	1.034
ID670289	670289	None	50.710	26.407	45.520	0	168	168	2	1	-10921639	130.000	120	60	240	2730	42.778	2.000	0.140	0.745
ID670274	670274	180	59.288	40.223	41.967	0	169	169	2	1	-10921639	162.143	150	105	255	3405	43.891	2.000	0.126	0.825
ID670275	670275	178	36.522	47.984	41.541	0	169	169	2	1	-10921639	160.000	150	75	240	3360	35.917	2.000	0.085	0.696
ID670272	670272	170	47.356	55.000	36.000	0	169	169	2	1	-10921639	166.429	165	75	255	3495	45.720	7.600	0.138	0.886
ID670273	670273	None	37.763	29.859	40.370	0	169	169	2	1	-10921639	131.429	135	105	195	2760	24.604	2.000	0.103	0.998
ID670278	670278	None	39.475	59.801	66.944	0	169	169	2	1	-10921639	79.286	90	30	180	1665	33.589	2.000	0.133	0.556
ID670276	670276	None	38.010	34.033	49.158	0	169	169	2	1	-10921639	150.000	150	90	225	3150	32.171	4.800	0.110	0.923
ID670277	670277	179	35.731	35.534	59.421	0	169	169	2	1	-10921639	144.286	150	105	210	3030	25.753	6.396	0.091	0.931
ID670266	670266	None	42.992	35.420	28.656	0	169	169	2	1	-10921639	160.000	165	105	240	3360	36.228	4.800	0.107	0.854
ID670267	670267	176	40.822	48.134	28.587	0	169	169	2	1	-10921639	158.571	165	105	225	3330	37.521	7.600	0.095	0.736
ID670264	670264	None	43.198	28.928	20.993	0	169	169	2	1	-10921639	156.429	150	105	240	3285	38.702	2.000	0.084	0.626
ID670265	670265	177	43.579	31.813	25.039	0	169	169	2	1	-10921639	166.429	180	105	255	3495	42.929	2.000	0.048	0.354
ID670270	670270	172	47.028	27.215	31.346	0	169	169	2	1	-10921639	180.000	180	105	255	3780	39.115	2.000	0.109	0.903
ID670271	670271	161	57.018	41.234	31.553	0	169	169	2	1	-10921639	187.857	210	105	255	3945	43.634	4.800	0.153	1.140
ID670268	670268	None	41.663	73.000	30.000	0	169	169	2	1	-10921639	139.333	140	45	210	2926	44.910	3.200	0.153	0.824
ID670269	670269	None	40.958	22.876	30.984	0	169	169	2	1	-10921639	159.286	150	75	240	3345	44.110	2.000	0.086	0.572
ID670304	670304	179	52.784	38.284	59.920	0	170	170	2	1	-10921639	145.000	135	90	225	3045	32.634	2.000	0.173	1.312
ID670298	670298	176	51.089	46.333	29.645	0	170	170	2	1	-10921639	186.429	195	90	255	3915	48.506	2.000	0.085	0.603
ID670299	670299	161	48.031	40.914	32.042	0	170	170	2	1	-10921639	187.143	180	120	240	3930	28.704	4.800	0.124	1.436
ID670296	670296	None	43.381	34.598	23.006	0	170	170	2	1	-10921639	184.286	180	105	255	3870	40.844	7.600	0.088	0.732
ID670297	670297	177	38.419	31.326	24.992	0	170	170	2	1	-10921639	194.286	180	120	255	4080	40.103	2.000	0.049	0.450
ID670302	670302	178	42.982	48.688	41.839	0	170	170	2	1	-10921639	178.571	180	120	255	3750	35.782	6.426	0.091	0.833
ID670303	670303	187	50.730	27.503	45.111	0	170	170	2	1	-10921639	141.429	135	45	240	2970	43.103	2.000	0.151	0.860
ID670300	670300	170	35.707	55.116	35.046	0	170	170	2	1	-10921639	171.429	180	120	225	3600	27.484	4.800	0.114	1.280
ID670301	670301	None	35.370	34.364	39.271	0	170	170	2	1	-10921639	146.429	135	75	210	3075	36.405	2.000	0.080	0.597
ID670294	670294	None	35.718	73.000	19.000	0	170	170	2	1	-10921639	118.286	105	84	195	2484	31.450	2.000	0.095	0.656
ID670295	670295	189	62.625	25.638	23.048	0	170	170	2	1	-10921639	171.429	165	105	255	3600	47.332	2.000	0.142	0.902
ID670292	670292	None	44.776	47.877	7.877	0	170	170	2	1	-10921639	155.000	165	90	240	3255	46.314	2.000	0.074	0.459
ID670293	670293	250	58.492	63.750	8.165	0	170	170	2	1	-10921639	177.857	180	105	255	3735	42.502	2.000	0.108	0.817
ID670314	670314	161	66.183	40.594	31.776	0	171	171	2	1	-10921639	186.429	180	120	255	3915	47.805	2.000	0.140	0.958
ID670315	670315	None	49.684	52.377	33.381	0	171	171	2	1	-10921639	167.143	165	90	255	3510	44.821	2.000	0.098	0.668
ID670312	670312	249	52.253	23.179	30.630	0	171	171	2	1	-10921639	178.571	180	120	255	3750	43.449	2.000	0.141	1.017
ID670313	670313	None	35.635	28.563	31.606	0	171	171	2	1	-10921639	167.143	180	75	240	3510	42.766	4.800	0.084	0.605
ID670318	670318	None	50.780	38.758	43.024	0	171	171	2	1	-10921639	165.714	165	120	255	3480	37.792	2.000	0.096	0.771
ID670319	670319	187	53.008	27.442	45.089	0	171	171	2	1	-10921639	155.714	135	105	255	3270	46.832	7.600	0.116	0.689
ID670316	670316	None	36.566	19.886	36.024	0	171	171	2	1	-10921639	122.857	120	60	180	2580	32.038	6.400	0.128	0.870
ID670317	670317	178	55.252	48.730	41.695	0	171	171	2	1	-10921639	179.286	180	105	255	3765	44.365	2.000	0.120	0.864
ID670306	670306	None	45.057	58.771	3.516	0	171	171	2	1	-10921639	185.000	195	105	255	3885	39.211	4.800	0.085	0.741
ID670307	670307	250	39.813	62.548	10.104	0	171	171	2	1	-10921639	170.000	165	120	255	3570	37.749	3.200	0.060	0.513
ID670305	670305	None	42.613	16.000	0.000	0	171	171	2	1	-10921639	99.857	90	45	150	2097	33.230	3.200	0.237	1.152
ID670310	670310	177	52.969	31.138	26.466	0	171	171	2	1	-10921639	206.429	210	105	255	4335	42.929	4.800	0.137	1.162
ID670311	670311	176	48.217	48.316	29.352	0	171	171	2	1	-10921639	177.857	180	120	255	3735	39.483	7.600	0.106	0.864
ID670308	670308	None	37.679	50.547	18.065	0	171	171	2	1	-10921639	130.000	135	60	195	2730	36.228	2.000	0.095	0.621
ID670309	670309	189	57.445	24.771	22.722	0	171	171	2	1	-10921639	155.000	150	90	255	3255	44.074	2.000	0.127	0.794
ID670322	670322	None	36.776	73.000	50.000	0	171	171	2	1	-10921639	101.143	90	60	150	2124	29.335	2.000	0.194	1.123
ID670323	670323	None	38.916	44.188	55.898	0	171	171	2	1	-10921639	107.857	105	45	180	2265	34.734	2.000	0.133	0.730
ID670320	670320	188	46.375	55.788	48.223	0	171	171	2	1	-10921639	134.286	120	90	225	2820	35.961	2.000	0.122	0.814
ID670321	670321	190	38.181	29.851	48.749	0	171	171	2	1	-10921639	134.286	135	45	195	2820	38.964	7.600	0.094	0.591
ID670324	670324	179	41.895	37.243	59.193	0	171	171	2	1	-10921639	124.286	120	60	195	2610	38.577	2.000	0.096	0.565
ID670338	670338	187	54.109	27.590	44.921	0	172	172	2	1	-10921639	158.571	165	90	255	3330	42.578	4.800	0.146	0.950
ID670339	670339	188	48.707	55.133	48.141	0	172	172	2	1	-10921639	146.429	150	90	240	3075	35.466	7.600	0.153	1.098
ID670336	670336	None	36.003	35.583	35.164	0	172	172	2	1	-10921639	133.571	120	75	225	2805	40.501	2.000	0.027	0.173
ID670337	670337	178	61.858	46.973	41.837	0	172	172	2	1	-10921639	181.429	165	120	255	3810	42.401	2.000	0.136	1.021
ID670342	670342	None	36.262	36.000	75.000	0	172	172	2	1	-10921639	89.857	90	45	165	1887	30.132	6.404	0.209	1.030
ID670340	670340	190	35.529	31.131	48.751	0	172	172	2	1	-10921639	112.143	105	45	195	2355	36.317	2.000	0.093	0.524
ID670341	670341	186	42.801	34.620	53.874	0	172	172	2	1	-10921639	132.857	120	75	195	2790	31.566	7.600	0.126	0.942
ID670330	670330	176	42.569	48.190	28.801	0	172	172	2	1	-10921639	171.429	180	105	255	3600	33.058	7.600	0.103	0.970
ID670331	670331	183	41.382	24.411	29.507	0	172	172	2	1	-10921639	195.714	195	135	255	4110	29.423	4.800	0.112	1.341
ID670328	670328	None	35.408	53.186	24.076	0	172	172	2	1	-10921639	134.286	135	90	225	2820	33.365	7.600	0.094	0.690
ID670329	670329	177	53.142	31.940	28.265	0	172	172	2	1	-10921639	197.143	195	135	255	4140	34.949	2.000	0.131	1.304
ID670334	670334	None	40.438	68.005	30.959	0	172	172	2	1	-10921639	135.714	135	75	195	2850	38.088	3.200	0.092	0.601
ID670335	670335	249	41.188	22.469	32.093	0	172	172	2	1	-10921639	160.714	150	60	240	3375	46.992	7.600	0.073	0.467
ID670332	670332	None	35.307	6.875	31.379	0	172	172	2	1	-10921639	70.000	60	30	150	1470	28.592	2.000	0.158	0.667
ID670333	670333	161	52.309	40.086	30.943	0	172	172	2	1	-10921639	172.143	165	90	255	3615	39.293	6.362	0.111	0.874
ID670326	670326	182	43.604	31.244	22.500	0	172	172	2	1	-10921639	192.143	195	135	255	4035	38.716	7.600	0.123	1.089
ID670327	670327	189	43.792	24.704	23.679	0	172	172	2	1	-10921639	143.571	135	90	240	3015	45.391	6.421	0.057	0.340
ID670325	670325	None	42.637	63.000	0.000	0	172	172	2	1	-10921639	168.714	165	112	225	3543	37.310	6.440	0.095	0.787
ID670346	670346	None	38.672	73.000	17.000	0	173	173	2	1	-10921639	137.429	135	75	225	2886	37.984	2.000	0.093	0.615
ID670347	670347	182	69.918	30.607	20.926	0	173	173	2	1	-10921639	200.714	210	120	255	4215	42.816	4.800	0.189	1.491
ID670344	670344	None	36.737	63.002	10.079	0	173	173	2	1	-10921639	159.286	165	90	255	3345	36.888	2.000	0.067	0.540
ID670345	670345	None	40.175	73.000	10.000	0	173	173	2	1	-10921639	179.143	195	105	225	3762	37.337	3.200	0.112	0.966
ID670350	670350	183	40.985	23.399	30.397	0	173	173	2	1	-10921639	165.000	165	90	255	3465	42.953	3.200	0.108	0.749
ID670351	670351	161	48.271	40.933	31.120	0	173	173	2	1	-10921639	175.714	180	105	225	3690	40.289	2.000	0.121	0.941
ID670348	670348	189	63.884	24.613	23.597	0	173	173	2	1	-10921639	186.429	180	105	255	3915	43.879	4.800	0.171	1.243
ID670349	670349	177	45.505	33.451	29.156	0	173	173	2	1	-10921639	180.000	180	135	225	3780	26.410	4.800	0.137	1.645
ID670343	670343	None	36.913	0.000	0.000	0	173	173	2	1	-10921639	98.429	105	42	180	2067	33.852	6.310	0.161	0.808
ID670360	670360	179	46.422	36.812	58.460	0	173	173	2	1	-10921639	154.286	135	120	225	3240	36.479	2.000	0.121	0.914
ID670354	670354	None	52.778	39.615	41.388	0	173	173	2	1	-10921639	182.857	180	120	255	3840	42.325	2.000	0.120	0.924
ID670355	670355	178	51.986	46.515	41.123	0	173	173	2	1	-10921639	191.429	180	120	255	4020	41.867	2.000	0.133	1.072
ID670352	670352	184	65.369	27.933	33.167	0	173	173	2	1	-10921639	174.286	180	90	255	3660	43.854	4.800	0.174	1.181
ID670353	670353	185	61.070	53.973	36.246	0	173	173	2	1	-10921639	197.143	180	135	255	4140	41.700	3.200	0.135	1.123
ID670358	670358	190	39.598	30.784	48.361	0	173	173	2	1	-10921639	146.429	150	75	195	3075	29.964	7.600	0.135	1.164
ID670359	670359	186	46.823	34.262	53.863	0	173	173	2	1	-10921639	138.571	135	75	210	2910	37.621	2.000	0.136	0.884
ID670356	670356	187	44.031	27.781	43.485	0	173	173	2	1	-10921639	151.429	150	90	225	3180	38.799	3.200	0.130	0.899
ID670357	670357	188	50.802	55.208	47.406	0	173	173	2	1	-10921639	158.571	150	90	240	3330	35.991	2.000	0.140	1.080
ID670362	670362	183	60.617	23.670	29.296	0	174	174	2	1	-10921639	193.571	180	120	255	4065	45.966	2.000	0.114	0.860
ID670363	670363	177	36.337	34.302	30.069	0	174	174	2	1	-10921639	157.857	150	60	255	3315	41.248	7.600	0.119	0.812
ID670361	670361	182	46.473	30.020	21.817	0	174	174	2	1	-10921639	185.714	180	135	255	3900	40.103	7.600	0.112	0.930
ID670366	670366	185	53.625	52.969	35.760	0	174	174	2	1	-10921639	215.000	225	165	255	4515	33.317	7.600	0.136	1.548
ID670367	670367	None	38.440	12.609	37.928	0	174	174	2	1	-10921639	70.714	60	30	180	1485	35.224	2.000	0.175	0.597
ID670364	670364	None	45.244	73.000	30.000	0	174	174	2	1	-10921639	117.048	105	70	195	2458	39.339	3.200	0.146	0.756
ID670365	670365	184	48.892	26.793	32.684	0	174	174	2	1	-10921639	174.286	180	60	240	3660	40.382	2.000	0.118	0.911
ID670370	670370	187	51.376	26.810	44.732	0	174	174	2	1	-10921639	152.857	150	90	225	3210	36.931	4.800	0.190	1.321
ID670371	670371	186	42.028	35.783	52.578	0	174	174	2	1	-10921639	162.857	180	105	210	3420	31.921	7.600	0.113	1.039
ID670368	670368	None	37.928	29.864	39.229	0	174	174	2	1	-10921639	129.286	120	60	210	2715	37.493	2.000	0.098	0.614
ID670369	670369	178	52.545	47.126	42.195	0	174	174	2	1	-10921639	188.571	180	120	255	3960	46.614	6.314	0.121	0.874
ID670372	670372	179	42.881	36.741	59.408	0	174	174	2	1	-10921639	135.000	120	90	210	2835	35.812	2.000	0.098	0.672
ID670410	670410	191	37.101	37.784	46.637	0	175	175	2	1	-10921639	172.143	165	120	240	3615	29.857	4.800	0.114	1.181
ID670411	670411	190	37.745	30.912	48.090	0	175	175	2	1	-10921639	142.857	135	75	240	3000	37.235	2.000	0.073	0.522
ID670408	670408	None	41.509	28.916	43.913	0	175	175	2	1	-10921639	145.714	150	75	225	3060	40.567	7.600	0.049	0.333
ID670409	670409	187	38.567	25.695	45.705	0	175	175	2	1	-10921639	137.143	135	60	210	2880	41.157	7.600	0.060	0.379
ID670414	670414	None	39.461	43.722	56.061	0	175	175	2	1	-10921639	110.714	105	30	180	2325	37.493	6.314	0.135	0.703
ID670415	670415	179	70.045	37.019	58.947	0	175	175	2	1	-10921639	146.429	135	75	240	3075	52.157	2.000	0.175	0.836
ID670412	670412	None	42.727	46.195	48.074	0	175	175	2	1	-10921639	130.000	135	60	225	2730	43.041	3.200	0.079	0.443
ID670413	670413	186	45.008	36.821	53.955	0	175	175	2	1	-10921639	162.143	165	75	210	3405	33.075	4.800	0.151	1.284
ID670402	670402	None	47.932	40.518	32.513	0	175	175	2	1	-10921639	177.857	180	105	240	3735	39.483	2.000	0.119	0.959
ID670403	670403	193	43.929	47.214	31.924	0	175	175	2	1	-10921639	173.571	165	90	240	3645	40.129	2.000	0.082	0.657
ID670400	670400	194	46.712	22.439	29.294	0	175	175	2	1	-10921639	172.857	150	105	255	3630	51.224	4.800	0.104	0.635
ID670401	670401	183	51.045	24.398	29.645	0	175	175	2	1	-10921639	192.143	180	135	255	4035	44.147	3.200	0.119	0.926
ID670406	670406	None	44.605	36.563	38.363	0	175	175	2	1	-10921639	163.571	165	105	225	3435	38.799	4.800	0.126	0.946
ID670407	670407	178	55.389	46.850	41.381	0	175	175	2	1	-10921639	213.571	210	105	255	4485	39.659	4.800	0.125	1.193
ID670404	670404	185	44.519	51.984	35.153	0	175	175	2	1	-10921639	169.286	165	120	240	3555	34.903	7.600	0.101	0.893
ID670405	670405	None	35.853	44.623	36.372	0	175	175	2	1	-10921639	160.000	150	90	255	3360	41.443	2.000	0.044	0.324
ID670394	670394	None	44.968	60.197	14.963	0	175	175	2	1	-10921639	132.857	120	75	240	2790	47.738	2.000	0.075	0.387
ID670395	670395	182	51.247	29.033	21.051	0	175	175	2	1	-10921639	185.714	180	120	240	3900	37.493	7.600	0.109	0.978
ID670392	670392	None	49.800	0.000	0.000	0	175	175	2	1	-10921639	105.714	112	56	180	2220	44.253	3.200	0.202	0.803
ID670393	670393	None	35.904	20.323	12.066	0	175	175	2	1	-10921639	90.000	90	30	150	1890	32.519	2.000	0.136	0.663
ID670398	670398	192	41.866	31.200	26.365	0	175	175	2	1	-10921639	205.000	195	165	255	4305	32.977	4.800	0.092	1.052
ID670399	670399	None	35.495	48.284	26.907	0	175	175	2	1	-10921639	161.429	165	105	255	3390	42.401	2.000	0.082	0.579
ID670396	670396	None	41.816	32.332	23.195	0	175	175	2	1	-10921639	192.857	195	105	255	4050	45.320	6.356	0.072	0.573
ID670397	670397	189	50.060	24.634	23.636	0	175	175	2	1	-10921639	171.429	165	75	240	3600	44.893	2.000	0.092	0.644
ID670442	670442	195	43.550	21.588	42.204	0	176	176	2	1	-10921639	130.714	135	60	195	2745	36.479	2.000	0.142	0.893
ID670443	670443	178	42.716	47.756	41.918	0	176	176	2	1	-10921639	159.286	150	105	255	3345	35.330	3.200	0.078	0.652
ID670440	670440	184	50.321	27.249	32.195	0	176	176	2	1	-10921639	172.857	180	105	255	3630	37.834	4.800	0.136	1.091
ID670441	670441	196	42.225	44.401	41.187	0	176	176	2	1	-10921639	175.000	165	135	240	3675	29.368	4.800	0.111	1.192
ID670446	670446	None	36.628	55.113	48.314	0	176	176	2	1	-10921639	128.571	135	75	195	2700	36.302	2.000	0.097	0.623
ID670447	670447	None	38.077	40.609	50.518	0	176	176	2	1	-10921639	144.286	150	90	210	3030	35.961	2.000	0.096	0.701
ID670444	670444	191	44.661	39.163	45.115	0	176	176	2	1	-10921639	150.000	150	90	240	3150	38.827	2.000	0.071	0.515
ID670445	670445	190	36.035	31.506	48.308	0	176	176	2	1	-10921639	127.857	105	75	195	2685	37.834	2.000	0.103	0.629
ID670435	670435	192	49.424	30.683	27.367	0	176	176	2	1	-10921639	208.571	225	120	255	4380	42.666	4.800	0.128	1.109
ID670438	670438	193	41.316	46.366	29.461	0	176	176	2	1	-10921639	190.714	195	120	255	4005	36.169	7.600	0.101	0.970
ID670439	670439	177	41.194	35.920	29.877	0	176	176	2	1	-10921639	164.286	150	90	255	3450	42.816	3.200	0.081	0.575
ID670436	670436	None	41.350	44.215	27.434	0	176	176	2	1	-10921639	173.571	180	105	255	3645	42.313	5.995	0.069	0.528
ID670437	670437	194	48.039	23.006	29.098	0	176	176	2	1	-10921639	182.143	180	90	255	3825	43.028	4.800	0.136	1.016
ID670426	670426	None	35.376	35.000	0.000	0	176	176	2	1	-10921639	138.143	135	70	225	2901	44.412	2.000	0.132	0.725
ID670431	670431	189	35.799	23.417	21.424	0	176	176	2	1	-10921639	121.429	120	45	225	2550	47.648	2.000	0.077	0.364
ID670429	670429	182	35.946	29.796	21.284	0	176	176	2	1	-10921639	185.000	180	135	240	3885	34.641	4.800	0.090	0.884
ID670448	670448	179	39.352	36.863	59.216	0	176	176	2	1	-10921639	122.143	120	90	195	2565	27.367	4.800	0.119	0.946
ID670449	670449	None	35.324	73.000	64.000	0	176	176	2	1	-10921639	78.095	75	42	135	1640	29.697	3.200	0.259	1.081
ID670378	670378	None	36.739	54.767	28.642	0	177	177	2	1	-10921639	122.857	105	75	210	2580	41.520	3.200	0.043	0.242
ID670379	670379	194	57.716	24.015	29.890	0	177	177	2	1	-10921639	197.143	195	105	255	4140	40.607	6.327	0.144	1.223
ID670376	670376	None	38.632	32.614	21.787	0	177	177	2	1	-10921639	185.000	180	120	240	3885	41.982	4.800	0.093	0.752
ID670377	670377	193	58.992	45.867	28.364	0	177	177	2	1	-10921639	183.571	180	120	255	3855	43.449	7.600	0.167	1.211
ID670382	670382	198	46.047	38.997	32.665	0	177	177	2	1	-10921639	174.286	165	105	255	3660	41.481	2.000	0.098	0.751
ID670383	670383	None	36.056	52.743	38.504	0	177	177	2	1	-10921639	167.143	165	105	240	3510	34.299	2.000	0.056	0.518
ID670380	670380	177	35.372	34.256	30.184	0	177	177	2	1	-10921639	185.714	195	90	240	3900	43.338	7.600	0.076	0.608
ID670381	670381	184	47.133	27.586	32.632	0	177	177	2	1	-10921639	157.857	150	75	255	3315	53.586	2.000	0.085	0.462
ID670374	670374	None	36.170	73.000	4.000	0	177	177	2	1	-10921639	215.095	225	120	255	4517	32.741	4.800	0.122	1.424
ID670375	670375	182	41.645	29.837	21.039	0	177	177	2	1	-10921639	182.857	180	105	240	3840	39.861	7.600	0.071	0.605
ID670373	670373	None	38.140	60.000	0.000	0	177	177	2	1	-10921639	187.476	195	112	255	3937	41.090	6.024	0.116	0.945
ID670386	670386	196	42.509	44.378	41.849	0	177	177	2	1	-10921639	189.286	195	135	255	3975	33.700	7.600	0.102	1.036
ID670387	670387	None	41.182	27.042	45.303	0	177	177	2	1	-10921639	140.000	150	90	210	2940	33.985	3.200	0.117	0.864
ID670384	670384	195	36.398	21.588	41.812	0	177	177	2	1	-10921639	104.286	105	60	180	2190	35.010	7.600	0.077	0.426
ID670385	670385	None	55.163	37.822	41.841	0	177	177	2	1	-10921639	182.857	165	105	255	3840	49.436	3.200	0.121	0.797
ID670390	670390	None	43.171	35.305	62.938	0	177	177	2	1	-10921639	112.857	120	45	180	2370	37.834	7.600	0.114	0.612
ID670391	670391	None	41.418	15.000	75.000	0	177	177	2	1	-10921639	54.524	56	15	135	1145	34.678	3.200	0.342	0.801
ID670388	670388	191	54.577	38.555	47.263	0	177	177	2	1	-10921639	169.286	150	120	255	3555	41.391	2.000	0.113	0.828
ID670389	670389	186	40.975	35.012	53.847	0	177	177	2	1	-10921639	140.000	135	75	210	2940	35.917	4.800	0.121	0.844
ID670434	670434	None	38.644	37.244	58.989	0	178	178	2	1	-10921639	116.429	105	75	165	2445	28.816	2.000	0.142	1.004
ID670432	670432	186	49.503	35.273	54.068	0	178	178	2	1	-10921639	135.714	135	75	210	2850	41.481	2.000	0.113	0.665
ID670433	670433	None	51.910	45.738	56.353	0	178	178	2	1	-10921639	131.429	120	75	195	2760	35.782	3.200	0.180	1.123
ID670427	670427	196	52.451	46.716	40.814	0	178	178	2	1	-10921639	182.143	165	105	255	3825	42.502	3.200	0.130	0.984
ID670424	670424	None	37.550	59.767	36.525	0	178	178	2	1	-10921639	128.571	120	60	240	2700	39.848	7.600	0.071	0.427
ID670425	670425	None	36.361	38.959	39.045	0	178	178	2	1	-10921639	165.000	165	105	225	3465	32.519	2.000	0.063	0.605
ID670430	670430	191	54.159	37.770	45.209	0	178	178	2	1	-10921639	189.286	195	135	255	3975	39.252	3.200	0.126	1.080
ID670428	670428	195	48.272	20.540	41.630	0	178	178	2	1	-10921639	123.571	120	60	210	2595	39.375	3.200	0.174	0.932
ID670418	670418	182	38.946	29.970	21.198	0	178	178	2	1	-10921639	189.286	195	135	240	3975	31.988	7.600	0.099	1.062
ID670419	670419	197	43.579	49.258	27.239	0	178	178	2	1	-10921639	173.571	195	90	225	3645	38.116	4.800	0.117	0.955
ID670416	670416	None	49.411	73.000	0.000	0	178	178	2	1	-10921639	229.429	238	168	255	4818	28.821	4.800	0.146	2.029
ID670417	670417	None	52.659	51.266	1.952	0	178	178	2	1	-10921639	175.000	180	105	255	3675	41.443	2.000	0.109	0.830
ID670422	670422	184	45.567	27.721	32.616	0	178	178	2	1	-10921639	151.429	150	90	210	3180	40.223	4.800	0.120	0.805
ID670423	670423	198	53.164	40.349	32.864	0	178	178	2	1	-10921639	169.286	165	90	255	3555	51.558	2.000	0.092	0.556
ID670420	670420	193	37.987	46.514	29.357	0	178	178	2	1	-10921639	197.143	195	150	240	4140	27.775	7.600	0.098	1.270
ID670421	670421	194	52.817	22.948	29.708	0	178	178	2	1	-10921639	173.571	180	90	255	3645	38.702	2.000	0.132	1.045
ID670478	670478	None	37.726	46.038	12.716	0	179	179	2	1	-10921639	137.143	135	90	240	2880	35.587	7.600	0.095	0.666
ID670479	670479	None	51.051	73.000	15.000	0	179	179	2	1	-10921639	172.524	165	98	240	3623	42.082	4.000	0.181	1.255
ID670476	670476	None	38.195	63.981	5.156	0	179	179	2	1	-10921639	182.143	180	105	240	3825	35.269	4.800	0.092	0.867
ID670477	670477	None	48.431	26.486	10.737	0	179	179	2	1	-10921639	135.000	135	75	210	2835	39.969	4.800	0.177	1.016
ID670490	670490	None	40.489	73.000	36.000	0	179	179	2	1	-10921639	121.810	135	70	195	2558	36.389	2.000	0.148	0.863
ID670491	670491	None	40.313	52.057	39.072	0	179	179	2	1	-10921639	171.429	165	105	255	3600	42.578	3.200	0.064	0.481
ID670488	670488	198	57.360	40.590	30.414	0	179	179	2	1	-10921639	188.571	210	120	255	3960	42.841	4.800	0.129	1.002
ID670489	670489	184	58.194	26.959	31.316	0	179	179	2	1	-10921639	195.000	195	120	255	4095	37.947	2.000	0.123	1.128
ID670494	670494	191	44.935	38.676	46.421	0	179	179	2	1	-10921639	171.429	165	105	255	3600	38.410	2.000	0.073	0.607
ID670495	670495	186	43.869	34.852	54.161	0	179	179	2	1	-10921639	146.429	135	90	210	3075	35.782	2.000	0.134	0.966
ID670492	670492	196	49.082	45.304	41.280	0	179	179	2	1	-10921639	179.286	180	120	255	3765	35.330	2.000	0.136	1.218
ID670493	670493	None	37.146	24.289	45.448	0	179	179	2	1	-10921639	128.571	150	60	195	2700	36.302	2.000	0.101	0.649
ID670482	670482	None	40.770	31.353	24.815	0	179	179	2	1	-10921639	208.571	210	150	255	4380	34.826	3.200	0.074	0.829
ID670483	670483	None	35.433	66.940	24.959	0	179	179	2	1	-10921639	144.286	150	90	195	3030	30.178	3.200	0.097	0.846
ID670480	670480	182	35.047	30.001	21.077	0	179	179	2	1	-10921639	192.857	195	90	255	4050	38.909	6.269	0.061	0.571
ID670481	670481	None	46.225	24.850	22.810	0	179	179	2	1	-10921639	180.714	180	105	255	3795	35.961	7.600	0.095	0.871
ID670486	670486	193	45.322	44.447	28.431	0	179	179	2	1	-10921639	176.429	165	75	255	3705	47.174	2.000	0.097	0.660
ID670487	670487	194	54.659	23.450	29.985	0	179	179	2	1	-10921639	172.857	180	90	240	3630	48.285	2.000	0.117	0.752
ID670484	670484	197	37.365	51.114	25.661	0	179	179	2	1	-10921639	160.000	165	75	225	3360	37.148	7.600	0.098	0.766
ID670485	670485	None	35.110	16.001	27.233	0	179	179	2	1	-10921639	104.286	105	60	165	2190	24.864	2.000	0.134	0.989
ID670474	670474	None	38.504	0.000	67.000	0	180	180	2	1	-10921639	64.667	45	28	120	1358	37.426	6.351	0.242	0.674
ID670475	670475	None	49.597	0.000	75.000	0	180	180	2	1	-10921639	62.762	70	28	105	1318	30.742	2.000	0.430	1.228
ID670472	670472	199	35.512	44.428	55.779	0	180	180	2	1	-10921639	127.857	120	90	180	2685	33.413	2.000	0.107	0.740
ID670473	670473	None	47.149	24.455	57.515	0	180	180	2	1	-10921639	89.286	75	30	165	1875	42.287	2.000	0.204	0.715
ID670466	670466	248	36.452	54.286	35.466	0	180	180	2	1	-10921639	158.571	150	120	225	3330	31.311	2.000	0.080	0.753
ID670467	670467	None	36.006	45.777	36.385	0	180	180	2	1	-10921639	160.714	150	105	240	3375	37.990	2.000	0.045	0.364
ID670464	670464	194	48.339	24.332	30.450	0	180	180	2	1	-10921639	198.571	195	135	255	4170	36.713	4.800	0.121	1.170
ID670465	670465	198	41.041	39.866	32.629	0	180	180	2	1	-10921639	182.143	180	135	255	3825	38.619	6.417	0.102	0.873
ID670470	670470	191	42.112	38.744	45.491	0	180	180	2	1	-10921639	175.000	165	105	255	3675	40.896	2.000	0.091	0.711
ID670471	670471	186	48.092	34.389	51.958	0	180	180	2	1	-10921639	137.857	135	90	210	2895	36.317	3.200	0.149	0.982
ID670468	670468	196	53.691	46.923	42.019	0	180	180	2	1	-10921639	170.714	165	90	240	3585	38.674	2.000	0.139	1.077
ID670469	670469	None	42.788	73.000	42.000	0	180	180	2	1	-10921639	104.952	98	56	210	2204	35.864	2.000	0.128	0.666
ID670462	670462	182	36.941	28.576	21.240	0	180	180	2	1	-10921639	189.286	180	90	255	3975	38.088	7.600	0.081	0.744
ID670463	670463	193	48.318	47.356	28.266	0	180	180	2	1	-10921639	193.571	180	135	255	4065	32.486	4.800	0.121	1.284
ID670461	670461	None	35.838	50.873	4.727	0	180	180	2	1	-10921639	132.143	120	75	255	2775	43.115	2.000	0.044	0.260
ID670458	670458	None	42.836	22.715	52.894	0	181	181	2	1	-10921639	89.286	75	30	210	1875	38.088	2.000	0.119	0.498
ID670459	670459	186	43.649	34.560	53.499	0	181	181	2	1	-10921639	161.429	165	90	240	3390	38.799	4.800	0.121	0.899
ID670456	670456	191	50.796	38.414	46.202	0	181	181	2	1	-10921639	182.143	180	105	255	3825	42.766	2.000	0.126	0.956
ID670457	670457	None	45.377	62.830	45.854	0	181	181	2	1	-10921639	122.857	120	60	165	2580	32.733	3.200	0.141	0.927
ID670460	670460	199	46.974	45.718	56.388	0	181	181	2	1	-10921639	110.000	105	60	210	2310	41.443	2.000	0.128	0.603
ID670450	670450	None	40.919	22.875	27.757	0	181	181	2	1	-10921639	187.143	195	75	255	3930	51.662	3.200	0.101	0.665
ID670451	670451	None	43.088	32.069	25.912	0	181	181	2	1	-10921639	199.286	210	105	255	4185	38.285	7.600	0.096	0.912
[truncated: 1,585 more rows]
