# Supplementary material for: Progressive enhancement of kinetic proofreading in T cell antigen discrimination from receptor activation to DAG generation
Source: eLife. 2022 Sep 20;11:e75263. doi: 10.7554/eLife.75263 (PMC9536835; doi:10.7554/eLife.75263)
Supplement: Figure 5—source data 1. — Each data table is the TrackMate ‘spot-statistics’ output of one cell over four cycles of blue-light illumination (frames 0–40, 100–140, 200–240, and 300–340, with 3 s interval between frames). We calculated the lifetime of TrackIDs that existed at the start of each period of blue-light illumination that did not last for the full period and fit the resulting lifetime distributions using custom Python scripts available at https://github.com/dbritain/KP-paper (copy archived at swh:1:rev:167fa456901903740f0f3ee6a3e5324bc45207ea, Britain, 2022). [file elife-75263-fig5-data1.zip › Fig5SourceData/LOV/lov2/r2/lov3.csv]

Label	ID	TRACK_ID	QUALITY	POSITION_X	POSITION_Y	POSITION_Z	POSITION_T	FRAME	RADIUS	VISIBILITY	MANUAL_COLOR	MEAN_INTENSITY	MEDIAN_INTENSITY	MIN_INTENSITY	MAX_INTENSITY	TOTAL_INTENSITY	STANDARD_DEVIATION	ESTIMATED_DIAMETER	CONTRAST	SNR
ID679262	679262	None	39.671	20.331	26.595	0	0	0	2	1	-10921639	167.619	176	98	232	3520	43.604	2.000	0.085	0.603
ID679263	679263	12	53.629	17.759	32.106	0	0	0	2	1	-10921639	142.476	128	90	255	2992	45.400	2.000	0.071	0.417
ID679260	679260	None	42.192	18.921	20.870	0	0	0	2	1	-10921639	89.571	85	45	199	1881	34.225	2.000	0.114	0.535
ID679261	679261	None	40.298	24.140	26.499	0	0	0	2	1	-10921639	200.190	204	111	255	4204	47.644	2.000	0.070	0.548
ID679274	679274	None	37.079	21.840	53.553	0	0	0	2	1	-10921639	176.810	191	85	255	3713	55.520	2.000	0.036	0.224
ID679275	679275	0	55.418	32.016	54.103	0	0	0	2	1	-10921639	224.476	255	133	255	4714	42.149	3.200	0.112	1.073
ID679272	679272	1	43.008	16.016	50.524	0	0	0	2	1	-10921639	228.095	255	121	255	4790	42.544	4.800	0.099	0.969
ID679273	679273	2	40.145	64.007	50.901	0	0	0	2	1	-10921639	239.857	255	189	255	5037	25.393	7.600	0.094	1.622
ID679278	679278	None	53.708	13.390	60.185	0	0	0	2	1	-10921639	123.238	116	70	199	2588	36.817	2.000	0.217	1.196
ID679279	679279	3	66.599	39.353	60.327	0	0	0	2	1	-10921639	179.190	174	116	255	3763	45.469	2.000	0.162	1.097
ID679276	679276	4	54.811	68.853	54.983	0	0	0	2	1	-10921639	182.000	191	88	255	3822	49.574	6.264	0.116	0.761
ID679277	679277	5	64.611	61.804	56.922	0	0	0	2	1	-10921639	215.619	244	108	255	4528	50.061	2.000	0.144	1.084
ID679266	679266	None	45.763	69.641	37.641	0	0	0	2	1	-10921639	102.857	98	47	176	2160	31.683	2.000	0.200	1.081
ID679267	679267	6	36.341	55.753	39.283	0	0	0	2	1	-10921639	191.333	194	118	255	4018	40.429	2.000	0.074	0.655
ID679264	679264	None	37.339	60.937	35.039	0	0	0	2	1	-10921639	124.429	126	75	164	2613	26.860	2.000	0.115	0.957
ID679265	679265	None	46.492	19.831	36.406	0	0	0	2	1	-10921639	198.952	196	116	255	4178	48.508	2.000	0.089	0.668
ID679270	679270	None	60.689	70.778	47.992	0	0	0	2	1	-10921639	149.333	148	93	244	3136	41.088	2.000	0.182	1.118
ID679271	679271	7	41.723	10.287	51.405	0	0	0	2	1	-10921639	152.095	143	108	219	3194	34.009	2.000	0.122	0.975
ID679268	679268	8	63.303	15.629	40.186	0	0	0	2	1	-10921639	170.095	161	113	255	3572	43.151	2.000	0.138	0.957
ID679269	679269	9	55.004	62.981	43.398	0	0	0	2	1	-10921639	214.524	224	133	255	4505	43.286	6.335	0.122	1.079
ID679290	679290	10	76.662	68.208	81.923	0	0	0	2	1	-10921639	157.714	164	88	239	3312	49.998	2.000	0.254	1.277
ID679291	679291	None	47.406	61.267	90.046	0	0	0	2	1	-10921639	97.381	88	58	181	2045	35.472	2.000	0.135	0.655
ID679288	679288	11	84.441	60.251	77.268	0	0	0	2	1	-10921639	142.619	133	60	255	2995	60.035	2.000	0.196	0.779
ID679289	679289	None	38.163	74.734	79.845	0	0	0	2	1	-10921639	77.333	73	35	141	1624	29.750	2.000	0.209	0.898
ID679292	679292	None	42.720	23.000	92.000	0	0	0	2	1	-10921639	123.524	121	93	161	2594	22.367	2.000	0.177	1.661
ID679282	679282	13	63.926	67.953	63.119	0	0	0	2	1	-10921639	128.429	123	73	255	2697	45.951	2.000	0.161	0.773
ID679283	679283	None	47.558	64.088	64.745	0	0	0	2	1	-10921639	131.095	131	85	209	2753	36.911	2.000	0.122	0.774
ID679280	679280	None	48.263	51.460	60.116	0	0	0	2	1	-10921639	175.714	181	75	255	3690	49.447	2.000	0.099	0.641
ID679281	679281	None	65.139	3.034	60.677	0	0	0	2	1	-10921639	122.429	113	73	249	2571	45.129	2.000	0.197	0.893
ID679286	679286	None	51.262	67.597	71.058	0	0	0	2	1	-10921639	114.667	108	60	207	2408	41.659	2.000	0.145	0.698
ID679287	679287	14	63.942	64.918	75.581	0	0	0	2	1	-10921639	149.952	143	88	255	3149	50.410	2.000	0.135	0.707
ID679284	679284	None	39.641	54.156	66.541	0	0	0	2	1	-10921639	139.619	133	70	196	2932	37.122	2.000	0.106	0.721
ID679285	679285	None	40.976	58.567	67.242	0	0	0	2	1	-10921639	141.667	148	58	229	2975	40.985	2.000	0.062	0.405
ID679246	679246	8	37.401	15.462	40.163	0	1	1	2	1	-10921639	158.667	151	88	227	3332	39.506	2.000	0.075	0.558
ID679247	679247	6	36.706	55.901	40.200	0	1	1	2	1	-10921639	191.476	186	126	255	4021	38.135	2.000	0.062	0.590
ID679245	679245	12	39.808	17.527	31.966	0	1	1	2	1	-10921639	148.524	138	111	234	3119	32.432	2.000	0.059	0.506
ID679258	679258	11	65.300	60.008	76.887	0	1	1	2	1	-10921639	118.619	108	68	255	2491	47.545	2.000	0.165	0.707
ID679259	679259	10	53.869	68.178	82.027	0	1	1	2	1	-10921639	123.095	116	80	179	2585	33.118	2.000	0.216	1.321
ID679256	679256	13	46.310	68.144	63.990	0	1	1	2	1	-10921639	117.905	111	75	217	2476	34.360	2.000	0.105	0.651
ID679257	679257	14	59.424	64.987	75.127	0	1	1	2	1	-10921639	139.238	123	90	234	2924	39.729	2.000	0.160	0.965
ID679250	679250	7	48.294	11.333	51.177	0	1	1	2	1	-10921639	174.286	179	126	242	3660	34.208	3.200	0.132	1.187
ID679251	679251	2	38.677	65.251	52.750	0	1	1	2	1	-10921639	208.762	204	154	255	4384	34.334	2.000	0.042	0.492
ID679248	679248	9	58.194	62.709	44.096	0	1	1	2	1	-10921639	206.857	222	113	255	4344	42.608	2.000	0.122	1.054
ID679249	679249	1	43.929	16.529	50.503	0	1	1	2	1	-10921639	221.238	232	136	255	4646	40.557	6.339	0.094	0.933
ID679254	679254	5	44.568	61.022	56.426	0	1	1	2	1	-10921639	228.143	239	159	255	4791	31.407	2.000	0.091	1.212
ID679255	679255	3	50.950	39.600	59.644	0	1	1	2	1	-10921639	170.714	171	103	255	3585	43.094	2.000	0.131	0.916
ID679252	679252	0	41.998	32.282	53.920	0	1	1	2	1	-10921639	219.238	239	146	255	4604	39.778	2.000	0.069	0.711
ID679253	679253	4	44.598	68.737	55.292	0	1	1	2	1	-10921639	157.429	156	83	255	3306	46.833	2.000	0.082	0.510
ID679298	679298	11	49.539	60.041	76.747	0	2	2	2	1	-10921639	110.048	111	60	229	2311	39.453	2.000	0.131	0.645
ID679296	679296	7	52.645	12.178	51.077	0	2	2	2	1	-10921639	184.048	179	131	255	3865	35.133	2.000	0.108	1.022
ID679297	679297	5	47.761	60.737	56.379	0	2	2	2	1	-10921639	217.905	212	161	255	4576	32.986	2.000	0.087	1.053
ID679294	679294	9	49.049	62.377	44.359	0	2	2	2	1	-10921639	187.286	179	121	255	3933	38.337	2.000	0.096	0.854
ID679295	679295	1	39.989	17.030	49.986	0	2	2	2	1	-10921639	215.714	217	159	255	4530	28.876	2.000	0.074	1.031
ID679293	679293	8	39.033	15.672	40.281	0	2	2	2	1	-10921639	171.429	174	118	234	3600	30.703	2.000	0.074	0.765
ID679306	679306	None	36.077	52.872	56.117	0	3	3	2	1	-10921639	206.333	214	146	255	4333	29.935	2.000	0.058	0.751
ID679307	679307	None	37.711	38.213	61.209	0	3	3	2	1	-10921639	170.381	174	133	222	3578	25.360	2.000	0.080	1.001
ID679304	679304	7	40.901	11.252	51.315	0	3	3	2	1	-10921639	163.000	159	121	227	3423	29.525	2.000	0.111	1.106
ID679305	679305	1	44.970	16.752	50.874	0	3	3	2	1	-10921639	187.048	184	136	255	3928	32.016	2.000	0.075	0.812
ID679308	679308	11	38.642	59.817	76.981	0	3	3	2	1	-10921639	92.286	83	50	186	1938	31.174	2.000	0.097	0.526
ID679302	679302	8	46.985	14.973	39.669	0	3	3	2	1	-10921639	168.429	164	113	242	3537	30.873	2.000	0.102	1.009
ID679303	679303	None	39.752	58.334	42.894	0	3	3	2	1	-10921639	188.619	191	141	255	3961	28.982	2.000	0.066	0.808
ID679312	679312	15	44.736	27.225	34.696	0	5	5	2	1	-10921639	225.905	237	179	255	4744	27.844	2.000	0.088	1.310
ID679300	679300	15	38.169	27.499	35.317	0	6	6	2	1	-10921639	213.476	209	166	255	4483	28.875	4.800	0.093	1.255
ID679301	679301	16	41.582	23.001	48.352	0	6	6	2	1	-10921639	197.714	199	148	244	4152	29.234	2.000	0.074	0.932
ID679314	679314	16	35.351	22.971	48.088	0	7	7	2	1	-10921639	175.571	176	138	237	3687	26.574	2.000	0.055	0.689
ID679315	679315	None	41.197	11.895	51.265	0	7	7	2	1	-10921639	155.190	148	126	219	3259	27.576	2.000	0.081	0.842
ID679313	679313	15	37.807	27.539	34.929	0	7	7	2	1	-10921639	201.000	204	156	255	4221	30.402	2.000	0.059	0.742
ID679316	679316	None	41.143	37.801	51.253	0	7	7	2	1	-10921639	227.857	232	186	255	4785	25.247	2.000	0.084	1.402
ID679310	679310	None	40.224	42.083	45.858	0	9	9	2	1	-10921639	205.524	209	151	249	4316	27.023	2.000	0.075	1.066
ID679309	679309	None	48.226	28.001	35.434	0	9	9	2	1	-10921639	188.905	189	136	255	3967	32.807	3.200	0.102	1.069
ID679299	679299	None	47.703	33.078	42.366	0	10	10	2	1	-10921639	204.762	196	164	255	4300	27.537	2.000	0.097	1.321
ID679311	679311	17	38.355	59.512	54.931	0	11	11	2	1	-10921639	125.048	118	88	186	2626	27.264	4.800	0.134	1.085
ID679318	679318	18	35.532	11.605	50.802	0	12	12	2	1	-10921639	134.381	131	95	196	2822	25.059	2.000	0.093	0.910
ID679319	679319	17	37.313	60.529	55.121	0	12	12	2	1	-10921639	115.238	111	83	181	2420	25.706	2.000	0.118	0.949
ID679317	679317	None	39.819	30.006	46.980	0	12	12	2	1	-10921639	156.476	154	108	224	3286	29.809	2.000	0.066	0.646
ID679320	679320	18	39.339	12.468	50.968	0	13	13	2	1	-10921639	150.524	148	106	212	3161	26.097	6.381	0.106	1.106
ID679322	679322	None	38.195	60.162	54.763	0	14	14	2	1	-10921639	118.429	118	80	169	2487	22.081	2.000	0.150	1.399
ID679321	679321	18	41.210	11.945	50.857	0	14	14	2	1	-10921639	135.381	133	93	184	2843	24.622	2.000	0.126	1.233
ID679323	679323	None	35.147	50.255	49.268	0	16	16	2	1	-10921639	147.095	148	106	209	3089	23.433	2.000	0.094	1.082
ID679324	679324	None	44.833	32.229	36.394	0	25	25	2	1	-10921639	126.524	121	78	204	2657	30.268	2.000	0.149	1.083
ID679325	679325	19	42.515	32.159	36.567	0	29	29	2	1	-10921639	123.714	118	78	184	2598	28.254	2.000	0.131	1.011
ID679326	679326	19	41.831	31.900	36.485	0	30	30	2	1	-10921639	119.381	111	83	184	2507	27.264	2.000	0.150	1.144
ID679327	679327	19	41.866	32.299	36.417	0	31	31	2	1	-10921639	122.333	121	88	204	2569	30.266	2.000	0.130	0.933
ID679329	679329	19	40.102	32.405	36.482	0	32	32	2	1	-10921639	123.190	121	88	189	2587	27.509	4.800	0.137	1.079
ID679328	679328	19	37.219	32.675	36.837	0	34	34	2	1	-10921639	113.810	108	80	169	2390	25.965	3.200	0.124	0.964
ID679330	679330	19	42.539	32.461	36.903	0	35	35	2	1	-10921639	117.238	111	78	186	2462	28.181	2.000	0.148	1.075
ID679332	679332	19	41.336	32.391	36.716	0	36	36	2	1	-10921639	117.905	118	85	194	2476	26.812	2.000	0.143	1.098
ID679334	679334	None	35.902	12.230	50.614	0	37	37	2	1	-10921639	106.905	103	70	166	2245	25.491	2.000	0.115	0.866
ID679333	679333	19	37.881	31.718	36.712	0	37	37	2	1	-10921639	124.095	118	88	161	2606	20.883	2.000	0.141	1.469
ID679335	679335	19	51.085	32.508	36.723	0	38	38	2	1	-10921639	115.286	108	60	196	2421	37.706	2.000	0.174	0.907
ID679336	679336	19	49.253	32.856	36.999	0	39	39	2	1	-10921639	125.190	118	90	184	2629	27.001	2.000	0.183	1.433
ID679331	679331	19	40.369	32.086	36.613	0	40	40	2	1	-10921639	119.524	111	85	191	2510	28.326	2.000	0.133	0.988
ID679338	679338	19	40.644	32.630	36.636	0	42	42	2	1	-10921639	115.048	111	75	171	2416	26.962	2.000	0.145	1.084
ID679337	679337	19	59.445	32.782	36.405	0	43	43	2	1	-10921639	131.571	121	83	219	2763	38.648	2.000	0.193	1.103
ID679350	679350	19	50.531	32.774	36.687	0	44	44	2	1	-10921639	133.476	123	100	212	2803	31.792	2.000	0.157	1.140
ID679339	679339	19	62.302	32.753	36.287	0	45	45	2	1	-10921639	138.048	131	88	219	2899	37.616	4.800	0.204	1.245
ID679342	679342	20	43.250	59.104	54.251	0	46	46	2	1	-10921639	94.857	88	65	169	1992	27.357	7.600	0.179	1.051
ID679343	679343	21	37.622	39.069	60.260	0	46	46	2	1	-10921639	93.381	90	58	174	1961	28.292	2.000	0.133	0.777
ID679340	679340	19	54.726	32.791	36.449	0	46	46	2	1	-10921639	142.905	131	103	219	3001	33.115	4.800	0.171	1.259
ID679341	679341	22	36.032	31.889	51.074	0	46	46	2	1	-10921639	98.381	100	50	161	2066	28.113	2.000	0.122	0.762
ID679346	679346	22	47.045	31.332	51.917	0	47	47	2	1	-10921639	104.810	100	63	181	2201	31.586	2.000	0.186	1.041
ID679347	679347	20	39.570	59.441	54.527	0	47	47	2	1	-10921639	89.619	83	37	161	1882	32.446	2.000	0.153	0.734
ID679344	679344	19	84.909	32.975	36.622	0	47	47	2	1	-10921639	166.810	141	103	255	3503	51.051	3.200	0.235	1.245
ID679345	679345	23	40.020	10.534	50.720	0	47	47	2	1	-10921639	120.857	118	78	181	2538	30.596	2.000	0.148	1.017
ID679348	679348	None	37.731	2.176	60.109	0	47	47	2	1	-10921639	121.905	113	95	179	2560	23.384	2.000	0.113	1.059
ID679349	679349	21	44.367	38.487	60.918	0	47	47	2	1	-10921639	103.571	98	68	169	2175	29.782	2.000	0.167	0.994
ID679354	679354	22	40.828	31.358	51.602	0	48	48	2	1	-10921639	104.286	93	68	169	2190	31.393	2.000	0.129	0.758
ID679355	679355	21	42.297	38.738	60.274	0	48	48	2	1	-10921639	108.143	106	68	171	2271	26.354	4.800	0.187	1.292
ID679352	679352	19	68.967	32.657	36.637	0	48	48	2	1	-10921639	157.524	151	103	234	3308	38.199	2.000	0.213	1.450
ID679353	679353	23	40.998	11.469	50.381	0	48	48	2	1	-10921639	120.095	116	83	171	2522	26.955	2.000	0.148	1.150
ID679351	679351	24	36.612	24.716	29.471	0	48	48	2	1	-10921639	104.476	95	63	166	2194	26.070	2.000	0.159	1.101
ID679368	679368	21	47.634	38.623	60.631	0	49	49	2	1	-10921639	110.476	103	73	189	2320	32.837	2.000	0.177	1.012
ID679366	679366	19	57.320	32.799	36.934	0	49	49	2	1	-10921639	154.571	146	113	227	3246	33.485	2.000	0.160	1.270
ID679367	679367	23	50.615	11.321	50.414	0	49	49	2	1	-10921639	130.238	126	85	181	2735	31.923	3.200	0.205	1.386
ID679365	679365	24	36.153	24.778	29.124	0	49	49	2	1	-10921639	99.238	106	63	146	2084	24.048	4.800	0.178	1.245
ID679358	679358	None	35.797	44.787	43.506	0	50	50	2	1	-10921639	120.952	123	80	166	2540	24.231	2.000	0.115	1.032
ID679359	679359	None	35.763	24.836	47.970	0	50	50	2	1	-10921639	115.667	111	73	181	2429	28.058	2.000	0.075	0.578
ID679356	679356	24	40.442	24.765	28.975	0	50	50	2	1	-10921639	102.524	95	58	156	2153	26.897	2.000	0.172	1.118
ID679357	679357	19	51.470	32.702	36.597	0	50	50	2	1	-10921639	160.571	154	113	209	3372	28.099	4.800	0.152	1.504
ID679362	679362	None	38.518	64.990	51.780	0	50	50	2	1	-10921639	82.333	75	47	141	1729	26.100	2.000	0.174	0.935
ID679363	679363	21	38.600	38.482	60.438	0	50	50	2	1	-10921639	110.952	100	78	174	2330	28.610	4.800	0.169	1.124
ID679360	679360	23	35.735	11.809	50.502	0	50	50	2	1	-10921639	118.048	118	70	169	2479	26.604	4.800	0.139	1.082
ID679361	679361	22	41.095	31.996	51.258	0	50	50	2	1	-10921639	111.810	103	80	169	2348	23.443	2.000	0.148	1.232
ID679364	679364	25	37.345	64.194	74.338	0	50	50	2	1	-10921639	88.000	83	42	131	1848	25.452	2.000	0.196	1.132
ID679370	679370	19	71.467	32.702	36.455	0	51	51	2	1	-10921639	161.667	148	98	255	3395	49.459	2.000	0.185	1.022
ID679371	679371	None	36.751	45.012	39.476	0	51	51	2	1	-10921639	109.524	100	70	161	2300	27.985	2.000	0.117	0.820
ID679369	679369	26	38.333	61.089	34.396	0	51	51	2	1	-10921639	78.333	78	47	126	1645	22.317	4.800	0.237	1.344
ID679374	679374	22	38.928	31.533	51.099	0	51	51	2	1	-10921639	106.857	103	63	154	2244	28.241	2.000	0.134	0.897
ID679375	679375	27	37.043	42.372	53.060	0	51	51	2	1	-10921639	130.810	128	98	171	2747	20.748	2.000	0.138	1.531
ID679372	679372	None	39.409	25.929	42.844	0	51	51	2	1	-10921639	110.333	106	73	189	2317	29.330	2.000	0.096	0.658
ID679373	679373	23	38.704	11.971	50.230	0	51	51	2	1	-10921639	115.333	113	68	174	2422	28.657	2.000	0.125	0.892
ID679378	679378	25	62.002	63.891	73.876	0	51	51	2	1	-10921639	111.095	111	58	194	2333	34.915	2.000	0.264	1.329
ID679376	679376	None	38.698	53.621	55.858	0	51	51	2	1	-10921639	94.333	95	55	146	1981	29.256	2.000	0.141	0.798
ID679377	679377	21	53.432	38.754	60.531	0	51	51	2	1	-10921639	110.048	116	53	189	2311	38.431	2.000	0.195	0.936
ID679387	679387	19	72.114	32.696	36.146	0	52	52	2	1	-10921639	172.429	156	108	255	3621	43.235	2.000	0.191	1.279
ID679385	679385	None	40.991	21.069	35.816	0	52	52	2	1	-10921639	116.333	111	80	174	2443	24.782	2.000	0.149	1.217
ID679391	679391	22	45.704	31.967	51.564	0	52	52	2	1	-10921639	111.762	108	50	176	2347	34.707	2.000	0.151	0.843
ID679389	679389	23	36.803	11.766	50.532	0	52	52	2	1	-10921639	120.429	116	73	189	2529	32.024	2.000	0.118	0.796
ID679395	679395	28	38.371	59.197	54.075	0	52	52	2	1	-10921639	99.857	90	68	166	2097	23.984	7.600	0.151	1.090
ID679393	679393	27	37.155	41.989	53.784	0	52	52	2	1	-10921639	134.143	138	88	186	2817	25.977	3.200	0.121	1.119
ID679383	679383	26	40.205	60.898	34.099	0	52	52	2	1	-10921639	78.048	83	32	136	1639	26.436	2.000	0.235	1.123
ID679399	679399	25	59.367	63.874	73.660	0	52	52	2	1	-10921639	101.667	103	45	186	2135	37.153	2.000	0.282	1.204
ID679397	679397	21	49.254	38.588	59.547	0	52	52	2	1	-10921639	121.762	111	83	191	2557	31.050	4.800	0.199	1.301
ID679400	679400	29	37.317	68.308	80.680	0	53	53	2	1	-10921639	65.190	60	30	133	1369	25.559	2.000	0.261	1.057
ID679394	679394	None	39.533	53.171	56.045	0	53	53	2	1	-10921639	107.905	100	75	151	2266	25.062	2.000	0.143	1.074
ID679392	679392	28	35.473	59.029	54.018	0	53	53	2	1	-10921639	94.905	93	65	148	1993	23.675	2.000	0.135	0.954
ID679398	679398	25	58.432	63.778	73.616	0	53	53	2	1	-10921639	104.000	98	50	174	2184	37.374	2.000	0.263	1.158
ID679396	679396	21	45.833	38.739	60.445	0	53	53	2	1	-10921639	124.619	121	73	194	2617	32.220	3.200	0.169	1.120
ID679386	679386	23	40.442	12.027	50.301	0	53	53	2	1	-10921639	121.476	121	73	181	2551	26.134	4.800	0.142	1.157
ID679384	679384	None	35.251	32.797	43.220	0	53	53	2	1	-10921639	137.095	131	88	189	2879	27.085	2.000	0.098	0.906
ID679390	679390	None	37.721	64.639	51.887	0	53	53	2	1	-10921639	95.476	88	60	146	2005	25.414	2.000	0.191	1.202
ID679388	679388	22	38.171	32.081	51.532	0	53	53	2	1	-10921639	106.143	106	58	169	2229	32.000	2.000	0.128	0.751
ID679379	679379	None	38.278	28.093	18.693	0	53	53	2	1	-10921639	66.810	55	35	138	1403	25.828	2.000	0.202	0.870
ID679382	679382	19	76.192	32.912	36.454	0	53	53	2	1	-10921639	169.667	164	108	244	3563	45.146	2.000	0.206	1.286
ID679380	679380	30	41.419	30.491	27.515	0	53	53	2	1	-10921639	106.667	100	63	174	2240	31.313	2.000	0.139	0.832
ID679381	679381	26	48.328	61.016	34.463	0	53	53	2	1	-10921639	89.714	83	47	154	1884	29.443	4.800	0.267	1.285
ID679418	679418	19	66.180	32.873	36.347	0	54	54	2	1	-10921639	161.190	156	98	247	3385	40.233	2.000	0.179	1.215
ID679419	679419	31	47.155	25.420	46.965	0	54	54	2	1	-10921639	121.476	118	70	196	2551	36.874	2.000	0.134	0.781
ID679416	679416	32	37.807	24.981	29.902	0	54	54	2	1	-10921639	105.905	103	68	174	2224	25.853	2.000	0.146	1.041
ID679417	679417	26	46.593	60.933	34.379	0	54	54	2	1	-10921639	90.762	85	42	141	1906	31.294	2.000	0.243	1.135
ID679422	679422	21	48.532	38.291	60.769	0	54	54	2	1	-10921639	113.381	103	68	191	2381	35.258	2.000	0.157	0.871
ID679423	679423	25	65.321	63.926	73.437	0	54	54	2	1	-10921639	118.095	116	65	209	2480	37.652	2.000	0.263	1.306
ID679420	679420	23	39.950	11.106	50.529	0	54	54	2	1	-10921639	119.619	121	65	171	2512	32.202	2.000	0.156	1.005
ID679421	679421	33	39.921	2.417	60.223	0	54	54	2	1	-10921639	117.381	113	73	199	2465	29.640	2.000	0.108	0.771
ID679424	679424	29	41.894	68.710	81.938	0	54	54	2	1	-10921639	79.429	70	37	141	1668	29.755	4.800	0.274	1.149
ID679414	679414	None	40.346	12.027	18.893	0	54	54	2	1	-10921639	75.619	68	47	161	1588	27.634	2.000	0.179	0.831
ID679415	679415	30	50.595	30.918	27.844	0	54	54	2	1	-10921639	102.524	90	65	201	2153	35.462	2.000	0.144	0.726
ID679402	679402	30	35.482	30.760	27.823	0	55	55	2	1	-10921639	102.143	95	68	151	2145	21.839	2.000	0.125	1.041
ID679403	679403	32	37.781	25.332	30.070	0	55	55	2	1	-10921639	111.048	108	73	179	2332	27.602	2.000	0.125	0.892
ID679401	679401	None	40.843	28.267	18.281	0	55	55	2	1	-10921639	67.286	63	22	133	1413	28.230	2.000	0.252	0.960
ID679406	679406	31	44.292	25.345	47.250	0	55	55	2	1	-10921639	126.000	131	75	217	2646	38.403	2.000	0.117	0.686
ID679407	679407	23	47.269	12.106	50.318	0	55	55	2	1	-10921639	117.333	113	65	191	2464	34.493	2.000	0.169	0.986
ID679404	679404	26	52.484	61.188	34.536	0	55	55	2	1	-10921639	89.619	75	40	169	1882	34.409	2.000	0.257	1.065
ID679405	679405	19	75.129	32.890	36.390	0	55	55	2	1	-10921639	175.619	164	108	255	3688	45.520	2.000	0.193	1.248
ID679410	679410	21	49.013	38.658	60.158	0	55	55	2	1	-10921639	121.571	116	75	184	2553	33.290	4.800	0.196	1.196
ID679411	679411	33	47.748	1.813	60.754	0	55	55	2	1	-10921639	124.714	123	73	207	2619	37.208	2.000	0.121	0.723
ID679408	679408	None	48.902	31.650	52.083	0	55	55	2	1	-10921639	107.095	106	58	174	2249	35.822	2.000	0.159	0.820
ID679409	679409	34	41.089	64.417	51.579	0	55	55	2	1	-10921639	91.857	80	50	156	1929	32.302	2.000	0.165	0.804
ID679412	679412	25	75.588	64.066	73.671	0	55	55	2	1	-10921639	112.381	116	47	227	2360	49.443	2.000	0.303	1.057
ID679413	679413	29	39.313	68.569	81.473	0	55	55	2	1	-10921639	68.857	63	37	123	1446	27.554	2.000	0.258	1.025
ID679434	679434	33	43.282	2.089	60.313	0	56	56	2	1	-10921639	115.619	103	80	207	2428	35.611	2.000	0.081	0.488
ID679435	679435	21	58.934	38.592	60.072	0	56	56	2	1	-10921639	124.000	113	65	199	2604	39.136	2.000	0.231	1.187
ID679432	679432	34	44.715	64.733	51.262	0	56	56	2	1	-10921639	98.952	98	55	156	2078	28.333	2.000	0.211	1.219
ID679433	679433	35	37.334	59.677	54.104	0	56	56	2	1	-10921639	97.714	93	65	151	2052	26.113	7.600	0.143	0.938
ID679436	679436	25	74.964	63.733	73.384	0	56	56	2	1	-10921639	117.000	111	47	209	2457	47.189	2.000	0.290	1.114
ID679426	679426	26	43.428	60.997	34.312	0	56	56	2	1	-10921639	82.905	78	47	148	1741	25.921	2.000	0.225	1.175
ID679427	679427	19	70.889	32.986	36.249	0	56	56	2	1	-10921639	173.048	151	103	255	3634	43.616	2.000	0.169	1.145
ID679425	679425	32	39.058	25.154	29.882	0	56	56	2	1	-10921639	112.286	111	70	164	2358	25.944	2.000	0.142	1.077
ID679430	679430	31	51.588	25.462	47.376	0	56	56	2	1	-10921639	134.238	131	85	209	2819	39.484	2.000	0.143	0.853
ID679431	679431	23	57.414	11.529	50.249	0	56	56	2	1	-10921639	131.333	123	70	222	2758	41.607	2.000	0.188	0.998
ID679428	679428	36	40.107	40.210	36.556	0	56	56	2	1	-10921639	121.381	123	55	207	2549	36.637	6.307	0.140	0.812
ID679429	679429	37	38.047	62.931	42.060	0	56	56	2	1	-10921639	85.524	80	45	166	1796	29.441	2.000	0.121	0.626
ID679466	679466	25	69.702	63.237	72.957	0	57	57	2	1	-10921639	109.857	103	40	201	2307	45.069	2.000	0.280	1.066
ID679467	679467	29	37.509	68.601	81.565	0	57	57	2	1	-10921639	72.333	68	40	126	1519	27.297	6.327	0.256	1.080
ID679464	679464	35	35.139	59.470	54.545	0	57	57	2	1	-10921639	96.714	85	47	169	2031	31.729	2.000	0.124	0.673
ID679465	679465	21	62.848	38.745	60.326	0	57	57	2	1	-10921639	121.143	108	75	209	2544	39.651	7.600	0.230	1.143
ID679458	679458	None	36.100	25.738	42.852	0	57	57	2	1	-10921639	117.190	108	78	191	2461	28.377	2.000	0.065	0.505
ID679459	679459	31	59.131	25.898	47.106	0	57	57	2	1	-10921639	135.429	126	90	232	2844	39.692	2.000	0.151	0.895
ID679456	679456	36	37.395	40.388	37.172	0	57	57	2	1	-10921639	129.333	126	88	199	2716	31.694	2.000	0.100	0.742
ID679457	679457	37	46.538	62.902	42.292	0	57	57	2	1	-10921639	88.524	80	42	166	1859	33.728	2.000	0.183	0.810
ID679462	679462	34	44.223	64.118	51.843	0	57	57	2	1	-10921639	99.619	95	68	156	2092	27.069	2.000	0.167	1.054
ID679463	679463	38	40.597	41.750	53.789	0	57	57	2	1	-10921639	139.048	138	103	194	2920	23.587	4.800	0.141	1.454
ID679460	679460	23	52.050	11.727	50.313	0	57	57	2	1	-10921639	125.619	118	80	194	2638	35.631	4.800	0.194	1.144
ID679461	679461	39	42.008	31.574	51.637	0	57	57	2	1	-10921639	104.762	106	53	169	2200	31.687	2.000	0.172	0.971
ID679454	679454	26	45.269	61.339	34.379	0	57	57	2	1	-10921639	86.286	85	47	156	1812	28.817	2.000	0.233	1.132
ID679455	679455	19	52.202	32.695	36.323	0	57	57	2	1	-10921639	157.810	146	93	247	3314	36.600	2.000	0.116	0.893
ID679453	679453	40	37.345	28.105	18.466	0	57	57	2	1	-10921639	69.571	60	37	154	1461	29.762	2.000	0.174	0.694
ID679498	679498	33	36.374	2.654	60.494	0	58	58	2	1	-10921639	108.095	103	60	169	2270	31.719	2.000	0.105	0.649
ID679499	679499	45	35.734	56.365	70.140	0	58	58	2	1	-10921639	80.619	70	45	151	1693	28.297	2.000	0.126	0.640
ID679496	679496	38	38.632	41.854	53.691	0	58	58	2	1	-10921639	139.952	141	88	189	2939	27.847	4.800	0.119	1.065
ID679497	679497	21	63.113	38.801	60.438	0	58	58	2	1	-10921639	134.524	128	75	204	2825	36.990	2.000	0.215	1.289
ID679500	679500	25	74.001	63.797	72.969	0	58	58	2	1	-10921639	110.048	106	53	212	2311	48.654	2.000	0.268	0.955
ID679501	679501	29	42.384	68.495	82.334	0	58	58	2	1	-10921639	78.810	70	32	133	1655	33.518	2.000	0.273	1.009
ID679490	679490	36	44.926	40.782	37.446	0	58	58	2	1	-10921639	136.714	128	93	212	2871	33.604	2.000	0.130	0.938
ID679491	679491	37	44.949	62.794	42.649	0	58	58	2	1	-10921639	101.143	93	60	196	2124	36.100	2.000	0.132	0.655
ID679488	679488	26	44.457	61.305	34.771	0	58	58	2	1	-10921639	89.238	78	47	146	1874	29.291	3.200	0.212	1.067
ID679489	679489	19	57.926	32.782	36.511	0	58	58	2	1	-10921639	170.000	164	123	247	3570	36.862	2.000	0.122	1.004
ID679494	679494	39	38.664	31.334	51.074	0	58	58	2	1	-10921639	116.810	111	88	166	2453	24.338	4.800	0.157	1.305
ID679495	679495	34	58.525	64.329	51.917	0	58	58	2	1	-10921639	109.333	100	53	186	2296	37.683	2.000	0.206	0.992
ID679492	679492	31	44.571	25.421	47.166	0	58	58	2	1	-10921639	118.476	103	70	184	2488	36.879	2.000	0.133	0.752
ID679493	679493	23	41.873	11.059	50.311	0	58	58	2	1	-10921639	119.095	116	78	181	2501	28.608	2.000	0.171	1.219
ID679486	679486	40	44.410	28.134	18.713	0	58	58	2	1	-10921639	86.095	75	60	176	1808	28.965	2.000	0.195	0.970
ID679487	679487	32	49.812	25.050	30.025	0	58	58	2	1	-10921639	123.857	118	83	201	2601	30.766	2.000	0.165	1.140
ID679470	679470	32	39.704	25.044	30.382	0	59	59	2	1	-10921639	126.000	121	88	176	2646	25.284	6.098	0.145	1.260
ID679471	679471	26	50.310	61.125	34.327	0	59	59	2	1	-10921639	91.524	90	47	154	1922	32.646	3.200	0.260	1.158
ID679468	679468	40	45.647	28.706	17.771	0	59	59	2	1	-10921639	75.429	63	42	169	1584	32.429	2.000	0.203	0.783
ID679469	679469	None	39.438	19.272	25.811	0	59	59	2	1	-10921639	79.476	70	37	148	1669	28.631	2.000	0.162	0.773
ID679482	679482	None	37.996	61.993	59.897	0	59	59	2	1	-10921639	80.571	80	42	138	1692	25.715	2.000	0.167	0.899
ID679483	679483	21	73.921	38.758	60.642	0	59	59	2	1	-10921639	140.857	126	60	255	2958	50.786	2.000	0.207	0.951
ID679480	679480	34	47.513	64.275	52.035	0	59	59	2	1	-10921639	105.238	100	70	174	2210	31.730	2.000	0.154	0.883
ID679481	679481	33	45.458	2.183	60.224	0	59	59	2	1	-10921639	117.095	116	80	196	2459	29.983	2.000	0.138	0.947
ID679484	679484	45	39.341	56.819	69.758	0	59	59	2	1	-10921639	85.571	78	47	156	1797	30.132	2.000	0.127	0.641
ID679485	679485	25	60.937	63.701	72.885	0	59	59	2	1	-10921639	108.048	103	50	191	2269	44.399	2.000	0.225	0.894
ID679474	679474	36	47.749	41.214	37.033	0	59	59	2	1	-10921639	145.333	143	93	201	3052	26.897	2.000	0.148	1.390
ID679475	679475	41	36.299	31.107	41.762	0	59	59	2	1	-10921639	132.571	136	83	201	2784	33.046	2.000	0.054	0.408
ID679472	679472	19	51.842	32.569	36.208	0	59	59	2	1	-10921639	163.619	159	93	237	3436	38.684	2.000	0.114	0.866
ID679473	679473	None	37.703	36.890	36.787	0	59	59	2	1	-10921639	139.571	136	100	222	2931	32.945	2.000	0.057	0.458
ID679478	679478	23	63.160	11.454	50.718	0	59	59	2	1	-10921639	135.286	126	80	222	2841	41.587	2.000	0.233	1.230
ID679479	679479	39	49.183	31.307	51.813	0	59	59	2	1	-10921639	118.095	116	70	199	2480	35.365	2.000	0.185	1.042
ID679476	679476	37	44.135	62.961	42.354	0	59	59	2	1	-10921639	91.286	80	45	166	1917	34.647	2.000	0.146	0.673
ID679477	679477	31	46.668	25.307	47.454	0	59	59	2	1	-10921639	113.286	100	60	204	2379	39.303	2.000	0.140	0.710
ID679438	679438	32	62.761	25.535	30.470	0	60	60	2	1	-10921639	146.333	133	95	229	3073	43.134	2.000	0.177	1.021
ID679439	679439	44	35.212	17.756	32.185	0	60	60	2	1	-10921639	86.762	83	45	148	1822	25.090	2.000	0.149	0.895
ID679437	679437	40	37.869	28.687	17.165	0	60	60	2	1	-10921639	68.048	60	45	141	1429	26.906	2.000	0.192	0.816
ID679450	679450	43	48.549	67.264	68.821	0	60	60	2	1	-10921639	85.619	80	45	164	1798	30.529	2.000	0.225	1.030
ID679451	679451	None	39.374	45.026	69.616	0	60	60	2	1	-10921639	80.524	75	42	148	1691	26.349	2.000	0.193	0.991
ID679448	679448	34	65.807	63.891	52.038	0	60	60	2	1	-10921639	117.952	103	65	204	2477	41.948	2.000	0.214	0.993
ID679449	679449	21	89.032	38.493	60.666	0	60	60	2	1	-10921639	143.238	133	55	255	3008	61.047	2.000	0.275	1.012
ID679452	679452	25	46.330	64.080	73.370	0	60	60	2	1	-10921639	89.810	83	50	174	1886	33.122	2.000	0.183	0.838
ID679442	679442	36	50.492	42.003	37.906	0	60	60	2	1	-10921639	134.286	128	85	186	2820	29.697	2.000	0.158	1.237
ID679443	679443	41	37.114	31.388	41.550	0	60	60	2	1	-10921639	139.286	126	90	224	2925	36.099	2.000	0.059	0.431
ID679440	679440	26	60.006	60.558	33.945	0	60	60	2	1	-10921639	106.667	103	60	207	2240	37.505	4.800	0.309	1.342
ID679441	679441	19	52.697	32.827	36.105	0	60	60	2	1	-10921639	166.095	159	111	255	3488	32.247	2.000	0.130	1.184
ID679446	679446	None	39.474	17.405	49.589	0	60	60	2	1	-10921639	112.429	108	73	186	2361	29.103	2.000	0.122	0.842
ID679447	679447	23	47.162	10.304	50.974	0	60	60	2	1	-10921639	118.048	103	65	201	2479	37.782	2.000	0.150	0.814
ID679444	679444	37	40.361	63.639	42.512	0	60	60	2	1	-10921639	88.429	80	53	156	1857	29.078	2.000	0.177	0.917
ID679445	679445	31	43.664	24.983	47.767	0	60	60	2	1	-10921639	125.524	118	63	199	2636	33.910	2.000	0.118	0.782
ID679502	679502	None	43.524	19.072	26.262	0	61	61	2	1	-10921639	89.381	80	53	161	1877	30.800	2.000	0.172	0.850
ID679503	679503	32	54.923	25.748	30.481	0	61	61	2	1	-10921639	146.143	141	80	222	3069	38.031	2.000	0.147	0.984
ID679514	679514	33	42.807	1.948	60.287	0	61	61	2	1	-10921639	120.048	113	85	194	2521	31.751	2.000	0.103	0.705
ID679515	679515	21	83.201	39.191	60.961	0	61	61	2	1	-10921639	138.286	136	70	255	2904	53.833	2.000	0.251	1.031
ID679512	679512	None	41.384	52.988	55.907	0	61	61	2	1	-10921639	116.667	116	65	156	2450	28.414	2.000	0.151	1.077
ID679513	679513	None	39.483	61.835	58.856	0	61	61	2	1	-10921639	92.667	90	45	146	1946	29.313	2.000	0.199	1.049
ID679518	679518	25	55.017	63.823	73.083	0	61	61	2	1	-10921639	95.714	90	42	174	2010	36.862	2.000	0.232	0.980
ID679519	679519	42	41.427	67.962	79.513	0	61	61	2	1	-10921639	77.524	80	37	143	1628	30.556	2.000	0.250	1.013
ID679516	679516	None	39.639	57.781	65.516	0	61	61	2	1	-10921639	106.000	103	73	143	2226	21.619	4.800	0.194	1.596
ID679517	679517	43	35.012	67.187	68.834	0	61	61	2	1	-10921639	74.714	63	45	128	1569	23.896	2.000	0.154	0.836
ID679506	679506	19	62.522	32.830	36.194	0	61	61	2	1	-10921639	182.238	176	113	255	3827	40.503	2.000	0.138	1.090
ID679507	679507	36	69.324	42.201	37.642	0	61	61	2	1	-10921639	139.619	126	88	249	2932	44.626	2.000	0.180	0.953
ID679504	679504	44	36.483	18.053	32.063	0	61	61	2	1	-10921639	91.667	85	63	171	1925	28.281	2.000	0.095	0.562
ID679505	679505	26	53.304	60.817	34.142	0	61	61	2	1	-10921639	101.667	93	50	159	2135	33.245	4.800	0.292	1.382
ID679510	679510	23	56.323	11.446	50.576	0	61	61	2	1	-10921639	136.476	123	83	217	2866	40.044	2.000	0.190	1.088
ID679511	679511	34	67.439	63.946	51.920	0	61	61	2	1	-10921639	119.476	100	73	217	2509	42.650	2.000	0.202	0.940
ID679508	679508	31	43.060	25.920	48.087	0	61	61	2	1	-10921639	121.667	116	75	199	2555	31.746	2.000	0.099	0.692
ID679509	679509	None	36.801	44.892	48.076	0	61	61	2	1	-10921639	144.476	143	95	209	3034	29.306	3.200	0.086	0.784
ID679530	679530	None	45.310	30.788	51.041	0	62	62	2	1	-10921639	128.857	123	83	179	2706	30.490	3.200	0.150	1.104
ID679531	679531	34	67.105	63.811	51.892	0	62	62	2	1	-10921639	125.048	111	63	234	2626	45.277	2.000	0.201	0.925
ID679528	679528	31	50.665	25.649	48.148	0	62	62	2	1	-10921639	119.524	103	75	217	2510	38.249	2.000	0.103	0.586
ID679529	679529	23	65.809	11.232	50.666	0	62	62	2	1	-10921639	146.190	138	75	244	3070	47.561	2.000	0.213	1.081
ID679534	679534	21	78.288	37.895	60.075	0	62	62	2	1	-10921639	131.286	133	73	237	2757	44.980	2.000	0.267	1.231
ID679535	679535	43	54.508	67.108	68.616	0	62	62	2	1	-10921639	91.190	83	45	176	1915	35.203	7.600	0.230	0.968
ID679532	679532	46	42.301	41.374	53.497	0	62	62	2	1	-10921639	143.095	143	106	191	3005	22.845	4.800	0.159	1.719
ID679533	679533	33	39.046	2.063	60.469	0	62	62	2	1	-10921639	102.571	90	68	181	2154	32.080	2.000	0.104	0.603
ID679522	679522	26	43.522	60.246	33.230	0	62	62	2	1	-10921639	93.476	90	53	146	1963	28.292	2.000	0.209	1.143
ID679523	679523	47	35.700	21.667	36.342	0	62	62	2	1	-10921639	130.667	131	90	181	2744	28.018	4.800	0.121	1.004
ID679520	679520	32	63.845	25.605	30.096	0	62	62	2	1	-10921639	156.571	156	106	229	3288	37.531	2.000	0.182	1.286
ID679521	679521	44	35.476	18.312	31.885	0	62	62	2	1	-10921639	89.048	80	50	166	1870	32.958	2.000	0.087	0.434
ID679526	679526	None	37.000	37.284	38.137	0	62	62	2	1	-10921639	155.333	156	108	212	3262	32.517	2.000	0.072	0.640
ID679527	679527	None	39.489	31.797	42.124	0	62	62	2	1	-10921639	159.762	148	123	234	3355	28.679	2.000	0.082	0.847
ID679524	679524	19	59.413	32.640	36.257	0	62	62	2	1	-10921639	192.524	184	126	255	4043	40.384	2.000	0.134	1.128
ID679525	679525	36	44.991	42.134	37.500	0	62	62	2	1	-10921639	133.238	128	83	201	2798	32.660	2.000	0.113	0.830
ID679538	679538	42	38.484	68.064	80.513	0	62	62	2	1	-10921639	75.762	68	35	138	1591	30.075	2.000	0.261	1.044
ID679536	679536	48	48.748	45.156	70.009	0	62	62	2	1	-10921639	76.571	75	42	166	1608	32.105	2.000	0.213	0.837
ID679537	679537	25	37.659	63.892	72.425	0	62	62	2	1	-10921639	89.381	88	47	146	1877	29.750	7.600	0.172	0.882
ID679554	679554	25	42.292	63.860	72.787	0	63	63	2	1	-10921639	91.952	88	50	156	1931	32.828	2.000	0.164	0.787
ID679555	679555	42	38.954	68.249	82.267	0	63	63	2	1	-10921639	72.095	68	32	123	1514	28.478	2.000	0.236	0.967
ID679552	679552	48	44.361	45.385	69.436	0	63	63	2	1	-10921639	75.381	65	42	143	1583	32.477	2.000	0.228	0.860
ID679553	679553	43	57.406	66.703	68.761	0	63	63	2	1	-10921639	97.905	85	47	186	2056	38.820	2.000	0.230	0.943
ID679546	679546	34	75.091	63.691	51.775	0	63	63	2	1	-10921639	123.381	116	55	255	2591	52.178	2.000	0.240	0.915
ID679547	679547	46	44.823	40.960	52.850	0	63	63	2	1	-10921639	148.190	151	88	191	3112	26.609	4.800	0.162	1.556
ID679544	679544	31	36.817	26.440	48.089	0	63	63	2	1	-10921639	128.238	118	85	194	2693	33.234	2.000	0.081	0.578
ID679545	679545	23	72.994	11.019	50.754	0	63	63	2	1	-10921639	144.286	141	75	227	3030	44.471	2.000	0.244	1.275
ID679550	679550	21	80.102	37.812	59.989	0	63	63	2	1	-10921639	120.143	103	53	227	2523	48.118	2.000	0.291	1.127
ID679551	679551	49	42.576	57.993	65.790	0	63	63	2	1	-10921639	103.714	98	58	166	2178	29.323	2.000	0.171	1.035
ID679548	679548	50	39.945	52.354	55.144	0	63	63	2	1	-10921639	135.190	131	103	176	2839	22.485	4.800	0.143	1.509
ID679549	679549	33	38.825	2.056	60.177	0	63	63	2	1	-10921639	116.952	108	80	181	2456	28.863	2.000	0.091	0.676
ID679539	679539	32	76.911	25.686	30.164	0	63	63	2	1	-10921639	168.190	159	93	255	3532	47.020	2.000	0.202	1.204
ID679542	679542	19	64.878	32.275	36.385	0	63	63	2	1	-10921639	200.286	201	128	255	4206	37.626	4.800	0.187	1.679
ID679543	679543	36	55.227	41.999	37.697	0	63	63	2	1	-10921639	132.238	121	73	234	2777	40.880	2.000	0.125	0.718
ID679540	679540	26	37.281	60.410	33.875	0	63	63	2	1	-10921639	91.810	85	55	151	1928	27.356	4.800	0.187	1.058
ID679541	679541	47	38.950	20.745	35.976	0	63	63	2	1	-10921639	130.476	133	70	184	2740	27.912	2.000	0.137	1.128
ID679562	679562	36	63.234	41.584	36.549	0	64	64	2	1	-10921639	144.714	148	65	242	3039	48.520	2.000	0.179	0.905
ID679563	679563	31	45.959	26.470	48.271	0	64	64	2	1	-10921639	132.619	118	90	219	2785	36.555	2.000	0.102	0.671
ID679560	679560	19	67.787	32.208	36.064	0	64	64	2	1	-10921639	197.190	204	136	255	4141	35.897	4.800	0.180	1.677
ID679561	679561	51	39.352	36.946	37.290	0	64	64	2	1	-10921639	155.476	148	121	232	3265	32.592	2.000	0.060	0.541
ID679566	679566	34	70.319	63.765	52.076	0	64	64	2	1	-10921639	133.095	126	78	224	2795	44.198	2.000	0.206	1.029
ID679567	679567	46	38.985	41.446	53.016	0	64	64	2	1	-10921639	150.048	151	88	196	3151	29.765	6.049	0.124	1.113
ID679564	679564	23	51.329	12.126	50.674	0	64	64	2	1	-10921639	126.238	128	60	191	2651	37.963	2.000	0.171	0.972
ID679565	679565	None	35.263	38.399	51.151	0	64	64	2	1	-10921639	141.095	138	90	217	2963	29.563	2.000	0.085	0.745
ID679558	679558	26	51.497	60.300	34.321	0	64	64	2	1	-10921639	99.333	98	55	166	2086	29.765	4.800	0.269	1.415
ID679559	679559	47	43.490	20.931	35.640	0	64	64	2	1	-10921639	127.381	126	85	184	2675	25.858	2.000	0.171	1.438
ID679556	679556	None	37.650	25.095	27.170	0	64	64	2	1	-10921639	129.905	123	65	201	2728	38.155	2.000	0.100	0.617
ID679557	679557	32	79.939	25.954	30.571	0	64	64	2	1	-10921639	177.381	174	98	255	3725	51.200	2.000	0.211	1.205
ID679578	679578	42	40.703	67.929	82.814	0	64	64	2	1	-10921639	68.619	63	30	151	1441	31.822	2.000	0.222	0.783
ID679576	679576	25	55.994	63.083	71.942	0	64	64	2	1	-10921639	105.571	98	53	179	2217	36.300	2.000	0.225	1.070
ID679577	679577	52	36.052	67.128	79.464	0	64	64	2	1	-10921639	77.857	78	37	131	1635	29.848	2.000	0.234	0.988
ID679570	679570	None	42.668	62.022	59.294	0	64	64	2	1	-10921639	93.048	95	50	164	1954	33.466	2.000	0.169	0.803
ID679571	679571	33	43.193	2.027	60.224	0	64	64	2	1	-10921639	117.714	111	80	214	2472	31.906	2.000	0.111	0.735
ID679568	679568	53	43.329	59.369	54.299	0	64	64	2	1	-10921639	124.238	121	78	181	2609	30.527	7.600	0.141	1.004
ID679569	679569	50	41.728	52.414	55.138	0	64	64	2	1	-10921639	136.476	136	98	166	2866	22.892	7.600	0.154	1.593
ID679574	679574	43	40.160	66.452	68.527	0	64	64	2	1	-10921639	91.905	83	53	148	1930	29.457	7.600	0.144	0.786
ID679575	679575	48	40.039	46.222	68.872	0	64	64	2	1	-10921639	66.333	55	35	164	1393	31.395	2.000	0.165	0.600
ID679572	679572	21	72.761	38.258	59.988	0	64	64	2	1	-10921639	115.286	93	50	224	2421	47.658	2.000	0.248	0.961
ID679573	679573	49	43.074	57.330	64.797	0	64	64	2	1	-10921639	106.381	100	47	164	2234	29.588	2.000	0.175	1.073
ID679682	679682	21	65.369	38.166	59.982	0	65	65	2	1	-10921639	115.810	100	58	201	2432	43.007	2.000	0.234	1.023
ID679683	679683	49	50.467	57.046	64.657	0	65	65	2	1	-10921639	105.524	103	60	186	2216	30.638	2.000	0.189	1.094
ID679680	679680	46	40.980	41.276	52.916	0	65	65	2	1	-10921639	148.619	148	95	194	3121	29.008	7.600	0.118	1.083
ID679681	679681	53	47.365	59.197	54.444	0	65	65	2	1	-10921639	128.571	113	93	189	2700	32.076	7.600	0.147	1.028
ID679686	679686	52	49.260	65.240	77.929	0	65	65	2	1	-10921639	77.905	70	30	159	1636	36.448	2.000	0.239	0.825
ID679684	679684	None	37.255	57.199	69.318	0	65	65	2	1	-10921639	88.333	88	53	164	1855	32.110	2.000	0.108	0.537
ID679685	679685	25	60.130	62.911	71.869	0	65	65	2	1	-10921639	112.571	106	63	181	2364	38.234	2.000	0.228	1.095
ID679674	679674	51	42.414	36.660	36.527	0	65	65	2	1	-10921639	166.095	164	113	247	3488	34.667	2.000	0.085	0.752
ID679675	679675	None	42.871	43.298	43.894	0	65	65	2	1	-10921639	155.762	161	108	201	3271	29.329	2.000	0.119	1.126
ID679672	679672	19	66.180	31.883	36.124	0	65	65	2	1	-10921639	208.952	201	141	255	4388	35.888	4.800	0.169	1.686
ID679673	679673	36	55.859	41.487	36.042	0	65	65	2	1	-10921639	137.571	131	78	222	2889	35.821	2.000	0.137	0.928
ID679678	679678	55	53.031	31.821	51.152	0	65	65	2	1	-10921639	140.905	141	78	189	2959	32.942	2.000	0.170	1.240
ID679679	679679	34	68.859	63.833	51.702	0	65	65	2	1	-10921639	128.667	133	60	242	2702	48.827	2.000	0.188	0.832
ID679676	679676	31	44.255	26.395	47.934	0	65	65	2	1	-10921639	132.952	126	80	209	2792	37.069	2.000	0.102	0.666
ID679677	679677	23	41.211	11.743	50.576	0	65	65	2	1	-10921639	107.048	98	47	176	2248	36.930	2.000	0.161	0.805
ID679670	679670	26	38.795	60.207	34.639	0	65	65	2	1	-10921639	93.619	95	60	128	1966	19.322	4.800	0.221	1.755
ID679671	679671	47	40.155	21.399	36.130	0	65	65	2	1	-10921639	131.238	138	73	217	2756	33.771	3.200	0.128	0.882
ID679669	679669	32	84.868	26.006	30.873	0	65	65	2	1	-10921639	184.000	171	111	255	3864	50.682	2.000	0.220	1.311
ID679594	679594	54	40.443	43.440	68.310	0	66	66	2	1	-10921639	74.667	63	47	146	1568	29.335	2.000	0.213	0.893
ID679595	679595	25	64.564	63.044	72.137	0	66	66	2	1	-10921639	118.333	103	73	217	2485	42.124	2.000	0.194	0.913
ID679592	679592	21	66.705	37.908	59.795	0	66	66	2	1	-10921639	107.905	95	42	207	2266	44.998	2.000	0.276	1.038
ID679593	679593	49	43.309	57.498	64.784	0	66	66	2	1	-10921639	106.048	95	68	159	2227	30.724	2.000	0.144	0.867
ID679596	679596	None	42.436	54.228	74.844	0	66	66	2	1	-10921639	70.952	60	22	138	1490	31.210	2.000	0.217	0.810
ID679597	679597	52	55.408	64.364	76.869	0	66	66	2	1	-10921639	81.952	73	22	191	1721	46.412	2.000	0.206	0.603
ID679586	679586	23	46.859	11.554	50.418	0	66	66	2	1	-10921639	127.619	121	80	194	2680	35.487	2.000	0.154	0.962
ID679587	679587	55	41.796	31.565	50.798	0	66	66	2	1	-10921639	137.381	136	78	199	2885	31.799	2.000	0.126	0.967
ID679584	679584	36	62.956	41.073	35.952	0	66	66	2	1	-10921639	134.476	123	80	255	2824	43.089	2.000	0.138	0.758
ID679585	679585	31	37.753	26.486	47.808	0	66	66	2	1	-10921639	134.476	131	95	207	2824	32.409	2.000	0.099	0.747
ID679590	679590	46	36.369	42.073	53.002	0	66	66	2	1	-10921639	147.429	156	88	194	3096	30.385	4.800	0.115	1.002
ID679591	679591	53	47.109	58.902	54.211	0	66	66	2	1	-10921639	130.524	126	85	212	2741	32.788	2.000	0.138	0.966
ID679588	679588	None	39.227	38.872	50.964	0	66	66	2	1	-10921639	157.714	159	118	214	3312	26.637	2.000	0.085	0.927
ID679589	679589	34	72.555	63.746	52.193	0	66	66	2	1	-10921639	133.619	123	60	224	2806	49.634	2.000	0.207	0.925
ID679579	679579	56	36.262	18.233	31.344	0	66	66	2	1	-10921639	95.429	85	60	161	2004	30.872	2.000	0.111	0.619
ID679582	679582	19	61.272	30.805	36.038	0	66	66	2	1	-10921639	201.524	194	133	255	4232	37.718	3.200	0.142	1.328
ID679583	679583	51	46.719	35.984	36.197	0	66	66	2	1	-10921639	182.524	181	138	252	3833	34.629	2.000	0.107	1.020
ID679580	679580	32	63.320	25.716	30.604	0	66	66	2	1	-10921639	177.810	179	98	255	3734	46.843	4.800	0.178	1.148
ID679581	679581	26	37.218	60.011	34.177	0	66	66	2	1	-10921639	89.857	88	58	141	1887	24.150	7.600	0.183	1.153
ID679598	679598	32	63.703	25.846	30.751	0	67	67	2	1	-10921639	195.619	194	98	255	4108	48.384	4.800	0.175	1.202
ID679599	679599	56	35.046	18.190	31.623	0	67	67	2	1	-10921639	101.476	98	63	166	2131	29.944	2.000	0.114	0.694
ID679616	679616	52	50.862	63.874	75.791	0	67	67	2	1	-10921639	97.762	88	30	191	2053	43.475	2.000	0.174	0.668
ID679610	679610	None	42.497	2.495	60.473	0	67	67	2	1	-10921639	103.952	93	58	184	2183	37.397	2.000	0.102	0.514
ID679611	679611	21	60.599	38.506	59.949	0	67	67	2	1	-10921639	118.333	106	75	191	2485	37.327	4.800	0.248	1.260
ID679608	679608	34	63.973	63.350	52.127	0	67	67	2	1	-10921639	130.381	126	73	224	2738	45.083	2.000	0.171	0.845
ID679609	679609	46	47.673	41.732	53.212	0	67	67	2	1	-10921639	154.952	156	106	207	3254	30.408	4.800	0.148	1.314
ID679614	679614	54	57.833	40.843	68.192	0	67	67	2	1	-10921639	92.714	83	47	201	1947	36.468	2.000	0.254	1.031
ID679615	679615	25	60.719	63.354	72.345	0	67	67	2	1	-10921639	128.333	116	78	217	2695	40.453	2.000	0.186	0.997
ID679612	679612	49	56.997	57.219	64.641	0	67	67	2	1	-10921639	109.714	88	63	196	2304	39.661	2.000	0.180	0.845
ID679613	679613	57	41.364	63.680	66.297	0	67	67	2	1	-10921639	92.476	88	58	176	1942	32.006	2.000	0.185	0.904
ID679602	679602	36	55.383	40.370	36.271	0	67	67	2	1	-10921639	132.524	118	83	249	2783	41.571	2.000	0.132	0.745
ID679603	679603	51	45.262	34.645	36.801	0	67	67	2	1	-10921639	194.048	196	133	239	4075	30.423	4.800	0.115	1.320
ID679600	679600	26	38.536	61.315	34.627	0	67	67	2	1	-10921639	89.524	88	53	138	1880	25.895	2.000	0.191	1.107
ID679601	679601	19	45.237	31.375	36.391	0	67	67	2	1	-10921639	195.857	191	121	255	4113	37.655	2.000	0.090	0.863
ID679606	679606	23	48.467	12.002	50.435	0	67	67	2	1	-10921639	126.810	113	75	194	2663	36.794	4.800	0.181	1.056
ID679607	679607	55	48.077	31.409	50.525	0	67	67	2	1	-10921639	135.143	138	68	217	2838	42.479	2.000	0.149	0.825
ID679604	679604	58	47.369	43.706	43.636	0	67	67	2	1	-10921639	161.571	151	106	227	3393	32.843	2.000	0.113	1.002
ID679605	679605	31	43.299	27.176	47.082	0	67	67	2	1	-10921639	139.714	136	90	234	2934	34.848	2.000	0.079	0.588
ID679626	679626	58	44.628	43.576	43.776	0	68	68	2	1	-10921639	165.286	151	106	249	3471	34.811	6.297	0.087	0.758
ID679627	679627	59	39.036	59.984	45.839	0	68	68	2	1	-10921639	123.143	116	88	166	2586	23.783	2.000	0.134	1.222
ID679624	679624	60	41.786	22.621	41.086	0	68	68	2	1	-10921639	145.810	141	103	214	3062	28.465	2.000	0.119	1.089
ID679625	679625	61	37.705	31.241	41.665	0	68	68	2	1	-10921639	163.000	179	95	239	3423	37.462	2.000	0.093	0.740
ID679630	679630	None	35.329	65.934	48.044	0	68	68	2	1	-10921639	98.714	98	58	179	2073	30.233	2.000	0.095	0.564
ID679631	679631	23	43.124	11.994	50.473	0	68	68	2	1	-10921639	118.476	116	68	184	2488	28.891	4.800	0.176	1.227
ID679628	679628	62	40.260	44.859	47.041	0	68	68	2	1	-10921639	171.048	174	116	217	3592	28.771	2.000	0.080	0.884
ID679629	679629	31	52.111	26.630	47.950	0	68	68	2	1	-10921639	142.238	136	88	244	2987	40.444	2.000	0.097	0.623
ID679618	679618	None	40.697	24.901	26.601	0	68	68	2	1	-10921639	143.905	143	93	219	3022	32.953	2.000	0.094	0.748
ID679619	679619	32	42.107	24.627	30.111	0	68	68	2	1	-10921639	168.190	166	111	222	3532	31.524	2.000	0.105	1.016
ID679617	679617	None	43.491	12.669	19.033	0	68	68	2	1	-10921639	75.476	68	42	156	1585	30.651	2.000	0.204	0.834
ID679622	679622	19	55.054	32.202	35.990	0	68	68	2	1	-10921639	206.238	207	156	255	4331	31.394	4.800	0.131	1.526
ID679623	679623	36	50.610	39.986	36.270	0	68	68	2	1	-10921639	134.667	133	83	239	2828	38.423	2.000	0.131	0.814
ID679620	679620	63	40.969	27.590	32.447	0	68	68	2	1	-10921639	167.143	156	123	255	3510	37.029	7.600	0.081	0.680
ID679621	679621	26	51.073	61.202	34.271	0	68	68	2	1	-10921639	91.714	93	45	156	1926	32.845	2.000	0.261	1.156
ID679642	679642	25	66.840	63.095	72.132	0	68	68	2	1	-10921639	133.333	126	70	232	2800	44.711	2.000	0.190	0.952
ID679643	679643	52	77.035	63.920	75.660	0	68	68	2	1	-10921639	111.048	106	42	255	2332	59.518	2.000	0.238	0.718
ID679640	679640	54	48.790	40.785	67.764	0	68	68	2	1	-10921639	85.095	78	40	199	1787	36.558	2.000	0.177	0.700
ID679641	679641	None	43.775	57.952	69.389	0	68	68	2	1	-10921639	104.571	93	63	184	2196	37.086	2.000	0.102	0.522
ID679634	679634	34	54.019	62.976	52.681	0	68	68	2	1	-10921639	129.524	126	65	209	2720	36.195	2.000	0.162	0.997
ID679635	679635	None	37.222	51.772	53.762	0	68	68	2	1	-10921639	126.810	128	68	209	2663	32.657	2.000	0.085	0.608
ID679632	679632	55	49.040	31.654	50.596	0	68	68	2	1	-10921639	141.429	146	65	212	2970	41.992	2.000	0.143	0.843
ID679633	679633	None	38.067	38.417	51.516	0	68	68	2	1	-10921639	151.238	154	90	237	3176	32.210	3.200	0.105	0.889
ID679638	679638	49	67.016	57.610	64.999	0	68	68	2	1	-10921639	120.000	103	55	237	2520	48.182	2.000	0.184	0.774
ID679639	679639	57	43.114	63.145	65.867	0	68	68	2	1	-10921639	97.095	85	65	207	2039	33.415	2.000	0.134	0.688
ID679636	679636	21	56.959	37.788	59.295	0	68	68	2	1	-10921639	125.143	113	58	196	2628	44.298	2.000	0.218	1.013
ID679637	679637	64	38.998	61.789	58.588	0	68	68	2	1	-10921639	89.857	83	50	181	1887	33.826	2.000	0.159	0.731
ID679646	679646	None	44.554	31.405	29.751	0	69	69	2	1	-10921639	152.143	156	98	255	3195	35.952	2.000	0.075	0.590
ID679647	679647	63	46.605	28.286	33.535	0	69	69	2	1	-10921639	159.381	154	85	249	3347	49.550	7.600	0.089	0.524
ID679644	679644	68	45.523	19.999	26.485	0	69	69	2	1	-10921639	107.381	88	60	199	2255	38.318	2.000	0.152	0.739
ID679645	679645	32	68.471	24.760	29.919	0	69	69	2	1	-10921639	165.000	159	108	255	3465	46.341	2.000	0.162	0.994
ID679658	679658	23	53.584	11.808	50.173	0	69	69	2	1	-10921639	121.286	116	68	199	2547	34.602	2.000	0.187	1.106
ID679659	679659	46	45.424	41.976	53.137	0	69	69	2	1	-10921639	158.952	156	108	219	3338	26.485	4.800	0.138	1.451
ID679656	679656	62	36.105	45.819	46.975	0	69	69	2	1	-10921639	173.762	179	118	227	3649	27.590	4.800	0.074	0.870
ID679657	679657	31	65.947	26.752	47.885	0	69	69	2	1	-10921639	149.286	128	103	255	3135	46.694	2.000	0.135	0.760
ID679662	679662	21	58.066	37.843	58.401	0	69	69	2	1	-10921639	124.095	111	73	217	2606	43.382	2.000	0.185	0.895
ID679663	679663	64	37.862	61.759	58.852	0	69	69	2	1	-10921639	97.857	90	55	164	2055	27.958	2.000	0.148	0.903
ID679660	679660	34	47.753	62.848	52.669	0	69	69	2	1	-10921639	134.381	138	60	199	2822	39.706	2.000	0.137	0.817
ID679661	679661	65	35.068	53.603	56.221	0	69	69	2	1	-10921639	117.905	118	78	191	2476	30.098	7.600	0.075	0.545
ID679650	679650	66	37.929	36.230	36.016	0	69	69	2	1	-10921639	176.905	176	106	219	3715	29.528	2.000	0.096	1.052
ID679651	679651	36	37.148	38.004	35.913	0	69	69	2	1	-10921639	156.905	151	95	219	3295	38.925	4.800	0.100	0.732
ID679648	679648	26	45.387	61.059	34.178	0	69	69	2	1	-10921639	87.333	80	42	141	1834	27.715	2.000	0.228	1.169
ID679649	679649	19	50.722	32.022	36.394	0	69	69	2	1	-10921639	192.810	194	133	255	4049	39.053	2.000	0.104	0.927
ID679654	679654	61	36.567	30.374	41.515	0	69	69	2	1	-10921639	160.619	169	95	227	3373	36.848	2.000	0.062	0.513
ID679655	679655	59	37.653	60.261	44.175	0	69	69	2	1	-10921639	121.905	133	75	189	2560	31.540	2.000	0.103	0.724
ID679652	679652	67	36.988	56.075	37.936	0	69	69	2	1	-10921639	92.333	88	53	179	1939	30.709	2.000	0.091	0.503
ID679653	679653	60	52.670	22.918	41.058	0	69	69	2	1	-10921639	149.286	154	80	224	3135	36.460	2.000	0.137	0.986
ID679666	679666	54	45.905	41.514	67.211	0	69	69	2	1	-10921639	81.524	70	50	181	1712	36.581	2.000	0.179	0.678
ID679667	679667	25	67.287	63.020	71.513	0	69	69	2	1	-10921639	139.238	131	68	242	2924	49.942	2.000	0.182	0.858
ID679664	679664	69	39.007	50.768	63.618	0	69	69	2	1	-10921639	94.000	90	50	154	1974	31.397	2.000	0.133	0.705
ID679665	679665	49	72.123	57.222	64.941	0	69	69	2	1	-10921639	137.905	131	85	217	2896	41.467	2.000	0.238	1.277
ID679668	679668	52	52.962	64.097	75.381	0	69	69	2	1	-10921639	110.667	108	53	204	2324	42.870	2.000	0.168	0.742
ID679754	679754	70	36.135	38.107	51.077	0	70	70	2	1	-10921639	165.905	166	123	204	3484	21.931	3.200	0.097	1.338
ID679755	679755	46	36.441	41.444	53.193	0	70	70	2	1	-10921639	162.048	159	118	209	3403	23.672	2.000	0.095	1.182
ID679752	679752	31	55.578	27.152	47.806	0	70	70	2	1	-10921639	145.714	138	83	229	3060	40.629	2.000	0.136	0.856
ID679753	679753	23	45.706	12.068	50.628	0	70	70	2	1	-10921639	121.857	108	78	179	2559	32.000	2.000	0.171	1.114
ID679758	679758	21	56.185	38.371	58.048	0	70	70	2	1	-10921639	126.048	123	53	237	2647	46.586	2.000	0.179	0.820
ID679759	679759	None	37.483	43.784	59.320	0	70	70	2	1	-10921639	111.667	108	73	179	2345	27.257	2.000	0.129	0.938
ID679756	679756	34	58.891	62.347	52.762	0	70	70	2	1	-10921639	152.095	151	80	237	3194	39.290	4.800	0.183	1.198
ID679757	679757	65	40.416	53.852	56.325	0	70	70	2	1	-10921639	125.429	121	83	189	2634	30.662	7.600	0.096	0.718
ID679746	679746	36	42.875	38.674	36.186	0	70	70	2	1	-10921639	143.905	141	75	234	3022	40.764	2.000	0.099	0.633
ID679747	679747	67	47.073	55.824	38.142	0	70	70	2	1	-10921639	103.857	100	58	194	2181	34.975	2.000	0.147	0.763
ID679744	679744	26	50.404	60.726	33.908	0	70	70	2	1	-10921639	90.095	80	45	156	1892	31.705	2.000	0.263	1.182
ID679745	679745	66	39.272	36.479	35.711	0	70	70	2	1	-10921639	170.857	169	123	224	3588	29.444	2.000	0.085	0.914
ID679750	679750	59	43.580	60.093	44.675	0	70	70	2	1	-10921639	124.143	126	70	181	2607	30.758	2.000	0.137	0.972
ID679751	679751	62	38.858	44.655	46.673	0	70	70	2	1	-10921639	186.857	179	121	234	3924	29.396	7.600	0.085	0.992
ID679748	679748	60	36.430	23.804	41.803	0	70	70	2	1	-10921639	139.143	133	95	199	2922	26.274	4.800	0.118	1.119
ID679749	679749	58	46.349	43.368	44.176	0	70	70	2	1	-10921639	174.476	181	118	232	3664	35.178	2.000	0.113	1.006
ID679762	679762	49	57.026	57.130	64.857	0	70	70	2	1	-10921639	124.619	113	78	201	2617	37.261	2.000	0.176	1.000
ID679763	679763	57	43.410	62.980	65.467	0	70	70	2	1	-10921639	98.000	88	58	186	2058	35.430	2.000	0.156	0.745
ID679760	679760	64	46.032	61.729	58.899	0	70	70	2	1	-10921639	105.619	95	50	176	2218	35.649	2.000	0.169	0.857
ID679761	679761	69	40.122	50.372	63.471	0	70	70	2	1	-10921639	99.619	93	63	171	2092	31.846	2.000	0.136	0.751
ID679766	679766	25	53.013	63.270	71.306	0	70	70	2	1	-10921639	128.857	118	75	214	2706	39.286	2.000	0.150	0.854
ID679767	679767	52	60.825	64.452	75.222	0	70	70	2	1	-10921639	116.238	93	58	229	2441	51.867	2.000	0.197	0.737
ID679764	679764	54	45.031	42.250	65.709	0	70	70	2	1	-10921639	80.238	70	37	171	1685	34.600	2.000	0.177	0.698
ID679765	679765	73	48.469	58.144	69.078	0	70	70	2	1	-10921639	109.429	100	55	209	2298	40.037	2.000	0.107	0.528
ID679739	679739	71	37.984	15.820	21.130	0	70	70	2	1	-10921639	76.714	65	42	154	1611	27.200	2.000	0.157	0.767
ID679742	679742	32	61.607	24.620	29.892	0	70	70	2	1	-10921639	171.714	159	123	255	3606	36.646	2.000	0.157	1.270
ID679743	679743	63	58.452	28.591	33.668	0	70	70	2	1	-10921639	182.524	179	85	255	3833	49.077	2.000	0.122	0.808
ID679740	679740	68	58.568	19.738	26.085	0	70	70	2	1	-10921639	101.952	88	58	222	2141	42.475	2.000	0.161	0.666
ID679741	679741	72	51.333	25.055	27.261	0	70	70	2	1	-10921639	143.429	138	88	247	3012	41.610	2.000	0.110	0.684
ID679690	679690	32	69.083	24.782	30.073	0	71	71	2	1	-10921639	172.905	161	118	255	3631	41.523	2.000	0.166	1.186
ID679691	679691	None	35.441	32.504	30.646	0	71	71	2	1	-10921639	152.000	154	88	222	3192	36.644	3.200	0.090	0.687
ID679688	679688	68	43.327	20.348	26.351	0	71	71	2	1	-10921639	96.381	88	50	186	2024	42.963	2.000	0.108	0.437
ID679689	679689	72	37.992	25.157	26.384	0	71	71	2	1	-10921639	121.762	113	68	209	2557	39.248	2.000	0.055	0.322
ID679694	679694	66	51.821	33.616	36.242	0	71	71	2	1	-10921639	206.381	201	138	255	4334	42.172	4.800	0.117	1.028
ID679695	679695	None	41.220	51.923	38.937	0	71	71	2	1	-10921639	106.000	103	63	219	2226	35.714	2.000	0.071	0.391
ID679692	679692	63	55.826	28.948	33.856	0	71	71	2	1	-10921639	186.143	189	111	255	3909	42.910	2.000	0.105	0.827
ID679693	679693	26	54.764	60.005	33.835	0	71	71	2	1	-10921639	89.952	90	35	156	1889	35.824	2.000	0.264	1.050
ID679687	679687	71	42.803	17.743	21.514	0	71	71	2	1	-10921639	87.048	78	45	156	1828	30.703	2.000	0.178	0.857
ID679706	679706	65	37.575	53.579	56.108	0	71	71	2	1	-10921639	137.286	138	85	199	2883	32.368	2.000	0.074	0.586
ID679707	679707	64	35.891	61.648	59.035	0	71	71	2	1	-10921639	104.667	106	50	159	2198	30.163	3.200	0.162	0.969
ID679704	679704	46	45.244	41.803	52.884	0	71	71	2	1	-10921639	162.905	159	121	224	3421	28.062	2.000	0.114	1.191
ID679705	679705	34	63.134	61.588	53.264	0	71	71	2	1	-10921639	147.429	148	80	244	3096	42.701	2.000	0.181	1.056
ID679710	679710	49	36.597	57.580	65.026	0	71	71	2	1	-10921639	108.476	108	53	174	2278	31.786	2.000	0.073	0.463
ID679711	679711	57	38.368	63.249	66.029	0	71	71	2	1	-10921639	107.286	90	55	186	2253	35.783	2.000	0.115	0.618
ID679708	679708	None	38.047	2.084	60.274	0	71	71	2	1	-10921639	100.095	93	70	184	2102	28.571	2.000	0.109	0.688
ID679709	679709	69	39.084	50.186	63.287	0	71	71	2	1	-10921639	103.238	100	50	166	2168	30.425	2.000	0.107	0.658
ID679698	679698	58	51.946	43.762	44.219	0	71	71	2	1	-10921639	186.905	194	108	249	3925	34.167	4.800	0.131	1.269
ID679699	679699	59	35.355	59.959	44.986	0	71	71	2	1	-10921639	119.762	111	78	171	2515	29.199	2.000	0.109	0.808
ID679696	679696	67	49.715	56.072	38.956	0	71	71	2	1	-10921639	104.143	98	60	224	2187	38.735	2.000	0.108	0.524
ID679697	679697	60	52.383	23.750	43.043	0	71	71	2	1	-10921639	144.143	138	93	214	3027	32.501	2.000	0.158	1.209
ID679702	679702	None	45.145	32.018	50.197	0	71	71	2	1	-10921639	149.143	151	95	212	3132	31.012	3.200	0.114	0.986
ID679703	679703	70	37.622	38.528	51.606	0	71	71	2	1	-10921639	166.048	169	116	214	3487	25.914	4.800	0.128	1.451
ID679700	679700	31	58.106	27.342	48.158	0	71	71	2	1	-10921639	152.619	146	93	239	3205	43.316	2.000	0.150	0.921
ID679701	679701	23	35.006	11.736	50.204	0	71	71	2	1	-10921639	112.952	111	60	169	2372	27.290	4.800	0.143	1.036
ID679714	679714	None	35.640	68.634	80.832	0	71	71	2	1	-10921639	62.381	68	30	118	1310	25.321	2.000	0.240	0.953
ID679712	679712	73	49.056	58.082	68.862	0	71	71	2	1	-10921639	106.143	98	47	209	2229	40.653	2.000	0.118	0.552
ID679713	679713	25	74.815	63.988	72.187	0	71	71	2	1	-10921639	147.286	143	75	242	3093	54.031	2.000	0.242	1.063
ID679722	679722	36	49.275	38.399	36.129	0	72	72	2	1	-10921639	170.571	156	103	252	3582	43.948	2.000	0.121	0.836
ID679723	679723	67	42.254	56.015	39.051	0	72	72	2	1	-10921639	93.857	83	55	194	1971	33.922	2.000	0.103	0.516
ID679720	679720	74	37.324	21.589	35.534	0	72	72	2	1	-10921639	132.762	136	88	179	2788	26.885	2.000	0.135	1.176
ID679721	679721	66	56.842	31.993	36.121	0	72	72	2	1	-10921639	221.333	229	161	255	4648	30.733	4.800	0.127	1.621
ID679726	679726	59	42.826	58.864	45.732	0	72	72	2	1	-10921639	142.571	138	90	191	2994	30.004	4.800	0.140	1.167
ID679727	679727	31	44.308	27.364	47.657	0	72	72	2	1	-10921639	141.333	126	93	207	2968	37.046	2.000	0.108	0.747
ID679724	679724	60	46.030	23.481	42.164	0	72	72	2	1	-10921639	135.952	131	70	237	2855	39.181	6.375	0.119	0.736
ID679725	679725	58	70.610	43.936	43.835	0	72	72	2	1	-10921639	202.429	209	131	255	4251	36.382	4.800	0.173	1.638
ID679715	679715	71	41.171	19.741	22.900	0	72	72	2	1	-10921639	94.476	85	47	184	1984	34.606	2.000	0.129	0.625
ID679718	679718	63	51.388	29.459	34.130	0	72	72	2	1	-10921639	179.762	191	83	255	3775	53.092	2.000	0.078	0.488
ID679719	679719	26	62.711	60.870	34.289	0	72	72	2	1	-10921639	98.905	90	40	169	2077	35.951	2.000	0.320	1.334
ID679716	679716	68	44.490	20.139	25.878	0	72	72	2	1	-10921639	110.190	106	63	191	2314	34.152	2.000	0.137	0.778
ID679717	679717	32	70.000	24.734	30.523	0	72	72	2	1	-10921639	170.238	156	93	255	3575	49.011	2.000	0.170	1.011
ID679738	679738	25	88.308	63.983	72.386	0	72	72	2	1	-10921639	159.857	159	70	255	3357	55.226	2.000	0.295	1.318
ID679736	679736	57	45.677	62.688	66.208	0	72	72	2	1	-10921639	116.857	108	65	217	2454	37.810	2.000	0.148	0.795
ID679737	679737	73	52.661	58.129	68.908	0	72	72	2	1	-10921639	109.333	103	50	207	2296	45.143	2.000	0.114	0.496
ID679730	679730	70	44.209	38.327	51.159	0	72	72	2	1	-10921639	154.952	156	95	224	3254	32.223	2.000	0.111	0.962
ID679731	679731	46	50.351	41.685	52.939	0	72	72	2	1	-10921639	167.190	159	111	232	3511	30.698	2.000	0.133	1.277
ID679728	679728	None	36.181	70.382	49.069	0	72	72	2	1	-10921639	84.476	73	45	146	1774	27.546	2.000	0.108	0.597
ID679729	679729	23	47.894	11.736	50.114	0	72	72	2	1	-10921639	120.857	128	68	184	2538	31.010	4.800	0.211	1.360
ID679734	679734	69	44.498	50.774	63.933	0	72	72	2	1	-10921639	98.762	88	58	196	2074	32.622	2.000	0.141	0.749
ID679735	679735	49	40.093	57.463	65.213	0	72	72	2	1	-10921639	120.952	113	88	189	2540	30.218	2.000	0.134	0.946
ID679732	679732	34	58.533	61.464	52.726	0	72	72	2	1	-10921639	157.048	159	93	224	3298	38.255	2.000	0.174	1.215
ID679733	679733	None	39.006	45.030	58.909	0	72	72	2	1	-10921639	109.381	103	70	176	2297	30.251	2.000	0.092	0.608
ID679770	679770	32	66.133	24.539	30.221	0	73	73	2	1	-10921639	178.381	171	100	247	3746	49.405	2.000	0.178	1.091
ID679771	679771	63	57.162	30.129	35.237	0	73	73	2	1	-10921639	208.238	209	136	255	4373	41.927	2.000	0.115	1.026
ID679768	679768	68	53.726	19.954	25.638	0	73	73	2	1	-10921639	124.238	116	73	204	2609	39.651	2.000	0.166	0.892
ID679769	679769	None	43.738	25.049	26.981	0	73	73	2	1	-10921639	140.762	136	95	234	2956	36.630	2.000	0.070	0.504
ID679774	679774	36	54.700	38.868	36.388	0	73	73	2	1	-10921639	161.238	148	85	255	3386	50.140	2.000	0.118	0.680
ID679775	679775	67	36.847	55.700	38.928	0	73	73	2	1	-10921639	99.286	90	55	171	2085	29.795	2.000	0.088	0.542
ID679772	679772	26	62.348	60.679	34.622	0	73	73	2	1	-10921639	110.048	111	53	164	2311	32.353	2.000	0.308	1.603
ID679773	679773	74	36.664	21.347	35.504	0	73	73	2	1	-10921639	122.333	128	65	176	2569	33.263	2.000	0.133	0.861
ID679786	679786	64	44.728	61.316	58.583	0	73	73	2	1	-10921639	107.476	98	68	169	2257	34.833	2.000	0.170	0.895
ID679787	679787	75	35.539	1.818	60.189	0	73	73	2	1	-10921639	111.333	106	73	194	2338	29.967	2.000	0.091	0.622
ID679784	679784	46	44.843	42.160	53.665	0	73	73	2	1	-10921639	163.952	166	116	212	3443	31.554	2.000	0.113	1.059
ID679785	679785	65	36.907	53.705	56.024	0	73	73	2	1	-10921639	126.190	128	73	184	2650	33.396	7.600	0.082	0.572
ID679790	679790	57	43.882	61.951	65.751	0	73	73	2	1	-10921639	114.143	100	75	194	2397	31.900	2.000	0.100	0.651
ID679791	679791	73	44.419	58.216	68.949	0	73	73	2	1	-10921639	105.905	95	50	212	2224	42.017	2.000	0.079	0.370
ID679788	679788	69	55.406	50.333	63.864	0	73	73	2	1	-10921639	107.095	100	50	194	2249	40.761	2.000	0.210	0.913
ID679789	679789	49	50.770	57.220	65.098	0	73	73	2	1	-10921639	117.571	103	68	194	2469	39.520	2.000	0.132	0.693
ID679778	679778	58	58.356	43.459	44.124	0	73	73	2	1	-10921639	195.238	196	136	255	4100	36.199	7.600	0.144	1.360
ID679779	679779	None	41.771	53.723	45.613	0	73	73	2	1	-10921639	149.333	146	103	217	3136	34.356	2.000	0.072	0.588
ID679776	679776	60	65.318	24.602	42.365	0	73	73	2	1	-10921639	168.048	166	88	242	3529	40.624	2.000	0.193	1.338
ID679777	679777	None	35.408	36.999	42.179	0	73	73	2	1	-10921639	143.476	133	98	229	3013	31.413	2.000	0.050	0.432
ID679782	679782	76	38.053	65.142	48.451	0	73	73	2	1	-10921639	121.238	113	75	199	2546	30.597	2.000	0.111	0.791
ID679783	679783	34	66.643	61.308	52.544	0	73	73	2	1	-10921639	168.762	169	95	252	3544	44.120	2.000	0.196	1.254
ID679780	679780	59	46.285	58.917	45.978	0	73	73	2	1	-10921639	132.714	126	93	184	2787	32.696	2.000	0.131	0.941
ID679781	679781	31	56.412	27.400	47.944	0	73	73	2	1	-10921639	148.714	136	88	237	3123	41.025	2.000	0.139	0.887
ID679792	679792	25	100.430	63.799	72.063	0	73	73	2	1	-10921639	178.524	186	88	255	3749	57.551	2.000	0.306	1.452
ID679818	679818	49	59.833	56.928	65.260	0	74	74	2	1	-10921639	142.571	133	93	242	2994	43.058	2.000	0.134	0.781
ID679819	679819	57	42.649	60.943	65.061	0	74	74	2	1	-10921639	116.524	116	68	212	2447	37.509	2.000	0.097	0.547
ID679816	679816	None	36.936	45.720	60.878	0	74	74	2	1	-10921639	121.333	116	78	181	2548	34.234	7.600	0.154	0.948
ID679817	679817	69	63.007	50.730	63.912	0	74	74	2	1	-10921639	112.429	100	63	227	2361	44.345	2.000	0.170	0.738
ID679820	679820	73	43.003	58.102	68.773	0	74	74	2	1	-10921639	112.952	103	53	217	2372	42.909	2.000	0.057	0.285
ID679821	679821	25	104.423	63.172	71.976	0	74	74	2	1	-10921639	169.857	154	65	255	3567	62.287	2.000	0.305	1.274
ID679810	679810	34	48.165	61.066	52.798	0	74	74	2	1	-10921639	154.286	154	106	209	3240	36.394	2.000	0.145	1.077
ID679811	679811	65	44.573	52.180	54.250	0	74	74	2	1	-10921639	141.619	128	106	214	2974	32.730	2.000	0.100	0.787
ID679808	679808	None	46.067	62.586	52.317	0	74	74	2	1	-10921639	140.190	128	80	209	2944	40.124	2.000	0.113	0.709
ID679809	679809	46	44.714	41.528	53.160	0	74	74	2	1	-10921639	166.095	161	123	234	3488	32.207	2.000	0.123	1.133
ID679814	679814	None	37.431	45.647	59.348	0	74	74	2	1	-10921639	129.048	123	80	181	2710	27.297	6.291	0.127	1.066
ID679815	679815	75	49.822	1.950	60.187	0	74	74	2	1	-10921639	123.048	116	80	222	2584	36.063	2.000	0.123	0.749
ID679812	679812	77	36.755	40.168	58.312	0	74	74	2	1	-10921639	131.762	126	68	189	2767	32.148	4.800	0.128	0.928
ID679813	679813	64	50.576	61.478	58.156	0	74	74	2	1	-10921639	122.286	126	75	184	2568	35.821	2.000	0.165	0.965
ID679802	679802	59	36.668	58.504	46.262	0	74	74	2	1	-10921639	124.571	118	73	179	2616	31.896	2.000	0.103	0.730
ID679803	679803	31	45.732	27.825	47.310	0	74	74	2	1	-10921639	153.000	151	108	207	3213	35.182	2.000	0.111	0.867
ID679800	679800	58	50.190	43.380	44.254	0	74	74	2	1	-10921639	208.190	219	131	255	4372	35.697	4.800	0.143	1.462
ID679801	679801	78	35.178	18.195	45.927	0	74	74	2	1	-10921639	100.714	93	73	161	2115	23.979	2.000	0.128	0.952
ID679806	679806	None	39.336	11.610	50.297	0	74	74	2	1	-10921639	106.714	106	55	169	2241	30.152	2.000	0.151	0.928
ID679807	679807	None	41.361	23.774	49.772	0	74	74	2	1	-10921639	111.619	113	63	191	2344	31.311	2.000	0.122	0.776
ID679804	679804	None	47.093	44.608	46.216	0	74	74	2	1	-10921639	204.238	209	154	255	4289	35.496	6.338	0.106	1.103
ID679805	679805	76	42.258	65.047	48.451	0	74	74	2	1	-10921639	127.143	128	88	181	2670	28.673	2.000	0.146	1.128
ID679794	679794	32	67.944	24.797	30.223	0	74	74	2	1	-10921639	169.333	174	93	244	3556	43.159	2.000	0.193	1.269
ID679795	679795	26	61.774	60.690	34.728	0	74	74	2	1	-10921639	107.667	111	58	169	2261	34.235	2.000	0.297	1.440
ID679793	679793	68	83.370	20.263	25.957	0	74	74	2	1	-10921639	134.714	126	68	247	2829	58.274	2.000	0.270	0.983
ID679798	679798	67	46.535	55.725	39.353	0	74	74	2	1	-10921639	106.667	106	53	191	2240	41.550	2.000	0.108	0.499
ID679799	679799	60	59.224	23.947	41.726	0	74	74	2	1	-10921639	155.000	151	68	255	3255	43.412	2.000	0.165	1.010
ID679796	679796	63	61.108	31.026	35.933	0	74	74	2	1	-10921639	224.048	239	156	255	4705	35.927	4.800	0.147	1.601
ID679797	679797	36	56.715	39.911	36.521	0	74	74	2	1	-10921639	152.714	156	98	247	3207	42.346	2.000	0.121	0.776
ID679822	679822	68	69.209	21.148	26.435	0	75	75	2	1	-10921639	146.905	118	68	242	3085	59.733	2.000	0.211	0.856
ID679823	679823	79	35.678	31.064	25.761	0	75	75	2	1	-10921639	117.238	113	80	176	2462	27.124	2.000	0.121	0.931
ID679834	679834	78	40.171	18.107	45.829	0	75	75	2	1	-10921639	103.667	100	58	164	2177	26.951	2.000	0.147	0.988
ID679835	679835	59	43.865	58.502	46.385	0	75	75	2	1	-10921639	137.476	136	85	196	2887	35.761	2.000	0.126	0.863
ID679832	679832	60	55.432	24.677	41.884	0	75	75	2	1	-10921639	156.000	164	95	234	3276	35.679	2.000	0.158	1.194
ID679833	679833	58	57.690	42.784	44.151	0	75	75	2	1	-10921639	209.429	219	133	255	4398	37.102	4.800	0.145	1.432
ID679838	679838	80	47.501	37.967	51.060	0	75	75	2	1	-10921639	159.381	156	118	209	3347	29.075	2.000	0.110	1.085
ID679839	679839	46	50.518	41.952	52.995	0	75	75	2	1	-10921639	159.952	159	106	214	3359	32.948	2.000	0.128	1.101
ID679836	679836	31	54.567	28.348	47.402	0	75	75	2	1	-10921639	157.952	151	98	247	3317	42.056	2.000	0.121	0.809
ID679837	679837	76	46.638	65.883	48.368	0	75	75	2	1	-10921639	131.381	123	83	176	2759	30.676	2.000	0.180	1.305
ID679826	679826	None	43.033	35.648	32.368	0	75	75	2	1	-10921639	136.667	126	85	249	2870	47.982	2.000	0.087	0.457
ID679827	679827	26	51.200	60.354	34.648	0	75	75	2	1	-10921639	104.667	93	70	156	2198	25.492	4.800	0.260	1.697
ID679824	679824	32	66.029	24.970	30.346	0	75	75	2	1	-10921639	181.952	171	113	255	3821	42.309	2.000	0.170	1.248
ID679825	679825	None	39.257	31.796	31.172	0	75	75	2	1	-10921639	145.810	141	93	242	3062	42.663	2.000	0.041	0.268
ID679830	679830	36	55.799	40.864	36.935	0	75	75	2	1	-10921639	145.476	138	95	234	3055	39.840	2.000	0.114	0.748
ID679831	679831	67	47.460	55.904	39.313	0	75	75	2	1	-10921639	110.714	93	60	212	2325	39.930	2.000	0.099	0.500
ID679828	679828	None	35.132	21.082	35.807	0	75	75	2	1	-10921639	136.190	146	85	179	2860	27.743	3.200	0.123	1.073
ID679829	679829	63	62.029	31.324	36.121	0	75	75	2	1	-10921639	224.333	229	161	255	4711	33.516	4.800	0.153	1.773
ID679842	679842	77	78.740	40.632	58.780	0	75	75	2	1	-10921639	145.476	133	73	255	3055	54.818	2.000	0.206	0.908
ID679843	679843	75	45.388	2.354	60.323	0	75	75	2	1	-10921639	109.143	100	63	209	2292	38.263	2.000	0.100	0.519
ID679840	679840	34	60.207	61.019	52.928	0	75	75	2	1	-10921639	158.429	159	90	234	3327	37.002	4.800	0.175	1.276
ID679841	679841	64	47.851	61.206	57.786	0	75	75	2	1	-10921639	120.143	108	73	219	2523	38.610	2.000	0.125	0.692
ID679846	679846	25	96.144	62.687	71.845	0	75	75	2	1	-10921639	175.048	171	93	255	3676	55.625	2.000	0.282	1.385
ID679844	679844	69	59.783	50.614	63.885	0	75	75	2	1	-10921639	112.524	95	63	217	2363	41.959	2.000	0.177	0.806
ID679845	679845	49	51.512	57.481	65.006	0	75	75	2	1	-10921639	148.952	146	90	199	3128	32.917	6.359	0.151	1.190
ID679902	679902	79	38.589	30.858	26.476	0	76	76	2	1	-10921639	114.048	106	75	212	2395	34.959	2.000	0.116	0.681
ID679903	679903	68	50.338	20.934	26.860	0	76	76	2	1	-10921639	142.524	126	73	219	2993	46.548	2.000	0.141	0.758
ID679901	679901	None	37.887	39.906	24.171	0	76	76	2	1	-10921639	73.381	70	35	166	1541	30.893	2.000	0.137	0.572
ID679914	679914	76	65.545	66.198	48.290	0	76	76	2	1	-10921639	136.190	126	80	217	2860	40.857	2.000	0.211	1.161
ID679915	679915	81	44.371	10.930	50.677	0	76	76	2	1	-10921639	115.476	106	55	186	2425	35.658	2.000	0.199	1.073
ID679912	679912	59	53.123	57.979	46.213	0	76	76	2	1	-10921639	153.524	146	108	219	3224	34.154	2.000	0.126	1.008
ID679913	679913	31	68.390	28.907	47.318	0	76	76	2	1	-10921639	179.143	181	121	249	3762	43.302	2.000	0.172	1.216
ID679918	679918	34	74.221	61.613	52.907	0	76	76	2	1	-10921639	177.857	176	78	255	3735	52.005	4.800	0.217	1.221
ID679919	679919	None	36.903	52.003	54.019	0	76	76	2	1	-10921639	146.095	138	106	207	3068	26.467	2.000	0.087	0.884
ID679916	679916	80	43.948	38.198	51.582	0	76	76	2	1	-10921639	163.429	174	100	239	3432	36.470	3.200	0.131	1.038
ID679917	679917	46	47.702	41.795	52.854	0	76	76	2	1	-10921639	167.048	161	118	242	3508	34.497	2.000	0.110	0.962
ID679906	679906	26	62.784	60.675	34.867	0	76	76	2	1	-10921639	108.286	113	37	181	2274	35.920	2.000	0.296	1.378
ID679907	679907	63	63.866	30.456	35.794	0	76	76	2	1	-10921639	209.952	239	116	255	4409	50.599	3.200	0.121	0.894
ID679904	679904	None	47.366	23.955	27.335	0	76	76	2	1	-10921639	165.190	176	90	229	3469	41.436	2.000	0.120	0.857
ID679905	679905	32	63.887	24.987	30.233	0	76	76	2	1	-10921639	187.286	176	118	255	3933	40.855	2.000	0.157	1.244
ID679910	679910	60	63.073	25.711	41.592	0	76	76	2	1	-10921639	173.286	161	108	255	3639	42.692	2.000	0.161	1.125
ID679911	679911	58	63.183	43.055	43.978	0	76	76	2	1	-10921639	211.286	217	138	255	4437	31.645	4.800	0.165	1.887
ID679908	679908	36	60.001	40.725	37.506	0	76	76	2	1	-10921639	149.143	126	90	255	3132	53.046	2.000	0.110	0.556
ID679909	679909	67	40.755	56.010	39.165	0	76	76	2	1	-10921639	101.905	88	60	199	2140	33.171	2.000	0.096	0.538
ID679922	679922	69	56.511	50.566	63.945	0	76	76	2	1	-10921639	116.476	100	70	214	2446	44.020	2.000	0.140	0.650
ID679923	679923	49	68.153	58.579	64.250	0	76	76	2	1	-10921639	155.095	148	73	255	3257	54.128	2.000	0.182	0.880
ID679920	679920	64	41.408	61.354	57.142	0	76	76	2	1	-10921639	135.857	133	70	217	2853	38.183	2.000	0.136	0.855
ID679921	679921	77	65.774	40.665	58.266	0	76	76	2	1	-10921639	139.667	123	95	255	2933	45.997	2.000	0.145	0.770
ID679926	679926	82	53.004	64.736	75.771	0	76	76	2	1	-10921639	91.524	88	30	199	1922	46.038	2.000	0.189	0.631
ID679927	679927	None	35.725	68.064	80.909	0	76	76	2	1	-10921639	50.381	45	20	113	1058	23.254	2.000	0.270	0.920
ID679924	679924	73	55.838	57.914	67.549	0	76	76	2	1	-10921639	147.190	141	75	255	3091	51.058	7.600	0.108	0.563
ID679925	679925	25	88.764	61.775	71.176	0	76	76	2	1	-10921639	167.619	176	75	255	3520	60.664	2.000	0.242	1.077
ID679882	679882	67	45.245	55.900	39.495	0	77	77	2	1	-10921639	107.095	95	65	209	2249	39.684	2.000	0.108	0.527
ID679880	679880	36	65.153	40.829	37.615	0	77	77	2	1	-10921639	163.810	151	116	255	3440	48.263	2.000	0.123	0.746
ID679886	679886	59	56.944	57.913	46.126	0	77	77	2	1	-10921639	147.762	141	90	219	3103	37.106	2.000	0.138	0.963
ID679887	679887	31	69.982	28.989	47.278	0	77	77	2	1	-10921639	175.857	176	121	255	3693	43.382	7.600	0.175	1.206
ID679884	679884	60	51.002	25.640	42.012	0	77	77	2	1	-10921639	158.571	154	95	237	3330	40.767	2.000	0.134	0.919
ID679885	679885	58	66.990	42.639	44.082	0	77	77	2	1	-10921639	213.429	232	143	255	4482	42.887	4.800	0.150	1.297
ID679874	679874	32	67.015	24.711	30.660	0	77	77	2	1	-10921639	187.524	174	121	255	3938	48.047	2.000	0.136	0.935
ID679872	679872	79	44.749	30.748	26.844	0	77	77	2	1	-10921639	117.381	106	83	224	2465	34.806	2.000	0.110	0.670
ID679878	679878	63	58.834	30.842	36.003	0	77	77	2	1	-10921639	227.619	234	161	255	4780	30.398	4.800	0.142	1.856
ID679876	679876	26	45.919	60.294	34.878	0	77	77	2	1	-10921639	102.952	103	65	146	2162	22.344	4.800	0.231	1.727
ID679898	679898	73	42.720	58.187	68.496	0	77	77	2	1	-10921639	143.762	136	70	234	3019	45.165	7.600	0.093	0.539
ID679899	679899	25	81.843	61.305	71.500	0	77	77	2	1	-10921639	174.238	169	103	255	3659	46.756	4.800	0.259	1.533
ID679896	679896	69	53.469	50.460	64.005	0	77	77	2	1	-10921639	106.143	93	53	196	2229	41.518	2.000	0.161	0.709
ID679897	679897	49	55.824	58.435	64.921	0	77	77	2	1	-10921639	160.048	159	111	217	3361	37.208	2.000	0.164	1.213
ID679900	679900	82	54.309	64.013	75.391	0	77	77	2	1	-10921639	109.619	111	45	209	2302	49.871	7.600	0.154	0.586
ID679890	679890	80	44.437	37.877	51.857	0	77	77	2	1	-10921639	170.095	171	106	234	3572	37.495	3.200	0.112	0.912
ID679891	679891	46	51.315	41.776	52.992	0	77	77	2	1	-10921639	168.762	159	103	252	3544	38.376	2.000	0.095	0.760
ID679888	679888	76	69.904	65.736	48.288	0	77	77	2	1	-10921639	147.714	136	93	224	3102	42.935	2.000	0.209	1.189
ID679889	679889	81	52.582	10.118	50.794	0	77	77	2	1	-10921639	109.857	98	55	209	2307	39.257	2.000	0.197	0.920
ID679894	679894	77	64.699	41.148	58.184	0	77	77	2	1	-10921639	143.667	128	93	255	3017	44.449	2.000	0.150	0.845
ID679895	679895	83	37.596	38.686	60.668	0	77	77	2	1	-10921639	106.333	113	53	171	2233	33.757	7.600	0.105	0.596
ID679892	679892	34	63.799	60.822	53.479	0	77	77	2	1	-10921639	167.857	166	103	255	3525	41.523	2.000	0.159	1.108
ID679893	679893	64	53.075	62.124	56.925	0	77	77	2	1	-10921639	130.143	131	68	219	2733	41.657	2.000	0.134	0.737
ID679870	679870	68	56.510	21.932	27.007	0	77	77	2	1	-10921639	171.810	181	85	255	3608	50.133	2.000	0.150	0.896
ID679856	679856	None	37.592	36.789	24.858	0	77	77	2	1	-10921639	85.286	75	53	156	1791	27.267	2.000	0.133	0.732
ID680015	680015	68	45.736	20.277	26.350	0	78	78	2	1	-10921639	123.952	111	63	222	2603	41.530	2.000	0.151	0.785
ID680026	680026	58	70.800	42.920	43.962	0	78	78	2	1	-10921639	214.095	207	121	255	4496	37.514	4.800	0.162	1.595
ID680027	680027	59	66.262	57.995	46.088	0	78	78	2	1	-10921639	156.857	154	95	249	3294	39.058	2.000	0.169	1.162
ID680024	680024	60	56.753	25.886	40.861	0	78	78	2	1	-10921639	172.143	164	116	255	3615	42.065	2.000	0.134	0.969
ID680025	680025	120	41.489	35.642	41.065	0	78	78	2	1	-10921639	178.857	169	131	247	3756	36.950	2.000	0.058	0.532
ID680030	680030	81	42.257	10.390	50.759	0	78	78	2	1	-10921639	102.667	93	58	169	2156	33.446	2.000	0.184	0.955
ID680031	680031	80	56.998	37.692	51.589	0	78	78	2	1	-10921639	160.905	156	83	249	3379	45.351	2.000	0.114	0.725
ID680028	680028	31	79.926	28.901	47.064	0	78	78	2	1	-10921639	181.286	184	121	255	3807	43.166	2.000	0.203	1.419
ID680029	680029	76	79.504	65.836	48.360	0	78	78	2	1	-10921639	144.571	126	70	255	3036	50.262	2.000	0.226	1.059
ID680018	680018	26	51.922	60.571	34.984	0	78	78	2	1	-10921639	115.381	118	75	156	2423	25.069	4.800	0.272	1.969
ID680019	680019	None	55.712	21.060	36.160	0	78	78	2	1	-10921639	137.667	136	73	204	2891	41.959	2.000	0.156	0.885
ID680016	680016	79	38.115	30.610	26.938	0	78	78	2	1	-10921639	112.524	103	68	184	2363	32.010	2.000	0.101	0.646
ID680017	680017	32	66.830	24.661	30.145	0	78	78	2	1	-10921639	195.952	201	116	255	4115	42.379	4.800	0.184	1.434
ID680022	680022	86	35.470	51.975	39.246	0	78	78	2	1	-10921639	116.190	121	73	194	2440	33.242	2.000	0.080	0.518
ID680023	680023	67	35.199	55.903	39.799	0	78	78	2	1	-10921639	110.524	100	63	181	2321	32.463	2.000	0.097	0.601
ID680020	680020	63	50.935	32.837	35.612	0	78	78	2	1	-10921639	229.476	255	161	255	4819	33.591	4.800	0.113	1.389
ID680021	680021	36	71.981	41.196	38.326	0	78	78	2	1	-10921639	169.571	159	88	255	3561	53.760	2.000	0.154	0.842
ID680040	680040	82	45.935	63.708	75.468	0	78	78	2	1	-10921639	105.429	88	55	196	2214	46.521	7.600	0.129	0.519
ID680034	680034	77	60.335	42.085	56.365	0	78	78	2	1	-10921639	167.333	164	88	255	3514	47.372	2.000	0.156	0.955
ID680035	680035	64	44.888	62.564	57.531	0	78	78	2	1	-10921639	108.524	106	47	196	2279	47.438	2.000	0.126	0.512
ID680032	680032	46	54.220	41.788	53.495	0	78	78	2	1	-10921639	173.857	169	108	255	3651	42.362	2.000	0.096	0.719
ID680033	680033	34	80.718	61.044	53.441	0	78	78	2	1	-10921639	174.667	181	98	255	3668	48.712	2.000	0.215	1.270
ID680038	680038	49	56.410	58.182	64.834	0	78	78	2	1	-10921639	143.190	151	88	217	3007	38.935	6.335	0.149	0.951
ID680039	680039	25	79.630	60.816	71.602	0	78	78	2	1	-10921639	175.714	171	103	255	3690	49.053	7.600	0.235	1.362
ID680036	680036	83	36.991	38.901	60.354	0	78	78	2	1	-10921639	99.857	93	55	156	2097	27.214	7.600	0.106	0.701
ID680037	680037	69	59.736	50.301	64.058	0	78	78	2	1	-10921639	98.571	88	50	196	2070	43.420	2.000	0.198	0.750
ID679883	679883	None	38.091	55.926	75.693	0	79	79	2	1	-10921639	67.571	63	30	143	1419	29.742	2.000	0.191	0.730
ID679881	679881	25	69.787	61.507	71.925	0	79	79	2	1	-10921639	173.619	166	106	255	3646	47.033	7.600	0.181	1.129
ID679875	679875	69	54.093	50.472	63.781	0	79	79	2	1	-10921639	100.000	93	35	194	2100	43.525	2.000	0.196	0.752
ID679873	679873	83	49.031	38.555	60.389	0	79	79	2	1	-10921639	102.095	90	55	199	2144	35.388	7.600	0.146	0.736
ID679879	679879	84	71.300	59.577	69.764	0	79	79	2	1	-10921639	177.095	196	85	255	3719	56.722	7.600	0.196	1.025
ID679877	679877	49	67.437	57.416	64.864	0	79	79	2	1	-10921639	157.095	146	88	232	3299	42.680	2.000	0.198	1.215
ID679850	679850	63	46.037	33.570	35.237	0	79	79	2	1	-10921639	211.095	224	136	255	4433	44.143	7.600	0.086	0.755
ID679851	679851	85	45.353	31.132	35.872	0	79	79	2	1	-10921639	240.857	255	186	255	5058	23.277	4.800	0.106	1.990
ID679848	679848	79	37.699	30.488	27.422	0	79	79	2	1	-10921639	132.381	126	85	201	2780	31.012	2.000	0.117	0.893
ID679849	679849	32	84.265	24.131	30.039	0	79	79	2	1	-10921639	205.524	207	113	255	4316	47.759	4.800	0.220	1.549
ID679854	679854	86	37.229	51.956	39.385	0	79	79	2	1	-10921639	112.333	108	68	212	2359	38.321	2.000	0.080	0.435
ID679855	679855	60	46.687	26.558	40.382	0	79	79	2	1	-10921639	184.762	169	128	255	3880	42.787	2.000	0.079	0.635
ID679852	679852	26	63.302	60.102	35.958	0	79	79	2	1	-10921639	122.238	123	68	189	2567	36.394	2.000	0.259	1.380
ID679853	679853	36	59.893	40.676	38.527	0	79	79	2	1	-10921639	178.333	174	111	255	3745	47.620	2.000	0.122	0.813
ID679847	679847	68	37.149	20.039	26.430	0	79	79	2	1	-10921639	117.524	113	63	196	2468	40.401	7.600	0.116	0.606
ID679866	679866	87	37.040	51.470	53.551	0	79	79	2	1	-10921639	155.095	151	106	234	3257	33.651	7.600	0.073	0.628
ID679867	679867	34	71.552	60.963	53.113	0	79	79	2	1	-10921639	173.286	174	95	247	3639	42.427	2.000	0.186	1.282
ID679864	679864	80	50.072	37.099	51.619	0	79	79	2	1	-10921639	157.381	166	78	229	3305	43.794	2.000	0.123	0.785
ID679865	679865	46	46.499	42.192	52.098	0	79	79	2	1	-10921639	178.810	174	136	229	3755	27.097	3.200	0.121	1.421
ID679871	679871	88	42.648	46.210	59.059	0	79	79	2	1	-10921639	115.476	103	50	199	2425	40.018	2.000	0.101	0.529
ID679868	679868	77	68.471	41.908	56.673	0	79	79	2	1	-10921639	146.571	138	75	255	3078	54.341	2.000	0.140	0.663
ID679869	679869	64	56.794	62.199	57.580	0	79	79	2	1	-10921639	123.190	118	68	222	2587	48.187	2.000	0.148	0.660
ID679858	679858	58	70.391	42.920	44.033	0	79	79	2	1	-10921639	211.619	214	154	255	4444	36.994	3.200	0.155	1.536
ID679859	679859	59	61.923	57.945	46.125	0	79	79	2	1	-10921639	151.524	146	95	239	3182	42.555	2.000	0.144	0.896
ID679857	679857	120	35.004	35.587	41.358	0	79	79	2	1	-10921639	177.714	179	126	249	3732	33.452	7.600	0.046	0.470
ID679862	679862	89	39.434	23.740	49.989	0	79	79	2	1	-10921639	97.381	93	63	179	2045	30.510	2.000	0.106	0.613
ID679863	679863	81	45.271	10.187	50.725	0	79	79	2	1	-10921639	120.667	113	73	194	2534	34.972	2.000	0.159	0.947
ID679860	679860	31	85.679	28.993	46.981	0	79	79	2	1	-10921639	184.381	174	95	255	3872	53.467	2.000	0.195	1.127
ID679861	679861	76	66.961	65.744	48.577	0	79	79	2	1	-10921639	129.048	121	63	242	2710	50.787	2.000	0.191	0.814
ID679946	679946	112	41.593	53.285	55.922	0	80	80	2	1	-10921639	136.714	126	83	204	2871	35.543	2.000	0.083	0.587
ID679947	679947	77	70.779	42.010	56.616	0	80	80	2	1	-10921639	148.524	136	75	255	3119	56.689	2.000	0.137	0.633
ID679944	679944	87	43.726	51.127	52.952	0	80	80	2	1	-10921639	150.762	143	106	242	3166	34.652	7.600	0.075	0.605
ID679945	679945	34	50.591	61.022	52.938	0	80	80	2	1	-10921639	159.857	156	80	242	3357	35.009	2.000	0.141	1.130
ID679950	679950	88	65.414	47.005	59.636	0	80	80	2	1	-10921639	121.762	111	63	255	2557	52.923	2.000	0.155	0.616
ID679951	679951	92	42.982	60.510	63.468	0	80	80	2	1	-10921639	119.714	116	60	217	2514	46.097	2.000	0.103	0.483
ID679948	679948	64	82.765	62.252	57.538	0	80	80	2	1	-10921639	140.762	123	68	255	2956	59.957	2.000	0.234	0.889
ID679949	679949	83	45.159	38.727	60.387	0	80	80	2	1	-10921639	103.714	95	60	176	2178	32.564	7.600	0.131	0.737
ID679938	679938	31	81.621	29.323	46.864	0	80	80	2	1	-10921639	182.095	171	108	255	3824	56.444	2.000	0.191	1.034
ID679939	679939	76	61.288	65.541	48.534	0	80	80	2	1	-10921639	128.524	123	53	229	2699	49.549	2.000	0.186	0.814
ID679936	679936	58	70.890	42.764	43.864	0	80	80	2	1	-10921639	207.048	214	131	255	4348	38.421	4.800	0.169	1.562
ID679937	679937	59	57.086	58.096	46.113	0	80	80	2	1	-10921639	151.381	141	100	237	3179	34.285	2.000	0.143	1.108
ID679942	679942	80	51.300	37.491	51.238	0	80	80	2	1	-10921639	175.190	174	121	229	3679	32.683	4.800	0.144	1.351
ID679943	679943	46	46.335	41.860	52.753	0	80	80	2	1	-10921639	166.810	154	108	255	3503	38.800	2.000	0.082	0.648
ID679940	679940	81	59.479	11.149	50.334	0	80	80	2	1	-10921639	128.476	113	78	207	2698	38.061	4.800	0.244	1.325
ID679941	679941	89	36.159	23.567	49.906	0	80	80	2	1	-10921639	94.857	88	47	161	1992	29.818	2.000	0.108	0.618
ID679954	679954	84	70.623	59.220	69.102	0	80	80	2	1	-10921639	160.048	151	73	255	3361	55.674	7.600	0.169	0.832
ID679955	679955	25	82.830	61.544	71.819	0	80	80	2	1	-10921639	179.810	174	93	255	3776	51.711	7.600	0.224	1.271
ID679952	679952	69	55.630	50.340	63.708	0	80	80	2	1	-10921639	102.333	90	40	212	2149	47.755	2.000	0.168	0.616
ID679953	679953	49	45.254	57.274	64.289	0	80	80	2	1	-10921639	138.143	138	85	201	2901	35.022	2.000	0.114	0.810
ID679930	679930	85	54.463	31.175	34.992	0	80	80	2	1	-10921639	236.762	255	151	255	4972	29.179	4.800	0.146	2.067
ID679931	679931	None	51.594	21.077	35.965	0	80	80	2	1	-10921639	135.952	138	78	207	2855	40.992	2.000	0.140	0.814
ID679928	679928	68	43.824	20.550	26.135	0	80	80	2	1	-10921639	124.667	116	70	179	2618	33.915	2.000	0.122	0.797
ID679929	679929	32	81.246	24.273	30.062	0	80	80	2	1	-10921639	197.667	217	111	255	4151	50.329	2.000	0.204	1.331
ID679934	679934	86	39.366	51.855	38.774	0	80	80	2	1	-10921639	115.619	103	73	214	2428	33.295	2.000	0.075	0.482
ID679935	679935	60	51.994	26.758	40.309	0	80	80	2	1	-10921639	188.238	184	108	255	3953	42.346	2.000	0.078	0.645
ID679932	679932	26	57.077	59.653	36.725	0	80	80	2	1	-10921639	116.857	108	60	209	2454	38.471	2.000	0.204	1.028
ID679933	679933	36	58.678	39.153	38.045	0	80	80	2	1	-10921639	175.619	184	95	255	3688	45.612	2.000	0.137	0.929
ID679962	679962	26	65.909	59.290	37.022	0	81	81	2	1	-10921639	127.333	126	65	249	2674	45.295	2.000	0.182	0.864
ID679963	679963	95	39.842	23.599	38.292	0	81	81	2	1	-10921639	174.381	171	118	217	3662	29.222	7.600	0.096	1.047
ID679960	679960	85	52.193	30.496	34.482	0	81	81	2	1	-10921639	213.238	244	136	255	4478	48.374	3.200	0.100	0.803
ID679961	679961	63	47.333	33.883	35.415	0	81	81	2	1	-10921639	216.143	234	133	255	4539	42.380	7.600	0.101	0.938
ID679966	679966	60	48.145	26.464	41.168	0	81	81	2	1	-10921639	198.286	194	113	255	4164	41.513	4.800	0.116	0.994
ID679967	679967	58	74.053	43.003	43.917	0	81	81	2	1	-10921639	212.333	222	136	255	4459	40.005	3.200	0.169	1.534
ID679964	679964	36	54.021	39.382	38.157	0	81	81	2	1	-10921639	179.286	174	113	255	3765	41.651	2.000	0.126	0.962
ID679965	679965	86	35.174	52.147	39.201	0	81	81	2	1	-10921639	112.381	113	73	176	2360	29.934	2.000	0.091	0.627
ID679958	679958	32	85.873	24.345	30.069	0	81	81	2	1	-10921639	208.000	214	128	255	4368	49.113	4.800	0.221	1.533
ID679959	679959	None	42.776	61.763	34.205	0	81	81	2	1	-10921639	102.333	100	42	159	2149	33.311	7.600	0.162	0.858
ID679956	679956	None	37.832	33.927	24.955	0	81	81	2	1	-10921639	99.381	98	58	191	2087	29.914	2.000	0.112	0.668
ID679957	679957	68	44.567	19.962	26.526	0	81	81	2	1	-10921639	113.000	106	53	201	2373	39.974	2.000	0.100	0.516
ID679978	679978	64	71.469	62.143	57.392	0	81	81	2	1	-10921639	145.619	118	85	227	3058	45.416	2.000	0.193	1.038
ID679979	679979	88	63.400	46.571	59.758	0	81	81	2	1	-10921639	119.143	106	58	239	2502	52.310	2.000	0.156	0.615
ID679976	679976	77	66.531	41.962	56.303	0	81	81	2	1	-10921639	161.571	156	88	247	3393	45.842	2.000	0.162	0.982
ID679977	679977	112	48.645	53.012	55.903	0	81	81	2	1	-10921639	138.524	136	70	204	2909	36.534	2.000	0.121	0.816
ID679982	679982	49	53.778	57.127	64.705	0	81	81	2	1	-10921639	147.095	136	95	227	3089	37.230	2.000	0.122	0.857
ID679983	679983	84	67.407	59.242	69.186	0	81	81	2	1	-10921639	158.667	143	70	255	3332	55.220	2.000	0.145	0.728
ID679980	679980	69	56.612	50.349	64.235	0	81	81	2	1	-10921639	109.714	100	63	204	2304	42.985	2.000	0.159	0.700
ID679981	679981	92	40.327	60.553	63.517	0	81	81	2	1	-10921639	116.524	103	75	219	2447	41.157	2.000	0.081	0.422
ID679970	679970	76	75.688	65.304	48.328	0	81	81	2	1	-10921639	163.048	148	111	255	3424	44.762	2.000	0.217	1.299
ID679971	679971	81	46.141	11.764	50.148	0	81	81	2	1	-10921639	109.190	108	63	184	2293	31.575	2.000	0.156	0.936
ID679968	679968	31	76.793	29.134	46.889	0	81	81	2	1	-10921639	196.000	201	126	255	4116	47.908	2.000	0.176	1.226
ID679969	679969	59	63.648	57.927	46.565	0	81	81	2	1	-10921639	164.333	159	95	255	3451	45.008	2.000	0.162	1.020
ID679974	679974	46	43.357	42.407	52.268	0	81	81	2	1	-10921639	177.857	181	103	237	3735	32.797	2.000	0.107	1.050
ID679975	679975	34	57.037	60.881	53.168	0	81	81	2	1	-10921639	166.619	174	93	239	3499	34.837	2.000	0.157	1.297
ID679972	679972	89	36.936	23.715	49.962	0	81	81	2	1	-10921639	95.952	88	55	166	2015	27.974	2.000	0.113	0.698
ID679973	679973	80	48.627	36.703	50.888	0	81	81	2	1	-10921639	182.857	189	123	229	3840	34.077	6.362	0.144	1.355
ID679984	679984	25	74.039	61.419	71.569	0	81	81	2	1	-10921639	177.952	169	111	255	3737	49.665	7.600	0.206	1.224
ID679985	679985	90	76.824	63.150	73.925	0	81	81	2	1	-10921639	149.952	164	50	244	3149	61.919	4.800	0.257	0.991
ID680010	680010	92	40.657	61.176	63.113	0	82	82	2	1	-10921639	110.857	106	65	207	2328	33.634	2.000	0.079	0.484
ID680011	680011	69	50.845	50.838	64.637	0	82	82	2	1	-10921639	105.429	103	45	201	2214	42.782	2.000	0.168	0.709
ID680008	680008	83	49.285	39.019	60.133	0	82	82	2	1	-10921639	97.810	80	53	196	2054	36.175	7.600	0.148	0.696
ID680009	680009	88	60.282	46.210	59.858	0	82	82	2	1	-10921639	116.952	108	55	244	2456	46.891	2.000	0.155	0.669
ID680014	680014	90	69.087	62.501	73.526	0	82	82	2	1	-10921639	135.952	133	50	239	2855	59.776	2.000	0.219	0.816
ID680012	680012	49	53.232	56.904	65.169	0	82	82	2	1	-10921639	154.000	146	83	227	3234	40.721	2.000	0.129	0.864
ID680013	680013	84	78.986	59.788	69.990	0	82	82	2	1	-10921639	192.667	196	108	255	4046	56.180	7.600	0.200	1.145
ID680002	680002	80	59.893	37.171	50.873	0	82	82	2	1	-10921639	175.810	181	93	252	3692	41.495	2.000	0.153	1.125
ID680003	680003	46	45.737	41.965	53.070	0	82	82	2	1	-10921639	176.333	174	108	244	3703	31.896	2.000	0.096	0.970
ID680000	680000	None	46.493	10.165	50.887	0	82	82	2	1	-10921639	117.905	108	58	194	2476	42.766	2.000	0.148	0.710
ID680001	680001	None	36.984	30.685	50.963	0	82	82	2	1	-10921639	124.524	123	53	224	2615	43.849	2.000	0.048	0.258
ID680006	680006	112	38.349	53.060	55.776	0	82	82	2	1	-10921639	138.238	143	85	194	2903	31.868	2.000	0.092	0.728
ID680007	680007	64	74.335	61.793	57.613	0	82	82	2	1	-10921639	140.048	128	63	255	2941	57.291	2.000	0.188	0.773
ID680004	680004	34	53.681	61.141	53.252	0	82	82	2	1	-10921639	164.905	159	108	234	3463	33.237	2.000	0.133	1.167
ID680005	680005	77	55.086	41.970	55.906	0	82	82	2	1	-10921639	156.476	171	93	247	3286	43.648	2.000	0.127	0.808
ID679994	679994	58	66.489	43.042	44.317	0	82	82	2	1	-10921639	214.190	207	141	255	4498	39.430	2.000	0.151	1.423
ID679995	679995	59	48.155	57.525	46.482	0	82	82	2	1	-10921639	150.238	154	90	237	3155	40.960	3.200	0.139	0.897
ID679992	679992	36	62.552	39.675	38.566	0	82	82	2	1	-10921639	183.048	184	126	255	3844	42.368	2.000	0.135	1.027
ID679993	679993	60	46.094	26.405	41.088	0	82	82	2	1	-10921639	190.905	194	118	252	4009	40.029	4.800	0.118	1.008
ID679998	679998	81	44.428	11.670	50.081	0	82	82	2	1	-10921639	127.238	126	80	194	2672	32.360	6.273	0.154	1.052
ID679999	679999	89	37.878	23.782	49.869	0	82	82	2	1	-10921639	87.857	80	55	151	1845	27.452	2.000	0.137	0.773
ID679996	679996	31	79.234	29.345	47.044	0	82	82	2	1	-10921639	183.619	171	93	255	3856	55.432	2.000	0.183	1.023
ID679997	679997	76	66.220	64.885	49.053	0	82	82	2	1	-10921639	139.048	131	70	229	2920	45.831	2.000	0.161	0.842
ID679986	679986	68	42.588	20.039	26.329	0	82	82	2	1	-10921639	112.429	100	60	196	2361	39.877	2.000	0.111	0.563
ID679987	679987	32	80.554	24.325	30.169	0	82	82	2	1	-10921639	205.048	207	118	255	4306	48.584	2.000	0.190	1.348
ID679990	679990	26	66.382	59.112	37.325	0	82	82	2	1	-10921639	135.238	128	78	229	2840	47.516	2.000	0.193	0.922
ID679991	679991	95	44.876	23.853	38.787	0	82	82	2	1	-10921639	179.857	184	128	232	3777	29.922	7.600	0.115	1.238
ID679988	679988	85	55.260	30.204	34.969	0	82	82	2	1	-10921639	228.571	255	141	255	4800	36.300	3.200	0.126	1.411
ID679989	679989	63	49.819	33.986	35.258	0	82	82	2	1	-10921639	206.000	212	146	255	4326	44.936	7.600	0.105	0.873
ID680042	680042	32	82.414	24.228	30.278	0	83	83	2	1	-10921639	199.190	194	118	255	4183	48.485	2.000	0.210	1.427
ID680043	680043	85	52.118	30.319	34.353	0	83	83	2	1	-10921639	222.524	255	136	255	4673	44.208	4.800	0.121	1.083
ID680041	680041	68	55.571	20.197	26.429	0	83	83	2	1	-10921639	128.190	118	63	204	2692	47.763	2.000	0.179	0.814
ID680046	680046	36	57.638	38.734	38.728	0	83	83	2	1	-10921639	192.190	196	131	255	4036	43.523	2.000	0.137	1.064
ID680047	680047	60	41.385	26.724	40.803	0	83	83	2	1	-10921639	195.429	186	138	255	4104	33.817	2.000	0.084	0.899
ID680044	680044	63	43.319	33.426	35.565	0	83	83	2	1	-10921639	234.571	255	161	255	4926	32.031	4.800	0.096	1.282
ID680045	680045	26	82.091	58.877	37.950	0	83	83	2	1	-10921639	141.000	131	78	247	2961	51.301	2.000	0.239	1.059
ID680064	680064	90	69.668	62.595	73.377	0	83	83	2	1	-10921639	153.952	143	65	252	3233	52.382	7.600	0.230	1.100
ID680058	680058	64	50.458	60.836	58.359	0	83	83	2	1	-10921639	141.810	136	75	227	2978	39.710	3.200	0.133	0.840
ID680059	680059	83	49.270	39.055	60.086	0	83	83	2	1	-10921639	98.762	85	53	199	2074	35.753	2.000	0.148	0.714
ID680056	680056	34	59.645	60.931	52.845	0	83	83	2	1	-10921639	173.571	174	103	239	3645	35.721	2.000	0.154	1.295
ID680057	680057	77	52.991	42.001	56.214	0	83	83	2	1	-10921639	159.619	159	93	237	3352	40.591	2.000	0.121	0.847
ID680062	680062	49	44.914	57.194	65.286	0	83	83	2	1	-10921639	162.857	148	118	242	3420	39.486	6.348	0.114	0.845
ID680063	680063	84	80.711	58.982	69.233	0	83	83	2	1	-10921639	192.476	201	100	255	4042	56.068	2.000	0.196	1.126
ID680060	680060	88	52.641	46.473	59.850	0	83	83	2	1	-10921639	116.143	116	47	247	2439	50.218	2.000	0.116	0.480
ID680061	680061	69	56.773	50.428	64.103	0	83	83	2	1	-10921639	109.381	98	53	196	2297	43.541	2.000	0.178	0.758
ID680050	680050	59	64.832	57.603	46.459	0	83	83	2	1	-10921639	156.667	151	75	255	3290	53.583	2.000	0.152	0.774
ID680051	680051	31	74.180	29.197	47.024	0	83	83	2	1	-10921639	184.667	181	93	255	3878	50.628	2.000	0.174	1.083
ID680048	680048	91	38.556	25.945	42.791	0	83	83	2	1	-10921639	165.476	166	83	255	3475	45.677	7.600	0.081	0.542
ID680049	680049	58	69.394	42.698	44.174	0	83	83	2	1	-10921639	218.000	219	171	255	4578	33.036	4.800	0.182	2.029
ID680054	680054	80	78.054	37.094	51.047	0	83	83	2	1	-10921639	179.619	181	100	255	3772	46.763	2.000	0.202	1.292
ID680055	680055	46	49.015	41.878	52.911	0	83	83	2	1	-10921639	182.381	171	126	249	3830	31.949	2.000	0.108	1.113
ID680052	680052	76	77.123	64.660	48.797	0	83	83	2	1	-10921639	144.762	133	60	255	3040	57.032	2.000	0.200	0.847
ID680053	680053	81	42.862	12.281	49.852	0	83	83	2	1	-10921639	115.143	116	63	174	2418	30.423	2.000	0.155	1.014
ID680094	680094	68	53.482	20.148	26.435	0	84	84	2	1	-10921639	126.952	108	63	212	2666	48.808	2.000	0.165	0.736
ID680095	680095	32	77.876	24.153	30.629	0	84	84	2	1	-10921639	197.476	199	118	255	4147	53.284	2.000	0.190	1.184
ID680093	680093	96	39.070	31.806	25.155	0	84	84	2	1	-10921639	104.333	95	65	191	2191	33.310	2.000	0.135	0.746
ID680106	680106	81	62.518	11.983	49.936	0	84	84	2	1	-10921639	130.286	121	73	214	2736	38.847	2.000	0.196	1.098
ID680107	680107	80	77.698	36.582	50.842	0	84	84	2	1	-10921639	183.190	179	93	255	3847	47.172	2.000	0.199	1.287
ID680104	680104	31	74.947	29.259	47.067	0	84	84	2	1	-10921639	178.190	181	90	255	3742	51.610	2.000	0.164	0.975
ID680105	680105	76	80.057	64.659	49.162	0	84	84	2	1	-10921639	154.381	146	80	255	3242	53.816	2.000	0.232	1.079
ID680110	680110	77	60.410	42.288	56.516	0	84	84	2	1	-10921639	158.810	161	75	255	3335	55.618	2.000	0.101	0.524
ID680111	680111	64	50.075	60.949	57.895	0	84	84	2	1	-10921639	142.286	141	83	219	2988	41.264	2.000	0.118	0.729
ID680108	680108	46	52.355	41.800	52.898	0	84	84	2	1	-10921639	181.476	181	118	255	3811	40.375	2.000	0.092	0.758
ID680109	680109	34	63.796	60.535	53.205	0	84	84	2	1	-10921639	175.714	161	98	255	3690	47.335	2.000	0.125	0.822
ID680098	680098	95	42.959	24.037	39.004	0	84	84	2	1	-10921639	172.048	174	108	255	3613	35.552	7.600	0.070	0.631
ID680099	680099	36	56.294	39.937	38.783	0	84	84	2	1	-10921639	175.095	161	113	255	3677	43.050	2.000	0.113	0.824
ID680096	680096	85	51.496	30.323	34.757	0	84	84	2	1	-10921639	233.000	255	151	255	4893	33.422	4.800	0.125	1.552
ID680097	680097	63	47.746	33.823	35.525	0	84	84	2	1	-10921639	219.286	247	154	255	4605	38.317	7.600	0.090	0.946
ID680102	680102	58	61.953	42.463	44.327	0	84	84	2	1	-10921639	197.048	209	113	255	4138	44.908	7.600	0.143	1.095
ID680103	680103	59	59.495	57.579	46.262	0	84	84	2	1	-10921639	165.000	161	100	247	3465	42.176	2.000	0.151	1.026
ID680100	680100	26	81.100	58.570	39.101	0	84	84	2	1	-10921639	134.381	113	70	255	2822	56.458	2.000	0.223	0.867
ID680101	680101	91	44.467	25.825	43.235	0	84	84	2	1	-10921639	163.619	151	111	244	3436	45.513	7.600	0.078	0.520
ID680120	680120	None	41.132	52.251	70.186	0	84	84	2	1	-10921639	81.238	70	40	169	1706	36.290	2.000	0.130	0.515
ID680121	680121	90	67.360	62.222	72.490	0	84	84	2	1	-10921639	171.238	179	93	255	3596	47.285	7.600	0.222	1.316
ID680114	680114	83	59.374	39.130	59.898	0	84	84	2	1	-10921639	116.333	100	70	201	2443	44.934	2.000	0.165	0.734
ID680115	680115	92	44.099	59.945	63.062	0	84	84	2	1	-10921639	133.429	128	75	214	2802	37.948	2.000	0.079	0.512
ID680112	680112	88	62.779	46.473	59.431	0	84	84	2	1	-10921639	141.762	123	85	244	2977	48.135	2.000	0.142	0.732
ID680113	680113	None	36.867	2.938	60.443	0	84	84	2	1	-10921639	102.905	98	70	156	2161	25.571	2.000	0.127	0.905
ID680118	680118	None	35.112	72.106	67.584	0	84	84	2	1	-10921639	60.667	58	32	121	1274	22.863	2.000	0.247	1.052
ID680119	680119	84	85.531	59.003	69.177	0	84	84	2	1	-10921639	195.000	209	93	255	4095	54.076	2.000	0.212	1.259
ID680116	680116	69	66.940	50.151	64.026	0	84	84	2	1	-10921639	112.048	95	53	224	2353	42.526	2.000	0.230	0.985
ID680117	680117	49	44.423	57.123	65.205	0	84	84	2	1	-10921639	161.905	154	106	239	3400	34.501	7.600	0.110	0.930
ID680074	680074	91	45.006	27.042	41.313	0	85	85	2	1	-10921639	203.000	201	128	255	4263	33.699	2.000	0.087	0.965
ID680075	680075	None	36.074	32.153	41.247	0	85	85	2	1	-10921639	208.619	207	143	255	4381	36.044	2.000	0.058	0.634
ID680072	680072	36	41.381	39.988	39.465	0	85	85	2	1	-10921639	172.000	174	118	244	3612	36.996	2.000	0.099	0.841
ID680073	680073	26	74.055	58.901	39.779	0	85	85	2	1	-10921639	129.190	118	75	255	2713	51.671	2.000	0.194	0.812
ID680078	680078	31	83.890	29.536	47.000	0	85	85	2	1	-10921639	204.333	199	116	255	4291	46.200	4.800	0.211	1.544
ID680079	680079	76	63.223	64.364	49.274	0	85	85	2	1	-10921639	150.143	136	100	255	3153	44.577	2.000	0.155	0.905
ID680076	680076	58	55.483	42.528	44.504	0	85	85	2	1	-10921639	210.048	209	141	255	4411	35.267	4.800	0.139	1.455
ID680077	680077	59	71.893	57.799	46.147	0	85	85	2	1	-10921639	179.905	169	116	255	3778	44.075	2.000	0.179	1.240
ID680066	680066	68	57.331	20.148	26.484	0	85	85	2	1	-10921639	139.190	141	70	234	2923	48.003	2.000	0.169	0.839
ID680067	680067	32	73.472	24.006	30.723	0	85	85	2	1	-10921639	210.381	207	128	255	4418	47.745	2.000	0.169	1.273
ID680065	680065	96	41.477	31.159	24.494	0	85	85	2	1	-10921639	107.476	106	58	196	2257	33.439	2.000	0.142	0.799
ID680070	680070	63	39.465	34.000	36.000	0	85	85	2	1	-10921639	219.810	239	154	255	4616	38.200	7.600	0.075	0.799
ID680071	680071	95	45.448	24.456	39.361	0	85	85	2	1	-10921639	178.667	191	100	255	3752	46.926	7.600	0.076	0.538
ID680068	680068	85	44.315	30.390	34.622	0	85	85	2	1	-10921639	236.810	255	156	255	4973	31.630	4.800	0.100	1.361
ID680069	680069	97	43.735	20.587	35.902	0	85	85	2	1	-10921639	150.952	148	108	212	3170	28.410	2.000	0.112	1.074
ID680090	680090	49	57.030	57.350	65.102	0	85	85	2	1	-10921639	169.476	169	108	242	3559	41.006	2.000	0.129	0.945
ID680091	680091	84	80.063	58.970	69.350	0	85	85	2	1	-10921639	194.190	199	95	255	4078	55.366	2.000	0.195	1.143
ID680088	680088	92	48.833	60.062	62.847	0	85	85	2	1	-10921639	133.476	113	80	255	2803	45.682	7.600	0.075	0.408
ID680089	680089	69	59.567	50.075	63.840	0	85	85	2	1	-10921639	111.476	100	55	219	2341	46.010	2.000	0.178	0.733
ID680092	680092	90	77.232	61.614	72.015	0	85	85	2	1	-10921639	174.762	169	93	255	3670	54.243	7.600	0.216	1.146
ID680082	680082	46	55.617	41.948	53.321	0	85	85	2	1	-10921639	183.810	189	108	255	3860	40.383	2.000	0.114	0.933
ID680083	680083	34	53.971	60.562	53.106	0	85	85	2	1	-10921639	177.524	166	103	255	3728	41.159	2.000	0.105	0.817
ID680080	680080	81	46.780	11.975	50.319	0	85	85	2	1	-10921639	125.333	111	80	207	2632	36.210	2.000	0.151	0.909
ID680081	680081	80	78.474	36.774	50.719	0	85	85	2	1	-10921639	181.524	186	93	255	3812	49.637	2.000	0.206	1.250
ID680086	680086	88	66.485	46.863	58.668	0	85	85	2	1	-10921639	143.190	131	68	255	3007	52.724	2.000	0.140	0.666
ID680087	680087	83	59.382	39.197	59.848	0	85	85	2	1	-10921639	122.000	111	65	201	2562	43.183	7.600	0.179	0.860
ID680084	680084	77	57.438	41.873	56.722	0	85	85	2	1	-10921639	164.667	161	90	255	3458	42.258	2.000	0.117	0.819
ID680085	680085	64	56.359	61.221	57.560	0	85	85	2	1	-10921639	147.476	138	73	239	3097	49.435	2.000	0.104	0.562
ID680138	680138	46	50.742	42.016	52.675	0	86	86	2	1	-10921639	186.810	191	121	255	3923	38.820	2.000	0.089	0.783
ID680139	680139	34	52.197	60.550	52.834	0	86	86	2	1	-10921639	171.524	176	95	252	3602	43.582	2.000	0.100	0.715
ID680136	680136	81	56.347	12.029	50.385	0	86	86	2	1	-10921639	118.762	113	73	196	2494	36.026	2.000	0.199	1.093
ID680137	680137	80	71.888	36.431	51.321	0	86	86	2	1	-10921639	179.095	176	85	255	3761	49.132	2.000	0.163	1.022
ID680142	680142	64	73.121	61.157	57.526	0	86	86	2	1	-10921639	152.333	143	78	255	3199	58.243	2.000	0.154	0.698
ID680143	680143	88	57.395	47.060	58.574	0	86	86	2	1	-10921639	121.524	113	53	255	2552	54.112	2.000	0.120	0.481
ID680140	680140	77	59.293	41.156	56.396	0	86	86	2	1	-10921639	172.524	164	93	255	3623	47.732	2.000	0.138	0.875
ID680141	680141	98	41.846	54.682	56.473	0	86	86	2	1	-10921639	154.190	151	106	227	3238	35.317	2.000	0.076	0.620
ID680130	680130	26	68.379	58.841	40.171	0	86	86	2	1	-10921639	121.762	113	65	247	2557	49.032	2.000	0.193	0.804
ID680131	680131	94	43.761	52.829	40.974	0	86	86	2	1	-10921639	125.905	118	80	232	2644	39.024	2.000	0.067	0.406
ID680128	680128	95	51.527	24.785	39.030	0	86	86	2	1	-10921639	190.524	179	103	255	4001	44.188	2.000	0.106	0.828
ID680129	680129	36	53.100	39.122	39.641	0	86	86	2	1	-10921639	208.810	212	156	255	4385	31.747	7.600	0.122	1.432
ID680134	680134	31	80.024	29.346	47.014	0	86	86	2	1	-10921639	196.667	194	113	255	4130	52.132	2.000	0.180	1.152
ID680135	680135	76	75.322	64.208	49.221	0	86	86	2	1	-10921639	157.476	146	95	255	3307	45.715	2.000	0.193	1.113
ID680132	680132	58	58.760	43.943	45.831	0	86	86	2	1	-10921639	206.190	207	118	255	4330	42.881	7.600	0.122	1.049
ID680133	680133	59	61.752	57.174	46.277	0	86	86	2	1	-10921639	175.524	166	113	252	3686	42.619	2.000	0.121	0.886
ID680146	680146	92	36.151	60.267	62.629	0	86	86	2	1	-10921639	130.000	118	78	222	2730	40.539	2.000	0.046	0.280
ID680147	680147	69	74.208	50.443	64.135	0	86	86	2	1	-10921639	116.476	95	53	255	2446	57.028	2.000	0.216	0.727
ID680144	680144	93	47.204	2.471	60.357	0	86	86	2	1	-10921639	113.762	100	70	189	2389	32.171	2.000	0.144	0.892
ID680145	680145	83	55.585	38.909	59.755	0	86	86	2	1	-10921639	118.952	111	60	217	2498	44.640	2.000	0.141	0.657
ID680148	680148	49	69.333	57.170	65.031	0	86	86	2	1	-10921639	178.190	169	93	255	3742	50.596	2.000	0.145	0.893
ID680149	680149	90	93.341	61.851	72.100	0	86	86	2	1	-10921639	181.143	176	88	255	3804	58.620	7.600	0.267	1.301
ID680122	680122	96	46.943	31.016	23.768	0	86	86	2	1	-10921639	109.190	95	73	214	2293	32.790	2.000	0.131	0.774
ID680123	680123	68	57.467	19.935	26.745	0	86	86	2	1	-10921639	136.952	131	75	242	2876	43.722	2.000	0.114	0.642
ID680126	680126	63	41.745	34.460	35.398	0	86	86	2	1	-10921639	225.429	255	133	255	4734	37.267	7.600	0.091	1.009
ID680127	680127	97	38.794	20.872	35.711	0	86	86	2	1	-10921639	151.857	151	88	199	3189	30.652	2.000	0.092	0.839
ID680124	680124	32	75.010	23.853	30.753	0	86	86	2	1	-10921639	205.238	212	121	255	4310	50.378	2.000	0.166	1.158
ID680125	680125	85	47.245	30.149	34.648	0	86	86	2	1	-10921639	238.381	255	169	255	5006	27.088	4.800	0.113	1.786
ID680154	680154	85	40.868	30.282	34.847	0	87	87	2	1	-10921639	239.143	255	186	255	5022	26.074	4.800	0.089	1.507
ID680155	680155	63	42.929	34.996	35.279	0	87	87	2	1	-10921639	208.905	199	136	255	4387	39.975	2.000	0.084	0.811
ID680152	680152	32	68.098	23.706	30.921	0	87	87	2	1	-10921639	213.476	201	148	255	4483	37.519	4.800	0.162	1.584
ID680153	680153	None	41.704	61.634	33.957	0	87	87	2	1	-10921639	86.333	88	32	133	1813	32.417	2.000	0.245	1.048
ID680158	680158	26	59.266	58.711	40.213	0	87	87	2	1	-10921639	114.143	108	55	214	2397	45.029	2.000	0.168	0.729
ID680159	680159	94	44.290	52.738	41.565	0	87	87	2	1	-10921639	135.857	131	73	229	2853	39.666	2.000	0.091	0.569
ID680156	680156	95	50.507	25.299	39.333	0	87	87	2	1	-10921639	196.000	181	116	255	4116	45.720	2.000	0.106	0.822
ID680157	680157	36	52.895	39.377	39.406	0	87	87	2	1	-10921639	195.190	196	138	255	4099	39.170	3.200	0.120	1.064
ID680150	680150	96	54.504	30.846	21.851	0	87	87	2	1	-10921639	96.238	78	47	207	2021	40.387	2.000	0.162	0.664
ID680151	680151	68	72.528	20.226	26.792	0	87	87	2	1	-10921639	154.571	141	80	255	3246	52.609	2.000	0.182	0.905
ID680170	680170	64	67.486	61.298	56.500	0	87	87	2	1	-10921639	186.571	191	90	255	3918	44.349	2.000	0.176	1.260
ID680171	680171	77	61.741	40.653	56.925	0	87	87	2	1	-10921639	158.762	151	88	255	3334	46.062	2.000	0.117	0.724
ID680168	680168	34	49.255	60.605	53.400	0	87	87	2	1	-10921639	187.048	189	100	255	3928	42.493	2.000	0.093	0.747
ID680169	680169	98	37.989	53.799	56.071	0	87	87	2	1	-10921639	164.190	169	93	222	3448	35.153	7.600	0.071	0.621
ID680174	680174	92	43.412	59.030	62.389	0	87	87	2	1	-10921639	136.476	121	85	242	2866	45.824	2.000	0.063	0.354
ID680175	680175	69	69.218	50.226	63.886	0	87	87	2	1	-10921639	115.333	95	40	242	2422	54.275	2.000	0.182	0.655
ID680172	680172	88	70.074	46.869	58.891	0	87	87	2	1	-10921639	142.048	131	73	255	2983	49.104	2.000	0.160	0.800
ID680173	680173	93	40.338	2.480	60.138	0	87	87	2	1	-10921639	96.048	85	55	181	2017	34.209	2.000	0.099	0.504
ID680162	680162	31	73.025	29.446	47.084	0	87	87	2	1	-10921639	197.667	201	100	255	4151	49.108	2.000	0.166	1.143
ID680163	680163	76	74.526	63.876	49.232	0	87	87	2	1	-10921639	162.000	141	88	255	3402	50.726	2.000	0.187	1.005
ID680160	680160	58	60.721	43.802	45.639	0	87	87	2	1	-10921639	211.524	212	136	255	4442	42.749	2.000	0.127	1.112
ID680161	680161	59	58.791	57.098	46.174	0	87	87	2	1	-10921639	166.048	154	108	255	3487	40.864	2.000	0.114	0.833
ID680166	680166	80	75.077	36.183	51.197	0	87	87	2	1	-10921639	181.000	184	103	255	3801	45.800	2.000	0.173	1.169
ID680167	680167	46	48.514	42.461	52.464	0	87	87	2	1	-10921639	191.048	189	141	234	4012	31.960	4.800	0.129	1.368
ID680164	680164	81	45.507	11.726	50.339	0	87	87	2	1	-10921639	111.524	103	65	179	2342	33.295	2.000	0.169	0.971
ID680165	680165	None	44.203	30.740	49.852	0	87	87	2	1	-10921639	158.000	148	88	255	3318	46.213	2.000	0.086	0.542
ID680176	680176	49	67.940	57.132	65.164	0	87	87	2	1	-10921639	190.524	181	98	255	4001	49.237	7.600	0.142	0.962
ID680177	680177	90	93.635	61.568	71.907	0	87	87	2	1	-10921639	185.524	189	98	255	3896	60.228	7.600	0.286	1.371
ID680202	680202	None	52.564	38.989	60.206	0	88	88	2	1	-10921639	122.000	111	58	222	2562	41.427	2.000	0.137	0.709
ID680203	680203	92	46.066	58.385	62.511	0	88	88	2	1	-10921639	169.333	161	106	255	3556	45.266	4.800	0.154	0.998
ID680200	680200	88	55.560	47.260	58.813	0	88	88	2	1	-10921639	127.333	116	70	255	2674	46.742	2.000	0.110	0.542
ID680201	680201	93	36.964	2.486	60.168	0	88	88	2	1	-10921639	102.429	95	60	174	2151	29.193	2.000	0.110	0.695
ID680206	680206	90	85.699	61.504	71.753	0	88	88	2	1	-10921639	175.762	169	68	255	3691	62.269	7.600	0.244	1.108
ID680207	680207	None	38.694	67.034	79.927	0	88	88	2	1	-10921639	59.048	53	27	118	1240	22.498	2.000	0.288	1.174
ID680204	680204	69	69.589	50.214	63.850	0	88	88	2	1	-10921639	105.286	88	42	255	2211	55.996	2.000	0.185	0.587
ID680205	680205	49	63.497	57.898	65.868	0	88	88	2	1	-10921639	196.714	186	113	255	4131	48.004	2.000	0.124	0.907
ID680194	680194	81	51.130	11.641	50.270	0	88	88	2	1	-10921639	111.714	103	68	229	2346	38.069	2.000	0.150	0.764
ID680195	680195	76	77.298	63.942	49.856	0	88	88	2	1	-10921639	174.429	164	113	255	3663	48.620	2.000	0.171	1.045
ID680192	680192	31	80.221	29.308	47.105	0	88	88	2	1	-10921639	195.952	189	111	255	4115	52.926	2.000	0.175	1.100
ID680193	680193	None	35.541	71.388	48.997	0	88	88	2	1	-10921639	77.952	70	50	171	1637	27.138	6.406	0.143	0.721
ID680198	680198	77	57.744	40.571	56.797	0	88	88	2	1	-10921639	153.524	141	88	255	3224	47.059	2.000	0.109	0.641
ID680199	680199	64	72.084	61.381	56.642	0	88	88	2	1	-10921639	166.952	169	83	255	3506	54.977	2.000	0.159	0.832
ID680196	680196	80	79.919	36.587	51.050	0	88	88	2	1	-10921639	193.381	189	123	255	4061	41.798	2.000	0.209	1.603
ID680197	680197	46	48.668	42.146	52.684	0	88	88	2	1	-10921639	183.381	181	118	255	3851	34.636	2.000	0.101	0.973
ID680186	680186	95	62.093	25.806	40.025	0	88	88	2	1	-10921639	216.857	229	151	255	4554	38.513	2.000	0.135	1.340
ID680187	680187	36	41.719	38.805	39.749	0	88	88	2	1	-10921639	197.429	191	146	247	4146	31.551	7.600	0.087	1.005
ID680184	680184	63	47.848	34.844	35.778	0	88	88	2	1	-10921639	220.667	219	156	255	4634	36.347	2.000	0.095	1.049
ID680185	680185	None	37.387	19.692	40.119	0	88	88	2	1	-10921639	119.333	111	78	209	2506	31.972	2.000	0.056	0.399
ID680190	680190	58	57.721	43.104	44.863	0	88	88	2	1	-10921639	223.857	232	143	255	4701	34.716	4.800	0.149	1.675
ID680191	680191	59	58.497	56.810	45.998	0	88	88	2	1	-10921639	175.048	169	108	255	3676	42.049	2.000	0.104	0.783
ID680188	680188	26	65.374	58.661	40.796	0	88	88	2	1	-10921639	135.619	123	75	252	2848	48.009	2.000	0.176	0.847
ID680189	680189	94	41.513	52.844	42.040	0	88	88	2	1	-10921639	145.286	141	85	255	3051	41.891	2.000	0.066	0.431
ID680178	680178	96	48.784	31.467	21.473	0	88	88	2	1	-10921639	91.429	83	53	181	1920	36.702	2.000	0.208	0.859
ID680179	680179	99	59.834	24.818	26.026	0	88	88	2	1	-10921639	152.429	141	80	255	3201	50.759	2.000	0.107	0.581
ID680182	680182	100	47.172	18.345	31.498	0	88	88	2	1	-10921639	117.571	108	60	247	2469	48.638	2.000	0.113	0.493
ID680183	680183	85	44.413	30.200	34.588	0	88	88	2	1	-10921639	233.667	255	161	255	4907	33.275	4.800	0.094	1.210
ID680180	680180	68	67.387	20.327	26.876	0	88	88	2	1	-10921639	151.048	128	85	255	3172	52.323	2.000	0.155	0.775
ID680181	680181	32	75.656	24.042	30.949	0	88	88	2	1	-10921639	208.619	204	136	255	4381	44.936	2.000	0.179	1.407
ID680330	680330	96	35.896	31.915	21.094	0	89	89	2	1	-10921639	86.857	83	58	154	1824	24.995	2.000	0.132	0.808
ID680331	680331	99	58.896	25.126	25.917	0	89	89	2	1	-10921639	157.762	169	95	255	3313	46.897	2.000	0.101	0.619
ID680334	680334	100	38.459	17.956	31.799	0	89	89	2	1	-10921639	116.000	118	63	184	2436	33.148	2.000	0.096	0.615
ID680335	680335	85	46.282	29.991	34.949	0	89	89	2	1	-10921639	233.810	255	171	255	4910	29.443	4.800	0.105	1.507
ID680332	680332	68	59.658	20.290	26.777	0	89	89	2	1	-10921639	152.333	154	80	255	3199	54.166	2.000	0.159	0.773
ID680333	680333	32	63.913	24.002	31.116	0	89	89	2	1	-10921639	215.619	247	143	255	4528	44.796	2.000	0.142	1.196
ID680346	680346	81	57.966	11.988	50.089	0	89	89	2	1	-10921639	118.476	113	70	234	2488	39.868	2.000	0.162	0.829
ID680347	680347	76	68.060	63.333	49.879	0	89	89	2	1	-10921639	173.857	159	111	255	3651	45.310	2.000	0.124	0.846
ID680344	680344	59	45.620	56.740	46.227	0	89	89	2	1	-10921639	185.048	184	121	239	3886	34.099	2.000	0.090	0.894
ID680345	680345	31	81.561	29.401	47.036	0	89	89	2	1	-10921639	195.000	196	106	255	4095	55.409	2.000	0.183	1.089
ID680350	680350	98	45.356	53.073	56.296	0	89	89	2	1	-10921639	154.714	148	93	227	3249	32.851	2.000	0.088	0.762
ID680351	680351	77	60.830	40.775	56.832	0	89	89	2	1	-10921639	143.333	141	68	255	3010	53.314	2.000	0.108	0.524
ID680348	680348	80	67.597	36.499	51.423	0	89	89	2	1	-10921639	173.429	171	98	255	3642	46.828	2.000	0.158	1.011
ID680349	680349	46	59.886	42.332	52.517	0	89	89	2	1	-10921639	198.429	199	116	255	4167	40.725	2.000	0.135	1.158
ID680338	680338	36	49.470	39.561	39.595	0	89	89	2	1	-10921639	181.190	169	118	255	3805	38.088	2.000	0.102	0.881
ID680339	680339	95	59.159	26.065	40.569	0	89	89	2	1	-10921639	205.714	201	116	255	4320	43.002	2.000	0.136	1.146
ID680336	680336	63	51.715	34.946	35.986	0	89	89	2	1	-10921639	222.000	242	146	255	4662	36.654	7.600	0.108	1.186
ID680337	680337	None	39.273	61.902	36.389	0	89	89	2	1	-10921639	86.619	85	47	138	1819	28.079	2.000	0.204	1.044
ID680342	680342	94	60.047	52.643	43.698	0	89	89	2	1	-10921639	184.143	174	111	255	3867	46.926	2.000	0.107	0.760
ID680343	680343	58	62.894	42.994	44.881	0	89	89	2	1	-10921639	222.333	232	138	255	4669	35.822	4.800	0.152	1.639
ID680340	680340	101	39.782	30.624	40.915	0	89	89	2	1	-10921639	216.381	222	141	255	4544	36.914	2.000	0.068	0.751
ID680341	680341	26	64.707	57.848	41.865	0	89	89	2	1	-10921639	145.286	133	70	255	3051	47.726	2.000	0.150	0.793
ID680354	680354	69	70.126	50.285	63.720	0	89	89	2	1	-10921639	118.381	118	47	229	2486	53.470	2.000	0.228	0.821
ID680355	680355	49	65.699	57.629	65.634	0	89	89	2	1	-10921639	198.190	204	113	255	4162	50.103	2.000	0.161	1.095
ID680352	680352	64	64.468	61.234	56.658	0	89	89	2	1	-10921639	158.333	156	80	255	3325	51.117	2.000	0.133	0.726
ID680353	680353	88	55.441	47.239	58.318	0	89	89	2	1	-10921639	129.619	118	70	255	2722	45.896	2.000	0.113	0.575
ID680356	680356	90	91.610	61.280	72.077	0	89	89	2	1	-10921639	183.286	171	98	255	3849	59.076	7.600	0.260	1.279
ID680218	680218	101	39.410	30.586	40.506	0	90	90	2	1	-10921639	217.238	229	131	255	4562	39.310	2.000	0.064	0.667
ID680219	680219	26	60.556	57.530	42.538	0	90	90	2	1	-10921639	158.000	141	68	255	3318	57.151	2.000	0.135	0.656
ID680216	680216	36	60.218	38.927	40.100	0	90	90	2	1	-10921639	201.429	204	148	255	4230	38.931	2.000	0.120	1.105
ID680217	680217	95	58.412	25.936	40.887	0	90	90	2	1	-10921639	203.190	199	121	255	4267	43.530	6.073	0.127	1.055
ID680222	680222	59	40.694	56.504	46.564	0	90	90	2	1	-10921639	184.476	179	121	255	3874	40.420	2.000	0.080	0.678
ID680223	680223	31	75.949	29.393	47.091	0	90	90	2	1	-10921639	199.429	196	98	255	4188	54.068	2.000	0.158	1.006
ID680220	680220	94	57.958	52.623	43.814	0	90	90	2	1	-10921639	182.095	181	111	255	3824	45.791	2.000	0.092	0.670
ID680221	680221	58	52.404	43.145	45.489	0	90	90	2	1	-10921639	216.857	224	159	255	4554	34.846	2.000	0.109	1.225
ID680210	680210	68	54.271	20.641	27.586	0	90	90	2	1	-10921639	168.476	164	106	255	3538	43.980	7.600	0.104	0.719
ID680211	680211	32	62.163	24.180	30.724	0	90	90	2	1	-10921639	209.143	209	123	255	4392	47.016	2.000	0.125	0.989
ID680208	680208	96	56.263	31.023	21.132	0	90	90	2	1	-10921639	97.952	85	58	219	2057	37.854	2.000	0.196	0.849
ID680209	680209	99	48.869	25.053	26.400	0	90	90	2	1	-10921639	154.619	143	90	255	3247	48.366	2.000	0.089	0.524
ID680214	680214	63	44.786	34.474	36.046	0	90	90	2	1	-10921639	234.048	255	156	255	4915	30.820	4.800	0.102	1.409
ID680215	680215	102	35.849	19.829	40.117	0	90	90	2	1	-10921639	114.048	113	68	219	2395	37.448	2.000	0.028	0.164
ID680212	680212	85	45.464	29.458	34.265	0	90	90	2	1	-10921639	215.000	224	131	255	4515	41.582	7.600	0.086	0.815
ID680213	680213	103	44.417	20.932	35.882	0	90	90	2	1	-10921639	158.905	159	95	217	3337	36.018	2.000	0.118	0.932
ID680234	680234	69	67.168	50.353	63.632	0	90	90	2	1	-10921639	110.810	98	40	237	2327	59.982	2.000	0.190	0.590
ID680235	680235	None	45.867	54.111	66.365	0	90	90	2	1	-10921639	146.762	148	73	219	3082	42.273	2.000	0.079	0.509
ID680232	680232	64	48.543	60.796	56.232	0	90	90	2	1	-10921639	178.476	194	108	244	3748	39.739	4.800	0.131	1.044
ID680233	680233	88	62.069	47.282	57.314	0	90	90	2	1	-10921639	137.857	118	68	255	2895	53.605	2.000	0.119	0.547
ID680238	680238	104	36.529	66.193	78.409	0	90	90	2	1	-10921639	58.905	55	27	121	1237	26.516	2.000	0.230	0.832
ID680236	680236	49	63.060	57.890	65.724	0	90	90	2	1	-10921639	197.476	201	123	255	4147	49.028	2.000	0.137	0.968
ID680237	680237	90	89.608	60.229	71.234	0	90	90	2	1	-10921639	199.333	209	88	255	4186	56.260	4.800	0.251	1.420
ID680226	680226	76	61.338	63.049	50.032	0	90	90	2	1	-10921639	192.619	184	128	255	4045	38.340	2.000	0.139	1.229
ID680227	680227	80	79.984	36.400	51.734	0	90	90	2	1	-10921639	173.000	184	83	255	3633	58.588	2.000	0.203	0.995
ID680224	680224	81	53.129	11.875	50.258	0	90	90	2	1	-10921639	120.143	113	80	201	2523	32.925	2.000	0.168	1.052
ID680225	680225	None	42.291	30.776	50.024	0	90	90	2	1	-10921639	158.810	154	78	255	3335	46.497	2.000	0.073	0.466
ID680230	680230	77	48.712	41.298	55.936	0	90	90	2	1	-10921639	142.286	128	65	247	2988	51.573	2.000	0.088	0.447
ID680231	680231	98	45.108	53.343	56.444	0	90	90	2	1	-10921639	158.952	159	95	237	3338	37.232	2.000	0.085	0.672
ID680228	680228	46	59.022	42.219	52.765	0	90	90	2	1	-10921639	191.714	191	116	255	4026	39.018	2.000	0.136	1.180
ID680229	680229	None	40.664	60.120	53.360	0	90	90	2	1	-10921639	208.286	209	138	255	4374	28.749	2.000	0.083	1.113
ID680271	680271	96	44.369	31.570	21.525	0	91	91	2	1	-10921639	93.333	85	47	179	1960	35.956	2.000	0.150	0.677
ID680282	680282	101	37.688	29.634	40.705	0	91	91	2	1	-10921639	223.190	229	131	255	4687	38.200	4.800	0.072	0.788
ID680283	680283	36	44.559	38.644	40.819	0	91	91	2	1	-10921639	201.190	181	159	255	4225	36.207	7.600	0.096	0.970
ID680280	680280	102	37.503	19.841	40.121	0	91	91	2	1	-10921639	117.000	111	68	227	2457	34.415	2.000	0.038	0.248
ID680281	680281	95	48.400	25.795	41.357	0	91	91	2	1	-10921639	197.476	201	118	255	4147	40.364	2.000	0.106	0.934
ID680286	680286	58	55.205	43.898	45.621	0	91	91	2	1	-10921639	220.381	219	159	255	4628	32.451	4.800	0.138	1.648
ID680287	680287	31	73.914	29.474	47.055	0	91	91	2	1	-10921639	196.667	201	95	255	4130	54.809	2.000	0.162	1.003
ID680284	680284	26	73.140	56.926	42.702	0	91	91	2	1	-10921639	176.381	166	88	255	3704	53.177	2.000	0.147	0.853
ID680285	680285	94	53.478	52.304	43.870	0	91	91	2	1	-10921639	180.619	159	123	255	3793	45.492	2.000	0.075	0.554
ID680274	680274	None	37.350	18.122	31.414	0	91	91	2	1	-10921639	119.810	111	65	214	2516	47.378	2.000	0.042	0.203
ID680275	680275	32	55.936	24.174	30.867	0	91	91	2	1	-10921639	222.286	252	151	255	4668	37.994	4.800	0.120	1.256
ID680272	680272	99	55.774	24.874	26.232	0	91	91	2	1	-10921639	156.714	151	68	255	3291	52.010	2.000	0.103	0.562
ID680273	680273	68	61.561	21.167	28.896	0	91	91	2	1	-10921639	189.238	191	111	255	3974	51.729	7.600	0.101	0.670
ID680278	680278	63	41.638	34.809	36.541	0	91	91	2	1	-10921639	221.048	237	161	255	4642	36.942	2.000	0.070	0.778
ID680279	680279	105	40.294	15.062	40.009	0	91	91	2	1	-10921639	95.429	90	60	196	2004	32.165	2.000	0.114	0.607
ID680276	680276	85	42.864	30.003	34.225	0	91	91	2	1	-10921639	233.762	255	159	255	4909	31.879	4.800	0.100	1.328
ID680277	680277	103	38.929	20.509	35.723	0	91	91	2	1	-10921639	151.857	148	95	229	3189	32.180	2.000	0.101	0.866
ID680298	680298	None	42.135	56.901	60.051	0	91	91	2	1	-10921639	137.619	128	93	252	2890	36.968	2.000	0.066	0.459
ID680299	680299	69	72.265	50.403	63.703	0	91	91	2	1	-10921639	120.905	118	40	239	2539	58.326	2.000	0.237	0.795
ID680296	680296	88	53.634	47.477	57.601	0	91	91	2	1	-10921639	120.190	106	53	239	2524	54.738	2.000	0.122	0.476
ID680297	680297	106	39.186	38.787	60.156	0	91	91	2	1	-10921639	91.952	83	63	161	1931	29.193	7.600	0.114	0.646
ID680300	680300	90	91.066	60.140	71.447	0	91	91	2	1	-10921639	203.524	217	98	255	4274	56.954	4.800	0.256	1.457
ID680301	680301	104	49.224	65.645	78.019	0	91	91	2	1	-10921639	67.571	55	30	154	1419	33.152	2.000	0.276	0.881
ID680290	680290	76	55.697	62.878	50.007	0	91	91	2	1	-10921639	203.857	201	154	255	4281	31.626	7.600	0.143	1.608
ID680291	680291	80	74.265	36.817	51.689	0	91	91	2	1	-10921639	180.571	179	100	255	3792	51.442	2.000	0.171	1.026
ID680288	680288	59	46.628	55.993	46.925	0	91	91	2	1	-10921639	187.000	179	131	255	3927	39.189	2.000	0.060	0.544
ID680289	680289	81	43.971	11.547	50.271	0	91	91	2	1	-10921639	113.619	113	70	199	2386	32.392	2.000	0.138	0.851
ID680294	680294	98	53.806	53.264	56.143	0	91	91	2	1	-10921639	168.238	171	111	255	3533	38.619	2.000	0.120	0.930
ID680295	680295	64	66.337	61.037	55.868	0	91	91	2	1	-10921639	179.524	194	98	255	3770	49.547	2.000	0.147	0.928
ID680292	680292	46	62.829	42.125	53.014	0	91	91	2	1	-10921639	202.190	207	126	255	4246	36.985	2.000	0.147	1.404
ID680293	680293	77	63.395	41.863	55.637	0	91	91	2	1	-10921639	160.143	171	88	255	3363	54.894	2.000	0.136	0.698
ID680266	680266	106	48.791	38.473	60.357	0	92	92	2	1	-10921639	99.048	88	58	201	2080	37.142	2.000	0.200	0.890
ID680267	680267	69	88.934	50.208	63.834	0	92	92	2	1	-10921639	134.095	116	63	255	2816	59.725	2.000	0.264	0.937
ID680264	680264	88	37.116	47.874	57.486	0	92	92	2	1	-10921639	122.190	121	83	224	2566	37.224	2.000	0.057	0.353
ID680265	680265	None	38.340	2.628	59.947	0	92	92	2	1	-10921639	108.333	95	80	176	2275	25.871	2.000	0.130	0.961
ID680270	680270	104	59.422	64.733	77.746	0	92	92	2	1	-10921639	69.714	60	22	181	1464	42.098	2.000	0.316	0.795
ID680268	680268	None	71.244	56.995	65.037	0	92	92	2	1	-10921639	194.000	176	111	255	4074	52.593	2.000	0.152	0.974
ID680269	680269	90	86.812	60.059	71.895	0	92	92	2	1	-10921639	167.381	159	68	255	3515	67.471	2.000	0.228	0.922
ID680258	680258	76	55.683	63.154	50.123	0	92	92	2	1	-10921639	202.571	204	138	255	4254	32.974	7.600	0.141	1.520
ID680259	680259	80	75.885	36.751	51.725	0	92	92	2	1	-10921639	181.333	191	70	255	3808	52.272	2.000	0.188	1.098
ID680256	680256	59	51.478	55.858	47.156	0	92	92	2	1	-10921639	199.476	194	136	255	4189	40.275	2.000	0.070	0.647
ID680257	680257	81	47.972	11.826	50.097	0	92	92	2	1	-10921639	119.667	113	83	209	2513	29.162	6.336	0.160	1.133
ID680262	680262	98	41.763	53.248	56.027	0	92	92	2	1	-10921639	164.857	161	111	237	3462	33.958	2.000	0.073	0.657
ID680263	680263	64	50.761	60.744	55.984	0	92	92	2	1	-10921639	174.143	151	103	255	3657	52.190	2.000	0.126	0.748
ID680260	680260	107	46.566	60.197	54.143	0	92	92	2	1	-10921639	211.952	219	141	255	4451	37.330	4.800	0.114	1.164
ID680261	680261	77	75.067	42.067	55.557	0	92	92	2	1	-10921639	167.381	169	75	255	3515	62.397	2.000	0.165	0.761
ID680239	680239	96	37.242	30.851	22.746	0	92	92	2	1	-10921639	101.571	98	68	186	2133	29.089	2.000	0.109	0.684
ID680250	680250	None	41.052	36.169	41.998	0	92	92	2	1	-10921639	208.429	217	146	252	4377	30.467	2.000	0.074	0.945
ID680251	680251	26	53.302	56.619	42.764	0	92	92	2	1	-10921639	154.571	159	83	255	3246	48.594	2.000	0.094	0.549
ID680248	680248	36	39.931	38.746	40.610	0	92	92	2	1	-10921639	195.095	189	146	255	4097	32.365	2.000	0.087	0.961
ID680249	680249	95	55.002	25.697	41.920	0	92	92	2	1	-10921639	190.905	199	118	255	4009	37.905	2.000	0.148	1.297
ID680254	680254	58	46.978	43.374	45.284	0	92	92	2	1	-10921639	225.095	229	161	255	4727	32.702	4.800	0.100	1.252
ID680255	680255	31	68.451	29.348	46.858	0	92	92	2	1	-10921639	192.476	184	83	255	4042	51.692	2.000	0.144	0.938
ID680252	680252	None	35.420	46.710	43.962	0	92	92	2	1	-10921639	203.095	212	141	255	4265	36.650	2.000	0.065	0.673
ID680253	680253	94	40.143	52.391	44.252	0	92	92	2	1	-10921639	180.143	169	126	255	3783	42.488	2.000	0.046	0.376
ID680242	680242	108	58.978	61.519	33.996	0	92	92	2	1	-10921639	82.571	75	22	171	1734	41.829	2.000	0.292	0.893
ID680243	680243	85	40.332	29.814	34.627	0	92	92	2	1	-10921639	244.381	255	184	255	5132	18.964	4.800	0.097	2.275
ID680240	680240	68	61.397	21.306	30.109	0	92	92	2	1	-10921639	190.333	181	95	255	3997	55.881	2.000	0.104	0.641
ID680241	680241	32	53.128	24.684	29.754	0	92	92	2	1	-10921639	230.000	255	159	255	4830	34.769	4.800	0.124	1.457
ID680246	680246	105	36.171	14.858	39.907	0	92	92	2	1	-10921639	91.952	90	58	174	1931	26.460	2.000	0.117	0.729
ID680247	680247	101	38.067	30.346	40.774	0	92	92	2	1	-10921639	218.381	229	148	255	4586	34.203	2.000	0.071	0.850
ID680244	680244	103	41.573	20.161	36.013	0	92	92	2	1	-10921639	137.810	141	78	212	2894	35.615	2.000	0.101	0.708
ID680245	680245	63	45.555	34.697	36.405	0	92	92	2	1	-10921639	218.429	239	126	255	4587	45.866	4.800	0.104	0.899
ID680394	680394	58	44.617	43.613	45.438	0	93	93	2	1	-10921639	225.571	234	146	255	4737	29.334	6.272	0.088	1.238
ID680395	680395	31	75.263	29.399	46.965	0	93	93	2	1	-10921639	190.190	199	88	255	3994	56.499	2.000	0.162	0.936
ID680392	680392	94	43.845	52.469	44.240	0	93	93	2	1	-10921639	191.333	194	118	255	4018	48.997	2.000	0.048	0.356
ID680393	680393	26	49.052	55.684	43.833	0	93	93	2	1	-10921639	193.476	196	108	255	4063	48.793	6.388	0.084	0.616
ID680398	680398	76	71.445	63.169	49.924	0	93	93	2	1	-10921639	222.333	232	154	255	4669	34.064	7.600	0.195	2.128
ID680399	680399	80	80.524	36.814	51.576	0	93	93	2	1	-10921639	177.238	179	90	255	3722	54.774	2.000	0.198	1.072
ID680396	680396	59	46.841	55.794	46.961	0	93	93	2	1	-10921639	211.286	217	133	255	4437	40.880	2.000	0.077	0.740
ID680397	680397	81	64.411	11.888	50.151	0	93	93	2	1	-10921639	130.333	123	80	212	2737	37.969	2.000	0.210	1.193
ID680386	680386	63	38.372	32.748	35.008	0	93	93	2	1	-10921639	231.000	255	136	255	4851	37.688	4.800	0.076	0.866
ID680387	680387	103	35.685	20.305	36.244	0	93	93	2	1	-10921639	152.143	151	88	227	3195	36.935	2.000	0.061	0.477
ID680384	680384	85	43.559	29.819	34.379	0	93	93	2	1	-10921639	227.667	255	143	255	4781	38.367	4.800	0.104	1.119
ID680385	680385	108	56.260	61.515	33.528	0	93	93	2	1	-10921639	84.000	73	37	169	1764	40.727	2.000	0.271	0.879
ID680390	680390	36	52.669	37.971	41.038	0	93	93	2	1	-10921639	206.048	214	146	255	4327	41.593	7.600	0.091	0.830
ID680391	680391	95	64.545	25.446	41.825	0	93	93	2	1	-10921639	176.810	179	88	255	3713	54.862	2.000	0.158	0.881
ID680388	680388	105	41.733	14.933	39.905	0	93	93	2	1	-10921639	106.667	106	60	204	2240	33.674	2.000	0.108	0.617
ID680389	680389	101	42.875	30.284	40.749	0	93	93	2	1	-10921639	224.619	239	159	255	4717	36.489	2.000	0.074	0.850
ID680408	680408	104	41.759	64.380	77.362	0	93	93	2	1	-10921639	68.095	60	25	154	1430	30.935	2.000	0.205	0.750
ID680402	680402	98	48.096	53.787	56.037	0	93	93	2	1	-10921639	178.810	166	126	255	3755	36.213	7.600	0.095	0.854
ID680403	680403	64	46.641	60.653	55.858	0	93	93	2	1	-10921639	164.429	156	90	252	3453	48.175	3.200	0.131	0.791
ID680400	680400	107	42.861	60.000	54.000	0	93	93	2	1	-10921639	204.857	209	138	255	4302	34.474	7.600	0.103	1.114
ID680401	680401	77	73.165	42.390	54.908	0	93	93	2	1	-10921639	199.476	201	88	255	4189	57.245	2.000	0.179	1.059
ID680406	680406	69	73.945	50.140	63.645	0	93	93	2	1	-10921639	113.714	108	40	244	2388	58.608	2.000	0.229	0.722
ID680407	680407	90	81.364	59.164	70.766	0	93	93	2	1	-10921639	191.905	219	70	255	4030	65.581	4.800	0.211	1.018
ID680404	680404	88	37.135	48.196	57.165	0	93	93	2	1	-10921639	125.333	116	80	224	2632	36.215	2.000	0.043	0.284
ID680405	680405	106	58.083	38.509	60.381	0	93	93	2	1	-10921639	110.333	100	65	199	2317	37.130	2.000	0.208	1.022
ID680382	680382	32	61.895	24.728	27.752	0	93	93	2	1	-10921639	193.857	186	106	255	4071	56.569	2.000	0.140	0.844
ID680383	680383	68	64.240	20.715	30.869	0	93	93	2	1	-10921639	208.762	222	123	255	4384	48.016	2.000	0.126	0.972
ID680328	680328	90	84.686	59.774	71.656	0	94	94	2	1	-10921639	162.286	161	75	255	3408	67.801	2.000	0.217	0.855
ID680329	680329	104	46.905	63.815	76.813	0	94	94	2	1	-10921639	72.762	63	30	138	1528	33.038	2.000	0.244	0.865
ID680322	680322	64	44.534	60.593	55.044	0	94	94	2	1	-10921639	179.524	181	93	255	3770	54.107	2.000	0.089	0.545
ID680323	680323	98	49.818	54.976	57.933	0	94	94	2	1	-10921639	164.857	154	106	242	3462	43.121	7.600	0.114	0.781
ID680320	680320	107	46.072	60.078	53.879	0	94	94	2	1	-10921639	210.381	224	133	255	4418	37.767	4.800	0.114	1.140
ID680321	680321	77	70.581	42.631	55.533	0	94	94	2	1	-10921639	185.143	186	111	255	3888	50.423	2.000	0.171	1.070
ID680326	680326	None	68.295	56.678	65.133	0	94	94	2	1	-10921639	202.619	207	118	255	4255	49.279	6.076	0.169	1.191
ID680327	680327	142	73.549	58.018	69.326	0	94	94	2	1	-10921639	208.952	239	106	255	4388	57.423	3.200	0.174	1.079
ID680324	680324	106	54.194	38.746	60.144	0	94	94	2	1	-10921639	98.000	88	60	201	2058	36.508	2.000	0.177	0.809
ID680325	680325	69	63.541	50.275	63.548	0	94	94	2	1	-10921639	112.810	108	42	244	2369	58.805	2.000	0.170	0.558
ID680302	680302	141	44.415	30.096	26.036	0	94	94	2	1	-10921639	129.952	126	80	224	2729	32.551	2.000	0.109	0.786
ID680303	680303	32	58.590	24.877	28.070	0	94	94	2	1	-10921639	192.190	204	111	255	4036	51.881	2.000	0.142	0.922
ID680314	680314	31	75.776	29.925	46.858	0	94	94	2	1	-10921639	204.762	217	111	255	4300	45.934	2.000	0.182	1.373
ID680315	680315	59	52.180	55.953	46.731	0	94	94	2	1	-10921639	211.810	209	131	255	4448	39.633	2.000	0.088	0.864
ID680312	680312	26	54.664	55.175	44.031	0	94	94	2	1	-10921639	202.143	229	126	255	4245	49.083	2.000	0.118	0.868
ID680313	680313	58	46.708	44.182	46.474	0	94	94	2	1	-10921639	236.952	247	191	255	4976	20.168	4.800	0.117	2.468
ID680318	680318	None	40.162	30.601	51.142	0	94	94	2	1	-10921639	131.095	128	75	232	2753	44.381	2.000	0.041	0.230
ID680319	680319	80	76.055	36.690	51.622	0	94	94	2	1	-10921639	181.190	184	80	255	3805	55.250	2.000	0.185	1.024
ID680316	680316	81	76.840	12.032	49.995	0	94	94	2	1	-10921639	142.048	131	80	255	2983	44.064	2.000	0.245	1.268
ID680317	680317	76	69.315	62.964	50.181	0	94	94	2	1	-10921639	221.857	234	138	255	4659	37.828	4.800	0.182	1.802
ID680306	680306	108	43.323	61.229	33.494	0	94	94	2	1	-10921639	77.476	73	35	141	1627	29.106	2.000	0.251	1.069
ID680307	680307	85	37.893	29.611	34.155	0	94	94	2	1	-10921639	232.333	255	161	255	4879	35.133	6.306	0.083	1.008
ID680304	680304	68	63.851	19.864	31.357	0	94	94	2	1	-10921639	189.524	201	90	255	3980	55.170	2.000	0.152	0.905
ID680305	680305	None	35.515	23.611	32.907	0	94	94	2	1	-10921639	214.381	217	164	255	4502	30.737	2.000	0.047	0.625
ID680310	680310	36	42.345	37.823	41.056	0	94	94	2	1	-10921639	207.429	212	141	255	4356	32.635	7.600	0.079	0.929
ID680311	680311	95	66.862	25.727	42.076	0	94	94	2	1	-10921639	190.714	191	108	255	4005	44.599	2.000	0.156	1.151
ID680308	680308	143	38.944	19.764	39.823	0	94	94	2	1	-10921639	115.333	121	58	209	2422	38.079	2.000	0.047	0.275
ID680309	680309	101	42.829	29.948	40.690	0	94	94	2	1	-10921639	215.238	232	116	255	4520	45.644	2.000	0.066	0.587
ID680362	680362	143	43.756	19.827	40.203	0	95	95	2	1	-10921639	121.810	108	68	232	2558	38.035	2.000	0.067	0.401
ID680363	680363	101	36.037	29.748	40.923	0	95	95	2	1	-10921639	220.048	239	141	255	4621	38.045	2.000	0.050	0.552
ID680360	680360	108	52.478	61.371	33.575	0	95	95	2	1	-10921639	81.143	75	45	159	1704	33.468	2.000	0.302	1.124
ID680361	680361	85	37.024	30.878	34.872	0	95	95	2	1	-10921639	243.857	255	186	255	5121	23.785	4.800	0.088	1.662
ID680366	680366	None	35.214	17.719	44.692	0	95	95	2	1	-10921639	112.333	111	65	166	2359	28.255	2.000	0.132	0.926
ID680367	680367	26	54.520	54.742	44.594	0	95	95	2	1	-10921639	230.952	255	141	255	4850	36.301	4.800	0.128	1.443
ID680364	680364	36	42.542	37.386	41.412	0	95	95	2	1	-10921639	215.381	212	154	255	4523	32.041	2.000	0.084	1.042
ID680365	680365	95	56.771	26.237	41.623	0	95	95	2	1	-10921639	204.095	222	95	255	4286	50.432	4.800	0.160	1.116
ID680358	680358	32	52.363	24.902	28.341	0	95	95	2	1	-10921639	185.667	184	116	255	3899	55.093	2.000	0.112	0.678
ID680359	680359	68	73.124	19.951	31.623	0	95	95	2	1	-10921639	198.143	214	90	255	4161	51.136	2.000	0.188	1.225
ID680357	680357	141	41.883	29.506	26.743	0	95	95	2	1	-10921639	135.095	123	103	255	2837	37.449	2.000	0.110	0.716
ID680378	680378	69	74.564	50.324	63.464	0	95	95	2	1	-10921639	125.000	108	63	255	2625	58.088	2.000	0.206	0.735
ID680379	680379	142	76.213	58.448	69.825	0	95	95	2	1	-10921639	197.190	242	58	255	4141	69.520	4.800	0.183	0.879
ID680376	680376	64	49.162	60.937	56.169	0	95	95	2	1	-10921639	160.952	156	95	232	3380	48.088	2.000	0.116	0.694
ID680377	680377	106	48.210	38.759	60.420	0	95	95	2	1	-10921639	98.905	95	53	171	2077	31.230	2.000	0.176	0.950
ID680380	680380	90	83.772	59.043	70.821	0	95	95	2	1	-10921639	183.810	174	73	255	3860	66.132	2.000	0.217	0.992
ID680381	680381	104	45.996	63.594	76.735	0	95	95	2	1	-10921639	74.190	68	30	161	1558	36.058	2.000	0.232	0.774
ID680370	680370	81	64.172	11.923	49.960	0	95	95	2	1	-10921639	129.000	118	83	227	2709	37.534	2.000	0.203	1.162
ID680371	680371	76	40.881	63.642	50.333	0	95	95	2	1	-10921639	165.714	169	78	255	3480	48.634	5.975	0.090	0.563
ID680368	680368	58	55.119	43.978	46.216	0	95	95	2	1	-10921639	224.952	227	176	255	4724	27.679	4.800	0.128	1.848
ID680369	680369	31	74.043	29.810	47.047	0	95	95	2	1	-10921639	205.048	199	113	255	4306	42.926	2.000	0.161	1.328
ID680374	680374	77	78.837	42.804	55.179	0	95	95	2	1	-10921639	206.810	217	123	255	4343	45.232	4.800	0.211	1.593
ID680375	680375	98	39.213	53.589	56.330	0	95	95	2	1	-10921639	181.714	186	131	255	3816	31.217	7.600	0.088	0.947
ID680372	680372	107	49.974	60.882	51.269	0	95	95	2	1	-10921639	230.000	239	169	255	4830	29.091	6.363	0.109	1.559
ID680373	680373	80	75.287	36.681	51.568	0	95	95	2	1	-10921639	180.143	189	75	255	3783	55.720	2.000	0.193	1.044
ID680458	680458	111	37.532	24.927	26.478	0	96	96	2	1	-10921639	156.714	154	98	247	3291	39.603	2.000	0.080	0.586
ID680459	680459	32	35.297	25.378	29.366	0	96	96	2	1	-10921639	192.571	196	93	255	4044	45.704	2.000	0.060	0.481
ID680462	680462	143	35.383	20.537	40.585	0	96	96	2	1	-10921639	119.143	108	75	196	2502	37.552	2.000	0.058	0.351
ID680463	680463	101	40.146	28.592	41.212	0	96	96	2	1	-10921639	223.952	247	154	255	4703	37.236	2.000	0.063	0.708
ID680460	680460	68	67.439	20.348	31.744	0	96	96	2	1	-10921639	193.571	194	88	255	4065	55.185	4.800	0.179	1.067
ID680461	680461	108	45.594	61.241	33.233	0	96	96	2	1	-10921639	72.571	70	32	136	1524	27.680	2.000	0.290	1.177
ID680480	680480	104	53.327	63.002	76.350	0	96	96	2	1	-10921639	83.381	75	35	174	1751	36.392	2.000	0.217	0.817
ID680474	680474	98	49.593	54.059	56.436	0	96	96	2	1	-10921639	185.190	191	126	255	3889	34.916	7.600	0.099	0.958
ID680475	680475	64	51.824	61.059	56.962	0	96	96	2	1	-10921639	136.714	128	78	229	2871	42.782	2.000	0.110	0.632
ID680472	680472	107	54.495	60.346	51.907	0	96	96	2	1	-10921639	236.238	255	169	255	4961	26.797	4.800	0.132	2.060
ID680473	680473	77	65.065	42.909	54.723	0	96	96	2	1	-10921639	180.190	181	108	255	3784	47.722	7.600	0.164	1.064
ID680478	680478	69	56.682	50.490	63.332	0	96	96	2	1	-10921639	118.000	108	47	219	2478	49.557	2.000	0.159	0.652
ID680479	680479	90	83.899	59.071	70.690	0	96	96	2	1	-10921639	186.857	191	53	255	3924	66.767	2.000	0.226	1.030
ID680476	680476	109	35.132	48.236	57.906	0	96	96	2	1	-10921639	126.048	126	73	201	2647	34.207	2.000	0.073	0.502
ID680477	680477	106	52.004	39.028	60.499	0	96	96	2	1	-10921639	102.143	90	55	171	2145	33.530	2.000	0.210	1.058
ID680466	680466	26	56.880	54.727	45.019	0	96	96	2	1	-10921639	220.143	249	116	255	4623	47.290	6.293	0.130	1.072
ID680467	680467	31	75.000	29.337	46.905	0	96	96	2	1	-10921639	206.429	222	98	255	4335	53.251	2.000	0.177	1.167
ID680464	680464	95	54.486	26.385	41.986	0	96	96	2	1	-10921639	192.429	186	83	255	4041	50.897	2.000	0.128	0.860
ID680465	680465	36	44.688	38.297	41.596	0	96	96	2	1	-10921639	215.048	214	164	255	4516	27.999	7.600	0.096	1.348
ID680470	680470	76	53.123	64.073	50.226	0	96	96	2	1	-10921639	165.762	161	90	255	3481	46.203	2.000	0.116	0.743
ID680471	680471	80	73.234	36.990	51.477	0	96	96	2	1	-10921639	189.095	179	116	255	3971	39.041	2.000	0.191	1.550
ID680468	680468	58	49.920	44.597	46.564	0	96	96	2	1	-10921639	222.095	252	128	255	4664	39.779	2.000	0.098	0.992
ID680469	680469	81	71.176	12.093	50.048	0	96	96	2	1	-10921639	130.143	121	78	237	2733	40.210	2.000	0.230	1.211
ID680426	680426	109	47.877	48.503	58.186	0	97	97	2	1	-10921639	141.667	133	78	239	2975	40.935	2.000	0.111	0.690
ID680427	680427	98	42.963	54.023	58.834	0	97	97	2	1	-10921639	151.857	161	90	222	3189	38.653	2.000	0.088	0.635
ID680424	680424	77	68.886	43.050	54.613	0	97	97	2	1	-10921639	190.571	199	103	255	4002	51.334	4.800	0.174	1.101
ID680425	680425	64	46.547	60.864	57.247	0	97	97	2	1	-10921639	136.952	138	80	224	2876	41.116	2.000	0.078	0.484
ID680430	680430	110	47.039	55.858	64.768	0	97	97	2	1	-10921639	190.429	189	136	255	3999	36.173	4.800	0.126	1.174
ID680431	680431	90	80.901	58.961	70.681	0	97	97	2	1	-10921639	200.000	212	83	255	4200	59.563	4.800	0.223	1.223
ID680428	680428	106	54.321	39.109	60.446	0	97	97	2	1	-10921639	100.190	93	63	169	2104	33.714	2.000	0.225	1.093
ID680429	680429	69	48.633	50.632	63.558	0	97	97	2	1	-10921639	116.143	113	55	212	2439	44.098	2.000	0.115	0.545
ID680418	680418	58	42.671	44.572	46.566	0	97	97	2	1	-10921639	227.476	242	154	255	4777	31.191	2.000	0.078	1.057
ID680419	680419	26	52.217	55.937	46.503	0	97	97	2	1	-10921639	224.048	232	159	255	4705	35.002	4.800	0.108	1.250
ID680416	680416	95	57.893	26.299	41.492	0	97	97	2	1	-10921639	194.381	189	111	255	4082	51.281	2.000	0.103	0.709
ID680417	680417	31	75.247	29.483	47.065	0	97	97	2	1	-10921639	203.095	227	98	255	4265	55.909	2.000	0.172	1.064
ID680422	680422	80	72.758	37.025	51.524	0	97	97	2	1	-10921639	174.000	176	78	255	3654	57.678	2.000	0.177	0.909
ID680423	680423	107	52.322	58.126	53.794	0	97	97	2	1	-10921639	212.476	227	131	255	4462	42.340	7.600	0.107	0.966
ID680420	680420	81	74.142	11.935	49.987	0	97	97	2	1	-10921639	133.952	131	73	255	2813	42.728	2.000	0.239	1.208
ID680421	680421	76	58.005	62.596	50.950	0	97	97	2	1	-10921639	209.429	214	123	255	4398	43.246	4.800	0.154	1.293
ID680410	680410	32	40.788	25.445	29.511	0	97	97	2	1	-10921639	193.048	191	126	255	4054	38.009	2.000	0.044	0.426
ID680411	680411	68	62.500	21.032	32.241	0	97	97	2	1	-10921639	187.810	196	111	255	3944	50.448	2.000	0.132	0.869
ID680409	680409	111	57.932	25.141	25.798	0	97	97	2	1	-10921639	158.048	141	88	255	3319	45.623	2.000	0.106	0.667
ID680414	680414	143	42.723	20.477	40.853	0	97	97	2	1	-10921639	118.905	108	75	224	2497	40.400	2.000	0.108	0.573
ID680415	680415	36	43.910	37.160	41.448	0	97	97	2	1	-10921639	211.952	204	159	255	4451	33.494	2.000	0.079	0.932
ID680412	680412	None	37.341	30.947	34.203	0	97	97	2	1	-10921639	234.524	255	151	255	4925	34.399	4.800	0.084	1.057
ID680413	680413	None	36.148	25.239	35.242	0	97	97	2	1	-10921639	216.524	234	131	255	4547	41.407	2.000	0.062	0.610
ID680432	680432	104	53.494	62.461	76.556	0	97	97	2	1	-10921639	84.238	68	32	174	1769	44.675	2.000	0.266	0.793
ID680456	680456	90	83.078	58.688	70.086	0	98	98	2	1	-10921639	219.333	255	131	255	4606	47.822	4.800	0.231	1.721
ID680457	680457	104	67.375	62.165	76.189	0	98	98	2	1	-10921639	92.667	70	45	242	1946	48.563	2.000	0.219	0.685
ID680450	680450	64	51.733	60.852	57.373	0	98	98	2	1	-10921639	152.143	143	83	242	3195	47.111	2.000	0.083	0.493
ID680451	680451	109	52.062	47.899	57.687	0	98	98	2	1	-10921639	141.238	131	70	242	2966	45.716	2.000	0.144	0.776
ID680448	680448	107	47.372	59.433	53.015	0	98	98	2	1	-10921639	233.524	255	186	255	4904	27.007	7.600	0.102	1.598
ID680449	680449	77	66.531	43.061	53.994	0	98	98	2	1	-10921639	203.238	209	106	255	4268	38.297	4.800	0.203	1.793
ID680454	680454	69	71.448	50.647	63.435	0	98	98	2	1	-10921639	133.286	123	78	255	2799	53.842	2.000	0.162	0.689
ID680455	680455	110	55.572	57.036	65.480	0	98	98	2	1	-10921639	200.667	196	111	255	4214	45.821	6.066	0.132	1.018
ID680452	680452	98	41.720	54.417	59.440	0	98	98	2	1	-10921639	159.238	148	100	237	3344	38.956	2.000	0.086	0.645
ID680453	680453	106	55.553	39.042	60.455	0	98	98	2	1	-10921639	102.286	90	60	171	2148	33.399	2.000	0.248	1.217
ID680442	680442	26	48.773	54.558	46.111	0	98	98	2	1	-10921639	227.286	255	133	255	4773	43.666	6.353	0.110	1.035
ID680443	680443	31	76.297	30.089	47.127	0	98	98	2	1	-10921639	216.143	232	111	255	4539	43.980	4.800	0.185	1.532
ID680440	680440	136	37.995	45.090	41.719	0	98	98	2	1	-10921639	176.143	176	121	255	3699	44.514	2.000	0.061	0.456
ID680441	680441	58	45.801	44.313	45.895	0	98	98	2	1	-10921639	230.286	255	166	255	4836	29.680	4.800	0.102	1.432
ID680446	680446	76	65.898	63.207	51.123	0	98	98	2	1	-10921639	208.333	209	131	255	4375	46.089	4.800	0.164	1.277
ID680447	680447	80	78.097	37.062	51.661	0	98	98	2	1	-10921639	153.333	159	40	255	3220	64.568	2.000	0.172	0.698
ID680444	680444	81	53.171	11.919	50.152	0	98	98	2	1	-10921639	114.857	113	68	201	2412	35.494	2.000	0.172	0.949
ID680445	680445	137	38.631	71.899	49.559	0	98	98	2	1	-10921639	69.476	63	27	138	1459	32.224	2.000	0.171	0.629
ID680434	680434	32	45.666	26.159	29.885	0	98	98	2	1	-10921639	208.238	212	143	255	4373	34.486	2.000	0.075	0.847
ID680435	680435	138	45.393	18.269	31.150	0	98	98	2	1	-10921639	116.524	103	58	234	2447	47.339	2.000	0.088	0.398
ID680433	680433	111	54.304	25.298	25.491	0	98	98	2	1	-10921639	142.429	136	65	255	2991	49.765	2.000	0.143	0.717
ID680438	680438	95	39.190	26.822	41.942	0	98	98	2	1	-10921639	210.286	212	126	255	4416	37.184	4.800	0.112	1.138
ID680439	680439	36	45.958	37.099	41.544	0	98	98	2	1	-10921639	211.619	207	126	255	4444	38.599	2.000	0.078	0.795
ID680436	680436	68	53.273	21.380	32.459	0	98	98	2	1	-10921639	178.905	176	100	255	3757	49.118	2.000	0.112	0.734
ID680437	680437	108	39.625	61.826	33.863	0	98	98	2	1	-10921639	67.857	60	30	131	1425	26.401	2.000	0.224	0.939
ID680490	680490	26	46.923	55.266	46.469	0	99	99	2	1	-10921639	232.810	255	118	255	4889	40.912	4.800	0.111	1.140
ID680491	680491	31	68.166	30.042	47.201	0	99	99	2	1	-10921639	226.238	252	136	255	4751	36.129	4.800	0.168	1.798
ID680488	680488	36	52.448	37.191	41.189	0	99	99	2	1	-10921639	222.524	229	151	255	4673	33.606	2.000	0.114	1.360
ID680489	680489	136	47.067	45.227	41.492	0	99	99	2	1	-10921639	165.286	148	90	255	3471	51.172	2.000	0.076	0.457
ID680494	680494	76	55.408	63.789	50.423	0	99	99	2	1	-10921639	158.571	161	83	255	3330	53.735	2.000	0.106	0.567
ID680495	680495	137	35.677	71.278	50.277	0	99	99	2	1	-10921639	78.238	73	50	138	1643	22.206	2.000	0.191	1.130
ID680492	680492	58	40.475	45.598	46.713	0	99	99	2	1	-10921639	227.571	232	171	255	4779	28.851	4.800	0.075	1.097
ID680493	680493	81	50.648	12.203	50.064	0	99	99	2	1	-10921639	111.048	98	65	214	2332	36.440	2.000	0.159	0.835
ID680482	680482	138	40.760	18.322	31.174	0	99	99	2	1	-10921639	115.952	108	47	214	2435	46.464	2.000	0.070	0.324
ID680483	680483	32	45.340	26.010	30.653	0	99	99	2	1	-10921639	233.190	252	189	255	4897	26.318	4.800	0.099	1.603
ID680481	680481	111	61.252	25.212	25.963	0	99	99	2	1	-10921639	159.476	159	90	255	3349	44.086	2.000	0.131	0.836
ID680486	680486	113	36.317	32.895	35.397	0	99	99	2	1	-10921639	222.619	255	128	255	4675	41.131	7.600	0.077	0.774
ID680487	680487	95	44.120	26.274	41.257	0	99	99	2	1	-10921639	182.048	181	100	255	3823	48.361	2.000	0.059	0.419
ID680484	680484	68	51.557	21.441	33.437	0	99	99	2	1	-10921639	188.571	189	95	255	3960	49.781	2.000	0.103	0.706
ID680485	680485	108	48.215	61.175	33.583	0	99	99	2	1	-10921639	78.381	68	50	151	1646	28.503	3.200	0.277	1.192
ID680506	680506	104	67.295	61.844	76.164	0	99	99	2	1	-10921639	99.095	83	40	219	2081	45.458	2.000	0.245	0.859
ID680507	680507	None	41.176	0.000	86.000	0	99	99	2	1	-10921639	95.952	90	50	166	2015	30.401	2.000	0.165	0.895
ID680504	680504	110	54.071	57.892	66.201	0	99	99	2	1	-10921639	212.429	227	123	255	4461	46.086	6.339	0.115	0.953
ID680505	680505	90	83.925	58.635	69.944	0	99	99	2	1	-10921639	214.476	255	90	255	4504	53.212	4.800	0.232	1.519
ID680498	680498	77	72.468	43.108	53.823	0	99	99	2	1	-10921639	213.095	232	126	255	4475	42.262	4.800	0.193	1.631
ID680499	680499	128	44.172	58.008	53.628	0	99	99	2	1	-10921639	224.048	249	133	255	4705	39.775	7.600	0.086	0.897
ID680496	680496	80	66.053	37.358	51.598	0	99	99	2	1	-10921639	160.429	166	58	255	3369	55.979	2.000	0.162	0.800
ID680497	680497	107	48.516	60.697	52.417	0	99	99	2	1	-10921639	228.429	244	156	255	4797	34.054	4.800	0.104	1.268
ID680502	680502	106	66.338	38.664	60.297	0	99	99	2	1	-10921639	112.619	98	63	201	2365	41.029	2.000	0.260	1.133
ID680503	680503	69	60.296	50.473	63.472	0	99	99	2	1	-10921639	115.190	93	40	224	2419	55.716	2.000	0.163	0.580
ID680500	680500	64	41.530	61.408	56.961	0	99	99	2	1	-10921639	141.095	146	75	207	2963	40.696	2.000	0.067	0.435
ID680501	680501	109	49.123	48.512	57.590	0	99	99	2	1	-10921639	149.000	156	53	232	3129	49.023	4.800	0.140	0.749
ID680522	680522	109	35.176	47.517	57.530	0	100	100	2	1	-10921639	135.333	141	75	229	2842	41.532	2.000	0.085	0.509
ID680523	680523	64	38.582	61.567	56.689	0	100	100	2	1	-10921639	138.333	133	63	214	2905	51.607	2.000	0.092	0.452
ID680520	680520	77	71.402	43.420	54.253	0	100	100	2	1	-10921639	208.762	217	108	255	4384	40.402	4.800	0.188	1.638
ID680521	680521	128	41.868	57.644	54.305	0	100	100	2	1	-10921639	233.190	252	138	255	4897	31.151	7.600	0.095	1.305
ID680526	680526	69	57.001	50.453	63.681	0	100	100	2	1	-10921639	113.429	116	47	212	2382	49.195	2.000	0.188	0.729
ID680527	680527	110	48.837	58.106	66.480	0	100	100	2	1	-10921639	194.000	204	121	255	4074	45.273	6.358	0.098	0.767
ID680524	680524	None	46.768	54.950	59.057	0	100	100	2	1	-10921639	151.476	143	88	239	3181	38.974	2.000	0.077	0.557
ID680525	680525	106	70.658	39.016	60.051	0	100	100	2	1	-10921639	122.238	103	75	194	2567	37.446	2.000	0.272	1.397
ID680514	680514	58	41.312	44.847	46.635	0	100	100	2	1	-10921639	221.571	229	146	255	4653	36.022	7.600	0.081	0.922
ID680515	680515	26	46.066	55.613	46.809	0	100	100	2	1	-10921639	230.667	255	151	255	4844	35.089	4.800	0.097	1.163
ID680512	680512	36	44.627	37.327	41.518	0	100	100	2	1	-10921639	228.571	232	179	255	4800	25.250	6.315	0.102	1.673
ID680513	680513	31	66.145	29.816	47.157	0	100	100	2	1	-10921639	217.238	232	108	255	4562	40.592	2.000	0.141	1.325
ID680518	680518	80	47.115	37.308	51.515	0	100	100	2	1	-10921639	157.381	169	75	237	3305	48.673	2.000	0.102	0.598
ID680519	680519	107	46.082	60.780	52.631	0	100	100	2	1	-10921639	225.143	255	133	255	4728	40.120	6.233	0.094	0.960
ID680516	680516	81	68.857	12.348	50.090	0	100	100	2	1	-10921639	120.905	106	65	232	2539	44.262	2.000	0.229	1.019
ID680517	680517	76	53.167	63.778	51.239	0	100	100	2	1	-10921639	162.810	159	90	255	3419	51.398	2.000	0.104	0.597
ID680510	680510	68	51.988	21.506	34.102	0	100	100	2	1	-10921639	202.286	196	138	255	4248	38.614	7.600	0.084	0.815
ID680511	680511	113	40.329	32.670	34.908	0	100	100	2	1	-10921639	226.857	244	141	255	4764	37.135	4.800	0.094	1.053
ID680508	680508	111	52.662	25.313	26.148	0	100	100	2	1	-10921639	147.810	146	75	255	3104	43.360	2.000	0.112	0.689
ID680509	680509	32	48.739	25.276	30.294	0	100	100	2	1	-10921639	204.476	201	136	255	4294	44.132	2.000	0.081	0.694
ID680528	680528	90	85.379	58.632	69.985	0	100	100	2	1	-10921639	216.429	255	111	255	4545	49.368	4.800	0.238	1.685
ID680529	680529	104	53.253	61.928	75.861	0	100	100	2	1	-10921639	90.571	88	45	204	1902	39.702	2.000	0.194	0.741
ID680554	680554	110	38.183	58.148	65.767	0	101	101	2	1	-10921639	152.095	143	108	204	3194	27.513	2.000	0.084	0.861
ID680555	680555	90	63.977	58.647	70.651	0	101	101	2	1	-10921639	156.619	156	78	237	3289	43.819	2.000	0.193	1.155
ID680552	680552	109	36.092	48.291	57.904	0	101	101	2	1	-10921639	143.048	146	88	201	3004	35.541	2.000	0.082	0.613
ID680553	680553	106	40.950	38.781	60.027	0	101	101	2	1	-10921639	103.381	98	63	156	2171	27.556	2.000	0.159	1.029
ID680546	680546	26	52.735	53.329	46.149	0	101	101	2	1	-10921639	213.714	212	131	255	4488	39.651	4.800	0.112	1.086
ID680547	680547	31	45.612	29.315	46.857	0	101	101	2	1	-10921639	178.810	184	98	255	3755	43.206	2.000	0.092	0.700
ID680544	680544	36	41.005	37.843	41.799	0	101	101	2	1	-10921639	209.333	209	151	255	4396	28.377	2.000	0.092	1.242
ID680545	680545	58	38.238	45.622	45.970	0	101	101	2	1	-10921639	215.810	217	161	255	4532	23.693	4.800	0.087	1.459
ID680550	680550	107	53.505	60.063	52.530	0	101	101	2	1	-10921639	197.952	204	136	255	4157	33.690	2.000	0.113	1.196
ID680551	680551	77	50.029	43.703	54.490	0	101	101	2	1	-10921639	185.762	179	133	255	3901	29.303	4.800	0.117	1.326
ID680548	680548	81	44.496	11.929	50.037	0	101	101	2	1	-10921639	100.619	100	58	174	2113	32.076	2.000	0.134	0.743
ID680549	680549	80	36.604	37.719	50.722	0	101	101	2	1	-10921639	166.286	171	113	209	3492	29.009	3.200	0.098	1.024
ID680539	680539	111	42.077	25.031	26.071	0	101	101	2	1	-10921639	134.333	126	90	217	2821	31.439	2.000	0.106	0.818
ID680542	680542	113	44.383	30.925	35.906	0	101	101	2	1	-10921639	235.524	255	181	255	4946	29.265	6.332	0.099	1.444
ID680543	680543	None	38.197	25.442	40.468	0	101	101	2	1	-10921639	195.714	196	154	255	4110	32.794	2.000	0.066	0.735
ID680540	680540	32	36.599	25.079	30.992	0	101	101	2	1	-10921639	180.762	184	133	249	3796	31.964	7.600	0.055	0.593
ID680541	680541	68	49.040	21.867	33.993	0	101	101	2	1	-10921639	181.524	171	128	255	3812	36.626	2.000	0.073	0.675
ID680538	680538	90	35.538	58.028	70.210	0	102	102	2	1	-10921639	117.667	116	70	174	2471	27.854	2.000	0.122	0.918
ID680536	680536	81	36.009	12.017	50.187	0	102	102	2	1	-10921639	93.952	90	60	141	1973	24.935	2.000	0.130	0.868
ID680537	680537	77	38.146	44.696	53.915	0	102	102	2	1	-10921639	165.048	169	116	212	3466	24.861	3.200	0.105	1.266
ID680531	680531	32	36.790	24.862	31.003	0	102	102	2	1	-10921639	164.476	161	126	219	3454	25.622	2.000	0.082	0.976
ID680534	680534	None	35.462	31.100	40.690	0	102	102	2	1	-10921639	212.381	209	181	255	4460	23.260	4.800	0.080	1.359
ID680535	680535	26	48.456	53.518	46.839	0	102	102	2	1	-10921639	198.667	196	128	255	4172	32.719	4.800	0.116	1.259
ID680532	680532	68	35.029	22.403	33.807	0	102	102	2	1	-10921639	150.667	143	93	227	3164	36.463	7.600	0.055	0.434
ID680533	680533	113	38.764	28.363	36.191	0	102	102	2	1	-10921639	205.190	207	126	255	4309	33.551	7.600	0.078	0.889
ID680530	680530	26	43.229	53.701	47.978	0	103	103	2	1	-10921639	166.905	166	116	234	3505	30.402	4.800	0.113	1.111
ID680556	680556	None	36.105	26.027	42.925	0	149	149	2	1	-10921639	102.476	93	68	156	2152	23.226	2.000	0.134	1.040
ID680560	680560	114	41.157	56.988	64.697	0	151	151	2	1	-10921639	89.000	83	55	126	1869	22.445	4.800	0.265	1.661
ID680558	680558	None	39.850	10.744	50.370	0	152	152	2	1	-10921639	102.333	95	60	156	2149	26.018	2.000	0.193	1.274
ID680559	680559	114	39.389	56.812	64.319	0	152	152	2	1	-10921639	85.667	83	45	133	1799	29.028	2.000	0.207	1.012
ID680557	680557	None	35.478	25.205	42.777	0	152	152	2	1	-10921639	105.524	98	70	146	2216	23.306	2.000	0.147	1.162
ID680562	680562	114	35.909	57.140	64.648	0	153	153	2	1	-10921639	82.476	75	32	133	1732	26.890	2.000	0.206	1.047
ID680561	680561	None	46.296	30.918	50.028	0	153	153	2	1	-10921639	100.381	90	65	179	2108	28.424	2.000	0.165	0.998
ID680568	680568	None	37.702	41.865	52.151	0	154	154	2	1	-10921639	111.476	103	80	161	2341	23.594	2.000	0.129	1.083
ID680569	680569	114	44.660	56.610	64.270	0	154	154	2	1	-10921639	91.238	88	42	159	1916	29.617	2.000	0.247	1.220
ID680566	680566	None	43.008	50.779	47.096	0	154	154	2	1	-10921639	109.333	106	50	179	2296	30.756	2.000	0.162	0.990
ID680567	680567	115	44.400	11.138	50.038	0	154	154	2	1	-10921639	104.952	108	63	169	2204	30.601	3.200	0.196	1.126
ID680563	680563	115	39.871	11.411	49.959	0	155	155	2	1	-10921639	87.667	88	42	148	1841	29.032	2.000	0.191	0.967
ID680564	680564	116	42.011	38.742	60.589	0	155	155	2	1	-10921639	73.810	65	40	146	1550	30.418	2.000	0.211	0.846
ID680565	680565	114	39.552	56.734	64.511	0	155	155	2	1	-10921639	92.571	95	53	133	1944	25.386	4.800	0.248	1.448
ID680578	680578	115	37.939	11.451	49.768	0	156	156	2	1	-10921639	91.476	95	50	138	1921	25.922	2.000	0.171	1.032
ID680579	680579	None	39.154	41.545	51.889	0	156	156	2	1	-10921639	115.571	116	83	166	2427	21.823	4.800	0.157	1.436
ID680576	680576	None	46.483	28.866	36.847	0	156	156	2	1	-10921639	117.857	111	70	207	2475	32.358	2.000	0.134	0.859
ID680577	680577	118	44.585	25.137	42.752	0	156	156	2	1	-10921639	119.905	118	70	184	2518	28.698	2.000	0.191	1.337
ID680580	680580	116	37.560	38.495	60.388	0	156	156	2	1	-10921639	80.048	73	42	131	1681	25.843	2.000	0.181	0.947
ID680581	680581	114	44.810	56.457	63.964	0	156	156	2	1	-10921639	94.190	88	47	161	1978	30.464	2.000	0.219	1.113
ID680582	680582	118	41.783	25.556	43.178	0	157	157	2	1	-10921639	119.476	116	70	164	2509	29.827	4.800	0.158	1.095
ID680583	680583	115	40.913	11.501	49.899	0	157	157	2	1	-10921639	99.095	98	58	161	2081	30.409	2.000	0.185	1.018
ID680584	680584	114	36.916	56.843	64.571	0	157	157	2	1	-10921639	92.095	93	47	133	1934	23.401	4.800	0.219	1.412
ID680570	680570	117	50.953	31.964	21.962	0	158	158	2	1	-10921639	72.476	63	35	169	1522	35.876	2.000	0.228	0.750
ID680571	680571	118	35.325	25.463	42.521	0	158	158	2	1	-10921639	109.952	108	58	154	2309	30.117	2.000	0.148	0.941
ID680574	680574	116	41.447	38.645	60.174	0	158	158	2	1	-10921639	94.476	100	58	148	1984	27.310	7.600	0.175	1.030
ID680575	680575	114	47.980	57.015	64.864	0	158	158	2	1	-10921639	102.143	95	63	146	2145	25.279	4.800	0.266	1.700
ID680572	680572	119	44.944	30.243	48.836	0	158	158	2	1	-10921639	125.143	126	70	186	2628	31.142	4.800	0.160	1.111
ID680573	680573	115	40.829	11.144	49.881	0	158	158	2	1	-10921639	100.286	98	68	159	2106	23.846	2.000	0.185	1.312
ID680602	680602	116	39.641	38.719	59.975	0	159	159	2	1	-10921639	98.905	93	68	159	2077	25.452	7.600	0.171	1.136
ID680603	680603	114	53.353	57.090	65.113	0	159	159	2	1	-10921639	97.714	88	55	154	2052	30.417	4.800	0.269	1.363
ID680600	680600	115	36.708	11.156	50.004	0	159	159	2	1	-10921639	110.762	106	75	154	2326	22.882	2.000	0.157	1.316
ID680601	680601	121	36.428	42.204	52.708	0	159	159	2	1	-10921639	112.810	111	75	164	2369	24.043	2.000	0.130	1.083
ID680594	680594	117	48.105	32.016	21.855	0	159	159	2	1	-10921639	78.762	70	42	169	1654	30.279	2.000	0.234	0.985
ID680595	680595	None	39.619	29.841	35.341	0	159	159	2	1	-10921639	122.476	118	88	184	2572	27.440	2.000	0.132	1.043
ID680598	680598	None	35.635	50.766	46.892	0	159	159	2	1	-10921639	109.762	98	78	164	2305	24.226	2.000	0.135	1.075
ID680599	680599	119	37.955	30.251	49.522	0	159	159	2	1	-10921639	108.048	111	68	151	2269	27.095	2.000	0.167	1.140
ID680596	680596	118	43.628	25.444	42.510	0	159	159	2	1	-10921639	113.524	106	78	169	2384	30.079	2.000	0.158	1.029
ID680597	680597	None	35.209	45.278	45.983	0	159	159	2	1	-10921639	122.190	118	83	171	2566	24.043	7.600	0.130	1.167
ID680586	680586	None	40.812	57.228	30.198	0	160	160	2	1	-10921639	52.524	42	25	128	1103	27.288	2.000	0.310	0.912
ID680587	680587	None	37.992	40.154	36.222	0	160	160	2	1	-10921639	108.905	108	63	148	2287	23.257	4.800	0.163	1.315
ID680585	680585	117	50.470	31.867	21.745	0	160	160	2	1	-10921639	75.286	65	37	171	1581	32.940	2.000	0.249	0.912
ID680590	680590	115	44.549	11.267	49.817	0	160	160	2	1	-10921639	93.524	90	45	161	1964	31.884	2.000	0.193	0.951
ID680591	680591	119	47.483	31.166	49.847	0	160	160	2	1	-10921639	111.048	116	63	174	2332	32.417	2.000	0.164	0.965
ID680588	680588	None	36.664	25.203	38.106	0	160	160	2	1	-10921639	102.333	95	65	166	2149	27.354	2.000	0.123	0.818
ID680589	680589	122	52.345	72.746	45.042	0	160	160	2	1	-10921639	75.714	75	35	166	1590	37.166	2.000	0.263	0.848
ID680592	680592	121	36.825	42.081	53.157	0	160	160	2	1	-10921639	106.619	108	60	171	2239	28.412	2.000	0.099	0.678
ID680593	680593	114	49.980	56.856	65.013	0	160	160	2	1	-10921639	99.381	95	50	161	2087	27.583	2.000	0.252	1.450
ID680619	680619	117	45.759	31.902	21.769	0	161	161	2	1	-10921639	78.238	65	47	166	1643	29.754	2.000	0.217	0.937
ID680622	680622	119	37.308	30.459	50.500	0	161	161	2	1	-10921639	104.952	103	63	148	2204	23.809	7.600	0.150	1.151
ID680623	680623	114	48.929	56.550	64.074	0	161	161	2	1	-10921639	100.143	106	42	161	2103	34.530	4.800	0.243	1.134
ID680620	680620	118	35.114	25.186	43.563	0	161	161	2	1	-10921639	115.190	118	60	161	2419	24.384	6.340	0.152	1.246
ID680621	680621	122	43.000	72.631	44.363	0	161	161	2	1	-10921639	67.810	63	32	126	1424	29.792	2.000	0.262	0.946
ID680606	680606	123	36.012	50.799	46.750	0	162	162	2	1	-10921639	112.810	108	78	169	2369	24.653	2.000	0.122	0.998
ID680607	680607	None	37.487	69.284	47.030	0	162	162	2	1	-10921639	66.238	58	27	146	1391	27.539	7.600	0.183	0.743
ID680604	680604	117	46.690	31.827	21.926	0	162	162	2	1	-10921639	79.286	75	37	156	1665	29.508	2.000	0.243	1.051
ID680605	680605	118	42.057	25.165	45.555	0	162	162	2	1	-10921639	112.095	116	58	174	2354	33.826	2.000	0.147	0.849
ID680610	680610	124	56.586	38.428	59.840	0	162	162	2	1	-10921639	108.286	106	58	189	2274	36.557	2.000	0.229	1.105
ID680611	680611	114	39.357	56.867	65.057	0	162	162	2	1	-10921639	95.667	98	50	146	2009	24.520	4.800	0.239	1.507
ID680608	680608	119	38.280	30.460	50.532	0	162	162	2	1	-10921639	101.524	95	65	154	2132	29.398	2.000	0.154	0.923
ID680609	680609	121	42.649	42.239	53.132	0	162	162	2	1	-10921639	117.571	113	73	181	2469	26.254	2.000	0.145	1.134
ID680618	680618	124	39.912	38.660	60.627	0	163	163	2	1	-10921639	97.048	103	37	159	2038	33.461	7.600	0.151	0.759
ID680616	680616	119	35.828	30.584	50.446	0	163	163	2	1	-10921639	97.429	88	58	184	2046	28.626	2.000	0.101	0.624
ID680617	680617	121	37.999	42.181	53.631	0	163	163	2	1	-10921639	109.286	111	63	181	2295	29.450	2.000	0.119	0.788
ID680614	680614	123	41.583	50.758	46.927	0	163	163	2	1	-10921639	116.857	116	68	189	2454	29.692	2.000	0.138	0.952
ID680615	680615	None	35.017	11.290	49.860	0	163	163	2	1	-10921639	92.619	85	55	151	1945	26.472	2.000	0.157	0.950
ID680612	680612	None	38.853	38.888	35.065	0	163	163	2	1	-10921639	108.952	106	55	151	2288	23.980	3.200	0.160	1.256
ID680613	680613	118	48.142	24.055	44.438	0	163	163	2	1	-10921639	130.333	133	85	176	2737	26.738	4.800	0.188	1.544
ID680634	680634	125	61.772	30.472	35.064	0	164	164	2	1	-10921639	139.619	146	73	242	2932	45.097	2.000	0.171	0.906
ID680635	680635	118	60.547	23.681	44.505	0	164	164	2	1	-10921639	121.524	108	68	212	2552	42.482	2.000	0.198	0.947
ID680633	680633	117	52.642	32.206	22.077	0	164	164	2	1	-10921639	75.048	65	32	179	1576	35.422	2.000	0.259	0.871
ID680638	680638	114	44.725	56.629	64.447	0	164	164	2	1	-10921639	100.524	98	53	151	2111	30.451	4.800	0.224	1.209
ID680636	680636	123	40.665	50.673	47.172	0	164	164	2	1	-10921639	114.524	106	78	191	2405	31.293	2.000	0.123	0.801
ID680637	680637	124	42.896	38.447	60.666	0	164	164	2	1	-10921639	92.429	88	45	159	1941	32.146	2.000	0.186	0.904
ID680632	680632	114	36.589	56.779	64.331	0	165	165	2	1	-10921639	99.238	98	63	143	2084	23.795	4.800	0.217	1.487
ID680626	680626	None	40.312	46.739	43.041	0	165	165	2	1	-10921639	104.333	100	53	171	2191	32.958	2.000	0.109	0.623
ID680627	680627	118	58.508	23.644	43.999	0	165	165	2	1	-10921639	137.571	136	65	201	2889	37.484	4.800	0.207	1.261
ID680624	680624	117	48.053	32.644	22.470	0	165	165	2	1	-10921639	76.000	68	32	159	1596	36.512	2.000	0.246	0.821
ID680625	680625	125	51.567	30.234	35.123	0	165	165	2	1	-10921639	124.333	131	73	234	2611	38.350	2.000	0.132	0.758
ID680630	680630	121	42.841	42.098	53.141	0	165	165	2	1	-10921639	126.333	121	75	199	2653	31.715	2.000	0.120	0.855
ID680631	680631	124	36.206	38.495	60.544	0	165	165	2	1	-10921639	82.714	80	32	133	1737	31.415	2.000	0.161	0.731
ID680628	680628	None	40.129	70.161	44.460	0	165	165	2	1	-10921639	63.810	55	30	133	1340	31.324	2.000	0.221	0.738
ID680629	680629	123	40.639	50.631	47.178	0	165	165	2	1	-10921639	120.333	126	58	189	2527	33.865	2.000	0.128	0.807
ID680666	680666	126	37.299	30.476	50.230	0	166	166	2	1	-10921639	101.905	93	68	181	2140	28.698	2.000	0.127	0.802
ID680667	680667	121	52.530	42.072	53.375	0	166	166	2	1	-10921639	126.571	123	78	201	2658	33.843	2.000	0.174	1.108
ID680664	680664	118	41.591	23.476	43.942	0	166	166	2	1	-10921639	119.333	121	63	166	2506	33.553	4.800	0.168	1.023
ID680665	680665	123	35.820	50.884	47.161	0	166	166	2	1	-10921639	112.619	116	63	171	2365	28.003	2.000	0.109	0.792
ID680668	680668	124	54.973	38.818	60.415	0	166	166	2	1	-10921639	105.810	100	68	176	2222	31.456	2.000	0.253	1.360
ID680669	680669	114	43.475	56.897	64.196	0	166	166	2	1	-10921639	102.190	98	55	148	2146	23.144	4.800	0.261	1.828
ID680662	680662	125	45.951	30.840	34.939	0	166	166	2	1	-10921639	132.952	136	85	186	2792	28.928	2.000	0.161	1.272
ID680663	680663	None	37.688	31.376	37.944	0	166	166	2	1	-10921639	137.238	143	90	179	2882	25.052	2.000	0.127	1.237
ID680661	680661	117	41.037	33.055	22.886	0	166	166	2	1	-10921639	69.810	60	35	156	1466	27.870	2.000	0.188	0.794
ID680648	680648	114	46.958	56.879	64.465	0	167	167	2	1	-10921639	102.905	106	50	146	2161	29.841	4.800	0.240	1.334
ID680639	680639	117	44.042	33.728	24.226	0	167	167	2	1	-10921639	81.048	70	47	148	1702	29.924	2.000	0.218	0.969
ID680642	680642	123	36.473	49.989	47.135	0	167	167	2	1	-10921639	122.333	113	90	179	2569	25.376	2.000	0.110	0.954
ID680643	680643	None	41.077	64.908	47.949	0	167	167	2	1	-10921639	77.048	73	40	156	1618	28.004	2.000	0.192	0.888
ID680640	680640	125	52.304	31.237	34.997	0	167	167	2	1	-10921639	142.333	138	85	214	2989	33.659	2.000	0.161	1.172
ID680641	680641	118	57.392	23.672	43.601	0	167	167	2	1	-10921639	134.857	133	70	209	2832	39.778	7.600	0.186	1.062
ID680646	680646	None	37.288	46.260	53.017	0	167	167	2	1	-10921639	125.571	128	73	191	2637	29.125	2.000	0.090	0.709
ID680647	680647	124	56.700	39.170	60.576	0	167	167	2	1	-10921639	97.429	80	53	184	2046	40.578	2.000	0.232	0.904
ID680644	680644	126	39.098	30.569	50.358	0	167	167	2	1	-10921639	102.286	95	68	141	2148	24.415	2.000	0.161	1.160
ID680645	680645	121	47.839	41.891	53.338	0	167	167	2	1	-10921639	123.095	121	68	214	2585	35.484	2.000	0.127	0.781
ID680650	680650	125	49.437	30.303	34.967	0	168	168	2	1	-10921639	131.810	123	78	242	2768	38.641	2.000	0.096	0.599
ID680651	680651	118	57.566	24.088	42.865	0	168	168	2	1	-10921639	137.952	146	68	227	2897	38.574	2.000	0.165	1.015
ID680649	680649	117	46.623	33.832	24.590	0	168	168	2	1	-10921639	84.857	70	47	169	1782	31.574	2.000	0.207	0.923
ID680654	680654	None	35.302	11.096	49.838	0	168	168	2	1	-10921639	92.143	98	50	138	1935	24.749	2.000	0.200	1.242
ID680655	680655	126	45.464	30.662	50.382	0	168	168	2	1	-10921639	107.381	108	63	176	2255	29.435	2.000	0.153	0.968
ID680652	680652	127	37.918	68.630	45.771	0	168	168	2	1	-10921639	70.810	65	40	136	1487	28.598	2.000	0.189	0.787
ID680653	680653	123	39.712	50.232	46.944	0	168	168	2	1	-10921639	125.571	121	85	189	2637	24.766	2.000	0.119	1.076
ID680658	680658	None	35.727	53.467	56.879	0	168	168	2	1	-10921639	113.238	111	73	164	2378	24.448	4.800	0.153	1.228
ID680659	680659	124	50.434	38.958	60.255	0	168	168	2	1	-10921639	90.952	80	45	171	1910	34.039	2.000	0.223	0.974
ID680656	680656	None	40.131	37.757	49.690	0	168	168	2	1	-10921639	115.143	113	75	176	2418	28.815	3.200	0.149	1.037
ID680657	680657	121	55.670	41.854	53.584	0	168	168	2	1	-10921639	122.714	116	68	207	2577	41.510	2.000	0.156	0.799
ID680660	680660	114	48.929	57.033	64.288	0	168	168	2	1	-10921639	101.476	98	60	148	2131	27.014	2.000	0.244	1.471
ID680680	680680	None	37.766	60.079	79.076	0	169	169	2	1	-10921639	53.905	42	22	113	1132	25.251	2.000	0.242	0.831
ID680670	680670	117	39.129	33.589	25.063	0	169	169	2	1	-10921639	78.667	70	40	141	1652	29.345	2.000	0.180	0.819
ID680671	680671	133	38.596	25.856	28.950	0	169	169	2	1	-10921639	107.571	106	63	191	2259	31.237	2.000	0.107	0.668
ID680674	680674	123	43.228	50.351	46.876	0	169	169	2	1	-10921639	133.190	128	90	207	2797	31.641	7.600	0.103	0.783
ID680675	680675	127	51.123	67.176	46.720	0	169	169	2	1	-10921639	83.000	68	45	179	1743	36.129	2.000	0.189	0.731
ID680672	680672	125	43.717	30.371	35.154	0	169	169	2	1	-10921639	132.000	133	83	204	2772	35.145	2.000	0.100	0.686
ID680673	680673	118	59.588	24.535	42.421	0	169	169	2	1	-10921639	163.762	161	116	224	3439	32.064	6.314	0.180	1.558
ID680678	680678	124	66.283	38.755	60.224	0	169	169	2	1	-10921639	97.429	93	50	212	2046	43.369	2.000	0.265	0.942
ID680679	680679	114	49.388	56.956	64.145	0	169	169	2	1	-10921639	107.000	108	60	164	2247	28.820	4.800	0.234	1.408
ID680676	680676	126	49.472	30.481	50.635	0	169	169	2	1	-10921639	108.238	108	58	191	2273	37.008	2.000	0.210	1.016
ID680677	680677	121	44.858	41.966	53.333	0	169	169	2	1	-10921639	123.190	118	85	199	2587	31.154	2.000	0.138	0.958
ID680682	680682	133	39.843	25.753	29.157	0	170	170	2	1	-10921639	109.143	111	65	184	2292	32.978	2.000	0.112	0.668
ID680683	680683	130	48.288	34.052	29.439	0	170	170	2	1	-10921639	97.524	80	53	209	2048	42.246	2.000	0.141	0.571
ID680681	680681	134	35.510	21.196	29.259	0	170	170	2	1	-10921639	102.190	100	58	161	2146	29.716	2.000	0.117	0.722
ID680686	680686	118	55.117	24.892	42.290	0	170	170	2	1	-10921639	157.476	156	90	204	3307	29.053	4.800	0.185	1.693
ID680687	680687	None	38.699	46.891	43.485	0	170	170	2	1	-10921639	115.143	108	63	174	2418	33.655	2.000	0.112	0.688
ID680684	680684	125	50.656	30.538	35.219	0	170	170	2	1	-10921639	151.905	151	98	219	3190	34.185	2.000	0.135	1.055
ID680685	680685	129	64.186	38.963	35.721	0	170	170	2	1	-10921639	137.905	128	85	212	2896	36.141	2.000	0.204	1.291
ID680690	680690	132	42.995	37.160	49.154	0	170	170	2	1	-10921639	117.238	113	73	186	2462	30.674	2.000	0.132	0.892
ID680691	680691	None	38.649	72.631	48.599	0	170	170	2	1	-10921639	64.571	58	27	126	1356	28.833	2.000	0.268	0.947
ID680688	680688	123	37.672	50.441	47.052	0	170	170	2	1	-10921639	130.714	131	78	186	2745	25.366	2.000	0.112	1.040
ID680689	680689	127	42.122	66.479	47.269	0	170	170	2	1	-10921639	90.190	88	53	141	1894	26.772	7.600	0.208	1.159
ID680694	680694	124	59.864	38.790	60.048	0	170	170	2	1	-10921639	87.286	68	50	186	1833	39.221	2.000	0.247	0.881
ID680695	680695	114	62.141	56.997	63.711	0	170	170	2	1	-10921639	118.667	113	70	186	2492	35.323	2.000	0.254	1.361
ID680692	680692	126	49.761	30.697	50.485	0	170	170	2	1	-10921639	115.810	103	65	179	2432	36.492	2.000	0.138	0.769
ID680693	680693	135	35.309	45.136	58.212	0	170	170	2	1	-10921639	89.381	85	50	141	1877	22.256	2.000	0.152	1.060
ID680706	680706	132	44.403	37.145	49.983	0	171	171	2	1	-10921639	124.571	126	85	181	2616	26.847	2.000	0.173	1.368
ID680707	680707	121	45.638	41.991	53.132	0	171	171	2	1	-10921639	119.143	121	63	186	2502	27.825	2.000	0.155	1.148
ID680704	680704	127	55.863	65.051	48.094	0	171	171	2	1	-10921639	95.571	93	50	199	2007	36.974	2.000	0.227	0.958
ID680705	680705	126	64.681	30.849	50.311	0	171	171	2	1	-10921639	121.905	103	75	214	2560	40.731	2.000	0.200	0.999
ID680710	680710	114	54.598	57.031	63.332	0	171	171	2	1	-10921639	114.714	121	65	176	2409	34.511	3.200	0.222	1.208
ID680708	680708	135	41.504	47.015	58.270	0	171	171	2	1	-10921639	99.381	98	53	171	2087	29.713	2.000	0.164	0.943
ID680709	680709	124	42.369	38.699	59.943	0	171	171	2	1	-10921639	83.048	78	50	161	1744	27.967	2.000	0.197	0.976
ID680698	680698	130	45.595	34.374	31.053	0	171	171	2	1	-10921639	115.619	113	63	207	2428	39.670	2.000	0.125	0.648
ID680699	680699	131	38.325	54.460	33.439	0	171	171	2	1	-10921639	79.524	68	35	143	1670	29.487	2.000	0.236	1.029
ID680696	680696	134	43.942	22.727	29.907	0	171	171	2	1	-10921639	128.286	126	60	194	2694	35.529	2.000	0.180	1.099
ID680697	680697	133	40.702	24.707	29.726	0	171	171	2	1	-10921639	121.762	113	60	184	2557	35.471	2.000	0.113	0.698
ID680702	680702	118	89.109	24.845	42.011	0	171	171	2	1	-10921639	182.905	179	93	255	3841	46.672	2.000	0.240	1.517
ID680703	680703	123	53.325	50.498	47.179	0	171	171	2	1	-10921639	143.571	143	98	217	3015	33.306	7.600	0.152	1.135
ID680700	680700	125	43.959	30.770	34.988	0	171	171	2	1	-10921639	149.667	151	106	207	3143	26.858	2.000	0.134	1.318
ID680701	680701	129	49.684	38.760	35.702	0	171	171	2	1	-10921639	119.667	121	73	199	2513	36.667	2.000	0.146	0.833
ID680738	680738	121	42.093	41.997	53.276	0	172	172	2	1	-10921639	121.714	126	70	181	2556	29.367	2.000	0.131	0.959
ID680739	680739	124	53.478	39.046	60.005	0	172	172	2	1	-10921639	78.667	68	30	171	1652	33.640	2.000	0.253	0.944
ID680736	680736	132	43.625	36.412	52.245	0	172	172	2	1	-10921639	124.810	123	73	189	2621	34.789	2.000	0.145	0.907
ID680737	680737	None	40.565	60.055	52.079	0	172	172	2	1	-10921639	125.905	121	75	186	2644	32.564	2.000	0.100	0.703
ID680740	680740	114	60.577	56.810	63.045	0	172	172	2	1	-10921639	116.524	113	55	191	2447	37.357	2.000	0.243	1.219
ID680730	680730	125	39.269	30.833	34.655	0	172	172	2	1	-10921639	151.000	148	106	204	3171	28.318	7.600	0.089	0.868
ID680731	680731	129	40.976	38.610	35.347	0	172	172	2	1	-10921639	109.476	111	63	169	2299	33.542	2.000	0.137	0.788
ID680728	680728	130	63.254	34.021	32.287	0	172	172	2	1	-10921639	134.905	123	75	255	2833	50.656	2.000	0.131	0.615
ID680729	680729	131	57.628	53.353	32.976	0	172	172	2	1	-10921639	83.905	73	45	169	1762	34.561	2.000	0.299	1.117
ID680734	680734	None	39.442	72.050	48.938	0	172	172	2	1	-10921639	55.667	45	25	143	1169	28.377	2.000	0.213	0.688
ID680735	680735	126	51.105	30.629	49.923	0	172	172	2	1	-10921639	121.810	113	80	209	2558	35.600	2.000	0.154	0.916
ID680732	680732	118	82.239	25.343	42.021	0	172	172	2	1	-10921639	179.238	186	88	255	3764	48.143	4.800	0.240	1.439
ID680733	680733	127	56.357	63.611	48.143	0	172	172	2	1	-10921639	107.238	98	53	207	2252	43.483	2.000	0.179	0.750
ID680727	680727	133	49.720	24.212	29.832	0	172	172	2	1	-10921639	134.762	131	78	201	2830	36.579	2.000	0.177	1.109
ID680714	680714	125	35.702	30.286	34.685	0	173	173	2	1	-10921639	144.667	143	93	219	3038	33.561	2.000	0.053	0.437
ID680715	680715	129	47.530	38.850	35.892	0	173	173	2	1	-10921639	121.381	121	65	191	2549	35.240	2.000	0.132	0.802
ID680712	680712	130	60.392	33.960	33.384	0	173	173	2	1	-10921639	148.714	148	60	255	3123	49.198	2.000	0.145	0.767
ID680713	680713	131	50.214	52.995	33.247	0	173	173	2	1	-10921639	78.381	63	42	161	1646	32.285	2.000	0.244	0.953
ID680718	680718	None	35.795	46.893	46.392	0	173	173	2	1	-10921639	143.857	146	90	209	3021	26.616	6.344	0.117	1.134
ID680719	680719	None	36.198	50.785	47.219	0	173	173	2	1	-10921639	135.429	136	65	207	2844	34.383	2.000	0.089	0.645
ID680716	680716	None	36.049	26.299	39.083	0	173	173	2	1	-10921639	176.429	181	108	222	3705	31.237	6.235	0.114	1.158
ID680717	680717	118	68.508	25.507	42.021	0	173	173	2	1	-10921639	175.810	181	98	255	3692	45.897	2.000	0.158	1.044
ID680711	680711	133	60.357	24.523	29.855	0	173	173	2	1	-10921639	131.048	123	70	244	2752	45.434	2.000	0.168	0.829
ID680722	680722	132	45.326	36.643	51.600	0	173	173	2	1	-10921639	112.381	118	53	199	2360	44.436	2.000	0.130	0.583
ID680723	680723	121	41.584	41.930	53.321	0	173	173	2	1	-10921639	118.571	116	70	184	2490	28.713	2.000	0.129	0.941
ID680720	680720	127	54.619	62.292	48.551	0	173	173	2	1	-10921639	130.000	118	73	199	2730	36.889	2.000	0.164	0.991
ID680721	680721	126	42.069	30.751	50.140	0	173	173	2	1	-10921639	115.667	103	73	189	2429	35.186	7.600	0.120	0.705
ID680726	680726	None	38.087	52.050	74.792	0	173	173	2	1	-10921639	70.952	65	42	166	1490	28.198	2.000	0.175	0.748
ID680724	680724	124	38.893	39.026	59.837	0	173	173	2	1	-10921639	68.190	63	30	146	1432	27.540	2.000	0.191	0.793
ID680725	680725	114	44.055	56.378	63.303	0	173	173	2	1	-10921639	104.381	100	58	171	2192	30.706	2.000	0.157	0.922
ID680768	680768	114	47.532	56.500	63.335	0	174	174	2	1	-10921639	110.286	103	68	186	2316	32.777	2.000	0.183	1.040
ID680762	680762	None	39.215	29.095	47.193	0	174	174	2	1	-10921639	132.762	133	68	196	2788	32.556	7.600	0.106	0.780
ID680763	680763	139	38.566	11.816	49.881	0	174	174	2	1	-10921639	98.238	95	60	174	2063	27.477	2.000	0.152	0.941
ID680760	680760	129	41.088	38.671	35.576	0	174	174	2	1	-10921639	124.952	121	80	194	2624	33.403	2.000	0.110	0.740
ID680761	680761	118	62.087	25.408	41.783	0	174	174	2	1	-10921639	163.238	161	85	255	3428	45.521	2.000	0.174	1.065
ID680766	680766	132	49.677	37.414	51.058	0	174	174	2	1	-10921639	131.619	141	70	201	2764	33.968	4.800	0.188	1.229
ID680767	680767	163	37.292	46.360	58.967	0	174	174	2	1	-10921639	89.000	83	53	148	1869	26.367	2.000	0.147	0.868
ID680764	680764	126	52.052	30.785	49.860	0	174	174	2	1	-10921639	126.905	113	68	204	2665	40.047	2.000	0.135	0.752
ID680765	680765	127	71.319	61.427	50.156	0	174	174	2	1	-10921639	151.667	156	93	255	3185	46.631	2.000	0.202	1.091
ID680758	680758	131	57.783	52.996	33.499	0	174	174	2	1	-10921639	82.714	73	25	179	1737	39.548	2.000	0.317	1.007
ID680759	680759	125	36.196	30.486	35.304	0	174	174	2	1	-10921639	143.810	138	95	224	3020	36.519	2.000	0.055	0.414
ID680756	680756	133	64.190	24.601	29.973	0	174	174	2	1	-10921639	139.524	123	88	234	2930	39.352	2.000	0.185	1.109
ID680757	680757	130	55.767	34.038	33.205	0	174	174	2	1	-10921639	144.524	136	83	255	3035	42.946	7.600	0.123	0.737
ID680746	680746	118	74.140	25.309	41.894	0	175	175	2	1	-10921639	181.952	176	98	255	3821	47.544	4.800	0.197	1.257
ID680747	680747	None	35.071	47.016	43.615	0	175	175	2	1	-10921639	121.381	118	78	181	2549	27.189	2.000	0.109	0.877
ID680744	680744	129	50.771	38.695	35.159	0	175	175	2	1	-10921639	124.381	113	75	194	2612	37.106	2.000	0.161	0.930
ID680745	680745	125	38.955	30.269	35.659	0	175	175	2	1	-10921639	161.143	164	93	234	3384	35.657	7.600	0.066	0.557
ID680750	680750	132	56.480	36.905	51.355	0	175	175	2	1	-10921639	121.048	111	73	207	2542	36.772	2.000	0.204	1.117
ID680751	680751	127	67.680	61.745	51.866	0	175	175	2	1	-10921639	149.429	146	70	237	3138	48.655	2.000	0.207	1.054
ID680748	680748	139	36.182	11.412	49.937	0	175	175	2	1	-10921639	95.190	88	47	164	1999	30.512	2.000	0.156	0.842
ID680749	680749	126	48.282	31.065	49.657	0	175	175	2	1	-10921639	121.667	106	68	212	2555	39.667	2.000	0.126	0.686
ID680742	680742	130	64.615	33.889	33.945	0	175	175	2	1	-10921639	162.476	151	95	234	3412	41.369	2.000	0.149	1.018
ID680743	680743	131	54.405	52.997	33.902	0	175	175	2	1	-10921639	89.571	83	42	171	1881	34.013	2.000	0.266	1.105
ID680741	680741	133	56.381	24.029	30.021	0	175	175	2	1	-10921639	131.333	126	68	217	2758	38.323	2.000	0.181	1.050
ID680754	680754	124	35.770	39.220	59.904	0	175	175	2	1	-10921639	71.238	65	37	126	1496	23.545	2.000	0.203	1.020
ID680755	680755	114	39.222	56.758	63.053	0	175	175	2	1	-10921639	100.381	100	55	143	2108	22.807	2.000	0.179	1.338
ID680752	680752	None	43.239	42.142	53.088	0	175	175	2	1	-10921639	116.857	111	68	214	2454	34.857	2.000	0.114	0.685
ID680753	680753	163	38.040	46.101	58.465	0	175	175	2	1	-10921639	96.143	88	65	169	2019	27.240	2.000	0.127	0.795
ID680794	680794	None	45.741	60.348	56.859	0	176	176	2	1	-10921639	124.476	121	55	196	2614	38.596	3.200	0.131	0.747
ID680795	680795	124	51.840	39.102	59.863	0	176	176	2	1	-10921639	89.238	75	45	171	1874	33.554	2.000	0.208	0.915
ID680792	680792	132	55.273	37.476	50.374	0	176	176	2	1	-10921639	138.857	136	83	207	2916	34.916	2.000	0.180	1.214
ID680793	680793	127	59.120	60.918	52.798	0	176	176	2	1	-10921639	152.286	143	80	232	3198	40.959	2.000	0.150	0.967
ID680796	680796	114	40.516	56.901	63.603	0	176	176	2	1	-10921639	103.714	100	60	176	2178	29.709	6.325	0.160	0.962
ID680786	680786	125	39.914	30.379	35.082	0	176	176	2	1	-10921639	143.286	151	80	229	3009	39.918	2.000	0.062	0.420
ID680787	680787	129	49.004	38.661	35.384	0	176	176	2	1	-10921639	127.143	128	63	196	2670	38.552	2.000	0.144	0.831
ID680784	680784	133	52.610	24.698	30.244	0	176	176	2	1	-10921639	127.905	126	75	194	2686	33.897	2.000	0.171	1.102
ID680785	680785	130	68.321	34.282	34.428	0	176	176	2	1	-10921639	163.238	154	93	255	3428	49.082	2.000	0.173	0.979
ID680790	680790	118	58.591	25.036	41.824	0	176	176	2	1	-10921639	172.476	181	90	249	3622	41.582	3.200	0.187	1.304
ID680791	680791	139	38.749	11.331	50.009	0	176	176	2	1	-10921639	91.095	85	60	136	1913	23.535	2.000	0.196	1.269
ID680788	680788	131	49.629	51.903	35.995	0	176	176	2	1	-10921639	97.333	93	58	159	2044	31.723	2.000	0.213	1.079
ID680789	680789	140	47.420	26.321	39.438	0	176	176	2	1	-10921639	174.095	179	113	219	3656	33.681	2.000	0.138	1.251
ID680778	680778	126	42.834	30.533	50.229	0	177	177	2	1	-10921639	126.714	128	73	179	2661	30.640	2.000	0.139	1.012
ID680779	680779	132	63.084	37.436	50.583	0	177	177	2	1	-10921639	142.238	156	73	227	2987	45.567	2.000	0.202	1.049
ID680776	680776	118	81.331	25.229	42.043	0	177	177	2	1	-10921639	176.571	179	111	255	3708	48.474	2.000	0.229	1.359
ID680777	680777	147	40.415	51.012	47.100	0	177	177	2	1	-10921639	143.095	143	98	217	3005	27.952	2.000	0.103	0.952
ID680782	680782	124	47.202	38.987	59.925	0	177	177	2	1	-10921639	88.333	78	58	161	1855	29.068	2.000	0.204	1.031
ID680783	680783	114	47.118	56.853	63.483	0	177	177	2	1	-10921639	110.762	100	58	186	2326	36.725	2.000	0.178	0.911
ID680780	680780	127	75.141	60.257	52.235	0	177	177	2	1	-10921639	159.857	146	85	255	3357	46.953	3.200	0.215	1.206
ID680781	680781	145	41.774	42.068	53.163	0	177	177	2	1	-10921639	133.143	123	80	196	2796	31.423	2.000	0.114	0.866
ID680770	680770	130	70.126	34.406	34.269	0	177	177	2	1	-10921639	172.667	176	83	255	3626	47.373	2.000	0.172	1.067
ID680771	680771	None	36.956	20.276	35.018	0	177	177	2	1	-10921639	98.714	93	63	174	2073	31.028	2.000	0.158	0.870
ID680769	680769	133	44.984	24.067	30.116	0	177	177	2	1	-10921639	122.714	118	83	174	2577	27.476	2.000	0.166	1.271
ID680774	680774	131	46.106	50.175	36.948	0	177	177	2	1	-10921639	100.524	90	53	159	2111	32.211	2.000	0.201	1.046
ID680775	680775	140	55.671	26.060	39.477	0	177	177	2	1	-10921639	176.429	179	95	242	3705	44.970	2.000	0.138	0.953
ID680772	680772	125	46.246	30.214	35.347	0	177	177	2	1	-10921639	158.143	156	80	255	3321	41.075	2.000	0.086	0.607
ID680773	680773	129	39.090	38.807	35.716	0	177	177	2	1	-10921639	132.857	136	80	181	2790	29.613	4.800	0.132	1.048
ID680842	680842	127	74.962	60.529	52.164	0	178	178	2	1	-10921639	152.095	151	73	255	3194	56.589	2.000	0.199	0.893
ID680843	680843	145	40.434	41.806	53.518	0	178	178	2	1	-10921639	122.571	123	70	191	2574	32.721	2.000	0.130	0.861
ID680840	680840	126	37.080	30.683	49.849	0	178	178	2	1	-10921639	131.429	131	70	204	2760	32.788	4.800	0.131	0.931
ID680841	680841	132	50.651	37.093	50.726	0	178	178	2	1	-10921639	136.810	146	80	201	2873	36.663	2.000	0.167	1.066
ID680846	680846	114	56.023	57.000	63.141	0	178	178	2	1	-10921639	121.000	121	68	201	2541	37.348	2.000	0.195	1.056
ID680847	680847	None	40.081	58.108	66.488	0	178	178	2	1	-10921639	107.857	106	60	161	2265	34.876	3.200	0.160	0.853
ID680844	680844	144	41.970	60.224	56.919	0	178	178	2	1	-10921639	118.810	123	53	181	2495	35.968	2.000	0.132	0.771
ID680845	680845	124	68.026	38.974	59.806	0	178	178	2	1	-10921639	95.762	83	40	209	2011	45.114	2.000	0.257	0.868
ID680834	680834	131	44.866	48.903	37.970	0	178	178	2	1	-10921639	110.286	103	58	194	2316	35.889	4.800	0.182	0.947
ID680835	680835	140	52.235	26.173	39.043	0	178	178	2	1	-10921639	176.286	179	111	242	3702	36.834	4.800	0.142	1.191
ID680832	680832	125	38.856	30.432	35.026	0	178	178	2	1	-10921639	144.905	143	98	219	3043	35.415	2.000	0.063	0.487
ID680833	680833	129	45.698	38.518	35.371	0	178	178	2	1	-10921639	142.905	138	80	204	3001	36.787	2.000	0.130	0.897
ID680838	680838	148	39.760	30.141	48.055	0	178	178	2	1	-10921639	142.333	136	90	204	2989	28.716	4.800	0.129	1.130
ID680839	680839	139	43.577	11.709	49.774	0	178	178	2	1	-10921639	93.190	88	55	161	1957	26.555	2.000	0.213	1.232
ID680836	680836	118	82.547	24.989	42.302	0	178	178	2	1	-10921639	180.190	171	123	255	3784	43.205	2.000	0.218	1.494
ID680837	680837	147	43.716	50.856	47.009	0	178	178	2	1	-10921639	154.238	154	118	219	3239	27.986	4.800	0.113	1.121
ID680830	680830	133	48.521	24.010	30.401	0	178	178	2	1	-10921639	131.143	131	80	176	2754	31.803	3.200	0.166	1.176
ID680831	680831	130	74.009	34.930	34.464	0	178	178	2	1	-10921639	175.048	174	85	255	3676	54.083	2.000	0.180	0.988
ID680848	680848	146	47.605	52.248	69.820	0	178	178	2	1	-10921639	84.190	73	35	154	1768	35.122	2.000	0.218	0.857
ID680814	680814	125	51.894	30.232	34.877	0	179	179	2	1	-10921639	160.048	156	106	247	3361	38.174	2.000	0.096	0.735
ID680815	680815	130	59.882	36.418	35.307	0	179	179	2	1	-10921639	181.762	181	98	244	3817	37.963	6.338	0.170	1.391
ID680813	680813	133	62.382	23.812	30.690	0	179	179	2	1	-10921639	139.381	143	73	207	2927	43.424	7.600	0.201	1.076
ID680826	680826	144	38.386	60.529	56.880	0	179	179	2	1	-10921639	107.048	111	53	164	2248	31.451	2.000	0.160	0.939
ID680827	680827	124	70.079	39.081	59.590	0	179	179	2	1	-10921639	101.190	83	47	222	2125	48.061	2.000	0.277	0.915
ID680824	680824	127	81.610	59.574	51.746	0	179	179	2	1	-10921639	157.476	154	85	255	3307	55.959	2.000	0.217	1.002
ID680825	680825	145	44.754	41.936	53.681	0	179	179	2	1	-10921639	134.238	133	83	201	2819	32.320	2.000	0.149	1.074
ID680828	680828	114	60.736	56.980	63.829	0	179	179	2	1	-10921639	132.143	141	68	196	2775	33.052	4.800	0.234	1.518
ID680829	680829	146	47.758	52.309	69.136	0	179	179	2	1	-10921639	90.000	85	40	174	1890	36.264	2.000	0.186	0.777
ID680818	680818	131	41.777	49.075	39.656	0	179	179	2	1	-10921639	124.143	121	75	196	2607	35.023	3.200	0.145	0.899
ID680819	680819	118	67.118	24.672	42.437	0	179	179	2	1	-10921639	177.048	169	116	229	3718	31.094	4.800	0.203	1.921
ID680816	680816	129	57.568	37.183	35.523	0	179	179	2	1	-10921639	178.762	181	98	244	3754	40.878	4.800	0.178	1.324
ID680817	680817	140	47.116	25.874	38.385	0	179	179	2	1	-10921639	163.857	166	85	209	3441	39.070	2.000	0.117	0.879
ID680822	680822	139	43.341	11.364	50.028	0	179	179	2	1	-10921639	97.143	93	53	156	2040	31.129	2.000	0.188	0.986
ID680823	680823	132	50.167	37.119	50.512	0	179	179	2	1	-10921639	137.952	141	80	207	2897	34.296	2.000	0.167	1.150
ID680820	680820	147	52.526	51.095	46.885	0	179	179	2	1	-10921639	157.381	151	106	255	3305	38.247	2.000	0.098	0.738
ID680821	680821	148	42.543	29.486	47.763	0	179	179	2	1	-10921639	126.286	126	58	194	2652	37.658	7.600	0.136	0.801
ID680810	680810	124	66.411	38.942	59.666	0	180	180	2	1	-10921639	99.952	90	40	239	2099	47.885	2.000	0.240	0.808
ID680811	680811	114	56.040	56.768	63.424	0	180	180	2	1	-10921639	137.667	136	73	199	2891	36.631	2.000	0.213	1.321
ID680808	680808	145	60.542	41.982	53.687	0	180	180	2	1	-10921639	136.095	131	75	232	2858	41.777	2.000	0.181	0.998
ID680809	680809	144	42.016	61.254	56.456	0	180	180	2	1	-10921639	131.571	138	75	174	2763	33.606	2.000	0.146	0.996
ID680812	680812	146	63.554	52.328	68.986	0	180	180	2	1	-10921639	111.524	103	63	214	2342	44.226	2.000	0.231	0.946
ID680802	680802	118	61.303	24.442	42.937	0	180	180	2	1	-10921639	169.381	184	103	227	3557	42.253	4.800	0.198	1.327
ID680803	680803	147	48.131	50.919	47.133	0	180	180	2	1	-10921639	142.619	143	75	249	2995	38.238	2.000	0.101	0.683
ID680800	680800	140	38.186	25.599	38.883	0	180	180	2	1	-10921639	159.238	156	116	201	3344	29.144	2.000	0.090	0.901
ID680801	680801	131	44.332	47.368	40.252	0	180	180	2	1	-10921639	122.571	118	58	224	2574	43.909	2.000	0.110	0.551
ID680806	680806	132	54.736	37.233	50.433	0	180	180	2	1	-10921639	137.286	136	75	201	2883	33.278	2.000	0.205	1.402
ID680807	680807	127	79.136	58.827	52.014	0	180	180	2	1	-10921639	175.333	169	108	249	3682	43.908	2.000	0.210	1.385
ID680804	680804	139	44.156	10.544	49.670	0	180	180	2	1	-10921639	103.714	95	42	166	2178	32.627	2.000	0.213	1.118
ID680805	680805	148	37.361	31.001	50.001	0	180	180	2	1	-10921639	130.524	131	88	186	2741	30.112	2.000	0.123	0.951
ID680798	680798	125	54.583	30.208	35.184	0	180	180	2	1	-10921639	159.333	151	103	255	3346	41.722	2.000	0.097	0.678
ID680799	680799	129	75.471	37.558	35.886	0	180	180	2	1	-10921639	175.619	171	108	255	3688	48.584	4.800	0.210	1.255
ID680797	680797	133	66.754	24.686	31.926	0	180	180	2	1	-10921639	153.238	141	93	239	3218	44.957	4.800	0.209	1.179
ID680906	680906	127	68.804	59.107	52.182	0	181	181	2	1	-10921639	153.524	151	75	217	3224	44.692	2.000	0.186	1.079
ID680907	680907	145	63.636	41.810	53.541	0	181	181	2	1	-10921639	133.238	118	75	255	2798	47.115	2.000	0.183	0.875
ID680904	680904	147	43.945	50.891	47.145	0	181	181	2	1	-10921639	150.762	154	90	229	3166	38.017	2.000	0.091	0.661
ID680905	680905	132	50.283	37.014	50.530	0	181	181	2	1	-10921639	133.333	146	85	186	2800	33.473	2.000	0.168	1.143
ID680910	680910	146	61.101	52.040	68.044	0	181	181	2	1	-10921639	109.333	103	42	214	2296	44.361	2.000	0.209	0.850
ID680908	680908	124	67.232	38.964	59.571	0	181	181	2	1	-10921639	98.095	83	42	191	2060	42.818	2.000	0.313	1.092
ID680909	680909	114	65.016	56.843	63.618	0	181	181	2	1	-10921639	136.429	136	80	217	2865	38.249	4.800	0.231	1.336
ID680898	680898	125	47.874	30.392	35.465	0	181	181	2	1	-10921639	167.000	164	100	249	3507	45.016	2.000	0.082	0.563
ID680899	680899	None	60.105	34.906	35.637	0	181	181	2	1	-10921639	182.095	191	121	255	3824	42.307	2.000	0.119	0.916
ID680897	680897	133	61.311	24.056	31.476	0	181	181	2	1	-10921639	151.619	146	85	255	3184	46.751	2.000	0.178	0.982
ID680902	680902	131	63.780	47.613	41.086	0	181	181	2	1	-10921639	154.524	164	68	222	3245	44.920	4.800	0.201	1.153
ID680903	680903	118	46.219	24.370	42.994	0	181	181	2	1	-10921639	142.429	138	80	219	2991	36.541	2.000	0.134	0.922
ID680900	680900	129	66.554	38.458	36.343	0	181	181	2	1	-10921639	174.476	164	106	255	3664	45.042	2.000	0.184	1.203
ID680901	680901	140	41.259	26.245	38.285	0	181	181	2	1	-10921639	154.857	159	100	207	3252	33.174	2.000	0.100	0.849
ID680874	680874	127	77.740	58.826	52.137	0	182	182	2	1	-10921639	171.190	179	88	242	3595	46.111	2.000	0.213	1.303
ID680875	680875	145	60.389	41.851	53.318	0	182	182	2	1	-10921639	146.190	133	100	255	3070	44.839	2.000	0.123	0.714
ID680872	680872	148	60.337	30.945	50.452	0	182	182	2	1	-10921639	149.619	148	88	255	3142	41.492	2.000	0.187	1.136
ID680873	680873	132	57.932	37.235	50.140	0	182	182	2	1	-10921639	162.810	166	93	224	3419	34.039	2.000	0.179	1.453
ID680878	680878	114	57.718	56.771	63.443	0	182	182	2	1	-10921639	132.667	136	78	194	2786	35.870	3.200	0.222	1.345
ID680879	680879	146	58.869	52.309	67.667	0	182	182	2	1	-10921639	106.762	116	32	204	2242	48.249	2.000	0.226	0.815
ID680876	680876	None	50.887	52.856	57.926	0	182	182	2	1	-10921639	118.238	111	75	191	2483	33.369	2.000	0.173	1.044
ID680877	680877	124	44.459	38.937	59.505	0	182	182	2	1	-10921639	82.476	78	35	161	1732	33.873	2.000	0.202	0.817
ID680866	680866	125	68.390	31.018	35.632	0	182	182	2	1	-10921639	187.238	179	121	255	3932	43.137	2.000	0.145	1.097
ID680867	680867	129	61.353	38.117	36.426	0	182	182	2	1	-10921639	173.143	164	106	239	3636	40.748	4.800	0.185	1.329
ID680864	680864	133	47.454	23.600	30.447	0	182	182	2	1	-10921639	137.810	138	75	214	2894	41.297	2.000	0.128	0.758
ID680865	680865	149	57.322	24.795	33.029	0	182	182	2	1	-10921639	158.381	154	90	252	3326	46.460	2.000	0.135	0.812
ID680870	680870	118	50.394	24.073	42.910	0	182	182	2	1	-10921639	137.381	141	88	201	2885	32.352	2.000	0.155	1.139
ID680871	680871	147	55.505	50.835	47.256	0	182	182	2	1	-10921639	159.048	159	95	249	3340	42.536	2.000	0.125	0.834
ID680868	680868	140	40.820	25.134	38.334	0	182	182	2	1	-10921639	140.762	138	75	232	2956	37.348	2.000	0.068	0.481
ID680869	680869	131	64.711	47.512	42.029	0	182	182	2	1	-10921639	168.810	184	98	232	3545	40.302	4.800	0.201	1.402
ID680896	680896	146	49.650	51.558	67.456	0	183	183	2	1	-10921639	110.524	100	63	194	2321	38.119	2.000	0.171	0.846
ID680890	680890	148	43.231	30.700	49.629	0	183	183	2	1	-10921639	137.667	143	60	194	2891	36.775	2.000	0.114	0.766
ID680891	680891	132	46.867	36.824	50.391	0	183	183	2	1	-10921639	148.476	143	116	191	3118	24.706	4.800	0.191	1.931
ID680888	680888	None	37.014	35.413	43.394	0	183	183	2	1	-10921639	140.667	138	85	199	2954	28.975	2.000	0.083	0.746
ID680889	680889	147	64.998	50.419	47.071	0	183	183	2	1	-10921639	176.571	174	116	255	3708	42.376	2.000	0.140	1.022
ID680894	680894	124	54.982	39.015	59.429	0	183	183	2	1	-10921639	93.810	88	50	171	1970	35.115	2.000	0.242	1.039
ID680895	680895	114	50.346	56.635	63.489	0	183	183	2	1	-10921639	124.286	121	68	199	2610	35.351	2.000	0.190	1.121
ID680892	680892	127	74.532	59.022	52.089	0	183	183	2	1	-10921639	172.048	169	103	255	3613	40.869	2.000	0.193	1.360
ID680893	680893	145	53.364	41.852	53.525	0	183	183	2	1	-10921639	138.190	138	85	227	2902	39.973	2.000	0.147	0.886
ID680882	680882	125	53.416	31.868	35.444	0	183	183	2	1	-10921639	189.905	184	118	255	3988	42.107	2.000	0.125	1.004
ID680883	680883	None	50.528	35.171	36.088	0	183	183	2	1	-10921639	192.476	194	131	255	4042	32.081	2.000	0.104	1.134
ID680880	680880	133	47.789	23.546	30.294	0	183	183	2	1	-10921639	151.190	156	90	239	3175	39.968	6.372	0.135	0.898
ID680881	680881	149	76.280	24.263	32.973	0	183	183	2	1	-10921639	162.190	151	93	255	3406	56.381	2.000	0.164	0.810
ID680886	680886	131	63.398	47.333	41.865	0	183	183	2	1	-10921639	167.905	169	95	244	3526	37.663	4.800	0.206	1.524
ID680887	680887	118	44.649	24.197	43.119	0	183	183	2	1	-10921639	133.476	138	73	181	2803	30.084	2.000	0.147	1.136
ID680884	680884	129	53.616	38.838	35.967	0	183	183	2	1	-10921639	155.143	156	93	212	3258	38.823	2.000	0.136	0.959
ID680885	680885	140	38.004	24.664	38.244	0	183	183	2	1	-10921639	138.524	131	90	232	2909	37.802	2.000	0.065	0.450
ID680858	680858	132	60.395	36.799	50.521	0	184	184	2	1	-10921639	142.381	148	68	217	2990	46.319	2.000	0.176	0.921
ID680859	680859	127	83.249	58.679	52.491	0	184	184	2	1	-10921639	178.048	184	93	255	3739	54.658	2.000	0.219	1.172
ID680856	680856	None	41.546	11.694	49.955	0	184	184	2	1	-10921639	100.619	100	65	169	2113	27.264	2.000	0.164	1.037
ID680857	680857	148	51.189	31.019	50.122	0	184	184	2	1	-10921639	153.810	166	83	201	3230	38.617	7.600	0.157	1.081
ID680862	680862	114	54.597	56.740	62.905	0	184	184	2	1	-10921639	125.429	123	80	204	2634	29.671	2.000	0.225	1.551
ID680863	680863	146	52.173	51.532	67.307	0	184	184	2	1	-10921639	105.286	93	60	199	2211	41.881	7.600	0.168	0.722
ID680860	680860	145	62.664	41.807	53.669	0	184	184	2	1	-10921639	146.810	143	85	255	3083	45.582	2.000	0.160	0.888
ID680861	680861	None	38.574	50.115	63.095	0	184	184	2	1	-10921639	87.095	85	35	164	1829	32.581	2.000	0.117	0.560
ID680850	680850	149	67.637	23.844	33.494	0	184	184	2	1	-10921639	149.810	133	78	255	3146	53.321	2.000	0.152	0.741
ID680851	680851	125	59.795	32.619	35.264	0	184	184	2	1	-10921639	208.000	212	123	255	4368	42.319	4.800	0.153	1.304
ID680849	680849	133	43.976	23.747	29.792	0	184	184	2	1	-10921639	134.476	133	85	196	2824	31.154	2.000	0.113	0.879
ID680854	680854	118	47.339	24.611	43.429	0	184	184	2	1	-10921639	149.952	148	121	207	3149	24.342	4.800	0.152	1.626
ID680855	680855	147	45.227	50.818	47.516	0	184	184	2	1	-10921639	166.524	169	103	249	3497	35.687	2.000	0.099	0.842
ID680852	680852	129	64.800	39.495	35.756	0	184	184	2	1	-10921639	160.714	154	98	249	3375	40.446	2.000	0.154	1.058
ID680853	680853	131	61.941	47.641	42.462	0	184	184	2	1	-10921639	164.286	179	90	227	3450	46.189	4.800	0.198	1.175
ID680911	680911	133	44.848	23.358	29.807	0	185	185	2	1	-10921639	134.524	136	80	224	2825	36.777	2.000	0.095	0.637
ID680922	680922	127	73.149	58.660	52.492	0	185	185	2	1	-10921639	165.286	179	83	255	3471	52.639	2.000	0.190	1.002
ID680923	680923	145	49.182	41.794	53.389	0	185	185	2	1	-10921639	148.762	141	108	229	3124	37.121	2.000	0.111	0.803
ID680920	680920	132	59.479	37.366	49.525	0	185	185	2	1	-10921639	160.333	161	100	234	3367	35.852	4.800	0.210	1.553
ID680921	680921	None	35.070	54.021	50.187	0	185	185	2	1	-10921639	145.619	143	100	196	3058	29.635	7.600	0.076	0.694
ID680924	680924	114	65.937	56.288	63.374	0	185	185	2	1	-10921639	132.667	123	55	239	2786	46.831	2.000	0.188	0.897
ID680925	680925	146	59.689	51.861	66.220	0	185	185	2	1	-10921639	117.238	116	58	232	2462	44.084	2.000	0.172	0.780
ID680914	680914	129	50.924	39.630	35.832	0	185	185	2	1	-10921639	132.952	128	70	222	2792	40.992	2.000	0.137	0.780
ID680915	680915	None	36.099	24.350	37.802	0	185	185	2	1	-10921639	131.762	126	80	224	2767	37.026	2.000	0.043	0.292
ID680912	680912	149	69.516	23.416	33.782	0	185	185	2	1	-10921639	165.143	156	78	255	3468	49.108	2.000	0.157	0.912
ID680913	680913	125	58.907	33.008	35.201	0	185	185	2	1	-10921639	198.429	204	108	255	4167	40.285	4.800	0.151	1.291
ID680918	680918	147	36.499	50.628	47.324	0	185	185	2	1	-10921639	154.476	148	103	227	3244	34.984	7.600	0.076	0.623
ID680919	680919	148	43.963	29.819	48.602	0	185	185	2	1	-10921639	148.762	148	90	196	3124	32.669	7.600	0.143	1.137
ID680916	680916	131	73.144	47.361	42.497	0	185	185	2	1	-10921639	175.952	179	98	255	3695	52.794	4.800	0.224	1.220
ID680917	680917	118	65.875	24.197	43.088	0	185	185	2	1	-10921639	154.667	161	98	214	3248	36.637	2.000	0.209	1.462
ID680970	680970	132	55.079	37.869	50.020	0	186	186	2	1	-10921639	157.429	154	106	227	3306	34.949	4.800	0.166	1.282
ID680971	680971	145	53.546	41.756	53.023	0	186	186	2	1	-10921639	159.905	151	90	255	3358	40.138	2.000	0.107	0.769
ID680968	680968	148	67.545	30.672	48.503	0	186	186	2	1	-10921639	161.381	164	80	255	3389	44.289	2.000	0.196	1.193
ID680969	680969	150	45.608	11.827	49.759	0	186	186	2	1	-10921639	106.952	103	50	179	2246	33.111	2.000	0.189	1.027
ID680974	680974	114	58.836	56.613	63.085	0	186	186	2	1	-10921639	138.762	136	88	227	2914	34.732	2.000	0.230	1.495
ID680975	680975	146	51.402	51.482	65.851	0	186	186	2	1	-10921639	101.952	98	42	204	2141	45.285	2.000	0.160	0.620
ID680972	680972	127	77.392	58.572	52.696	0	186	186	2	1	-10921639	176.857	174	93	255	3714	51.292	2.000	0.194	1.121
ID680973	680973	151	37.464	45.946	58.156	0	186	186	2	1	-10921639	100.857	103	47	156	2118	31.955	2.000	0.118	0.666
ID680962	680962	149	63.370	22.690	34.446	0	186	186	2	1	-10921639	147.857	131	98	255	3105	46.202	2.000	0.143	0.801
ID680963	680963	125	65.135	33.829	35.739	0	186	186	2	1	-10921639	201.476	201	128	255	4231	42.890	2.000	0.135	1.119
ID680961	680961	133	37.876	23.296	29.741	0	186	186	2	1	-10921639	118.714	108	68	196	2493	29.282	2.000	0.093	0.687
ID680966	680966	131	68.951	47.586	42.946	0	186	186	2	1	-10921639	179.000	179	100	255	3759	46.240	2.000	0.163	1.086
ID680967	680967	147	35.375	50.357	46.919	0	186	186	2	1	-10921639	163.619	166	106	222	3436	30.492	2.000	0.069	0.691
ID680964	680964	129	54.371	39.344	35.928	0	186	186	2	1	-10921639	154.667	156	103	222	3248	37.246	2.000	0.125	0.923
ID680965	680965	118	51.045	24.068	43.477	0	186	186	2	1	-10921639	137.429	128	85	194	2886	36.407	2.000	0.174	1.117
ID680992	680992	146	57.984	51.277	65.198	0	187	187	2	1	-10921639	117.095	111	45	201	2459	41.272	2.000	0.224	1.039
ID680986	680986	150	41.861	12.237	49.903	0	187	187	2	1	-10921639	97.524	95	55	176	2048	29.036	6.264	0.190	1.071
ID680987	680987	132	68.492	37.497	50.119	0	187	187	2	1	-10921639	161.286	161	103	237	3387	39.851	2.000	0.211	1.408
ID680984	680984	147	42.020	50.546	47.111	0	187	187	2	1	-10921639	153.190	148	93	229	3217	40.637	2.000	0.095	0.652
ID680985	680985	148	69.929	31.060	49.472	0	187	187	2	1	-10921639	164.476	171	95	249	3454	43.530	2.000	0.202	1.271
ID680990	680990	151	44.214	46.127	57.833	0	187	187	2	1	-10921639	108.952	116	50	176	2288	38.301	2.000	0.146	0.726
ID680991	680991	114	58.129	56.826	62.609	0	187	187	2	1	-10921639	134.810	136	65	199	2831	36.047	2.000	0.203	1.264
ID680988	680988	127	83.720	58.196	52.472	0	187	187	2	1	-10921639	179.143	181	85	255	3762	53.578	2.000	0.218	1.198
ID680989	680989	145	59.052	41.875	53.137	0	187	187	2	1	-10921639	151.381	154	88	255	3179	42.842	2.000	0.125	0.783
ID680978	680978	149	68.871	21.919	34.919	0	187	187	2	1	-10921639	150.381	133	93	255	3158	46.882	2.000	0.154	0.854
ID680979	680979	125	59.930	34.020	35.854	0	187	187	2	1	-10921639	189.810	201	128	255	3986	42.755	2.000	0.130	1.021
ID680976	680976	133	39.700	23.284	29.921	0	187	187	2	1	-10921639	121.000	126	83	176	2541	27.796	2.000	0.140	1.068
ID680977	680977	152	53.574	31.008	34.075	0	187	187	2	1	-10921639	166.143	161	98	234	3489	39.613	4.800	0.138	1.018
ID680982	680982	131	86.690	46.975	42.990	0	187	187	2	1	-10921639	185.333	179	90	255	3892	54.042	2.000	0.226	1.264
ID680983	680983	118	68.362	24.558	43.967	0	187	187	2	1	-10921639	147.048	138	90	252	3088	45.232	2.000	0.180	0.993
ID680980	680980	129	54.508	39.509	36.522	0	187	187	2	1	-10921639	132.619	128	60	224	2785	47.292	2.000	0.156	0.758
ID680981	680981	153	37.825	23.474	38.358	0	187	187	2	1	-10921639	137.905	133	80	212	2896	40.609	2.000	0.085	0.532
ID680938	680938	145	61.360	41.814	53.293	0	188	188	2	1	-10921639	158.286	151	108	255	3324	40.604	2.000	0.133	0.914
ID680939	680939	151	43.586	46.661	56.627	0	188	188	2	1	-10921639	133.190	133	63	199	2797	39.873	4.800	0.162	0.933
ID680936	680936	132	57.583	37.785	49.955	0	188	188	2	1	-10921639	154.190	161	98	204	3238	32.799	2.000	0.182	1.449
ID680937	680937	127	79.306	57.993	52.420	0	188	188	2	1	-10921639	185.048	199	98	255	3886	50.677	2.000	0.204	1.237
ID680942	680942	114	66.983	56.580	63.146	0	188	188	2	1	-10921639	153.571	154	90	255	3225	39.423	4.800	0.243	1.523
ID680943	680943	146	58.092	51.191	65.155	0	188	188	2	1	-10921639	112.143	113	42	191	2355	41.021	2.000	0.225	1.003
ID680940	680940	154	38.355	39.963	58.487	0	188	188	2	1	-10921639	88.762	85	50	164	1864	29.158	2.000	0.135	0.722
ID680941	680941	None	35.075	53.084	58.083	0	188	188	2	1	-10921639	116.000	116	73	174	2436	28.543	2.000	0.115	0.839
ID680930	680930	153	40.602	23.223	39.018	0	188	188	2	1	-10921639	138.952	141	78	209	2918	35.974	2.000	0.080	0.570
ID680931	680931	131	89.598	46.918	42.916	0	188	188	2	1	-10921639	185.905	179	111	255	3904	48.712	2.000	0.212	1.335
ID680928	680928	129	53.319	39.539	36.736	0	188	188	2	1	-10921639	145.714	143	95	217	3060	40.184	2.000	0.142	0.903
ID680929	680929	125	42.890	34.507	37.506	0	188	188	2	1	-10921639	181.429	181	103	255	3810	38.653	7.600	0.074	0.648
ID680934	680934	148	68.519	31.094	49.241	0	188	188	2	1	-10921639	172.429	166	113	239	3621	37.665	2.000	0.190	1.464
ID680935	680935	150	44.135	10.872	50.000	0	188	188	2	1	-10921639	103.810	95	60	174	2180	32.648	2.000	0.202	1.067
ID680932	680932	118	62.094	23.822	44.034	0	188	188	2	1	-10921639	151.000	156	68	224	3171	41.263	3.200	0.194	1.190
ID680933	680933	147	45.803	50.099	46.707	0	188	188	2	1	-10921639	168.524	161	108	255	3539	39.117	7.600	0.090	0.712
ID680926	680926	149	56.313	21.168	35.307	0	188	188	2	1	-10921639	159.238	148	98	234	3344	35.694	3.200	0.162	1.246
ID680927	680927	152	56.294	32.274	34.914	0	188	188	2	1	-10921639	186.762	199	108	237	3922	42.866	7.600	0.135	1.037
ID680960	680960	146	75.377	50.974	64.926	0	189	189	2	1	-10921639	116.238	116	42	255	2441	49.272	2.000	0.254	0.957
ID680954	680954	132	45.583	37.985	49.762	0	189	189	2	1	-10921639	146.857	151	95	196	3084	29.319	4.800	0.145	1.272
ID680955	680955	145	61.982	41.950	53.051	0	189	189	2	1	-10921639	155.619	148	83	255	3268	43.529	2.000	0.146	0.909
ID680952	680952	148	73.035	30.960	49.388	0	189	189	2	1	-10921639	160.429	148	95	255	3369	42.804	2.000	0.202	1.260
ID680953	680953	150	36.474	11.633	49.748	0	189	189	2	1	-10921639	98.714	95	58	141	2073	24.611	2.000	0.173	1.185
ID680958	680958	154	35.109	39.055	57.924	0	189	189	2	1	-10921639	87.619	88	45	148	1840	26.882	2.000	0.167	0.932
ID680959	680959	114	67.554	56.714	63.690	0	189	189	2	1	-10921639	143.476	138	83	214	3013	38.942	4.800	0.241	1.430
ID680956	680956	127	79.873	57.853	52.756	0	189	189	2	1	-10921639	188.524	194	123	255	3959	50.084	2.000	0.190	1.203
ID680957	680957	None	35.449	59.368	57.066	0	189	189	2	1	-10921639	127.667	133	65	191	2681	32.237	2.000	0.079	0.578
ID680946	680946	129	59.871	39.941	36.822	0	189	189	2	1	-10921639	145.714	138	88	217	3060	40.827	2.000	0.166	1.015
ID680947	680947	153	40.004	23.018	39.379	0	189	189	2	1	-10921639	139.190	138	90	229	2923	35.267	2.000	0.078	0.573
ID680944	680944	149	57.076	21.536	35.354	0	189	189	2	1	-10921639	156.429	146	106	247	3285	37.853	2.000	0.164	1.165
ID680945	680945	152	54.187	31.455	34.713	0	189	189	2	1	-10921639	186.095	194	108	255	3908	43.008	2.000	0.109	0.850
ID680950	680950	118	58.216	24.063	44.619	0	189	189	2	1	-10921639	142.143	141	70	219	2985	45.288	2.000	0.175	0.935
ID680951	680951	147	53.364	50.559	46.938	0	189	189	2	1	-10921639	165.476	161	90	255	3475	47.679	2.000	0.083	0.534
ID680948	680948	125	39.828	34.273	38.431	0	189	189	2	1	-10921639	205.238	201	121	255	4310	32.337	7.600	0.091	1.064
ID680949	680949	131	81.712	47.221	43.097	0	189	189	2	1	-10921639	180.143	174	100	255	3783	51.905	2.000	0.200	1.155
ID681034	681034	148	44.530	30.746	49.583	0	190	190	2	1	-10921639	127.381	118	58	201	2675	40.558	2.000	0.126	0.702
ID681035	681035	132	43.192	37.594	49.822	0	190	190	2	1	-10921639	140.429	143	103	184	2949	23.937	4.800	0.154	1.567
ID681032	681032	118	44.468	23.748	45.157	0	190	190	2	1	-10921639	137.619	136	73	189	2890	30.167	3.200	0.152	1.206
ID681033	681033	147	49.689	50.684	47.428	0	190	190	2	1	-10921639	167.429	169	98	255	3516	49.175	2.000	0.096	0.597
ID681038	681038	114	56.460	57.080	63.390	0	190	190	2	1	-10921639	136.714	131	88	194	2871	32.439	2.000	0.197	1.389
ID681039	681039	146	75.622	51.133	64.596	0	190	190	2	1	-10921639	122.476	116	47	255	2572	54.493	2.000	0.261	0.929
ID681036	681036	145	60.401	41.772	53.097	0	190	190	2	1	-10921639	158.810	146	93	255	3335	44.888	2.000	0.113	0.720
ID681037	681037	127	74.403	57.943	52.878	0	190	190	2	1	-10921639	182.429	166	121	255	3831	47.750	2.000	0.164	1.074
ID681027	681027	149	63.679	21.704	35.167	0	190	190	2	1	-10921639	158.762	151	100	255	3334	40.525	2.000	0.175	1.167
ID681030	681030	153	43.328	23.107	39.487	0	190	190	2	1	-10921639	133.952	126	83	227	2813	38.499	2.000	0.084	0.540
ID681031	681031	131	68.256	46.773	42.684	0	190	190	2	1	-10921639	167.429	161	90	255	3516	49.436	2.000	0.161	0.937
ID681028	681028	152	59.414	31.998	35.002	0	190	190	2	1	-10921639	200.762	214	133	255	4216	43.774	7.600	0.133	1.074
ID681029	681029	129	40.702	39.622	37.511	0	190	190	2	1	-10921639	143.571	143	95	204	3015	36.783	2.000	0.107	0.755
ID681026	681026	146	80.152	51.094	64.407	0	191	191	2	1	-10921639	127.524	121	60	252	2678	51.036	2.000	0.286	1.112
ID681024	681024	None	35.563	52.725	57.734	0	191	191	2	1	-10921639	117.667	118	63	169	2471	31.716	2.000	0.115	0.763
ID681025	681025	114	54.823	57.186	63.356	0	191	191	2	1	-10921639	127.905	126	90	189	2686	32.530	4.800	0.198	1.298
ID681018	681018	147	43.934	50.601	47.175	0	191	191	2	1	-10921639	158.238	154	85	249	3323	44.527	7.600	0.085	0.556
ID681019	681019	148	43.523	30.469	49.452	0	191	191	2	1	-10921639	151.810	156	73	219	3188	32.503	4.800	0.152	1.236
ID681016	681016	131	56.977	46.844	42.809	0	191	191	2	1	-10921639	163.190	159	83	239	3427	44.985	2.000	0.138	0.879
ID681017	681017	118	38.910	24.411	45.295	0	191	191	2	1	-10921639	133.810	138	85	179	2810	27.134	2.000	0.141	1.218
ID681022	681022	127	76.480	57.959	52.695	0	191	191	2	1	-10921639	196.619	189	131	255	4129	46.053	3.200	0.194	1.389
ID681023	681023	None	42.937	60.599	56.695	0	191	191	2	1	-10921639	115.667	116	58	186	2429	41.521	2.000	0.129	0.637
ID681020	681020	132	63.084	38.028	50.170	0	191	191	2	1	-10921639	163.762	156	118	219	3439	33.240	4.800	0.193	1.592
ID681021	681021	145	58.863	41.891	53.238	0	191	191	2	1	-10921639	166.381	169	108	255	3494	40.222	7.600	0.123	0.904
ID681011	681011	149	60.936	21.727	35.033	0	191	191	2	1	-10921639	161.286	161	108	234	3387	32.033	4.800	0.187	1.590
ID681014	681014	125	44.362	33.749	38.711	0	191	191	2	1	-10921639	200.238	209	128	255	4205	37.826	2.000	0.081	0.791
ID681015	681015	153	46.794	23.290	39.909	0	191	191	2	1	-10921639	128.476	123	73	214	2698	40.133	2.000	0.082	0.488
ID681012	681012	152	54.730	32.052	35.195	0	191	191	2	1	-10921639	193.714	201	123	247	4068	38.329	2.000	0.132	1.176
ID681013	681013	129	43.958	39.991	38.189	0	191	191	2	1	-10921639	142.048	136	73	209	2983	36.467	7.600	0.099	0.701
ID681002	681002	148	58.012	30.293	48.890	0	192	192	2	1	-10921639	157.190	154	75	237	3301	40.223	2.000	0.161	1.082
ID681003	681003	None	41.597	10.770	50.108	0	192	192	2	1	-10921639	98.714	103	47	166	2073	29.702	2.000	0.163	0.930
ID681000	681000	118	47.015	24.405	45.419	0	192	192	2	1	-10921639	133.381	118	75	181	2801	31.968	2.000	0.164	1.178
ID681001	681001	155	53.248	48.262	44.981	0	192	192	2	1	-10921639	192.524	201	126	255	4043	37.251	7.600	0.124	1.141
ID681006	681006	127	69.800	57.675	52.771	0	192	192	2	1	-10921639	191.762	176	116	255	4027	48.141	7.600	0.170	1.157
ID681007	681007	156	47.690	46.628	58.105	0	192	192	2	1	-10921639	106.238	103	53	181	2231	37.329	2.000	0.152	0.753
ID681004	681004	132	64.655	37.763	49.755	0	192	192	2	1	-10921639	172.095	161	116	239	3614	35.629	4.800	0.185	1.505
ID681005	681005	145	60.755	41.950	52.897	0	192	192	2	1	-10921639	169.095	169	111	255	3551	38.913	7.600	0.137	1.045
ID680994	680994	152	51.956	31.912	35.273	0	192	192	2	1	-10921639	184.524	184	111	255	3875	46.481	7.600	0.119	0.842
ID680995	680995	129	46.808	39.889	37.861	0	192	192	2	1	-10921639	151.143	156	108	209	3174	28.361	4.800	0.146	1.354
ID680993	680993	149	66.324	21.711	35.184	0	192	192	2	1	-10921639	171.714	171	98	247	3606	39.817	4.800	0.185	1.344
ID680998	680998	157	52.676	17.842	43.251	0	192	192	2	1	-10921639	100.905	90	55	199	2119	36.249	2.000	0.175	0.830
ID680999	680999	131	54.111	46.173	42.641	0	192	192	2	1	-10921639	169.714	164	106	252	3564	44.450	4.800	0.133	0.899
ID680996	680996	125	63.969	33.742	38.551	0	192	192	2	1	-10921639	207.000	209	121	255	4347	44.884	2.000	0.140	1.132
ID680997	680997	153	41.743	22.871	39.715	0	192	192	2	1	-10921639	126.524	108	85	207	2657	36.287	2.000	0.063	0.411
ID681010	681010	158	35.294	53.933	70.190	0	192	192	2	1	-10921639	78.048	83	37	126	1639	24.373	2.000	0.158	0.876
ID681008	681008	114	58.464	57.441	63.154	0	192	192	2	1	-10921639	136.095	133	85	191	2858	34.236	4.800	0.234	1.505
ID681009	681009	146	76.017	50.980	64.242	0	192	192	2	1	-10921639	117.667	116	68	232	2471	48.650	2.000	0.258	0.993
ID681066	681066	148	51.392	30.294	48.157	0	193	193	2	1	-10921639	159.762	159	95	224	3355	36.000	6.433	0.140	1.089
ID681067	681067	132	57.750	37.485	50.087	0	193	193	2	1	-10921639	157.048	141	90	229	3298	41.582	2.000	0.160	1.039
ID681064	681064	118	65.322	24.654	45.247	0	193	193	2	1	-10921639	159.048	146	106	229	3340	37.796	2.000	0.202	1.412
ID681065	681065	155	50.432	50.076	46.580	0	193	193	2	1	-10921639	186.429	189	116	255	3915	43.194	7.600	0.116	0.896
ID681070	681070	216	37.914	67.041	52.970	0	193	193	2	1	-10921639	70.429	63	37	126	1479	25.762	2.000	0.200	0.909
ID681071	681071	156	36.279	46.995	58.238	0	193	193	2	1	-10921639	101.333	93	60	181	2128	34.605	2.000	0.093	0.497
ID681068	681068	145	68.097	41.701	53.111	0	193	193	2	1	-10921639	175.476	169	90	255	3685	43.853	7.600	0.150	1.043
ID681069	681069	127	75.949	58.092	52.696	0	193	193	2	1	-10921639	206.571	209	143	255	4338	45.416	4.800	0.188	1.441
ID681058	681058	149	61.170	21.783	35.354	0	193	193	2	1	-10921639	176.857	174	95	255	3714	42.384	2.000	0.159	1.145
ID681059	681059	152	46.607	31.887	34.996	0	193	193	2	1	-10921639	183.952	181	118	239	3863	33.610	2.000	0.112	1.100
ID681062	681062	157	42.311	18.238	43.414	0	193	193	2	1	-10921639	96.286	88	45	164	2022	33.434	2.000	0.161	0.797
ID681063	681063	131	68.539	46.810	43.248	0	193	193	2	1	-10921639	176.000	181	75	255	3696	52.239	2.000	0.163	0.942
ID681060	681060	129	61.656	40.255	38.518	0	193	193	2	1	-10921639	159.333	159	95	255	3346	44.159	2.000	0.146	0.919
ID681061	681061	125	66.319	33.944	38.936	0	193	193	2	1	-10921639	199.762	184	136	255	4195	41.212	2.000	0.129	1.106
ID681074	681074	158	37.079	53.384	70.180	0	193	193	2	1	-10921639	80.571	70	40	128	1692	30.416	2.000	0.179	0.804
ID681072	681072	114	59.734	57.345	63.067	0	193	193	2	1	-10921639	136.952	138	88	189	2876	30.631	4.800	0.224	1.634
ID681073	681073	146	82.074	50.861	64.390	0	193	193	2	1	-10921639	122.190	103	60	255	2566	54.294	2.000	0.292	1.017
ID681090	681090	114	70.139	57.075	63.108	0	194	194	2	1	-10921639	140.143	141	83	209	2943	37.204	2.000	0.254	1.527
ID681091	681091	146	79.928	50.865	64.186	0	194	194	2	1	-10921639	120.762	103	65	255	2536	52.245	2.000	0.247	0.917
ID681088	681088	216	38.129	66.073	53.662	0	194	194	2	1	-10921639	78.048	70	50	151	1639	26.714	2.000	0.184	0.906
ID681089	681089	156	40.524	46.895	58.374	0	194	194	2	1	-10921639	104.952	100	65	191	2204	33.046	2.000	0.111	0.634
ID681092	681092	158	38.653	53.476	69.928	0	194	194	2	1	-10921639	78.286	70	40	148	1644	31.847	2.000	0.184	0.763
ID681082	681082	148	58.819	30.438	47.339	0	194	194	2	1	-10921639	176.000	179	106	227	3696	35.956	2.000	0.157	1.327
ID681083	681083	155	41.373	50.488	46.775	0	194	194	2	1	-10921639	177.952	174	123	239	3737	33.881	7.600	0.091	0.874
ID681080	681080	131	55.906	46.888	43.192	0	194	194	2	1	-10921639	172.238	166	85	255	3617	44.840	2.000	0.148	0.990
ID681081	681081	118	62.514	25.002	45.254	0	194	194	2	1	-10921639	154.571	146	95	229	3246	39.977	2.000	0.197	1.274
ID681086	681086	145	64.967	41.717	53.204	0	194	194	2	1	-10921639	168.000	171	103	255	3528	42.979	2.000	0.146	0.999
ID681087	681087	127	81.376	58.114	52.561	0	194	194	2	1	-10921639	202.714	207	108	255	4257	49.974	4.800	0.202	1.365
ID681084	681084	159	42.820	10.861	49.920	0	194	194	2	1	-10921639	106.667	98	63	171	2240	29.961	2.000	0.198	1.177
ID681085	681085	132	70.031	37.873	49.853	0	194	194	2	1	-10921639	172.000	171	106	234	3612	37.666	4.800	0.205	1.551
ID681075	681075	152	64.113	31.351	34.741	0	194	194	2	1	-10921639	182.714	184	123	255	3837	43.049	2.000	0.134	1.006
ID681078	681078	129	53.731	40.879	38.791	0	194	194	2	1	-10921639	155.143	138	85	219	3258	39.549	2.000	0.138	0.952
ID681079	681079	157	48.123	17.740	43.352	0	194	194	2	1	-10921639	99.905	85	60	207	2098	37.191	2.000	0.134	0.636
ID681076	681076	149	60.906	21.660	35.583	0	194	194	2	1	-10921639	177.667	181	111	255	3731	41.055	6.352	0.138	1.049
ID681077	681077	125	62.329	33.833	38.627	0	194	194	2	1	-10921639	183.381	171	106	255	3851	47.671	2.000	0.113	0.782
ID681056	681056	146	87.539	50.885	64.163	0	195	195	2	1	-10921639	124.857	108	58	255	2622	55.759	2.000	0.290	1.006
ID681057	681057	158	39.203	53.511	69.721	0	195	195	2	1	-10921639	82.000	78	42	146	1722	31.777	2.000	0.173	0.761
ID681050	681050	159	38.677	10.698	49.829	0	195	195	2	1	-10921639	92.762	90	42	156	1948	25.614	2.000	0.197	1.192
ID681051	681051	132	61.576	37.483	49.523	0	195	195	2	1	-10921639	159.714	159	68	255	3354	45.711	4.800	0.200	1.166
ID681048	681048	148	60.683	30.151	47.339	0	195	195	2	1	-10921639	172.381	176	103	232	3620	37.681	2.000	0.174	1.357
ID681049	681049	155	42.272	50.373	46.919	0	195	195	2	1	-10921639	167.810	171	103	234	3524	36.073	7.600	0.085	0.727
ID681054	681054	None	35.439	52.602	57.083	0	195	195	2	1	-10921639	132.905	141	68	181	2791	27.778	4.800	0.138	1.162
ID681055	681055	114	62.555	57.167	62.864	0	195	195	2	1	-10921639	141.095	133	83	189	2963	30.250	4.800	0.249	1.862
ID681052	681052	127	77.067	57.954	52.438	0	195	195	2	1	-10921639	206.333	204	133	255	4333	44.797	4.800	0.204	1.561
ID681053	681053	145	58.619	41.800	53.375	0	195	195	2	1	-10921639	158.381	151	98	255	3326	43.601	7.600	0.108	0.709
ID681042	681042	125	63.556	33.705	38.797	0	195	195	2	1	-10921639	201.000	209	116	255	4221	46.414	2.000	0.132	1.012
ID681043	681043	160	41.351	22.953	40.056	0	195	195	2	1	-10921639	141.000	136	98	234	2961	32.396	2.000	0.069	0.565
ID681040	681040	149	74.810	21.087	34.805	0	195	195	2	1	-10921639	197.714	204	131	255	4152	37.399	4.800	0.209	1.828
ID681041	681041	152	49.294	31.208	34.868	0	195	195	2	1	-10921639	182.333	174	126	255	3829	37.461	2.000	0.110	0.967
ID681046	681046	131	51.271	47.438	43.810	0	195	195	2	1	-10921639	173.571	176	123	255	3645	33.286	7.600	0.141	1.291
ID681047	681047	118	72.851	24.919	45.201	0	195	195	2	1	-10921639	159.143	141	98	239	3342	41.712	2.000	0.197	1.256
ID681044	681044	129	65.877	40.605	39.509	0	195	195	2	1	-10921639	164.381	156	111	255	3452	45.011	2.000	0.163	1.024
ID681045	681045	157	47.841	17.874	43.155	0	195	195	2	1	-10921639	100.476	88	60	209	2110	35.580	2.000	0.135	0.673
ID681098	681098	129	74.277	40.356	40.215	0	196	196	2	1	-10921639	179.381	166	116	255	3767	42.174	4.800	0.204	1.443
ID681099	681099	157	49.418	17.847	43.271	0	196	196	2	1	-10921639	100.429	88	58	209	2109	37.176	2.000	0.139	0.658
ID681096	681096	125	60.315	33.938	38.518	0	196	196	2	1	-10921639	202.667	186	133	255	4256	46.353	2.000	0.114	0.895
ID681097	681097	160	36.789	22.699	40.069	0	196	196	2	1	-10921639	148.095	143	93	209	3110	28.635	2.000	0.086	0.820
ID681102	681102	155	54.161	49.540	46.655	0	196	196	2	1	-10921639	187.238	179	111	255	3932	46.156	2.000	0.119	0.864
ID681103	681103	148	64.050	30.674	47.658	0	196	196	2	1	-10921639	167.429	171	80	239	3516	42.587	6.079	0.195	1.282
ID681100	681100	131	51.842	47.090	43.292	0	196	196	2	1	-10921639	170.381	171	95	255	3578	49.111	2.000	0.106	0.665
ID681101	681101	118	63.390	24.829	45.237	0	196	196	2	1	-10921639	138.286	131	80	214	2904	39.179	2.000	0.180	1.079
ID681094	681094	149	68.522	21.180	35.037	0	196	196	2	1	-10921639	195.952	204	126	255	4115	38.776	7.600	0.178	1.526
ID681095	681095	152	62.268	30.939	35.429	0	196	196	2	1	-10921639	189.476	189	116	255	3979	48.385	2.000	0.150	1.023
ID681093	681093	161	40.107	24.374	30.156	0	196	196	2	1	-10921639	129.286	128	78	194	2715	35.456	2.000	0.084	0.564
ID681106	681106	127	83.638	58.021	52.397	0	196	196	2	1	-10921639	212.429	229	133	255	4461	46.410	4.800	0.223	1.668
ID681107	681107	145	60.764	41.640	53.221	0	196	196	2	1	-10921639	154.000	136	88	255	3234	43.863	7.600	0.131	0.813
ID681104	681104	132	48.515	37.465	49.418	0	196	196	2	1	-10921639	153.476	154	88	219	3223	35.835	2.000	0.134	1.014
ID681105	681105	159	43.550	11.298	49.919	0	196	196	2	1	-10921639	101.619	95	73	151	2134	23.003	2.000	0.217	1.577
ID681110	681110	146	79.472	50.978	64.103	0	196	196	2	1	-10921639	111.619	100	47	239	2344	50.898	2.000	0.276	0.949
ID681111	681111	158	35.812	53.742	69.805	0	196	196	2	1	-10921639	80.667	73	40	141	1694	30.259	2.000	0.145	0.676
ID681108	681108	162	40.373	60.668	57.115	0	196	196	2	1	-10921639	112.667	118	58	194	2366	35.959	2.000	0.097	0.555
ID681109	681109	114	62.144	56.979	62.965	0	196	196	2	1	-10921639	131.476	126	75	199	2761	32.377	4.800	0.237	1.557
ID681128	681128	146	78.412	50.824	63.850	0	197	197	2	1	-10921639	109.190	95	40	252	2293	53.251	2.000	0.263	0.853
ID681129	681129	158	42.159	53.687	70.201	0	197	197	2	1	-10921639	76.095	75	30	151	1598	33.623	2.000	0.159	0.619
ID681122	681122	132	48.330	37.106	49.461	0	197	197	2	1	-10921639	146.048	138	88	227	3067	37.642	2.000	0.130	0.896
ID681123	681123	127	76.213	58.339	52.258	0	197	197	2	1	-10921639	211.238	219	136	255	4436	39.345	4.800	0.196	1.760
ID681120	681120	155	51.057	50.060	46.784	0	197	197	2	1	-10921639	196.333	204	131	255	4123	40.083	7.600	0.109	0.964
ID681121	681121	148	60.484	31.570	47.747	0	197	197	2	1	-10921639	166.714	166	93	229	3501	41.062	2.000	0.169	1.172
ID681126	681126	162	41.291	60.697	56.883	0	197	197	2	1	-10921639	123.048	126	45	189	2584	36.415	2.000	0.132	0.787
ID681127	681127	114	65.485	57.321	62.596	0	197	197	2	1	-10921639	131.476	123	70	207	2761	39.272	2.000	0.239	1.292
ID681124	681124	145	53.053	41.886	53.164	0	197	197	2	1	-10921639	156.476	159	95	255	3286	38.627	7.600	0.110	0.803
ID681125	681125	211	36.477	52.750	56.708	0	197	197	2	1	-10921639	139.095	148	78	196	2921	32.496	2.000	0.113	0.866
ID681114	681114	152	54.608	30.935	35.076	0	197	197	2	1	-10921639	181.286	179	121	255	3807	38.731	2.000	0.117	0.980
ID681115	681115	125	65.673	33.932	38.959	0	197	197	2	1	-10921639	191.952	184	121	255	4031	45.620	2.000	0.116	0.873
ID681112	681112	161	43.601	24.129	29.659	0	197	197	2	1	-10921639	140.524	138	85	207	2951	32.750	2.000	0.100	0.782
ID681113	681113	149	77.238	21.219	35.116	0	197	197	2	1	-10921639	202.619	204	131	255	4255	42.633	2.000	0.184	1.479
ID681118	681118	131	45.696	47.773	44.289	0	197	197	2	1	-10921639	190.476	201	111	255	4000	43.292	7.600	0.091	0.735
ID681119	681119	118	70.256	24.829	45.126	0	197	197	2	1	-10921639	153.810	143	95	247	3230	43.083	2.000	0.188	1.130
ID681116	681116	129	74.602	41.336	40.703	0	197	197	2	1	-10921639	166.000	156	100	255	3486	50.708	2.000	0.169	0.948
ID681117	681117	157	50.148	17.759	43.171	0	197	197	2	1	-10921639	108.095	93	63	239	2270	40.293	2.000	0.117	0.564
ID681130	681130	152	47.729	30.969	35.248	0	198	198	2	1	-10921639	186.143	179	121	255	3909	41.936	2.000	0.091	0.738
ID681131	681131	149	68.417	20.482	35.487	0	198	198	2	1	-10921639	202.000	214	121	255	4242	44.081	4.800	0.181	1.403
ID681134	681134	157	44.762	17.925	43.274	0	198	198	2	1	-10921639	105.190	93	68	214	2209	33.918	2.000	0.112	0.624
ID681135	681135	118	62.399	25.165	45.328	0	198	198	2	1	-10921639	161.714	161	98	219	3396	37.120	2.000	0.187	1.375
ID681132	681132	125	63.410	32.909	38.232	0	198	198	2	1	-10921639	226.429	242	154	255	4755	33.873	7.600	0.149	1.733
ID681133	681133	129	75.001	41.010	40.430	0	198	198	2	1	-10921639	168.762	179	80	255	3544	52.879	2.000	0.187	1.006
ID681146	681146	146	72.587	50.786	63.882	0	198	198	2	1	-10921639	112.762	98	60	237	2368	47.673	2.000	0.238	0.908
ID681147	681147	158	52.138	53.388	70.120	0	198	198	2	1	-10921639	84.571	70	37	164	1776	36.926	2.000	0.218	0.821
ID681144	681144	211	36.949	52.796	56.959	0	198	198	2	1	-10921639	143.143	141	98	189	3006	25.192	3.200	0.140	1.397
ID681145	681145	114	66.489	57.206	62.907	0	198	198	2	1	-10921639	143.429	133	100	219	3012	31.824	4.800	0.238	1.735
ID681138	681138	148	50.576	31.772	48.491	0	198	198	2	1	-10921639	164.286	169	103	224	3450	34.615	2.000	0.123	1.037
ID681139	681139	132	73.929	37.079	49.146	0	198	198	2	1	-10921639	165.857	151	98	255	3483	47.039	2.000	0.183	1.090
ID681136	681136	131	57.098	47.588	44.398	0	198	198	2	1	-10921639	185.524	201	85	255	3896	50.531	7.600	0.124	0.810
ID681137	681137	155	51.591	50.227	46.824	0	198	198	2	1	-10921639	192.619	184	123	255	4045	36.330	7.600	0.113	1.079
ID681142	681142	127	84.564	57.915	52.029	0	198	198	2	1	-10921639	215.238	242	131	255	4520	44.915	3.200	0.215	1.694
ID681143	681143	145	60.228	41.349	53.733	0	198	198	2	1	-10921639	146.286	133	75	255	3072	55.316	2.000	0.156	0.712
ID681140	681140	159	45.549	11.450	49.951	0	198	198	2	1	-10921639	97.286	90	55	154	2043	28.706	2.000	0.214	1.194
ID681141	681141	None	43.390	54.257	49.900	0	198	198	2	1	-10921639	176.810	164	108	255	3713	42.122	7.600	0.064	0.503
ID681162	681162	206	42.351	59.474	57.296	0	199	199	2	1	-10921639	139.952	146	78	189	2939	31.641	2.000	0.111	0.884
ID681163	681163	114	75.273	57.196	62.881	0	199	199	2	1	-10921639	148.905	138	103	214	3127	35.246	4.800	0.272	1.807
ID681160	681160	145	43.888	41.000	54.000	0	199	199	2	1	-10921639	135.000	126	78	252	2835	45.837	3.200	0.143	0.739
ID681161	681161	207	38.412	46.418	54.095	0	199	199	2	1	-10921639	158.667	166	83	199	3332	30.132	3.200	0.114	1.077
ID681164	681164	146	66.847	50.871	63.888	0	199	199	2	1	-10921639	109.095	88	45	219	2291	45.227	2.000	0.206	0.824
ID681165	681165	158	57.020	53.196	70.158	0	199	199	2	1	-10921639	103.714	98	58	194	2178	37.202	2.000	0.217	0.993
ID681154	681154	131	45.905	48.035	44.957	0	199	199	2	1	-10921639	183.095	176	108	255	3845	39.360	7.600	0.108	0.909
ID681155	681155	148	67.333	31.891	47.144	0	199	199	2	1	-10921639	186.190	186	128	255	3910	35.721	4.800	0.180	1.589
ID681152	681152	157	39.377	17.872	43.100	0	199	199	2	1	-10921639	102.571	98	68	196	2154	29.431	2.000	0.114	0.712
ID681153	681153	118	68.921	25.570	45.435	0	199	199	2	1	-10921639	175.381	169	121	255	3683	39.068	2.000	0.181	1.374
ID681158	681158	159	42.659	11.937	49.701	0	199	199	2	1	-10921639	97.714	88	53	179	2052	31.020	2.000	0.171	0.919
ID681159	681159	127	85.698	57.911	51.991	0	199	199	2	1	-10921639	210.905	217	128	255	4429	45.465	3.200	0.211	1.615
ID681156	681156	155	51.480	50.213	46.636	0	199	199	2	1	-10921639	187.048	176	108	252	3928	39.606	7.600	0.103	0.885
ID681157	681157	132	73.660	37.492	49.274	0	199	199	2	1	-10921639	166.667	159	88	255	3500	46.948	2.000	0.183	1.100
ID681150	681150	125	57.196	32.170	39.051	0	199	199	2	1	-10921639	229.429	227	191	255	4818	24.863	4.800	0.132	2.157
ID681151	681151	129	61.065	41.924	41.236	0	199	199	2	1	-10921639	167.714	164	90	244	3522	46.389	2.000	0.158	0.988
ID681148	681148	149	67.528	20.929	35.475	0	199	199	2	1	-10921639	202.762	191	121	255	4258	42.465	2.000	0.156	1.292
ID681149	681149	152	51.381	30.872	35.393	0	199	199	2	1	-10921639	193.619	194	116	255	4066	45.179	4.800	0.117	0.899
ID681166	681166	152	54.762	30.564	35.167	0	200	200	2	1	-10921639	200.714	204	126	255	4215	39.991	2.000	0.139	1.222
ID681167	681167	149	57.152	21.405	35.580	0	200	200	2	1	-10921639	192.905	191	123	255	4051	40.455	2.000	0.122	1.039
ID681184	681184	158	51.913	53.239	69.993	0	200	200	2	1	-10921639	95.048	88	53	181	1996	34.812	2.000	0.205	0.930
ID681178	681178	127	77.221	57.420	51.891	0	200	200	2	1	-10921639	215.571	219	159	255	4527	35.601	4.800	0.192	1.949
ID681179	681179	145	44.165	41.882	53.105	0	200	200	2	1	-10921639	144.619	143	83	244	3037	36.048	2.000	0.089	0.658
ID681176	681176	155	48.469	50.660	46.654	0	200	200	2	1	-10921639	184.143	176	121	255	3867	39.105	7.600	0.093	0.802
ID681177	681177	132	62.479	37.711	49.139	0	200	200	2	1	-10921639	159.524	148	106	252	3350	39.053	2.000	0.168	1.172
ID681182	681182	114	65.271	57.117	63.485	0	200	200	2	1	-10921639	142.667	146	90	214	2996	37.541	2.000	0.229	1.417
ID681183	681183	146	54.887	50.891	63.610	0	200	200	2	1	-10921639	105.714	98	47	212	2220	40.307	2.000	0.182	0.806
ID681180	681180	207	41.728	45.844	53.583	0	200	200	2	1	-10921639	144.381	141	85	199	3032	34.954	2.000	0.091	0.688
ID681181	681181	206	45.765	59.546	56.899	0	200	200	2	1	-10921639	133.762	133	68	227	2809	41.279	2.000	0.122	0.707
ID681170	681170	125	60.438	32.204	38.936	0	200	200	2	1	-10921639	229.667	247	176	255	4823	29.011	4.800	0.142	1.967
ID681171	681171	129	64.983	41.262	40.612	0	200	200	2	1	-10921639	167.143	166	103	255	3510	49.069	2.000	0.177	1.023
ID681168	681168	164	56.045	16.173	36.540	0	200	200	2	1	-10921639	143.619	136	95	232	3016	41.535	2.000	0.156	0.935
ID681169	681169	None	38.741	22.656	38.978	0	200	200	2	1	-10921639	162.476	146	108	244	3412	39.117	7.600	0.048	0.379
ID681174	681174	118	47.868	25.868	45.528	0	200	200	2	1	-10921639	134.857	131	63	207	2832	43.022	2.000	0.120	0.671
ID681175	681175	148	54.038	31.865	46.675	0	200	200	2	1	-10921639	175.952	169	113	242	3695	36.505	2.000	0.140	1.187
ID681172	681172	157	41.381	18.348	43.523	0	200	200	2	1	-10921639	104.762	95	55	199	2200	37.509	2.000	0.137	0.675
ID681173	681173	131	57.327	48.001	44.307	0	200	200	2	1	-10921639	180.286	174	90	255	3786	47.423	7.600	0.105	0.724
ID681194	681194	146	35.900	50.827	63.631	0	201	201	2	1	-10921639	99.143	100	65	164	2082	26.324	2.000	0.127	0.849
ID681192	681192	145	49.659	41.498	53.474	0	201	201	2	1	-10921639	143.143	138	80	244	3006	39.893	2.000	0.112	0.724
ID681193	681193	114	38.728	56.408	63.476	0	201	201	2	1	-10921639	113.952	108	73	174	2393	25.439	7.600	0.131	1.039
ID681186	681186	164	35.274	16.429	37.021	0	201	201	2	1	-10921639	121.095	108	78	186	2543	33.017	2.000	0.089	0.601
ID681187	681187	125	55.143	32.197	39.190	0	201	201	2	1	-10921639	198.143	194	141	255	4161	29.068	2.000	0.122	1.487
ID681185	681185	149	38.855	20.359	35.435	0	201	201	2	1	-10921639	151.905	146	106	229	3190	34.390	2.000	0.073	0.604
ID681190	681190	132	46.271	37.908	49.514	0	201	201	2	1	-10921639	164.810	164	108	224	3461	28.956	4.800	0.148	1.465
ID681191	681191	127	57.108	57.223	51.567	0	201	201	2	1	-10921639	177.095	169	111	252	3719	35.759	4.800	0.154	1.323
ID681188	681188	129	41.923	42.083	40.866	0	201	201	2	1	-10921639	143.429	136	100	201	3012	26.468	2.000	0.110	1.072
ID681189	681189	148	42.412	32.031	46.310	0	201	201	2	1	-10921639	160.190	156	111	212	3364	27.467	3.200	0.112	1.171
ID681195	681195	127	39.540	57.351	51.732	0	202	202	2	1	-10921639	139.476	141	111	181	2929	21.241	4.800	0.140	1.615
ID681196	681196	145	38.601	41.927	53.054	0	202	202	2	1	-10921639	133.476	133	90	212	2803	28.565	2.000	0.100	0.852
ID681197	681197	None	38.515	12.252	49.820	0	204	204	2	1	-10921639	97.286	88	60	166	2043	27.508	2.000	0.130	0.814
ID681198	681198	165	36.540	10.826	49.577	0	250	250	2	1	-10921639	94.952	88	58	146	1994	26.343	2.000	0.196	1.179
ID681202	681202	165	39.486	10.457	49.835	0	251	251	2	1	-10921639	104.952	90	70	161	2204	27.154	4.800	0.189	1.227
ID681203	681203	166	41.186	25.899	35.915	0	252	252	2	1	-10921639	83.619	78	50	154	1756	27.385	2.000	0.173	0.903
ID681208	681208	166	41.988	25.806	35.982	0	253	253	2	1	-10921639	83.048	75	50	166	1744	28.523	2.000	0.157	0.792
ID681199	681199	166	42.185	26.095	35.911	0	254	254	2	1	-10921639	90.524	80	53	148	1901	29.013	2.000	0.156	0.844
ID681200	681200	None	35.875	27.875	47.014	0	254	254	2	1	-10921639	95.952	95	45	143	2015	26.278	3.200	0.129	0.836
ID681201	681201	167	39.154	41.851	52.766	0	254	254	2	1	-10921639	103.238	98	58	169	2168	30.989	2.000	0.108	0.648
ID681206	681206	None	37.821	11.082	49.787	0	255	255	2	1	-10921639	88.048	83	53	141	1849	24.588	2.000	0.217	1.275
ID681207	681207	167	37.282	41.806	52.815	0	255	255	2	1	-10921639	108.238	103	65	181	2273	31.962	2.000	0.097	0.599
ID681204	681204	166	38.411	26.127	36.199	0	255	255	2	1	-10921639	96.143	95	55	156	2019	27.509	2.000	0.133	0.823
ID681205	681205	None	36.632	40.330	41.649	0	255	255	2	1	-10921639	102.381	95	63	146	2150	23.273	2.000	0.140	1.077
ID681218	681218	166	55.299	26.375	35.852	0	256	256	2	1	-10921639	101.143	88	47	201	2124	40.141	2.000	0.192	0.812
ID681219	681219	167	42.687	41.765	53.008	0	256	256	2	1	-10921639	109.952	106	65	189	2309	31.732	2.000	0.126	0.776
ID681210	681210	168	35.104	31.996	47.575	0	257	257	2	1	-10921639	114.048	118	70	159	2395	21.360	4.800	0.154	1.423
ID681211	681211	None	44.697	10.810	49.772	0	257	257	2	1	-10921639	96.048	90	50	184	2017	33.905	2.000	0.211	0.988
ID681209	681209	166	47.893	26.594	35.998	0	257	257	2	1	-10921639	97.143	83	53	186	2040	35.063	2.000	0.166	0.787
ID681212	681212	None	35.948	38.623	50.385	0	257	257	2	1	-10921639	102.095	98	70	164	2144	25.644	7.600	0.121	0.862
ID681222	681222	167	43.748	41.909	53.118	0	258	258	2	1	-10921639	111.143	108	70	184	2334	30.465	2.000	0.123	0.797
ID681220	681220	166	37.342	26.418	35.651	0	258	258	2	1	-10921639	98.524	103	42	146	2069	29.116	2.000	0.146	0.861
ID681221	681221	168	38.908	31.755	47.487	0	258	258	2	1	-10921639	125.905	128	90	166	2644	20.224	4.800	0.164	1.751
ID681216	681216	169	41.407	39.085	49.926	0	259	259	2	1	-10921639	109.857	111	58	171	2307	29.522	7.600	0.134	0.877
ID681217	681217	167	47.737	41.928	53.086	0	259	259	2	1	-10921639	113.048	103	63	194	2374	34.548	2.000	0.118	0.692
ID681214	681214	166	43.167	26.351	35.939	0	259	259	2	1	-10921639	106.571	100	55	169	2238	32.343	2.000	0.163	0.924
ID681215	681215	168	38.147	31.539	47.828	0	259	259	2	1	-10921639	112.571	108	68	148	2364	24.985	4.800	0.179	1.366
ID681213	681213	None	35.628	31.952	34.981	0	259	259	2	1	-10921639	115.190	106	78	169	2419	22.502	4.800	0.144	1.285
ID681226	681226	None	39.884	47.877	44.096	0	260	260	2	1	-10921639	106.619	108	53	194	2239	29.217	7.600	0.127	0.825
ID681227	681227	169	39.382	38.988	50.129	0	260	260	2	1	-10921639	108.048	103	80	171	2269	25.433	7.600	0.129	0.969
ID681225	681225	166	41.756	26.525	35.870	0	260	260	2	1	-10921639	99.619	90	50	191	2092	34.731	2.000	0.133	0.673
ID681228	681228	167	41.473	42.009	53.079	0	260	260	2	1	-10921639	109.857	103	60	191	2307	31.318	2.000	0.112	0.707
ID681223	681223	None	36.568	32.030	47.702	0	261	261	2	1	-10921639	108.143	113	50	148	2271	25.866	2.000	0.137	1.007
ID681224	681224	167	39.756	41.722	53.374	0	261	261	2	1	-10921639	111.905	103	68	191	2350	30.105	2.000	0.097	0.659
ID681230	681230	170	38.435	54.530	50.517	0	262	262	2	1	-10921639	114.857	113	75	164	2412	26.454	2.000	0.137	1.046
ID681229	681229	169	42.732	38.635	50.429	0	262	262	2	1	-10921639	117.381	111	80	179	2465	28.732	7.600	0.131	0.946
ID681242	681242	169	36.831	38.491	50.409	0	263	263	2	1	-10921639	111.667	106	70	166	2345	28.433	2.000	0.146	1.002
ID681243	681243	170	44.172	54.076	50.064	0	263	263	2	1	-10921639	122.524	123	75	181	2573	28.830	2.000	0.152	1.119
ID681240	681240	None	48.666	32.514	35.019	0	263	263	2	1	-10921639	123.714	116	63	214	2598	35.862	2.000	0.139	0.840
ID681241	681241	171	43.570	26.372	35.944	0	263	263	2	1	-10921639	107.810	103	68	181	2264	32.771	2.000	0.142	0.819
ID681244	681244	167	41.334	42.154	52.850	0	263	263	2	1	-10921639	109.190	106	45	201	2293	34.232	2.000	0.099	0.575
ID681250	681250	173	41.758	59.188	55.040	0	264	264	2	1	-10921639	102.333	103	63	156	2149	24.832	4.800	0.202	1.386
ID681248	681248	170	36.425	54.183	50.217	0	264	264	2	1	-10921639	116.714	121	78	154	2451	21.497	4.800	0.154	1.452
ID681249	681249	167	37.123	42.017	52.876	0	264	264	2	1	-10921639	114.190	111	65	176	2398	29.968	2.000	0.101	0.699
ID681246	681246	172	38.710	31.989	48.162	0	264	264	2	1	-10921639	113.571	113	65	156	2385	21.899	4.800	0.171	1.516
ID681247	681247	169	40.328	38.784	50.295	0	264	264	2	1	-10921639	111.000	103	70	184	2331	29.886	7.600	0.116	0.772
ID681245	681245	171	45.398	26.417	36.173	0	264	264	2	1	-10921639	108.762	95	63	189	2284	35.240	2.000	0.124	0.682
ID681251	681251	174	36.781	25.014	40.991	0	265	265	2	1	-10921639	93.048	95	45	166	1954	29.204	2.000	0.124	0.704
ID681254	681254	173	46.462	58.855	55.353	0	265	265	2	1	-10921639	106.190	106	65	148	2230	24.929	4.800	0.247	1.687
[truncated: 368 more rows]
