# Supplementary material for: Progressive enhancement of kinetic proofreading in T cell antigen discrimination from receptor activation to DAG generation
Source: eLife. 2022 Sep 20;11:e75263. doi: 10.7554/eLife.75263 (PMC9536835; doi:10.7554/eLife.75263)
Supplement: Figure 5—source data 1. — Each data table is the TrackMate ‘spot-statistics’ output of one cell over four cycles of blue-light illumination (frames 0–40, 100–140, 200–240, and 300–340, with 3 s interval between frames). We calculated the lifetime of TrackIDs that existed at the start of each period of blue-light illumination that did not last for the full period and fit the resulting lifetime distributions using custom Python scripts available at https://github.com/dbritain/KP-paper (copy archived at swh:1:rev:167fa456901903740f0f3ee6a3e5324bc45207ea, Britain, 2022). [file elife-75263-fig5-data1.zip › Fig5SourceData/LOV/lov2/r2/lov4.csv]

Label	ID	TRACK_ID	QUALITY	POSITION_X	POSITION_Y	POSITION_Z	POSITION_T	FRAME	RADIUS	VISIBILITY	MANUAL_COLOR	MEAN_INTENSITY	MEDIAN_INTENSITY	MIN_INTENSITY	MAX_INTENSITY	TOTAL_INTENSITY	STANDARD_DEVIATION	ESTIMATED_DIAMETER	CONTRAST	SNR
ID686366	686366	None	44.313	59.054	4.956	0	0	0	2	1	-10921639	227.810	236	180	255	4784	27.195	7.600	0.087	1.347
ID686367	686367	None	36.135	63.956	10.936	0	0	0	2	1	-10921639	193.524	194	162	233	4064	21.393	4.800	0.087	1.448
ID686365	686365	8	46.602	45.569	5.517	0	0	0	2	1	-10921639	232.667	245	163	255	4886	27.532	4.800	0.101	1.553
ID686378	686378	None	54.162	77.391	31.032	0	0	0	2	1	-10921639	174.857	160	132	251	3672	32.725	2.000	0.122	1.161
ID686379	686379	None	47.796	48.717	32.908	0	0	0	2	1	-10921639	200.143	202	131	255	4203	42.031	2.000	0.072	0.641
ID686376	686376	None	36.910	38.145	31.074	0	0	0	2	1	-10921639	234.571	255	136	255	4926	33.882	3.200	0.075	0.967
ID686377	686377	0	36.710	62.251	31.431	0	0	0	2	1	-10921639	238.619	255	188	255	5011	22.076	4.800	0.080	1.595
ID686382	686382	1	47.557	35.876	37.217	0	0	0	2	1	-10921639	229.667	255	165	255	4823	34.955	4.800	0.102	1.213
ID686383	686383	2	60.983	53.136	37.119	0	0	0	2	1	-10921639	206.619	208	151	255	4339	38.486	7.600	0.118	1.137
ID686380	686380	3	47.359	56.715	33.254	0	0	0	2	1	-10921639	191.857	182	146	250	4029	31.144	2.000	0.095	1.072
ID686381	686381	4	63.905	27.961	37.362	0	0	0	2	1	-10921639	178.524	183	123	250	3749	36.430	4.800	0.177	1.472
ID686370	686370	None	38.087	80.963	17.990	0	0	0	2	1	-10921639	226.095	228	183	255	4748	29.507	2.000	0.062	0.901
ID686371	686371	5	41.206	67.861	23.306	0	0	0	2	1	-10921639	226.667	250	146	255	4760	38.285	4.800	0.091	0.990
ID686368	686368	None	46.708	73.503	14.042	0	0	0	2	1	-10921639	219.286	221	154	255	4605	31.933	4.800	0.099	1.236
ID686369	686369	6	58.755	39.198	15.789	0	0	0	2	1	-10921639	212.190	214	140	255	4456	36.256	4.800	0.133	1.370
ID686374	686374	None	41.118	78.631	26.888	0	0	0	2	1	-10921639	167.000	160	115	251	3507	31.082	2.000	0.084	0.830
ID686375	686375	7	68.770	32.023	29.355	0	0	0	2	1	-10921639	212.048	217	140	255	4453	38.246	4.800	0.164	1.561
ID686372	686372	None	68.429	25.974	24.615	0	0	0	2	1	-10921639	170.952	156	106	255	3590	41.653	2.000	0.165	1.163
ID686373	686373	None	36.175	37.036	27.003	0	0	0	2	1	-10921639	221.667	228	165	255	4655	32.339	2.000	0.047	0.619
ID686386	686386	None	36.724	18.009	41.650	0	0	0	2	1	-10921639	108.714	108	72	165	2283	23.839	2.000	0.129	1.044
ID686387	686387	9	44.445	35.189	42.843	0	0	0	2	1	-10921639	207.476	207	128	255	4357	46.293	2.000	0.072	0.604
ID686384	686384	None	36.771	69.724	39.071	0	0	0	2	1	-10921639	144.381	142	98	182	3032	23.047	3.200	0.106	1.200
ID686385	686385	None	48.478	50.399	41.284	0	0	0	2	1	-10921639	182.714	177	117	250	3837	42.932	2.000	0.108	0.833
ID686390	686390	10	38.622	37.648	48.928	0	0	0	2	1	-10921639	244.476	255	174	255	5134	22.297	4.800	0.097	1.946
ID686391	686391	11	44.014	42.212	50.531	0	0	0	2	1	-10921639	192.381	194	108	255	4040	46.050	4.800	0.094	0.716
ID686388	686388	12	52.287	20.024	47.231	0	0	0	2	1	-10921639	118.143	115	74	185	2481	32.547	2.000	0.173	1.072
ID686389	686389	13	47.743	47.128	47.215	0	0	0	2	1	-10921639	173.857	168	105	255	3651	37.518	2.000	0.081	0.697
ID686410	686410	11	47.605	42.434	49.930	0	1	1	2	1	-10921639	192.048	194	114	255	4033	40.652	2.000	0.076	0.664
ID686408	686408	13	39.737	46.046	46.345	0	1	1	2	1	-10921639	182.857	170	132	255	3840	39.732	2.000	0.069	0.595
ID686409	686409	10	47.323	37.386	48.806	0	1	1	2	1	-10921639	223.143	236	132	255	4686	37.390	7.600	0.107	1.158
ID686402	686402	3	36.509	56.442	32.663	0	1	1	2	1	-10921639	178.095	174	131	255	3740	30.095	2.000	0.056	0.624
ID686403	686403	4	59.750	28.010	36.648	0	1	1	2	1	-10921639	157.429	149	92	241	3306	37.702	2.000	0.158	1.138
ID686400	686400	7	51.608	32.298	29.199	0	1	1	2	1	-10921639	194.571	194	114	255	4086	43.343	2.000	0.091	0.752
ID686401	686401	0	39.915	62.376	31.185	0	1	1	2	1	-10921639	225.095	234	168	255	4727	29.003	3.200	0.077	1.109
ID686406	686406	9	37.342	34.946	42.410	0	1	1	2	1	-10921639	215.571	224	153	255	4527	31.481	2.000	0.070	0.894
ID686407	686407	12	36.514	19.623	46.106	0	1	1	2	1	-10921639	119.143	123	72	163	2502	25.277	2.000	0.135	1.122
ID686404	686404	1	37.955	35.789	37.160	0	1	1	2	1	-10921639	237.048	255	177	255	4978	29.044	4.800	0.078	1.183
ID686405	686405	2	55.722	53.307	36.947	0	1	1	2	1	-10921639	202.000	191	156	255	4242	30.832	2.000	0.118	1.388
ID686398	686398	6	36.049	38.716	17.090	0	1	1	2	1	-10921639	195.810	196	163	251	4112	24.635	4.800	0.077	1.135
ID686399	686399	5	45.320	68.150	23.188	0	1	1	2	1	-10921639	213.810	216	153	255	4490	30.484	4.800	0.096	1.225
ID686396	686396	8	43.894	46.000	6.000	0	1	1	2	1	-10921639	209.095	208	149	255	4391	37.598	2.000	0.092	0.933
ID686397	686397	14	36.554	56.318	8.853	0	1	1	2	1	-10921639	220.714	214	180	255	4635	25.562	2.000	0.059	0.960
ID686440	686440	13	35.424	44.775	45.681	0	2	2	2	1	-10921639	172.571	168	122	255	3624	34.616	2.000	0.055	0.516
ID686441	686441	10	52.619	37.386	48.241	0	2	2	2	1	-10921639	197.571	197	149	253	4149	32.406	4.800	0.133	1.436
ID686431	686431	14	50.055	56.661	8.299	0	2	2	2	1	-10921639	210.476	213	153	255	4420	34.948	2.000	0.091	1.001
ID686434	686434	0	35.966	61.496	30.631	0	2	2	2	1	-10921639	213.524	222	162	255	4484	33.339	2.000	0.058	0.707
ID686435	686435	None	35.208	42.893	32.794	0	2	2	2	1	-10921639	227.905	241	170	255	4786	31.423	2.000	0.063	0.864
ID686432	686432	None	38.466	62.801	14.072	0	2	2	2	1	-10921639	177.143	179	128	233	3720	27.554	2.000	0.083	0.985
ID686433	686433	7	51.038	31.937	28.703	0	2	2	2	1	-10921639	195.476	194	140	255	4105	30.101	2.000	0.111	1.299
ID686438	686438	None	35.783	84.374	39.973	0	2	2	2	1	-10921639	142.810	139	108	193	2999	23.788	2.000	0.092	1.015
ID686439	686439	None	44.397	48.853	41.204	0	2	2	2	1	-10921639	176.190	171	134	253	3700	29.740	2.000	0.084	0.916
ID686436	686436	1	47.956	35.945	37.326	0	2	2	2	1	-10921639	218.000	216	166	255	4578	31.335	2.000	0.084	1.081
ID686437	686437	2	47.363	52.725	36.540	0	2	2	2	1	-10921639	180.619	176	114	255	3793	39.577	2.000	0.094	0.787
ID686427	686427	14	36.326	56.115	8.234	0	3	3	2	1	-10921639	201.762	197	146	255	4237	27.588	2.000	0.063	0.869
ID686430	686430	1	46.725	36.504	36.687	0	3	3	2	1	-10921639	206.714	199	157	255	4341	28.980	7.600	0.090	1.178
ID686428	686428	7	43.965	32.160	28.722	0	3	3	2	1	-10921639	182.095	180	142	255	3824	30.875	2.000	0.095	1.027
ID686429	686429	2	41.228	52.261	36.424	0	3	3	2	1	-10921639	185.905	180	154	230	3904	22.678	3.200	0.094	1.408
ID686426	686426	2	46.406	52.728	36.565	0	4	4	2	1	-10921639	157.524	148	109	234	3308	34.612	2.000	0.103	0.848
ID686424	686424	7	35.718	32.798	27.860	0	4	4	2	1	-10921639	164.905	159	131	230	3463	25.278	2.000	0.067	0.815
ID686425	686425	15	39.382	42.851	29.840	0	4	4	2	1	-10921639	221.952	224	159	255	4661	32.364	2.000	0.075	0.951
ID686422	686422	None	46.550	37.118	24.164	0	4	4	2	1	-10921639	221.190	227	171	255	4645	27.079	4.800	0.105	1.547
ID686423	686423	16	35.211	63.987	27.278	0	4	4	2	1	-10921639	236.571	255	182	255	4968	22.024	4.800	0.071	1.424
ID686421	686421	14	43.511	57.295	7.190	0	4	4	2	1	-10921639	218.000	207	185	255	4578	22.605	4.800	0.097	1.700
ID686362	686362	15	47.727	43.056	29.561	0	5	5	2	1	-10921639	221.952	227	166	255	4661	31.868	4.800	0.107	1.351
ID686363	686363	None	48.856	78.940	36.277	0	5	5	2	1	-10921639	193.048	196	157	231	4054	21.590	4.800	0.132	2.081
ID686360	686360	7	43.713	32.559	27.459	0	5	5	2	1	-10921639	178.000	170	146	255	3738	28.263	2.000	0.101	1.155
ID686361	686361	16	35.430	63.282	27.498	0	5	5	2	1	-10921639	229.857	239	194	255	4827	23.301	7.600	0.065	1.212
ID686359	686359	17	45.982	49.041	16.810	0	5	5	2	1	-10921639	229.667	233	187	255	4823	22.866	2.000	0.094	1.721
ID686364	686364	None	38.062	36.987	37.547	0	5	5	2	1	-10921639	178.952	177	143	231	3758	22.761	7.600	0.093	1.344
ID686411	686411	None	36.828	61.415	4.498	0	6	6	2	1	-10921639	222.190	225	187	255	4666	19.972	4.800	0.079	1.627
ID686414	686414	18	38.070	53.183	22.527	0	6	6	2	1	-10921639	215.238	216	177	255	4520	26.040	2.000	0.077	1.186
ID686415	686415	19	43.301	44.194	26.743	0	6	6	2	1	-10921639	210.810	208	160	255	4427	29.223	3.200	0.077	1.031
ID686412	686412	None	36.251	56.982	7.970	0	6	6	2	1	-10921639	193.143	193	156	242	4056	24.536	2.000	0.067	0.994
ID686413	686413	17	42.390	49.265	17.803	0	6	6	2	1	-10921639	217.952	222	177	255	4577	28.193	3.200	0.080	1.151
ID686418	686418	None	36.882	79.863	31.951	0	6	6	2	1	-10921639	168.333	159	139	213	3535	19.658	6.328	0.098	1.528
ID686419	686419	2	40.203	52.732	36.176	0	6	6	2	1	-10921639	157.952	151	120	221	3317	29.546	2.000	0.079	0.780
ID686416	686416	16	40.978	63.726	27.317	0	6	6	2	1	-10921639	204.429	200	146	255	4293	26.880	2.000	0.079	1.113
ID686417	686417	15	48.846	43.348	30.838	0	6	6	2	1	-10921639	209.714	216	146	255	4404	33.628	2.000	0.097	1.105
ID686420	686420	None	42.729	36.350	47.979	0	6	6	2	1	-10921639	142.762	142	100	207	2998	29.384	2.000	0.117	1.020
ID686450	686450	None	45.677	48.898	39.600	0	7	7	2	1	-10921639	196.238	202	139	238	4121	27.889	4.800	0.122	1.530
ID686448	686448	16	45.556	63.267	26.715	0	7	7	2	1	-10921639	192.286	190	143	255	4038	30.178	2.000	0.095	1.101
ID686449	686449	2	36.548	52.720	35.827	0	7	7	2	1	-10921639	165.571	163	109	216	3477	31.030	2.000	0.070	0.698
ID686446	686446	18	36.982	53.275	24.516	0	7	7	2	1	-10921639	205.762	194	165	255	4321	25.936	4.800	0.077	1.131
ID686447	686447	19	46.278	44.044	26.751	0	7	7	2	1	-10921639	207.905	204	162	255	4366	27.824	2.000	0.085	1.174
ID686445	686445	17	43.831	50.016	17.737	0	7	7	2	1	-10921639	199.524	199	145	255	4190	28.973	2.000	0.095	1.191
ID686442	686442	20	40.643	78.963	12.979	0	8	8	2	1	-10921639	203.524	200	159	255	4274	29.608	2.000	0.056	0.727
ID686443	686443	17	40.710	49.378	18.220	0	8	8	2	1	-10921639	195.810	196	126	255	4112	31.695	2.000	0.077	0.883
ID686444	686444	19	60.864	43.457	27.641	0	8	8	2	1	-10921639	211.381	213	153	255	4439	33.266	4.800	0.148	1.637
ID686346	686346	20	37.198	79.007	13.286	0	9	9	2	1	-10921639	210.190	210	170	255	4414	25.787	2.000	0.059	0.909
ID686347	686347	17	49.191	48.245	18.016	0	9	9	2	1	-10921639	213.000	207	174	255	4473	25.312	4.800	0.111	1.685
ID686350	686350	19	39.109	44.226	26.960	0	9	9	2	1	-10921639	186.095	185	157	231	3908	21.568	3.200	0.089	1.417
ID686348	686348	None	46.007	87.000	22.000	0	9	9	2	1	-10921639	211.762	207	173	255	4447	27.424	7.600	0.107	1.489
ID686349	686349	None	49.708	63.499	26.327	0	9	9	2	1	-10921639	201.143	193	142	255	4224	31.809	2.000	0.094	1.084
ID686351	686351	None	43.195	81.000	0.000	0	10	10	2	1	-10921639	226.857	234	192	255	4764	23.756	4.800	0.110	1.886
ID686354	686354	17	41.461	49.345	18.562	0	10	10	2	1	-10921639	218.476	219	171	255	4588	24.602	6.126	0.093	1.516
ID686355	686355	19	49.574	44.093	25.463	0	10	10	2	1	-10921639	212.762	210	176	255	4468	21.494	4.800	0.121	2.136
ID686352	686352	None	52.320	68.175	2.968	0	10	10	2	1	-10921639	203.571	205	153	255	4275	28.821	2.000	0.121	1.527
ID686353	686353	None	40.466	83.818	13.178	0	10	10	2	1	-10921639	215.905	224	163	253	4534	25.959	4.800	0.079	1.219
ID686358	686358	None	39.701	36.966	47.066	0	10	10	2	1	-10921639	131.524	129	95	187	2762	22.131	2.000	0.121	1.286
ID686356	686356	None	36.447	69.000	28.075	0	10	10	2	1	-10921639	186.905	185	159	239	3925	20.627	2.000	0.081	1.356
ID686357	686357	None	35.333	82.152	39.927	0	10	10	2	1	-10921639	162.952	165	137	200	3422	18.774	2.000	0.099	1.560
ID686394	686394	None	43.756	62.818	25.946	0	11	11	2	1	-10921639	215.238	216	176	255	4520	27.016	4.800	0.089	1.306
ID686395	686395	None	47.982	32.301	28.564	0	11	11	2	1	-10921639	150.571	142	112	205	3162	28.890	2.000	0.142	1.299
ID686392	686392	17	49.395	49.353	19.454	0	11	11	2	1	-10921639	215.810	213	165	255	4532	27.497	4.800	0.113	1.599
ID686393	686393	19	46.827	44.437	25.486	0	11	11	2	1	-10921639	195.476	194	145	250	4105	26.593	4.800	0.118	1.549
ID686466	686466	None	41.597	82.606	15.482	0	12	12	2	1	-10921639	205.000	208	153	253	4305	32.283	2.000	0.077	0.909
ID686467	686467	17	45.232	50.530	19.309	0	12	12	2	1	-10921639	224.619	231	187	255	4717	21.577	4.800	0.107	2.021
ID686468	686468	19	48.675	44.152	26.186	0	12	12	2	1	-10921639	182.857	180	140	227	3840	23.720	4.800	0.131	1.780
ID686469	686469	None	37.325	52.893	36.097	0	12	12	2	1	-10921639	150.524	146	120	197	3161	22.855	2.000	0.092	1.114
ID686451	686451	None	40.756	40.725	14.092	0	13	13	2	1	-10921639	154.333	151	120	213	3241	22.132	3.200	0.113	1.415
ID686456	686456	None	39.909	78.000	65.000	0	13	13	2	1	-10921639	183.429	187	159	213	3852	17.383	7.600	0.153	2.804
ID686454	686454	19	61.566	44.336	26.556	0	13	13	2	1	-10921639	195.095	200	129	255	4097	36.018	4.800	0.154	1.442
ID686455	686455	None	50.122	42.097	49.931	0	13	13	2	1	-10921639	146.143	137	105	208	3069	29.376	2.000	0.136	1.191
ID686452	686452	17	37.613	50.015	19.876	0	13	13	2	1	-10921639	180.810	177	149	214	3797	22.295	4.800	0.100	1.468
ID686453	686453	None	36.076	37.561	25.699	0	13	13	2	1	-10921639	160.476	156	122	216	3370	24.425	3.200	0.102	1.214
ID686473	686473	19	56.892	44.108	26.786	0	14	14	2	1	-10921639	208.286	205	162	255	4374	31.485	4.800	0.129	1.514
ID686458	686458	None	35.808	48.828	21.540	0	15	15	2	1	-10921639	165.667	162	131	219	3479	26.043	2.000	0.078	0.923
ID686459	686459	19	52.502	44.423	26.830	0	15	15	2	1	-10921639	173.095	173	105	238	3635	33.845	2.000	0.127	1.156
ID686457	686457	None	37.012	59.112	8.076	0	15	15	2	1	-10921639	157.905	156	126	194	3316	20.320	2.000	0.104	1.461
ID686460	686460	None	45.058	42.988	50.004	0	15	15	2	1	-10921639	121.190	120	88	187	2545	26.639	2.000	0.148	1.176
ID686464	686464	19	52.484	44.382	26.573	0	16	16	2	1	-10921639	226.381	231	185	255	4754	24.361	4.800	0.122	2.016
ID686470	686470	None	35.497	52.700	26.216	0	17	17	2	1	-10921639	174.095	177	126	216	3656	22.987	3.200	0.088	1.224
ID686471	686471	19	57.267	44.281	27.011	0	17	17	2	1	-10921639	191.714	187	131	255	4026	34.592	2.000	0.129	1.270
ID686472	686472	21	36.780	32.930	28.906	0	17	17	2	1	-10921639	126.190	117	92	191	2650	21.979	4.800	0.112	1.154
ID686462	686462	19	58.433	44.475	28.168	0	18	18	2	1	-10921639	185.571	179	126	247	3897	33.777	4.800	0.149	1.423
ID686463	686463	21	36.622	32.759	29.340	0	18	18	2	1	-10921639	124.476	126	94	159	2614	20.899	4.800	0.138	1.446
ID686461	686461	None	44.915	73.025	12.090	0	18	18	2	1	-10921639	218.524	214	166	255	4589	27.347	4.800	0.097	1.416
ID686465	686465	19	43.259	44.610	28.634	0	19	19	2	1	-10921639	177.238	170	154	217	3722	19.310	4.800	0.120	1.968
ID686475	686475	None	35.120	53.204	36.070	0	20	20	2	1	-10921639	146.571	143	114	221	3078	25.621	2.000	0.065	0.700
ID686474	686474	22	39.888	50.987	21.110	0	21	21	2	1	-10921639	164.524	160	134	225	3455	25.153	2.000	0.084	1.009
ID686479	686479	22	37.909	50.258	20.047	0	22	22	2	1	-10921639	199.333	202	154	241	4186	22.283	4.800	0.102	1.663
ID686478	686478	None	38.704	44.749	41.331	0	23	23	2	1	-10921639	147.476	145	112	196	3097	23.157	2.000	0.105	1.210
ID686476	686476	None	40.033	80.111	7.469	0	23	23	2	1	-10921639	213.905	211	174	255	4492	22.427	6.038	0.080	1.413
ID686477	686477	23	36.535	34.103	28.844	0	23	23	2	1	-10921639	123.048	123	77	170	2584	26.276	2.000	0.110	0.932
ID686480	686480	None	36.770	76.038	8.753	0	24	24	2	1	-10921639	183.381	187	129	221	3851	22.789	2.000	0.085	1.259
ID686481	686481	23	42.151	34.061	28.840	0	24	24	2	1	-10921639	121.238	126	55	180	2546	31.667	2.000	0.129	0.875
ID686495	686495	24	41.596	50.742	21.479	0	25	25	2	1	-10921639	178.714	171	143	250	3753	29.887	2.000	0.090	0.984
ID686496	686496	25	46.421	39.778	30.100	0	25	25	2	1	-10921639	163.238	166	109	214	3428	27.535	7.600	0.140	1.458
ID686483	686483	None	37.559	74.000	0.000	0	26	26	2	1	-10921639	159.524	151	122	207	3350	24.937	2.000	0.108	1.244
ID686486	686486	25	35.277	40.408	29.017	0	26	26	2	1	-10921639	160.571	166	115	187	3372	19.679	4.800	0.119	1.729
ID686484	686484	24	42.459	51.051	22.066	0	26	26	2	1	-10921639	177.143	176	146	241	3720	23.232	4.800	0.099	1.375
ID686485	686485	None	35.673	55.067	28.295	0	26	26	2	1	-10921639	178.952	174	153	207	3758	18.643	3.200	0.086	1.522
ID686482	686482	25	37.804	39.091	29.457	0	27	27	2	1	-10921639	164.190	166	134	193	3448	19.836	4.800	0.122	1.803
ID686490	686490	None	45.304	51.058	21.518	0	28	28	2	1	-10921639	181.857	183	131	245	3819	28.522	3.200	0.113	1.299
ID686488	686488	None	36.801	87.000	5.000	0	28	28	2	1	-10921639	207.000	202	160	255	4347	26.482	7.600	0.102	1.444
ID686489	686489	None	39.113	87.000	13.000	0	28	28	2	1	-10921639	177.333	174	143	210	3724	19.772	4.800	0.136	2.141
ID686487	686487	None	44.889	73.000	0.000	0	28	28	2	1	-10921639	180.619	176	136	228	3793	28.619	2.000	0.137	1.526
ID686500	686500	None	37.704	52.801	36.790	0	29	29	2	1	-10921639	142.952	142	95	202	3002	29.342	2.000	0.092	0.821
ID686497	686497	None	39.802	39.376	16.345	0	31	31	2	1	-10921639	142.857	143	108	185	3000	23.808	4.800	0.148	1.548
ID686491	686491	None	35.526	87.000	5.000	0	32	32	2	1	-10921639	187.429	183	145	217	3936	19.856	4.800	0.120	2.024
ID686494	686494	None	36.961	52.734	36.507	0	32	32	2	1	-10921639	145.381	146	85	211	3053	34.256	7.600	0.077	0.608
ID686492	686492	26	35.404	51.461	20.912	0	32	32	2	1	-10921639	148.762	143	108	188	3124	25.334	2.000	0.096	1.024
ID686493	686493	None	35.426	69.197	26.466	0	32	32	2	1	-10921639	178.190	173	131	222	3742	23.231	7.600	0.089	1.248
ID686502	686502	26	36.817	51.654	21.804	0	33	33	2	1	-10921639	148.667	145	123	202	3122	24.243	2.000	0.094	1.056
ID686501	686501	None	42.172	81.510	7.567	0	33	33	2	1	-10921639	225.857	224	182	255	4743	20.113	4.800	0.103	2.102
ID686498	686498	None	37.438	72.000	0.000	0	34	34	2	1	-10921639	184.286	180	154	219	3870	18.695	4.800	0.120	2.117
ID686499	686499	None	43.697	68.740	26.228	0	34	34	2	1	-10921639	156.857	156	109	222	3294	29.495	4.800	0.109	1.045
ID686503	686503	None	39.152	46.998	7.304	0	35	35	2	1	-10921639	135.810	132	98	185	2852	23.413	2.000	0.125	1.285
ID686510	686510	None	38.970	39.445	29.208	0	36	36	2	1	-10921639	146.381	137	102	196	3074	25.172	2.000	0.117	1.219
ID686509	686509	None	39.305	84.149	16.264	0	36	36	2	1	-10921639	184.571	188	142	219	3876	20.942	4.800	0.099	1.590
ID686506	686506	None	35.372	79.028	21.353	0	37	37	2	1	-10921639	154.810	153	123	213	3251	24.049	2.000	0.082	0.975
ID686507	686507	None	38.460	78.838	32.188	0	37	37	2	1	-10921639	141.857	139	112	197	2979	22.593	2.000	0.106	1.206
ID686504	686504	None	37.546	71.000	0.000	0	37	37	2	1	-10921639	208.857	213	160	239	4386	25.405	4.800	0.121	1.771
ID686505	686505	None	38.797	81.000	0.000	0	37	37	2	1	-10921639	207.714	199	159	255	4362	28.341	3.200	0.113	1.483
ID686508	686508	None	35.576	80.039	42.079	0	37	37	2	1	-10921639	141.476	146	95	182	2971	22.908	7.600	0.106	1.185
ID686511	686511	None	47.375	72.000	0.000	0	42	42	2	1	-10921639	192.381	197	134	255	4040	34.158	4.800	0.126	1.260
ID686512	686512	None	35.179	39.344	30.473	0	43	43	2	1	-10921639	138.762	143	106	171	2914	19.018	4.800	0.142	1.815
ID686514	686514	27	44.730	49.294	42.429	0	44	44	2	1	-10921639	135.095	129	102	194	2837	25.871	2.000	0.151	1.369
ID686513	686513	None	43.103	66.270	25.502	0	44	44	2	1	-10921639	186.333	183	139	247	3913	28.524	4.800	0.097	1.155
ID686515	686515	28	51.774	39.896	30.577	0	45	45	2	1	-10921639	180.429	180	134	227	3789	26.288	7.600	0.156	1.856
ID686516	686516	27	40.822	49.467	42.243	0	45	45	2	1	-10921639	120.476	120	78	176	2530	28.785	2.000	0.121	0.904
ID686520	686520	28	57.671	39.738	29.782	0	46	46	2	1	-10921639	181.095	174	139	241	3803	28.780	4.800	0.158	1.715
ID686521	686521	27	39.420	49.013	42.088	0	46	46	2	1	-10921639	134.048	134	89	185	2815	24.297	2.000	0.108	1.078
ID686518	686518	None	37.654	38.092	17.108	0	46	46	2	1	-10921639	127.571	125	92	191	2679	23.608	2.000	0.121	1.168
ID686519	686519	29	43.600	65.501	27.329	0	46	46	2	1	-10921639	179.333	179	115	219	3766	30.339	4.800	0.127	1.329
ID686517	686517	None	36.050	57.172	12.021	0	46	46	2	1	-10921639	173.619	173	128	200	3646	17.985	4.800	0.109	1.901
ID686560	686560	29	38.173	64.272	29.917	0	47	47	2	1	-10921639	171.762	176	134	207	3607	23.860	4.800	0.104	1.352
ID686561	686561	None	39.230	44.675	41.295	0	47	47	2	1	-10921639	132.476	131	91	187	2782	29.339	2.000	0.101	0.830
ID686558	686558	None	35.391	26.518	30.049	0	47	47	2	1	-10921639	97.905	95	74	134	2056	18.488	4.800	0.192	1.707
ID686559	686559	28	56.556	40.509	29.872	0	47	47	2	1	-10921639	176.571	176	119	247	3708	31.581	4.800	0.145	1.418
ID686556	686556	31	35.352	60.223	17.048	0	47	47	2	1	-10921639	177.952	177	129	214	3737	25.461	2.000	0.070	0.912
ID686557	686557	None	38.910	73.844	25.034	0	47	47	2	1	-10921639	166.571	166	120	205	3498	22.833	4.800	0.125	1.617
ID686538	686538	28	44.737	41.029	29.710	0	48	48	2	1	-10921639	161.905	163	123	221	3400	24.880	2.000	0.120	1.390
ID686539	686539	None	35.648	41.104	37.086	0	48	48	2	1	-10921639	150.381	153	109	188	3158	22.872	7.600	0.100	1.191
ID686536	686536	30	40.926	61.262	23.002	0	48	48	2	1	-10921639	166.333	165	125	216	3493	24.293	2.000	0.105	1.297
ID686537	686537	None	36.736	65.953	25.856	0	48	48	2	1	-10921639	180.429	185	126	233	3789	28.222	2.000	0.072	0.864
ID686540	686540	None	35.430	50.221	42.314	0	48	48	2	1	-10921639	149.714	153	105	187	3144	23.429	4.800	0.115	1.323
ID686534	686534	31	35.681	61.621	15.942	0	48	48	2	1	-10921639	174.714	183	128	213	3669	22.837	7.600	0.093	1.300
ID686535	686535	None	38.611	47.221	17.396	0	48	48	2	1	-10921639	146.857	136	98	211	3084	31.407	2.000	0.101	0.858
ID686530	686530	None	37.284	59.908	17.852	0	49	49	2	1	-10921639	181.476	188	134	230	3811	25.353	2.000	0.075	1.002
ID686531	686531	30	35.974	60.066	24.108	0	49	49	2	1	-10921639	177.905	177	129	225	3736	25.528	2.000	0.077	0.994
ID686528	686528	None	54.453	87.000	7.000	0	49	49	2	1	-10921639	193.667	180	155	242	4067	29.733	2.000	0.144	1.640
ID686529	686529	31	35.830	63.179	16.275	0	49	49	2	1	-10921639	162.857	163	122	211	3420	24.057	2.000	0.091	1.130
ID686532	686532	None	57.791	66.260	29.388	0	49	49	2	1	-10921639	197.476	193	139	255	4147	38.447	2.000	0.124	1.132
ID686533	686533	28	42.521	41.065	29.778	0	49	49	2	1	-10921639	166.619	166	128	202	3499	25.831	2.000	0.120	1.384
ID686522	686522	None	35.355	52.165	12.401	0	50	50	2	1	-10921639	167.810	168	139	205	3524	18.010	4.800	0.118	1.962
ID686523	686523	87	44.844	68.246	20.774	0	50	50	2	1	-10921639	169.524	160	125	221	3560	29.267	3.200	0.106	1.106
ID686526	686526	None	35.445	58.882	29.604	0	50	50	2	1	-10921639	152.905	151	119	188	3211	23.184	2.000	0.087	1.053
ID686527	686527	88	39.215	49.133	42.863	0	50	50	2	1	-10921639	128.714	120	103	179	2703	23.484	2.000	0.115	1.131
ID686524	686524	89	36.251	33.170	27.749	0	50	50	2	1	-10921639	127.476	128	83	163	2677	25.435	2.000	0.117	1.049
ID686525	686525	28	41.780	40.463	29.505	0	50	50	2	1	-10921639	148.857	143	112	205	3126	25.541	4.800	0.142	1.448
ID686542	686542	87	52.663	69.198	21.561	0	51	51	2	1	-10921639	175.619	166	125	255	3688	38.108	2.000	0.098	0.825
ID686543	686543	32	38.361	49.350	23.741	0	51	51	2	1	-10921639	143.429	139	108	188	3012	24.412	2.000	0.123	1.290
ID686541	686541	31	42.807	64.052	16.624	0	51	51	2	1	-10921639	157.476	153	105	217	3307	32.543	2.000	0.098	0.861
ID686546	686546	28	38.234	41.209	29.602	0	51	51	2	1	-10921639	145.048	140	100	187	3046	25.465	2.000	0.113	1.155
ID686547	686547	33	45.150	39.003	38.884	0	51	51	2	1	-10921639	140.905	134	89	244	2959	35.075	2.000	0.088	0.649
ID686544	686544	89	54.026	33.265	28.058	0	51	51	2	1	-10921639	140.714	142	89	190	2955	30.444	2.000	0.177	1.387
ID686545	686545	34	57.991	66.374	27.791	0	51	51	2	1	-10921639	203.000	199	132	255	4263	38.899	4.800	0.135	1.245
ID686548	686548	88	37.721	49.092	43.079	0	51	51	2	1	-10921639	121.429	123	69	180	2550	30.026	2.000	0.107	0.780
ID686554	686554	33	44.426	39.426	38.941	0	52	52	2	1	-10921639	160.619	159	109	238	3373	32.566	2.000	0.097	0.871
ID686555	686555	35	38.142	40.770	44.912	0	52	52	2	1	-10921639	151.810	151	114	185	3188	19.338	4.800	0.140	1.933
ID686552	686552	34	64.255	66.812	27.167	0	52	52	2	1	-10921639	198.571	193	153	255	4170	33.935	2.000	0.153	1.555
ID686553	686553	28	61.727	40.744	29.585	0	52	52	2	1	-10921639	160.238	162	108	230	3365	36.540	2.000	0.181	1.343
ID686550	686550	31	60.554	63.211	16.824	0	52	52	2	1	-10921639	196.429	188	157	255	4125	31.183	4.800	0.139	1.538
ID686551	686551	32	51.157	48.917	25.433	0	52	52	2	1	-10921639	162.095	166	111	219	3404	27.557	4.800	0.157	1.597
ID686549	686549	None	35.165	83.028	4.298	0	52	52	2	1	-10921639	164.429	177	117	193	3453	25.214	2.000	0.092	1.095
ID686570	686570	35	54.505	39.728	45.595	0	53	53	2	1	-10921639	159.143	154	94	216	3342	34.585	2.000	0.167	1.314
ID686568	686568	None	49.018	66.929	29.630	0	53	53	2	1	-10921639	190.524	185	132	255	4001	38.421	2.000	0.086	0.785
ID686569	686569	33	41.546	41.679	38.124	0	53	53	2	1	-10921639	136.619	134	81	188	2869	29.066	2.000	0.117	0.986
ID686562	686562	None	47.251	52.995	10.110	0	53	53	2	1	-10921639	184.857	176	156	241	3882	21.576	4.800	0.133	2.009
ID686563	686563	None	36.567	58.071	12.029	0	53	53	2	1	-10921639	160.143	160	125	219	3363	22.559	2.000	0.081	1.068
ID686566	686566	28	75.700	40.915	29.887	0	53	53	2	1	-10921639	170.571	182	94	255	3582	46.119	2.000	0.194	1.203
ID686567	686567	None	35.318	59.402	29.919	0	53	53	2	1	-10921639	159.429	156	114	211	3348	25.802	2.000	0.081	0.926
ID686564	686564	None	37.295	37.478	21.849	0	53	53	2	1	-10921639	158.571	159	123	199	3330	21.302	4.800	0.104	1.407
ID686565	686565	34	49.350	67.144	26.342	0	53	53	2	1	-10921639	205.810	214	146	255	4322	29.149	4.800	0.108	1.371
ID686571	686571	34	53.868	66.301	27.211	0	54	54	2	1	-10921639	192.524	197	131	255	4043	32.747	4.800	0.130	1.355
ID686574	686574	None	43.772	33.729	41.032	0	54	54	2	1	-10921639	148.905	157	115	200	3127	28.146	2.000	0.133	1.241
ID686575	686575	35	37.489	39.357	46.756	0	54	54	2	1	-10921639	147.905	143	97	211	3106	29.361	6.358	0.087	0.807
ID686572	686572	28	70.402	40.464	29.603	0	54	54	2	1	-10921639	178.190	170	114	255	3742	39.406	4.800	0.202	1.519
ID686573	686573	33	42.178	41.751	37.803	0	54	54	2	1	-10921639	145.714	139	95	224	3060	32.882	2.000	0.094	0.760
ID686584	686584	35	45.567	40.064	46.510	0	55	55	2	1	-10921639	146.238	140	106	205	3071	28.660	2.000	0.138	1.241
ID686578	686578	None	46.041	58.774	17.015	0	55	55	2	1	-10921639	175.286	173	119	227	3681	29.818	2.000	0.099	1.055
ID686579	686579	34	46.100	66.505	25.400	0	55	55	2	1	-10921639	172.667	170	132	222	3626	25.398	4.800	0.122	1.474
ID686576	686576	None	36.671	87.000	6.000	0	55	55	2	1	-10921639	175.238	173	139	221	3680	20.082	4.800	0.114	1.782
ID686577	686577	36	45.288	58.320	11.833	0	55	55	2	1	-10921639	176.238	170	140	239	3701	26.844	2.000	0.100	1.190
ID686582	686582	33	42.307	41.830	37.718	0	55	55	2	1	-10921639	139.952	142	92	225	2939	32.526	2.000	0.084	0.668
ID686583	686583	None	40.781	68.747	39.182	0	55	55	2	1	-10921639	142.714	145	97	179	2997	23.816	4.800	0.136	1.434
ID686580	686580	28	70.141	41.040	30.006	0	55	55	2	1	-10921639	189.905	191	129	250	3988	36.832	2.000	0.182	1.585
ID686581	686581	None	35.308	47.524	34.855	0	55	55	2	1	-10921639	130.238	126	77	177	2735	27.968	2.000	0.100	0.844
ID686606	686606	36	45.787	58.451	11.987	0	56	56	2	1	-10921639	169.190	157	131	247	3553	32.715	2.000	0.105	0.982
ID686607	686607	None	44.766	38.030	19.778	0	56	56	2	1	-10921639	167.333	166	125	216	3514	25.067	4.800	0.133	1.566
ID686610	686610	28	72.670	41.108	30.022	0	56	56	2	1	-10921639	181.381	179	132	255	3809	40.033	2.000	0.175	1.352
ID686611	686611	37	35.418	33.417	36.869	0	56	56	2	1	-10921639	133.190	134	92	180	2797	22.072	2.000	0.134	1.426
ID686608	686608	34	55.812	66.657	25.146	0	56	56	2	1	-10921639	185.048	193	120	244	3886	35.558	4.800	0.138	1.266
ID686609	686609	38	45.488	32.838	28.002	0	56	56	2	1	-10921639	122.095	111	89	199	2564	28.622	2.000	0.135	1.014
ID686612	686612	33	63.882	42.076	37.614	0	56	56	2	1	-10921639	148.952	146	81	241	3128	42.507	2.000	0.163	0.982
ID686613	686613	None	36.633	75.749	38.108	0	56	56	2	1	-10921639	132.286	134	81	165	2778	23.705	4.800	0.141	1.377
ID686586	686586	63	35.443	51.355	8.741	0	57	57	2	1	-10921639	153.381	151	114	197	3221	24.526	3.200	0.095	1.087
ID686587	686587	None	35.244	58.970	18.048	0	57	57	2	1	-10921639	156.619	151	128	202	3289	20.314	2.000	0.096	1.345
ID686585	686585	None	35.740	85.725	5.998	0	57	57	2	1	-10921639	168.524	174	128	200	3539	22.743	4.800	0.121	1.598
ID686590	686590	38	42.864	33.028	27.907	0	57	57	2	1	-10921639	129.143	129	94	173	2712	23.185	2.000	0.151	1.465
ID686591	686591	28	72.568	41.277	29.886	0	57	57	2	1	-10921639	182.048	174	126	255	3823	41.124	2.000	0.169	1.280
ID686588	686588	60	48.330	65.425	23.960	0	57	57	2	1	-10921639	176.190	171	122	253	3700	35.128	2.000	0.095	0.872
ID686589	686589	34	35.949	66.492	26.244	0	57	57	2	1	-10921639	184.667	183	143	253	3878	28.265	4.800	0.132	1.524
ID686594	686594	33	51.207	41.964	37.530	0	57	57	2	1	-10921639	137.286	139	91	214	2883	35.351	2.000	0.134	0.916
ID686595	686595	None	35.813	33.127	41.675	0	57	57	2	1	-10921639	125.143	128	60	179	2628	31.169	2.000	0.117	0.841
ID686592	686592	37	41.805	32.823	36.093	0	57	57	2	1	-10921639	149.238	149	105	191	3134	25.016	4.800	0.140	1.463
ID686593	686593	None	39.588	59.688	37.188	0	57	57	2	1	-10921639	134.762	125	103	194	2830	26.779	2.000	0.092	0.844
ID686596	686596	None	46.684	39.678	46.692	0	57	57	2	1	-10921639	155.714	156	102	211	3270	28.281	7.600	0.137	1.323
ID686602	686602	38	35.292	32.662	28.208	0	58	58	2	1	-10921639	124.952	125	91	182	2624	22.357	4.800	0.118	1.182
ID686603	686603	28	60.273	41.169	29.728	0	58	58	2	1	-10921639	177.619	171	123	250	3730	35.034	2.000	0.147	1.302
ID686600	686600	60	43.232	64.698	23.463	0	58	58	2	1	-10921639	170.000	174	120	248	3570	36.779	2.000	0.076	0.652
ID686601	686601	34	37.500	66.223	25.795	0	58	58	2	1	-10921639	170.143	165	132	248	3573	28.985	4.800	0.106	1.126
ID686604	686604	61	42.722	48.905	34.060	0	58	58	2	1	-10921639	168.571	171	123	217	3540	25.976	2.000	0.109	1.276
ID686605	686605	33	41.656	42.294	37.380	0	58	58	2	1	-10921639	156.524	146	120	217	3287	27.482	2.000	0.101	1.047
ID686598	686598	None	38.583	56.180	12.080	0	58	58	2	1	-10921639	152.476	146	112	208	3202	27.974	2.000	0.090	0.899
ID686599	686599	None	40.790	48.827	21.771	0	58	58	2	1	-10921639	154.476	153	114	222	3244	29.984	2.000	0.092	0.868
ID686597	686597	63	36.923	51.252	9.649	0	58	58	2	1	-10921639	145.333	140	94	187	3052	28.209	2.000	0.113	1.045
ID686618	686618	28	62.890	41.731	29.196	0	59	59	2	1	-10921639	194.333	190	128	255	4081	35.872	2.000	0.141	1.335
ID686619	686619	61	51.110	47.895	35.036	0	59	59	2	1	-10921639	167.952	159	126	227	3527	30.230	2.000	0.134	1.311
ID686616	686616	40	37.454	66.239	19.843	0	59	59	2	1	-10921639	170.333	171	129	224	3577	25.013	7.600	0.072	0.910
ID686617	686617	60	42.664	63.901	23.691	0	59	59	2	1	-10921639	183.333	176	136	255	3850	29.352	2.000	0.085	0.979
ID686620	686620	33	51.230	41.757	37.778	0	59	59	2	1	-10921639	161.190	160	103	221	3385	31.982	2.000	0.136	1.206
ID686621	686621	None	39.517	50.419	42.684	0	59	59	2	1	-10921639	142.762	142	111	180	2998	20.464	4.800	0.138	1.694
ID686614	686614	None	37.685	30.801	13.950	0	59	59	2	1	-10921639	104.905	100	71	146	2203	22.956	2.000	0.145	1.156
ID686615	686615	39	39.317	57.907	19.056	0	59	59	2	1	-10921639	166.524	165	132	213	3497	25.196	2.000	0.086	1.049
ID686622	686622	None	44.189	51.671	18.321	0	60	60	2	1	-10921639	152.810	146	85	224	3209	33.944	2.000	0.105	0.853
ID686623	686623	39	46.680	58.153	18.552	0	60	60	2	1	-10921639	167.952	168	119	248	3527	34.347	2.000	0.095	0.851
ID686626	686626	None	40.715	47.931	23.205	0	60	60	2	1	-10921639	169.762	173	128	233	3565	29.970	2.000	0.099	1.023
ID686627	686627	None	44.046	33.064	28.398	0	60	60	2	1	-10921639	142.810	137	100	197	2999	25.125	2.000	0.143	1.424
ID686624	686624	40	36.607	66.334	20.518	0	60	60	2	1	-10921639	191.571	190	149	239	4023	22.272	7.600	0.096	1.501
ID686625	686625	41	40.865	33.200	22.535	0	60	60	2	1	-10921639	161.429	153	122	221	3390	30.580	2.000	0.089	0.859
ID686628	686628	28	59.045	41.168	29.127	0	60	60	2	1	-10921639	186.810	173	145	255	3923	33.533	2.000	0.129	1.275
ID686629	686629	61	37.642	47.754	32.282	0	60	60	2	1	-10921639	156.381	159	119	216	3284	26.739	6.361	0.089	0.953
ID686634	686634	42	37.714	65.506	28.397	0	61	61	2	1	-10921639	182.952	187	128	219	3842	25.798	7.600	0.091	1.183
ID686635	686635	None	36.941	49.015	35.184	0	61	61	2	1	-10921639	144.667	143	100	205	3038	26.654	2.000	0.078	0.784
ID686632	686632	41	37.147	30.311	21.815	0	61	61	2	1	-10921639	127.857	126	83	204	2685	30.678	2.000	0.101	0.763
ID686633	686633	28	53.078	41.698	28.360	0	61	61	2	1	-10921639	188.286	188	128	255	3954	39.702	2.000	0.117	0.996
ID686638	686638	None	45.173	33.928	43.650	0	61	61	2	1	-10921639	128.000	128	81	213	2688	34.588	2.000	0.103	0.694
ID686636	686636	33	40.044	41.506	37.837	0	61	61	2	1	-10921639	146.524	148	86	205	3077	32.569	2.000	0.095	0.780
ID686637	686637	43	56.242	51.145	42.106	0	61	61	2	1	-10921639	161.667	159	126	208	3395	26.129	4.800	0.171	1.812
ID686630	686630	39	50.645	58.134	19.079	0	61	61	2	1	-10921639	161.571	154	112	241	3393	32.706	2.000	0.109	0.973
ID686631	686631	40	45.694	66.226	20.167	0	61	61	2	1	-10921639	202.714	204	142	255	4257	33.183	7.600	0.091	1.015
ID686639	686639	None	42.180	68.000	0.000	0	62	62	2	1	-10921639	186.810	181	150	224	3923	20.027	4.800	0.144	2.348
ID686656	686656	45	44.629	13.000	65.000	0	62	62	2	1	-10921639	74.524	69	34	139	1565	28.282	2.000	0.295	1.200
ID686650	686650	None	46.837	58.441	29.807	0	62	62	2	1	-10921639	165.905	160	112	251	3484	36.931	2.000	0.116	0.935
ID686651	686651	None	38.535	29.892	34.035	0	62	62	2	1	-10921639	124.857	122	88	197	2622	26.211	2.000	0.098	0.847
ID686648	686648	28	49.869	40.960	28.576	0	62	62	2	1	-10921639	199.190	197	146	255	4183	30.977	2.000	0.105	1.223
ID686649	686649	42	42.213	66.256	29.270	0	62	62	2	1	-10921639	174.000	173	119	244	3654	29.973	2.000	0.100	1.056
ID686654	686654	43	49.638	50.288	42.291	0	62	62	2	1	-10921639	158.429	156	108	208	3327	24.115	4.800	0.155	1.761
ID686655	686655	None	37.450	39.167	52.525	0	62	62	2	1	-10921639	110.476	112	55	163	2320	30.314	2.000	0.149	0.945
ID686652	686652	33	48.776	41.648	37.420	0	62	62	2	1	-10921639	148.667	145	91	238	3122	36.243	2.000	0.132	0.958
ID686653	686653	None	37.576	69.837	39.139	0	62	62	2	1	-10921639	108.333	100	61	179	2275	27.972	2.000	0.109	0.762
ID686642	686642	39	53.596	57.975	19.036	0	62	62	2	1	-10921639	171.476	162	125	255	3601	34.364	2.000	0.101	0.915
ID686643	686643	40	45.174	64.238	20.512	0	62	62	2	1	-10921639	201.143	190	129	255	4224	37.193	2.000	0.088	0.874
ID686640	686640	44	49.807	56.113	12.930	0	62	62	2	1	-10921639	172.095	171	120	219	3614	27.311	4.800	0.140	1.545
ID686641	686641	46	37.837	51.458	16.931	0	62	62	2	1	-10921639	160.524	170	105	202	3371	26.377	3.200	0.112	1.230
ID686646	686646	None	38.495	47.925	23.904	0	62	62	2	1	-10921639	159.810	159	119	200	3356	25.303	2.000	0.111	1.258
ID686647	686647	47	46.779	34.104	28.625	0	62	62	2	1	-10921639	160.190	159	108	227	3364	36.008	2.000	0.103	0.829
ID686644	686644	41	47.799	32.048	21.215	0	62	62	2	1	-10921639	142.667	134	92	196	2996	34.175	2.000	0.146	1.061
ID686645	686645	48	46.118	68.186	22.095	0	62	62	2	1	-10921639	195.000	191	148	255	4095	33.481	4.800	0.102	1.076
ID686682	686682	None	43.957	45.004	32.487	0	63	63	2	1	-10921639	151.048	148	109	238	3172	32.976	2.000	0.090	0.754
ID686683	686683	49	45.968	32.331	42.100	0	63	63	2	1	-10921639	132.571	140	95	177	2784	26.757	2.000	0.168	1.424
ID686680	686680	28	46.758	40.837	27.928	0	63	63	2	1	-10921639	191.857	197	136	234	4029	31.481	3.200	0.110	1.209
ID686681	686681	42	35.948	65.677	29.167	0	63	63	2	1	-10921639	173.762	179	115	233	3649	32.283	2.000	0.093	0.912
ID686684	686684	43	50.887	50.769	41.840	0	63	63	2	1	-10921639	151.905	146	109	207	3190	29.024	2.000	0.153	1.392
ID686685	686685	45	52.152	13.000	65.000	0	63	63	2	1	-10921639	79.952	80	30	140	1679	32.258	2.000	0.341	1.259
ID686675	686675	44	40.779	55.065	13.166	0	63	63	2	1	-10921639	157.619	151	117	224	3310	28.908	2.000	0.082	0.826
ID686678	686678	48	49.557	67.714	22.278	0	63	63	2	1	-10921639	196.714	197	134	255	4131	37.287	2.000	0.101	0.967
ID686679	686679	47	48.708	34.276	27.899	0	63	63	2	1	-10921639	180.762	183	115	248	3796	33.201	2.000	0.117	1.142
ID686676	686676	46	46.878	52.196	18.130	0	63	63	2	1	-10921639	170.381	162	125	234	3578	32.869	2.000	0.094	0.888
ID686677	686677	40	54.335	64.650	20.446	0	63	63	2	1	-10921639	203.000	208	119	255	4263	40.710	7.600	0.110	0.992
ID686666	686666	None	41.824	48.317	34.876	0	64	64	2	1	-10921639	160.762	157	117	228	3376	30.529	2.000	0.100	0.958
ID686667	686667	53	37.294	54.497	35.846	0	64	64	2	1	-10921639	138.429	139	89	173	2907	21.233	4.800	0.128	1.475
ID686664	686664	28	42.220	38.700	29.287	0	64	64	2	1	-10921639	187.810	188	148	255	3944	23.958	4.800	0.116	1.636
ID686665	686665	42	55.843	65.514	29.251	0	64	64	2	1	-10921639	194.238	197	123	250	4079	36.512	2.000	0.136	1.270
ID686670	686670	43	47.734	50.330	42.316	0	64	64	2	1	-10921639	156.143	154	103	205	3279	29.840	2.000	0.129	1.192
ID686671	686671	None	35.802	41.330	46.121	0	64	64	2	1	-10921639	128.571	123	98	176	2700	22.666	7.600	0.122	1.233
ID686668	686668	None	37.888	40.239	37.012	0	64	64	2	1	-10921639	158.762	154	112	197	3334	25.195	4.800	0.124	1.392
ID686669	686669	49	42.133	31.773	41.970	0	64	64	2	1	-10921639	119.952	109	91	182	2519	24.088	2.000	0.142	1.240
ID686658	686658	39	53.747	57.495	19.182	0	64	64	2	1	-10921639	181.000	173	137	255	3801	36.290	2.000	0.109	0.979
ID686659	686659	None	37.597	31.061	21.118	0	64	64	2	1	-10921639	130.905	126	75	185	2749	28.460	2.000	0.104	0.870
ID686657	686657	44	38.035	55.065	14.075	0	64	64	2	1	-10921639	153.286	154	117	219	3219	28.632	2.000	0.075	0.751
ID686662	686662	None	47.484	53.903	24.951	0	64	64	2	1	-10921639	156.000	151	120	233	3276	28.142	2.000	0.122	1.210
ID686663	686663	47	61.464	33.692	28.417	0	64	64	2	1	-10921639	170.429	165	114	255	3579	39.894	2.000	0.126	0.959
ID686660	686660	40	55.167	64.386	20.880	0	64	64	2	1	-10921639	226.429	236	174	255	4755	31.511	3.200	0.118	1.512
ID686661	686661	55	47.169	47.399	23.528	0	64	64	2	1	-10921639	168.048	166	123	233	3529	29.379	4.800	0.126	1.282
ID686674	686674	45	57.339	13.000	65.000	0	64	64	2	1	-10921639	81.286	83	43	136	1707	31.000	2.000	0.398	1.493
ID686672	686672	None	35.991	35.038	48.696	0	64	64	2	1	-10921639	121.714	115	83	171	2556	24.619	7.600	0.123	1.080
ID686673	686673	54	35.127	38.803	52.905	0	64	64	2	1	-10921639	110.429	111	61	148	2319	25.949	4.800	0.157	1.157
ID686698	686698	43	46.960	51.215	42.962	0	65	65	2	1	-10921639	168.524	170	109	219	3539	27.809	4.800	0.135	1.446
ID686699	686699	54	49.064	40.026	51.952	0	65	65	2	1	-10921639	117.048	114	61	185	2458	33.518	2.000	0.160	0.965
ID686696	686696	50	64.462	45.693	41.303	0	65	65	2	1	-10921639	173.714	157	122	250	3648	42.156	2.000	0.138	0.996
ID686697	686697	49	49.613	31.758	42.075	0	65	65	2	1	-10921639	135.619	129	91	196	2848	32.227	2.000	0.154	1.121
ID686700	686700	45	50.403	13.000	65.000	0	65	65	2	1	-10921639	96.095	98	47	153	2018	32.280	4.800	0.330	1.478
ID686690	686690	None	41.061	34.461	22.494	0	65	65	2	1	-10921639	149.667	154	91	238	3143	35.030	6.359	0.124	0.944
ID686691	686691	40	53.956	66.399	21.788	0	65	65	2	1	-10921639	229.524	228	173	255	4820	24.200	4.800	0.137	2.281
ID686688	686688	52	40.808	39.109	19.719	0	65	65	2	1	-10921639	167.000	168	120	213	3507	27.905	2.000	0.101	1.094
ID686689	686689	39	52.313	57.904	19.736	0	65	65	2	1	-10921639	180.381	171	106	255	3788	39.907	2.000	0.081	0.678
ID686694	686694	28	49.804	39.517	29.770	0	65	65	2	1	-10921639	203.524	207	136	255	4274	31.451	4.800	0.131	1.494
ID686695	686695	53	52.164	54.153	35.426	0	65	65	2	1	-10921639	159.667	162	105	227	3353	35.394	2.000	0.140	1.110
ID686692	686692	55	38.773	46.709	23.286	0	65	65	2	1	-10921639	175.000	171	136	239	3675	29.269	2.000	0.085	0.941
ID686693	686693	47	53.440	33.725	29.748	0	65	65	2	1	-10921639	160.429	154	106	233	3369	34.787	2.000	0.122	1.006
ID686686	686686	51	36.909	46.583	13.065	0	65	65	2	1	-10921639	159.714	154	119	208	3354	27.058	2.000	0.086	0.939
ID686687	686687	None	37.551	61.876	19.285	0	65	65	2	1	-10921639	195.286	191	126	255	4101	36.661	2.000	0.070	0.697
ID686702	686702	52	49.276	40.801	19.235	0	66	66	2	1	-10921639	187.905	200	136	233	3946	31.597	4.800	0.132	1.390
ID686703	686703	39	47.191	57.827	19.428	0	66	66	2	1	-10921639	180.000	171	112	255	3780	37.642	2.000	0.107	0.927
ID686701	686701	51	36.391	46.497	13.640	0	66	66	2	1	-10921639	149.000	143	105	204	3129	30.392	2.000	0.088	0.790
ID686712	686712	None	35.198	33.940	47.866	0	66	66	2	1	-10921639	116.619	120	52	174	2449	30.364	2.000	0.131	0.892
ID686713	686713	45	44.234	13.013	64.345	0	66	66	2	1	-10921639	90.238	92	41	151	1895	31.772	2.000	0.251	1.138
ID686706	686706	47	37.285	33.334	29.760	0	66	66	2	1	-10921639	149.571	146	108	208	3141	29.289	2.000	0.092	0.858
ID686707	686707	28	48.558	41.067	30.278	0	66	66	2	1	-10921639	219.571	217	170	255	4611	25.802	4.800	0.114	1.748
ID686704	686704	40	66.350	66.177	22.129	0	66	66	2	1	-10921639	207.286	207	137	255	4353	36.211	4.800	0.177	1.725
ID686705	686705	42	45.643	65.431	28.776	0	66	66	2	1	-10921639	166.667	163	117	231	3500	33.543	2.000	0.108	0.966
ID686710	686710	49	38.348	32.014	42.405	0	66	66	2	1	-10921639	113.190	114	68	166	2377	27.558	2.000	0.130	0.945
ID686711	686711	43	52.583	50.561	42.866	0	66	66	2	1	-10921639	162.381	165	112	234	3410	32.367	4.800	0.163	1.405
ID686708	686708	56	53.771	38.706	38.788	0	66	66	2	1	-10921639	143.667	153	75	241	3017	39.774	2.000	0.133	0.851
ID686709	686709	50	41.026	45.689	40.824	0	66	66	2	1	-10921639	147.762	146	111	204	3103	26.538	2.000	0.103	1.041
ID686762	686762	43	61.813	50.162	43.182	0	67	67	2	1	-10921639	196.095	196	136	248	4118	29.031	4.800	0.174	2.006
ID686763	686763	None	47.562	42.483	46.328	0	67	67	2	1	-10921639	135.286	129	78	213	2841	34.943	2.000	0.134	0.915
ID686760	686760	56	44.240	38.985	38.282	0	67	67	2	1	-10921639	144.286	136	100	221	3030	28.410	2.000	0.110	1.007
ID686761	686761	None	41.869	57.783	40.977	0	67	67	2	1	-10921639	131.905	125	77	177	2770	30.689	2.000	0.151	1.127
ID686764	686764	None	39.484	38.961	53.792	0	67	67	2	1	-10921639	103.048	98	69	149	2164	26.215	4.800	0.189	1.252
ID686765	686765	45	42.005	13.461	63.429	0	67	67	2	1	-10921639	78.238	68	40	149	1643	33.095	2.000	0.205	0.803
ID686754	686754	42	48.239	66.162	27.755	0	67	67	2	1	-10921639	168.190	166	103	255	3532	36.367	2.000	0.096	0.807
ID686755	686755	47	40.943	33.317	29.741	0	67	67	2	1	-10921639	162.429	159	120	227	3411	29.753	2.000	0.098	0.974
ID686752	686752	None	38.640	45.242	23.170	0	67	67	2	1	-10921639	163.714	159	106	253	3438	33.270	7.600	0.060	0.555
ID686753	686753	None	43.675	35.048	23.723	0	67	67	2	1	-10921639	174.333	174	115	239	3661	31.626	7.600	0.100	1.005
ID686758	686758	None	37.399	74.406	34.312	0	67	67	2	1	-10921639	116.333	114	86	156	2443	22.044	7.600	0.155	1.414
ID686759	686759	53	51.530	53.677	35.692	0	67	67	2	1	-10921639	162.190	156	106	234	3406	36.392	2.000	0.120	0.953
ID686756	686756	28	52.660	39.450	29.872	0	67	67	2	1	-10921639	233.429	241	165	255	4902	25.244	4.800	0.144	2.324
ID686757	686757	59	51.942	60.430	33.326	0	67	67	2	1	-10921639	175.095	168	128	238	3677	30.414	2.000	0.130	1.328
ID686746	686746	None	38.535	54.284	15.769	0	67	67	2	1	-10921639	162.571	157	126	219	3414	25.083	2.000	0.080	0.955
ID686747	686747	39	42.087	57.207	20.484	0	67	67	2	1	-10921639	172.286	159	117	255	3618	40.716	2.000	0.053	0.426
ID686745	686745	57	43.218	50.659	12.106	0	67	67	2	1	-10921639	167.476	156	126	236	3517	31.073	2.000	0.094	0.928
ID686750	686750	52	44.810	40.766	21.358	0	67	67	2	1	-10921639	195.952	193	146	255	4115	27.385	4.800	0.117	1.498
ID686751	686751	40	61.914	65.789	22.097	0	67	67	2	1	-10921639	206.143	202	134	255	4329	42.725	2.000	0.138	1.173
ID686748	686748	58	47.066	61.504	19.901	0	67	67	2	1	-10921639	208.524	213	149	255	4379	33.827	2.000	0.096	1.079
ID686749	686749	None	35.167	72.882	19.940	0	67	67	2	1	-10921639	121.619	115	83	183	2554	24.398	2.000	0.101	0.916
ID686722	686722	59	65.806	59.666	33.521	0	68	68	2	1	-10921639	189.286	182	114	255	3975	40.684	2.000	0.154	1.244
ID686723	686723	53	54.416	52.666	36.111	0	68	68	2	1	-10921639	148.810	145	89	241	3125	38.816	2.000	0.134	0.903
ID686720	686720	28	49.053	39.410	29.196	0	68	68	2	1	-10921639	224.095	233	160	255	4706	31.124	7.600	0.110	1.426
ID686721	686721	47	53.379	33.808	30.038	0	68	68	2	1	-10921639	177.333	166	132	255	3724	35.414	2.000	0.097	0.887
ID686726	686726	45	46.140	14.000	65.000	0	68	68	2	1	-10921639	81.619	81	17	142	1714	37.805	2.000	0.331	1.073
ID686724	686724	50	51.410	45.480	40.493	0	68	68	2	1	-10921639	176.333	171	112	247	3703	39.631	2.000	0.118	0.943
ID686725	686725	43	35.535	50.382	42.143	0	68	68	2	1	-10921639	161.476	165	106	207	3391	28.628	4.800	0.103	1.056
ID686714	686714	None	59.595	87.000	7.000	0	68	68	2	1	-10921639	186.238	188	115	241	3911	36.358	4.800	0.174	1.520
ID686715	686715	57	51.146	50.924	12.027	0	68	68	2	1	-10921639	174.286	176	139	255	3660	29.186	2.000	0.130	1.370
ID686718	686718	40	64.075	65.173	22.173	0	68	68	2	1	-10921639	204.429	199	143	255	4293	40.703	2.000	0.114	1.031
ID686719	686719	42	53.281	65.287	28.039	0	68	68	2	1	-10921639	185.381	185	129	255	3893	36.795	2.000	0.112	1.017
ID686716	686716	58	45.436	60.837	19.362	0	68	68	2	1	-10921639	218.952	222	176	255	4598	27.453	4.800	0.094	1.376
ID686717	686717	52	57.527	41.088	21.769	0	68	68	2	1	-10921639	214.476	213	146	255	4504	31.408	4.800	0.125	1.521
ID686818	686818	56	40.399	39.140	38.060	0	69	69	2	1	-10921639	146.952	142	117	205	3086	23.890	2.000	0.112	1.241
ID686819	686819	50	58.804	45.189	40.982	0	69	69	2	1	-10921639	161.333	148	103	241	3388	44.132	2.000	0.105	0.693
ID686816	686816	59	54.317	59.385	33.662	0	69	69	2	1	-10921639	157.619	151	95	233	3310	37.309	2.000	0.139	1.033
ID686817	686817	53	39.980	53.739	35.517	0	69	69	2	1	-10921639	135.238	134	74	199	2840	34.996	2.000	0.107	0.749
ID686820	686820	43	52.358	50.771	42.062	0	69	69	2	1	-10921639	157.429	149	92	241	3306	42.708	2.000	0.144	0.930
ID686821	686821	45	48.126	13.869	64.225	0	69	69	2	1	-10921639	93.143	94	47	154	1956	36.107	2.000	0.267	1.086
ID686810	686810	52	54.970	40.824	22.509	0	69	69	2	1	-10921639	220.619	214	165	255	4633	30.805	2.000	0.121	1.546
ID686811	686811	62	37.775	46.139	23.991	0	69	69	2	1	-10921639	187.571	187	134	248	3939	26.099	4.800	0.082	1.093
ID686808	686808	58	53.993	60.157	20.099	0	69	69	2	1	-10921639	226.333	241	171	255	4753	29.889	6.315	0.127	1.702
ID686809	686809	40	56.554	64.901	21.804	0	69	69	2	1	-10921639	205.571	211	100	255	4317	43.531	3.200	0.102	0.871
ID686814	686814	47	58.701	34.577	30.125	0	69	69	2	1	-10921639	193.667	197	132	255	4067	39.049	2.000	0.120	1.064
ID686815	686815	28	56.683	39.175	29.569	0	69	69	2	1	-10921639	215.095	227	114	255	4517	43.209	2.000	0.120	1.068
ID686812	686812	42	64.115	65.188	27.589	0	69	69	2	1	-10921639	200.524	207	139	255	4211	39.560	2.000	0.150	1.326
ID686813	686813	None	36.141	53.065	28.955	0	69	69	2	1	-10921639	153.952	149	120	200	3233	23.701	2.000	0.085	1.019
ID686806	686806	57	43.689	50.893	12.501	0	69	69	2	1	-10921639	162.381	154	122	241	3410	32.843	2.000	0.087	0.794
ID686807	686807	None	37.168	45.801	16.187	0	69	69	2	1	-10921639	147.857	146	111	196	3105	25.441	2.000	0.081	0.873
ID686766	686766	None	37.684	40.153	13.753	0	70	70	2	1	-10921639	128.143	122	78	177	2691	24.544	3.200	0.116	1.084
ID686767	686767	120	54.119	52.778	17.445	0	70	70	2	1	-10921639	177.952	176	123	244	3737	34.936	2.000	0.128	1.154
ID686784	686784	69	36.169	36.743	48.706	0	70	70	2	1	-10921639	121.190	125	75	159	2545	23.909	4.800	0.139	1.237
ID686785	686785	45	53.819	14.062	63.479	0	70	70	2	1	-10921639	98.619	86	51	180	2071	38.915	2.000	0.208	0.872
ID686778	686778	56	40.195	40.268	37.334	0	70	70	2	1	-10921639	169.333	166	122	216	3556	24.856	4.800	0.109	1.344
ID686779	686779	66	43.592	34.806	38.772	0	70	70	2	1	-10921639	141.762	140	86	217	2977	34.249	2.000	0.094	0.709
ID686776	686776	28	53.250	39.540	29.826	0	70	70	2	1	-10921639	222.381	228	170	255	4670	31.352	4.800	0.127	1.594
ID686777	686777	59	37.966	59.868	34.161	0	70	70	2	1	-10921639	150.952	149	115	197	3170	22.281	2.000	0.113	1.375
ID686782	686782	68	45.143	29.920	43.602	0	70	70	2	1	-10921639	132.619	129	69	180	2785	30.279	2.000	0.162	1.224
ID686783	686783	None	36.845	48.534	44.528	0	70	70	2	1	-10921639	134.810	132	75	199	2831	40.018	2.000	0.097	0.595
ID686780	686780	50	41.803	45.844	40.731	0	70	70	2	1	-10921639	160.048	156	114	216	3361	28.682	7.600	0.095	0.967
ID686781	686781	43	40.669	50.853	42.310	0	70	70	2	1	-10921639	150.905	159	98	208	3169	33.909	7.600	0.104	0.838
ID686770	686770	121	36.185	33.146	21.880	0	70	70	2	1	-10921639	141.095	143	98	199	2963	26.115	7.600	0.095	0.941
ID686771	686771	40	44.215	64.647	21.883	0	70	70	2	1	-10921639	209.810	205	129	255	4406	39.122	3.200	0.077	0.764
ID686768	686768	58	44.659	60.020	20.332	0	70	70	2	1	-10921639	229.286	244	160	255	4815	31.111	4.800	0.108	1.436
ID686769	686769	64	47.639	58.147	20.810	0	70	70	2	1	-10921639	213.810	211	154	255	4490	35.431	4.800	0.104	1.137
ID686774	686774	42	55.414	65.039	27.449	0	70	70	2	1	-10921639	193.238	193	120	255	4058	39.871	2.000	0.117	1.014
ID686775	686775	47	47.312	34.809	30.102	0	70	70	2	1	-10921639	178.476	187	106	255	3748	40.158	6.386	0.084	0.691
ID686772	686772	52	52.359	41.151	22.688	0	70	70	2	1	-10921639	222.571	219	182	255	4674	25.602	4.800	0.112	1.747
ID686773	686773	62	47.820	47.614	24.484	0	70	70	2	1	-10921639	199.667	191	129	255	4193	34.312	4.800	0.114	1.189
ID686730	686730	64	45.157	57.000	21.000	0	71	71	2	1	-10921639	211.238	210	139	255	4436	37.304	2.000	0.098	1.008
ID686731	686731	121	36.613	33.261	22.326	0	71	71	2	1	-10921639	136.381	134	77	180	2864	28.435	2.000	0.121	1.035
ID686728	686728	120	49.087	53.371	17.496	0	71	71	2	1	-10921639	186.381	176	120	255	3914	37.386	2.000	0.108	0.973
ID686729	686729	58	49.405	59.176	20.289	0	71	71	2	1	-10921639	215.714	222	149	255	4530	33.616	4.800	0.109	1.258
ID686734	686734	62	38.621	45.892	23.629	0	71	71	2	1	-10921639	206.381	204	165	255	4334	25.254	2.000	0.081	1.229
ID686735	686735	28	39.215	39.266	29.401	0	71	71	2	1	-10921639	222.524	224	170	255	4673	26.072	6.294	0.069	1.095
ID686732	686732	40	58.469	64.370	22.156	0	71	71	2	1	-10921639	204.905	208	117	255	4303	39.450	2.000	0.108	1.014
ID686733	686733	52	48.292	40.805	22.574	0	71	71	2	1	-10921639	220.714	216	159	255	4635	29.574	2.000	0.085	1.175
ID686727	686727	65	56.057	46.082	16.026	0	71	71	2	1	-10921639	173.714	168	125	255	3648	36.158	2.000	0.112	0.970
ID686744	686744	45	46.943	14.076	63.366	0	71	71	2	1	-10921639	79.857	69	40	163	1677	34.877	2.000	0.198	0.758
ID686738	686738	56	42.969	40.295	37.910	0	71	71	2	1	-10921639	185.476	182	136	244	3895	30.706	7.600	0.092	1.017
ID686739	686739	66	38.161	35.224	39.175	0	71	71	2	1	-10921639	161.381	157	111	217	3389	31.174	2.000	0.083	0.795
ID686736	686736	47	50.202	35.086	29.620	0	71	71	2	1	-10921639	175.905	179	119	255	3694	43.383	2.000	0.098	0.724
ID686737	686737	67	45.336	43.027	29.889	0	71	71	2	1	-10921639	218.476	222	179	255	4588	26.557	2.000	0.097	1.461
ID686742	686742	68	47.544	29.967	44.164	0	71	71	2	1	-10921639	136.952	142	86	183	2876	27.264	4.800	0.176	1.507
ID686743	686743	69	41.043	35.396	49.617	0	71	71	2	1	-10921639	125.619	126	86	180	2638	27.730	7.600	0.143	1.135
ID686740	686740	None	41.112	37.982	40.749	0	71	71	2	1	-10921639	173.238	168	123	234	3638	32.490	7.600	0.100	0.969
ID686741	686741	43	51.209	50.169	40.794	0	71	71	2	1	-10921639	165.619	168	97	214	3478	30.761	4.800	0.152	1.421
ID686794	686794	47	43.893	35.089	29.191	0	72	72	2	1	-10921639	175.667	182	91	255	3689	44.083	2.000	0.059	0.441
ID686795	686795	28	43.873	39.608	29.790	0	72	72	2	1	-10921639	227.143	242	162	255	4770	32.478	4.800	0.090	1.153
ID686792	686792	62	36.742	45.948	24.005	0	72	72	2	1	-10921639	202.619	200	159	255	4255	25.816	2.000	0.083	1.200
ID686793	686793	71	51.659	63.725	25.859	0	72	72	2	1	-10921639	200.286	204	128	255	4206	44.582	2.000	0.103	0.835
ID686798	686798	56	65.596	41.235	36.757	0	72	72	2	1	-10921639	177.000	176	103	255	3717	45.398	2.000	0.142	0.972
ID686799	686799	66	39.366	36.219	39.417	0	72	72	2	1	-10921639	153.571	149	105	210	3225	31.056	2.000	0.100	0.902
ID686796	686796	67	46.290	43.491	29.510	0	72	72	2	1	-10921639	220.476	230	143	255	4630	32.939	4.800	0.105	1.267
ID686797	686797	None	49.149	51.301	30.070	0	72	72	2	1	-10921639	158.762	153	111	238	3334	33.510	2.000	0.104	0.894
ID686786	686786	72	61.233	50.789	13.637	0	72	72	2	1	-10921639	182.857	174	134	255	3840	36.174	2.000	0.145	1.283
ID686787	686787	65	42.651	45.151	16.378	0	72	72	2	1	-10921639	182.190	180	132	230	3826	27.896	3.200	0.105	1.238
ID686790	686790	64	38.802	55.075	21.729	0	72	72	2	1	-10921639	170.048	162	117	255	3571	34.933	2.000	0.066	0.603
ID686791	686791	40	50.833	64.425	22.446	0	72	72	2	1	-10921639	212.524	208	157	255	4463	38.487	2.000	0.081	0.823
ID686788	686788	58	54.270	59.542	20.208	0	72	72	2	1	-10921639	209.286	221	148	255	4395	38.173	2.000	0.097	0.967
ID686789	686789	52	45.919	40.255	22.186	0	72	72	2	1	-10921639	222.095	233	140	255	4664	32.875	4.800	0.102	1.251
ID686802	686802	68	71.657	30.807	43.877	0	72	72	2	1	-10921639	168.667	170	106	227	3542	37.038	2.000	0.216	1.620
ID686803	686803	None	53.538	42.816	47.045	0	72	72	2	1	-10921639	135.571	128	98	225	2847	32.517	2.000	0.146	1.060
ID686800	686800	None	42.175	49.943	39.256	0	72	72	2	1	-10921639	153.143	149	106	233	3216	30.675	6.378	0.096	0.874
ID686801	686801	43	46.170	50.722	41.902	0	72	72	2	1	-10921639	141.143	146	85	238	2964	38.353	7.600	0.115	0.757
ID686804	686804	69	50.328	35.410	49.858	0	72	72	2	1	-10921639	139.095	140	83	197	2921	33.412	7.600	0.158	1.135
ID686805	686805	45	38.902	14.038	63.314	0	72	72	2	1	-10921639	82.905	75	51	134	1741	26.554	2.000	0.160	0.861
ID686826	686826	58	56.372	58.752	20.129	0	73	73	2	1	-10921639	201.143	200	131	255	4224	36.023	2.000	0.118	1.181
ID686827	686827	70	61.037	70.379	22.410	0	73	73	2	1	-10921639	172.857	176	119	255	3630	38.618	2.000	0.141	1.104
ID686824	686824	65	42.035	45.071	16.445	0	73	73	2	1	-10921639	169.667	165	117	222	3563	35.233	2.000	0.098	0.859
ID686825	686825	None	50.659	52.763	17.645	0	73	73	2	1	-10921639	199.857	197	125	253	4197	37.933	3.200	0.117	1.108
ID686830	686830	62	48.952	45.969	24.786	0	73	73	2	1	-10921639	202.238	204	140	255	4247	38.562	2.000	0.087	0.840
ID686831	686831	71	57.286	62.972	26.691	0	73	73	2	1	-10921639	194.048	200	136	255	4075	39.796	2.000	0.118	1.031
ID686828	686828	52	44.575	40.969	23.119	0	73	73	2	1	-10921639	222.810	222	185	255	4679	26.428	2.000	0.084	1.304
ID686829	686829	40	63.013	64.059	22.771	0	73	73	2	1	-10921639	207.048	204	146	255	4348	37.860	2.000	0.126	1.222
ID686822	686822	None	50.011	72.000	0.000	0	73	73	2	1	-10921639	178.095	168	140	227	3740	23.651	4.800	0.168	2.167
ID686823	686823	72	58.346	50.745	13.920	0	73	73	2	1	-10921639	197.429	190	149	253	4146	32.834	4.800	0.141	1.488
ID686834	686834	67	47.047	43.146	30.579	0	73	73	2	1	-10921639	215.095	214	146	255	4517	33.267	4.800	0.102	1.194
ID686835	686835	56	66.903	40.855	36.695	0	73	73	2	1	-10921639	180.524	183	100	255	3791	47.356	2.000	0.141	0.940
ID686832	686832	47	44.889	35.304	29.154	0	73	73	2	1	-10921639	171.619	159	111	255	3604	43.282	2.000	0.049	0.370
ID686833	686833	73	44.199	29.827	29.549	0	73	73	2	1	-10921639	133.381	125	95	200	2801	30.355	2.000	0.120	0.943
ID686838	686838	69	45.498	35.807	49.730	0	73	73	2	1	-10921639	133.857	136	72	182	2811	31.786	7.600	0.165	1.195
ID686839	686839	45	42.296	14.143	63.370	0	73	73	2	1	-10921639	81.810	78	40	145	1718	29.202	2.000	0.210	0.971
ID686836	686836	None	37.981	45.811	40.841	0	73	73	2	1	-10921639	159.381	157	108	224	3347	30.047	7.600	0.090	0.880
ID686837	686837	68	65.029	31.156	43.767	0	73	73	2	1	-10921639	168.905	163	122	236	3547	33.530	4.800	0.203	1.702
ID686858	686858	69	48.175	37.268	48.664	0	74	74	2	1	-10921639	151.714	146	108	200	3186	28.293	4.800	0.150	1.400
ID686859	686859	None	36.428	40.229	52.573	0	74	74	2	1	-10921639	110.952	114	44	182	2330	35.910	2.000	0.126	0.693
ID686856	686856	68	67.264	29.783	43.892	0	74	74	2	1	-10921639	180.000	180	128	250	3780	36.617	4.800	0.207	1.687
ID686857	686857	74	44.655	43.180	45.815	0	74	74	2	1	-10921639	123.143	114	80	211	2586	32.302	2.000	0.115	0.784
ID686860	686860	45	38.496	14.639	63.316	0	74	74	2	1	-10921639	68.429	61	35	125	1437	28.477	2.000	0.203	0.812
ID686850	686850	28	57.747	39.798	30.009	0	74	74	2	1	-10921639	221.762	214	165	255	4657	29.278	4.800	0.131	1.757
ID686851	686851	75	50.158	49.970	30.497	0	74	74	2	1	-10921639	169.000	159	126	251	3549	35.314	2.000	0.108	0.933
ID686848	686848	47	44.082	34.882	29.059	0	74	74	2	1	-10921639	170.762	160	119	253	3586	35.971	2.000	0.049	0.441
ID686849	686849	73	43.360	29.192	30.170	0	74	74	2	1	-10921639	127.286	125	74	191	2673	32.717	4.800	0.145	0.986
ID686854	686854	66	38.623	35.512	39.086	0	74	74	2	1	-10921639	134.619	131	91	211	2827	30.137	2.000	0.077	0.641
ID686855	686855	43	35.800	50.488	41.520	0	74	74	2	1	-10921639	137.000	134	91	204	2877	28.020	2.000	0.095	0.848
ID686852	686852	67	37.446	44.031	31.237	0	74	74	2	1	-10921639	199.381	200	146	245	4187	26.390	2.000	0.093	1.287
ID686853	686853	56	60.684	40.534	36.579	0	74	74	2	1	-10921639	174.286	162	108	255	3660	44.610	2.000	0.137	0.943
ID686842	686842	64	58.650	56.097	21.642	0	74	74	2	1	-10921639	212.476	208	137	255	4462	37.637	4.800	0.141	1.392
ID686843	686843	70	40.089	69.935	21.829	0	74	74	2	1	-10921639	142.048	139	105	199	2983	23.092	2.000	0.120	1.314
ID686840	686840	72	46.111	50.558	13.424	0	74	74	2	1	-10921639	166.952	166	119	225	3506	29.056	4.800	0.128	1.303
ID686841	686841	65	48.063	45.662	17.124	0	74	74	2	1	-10921639	165.857	160	106	251	3483	36.841	2.000	0.104	0.846
ID686846	686846	62	43.559	46.457	25.159	0	74	74	2	1	-10921639	219.190	224	162	255	4603	25.242	4.800	0.095	1.500
ID686847	686847	71	52.310	62.862	26.101	0	74	74	2	1	-10921639	204.476	211	134	255	4294	39.216	4.800	0.121	1.127
ID686844	686844	52	59.586	40.892	22.814	0	74	74	2	1	-10921639	231.190	234	170	255	4855	24.246	4.800	0.145	2.420
ID686845	686845	40	59.900	63.591	23.057	0	74	74	2	1	-10921639	192.571	199	100	255	4044	51.320	2.000	0.109	0.739
ID686862	686862	78	38.154	52.970	18.001	0	75	75	2	1	-10921639	171.952	165	120	230	3611	35.864	2.000	0.071	0.634
ID686863	686863	64	55.715	55.627	22.024	0	75	75	2	1	-10921639	218.381	216	154	255	4586	34.064	7.600	0.124	1.414
ID686861	686861	72	51.451	51.059	13.795	0	75	75	2	1	-10921639	164.476	157	119	234	3454	29.615	2.000	0.128	1.257
ID686874	686874	68	36.902	29.932	44.135	0	75	75	2	1	-10921639	140.905	140	98	193	2959	24.765	4.800	0.129	1.297
ID686875	686875	74	35.443	42.863	45.365	0	75	75	2	1	-10921639	136.619	134	92	205	2869	28.977	2.000	0.069	0.612
ID686872	686872	66	44.181	35.782	39.315	0	75	75	2	1	-10921639	154.190	148	94	222	3238	33.443	2.000	0.091	0.768
ID686873	686873	43	61.644	48.846	39.204	0	75	75	2	1	-10921639	208.524	214	134	255	4379	35.878	4.800	0.155	1.564
ID686876	686876	69	46.175	38.339	48.057	0	75	75	2	1	-10921639	153.952	149	100	216	3233	27.746	2.000	0.136	1.332
ID686877	686877	45	49.840	14.750	63.021	0	75	75	2	1	-10921639	78.905	72	35	159	1657	34.908	2.000	0.230	0.844
ID686866	686866	40	64.231	62.975	23.697	0	75	75	2	1	-10921639	217.571	233	139	255	4569	38.741	6.330	0.163	1.570
ID686867	686867	73	40.927	28.786	30.285	0	75	75	2	1	-10921639	118.190	115	69	153	2482	24.653	2.000	0.155	1.286
ID686864	686864	70	36.197	70.452	21.752	0	75	75	2	1	-10921639	141.476	134	100	194	2971	23.297	6.378	0.103	1.136
ID686865	686865	52	52.251	40.769	22.993	0	75	75	2	1	-10921639	233.095	238	173	255	4895	24.403	4.800	0.124	2.108
ID686870	686870	None	43.517	59.771	33.144	0	75	75	2	1	-10921639	141.190	142	92	188	2965	31.208	2.000	0.124	0.996
ID686871	686871	56	64.689	41.072	36.617	0	75	75	2	1	-10921639	201.381	197	123	255	4229	42.697	2.000	0.148	1.213
ID686868	686868	28	47.562	39.358	30.470	0	75	75	2	1	-10921639	211.143	219	157	255	4434	34.968	2.000	0.095	1.052
ID686869	686869	75	46.777	50.065	30.107	0	75	75	2	1	-10921639	161.667	159	109	251	3395	32.875	2.000	0.093	0.837
ID686912	686912	45	50.957	14.924	62.884	0	76	76	2	1	-10921639	78.095	66	35	153	1640	33.376	2.000	0.214	0.826
ID686906	686906	76	38.351	53.475	35.939	0	76	76	2	1	-10921639	133.952	126	95	217	2813	30.258	2.000	0.078	0.639
ID686907	686907	66	48.741	36.306	38.785	0	76	76	2	1	-10921639	148.524	142	91	228	3119	37.544	2.000	0.111	0.792
ID686904	686904	75	46.564	50.110	30.467	0	76	76	2	1	-10921639	159.667	149	112	238	3353	34.634	2.000	0.094	0.790
ID686905	686905	56	60.756	40.837	35.916	0	76	76	2	1	-10921639	204.429	208	139	255	4293	38.937	2.000	0.121	1.136
ID686910	686910	69	61.099	38.909	47.198	0	76	76	2	1	-10921639	154.524	143	103	230	3245	34.978	2.000	0.178	1.337
ID686911	686911	77	54.655	40.568	52.882	0	76	76	2	1	-10921639	122.095	122	71	187	2564	34.589	2.000	0.198	1.169
ID686908	686908	43	44.842	48.428	38.510	0	76	76	2	1	-10921639	191.381	193	140	236	4019	26.960	4.800	0.126	1.584
ID686909	686909	68	49.379	29.640	44.018	0	76	76	2	1	-10921639	148.000	145	114	187	3108	23.020	4.800	0.173	1.898
ID686898	686898	64	52.547	55.700	21.986	0	76	76	2	1	-10921639	189.381	183	139	255	3977	36.327	7.600	0.088	0.843
ID686899	686899	52	47.454	40.931	22.621	0	76	76	2	1	-10921639	243.714	255	196	255	5118	18.216	4.800	0.127	3.015
ID686896	686896	72	52.140	50.905	13.143	0	76	76	2	1	-10921639	151.571	139	103	238	3183	33.998	2.000	0.130	1.028
ID686897	686897	78	44.955	52.176	17.887	0	76	76	2	1	-10921639	168.571	174	95	224	3540	32.608	3.200	0.100	0.943
ID686902	686902	73	38.874	29.036	30.254	0	76	76	2	1	-10921639	123.381	119	68	176	2591	28.102	2.000	0.121	0.948
ID686903	686903	28	47.424	39.363	30.192	0	76	76	2	1	-10921639	205.333	202	145	255	4312	34.527	2.000	0.080	0.878
ID686900	686900	40	68.483	62.776	23.428	0	76	76	2	1	-10921639	197.381	207	112	255	4145	46.329	2.000	0.153	1.128
ID686901	686901	None	40.896	57.102	26.991	0	76	76	2	1	-10921639	156.667	157	106	236	3290	34.381	2.000	0.067	0.573
ID686890	686890	None	36.583	43.459	43.900	0	77	77	2	1	-10921639	156.429	160	102	216	3285	32.911	2.000	0.082	0.721
ID686891	686891	68	49.620	29.878	45.111	0	77	77	2	1	-10921639	141.095	132	109	199	2963	26.440	7.600	0.158	1.458
ID686888	686888	76	37.300	53.388	36.248	0	77	77	2	1	-10921639	130.810	128	97	187	2747	26.261	2.000	0.095	0.862
ID686889	686889	43	43.392	48.043	40.874	0	77	77	2	1	-10921639	170.619	168	117	234	3583	29.204	6.323	0.095	1.019
ID686894	686894	45	36.651	14.583	62.668	0	77	77	2	1	-10921639	84.381	78	54	142	1772	25.639	2.000	0.146	0.836
ID686895	686895	None	39.552	77.000	65.000	0	77	77	2	1	-10921639	137.476	142	89	170	2887	20.784	4.800	0.184	2.057
ID686892	686892	69	46.758	39.000	48.000	0	77	77	2	1	-10921639	148.952	153	97	202	3128	26.780	4.800	0.177	1.675
ID686893	686893	77	36.138	40.477	52.314	0	77	77	2	1	-10921639	111.286	102	66	173	2337	34.071	2.000	0.128	0.740
ID686882	686882	64	39.889	54.700	23.478	0	77	77	2	1	-10921639	168.095	160	108	233	3530	32.079	7.600	0.065	0.636
ID686883	686883	40	66.980	62.821	23.791	0	77	77	2	1	-10921639	231.333	255	111	255	4858	41.595	4.800	0.181	1.708
ID686880	686880	None	35.018	58.331	21.279	0	77	77	2	1	-10921639	174.524	170	109	236	3665	35.307	7.600	0.069	0.635
ID686881	686881	52	43.651	40.860	22.432	0	77	77	2	1	-10921639	206.762	211	132	255	4342	44.274	7.600	0.092	0.791
ID686886	686886	75	47.858	50.004	30.427	0	77	77	2	1	-10921639	156.571	154	98	233	3288	32.715	2.000	0.120	1.024
ID686887	686887	56	55.296	40.821	35.727	0	77	77	2	1	-10921639	203.190	210	128	255	4267	38.220	2.000	0.114	1.092
ID686884	686884	79	46.819	45.423	24.696	0	77	77	2	1	-10921639	221.476	225	173	255	4651	24.718	4.800	0.101	1.644
ID686885	686885	80	63.274	62.364	25.670	0	77	77	2	1	-10921639	216.810	228	131	255	4553	42.997	4.800	0.151	1.322
ID686878	686878	72	63.135	50.673	13.448	0	77	77	2	1	-10921639	168.714	166	111	255	3543	42.874	2.000	0.157	1.069
ID686879	686879	78	50.681	52.215	18.243	0	77	77	2	1	-10921639	175.190	174	119	248	3679	35.341	2.000	0.104	0.935
ID686922	686922	110	37.830	34.974	28.481	0	78	78	2	1	-10921639	167.905	163	117	251	3526	36.860	2.000	0.065	0.559
ID686923	686923	75	46.290	50.237	30.835	0	78	78	2	1	-10921639	148.333	137	111	219	3115	30.012	2.000	0.110	0.979
ID686920	686920	79	48.050	45.574	25.801	0	78	78	2	1	-10921639	199.857	194	106	255	4197	48.907	2.000	0.091	0.683
ID686921	686921	80	56.972	61.972	25.859	0	78	78	2	1	-10921639	213.143	227	148	255	4476	39.787	4.800	0.136	1.279
ID686926	686926	76	35.200	53.347	36.304	0	78	78	2	1	-10921639	138.286	134	102	207	2904	32.387	2.000	0.051	0.411
ID686927	686927	81	52.255	48.961	37.942	0	78	78	2	1	-10921639	166.333	159	114	255	3493	40.988	2.000	0.089	0.665
ID686924	686924	56	69.079	41.119	35.933	0	78	78	2	1	-10921639	210.190	207	134	255	4414	38.713	3.200	0.151	1.423
ID686925	686925	None	39.572	47.062	35.559	0	78	78	2	1	-10921639	168.048	170	95	233	3529	42.124	2.000	0.077	0.573
ID686914	686914	72	38.224	50.330	14.339	0	78	78	2	1	-10921639	144.667	139	106	196	3038	26.228	2.000	0.109	1.084
ID686915	686915	83	35.032	45.426	17.119	0	78	78	2	1	-10921639	136.381	131	86	199	2864	29.849	2.000	0.079	0.670
ID686913	686913	None	39.319	41.035	13.707	0	78	78	2	1	-10921639	124.095	120	91	187	2606	25.357	2.000	0.107	0.947
ID686918	686918	64	40.079	54.367	23.793	0	78	78	2	1	-10921639	169.667	166	123	242	3563	31.535	3.200	0.106	1.031
ID686919	686919	None	40.903	38.000	25.000	0	78	78	2	1	-10921639	218.762	231	128	255	4594	38.622	4.800	0.096	0.992
ID686916	686916	52	49.241	40.916	23.166	0	78	78	2	1	-10921639	226.524	244	160	255	4757	33.917	4.800	0.118	1.407
ID686917	686917	40	55.617	62.663	23.278	0	78	78	2	1	-10921639	204.381	211	122	255	4292	43.892	2.000	0.114	0.950
ID686930	686930	None	41.344	35.702	48.527	0	78	78	2	1	-10921639	139.190	145	75	196	2923	35.368	2.000	0.112	0.795
ID686931	686931	69	42.881	39.236	47.539	0	78	78	2	1	-10921639	150.190	149	92	214	3154	29.212	6.344	0.120	1.103
ID686928	686928	None	36.606	34.336	38.788	0	78	78	2	1	-10921639	154.905	151	114	193	3253	21.890	7.600	0.125	1.570
ID686929	686929	68	45.526	30.117	44.558	0	78	78	2	1	-10921639	149.238	145	94	211	3134	28.993	7.600	0.137	1.238
ID686932	686932	77	39.818	40.200	52.851	0	78	78	2	1	-10921639	97.952	98	44	163	2057	30.383	2.000	0.150	0.843
ID686933	686933	45	38.698	14.840	63.258	0	78	78	2	1	-10921639	82.048	74	35	139	1723	29.071	2.000	0.155	0.759
ID686952	686952	45	35.993	14.975	63.002	0	79	79	2	1	-10921639	68.095	52	38	117	1430	26.351	2.000	0.142	0.643
ID686946	686946	56	69.170	40.964	36.157	0	79	79	2	1	-10921639	218.333	216	162	255	4585	32.469	4.800	0.178	2.035
ID686947	686947	76	35.407	53.503	36.296	0	79	79	2	1	-10921639	152.381	143	117	224	3200	29.639	2.000	0.085	0.802
ID686944	686944	None	36.660	39.083	30.966	0	79	79	2	1	-10921639	199.619	194	153	251	4192	30.768	2.000	0.048	0.594
ID686945	686945	75	44.654	49.002	30.953	0	79	79	2	1	-10921639	177.905	188	114	238	3736	32.417	2.000	0.092	0.928
ID686950	686950	68	46.316	31.005	44.712	0	79	79	2	1	-10921639	169.857	170	120	208	3567	22.718	4.800	0.149	1.941
ID686951	686951	69	47.278	38.123	48.032	0	79	79	2	1	-10921639	155.095	159	105	205	3257	28.254	7.600	0.137	1.323
ID686948	686948	81	49.039	48.616	38.181	0	79	79	2	1	-10921639	170.048	156	112	255	3571	43.303	2.000	0.078	0.567
ID686949	686949	43	56.183	47.936	42.334	0	79	79	2	1	-10921639	181.048	177	123	239	3802	34.445	2.000	0.131	1.216
ID686938	686938	40	60.244	62.763	23.008	0	79	79	2	1	-10921639	222.667	241	145	255	4676	40.612	4.800	0.141	1.356
ID686939	686939	52	47.994	40.548	23.514	0	79	79	2	1	-10921639	234.286	234	183	255	4920	23.641	4.800	0.101	1.811
ID686936	686936	83	53.649	45.772	17.860	0	79	79	2	1	-10921639	160.476	156	109	230	3370	33.355	2.000	0.122	1.045
ID686937	686937	78	42.177	50.853	18.238	0	79	79	2	1	-10921639	154.667	156	106	211	3248	31.980	2.000	0.093	0.823
ID686942	686942	80	55.106	61.875	26.666	0	79	79	2	1	-10921639	214.048	238	126	255	4495	45.542	2.000	0.106	0.897
ID686943	686943	110	41.786	35.046	28.478	0	79	79	2	1	-10921639	172.000	171	102	255	3612	39.243	7.600	0.065	0.532
ID686940	686940	64	56.737	53.451	24.109	0	79	79	2	1	-10921639	184.524	188	132	251	3875	32.059	4.800	0.151	1.508
ID686941	686941	79	36.545	45.620	26.196	0	79	79	2	1	-10921639	221.905	225	166	255	4660	30.654	7.600	0.073	0.986
ID686934	686934	None	39.733	53.000	0.000	0	79	79	2	1	-10921639	124.000	119	81	180	2604	28.434	2.000	0.151	1.144
ID686935	686935	72	42.095	50.468	13.751	0	79	79	2	1	-10921639	143.762	149	91	208	3019	29.285	4.800	0.122	1.069
ID687042	687042	82	67.963	35.885	49.046	0	80	80	2	1	-10921639	161.190	156	92	255	3385	44.436	2.000	0.163	1.016
ID687040	687040	43	42.547	48.224	41.918	0	80	80	2	1	-10921639	166.571	166	109	216	3498	30.833	2.000	0.105	1.025
ID687041	687041	69	51.685	39.317	46.840	0	80	80	2	1	-10921639	163.714	156	131	222	3438	30.421	7.600	0.140	1.321
ID687034	687034	64	59.584	53.330	24.173	0	80	80	2	1	-10921639	192.667	182	139	255	4046	31.444	3.200	0.158	1.668
ID687035	687035	79	41.198	45.593	26.684	0	80	80	2	1	-10921639	213.857	216	136	255	4491	38.042	7.600	0.095	0.973
ID687032	687032	40	59.103	62.944	22.691	0	80	80	2	1	-10921639	216.000	233	137	255	4536	40.031	2.000	0.123	1.184
ID687033	687033	52	46.437	39.988	24.246	0	80	80	2	1	-10921639	235.905	255	162	255	4954	30.340	4.800	0.116	1.620
ID687038	687038	56	63.773	40.959	36.067	0	80	80	2	1	-10921639	226.762	224	156	255	4762	32.950	4.800	0.155	1.851
ID687039	687039	81	56.595	48.476	38.388	0	80	80	2	1	-10921639	174.952	166	109	255	3674	46.468	2.000	0.119	0.800
ID687036	687036	80	57.136	62.213	26.503	0	80	80	2	1	-10921639	198.619	207	88	255	4171	54.123	2.000	0.112	0.742
ID687037	687037	75	44.855	50.046	31.803	0	80	80	2	1	-10921639	164.619	174	95	230	3457	33.467	2.000	0.100	0.897
ID687030	687030	83	59.484	45.076	18.012	0	80	80	2	1	-10921639	175.524	166	119	255	3686	40.240	2.000	0.117	0.913
ID687031	687031	78	51.176	50.491	18.654	0	80	80	2	1	-10921639	182.190	176	132	255	3826	36.022	2.000	0.098	0.903
ID687029	687029	72	37.550	49.236	15.337	0	80	80	2	1	-10921639	153.476	143	111	236	3223	35.576	2.000	0.080	0.637
ID687019	687019	56	66.704	40.995	36.329	0	81	81	2	1	-10921639	224.714	241	160	255	4719	33.096	4.800	0.165	1.922
ID687017	687017	97	54.675	56.011	33.724	0	81	81	2	1	-10921639	143.762	145	94	233	3019	37.388	2.000	0.136	0.919
ID687023	687023	43	39.026	47.209	42.837	0	81	81	2	1	-10921639	155.190	165	83	213	3259	39.522	7.600	0.094	0.676
ID687021	687021	81	49.916	48.597	38.467	0	81	81	2	1	-10921639	175.476	166	111	255	3685	44.062	2.000	0.091	0.662
ID687010	687010	98	45.117	38.985	30.691	0	81	81	2	1	-10921639	215.952	225	132	255	4535	39.616	2.000	0.071	0.726
ID687008	687008	80	47.381	61.914	26.758	0	81	81	2	1	-10921639	218.143	236	140	255	4581	39.298	2.000	0.081	0.835
ID687015	687015	None	39.060	30.130	34.264	0	81	81	2	1	-10921639	121.095	112	83	183	2543	29.941	2.000	0.100	0.733
ID687013	687013	75	49.809	49.277	32.129	0	81	81	2	1	-10921639	182.143	176	139	255	3825	36.582	2.000	0.084	0.770
ID687002	687002	40	53.615	62.582	23.037	0	81	81	2	1	-10921639	212.238	236	137	255	4457	43.870	2.000	0.103	0.904
ID687003	687003	64	57.553	53.261	23.980	0	81	81	2	1	-10921639	184.476	179	123	255	3874	37.576	3.200	0.146	1.250
ID687000	687000	83	41.798	45.202	18.353	0	81	81	2	1	-10921639	152.524	149	83	234	3203	39.453	2.000	0.069	0.496
ID687005	687005	52	48.507	39.122	24.726	0	81	81	2	1	-10921639	232.095	253	163	255	4874	31.021	4.800	0.109	1.469
ID687027	687027	69	44.559	38.927	46.859	0	81	81	2	1	-10921639	147.476	159	88	204	3097	31.038	7.600	0.124	1.046
ID687025	687025	99	37.650	58.067	44.240	0	81	81	2	1	-10921639	99.857	91	66	159	2097	24.260	2.000	0.133	0.965
ID686998	686998	None	41.981	44.911	10.061	0	81	81	2	1	-10921639	115.762	103	83	196	2431	30.325	2.000	0.118	0.806
ID686999	686999	78	43.316	50.396	17.448	0	81	81	2	1	-10921639	166.286	159	119	221	3492	28.178	4.800	0.143	1.478
ID687028	687028	82	70.659	35.944	49.082	0	81	81	2	1	-10921639	157.619	159	95	255	3310	43.154	2.000	0.178	1.104
ID686954	686954	None	55.150	59.827	17.194	0	82	82	2	1	-10921639	165.190	157	114	255	3469	36.412	2.000	0.141	1.121
ID686955	686955	83	37.814	45.295	17.676	0	82	82	2	1	-10921639	143.333	126	108	227	3010	35.116	2.000	0.061	0.471
ID686953	686953	None	35.046	40.969	14.877	0	82	82	2	1	-10921639	123.619	115	88	180	2596	24.792	2.000	0.100	0.905
ID686958	686958	52	52.858	38.971	24.951	0	82	82	2	1	-10921639	227.952	241	153	255	4787	34.698	4.800	0.122	1.429
ID686959	686959	64	46.737	52.971	25.021	0	82	82	2	1	-10921639	201.619	191	154	255	4234	30.891	7.600	0.092	1.101
ID686956	686956	78	53.312	50.875	19.083	0	82	82	2	1	-10921639	177.095	176	119	247	3719	32.069	4.800	0.136	1.326
ID686957	686957	40	55.360	62.063	23.382	0	82	82	2	1	-10921639	217.619	222	142	255	4570	38.730	2.000	0.120	1.208
ID686970	686970	69	62.032	38.101	47.736	0	82	82	2	1	-10921639	162.524	162	103	219	3413	35.188	4.800	0.204	1.563
ID686971	686971	84	57.692	40.346	52.869	0	82	82	2	1	-10921639	111.810	103	60	204	2348	41.240	2.000	0.182	0.835
ID686968	686968	85	61.779	30.095	43.023	0	82	82	2	1	-10921639	146.048	143	88	230	3067	41.430	2.000	0.148	0.906
ID686969	686969	99	37.452	58.701	44.279	0	82	82	2	1	-10921639	97.381	94	49	157	2045	25.506	2.000	0.152	1.007
ID686962	686962	80	53.070	61.219	27.134	0	82	82	2	1	-10921639	219.810	241	145	255	4616	37.316	2.000	0.098	1.053
ID686963	686963	98	36.748	39.599	30.195	0	82	82	2	1	-10921639	240.333	244	193	255	5047	17.568	4.800	0.083	2.092
ID686960	686960	None	39.277	70.915	25.387	0	82	82	2	1	-10921639	147.000	146	109	200	3087	22.790	7.600	0.118	1.366
ID686961	686961	None	43.388	44.843	26.952	0	82	82	2	1	-10921639	217.048	216	149	255	4558	31.698	2.000	0.082	1.039
ID686966	686966	56	64.145	41.027	36.427	0	82	82	2	1	-10921639	218.286	216	165	255	4584	34.210	4.800	0.148	1.641
ID686967	686967	81	65.115	48.741	39.026	0	82	82	2	1	-10921639	200.190	191	126	255	4204	39.339	2.000	0.136	1.220
ID686964	686964	75	38.704	49.053	32.374	0	82	82	2	1	-10921639	177.000	166	143	255	3717	32.507	2.000	0.055	0.572
ID686965	686965	97	46.424	54.272	34.704	0	82	82	2	1	-10921639	178.619	179	129	231	3751	34.314	4.800	0.120	1.116
ID686984	686984	84	60.336	40.681	52.775	0	83	83	2	1	-10921639	124.476	123	71	197	2614	38.481	2.000	0.220	1.164
ID686978	686978	80	38.763	60.422	26.783	0	83	83	2	1	-10921639	208.857	219	134	255	4386	37.655	2.000	0.047	0.493
ID686979	686979	None	38.924	35.655	28.636	0	83	83	2	1	-10921639	196.143	208	105	255	4119	40.255	2.000	0.060	0.555
ID686976	686976	64	44.144	53.229	24.849	0	83	83	2	1	-10921639	195.714	193	145	255	4110	30.328	7.600	0.093	1.097
ID686977	686977	None	42.343	56.864	27.269	0	83	83	2	1	-10921639	205.952	199	145	255	4325	35.319	2.000	0.058	0.642
ID686982	686982	85	53.532	29.816	42.368	0	83	83	2	1	-10921639	156.571	151	109	239	3288	36.766	2.000	0.113	0.866
ID686983	686983	69	56.757	38.692	46.692	0	83	83	2	1	-10921639	155.333	154	97	230	3262	38.557	2.000	0.163	1.127
ID686980	686980	56	52.708	41.118	36.469	0	83	83	2	1	-10921639	227.381	239	165	255	4775	28.605	4.800	0.123	1.739
ID686981	686981	81	63.392	49.165	39.497	0	83	83	2	1	-10921639	195.048	199	134	255	4096	36.982	2.000	0.145	1.334
ID686974	686974	None	49.015	41.095	23.684	0	83	83	2	1	-10921639	229.476	238	173	255	4819	28.673	4.800	0.110	1.590
ID686975	686975	52	48.725	38.957	24.925	0	83	83	2	1	-10921639	234.524	255	149	255	4925	32.629	4.800	0.115	1.481
ID686972	686972	78	39.051	50.636	17.955	0	83	83	2	1	-10921639	166.762	166	112	231	3502	31.962	7.600	0.089	0.855
ID686973	686973	40	59.337	61.732	23.044	0	83	83	2	1	-10921639	222.238	242	148	255	4667	39.042	3.200	0.133	1.334
ID686986	686986	40	65.573	60.902	23.348	0	84	84	2	1	-10921639	206.667	214	131	255	4340	46.087	2.000	0.145	1.135
ID686987	686987	52	54.420	39.508	23.711	0	84	84	2	1	-10921639	243.000	255	183	255	5103	21.204	4.800	0.141	2.828
ID686985	686985	78	50.940	50.466	19.103	0	84	84	2	1	-10921639	201.810	204	146	255	4238	35.251	4.800	0.130	1.321
ID686990	686990	None	38.152	54.568	34.771	0	84	84	2	1	-10921639	170.952	174	114	219	3590	32.728	2.000	0.089	0.858
ID686991	686991	56	41.683	41.685	36.212	0	84	84	2	1	-10921639	233.571	241	180	255	4905	24.655	4.800	0.089	1.555
ID686988	686988	64	54.516	53.408	25.166	0	84	84	2	1	-10921639	212.286	210	143	255	4458	36.068	7.600	0.117	1.235
ID686989	686989	None	41.019	48.090	32.212	0	84	84	2	1	-10921639	209.619	204	149	255	4402	34.919	2.000	0.076	0.851
ID686994	686994	85	54.133	30.887	42.588	0	84	84	2	1	-10921639	149.714	151	91	219	3144	34.394	2.000	0.161	1.207
ID686995	686995	69	50.519	38.756	46.352	0	84	84	2	1	-10921639	151.571	145	108	228	3183	32.340	2.000	0.139	1.141
ID686992	686992	81	58.106	49.438	38.936	0	84	84	2	1	-10921639	212.143	216	139	255	4455	40.153	4.800	0.132	1.232
ID686993	686993	None	46.372	75.942	38.808	0	84	84	2	1	-10921639	126.810	128	91	177	2663	23.756	4.800	0.189	1.698
ID686996	686996	86	40.925	31.204	48.933	0	84	84	2	1	-10921639	118.524	114	68	180	2489	30.833	2.000	0.130	0.887
ID686997	686997	84	58.353	40.089	52.756	0	84	84	2	1	-10921639	113.952	98	77	200	2393	35.831	2.000	0.200	1.062
ID687018	687018	85	52.171	30.687	42.317	0	85	85	2	1	-10921639	161.333	165	115	214	3388	28.624	3.200	0.155	1.513
ID687016	687016	81	61.886	49.751	38.688	0	85	85	2	1	-10921639	201.048	202	123	255	4222	40.870	7.600	0.145	1.247
ID687022	687022	69	65.459	37.178	47.356	0	85	85	2	1	-10921639	179.476	176	112	241	3769	39.046	4.800	0.183	1.423
ID687020	687020	93	45.837	47.810	41.668	0	85	85	2	1	-10921639	175.952	163	102	255	3695	45.309	2.000	0.090	0.640
ID687011	687011	90	40.114	38.526	31.300	0	85	85	2	1	-10921639	232.524	236	179	255	4883	23.271	7.600	0.074	1.380
ID687009	687009	64	47.239	53.477	25.071	0	85	85	2	1	-10921639	199.810	182	157	255	4196	36.903	7.600	0.109	1.061
ID687014	687014	56	44.661	41.711	35.842	0	85	85	2	1	-10921639	224.667	234	154	255	4718	30.627	4.800	0.097	1.292
ID687012	687012	94	47.882	58.031	31.262	0	85	85	2	1	-10921639	150.762	139	102	245	3166	36.950	7.600	0.083	0.628
ID687001	687001	95	48.503	49.020	16.275	0	85	85	2	1	-10921639	155.333	153	91	251	3262	44.615	2.000	0.088	0.560
ID687006	687006	40	69.656	60.334	23.087	0	85	85	2	1	-10921639	223.381	233	154	255	4691	33.525	4.800	0.172	1.956
ID687007	687007	52	46.092	39.473	23.439	0	85	85	2	1	-10921639	226.667	255	132	255	4760	39.403	4.800	0.101	1.054
ID687004	687004	78	49.389	50.347	20.226	0	85	85	2	1	-10921639	205.762	205	153	255	4321	34.000	2.000	0.089	0.991
ID687026	687026	86	67.574	32.149	49.943	0	85	85	2	1	-10921639	137.857	142	63	238	2895	47.744	2.000	0.190	0.922
ID687024	687024	96	43.345	24.195	48.063	0	85	85	2	1	-10921639	103.524	103	64	137	2174	23.524	2.000	0.209	1.521
ID687050	687050	64	59.595	53.790	26.519	0	86	86	2	1	-10921639	214.667	216	154	255	4508	39.114	2.000	0.130	1.263
ID687051	687051	90	48.290	36.897	29.101	0	86	86	2	1	-10921639	222.810	245	146	255	4679	39.565	2.000	0.094	0.970
ID687048	687048	None	38.172	32.732	23.529	0	86	86	2	1	-10921639	137.571	134	97	207	2889	24.873	2.000	0.108	1.081
ID687049	687049	52	47.947	40.007	23.427	0	86	86	2	1	-10921639	226.762	255	157	255	4762	37.559	4.800	0.119	1.279
ID687054	687054	91	59.236	29.973	33.916	0	86	86	2	1	-10921639	151.381	143	106	233	3179	33.920	2.000	0.155	1.195
ID687055	687055	None	51.936	54.365	34.511	0	86	86	2	1	-10921639	168.476	174	86	245	3538	44.099	2.000	0.118	0.805
ID687052	687052	94	35.135	58.348	30.946	0	86	86	2	1	-10921639	148.143	145	97	222	3111	36.238	2.000	0.038	0.300
ID687053	687053	92	36.598	48.978	31.968	0	86	86	2	1	-10921639	200.810	196	151	255	4217	33.345	2.000	0.053	0.608
ID687043	687043	None	35.388	51.034	11.968	0	86	86	2	1	-10921639	129.238	119	91	222	2714	30.012	2.000	0.062	0.506
ID687046	687046	40	61.511	60.282	22.486	0	86	86	2	1	-10921639	226.238	236	137	255	4751	35.672	4.800	0.162	1.765
ID687047	687047	None	37.551	68.971	22.171	0	86	86	2	1	-10921639	152.429	154	114	199	3201	21.087	2.000	0.111	1.447
ID687044	687044	95	42.769	49.318	16.697	0	86	86	2	1	-10921639	184.238	180	134	255	3869	36.692	7.600	0.079	0.738
ID687045	687045	78	47.281	50.728	19.290	0	86	86	2	1	-10921639	198.524	188	142	255	4169	34.294	7.600	0.107	1.116
ID687058	687058	81	66.175	49.860	38.889	0	86	86	2	1	-10921639	206.857	213	132	255	4344	42.939	7.600	0.147	1.238
ID687059	687059	85	51.217	30.683	42.263	0	86	86	2	1	-10921639	150.857	145	95	208	3168	32.626	2.000	0.124	1.021
ID687056	687056	56	38.600	42.818	36.828	0	86	86	2	1	-10921639	189.810	188	128	250	3986	37.093	2.000	0.067	0.645
ID687057	687057	None	36.753	33.430	39.056	0	86	86	2	1	-10921639	153.333	148	112	227	3220	28.278	7.600	0.066	0.671
ID687062	687062	69	50.843	37.457	47.449	0	86	86	2	1	-10921639	147.667	153	86	205	3101	31.905	7.600	0.146	1.180
ID687063	687063	None	40.269	40.380	52.590	0	86	86	2	1	-10921639	91.667	91	52	148	1925	29.270	2.000	0.171	0.916
ID687060	687060	93	41.195	47.406	41.892	0	86	86	2	1	-10921639	154.190	149	98	222	3238	37.573	7.600	0.082	0.625
ID687061	687061	96	44.580	24.174	47.322	0	86	86	2	1	-10921639	105.762	109	68	166	2221	26.105	2.000	0.194	1.316
ID687082	687082	64	64.841	53.690	26.581	0	87	87	2	1	-10921639	209.619	205	126	255	4402	41.643	2.000	0.155	1.353
ID687083	687083	90	42.775	36.991	29.107	0	87	87	2	1	-10921639	224.619	241	148	255	4717	35.301	2.000	0.079	0.935
ID687080	687080	40	65.628	60.050	22.307	0	87	87	2	1	-10921639	232.810	241	166	255	4889	25.808	4.800	0.180	2.758
ID687081	687081	52	50.753	38.994	24.305	0	87	87	2	1	-10921639	223.714	250	151	255	4698	36.929	4.800	0.118	1.274
ID687086	687086	91	51.855	30.711	34.323	0	87	87	2	1	-10921639	149.333	143	97	248	3136	39.660	2.000	0.113	0.765
ID687087	687087	56	51.987	42.380	36.684	0	87	87	2	1	-10921639	195.857	202	123	255	4113	44.763	4.800	0.124	0.963
ID687084	687084	94	38.243	57.895	31.307	0	87	87	2	1	-10921639	139.667	137	100	211	2933	31.570	7.600	0.074	0.609
ID687085	687085	92	51.520	49.981	32.219	0	87	87	2	1	-10921639	209.762	205	165	255	4405	29.980	2.000	0.101	1.281
ID687090	687090	69	68.039	37.498	47.153	0	87	87	2	1	-10921639	169.810	157	115	255	3566	40.499	4.800	0.188	1.326
ID687088	687088	81	65.444	49.430	39.001	0	87	87	2	1	-10921639	193.238	190	131	255	4058	40.162	2.000	0.139	1.178
ID687089	687089	85	52.890	31.430	41.464	0	87	87	2	1	-10921639	161.190	159	85	222	3385	40.411	2.000	0.137	0.958
ID687079	687079	78	48.093	50.043	20.991	0	87	87	2	1	-10921639	196.238	194	143	255	4121	31.765	7.600	0.096	1.077
ID687074	687074	85	66.910	30.900	40.826	0	88	88	2	1	-10921639	173.381	182	95	241	3641	43.323	7.600	0.177	1.204
ID687075	687075	None	43.841	42.977	43.386	0	88	88	2	1	-10921639	145.857	139	102	239	3063	33.503	2.000	0.095	0.754
ID687072	687072	91	57.061	30.826	33.824	0	88	88	2	1	-10921639	157.286	145	106	255	3303	36.849	2.000	0.122	0.931
ID687073	687073	81	67.444	49.896	38.566	0	88	88	2	1	-10921639	186.000	176	122	255	3906	46.660	2.000	0.143	0.996
ID687078	687078	None	40.586	33.194	48.826	0	88	88	2	1	-10921639	121.476	132	66	180	2551	34.858	2.000	0.125	0.774
ID687076	687076	69	57.996	38.523	45.779	0	88	88	2	1	-10921639	167.905	160	94	227	3526	37.768	4.800	0.167	1.271
ID687077	687077	96	36.305	24.845	48.658	0	88	88	2	1	-10921639	101.619	102	68	134	2134	21.172	3.200	0.180	1.466
ID687066	687066	40	65.839	59.692	22.265	0	88	88	2	1	-10921639	217.429	222	142	255	4566	34.038	4.800	0.169	1.847
ID687067	687067	52	50.741	39.582	23.918	0	88	88	2	1	-10921639	226.333	222	159	255	4753	31.039	3.200	0.107	1.407
ID687064	687064	None	36.288	62.000	0.000	0	88	88	2	1	-10921639	158.238	156	128	214	3323	25.412	3.200	0.138	1.507
ID687065	687065	78	49.298	50.303	21.230	0	88	88	2	1	-10921639	203.429	200	156	255	4272	33.149	2.000	0.095	1.066
ID687070	687070	90	49.159	37.181	28.940	0	88	88	2	1	-10921639	216.143	236	136	255	4539	45.815	7.600	0.090	0.776
ID687071	687071	92	52.291	49.555	32.160	0	88	88	2	1	-10921639	209.429	213	142	255	4398	37.365	2.000	0.105	1.069
ID687068	687068	64	59.734	53.219	26.855	0	88	88	2	1	-10921639	211.667	200	151	255	4445	36.215	4.800	0.141	1.442
ID687069	687069	None	37.838	58.463	26.828	0	88	88	2	1	-10921639	164.048	162	100	250	3445	38.538	2.000	0.031	0.253
ID687106	687106	96	35.897	24.775	48.767	0	89	89	2	1	-10921639	92.571	92	44	143	1944	28.665	2.000	0.164	0.910
ID687107	687107	100	43.615	40.277	52.266	0	89	89	2	1	-10921639	117.381	114	78	174	2465	26.057	2.000	0.151	1.185
ID687104	687104	85	58.126	30.396	41.474	0	89	89	2	1	-10921639	167.762	168	100	234	3523	39.835	4.800	0.164	1.189
ID687105	687105	69	81.602	37.870	46.275	0	89	89	2	1	-10921639	206.381	205	145	255	4334	35.476	4.800	0.228	2.160
ID687098	687098	90	40.276	37.994	29.219	0	89	89	2	1	-10921639	224.429	244	142	255	4713	38.136	3.200	0.073	0.804
ID687099	687099	92	43.623	49.639	32.486	0	89	89	2	1	-10921639	223.000	225	166	255	4683	30.607	4.800	0.092	1.233
ID687096	687096	None	36.075	45.102	27.346	0	89	89	2	1	-10921639	234.143	255	153	255	4917	30.506	4.800	0.075	1.065
ID687097	687097	64	56.325	53.316	26.933	0	89	89	2	1	-10921639	218.238	224	139	255	4583	35.205	4.800	0.137	1.490
ID687102	687102	None	37.018	33.905	38.393	0	89	89	2	1	-10921639	154.714	153	105	207	3249	30.759	2.000	0.072	0.678
ID687103	687103	81	46.301	50.265	38.035	0	89	89	2	1	-10921639	190.238	180	115	251	3995	31.981	2.000	0.093	1.011
ID687100	687100	91	43.311	30.695	33.711	0	89	89	2	1	-10921639	148.476	148	109	231	3118	29.964	2.000	0.094	0.854
ID687101	687101	None	39.216	41.606	37.452	0	89	89	2	1	-10921639	183.619	188	123	238	3856	28.322	2.000	0.100	1.175
ID687091	687091	None	36.674	87.000	7.000	0	89	89	2	1	-10921639	158.905	165	131	211	3337	20.196	4.800	0.128	1.782
ID687094	687094	101	37.748	67.013	23.082	0	89	89	2	1	-10921639	136.857	129	108	204	2874	26.204	2.000	0.082	0.791
ID687095	687095	52	46.445	39.640	24.354	0	89	89	2	1	-10921639	226.571	247	154	255	4758	35.442	6.367	0.094	1.099
ID687092	687092	78	62.832	49.773	21.507	0	89	89	2	1	-10921639	212.238	213	154	255	4457	37.494	2.000	0.139	1.383
ID687093	687093	40	63.547	59.627	22.682	0	89	89	2	1	-10921639	204.524	213	142	255	4295	43.910	2.000	0.135	1.106
ID687114	687114	64	64.454	53.341	26.839	0	90	90	2	1	-10921639	222.429	222	160	255	4671	33.181	4.800	0.158	1.829
ID687115	687115	90	39.115	38.161	30.647	0	90	90	2	1	-10921639	225.905	247	132	255	4744	39.152	4.800	0.078	0.837
ID687112	687112	52	42.334	40.102	24.414	0	90	90	2	1	-10921639	227.143	255	153	255	4770	36.485	6.325	0.091	1.043
ID687113	687113	101	46.733	66.696	24.164	0	90	90	2	1	-10921639	158.429	159	98	234	3327	32.197	2.000	0.118	1.040
ID687118	687118	81	35.379	50.100	38.217	0	90	90	2	1	-10921639	194.190	199	143	255	4078	26.862	2.000	0.054	0.738
ID687119	687119	None	42.232	47.983	41.248	0	90	90	2	1	-10921639	178.000	182	129	230	3738	28.664	2.000	0.099	1.119
ID687116	687116	92	43.028	49.820	32.640	0	90	90	2	1	-10921639	213.095	211	162	255	4475	32.132	2.000	0.081	0.998
ID687117	687117	91	42.052	31.127	33.801	0	90	90	2	1	-10921639	125.952	125	68	194	2645	32.779	2.000	0.103	0.716
ID687110	687110	78	60.543	49.546	21.559	0	90	90	2	1	-10921639	197.952	207	125	255	4157	40.740	2.000	0.127	1.098
ID687111	687111	40	62.151	59.490	23.066	0	90	90	2	1	-10921639	213.571	210	145	255	4485	34.076	2.000	0.138	1.521
ID687108	687108	102	40.644	51.297	11.516	0	90	90	2	1	-10921639	125.333	119	92	183	2632	27.117	2.000	0.128	1.048
ID687109	687109	None	41.623	41.256	14.443	0	90	90	2	1	-10921639	135.905	137	78	183	2854	32.553	2.000	0.133	0.979
ID687122	687122	100	37.305	40.638	52.989	0	90	90	2	1	-10921639	88.095	83	57	145	1850	24.316	2.000	0.172	1.063
ID687120	687120	85	72.902	31.059	41.513	0	90	90	2	1	-10921639	162.000	143	94	255	3402	52.526	2.000	0.172	0.907
ID687121	687121	69	71.745	38.409	46.231	0	90	90	2	1	-10921639	177.667	171	129	255	3731	37.119	4.800	0.203	1.619
ID687136	687136	69	63.732	38.955	45.968	0	91	91	2	1	-10921639	166.333	165	105	213	3493	32.785	4.800	0.194	1.652
ID687130	687130	90	46.666	38.000	31.000	0	91	91	2	1	-10921639	221.905	228	137	255	4660	38.675	2.000	0.099	1.034
ID687131	687131	92	43.031	49.741	32.792	0	91	91	2	1	-10921639	214.810	210	176	255	4511	29.344	2.000	0.067	0.916
ID687128	687128	64	64.696	53.082	27.075	0	91	91	2	1	-10921639	224.048	244	168	255	4705	35.323	4.800	0.154	1.689
ID687129	687129	103	44.555	37.474	29.708	0	91	91	2	1	-10921639	199.667	217	105	255	4193	54.643	2.000	0.091	0.612
ID687134	687134	81	44.158	49.913	37.785	0	91	91	2	1	-10921639	196.190	193	139	255	4120	33.497	2.000	0.085	0.922
ID687135	687135	85	65.846	31.221	41.172	0	91	91	2	1	-10921639	172.095	170	115	255	3614	40.896	2.000	0.149	1.094
ID687132	687132	91	43.632	31.131	34.066	0	91	91	2	1	-10921639	141.381	136	105	188	2969	25.922	6.382	0.131	1.267
ID687133	687133	104	40.847	41.418	36.594	0	91	91	2	1	-10921639	200.190	213	117	255	4204	49.068	2.000	0.071	0.541
ID687123	687123	102	63.852	51.577	12.415	0	91	91	2	1	-10921639	147.714	139	100	228	3102	38.107	2.000	0.205	1.319
ID687126	687126	101	44.805	67.327	24.450	0	91	91	2	1	-10921639	149.333	142	103	214	3136	28.106	2.000	0.125	1.179
ID687127	687127	52	53.242	40.341	24.627	0	91	91	2	1	-10921639	223.095	234	134	255	4685	37.082	7.600	0.119	1.281
ID687124	687124	78	65.784	49.178	22.259	0	91	91	2	1	-10921639	207.238	207	145	255	4352	39.641	2.000	0.152	1.382
ID687125	687125	40	66.424	58.972	23.071	0	91	91	2	1	-10921639	208.143	205	129	255	4371	36.613	3.200	0.149	1.472
ID687150	687150	102	36.082	51.099	12.913	0	92	92	2	1	-10921639	117.667	112	83	194	2471	27.724	2.000	0.090	0.704
ID687151	687151	166	41.683	33.292	22.922	0	92	92	2	1	-10921639	119.429	115	72	170	2508	29.226	2.000	0.158	1.117
ID687162	687162	81	35.450	50.000	38.000	0	92	92	2	1	-10921639	200.762	208	137	255	4216	35.068	2.000	0.048	0.528
ID687163	687163	85	64.479	32.056	40.781	0	92	92	2	1	-10921639	168.143	165	108	248	3531	39.050	7.600	0.154	1.152
ID687160	687160	104	36.826	41.184	36.855	0	92	92	2	1	-10921639	201.524	213	112	255	4232	45.473	2.000	0.049	0.411
ID687161	687161	106	43.572	52.820	36.828	0	92	92	2	1	-10921639	191.095	202	95	255	4013	45.814	7.600	0.087	0.665
ID687166	687166	169	37.890	26.103	46.622	0	92	92	2	1	-10921639	106.667	106	55	149	2240	26.577	2.000	0.158	1.093
ID687164	687164	105	52.735	48.418	40.960	0	92	92	2	1	-10921639	186.714	197	105	255	3921	37.958	2.000	0.119	1.045
ID687165	687165	69	61.962	38.198	45.714	0	92	92	2	1	-10921639	172.619	170	125	234	3625	30.044	4.800	0.193	1.862
ID687154	687154	52	43.315	39.647	24.868	0	92	92	2	1	-10921639	226.524	225	177	255	4757	26.053	7.600	0.095	1.514
ID687155	687155	64	44.310	53.037	26.610	0	92	92	2	1	-10921639	215.095	205	174	255	4517	31.198	2.000	0.092	1.166
ID687152	687152	78	59.261	49.066	22.538	0	92	92	2	1	-10921639	211.571	216	157	255	4443	33.912	2.000	0.133	1.461
ID687153	687153	40	58.542	58.873	22.909	0	92	92	2	1	-10921639	223.714	221	174	255	4698	27.548	4.800	0.149	2.108
ID687158	687158	91	35.816	31.644	33.701	0	92	92	2	1	-10921639	136.857	137	81	191	2874	27.498	7.600	0.098	0.890
ID687159	687159	None	54.356	54.829	34.309	0	92	92	2	1	-10921639	186.095	185	105	255	3908	39.977	7.600	0.106	0.894
ID687156	687156	103	40.832	37.351	28.947	0	92	92	2	1	-10921639	201.667	211	126	255	4235	47.189	7.600	0.072	0.575
ID687157	687157	92	47.949	49.209	33.164	0	92	92	2	1	-10921639	209.095	197	168	255	4391	33.456	2.000	0.083	0.953
ID687178	687178	106	61.388	51.814	37.117	0	93	93	2	1	-10921639	210.952	219	119	255	4430	39.047	7.600	0.136	1.297
ID687179	687179	85	67.390	32.045	41.064	0	93	93	2	1	-10921639	162.905	170	100	238	3421	39.262	7.600	0.187	1.308
ID687176	687176	92	41.541	49.299	33.662	0	93	93	2	1	-10921639	212.619	214	146	255	4465	36.913	2.000	0.064	0.691
ID687177	687177	104	41.983	40.997	36.262	0	93	93	2	1	-10921639	232.857	255	160	255	4890	29.549	4.800	0.088	1.280
ID687182	687182	None	35.017	19.145	47.373	0	93	93	2	1	-10921639	71.571	71	44	122	1503	21.174	2.000	0.212	1.184
ID687183	687183	169	35.944	25.659	46.579	0	93	93	2	1	-10921639	94.619	86	69	157	1987	23.918	7.600	0.143	0.992
ID687180	687180	105	44.306	48.133	41.050	0	93	93	2	1	-10921639	153.143	149	89	255	3216	35.822	2.000	0.094	0.733
ID687181	687181	69	67.770	38.270	44.940	0	93	93	2	1	-10921639	172.143	166	132	241	3615	29.049	4.800	0.212	2.071
ID687170	687170	78	59.299	49.154	22.631	0	93	93	2	1	-10921639	209.714	210	131	255	4404	39.347	2.000	0.124	1.173
ID687171	687171	40	63.530	58.958	23.251	0	93	93	2	1	-10921639	221.143	236	142	255	4644	36.721	4.800	0.155	1.618
ID687168	687168	None	36.443	54.686	20.782	0	93	93	2	1	-10921639	178.524	179	126	247	3749	33.215	2.000	0.056	0.568
ID687169	687169	166	47.974	33.129	23.048	0	93	93	2	1	-10921639	124.190	114	83	193	2608	31.218	2.000	0.164	1.121
ID687174	687174	103	35.234	38.415	30.611	0	93	93	2	1	-10921639	213.619	231	131	255	4486	44.210	2.000	0.048	0.440
ID687175	687175	91	41.910	30.503	34.426	0	93	93	2	1	-10921639	125.429	115	83	205	2634	32.007	2.000	0.120	0.841
ID687172	687172	52	47.194	40.189	25.079	0	93	93	2	1	-10921639	230.476	242	139	255	4840	36.627	7.600	0.112	1.265
ID687173	687173	64	46.146	52.841	26.517	0	93	93	2	1	-10921639	223.810	231	165	255	4700	30.410	4.800	0.101	1.352
ID687167	687167	None	35.759	77.297	12.910	0	93	93	2	1	-10921639	126.143	126	94	168	2649	20.838	2.000	0.129	1.388
ID687186	687186	None	39.024	87.000	65.000	0	93	93	2	1	-10921639	106.619	112	79	145	2239	19.145	4.000	0.237	2.130
ID687184	687184	165	45.116	33.035	48.066	0	93	93	2	1	-10921639	134.571	136	85	191	2826	27.672	4.800	0.163	1.363
ID687185	687185	None	35.196	13.854	62.660	0	93	93	2	1	-10921639	80.381	80	34	142	1688	25.781	2.000	0.144	0.785
ID687146	687146	85	70.269	32.031	41.274	0	94	94	2	1	-10921639	176.952	177	108	255	3716	44.347	7.600	0.175	1.188
ID687147	687147	105	42.437	48.182	41.228	0	94	94	2	1	-10921639	142.429	137	86	199	2991	34.137	2.000	0.093	0.713
ID687144	687144	None	40.604	54.839	33.963	0	94	94	2	1	-10921639	176.048	190	77	255	3697	45.610	7.600	0.055	0.402
ID687145	687145	106	61.611	51.711	37.207	0	94	94	2	1	-10921639	214.952	228	123	255	4514	41.517	7.600	0.141	1.282
ID687148	687148	69	46.373	38.672	45.634	0	94	94	2	1	-10921639	155.333	170	83	204	3262	37.764	4.800	0.148	1.063
ID687149	687149	165	42.022	33.186	47.898	0	94	94	2	1	-10921639	123.667	126	61	177	2597	30.279	4.800	0.166	1.161
ID687138	687138	166	35.309	32.741	23.226	0	94	94	2	1	-10921639	119.095	115	85	157	2501	20.878	2.000	0.139	1.393
ID687139	687139	40	53.432	58.913	23.064	0	94	94	2	1	-10921639	206.095	211	148	255	4328	36.237	2.000	0.118	1.204
ID687137	687137	78	60.607	49.029	22.434	0	94	94	2	1	-10921639	205.571	200	143	255	4317	42.165	2.000	0.121	1.049
ID687142	687142	64	47.409	53.016	26.871	0	94	94	2	1	-10921639	219.619	224	162	255	4612	33.229	2.000	0.093	1.128
ID687143	687143	None	52.100	58.404	26.985	0	94	94	2	1	-10921639	207.190	210	146	255	4351	37.277	2.000	0.096	0.976
ID687140	687140	107	45.692	65.559	24.515	0	94	94	2	1	-10921639	157.333	159	108	214	3304	31.039	6.304	0.124	1.116
ID687141	687141	52	42.028	39.669	25.282	0	94	94	2	1	-10921639	233.095	245	166	255	4895	28.326	7.600	0.091	1.375
ID687194	687194	104	45.617	41.015	36.134	0	95	95	2	1	-10921639	223.619	238	143	255	4696	36.850	6.316	0.100	1.102
ID687195	687195	106	49.378	51.896	37.558	0	95	95	2	1	-10921639	178.238	176	80	248	3743	50.736	2.000	0.093	0.596
ID687192	687192	108	45.183	36.560	29.065	0	95	95	2	1	-10921639	228.571	236	179	255	4800	27.079	7.600	0.094	1.453
ID687193	687193	92	44.467	49.380	33.280	0	95	95	2	1	-10921639	209.524	216	149	255	4400	31.857	2.000	0.083	1.005
ID687198	687198	109	46.225	28.277	44.350	0	95	95	2	1	-10921639	127.476	126	68	183	2677	30.603	4.800	0.183	1.290
ID687199	687199	69	66.759	40.083	43.964	0	95	95	2	1	-10921639	162.048	156	98	255	3403	39.026	2.000	0.158	1.133
ID687196	687196	85	60.364	32.387	40.745	0	95	95	2	1	-10921639	162.619	162	88	242	3415	44.182	7.600	0.144	0.927
ID687197	687197	105	38.261	47.929	41.141	0	95	95	2	1	-10921639	156.619	159	105	221	3289	29.444	7.600	0.086	0.838
ID687187	687187	78	54.373	49.633	22.432	0	95	95	2	1	-10921639	215.381	221	151	255	4523	34.409	2.000	0.118	1.323
ID687190	687190	52	41.325	39.768	25.111	0	95	95	2	1	-10921639	238.429	255	170	255	5007	25.598	7.600	0.099	1.671
ID687191	687191	64	59.436	52.956	27.298	0	95	95	2	1	-10921639	221.286	236	165	255	4647	36.043	2.000	0.133	1.437
ID687188	687188	40	59.548	57.850	23.119	0	95	95	2	1	-10921639	211.857	219	149	255	4449	37.617	4.800	0.135	1.342
ID687189	687189	107	51.384	65.903	24.076	0	95	95	2	1	-10921639	130.952	123	75	217	2750	34.636	2.000	0.136	0.904
ID687215	687215	None	56.985	49.153	15.668	0	96	96	2	1	-10921639	154.000	159	92	239	3234	39.345	2.000	0.134	0.925
ID687226	687226	105	41.782	48.666	41.309	0	96	96	2	1	-10921639	144.524	131	103	219	3035	32.383	2.000	0.069	0.575
ID687227	687227	85	51.065	31.434	41.450	0	96	96	2	1	-10921639	154.905	156	91	216	3253	35.752	7.600	0.137	1.044
ID687224	687224	106	59.393	51.866	37.146	0	96	96	2	1	-10921639	209.381	211	137	255	4397	38.007	7.600	0.131	1.275
ID687225	687225	111	35.386	34.567	39.077	0	96	96	2	1	-10921639	135.714	136	85	205	2850	34.185	2.000	0.073	0.541
ID687228	687228	109	42.168	28.771	44.328	0	96	96	2	1	-10921639	124.476	114	66	179	2614	35.576	7.600	0.146	0.893
ID687229	687229	69	52.752	39.060	45.587	0	96	96	2	1	-10921639	142.429	137	85	219	2991	35.663	7.600	0.168	1.149
ID687218	687218	107	35.602	65.126	24.604	0	96	96	2	1	-10921639	132.190	132	71	188	2776	26.082	2.000	0.102	0.937
ID687219	687219	64	54.985	53.444	26.849	0	96	96	2	1	-10921639	207.571	190	131	255	4359	41.518	4.800	0.126	1.116
ID687216	687216	78	72.882	49.049	21.978	0	96	96	2	1	-10921639	218.714	211	165	255	4593	34.414	3.200	0.168	1.824
ID687217	687217	52	43.411	39.669	24.891	0	96	96	2	1	-10921639	241.000	255	174	255	5061	22.354	7.600	0.114	2.201
ID687222	687222	92	41.322	49.479	33.500	0	96	96	2	1	-10921639	225.619	227	165	255	4738	25.976	2.000	0.085	1.362
ID687223	687223	104	47.361	41.266	36.757	0	96	96	2	1	-10921639	205.333	208	115	255	4312	47.349	7.600	0.091	0.725
ID687220	687220	108	43.937	36.214	29.243	0	96	96	2	1	-10921639	201.286	193	143	255	4227	36.498	7.600	0.101	1.011
ID687221	687221	112	38.507	32.606	32.932	0	96	96	2	1	-10921639	139.762	137	98	194	2935	27.293	2.000	0.101	0.940
ID687210	687210	111	57.617	34.525	39.021	0	97	97	2	1	-10921639	155.190	143	86	248	3259	44.849	2.000	0.137	0.835
ID687211	687211	105	64.158	49.028	41.963	0	97	97	2	1	-10921639	148.857	140	83	251	3126	42.472	2.000	0.164	0.986
ID687208	687208	104	46.893	40.933	35.888	0	97	97	2	1	-10921639	228.143	255	120	255	4791	42.164	4.800	0.105	1.025
ID687209	687209	106	59.221	51.879	36.536	0	97	97	2	1	-10921639	216.762	234	108	255	4552	49.857	7.600	0.140	1.070
ID687214	687214	113	41.486	24.696	55.718	0	97	97	2	1	-10921639	81.571	83	37	123	1713	27.167	2.000	0.231	1.128
ID687212	687212	109	52.360	29.140	44.225	0	97	97	2	1	-10921639	134.333	136	80	188	2821	35.459	2.000	0.184	1.175
ID687213	687213	69	62.394	38.686	46.554	0	97	97	2	1	-10921639	141.048	142	85	228	2962	43.047	2.000	0.184	1.020
ID687202	687202	40	56.593	56.709	22.706	0	97	97	2	1	-10921639	209.095	202	143	255	4391	35.682	2.000	0.118	1.236
ID687203	687203	52	47.801	39.722	24.906	0	97	97	2	1	-10921639	237.143	255	165	255	4980	27.834	7.600	0.115	1.751
ID687200	687200	None	42.063	43.913	21.875	0	97	97	2	1	-10921639	219.905	234	143	255	4618	32.620	4.800	0.095	1.169
ID687201	687201	78	63.225	49.094	22.036	0	97	97	2	1	-10921639	228.571	225	179	255	4800	25.893	4.800	0.153	2.338
ID687206	687206	108	42.239	36.237	29.147	0	97	97	2	1	-10921639	198.429	194	123	255	4167	42.016	7.600	0.071	0.625
ID687207	687207	112	68.659	33.208	32.910	0	97	97	2	1	-10921639	174.476	171	109	255	3664	47.898	2.000	0.149	0.947
ID687204	687204	64	58.482	53.126	27.169	0	97	97	2	1	-10921639	200.762	204	137	255	4216	42.904	2.000	0.112	0.946
ID687205	687205	114	37.430	59.513	27.706	0	97	97	2	1	-10921639	167.429	170	100	225	3516	31.264	2.000	0.088	0.867
ID687246	687246	None	44.099	61.970	5.918	0	98	98	2	1	-10921639	131.905	125	89	205	2770	29.048	2.000	0.126	1.016
ID687247	687247	115	39.788	48.682	16.739	0	98	98	2	1	-10921639	165.190	154	109	239	3469	38.084	2.000	0.089	0.708
ID687258	687258	None	41.011	31.875	41.796	0	98	98	2	1	-10921639	152.810	157	91	191	3209	30.826	7.600	0.115	1.021
ID687259	687259	105	40.585	49.176	41.807	0	98	98	2	1	-10921639	131.000	120	80	200	2751	34.753	2.000	0.115	0.775
ID687256	687256	106	57.700	51.761	36.589	0	98	98	2	1	-10921639	215.952	251	111	255	4535	52.612	7.600	0.140	1.009
ID687257	687257	111	54.281	34.328	38.996	0	98	98	2	1	-10921639	157.714	157	86	225	3312	35.780	2.000	0.142	1.098
ID687262	687262	69	66.785	38.625	46.554	0	98	98	2	1	-10921639	152.952	154	81	245	3212	48.418	2.000	0.184	0.982
ID687263	687263	113	35.601	25.280	56.407	0	98	98	2	1	-10921639	69.190	64	47	102	1453	19.934	2.000	0.261	1.438
ID687260	687260	109	49.810	29.554	44.476	0	98	98	2	1	-10921639	138.571	136	85	191	2910	34.794	4.800	0.176	1.195
ID687261	687261	None	36.123	19.352	46.974	0	98	98	2	1	-10921639	86.905	83	46	125	1825	20.179	2.000	0.199	1.430
ID687250	687250	52	40.217	41.334	24.360	0	98	98	2	1	-10921639	227.476	253	128	255	4777	42.027	4.800	0.086	0.859
ID687251	687251	64	42.105	53.484	27.766	0	98	98	2	1	-10921639	206.286	204	159	255	4332	31.935	3.200	0.084	0.999
ID687248	687248	78	56.085	48.983	22.156	0	98	98	2	1	-10921639	235.476	242	191	255	4945	22.719	4.800	0.138	2.515
ID687249	687249	40	52.464	55.692	23.041	0	98	98	2	1	-10921639	188.000	188	129	255	3948	39.320	2.000	0.110	0.945
ID687254	687254	112	59.674	33.443	32.789	0	98	98	2	1	-10921639	167.381	159	97	255	3515	48.053	2.000	0.133	0.820
ID687255	687255	104	46.697	41.516	36.258	0	98	98	2	1	-10921639	237.905	255	171	255	4996	28.927	4.800	0.111	1.641
ID687252	687252	114	39.710	58.708	28.036	0	98	98	2	1	-10921639	180.333	183	103	233	3787	35.286	6.377	0.083	0.782
ID687253	687253	116	40.433	47.755	30.388	0	98	98	2	1	-10921639	208.667	216	145	255	4382	39.402	2.000	0.078	0.770
ID687242	687242	111	57.818	34.738	38.568	0	99	99	2	1	-10921639	163.762	165	105	255	3439	41.588	7.600	0.139	0.960
ID687243	687243	109	64.470	29.726	44.463	0	99	99	2	1	-10921639	152.429	143	98	228	3201	40.122	7.600	0.203	1.282
ID687240	687240	104	35.593	41.512	36.089	0	99	99	2	1	-10921639	226.238	242	154	255	4751	33.919	4.800	0.092	1.119
ID687241	687241	106	52.571	51.279	36.532	0	99	99	2	1	-10921639	230.333	255	157	255	4837	35.247	6.290	0.132	1.520
ID687244	687244	69	78.180	38.849	46.173	0	99	99	2	1	-10921639	173.381	166	92	255	3641	44.540	2.000	0.223	1.422
ID687245	687245	113	51.563	26.867	56.584	0	99	99	2	1	-10921639	81.667	71	40	149	1715	31.626	2.000	0.289	1.159
ID687234	687234	40	46.187	55.630	23.070	0	99	99	2	1	-10921639	190.952	180	137	250	4010	35.400	2.000	0.096	0.946
ID687235	687235	52	38.074	40.036	24.950	0	99	99	2	1	-10921639	237.286	255	163	255	4983	28.773	7.600	0.083	1.268
ID687232	687232	78	61.946	49.250	22.107	0	99	99	2	1	-10921639	216.048	208	159	255	4537	33.765	4.800	0.136	1.530
ID687233	687233	None	35.013	32.997	23.027	0	99	99	2	1	-10921639	114.762	108	72	165	2410	29.903	7.600	0.117	0.803
ID687238	687238	112	43.749	33.569	32.716	0	99	99	2	1	-10921639	158.905	149	115	241	3337	35.178	2.000	0.063	0.531
ID687239	687239	None	35.743	39.178	32.754	0	99	99	2	1	-10921639	229.667	255	132	255	4823	41.885	2.000	0.062	0.644
ID687236	687236	64	51.880	53.465	27.487	0	99	99	2	1	-10921639	198.714	204	120	255	4173	40.129	2.000	0.105	0.940
ID687237	687237	116	49.152	47.542	29.790	0	99	99	2	1	-10921639	214.429	230	128	255	4503	40.367	2.000	0.102	0.980
ID687230	687230	115	42.230	48.829	16.817	0	99	99	2	1	-10921639	168.571	162	129	234	3540	27.629	2.000	0.091	1.015
ID687231	687231	118	44.656	42.433	22.300	0	99	99	2	1	-10921639	211.476	224	137	255	4441	42.905	3.200	0.090	0.816
ID687274	687274	69	69.223	38.984	45.784	0	100	100	2	1	-10921639	169.381	171	83	251	3557	40.975	4.800	0.200	1.376
ID687275	687275	113	46.071	28.343	58.649	0	100	100	2	1	-10921639	87.476	83	43	148	1837	30.367	2.000	0.215	1.018
ID687272	687272	111	59.263	34.821	39.000	0	100	100	2	1	-10921639	165.286	163	115	242	3471	33.120	7.600	0.155	1.339
ID687273	687273	109	38.650	30.000	44.542	0	100	100	2	1	-10921639	126.667	122	85	174	2660	30.434	2.000	0.128	0.945
ID687266	687266	78	58.526	49.272	22.282	0	100	100	2	1	-10921639	208.857	205	156	255	4386	34.074	2.000	0.128	1.389
ID687267	687267	40	49.477	55.959	22.766	0	100	100	2	1	-10921639	193.333	194	140	245	4060	33.775	4.800	0.130	1.319
ID687264	687264	117	43.438	55.742	11.395	0	100	100	2	1	-10921639	132.619	131	89	197	2785	30.373	2.000	0.130	1.002
ID687265	687265	118	42.311	41.945	22.314	0	100	100	2	1	-10921639	198.714	199	122	255	4173	39.515	2.000	0.087	0.804
ID687270	687270	104	40.862	40.402	35.010	0	100	100	2	1	-10921639	229.190	245	140	255	4813	35.624	4.800	0.101	1.178
ID687271	687271	106	56.823	51.896	36.555	0	100	100	2	1	-10921639	210.286	217	128	255	4416	46.852	3.200	0.120	0.960
ID687268	687268	64	42.088	53.239	28.414	0	100	100	2	1	-10921639	186.190	179	139	255	3910	33.259	2.000	0.067	0.699
ID687269	687269	None	35.197	58.217	28.264	0	100	100	2	1	-10921639	157.857	149	103	231	3315	31.089	2.000	0.047	0.455
ID687278	687278	78	41.569	49.177	23.179	0	101	101	2	1	-10921639	190.286	193	146	250	3996	29.982	2.000	0.077	0.910
ID687279	687279	40	35.794	56.579	23.056	0	101	101	2	1	-10921639	157.381	151	106	219	3305	31.511	2.000	0.073	0.681
ID687276	687276	None	37.998	79.164	7.460	0	101	101	2	1	-10921639	154.810	156	98	210	3251	25.984	2.000	0.101	1.091
ID687277	687277	117	44.955	55.502	12.025	0	101	101	2	1	-10921639	135.857	123	103	217	2853	30.720	2.000	0.123	0.969
ID687282	687282	106	37.711	50.774	36.215	0	101	101	2	1	-10921639	190.762	194	149	230	4006	24.337	2.000	0.087	1.250
ID687283	687283	69	55.543	39.074	46.549	0	101	101	2	1	-10921639	142.143	148	86	222	2985	36.537	2.000	0.159	1.066
ID687280	687280	None	36.165	37.404	29.068	0	101	101	2	1	-10921639	212.762	207	159	255	4468	33.004	7.600	0.068	0.825
ID687281	687281	None	35.486	45.191	29.900	0	101	101	2	1	-10921639	227.571	228	190	255	4779	21.605	7.600	0.072	1.410
ID687284	687284	113	41.487	29.312	59.126	0	101	101	2	1	-10921639	77.524	71	41	126	1628	25.795	2.000	0.220	1.082
ID687288	687288	None	61.484	76.580	40.012	0	102	102	2	1	-10921639	114.429	100	60	204	2403	41.698	2.000	0.208	0.947
ID687289	687289	69	69.324	38.793	46.653	0	102	102	2	1	-10921639	153.762	149	95	241	3229	41.842	2.000	0.191	1.179
ID687286	687286	119	43.627	39.701	25.030	0	102	102	2	1	-10921639	201.952	199	162	248	4241	28.275	4.800	0.103	1.335
ID687287	687287	106	53.254	51.079	36.529	0	102	102	2	1	-10921639	194.190	202	120	251	4078	38.621	4.800	0.136	1.207
ID687285	687285	78	36.000	48.917	23.533	0	102	102	2	1	-10921639	196.381	190	165	239	4124	21.460	2.000	0.078	1.319
ID687292	687292	78	37.650	49.802	22.804	0	103	103	2	1	-10921639	193.905	196	149	255	4072	24.710	4.800	0.078	1.140
ID687293	687293	119	41.968	39.180	25.944	0	103	103	2	1	-10921639	194.143	196	146	239	4077	26.148	7.600	0.105	1.416
ID687298	687298	None	42.442	76.223	39.869	0	104	104	2	1	-10921639	138.000	134	94	200	2898	26.996	2.000	0.120	1.097
ID687296	687296	None	37.724	54.454	22.789	0	104	104	2	1	-10921639	171.429	168	109	213	3600	28.644	2.000	0.095	1.035
ID687297	687297	127	54.760	52.716	35.587	0	104	104	2	1	-10921639	169.571	176	108	233	3561	35.760	2.000	0.144	1.197
ID687290	687290	124	36.615	39.240	33.161	0	105	105	2	1	-10921639	157.952	157	119	211	3317	23.897	7.600	0.102	1.221
ID687291	687291	127	41.572	53.277	35.791	0	105	105	2	1	-10921639	160.190	156	122	242	3364	29.282	7.600	0.093	0.927
ID687294	687294	124	35.882	39.440	33.003	0	106	106	2	1	-10921639	151.619	153	117	217	3184	25.137	4.800	0.110	1.196
ID687295	687295	None	35.169	37.043	45.478	0	106	106	2	1	-10921639	121.524	122	85	154	2552	20.260	2.000	0.139	1.463
ID687299	687299	None	37.192	45.957	28.802	0	107	107	2	1	-10921639	138.619	132	105	188	2911	21.692	2.000	0.108	1.248
ID687303	687303	None	41.164	40.354	22.986	0	108	108	2	1	-10921639	127.476	120	94	173	2677	24.026	2.000	0.158	1.446
ID687304	687304	None	40.385	70.310	24.764	0	108	108	2	1	-10921639	138.048	137	108	176	2899	20.829	4.800	0.138	1.607
ID687302	687302	None	35.331	52.857	35.866	0	109	109	2	1	-10921639	115.333	119	69	170	2422	25.821	2.000	0.108	0.871
ID687300	687300	None	36.391	79.000	0.000	0	109	109	2	1	-10921639	149.429	140	122	185	3138	22.151	3.200	0.127	1.523
ID687301	687301	None	36.044	38.386	29.703	0	109	109	2	1	-10921639	119.857	120	75	163	2517	25.336	2.000	0.125	1.052
ID687306	687306	None	36.110	40.080	22.644	0	111	111	2	1	-10921639	114.286	115	61	168	2400	27.803	2.000	0.115	0.851
ID687305	687305	None	36.096	70.372	39.750	0	112	112	2	1	-10921639	138.048	139	97	162	2899	20.101	4.800	0.135	1.633
ID687311	687311	None	43.647	52.905	35.881	0	114	114	2	1	-10921639	139.190	137	103	217	2923	25.031	4.800	0.139	1.356
ID687310	687310	None	42.023	37.174	35.477	0	115	115	2	1	-10921639	122.667	119	92	168	2576	22.940	4.800	0.163	1.496
ID687309	687309	None	39.202	40.562	23.664	0	115	115	2	1	-10921639	135.381	131	95	176	2843	24.719	2.000	0.126	1.229
ID687307	687307	None	38.235	66.414	3.768	0	116	116	2	1	-10921639	155.952	151	115	190	3275	20.121	2.000	0.113	1.579
ID687308	687308	None	41.579	52.170	36.867	0	116	116	2	1	-10921639	129.905	129	81	174	2728	27.327	2.000	0.133	1.116
ID687312	687312	None	35.755	64.875	42.334	0	117	117	2	1	-10921639	115.810	119	72	160	2432	23.790	2.000	0.133	1.140
ID687313	687313	None	44.308	51.884	36.152	0	118	118	2	1	-10921639	132.619	136	97	185	2785	25.392	2.000	0.154	1.395
ID687314	687314	None	48.579	52.846	35.740	0	123	123	2	1	-10921639	129.190	125	75	213	2713	31.316	2.000	0.153	1.092
ID687315	687315	None	36.539	74.000	65.000	0	124	124	2	1	-10921639	100.810	100	68	137	2117	22.038	2.000	0.167	1.308
ID687316	687316	None	38.534	76.290	40.116	0	129	129	2	1	-10921639	110.857	102	68	165	2328	25.317	2.000	0.144	1.103
ID687317	687317	None	35.378	75.000	65.000	0	132	132	2	1	-10921639	120.238	117	86	162	2525	21.377	2.000	0.147	1.438
ID687318	687318	None	40.056	87.000	9.000	0	136	136	2	1	-10921639	132.762	129	99	179	2788	23.435	2.000	0.141	1.402
ID687319	687319	None	35.647	83.101	8.342	0	141	141	2	1	-10921639	169.952	174	115	208	3569	22.274	4.800	0.111	1.527
ID687320	687320	None	43.094	75.153	4.787	0	142	142	2	1	-10921639	180.905	183	131	224	3799	23.906	4.800	0.114	1.544
ID687321	687321	None	36.419	81.956	13.828	0	142	142	2	1	-10921639	109.952	108	69	162	2309	26.135	2.000	0.116	0.873
ID687322	687322	None	42.546	77.053	40.089	0	143	143	2	1	-10921639	127.857	123	72	183	2685	24.828	2.000	0.141	1.270
ID687324	687324	None	38.213	58.204	30.198	0	145	145	2	1	-10921639	131.476	126	97	182	2761	23.636	2.000	0.111	1.108
ID687325	687325	122	36.712	39.667	48.145	0	145	145	2	1	-10921639	88.619	86	47	154	1861	28.650	2.000	0.126	0.693
ID687323	687323	122	37.474	38.960	47.472	0	146	146	2	1	-10921639	102.381	100	55	156	2150	26.904	2.000	0.132	0.888
ID687330	687330	123	38.480	42.963	52.230	0	148	148	2	1	-10921639	95.476	92	63	143	2005	22.627	2.000	0.167	1.209
ID687329	687329	122	35.375	39.321	46.960	0	148	148	2	1	-10921639	91.095	86	57	153	1913	25.497	2.000	0.123	0.785
ID687326	687326	None	35.536	54.769	25.120	0	149	149	2	1	-10921639	136.762	136	95	182	2872	24.421	2.000	0.111	1.115
ID687327	687327	122	36.894	39.456	46.400	0	149	149	2	1	-10921639	99.571	97	55	146	2091	25.719	3.200	0.154	1.036
ID687328	687328	123	41.135	42.553	53.120	0	149	149	2	1	-10921639	103.571	100	61	156	2175	23.376	4.800	0.187	1.397
ID687332	687332	None	38.976	69.174	2.437	0	151	151	2	1	-10921639	143.762	146	106	193	3019	23.881	2.000	0.120	1.294
ID687333	687333	122	47.165	39.813	47.172	0	151	151	2	1	-10921639	110.048	103	63	174	2311	28.250	2.000	0.178	1.178
ID687331	687331	122	38.618	39.512	47.632	0	152	152	2	1	-10921639	99.429	98	52	149	2088	27.509	2.000	0.147	0.927
ID687339	687339	122	55.746	39.171	47.271	0	153	153	2	1	-10921639	124.048	114	74	171	2605	26.233	4.800	0.245	1.860
ID687334	687334	122	59.241	38.835	47.256	0	154	154	2	1	-10921639	136.524	134	92	199	2867	29.784	4.800	0.225	1.681
ID687338	687338	122	61.974	39.193	46.990	0	155	155	2	1	-10921639	134.143	131	94	210	2817	31.778	2.000	0.223	1.540
ID687336	687336	None	36.310	49.394	38.120	0	155	155	2	1	-10921639	142.524	140	112	176	2993	18.723	4.800	0.126	1.705
ID687337	687337	None	37.516	23.989	39.476	0	155	155	2	1	-10921639	79.333	75	44	122	1666	22.125	2.000	0.231	1.345
ID687335	687335	None	42.405	38.145	26.003	0	155	155	2	1	-10921639	131.143	134	81	196	2754	27.721	7.600	0.125	1.051
ID687360	687360	122	54.167	39.240	47.248	0	156	156	2	1	-10921639	126.667	129	74	174	2660	29.222	4.800	0.217	1.548
ID687361	687361	125	38.233	49.517	49.231	0	156	156	2	1	-10921639	114.810	111	80	166	2411	23.729	6.380	0.141	1.197
ID687358	687358	None	36.604	44.601	21.735	0	156	156	2	1	-10921639	130.571	126	91	173	2742	22.124	2.000	0.125	1.315
ID687359	687359	126	36.325	48.790	31.751	0	156	156	2	1	-10921639	124.667	119	86	165	2618	24.729	2.000	0.104	0.949
ID687342	687342	125	60.953	50.206	49.132	0	157	157	2	1	-10921639	117.714	106	66	200	2472	36.561	2.000	0.200	1.074
ID687343	687343	None	42.150	38.622	53.875	0	157	157	2	1	-10921639	89.143	85	46	173	1872	29.330	2.000	0.179	0.923
ID687340	687340	126	37.596	48.859	30.939	0	157	157	2	1	-10921639	137.333	131	94	194	2884	25.045	2.000	0.110	1.086
ID687341	687341	122	44.185	39.335	47.024	0	157	157	2	1	-10921639	121.333	112	75	176	2548	27.541	2.000	0.152	1.160
ID687354	687354	128	39.297	83.812	5.096	0	158	158	2	1	-10921639	145.286	148	92	208	3051	28.072	2.000	0.098	0.926
ID687355	687355	129	62.197	49.923	38.152	0	158	158	2	1	-10921639	171.333	171	126	238	3598	31.470	2.000	0.174	1.617
ID687356	687356	122	51.816	38.729	46.472	0	158	158	2	1	-10921639	135.571	132	94	193	2847	27.930	4.800	0.199	1.609
ID687357	687357	125	45.196	49.849	49.966	0	158	158	2	1	-10921639	119.905	112	74	190	2518	32.062	2.000	0.146	0.952
ID687352	687352	125	45.670	49.780	50.237	0	159	159	2	1	-10921639	104.429	106	60	177	2193	33.388	2.000	0.160	0.864
ID687353	687353	None	35.574	38.471	53.045	0	159	159	2	1	-10921639	107.190	111	60	157	2251	23.661	4.800	0.157	1.232
ID687346	687346	130	51.338	53.001	25.758	0	159	159	2	1	-10921639	149.143	151	91	224	3132	32.656	2.000	0.150	1.194
ID687347	687347	None	35.493	28.652	31.096	0	159	159	2	1	-10921639	89.619	83	49	139	1882	27.850	2.000	0.152	0.847
ID687344	687344	128	35.139	81.446	6.371	0	159	159	2	1	-10921639	157.524	157	120	202	3308	20.875	2.000	0.103	1.405
ID687345	687345	None	41.748	47.055	15.958	0	159	159	2	1	-10921639	120.095	117	80	200	2522	28.862	2.000	0.123	0.911
ID687350	687350	None	42.850	34.035	42.396	0	159	159	2	1	-10921639	122.524	115	71	182	2573	28.012	2.000	0.139	1.064
ID687351	687351	122	50.415	38.674	46.741	0	159	159	2	1	-10921639	132.571	123	89	204	2784	31.663	2.000	0.148	1.080
ID687348	687348	129	64.298	51.633	37.556	0	159	159	2	1	-10921639	167.000	162	85	242	3507	42.509	2.000	0.183	1.213
ID687349	687349	None	35.900	24.127	40.051	0	159	159	2	1	-10921639	86.048	80	51	139	1807	24.072	3.200	0.191	1.145
ID687362	687362	None	37.958	55.033	12.360	0	160	160	2	1	-10921639	97.000	92	60	166	2037	26.495	2.000	0.134	0.867
ID687363	687363	130	36.529	53.998	24.937	0	160	160	2	1	-10921639	143.667	140	109	171	3017	17.828	7.600	0.125	1.793
ID687366	687366	122	64.977	38.911	46.869	0	160	160	2	1	-10921639	127.333	120	85	207	2674	35.893	2.000	0.229	1.323
ID687367	687367	125	38.331	50.091	50.704	0	160	160	2	1	-10921639	105.857	108	63	166	2223	31.955	2.000	0.126	0.741
ID687364	687364	None	42.322	55.193	32.574	0	160	160	2	1	-10921639	149.571	153	102	194	3141	26.940	4.800	0.148	1.435
ID687365	687365	129	71.598	50.240	37.792	0	160	160	2	1	-10921639	149.619	142	95	234	3142	39.484	4.800	0.224	1.388
ID687370	687370	130	37.650	54.761	23.996	0	161	161	2	1	-10921639	139.238	143	95	196	2924	24.837	3.200	0.136	1.344
ID687371	687371	178	40.467	48.411	28.861	0	161	161	2	1	-10921639	135.619	129	97	194	2848	24.638	4.800	0.134	1.304
ID687368	687368	None	39.891	82.839	14.044	0	161	161	2	1	-10921639	117.190	115	86	160	2461	21.999	2.000	0.145	1.346
ID687369	687369	None	40.704	47.060	16.259	0	161	161	2	1	-10921639	95.238	89	57	179	2000	29.137	2.000	0.139	0.798
ID687374	687374	134	39.532	24.875	39.830	0	161	161	2	1	-10921639	86.476	89	55	139	1816	23.592	2.000	0.199	1.216
ID687375	687375	None	38.531	76.188	39.854	0	161	161	2	1	-10921639	91.190	86	55	145	1915	27.422	2.000	0.148	0.859
ID687372	687372	None	36.848	29.322	36.010	0	161	161	2	1	-10921639	103.524	100	61	148	2174	25.686	2.000	0.142	1.005
ID687373	687373	129	39.420	50.135	38.327	0	161	161	2	1	-10921639	145.429	139	100	193	3054	25.125	2.000	0.103	1.083
ID687378	687378	125	41.351	51.490	50.838	0	161	161	2	1	-10921639	101.333	92	64	163	2128	29.184	2.000	0.151	0.909
ID687376	687376	179	35.468	31.990	42.709	0	161	161	2	1	-10921639	106.952	106	60	153	2246	24.583	2.000	0.148	1.119
ID687377	687377	122	59.082	38.804	46.946	0	161	161	2	1	-10921639	125.857	117	83	207	2643	31.779	2.000	0.199	1.316
ID687386	687386	178	40.129	48.675	28.134	0	162	162	2	1	-10921639	144.762	148	106	191	3040	24.031	4.800	0.131	1.398
ID687387	687387	None	42.870	27.189	30.914	0	162	162	2	1	-10921639	104.190	106	54	146	2188	28.382	2.000	0.182	1.131
ID687385	687385	130	37.198	54.645	25.779	0	162	162	2	1	-10921639	139.333	145	80	196	2926	30.226	2.000	0.115	0.954
ID687390	687390	179	37.667	31.217	42.098	0	162	162	2	1	-10921639	111.810	111	72	157	2348	23.246	6.372	0.151	1.259
ID687391	687391	133	35.564	49.153	44.012	0	162	162	2	1	-10921639	119.286	123	74	160	2505	25.660	2.000	0.107	0.901
ID687388	687388	129	52.387	49.814	37.839	0	162	162	2	1	-10921639	144.190	137	108	219	3028	31.411	2.000	0.138	1.115
ID687389	687389	134	39.092	25.240	39.726	0	162	162	2	1	-10921639	90.952	86	38	165	1910	33.892	2.000	0.154	0.718
ID687392	687392	122	37.000	39.202	46.892	0	162	162	2	1	-10921639	102.429	100	63	156	2151	20.982	4.800	0.167	1.397
ID687393	687393	125	41.896	50.914	51.143	0	162	162	2	1	-10921639	103.714	100	49	176	2178	30.547	2.000	0.152	0.897
ID687379	687379	132	46.024	33.675	21.590	0	163	163	2	1	-10921639	123.571	114	102	191	2595	25.590	7.600	0.168	1.392
ID687384	687384	131	48.184	38.698	53.054	0	163	163	2	1	-10921639	109.619	108	68	180	2302	32.543	2.000	0.162	0.942
ID687382	687382	133	45.725	49.150	45.040	0	163	163	2	1	-10921639	142.524	142	97	183	2993	25.631	2.000	0.151	1.457
ID687383	687383	122	54.327	39.532	46.999	0	163	163	2	1	-10921639	117.571	115	61	194	2469	38.496	2.000	0.180	0.933
ID687380	687380	129	39.660	50.322	38.125	0	163	163	2	1	-10921639	139.810	134	94	207	2936	25.773	7.600	0.118	1.143
ID687381	687381	134	53.850	25.646	39.286	0	163	163	2	1	-10921639	124.048	123	72	182	2605	33.996	2.000	0.197	1.203
ID687402	687402	131	36.152	38.577	53.305	0	164	164	2	1	-10921639	101.286	91	66	163	2127	25.302	2.000	0.123	0.877
ID687400	687400	133	35.508	49.787	45.238	0	164	164	2	1	-10921639	112.571	108	74	166	2364	25.238	2.000	0.112	0.895
ID687401	687401	122	47.062	38.787	47.153	0	164	164	2	1	-10921639	116.619	117	72	180	2449	28.769	2.000	0.171	1.185
ID687394	687394	132	46.591	33.183	21.276	0	164	164	2	1	-10921639	108.810	102	66	177	2285	30.621	2.000	0.161	0.986
ID687395	687395	None	42.666	40.909	23.059	0	164	164	2	1	-10921639	131.333	132	91	182	2758	25.825	2.000	0.130	1.171
ID687398	687398	134	67.227	26.273	38.679	0	164	164	2	1	-10921639	142.190	143	86	216	2986	40.288	2.000	0.224	1.292
ID687399	687399	None	39.864	30.695	41.914	0	164	164	2	1	-10921639	113.857	117	74	173	2391	29.922	2.000	0.127	0.857
ID687396	687396	None	47.298	56.257	23.849	0	164	164	2	1	-10921639	146.524	143	89	188	3077	28.375	3.200	0.141	1.280
ID687397	687397	135	35.103	53.003	35.992	0	164	164	2	1	-10921639	131.238	134	94	177	2756	22.596	2.000	0.105	1.108
ID687403	687403	136	55.191	37.302	26.007	0	165	165	2	1	-10921639	131.381	126	74	197	2759	34.888	2.000	0.184	1.169
ID687406	687406	135	38.760	52.064	36.997	0	165	165	2	1	-10921639	138.476	136	105	191	2908	21.656	4.800	0.170	1.858
ID687407	687407	134	67.446	26.170	38.888	0	165	165	2	1	-10921639	138.857	137	81	207	2916	38.066	2.000	0.221	1.321
ID687404	687404	None	39.710	54.005	26.219	0	165	165	2	1	-10921639	141.857	136	94	205	2979	28.191	2.000	0.097	0.889
ID687405	687405	137	48.328	24.229	28.586	0	165	165	2	1	-10921639	90.476	86	54	166	1900	31.242	2.000	0.216	1.030
ID687410	687410	None	35.067	51.826	51.347	0	165	165	2	1	-10921639	99.714	94	69	160	2094	26.222	2.000	0.106	0.730
ID687411	687411	131	48.216	37.924	52.845	0	165	165	2	1	-10921639	110.333	105	61	188	2317	33.992	2.000	0.159	0.892
ID687408	687408	None	35.383	65.921	43.009	0	165	165	2	1	-10921639	94.429	89	64	146	1983	22.033	2.000	0.143	1.075
ID687409	687409	133	46.161	50.229	45.049	0	165	165	2	1	-10921639	121.762	119	91	190	2557	26.273	2.000	0.156	1.250
ID687416	687416	None	35.148	39.092	47.025	0	166	166	2	1	-10921639	128.000	128	89	171	2688	22.976	2.000	0.119	1.187
ID687414	687414	137	37.417	24.138	29.321	0	166	166	2	1	-10921639	82.048	83	32	146	1723	28.863	2.000	0.157	0.771
ID687415	687415	134	60.307	26.280	38.865	0	166	166	2	1	-10921639	129.524	131	68	183	2720	34.720	2.000	0.236	1.425
ID687412	687412	132	60.122	33.054	21.166	0	166	166	2	1	-10921639	108.571	108	60	208	2280	38.661	2.000	0.214	0.990
ID687413	687413	136	42.554	36.849	26.687	0	166	166	2	1	-10921639	117.905	112	72	168	2476	29.521	2.000	0.128	0.906
ID687432	687432	None	37.291	51.724	50.179	0	167	167	2	1	-10921639	90.810	88	49	162	1907	28.828	2.000	0.124	0.694
ID687423	687423	None	39.208	64.288	8.325	0	167	167	2	1	-10921639	125.429	120	86	179	2634	23.693	2.000	0.131	1.227
ID687426	687426	None	44.545	46.557	30.950	0	167	167	2	1	-10921639	149.905	145	94	238	3148	34.406	2.000	0.115	0.896
ID687427	687427	135	43.344	52.967	36.230	0	167	167	2	1	-10921639	169.857	174	117	214	3567	23.241	7.600	0.142	1.816
ID687424	687424	132	44.895	33.225	21.251	0	167	167	2	1	-10921639	109.714	94	68	174	2304	33.327	2.000	0.138	0.801
ID687425	687425	136	58.644	36.832	26.705	0	167	167	2	1	-10921639	148.667	151	98	230	3122	36.186	7.600	0.168	1.181
ID687430	687430	133	38.142	49.914	46.119	0	167	167	2	1	-10921639	106.429	100	74	163	2235	23.811	2.000	0.126	0.998
ID687431	687431	None	41.364	37.925	50.325	0	167	167	2	1	-10921639	132.762	139	74	187	2788	30.379	2.000	0.118	0.922
ID687428	687428	134	64.632	25.754	38.768	0	167	167	2	1	-10921639	129.762	119	72	188	2725	34.422	2.000	0.241	1.466
ID687429	687429	None	37.355	30.030	43.282	0	167	167	2	1	-10921639	106.857	106	74	149	2244	21.089	2.000	0.166	1.446
ID687418	687418	136	56.091	36.966	26.191	0	168	168	2	1	-10921639	165.857	166	126	214	3483	25.827	4.800	0.168	1.843
ID687419	687419	135	38.793	53.972	34.796	0	168	168	2	1	-10921639	168.952	171	117	210	3548	21.775	4.800	0.128	1.757
ID687417	687417	138	39.271	52.419	20.360	0	168	168	2	1	-10921639	135.952	132	81	204	2855	32.119	2.000	0.096	0.744
ID687422	687422	139	55.028	38.636	47.287	0	168	168	2	1	-10921639	157.190	159	105	210	3301	30.472	6.307	0.182	1.586
ID687420	687420	134	71.319	25.806	38.871	0	168	168	2	1	-10921639	125.333	120	61	202	2632	40.846	2.000	0.277	1.330
ID687421	687421	133	52.995	49.856	46.128	0	168	168	2	1	-10921639	123.857	115	78	197	2601	33.785	2.000	0.147	0.942
ID687450	687450	143	39.810	30.199	44.657	0	169	169	2	1	-10921639	107.286	103	69	163	2253	27.130	6.378	0.157	1.074
ID687451	687451	133	36.013	50.078	46.404	0	169	169	2	1	-10921639	118.190	117	83	183	2482	28.096	2.000	0.088	0.681
ID687448	687448	135	40.174	53.792	35.288	0	169	169	2	1	-10921639	169.524	173	106	200	3560	21.826	4.800	0.135	1.844
ID687449	687449	134	70.675	26.141	38.998	0	169	169	2	1	-10921639	125.714	128	66	188	2640	35.854	2.000	0.290	1.575
ID687454	687454	None	43.303	37.947	49.548	0	169	169	2	1	-10921639	133.429	125	66	205	2802	39.354	7.600	0.122	0.738
ID687455	687455	None	43.083	30.114	52.268	0	169	169	2	1	-10921639	79.381	66	46	153	1667	28.186	2.000	0.205	0.957
ID687452	687452	139	65.508	39.825	46.909	0	169	169	2	1	-10921639	165.619	170	97	227	3478	36.149	4.800	0.198	1.512
ID687453	687453	None	37.852	51.495	49.574	0	169	169	2	1	-10921639	109.905	105	54	188	2308	34.776	2.000	0.090	0.523
ID687443	687443	138	40.669	52.260	20.381	0	169	169	2	1	-10921639	143.143	134	103	217	3006	32.392	2.000	0.090	0.729
ID687446	687446	None	38.219	65.751	26.084	0	169	169	2	1	-10921639	129.238	129	102	171	2714	19.128	4.800	0.141	1.666
ID687447	687447	141	48.119	47.151	31.229	0	169	169	2	1	-10921639	146.238	142	94	224	3071	32.103	2.000	0.117	0.956
ID687444	687444	142	39.415	56.075	23.132	0	169	169	2	1	-10921639	146.048	143	105	222	3067	28.368	2.000	0.078	0.748
ID687445	687445	136	76.517	37.130	26.280	0	169	169	2	1	-10921639	175.429	176	111	255	3684	41.649	2.000	0.204	1.430
ID687434	687434	138	39.201	52.414	20.286	0	170	170	2	1	-10921639	141.619	134	103	204	2974	31.328	2.000	0.092	0.762
ID687435	687435	140	37.277	33.504	22.373	0	170	170	2	1	-10921639	126.952	132	83	179	2666	27.536	7.600	0.113	0.938
ID687433	687433	None	38.796	47.245	17.404	0	170	170	2	1	-10921639	123.905	128	81	166	2602	25.737	4.800	0.149	1.246
ID687438	687438	141	37.643	47.411	31.270	0	170	170	2	1	-10921639	135.905	128	88	216	2854	32.471	2.000	0.078	0.603
ID687439	687439	135	48.159	53.355	36.032	0	170	170	2	1	-10921639	174.048	177	119	225	3655	28.519	4.800	0.145	1.549
ID687436	687436	142	45.109	56.257	23.184	0	170	170	2	1	-10921639	155.429	153	105	219	3264	30.223	7.600	0.104	0.970
ID687437	687437	136	55.912	37.270	26.287	0	170	170	2	1	-10921639	153.095	146	89	224	3215	37.746	2.000	0.138	0.985
ID687442	687442	139	73.862	39.364	46.885	0	170	170	2	1	-10921639	147.714	142	75	222	3102	43.363	2.000	0.232	1.284
ID687440	687440	134	81.838	26.383	38.518	0	170	170	2	1	-10921639	147.048	156	63	245	3088	52.790	2.000	0.279	1.216
ID687441	687441	143	39.577	30.411	44.412	0	170	170	2	1	-10921639	115.524	108	75	165	2426	25.750	2.000	0.148	1.158
ID687466	687466	143	38.523	30.784	45.220	0	171	171	2	1	-10921639	120.857	123	71	168	2538	27.855	2.000	0.112	0.875
ID687467	687467	139	87.069	39.315	47.015	0	171	171	2	1	-10921639	171.476	174	97	255	3601	45.749	2.000	0.257	1.532
ID687464	687464	135	39.912	54.620	33.779	0	171	171	2	1	-10921639	152.381	149	102	225	3200	32.649	4.800	0.115	0.964
ID687465	687465	134	68.086	26.693	38.781	0	171	171	2	1	-10921639	137.143	125	88	216	2880	36.675	2.000	0.243	1.462
ID687468	687468	None	38.973	29.776	51.005	0	171	171	2	1	-10921639	81.190	80	27	176	1705	33.802	2.000	0.120	0.513
ID687458	687458	138	35.024	52.131	20.658	0	171	171	2	1	-10921639	127.476	122	89	187	2677	28.229	2.000	0.099	0.813
ID687459	687459	140	37.022	33.274	22.396	0	171	171	2	1	-10921639	125.000	126	85	177	2625	29.435	3.200	0.111	0.846
ID687456	687456	None	35.744	80.107	5.829	0	171	171	2	1	-10921639	131.333	131	94	173	2758	22.274	3.200	0.124	1.302
ID687457	687457	None	38.697	75.194	11.876	0	171	171	2	1	-10921639	112.190	108	74	163	2356	25.968	2.000	0.129	0.990
ID687462	687462	None	42.643	27.961	31.594	0	171	171	2	1	-10921639	104.381	98	60	197	2192	34.988	2.000	0.104	0.563
ID687463	687463	141	39.960	47.217	31.630	0	171	171	2	1	-10921639	165.095	165	103	234	3467	30.005	2.000	0.091	0.916
ID687460	687460	142	50.602	56.312	23.188	0	171	171	2	1	-10921639	141.381	132	100	221	2969	33.226	2.000	0.124	0.936
ID687461	687461	136	51.702	37.893	26.833	0	171	171	2	1	-10921639	156.238	151	108	230	3281	33.190	2.000	0.122	1.025
ID687470	687470	140	36.258	33.157	22.048	0	172	172	2	1	-10921639	133.238	134	94	179	2798	22.704	2.000	0.116	1.216
ID687471	687471	142	44.553	56.058	24.000	0	172	172	2	1	-10921639	143.095	143	106	213	3005	31.321	7.600	0.110	0.906
ID687469	687469	138	35.898	51.554	20.271	0	172	172	2	1	-10921639	140.238	136	102	199	2945	27.124	2.000	0.097	0.918
ID687474	687474	134	82.112	26.803	38.237	0	172	172	2	1	-10921639	171.238	165	109	255	3596	37.612	4.800	0.259	1.874
ID687475	687475	143	43.005	31.289	44.742	0	172	172	2	1	-10921639	119.619	123	64	173	2512	30.688	2.000	0.147	1.000
ID687472	687472	136	53.542	37.766	26.163	0	172	172	2	1	-10921639	153.714	142	120	214	3228	29.527	2.000	0.150	1.358
ID687473	687473	135	46.424	53.495	34.675	0	172	172	2	1	-10921639	173.000	162	129	234	3633	26.948	7.600	0.128	1.462
ID687476	687476	139	87.436	39.415	46.822	0	172	172	2	1	-10921639	181.190	170	102	255	3805	46.676	2.000	0.251	1.559
ID687482	687482	None	37.444	46.162	30.970	0	173	173	2	1	-10921639	149.333	148	105	236	3136	33.764	2.000	0.055	0.459
ID687483	687483	135	41.508	54.397	33.941	0	173	173	2	1	-10921639	155.095	151	105	208	3257	30.812	4.800	0.127	1.138
ID687480	687480	None	39.637	49.315	27.308	0	173	173	2	1	-10921639	169.190	163	126	234	3553	28.099	2.000	0.086	0.954
ID687481	687481	None	35.285	78.792	30.099	0	173	173	2	1	-10921639	90.048	81	55	142	1891	24.109	2.000	0.139	0.909
ID687486	687486	147	62.564	54.162	42.682	0	173	173	2	1	-10921639	136.571	122	80	238	2868	41.822	2.000	0.172	0.958
ID687487	687487	139	86.066	39.453	46.971	0	173	173	2	1	-10921639	190.857	174	94	255	4008	54.876	4.800	0.254	1.409
ID687484	687484	146	49.069	42.858	35.080	0	173	173	2	1	-10921639	161.143	163	112	211	3384	32.415	2.000	0.121	1.075
ID687485	687485	134	58.501	26.458	38.378	0	173	173	2	1	-10921639	115.238	109	40	188	2420	41.235	2.000	0.256	1.141
ID687488	687488	None	41.080	30.735	50.822	0	173	173	2	1	-10921639	77.619	69	43	166	1630	30.886	2.000	0.162	0.700
ID687478	687478	142	38.285	56.486	23.405	0	173	173	2	1	-10921639	146.762	154	88	205	3082	30.861	7.600	0.099	0.856
ID687479	687479	136	48.359	37.426	26.206	0	173	173	2	1	-10921639	148.571	145	102	200	3120	28.635	2.000	0.150	1.351
ID687477	687477	140	37.656	33.570	21.817	0	173	173	2	1	-10921639	122.810	115	94	182	2579	25.520	2.000	0.101	0.880
ID687496	687496	139	81.040	39.588	46.323	0	174	174	2	1	-10921639	163.810	156	98	247	3440	48.809	2.000	0.250	1.343
ID687497	687497	144	39.533	45.081	50.045	0	174	174	2	1	-10921639	90.190	91	43	177	1894	29.519	2.000	0.141	0.757
ID687490	687490	136	66.746	37.946	26.321	0	174	174	2	1	-10921639	157.048	142	100	255	3298	41.108	2.000	0.153	1.016
ID687491	687491	145	44.254	36.310	34.258	0	174	174	2	1	-10921639	129.476	128	77	187	2719	32.568	2.000	0.141	0.981
ID687489	687489	140	43.355	33.270	21.741	0	174	174	2	1	-10921639	103.810	103	49	185	2180	36.370	2.000	0.108	0.555
ID687494	687494	134	81.685	27.146	38.207	0	174	174	2	1	-10921639	140.000	129	85	242	2940	47.677	2.000	0.292	1.327
ID687495	687495	147	41.082	54.815	42.870	0	174	174	2	1	-10921639	111.810	111	64	177	2348	32.205	2.000	0.123	0.762
ID687492	687492	146	47.062	43.688	34.976	0	174	174	2	1	-10921639	163.619	160	114	213	3436	31.115	2.000	0.125	1.170
ID687493	687493	135	44.207	52.286	35.957	0	174	174	2	1	-10921639	167.762	173	112	211	3523	26.693	7.600	0.133	1.475
ID687530	687530	145	36.028	36.905	35.088	0	175	175	2	1	-10921639	116.857	112	85	173	2454	25.204	2.000	0.115	0.957
ID687531	687531	146	52.088	44.066	35.267	0	175	175	2	1	-10921639	156.333	145	114	207	3283	28.671	2.000	0.148	1.406
ID687528	687528	148	57.147	46.357	29.512	0	175	175	2	1	-10921639	167.381	165	85	255	3515	43.693	2.000	0.137	0.925
ID687529	687529	149	38.827	54.067	33.884	0	175	175	2	1	-10921639	150.714	142	94	204	3165	34.924	2.000	0.098	0.770
ID687534	687534	150	37.086	31.738	44.974	0	175	175	2	1	-10921639	104.238	106	57	145	2189	23.450	2.000	0.173	1.309
ID687535	687535	139	85.015	39.720	45.971	0	175	175	2	1	-10921639	168.048	156	103	255	3529	42.370	4.800	0.256	1.617
ID687532	687532	135	41.182	52.130	36.101	0	175	175	2	1	-10921639	170.238	174	111	208	3575	26.397	7.600	0.111	1.288
ID687533	687533	134	60.724	27.645	38.325	0	175	175	2	1	-10921639	116.571	123	66	196	2448	36.171	2.000	0.244	1.262
ID687526	687526	136	52.240	37.930	26.195	0	175	175	2	1	-10921639	162.476	148	126	234	3412	28.719	2.000	0.129	1.293
ID687527	687527	152	60.500	54.033	27.885	0	175	175	2	1	-10921639	156.810	145	109	241	3293	37.039	2.000	0.155	1.135
ID687525	687525	None	37.873	56.279	23.261	0	175	175	2	1	-10921639	133.048	134	80	183	2794	31.102	2.000	0.113	0.866
ID687536	687536	144	53.051	44.612	49.896	0	175	175	2	1	-10921639	103.000	92	49	204	2163	40.519	2.000	0.167	0.727
ID687537	687537	151	38.601	24.614	51.409	0	175	175	2	1	-10921639	84.095	81	44	137	1766	23.358	4.800	0.220	1.299
ID687498	687498	153	54.766	46.256	17.723	0	176	176	2	1	-10921639	152.333	143	109	225	3199	33.087	2.000	0.139	1.121
ID687499	687499	136	41.136	38.441	26.544	0	176	176	2	1	-10921639	162.333	163	100	227	3409	34.014	2.000	0.107	0.922
ID687502	687502	149	46.056	54.040	34.541	0	176	176	2	1	-10921639	161.095	165	111	211	3383	28.502	4.800	0.139	1.377
ID687503	687503	145	46.244	37.365	36.196	0	176	176	2	1	-10921639	127.429	131	88	196	2676	29.371	2.000	0.140	1.063
ID687500	687500	152	50.091	52.965	27.834	0	176	176	2	1	-10921639	145.810	145	80	244	3062	38.780	2.000	0.118	0.795
ID687501	687501	148	61.063	46.244	29.091	0	176	176	2	1	-10921639	177.952	177	129	244	3737	36.951	2.000	0.146	1.227
ID687506	687506	150	49.895	32.278	45.748	0	176	176	2	1	-10921639	103.905	95	44	173	2182	35.426	2.000	0.179	0.891
ID687507	687507	139	74.047	39.525	46.399	0	176	176	2	1	-10921639	159.476	145	80	255	3349	46.966	2.000	0.219	1.219
ID687504	687504	154	42.107	32.556	37.253	0	176	176	2	1	-10921639	111.238	103	69	190	2336	31.361	2.000	0.114	0.728
ID687505	687505	134	46.373	27.035	39.105	0	176	176	2	1	-10921639	115.143	115	74	160	2418	27.587	2.000	0.180	1.272
ID687508	687508	144	70.098	44.646	49.171	0	176	176	2	1	-10921639	127.048	122	71	214	2668	46.361	2.000	0.230	1.025
ID687509	687509	151	40.151	23.504	52.054	0	176	176	2	1	-10921639	85.429	83	32	145	1794	29.436	3.200	0.216	1.030
ID687546	687546	134	64.733	27.007	38.665	0	177	177	2	1	-10921639	120.286	115	55	204	2526	39.707	2.000	0.246	1.196
ID687547	687547	None	38.792	48.127	44.246	0	177	177	2	1	-10921639	123.000	125	83	180	2583	24.670	2.000	0.126	1.116
ID687544	687544	145	40.447	37.055	35.672	0	177	177	2	1	-10921639	139.619	136	92	200	2932	26.468	2.000	0.129	1.205
ID687545	687545	154	42.838	32.756	37.097	0	177	177	2	1	-10921639	121.048	109	78	197	2542	31.886	2.000	0.104	0.716
ID687550	687550	151	37.463	24.093	51.630	0	177	177	2	1	-10921639	70.667	63	23	125	1484	29.371	2.000	0.204	0.816
ID687548	687548	150	44.924	31.152	45.644	0	177	177	2	1	-10921639	110.238	106	66	183	2315	28.467	2.000	0.164	1.091
ID687549	687549	139	86.882	39.358	46.127	0	177	177	2	1	-10921639	169.810	165	106	255	3566	46.639	2.000	0.258	1.495
ID687538	687538	153	38.332	46.230	17.663	0	177	177	2	1	-10921639	143.190	137	92	188	3007	30.608	2.000	0.109	0.918
ID687539	687539	152	40.520	54.868	26.502	0	177	177	2	1	-10921639	166.238	165	128	227	3491	26.038	4.800	0.117	1.342
ID687542	687542	149	43.833	54.787	34.148	0	177	177	2	1	-10921639	142.048	140	94	194	2983	32.340	2.000	0.126	0.981
ID687543	687543	146	42.396	44.051	34.928	0	177	177	2	1	-10921639	154.095	153	97	197	3236	27.593	2.000	0.116	1.160
ID687540	687540	148	58.246	45.495	29.482	0	177	177	2	1	-10921639	196.952	199	128	255	4136	35.507	4.800	0.150	1.448
ID687541	687541	155	42.563	28.663	32.060	0	177	177	2	1	-10921639	101.571	98	57	176	2133	28.462	2.000	0.163	0.998
ID687562	687562	139	61.854	39.556	46.157	0	178	178	2	1	-10921639	152.810	143	88	217	3209	36.109	7.600	0.200	1.412
ID687560	687560	134	57.372	27.883	38.700	0	178	178	2	1	-10921639	135.810	139	69	202	2852	34.902	2.000	0.203	1.311
ID687561	687561	150	45.388	31.034	45.254	0	178	178	2	1	-10921639	121.619	119	69	185	2554	32.555	3.200	0.131	0.866
ID687551	687551	153	60.635	46.865	17.378	0	178	178	2	1	-10921639	150.238	148	83	255	3155	43.595	2.000	0.152	0.910
ID687554	687554	152	37.754	55.169	25.840	0	178	178	2	1	-10921639	145.429	145	95	193	3054	24.242	7.600	0.120	1.286
ID687555	687555	136	65.676	38.233	27.091	0	178	178	2	1	-10921639	175.238	168	122	245	3680	37.316	2.000	0.160	1.294
ID687552	687552	None	50.821	33.061	22.047	0	178	178	2	1	-10921639	133.429	132	95	200	2802	29.897	2.000	0.163	1.248
ID687553	687553	156	44.790	42.812	21.887	0	178	178	2	1	-10921639	179.333	183	134	230	3766	26.190	4.800	0.125	1.519
ID687558	687558	149	56.394	54.717	33.833	0	178	178	2	1	-10921639	162.571	151	109	236	3414	39.972	2.000	0.122	0.882
ID687559	687559	146	50.874	43.033	35.065	0	178	178	2	1	-10921639	153.619	149	106	231	3226	32.281	2.000	0.119	1.010
ID687556	687556	148	47.073	45.682	29.420	0	178	178	2	1	-10921639	195.571	204	157	245	4107	24.529	4.800	0.134	1.878
ID687557	687557	155	59.298	28.913	31.875	0	178	178	2	1	-10921639	109.429	92	74	200	2298	35.555	2.000	0.200	1.027
ID687594	687594	None	37.472	55.838	11.645	0	179	179	2	1	-10921639	111.000	114	66	179	2331	27.561	2.000	0.112	0.811
ID687595	687595	153	59.657	46.932	17.709	0	179	179	2	1	-10921639	154.762	157	108	247	3250	34.758	2.000	0.166	1.266
ID687598	687598	148	44.775	44.915	29.835	0	179	179	2	1	-10921639	182.238	185	146	248	3827	27.601	6.353	0.107	1.280
ID687599	687599	155	59.203	28.741	31.738	0	179	179	2	1	-10921639	107.429	89	63	187	2256	36.713	2.000	0.222	1.063
ID687596	687596	156	37.199	43.568	21.133	0	179	179	2	1	-10921639	166.286	166	123	219	3492	22.837	7.600	0.095	1.263
ID687597	687597	136	56.325	38.271	26.483	0	179	179	2	1	-10921639	189.095	185	125	255	3971	36.203	2.000	0.133	1.225
ID687602	687602	None	38.598	46.917	36.817	0	179	179	2	1	-10921639	148.524	153	85	205	3119	31.545	2.000	0.088	0.765
ID687603	687603	134	56.242	28.827	38.838	0	179	179	2	1	-10921639	124.762	128	72	194	2620	35.357	2.000	0.211	1.230
ID687600	687600	149	66.426	53.754	34.666	0	179	179	2	1	-10921639	159.048	160	75	255	3340	47.621	2.000	0.180	1.020
ID687601	687601	145	46.514	37.013	36.116	0	179	179	2	1	-10921639	135.952	131	100	207	2855	28.678	6.401	0.126	1.061
ID687606	687606	139	64.096	39.333	46.547	0	179	179	2	1	-10921639	156.429	154	81	227	3285	44.485	4.800	0.199	1.169
ID687604	687604	None	42.648	47.020	42.954	0	179	179	2	1	-10921639	126.762	131	64	185	2662	26.113	4.800	0.155	1.304
ID687605	687605	150	50.314	31.484	45.195	0	179	179	2	1	-10921639	112.381	103	71	183	2360	36.247	2.000	0.171	0.904
ID687522	687522	150	53.483	31.718	44.861	0	180	180	2	1	-10921639	124.857	117	74	193	2622	32.655	2.000	0.181	1.174
ID687523	687523	None	36.702	20.569	46.946	0	180	180	2	1	-10921639	77.429	72	43	132	1626	22.789	2.000	0.171	0.993
ID687520	687520	145	36.407	34.762	37.294	0	180	180	2	1	-10921639	124.810	114	77	191	2621	31.836	2.000	0.098	0.701
ID687521	687521	134	57.115	28.655	38.601	0	180	180	2	1	-10921639	138.476	143	80	202	2908	38.546	4.800	0.214	1.266
ID687524	687524	139	85.051	39.206	47.318	0	180	180	2	1	-10921639	176.905	177	103	255	3715	49.540	4.800	0.262	1.483
ID687514	687514	136	68.099	38.735	26.657	0	180	180	2	1	-10921639	192.571	185	136	255	4044	41.565	2.000	0.132	1.082
ID687515	687515	None	35.164	70.248	29.335	0	180	180	2	1	-10921639	130.143	126	109	165	2733	16.692	7.600	0.134	1.848
ID687512	687512	157	40.886	33.236	21.738	0	180	180	2	1	-10921639	117.429	117	69	173	2466	28.352	2.000	0.135	0.985
ID687513	687513	152	35.630	54.904	26.078	0	180	180	2	1	-10921639	131.333	131	83	190	2758	28.063	4.800	0.108	0.912
ID687518	687518	149	73.409	54.186	34.292	0	180	180	2	1	-10921639	181.810	174	114	255	3818	43.253	2.000	0.202	1.412
ID687519	687519	146	42.937	44.031	35.096	0	180	180	2	1	-10921639	169.048	173	92	241	3550	33.135	2.000	0.095	0.882
ID687516	687516	148	54.021	44.752	29.543	0	180	180	2	1	-10921639	186.190	185	136	251	3910	33.191	2.000	0.124	1.236
ID687517	687517	155	71.464	28.897	31.889	0	180	180	2	1	-10921639	111.905	97	55	210	2350	43.453	2.000	0.252	1.037
ID687510	687510	153	36.989	46.769	17.714	0	180	180	2	1	-10921639	148.048	140	95	214	3109	31.991	7.600	0.080	0.687
ID687511	687511	156	61.471	43.850	20.925	0	180	180	2	1	-10921639	176.048	171	100	245	3697	36.757	2.000	0.163	1.339
ID687563	687563	153	38.755	46.978	17.305	0	181	181	2	1	-10921639	140.048	134	95	213	2941	28.927	7.600	0.117	1.018
ID687566	687566	159	44.551	41.858	23.701	0	181	181	2	1	-10921639	169.000	163	129	255	3549	34.609	7.600	0.062	0.574
ID687567	687567	152	57.544	55.242	26.170	0	181	181	2	1	-10921639	154.810	148	97	210	3251	34.074	2.000	0.165	1.288
ID687564	687564	156	35.703	43.582	20.524	0	181	181	2	1	-10921639	157.429	162	95	213	3306	28.999	7.600	0.067	0.686
ID687565	687565	157	41.708	33.175	21.942	0	181	181	2	1	-10921639	120.095	114	81	180	2522	29.107	2.000	0.133	0.967
ID687576	687576	158	41.783	48.757	43.811	0	181	181	2	1	-10921639	126.905	134	75	188	2665	29.646	3.200	0.142	1.063
ID687577	687577	139	75.326	39.129	45.822	0	181	181	2	1	-10921639	176.333	182	102	245	3703	44.943	4.800	0.227	1.452
ID687570	687570	155	43.680	28.433	32.008	0	181	181	2	1	-10921639	102.048	98	63	162	2143	28.823	2.000	0.183	1.097
ID687571	687571	149	53.842	53.842	34.891	0	181	181	2	1	-10921639	148.238	153	81	217	3113	37.740	2.000	0.158	1.072
ID687568	687568	136	70.343	37.730	26.722	0	181	181	2	1	-10921639	214.905	221	166	255	4513	32.979	3.200	0.169	1.882
ID687569	687569	148	58.955	44.380	30.015	0	181	181	2	1	-10921639	168.571	162	106	250	3540	40.540	2.000	0.125	0.924
ID687574	687574	134	71.531	28.701	38.450	0	181	181	2	1	-10921639	153.952	145	85	236	3233	45.924	2.000	0.213	1.175
ID687575	687575	150	55.168	31.040	44.477	0	181	181	2	1	-10921639	137.762	136	77	199	2893	35.078	2.000	0.177	1.184
ID687572	687572	146	54.481	44.057	35.993	0	181	181	2	1	-10921639	176.714	173	132	242	3711	30.700	2.000	0.134	1.359
ID687573	687573	145	43.693	34.607	37.340	0	181	181	2	1	-10921639	140.857	142	94	208	2958	32.560	4.800	0.137	1.039
ID687592	687592	150	45.601	31.207	44.540	0	182	182	2	1	-10921639	123.381	122	75	176	2591	30.145	2.000	0.149	1.060
ID687593	687593	139	75.781	38.915	47.073	0	182	182	2	1	-10921639	180.429	183	119	255	3789	41.935	4.800	0.213	1.510
ID687586	687586	155	64.972	28.212	32.893	0	182	182	2	1	-10921639	111.762	100	63	222	2347	41.925	2.000	0.218	0.956
ID687587	687587	149	55.538	54.376	34.423	0	182	182	2	1	-10921639	155.810	173	86	210	3272	38.985	2.000	0.161	1.110
ID687584	687584	None	41.039	51.856	28.485	0	182	182	2	1	-10921639	154.476	148	94	214	3244	31.844	7.600	0.115	0.999
ID687585	687585	148	50.956	45.145	30.551	0	182	182	2	1	-10921639	163.143	154	119	239	3426	33.177	2.000	0.118	1.036
ID687590	687590	134	63.989	29.506	38.561	0	182	182	2	1	-10921639	141.143	134	71	247	2964	46.074	2.000	0.192	0.986
ID687591	687591	158	58.663	47.750	42.943	0	182	182	2	1	-10921639	143.952	142	83	227	3023	41.124	2.000	0.156	0.944
ID687588	687588	145	36.300	36.258	37.206	0	182	182	2	1	-10921639	141.286	142	85	194	2967	29.967	4.800	0.123	1.034
ID687589	687589	146	48.766	44.788	36.723	0	182	182	2	1	-10921639	172.143	183	120	242	3615	31.454	2.000	0.116	1.142
ID687578	687578	153	38.519	46.813	17.607	0	182	182	2	1	-10921639	131.714	123	86	207	2766	30.686	2.000	0.079	0.630
ID687579	687579	156	39.324	43.170	21.273	0	182	182	2	1	-10921639	154.762	149	108	208	3250	30.522	2.000	0.088	0.820
ID687582	687582	136	73.003	37.778	26.614	0	182	182	2	1	-10921639	211.190	205	148	255	4435	36.400	4.800	0.180	1.773
ID687583	687583	152	43.252	54.305	26.504	0	182	182	2	1	-10921639	155.667	160	98	207	3269	31.709	7.600	0.133	1.155
ID687580	687580	157	38.203	34.292	22.741	0	182	182	2	1	-10921639	127.333	117	68	197	2674	38.274	2.000	0.081	0.501
ID687581	687581	159	48.282	42.067	23.958	0	182	182	2	1	-10921639	170.000	168	108	255	3570	39.896	2.000	0.077	0.607
ID687658	687658	148	55.213	44.443	30.487	0	183	183	2	1	-10921639	172.238	176	114	255	3617	39.608	2.000	0.137	1.046
ID687659	687659	155	50.737	28.193	32.914	0	183	183	2	1	-10921639	104.714	98	61	168	2199	31.053	2.000	0.207	1.157
ID687656	687656	152	39.965	54.435	25.794	0	183	183	2	1	-10921639	154.619	153	120	200	3247	20.718	7.600	0.144	1.884
ID687657	687657	136	74.144	38.010	26.763	0	183	183	2	1	-10921639	203.000	193	140	255	4263	41.542	3.200	0.174	1.452
ID687662	687662	146	52.244	44.428	36.827	0	183	183	2	1	-10921639	168.476	174	109	241	3538	37.815	4.800	0.135	1.060
ID687663	687663	134	41.377	29.072	38.902	0	183	183	2	1	-10921639	122.143	122	75	183	2565	31.225	2.000	0.140	0.961
ID687660	687660	149	56.584	54.122	34.582	0	183	183	2	1	-10921639	149.286	146	91	236	3135	37.899	2.000	0.152	1.040
ID687661	687661	None	40.416	49.548	36.288	0	183	183	2	1	-10921639	156.571	160	106	211	3288	33.214	2.000	0.086	0.750
ID687654	687654	153	49.257	46.184	17.987	0	183	183	2	1	-10921639	134.190	125	103	214	2818	31.967	2.000	0.133	0.987
ID687655	687655	157	54.744	33.758	22.387	0	183	183	2	1	-10921639	131.238	129	69	217	2756	40.402	2.000	0.158	0.889
ID687666	687666	139	76.741	39.629	44.796	0	183	183	2	1	-10921639	179.095	176	74	251	3761	48.111	4.800	0.226	1.371
ID687664	687664	150	46.360	31.397	44.064	0	183	183	2	1	-10921639	128.381	131	91	190	2696	28.140	2.000	0.149	1.185
ID687665	687665	158	60.799	47.886	43.591	0	183	183	2	1	-10921639	117.381	106	58	217	2465	46.622	2.000	0.178	0.760
ID687624	687624	160	51.393	38.120	48.566	0	184	184	2	1	-10921639	139.571	132	78	213	2931	37.825	2.000	0.166	1.050
ID687625	687625	None	36.940	18.975	50.680	0	184	184	2	1	-10921639	66.952	68	29	140	1406	28.715	2.000	0.181	0.714
ID687618	687618	134	49.189	30.201	38.811	0	184	184	2	1	-10921639	138.143	131	106	219	2901	29.957	2.000	0.144	1.161
ID687619	687619	None	38.706	65.070	41.093	0	184	184	2	1	-10921639	98.524	98	64	143	2069	21.871	2.000	0.172	1.324
ID687616	687616	146	50.672	44.716	36.395	0	184	184	2	1	-10921639	169.238	168	128	227	3554	30.144	3.200	0.125	1.244
ID687617	687617	None	39.260	35.627	37.449	0	184	184	2	1	-10921639	145.857	142	94	191	3063	23.354	4.800	0.133	1.466
ID687622	687622	150	45.947	31.207	44.585	0	184	184	2	1	-10921639	144.238	142	108	204	3029	28.538	2.000	0.140	1.244
ID687623	687623	None	47.604	45.169	47.810	0	184	184	2	1	-10921639	97.429	89	47	188	2046	37.927	2.000	0.143	0.645
ID687620	687620	158	48.117	47.587	43.416	0	184	184	2	1	-10921639	139.952	137	91	191	2939	30.405	4.800	0.172	1.352
ID687621	687621	139	76.647	39.696	44.075	0	184	184	2	1	-10921639	163.905	162	94	255	3442	48.397	2.000	0.197	1.115
ID687610	687610	136	62.702	37.840	26.417	0	184	184	2	1	-10921639	210.619	205	128	255	4423	42.003	2.000	0.124	1.109
ID687611	687611	161	35.221	34.887	27.089	0	184	184	2	1	-10921639	164.619	163	94	255	3457	44.583	2.000	0.065	0.454
ID687608	687608	157	41.541	33.468	22.115	0	184	184	2	1	-10921639	123.952	123	72	199	2603	38.212	2.000	0.129	0.741
ID687609	687609	159	51.761	42.059	23.085	0	184	184	2	1	-10921639	164.381	153	103	239	3452	35.834	2.000	0.116	0.957
ID687614	687614	155	64.421	28.684	33.172	0	184	184	2	1	-10921639	125.905	111	75	211	2644	39.422	2.000	0.220	1.152
ID687615	687615	149	51.808	54.475	34.177	0	184	184	2	1	-10921639	135.000	131	86	202	2835	31.911	2.000	0.161	1.171
ID687612	687612	152	42.572	53.939	27.077	0	184	184	2	1	-10921639	140.762	137	92	202	2956	26.767	4.800	0.135	1.249
ID687613	687613	148	52.299	44.926	30.634	0	184	184	2	1	-10921639	185.667	193	140	238	3899	29.337	4.800	0.136	1.513
ID687607	687607	153	55.021	46.162	19.144	0	184	184	2	1	-10921639	152.000	151	111	234	3192	37.005	2.000	0.123	0.901
ID687680	687680	160	59.580	38.865	47.613	0	185	185	2	1	-10921639	146.190	156	63	217	3070	46.085	2.000	0.169	0.916
ID687674	687674	155	46.085	29.189	33.241	0	185	185	2	1	-10921639	104.143	97	63	177	2187	33.185	2.000	0.163	0.880
ID687675	687675	149	53.967	54.829	34.161	0	185	185	2	1	-10921639	134.619	120	92	216	2827	35.118	2.000	0.156	1.032
ID687672	687672	152	50.578	54.063	27.542	0	185	185	2	1	-10921639	156.000	153	106	224	3276	34.789	2.000	0.132	1.044
ID687673	687673	148	44.230	45.079	29.951	0	185	185	2	1	-10921639	177.048	183	112	239	3718	32.932	2.000	0.124	1.183
ID687678	687678	150	41.816	31.091	44.041	0	185	185	2	1	-10921639	128.762	123	97	188	2704	25.430	2.000	0.116	1.049
ID687679	687679	139	66.403	39.906	44.167	0	185	185	2	1	-10921639	167.333	166	103	236	3514	42.802	2.000	0.161	1.084
ID687676	687676	146	44.165	45.508	36.145	0	185	185	2	1	-10921639	159.952	168	95	214	3359	32.660	2.000	0.105	0.932
ID687677	687677	134	38.403	29.691	38.303	0	185	185	2	1	-10921639	127.524	123	81	187	2678	27.073	2.000	0.116	0.977
ID687667	687667	153	50.259	44.722	20.316	0	185	185	2	1	-10921639	159.381	153	100	231	3347	39.679	2.000	0.137	0.970
ID687670	687670	136	64.928	37.948	26.173	0	185	185	2	1	-10921639	214.476	213	170	255	4504	34.246	2.000	0.138	1.517
ID687671	687671	161	37.044	34.757	27.312	0	185	185	2	1	-10921639	167.905	171	109	247	3526	41.937	2.000	0.089	0.651
ID687668	687668	157	37.610	33.576	22.491	0	185	185	2	1	-10921639	125.095	111	80	207	2627	34.858	2.000	0.093	0.610
ID687669	687669	159	41.211	41.781	23.919	0	185	185	2	1	-10921639	176.810	170	132	242	3713	30.750	2.000	0.076	0.816
ID687626	687626	157	40.343	33.898	21.889	0	186	186	2	1	-10921639	120.143	112	69	183	2523	32.973	2.000	0.097	0.643
ID687627	687627	159	45.328	42.218	22.975	0	186	186	2	1	-10921639	182.810	176	128	247	3839	33.530	2.000	0.101	1.005
ID687630	687630	148	50.173	44.655	30.161	0	186	186	2	1	-10921639	181.190	182	125	251	3805	32.585	2.000	0.131	1.286
ID687631	687631	155	56.585	29.378	33.197	0	186	186	2	1	-10921639	107.238	105	52	199	2252	41.044	2.000	0.219	0.939
ID687628	687628	136	67.302	38.013	26.947	0	186	186	2	1	-10921639	205.238	208	148	255	4310	35.376	2.000	0.159	1.596
ID687629	687629	152	61.927	53.922	26.710	0	186	186	2	1	-10921639	169.810	165	123	239	3566	30.907	4.800	0.183	1.697
ID687640	687640	None	36.972	19.430	50.770	0	186	186	2	1	-10921639	82.810	80	37	143	1739	27.373	2.000	0.200	1.010
ID687634	687634	146	48.073	45.507	36.224	0	186	186	2	1	-10921639	162.476	171	117	208	3412	28.549	2.000	0.127	1.283
ID687635	687635	134	37.606	29.168	38.468	0	186	186	2	1	-10921639	131.000	136	64	187	2751	33.118	4.800	0.144	0.997
ID687632	687632	149	49.756	54.626	34.062	0	186	186	2	1	-10921639	136.333	128	85	211	2863	35.531	2.000	0.138	0.932
ID687633	687633	162	49.417	35.077	36.391	0	186	186	2	1	-10921639	154.762	154	94	231	3250	36.266	2.000	0.131	0.990
ID687638	687638	139	52.193	39.929	44.370	0	186	186	2	1	-10921639	163.952	162	108	221	3443	33.364	2.000	0.139	1.198
ID687639	687639	160	58.082	38.925	47.527	0	186	186	2	1	-10921639	157.190	159	94	228	3301	39.083	2.000	0.174	1.191
ID687636	687636	158	38.789	47.997	42.798	0	186	186	2	1	-10921639	106.619	106	66	182	2239	28.468	2.000	0.133	0.881
ID687637	687637	150	38.881	31.594	44.243	0	186	186	2	1	-10921639	131.714	128	88	174	2766	24.761	2.000	0.134	1.256
ID687704	687704	150	67.832	31.926	43.910	0	187	187	2	1	-10921639	155.952	148	105	216	3275	37.776	2.000	0.203	1.393
ID687705	687705	139	62.406	39.838	44.467	0	187	187	2	1	-10921639	168.190	159	100	222	3532	38.090	4.800	0.195	1.438
ID687694	687694	None	36.043	43.941	12.731	0	187	187	2	1	-10921639	121.000	114	95	177	2541	22.867	2.000	0.102	0.982
ID687695	687695	153	41.580	43.929	19.860	0	187	187	2	1	-10921639	138.524	134	81	190	2909	32.971	3.200	0.131	0.971
ID687698	687698	148	43.363	44.436	30.459	0	187	187	2	1	-10921639	193.714	193	146	255	4068	28.794	4.800	0.106	1.289
ID687699	687699	155	59.357	28.806	33.521	0	187	187	2	1	-10921639	112.048	111	64	213	2353	40.404	2.000	0.184	0.860
ID687696	687696	136	64.907	37.613	27.365	0	187	187	2	1	-10921639	232.048	238	185	255	4873	25.254	4.800	0.172	2.704
ID687697	687697	152	48.080	53.916	26.605	0	187	187	2	1	-10921639	162.571	162	111	217	3414	33.011	4.800	0.137	1.189
ID687702	687702	158	57.196	47.474	42.202	0	187	187	2	1	-10921639	142.190	129	91	217	2986	38.671	2.000	0.165	1.043
ID687703	687703	None	35.306	65.928	42.066	0	187	187	2	1	-10921639	93.381	92	69	128	1961	19.166	2.000	0.174	1.446
ID687700	687700	149	45.380	53.811	34.769	0	187	187	2	1	-10921639	147.000	140	97	224	3087	33.261	4.800	0.154	1.181
ID687701	687701	162	56.035	35.906	36.530	0	187	187	2	1	-10921639	163.952	165	102	221	3443	31.538	4.800	0.167	1.491
ID687650	687650	158	68.983	46.927	42.224	0	188	188	2	1	-10921639	145.381	125	92	255	3053	44.139	2.000	0.162	0.917
ID687651	687651	150	65.795	32.702	43.325	0	188	188	2	1	-10921639	145.476	137	94	222	3055	37.773	2.000	0.208	1.327
ID687648	687648	149	42.309	53.385	35.173	0	188	188	2	1	-10921639	147.905	148	85	221	3106	37.865	2.000	0.115	0.803
ID687649	687649	162	54.161	36.105	36.432	0	188	188	2	1	-10921639	149.143	157	61	216	3132	42.984	4.800	0.176	1.040
ID687652	687652	139	66.657	39.500	44.324	0	188	188	2	1	-10921639	183.524	176	117	250	3854	41.934	4.800	0.178	1.323
ID687653	687653	164	35.216	27.452	46.746	0	188	188	2	1	-10921639	105.667	106	55	157	2219	28.921	2.000	0.138	0.888
ID687642	687642	None	50.353	34.525	23.230	0	188	188	2	1	-10921639	145.238	139	86	216	3050	34.480	2.000	0.142	1.047
ID687643	687643	136	59.638	38.771	26.403	0	188	188	2	1	-10921639	213.762	216	146	255	4489	37.414	2.000	0.124	1.265
ID687641	687641	153	68.997	44.469	20.034	0	188	188	2	1	-10921639	164.667	151	119	255	3458	44.583	2.000	0.173	1.091
ID687646	687646	148	60.471	44.189	30.808	0	188	188	2	1	-10921639	196.286	187	128	255	4122	38.493	2.000	0.119	1.081
ID687647	687647	155	61.506	28.988	33.958	0	188	188	2	1	-10921639	115.524	114	64	197	2426	38.930	2.000	0.193	0.960
ID687644	687644	152	48.655	53.747	27.047	0	188	188	2	1	-10921639	160.905	157	108	219	3379	30.669	2.000	0.128	1.194
ID687645	687645	None	45.162	59.635	27.179	0	188	188	2	1	-10921639	138.190	126	83	213	2902	33.797	2.000	0.130	0.941
ID687706	687706	153	64.258	44.402	20.312	0	189	189	2	1	-10921639	169.667	170	112	255	3563	43.229	2.000	0.165	1.112
ID687707	687707	152	69.722	54.339	26.119	0	189	189	2	1	-10921639	163.762	154	102	248	3439	39.318	2.000	0.205	1.416
ID687710	687710	155	60.765	29.031	34.159	0	189	189	2	1	-10921639	118.762	120	55	197	2494	39.235	2.000	0.205	1.028
ID687711	687711	149	55.224	53.048	35.057	0	189	189	2	1	-10921639	149.190	148	89	224	3133	35.465	2.000	0.150	1.100
ID687708	687708	136	56.579	38.541	26.932	0	189	189	2	1	-10921639	217.095	230	148	255	4559	36.528	7.600	0.121	1.287
ID687709	687709	148	63.626	44.300	30.827	0	189	189	2	1	-10921639	197.810	196	143	255	4154	36.240	2.000	0.138	1.326
ID687714	687714	158	56.048	46.359	42.156	0	189	189	2	1	-10921639	134.762	136	71	221	2830	40.478	2.000	0.123	0.730
ID687715	687715	150	57.570	32.525	43.453	0	189	189	2	1	-10921639	147.619	143	92	202	3100	31.924	4.800	0.190	1.479
ID687712	687712	162	37.778	36.212	36.535	0	189	189	2	1	-10921639	153.286	154	109	199	3219	25.308	4.800	0.122	1.319
ID687713	687713	163	54.877	47.512	37.056	0	189	189	2	1	-10921639	182.810	180	131	255	3839	33.433	2.000	0.134	1.292
ID687716	687716	139	74.352	39.709	45.369	0	189	189	2	1	-10921639	184.714	190	108	244	3879	40.698	4.800	0.233	1.715
ID687717	687717	164	35.302	27.878	47.349	0	189	189	2	1	-10921639	102.095	98	66	149	2144	22.414	7.600	0.130	1.045
ID687690	687690	150	70.603	32.359	43.441	0	190	190	2	1	-10921639	146.524	146	74	231	3077	45.725	2.000	0.213	1.125
ID687691	687691	167	75.087	39.991	43.858	0	190	190	2	1	-10921639	199.714	193	143	255	4194	38.345	2.000	0.189	1.653
ID687688	687688	163	45.196	48.115	37.778	0	190	190	2	1	-10921639	191.238	197	151	241	4016	24.310	7.600	0.108	1.539
ID687689	687689	158	47.046	46.383	41.567	0	190	190	2	1	-10921639	156.333	159	89	241	3283	43.951	2.000	0.077	0.509
ID687692	687692	164	39.408	26.848	46.897	0	190	190	2	1	-10921639	106.762	102	75	145	2242	22.665	7.600	0.172	1.379
ID687693	687693	139	47.536	39.400	46.653	0	190	190	2	1	-10921639	156.476	160	95	239	3286	44.796	2.000	0.134	0.825
ID687682	687682	136	52.545	38.386	25.726	0	190	190	2	1	-10921639	207.857	219	142	255	4365	37.094	7.600	0.111	1.121
ID687683	687683	152	58.317	53.852	26.008	0	190	190	2	1	-10921639	160.000	162	117	227	3360	33.062	7.600	0.161	1.342
ID687681	687681	153	52.626	44.264	20.046	0	190	190	2	1	-10921639	164.952	170	106	242	3464	36.201	2.000	0.124	1.004
ID687686	687686	149	37.420	53.259	35.270	0	190	190	2	1	-10921639	129.429	120	91	204	2718	31.785	2.000	0.078	0.590
ID687687	687687	162	48.608	35.468	36.705	0	190	190	2	1	-10921639	151.905	154	68	222	3190	42.781	2.000	0.121	0.769
ID687684	687684	168	40.383	36.337	29.272	0	190	190	2	1	-10921639	158.095	163	81	233	3320	47.157	7.600	0.077	0.482
ID687685	687685	148	50.311	44.308	30.221	0	190	190	2	1	-10921639	187.810	185	140	238	3944	34.161	3.200	0.117	1.151
ID687722	687722	148	50.482	44.077	30.173	0	191	191	2	1	-10921639	223.524	219	176	255	4694	26.099	2.000	0.104	1.610
ID687723	687723	149	63.328	53.421	34.938	0	191	191	2	1	-10921639	166.143	157	95	255	3489	38.217	2.000	0.154	1.158
ID687720	687720	152	64.007	53.574	26.255	0	191	191	2	1	-10921639	165.857	168	98	241	3483	41.708	7.600	0.184	1.234
ID687721	687721	168	58.243	37.157	28.809	0	191	191	2	1	-10921639	198.524	199	114	255	4169	43.540	2.000	0.128	1.032
ID687726	687726	150	64.507	32.574	43.221	0	191	191	2	1	-10921639	149.143	142	94	228	3132	36.063	2.000	0.196	1.355
ID687727	687727	167	66.205	40.771	43.789	0	191	191	2	1	-10921639	174.190	179	108	255	3658	40.233	2.000	0.172	1.272
ID687724	687724	162	47.559	36.450	36.059	0	191	191	2	1	-10921639	171.095	179	123	236	3593	30.377	6.327	0.134	1.327
ID687725	687725	158	38.875	47.152	40.807	0	191	191	2	1	-10921639	139.857	140	69	199	2937	36.879	2.000	0.097	0.671
ID687718	687718	None	40.998	55.884	11.217	0	191	191	2	1	-10921639	113.238	108	80	180	2378	25.741	2.000	0.142	1.095
ID687719	687719	153	48.782	43.960	20.807	0	191	191	2	1	-10921639	146.810	153	95	234	3083	37.148	2.000	0.103	0.740
ID687778	687778	139	41.873	39.292	47.777	0	192	192	2	1	-10921639	133.952	131	80	194	2813	35.462	2.000	0.128	0.856
ID687776	687776	167	69.362	40.783	43.263	0	192	192	2	1	-10921639	200.238	204	136	255	4205	38.774	2.000	0.161	1.435
ID687777	687777	164	53.891	27.940	46.807	0	192	192	2	1	-10921639	112.810	106	66	193	2369	34.388	2.000	0.186	1.027
ID687770	687770	170	48.945	29.693	34.036	0	192	192	2	1	-10921639	119.714	112	60	194	2514	34.388	2.000	0.134	0.820
ID687771	687771	149	52.171	53.556	35.330	0	192	192	2	1	-10921639	162.810	159	114	227	3419	35.290	4.800	0.150	1.204
ID687768	687768	168	69.402	37.956	28.088	0	192	192	2	1	-10921639	231.429	251	160	255	4860	32.591	4.800	0.191	2.275
ID687769	687769	148	60.966	43.879	30.813	0	192	192	2	1	-10921639	196.857	197	149	255	4134	34.376	2.000	0.145	1.446
ID687774	687774	158	45.359	47.771	38.864	0	192	192	2	1	-10921639	175.048	177	105	230	3676	33.570	2.000	0.110	1.031
ID687775	687775	150	56.807	33.149	42.489	0	192	192	2	1	-10921639	146.952	145	98	225	3086	36.225	2.000	0.155	1.090
ID687772	687772	None	35.532	34.369	36.404	0	192	192	2	1	-10921639	140.524	142	58	200	2951	36.723	2.000	0.084	0.591
ID687773	687773	162	43.422	37.588	35.520	0	192	192	2	1	-10921639	158.524	149	106	219	3329	33.871	2.000	0.090	0.770
ID687766	687766	153	73.959	43.803	20.863	0	192	192	2	1	-10921639	187.762	183	112	255	3943	43.271	2.000	0.170	1.258
ID687767	687767	152	62.102	54.009	26.377	0	192	192	2	1	-10921639	161.762	179	86	239	3397	41.600	2.000	0.167	1.116
ID687738	687738	150	66.366	33.508	42.234	0	193	193	2	1	-10921639	176.143	180	111	253	3699	38.443	2.000	0.185	1.431
ID687739	687739	167	51.968	40.792	43.292	0	193	193	2	1	-10921639	199.095	190	139	245	4181	36.029	2.000	0.122	1.205
ID687736	687736	158	47.895	47.558	38.146	0	193	193	2	1	-10921639	190.000	188	122	255	3990	35.450	7.600	0.098	0.956
ID687737	687737	None	41.510	46.063	40.817	0	193	193	2	1	-10921639	182.095	182	117	241	3824	33.214	2.000	0.080	0.816
ID687742	687742	139	54.501	39.677	48.067	0	193	193	2	1	-10921639	150.762	149	78	199	3166	37.966	2.000	0.162	1.108
ID687740	687740	164	36.895	28.164	46.752	0	193	193	2	1	-10921639	112.857	112	77	157	2370	22.240	4.800	0.145	1.288
ID687741	687741	None	35.077	20.670	48.282	0	193	193	2	1	-10921639	73.952	75	41	123	1553	22.620	2.000	0.226	1.204
ID687730	687730	152	51.354	51.964	27.611	0	193	193	2	1	-10921639	175.333	177	83	248	3682	43.246	7.600	0.109	0.798
ID687731	687731	171	56.739	37.616	28.987	0	193	193	2	1	-10921639	202.429	204	142	255	4251	32.793	4.800	0.146	1.577
ID687728	687728	153	51.478	43.260	20.981	0	193	193	2	1	-10921639	153.810	148	97	219	3230	38.982	2.000	0.137	0.949
ID687729	687729	168	50.596	37.590	27.677	0	193	193	2	1	-10921639	211.095	208	159	255	4433	31.066	4.800	0.155	1.821
ID687734	687734	162	56.409	36.608	35.429	0	193	193	2	1	-10921639	185.571	187	102	251	3897	35.348	4.800	0.164	1.477
ID687735	687735	149	61.308	53.531	35.469	0	193	193	2	1	-10921639	157.619	156	94	239	3310	45.862	2.000	0.162	0.959
ID687732	687732	148	51.978	43.319	30.254	0	193	193	2	1	-10921639	182.000	180	139	241	3822	29.021	2.000	0.120	1.345
ID687733	687733	170	37.425	30.484	34.787	0	193	193	2	1	-10921639	133.619	126	77	188	2806	33.943	2.000	0.103	0.737
ID687752	687752	164	41.957	28.138	46.331	0	194	194	2	1	-10921639	116.000	112	77	156	2436	22.647	7.600	0.176	1.535
ID687753	687753	139	59.681	39.923	48.547	0	194	194	2	1	-10921639	144.857	142	86	216	3042	40.821	2.000	0.192	1.145
ID687743	687743	152	61.921	50.815	28.417	0	194	194	2	1	-10921639	182.333	170	126	255	3829	39.572	4.800	0.162	1.287
ID687746	687746	170	41.150	30.002	34.839	0	194	194	2	1	-10921639	134.333	132	86	205	2821	30.044	2.000	0.114	0.917
ID687747	687747	149	47.298	53.821	35.221	0	194	194	2	1	-10921639	156.619	148	95	216	3289	38.180	4.800	0.140	1.009
ID687744	687744	171	67.289	37.894	28.885	0	194	194	2	1	-10921639	216.333	224	148	255	4543	36.223	4.800	0.155	1.599
ID687745	687745	148	49.120	43.665	30.428	0	194	194	2	1	-10921639	195.429	197	148	247	4104	32.677	2.000	0.103	1.116
ID687750	687750	150	72.487	33.508	42.677	0	194	194	2	1	-10921639	165.714	162	71	255	3480	51.792	2.000	0.222	1.163
ID687751	687751	167	69.984	41.268	42.585	0	194	194	2	1	-10921639	185.571	196	106	255	3897	45.541	4.800	0.191	1.308
ID687748	687748	162	42.852	34.331	35.992	0	194	194	2	1	-10921639	163.190	163	97	217	3427	32.972	2.000	0.105	0.940
ID687749	687749	158	78.671	47.592	39.007	0	194	194	2	1	-10921639	205.571	214	115	255	4317	43.279	4.800	0.210	1.646
ID687754	687754	171	64.310	38.041	26.847	0	195	195	2	1	-10921639	206.905	211	111	255	4345	43.385	7.600	0.152	1.261
ID687755	687755	152	53.146	50.246	28.997	0	195	195	2	1	-10921639	168.667	160	106	245	3542	40.784	2.000	0.105	0.785
ID687758	687758	149	71.939	53.687	35.340	0	195	195	2	1	-10921639	188.571	190	119	255	3960	44.227	4.800	0.185	1.329
ID687759	687759	162	38.735	35.219	35.814	0	195	195	2	1	-10921639	165.048	166	106	233	3466	37.021	2.000	0.087	0.713
ID687756	687756	148	54.635	43.650	30.567	0	195	195	2	1	-10921639	207.762	224	123	255	4363	41.241	4.800	0.131	1.171
ID687757	687757	170	55.140	30.109	34.676	0	195	195	2	1	-10921639	142.143	132	74	251	2985	42.864	2.000	0.120	0.711
ID687762	687762	167	67.337	41.392	42.352	0	195	195	2	1	-10921639	180.571	176	111	255	3792	46.579	3.200	0.179	1.177
ID687763	687763	150	87.674	33.874	42.656	0	195	195	2	1	-10921639	174.810	179	80	255	3671	53.304	2.000	0.245	1.290
ID687760	687760	172	47.350	37.851	36.063	0	195	195	2	1	-10921639	183.429	183	111	234	3852	31.007	2.000	0.113	1.199
ID687761	687761	158	75.811	47.638	38.257	0	195	195	2	1	-10921639	198.286	179	139	255	4164	40.982	2.000	0.180	1.479
ID687764	687764	164	38.873	27.304	48.851	0	195	195	2	1	-10921639	115.000	120	68	162	2415	27.197	4.800	0.156	1.139
ID687765	687765	139	73.492	39.701	48.652	0	195	195	2	1	-10921639	145.667	136	75	241	3059	49.125	2.000	0.232	1.117
ID687791	687791	171	40.285	38.099	26.479	0	196	196	2	1	-10921639	182.714	177	125	253	3837	37.361	2.000	0.091	0.814
ID687802	687802	150	83.616	33.823	42.980	0	196	196	2	1	-10921639	175.619	180	98	255	3688	46.814	2.000	0.230	1.405
ID687803	687803	139	89.640	39.074	48.915	0	196	196	2	1	-10921639	150.190	140	75	255	3154	51.616	2.000	0.270	1.239
ID687800	687800	158	72.777	47.625	38.460	0	196	196	2	1	-10921639	193.857	196	122	255	4071	43.720	4.800	0.185	1.384
ID687801	687801	167	78.344	40.984	42.252	0	196	196	2	1	-10921639	203.143	200	134	255	4266	42.292	2.000	0.196	1.577
ID687794	687794	148	54.248	43.987	30.896	0	196	196	2	1	-10921639	196.143	199	136	255	4119	34.621	2.000	0.123	1.244
ID687795	687795	170	60.021	30.241	34.701	0	196	196	2	1	-10921639	146.810	131	80	239	3083	42.382	2.000	0.166	0.986
ID687792	687792	None	44.379	38.725	28.325	0	196	196	2	1	-10921639	210.190	213	163	253	4414	24.427	7.600	0.119	1.834
ID687793	687793	152	49.633	50.264	28.963	0	196	196	2	1	-10921639	176.333	177	131	214	3703	25.699	3.200	0.125	1.526
ID687798	687798	172	47.363	37.563	36.017	0	196	196	2	1	-10921639	187.190	185	136	236	3931	30.721	2.000	0.115	1.256
ID687799	687799	None	40.535	53.012	36.537	0	196	196	2	1	-10921639	144.048	143	80	199	3025	35.607	2.000	0.107	0.779
ID687796	687796	149	46.051	54.230	34.624	0	196	196	2	1	-10921639	148.476	156	72	216	3118	40.053	2.000	0.128	0.839
ID687797	687797	162	56.652	35.221	35.879	0	196	196	2	1	-10921639	179.810	185	103	255	3776	42.220	2.000	0.124	0.940
ID687786	687786	158	66.495	47.415	38.162	0	197	197	2	1	-10921639	206.381	216	117	255	4334	45.008	7.600	0.154	1.222
ID687787	687787	167	67.137	40.539	41.684	0	197	197	2	1	-10921639	174.095	177	68	255	3656	56.198	2.000	0.171	0.907
ID687784	687784	149	68.726	53.839	34.629	0	197	197	2	1	-10921639	161.571	163	78	239	3393	48.483	2.000	0.198	1.101
ID687785	687785	172	53.690	36.907	35.607	0	197	197	2	1	-10921639	189.810	185	129	238	3986	34.525	4.800	0.143	1.373
ID687790	687790	139	93.138	38.957	49.055	0	197	197	2	1	-10921639	144.095	125	85	255	3026	51.170	2.000	0.286	1.253
ID687788	687788	150	81.322	33.762	43.274	0	197	197	2	1	-10921639	173.190	162	120	255	3637	45.383	2.000	0.218	1.365
ID687789	687789	None	37.203	28.271	46.973	0	197	197	2	1	-10921639	113.238	115	69	160	2378	26.239	2.000	0.126	0.967
ID687779	687779	None	36.447	87.000	21.000	0	197	197	2	1	-10921639	106.905	108	72	139	2245	21.998	6.316	0.187	1.533
ID687782	687782	148	36.721	43.650	30.917	0	197	197	2	1	-10921639	172.571	166	122	233	3624	31.926	2.000	0.071	0.713
ID687783	687783	170	62.165	30.995	35.298	0	197	197	2	1	-10921639	167.571	180	98	228	3519	40.499	4.800	0.188	1.311
ID687780	687780	171	60.839	37.606	27.247	0	197	197	2	1	-10921639	220.714	225	148	255	4635	34.094	7.600	0.143	1.623
ID687781	687781	152	56.635	50.714	28.408	0	197	197	2	1	-10921639	174.000	173	115	241	3654	37.553	2.000	0.143	1.159
ID687834	687834	167	53.125	39.010	43.176	0	198	198	2	1	-10921639	164.238	176	102	234	3449	40.358	2.000	0.121	0.876
ID687835	687835	139	60.880	38.777	49.341	0	198	198	2	1	-10921639	139.190	136	92	233	2923	38.679	2.000	0.169	1.040
ID687832	687832	173	40.912	40.000	39.000	0	198	198	2	1	-10921639	162.571	163	94	221	3414	36.659	2.000	0.086	0.701
ID687833	687833	150	90.393	34.178	43.274	0	198	198	2	1	-10921639	192.667	200	103	255	4046	49.343	2.000	0.246	1.541
ID687826	687826	171	60.328	38.102	27.353	0	198	198	2	1	-10921639	223.952	231	166	255	4703	33.904	6.250	0.151	1.730
ID687827	687827	152	67.136	49.863	29.275	0	198	198	2	1	-10921639	185.238	180	125	245	3890	38.112	4.800	0.176	1.456
ID687825	687825	None	37.119	56.080	11.858	0	198	198	2	1	-10921639	82.381	85	44	153	1730	25.837	2.000	0.158	0.869
ID687830	687830	172	53.707	36.089	35.726	0	198	198	2	1	-10921639	185.952	188	122	244	3905	32.709	2.000	0.132	1.323
ID687831	687831	158	71.729	47.554	37.765	0	198	198	2	1	-10921639	218.143	224	139	255	4581	39.186	4.800	0.196	1.825
ID687828	687828	170	69.442	30.936	34.596	0	198	198	2	1	-10921639	176.048	179	126	239	3697	33.859	4.800	0.209	1.801
ID687829	687829	149	64.336	53.684	35.381	0	198	198	2	1	-10921639	169.429	177	92	255	3558	45.434	4.800	0.164	1.053
ID687818	687818	149	69.411	53.347	34.956	0	199	199	2	1	-10921639	201.905	202	136	255	4240	37.367	4.800	0.166	1.535
ID687819	687819	158	55.451	48.082	37.221	0	199	199	2	1	-10921639	172.762	166	98	242	3628	42.725	4.800	0.156	1.090
ID687816	687816	170	46.935	31.192	35.081	0	199	199	2	1	-10921639	158.000	170	102	204	3318	33.082	4.800	0.156	1.291
ID687817	687817	172	50.775	35.090	35.406	0	199	199	2	1	-10921639	181.952	174	137	247	3821	36.571	2.000	0.103	0.928
ID687822	687822	150	75.851	34.168	43.591	0	199	199	2	1	-10921639	176.381	171	81	255	3704	49.759	2.000	0.190	1.131
ID687823	687823	None	35.996	23.142	47.605	0	199	199	2	1	-10921639	90.524	94	43	148	1901	32.823	2.000	0.137	0.663
ID687820	687820	173	36.209	39.452	39.005	0	199	199	2	1	-10921639	157.190	162	103	211	3301	33.055	2.000	0.090	0.783
ID687821	687821	167	45.885	39.089	43.432	0	199	199	2	1	-10921639	156.952	159	106	216	3296	33.548	2.000	0.118	0.990
ID687824	687824	139	53.509	38.749	48.606	0	199	199	2	1	-10921639	129.286	129	71	210	2715	39.665	2.000	0.165	0.924
ID687814	687814	203	54.332	37.899	28.556	0	199	199	2	1	-10921639	235.952	255	173	255	4955	26.809	4.800	0.141	2.181
ID687815	687815	152	39.166	50.577	28.882	0	199	199	2	1	-10921639	164.095	171	111	202	3446	26.674	4.800	0.112	1.238
ID687813	687813	171	55.700	38.505	27.289	0	199	199	2	1	-10921639	233.190	248	156	255	4897	31.624	4.800	0.140	1.812
ID687806	687806	None	36.887	43.510	31.559	0	200	200	2	1	-10921639	172.714	177	102	227	3627	38.674	2.000	0.078	0.647
ID687807	687807	172	52.327	34.509	35.435	0	200	200	2	1	-10921639	179.476	185	123	227	3769	30.636	3.200	0.138	1.424
ID687804	687804	203	52.431	38.145	28.810	0	200	200	2	1	-10921639	214.238	222	163	255	4499	32.623	4.800	0.129	1.501
ID687805	687805	152	62.214	50.895	28.755	0	200	200	2	1	-10921639	163.048	151	95	245	3424	38.410	2.000	0.147	1.091
ID687810	687810	167	41.420	38.932	43.938	0	200	200	2	1	-10921639	151.857	151	86	208	3189	31.631	2.000	0.107	0.927
ID687811	687811	None	35.040	28.971	46.805	0	200	200	2	1	-10921639	117.381	122	63	165	2465	25.474	7.600	0.124	1.014
ID687808	687808	149	47.334	53.339	35.281	0	200	200	2	1	-10921639	181.714	179	136	224	3816	29.235	7.600	0.132	1.448
ID687809	687809	150	64.283	34.076	43.754	0	200	200	2	1	-10921639	175.095	182	102	238	3677	38.400	2.000	0.171	1.332
ID687812	687812	139	46.389	37.416	49.672	0	200	200	2	1	-10921639	123.619	129	66	180	2596	33.909	2.000	0.181	1.119
ID687838	687838	172	47.331	36.383	35.499	0	201	201	2	1	-10921639	175.619	173	140	227	3688	26.536	4.800	0.129	1.515
ID687839	687839	167	36.694	39.081	43.494	0	201	201	2	1	-10921639	135.619	136	80	194	2848	28.430	2.000	0.099	0.859
ID687836	687836	203	42.992	38.385	27.870	0	201	201	2	1	-10921639	189.333	191	131	231	3976	24.908	7.600	0.133	1.786
ID687837	687837	152	45.056	50.761	29.050	0	201	201	2	1	-10921639	154.286	160	98	200	3240	29.731	2.000	0.137	1.252
ID687846	687846	None	38.915	37.571	49.944	0	202	202	2	1	-10921639	111.000	106	72	157	2331	24.341	2.000	0.158	1.244
ID687845	687845	None	54.448	49.119	34.833	0	202	202	2	1	-10921639	158.143	156	102	228	3321	35.144	2.000	0.148	1.164
ID687840	687840	None	42.621	82.973	6.860	0	203	203	2	1	-10921639	138.857	134	106	187	2916	24.888	2.000	0.128	1.268
ID687843	687843	None	39.072	39.003	46.300	0	204	204	2	1	-10921639	123.048	119	91	170	2584	21.127	4.800	0.142	1.451
ID687844	687844	None	43.121	87.000	61.000	0	204	204	2	1	-10921639	118.238	112	82	173	2483	25.064	2.000	0.174	1.396
ID687842	687842	None	50.109	51.013	34.834	0	205	205	2	1	-10921639	150.095	151	106	204	3152	29.541	2.000	0.146	1.294
ID687841	687841	174	41.714	38.299	26.938	0	205	205	2	1	-10921639	144.952	145	102	196	3044	26.491	6.342	0.136	1.306
ID687847	687847	174	36.985	37.610	27.020	0	206	206	2	1	-10921639	131.714	128	97	176	2766	23.326	2.000	0.130	1.297
ID687848	687848	174	36.184	36.998	27.765	0	207	207	2	1	-10921639	130.571	129	100	171	2742	19.863	6.229	0.126	1.474
ID687849	687849	174	57.619	38.099	27.678	0	208	208	2	1	-10921639	133.762	115	83	216	2809	37.162	2.000	0.163	1.007
ID687850	687850	198	38.794	35.932	44.025	0	209	209	2	1	-10921639	93.095	91	61	148	1955	21.938	2.000	0.191	1.362
ID687851	687851	198	42.930	35.804	44.056	0	210	210	2	1	-10921639	87.286	85	49	134	1833	23.232	2.000	0.234	1.427
ID687852	687852	None	37.489	32.138	34.836	0	211	211	2	1	-10921639	91.524	89	38	136	1922	25.963	2.000	0.168	1.016
ID687856	687856	None	35.523	79.676	20.183	0	214	214	2	1	-10921639	110.286	108	68	149	2316	21.813	2.000	0.139	1.232
ID687857	687857	175	36.479	37.441	26.664	0	214	214	2	1	-10921639	116.095	117	81	160	2438	23.317	4.800	0.156	1.341
ID687854	687854	175	40.277	37.701	27.070	0	215	215	2	1	-10921639	119.810	120	78	173	2516	27.336	2.000	0.141	1.085
ID687855	687855	None	37.192	74.000	65.000	0	215	215	2	1	-10921639	103.095	94	75	166	2165	22.932	2.000	0.169	1.300
ID687853	687853	None	38.669	79.000	0.000	0	215	215	2	1	-10921639	107.381	95	82	153	2255	22.373	2.000	0.167	1.377
ID687862	687862	None	36.709	38.422	28.977	0	219	219	2	1	-10921639	95.667	92	38	146	2009	29.246	3.200	0.157	0.885
ID687858	687858	None	38.139	77.802	9.571	0	221	221	2	1	-10921639	142.619	145	103	183	2995	25.033	2.000	0.121	1.229
ID687859	687859	None	35.706	41.067	31.860	0	221	221	2	1	-10921639	121.000	117	75	191	2541	27.258	7.600	0.101	0.811
ID687860	687860	176	40.631	53.691	35.979	0	221	221	2	1	-10921639	111.333	112	68	160	2338	24.321	2.000	0.162	1.275
ID687861	687861	176	35.391	52.190	36.350	0	222	222	2	1	-10921639	119.238	117	80	165	2504	24.110	2.000	0.120	1.061
ID687864	687864	None	35.179	54.791	33.929	0	227	227	2	1	-10921639	123.667	119	88	170	2597	20.862	7.600	0.116	1.228
ID687863	687863	None	35.874	65.862	29.506	0	229	229	2	1	-10921639	104.143	108	68	137	2187	20.281	4.800	0.171	1.501
ID687866	687866	None	39.747	71.908	5.328	0	230	230	2	1	-10921639	124.714	131	80	166	2619	22.197	3.200	0.155	1.510
ID687865	687865	None	38.136	87.000	8.000	0	232	232	2	1	-10921639	163.048	170	111	190	3424	24.262	4.800	0.134	1.585
ID687867	687867	None	39.533	84.236	8.508	0	235	235	2	1	-10921639	160.238	156	123	222	3365	25.776	2.000	0.101	1.142
ID687868	687868	None	41.733	74.865	6.059	0	236	236	2	1	-10921639	140.619	137	108	200	2953	25.686	2.000	0.116	1.141
ID687869	687869	None	36.870	84.000	65.000	0	236	236	2	1	-10921639	100.667	98	69	139	2114	19.479	2.000	0.187	1.629
ID687870	687870	None	43.879	68.000	0.000	0	243	243	2	1	-10921639	146.619	145	122	193	3079	19.156	6.324	0.175	2.279
ID687871	687871	None	36.867	82.865	5.180	0	243	243	2	1	-10921639	158.190	157	117	193	3322	22.266	4.800	0.106	1.364
ID687872	687872	None	39.849	69.537	38.942	0	243	243	2	1	-10921639	124.048	126	77	162	2605	20.163	4.800	0.174	1.821
ID687873	687873	None	39.672	69.842	38.240	0	245	245	2	1	-10921639	114.524	111	78	166	2405	23.030	2.000	0.151	1.308
ID687875	687875	None	36.028	83.157	13.308	0	247	247	2	1	-10921639	119.048	115	75	182	2500	26.152	2.000	0.103	0.849
ID687879	687879	None	40.699	82.956	7.959	0	248	248	2	1	-10921639	155.476	157	106	190	3265	20.825	4.800	0.134	1.769
ID687874	687874	177	38.923	37.483	26.608	0	249	249	2	1	-10921639	113.381	119	64	154	2381	25.576	2.000	0.167	1.269
ID687876	687876	177	41.727	37.619	27.265	0	250	250	2	1	-10921639	109.190	102	68	153	2293	24.188	4.800	0.187	1.424
ID687877	687877	None	36.762	50.482	39.044	0	250	250	2	1	-10921639	115.048	112	78	168	2416	24.324	2.000	0.119	1.007
ID687883	687883	177	37.621	37.897	27.302	0	251	251	2	1	-10921639	115.952	120	78	163	2435	24.979	2.000	0.122	1.010
ID687878	687878	None	40.237	72.000	0.000	0	252	252	2	1	-10921639	132.905	134	98	188	2791	21.815	4.800	0.156	1.643
ID687880	687880	177	43.269	38.112	28.089	0	253	253	2	1	-10921639	134.429	136	85	171	2823	24.580	4.800	0.175	1.633
ID687882	687882	177	41.786	38.488	27.671	0	254	254	2	1	-10921639	140.762	145	88	171	2956	22.063	7.600	0.174	1.891
ID687881	687881	180	36.037	53.233	23.676	0	254	254	2	1	-10921639	126.762	123	95	171	2662	22.534	3.200	0.117	1.181
ID687886	687886	180	42.063	53.904	23.046	0	255	255	2	1	-10921639	128.476	120	97	179	2698	20.257	4.800	0.153	1.685
ID687887	687887	177	49.977	37.807	26.904	0	255	255	2	1	-10921639	134.857	136	85	183	2832	26.635	2.000	0.173	1.496
ID687894	687894	181	37.169	34.792	47.958	0	256	256	2	1	-10921639	92.048	88	46	168	1933	29.164	2.000	0.128	0.714
ID687893	687893	None	35.750	48.999	37.987	0	256	256	2	1	-10921639	123.714	128	77	168	2598	27.211	7.600	0.111	0.906
ID687884	687884	None	35.595	55.045	33.340	0	257	257	2	1	-10921639	112.571	106	64	159	2364	23.183	2.000	0.138	1.174
ID687885	687885	181	44.603	34.197	47.386	0	257	257	2	1	-10921639	112.571	114	68	162	2364	26.867	3.200	0.196	1.374
ID687890	687890	182	38.741	33.043	39.234	0	258	258	2	1	-10921639	111.905	114	72	146	2350	22.567	2.000	0.161	1.378
ID687891	687891	183	45.777	50.296	38.793	0	258	258	2	1	-10921639	132.762	129	74	196	2788	28.545	2.000	0.148	1.196
ID687888	687888	None	35.319	54.221	24.027	0	258	258	2	1	-10921639	130.905	132	92	183	2749	25.282	2.000	0.088	0.833
ID687889	687889	None	37.449	36.812	26.524	0	258	258	2	1	-10921639	130.810	126	69	179	2747	30.410	6.401	0.124	0.947
ID687892	687892	181	41.774	34.027	47.596	0	258	258	2	1	-10921639	128.333	122	85	174	2695	26.490	4.800	0.165	1.373
ID687912	687912	184	38.220	40.451	45.325	0	259	259	2	1	-10921639	110.286	108	66	171	2316	27.675	2.000	0.151	1.044
ID687913	687913	181	50.453	34.375	47.921	0	259	259	2	1	-10921639	113.857	100	74	183	2391	31.313	2.000	0.188	1.150
ID687907	687907	None	39.538	77.644	19.998	0	259	259	2	1	-10921639	121.857	120	83	174	2559	21.420	6.245	0.150	1.480
ID687910	687910	182	37.267	33.621	39.535	0	259	259	2	1	-10921639	104.190	105	57	168	2188	26.881	2.000	0.145	0.984
ID687911	687911	None	37.564	57.091	39.904	0	259	259	2	1	-10921639	113.095	117	78	148	2375	21.246	4.800	0.174	1.575
ID687908	687908	None	36.481	33.187	21.268	0	259	259	2	1	-10921639	83.286	83	38	143	1749	26.144	2.000	0.163	0.894
ID687909	687909	183	47.709	49.722	38.211	0	259	259	2	1	-10921639	153.714	149	120	200	3228	23.182	7.600	0.152	1.748
ID687898	687898	None	37.193	37.365	26.090	0	260	260	2	1	-10921639	111.952	111	60	170	2351	29.190	2.000	0.142	0.952
ID687899	687899	185	35.949	41.376	38.891	0	260	260	2	1	-10921639	112.619	109	75	154	2365	23.107	3.200	0.143	1.222
ID687902	687902	181	35.017	34.791	47.950	0	260	260	2	1	-10921639	106.476	103	71	162	2236	22.622	2.000	0.117	0.985
ID687900	687900	183	49.359	50.261	38.741	0	260	260	2	1	-10921639	145.619	143	94	205	3058	30.006	2.000	0.154	1.294
ID687901	687901	184	38.763	40.224	45.179	0	260	260	2	1	-10921639	111.857	102	71	162	2349	25.747	2.000	0.126	0.974
ID687895	687895	None	38.413	66.137	3.241	0	261	261	2	1	-10921639	155.095	154	120	199	3257	21.829	4.800	0.116	1.477
ID687896	687896	None	39.133	29.868	39.060	0	261	261	2	1	-10921639	117.429	114	61	157	2466	27.398	4.800	0.162	1.197
ID687897	687897	185	35.965	42.293	40.070	0	261	261	2	1	-10921639	126.476	120	80	173	2656	23.638	2.000	0.122	1.161
ID687906	687906	None	41.162	39.452	46.035	0	262	262	2	1	-10921639	120.381	112	85	171	2528	26.677	2.000	0.149	1.171
ID687904	687904	None	39.076	54.099	24.077	0	262	262	2	1	-10921639	145.286	148	106	194	3051	24.249	2.000	0.115	1.239
ID687905	687905	183	53.387	50.971	39.171	0	262	262	2	1	-10921639	136.905	136	98	191	2875	26.048	4.800	0.198	1.741
ID687903	687903	None	39.800	43.068	19.978	0	262	262	2	1	-10921639	138.619	145	95	182	2911	23.733	4.800	0.132	1.364
ID687914	687914	None	35.248	67.195	19.913	0	263	263	2	1	-10921639	109.190	103	85	156	2293	19.648	2.000	0.138	1.348
ID687915	687915	188	48.365	66.340	26.642	0	263	263	2	1	-10921639	119.571	114	64	176	2511	32.846	2.000	0.167	1.044
ID687918	687918	183	48.346	50.724	39.979	0	263	263	2	1	-10921639	134.714	131	80	185	2829	26.409	2.000	0.167	1.457
ID687919	687919	186	48.280	34.502	47.532	0	263	263	2	1	-10921639	110.857	109	52	179	2328	42.450	2.000	0.162	0.728
ID687916	687916	None	42.942	29.946	39.104	0	263	263	2	1	-10921639	122.857	120	74	166	2580	25.927	7.600	0.164	1.338
ID687917	687917	185	40.711	42.122	39.716	0	263	263	2	1	-10921639	114.571	115	77	154	2406	22.728	4.800	0.178	1.527
ID687930	687930	None	40.955	40.273	45.953	0	264	264	2	1	-10921639	115.714	114	75	173	2430	26.306	2.000	0.151	1.154
ID687931	687931	186	45.409	33.910	47.422	0	264	264	2	1	-10921639	106.571	105	68	159	2238	28.539	2.000	0.172	1.094
ID687928	687928	183	55.110	51.295	39.415	0	264	264	2	1	-10921639	141.238	137	98	213	2966	32.295	2.000	0.190	1.396
ID687929	687929	185	43.395	42.287	39.662	0	264	264	2	1	-10921639	111.762	112	66	182	2347	27.797	2.000	0.154	1.074
ID687926	687926	187	46.733	37.244	26.904	0	264	264	2	1	-10921639	139.429	146	94	196	2928	30.331	2.000	0.159	1.261
ID687927	687927	188	43.323	68.291	26.724	0	264	264	2	1	-10921639	124.571	119	78	183	2616	26.947	7.600	0.148	1.189
ID687924	687924	None	35.953	43.008	23.520	0	264	264	2	1	-10921639	143.381	137	115	191	3011	21.151	2.000	0.098	1.212
ID687925	687925	None	41.499	53.314	24.471	0	264	264	2	1	-10921639	152.524	157	109	182	3203	21.528	4.800	0.147	1.815
ID687922	687922	183	48.632	51.262	39.684	0	265	265	2	1	-10921639	146.762	145	92	187	3082	25.473	4.800	0.174	1.707
ID687923	687923	186	41.022	33.890	47.146	0	265	265	2	1	-10921639	107.143	109	64	153	2250	24.187	2.000	0.166	1.259
ID687920	687920	187	36.321	37.386	25.839	0	265	265	2	1	-10921639	142.571	146	105	187	2994	23.198	7.600	0.127	1.387
ID687921	687921	189	35.875	54.746	33.514	0	265	265	2	1	-10921639	118.286	122	88	160	2484	20.708	4.800	0.152	1.509
ID687946	687946	186	42.560	33.662	47.176	0	266	266	2	1	-10921639	106.667	106	71	168	2240	26.104	3.200	0.161	1.132
ID687944	687944	183	41.849	51.469	39.537	0	266	266	2	1	-10921639	128.905	123	89	182	2707	24.946	4.800	0.158	1.413
ID687945	687945	190	38.652	26.652	42.615	0	266	266	2	1	-10921639	120.714	126	58	166	2535	30.453	4.800	0.148	1.022
ID687942	687942	None	43.036	69.052	39.254	0	266	266	2	1	-10921639	129.667	123	94	171	2723	20.905	2.000	0.159	1.698
ID687943	687943	None	38.613	29.395	39.551	0	266	266	2	1	-10921639	139.048	139	95	170	2920	20.163	7.600	0.175	2.059
ID687940	687940	191	35.333	52.964	24.551	0	266	266	2	1	-10921639	135.190	134	85	180	2839	23.987	4.800	0.127	1.267
ID687941	687941	189	36.299	55.015	32.999	0	266	266	2	1	-10921639	104.857	102	77	149	2202	21.341	2.000	0.169	1.423
ID687947	687947	191	43.491	53.444	24.062	0	267	267	2	1	-10921639	134.429	137	91	191	2823	28.609	2.000	0.142	1.166
ID687950	687950	183	60.203	52.155	40.289	0	267	267	2	1	-10921639	155.333	162	85	214	3262	33.349	2.000	0.191	1.494
ID687951	687951	190	36.359	26.310	43.047	0	267	267	2	1	-10921639	110.381	109	68	153	2318	25.666	4.800	0.175	1.284
ID687948	687948	None	44.750	37.430	26.099	0	267	267	2	1	-10921639	138.429	131	89	196	2907	31.303	2.000	0.140	1.088
ID687949	687949	None	40.611	42.351	40.339	0	267	267	2	1	-10921639	139.000	140	100	174	2919	22.347	4.800	0.155	1.670
ID687954	687954	233	39.018	45.035	49.233	0	267	267	2	1	-10921639	107.762	97	72	159	2263	26.393	2.000	0.134	0.963
ID687952	687952	186	38.969	33.272	47.312	0	267	267	2	1	-10921639	104.476	100	63	132	2194	21.757	2.000	0.183	1.485
ID687953	687953	None	42.810	39.801	46.949	0	267	267	2	1	-10921639	111.952	109	72	173	2351	25.852	2.000	0.143	1.086
ID687934	687934	191	47.767	53.659	23.907	0	268	268	2	1	-10921639	147.619	149	91	190	3100	28.426	4.800	0.157	1.405
ID687935	687935	None	39.908	56.784	23.884	0	268	268	2	1	-10921639	137.714	145	91	185	2892	26.414	4.800	0.121	1.122
ID687932	687932	None	37.177	82.246	12.498	0	268	268	2	1	-10921639	133.381	134	97	179	2801	24.941	2.000	0.110	1.059
ID687933	687933	None	38.286	42.572	24.009	0	268	268	2	1	-10921639	149.381	145	117	216	3137	25.625	6.368	0.110	1.156
ID687938	687938	190	42.772	27.272	42.627	0	268	268	2	1	-10921639	130.000	132	75	179	2730	29.643	7.600	0.140	1.076
ID687939	687939	233	42.103	45.187	49.221	0	268	268	2	1	-10921639	103.905	103	58	163	2182	25.227	2.000	0.173	1.214
ID687936	687936	193	40.899	70.395	25.241	0	268	268	2	1	-10921639	145.667	145	108	176	3059	19.775	4.800	0.153	1.959
ID687937	687937	183	40.430	51.758	38.936	0	268	268	2	1	-10921639	135.381	143	91	179	2843	26.162	4.800	0.142	1.288
ID687962	687962	193	52.382	68.261	26.317	0	269	269	2	1	-10921639	149.143	140	103	216	3132	30.195	2.000	0.154	1.316
ID687963	687963	None	40.574	69.339	39.068	0	269	269	2	1	-10921639	114.476	112	78	159	2404	21.297	4.800	0.184	1.670
ID687960	687960	None	37.114	87.000	4.000	0	269	269	2	1	-10921639	124.524	126	92	171	2615	24.732	2.000	0.135	1.195
ID687961	687961	192	45.667	37.366	26.211	0	269	269	2	1	-10921639	148.571	153	86	210	3120	33.527	2.000	0.134	1.047
ID687964	687964	183	42.289	51.268	39.945	0	269	269	2	1	-10921639	136.429	134	89	171	2865	19.941	4.800	0.173	2.019
ID687965	687965	186	37.684	32.968	47.979	0	269	269	2	1	-10921639	92.381	100	30	136	1940	28.045	2.000	0.173	0.970
ID687955	687955	None	37.342	53.531	18.724	0	270	270	2	1	-10921639	129.762	123	98	190	2725	22.284	2.000	0.116	1.214
ID687958	687958	183	63.434	50.688	39.968	0	270	270	2	1	-10921639	146.286	143	83	219	3072	35.549	2.000	0.197	1.357
ID687959	687959	186	48.689	33.475	48.270	0	270	270	2	1	-10921639	111.000	106	64	166	2331	33.207	2.000	0.180	1.021
ID687956	687956	192	48.169	37.534	26.411	0	270	270	2	1	-10921639	146.762	137	94	217	3082	32.951	2.000	0.145	1.128
ID687957	687957	None	39.646	54.897	34.775	0	270	270	2	1	-10921639	125.857	120	86	188	2643	27.793	2.000	0.111	0.904
ID687970	687970	None	41.993	51.048	44.839	0	271	271	2	1	-10921639	117.143	114	85	177	2460	27.934	2.000	0.133	0.982
ID687971	687971	None	39.959	45.029	49.074	0	271	271	2	1	-10921639	109.667	109	66	165	2303	25.148	2.000	0.143	1.091
ID687968	687968	None	42.253	68.807	29.014	0	271	271	2	1	-10921639	116.952	111	80	204	2456	28.814	2.000	0.122	0.885
ID687969	687969	183	46.188	50.780	40.584	0	271	271	2	1	-10921639	135.762	132	68	191	2851	34.598	2.000	0.135	0.935
ID687966	687966	194	40.354	57.137	25.053	0	271	271	2	1	-10921639	138.810	137	89	179	2915	22.844	2.000	0.126	1.356
ID687967	687967	192	63.140	37.312	26.594	0	271	271	2	1	-10921639	168.952	176	88	233	3548	38.327	4.800	0.190	1.407
ID687982	687982	194	43.003	57.005	24.328	0	272	272	2	1	-10921639	145.810	148	95	190	3062	22.776	4.800	0.141	1.580
ID687983	687983	192	66.649	37.611	26.471	0	272	272	2	1	-10921639	168.000	166	114	250	3528	40.556	2.000	0.176	1.240
ID687980	687980	None	38.726	76.232	8.105	0	272	272	2	1	-10921639	116.667	114	78	171	2450	24.741	2.000	0.131	1.092
ID687981	687981	195	37.427	33.454	20.880	0	272	272	2	1	-10921639	109.810	111	57	163	2306	30.273	7.600	0.163	1.015
ID687986	687986	None	37.030	32.498	42.046	0	272	272	2	1	-10921639	141.524	145	115	171	2972	15.552	4.800	0.142	2.269
ID687984	687984	None	35.043	54.026	35.021	0	272	272	2	1	-10921639	133.667	132	77	185	2807	25.991	2.000	0.098	0.919
ID687985	687985	183	72.675	50.551	40.279	0	272	272	2	1	-10921639	167.286	157	109	250	3513	44.266	2.000	0.190	1.206
ID687978	687978	196	37.193	18.862	47.012	0	273	273	2	1	-10921639	59.952	58	27	108	1259	22.861	2.000	0.258	1.077
ID687979	687979	None	35.319	32.839	47.958	0	273	273	2	1	-10921639	105.238	102	63	163	2210	26.916	4.800	0.166	1.113
ID687976	687976	183	39.053	51.428	40.400	0	273	273	2	1	-10921639	149.571	148	109	191	3141	22.824	2.000	0.128	1.490
ID687977	687977	None	43.895	50.444	44.079	0	273	273	2	1	-10921639	145.810	145	95	202	3062	28.696	4.800	0.144	1.277
ID687974	687974	192	41.048	37.155	26.122	0	273	273	2	1	-10921639	152.429	151	97	199	3201	27.845	7.600	0.119	1.160
ID687975	687975	None	37.268	44.184	28.012	0	273	273	2	1	-10921639	135.381	136	97	194	2843	27.332	2.000	0.089	0.810
ID687972	687972	None	41.177	67.912	19.757	0	273	273	2	1	-10921639	113.476	106	86	170	2383	24.016	2.000	0.143	1.181
ID687973	687973	195	55.488	33.196	21.958	0	273	273	2	1	-10921639	121.667	125	58	216	2555	39.727	2.000	0.178	0.926
ID687994	687994	196	42.460	19.183	46.691	0	274	274	2	1	-10921639	52.190	49	4	126	1096	31.024	2.000	0.315	0.805
ID687995	687995	None	36.112	45.162	48.270	0	274	274	2	1	-10921639	103.810	92	80	168	2180	24.421	2.000	0.104	0.799
ID687992	687992	183	58.357	50.214	39.358	0	274	274	2	1	-10921639	174.571	170	120	233	3666	30.919	4.800	0.165	1.598
ID687993	687993	None	35.364	31.630	44.638	0	274	274	2	1	-10921639	122.429	120	68	160	2571	27.125	2.000	0.132	1.050
ID687987	687987	None	36.771	75.239	7.972	0	274	274	2	1	-10921639	140.810	137	120	179	2957	17.102	7.600	0.124	1.821
ID687990	687990	None	37.385	48.005	30.511	0	274	274	2	1	-10921639	112.000	111	60	191	2352	33.456	2.000	0.094	0.574
ID687991	687991	197	38.209	54.408	34.663	0	274	274	2	1	-10921639	130.190	129	86	177	2734	29.034	2.000	0.100	0.817
ID687988	687988	195	52.140	33.048	21.796	0	274	274	2	1	-10921639	122.333	119	77	207	2569	33.233	7.600	0.182	1.135
ID687989	687989	192	41.220	37.301	26.728	0	274	274	2	1	-10921639	144.000	145	81	177	3024	29.616	4.800	0.138	1.178
ID687998	687998	None	42.226	41.721	32.197	0	275	275	2	1	-10921639	140.905	139	74	207	2959	40.420	2.000	0.109	0.687
ID687999	687999	197	36.674	54.294	34.374	0	275	275	2	1	-10921639	120.762	119	78	163	2536	25.389	3.200	0.128	1.080
ID687996	687996	195	59.736	33.907	22.456	0	275	275	2	1	-10921639	122.952	117	68	205	2582	38.022	2.000	0.233	1.223
ID687997	687997	192	46.103	37.682	27.535	0	275	275	2	1	-10921639	154.905	148	103	208	3253	27.794	2.000	0.128	1.268
ID688002	688002	None	35.530	39.899	46.022	0	275	275	2	1	-10921639	96.476	91	52	154	2026	24.730	2.000	0.113	0.795
ID688003	688003	196	39.759	19.863	46.764	0	275	275	2	1	-10921639	67.190	60	35	126	1411	24.683	2.000	0.246	1.076
ID688000	688000	None	37.178	40.140	39.917	0	275	275	2	1	-10921639	107.429	103	72	156	2256	23.374	2.000	0.141	1.136
ID688001	688001	183	50.219	50.769	40.285	0	275	275	2	1	-10921639	160.714	160	128	217	3375	23.251	4.800	0.163	1.937
ID688018	688018	199	42.100	51.979	24.931	0	276	276	2	1	-10921639	157.048	157	114	221	3298	25.761	2.000	0.094	1.044
ID688019	688019	192	37.797	38.599	27.911	0	276	276	2	1	-10921639	154.429	157	95	187	3243	25.571	2.000	0.115	1.246
ID688016	688016	195	70.105	34.012	22.827	0	276	276	2	1	-10921639	123.190	109	51	227	2587	46.208	2.000	0.220	0.961
ID688017	688017	200	52.417	41.842	23.816	0	276	276	2	1	-10921639	151.095	143	112	216	3173	31.818	2.000	0.124	1.047
ID688022	688022	196	41.944	19.089	46.742	0	276	276	2	1	-10921639	68.714	61	35	126	1443	24.166	2.000	0.276	1.229
ID688023	688023	227	47.064	45.285	47.856	0	276	276	2	1	-10921639	105.857	98	60	199	2223	32.973	2.000	0.155	0.863
ID688020	688020	183	48.963	50.751	40.179	0	276	276	2	1	-10921639	147.762	148	94	197	3103	30.849	4.800	0.170	1.389
ID688021	688021	None	36.583	29.051	41.086	0	276	276	2	1	-10921639	123.810	126	66	170	2600	24.983	7.600	0.130	1.139
ID688042	688042	199	35.924	50.214	27.249	0	277	277	2	1	-10921639	139.952	137	109	180	2939	22.272	2.000	0.108	1.225
ID688043	688043	192	39.025	38.616	27.572	0	277	277	2	1	-10921639	157.571	157	111	214	3309	26.468	2.000	0.092	1.001
ID688040	688040	195	45.386	34.219	23.091	0	277	277	2	1	-10921639	112.190	111	54	194	2356	36.860	3.200	0.171	0.889
ID688041	688041	200	71.175	41.960	23.853	0	277	277	2	1	-10921639	169.476	156	120	241	3559	39.297	2.000	0.177	1.298
ID688046	688046	183	52.517	50.310	39.511	0	277	277	2	1	-10921639	155.095	151	92	216	3257	32.881	4.800	0.154	1.257
ID688047	688047	232	40.047	32.213	46.100	0	277	277	2	1	-10921639	127.476	126	66	182	2677	27.629	7.600	0.129	1.054
ID688044	688044	None	38.832	54.757	33.249	0	277	277	2	1	-10921639	146.476	146	105	190	3076	22.369	4.800	0.137	1.579
ID688045	688045	202	42.446	43.158	35.964	0	277	277	2	1	-10921639	146.429	146	98	207	3075	27.974	2.000	0.108	1.021
ID688048	688048	227	41.223	45.063	47.492	0	277	277	2	1	-10921639	101.333	98	64	171	2128	29.724	2.000	0.139	0.833
ID688049	688049	None	43.814	33.474	48.569	0	277	277	2	1	-10921639	121.048	114	68	174	2542	33.185	6.332	0.164	1.027
ID688026	688026	199	44.703	50.957	27.281	0	278	278	2	1	-10921639	145.619	139	100	199	3058	27.405	2.000	0.132	1.235
ID688027	688027	192	41.573	39.579	28.652	0	278	278	2	1	-10921639	176.333	176	140	233	3703	29.250	6.374	0.088	0.974
ID688024	688024	200	53.386	42.261	23.753	0	278	278	2	1	-10921639	161.810	154	117	224	3398	33.178	2.000	0.117	1.025
ID688025	688025	None	35.821	57.831	25.198	0	278	278	2	1	-10921639	130.048	126	91	183	2731	25.934	2.000	0.111	1.001
ID688030	688030	201	38.992	27.950	41.562	0	278	278	2	1	-10921639	111.619	111	68	162	2344	27.498	7.600	0.149	1.052
ID688031	688031	232	53.582	32.252	46.715	0	278	278	2	1	-10921639	123.095	128	61	194	2585	37.856	7.600	0.189	1.032
ID688028	688028	202	39.874	43.245	35.950	0	278	278	2	1	-10921639	132.143	136	88	196	2775	28.468	2.000	0.097	0.818
ID688029	688029	183	44.955	51.109	38.895	0	278	278	2	1	-10921639	149.714	143	97	202	3144	27.744	2.000	0.142	1.344
ID688034	688034	199	40.857	50.074	28.239	0	279	279	2	1	-10921639	150.381	153	98	200	3158	28.015	4.800	0.123	1.172
ID688035	688035	None	36.530	59.739	27.635	0	279	279	2	1	-10921639	133.476	126	92	180	2803	27.435	4.800	0.129	1.112
ID688032	688032	None	37.547	66.854	19.336	0	279	279	2	1	-10921639	110.667	106	78	154	2324	20.158	4.800	0.170	1.596
ID688033	688033	200	56.208	42.125	23.829	0	279	279	2	1	-10921639	171.429	170	120	231	3600	30.122	2.000	0.144	1.433
ID688038	688038	183	46.372	50.880	38.771	0	279	279	2	1	-10921639	148.857	154	103	214	3126	29.545	2.000	0.139	1.233
ID688039	688039	201	36.815	28.064	41.006	0	279	279	2	1	-10921639	113.238	120	68	163	2378	27.828	7.600	0.164	1.145
ID688036	688036	192	35.450	39.226	28.051	0	279	279	2	1	-10921639	165.476	171	111	213	3475	27.905	7.600	0.109	1.168
ID688037	688037	202	46.797	41.997	33.437	0	279	279	2	1	-10921639	164.524	166	98	236	3455	41.355	7.600	0.099	0.718
ID688010	688010	204	40.030	54.012	33.614	0	280	280	2	1	-10921639	125.714	134	69	177	2640	27.519	7.600	0.128	1.040
ID688011	688011	183	40.755	50.577	39.232	0	280	280	2	1	-10921639	156.714	159	102	204	3291	32.139	4.800	0.115	1.004
ID688008	688008	199	47.196	49.705	28.220	0	280	280	2	1	-10921639	165.762	171	129	202	3481	23.332	4.800	0.153	1.887
ID688009	688009	202	63.610	42.059	34.268	0	280	280	2	1	-10921639	175.143	183	100	255	3678	50.735	2.000	0.136	0.826
ID688014	688014	205	36.273	28.067	48.701	0	280	280	2	1	-10921639	70.619	68	35	145	1483	29.381	2.000	0.181	0.737
ID688015	688015	206	39.536	40.132	52.903	0	280	280	2	1	-10921639	104.381	103	75	143	2192	20.118	4.800	0.183	1.602
ID688012	688012	201	42.000	28.327	41.834	0	280	280	2	1	-10921639	105.524	106	54	162	2216	32.980	4.800	0.178	0.965
ID688013	688013	207	51.233	40.508	45.324	0	280	280	2	1	-10921639	140.429	132	100	199	2949	29.058	2.000	0.159	1.329
ID688006	688006	192	36.845	38.518	25.998	0	280	280	2	1	-10921639	170.667	170	120	233	3584	28.223	7.600	0.101	1.107
ID688007	688007	None	38.506	56.825	25.510	0	280	280	2	1	-10921639	119.095	117	81	165	2501	25.286	2.000	0.137	1.137
ID688004	688004	None	52.308	33.061	21.526	0	280	280	2	1	-10921639	110.190	109	55	177	2314	34.899	2.000	0.205	1.073
ID688005	688005	200	60.234	42.049	24.104	0	280	280	2	1	-10921639	177.667	183	125	242	3731	35.252	2.000	0.150	1.312
ID688058	688058	206	39.715	40.999	52.434	0	281	281	2	1	-10921639	109.286	100	75	166	2295	25.162	2.000	0.137	1.049
ID688056	688056	207	53.912	40.139	45.748	0	281	281	2	1	-10921639	132.952	128	86	196	2792	32.572	2.000	0.174	1.209
ID688057	688057	205	37.676	28.504	48.754	0	281	281	2	1	-10921639	76.810	72	20	146	1613	34.607	2.000	0.126	0.498
ID688050	688050	200	42.232	42.528	23.720	0	281	281	2	1	-10921639	164.000	166	122	208	3444	26.433	2.000	0.112	1.245
ID688051	688051	208	39.485	40.984	30.138	0	281	281	2	1	-10921639	185.810	190	129	244	3902	26.802	2.000	0.078	0.999
ID688054	688054	209	37.017	32.000	38.000	0	281	281	2	1	-10921639	124.905	123	80	171	2623	26.374	4.800	0.155	1.274
ID688055	688055	183	54.887	49.830	39.512	0	281	281	2	1	-10921639	173.571	171	115	221	3645	29.113	4.800	0.168	1.715
ID688052	688052	204	42.249	53.559	32.932	0	281	281	2	1	-10921639	134.667	134	72	208	2828	35.785	4.800	0.142	0.936
ID688053	688053	202	60.884	42.705	35.107	0	281	281	2	1	-10921639	172.000	163	95	255	3612	45.611	7.600	0.130	0.871
ID688059	688059	200	48.339	42.342	24.341	0	282	282	2	1	-10921639	157.190	159	108	211	3301	32.822	7.600	0.140	1.173
ID688062	688062	208	37.365	40.740	29.983	0	282	282	2	1	-10921639	156.905	148	108	234	3295	29.312	2.000	0.072	0.716
ID688063	688063	202	53.197	42.811	35.611	0	282	282	2	1	-10921639	144.286	137	81	228	3030	39.411	2.000	0.134	0.863
ID688060	688060	None	36.254	72.261	25.973	0	282	282	2	1	-10921639	121.762	115	86	166	2557	23.426	2.000	0.126	1.166
ID688061	688061	210	45.563	60.072	27.598	0	282	282	2	1	-10921639	146.571	145	103	205	3078	29.854	4.800	0.156	1.324
ID688066	688066	183	53.655	50.709	39.875	0	282	282	2	1	-10921639	163.667	171	119	207	3437	28.141	4.800	0.183	1.801
ID688067	688067	None	44.129	28.405	41.523	0	282	282	2	1	-10921639	106.810	102	52	171	2243	38.836	2.000	0.154	0.735
ID688064	688064	209	42.204	30.193	38.900	0	282	282	2	1	-10921639	121.429	123	69	171	2550	30.402	2.000	0.153	1.058
ID688065	688065	None	36.227	41.201	39.875	0	282	282	2	1	-10921639	135.238	139	81	196	2840	29.237	2.000	0.103	0.862
ID688068	688068	207	54.714	40.222	46.499	0	282	282	2	1	-10921639	122.381	106	80	217	2570	41.679	2.000	0.157	0.799
ID688069	688069	205	40.011	28.134	48.892	0	282	282	2	1	-10921639	89.857	88	54	148	1887	27.587	2.000	0.172	0.955
ID688090	688090	207	48.758	40.052	46.086	0	283	283	2	1	-10921639	142.381	132	100	197	2990	28.675	2.000	0.130	1.145
ID688091	688091	None	39.715	42.508	56.039	0	283	283	2	1	-10921639	94.143	85	46	165	1977	33.970	2.000	0.128	0.629
ID688088	688088	210	46.596	59.224	28.399	0	283	283	2	1	-10921639	130.333	120	80	205	2737	31.516	2.000	0.130	0.951
ID688089	688089	183	52.774	49.706	40.315	0	283	283	2	1	-10921639	171.238	177	119	205	3596	26.174	4.800	0.187	2.066
ID688086	688086	211	41.189	33.546	22.955	0	283	283	2	1	-10921639	113.143	112	61	156	2376	25.732	2.000	0.172	1.288
ID688087	688087	200	48.141	41.906	24.407	0	283	283	2	1	-10921639	167.190	173	112	247	3511	38.074	2.000	0.111	0.878
ID688084	688084	None	39.714	74.368	4.786	0	283	283	2	1	-10921639	127.524	126	83	174	2678	23.592	2.000	0.140	1.331
ID688085	688085	None	37.159	84.069	7.646	0	283	283	2	1	-10921639	138.286	140	98	180	2904	24.046	2.000	0.115	1.190
ID688074	688074	210	55.993	58.720	27.940	0	284	284	2	1	-10921639	140.667	139	78	248	2954	40.354	6.359	0.147	0.892
ID688075	688075	208	39.592	41.112	30.159	0	284	284	2	1	-10921639	171.762	177	125	207	3607	23.339	2.000	0.107	1.424
ID688072	688072	200	49.079	42.287	24.152	0	284	284	2	1	-10921639	162.286	154	112	219	3408	35.625	2.000	0.111	0.914
ID688073	688073	None	38.806	50.234	27.820	0	284	284	2	1	-10921639	150.190	151	106	204	3154	24.995	2.000	0.107	1.159
ID688078	688078	None	35.847	41.066	39.974	0	284	284	2	1	-10921639	134.905	131	81	193	2833	29.938	7.600	0.086	0.716
ID688079	688079	183	53.066	51.110	39.499	0	284	284	2	1	-10921639	149.095	145	106	225	3131	31.313	7.600	0.158	1.298
ID688076	688076	212	46.924	33.633	37.446	0	284	284	2	1	-10921639	123.714	120	85	182	2598	27.344	2.000	0.166	1.286
ID688077	688077	None	45.847	43.777	37.167	0	284	284	2	1	-10921639	161.524	160	119	225	3392	27.947	2.000	0.110	1.144
ID688070	688070	None	36.727	65.659	20.357	0	284	284	2	1	-10921639	120.714	119	91	165	2535	19.473	2.000	0.140	1.526
ID688071	688071	211	39.522	33.796	21.967	0	284	284	2	1	-10921639	112.857	111	80	153	2370	23.011	2.000	0.149	1.275
ID688082	688082	213	39.014	44.323	47.252	0	284	284	2	1	-10921639	115.857	115	81	187	2433	29.768	2.000	0.093	0.664
ID688083	688083	None	37.915	28.583	48.347	0	284	284	2	1	-10921639	103.810	106	66	139	2180	23.069	2.000	0.184	1.396
ID688080	688080	214	54.449	28.223	41.897	0	284	284	2	1	-10921639	117.190	109	66	176	2461	31.096	2.000	0.212	1.317
ID688081	688081	207	46.293	39.849	46.252	0	284	284	2	1	-10921639	130.286	122	91	191	2736	29.711	2.000	0.121	0.945
ID688106	688106	207	51.602	40.033	45.604	0	285	285	2	1	-10921639	135.524	129	85	202	2846	37.328	2.000	0.130	0.836
ID688107	688107	213	42.967	44.372	47.468	0	285	285	2	1	-10921639	125.810	119	81	194	2642	31.320	2.000	0.100	0.732
ID688104	688104	183	54.153	50.052	40.586	0	285	285	2	1	-10921639	158.048	168	83	197	3319	37.714	4.800	0.196	1.371
ID688105	688105	214	41.830	28.636	42.948	0	285	285	2	1	-10921639	107.857	106	64	165	2265	30.114	2.000	0.150	0.933
ID688102	688102	215	35.509	46.918	31.619	0	285	285	2	1	-10921639	143.857	140	97	197	3021	27.634	2.000	0.095	0.906
ID688103	688103	212	45.212	33.934	37.703	0	285	285	2	1	-10921639	127.857	123	88	196	2685	30.536	2.000	0.134	0.993
ID688100	688100	200	39.329	42.368	24.252	0	285	285	2	1	-10921639	148.095	146	105	202	3110	30.249	2.000	0.088	0.796
ID688101	688101	208	49.337	40.775	29.240	0	285	285	2	1	-10921639	173.000	180	123	231	3633	29.932	4.800	0.124	1.271
ID688142	688142	200	53.633	42.504	24.278	0	286	286	2	1	-10921639	150.000	153	95	224	3150	40.107	2.000	0.140	0.920
ID688143	688143	208	50.643	40.448	28.937	0	286	286	2	1	-10921639	176.476	180	128	248	3706	29.080	4.800	0.137	1.466
ID688146	688146	215	47.071	46.419	32.019	0	286	286	2	1	-10921639	159.429	156	80	228	3348	38.741	2.000	0.101	0.753
ID688147	688147	212	40.799	34.386	38.066	0	286	286	2	1	-10921639	123.238	115	74	177	2588	30.451	2.000	0.115	0.836
ID688144	688144	None	43.182	49.096	28.643	0	286	286	2	1	-10921639	159.190	163	117	224	3343	32.614	2.000	0.100	0.890
ID688145	688145	210	36.866	58.721	29.141	0	286	286	2	1	-10921639	128.190	125	74	196	2692	33.304	2.000	0.077	0.549
ID688150	688150	183	41.100	49.265	42.030	0	286	286	2	1	-10921639	142.524	143	105	210	2993	30.844	7.600	0.101	0.848
ID688151	688151	None	37.668	43.344	55.737	0	286	286	2	1	-10921639	86.476	85	49	129	1816	23.914	2.000	0.199	1.201
ID688148	688148	216	36.494	29.495	39.602	0	286	286	2	1	-10921639	107.381	109	55	165	2255	31.684	2.000	0.148	0.873
ID688149	688149	None	45.667	41.789	39.565	0	286	286	2	1	-10921639	144.571	136	103	211	3036	30.382	7.600	0.119	1.015
ID688094	688094	208	46.351	40.938	28.306	0	287	287	2	1	-10921639	178.952	182	137	211	3758	20.709	4.800	0.139	2.115
ID688095	688095	215	45.248	48.089	30.682	0	287	287	2	1	-10921639	182.000	182	129	216	3822	24.058	7.600	0.154	2.019
ID688092	688092	200	45.451	42.509	24.077	0	287	287	2	1	-10921639	162.857	163	115	211	3420	30.332	2.000	0.131	1.243
ID688093	688093	210	36.495	57.941	27.248	0	287	287	2	1	-10921639	146.333	149	105	207	3073	24.701	2.000	0.091	0.988
ID688098	688098	216	37.123	28.159	41.833	0	287	287	2	1	-10921639	114.857	115	75	154	2412	23.005	7.600	0.175	1.487
ID688099	688099	217	37.737	28.355	48.651	0	287	287	2	1	-10921639	90.190	88	51	140	1894	27.940	2.000	0.177	0.970
ID688096	688096	212	58.155	33.953	37.694	0	287	287	2	1	-10921639	141.857	132	80	225	2979	41.669	2.000	0.135	0.809
ID688097	688097	183	49.933	50.572	39.519	0	287	287	2	1	-10921639	152.095	154	86	213	3194	42.351	4.800	0.140	0.881
ID688120	688120	None	45.829	35.218	54.002	0	288	288	2	1	-10921639	97.714	100	46	145	2052	26.640	2.000	0.211	1.276
ID688110	688110	218	48.864	49.773	27.957	0	288	288	2	1	-10921639	160.905	157	120	231	3379	33.839	2.000	0.098	0.852
ID688111	688111	215	53.863	48.974	32.152	0	288	288	2	1	-10921639	174.333	174	119	255	3661	36.724	2.000	0.116	0.985
ID688108	688108	219	35.880	33.421	21.936	0	288	288	2	1	-10921639	92.571	81	54	145	1944	27.204	2.000	0.151	0.893
ID688109	688109	208	39.426	39.141	27.242	0	288	288	2	1	-10921639	161.667	168	108	208	3395	30.562	7.600	0.088	0.853
ID688114	688114	183	57.020	50.684	38.748	0	288	288	2	1	-10921639	148.667	146	85	230	3122	41.342	2.000	0.162	1.004
ID688115	688115	216	42.639	28.651	41.541	0	288	288	2	1	-10921639	117.952	120	66	166	2477	28.213	4.800	0.199	1.385
ID688112	688112	220	36.057	35.873	34.162	0	288	288	2	1	-10921639	133.429	137	75	177	2802	28.628	2.000	0.099	0.843
ID688113	688113	212	45.902	34.169	37.644	0	288	288	2	1	-10921639	149.571	149	81	210	3141	33.830	2.000	0.125	0.986
ID688119	688119	217	41.223	28.170	48.876	0	288	288	2	1	-10921639	82.524	80	44	145	1733	27.305	2.000	0.190	0.965
ID688116	688116	221	37.184	48.658	41.815	0	288	288	2	1	-10921639	143.571	146	68	205	3015	41.086	7.600	0.107	0.677
ID688117	688117	None	41.633	43.681	47.152	0	288	288	2	1	-10921639	121.714	111	77	216	2556	36.137	2.000	0.089	0.551
ID688122	688122	222	42.610	41.864	27.146	0	289	289	2	1	-10921639	197.000	193	159	244	4137	24.315	6.351	0.096	1.421
ID688123	688123	218	45.200	49.075	27.125	0	289	289	2	1	-10921639	151.429	148	109	216	3180	30.965	2.000	0.106	0.941
ID688121	688121	208	45.230	38.577	27.072	0	289	289	2	1	-10921639	183.667	185	131	233	3857	33.594	4.800	0.111	1.090
ID688126	688126	212	37.511	34.012	37.660	0	289	289	2	1	-10921639	129.048	129	69	183	2710	31.083	2.000	0.091	0.695
ID688127	688127	None	37.354	45.508	39.034	0	289	289	2	1	-10921639	190.095	187	140	241	3992	30.221	3.200	0.068	0.798
ID688124	688124	215	47.920	47.578	31.985	0	289	289	2	1	-10921639	184.905	193	106	239	3883	33.259	4.800	0.117	1.161
ID688125	688125	220	52.765	35.024	33.450	0	289	289	2	1	-10921639	134.762	139	60	225	2830	40.575	2.000	0.151	0.869
ID688130	688130	223	43.234	40.312	45.845	0	289	289	2	1	-10921639	154.048	156	95	197	3235	27.963	2.000	0.133	1.289
ID688131	688131	217	48.249	28.036	48.514	0	289	289	2	1	-10921639	91.571	78	47	151	1923	30.799	2.000	0.242	1.160
ID688128	688128	216	50.892	28.774	41.798	0	289	289	2	1	-10921639	113.810	112	64	174	2390	28.691	2.000	0.216	1.409
ID688129	688129	221	56.535	49.390	41.464	0	289	289	2	1	-10921639	197.333	202	136	255	4144	32.717	4.800	0.153	1.602
ID688118	688118	219	40.737	32.918	21.381	0	289	289	2	1	-10921639	105.429	102	63	160	2214	25.608	2.000	0.166	1.172
ID688154	688154	215	62.943	47.793	31.663	0	290	290	2	1	-10921639	189.190	194	114	251	3973	40.702	3.200	0.149	1.202
ID688155	688155	None	44.605	54.173	32.046	0	290	290	2	1	-10921639	141.571	140	89	194	2973	29.630	2.000	0.152	1.259
ID688152	688152	219	58.172	32.928	21.883	0	290	290	2	1	-10921639	126.810	111	86	193	2663	31.362	2.000	0.211	1.407
ID688153	688153	222	48.998	40.751	27.955	0	290	290	2	1	-10921639	206.952	210	162	255	4346	29.574	7.600	0.130	1.614
ID688158	688158	216	45.833	28.592	41.943	0	290	290	2	1	-10921639	121.762	122	64	163	2557	28.050	2.000	0.193	1.407
ID688159	688159	223	39.314	39.458	45.438	0	290	290	2	1	-10921639	141.000	131	102	196	2961	28.394	2.000	0.106	0.949
ID688156	688156	224	42.250	42.128	40.192	0	290	290	2	1	-10921639	169.190	170	111	219	3553	28.771	2.000	0.102	1.088
ID688157	688157	221	73.501	50.035	39.509	0	290	290	2	1	-10921639	197.714	213	122	255	4152	44.236	4.800	0.218	1.600
ID688160	688160	217	44.862	28.282	48.464	0	290	290	2	1	-10921639	86.429	80	44	149	1815	31.441	2.000	0.193	0.889
ID688138	688138	224	44.382	41.878	39.954	0	291	291	2	1	-10921639	161.000	168	91	217	3381	31.969	2.000	0.108	0.979
ID688139	688139	223	39.593	39.003	46.029	0	291	291	2	1	-10921639	138.524	139	103	188	2909	24.714	2.000	0.118	1.184
ID688136	688136	None	41.575	34.259	37.725	0	291	291	2	1	-10921639	139.190	143	83	182	2923	27.985	2.000	0.125	1.107
ID688137	688137	221	70.938	50.489	38.810	0	291	291	2	1	-10921639	197.524	204	125	255	4148	43.073	2.000	0.171	1.338
ID688140	688140	None	35.116	48.151	46.384	0	291	291	2	1	-10921639	98.333	100	46	157	2065	26.729	2.000	0.103	0.684
ID688141	688141	225	47.426	34.817	50.892	0	291	291	2	1	-10921639	127.476	129	80	168	2677	26.172	4.800	0.176	1.461
ID688134	688134	215	45.534	48.384	31.466	0	291	291	2	1	-10921639	184.714	182	126	247	3879	34.657	7.600	0.123	1.170
ID688135	688135	220	43.911	35.762	33.982	0	291	291	2	1	-10921639	138.571	139	98	205	2910	29.742	2.000	0.106	0.891
ID688132	688132	219	45.435	34.138	22.996	0	291	291	2	1	-10921639	124.429	120	77	182	2613	34.531	2.000	0.157	0.975
ID688133	688133	222	63.498	41.551	27.582	0	291	291	2	1	-10921639	200.714	205	117	255	4215	39.500	4.800	0.160	1.399
ID688170	688170	225	57.235	34.974	48.820	0	292	292	2	1	-10921639	144.286	153	92	204	3030	35.276	4.800	0.192	1.317
ID688168	688168	223	41.128	39.837	45.506	0	292	292	2	1	-10921639	137.524	132	91	202	2888	30.048	2.000	0.112	0.922
ID688169	688169	217	36.251	28.221	48.946	0	292	292	2	1	-10921639	87.810	86	46	146	1844	25.880	2.000	0.149	0.878
ID688162	688162	222	57.711	39.617	27.671	0	292	292	2	1	-10921639	201.810	200	111	255	4238	39.399	4.800	0.132	1.194
ID688163	688163	215	49.836	48.371	31.385	0	292	292	2	1	-10921639	188.905	187	129	255	3967	36.151	7.600	0.123	1.148
ID688161	688161	226	42.977	55.048	27.426	0	292	292	2	1	-10921639	137.524	137	95	213	2888	33.148	2.000	0.096	0.727
ID688166	688166	221	73.813	49.727	40.028	0	292	292	2	1	-10921639	224.667	247	125	255	4718	40.777	4.800	0.206	1.880
ID688167	688167	216	51.414	29.269	40.995	0	292	292	2	1	-10921639	130.190	129	68	183	2734	31.562	4.800	0.229	1.536
ID688164	688164	220	47.537	35.938	34.346	0	292	292	2	1	-10921639	141.381	145	75	221	2969	36.615	2.000	0.111	0.770
ID688165	688165	224	38.732	42.197	39.715	0	292	292	2	1	-10921639	158.857	162	105	214	3336	29.751	2.000	0.107	1.034
ID688202	688202	226	46.277	54.406	28.497	0	293	293	2	1	-10921639	151.810	142	105	225	3188	34.677	2.000	0.089	0.716
ID688203	688203	215	61.197	47.926	30.646	0	293	293	2	1	-10921639	189.429	191	134	255	3978	34.210	7.600	0.157	1.500
ID688200	688200	None	40.365	43.004	20.001	0	293	293	2	1	-10921639	135.048	136	98	187	2836	23.627	2.000	0.120	1.229
ID688201	688201	222	56.748	37.977	26.352	0	293	293	2	1	-10921639	176.048	173	112	244	3697	37.305	2.000	0.134	1.116
ID688206	688206	224	41.237	42.127	39.758	0	293	293	2	1	-10921639	155.714	154	97	216	3270	31.414	2.000	0.093	0.841
ID688207	688207	216	58.520	28.940	41.180	0	293	293	2	1	-10921639	144.952	145	98	207	3044	33.720	4.800	0.218	1.537
ID688204	688204	None	44.507	34.255	37.986	0	293	293	2	1	-10921639	152.476	153	81	205	3202	29.142	2.000	0.123	1.142
ID688205	688205	221	69.474	49.562	39.754	0	293	293	2	1	-10921639	204.810	224	88	255	4301	52.572	4.800	0.175	1.159
ID688210	688210	225	71.757	35.105	49.796	0	293	293	2	1	-10921639	148.000	140	72	222	3108	43.943	2.000	0.221	1.219
ID688208	688208	223	80.507	40.419	44.975	0	293	293	2	1	-10921639	172.571	156	108	255	3624	44.508	2.000	0.220	1.400
ID688209	688209	217	39.774	28.631	48.549	0	293	293	2	1	-10921639	99.095	98	54	165	2081	29.918	2.000	0.157	0.900
ID688190	688190	222	67.252	38.806	27.401	0	294	294	2	1	-10921639	188.952	180	115	255	3968	38.862	7.600	0.160	1.340
ID688191	688191	226	66.227	53.994	28.815	0	294	294	2	1	-10921639	173.762	170	111	255	3649	41.982	2.000	0.139	1.013
ID688194	688194	221	73.356	49.930	39.794	0	294	294	2	1	-10921639	215.381	233	126	255	4523	40.925	4.800	0.187	1.658
ID688195	688195	216	57.974	29.315	41.677	0	294	294	2	1	-10921639	134.524	129	68	200	2825	40.245	3.200	0.214	1.179
ID688192	688192	215	42.595	47.493	31.602	0	294	294	2	1	-10921639	176.857	177	125	236	3714	30.263	7.600	0.101	1.069
ID688193	688193	220	36.663	35.855	33.856	0	294	294	2	1	-10921639	138.429	136	95	204	2907	28.285	2.000	0.072	0.659
ID688198	688198	217	52.991	28.073	49.083	0	294	294	2	1	-10921639	101.619	97	63	173	2134	32.214	2.000	0.219	1.134
ID688199	688199	225	57.110	34.662	49.033	0	294	294	2	1	-10921639	137.667	139	77	200	2891	38.786	2.000	0.198	1.171
ID688196	688196	223	81.875	40.613	44.295	0	294	294	2	1	-10921639	174.524	165	109	255	3665	43.222	2.000	0.224	1.477
ID688197	688197	None	48.602	50.001	44.558	0	294	294	2	1	-10921639	128.571	125	51	208	2700	46.239	2.000	0.125	0.617
ID688186	688186	221	81.072	50.173	39.955	0	295	295	2	1	-10921639	191.190	202	100	255	4015	48.990	2.000	0.200	1.300
ID688187	688187	216	49.929	29.476	40.965	0	295	295	2	1	-10921639	145.571	148	80	193	3057	31.682	4.800	0.207	1.573
ID688184	688184	220	44.862	35.995	34.389	0	295	295	2	1	-10921639	161.667	163	102	228	3395	31.631	2.000	0.101	0.940
ID688185	688185	None	44.595	34.026	37.026	0	295	295	2	1	-10921639	166.000	166	125	225	3486	25.499	7.600	0.121	1.401
ID688188	688188	223	77.420	40.420	44.438	0	295	295	2	1	-10921639	160.143	149	94	245	3363	45.923	2.000	0.239	1.347
ID688189	688189	225	37.479	34.545	50.527	0	295	295	2	1	-10921639	110.333	106	68	176	2317	29.001	2.000	0.136	0.909
ID688182	688182	226	72.461	53.739	29.058	0	295	295	2	1	-10921639	186.810	182	132	255	3923	43.649	2.000	0.167	1.224
ID688183	688183	215	63.380	46.980	31.784	0	295	295	2	1	-10921639	188.190	182	97	255	3952	43.939	7.600	0.133	1.006
ID688180	688180	None	41.683	33.289	21.617	0	295	295	2	1	-10921639	102.857	105	43	162	2160	31.390	2.000	0.175	0.974
ID688181	688181	222	51.296	39.088	27.324	0	295	295	2	1	-10921639	186.476	185	143	225	3916	27.813	7.600	0.142	1.667
ID688171	688171	222	47.276	39.561	27.351	0	296	296	2	1	-10921639	189.095	188	142	234	3971	24.564	4.800	0.132	1.797
ID688174	688174	220	59.644	35.577	34.856	0	296	296	2	1	-10921639	199.333	194	137	255	4186	33.952	7.600	0.143	1.465
ID688175	688175	None	35.603	43.963	35.747	0	296	296	2	1	-10921639	165.238	168	114	227	3470	27.604	7.600	0.073	0.809
ID688172	688172	226	68.234	53.270	29.676	0	296	296	2	1	-10921639	194.905	187	140	255	4093	40.683	2.000	0.136	1.147
ID688173	688173	215	56.555	47.438	31.519	0	296	296	2	1	-10921639	194.524	199	126	255	4085	39.295	7.600	0.126	1.107
ID688178	688178	None	38.683	52.000	43.000	0	296	296	2	1	-10921639	153.000	146	103	230	3213	36.097	7.600	0.111	0.848
ID688179	688179	223	65.561	40.207	44.691	0	296	296	2	1	-10921639	135.476	122	63	213	2845	42.478	2.000	0.215	1.127
ID688176	688176	221	69.135	50.068	39.307	0	296	296	2	1	-10921639	189.667	190	117	255	3983	41.395	2.000	0.170	1.334
ID688177	688177	216	59.693	30.101	40.795	0	296	296	2	1	-10921639	145.952	153	77	193	3065	31.120	4.800	0.225	1.726
ID688218	688218	228	46.470	41.983	38.962	0	297	297	2	1	-10921639	153.524	151	109	231	3224	32.825	2.000	0.098	0.834
ID688219	688219	221	75.456	50.461	38.861	0	297	297	2	1	-10921639	203.619	207	112	255	4276	44.758	4.800	0.182	1.400
ID688216	688216	220	46.548	34.409	33.974	0	297	297	2	1	-10921639	188.571	196	105	242	3960	33.837	4.800	0.121	1.207
ID688217	688217	229	50.479	33.897	37.341	0	297	297	2	1	-10921639	192.857	196	145	251	4050	27.485	7.600	0.127	1.583
ID688222	688222	230	51.361	53.778	46.968	0	297	297	2	1	-10921639	125.619	123	78	202	2638	33.410	2.000	0.154	1.001
ID688223	688223	None	35.595	33.450	47.686	0	297	297	2	1	-10921639	132.762	129	88	180	2788	27.327	6.362	0.112	0.979
ID688220	688220	216	41.060	30.602	40.808	0	297	297	2	1	-10921639	144.095	148	95	200	3026	27.162	7.600	0.123	1.162
ID688221	688221	223	86.194	40.583	44.835	0	297	297	2	1	-10921639	161.190	154	80	255	3385	56.703	2.000	0.242	1.108
ID688211	688211	None	35.758	33.508	21.275	0	297	297	2	1	-10921639	87.381	85	55	132	1835	24.113	2.000	0.168	1.041
ID688214	688214	226	44.450	53.439	29.222	0	297	297	2	1	-10921639	159.000	159	102	213	3339	31.706	2.000	0.116	1.042
ID688215	688215	215	62.207	47.522	32.312	0	297	297	2	1	-10921639	202.095	207	115	255	4244	42.043	2.000	0.140	1.184
ID688212	688212	None	37.830	42.027	24.631	0	297	297	2	1	-10921639	181.333	179	146	214	3808	21.657	7.600	0.091	1.394
ID688213	688213	222	47.687	39.042	26.734	0	297	297	2	1	-10921639	186.667	185	134	238	3920	24.540	7.600	0.124	1.674
ID688251	688251	222	54.247	39.085	27.101	0	298	298	2	1	-10921639	186.667	188	148	239	3920	26.575	4.800	0.148	1.816
ID688254	688254	229	54.776	34.790	37.862	0	298	298	2	1	-10921639	173.190	173	119	247	3637	34.058	2.000	0.118	1.071
ID688255	688255	221	75.849	50.341	38.297	0	298	298	2	1	-10921639	213.238	211	156	255	4478	37.960	4.800	0.194	1.822
ID688252	688252	226	54.048	52.483	29.957	0	298	298	2	1	-10921639	173.381	171	114	242	3641	38.188	2.000	0.115	0.938
ID688253	688253	215	64.346	46.856	31.678	0	298	298	2	1	-10921639	215.190	234	134	255	4519	40.993	7.600	0.141	1.294
ID688258	688258	223	82.541	41.015	44.927	0	298	298	2	1	-10921639	156.476	156	81	236	3286	43.719	2.000	0.256	1.457
ID688259	688259	230	58.480	54.359	46.467	0	298	298	2	1	-10921639	132.286	125	85	208	2778	35.878	2.000	0.188	1.168
ID688256	688256	228	52.033	41.374	38.854	0	298	298	2	1	-10921639	164.619	170	115	230	3457	36.195	2.000	0.115	0.935
ID688257	688257	216	65.024	30.707	40.637	0	298	298	2	1	-10921639	165.524	165	94	233	3476	37.741	4.800	0.195	1.429
ID688250	688250	None	39.946	76.704	62.087	0	299	299	2	1	-10921639	120.476	114	95	162	2530	20.481	2.000	0.155	1.579
ID688248	688248	223	80.860	41.363	45.095	0	299	299	2	1	-10921639	164.619	156	112	255	3457	42.732	2.000	0.243	1.508
ID688249	688249	230	35.856	55.028	44.628	0	299	299	2	1	-10921639	129.524	128	89	177	2720	24.628	4.800	0.128	1.193
ID688242	688242	None	47.369	43.819	27.000	0	299	299	2	1	-10921639	192.429	197	131	245	4041	33.723	2.000	0.102	1.054
ID688243	688243	226	35.598	52.412	29.811	0	299	299	2	1	-10921639	143.619	145	91	205	3016	30.899	2.000	0.080	0.685
ID688241	688241	222	44.162	38.690	26.975	0	299	299	2	1	-10921639	182.619	188	142	216	3835	23.003	4.800	0.131	1.835
ID688246	688246	None	52.487	45.009	38.671	0	299	299	2	1	-10921639	176.190	182	109	255	3700	37.286	2.000	0.113	0.959
ID688247	688247	216	84.046	31.011	40.332	0	299	299	2	1	-10921639	183.095	183	108	255	3845	44.043	4.800	0.241	1.613
ID688244	688244	215	58.333	46.420	32.168	0	299	299	2	1	-10921639	180.571	168	129	255	3792	38.258	2.000	0.134	1.112
ID688245	688245	221	72.775	51.107	38.123	0	299	299	2	1	-10921639	225.571	231	163	255	4737	27.095	4.800	0.195	2.719
ID688232	688232	None	37.672	39.458	52.374	0	300	300	2	1	-10921639	117.524	111	92	174	2468	22.425	4.800	0.168	1.507
ID688226	688226	226	44.388	52.607	29.701	0	300	300	2	1	-10921639	151.429	146	72	224	3180	42.374	2.000	0.098	0.637
ID688227	688227	215	60.674	45.864	32.255	0	300	300	2	1	-10921639	194.333	188	134	255	4081	35.251	2.000	0.134	1.302
ID688224	688224	None	44.669	67.731	20.231	0	300	300	2	1	-10921639	121.381	122	77	171	2549	25.317	4.800	0.176	1.436
ID688225	688225	222	37.246	39.506	26.298	0	300	300	2	1	-10921639	170.524	170	123	213	3581	25.198	6.351	0.104	1.276
ID688230	688230	216	52.834	30.825	40.227	0	300	300	2	1	-10921639	147.381	145	98	205	3095	31.328	4.800	0.169	1.362
ID688231	688231	223	42.367	42.455	44.069	0	300	300	2	1	-10921639	149.476	151	94	202	3139	26.921	4.800	0.143	1.390
ID688228	688228	None	45.125	35.513	37.020	0	300	300	2	1	-10921639	163.714	165	117	214	3438	29.875	2.000	0.112	1.101
ID688229	688229	221	70.733	50.425	37.877	0	300	300	2	1	-10921639	204.762	202	134	255	4300	42.903	2.000	0.161	1.324
ID688234	688234	None	35.079	81.838	20.379	0	301	301	2	1	-10921639	110.143	106	81	151	2313	20.281	4.800	0.141	1.346
ID688235	688235	222	37.111	38.439	26.882	0	301	301	2	1	-10921639	156.476	157	108	214	3286	28.724	6.259	0.110	1.076
ID688233	688233	None	36.878	82.917	13.175	0	301	301	2	1	-10921639	121.381	120	85	171	2549	23.538	2.000	0.118	1.088
ID688238	688238	None	46.662	44.544	37.614	0	301	301	2	1	-10921639	183.048	179	125	241	3844	33.491	2.000	0.099	0.982
ID688239	688239	221	41.503	49.206	38.868	0	301	301	2	1	-10921639	153.190	163	83	219	3217	35.356	2.000	0.083	0.662
ID688236	688236	215	38.780	46.183	32.551	0	301	301	2	1	-10921639	182.762	183	128	233	3838	28.635	4.800	0.094	1.102
ID688237	688237	None	36.637	33.942	34.035	0	301	301	2	1	-10921639	128.619	120	88	183	2701	24.394	2.000	0.103	0.989
ID688240	688240	216	40.594	32.588	40.315	0	301	301	2	1	-10921639	138.095	137	98	182	2900	24.185	7.600	0.131	1.326
ID688262	688262	None	42.471	54.708	43.009	0	302	302	2	1	-10921639	144.095	146	95	180	3026	23.611	4.800	0.147	1.562
ID688261	688261	222	36.280	38.310	26.986	0	302	302	2	1	-10921639	131.619	145	78	168	2764	27.990	2.000	0.132	1.098
ID688260	688260	231	37.020	83.007	13.827	0	303	303	2	1	-10921639	115.238	112	85	176	2420	22.740	2.000	0.133	1.186
ID688263	688263	None	36.108	73.000	0.000	0	304	304	2	1	-10921639	123.762	123	98	151	2599	17.513	4.800	0.186	2.217
ID688264	688264	231	46.347	83.231	12.947	0	304	304	2	1	-10921639	106.905	105	66	185	2245	31.202	2.000	0.157	0.930
ID688266	688266	235	45.931	52.041	36.670	0	305	305	2	1	-10921639	145.810	145	102	213	3062	27.842	2.000	0.137	1.264
ID688265	688265	None	51.900	70.327	26.043	0	305	305	2	1	-10921639	149.571	140	108	204	3141	27.451	4.800	0.160	1.503
ID688267	688267	235	41.918	52.744	35.976	0	306	306	2	1	-10921639	139.762	134	97	185	2935	23.738	2.000	0.134	1.396
ID688268	688268	None	36.020	69.036	38.323	0	306	306	2	1	-10921639	118.476	114	68	182	2488	26.068	2.000	0.099	0.817
ID688270	688270	None	38.656	52.885	36.031	0	309	309	2	1	-10921639	126.048	129	78	170	2647	26.043	2.000	0.133	1.136
ID688269	688269	None	35.131	82.796	58.110	0	310	310	2	1	-10921639	88.095	85	54	131	1850	21.152	2.000	0.159	1.144
ID688271	688271	None	39.550	53.000	36.000	0	311	311	2	1	-10921639	129.190	123	83	173	2713	26.036	4.800	0.142	1.232
ID688272	688272	None	38.691	69.614	39.111	0	312	312	2	1	-10921639	131.857	129	94	171	2769	23.787	2.000	0.131	1.281
ID688273	688273	None	36.384	79.105	6.962	0	313	313	2	1	-10921639	143.762	149	109	180	3019	21.916	4.800	0.115	1.358
ID688274	688274	None	39.556	68.736	31.663	0	315	315	2	1	-10921639	122.429	114	89	182	2571	29.159	2.000	0.107	0.813
ID688275	688275	234	42.242	51.113	39.296	0	317	317	2	1	-10921639	113.143	106	77	162	2376	25.949	2.000	0.141	1.081
ID688278	688278	None	36.944	74.000	65.000	0	318	318	2	1	-10921639	124.857	123	103	168	2622	15.583	6.098	0.182	2.465
ID688276	688276	None	36.542	33.213	39.992	0	318	318	2	1	-10921639	96.190	97	58	146	2020	22.223	2.000	0.162	1.209
ID688277	688277	234	35.368	50.762	40.048	0	318	318	2	1	-10921639	99.762	95	58	153	2095	24.990	7.600	0.124	0.883
ID688279	688279	234	40.782	50.230	39.339	0	319	319	2	1	-10921639	100.381	91	63	148	2108	27.487	2.000	0.162	1.020
ID688282	688282	234	42.176	49.963	39.137	0	320	320	2	1	-10921639	99.667	98	55	185	2093	29.275	2.000	0.143	0.853
ID688280	688280	None	36.891	46.908	32.893	0	320	320	2	1	-10921639	101.286	94	74	162	2127	22.955	2.000	0.132	1.030
ID688281	688281	None	40.230	34.055	38.474	0	320	320	2	1	-10921639	96.857	88	58	145	2034	25.441	2.000	0.181	1.170
ID688283	688283	None	39.054	38.123	27.790	0	321	321	2	1	-10921639	92.143	91	54	134	1935	24.898	2.000	0.201	1.238
ID688284	688284	234	44.605	49.806	39.178	0	321	321	2	1	-10921639	97.429	91	54	179	2046	31.107	2.000	0.138	0.760
ID688285	688285	None	46.711	69.960	37.935	0	325	325	2	1	-10921639	117.429	106	81	191	2466	26.018	2.000	0.167	1.291
ID688286	688286	None	39.404	78.852	2.728	0	328	328	2	1	-10921639	137.143	136	94	197	2880	24.662	2.000	0.120	1.194
ID688287	688287	None	42.818	66.952	20.059	0	331	331	2	1	-10921639	116.429	119	75	165	2445	24.161	2.000	0.164	1.360
ID688288	688288	None	44.040	87.000	62.000	0	333	333	2	1	-10921639	101.762	95	66	171	2137	27.923	2.000	0.219	1.311
ID688289	688289	None	38.324	33.047	39.018	0	338	338	2	1	-10921639	92.762	91	60	156	1948	23.492	2.000	0.158	1.075
