# Supplementary material for: Progressive enhancement of kinetic proofreading in T cell antigen discrimination from receptor activation to DAG generation
Source: eLife. 2022 Sep 20;11:e75263. doi: 10.7554/eLife.75263 (PMC9536835; doi:10.7554/eLife.75263)
Supplement: Figure 5—source data 1. — Each data table is the TrackMate ‘spot-statistics’ output of one cell over four cycles of blue-light illumination (frames 0–40, 100–140, 200–240, and 300–340, with 3 s interval between frames). We calculated the lifetime of TrackIDs that existed at the start of each period of blue-light illumination that did not last for the full period and fit the resulting lifetime distributions using custom Python scripts available at https://github.com/dbritain/KP-paper (copy archived at swh:1:rev:167fa456901903740f0f3ee6a3e5324bc45207ea, Britain, 2022). [file elife-75263-fig5-data1.zip › Fig5SourceData/LOV/lov2/r2/lov5.csv]

Label	ID	TRACK_ID	QUALITY	POSITION_X	POSITION_Y	POSITION_Z	POSITION_T	FRAME	RADIUS	VISIBILITY	MANUAL_COLOR	MEAN_INTENSITY	MEDIAN_INTENSITY	MIN_INTENSITY	MAX_INTENSITY	TOTAL_INTENSITY	STANDARD_DEVIATION	ESTIMATED_DIAMETER	CONTRAST	SNR
ID692202	692202	None	55.332	81.436	6.728	0	0	0	2	1	-10921639	204.905	207	123	255	4303	41.260	2.000	0.115	1.024
ID692203	692203	0	44.839	78.864	10.445	0	0	0	2	1	-10921639	182.857	185	123	229	3840	29.379	7.600	0.121	1.339
ID692201	692201	None	47.301	84.563	6.374	0	0	0	2	1	-10921639	226.952	240	167	255	4766	31.684	3.200	0.097	1.268
ID692206	692206	None	42.902	91.181	28.898	0	0	0	2	1	-10921639	192.333	196	109	255	4039	40.977	2.000	0.083	0.722
ID692207	692207	None	46.657	80.748	32.363	0	0	0	2	1	-10921639	223.143	229	156	255	4686	32.846	4.800	0.115	1.406
ID692204	692204	None	37.346	111.279	12.229	0	0	0	2	1	-10921639	210.095	207	160	255	4412	26.009	7.600	0.086	1.280
ID692205	692205	1	59.359	51.696	25.496	0	0	0	2	1	-10921639	236.952	255	193	255	4976	22.673	4.800	0.156	2.822
ID692210	692210	None	48.279	82.103	39.305	0	0	0	2	1	-10921639	215.667	211	145	255	4529	30.182	2.000	0.099	1.283
ID692211	692211	None	47.269	72.843	42.827	0	0	0	2	1	-10921639	205.333	196	142	255	4312	40.247	2.000	0.089	0.832
ID692208	692208	2	70.826	56.105	37.916	0	0	0	2	1	-10921639	210.714	196	156	255	4425	36.428	3.200	0.158	1.576
ID692209	692209	None	42.713	69.892	38.284	0	0	0	2	1	-10921639	219.143	233	153	255	4602	34.623	7.600	0.083	0.966
ID692212	692212	None	41.925	63.251	43.509	0	0	0	2	1	-10921639	152.571	149	98	222	3204	36.638	7.600	0.092	0.701
ID692226	692226	1	60.831	52.298	24.866	0	1	1	2	1	-10921639	204.524	222	138	255	4295	38.710	2.000	0.141	1.302
ID692227	692227	2	59.113	56.039	37.974	0	1	1	2	1	-10921639	181.619	171	142	255	3814	32.445	2.000	0.134	1.325
ID692224	692224	0	56.546	79.155	8.013	0	1	1	2	1	-10921639	191.714	185	142	255	4026	32.530	7.600	0.128	1.337
ID692225	692225	None	35.969	103.620	11.468	0	1	1	2	1	-10921639	244.762	255	214	255	5140	14.604	4.800	0.088	2.704
ID692223	692223	None	39.628	76.000	0.000	0	1	1	2	1	-10921639	153.286	156	116	233	3219	28.808	2.000	0.096	0.930
ID692228	692228	None	40.830	74.858	40.542	0	1	1	2	1	-10921639	223.952	229	174	255	4703	22.655	7.600	0.094	1.699
ID692194	692194	4	38.278	81.720	41.732	0	2	2	2	1	-10921639	176.524	182	102	229	3707	32.805	2.000	0.081	0.803
ID692192	692192	None	37.229	113.171	23.346	0	2	2	2	1	-10921639	224.905	225	189	255	4723	18.751	4.800	0.095	2.090
ID692193	692193	None	49.676	73.017	37.881	0	2	2	2	1	-10921639	199.333	189	167	247	4186	22.844	4.800	0.116	1.812
ID692190	692190	3	37.320	82.801	4.969	0	2	2	2	1	-10921639	204.667	207	142	255	4298	30.547	7.600	0.080	0.997
ID692191	692191	0	61.891	78.726	7.542	0	2	2	2	1	-10921639	214.524	222	138	255	4505	37.901	7.600	0.149	1.470
ID692189	692189	None	41.684	89.054	2.365	0	2	2	2	1	-10921639	224.381	236	160	255	4712	32.601	2.000	0.071	0.908
ID692178	692178	3	43.585	82.561	5.257	0	3	3	2	1	-10921639	192.429	189	120	255	4041	32.701	2.000	0.081	0.882
ID692179	692179	None	39.718	92.536	9.965	0	3	3	2	1	-10921639	217.857	211	174	255	4575	28.175	7.600	0.066	0.962
ID692182	692182	None	38.338	86.008	36.330	0	3	3	2	1	-10921639	169.905	174	109	214	3568	28.141	2.000	0.092	1.018
ID692183	692183	4	36.747	81.521	40.633	0	3	3	2	1	-10921639	159.714	167	102	204	3354	31.113	4.800	0.104	0.966
ID692180	692180	None	41.704	102.155	20.649	0	3	3	2	1	-10921639	205.381	214	153	255	4313	30.574	2.000	0.078	0.972
ID692181	692181	None	42.053	74.291	35.089	0	3	3	2	1	-10921639	182.619	185	142	240	3835	27.832	4.800	0.102	1.209
ID692200	692200	None	35.110	68.492	51.426	0	4	4	2	1	-10921639	119.810	120	69	182	2516	30.313	2.000	0.105	0.750
ID692198	692198	None	48.597	84.159	23.877	0	4	4	2	1	-10921639	188.286	182	134	244	3954	31.383	2.000	0.102	1.112
ID692199	692199	4	36.357	82.061	40.687	0	4	4	2	1	-10921639	171.619	171	131	222	3604	25.244	2.000	0.078	0.981
ID692196	692196	None	39.483	103.000	0.000	0	4	4	2	1	-10921639	223.762	233	171	255	4699	28.233	4.800	0.102	1.463
ID692197	692197	5	43.476	76.175	13.545	0	4	4	2	1	-10921639	168.286	171	112	233	3534	32.137	2.000	0.101	0.957
ID692218	692218	None	38.765	102.666	5.345	0	5	5	2	1	-10921639	221.238	222	167	255	4646	23.533	3.200	0.082	1.421
ID692219	692219	None	38.689	79.299	8.054	0	5	5	2	1	-10921639	195.000	200	138	240	4095	30.121	2.000	0.074	0.892
ID692222	692222	4	35.763	82.203	40.977	0	5	5	2	1	-10921639	168.667	171	123	225	3542	24.142	3.200	0.080	1.033
ID692220	692220	None	38.381	93.319	9.120	0	5	5	2	1	-10921639	227.429	236	185	255	4776	26.871	4.000	0.085	1.326
ID692221	692221	5	38.994	76.703	12.886	0	5	5	2	1	-10921639	204.238	207	171	244	4289	23.141	4.800	0.090	1.453
ID692186	692186	None	35.295	102.164	33.505	0	6	6	2	1	-10921639	183.095	178	142	236	3845	27.162	3.200	0.077	0.958
ID692187	692187	None	40.260	87.000	37.000	0	6	6	2	1	-10921639	166.857	163	120	229	3504	31.498	7.600	0.087	0.845
ID692184	692184	None	35.045	102.077	9.335	0	6	6	2	1	-10921639	214.810	211	178	255	4511	25.441	2.000	0.058	0.928
ID692185	692185	None	36.673	94.002	27.039	0	6	6	2	1	-10921639	181.000	178	123	247	3801	28.517	2.000	0.060	0.716
ID692188	692188	4	52.282	81.278	40.594	0	6	6	2	1	-10921639	183.190	178	142	236	3847	28.797	4.800	0.136	1.523
ID692232	692232	None	39.071	78.582	9.558	0	7	7	2	1	-10921639	213.095	214	163	255	4475	25.010	4.800	0.083	1.304
ID692195	692195	4	35.354	81.575	40.896	0	8	8	2	1	-10921639	165.048	160	112	247	3466	33.149	7.600	0.063	0.592
ID692216	692216	None	35.034	74.198	37.367	0	9	9	2	1	-10921639	152.238	156	105	189	3197	29.752	2.000	0.077	0.730
ID692217	692217	4	35.168	82.465	40.476	0	9	9	2	1	-10921639	152.286	145	105	222	3198	28.775	2.000	0.071	0.700
ID692214	692214	None	35.546	95.158	15.788	0	9	9	2	1	-10921639	194.476	196	145	244	4084	32.452	2.000	0.059	0.669
ID692215	692215	None	41.191	93.998	26.197	0	9	9	2	1	-10921639	188.619	185	138	255	3961	30.296	2.000	0.073	0.849
ID692213	692213	None	38.332	94.267	11.645	0	9	9	2	1	-10921639	205.286	211	153	255	4311	28.299	2.000	0.074	0.996
ID692230	692230	None	40.338	87.323	36.291	0	11	11	2	1	-10921639	182.381	182	153	222	3830	21.004	4.800	0.112	1.747
ID692231	692231	None	36.886	96.045	37.229	0	11	11	2	1	-10921639	163.095	160	127	218	3425	20.722	2.000	0.092	1.321
ID692229	692229	6	37.434	93.871	27.206	0	11	11	2	1	-10921639	183.381	174	149	240	3851	23.415	2.000	0.076	1.106
ID692237	692237	6	35.510	94.227	27.696	0	12	12	2	1	-10921639	192.476	193	145	255	4042	27.718	6.374	0.079	1.018
ID692233	692233	None	44.294	95.379	26.803	0	14	14	2	1	-10921639	186.000	178	138	244	3906	29.065	2.000	0.102	1.185
ID692254	692254	None	35.410	83.887	27.918	0	15	15	2	1	-10921639	169.048	163	138	207	3550	21.186	7.600	0.093	1.364
ID692255	692255	None	35.914	82.300	40.748	0	15	15	2	1	-10921639	156.238	156	116	204	3281	24.509	4.800	0.105	1.215
ID692252	692252	None	37.803	85.341	7.372	0	15	15	2	1	-10921639	188.810	189	131	255	3965	33.661	7.600	0.078	0.811
ID692253	692253	None	39.725	117.000	27.000	0	15	15	2	1	-10921639	199.190	196	156	247	4183	30.980	3.200	0.099	1.155
ID692242	692242	None	35.867	117.000	34.000	0	16	16	2	1	-10921639	184.810	182	156	229	3881	22.576	6.069	0.117	1.721
ID692241	692241	7	46.561	99.429	32.684	0	16	16	2	1	-10921639	187.619	193	123	251	3940	38.212	2.000	0.094	0.841
ID692248	692248	None	41.074	111.143	46.582	0	17	17	2	1	-10921639	177.286	185	123	214	3723	30.526	2.000	0.103	1.088
ID692246	692246	None	41.417	93.864	26.651	0	17	17	2	1	-10921639	189.238	189	153	233	3974	28.100	7.600	0.087	1.076
ID692247	692247	7	39.735	98.899	33.089	0	17	17	2	1	-10921639	182.048	182	149	236	3823	24.324	2.000	0.086	1.188
ID692245	692245	None	41.304	83.717	17.985	0	17	17	2	1	-10921639	198.429	200	163	255	4167	24.760	6.120	0.087	1.288
ID692234	692234	None	37.314	70.352	5.261	0	18	18	2	1	-10921639	162.190	163	102	225	3406	32.095	2.000	0.081	0.753
ID692235	692235	None	41.427	103.637	27.024	0	18	18	2	1	-10921639	198.667	185	167	255	4172	27.773	2.000	0.078	1.031
ID692236	692236	None	35.635	96.713	38.722	0	18	18	2	1	-10921639	170.000	171	134	214	3570	23.552	2.000	0.088	1.163
ID692251	692251	None	38.347	82.860	4.351	0	19	19	2	1	-10921639	202.714	207	160	233	4257	24.383	4.800	0.092	1.401
ID692250	692250	None	38.943	117.000	46.000	0	20	20	2	1	-10921639	158.190	171	119	200	3322	27.329	7.600	0.127	1.301
ID692249	692249	None	39.753	117.000	39.000	0	20	20	2	1	-10921639	159.524	149	115	236	3350	33.197	2.000	0.103	0.898
ID692238	692238	None	35.251	71.866	16.943	0	21	21	2	1	-10921639	177.714	174	134	233	3732	26.253	2.000	0.089	1.106
ID692239	692239	None	37.114	117.000	19.000	0	21	21	2	1	-10921639	194.429	193	152	255	4083	25.729	6.411	0.090	1.253
ID692240	692240	None	50.986	81.406	40.472	0	21	21	2	1	-10921639	167.714	163	120	236	3522	34.768	2.000	0.119	1.023
ID692243	692243	None	43.194	83.079	3.077	0	22	22	2	1	-10921639	230.238	244	182	255	4835	26.334	6.062	0.091	1.456
ID692244	692244	None	45.077	93.700	26.734	0	22	22	2	1	-10921639	202.286	204	160	255	4248	26.073	2.000	0.094	1.337
ID692258	692258	None	35.132	79.543	35.505	0	23	23	2	1	-10921639	154.619	156	105	211	3247	26.485	2.000	0.083	0.897
ID692259	692259	None	43.017	110.038	47.744	0	23	23	2	1	-10921639	166.952	171	123	214	3506	25.962	4.800	0.118	1.360
ID692256	692256	None	39.313	117.000	32.000	0	23	23	2	1	-10921639	223.619	225	171	255	4696	23.930	4.800	0.101	1.718
ID692257	692257	None	36.382	109.908	33.399	0	23	23	2	1	-10921639	195.952	193	153	255	4115	26.248	7.600	0.075	1.043
ID692262	692262	None	39.422	110.046	50.821	0	24	24	2	1	-10921639	155.000	153	102	214	3255	27.490	2.000	0.100	1.028
ID692260	692260	None	36.275	114.000	0.000	0	24	24	2	1	-10921639	219.524	218	171	255	4610	28.755	2.000	0.080	1.137
ID692261	692261	None	36.236	81.715	20.060	0	24	24	2	1	-10921639	180.190	178	142	233	3784	26.684	2.000	0.081	1.010
ID692266	692266	None	37.503	97.000	0.000	0	25	25	2	1	-10921639	216.476	218	171	255	4546	23.878	6.377	0.087	1.451
ID692267	692267	None	35.294	108.556	39.149	0	25	25	2	1	-10921639	189.476	193	160	247	3979	21.175	4.800	0.086	1.415
ID692268	692268	None	36.543	109.000	54.000	0	25	25	2	1	-10921639	179.429	182	138	218	3768	21.137	4.800	0.147	2.180
ID692278	692278	None	36.133	82.126	40.353	0	26	26	2	1	-10921639	142.810	134	102	193	2999	25.252	2.000	0.093	0.961
ID692276	692276	None	43.979	82.416	2.928	0	26	26	2	1	-10921639	188.571	182	134	244	3960	32.406	2.000	0.082	0.885
ID692277	692277	None	39.468	95.359	26.887	0	26	26	2	1	-10921639	190.095	185	145	233	3992	28.169	4.800	0.091	1.130
ID692263	692263	None	35.736	107.000	0.000	0	27	27	2	1	-10921639	225.905	236	180	255	4744	25.762	5.980	0.088	1.412
ID692270	692270	None	46.035	91.253	35.772	0	29	29	2	1	-10921639	170.524	163	123	225	3581	32.479	2.000	0.105	0.998
ID692269	692269	None	35.236	104.336	17.172	0	29	29	2	1	-10921639	228.571	229	185	255	4800	21.170	4.800	0.067	1.362
ID692264	692264	None	42.145	99.000	0.000	0	30	30	2	1	-10921639	222.048	222	177	255	4663	25.750	4.800	0.108	1.675
ID692265	692265	None	35.495	106.000	0.000	0	30	30	2	1	-10921639	230.762	233	191	255	4846	20.598	4.800	0.093	1.898
ID692271	692271	None	38.987	106.380	20.905	0	31	31	2	1	-10921639	189.571	185	145	240	3981	26.679	2.000	0.083	1.087
ID692272	692272	None	37.091	94.280	25.913	0	31	31	2	1	-10921639	176.048	174	120	255	3697	33.069	7.600	0.048	0.488
ID692273	692273	8	35.264	82.118	40.030	0	31	31	2	1	-10921639	145.095	142	102	189	3047	24.716	2.000	0.097	1.038
ID692286	692286	None	37.204	117.000	27.000	0	32	32	2	1	-10921639	187.095	185	136	233	3929	25.903	6.045	0.103	1.344
ID692287	692287	8	44.930	82.529	40.575	0	32	32	2	1	-10921639	152.762	153	94	207	3208	31.424	4.800	0.138	1.181
ID692284	692284	None	36.318	83.099	1.949	0	32	32	2	1	-10921639	193.095	193	149	247	4055	27.919	3.200	0.073	0.936
ID692285	692285	None	43.055	94.478	16.124	0	32	32	2	1	-10921639	220.048	214	185	255	4621	25.238	2.000	0.095	1.518
ID692274	692274	None	41.229	69.635	29.075	0	33	33	2	1	-10921639	159.571	156	98	214	3351	29.684	7.600	0.101	0.984
ID692275	692275	None	39.210	97.168	37.295	0	33	33	2	1	-10921639	149.810	145	116	222	3146	26.500	2.000	0.080	0.842
ID692282	692282	None	37.827	101.778	30.470	0	34	34	2	1	-10921639	181.619	174	145	244	3814	28.710	2.000	0.072	0.852
ID692283	692283	8	49.600	81.901	40.783	0	34	34	2	1	-10921639	189.048	193	142	236	3970	29.173	4.800	0.122	1.413
ID692280	692280	None	37.676	60.557	10.917	0	34	34	2	1	-10921639	159.238	160	109	214	3344	25.223	4.800	0.109	1.243
ID692281	692281	None	39.590	94.789	26.432	0	34	34	2	1	-10921639	196.571	189	160	244	4128	23.826	4.800	0.092	1.397
ID692279	692279	None	36.396	84.000	0.000	0	34	34	2	1	-10921639	203.238	200	170	255	4268	23.136	7.600	0.098	1.561
ID692290	692290	None	44.956	117.000	38.000	0	35	35	2	1	-10921639	183.238	178	143	236	3848	24.399	6.056	0.139	1.828
ID692291	692291	8	41.709	81.903	40.257	0	35	35	2	1	-10921639	184.190	185	145	222	3868	22.362	4.800	0.111	1.647
ID692288	692288	None	35.733	113.000	0.000	0	35	35	2	1	-10921639	195.190	196	143	236	4099	26.886	2.000	0.093	1.231
ID692289	692289	None	36.401	111.000	27.000	0	35	35	2	1	-10921639	225.000	222	185	255	4725	21.281	6.106	0.081	1.578
ID692294	692294	None	37.652	88.919	21.612	0	36	36	2	1	-10921639	197.333	193	116	255	4144	37.042	2.000	0.059	0.598
ID692295	692295	8	37.572	82.712	40.502	0	36	36	2	1	-10921639	168.095	163	123	225	3530	25.981	2.000	0.090	1.070
ID692292	692292	9	36.829	84.000	0.000	0	36	36	2	1	-10921639	212.714	222	163	255	4467	33.395	6.297	0.095	1.101
ID692293	692293	None	39.933	88.697	9.127	0	36	36	2	1	-10921639	189.333	189	156	251	3976	24.324	4.800	0.087	1.249
ID692298	692298	None	35.132	87.086	17.174	0	37	37	2	1	-10921639	167.429	174	112	233	3516	30.920	3.200	0.055	0.568
ID692299	692299	None	42.972	74.304	35.917	0	37	37	2	1	-10921639	159.000	160	127	204	3339	21.615	4.800	0.130	1.698
ID692296	692296	9	44.889	83.000	0.000	0	37	37	2	1	-10921639	203.952	214	156	255	4283	29.756	7.600	0.117	1.435
ID692297	692297	None	40.941	114.000	0.000	0	37	37	2	1	-10921639	224.524	229	178	255	4715	23.987	4.800	0.116	1.948
ID692306	692306	None	36.053	95.656	27.361	0	38	38	2	1	-10921639	209.429	207	174	255	4398	22.171	4.800	0.090	1.554
ID692304	692304	None	41.094	77.000	0.000	0	38	38	2	1	-10921639	166.952	160	115	240	3506	31.854	2.000	0.108	1.019
ID692305	692305	None	35.044	101.000	0.000	0	38	38	2	1	-10921639	214.476	236	149	255	4504	37.705	2.000	0.082	0.861
ID692300	692300	None	38.052	87.029	25.399	0	39	39	2	1	-10921639	180.952	189	142	214	3800	21.556	2.000	0.100	1.530
ID692301	692301	None	35.407	96.365	38.070	0	39	39	2	1	-10921639	154.857	156	120	196	3252	22.260	2.000	0.093	1.183
ID692302	692302	None	38.706	96.947	4.818	0	41	41	2	1	-10921639	194.000	189	127	255	4074	29.594	2.000	0.067	0.821
ID692303	692303	None	36.246	117.000	26.000	0	41	41	2	1	-10921639	212.381	211	185	247	4460	19.906	4.800	0.122	2.321
ID692307	692307	None	36.168	92.816	10.144	0	42	42	2	1	-10921639	203.190	200	156	255	4267	26.273	2.000	0.066	0.961
ID692310	692310	10	36.148	82.218	40.431	0	42	42	2	1	-10921639	144.476	138	91	211	3034	28.755	2.000	0.086	0.798
ID692308	692308	None	41.210	94.640	15.947	0	42	42	2	1	-10921639	189.143	189	123	255	3972	36.347	2.000	0.066	0.647
ID692309	692309	None	37.174	70.184	27.208	0	42	42	2	1	-10921639	144.476	138	102	196	3034	25.386	4.800	0.113	1.158
ID692311	692311	10	46.391	82.139	39.811	0	43	43	2	1	-10921639	166.381	174	120	214	3494	31.598	3.200	0.110	1.042
ID692314	692314	10	48.492	82.971	39.783	0	44	44	2	1	-10921639	167.524	163	131	222	3518	27.342	2.000	0.128	1.391
ID692312	692312	None	36.072	105.183	15.536	0	44	44	2	1	-10921639	210.905	214	167	255	4429	27.835	2.000	0.060	0.858
ID692313	692313	None	45.679	79.226	29.079	0	44	44	2	1	-10921639	179.238	174	127	247	3764	28.059	3.200	0.116	1.326
ID692315	692315	None	35.495	102.000	0.000	0	45	45	2	1	-10921639	220.429	218	173	255	4629	26.076	2.000	0.091	1.403
ID692316	692316	None	41.704	111.827	30.939	0	45	45	2	1	-10921639	188.857	185	149	240	3966	23.243	6.002	0.102	1.505
ID692317	692317	None	35.169	67.080	37.776	0	45	45	2	1	-10921639	137.571	134	98	196	2889	25.188	4.800	0.105	1.038
ID692322	692322	None	41.323	107.302	21.249	0	46	46	2	1	-10921639	191.190	193	149	236	4015	26.853	4.800	0.091	1.191
ID692320	692320	None	40.645	60.805	10.344	0	46	46	2	1	-10921639	157.286	145	112	214	3303	27.963	2.000	0.112	1.137
ID692321	692321	None	39.905	99.066	19.014	0	46	46	2	1	-10921639	188.714	193	131	244	3963	30.378	2.000	0.066	0.772
ID692318	692318	None	45.349	80.029	17.607	0	47	47	2	1	-10921639	173.619	171	134	251	3646	27.091	4.800	0.118	1.352
ID692319	692319	None	42.522	82.459	40.091	0	47	47	2	1	-10921639	164.000	163	109	251	3444	29.631	6.345	0.096	0.973
ID692323	692323	12	36.272	87.492	9.167	0	48	48	2	1	-10921639	200.238	196	167	255	4205	24.265	4.800	0.090	1.359
ID692326	692326	None	38.260	117.000	26.000	0	48	48	2	1	-10921639	203.429	196	156	255	4272	26.045	4.800	0.110	1.547
ID692324	692324	13	38.969	60.017	10.048	0	48	48	2	1	-10921639	170.095	163	138	211	3572	20.506	4.800	0.107	1.602
ID692325	692325	14	40.041	94.355	16.439	0	48	48	2	1	-10921639	202.857	200	145	255	4260	29.073	2.000	0.074	0.957
ID692330	692330	14	37.866	91.920	16.656	0	49	49	2	1	-10921639	217.810	225	149	255	4574	32.621	2.000	0.061	0.765
ID692331	692331	11	46.266	84.422	22.561	0	49	49	2	1	-10921639	190.143	189	131	255	3993	32.563	2.000	0.092	0.984
ID692328	692328	12	36.358	88.346	8.721	0	49	49	2	1	-10921639	177.095	178	131	229	3719	31.976	2.000	0.067	0.696
ID692329	692329	13	36.143	60.357	10.013	0	49	49	2	1	-10921639	142.476	138	102	196	2992	25.847	2.000	0.078	0.801
ID692332	692332	None	38.943	114.121	37.027	0	49	49	2	1	-10921639	174.143	174	123	218	3657	27.612	2.000	0.085	0.985
ID692333	692333	None	42.219	75.012	43.851	0	49	49	2	1	-10921639	180.476	189	105	214	3790	26.036	7.600	0.115	1.428
ID692327	692327	None	38.673	85.200	4.622	0	49	49	2	1	-10921639	184.619	189	142	233	3877	26.590	3.200	0.091	1.161
ID692358	692358	None	50.813	80.128	2.539	0	50	50	2	1	-10921639	206.619	214	145	255	4339	39.737	2.000	0.091	0.865
ID692359	692359	11	57.001	83.818	23.813	0	50	50	2	1	-10921639	184.619	174	134	247	3877	30.776	2.000	0.141	1.486
ID692360	692360	None	38.107	73.488	32.073	0	50	50	2	1	-10921639	172.524	174	120	225	3623	28.764	2.000	0.098	1.075
ID692351	692351	None	35.269	95.716	4.901	0	51	51	2	1	-10921639	191.619	189	145	240	4024	23.370	2.000	0.072	1.106
ID692354	692354	None	38.998	92.792	22.678	0	51	51	2	1	-10921639	225.714	233	149	255	4740	31.315	6.295	0.091	1.204
ID692355	692355	None	47.131	117.000	26.000	0	51	51	2	1	-10921639	191.619	196	142	229	4024	25.645	2.000	0.146	1.908
ID692352	692352	None	37.528	55.621	13.021	0	51	51	2	1	-10921639	152.714	149	109	204	3207	25.253	2.000	0.086	0.962
ID692353	692353	15	35.239	95.595	14.610	0	51	51	2	1	-10921639	191.381	193	153	222	4019	21.708	4.800	0.093	1.501
ID692356	692356	16	39.713	78.442	29.449	0	51	51	2	1	-10921639	174.571	171	127	233	3666	33.024	2.000	0.085	0.829
ID692357	692357	None	35.908	82.343	40.192	0	51	51	2	1	-10921639	149.190	149	87	214	3133	33.051	2.000	0.058	0.498
ID692334	692334	None	42.263	114.000	0.000	0	52	52	2	1	-10921639	223.952	233	170	255	4703	29.944	7.600	0.103	1.396
ID692335	692335	None	40.613	85.226	4.407	0	52	52	2	1	-10921639	213.571	218	171	247	4485	21.174	4.800	0.093	1.713
ID692338	692338	None	39.838	84.181	22.230	0	52	52	2	1	-10921639	197.238	189	142	251	4142	28.353	2.000	0.077	1.000
ID692339	692339	None	41.435	35.511	26.491	0	52	52	2	1	-10921639	120.381	112	91	167	2528	21.493	4.800	0.167	1.606
ID692336	692336	None	40.579	60.562	10.843	0	52	52	2	1	-10921639	156.762	149	109	214	3292	27.366	2.000	0.112	1.155
ID692337	692337	15	36.956	94.997	15.149	0	52	52	2	1	-10921639	206.095	211	149	255	4328	32.588	7.600	0.054	0.646
ID692342	692342	None	36.420	76.196	42.194	0	52	52	2	1	-10921639	205.048	200	160	255	4306	26.669	7.600	0.079	1.127
ID692343	692343	17	45.105	73.384	43.921	0	52	52	2	1	-10921639	206.667	211	149	255	4340	29.566	3.200	0.092	1.182
ID692340	692340	None	43.424	79.000	28.000	0	52	52	2	1	-10921639	214.190	211	171	255	4498	24.604	4.800	0.107	1.684
ID692341	692341	16	40.883	77.319	29.209	0	52	52	2	1	-10921639	200.762	200	156	247	4216	27.923	7.600	0.105	1.364
ID692362	692362	15	35.993	96.405	14.954	0	53	53	2	1	-10921639	221.810	222	167	255	4658	25.313	2.000	0.060	0.988
ID692363	692363	None	37.826	90.721	16.689	0	53	53	2	1	-10921639	230.048	236	182	255	4831	25.748	2.000	0.071	1.181
ID692361	692361	None	44.202	55.281	13.122	0	53	53	2	1	-10921639	166.476	156	116	222	3496	28.120	7.600	0.114	1.213
ID692364	692364	None	39.029	48.706	25.541	0	53	53	2	1	-10921639	105.571	109	43	160	2217	30.768	2.000	0.124	0.756
ID692365	692365	17	57.502	74.389	43.970	0	53	53	2	1	-10921639	207.619	218	153	251	4360	31.115	4.800	0.135	1.591
ID692346	692346	None	38.042	86.711	17.542	0	54	54	2	1	-10921639	210.714	211	163	255	4425	27.397	7.600	0.076	1.088
ID692347	692347	18	43.604	90.612	22.444	0	54	54	2	1	-10921639	229.333	233	182	255	4816	21.671	4.800	0.105	2.006
ID692344	692344	19	49.938	85.185	3.414	0	54	54	2	1	-10921639	212.286	211	156	255	4458	30.915	2.000	0.100	1.248
ID692345	692345	15	35.940	95.307	15.183	0	54	54	2	1	-10921639	210.238	207	174	255	4415	22.865	2.000	0.060	1.044
ID692350	692350	17	64.486	72.658	45.000	0	54	54	2	1	-10921639	213.143	214	156	255	4476	30.707	4.800	0.161	1.923
ID692348	692348	20	39.939	82.956	23.567	0	54	54	2	1	-10921639	186.619	189	142	251	3919	27.474	2.000	0.084	1.051
ID692349	692349	None	39.583	79.677	35.914	0	54	54	2	1	-10921639	153.667	149	112	225	3227	26.708	2.000	0.093	0.975
ID692376	692376	17	66.363	72.864	44.989	0	55	55	2	1	-10921639	205.048	207	138	255	4306	33.996	6.319	0.160	1.660
ID692377	692377	None	42.245	42.103	46.042	0	55	55	2	1	-10921639	115.238	109	65	163	2420	25.361	2.000	0.158	1.242
ID692366	692366	19	48.889	85.421	4.392	0	55	55	2	1	-10921639	223.333	233	171	255	4690	26.532	4.800	0.110	1.662
ID692367	692367	None	41.317	60.876	9.638	0	55	55	2	1	-10921639	163.524	167	123	204	3434	24.941	2.000	0.122	1.427
ID692370	692370	None	35.095	56.881	15.807	0	55	55	2	1	-10921639	164.619	163	134	211	3457	20.651	4.800	0.099	1.436
ID692371	692371	21	48.836	90.130	17.357	0	55	55	2	1	-10921639	204.857	204	153	255	4302	34.251	2.000	0.101	1.095
ID692368	692368	None	44.989	93.313	10.157	0	55	55	2	1	-10921639	189.810	185	142	247	3986	31.264	2.000	0.097	1.077
ID692369	692369	22	37.925	47.055	15.837	0	55	55	2	1	-10921639	114.571	112	58	163	2406	31.403	2.000	0.093	0.618
ID692374	692374	23	36.487	77.009	30.444	0	55	55	2	1	-10921639	167.524	163	123	236	3518	31.014	2.000	0.066	0.672
ID692375	692375	24	54.639	82.236	39.349	0	55	55	2	1	-10921639	165.714	167	83	255	3480	40.588	2.000	0.111	0.819
ID692372	692372	18	37.205	90.105	23.041	0	55	55	2	1	-10921639	188.762	185	131	244	3964	30.985	2.000	0.056	0.649
ID692373	692373	20	57.978	82.478	24.117	0	55	55	2	1	-10921639	193.095	204	131	255	4055	38.687	2.000	0.114	1.024
ID692378	692378	None	44.553	92.000	0.000	0	56	56	2	1	-10921639	185.000	185	115	225	3885	31.350	4.800	0.129	1.344
ID692379	692379	None	40.973	79.973	3.377	0	56	56	2	1	-10921639	171.190	163	112	236	3595	28.028	2.000	0.090	1.010
ID692382	692382	22	38.212	47.306	15.633	0	56	56	2	1	-10921639	139.810	142	105	185	2936	22.960	2.000	0.134	1.437
ID692383	692383	21	35.497	87.890	17.835	0	56	56	2	1	-10921639	190.952	196	156	229	4010	22.438	4.800	0.094	1.457
ID692380	692380	19	41.389	85.620	3.691	0	56	56	2	1	-10921639	181.381	174	142	255	3809	29.529	2.000	0.078	0.893
ID692381	692381	None	38.147	111.760	4.745	0	56	56	2	1	-10921639	213.238	214	182	255	4478	20.823	4.800	0.083	1.563
ID692386	692386	24	37.052	82.365	40.349	0	56	56	2	1	-10921639	163.619	156	127	211	3436	26.309	2.000	0.087	1.000
ID692387	692387	17	66.935	72.842	44.641	0	56	56	2	1	-10921639	204.857	200	134	255	4302	37.840	4.800	0.160	1.496
ID692384	692384	20	57.200	82.722	24.048	0	56	56	2	1	-10921639	180.857	182	123	240	3798	37.502	2.000	0.127	1.089
ID692385	692385	23	53.051	76.907	31.537	0	56	56	2	1	-10921639	174.143	167	116	255	3657	37.482	2.000	0.098	0.833
ID692394	692394	20	53.077	82.737	23.937	0	57	57	2	1	-10921639	170.714	171	120	255	3585	36.409	2.000	0.106	0.901
ID692395	692395	None	39.541	35.858	24.872	0	57	57	2	1	-10921639	113.571	116	87	149	2385	21.089	4.800	0.176	1.610
ID692392	692392	21	47.517	89.919	18.755	0	57	57	2	1	-10921639	226.048	233	167	255	4747	26.352	6.334	0.099	1.544
ID692393	692393	None	35.263	90.698	22.538	0	57	57	2	1	-10921639	196.952	204	138	244	4136	33.409	2.000	0.062	0.691
ID692398	692398	None	42.780	97.118	37.814	0	57	57	2	1	-10921639	169.000	167	134	236	3549	28.478	2.000	0.104	1.116
ID692399	692399	17	56.233	72.504	44.832	0	57	57	2	1	-10921639	191.524	196	134	255	4022	31.454	4.800	0.139	1.482
ID692396	692396	None	38.564	47.647	26.665	0	57	57	2	1	-10921639	126.571	123	72	182	2658	26.962	2.000	0.121	1.013
ID692397	692397	25	35.811	95.562	27.024	0	57	57	2	1	-10921639	183.571	182	142	244	3855	23.817	7.600	0.079	1.133
ID692390	692390	26	46.885	93.843	11.828	0	57	57	2	1	-10921639	209.905	222	156	251	4408	29.153	4.800	0.100	1.314
ID692391	692391	None	41.458	112.357	13.040	0	57	57	2	1	-10921639	221.476	214	171	255	4651	25.831	3.200	0.089	1.402
ID692388	692388	None	38.335	106.000	0.000	0	57	57	2	1	-10921639	219.143	222	178	255	4602	20.551	4.800	0.122	2.325
ID692389	692389	19	51.050	85.666	3.967	0	57	57	2	1	-10921639	187.095	182	120	255	3929	37.321	2.000	0.108	0.978
ID692426	692426	None	45.682	68.692	38.765	0	58	58	2	1	-10921639	163.857	160	116	218	3441	26.908	4.800	0.127	1.377
ID692427	692427	17	63.107	73.025	44.278	0	58	58	2	1	-10921639	196.619	196	138	255	4129	33.168	4.800	0.152	1.561
ID692424	692424	27	44.599	74.593	31.420	0	58	58	2	1	-10921639	172.857	163	134	229	3630	28.008	3.200	0.117	1.292
ID692425	692425	None	36.686	109.896	37.168	0	58	58	2	1	-10921639	169.810	171	109	222	3566	27.123	2.000	0.089	1.021
ID692418	692418	None	44.817	47.077	16.100	0	58	58	2	1	-10921639	126.952	123	83	189	2666	27.645	2.000	0.135	1.091
ID692419	692419	28	39.793	95.564	15.325	0	58	58	2	1	-10921639	234.095	240	185	255	4916	24.521	4.800	0.094	1.636
ID692416	692416	29	35.158	60.978	10.252	0	58	58	2	1	-10921639	149.238	145	120	185	3134	18.409	4.800	0.126	1.818
ID692417	692417	26	41.003	93.721	12.195	0	58	58	2	1	-10921639	223.190	222	178	255	4687	26.240	4.800	0.095	1.474
ID692422	692422	25	40.248	96.316	25.879	0	58	58	2	1	-10921639	194.476	189	160	247	4084	27.171	7.600	0.089	1.171
ID692423	692423	None	35.586	109.181	28.098	0	58	58	2	1	-10921639	182.048	178	134	236	3823	25.949	2.000	0.069	0.908
ID692420	692420	21	41.378	90.912	19.843	0	58	58	2	1	-10921639	227.190	233	167	255	4771	28.246	6.343	0.084	1.245
ID692421	692421	20	63.725	82.569	24.107	0	58	58	2	1	-10921639	206.667	211	145	255	4340	40.522	7.600	0.133	1.198
ID692414	692414	None	43.400	79.999	2.358	0	58	58	2	1	-10921639	189.810	189	145	255	3986	34.417	2.000	0.082	0.835
ID692415	692415	19	59.395	86.100	4.416	0	58	58	2	1	-10921639	189.619	189	127	255	3982	43.289	2.000	0.111	0.875
ID692430	692430	29	52.315	59.948	9.831	0	59	59	2	1	-10921639	156.619	153	116	218	3289	28.694	2.000	0.137	1.315
ID692431	692431	None	51.339	102.158	9.774	0	59	59	2	1	-10921639	203.286	204	163	251	4269	27.673	4.800	0.115	1.512
ID692428	692428	None	40.976	103.000	0.000	0	59	59	2	1	-10921639	174.762	171	125	247	3670	30.788	2.000	0.114	1.163
ID692429	692429	19	38.012	85.000	4.000	0	59	59	2	1	-10921639	179.524	174	138	244	3770	29.434	2.000	0.085	0.959
ID692434	692434	21	47.739	89.884	22.603	0	59	59	2	1	-10921639	224.952	244	145	255	4724	39.095	6.365	0.105	1.090
ID692435	692435	20	57.094	81.094	25.019	0	59	59	2	1	-10921639	200.810	196	138	255	4217	37.424	2.000	0.114	1.102
ID692432	692432	28	35.989	96.142	15.413	0	59	59	2	1	-10921639	203.048	196	163	255	4264	27.484	7.600	0.055	0.772
ID692433	692433	30	35.599	18.295	22.695	0	59	59	2	1	-10921639	104.476	105	61	142	2194	20.949	4.800	0.174	1.478
ID692438	692438	17	61.388	73.360	44.095	0	59	59	2	1	-10921639	188.714	185	134	255	3963	32.938	4.800	0.160	1.578
ID692436	692436	None	37.213	47.541	26.292	0	59	59	2	1	-10921639	124.476	123	83	178	2614	22.187	2.000	0.159	1.536
ID692437	692437	27	36.889	74.411	31.896	0	59	59	2	1	-10921639	159.190	156	105	200	3343	26.867	2.000	0.096	1.040
ID692410	692410	27	53.162	73.885	32.077	0	60	60	2	1	-10921639	166.190	167	98	247	3490	38.182	2.000	0.106	0.834
ID692411	692411	31	39.029	68.631	38.258	0	60	60	2	1	-10921639	146.095	142	102	204	3068	27.512	3.200	0.112	1.069
ID692408	692408	21	47.239	90.598	23.019	0	60	60	2	1	-10921639	227.238	247	178	255	4772	30.900	4.800	0.097	1.306
ID692409	692409	20	47.138	81.931	24.312	0	60	60	2	1	-10921639	197.762	193	145	255	4153	32.538	2.000	0.082	0.918
ID692412	692412	None	37.575	81.817	39.922	0	60	60	2	1	-10921639	161.000	163	120	218	3381	26.405	2.000	0.086	0.962
ID692413	692413	17	49.165	73.416	44.118	0	60	60	2	1	-10921639	189.143	193	145	251	3972	29.528	4.800	0.129	1.467
ID692402	692402	29	45.998	60.774	10.530	0	60	60	2	1	-10921639	143.857	138	91	211	3021	30.269	2.000	0.127	1.072
ID692403	692403	None	45.907	92.919	11.831	0	60	60	2	1	-10921639	211.952	200	142	255	4451	36.846	2.000	0.086	0.914
ID692400	692400	None	40.024	115.000	0.000	0	60	60	2	1	-10921639	222.095	222	163	255	4664	29.928	6.365	0.092	1.255
ID692401	692401	19	45.994	85.478	4.227	0	60	60	2	1	-10921639	205.048	204	163	255	4306	26.626	2.000	0.108	1.496
ID692406	692406	None	45.826	80.378	16.860	0	60	60	2	1	-10921639	172.143	171	120	236	3615	32.806	2.000	0.088	0.850
ID692407	692407	30	36.389	18.360	22.124	0	60	60	2	1	-10921639	84.714	87	54	127	1779	21.834	4.800	0.204	1.312
ID692404	692404	32	42.558	55.600	15.195	0	60	60	2	1	-10921639	164.429	163	112	229	3453	25.765	4.800	0.134	1.507
ID692405	692405	None	41.127	117.000	15.000	0	60	60	2	1	-10921639	217.143	211	183	255	4560	25.152	2.000	0.101	1.578
ID692450	692450	35	35.345	73.880	37.870	0	61	61	2	1	-10921639	176.952	178	134	225	3716	25.968	2.000	0.067	0.859
ID692451	692451	17	64.401	72.728	43.621	0	61	61	2	1	-10921639	207.905	207	131	255	4366	38.233	2.000	0.152	1.432
ID692448	692448	None	35.447	78.625	36.001	0	61	61	2	1	-10921639	159.714	167	116	222	3354	30.923	2.000	0.065	0.626
ID692449	692449	31	35.998	68.292	37.966	0	61	61	2	1	-10921639	147.571	142	102	200	3099	26.043	2.000	0.087	0.910
ID692452	692452	None	35.605	72.985	49.955	0	61	61	2	1	-10921639	127.571	123	83	189	2679	32.954	2.000	0.078	0.559
ID692442	692442	None	39.318	90.327	17.563	0	61	61	2	1	-10921639	219.286	218	153	255	4605	30.898	4.800	0.087	1.138
ID692443	692443	21	46.449	90.317	22.753	0	61	61	2	1	-10921639	207.333	204	145	255	4354	37.720	3.200	0.079	0.809
ID692440	692440	33	35.737	47.257	10.815	0	61	61	2	1	-10921639	127.381	123	91	174	2675	24.392	2.000	0.104	0.980
ID692441	692441	32	45.008	54.366	14.632	0	61	61	2	1	-10921639	160.000	156	116	218	3360	28.091	7.600	0.125	1.266
ID692446	692446	None	44.160	94.565	26.842	0	61	61	2	1	-10921639	206.190	211	156	255	4330	26.647	4.800	0.107	1.497
ID692447	692447	27	51.642	73.479	32.253	0	61	61	2	1	-10921639	173.286	160	120	255	3639	37.473	2.000	0.121	0.995
ID692444	692444	20	44.396	80.635	24.183	0	61	61	2	1	-10921639	182.333	178	116	251	3829	34.033	2.000	0.077	0.762
ID692445	692445	34	42.421	47.031	25.511	0	61	61	2	1	-10921639	125.095	123	76	185	2627	26.459	6.328	0.151	1.237
ID692439	692439	19	52.836	85.876	3.966	0	61	61	2	1	-10921639	184.905	185	138	240	3883	27.366	4.800	0.136	1.614
ID692458	692458	32	38.338	55.014	14.799	0	62	62	2	1	-10921639	167.238	167	123	218	3512	23.169	2.000	0.101	1.328
ID692459	692459	30	37.242	19.168	22.335	0	62	62	2	1	-10921639	87.810	83	51	134	1844	21.997	2.000	0.204	1.355
ID692456	692456	33	68.314	49.688	11.757	0	62	62	2	1	-10921639	186.905	185	127	244	3925	33.950	2.000	0.181	1.685
ID692457	692457	None	35.737	40.090	14.114	0	62	62	2	1	-10921639	119.762	112	80	153	2515	23.925	4.800	0.145	1.268
ID692462	692462	20	36.925	80.562	24.637	0	62	62	2	1	-10921639	178.143	174	120	255	3741	36.953	2.000	0.054	0.493
ID692463	692463	None	36.586	97.768	27.048	0	62	62	2	1	-10921639	182.381	182	142	255	3830	26.299	2.000	0.064	0.840
ID692460	692460	21	47.733	89.213	21.689	0	62	62	2	1	-10921639	218.762	225	127	255	4594	39.552	2.000	0.088	0.890
ID692461	692461	34	43.824	47.164	25.460	0	62	62	2	1	-10921639	129.524	127	72	174	2720	25.212	2.000	0.169	1.489
ID692454	692454	None	49.314	61.820	9.239	0	62	62	2	1	-10921639	156.429	153	105	204	3285	26.074	4.800	0.155	1.608
ID692455	692455	36	40.097	87.775	10.695	0	62	62	2	1	-10921639	182.810	178	134	236	3839	28.010	2.000	0.093	1.111
ID692453	692453	19	46.128	86.426	3.863	0	62	62	2	1	-10921639	192.952	185	153	255	4052	28.626	4.800	0.116	1.401
ID692466	692466	31	42.227	67.586	37.921	0	62	62	2	1	-10921639	165.381	163	109	236	3473	28.902	2.000	0.091	0.954
ID692467	692467	35	42.454	73.810	37.888	0	62	62	2	1	-10921639	190.667	185	149	233	4004	24.943	2.000	0.102	1.418
ID692464	692464	27	45.725	72.954	31.736	0	62	62	2	1	-10921639	178.524	167	134	233	3749	30.033	4.800	0.129	1.355
ID692465	692465	None	36.813	43.785	33.732	0	62	62	2	1	-10921639	99.762	98	69	145	2095	20.241	4.800	0.176	1.479
ID692468	692468	17	65.546	72.771	43.411	0	62	62	2	1	-10921639	197.286	189	138	255	4143	37.252	2.000	0.150	1.378
ID692480	692480	31	52.656	67.756	37.863	0	63	63	2	1	-10921639	161.952	160	112	240	3401	32.183	2.000	0.125	1.120
ID692481	692481	17	49.532	72.366	42.575	0	63	63	2	1	-10921639	177.952	171	109	255	3737	40.359	2.000	0.098	0.786
ID692474	692474	44	35.349	80.230	17.603	0	63	63	2	1	-10921639	148.429	153	98	211	3117	28.647	2.000	0.073	0.703
ID692475	692475	21	50.179	88.059	20.869	0	63	63	2	1	-10921639	221.286	225	167	255	4647	31.236	7.600	0.108	1.382
ID692472	692472	39	41.074	46.934	15.419	0	63	63	2	1	-10921639	133.143	131	91	171	2796	24.890	2.000	0.127	1.207
ID692473	692473	40	40.846	95.748	15.796	0	63	63	2	1	-10921639	195.524	200	145	244	4106	29.226	2.000	0.084	1.041
ID692478	692478	34	44.793	47.023	26.108	0	63	63	2	1	-10921639	136.381	134	109	196	2864	25.222	2.000	0.149	1.399
ID692479	692479	27	35.308	72.797	32.591	0	63	63	2	1	-10921639	156.571	160	105	225	3288	31.033	2.000	0.071	0.667
ID692476	692476	30	43.730	18.433	21.914	0	63	63	2	1	-10921639	103.762	109	69	156	2179	22.356	4.800	0.219	1.669
ID692477	692477	20	51.620	80.419	24.775	0	63	63	2	1	-10921639	182.524	174	134	255	3833	33.834	2.000	0.118	1.136
ID692470	692470	36	36.487	88.033	12.768	0	63	63	2	1	-10921639	173.571	178	98	244	3645	35.774	2.000	0.072	0.648
ID692471	692471	32	45.258	54.698	14.127	0	63	63	2	1	-10921639	156.476	153	109	222	3286	29.135	4.800	0.138	1.299
ID692469	692469	19	44.213	85.455	3.921	0	63	63	2	1	-10921639	204.143	211	149	255	4287	28.828	4.800	0.100	1.283
ID692527	692527	None	36.659	80.599	2.438	0	64	64	2	1	-10921639	193.952	200	138	240	4073	31.312	3.200	0.065	0.753
ID692538	692538	37	50.769	78.156	35.138	0	64	64	2	1	-10921639	169.381	171	123	255	3557	33.205	2.000	0.108	0.997
ID692539	692539	31	40.792	67.056	39.118	0	64	64	2	1	-10921639	160.000	163	109	218	3360	27.210	2.000	0.113	1.193
ID692536	692536	20	44.734	79.489	24.893	0	64	64	2	1	-10921639	190.095	185	153	247	3992	28.210	6.122	0.107	1.300
ID692537	692537	34	49.719	46.741	26.064	0	64	64	2	1	-10921639	124.143	116	83	193	2607	29.929	2.000	0.161	1.148
ID692540	692540	17	56.711	72.450	42.392	0	64	64	2	1	-10921639	200.381	207	145	255	4208	38.186	2.000	0.118	1.108
ID692541	692541	38	44.334	32.820	49.569	0	64	64	2	1	-10921639	125.381	131	80	171	2633	25.754	2.000	0.159	1.338
ID692530	692530	None	42.818	48.941	11.594	0	64	64	2	1	-10921639	168.048	160	134	207	3529	23.079	7.600	0.116	1.510
ID692531	692531	36	52.133	87.821	12.258	0	64	64	2	1	-10921639	195.571	189	145	255	4107	31.110	2.000	0.098	1.127
ID692528	692528	19	36.631	86.165	4.091	0	64	64	2	1	-10921639	219.524	222	153	255	4610	22.693	4.800	0.075	1.345
ID692529	692529	None	40.598	92.818	10.726	0	64	64	2	1	-10921639	174.429	174	116	233	3663	29.664	2.000	0.088	0.946
ID692534	692534	44	35.906	80.051	17.362	0	64	64	2	1	-10921639	145.619	142	94	233	3058	29.162	7.600	0.072	0.675
ID692535	692535	21	46.890	89.538	22.629	0	64	64	2	1	-10921639	210.381	207	145	255	4418	35.260	2.000	0.082	0.909
ID692532	692532	39	40.056	46.965	15.382	0	64	64	2	1	-10921639	146.476	145	91	207	3076	31.728	2.000	0.088	0.746
ID692533	692533	40	36.882	95.504	16.162	0	64	64	2	1	-10921639	175.905	174	123	229	3694	28.273	2.000	0.077	0.895
ID692514	692514	43	44.166	76.759	49.931	0	65	65	2	1	-10921639	140.810	134	91	193	2957	31.646	2.000	0.133	1.042
ID692512	692512	17	62.214	71.999	42.132	0	65	65	2	1	-10921639	216.524	218	163	255	4547	30.730	2.000	0.136	1.689
ID692513	692513	38	45.563	33.304	48.800	0	65	65	2	1	-10921639	128.048	123	83	178	2689	27.391	2.000	0.168	1.343
ID692506	692506	34	39.946	46.731	25.529	0	65	65	2	1	-10921639	137.667	138	91	174	2891	25.574	2.000	0.119	1.143
ID692507	692507	20	55.290	78.358	26.292	0	65	65	2	1	-10921639	207.857	211	142	255	4365	38.572	4.800	0.135	1.284
ID692504	692504	41	40.995	88.758	19.006	0	65	65	2	1	-10921639	228.333	233	189	255	4795	23.470	6.237	0.093	1.657
ID692505	692505	21	48.744	89.816	22.141	0	65	65	2	1	-10921639	218.952	214	156	255	4598	32.332	4.800	0.110	1.338
ID692510	692510	None	44.007	76.112	36.893	0	65	65	2	1	-10921639	178.619	182	127	233	3751	28.897	4.800	0.113	1.256
ID692511	692511	31	38.387	67.304	38.631	0	65	65	2	1	-10921639	164.286	160	120	236	3450	29.989	2.000	0.082	0.832
ID692508	692508	42	38.815	96.627	26.616	0	65	65	2	1	-10921639	175.095	167	134	233	3677	30.510	6.335	0.077	0.825
ID692509	692509	37	47.432	77.952	35.779	0	65	65	2	1	-10921639	176.286	178	112	247	3702	35.724	2.000	0.125	1.095
ID692498	692498	None	36.491	117.000	0.000	0	65	65	2	1	-10921639	195.952	189	160	240	4115	25.208	3.200	0.113	1.574
ID692499	692499	19	39.551	85.672	3.828	0	65	65	2	1	-10921639	196.762	193	138	251	4132	27.858	2.000	0.070	0.930
ID692502	692502	39	35.902	46.695	15.449	0	65	65	2	1	-10921639	146.762	149	80	200	3082	27.923	2.000	0.104	0.993
ID692503	692503	40	40.231	94.813	15.473	0	65	65	2	1	-10921639	178.762	171	131	255	3754	32.393	2.000	0.078	0.797
ID692500	692500	None	37.675	91.648	3.808	0	65	65	2	1	-10921639	199.095	193	153	255	4181	30.420	2.000	0.078	0.945
ID692501	692501	None	39.155	110.216	11.578	0	65	65	2	1	-10921639	230.524	229	171	255	4841	23.438	6.328	0.086	1.561
ID692490	692490	42	47.053	96.340	26.195	0	66	66	2	1	-10921639	176.905	182	123	240	3715	32.468	4.800	0.129	1.241
ID692491	692491	20	50.705	79.357	26.895	0	66	66	2	1	-10921639	192.286	182	145	251	4038	30.591	2.000	0.110	1.249
ID692488	692488	21	52.384	89.068	22.463	0	66	66	2	1	-10921639	215.762	218	160	255	4531	30.817	4.800	0.137	1.684
ID692489	692489	34	59.088	46.699	26.084	0	66	66	2	1	-10921639	150.476	142	102	225	3160	36.157	2.000	0.163	1.168
ID692494	692494	17	63.414	72.037	41.413	0	66	66	2	1	-10921639	215.905	222	153	255	4534	36.315	7.600	0.141	1.466
ID692495	692495	38	36.782	33.541	48.729	0	66	66	2	1	-10921639	119.905	112	87	178	2518	23.511	4.800	0.158	1.395
ID692492	692492	37	61.290	77.495	35.756	0	66	66	2	1	-10921639	212.857	211	127	255	4470	35.696	4.800	0.149	1.549
ID692493	692493	103	36.136	12.853	36.827	0	66	66	2	1	-10921639	73.286	72	43	131	1539	22.863	2.000	0.208	1.105
ID692482	692482	None	35.107	101.453	9.900	0	66	66	2	1	-10921639	199.762	196	145	255	4195	29.072	3.200	0.061	0.791
ID692483	692483	39	55.154	46.666	15.079	0	66	66	2	1	-10921639	167.381	167	109	225	3515	32.041	2.000	0.138	1.265
ID692486	692486	40	50.859	95.221	16.064	0	66	66	2	1	-10921639	166.333	156	116	255	3493	34.077	2.000	0.107	0.943
ID692487	692487	41	46.822	88.763	19.430	0	66	66	2	1	-10921639	206.238	200	153	255	4331	32.498	4.800	0.103	1.190
ID692484	692484	None	39.014	51.371	14.867	0	66	66	2	1	-10921639	169.524	163	109	225	3560	31.685	2.000	0.071	0.708
ID692485	692485	None	39.087	55.870	15.769	0	66	66	2	1	-10921639	153.190	145	112	218	3217	30.864	2.000	0.068	0.633
ID692496	692496	43	40.165	76.790	49.036	0	66	66	2	1	-10921639	153.571	153	112	193	3225	24.074	3.200	0.107	1.234
ID692497	692497	None	36.255	71.791	49.836	0	66	66	2	1	-10921639	141.810	149	105	193	2978	25.230	2.000	0.097	0.991
ID692554	692554	37	49.574	75.642	36.561	0	67	67	2	1	-10921639	207.333	222	123	255	4354	36.990	4.800	0.104	1.054
ID692555	692555	17	63.837	72.247	41.900	0	67	67	2	1	-10921639	193.238	189	127	255	4058	46.331	2.000	0.119	0.886
ID692552	692552	20	53.969	78.574	26.965	0	67	67	2	1	-10921639	194.143	196	142	255	4077	30.981	2.000	0.122	1.360
ID692553	692553	103	39.726	13.547	36.640	0	67	67	2	1	-10921639	81.238	80	43	131	1706	24.378	4.800	0.237	1.277
ID692556	692556	38	46.633	35.061	49.947	0	67	67	2	1	-10921639	124.476	123	72	189	2614	29.347	2.000	0.144	1.066
ID692546	692546	39	54.475	46.905	15.599	0	67	67	2	1	-10921639	151.810	153	94	244	3188	40.414	2.000	0.127	0.847
ID692547	692547	None	35.102	72.263	16.702	0	67	67	2	1	-10921639	116.476	116	76	163	2446	25.736	2.000	0.124	1.002
ID692544	692544	None	52.082	86.243	2.702	0	67	67	2	1	-10921639	197.762	196	149	255	4153	32.764	2.000	0.105	1.148
ID692545	692545	None	49.227	92.708	10.382	0	67	67	2	1	-10921639	184.190	182	138	255	3868	36.478	2.000	0.094	0.870
ID692550	692550	34	47.957	46.039	25.855	0	67	67	2	1	-10921639	146.619	138	112	193	3079	24.473	4.800	0.147	1.535
ID692551	692551	42	58.088	95.216	26.014	0	67	67	2	1	-10921639	191.286	193	145	255	4017	34.385	2.000	0.133	1.304
ID692548	692548	41	43.769	89.166	17.926	0	67	67	2	1	-10921639	203.667	207	149	247	4277	25.683	4.800	0.097	1.404
ID692549	692549	21	44.171	89.507	22.546	0	67	67	2	1	-10921639	193.619	193	120	255	4066	39.109	3.200	0.070	0.651
ID692542	692542	None	35.625	104.000	0.000	0	67	67	2	1	-10921639	184.238	182	129	244	3869	30.257	2.000	0.068	0.770
ID692543	692543	None	40.632	114.000	0.000	0	67	67	2	1	-10921639	200.238	196	156	233	4205	20.644	4.800	0.131	2.242
ID692522	692522	20	50.141	77.948	26.592	0	68	68	2	1	-10921639	180.810	178	134	225	3797	28.549	4.800	0.121	1.364
ID692523	692523	37	48.940	77.905	35.977	0	68	68	2	1	-10921639	204.333	204	134	255	4291	35.500	2.000	0.096	1.009
ID692520	692520	21	54.078	89.388	22.823	0	68	68	2	1	-10921639	207.095	211	138	255	4349	38.112	2.000	0.110	1.077
ID692521	692521	34	61.395	46.048	25.754	0	68	68	2	1	-10921639	165.143	163	105	244	3468	37.319	2.000	0.172	1.300
ID692526	692526	None	47.907	71.449	49.276	0	68	68	2	1	-10921639	145.524	142	98	214	3056	28.284	2.000	0.151	1.348
ID692524	692524	74	42.892	82.069	40.085	0	68	68	2	1	-10921639	163.762	167	120	225	3439	27.821	2.000	0.100	1.066
ID692525	692525	17	64.386	72.185	41.827	0	68	68	2	1	-10921639	201.571	196	142	255	4233	40.708	2.000	0.124	1.093
ID692515	692515	99	40.967	80.727	2.595	0	68	68	2	1	-10921639	161.905	163	102	255	3400	35.901	2.000	0.074	0.621
ID692518	692518	None	40.061	55.392	15.450	0	68	68	2	1	-10921639	160.429	163	109	204	3369	23.095	4.800	0.138	1.685
ID692519	692519	41	37.987	88.293	18.406	0	68	68	2	1	-10921639	205.619	204	138	255	4318	39.499	2.000	0.070	0.684
ID692516	692516	None	36.708	88.013	13.249	0	68	68	2	1	-10921639	173.190	178	112	229	3637	33.545	2.000	0.075	0.724
ID692517	692517	39	63.259	47.972	14.680	0	68	68	2	1	-10921639	197.048	196	134	255	4138	34.033	4.800	0.167	1.657
ID692586	692586	39	76.476	46.909	15.175	0	69	69	2	1	-10921639	195.952	196	127	255	4115	38.333	2.000	0.196	1.672
ID692587	692587	41	57.717	87.915	19.544	0	69	69	2	1	-10921639	206.905	211	149	255	4345	36.989	7.600	0.117	1.173
ID692584	692584	47	48.501	86.688	3.335	0	69	69	2	1	-10921639	227.048	229	174	255	4768	24.420	4.800	0.106	1.787
ID692585	692585	49	39.729	92.418	10.157	0	69	69	2	1	-10921639	198.476	200	142	255	4168	25.481	4.800	0.096	1.369
ID692590	692590	48	47.745	74.989	37.118	0	69	69	2	1	-10921639	202.238	204	138	255	4247	34.781	2.000	0.090	0.961
ID692591	692591	74	35.744	81.740	39.861	0	69	69	2	1	-10921639	168.714	171	120	240	3543	33.988	2.000	0.078	0.719
ID692588	692588	34	50.724	46.123	25.712	0	69	69	2	1	-10921639	160.952	153	112	207	3380	23.756	4.800	0.170	1.973
ID692589	692589	20	54.143	78.078	26.097	0	69	69	2	1	-10921639	190.667	178	134	255	4004	31.825	2.000	0.116	1.243
ID692594	692594	None	46.035	47.461	49.906	0	69	69	2	1	-10921639	119.619	105	83	178	2512	27.235	2.000	0.173	1.297
ID692592	692592	17	62.928	71.962	41.310	0	69	69	2	1	-10921639	202.571	193	156	255	4254	35.998	2.000	0.120	1.205
ID692593	692593	None	35.012	51.415	45.233	0	69	69	2	1	-10921639	94.476	87	61	145	1984	26.634	2.000	0.120	0.759
ID692583	692583	99	37.532	80.476	2.839	0	69	69	2	1	-10921639	163.333	167	112	218	3430	31.997	2.000	0.102	0.947
ID692568	692568	None	47.214	82.772	45.950	0	70	70	2	1	-10921639	133.667	123	91	196	2807	29.275	2.000	0.150	1.194
ID692558	692558	47	48.332	86.152	3.733	0	70	70	2	1	-10921639	207.476	204	138	255	4357	38.352	2.000	0.097	0.960
ID692559	692559	49	48.122	93.258	10.720	0	70	70	2	1	-10921639	197.000	200	134	255	4137	33.266	2.000	0.097	1.050
ID692557	692557	None	42.460	117.000	2.000	0	70	70	2	1	-10921639	222.381	233	166	255	4670	29.418	7.600	0.102	1.398
ID692562	692562	34	38.740	45.908	26.610	0	70	70	2	1	-10921639	148.238	145	109	211	3113	24.089	4.800	0.117	1.292
ID692563	692563	48	49.903	76.229	36.210	0	70	70	2	1	-10921639	214.476	214	134	255	4504	32.135	4.800	0.120	1.425
ID692560	692560	39	64.703	47.845	15.144	0	70	70	2	1	-10921639	182.048	174	109	255	3823	38.384	2.000	0.152	1.252
ID692561	692561	41	49.528	88.225	21.047	0	70	70	2	1	-10921639	215.619	222	145	255	4528	36.504	7.600	0.116	1.224
ID692566	692566	17	56.837	72.130	41.299	0	70	70	2	1	-10921639	208.095	200	145	255	4370	34.288	7.600	0.110	1.204
ID692567	692567	None	41.907	68.404	44.557	0	70	70	2	1	-10921639	153.619	149	94	218	3226	36.514	2.000	0.102	0.779
ID692564	692564	None	42.348	79.027	35.816	0	70	70	2	1	-10921639	193.810	204	142	236	4070	31.205	3.200	0.097	1.093
ID692565	692565	74	35.379	82.446	39.929	0	70	70	2	1	-10921639	159.286	163	98	214	3345	28.534	2.000	0.073	0.764
ID692578	692578	48	46.648	75.679	36.634	0	71	71	2	1	-10921639	190.952	200	116	247	4010	39.599	2.000	0.112	0.968
ID692579	692579	74	43.430	82.193	39.846	0	71	71	2	1	-10921639	160.714	167	109	211	3375	28.228	2.000	0.116	1.188
ID692576	692576	50	60.320	96.683	26.691	0	71	71	2	1	-10921639	186.714	178	138	255	3921	37.698	2.000	0.134	1.170
ID692577	692577	45	39.709	75.340	28.460	0	71	71	2	1	-10921639	165.762	160	127	229	3481	27.722	4.800	0.105	1.137
ID692582	692582	51	41.355	47.609	50.025	0	71	71	2	1	-10921639	109.857	105	69	185	2307	30.902	2.000	0.144	0.894
ID692580	692580	17	65.758	72.036	41.409	0	71	71	2	1	-10921639	211.762	214	138	255	4447	35.840	7.600	0.155	1.584
ID692581	692581	46	35.179	35.408	49.175	0	71	71	2	1	-10921639	127.190	123	80	163	2671	24.515	4.800	0.133	1.218
ID692570	692570	None	35.619	101.190	8.106	0	71	71	2	1	-10921639	171.905	174	131	214	3610	23.991	2.000	0.085	1.118
ID692571	692571	None	38.472	61.719	10.110	0	71	71	2	1	-10921639	123.905	131	72	182	2602	27.059	4.800	0.129	1.047
ID692569	692569	47	45.571	86.066	2.883	0	71	71	2	1	-10921639	200.810	200	156	255	4217	31.548	3.200	0.095	1.106
ID692574	692574	41	46.784	87.996	21.158	0	71	71	2	1	-10921639	228.952	236	174	255	4808	24.340	4.800	0.112	1.893
ID692575	692575	34	57.887	45.962	26.012	0	71	71	2	1	-10921639	154.286	145	105	222	3240	34.194	2.000	0.148	1.164
ID692572	692572	49	43.236	92.765	11.235	0	71	71	2	1	-10921639	193.190	196	109	255	4057	36.454	2.000	0.075	0.738
ID692573	692573	39	59.043	47.516	15.251	0	71	71	2	1	-10921639	209.619	218	156	244	4402	24.510	4.800	0.172	2.505
ID692610	692610	46	50.103	35.253	49.003	0	72	72	2	1	-10921639	128.524	123	76	167	2699	26.947	4.800	0.202	1.606
ID692611	692611	51	43.953	47.104	49.714	0	72	72	2	1	-10921639	115.286	123	65	185	2421	29.442	7.600	0.148	1.007
ID692608	692608	48	56.178	77.884	35.989	0	72	72	2	1	-10921639	212.524	214	163	255	4463	31.833	4.800	0.121	1.439
ID692609	692609	17	61.679	71.868	40.923	0	72	72	2	1	-10921639	204.667	196	156	255	4298	34.634	2.000	0.124	1.308
ID692602	692602	41	47.520	88.470	21.785	0	72	72	2	1	-10921639	220.429	225	163	255	4629	29.710	4.800	0.107	1.439
ID692603	692603	34	47.066	46.335	26.133	0	72	72	2	1	-10921639	143.667	142	105	196	3017	26.479	4.800	0.154	1.445
ID692600	692600	None	36.042	89.363	18.371	0	72	72	2	1	-10921639	214.857	222	163	255	4512	27.755	4.800	0.079	1.137
ID692601	692601	None	41.849	19.867	22.429	0	72	72	2	1	-10921639	88.095	83	51	156	1850	26.123	7.600	0.196	1.107
ID692606	692606	45	47.081	76.066	29.294	0	72	72	2	1	-10921639	201.190	193	167	255	4225	27.325	7.600	0.107	1.420
ID692607	692607	None	37.183	102.666	30.735	0	72	72	2	1	-10921639	165.429	167	109	207	3474	25.827	2.000	0.085	1.002
ID692604	692604	50	38.640	96.272	25.805	0	72	72	2	1	-10921639	171.524	167	123	218	3602	27.786	7.600	0.078	0.889
ID692605	692605	None	46.881	58.799	27.005	0	72	72	2	1	-10921639	161.333	167	120	225	3388	28.283	2.000	0.115	1.175
ID692595	692595	47	54.198	86.141	3.351	0	72	72	2	1	-10921639	198.000	196	105	255	4158	43.020	2.000	0.105	0.873
ID692598	692598	None	48.806	23.331	14.751	0	72	72	2	1	-10921639	102.619	98	51	178	2155	31.157	2.000	0.219	1.183
ID692599	692599	None	42.673	52.968	14.764	0	72	72	2	1	-10921639	183.524	178	138	233	3854	28.051	4.800	0.105	1.246
ID692596	692596	49	41.223	92.706	9.690	0	72	72	2	1	-10921639	189.810	193	142	233	3986	24.468	4.800	0.109	1.521
ID692597	692597	39	59.564	47.850	13.772	0	72	72	2	1	-10921639	198.333	193	123	255	4165	35.470	2.000	0.122	1.220
ID692618	692618	45	58.862	75.693	29.154	0	73	73	2	1	-10921639	190.762	185	123	255	4006	40.175	3.200	0.122	1.029
ID692619	692619	None	37.934	67.136	30.803	0	73	73	2	1	-10921639	164.143	167	123	214	3447	25.051	4.800	0.129	1.498
ID692616	692616	41	65.394	87.996	21.869	0	73	73	2	1	-10921639	229.000	240	134	255	4809	35.160	4.800	0.162	1.814
ID692617	692617	34	39.181	45.674	26.151	0	73	73	2	1	-10921639	145.333	149	98	193	3052	26.675	2.000	0.102	1.013
ID692622	692622	17	48.397	72.459	40.837	0	73	73	2	1	-10921639	202.429	211	145	255	4251	33.491	2.000	0.100	1.101
ID692623	692623	46	40.613	35.263	49.068	0	73	73	2	1	-10921639	130.619	127	83	189	2743	23.133	4.800	0.168	1.623
ID692620	692620	48	44.012	75.478	36.527	0	73	73	2	1	-10921639	212.857	218	142	255	4470	35.587	7.600	0.074	0.825
ID692621	692621	None	38.089	66.719	37.836	0	73	73	2	1	-10921639	164.095	167	127	200	3446	18.950	4.800	0.120	1.852
ID692614	692614	None	42.170	102.080	9.519	0	73	73	2	1	-10921639	194.238	196	149	255	4079	24.815	2.000	0.094	1.348
ID692615	692615	39	60.451	48.672	14.014	0	73	73	2	1	-10921639	213.476	218	156	255	4483	33.700	7.600	0.140	1.554
ID692612	692612	52	55.736	80.680	2.018	0	73	73	2	1	-10921639	170.905	160	120	236	3589	36.517	2.000	0.117	0.983
ID692613	692613	47	49.703	86.795	3.746	0	73	73	2	1	-10921639	179.952	182	142	255	3779	32.537	2.000	0.101	1.013
ID692634	692634	45	36.090	76.115	29.835	0	74	74	2	1	-10921639	183.048	182	134	240	3844	31.847	2.000	0.087	0.921
ID692635	692635	48	41.611	77.976	35.456	0	74	74	2	1	-10921639	212.810	207	174	255	4469	28.479	7.600	0.069	0.959
ID692632	692632	34	45.660	46.011	26.048	0	74	74	2	1	-10921639	138.857	131	94	211	2916	30.282	7.600	0.105	0.874
ID692633	692633	None	36.361	15.369	28.898	0	74	74	2	1	-10921639	79.762	72	51	127	1675	25.878	2.000	0.173	0.911
ID692636	692636	17	56.977	71.958	40.847	0	74	74	2	1	-10921639	201.952	200	160	255	4241	32.715	2.000	0.124	1.366
ID692637	692637	None	41.310	47.156	49.829	0	74	74	2	1	-10921639	103.286	94	65	167	2169	26.331	2.000	0.145	0.994
ID692626	692626	None	57.538	93.164	10.656	0	74	74	2	1	-10921639	165.810	160	105	255	3482	39.763	2.000	0.131	0.968
ID692627	692627	39	62.488	48.797	13.672	0	74	74	2	1	-10921639	217.476	218	171	255	4567	28.356	7.600	0.143	1.915
ID692624	692624	52	39.085	80.278	2.357	0	74	74	2	1	-10921639	157.048	156	83	251	3298	41.551	2.000	0.056	0.402
ID692625	692625	47	48.578	86.049	3.585	0	74	74	2	1	-10921639	216.048	225	138	255	4537	39.340	4.800	0.112	1.102
ID692630	692630	None	37.857	117.000	20.000	0	74	74	2	1	-10921639	189.714	185	142	240	3984	30.314	2.000	0.105	1.188
ID692631	692631	41	71.710	86.912	22.680	0	74	74	2	1	-10921639	222.190	247	123	255	4666	44.567	4.800	0.199	1.655
ID692628	692628	None	39.015	52.000	15.000	0	74	74	2	1	-10921639	194.238	200	120	255	4079	30.422	6.048	0.096	1.121
ID692629	692629	None	38.461	88.145	16.723	0	74	74	2	1	-10921639	171.286	167	116	240	3597	33.794	2.000	0.057	0.548
ID692686	692686	47	45.153	86.588	3.346	0	75	75	2	1	-10921639	205.286	196	163	255	4311	30.257	2.000	0.080	1.000
ID692687	692687	None	41.210	117.000	5.000	0	75	75	2	1	-10921639	212.429	211	171	255	4461	21.341	4.800	0.115	2.046
ID692684	692684	None	38.907	113.000	0.000	0	75	75	2	1	-10921639	172.000	163	129	255	3612	34.566	2.000	0.067	0.629
ID692685	692685	52	35.621	80.588	1.704	0	75	75	2	1	-10921639	164.095	160	102	255	3446	32.238	2.000	0.051	0.491
ID692696	692696	46	42.344	34.803	49.044	0	75	75	2	1	-10921639	122.476	116	72	182	2572	29.013	7.600	0.147	1.082
ID692690	692690	41	59.057	87.672	22.034	0	75	75	2	1	-10921639	242.000	255	204	255	5082	18.080	4.800	0.162	3.728
ID692691	692691	34	48.548	46.049	27.022	0	75	75	2	1	-10921639	136.000	131	80	211	2856	29.297	2.000	0.154	1.237
ID692688	692688	54	37.153	102.746	10.046	0	75	75	2	1	-10921639	175.476	167	131	218	3685	25.396	2.000	0.083	1.056
ID692689	692689	39	60.167	49.035	14.173	0	75	75	2	1	-10921639	231.667	240	160	255	4865	28.985	4.800	0.155	2.147
ID692694	692694	17	39.438	71.789	41.100	0	75	75	2	1	-10921639	175.476	178	120	247	3685	32.620	7.600	0.073	0.735
ID692695	692695	None	42.465	107.399	42.473	0	75	75	2	1	-10921639	151.952	145	109	211	3191	29.844	2.000	0.117	1.064
ID692692	692692	178	40.195	96.700	26.677	0	75	75	2	1	-10921639	154.048	156	102	218	3235	30.918	2.000	0.093	0.849
ID692693	692693	48	44.859	78.229	34.998	0	75	75	2	1	-10921639	218.905	222	145	255	4597	31.594	7.600	0.089	1.129
ID692650	692650	53	48.227	82.656	39.908	0	76	76	2	1	-10921639	193.333	196	127	255	4060	38.891	2.000	0.099	0.899
ID692651	692651	46	36.496	35.536	49.244	0	76	76	2	1	-10921639	128.095	127	72	174	2690	27.029	4.800	0.133	1.114
ID692648	692648	48	41.896	78.591	34.970	0	76	76	2	1	-10921639	225.238	218	178	255	4730	23.912	4.800	0.086	1.495
ID692649	692649	17	46.023	71.516	40.245	0	76	76	2	1	-10921639	186.286	185	120	255	3912	38.829	2.000	0.081	0.715
ID692642	692642	None	35.819	94.788	16.074	0	76	76	2	1	-10921639	171.429	171	123	218	3600	29.274	2.000	0.087	0.936
ID692643	692643	41	67.798	87.323	22.319	0	76	76	2	1	-10921639	217.857	236	156	255	4575	39.582	4.800	0.163	1.542
ID692640	692640	39	46.506	48.835	13.871	0	76	76	2	1	-10921639	207.190	200	149	247	4351	29.120	7.600	0.103	1.328
ID692641	692641	55	46.308	51.171	16.197	0	76	76	2	1	-10921639	207.476	204	134	255	4357	31.451	7.600	0.096	1.155
ID692646	692646	178	37.347	95.518	26.970	0	76	76	2	1	-10921639	187.238	196	142	222	3932	25.803	4.800	0.095	1.254
ID692647	692647	56	41.451	71.915	30.960	0	76	76	2	1	-10921639	189.571	193	138	244	3981	27.967	2.000	0.095	1.171
ID692644	692644	57	40.148	81.270	24.851	0	76	76	2	1	-10921639	167.238	163	127	222	3512	24.904	2.000	0.088	1.086
ID692645	692645	34	37.401	44.990	26.574	0	76	76	2	1	-10921639	149.238	153	91	193	3134	26.412	4.800	0.119	1.198
ID692638	692638	47	59.595	86.708	3.259	0	76	76	2	1	-10921639	198.048	196	134	255	4159	38.872	2.000	0.125	1.135
ID692639	692639	54	42.612	102.150	8.561	0	76	76	2	1	-10921639	197.095	196	142	240	4139	28.272	2.000	0.082	1.054
ID692654	692654	None	40.353	111.047	12.327	0	77	77	2	1	-10921639	202.571	200	163	255	4254	23.830	4.800	0.087	1.367
ID692655	692655	39	53.871	48.999	13.425	0	77	77	2	1	-10921639	202.952	204	138	255	4262	34.260	4.800	0.132	1.378
ID692652	692652	47	38.832	86.192	4.331	0	77	77	2	1	-10921639	182.952	178	131	255	3842	28.259	2.000	0.094	1.114
ID692653	692653	54	45.747	102.116	9.923	0	77	77	2	1	-10921639	187.619	189	134	247	3940	27.895	2.000	0.105	1.274
ID692666	692666	17	47.738	71.516	39.419	0	77	77	2	1	-10921639	213.238	225	131	255	4478	34.079	7.600	0.111	1.251
ID692667	692667	53	50.106	82.758	39.821	0	77	77	2	1	-10921639	198.143	193	102	255	4161	44.170	2.000	0.098	0.798
ID692664	692664	48	39.703	78.246	34.888	0	77	77	2	1	-10921639	240.571	255	193	255	5052	21.295	7.600	0.092	1.897
ID692665	692665	None	44.326	82.878	37.282	0	77	77	2	1	-10921639	219.619	225	138	255	4612	33.311	6.369	0.087	1.060
ID692670	692670	61	44.720	46.845	49.887	0	77	77	2	1	-10921639	119.143	116	80	174	2502	26.433	2.000	0.169	1.306
ID692668	692668	59	42.101	76.662	43.482	0	77	77	2	1	-10921639	174.714	167	127	236	3669	33.177	2.000	0.083	0.805
ID692669	692669	46	39.073	33.553	47.663	0	77	77	2	1	-10921639	123.000	116	69	178	2583	31.114	2.000	0.117	0.826
ID692658	692658	41	59.467	86.901	22.802	0	77	77	2	1	-10921639	212.571	218	138	255	4464	39.560	4.800	0.148	1.383
ID692659	692659	57	43.584	80.696	24.656	0	77	77	2	1	-10921639	170.381	171	123	255	3578	34.462	2.000	0.082	0.750
ID692656	692656	None	37.787	41.928	14.414	0	77	77	2	1	-10921639	155.905	153	116	200	3274	20.179	4.800	0.133	1.814
ID692657	692657	55	44.494	52.958	15.596	0	77	77	2	1	-10921639	189.381	189	138	251	3977	31.832	2.000	0.096	1.046
ID692662	692662	None	38.539	37.299	30.029	0	77	77	2	1	-10921639	105.619	109	61	160	2218	26.999	2.000	0.141	0.970
ID692663	692663	56	36.681	73.771	30.688	0	77	77	2	1	-10921639	200.619	207	156	240	4213	23.099	4.800	0.090	1.431
ID692660	692660	34	37.741	45.665	26.893	0	77	77	2	1	-10921639	145.810	149	102	185	3062	22.932	4.800	0.121	1.371
ID692661	692661	None	35.876	24.034	28.752	0	77	77	2	1	-10921639	80.667	72	32	134	1694	26.190	2.000	0.159	0.845
ID692714	692714	46	40.546	33.170	46.864	0	78	78	2	1	-10921639	127.000	123	83	207	2667	32.002	4.800	0.138	0.963
ID692715	692715	58	44.682	35.815	49.030	0	78	78	2	1	-10921639	135.143	134	91	185	2838	28.914	2.000	0.141	1.152
ID692712	692712	53	40.369	82.800	39.805	0	78	78	2	1	-10921639	186.524	178	145	247	3917	31.001	2.000	0.088	0.975
ID692713	692713	59	38.158	75.585	44.063	0	78	78	2	1	-10921639	175.095	182	123	218	3677	30.846	2.000	0.085	0.893
ID692716	692716	61	40.263	46.972	49.103	0	78	78	2	1	-10921639	111.048	109	76	156	2332	23.333	2.000	0.144	1.196
ID692706	692706	None	42.518	95.534	25.830	0	78	78	2	1	-10921639	186.095	182	127	244	3908	29.055	4.800	0.111	1.275
ID692707	692707	34	43.423	46.112	26.503	0	78	78	2	1	-10921639	138.190	134	83	200	2902	30.894	2.000	0.118	0.946
ID692704	692704	None	35.224	19.026	22.774	0	78	78	2	1	-10921639	89.905	91	47	149	1888	23.872	2.000	0.160	1.037
ID692705	692705	41	60.879	86.540	22.981	0	78	78	2	1	-10921639	224.476	247	160	255	4714	36.811	4.800	0.148	1.574
ID692710	692710	None	41.242	117.000	37.000	0	78	78	2	1	-10921639	164.143	163	108	214	3447	29.817	2.000	0.129	1.262
ID692711	692711	17	39.496	70.939	39.755	0	78	78	2	1	-10921639	184.952	185	120	255	3884	34.522	7.600	0.056	0.571
ID692708	692708	None	45.958	66.418	30.051	0	78	78	2	1	-10921639	147.714	156	98	211	3102	34.186	2.000	0.130	0.994
ID692709	692709	48	39.174	79.655	34.741	0	78	78	2	1	-10921639	243.476	255	196	255	5113	16.931	4.800	0.092	2.425
ID692698	692698	None	35.032	117.000	2.000	0	78	78	2	1	-10921639	192.381	196	143	247	4040	30.740	7.600	0.100	1.137
ID692699	692699	None	42.099	92.102	2.803	0	78	78	2	1	-10921639	193.762	185	138	244	4069	30.470	2.000	0.090	1.045
ID692697	692697	None	37.978	108.000	0.000	0	78	78	2	1	-10921639	204.238	200	174	247	4289	22.623	4.800	0.115	1.856
ID692702	692702	39	55.137	49.634	13.469	0	78	78	2	1	-10921639	190.714	204	105	251	4005	44.294	5.996	0.133	1.013
ID692703	692703	60	41.665	88.781	17.807	0	78	78	2	1	-10921639	204.762	214	145	255	4300	30.887	2.000	0.071	0.879
ID692700	692700	47	49.031	86.360	3.980	0	78	78	2	1	-10921639	191.810	189	127	255	4028	33.436	2.000	0.117	1.201
ID692701	692701	54	43.519	102.003	9.158	0	78	78	2	1	-10921639	175.429	178	131	255	3684	30.387	2.000	0.072	0.779
ID692682	692682	59	47.021	75.499	43.712	0	79	79	2	1	-10921639	197.714	189	160	255	4152	29.263	2.000	0.103	1.258
ID692683	692683	58	55.869	35.004	48.621	0	79	79	2	1	-10921639	156.000	163	102	207	3276	34.018	7.600	0.181	1.402
ID692680	692680	48	40.425	79.125	34.308	0	79	79	2	1	-10921639	237.048	255	185	255	4978	24.492	7.600	0.095	1.674
ID692681	692681	17	35.427	71.637	38.964	0	79	79	2	1	-10921639	192.048	193	153	225	4033	23.342	4.800	0.085	1.287
ID692674	692674	None	37.759	44.084	12.388	0	79	79	2	1	-10921639	170.048	178	105	222	3571	29.949	7.600	0.104	1.072
ID692675	692675	39	64.920	50.077	13.702	0	79	79	2	1	-10921639	220.857	218	178	255	4638	29.260	4.800	0.150	1.969
ID692672	692672	None	59.654	85.182	6.176	0	79	79	2	1	-10921639	177.714	178	98	255	3732	46.778	7.600	0.123	0.833
ID692673	692673	64	44.500	93.198	11.058	0	79	79	2	1	-10921639	176.762	171	116	251	3712	42.058	2.000	0.068	0.537
ID692678	692678	34	41.852	44.929	25.397	0	79	79	2	1	-10921639	136.476	138	94	185	2866	26.174	4.800	0.139	1.269
ID692679	692679	63	48.407	50.898	32.790	0	79	79	2	1	-10921639	145.381	142	91	189	3053	27.195	7.600	0.162	1.487
ID692676	692676	60	37.761	88.208	18.400	0	79	79	2	1	-10921639	206.143	211	138	255	4329	35.671	2.000	0.067	0.726
ID692677	692677	41	52.530	86.393	22.903	0	79	79	2	1	-10921639	199.810	193	138	255	4196	41.831	2.000	0.096	0.837
ID692671	692671	47	37.099	87.247	2.448	0	79	79	2	1	-10921639	188.095	185	138	255	3950	29.898	2.000	0.070	0.825
ID692718	692718	64	56.652	93.070	10.824	0	80	80	2	1	-10921639	207.762	200	149	255	4363	33.545	6.380	0.116	1.291
ID692719	692719	None	36.557	109.294	11.565	0	80	80	2	1	-10921639	192.238	189	149	233	4037	23.706	2.000	0.072	1.089
ID692717	692717	47	47.358	86.460	3.347	0	80	80	2	1	-10921639	198.905	193	156	255	4177	30.592	2.000	0.100	1.181
ID692730	692730	None	38.418	82.817	39.912	0	80	80	2	1	-10921639	182.905	189	109	247	3841	35.595	2.000	0.057	0.559
ID692731	692731	59	56.190	76.221	43.170	0	80	80	2	1	-10921639	201.429	193	145	255	4230	33.633	3.200	0.110	1.186
ID692728	692728	62	38.013	74.754	37.374	0	80	80	2	1	-10921639	203.524	214	145	255	4274	36.827	2.000	0.060	0.623
ID692729	692729	17	38.102	70.792	38.535	0	80	80	2	1	-10921639	193.857	196	131	255	4071	32.011	4.800	0.099	1.086
ID692734	692734	None	37.466	114.711	50.183	0	80	80	2	1	-10921639	158.762	160	116	207	3334	25.016	2.000	0.099	1.146
ID692732	692732	58	63.464	35.238	49.054	0	80	80	2	1	-10921639	146.048	134	102	225	3067	34.919	4.800	0.201	1.403
ID692733	692733	None	38.519	46.999	50.184	0	80	80	2	1	-10921639	108.143	105	61	153	2271	24.471	2.000	0.146	1.125
ID692722	692722	41	60.436	86.717	22.656	0	80	80	2	1	-10921639	206.333	207	116	255	4333	46.947	4.800	0.141	1.086
ID692723	692723	34	42.518	44.917	25.466	0	80	80	2	1	-10921639	158.619	163	87	211	3331	34.747	4.800	0.130	1.053
ID692720	692720	39	56.243	50.850	13.230	0	80	80	2	1	-10921639	186.476	200	116	247	3916	37.829	6.097	0.141	1.220
ID692721	692721	66	42.140	41.400	14.757	0	80	80	2	1	-10921639	153.000	156	94	211	3213	37.099	2.000	0.113	0.840
ID692726	692726	63	40.060	50.985	32.985	0	80	80	2	1	-10921639	122.762	120	91	193	2578	24.841	2.000	0.114	1.010
ID692727	692727	48	48.947	78.937	34.648	0	80	80	2	1	-10921639	233.000	236	178	255	4893	24.924	7.600	0.114	1.916
ID692724	692724	None	43.923	44.337	25.793	0	80	80	2	1	-10921639	152.238	149	105	211	3197	31.338	4.800	0.136	1.164
ID692725	692725	None	51.936	95.697	25.979	0	80	80	2	1	-10921639	175.095	174	127	222	3677	27.390	4.800	0.147	1.643
ID692751	692751	47	38.877	86.819	3.175	0	81	81	2	1	-10921639	182.714	178	120	255	3837	31.606	2.000	0.065	0.702
ID692768	692768	58	41.764	34.768	48.961	0	81	81	2	1	-10921639	125.286	127	65	167	2631	25.385	4.800	0.177	1.485
ID692762	692762	None	39.274	24.120	29.236	0	81	81	2	1	-10921639	94.476	94	54	142	1984	23.636	2.000	0.187	1.257
ID692763	692763	63	50.663	51.169	33.056	0	81	81	2	1	-10921639	140.381	142	65	182	2948	32.191	2.000	0.171	1.273
ID692760	692760	41	58.117	86.243	22.540	0	81	81	2	1	-10921639	185.857	189	109	255	3903	51.541	7.600	0.118	0.764
ID692761	692761	34	45.664	44.276	24.887	0	81	81	2	1	-10921639	132.524	134	87	178	2783	29.785	2.000	0.150	1.159
ID692766	692766	17	41.629	71.310	39.166	0	81	81	2	1	-10921639	199.619	196	138	244	4192	26.761	4.800	0.115	1.533
ID692767	692767	59	48.109	77.183	43.181	0	81	81	2	1	-10921639	188.524	182	153	251	3959	25.301	4.800	0.114	1.525
ID692764	692764	48	42.251	78.962	34.776	0	81	81	2	1	-10921639	232.190	244	178	255	4876	26.591	4.800	0.089	1.434
ID692765	692765	62	40.696	74.162	37.075	0	81	81	2	1	-10921639	204.000	214	149	255	4284	30.948	3.200	0.073	0.899
ID692754	692754	None	37.981	102.391	9.544	0	81	81	2	1	-10921639	171.571	163	131	255	3603	32.977	2.000	0.095	0.907
ID692755	692755	None	37.092	43.864	9.510	0	81	81	2	1	-10921639	144.762	145	91	196	3040	27.133	2.000	0.115	1.100
ID692752	692752	None	37.198	105.531	4.340	0	81	81	2	1	-10921639	174.714	174	123	233	3669	26.475	2.000	0.082	0.998
ID692753	692753	None	37.624	91.637	6.355	0	81	81	2	1	-10921639	178.333	171	123	255	3745	35.953	2.000	0.060	0.562
ID692758	692758	66	38.325	40.648	15.777	0	81	81	2	1	-10921639	144.714	145	87	211	3039	31.862	4.800	0.135	1.080
ID692759	692759	65	55.327	88.884	20.454	0	81	81	2	1	-10921639	230.524	240	178	255	4841	25.847	4.800	0.134	2.103
ID692756	692756	64	67.132	93.059	11.092	0	81	81	2	1	-10921639	208.714	204	138	255	4383	36.164	2.000	0.149	1.497
ID692757	692757	39	62.009	50.153	13.704	0	81	81	2	1	-10921639	211.571	211	116	255	4443	35.220	4.800	0.154	1.600
ID692746	692746	48	53.892	79.395	35.295	0	82	82	2	1	-10921639	225.429	233	163	255	4734	32.488	4.800	0.112	1.401
ID692747	692747	62	44.747	73.754	36.861	0	82	82	2	1	-10921639	208.905	207	134	255	4387	31.394	2.000	0.077	0.949
ID692744	692744	None	35.714	85.767	31.364	0	82	82	2	1	-10921639	145.762	145	102	211	3061	30.364	2.000	0.075	0.666
ID692745	692745	63	50.738	51.491	32.908	0	82	82	2	1	-10921639	136.238	131	87	200	2861	33.400	2.000	0.168	1.175
ID692750	692750	None	36.247	51.000	54.000	0	82	82	2	1	-10921639	135.952	142	102	163	2855	20.405	4.800	0.171	1.942
ID692748	692748	59	42.305	76.745	42.892	0	82	82	2	1	-10921639	183.048	178	138	255	3844	28.704	2.000	0.083	0.976
ID692749	692749	58	68.618	34.743	48.773	0	82	82	2	1	-10921639	155.905	153	91	244	3274	37.728	4.800	0.221	1.497
ID692738	692738	65	51.889	90.973	19.042	0	82	82	2	1	-10921639	226.000	244	167	255	4746	34.751	7.600	0.128	1.471
ID692739	692739	None	37.111	96.477	21.717	0	82	82	2	1	-10921639	171.429	167	116	233	3600	35.138	7.600	0.064	0.586
ID692736	692736	39	55.173	50.784	13.446	0	82	82	2	1	-10921639	217.333	233	153	255	4564	36.401	4.800	0.134	1.412
ID692737	692737	66	36.641	41.347	14.904	0	82	82	2	1	-10921639	144.714	145	87	185	3039	29.319	2.000	0.114	1.011
ID692742	692742	67	36.687	68.420	31.477	0	82	82	2	1	-10921639	173.714	174	120	240	3648	29.227	4.800	0.106	1.139
ID692743	692743	68	38.157	77.553	30.771	0	82	82	2	1	-10921639	211.524	218	163	255	4442	25.734	2.000	0.079	1.206
ID692740	692740	41	56.106	86.263	22.856	0	82	82	2	1	-10921639	207.905	200	145	255	4366	39.241	6.384	0.127	1.193
ID692741	692741	34	39.554	45.462	23.596	0	82	82	2	1	-10921639	129.476	131	83	189	2719	30.485	2.000	0.137	1.021
ID692735	692735	64	62.153	93.113	10.930	0	82	82	2	1	-10921639	207.905	196	160	255	4366	38.577	2.000	0.109	1.055
ID692778	692778	67	50.767	68.170	31.798	0	83	83	2	1	-10921639	183.571	178	142	236	3855	29.812	4.800	0.125	1.369
ID692779	692779	63	52.285	50.801	32.897	0	83	83	2	1	-10921639	124.476	116	83	189	2614	30.739	2.000	0.190	1.296
ID692776	692776	None	39.522	111.378	29.342	0	83	83	2	1	-10921639	171.333	171	116	222	3598	29.345	2.000	0.099	1.053
ID692777	692777	68	35.844	77.058	29.640	0	83	83	2	1	-10921639	193.524	189	153	247	4064	27.156	2.000	0.064	0.863
ID692782	692782	None	40.378	65.166	38.003	0	83	83	2	1	-10921639	137.429	134	98	214	2886	32.961	2.000	0.088	0.672
ID692783	692783	None	49.353	70.792	39.697	0	83	83	2	1	-10921639	174.810	182	94	255	3671	40.269	7.600	0.101	0.793
ID692780	692780	48	49.057	79.659	34.822	0	83	83	2	1	-10921639	233.762	255	182	255	4909	25.847	4.800	0.112	1.815
ID692781	692781	62	49.189	74.674	37.012	0	83	83	2	1	-10921639	194.667	193	134	255	4088	35.425	2.000	0.084	0.852
ID692770	692770	64	57.529	93.001	10.551	0	83	83	2	1	-10921639	211.143	200	145	255	4434	41.420	2.000	0.113	1.033
ID692771	692771	39	39.232	50.840	11.736	0	83	83	2	1	-10921639	171.524	167	120	233	3602	31.272	2.000	0.077	0.786
ID692769	692769	None	35.507	101.590	8.771	0	83	83	2	1	-10921639	174.905	171	138	225	3673	24.684	2.000	0.081	1.064
ID692774	692774	41	49.406	86.922	22.413	0	83	83	2	1	-10921639	216.857	225	153	255	4554	39.654	2.000	0.114	1.117
ID692775	692775	69	40.551	19.286	23.523	0	83	83	2	1	-10921639	96.524	83	47	167	2027	31.054	2.000	0.178	0.941
ID692772	692772	66	36.117	41.113	15.562	0	83	83	2	1	-10921639	137.857	134	87	204	2895	33.100	3.200	0.107	0.803
ID692773	692773	65	50.873	91.668	18.543	0	83	83	2	1	-10921639	229.238	247	167	255	4814	32.514	4.800	0.121	1.521
ID692786	692786	58	68.751	34.729	49.359	0	83	83	2	1	-10921639	148.619	142	80	225	3121	45.333	2.000	0.210	1.138
ID692787	692787	None	46.599	47.239	49.970	0	83	83	2	1	-10921639	125.762	120	83	207	2641	29.821	2.000	0.147	1.081
ID692784	692784	70	45.542	81.593	39.853	0	83	83	2	1	-10921639	199.571	207	131	251	4191	39.066	2.000	0.097	0.901
ID692785	692785	59	49.270	77.206	43.007	0	83	83	2	1	-10921639	178.048	171	120	247	3739	37.111	2.000	0.102	0.891
ID692802	692802	58	46.595	34.711	49.251	0	84	84	2	1	-10921639	137.524	138	76	193	2888	28.033	4.800	0.192	1.583
ID692803	692803	71	37.558	51.644	50.414	0	84	84	2	1	-10921639	119.381	120	61	167	2507	31.358	2.000	0.128	0.863
ID692800	692800	70	48.158	81.654	39.769	0	84	84	2	1	-10921639	214.143	222	134	255	4497	36.839	3.200	0.109	1.147
ID692801	692801	59	47.138	76.823	43.241	0	84	84	2	1	-10921639	195.143	189	142	251	4098	31.358	3.200	0.099	1.126
ID692794	692794	41	52.378	86.522	23.065	0	84	84	2	1	-10921639	228.381	247	149	255	4796	32.875	4.800	0.117	1.455
ID692795	692795	68	40.228	76.394	28.431	0	84	84	2	1	-10921639	196.095	193	145	255	4118	30.470	4.800	0.116	1.334
ID692792	692792	65	53.888	91.632	18.276	0	84	84	2	1	-10921639	214.286	233	134	255	4500	45.001	7.600	0.104	0.894
ID692793	692793	69	39.424	19.229	22.046	0	84	84	2	1	-10921639	111.667	109	80	156	2345	20.636	4.800	0.177	1.629
ID692798	692798	48	42.010	79.133	34.598	0	84	84	2	1	-10921639	238.190	255	182	255	5002	25.858	4.800	0.098	1.652
ID692799	692799	62	44.030	73.929	37.465	0	84	84	2	1	-10921639	185.190	182	123	255	3889	37.862	2.000	0.063	0.582
ID692796	692796	67	48.983	69.068	32.180	0	84	84	2	1	-10921639	179.905	174	138	240	3778	29.134	7.600	0.116	1.285
ID692797	692797	63	53.708	51.037	33.341	0	84	84	2	1	-10921639	148.333	138	112	214	3115	28.933	2.000	0.168	1.472
ID692790	692790	39	58.941	51.005	11.700	0	84	84	2	1	-10921639	197.000	196	149	255	4137	32.859	3.200	0.131	1.393
ID692791	692791	66	35.011	40.286	14.208	0	84	84	2	1	-10921639	127.286	120	87	182	2673	28.985	2.000	0.088	0.711
ID692788	692788	None	37.983	105.000	0.000	0	84	84	2	1	-10921639	197.571	189	160	233	4149	23.329	2.000	0.107	1.638
ID692789	692789	64	54.862	92.790	10.479	0	84	84	2	1	-10921639	203.524	207	131	255	4274	34.409	4.800	0.132	1.376
ID692810	692810	69	36.505	19.824	23.190	0	85	85	2	1	-10921639	92.429	98	47	138	1941	26.787	4.800	0.178	1.041
ID692811	692811	41	45.366	86.779	23.353	0	85	85	2	1	-10921639	206.190	200	131	255	4330	36.452	7.600	0.097	0.997
ID692808	692808	None	35.105	113.177	15.339	0	85	85	2	1	-10921639	186.762	185	145	247	3922	32.814	6.425	0.067	0.717
ID692809	692809	65	56.935	91.212	19.070	0	85	85	2	1	-10921639	235.714	251	182	255	4950	24.413	4.800	0.148	2.485
ID692814	692814	62	47.959	73.723	36.924	0	85	85	2	1	-10921639	197.952	196	131	255	4157	35.236	2.000	0.083	0.858
ID692815	692815	72	46.176	71.157	39.325	0	85	85	2	1	-10921639	191.333	185	131	255	4018	34.260	7.600	0.098	1.001
ID692812	692812	67	40.127	68.868	32.149	0	85	85	2	1	-10921639	165.619	163	123	222	3478	29.527	7.600	0.085	0.881
ID692813	692813	48	40.577	79.259	34.614	0	85	85	2	1	-10921639	227.905	247	153	255	4786	34.488	6.422	0.074	0.912
ID692806	692806	39	37.239	50.645	11.914	0	85	85	2	1	-10921639	180.048	185	120	240	3781	30.086	4.800	0.083	0.916
ID692807	692807	66	56.441	40.974	15.280	0	85	85	2	1	-10921639	162.476	163	109	233	3412	29.974	4.800	0.160	1.498
ID692804	692804	73	36.937	87.000	0.000	0	85	85	2	1	-10921639	208.333	214	152	247	4375	31.047	7.600	0.121	1.447
ID692805	692805	None	35.095	81.273	3.032	0	85	85	2	1	-10921639	167.143	167	127	207	3510	25.164	2.000	0.088	1.079
ID692818	692818	71	35.654	51.844	49.568	0	85	85	2	1	-10921639	110.714	112	58	174	2325	32.308	2.000	0.082	0.519
ID692816	692816	70	38.285	81.721	39.015	0	85	85	2	1	-10921639	227.143	229	163	255	4770	28.631	4.800	0.083	1.213
ID692817	692817	59	39.193	77.262	43.405	0	85	85	2	1	-10921639	192.190	189	153	240	4036	24.116	7.600	0.095	1.385
ID692896	692896	58	39.642	34.488	48.987	0	86	86	2	1	-10921639	117.048	116	72	178	2458	24.879	7.600	0.146	1.197
ID692890	692890	48	35.646	79.455	35.080	0	86	86	2	1	-10921639	228.571	229	167	255	4800	28.183	4.800	0.072	1.083
ID692891	692891	62	51.098	74.137	36.989	0	86	86	2	1	-10921639	198.571	193	145	255	4170	35.716	2.000	0.087	0.894
ID692888	692888	75	38.195	24.285	28.825	0	86	86	2	1	-10921639	78.476	72	47	120	1648	23.053	2.000	0.208	1.170
ID692889	692889	67	44.963	67.892	31.313	0	86	86	2	1	-10921639	182.571	178	149	233	3834	21.257	4.800	0.135	2.038
ID692894	692894	72	48.605	70.810	39.505	0	86	86	2	1	-10921639	189.190	185	127	255	3973	38.531	7.600	0.082	0.748
ID692895	692895	59	41.247	78.731	41.950	0	86	86	2	1	-10921639	202.381	200	127	255	4250	34.406	2.000	0.074	0.815
ID692892	692892	None	37.029	65.086	37.960	0	86	86	2	1	-10921639	140.000	131	98	196	2940	28.581	2.000	0.081	0.735
ID692893	692893	70	45.615	82.570	38.804	0	86	86	2	1	-10921639	217.381	233	131	255	4565	43.238	2.000	0.099	0.908
ID692882	692882	73	47.349	87.000	0.000	0	86	86	2	1	-10921639	187.810	178	146	255	3944	32.762	2.000	0.145	1.454
ID692883	692883	64	38.465	93.210	10.535	0	86	86	2	1	-10921639	180.762	185	131	229	3796	28.931	2.000	0.074	0.859
ID692886	692886	41	61.635	86.908	22.976	0	86	86	2	1	-10921639	224.762	240	163	255	4720	34.139	4.800	0.143	1.652
ID692887	692887	69	42.368	19.409	23.607	0	86	86	2	1	-10921639	100.810	102	58	156	2117	31.170	2.000	0.163	0.908
ID692884	692884	66	58.472	40.901	14.318	0	86	86	2	1	-10921639	165.238	163	102	225	3470	37.046	2.000	0.148	1.149
ID692885	692885	76	40.062	13.208	20.506	0	86	86	2	1	-10921639	111.286	105	61	160	2337	27.610	3.200	0.186	1.265
ID692842	692842	41	50.661	86.684	23.375	0	87	87	2	1	-10921639	203.619	196	123	255	4276	39.226	2.000	0.121	1.123
ID692843	692843	75	38.656	24.662	29.033	0	87	87	2	1	-10921639	78.667	76	43	134	1652	27.017	2.000	0.210	1.011
ID692840	692840	79	48.178	89.676	20.952	0	87	87	2	1	-10921639	234.143	255	156	255	4917	31.010	7.600	0.109	1.481
ID692841	692841	None	35.603	111.857	21.739	0	87	87	2	1	-10921639	174.286	178	131	214	3660	22.226	4.800	0.099	1.407
ID692846	692846	72	61.132	70.503	39.250	0	87	87	2	1	-10921639	212.524	214	142	255	4463	35.336	4.800	0.139	1.463
ID692847	692847	70	41.055	81.635	39.005	0	87	87	2	1	-10921639	231.095	251	171	255	4853	29.814	4.800	0.094	1.337
ID692844	692844	67	46.172	67.020	31.040	0	87	87	2	1	-10921639	172.524	171	131	225	3623	23.999	4.800	0.135	1.706
ID692845	692845	48	42.971	79.265	34.413	0	87	87	2	1	-10921639	224.667	233	171	255	4718	30.292	2.000	0.087	1.193
ID692834	692834	64	38.750	93.667	11.117	0	87	87	2	1	-10921639	188.714	185	145	255	3963	26.603	2.000	0.092	1.198
ID692835	692835	None	40.367	51.797	13.380	0	87	87	2	1	-10921639	188.190	193	134	240	3952	24.728	6.354	0.114	1.560
ID692833	692833	73	43.267	87.000	0.000	0	87	87	2	1	-10921639	188.905	196	127	255	3967	37.494	7.600	0.094	0.863
ID692838	692838	76	38.164	14.511	18.964	0	87	87	2	1	-10921639	110.571	109	69	163	2322	23.455	2.000	0.149	1.221
ID692839	692839	None	35.498	43.732	20.173	0	87	87	2	1	-10921639	121.476	123	80	185	2551	27.509	2.000	0.088	0.718
ID692836	692836	66	48.473	40.847	13.970	0	87	87	2	1	-10921639	158.476	156	123	218	3328	22.257	4.800	0.148	1.840
ID692837	692837	None	53.661	91.940	18.336	0	87	87	2	1	-10921639	227.095	240	156	255	4769	32.062	4.800	0.122	1.540
ID692850	692850	None	35.759	76.313	49.787	0	87	87	2	1	-10921639	121.095	120	69	178	2543	29.448	2.000	0.108	0.801
ID692851	692851	77	35.775	47.435	50.606	0	87	87	2	1	-10921639	133.381	134	76	196	2801	35.115	2.000	0.085	0.595
ID692848	692848	59	48.994	77.372	41.920	0	87	87	2	1	-10921639	220.333	229	167	255	4627	32.063	4.800	0.122	1.497
ID692849	692849	58	46.490	33.991	49.166	0	87	87	2	1	-10921639	117.381	116	72	160	2465	25.535	3.200	0.207	1.578
ID692832	692832	77	43.632	47.270	49.993	0	88	88	2	1	-10921639	138.714	142	80	189	2913	33.803	6.370	0.122	0.893
ID692826	692826	48	48.394	79.290	34.642	0	88	88	2	1	-10921639	222.762	222	134	255	4678	34.768	2.000	0.086	1.018
ID692827	692827	None	37.218	74.195	36.506	0	88	88	2	1	-10921639	194.524	189	145	255	4085	28.743	2.000	0.062	0.796
ID692824	692824	75	55.532	25.006	29.072	0	88	88	2	1	-10921639	99.190	94	51	160	2083	30.482	2.000	0.268	1.375
ID692825	692825	67	49.516	66.271	31.407	0	88	88	2	1	-10921639	167.381	163	123	225	3515	30.258	4.800	0.140	1.362
ID692830	692830	59	37.786	77.998	41.353	0	88	88	2	1	-10921639	217.190	218	171	255	4561	25.659	7.600	0.079	1.233
ID692831	692831	None	38.094	76.603	44.067	0	88	88	2	1	-10921639	188.000	189	112	240	3948	33.214	2.000	0.077	0.812
ID692828	692828	72	53.526	70.330	39.376	0	88	88	2	1	-10921639	201.619	196	142	255	4234	38.765	2.000	0.107	1.003
ID692829	692829	70	46.696	82.150	39.568	0	88	88	2	1	-10921639	224.524	236	138	255	4715	36.348	6.326	0.098	1.098
ID692819	692819	None	42.542	114.000	0.000	0	88	88	2	1	-10921639	192.571	193	149	255	4044	32.809	7.600	0.099	1.059
ID692822	692822	None	39.055	43.816	26.878	0	88	88	2	1	-10921639	100.524	102	54	189	2111	32.747	2.000	0.102	0.567
ID692823	692823	78	37.184	77.351	28.046	0	88	88	2	1	-10921639	168.476	167	131	240	3538	28.142	2.000	0.085	0.940
ID692820	692820	79	59.255	90.651	20.005	0	88	88	2	1	-10921639	220.857	240	149	255	4638	36.914	4.800	0.143	1.501
ID692821	692821	41	41.108	86.590	23.163	0	88	88	2	1	-10921639	221.190	222	174	255	4645	28.994	7.600	0.088	1.232
ID692874	692874	75	46.304	24.763	28.790	0	89	89	2	1	-10921639	82.571	72	40	149	1734	30.109	2.000	0.214	0.967
ID692875	692875	67	46.985	66.307	30.760	0	89	89	2	1	-10921639	157.381	153	116	207	3305	27.453	2.000	0.133	1.349
ID692872	692872	41	47.465	86.307	23.026	0	89	89	2	1	-10921639	208.238	214	156	255	4373	34.540	2.000	0.095	1.046
ID692873	692873	78	52.556	77.977	27.426	0	89	89	2	1	-10921639	174.524	167	102	255	3665	44.532	2.000	0.095	0.683
ID692878	692878	59	54.775	78.075	41.947	0	89	89	2	1	-10921639	211.190	207	149	255	4435	30.768	4.800	0.125	1.526
ID692879	692879	None	38.524	71.972	44.608	0	89	89	2	1	-10921639	155.905	156	80	236	3274	37.650	2.000	0.077	0.590
ID692876	692876	48	45.700	79.475	34.883	0	89	89	2	1	-10921639	227.857	255	163	255	4785	32.100	4.800	0.092	1.190
ID692877	692877	72	62.300	70.365	38.709	0	89	89	2	1	-10921639	207.286	207	142	255	4353	40.924	2.000	0.144	1.274
ID692866	692866	None	40.596	108.000	0.000	0	89	89	2	1	-10921639	196.238	193	160	251	4121	27.364	2.000	0.116	1.491
ID692870	692870	79	48.087	89.854	20.650	0	89	89	2	1	-10921639	233.714	255	149	255	4908	30.108	4.800	0.111	1.549
ID692871	692871	None	36.963	19.795	23.311	0	89	89	2	1	-10921639	105.476	105	65	142	2215	25.508	3.200	0.158	1.128
ID692868	692868	80	38.533	51.872	12.896	0	89	89	2	1	-10921639	182.190	182	131	218	3826	24.614	2.000	0.089	1.208
ID692869	692869	None	36.504	54.416	17.939	0	89	89	2	1	-10921639	159.286	156	98	233	3345	32.036	2.000	0.082	0.754
ID692880	692880	58	40.239	34.149	49.022	0	89	89	2	1	-10921639	108.143	102	80	156	2271	20.650	2.000	0.182	1.610
ID692881	692881	77	35.101	47.223	50.728	0	89	89	2	1	-10921639	138.286	145	87	196	2904	29.002	2.000	0.105	0.908
ID692867	692867	77	38.235	48.016	51.659	0	90	90	2	1	-10921639	146.714	153	98	182	3081	24.914	6.281	0.132	1.374
ID692864	692864	58	42.303	34.189	48.907	0	90	90	2	1	-10921639	113.333	112	72	149	2380	23.921	2.000	0.182	1.461
ID692865	692865	124	40.052	76.176	49.002	0	90	90	2	1	-10921639	124.476	127	76	182	2614	32.849	2.000	0.104	0.716
ID692858	692858	78	57.732	78.032	27.725	0	90	90	2	1	-10921639	209.905	207	153	255	4408	33.932	4.800	0.132	1.442
ID692859	692859	75	46.510	25.237	28.573	0	90	90	2	1	-10921639	98.667	91	58	171	2072	30.230	2.000	0.201	1.094
ID692856	692856	79	51.823	89.540	20.886	0	90	90	2	1	-10921639	224.000	240	134	255	4704	38.449	7.600	0.115	1.200
ID692857	692857	125	50.188	49.772	23.937	0	90	90	2	1	-10921639	134.571	138	87	200	2826	34.046	2.000	0.140	0.971
ID692862	692862	72	53.899	70.263	38.917	0	90	90	2	1	-10921639	211.333	207	145	255	4438	36.526	4.800	0.120	1.244
ID692863	692863	59	58.915	78.457	42.117	0	90	90	2	1	-10921639	212.524	222	149	255	4463	37.372	4.800	0.130	1.306
ID692860	692860	67	38.023	66.504	31.355	0	90	90	2	1	-10921639	147.667	145	98	207	3101	31.149	2.000	0.084	0.732
ID692861	692861	48	42.273	78.902	33.989	0	90	90	2	1	-10921639	228.619	229	185	255	4801	22.670	3.200	0.087	1.623
ID692854	692854	80	45.448	51.807	13.374	0	90	90	2	1	-10921639	192.714	189	156	255	4047	27.015	2.000	0.112	1.438
ID692855	692855	None	36.317	111.207	13.502	0	90	90	2	1	-10921639	209.429	207	182	240	4398	17.921	6.239	0.091	1.957
ID692852	692852	None	36.879	115.000	0.000	0	90	90	2	1	-10921639	187.905	185	134	255	3946	32.654	6.391	0.067	0.724
ID692853	692853	126	44.544	93.152	10.121	0	90	90	2	1	-10921639	190.762	185	145	251	4006	27.149	2.000	0.100	1.281
ID692906	692906	81	43.577	38.530	31.349	0	91	91	2	1	-10921639	120.238	112	61	167	2525	27.293	4.800	0.181	1.348
ID692907	692907	67	39.143	66.468	30.538	0	91	91	2	1	-10921639	145.714	149	94	193	3060	30.166	3.200	0.124	1.069
ID692904	692904	75	35.675	25.084	28.401	0	91	91	2	1	-10921639	88.524	83	58	134	1859	22.079	2.000	0.174	1.187
ID692905	692905	78	48.099	78.730	27.798	0	91	91	2	1	-10921639	211.048	200	167	255	4432	30.344	7.600	0.099	1.253
ID692910	692910	None	40.028	83.078	36.514	0	91	91	2	1	-10921639	224.714	240	167	255	4719	29.355	4.800	0.088	1.234
ID692911	692911	72	46.107	70.093	38.833	0	91	91	2	1	-10921639	184.667	174	123	255	3878	30.528	2.000	0.091	1.007
ID692908	692908	48	36.140	80.088	35.175	0	91	91	2	1	-10921639	232.857	240	189	255	4890	23.971	4.800	0.077	1.386
ID692909	692909	None	41.744	58.334	37.246	0	91	91	2	1	-10921639	159.476	156	112	218	3349	24.143	7.600	0.123	1.444
ID692898	692898	None	40.934	113.825	10.965	0	91	91	2	1	-10921639	196.619	196	160	255	4129	23.932	3.200	0.087	1.309
ID692899	692899	80	50.835	52.042	12.862	0	91	91	2	1	-10921639	190.571	185	149	255	4002	29.640	4.800	0.127	1.451
ID692897	692897	126	46.169	93.214	9.791	0	91	91	2	1	-10921639	205.429	204	163	255	4314	26.018	2.000	0.096	1.386
ID692902	692902	None	39.631	55.321	23.335	0	91	91	2	1	-10921639	147.857	149	98	204	3105	28.496	2.000	0.109	1.020
ID692903	692903	41	56.867	86.142	23.311	0	91	91	2	1	-10921639	213.857	214	142	255	4491	35.120	2.000	0.127	1.376
ID692900	692900	79	50.619	90.573	20.159	0	91	91	2	1	-10921639	220.238	225	160	255	4625	33.618	7.600	0.116	1.366
ID692901	692901	125	36.836	49.814	23.496	0	91	91	2	1	-10921639	134.190	134	94	174	2818	21.899	4.800	0.124	1.348
ID692914	692914	58	40.210	34.382	48.782	0	91	91	2	1	-10921639	103.000	98	65	153	2163	24.536	2.000	0.155	1.128
ID692915	692915	124	37.754	76.799	50.074	0	91	91	2	1	-10921639	127.381	123	83	189	2675	28.267	2.000	0.103	0.843
ID692912	692912	None	38.239	41.105	40.606	0	91	91	2	1	-10921639	102.857	105	40	160	2160	28.779	7.600	0.137	0.863
ID692913	692913	59	61.315	78.887	42.028	0	91	91	2	1	-10921639	216.619	225	142	255	4549	39.551	4.800	0.139	1.336
ID692916	692916	77	48.121	47.810	50.922	0	91	91	2	1	-10921639	150.524	145	109	200	3161	27.779	7.600	0.138	1.312
ID692968	692968	58	40.297	34.647	48.976	0	92	92	2	1	-10921639	101.190	94	65	163	2125	26.351	2.000	0.156	1.036
ID692969	692969	77	46.839	47.741	51.528	0	92	92	2	1	-10921639	163.952	167	109	222	3443	31.816	6.414	0.109	1.010
ID692962	692962	81	57.031	38.273	31.311	0	92	92	2	1	-10921639	134.524	127	98	211	2825	31.951	7.600	0.199	1.395
ID692963	692963	48	52.349	78.858	34.751	0	92	92	2	1	-10921639	216.810	214	145	255	4553	32.324	2.000	0.107	1.298
ID692960	692960	None	40.663	33.838	26.926	0	92	92	2	1	-10921639	107.571	102	72	167	2259	26.459	2.000	0.135	0.966
ID692961	692961	78	50.237	78.860	28.069	0	92	92	2	1	-10921639	195.905	200	127	255	4114	36.780	2.000	0.097	0.941
ID692966	692966	59	46.925	78.246	41.730	0	92	92	2	1	-10921639	190.429	193	134	255	3999	40.907	7.600	0.086	0.737
ID692967	692967	None	48.227	70.768	44.088	0	92	92	2	1	-10921639	168.238	160	120	255	3533	33.536	2.000	0.078	0.726
ID692964	692964	72	43.782	69.624	38.682	0	92	92	2	1	-10921639	186.143	185	142	233	3909	27.785	4.800	0.102	1.244
ID692965	692965	82	38.486	81.925	40.274	0	92	92	2	1	-10921639	194.952	196	142	255	4094	34.231	2.000	0.054	0.580
ID692954	692954	80	67.911	52.198	13.090	0	92	92	2	1	-10921639	190.190	189	120	255	3994	40.792	2.000	0.151	1.222
ID692955	692955	79	38.257	90.822	18.916	0	92	92	2	1	-10921639	216.286	222	160	255	4542	27.728	4.800	0.080	1.159
ID692953	692953	None	37.052	91.325	4.036	0	92	92	2	1	-10921639	176.190	174	142	222	3700	25.311	2.000	0.080	1.036
ID692958	692958	41	44.404	85.681	23.562	0	92	92	2	1	-10921639	201.238	200	131	255	4226	35.929	4.800	0.095	0.969
ID692959	692959	None	35.760	94.636	25.723	0	92	92	2	1	-10921639	170.333	171	116	222	3577	28.458	2.000	0.080	0.885
ID692956	692956	None	37.678	42.829	20.392	0	92	92	2	1	-10921639	135.762	127	94	178	2851	25.247	7.600	0.108	1.049
ID692957	692957	None	35.684	19.444	22.745	0	92	92	2	1	-10921639	107.381	112	58	149	2255	29.061	4.800	0.164	1.042
ID692938	692938	79	53.472	90.328	19.777	0	93	93	2	1	-10921639	227.143	236	178	255	4770	25.989	7.600	0.131	2.019
ID692939	692939	None	35.563	49.274	23.498	0	93	93	2	1	-10921639	136.571	138	94	204	2868	29.228	3.200	0.104	0.878
ID692936	692936	None	53.250	114.000	0.000	0	93	93	2	1	-10921639	207.476	204	163	255	4357	29.260	4.800	0.129	1.623
ID692937	692937	80	35.532	52.315	12.222	0	93	93	2	1	-10921639	185.000	178	153	255	3885	30.017	6.046	0.075	0.865
ID692942	692942	78	56.602	78.391	27.728	0	93	93	2	1	-10921639	202.286	200	145	255	4248	35.409	2.000	0.118	1.207
ID692943	692943	81	41.943	38.707	31.725	0	93	93	2	1	-10921639	123.905	123	76	189	2602	26.792	7.600	0.152	1.224
ID692940	692940	None	37.893	55.118	22.776	0	93	93	2	1	-10921639	131.381	134	91	182	2759	27.211	2.000	0.098	0.864
ID692941	692941	41	51.418	85.598	23.318	0	93	93	2	1	-10921639	206.143	207	153	255	4329	31.387	4.800	0.122	1.428
ID692952	692952	77	36.566	48.343	51.079	0	93	93	2	1	-10921639	148.000	153	102	182	3108	24.968	4.800	0.131	1.377
ID692946	692946	83	46.882	86.801	35.293	0	93	93	2	1	-10921639	201.857	207	138	251	4239	33.518	2.000	0.107	1.161
ID692947	692947	72	43.090	69.262	38.473	0	93	93	2	1	-10921639	172.381	178	112	236	3620	34.458	2.000	0.080	0.744
ID692944	692944	67	42.987	66.525	32.262	0	93	93	2	1	-10921639	146.381	142	94	218	3074	31.481	2.000	0.098	0.833
ID692945	692945	48	46.617	78.692	34.733	0	93	93	2	1	-10921639	209.381	211	149	255	4397	38.741	2.000	0.069	0.702
ID692950	692950	59	58.390	77.879	42.094	0	93	93	2	1	-10921639	183.524	171	116	255	3854	44.082	2.000	0.094	0.713
ID692951	692951	None	35.713	74.030	47.885	0	93	93	2	1	-10921639	137.952	145	69	189	2897	31.731	2.000	0.082	0.660
ID692948	692948	84	37.243	41.244	40.432	0	93	93	2	1	-10921639	90.905	87	51	153	1909	25.165	2.000	0.176	1.081
ID692949	692949	82	46.355	82.114	39.760	0	93	93	2	1	-10921639	202.667	200	145	255	4256	35.170	2.000	0.084	0.895
ID692930	692930	None	40.589	74.062	37.412	0	94	94	2	1	-10921639	176.714	171	120	251	3711	35.185	2.000	0.066	0.625
ID692931	692931	None	35.185	104.719	36.998	0	94	94	2	1	-10921639	155.714	153	116	204	3270	21.305	3.200	0.104	1.373
ID692928	692928	83	47.947	84.057	36.442	0	94	94	2	1	-10921639	222.952	225	178	255	4682	28.198	6.358	0.097	1.404
ID692929	692929	86	40.125	58.084	36.828	0	94	94	2	1	-10921639	146.143	145	94	185	3069	24.342	2.000	0.122	1.309
ID692934	692934	59	48.497	78.017	41.734	0	94	94	2	1	-10921639	190.429	185	131	255	3999	35.355	2.000	0.078	0.776
ID692935	692935	77	48.939	48.001	52.343	0	94	94	2	1	-10921639	163.857	163	116	247	3441	33.050	6.185	0.136	1.188
ID692932	692932	72	56.799	69.230	38.448	0	94	94	2	1	-10921639	198.714	200	142	255	4173	37.524	2.000	0.116	1.101
ID692933	692933	84	38.754	40.641	39.959	0	94	94	2	1	-10921639	97.905	91	54	156	2056	28.043	3.200	0.154	0.931
ID692922	692922	79	35.029	90.570	20.050	0	94	94	2	1	-10921639	171.857	171	127	218	3609	30.130	2.000	0.089	0.929
ID692923	692923	41	44.921	84.786	23.595	0	94	94	2	1	-10921639	184.095	167	142	251	3866	33.563	7.600	0.092	0.925
ID692920	692920	None	48.424	45.643	12.759	0	94	94	2	1	-10921639	165.095	160	94	229	3467	31.923	2.000	0.118	1.089
ID692921	692921	85	38.590	56.898	15.076	0	94	94	2	1	-10921639	160.476	160	120	207	3370	23.421	2.000	0.099	1.234
ID692926	692926	67	39.779	66.822	32.247	0	94	94	2	1	-10921639	145.524	142	105	193	3056	25.785	2.000	0.109	1.105
ID692927	692927	48	37.656	78.555	34.411	0	94	94	2	1	-10921639	199.762	193	156	255	4195	30.455	3.200	0.064	0.786
ID692924	692924	78	44.320	77.069	28.512	0	94	94	2	1	-10921639	201.905	207	145	255	4240	31.925	3.200	0.091	1.050
ID692925	692925	81	48.162	39.180	31.817	0	94	94	2	1	-10921639	132.286	123	87	182	2778	29.287	2.000	0.157	1.225
ID692918	692918	None	39.201	91.669	9.256	0	94	94	2	1	-10921639	171.000	178	116	218	3591	28.059	7.600	0.099	1.095
ID692919	692919	80	39.977	52.115	12.382	0	94	94	2	1	-10921639	177.143	174	131	240	3720	31.326	2.000	0.081	0.847
ID692917	692917	None	35.681	52.160	7.820	0	94	94	2	1	-10921639	170.238	167	112	233	3575	29.397	2.000	0.079	0.850
ID692970	692970	None	38.951	106.000	0.000	0	95	95	2	1	-10921639	183.857	185	129	233	3861	25.763	2.000	0.110	1.419
ID692971	692971	None	40.240	80.624	1.724	0	95	95	2	1	-10921639	165.190	160	116	229	3469	34.375	2.000	0.079	0.706
ID692974	692974	85	37.894	57.947	15.679	0	95	95	2	1	-10921639	138.667	138	72	196	2912	32.133	2.000	0.090	0.714
ID692975	692975	79	47.854	88.907	21.205	0	95	95	2	1	-10921639	204.048	204	145	255	4285	31.044	4.800	0.120	1.411
ID692972	692972	None	43.443	117.000	3.000	0	95	95	2	1	-10921639	199.143	189	156	244	4182	29.781	3.200	0.102	1.241
ID692973	692973	80	49.757	52.297	13.009	0	95	95	2	1	-10921639	191.762	196	138	255	4027	35.823	2.000	0.103	1.002
ID692986	692986	None	42.755	70.570	44.048	0	95	95	2	1	-10921639	156.143	160	109	236	3279	32.121	2.000	0.094	0.833
ID692987	692987	77	57.465	47.235	51.071	0	95	95	2	1	-10921639	160.000	163	102	244	3360	37.495	2.000	0.146	1.087
ID692984	692984	82	35.865	82.226	40.341	0	95	95	2	1	-10921639	199.238	193	156	255	4184	28.560	7.600	0.046	0.614
ID692985	692985	59	53.366	77.873	41.904	0	95	95	2	1	-10921639	198.810	185	163	255	4175	33.384	2.000	0.096	1.046
ID692978	692978	81	51.827	39.105	32.192	0	95	95	2	1	-10921639	140.571	138	98	196	2952	27.077	2.000	0.174	1.539
ID692979	692979	48	40.844	78.460	34.547	0	95	95	2	1	-10921639	222.905	229	145	255	4681	34.150	4.800	0.084	1.007
ID692976	692976	78	45.858	78.140	27.111	0	95	95	2	1	-10921639	215.857	225	131	255	4533	33.849	7.600	0.099	1.147
ID692977	692977	None	36.209	15.425	28.958	0	95	95	2	1	-10921639	81.762	80	47	138	1717	25.479	2.000	0.163	0.899
ID692982	692982	72	45.106	69.153	38.369	0	95	95	2	1	-10921639	186.667	185	153	236	3920	25.108	2.000	0.102	1.376
ID692983	692983	84	35.358	40.967	39.851	0	95	95	2	1	-10921639	95.238	87	54	156	2000	24.641	2.000	0.142	0.960
ID692980	692980	83	44.380	84.436	35.608	0	95	95	2	1	-10921639	228.476	236	174	255	4798	25.820	4.800	0.098	1.584
ID692981	692981	86	48.261	58.657	36.736	0	95	95	2	1	-10921639	155.667	153	102	218	3269	33.165	6.125	0.137	1.134
ID693002	693002	72	35.892	68.556	38.285	0	96	96	2	1	-10921639	183.905	182	149	255	3862	25.567	2.000	0.060	0.817
ID693003	693003	59	40.695	77.812	41.369	0	96	96	2	1	-10921639	194.095	189	153	255	4076	29.891	2.000	0.065	0.798
ID693000	693000	86	54.256	59.242	36.699	0	96	96	2	1	-10921639	164.429	171	116	229	3453	34.017	4.800	0.171	1.408
ID693001	693001	None	36.129	73.920	37.192	0	96	96	2	1	-10921639	179.952	178	131	240	3779	30.452	2.000	0.069	0.763
ID693006	693006	77	47.777	47.784	51.184	0	96	96	2	1	-10921639	144.524	156	87	200	3035	35.085	7.600	0.126	0.921
ID693004	693004	82	52.207	82.311	40.930	0	96	96	2	1	-10921639	201.714	207	131	255	4236	37.907	2.000	0.101	0.980
ID693005	693005	None	38.914	34.972	49.317	0	96	96	2	1	-10921639	109.667	102	65	153	2303	25.309	3.200	0.157	1.174
ID692994	692994	87	35.921	39.520	20.036	0	96	96	2	1	-10921639	127.190	127	83	163	2671	26.547	2.000	0.118	1.011
ID692995	692995	79	59.380	90.228	19.601	0	96	96	2	1	-10921639	211.381	204	138	255	4439	33.775	4.800	0.145	1.583
ID692992	692992	None	37.335	46.665	14.493	0	96	96	2	1	-10921639	166.667	167	131	225	3500	25.053	2.000	0.087	1.068
ID692993	692993	85	41.622	57.675	15.896	0	96	96	2	1	-10921639	151.762	149	105	233	3187	34.854	2.000	0.091	0.727
ID692998	692998	88	35.510	86.750	33.006	0	96	96	2	1	-10921639	193.619	185	149	251	4066	28.134	7.600	0.066	0.854
ID692999	692999	48	40.673	77.886	33.941	0	96	96	2	1	-10921639	210.905	211	156	255	4429	34.765	7.600	0.059	0.679
ID692996	692996	None	39.397	84.218	23.419	0	96	96	2	1	-10921639	155.810	160	102	211	3272	33.967	7.600	0.070	0.601
ID692997	692997	81	57.966	39.318	31.934	0	96	96	2	1	-10921639	148.143	149	102	196	3111	30.353	4.800	0.195	1.592
ID692990	692990	None	36.337	110.225	10.842	0	96	96	2	1	-10921639	188.333	185	145	229	3955	20.053	4.800	0.098	1.679
ID692991	692991	80	50.774	52.405	12.914	0	96	96	2	1	-10921639	196.762	182	156	255	4132	33.678	2.000	0.111	1.167
ID692988	692988	None	37.552	91.000	0.000	0	96	96	2	1	-10921639	194.286	193	142	240	4080	30.314	4.800	0.106	1.226
ID692989	692989	89	49.138	92.033	8.694	0	96	96	2	1	-10921639	179.333	167	127	255	3766	36.857	2.000	0.082	0.737
ID693007	693007	89	46.045	92.228	8.100	0	97	97	2	1	-10921639	179.476	178	131	255	3769	35.314	2.000	0.074	0.700
ID693024	693024	59	41.593	77.996	42.628	0	97	97	2	1	-10921639	202.286	193	149	255	4248	29.270	2.000	0.087	1.101
ID693025	693025	77	43.605	47.953	51.281	0	97	97	2	1	-10921639	141.810	142	76	214	2978	35.945	7.600	0.102	0.733
ID693018	693018	48	36.788	78.304	34.235	0	97	97	2	1	-10921639	202.810	211	134	251	4259	36.334	2.000	0.049	0.519
ID693019	693019	88	54.088	85.068	33.902	0	97	97	2	1	-10921639	223.095	229	127	255	4685	36.219	2.000	0.117	1.292
ID693016	693016	81	50.492	39.390	31.982	0	97	97	2	1	-10921639	121.857	123	80	193	2559	31.823	2.000	0.172	1.126
ID693017	693017	92	45.552	66.470	32.048	0	97	97	2	1	-10921639	154.714	160	80	214	3249	36.032	2.000	0.110	0.851
ID693022	693022	84	35.235	40.792	39.547	0	97	97	2	1	-10921639	94.571	94	58	149	1986	26.246	2.000	0.139	0.882
ID693023	693023	82	38.996	82.167	40.514	0	97	97	2	1	-10921639	205.286	207	134	255	4311	37.255	2.000	0.080	0.820
ID693020	693020	86	43.358	58.756	36.188	0	97	97	2	1	-10921639	164.857	163	131	225	3462	23.284	4.800	0.153	1.876
ID693021	693021	72	50.389	68.705	37.887	0	97	97	2	1	-10921639	175.762	163	138	251	3691	32.894	2.000	0.094	0.923
ID693010	693010	93	42.084	26.322	20.172	0	97	97	2	1	-10921639	110.381	109	61	174	2318	24.632	4.800	0.172	1.315
ID693011	693011	87	61.367	38.174	20.084	0	97	97	2	1	-10921639	152.048	142	112	214	3193	31.657	3.200	0.197	1.582
ID693008	693008	80	42.780	52.765	13.171	0	97	97	2	1	-10921639	198.381	193	149	251	4166	32.133	2.000	0.079	0.901
ID693009	693009	85	47.774	57.650	15.722	0	97	97	2	1	-10921639	163.476	160	94	255	3433	43.747	3.200	0.121	0.806
ID693014	693014	78	51.189	77.841	28.227	0	97	97	2	1	-10921639	221.381	225	156	255	4649	29.790	4.800	0.117	1.556
ID693015	693015	91	51.955	15.673	28.838	0	97	97	2	1	-10921639	97.524	94	40	171	2048	35.835	2.000	0.224	0.995
ID693012	693012	79	61.258	90.220	19.875	0	97	97	2	1	-10921639	214.000	222	149	255	4494	35.511	6.302	0.148	1.552
ID693013	693013	94	36.949	93.969	26.229	0	97	97	2	1	-10921639	158.429	156	112	196	3327	21.832	2.000	0.100	1.323
ID693034	693034	None	36.190	55.043	22.844	0	98	98	2	1	-10921639	136.762	138	87	189	2872	25.965	4.800	0.114	1.080
ID693035	693035	94	35.712	93.888	26.224	0	98	98	2	1	-10921639	136.000	131	98	196	2856	22.724	2.000	0.108	1.168
ID693032	693032	79	72.027	90.594	19.949	0	98	98	2	1	-10921639	210.286	229	127	255	4416	44.656	4.800	0.183	1.455
ID693033	693033	93	35.685	26.117	20.623	0	98	98	2	1	-10921639	106.905	109	61	149	2245	25.896	2.000	0.141	1.022
ID693038	693038	91	41.395	15.974	29.421	0	98	98	2	1	-10921639	90.810	87	54	149	1907	27.316	2.000	0.195	1.084
ID693039	693039	81	52.327	39.262	32.090	0	98	98	2	1	-10921639	133.095	123	94	193	2795	29.110	2.000	0.190	1.457
ID693036	693036	78	48.713	76.999	27.120	0	98	98	2	1	-10921639	185.810	185	145	251	3902	29.303	7.600	0.109	1.243
ID693037	693037	None	38.449	9.717	29.169	0	98	98	2	1	-10921639	88.286	83	51	149	1854	28.082	2.000	0.166	0.894
ID693026	693026	None	41.246	56.226	7.496	0	98	98	2	1	-10921639	157.952	156	91	229	3317	36.206	2.000	0.086	0.694
ID693027	693027	None	38.577	110.041	10.958	0	98	98	2	1	-10921639	196.571	196	156	255	4128	25.133	2.000	0.080	1.160
ID693030	693030	85	47.839	57.817	15.372	0	98	98	2	1	-10921639	175.762	174	123	240	3691	33.541	2.000	0.111	1.043
ID693031	693031	87	47.387	38.636	20.129	0	98	98	2	1	-10921639	157.429	167	94	200	3306	30.117	7.600	0.142	1.304
ID693028	693028	None	38.790	43.003	13.151	0	98	98	2	1	-10921639	164.333	163	116	204	3451	24.858	4.800	0.121	1.426
ID693029	693029	80	48.124	52.552	12.996	0	98	98	2	1	-10921639	200.381	200	156	255	4208	32.783	2.000	0.091	1.021
ID693048	693048	77	53.020	47.695	51.388	0	98	98	2	1	-10921639	159.143	160	109	218	3342	35.571	2.000	0.158	1.219
ID693042	693042	88	56.056	85.093	34.898	0	98	98	2	1	-10921639	226.000	251	145	255	4746	35.780	4.800	0.129	1.443
ID693043	693043	72	39.851	68.414	37.125	0	98	98	2	1	-10921639	186.714	185	142	236	3921	28.166	6.037	0.082	1.003
ID693040	693040	92	54.463	66.806	32.323	0	98	98	2	1	-10921639	182.381	189	105	244	3830	35.247	4.800	0.139	1.260
ID693041	693041	48	45.316	78.236	34.400	0	98	98	2	1	-10921639	210.857	211	142	255	4428	40.386	7.600	0.085	0.821
ID693046	693046	59	47.637	78.185	42.015	0	98	98	2	1	-10921639	187.333	189	134	255	3934	37.629	2.000	0.084	0.771
ID693047	693047	None	43.071	75.045	46.576	0	98	98	2	1	-10921639	163.952	163	116	233	3443	30.562	7.600	0.107	1.041
ID693044	693044	84	38.237	40.540	39.442	0	98	98	2	1	-10921639	95.524	98	47	153	2006	30.750	2.000	0.172	0.910
ID693045	693045	82	50.373	81.987	40.844	0	98	98	2	1	-10921639	211.095	222	105	255	4433	40.302	4.800	0.113	1.059
ID693058	693058	88	38.875	83.511	36.144	0	99	99	2	1	-10921639	223.857	240	138	255	4701	37.174	6.373	0.075	0.835
ID693059	693059	72	43.905	68.653	38.068	0	99	99	2	1	-10921639	190.143	193	134	229	3993	30.832	2.000	0.103	1.151
ID693056	693056	92	44.132	67.373	32.426	0	99	99	2	1	-10921639	168.048	174	116	233	3529	33.239	6.395	0.107	0.980
ID693057	693057	48	46.292	77.996	34.122	0	99	99	2	1	-10921639	225.952	236	178	255	4745	29.371	4.800	0.095	1.337
ID693062	693062	90	39.892	70.880	43.977	0	99	99	2	1	-10921639	172.000	167	131	222	3612	26.079	2.000	0.072	0.882
ID693063	693063	77	42.679	48.246	52.062	0	99	99	2	1	-10921639	161.476	156	102	225	3391	29.718	4.800	0.126	1.213
ID693060	693060	None	37.029	14.111	41.715	0	99	99	2	1	-10921639	84.762	87	47	145	1780	24.071	7.600	0.218	1.262
ID693061	693061	59	39.551	78.689	42.579	0	99	99	2	1	-10921639	195.619	193	142	233	4108	25.740	6.029	0.110	1.502
ID693050	693050	None	35.714	117.000	15.000	0	99	99	2	1	-10921639	195.238	200	156	247	4100	23.925	7.600	0.103	1.518
ID693051	693051	79	68.261	90.716	20.268	0	99	99	2	1	-10921639	211.429	218	142	255	4440	38.412	4.800	0.168	1.581
ID693049	693049	80	57.378	53.259	13.144	0	99	99	2	1	-10921639	202.333	204	160	255	4249	30.980	4.800	0.135	1.549
ID693054	693054	91	39.401	16.141	28.963	0	99	99	2	1	-10921639	80.143	69	54	131	1683	25.509	2.000	0.180	0.960
ID693055	693055	81	35.228	38.210	31.120	0	99	99	2	1	-10921639	109.524	105	72	167	2300	25.234	2.000	0.121	0.937
ID693052	693052	87	54.053	38.131	20.705	0	99	99	2	1	-10921639	151.381	153	98	193	3179	27.112	4.800	0.197	1.835
ID693053	693053	None	51.727	82.143	21.808	0	99	99	2	1	-10921639	206.952	200	171	255	4346	24.997	4.800	0.121	1.789
ID693098	693098	77	49.814	48.240	51.693	0	100	100	2	1	-10921639	170.286	171	120	255	3576	37.625	2.000	0.116	0.937
ID693096	693096	59	58.209	79.523	42.598	0	100	100	2	1	-10921639	202.857	207	109	255	4260	40.431	4.800	0.127	1.130
ID693097	693097	90	52.370	70.586	44.035	0	100	100	2	1	-10921639	191.524	182	138	244	4022	32.440	2.000	0.114	1.207
ID693090	693090	87	40.144	38.648	20.825	0	100	100	2	1	-10921639	141.333	149	94	182	2968	26.939	4.800	0.165	1.482
ID693091	693091	119	43.231	96.215	24.995	0	100	100	2	1	-10921639	188.381	178	153	255	3956	27.502	2.000	0.093	1.165
ID693088	693088	79	58.318	90.620	20.067	0	100	100	2	1	-10921639	208.238	218	127	255	4373	38.862	4.800	0.141	1.321
ID693089	693089	None	35.962	18.693	21.278	0	100	100	2	1	-10921639	115.905	116	76	156	2434	22.746	2.000	0.127	1.145
ID693094	693094	88	36.711	84.559	35.592	0	100	100	2	1	-10921639	204.952	200	145	255	4304	29.847	2.000	0.075	0.958
ID693095	693095	82	45.154	82.440	40.508	0	100	100	2	1	-10921639	199.619	207	116	255	4192	40.391	4.800	0.104	0.930
ID693092	693092	48	54.023	78.039	34.169	0	100	100	2	1	-10921639	207.333	204	156	255	4354	33.527	2.000	0.103	1.156
ID693093	693093	None	45.086	58.924	36.279	0	100	100	2	1	-10921639	156.048	156	112	204	3277	27.879	2.000	0.121	1.208
ID693083	693083	None	35.854	115.000	0.000	0	100	100	2	1	-10921639	196.333	193	166	236	4123	21.602	6.290	0.105	1.732
ID693081	693081	None	43.386	97.000	0.000	0	100	100	2	1	-10921639	169.619	163	129	214	3562	27.902	2.000	0.112	1.221
ID693086	693086	None	35.582	46.534	13.773	0	100	100	2	1	-10921639	164.333	167	112	204	3451	28.410	2.000	0.085	0.906
ID693087	693087	80	42.665	52.706	13.984	0	100	100	2	1	-10921639	177.286	163	134	247	3723	33.399	2.000	0.084	0.821
ID693084	693084	None	39.162	93.208	8.199	0	100	100	2	1	-10921639	167.286	163	109	211	3513	27.852	3.200	0.095	1.039
ID693085	693085	96	50.601	43.693	13.142	0	100	100	2	1	-10921639	168.857	171	116	222	3546	31.033	7.600	0.147	1.392
ID693082	693082	77	40.076	47.950	50.416	0	101	101	2	1	-10921639	127.143	120	80	193	2670	29.532	7.600	0.116	0.893
ID693080	693080	90	38.222	70.294	42.761	0	101	101	2	1	-10921639	169.095	171	109	222	3551	32.028	7.600	0.089	0.863
ID693074	693074	119	36.036	95.223	26.201	0	101	101	2	1	-10921639	159.476	163	105	211	3349	27.097	2.000	0.097	1.043
ID693075	693075	None	35.379	113.187	26.094	0	101	101	2	1	-10921639	169.762	167	134	207	3565	20.435	6.075	0.094	1.421
ID693072	693072	96	43.830	44.234	13.536	0	101	101	2	1	-10921639	156.571	149	109	222	3288	31.473	2.000	0.114	1.020
ID693073	693073	79	66.241	90.678	20.019	0	101	101	2	1	-10921639	199.143	196	145	255	4182	34.370	4.800	0.164	1.629
ID693078	693078	82	40.118	82.440	39.969	0	101	101	2	1	-10921639	195.952	193	138	255	4115	33.487	7.600	0.067	0.738
ID693079	693079	59	42.887	79.393	42.183	0	101	101	2	1	-10921639	186.143	182	116	247	3909	31.160	7.600	0.097	1.057
ID693076	693076	48	40.865	78.367	34.037	0	101	101	2	1	-10921639	203.000	200	167	255	4263	27.366	7.600	0.070	0.966
ID693077	693077	None	37.604	40.127	38.371	0	101	101	2	1	-10921639	102.857	98	58	142	2160	25.802	2.000	0.146	1.014
ID693066	693066	96	36.524	43.271	13.385	0	102	102	2	1	-10921639	150.238	145	94	189	3155	26.054	2.000	0.109	1.131
ID693067	693067	79	39.724	90.363	20.169	0	102	102	2	1	-10921639	183.476	185	138	225	3853	24.699	2.000	0.091	1.245
ID693064	693064	None	38.844	112.563	5.319	0	102	102	2	1	-10921639	191.619	189	149	244	4024	28.259	2.000	0.083	1.039
ID693065	693065	95	37.602	92.303	7.242	0	102	102	2	1	-10921639	162.333	149	131	229	3409	26.886	2.000	0.079	0.887
ID693070	693070	82	41.556	83.788	39.159	0	102	102	2	1	-10921639	184.762	189	131	229	3880	27.113	4.800	0.103	1.278
ID693071	693071	90	35.333	70.009	43.151	0	102	102	2	1	-10921639	153.952	149	120	207	3233	23.166	2.000	0.073	0.910
ID693068	693068	None	35.079	69.205	21.893	0	102	102	2	1	-10921639	146.333	138	116	189	3073	22.128	2.000	0.100	1.207
ID693069	693069	None	44.321	117.000	37.000	0	102	102	2	1	-10921639	157.810	153	105	211	3314	30.431	6.086	0.147	1.329
ID693099	693099	97	38.786	101.000	0.000	0	103	103	2	1	-10921639	210.857	211	163	255	4428	24.810	6.339	0.105	1.614
ID693100	693100	None	35.295	111.949	0.950	0	103	103	2	1	-10921639	222.238	218	182	255	4667	26.203	6.179	0.088	1.378
ID693101	693101	95	35.231	94.205	6.385	0	103	103	2	1	-10921639	190.810	196	142	229	4007	25.163	4.800	0.076	1.065
ID693102	693102	97	36.300	101.000	0.000	0	104	104	2	1	-10921639	225.810	229	171	255	4742	25.795	2.000	0.091	1.463
ID693103	693103	None	49.854	77.356	28.209	0	105	105	2	1	-10921639	161.333	160	102	233	3388	31.877	2.000	0.132	1.178
ID693104	693104	None	43.339	87.013	35.426	0	105	105	2	1	-10921639	167.048	167	116	214	3508	29.897	3.200	0.122	1.211
ID693105	693105	98	41.246	81.907	39.949	0	105	105	2	1	-10921639	148.619	153	112	207	3121	27.055	2.000	0.109	1.083
ID693106	693106	None	36.596	108.544	9.775	0	106	106	2	1	-10921639	176.810	171	145	214	3713	21.965	2.000	0.087	1.291
ID693107	693107	98	47.533	81.799	39.123	0	106	106	2	1	-10921639	162.619	156	116	244	3415	29.354	2.000	0.106	1.062
ID693110	693110	98	52.744	81.784	39.914	0	107	107	2	1	-10921639	159.667	153	94	225	3353	31.979	2.000	0.147	1.282
ID693108	693108	100	36.011	94.798	25.272	0	107	107	2	1	-10921639	173.476	171	134	222	3643	22.593	4.800	0.113	1.556
ID693109	693109	None	35.612	98.397	33.623	0	107	107	2	1	-10921639	171.524	171	123	218	3602	26.591	3.200	0.097	1.142
ID693111	693111	None	35.145	94.948	9.077	0	108	108	2	1	-10921639	180.381	178	142	233	3788	21.841	2.000	0.090	1.367
ID693112	693112	100	43.740	94.786	26.576	0	108	108	2	1	-10921639	183.667	178	127	247	3857	31.631	4.800	0.120	1.242
ID693113	693113	None	35.815	117.000	47.000	0	108	108	2	1	-10921639	170.190	174	136	196	3574	20.225	4.800	0.127	1.902
ID693119	693119	None	49.180	82.362	39.719	0	109	109	2	1	-10921639	167.286	160	120	225	3513	33.628	2.000	0.132	1.157
ID693114	693114	None	35.579	105.000	0.000	0	110	110	2	1	-10921639	204.190	204	173	247	4288	24.304	4.800	0.104	1.583
ID693115	693115	None	40.430	94.875	25.961	0	110	110	2	1	-10921639	173.952	171	138	218	3653	24.305	4.800	0.104	1.345
ID693118	693118	101	43.399	82.023	39.903	0	111	111	2	1	-10921639	174.095	167	131	251	3656	28.416	2.000	0.087	0.980
ID693116	693116	None	45.049	97.255	10.521	0	111	111	2	1	-10921639	192.429	200	131	240	4041	31.614	2.000	0.108	1.187
ID693117	693117	None	46.139	117.000	20.000	0	111	111	2	1	-10921639	167.524	167	125	229	3518	28.308	2.000	0.131	1.371
ID693120	693120	101	39.376	82.629	40.440	0	112	112	2	1	-10921639	173.095	171	142	211	3635	19.945	4.800	0.118	1.838
ID693121	693121	None	37.287	76.285	32.634	0	113	113	2	1	-10921639	156.857	156	98	189	3294	28.361	2.000	0.094	0.953
ID693124	693124	101	36.582	81.992	40.056	0	114	114	2	1	-10921639	157.714	160	120	207	3312	22.294	2.000	0.087	1.137
ID693122	693122	None	38.773	107.000	0.000	0	115	115	2	1	-10921639	219.048	218	177	255	4600	24.657	6.091	0.112	1.785
ID693123	693123	101	36.340	81.315	39.484	0	115	115	2	1	-10921639	164.000	167	120	204	3444	27.122	3.200	0.093	1.032
ID693135	693135	None	35.795	117.000	29.000	0	116	116	2	1	-10921639	183.381	182	122	251	3851	31.519	2.000	0.103	1.082
ID693136	693136	None	43.527	117.000	34.000	0	116	116	2	1	-10921639	177.429	185	127	244	3726	30.602	3.200	0.117	1.217
ID693134	693134	None	38.521	107.031	29.320	0	117	117	2	1	-10921639	190.714	189	138	229	4005	23.516	2.000	0.088	1.305
ID693130	693130	None	48.226	100.000	0.000	0	118	118	2	1	-10921639	195.667	196	152	255	4109	24.995	4.800	0.137	1.890
ID693131	693131	None	48.530	107.000	0.000	0	118	118	2	1	-10921639	226.429	222	193	255	4755	20.908	4.800	0.133	2.545
ID693132	693132	None	40.325	82.564	6.180	0	118	118	2	1	-10921639	169.381	167	138	214	3557	26.055	4.800	0.105	1.236
ID693133	693133	None	38.388	113.737	32.242	0	118	118	2	1	-10921639	188.619	185	149	236	3961	22.732	4.800	0.088	1.344
ID693128	693128	None	39.533	94.418	13.654	0	119	119	2	1	-10921639	183.762	185	138	244	3859	30.178	2.000	0.091	1.011
ID693129	693129	None	38.069	106.883	40.031	0	119	119	2	1	-10921639	156.286	156	116	211	3282	25.458	3.200	0.103	1.150
ID693126	693126	None	37.931	96.468	32.128	0	120	120	2	1	-10921639	184.238	174	160	240	3869	21.007	6.363	0.107	1.700
ID693127	693127	None	35.941	81.844	39.167	0	120	120	2	1	-10921639	153.333	160	109	204	3220	27.202	3.200	0.096	0.989
ID693125	693125	None	35.963	117.000	23.000	0	120	120	2	1	-10921639	175.952	174	134	222	3695	24.520	2.000	0.115	1.480
ID693154	693154	None	48.271	106.845	10.801	0	121	121	2	1	-10921639	221.714	222	174	255	4656	26.041	7.600	0.104	1.608
ID693152	693152	None	41.245	99.000	0.000	0	121	121	2	1	-10921639	210.429	207	166	244	4419	23.632	7.600	0.110	1.771
ID693153	693153	None	36.030	115.295	3.983	0	121	121	2	1	-10921639	219.095	211	178	255	4601	24.525	3.200	0.075	1.245
ID693151	693151	None	36.411	86.000	0.000	0	121	121	2	1	-10921639	173.571	166	138	211	3645	24.198	2.000	0.107	1.387
ID693139	693139	None	55.308	117.000	0.000	0	122	122	2	1	-10921639	217.714	228	173	255	4572	33.386	6.305	0.164	1.835
ID693140	693140	None	37.151	95.130	15.493	0	122	122	2	1	-10921639	187.190	185	149	218	3931	22.677	6.332	0.096	1.442
ID693141	693141	None	37.821	93.704	26.104	0	122	122	2	1	-10921639	182.619	182	145	229	3835	22.531	4.800	0.104	1.523
ID693144	693144	None	37.533	82.573	8.197	0	123	123	2	1	-10921639	159.048	149	116	218	3340	27.066	2.000	0.074	0.805
ID693145	693145	None	44.682	111.358	32.965	0	123	123	2	1	-10921639	183.524	178	127	247	3854	31.040	2.000	0.102	1.091
ID693142	693142	102	51.839	106.163	3.107	0	123	123	2	1	-10921639	199.952	204	149	251	4199	28.596	2.000	0.117	1.466
ID693143	693143	None	35.484	109.828	7.442	0	123	123	2	1	-10921639	195.429	200	134	255	4104	29.877	2.000	0.063	0.780
ID693138	693138	None	39.983	117.000	13.000	0	124	124	2	1	-10921639	211.571	207	177	255	4443	22.203	7.600	0.097	1.682
ID693137	693137	102	37.726	107.682	3.521	0	124	124	2	1	-10921639	198.095	207	149	251	4160	29.000	2.000	0.075	0.950
ID693147	693147	None	42.460	96.001	14.808	0	125	125	2	1	-10921639	205.381	196	160	255	4313	28.405	6.397	0.079	1.055
ID693148	693148	None	36.407	82.193	39.834	0	125	125	2	1	-10921639	143.905	138	87	204	3022	29.401	2.000	0.084	0.759
ID693150	693150	None	46.980	95.005	24.881	0	126	126	2	1	-10921639	212.333	214	156	255	4459	26.284	4.800	0.116	1.676
ID693149	693149	None	40.952	98.000	0.000	0	126	126	2	1	-10921639	206.667	214	170	255	4340	25.529	4.800	0.108	1.573
ID693146	693146	None	39.845	110.392	13.997	0	127	127	2	1	-10921639	200.667	207	149	236	4214	22.168	4.800	0.118	1.911
ID693158	693158	None	35.964	113.624	11.071	0	128	128	2	1	-10921639	196.048	193	156	240	4117	26.707	2.000	0.070	0.964
ID693157	693157	None	35.526	97.000	0.000	0	128	128	2	1	-10921639	191.000	189	146	251	4011	25.542	7.600	0.097	1.328
ID693155	693155	None	48.759	82.208	40.020	0	129	129	2	1	-10921639	139.333	131	102	200	2926	31.573	2.000	0.136	1.058
ID693156	693156	None	45.999	114.000	54.000	0	129	129	2	1	-10921639	142.476	138	98	218	2992	33.781	2.000	0.138	1.026
ID693162	693162	None	39.957	88.098	9.966	0	131	131	2	1	-10921639	184.524	178	153	218	3875	20.714	4.800	0.100	1.618
ID693159	693159	105	37.677	117.000	11.000	0	132	132	2	1	-10921639	183.762	178	143	240	3859	26.195	6.348	0.115	1.444
ID693160	693160	104	42.582	104.920	15.048	0	132	132	2	1	-10921639	207.238	204	171	255	4352	27.148	7.600	0.080	1.125
ID693161	693161	None	35.774	117.000	35.000	0	132	132	2	1	-10921639	164.048	160	125	200	3445	21.283	6.404	0.130	1.777
ID693168	693168	None	35.603	114.000	54.000	0	133	133	2	1	-10921639	129.381	129	88	174	2717	24.097	2.000	0.133	1.263
ID693166	693166	104	37.301	106.826	14.825	0	133	133	2	1	-10921639	201.524	193	167	247	4232	24.287	3.200	0.078	1.196
ID693167	693167	None	36.954	94.023	25.949	0	133	133	2	1	-10921639	156.524	153	112	218	3287	26.093	2.000	0.077	0.855
ID693165	693165	105	36.821	117.000	10.000	0	133	133	2	1	-10921639	174.905	171	122	247	3673	29.269	7.600	0.096	1.048
ID693163	693163	None	39.489	88.642	5.126	0	134	134	2	1	-10921639	188.286	189	149	214	3954	19.794	4.800	0.106	1.827
ID693164	693164	None	41.061	101.398	8.736	0	134	134	2	1	-10921639	190.429	189	127	244	3999	30.638	3.200	0.082	0.937
ID693174	693174	None	35.005	108.717	6.851	0	135	135	2	1	-10921639	189.476	185	153	233	3979	25.620	2.000	0.070	0.970
ID693175	693175	None	37.244	104.990	11.687	0	135	135	2	1	-10921639	191.429	189	149	244	4020	26.856	2.000	0.083	1.087
ID693170	693170	None	39.467	103.207	15.926	0	136	136	2	1	-10921639	172.381	171	134	222	3620	24.289	3.200	0.102	1.315
ID693171	693171	None	35.481	116.302	22.702	0	136	136	2	1	-10921639	212.857	222	149	255	4470	32.786	6.273	0.084	1.003
ID693169	693169	106	39.258	112.000	0.000	0	136	136	2	1	-10921639	201.000	204	149	236	4221	26.698	3.200	0.105	1.430
ID693172	693172	None	37.238	110.117	31.446	0	136	136	2	1	-10921639	178.714	178	98	229	3753	31.598	7.600	0.075	0.790
ID693173	693173	107	49.980	82.031	38.976	0	136	136	2	1	-10921639	165.619	160	127	233	3478	30.418	2.000	0.117	1.142
ID693178	693178	107	49.002	81.907	38.914	0	137	137	2	1	-10921639	153.762	153	98	218	3229	30.858	2.000	0.119	1.061
ID693176	693176	106	37.460	111.000	0.000	0	137	137	2	1	-10921639	198.381	189	145	255	4166	32.445	4.000	0.107	1.186
ID693177	693177	None	38.377	73.965	9.088	0	137	137	2	1	-10921639	146.048	138	112	214	3067	22.776	4.800	0.104	1.212
ID693179	693179	None	37.265	117.000	16.000	0	139	139	2	1	-10921639	217.381	218	178	255	4565	24.215	5.983	0.100	1.638
ID693180	693180	107	39.744	82.432	38.522	0	139	139	2	1	-10921639	151.571	156	109	207	3183	28.781	2.000	0.106	1.009
ID693183	693183	108	49.914	113.000	0.000	0	140	140	2	1	-10921639	196.238	200	143	255	4121	32.982	3.200	0.162	1.656
ID693184	693184	None	35.587	86.152	4.241	0	140	140	2	1	-10921639	158.857	160	109	207	3336	30.788	2.000	0.072	0.689
ID693185	693185	107	39.265	82.272	39.169	0	140	140	2	1	-10921639	143.000	142	91	204	3003	32.754	2.000	0.082	0.660
ID693186	693186	None	42.487	107.000	0.000	0	141	141	2	1	-10921639	199.952	200	160	255	4199	29.478	3.200	0.113	1.375
ID693187	693187	108	43.771	113.000	0.000	0	141	141	2	1	-10921639	176.381	167	129	255	3704	31.699	7.600	0.107	1.079
ID693188	693188	None	36.782	108.966	8.902	0	141	141	2	1	-10921639	182.429	185	138	211	3831	23.507	4.800	0.095	1.352
ID693191	693191	None	38.149	115.107	11.176	0	142	142	2	1	-10921639	209.333	211	153	255	4396	29.052	2.000	0.068	0.919
ID693192	693192	None	36.137	81.799	39.747	0	142	142	2	1	-10921639	144.143	138	94	193	3027	25.868	2.000	0.100	1.012
ID693182	693182	None	36.632	114.085	24.762	0	143	143	2	1	-10921639	170.476	174	131	222	3580	27.110	2.000	0.072	0.850
ID693181	693181	108	39.090	114.000	0.000	0	143	143	2	1	-10921639	192.333	189	156	244	4039	28.419	7.600	0.095	1.171
ID693190	693190	None	36.497	117.000	37.000	0	144	144	2	1	-10921639	186.238	182	143	247	3911	25.542	7.600	0.096	1.274
ID693189	693189	108	40.842	112.000	0.000	0	144	144	2	1	-10921639	204.000	196	173	255	4284	24.033	6.369	0.097	1.494
ID693208	693208	None	42.582	97.369	26.875	0	145	145	2	1	-10921639	155.810	153	105	225	3272	27.502	2.000	0.108	1.105
ID693206	693206	None	45.086	84.856	25.046	0	145	145	2	1	-10921639	177.238	182	127	218	3722	28.254	2.000	0.105	1.194
ID693207	693207	None	43.955	110.205	25.245	0	145	145	2	1	-10921639	159.381	156	109	218	3347	31.358	2.000	0.095	0.885
ID693205	693205	None	40.306	98.778	19.187	0	145	145	2	1	-10921639	180.762	174	131	229	3796	26.920	2.000	0.095	1.164
ID693194	693194	None	35.388	81.148	4.982	0	146	146	2	1	-10921639	167.952	167	120	218	3527	23.353	4.800	0.088	1.168
ID693195	693195	None	44.892	89.626	21.873	0	146	146	2	1	-10921639	178.190	171	134	236	3742	32.727	7.600	0.117	1.138
ID693193	693193	None	35.780	113.000	0.000	0	146	146	2	1	-10921639	176.381	178	122	247	3704	30.016	2.000	0.079	0.862
ID693196	693196	None	41.538	82.148	38.830	0	146	146	2	1	-10921639	157.238	160	112	233	3302	28.604	7.600	0.103	1.028
ID693200	693200	None	37.363	81.552	39.095	0	148	148	2	1	-10921639	163.429	163	109	244	3432	31.304	6.328	0.073	0.706
ID693198	693198	109	35.565	113.266	11.648	0	148	148	2	1	-10921639	197.619	204	142	236	4150	26.511	6.158	0.088	1.200
ID693199	693199	110	38.695	88.071	22.649	0	148	148	2	1	-10921639	174.000	171	105	222	3654	32.587	2.000	0.076	0.754
ID693197	693197	None	39.290	92.654	3.202	0	148	148	2	1	-10921639	194.857	189	149	240	4092	28.241	2.000	0.079	1.009
ID693202	693202	None	36.859	94.349	15.204	0	149	149	2	1	-10921639	164.143	156	123	236	3447	27.906	2.000	0.098	1.051
ID693203	693203	None	38.693	117.000	19.000	0	149	149	2	1	-10921639	212.381	207	170	255	4460	26.282	4.800	0.119	1.716
ID693201	693201	109	43.735	114.316	11.758	0	149	149	2	1	-10921639	205.476	214	142	255	4315	34.652	2.000	0.075	0.825
ID693204	693204	110	41.629	88.129	22.695	0	149	149	2	1	-10921639	178.952	178	116	222	3758	25.149	2.000	0.113	1.444
ID693210	693210	None	35.850	62.889	35.693	0	150	150	2	1	-10921639	111.619	105	91	160	2344	19.696	2.000	0.136	1.360
ID693211	693211	None	38.398	68.106	48.974	0	150	150	2	1	-10921639	134.381	134	94	171	2822	23.638	7.600	0.124	1.254
ID693209	693209	None	35.461	117.000	32.000	0	150	150	2	1	-10921639	174.381	174	138	214	3662	23.949	2.000	0.093	1.240
ID693212	693212	None	35.431	74.691	26.266	0	151	151	2	1	-10921639	156.476	153	127	218	3286	22.997	7.600	0.091	1.139
ID693214	693214	None	38.752	54.791	36.990	0	152	152	2	1	-10921639	127.381	123	102	167	2675	20.563	4.800	0.138	1.505
ID693215	693215	111	46.258	68.324	48.756	0	152	152	2	1	-10921639	152.810	156	102	204	3209	30.713	4.800	0.162	1.384
ID693213	693213	None	35.501	39.865	37.185	0	152	152	2	1	-10921639	79.857	72	47	142	1677	24.945	2.000	0.152	0.845
ID693220	693220	None	35.044	117.000	19.000	0	153	153	2	1	-10921639	173.238	167	125	229	3638	26.636	4.800	0.108	1.264
ID693221	693221	111	40.261	68.264	50.062	0	153	153	2	1	-10921639	145.095	138	109	200	3047	24.813	2.000	0.117	1.225
ID693218	693218	None	35.188	83.989	43.186	0	154	154	2	1	-10921639	163.810	163	123	204	3440	24.535	3.200	0.082	1.010
ID693219	693219	111	36.718	68.636	50.375	0	154	154	2	1	-10921639	128.571	127	72	167	2700	23.760	2.000	0.114	1.110
ID693216	693216	None	51.438	104.000	0.000	0	154	154	2	1	-10921639	196.476	193	156	255	4126	29.240	4.800	0.136	1.609
ID693217	693217	None	36.493	53.912	16.887	0	154	154	2	1	-10921639	153.571	149	120	193	3225	20.762	6.327	0.107	1.424
ID693224	693224	None	35.226	107.493	9.234	0	155	155	2	1	-10921639	210.143	211	163	255	4413	21.604	6.038	0.074	1.344
ID693225	693225	111	40.703	68.010	50.239	0	155	155	2	1	-10921639	132.286	123	91	182	2778	26.496	2.000	0.119	1.058
ID693222	693222	None	46.926	81.000	0.000	0	155	155	2	1	-10921639	154.619	142	115	218	3247	31.574	2.000	0.142	1.220
ID693223	693223	None	36.893	90.863	4.063	0	155	155	2	1	-10921639	161.000	160	112	207	3381	24.372	4.800	0.104	1.245
ID693226	693226	None	39.849	54.042	16.966	0	156	156	2	1	-10921639	143.333	145	105	207	3010	23.561	4.800	0.126	1.358
ID693227	693227	None	35.457	113.032	22.818	0	156	156	2	1	-10921639	168.048	174	116	214	3529	24.283	2.000	0.092	1.170
ID693228	693228	None	42.009	117.000	0.000	0	157	157	2	1	-10921639	147.238	142	112	214	3092	29.590	2.000	0.172	1.463
ID693229	693229	None	41.780	92.027	3.900	0	157	157	2	1	-10921639	194.857	196	149	240	4092	23.840	6.339	0.100	1.480
ID693230	693230	112	38.079	81.034	39.938	0	159	159	2	1	-10921639	159.190	163	112	211	3343	27.200	2.000	0.103	1.088
ID693231	693231	None	52.249	80.179	46.604	0	159	159	2	1	-10921639	145.619	138	94	233	3058	37.203	2.000	0.125	0.871
ID693232	693232	None	36.525	68.821	49.779	0	159	159	2	1	-10921639	116.810	109	80	171	2453	26.884	2.000	0.117	0.909
ID693234	693234	None	35.081	107.000	0.000	0	160	160	2	1	-10921639	144.000	142	87	207	3024	32.677	2.000	0.108	0.859
ID693235	693235	113	38.484	117.000	0.000	0	160	160	2	1	-10921639	191.905	187	163	244	4030	24.002	6.049	0.131	1.849
ID693233	693233	114	46.542	82.000	0.000	0	160	160	2	1	-10921639	159.619	156	108	218	3352	33.269	3.200	0.138	1.166
ID693238	693238	112	48.405	81.834	39.015	0	160	160	2	1	-10921639	170.524	167	123	255	3581	31.144	6.370	0.104	1.036
ID693236	693236	None	35.276	111.582	14.754	0	160	160	2	1	-10921639	165.952	171	123	211	3485	24.790	2.000	0.087	1.077
ID693237	693237	115	36.470	74.873	31.779	0	160	160	2	1	-10921639	164.048	160	102	218	3445	28.691	6.326	0.079	0.838
ID693258	693258	115	45.638	75.540	31.999	0	161	161	2	1	-10921639	184.286	193	134	251	3870	32.317	2.000	0.088	0.926
ID693259	693259	112	39.163	81.334	39.934	0	161	161	2	1	-10921639	162.333	167	116	204	3409	24.059	4.800	0.123	1.481
ID693256	693256	114	43.880	82.000	0.000	0	161	161	2	1	-10921639	164.000	160	116	218	3444	24.125	4.800	0.170	1.972
ID693257	693257	113	37.406	117.000	0.000	0	161	161	2	1	-10921639	174.333	160	136	236	3661	32.891	6.328	0.152	1.397
ID693260	693260	None	48.172	69.272	49.577	0	161	161	2	1	-10921639	130.952	134	87	204	2750	32.271	2.000	0.150	1.057
ID693239	693239	None	35.275	62.653	27.983	0	162	162	2	1	-10921639	138.524	138	80	189	2909	27.897	7.600	0.101	0.907
ID693240	693240	115	42.868	74.809	32.063	0	162	162	2	1	-10921639	172.571	178	105	247	3624	34.656	2.000	0.088	0.809
ID693241	693241	None	36.474	108.630	41.154	0	162	162	2	1	-10921639	153.381	156	116	193	3221	24.713	4.800	0.112	1.246
ID693242	693242	None	49.387	81.000	0.000	0	163	163	2	1	-10921639	146.476	136	78	244	3076	39.830	2.000	0.141	0.908
ID693243	693243	None	41.875	107.191	12.759	0	163	163	2	1	-10921639	159.714	163	112	214	3354	29.384	2.000	0.110	1.078
ID693246	693246	116	39.421	40.454	31.678	0	163	163	2	1	-10921639	116.905	112	83	182	2455	24.936	4.800	0.161	1.300
ID693247	693247	115	43.759	75.573	31.876	0	163	163	2	1	-10921639	150.952	142	98	236	3170	35.345	2.000	0.089	0.699
ID693244	693244	None	37.968	52.501	17.285	0	163	163	2	1	-10921639	157.571	153	120	211	3309	27.960	7.600	0.102	1.043
ID693245	693245	None	43.594	74.562	25.608	0	163	163	2	1	-10921639	150.048	138	109	236	3151	36.922	2.000	0.077	0.582
ID693248	693248	112	51.372	81.772	39.594	0	163	163	2	1	-10921639	165.429	156	109	240	3474	37.608	7.600	0.123	0.966
ID693249	693249	117	41.295	69.153	49.590	0	163	163	2	1	-10921639	122.190	112	83	218	2566	37.928	2.000	0.105	0.611
ID693250	693250	None	43.112	117.000	3.000	0	164	164	2	1	-10921639	172.000	163	136	247	3612	29.269	7.600	0.116	1.219
ID693251	693251	None	36.912	113.806	26.176	0	164	164	2	1	-10921639	160.143	167	112	218	3363	29.302	2.000	0.063	0.650
ID693254	693254	112	37.681	82.156	39.394	0	164	164	2	1	-10921639	163.667	163	127	214	3437	25.309	7.600	0.093	1.096
ID693255	693255	117	40.222	69.169	49.626	0	164	164	2	1	-10921639	125.381	120	72	185	2633	29.792	2.000	0.123	0.922
ID693252	693252	115	38.204	74.398	31.008	0	164	164	2	1	-10921639	161.762	163	109	204	3397	26.105	2.000	0.106	1.187
ID693253	693253	116	36.876	39.941	31.644	0	164	164	2	1	-10921639	115.810	116	80	171	2432	26.513	2.000	0.123	0.954
ID693264	693264	117	40.405	69.112	49.165	0	165	165	2	1	-10921639	134.571	138	94	178	2826	26.149	3.200	0.124	1.132
ID693262	693262	118	42.343	51.910	17.523	0	165	165	2	1	-10921639	158.667	156	80	218	3332	38.853	2.000	0.098	0.727
ID693263	693263	115	42.379	74.791	31.904	0	165	165	2	1	-10921639	155.476	149	105	229	3265	28.056	2.000	0.107	1.073
ID693261	693261	None	48.079	82.000	0.000	0	165	165	2	1	-10921639	160.143	153	112	229	3363	36.666	2.000	0.117	0.913
ID693266	693266	230	44.392	51.761	14.945	0	166	166	2	1	-10921639	158.810	153	98	222	3335	30.797	2.000	0.096	0.903
ID693267	693267	118	38.378	53.249	19.037	0	166	166	2	1	-10921639	158.810	153	116	204	3335	25.666	3.200	0.104	1.161
ID693265	693265	None	35.699	91.174	3.686	0	166	166	2	1	-10921639	146.429	145	94	207	3075	31.924	2.000	0.070	0.597
ID693268	693268	117	43.628	68.520	48.353	0	166	166	2	1	-10921639	153.286	145	109	233	3219	31.188	2.000	0.109	0.968
ID693274	693274	None	37.383	117.000	36.000	0	167	167	2	1	-10921639	158.476	160	125	207	3328	24.047	6.323	0.118	1.395
ID693275	693275	120	40.418	74.190	44.922	0	167	167	2	1	-10921639	160.762	160	112	207	3376	27.535	4.800	0.117	1.224
ID693272	693272	None	35.485	95.731	26.347	0	167	167	2	1	-10921639	139.524	138	83	193	2930	26.671	2.000	0.104	0.982
ID693273	693273	None	37.882	74.859	32.141	0	167	167	2	1	-10921639	149.048	145	94	225	3130	32.350	2.000	0.065	0.560
ID693270	693270	230	48.303	52.118	16.974	0	167	167	2	1	-10921639	170.714	174	123	218	3585	29.788	2.000	0.147	1.465
ID693271	693271	121	35.992	90.351	20.371	0	167	167	2	1	-10921639	164.190	163	123	229	3448	28.605	7.600	0.096	1.004
ID693269	693269	122	43.828	81.000	0.000	0	167	167	2	1	-10921639	118.762	112	65	207	2494	37.549	2.000	0.119	0.674
ID693280	693280	None	44.799	68.350	48.919	0	168	168	2	1	-10921639	143.333	142	87	214	3010	32.180	3.200	0.141	1.101
ID693278	693278	121	45.043	88.912	21.964	0	168	168	2	1	-10921639	161.286	163	120	214	3387	29.348	2.000	0.100	0.999
ID693279	693279	120	55.530	72.044	45.068	0	168	168	2	1	-10921639	177.619	178	138	240	3730	30.667	2.000	0.131	1.344
ID693276	693276	122	37.962	82.000	0.000	0	168	168	2	1	-10921639	127.524	127	87	167	2678	29.585	2.000	0.124	0.948
ID693277	693277	None	58.560	57.654	16.980	0	168	168	2	1	-10921639	163.810	156	116	255	3440	37.196	2.000	0.140	1.083
ID693288	693288	120	53.502	71.544	44.727	0	169	169	2	1	-10921639	180.619	171	134	247	3793	34.117	2.000	0.117	1.108
ID693282	693282	None	47.932	91.505	3.485	0	169	169	2	1	-10921639	171.857	163	112	247	3609	35.521	2.000	0.113	0.980
ID693283	693283	None	36.872	117.000	7.000	0	169	169	2	1	-10921639	160.048	156	119	204	3361	25.567	3.200	0.115	1.291
ID693281	693281	122	40.547	81.000	0.000	0	169	169	2	1	-10921639	135.238	142	88	189	2840	27.718	7.600	0.159	1.338
ID693286	693286	None	39.110	75.578	35.750	0	169	169	2	1	-10921639	164.286	160	123	225	3450	25.800	2.000	0.083	0.979
ID693287	693287	123	38.593	80.088	39.700	0	169	169	2	1	-10921639	176.190	178	123	225	3700	29.842	4.800	0.110	1.167
ID693284	693284	None	39.674	52.308	9.057	0	169	169	2	1	-10921639	160.048	156	112	196	3361	23.729	2.000	0.125	1.500
ID693285	693285	None	43.202	42.119	14.992	0	169	169	2	1	-10921639	103.048	94	54	185	2164	34.188	2.000	0.112	0.605
ID693290	693290	None	37.193	63.653	17.962	0	170	170	2	1	-10921639	122.476	112	80	178	2572	29.514	3.200	0.109	0.813
ID693291	693291	None	39.456	74.817	32.070	0	170	170	2	1	-10921639	160.048	149	131	211	3361	26.168	2.000	0.085	0.956
ID693289	693289	None	39.927	101.003	8.068	0	170	170	2	1	-10921639	151.095	153	112	207	3173	29.806	2.000	0.085	0.794
ID693294	693294	None	37.856	67.984	48.179	0	170	170	2	1	-10921639	148.810	145	116	196	3125	24.549	3.200	0.108	1.182
ID693292	693292	123	62.479	78.244	39.794	0	170	170	2	1	-10921639	187.571	178	131	255	3939	41.224	2.000	0.144	1.143
ID693293	693293	120	42.345	72.010	44.358	0	170	170	2	1	-10921639	174.238	174	138	214	3659	24.637	4.800	0.126	1.577
ID693295	693295	None	38.321	81.000	0.000	0	171	171	2	1	-10921639	146.286	142	105	189	3072	27.183	4.800	0.137	1.294
ID693298	693298	None	35.217	42.282	14.894	0	171	171	2	1	-10921639	103.190	102	61	156	2167	26.802	2.000	0.129	0.881
ID693299	693299	None	38.209	88.356	22.921	0	171	171	2	1	-10921639	143.143	142	80	189	3006	30.562	7.600	0.104	0.883
ID693296	693296	127	55.578	50.455	7.282	0	171	171	2	1	-10921639	164.714	160	123	236	3459	32.576	4.800	0.161	1.406
ID693297	693297	128	47.667	57.895	13.983	0	171	171	2	1	-10921639	169.905	178	120	225	3568	27.351	3.200	0.136	1.487
ID693300	693300	129	55.292	95.783	26.261	0	171	171	2	1	-10921639	172.190	167	123	247	3616	35.420	7.600	0.135	1.159
ID693301	693301	123	42.473	77.603	40.109	0	171	171	2	1	-10921639	159.238	153	94	233	3344	34.210	2.000	0.079	0.683
ID693306	693306	123	46.257	78.152	40.298	0	172	172	2	1	-10921639	169.000	163	127	255	3549	35.222	2.000	0.078	0.694
ID693307	693307	120	35.707	71.995	45.618	0	172	172	2	1	-10921639	168.048	171	127	207	3529	21.819	4.800	0.106	1.472
ID693304	693304	129	62.081	95.747	26.013	0	172	172	2	1	-10921639	173.333	174	120	244	3640	34.506	2.000	0.157	1.366
ID693305	693305	130	41.673	82.395	39.010	0	172	172	2	1	-10921639	161.905	153	120	225	3400	28.091	7.600	0.092	0.973
ID693302	693302	127	47.026	49.942	6.437	0	172	172	2	1	-10921639	151.333	149	98	240	3178	35.198	7.600	0.120	0.919
ID693303	693303	128	39.439	58.736	16.522	0	172	172	2	1	-10921639	149.000	142	94	207	3129	32.142	2.000	0.088	0.753
ID693320	693320	120	40.318	72.114	44.903	0	173	173	2	1	-10921639	161.571	163	102	255	3393	32.878	3.200	0.078	0.712
ID693314	693314	None	38.850	89.014	22.825	0	173	173	2	1	-10921639	153.000	149	112	214	3213	25.444	2.000	0.100	1.096
ID693315	693315	None	40.923	76.516	24.934	0	173	173	2	1	-10921639	165.571	178	102	211	3477	30.430	4.800	0.127	1.229
ID693312	693312	128	47.028	59.392	15.243	0	173	173	2	1	-10921639	172.667	171	138	218	3626	26.033	4.800	0.141	1.644
ID693313	693313	None	53.783	19.834	23.099	0	173	173	2	1	-10921639	111.238	109	54	182	2336	32.033	2.000	0.211	1.212
ID693318	693318	130	38.416	82.814	38.759	0	173	173	2	1	-10921639	155.476	149	102	218	3265	31.284	2.000	0.102	0.921
ID693319	693319	123	51.273	78.200	39.799	0	173	173	2	1	-10921639	185.905	182	138	255	3904	35.551	2.000	0.087	0.833
ID693316	693316	129	44.261	96.188	26.283	0	173	173	2	1	-10921639	161.048	156	116	240	3382	34.140	2.000	0.085	0.737
ID693317	693317	None	35.347	72.730	29.416	0	173	173	2	1	-10921639	167.810	163	131	211	3524	23.265	2.000	0.086	1.137
ID693310	693310	127	58.061	49.926	6.847	0	173	173	2	1	-10921639	152.810	145	94	244	3209	36.933	2.000	0.147	1.058
ID693311	693311	None	37.720	42.047	14.581	0	173	173	2	1	-10921639	112.429	105	69	160	2361	28.537	7.600	0.121	0.849
ID693308	693308	None	48.666	81.000	0.000	0	173	173	2	1	-10921639	159.524	153	116	214	3350	31.943	2.000	0.147	1.279
ID693309	693309	131	39.654	65.518	5.185	0	173	173	2	1	-10921639	112.667	109	69	163	2366	27.676	2.000	0.135	0.968
ID693322	693322	131	42.204	65.712	5.579	0	174	174	2	1	-10921639	128.429	116	83	200	2697	31.676	2.000	0.109	0.794
ID693323	693323	127	55.186	51.766	7.743	0	174	174	2	1	-10921639	173.524	163	116	251	3644	39.275	4.800	0.130	1.018
ID693321	693321	None	35.875	117.000	0.000	0	174	174	2	1	-10921639	174.524	182	119	225	3665	31.560	7.600	0.115	1.139
ID693326	693326	None	36.358	40.039	32.026	0	174	174	2	1	-10921639	108.714	105	61	138	2283	20.045	2.000	0.155	1.456
ID693327	693327	130	43.321	83.145	36.432	0	174	174	2	1	-10921639	161.381	149	116	211	3389	30.680	6.318	0.102	0.973
ID693324	693324	None	37.732	64.155	26.190	0	174	174	2	1	-10921639	143.190	138	105	189	3007	23.231	7.600	0.115	1.274
ID693325	693325	129	70.287	95.851	25.682	0	174	174	2	1	-10921639	177.714	174	109	255	3732	42.686	2.000	0.171	1.218
ID693328	693328	123	53.085	77.039	40.819	0	174	174	2	1	-10921639	184.095	185	116	244	3866	32.145	2.000	0.128	1.297
ID693329	693329	120	43.161	70.890	44.262	0	174	174	2	1	-10921639	163.286	163	112	225	3429	30.884	2.000	0.091	0.883
ID693338	693338	127	48.575	51.409	7.155	0	175	175	2	1	-10921639	157.571	156	112	222	3309	33.528	4.800	0.146	1.197
ID693339	693339	None	35.745	52.140	20.140	0	175	175	2	1	-10921639	134.238	131	102	174	2819	20.236	7.600	0.120	1.423
ID693337	693337	131	38.123	65.350	5.782	0	175	175	2	1	-10921639	122.429	120	80	182	2571	26.589	2.000	0.115	0.952
ID693342	693342	132	35.815	72.691	29.255	0	175	175	2	1	-10921639	180.714	185	127	222	3795	25.966	3.200	0.087	1.116
ID693343	693343	None	38.490	95.682	36.724	0	175	175	2	1	-10921639	132.381	134	94	178	2780	25.410	2.000	0.121	1.128
ID693340	693340	133	47.495	20.302	22.161	0	175	175	2	1	-10921639	92.905	87	47	142	1951	29.938	2.000	0.233	1.171
ID693341	693341	129	43.014	95.655	26.489	0	175	175	2	1	-10921639	134.905	134	61	229	2833	39.447	2.000	0.088	0.555
ID693346	693346	None	41.546	69.348	49.651	0	175	175	2	1	-10921639	147.190	149	80	214	3091	32.826	2.000	0.118	0.950
ID693344	693344	130	39.825	82.052	38.522	0	175	175	2	1	-10921639	152.238	160	83	218	3197	37.036	2.000	0.089	0.673
ID693345	693345	123	43.733	75.936	41.355	0	175	175	2	1	-10921639	172.286	174	123	233	3618	28.543	4.800	0.102	1.115
ID693336	693336	130	38.135	82.510	39.535	0	176	176	2	1	-10921639	155.524	156	98	211	3266	28.225	4.800	0.107	1.064
ID693330	693330	None	44.050	114.000	0.000	0	176	176	2	1	-10921639	150.095	145	92	218	3152	31.834	3.200	0.126	1.057
ID693331	693331	133	39.450	20.583	22.230	0	176	176	2	1	-10921639	88.762	91	51	156	1864	29.108	2.000	0.155	0.820
ID693334	693334	129	48.349	95.736	26.608	0	176	176	2	1	-10921639	155.429	160	98	233	3264	34.035	2.000	0.120	0.979
ID693335	693335	132	50.717	71.605	28.594	0	176	176	2	1	-10921639	176.476	171	123	244	3706	32.267	2.000	0.120	1.174
ID693332	693332	134	38.179	46.954	24.905	0	176	176	2	1	-10921639	126.000	127	80	171	2646	24.220	7.600	0.123	1.138
ID693333	693333	None	37.573	77.370	24.848	0	176	176	2	1	-10921639	148.619	142	109	211	3121	27.158	2.000	0.093	0.933
ID693374	693374	None	38.979	53.894	9.748	0	177	177	2	1	-10921639	162.286	160	116	211	3408	25.638	4.800	0.112	1.277
ID693375	693375	None	47.934	52.040	18.830	0	177	177	2	1	-10921639	144.333	153	105	207	3031	25.564	2.000	0.149	1.469
ID693372	693372	135	51.157	82.000	0.000	0	177	177	2	1	-10921639	158.905	156	88	255	3337	40.671	2.000	0.133	0.920
ID693373	693373	None	35.803	112.458	2.803	0	177	177	2	1	-10921639	163.905	153	123	233	3442	27.307	2.000	0.079	0.876
ID693378	693378	134	36.576	46.976	24.269	0	177	177	2	1	-10921639	116.762	116	80	200	2452	28.891	2.000	0.085	0.631
ID693379	693379	None	35.206	65.460	25.851	0	177	177	2	1	-10921639	150.810	149	116	185	3167	21.839	3.200	0.119	1.469
ID693376	693376	None	41.682	89.016	22.461	0	177	177	2	1	-10921639	148.381	142	98	204	3116	27.622	2.000	0.106	1.034
ID693377	693377	133	37.012	20.307	22.600	0	177	177	2	1	-10921639	96.381	91	61	142	2024	21.579	2.000	0.191	1.434
ID693380	693380	129	66.266	95.949	26.400	0	177	177	2	1	-10921639	161.476	142	105	255	3391	42.193	2.000	0.161	1.063
ID693381	693381	130	42.072	82.546	39.532	0	177	177	2	1	-10921639	151.905	153	80	218	3190	39.006	6.364	0.113	0.793
ID693347	693347	135	48.511	81.000	0.000	0	178	178	2	1	-10921639	156.714	156	102	229	3291	30.882	4.800	0.173	1.495
ID693352	693352	136	35.791	75.060	44.275	0	178	178	2	1	-10921639	178.381	174	149	229	3746	22.626	4.800	0.092	1.325
ID693350	693350	137	39.207	73.980	30.444	0	178	178	2	1	-10921639	191.381	185	156	236	4019	22.609	4.800	0.104	1.600
ID693351	693351	130	57.215	82.200	39.190	0	178	178	2	1	-10921639	180.333	178	120	240	3787	31.450	7.600	0.155	1.535
ID693348	693348	138	43.622	50.781	7.222	0	178	178	2	1	-10921639	161.143	163	105	214	3384	27.356	4.800	0.119	1.252
ID693349	693349	129	69.848	95.546	26.077	0	178	178	2	1	-10921639	175.571	174	109	255	3687	45.431	2.000	0.172	1.134
ID693354	693354	None	52.453	113.000	0.000	0	179	179	2	1	-10921639	173.048	167	122	247	3634	31.532	2.000	0.145	1.387
ID693355	693355	139	41.982	91.226	2.921	0	179	179	2	1	-10921639	159.857	160	94	218	3357	33.525	2.000	0.085	0.743
ID693353	693353	135	54.201	81.000	0.000	0	179	179	2	1	-10921639	138.429	145	78	236	2907	39.897	2.000	0.177	1.045
ID693358	693358	140	73.901	88.074	22.803	0	179	179	2	1	-10921639	179.714	174	120	255	3774	42.753	2.000	0.178	1.268
ID693359	693359	None	35.938	80.007	25.454	0	179	179	2	1	-10921639	143.476	142	94	207	3013	28.264	7.600	0.092	0.853
ID693356	693356	138	49.233	50.981	8.921	0	179	179	2	1	-10921639	169.524	178	112	211	3560	26.879	2.000	0.141	1.560
ID693357	693357	141	36.547	52.732	19.492	0	179	179	2	1	-10921639	141.619	149	98	185	2974	25.578	3.200	0.102	1.022
ID693362	693362	136	35.128	73.882	44.454	0	179	179	2	1	-10921639	176.000	178	138	222	3696	26.150	7.600	0.089	1.101
ID693360	693360	137	62.571	74.233	30.887	0	179	179	2	1	-10921639	179.238	174	134	255	3764	38.273	2.000	0.132	1.094
ID693361	693361	None	42.158	54.300	38.422	0	179	179	2	1	-10921639	112.476	109	69	182	2362	30.014	7.600	0.146	0.952
ID693370	693370	226	36.240	79.886	35.517	0	180	180	2	1	-10921639	193.000	193	153	236	4053	23.332	4.800	0.095	1.440
ID693371	693371	148	38.104	67.578	37.661	0	180	180	2	1	-10921639	136.571	131	87	200	2868	27.852	2.000	0.103	0.914
ID693368	693368	129	52.749	95.505	26.813	0	180	180	2	1	-10921639	157.190	156	105	225	3301	33.132	2.000	0.143	1.186
ID693369	693369	137	35.559	73.366	30.928	0	180	180	2	1	-10921639	194.857	200	138	244	4092	30.050	7.600	0.073	0.887
ID693363	693363	135	40.134	81.000	0.000	0	180	180	2	1	-10921639	135.476	123	98	225	2845	32.303	2.000	0.111	0.838
ID693366	693366	141	55.497	53.129	19.326	0	180	180	2	1	-10921639	155.619	160	98	233	3268	35.875	2.000	0.145	1.099
ID693367	693367	140	54.541	89.133	21.879	0	180	180	2	1	-10921639	152.905	156	102	211	3211	33.658	7.600	0.138	1.103
ID693364	693364	139	50.759	91.251	3.244	0	180	180	2	1	-10921639	165.190	163	120	233	3469	33.627	2.000	0.108	0.956
ID693365	693365	138	42.220	51.055	6.742	0	180	180	2	1	-10921639	156.619	160	116	214	3289	25.691	2.000	0.118	1.287
ID693386	693386	142	47.101	42.441	14.577	0	181	181	2	1	-10921639	134.619	142	76	196	2827	32.293	4.800	0.174	1.234
ID693387	693387	140	52.536	88.545	22.323	0	181	181	2	1	-10921639	164.524	156	131	222	3455	29.882	2.000	0.152	1.452
ID693384	693384	139	50.787	90.684	2.896	0	181	181	2	1	-10921639	183.381	185	120	244	3851	36.143	4.800	0.114	1.035
ID693385	693385	143	38.840	55.221	11.301	0	181	181	2	1	-10921639	155.190	149	116	225	3259	28.818	2.000	0.097	0.956
ID693390	693390	None	35.704	49.598	32.305	0	181	181	2	1	-10921639	105.143	94	65	185	2208	33.538	2.000	0.082	0.475
ID693391	693391	144	40.372	60.087	34.694	0	181	181	2	1	-10921639	130.095	127	94	178	2732	24.031	2.000	0.135	1.289
ID693388	693388	129	49.774	95.756	26.343	0	181	181	2	1	-10921639	147.000	134	102	211	3087	31.412	2.000	0.153	1.244
ID693389	693389	137	63.527	73.180	31.055	0	181	181	2	1	-10921639	195.524	196	112	255	4106	41.007	2.000	0.140	1.171
ID693382	693382	135	47.199	81.000	0.000	0	181	181	2	1	-10921639	125.333	120	81	240	2632	38.552	2.000	0.143	0.813
ID693383	693383	None	38.102	117.000	0.000	0	181	181	2	1	-10921639	187.190	189	150	247	3931	26.532	6.305	0.131	1.633
ID693394	693394	136	45.103	74.337	43.660	0	181	181	2	1	-10921639	188.143	185	142	255	3951	31.919	2.000	0.085	0.926
ID693392	693392	226	36.513	78.279	36.679	0	181	181	2	1	-10921639	191.095	189	142	233	4013	26.881	2.000	0.070	0.927
ID693393	693393	148	39.521	67.330	37.973	0	181	181	2	1	-10921639	139.714	138	80	200	2934	28.800	2.000	0.110	0.959
ID693416	693416	None	48.472	80.785	40.734	0	182	182	2	1	-10921639	174.524	174	120	229	3665	33.848	4.800	0.123	1.128
ID693417	693417	136	40.320	75.031	43.890	0	182	182	2	1	-10921639	171.143	171	116	255	3594	29.687	2.000	0.080	0.857
ID693410	693410	140	43.419	88.918	21.373	0	182	182	2	1	-10921639	148.000	142	109	200	3108	29.189	2.000	0.112	1.019
ID693411	693411	None	48.153	34.175	26.155	0	182	182	2	1	-10921639	117.238	112	76	185	2462	29.813	3.200	0.163	1.101
ID693408	693408	142	35.169	41.575	14.065	0	182	182	2	1	-10921639	128.048	123	83	167	2689	21.283	2.000	0.125	1.335
ID693409	693409	None	37.471	117.000	14.000	0	182	182	2	1	-10921639	185.571	178	139	255	3897	28.743	2.000	0.086	1.022
ID693414	693414	137	42.040	73.511	31.111	0	182	182	2	1	-10921639	188.286	182	138	251	3954	32.510	7.600	0.071	0.767
ID693415	693415	144	35.939	61.110	35.517	0	182	182	2	1	-10921639	132.333	131	98	178	2779	19.850	4.800	0.129	1.519
ID693412	693412	None	39.974	66.061	26.422	0	182	182	2	1	-10921639	156.905	153	102	218	3295	28.342	2.000	0.106	1.064
ID693413	693413	129	42.643	94.745	26.280	0	182	182	2	1	-10921639	160.905	160	102	204	3379	26.365	7.600	0.139	1.491
ID693406	693406	143	42.359	53.593	10.454	0	182	182	2	1	-10921639	152.333	153	76	218	3199	41.330	7.600	0.088	0.595
ID693407	693407	None	39.799	55.996	13.150	0	182	182	2	1	-10921639	153.524	153	105	218	3224	29.025	7.600	0.104	0.993
ID693405	693405	135	70.269	82.000	0.000	0	182	182	2	1	-10921639	169.143	149	102	255	3552	50.191	2.000	0.177	1.011
ID693402	693402	136	39.970	75.128	43.310	0	183	183	2	1	-10921639	166.095	160	116	233	3488	29.107	7.600	0.094	0.981
ID693403	693403	147	37.021	67.503	44.340	0	183	183	2	1	-10921639	142.667	142	87	207	2996	31.166	2.000	0.096	0.802
ID693400	693400	None	35.897	55.782	36.461	0	183	183	2	1	-10921639	136.333	127	105	196	2863	23.984	2.000	0.096	0.992
ID693401	693401	148	42.473	67.865	37.786	0	183	183	2	1	-10921639	138.667	138	98	207	2912	29.154	2.000	0.105	0.905
ID693404	693404	None	35.228	114.000	54.000	0	183	183	2	1	-10921639	158.762	171	109	196	3334	27.470	7.600	0.133	1.354
ID693395	693395	135	84.177	81.000	0.000	0	183	183	2	1	-10921639	180.714	171	119	255	3795	46.028	3.200	0.244	1.539
ID693398	693398	140	41.414	89.823	21.385	0	183	183	2	1	-10921639	139.190	138	94	189	2923	26.216	3.200	0.129	1.214
ID693399	693399	137	50.339	73.842	30.596	0	183	183	2	1	-10921639	185.429	185	131	247	3894	36.543	2.000	0.105	0.964
ID693396	693396	None	39.371	50.664	6.851	0	183	183	2	1	-10921639	136.571	134	94	185	2868	28.257	2.000	0.123	1.059
ID693397	693397	None	40.452	44.880	8.368	0	183	183	2	1	-10921639	132.333	123	98	204	2779	27.866	2.000	0.106	0.911
ID693418	693418	135	70.602	82.000	0.000	0	184	184	2	1	-10921639	172.048	153	112	255	3613	45.701	2.000	0.202	1.267
ID693419	693419	None	46.821	90.930	2.848	0	184	184	2	1	-10921639	170.571	171	120	225	3582	30.423	2.000	0.106	1.078
ID693422	693422	140	43.039	89.822	22.082	0	184	184	2	1	-10921639	161.238	160	112	204	3386	27.260	2.000	0.099	1.065
ID693423	693423	None	38.973	95.915	25.734	0	184	184	2	1	-10921639	148.095	149	91	185	3110	25.886	2.000	0.108	1.118
ID693420	693420	None	46.014	40.500	13.806	0	184	184	2	1	-10921639	150.905	156	102	196	3169	25.286	4.800	0.153	1.586
ID693421	693421	145	42.004	59.055	17.823	0	184	184	2	1	-10921639	167.952	171	127	211	3527	24.667	4.800	0.132	1.590
ID693432	693432	136	38.109	76.346	45.973	0	184	184	2	1	-10921639	185.667	193	134	229	3899	25.650	6.340	0.103	1.354
ID693426	693426	None	43.081	40.601	32.726	0	184	184	2	1	-10921639	112.667	116	65	153	2366	26.962	2.000	0.174	1.241
ID693427	693427	None	36.272	49.792	34.307	0	184	184	2	1	-10921639	121.429	127	65	171	2550	32.326	2.000	0.091	0.624
ID693424	693424	137	60.517	73.926	30.717	0	184	184	2	1	-10921639	201.810	196	142	255	4238	36.304	2.000	0.131	1.289
ID693425	693425	146	46.637	18.286	32.946	0	184	184	2	1	-10921639	113.095	105	72	167	2375	26.042	2.000	0.181	1.328
ID693430	693430	147	41.183	66.584	44.909	0	184	184	2	1	-10921639	149.810	149	105	229	3146	31.578	2.000	0.078	0.687
ID693431	693431	None	44.468	71.287	44.922	0	184	184	2	1	-10921639	181.476	174	138	233	3811	30.651	2.000	0.090	0.981
ID693428	693428	148	39.367	68.422	37.656	0	184	184	2	1	-10921639	135.429	131	76	207	2844	36.139	2.000	0.101	0.687
ID693429	693429	None	35.994	78.357	39.720	0	184	184	2	1	-10921639	197.619	196	142	236	4150	25.035	6.396	0.091	1.310
ID693450	693450	149	44.008	53.110	19.146	0	185	185	2	1	-10921639	156.857	153	116	214	3294	28.706	2.000	0.128	1.239
ID693451	693451	137	40.431	74.002	30.598	0	185	185	2	1	-10921639	160.714	156	98	222	3375	32.816	2.000	0.070	0.645
ID693448	693448	None	35.181	45.027	8.878	0	185	185	2	1	-10921639	131.286	131	98	196	2757	24.820	2.000	0.092	0.887
ID693449	693449	145	56.121	58.802	18.032	0	185	185	2	1	-10921639	184.238	189	112	240	3869	33.351	4.800	0.173	1.629
ID693454	693454	None	38.031	69.745	49.783	0	185	185	2	1	-10921639	149.286	145	112	200	3135	23.988	6.389	0.123	1.363
ID693452	693452	146	38.505	17.812	32.895	0	185	185	2	1	-10921639	110.143	109	72	142	2313	22.732	6.361	0.160	1.333
ID693453	693453	136	35.191	74.919	43.469	0	185	185	2	1	-10921639	181.619	185	127	244	3814	27.222	6.436	0.059	0.743
ID693446	693446	135	59.594	82.000	0.000	0	185	185	2	1	-10921639	160.143	149	112	229	3363	35.535	2.000	0.174	1.336
ID693447	693447	150	35.803	50.301	8.403	0	185	185	2	1	-10921639	145.762	153	98	211	3061	31.725	2.000	0.076	0.652
ID693442	693442	137	56.911	73.389	30.304	0	186	186	2	1	-10921639	199.810	200	131	255	4196	33.651	4.800	0.129	1.356
ID693443	693443	154	45.990	79.953	34.710	0	186	186	2	1	-10921639	193.810	189	127	255	4070	32.939	2.000	0.078	0.853
ID693440	693440	None	44.682	74.874	25.709	0	186	186	2	1	-10921639	175.333	178	134	244	3682	28.954	2.000	0.103	1.133
ID693441	693441	153	36.374	96.133	26.831	0	186	186	2	1	-10921639	130.095	127	83	171	2732	26.176	2.000	0.100	0.904
ID693444	693444	136	37.471	75.067	44.180	0	186	186	2	1	-10921639	174.714	171	123	240	3669	28.888	2.000	0.062	0.706
ID693445	693445	155	54.297	70.790	44.890	0	186	186	2	1	-10921639	196.905	204	134	255	4135	30.987	2.000	0.123	1.393
ID693434	693434	150	45.456	48.158	8.860	0	186	186	2	1	-10921639	175.238	171	138	211	3680	20.589	4.800	0.159	2.331
ID693435	693435	None	36.539	99.901	14.394	0	186	186	2	1	-10921639	147.714	153	116	211	3102	26.820	2.000	0.100	0.998
ID693433	693433	135	46.473	82.000	0.000	0	186	186	2	1	-10921639	144.190	131	108	225	3028	33.342	2.000	0.122	0.942
ID693438	693438	149	36.792	53.111	20.378	0	186	186	2	1	-10921639	148.762	149	94	218	3124	28.007	7.600	0.110	1.054
ID693439	693439	140	54.095	89.297	21.763	0	186	186	2	1	-10921639	188.190	189	145	240	3952	28.470	2.000	0.138	1.601
ID693436	693436	145	43.696	59.146	18.325	0	186	186	2	1	-10921639	165.762	171	123	207	3481	28.723	4.800	0.125	1.278
ID693437	693437	None	40.907	60.430	18.580	0	186	186	2	1	-10921639	155.000	149	87	207	3255	37.197	4.800	0.133	0.975
ID693486	693486	None	47.062	117.000	16.000	0	187	187	2	1	-10921639	228.619	238	167	255	4801	26.095	4.800	0.140	2.156
ID693487	693487	145	65.350	57.809	18.026	0	187	187	2	1	-10921639	169.619	156	109	255	3562	38.358	2.000	0.155	1.185
ID693484	693484	152	46.556	65.892	5.106	0	187	187	2	1	-10921639	118.048	109	80	189	2479	27.888	2.000	0.157	1.149
ID693485	693485	150	47.799	47.326	8.615	0	187	187	2	1	-10921639	162.048	160	116	229	3403	28.996	4.800	0.122	1.215
ID693496	693496	151	41.435	48.573	46.907	0	187	187	2	1	-10921639	110.762	102	72	160	2326	23.673	7.600	0.174	1.387
ID693490	693490	137	60.483	73.883	29.728	0	187	187	2	1	-10921639	204.333	196	131	255	4291	34.842	2.000	0.132	1.368
ID693491	693491	None	43.286	56.840	36.849	0	187	187	2	1	-10921639	138.286	134	98	196	2904	28.345	7.600	0.122	1.060
ID693488	693488	140	40.998	88.781	22.400	0	187	187	2	1	-10921639	148.429	142	116	193	3117	22.615	4.800	0.131	1.516
ID693489	693489	153	49.825	95.989	25.973	0	187	187	2	1	-10921639	151.333	149	109	200	3178	30.785	2.000	0.129	1.125
ID693494	693494	155	40.431	70.504	44.512	0	187	187	2	1	-10921639	191.810	182	131	255	4028	34.783	2.000	0.079	0.811
ID693495	693495	136	52.291	75.736	44.691	0	187	187	2	1	-10921639	192.190	196	112	251	4036	37.032	2.000	0.133	1.217
ID693492	693492	None	35.998	68.406	37.067	0	187	187	2	1	-10921639	137.143	138	91	200	2880	29.405	2.000	0.093	0.790
ID693493	693493	154	39.687	77.960	36.849	0	187	187	2	1	-10921639	204.571	207	142	255	4296	30.356	2.000	0.070	0.885
ID693498	693498	152	36.869	67.023	5.844	0	188	188	2	1	-10921639	131.810	131	105	189	2768	20.985	6.374	0.120	1.349
ID693499	693499	150	48.346	47.467	8.599	0	188	188	2	1	-10921639	175.524	163	138	240	3686	32.166	7.600	0.120	1.168
ID693497	693497	135	46.250	82.000	0.000	0	188	188	2	1	-10921639	129.905	116	85	255	2728	39.789	2.000	0.112	0.659
ID693502	693502	None	38.153	91.804	19.615	0	188	188	2	1	-10921639	166.762	171	131	204	3502	19.667	4.800	0.117	1.770
ID693503	693503	153	37.783	96.146	26.197	0	188	188	2	1	-10921639	161.048	160	105	193	3382	21.905	4.800	0.118	1.551
ID693500	693500	None	54.226	109.290	15.836	0	188	188	2	1	-10921639	183.619	178	123	255	3856	36.359	4.800	0.126	1.133
ID693501	693501	145	57.863	58.057	17.930	0	188	188	2	1	-10921639	183.952	189	123	255	3863	37.220	2.000	0.131	1.144
ID693506	693506	136	58.074	75.903	44.941	0	188	188	2	1	-10921639	208.857	207	127	255	4386	41.050	4.800	0.144	1.278
ID693507	693507	151	37.028	49.726	47.151	0	188	188	2	1	-10921639	105.810	102	76	160	2222	23.340	2.000	0.141	1.124
ID693504	693504	137	52.252	73.520	29.198	0	188	188	2	1	-10921639	187.381	185	131	255	3935	34.629	2.000	0.111	1.082
ID693505	693505	154	37.998	77.511	39.517	0	188	188	2	1	-10921639	200.810	200	138	255	4217	36.382	7.600	0.065	0.676
ID693482	693482	155	37.631	71.548	46.124	0	189	189	2	1	-10921639	189.333	185	123	240	3976	30.381	6.039	0.078	0.901
ID693483	693483	136	42.259	75.103	45.764	0	189	189	2	1	-10921639	183.762	182	109	240	3859	34.447	7.600	0.090	0.885
ID693480	693480	154	50.519	78.200	41.408	0	189	189	2	1	-10921639	221.476	229	163	255	4651	29.238	2.000	0.111	1.511
ID693481	693481	None	46.008	66.288	44.562	0	189	189	2	1	-10921639	150.762	142	109	240	3166	33.657	2.000	0.122	0.973
ID693474	693474	None	39.204	41.984	14.950	0	189	189	2	1	-10921639	123.524	116	83	163	2594	22.384	4.800	0.149	1.432
ID693475	693475	145	72.560	58.351	18.265	0	189	189	2	1	-10921639	178.571	171	112	255	3750	44.096	2.000	0.174	1.203
ID693472	693472	150	44.755	47.577	8.162	0	189	189	2	1	-10921639	160.286	153	116	225	3366	32.487	2.000	0.104	0.932
ID693473	693473	156	35.694	56.521	11.463	0	189	189	2	1	-10921639	150.000	138	116	200	3150	26.842	3.200	0.088	0.900
ID693478	693478	None	36.947	66.820	26.859	0	189	189	2	1	-10921639	149.857	145	105	218	3147	28.120	6.419	0.096	0.931
ID693479	693479	137	50.644	73.728	29.470	0	189	189	2	1	-10921639	210.476	207	174	255	4420	26.406	4.800	0.131	1.848
ID693476	693476	None	41.299	52.395	21.142	0	189	189	2	1	-10921639	126.714	131	80	211	2661	32.274	7.600	0.123	0.859
ID693477	693477	157	44.388	20.029	21.996	0	189	189	2	1	-10921639	87.667	80	54	160	1841	26.160	2.000	0.206	1.146
ID693470	693470	135	64.565	82.000	0.000	0	189	189	2	1	-10921639	162.143	153	95	255	3405	40.281	2.000	0.189	1.282
ID693471	693471	None	47.506	105.000	0.000	0	189	189	2	1	-10921639	172.667	160	125	247	3626	32.256	2.000	0.126	1.196
ID693514	693514	137	58.620	73.459	27.680	0	190	190	2	1	-10921639	197.857	211	131	255	4155	38.822	2.000	0.146	1.296
ID693515	693515	158	39.058	18.968	31.413	0	190	190	2	1	-10921639	121.429	120	80	160	2550	24.049	4.800	0.158	1.378
ID693512	693512	157	41.797	20.267	21.983	0	190	190	2	1	-10921639	84.571	80	47	153	1776	26.653	2.000	0.199	1.052
ID693513	693513	153	52.936	95.164	26.185	0	190	190	2	1	-10921639	155.143	167	87	236	3258	42.319	2.000	0.135	0.873
ID693518	693518	None	41.134	69.800	50.039	0	190	190	2	1	-10921639	155.476	153	98	214	3265	30.672	2.000	0.099	0.912
ID693516	693516	None	36.719	78.052	44.741	0	190	190	2	1	-10921639	188.619	189	127	233	3961	25.945	6.316	0.089	1.187
ID693517	693517	155	62.761	71.853	46.132	0	190	190	2	1	-10921639	198.000	189	149	255	4158	33.563	2.000	0.143	1.479
ID693510	693510	145	51.052	58.081	18.348	0	190	190	2	1	-10921639	170.810	167	127	240	3587	31.673	4.800	0.131	1.246
ID693511	693511	None	41.441	91.432	19.012	0	190	190	2	1	-10921639	146.476	145	102	200	3076	25.435	2.000	0.133	1.352
ID693508	693508	135	50.388	81.000	0.000	0	190	190	2	1	-10921639	134.762	134	95	214	2830	35.485	2.000	0.159	1.042
ID693509	693509	156	36.860	57.793	11.915	0	190	190	2	1	-10921639	144.238	145	105	193	3029	27.052	2.000	0.083	0.814
ID693455	693455	135	50.328	82.000	0.000	0	191	191	2	1	-10921639	164.190	156	102	255	3448	37.365	2.000	0.117	0.917
ID693466	693466	158	51.750	18.768	31.262	0	191	191	2	1	-10921639	123.190	134	65	193	2587	33.428	2.000	0.181	1.131
ID693467	693467	None	38.494	50.063	33.118	0	191	191	2	1	-10921639	113.000	109	80	174	2373	26.493	2.000	0.111	0.854
ID693464	693464	None	35.125	108.791	26.978	0	191	191	2	1	-10921639	140.714	138	83	200	2955	32.195	2.000	0.067	0.548
ID693465	693465	137	57.293	73.979	28.275	0	191	191	2	1	-10921639	214.762	225	160	255	4510	32.668	3.200	0.122	1.425
ID693468	693468	None	37.895	77.573	39.297	0	191	191	2	1	-10921639	190.190	185	149	255	3994	35.585	2.000	0.067	0.670
ID693469	693469	155	67.033	71.824	46.038	0	191	191	2	1	-10921639	217.905	225	149	255	4576	37.329	4.800	0.159	1.599
ID693458	693458	None	39.672	117.000	15.000	0	191	191	2	1	-10921639	182.095	178	138	229	3824	25.100	4.800	0.131	1.675
ID693459	693459	208	42.760	34.977	18.333	0	191	191	2	1	-10921639	122.333	123	83	163	2569	25.753	4.800	0.159	1.306
ID693456	693456	156	40.011	56.779	11.109	0	191	191	2	1	-10921639	152.952	149	102	214	3212	25.926	2.000	0.104	1.111
ID693457	693457	None	37.031	41.862	14.452	0	191	191	2	1	-10921639	127.048	123	72	178	2668	23.884	7.600	0.131	1.230
ID693462	693462	None	35.784	89.299	21.967	0	191	191	2	1	-10921639	132.571	134	87	182	2784	26.694	2.000	0.095	0.858
ID693463	693463	153	39.325	94.939	26.268	0	191	191	2	1	-10921639	140.429	149	65	185	2949	34.158	4.800	0.143	1.032
ID693460	693460	145	66.593	58.341	18.438	0	191	191	2	1	-10921639	176.667	171	109	255	3710	40.487	2.000	0.168	1.257
ID693461	693461	161	41.876	52.892	19.081	0	191	191	2	1	-10921639	146.619	156	94	204	3079	32.041	2.000	0.111	0.911
ID693546	693546	155	64.513	71.253	46.492	0	192	192	2	1	-10921639	193.143	189	112	255	4056	48.473	2.000	0.136	0.953
ID693544	693544	158	56.117	18.903	31.549	0	192	192	2	1	-10921639	130.571	131	83	185	2742	31.080	2.000	0.203	1.419
ID693545	693545	159	54.272	76.488	45.318	0	192	192	2	1	-10921639	189.190	185	138	247	3973	32.700	2.000	0.123	1.268
ID693538	693538	145	77.041	58.142	18.241	0	192	192	2	1	-10921639	184.000	171	116	255	3864	43.615	3.200	0.187	1.331
ID693539	693539	157	36.471	20.249	21.343	0	192	192	2	1	-10921639	82.952	76	58	131	1742	23.286	2.000	0.207	1.223
ID693536	693536	156	35.531	55.936	11.551	0	192	192	2	1	-10921639	145.048	142	102	200	3046	27.786	3.200	0.096	0.915
ID693537	693537	208	39.122	35.289	17.927	0	192	192	2	1	-10921639	118.000	120	83	153	2478	24.259	3.200	0.144	1.227
ID693542	693542	137	56.471	73.598	26.737	0	192	192	2	1	-10921639	215.619	211	160	255	4528	34.037	2.000	0.122	1.381
ID693543	693543	None	44.773	78.301	30.201	0	192	192	2	1	-10921639	196.238	200	127	255	4121	32.187	2.000	0.085	0.953
ID693540	693540	161	53.314	52.678	20.560	0	192	192	2	1	-10921639	145.905	149	76	211	3064	37.740	2.000	0.151	1.014
ID693541	693541	153	44.645	95.238	26.499	0	192	192	2	1	-10921639	164.571	160	102	214	3456	33.686	2.000	0.119	1.043
ID693534	693534	135	35.969	82.000	0.000	0	192	192	2	1	-10921639	148.905	142	120	207	3127	22.704	6.358	0.122	1.425
ID693535	693535	160	43.765	47.944	7.227	0	192	192	2	1	-10921639	155.381	156	87	225	3263	37.495	2.000	0.087	0.666
ID693519	693519	135	44.607	83.000	0.000	0	193	193	2	1	-10921639	125.429	112	88	200	2634	34.304	2.000	0.117	0.767
ID693530	693530	162	37.710	76.843	37.277	0	193	193	2	1	-10921639	205.762	214	149	255	4321	28.965	6.332	0.080	1.058
ID693531	693531	159	43.738	77.208	44.283	0	193	193	2	1	-10921639	186.143	178	142	255	3909	33.056	2.000	0.072	0.759
ID693528	693528	None	38.797	66.359	27.697	0	193	193	2	1	-10921639	141.619	142	98	200	2974	30.304	2.000	0.085	0.735
ID693529	693529	158	50.575	19.057	31.664	0	193	193	2	1	-10921639	131.190	138	76	185	2755	32.081	6.347	0.180	1.248
ID693532	693532	None	35.939	58.625	45.339	0	193	193	2	1	-10921639	118.619	116	65	174	2491	26.124	2.000	0.113	0.924
ID693533	693533	155	49.972	71.442	46.277	0	193	193	2	1	-10921639	198.714	193	127	255	4173	37.358	7.600	0.098	0.948
ID693522	693522	145	65.862	58.061	18.260	0	193	193	2	1	-10921639	178.238	174	131	255	3743	41.410	2.000	0.159	1.181
ID693523	693523	161	75.347	52.906	20.309	0	193	193	2	1	-10921639	181.952	171	116	255	3821	42.086	3.200	0.192	1.390
ID693520	693520	None	38.755	104.000	0.000	0	193	193	2	1	-10921639	150.190	149	119	211	3154	20.486	4.800	0.148	1.896
ID693521	693521	160	37.320	48.502	6.855	0	193	193	2	1	-10921639	152.429	153	91	196	3201	29.169	2.000	0.111	1.046
ID693526	693526	153	44.553	95.198	25.847	0	193	193	2	1	-10921639	164.333	167	109	218	3451	31.131	2.000	0.130	1.211
ID693527	693527	137	51.482	74.153	26.536	0	193	193	2	1	-10921639	221.333	218	174	255	4648	27.884	6.235	0.120	1.697
ID693524	693524	None	35.459	113.165	21.165	0	193	193	2	1	-10921639	154.286	153	116	196	3240	22.132	2.000	0.094	1.193
ID693525	693525	157	37.214	19.605	21.685	0	193	193	2	1	-10921639	88.524	94	51	123	1859	23.761	2.000	0.195	1.217
ID693582	693582	160	38.820	47.437	7.076	0	194	194	2	1	-10921639	148.714	142	105	211	3123	30.511	2.000	0.089	0.794
ID693583	693583	None	38.401	55.129	10.996	0	194	194	2	1	-10921639	163.381	163	120	225	3431	24.320	2.000	0.094	1.154
ID693580	693580	135	54.494	82.000	0.000	0	194	194	2	1	-10921639	149.571	143	94	225	3141	37.828	2.000	0.145	1.003
ID693581	693581	None	41.130	91.439	3.664	0	194	194	2	1	-10921639	155.286	153	105	211	3261	30.616	2.000	0.099	0.913
ID693594	693594	162	44.965	77.241	37.365	0	194	194	2	1	-10921639	209.143	211	149	255	4392	32.859	2.000	0.081	0.959
ID693595	693595	166	35.997	49.208	46.174	0	194	194	2	1	-10921639	107.667	109	76	149	2261	20.038	4.800	0.187	1.693
ID693592	693592	158	40.490	19.489	30.901	0	194	194	2	1	-10921639	113.143	112	69	178	2376	28.095	2.000	0.153	1.067
ID693593	693593	None	36.105	55.355	37.089	0	194	194	2	1	-10921639	138.619	145	109	185	2911	21.077	4.800	0.147	1.685
ID693598	693598	167	41.828	69.198	48.585	0	194	194	2	1	-10921639	157.667	153	98	225	3311	38.387	2.000	0.087	0.656
ID693596	693596	155	55.900	71.622	46.368	0	194	194	2	1	-10921639	198.952	200	123	255	4178	37.311	2.000	0.122	1.158
ID693597	693597	159	44.023	74.806	45.827	0	194	194	2	1	-10921639	190.333	200	131	255	3997	32.981	6.343	0.100	1.052
ID693586	693586	145	52.852	58.362	18.633	0	194	194	2	1	-10921639	160.952	163	102	240	3380	40.850	2.000	0.115	0.813
ID693587	693587	161	53.484	52.284	21.444	0	194	194	2	1	-10921639	154.952	156	102	225	3254	36.214	4.800	0.145	1.083
ID693584	693584	None	42.072	95.939	15.319	0	194	194	2	1	-10921639	146.714	142	112	204	3081	24.783	2.000	0.123	1.296
ID693585	693585	None	42.915	35.333	18.508	0	194	194	2	1	-10921639	108.714	109	51	156	2283	34.660	2.000	0.161	0.871
ID693590	693590	153	35.899	94.624	26.112	0	194	194	2	1	-10921639	167.000	171	120	211	3507	22.996	4.800	0.127	1.642
ID693591	693591	None	41.170	78.230	30.091	0	194	194	2	1	-10921639	205.190	204	156	255	4309	24.116	4.800	0.080	1.267
ID693588	693588	157	40.098	19.794	21.831	0	194	194	2	1	-10921639	81.905	72	54	145	1720	27.105	2.000	0.166	0.860
ID693589	693589	137	55.243	73.963	26.488	0	194	194	2	1	-10921639	207.286	211	123	255	4353	41.501	2.000	0.113	1.016
ID693610	693610	162	51.707	76.939	37.209	0	195	195	2	1	-10921639	212.190	214	145	255	4456	34.286	2.000	0.103	1.156
ID693611	693611	None	46.594	82.143	38.813	0	195	195	2	1	-10921639	173.857	174	123	244	3651	36.172	2.000	0.081	0.719
ID693608	693608	None	37.451	100.255	32.701	0	195	195	2	1	-10921639	160.714	167	102	211	3375	27.002	4.800	0.122	1.291
ID693609	693609	None	36.753	117.000	33.000	0	195	195	2	1	-10921639	151.381	156	105	222	3179	32.907	7.600	0.118	0.969
ID693614	693614	155	58.635	72.123	46.668	0	195	195	2	1	-10921639	201.714	196	145	255	4236	38.265	7.600	0.127	1.188
ID693615	693615	167	50.218	69.728	49.107	0	195	195	2	1	-10921639	184.619	189	123	255	3877	36.331	4.800	0.130	1.172
ID693612	693612	163	35.947	77.982	43.427	0	195	195	2	1	-10921639	188.000	185	142	244	3948	28.062	4.800	0.090	1.105
ID693613	693613	166	38.760	47.679	45.908	0	195	195	2	1	-10921639	110.238	105	76	174	2315	23.904	2.000	0.135	1.097
ID693602	693602	164	49.086	89.276	21.091	0	195	195	2	1	-10921639	150.048	149	105	211	3151	30.859	2.000	0.126	1.086
ID693603	693603	157	42.761	20.055	21.759	0	195	195	2	1	-10921639	90.905	87	54	153	1909	25.191	2.000	0.197	1.185
ID693600	693600	None	35.216	32.876	13.997	0	195	195	2	1	-10921639	113.476	112	65	174	2383	23.213	2.000	0.115	1.007
ID693601	693601	145	55.523	58.307	18.383	0	195	195	2	1	-10921639	176.095	185	98	225	3698	39.000	2.000	0.151	1.188
ID693606	693606	None	35.426	50.102	32.399	0	195	195	2	1	-10921639	133.429	131	87	167	2802	22.979	4.800	0.134	1.371
ID693607	693607	165	48.091	39.681	32.528	0	195	195	2	1	-10921639	130.762	134	83	178	2746	26.161	4.800	0.201	1.671
ID693604	693604	137	56.457	73.563	27.104	0	195	195	2	1	-10921639	205.714	196	134	255	4320	36.598	2.000	0.117	1.182
ID693605	693605	158	36.669	19.093	31.045	0	195	195	2	1	-10921639	110.571	109	76	160	2322	20.390	6.339	0.144	1.361
ID693599	693599	None	37.459	101.897	7.686	0	195	195	2	1	-10921639	154.810	149	120	204	3251	21.919	2.000	0.106	1.353
ID693578	693578	155	58.613	71.791	46.541	0	196	196	2	1	-10921639	196.429	204	127	255	4125	41.866	4.800	0.152	1.238
ID693579	693579	None	38.337	103.000	54.000	0	196	196	2	1	-10921639	97.286	94	65	153	2043	23.187	4.800	0.206	1.436
ID693576	693576	162	47.771	77.262	38.162	0	196	196	2	1	-10921639	196.619	189	134	255	4129	37.037	2.000	0.079	0.774
ID693577	693577	163	44.098	77.042	43.549	0	196	196	2	1	-10921639	184.571	185	112	255	3876	35.548	2.000	0.091	0.864
ID693570	693570	None	35.225	106.682	27.296	0	196	196	2	1	-10921639	161.857	156	127	214	3399	24.737	2.000	0.082	0.986
ID693571	693571	158	39.244	19.261	32.017	0	196	196	2	1	-10921639	118.333	116	65	178	2485	27.065	2.000	0.164	1.232
ID693568	693568	137	53.311	73.838	26.294	0	196	196	2	1	-10921639	204.667	193	145	255	4298	34.349	2.000	0.098	1.065
ID693569	693569	153	41.938	96.582	26.081	0	196	196	2	1	-10921639	136.619	131	94	211	2869	30.639	2.000	0.115	0.923
ID693574	693574	169	64.575	56.245	36.861	0	196	196	2	1	-10921639	154.381	145	105	222	3242	32.632	4.800	0.218	1.695
ID693575	693575	None	45.025	68.987	37.439	0	196	196	2	1	-10921639	151.000	145	112	214	3171	30.414	2.000	0.106	0.956
ID693572	693572	165	39.711	39.923	32.782	0	196	196	2	1	-10921639	112.810	116	76	156	2369	23.116	2.000	0.177	1.471
ID693573	693573	None	38.665	17.267	35.834	0	196	196	2	1	-10921639	111.619	116	54	182	2344	30.155	4.800	0.150	0.965
ID693562	693562	None	37.878	81.824	12.321	0	196	196	2	1	-10921639	138.952	134	105	204	2918	26.746	7.600	0.105	0.987
ID693563	693563	168	43.047	35.322	17.815	0	196	196	2	1	-10921639	123.286	131	72	167	2589	28.385	2.000	0.174	1.285
ID693561	693561	135	52.923	82.000	0.000	0	196	196	2	1	-10921639	150.905	145	105	229	3169	31.956	2.000	0.159	1.297
ID693566	693566	157	40.284	19.944	21.846	0	196	196	2	1	-10921639	79.143	72	43	142	1662	26.924	2.000	0.188	0.930
ID693567	693567	None	47.569	52.265	21.921	0	196	196	2	1	-10921639	130.476	123	87	204	2740	31.435	2.000	0.141	1.025
ID693564	693564	145	55.184	58.820	18.857	0	196	196	2	1	-10921639	151.048	145	102	244	3172	38.328	2.000	0.120	0.842
ID693565	693565	164	38.443	89.669	21.475	0	196	196	2	1	-10921639	154.000	153	105	204	3234	27.832	2.000	0.109	1.087
ID693632	693632	155	53.053	72.314	46.954	0	197	197	2	1	-10921639	206.333	204	149	255	4333	31.603	7.600	0.127	1.470
ID693626	693626	170	37.680	48.496	32.291	0	197	197	2	1	-10921639	135.095	138	94	174	2837	25.084	4.800	0.132	1.256
ID693627	693627	165	39.261	40.234	33.015	0	197	197	2	1	-10921639	106.714	102	72	160	2241	26.079	2.000	0.147	1.052
ID693624	693624	153	35.164	95.854	25.981	0	197	197	2	1	-10921639	157.762	163	116	200	3313	25.432	2.000	0.092	1.048
ID693625	693625	None	37.265	93.118	26.523	0	197	197	2	1	-10921639	162.286	171	127	204	3408	23.591	2.000	0.110	1.363
ID693630	693630	171	42.907	51.289	44.380	0	197	197	2	1	-10921639	116.238	116	72	163	2441	27.002	2.000	0.159	1.182
ID693631	693631	163	48.095	77.039	43.671	0	197	197	2	1	-10921639	198.714	204	149	251	4173	35.242	6.030	0.104	1.062
ID693628	693628	169	38.873	56.164	36.257	0	197	197	2	1	-10921639	135.190	127	94	185	2839	22.809	2.000	0.138	1.433
ID693629	693629	162	51.681	76.791	37.556	0	197	197	2	1	-10921639	196.857	193	134	255	4134	38.031	2.000	0.086	0.822
ID693618	693618	None	37.422	70.039	14.971	0	197	197	2	1	-10921639	138.571	138	102	189	2910	18.484	4.800	0.143	1.875
ID693619	693619	168	39.122	35.477	18.392	0	197	197	2	1	-10921639	120.190	127	51	160	2524	32.306	7.600	0.147	0.953
ID693616	693616	135	42.011	82.000	0.000	0	197	197	2	1	-10921639	162.333	163	112	218	3409	33.931	2.000	0.140	1.173
ID693617	693617	172	53.094	55.728	11.199	0	197	197	2	1	-10921639	165.381	160	112	251	3473	39.681	2.000	0.108	0.809
ID693622	693622	157	48.372	20.122	22.143	0	197	197	2	1	-10921639	97.524	94	54	163	2048	26.347	2.000	0.234	1.402
ID693623	693623	137	55.488	73.595	26.363	0	197	197	2	1	-10921639	196.571	193	149	255	4128	36.091	2.000	0.119	1.158
ID693620	693620	145	62.955	58.635	18.629	0	197	197	2	1	-10921639	162.905	163	102	251	3421	46.382	2.000	0.148	0.907
ID693621	693621	164	39.966	89.093	20.989	0	197	197	2	1	-10921639	149.286	142	102	207	3135	27.115	2.000	0.094	0.942
ID693547	693547	135	39.721	82.000	0.000	0	198	198	2	1	-10921639	138.429	138	81	200	2907	32.211	2.000	0.129	0.985
ID693550	693550	None	45.453	64.279	13.067	0	198	198	2	1	-10921639	144.905	145	102	225	3043	30.972	2.000	0.121	1.009
ID693551	693551	145	60.463	58.610	18.939	0	198	198	2	1	-10921639	170.667	163	123	255	3584	40.521	2.000	0.141	1.039
ID693548	693548	None	42.372	48.298	7.381	0	198	198	2	1	-10921639	157.429	149	120	222	3306	30.084	4.800	0.116	1.088
ID693549	693549	172	45.829	56.337	11.503	0	198	198	2	1	-10921639	144.238	131	83	214	3029	36.703	2.000	0.092	0.661
ID693560	693560	173	46.167	68.270	48.344	0	198	198	2	1	-10921639	175.190	171	134	233	3679	35.913	2.000	0.086	0.772
ID693554	693554	174	44.023	73.557	30.511	0	198	198	2	1	-10921639	179.762	178	116	255	3775	42.839	2.000	0.073	0.574
ID693555	693555	170	47.911	48.720	32.209	0	198	198	2	1	-10921639	142.952	131	109	196	3002	28.614	2.000	0.148	1.286
ID693552	693552	153	48.828	95.934	26.426	0	198	198	2	1	-10921639	161.000	163	112	225	3381	33.777	4.800	0.138	1.158
ID693553	693553	137	60.817	73.237	27.138	0	198	198	2	1	-10921639	207.381	218	134	255	4355	40.452	3.200	0.117	1.072
ID693558	693558	171	38.329	50.852	44.708	0	198	198	2	1	-10921639	127.143	134	94	163	2670	21.010	4.800	0.145	1.531
ID693559	693559	155	48.535	71.770	47.034	0	198	198	2	1	-10921639	197.143	189	142	255	4140	35.842	7.600	0.087	0.879
ID693556	693556	162	49.453	77.053	38.631	0	198	198	2	1	-10921639	179.000	178	127	255	3759	39.570	2.000	0.090	0.750
ID693557	693557	163	47.127	76.941	43.741	0	198	198	2	1	-10921639	189.381	182	134	255	3977	35.866	2.000	0.092	0.893
ID693672	693672	155	42.141	71.199	47.715	0	199	199	2	1	-10921639	213.857	211	142	255	4491	29.550	4.800	0.101	1.328
ID693666	693666	165	43.095	40.176	33.007	0	199	199	2	1	-10921639	119.762	112	69	189	2515	29.225	7.600	0.159	1.122
ID693667	693667	170	43.300	48.909	32.875	0	199	199	2	1	-10921639	131.190	131	87	193	2755	26.551	2.000	0.134	1.165
ID693664	693664	None	46.455	79.129	32.435	0	199	199	2	1	-10921639	191.143	193	123	255	4014	37.151	2.000	0.095	0.889
ID693665	693665	None	49.334	117.000	32.000	0	199	199	2	1	-10921639	174.286	178	127	229	3660	32.161	2.000	0.133	1.271
ID693670	693670	163	49.693	77.011	44.130	0	199	199	2	1	-10921639	174.095	163	116	255	3656	43.419	2.000	0.083	0.614
ID693671	693671	173	51.105	68.084	48.307	0	199	199	2	1	-10921639	208.429	211	134	255	4377	30.771	3.200	0.114	1.385
ID693668	693668	162	40.459	77.062	38.438	0	199	199	2	1	-10921639	185.476	174	138	255	3895	31.435	2.000	0.069	0.760
ID693669	693669	None	36.388	84.072	38.256	0	199	199	2	1	-10921639	169.429	174	112	218	3558	29.006	2.000	0.095	1.018
ID693658	693658	145	69.904	58.644	18.952	0	199	199	2	1	-10921639	171.857	160	116	255	3609	41.473	2.000	0.180	1.265
ID693659	693659	None	40.092	19.096	22.492	0	199	199	2	1	-10921639	113.143	109	65	145	2376	20.051	7.600	0.192	1.819
ID693656	693656	172	40.304	56.419	11.929	0	199	199	2	1	-10921639	151.333	149	109	200	3178	28.281	2.000	0.114	1.092
ID693657	693657	None	39.834	42.089	14.535	0	199	199	2	1	-10921639	119.905	112	76	200	2518	32.721	2.000	0.116	0.761
ID693662	693662	137	47.084	73.399	27.940	0	199	199	2	1	-10921639	202.952	207	134	255	4262	38.798	6.371	0.095	0.907
ID693663	693663	174	47.786	72.952	30.468	0	199	199	2	1	-10921639	199.857	204	142	255	4197	39.130	6.288	0.110	1.009
ID693660	693660	None	42.444	52.121	22.696	0	199	199	2	1	-10921639	146.048	134	109	211	3067	30.795	7.600	0.103	0.888
ID693661	693661	153	42.763	96.679	26.251	0	199	199	2	1	-10921639	133.143	127	76	222	2796	35.786	2.000	0.090	0.615
ID693655	693655	135	53.086	83.000	0.000	0	199	199	2	1	-10921639	144.381	145	72	218	3032	42.576	2.000	0.142	0.845
ID693642	693642	137	51.490	73.288	27.296	0	200	200	2	1	-10921639	185.762	189	116	255	3901	42.444	2.000	0.093	0.743
ID693643	693643	None	37.819	79.807	26.848	0	200	200	2	1	-10921639	181.190	182	123	244	3805	29.142	2.000	0.092	1.047
ID693640	693640	None	35.301	65.092	14.813	0	200	200	2	1	-10921639	140.810	138	102	193	2957	24.859	4.800	0.116	1.174
ID693641	693641	145	36.223	58.183	18.764	0	200	200	2	1	-10921639	153.381	160	112	196	3221	26.865	7.600	0.104	1.075
ID693646	693646	170	36.223	48.787	32.870	0	200	200	2	1	-10921639	127.952	127	83	193	2687	28.092	2.000	0.116	0.948
ID693647	693647	163	52.239	76.996	43.649	0	200	200	2	1	-10921639	193.286	193	131	255	4059	40.578	2.000	0.101	0.876
ID693644	693644	174	52.675	73.896	31.138	0	200	200	2	1	-10921639	201.952	196	145	255	4241	33.799	2.000	0.090	0.983
ID693645	693645	165	47.190	40.935	33.004	0	200	200	2	1	-10921639	128.714	123	94	193	2703	26.302	2.000	0.164	1.382
ID693638	693638	172	43.633	55.916	11.358	0	200	200	2	1	-10921639	149.000	149	91	225	3129	34.828	2.000	0.102	0.791
ID693639	693639	175	39.976	48.925	12.251	0	200	200	2	1	-10921639	142.381	138	102	182	2990	24.873	2.000	0.122	1.242
ID693636	693636	135	35.519	82.000	0.000	0	200	200	2	1	-10921639	148.905	149	98	196	3127	29.941	4.800	0.119	1.059
ID693637	693637	None	40.761	107.571	8.239	0	200	200	2	1	-10921639	187.048	189	131	229	3928	25.027	6.356	0.116	1.550
ID693648	693648	155	49.654	71.760	47.260	0	200	200	2	1	-10921639	201.619	200	153	255	4234	31.489	2.000	0.102	1.183
ID693649	693649	173	47.299	69.315	49.732	0	200	200	2	1	-10921639	181.286	185	105	247	3807	40.851	7.600	0.112	0.892
ID693680	693680	173	45.464	69.229	48.583	0	201	201	2	1	-10921639	145.905	138	98	229	3064	32.830	4.800	0.129	1.014
ID693678	693678	175	36.512	49.310	12.718	0	201	201	2	1	-10921639	134.000	134	80	193	2814	29.920	2.000	0.085	0.702
ID693679	693679	137	41.732	73.598	27.889	0	201	201	2	1	-10921639	176.810	174	134	244	3713	29.393	4.800	0.093	1.021
ID693677	693677	None	38.566	86.628	3.394	0	201	201	2	1	-10921639	152.667	156	91	225	3206	32.699	7.600	0.079	0.684
ID693634	693634	None	38.759	80.753	18.563	0	202	202	2	1	-10921639	157.190	160	94	214	3301	28.916	2.000	0.092	0.914
ID693635	693635	None	40.804	96.669	26.289	0	202	202	2	1	-10921639	150.095	156	87	211	3152	36.133	2.000	0.084	0.643
ID693633	693633	None	35.235	104.000	0.000	0	202	202	2	1	-10921639	179.524	193	133	218	3770	27.858	4.800	0.123	1.413
ID693674	693674	None	44.303	81.968	39.007	0	203	203	2	1	-10921639	162.619	160	120	255	3415	31.239	7.600	0.109	1.022
ID693675	693675	None	36.912	69.603	50.176	0	203	203	2	1	-10921639	132.476	131	91	182	2782	22.953	7.600	0.122	1.258
ID693673	693673	None	56.584	105.880	12.393	0	203	203	2	1	-10921639	196.429	200	145	255	4125	34.959	2.000	0.131	1.304
ID693650	693650	None	35.867	58.200	18.790	0	204	204	2	1	-10921639	128.571	123	91	185	2700	27.088	7.600	0.093	0.807
ID693651	693651	None	43.000	91.271	19.025	0	204	204	2	1	-10921639	167.905	167	131	225	3526	22.563	4.800	0.120	1.598
ID693654	693654	None	36.975	117.000	40.000	0	204	204	2	1	-10921639	169.286	170	136	200	3555	20.301	7.600	0.135	1.985
ID693652	693652	None	37.621	90.076	25.265	0	204	204	2	1	-10921639	151.905	149	98	218	3190	28.960	2.000	0.068	0.671
ID693653	693653	None	36.058	107.129	29.122	0	204	204	2	1	-10921639	160.810	160	116	200	3377	22.945	2.000	0.095	1.218
ID693676	693676	176	54.303	94.472	25.674	0	205	205	2	1	-10921639	172.857	174	123	251	3630	31.611	4.800	0.145	1.386
ID693682	693682	176	47.533	94.713	26.311	0	206	206	2	1	-10921639	184.381	178	134	255	3872	31.128	2.000	0.118	1.248
ID693683	693683	None	35.366	112.619	32.377	0	206	206	2	1	-10921639	181.333	178	138	244	3808	30.406	7.600	0.065	0.724
ID693684	693684	None	41.046	113.759	16.091	0	208	208	2	1	-10921639	190.762	193	142	240	4006	26.365	4.800	0.117	1.516
ID693685	693685	None	37.432	94.237	26.193	0	208	208	2	1	-10921639	155.095	149	109	218	3257	27.975	6.335	0.086	0.878
ID693686	693686	None	40.643	79.786	34.210	0	209	209	2	1	-10921639	161.952	160	116	218	3401	28.165	4.800	0.107	1.109
ID693681	693681	None	35.897	112.734	12.898	0	210	210	2	1	-10921639	197.333	207	138	244	4144	30.386	2.000	0.074	0.896
ID693694	693694	177	40.043	79.501	34.150	0	211	211	2	1	-10921639	165.000	160	116	229	3465	27.185	2.000	0.105	1.153
ID693692	693692	None	36.965	103.284	7.857	0	211	211	2	1	-10921639	165.857	160	120	233	3483	30.089	2.000	0.071	0.734
ID693693	693693	None	41.842	95.927	26.138	0	211	211	2	1	-10921639	146.048	142	102	193	3067	25.500	2.000	0.115	1.182
ID693690	693690	177	41.688	78.999	33.581	0	212	212	2	1	-10921639	176.524	178	138	240	3707	24.985	2.000	0.091	1.184
ID693688	693688	None	41.393	80.941	19.214	0	212	212	2	1	-10921639	156.714	153	94	244	3291	29.102	2.000	0.083	0.826
ID693689	693689	None	38.081	109.701	27.229	0	212	212	2	1	-10921639	174.381	174	142	214	3662	23.042	2.000	0.099	1.361
ID693687	693687	None	48.693	104.000	0.000	0	212	212	2	1	-10921639	180.714	182	129	240	3795	31.402	4.800	0.146	1.470
ID693691	693691	None	36.865	114.000	54.000	0	213	213	2	1	-10921639	136.524	138	98	178	2867	23.526	4.800	0.150	1.517
ID693698	693698	None	36.573	81.820	39.439	0	214	214	2	1	-10921639	159.238	163	98	196	3344	22.895	7.600	0.098	1.244
ID693697	693697	None	41.140	105.906	2.866	0	215	215	2	1	-10921639	182.476	178	131	244	3832	32.015	7.600	0.084	0.887
ID693695	693695	None	38.153	103.000	0.000	0	216	216	2	1	-10921639	160.095	156	109	207	3362	32.325	2.000	0.117	1.034
ID693696	693696	None	40.047	88.679	2.741	0	216	216	2	1	-10921639	180.286	174	153	229	3786	24.117	4.800	0.099	1.348
ID693699	693699	None	44.851	102.324	7.167	0	218	218	2	1	-10921639	219.619	222	178	255	4612	24.861	4.800	0.106	1.694
ID693700	693700	None	38.580	110.908	22.755	0	218	218	2	1	-10921639	174.762	174	127	251	3670	27.120	7.600	0.079	0.941
ID693701	693701	189	43.263	93.719	26.253	0	218	218	2	1	-10921639	163.143	153	116	255	3426	33.800	7.600	0.095	0.836
ID693702	693702	189	50.737	95.223	26.580	0	219	219	2	1	-10921639	175.143	171	134	255	3678	34.268	2.000	0.106	0.980
ID693703	693703	None	37.776	44.519	27.250	0	220	220	2	1	-10921639	104.571	102	69	142	2196	21.860	6.052	0.171	1.399
ID693704	693704	None	38.057	74.147	30.118	0	220	220	2	1	-10921639	154.143	153	120	207	3237	21.362	4.800	0.114	1.478
ID693705	693705	None	36.396	94.080	11.942	0	223	223	2	1	-10921639	172.905	171	120	207	3631	24.039	4.800	0.088	1.166
ID693706	693706	None	35.003	105.190	3.686	0	224	224	2	1	-10921639	168.714	167	112	225	3543	27.437	3.200	0.071	0.811
ID693707	693707	None	35.902	110.830	12.149	0	224	224	2	1	-10921639	168.857	171	131	247	3546	26.450	2.000	0.062	0.751
ID693710	693710	None	40.606	88.152	35.839	0	224	224	2	1	-10921639	159.286	163	116	214	3345	27.675	3.200	0.093	0.981
ID693708	693708	None	39.229	113.690	16.399	0	224	224	2	1	-10921639	187.667	185	131	247	3941	28.868	2.000	0.077	0.932
ID693709	693709	None	37.207	96.579	26.145	0	224	224	2	1	-10921639	159.095	163	123	211	3341	24.333	4.800	0.110	1.298
ID693711	693711	None	35.137	77.442	8.645	0	225	225	2	1	-10921639	157.476	153	120	189	3307	20.944	6.320	0.102	1.397
ID693714	693714	None	42.225	82.201	38.569	0	226	226	2	1	-10921639	159.048	163	105	222	3340	33.878	2.000	0.117	0.987
ID693712	693712	None	42.125	82.262	20.178	0	228	228	2	1	-10921639	153.000	149	112	200	3213	24.988	2.000	0.126	1.374
ID693713	693713	None	37.001	108.000	0.000	0	229	229	2	1	-10921639	231.857	247	167	255	4869	28.557	6.023	0.112	1.631
ID693718	693718	None	37.301	82.178	38.958	0	231	231	2	1	-10921639	144.333	145	102	222	3031	27.769	7.600	0.100	0.942
ID693716	693716	179	37.890	61.213	8.597	0	231	231	2	1	-10921639	138.333	142	87	182	2905	23.665	3.200	0.125	1.301
ID693717	693717	None	35.023	96.355	15.505	0	231	231	2	1	-10921639	157.524	160	112	214	3308	28.700	2.000	0.086	0.870
ID693720	693720	179	39.644	61.256	8.417	0	232	232	2	1	-10921639	133.238	134	76	178	2798	26.431	2.000	0.123	1.101
ID693715	693715	180	35.394	82.375	39.017	0	233	233	2	1	-10921639	149.000	149	102	185	3129	24.294	2.000	0.085	0.965
ID693719	693719	180	47.565	82.121	39.393	0	234	234	2	1	-10921639	154.333	145	112	222	3241	27.940	4.800	0.134	1.305
ID693722	693722	None	40.380	96.437	15.309	0	235	235	2	1	-10921639	180.238	182	131	255	3785	35.057	2.000	0.072	0.689
ID693721	693721	None	54.638	117.000	13.000	0	235	235	2	1	-10921639	192.667	182	139	255	4046	35.640	2.000	0.145	1.365
ID693731	693731	None	37.528	102.034	15.687	0	236	236	2	1	-10921639	182.619	189	127	229	3835	28.762	2.000	0.071	0.843
ID693723	693723	None	38.303	84.621	10.854	0	237	237	2	1	-10921639	174.190	178	127	214	3658	23.468	4.800	0.108	1.442
ID693724	693724	None	37.159	113.684	28.288	0	237	237	2	1	-10921639	179.667	178	145	222	3773	21.315	4.800	0.098	1.503
ID693725	693725	None	45.445	82.098	39.003	0	237	237	2	1	-10921639	145.286	145	105	233	3051	28.575	2.000	0.116	1.058
ID693726	693726	None	38.634	117.000	16.000	0	238	238	2	1	-10921639	175.095	174	120	225	3677	30.600	3.200	0.103	1.067
ID693727	693727	None	39.736	117.000	38.000	0	238	238	2	1	-10921639	163.810	160	123	207	3440	26.703	4.800	0.135	1.458
ID693730	693730	None	37.923	110.990	31.876	0	239	239	2	1	-10921639	167.238	167	131	207	3512	22.678	4.800	0.108	1.432
ID693728	693728	None	35.665	84.509	22.931	0	241	241	2	1	-10921639	150.571	156	112	193	3162	24.987	3.200	0.104	1.137
ID693729	693729	None	50.715	82.622	38.982	0	241	241	2	1	-10921639	157.238	153	109	214	3302	30.000	2.000	0.144	1.322
ID693732	693732	None	36.004	87.408	36.921	0	242	242	2	1	-10921639	152.048	149	105	207	3193	28.474	2.000	0.107	1.036
ID693733	693733	None	49.451	81.927	38.910	0	243	243	2	1	-10921639	155.429	156	105	207	3264	31.814	2.000	0.122	1.063
ID693738	693738	None	36.888	98.923	14.890	0	244	244	2	1	-10921639	171.476	171	138	229	3601	19.931	4.800	0.097	1.520
ID693739	693739	None	35.222	89.769	21.942	0	244	244	2	1	-10921639	148.619	142	123	185	3121	20.178	2.000	0.091	1.226
ID693737	693737	181	36.291	109.000	0.000	0	244	244	2	1	-10921639	175.333	167	129	229	3682	28.310	6.381	0.100	1.124
ID693734	693734	181	38.445	110.000	0.000	0	245	245	2	1	-10921639	190.381	204	149	229	3998	25.149	3.200	0.108	1.480
ID693735	693735	None	37.396	91.913	2.006	0	245	245	2	1	-10921639	158.333	153	127	204	3325	23.391	2.000	0.079	0.995
ID693736	693736	None	40.009	81.907	38.896	0	245	245	2	1	-10921639	144.381	142	102	189	3032	25.531	2.000	0.125	1.261
ID693742	693742	None	37.116	97.035	37.002	0	246	246	2	1	-10921639	131.810	123	91	196	2768	25.895	7.600	0.088	0.824
ID693740	693740	None	41.632	87.976	3.974	0	246	246	2	1	-10921639	169.810	167	123	225	3566	25.997	2.000	0.090	1.083
ID693741	693741	None	35.595	111.406	22.919	0	246	246	2	1	-10921639	159.762	160	109	211	3355	32.851	2.000	0.081	0.728
ID693746	693746	None	35.105	113.849	13.391	0	248	248	2	1	-10921639	192.810	193	134	255	4049	26.840	2.000	0.062	0.837
ID693747	693747	None	37.735	82.368	38.753	0	248	248	2	1	-10921639	142.333	134	102	207	2989	26.997	2.000	0.090	0.873
ID693745	693745	182	36.642	106.812	9.678	0	248	248	2	1	-10921639	160.000	153	116	229	3360	29.060	2.000	0.065	0.670
ID693748	693748	None	38.570	75.375	42.242	0	248	248	2	1	-10921639	129.857	131	76	193	2727	28.145	3.200	0.118	0.971
ID693743	693743	182	39.353	109.493	10.572	0	249	249	2	1	-10921639	189.619	196	145	251	3982	28.394	4.800	0.084	1.036
ID693744	693744	None	35.737	117.000	16.000	0	250	250	2	1	-10921639	164.619	160	119	214	3457	30.475	7.600	0.091	0.898
ID693750	693750	183	39.330	78.921	32.008	0	251	251	2	1	-10921639	133.238	131	98	182	2798	27.695	2.000	0.101	0.880
ID693751	693751	None	39.573	74.135	42.232	0	251	251	2	1	-10921639	148.619	153	109	204	3121	25.643	3.200	0.119	1.233
ID693749	693749	None	43.228	112.742	4.224	0	251	251	2	1	-10921639	204.286	196	156	255	4290	28.246	2.000	0.080	1.074
ID693752	693752	184	38.931	95.462	25.268	0	252	252	2	1	-10921639	143.286	149	91	196	3009	27.410	2.000	0.117	1.091
ID693753	693753	183	41.667	77.921	32.010	0	252	252	2	1	-10921639	153.095	153	105	196	3215	24.102	4.800	0.127	1.432
ID693758	693758	None	36.201	117.000	4.000	0	253	253	2	1	-10921639	191.286	196	134	233	4017	27.567	4.800	0.111	1.382
ID693759	693759	184	35.450	93.970	24.497	0	253	253	2	1	-10921639	146.905	145	105	193	3085	22.965	2.000	0.102	1.187
ID693760	693760	None	39.368	88.000	54.000	0	253	253	2	1	-10921639	114.381	116	75	167	2402	28.901	7.600	0.164	1.115
ID693754	693754	None	46.098	112.722	22.076	0	254	254	2	1	-10921639	174.048	182	134	211	3655	24.721	2.000	0.120	1.514
ID693755	693755	None	38.957	82.491	23.171	0	254	254	2	1	-10921639	137.238	134	91	185	2882	28.268	2.000	0.108	0.950
ID693756	693756	None	36.248	77.247	31.135	0	254	254	2	1	-10921639	150.143	156	94	196	3153	27.501	4.800	0.117	1.143
ID693757	693757	None	48.411	82.170	38.550	0	254	254	2	1	-10921639	141.619	138	80	222	2974	34.422	2.000	0.129	0.940
ID693762	693762	None	36.908	74.742	29.016	0	255	255	2	1	-10921639	159.905	156	109	211	3358	29.189	4.800	0.111	1.095
ID693761	693761	None	36.048	116.383	4.915	0	255	255	2	1	-10921639	216.810	222	134	255	4553	33.648	4.800	0.092	1.088
ID693767	693767	None	40.973	114.915	12.820	0	256	256	2	1	-10921639	201.429	196	156	251	4230	24.740	2.000	0.084	1.268
ID693768	693768	None	39.064	82.638	24.918	0	256	256	2	1	-10921639	149.762	149	91	207	3145	29.703	7.600	0.112	1.014
ID693769	693769	185	54.954	77.143	31.902	0	256	256	2	1	-10921639	185.476	189	127	247	3895	35.838	7.600	0.130	1.195
ID693770	693770	None	35.042	85.393	23.605	0	257	257	2	1	-10921639	131.762	127	83	200	2767	26.777	2.000	0.113	0.996
ID693771	693771	185	55.017	76.122	30.983	0	257	257	2	1	-10921639	186.952	189	116	240	3926	34.242	2.000	0.140	1.345
ID693763	693763	None	35.085	26.254	27.160	0	258	258	2	1	-10921639	80.333	80	43	149	1687	25.866	2.000	0.166	0.885
ID693766	693766	None	35.628	97.880	38.209	0	258	258	2	1	-10921639	134.333	134	91	185	2821	23.079	2.000	0.120	1.248
ID693764	693764	None	36.221	55.343	31.394	0	258	258	2	1	-10921639	138.143	138	94	178	2901	24.475	6.051	0.125	1.256
ID693765	693765	185	36.332	76.274	30.878	0	258	258	2	1	-10921639	166.429	167	131	229	3495	25.453	4.800	0.092	1.102
ID693772	693772	185	42.581	76.669	32.223	0	259	259	2	1	-10921639	182.571	189	102	255	3834	31.147	7.600	0.123	1.282
ID693773	693773	None	46.451	55.849	34.833	0	259	259	2	1	-10921639	133.714	123	94	185	2808	26.365	2.000	0.147	1.302
ID693778	693778	None	35.311	72.901	42.226	0	260	260	2	1	-10921639	140.143	138	102	211	2943	24.640	2.000	0.075	0.797
ID693776	693776	None	38.556	102.008	24.339	0	260	260	2	1	-10921639	142.857	138	98	240	3000	29.939	2.000	0.082	0.720
ID693777	693777	185	49.203	75.823	30.922	0	260	260	2	1	-10921639	180.524	182	120	233	3791	34.247	7.600	0.114	1.081
ID693774	693774	None	37.726	117.000	4.000	0	260	260	2	1	-10921639	181.952	178	142	236	3821	27.908	2.000	0.102	1.208
ID693775	693775	None	38.667	89.340	22.826	0	260	260	2	1	-10921639	143.286	138	105	196	3009	27.115	2.000	0.102	0.978
ID693779	693779	None	36.601	81.845	25.759	0	261	261	2	1	-10921639	146.571	145	94	174	3078	19.516	4.800	0.144	1.895
ID693782	693782	None	37.354	72.851	36.457	0	261	261	2	1	-10921639	155.429	153	105	214	3264	28.388	2.000	0.093	0.929
ID693783	693783	None	41.736	67.120	45.560	0	261	261	2	1	-10921639	127.381	123	83	189	2675	31.865	2.000	0.108	0.777
ID693780	693780	None	35.205	20.068	31.783	0	261	261	2	1	-10921639	74.619	72	32	116	1567	22.498	7.600	0.192	1.070
ID693781	693781	None	39.100	55.043	33.657	0	261	261	2	1	-10921639	132.333	134	80	193	2779	28.410	6.071	0.107	0.903
ID693802	693802	None	35.734	75.200	29.893	0	262	262	2	1	-10921639	169.762	174	120	247	3565	30.654	7.600	0.078	0.804
ID693800	693800	None	37.501	90.296	18.088	0	262	262	2	1	-10921639	146.048	145	98	200	3067	26.411	2.000	0.096	0.964
ID693801	693801	188	37.187	73.818	27.982	0	262	262	2	1	-10921639	167.048	171	131	247	3508	29.275	4.800	0.105	1.085
ID693798	693798	187	37.074	91.698	2.474	0	262	262	2	1	-10921639	155.238	145	112	247	3260	34.069	2.000	0.049	0.427
ID693799	693799	None	50.825	102.130	7.362	0	262	262	2	1	-10921639	177.952	182	109	236	3737	34.594	2.000	0.105	0.980
ID693797	693797	None	37.794	101.000	0.000	0	262	262	2	1	-10921639	186.571	185	123	244	3918	33.576	3.200	0.123	1.218
ID693794	693794	None	41.818	71.944	41.035	0	263	263	2	1	-10921639	149.524	145	112	196	3140	25.986	2.000	0.111	1.153
ID693792	693792	None	38.003	106.927	27.715	0	263	263	2	1	-10921639	149.095	149	112	218	3131	28.012	2.000	0.094	0.914
ID693793	693793	None	35.310	71.419	37.813	0	263	263	2	1	-10921639	149.571	145	105	204	3141	30.247	2.000	0.085	0.773
ID693790	693790	None	40.481	82.377	23.763	0	263	263	2	1	-10921639	147.810	149	94	204	3104	28.910	3.200	0.121	1.100
ID693791	693791	188	37.117	72.627	27.961	0	263	263	2	1	-10921639	158.238	160	112	225	3323	26.922	7.600	0.087	0.938
ID693789	693789	187	44.910	91.912	1.853	0	263	263	2	1	-10921639	172.571	178	120	240	3624	30.001	2.000	0.096	1.012
ID693786	693786	None	45.428	93.712	25.774	0	264	264	2	1	-10921639	150.667	149	116	207	3164	26.524	4.800	0.139	1.382
ID693787	693787	None	44.148	19.986	32.200	0	264	264	2	1	-10921639	81.714	76	51	149	1716	25.283	2.000	0.240	1.250
ID693784	693784	187	45.271	91.696	1.976	0	264	264	2	1	-10921639	157.810	145	94	240	3314	39.073	2.000	0.063	0.476
ID693785	693785	186	40.493	109.437	12.046	0	264	264	2	1	-10921639	162.190	163	105	240	3406	30.698	2.000	0.087	0.848
ID693788	693788	None	49.484	77.978	33.812	0	264	264	2	1	-10921639	168.048	163	123	225	3529	27.710	2.000	0.138	1.468
ID693795	693795	186	48.430	108.670	12.528	0	265	265	2	1	-10921639	174.381	178	116	229	3662	35.797	2.000	0.110	0.968
ID693796	693796	190	60.772	82.327	24.120	0	265	265	2	1	-10921639	175.238	167	116	255	3680	36.953	2.000	0.138	1.150
ID693803	693803	187	53.272	91.772	2.152	0	266	266	2	1	-10921639	185.429	171	120	255	3894	40.069	2.000	0.076	0.655
ID693806	693806	None	37.607	71.808	27.792	0	266	266	2	1	-10921639	151.190	153	94	189	3175	27.773	2.000	0.107	1.051
ID693804	693804	None	36.117	117.000	21.000	0	266	266	2	1	-10921639	143.048	138	105	189	3004	25.901	2.000	0.126	1.238
ID693805	693805	190	42.354	83.237	23.486	0	266	266	2	1	-10921639	166.952	171	105	211	3506	29.721	4.800	0.146	1.435
ID693810	693810	191	60.585	78.494	34.129	0	267	267	2	1	-10921639	200.286	196	134	255	4206	37.602	6.308	0.154	1.419
ID693811	693811	192	42.949	74.400	41.918	0	267	267	2	1	-10921639	129.857	123	76	207	2727	33.341	2.000	0.118	0.819
ID693808	693808	None	38.404	48.953	13.043	0	267	267	2	1	-10921639	136.714	134	102	171	2871	19.650	4.800	0.145	1.767
ID693809	693809	190	51.268	81.792	24.088	0	267	267	2	1	-10921639	161.286	153	112	229	3387	31.840	2.000	0.120	1.083
ID693807	693807	187	37.900	91.602	2.381	0	267	267	2	1	-10921639	175.238	174	109	255	3680	39.442	2.000	0.046	0.387
ID693812	693812	193	42.820	64.824	45.775	0	267	267	2	1	-10921639	133.286	134	98	182	2799	21.119	4.800	0.163	1.768
ID693818	693818	192	35.266	74.084	41.611	0	268	268	2	1	-10921639	122.524	131	69	171	2573	27.154	2.000	0.107	0.871
ID693819	693819	193	45.635	65.220	46.115	0	268	268	2	1	-10921639	124.048	127	83	160	2605	23.159	4.800	0.183	1.655
ID693816	693816	191	51.676	78.357	34.569	0	268	268	2	1	-10921639	184.810	174	127	233	3881	32.782	2.000	0.126	1.264
ID693817	693817	None	37.831	47.043	41.195	0	268	268	2	1	-10921639	102.714	102	72	149	2157	20.347	2.000	0.197	1.663
ID693814	693814	190	54.869	81.942	24.404	0	268	268	2	1	-10921639	172.333	167	131	236	3619	31.816	2.000	0.138	1.315
ID693815	693815	None	38.665	86.614	24.131	0	268	268	2	1	-10921639	145.524	138	94	200	3056	27.699	2.000	0.093	0.896
ID693813	693813	None	43.011	106.000	0.000	0	268	268	2	1	-10921639	163.143	163	120	236	3426	27.753	4.800	0.129	1.340
ID693826	693826	None	46.811	103.000	0.000	0	269	269	2	1	-10921639	205.286	204	180	229	4311	15.710	4.800	0.160	3.611
ID693827	693827	187	42.387	91.128	2.486	0	269	269	2	1	-10921639	185.857	185	142	244	3903	32.231	2.000	0.076	0.818
ID693830	693830	191	65.780	78.935	34.922	0	269	269	2	1	-10921639	208.143	214	131	255	4371	38.244	4.800	0.150	1.421
ID693828	693828	194	40.309	50.993	14.481	0	269	269	2	1	-10921639	137.048	134	87	189	2878	27.023	2.000	0.138	1.230
ID693829	693829	195	53.936	56.169	34.181	0	269	269	2	1	-10921639	138.524	131	102	185	2909	28.072	4.800	0.207	1.689
ID693824	693824	195	36.495	55.243	33.933	0	270	270	2	1	-10921639	121.810	120	80	171	2558	24.463	3.200	0.121	1.076
ID693825	693825	191	48.606	78.529	34.479	0	270	270	2	1	-10921639	197.952	196	153	251	4157	26.731	4.800	0.122	1.615
ID693822	693822	194	36.519	49.908	13.822	0	270	270	2	1	-10921639	113.476	102	83	156	2383	24.907	2.000	0.123	0.998
ID693823	693823	None	43.876	87.436	23.219	0	270	270	2	1	-10921639	149.952	142	94	229	3149	31.935	2.000	0.105	0.890
ID693820	693820	187	42.345	91.331	1.809	0	270	270	2	1	-10921639	160.333	149	102	255	3367	38.243	2.000	0.059	0.467
ID693821	693821	None	40.387	117.000	4.000	0	270	270	2	1	-10921639	157.190	153	119	218	3301	26.277	2.000	0.122	1.300
ID693838	693838	196	36.950	80.817	25.591	0	271	271	2	1	-10921639	148.762	149	98	193	3124	27.370	2.000	0.096	0.954
ID693839	693839	None	40.219	26.737	26.640	0	271	271	2	1	-10921639	101.524	98	61	153	2132	23.519	2.000	0.172	1.268
ID693836	693836	187	46.847	91.893	1.786	0	271	271	2	1	-10921639	157.238	142	109	255	3302	40.060	2.000	0.075	0.551
ID693837	693837	None	41.211	80.011	18.799	0	271	271	2	1	-10921639	152.714	145	105	196	3207	25.983	2.000	0.111	1.179
ID693842	693842	None	35.848	107.343	34.031	0	271	271	2	1	-10921639	161.619	163	134	207	3394	19.646	4.800	0.106	1.579
ID693843	693843	None	37.667	82.302	38.721	0	271	271	2	1	-10921639	147.238	142	109	214	3092	30.646	2.000	0.095	0.837
ID693840	693840	195	48.646	55.438	33.818	0	271	271	2	1	-10921639	136.000	134	83	193	2856	31.321	3.200	0.155	1.167
ID693841	693841	191	47.262	78.892	34.370	0	271	271	2	1	-10921639	202.476	196	134	247	4252	32.134	7.600	0.117	1.319
ID693834	693834	195	36.384	55.287	33.297	0	272	272	2	1	-10921639	131.524	134	87	189	2762	27.942	7.600	0.109	0.924
ID693835	693835	191	45.739	79.278	35.121	0	272	272	2	1	-10921639	181.333	178	109	255	3808	33.301	4.800	0.100	0.986
ID693832	693832	None	41.377	95.697	24.818	0	272	272	2	1	-10921639	163.286	160	120	218	3429	28.089	2.000	0.096	1.021
ID693833	693833	196	50.958	81.129	25.826	0	272	272	2	1	-10921639	168.095	163	123	236	3530	27.959	2.000	0.137	1.451
ID693831	693831	187	53.354	92.130	2.404	0	272	272	2	1	-10921639	213.810	218	149	255	4490	31.663	2.000	0.114	1.382
ID693850	693850	195	40.844	55.066	33.180	0	273	273	2	1	-10921639	132.476	127	94	178	2782	23.256	4.800	0.145	1.442
ID693851	693851	191	40.605	77.845	33.779	0	273	273	2	1	-10921639	232.857	236	171	255	4890	25.210	6.322	0.101	1.691
ID693848	693848	196	35.191	80.374	25.715	0	273	273	2	1	-10921639	153.619	149	91	207	3226	29.936	2.000	0.070	0.668
ID693849	693849	None	38.958	27.317	26.833	0	273	273	2	1	-10921639	94.286	91	54	149	1980	25.044	2.000	0.178	1.136
ID693852	693852	None	37.028	72.902	41.012	0	273	273	2	1	-10921639	129.857	127	94	204	2727	27.469	2.000	0.099	0.849
ID693846	693846	198	41.328	50.287	23.338	0	273	273	2	1	-10921639	126.476	120	80	193	2656	30.441	2.000	0.133	0.974
ID693847	693847	199	40.451	86.736	23.674	0	273	273	2	1	-10921639	164.619	163	109	233	3457	27.038	4.800	0.108	1.191
ID693844	693844	187	44.337	91.491	2.521	0	273	273	2	1	-10921639	184.381	182	109	255	3872	41.314	2.000	0.084	0.691
ID693845	693845	None	37.303	52.035	14.954	0	273	273	2	1	-10921639	120.952	120	91	167	2540	22.026	2.000	0.130	1.260
ID693864	693864	191	66.608	78.218	33.676	0	274	274	2	1	-10921639	221.524	225	167	255	4652	32.368	4.800	0.176	2.050
ID693865	693865	None	40.102	32.229	49.169	0	274	274	2	1	-10921639	124.571	123	94	174	2616	25.007	2.000	0.125	1.109
ID693858	693858	None	40.719	89.138	17.338	0	274	274	2	1	-10921639	175.333	167	123	233	3682	30.065	7.600	0.113	1.180
ID693859	693859	199	49.869	86.889	22.981	0	274	274	2	1	-10921639	164.905	167	123	244	3463	32.028	7.600	0.108	1.007
ID693862	693862	197	42.380	68.604	30.369	0	274	274	2	1	-10921639	144.048	134	102	214	3025	31.218	2.000	0.083	0.711
ID693863	693863	195	36.565	55.612	34.323	0	274	274	2	1	-10921639	133.095	134	91	182	2795	23.624	3.200	0.127	1.273
ID693860	693860	198	38.298	49.475	24.059	0	274	274	2	1	-10921639	130.286	127	87	211	2736	27.615	4.800	0.115	0.970
ID693861	693861	196	48.564	79.690	26.076	0	274	274	2	1	-10921639	168.286	167	94	233	3534	36.004	2.000	0.117	0.982
ID693856	693856	191	59.317	77.547	34.572	0	275	275	2	1	-10921639	219.714	225	134	255	4614	37.842	4.800	0.142	1.440
ID693857	693857	None	37.140	68.683	37.057	0	275	275	2	1	-10921639	136.952	134	91	178	2876	25.872	2.000	0.090	0.870
ID693854	693854	196	35.278	79.950	26.955	0	275	275	2	1	-10921639	169.524	171	123	218	3560	26.221	2.000	0.073	0.884
ID693855	693855	197	36.333	68.399	30.382	0	275	275	2	1	-10921639	139.810	134	98	196	2936	27.971	2.000	0.090	0.821
ID693853	693853	None	37.009	18.590	23.270	0	275	275	2	1	-10921639	79.762	76	29	116	1675	21.440	4.800	0.257	1.523
ID693866	693866	200	38.785	91.333	2.074	0	276	276	2	1	-10921639	157.095	160	109	240	3299	32.039	2.000	0.065	0.601
ID693867	693867	None	47.468	84.864	23.371	0	276	276	2	1	-10921639	182.095	185	134	233	3824	29.295	2.000	0.115	1.285
ID693870	693870	None	38.817	49.167	30.656	0	276	276	2	1	-10921639	117.381	116	58	174	2465	30.069	2.000	0.125	0.865
ID693871	693871	197	44.241	68.464	30.598	0	276	276	2	1	-10921639	148.905	138	91	229	3127	39.002	2.000	0.103	0.712
ID693868	693868	None	39.478	104.098	24.251	0	276	276	2	1	-10921639	154.000	153	98	200	3234	27.882	2.000	0.124	1.215
ID693869	693869	196	44.091	80.450	27.226	0	276	276	2	1	-10921639	197.286	189	163	255	4143	25.564	7.600	0.096	1.349
ID693874	693874	191	56.329	77.619	34.408	0	276	276	2	1	-10921639	225.524	225	174	255	4736	29.468	4.800	0.145	1.937
ID693875	693875	None	43.071	47.059	41.174	0	276	276	2	1	-10921639	106.857	105	69	174	2244	26.280	2.000	0.179	1.233
ID693872	693872	None	36.051	95.794	31.419	0	276	276	2	1	-10921639	133.095	131	94	182	2795	26.300	2.000	0.090	0.839
ID693873	693873	195	35.371	56.529	34.003	0	276	276	2	1	-10921639	136.190	142	98	189	2860	25.635	2.000	0.101	0.970
ID693876	693876	None	44.284	73.074	41.161	0	276	276	2	1	-10921639	132.095	127	87	189	2774	29.484	2.000	0.115	0.927
ID693883	693883	200	44.812	91.128	2.159	0	277	277	2	1	-10921639	171.286	171	120	229	3597	32.010	2.000	0.086	0.848
ID693886	693886	195	52.366	55.555	33.245	0	277	277	2	1	-10921639	146.048	138	109	222	3067	34.461	2.000	0.145	1.075
ID693887	693887	None	38.507	42.819	34.398	0	277	277	2	1	-10921639	104.095	105	61	145	2186	22.149	2.000	0.158	1.285
ID693884	693884	201	38.632	27.065	26.729	0	277	277	2	1	-10921639	85.333	83	54	145	1792	24.293	2.000	0.187	1.107
ID693885	693885	196	68.910	79.235	28.133	0	277	277	2	1	-10921639	206.524	211	123	255	4337	39.391	2.000	0.159	1.436
ID693890	693890	None	37.633	42.209	45.628	0	277	277	2	1	-10921639	106.333	102	65	153	2233	23.525	3.200	0.153	1.202
ID693891	693891	None	42.332	69.084	49.448	0	277	277	2	1	-10921639	116.476	105	80	185	2446	27.631	2.000	0.151	1.103
ID693888	693888	191	67.027	77.844	34.009	0	277	277	2	1	-10921639	227.000	247	160	255	4767	33.526	4.800	0.169	1.956
ID693889	693889	202	37.172	68.609	36.828	0	277	277	2	1	-10921639	141.667	138	102	189	2975	26.403	2.000	0.088	0.869
ID693882	693882	202	37.993	68.764	36.887	0	278	278	2	1	-10921639	142.238	134	98	222	2987	31.635	2.000	0.055	0.470
ID693880	693880	196	62.454	78.796	27.926	0	278	278	2	1	-10921639	216.810	214	145	255	4553	35.912	4.800	0.141	1.497
ID693881	693881	191	52.178	77.997	34.394	0	278	278	2	1	-10921639	214.476	207	163	255	4504	27.034	4.800	0.116	1.651
ID693878	693878	None	36.579	49.990	24.596	0	278	278	2	1	-10921639	126.381	120	80	167	2654	26.912	2.000	0.118	0.994
ID693879	693879	201	40.043	27.563	26.667	0	278	278	2	1	-10921639	89.810	91	54	138	1886	24.334	2.000	0.206	1.262
ID693877	693877	200	39.034	91.666	1.978	0	278	278	2	1	-10921639	172.095	174	83	255	3614	42.836	2.000	0.034	0.263
ID693898	693898	195	44.847	56.017	33.490	0	279	279	2	1	-10921639	146.905	142	109	214	3085	27.604	4.800	0.148	1.374
ID693899	693899	None	35.812	43.812	34.893	0	279	279	2	1	-10921639	113.619	116	76	149	2386	21.526	4.800	0.166	1.504
ID693896	693896	196	54.632	77.344	27.163	0	279	279	2	1	-10921639	193.476	193	145	255	4063	36.193	2.000	0.115	1.105
ID693897	693897	None	35.588	66.701	30.732	0	279	279	2	1	-10921639	150.238	149	116	207	3155	23.925	2.000	0.086	0.997
ID693900	693900	191	58.594	76.928	34.927	0	279	279	2	1	-10921639	203.000	200	127	255	4263	36.416	2.000	0.126	1.247
ID693894	693894	None	35.732	88.183	21.437	0	279	279	2	1	-10921639	157.238	160	112	189	3302	22.967	7.600	0.108	1.332
ID693895	693895	None	38.276	45.579	24.127	0	279	279	2	1	-10921639	122.905	116	76	167	2581	26.827	2.000	0.120	0.980
ID693892	693892	200	46.482	91.772	2.629	0	279	279	2	1	-10921639	179.429	178	112	255	3768	37.508	2.000	0.096	0.836
ID693893	693893	None	38.032	45.897	14.765	0	279	279	2	1	-10921639	116.905	112	72	189	2455	29.015	2.000	0.113	0.817
ID693902	693902	200	36.489	91.164	2.298	0	280	280	2	1	-10921639	177.190	178	127	244	3721	30.551	3.200	0.076	0.818
ID693903	693903	None	41.899	109.854	11.312	0	280	280	2	1	-10921639	181.333	178	149	255	3808	27.757	2.000	0.092	1.099
ID693901	693901	None	42.534	107.000	0.000	0	280	280	2	1	-10921639	175.905	171	133	225	3694	28.799	6.337	0.132	1.420
ID693906	693906	191	54.466	76.956	34.557	0	280	280	2	1	-10921639	204.429	214	112	255	4293	42.212	4.800	0.129	1.105
ID693907	693907	None	43.828	81.989	38.301	0	280	280	2	1	-10921639	161.429	163	87	207	3390	34.500	2.000	0.108	0.909
ID693904	693904	196	51.404	76.635	27.261	0	280	280	2	1	-10921639	200.190	200	153	255	4204	31.236	2.000	0.125	1.423
ID693905	693905	195	44.693	55.371	33.398	0	280	280	2	1	-10921639	134.619	127	91	204	2827	31.234	2.000	0.132	1.003
ID693918	693918	None	36.583	51.502	15.523	0	281	281	2	1	-10921639	128.333	127	91	182	2695	24.999	2.000	0.119	1.096
ID693919	693919	None	36.625	27.755	26.391	0	281	281	2	1	-10921639	101.476	98	61	160	2131	24.271	2.000	0.161	1.161
ID693917	693917	None	40.860	104.521	13.140	0	281	281	2	1	-10921639	168.476	171	112	222	3538	30.073	2.000	0.089	0.919
ID693922	693922	195	43.185	55.413	33.711	0	281	281	2	1	-10921639	140.000	142	94	196	2940	27.824	7.600	0.131	1.166
ID693923	693923	191	47.973	77.583	34.526	0	281	281	2	1	-10921639	210.857	218	153	255	4428	33.640	4.800	0.104	1.185
ID693920	693920	196	53.379	77.000	28.000	0	281	281	2	1	-10921639	216.143	218	142	255	4539	32.124	4.800	0.136	1.609
ID693921	693921	None	38.942	65.924	31.098	0	281	281	2	1	-10921639	150.333	153	102	200	3157	26.958	6.071	0.124	1.229
ID693924	693924	None	38.773	77.454	40.786	0	281	281	2	1	-10921639	169.381	171	116	225	3557	27.652	2.000	0.090	1.011
ID693930	693930	196	40.298	77.795	28.193	0	282	282	2	1	-10921639	195.810	204	134	247	4112	29.774	3.200	0.090	1.091
ID693931	693931	None	46.153	49.915	30.179	0	282	282	2	1	-10921639	136.571	134	94	214	2868	28.961	4.800	0.142	1.172
ID693928	693928	None	37.298	112.623	21.085	0	282	282	2	1	-10921639	162.000	160	116	214	3402	27.812	2.000	0.069	0.756
ID693929	693929	203	41.495	18.025	23.499	0	282	282	2	1	-10921639	78.286	65	43	145	1644	26.393	2.000	0.233	1.120
ID693932	693932	195	42.679	55.652	33.474	0	282	282	2	1	-10921639	135.286	134	91	189	2841	26.198	2.000	0.143	1.293
ID693933	693933	191	42.378	77.689	34.961	0	282	282	2	1	-10921639	213.238	218	138	255	4478	31.303	2.000	0.085	1.071
ID693926	693926	None	36.020	111.650	10.564	0	282	282	2	1	-10921639	182.667	182	134	244	3836	28.109	3.200	0.089	1.064
ID693927	693927	None	42.317	60.086	17.941	0	282	282	2	1	-10921639	119.524	116	72	178	2510	27.173	2.000	0.134	1.037
ID693925	693925	200	48.342	91.105	2.169	0	282	282	2	1	-10921639	185.905	174	134	255	3904	33.166	2.000	0.094	0.963
ID693914	693914	None	35.335	84.403	38.254	0	283	283	2	1	-10921639	171.048	178	131	204	3592	22.569	4.800	0.110	1.497
ID693915	693915	None	37.771	61.967	45.804	0	283	283	2	1	-10921639	109.286	112	65	189	2295	28.800	2.000	0.100	0.690
ID693912	693912	195	54.628	55.904	33.865	0	283	283	2	1	-10921639	147.333	145	91	218	3094	32.853	3.200	0.157	1.216
ID693913	693913	191	38.388	76.949	34.348	0	283	283	2	1	-10921639	215.524	218	174	255	4526	22.868	7.600	0.097	1.668
ID693916	693916	None	37.105	33.057	48.069	0	283	283	2	1	-10921639	117.095	120	83	178	2459	24.263	2.000	0.134	1.142
ID693910	693910	203	39.373	18.261	23.511	0	283	283	2	1	-10921639	79.857	87	36	123	1677	26.779	2.000	0.218	1.067
ID693911	693911	None	36.151	21.887	32.560	0	283	283	2	1	-10921639	82.381	80	43	138	1730	24.703	7.600	0.188	1.054
ID693908	693908	200	44.630	91.259	2.020	0	283	283	2	1	-10921639	174.762	167	109	247	3670	37.728	2.000	0.069	0.594
ID693909	693909	None	40.139	35.372	19.174	0	283	283	2	1	-10921639	98.333	94	54	153	2065	26.331	2.000	0.175	1.110
ID693934	693934	200	37.685	91.441	2.836	0	284	284	2	1	-10921639	177.667	178	131	222	3731	24.951	2.000	0.087	1.139
ID693935	693935	None	36.245	44.467	22.085	0	284	284	2	1	-10921639	134.190	138	98	174	2818	22.943	6.332	0.134	1.381
ID693938	693938	195	50.529	55.933	33.617	0	284	284	2	1	-10921639	139.619	149	58	193	2932	36.154	2.000	0.151	1.015
ID693939	693939	191	52.498	77.797	34.971	0	284	284	2	1	-10921639	209.714	200	153	255	4404	33.668	2.000	0.094	1.069
ID693936	693936	203	35.429	18.339	23.690	0	284	284	2	1	-10921639	74.952	76	36	116	1574	23.432	2.000	0.198	1.058
ID693937	693937	None	46.648	68.886	29.120	0	284	284	2	1	-10921639	162.619	153	123	222	3415	25.085	4.800	0.125	1.437
ID693940	693940	None	35.442	69.711	50.112	0	284	284	2	1	-10921639	115.714	112	80	171	2430	21.286	4.800	0.166	1.548
ID693962	693962	None	36.018	62.168	45.587	0	285	285	2	1	-10921639	124.810	127	80	185	2621	26.065	4.800	0.139	1.171
ID693963	693963	204	42.507	32.879	48.327	0	285	285	2	1	-10921639	124.667	120	91	182	2618	25.136	2.000	0.151	1.303
ID693960	693960	195	52.470	56.419	34.022	0	285	285	2	1	-10921639	144.714	138	87	222	3039	36.770	2.000	0.127	0.890
ID693961	693961	191	42.488	78.044	34.065	0	285	285	2	1	-10921639	219.476	229	163	255	4609	30.538	2.000	0.069	0.931
ID693954	693954	None	37.650	108.017	8.431	0	285	285	2	1	-10921639	169.476	156	127	218	3559	25.651	2.000	0.087	1.059
ID693955	693955	205	36.675	42.331	14.505	0	285	285	2	1	-10921639	112.000	112	69	156	2352	27.210	2.000	0.148	1.059
ID693953	693953	None	41.436	117.000	0.000	0	285	285	2	1	-10921639	185.810	196	139	222	3902	24.730	4.800	0.172	2.209
ID693958	693958	206	35.809	79.001	29.984	0	285	285	2	1	-10921639	228.810	236	171	255	4805	25.818	4.800	0.083	1.357
ID693959	693959	None	40.202	97.764	31.235	0	285	285	2	1	-10921639	165.619	167	116	207	3478	24.206	4.800	0.123	1.495
ID693956	693956	207	41.780	52.467	22.635	0	285	285	2	1	-10921639	147.190	142	102	218	3091	26.404	2.000	0.133	1.305
ID693957	693957	None	36.651	76.314	30.497	0	285	285	2	1	-10921639	220.905	222	156	255	4639	30.257	4.800	0.081	1.098
ID693946	693946	206	38.619	78.098	28.565	0	286	286	2	1	-10921639	211.048	218	163	247	4432	24.443	7.600	0.076	1.216
ID693947	693947	None	39.082	44.830	34.435	0	286	286	2	1	-10921639	101.667	98	65	149	2135	23.064	2.000	0.182	1.357
ID693944	693944	203	45.204	18.734	23.888	0	286	286	2	1	-10921639	91.095	87	43	138	1913	25.822	2.000	0.252	1.421
ID693945	693945	207	36.222	52.687	23.646	0	286	286	2	1	-10921639	144.095	145	76	196	3026	27.595	2.000	0.113	1.057
ID693950	693950	None	41.041	68.259	37.638	0	286	286	2	1	-10921639	130.000	127	80	193	2730	29.883	2.000	0.128	0.989
ID693951	693951	None	38.826	38.013	39.044	0	286	286	2	1	-10921639	84.714	83	47	142	1779	26.018	2.000	0.155	0.875
ID693948	693948	195	41.197	56.161	33.852	0	286	286	2	1	-10921639	140.905	138	102	196	2959	29.315	3.200	0.101	0.882
ID693949	693949	191	47.056	78.315	34.865	0	286	286	2	1	-10921639	223.333	244	142	255	4690	36.865	2.000	0.090	1.000
ID693952	693952	204	40.128	33.200	48.204	0	286	286	2	1	-10921639	130.857	131	105	171	2748	20.742	4.800	0.160	1.744
ID693942	693942	205	55.035	43.483	14.002	0	286	286	2	1	-10921639	137.810	134	94	218	2894	30.474	4.800	0.215	1.602
ID693943	693943	None	35.767	117.000	16.000	0	286	286	2	1	-10921639	183.857	191	131	218	3861	27.872	6.169	0.123	1.447
ID693941	693941	200	47.801	91.075	1.807	0	286	286	2	1	-10921639	176.667	167	116	255	3710	40.400	2.000	0.063	0.518
ID693966	693966	205	40.331	42.322	14.707	0	287	287	2	1	-10921639	119.952	120	61	171	2519	28.949	6.003	0.140	1.015
ID693967	693967	203	42.777	18.183	24.053	0	287	287	2	1	-10921639	88.190	83	58	123	1852	19.826	4.800	0.265	1.862
ID693964	693964	None	35.901	113.000	0.000	0	287	287	2	1	-10921639	171.286	163	143	240	3597	23.667	4.800	0.105	1.372
ID693965	693965	200	48.587	90.953	1.753	0	287	287	2	1	-10921639	190.667	193	127	255	4004	37.510	2.000	0.093	0.862
ID693970	693970	195	42.265	55.970	34.298	0	287	287	2	1	-10921639	132.762	131	91	196	2788	29.122	2.000	0.123	1.002
ID693971	693971	191	47.855	77.628	34.992	0	287	287	2	1	-10921639	222.762	233	163	255	4678	29.829	3.200	0.089	1.222
ID693968	693968	207	41.406	53.053	23.755	0	287	287	2	1	-10921639	156.714	160	102	200	3291	25.503	4.800	0.135	1.459
ID693969	693969	209	40.985	66.602	31.933	0	287	287	2	1	-10921639	148.619	149	94	193	3121	26.884	6.404	0.116	1.151
ID693972	693972	None	36.590	61.503	45.303	0	287	287	2	1	-10921639	118.571	116	72	167	2490	27.088	2.000	0.111	0.872
ID693982	693982	205	49.091	42.489	14.262	0	288	288	2	1	-10921639	134.381	134	76	189	2822	33.959	4.800	0.167	1.130
ID693983	693983	203	46.251	19.252	23.580	0	288	288	2	1	-10921639	101.429	102	65	145	2130	25.289	4.800	0.230	1.500
ID693981	693981	200	47.678	91.577	1.179	0	288	288	2	1	-10921639	175.429	174	102	255	3684	48.168	2.000	0.117	0.761
ID693986	693986	209	46.809	66.278	32.053	0	288	288	2	1	-10921639	143.190	142	98	204	3007	35.044	2.000	0.114	0.835
ID693987	693987	195	35.881	55.264	32.946	0	288	288	2	1	-10921639	144.190	149	91	196	3028	25.961	2.000	0.109	1.096
ID693984	693984	206	41.758	78.723	27.990	0	288	288	2	1	-10921639	185.190	174	134	255	3889	32.081	2.000	0.074	0.799
ID693985	693985	None	37.821	72.834	28.722	0	288	288	2	1	-10921639	178.762	178	116	240	3754	29.170	7.600	0.089	1.005
ID693990	693990	None	42.483	80.492	39.075	0	288	288	2	1	-10921639	183.238	189	131	229	3848	33.682	2.000	0.084	0.840
ID693991	693991	None	38.371	67.078	44.294	0	288	288	2	1	-10921639	116.810	112	61	193	2453	29.666	2.000	0.128	0.893
ID693988	693988	191	46.508	77.907	34.950	0	288	288	2	1	-10921639	207.095	200	163	255	4349	28.371	2.000	0.090	1.200
ID693989	693989	None	52.156	97.193	37.966	0	288	288	2	1	-10921639	149.143	149	94	196	3132	28.045	2.000	0.171	1.557
ID693978	693978	191	46.581	78.631	35.076	0	289	289	2	1	-10921639	209.714	204	138	255	4404	35.022	2.000	0.096	1.051
ID693979	693979	None	48.855	74.145	35.991	0	289	289	2	1	-10921639	160.238	163	109	247	3365	40.667	2.000	0.101	0.726
ID693976	693976	206	39.094	76.934	26.382	0	289	289	2	1	-10921639	156.524	160	98	218	3287	34.489	2.000	0.086	0.720
ID693977	693977	195	46.141	54.917	32.383	0	289	289	2	1	-10921639	144.286	142	112	185	3030	22.148	4.800	0.170	1.891
ID693980	693980	210	42.692	33.767	48.105	0	289	289	2	1	-10921639	115.143	112	65	163	2418	27.531	2.000	0.156	1.127
ID693974	693974	205	46.772	42.809	14.541	0	289	289	2	1	-10921639	137.905	134	80	189	2896	27.188	4.800	0.177	1.527
ID693975	693975	203	47.015	19.212	24.331	0	289	289	2	1	-10921639	94.048	87	61	156	1975	29.957	2.000	0.235	1.196
ID693973	693973	None	38.439	117.000	3.000	0	289	289	2	1	-10921639	176.524	167	134	240	3707	30.141	2.000	0.088	0.952
ID694008	694008	210	40.501	33.195	47.404	0	290	290	2	1	-10921639	132.571	131	112	163	2784	16.854	4.800	0.171	2.301
ID693999	693999	None	36.829	88.512	1.822	0	290	290	2	1	-10921639	177.238	163	138	244	3722	30.663	2.000	0.082	0.871
ID694002	694002	206	43.730	76.772	25.559	0	290	290	2	1	-10921639	179.000	182	134	229	3759	27.315	7.600	0.106	1.261
ID694003	694003	211	49.863	69.211	29.684	0	290	290	2	1	-10921639	184.238	193	134	225	3869	26.821	4.800	0.140	1.691
ID694000	694000	205	48.193	43.313	15.581	0	290	290	2	1	-10921639	135.810	134	65	189	2852	33.963	2.000	0.159	1.099
ID694001	694001	203	44.105	19.454	24.406	0	290	290	2	1	-10921639	87.238	87	47	134	1832	26.080	4.800	0.266	1.404
ID694006	694006	None	43.780	43.345	34.241	0	290	290	2	1	-10921639	114.429	112	72	160	2403	25.795	2.000	0.172	1.302
ID694007	694007	191	55.211	77.669	35.050	0	290	290	2	1	-10921639	218.048	233	127	255	4579	37.973	2.000	0.112	1.159
ID694004	694004	None	40.168	82.418	32.445	0	290	290	2	1	-10921639	199.571	196	120	255	4191	29.721	2.000	0.080	0.998
ID694005	694005	195	48.926	55.165	33.074	0	290	290	2	1	-10921639	143.952	142	109	214	3023	27.894	3.200	0.136	1.239
ID694018	694018	195	35.193	54.999	31.930	0	291	291	2	1	-10921639	134.190	131	98	193	2818	24.588	2.000	0.111	1.091
ID694019	694019	191	39.846	78.502	34.634	0	291	291	2	1	-10921639	208.714	200	142	255	4383	33.831	2.000	0.075	0.857
ID694016	694016	None	38.498	110.523	28.860	0	291	291	2	1	-10921639	167.952	167	127	214	3527	21.526	4.800	0.099	1.401
ID694017	694017	None	44.628	22.030	32.071	0	291	291	2	1	-10921639	96.619	94	61	134	2029	20.636	4.800	0.258	1.921
ID694020	694020	212	56.783	82.064	38.681	0	291	291	2	1	-10921639	187.619	182	131	255	3940	37.591	2.000	0.124	1.099
ID694021	694021	210	39.047	33.849	48.242	0	291	291	2	1	-10921639	110.238	109	58	153	2315	23.757	2.000	0.149	1.203
ID694010	694010	None	38.922	51.747	16.718	0	291	291	2	1	-10921639	130.667	127	76	171	2744	26.551	2.000	0.132	1.144
ID694011	694011	None	36.779	56.097	23.587	0	291	291	2	1	-10921639	152.857	145	109	196	3210	25.013	2.000	0.091	1.020
ID694009	694009	205	47.614	43.271	15.188	0	291	291	2	1	-10921639	137.333	142	83	189	2884	29.169	2.000	0.181	1.443
ID694014	694014	206	36.389	78.760	27.414	0	291	291	2	1	-10921639	191.619	193	134	255	4024	35.757	4.800	0.081	0.804
ID694015	694015	211	42.589	69.899	29.146	0	291	291	2	1	-10921639	183.571	182	138	233	3855	25.143	2.000	0.098	1.306
ID694012	694012	203	37.767	19.588	24.590	0	291	291	2	1	-10921639	86.476	80	43	142	1816	25.986	2.000	0.197	1.093
ID694013	694013	None	36.889	44.759	25.269	0	291	291	2	1	-10921639	132.286	134	94	185	2778	23.743	4.800	0.131	1.290
ID693994	693994	213	42.396	52.782	24.374	0	292	292	2	1	-10921639	171.238	171	112	225	3596	27.138	4.800	0.136	1.511
ID693995	693995	211	35.239	68.914	29.255	0	292	292	2	1	-10921639	169.810	171	112	222	3566	29.894	2.000	0.080	0.840
ID693992	693992	214	42.623	89.361	1.377	0	292	292	2	1	-10921639	179.381	182	116	244	3767	39.978	4.800	0.124	0.992
ID693993	693993	205	55.918	43.178	15.155	0	292	292	2	1	-10921639	150.952	145	112	207	3170	27.149	4.800	0.184	1.729
ID693998	693998	210	49.418	33.775	47.734	0	292	292	2	1	-10921639	112.381	112	72	171	2360	29.238	6.039	0.206	1.313
ID693996	693996	191	45.447	77.795	34.735	0	292	292	2	1	-10921639	227.429	240	153	255	4776	32.661	4.800	0.104	1.307
ID693997	693997	212	43.061	81.878	39.075	0	292	292	2	1	-10921639	188.048	189	138	255	3949	29.520	4.800	0.107	1.227
ID694042	694042	None	35.998	68.978	49.782	0	293	293	2	1	-10921639	116.571	116	76	189	2448	31.456	2.000	0.104	0.699
ID694040	694040	215	36.120	59.635	35.728	0	293	293	2	1	-10921639	128.524	127	80	182	2699	31.205	2.000	0.092	0.695
ID694041	694041	210	38.522	33.608	48.118	0	293	293	2	1	-10921639	105.714	102	72	160	2220	23.743	4.800	0.182	1.373
ID694031	694031	None	36.800	98.000	0.000	0	293	293	2	1	-10921639	160.381	160	123	204	3368	23.895	7.600	0.127	1.509
ID694034	694034	205	36.053	42.506	15.430	0	293	293	2	1	-10921639	134.905	127	98	174	2833	20.904	7.600	0.132	1.505
ID694035	694035	213	36.320	55.609	25.119	0	293	293	2	1	-10921639	160.667	167	120	233	3374	25.289	2.000	0.079	0.935
ID694032	694032	214	45.228	90.716	2.542	0	293	293	2	1	-10921639	164.952	156	112	244	3464	40.422	2.000	0.087	0.655
ID694033	694033	None	37.172	104.592	7.975	0	293	293	2	1	-10921639	157.381	149	123	196	3305	23.198	4.800	0.106	1.301
ID694038	694038	216	40.994	22.507	31.430	0	293	293	2	1	-10921639	94.381	91	54	134	1982	25.724	2.000	0.226	1.354
ID694039	694039	191	45.671	78.108	34.721	0	293	293	2	1	-10921639	206.714	211	138	255	4341	33.610	2.000	0.081	0.924
ID694036	694036	None	38.991	78.657	27.860	0	293	293	2	1	-10921639	203.238	204	131	255	4268	32.288	7.600	0.066	0.775
ID694037	694037	211	53.948	71.065	29.441	0	293	293	2	1	-10921639	199.143	204	120	251	4182	34.571	2.000	0.127	1.296
ID694026	694026	211	41.845	70.952	29.417	0	294	294	2	1	-10921639	196.476	204	149	225	4126	24.819	4.800	0.132	1.842
ID694027	694027	216	40.187	23.598	31.985	0	294	294	2	1	-10921639	92.190	87	54	145	1936	25.866	2.000	0.203	1.202
ID694024	694024	213	44.801	55.427	24.186	0	294	294	2	1	-10921639	171.333	171	131	214	3598	24.826	4.800	0.123	1.509
ID694025	694025	None	35.456	102.838	27.818	0	294	294	2	1	-10921639	121.190	116	91	160	2545	21.878	2.000	0.122	1.204
ID694030	694030	210	51.048	33.634	47.643	0	294	294	2	1	-10921639	104.429	98	51	182	2193	39.798	2.000	0.170	0.762
ID694028	694028	191	51.770	78.724	34.592	0	294	294	2	1	-10921639	211.286	211	127	255	4437	38.919	2.000	0.108	1.059
ID694029	694029	215	51.097	60.309	36.940	0	294	294	2	1	-10921639	132.762	138	47	189	2788	36.609	2.000	0.170	1.051
ID694022	694022	214	47.242	90.244	2.660	0	294	294	2	1	-10921639	172.762	178	72	233	3628	48.083	4.800	0.118	0.760
ID694023	694023	205	54.205	42.862	15.763	0	294	294	2	1	-10921639	157.190	153	94	218	3301	35.655	7.600	0.160	1.215
ID694056	694056	210	35.022	34.180	47.820	0	295	295	2	1	-10921639	100.476	94	72	138	2110	17.577	4.800	0.164	1.611
ID694050	694050	211	47.453	72.034	28.709	0	295	295	2	1	-10921639	179.286	171	131	229	3765	31.020	2.000	0.114	1.187
ID694051	694051	216	42.004	22.905	31.829	0	295	295	2	1	-10921639	95.476	94	54	134	2005	23.842	2.000	0.213	1.407
ID694048	694048	None	44.558	79.446	28.076	0	295	295	2	1	-10921639	194.952	196	145	233	4094	28.935	4.800	0.115	1.394
ID694049	694049	None	38.940	38.421	29.448	0	295	295	2	1	-10921639	129.429	131	76	182	2718	25.035	7.600	0.148	1.332
ID694054	694054	217	53.458	82.993	38.623	0	295	295	2	1	-10921639	192.333	193	131	247	4039	32.304	2.000	0.134	1.406
ID694055	694055	None	40.666	107.931	41.401	0	295	295	2	1	-10921639	129.238	123	94	196	2714	25.729	4.800	0.134	1.184
ID694052	694052	191	60.041	78.499	34.435	0	295	295	2	1	-10921639	191.905	189	116	255	4030	46.295	2.000	0.117	0.869
ID694053	694053	218	41.348	69.190	37.349	0	295	295	2	1	-10921639	121.619	120	76	196	2554	31.296	2.000	0.105	0.737
ID694043	694043	214	46.201	90.168	2.060	0	295	295	2	1	-10921639	172.667	178	116	229	3626	33.425	2.000	0.098	0.919
ID694046	694046	213	39.252	55.225	23.988	0	295	295	2	1	-10921639	176.095	178	138	214	3698	21.002	7.600	0.100	1.525
ID694047	694047	None	35.715	20.791	24.899	0	295	295	2	1	-10921639	89.000	87	47	138	1869	23.072	2.000	0.170	1.122
ID694044	694044	None	37.810	84.095	5.274	0	295	295	2	1	-10921639	151.333	149	105	204	3178	22.103	2.000	0.110	1.352
ID694045	694045	205	37.232	42.199	14.958	0	295	295	2	1	-10921639	127.571	127	80	174	2679	27.202	2.000	0.112	0.945
ID694090	694090	219	40.617	44.271	34.620	0	296	296	2	1	-10921639	120.762	127	69	174	2536	25.865	4.800	0.171	1.361
ID694091	694091	218	38.479	69.057	37.843	0	296	296	2	1	-10921639	132.905	131	98	207	2791	25.167	2.000	0.096	0.929
ID694088	694088	None	37.731	56.240	34.137	0	296	296	2	1	-10921639	141.524	142	87	193	2972	26.059	2.000	0.094	0.935
ID694089	694089	191	53.081	78.267	34.384	0	296	296	2	1	-10921639	197.095	196	138	255	4139	37.222	2.000	0.112	1.068
ID694092	694092	217	55.976	82.052	38.646	0	296	296	2	1	-10921639	205.476	200	142	255	4315	33.086	4.800	0.126	1.387
ID694093	694093	None	41.865	117.000	44.000	0	296	296	2	1	-10921639	130.048	120	88	196	2731	28.347	4.800	0.146	1.166
ID694086	694086	211	39.878	70.098	29.022	0	296	296	2	1	-10921639	154.857	160	112	211	3252	26.266	4.800	0.107	1.144
ID694087	694087	216	39.311	22.732	31.795	0	296	296	2	1	-10921639	92.238	87	58	134	1937	24.300	3.200	0.197	1.250
ID694084	694084	214	43.359	90.657	0.880	0	296	296	2	1	-10921639	188.000	196	138	236	3948	29.623	6.123	0.131	1.471
ID694085	694085	213	44.492	55.297	24.433	0	296	296	2	1	-10921639	165.095	163	131	211	3467	23.167	7.600	0.119	1.519
ID694082	694082	218	36.197	69.215	37.931	0	297	297	2	1	-10921639	125.762	123	83	182	2641	27.553	2.000	0.087	0.733
ID694083	694083	217	48.987	82.135	38.890	0	297	297	2	1	-10921639	196.619	204	153	244	4129	29.138	3.200	0.113	1.367
ID694080	694080	191	57.006	78.879	34.481	0	297	297	2	1	-10921639	207.048	189	134	255	4348	38.975	2.000	0.109	1.042
ID694081	694081	219	37.340	43.916	34.560	0	297	297	2	1	-10921639	113.905	109	72	167	2392	22.663	4.800	0.157	1.367
ID694074	694074	None	39.737	98.176	17.730	0	297	297	2	1	-10921639	134.952	134	87	196	2834	27.176	2.000	0.122	1.078
ID694075	694075	213	35.840	54.832	24.708	0	297	297	2	1	-10921639	147.048	149	94	204	3088	25.767	2.000	0.093	0.972
ID694072	694072	None	43.126	107.000	0.000	0	297	297	2	1	-10921639	152.238	149	98	200	3197	33.685	2.000	0.127	1.016
ID694073	694073	None	43.766	117.000	3.000	0	297	297	2	1	-10921639	195.524	196	150	255	4106	28.631	2.000	0.113	1.386
ID694078	694078	None	40.212	66.449	32.355	0	297	297	2	1	-10921639	156.238	149	123	207	3281	27.402	4.800	0.121	1.230
ID694079	694079	220	36.218	84.205	32.726	0	297	297	2	1	-10921639	201.476	200	149	251	4231	26.345	4.800	0.075	1.063
ID694076	694076	221	38.230	21.737	25.625	0	297	297	2	1	-10921639	79.762	76	36	149	1675	28.560	2.000	0.156	0.754
ID694077	694077	222	36.555	74.821	25.755	0	297	297	2	1	-10921639	172.762	174	127	236	3628	26.651	2.000	0.079	0.953
ID694071	694071	214	45.889	90.000	0.000	0	297	297	2	1	-10921639	185.095	185	138	240	3887	31.244	3.200	0.148	1.524
ID694058	694058	None	43.822	52.123	19.858	0	298	298	2	1	-10921639	153.857	149	112	225	3231	28.315	3.200	0.132	1.269
ID694059	694059	213	40.243	54.802	24.671	0	298	298	2	1	-10921639	161.524	163	116	229	3392	31.884	2.000	0.104	0.958
ID694057	694057	223	55.673	117.000	0.000	0	298	298	2	1	-10921639	173.714	178	139	244	3648	30.804	4.800	0.203	1.903
ID694062	694062	211	42.262	70.017	29.917	0	298	298	2	1	-10921639	176.524	189	131	222	3707	27.538	4.800	0.106	1.226
ID694063	694063	216	35.880	23.655	32.129	0	298	298	2	1	-10921639	95.381	94	61	145	2003	23.491	2.000	0.142	1.009
ID694060	694060	221	36.905	21.906	26.350	0	298	298	2	1	-10921639	96.667	91	61	149	2030	22.491	2.000	0.169	1.240
ID694061	694061	222	41.438	74.500	25.443	0	298	298	2	1	-10921639	183.000	193	134	247	3843	35.997	7.600	0.102	0.943
ID694066	694066	191	40.456	78.536	34.610	0	298	298	2	1	-10921639	205.571	200	138	255	4317	36.947	2.000	0.053	0.557
ID694067	694067	None	40.408	59.545	37.441	0	298	298	2	1	-10921639	130.905	127	65	185	2749	36.507	2.000	0.119	0.760
ID694064	694064	220	48.248	82.994	32.394	0	298	298	2	1	-10921639	216.810	225	109	255	4553	40.056	2.000	0.102	1.002
ID694065	694065	None	40.374	51.516	34.286	0	298	298	2	1	-10921639	157.667	163	116	200	3311	21.539	4.800	0.128	1.662
ID694070	694070	None	36.707	44.109	51.094	0	298	298	2	1	-10921639	96.619	91	58	156	2029	23.955	2.000	0.167	1.154
ID694068	694068	217	40.303	82.771	37.915	0	298	298	2	1	-10921639	191.238	189	134	244	4016	34.717	2.000	0.073	0.752
ID694069	694069	None	37.493	33.413	47.307	0	298	298	2	1	-10921639	104.190	102	65	153	2188	22.160	4.800	0.175	1.403
ID694106	694106	None	46.099	100.246	10.827	0	299	299	2	1	-10921639	181.810	193	131	236	3818	29.971	7.600	0.111	1.207
ID694107	694107	224	45.663	41.905	13.996	0	299	299	2	1	-10921639	138.095	127	105	214	2900	26.664	2.000	0.130	1.190
ID694104	694104	214	53.337	90.000	0.000	0	299	299	2	1	-10921639	163.429	160	105	196	3432	26.246	4.800	0.197	2.047
ID694105	694105	223	71.408	117.000	0.000	0	299	299	2	1	-10921639	209.095	197	156	255	4391	38.096	3.200	0.205	1.871
ID694110	694110	220	43.616	83.658	33.045	0	299	299	2	1	-10921639	195.619	193	105	255	4108	50.316	2.000	0.068	0.493
ID694111	694111	225	36.731	55.539	33.655	0	299	299	2	1	-10921639	143.857	131	116	211	3021	28.945	2.000	0.078	0.718
ID694108	694108	211	58.419	69.449	29.634	0	299	299	2	1	-10921639	178.905	174	98	255	3757	44.765	7.600	0.120	0.855
ID694109	694109	216	35.424	23.720	32.061	0	299	299	2	1	-10921639	89.238	83	58	156	1874	23.343	2.000	0.129	0.875
ID694114	694114	None	52.534	63.439	47.345	0	299	299	2	1	-10921639	145.095	131	112	200	3047	30.325	2.000	0.167	1.366
ID694115	694115	None	40.814	114.000	54.000	0	299	299	2	1	-10921639	134.429	131	94	185	2823	28.904	2.000	0.161	1.291
ID694112	694112	191	43.692	78.327	34.136	0	299	299	2	1	-10921639	219.286	222	134	255	4605	33.703	7.600	0.088	1.055
ID694113	694113	None	36.511	69.495	38.246	0	299	299	2	1	-10921639	133.143	134	80	185	2796	30.365	2.000	0.123	0.960
ID694094	694094	214	54.268	91.000	0.000	0	300	300	2	1	-10921639	182.810	178	131	251	3839	37.693	2.000	0.143	1.211
ID694095	694095	224	43.060	41.938	14.069	0	300	300	2	1	-10921639	132.095	142	83	196	2774	31.294	2.000	0.143	1.054
ID694098	694098	220	45.924	82.444	32.209	0	300	300	2	1	-10921639	215.810	207	167	255	4532	31.981	2.000	0.092	1.133
ID694099	694099	225	45.023	55.125	33.754	0	300	300	2	1	-10921639	169.143	163	120	218	3552	24.440	4.800	0.131	1.605
ID694096	694096	None	39.550	73.151	28.298	0	300	300	2	1	-10921639	193.286	193	138	251	4059	26.695	4.800	0.092	1.219
ID694097	694097	211	38.598	70.034	29.694	0	300	300	2	1	-10921639	172.286	174	109	225	3618	29.868	2.000	0.085	0.903
ID694102	694102	None	35.449	33.823	46.815	0	300	300	2	1	-10921639	101.381	98	61	145	2129	24.107	4.800	0.157	1.144
ID694103	694103	None	35.152	60.448	48.134	0	300	300	2	1	-10921639	126.238	120	72	189	2651	31.247	2.000	0.108	0.790
ID694100	694100	191	42.294	78.227	35.071	0	300	300	2	1	-10921639	208.810	207	138	255	4385	37.072	2.000	0.072	0.757
ID694101	694101	None	40.290	82.030	38.083	0	300	300	2	1	-10921639	208.524	200	163	255	4379	30.441	7.600	0.070	0.895
ID694120	694120	220	35.315	82.347	33.690	0	301	301	2	1	-10921639	206.190	204	145	251	4330	29.151	2.000	0.063	0.833
ID694118	694118	225	42.738	55.049	33.976	0	301	301	2	1	-10921639	154.571	145	120	207	3246	25.995	2.000	0.116	1.236
ID694119	694119	191	38.685	78.829	34.221	0	301	301	2	1	-10921639	213.476	211	167	255	4483	29.291	6.382	0.076	1.033
ID694116	694116	214	44.218	91.000	0.000	0	301	301	2	1	-10921639	186.048	185	152	229	3907	21.933	4.800	0.135	2.018
ID694117	694117	None	38.037	111.018	29.760	0	301	301	2	1	-10921639	152.810	156	105	193	3209	23.958	7.600	0.107	1.234
ID694122	694122	None	38.971	82.589	38.483	0	302	302	2	1	-10921639	191.190	189	142	247	4015	33.298	3.200	0.088	0.930
ID694121	694121	220	36.441	84.944	33.784	0	302	302	2	1	-10921639	188.095	189	138	247	3950	29.626	2.000	0.075	0.884
ID694127	694127	None	38.339	112.132	21.821	0	303	303	2	1	-10921639	139.048	142	98	189	2920	25.182	2.000	0.119	1.177
ID694128	694128	None	36.912	80.069	28.846	0	303	303	2	1	-10921639	170.952	167	138	211	3590	25.252	2.000	0.082	1.030
ID694129	694129	None	35.762	94.479	13.644	0	304	304	2	1	-10921639	144.952	142	98	189	3044	28.817	4.800	0.112	1.015
ID694123	694123	None	39.377	89.157	4.166	0	305	305	2	1	-10921639	143.524	142	98	185	3014	24.939	2.000	0.099	1.033
ID694126	694126	None	35.252	114.000	54.000	0	305	305	2	1	-10921639	125.619	120	87	174	2638	23.368	4.800	0.164	1.513
ID694124	694124	None	41.145	112.888	12.671	0	305	305	2	1	-10921639	185.952	193	131	240	3905	32.955	2.000	0.094	0.967
ID694125	694125	None	36.066	82.164	38.889	0	305	305	2	1	-10921639	152.905	153	105	196	3211	21.803	4.800	0.102	1.298
ID694130	694130	None	35.373	84.000	0.000	0	306	306	2	1	-10921639	144.667	142	115	189	3038	22.708	2.000	0.122	1.387
ID694131	694131	231	35.674	111.000	0.000	0	306	306	2	1	-10921639	168.286	174	138	214	3534	19.852	4.800	0.116	1.766
ID694132	694132	None	37.102	82.429	19.125	0	306	306	2	1	-10921639	155.905	149	120	207	3274	24.160	7.600	0.114	1.321
ID694134	694134	None	35.472	114.000	54.000	0	307	307	2	1	-10921639	116.048	116	72	153	2437	24.583	3.200	0.156	1.277
ID694133	694133	231	43.230	113.000	0.000	0	307	307	2	1	-10921639	198.619	200	143	240	4171	29.147	7.600	0.120	1.458
ID694138	694138	None	49.928	81.912	39.093	0	308	308	2	1	-10921639	149.048	156	76	204	3130	33.723	2.000	0.129	1.011
ID694136	694136	None	40.837	117.000	15.000	0	308	308	2	1	-10921639	206.810	211	163	247	4343	23.263	7.600	0.124	1.967
ID694137	694137	None	42.285	83.794	29.706	0	308	308	2	1	-10921639	147.333	142	112	207	3094	26.759	2.000	0.106	1.057
ID694135	694135	None	35.441	92.000	0.000	0	308	308	2	1	-10921639	165.429	163	133	204	3474	19.921	4.800	0.129	1.904
ID694139	694139	None	48.092	99.000	0.000	0	309	309	2	1	-10921639	191.000	193	146	229	4011	25.237	6.377	0.140	1.862
ID694140	694140	None	44.852	102.227	9.435	0	309	309	2	1	-10921639	166.143	167	120	218	3489	25.866	4.800	0.119	1.364
ID694141	694141	None	35.024	100.000	0.000	0	311	311	2	1	-10921639	163.429	163	129	214	3432	24.736	4.800	0.125	1.464
ID694142	694142	None	45.230	117.000	12.000	0	312	312	2	1	-10921639	203.905	207	170	255	4282	23.571	7.600	0.133	2.026
ID694143	694143	None	43.885	81.762	38.203	0	313	313	2	1	-10921639	144.619	134	102	207	3037	29.976	7.600	0.115	0.999
ID694144	694144	None	39.004	117.000	21.000	0	314	314	2	1	-10921639	151.048	149	108	204	3172	28.104	2.000	0.156	1.452
ID694146	694146	None	40.531	117.000	30.000	0	315	315	2	1	-10921639	183.952	189	138	233	3863	32.730	6.263	0.102	1.037
ID694145	694145	None	38.040	117.000	27.000	0	315	315	2	1	-10921639	200.810	196	166	247	4217	24.080	6.297	0.118	1.763
ID694147	694147	None	36.470	108.526	7.211	0	318	318	2	1	-10921639	197.048	189	156	251	4138	25.993	2.000	0.069	0.975
ID694148	694148	None	38.135	82.030	38.200	0	318	318	2	1	-10921639	164.286	167	123	204	3450	23.902	7.600	0.115	1.415
ID694149	694149	None	44.054	92.000	0.000	0	319	319	2	1	-10921639	178.905	178	134	233	3757	29.908	2.000	0.125	1.330
ID694150	694150	None	38.129	74.446	22.248	0	320	320	2	1	-10921639	149.143	142	116	204	3132	23.146	7.600	0.117	1.350
ID694151	694151	None	38.232	107.000	0.000	0	323	323	2	1	-10921639	187.429	185	143	255	3936	29.041	2.000	0.107	1.251
ID694154	694154	None	41.017	112.125	45.936	0	325	325	2	1	-10921639	160.048	156	127	218	3361	22.469	4.800	0.120	1.532
ID694152	694152	None	36.860	99.000	0.000	0	325	325	2	1	-10921639	179.143	177	116	240	3762	32.100	2.000	0.086	0.882
ID694153	694153	227	53.126	114.000	0.000	0	325	325	2	1	-10921639	210.619	200	166	255	4423	27.605	4.800	0.150	1.986
ID694158	694158	None	35.415	117.000	24.000	0	326	326	2	1	-10921639	187.524	185	149	229	3938	22.458	4.800	0.115	1.726
ID694159	694159	None	49.148	96.541	25.820	0	326	326	2	1	-10921639	170.571	167	123	229	3582	29.639	4.800	0.140	1.417
ID694157	694157	227	42.859	112.000	0.000	0	326	326	2	1	-10921639	189.524	183	143	236	3980	26.109	6.350	0.120	1.554
ID694156	694156	None	40.717	108.797	10.551	0	327	327	2	1	-10921639	204.571	207	145	255	4296	26.324	6.329	0.105	1.483
ID694155	694155	None	37.098	81.916	38.965	0	329	329	2	1	-10921639	126.667	123	87	171	2660	24.685	2.000	0.114	1.054
ID694160	694160	None	44.153	96.070	25.804	0	330	330	2	1	-10921639	143.238	142	87	200	3008	28.690	2.000	0.121	1.082
ID694166	694166	None	38.702	117.000	15.000	0	331	331	2	1	-10921639	177.619	183	116	236	3730	27.703	4.800	0.115	1.325
ID694167	694167	None	42.264	101.000	0.000	0	332	332	2	1	-10921639	196.667	197	160	222	4130	15.935	4.800	0.165	3.491
ID694162	694162	228	42.704	82.059	38.532	0	333	333	2	1	-10921639	146.762	145	94	218	3082	35.872	2.000	0.104	0.769
ID694161	694161	None	42.105	95.807	25.145	0	333	333	2	1	-10921639	163.810	160	127	218	3440	25.889	6.120	0.109	1.249
ID694168	694168	228	58.965	82.100	38.511	0	334	334	2	1	-10921639	155.667	153	98	244	3269	43.125	2.000	0.131	0.839
ID694163	694163	None	35.220	61.023	8.759	0	335	335	2	1	-10921639	128.667	131	98	160	2702	20.321	4.800	0.127	1.429
ID694164	694164	None	38.682	109.046	9.453	0	335	335	2	1	-10921639	201.286	196	171	255	4227	21.767	4.800	0.087	1.475
ID694165	694165	228	39.061	82.720	38.769	0	335	335	2	1	-10921639	156.667	153	116	204	3290	25.398	2.000	0.104	1.165
ID694169	694169	None	35.794	100.829	8.934	0	336	336	2	1	-10921639	165.429	167	123	214	3474	27.425	2.000	0.084	0.931
ID694170	694170	None	44.609	117.000	18.000	0	337	337	2	1	-10921639	177.810	171	142	236	3734	29.946	6.367	0.125	1.320
ID694172	694172	229	35.215	96.403	26.086	0	338	338	2	1	-10921639	152.000	149	105	218	3192	24.000	2.000	0.107	1.224
ID694173	694173	None	35.504	87.290	28.655	0	338	338	2	1	-10921639	152.667	153	120	193	3206	20.984	4.800	0.110	1.443
ID694171	694171	229	41.367	96.861	25.903	0	339	339	2	1	-10921639	147.952	145	109	214	3107	26.607	2.000	0.113	1.132
ID694174	694174	None	38.788	111.000	0.000	0	340	340	2	1	-10921639	191.667	189	136	244	4025	29.956	2.000	0.100	1.166
ID694175	694175	None	36.467	110.765	53.245	0	340	340	2	1	-10921639	145.000	153	94	189	3045	26.159	4.800	0.137	1.336
