# Supplementary material for: Progressive enhancement of kinetic proofreading in T cell antigen discrimination from receptor activation to DAG generation
Source: eLife. 2022 Sep 20;11:e75263. doi: 10.7554/eLife.75263 (PMC9536835; doi:10.7554/eLife.75263)
Supplement: Figure 5—source data 1. — Each data table is the TrackMate ‘spot-statistics’ output of one cell over four cycles of blue-light illumination (frames 0–40, 100–140, 200–240, and 300–340, with 3 s interval between frames). We calculated the lifetime of TrackIDs that existed at the start of each period of blue-light illumination that did not last for the full period and fit the resulting lifetime distributions using custom Python scripts available at https://github.com/dbritain/KP-paper (copy archived at swh:1:rev:167fa456901903740f0f3ee6a3e5324bc45207ea, Britain, 2022). [file elife-75263-fig5-data1.zip › Fig5SourceData/LOV/lov2/r2/lov6.csv]

Label	ID	TRACK_ID	QUALITY	POSITION_X	POSITION_Y	POSITION_Z	POSITION_T	FRAME	RADIUS	VISIBILITY	MANUAL_COLOR	MEAN_INTENSITY	MEDIAN_INTENSITY	MIN_INTENSITY	MAX_INTENSITY	TOTAL_INTENSITY	STANDARD_DEVIATION	ESTIMATED_DIAMETER	CONTRAST	SNR
ID698186	698186	0	83.428	37.583	26.470	0	0	0	2	1	-10921639	193.143	205	102	255	4056	44.648	4.800	0.232	1.627
ID698187	698187	None	39.462	45.922	26.935	0	0	0	2	1	-10921639	111.667	108	64	184	2345	33.222	2.000	0.138	0.818
ID698184	698184	None	40.081	24.806	22.247	0	0	0	2	1	-10921639	139.333	126	85	252	2926	38.350	2.000	0.038	0.263
ID698185	698185	1	66.553	29.521	22.376	0	0	0	2	1	-10921639	215.000	234	128	255	4515	43.804	4.800	0.165	1.390
ID698190	698190	2	43.738	27.425	34.542	0	0	0	2	1	-10921639	111.905	108	64	208	2350	33.907	3.200	0.196	1.080
ID698191	698191	None	53.206	32.719	42.345	0	0	0	2	1	-10921639	112.571	105	70	178	2364	31.963	4.800	0.232	1.327
ID698188	698188	3	79.308	21.106	29.379	0	0	0	2	1	-10921639	163.429	140	96	255	3432	51.780	2.000	0.184	0.979
ID698189	698189	None	44.912	28.378	28.771	0	0	0	2	1	-10921639	116.190	111	70	196	2440	35.172	2.000	0.122	0.720
ID698178	698178	4	40.914	35.626	13.680	0	0	0	2	1	-10921639	161.143	172	96	255	3384	38.755	2.000	0.123	0.912
ID698179	698179	5	51.289	43.139	14.498	0	0	0	2	1	-10921639	179.238	175	102	255	3764	41.563	2.000	0.111	0.863
ID698176	698176	6	43.194	25.746	11.379	0	0	0	2	1	-10921639	207.000	202	143	255	4347	33.795	2.000	0.068	0.776
ID698177	698177	7	46.359	50.117	13.334	0	0	0	2	1	-10921639	179.667	172	123	255	3773	40.603	2.000	0.076	0.626
ID698182	698182	8	69.172	32.394	20.865	0	0	0	2	1	-10921639	215.810	231	120	255	4532	44.498	2.000	0.159	1.328
ID698183	698183	None	74.550	44.301	21.402	0	0	0	2	1	-10921639	191.810	187	114	255	4028	42.682	2.000	0.192	1.446
ID698180	698180	9	56.271	28.436	15.783	0	0	0	2	1	-10921639	221.857	246	152	255	4659	37.620	2.000	0.127	1.330
ID698181	698181	10	52.984	51.807	16.492	0	0	0	2	1	-10921639	198.190	196	146	255	4162	34.774	7.600	0.122	1.235
ID698174	698174	11	49.330	30.413	9.779	0	0	0	2	1	-10921639	201.667	202	120	255	4235	41.709	2.000	0.091	0.803
ID698175	698175	None	37.649	57.464	10.139	0	0	0	2	1	-10921639	145.571	137	102	213	3057	28.602	7.600	0.085	0.794
ID698172	698172	12	39.001	23.287	4.431	0	0	0	2	1	-10921639	177.857	170	111	255	3735	44.612	7.600	0.079	0.581
ID698173	698173	None	44.185	39.732	6.355	0	0	0	2	1	-10921639	127.619	126	90	202	2680	28.982	2.000	0.135	1.050
ID698210	698210	1	67.222	29.616	22.256	0	1	1	2	1	-10921639	187.286	193	114	255	3933	48.227	2.000	0.151	1.022
ID698211	698211	0	79.822	37.759	26.024	0	1	1	2	1	-10921639	180.333	170	87	255	3787	43.673	4.800	0.229	1.541
ID698208	698208	10	36.775	51.615	16.311	0	1	1	2	1	-10921639	154.095	146	111	228	3236	31.558	7.600	0.069	0.629
ID698209	698209	8	65.389	32.459	21.023	0	1	1	2	1	-10921639	195.714	187	120	255	4110	46.213	3.200	0.162	1.179
ID698212	698212	3	67.610	20.575	29.325	0	1	1	2	1	-10921639	140.333	123	79	255	2947	51.159	2.000	0.158	0.750
ID698213	698213	2	40.842	27.835	34.526	0	1	1	2	1	-10921639	114.905	111	73	199	2413	31.929	2.000	0.161	0.996
ID698203	698203	7	44.241	49.954	13.330	0	1	1	2	1	-10921639	151.238	143	93	243	3176	41.460	2.000	0.066	0.449
ID698201	698201	6	52.784	25.296	10.947	0	1	1	2	1	-10921639	217.952	219	152	255	4577	33.818	4.800	0.121	1.393
ID698206	698206	5	53.291	42.786	15.074	0	1	1	2	1	-10921639	183.286	170	120	255	3849	40.583	2.000	0.105	0.855
ID698207	698207	9	71.455	28.862	15.723	0	1	1	2	1	-10921639	201.810	193	117	255	4238	54.180	2.000	0.145	0.945
ID698205	698205	4	40.980	37.552	14.096	0	1	1	2	1	-10921639	166.619	172	123	255	3499	34.027	2.000	0.069	0.634
ID698199	698199	11	43.487	30.426	10.231	0	1	1	2	1	-10921639	188.905	190	114	255	3967	47.249	2.000	0.060	0.454
ID698196	698196	12	44.631	23.650	4.092	0	1	1	2	1	-10921639	169.429	164	114	240	3558	38.999	2.000	0.102	0.803
ID698202	698202	0	58.366	37.575	26.815	0	2	2	2	1	-10921639	150.571	155	87	246	3162	42.855	2.000	0.156	0.947
ID698200	698200	8	68.069	31.339	21.111	0	2	2	2	1	-10921639	197.095	193	126	255	4139	42.711	3.200	0.166	1.316
ID698204	698204	3	49.381	20.772	29.450	0	2	2	2	1	-10921639	129.905	126	61	216	2728	35.778	2.000	0.129	0.828
ID698194	698194	6	36.142	25.087	9.772	0	2	2	2	1	-10921639	167.190	170	123	219	3511	28.927	4.800	0.106	1.106
ID698195	698195	11	44.140	30.104	10.853	0	2	2	2	1	-10921639	181.190	175	114	246	3805	34.995	2.000	0.068	0.659
ID698198	698198	5	40.457	42.901	14.914	0	2	2	2	1	-10921639	159.286	167	105	216	3345	26.386	2.000	0.105	1.144
ID698197	698197	9	62.912	29.103	15.386	0	2	2	2	1	-10921639	197.857	190	134	255	4155	36.372	2.000	0.134	1.288
ID698218	698218	8	71.697	31.915	21.094	0	3	3	2	1	-10921639	186.714	178	120	255	3921	42.159	2.000	0.160	1.223
ID698219	698219	3	51.942	20.750	29.319	0	3	3	2	1	-10921639	137.571	134	79	208	2889	30.102	2.000	0.176	1.366
ID698216	698216	6	44.761	24.750	9.836	0	3	3	2	1	-10921639	185.429	181	137	237	3894	28.183	4.800	0.122	1.430
ID698217	698217	9	46.681	29.136	15.198	0	3	3	2	1	-10921639	174.810	167	123	216	3671	28.158	2.000	0.106	1.190
ID698226	698226	None	38.501	44.157	13.771	0	4	4	2	1	-10921639	137.333	131	105	187	2884	23.312	2.000	0.118	1.246
ID698227	698227	9	45.013	29.124	15.666	0	4	4	2	1	-10921639	164.667	158	111	255	3458	36.661	2.000	0.099	0.807
ID698225	698225	None	35.229	26.223	3.103	0	4	4	2	1	-10921639	151.286	152	117	196	3177	21.783	2.000	0.097	1.224
ID698230	698230	None	46.043	36.275	27.071	0	4	4	2	1	-10921639	118.714	105	82	219	2493	36.375	2.000	0.094	0.561
ID698228	698228	8	68.454	32.566	21.178	0	4	4	2	1	-10921639	171.381	155	123	255	3599	43.965	2.000	0.153	1.032
ID698229	698229	None	40.134	43.865	20.731	0	4	4	2	1	-10921639	131.095	128	79	216	2753	30.387	2.000	0.112	0.871
ID698214	698214	9	54.508	28.633	15.424	0	5	5	2	1	-10921639	173.714	170	120	237	3648	33.800	2.000	0.128	1.165
ID698215	698215	8	41.079	32.505	21.165	0	5	5	2	1	-10921639	165.905	155	134	228	3484	26.924	2.000	0.092	1.040
ID698192	698192	9	48.484	29.204	16.227	0	6	6	2	1	-10921639	161.810	155	105	216	3398	29.453	2.000	0.137	1.321
ID698193	698193	8	57.250	32.117	21.152	0	6	6	2	1	-10921639	154.571	146	105	234	3246	33.796	2.000	0.145	1.156
ID698222	698222	None	35.413	35.015	28.002	0	7	7	2	1	-10921639	108.143	111	73	172	2271	25.231	7.600	0.122	0.934
ID698220	698220	None	35.809	26.136	10.590	0	7	7	2	1	-10921639	136.190	134	87	196	2860	28.502	2.000	0.090	0.791
ID698221	698221	8	46.069	32.419	21.279	0	7	7	2	1	-10921639	138.619	134	105	222	2911	27.827	2.000	0.150	1.299
ID698223	698223	8	38.239	32.139	22.536	0	8	8	2	1	-10921639	126.238	128	67	178	2651	30.587	2.000	0.108	0.802
ID698224	698224	None	35.634	4.502	17.229	0	10	10	2	1	-10921639	128.381	126	85	172	2696	22.995	2.000	0.118	1.176
ID698234	698234	None	38.102	32.963	22.733	0	12	12	2	1	-10921639	122.143	120	79	184	2565	25.452	2.000	0.126	1.071
ID698233	698233	None	35.424	4.566	16.870	0	12	12	2	1	-10921639	126.429	126	85	164	2655	23.400	4.800	0.134	1.277
ID698231	698231	None	36.297	4.344	16.083	0	14	14	2	1	-10921639	116.619	111	70	170	2449	24.026	2.000	0.125	1.081
ID698232	698232	None	38.564	32.784	22.962	0	14	14	2	1	-10921639	115.381	108	61	196	2423	30.711	2.000	0.095	0.654
ID698235	698235	None	35.157	0.000	5.000	0	23	23	2	1	-10921639	109.476	102	87	170	2299	20.975	4.800	0.163	1.465
ID698236	698236	None	37.977	28.003	15.701	0	23	23	2	1	-10921639	132.905	137	79	193	2791	26.387	2.000	0.109	0.991
ID698237	698237	None	35.893	0.000	15.000	0	24	24	2	1	-10921639	102.476	102	71	131	2152	19.949	3.200	0.184	1.593
ID698238	698238	None	36.859	28.049	15.876	0	29	29	2	1	-10921639	126.524	131	76	161	2657	23.218	3.200	0.140	1.336
ID698239	698239	None	37.029	5.631	15.502	0	34	34	2	1	-10921639	143.762	140	102	187	3019	23.962	6.260	0.129	1.372
ID698240	698240	None	38.221	28.106	14.859	0	34	34	2	1	-10921639	132.333	123	90	181	2779	25.110	2.000	0.111	1.055
ID698242	698242	None	47.748	29.007	15.646	0	38	38	2	1	-10921639	137.000	131	93	222	2877	33.892	7.600	0.119	0.860
ID698241	698241	None	40.144	37.029	12.735	0	40	40	2	1	-10921639	122.714	126	76	164	2577	26.654	2.000	0.122	0.998
ID698244	698244	16	45.512	28.639	15.145	0	41	41	2	1	-10921639	134.429	126	87	187	2823	26.430	2.000	0.146	1.293
ID698243	698243	16	35.111	28.623	15.243	0	42	42	2	1	-10921639	113.048	114	67	181	2374	29.282	7.600	0.094	0.663
ID698245	698245	13	36.756	34.770	28.795	0	43	43	2	1	-10921639	109.238	99	76	158	2294	25.086	2.000	0.138	1.056
ID698246	698246	16	40.570	28.314	15.271	0	44	44	2	1	-10921639	127.524	123	76	193	2678	30.964	7.600	0.115	0.851
ID698247	698247	13	47.507	35.032	28.474	0	44	44	2	1	-10921639	119.571	105	82	175	2511	30.498	2.000	0.169	1.133
ID698248	698248	None	45.088	21.272	29.574	0	44	44	2	1	-10921639	91.429	79	52	164	1920	33.440	2.000	0.163	0.768
ID698255	698255	16	38.733	28.730	15.249	0	45	45	2	1	-10921639	129.048	126	90	205	2710	29.874	2.000	0.092	0.731
ID698256	698256	13	50.058	35.155	28.107	0	45	45	2	1	-10921639	119.048	114	79	202	2500	30.421	2.000	0.159	1.073
ID698249	698249	16	65.975	28.780	14.568	0	46	46	2	1	-10921639	161.952	152	105	243	3401	39.643	2.000	0.186	1.281
ID698266	698266	None	43.922	58.093	10.078	0	47	47	2	1	-10921639	120.905	117	79	181	2539	29.240	2.000	0.142	1.029
ID698267	698267	None	35.239	37.875	13.200	0	47	47	2	1	-10921639	135.000	128	96	193	2835	23.624	7.600	0.091	0.956
ID698270	698270	None	39.076	21.759	29.016	0	47	47	2	1	-10921639	104.810	99	64	158	2201	25.396	2.000	0.140	1.013
ID698271	698271	None	35.157	27.935	41.786	0	47	47	2	1	-10921639	81.619	85	26	126	1714	26.145	2.000	0.180	0.951
ID698268	698268	16	54.184	28.490	14.756	0	47	47	2	1	-10921639	143.571	137	96	222	3015	33.445	4.800	0.173	1.265
ID698269	698269	13	53.036	34.940	28.023	0	47	47	2	1	-10921639	120.952	111	82	205	2540	32.415	2.000	0.152	0.984
ID698250	698250	21	38.564	68.000	0.000	0	48	48	2	1	-10921639	103.905	93	74	155	2182	25.253	2.000	0.151	1.078
ID698251	698251	16	50.614	28.666	14.931	0	48	48	2	1	-10921639	153.143	149	120	202	3216	27.008	7.600	0.157	1.539
ID698254	698254	13	62.639	34.904	28.902	0	48	48	2	1	-10921639	141.095	134	87	205	2963	34.306	2.000	0.210	1.427
ID698252	698252	15	42.189	32.100	22.920	0	48	48	2	1	-10921639	123.714	117	85	181	2598	28.038	2.000	0.117	0.924
ID698253	698253	22	36.767	46.207	24.358	0	48	48	2	1	-10921639	107.429	102	73	184	2256	26.955	2.000	0.107	0.770
ID698264	698264	13	57.173	35.475	28.580	0	49	49	2	1	-10921639	136.476	120	79	216	2866	36.940	2.000	0.185	1.152
ID698265	698265	None	35.813	34.163	40.964	0	49	49	2	1	-10921639	85.381	82	52	149	1793	24.005	2.000	0.151	0.933
ID698258	698258	None	49.373	23.216	4.577	0	49	49	2	1	-10921639	130.619	126	85	196	2743	31.138	2.000	0.155	1.126
ID698259	698259	14	50.648	57.571	9.823	0	49	49	2	1	-10921639	115.905	105	64	211	2434	40.645	2.000	0.142	0.708
ID698257	698257	21	39.357	67.000	0.000	0	49	49	2	1	-10921639	111.714	102	81	175	2346	27.106	6.382	0.157	1.119
ID698262	698262	22	35.224	44.507	22.884	0	49	49	2	1	-10921639	120.048	117	76	172	2521	25.682	4.800	0.139	1.140
ID698263	698263	15	41.610	31.385	24.041	0	49	49	2	1	-10921639	111.762	111	67	181	2347	32.491	2.000	0.116	0.713
ID698260	698260	16	44.335	28.558	15.389	0	49	49	2	1	-10921639	138.571	134	87	202	2910	30.461	7.600	0.139	1.107
ID698261	698261	17	42.588	25.253	23.234	0	49	49	2	1	-10921639	118.762	111	73	181	2494	27.637	2.000	0.147	1.099
ID698283	698283	None	39.577	34.000	0.000	0	50	50	2	1	-10921639	127.476	123	99	178	2677	20.346	4.800	0.170	1.822
ID698286	698286	16	63.045	28.529	14.868	0	50	50	2	1	-10921639	159.714	158	108	225	3354	33.865	2.000	0.196	1.548
ID698287	698287	None	38.037	34.355	17.262	0	50	50	2	1	-10921639	141.000	137	96	193	2961	27.950	4.800	0.112	1.017
ID698284	698284	14	46.120	57.687	9.564	0	50	50	2	1	-10921639	130.190	126	82	219	2734	36.702	2.000	0.118	0.748
ID698285	698285	18	42.449	37.952	12.850	0	50	50	2	1	-10921639	123.381	117	76	170	2591	27.809	2.000	0.144	1.119
ID698290	698290	19	51.225	21.533	29.424	0	50	50	2	1	-10921639	126.714	128	79	202	2661	35.131	2.000	0.157	0.980
ID698291	698291	13	43.636	34.461	28.825	0	50	50	2	1	-10921639	117.857	108	76	196	2475	32.181	7.600	0.121	0.792
ID698288	698288	17	36.953	25.116	23.022	0	50	50	2	1	-10921639	133.095	137	76	187	2795	31.185	2.000	0.121	0.922
ID698289	698289	15	36.996	31.103	24.031	0	50	50	2	1	-10921639	121.048	123	73	175	2542	30.001	2.000	0.099	0.730
ID698292	698292	20	41.624	27.702	42.313	0	50	50	2	1	-10921639	99.952	102	52	149	2099	27.420	2.000	0.187	1.148
ID698282	698282	20	48.278	27.517	42.552	0	51	51	2	1	-10921639	103.476	102	46	161	2173	35.287	4.800	0.209	1.014
ID698280	698280	19	63.607	21.812	29.908	0	51	51	2	1	-10921639	123.810	126	58	222	2600	41.254	2.000	0.203	1.011
ID698281	698281	23	43.493	33.769	40.595	0	51	51	2	1	-10921639	89.095	93	41	152	1871	30.288	2.000	0.202	0.989
ID698274	698274	18	41.108	37.552	12.710	0	51	51	2	1	-10921639	140.714	137	102	193	2955	26.788	4.800	0.131	1.220
ID698275	698275	24	43.807	50.150	12.738	0	51	51	2	1	-10921639	104.381	93	64	196	2192	32.520	2.000	0.129	0.733
ID698272	698272	None	43.745	68.000	0.000	0	51	51	2	1	-10921639	101.952	90	54	158	2141	28.253	2.000	0.210	1.250
ID698273	698273	14	70.142	58.130	9.317	0	51	51	2	1	-10921639	166.000	152	105	255	3486	42.232	4.800	0.210	1.366
ID698278	698278	None	39.442	45.512	24.162	0	51	51	2	1	-10921639	125.333	123	64	184	2632	36.196	2.000	0.113	0.700
ID698279	698279	13	41.123	35.389	28.822	0	51	51	2	1	-10921639	123.619	117	67	181	2596	33.085	4.800	0.154	0.996
ID698276	698276	16	71.996	28.512	15.037	0	51	51	2	1	-10921639	167.286	170	102	255	3513	41.785	2.000	0.213	1.407
ID698277	698277	17	56.298	25.290	23.183	0	51	51	2	1	-10921639	129.286	120	82	205	2715	38.252	2.000	0.171	0.989
ID698298	698298	13	40.977	36.099	29.741	0	52	52	2	1	-10921639	117.333	126	49	187	2464	33.727	2.000	0.158	0.951
ID698299	698299	None	35.766	28.881	32.958	0	52	52	2	1	-10921639	101.810	96	64	172	2138	25.588	2.000	0.113	0.808
ID698296	698296	17	74.255	25.557	22.988	0	52	52	2	1	-10921639	150.333	149	99	252	3157	45.280	2.000	0.213	1.165
ID698297	698297	19	51.784	21.778	29.176	0	52	52	2	1	-10921639	114.571	111	52	205	2406	39.159	2.000	0.135	0.698
ID698300	698300	23	48.970	33.958	40.908	0	52	52	2	1	-10921639	105.714	105	61	170	2220	32.867	2.000	0.200	1.070
ID698301	698301	20	44.421	27.809	42.298	0	52	52	2	1	-10921639	109.095	105	70	164	2291	23.786	4.800	0.188	1.449
ID698294	698294	24	52.166	49.398	12.445	0	52	52	2	1	-10921639	128.810	120	85	222	2705	36.221	2.000	0.164	1.002
ID698295	698295	16	83.564	28.880	14.998	0	52	52	2	1	-10921639	171.429	170	99	255	3600	44.045	2.000	0.254	1.576
ID698293	698293	14	73.083	57.974	9.190	0	52	52	2	1	-10921639	138.857	126	76	255	2916	46.234	2.000	0.204	1.019
ID698312	698312	23	53.091	33.792	40.708	0	53	53	2	1	-10921639	103.857	93	58	164	2181	33.565	2.000	0.232	1.165
ID698302	698302	14	59.839	57.790	9.261	0	53	53	2	1	-10921639	143.286	131	93	243	3009	39.468	2.000	0.155	0.974
ID698303	698303	24	56.245	49.219	12.451	0	53	53	2	1	-10921639	120.714	111	70	234	2535	45.774	2.000	0.134	0.622
ID698306	698306	25	58.814	44.011	20.981	0	53	53	2	1	-10921639	139.667	128	96	237	2933	36.312	7.600	0.152	1.016
ID698307	698307	17	73.719	24.759	23.339	0	53	53	2	1	-10921639	160.238	158	93	237	3365	42.627	2.000	0.222	1.365
ID698304	698304	16	80.136	29.283	15.078	0	53	53	2	1	-10921639	171.714	184	102	243	3606	47.693	2.000	0.233	1.362
ID698305	698305	None	49.906	35.438	18.073	0	53	53	2	1	-10921639	146.286	149	96	199	3072	32.595	2.000	0.161	1.246
ID698310	698310	13	44.218	36.062	29.426	0	53	53	2	1	-10921639	131.048	128	90	187	2752	27.242	4.800	0.186	1.509
ID698311	698311	20	63.283	27.444	41.257	0	53	53	2	1	-10921639	124.095	120	70	190	2606	37.579	4.800	0.257	1.351
ID698308	698308	None	38.139	31.119	24.482	0	53	53	2	1	-10921639	121.714	117	82	181	2556	28.653	2.000	0.116	0.881
ID698309	698309	19	66.112	21.807	29.202	0	53	53	2	1	-10921639	128.667	120	64	228	2702	44.971	2.000	0.181	0.879
ID698314	698314	24	54.293	49.283	12.899	0	54	54	2	1	-10921639	120.714	108	67	255	2535	42.814	2.000	0.121	0.606
ID698315	698315	16	99.301	28.897	14.897	0	54	54	2	1	-10921639	195.095	172	117	255	4097	48.907	3.200	0.274	1.717
ID698313	698313	14	62.531	57.301	9.597	0	54	54	2	1	-10921639	134.952	117	79	255	2834	47.784	2.000	0.159	0.776
ID698318	698318	26	37.806	46.112	26.613	0	54	54	2	1	-10921639	113.905	108	79	161	2392	23.742	2.000	0.140	1.176
ID698319	698319	27	40.983	26.217	28.146	0	54	54	2	1	-10921639	126.619	120	90	213	2659	31.397	2.000	0.074	0.557
ID698316	698316	25	53.774	43.860	21.111	0	54	54	2	1	-10921639	128.333	117	73	237	2695	39.789	2.000	0.118	0.683
ID698317	698317	17	61.153	25.246	23.046	0	54	54	2	1	-10921639	150.762	149	93	231	3166	36.333	2.000	0.183	1.285
ID698322	698322	13	35.392	35.571	29.213	0	54	54	2	1	-10921639	130.857	128	82	175	2748	26.723	3.200	0.132	1.139
ID698323	698323	23	52.430	33.448	40.073	0	54	54	2	1	-10921639	100.143	93	49	170	2103	35.133	2.000	0.200	0.951
ID698320	698320	28	49.789	40.136	27.755	0	54	54	2	1	-10921639	129.429	120	85	196	2718	34.343	2.000	0.138	0.911
ID698321	698321	19	49.159	21.690	29.125	0	54	54	2	1	-10921639	120.952	114	55	208	2540	35.113	2.000	0.139	0.839
ID698324	698324	20	62.738	27.709	41.460	0	54	54	2	1	-10921639	111.952	99	70	193	2351	39.333	2.000	0.264	1.189
ID698434	698434	19	42.747	21.163	29.291	0	55	55	2	1	-10921639	100.190	96	49	196	2104	37.472	2.000	0.108	0.522
ID698435	698435	13	40.148	35.477	29.265	0	55	55	2	1	-10921639	121.048	123	82	170	2542	28.010	3.200	0.148	1.113
ID698432	698432	27	39.557	26.116	28.089	0	55	55	2	1	-10921639	126.571	123	73	208	2658	33.075	2.000	0.070	0.500
ID698433	698433	28	44.084	40.333	27.773	0	55	55	2	1	-10921639	122.905	123	70	193	2581	32.766	2.000	0.119	0.800
ID698436	698436	20	68.780	28.037	40.959	0	55	55	2	1	-10921639	123.476	128	67	222	2593	38.297	2.000	0.267	1.359
ID698437	698437	23	46.784	33.976	40.762	0	55	55	2	1	-10921639	102.476	99	58	164	2152	29.554	2.000	0.199	1.152
ID698426	698426	16	72.772	29.006	15.503	0	55	55	2	1	-10921639	176.238	178	93	255	3701	49.708	2.000	0.198	1.172
ID698427	698427	None	42.930	39.691	20.401	0	55	55	2	1	-10921639	136.143	137	87	190	2859	32.412	2.000	0.112	0.845
ID698424	698424	14	47.713	57.390	9.921	0	55	55	2	1	-10921639	109.571	96	73	208	2301	37.095	2.000	0.124	0.649
ID698425	698425	24	44.379	48.823	12.971	0	55	55	2	1	-10921639	104.762	99	67	211	2200	32.936	2.000	0.125	0.709
ID698430	698430	29	38.632	31.162	23.980	0	55	55	2	1	-10921639	106.619	99	67	178	2239	31.481	2.000	0.099	0.613
ID698431	698431	26	44.933	45.961	25.672	0	55	55	2	1	-10921639	120.619	108	58	196	2533	40.761	2.000	0.164	0.836
ID698428	698428	25	43.325	44.033	21.543	0	55	55	2	1	-10921639	137.857	128	87	208	2895	34.920	7.600	0.122	0.860
ID698429	698429	17	86.412	25.106	23.337	0	55	55	2	1	-10921639	170.095	170	90	255	3572	50.375	2.000	0.237	1.292
ID698336	698336	23	43.718	34.001	41.030	0	56	56	2	1	-10921639	95.952	85	64	155	2015	28.551	2.000	0.175	1.001
ID698337	698337	30	38.202	17.862	62.225	0	56	56	2	1	-10921639	62.524	49	35	114	1313	25.688	2.000	0.282	1.071
ID698330	698330	29	42.118	31.147	23.676	0	56	56	2	1	-10921639	121.429	123	76	205	2550	33.524	2.000	0.112	0.731
ID698331	698331	26	53.649	45.800	27.031	0	56	56	2	1	-10921639	121.190	120	64	222	2545	38.881	2.000	0.148	0.804
ID698328	698328	25	59.273	43.731	21.452	0	56	56	2	1	-10921639	142.952	131	76	234	3002	43.996	2.000	0.158	0.885
ID698329	698329	17	82.340	25.093	23.154	0	56	56	2	1	-10921639	160.000	152	90	255	3360	46.548	2.000	0.241	1.335
ID698334	698334	13	50.312	35.128	29.339	0	56	56	2	1	-10921639	129.762	126	73	193	2725	32.813	2.000	0.158	1.080
ID698335	698335	20	50.231	28.008	41.193	0	56	56	2	1	-10921639	110.762	111	61	161	2326	28.105	4.800	0.242	1.534
ID698332	698332	28	48.349	40.211	27.902	0	56	56	2	1	-10921639	123.619	114	70	216	2596	36.113	2.000	0.109	0.673
ID698333	698333	19	41.594	21.867	29.339	0	56	56	2	1	-10921639	124.143	126	85	196	2607	30.325	2.000	0.118	0.867
ID698326	698326	24	45.955	49.226	13.241	0	56	56	2	1	-10921639	99.524	87	67	178	2090	31.587	2.000	0.154	0.839
ID698327	698327	16	71.234	28.779	15.173	0	56	56	2	1	-10921639	164.810	158	85	249	3461	46.777	2.000	0.187	1.111
ID698325	698325	14	45.693	57.342	10.238	0	56	56	2	1	-10921639	105.333	96	58	199	2212	34.165	2.000	0.145	0.781
ID698378	698378	23	46.038	34.009	40.756	0	57	57	2	1	-10921639	96.286	108	52	140	2022	31.391	2.000	0.229	1.143
ID698379	698379	30	41.372	18.017	62.023	0	57	57	2	1	-10921639	57.095	49	26	120	1199	26.679	2.000	0.295	0.976
ID698376	698376	13	49.797	35.613	29.808	0	57	57	2	1	-10921639	139.952	137	76	225	2939	37.362	2.000	0.123	0.823
ID698377	698377	20	69.782	27.765	40.625	0	57	57	2	1	-10921639	133.048	128	58	219	2794	41.978	2.000	0.264	1.322
ID698370	698370	25	53.538	43.919	21.925	0	57	57	2	1	-10921639	142.286	137	85	246	2988	39.434	7.600	0.127	0.813
ID698371	698371	17	75.007	24.997	23.010	0	57	57	2	1	-10921639	157.286	152	82	255	3303	44.376	2.000	0.209	1.227
ID698368	698368	16	87.843	28.949	15.321	0	57	57	2	1	-10921639	177.286	172	93	255	3723	50.243	2.000	0.227	1.306
ID698369	698369	31	37.320	39.694	19.752	0	57	57	2	1	-10921639	127.476	120	93	199	2677	28.753	2.000	0.078	0.645
ID698374	698374	28	54.253	39.482	27.814	0	57	57	2	1	-10921639	137.714	126	85	249	2892	45.776	7.600	0.095	0.524
ID698375	698375	19	53.054	21.579	29.471	0	57	57	2	1	-10921639	128.476	117	70	222	2698	37.519	2.000	0.151	0.897
ID698372	698372	29	59.858	31.055	23.922	0	57	57	2	1	-10921639	142.143	134	85	225	2985	38.109	2.000	0.158	1.019
ID698373	698373	26	38.885	46.071	27.118	0	57	57	2	1	-10921639	114.905	117	52	193	2413	32.860	2.000	0.101	0.644
ID698366	698366	None	35.616	34.000	0.000	0	57	57	2	1	-10921639	127.190	126	90	175	2671	22.739	6.261	0.150	1.459
ID698367	698367	14	43.735	57.115	10.600	0	57	57	2	1	-10921639	123.429	123	76	184	2592	30.448	3.200	0.177	1.217
ID698346	698346	26	46.681	45.871	27.071	0	58	58	2	1	-10921639	110.286	96	67	190	2316	35.296	2.000	0.137	0.752
ID698347	698347	28	40.409	39.382	27.593	0	58	58	2	1	-10921639	123.714	114	73	202	2598	36.691	7.600	0.077	0.480
ID698344	698344	17	89.367	24.893	22.842	0	58	58	2	1	-10921639	172.333	155	102	255	3619	52.702	2.000	0.218	1.172
ID698345	698345	29	60.629	31.187	23.682	0	58	58	2	1	-10921639	145.238	152	85	228	3050	42.331	2.000	0.154	0.915
ID698350	698350	None	35.576	29.810	32.339	0	58	58	2	1	-10921639	104.333	105	52	167	2191	27.739	2.000	0.127	0.846
ID698351	698351	20	48.560	27.331	40.972	0	58	58	2	1	-10921639	117.429	117	70	205	2466	32.695	4.800	0.188	1.135
ID698348	698348	19	42.225	21.508	29.363	0	58	58	2	1	-10921639	109.524	102	76	175	2300	28.647	2.000	0.145	0.970
ID698349	698349	13	57.269	35.248	29.444	0	58	58	2	1	-10921639	139.905	131	90	225	2938	39.508	2.000	0.165	1.001
ID698338	698338	14	55.653	56.954	9.819	0	58	58	2	1	-10921639	128.095	114	90	234	2690	37.522	2.000	0.148	0.879
ID698339	698339	None	42.345	47.178	14.318	0	58	58	2	1	-10921639	108.048	99	64	172	2269	29.972	2.000	0.132	0.840
ID698342	698342	31	41.620	39.519	19.713	0	58	58	2	1	-10921639	147.905	140	93	222	3106	35.216	2.000	0.073	0.571
ID698343	698343	25	59.664	43.651	22.432	0	58	58	2	1	-10921639	153.571	146	87	234	3225	44.777	2.000	0.167	0.982
ID698340	698340	16	88.552	28.692	14.830	0	58	58	2	1	-10921639	177.143	158	117	255	3720	50.011	2.000	0.222	1.285
ID698341	698341	None	51.617	35.466	18.617	0	58	58	2	1	-10921639	155.714	146	102	255	3270	40.832	2.000	0.116	0.790
ID698352	698352	23	42.596	33.290	40.659	0	58	58	2	1	-10921639	105.381	102	55	152	2213	26.217	2.000	0.194	1.308
ID698353	698353	32	35.573	26.632	43.781	0	58	58	2	1	-10921639	96.667	93	43	149	2030	31.493	2.000	0.139	0.751
ID698410	698410	None	44.986	53.441	12.060	0	59	59	2	1	-10921639	121.524	111	58	202	2552	34.820	2.000	0.138	0.849
ID698411	698411	16	71.687	28.605	15.055	0	59	59	2	1	-10921639	181.619	178	114	255	3814	42.299	2.000	0.186	1.346
ID698409	698409	14	53.320	57.186	9.546	0	59	59	2	1	-10921639	129.476	123	64	231	2719	40.925	2.000	0.136	0.759
ID698414	698414	17	69.312	25.572	22.711	0	59	59	2	1	-10921639	142.952	137	90	255	3002	49.323	2.000	0.174	0.859
ID698415	698415	29	58.990	31.203	23.899	0	59	59	2	1	-10921639	143.714	131	96	219	3018	38.118	2.000	0.147	0.966
ID698412	698412	31	51.027	39.626	19.610	0	59	59	2	1	-10921639	151.762	143	99	237	3187	41.122	2.000	0.090	0.612
ID698413	698413	25	47.008	43.696	22.027	0	59	59	2	1	-10921639	135.524	134	70	216	2846	43.558	2.000	0.108	0.606
ID698418	698418	28	53.121	39.165	27.476	0	59	59	2	1	-10921639	145.000	143	85	243	3045	40.538	7.600	0.124	0.789
ID698419	698419	19	51.106	21.098	29.511	0	59	59	2	1	-10921639	105.667	102	55	202	2219	41.401	7.600	0.159	0.700
ID698416	698416	26	44.558	46.090	26.570	0	59	59	2	1	-10921639	117.190	114	61	190	2461	34.982	2.000	0.140	0.823
ID698417	698417	None	46.044	26.484	27.986	0	59	59	2	1	-10921639	125.857	123	67	225	2643	39.526	2.000	0.099	0.575
ID698422	698422	23	50.528	33.858	40.891	0	59	59	2	1	-10921639	96.095	96	41	178	2018	35.324	2.000	0.201	0.909
ID698423	698423	32	57.825	26.655	43.470	0	59	59	2	1	-10921639	122.810	123	46	208	2579	40.712	2.000	0.205	1.025
ID698420	698420	13	76.843	35.051	29.700	0	59	59	2	1	-10921639	156.667	149	93	252	3290	47.586	2.000	0.213	1.158
ID698421	698421	20	60.610	27.586	40.196	0	59	59	2	1	-10921639	134.286	128	76	225	2820	39.189	2.000	0.200	1.143
ID698408	698408	32	62.156	26.680	43.497	0	60	60	2	1	-10921639	131.095	120	58	202	2753	41.995	2.000	0.225	1.148
ID698402	698402	26	49.152	45.969	26.574	0	60	60	2	1	-10921639	109.476	96	52	202	2299	41.600	2.000	0.149	0.682
ID698403	698403	28	46.131	38.699	27.778	0	60	60	2	1	-10921639	145.190	140	73	225	3049	45.387	7.600	0.094	0.552
ID698400	698400	17	81.788	25.184	22.898	0	60	60	2	1	-10921639	152.905	152	87	255	3211	51.175	2.000	0.220	1.077
ID698401	698401	29	64.050	31.220	23.744	0	60	60	2	1	-10921639	160.143	155	85	252	3363	45.638	2.000	0.142	0.872
ID698406	698406	20	46.633	27.592	40.963	0	60	60	2	1	-10921639	140.810	134	87	202	2957	33.436	4.800	0.183	1.303
ID698407	698407	23	52.302	33.286	40.499	0	60	60	2	1	-10921639	110.619	99	61	190	2323	35.750	2.000	0.182	0.952
ID698404	698404	19	36.884	21.315	29.216	0	60	60	2	1	-10921639	107.429	105	58	181	2256	37.126	7.600	0.099	0.523
ID698405	698405	13	70.569	35.368	29.794	0	60	60	2	1	-10921639	151.524	152	61	255	3182	52.915	2.000	0.184	0.890
ID698398	698398	31	69.114	39.667	19.631	0	60	60	2	1	-10921639	167.714	155	93	255	3522	51.562	2.000	0.130	0.751
ID698399	698399	25	53.636	43.766	21.928	0	60	60	2	1	-10921639	148.190	146	82	231	3112	42.638	2.000	0.137	0.836
ID698396	698396	14	67.012	56.261	9.701	0	60	60	2	1	-10921639	128.048	117	70	243	2689	47.767	2.000	0.183	0.828
ID698397	698397	16	76.643	28.404	15.280	0	60	60	2	1	-10921639	178.952	181	108	255	3758	48.381	2.000	0.187	1.168
ID698382	698382	16	74.745	28.603	15.315	0	61	61	2	1	-10921639	178.095	172	102	255	3740	45.796	4.800	0.194	1.263
ID698383	698383	31	64.183	39.926	19.499	0	61	61	2	1	-10921639	163.238	137	117	255	3428	46.014	2.000	0.138	0.862
ID698380	698380	14	77.506	56.173	9.921	0	61	61	2	1	-10921639	145.095	128	85	255	3047	48.517	2.000	0.192	0.963
ID698381	698381	None	38.766	45.993	12.870	0	61	61	2	1	-10921639	111.190	111	73	170	2335	25.453	2.000	0.132	1.022
ID698394	698394	32	58.894	27.110	42.604	0	61	61	2	1	-10921639	122.667	126	64	205	2576	45.083	2.000	0.203	0.918
ID698395	698395	33	42.868	17.491	62.612	0	61	61	2	1	-10921639	67.857	67	38	120	1425	26.016	4.800	0.317	1.254
ID698392	698392	34	45.706	28.913	32.935	0	61	61	2	1	-10921639	118.619	111	73	202	2491	29.578	2.000	0.153	1.064
ID698393	698393	23	55.872	33.709	40.693	0	61	61	2	1	-10921639	115.048	114	61	178	2416	35.194	2.000	0.215	1.156
ID698386	698386	29	73.339	31.608	23.764	0	61	61	2	1	-10921639	153.095	152	82	252	3215	53.707	2.000	0.181	0.875
ID698387	698387	28	46.180	38.642	27.318	0	61	61	2	1	-10921639	146.571	146	76	219	3078	38.192	7.600	0.114	0.784
ID698384	698384	25	48.382	43.677	22.099	0	61	61	2	1	-10921639	124.857	123	58	211	2622	44.588	2.000	0.128	0.635
ID698385	698385	17	62.989	25.137	22.921	0	61	61	2	1	-10921639	141.619	137	70	240	2974	44.376	2.000	0.149	0.829
ID698390	698390	19	48.420	21.226	29.488	0	61	61	2	1	-10921639	121.286	114	55	199	2547	41.503	7.600	0.137	0.705
ID698391	698391	13	70.931	35.245	29.506	0	61	61	2	1	-10921639	154.238	143	87	255	3239	52.830	2.000	0.186	0.914
ID698388	698388	26	54.507	45.922	27.024	0	61	61	2	1	-10921639	106.286	96	58	205	2232	35.892	2.000	0.196	0.972
ID698389	698389	35	38.396	26.452	27.772	0	61	61	2	1	-10921639	143.762	140	96	211	3019	32.728	2.000	0.090	0.725
ID698442	698442	17	73.233	24.876	22.819	0	62	62	2	1	-10921639	161.524	143	82	255	3392	44.915	2.000	0.181	1.101
ID698443	698443	29	58.102	31.491	23.676	0	62	62	2	1	-10921639	141.619	126	87	228	2974	45.042	2.000	0.140	0.775
ID698440	698440	None	38.176	25.864	17.842	0	62	62	2	1	-10921639	136.476	128	82	237	2866	34.039	2.000	0.059	0.444
ID698441	698441	31	74.678	39.933	19.670	0	62	62	2	1	-10921639	171.571	158	111	255	3603	49.935	2.000	0.145	0.872
ID698446	698446	28	42.142	37.942	27.045	0	62	62	2	1	-10921639	151.952	146	102	255	3191	34.059	7.600	0.079	0.654
ID698447	698447	26	36.210	46.001	26.694	0	62	62	2	1	-10921639	101.381	90	55	172	2129	34.472	2.000	0.074	0.406
ID698444	698444	25	36.291	43.482	23.565	0	62	62	2	1	-10921639	150.762	146	99	213	3166	34.611	2.000	0.102	0.809
ID698445	698445	35	36.223	26.637	27.183	0	62	62	2	1	-10921639	136.905	131	82	196	2875	32.441	2.000	0.077	0.601
ID698438	698438	14	70.028	56.077	10.895	0	62	62	2	1	-10921639	173.667	172	111	255	3647	39.093	7.600	0.181	1.359
ID698439	698439	16	55.670	28.388	14.695	0	62	62	2	1	-10921639	171.952	172	108	228	3611	37.471	7.600	0.139	1.118
ID698450	698450	34	51.925	29.511	32.868	0	62	62	2	1	-10921639	126.333	123	64	196	2653	35.674	2.000	0.180	1.079
ID698451	698451	23	51.267	33.398	40.622	0	62	62	2	1	-10921639	113.381	108	55	190	2381	37.270	2.000	0.158	0.830
ID698448	698448	19	41.482	21.974	29.408	0	62	62	2	1	-10921639	131.762	137	58	181	2767	34.996	7.600	0.127	0.846
ID698449	698449	13	75.325	35.334	29.444	0	62	62	2	1	-10921639	157.619	149	76	255	3310	54.097	2.000	0.180	0.891
ID698452	698452	32	72.165	26.984	42.891	0	62	62	2	1	-10921639	133.857	131	70	234	2811	47.764	2.000	0.216	0.997
ID698453	698453	33	40.869	17.014	62.825	0	62	62	2	1	-10921639	60.381	52	26	137	1268	26.979	2.000	0.277	0.970
ID698362	698362	34	35.971	29.428	32.238	0	63	63	2	1	-10921639	124.381	120	79	187	2612	32.271	2.000	0.100	0.698
ID698363	698363	23	53.234	33.806	41.046	0	63	63	2	1	-10921639	102.000	96	55	175	2142	37.063	2.000	0.195	0.900
ID698360	698360	13	65.543	35.524	29.518	0	63	63	2	1	-10921639	151.429	146	85	249	3180	49.954	7.600	0.161	0.839
ID698361	698361	19	40.576	22.629	29.895	0	63	63	2	1	-10921639	132.952	131	79	172	2792	28.916	2.000	0.138	1.114
ID698364	698364	32	81.161	27.401	42.741	0	63	63	2	1	-10921639	134.905	123	58	255	2833	58.987	2.000	0.240	0.884
ID698365	698365	33	36.247	17.356	62.377	0	63	63	2	1	-10921639	49.429	38	23	117	1038	27.944	2.000	0.262	0.734
ID698354	698354	14	66.369	55.628	11.675	0	63	63	2	1	-10921639	166.476	161	99	243	3496	42.085	6.314	0.187	1.246
ID698355	698355	16	75.926	28.866	15.319	0	63	63	2	1	-10921639	180.190	175	99	255	3784	44.575	2.000	0.195	1.321
ID698358	698358	25	63.627	43.748	23.267	0	63	63	2	1	-10921639	180.619	175	117	255	3793	40.845	7.600	0.154	1.183
ID698359	698359	29	64.746	31.133	23.908	0	63	63	2	1	-10921639	141.905	137	90	237	2980	45.940	2.000	0.149	0.799
ID698356	698356	31	72.012	39.761	19.655	0	63	63	2	1	-10921639	176.048	152	117	255	3697	47.980	2.000	0.137	0.884
ID698357	698357	17	78.635	25.071	22.934	0	63	63	2	1	-10921639	151.810	137	82	255	3188	48.743	2.000	0.190	0.993
ID698466	698466	23	52.422	34.230	40.907	0	64	64	2	1	-10921639	113.381	114	70	170	2381	31.777	2.000	0.203	1.205
ID698467	698467	32	49.317	27.523	42.682	0	64	64	2	1	-10921639	121.476	117	61	175	2551	38.680	2.000	0.165	0.891
ID698464	698464	34	39.815	29.562	31.994	0	64	64	2	1	-10921639	135.619	137	102	184	2848	22.582	4.800	0.144	1.516
ID698465	698465	None	52.698	28.624	40.018	0	64	64	2	1	-10921639	134.667	140	82	205	2828	35.020	2.000	0.167	1.100
ID698468	698468	33	40.170	17.540	62.374	0	64	64	2	1	-10921639	55.143	55	20	105	1158	26.887	2.000	0.334	1.027
ID698458	698458	17	76.362	25.191	22.970	0	64	64	2	1	-10921639	180.476	167	114	255	3790	42.277	2.000	0.186	1.338
ID698459	698459	25	39.891	43.792	23.275	0	64	64	2	1	-10921639	148.333	143	99	205	3115	29.296	4.800	0.118	1.071
ID698456	698456	None	42.242	35.289	18.873	0	64	64	2	1	-10921639	150.952	137	105	243	3170	39.279	7.600	0.070	0.502
ID698457	698457	31	73.367	39.310	19.843	0	64	64	2	1	-10921639	170.524	149	117	255	3581	48.583	2.000	0.143	0.880
ID698462	698462	13	82.647	35.076	29.196	0	64	64	2	1	-10921639	172.810	164	108	255	3629	43.510	2.000	0.217	1.414
ID698463	698463	None	36.738	23.527	31.356	0	64	64	2	1	-10921639	130.190	123	85	222	2734	32.426	7.600	0.074	0.551
ID698460	698460	29	63.679	31.216	23.968	0	64	64	2	1	-10921639	153.333	149	93	252	3220	45.406	2.000	0.138	0.819
ID698461	698461	19	44.144	21.650	28.923	0	64	64	2	1	-10921639	141.619	143	93	211	2974	32.560	7.600	0.125	0.970
ID698454	698454	14	68.522	55.831	12.606	0	64	64	2	1	-10921639	177.476	172	102	255	3727	42.363	4.800	0.187	1.317
ID698455	698455	16	78.216	28.372	15.404	0	64	64	2	1	-10921639	187.000	184	126	255	3927	41.844	4.800	0.232	1.683
ID698474	698474	25	49.052	43.081	23.636	0	65	65	2	1	-10921639	143.952	149	90	208	3023	34.836	2.000	0.146	1.055
ID698475	698475	19	57.567	22.120	29.052	0	65	65	2	1	-10921639	151.000	146	73	246	3171	45.946	7.600	0.149	0.851
ID698472	698472	17	60.664	25.457	22.762	0	65	65	2	1	-10921639	163.952	152	96	255	3443	46.298	2.000	0.133	0.833
ID698473	698473	29	55.303	31.169	24.092	0	65	65	2	1	-10921639	138.238	126	87	231	2903	40.982	7.600	0.120	0.724
ID698478	698478	23	72.697	34.124	41.279	0	65	65	2	1	-10921639	132.381	123	73	213	2780	42.712	2.000	0.269	1.314
ID698479	698479	32	76.508	27.894	42.050	0	65	65	2	1	-10921639	151.048	152	70	228	3172	47.133	2.000	0.238	1.233
ID698476	698476	13	78.055	35.119	29.165	0	65	65	2	1	-10921639	169.571	161	111	255	3561	43.221	2.000	0.202	1.321
ID698477	698477	34	53.298	28.831	32.558	0	65	65	2	1	-10921639	138.095	140	76	240	2900	45.607	2.000	0.131	0.703
ID698480	698480	33	37.750	17.449	62.193	0	65	65	2	1	-10921639	56.333	49	23	123	1183	24.764	2.000	0.297	1.041
ID698470	698470	16	82.854	28.170	15.050	0	65	65	2	1	-10921639	202.238	196	131	255	4247	41.131	4.800	0.217	1.755
ID698471	698471	31	74.761	39.708	19.497	0	65	65	2	1	-10921639	171.048	161	96	255	3592	53.787	2.000	0.173	0.938
ID698469	698469	14	82.064	55.150	13.074	0	65	65	2	1	-10921639	173.476	164	93	255	3643	48.351	2.000	0.217	1.277
ID698490	698490	23	63.321	34.250	40.502	0	66	66	2	1	-10921639	134.238	126	76	234	2819	43.851	2.000	0.205	1.041
ID698491	698491	32	72.869	28.207	40.661	0	66	66	2	1	-10921639	158.714	149	76	240	3333	47.552	4.800	0.265	1.399
ID698488	698488	13	87.254	35.075	29.096	0	66	66	2	1	-10921639	160.048	140	99	255	3361	53.217	2.000	0.213	1.058
ID698489	698489	34	41.301	29.000	32.000	0	66	66	2	1	-10921639	149.238	143	90	205	3134	30.882	4.800	0.138	1.170
ID698492	698492	33	47.259	17.159	62.532	0	66	66	2	1	-10921639	60.286	52	20	137	1266	31.738	2.000	0.339	0.961
ID698482	698482	16	80.268	28.122	15.206	0	66	66	2	1	-10921639	192.333	196	120	255	4039	45.872	4.800	0.211	1.459
ID698483	698483	31	68.644	39.541	19.496	0	66	66	2	1	-10921639	171.048	184	99	255	3592	56.048	2.000	0.160	0.840
ID698481	698481	14	83.101	54.836	13.798	0	66	66	2	1	-10921639	180.667	175	102	255	3794	50.589	2.000	0.225	1.313
ID698486	698486	25	52.599	43.434	23.485	0	66	66	2	1	-10921639	150.810	140	102	240	3167	36.610	7.600	0.126	0.921
ID698487	698487	19	61.833	21.868	29.202	0	66	66	2	1	-10921639	150.286	152	70	243	3156	40.611	7.600	0.174	1.098
ID698484	698484	17	56.027	25.219	22.834	0	66	66	2	1	-10921639	142.333	140	76	234	2989	43.599	2.000	0.118	0.690
ID698485	698485	29	61.001	31.200	23.544	0	66	66	2	1	-10921639	146.190	128	96	255	3070	47.159	2.000	0.130	0.711
ID698506	698506	23	60.627	34.480	40.795	0	67	67	2	1	-10921639	128.476	117	73	208	2698	40.671	2.000	0.183	0.976
ID698507	698507	33	52.469	17.671	62.334	0	67	67	2	1	-10921639	60.524	49	20	140	1271	34.457	2.000	0.393	0.990
ID698504	698504	None	37.642	18.007	40.190	0	67	67	2	1	-10921639	68.333	67	32	155	1435	28.615	2.000	0.175	0.712
ID698505	698505	32	72.195	28.787	40.945	0	67	67	2	1	-10921639	159.667	161	79	225	3353	43.617	2.000	0.231	1.374
ID698498	698498	25	57.010	43.500	24.558	0	67	67	2	1	-10921639	151.238	152	87	252	3176	44.755	2.000	0.138	0.821
ID698499	698499	36	46.415	26.914	26.083	0	67	67	2	1	-10921639	165.190	164	108	231	3469	34.041	2.000	0.104	0.915
ID698496	698496	17	68.590	25.259	23.069	0	67	67	2	1	-10921639	159.810	167	82	255	3356	50.252	2.000	0.166	0.907
ID698497	698497	29	47.048	31.151	23.051	0	67	67	2	1	-10921639	143.333	140	85	255	3010	39.898	2.000	0.078	0.523
ID698502	698502	13	94.330	34.861	29.044	0	67	67	2	1	-10921639	190.667	184	117	255	4004	53.544	3.200	0.228	1.323
ID698503	698503	34	39.886	28.585	32.575	0	67	67	2	1	-10921639	116.524	111	58	216	2447	40.875	2.000	0.086	0.451
ID698500	698500	37	46.832	46.484	27.048	0	67	67	2	1	-10921639	122.762	123	67	225	2578	41.766	7.600	0.113	0.597
ID698501	698501	19	50.511	22.255	29.482	0	67	67	2	1	-10921639	136.095	123	52	199	2858	42.775	7.600	0.144	0.801
ID698494	698494	16	82.290	28.335	15.095	0	67	67	2	1	-10921639	202.143	211	128	255	4245	50.363	2.000	0.202	1.349
ID698495	698495	31	69.412	39.474	19.609	0	67	67	2	1	-10921639	161.619	140	90	255	3394	54.031	2.000	0.136	0.717
ID698493	698493	14	81.087	53.838	13.695	0	67	67	2	1	-10921639	187.810	175	111	255	3944	48.246	4.800	0.217	1.391
ID698510	698510	31	55.581	39.408	19.585	0	68	68	2	1	-10921639	153.333	140	102	255	3220	47.189	2.000	0.087	0.517
ID698511	698511	17	67.245	25.409	23.065	0	68	68	2	1	-10921639	176.952	184	82	255	3716	55.449	2.000	0.136	0.762
ID698508	698508	14	85.574	53.564	13.960	0	68	68	2	1	-10921639	181.619	187	108	255	3814	48.794	4.800	0.262	1.544
ID698509	698509	16	80.446	28.529	15.490	0	68	68	2	1	-10921639	216.048	237	123	255	4537	46.709	4.800	0.207	1.584
ID698520	698520	23	55.410	34.694	40.868	0	68	68	2	1	-10921639	117.286	108	61	211	2463	42.584	2.000	0.179	0.835
ID698521	698521	33	40.552	17.663	62.179	0	68	68	2	1	-10921639	53.143	46	26	128	1116	27.690	2.000	0.307	0.900
ID698514	698514	36	48.320	26.158	25.887	0	68	68	2	1	-10921639	191.476	190	108	255	4021	39.088	2.000	0.125	1.087
ID698515	698515	37	40.889	46.182	27.026	0	68	68	2	1	-10921639	112.476	102	64	187	2362	32.791	7.600	0.088	0.553
ID698512	698512	29	63.643	30.746	23.342	0	68	68	2	1	-10921639	164.333	152	96	255	3451	46.550	2.000	0.152	0.932
ID698513	698513	25	67.353	42.930	24.041	0	68	68	2	1	-10921639	165.476	164	102	240	3475	40.394	2.000	0.171	1.199
ID698518	698518	34	41.123	28.786	32.579	0	68	68	2	1	-10921639	129.667	126	79	202	2723	34.446	7.600	0.099	0.681
ID698519	698519	32	108.545	28.899	40.814	0	68	68	2	1	-10921639	184.571	196	96	255	3876	58.236	2.000	0.331	1.575
ID698516	698516	19	65.532	22.198	29.073	0	68	68	2	1	-10921639	164.048	167	76	249	3445	48.261	2.000	0.151	0.894
ID698517	698517	13	92.838	35.006	28.970	0	68	68	2	1	-10921639	180.095	164	102	255	3782	53.572	2.000	0.222	1.222
ID698562	698562	23	76.703	34.551	40.798	0	69	69	2	1	-10921639	129.810	120	46	255	2726	55.600	2.000	0.243	0.914
ID698563	698563	None	40.974	14.112	47.800	0	69	69	2	1	-10921639	74.810	70	43	131	1571	24.357	2.000	0.234	1.165
ID698560	698560	34	54.538	29.001	32.231	0	69	69	2	1	-10921639	144.190	143	76	228	3028	40.224	2.000	0.148	0.924
ID698561	698561	32	83.739	28.764	40.926	0	69	69	2	1	-10921639	171.476	178	90	252	3601	44.546	4.800	0.271	1.639
ID698554	698554	25	63.203	43.015	23.745	0	69	69	2	1	-10921639	161.333	161	96	255	3388	46.595	2.000	0.122	0.752
ID698555	698555	38	38.623	39.121	25.374	0	69	69	2	1	-10921639	165.381	170	111	243	3473	37.420	3.200	0.089	0.724
ID698552	698552	17	55.394	25.681	23.406	0	69	69	2	1	-10921639	182.476	184	120	243	3832	35.215	2.000	0.127	1.169
ID698553	698553	29	57.855	30.811	23.031	0	69	69	2	1	-10921639	158.190	146	99	255	3322	39.417	2.000	0.124	0.884
ID698558	698558	19	73.205	21.995	29.284	0	69	69	2	1	-10921639	171.524	181	93	255	3602	44.992	7.600	0.187	1.201
ID698559	698559	13	84.222	34.904	29.418	0	69	69	2	1	-10921639	190.429	202	123	255	3999	46.438	2.000	0.218	1.470
ID698556	698556	36	53.993	25.948	25.669	0	69	69	2	1	-10921639	183.905	181	128	252	3862	42.215	2.000	0.128	0.986
ID698557	698557	37	53.852	46.264	27.036	0	69	69	2	1	-10921639	125.000	120	64	213	2625	37.525	2.000	0.140	0.820
ID698550	698550	39	37.619	35.495	19.007	0	69	69	2	1	-10921639	152.190	140	102	225	3196	35.182	2.000	0.065	0.526
ID698551	698551	31	51.262	39.553	19.693	0	69	69	2	1	-10921639	165.333	152	108	255	3472	44.956	2.000	0.078	0.529
ID698548	698548	14	80.764	53.370	14.459	0	69	69	2	1	-10921639	184.286	167	123	255	3870	52.761	2.000	0.206	1.196
ID698549	698549	16	85.524	28.712	15.123	0	69	69	2	1	-10921639	207.524	202	120	255	4358	45.830	4.800	0.219	1.629
ID698530	698530	37	36.183	46.250	27.178	0	70	70	2	1	-10921639	116.762	111	82	187	2452	27.028	7.600	0.096	0.759
ID698531	698531	13	85.384	35.056	29.348	0	70	70	2	1	-10921639	191.381	205	102	255	4019	52.714	2.000	0.225	1.332
ID698528	698528	38	39.090	38.078	24.223	0	70	70	2	1	-10921639	172.190	172	117	246	3616	35.684	2.000	0.073	0.656
ID698529	698529	25	57.001	42.916	23.911	0	70	70	2	1	-10921639	163.857	161	85	240	3441	43.165	2.000	0.132	0.884
ID698534	698534	23	77.243	34.588	41.206	0	70	70	2	1	-10921639	131.810	120	67	252	2768	59.490	2.000	0.222	0.806
ID698532	698532	19	79.076	22.737	29.825	0	70	70	2	1	-10921639	187.905	175	105	255	3946	47.396	2.000	0.209	1.371
ID698533	698533	32	74.678	28.966	40.979	0	70	70	2	1	-10921639	167.619	170	90	255	3520	42.941	4.800	0.249	1.556
ID698522	698522	14	86.031	53.212	14.270	0	70	70	2	1	-10921639	179.619	158	120	255	3772	53.503	2.000	0.223	1.223
ID698523	698523	16	76.223	28.532	15.604	0	70	70	2	1	-10921639	215.524	219	140	255	4526	40.501	4.800	0.198	1.760
ID698526	698526	17	60.392	25.357	23.420	0	70	70	2	1	-10921639	182.476	187	82	255	3832	51.083	2.000	0.118	0.754
ID698527	698527	29	51.630	30.680	23.392	0	70	70	2	1	-10921639	162.762	161	93	231	3418	38.286	2.000	0.128	0.962
ID698524	698524	39	46.624	35.680	18.531	0	70	70	2	1	-10921639	172.429	167	120	249	3621	35.814	2.000	0.079	0.709
ID698525	698525	31	47.462	39.524	19.625	0	70	70	2	1	-10921639	176.762	164	131	255	3712	38.073	7.600	0.086	0.739
ID698538	698538	17	69.325	25.248	23.299	0	71	71	2	1	-10921639	189.762	196	90	255	3985	51.882	2.000	0.150	0.953
ID698539	698539	29	50.961	30.491	23.451	0	71	71	2	1	-10921639	183.952	178	126	255	3863	39.204	2.000	0.088	0.758
ID698536	698536	16	75.173	28.537	15.306	0	71	71	2	1	-10921639	204.429	196	128	255	4293	46.086	7.600	0.183	1.372
ID698537	698537	31	48.226	39.547	19.657	0	71	71	2	1	-10921639	163.810	149	117	255	3440	43.182	2.000	0.068	0.480
ID698542	698542	37	44.158	45.971	26.992	0	71	71	2	1	-10921639	124.429	128	58	184	2613	32.992	7.600	0.132	0.882
ID698543	698543	19	69.557	22.067	29.466	0	71	71	2	1	-10921639	171.048	178	93	255	3592	46.862	7.600	0.176	1.091
ID698540	698540	25	64.699	42.845	23.963	0	71	71	2	1	-10921639	168.143	167	87	255	3531	45.004	2.000	0.132	0.873
ID698541	698541	36	57.420	26.099	25.555	0	71	71	2	1	-10921639	191.619	187	108	255	4024	50.419	2.000	0.109	0.750
ID698535	698535	14	88.792	53.117	14.830	0	71	71	2	1	-10921639	174.714	170	73	255	3669	55.109	2.000	0.257	1.298
ID698546	698546	32	81.259	28.498	41.361	0	71	71	2	1	-10921639	170.667	172	73	255	3584	54.420	4.800	0.267	1.321
ID698547	698547	23	69.674	34.277	41.157	0	71	71	2	1	-10921639	123.619	111	58	219	2596	45.377	2.000	0.213	0.955
ID698544	698544	13	80.841	34.901	29.029	0	71	71	2	1	-10921639	205.095	219	114	255	4307	48.552	4.800	0.213	1.485
ID698545	698545	None	41.929	18.364	40.722	0	71	71	2	1	-10921639	70.000	67	23	149	1470	33.231	2.000	0.223	0.768
ID698602	698602	37	43.699	45.359	27.045	0	72	72	2	1	-10921639	137.095	131	82	231	2879	40.110	2.000	0.106	0.658
ID698603	698603	19	83.445	22.102	29.303	0	72	72	2	1	-10921639	186.381	181	117	255	3914	47.969	4.800	0.229	1.450
ID698600	698600	25	59.886	43.000	24.151	0	72	72	2	1	-10921639	170.905	158	99	255	3589	45.912	2.000	0.111	0.742
ID698601	698601	36	46.425	26.183	26.379	0	72	72	2	1	-10921639	182.571	175	128	255	3834	44.108	2.000	0.081	0.618
ID698606	698606	32	82.354	28.328	41.237	0	72	72	2	1	-10921639	167.048	164	76	255	3508	50.530	4.800	0.263	1.377
ID698607	698607	23	63.348	34.510	40.547	0	72	72	2	1	-10921639	113.952	99	52	228	2393	51.468	2.000	0.222	0.803
ID698604	698604	13	89.735	34.771	29.102	0	72	72	2	1	-10921639	193.476	187	93	255	4063	50.961	2.000	0.235	1.447
ID698605	698605	None	37.015	28.930	31.958	0	72	72	2	1	-10921639	132.048	128	85	190	2773	28.769	4.800	0.129	1.051
ID698594	698594	14	72.130	52.544	14.711	0	72	72	2	1	-10921639	162.381	152	82	255	3410	47.342	2.000	0.221	1.241
ID698595	698595	39	40.451	35.216	18.226	0	72	72	2	1	-10921639	161.238	158	96	228	3386	34.622	7.600	0.094	0.798
ID698593	698593	16	70.167	28.620	15.383	0	72	72	2	1	-10921639	212.048	216	131	255	4453	39.313	4.800	0.176	1.613
ID698598	698598	29	52.831	30.367	23.474	0	72	72	2	1	-10921639	175.952	170	123	249	3695	37.332	2.000	0.122	1.026
ID698599	698599	None	41.143	38.052	24.062	0	72	72	2	1	-10921639	175.952	187	99	255	3695	43.136	2.000	0.069	0.526
ID698596	698596	31	65.879	39.599	19.839	0	72	72	2	1	-10921639	176.429	161	102	255	3705	50.891	2.000	0.110	0.689
ID698597	698597	17	79.503	24.898	22.842	0	72	72	2	1	-10921639	194.857	184	114	255	4092	48.589	2.000	0.165	1.137
ID698570	698570	25	46.321	43.099	23.110	0	73	73	2	1	-10921639	168.095	164	108	249	3530	38.387	7.600	0.129	1.003
ID698571	698571	36	47.415	26.372	26.761	0	73	73	2	1	-10921639	177.619	164	105	255	3730	41.396	2.000	0.054	0.439
ID698568	698568	17	78.747	25.172	22.604	0	73	73	2	1	-10921639	191.143	202	79	255	4014	55.429	2.000	0.180	1.053
ID698569	698569	29	54.795	30.457	23.033	0	73	73	2	1	-10921639	181.143	167	114	249	3804	38.574	3.200	0.129	1.076
ID698574	698574	19	87.033	22.587	29.674	0	73	73	2	1	-10921639	191.190	202	85	255	4015	53.217	2.000	0.219	1.289
ID698575	698575	23	61.882	34.342	40.445	0	73	73	2	1	-10921639	139.190	128	76	222	2923	37.090	2.000	0.218	1.344
ID698572	698572	37	46.363	46.006	27.401	0	73	73	2	1	-10921639	117.143	108	64	184	2460	33.152	2.000	0.134	0.834
ID698573	698573	13	84.278	34.965	28.777	0	73	73	2	1	-10921639	204.048	211	114	255	4285	50.469	4.800	0.229	1.506
ID698566	698566	39	53.260	33.259	16.500	0	73	73	2	1	-10921639	185.429	172	105	255	3894	48.872	2.000	0.106	0.725
ID698567	698567	31	67.073	39.572	19.636	0	73	73	2	1	-10921639	174.667	161	111	255	3668	50.487	7.600	0.130	0.798
ID698564	698564	14	72.560	52.283	15.051	0	73	73	2	1	-10921639	155.000	155	90	255	3255	50.316	2.000	0.193	0.997
ID698565	698565	16	67.243	28.548	15.669	0	73	73	2	1	-10921639	221.571	225	143	255	4653	36.990	4.800	0.165	1.696
ID698576	698576	32	88.144	28.184	41.307	0	73	73	2	1	-10921639	169.857	164	99	255	3567	48.504	4.800	0.299	1.612
ID698592	698592	None	40.778	17.718	41.384	0	74	74	2	1	-10921639	81.381	76	32	143	1709	30.278	2.000	0.217	0.958
ID698586	698586	36	53.766	26.054	26.734	0	74	74	2	1	-10921639	169.952	167	96	255	3569	49.271	2.000	0.064	0.415
ID698587	698587	19	75.197	22.288	29.278	0	74	74	2	1	-10921639	175.095	167	85	255	3677	55.789	2.000	0.200	1.047
ID698584	698584	29	57.747	30.536	23.650	0	74	74	2	1	-10921639	161.381	164	99	255	3389	49.096	2.000	0.143	0.824
ID698585	698585	None	37.040	38.458	25.896	0	74	74	2	1	-10921639	178.333	175	108	231	3745	37.182	7.600	0.103	0.893
ID698590	698590	32	78.770	28.260	39.983	0	74	74	2	1	-10921639	174.619	175	73	255	3667	51.273	4.800	0.272	1.456
ID698591	698591	23	57.471	34.632	40.290	0	74	74	2	1	-10921639	123.429	128	70	216	2592	41.254	2.000	0.204	1.016
ID698588	698588	13	93.956	34.983	28.891	0	74	74	2	1	-10921639	197.286	199	111	255	4143	52.591	2.000	0.250	1.499
ID698589	698589	None	41.337	29.765	32.150	0	74	74	2	1	-10921639	126.238	120	79	172	2651	29.594	3.200	0.125	0.949
ID698578	698578	16	71.098	28.590	15.086	0	74	74	2	1	-10921639	223.857	234	161	255	4701	34.945	4.800	0.182	1.971
ID698579	698579	14	67.189	51.487	15.231	0	74	74	2	1	-10921639	146.810	131	70	255	3083	52.399	2.000	0.197	0.921
ID698577	698577	None	35.360	71.658	4.703	0	74	74	2	1	-10921639	107.381	99	76	164	2255	28.244	2.000	0.111	0.760
ID698582	698582	17	74.346	25.192	22.865	0	74	74	2	1	-10921639	183.667	172	105	255	3857	52.975	2.000	0.143	0.866
ID698583	698583	25	69.075	43.315	22.948	0	74	74	2	1	-10921639	182.857	181	123	255	3840	43.014	2.000	0.161	1.177
ID698580	698580	None	36.651	35.483	18.835	0	74	74	2	1	-10921639	149.000	131	102	231	3129	39.092	2.000	0.036	0.264
ID698581	698581	31	60.132	39.892	19.491	0	74	74	2	1	-10921639	162.810	146	102	255	3419	47.107	2.000	0.138	0.838
ID698618	698618	19	89.317	22.452	29.478	0	75	75	2	1	-10921639	169.333	158	61	255	3556	67.742	2.000	0.248	0.994
ID698619	698619	13	95.987	34.966	28.753	0	75	75	2	1	-10921639	204.952	222	102	255	4304	53.744	4.800	0.262	1.584
ID698616	698616	36	55.587	26.024	26.601	0	75	75	2	1	-10921639	170.810	164	93	255	3587	49.657	2.000	0.068	0.440
ID698617	698617	37	47.817	46.054	27.030	0	75	75	2	1	-10921639	115.476	108	67	213	2425	35.578	2.000	0.123	0.713
ID698622	698622	None	36.584	17.044	61.175	0	75	75	2	1	-10921639	42.429	41	5	99	891	25.676	2.000	0.351	0.859
ID698620	698620	32	86.229	28.134	39.934	0	75	75	2	1	-10921639	169.667	164	87	246	3563	45.687	4.800	0.288	1.660
ID698621	698621	23	66.920	34.643	39.972	0	75	75	2	1	-10921639	124.619	128	64	216	2617	45.148	2.000	0.258	1.132
ID698610	698610	None	62.065	31.651	15.696	0	75	75	2	1	-10921639	211.048	219	117	255	4432	46.358	2.000	0.130	1.048
ID698611	698611	14	73.524	50.855	16.529	0	75	75	2	1	-10921639	159.286	149	87	255	3345	51.054	2.000	0.195	1.017
ID698608	698608	None	39.366	65.000	0.000	0	75	75	2	1	-10921639	107.524	105	74	143	2258	22.851	2.000	0.177	1.417
ID698609	698609	16	58.596	29.072	15.345	0	75	75	2	1	-10921639	234.952	255	164	255	4934	29.422	4.800	0.151	2.089
ID698614	698614	25	57.450	43.176	22.699	0	75	75	2	1	-10921639	173.000	181	102	255	3633	41.544	2.000	0.128	0.945
ID698615	698615	29	58.581	30.880	23.583	0	75	75	2	1	-10921639	161.381	146	93	255	3389	48.207	2.000	0.114	0.686
ID698612	698612	31	51.712	39.511	19.523	0	75	75	2	1	-10921639	160.905	146	108	255	3379	44.223	7.600	0.065	0.443
ID698613	698613	17	78.741	25.234	22.805	0	75	75	2	1	-10921639	194.381	199	102	255	4082	52.549	2.000	0.175	1.100
ID698634	698634	23	53.916	35.167	40.763	0	76	76	2	1	-10921639	121.048	117	76	216	2542	39.907	2.000	0.186	0.952
ID698632	698632	13	96.652	34.889	28.690	0	76	76	2	1	-10921639	193.762	172	102	255	4069	57.060	2.000	0.258	1.392
ID698633	698633	32	77.175	28.123	39.767	0	76	76	2	1	-10921639	162.762	164	76	231	3418	44.753	4.800	0.260	1.500
ID698623	698623	16	59.426	28.802	15.113	0	76	76	2	1	-10921639	238.619	255	175	255	5011	26.679	4.800	0.158	2.446
ID698626	698626	17	66.863	25.638	22.789	0	76	76	2	1	-10921639	201.952	196	137	255	4241	41.633	2.000	0.139	1.182
ID698627	698627	25	49.313	43.152	22.507	0	76	76	2	1	-10921639	166.810	167	99	255	3503	43.385	7.600	0.101	0.707
ID698624	698624	14	65.197	50.396	17.204	0	76	76	2	1	-10921639	155.619	146	96	234	3268	39.937	2.000	0.203	1.315
ID698625	698625	31	45.215	39.551	19.853	0	76	76	2	1	-10921639	170.238	161	114	255	3575	39.161	7.600	0.067	0.549
ID698630	698630	37	39.490	46.098	26.894	0	76	76	2	1	-10921639	109.571	105	52	170	2301	32.394	2.000	0.103	0.631
ID698631	698631	19	89.038	22.449	29.284	0	76	76	2	1	-10921639	184.857	184	67	255	3882	59.485	2.000	0.250	1.243
ID698628	698628	29	51.089	30.866	24.030	0	76	76	2	1	-10921639	151.048	137	102	255	3172	43.620	2.000	0.077	0.496
ID698629	698629	36	44.729	26.320	26.498	0	76	76	2	1	-10921639	189.667	178	134	255	3983	41.650	2.000	0.091	0.761
ID698635	698635	None	37.751	58.136	9.516	0	77	77	2	1	-10921639	119.619	117	93	164	2512	21.451	4.800	0.152	1.472
ID698638	698638	14	57.965	49.123	16.642	0	77	77	2	1	-10921639	136.810	137	73	231	2873	43.483	2.000	0.179	0.953
ID698639	698639	43	46.487	24.171	17.546	0	77	77	2	1	-10921639	137.000	126	73	225	2877	46.287	2.000	0.098	0.531
ID698636	698636	16	61.874	28.418	15.016	0	77	77	2	1	-10921639	216.143	234	134	255	4539	44.712	2.000	0.129	1.108
ID698637	698637	None	55.212	31.363	16.308	0	77	77	2	1	-10921639	235.000	255	158	255	4935	32.179	4.800	0.139	1.787
ID698650	698650	40	46.983	17.864	41.168	0	77	77	2	1	-10921639	85.952	85	43	155	1805	33.212	2.000	0.215	0.914
ID698648	698648	32	71.823	28.598	40.310	0	77	77	2	1	-10921639	164.667	175	82	228	3458	44.091	4.800	0.235	1.422
ID698649	698649	23	66.122	35.016	40.017	0	77	77	2	1	-10921639	140.238	126	87	222	2945	41.946	2.000	0.214	1.179
ID698642	698642	25	47.484	43.181	23.004	0	77	77	2	1	-10921639	166.619	170	90	231	3499	38.536	7.600	0.119	0.916
ID698643	698643	29	50.229	30.830	23.720	0	77	77	2	1	-10921639	167.952	175	96	246	3527	43.170	2.000	0.090	0.643
ID698640	698640	31	63.102	39.762	19.263	0	77	77	2	1	-10921639	175.143	164	102	255	3678	48.253	2.000	0.122	0.790
ID698641	698641	17	75.621	25.330	23.269	0	77	77	2	1	-10921639	178.286	190	73	255	3744	58.408	2.000	0.168	0.878
ID698646	698646	13	89.438	34.691	28.987	0	77	77	2	1	-10921639	200.095	208	105	255	4202	49.443	2.000	0.243	1.580
ID698647	698647	19	86.721	22.667	29.543	0	77	77	2	1	-10921639	184.667	175	64	255	3878	58.484	2.000	0.243	1.236
ID698644	698644	41	35.452	38.554	25.259	0	77	77	2	1	-10921639	171.143	172	114	243	3594	36.975	7.600	0.062	0.539
ID698645	698645	36	38.338	26.528	26.787	0	77	77	2	1	-10921639	162.190	167	96	255	3406	46.570	2.000	0.041	0.275
ID698666	698666	40	55.908	17.684	40.869	0	78	78	2	1	-10921639	91.190	73	43	170	1915	41.232	2.000	0.242	0.861
ID698664	698664	32	77.995	28.199	38.200	0	78	78	2	1	-10921639	173.190	178	99	255	3637	42.943	4.800	0.234	1.531
ID698665	698665	23	70.655	34.328	38.951	0	78	78	2	1	-10921639	136.095	140	79	240	2858	47.059	2.000	0.206	0.988
ID698658	698658	29	45.414	30.572	23.621	0	78	78	2	1	-10921639	155.810	149	76	243	3272	48.390	2.000	0.081	0.484
ID698659	698659	41	43.225	38.320	24.105	0	78	78	2	1	-10921639	180.238	181	120	255	3785	40.069	3.200	0.086	0.715
ID698656	698656	17	62.281	25.471	23.340	0	78	78	2	1	-10921639	179.667	172	105	255	3773	50.147	2.000	0.136	0.858
ID698657	698657	25	43.504	43.014	22.919	0	78	78	2	1	-10921639	169.857	164	111	255	3567	39.534	7.600	0.094	0.740
ID698662	698662	19	87.288	22.590	29.322	0	78	78	2	1	-10921639	189.238	175	131	255	3974	49.173	2.000	0.227	1.425
ID698663	698663	None	36.623	29.033	31.789	0	78	78	2	1	-10921639	138.762	137	82	190	2914	25.760	4.800	0.112	1.084
ID698660	698660	36	41.652	26.300	26.636	0	78	78	2	1	-10921639	170.714	155	85	255	3585	43.229	2.000	0.035	0.270
ID698661	698661	13	89.436	34.728	28.505	0	78	78	2	1	-10921639	183.286	184	82	255	3849	57.956	2.000	0.243	1.236
ID698651	698651	16	61.801	28.921	15.050	0	78	78	2	1	-10921639	236.048	255	149	255	4957	37.243	4.800	0.160	1.750
ID698654	698654	42	39.722	35.182	18.933	0	78	78	2	1	-10921639	187.238	187	126	255	3932	41.738	2.000	0.045	0.388
ID698655	698655	31	39.626	39.211	19.592	0	78	78	2	1	-10921639	180.286	175	123	255	3786	34.009	2.000	0.057	0.573
ID698652	698652	43	49.106	24.501	17.778	0	78	78	2	1	-10921639	176.143	164	102	255	3699	47.428	2.000	0.090	0.615
ID698653	698653	14	69.180	48.916	17.539	0	78	78	2	1	-10921639	158.333	143	90	255	3325	46.705	4.800	0.226	1.248
ID698667	698667	45	46.634	58.119	9.269	0	79	79	2	1	-10921639	124.190	126	76	175	2608	26.193	2.000	0.181	1.456
ID698670	698670	42	49.685	35.325	18.779	0	79	79	2	1	-10921639	176.286	170	102	255	3702	44.860	2.000	0.059	0.436
ID698671	698671	31	52.387	39.683	19.451	0	79	79	2	1	-10921639	188.524	178	117	255	3959	44.233	2.000	0.100	0.772
ID698668	698668	16	65.640	28.993	15.135	0	79	79	2	1	-10921639	233.524	255	143	255	4904	40.962	4.800	0.169	1.652
ID698669	698669	14	69.771	47.817	16.814	0	79	79	2	1	-10921639	158.143	149	108	255	3321	44.900	2.000	0.164	0.990
ID698680	698680	32	71.326	28.585	39.522	0	79	79	2	1	-10921639	162.667	172	76	228	3416	48.551	4.800	0.233	1.267
ID698681	698681	40	55.109	17.898	40.992	0	79	79	2	1	-10921639	95.571	85	46	190	2007	38.093	2.000	0.188	0.795
ID698674	698674	41	35.244	37.521	23.401	0	79	79	2	1	-10921639	175.524	161	105	252	3686	45.339	2.000	0.036	0.267
ID698675	698675	36	50.778	26.306	27.072	0	79	79	2	1	-10921639	187.381	190	120	255	3935	41.905	2.000	0.072	0.597
ID698672	698672	25	50.245	42.884	22.210	0	79	79	2	1	-10921639	178.762	175	76	255	3754	47.863	2.000	0.090	0.618
ID698673	698673	17	76.738	25.195	22.945	0	79	79	2	1	-10921639	198.381	202	108	255	4166	49.470	2.000	0.169	1.160
ID698678	698678	13	85.367	35.072	29.075	0	79	79	2	1	-10921639	201.857	202	123	255	4239	44.780	2.000	0.228	1.672
ID698679	698679	23	55.624	34.623	39.311	0	79	79	2	1	-10921639	125.619	120	64	202	2638	42.110	2.000	0.194	0.971
ID698676	698676	44	55.474	46.187	26.847	0	79	79	2	1	-10921639	117.714	111	64	211	2472	39.004	2.000	0.155	0.810
ID698677	698677	19	92.983	22.856	29.289	0	79	79	2	1	-10921639	197.048	202	123	255	4138	48.489	2.000	0.235	1.549
ID698696	698696	23	80.462	34.868	39.197	0	80	80	2	1	-10921639	137.143	120	76	228	2880	49.386	2.000	0.264	1.162
ID698697	698697	40	49.422	18.262	40.913	0	80	80	2	1	-10921639	89.286	90	49	164	1875	34.162	2.000	0.232	0.985
ID698690	698690	None	35.254	41.931	23.835	0	80	80	2	1	-10921639	175.905	184	108	255	3694	45.715	4.000	0.082	0.586
ID698691	698691	36	49.808	26.900	27.170	0	80	80	2	1	-10921639	175.905	178	108	255	3694	47.231	2.000	0.060	0.420
ID698688	698688	17	76.004	25.102	22.863	0	80	80	2	1	-10921639	202.143	196	123	255	4245	47.110	2.000	0.167	1.229
ID698689	698689	None	35.052	30.848	23.578	0	80	80	2	1	-10921639	149.810	143	87	240	3146	39.190	2.000	0.043	0.317
ID698694	698694	13	89.498	34.932	28.881	0	80	80	2	1	-10921639	197.619	199	102	255	4150	50.113	2.000	0.227	1.458
ID698695	698695	32	70.518	28.409	39.299	0	80	80	2	1	-10921639	168.571	164	76	255	3540	52.223	4.800	0.263	1.343
ID698692	698692	44	54.256	46.249	26.889	0	80	80	2	1	-10921639	115.619	105	61	228	2428	39.914	2.000	0.141	0.715
ID698693	698693	19	91.146	22.798	29.328	0	80	80	2	1	-10921639	206.762	196	126	255	4342	42.143	4.800	0.245	1.930
ID698682	698682	45	51.683	57.685	9.829	0	80	80	2	1	-10921639	130.190	128	87	187	2734	31.649	2.000	0.187	1.294
ID698683	698683	16	62.611	28.361	15.094	0	80	80	2	1	-10921639	223.381	255	126	255	4691	46.156	4.800	0.149	1.253
ID698686	698686	31	53.884	39.165	19.873	0	80	80	2	1	-10921639	196.095	184	126	255	4118	41.758	2.000	0.075	0.654
ID698687	698687	25	49.224	42.794	21.203	0	80	80	2	1	-10921639	180.143	187	96	255	3783	45.297	2.000	0.088	0.644
ID698684	698684	14	58.256	47.037	17.463	0	80	80	2	1	-10921639	160.762	152	111	237	3376	40.295	2.000	0.136	0.957
ID698685	698685	42	54.499	34.860	18.936	0	80	80	2	1	-10921639	197.762	190	128	255	4153	44.176	2.000	0.077	0.636
ID698698	698698	16	68.939	28.410	15.294	0	81	81	2	1	-10921639	212.333	255	120	255	4459	54.280	7.600	0.158	1.069
ID698699	698699	42	40.383	35.132	18.413	0	81	81	2	1	-10921639	192.667	184	123	255	4046	39.135	2.000	0.078	0.710
ID698702	698702	25	61.481	42.643	22.414	0	81	81	2	1	-10921639	189.190	187	96	255	3973	54.368	2.000	0.130	0.801
ID698703	698703	17	68.596	25.723	23.085	0	81	81	2	1	-10921639	216.952	225	155	255	4556	38.444	3.200	0.154	1.503
ID698700	698700	14	54.856	46.494	18.157	0	81	81	2	1	-10921639	154.286	143	96	255	3240	42.706	2.000	0.093	0.617
ID698701	698701	31	44.771	39.270	19.472	0	81	81	2	1	-10921639	191.857	187	108	255	4029	46.105	3.200	0.083	0.640
ID698706	698706	19	90.339	22.548	29.475	0	81	81	2	1	-10921639	202.048	193	120	255	4243	46.969	2.000	0.242	1.677
ID698707	698707	13	89.603	34.830	29.169	0	81	81	2	1	-10921639	209.143	199	149	255	4392	39.605	4.800	0.242	2.055
ID698704	698704	36	36.939	26.892	27.229	0	81	81	2	1	-10921639	170.810	172	114	255	3587	45.143	2.000	0.038	0.277
ID698705	698705	44	58.308	45.867	27.113	0	81	81	2	1	-10921639	118.095	96	82	246	2480	43.038	2.000	0.138	0.664
ID698710	698710	23	84.730	34.982	39.817	0	81	81	2	1	-10921639	144.857	140	76	255	3042	48.998	2.000	0.293	1.341
ID698711	698711	40	39.716	18.008	40.856	0	81	81	2	1	-10921639	87.905	79	55	187	1846	29.665	2.000	0.136	0.710
ID698708	698708	None	44.274	28.723	36.469	0	81	81	2	1	-10921639	146.571	146	96	252	3078	39.007	2.000	0.084	0.581
ID698709	698709	32	90.102	28.592	39.859	0	81	81	2	1	-10921639	159.048	164	79	255	3340	57.651	2.000	0.244	1.081
ID698722	698722	13	80.845	34.903	29.221	0	82	82	2	1	-10921639	209.619	202	137	255	4402	42.781	3.200	0.188	1.553
ID698723	698723	19	96.451	22.841	29.661	0	82	82	2	1	-10921639	195.381	184	90	255	4103	59.465	2.000	0.258	1.348
ID698720	698720	None	39.800	38.251	25.887	0	82	82	2	1	-10921639	204.667	202	134	255	4298	34.899	7.600	0.090	0.967
ID698721	698721	44	59.945	45.832	27.280	0	82	82	2	1	-10921639	133.524	123	85	234	2804	39.638	2.000	0.167	0.962
ID698726	698726	40	52.079	17.983	40.583	0	82	82	2	1	-10921639	94.095	90	52	181	1976	34.707	2.000	0.212	0.948
ID698727	698727	None	45.889	18.988	58.834	0	82	82	2	1	-10921639	59.762	61	17	143	1255	33.796	2.000	0.287	0.788
ID698724	698724	32	62.518	28.447	39.253	0	82	82	2	1	-10921639	147.190	134	76	234	3091	48.334	2.000	0.202	1.024
ID698725	698725	23	70.437	35.060	39.535	0	82	82	2	1	-10921639	136.810	126	70	219	2873	46.749	2.000	0.241	1.137
ID698714	698714	42	42.165	34.882	19.107	0	82	82	2	1	-10921639	189.286	178	117	255	3975	42.787	2.000	0.038	0.325
ID698715	698715	14	41.732	45.000	19.000	0	82	82	2	1	-10921639	168.190	164	108	243	3532	39.448	7.600	0.110	0.843
ID698712	698712	45	39.816	57.261	10.047	0	82	82	2	1	-10921639	109.381	102	73	164	2297	25.242	2.000	0.145	1.100
ID698713	698713	16	65.283	28.708	15.455	0	82	82	2	1	-10921639	221.000	255	120	255	4641	50.299	4.800	0.169	1.270
ID698718	698718	None	46.095	30.648	22.823	0	82	82	2	1	-10921639	176.429	178	96	255	3705	45.375	2.000	0.070	0.510
ID698719	698719	25	51.215	42.535	22.777	0	82	82	2	1	-10921639	187.190	190	99	255	3931	49.029	7.600	0.114	0.779
ID698716	698716	31	46.904	38.120	20.369	0	82	82	2	1	-10921639	195.238	196	120	255	4100	44.708	2.000	0.084	0.677
ID698717	698717	17	68.211	25.390	22.784	0	82	82	2	1	-10921639	201.048	216	105	255	4222	49.831	2.000	0.159	1.105
ID698754	698754	46	40.763	46.427	34.912	0	83	83	2	1	-10921639	90.619	85	49	161	1903	27.551	3.200	0.176	0.986
ID698755	698755	32	66.768	28.751	38.784	0	83	83	2	1	-10921639	158.476	167	76	237	3328	46.748	2.000	0.190	1.082
ID698752	698752	19	87.208	22.517	29.465	0	83	83	2	1	-10921639	208.238	199	149	255	4373	40.487	4.800	0.236	1.964
ID698753	698753	13	82.334	34.948	29.167	0	83	83	2	1	-10921639	204.905	216	134	255	4303	43.863	4.800	0.216	1.657
ID698756	698756	23	91.832	34.919	39.401	0	83	83	2	1	-10921639	166.190	158	85	255	3490	56.593	3.200	0.269	1.244
ID698757	698757	40	37.990	18.104	40.287	0	83	83	2	1	-10921639	81.143	76	46	137	1704	26.272	2.000	0.169	0.894
ID698746	698746	42	45.881	35.248	19.658	0	83	83	2	1	-10921639	214.429	219	146	255	4503	36.160	6.410	0.095	1.028
ID698747	698747	31	47.068	37.772	19.993	0	83	83	2	1	-10921639	214.476	234	128	255	4504	43.266	2.000	0.087	0.790
ID698744	698744	45	56.112	57.605	9.322	0	83	83	2	1	-10921639	119.095	117	55	211	2501	38.681	2.000	0.180	0.940
ID698745	698745	16	68.070	29.074	16.096	0	83	83	2	1	-10921639	237.524	255	167	255	4988	27.338	4.800	0.191	2.782
ID698750	698750	44	53.137	45.842	26.958	0	83	83	2	1	-10921639	124.571	117	76	213	2616	36.971	2.000	0.162	0.937
ID698751	698751	36	52.333	27.360	27.720	0	83	83	2	1	-10921639	181.476	167	99	255	3811	48.980	2.000	0.068	0.471
ID698748	698748	17	73.938	25.730	23.040	0	83	83	2	1	-10921639	209.857	225	140	255	4407	42.164	2.000	0.163	1.395
ID698749	698749	25	57.357	41.400	24.081	0	83	83	2	1	-10921639	208.714	213	120	255	4383	42.388	3.200	0.122	1.071
ID698762	698762	31	41.306	37.456	19.915	0	84	84	2	1	-10921639	207.571	222	126	255	4359	44.481	6.228	0.091	0.782
ID698763	698763	17	72.836	25.664	22.816	0	84	84	2	1	-10921639	207.762	205	137	255	4363	41.259	2.000	0.162	1.401
ID698760	698760	16	69.933	29.340	16.211	0	84	84	2	1	-10921639	230.286	255	170	255	4836	34.154	4.800	0.183	2.084
ID698761	698761	42	50.321	35.393	19.764	0	84	84	2	1	-10921639	198.952	184	149	255	4178	40.171	2.000	0.087	0.792
ID698766	698766	44	66.760	46.138	26.598	0	84	84	2	1	-10921639	143.476	137	49	255	3013	52.608	2.000	0.161	0.757
ID698767	698767	36	48.918	27.539	28.050	0	84	84	2	1	-10921639	171.524	152	114	255	3602	50.709	2.000	0.070	0.443
ID698764	698764	47	47.125	31.049	23.649	0	84	84	2	1	-10921639	179.667	170	131	255	3773	37.650	2.000	0.080	0.705
ID698765	698765	25	53.600	41.039	24.179	0	84	84	2	1	-10921639	214.381	216	149	255	4502	38.774	4.800	0.120	1.181
ID698758	698758	45	41.254	57.220	8.782	0	84	84	2	1	-10921639	103.762	90	76	181	2179	28.822	2.000	0.126	0.805
ID698759	698759	48	37.537	25.679	11.109	0	84	84	2	1	-10921639	108.476	108	70	213	2278	35.109	2.000	0.071	0.412
ID698770	698770	46	36.114	45.993	34.980	0	84	84	2	1	-10921639	88.000	87	43	170	1848	26.683	2.000	0.136	0.791
ID698771	698771	32	60.608	28.829	37.978	0	84	84	2	1	-10921639	155.952	172	102	211	3275	37.553	2.000	0.182	1.277
ID698768	698768	13	89.374	35.024	29.084	0	84	84	2	1	-10921639	206.714	199	120	255	4341	47.350	3.200	0.222	1.584
ID698769	698769	19	98.763	22.606	29.475	0	84	84	2	1	-10921639	203.905	211	126	255	4282	50.118	4.800	0.274	1.751
ID698774	698774	None	37.233	38.159	43.711	0	84	84	2	1	-10921639	84.810	76	43	140	1781	30.771	2.000	0.145	0.699
ID698772	698772	23	74.603	34.561	39.299	0	84	84	2	1	-10921639	152.762	152	87	252	3208	47.246	2.000	0.249	1.291
ID698773	698773	40	40.745	18.367	40.295	0	84	84	2	1	-10921639	87.048	85	43	155	1828	31.592	2.000	0.164	0.778
ID698730	698730	48	44.339	26.232	10.553	0	85	85	2	1	-10921639	120.619	117	76	216	2533	35.646	2.000	0.108	0.660
ID698731	698731	16	67.209	28.864	16.153	0	85	85	2	1	-10921639	225.905	255	155	255	4744	36.029	7.600	0.167	1.798
ID698728	698728	None	39.936	71.273	4.818	0	85	85	2	1	-10921639	115.286	108	76	158	2421	26.646	2.000	0.153	1.150
ID698729	698729	45	50.980	57.299	8.721	0	85	85	2	1	-10921639	116.619	111	70	184	2449	30.523	2.000	0.180	1.164
ID698734	698734	25	48.528	41.538	23.522	0	85	85	2	1	-10921639	204.000	202	128	255	4284	43.590	2.000	0.114	0.956
ID698735	698735	47	52.867	30.664	23.682	0	85	85	2	1	-10921639	175.048	170	114	255	3676	47.711	2.000	0.094	0.630
ID698732	698732	42	56.970	35.884	20.046	0	85	85	2	1	-10921639	215.952	231	131	255	4535	40.532	4.800	0.133	1.248
ID698733	698733	17	69.774	25.556	22.848	0	85	85	2	1	-10921639	207.810	202	161	255	4364	36.884	2.000	0.144	1.418
ID698738	698738	19	97.814	22.788	29.291	0	85	85	2	1	-10921639	208.857	231	137	255	4386	46.152	3.200	0.268	1.913
ID698739	698739	13	85.132	34.992	29.292	0	85	85	2	1	-10921639	210.048	222	128	255	4411	43.381	3.200	0.214	1.708
ID698736	698736	36	46.097	27.362	27.497	0	85	85	2	1	-10921639	179.619	161	120	255	3772	45.367	2.000	0.039	0.298
ID698737	698737	44	53.998	45.995	27.030	0	85	85	2	1	-10921639	128.333	120	73	234	2695	40.534	2.000	0.117	0.666
ID698742	698742	23	90.797	35.270	39.238	0	85	85	2	1	-10921639	144.905	126	70	255	3043	55.362	2.000	0.281	1.149
ID698743	698743	40	53.343	17.912	39.995	0	85	85	2	1	-10921639	88.667	79	46	184	1862	36.472	2.000	0.224	0.889
ID698740	698740	None	39.794	30.934	31.138	0	85	85	2	1	-10921639	163.238	164	117	255	3428	34.736	2.000	0.055	0.493
ID698741	698741	32	77.862	28.768	36.612	0	85	85	2	1	-10921639	179.619	190	105	246	3772	48.620	2.000	0.218	1.321
ID698792	698792	None	50.575	19.748	57.177	0	86	86	2	1	-10921639	69.429	55	17	149	1458	33.673	2.000	0.283	0.910
ID698786	698786	13	81.374	34.968	29.658	0	86	86	2	1	-10921639	198.810	205	99	255	4175	50.952	2.000	0.195	1.272
ID698787	698787	32	66.241	29.354	35.533	0	86	86	2	1	-10921639	178.333	170	102	255	3745	50.464	3.200	0.169	1.024
ID698784	698784	36	53.173	27.705	27.874	0	86	86	2	1	-10921639	171.238	175	111	255	3596	45.992	2.000	0.078	0.541
ID698785	698785	19	94.431	22.495	29.416	0	86	86	2	1	-10921639	196.619	202	105	255	4129	55.665	4.800	0.277	1.534
ID698790	698790	23	84.112	35.467	38.706	0	86	86	2	1	-10921639	164.143	161	70	255	3447	53.944	2.000	0.244	1.195
ID698791	698791	40	52.567	18.002	40.303	0	86	86	2	1	-10921639	82.571	73	29	175	1734	38.294	7.600	0.231	0.810
ID698788	698788	None	39.518	45.248	34.886	0	86	86	2	1	-10921639	93.952	90	52	172	1973	28.405	2.000	0.159	0.907
ID698789	698789	49	61.724	29.083	39.112	0	86	86	2	1	-10921639	156.762	149	87	219	3292	41.961	2.000	0.182	1.150
ID698778	698778	42	55.743	35.661	20.292	0	86	86	2	1	-10921639	196.000	184	134	255	4116	37.441	2.000	0.117	1.097
ID698779	698779	None	37.979	39.707	19.714	0	86	86	2	1	-10921639	168.048	170	85	255	3529	43.105	2.000	0.041	0.306
ID698776	698776	45	53.044	55.846	9.293	0	86	86	2	1	-10921639	124.000	111	85	234	2604	36.480	7.600	0.153	0.903
ID698777	698777	16	70.392	28.763	15.951	0	86	86	2	1	-10921639	226.048	246	152	255	4747	34.809	4.800	0.178	1.967
ID698782	698782	25	62.576	41.258	23.962	0	86	86	2	1	-10921639	206.095	211	117	255	4328	45.041	2.000	0.133	1.073
ID698783	698783	44	47.764	45.782	26.347	0	86	86	2	1	-10921639	119.524	117	46	199	2510	46.419	2.000	0.105	0.490
ID698780	698780	17	72.627	25.597	22.503	0	86	86	2	1	-10921639	202.762	208	137	255	4258	43.102	2.000	0.167	1.344
ID698781	698781	47	47.848	30.345	24.177	0	86	86	2	1	-10921639	183.429	178	126	255	3852	41.007	2.000	0.071	0.595
ID698775	698775	None	41.111	5.000	0.000	0	86	86	2	1	-10921639	118.333	111	84	178	2485	27.130	2.000	0.152	1.149
ID698794	698794	16	61.739	28.858	15.836	0	87	87	2	1	-10921639	232.000	255	167	255	4872	31.188	7.600	0.154	1.982
ID698795	698795	42	41.269	35.329	19.787	0	87	87	2	1	-10921639	201.286	205	137	255	4227	37.569	3.200	0.072	0.718
ID698793	698793	48	42.880	25.046	10.841	0	87	87	2	1	-10921639	114.429	108	85	202	2403	28.547	2.000	0.121	0.863
ID698798	698798	47	35.224	30.129	24.427	0	87	87	2	1	-10921639	163.000	149	114	255	3423	40.639	2.000	0.013	0.104
ID698799	698799	25	54.889	40.977	24.239	0	87	87	2	1	-10921639	226.810	237	158	255	4763	32.411	7.600	0.115	1.449
ID698796	698796	None	39.819	49.875	22.064	0	87	87	2	1	-10921639	112.619	102	79	202	2365	32.452	2.000	0.097	0.614
ID698797	698797	17	71.727	25.907	22.751	0	87	87	2	1	-10921639	194.238	193	126	255	4079	46.429	2.000	0.138	1.014
ID698802	698802	19	96.002	22.770	29.335	0	87	87	2	1	-10921639	199.048	181	140	255	4180	45.146	2.000	0.255	1.794
ID698803	698803	13	77.969	35.024	29.778	0	87	87	2	1	-10921639	200.571	202	111	255	4212	47.517	2.000	0.173	1.247
ID698800	698800	44	59.454	45.844	26.927	0	87	87	2	1	-10921639	144.762	146	87	240	3040	44.787	2.000	0.137	0.779
ID698801	698801	36	52.229	27.443	27.702	0	87	87	2	1	-10921639	180.714	172	96	255	3795	46.058	2.000	0.081	0.587
ID698806	698806	23	92.511	35.650	38.624	0	87	87	2	1	-10921639	138.333	131	64	255	2905	63.823	2.000	0.279	0.946
ID698807	698807	40	41.658	18.067	40.129	0	87	87	2	1	-10921639	75.810	70	38	170	1592	32.063	2.000	0.155	0.634
ID698804	698804	None	47.768	31.167	31.459	0	87	87	2	1	-10921639	186.667	193	120	255	3920	39.288	7.600	0.083	0.730
ID698805	698805	49	73.496	28.918	38.413	0	87	87	2	1	-10921639	179.429	199	99	231	3768	46.210	6.343	0.231	1.458
ID698826	698826	None	43.499	30.643	18.800	0	88	88	2	1	-10921639	226.619	246	167	255	4759	34.185	2.000	0.073	0.901
ID698827	698827	17	72.731	25.729	22.874	0	88	88	2	1	-10921639	209.333	202	155	255	4396	37.488	2.000	0.161	1.548
ID698824	698824	None	42.549	54.463	10.659	0	88	88	2	1	-10921639	108.095	96	73	196	2270	35.838	2.000	0.116	0.625
ID698825	698825	16	54.395	28.549	15.569	0	88	88	2	1	-10921639	225.571	249	167	255	4737	33.645	4.800	0.114	1.376
ID698830	698830	36	45.112	27.619	27.828	0	88	88	2	1	-10921639	164.429	152	99	255	3453	46.429	2.000	0.038	0.259
ID698831	698831	19	93.874	22.846	29.322	0	88	88	2	1	-10921639	197.333	181	128	255	4144	45.941	2.000	0.246	1.696
ID698828	698828	25	49.875	40.283	24.642	0	88	88	2	1	-10921639	215.905	225	123	255	4534	42.801	2.000	0.091	0.845
ID698829	698829	44	62.315	45.911	26.716	0	88	88	2	1	-10921639	129.048	117	61	255	2710	51.599	2.000	0.144	0.630
ID698823	698823	48	40.367	23.967	10.540	0	88	88	2	1	-10921639	118.190	111	85	167	2482	24.989	2.000	0.142	1.178
ID698834	698834	23	87.385	35.670	38.745	0	88	88	2	1	-10921639	162.524	170	85	255	3413	51.206	4.800	0.269	1.348
ID698835	698835	40	49.529	17.929	40.327	0	88	88	2	1	-10921639	92.095	85	43	175	1934	33.529	7.600	0.197	0.904
ID698832	698832	13	72.005	34.846	29.467	0	88	88	2	1	-10921639	212.952	228	134	255	4472	43.634	7.600	0.167	1.394
ID698833	698833	49	74.611	29.073	36.714	0	88	88	2	1	-10921639	182.333	184	96	255	3829	56.475	2.000	0.190	1.033
ID698836	698836	50	40.720	23.531	53.414	0	88	88	2	1	-10921639	67.810	58	29	137	1424	33.307	2.000	0.217	0.726
ID698837	698837	51	42.806	19.644	56.495	0	88	88	2	1	-10921639	68.714	55	26	178	1443	36.842	2.000	0.158	0.508
ID698818	698818	49	68.563	28.838	36.512	0	89	89	2	1	-10921639	185.476	184	105	255	3895	51.103	6.337	0.173	1.072
ID698819	698819	23	84.039	35.932	38.738	0	89	89	2	1	-10921639	148.333	137	76	252	3115	53.445	2.000	0.248	1.105
ID698816	698816	19	98.138	22.820	29.247	0	89	89	2	1	-10921639	207.095	196	140	255	4349	43.608	4.800	0.265	1.987
ID698817	698817	13	70.330	34.521	29.732	0	89	89	2	1	-10921639	196.762	208	93	255	4132	53.974	7.600	0.157	0.990
ID698822	698822	51	48.287	19.895	56.905	0	89	89	2	1	-10921639	76.619	70	35	155	1609	33.389	2.000	0.245	0.903
ID698820	698820	40	40.517	18.092	40.468	0	89	89	2	1	-10921639	88.714	85	43	161	1863	31.727	7.600	0.151	0.734
ID698821	698821	50	41.700	23.929	53.163	0	89	89	2	1	-10921639	78.238	76	43	149	1643	29.062	2.000	0.200	0.897
ID698810	698810	42	39.327	36.328	20.539	0	89	89	2	1	-10921639	220.810	219	164	255	4637	29.802	6.387	0.082	1.125
ID698811	698811	53	38.806	44.909	19.876	0	89	89	2	1	-10921639	138.810	146	73	190	2915	34.033	2.000	0.125	0.909
ID698808	698808	48	60.062	24.764	10.744	0	89	89	2	1	-10921639	127.905	117	76	237	2686	40.116	2.000	0.173	0.939
ID698809	698809	16	60.378	28.655	15.949	0	89	89	2	1	-10921639	222.476	249	149	255	4672	39.523	7.600	0.132	1.312
ID698814	698814	25	52.850	40.984	24.209	0	89	89	2	1	-10921639	220.333	211	155	255	4627	34.490	4.800	0.123	1.400
ID698815	698815	44	54.521	46.145	26.740	0	89	89	2	1	-10921639	124.857	120	61	234	2622	44.961	2.000	0.132	0.648
ID698812	698812	17	74.034	25.835	23.052	0	89	89	2	1	-10921639	205.238	202	111	255	4310	45.665	2.000	0.155	1.206
ID698813	698813	47	49.041	30.532	24.412	0	89	89	2	1	-10921639	180.381	175	108	255	3788	45.907	2.000	0.069	0.506
ID698850	698850	52	42.206	44.148	34.372	0	90	90	2	1	-10921639	99.190	93	61	172	2083	26.927	2.000	0.162	1.028
ID698851	698851	49	84.465	29.108	35.696	0	90	90	2	1	-10921639	207.762	213	126	255	4363	46.845	4.800	0.236	1.694
ID698848	698848	19	98.824	23.104	29.352	0	90	90	2	1	-10921639	200.857	205	117	255	4218	54.892	3.200	0.270	1.556
ID698849	698849	13	65.152	34.378	29.866	0	90	90	2	1	-10921639	205.952	216	102	255	4325	43.626	4.800	0.157	1.283
ID698854	698854	51	37.744	19.370	57.162	0	90	90	2	1	-10921639	78.286	73	32	123	1644	24.088	4.800	0.246	1.282
ID698852	698852	23	85.004	35.789	38.748	0	90	90	2	1	-10921639	155.571	155	87	255	3267	47.380	4.800	0.279	1.432
ID698853	698853	40	35.730	17.887	40.112	0	90	90	2	1	-10921639	87.619	90	49	161	1840	28.028	7.600	0.151	0.819
ID698842	698842	42	57.988	36.000	20.392	0	90	90	2	1	-10921639	227.429	246	152	255	4776	35.380	4.800	0.137	1.544
ID698843	698843	17	73.033	25.311	22.887	0	90	90	2	1	-10921639	201.810	211	105	255	4238	49.568	2.000	0.177	1.223
ID698840	698840	16	58.456	28.752	15.987	0	90	90	2	1	-10921639	222.952	240	134	255	4682	40.806	3.200	0.125	1.212
ID698841	698841	53	43.155	45.086	19.128	0	90	90	2	1	-10921639	126.381	117	76	213	2654	35.170	2.000	0.108	0.702
ID698846	698846	44	39.996	46.337	26.470	0	90	90	2	1	-10921639	121.476	117	67	205	2551	34.603	2.000	0.077	0.504
ID698847	698847	None	43.336	27.152	27.603	0	90	90	2	1	-10921639	175.143	164	99	255	3678	50.080	2.000	0.054	0.359
ID698844	698844	47	47.377	30.524	23.944	0	90	90	2	1	-10921639	173.762	167	90	255	3649	52.051	2.000	0.063	0.398
ID698845	698845	25	66.193	41.339	24.144	0	90	90	2	1	-10921639	220.905	222	152	255	4639	36.783	4.800	0.151	1.578
ID698838	698838	48	44.763	25.199	10.870	0	90	90	2	1	-10921639	117.667	114	73	199	2471	36.034	2.000	0.123	0.715
ID698839	698839	None	39.365	53.173	11.624	0	90	90	2	1	-10921639	104.000	99	61	161	2184	27.037	2.000	0.162	1.074
ID698858	698858	42	58.061	35.723	20.182	0	91	91	2	1	-10921639	212.667	219	134	255	4466	37.154	4.800	0.139	1.398
ID698859	698859	17	70.149	25.771	23.041	0	91	91	2	1	-10921639	210.143	205	143	255	4413	39.915	3.200	0.158	1.439
ID698856	698856	16	61.230	28.735	15.933	0	91	91	2	1	-10921639	224.238	249	137	255	4709	39.838	4.800	0.141	1.390
ID698857	698857	53	62.272	44.974	19.094	0	91	91	2	1	-10921639	159.000	149	85	255	3339	45.813	2.000	0.124	0.763
ID698862	698862	19	95.616	23.154	29.612	0	91	91	2	1	-10921639	183.905	193	61	255	3862	62.365	4.800	0.281	1.294
ID698863	698863	13	61.972	34.037	29.918	0	91	91	2	1	-10921639	200.000	211	93	255	4200	44.942	4.800	0.167	1.272
ID698860	698860	47	51.371	30.363	24.265	0	91	91	2	1	-10921639	179.571	175	126	255	3771	43.714	2.000	0.064	0.496
ID698861	698861	25	66.512	41.214	24.051	0	91	91	2	1	-10921639	224.905	252	155	255	4723	35.713	3.200	0.156	1.696
ID698855	698855	48	47.095	25.315	10.870	0	91	91	2	1	-10921639	132.429	114	85	246	2781	40.494	2.000	0.108	0.638
ID698866	698866	23	98.028	35.651	38.823	0	91	91	2	1	-10921639	159.381	146	82	255	3347	58.271	2.000	0.293	1.239
ID698867	698867	None	35.261	23.892	53.464	0	91	91	2	1	-10921639	62.095	58	26	140	1304	28.834	2.000	0.180	0.656
ID698864	698864	49	82.022	29.647	34.609	0	91	91	2	1	-10921639	204.238	219	90	255	4289	57.994	4.800	0.194	1.146
ID698865	698865	52	37.975	44.412	34.182	0	91	91	2	1	-10921639	89.571	90	43	184	1881	34.889	2.000	0.123	0.562
ID698868	698868	51	41.193	19.612	56.847	0	91	91	2	1	-10921639	80.048	76	38	140	1681	29.559	2.000	0.220	0.975
ID698882	698882	51	51.449	19.953	56.857	0	92	92	2	1	-10921639	81.762	70	43	161	1717	32.271	2.000	0.257	1.037
ID698880	698880	40	43.833	17.694	40.248	0	92	92	2	1	-10921639	95.619	85	58	172	2008	31.635	2.000	0.193	0.976
ID698881	698881	None	41.574	16.523	40.827	0	92	92	2	1	-10921639	104.810	111	46	172	2201	31.173	4.800	0.243	1.313
ID698874	698874	47	37.521	30.232	24.087	0	92	92	2	1	-10921639	185.190	172	128	255	3889	45.535	2.000	0.026	0.208
ID698875	698875	25	63.473	41.339	24.103	0	92	92	2	1	-10921639	226.857	246	164	255	4764	33.964	4.800	0.153	1.769
ID698872	698872	53	66.414	44.889	19.562	0	92	92	2	1	-10921639	166.000	152	87	255	3486	51.307	2.000	0.155	0.869
ID698873	698873	17	64.350	25.944	23.312	0	92	92	2	1	-10921639	218.667	219	134	255	4592	41.774	3.200	0.141	1.298
ID698878	698878	49	77.848	29.550	35.021	0	92	92	2	1	-10921639	217.762	225	128	255	4573	43.484	4.800	0.193	1.619
ID698879	698879	23	89.296	35.736	38.823	0	92	92	2	1	-10921639	151.905	143	67	255	3190	60.791	2.000	0.230	0.935
ID698876	698876	19	96.388	23.040	29.471	0	92	92	2	1	-10921639	190.524	178	93	255	4001	52.510	2.000	0.266	1.527
ID698877	698877	13	64.005	34.315	30.193	0	92	92	2	1	-10921639	201.000	193	120	255	4221	45.367	4.800	0.156	1.195
ID698870	698870	16	62.970	28.785	15.853	0	92	92	2	1	-10921639	219.048	246	111	255	4600	45.364	3.200	0.131	1.116
ID698871	698871	42	53.354	35.903	19.769	0	92	92	2	1	-10921639	219.381	234	143	255	4607	38.477	2.000	0.113	1.162
ID698869	698869	48	40.658	25.237	10.342	0	92	92	2	1	-10921639	126.000	123	67	184	2646	32.780	4.800	0.160	1.062
ID698890	698890	25	52.286	39.474	24.707	0	93	93	2	1	-10921639	211.381	228	102	255	4439	45.796	7.600	0.106	0.886
ID698891	698891	54	54.077	46.139	26.866	0	93	93	2	1	-10921639	127.476	117	70	255	2677	45.448	7.600	0.103	0.525
ID698888	698888	17	65.029	26.187	23.795	0	93	93	2	1	-10921639	212.667	222	123	255	4466	43.662	3.200	0.146	1.243
ID698889	698889	47	44.608	30.364	24.773	0	93	93	2	1	-10921639	171.286	158	82	255	3597	50.387	2.000	0.039	0.255
ID698894	698894	52	50.075	43.671	34.340	0	93	93	2	1	-10921639	104.524	99	61	199	2195	36.338	2.000	0.186	0.903
ID698895	698895	49	79.454	29.889	34.841	0	93	93	2	1	-10921639	195.048	193	111	255	4096	50.315	2.000	0.178	1.170
ID698892	698892	19	95.519	22.943	29.442	0	93	93	2	1	-10921639	195.000	181	102	255	4095	49.277	2.000	0.259	1.628
ID698893	698893	13	70.752	33.926	30.369	0	93	93	2	1	-10921639	212.857	219	140	255	4470	40.700	4.800	0.192	1.685
ID698883	698883	48	62.078	25.493	10.551	0	93	93	2	1	-10921639	142.095	123	87	252	2984	46.255	2.000	0.160	0.850
ID698886	698886	42	51.557	35.215	19.521	0	93	93	2	1	-10921639	201.095	190	143	255	4223	41.191	2.000	0.076	0.690
ID698887	698887	55	46.437	38.865	19.593	0	93	93	2	1	-10921639	183.762	172	131	255	3859	39.961	2.000	0.056	0.491
ID698884	698884	16	65.643	28.839	15.602	0	93	93	2	1	-10921639	229.667	255	158	255	4823	32.879	4.800	0.160	1.928
ID698885	698885	53	49.594	44.657	19.341	0	93	93	2	1	-10921639	150.762	140	79	237	3166	47.361	2.000	0.128	0.722
ID698898	698898	40	49.433	17.389	40.358	0	93	93	2	1	-10921639	105.381	105	52	170	2213	32.893	4.800	0.264	1.337
ID698899	698899	51	55.232	19.834	56.675	0	93	93	2	1	-10921639	92.143	90	43	181	1935	37.697	2.000	0.242	0.951
ID698896	698896	None	57.124	28.581	39.197	0	93	93	2	1	-10921639	150.238	146	70	225	3155	46.727	2.000	0.144	0.807
ID698897	698897	23	92.059	36.032	38.829	0	93	93	2	1	-10921639	149.286	134	73	255	3135	54.639	2.000	0.277	1.186
ID698954	698954	None	40.273	26.203	18.004	0	94	94	2	1	-10921639	209.571	211	120	255	4401	39.044	2.000	0.081	0.808
ID698955	698955	42	55.860	35.112	18.745	0	94	94	2	1	-10921639	192.952	178	137	255	4052	42.416	2.000	0.071	0.602
ID698952	698952	48	40.556	25.310	10.682	0	94	94	2	1	-10921639	126.095	114	85	205	2648	33.289	7.600	0.100	0.686
ID698953	698953	16	50.845	28.567	15.390	0	94	94	2	1	-10921639	203.952	211	128	255	4283	48.497	2.000	0.101	0.771
ID698958	698958	56	48.474	41.815	23.315	0	94	94	2	1	-10921639	206.571	208	137	255	4338	39.425	7.600	0.100	0.956
ID698959	698959	17	56.204	26.501	23.675	0	94	94	2	1	-10921639	213.095	205	146	255	4475	39.565	2.000	0.110	1.070
ID698956	698956	55	48.200	38.849	19.710	0	94	94	2	1	-10921639	178.571	170	128	255	3750	43.154	2.000	0.053	0.420
ID698957	698957	53	38.406	44.000	20.000	0	94	94	2	1	-10921639	161.429	161	99	213	3390	35.267	7.600	0.093	0.780
ID698968	698968	40	46.007	17.622	40.192	0	94	94	2	1	-10921639	92.524	85	43	190	1943	35.639	7.600	0.169	0.752
ID698969	698969	51	70.990	20.078	55.945	0	94	94	2	1	-10921639	88.571	70	41	202	1860	44.793	2.000	0.299	0.909
ID698962	698962	54	73.988	46.168	26.816	0	94	94	2	1	-10921639	146.333	131	85	255	3073	50.663	2.000	0.179	0.877
ID698963	698963	19	97.750	22.666	29.519	0	94	94	2	1	-10921639	192.524	196	93	255	4043	56.588	2.000	0.276	1.472
ID698960	698960	47	45.866	30.584	24.596	0	94	94	2	1	-10921639	160.667	164	85	255	3374	55.000	2.000	0.050	0.281
ID698961	698961	25	51.802	38.789	25.071	0	94	94	2	1	-10921639	214.476	219	123	255	4504	40.860	7.600	0.110	1.042
ID698966	698966	52	41.338	43.589	34.584	0	94	94	2	1	-10921639	96.524	93	41	170	2027	32.719	2.000	0.169	0.853
ID698967	698967	23	90.286	35.526	38.502	0	94	94	2	1	-10921639	147.810	149	49	255	3104	65.947	2.000	0.252	0.902
ID698964	698964	13	79.243	33.801	30.735	0	94	94	2	1	-10921639	193.905	213	79	255	4072	57.400	2.000	0.206	1.153
ID698965	698965	49	69.677	29.927	35.228	0	94	94	2	1	-10921639	194.476	190	123	255	4084	45.341	7.600	0.166	1.218
ID698914	698914	40	48.351	17.771	40.236	0	95	95	2	1	-10921639	104.000	96	55	181	2184	33.371	7.600	0.180	0.951
ID698915	698915	None	37.418	24.046	52.235	0	95	95	2	1	-10921639	64.952	58	35	120	1364	24.041	2.000	0.214	0.951
ID698912	698912	49	62.887	28.328	37.436	0	95	95	2	1	-10921639	176.714	187	93	255	3711	48.683	7.600	0.183	1.123
ID698913	698913	23	87.540	35.549	38.690	0	95	95	2	1	-10921639	153.476	152	85	255	3223	56.032	2.000	0.282	1.204
ID698916	698916	51	45.367	19.527	55.661	0	95	95	2	1	-10921639	76.905	82	32	134	1615	32.062	2.000	0.256	0.978
ID698906	698906	17	48.984	27.874	23.605	0	95	95	2	1	-10921639	227.095	240	128	255	4769	35.595	4.800	0.114	1.307
ID698907	698907	25	57.622	39.128	25.117	0	95	95	2	1	-10921639	207.619	219	131	255	4360	41.723	2.000	0.098	0.888
ID698904	698904	55	52.173	38.616	19.626	0	95	95	2	1	-10921639	190.429	178	140	255	3999	40.866	2.000	0.075	0.651
ID698905	698905	56	37.816	41.867	23.348	0	95	95	2	1	-10921639	189.619	193	123	255	3982	39.821	7.600	0.058	0.521
ID698910	698910	19	97.910	22.841	29.752	0	95	95	2	1	-10921639	187.476	187	82	255	3937	56.728	2.000	0.266	1.390
ID698911	698911	13	84.053	34.011	30.573	0	95	95	2	1	-10921639	198.905	213	93	255	4177	56.398	2.000	0.215	1.246
ID698908	698908	54	64.042	46.098	26.848	0	95	95	2	1	-10921639	151.429	143	96	255	3180	41.148	2.000	0.153	0.978
ID698909	698909	57	71.577	26.895	27.746	0	95	95	2	1	-10921639	195.429	199	93	255	4104	55.854	2.000	0.134	0.829
ID698902	698902	42	51.675	35.136	19.098	0	95	95	2	1	-10921639	202.048	196	146	255	4243	36.716	2.000	0.083	0.847
ID698903	698903	53	51.514	44.753	18.985	0	95	95	2	1	-10921639	145.476	140	79	225	3055	40.696	2.000	0.140	0.875
ID698900	698900	48	58.380	25.289	10.190	0	95	95	2	1	-10921639	133.238	126	58	255	2798	47.273	2.000	0.151	0.740
ID698901	698901	16	57.362	27.992	15.221	0	95	95	2	1	-10921639	209.905	231	137	255	4408	47.021	2.000	0.103	0.835
ID698922	698922	17	59.105	29.146	23.821	0	96	96	2	1	-10921639	230.476	255	137	255	4840	38.340	4.800	0.138	1.459
ID698923	698923	56	62.038	41.819	23.714	0	96	96	2	1	-10921639	209.143	222	123	255	4392	44.355	3.200	0.134	1.112
ID698920	698920	None	36.040	26.131	19.619	0	96	96	2	1	-10921639	219.143	222	143	255	4602	33.410	7.600	0.083	1.002
ID698921	698921	55	57.156	38.796	19.614	0	96	96	2	1	-10921639	189.238	172	131	255	3974	43.591	2.000	0.076	0.612
ID698926	698926	57	66.803	27.722	28.719	0	96	96	2	1	-10921639	181.190	184	105	255	3805	52.595	2.000	0.109	0.676
ID698927	698927	19	97.157	22.777	29.568	0	96	96	2	1	-10921639	179.048	175	79	255	3760	59.954	2.000	0.266	1.253
ID698924	698924	25	52.746	39.370	25.186	0	96	96	2	1	-10921639	205.095	205	140	255	4307	40.136	2.000	0.097	0.901
ID698925	698925	54	47.713	46.060	26.583	0	96	96	2	1	-10921639	126.190	117	61	222	2650	43.433	7.600	0.109	0.570
ID698918	698918	16	55.903	28.214	15.290	0	96	96	2	1	-10921639	209.381	219	149	255	4397	44.473	2.000	0.107	0.912
ID698919	698919	42	49.019	35.120	19.054	0	96	96	2	1	-10921639	189.333	184	131	255	3976	38.487	2.000	0.069	0.632
ID698917	698917	None	38.320	64.544	7.894	0	96	96	2	1	-10921639	111.143	111	61	181	2334	29.416	2.000	0.106	0.726
ID698930	698930	49	79.960	28.907	36.323	0	96	96	2	1	-10921639	199.619	202	114	255	4192	45.642	4.800	0.214	1.540
ID698931	698931	23	93.483	35.565	38.817	0	96	96	2	1	-10921639	157.952	146	79	255	3317	58.683	2.000	0.276	1.164
ID698928	698928	13	76.504	34.148	30.308	0	96	96	2	1	-10921639	186.381	172	111	255	3914	47.901	3.200	0.181	1.194
ID698929	698929	None	38.546	43.730	34.178	0	96	96	2	1	-10921639	89.952	82	41	161	1889	29.778	2.000	0.137	0.727
ID698934	698934	None	45.881	16.000	41.000	0	96	96	2	1	-10921639	112.190	102	58	199	2356	37.451	4.800	0.234	1.137
ID698935	698935	51	37.757	19.358	55.304	0	96	96	2	1	-10921639	79.571	76	41	131	1671	25.482	2.000	0.216	1.111
ID698932	698932	40	51.392	17.867	40.180	0	96	96	2	1	-10921639	103.143	99	58	199	2166	40.292	2.000	0.168	0.735
ID698933	698933	58	63.165	28.713	39.710	0	96	96	2	1	-10921639	144.095	146	64	255	3026	57.411	2.000	0.151	0.659
ID698984	698984	51	46.558	19.609	55.539	0	97	97	2	1	-10921639	80.905	73	43	143	1699	32.671	2.000	0.235	0.941
ID698978	698978	19	94.033	22.726	29.352	0	97	97	2	1	-10921639	203.048	196	120	255	4264	49.029	4.800	0.257	1.693
ID698979	698979	57	57.003	27.937	29.133	0	97	97	2	1	-10921639	194.333	196	143	255	4081	40.941	2.000	0.110	0.937
ID698976	698976	25	45.789	38.885	25.085	0	97	97	2	1	-10921639	207.143	222	128	255	4350	44.619	2.000	0.079	0.683
ID698977	698977	54	63.284	45.936	26.809	0	97	97	2	1	-10921639	143.667	131	79	255	3017	48.321	2.000	0.131	0.689
ID698982	698982	23	96.779	35.463	38.812	0	97	97	2	1	-10921639	161.095	155	82	255	3383	56.973	2.000	0.297	1.294
ID698983	698983	40	37.123	17.845	39.989	0	97	97	2	1	-10921639	92.286	90	52	172	1938	28.297	2.000	0.123	0.715
ID698980	698980	13	74.720	34.612	29.996	0	97	97	2	1	-10921639	188.762	193	96	255	3964	48.731	7.600	0.200	1.291
ID698981	698981	58	84.640	28.745	38.890	0	97	97	2	1	-10921639	184.952	202	87	255	3884	58.316	3.200	0.230	1.187
ID698970	698970	None	45.120	25.408	11.023	0	97	97	2	1	-10921639	136.619	126	82	216	2869	38.808	2.000	0.119	0.750
ID698971	698971	16	55.216	28.136	15.156	0	97	97	2	1	-10921639	210.762	219	146	255	4426	42.238	2.000	0.102	0.920
ID698974	698974	56	63.125	41.631	23.948	0	97	97	2	1	-10921639	214.333	228	120	255	4501	46.056	3.200	0.139	1.139
ID698975	698975	17	59.730	29.798	24.598	0	97	97	2	1	-10921639	216.048	252	105	255	4537	50.711	2.000	0.129	0.975
ID698972	698972	42	59.984	35.117	18.883	0	97	97	2	1	-10921639	185.524	175	117	255	3896	47.210	2.000	0.079	0.578
ID698973	698973	55	53.421	38.876	19.829	0	97	97	2	1	-10921639	188.333	175	117	255	3955	41.253	2.000	0.080	0.674
ID698946	698946	13	76.089	35.230	29.886	0	98	98	2	1	-10921639	202.905	211	111	255	4261	49.408	3.200	0.185	1.281
ID698947	698947	58	75.305	29.000	36.000	0	98	98	2	1	-10921639	211.714	228	117	255	4446	46.435	4.800	0.201	1.524
ID698944	698944	19	96.958	22.448	29.211	0	98	98	2	1	-10921639	185.238	187	96	255	3890	61.449	2.000	0.278	1.310
ID698945	698945	57	58.813	28.118	29.207	0	98	98	2	1	-10921639	171.476	155	99	255	3601	46.551	2.000	0.086	0.582
ID698950	698950	None	50.572	15.250	41.553	0	98	98	2	1	-10921639	104.333	99	49	178	2191	36.785	2.000	0.195	0.926
ID698951	698951	51	46.238	19.987	55.753	0	98	98	2	1	-10921639	73.000	64	41	143	1533	29.413	2.000	0.239	0.957
ID698948	698948	23	90.792	35.730	38.363	0	98	98	2	1	-10921639	145.429	137	52	255	3054	62.857	2.000	0.259	0.952
ID698949	698949	40	47.119	17.761	40.344	0	98	98	2	1	-10921639	101.810	93	58	196	2138	38.171	2.000	0.147	0.685
ID698938	698938	42	51.910	34.973	19.210	0	98	98	2	1	-10921639	196.429	187	111	255	4125	46.215	2.000	0.088	0.686
ID698939	698939	55	55.704	38.805	20.110	0	98	98	2	1	-10921639	190.190	187	96	255	3994	48.942	2.000	0.086	0.613
ID698936	698936	16	71.312	28.196	15.265	0	98	98	2	1	-10921639	197.048	202	114	255	4138	53.911	2.000	0.153	0.969
ID698937	698937	59	49.544	25.438	19.515	0	98	98	2	1	-10921639	194.286	196	114	255	4080	49.160	7.600	0.099	0.712
ID698942	698942	25	51.202	37.707	25.387	0	98	98	2	1	-10921639	215.238	225	140	255	4520	38.630	2.000	0.101	1.022
ID698943	698943	54	59.207	45.976	26.560	0	98	98	2	1	-10921639	131.952	123	64	252	2771	51.257	2.000	0.123	0.563
ID698940	698940	56	61.626	41.861	23.437	0	98	98	2	1	-10921639	203.952	213	120	255	4283	47.459	7.600	0.127	0.968
ID698941	698941	17	59.612	30.741	24.644	0	98	98	2	1	-10921639	214.524	249	111	255	4505	51.502	2.000	0.125	0.928
ID698986	698986	16	60.831	28.104	15.503	0	99	99	2	1	-10921639	226.190	249	158	255	4750	35.974	4.800	0.142	1.561
ID698987	698987	None	36.183	17.993	17.749	0	99	99	2	1	-10921639	97.286	90	61	181	2043	28.662	2.000	0.103	0.631
ID698985	698985	None	42.696	25.849	10.831	0	99	99	2	1	-10921639	141.524	140	87	237	2972	35.485	7.600	0.072	0.537
ID698990	698990	55	56.384	38.822	19.710	0	99	99	2	1	-10921639	190.095	175	131	255	3992	48.114	2.000	0.076	0.559
ID698991	698991	17	52.813	29.403	23.024	0	99	99	2	1	-10921639	225.000	255	143	255	4725	40.002	4.800	0.110	1.113
ID698988	698988	59	41.834	25.058	18.532	0	99	99	2	1	-10921639	182.667	187	90	255	3836	52.947	7.600	0.077	0.491
ID698989	698989	42	50.757	35.050	19.148	0	99	99	2	1	-10921639	205.000	199	105	255	4305	39.508	2.000	0.090	0.858
ID699002	699002	51	36.168	19.586	55.180	0	99	99	2	1	-10921639	69.095	67	41	123	1451	26.034	2.000	0.214	0.934
ID699000	699000	None	68.246	28.943	38.894	0	99	99	2	1	-10921639	161.810	170	70	255	3398	53.660	2.000	0.152	0.796
ID699001	699001	40	42.201	17.590	40.428	0	99	99	2	1	-10921639	85.714	87	41	170	1800	34.579	2.000	0.136	0.592
ID698994	698994	54	69.749	46.067	26.812	0	99	99	2	1	-10921639	136.476	120	76	255	2866	50.233	2.000	0.152	0.715
ID698995	698995	19	92.430	23.184	29.700	0	99	99	2	1	-10921639	192.952	211	67	255	4052	59.685	2.000	0.246	1.278
ID698992	698992	56	67.335	42.042	23.571	0	99	99	2	1	-10921639	207.143	205	140	255	4350	40.253	3.200	0.160	1.423
ID698993	698993	25	54.740	37.835	25.393	0	99	99	2	1	-10921639	221.238	225	158	255	4646	34.974	3.200	0.104	1.190
ID698998	698998	58	59.036	28.932	36.132	0	99	99	2	1	-10921639	187.429	190	111	255	3936	41.584	4.800	0.173	1.328
ID698999	698999	23	91.712	35.213	38.265	0	99	99	2	1	-10921639	162.286	149	82	255	3408	55.380	2.000	0.250	1.174
ID698996	698996	57	59.668	28.127	29.597	0	99	99	2	1	-10921639	191.429	175	108	255	4020	50.841	2.000	0.090	0.621
ID698997	698997	13	42.140	34.296	30.284	0	99	99	2	1	-10921639	186.952	190	131	255	3926	35.736	7.600	0.086	0.831
ID699018	699018	17	55.770	30.730	22.904	0	100	100	2	1	-10921639	239.667	255	158	255	5033	29.667	4.800	0.152	2.133
ID699019	699019	56	67.110	41.841	23.346	0	100	100	2	1	-10921639	195.905	199	93	255	4114	55.771	2.000	0.122	0.765
ID699016	699016	42	37.834	36.024	18.886	0	100	100	2	1	-10921639	204.905	205	149	255	4303	33.580	7.600	0.072	0.818
ID699017	699017	55	48.263	38.472	19.689	0	100	100	2	1	-10921639	207.714	199	167	255	4362	34.966	2.000	0.099	1.068
ID699022	699022	19	93.952	22.312	29.443	0	100	100	2	1	-10921639	190.619	193	108	255	4003	53.794	4.800	0.282	1.558
ID699023	699023	57	71.346	27.846	29.337	0	100	100	2	1	-10921639	182.905	170	90	255	3841	49.943	2.000	0.149	0.949
ID699020	699020	25	42.690	38.482	25.083	0	100	100	2	1	-10921639	203.048	205	134	255	4264	38.074	2.000	0.058	0.587
ID699021	699021	54	52.189	45.992	26.562	0	100	100	2	1	-10921639	124.381	114	70	255	2612	46.892	2.000	0.102	0.492
ID699014	699014	None	49.589	61.333	8.527	0	100	100	2	1	-10921639	115.286	105	64	216	2421	40.968	2.000	0.146	0.719
ID699015	699015	16	49.588	28.083	15.418	0	100	100	2	1	-10921639	215.762	222	152	255	4531	38.209	2.000	0.094	0.969
ID699013	699013	None	44.228	67.909	5.856	0	100	100	2	1	-10921639	117.190	117	70	175	2461	27.316	2.000	0.176	1.283
ID699026	699026	23	81.582	35.437	38.424	0	100	100	2	1	-10921639	155.476	149	82	255	3265	55.635	2.000	0.243	1.092
ID699027	699027	40	40.368	17.707	40.666	0	100	100	2	1	-10921639	93.095	93	32	172	1955	37.050	2.000	0.182	0.774
ID699024	699024	13	76.185	34.889	29.842	0	100	100	2	1	-10921639	206.619	202	120	255	4339	47.341	2.000	0.172	1.280
ID699025	699025	58	80.869	29.047	35.742	0	100	100	2	1	-10921639	201.333	205	128	255	4228	43.068	4.800	0.221	1.695
ID699028	699028	51	51.402	19.922	55.462	0	100	100	2	1	-10921639	80.619	73	32	152	1693	34.394	2.000	0.268	0.990
ID699034	699034	54	50.421	45.899	26.607	0	101	101	2	1	-10921639	130.143	120	61	213	2733	40.547	2.000	0.125	0.711
ID699035	699035	19	72.151	22.135	29.308	0	101	101	2	1	-10921639	154.857	155	87	234	3252	45.660	2.000	0.209	1.172
ID699032	699032	17	49.700	31.099	22.848	0	101	101	2	1	-10921639	232.381	255	149	255	4880	37.250	4.800	0.112	1.254
ID699033	699033	56	37.206	41.683	23.549	0	101	101	2	1	-10921639	157.238	161	87	219	3302	36.479	2.000	0.073	0.585
ID699038	699038	58	48.442	28.779	35.954	0	101	101	2	1	-10921639	175.524	181	131	222	3686	23.932	4.800	0.151	1.927
ID699039	699039	23	75.712	35.722	38.223	0	101	101	2	1	-10921639	143.524	131	79	255	3014	48.889	2.000	0.203	0.992
ID699036	699036	57	52.906	27.581	29.286	0	101	101	2	1	-10921639	162.810	149	105	249	3419	41.958	2.000	0.103	0.724
ID699037	699037	13	67.471	35.161	29.640	0	101	101	2	1	-10921639	193.857	205	108	255	4071	43.389	2.000	0.161	1.239
ID699030	699030	42	35.291	33.605	20.067	0	101	101	2	1	-10921639	227.667	243	152	255	4781	33.540	4.800	0.068	0.862
ID699031	699031	55	57.069	39.233	19.550	0	101	101	2	1	-10921639	181.619	172	114	255	3814	43.602	2.000	0.090	0.685
ID699029	699029	16	51.680	28.125	16.578	0	101	101	2	1	-10921639	227.762	228	172	255	4783	26.009	4.800	0.126	1.960
ID699003	699003	16	59.751	28.463	16.480	0	102	102	2	1	-10921639	204.143	208	131	255	4287	42.613	7.600	0.141	1.186
ID699006	699006	25	53.424	38.248	25.141	0	102	102	2	1	-10921639	186.190	181	120	255	3910	33.190	2.000	0.112	1.132
ID699007	699007	54	38.663	45.515	26.017	0	102	102	2	1	-10921639	120.571	114	82	190	2532	31.023	2.000	0.120	0.830
ID699004	699004	55	37.136	39.861	19.383	0	102	102	2	1	-10921639	151.952	146	99	237	3191	37.585	2.000	0.061	0.468
ID699005	699005	17	61.373	31.302	22.219	0	102	102	2	1	-10921639	212.476	225	131	255	4462	44.327	2.000	0.132	1.115
ID699010	699010	13	56.972	36.100	30.705	0	102	102	2	1	-10921639	163.143	167	96	237	3426	38.362	2.000	0.157	1.154
ID699011	699011	58	36.577	28.885	35.069	0	102	102	2	1	-10921639	127.762	120	90	175	2683	24.700	2.000	0.104	0.976
ID699008	699008	19	59.029	22.097	29.224	0	102	102	2	1	-10921639	132.667	126	87	190	2786	37.193	2.000	0.191	1.145
ID699009	699009	57	36.641	27.155	29.670	0	102	102	2	1	-10921639	127.238	123	96	208	2672	28.974	2.000	0.075	0.611
ID699012	699012	23	48.451	35.729	38.095	0	102	102	2	1	-10921639	124.619	114	76	181	2617	30.732	2.000	0.152	1.071
ID699042	699042	17	70.243	32.023	22.281	0	103	103	2	1	-10921639	203.381	199	146	255	4271	38.166	4.800	0.179	1.619
ID699043	699043	25	41.876	39.047	24.708	0	103	103	2	1	-10921639	163.810	161	111	225	3440	32.247	7.600	0.102	0.944
ID699040	699040	16	52.004	28.127	16.106	0	103	103	2	1	-10921639	187.095	196	149	243	3929	27.306	7.600	0.135	1.631
ID699041	699041	None	39.737	0.000	19.000	0	103	103	2	1	-10921639	101.905	96	82	149	2140	21.970	4.800	0.205	1.576
ID699046	699046	25	37.250	38.667	24.990	0	104	104	2	1	-10921639	146.190	140	105	216	3070	25.586	6.023	0.097	1.014
ID699044	699044	16	55.563	28.165	16.044	0	104	104	2	1	-10921639	173.143	175	117	246	3636	32.920	2.000	0.128	1.195
ID699045	699045	17	62.420	32.971	22.019	0	104	104	2	1	-10921639	161.286	152	105	255	3387	40.544	2.000	0.147	1.017
ID699047	699047	16	43.825	27.819	15.791	0	105	105	2	1	-10921639	139.810	131	96	187	2936	26.385	2.000	0.130	1.219
ID699048	699048	None	37.172	0.000	19.000	0	105	105	2	1	-10921639	105.571	102	71	158	2217	26.880	4.800	0.193	1.273
ID699049	699049	17	38.338	33.420	21.890	0	105	105	2	1	-10921639	138.286	137	85	202	2904	32.074	2.000	0.084	0.671
ID699050	699050	17	46.528	33.843	21.884	0	106	106	2	1	-10921639	150.190	143	108	205	3154	26.867	2.000	0.127	1.259
ID699051	699051	None	35.307	22.546	29.793	0	106	106	2	1	-10921639	105.095	102	67	149	2207	21.677	2.000	0.144	1.223
ID699052	699052	None	37.831	37.849	32.122	0	106	106	2	1	-10921639	100.952	93	67	170	2120	24.559	2.000	0.120	0.878
ID699053	699053	None	63.713	28.862	16.030	0	107	107	2	1	-10921639	135.143	137	85	216	2838	37.220	2.000	0.190	1.161
ID699054	699054	None	37.287	29.897	15.661	0	112	112	2	1	-10921639	112.857	111	73	161	2370	24.313	2.000	0.150	1.213
ID699055	699055	None	37.624	28.502	15.227	0	114	114	2	1	-10921639	112.190	114	73	172	2356	25.299	2.000	0.132	1.035
ID699057	699057	60	43.324	28.490	16.117	0	116	116	2	1	-10921639	113.857	108	52	178	2391	31.849	2.000	0.137	0.863
ID699056	699056	60	35.888	28.869	15.910	0	117	117	2	1	-10921639	112.762	108	85	178	2368	23.511	6.403	0.124	1.058
ID699058	699058	None	38.377	36.612	33.783	0	124	124	2	1	-10921639	107.905	102	67	161	2266	26.197	2.000	0.151	1.078
ID699059	699059	None	39.159	36.129	33.341	0	128	128	2	1	-10921639	99.000	96	61	167	2079	26.556	7.600	0.155	0.998
ID699060	699060	None	40.118	38.346	26.865	0	130	130	2	1	-10921639	118.143	114	76	164	2481	24.591	2.000	0.141	1.187
ID699061	699061	None	35.093	28.315	15.894	0	134	134	2	1	-10921639	105.571	108	70	146	2217	23.710	2.000	0.133	1.047
ID699062	699062	61	46.416	37.009	31.974	0	143	143	2	1	-10921639	108.714	108	64	175	2283	27.408	2.000	0.187	1.248
ID699066	699066	61	43.145	36.586	32.428	0	144	144	2	1	-10921639	101.857	99	46	167	2139	31.630	2.000	0.169	0.932
ID699064	699064	62	48.883	28.877	15.624	0	144	144	2	1	-10921639	115.667	108	76	181	2429	30.021	2.000	0.174	1.141
ID699065	699065	None	36.023	22.705	29.306	0	144	144	2	1	-10921639	94.857	90	67	149	1992	23.318	4.800	0.160	1.120
ID699063	699063	None	38.955	35.909	14.678	0	144	144	2	1	-10921639	137.238	143	102	170	2882	21.735	2.000	0.136	1.509
ID699067	699067	62	43.295	28.209	15.438	0	145	145	2	1	-10921639	123.095	117	85	164	2585	25.088	4.800	0.184	1.527
ID699068	699068	61	49.887	36.351	32.371	0	145	145	2	1	-10921639	112.048	111	61	172	2353	33.111	2.000	0.195	1.104
ID699070	699070	61	43.234	36.358	32.020	0	146	146	2	1	-10921639	112.524	111	64	172	2363	27.869	2.000	0.166	1.148
ID699069	699069	62	43.558	29.243	15.269	0	146	146	2	1	-10921639	126.000	123	73	193	2646	29.290	4.800	0.158	1.172
ID699071	699071	62	67.365	28.683	15.647	0	147	147	2	1	-10921639	133.810	131	70	225	2810	42.453	2.000	0.236	1.204
ID699072	699072	61	51.662	36.870	31.723	0	147	147	2	1	-10921639	117.571	117	64	193	2469	33.413	2.000	0.182	1.081
ID699073	699073	None	36.926	24.006	48.017	0	147	147	2	1	-10921639	59.857	55	29	137	1257	27.762	2.000	0.187	0.679
ID699090	699090	61	64.052	36.452	32.036	0	148	148	2	1	-10921639	130.714	126	76	211	2745	37.214	2.000	0.234	1.332
ID699088	699088	62	53.764	28.397	15.703	0	148	148	2	1	-10921639	136.143	131	87	199	2859	33.338	4.800	0.201	1.370
ID699089	699089	None	43.606	26.747	29.003	0	148	148	2	1	-10921639	94.524	85	52	164	1985	30.502	2.000	0.150	0.810
ID699086	699086	63	44.895	22.109	29.001	0	149	149	2	1	-10921639	100.048	99	52	155	2101	27.193	2.000	0.198	1.215
ID699087	699087	61	53.396	36.442	32.072	0	149	149	2	1	-10921639	130.476	126	76	193	2740	32.566	2.000	0.213	1.406
ID699084	699084	62	60.591	29.051	15.882	0	149	149	2	1	-10921639	158.333	164	105	208	3325	30.266	4.800	0.205	1.781
ID699085	699085	None	37.854	57.825	16.090	0	149	149	2	1	-10921639	115.381	111	73	178	2423	28.259	7.600	0.108	0.798
ID699074	699074	62	67.484	28.252	15.761	0	150	150	2	1	-10921639	165.762	172	102	234	3481	39.114	4.800	0.214	1.495
ID699075	699075	None	37.558	38.928	22.635	0	150	150	2	1	-10921639	127.857	128	90	175	2685	21.317	2.000	0.122	1.301
ID699078	699078	64	44.549	24.072	47.241	0	150	150	2	1	-10921639	70.714	67	38	143	1485	28.484	7.600	0.262	1.029
ID699076	699076	63	44.079	22.136	28.684	0	150	150	2	1	-10921639	101.095	90	55	170	2123	31.859	2.000	0.154	0.847
ID699077	699077	61	44.882	35.676	32.778	0	150	150	2	1	-10921639	138.238	143	85	175	2903	25.706	4.800	0.179	1.632
ID699082	699082	110	37.881	35.393	36.735	0	151	151	2	1	-10921639	111.810	108	67	178	2348	31.119	2.000	0.106	0.687
ID699083	699083	64	35.500	23.766	47.609	0	151	151	2	1	-10921639	68.048	64	23	126	1429	28.727	3.200	0.198	0.783
ID699080	699080	None	38.181	57.289	19.286	0	151	151	2	1	-10921639	113.190	111	73	172	2377	28.031	2.000	0.129	0.922
ID699081	699081	61	49.951	36.244	32.608	0	151	151	2	1	-10921639	136.381	128	79	219	2864	33.277	2.000	0.149	1.066
ID699079	699079	62	74.556	28.637	15.404	0	151	151	2	1	-10921639	156.095	143	102	249	3278	42.988	2.000	0.221	1.316
ID699096	699096	110	42.463	34.233	37.926	0	152	152	2	1	-10921639	116.952	111	73	190	2456	28.437	4.800	0.154	1.100
ID699097	699097	64	37.019	24.362	47.297	0	152	152	2	1	-10921639	68.429	67	38	131	1437	25.242	2.000	0.218	0.971
ID699091	699091	65	49.878	35.126	14.422	0	152	152	2	1	-10921639	131.667	123	87	205	2765	33.858	2.000	0.159	1.067
ID699094	699094	None	49.716	42.053	26.997	0	152	152	2	1	-10921639	128.810	123	87	231	2705	33.861	2.000	0.123	0.832
ID699095	699095	61	81.780	36.533	31.851	0	152	152	2	1	-10921639	161.619	146	79	252	3394	46.414	2.000	0.264	1.455
ID699092	699092	62	83.698	28.475	15.488	0	152	152	2	1	-10921639	173.714	178	96	255	3648	50.889	4.800	0.237	1.310
ID699093	699093	None	41.882	36.596	26.359	0	152	152	2	1	-10921639	134.524	126	99	190	2825	28.238	2.000	0.103	0.891
ID699098	699098	62	70.451	28.390	15.401	0	153	153	2	1	-10921639	171.190	170	99	234	3595	43.973	4.800	0.217	1.389
ID699099	699099	65	43.010	34.918	14.645	0	153	153	2	1	-10921639	132.857	123	90	208	2790	33.613	3.200	0.110	0.784
ID699102	699102	None	41.131	21.879	28.854	0	153	153	2	1	-10921639	99.476	93	64	167	2089	26.311	2.000	0.144	0.952
ID699103	699103	61	67.983	36.222	31.978	0	153	153	2	1	-10921639	153.333	149	90	231	3220	40.969	2.000	0.197	1.230
ID699100	699100	None	41.607	55.706	20.419	0	153	153	2	1	-10921639	92.952	87	52	199	1952	37.768	2.000	0.103	0.461
ID699101	699101	None	41.687	49.072	25.641	0	153	153	2	1	-10921639	86.619	79	38	181	1819	33.289	2.000	0.139	0.637
ID699106	699106	None	40.005	17.972	61.665	0	153	153	2	1	-10921639	45.952	43	14	123	965	29.120	2.000	0.336	0.793
ID699104	699104	66	42.593	28.947	37.969	0	153	153	2	1	-10921639	115.857	111	79	158	2433	23.476	7.600	0.177	1.487
ID699105	699105	64	35.614	24.299	47.416	0	153	153	2	1	-10921639	63.762	61	26	126	1339	28.580	2.000	0.225	0.820
ID699118	699118	62	70.203	27.957	14.879	0	154	154	2	1	-10921639	178.048	172	102	243	3739	40.333	4.800	0.204	1.495
ID699119	699119	65	47.594	34.272	14.613	0	154	154	2	1	-10921639	150.619	143	102	199	3163	28.145	2.000	0.147	1.372
ID699122	699122	66	41.000	28.922	37.253	0	154	154	2	1	-10921639	120.810	123	76	158	2537	23.907	2.000	0.169	1.464
ID699123	699123	None	38.324	34.907	36.734	0	154	154	2	1	-10921639	130.952	128	85	181	2750	28.328	2.000	0.121	0.995
ID699120	699120	67	68.414	39.929	21.061	0	154	154	2	1	-10921639	148.571	149	73	252	3120	44.401	2.000	0.182	1.029
ID699121	699121	61	70.831	35.977	32.022	0	154	154	2	1	-10921639	157.048	155	87	228	3298	42.816	2.000	0.192	1.181
ID699124	699124	64	46.738	24.507	47.230	0	154	154	2	1	-10921639	84.381	73	32	152	1772	32.928	2.000	0.269	1.088
ID699114	699114	None	40.210	41.869	29.020	0	155	155	2	1	-10921639	127.952	126	64	196	2687	34.223	2.000	0.101	0.689
ID699115	699115	61	65.002	36.180	32.559	0	155	155	2	1	-10921639	170.190	170	120	234	3574	37.885	4.800	0.188	1.425
ID699112	699112	None	42.894	38.348	24.612	0	155	155	2	1	-10921639	156.476	155	108	213	3286	31.556	2.000	0.110	0.980
ID699113	699113	68	46.855	21.941	28.887	0	155	155	2	1	-10921639	112.714	105	73	187	2367	31.504	2.000	0.154	0.954
ID699116	699116	66	41.880	28.379	36.556	0	155	155	2	1	-10921639	116.000	111	73	170	2436	28.468	4.800	0.171	1.191
ID699117	699117	64	35.409	24.653	47.312	0	155	155	2	1	-10921639	72.000	64	41	131	1512	24.585	2.000	0.198	0.969
ID699107	699107	65	53.231	36.109	14.334	0	155	155	2	1	-10921639	140.429	134	70	219	2949	35.922	2.000	0.151	1.028
ID699110	699110	67	37.125	39.449	20.905	0	155	155	2	1	-10921639	144.333	140	85	202	3031	28.876	3.200	0.131	1.156
ID699111	699111	69	52.373	33.900	22.511	0	155	155	2	1	-10921639	127.190	117	79	219	2671	38.242	2.000	0.144	0.838
ID699108	699108	62	80.254	28.408	15.251	0	155	155	2	1	-10921639	203.190	202	126	255	4267	38.481	4.800	0.237	2.026
ID699109	699109	70	47.846	0.000	20.000	0	155	155	2	1	-10921639	109.000	111	64	155	2289	31.119	2.000	0.212	1.227
ID699130	699130	68	45.272	21.929	29.129	0	156	156	2	1	-10921639	109.714	108	70	164	2304	29.416	2.000	0.137	0.901
ID699131	699131	None	50.777	26.451	29.000	0	156	156	2	1	-10921639	112.762	99	76	199	2368	34.548	2.000	0.137	0.787
ID699128	699128	67	54.434	39.702	20.581	0	156	156	2	1	-10921639	152.381	161	87	219	3200	39.350	2.000	0.147	0.993
ID699129	699129	69	40.937	33.497	22.602	0	156	156	2	1	-10921639	119.286	117	76	190	2505	32.418	2.000	0.139	0.900
ID699132	699132	61	53.226	35.511	32.409	0	156	156	2	1	-10921639	142.952	140	99	196	3002	30.037	2.000	0.184	1.479
ID699133	699133	64	36.192	24.954	47.779	0	156	156	2	1	-10921639	72.048	67	29	131	1513	27.640	2.000	0.162	0.726
ID699126	699126	65	47.746	34.478	14.949	0	156	156	2	1	-10921639	150.095	155	96	213	3152	33.758	2.000	0.143	1.112
ID699127	699127	70	37.680	0.000	21.000	0	156	156	2	1	-10921639	93.619	90	55	143	1966	28.172	2.000	0.160	0.916
ID699125	699125	62	71.359	28.378	14.879	0	156	156	2	1	-10921639	182.476	178	123	255	3832	35.904	4.800	0.230	1.900
ID699134	699134	62	61.760	28.521	15.279	0	157	157	2	1	-10921639	169.190	167	105	222	3553	33.060	4.800	0.191	1.642
ID699135	699135	65	50.451	34.662	14.567	0	157	157	2	1	-10921639	152.048	155	90	216	3193	35.586	2.000	0.146	1.091
ID699138	699138	68	59.175	21.980	28.951	0	157	157	2	1	-10921639	114.333	102	58	187	2401	39.195	2.000	0.179	0.885
ID699139	699139	61	59.403	36.050	32.268	0	157	157	2	1	-10921639	161.619	164	87	240	3394	42.447	4.800	0.167	1.092
ID699136	699136	67	58.074	39.180	21.049	0	157	157	2	1	-10921639	169.048	152	120	231	3550	32.799	2.000	0.150	1.344
ID699137	699137	71	35.701	41.507	28.055	0	157	157	2	1	-10921639	125.476	126	55	193	2635	37.773	2.000	0.104	0.628
ID699140	699140	None	54.814	34.460	37.904	0	157	157	2	1	-10921639	133.000	126	76	211	2793	42.576	2.000	0.155	0.837
ID699141	699141	64	39.466	25.138	46.559	0	157	157	2	1	-10921639	74.571	73	29	126	1566	27.338	2.000	0.221	0.988
ID699146	699146	68	39.764	21.652	28.672	0	158	158	2	1	-10921639	114.238	108	76	164	2399	26.082	2.000	0.123	0.959
ID699147	699147	72	36.224	26.327	29.242	0	158	158	2	1	-10921639	115.143	111	79	193	2418	29.124	2.000	0.079	0.577
ID699144	699144	65	36.695	34.612	14.723	0	158	158	2	1	-10921639	139.810	137	90	181	2936	29.039	6.011	0.103	0.896
ID699145	699145	67	64.886	39.287	20.758	0	158	158	2	1	-10921639	174.667	172	117	225	3668	31.435	4.800	0.198	1.840
ID699150	699150	64	39.465	25.222	47.074	0	158	158	2	1	-10921639	61.381	52	29	146	1289	30.149	2.000	0.194	0.663
ID699148	699148	71	49.346	41.255	28.664	0	158	158	2	1	-10921639	126.619	114	52	243	2659	46.075	7.600	0.085	0.429
ID699149	699149	61	72.945	36.069	32.356	0	158	158	2	1	-10921639	172.857	172	114	255	3630	41.016	2.000	0.205	1.435
ID699142	699142	None	36.856	57.815	10.107	0	158	158	2	1	-10921639	97.619	90	52	167	2050	27.314	2.000	0.120	0.766
ID699143	699143	62	63.414	28.447	15.224	0	158	158	2	1	-10921639	164.857	164	105	231	3462	35.729	4.800	0.188	1.463
ID699151	699151	65	61.379	35.208	14.895	0	159	159	2	1	-10921639	142.952	134	85	234	3002	40.247	2.000	0.170	1.033
ID699154	699154	None	42.123	33.314	21.776	0	159	159	2	1	-10921639	134.381	126	87	187	2822	33.985	2.000	0.148	1.018
ID699155	699155	72	35.268	26.800	29.079	0	159	159	2	1	-10921639	106.952	108	76	167	2246	23.034	2.000	0.131	1.077
ID699152	699152	62	79.909	28.755	15.697	0	159	159	2	1	-10921639	162.238	146	105	255	3407	44.634	2.000	0.221	1.316
ID699153	699153	67	46.610	39.229	20.500	0	159	159	2	1	-10921639	176.619	181	126	219	3709	26.208	4.800	0.130	1.548
ID699156	699156	61	80.617	36.230	32.312	0	159	159	2	1	-10921639	166.476	175	70	255	3496	51.907	2.000	0.222	1.165
ID699157	699157	73	39.766	35.149	37.213	0	159	159	2	1	-10921639	137.333	137	85	208	2884	32.035	3.200	0.124	0.946
ID699176	699176	73	68.592	34.986	38.210	0	160	160	2	1	-10921639	147.381	140	93	255	3095	42.753	2.000	0.187	1.088
ID699170	699170	62	84.079	28.143	15.767	0	160	160	2	1	-10921639	176.190	170	111	255	3700	44.706	2.000	0.232	1.486
ID699171	699171	67	58.994	39.047	20.013	0	160	160	2	1	-10921639	173.143	175	102	240	3636	36.918	2.000	0.158	1.277
ID699168	699168	None	37.011	57.798	10.070	0	160	160	2	1	-10921639	104.000	93	76	170	2184	24.083	2.000	0.126	0.964
ID699169	699169	65	67.624	34.799	14.757	0	160	160	2	1	-10921639	152.571	131	99	249	3204	44.406	2.000	0.161	0.955
ID699174	699174	72	43.947	26.451	29.280	0	160	160	2	1	-10921639	119.381	114	79	175	2507	29.884	2.000	0.149	1.038
ID699175	699175	61	54.070	36.039	32.334	0	160	160	2	1	-10921639	153.238	155	64	219	3218	43.490	2.000	0.163	0.990
ID699172	699172	74	70.571	37.681	24.847	0	160	160	2	1	-10921639	179.857	178	105	255	3777	49.460	2.000	0.167	1.038
ID699173	699173	68	40.488	21.886	29.236	0	160	160	2	1	-10921639	108.476	108	73	167	2278	26.442	2.000	0.145	1.038
ID699178	699178	62	52.628	28.654	15.468	0	161	161	2	1	-10921639	165.667	167	102	228	3479	29.248	4.800	0.160	1.562
ID699179	699179	None	38.668	24.767	17.250	0	161	161	2	1	-10921639	122.810	126	79	193	2579	29.034	2.000	0.107	0.819
ID699177	699177	65	60.663	34.443	15.012	0	161	161	2	1	-10921639	159.286	143	102	246	3345	39.416	2.000	0.143	1.011
ID699182	699182	68	51.118	21.697	28.731	0	161	161	2	1	-10921639	101.714	96	58	187	2136	35.575	2.000	0.161	0.791
ID699183	699183	72	41.365	26.484	28.996	0	161	161	2	1	-10921639	105.381	105	58	202	2213	35.207	2.000	0.080	0.445
ID699180	699180	67	66.736	38.812	19.907	0	161	161	2	1	-10921639	184.333	190	117	255	3871	44.163	2.000	0.157	1.133
ID699181	699181	74	52.652	37.681	24.813	0	161	161	2	1	-10921639	173.381	167	114	255	3641	40.911	4.800	0.131	0.980
ID699186	699186	73	53.223	34.425	37.759	0	161	161	2	1	-10921639	142.000	134	79	231	2982	38.271	7.600	0.172	1.091
ID699187	699187	None	35.289	24.519	46.076	0	161	161	2	1	-10921639	81.524	76	43	137	1712	27.186	2.000	0.169	0.868
ID699184	699184	61	63.672	36.108	32.130	0	161	161	2	1	-10921639	138.238	128	79	225	2903	40.635	2.000	0.164	0.958
ID699185	699185	75	38.492	40.079	34.181	0	161	161	2	1	-10921639	105.429	96	61	178	2214	33.336	2.000	0.073	0.432
ID699162	699162	68	35.068	21.744	28.779	0	162	162	2	1	-10921639	110.429	105	79	161	2319	26.810	2.000	0.103	0.769
ID699163	699163	72	38.862	26.324	29.755	0	162	162	2	1	-10921639	113.429	111	70	184	2382	30.441	2.000	0.095	0.644
ID699160	699160	67	61.306	39.076	19.982	0	162	162	2	1	-10921639	183.429	187	123	255	3852	39.084	2.000	0.146	1.199
ID699161	699161	74	47.438	37.550	25.749	0	162	162	2	1	-10921639	171.952	172	111	225	3611	34.286	2.000	0.108	0.974
ID699166	699166	73	52.723	34.380	37.893	0	162	162	2	1	-10921639	155.429	149	93	216	3264	37.002	7.600	0.152	1.106
ID699167	699167	76	35.430	17.670	39.256	0	162	162	2	1	-10921639	92.095	93	55	134	1934	20.671	4.800	0.198	1.471
ID699164	699164	61	49.778	35.094	32.812	0	162	162	2	1	-10921639	152.048	155	96	213	3193	38.483	2.000	0.110	0.781
ID699165	699165	75	58.849	39.914	33.990	0	162	162	2	1	-10921639	132.810	123	64	255	2789	48.587	2.000	0.116	0.569
ID699158	699158	65	40.381	35.081	14.198	0	162	162	2	1	-10921639	140.810	134	111	208	2957	25.623	2.000	0.125	1.223
ID699159	699159	62	84.809	28.385	15.336	0	162	162	2	1	-10921639	190.429	202	111	255	3999	49.204	2.000	0.233	1.464
ID699210	699210	79	40.869	41.680	27.223	0	163	163	2	1	-10921639	136.524	134	79	199	2867	35.663	2.000	0.098	0.684
ID699211	699211	68	35.983	21.667	28.862	0	163	163	2	1	-10921639	113.810	114	73	164	2390	23.765	2.000	0.124	1.058
ID699208	699208	67	52.652	39.511	19.559	0	163	163	2	1	-10921639	170.857	170	96	255	3588	47.933	2.000	0.127	0.802
ID699209	699209	74	44.807	38.192	25.527	0	163	163	2	1	-10921639	172.238	170	114	243	3617	34.842	2.000	0.117	1.036
ID699214	699214	75	46.730	39.468	34.277	0	163	163	2	1	-10921639	144.429	128	70	228	3033	45.785	7.600	0.099	0.566
ID699215	699215	73	60.965	34.603	37.791	0	163	163	2	1	-10921639	141.667	137	70	240	2975	46.279	7.600	0.172	0.899
ID699212	699212	72	55.477	27.035	29.245	0	163	163	2	1	-10921639	129.810	117	73	208	2726	34.901	2.000	0.168	1.070
ID699213	699213	61	66.235	36.023	31.904	0	163	163	2	1	-10921639	177.143	184	105	246	3720	43.532	2.000	0.163	1.139
ID699216	699216	76	40.622	17.077	38.914	0	163	163	2	1	-10921639	82.762	79	46	155	1738	26.231	2.000	0.204	1.069
ID699217	699217	103	46.530	28.929	39.932	0	163	163	2	1	-10921639	113.429	105	61	202	2382	36.560	2.000	0.122	0.673
ID699206	699206	65	65.829	34.756	14.247	0	163	163	2	1	-10921639	166.095	161	111	255	3488	40.110	4.800	0.177	1.245
ID699207	699207	62	73.548	28.571	15.608	0	163	163	2	1	-10921639	187.143	190	131	255	3930	42.377	2.000	0.181	1.355
ID699198	699198	67	65.151	38.910	20.127	0	164	164	2	1	-10921639	178.238	175	114	255	3743	40.021	2.000	0.165	1.265
ID699199	699199	79	50.353	41.794	26.938	0	164	164	2	1	-10921639	156.143	161	102	211	3279	33.248	4.800	0.153	1.246
ID699196	699196	65	37.167	35.214	14.458	0	164	164	2	1	-10921639	147.143	137	102	205	3090	28.422	4.800	0.116	1.077
ID699197	699197	62	91.247	28.827	15.944	0	164	164	2	1	-10921639	211.000	199	123	255	4431	41.906	4.800	0.248	2.003
ID699202	699202	61	78.251	36.144	31.648	0	164	164	2	1	-10921639	187.381	187	102	255	3935	43.776	2.000	0.214	1.507
ID699203	699203	None	35.934	27.508	36.409	0	164	164	2	1	-10921639	127.333	126	90	187	2674	29.388	2.000	0.090	0.717
ID699200	699200	68	37.407	21.893	29.378	0	164	164	2	1	-10921639	118.333	114	76	170	2485	25.713	2.000	0.127	1.037
ID699201	699201	72	35.853	26.377	29.525	0	164	164	2	1	-10921639	121.524	120	82	175	2552	25.915	2.000	0.133	1.101
ID699204	699204	73	53.309	34.737	37.449	0	164	164	2	1	-10921639	147.381	140	102	225	3095	36.179	2.000	0.120	0.870
ID699205	699205	103	45.678	29.004	40.180	0	164	164	2	1	-10921639	127.190	126	87	205	2671	30.639	2.000	0.120	0.892
ID699194	699194	103	60.659	28.969	39.657	0	165	165	2	1	-10921639	139.571	131	76	255	2931	47.048	2.000	0.162	0.827
ID699195	699195	None	45.391	20.856	41.538	0	165	165	2	1	-10921639	90.762	85	52	181	1906	36.520	2.000	0.155	0.667
ID699192	699192	68	42.448	21.918	29.310	0	165	165	2	1	-10921639	113.190	114	61	167	2377	30.719	2.000	0.151	0.964
ID699193	699193	61	60.374	36.668	31.661	0	165	165	2	1	-10921639	192.952	187	120	255	4052	39.997	4.800	0.152	1.272
ID699190	699190	67	39.301	38.669	20.092	0	165	165	2	1	-10921639	166.714	170	126	208	3501	23.154	4.800	0.135	1.708
ID699191	699191	79	39.915	41.487	27.404	0	165	165	2	1	-10921639	139.095	137	102	193	2921	28.588	2.000	0.092	0.821
ID699188	699188	65	45.807	34.514	14.921	0	165	165	2	1	-10921639	147.190	140	93	234	3091	38.862	2.000	0.084	0.588
ID699189	699189	62	77.616	28.557	15.792	0	165	165	2	1	-10921639	211.000	216	137	255	4431	35.432	4.800	0.206	2.035
ID699226	699226	None	49.021	27.282	36.320	0	166	166	2	1	-10921639	152.048	161	93	216	3193	35.277	2.000	0.139	1.050
ID699224	699224	68	36.727	22.699	29.233	0	166	166	2	1	-10921639	113.714	111	64	187	2388	29.603	2.000	0.107	0.743
ID699225	699225	61	59.734	36.546	31.734	0	166	166	2	1	-10921639	181.667	178	123	255	3815	38.889	4.800	0.157	1.265
ID699218	699218	77	36.482	57.772	10.050	0	166	166	2	1	-10921639	84.048	76	49	161	1765	30.069	2.000	0.106	0.538
ID699219	699219	65	49.136	34.995	14.298	0	166	166	2	1	-10921639	158.381	161	105	225	3326	32.015	4.800	0.144	1.246
ID699222	699222	78	50.243	34.019	22.904	0	166	166	2	1	-10921639	138.952	131	87	234	2918	41.416	2.000	0.095	0.585
ID699223	699223	79	59.232	41.740	26.923	0	166	166	2	1	-10921639	139.476	128	79	222	2929	43.433	2.000	0.156	0.865
ID699220	699220	62	80.794	28.800	15.696	0	166	166	2	1	-10921639	198.619	196	140	255	4171	38.641	4.800	0.216	1.824
ID699221	699221	67	50.642	39.261	19.762	0	166	166	2	1	-10921639	174.381	181	114	225	3662	30.954	4.800	0.158	1.534
ID699242	699242	78	49.254	34.694	22.084	0	167	167	2	1	-10921639	172.190	172	120	255	3616	37.548	2.000	0.117	0.962
ID699243	699243	79	50.693	41.957	26.842	0	167	167	2	1	-10921639	152.619	143	105	213	3205	34.598	2.000	0.149	1.141
ID699240	699240	None	45.233	23.959	18.029	0	167	167	2	1	-10921639	109.667	111	64	213	2303	35.130	2.000	0.116	0.648
ID699241	699241	67	68.723	39.093	20.089	0	167	167	2	1	-10921639	196.810	199	134	255	4133	42.219	2.000	0.170	1.352
ID699246	699246	61	77.281	36.522	31.373	0	167	167	2	1	-10921639	193.238	205	111	255	4058	49.557	2.000	0.195	1.272
ID699247	699247	80	57.298	30.536	36.522	0	167	167	2	1	-10921639	187.952	184	131	255	3947	32.230	7.600	0.143	1.456
ID699244	699244	68	49.970	22.196	29.471	0	167	167	2	1	-10921639	118.905	111	67	199	2497	39.909	2.000	0.144	0.750
ID699245	699245	None	39.729	26.853	29.221	0	167	167	2	1	-10921639	117.286	114	64	181	2463	30.782	2.000	0.109	0.748
ID699238	699238	65	53.217	34.743	14.459	0	167	167	2	1	-10921639	157.238	158	114	222	3302	35.467	2.000	0.146	1.132
ID699239	699239	62	80.054	28.921	15.798	0	167	167	2	1	-10921639	195.810	199	117	255	4112	43.189	4.800	0.235	1.726
ID699237	699237	77	42.261	57.681	9.663	0	167	167	2	1	-10921639	84.667	76	52	167	1778	32.430	2.000	0.169	0.756
ID699248	699248	81	46.478	21.384	41.115	0	167	167	2	1	-10921639	88.857	76	35	175	1866	37.400	2.000	0.187	0.749
ID699249	699249	None	37.764	24.876	45.637	0	167	167	2	1	-10921639	79.333	76	35	140	1666	28.843	2.000	0.197	0.906
ID699227	699227	77	35.471	57.491	9.968	0	168	168	2	1	-10921639	97.952	93	64	158	2057	26.882	2.000	0.115	0.750
ID699230	699230	67	64.307	39.156	20.214	0	168	168	2	1	-10921639	179.286	190	117	231	3765	39.656	2.000	0.176	1.352
ID699231	699231	78	36.515	35.837	22.857	0	168	168	2	1	-10921639	176.048	175	108	240	3697	34.988	7.600	0.095	0.872
ID699228	699228	62	62.936	28.319	15.071	0	168	168	2	1	-10921639	171.476	175	114	225	3601	34.851	4.800	0.185	1.534
ID699229	699229	65	51.071	35.230	14.567	0	168	168	2	1	-10921639	145.333	149	102	237	3052	32.119	4.800	0.146	1.154
ID699234	699234	61	62.059	36.232	31.582	0	168	168	2	1	-10921639	212.095	219	149	255	4454	38.552	7.600	0.132	1.286
ID699235	699235	80	53.964	30.960	36.549	0	168	168	2	1	-10921639	199.857	199	149	255	4197	32.500	6.148	0.130	1.414
ID699232	699232	79	67.880	41.915	27.051	0	168	168	2	1	-10921639	163.524	149	102	240	3434	45.669	2.000	0.169	1.035
ID699233	699233	68	48.295	22.718	30.248	0	168	168	2	1	-10921639	127.524	123	87	213	2678	33.799	2.000	0.121	0.814
ID699236	699236	81	54.406	21.710	41.051	0	168	168	2	1	-10921639	103.571	93	64	219	2175	37.492	2.000	0.176	0.825
ID699274	699274	None	46.449	29.167	39.820	0	169	169	2	1	-10921639	136.714	131	76	222	2871	41.151	7.600	0.114	0.682
ID699275	699275	81	46.360	21.250	41.238	0	169	169	2	1	-10921639	95.286	87	43	178	2001	36.082	2.000	0.158	0.719
ID699272	699272	82	51.689	35.086	36.038	0	169	169	2	1	-10921639	192.429	184	131	255	4041	34.478	6.370	0.112	1.120
ID699273	699273	80	38.204	29.997	37.487	0	169	169	2	1	-10921639	167.905	170	123	213	3526	28.105	6.355	0.103	1.115
ID699266	699266	62	65.067	27.922	15.361	0	169	169	2	1	-10921639	155.286	152	90	249	3261	43.721	2.000	0.176	1.061
ID699267	699267	67	65.432	39.951	20.037	0	169	169	2	1	-10921639	178.476	187	99	255	3748	41.359	2.000	0.157	1.172
ID699264	699264	77	60.767	57.363	9.855	0	169	169	2	1	-10921639	115.810	111	67	222	2432	40.388	2.000	0.217	1.022
ID699265	699265	65	65.026	35.242	14.176	0	169	169	2	1	-10921639	155.905	146	108	243	3274	40.489	2.000	0.182	1.186
ID699270	699270	68	58.195	22.826	29.652	0	169	169	2	1	-10921639	144.524	137	87	222	3035	37.786	2.000	0.147	0.978
ID699271	699271	61	66.946	36.179	31.351	0	169	169	2	1	-10921639	208.143	225	137	255	4371	44.092	4.800	0.166	1.341
ID699268	699268	78	54.101	36.918	24.984	0	169	169	2	1	-10921639	180.714	184	120	255	3795	36.970	2.000	0.109	0.959
ID699269	699269	79	57.481	41.860	27.077	0	169	169	2	1	-10921639	165.095	155	105	231	3467	36.980	2.000	0.164	1.255
ID699258	699258	68	53.896	22.144	29.776	0	170	170	2	1	-10921639	150.381	158	79	211	3158	37.648	2.000	0.163	1.122
ID699259	699259	84	40.301	26.931	30.071	0	170	170	2	1	-10921639	127.048	123	70	208	2668	34.998	2.000	0.081	0.547
ID699256	699256	None	38.099	22.962	26.086	0	170	170	2	1	-10921639	128.286	117	87	237	2694	36.755	7.600	0.076	0.494
ID699257	699257	79	74.052	41.906	27.088	0	170	170	2	1	-10921639	143.905	131	87	255	3022	50.911	2.000	0.177	0.851
ID699262	699262	80	57.237	30.591	38.145	0	170	170	2	1	-10921639	183.571	181	102	240	3855	40.648	4.800	0.139	1.105
ID699263	699263	86	39.985	17.473	39.119	0	170	170	2	1	-10921639	77.619	73	35	134	1630	30.190	2.000	0.213	0.902
ID699260	699260	61	71.207	35.163	31.688	0	170	170	2	1	-10921639	206.333	199	120	255	4333	41.487	2.000	0.157	1.346
ID699261	699261	82	53.169	34.219	36.025	0	170	170	2	1	-10921639	194.381	187	131	255	4082	38.015	2.000	0.109	1.005
ID699250	699250	77	49.373	57.908	9.695	0	170	170	2	1	-10921639	97.190	93	55	190	2041	36.749	2.000	0.169	0.767
ID699251	699251	65	58.685	34.589	14.544	0	170	170	2	1	-10921639	166.286	167	85	249	3492	45.687	2.000	0.137	0.879
ID699254	699254	83	42.330	33.931	21.947	0	170	170	2	1	-10921639	135.619	131	76	205	2848	34.981	2.000	0.079	0.570
ID699255	699255	78	37.780	37.081	25.286	0	170	170	2	1	-10921639	148.429	143	105	193	3117	28.092	2.000	0.083	0.810
ID699252	699252	62	67.907	29.009	16.159	0	170	170	2	1	-10921639	188.762	193	117	246	3964	36.744	4.800	0.183	1.587
ID699253	699253	67	79.749	39.134	19.874	0	170	170	2	1	-10921639	182.190	170	123	255	3826	38.592	4.800	0.220	1.702
ID699278	699278	67	82.719	38.914	19.071	0	171	171	2	1	-10921639	187.000	196	102	255	3927	46.746	2.000	0.206	1.369
ID699279	699279	83	49.289	33.495	21.908	0	171	171	2	1	-10921639	138.429	131	61	237	2907	49.059	2.000	0.092	0.474
ID699276	699276	65	64.861	34.947	14.353	0	171	171	2	1	-10921639	178.333	167	123	255	3745	40.330	3.200	0.168	1.271
ID699277	699277	62	76.769	29.026	15.999	0	171	171	2	1	-10921639	181.476	172	117	255	3811	41.710	7.600	0.204	1.473
ID699282	699282	68	42.819	21.922	29.192	0	171	171	2	1	-10921639	126.143	131	90	175	2649	27.712	7.600	0.141	1.125
ID699283	699283	84	45.087	27.313	29.962	0	171	171	2	1	-10921639	119.857	108	73	184	2517	33.776	2.000	0.111	0.706
ID699280	699280	78	37.879	36.827	25.513	0	171	171	2	1	-10921639	148.857	137	87	213	3126	34.062	2.000	0.057	0.471
ID699281	699281	79	56.192	41.921	26.490	0	171	171	2	1	-10921639	140.238	134	85	234	2945	44.845	2.000	0.135	0.742
ID699286	699286	86	44.132	17.290	38.762	0	171	171	2	1	-10921639	78.381	70	23	137	1646	31.921	2.000	0.222	0.891
ID699287	699287	80	67.316	30.173	38.699	0	171	171	2	1	-10921639	185.190	184	114	252	3889	38.636	7.600	0.203	1.615
ID699284	699284	61	66.466	35.852	31.512	0	171	171	2	1	-10921639	223.000	222	164	255	4683	27.355	4.800	0.168	2.346
ID699285	699285	82	50.860	34.430	35.769	0	171	171	2	1	-10921639	201.381	193	149	255	4229	33.962	7.600	0.114	1.215
ID699290	699290	62	79.998	29.000	16.028	0	172	172	2	1	-10921639	202.952	216	134	255	4262	42.921	2.000	0.200	1.577
ID699291	699291	67	65.198	38.447	18.990	0	172	172	2	1	-10921639	191.952	190	120	255	4031	44.674	2.000	0.138	1.044
ID699288	699288	None	35.674	57.794	9.651	0	172	172	2	1	-10921639	95.333	93	58	175	2002	27.674	2.000	0.123	0.755
ID699289	699289	65	55.993	34.885	14.190	0	172	172	2	1	-10921639	165.286	170	99	255	3471	41.533	2.000	0.130	0.918
ID699294	699294	79	76.772	41.541	26.844	0	172	172	2	1	-10921639	168.571	158	93	255	3540	54.186	2.000	0.211	1.083
ID699295	699295	68	42.736	22.350	29.442	0	172	172	2	1	-10921639	129.048	131	61	219	2710	36.027	4.800	0.160	0.990
ID699292	699292	83	44.333	33.552	21.696	0	172	172	2	1	-10921639	164.762	167	87	234	3460	40.444	2.000	0.082	0.620
ID699293	699293	78	36.056	36.791	24.848	0	172	172	2	1	-10921639	157.190	164	96	222	3301	34.454	2.000	0.060	0.514
ID699298	699298	80	51.565	31.021	37.347	0	172	172	2	1	-10921639	188.476	199	105	234	3958	37.746	4.800	0.129	1.144
ID699299	699299	None	46.426	21.841	41.471	0	172	172	2	1	-10921639	101.190	90	58	196	2125	33.166	2.000	0.169	0.881
ID699296	699296	84	61.938	27.247	29.861	0	172	172	2	1	-10921639	132.190	123	87	225	2776	42.772	2.000	0.142	0.767
ID699297	699297	61	59.916	35.502	31.815	0	172	172	2	1	-10921639	210.857	216	172	255	4428	28.325	4.800	0.156	2.012
ID699306	699306	84	58.822	27.589	29.844	0	173	173	2	1	-10921639	150.381	143	93	228	3158	38.423	4.800	0.175	1.163
ID699307	699307	61	68.366	35.158	32.186	0	173	173	2	1	-10921639	211.381	211	108	255	4439	41.289	4.800	0.177	1.538
ID699304	699304	79	53.032	40.917	26.569	0	173	173	2	1	-10921639	151.619	155	82	211	3184	39.523	2.000	0.142	0.953
ID699305	699305	68	47.834	21.937	29.060	0	173	173	2	1	-10921639	136.524	137	79	184	2867	29.546	4.800	0.170	1.343
ID699310	699310	85	53.762	24.816	45.835	0	173	173	2	1	-10921639	95.762	90	35	175	2011	36.832	2.000	0.229	0.969
ID699308	699308	86	37.680	17.181	37.648	0	173	173	2	1	-10921639	99.571	99	46	155	2091	29.710	4.800	0.208	1.152
ID699309	699309	80	57.126	31.642	37.685	0	173	173	2	1	-10921639	200.190	208	117	255	4204	44.156	7.600	0.145	1.151
ID699302	699302	67	60.261	38.728	19.116	0	173	173	2	1	-10921639	154.524	143	87	255	3245	48.579	2.000	0.130	0.730
ID699303	699303	83	58.983	34.484	21.639	0	173	173	2	1	-10921639	175.476	161	102	255	3685	51.284	2.000	0.140	0.839
ID699300	699300	65	68.018	35.262	14.679	0	173	173	2	1	-10921639	165.810	149	114	255	3482	47.246	2.000	0.135	0.836
ID699301	699301	62	91.925	28.943	16.028	0	173	173	2	1	-10921639	197.810	193	140	255	4154	41.535	4.800	0.254	1.932
ID699336	699336	85	62.653	24.848	45.881	0	174	174	2	1	-10921639	103.524	99	43	193	2174	45.307	2.000	0.218	0.817
ID699330	699330	68	81.784	22.654	28.851	0	174	174	2	1	-10921639	163.333	164	99	255	3430	48.581	2.000	0.220	1.212
ID699331	699331	84	51.643	27.804	29.593	0	174	174	2	1	-10921639	152.000	149	96	216	3192	33.330	4.800	0.158	1.246
ID699328	699328	None	43.862	36.000	24.000	0	174	174	2	1	-10921639	184.952	190	108	255	3884	43.298	7.600	0.091	0.715
ID699329	699329	79	61.766	40.657	26.480	0	174	174	2	1	-10921639	154.667	152	93	255	3248	51.706	2.000	0.139	0.729
ID699334	699334	80	67.622	32.491	37.162	0	174	174	2	1	-10921639	204.476	199	134	255	4294	38.727	2.000	0.161	1.463
ID699335	699335	87	38.408	27.792	40.252	0	174	174	2	1	-10921639	149.667	155	102	216	3143	32.809	3.200	0.092	0.772
ID699332	699332	61	65.493	35.460	31.587	0	174	174	2	1	-10921639	199.857	205	126	255	4197	37.655	4.800	0.175	1.579
ID699333	699333	86	44.660	17.334	36.949	0	174	174	2	1	-10921639	101.762	93	64	172	2137	31.279	2.000	0.192	1.046
ID699323	699323	None	37.869	57.947	9.715	0	174	174	2	1	-10921639	93.429	82	55	161	1962	27.373	2.000	0.131	0.792
ID699326	699326	67	65.227	38.324	19.485	0	174	174	2	1	-10921639	177.952	184	105	255	3737	52.061	7.600	0.136	0.817
ID699327	699327	83	61.052	33.813	21.712	0	174	174	2	1	-10921639	188.190	190	85	255	3952	51.069	2.000	0.132	0.860
ID699324	699324	65	50.646	34.751	14.812	0	174	174	2	1	-10921639	154.524	146	82	237	3245	42.775	2.000	0.107	0.700
ID699325	699325	62	82.716	28.934	16.004	0	174	174	2	1	-10921639	211.048	219	114	255	4432	44.836	4.800	0.222	1.709
ID699338	699338	62	76.328	28.797	16.209	0	175	175	2	1	-10921639	218.095	237	128	255	4580	40.657	4.800	0.220	1.938
ID699339	699339	67	67.643	38.234	19.187	0	175	175	2	1	-10921639	172.190	164	90	255	3616	47.256	2.000	0.145	0.921
ID699337	699337	65	61.235	34.634	14.224	0	175	175	2	1	-10921639	155.619	152	96	243	3268	40.319	2.000	0.184	1.198
ID699342	699342	79	56.313	39.616	26.150	0	175	175	2	1	-10921639	171.952	172	102	255	3611	44.958	2.000	0.126	0.858
ID699343	699343	68	57.575	22.416	28.682	0	175	175	2	1	-10921639	153.810	155	93	222	3230	42.706	7.600	0.162	1.005
ID699340	699340	83	46.467	33.460	21.657	0	175	175	2	1	-10921639	160.333	152	102	237	3367	44.737	2.000	0.086	0.566
ID699341	699341	None	37.894	46.914	25.325	0	175	175	2	1	-10921639	115.524	117	70	170	2426	23.951	2.000	0.154	1.284
ID699346	699346	86	45.203	17.844	37.075	0	175	175	2	1	-10921639	112.429	102	58	184	2361	33.634	4.800	0.211	1.166
ID699347	699347	87	62.664	29.103	38.289	0	175	175	2	1	-10921639	188.048	199	114	255	3949	45.033	2.000	0.142	1.036
ID699344	699344	84	66.478	27.644	30.119	0	175	175	2	1	-10921639	164.048	158	105	243	3445	42.265	2.000	0.177	1.165
ID699345	699345	61	73.123	35.830	31.542	0	175	175	2	1	-10921639	218.476	222	128	255	4588	35.049	4.800	0.195	2.030
ID699348	699348	80	58.628	32.282	37.475	0	175	175	2	1	-10921639	211.476	216	114	255	4441	38.564	4.800	0.138	1.326
ID699349	699349	85	63.703	24.655	46.006	0	175	175	2	1	-10921639	109.619	102	52	205	2302	42.860	2.000	0.228	0.950
ID699322	699322	85	67.711	25.188	45.448	0	176	176	2	1	-10921639	128.429	123	58	231	2697	45.600	2.000	0.210	0.976
ID699320	699320	80	49.231	31.879	38.222	0	176	176	2	1	-10921639	190.095	196	114	255	3992	37.295	7.600	0.126	1.142
ID699321	699321	None	37.628	17.389	38.675	0	176	176	2	1	-10921639	99.524	96	41	155	2090	30.885	6.374	0.183	0.996
ID699311	699311	65	45.662	35.283	14.627	0	176	176	2	1	-10921639	164.238	155	123	243	3449	35.519	7.600	0.079	0.677
ID699314	699314	83	44.248	33.407	22.053	0	176	176	2	1	-10921639	161.619	155	105	231	3394	38.628	2.000	0.108	0.818
ID699315	699315	79	46.875	39.720	26.175	0	176	176	2	1	-10921639	184.571	190	126	246	3876	35.015	4.800	0.121	1.140
ID699312	699312	62	75.254	28.982	16.315	0	176	176	2	1	-10921639	229.000	237	158	255	4809	31.741	4.800	0.216	2.568
ID699313	699313	67	61.205	38.048	19.465	0	176	176	2	1	-10921639	181.048	190	114	255	3802	46.591	2.000	0.115	0.804
ID699318	699318	61	57.591	35.145	31.355	0	176	176	2	1	-10921639	224.429	234	146	255	4713	35.377	4.800	0.171	1.855
ID699319	699319	86	44.798	18.137	36.387	0	176	176	2	1	-10921639	94.667	90	32	211	1988	41.959	2.000	0.123	0.494
ID699316	699316	68	54.543	22.200	28.779	0	176	176	2	1	-10921639	140.857	146	76	219	2958	47.143	2.000	0.147	0.765
ID699317	699317	84	71.456	27.981	29.670	0	176	176	2	1	-10921639	177.048	170	114	255	3718	45.475	2.000	0.169	1.125
ID699354	699354	79	45.136	40.105	26.254	0	177	177	2	1	-10921639	172.619	187	90	246	3625	40.838	2.000	0.097	0.747
ID699355	699355	68	82.859	22.310	28.478	0	177	177	2	1	-10921639	163.905	161	70	255	3442	58.906	4.800	0.264	1.162
ID699352	699352	67	69.595	38.049	19.694	0	177	177	2	1	-10921639	188.190	190	126	255	3952	39.125	2.000	0.183	1.487
ID699353	699353	88	36.366	47.758	25.491	0	177	177	2	1	-10921639	106.381	102	64	155	2234	25.777	2.000	0.146	1.053
ID699358	699358	None	47.458	34.644	35.331	0	177	177	2	1	-10921639	190.524	193	82	255	4001	51.103	2.000	0.077	0.534
ID699359	699359	86	53.272	18.154	36.218	0	177	177	2	1	-10921639	98.905	87	46	211	2077	42.699	2.000	0.161	0.641
ID699356	699356	84	71.467	27.866	29.825	0	177	177	2	1	-10921639	171.381	167	105	255	3599	44.582	2.000	0.162	1.072
ID699357	699357	61	54.728	34.554	31.083	0	177	177	2	1	-10921639	235.095	255	161	255	4937	28.712	4.800	0.139	2.002
ID699360	699360	80	69.349	31.012	38.973	0	177	177	2	1	-10921639	188.238	178	126	255	3953	37.742	2.000	0.177	1.501
ID699361	699361	85	59.660	25.152	45.659	0	177	177	2	1	-10921639	110.714	105	35	219	2325	43.778	2.000	0.216	0.900
ID699350	699350	65	47.122	35.160	14.134	0	177	177	2	1	-10921639	150.000	143	93	213	3150	34.772	3.200	0.113	0.877
ID699351	699351	62	84.036	29.099	16.056	0	177	177	2	1	-10921639	230.571	246	187	255	4842	28.051	4.800	0.243	3.211
ID699370	699370	86	48.002	18.130	36.048	0	178	178	2	1	-10921639	93.810	93	46	190	1970	39.484	2.000	0.151	0.623
ID699371	699371	80	77.125	29.776	39.236	0	178	178	2	1	-10921639	204.524	208	140	255	4295	40.194	7.600	0.187	1.601
ID699368	699368	84	68.976	27.883	29.090	0	178	178	2	1	-10921639	176.095	170	105	255	3698	42.610	2.000	0.159	1.136
ID699369	699369	61	59.335	34.243	31.156	0	178	178	2	1	-10921639	211.667	222	134	255	4445	39.895	4.800	0.134	1.257
ID699372	699372	85	70.553	24.722	45.508	0	178	178	2	1	-10921639	118.143	105	43	231	2481	55.923	2.000	0.231	0.793
ID699362	699362	65	44.146	34.273	13.973	0	178	178	2	1	-10921639	166.571	164	111	213	3498	26.997	4.800	0.141	1.524
ID699363	699363	62	88.743	28.911	16.239	0	178	178	2	1	-10921639	215.476	222	146	255	4525	40.750	4.800	0.236	2.021
ID699366	699366	88	39.122	47.187	25.807	0	178	178	2	1	-10921639	91.857	87	55	140	1929	26.776	2.000	0.148	0.886
ID699367	699367	68	78.355	22.499	28.940	0	178	178	2	1	-10921639	177.381	175	82	255	3725	54.625	2.000	0.213	1.139
ID699364	699364	67	76.691	38.083	19.254	0	178	178	2	1	-10921639	193.381	193	114	255	4061	49.303	2.000	0.160	1.082
ID699365	699365	79	46.257	39.091	25.427	0	178	178	2	1	-10921639	182.476	175	105	255	3832	42.066	2.000	0.061	0.499
ID699374	699374	91	35.645	26.745	10.150	0	179	179	2	1	-10921639	129.476	120	93	190	2719	26.005	2.000	0.100	0.905
ID699375	699375	65	53.970	35.006	14.344	0	179	179	2	1	-10921639	163.095	161	87	228	3425	39.919	4.800	0.141	1.012
ID699373	699373	None	39.097	41.628	4.906	0	179	179	2	1	-10921639	100.286	93	67	161	2106	27.335	2.000	0.137	0.885
ID699386	699386	89	42.626	28.284	39.554	0	179	179	2	1	-10921639	163.762	175	99	216	3439	37.084	6.377	0.121	0.954
ID699387	699387	85	68.026	24.920	45.249	0	179	179	2	1	-10921639	121.667	126	67	199	2555	40.999	2.000	0.237	1.137
ID699384	699384	90	35.551	17.135	38.593	0	179	179	2	1	-10921639	98.048	96	52	172	2059	30.570	6.358	0.117	0.672
ID699385	699385	80	63.932	31.001	39.168	0	179	179	2	1	-10921639	188.524	196	114	255	3959	42.501	2.000	0.141	1.094
ID699378	699378	92	53.310	34.719	21.854	0	179	179	2	1	-10921639	185.333	181	126	255	3892	40.178	2.000	0.103	0.864
ID699379	699379	68	90.108	22.750	28.898	0	179	179	2	1	-10921639	201.571	205	140	255	4233	43.968	4.800	0.232	1.728
ID699376	699376	62	81.024	28.868	16.223	0	179	179	2	1	-10921639	219.905	216	167	255	4618	31.247	4.800	0.222	2.554
ID699377	699377	67	69.199	38.245	19.489	0	179	179	2	1	-10921639	193.571	199	126	255	4065	47.791	2.000	0.146	1.029
ID699382	699382	86	45.078	18.268	36.121	0	179	179	2	1	-10921639	101.238	96	35	187	2126	39.783	7.600	0.144	0.640
ID699383	699383	93	55.074	34.045	36.551	0	179	179	2	1	-10921639	187.810	190	102	255	3944	41.712	7.600	0.132	1.051
ID699380	699380	84	61.895	28.077	29.046	0	179	179	2	1	-10921639	177.952	170	120	246	3737	36.650	2.000	0.142	1.210
ID699381	699381	61	66.094	35.408	30.868	0	179	179	2	1	-10921639	226.714	243	155	255	4761	35.167	4.800	0.171	1.880
ID699402	699402	89	54.680	28.429	39.176	0	180	180	2	1	-10921639	177.238	184	93	246	3722	40.488	4.800	0.137	1.056
ID699403	699403	85	77.266	25.186	45.350	0	180	180	2	1	-10921639	138.810	137	64	228	2915	46.576	2.000	0.243	1.166
ID699400	699400	93	48.129	33.200	38.260	0	180	180	2	1	-10921639	184.190	184	105	252	3868	36.041	4.800	0.114	1.048
ID699401	699401	90	46.403	17.304	38.882	0	180	180	2	1	-10921639	110.571	105	55	184	2322	35.115	6.366	0.172	0.922
ID699394	699394	None	46.728	46.976	25.767	0	180	180	2	1	-10921639	112.333	102	76	190	2359	30.676	2.000	0.147	0.936
ID699395	699395	68	87.333	22.308	28.921	0	180	180	2	1	-10921639	191.905	187	111	255	4030	50.708	4.800	0.243	1.480
ID699392	699392	92	51.788	35.040	22.155	0	180	180	2	1	-10921639	187.810	187	126	255	3944	40.612	2.000	0.092	0.776
ID699393	699393	None	37.883	38.653	24.969	0	180	180	2	1	-10921639	184.333	187	102	246	3871	39.838	2.000	0.064	0.556
ID699398	699398	61	65.900	34.951	30.743	0	180	180	2	1	-10921639	233.048	246	143	255	4894	29.763	4.800	0.178	2.361
ID699399	699399	86	45.032	17.733	36.212	0	180	180	2	1	-10921639	103.000	90	58	208	2163	38.585	2.000	0.128	0.604
ID699396	699396	84	57.063	28.288	29.485	0	180	180	2	1	-10921639	163.524	164	87	243	3434	44.865	2.000	0.127	0.823
ID699397	699397	None	36.410	40.443	28.645	0	180	180	2	1	-10921639	151.571	155	93	255	3183	41.387	2.000	0.032	0.229
ID699390	699390	None	36.448	42.940	18.259	0	180	180	2	1	-10921639	107.286	99	67	193	2253	32.535	2.000	0.086	0.525
ID699391	699391	67	57.871	38.312	19.373	0	180	180	2	1	-10921639	168.286	158	99	255	3534	45.060	2.000	0.111	0.747
ID699388	699388	91	56.142	26.362	10.479	0	180	180	2	1	-10921639	135.333	126	87	228	2842	44.422	2.000	0.155	0.817
ID699389	699389	62	88.252	29.080	16.500	0	180	180	2	1	-10921639	211.381	228	131	255	4439	42.809	4.800	0.250	1.975
ID699406	699406	62	90.485	28.939	16.124	0	181	181	2	1	-10921639	203.000	199	120	255	4263	43.618	4.800	0.246	1.835
ID699407	699407	67	69.460	38.231	19.600	0	181	181	2	1	-10921639	202.429	196	134	255	4251	40.019	3.200	0.157	1.371
ID699404	699404	91	58.546	26.166	10.345	0	181	181	2	1	-10921639	132.619	131	85	211	2785	38.296	2.000	0.187	1.093
ID699405	699405	None	37.917	34.398	14.149	0	181	181	2	1	-10921639	132.143	131	93	175	2775	30.109	2.000	0.097	0.778
ID699416	699416	89	69.117	28.110	38.899	0	181	181	2	1	-10921639	179.000	178	105	255	3759	41.169	3.200	0.185	1.356
ID699417	699417	85	70.711	24.982	45.194	0	181	181	2	1	-10921639	134.619	128	85	228	2827	39.171	2.000	0.234	1.303
ID699410	699410	68	89.682	22.825	28.742	0	181	181	2	1	-10921639	199.286	187	128	255	4185	44.005	4.800	0.242	1.762
ID699411	699411	84	68.508	28.694	29.442	0	181	181	2	1	-10921639	177.476	184	99	255	3727	48.366	2.000	0.159	1.007
ID699408	699408	92	40.616	34.346	21.864	0	181	181	2	1	-10921639	173.286	181	108	237	3639	42.064	7.600	0.077	0.590
ID699409	699409	None	39.003	35.968	27.160	0	181	181	2	1	-10921639	213.952	219	128	255	4493	38.853	2.000	0.075	0.769
ID699414	699414	90	45.457	17.058	38.394	0	181	181	2	1	-10921639	107.952	114	46	181	2267	35.853	2.000	0.195	0.981
ID699415	699415	93	51.141	34.237	37.686	0	181	181	2	1	-10921639	165.524	175	102	216	3476	35.566	4.800	0.141	1.148
ID699412	699412	61	58.221	36.101	31.612	0	181	181	2	1	-10921639	221.381	240	161	255	4649	36.390	4.800	0.131	1.407
ID699413	699413	86	41.402	17.970	36.204	0	181	181	2	1	-10921639	96.048	99	46	170	2017	36.250	2.000	0.149	0.689
ID699434	699434	67	60.812	38.021	19.383	0	182	182	2	1	-10921639	184.238	175	126	255	3869	43.429	2.000	0.133	0.997
ID699435	699435	92	48.707	35.564	22.189	0	182	182	2	1	-10921639	210.524	211	146	255	4421	34.989	7.600	0.103	1.125
ID699432	699432	91	49.874	25.887	10.741	0	182	182	2	1	-10921639	125.333	111	87	228	2632	37.805	2.000	0.091	0.553
ID699433	699433	62	84.204	29.075	16.078	0	182	182	2	1	-10921639	211.857	211	143	255	4449	36.847	4.800	0.240	2.227
ID699438	699438	84	42.142	28.941	29.067	0	182	182	2	1	-10921639	151.095	152	93	208	3173	30.924	2.000	0.107	0.941
ID699439	699439	61	61.520	36.258	31.745	0	182	182	2	1	-10921639	208.619	199	155	255	4381	38.469	3.200	0.138	1.315
ID699436	699436	None	42.040	38.675	25.152	0	182	182	2	1	-10921639	198.762	199	117	255	4174	40.478	2.000	0.064	0.590
ID699437	699437	68	95.175	22.897	28.640	0	182	182	2	1	-10921639	196.048	190	126	255	4117	48.487	4.800	0.265	1.696
ID699431	699431	95	37.393	34.837	6.784	0	182	182	2	1	-10921639	108.857	102	76	196	2286	28.547	2.000	0.094	0.653
ID699442	699442	90	44.167	16.928	38.922	0	182	182	2	1	-10921639	94.762	87	55	178	1990	31.461	2.000	0.159	0.825
ID699443	699443	89	58.437	29.108	39.172	0	182	182	2	1	-10921639	184.857	181	137	243	3882	31.168	2.000	0.150	1.550
ID699440	699440	86	37.498	18.099	35.577	0	182	182	2	1	-10921639	85.714	76	41	167	1800	35.594	2.000	0.117	0.505
ID699441	699441	93	56.106	33.482	38.474	0	182	182	2	1	-10921639	188.810	193	120	234	3965	30.716	6.337	0.132	1.437
ID699444	699444	85	52.849	25.153	44.918	0	182	182	2	1	-10921639	118.571	123	73	178	2490	32.797	2.000	0.189	1.148
ID699426	699426	61	66.717	36.371	31.549	0	183	183	2	1	-10921639	209.762	231	126	255	4405	50.026	2.000	0.147	1.072
ID699427	699427	86	42.481	18.125	35.404	0	183	183	2	1	-10921639	92.333	87	49	190	1939	37.667	2.000	0.127	0.554
ID699424	699424	68	86.667	22.695	28.315	0	183	183	2	1	-10921639	200.190	208	131	255	4204	39.218	4.800	0.258	2.094
ID699425	699425	84	54.949	29.100	29.168	0	183	183	2	1	-10921639	171.571	178	87	228	3603	38.560	4.800	0.166	1.264
ID699430	699430	85	58.936	24.673	45.253	0	183	183	2	1	-10921639	122.524	123	67	211	2573	38.872	2.000	0.236	1.204
ID699428	699428	93	61.593	33.461	37.845	0	183	183	2	1	-10921639	186.952	190	99	255	3926	42.103	7.600	0.153	1.176
ID699429	699429	89	60.116	30.055	39.203	0	183	183	2	1	-10921639	185.429	184	128	240	3894	36.762	2.000	0.151	1.321
ID699418	699418	95	41.958	34.807	7.845	0	183	183	2	1	-10921639	113.524	105	64	199	2384	32.349	7.600	0.100	0.638
ID699419	699419	91	47.956	25.831	11.114	0	183	183	2	1	-10921639	127.619	117	73	240	2680	41.081	2.000	0.090	0.513
ID699422	699422	67	61.811	38.221	19.712	0	183	183	2	1	-10921639	206.571	211	140	255	4338	38.672	2.000	0.142	1.331
ID699423	699423	92	46.885	34.595	22.269	0	183	183	2	1	-10921639	203.714	211	131	255	4278	33.897	7.600	0.109	1.185
ID699420	699420	94	52.890	34.322	14.628	0	183	183	2	1	-10921639	166.381	158	114	255	3494	34.361	2.000	0.114	0.991
ID699421	699421	62	77.488	29.212	16.457	0	183	183	2	1	-10921639	220.048	228	155	255	4621	33.859	4.800	0.209	2.243
ID699450	699450	97	45.958	38.517	25.647	0	184	184	2	1	-10921639	196.667	211	123	255	4130	48.447	7.600	0.075	0.570
ID699451	699451	68	96.770	22.266	29.010	0	184	184	2	1	-10921639	198.810	181	99	255	4175	51.159	4.800	0.284	1.717
ID699448	699448	67	61.046	38.299	19.662	0	184	184	2	1	-10921639	200.571	213	128	255	4212	37.600	2.000	0.129	1.221
ID699449	699449	92	47.764	34.462	22.537	0	184	184	2	1	-10921639	203.429	219	117	255	4272	41.555	4.800	0.119	1.041
ID699454	699454	93	54.773	34.042	36.963	0	184	184	2	1	-10921639	186.429	187	111	240	3915	36.744	4.800	0.164	1.427
ID699455	699455	89	69.857	30.129	39.551	0	184	184	2	1	-10921639	172.810	170	82	255	3629	51.585	2.000	0.155	0.901
ID699452	699452	84	48.468	28.796	29.571	0	184	184	2	1	-10921639	172.000	172	93	234	3612	35.365	4.800	0.180	1.483
ID699453	699453	61	74.519	36.119	31.823	0	184	184	2	1	-10921639	212.000	225	117	255	4452	44.399	3.200	0.175	1.420
ID699456	699456	85	61.351	24.513	45.212	0	184	184	2	1	-10921639	116.000	105	49	202	2436	43.189	2.000	0.192	0.866
ID699446	699446	94	44.782	34.336	14.346	0	184	184	2	1	-10921639	154.476	146	93	216	3244	33.364	2.000	0.112	0.930
ID699447	699447	62	78.272	28.857	16.139	0	184	184	2	1	-10921639	212.810	216	146	255	4469	37.456	4.800	0.209	1.966
ID699445	699445	91	40.272	25.959	10.627	0	184	184	2	1	-10921639	119.714	114	79	205	2514	31.363	2.000	0.076	0.541
ID699466	699466	93	63.199	34.597	36.121	0	185	185	2	1	-10921639	194.952	205	96	255	4094	50.791	2.000	0.148	0.987
ID699467	699467	None	45.037	17.100	37.768	0	185	185	2	1	-10921639	107.857	102	67	193	2265	32.578	7.600	0.159	0.908
ID699464	699464	84	68.151	29.506	29.268	0	185	185	2	1	-10921639	180.667	175	96	255	3794	48.309	2.000	0.175	1.113
ID699465	699465	61	64.617	35.987	32.064	0	185	185	2	1	-10921639	210.810	225	134	255	4427	42.417	3.200	0.137	1.200
ID699470	699470	85	52.083	24.463	45.206	0	185	185	2	1	-10921639	105.810	96	46	196	2222	40.655	7.600	0.173	0.766
ID699468	699468	89	50.618	29.986	39.305	0	185	185	2	1	-10921639	165.667	161	120	225	3479	31.950	2.000	0.116	1.080
ID699469	699469	96	48.991	27.258	42.245	0	185	185	2	1	-10921639	137.476	140	82	216	2887	42.717	7.600	0.108	0.626
ID699458	699458	94	67.096	34.216	14.771	0	185	185	2	1	-10921639	185.619	184	120	252	3898	38.445	2.000	0.155	1.294
ID699459	699459	62	81.303	29.154	16.409	0	185	185	2	1	-10921639	192.524	196	123	255	4043	46.775	2.000	0.209	1.424
ID699457	699457	91	56.233	26.434	10.811	0	185	185	2	1	-10921639	138.000	120	73	225	2898	45.864	2.000	0.141	0.743
ID699462	699462	68	88.966	22.914	28.487	0	185	185	2	1	-10921639	200.238	205	79	255	4205	47.196	4.800	0.254	1.721
ID699463	699463	97	44.170	37.029	28.014	0	185	185	2	1	-10921639	216.190	231	140	255	4540	40.697	2.000	0.065	0.646
ID699460	699460	67	58.614	37.942	20.033	0	185	185	2	1	-10921639	196.381	211	126	255	4124	43.288	3.200	0.127	1.022
ID699461	699461	92	51.202	35.103	23.141	0	185	185	2	1	-10921639	223.952	228	152	255	4703	32.873	7.600	0.117	1.428
ID699471	699471	91	66.627	26.413	10.920	0	186	186	2	1	-10921639	145.571	131	87	246	3057	51.650	2.000	0.150	0.735
ID699482	699482	96	48.729	27.445	41.760	0	186	186	2	1	-10921639	145.381	143	85	219	3053	40.604	7.600	0.128	0.810
ID699483	699483	85	50.512	24.608	45.007	0	186	186	2	1	-10921639	107.048	108	46	184	2248	38.047	7.600	0.161	0.778
ID699480	699480	93	72.951	34.320	36.733	0	186	186	2	1	-10921639	202.667	208	120	255	4256	44.945	4.800	0.180	1.378
ID699481	699481	89	51.083	29.629	39.498	0	186	186	2	1	-10921639	167.048	164	108	240	3508	34.647	2.000	0.106	0.925
ID699474	699474	67	58.930	38.593	19.326	0	186	186	2	1	-10921639	192.905	199	105	255	4051	46.368	4.000	0.158	1.133
ID699475	699475	92	48.851	34.233	22.479	0	186	186	2	1	-10921639	193.524	202	114	255	4064	46.386	3.200	0.095	0.724
ID699472	699472	98	45.417	38.888	12.155	0	186	186	2	1	-10921639	117.238	114	70	199	2462	35.211	2.000	0.122	0.724
ID699473	699473	62	69.734	29.422	16.826	0	186	186	2	1	-10921639	207.000	222	117	255	4347	41.954	4.800	0.193	1.596
ID699478	699478	84	62.472	29.237	29.113	0	186	186	2	1	-10921639	167.857	164	93	234	3525	44.606	2.000	0.158	1.027
ID699479	699479	61	69.478	35.948	31.959	0	186	186	2	1	-10921639	207.095	208	143	255	4349	40.710	2.000	0.154	1.362
ID699476	699476	97	49.428	37.219	26.760	0	186	186	2	1	-10921639	221.476	234	152	255	4651	36.210	2.000	0.096	1.072
ID699477	699477	68	83.849	23.652	28.077	0	186	186	2	1	-10921639	184.619	178	117	255	3877	48.433	2.000	0.193	1.233
ID699498	699498	96	57.718	27.193	41.773	0	187	187	2	1	-10921639	162.048	167	99	240	3403	39.372	7.600	0.155	1.103
ID699499	699499	85	46.957	24.903	44.535	0	187	187	2	1	-10921639	120.429	120	58	202	2529	39.669	7.600	0.155	0.814
ID699496	699496	93	53.570	34.574	36.870	0	187	187	2	1	-10921639	181.333	193	99	240	3808	46.927	4.800	0.160	1.067
ID699497	699497	89	55.379	29.780	39.528	0	187	187	2	1	-10921639	175.571	187	96	243	3687	42.728	7.600	0.157	1.114
ID699490	699490	92	54.388	34.635	23.352	0	187	187	2	1	-10921639	215.429	234	143	255	4524	40.341	7.600	0.117	1.119
ID699491	699491	97	50.741	37.856	26.276	0	187	187	2	1	-10921639	219.190	216	161	255	4603	31.069	6.344	0.111	1.406
ID699488	699488	67	64.293	38.641	19.986	0	187	187	2	1	-10921639	218.524	219	120	255	4589	40.036	4.800	0.176	1.634
ID699489	699489	None	44.468	23.760	20.903	0	187	187	2	1	-10921639	111.429	99	70	225	2340	36.625	2.000	0.094	0.525
ID699494	699494	61	75.902	35.929	31.998	0	187	187	2	1	-10921639	210.429	205	140	255	4419	38.254	2.000	0.178	1.661
ID699495	699495	99	35.083	18.599	34.848	0	187	187	2	1	-10921639	83.619	79	52	161	1756	28.024	2.000	0.103	0.557
ID699492	699492	68	92.645	23.528	27.932	0	187	187	2	1	-10921639	191.190	199	120	255	4015	50.872	2.000	0.239	1.451
ID699493	699493	84	71.592	29.864	29.427	0	187	187	2	1	-10921639	164.905	161	85	255	3463	53.348	2.000	0.183	0.955
ID699486	699486	94	37.652	33.699	13.899	0	187	187	2	1	-10921639	167.048	161	111	216	3508	31.033	4.800	0.114	1.102
ID699487	699487	62	68.042	29.197	16.388	0	187	187	2	1	-10921639	220.000	234	137	255	4620	38.540	4.800	0.170	1.658
ID699484	699484	91	74.247	26.281	10.658	0	187	187	2	1	-10921639	152.095	137	82	255	3194	56.836	2.000	0.160	0.738
ID699485	699485	98	40.415	39.185	11.823	0	187	187	2	1	-10921639	130.095	126	82	196	2732	27.142	2.000	0.101	0.875
ID699530	699530	62	71.025	29.088	16.576	0	188	188	2	1	-10921639	225.143	240	131	255	4728	37.834	4.800	0.192	1.916
ID699531	699531	67	58.665	38.464	19.681	0	188	188	2	1	-10921639	209.286	211	131	255	4395	42.214	2.000	0.128	1.123
ID699528	699528	91	55.373	26.831	10.099	0	188	188	2	1	-10921639	148.190	149	99	225	3112	35.351	2.000	0.157	1.138
ID699529	699529	94	65.514	33.825	14.631	0	188	188	2	1	-10921639	176.810	184	102	255	3713	50.822	2.000	0.135	0.829
ID699534	699534	97	52.104	40.171	26.244	0	188	188	2	1	-10921639	198.667	202	123	255	4172	38.172	2.000	0.119	1.108
ID699535	699535	68	93.457	23.654	28.025	0	188	188	2	1	-10921639	190.095	193	93	255	3992	51.455	2.000	0.250	1.476
ID699532	699532	92	62.095	34.274	22.121	0	188	188	2	1	-10921639	212.714	231	126	255	4467	47.589	2.000	0.143	1.118
ID699533	699533	None	39.097	47.197	23.473	0	188	188	2	1	-10921639	116.000	114	61	193	2436	31.978	2.000	0.116	0.756
ID699538	699538	99	41.672	18.834	34.457	0	188	188	2	1	-10921639	96.429	90	61	202	2025	34.439	2.000	0.141	0.690
ID699539	699539	93	52.648	34.153	38.330	0	188	188	2	1	-10921639	180.524	190	117	237	3791	40.574	4.800	0.122	0.968
ID699536	699536	84	66.241	29.296	29.312	0	188	188	2	1	-10921639	158.762	155	87	255	3334	50.672	2.000	0.134	0.742
ID699537	699537	61	71.597	35.952	31.782	0	188	188	2	1	-10921639	219.571	231	123	255	4611	37.532	4.800	0.184	1.821
ID699542	699542	85	40.598	24.574	44.705	0	188	188	2	1	-10921639	103.238	102	52	175	2168	38.063	7.600	0.122	0.589
ID699540	699540	89	52.410	30.480	39.056	0	188	188	2	1	-10921639	164.381	170	85	249	3452	42.272	2.000	0.106	0.746
ID699541	699541	96	47.658	27.339	41.735	0	188	188	2	1	-10921639	135.000	131	76	216	2835	40.238	7.600	0.116	0.697
ID699502	699502	62	64.690	29.469	16.907	0	189	189	2	1	-10921639	216.571	237	123	255	4548	41.702	4.800	0.180	1.583
ID699503	699503	67	55.043	38.370	19.757	0	189	189	2	1	-10921639	216.333	213	152	255	4543	33.555	2.000	0.109	1.272
ID699500	699500	91	69.688	26.183	10.900	0	189	189	2	1	-10921639	167.000	158	111	255	3507	44.107	2.000	0.177	1.137
ID699501	699501	94	62.960	33.813	14.314	0	189	189	2	1	-10921639	207.000	216	134	255	4347	36.753	4.800	0.171	1.643
ID699512	699512	96	52.790	26.806	42.009	0	189	189	2	1	-10921639	132.381	131	55	234	2780	45.311	7.600	0.120	0.628
ID699513	699513	85	57.472	25.153	44.170	0	189	189	2	1	-10921639	117.048	108	55	211	2458	45.172	7.600	0.167	0.741
ID699506	699506	68	79.033	23.828	27.705	0	189	189	2	1	-10921639	181.190	164	117	255	3805	49.054	2.000	0.180	1.127
ID699507	699507	84	60.994	29.915	29.414	0	189	189	2	1	-10921639	175.333	175	90	255	3682	47.094	2.000	0.148	0.958
ID699504	699504	92	53.202	34.093	22.496	0	189	189	2	1	-10921639	197.381	205	111	255	4145	50.008	2.000	0.100	0.720
ID699505	699505	97	52.349	39.251	25.875	0	189	189	2	1	-10921639	211.333	216	134	255	4438	40.452	2.000	0.107	1.008
ID699510	699510	93	48.444	34.739	35.842	0	189	189	2	1	-10921639	175.714	193	96	246	3690	47.733	2.000	0.098	0.656
ID699511	699511	89	61.998	30.547	39.197	0	189	189	2	1	-10921639	182.619	184	123	249	3835	39.153	4.800	0.176	1.396
ID699508	699508	61	66.284	36.364	31.443	0	189	189	2	1	-10921639	228.619	234	152	255	4801	31.860	4.800	0.188	2.271
ID699509	699509	99	42.126	18.626	34.731	0	189	189	2	1	-10921639	103.095	93	70	193	2165	31.494	2.000	0.124	0.720
ID699522	699522	68	80.438	23.700	28.307	0	190	190	2	1	-10921639	178.714	164	90	255	3753	51.003	2.000	0.196	1.151
ID699523	699523	84	52.527	29.734	29.130	0	190	190	2	1	-10921639	152.619	152	87	225	3205	46.128	2.000	0.134	0.781
ID699520	699520	100	37.930	47.171	22.825	0	190	190	2	1	-10921639	129.143	128	73	172	2712	24.654	4.800	0.151	1.378
ID699521	699521	97	52.141	39.984	25.991	0	190	190	2	1	-10921639	200.429	196	146	255	4209	36.998	6.358	0.120	1.165
ID699526	699526	96	39.682	26.728	41.698	0	190	190	2	1	-10921639	128.429	128	61	219	2697	39.491	7.600	0.100	0.592
ID699527	699527	85	57.196	24.932	44.078	0	190	190	2	1	-10921639	109.810	108	43	213	2306	45.577	7.600	0.164	0.679
ID699524	699524	61	69.498	35.336	31.887	0	190	190	2	1	-10921639	216.333	225	137	255	4543	37.747	7.600	0.171	1.677
ID699525	699525	89	75.120	30.873	39.000	0	190	190	2	1	-10921639	191.238	199	102	255	4016	49.765	3.200	0.196	1.259
ID699514	699514	91	68.076	26.032	11.226	0	190	190	2	1	-10921639	158.571	143	82	255	3330	47.037	2.000	0.148	0.869
ID699515	699515	101	35.741	39.704	11.853	0	190	190	2	1	-10921639	124.048	117	87	193	2605	29.354	2.000	0.091	0.703
ID699518	699518	67	61.856	38.175	20.117	0	190	190	2	1	-10921639	213.952	246	137	255	4493	43.796	2.000	0.132	1.143
ID699519	699519	92	49.998	35.000	22.448	0	190	190	2	1	-10921639	209.476	219	123	255	4399	47.361	7.600	0.109	0.870
ID699516	699516	94	54.230	33.591	14.223	0	190	190	2	1	-10921639	187.095	187	123	255	3929	37.981	4.800	0.166	1.401
ID699517	699517	62	70.208	29.102	17.219	0	190	190	2	1	-10921639	220.429	228	126	255	4629	35.922	4.800	0.193	1.988
ID699554	699554	61	59.323	35.511	31.666	0	191	191	2	1	-10921639	202.238	211	111	255	4247	39.610	4.800	0.162	1.421
ID699555	699555	89	76.744	30.871	38.761	0	191	191	2	1	-10921639	178.381	175	93	255	3746	52.173	2.000	0.181	1.047
ID699552	699552	68	75.363	23.804	29.469	0	191	191	2	1	-10921639	194.238	205	93	255	4079	52.050	3.200	0.186	1.171
ID699553	699553	84	74.727	29.807	29.080	0	191	191	2	1	-10921639	194.952	187	111	255	4094	49.087	2.000	0.176	1.187
ID699556	699556	96	42.334	27.153	42.006	0	191	191	2	1	-10921639	122.952	123	73	196	2582	35.146	7.600	0.115	0.721
ID699557	699557	85	56.772	24.947	44.155	0	191	191	2	1	-10921639	110.381	117	55	205	2318	41.131	7.600	0.176	0.803
ID699546	699546	62	72.379	28.870	17.281	0	191	191	2	1	-10921639	230.619	255	137	255	4843	39.588	4.800	0.198	1.927
ID699547	699547	67	58.883	37.763	20.169	0	191	191	2	1	-10921639	201.333	205	134	255	4228	47.171	2.000	0.117	0.893
ID699544	699544	101	61.511	40.706	13.327	0	191	191	2	1	-10921639	144.190	131	73	255	3028	45.177	2.000	0.154	0.854
ID699545	699545	94	36.713	34.592	14.472	0	191	191	2	1	-10921639	157.333	158	96	255	3304	37.095	2.000	0.090	0.702
ID699550	699550	100	45.585	47.697	22.451	0	191	191	2	1	-10921639	122.762	131	55	172	2578	36.465	3.200	0.155	0.906
ID699551	699551	97	54.830	40.450	26.361	0	191	191	2	1	-10921639	205.143	213	123	255	4308	39.457	6.272	0.125	1.159
ID699548	699548	None	37.557	22.895	21.063	0	191	191	2	1	-10921639	92.000	87	43	181	1932	32.198	2.000	0.105	0.542
ID699549	699549	92	52.584	34.442	22.309	0	191	191	2	1	-10921639	186.857	184	105	255	3924	47.044	2.000	0.115	0.821
ID699543	699543	91	61.467	26.411	10.884	0	191	191	2	1	-10921639	163.238	155	87	255	3428	45.363	2.000	0.146	0.918
ID699562	699562	92	50.281	35.557	21.801	0	192	192	2	1	-10921639	225.952	228	158	255	4745	30.505	4.800	0.121	1.604
ID699563	699563	100	48.357	47.333	22.733	0	192	192	2	1	-10921639	144.429	143	93	213	3033	34.701	2.000	0.133	0.980
ID699560	699560	62	70.918	28.512	16.303	0	192	192	2	1	-10921639	240.095	255	193	255	5042	21.986	4.800	0.211	3.808
ID699561	699561	67	58.143	38.219	20.258	0	192	192	2	1	-10921639	210.762	225	114	255	4426	43.322	4.800	0.131	1.129
ID699566	699566	68	90.447	23.695	30.022	0	192	192	2	1	-10921639	194.857	184	117	255	4092	49.057	2.000	0.223	1.449
ID699567	699567	61	60.507	38.082	30.684	0	192	192	2	1	-10921639	189.429	193	79	255	3978	55.024	7.600	0.142	0.857
ID699564	699564	97	56.836	40.982	26.752	0	192	192	2	1	-10921639	191.571	190	99	255	4023	45.883	7.600	0.135	0.990
ID699565	699565	84	58.008	29.967	29.147	0	192	192	2	1	-10921639	178.000	181	105	255	3738	45.499	2.000	0.132	0.913
ID699558	699558	101	37.460	41.985	12.198	0	192	192	2	1	-10921639	120.333	123	73	172	2527	29.510	2.000	0.104	0.767
ID699559	699559	94	46.255	34.019	13.408	0	192	192	2	1	-10921639	171.429	187	105	249	3600	37.556	2.000	0.096	0.796
ID699570	699570	85	40.212	24.619	44.508	0	192	192	2	1	-10921639	93.333	93	26	172	1960	36.561	7.600	0.140	0.629
ID699568	699568	102	48.270	34.438	36.190	0	192	192	2	1	-10921639	171.000	167	99	252	3591	39.767	7.600	0.108	0.841
ID699569	699569	89	89.888	30.909	38.889	0	192	192	2	1	-10921639	182.476	170	87	255	3832	56.361	2.000	0.226	1.195
ID699584	699584	None	50.674	27.620	42.224	0	193	193	2	1	-10921639	130.143	128	55	208	2733	46.696	7.600	0.132	0.649
ID699585	699585	85	58.609	24.434	44.342	0	193	193	2	1	-10921639	119.095	117	61	205	2501	44.032	2.000	0.212	0.946
ID699578	699578	97	55.391	41.272	26.943	0	193	193	2	1	-10921639	179.190	181	111	249	3763	42.535	7.600	0.140	1.037
ID699579	699579	84	75.911	30.174	28.989	0	193	193	2	1	-10921639	189.905	187	128	255	3988	40.201	2.000	0.203	1.593
ID699576	699576	None	39.979	27.286	22.951	0	193	193	2	1	-10921639	130.571	123	67	225	2742	45.941	2.000	0.085	0.445
ID699577	699577	100	53.247	47.411	23.264	0	193	193	2	1	-10921639	143.381	134	87	219	3011	36.732	2.000	0.146	0.997
ID699582	699582	102	46.486	34.247	35.182	0	193	193	2	1	-10921639	167.048	161	108	225	3508	37.591	2.000	0.095	0.772
ID699583	699583	89	68.007	30.617	38.645	0	193	193	2	1	-10921639	167.476	172	64	255	3517	51.664	2.000	0.188	1.024
ID699580	699580	68	85.308	23.517	30.386	0	193	193	2	1	-10921639	189.571	184	108	255	3981	52.762	2.000	0.231	1.349
ID699581	699581	61	47.172	35.696	32.196	0	193	193	2	1	-10921639	172.333	178	93	228	3619	37.768	4.800	0.119	0.973
ID699571	699571	91	57.618	25.817	11.176	0	193	193	2	1	-10921639	148.095	143	93	255	3110	44.386	2.000	0.127	0.750
ID699574	699574	67	53.187	38.032	20.412	0	193	193	2	1	-10921639	216.381	231	134	255	4544	42.688	4.800	0.111	1.017
ID699575	699575	92	47.944	35.167	21.692	0	193	193	2	1	-10921639	217.048	231	140	255	4558	35.229	4.800	0.105	1.168
ID699572	699572	None	52.135	30.768	14.833	0	193	193	2	1	-10921639	212.524	213	143	255	4463	39.912	2.000	0.103	0.997
ID699573	699573	62	62.428	28.104	16.309	0	193	193	2	1	-10921639	231.333	255	149	255	4858	34.716	4.800	0.155	1.788
ID699642	699642	62	69.140	28.704	15.995	0	194	194	2	1	-10921639	238.095	255	155	255	5000	29.935	4.800	0.202	2.674
ID699643	699643	67	51.059	38.130	20.247	0	194	194	2	1	-10921639	199.476	211	134	255	4189	38.448	3.200	0.109	1.019
ID699640	699640	91	46.686	25.605	11.359	0	194	194	2	1	-10921639	129.905	111	87	231	2728	44.341	2.000	0.090	0.486
ID699641	699641	94	44.900	34.216	13.715	0	194	194	2	1	-10921639	162.714	155	117	237	3417	34.557	2.000	0.111	0.940
ID699646	699646	97	65.303	41.461	26.659	0	194	194	2	1	-10921639	201.476	205	117	255	4231	41.227	4.800	0.159	1.341
ID699647	699647	84	75.745	30.296	29.131	0	194	194	2	1	-10921639	173.381	170	108	255	3641	45.229	2.000	0.202	1.289
ID699644	699644	92	57.211	34.031	21.953	0	194	194	2	1	-10921639	181.571	187	102	255	3813	45.763	2.000	0.105	0.757
ID699645	699645	100	63.073	46.735	23.041	0	194	194	2	1	-10921639	152.524	143	82	255	3203	43.833	2.000	0.154	0.929
ID699650	699650	89	75.319	30.519	38.519	0	194	194	2	1	-10921639	169.857	167	64	255	3567	56.471	2.000	0.203	1.014
ID699651	699651	85	71.071	24.538	44.235	0	194	194	2	1	-10921639	137.762	123	52	222	2893	45.712	2.000	0.246	1.189
ID699648	699648	68	89.276	23.887	30.451	0	194	194	2	1	-10921639	193.571	193	96	255	4065	56.884	2.000	0.226	1.253
ID699649	699649	61	54.875	35.782	32.067	0	194	194	2	1	-10921639	153.095	149	82	252	3215	42.067	2.000	0.108	0.710
ID699594	699594	84	80.263	30.888	28.867	0	195	195	2	1	-10921639	172.429	161	111	255	3621	50.726	2.000	0.180	1.038
ID699595	699595	68	85.346	24.362	29.777	0	195	195	2	1	-10921639	170.762	172	67	255	3586	58.033	2.000	0.249	1.172
ID699592	699592	100	37.389	46.321	23.202	0	195	195	2	1	-10921639	143.714	143	93	190	3018	27.302	7.600	0.094	0.908
ID699593	699593	97	51.987	41.581	26.598	0	195	195	2	1	-10921639	186.476	187	114	255	3916	39.696	4.800	0.155	1.262
ID699598	699598	None	42.932	27.211	42.051	0	195	195	2	1	-10921639	125.381	123	64	184	2633	36.664	7.600	0.119	0.725
ID699599	699599	85	58.343	24.374	44.417	0	195	195	2	1	-10921639	116.429	105	58	216	2445	43.447	7.600	0.199	0.891
ID699596	699596	None	38.912	33.871	37.693	0	195	195	2	1	-10921639	151.190	164	85	213	3175	40.375	2.000	0.110	0.741
ID699597	699597	89	65.420	30.792	38.734	0	195	195	2	1	-10921639	169.476	164	90	240	3559	42.342	2.000	0.181	1.226
ID699586	699586	91	59.820	25.438	11.661	0	195	195	2	1	-10921639	145.524	126	90	255	3056	53.116	7.600	0.104	0.515
ID699587	699587	94	51.930	34.596	14.265	0	195	195	2	1	-10921639	181.048	184	120	255	3802	39.301	2.000	0.127	1.037
ID699590	699590	67	54.339	38.447	20.346	0	195	195	2	1	-10921639	219.714	237	123	255	4614	41.727	7.600	0.114	1.080
ID699591	699591	92	49.156	35.789	21.217	0	195	195	2	1	-10921639	210.190	213	140	255	4414	36.135	2.000	0.108	1.132
ID699588	699588	62	70.093	28.348	16.094	0	195	195	2	1	-10921639	227.810	255	137	255	4784	40.989	4.800	0.177	1.675
ID699589	699589	None	46.677	41.299	17.033	0	195	195	2	1	-10921639	162.381	149	102	246	3410	41.431	7.600	0.072	0.528
ID699610	699610	89	84.491	30.352	38.470	0	196	196	2	1	-10921639	181.238	190	87	255	3806	50.256	2.000	0.227	1.336
ID699611	699611	85	69.765	24.462	44.333	0	196	196	2	1	-10921639	124.000	111	64	225	2604	47.676	2.000	0.243	1.017
ID699608	699608	61	52.500	36.167	31.332	0	196	196	2	1	-10921639	184.190	187	134	255	3868	32.867	2.000	0.127	1.259
ID699609	699609	165	46.749	44.109	34.940	0	196	196	2	1	-10921639	85.333	79	52	181	1792	31.677	2.000	0.185	0.840
ID699602	699602	62	68.140	28.243	16.186	0	196	196	2	1	-10921639	232.095	255	158	255	4874	36.243	4.800	0.183	1.977
ID699603	699603	67	53.677	39.023	20.026	0	196	196	2	1	-10921639	230.190	243	164	255	4834	29.711	4.800	0.128	1.761
ID699600	699600	91	50.604	25.466	11.529	0	196	196	2	1	-10921639	138.810	120	87	255	2915	54.051	2.000	0.065	0.313
ID699601	699601	94	60.938	34.580	14.415	0	196	196	2	1	-10921639	180.667	184	105	255	3794	49.182	2.000	0.151	0.962
ID699606	699606	84	62.665	31.772	28.735	0	196	196	2	1	-10921639	163.571	161	111	255	3435	42.555	2.000	0.129	0.881
ID699607	699607	68	63.607	24.123	30.075	0	196	196	2	1	-10921639	151.571	158	73	255	3183	48.374	2.000	0.179	0.949
ID699604	699604	100	56.649	46.570	23.272	0	196	196	2	1	-10921639	134.762	120	76	234	2830	46.234	2.000	0.140	0.718
ID699605	699605	97	74.865	40.870	27.020	0	196	196	2	1	-10921639	198.429	196	102	255	4167	46.756	2.000	0.195	1.385
ID699624	699624	89	76.252	30.544	38.475	0	197	197	2	1	-10921639	171.571	155	96	255	3603	49.878	7.600	0.186	1.078
ID699625	699625	85	67.828	24.307	44.129	0	197	197	2	1	-10921639	124.190	117	76	211	2608	37.168	2.000	0.266	1.402
ID699618	699618	97	61.194	41.238	26.608	0	197	197	2	1	-10921639	192.810	202	137	255	4049	36.525	2.000	0.145	1.335
ID699619	699619	84	61.882	33.024	29.263	0	197	197	2	1	-10921639	154.571	149	82	243	3246	45.043	2.000	0.153	0.911
ID699616	699616	67	55.789	38.949	21.098	0	197	197	2	1	-10921639	235.095	246	190	255	4937	24.590	4.800	0.143	2.397
ID699617	699617	100	44.610	46.885	22.892	0	197	197	2	1	-10921639	135.190	137	70	219	2839	39.627	7.600	0.113	0.695
ID699622	699622	None	39.428	40.061	30.818	0	197	197	2	1	-10921639	153.000	152	73	219	3213	44.948	2.000	0.077	0.485
ID699623	699623	165	38.737	44.350	35.219	0	197	197	2	1	-10921639	93.429	82	64	170	1962	25.874	2.000	0.159	0.992
ID699620	699620	68	62.961	24.440	30.621	0	197	197	2	1	-10921639	157.905	161	76	225	3316	46.127	3.200	0.208	1.179
ID699621	699621	61	35.153	37.318	30.481	0	197	197	2	1	-10921639	171.000	170	117	252	3591	32.168	2.000	0.061	0.615
ID699614	699614	62	71.535	28.360	16.254	0	197	197	2	1	-10921639	231.810	255	155	255	4868	36.002	4.800	0.199	2.136
ID699615	699615	92	54.223	37.314	20.859	0	197	197	2	1	-10921639	227.714	246	172	255	4782	31.582	4.800	0.122	1.569
ID699612	699612	91	59.013	25.695	11.201	0	197	197	2	1	-10921639	155.286	143	93	255	3261	48.371	2.000	0.105	0.609
ID699613	699613	94	62.507	34.331	13.930	0	197	197	2	1	-10921639	192.333	190	128	255	4039	40.194	2.000	0.124	1.056
ID699626	699626	91	51.523	25.586	11.069	0	198	198	2	1	-10921639	154.905	140	96	246	3253	41.197	2.000	0.118	0.792
ID699627	699627	94	36.287	34.524	14.626	0	198	198	2	1	-10921639	156.048	149	90	231	3277	41.671	2.000	0.044	0.316
ID699630	699630	92	57.493	35.951	21.207	0	198	198	2	1	-10921639	215.238	231	146	255	4520	38.806	2.000	0.129	1.263
ID699631	699631	67	49.610	39.840	21.478	0	198	198	2	1	-10921639	222.381	252	123	255	4670	41.303	4.800	0.108	1.047
ID699628	699628	62	64.659	28.303	16.393	0	198	198	2	1	-10921639	234.048	255	152	255	4915	33.536	4.800	0.180	2.125
ID699629	699629	104	48.511	41.855	18.806	0	198	198	2	1	-10921639	180.619	167	114	255	3793	46.154	2.000	0.104	0.735
ID699634	699634	84	72.946	34.105	29.312	0	198	198	2	1	-10921639	186.762	178	96	255	3922	46.980	2.000	0.183	1.228
ID699635	699635	68	46.353	24.169	30.116	0	198	198	2	1	-10921639	111.857	108	67	184	2349	35.221	2.000	0.151	0.833
ID699632	699632	100	44.752	46.828	22.727	0	198	198	2	1	-10921639	138.095	131	61	231	2900	40.408	2.000	0.089	0.561
ID699633	699633	97	61.701	41.201	26.271	0	198	198	2	1	-10921639	211.095	216	149	255	4433	36.966	2.000	0.136	1.370
ID699638	699638	89	68.514	30.779	38.204	0	198	198	2	1	-10921639	170.286	158	105	237	3576	39.575	2.000	0.173	1.272
ID699639	699639	85	78.245	24.413	44.404	0	198	198	2	1	-10921639	130.952	126	61	228	2750	47.992	2.000	0.273	1.170
ID699636	699636	105	35.656	17.237	35.131	0	198	198	2	1	-10921639	107.238	105	67	164	2252	28.381	2.000	0.124	0.836
ID699637	699637	106	49.649	23.319	35.191	0	198	198	2	1	-10921639	141.429	146	82	208	2970	35.461	2.000	0.152	1.053
ID699690	699690	68	46.709	24.438	30.568	0	199	199	2	1	-10921639	114.476	108	61	211	2404	39.408	2.000	0.153	0.770
ID699691	699691	107	41.755	34.539	34.754	0	199	199	2	1	-10921639	166.286	175	105	219	3492	38.217	2.000	0.099	0.782
ID699688	699688	None	37.364	48.151	25.814	0	199	199	2	1	-10921639	122.095	114	76	222	2564	33.140	6.360	0.099	0.662
ID699689	699689	84	78.247	34.821	30.160	0	199	199	2	1	-10921639	217.381	219	140	255	4565	35.725	4.800	0.216	2.160
ID699694	699694	89	71.695	30.872	38.429	0	199	199	2	1	-10921639	175.000	181	128	255	3675	38.994	7.600	0.187	1.415
ID699695	699695	85	57.952	24.538	44.384	0	199	199	2	1	-10921639	118.048	108	70	190	2479	36.163	2.000	0.238	1.255
ID699692	699692	106	64.364	22.787	36.808	0	199	199	2	1	-10921639	135.381	128	73	243	2843	44.981	2.000	0.176	0.900
ID699693	699693	105	38.852	17.780	37.918	0	199	199	2	1	-10921639	122.381	117	79	167	2570	24.132	2.000	0.128	1.153
ID699682	699682	94	38.434	33.748	13.902	0	199	199	2	1	-10921639	176.333	193	102	252	3703	41.543	7.600	0.082	0.647
ID699683	699683	62	68.564	28.555	16.190	0	199	199	2	1	-10921639	242.190	255	181	255	5086	22.655	4.800	0.202	3.586
ID699680	699680	91	55.743	25.218	10.889	0	199	199	2	1	-10921639	148.952	137	96	255	3128	41.850	2.000	0.118	0.753
ID699681	699681	None	41.297	32.196	12.911	0	199	199	2	1	-10921639	197.810	199	126	255	4154	35.722	7.600	0.099	0.998
ID699686	699686	67	47.226	39.331	22.001	0	199	199	2	1	-10921639	230.048	255	155	255	4831	33.889	7.600	0.103	1.273
ID699687	699687	97	61.090	41.298	25.549	0	199	199	2	1	-10921639	211.952	213	128	255	4451	40.118	2.000	0.140	1.296
ID699684	699684	104	40.805	42.939	19.080	0	199	199	2	1	-10921639	166.619	172	105	225	3499	34.707	7.600	0.123	1.055
ID699685	699685	92	53.782	35.253	21.565	0	199	199	2	1	-10921639	206.714	208	108	255	4341	44.092	4.800	0.127	1.056
ID699658	699658	97	45.380	41.720	26.296	0	200	200	2	1	-10921639	188.762	196	99	255	3964	45.897	2.000	0.099	0.744
ID699659	699659	68	42.244	24.206	30.117	0	200	200	2	1	-10921639	95.429	87	55	149	2004	27.940	2.000	0.172	1.005
ID699656	699656	67	49.120	40.362	22.936	0	200	200	2	1	-10921639	227.810	231	181	255	4784	26.178	7.600	0.104	1.635
ID699657	699657	None	39.305	47.060	22.715	0	200	200	2	1	-10921639	139.333	134	102	222	2926	30.475	2.000	0.086	0.722
ID699662	699662	107	35.443	34.528	35.139	0	200	200	2	1	-10921639	147.286	149	96	219	3093	30.404	6.352	0.084	0.754
ID699663	699663	106	53.077	22.641	36.788	0	200	200	2	1	-10921639	130.571	120	85	196	2742	33.741	2.000	0.184	1.202
ID699660	699660	84	81.234	35.657	30.228	0	200	200	2	1	-10921639	228.429	240	164	255	4797	30.117	4.800	0.242	2.951
ID699661	699661	None	41.214	44.970	33.596	0	200	200	2	1	-10921639	100.476	87	52	164	2110	34.694	2.000	0.133	0.678
ID699654	699654	62	64.179	27.969	16.408	0	200	200	2	1	-10921639	232.667	255	158	255	4886	35.911	4.800	0.168	1.863
ID699655	699655	92	61.073	34.432	21.873	0	200	200	2	1	-10921639	188.429	202	105	255	3957	50.800	2.000	0.118	0.784
ID699652	699652	91	45.375	25.459	10.680	0	200	200	2	1	-10921639	143.333	128	96	255	3010	44.296	7.600	0.083	0.497
ID699653	699653	94	37.219	35.240	13.995	0	200	200	2	1	-10921639	154.571	158	93	213	3246	36.680	2.000	0.081	0.630
ID699664	699664	89	82.528	30.167	38.366	0	200	200	2	1	-10921639	174.190	167	126	255	3658	40.615	4.800	0.246	1.691
ID699665	699665	85	67.278	24.409	44.634	0	200	200	2	1	-10921639	122.238	111	55	213	2567	44.950	2.000	0.238	1.046
ID699672	699672	89	55.326	30.145	38.388	0	201	201	2	1	-10921639	153.286	143	87	205	3219	29.918	4.800	0.188	1.624
ID699673	699673	85	48.809	24.500	44.385	0	201	201	2	1	-10921639	104.905	96	58	172	2203	33.080	2.000	0.179	0.961
ID699666	699666	62	77.181	28.702	15.295	0	201	201	2	1	-10921639	221.048	225	137	255	4642	37.041	4.800	0.199	1.979
ID699667	699667	92	57.124	34.182	21.881	0	201	201	2	1	-10921639	184.238	187	102	240	3869	36.877	2.000	0.149	1.295
ID699670	699670	68	41.323	24.920	31.035	0	201	201	2	1	-10921639	102.381	93	67	155	2150	25.959	2.000	0.161	1.093
ID699671	699671	84	64.021	36.277	30.793	0	201	201	2	1	-10921639	174.762	167	93	255	3670	47.137	7.600	0.169	1.073
ID699668	699668	67	42.503	40.184	22.843	0	201	201	2	1	-10921639	193.000	196	134	255	4053	29.818	2.000	0.079	0.950
ID699669	699669	97	41.506	41.512	26.328	0	201	201	2	1	-10921639	182.381	196	96	231	3830	36.880	4.800	0.102	0.916
ID699674	699674	None	46.114	25.541	11.086	0	202	202	2	1	-10921639	132.048	123	79	219	2773	37.664	2.000	0.106	0.672
ID699675	699675	62	66.612	28.717	15.159	0	202	202	2	1	-10921639	187.429	190	105	252	3936	44.189	7.600	0.166	1.205
ID699678	699678	84	48.203	36.762	31.013	0	202	202	2	1	-10921639	156.762	146	99	225	3292	36.837	2.000	0.154	1.134
ID699679	699679	89	43.406	29.586	38.715	0	202	202	2	1	-10921639	137.571	131	105	187	2889	24.907	4.800	0.161	1.530
ID699676	699676	92	60.682	33.807	21.989	0	202	202	2	1	-10921639	173.619	158	143	225	3646	29.114	2.000	0.164	1.680
ID699677	699677	67	38.899	40.909	24.025	0	202	202	2	1	-10921639	185.190	184	128	222	3889	26.231	6.312	0.094	1.210
ID699699	699699	62	63.328	28.509	15.430	0	203	203	2	1	-10921639	171.905	170	120	249	3610	37.382	4.800	0.180	1.403
ID699700	699700	None	36.773	24.796	30.047	0	203	203	2	1	-10921639	97.238	90	58	146	2042	24.940	2.000	0.134	0.921
ID699704	699704	62	39.335	28.054	15.938	0	204	204	2	1	-10921639	141.905	140	99	181	2980	26.096	7.600	0.116	1.129
ID699705	699705	84	50.334	38.092	32.273	0	204	204	2	1	-10921639	134.095	126	87	213	2816	31.889	2.000	0.144	1.056
ID699702	699702	108	37.340	36.482	22.593	0	205	205	2	1	-10921639	137.714	134	93	193	2892	27.302	3.200	0.109	0.991
ID699703	699703	84	46.589	38.305	32.811	0	205	205	2	1	-10921639	120.381	105	70	213	2528	35.931	7.600	0.124	0.741
ID699701	699701	62	60.225	29.029	14.825	0	205	205	2	1	-10921639	153.429	146	108	243	3222	35.445	2.000	0.164	1.221
ID699698	699698	84	62.415	38.935	32.988	0	206	206	2	1	-10921639	131.714	126	73	225	2766	38.984	2.000	0.184	1.049
ID699696	699696	62	42.393	29.264	15.316	0	206	206	2	1	-10921639	130.905	126	76	202	2749	30.958	2.000	0.119	0.899
ID699697	699697	108	36.298	36.541	21.600	0	206	206	2	1	-10921639	114.714	114	73	170	2409	29.205	2.000	0.120	0.839
ID699708	699708	84	50.417	39.074	33.276	0	207	207	2	1	-10921639	101.571	96	58	225	2133	37.312	2.000	0.169	0.788
ID699706	699706	84	41.768	39.302	33.503	0	208	208	2	1	-10921639	110.524	105	76	167	2321	27.888	2.000	0.163	1.109
ID699709	699709	84	39.195	39.200	33.451	0	209	209	2	1	-10921639	100.905	93	61	161	2119	26.739	2.000	0.133	0.888
ID699707	699707	84	42.223	39.415	33.767	0	211	211	2	1	-10921639	96.048	87	55	178	2017	31.497	2.000	0.164	0.859
ID699710	699710	None	35.189	29.125	15.035	0	212	212	2	1	-10921639	115.905	117	76	175	2434	25.450	2.000	0.114	0.934
ID699711	699711	84	45.303	39.427	33.927	0	212	212	2	1	-10921639	106.143	96	52	181	2229	31.571	2.000	0.160	0.925
ID699714	699714	84	45.641	40.322	34.248	0	214	214	2	1	-10921639	94.286	87	55	178	1980	32.792	2.000	0.177	0.864
ID699713	699713	84	41.691	40.891	33.965	0	215	215	2	1	-10921639	84.667	73	41	170	1778	31.041	2.000	0.144	0.686
ID699716	699716	84	41.379	40.376	33.955	0	216	216	2	1	-10921639	82.333	76	41	164	1729	30.896	2.000	0.181	0.815
ID699712	699712	None	40.106	28.886	14.779	0	217	217	2	1	-10921639	126.190	120	96	199	2650	27.928	2.000	0.113	0.917
ID699717	699717	84	35.578	39.990	34.615	0	218	218	2	1	-10921639	91.952	87	46	164	1931	29.941	7.600	0.116	0.640
ID699715	699715	84	37.260	39.970	34.399	0	219	219	2	1	-10921639	89.429	90	49	161	1878	28.165	2.000	0.128	0.719
ID699718	699718	None	35.100	28.789	14.569	0	220	220	2	1	-10921639	110.762	108	73	164	2326	24.236	2.000	0.126	1.023
ID699719	699719	109	52.651	28.421	14.654	0	222	222	2	1	-10921639	121.524	117	76	187	2552	33.692	2.000	0.190	1.154
ID699720	699720	109	44.445	28.756	14.538	0	223	223	2	1	-10921639	118.810	120	70	187	2495	29.592	2.000	0.167	1.149
ID699721	699721	109	50.155	28.988	14.574	0	224	224	2	1	-10921639	135.286	134	90	199	2841	28.938	4.800	0.181	1.432
ID699724	699724	109	54.978	29.030	15.050	0	225	225	2	1	-10921639	125.381	123	82	190	2633	30.248	2.000	0.195	1.354
ID699722	699722	None	35.081	34.000	0.000	0	226	226	2	1	-10921639	105.286	99	70	149	2211	23.202	2.000	0.139	1.107
ID699723	699723	109	62.244	28.913	15.202	0	226	226	2	1	-10921639	125.667	114	79	249	2639	43.004	2.000	0.174	0.864
ID699725	699725	109	55.456	28.438	15.566	0	227	227	2	1	-10921639	124.524	117	67	202	2615	39.769	2.000	0.188	0.991
ID699726	699726	109	45.753	29.030	14.753	0	228	228	2	1	-10921639	111.190	99	82	187	2335	27.811	2.000	0.156	1.081
ID699727	699727	109	49.942	29.126	15.074	0	229	229	2	1	-10921639	117.238	117	64	172	2462	28.406	2.000	0.187	1.301
ID699728	699728	109	52.502	29.208	15.149	0	230	230	2	1	-10921639	109.095	108	55	202	2291	33.571	2.000	0.184	1.012
ID699729	699729	109	41.835	28.884	14.826	0	231	231	2	1	-10921639	108.952	108	64	164	2288	24.155	4.800	0.180	1.374
ID699731	699731	109	47.507	29.163	15.044	0	232	232	2	1	-10921639	126.524	128	82	170	2657	24.778	2.000	0.181	1.566
ID699730	699730	109	53.685	29.161	14.768	0	233	233	2	1	-10921639	119.714	114	79	213	2514	34.407	2.000	0.164	0.983
ID699732	699732	109	49.168	28.985	15.017	0	235	235	2	1	-10921639	109.857	96	70	187	2307	30.253	2.000	0.154	0.971
ID699736	699736	109	39.028	28.514	15.081	0	236	236	2	1	-10921639	110.381	102	85	187	2318	25.740	2.000	0.126	0.959
ID699734	699734	None	35.788	39.987	33.993	0	237	237	2	1	-10921639	86.381	82	43	161	1814	26.703	2.000	0.127	0.731
ID699733	699733	109	46.971	28.962	15.156	0	237	237	2	1	-10921639	109.286	108	67	164	2295	28.219	2.000	0.181	1.188
ID699735	699735	109	43.199	28.446	14.338	0	238	238	2	1	-10921639	110.429	105	82	170	2319	25.260	4.800	0.204	1.481
ID699737	699737	None	40.589	28.543	14.790	0	240	240	2	1	-10921639	112.000	108	67	172	2352	25.948	4.800	0.155	1.155
ID699738	699738	111	43.317	28.576	15.124	0	242	242	2	1	-10921639	105.619	102	73	167	2218	27.956	2.000	0.157	1.025
ID699739	699739	111	53.029	29.021	15.044	0	243	243	2	1	-10921639	121.667	120	79	208	2555	30.345	4.800	0.192	1.289
ID699740	699740	None	38.093	39.830	33.838	0	243	243	2	1	-10921639	88.714	82	61	167	1863	25.807	6.042	0.168	0.988
ID699741	699741	111	49.050	29.037	15.000	0	244	244	2	1	-10921639	130.857	120	85	190	2748	31.630	2.000	0.166	1.175
ID699742	699742	111	71.615	28.632	15.338	0	245	245	2	1	-10921639	151.238	149	96	255	3176	41.610	2.000	0.216	1.292
ID699743	699743	111	69.538	28.839	15.394	0	246	246	2	1	-10921639	149.000	149	93	246	3129	37.935	4.800	0.220	1.417
ID699744	699744	112	35.922	45.022	31.076	0	246	246	2	1	-10921639	101.190	99	58	152	2125	27.987	6.401	0.114	0.738
ID699746	699746	111	76.038	28.472	15.497	0	247	247	2	1	-10921639	159.095	164	85	246	3341	46.237	2.000	0.244	1.349
ID699747	699747	112	44.431	45.290	31.289	0	247	247	2	1	-10921639	110.905	105	64	170	2329	29.772	2.000	0.152	0.985
ID699745	699745	None	43.374	34.731	14.816	0	247	247	2	1	-10921639	111.000	105	64	190	2331	32.789	7.600	0.122	0.735
ID699748	699748	113	35.486	24.981	44.376	0	247	247	2	1	-10921639	75.381	70	43	117	1583	20.970	2.000	0.267	1.513
ID699760	699760	114	49.290	40.064	33.914	0	248	248	2	1	-10921639	117.857	114	82	196	2475	28.709	2.000	0.189	1.305
ID699761	699761	113	39.898	24.833	43.962	0	248	248	2	1	-10921639	78.000	76	29	126	1638	21.684	4.800	0.249	1.433
ID699758	699758	111	71.224	28.286	15.303	0	248	248	2	1	-10921639	151.667	140	108	252	3185	38.604	2.000	0.238	1.510
ID699759	699759	112	46.912	45.215	29.241	0	248	248	2	1	-10921639	125.333	126	73	181	2632	33.625	2.000	0.155	0.998
ID699754	699754	None	38.894	25.185	29.762	0	249	249	2	1	-10921639	96.381	99	61	140	2024	27.283	2.000	0.154	0.944
ID699755	699755	112	43.059	45.872	30.820	0	249	249	2	1	-10921639	115.476	117	58	164	2425	31.207	2.000	0.175	1.101
ID699753	699753	111	67.320	27.818	15.286	0	249	249	2	1	-10921639	141.333	131	73	219	2968	38.242	2.000	0.211	1.290
ID699756	699756	114	45.038	40.376	33.695	0	249	249	2	1	-10921639	116.810	120	64	196	2453	31.394	2.000	0.157	1.011
ID699757	699757	113	47.502	24.763	43.631	0	249	249	2	1	-10921639	77.476	70	43	152	1627	32.643	2.000	0.261	0.981
ID699752	699752	113	46.132	24.786	44.033	0	250	250	2	1	-10921639	86.238	79	41	149	1811	29.616	2.000	0.235	1.108
ID699750	699750	None	35.045	38.827	22.681	0	250	250	2	1	-10921639	109.048	102	55	164	2290	31.609	3.200	0.139	0.840
ID699751	699751	114	48.030	40.940	34.222	0	250	250	2	1	-10921639	123.095	123	79	178	2585	27.410	2.000	0.184	1.393
ID699749	699749	111	48.794	28.056	14.814	0	250	250	2	1	-10921639	117.571	114	70	175	2469	29.814	3.200	0.198	1.305
ID699762	699762	111	57.697	28.040	15.143	0	251	251	2	1	-10921639	135.429	137	85	193	2844	32.183	2.000	0.211	1.465
ID699763	699763	115	38.140	32.920	22.246	0	251	251	2	1	-10921639	104.571	105	70	140	2196	21.032	2.000	0.158	1.357
ID699766	699766	113	45.475	25.195	43.861	0	251	251	2	1	-10921639	81.000	79	38	161	1701	30.960	2.000	0.232	0.984
ID699764	699764	114	55.859	41.534	34.115	0	251	251	2	1	-10921639	125.143	123	61	208	2628	38.436	2.000	0.163	0.911
ID699765	699765	None	36.270	29.988	40.072	0	251	251	2	1	-10921639	87.238	82	55	146	1832	24.269	2.000	0.139	0.875
ID699778	699778	113	39.399	25.077	44.034	0	252	252	2	1	-10921639	86.286	90	46	134	1812	24.212	2.000	0.214	1.259
ID699776	699776	116	38.754	23.967	33.618	0	252	252	2	1	-10921639	95.857	93	58	137	2013	25.419	2.000	0.152	0.994
ID699777	699777	114	66.912	40.835	34.077	0	252	252	2	1	-10921639	134.905	137	87	246	2833	42.425	2.000	0.208	1.094
ID699774	699774	115	64.843	33.027	23.142	0	252	252	2	1	-10921639	122.381	108	79	234	2570	36.586	2.000	0.234	1.268
ID699775	699775	None	38.679	44.948	27.666	0	252	252	2	1	-10921639	143.714	146	108	190	3018	20.816	6.208	0.132	1.609
ID699773	699773	111	60.802	28.065	15.367	0	252	252	2	1	-10921639	150.810	155	90	205	3167	30.938	4.800	0.210	1.694
ID699770	699770	116	36.260	24.115	34.498	0	253	253	2	1	-10921639	91.810	90	49	146	1928	26.953	2.000	0.149	0.882
ID699771	699771	114	48.523	40.971	33.868	0	253	253	2	1	-10921639	118.714	123	55	187	2493	37.866	2.000	0.152	0.827
ID699768	699768	None	39.931	40.043	18.693	0	253	253	2	1	-10921639	114.048	108	73	187	2395	28.701	2.000	0.109	0.782
ID699769	699769	115	45.051	32.981	22.770	0	253	253	2	1	-10921639	123.762	126	79	167	2599	27.912	2.000	0.161	1.227
ID699767	699767	111	92.223	28.130	15.056	0	253	253	2	1	-10921639	175.714	164	114	255	3690	47.078	2.000	0.266	1.571
ID699772	699772	113	62.995	25.052	43.721	0	253	253	2	1	-10921639	112.619	99	55	193	2365	40.004	2.000	0.246	1.112
ID699786	699786	117	41.957	45.643	30.181	0	254	254	2	1	-10921639	125.429	126	58	178	2634	35.018	2.000	0.125	0.795
ID699787	699787	114	41.940	40.321	33.601	0	254	254	2	1	-10921639	114.190	120	55	181	2398	33.442	2.000	0.143	0.855
ID699785	699785	111	94.050	28.289	15.112	0	254	254	2	1	-10921639	173.048	164	99	255	3634	50.522	2.000	0.276	1.481
ID699788	699788	None	35.301	18.162	38.180	0	254	254	2	1	-10921639	70.762	73	32	143	1486	26.734	2.000	0.160	0.730
ID699789	699789	113	63.870	25.100	44.162	0	254	254	2	1	-10921639	117.095	108	70	184	2459	35.080	2.000	0.269	1.416
ID699790	699790	111	82.768	28.205	15.175	0	255	255	2	1	-10921639	158.143	149	102	255	3321	47.720	2.000	0.245	1.304
ID699791	699791	115	43.222	32.630	23.107	0	255	255	2	1	-10921639	132.857	143	82	196	2790	33.126	2.000	0.121	0.869
ID699794	699794	114	55.567	40.163	33.652	0	255	255	2	1	-10921639	129.952	131	70	228	2729	40.071	2.000	0.151	0.850
ID699795	699795	None	40.679	23.663	34.721	0	255	255	2	1	-10921639	99.905	93	67	172	2098	29.577	2.000	0.130	0.777
ID699792	699792	118	36.292	38.794	22.876	0	255	255	2	1	-10921639	125.810	126	70	167	2642	30.257	2.000	0.116	0.865
ID699793	699793	117	55.499	44.653	30.106	0	255	255	2	1	-10921639	155.905	152	105	246	3274	37.375	4.800	0.175	1.242
ID699796	699796	None	36.367	30.028	39.623	0	255	255	2	1	-10921639	97.381	90	61	181	2045	28.918	2.000	0.125	0.747
ID699797	699797	113	52.333	25.158	43.786	0	255	255	2	1	-10921639	92.619	93	43	158	1945	33.799	2.000	0.275	1.181
ID699779	699779	111	89.204	28.058	15.106	0	256	256	2	1	-10921639	181.619	181	108	255	3814	46.742	4.800	0.263	1.618
ID699784	699784	113	74.458	25.144	44.013	0	256	256	2	1	-10921639	114.762	120	41	202	2410	43.740	2.000	0.316	1.259
ID699782	699782	117	53.940	45.016	29.695	0	256	256	2	1	-10921639	148.619	155	102	208	3121	32.091	4.800	0.168	1.331
ID699783	699783	114	60.705	40.764	33.648	0	256	256	2	1	-10921639	142.571	146	87	211	2994	36.746	2.000	0.189	1.236
ID699780	699780	118	39.418	38.343	22.113	0	256	256	2	1	-10921639	137.381	134	93	208	2885	26.149	7.600	0.109	1.033
ID699781	699781	115	47.904	32.212	22.960	0	256	256	2	1	-10921639	136.143	126	85	196	2859	31.885	2.000	0.150	1.115
ID699802	699802	None	36.833	23.723	34.102	0	257	257	2	1	-10921639	81.667	73	46	164	1715	29.109	2.000	0.120	0.600
ID699803	699803	119	38.380	29.820	39.771	0	257	257	2	1	-10921639	107.952	105	73	161	2267	24.241	2.000	0.144	1.123
ID699800	699800	115	56.587	32.996	22.521	0	257	257	2	1	-10921639	143.857	149	85	199	3021	36.805	2.000	0.189	1.245
ID699801	699801	117	59.426	45.136	29.637	0	257	257	2	1	-10921639	166.381	178	99	216	3494	37.739	4.800	0.192	1.421
ID699804	699804	113	50.978	24.709	43.965	0	257	257	2	1	-10921639	100.095	99	46	167	2102	35.802	2.000	0.238	1.076
ID699798	699798	None	35.374	5.783	14.936	0	257	257	2	1	-10921639	101.286	96	58	155	2127	23.410	2.000	0.129	0.987
ID699799	699799	111	99.727	27.682	15.278	0	257	257	2	1	-10921639	193.619	196	123	255	4066	49.113	2.000	0.299	1.816
ID699818	699818	113	62.530	24.687	43.646	0	258	258	2	1	-10921639	109.333	105	46	181	2296	44.356	2.000	0.290	1.109
ID699816	699816	None	48.685	40.862	33.931	0	258	258	2	1	-10921639	130.048	128	73	202	2731	32.330	2.000	0.138	0.976
ID699817	699817	119	38.782	29.459	39.709	0	258	258	2	1	-10921639	111.810	111	64	155	2348	24.205	2.000	0.170	1.340
ID699814	699814	115	64.403	32.727	22.924	0	258	258	2	1	-10921639	138.714	128	73	225	2913	40.869	2.000	0.207	1.163
ID699815	699815	117	52.585	44.910	28.350	0	258	258	2	1	-10921639	162.238	175	79	243	3407	44.571	4.800	0.169	1.052
ID699813	699813	111	95.875	27.786	15.256	0	258	258	2	1	-10921639	190.905	216	108	255	4009	51.202	2.000	0.271	1.591
ID699806	699806	120	38.285	37.925	22.489	0	259	259	2	1	-10921639	136.286	137	79	184	2862	30.403	2.000	0.105	0.854
ID699807	699807	115	75.719	32.940	22.550	0	259	259	2	1	-10921639	153.714	152	82	246	3228	48.823	2.000	0.219	1.131
ID699805	699805	111	94.884	27.682	15.206	0	259	259	2	1	-10921639	201.333	202	128	255	4228	44.039	4.800	0.275	1.972
ID699810	699810	None	35.950	35.590	37.089	0	259	259	2	1	-10921639	116.714	120	73	143	2451	15.988	4.800	0.214	2.570
ID699811	699811	119	44.965	29.935	40.987	0	259	259	2	1	-10921639	108.095	102	58	161	2270	32.275	2.000	0.178	1.010
ID699808	699808	117	59.826	44.982	30.677	0	259	259	2	1	-10921639	141.905	131	76	213	2980	38.171	2.000	0.168	1.071
ID699809	699809	121	39.156	28.714	33.259	0	259	259	2	1	-10921639	89.381	85	41	181	1877	35.680	2.000	0.108	0.487
ID699812	699812	113	48.510	24.996	43.709	0	259	259	2	1	-10921639	105.190	96	46	164	2209	34.407	4.800	0.248	1.216
ID699834	699834	121	49.320	28.932	33.403	0	260	260	2	1	-10921639	97.048	82	55	193	2038	39.756	2.000	0.141	0.604
ID699835	699835	119	35.919	30.331	40.565	0	260	260	2	1	-10921639	111.714	111	73	143	2346	20.008	4.800	0.179	1.698
ID699832	699832	115	79.988	32.660	22.789	0	260	260	2	1	-10921639	175.333	181	99	255	3682	42.870	2.000	0.235	1.559
ID699833	699833	117	61.238	44.843	29.150	0	260	260	2	1	-10921639	162.190	181	93	234	3406	42.060	4.800	0.215	1.366
ID699836	699836	113	46.807	24.825	43.787	0	260	260	2	1	-10921639	105.190	99	67	158	2209	25.766	4.800	0.246	1.612
ID699830	699830	111	101.437	27.470	14.990	0	260	260	2	1	-10921639	189.952	211	90	255	3989	59.703	4.800	0.300	1.467
ID699831	699831	120	41.958	38.092	22.225	0	260	260	2	1	-10921639	138.952	143	82	184	2918	27.922	2.000	0.112	0.999
ID699826	699826	111	104.189	27.927	15.199	0	261	261	2	1	-10921639	211.000	219	128	255	4431	45.582	4.800	0.309	2.184
ID699827	699827	115	50.551	33.522	23.259	0	261	261	2	1	-10921639	154.095	149	108	216	3236	24.680	4.800	0.165	1.769
ID699828	699828	117	56.493	44.778	29.401	0	261	261	2	1	-10921639	160.905	164	99	213	3379	34.290	4.800	0.166	1.336
ID699829	699829	119	45.817	30.151	39.464	0	261	261	2	1	-10921639	120.810	126	79	175	2537	29.056	2.000	0.179	1.265
ID699838	699838	115	63.755	33.034	23.288	0	262	262	2	1	-10921639	152.952	149	99	216	3212	41.187	2.000	0.192	1.194
ID699839	699839	None	36.181	43.914	25.135	0	262	262	2	1	-10921639	149.857	143	102	219	3147	29.974	6.290	0.094	0.856
ID699837	699837	111	96.396	27.887	15.257	0	262	262	2	1	-10921639	205.524	205	134	255	4316	43.231	4.800	0.266	1.995
ID699842	699842	122	39.472	40.668	33.692	0	262	262	2	1	-10921639	122.095	126	67	181	2564	27.930	2.000	0.132	1.019
ID699843	699843	119	41.215	29.659	39.218	0	262	262	2	1	-10921639	106.143	99	52	190	2229	40.096	2.000	0.112	0.535
ID699840	699840	117	44.279	44.463	27.942	0	262	262	2	1	-10921639	151.190	161	93	219	3175	37.788	2.000	0.100	0.727
ID699841	699841	None	46.214	45.255	30.961	0	262	262	2	1	-10921639	143.000	140	90	211	3003	36.277	2.000	0.123	0.863
ID699844	699844	123	42.746	24.983	45.961	0	262	262	2	1	-10921639	87.714	87	38	170	1842	33.180	2.000	0.154	0.707
ID699819	699819	111	95.605	28.072	15.205	0	263	263	2	1	-10921639	195.333	190	123	255	4102	47.538	4.800	0.268	1.736
ID699822	699822	117	62.403	44.850	28.146	0	263	263	2	1	-10921639	178.143	175	120	249	3741	42.119	4.800	0.169	1.222
ID699823	699823	122	46.009	41.388	34.195	0	263	263	2	1	-10921639	130.143	123	82	178	2733	33.251	2.000	0.152	1.030
ID699820	699820	115	49.162	32.956	23.422	0	263	263	2	1	-10921639	139.190	140	85	208	2923	33.043	2.000	0.163	1.181
ID699821	699821	124	57.097	38.699	22.592	0	263	263	2	1	-10921639	159.238	161	87	228	3344	36.963	2.000	0.168	1.237
ID699824	699824	125	38.729	35.195	36.659	0	263	263	2	1	-10921639	108.905	108	61	172	2287	27.894	2.000	0.172	1.147
ID699825	699825	123	45.028	25.005	46.119	0	263	263	2	1	-10921639	98.762	96	55	155	2074	26.597	2.000	0.205	1.264
ID699854	699854	115	46.639	33.034	23.584	0	264	264	2	1	-10921639	129.429	123	76	208	2718	38.654	2.000	0.127	0.753
ID699855	699855	126	63.963	43.925	25.771	0	264	264	2	1	-10921639	163.333	175	87	237	3430	42.010	2.000	0.175	1.159
ID699852	699852	111	90.168	28.546	15.222	0	264	264	2	1	-10921639	194.905	193	96	255	4093	55.204	4.800	0.245	1.389
ID699853	699853	124	46.067	37.902	22.406	0	264	264	2	1	-10921639	168.524	170	120	225	3539	30.174	4.800	0.135	1.330
ID699858	699858	125	36.136	35.153	36.869	0	264	264	2	1	-10921639	104.905	99	61	149	2203	25.336	2.000	0.132	0.966
ID699859	699859	127	46.591	18.006	37.989	0	264	264	2	1	-10921639	95.381	93	52	149	2003	29.188	2.000	0.200	1.090
ID699856	699856	117	39.811	45.066	30.612	0	264	264	2	1	-10921639	139.810	143	87	187	2936	31.984	2.000	0.111	0.873
ID699857	699857	122	41.943	40.918	33.985	0	264	264	2	1	-10921639	136.095	131	79	211	2858	30.075	4.800	0.135	1.078
ID699860	699860	123	37.677	24.692	46.054	0	264	264	2	1	-10921639	98.905	102	46	131	2077	23.106	3.200	0.200	1.428
ID699850	699850	127	51.706	17.793	38.253	0	265	265	2	1	-10921639	99.667	96	46	187	2093	31.462	2.000	0.225	1.163
ID699851	699851	123	41.094	24.858	46.024	0	265	265	2	1	-10921639	94.905	90	46	152	1993	30.073	2.000	0.160	0.868
ID699848	699848	126	71.989	43.783	26.299	0	265	265	2	1	-10921639	172.048	170	102	249	3613	46.904	2.000	0.187	1.155
ID699849	699849	122	53.188	41.790	33.622	0	265	265	2	1	-10921639	152.952	158	93	216	3212	37.307	4.800	0.192	1.319
ID699846	699846	115	62.962	32.889	23.215	0	265	265	2	1	-10921639	167.429	178	108	231	3516	39.034	2.000	0.159	1.180
ID699847	699847	124	65.647	39.068	22.870	0	265	265	2	1	-10921639	183.524	181	128	255	3854	43.245	2.000	0.153	1.127
ID699845	699845	111	85.583	28.297	15.264	0	265	265	2	1	-10921639	190.714	181	108	255	4005	45.864	4.800	0.241	1.613
ID699866	699866	122	46.779	41.037	33.631	0	266	266	2	1	-10921639	139.952	143	73	219	2939	35.814	4.800	0.174	1.159
ID699867	699867	128	38.175	30.213	40.050	0	266	266	2	1	-10921639	119.333	120	76	164	2506	25.985	4.800	0.173	1.355
ID699864	699864	124	38.241	39.163	22.936	0	266	266	2	1	-10921639	163.333	170	120	219	3430	28.840	2.000	0.118	1.197
ID699865	699865	126	61.876	45.106	28.969	0	266	266	2	1	-10921639	161.381	167	90	222	3389	38.840	2.000	0.178	1.259
ID699868	699868	None	44.123	25.179	43.044	0	266	266	2	1	-10921639	120.571	105	79	187	2532	31.929	2.000	0.153	1.001
ID699869	699869	123	46.104	25.390	45.849	0	266	266	2	1	-10921639	111.238	111	52	167	2336	31.583	2.000	0.179	1.069
ID699862	699862	129	42.634	35.765	21.662	0	266	266	2	1	-10921639	167.714	175	96	219	3522	33.726	2.000	0.100	0.905
ID699863	699863	115	44.312	32.828	23.250	0	266	266	2	1	-10921639	147.000	149	85	213	3087	36.741	2.000	0.133	0.937
ID699861	699861	111	81.736	28.149	15.195	0	266	266	2	1	-10921639	165.190	161	102	255	3469	45.402	2.000	0.232	1.372
ID699870	699870	111	81.763	27.999	14.852	0	267	267	2	1	-10921639	172.714	178	117	243	3627	42.956	2.000	0.252	1.618
ID699871	699871	129	52.171	35.587	21.801	0	267	267	2	1	-10921639	175.190	172	117	240	3679	34.218	2.000	0.116	1.061
ID699874	699874	130	66.012	44.071	26.591	0	267	267	2	1	-10921639	173.048	196	96	237	3634	46.515	3.200	0.182	1.144
ID699875	699875	126	57.039	44.765	29.829	0	267	267	2	1	-10921639	158.190	155	76	216	3322	46.009	7.600	0.167	0.986
ID699872	699872	124	50.207	39.635	22.793	0	267	267	2	1	-10921639	156.190	152	87	252	3280	42.392	2.000	0.085	0.578
ID699873	699873	115	40.873	33.053	23.803	0	267	267	2	1	-10921639	137.524	143	79	196	2888	35.302	7.600	0.111	0.776
ID699878	699878	128	62.317	29.901	39.547	0	267	267	2	1	-10921639	138.952	137	70	222	2918	41.111	2.000	0.192	1.087
ID699879	699879	123	56.264	25.374	46.089	0	267	267	2	1	-10921639	107.476	105	52	184	2257	38.013	2.000	0.220	1.018
ID699876	699876	122	46.327	41.233	33.482	0	267	267	2	1	-10921639	134.048	140	64	202	2815	37.701	2.000	0.134	0.842
ID699877	699877	127	54.551	17.536	37.117	0	267	267	2	1	-10921639	104.095	108	46	181	2186	36.801	2.000	0.246	1.116
ID699914	699914	122	58.743	42.020	33.849	0	268	268	2	1	-10921639	146.333	152	96	199	3073	28.249	4.800	0.221	1.875
ID699915	699915	127	57.440	17.566	37.913	0	268	268	2	1	-10921639	113.143	102	70	172	2376	32.720	4.800	0.271	1.475
ID699912	699912	124	48.496	39.333	22.845	0	268	268	2	1	-10921639	159.476	161	93	211	3349	38.010	2.000	0.125	0.934
ID699913	699913	130	59.971	44.126	26.999	0	268	268	2	1	-10921639	162.762	158	85	216	3418	38.554	3.200	0.188	1.338
ID699916	699916	128	45.090	29.701	39.484	0	268	268	2	1	-10921639	114.095	111	61	199	2396	36.924	3.200	0.129	0.708
ID699917	699917	131	36.270	25.472	42.820	0	268	268	2	1	-10921639	101.905	96	49	170	2140	32.362	2.000	0.125	0.699
ID699910	699910	111	85.398	28.186	14.895	0	268	268	2	1	-10921639	171.667	155	114	255	3605	43.255	3.200	0.244	1.555
ID699911	699911	115	56.833	33.896	23.087	0	268	268	2	1	-10921639	164.048	155	105	228	3445	33.503	4.800	0.175	1.458
ID699898	699898	None	42.135	75.000	51.000	0	269	269	2	1	-10921639	50.000	46	16	126	1050	31.722	2.000	0.325	0.773
ID699896	699896	128	43.976	31.262	41.961	0	269	269	2	1	-10921639	126.762	128	76	187	2662	34.081	4.800	0.175	1.109
ID699897	699897	131	47.077	25.859	42.872	0	269	269	2	1	-10921639	108.571	96	61	178	2280	34.090	2.000	0.141	0.786
ID699890	699890	None	41.483	34.990	15.579	0	269	269	2	1	-10921639	128.857	126	82	211	2706	36.635	2.000	0.089	0.574
ID699891	699891	124	53.880	38.332	22.340	0	269	269	2	1	-10921639	185.952	190	120	240	3905	33.404	4.800	0.146	1.419
ID699889	699889	111	86.499	28.124	15.261	0	269	269	2	1	-10921639	189.143	187	114	255	3972	48.903	4.800	0.247	1.533
ID699894	699894	122	54.147	42.245	33.543	0	269	269	2	1	-10921639	145.238	146	73	231	3050	41.850	2.000	0.182	1.071
ID699895	699895	127	58.472	17.835	37.557	0	269	269	2	1	-10921639	95.619	99	46	170	2008	41.162	2.000	0.251	0.933
ID699892	699892	115	42.647	33.402	23.052	0	269	269	2	1	-10921639	145.571	140	90	193	3057	32.267	2.000	0.120	0.969
ID699893	699893	130	75.703	44.207	28.696	0	269	269	2	1	-10921639	190.905	196	117	255	4009	42.559	2.000	0.195	1.463
ID699882	699882	115	46.257	34.252	22.931	0	270	270	2	1	-10921639	164.143	167	93	222	3447	35.953	2.000	0.117	0.957
ID699883	699883	124	56.235	39.726	22.732	0	270	270	2	1	-10921639	168.762	170	96	255	3544	42.186	2.000	0.110	0.793
ID699880	699880	111	76.305	28.518	14.644	0	270	270	2	1	-10921639	181.524	178	90	255	3812	49.056	2.000	0.204	1.255
ID699881	699881	None	43.086	40.094	18.354	0	270	270	2	1	-10921639	143.143	143	96	225	3006	41.450	2.000	0.081	0.516
ID699886	699886	132	39.581	24.231	33.530	0	270	270	2	1	-10921639	106.857	99	52	184	2244	31.565	2.000	0.124	0.749
ID699887	699887	128	65.168	31.628	41.923	0	270	270	2	1	-10921639	123.619	111	41	211	2596	49.665	2.000	0.202	0.836
ID699884	699884	130	55.416	44.199	27.137	0	270	270	2	1	-10921639	154.952	158	90	205	3254	35.754	2.000	0.178	1.310
ID699885	699885	122	43.699	41.729	33.499	0	270	270	2	1	-10921639	150.952	152	99	199	3170	27.112	7.600	0.159	1.524
ID699888	699888	131	41.022	25.741	45.645	0	270	270	2	1	-10921639	102.238	96	61	164	2147	28.972	2.000	0.164	0.996
ID699899	699899	111	80.386	28.542	14.367	0	271	271	2	1	-10921639	192.524	205	120	255	4043	50.594	2.000	0.212	1.331
ID699902	699902	130	48.703	44.170	26.801	0	271	271	2	1	-10921639	152.952	152	87	216	3212	36.963	2.000	0.169	1.195
ID699903	699903	None	45.585	30.124	29.053	0	271	271	2	1	-10921639	111.714	111	79	175	2346	27.414	2.000	0.171	1.190
ID699900	699900	133	52.101	34.817	15.924	0	271	271	2	1	-10921639	149.810	140	105	228	3146	35.743	2.000	0.122	0.912
ID699901	699901	124	45.959	37.116	22.934	0	271	271	2	1	-10921639	171.714	178	114	255	3606	34.398	6.235	0.105	0.947
ID699906	699906	127	52.915	18.190	36.928	0	271	271	2	1	-10921639	96.952	90	46	172	2036	35.176	2.000	0.220	0.993
ID699907	699907	134	46.738	34.945	36.554	0	271	271	2	1	-10921639	134.333	131	87	193	2821	30.049	4.800	0.175	1.333
ID699904	699904	122	58.361	42.050	32.842	0	271	271	2	1	-10921639	145.476	137	93	240	3055	39.544	2.000	0.194	1.193
ID699905	699905	132	39.252	23.842	35.067	0	271	271	2	1	-10921639	107.857	96	64	167	2265	27.904	2.000	0.116	0.806
ID699908	699908	128	45.226	31.479	42.561	0	271	271	2	1	-10921639	103.952	96	43	184	2183	45.022	2.000	0.113	0.467
ID699909	699909	131	36.453	25.417	46.053	0	271	271	2	1	-10921639	88.571	85	49	146	1860	26.936	2.000	0.139	0.805
ID699928	699928	128	39.857	31.105	41.821	0	272	272	2	1	-10921639	107.952	102	43	175	2267	40.420	2.000	0.119	0.567
ID699929	699929	131	38.757	26.005	45.596	0	272	272	2	1	-10921639	95.619	102	43	158	2008	29.971	2.000	0.147	0.820
ID699918	699918	111	87.239	28.367	14.622	0	272	272	2	1	-10921639	190.143	187	102	255	3993	49.737	4.800	0.246	1.510
ID699919	699919	133	58.883	35.279	15.611	0	272	272	2	1	-10921639	141.952	134	90	234	2981	44.194	2.000	0.119	0.685
ID699922	699922	174	57.856	39.518	24.152	0	272	272	2	1	-10921639	181.190	184	128	255	3805	41.571	2.000	0.113	0.887
ID699923	699923	130	62.957	44.692	27.824	0	272	272	2	1	-10921639	162.571	164	82	243	3414	42.301	4.800	0.205	1.306
ID699920	699920	None	38.070	0.000	21.000	0	272	272	2	1	-10921639	84.095	73	46	140	1766	26.126	2.000	0.190	1.026
ID699921	699921	124	53.379	35.680	22.501	0	272	272	2	1	-10921639	181.381	187	87	255	3809	44.053	2.000	0.124	0.909
ID699926	699926	134	48.662	35.312	36.440	0	272	272	2	1	-10921639	136.857	137	82	211	2874	37.337	2.000	0.155	0.982
ID699927	699927	127	45.644	18.059	37.541	0	272	272	2	1	-10921639	88.571	85	32	143	1860	32.663	2.000	0.215	0.960
ID699924	699924	122	53.292	41.578	33.763	0	272	272	2	1	-10921639	148.476	146	55	219	3118	44.752	2.000	0.187	1.044
ID699925	699925	132	39.625	23.358	35.871	0	272	272	2	1	-10921639	111.238	111	49	175	2336	31.276	2.000	0.163	0.995
ID699930	699930	111	70.460	28.465	14.632	0	273	273	2	1	-10921639	173.143	175	102	255	3636	46.692	2.000	0.183	1.150
ID699931	699931	133	54.782	34.726	16.016	0	273	273	2	1	-10921639	144.000	134	90	252	3024	44.860	2.000	0.101	0.587
ID699934	699934	174	36.997	40.303	23.036	0	273	273	2	1	-10921639	179.476	181	126	237	3769	31.269	2.000	0.087	0.917
ID699935	699935	130	50.489	44.067	27.451	0	273	273	2	1	-10921639	161.381	149	85	222	3389	37.022	2.000	0.135	1.034
ID699932	699932	None	35.370	40.629	19.413	0	273	273	2	1	-10921639	139.810	131	87	225	2936	42.059	2.000	0.060	0.377
ID699933	699933	124	48.318	36.376	22.525	0	273	273	2	1	-10921639	185.524	184	105	240	3896	38.683	4.800	0.124	1.060
ID699938	699938	128	40.781	30.366	39.914	0	273	273	2	1	-10921639	132.095	143	67	196	2774	34.229	2.000	0.131	0.893
ID699939	699939	131	41.436	25.811	44.844	0	273	273	2	1	-10921639	106.286	99	58	155	2232	28.230	4.800	0.184	1.171
ID699936	699936	127	41.771	17.615	37.350	0	273	273	2	1	-10921639	88.095	87	38	164	1850	31.870	2.000	0.184	0.858
ID699937	699937	134	51.091	34.465	36.755	0	273	273	2	1	-10921639	138.667	123	82	228	2912	41.606	7.600	0.111	0.667
ID699940	699940	None	42.287	36.853	47.707	0	273	273	2	1	-10921639	77.952	70	43	140	1637	26.549	2.000	0.227	1.085
ID699946	699946	134	39.236	36.435	36.280	0	274	274	2	1	-10921639	140.381	146	73	193	2948	33.078	4.800	0.146	1.084
ID699947	699947	127	35.071	17.228	37.301	0	274	274	2	1	-10921639	85.429	93	43	120	1794	25.672	6.379	0.217	1.185
ID699944	699944	130	62.174	44.129	27.267	0	274	274	2	1	-10921639	185.524	184	102	255	3896	42.661	2.000	0.155	1.167
ID699945	699945	122	62.788	42.651	33.189	0	274	274	2	1	-10921639	187.762	190	131	255	3943	32.202	4.800	0.171	1.706
ID699948	699948	128	53.902	30.201	39.007	0	274	274	2	1	-10921639	134.714	128	67	202	2829	35.188	4.800	0.179	1.161
ID699949	699949	131	44.201	25.721	45.249	0	274	274	2	1	-10921639	95.000	93	41	155	1995	31.130	2.000	0.185	0.954
ID699942	699942	133	36.591	35.294	15.314	0	274	274	2	1	-10921639	138.857	131	102	216	2916	31.116	2.000	0.084	0.690
ID699943	699943	124	53.375	36.425	22.524	0	274	274	2	1	-10921639	186.952	181	99	255	3926	38.299	4.800	0.135	1.164
ID699941	699941	111	78.719	28.440	15.193	0	274	274	2	1	-10921639	180.524	181	114	255	3791	50.337	2.000	0.198	1.186
ID699960	699960	128	78.555	30.198	39.263	0	275	275	2	1	-10921639	148.952	152	79	255	3128	55.440	2.000	0.223	0.979
ID699961	699961	131	54.041	26.001	45.027	0	275	275	2	1	-10921639	104.476	87	58	208	2194	37.755	2.000	0.173	0.817
ID699950	699950	111	78.618	28.645	15.657	0	275	275	2	1	-10921639	183.286	178	120	255	3849	43.090	6.356	0.210	1.475
ID699951	699951	133	41.999	35.230	15.669	0	275	275	2	1	-10921639	152.190	149	120	228	3196	28.516	6.357	0.095	0.926
ID699954	699954	124	52.571	34.282	23.345	0	275	275	2	1	-10921639	169.381	178	96	228	3557	41.659	2.000	0.141	1.007
ID699955	699955	None	35.691	10.303	27.928	0	275	275	2	1	-10921639	78.048	73	46	134	1639	27.088	7.600	0.206	0.985
ID699952	699952	135	38.900	7.346	18.248	0	275	275	2	1	-10921639	116.190	120	70	170	2440	28.736	6.329	0.124	0.894
ID699953	699953	136	56.795	40.837	19.135	0	275	275	2	1	-10921639	152.286	140	85	252	3198	45.784	2.000	0.110	0.661
ID699958	699958	134	43.228	36.775	35.899	0	275	275	2	1	-10921639	139.524	134	82	190	2930	29.857	2.000	0.143	1.166
ID699959	699959	127	47.517	17.722	37.688	0	275	275	2	1	-10921639	95.286	96	46	152	2001	28.045	2.000	0.242	1.322
ID699956	699956	130	62.802	44.506	27.563	0	275	275	2	1	-10921639	181.095	181	90	255	3803	46.568	6.325	0.164	1.095
ID699957	699957	122	64.645	42.956	32.957	0	275	275	2	1	-10921639	193.190	199	111	246	4057	32.420	4.800	0.191	1.914
ID699978	699978	111	77.486	29.249	15.262	0	276	276	2	1	-10921639	176.000	178	93	255	3696	46.976	2.000	0.206	1.282
ID699979	699979	133	39.455	35.270	16.033	0	276	276	2	1	-10921639	138.905	140	90	240	2917	37.427	2.000	0.070	0.485
ID699977	699977	None	35.027	23.012	12.828	0	276	276	2	1	-10921639	111.905	108	76	181	2350	28.516	2.000	0.094	0.675
ID699982	699982	None	37.128	40.887	21.846	0	276	276	2	1	-10921639	169.619	167	114	237	3562	30.703	2.000	0.092	0.929
ID699983	699983	124	46.108	34.513	23.448	0	276	276	2	1	-10921639	167.667	170	96	213	3521	32.652	4.800	0.137	1.234
ID699980	699980	135	55.894	7.035	16.998	0	276	276	2	1	-10921639	136.714	131	93	252	2871	37.498	6.349	0.140	0.896
ID699981	699981	136	41.753	40.682	18.922	0	276	276	2	1	-10921639	150.143	140	105	228	3153	38.158	2.000	0.093	0.670
ID699986	699986	122	63.463	43.702	32.595	0	276	276	2	1	-10921639	189.952	193	111	255	3989	43.437	6.327	0.158	1.192
ID699987	699987	137	51.244	23.556	36.045	0	276	276	2	1	-10921639	104.381	102	41	161	2192	36.028	2.000	0.173	0.853
ID699984	699984	130	67.647	44.581	27.530	0	276	276	2	1	-10921639	207.714	216	99	255	4362	47.445	4.800	0.168	1.257
ID699985	699985	None	47.000	56.773	27.078	0	276	276	2	1	-10921639	94.714	87	64	167	1989	28.796	2.000	0.208	1.135
ID699990	699990	None	41.763	31.296	42.731	0	276	276	2	1	-10921639	122.143	123	70	202	2565	35.821	2.000	0.097	0.602
ID699991	699991	131	61.080	26.028	44.724	0	276	276	2	1	-10921639	115.286	102	64	199	2421	40.299	2.000	0.220	1.033
ID699988	699988	127	42.422	18.044	37.016	0	276	276	2	1	-10921639	84.476	82	38	137	1774	26.055	2.000	0.222	1.180
ID699989	699989	128	52.694	30.068	38.602	0	276	276	2	1	-10921639	139.905	137	85	231	2938	39.350	2.000	0.125	0.790
ID699976	699976	131	41.393	25.866	44.303	0	277	277	2	1	-10921639	93.952	90	49	143	1973	26.684	2.000	0.172	1.035
ID699970	699970	None	36.599	8.590	27.501	0	277	277	2	1	-10921639	83.429	79	46	158	1752	31.022	2.000	0.136	0.644
ID699971	699971	122	64.607	43.857	31.637	0	277	277	2	1	-10921639	188.952	199	70	255	3968	50.500	4.800	0.163	1.049
ID699968	699968	124	51.544	33.816	24.100	0	277	277	2	1	-10921639	146.429	143	67	205	3075	42.054	2.000	0.178	1.052
ID699969	699969	130	66.352	44.909	26.128	0	277	277	2	1	-10921639	194.667	184	137	255	4088	42.637	4.800	0.190	1.457
ID699974	699974	134	36.044	34.966	36.880	0	277	277	2	1	-10921639	129.952	117	90	178	2729	24.744	2.000	0.097	0.930
ID699975	699975	128	68.706	30.216	38.881	0	277	277	2	1	-10921639	146.000	146	76	243	3066	47.405	2.000	0.191	0.987
ID699972	699972	137	50.905	23.567	36.392	0	277	277	2	1	-10921639	110.286	114	58	170	2316	34.188	2.000	0.205	1.097
ID699973	699973	127	58.234	18.034	36.911	0	277	277	2	1	-10921639	96.619	85	52	164	2029	34.507	2.000	0.251	1.123
ID699962	699962	None	47.085	23.035	8.701	0	277	277	2	1	-10921639	114.333	105	76	199	2401	34.172	2.000	0.140	0.824
ID699963	699963	135	74.260	7.071	15.231	0	277	277	2	1	-10921639	129.000	128	61	243	2709	46.564	2.000	0.243	1.083
ID699966	699966	138	50.505	30.835	18.700	0	277	277	2	1	-10921639	163.571	158	102	255	3435	44.672	2.000	0.100	0.665
ID699967	699967	136	46.820	40.499	19.443	0	277	277	2	1	-10921639	151.857	146	87	222	3189	41.876	2.000	0.121	0.783
ID699964	699964	111	67.861	28.788	15.518	0	277	277	2	1	-10921639	182.714	187	105	255	3837	43.925	2.000	0.179	1.264
ID699965	699965	133	50.680	35.184	15.650	0	277	277	2	1	-10921639	148.810	143	93	252	3125	39.419	2.000	0.089	0.618
ID700002	700002	137	47.342	23.419	36.231	0	278	278	2	1	-10921639	100.571	102	38	164	2112	35.590	2.000	0.174	0.837
ID700003	700003	134	36.902	35.332	36.823	0	278	278	2	1	-10921639	128.619	114	99	205	2701	27.303	7.600	0.092	0.792
ID700000	700000	130	66.546	45.000	27.000	0	278	278	2	1	-10921639	219.524	231	143	255	4610	37.974	4.800	0.167	1.658
ID700001	700001	122	60.717	43.202	31.524	0	278	278	2	1	-10921639	191.524	196	108	255	4022	43.090	4.800	0.168	1.282
ID700006	700006	131	37.399	25.856	45.017	0	278	278	2	1	-10921639	85.810	85	46	128	1802	24.655	2.000	0.161	0.965
ID700004	700004	127	59.561	18.014	37.678	0	278	278	2	1	-10921639	102.810	96	58	175	2159	33.757	2.000	0.302	1.413
ID700005	700005	128	75.664	30.094	39.420	0	278	278	2	1	-10921639	154.762	143	90	255	3250	50.788	2.000	0.184	0.947
ID699994	699994	111	70.244	28.812	15.267	0	278	278	2	1	-10921639	182.524	178	102	255	3833	48.726	7.600	0.179	1.140
ID699995	699995	133	43.405	35.011	15.628	0	278	278	2	1	-10921639	145.333	134	90	243	3052	38.439	2.000	0.059	0.423
ID699992	699992	141	41.162	22.764	12.760	0	278	278	2	1	-10921639	110.714	105	64	225	2325	36.196	2.000	0.084	0.476
ID699993	699993	135	47.688	5.794	15.519	0	278	278	2	1	-10921639	121.762	114	76	175	2557	29.329	4.800	0.180	1.267
ID699998	699998	124	61.058	34.107	23.679	0	278	278	2	1	-10921639	169.524	167	102	252	3560	41.441	2.000	0.162	1.143
ID699999	699999	None	40.707	58.770	25.856	0	278	278	2	1	-10921639	91.190	87	46	149	1915	26.204	2.000	0.192	1.121
ID699996	699996	138	60.306	30.604	18.024	0	278	278	2	1	-10921639	192.095	181	108	255	4034	47.827	7.600	0.128	0.914
ID699997	699997	136	52.764	40.523	18.910	0	278	278	2	1	-10921639	145.905	140	73	249	3064	50.513	2.000	0.107	0.557
ID700043	700043	141	54.181	23.234	12.830	0	279	279	2	1	-10921639	119.667	114	64	228	2513	41.377	2.000	0.147	0.743
ID700046	700046	139	36.091	3.453	18.606	0	279	279	2	1	-10921639	99.619	99	58	161	2092	30.516	2.000	0.149	0.848
ID700047	700047	138	48.277	30.857	19.042	0	279	279	2	1	-10921639	183.857	178	114	255	3861	45.360	2.000	0.097	0.714
ID700044	700044	111	84.257	29.077	15.250	0	279	279	2	1	-10921639	198.190	208	102	255	4162	50.767	2.000	0.221	1.415
ID700045	700045	133	45.093	34.985	15.968	0	279	279	2	1	-10921639	146.476	137	87	255	3076	40.703	2.000	0.072	0.485
ID700056	700056	128	49.417	30.204	39.938	0	279	279	2	1	-10921639	147.143	152	76	216	3090	33.582	6.351	0.156	1.182
ID700057	700057	131	45.760	25.840	44.949	0	279	279	2	1	-10921639	94.429	87	43	161	1983	33.433	2.000	0.171	0.823
ID700050	700050	124	35.096	32.742	24.591	0	279	279	2	1	-10921639	127.524	123	70	193	2678	36.644	2.000	0.102	0.646
ID700051	700051	140	35.172	6.042	26.864	0	279	279	2	1	-10921639	76.286	70	38	149	1602	24.946	2.000	0.156	0.823
ID700048	700048	136	49.607	40.294	19.328	0	279	279	2	1	-10921639	156.381	149	93	255	3284	47.656	2.000	0.096	0.572
ID700049	700049	None	59.607	40.645	22.924	0	279	279	2	1	-10921639	178.571	178	108	255	3750	40.947	2.000	0.123	0.955
ID700054	700054	134	41.817	36.069	36.045	0	279	279	2	1	-10921639	142.905	143	96	181	3001	24.946	4.800	0.156	1.546
ID700055	700055	127	52.615	18.074	37.441	0	279	279	2	1	-10921639	101.000	102	52	158	2121	31.378	2.000	0.260	1.330
ID700052	700052	130	68.934	45.422	26.113	0	279	279	2	1	-10921639	207.238	202	131	255	4352	44.354	4.800	0.177	1.403
ID700053	700053	122	63.160	42.605	32.802	0	279	279	2	1	-10921639	174.667	187	79	234	3668	45.944	4.800	0.186	1.191
ID700058	700058	111	73.426	29.201	15.286	0	280	280	2	1	-10921639	203.429	225	120	255	4272	46.842	4.800	0.182	1.338
ID700059	700059	139	38.012	3.139	18.439	0	280	280	2	1	-10921639	117.905	114	70	170	2476	28.194	2.000	0.130	0.960
ID700062	700062	140	46.620	4.780	27.329	0	280	280	2	1	-10921639	92.238	87	52	161	1937	30.401	2.000	0.228	1.127
ID700063	700063	130	69.610	44.005	28.343	0	280	280	2	1	-10921639	207.286	211	120	255	4353	46.342	4.800	0.172	1.311
ID700060	700060	136	56.593	40.217	19.338	0	280	280	2	1	-10921639	158.429	158	90	255	3327	47.104	2.000	0.126	0.753
ID700061	700061	142	37.267	35.356	20.507	0	280	280	2	1	-10921639	158.524	149	102	255	3329	40.359	2.000	0.039	0.298
ID700066	700066	127	67.874	17.652	37.733	0	280	280	2	1	-10921639	106.190	99	35	199	2230	41.401	2.000	0.319	1.240
ID700067	700067	128	40.119	30.060	39.482	0	280	280	2	1	-10921639	135.381	131	90	193	2843	32.160	2.000	0.101	0.773
ID700064	700064	122	70.157	42.708	33.100	0	280	280	2	1	-10921639	172.286	172	93	255	3618	48.945	2.000	0.176	1.054
ID700065	700065	134	54.630	35.671	35.990	0	280	280	2	1	-10921639	148.571	143	96	199	3120	30.880	7.600	0.187	1.519
ID700068	700068	131	49.752	26.213	44.976	0	280	280	2	1	-10921639	93.857	93	49	172	1971	34.546	2.000	0.191	0.872
ID700010	700010	142	47.909	35.484	21.642	0	281	281	2	1	-10921639	180.333	167	120	255	3787	41.885	2.000	0.089	0.705
ID700011	700011	136	65.266	39.963	21.758	0	281	281	2	1	-10921639	203.286	213	140	255	4269	38.588	6.352	0.155	1.413
ID700008	700008	138	47.016	31.258	18.692	0	281	281	2	1	-10921639	187.286	181	120	255	3933	42.088	2.000	0.115	0.920
ID700009	700009	None	41.188	1.059	20.704	0	281	281	2	1	-10921639	127.143	126	64	184	2670	35.480	4.800	0.167	1.025
ID700014	700014	122	60.120	42.462	33.522	0	281	281	2	1	-10921639	155.857	164	79	237	3273	43.232	4.800	0.201	1.209
ID700015	700015	127	39.837	17.598	37.356	0	281	281	2	1	-10921639	90.667	79	55	152	1904	28.586	2.000	0.183	0.982
ID700012	700012	None	66.730	44.600	26.687	0	281	281	2	1	-10921639	195.381	190	108	255	4103	47.104	4.800	0.179	1.257
ID700013	700013	130	66.431	44.487	27.023	0	281	281	2	1	-10921639	197.810	190	108	255	4154	49.683	4.800	0.166	1.136
ID700018	700018	128	54.752	29.703	38.959	0	281	281	2	1	-10921639	162.667	161	108	228	3416	34.575	2.000	0.132	1.100
ID700016	700016	134	35.140	35.780	36.594	0	281	281	2	1	-10921639	150.810	152	105	216	3167	28.117	4.800	0.139	1.308
ID700017	700017	None	35.170	34.212	37.753	0	281	281	2	1	-10921639	152.857	158	102	216	3210	30.671	2.000	0.085	0.783
ID700007	700007	111	69.934	29.555	15.006	0	281	281	2	1	-10921639	203.095	205	120	255	4265	41.491	4.800	0.166	1.391
ID700026	700026	134	44.214	35.717	34.473	0	282	282	2	1	-10921639	129.667	120	79	222	2723	38.385	2.000	0.104	0.635
ID700027	700027	122	40.666	40.561	33.521	0	282	282	2	1	-10921639	140.667	140	67	211	2954	42.177	4.800	0.129	0.760
ID700024	700024	None	43.972	0.000	27.000	0	282	282	2	1	-10921639	92.762	82	52	175	1948	31.583	2.000	0.199	0.976
ID700025	700025	130	73.331	43.483	27.835	0	282	282	2	1	-10921639	206.810	228	114	255	4343	46.557	2.000	0.170	1.290
ID700030	700030	None	42.356	16.944	50.557	0	282	282	2	1	-10921639	60.667	52	26	149	1274	32.114	2.000	0.245	0.743
ID700031	700031	None	35.952	75.000	68.000	0	282	282	2	1	-10921639	40.714	35	19	90	855	21.859	2.000	0.425	1.111
ID700028	700028	127	49.682	17.573	37.474	0	282	282	2	1	-10921639	99.714	99	49	155	2094	31.632	2.000	0.229	1.176
ID700029	700029	128	53.521	29.889	39.043	0	282	282	2	1	-10921639	141.905	140	85	246	2980	42.128	2.000	0.107	0.651
ID700019	700019	111	87.872	29.028	15.092	0	282	282	2	1	-10921639	210.762	228	131	255	4426	45.491	4.800	0.237	1.775
ID700022	700022	136	69.602	40.572	20.693	0	282	282	2	1	-10921639	202.190	202	126	255	4246	48.655	4.800	0.175	1.235
ID700023	700023	143	59.781	33.724	24.982	0	282	282	2	1	-10921639	152.952	155	70	255	3212	42.806	2.000	0.148	0.919
ID700020	700020	None	41.891	0.000	17.000	0	282	282	2	1	-10921639	127.190	120	98	167	2671	24.293	2.000	0.168	1.505
ID700021	700021	138	35.507	30.987	19.565	0	282	282	2	1	-10921639	156.619	140	90	252	3289	46.201	2.000	0.091	0.567
ID700042	700042	128	72.521	30.301	39.433	0	283	283	2	1	-10921639	153.905	143	67	255	3232	50.751	2.000	0.183	0.940
ID700040	700040	144	56.189	24.107	36.122	0	283	283	2	1	-10921639	129.810	131	73	213	2726	36.730	4.800	0.224	1.293
ID700041	700041	134	36.927	35.600	36.163	0	283	283	2	1	-10921639	126.333	131	85	181	2653	28.419	2.000	0.123	0.977
ID700034	700034	111	58.042	29.278	15.549	0	283	283	2	1	-10921639	175.571	175	114	243	3687	37.188	4.800	0.173	1.392
ID700035	700035	136	66.979	40.324	20.277	0	283	283	2	1	-10921639	211.762	216	131	255	4447	42.319	4.800	0.165	1.414
ID700032	700032	None	37.510	9.000	0.000	0	283	283	2	1	-10921639	91.714	76	57	149	1926	28.419	7.600	0.160	0.892
ID700033	700033	145	38.517	0.000	14.000	0	283	283	2	1	-10921639	101.667	105	58	149	2135	28.214	2.000	0.188	1.140
ID700038	700038	130	72.454	43.188	27.336	0	283	283	2	1	-10921639	195.571	199	108	255	4107	48.061	2.000	0.154	1.084
ID700039	700039	122	53.733	41.014	33.537	0	283	283	2	1	-10921639	149.238	137	96	231	3134	41.056	4.800	0.203	1.228
ID700036	700036	None	46.755	5.965	20.674	0	283	283	2	1	-10921639	89.810	82	52	190	1886	34.751	2.000	0.162	0.722
ID700037	700037	143	59.932	32.923	25.996	0	283	283	2	1	-10921639	155.857	155	96	243	3273	43.400	2.000	0.163	1.008
ID700106	700106	122	66.190	41.346	33.230	0	284	284	2	1	-10921639	169.619	161	90	255	3562	50.125	4.800	0.221	1.224
ID700107	700107	None	43.827	27.259	33.832	0	284	284	2	1	-10921639	121.619	117	70	216	2554	39.731	7.600	0.092	0.515
ID700104	700104	130	74.721	43.258	27.150	0	284	284	2	1	-10921639	200.810	211	128	255	4217	43.695	2.000	0.172	1.351
ID700105	700105	146	48.740	28.685	27.771	0	284	284	2	1	-10921639	139.952	137	96	199	2939	31.216	7.600	0.141	1.105
ID700110	700110	128	74.177	30.354	39.068	0	284	284	2	1	-10921639	153.476	143	85	255	3223	44.718	2.000	0.223	1.249
ID700111	700111	147	37.419	35.952	43.730	0	284	284	2	1	-10921639	93.810	82	55	164	1970	32.175	2.000	0.160	0.805
ID700108	700108	144	57.690	23.528	36.502	0	284	284	2	1	-10921639	133.095	140	64	208	2795	42.994	2.000	0.191	0.993
ID700109	700109	134	54.207	35.890	36.498	0	284	284	2	1	-10921639	131.429	123	85	196	2760	36.191	2.000	0.169	1.053
ID700099	700099	145	75.741	0.000	13.000	0	284	284	2	1	-10921639	133.048	126	60	225	2794	51.149	2.000	0.240	1.007
ID700102	700102	148	46.977	23.938	22.070	0	284	284	2	1	-10921639	114.524	102	67	202	2405	33.775	2.000	0.147	0.867
ID700103	700103	None	37.622	37.734	22.739	0	284	284	2	1	-10921639	178.000	187	93	234	3738	35.935	3.200	0.079	0.728
ID700100	700100	111	77.515	29.787	15.690	0	284	284	2	1	-10921639	215.048	216	111	255	4516	40.993	4.800	0.198	1.732
ID700101	700101	136	73.062	40.392	19.738	0	284	284	2	1	-10921639	209.333	208	126	255	4396	38.493	4.800	0.197	1.793
ID700074	700074	148	44.947	23.880	22.254	0	285	285	2	1	-10921639	98.095	87	58	190	2060	33.486	2.000	0.140	0.720
ID700075	700075	143	37.005	34.743	25.169	0	285	285	2	1	-10921639	167.048	167	108	219	3508	29.703	6.403	0.106	1.082
ID700072	700072	None	37.317	30.788	20.342	0	285	285	2	1	-10921639	158.429	161	96	246	3327	38.496	2.000	0.096	0.718
ID700073	700073	136	77.168	40.850	19.950	0	285	285	2	1	-10921639	202.429	213	120	255	4251	41.896	7.600	0.197	1.588
ID700078	700078	122	68.208	40.845	33.670	0	285	285	2	1	-10921639	160.524	167	73	255	3371	47.555	2.000	0.220	1.219
ID700079	700079	134	39.809	36.239	36.303	0	285	285	2	1	-10921639	146.238	152	87	196	3071	29.708	7.600	0.120	1.056
ID700076	700076	130	71.820	43.372	27.535	0	285	285	2	1	-10921639	201.190	205	102	255	4225	50.183	4.800	0.175	1.195
ID700077	700077	146	72.399	28.656	27.960	0	285	285	2	1	-10921639	138.238	117	90	246	2903	48.461	2.000	0.183	0.884
ID700070	700070	111	80.764	29.682	15.920	0	285	285	2	1	-10921639	212.143	216	137	255	4455	37.392	4.800	0.210	1.967
ID700071	700071	149	55.312	34.670	15.891	0	285	285	2	1	-10921639	143.524	128	82	252	3014	48.993	2.000	0.106	0.562
ID700069	700069	145	43.099	0.000	12.000	0	285	285	2	1	-10921639	118.429	114	81	216	2487	35.021	2.000	0.150	0.883
ID700082	700082	None	48.388	31.586	39.811	0	285	285	2	1	-10921639	156.571	152	85	246	3288	39.671	4.800	0.159	1.082
ID700083	700083	147	51.571	36.348	43.959	0	285	285	2	1	-10921639	103.762	99	55	181	2179	35.668	2.000	0.191	0.932
ID700080	700080	144	57.841	23.941	36.600	0	285	285	2	1	-10921639	119.810	128	64	187	2516	38.780	2.000	0.209	1.068
ID700081	700081	128	53.936	30.207	39.239	0	285	285	2	1	-10921639	142.429	137	64	246	2991	43.782	7.600	0.142	0.807
ID700084	700084	150	36.292	31.608	48.847	0	285	285	2	1	-10921639	88.048	85	43	143	1849	25.889	7.600	0.177	1.025
ID700098	700098	150	39.261	31.178	48.827	0	286	286	2	1	-10921639	85.095	87	41	126	1787	21.984	4.800	0.248	1.540
ID700096	700096	None	42.679	26.928	44.478	0	286	286	2	1	-10921639	103.286	99	64	172	2169	32.176	2.000	0.155	0.864
ID700097	700097	147	54.043	36.686	44.379	0	286	286	2	1	-10921639	95.095	90	43	170	1997	39.317	2.000	0.232	0.910
ID700090	700090	130	77.428	43.568	27.145	0	286	286	2	1	-10921639	212.667	219	146	255	4466	40.936	4.800	0.205	1.770
ID700091	700091	146	59.827	27.719	28.617	0	286	286	2	1	-10921639	123.476	111	67	246	2593	47.899	2.000	0.165	0.732
ID700088	700088	136	80.556	40.112	20.135	0	286	286	2	1	-10921639	214.619	225	123	255	4507	44.602	4.800	0.203	1.625
ID700089	700089	143	56.213	32.734	26.074	0	286	286	2	1	-10921639	152.905	155	90	211	3211	34.593	2.000	0.169	1.275
ID700094	700094	151	43.879	18.236	37.134	0	286	286	2	1	-10921639	100.619	99	55	152	2113	26.929	4.800	0.233	1.413
ID700095	700095	128	67.665	29.808	38.826	0	286	286	2	1	-10921639	160.952	149	102	252	3380	38.341	2.000	0.189	1.335
ID700092	700092	122	52.944	40.499	33.363	0	286	286	2	1	-10921639	128.381	126	58	228	2696	45.826	2.000	0.126	0.629
ID700093	700093	144	40.203	24.208	35.301	0	286	286	2	1	-10921639	101.667	99	49	178	2135	32.055	2.000	0.130	0.730
ID700086	700086	111	71.115	29.355	15.438	0	286	286	2	1	-10921639	192.048	193	105	255	4033	44.936	4.800	0.180	1.301
ID700087	700087	149	48.275	34.337	16.008	0	286	286	2	1	-10921639	159.238	146	108	255	3344	40.454	2.000	0.070	0.518
ID700085	700085	145	51.023	0.000	11.000	0	286	286	2	1	-10921639	110.143	105	63	205	2313	41.038	2.000	0.181	0.823
ID700170	700170	151	45.997	17.734	37.551	0	287	287	2	1	-10921639	96.286	87	55	164	2022	33.804	3.200	0.204	0.964
ID700171	700171	128	56.392	30.042	38.993	0	287	287	2	1	-10921639	147.619	143	93	216	3100	35.396	2.000	0.164	1.176
ID700168	700168	122	57.893	40.650	33.049	0	287	287	2	1	-10921639	145.286	143	73	255	3051	40.737	2.000	0.177	1.073
ID700169	700169	None	38.200	35.891	35.337	0	287	287	2	1	-10921639	133.952	131	70	190	2813	27.679	2.000	0.107	0.932
ID700172	700172	147	78.288	36.989	43.809	0	287	287	2	1	-10921639	111.619	105	35	243	2344	50.675	2.000	0.285	0.976
ID700162	700162	152	43.063	31.838	21.268	0	287	287	2	1	-10921639	171.143	170	111	231	3594	34.081	2.000	0.099	0.905
ID700163	700163	153	42.469	38.120	22.455	0	287	287	2	1	-10921639	208.619	211	158	255	4381	30.907	7.600	0.109	1.326
ID700160	700160	111	62.663	29.944	16.326	0	287	287	2	1	-10921639	172.381	167	90	255	3620	48.883	2.000	0.142	0.878
ID700161	700161	136	70.524	39.992	19.274	0	287	287	2	1	-10921639	190.714	196	90	255	4005	52.658	2.000	0.161	1.002
ID700166	700166	146	58.506	28.025	29.054	0	287	287	2	1	-10921639	121.143	123	70	228	2544	39.440	2.000	0.170	0.894
ID700167	700167	None	59.855	44.967	28.902	0	287	287	2	1	-10921639	187.000	208	82	240	3927	48.779	3.200	0.140	0.943
ID700164	700164	143	46.686	33.289	26.396	0	287	287	2	1	-10921639	160.524	170	93	225	3371	38.023	2.000	0.101	0.778
ID700165	700165	130	64.428	43.863	26.649	0	287	287	2	1	-10921639	218.048	228	152	255	4579	30.639	4.800	0.199	2.359
ID700158	700158	145	36.574	0.000	10.000	0	287	287	2	1	-10921639	100.857	99	63	170	2118	28.468	6.404	0.143	0.887
ID700159	700159	149	40.892	34.806	15.333	0	287	287	2	1	-10921639	133.143	126	85	213	2796	35.120	2.000	0.096	0.665
ID700139	700139	145	39.812	0.000	10.000	0	288	288	2	1	-10921639	105.000	102	63	199	2205	36.006	2.000	0.126	0.654
ID700142	700142	136	74.629	41.118	18.899	0	288	288	2	1	-10921639	214.476	237	140	255	4504	45.283	4.800	0.190	1.515
ID700143	700143	152	45.127	31.061	21.116	0	288	288	2	1	-10921639	168.476	161	126	234	3538	29.118	2.000	0.127	1.307
ID700140	700140	111	78.357	28.129	15.178	0	288	288	2	1	-10921639	180.952	170	120	255	3800	43.961	2.000	0.212	1.441
ID700141	700141	149	51.073	34.874	15.841	0	288	288	2	1	-10921639	147.857	143	79	243	3105	40.607	2.000	0.092	0.612
ID700154	700154	172	39.996	27.164	44.585	0	288	288	2	1	-10921639	81.429	73	38	146	1710	34.494	2.000	0.157	0.641
ID700155	700155	None	35.044	71.984	45.650	0	288	288	2	1	-10921639	49.810	43	20	108	1046	22.099	2.000	0.303	1.049
ID700152	700152	128	63.573	30.200	39.268	0	288	288	2	1	-10921639	150.476	143	82	216	3160	39.982	2.000	0.178	1.140
ID700153	700153	147	56.348	36.898	43.954	0	288	288	2	1	-10921639	94.571	85	43	199	1986	35.995	2.000	0.232	0.991
ID700156	700156	150	40.356	32.115	49.155	0	288	288	2	1	-10921639	70.857	64	41	149	1488	28.198	2.000	0.205	0.855
ID700157	700157	173	45.949	18.100	49.502	0	288	288	2	1	-10921639	68.810	61	32	140	1445	32.059	2.000	0.270	0.912
ID700146	700146	143	57.236	33.468	26.559	0	288	288	2	1	-10921639	152.143	146	90	243	3195	50.335	2.000	0.147	0.777
ID700147	700147	130	72.557	43.096	26.710	0	288	288	2	1	-10921639	207.619	205	123	255	4360	41.841	4.800	0.176	1.482
ID700144	700144	153	44.819	36.520	23.343	0	288	288	2	1	-10921639	213.762	219	167	255	4489	25.316	4.800	0.132	1.971
ID700145	700145	None	38.406	26.041	24.977	0	288	288	2	1	-10921639	104.714	96	67	196	2199	32.513	2.000	0.077	0.463
ID700150	700150	144	38.542	23.996	36.927	0	288	288	2	1	-10921639	110.905	114	61	164	2329	29.468	2.000	0.170	1.093
ID700151	700151	151	44.406	17.874	37.998	0	288	288	2	1	-10921639	83.762	82	38	158	1759	33.784	2.000	0.186	0.779
ID700148	700148	146	41.801	27.559	29.176	0	288	288	2	1	-10921639	119.571	111	76	211	2511	35.987	2.000	0.100	0.604
ID700149	700149	122	56.439	41.499	32.844	0	288	288	2	1	-10921639	144.810	137	82	216	3041	40.006	2.000	0.195	1.180
ID700174	700174	111	76.939	28.616	15.140	0	289	289	2	1	-10921639	189.619	181	111	255	3982	43.674	2.000	0.192	1.401
ID700175	700175	149	62.154	34.340	15.200	0	289	289	2	1	-10921639	164.000	152	114	252	3444	42.573	2.000	0.158	1.050
ID700173	700173	154	44.175	0.000	7.000	0	289	289	2	1	-10921639	112.619	102	79	155	2365	25.271	2.000	0.192	1.433
ID700186	700186	150	40.500	32.016	48.081	0	289	289	2	1	-10921639	77.381	82	43	158	1625	31.104	2.000	0.166	0.707
ID700187	700187	173	46.024	18.036	48.783	0	289	289	2	1	-10921639	67.905	64	35	131	1426	26.981	2.000	0.305	1.176
ID700184	700184	147	54.368	36.340	43.638	0	289	289	2	1	-10921639	93.333	79	46	181	1960	41.703	2.000	0.198	0.741
ID700185	700185	172	37.148	27.201	44.694	0	289	289	2	1	-10921639	86.476	85	49	149	1816	31.300	2.000	0.150	0.721
ID700178	700178	153	48.737	36.971	22.837	0	289	289	2	1	-10921639	208.810	216	134	255	4385	35.098	4.800	0.129	1.360
ID700179	700179	143	41.379	33.711	26.087	0	289	289	2	1	-10921639	164.048	170	90	216	3445	36.171	2.000	0.102	0.843
ID700176	700176	136	69.400	40.849	18.342	0	289	289	2	1	-10921639	189.095	190	105	255	3971	50.879	7.600	0.175	1.106
ID700177	700177	152	42.665	31.243	20.618	0	289	289	2	1	-10921639	153.000	143	93	219	3213	38.620	2.000	0.092	0.667
ID700182	700182	144	41.756	24.342	36.411	0	289	289	2	1	-10921639	121.000	114	67	178	2541	32.568	2.000	0.147	0.954
ID700183	700183	128	66.995	30.339	38.868	0	289	289	2	1	-10921639	161.000	170	87	240	3381	40.459	2.000	0.188	1.257
ID700180	700180	130	66.648	43.442	26.581	0	289	289	2	1	-10921639	194.476	193	102	255	4084	49.195	2.000	0.152	1.041
ID700181	700181	122	63.856	40.629	33.147	0	289	289	2	1	-10921639	167.190	167	82	228	3511	39.980	4.800	0.220	1.508
ID700122	700122	151	48.904	17.802	37.761	0	290	290	2	1	-10921639	97.190	82	64	164	2041	29.615	2.000	0.217	1.169
ID700123	700123	128	62.233	30.181	39.059	0	290	290	2	1	-10921639	147.429	143	96	249	3096	38.751	7.600	0.166	1.081
ID700120	700120	122	57.034	41.267	32.943	0	290	290	2	1	-10921639	150.857	161	90	202	3168	34.708	3.200	0.207	1.488
ID700121	700121	144	44.607	25.169	35.404	0	290	290	2	1	-10921639	119.952	120	70	196	2519	34.712	7.600	0.128	0.787
ID700124	700124	147	38.397	36.885	43.639	0	290	290	2	1	-10921639	82.810	76	46	152	1739	29.318	2.000	0.177	0.850
ID700114	700114	149	39.569	34.693	15.651	0	290	290	2	1	-10921639	149.524	143	96	243	3140	37.048	2.000	0.049	0.375
ID700115	700115	136	73.554	41.657	17.886	0	290	290	2	1	-10921639	173.571	181	96	252	3645	51.706	2.000	0.184	1.043
ID700112	700112	154	40.771	0.000	7.000	0	290	290	2	1	-10921639	116.000	115	64	178	2436	28.785	2.000	0.178	1.219
ID700113	700113	111	80.759	28.241	14.594	0	290	290	2	1	-10921639	191.286	167	123	255	4017	50.840	4.800	0.223	1.373
ID700118	700118	143	42.901	33.218	26.496	0	290	290	2	1	-10921639	157.000	152	102	219	3297	33.659	2.000	0.090	0.772
[truncated: 196 more rows]
