# Supplementary material for: Progressive enhancement of kinetic proofreading in T cell antigen discrimination from receptor activation to DAG generation
Source: eLife. 2022 Sep 20;11:e75263. doi: 10.7554/eLife.75263 (PMC9536835; doi:10.7554/eLife.75263)
Supplement: Figure 5—source data 1. — Each data table is the TrackMate ‘spot-statistics’ output of one cell over four cycles of blue-light illumination (frames 0–40, 100–140, 200–240, and 300–340, with 3 s interval between frames). We calculated the lifetime of TrackIDs that existed at the start of each period of blue-light illumination that did not last for the full period and fit the resulting lifetime distributions using custom Python scripts available at https://github.com/dbritain/KP-paper (copy archived at swh:1:rev:167fa456901903740f0f3ee6a3e5324bc45207ea, Britain, 2022). [file elife-75263-fig5-data1.zip › Fig5SourceData/ZAP/zap1/cell1.csv]

Label	ID	TRACK_ID	QUALITY	POSITION_X	POSITION_Y	POSITION_Z	POSITION_T	FRAME	RADIUS	VISIBILITY	MANUAL_COLOR	MEAN_INTENSITY	MEDIAN_INTENSITY	MIN_INTENSITY	MAX_INTENSITY	TOTAL_INTENSITY	STANDARD_DEVIATION	ESTIMATED_DIAMETER	CONTRAST	SNR
ID111361	111361	0	36.659	23.267	12.589	0	0	0	2	1	-10921639	151.381	144	97	241	3179	40.659	2.000	0.041	0.293
ID111360	111360	None	42.435	36.109	12.253	0	0	0	2	1	-10921639	155.524	153	110	248	3266	35.027	2.000	0.057	0.477
ID111363	111363	1	40.443	31.904	15.530	0	0	0	2	1	-10921639	167.619	178	108	223	3520	36.468	2.000	0.102	0.850
ID111362	111362	2	58.159	5.964	13.692	0	0	0	2	1	-10921639	127.381	115	76	230	2675	41.489	2.000	0.153	0.817
ID111365	111365	3	49.909	14.861	17.619	0	0	0	2	1	-10921639	166.429	164	113	255	3495	40.676	2.000	0.091	0.680
ID111364	111364	4	50.368	11.093	17.091	0	0	0	2	1	-10921639	157.762	150	110	255	3313	41.853	2.000	0.070	0.492
ID111367	111367	5	53.804	25.192	23.450	0	0	0	2	1	-10921639	200.619	200	132	255	4213	42.551	2.000	0.112	0.952
ID111366	111366	6	37.000	27.860	18.639	0	0	0	2	1	-10921639	169.000	162	125	227	3549	27.709	7.600	0.074	0.835
ID111369	111369	None	39.498	16.020	25.814	0	0	0	2	1	-10921639	159.524	150	111	255	3350	37.560	2.000	0.041	0.331
ID111368	111368	7	73.219	7.144	24.548	0	0	0	2	1	-10921639	194.714	190	136	255	4089	43.454	2.000	0.164	1.261
ID111371	111371	8	36.788	16.778	29.705	0	0	0	2	1	-10921639	167.476	158	115	235	3517	30.108	2.000	0.074	0.769
ID111370	111370	9	83.462	7.505	30.344	0	0	0	2	1	-10921639	212.190	232	143	255	4456	44.115	4.800	0.211	1.679
ID111373	111373	10	31.239	22.081	33.302	0	0	0	2	1	-10921639	160.143	155	118	251	3363	32.416	7.600	0.042	0.394
ID111372	111372	11	31.705	24.851	31.830	0	0	0	2	1	-10921639	175.857	176	124	237	3693	26.624	2.000	0.051	0.636
ID111375	111375	None	29.863	18.952	35.967	0	0	0	2	1	-10921639	106.476	104	59	176	2236	33.418	2.000	0.049	0.300
ID111374	111374	12	78.085	29.941	35.369	0	0	0	2	1	-10921639	189.143	202	80	255	3972	56.811	2.000	0.184	1.034
ID111377	111377	13	57.592	29.111	39.069	0	0	0	2	1	-10921639	190.905	193	120	255	4009	45.076	6.298	0.143	1.060
ID111376	111376	14	99.292	5.305	37.856	0	0	0	2	1	-10921639	184.952	185	97	255	3884	61.485	2.000	0.269	1.276
ID111379	111379	15	42.721	17.430	44.873	0	0	0	2	1	-10921639	102.476	97	66	206	2152	37.651	2.000	0.091	0.453
ID111378	111378	16	61.173	10.930	40.720	0	0	0	2	1	-10921639	157.714	143	101	255	3312	45.032	2.000	0.126	0.786
ID111381	111381	17	43.677	8.779	46.973	0	0	0	2	1	-10921639	138.238	124	104	235	2903	32.511	2.000	0.080	0.633
ID111380	111380	18	51.076	27.775	45.894	0	0	0	2	1	-10921639	77.810	73	31	179	1634	37.968	2.000	0.235	0.780
ID111383	111383	None	31.727	5.468	50.047	0	0	0	2	1	-10921639	105.571	104	69	185	2217	29.248	2.000	0.124	0.795
ID111382	111382	None	64.049	13.945	49.096	0	0	0	2	1	-10921639	139.905	124	69	225	2938	45.317	2.000	0.187	0.971
ID111353	111353	19	51.568	12.714	6.222	0	0	0	2	1	-10921639	111.571	115	47	246	2343	51.976	2.000	0.112	0.433
ID111352	111352	20	44.677	37.660	5.516	0	0	0	2	1	-10921639	130.429	124	97	221	2739	32.838	2.000	0.111	0.795
ID111355	111355	None	31.928	32.970	7.720	0	0	0	2	1	-10921639	148.238	144	111	193	3113	27.274	2.000	0.067	0.687
ID111354	111354	21	69.111	21.111	6.662	0	0	0	2	1	-10921639	200.143	188	118	255	4203	44.851	4.800	0.173	1.318
ID111357	111357	22	45.567	28.389	11.204	0	0	0	2	1	-10921639	174.381	165	125	255	3662	38.396	2.000	0.077	0.646
ID111356	111356	23	40.083	12.573	9.403	0	0	0	2	1	-10921639	164.667	165	104	246	3458	32.257	3.200	0.095	0.887
ID111359	111359	24	36.394	10.331	11.610	0	0	0	2	1	-10921639	154.905	157	108	237	3253	32.573	7.600	0.062	0.555
ID111358	111358	25	55.814	39.832	11.265	0	0	0	2	1	-10921639	151.857	134	106	230	3189	37.600	2.000	0.132	0.943
ID111425	111425	21	61.108	21.803	7.600	0	1	1	2	1	-10921639	192.476	186	141	255	4042	35.004	2.000	0.131	1.278
ID111424	111424	20	38.657	37.811	5.698	0	1	1	2	1	-10921639	129.667	122	96	228	2723	29.979	2.000	0.080	0.643
ID111427	111427	24	30.063	11.130	10.882	0	1	1	2	1	-10921639	152.000	146	89	211	3192	30.174	3.200	0.076	0.712
ID111426	111426	23	35.496	13.515	9.827	0	1	1	2	1	-10921639	170.571	171	136	221	3582	24.582	2.000	0.085	1.088
ID111429	111429	25	59.342	39.975	11.175	0	1	1	2	1	-10921639	157.810	150	108	246	3314	35.622	2.000	0.147	1.136
ID111428	111428	22	54.499	28.393	10.875	0	1	1	2	1	-10921639	175.000	165	130	255	3675	36.820	2.000	0.106	0.914
ID111431	111431	2	57.532	5.999	13.796	0	1	1	2	1	-10921639	140.524	127	92	223	2951	35.860	2.000	0.160	1.078
ID111430	111430	0	31.876	23.018	12.608	0	1	1	2	1	-10921639	149.857	137	117	232	3147	34.488	2.000	0.031	0.263
ID111433	111433	4	55.842	10.721	17.052	0	1	1	2	1	-10921639	166.714	158	113	255	3501	41.401	2.000	0.096	0.705
ID111432	111432	1	45.099	31.845	15.481	0	1	1	2	1	-10921639	176.476	181	129	223	3706	28.854	2.000	0.109	1.201
ID111435	111435	6	41.416	27.763	18.396	0	1	1	2	1	-10921639	178.857	183	136	237	3756	26.639	2.000	0.089	1.093
ID111434	111434	3	37.090	15.000	17.520	0	1	1	2	1	-10921639	161.048	155	108	239	3382	34.899	2.000	0.060	0.520
ID111437	111437	None	30.770	21.370	25.056	0	1	1	2	1	-10921639	189.238	188	141	234	3974	26.706	2.000	0.061	0.814
ID111436	111436	7	63.847	7.389	24.627	0	1	1	2	1	-10921639	196.095	193	124	255	4118	42.433	2.000	0.139	1.127
ID111439	111439	8	30.728	17.378	29.258	0	1	1	2	1	-10921639	170.143	167	118	227	3573	26.293	6.339	0.060	0.727
ID111438	111438	5	54.680	24.921	25.489	0	1	1	2	1	-10921639	210.571	221	137	255	4422	36.566	2.000	0.118	1.219
ID111441	111441	11	31.460	24.880	32.202	0	1	1	2	1	-10921639	187.619	185	143	227	3940	21.072	6.390	0.065	1.094
ID111440	111440	9	79.724	7.626	29.858	0	1	1	2	1	-10921639	201.524	204	110	255	4232	49.671	2.000	0.188	1.286
ID111443	111443	12	77.968	29.894	35.418	0	1	1	2	1	-10921639	182.238	197	80	255	3827	58.254	2.000	0.186	0.980
ID111442	111442	10	32.631	22.048	33.381	0	1	1	2	1	-10921639	169.571	169	124	248	3561	32.124	7.600	0.055	0.550
ID111445	111445	13	53.391	29.549	39.470	0	1	1	2	1	-10921639	166.524	164	85	255	3497	53.423	6.365	0.109	0.610
ID111444	111444	14	97.508	4.673	37.830	0	1	1	2	1	-10921639	177.714	164	104	255	3732	56.087	2.000	0.250	1.267
ID111447	111447	15	41.892	16.580	44.826	0	1	1	2	1	-10921639	96.095	92	48	202	2018	39.522	2.000	0.100	0.440
ID111446	111446	16	53.064	10.513	40.621	0	1	1	2	1	-10921639	154.810	151	94	251	3251	46.420	2.000	0.113	0.680
ID111449	111449	17	39.805	8.739	47.063	0	1	1	2	1	-10921639	144.000	143	90	211	3024	28.993	2.000	0.105	0.941
ID111448	111448	18	31.014	27.531	45.822	0	1	1	2	1	-10921639	68.762	68	31	118	1444	27.410	2.000	0.179	0.761
ID111423	111423	19	37.807	12.867	5.929	0	1	1	2	1	-10921639	106.762	110	50	193	2242	37.757	2.000	0.096	0.496
ID111399	111399	20	44.263	37.912	5.926	0	2	2	2	1	-10921639	121.095	113	92	193	2543	28.018	2.000	0.131	1.002
ID111398	111398	21	46.721	20.726	6.171	0	2	2	2	1	-10921639	151.571	148	104	221	3183	32.832	2.000	0.133	1.086
ID111401	111401	22	33.099	28.914	10.948	0	2	2	2	1	-10921639	155.333	155	122	193	3262	20.053	2.000	0.085	1.216
ID111400	111400	23	32.132	13.974	9.764	0	2	2	2	1	-10921639	155.048	158	122	207	3256	20.827	2.000	0.085	1.170
ID111403	111403	0	35.394	22.804	12.486	0	2	2	2	1	-10921639	156.381	151	108	225	3284	29.986	2.000	0.062	0.610
ID111402	111402	25	35.913	40.534	11.361	0	2	2	2	1	-10921639	128.333	124	90	183	2695	25.765	6.310	0.122	1.083
ID111405	111405	1	29.977	32.120	15.729	0	2	2	2	1	-10921639	150.476	153	99	199	3160	23.155	2.000	0.091	1.087
ID111404	111404	2	31.474	6.180	13.844	0	2	2	2	1	-10921639	114.143	110	82	172	2397	23.354	2.000	0.114	1.000
ID111407	111407	6	27.020	27.544	18.809	0	2	2	2	1	-10921639	155.667	160	124	188	3269	19.615	7.600	0.070	1.044
ID111406	111406	4	47.621	11.107	17.109	0	2	2	2	1	-10921639	149.333	141	108	255	3136	35.029	2.000	0.083	0.655
ID111409	111409	5	47.674	24.947	25.437	0	2	2	2	1	-10921639	183.905	188	130	255	3862	33.981	2.000	0.104	1.016
ID111408	111408	7	60.726	7.219	24.673	0	2	2	2	1	-10921639	181.571	181	118	255	3813	36.342	2.000	0.140	1.228
ID111411	111411	10	28.298	21.033	33.198	0	2	2	2	1	-10921639	144.667	144	110	199	3038	22.189	7.600	0.056	0.693
ID111410	111410	9	72.211	7.914	29.557	0	2	2	2	1	-10921639	175.429	171	87	255	3684	52.543	2.000	0.172	0.978
ID111413	111413	14	73.544	4.438	38.190	0	2	2	2	1	-10921639	136.190	127	62	255	2860	56.767	2.000	0.207	0.821
ID111412	111412	12	76.643	29.769	35.170	0	2	2	2	1	-10921639	161.619	169	62	255	3394	57.252	2.000	0.187	0.890
ID111414	111414	None	29.262	9.031	38.113	0	2	2	2	1	-10921639	148.762	150	115	188	3124	20.947	4.800	0.087	1.141
ID111417	111417	13	45.778	29.655	39.597	0	2	2	2	1	-10921639	131.810	113	78	225	2768	46.052	2.000	0.098	0.511
ID111416	111416	16	27.383	10.751	39.952	0	2	2	2	1	-10921639	131.810	127	87	179	2768	25.891	2.000	0.065	0.623
ID111419	111419	17	29.256	7.000	47.000	0	2	2	2	1	-10921639	126.238	129	96	178	2651	20.659	4.800	0.124	1.345
ID111421	111421	26	30.351	13.803	49.608	0	2	2	2	1	-10921639	107.619	115	73	153	2260	24.561	4.800	0.123	0.958
ID111337	111337	20	31.800	37.782	5.797	0	3	3	2	1	-10921639	117.095	115	89	160	2459	19.821	2.000	0.111	1.185
ID111336	111336	21	37.254	20.818	6.380	0	3	3	2	1	-10921639	141.952	139	99	199	2981	27.010	4.800	0.128	1.195
ID111339	111339	25	31.435	40.396	11.197	0	3	3	2	1	-10921639	127.905	127	97	176	2686	19.409	4.800	0.103	1.228
ID111338	111338	22	27.032	28.569	10.725	0	3	3	2	1	-10921639	147.381	141	127	183	3095	16.302	2.000	0.073	1.234
ID111341	111341	4	32.928	10.953	17.182	0	3	3	2	1	-10921639	150.952	143	122	207	3170	22.040	2.000	0.067	0.860
ID111340	111340	6	28.771	27.014	16.296	0	3	3	2	1	-10921639	159.095	160	130	193	3341	16.643	2.000	0.079	1.395
ID111343	111343	5	47.255	25.076	25.592	0	3	3	2	1	-10921639	175.524	167	115	255	3686	35.722	2.000	0.088	0.792
ID111342	111342	7	50.615	7.466	24.930	0	3	3	2	1	-10921639	175.286	172	125	255	3681	36.942	2.000	0.112	0.953
ID111345	111345	None	27.749	12.379	29.976	0	3	3	2	1	-10921639	147.476	144	106	193	3097	24.835	2.000	0.060	0.677
ID111344	111344	9	67.701	7.530	29.264	0	3	3	2	1	-10921639	184.095	172	132	255	3866	40.211	2.000	0.146	1.164
ID111347	111347	12	72.847	29.954	35.094	0	3	3	2	1	-10921639	156.952	165	59	255	3296	53.631	2.000	0.177	0.879
ID111346	111346	None	27.389	25.204	32.240	0	3	3	2	1	-10921639	162.667	162	129	211	3416	20.495	6.389	0.049	0.742
ID111349	111349	13	44.238	28.686	38.833	0	3	3	2	1	-10921639	156.476	157	104	213	3286	33.695	2.000	0.131	1.075
ID111348	111348	14	54.990	3.969	38.165	0	3	3	2	1	-10921639	120.095	110	83	213	2522	35.457	2.000	0.173	1.000
ID111351	111351	26	34.249	14.152	49.880	0	3	3	2	1	-10921639	108.905	110	71	150	2287	20.876	4.800	0.149	1.351
ID111350	111350	17	28.493	8.338	47.498	0	3	3	2	1	-10921639	126.333	127	103	169	2653	16.942	6.302	0.107	1.441
ID111393	111393	7	35.543	7.794	24.626	0	4	4	2	1	-10921639	160.238	162	132	195	3365	20.194	2.000	0.086	1.254
ID111392	111392	None	28.075	31.760	16.218	0	4	4	2	1	-10921639	129.524	125	99	176	2720	22.735	2.000	0.076	0.807
ID111395	111395	9	67.904	7.398	29.115	0	4	4	2	1	-10921639	162.619	153	94	255	3415	43.300	2.000	0.183	1.163
ID111394	111394	5	38.559	25.511	25.675	0	4	4	2	1	-10921639	150.810	146	101	220	3167	32.059	2.000	0.100	0.853
ID111397	111397	14	38.777	3.410	38.770	0	4	4	2	1	-10921639	100.810	92	64	176	2117	27.651	2.000	0.158	0.992
ID111396	111396	12	60.776	29.771	35.372	0	4	4	2	1	-10921639	136.190	141	62	227	2860	47.155	2.000	0.191	0.928
ID111389	111389	21	31.045	20.511	6.184	0	4	4	2	1	-10921639	121.429	122	85	162	2550	21.358	6.310	0.125	1.263
ID111391	111391	25	29.529	40.135	11.629	0	4	4	2	1	-10921639	117.857	113	78	160	2475	20.514	6.244	0.104	1.082
ID111418	111418	9	41.690	7.198	28.951	0	5	5	2	1	-10921639	136.238	132	89	193	2861	28.358	2.000	0.120	1.029
ID111420	111420	12	30.317	29.351	35.288	0	5	5	2	1	-10921639	124.762	132	80	153	2620	20.305	4.800	0.122	1.341
ID111415	111415	5	33.947	25.546	25.249	0	5	5	2	1	-10921639	151.857	151	115	200	3189	21.781	4.800	0.105	1.323
ID111422	111422	14	30.942	3.612	38.891	0	5	5	2	1	-10921639	96.143	90	66	165	2019	22.473	2.000	0.094	0.733
ID111385	111385	79	50.071	23.805	32.864	0	6	6	2	1	-10921639	145.524	132	96	221	3056	31.774	2.000	0.127	1.030
ID111384	111384	5	29.756	25.001	24.969	0	6	6	2	1	-10921639	143.905	146	111	188	3022	19.264	6.257	0.086	1.189
ID111388	111388	79	40.667	24.259	31.064	0	7	7	2	1	-10921639	138.190	132	108	185	2902	25.864	2.000	0.106	1.021
ID111390	111390	14	31.669	3.273	38.538	0	7	7	2	1	-10921639	103.286	101	66	157	2169	22.870	2.000	0.125	1.005
ID111387	111387	14	36.366	3.144	38.943	0	8	8	2	1	-10921639	93.952	90	61	143	1973	24.080	2.000	0.146	0.996
ID111386	111386	None	29.002	25.750	23.068	0	8	8	2	1	-10921639	134.190	139	82	165	2818	22.436	4.800	0.104	1.123
ID111450	111450	None	29.227	25.518	26.934	0	9	9	2	1	-10921639	113.810	115	64	153	2390	27.323	3.200	0.107	0.808
ID111453	111453	None	30.515	36.495	11.546	0	13	13	2	1	-10921639	77.571	80	34	108	1629	18.978	4.800	0.201	1.366
ID111454	111454	None	28.656	12.252	30.933	0	13	13	2	1	-10921639	84.286	76	66	139	1770	19.205	2.000	0.121	0.947
ID111452	111452	None	39.875	24.318	25.239	0	14	14	2	1	-10921639	133.905	125	110	209	2812	24.000	2.000	0.106	1.072
ID111451	111451	None	33.109	15.992	12.878	0	14	14	2	1	-10921639	129.524	129	89	171	2720	19.523	6.285	0.113	1.350
ID111455	111455	None	29.449	11.913	30.800	0	15	15	2	1	-10921639	82.095	75	55	139	1724	19.852	2.000	0.120	0.888
ID111456	111456	None	29.965	28.332	35.139	0	23	23	2	1	-10921639	68.571	69	38	103	1440	16.244	4.800	0.217	1.506
ID111457	111457	27	30.476	11.727	34.845	0	28	28	2	1	-10921639	59.762	55	34	99	1255	16.152	4.800	0.265	1.549
ID111458	111458	27	27.001	11.924	34.802	0	29	29	2	1	-10921639	59.905	61	43	82	1258	11.691	4.800	0.265	2.150
ID111459	111459	None	27.086	15.928	12.883	0	32	32	2	1	-10921639	93.238	96	52	134	1958	17.911	4.800	0.131	1.202
ID111460	111460	None	28.434	26.048	23.145	0	44	44	2	1	-10921639	106.714	104	78	162	2241	19.205	2.000	0.086	0.876
ID111461	111461	69	30.574	25.349	24.162	0	47	47	2	1	-10921639	117.714	118	90	171	2472	20.360	2.000	0.097	1.027
ID111462	111462	34	35.269	29.365	35.481	0	47	47	2	1	-10921639	64.857	64	22	106	1362	23.350	2.000	0.275	1.197
ID111469	111469	69	32.988	25.793	24.123	0	48	48	2	1	-10921639	112.762	110	85	157	2368	19.277	7.600	0.117	1.225
ID111470	111470	34	46.951	29.434	35.627	0	48	48	2	1	-10921639	64.714	59	27	127	1359	32.266	2.000	0.346	1.031
ID111505	111505	34	51.788	29.502	35.844	0	49	49	2	1	-10921639	68.429	68	12	146	1437	39.562	2.000	0.333	0.863
ID111504	111504	69	28.161	26.227	23.502	0	49	49	2	1	-10921639	121.238	122	90	155	2546	16.574	4.800	0.113	1.488
ID111506	111506	None	28.835	7.738	42.027	0	49	49	2	1	-10921639	42.429	41	10	99	891	19.984	2.000	0.277	0.921
ID111464	111464	34	62.432	29.539	35.872	0	50	50	2	1	-10921639	77.048	76	17	162	1618	44.228	2.000	0.371	0.943
ID111463	111463	None	27.226	13.471	12.122	0	50	50	2	1	-10921639	84.095	82	40	125	1766	21.693	4.800	0.168	1.117
ID111465	111465	35	40.142	13.135	30.818	0	51	51	2	1	-10921639	99.762	90	64	153	2095	24.759	4.800	0.195	1.313
ID111467	111467	None	29.052	22.421	40.301	0	51	51	2	1	-10921639	40.476	31	17	103	850	22.982	2.000	0.253	0.711
ID111466	111466	34	59.712	29.518	35.838	0	51	51	2	1	-10921639	77.952	68	17	158	1637	42.037	2.000	0.363	0.987
ID111468	111468	36	27.076	9.545	41.371	0	51	51	2	1	-10921639	54.190	47	26	90	1138	19.562	2.000	0.220	0.999
ID111473	111473	32	40.024	8.375	24.656	0	52	52	2	1	-10921639	94.762	87	57	169	1990	29.885	2.000	0.161	0.879
ID111472	111472	28	27.100	13.731	12.134	0	52	52	2	1	-10921639	101.762	103	61	136	2137	19.491	6.260	0.124	1.149
ID111475	111475	35	30.282	13.389	31.126	0	52	52	2	1	-10921639	99.286	104	66	132	2085	17.462	4.800	0.159	1.564
ID111474	111474	None	27.535	6.873	28.969	0	52	52	2	1	-10921639	72.905	75	31	113	1531	22.814	2.000	0.130	0.737
ID111477	111477	36	38.140	8.855	41.846	0	52	52	2	1	-10921639	58.619	57	20	108	1231	23.391	2.000	0.313	1.195
ID111476	111476	34	74.703	29.581	35.712	0	52	52	2	1	-10921639	98.190	96	22	202	2062	53.792	2.000	0.345	0.937
ID111471	111471	38	35.583	33.008	8.877	0	52	52	2	1	-10921639	84.238	92	38	117	1769	26.218	7.600	0.219	1.153
ID111537	111537	28	34.888	13.710	12.566	0	53	53	2	1	-10921639	111.143	110	83	164	2334	21.193	6.258	0.130	1.206
ID111536	111536	30	33.458	36.263	12.123	0	53	53	2	1	-10921639	77.143	78	38	125	1620	25.817	2.000	0.177	0.897
ID111539	111539	32	43.575	8.687	23.820	0	53	53	2	1	-10921639	103.000	97	62	174	2163	31.870	2.000	0.182	0.993
ID111538	111538	47	44.269	26.824	14.897	0	53	53	2	1	-10921639	122.286	113	94	230	2568	30.839	2.000	0.121	0.858
ID111541	111541	34	78.966	29.665	35.615	0	53	53	2	1	-10921639	98.762	106	19	227	2074	61.244	2.000	0.329	0.799
ID111540	111540	35	40.644	12.244	32.505	0	53	53	2	1	-10921639	100.190	92	50	172	2104	34.046	2.000	0.128	0.666
ID111542	111542	36	42.449	8.313	41.884	0	53	53	2	1	-10921639	62.524	66	26	113	1313	26.118	2.000	0.351	1.244
ID111535	111535	29	31.406	3.544	11.554	0	53	53	2	1	-10921639	52.333	48	24	97	1099	21.179	2.000	0.254	1.001
ID111534	111534	38	35.951	32.931	8.145	0	53	53	2	1	-10921639	78.810	85	38	120	1655	29.262	2.000	0.201	0.902
ID111489	111489	None	28.446	32.795	42.016	0	54	54	2	1	-10921639	45.667	45	15	85	959	20.903	2.000	0.267	0.920
ID111488	111488	36	39.200	8.114	42.026	0	54	54	2	1	-10921639	66.190	68	29	103	1390	22.967	4.800	0.334	1.444
ID111479	111479	29	49.346	3.428	11.749	0	54	54	2	1	-10921639	68.190	54	26	153	1432	37.403	2.000	0.276	0.788
ID111478	111478	38	29.756	32.975	8.195	0	54	54	2	1	-10921639	90.667	97	47	134	1904	26.054	4.800	0.161	0.968
ID111481	111481	30	27.364	36.525	11.900	0	54	54	2	1	-10921639	74.333	71	27	137	1561	30.406	2.000	0.126	0.547
ID111480	111480	31	34.773	23.431	11.752	0	54	54	2	1	-10921639	111.952	110	64	165	2351	26.426	2.000	0.125	0.942
ID111483	111483	47	34.101	26.682	14.821	0	54	54	2	1	-10921639	132.619	130	90	207	2785	26.443	7.600	0.092	0.849
ID111482	111482	28	29.685	14.531	12.753	0	54	54	2	1	-10921639	122.286	122	94	157	2568	18.842	6.345	0.111	1.297
ID111485	111485	35	60.606	11.466	33.666	0	54	54	2	1	-10921639	106.286	106	48	209	2232	45.155	2.000	0.274	1.013
ID111484	111484	32	32.925	8.061	23.080	0	54	54	2	1	-10921639	94.667	87	55	155	1988	28.951	2.000	0.121	0.707
ID111487	111487	37	28.884	26.405	39.042	0	54	54	2	1	-10921639	84.333	80	45	136	1771	24.675	2.000	0.122	0.742
ID111486	111486	34	61.363	29.513	35.421	0	54	54	2	1	-10921639	100.333	97	27	202	2107	53.342	2.000	0.240	0.728
ID111523	111523	28	31.487	13.844	12.263	0	55	55	2	1	-10921639	108.190	113	54	146	2272	26.139	4.800	0.145	1.051
ID111522	111522	29	62.445	4.130	11.797	0	55	55	2	1	-10921639	80.429	69	38	197	1689	40.861	2.000	0.305	0.921
ID111525	111525	30	31.543	34.980	12.050	0	55	55	2	1	-10921639	100.619	94	59	164	2113	27.965	7.600	0.141	0.890
ID111524	111524	31	36.815	23.940	12.273	0	55	55	2	1	-10921639	103.857	110	45	169	2181	33.290	2.000	0.108	0.607
ID111527	111527	None	31.237	19.807	25.597	0	55	55	2	1	-10921639	116.952	110	90	188	2456	26.692	2.000	0.063	0.520
ID111526	111526	32	40.388	8.062	22.414	0	55	55	2	1	-10921639	86.571	78	40	181	1818	35.725	2.000	0.115	0.498
ID111529	111529	33	32.967	4.936	28.828	0	55	55	2	1	-10921639	75.048	75	34	146	1576	27.513	2.000	0.167	0.779
ID111528	111528	None	30.699	29.911	27.068	0	55	55	2	1	-10921639	96.714	96	52	160	2031	27.317	2.000	0.111	0.706
ID111531	111531	34	72.533	29.561	35.281	0	55	55	2	1	-10921639	107.190	104	26	216	2251	56.533	2.000	0.288	0.847
ID111530	111530	35	55.851	12.050	33.482	0	55	55	2	1	-10921639	109.905	97	61	188	2308	37.258	2.000	0.210	1.025
ID111533	111533	36	43.929	7.364	41.384	0	55	55	2	1	-10921639	62.905	55	17	118	1321	30.640	2.000	0.338	1.038
ID111532	111532	37	33.286	26.313	39.360	0	55	55	2	1	-10921639	90.000	85	57	141	1890	21.884	2.000	0.156	1.111
ID111491	111491	29	58.781	4.651	11.832	0	56	56	2	1	-10921639	88.952	82	47	211	1868	38.132	2.000	0.255	0.949
ID111490	111490	38	33.140	32.091	9.764	0	56	56	2	1	-10921639	111.714	110	71	164	2346	23.641	4.800	0.136	1.130
ID111493	111493	31	42.197	23.850	11.811	0	56	56	2	1	-10921639	112.238	111	66	171	2357	28.100	2.000	0.140	0.983
ID111492	111492	28	33.487	14.550	12.075	0	56	56	2	1	-10921639	112.429	117	59	160	2361	24.474	4.800	0.151	1.203
ID111495	111495	None	27.015	26.311	15.523	0	56	56	2	1	-10921639	118.238	111	87	185	2483	25.859	2.000	0.053	0.461
ID111494	111494	30	61.136	36.258	11.575	0	56	56	2	1	-10921639	96.714	90	24	223	2031	50.096	2.000	0.215	0.684
ID111497	111497	32	31.839	8.275	22.213	0	56	56	2	1	-10921639	85.524	87	41	167	1796	31.239	2.000	0.079	0.401
ID111496	111496	39	31.858	10.865	17.054	0	56	56	2	1	-10921639	105.571	103	69	167	2217	24.138	2.000	0.085	0.686
ID111499	111499	33	57.496	5.099	29.159	0	56	56	2	1	-10921639	90.333	82	45	225	1897	42.087	2.000	0.213	0.753
ID111498	111498	None	33.116	24.899	27.042	0	56	56	2	1	-10921639	130.190	130	94	172	2734	22.746	2.000	0.096	1.006
ID111501	111501	34	59.838	29.503	35.128	0	56	56	2	1	-10921639	99.048	99	24	190	2080	52.784	2.000	0.225	0.690
ID111500	111500	35	48.460	12.464	34.010	0	56	56	2	1	-10921639	109.476	110	61	209	2299	36.389	2.000	0.168	0.867
ID111503	111503	36	57.848	7.455	41.129	0	56	56	2	1	-10921639	71.619	62	22	151	1504	40.811	2.000	0.368	0.943
ID111502	111502	37	29.227	26.518	38.567	0	56	56	2	1	-10921639	90.571	83	61	148	1902	22.044	7.600	0.136	0.985
ID111553	111553	34	58.658	29.346	34.994	0	57	57	2	1	-10921639	119.143	115	55	190	2502	35.882	2.000	0.217	1.184
ID111552	111552	35	50.967	12.784	34.602	0	57	57	2	1	-10921639	116.429	117	62	200	2445	35.988	2.000	0.189	1.027
ID111555	111555	36	45.920	7.663	41.220	0	57	57	2	1	-10921639	81.952	75	47	137	1721	27.924	2.000	0.265	1.228
ID111554	111554	37	29.924	27.400	39.457	0	57	57	2	1	-10921639	89.810	92	34	130	1886	25.325	2.000	0.142	0.882
ID111543	111543	38	39.122	32.811	7.370	0	57	57	2	1	-10921639	78.381	78	31	136	1646	32.908	2.000	0.198	0.788
ID111545	111545	28	37.471	14.764	11.852	0	57	57	2	1	-10921639	118.667	124	66	157	2492	24.498	2.000	0.137	1.164
ID111544	111544	29	81.858	4.926	11.741	0	57	57	2	1	-10921639	115.143	97	66	255	2418	48.327	2.000	0.295	1.086
ID111547	111547	30	43.468	36.470	11.522	0	57	57	2	1	-10921639	73.476	68	31	167	1543	39.742	2.000	0.140	0.454
ID111546	111546	31	37.453	23.748	12.218	0	57	57	2	1	-10921639	110.762	111	55	169	2326	30.188	2.000	0.128	0.835
ID111549	111549	None	33.453	3.911	17.660	0	57	57	2	1	-10921639	73.762	64	45	141	1549	24.926	2.000	0.146	0.752
ID111548	111548	39	28.075	11.054	16.790	0	57	57	2	1	-10921639	117.619	118	87	174	2470	21.344	2.000	0.077	0.791
ID111551	111551	33	64.103	5.247	29.358	0	57	57	2	1	-10921639	99.952	90	34	227	2099	47.929	2.000	0.236	0.796
ID111550	111550	40	35.574	25.823	23.111	0	57	57	2	1	-10921639	151.238	151	103	193	3176	23.689	4.800	0.110	1.269
ID111629	111629	38	38.948	32.029	9.023	0	58	58	2	1	-10921639	95.333	110	54	134	2002	27.041	2.000	0.197	1.159
ID111631	111631	29	86.915	5.137	11.720	0	58	58	2	1	-10921639	123.524	104	69	255	2594	56.038	2.000	0.267	0.930
ID111630	111630	30	51.261	36.544	11.540	0	58	58	2	1	-10921639	73.905	55	31	158	1552	43.463	2.000	0.265	0.713
ID111633	111633	31	30.378	23.640	12.275	0	58	58	2	1	-10921639	109.381	111	57	150	2297	28.560	2.000	0.105	0.729
ID111632	111632	28	42.132	14.623	12.102	0	58	58	2	1	-10921639	126.619	127	82	176	2659	28.546	2.000	0.141	1.099
ID111635	111635	40	27.373	24.876	23.505	0	58	58	2	1	-10921639	142.333	139	111	171	2989	18.765	7.600	0.090	1.253
ID111634	111634	39	36.000	10.880	17.134	0	58	58	2	1	-10921639	125.619	115	104	188	2638	23.408	2.000	0.085	0.839
ID111637	111637	41	35.414	22.408	32.428	0	58	58	2	1	-10921639	117.476	117	82	176	2467	26.292	2.000	0.114	0.912
ID111636	111636	33	77.745	6.340	29.285	0	58	58	2	1	-10921639	135.762	120	64	255	2851	55.948	2.000	0.328	1.200
ID111639	111639	34	52.345	29.189	34.917	0	58	58	2	1	-10921639	110.190	113	47	172	2314	38.135	2.000	0.176	0.866
ID111638	111638	35	66.284	11.032	34.788	0	58	58	2	1	-10921639	122.905	113	59	230	2581	42.444	2.000	0.240	1.120
ID111641	111641	36	46.819	7.903	41.299	0	58	58	2	1	-10921639	88.619	83	43	153	1861	29.899	2.000	0.226	1.094
ID111640	111640	37	55.540	27.242	39.132	0	58	58	2	1	-10921639	96.714	94	43	185	2031	39.657	2.000	0.208	0.841
ID111521	111521	36	48.450	7.665	41.086	0	59	59	2	1	-10921639	94.095	85	45	174	1976	33.517	7.600	0.201	0.941
ID111520	111520	37	69.872	27.074	38.146	0	59	59	2	1	-10921639	106.667	103	52	244	2240	49.332	2.000	0.207	0.743
ID111507	111507	38	41.117	31.988	8.919	0	59	59	2	1	-10921639	102.619	108	48	158	2155	33.460	2.000	0.182	0.946
ID111509	111509	30	50.664	37.045	11.400	0	59	59	2	1	-10921639	77.714	73	36	150	1632	34.309	2.000	0.283	1.000
ID111508	111508	29	88.527	5.495	11.475	0	59	59	2	1	-10921639	130.238	110	69	255	2735	63.643	2.000	0.310	0.969
ID111511	111511	31	29.844	24.022	12.569	0	59	59	2	1	-10921639	113.190	111	71	157	2377	22.708	2.000	0.106	0.952
ID111510	111510	28	45.287	14.717	12.389	0	59	59	2	1	-10921639	129.238	130	75	185	2714	31.512	2.000	0.158	1.122
ID111513	111513	42	33.716	10.369	25.284	0	59	59	2	1	-10921639	109.524	96	75	162	2300	28.882	2.000	0.113	0.770
ID111512	111512	40	33.027	26.796	22.942	0	59	59	2	1	-10921639	143.905	136	113	188	3022	21.927	4.800	0.127	1.475
ID111515	111515	33	90.191	6.131	29.255	0	59	59	2	1	-10921639	153.619	139	78	244	3226	53.845	4.800	0.327	1.407
ID111514	111514	None	30.212	20.123	25.980	0	59	59	2	1	-10921639	113.952	108	89	199	2393	26.815	2.000	0.048	0.392
ID111517	111517	41	36.926	22.552	32.172	0	59	59	2	1	-10921639	123.857	118	89	192	2601	26.131	7.600	0.107	0.913
ID111516	111516	43	30.654	16.500	30.392	0	59	59	2	1	-10921639	113.524	111	89	157	2384	20.344	2.000	0.113	1.135
ID111519	111519	35	79.753	10.929	34.626	0	59	59	2	1	-10921639	146.048	139	66	255	3067	49.485	2.000	0.248	1.171
ID111518	111518	34	43.548	29.266	34.407	0	59	59	2	1	-10921639	108.286	113	41	165	2274	33.994	2.000	0.151	0.834
ID111649	111649	42	43.333	11.414	25.135	0	60	60	2	1	-10921639	118.286	117	75	192	2484	31.620	2.000	0.155	1.003
ID111648	111648	40	34.394	26.468	22.647	0	60	60	2	1	-10921639	133.095	129	101	171	2795	21.345	7.600	0.113	1.265
ID111651	111651	43	36.198	16.521	30.239	0	60	60	2	1	-10921639	113.095	104	82	171	2375	27.096	2.000	0.104	0.787
ID111650	111650	33	87.344	5.996	28.907	0	60	60	2	1	-10921639	148.524	130	68	239	3119	51.360	2.000	0.289	1.297
ID111653	111653	44	34.770	24.906	32.603	0	60	60	2	1	-10921639	130.143	139	61	178	2733	33.958	2.000	0.106	0.734
ID111652	111652	41	50.574	22.000	32.389	0	60	60	2	1	-10921639	131.238	124	83	207	2756	32.721	2.000	0.149	1.043
ID111655	111655	35	68.774	10.984	34.960	0	60	60	2	1	-10921639	133.190	125	52	255	2797	47.059	2.000	0.184	0.880
ID111654	111654	34	37.911	29.337	34.440	0	60	60	2	1	-10921639	104.524	104	48	164	2195	30.739	2.000	0.117	0.712
ID111657	111657	37	63.208	27.077	37.920	0	60	60	2	1	-10921639	103.000	104	48	200	2163	44.367	2.000	0.216	0.825
ID111656	111656	45	53.408	11.897	38.012	0	60	60	2	1	-10921639	133.048	125	68	197	2794	37.568	6.374	0.185	1.104
ID111659	111659	46	35.630	8.448	45.268	0	60	60	2	1	-10921639	59.000	55	17	118	1239	32.190	2.000	0.206	0.627
ID111658	111658	36	45.180	7.383	41.221	0	60	60	2	1	-10921639	85.714	76	34	160	1800	35.677	2.000	0.198	0.794
ID111643	111643	None	35.618	31.301	10.287	0	60	60	2	1	-10921639	108.429	113	43	153	2277	29.637	4.800	0.165	1.038
ID111642	111642	38	35.141	31.301	10.287	0	60	60	2	1	-10921639	108.429	113	43	153	2277	29.637	4.800	0.165	1.038
ID111645	111645	30	54.271	36.985	11.738	0	60	60	2	1	-10921639	80.810	71	27	164	1697	34.998	2.000	0.288	1.033
ID111644	111644	29	69.520	5.967	11.567	0	60	60	2	1	-10921639	122.048	103	71	232	2563	44.021	2.000	0.222	1.007
ID111647	111647	31	46.082	23.849	13.001	0	60	60	2	1	-10921639	111.952	115	57	179	2351	31.660	2.000	0.162	0.988
ID111646	111646	28	56.779	14.956	12.745	0	60	60	2	1	-10921639	142.762	132	90	216	2998	32.065	2.000	0.157	1.208
ID111585	111585	44	31.123	25.178	32.561	0	61	61	2	1	-10921639	126.238	130	50	172	2651	32.672	2.000	0.077	0.554
ID111584	111584	41	45.611	21.596	32.364	0	61	61	2	1	-10921639	126.762	120	71	200	2662	34.038	2.000	0.138	0.905
ID111587	111587	37	75.285	26.791	37.774	0	61	61	2	1	-10921639	117.714	115	45	251	2472	57.830	2.000	0.244	0.798
ID111586	111586	35	74.005	11.038	35.200	0	61	61	2	1	-10921639	140.619	137	73	249	2953	48.256	2.000	0.204	0.989
ID111589	111589	36	43.911	7.485	41.067	0	61	61	2	1	-10921639	90.952	82	29	174	1910	38.934	2.000	0.167	0.669
ID111588	111588	45	58.141	11.723	39.256	0	61	61	2	1	-10921639	138.857	148	64	209	2916	42.596	4.800	0.209	1.129
ID111590	111590	46	29.105	8.680	45.338	0	61	61	2	1	-10921639	53.190	50	15	115	1117	31.003	2.000	0.149	0.444
ID111573	111573	38	40.129	30.889	11.116	0	61	61	2	1	-10921639	123.667	124	83	164	2597	24.485	4.800	0.149	1.309
ID111572	111572	48	29.744	17.738	10.636	0	61	61	2	1	-10921639	97.333	101	47	157	2044	28.767	7.600	0.078	0.490
ID111575	111575	30	57.932	36.861	11.827	0	61	61	2	1	-10921639	85.714	73	40	174	1800	38.693	2.000	0.275	0.957
ID111574	111574	29	65.023	6.189	11.692	0	61	61	2	1	-10921639	125.048	117	82	223	2626	38.765	2.000	0.230	1.207
ID111577	111577	28	47.235	14.854	13.512	0	61	61	2	1	-10921639	147.619	141	110	204	3100	30.190	2.000	0.110	0.969
ID111576	111576	31	42.835	23.685	13.352	0	61	61	2	1	-10921639	115.000	118	50	188	2415	35.328	2.000	0.155	0.874
ID111579	111579	50	28.626	6.663	17.566	0	61	61	2	1	-10921639	109.905	113	69	141	2308	21.888	3.200	0.121	1.086
ID111578	111578	49	40.828	29.851	15.789	0	61	61	2	1	-10921639	123.952	125	73	179	2603	28.748	2.000	0.131	1.002
ID111581	111581	42	47.571	11.485	25.219	0	61	61	2	1	-10921639	139.286	137	94	188	2925	28.522	4.800	0.169	1.412
ID111580	111580	40	28.438	25.482	22.723	0	61	61	2	1	-10921639	132.000	132	97	172	2772	20.494	2.000	0.071	0.859
ID111583	111583	43	38.451	16.675	29.936	0	61	61	2	1	-10921639	114.095	104	75	206	2396	30.460	2.000	0.083	0.576
ID111582	111582	33	92.744	6.007	28.849	0	61	61	2	1	-10921639	161.667	164	71	253	3395	52.925	2.000	0.293	1.386
ID111557	111557	48	46.966	17.737	12.384	0	62	62	2	1	-10921639	116.667	124	43	209	2450	45.313	2.000	0.121	0.555
ID111556	111556	29	80.735	6.229	11.796	0	62	62	2	1	-10921639	127.667	124	64	248	2681	50.035	2.000	0.256	1.041
ID111559	111559	28	33.354	15.052	13.704	0	62	62	2	1	-10921639	147.905	148	115	188	3106	19.565	4.800	0.098	1.352
ID111558	111558	30	86.685	36.985	12.001	0	62	62	2	1	-10921639	104.857	89	48	249	2202	53.709	2.000	0.339	0.988
ID111561	111561	49	41.174	29.613	15.965	0	62	62	2	1	-10921639	126.095	127	61	179	2648	34.246	2.000	0.137	0.885
ID111560	111560	31	36.953	23.805	13.541	0	62	62	2	1	-10921639	118.429	115	85	190	2487	24.016	4.800	0.126	1.100
ID111563	111563	40	44.042	27.167	22.929	0	62	62	2	1	-10921639	139.810	132	94	188	2936	26.223	4.800	0.151	1.397
ID111562	111562	50	29.084	7.006	17.674	0	62	62	2	1	-10921639	104.810	108	61	143	2201	25.623	4.800	0.136	0.977
ID111565	111565	33	78.104	5.890	28.940	0	62	62	2	1	-10921639	159.190	167	82	237	3343	47.941	6.334	0.253	1.342
ID111564	111564	42	60.606	11.116	25.348	0	62	62	2	1	-10921639	141.571	137	78	202	2973	36.610	4.800	0.212	1.355
ID111567	111567	41	40.054	21.649	32.090	0	62	62	2	1	-10921639	121.571	122	73	199	2553	29.683	2.000	0.121	0.881
ID111566	111566	43	32.249	16.683	29.824	0	62	62	2	1	-10921639	111.524	104	80	186	2342	25.264	2.000	0.077	0.628
ID111569	111569	37	78.830	26.784	37.513	0	62	62	2	1	-10921639	123.571	115	43	251	2595	63.524	2.000	0.233	0.736
ID111568	111568	35	47.742	11.243	34.822	0	62	62	2	1	-10921639	121.619	115	54	186	2554	34.423	2.000	0.157	0.957
ID111571	111571	36	43.022	7.444	41.344	0	62	62	2	1	-10921639	92.190	82	33	167	1936	41.136	2.000	0.176	0.672
ID111570	111570	45	66.735	11.310	39.844	0	62	62	2	1	-10921639	133.524	139	52	218	2804	42.288	2.000	0.260	1.304
ID111591	111591	29	75.246	6.617	11.923	0	63	63	2	1	-10921639	135.667	130	82	241	2849	41.710	2.000	0.245	1.279
ID111593	111593	30	76.882	36.965	12.021	0	63	63	2	1	-10921639	102.286	83	59	232	2148	46.128	2.000	0.321	1.078
ID111592	111592	48	52.169	17.624	12.519	0	63	63	2	1	-10921639	144.095	143	71	213	3026	40.298	2.000	0.140	0.876
ID111595	111595	31	34.717	24.054	14.547	0	63	63	2	1	-10921639	142.429	143	97	195	2991	28.565	4.800	0.104	0.942
ID111594	111594	38	35.295	30.538	12.970	0	63	63	2	1	-10921639	127.476	127	85	190	2677	30.141	2.000	0.102	0.783
ID111597	111597	50	41.751	6.685	17.516	0	63	63	2	1	-10921639	110.857	110	59	181	2328	35.000	2.000	0.140	0.777
ID111596	111596	49	44.072	28.987	16.330	0	63	63	2	1	-10921639	143.810	150	76	211	3020	32.793	2.000	0.116	0.909
ID111599	111599	40	43.633	26.948	23.379	0	63	63	2	1	-10921639	136.905	148	76	181	2875	32.930	4.800	0.155	1.115
ID111598	111598	51	36.457	1.389	21.188	0	63	63	2	1	-10921639	79.190	69	38	151	1663	37.029	6.337	0.204	0.724
ID111601	111601	33	70.245	5.097	28.577	0	63	63	2	1	-10921639	158.095	150	64	237	3320	46.666	6.334	0.226	1.248
ID111600	111600	42	73.932	10.970	26.004	0	63	63	2	1	-10921639	137.810	122	87	232	2894	46.621	2.000	0.207	1.015
ID111603	111603	41	39.926	21.539	32.113	0	63	63	2	1	-10921639	130.762	125	75	202	2746	32.781	2.000	0.088	0.647
ID111602	111602	None	53.852	6.312	31.668	0	63	63	2	1	-10921639	107.429	101	34	255	2256	60.752	2.000	0.078	0.257
ID111605	111605	52	29.137	16.869	33.697	0	63	63	2	1	-10921639	96.429	99	47	181	2025	34.238	2.000	0.034	0.184
ID111604	111604	44	36.661	25.429	31.758	0	63	63	2	1	-10921639	150.048	148	103	220	3151	28.094	3.200	0.109	1.050
ID111607	111607	37	81.582	26.820	36.980	0	63	63	2	1	-10921639	164.095	160	87	255	3446	53.985	2.000	0.208	1.045
ID111606	111606	35	43.746	11.956	34.555	0	63	63	2	1	-10921639	132.143	124	106	186	2775	24.926	4.800	0.163	1.486
ID111609	111609	36	65.510	7.425	41.293	0	63	63	2	1	-10921639	114.524	104	45	246	2405	55.687	2.000	0.231	0.771
ID111608	111608	45	63.460	11.266	40.015	0	63	63	2	1	-10921639	131.048	125	66	228	2752	40.752	2.000	0.224	1.177
ID111617	111617	120	40.636	15.237	18.045	0	64	64	2	1	-10921639	145.810	139	106	234	3062	32.968	2.000	0.054	0.450
ID111616	111616	50	46.690	7.125	17.406	0	64	64	2	1	-10921639	114.667	106	59	251	2408	44.871	2.000	0.073	0.348
ID111619	111619	40	44.942	26.741	22.920	0	64	64	2	1	-10921639	140.000	143	66	192	2940	32.836	4.800	0.151	1.118
ID111618	111618	51	57.179	2.484	20.553	0	64	64	2	1	-10921639	93.190	73	52	199	1957	46.706	2.000	0.196	0.654
ID111621	111621	33	80.308	4.976	28.595	0	64	64	2	1	-10921639	170.476	165	92	255	3580	47.386	6.337	0.237	1.381
ID111620	111620	42	70.054	11.169	26.978	0	64	64	2	1	-10921639	135.619	120	76	232	2848	45.831	2.000	0.192	0.955
ID111623	111623	41	40.490	21.625	32.113	0	64	64	2	1	-10921639	135.857	129	82	214	2853	34.178	2.000	0.090	0.659
ID111622	111622	44	34.574	25.068	31.442	0	64	64	2	1	-10921639	147.048	143	103	206	3088	25.987	2.000	0.100	1.033
ID111625	111625	52	27.752	16.733	33.704	0	64	64	2	1	-10921639	102.762	108	47	192	2158	34.583	2.000	0.041	0.233
ID111624	111624	35	38.520	10.430	34.172	0	64	64	2	1	-10921639	107.667	108	57	169	2261	31.649	2.000	0.113	0.690
ID111627	111627	45	77.406	10.386	40.518	0	64	64	2	1	-10921639	147.952	132	59	249	3107	59.824	2.000	0.242	0.965
ID111626	111626	37	71.996	26.545	36.517	0	64	64	2	1	-10921639	166.381	165	83	255	3494	54.581	4.800	0.183	0.943
ID111628	111628	36	58.597	7.186	41.612	0	64	64	2	1	-10921639	131.619	129	45	234	2764	51.224	7.600	0.214	0.906
ID111611	111611	48	70.618	17.797	12.347	0	64	64	2	1	-10921639	137.238	139	57	255	2882	60.178	2.000	0.169	0.658
ID111610	111610	29	79.688	6.804	12.275	0	64	64	2	1	-10921639	138.714	125	73	220	2913	47.545	2.000	0.267	1.231
ID111613	111613	None	45.288	15.159	13.345	0	64	64	2	1	-10921639	150.524	160	64	235	3161	43.376	2.000	0.126	0.777
ID111612	111612	30	89.075	36.903	12.071	0	64	64	2	1	-10921639	109.524	90	57	251	2300	52.883	2.000	0.367	1.113
ID111615	111615	31	39.809	23.189	13.988	0	64	64	2	1	-10921639	128.143	125	75	185	2691	31.100	2.000	0.107	0.796
ID111614	111614	38	41.342	29.339	13.153	0	64	64	2	1	-10921639	144.000	150	103	183	3024	26.146	4.800	0.125	1.222
ID111661	111661	30	92.658	37.069	12.060	0	65	65	2	1	-10921639	108.429	90	57	255	2277	53.357	2.000	0.392	1.144
ID111660	111660	29	57.946	7.197	12.351	0	65	65	2	1	-10921639	130.619	122	73	209	2743	38.179	2.000	0.214	1.206
ID111663	111663	31	29.810	22.969	14.004	0	65	65	2	1	-10921639	127.857	129	78	190	2685	29.858	2.000	0.085	0.669
ID111662	111662	48	76.377	17.851	12.560	0	65	65	2	1	-10921639	158.857	143	82	255	3336	52.361	2.000	0.181	0.932
ID111665	111665	50	59.314	8.298	17.533	0	65	65	2	1	-10921639	133.952	129	62	255	2813	50.008	2.000	0.165	0.759
ID111664	111664	38	47.375	29.796	14.817	0	65	65	2	1	-10921639	146.000	148	83	204	3066	33.332	2.000	0.140	1.079
ID111667	111667	51	52.445	2.966	19.326	0	65	65	2	1	-10921639	80.333	66	38	200	1687	40.196	2.000	0.202	0.672
ID111666	111666	120	29.069	15.448	18.145	0	65	65	2	1	-10921639	147.476	141	113	214	3097	25.506	2.000	0.038	0.421
ID111669	111669	None	28.289	24.013	24.738	0	65	65	2	1	-10921639	136.667	136	97	178	2870	24.838	2.000	0.049	0.509
ID111668	111668	40	42.379	26.814	22.699	0	65	65	2	1	-10921639	136.190	141	69	188	2860	32.857	2.000	0.137	0.996
ID111671	111671	33	66.191	4.987	28.597	0	65	65	2	1	-10921639	177.143	164	104	255	3720	44.064	6.254	0.207	1.381
ID111670	111670	42	70.207	11.644	26.838	0	65	65	2	1	-10921639	136.857	120	68	255	2874	54.205	2.000	0.151	0.662
ID111673	111673	44	43.520	25.281	31.020	0	65	65	2	1	-10921639	153.619	151	117	202	3226	26.945	2.000	0.116	1.190
ID111672	111672	53	68.578	5.814	30.689	0	65	65	2	1	-10921639	147.048	134	59	255	3088	61.090	2.000	0.169	0.695
ID111675	111675	35	40.602	10.799	33.667	0	65	65	2	1	-10921639	121.476	111	80	188	2551	31.486	7.600	0.125	0.857
ID111674	111674	41	48.374	21.854	32.097	0	65	65	2	1	-10921639	140.810	137	83	234	2957	37.800	2.000	0.114	0.760
ID111677	111677	45	75.771	10.234	40.255	0	65	65	2	1	-10921639	149.571	132	89	234	3141	51.140	2.000	0.237	1.120
ID111676	111676	37	71.577	27.152	35.839	0	65	65	2	1	-10921639	169.286	188	83	255	3555	46.909	2.000	0.180	1.103
ID111678	111678	36	62.572	7.182	41.314	0	65	65	2	1	-10921639	131.714	137	69	234	2766	48.227	6.292	0.188	0.865
ID111681	111681	30	106.641	36.919	11.976	0	66	66	2	1	-10921639	114.095	87	48	255	2396	63.172	2.000	0.433	1.091
ID111680	111680	29	57.520	7.072	12.407	0	66	66	2	1	-10921639	123.143	110	68	199	2586	38.058	4.800	0.247	1.281
ID111683	111683	48	65.352	17.886	13.058	0	66	66	2	1	-10921639	150.952	139	69	248	3170	49.668	2.000	0.139	0.744
ID111682	111682	None	45.093	14.980	13.438	0	66	66	2	1	-10921639	152.333	153	73	227	3199	41.683	6.392	0.132	0.851
ID111685	111685	50	69.260	9.005	17.426	0	66	66	2	1	-10921639	145.429	146	73	255	3054	50.712	2.000	0.163	0.802
ID111684	111684	38	67.355	29.531	16.081	0	66	66	2	1	-10921639	152.905	141	69	241	3211	50.759	2.000	0.183	0.931
ID111687	111687	40	58.189	27.012	22.796	0	66	66	2	1	-10921639	146.286	151	69	213	3072	37.334	2.000	0.174	1.160
ID111686	111686	51	39.404	3.388	17.752	0	66	66	2	1	-10921639	74.333	68	33	158	1561	32.491	2.000	0.214	0.808
ID111689	111689	None	27.577	0.000	29.000	0	66	66	2	1	-10921639	109.476	108	76	172	2299	27.908	2.000	0.094	0.671
ID111688	111688	42	74.422	11.865	27.037	0	66	66	2	1	-10921639	134.762	120	69	255	2830	52.905	2.000	0.164	0.718
ID111691	111691	54	46.375	15.072	32.003	0	66	66	2	1	-10921639	135.619	132	78	234	2848	34.166	2.000	0.127	0.893
ID111690	111690	53	83.827	5.291	30.167	0	66	66	2	1	-10921639	159.190	150	80	255	3343	59.382	2.000	0.235	1.021
ID111693	111693	35	35.074	11.132	33.417	0	66	66	2	1	-10921639	123.048	117	80	214	2584	31.199	2.000	0.104	0.743
ID111692	111692	41	55.792	21.499	32.066	0	66	66	2	1	-10921639	132.762	122	71	249	2788	44.977	2.000	0.138	0.718
ID111695	111695	45	96.250	9.915	39.959	0	66	66	2	1	-10921639	173.571	185	92	255	3645	58.550	2.000	0.269	1.257
ID111694	111694	37	72.001	26.954	35.788	0	66	66	2	1	-10921639	179.571	167	96	255	3771	46.354	4.800	0.195	1.266
ID111696	111696	36	60.583	6.523	42.612	0	66	66	2	1	-10921639	122.429	108	52	255	2571	59.881	7.600	0.187	0.644
ID111679	111679	55	37.389	31.985	6.809	0	66	66	2	1	-10921639	61.048	57	26	132	1282	27.018	2.000	0.243	0.884
ID111713	111713	45	96.440	10.209	39.862	0	67	67	2	1	-10921639	171.905	169	92	255	3610	58.346	2.000	0.231	1.107
ID111712	111712	37	76.292	27.615	35.251	0	67	67	2	1	-10921639	191.810	188	125	255	4028	38.782	4.800	0.225	1.815
ID111714	111714	36	97.721	6.259	42.267	0	67	67	2	1	-10921639	146.143	122	48	255	3069	65.373	2.000	0.291	1.009
ID111697	111697	55	43.416	31.852	7.006	0	67	67	2	1	-10921639	61.238	55	20	150	1286	30.543	2.000	0.275	0.865
ID111699	111699	29	49.470	6.760	12.726	0	67	67	2	1	-10921639	125.095	127	66	204	2627	32.533	7.600	0.189	1.222
ID111698	111698	30	114.043	36.811	11.866	0	67	67	2	1	-10921639	124.857	97	47	255	2622	67.582	2.000	0.439	1.127
ID111701	111701	38	59.411	29.489	15.445	0	67	67	2	1	-10921639	176.524	176	99	237	3707	34.962	6.338	0.182	1.552
ID111700	111700	48	79.467	17.926	13.135	0	67	67	2	1	-10921639	172.381	158	85	255	3620	53.632	2.000	0.190	1.027
ID111703	111703	50	58.957	9.553	17.166	0	67	67	2	1	-10921639	157.381	148	106	255	3305	39.643	2.000	0.132	0.923
ID111702	111702	51	43.230	3.624	17.344	0	67	67	2	1	-10921639	84.333	71	50	202	1771	36.503	2.000	0.125	0.513
ID111705	111705	40	70.013	26.901	22.622	0	67	67	2	1	-10921639	154.190	155	71	255	3238	48.339	2.000	0.180	0.975
ID111704	111704	56	50.471	10.749	21.374	0	67	67	2	1	-10921639	143.095	130	89	237	3005	40.046	2.000	0.111	0.712
ID111707	111707	42	84.025	12.085	27.246	0	67	67	2	1	-10921639	155.667	134	92	255	3269	54.024	2.000	0.211	1.002
ID111706	111706	57	37.530	22.806	25.605	0	67	67	2	1	-10921639	149.190	146	99	232	3133	33.478	2.000	0.082	0.676
ID111709	111709	44	32.160	25.689	31.147	0	67	67	2	1	-10921639	143.333	143	96	195	3010	29.236	2.000	0.060	0.551
ID111708	111708	53	77.107	4.520	30.544	0	67	67	2	1	-10921639	143.238	136	61	255	3008	67.459	2.000	0.177	0.637
ID111711	111711	41	59.710	21.433	32.002	0	67	67	2	1	-10921639	136.476	120	78	255	2866	46.415	2.000	0.137	0.709
ID111710	111710	54	59.583	15.382	32.034	0	67	67	2	1	-10921639	154.857	160	85	251	3252	42.730	4.800	0.172	1.065
ID111715	111715	55	46.395	31.796	7.617	0	68	68	2	1	-10921639	76.476	68	31	150	1606	35.926	2.000	0.252	0.856
ID111717	111717	30	112.757	36.906	12.185	0	68	68	2	1	-10921639	124.000	92	45	255	2604	67.293	2.000	0.442	1.130
ID111716	111716	58	27.132	29.000	12.000	0	68	68	2	1	-10921639	120.381	122	68	162	2528	24.877	4.800	0.109	0.950
ID111719	111719	48	72.627	17.818	13.088	0	68	68	2	1	-10921639	173.810	171	87	251	3650	47.931	2.000	0.173	1.067
ID111718	111718	29	59.706	6.908	12.861	0	68	68	2	1	-10921639	131.429	136	69	199	2760	37.259	2.000	0.212	1.236
ID111721	111721	38	38.697	29.627	16.349	0	68	68	2	1	-10921639	134.429	130	82	176	2823	33.051	2.000	0.117	0.853
ID111720	111720	51	36.126	3.129	16.251	0	68	68	2	1	-10921639	73.714	68	31	164	1548	32.549	2.000	0.113	0.460
ID111723	111723	56	56.126	10.294	21.127	0	68	68	2	1	-10921639	137.000	129	82	255	2877	49.478	2.000	0.109	0.545
ID111722	111722	50	52.548	9.719	17.304	0	68	68	2	1	-10921639	157.857	148	96	241	3315	39.200	2.000	0.098	0.722
ID111725	111725	57	41.790	22.234	25.501	0	68	68	2	1	-10921639	144.143	141	96	221	3027	36.893	2.000	0.094	0.670
ID111724	111724	40	55.651	26.959	22.887	0	68	68	2	1	-10921639	137.286	137	62	218	2883	41.045	2.000	0.156	0.905
ID111727	111727	53	85.400	4.079	30.649	0	68	68	2	1	-10921639	158.095	144	68	255	3320	60.632	2.000	0.209	0.901
ID111726	111726	42	73.093	12.460	27.159	0	68	68	2	1	-10921639	156.238	153	76	255	3281	51.503	2.000	0.196	0.993
ID111729	111729	54	83.681	15.711	32.210	0	68	68	2	1	-10921639	162.762	146	90	255	3418	51.335	2.000	0.229	1.183
ID111728	111728	44	30.053	25.008	30.674	0	68	68	2	1	-10921639	139.048	136	97	192	2920	26.971	2.000	0.034	0.342
ID111731	111731	37	83.425	28.475	34.881	0	68	68	2	1	-10921639	201.857	216	108	255	4239	46.993	4.800	0.271	1.834
ID111730	111730	41	57.284	21.280	31.931	0	68	68	2	1	-10921639	136.667	124	83	244	2870	42.670	2.000	0.132	0.745
ID111733	111733	36	92.444	6.794	41.914	0	68	68	2	1	-10921639	156.571	155	47	255	3288	66.689	2.000	0.245	0.925
ID111732	111732	45	89.656	10.675	40.343	0	68	68	2	1	-10921639	166.905	157	78	255	3505	63.176	3.200	0.228	0.981
ID111745	111745	53	78.874	3.693	30.509	0	69	69	2	1	-10921639	155.571	151	66	255	3267	59.802	2.000	0.199	0.863
ID111744	111744	42	68.602	12.336	27.119	0	69	69	2	1	-10921639	154.048	148	82	255	3235	45.447	2.000	0.187	1.068
ID111747	111747	54	78.729	15.720	31.850	0	69	69	2	1	-10921639	155.714	137	75	255	3270	55.126	2.000	0.213	0.994
ID111746	111746	44	32.108	24.976	31.082	0	69	69	2	1	-10921639	140.286	130	99	216	2946	30.472	2.000	0.030	0.269
ID111749	111749	37	94.461	28.466	34.848	0	69	69	2	1	-10921639	200.667	206	106	255	4214	52.148	4.800	0.286	1.713
ID111748	111748	41	61.004	21.176	31.827	0	69	69	2	1	-10921639	131.190	124	62	242	2755	49.037	2.000	0.128	0.605
ID111751	111751	36	97.263	6.536	41.989	0	69	69	2	1	-10921639	154.714	144	48	255	3249	66.767	2.000	0.272	0.991
ID111750	111750	45	99.712	10.925	40.903	0	69	69	2	1	-10921639	144.286	129	61	255	3030	69.967	2.000	0.242	0.803
ID111735	111735	58	30.196	28.551	12.479	0	69	69	2	1	-10921639	125.143	129	66	169	2628	28.013	2.000	0.099	0.805
ID111734	111734	55	79.928	31.799	8.333	0	69	69	2	1	-10921639	99.667	92	31	244	2093	60.268	2.000	0.328	0.817
ID111737	111737	29	52.604	7.227	12.765	0	69	69	2	1	-10921639	126.714	127	76	204	2661	33.831	2.000	0.206	1.281
ID111736	111736	30	108.602	36.196	12.374	0	69	69	2	1	-10921639	133.905	103	43	255	2812	71.184	2.000	0.362	1.000
ID111739	111739	51	42.799	2.886	16.991	0	69	69	2	1	-10921639	92.238	87	50	155	1937	27.399	2.000	0.177	1.011
ID111738	111738	48	64.738	16.803	13.527	0	69	69	2	1	-10921639	184.286	183	125	255	3870	37.666	4.800	0.167	1.403
ID111741	111741	50	70.017	10.049	18.702	0	69	69	2	1	-10921639	190.238	185	106	255	3995	45.839	4.800	0.220	1.496
ID111740	111740	38	28.441	28.833	17.139	0	69	69	2	1	-10921639	134.286	139	85	169	2820	25.324	4.800	0.083	0.813
ID111743	111743	57	40.608	21.774	25.057	0	69	69	2	1	-10921639	144.619	137	96	228	3037	31.850	2.000	0.088	0.737
ID111742	111742	40	49.581	26.815	22.477	0	69	69	2	1	-10921639	138.952	141	59	206	2918	42.192	2.000	0.130	0.760
ID111777	111777	50	76.438	10.717	19.954	0	70	70	2	1	-10921639	193.857	181	117	255	4071	51.806	3.200	0.190	1.196
ID111776	111776	38	30.473	27.913	17.922	0	70	70	2	1	-10921639	146.429	151	78	179	3075	26.688	4.800	0.096	0.959
ID111779	111779	57	42.074	21.847	24.549	0	70	70	2	1	-10921639	142.095	136	97	249	2984	36.000	2.000	0.080	0.586
ID111778	111778	40	53.285	26.866	22.887	0	70	70	2	1	-10921639	140.143	146	62	221	2943	42.576	2.000	0.148	0.847
ID111781	111781	42	69.657	12.416	26.963	0	70	70	2	1	-10921639	154.286	136	103	255	3240	47.410	2.000	0.161	0.900
ID111780	111780	59	32.940	7.083	27.055	0	70	70	2	1	-10921639	136.952	134	101	179	2876	21.442	2.000	0.098	1.140
ID111783	111783	44	39.711	24.966	31.116	0	70	70	2	1	-10921639	148.857	150	97	230	3126	34.639	2.000	0.048	0.396
ID111782	111782	53	80.172	3.480	30.975	0	70	70	2	1	-10921639	161.476	148	103	255	3391	51.254	2.000	0.204	1.067
ID111785	111785	41	61.804	21.032	31.603	0	70	70	2	1	-10921639	138.190	125	68	255	2902	54.462	2.000	0.116	0.527
ID111784	111784	54	80.208	15.932	31.688	0	70	70	2	1	-10921639	154.952	146	78	255	3254	56.108	2.000	0.200	0.921
ID111787	111787	37	76.495	28.704	34.858	0	70	70	2	1	-10921639	177.238	153	85	249	3722	52.688	2.000	0.224	1.233
ID111786	111786	60	27.009	10.556	32.970	0	70	70	2	1	-10921639	116.000	113	64	157	2436	25.712	2.000	0.081	0.673
ID111789	111789	45	98.278	9.564	41.521	0	70	70	2	1	-10921639	168.667	186	55	255	3542	75.680	2.000	0.282	0.980
ID111788	111788	36	91.000	7.357	42.013	0	70	70	2	1	-10921639	168.667	174	57	255	3542	66.949	2.000	0.259	1.036
ID111771	111771	55	85.527	32.199	9.008	0	70	70	2	1	-10921639	139.190	129	55	255	2923	54.634	2.000	0.274	1.094
ID111773	111773	29	56.599	6.698	13.050	0	70	70	2	1	-10921639	142.048	139	90	204	2983	37.337	2.000	0.192	1.228
ID111772	111772	30	94.462	35.990	12.389	0	70	70	2	1	-10921639	143.619	151	47	255	3016	64.687	2.000	0.282	0.976
ID111775	111775	51	50.230	2.811	17.181	0	70	70	2	1	-10921639	108.762	104	73	195	2284	30.318	2.000	0.176	1.075
ID111774	111774	48	53.604	17.499	13.397	0	70	70	2	1	-10921639	181.857	186	110	232	3819	35.428	4.800	0.172	1.508
ID111753	111753	30	83.858	35.639	12.409	0	71	71	2	1	-10921639	137.333	136	43	255	2884	63.785	2.000	0.257	0.881
ID111752	111752	55	72.039	32.265	9.027	0	71	71	2	1	-10921639	133.952	139	52	241	2813	47.026	2.000	0.233	1.078
ID111755	111755	48	62.736	16.924	13.577	0	71	71	2	1	-10921639	189.190	185	139	255	3973	32.945	4.800	0.162	1.603
ID111754	111754	29	49.504	6.608	13.136	0	71	71	2	1	-10921639	132.048	124	92	183	2773	31.891	2.000	0.180	1.265
ID111757	111757	38	34.204	28.910	17.162	0	71	71	2	1	-10921639	134.286	141	76	190	2820	30.811	7.600	0.078	0.633
ID111756	111756	51	47.319	3.121	17.354	0	71	71	2	1	-10921639	104.619	103	66	185	2197	30.316	2.000	0.173	1.020
ID111759	111759	40	38.971	26.863	22.624	0	71	71	2	1	-10921639	123.571	127	57	185	2595	36.478	2.000	0.101	0.623
ID111758	111758	50	81.941	10.965	19.613	0	71	71	2	1	-10921639	197.048	192	122	255	4138	52.535	2.000	0.196	1.227
ID111761	111761	59	28.005	7.244	26.979	0	71	71	2	1	-10921639	123.238	117	76	190	2588	28.003	2.000	0.055	0.460
ID111760	111760	57	50.557	21.654	24.287	0	71	71	2	1	-10921639	149.286	137	111	255	3135	36.976	2.000	0.108	0.786
ID111763	111763	53	77.270	3.093	31.117	0	71	71	2	1	-10921639	158.190	143	101	255	3322	47.556	2.000	0.173	0.981
ID111762	111762	42	78.977	12.238	27.001	0	71	71	2	1	-10921639	162.476	141	106	255	3412	51.241	2.000	0.173	0.938
ID111765	111765	41	54.276	20.955	31.430	0	71	71	2	1	-10921639	137.810	118	94	246	2894	43.168	2.000	0.094	0.547
ID111764	111764	54	78.642	16.248	31.132	0	71	71	2	1	-10921639	154.952	143	73	255	3254	55.751	2.000	0.205	0.948
ID111767	111767	None	75.702	27.184	34.210	0	71	71	2	1	-10921639	177.810	186	124	255	3734	44.171	7.600	0.188	1.274
ID111766	111766	60	31.779	10.488	32.941	0	71	71	2	1	-10921639	121.190	115	92	158	2545	20.116	2.000	0.127	1.355
ID111769	111769	61	42.955	15.781	39.255	0	71	71	2	1	-10921639	74.524	73	26	160	1565	32.508	2.000	0.212	0.802
ID111768	111768	37	70.545	28.807	35.060	0	71	71	2	1	-10921639	171.619	167	82	255	3604	49.637	4.800	0.238	1.329
ID111770	111770	45	107.064	8.545	41.629	0	71	71	2	1	-10921639	183.619	188	66	255	3856	68.614	4.800	0.337	1.348
ID111847	111847	29	62.129	6.169	13.140	0	72	72	2	1	-10921639	134.190	132	73	214	2818	41.866	2.000	0.191	1.026
ID111846	111846	55	64.350	32.601	8.764	0	72	72	2	1	-10921639	139.952	139	59	241	2939	46.481	7.600	0.178	0.912
ID111849	111849	30	100.346	35.660	12.981	0	72	72	2	1	-10921639	162.810	164	66	255	3419	65.439	2.000	0.309	1.176
ID111848	111848	48	64.105	16.805	13.369	0	72	72	2	1	-10921639	193.238	197	117	255	4058	38.938	4.800	0.168	1.426
ID111851	111851	38	27.665	26.968	18.212	0	72	72	2	1	-10921639	146.619	146	89	197	3079	23.181	2.000	0.074	0.872
ID111850	111850	51	46.075	3.127	17.251	0	72	72	2	1	-10921639	113.000	108	73	185	2373	29.196	2.000	0.153	1.025
ID111853	111853	40	41.623	26.700	23.001	0	72	72	2	1	-10921639	136.762	148	61	211	2872	41.664	2.000	0.093	0.559
ID111852	111852	50	82.515	11.000	19.188	0	72	72	2	1	-10921639	221.524	239	134	255	4652	39.808	4.800	0.223	2.032
ID111855	111855	59	28.342	7.043	26.233	0	72	72	2	1	-10921639	118.857	120	73	167	2496	23.018	2.000	0.091	0.859
ID111854	111854	57	44.973	22.341	24.513	0	72	72	2	1	-10921639	156.238	146	108	249	3281	39.917	2.000	0.094	0.673
ID111857	111857	44	42.190	24.705	30.413	0	72	72	2	1	-10921639	147.857	144	104	237	3105	38.887	2.000	0.059	0.421
ID111856	111856	42	74.577	12.271	26.943	0	72	72	2	1	-10921639	160.857	151	90	255	3378	50.728	2.000	0.169	0.917
ID111859	111859	54	76.210	16.741	30.660	0	72	72	2	1	-10921639	155.667	139	87	255	3269	53.490	2.000	0.213	1.021
ID111858	111858	53	79.013	2.965	31.094	0	72	72	2	1	-10921639	159.476	137	108	255	3349	48.132	2.000	0.180	1.010
ID111861	111861	60	51.796	10.172	33.227	0	72	72	2	1	-10921639	123.714	111	89	209	2598	29.702	2.000	0.174	1.234
ID111860	111860	41	50.507	21.057	31.318	0	72	72	2	1	-10921639	145.095	130	89	255	3047	43.209	2.000	0.066	0.413
ID111863	111863	61	30.075	16.653	39.175	0	72	72	2	1	-10921639	70.905	71	33	110	1489	23.632	2.000	0.196	0.982
ID111862	111862	37	85.800	29.560	35.155	0	72	72	2	1	-10921639	165.762	171	62	255	3481	64.533	2.000	0.231	0.964
ID111865	111865	45	104.104	9.809	41.887	0	72	72	2	1	-10921639	162.190	167	61	255	3406	69.819	2.000	0.266	0.975
ID111864	111864	36	88.277	6.140	42.353	0	72	72	2	1	-10921639	143.190	132	47	255	3007	65.247	2.000	0.239	0.848
ID111809	111809	48	57.902	16.827	13.470	0	73	73	2	1	-10921639	181.238	179	111	255	3806	39.342	4.800	0.152	1.216
ID111808	111808	55	75.726	32.197	9.231	0	73	73	2	1	-10921639	157.333	144	76	255	3304	51.161	7.600	0.232	1.157
ID111811	111811	29	48.260	6.494	13.488	0	73	73	2	1	-10921639	134.762	127	69	216	2830	42.306	2.000	0.152	0.841
ID111810	111810	30	103.639	35.657	13.071	0	73	73	2	1	-10921639	165.095	157	54	255	3467	66.397	2.000	0.311	1.179
ID111813	111813	50	76.698	11.106	18.925	0	73	73	2	1	-10921639	213.571	216	130	255	4485	40.551	4.800	0.203	1.774
ID111812	111812	51	41.699	3.508	17.552	0	73	73	2	1	-10921639	120.286	113	85	193	2526	27.130	2.000	0.163	1.240
ID111815	111815	57	38.558	22.356	24.006	0	73	73	2	1	-10921639	150.476	143	111	230	3160	30.812	2.000	0.088	0.788
ID111814	111814	40	38.752	26.599	22.730	0	73	73	2	1	-10921639	134.095	139	62	218	2816	41.085	2.000	0.073	0.445
ID111817	111817	54	87.399	17.244	30.282	0	73	73	2	1	-10921639	163.476	148	82	255	3433	55.165	2.000	0.241	1.150
ID111816	111816	42	64.029	12.321	26.989	0	73	73	2	1	-10921639	148.714	132	85	255	3123	48.669	2.000	0.140	0.751
ID111819	111819	53	69.175	2.917	31.634	0	73	73	2	1	-10921639	148.952	141	90	255	3128	45.149	2.000	0.180	1.005
ID111818	111818	44	33.930	24.833	30.364	0	73	73	2	1	-10921639	138.524	134	94	218	2909	31.236	2.000	0.043	0.362
ID111821	111821	None	52.396	26.303	33.827	0	73	73	2	1	-10921639	158.714	162	90	255	3333	43.066	6.374	0.102	0.681
ID111820	111820	60	44.376	10.476	33.618	0	73	73	2	1	-10921639	101.571	96	52	167	2133	31.883	2.000	0.179	0.968
ID111823	111823	61	35.765	16.990	39.275	0	73	73	2	1	-10921639	74.905	76	36	113	1573	21.916	2.000	0.238	1.316
ID111822	111822	37	79.233	29.563	35.282	0	73	73	2	1	-10921639	152.429	153	50	253	3201	58.784	2.000	0.240	1.003
ID111825	111825	45	92.915	9.578	41.604	0	73	73	2	1	-10921639	146.143	153	47	255	3069	69.560	2.000	0.243	0.821
ID111824	111824	36	88.289	6.100	42.343	0	73	73	2	1	-10921639	141.857	129	52	255	2979	62.636	2.000	0.251	0.908
ID111791	111791	30	87.002	35.531	13.502	0	74	74	2	1	-10921639	160.810	164	64	255	3377	66.680	2.000	0.255	0.981
ID111790	111790	55	90.668	32.028	9.416	0	74	74	2	1	-10921639	173.143	169	89	255	3636	59.158	4.800	0.261	1.213
ID111793	111793	48	58.223	16.719	13.580	0	74	74	2	1	-10921639	187.905	183	127	255	3946	37.061	2.000	0.137	1.219
ID111792	111792	29	67.055	5.878	13.551	0	74	74	2	1	-10921639	160.429	143	94	249	3369	43.627	2.000	0.163	1.031
ID111795	111795	50	69.933	11.147	18.669	0	74	74	2	1	-10921639	213.333	223	143	255	4480	41.722	4.800	0.178	1.543
ID111794	111794	51	34.129	3.949	17.857	0	74	74	2	1	-10921639	120.048	120	80	172	2521	26.387	2.000	0.107	0.880
ID111797	111797	57	36.520	22.109	24.214	0	74	74	2	1	-10921639	144.333	137	101	204	3031	29.940	2.000	0.076	0.680
ID111796	111796	40	44.761	26.359	22.443	0	74	74	2	1	-10921639	155.429	150	120	225	3264	30.833	2.000	0.107	0.974
ID111799	111799	54	80.184	17.630	30.104	0	74	74	2	1	-10921639	167.524	160	104	255	3518	45.749	2.000	0.246	1.447
ID111798	111798	42	72.671	12.458	26.758	0	74	74	2	1	-10921639	174.190	162	99	255	3658	49.155	2.000	0.176	1.063
ID111801	111801	None	27.067	20.668	30.907	0	74	74	2	1	-10921639	136.000	136	80	213	2856	31.920	2.000	0.030	0.250
ID111800	111800	44	35.935	24.996	30.256	0	74	74	2	1	-10921639	157.667	151	115	218	3311	27.161	2.000	0.063	0.691
ID111803	111803	60	40.012	10.340	34.152	0	74	74	2	1	-10921639	99.095	94	69	162	2081	26.844	2.000	0.151	0.968
ID111802	111802	53	57.184	2.395	32.168	0	74	74	2	1	-10921639	153.381	150	103	255	3221	40.722	2.000	0.118	0.793
ID111805	111805	61	51.011	18.051	39.065	0	74	74	2	1	-10921639	81.524	75	40	146	1712	29.219	2.000	0.273	1.198
ID111804	111804	37	91.280	29.233	34.873	0	74	74	2	1	-10921639	191.286	172	117	255	4017	52.703	2.000	0.244	1.423
ID111807	111807	36	89.946	6.072	42.373	0	74	74	2	1	-10921639	142.381	134	55	255	2990	59.006	2.000	0.267	1.018
ID111806	111806	45	107.228	9.752	41.135	0	74	74	2	1	-10921639	151.476	125	50	255	3181	74.588	2.000	0.289	0.911
ID111841	111841	60	53.610	10.547	34.594	0	75	75	2	1	-10921639	97.476	94	45	209	2047	47.342	2.000	0.175	0.614
ID111840	111840	62	34.031	3.885	33.912	0	75	75	2	1	-10921639	118.762	104	83	178	2494	32.083	2.000	0.099	0.665
ID111843	111843	61	53.589	17.694	38.988	0	75	75	2	1	-10921639	78.381	71	27	164	1646	33.616	2.000	0.293	1.057
ID111842	111842	37	91.912	29.393	34.982	0	75	75	2	1	-10921639	185.762	183	104	255	3901	52.332	2.000	0.252	1.430
ID111845	111845	36	69.960	6.324	42.494	0	75	75	2	1	-10921639	134.667	124	47	246	2828	54.077	2.000	0.223	0.910
ID111844	111844	45	100.731	9.455	40.784	0	75	75	2	1	-10921639	159.476	134	76	255	3349	64.391	2.000	0.284	1.097
ID111827	111827	55	78.219	32.138	9.792	0	75	75	2	1	-10921639	163.571	153	103	255	3435	44.582	2.000	0.205	1.250
ID111826	111826	63	32.421	9.948	4.076	0	75	75	2	1	-10921639	49.952	43	26	125	1049	22.058	2.000	0.230	0.847
ID111829	111829	29	58.545	5.770	13.614	0	75	75	2	1	-10921639	154.476	151	106	221	3244	37.521	2.000	0.174	1.221
ID111828	111828	48	47.522	16.614	13.299	0	75	75	2	1	-10921639	167.619	162	115	225	3520	32.855	2.000	0.127	1.149
ID111831	111831	51	29.447	3.856	17.899	0	75	75	2	1	-10921639	115.524	111	75	162	2426	23.958	2.000	0.090	0.794
ID111830	111830	30	83.817	35.445	13.807	0	75	75	2	1	-10921639	162.667	155	96	255	3416	52.225	2.000	0.229	1.162
ID111833	111833	40	48.213	26.135	22.761	0	75	75	2	1	-10921639	156.333	148	111	223	3283	28.636	2.000	0.116	1.134
ID111832	111832	50	68.523	11.127	18.714	0	75	75	2	1	-10921639	204.905	213	132	255	4303	41.854	4.800	0.179	1.489
ID111835	111835	64	31.232	7.521	26.818	0	75	75	2	1	-10921639	120.429	117	83	181	2529	22.149	2.000	0.070	0.708
ID111834	111834	42	59.915	12.872	26.227	0	75	75	2	1	-10921639	160.238	144	85	235	3365	44.884	2.000	0.169	1.031
ID111837	111837	54	79.870	17.774	30.019	0	75	75	2	1	-10921639	149.524	132	90	242	3140	46.404	2.000	0.250	1.289
ID111836	111836	65	40.563	26.395	26.538	0	75	75	2	1	-10921639	136.143	125	83	225	2859	37.686	2.000	0.055	0.380
ID111839	111839	53	34.332	2.000	33.000	0	75	75	2	1	-10921639	141.714	136	83	193	2976	32.622	4.800	0.115	0.897
ID111838	111838	44	39.005	24.936	31.156	0	75	75	2	1	-10921639	156.286	153	111	230	3282	32.308	2.000	0.097	0.859
ID111885	111885	55	79.023	31.999	9.857	0	76	76	2	1	-10921639	175.952	167	108	255	3695	45.880	2.000	0.199	1.274
ID111884	111884	63	36.267	9.870	4.332	0	76	76	2	1	-10921639	55.429	43	29	124	1164	24.707	2.000	0.269	0.952
ID111887	111887	29	53.181	6.327	13.768	0	76	76	2	1	-10921639	144.095	144	76	204	3026	37.244	2.000	0.165	1.098
ID111886	111886	48	51.216	16.300	13.395	0	76	76	2	1	-10921639	179.810	169	134	248	3776	34.764	2.000	0.120	1.109
ID111889	111889	50	66.519	11.223	18.888	0	76	76	2	1	-10921639	209.048	220	134	255	4390	42.333	4.800	0.171	1.445
ID111888	111888	30	90.653	35.232	13.951	0	76	76	2	1	-10921639	176.762	176	99	255	3712	51.625	2.000	0.239	1.322
ID111891	111891	42	60.457	12.676	26.351	0	76	76	2	1	-10921639	171.619	165	92	241	3604	40.836	2.000	0.164	1.183
ID111890	111890	40	49.346	26.219	22.470	0	76	76	2	1	-10921639	169.762	171	118	227	3565	34.845	2.000	0.126	1.090
ID111893	111893	64	35.241	7.851	27.212	0	76	76	2	1	-10921639	133.857	125	101	195	2811	25.035	2.000	0.082	0.807
ID111892	111892	65	48.708	26.204	26.108	0	76	76	2	1	-10921639	149.762	158	92	230	3145	39.292	2.000	0.097	0.674
ID111895	111895	54	82.407	18.079	30.272	0	76	76	2	1	-10921639	153.048	148	83	255	3214	51.124	2.000	0.231	1.122
ID111894	111894	None	29.862	0.000	28.000	0	76	76	2	1	-10921639	114.429	108	87	162	2403	22.556	2.000	0.099	0.911
ID111897	111897	53	45.696	0.000	33.000	0	76	76	2	1	-10921639	143.714	145	94	255	3018	35.684	2.000	0.136	0.964
ID111896	111896	44	45.129	25.000	31.039	0	76	76	2	1	-10921639	149.381	146	97	225	3137	35.808	2.000	0.100	0.755
ID111899	111899	60	85.706	10.076	35.007	0	76	76	2	1	-10921639	131.143	111	57	255	2754	55.585	2.000	0.232	0.888
ID111898	111898	62	36.216	4.423	34.520	0	76	76	2	1	-10921639	121.143	118	62	197	2544	37.702	2.000	0.108	0.627
ID111901	111901	61	54.631	17.450	38.990	0	76	76	2	1	-10921639	95.048	85	57	172	1996	32.174	2.000	0.260	1.218
ID111900	111900	37	93.381	29.289	34.989	0	76	76	2	1	-10921639	186.952	176	111	255	3926	47.984	7.600	0.267	1.640
ID111903	111903	36	62.942	6.109	42.909	0	76	76	2	1	-10921639	119.524	120	36	213	2510	53.092	7.600	0.179	0.683
ID111902	111902	45	95.025	9.313	40.708	0	76	76	2	1	-10921639	153.143	124	76	255	3216	63.167	2.000	0.239	0.934
ID111873	111873	42	53.227	12.664	26.212	0	77	77	2	1	-10921639	158.286	160	78	227	3324	40.292	2.000	0.147	1.010
ID111872	111872	40	56.673	26.317	23.253	0	77	77	2	1	-10921639	178.048	183	113	241	3739	35.691	2.000	0.146	1.267
ID111875	111875	54	67.891	18.371	29.962	0	77	77	2	1	-10921639	147.905	158	80	235	3106	44.095	2.000	0.217	1.196
ID111874	111874	65	63.672	26.124	25.626	0	77	77	2	1	-10921639	157.000	165	87	255	3297	50.168	2.000	0.133	0.735
ID111877	111877	53	48.359	0.000	33.000	0	77	77	2	1	-10921639	155.190	148	82	255	3259	45.474	6.177	0.135	0.810
ID111876	111876	44	52.481	25.272	31.393	0	77	77	2	1	-10921639	151.762	150	97	235	3187	43.052	2.000	0.123	0.772
ID111879	111879	60	95.776	9.708	35.445	0	77	77	2	1	-10921639	175.143	190	73	255	3678	58.263	2.000	0.280	1.315
ID111878	111878	62	44.290	3.852	34.585	0	77	77	2	1	-10921639	132.571	129	76	235	2784	46.515	2.000	0.089	0.466
ID111881	111881	61	51.577	17.009	38.755	0	77	77	2	1	-10921639	88.429	76	50	171	1857	30.729	2.000	0.246	1.137
ID111880	111880	37	91.323	29.255	34.880	0	77	77	2	1	-10921639	173.048	167	99	255	3634	53.591	7.600	0.250	1.292
ID111883	111883	36	44.423	6.321	43.500	0	77	77	2	1	-10921639	125.714	132	59	178	2640	32.676	7.600	0.160	1.059
ID111882	111882	45	89.164	8.921	40.996	0	77	77	2	1	-10921639	146.571	136	52	255	3078	63.217	2.000	0.187	0.732
ID111867	111867	55	72.453	31.416	10.619	0	77	77	2	1	-10921639	172.476	167	104	255	3622	44.356	7.600	0.179	1.179
ID111866	111866	63	38.982	8.974	5.792	0	77	77	2	1	-10921639	56.667	48	26	155	1190	29.410	2.000	0.192	0.622
ID111869	111869	29	47.797	6.335	13.782	0	77	77	2	1	-10921639	134.571	132	61	213	2826	39.466	2.000	0.150	0.891
ID111868	111868	48	30.275	16.089	13.409	0	77	77	2	1	-10921639	160.810	160	106	214	3377	29.549	3.200	0.078	0.785
ID111871	111871	50	55.526	11.311	19.057	0	77	77	2	1	-10921639	204.952	211	127	255	4304	40.992	4.800	0.157	1.360
ID111870	111870	30	83.075	34.935	14.122	0	77	77	2	1	-10921639	160.571	148	69	255	3372	52.217	2.000	0.219	1.105
ID111905	111905	103	30.341	32.990	7.244	0	78	78	2	1	-10921639	82.238	82	38	151	1727	35.417	2.000	0.137	0.560
ID111904	111904	63	35.066	7.801	6.393	0	78	78	2	1	-10921639	52.190	41	26	151	1096	30.977	2.000	0.214	0.593
ID111907	111907	48	60.480	16.364	13.490	0	78	78	2	1	-10921639	184.429	178	103	255	3873	43.234	4.800	0.159	1.171
ID111906	111906	55	59.881	31.116	10.743	0	78	78	2	1	-10921639	159.762	151	99	241	3355	39.175	7.600	0.136	0.976
ID111909	111909	30	75.619	34.687	14.024	0	78	78	2	1	-10921639	159.286	153	80	235	3345	48.274	2.000	0.219	1.187
ID111908	111908	29	35.411	6.349	13.511	0	78	78	2	1	-10921639	122.762	127	57	183	2578	33.906	2.000	0.121	0.781
ID111911	111911	67	38.850	15.587	24.524	0	78	78	2	1	-10921639	146.905	146	106	211	3085	30.497	2.000	0.087	0.769
ID111910	111910	50	53.555	11.158	19.396	0	78	78	2	1	-10921639	197.524	199	132	255	4148	39.625	4.800	0.159	1.369
ID111913	111913	42	38.186	12.071	26.981	0	78	78	2	1	-10921639	141.381	141	96	225	2969	31.027	2.000	0.071	0.604
ID111912	111912	65	68.423	25.798	25.841	0	78	78	2	1	-10921639	163.333	151	82	255	3430	52.367	2.000	0.138	0.755
ID111915	111915	54	65.943	18.466	29.581	0	78	78	2	1	-10921639	146.429	143	69	246	3075	55.194	2.000	0.173	0.781
ID111914	111914	64	32.419	8.932	27.536	0	78	78	2	1	-10921639	131.857	129	103	206	2769	28.264	2.000	0.061	0.537
ID111917	111917	44	62.724	25.876	31.966	0	78	78	2	1	-10921639	181.381	193	94	255	3809	46.683	4.800	0.180	1.183
ID111916	111916	53	52.784	0.000	32.000	0	78	78	2	1	-10921639	170.333	160	127	255	3577	35.459	2.000	0.138	1.164
ID111919	111919	37	78.538	29.311	34.701	0	78	78	2	1	-10921639	177.143	176	103	255	3720	47.491	7.600	0.220	1.346
ID111918	111918	62	51.655	3.915	34.714	0	78	78	2	1	-10921639	144.000	124	89	251	3024	49.423	2.000	0.097	0.516
ID111921	111921	61	53.573	16.534	38.545	0	78	78	2	1	-10921639	104.857	104	33	192	2202	41.519	2.000	0.211	0.881
ID111920	111920	60	91.949	9.493	36.002	0	78	78	2	1	-10921639	180.476	160	92	255	3790	55.803	2.000	0.224	1.185
ID111922	111922	45	80.887	8.325	41.396	0	78	78	2	1	-10921639	162.429	150	89	255	3411	55.215	2.000	0.190	0.939
ID111937	111937	53	38.838	0.000	32.000	0	79	79	2	1	-10921639	156.952	147	96	221	3296	39.129	6.283	0.114	0.821
ID111936	111936	54	69.380	18.799	29.894	0	79	79	2	1	-10921639	150.286	141	96	255	3156	42.247	2.000	0.199	1.182
ID111939	111939	37	74.753	29.395	34.948	0	79	79	2	1	-10921639	166.714	160	97	237	3501	48.549	7.600	0.216	1.221
ID111938	111938	62	49.080	3.802	34.133	0	79	79	2	1	-10921639	147.381	144	83	237	3095	48.702	2.000	0.114	0.619
ID111941	111941	61	38.331	15.846	37.925	0	79	79	2	1	-10921639	102.333	97	54	153	2149	28.211	2.000	0.173	1.072
ID111940	111940	60	98.610	9.565	36.109	0	79	79	2	1	-10921639	185.524	183	83	255	3896	60.739	2.000	0.275	1.319
ID111943	111943	36	32.584	4.811	44.696	0	79	79	2	1	-10921639	86.190	82	22	167	1810	43.595	2.000	0.136	0.473
ID111942	111942	45	83.592	8.455	42.543	0	79	79	2	1	-10921639	150.333	136	75	255	3157	57.681	2.000	0.282	1.146
ID111923	111923	63	28.117	7.133	6.613	0	79	79	2	1	-10921639	47.286	38	24	117	993	22.839	2.000	0.146	0.527
ID111925	111925	55	59.988	30.539	11.187	0	79	79	2	1	-10921639	160.524	160	96	242	3371	43.104	7.600	0.150	0.974
ID111924	111924	103	38.484	32.931	7.779	0	79	79	2	1	-10921639	102.476	87	50	169	2152	38.417	7.600	0.139	0.652
ID111927	111927	48	67.183	16.032	13.711	0	79	79	2	1	-10921639	190.095	185	136	255	3992	40.525	2.000	0.152	1.239
ID111926	111926	29	44.432	7.154	13.572	0	79	79	2	1	-10921639	140.333	136	96	202	2947	30.894	4.800	0.152	1.199
ID111929	111929	66	31.265	5.840	18.338	0	79	79	2	1	-10921639	116.905	115	71	165	2455	21.954	2.000	0.098	0.948
ID111928	111928	30	55.861	34.156	14.513	0	79	79	2	1	-10921639	139.619	143	73	214	2932	43.351	2.000	0.166	0.919
ID111931	111931	40	42.380	26.191	22.518	0	79	79	2	1	-10921639	161.476	162	104	207	3391	29.209	6.334	0.108	1.080
ID111930	111930	50	51.028	11.541	18.852	0	79	79	2	1	-10921639	186.238	172	129	251	3911	36.598	4.800	0.146	1.295
ID111933	111933	65	59.954	25.649	25.852	0	79	79	2	1	-10921639	148.714	151	61	242	3123	52.139	2.000	0.123	0.627
ID111932	111932	67	30.221	15.170	24.616	0	79	79	2	1	-10921639	133.810	129	92	192	2810	27.750	7.600	0.073	0.653
ID111935	111935	42	29.721	12.470	26.609	0	79	79	2	1	-10921639	137.952	134	96	192	2897	27.099	7.600	0.084	0.788
ID111934	111934	64	32.825	9.339	27.334	0	79	79	2	1	-10921639	128.810	129	94	179	2705	24.837	2.000	0.097	0.914
ID111969	111969	50	53.568	11.525	18.729	0	80	80	2	1	-10921639	183.381	176	113	246	3851	39.187	2.000	0.143	1.173
ID111968	111968	66	36.430	6.218	18.632	0	80	80	2	1	-10921639	113.714	120	59	176	2388	34.570	2.000	0.128	0.746
ID111971	111971	67	36.265	15.483	24.547	0	80	80	2	1	-10921639	141.667	134	99	202	2975	29.850	7.600	0.097	0.842
ID111970	111970	40	44.244	26.420	22.441	0	80	80	2	1	-10921639	174.571	179	129	218	3666	27.622	4.800	0.127	1.426
ID111973	111973	64	28.103	9.182	27.260	0	80	80	2	1	-10921639	121.429	117	96	169	2550	20.527	2.000	0.075	0.822
ID111972	111972	65	62.602	25.652	25.993	0	80	80	2	1	-10921639	156.429	162	62	255	3285	55.814	2.000	0.122	0.612
ID111975	111975	54	59.175	19.047	29.602	0	80	80	2	1	-10921639	142.476	143	75	242	2992	44.009	2.000	0.168	0.933
ID111974	111974	42	27.760	12.241	26.595	0	80	80	2	1	-10921639	127.190	120	76	181	2671	28.984	2.000	0.059	0.492
ID111977	111977	None	64.454	25.816	31.797	0	80	80	2	1	-10921639	174.429	178	76	244	3663	52.069	4.800	0.184	1.041
ID111976	111976	53	38.781	1.000	31.000	0	80	80	2	1	-10921639	173.619	176	118	227	3646	31.017	7.600	0.115	1.154
ID111979	111979	37	66.379	27.433	33.713	0	80	80	2	1	-10921639	178.143	190	113	241	3741	43.732	7.600	0.170	1.183
ID111978	111978	62	64.146	4.024	33.901	0	80	80	2	1	-10921639	153.381	137	87	255	3221	49.418	2.000	0.143	0.776
ID111981	111981	61	28.056	16.412	37.292	0	80	80	2	1	-10921639	94.000	94	62	143	1974	22.900	2.000	0.120	0.880
ID111980	111980	60	103.896	9.740	36.175	0	80	80	2	1	-10921639	190.238	193	76	255	3995	62.118	3.200	0.284	1.356
ID111983	111983	36	39.810	4.552	45.160	0	80	80	2	1	-10921639	95.905	94	34	186	2014	40.106	7.600	0.164	0.672
ID111982	111982	45	94.767	8.377	42.759	0	80	80	2	1	-10921639	153.619	136	61	255	3226	61.815	2.000	0.278	1.080
ID111963	111963	63	36.292	5.939	6.045	0	80	80	2	1	-10921639	44.286	36	20	132	930	26.829	2.000	0.258	0.676
ID111965	111965	29	36.538	8.628	13.357	0	80	80	2	1	-10921639	139.000	141	82	214	2919	31.618	2.000	0.123	0.963
ID111964	111964	55	61.692	30.836	11.031	0	80	80	2	1	-10921639	155.190	151	73	246	3259	44.169	7.600	0.152	0.927
ID111967	111967	30	51.992	33.899	15.122	0	80	80	2	1	-10921639	137.190	136	73	209	2881	39.914	2.000	0.131	0.799
ID111966	111966	48	60.264	16.605	13.516	0	80	80	2	1	-10921639	174.381	167	115	255	3662	38.324	2.000	0.144	1.146
ID111945	111945	55	61.475	30.859	10.775	0	81	81	2	1	-10921639	160.571	160	87	237	3372	44.428	7.600	0.168	1.042
ID111944	111944	63	45.063	6.074	5.895	0	81	81	2	1	-10921639	52.429	41	26	151	1101	30.162	2.000	0.319	0.840
ID111947	111947	29	36.042	6.146	13.522	0	81	81	2	1	-10921639	113.952	111	68	171	2393	28.670	2.000	0.111	0.796
ID111946	111946	48	47.485	16.486	13.326	0	81	81	2	1	-10921639	153.095	153	92	239	3215	37.680	2.000	0.124	0.894
ID111949	111949	66	36.719	6.732	18.782	0	81	81	2	1	-10921639	121.857	125	75	195	2559	30.627	2.000	0.092	0.671
ID111948	111948	30	62.749	33.667	15.231	0	81	81	2	1	-10921639	149.810	144	80	235	3146	44.837	2.000	0.167	0.958
ID111951	111951	40	46.372	26.198	21.573	0	81	81	2	1	-10921639	173.476	172	124	220	3643	28.094	4.800	0.129	1.411
ID111950	111950	50	46.039	11.630	19.081	0	81	81	2	1	-10921639	184.381	176	132	242	3872	28.214	4.800	0.126	1.464
ID111953	111953	65	60.184	25.324	26.033	0	81	81	2	1	-10921639	160.762	153	110	253	3376	39.971	2.000	0.123	0.879
ID111952	111952	67	46.800	15.987	24.316	0	81	81	2	1	-10921639	147.286	141	103	214	3093	32.263	2.000	0.113	0.930
ID111955	111955	54	69.222	18.965	29.362	0	81	81	2	1	-10921639	148.810	136	85	248	3125	45.324	2.000	0.182	1.009
ID111954	111954	42	52.318	12.104	26.814	0	81	81	2	1	-10921639	143.381	134	90	232	3011	36.085	2.000	0.121	0.860
ID111957	111957	62	68.026	3.856	33.117	0	81	81	2	1	-10921639	159.810	165	78	255	3356	51.788	2.000	0.167	0.885
ID111956	111956	53	32.262	0.000	30.000	0	81	81	2	1	-10921639	173.095	164	137	209	3635	23.291	7.600	0.128	1.687
ID111959	111959	60	104.275	9.890	35.704	0	81	81	2	1	-10921639	191.714	193	83	255	4026	58.651	3.200	0.282	1.437
ID111958	111958	37	79.433	27.773	33.787	0	81	81	2	1	-10921639	176.667	176	76	255	3710	52.192	7.600	0.216	1.203
ID111961	111961	45	87.765	8.524	42.806	0	81	81	2	1	-10921639	139.952	115	55	255	2939	62.772	2.000	0.248	0.887
ID111960	111960	61	36.757	15.888	37.083	0	81	81	2	1	-10921639	99.952	90	64	158	2099	30.704	2.000	0.139	0.796
ID111962	111962	36	31.911	4.310	45.989	0	81	81	2	1	-10921639	64.762	69	20	120	1360	28.967	2.000	0.163	0.627
ID112003	112003	63	41.908	5.860	6.066	0	82	82	2	1	-10921639	55.238	45	22	132	1160	27.519	2.000	0.284	0.889
ID112005	112005	48	42.456	16.663	13.283	0	82	82	2	1	-10921639	151.571	146	89	214	3183	37.488	2.000	0.114	0.827
ID112004	112004	55	59.683	30.611	10.857	0	82	82	2	1	-10921639	160.952	157	83	239	3380	46.440	7.600	0.145	0.878
ID112007	112007	30	59.095	33.562	14.992	0	82	82	2	1	-10921639	148.381	146	87	235	3116	40.957	2.000	0.163	1.017
ID112006	112006	29	35.872	5.944	13.754	0	82	82	2	1	-10921639	115.381	113	75	179	2423	25.001	2.000	0.113	0.934
ID112009	112009	66	35.813	6.707	19.323	0	82	82	2	1	-10921639	123.571	122	89	190	2595	27.940	2.000	0.091	0.739
ID112008	112008	68	27.871	18.546	17.830	0	82	82	2	1	-10921639	144.476	137	96	214	3034	30.909	2.000	0.037	0.334
ID112011	112011	40	44.152	26.973	22.091	0	82	82	2	1	-10921639	162.524	164	82	214	3413	36.599	4.800	0.141	1.098
ID112010	112010	50	61.923	12.056	19.058	0	82	82	2	1	-10921639	193.095	186	141	255	4055	36.372	2.000	0.154	1.419
ID112013	112013	65	72.519	25.179	26.082	0	82	82	2	1	-10921639	172.143	157	118	255	3615	44.545	2.000	0.151	1.017
ID112012	112012	67	47.638	15.576	24.580	0	82	82	2	1	-10921639	156.238	157	101	241	3281	39.271	7.600	0.091	0.663
ID112015	112015	54	73.936	18.988	29.254	0	82	82	2	1	-10921639	156.048	139	94	255	3277	47.621	2.000	0.172	0.960
ID112014	112014	42	45.596	12.552	26.628	0	82	82	2	1	-10921639	147.095	144	82	239	3089	42.393	7.600	0.080	0.517
ID112017	112017	62	70.954	3.735	32.171	0	82	82	2	1	-10921639	170.476	181	83	255	3580	51.637	2.000	0.181	1.012
ID112016	112016	None	65.848	25.209	31.167	0	82	82	2	1	-10921639	166.333	157	90	255	3493	48.528	2.000	0.134	0.812
ID112019	112019	60	98.767	9.974	35.510	0	82	82	2	1	-10921639	200.095	202	124	255	4202	48.165	4.800	0.282	1.827
ID112018	112018	37	75.250	27.435	33.522	0	82	82	2	1	-10921639	176.000	174	108	255	3696	49.908	7.600	0.175	1.052
ID112021	112021	45	88.668	9.151	42.874	0	82	82	2	1	-10921639	138.238	117	71	253	2903	57.109	2.000	0.261	1.003
ID112020	112020	61	57.215	15.869	37.034	0	82	82	2	1	-10921639	121.667	111	61	209	2555	48.068	2.000	0.202	0.851
ID112022	112022	36	28.327	3.935	46.224	0	82	82	2	1	-10921639	67.667	71	27	103	1421	19.348	2.000	0.199	1.162
ID112001	112001	45	89.301	9.492	42.810	0	83	83	2	1	-10921639	128.571	117	52	255	2700	65.842	2.000	0.288	0.872
ID112000	112000	61	63.663	15.712	37.002	0	83	83	2	1	-10921639	142.190	134	64	253	2986	59.532	2.000	0.192	0.769
ID112002	112002	36	37.026	4.221	47.228	0	83	83	2	1	-10921639	64.810	64	20	117	1361	26.845	2.000	0.290	1.086
ID111985	111985	55	63.702	31.030	10.015	0	83	83	2	1	-10921639	160.286	165	76	239	3366	49.231	4.800	0.190	1.040
ID111984	111984	63	31.956	5.469	6.643	0	83	83	2	1	-10921639	54.429	47	24	136	1143	25.372	2.000	0.241	0.834
ID111987	111987	48	50.437	16.339	13.541	0	83	83	2	1	-10921639	170.238	165	124	237	3575	33.027	7.600	0.115	1.066
ID111986	111986	None	29.676	9.519	13.362	0	83	83	2	1	-10921639	126.143	129	73	188	2649	28.529	2.000	0.076	0.626
ID111989	111989	30	61.230	33.434	14.962	0	83	83	2	1	-10921639	148.238	130	87	242	3113	44.560	2.000	0.142	0.827
ID111988	111988	None	40.126	26.247	14.770	0	83	83	2	1	-10921639	155.524	146	113	207	3266	27.127	2.000	0.088	0.932
ID111991	111991	50	43.750	11.843	19.851	0	83	83	2	1	-10921639	166.667	167	120	232	3500	35.595	2.000	0.093	0.799
ID111990	111990	68	32.814	18.600	17.901	0	83	83	2	1	-10921639	145.190	141	104	232	3049	33.022	2.000	0.050	0.419
ID111993	111993	67	43.372	16.158	24.625	0	83	83	2	1	-10921639	155.381	148	111	232	3263	29.896	2.000	0.087	0.831
ID111992	111992	40	43.413	26.658	19.871	0	83	83	2	1	-10921639	160.429	162	76	220	3369	38.816	2.000	0.107	0.796
ID111995	111995	42	59.250	12.122	26.906	0	83	83	2	1	-10921639	145.857	129	101	248	3063	41.538	2.000	0.130	0.809
ID111994	111994	65	68.721	25.296	25.838	0	83	83	2	1	-10921639	171.190	167	113	255	3595	45.177	2.000	0.147	0.969
ID111997	111997	62	67.220	3.841	31.899	0	83	83	2	1	-10921639	168.810	178	99	255	3545	44.456	2.000	0.180	1.160
ID111996	111996	54	72.087	19.140	29.365	0	83	83	2	1	-10921639	169.286	155	125	255	3555	43.883	2.000	0.166	1.099
ID111999	111999	60	100.291	10.275	35.091	0	83	83	2	1	-10921639	201.905	213	111	255	4240	51.784	4.800	0.292	1.762
ID111998	111998	37	71.435	28.402	34.178	0	83	83	2	1	-10921639	185.476	192	94	253	3895	48.531	7.600	0.199	1.268
ID112043	112043	55	68.151	32.189	8.775	0	84	84	2	1	-10921639	152.714	150	69	255	3207	46.497	7.600	0.187	1.037
ID112042	112042	63	27.301	5.468	7.169	0	84	84	2	1	-10921639	58.905	57	27	103	1237	21.906	2.000	0.221	0.972
ID112045	112045	None	36.008	6.327	13.790	0	84	84	2	1	-10921639	111.333	113	66	181	2338	30.534	2.000	0.102	0.673
ID112044	112044	48	58.478	16.616	13.457	0	84	84	2	1	-10921639	166.714	155	82	255	3501	47.799	4.800	0.167	1.000
ID112047	112047	68	27.849	18.657	18.316	0	84	84	2	1	-10921639	151.476	146	113	204	3181	24.474	2.000	0.064	0.750
ID112046	112046	30	53.063	33.343	15.141	0	84	84	2	1	-10921639	148.714	136	108	248	3123	37.182	2.000	0.113	0.810
ID112049	112049	40	44.279	26.719	20.163	0	84	84	2	1	-10921639	158.381	157	78	228	3326	37.721	2.000	0.103	0.784
ID112048	112048	50	44.104	11.888	19.288	0	84	84	2	1	-10921639	181.952	183	130	235	3821	30.086	4.800	0.114	1.237
ID112051	112051	42	58.073	12.182	26.907	0	84	84	2	1	-10921639	151.238	143	106	255	3176	40.161	2.000	0.122	0.820
ID112050	112050	65	65.648	25.312	25.808	0	84	84	2	1	-10921639	169.762	162	110	255	3565	46.689	2.000	0.132	0.848
ID112053	112053	70	49.452	25.138	31.227	0	84	84	2	1	-10921639	165.524	155	97	248	3476	38.964	2.000	0.088	0.688
ID112052	112052	54	67.189	19.482	29.496	0	84	84	2	1	-10921639	171.429	162	118	255	3600	48.018	2.000	0.154	0.953
ID112055	112055	60	87.238	10.457	34.475	0	84	84	2	1	-10921639	186.524	190	90	255	3917	61.990	2.000	0.240	1.164
ID112054	112054	62	62.181	3.694	31.574	0	84	84	2	1	-10921639	177.238	193	97	244	3722	42.570	2.000	0.170	1.211
ID112057	112057	61	55.835	16.825	36.913	0	84	84	2	1	-10921639	120.048	113	57	255	2521	49.639	2.000	0.142	0.600
ID112056	112056	37	78.962	28.375	34.066	0	84	84	2	1	-10921639	196.333	200	111	255	4123	51.048	7.600	0.207	1.317
ID112058	112058	45	57.784	9.761	42.271	0	84	84	2	1	-10921639	124.714	115	69	221	2619	45.106	4.800	0.193	0.896
ID112033	112033	71	37.937	11.063	29.724	0	85	85	2	1	-10921639	135.476	125	80	246	2845	44.335	2.000	0.028	0.168
ID112032	112032	54	61.725	19.466	29.456	0	85	85	2	1	-10921639	162.905	150	113	255	3421	44.701	2.000	0.140	0.897
ID112035	112035	70	58.287	24.805	30.950	0	85	85	2	1	-10921639	172.190	162	92	255	3616	46.013	2.000	0.101	0.685
ID112034	112034	62	52.370	3.422	31.197	0	85	85	2	1	-10921639	176.381	176	132	227	3704	24.977	4.800	0.165	1.996
ID112037	112037	37	76.712	27.917	34.000	0	85	85	2	1	-10921639	202.095	207	118	255	4244	44.129	7.600	0.207	1.570
ID112036	112036	60	79.364	10.653	34.368	0	85	85	2	1	-10921639	175.524	158	85	255	3686	56.407	2.000	0.190	0.994
ID112039	112039	72	30.258	15.141	40.899	0	85	85	2	1	-10921639	90.333	85	48	162	1897	34.608	2.000	0.030	0.150
ID112038	112038	61	61.986	16.850	36.859	0	85	85	2	1	-10921639	128.476	120	61	255	2698	53.854	2.000	0.170	0.694
ID112041	112041	None	36.132	3.971	48.514	0	85	85	2	1	-10921639	52.286	55	15	106	1098	25.299	2.000	0.344	1.058
ID112040	112040	45	53.773	9.701	42.704	0	85	85	2	1	-10921639	117.762	106	57	209	2473	42.879	3.200	0.251	1.101
ID112023	112023	55	73.316	32.439	8.652	0	85	85	2	1	-10921639	156.762	143	66	239	3292	52.467	7.600	0.213	1.050
ID112025	112025	73	40.749	27.987	14.187	0	85	85	2	1	-10921639	161.143	164	106	228	3384	33.516	7.600	0.089	0.789
ID112024	112024	48	66.442	16.328	13.780	0	85	85	2	1	-10921639	195.667	207	132	255	4109	39.616	7.600	0.167	1.412
ID112027	112027	68	32.119	18.800	18.167	0	85	85	2	1	-10921639	148.238	139	117	216	3113	27.840	2.000	0.055	0.559
ID112026	112026	30	49.270	33.147	15.532	0	85	85	2	1	-10921639	141.143	141	83	218	2964	36.328	2.000	0.155	1.043
ID112029	112029	40	62.672	26.902	22.046	0	85	85	2	1	-10921639	172.524	169	71	248	3623	50.420	4.800	0.176	1.025
ID112028	112028	50	48.884	13.211	19.506	0	85	85	2	1	-10921639	170.238	172	115	241	3575	39.911	7.600	0.103	0.800
ID112031	112031	42	56.927	12.131	27.020	0	85	85	2	1	-10921639	158.857	143	108	255	3336	37.330	2.000	0.120	0.913
ID112030	112030	65	57.359	25.239	25.913	0	85	85	2	1	-10921639	165.333	155	108	255	3472	42.273	2.000	0.112	0.786
ID112065	112065	74	34.821	15.963	24.443	0	86	86	2	1	-10921639	144.381	137	101	207	3032	27.511	2.000	0.081	0.784
ID112064	112064	40	69.638	26.712	22.145	0	86	86	2	1	-10921639	179.905	186	64	255	3778	55.068	4.800	0.190	1.045
ID112067	112067	42	54.018	11.911	27.284	0	86	86	2	1	-10921639	163.619	155	103	255	3436	46.204	7.600	0.103	0.664
ID112066	112066	65	46.325	25.458	25.950	0	86	86	2	1	-10921639	159.762	151	110	232	3355	35.158	2.000	0.097	0.801
ID112069	112069	54	61.645	19.953	29.461	0	86	86	2	1	-10921639	169.190	158	118	255	3553	41.103	2.000	0.148	1.062
ID112068	112068	71	58.825	10.840	28.906	0	86	86	2	1	-10921639	169.000	158	101	255	3549	52.203	2.000	0.127	0.728
ID112071	112071	70	56.408	25.114	31.163	0	86	86	2	1	-10921639	170.571	164	89	255	3582	44.362	2.000	0.090	0.635
ID112070	112070	62	53.902	3.510	30.587	0	86	86	2	1	-10921639	177.905	186	122	227	3736	32.425	4.800	0.157	1.493
ID112073	112073	37	68.535	27.505	33.795	0	86	86	2	1	-10921639	195.429	199	111	255	4104	43.255	7.600	0.191	1.447
ID112072	112072	60	84.488	10.260	33.913	0	86	86	2	1	-10921639	187.905	171	130	255	3946	48.146	2.000	0.195	1.273
ID112075	112075	61	48.066	17.149	36.950	0	86	86	2	1	-10921639	129.476	125	69	242	2719	50.802	2.000	0.128	0.578
ID112074	112074	75	49.950	14.700	37.120	0	86	86	2	1	-10921639	140.571	129	83	249	2952	49.597	2.000	0.124	0.625
ID112077	112077	72	33.185	15.616	41.050	0	86	86	2	1	-10921639	88.524	80	36	158	1859	38.204	2.000	0.047	0.207
ID112076	112076	None	28.608	22.195	38.112	0	86	86	2	1	-10921639	92.905	90	57	167	1951	27.079	2.000	0.046	0.304
ID112078	112078	45	46.378	10.377	42.143	0	86	86	2	1	-10921639	107.286	99	59	199	2253	38.638	2.000	0.177	0.834
ID112059	112059	55	76.420	32.347	8.833	0	86	86	2	1	-10921639	159.286	151	68	255	3345	54.125	2.000	0.211	1.024
ID112061	112061	73	47.805	27.201	14.747	0	86	86	2	1	-10921639	177.762	178	111	227	3733	29.843	7.600	0.125	1.320
ID112060	112060	48	65.675	17.859	13.119	0	86	86	2	1	-10921639	169.429	174	76	255	3558	56.000	2.000	0.178	0.916
ID112063	112063	50	50.519	13.184	19.059	0	86	86	2	1	-10921639	189.857	185	129	242	3987	31.860	4.800	0.127	1.343
ID112062	112062	30	44.352	33.156	15.631	0	86	86	2	1	-10921639	136.333	132	96	211	2863	33.846	2.000	0.124	0.888
ID112103	112103	55	69.888	32.069	8.946	0	87	87	2	1	-10921639	161.667	148	66	244	3395	52.771	7.600	0.184	0.950
ID112102	112102	76	38.120	24.077	7.618	0	87	87	2	1	-10921639	80.095	78	50	160	1682	25.667	2.000	0.174	0.923
ID112105	112105	48	67.295	17.789	12.714	0	87	87	2	1	-10921639	171.238	171	82	255	3596	52.537	2.000	0.156	0.881
ID112104	112104	77	28.421	36.271	12.061	0	87	87	2	1	-10921639	117.286	118	76	167	2463	25.182	2.000	0.063	0.554
ID112107	112107	30	41.655	32.941	15.407	0	87	87	2	1	-10921639	140.857	132	89	225	2958	33.410	2.000	0.074	0.578
ID112106	112106	73	57.819	26.952	15.152	0	87	87	2	1	-10921639	193.619	202	111	255	4066	39.237	4.800	0.144	1.243
ID112109	112109	40	50.896	26.570	21.901	0	87	87	2	1	-10921639	167.857	172	68	246	3525	50.004	4.800	0.155	0.900
ID112108	112108	50	51.789	13.039	18.941	0	87	87	2	1	-10921639	183.524	190	132	255	3854	33.716	2.000	0.114	1.115
ID112111	112111	65	35.548	25.405	25.772	0	87	87	2	1	-10921639	144.095	146	92	207	3026	33.507	2.000	0.071	0.568
ID112110	112110	74	58.393	16.178	24.178	0	87	87	2	1	-10921639	167.286	151	130	255	3513	37.622	2.000	0.117	0.934
ID112113	112113	71	51.098	10.625	28.747	0	87	87	2	1	-10921639	170.762	155	97	255	3586	54.043	2.000	0.089	0.517
ID112112	112112	42	55.375	12.046	26.751	0	87	87	2	1	-10921639	174.190	165	99	255	3658	47.977	7.600	0.116	0.754
ID112115	112115	62	54.300	3.401	30.435	0	87	87	2	1	-10921639	171.857	165	117	251	3609	37.817	7.600	0.146	1.161
ID112114	112114	54	56.175	20.049	29.468	0	87	87	2	1	-10921639	170.714	165	127	255	3585	38.057	2.000	0.137	1.084
ID112117	112117	60	77.997	10.385	33.715	0	87	87	2	1	-10921639	199.048	202	117	255	4180	47.484	2.000	0.187	1.318
ID112116	112116	37	69.682	27.015	33.291	0	87	87	2	1	-10921639	188.048	193	75	255	3949	48.902	7.600	0.166	1.092
ID112119	112119	78	61.897	29.839	35.659	0	87	87	2	1	-10921639	139.238	139	75	232	2924	50.246	7.600	0.163	0.777
ID112118	112118	None	29.664	5.257	36.072	0	87	87	2	1	-10921639	135.762	125	94	199	2851	30.968	2.000	0.061	0.500
ID112121	112121	72	27.344	15.985	40.914	0	87	87	2	1	-10921639	81.714	80	38	160	1716	33.971	2.000	0.009	0.045
ID112120	112120	75	56.114	15.399	37.044	0	87	87	2	1	-10921639	142.190	134	83	255	2986	44.779	2.000	0.150	0.829
ID112123	112123	None	29.159	33.075	44.236	0	87	87	2	1	-10921639	33.476	27	13	80	703	17.420	2.000	0.388	1.074
ID112122	112122	45	60.804	10.624	42.338	0	87	87	2	1	-10921639	106.524	99	45	207	2237	43.807	2.000	0.199	0.808
ID112097	112097	37	73.628	27.172	33.601	0	88	88	2	1	-10921639	199.238	202	134	255	4184	38.333	7.600	0.193	1.682
ID112096	112096	60	79.839	10.855	33.206	0	88	88	2	1	-10921639	189.905	185	110	255	3988	53.182	2.000	0.176	1.068
ID112099	112099	75	45.472	15.388	37.095	0	88	88	2	1	-10921639	130.000	127	75	232	2730	36.646	7.600	0.121	0.765
ID112098	112098	78	50.002	29.902	35.930	0	88	88	2	1	-10921639	137.143	132	83	227	2880	43.246	7.600	0.131	0.733
ID112101	112101	80	49.789	7.655	49.614	0	88	88	2	1	-10921639	50.095	36	17	153	1052	39.703	2.000	0.371	0.684
ID112100	112100	45	39.080	10.134	42.705	0	88	88	2	1	-10921639	89.000	78	47	155	1869	31.645	4.800	0.205	0.956
ID112079	112079	76	33.211	23.913	7.622	0	88	88	2	1	-10921639	84.333	85	52	132	1771	21.017	2.000	0.168	1.155
ID112081	112081	55	62.595	30.916	9.874	0	88	88	2	1	-10921639	165.952	164	101	248	3485	44.356	7.600	0.161	1.036
ID112080	112080	81	36.637	15.016	9.307	0	88	88	2	1	-10921639	94.333	85	34	181	1981	46.816	2.000	0.085	0.317
ID112083	112083	77	31.542	36.675	12.314	0	88	88	2	1	-10921639	105.143	101	61	164	2208	28.940	2.000	0.119	0.773
ID112082	112082	None	29.837	6.968	11.248	0	88	88	2	1	-10921639	90.476	92	41	153	1900	31.682	2.000	0.106	0.548
ID112085	112085	48	64.728	17.635	12.868	0	88	88	2	1	-10921639	182.476	185	80	255	3832	58.849	2.000	0.139	0.757
ID112084	112084	82	31.413	10.634	12.966	0	88	88	2	1	-10921639	141.667	143	97	225	2975	31.347	2.000	0.047	0.402
ID112087	112087	83	36.844	18.400	17.464	0	88	88	2	1	-10921639	179.571	183	115	227	3771	33.797	2.000	0.061	0.613
ID112086	112086	73	63.577	27.921	14.042	0	88	88	2	1	-10921639	191.190	181	110	255	4015	48.662	2.000	0.133	0.925
ID112089	112089	50	44.422	13.504	18.904	0	88	88	2	1	-10921639	179.143	176	124	248	3762	35.549	2.000	0.077	0.723
ID112088	112088	None	40.260	11.308	18.131	0	88	88	2	1	-10921639	175.810	171	134	251	3692	31.863	2.000	0.081	0.826
ID112091	112091	40	66.454	26.780	22.753	0	88	88	2	1	-10921639	167.429	172	66	255	3516	58.502	2.000	0.161	0.796
ID112090	112090	84	30.723	8.076	19.702	0	88	88	2	1	-10921639	119.429	127	50	174	2508	38.165	7.600	0.077	0.447
ID112093	112093	71	67.315	11.463	27.937	0	88	88	2	1	-10921639	181.905	179	108	255	3820	50.655	3.200	0.161	0.998
ID112092	112092	74	37.442	16.514	24.253	0	88	88	2	1	-10921639	155.810	150	122	207	3272	28.315	2.000	0.086	0.875
ID112095	112095	62	72.588	3.701	30.720	0	88	88	2	1	-10921639	195.333	185	134	255	4102	41.553	2.000	0.175	1.402
ID112094	112094	54	59.076	19.688	28.925	0	88	88	2	1	-10921639	183.810	174	136	255	3860	34.633	2.000	0.144	1.340
ID112147	112147	55	69.966	31.173	9.996	0	89	89	2	1	-10921639	170.333	165	90	255	3577	48.981	2.000	0.180	1.059
ID112146	112146	81	27.172	15.490	8.773	0	89	89	2	1	-10921639	107.000	111	45	158	2247	34.624	2.000	0.076	0.436
ID112149	112149	82	28.655	10.676	13.267	0	89	89	2	1	-10921639	147.333	151	87	223	3094	37.834	2.000	0.038	0.284
ID112148	112148	48	63.020	18.214	12.213	0	89	89	2	1	-10921639	177.762	158	106	255	3733	52.906	2.000	0.142	0.835
ID112151	112151	85	53.018	15.370	13.858	0	89	89	2	1	-10921639	204.857	209	141	255	4302	41.177	2.000	0.100	0.904
ID112150	112150	90	39.301	5.875	14.237	0	89	89	2	1	-10921639	117.762	120	69	186	2473	29.435	2.000	0.140	0.984
ID112153	112153	30	29.733	33.249	15.320	0	89	89	2	1	-10921639	135.476	129	104	220	2845	26.066	2.000	0.034	0.338
ID112152	112152	73	53.544	27.594	14.558	0	89	89	2	1	-10921639	189.429	186	137	255	3978	34.137	6.355	0.126	1.239
ID112155	112155	83	27.889	18.205	17.485	0	89	89	2	1	-10921639	165.429	164	110	216	3474	32.386	2.000	0.031	0.305
ID112154	112154	86	31.001	36.673	16.500	0	89	89	2	1	-10921639	83.952	76	24	146	1763	39.407	2.000	0.108	0.414
ID112157	112157	84	47.631	8.452	19.554	0	89	89	2	1	-10921639	125.857	118	52	237	2643	54.171	2.000	0.110	0.460
ID112156	112156	50	45.163	13.013	19.005	0	89	89	2	1	-10921639	191.952	193	139	237	4031	28.081	4.800	0.107	1.326
ID112159	112159	74	42.108	16.610	24.112	0	89	89	2	1	-10921639	156.571	151	113	228	3288	31.606	2.000	0.083	0.762
ID112158	112158	40	74.114	26.803	22.580	0	89	89	2	1	-10921639	180.286	197	62	255	3786	61.786	2.000	0.173	0.860
ID112161	112161	54	60.689	20.047	29.152	0	89	89	2	1	-10921639	182.000	171	125	255	3822	40.010	2.000	0.142	1.133
ID112160	112160	71	71.193	11.618	27.385	0	89	89	2	1	-10921639	187.714	183	124	255	3942	48.937	2.000	0.185	1.200
ID112163	112163	None	50.040	25.055	31.463	0	89	89	2	1	-10921639	173.857	190	78	255	3651	45.167	2.000	0.083	0.590
ID112162	112162	62	57.333	4.096	30.057	0	89	89	2	1	-10921639	173.429	174	122	246	3642	36.160	7.600	0.145	1.215
ID112165	112165	37	57.514	27.000	34.000	0	89	89	2	1	-10921639	203.952	211	141	255	4283	34.305	7.600	0.165	1.681
ID112164	112164	60	76.094	10.925	32.781	0	89	89	2	1	-10921639	185.714	174	97	255	3900	50.226	2.000	0.187	1.165
ID112167	112167	78	74.835	29.595	35.662	0	89	89	2	1	-10921639	151.429	146	73	255	3180	62.042	7.600	0.184	0.758
ID112166	112166	87	46.279	5.443	35.490	0	89	89	2	1	-10921639	168.429	167	113	237	3537	36.054	4.800	0.122	1.019
ID112169	112169	None	27.599	17.470	39.486	0	89	89	2	1	-10921639	116.143	115	57	211	2439	39.593	7.600	0.119	0.622
ID112168	112168	75	40.482	17.536	37.340	0	89	89	2	1	-10921639	132.952	129	82	211	2792	29.820	6.336	0.106	0.856
ID112170	112170	80	55.748	8.459	49.450	0	89	89	2	1	-10921639	56.476	38	20	153	1186	43.386	2.000	0.385	0.724
ID112129	112129	90	27.975	6.071	14.557	0	90	90	2	1	-10921639	113.810	113	64	167	2390	28.388	2.000	0.089	0.657
ID112128	112128	85	42.260	14.343	13.926	0	90	90	2	1	-10921639	195.000	192	150	255	4095	32.499	2.000	0.071	0.796
ID112131	112131	83	36.301	18.017	17.394	0	90	90	2	1	-10921639	174.048	181	117	235	3655	33.902	2.000	0.060	0.584
ID112130	112130	30	42.057	33.068	15.459	0	90	90	2	1	-10921639	145.762	137	108	232	3061	32.942	2.000	0.070	0.582
ID112133	112133	84	56.622	8.809	19.323	0	90	90	2	1	-10921639	156.333	155	97	237	3283	40.818	2.000	0.133	0.897
ID112132	112132	86	34.806	37.638	16.832	0	90	90	2	1	-10921639	73.000	76	20	148	1533	37.888	2.000	0.133	0.452
ID112135	112135	None	28.220	23.489	21.167	0	90	90	2	1	-10921639	171.190	171	129	223	3595	28.700	7.600	0.050	0.570
ID112134	112134	50	35.354	13.801	19.050	0	90	90	2	1	-10921639	179.143	181	130	241	3762	32.222	2.000	0.044	0.465
ID112137	112137	71	84.169	11.946	27.125	0	90	90	2	1	-10921639	197.095	190	132	255	4139	47.043	2.000	0.199	1.391
ID112136	112136	40	61.239	26.653	22.658	0	90	90	2	1	-10921639	169.476	181	73	255	3559	57.823	2.000	0.141	0.723
ID112139	112139	62	61.631	4.231	30.483	0	90	90	2	1	-10921639	172.381	176	111	255	3620	44.539	2.000	0.152	1.022
ID112138	112138	54	70.636	19.906	28.992	0	90	90	2	1	-10921639	190.190	181	136	255	3994	44.545	2.000	0.159	1.171
ID112141	112141	37	62.316	26.352	33.762	0	90	90	2	1	-10921639	207.143	223	146	255	4350	34.400	4.800	0.162	1.682
ID112140	112140	60	77.645	11.027	32.590	0	90	90	2	1	-10921639	185.905	190	83	255	3904	55.898	2.000	0.212	1.164
ID112143	112143	78	66.479	29.658	35.515	0	90	90	2	1	-10921639	147.952	144	82	255	3107	58.371	7.600	0.158	0.693
ID112142	112142	87	51.414	5.329	35.489	0	90	90	2	1	-10921639	167.714	174	106	235	3522	41.074	2.000	0.125	0.910
ID112145	112145	80	87.639	8.932	49.148	0	90	90	2	1	-10921639	72.714	41	22	255	1527	59.520	2.000	0.465	0.776
ID112144	112144	75	59.915	17.762	37.651	0	90	90	2	1	-10921639	125.714	122	61	227	2640	45.509	2.000	0.180	0.842
ID112125	112125	55	64.249	30.846	10.173	0	90	90	2	1	-10921639	163.667	160	85	255	3437	48.155	7.600	0.143	0.850
ID112124	112124	81	29.224	16.705	8.217	0	90	90	2	1	-10921639	106.905	111	47	153	2245	34.690	2.000	0.093	0.526
ID112127	112127	73	50.271	28.543	13.119	0	90	90	2	1	-10921639	189.619	192	137	255	3982	36.101	7.600	0.107	1.014
ID112126	112126	48	61.489	18.421	11.741	0	90	90	2	1	-10921639	176.810	169	118	255	3713	44.318	2.000	0.128	0.906
ID112195	112195	48	59.960	18.445	11.981	0	91	91	2	1	-10921639	178.333	171	120	255	3745	44.064	2.000	0.139	0.985
ID112194	112194	55	48.049	31.187	9.908	0	91	91	2	1	-10921639	153.048	157	85	213	3214	37.813	7.600	0.115	0.837
ID112197	112197	85	49.550	14.966	13.972	0	91	91	2	1	-10921639	204.095	204	143	255	4286	35.539	2.000	0.088	0.931
ID112196	112196	None	35.263	10.939	13.424	0	91	91	2	1	-10921639	161.571	164	94	255	3393	40.883	2.000	0.045	0.339
ID112199	112199	30	44.735	33.018	15.272	0	91	91	2	1	-10921639	149.571	144	106	237	3141	32.793	2.000	0.084	0.704
ID112198	112198	73	55.980	28.048	13.651	0	91	91	2	1	-10921639	188.571	185	137	255	3960	31.920	4.800	0.130	1.362
ID112201	112201	83	31.034	18.158	17.823	0	91	91	2	1	-10921639	164.571	171	108	214	3456	28.987	2.000	0.059	0.633
ID112200	112200	86	36.925	38.059	16.981	0	91	91	2	1	-10921639	85.714	94	31	143	1800	30.092	2.000	0.164	0.802
ID112203	112203	40	66.074	26.751	22.593	0	91	91	2	1	-10921639	174.762	186	76	255	3670	59.751	2.000	0.142	0.726
ID112202	112202	84	56.874	9.330	19.131	0	91	91	2	1	-10921639	152.143	153	75	255	3195	48.480	2.000	0.126	0.704
ID112205	112205	71	82.963	12.063	26.969	0	91	91	2	1	-10921639	180.286	165	113	255	3786	47.949	2.000	0.184	1.170
ID112204	112204	74	28.122	16.889	24.035	0	91	91	2	1	-10921639	159.333	157	125	188	3346	20.526	2.000	0.073	1.049
ID112207	112207	62	64.290	4.712	30.575	0	91	91	2	1	-10921639	186.714	181	137	255	3921	36.703	2.000	0.139	1.244
ID112206	112206	54	75.901	20.129	29.206	0	91	91	2	1	-10921639	195.476	183	129	255	4105	46.325	2.000	0.167	1.209
ID112209	112209	87	50.093	5.734	35.243	0	91	91	2	1	-10921639	146.857	148	83	255	3084	45.507	2.000	0.085	0.506
ID112208	112208	60	69.785	11.335	32.499	0	91	91	2	1	-10921639	172.190	164	111	255	3616	47.821	2.000	0.167	1.030
ID112211	112211	75	52.877	17.966	37.150	0	91	91	2	1	-10921639	133.476	129	82	211	2803	31.888	2.000	0.155	1.120
ID112210	112210	78	78.933	29.625	35.267	0	91	91	2	1	-10921639	173.429	176	87	255	3642	60.157	2.000	0.215	1.021
ID112213	112213	80	88.814	8.757	48.422	0	91	91	2	1	-10921639	82.952	61	29	253	1742	65.505	2.000	0.434	0.767
ID112212	112212	88	56.246	13.362	44.888	0	91	91	2	1	-10921639	81.524	75	27	193	1712	44.018	2.000	0.230	0.693
ID112193	112193	80	96.841	8.879	48.298	0	92	92	2	1	-10921639	87.429	57	29	255	1836	65.466	2.000	0.448	0.826
ID112192	112192	88	77.447	13.069	45.065	0	92	92	2	1	-10921639	94.857	82	36	216	1992	49.210	2.000	0.309	0.911
ID112171	112171	55	33.824	31.224	9.991	0	92	92	2	1	-10921639	144.762	144	90	202	3040	32.107	7.600	0.074	0.619
ID112173	112173	90	37.835	6.199	13.060	0	92	92	2	1	-10921639	122.762	127	71	167	2578	29.940	4.800	0.166	1.165
ID112172	112172	48	54.166	18.489	12.031	0	92	92	2	1	-10921639	185.619	181	129	255	3898	42.622	2.000	0.119	0.925
ID112175	112175	85	52.780	15.117	14.064	0	92	92	2	1	-10921639	220.048	225	167	255	4621	31.481	2.000	0.106	1.345
ID112174	112174	73	48.381	28.778	12.930	0	92	92	2	1	-10921639	175.238	172	122	246	3680	32.814	7.600	0.088	0.866
ID112177	112177	30	45.955	32.877	15.578	0	92	92	2	1	-10921639	153.190	157	97	235	3217	36.878	2.000	0.114	0.848
ID112176	112176	None	33.608	26.377	15.795	0	92	92	2	1	-10921639	161.238	164	110	223	3386	29.492	2.000	0.055	0.569
ID112179	112179	83	27.260	18.587	18.030	0	92	92	2	1	-10921639	163.905	157	113	218	3442	32.927	2.000	0.043	0.412
ID112178	112178	86	34.238	38.489	16.976	0	92	92	2	1	-10921639	84.333	83	27	143	1771	26.725	2.000	0.141	0.778
ID112181	112181	40	60.210	26.853	22.534	0	92	92	2	1	-10921639	173.238	181	78	255	3638	54.021	2.000	0.140	0.785
ID112180	112180	84	66.906	9.460	19.159	0	92	92	2	1	-10921639	159.714	155	82	255	3354	52.330	2.000	0.164	0.861
ID112183	112183	71	74.543	12.450	26.858	0	92	92	2	1	-10921639	180.905	169	103	255	3799	54.586	2.000	0.150	0.865
ID112182	112182	74	28.160	16.787	23.927	0	92	92	2	1	-10921639	156.238	155	117	207	3281	26.399	2.000	0.045	0.513
ID112185	112185	62	67.368	4.996	30.545	0	92	92	2	1	-10921639	193.238	181	146	255	4058	37.198	2.000	0.142	1.295
ID112184	112184	54	74.362	20.265	29.271	0	92	92	2	1	-10921639	195.857	195	136	255	4113	44.582	2.000	0.176	1.316
ID112187	112187	None	30.696	2.264	33.028	0	92	92	2	1	-10921639	144.095	153	82	190	3026	34.211	2.000	0.053	0.425
ID112186	112186	60	73.562	11.772	32.008	0	92	92	2	1	-10921639	167.238	167	85	255	3512	53.423	2.000	0.152	0.826
ID112189	112189	78	78.069	29.760	35.263	0	92	92	2	1	-10921639	174.619	169	78	255	3667	58.009	2.000	0.206	1.030
ID112188	112188	87	42.624	6.095	34.851	0	92	92	2	1	-10921639	136.667	134	82	246	2870	44.911	2.000	0.063	0.360
ID112191	112191	89	50.099	11.826	40.417	0	92	92	2	1	-10921639	80.476	59	45	195	1690	44.621	2.000	0.142	0.450
ID112190	112190	75	46.445	18.208	37.290	0	92	92	2	1	-10921639	128.190	127	62	178	2692	34.483	2.000	0.151	0.975
ID112225	112225	54	64.661	20.240	29.142	0	93	93	2	1	-10921639	191.143	181	139	255	4014	40.944	2.000	0.145	1.184
ID112224	112224	71	70.877	12.651	26.722	0	93	93	2	1	-10921639	186.667	174	122	255	3920	45.432	2.000	0.143	1.029
ID112227	112227	163	35.165	25.343	31.164	0	93	93	2	1	-10921639	170.667	171	103	234	3584	34.028	2.000	0.050	0.481
ID112226	112226	62	66.931	5.308	30.319	0	93	93	2	1	-10921639	193.143	186	129	255	4056	44.851	7.600	0.168	1.241
ID112229	112229	87	62.826	6.216	33.693	0	93	93	2	1	-10921639	172.667	178	89	255	3626	53.274	2.000	0.143	0.811
ID112228	112228	60	72.250	11.955	31.786	0	93	93	2	1	-10921639	172.524	162	101	255	3623	50.966	2.000	0.160	0.932
ID112231	112231	78	77.513	29.891	35.206	0	93	93	2	1	-10921639	183.190	185	92	255	3847	54.311	2.000	0.198	1.114
ID112230	112230	164	44.704	26.444	33.652	0	93	93	2	1	-10921639	202.762	193	139	255	4258	34.631	6.364	0.109	1.148
ID112233	112233	None	27.584	26.777	37.980	0	93	93	2	1	-10921639	124.143	124	50	202	2607	44.037	7.600	0.033	0.181
ID112232	112232	75	44.277	18.579	36.772	0	93	93	2	1	-10921639	129.381	124	73	195	2717	37.491	2.000	0.125	0.768
ID112235	112235	88	73.952	12.541	45.307	0	93	93	2	1	-10921639	108.238	94	47	255	2273	55.864	2.000	0.294	0.881
ID112234	112234	89	55.403	12.377	40.538	0	93	93	2	1	-10921639	88.619	68	43	209	1861	49.403	2.000	0.167	0.512
ID112236	112236	80	90.669	8.472	47.444	0	93	93	2	1	-10921639	97.905	76	26	249	2056	69.530	2.000	0.397	0.801
ID112215	112215	48	43.663	18.537	12.097	0	93	93	2	1	-10921639	149.571	141	85	230	3141	44.456	2.000	0.096	0.591
ID112214	112214	55	33.015	32.838	8.454	0	93	93	2	1	-10921639	121.857	122	83	181	2559	33.386	2.000	0.089	0.594
ID112217	112217	73	36.135	28.565	13.512	0	93	93	2	1	-10921639	166.476	155	127	225	3496	27.066	2.000	0.058	0.673
ID112216	112216	90	35.805	6.991	12.597	0	93	93	2	1	-10921639	139.381	136	90	185	2927	23.970	4.800	0.120	1.247
ID112219	112219	30	52.757	32.931	15.108	0	93	93	2	1	-10921639	156.190	148	110	255	3280	36.004	2.000	0.102	0.805
ID112218	112218	85	52.543	14.927	14.126	0	93	93	2	1	-10921639	210.857	214	144	255	4428	34.270	2.000	0.108	1.199
ID112221	112221	84	70.362	9.593	18.831	0	93	93	2	1	-10921639	171.333	167	96	255	3598	46.405	2.000	0.160	1.017
ID112220	112220	86	40.445	38.065	16.916	0	93	93	2	1	-10921639	97.762	103	34	153	2053	30.806	2.000	0.177	0.954
ID112223	112223	74	28.865	16.952	24.060	0	93	93	2	1	-10921639	159.429	155	117	218	3348	27.678	2.000	0.043	0.472
ID112222	112222	40	64.467	26.682	22.572	0	93	93	2	1	-10921639	184.905	186	90	255	3883	58.228	2.000	0.152	0.836
ID112320	112320	80	91.211	7.621	47.436	0	94	94	2	1	-10921639	94.381	68	33	255	1982	67.427	2.000	0.348	0.722
ID112299	112299	55	38.241	32.278	8.939	0	94	94	2	1	-10921639	138.238	132	82	192	2903	32.494	7.600	0.107	0.819
ID112301	112301	90	28.277	6.094	13.076	0	94	94	2	1	-10921639	113.571	118	57	164	2385	28.303	4.800	0.133	0.943
ID112300	112300	48	30.061	18.784	12.092	0	94	94	2	1	-10921639	142.143	139	89	206	2985	35.776	2.000	0.065	0.485
ID112303	112303	73	29.843	28.981	13.081	0	94	94	2	1	-10921639	166.143	172	117	214	3489	25.033	7.600	0.062	0.776
ID112302	112302	177	39.407	10.900	13.275	0	94	94	2	1	-10921639	159.000	146	96	244	3339	40.344	2.000	0.065	0.480
ID112305	112305	30	42.595	32.365	15.468	0	94	94	2	1	-10921639	170.000	165	130	230	3570	28.155	7.600	0.108	1.181
ID112304	112304	85	62.467	15.210	14.167	0	94	94	2	1	-10921639	213.333	225	148	255	4480	37.453	2.000	0.128	1.295
ID112307	112307	84	80.376	9.645	19.058	0	94	94	2	1	-10921639	174.095	176	99	255	3656	47.405	2.000	0.200	1.225
ID112306	112306	86	37.740	37.403	17.061	0	94	94	2	1	-10921639	103.048	104	52	179	2164	30.160	2.000	0.110	0.679
ID112309	112309	71	65.272	12.775	26.492	0	94	94	2	1	-10921639	187.238	171	120	255	3932	40.191	4.800	0.178	1.408
ID112308	112308	40	60.636	26.755	22.571	0	94	94	2	1	-10921639	178.714	179	87	255	3753	54.214	2.000	0.128	0.748
ID112311	112311	62	66.294	6.207	30.444	0	94	94	2	1	-10921639	199.952	193	139	255	4199	41.379	2.000	0.161	1.340
ID112310	112310	54	66.475	20.622	29.324	0	94	94	2	1	-10921639	195.762	181	130	255	4111	43.135	2.000	0.159	1.243
ID112313	112313	60	68.293	12.800	31.830	0	94	94	2	1	-10921639	165.905	150	92	255	3484	51.549	2.000	0.145	0.817
ID112312	112312	163	37.076	25.413	31.281	0	94	94	2	1	-10921639	174.619	185	99	223	3667	36.922	2.000	0.057	0.514
ID112315	112315	164	48.710	26.413	34.107	0	94	94	2	1	-10921639	208.000	209	120	255	4368	34.499	6.338	0.129	1.378
ID112314	112314	87	67.203	5.959	33.490	0	94	94	2	1	-10921639	203.857	206	132	255	4281	40.893	4.800	0.184	1.550
ID112317	112317	75	44.570	19.202	36.824	0	94	94	2	1	-10921639	125.238	124	54	190	2630	37.802	2.000	0.128	0.753
ID112316	112316	78	83.841	29.837	34.976	0	94	94	2	1	-10921639	189.905	193	103	255	3988	55.653	2.000	0.201	1.140
ID112319	112319	88	67.270	12.184	45.528	0	94	94	2	1	-10921639	93.762	68	26	206	1969	53.278	2.000	0.264	0.736
ID112318	112318	89	65.109	12.129	40.605	0	94	94	2	1	-10921639	88.286	69	45	232	1854	50.959	2.000	0.207	0.594
ID112257	112257	None	29.038	19.945	41.608	0	95	95	2	1	-10921639	65.286	57	27	118	1371	25.730	2.000	0.150	0.660
ID112256	112256	89	56.250	12.262	40.749	0	95	95	2	1	-10921639	87.762	75	48	225	1843	43.746	2.000	0.188	0.634
ID112259	112259	80	88.898	7.033	46.637	0	95	95	2	1	-10921639	88.524	64	22	255	1859	68.025	2.000	0.356	0.683
ID112258	112258	88	60.450	12.060	45.354	0	95	95	2	1	-10921639	104.190	96	52	179	2188	36.356	2.000	0.263	1.193
ID112237	112237	55	31.508	32.849	8.225	0	95	95	2	1	-10921639	119.048	117	80	167	2500	26.187	7.600	0.096	0.800
ID112239	112239	177	31.714	11.288	13.094	0	95	95	2	1	-10921639	152.048	151	92	225	3193	35.531	2.000	0.053	0.428
ID112238	112238	90	28.636	6.376	13.322	0	95	95	2	1	-10921639	110.810	111	64	153	2327	28.172	4.800	0.126	0.883
ID112241	112241	30	38.361	32.908	15.223	0	95	95	2	1	-10921639	144.143	141	111	227	3027	28.554	2.000	0.072	0.679
ID112240	112240	85	56.025	15.111	14.089	0	95	95	2	1	-10921639	207.571	204	146	255	4359	33.957	2.000	0.126	1.367
ID112243	112243	84	69.333	9.852	19.133	0	95	95	2	1	-10921639	163.000	157	89	255	3423	43.335	2.000	0.168	1.080
ID112242	112242	86	38.016	37.428	16.785	0	95	95	2	1	-10921639	104.333	103	48	176	2191	31.173	2.000	0.118	0.707
ID112245	112245	None	27.510	21.778	21.081	0	95	95	2	1	-10921639	152.429	153	115	207	3201	24.373	2.000	0.043	0.521
ID112244	112244	None	34.334	27.134	19.153	0	95	95	2	1	-10921639	160.810	158	120	207	3377	26.933	2.000	0.060	0.680
ID112247	112247	91	53.423	25.066	25.147	0	95	95	2	1	-10921639	174.048	172	80	255	3655	43.096	2.000	0.127	0.910
ID112246	112246	40	49.251	26.449	23.107	0	95	95	2	1	-10921639	180.429	172	94	241	3789	37.056	2.000	0.118	1.024
ID112249	112249	54	63.095	20.587	28.920	0	95	95	2	1	-10921639	188.381	178	122	255	3956	41.267	2.000	0.148	1.179
ID112248	112248	71	70.247	12.924	26.628	0	95	95	2	1	-10921639	171.048	158	97	255	3592	48.950	2.000	0.134	0.827
ID112251	112251	60	60.681	13.014	31.722	0	95	95	2	1	-10921639	157.000	134	90	253	3297	50.287	2.000	0.150	0.812
ID112250	112250	62	53.717	6.089	29.694	0	95	95	2	1	-10921639	188.952	186	122	253	3968	36.415	2.000	0.130	1.194
ID112253	112253	87	64.150	5.837	33.615	0	95	95	2	1	-10921639	171.857	183	80	255	3609	60.639	2.000	0.164	0.799
ID112252	112252	92	59.378	4.332	33.209	0	95	95	2	1	-10921639	173.667	179	78	255	3647	53.026	6.287	0.155	0.879
ID112255	112255	75	28.619	19.583	37.566	0	95	95	2	1	-10921639	107.048	99	61	157	2248	32.999	2.000	0.086	0.516
ID112254	112254	78	75.924	29.683	34.939	0	95	95	2	1	-10921639	182.286	195	99	255	3828	54.826	2.000	0.189	1.055
ID112261	112261	90	31.612	6.550	13.800	0	96	96	2	1	-10921639	131.000	136	90	176	2751	21.769	3.200	0.103	1.122
ID112260	112260	55	41.514	32.976	7.938	0	96	96	2	1	-10921639	128.524	118	83	188	2699	29.369	4.800	0.136	1.047
ID112263	112263	30	29.941	33.145	15.137	0	96	96	2	1	-10921639	144.000	137	106	220	3024	23.799	2.000	0.053	0.615
ID112262	112262	85	58.063	15.083	14.258	0	96	96	2	1	-10921639	203.857	200	143	255	4281	37.992	2.000	0.130	1.231
ID112265	112265	84	75.209	10.030	19.160	0	96	96	2	1	-10921639	167.571	176	96	255	3519	47.038	2.000	0.189	1.131
ID112264	112264	86	40.198	37.216	16.083	0	96	96	2	1	-10921639	112.476	108	66	207	2362	32.174	2.000	0.103	0.651
ID112267	112267	71	67.377	12.864	26.523	0	96	96	2	1	-10921639	167.333	157	103	255	3514	48.056	2.000	0.123	0.764
ID112266	112266	91	64.827	25.314	24.215	0	96	96	2	1	-10921639	190.000	178	104	255	3990	42.846	4.800	0.179	1.349
ID112269	112269	54	67.054	20.594	29.222	0	96	96	2	1	-10921639	182.476	165	113	255	3832	43.066	2.000	0.161	1.175
ID112268	112268	62	64.790	5.629	28.279	0	96	96	2	1	-10921639	174.952	192	78	255	3674	58.244	4.800	0.174	0.891
ID112271	112271	92	72.551	5.221	32.791	0	96	96	2	1	-10921639	204.286	232	82	255	4290	54.802	4.800	0.200	1.244
ID112270	112270	60	60.520	12.622	31.452	0	96	96	2	1	-10921639	166.333	167	94	255	3493	50.679	2.000	0.139	0.799
ID112273	112273	93	34.158	14.946	36.255	0	96	96	2	1	-10921639	94.381	94	50	176	1982	34.108	2.000	0.054	0.282
ID112272	112272	78	78.017	29.634	34.941	0	96	96	2	1	-10921639	180.667	183	99	255	3794	54.136	2.000	0.190	1.064
ID112275	112275	89	61.065	12.157	41.204	0	96	96	2	1	-10921639	90.857	89	43	232	1908	47.517	2.000	0.199	0.635
ID112274	112274	75	38.841	19.788	37.164	0	96	96	2	1	-10921639	124.524	122	62	193	2615	35.897	2.000	0.128	0.789
ID112277	112277	88	45.205	12.042	45.084	0	96	96	2	1	-10921639	93.762	92	31	162	1969	36.078	2.000	0.178	0.787
ID112276	112276	80	78.746	6.723	45.343	0	96	96	2	1	-10921639	99.714	76	45	255	2094	59.072	2.000	0.265	0.707
ID112353	112353	62	70.954	5.492	27.568	0	97	97	2	1	-10921639	191.238	190	111	255	4016	52.356	7.600	0.151	0.960
ID112352	112352	71	64.884	13.043	26.409	0	97	97	2	1	-10921639	183.476	183	104	255	3853	48.718	2.000	0.149	0.976
ID112355	112355	60	49.593	12.519	31.258	0	97	97	2	1	-10921639	165.667	160	97	255	3479	41.308	2.000	0.118	0.847
ID112354	112354	54	55.222	20.499	28.836	0	97	97	2	1	-10921639	171.429	162	124	241	3600	38.912	2.000	0.127	0.996
ID112357	112357	92	64.905	6.056	33.590	0	97	97	2	1	-10921639	178.714	167	97	255	3753	57.979	2.000	0.139	0.753
ID112356	112356	94	52.498	3.308	31.568	0	97	97	2	1	-10921639	168.810	167	75	255	3545	59.272	2.000	0.106	0.545
ID112359	112359	93	27.144	14.781	36.179	0	97	97	2	1	-10921639	84.476	83	38	158	1774	28.179	2.000	0.035	0.202
ID112358	112358	78	77.274	29.551	34.968	0	97	97	2	1	-10921639	186.095	186	94	255	3908	54.534	2.000	0.197	1.122
ID112361	112361	89	68.176	12.186	41.395	0	97	97	2	1	-10921639	106.048	89	50	248	2227	52.280	2.000	0.218	0.727
ID112360	112360	75	35.776	19.779	36.417	0	97	97	2	1	-10921639	123.333	124	80	174	2590	25.617	2.000	0.114	0.986
ID112362	112362	80	93.157	6.691	43.193	0	97	97	2	1	-10921639	122.000	103	62	255	2562	58.059	2.000	0.321	1.021
ID112341	112341	96	30.454	30.130	11.126	0	97	97	2	1	-10921639	147.952	143	110	200	3107	28.365	7.600	0.063	0.616
ID112343	112343	95	36.977	36.643	12.266	0	97	97	2	1	-10921639	115.810	115	59	176	2432	33.834	2.000	0.129	0.784
ID112342	112342	None	30.476	18.128	11.997	0	97	97	2	1	-10921639	149.571	143	94	206	3141	30.091	3.200	0.086	0.791
ID112345	112345	None	29.449	11.288	13.357	0	97	97	2	1	-10921639	154.476	144	97	232	3244	35.466	6.308	0.048	0.401
ID112344	112344	90	39.085	7.177	13.099	0	97	97	2	1	-10921639	133.714	137	83	204	2808	31.426	2.000	0.111	0.850
ID112347	112347	None	32.696	28.644	13.734	0	97	97	2	1	-10921639	171.048	171	130	228	3592	23.739	7.600	0.060	0.815
ID112346	112346	85	48.963	14.639	14.421	0	97	97	2	1	-10921639	192.286	186	130	255	4038	34.774	2.000	0.102	1.025
ID112349	112349	97	34.362	26.282	16.199	0	97	97	2	1	-10921639	167.333	174	111	223	3514	29.372	7.600	0.072	0.762
ID112348	112348	30	43.694	32.876	15.370	0	97	97	2	1	-10921639	153.143	144	120	255	3216	34.774	2.000	0.067	0.550
ID112351	112351	91	61.181	26.144	23.094	0	97	97	2	1	-10921639	183.238	172	92	251	3848	45.560	2.000	0.129	0.919
ID112350	112350	84	63.421	10.002	19.157	0	97	97	2	1	-10921639	154.238	146	82	255	3239	42.858	2.000	0.147	0.924
ID112289	112289	62	59.521	5.583	27.526	0	98	98	2	1	-10921639	193.000	186	103	255	4053	46.402	2.000	0.128	0.946
ID112288	112288	71	40.755	12.812	26.671	0	98	98	2	1	-10921639	173.857	172	130	255	3651	32.730	2.000	0.060	0.599
ID112291	112291	None	46.903	6.972	30.295	0	98	98	2	1	-10921639	211.238	223	132	255	4436	40.069	6.344	0.084	0.821
ID112290	112290	54	45.416	20.348	28.764	0	98	98	2	1	-10921639	166.905	157	108	232	3505	36.046	2.000	0.104	0.869
ID112293	112293	60	59.265	12.345	31.016	0	98	98	2	1	-10921639	173.810	171	83	255	3650	49.758	2.000	0.124	0.771
ID112292	112292	94	46.698	3.746	31.423	0	98	98	2	1	-10921639	198.905	186	111	255	4177	41.705	7.600	0.094	0.820
ID112295	112295	78	72.394	29.025	34.498	0	98	98	2	1	-10921639	196.524	202	103	255	4127	49.393	4.800	0.193	1.285
ID112294	112294	92	63.760	6.100	33.576	0	98	98	2	1	-10921639	183.095	178	104	255	3845	52.631	7.600	0.143	0.872
ID112297	112297	80	80.715	7.631	41.976	0	98	98	2	1	-10921639	121.714	104	69	248	2556	57.515	2.000	0.227	0.782
ID112296	112296	75	33.710	20.254	36.773	0	98	98	2	1	-10921639	107.048	104	57	160	2248	32.990	2.000	0.110	0.642
ID112298	112298	89	68.031	12.741	42.042	0	98	98	2	1	-10921639	114.238	101	34	241	2399	57.335	2.000	0.302	0.924
ID112279	112279	95	28.394	36.468	12.344	0	98	98	2	1	-10921639	111.524	110	64	172	2342	24.474	2.000	0.063	0.539
ID112278	112278	96	38.970	31.065	10.146	0	98	98	2	1	-10921639	148.095	146	90	206	3110	31.010	7.600	0.108	0.933
ID112281	112281	85	43.357	14.576	15.364	0	98	98	2	1	-10921639	192.571	197	134	249	4044	33.188	4.800	0.122	1.263
ID112280	112280	90	32.652	7.450	13.389	0	98	98	2	1	-10921639	121.952	122	76	195	2561	31.847	2.000	0.115	0.791
ID112283	112283	86	29.273	36.790	16.169	0	98	98	2	1	-10921639	95.095	99	41	148	1997	31.774	2.000	0.073	0.408
ID112282	112282	30	36.604	32.631	15.806	0	98	98	2	1	-10921639	136.571	129	97	214	2868	34.797	2.000	0.068	0.502
ID112285	112285	84	67.487	10.130	19.093	0	98	98	2	1	-10921639	161.143	148	87	255	3384	46.488	2.000	0.162	0.966
ID112284	112284	97	29.599	26.298	16.862	0	98	98	2	1	-10921639	171.762	171	134	209	3607	22.059	7.600	0.076	1.106
ID112287	112287	98	52.452	15.819	24.673	0	98	98	2	1	-10921639	181.238	183	125	255	3806	36.319	7.600	0.107	0.964
ID112286	112286	91	55.947	26.516	22.658	0	98	98	2	1	-10921639	167.714	176	83	246	3522	52.179	2.000	0.125	0.714
ID112363	112363	None	28.637	33.831	6.683	0	99	99	2	1	-10921639	103.762	106	61	155	2179	26.976	7.600	0.106	0.735
ID112365	112365	95	39.431	36.513	12.191	0	99	99	2	1	-10921639	103.238	92	45	193	2168	40.244	2.000	0.124	0.565
ID112364	112364	96	57.293	30.082	11.116	0	99	99	2	1	-10921639	168.810	162	103	253	3545	40.898	2.000	0.129	0.944
ID112367	112367	85	33.828	14.906	14.944	0	99	99	2	1	-10921639	184.190	188	141	242	3868	25.173	2.000	0.078	1.062
ID112366	112366	90	38.185	7.323	13.355	0	99	99	2	1	-10921639	126.286	129	68	204	2652	35.726	2.000	0.127	0.796
ID112369	112369	30	37.760	32.832	16.070	0	99	99	2	1	-10921639	133.714	122	82	225	2808	33.510	2.000	0.070	0.523
ID112368	112368	97	31.767	26.255	15.699	0	99	99	2	1	-10921639	167.048	171	108	225	3508	29.250	2.000	0.061	0.661
ID112371	112371	84	61.746	10.462	19.166	0	99	99	2	1	-10921639	171.000	167	104	255	3591	44.589	2.000	0.142	0.953
ID112370	112370	86	33.058	36.847	16.319	0	99	99	2	1	-10921639	94.000	96	45	160	1974	32.989	2.000	0.091	0.476
ID112373	112373	98	59.735	16.218	24.499	0	99	99	2	1	-10921639	185.905	172	129	255	3904	43.788	7.600	0.127	0.957
ID112372	112372	91	59.513	26.143	23.166	0	99	99	2	1	-10921639	186.000	183	117	253	3906	35.114	2.000	0.133	1.247
ID112375	112375	71	49.577	12.520	26.426	0	99	99	2	1	-10921639	182.238	171	117	255	3827	43.221	7.600	0.104	0.794
ID112374	112374	62	61.761	5.599	27.002	0	99	99	2	1	-10921639	180.619	188	104	255	3793	47.391	2.000	0.127	0.858
ID112377	112377	60	50.977	11.695	30.836	0	99	99	2	1	-10921639	167.381	171	82	255	3515	51.028	2.000	0.104	0.619
ID112376	112376	54	53.949	20.227	28.851	0	99	99	2	1	-10921639	176.762	167	129	248	3712	33.851	2.000	0.119	1.114
ID112379	112379	78	75.743	29.234	35.053	0	99	99	2	1	-10921639	191.667	192	120	255	4025	40.094	7.600	0.204	1.618
ID112378	112378	94	59.333	4.926	31.943	0	99	99	2	1	-10921639	220.667	228	122	255	4634	39.592	4.800	0.157	1.509
ID112381	112381	80	78.399	8.320	40.974	0	99	99	2	1	-10921639	121.952	104	48	255	2561	59.639	2.000	0.212	0.715
ID112380	112380	75	32.276	20.842	37.276	0	99	99	2	1	-10921639	111.714	108	73	176	2346	26.635	2.000	0.097	0.743
ID112382	112382	89	68.846	12.844	42.436	0	99	99	2	1	-10921639	120.286	106	33	232	2526	57.035	2.000	0.247	0.836
ID112321	112321	95	36.356	36.102	12.419	0	100	100	2	1	-10921639	117.714	115	59	185	2472	32.019	2.000	0.106	0.704
ID112323	112323	99	44.328	11.310	13.407	0	100	100	2	1	-10921639	166.714	157	104	244	3501	42.371	2.000	0.096	0.690
ID112322	112322	90	34.402	8.214	13.028	0	100	100	2	1	-10921639	134.048	141	69	192	2815	34.619	6.348	0.089	0.631
ID112325	112325	30	37.459	32.428	16.222	0	100	100	2	1	-10921639	152.429	148	111	232	3201	29.820	2.000	0.069	0.656
ID112324	112324	97	47.409	28.397	13.943	0	100	100	2	1	-10921639	183.190	183	110	249	3847	36.215	7.600	0.099	0.914
ID112327	112327	85	29.275	15.105	17.916	0	100	100	2	1	-10921639	174.095	172	125	213	3656	27.718	2.000	0.041	0.493
ID112326	112326	86	33.573	36.835	16.120	0	100	100	2	1	-10921639	99.381	94	45	158	2087	32.197	2.000	0.123	0.677
ID112329	112329	101	36.105	21.099	21.046	0	100	100	2	1	-10921639	175.714	172	103	237	3690	33.371	2.000	0.080	0.781
ID112328	112328	84	54.203	10.527	18.883	0	100	100	2	1	-10921639	170.667	172	97	255	3584	40.460	2.000	0.116	0.878
ID112331	112331	98	49.500	16.314	24.470	0	100	100	2	1	-10921639	185.762	183	125	255	3901	36.775	7.600	0.111	1.007
ID112330	112330	91	61.029	26.452	22.928	0	100	100	2	1	-10921639	188.571	183	136	255	3960	34.776	2.000	0.133	1.271
ID112333	112333	71	42.210	12.181	26.762	0	100	100	2	1	-10921639	173.333	165	108	255	3640	41.589	3.200	0.080	0.615
ID112332	112332	62	72.852	5.852	26.896	0	100	100	2	1	-10921639	197.095	192	127	255	4139	47.425	2.000	0.155	1.114
ID112335	112335	60	36.233	10.959	30.424	0	100	100	2	1	-10921639	173.571	162	113	255	3645	39.116	2.000	0.080	0.657
ID112334	112334	54	41.726	20.238	28.744	0	100	100	2	1	-10921639	161.619	155	111	232	3394	34.105	2.000	0.087	0.760
ID112337	112337	78	70.715	29.382	35.057	0	100	100	2	1	-10921639	194.143	188	124	255	4077	37.510	7.600	0.180	1.578
ID112336	112336	94	62.491	5.199	32.857	0	100	100	2	1	-10921639	215.714	223	134	255	4530	39.092	7.600	0.159	1.513
ID112339	112339	89	73.801	12.901	42.296	0	100	100	2	1	-10921639	124.667	108	38	228	2618	56.680	2.000	0.228	0.818
ID112338	112338	80	77.481	8.528	40.873	0	100	100	2	1	-10921639	135.905	122	68	255	2854	54.417	2.000	0.181	0.767
ID112340	112340	None	31.850	21.548	41.469	0	100	100	2	1	-10921639	71.143	62	33	134	1494	28.378	2.000	0.119	0.531
ID112417	112417	30	31.464	32.125	16.234	0	101	101	2	1	-10921639	147.667	143	97	223	3101	28.723	2.000	0.044	0.429
ID112416	112416	99	38.208	11.797	13.890	0	101	101	2	1	-10921639	170.095	176	118	235	3572	29.361	2.000	0.073	0.789
ID112419	112419	86	54.746	36.459	16.600	0	101	101	2	1	-10921639	110.714	104	34	207	2325	49.714	2.000	0.147	0.572
ID112418	112418	100	31.156	25.657	16.712	0	101	101	2	1	-10921639	184.000	186	146	235	3864	21.429	4.800	0.086	1.361
ID112421	112421	101	30.974	20.745	21.375	0	101	101	2	1	-10921639	161.286	157	108	255	3387	31.765	2.000	0.060	0.576
ID112420	112420	84	40.771	10.534	18.618	0	101	101	2	1	-10921639	164.286	160	113	227	3450	32.984	2.000	0.089	0.813
ID112423	112423	98	37.457	16.101	24.684	0	101	101	2	1	-10921639	175.000	172	136	223	3675	24.131	2.000	0.083	1.113
ID112422	112422	91	46.995	26.713	22.804	0	101	101	2	1	-10921639	153.238	151	76	242	3218	40.966	7.600	0.114	0.764
ID112425	112425	71	51.577	11.955	27.163	0	101	101	2	1	-10921639	184.333	183	115	255	3871	43.570	2.000	0.090	0.701
ID112424	112424	62	61.762	5.597	26.676	0	101	101	2	1	-10921639	186.619	178	118	255	3919	39.359	2.000	0.122	1.030
ID112427	112427	60	47.559	10.749	29.856	0	101	101	2	1	-10921639	181.095	165	113	255	3803	46.337	2.000	0.099	0.705
ID112426	112426	54	33.083	20.519	29.059	0	101	101	2	1	-10921639	162.143	162	134	206	3405	21.726	2.000	0.085	1.174
ID112429	112429	78	69.638	29.260	34.777	0	101	101	2	1	-10921639	185.476	181	125	255	3895	41.410	7.600	0.178	1.351
ID112428	112428	94	57.100	4.804	31.940	0	101	101	2	1	-10921639	200.286	192	143	255	4206	30.593	4.800	0.142	1.628
ID112431	112431	89	61.571	13.257	42.319	0	101	101	2	1	-10921639	112.381	108	43	185	2360	41.093	2.000	0.228	1.016
ID112430	112430	80	74.321	8.861	41.049	0	101	101	2	1	-10921639	117.143	103	55	255	2460	50.542	2.000	0.196	0.760
ID112413	112413	None	31.654	33.580	6.958	0	101	101	2	1	-10921639	99.190	99	41	143	2083	30.548	7.600	0.136	0.780
ID112415	112415	90	36.544	7.864	13.427	0	101	101	2	1	-10921639	131.429	130	75	204	2760	34.942	6.305	0.097	0.663
ID112414	112414	97	52.986	29.482	11.717	0	101	101	2	1	-10921639	181.143	185	108	246	3804	39.312	2.000	0.136	1.103
ID112397	112397	90	30.182	7.044	14.273	0	102	102	2	1	-10921639	124.000	129	62	158	2604	29.525	4.800	0.112	0.845
ID112396	112396	None	29.115	17.043	11.393	0	102	102	2	1	-10921639	113.048	129	52	146	2374	31.331	4.800	0.130	0.831
ID112399	112399	100	27.503	27.619	15.243	0	102	102	2	1	-10921639	178.429	178	134	207	3747	17.322	6.343	0.075	1.439
ID112398	112398	99	30.243	11.469	13.728	0	102	102	2	1	-10921639	159.714	164	106	227	3354	30.576	2.000	0.069	0.677
ID112401	112401	85	40.545	14.028	17.181	0	102	102	2	1	-10921639	188.190	192	141	230	3952	24.525	7.600	0.098	1.364
ID112400	112400	30	44.059	31.525	16.422	0	102	102	2	1	-10921639	154.429	143	99	239	3243	36.415	2.000	0.100	0.772
ID112403	112403	84	33.127	10.643	18.782	0	102	102	2	1	-10921639	163.714	164	103	213	3438	33.813	2.000	0.073	0.658
ID112402	112402	86	30.057	36.214	16.655	0	102	102	2	1	-10921639	84.762	87	27	151	1780	36.246	2.000	0.076	0.331
ID112405	112405	91	37.291	26.585	22.456	0	102	102	2	1	-10921639	147.429	153	82	195	3096	32.366	4.800	0.111	0.912
ID112404	112404	101	31.863	20.582	21.364	0	102	102	2	1	-10921639	149.190	139	104	232	3133	33.208	2.000	0.052	0.442
ID112407	112407	71	40.839	12.596	27.225	0	102	102	2	1	-10921639	168.714	160	125	235	3543	28.846	7.600	0.088	0.941
ID112406	112406	62	54.861	5.719	26.764	0	102	102	2	1	-10921639	175.524	165	118	255	3686	36.936	2.000	0.122	1.031
ID112409	112409	94	38.309	4.295	31.164	0	102	102	2	1	-10921639	170.333	164	137	235	3577	27.354	2.000	0.081	0.931
ID112408	112408	60	47.307	10.603	30.104	0	102	102	2	1	-10921639	157.952	146	82	246	3317	47.267	2.000	0.092	0.564
ID112411	112411	80	57.877	9.046	40.825	0	102	102	2	1	-10921639	100.238	87	48	216	2105	40.889	2.000	0.184	0.762
ID112410	112410	78	68.661	29.106	34.792	0	102	102	2	1	-10921639	179.571	172	120	255	3771	35.896	7.600	0.197	1.647
ID112412	112412	89	52.960	13.572	42.075	0	102	102	2	1	-10921639	86.714	80	22	185	1821	42.376	2.000	0.245	0.805
ID112385	112385	86	29.013	36.515	16.731	0	103	103	2	1	-10921639	66.429	69	19	127	1395	34.700	2.000	0.124	0.422
ID112384	112384	30	32.179	31.270	16.702	0	103	103	2	1	-10921639	142.905	151	83	199	3001	33.935	2.000	0.100	0.764
ID112387	112387	85	44.792	14.594	18.244	0	103	103	2	1	-10921639	177.048	181	120	230	3718	35.260	2.000	0.093	0.857
ID112386	112386	84	32.183	11.184	18.245	0	103	103	2	1	-10921639	179.571	183	139	207	3771	19.891	4.800	0.092	1.517
ID112389	112389	62	27.947	5.918	26.252	0	103	103	2	1	-10921639	138.810	139	103	195	2915	24.130	2.000	0.072	0.773
ID112388	112388	91	30.660	26.712	22.261	0	103	103	2	1	-10921639	134.810	136	76	172	2831	26.107	4.800	0.101	0.946
ID112391	112391	94	31.859	4.587	31.246	0	103	103	2	1	-10921639	163.571	164	127	206	3435	21.287	6.280	0.090	1.275
ID112390	112390	60	28.216	11.088	29.189	0	103	103	2	1	-10921639	144.714	137	111	186	3039	22.363	4.800	0.078	0.932
ID112393	112393	78	57.400	29.727	35.306	0	103	103	2	1	-10921639	139.190	139	64	209	2923	43.268	2.000	0.185	1.006
ID112392	112392	102	37.620	27.340	33.227	0	103	103	2	1	-10921639	165.857	174	113	186	3483	19.114	7.600	0.129	1.978
ID112395	112395	89	45.009	13.685	41.883	0	103	103	2	1	-10921639	77.810	73	29	176	1634	34.882	2.000	0.217	0.796
ID112394	112394	80	40.892	9.246	40.714	0	103	103	2	1	-10921639	78.095	71	36	176	1640	36.362	2.000	0.129	0.492
ID112383	112383	100	42.885	27.964	17.277	0	103	103	2	1	-10921639	174.571	171	113	227	3666	26.170	6.321	0.102	1.230
ID112433	112433	86	32.122	36.179	16.599	0	104	104	2	1	-10921639	78.952	78	20	124	1658	32.712	2.000	0.139	0.590
ID112432	112432	100	31.254	28.484	17.105	0	104	104	2	1	-10921639	163.810	167	132	197	3440	18.552	6.314	0.090	1.457
ID112435	112435	91	34.169	26.791	22.437	0	104	104	2	1	-10921639	127.667	139	52	158	2681	29.435	4.800	0.126	0.968
ID112434	112434	85	29.838	14.928	18.140	0	104	104	2	1	-10921639	155.429	150	118	188	3264	21.972	3.200	0.054	0.724
ID112437	112437	94	32.715	4.350	30.818	0	104	104	2	1	-10921639	147.143	151	101	200	3090	26.686	7.600	0.081	0.828
ID112436	112436	60	27.971	11.400	27.968	0	104	104	2	1	-10921639	149.190	148	117	181	3133	19.523	4.800	0.086	1.215
ID112439	112439	78	58.944	29.587	35.203	0	104	104	2	1	-10921639	126.476	129	48	193	2656	43.437	4.800	0.238	1.120
ID112438	112438	102	35.414	25.830	32.037	0	104	104	2	1	-10921639	135.905	143	82	181	2854	27.124	7.600	0.111	0.999
ID112441	112441	89	41.484	13.768	41.767	0	104	104	2	1	-10921639	71.048	71	24	162	1492	33.299	7.600	0.207	0.732
ID112440	112440	80	27.975	9.263	40.373	0	104	104	2	1	-10921639	70.524	71	36	129	1481	26.036	2.000	0.088	0.440
ID112449	112449	None	29.496	20.730	27.921	0	105	105	2	1	-10921639	129.524	130	94	174	2720	22.607	7.600	0.085	0.900
ID112448	112448	100	28.553	28.275	14.773	0	105	105	2	1	-10921639	156.619	158	110	181	3289	17.764	6.277	0.087	1.418
ID112451	112451	102	30.801	25.634	31.160	0	105	105	2	1	-10921639	123.095	124	64	169	2585	26.879	2.000	0.088	0.742
ID112450	112450	94	31.753	5.378	31.295	0	105	105	2	1	-10921639	140.905	141	111	178	2959	17.897	4.800	0.113	1.599
ID112453	112453	80	28.215	8.776	39.832	0	105	105	2	1	-10921639	60.571	55	36	122	1272	21.940	2.000	0.125	0.614
ID112452	112452	78	51.199	29.133	35.064	0	105	105	2	1	-10921639	134.810	136	92	183	2831	25.388	4.800	0.202	1.785
ID112447	112447	None	29.381	12.449	14.057	0	105	105	2	1	-10921639	146.714	150	90	186	3081	25.685	4.800	0.087	0.918
ID112443	112443	None	27.087	26.055	23.105	0	106	106	2	1	-10921639	119.524	124	75	151	2510	19.778	4.800	0.108	1.175
ID112442	112442	100	27.720	27.350	16.432	0	106	106	2	1	-10921639	140.905	141	113	171	2959	17.242	4.800	0.087	1.307
ID112445	112445	94	28.956	5.296	31.316	0	106	106	2	1	-10921639	134.810	129	111	176	2831	17.174	6.343	0.089	1.281
ID112444	112444	138	32.711	5.857	26.897	0	106	106	2	1	-10921639	130.905	132	92	174	2749	21.709	2.000	0.093	1.022
ID112446	112446	78	49.261	28.766	34.386	0	106	106	2	1	-10921639	130.238	130	71	195	2735	32.196	4.800	0.188	1.282
ID112457	112457	138	30.786	5.903	26.370	0	107	107	2	1	-10921639	118.810	124	54	167	2495	28.292	2.000	0.095	0.730
ID112456	112456	None	27.550	36.401	16.233	0	107	107	2	1	-10921639	84.619	90	43	113	1777	20.626	2.000	0.133	0.966
ID112459	112459	78	36.011	29.541	34.621	0	107	107	2	1	-10921639	107.714	104	64	146	2262	26.904	7.600	0.163	1.122
ID112458	112458	102	30.801	25.301	31.631	0	107	107	2	1	-10921639	126.190	124	96	174	2650	18.806	7.600	0.115	1.386
ID112460	112460	None	27.323	8.451	38.777	0	107	107	2	1	-10921639	55.667	54	24	104	1169	23.320	2.000	0.142	0.594
ID112461	112461	None	29.132	20.996	28.414	0	108	108	2	1	-10921639	118.762	118	85	157	2494	17.412	4.800	0.109	1.338
ID112463	112463	78	43.749	29.024	34.657	0	108	108	2	1	-10921639	122.095	117	78	171	2564	25.341	4.800	0.169	1.393
ID112462	112462	102	30.920	25.820	31.381	0	108	108	2	1	-10921639	112.857	110	62	157	2370	24.321	2.000	0.109	0.913
ID112455	112455	78	40.164	29.628	35.224	0	109	109	2	1	-10921639	116.048	108	83	169	2437	25.111	4.800	0.173	1.363
ID112454	112454	102	32.308	25.083	31.340	0	109	109	2	1	-10921639	114.476	108	90	157	2404	19.595	7.600	0.105	1.106
ID112467	112467	78	39.507	29.686	35.594	0	110	110	2	1	-10921639	108.238	104	73	164	2273	24.331	7.600	0.171	1.298
ID112466	112466	102	39.421	24.990	31.243	0	110	110	2	1	-10921639	114.524	113	61	179	2405	27.407	7.600	0.121	0.900
ID112469	112469	102	39.482	25.172	31.430	0	111	111	2	1	-10921639	117.714	117	71	171	2472	26.857	7.600	0.130	1.009
ID112468	112468	None	30.432	20.873	28.033	0	111	111	2	1	-10921639	119.238	118	87	165	2504	18.273	4.800	0.105	1.236
ID112470	112470	78	33.418	29.756	35.173	0	111	111	2	1	-10921639	104.333	104	75	146	2191	19.993	7.600	0.152	1.373
ID112465	112465	78	27.644	30.110	35.476	0	112	112	2	1	-10921639	90.571	90	62	122	1902	15.629	4.800	0.156	1.563
ID112464	112464	102	39.925	25.459	31.401	0	112	112	2	1	-10921639	114.429	113	85	158	2403	22.449	4.800	0.164	1.439
ID112473	112473	102	30.185	25.183	31.299	0	113	113	2	1	-10921639	106.238	106	64	141	2231	19.357	4.800	0.126	1.226
ID112472	112472	None	27.356	33.374	13.264	0	113	113	2	1	-10921639	100.381	101	59	127	2108	16.957	6.338	0.123	1.297
ID112474	112474	78	27.052	29.924	35.027	0	113	113	2	1	-10921639	90.476	92	55	113	1900	16.272	4.800	0.155	1.491
ID112471	112471	102	30.271	25.757	31.566	0	114	114	2	1	-10921639	100.286	97	54	134	2106	18.644	4.800	0.138	1.305
ID112476	112476	102	30.652	25.256	31.024	0	115	115	2	1	-10921639	102.762	104	73	136	2158	16.306	4.800	0.140	1.545
ID112475	112475	102	34.476	24.983	30.997	0	116	116	2	1	-10921639	100.190	103	55	141	2104	21.482	4.800	0.153	1.240
ID112477	112477	102	31.655	24.753	31.241	0	117	117	2	1	-10921639	94.476	96	55	132	1984	19.836	2.000	0.148	1.227
ID112478	112478	102	34.262	25.324	31.252	0	118	118	2	1	-10921639	90.619	87	59	136	1903	20.113	4.800	0.175	1.339
ID112479	112479	102	27.035	26.137	32.149	0	119	119	2	1	-10921639	83.238	89	47	103	1748	14.765	4.800	0.171	1.650
ID112480	112480	102	28.931	26.111	31.899	0	120	120	2	1	-10921639	81.476	80	50	110	1711	18.581	4.800	0.163	1.229
ID112481	112481	None	34.040	29.364	14.955	0	130	130	2	1	-10921639	94.286	94	61	125	1980	16.680	4.800	0.179	1.717
ID112482	112482	None	30.082	26.838	32.964	0	132	132	2	1	-10921639	82.143	82	50	124	1725	21.745	6.293	0.156	1.018
ID112484	112484	None	27.342	25.952	23.661	0	133	133	2	1	-10921639	106.571	103	76	134	2238	16.621	4.800	0.126	1.431
ID112483	112483	104	27.436	29.260	15.976	0	133	133	2	1	-10921639	93.905	97	68	117	1972	14.276	4.800	0.156	1.777
ID112485	112485	104	27.424	29.262	15.734	0	134	134	2	1	-10921639	92.619	96	68	120	1945	14.386	4.800	0.149	1.672
ID112486	112486	None	27.777	28.772	34.965	0	134	134	2	1	-10921639	56.667	57	26	89	1190	22.191	2.000	0.216	0.909
ID112487	112487	None	28.722	26.126	32.111	0	139	139	2	1	-10921639	84.000	82	55	113	1764	17.073	4.800	0.160	1.357
ID112489	112489	None	28.241	28.917	17.169	0	141	141	2	1	-10921639	83.476	83	45	117	1753	19.874	6.111	0.145	1.067
ID112488	112488	None	31.382	16.027	13.808	0	141	141	2	1	-10921639	104.048	108	75	143	2185	16.756	4.800	0.134	1.470
ID112490	112490	None	32.042	26.804	32.479	0	141	141	2	1	-10921639	78.333	80	29	124	1645	23.988	2.000	0.160	0.900
ID112493	112493	None	31.106	28.925	34.663	0	143	143	2	1	-10921639	57.571	59	27	99	1209	23.299	2.000	0.261	1.023
ID112497	112497	105	28.947	29.239	35.149	0	145	145	2	1	-10921639	57.333	54	27	87	1204	19.938	2.000	0.232	1.083
ID112492	112492	105	33.380	29.365	35.122	0	146	146	2	1	-10921639	59.571	55	22	101	1251	24.161	7.600	0.246	0.972
ID112491	112491	106	28.353	17.007	13.088	0	146	146	2	1	-10921639	99.905	103	66	127	2098	18.333	4.800	0.140	1.337
ID112500	112500	105	55.515	29.465	34.874	0	147	147	2	1	-10921639	74.381	68	29	155	1562	36.713	2.000	0.324	0.993
ID112499	112499	107	30.750	29.184	16.130	0	147	147	2	1	-10921639	82.286	83	48	118	1728	18.558	2.000	0.169	1.282
ID112498	112498	106	31.313	17.946	12.821	0	147	147	2	1	-10921639	96.714	103	45	129	2031	22.435	2.000	0.127	0.969
ID112501	112501	106	34.261	18.069	12.175	0	148	148	2	1	-10921639	95.095	99	41	137	1997	29.072	2.000	0.148	0.845
ID112503	112503	105	46.032	29.746	35.166	0	148	148	2	1	-10921639	65.667	61	22	139	1379	31.116	2.000	0.312	1.004
ID112502	112502	107	30.287	29.090	16.261	0	148	148	2	1	-10921639	91.381	96	52	124	1919	17.417	4.800	0.163	1.472
ID112496	112496	105	51.113	29.876	35.005	0	149	149	2	1	-10921639	80.429	80	36	171	1689	32.623	2.000	0.254	0.997
ID112495	112495	108	29.295	19.764	34.183	0	149	149	2	1	-10921639	57.762	57	24	120	1213	23.803	2.000	0.145	0.613
ID112494	112494	106	39.366	17.639	12.061	0	149	149	2	1	-10921639	106.143	115	48	150	2229	30.067	4.800	0.179	1.071
ID112537	112537	105	58.143	29.794	34.987	0	150	150	2	1	-10921639	92.952	87	29	199	1952	40.046	2.000	0.223	0.847
ID112536	112536	108	34.150	19.412	33.866	0	150	150	2	1	-10921639	65.714	64	19	129	1380	28.470	2.000	0.189	0.734
ID112533	112533	109	28.845	4.761	13.262	0	150	150	2	1	-10921639	43.762	41	19	96	919	18.221	2.000	0.296	1.098
ID112532	112532	106	40.644	17.859	12.159	0	150	150	2	1	-10921639	114.095	113	52	157	2396	31.370	2.000	0.161	1.008
ID112535	112535	None	28.555	25.902	31.598	0	150	150	2	1	-10921639	86.762	83	52	129	1822	22.698	2.000	0.122	0.829
ID112534	112534	None	32.185	29.187	14.344	0	150	150	2	1	-10921639	92.571	103	50	124	1944	22.453	4.800	0.189	1.312
ID112505	112505	106	36.257	17.078	11.010	0	151	151	2	1	-10921639	112.476	113	61	151	2362	28.783	7.600	0.140	0.958
ID112504	112504	110	37.056	10.957	10.700	0	151	151	2	1	-10921639	84.333	80	41	181	1771	30.766	2.000	0.133	0.645
ID112507	112507	108	30.571	19.458	34.119	0	151	151	2	1	-10921639	70.381	71	27	124	1478	23.400	2.000	0.158	0.823
ID112506	112506	109	28.978	4.954	13.240	0	151	151	2	1	-10921639	50.476	48	29	110	1060	19.709	2.000	0.220	0.923
ID112509	112509	111	27.980	26.762	39.123	0	151	151	2	1	-10921639	75.667	76	50	120	1589	18.802	2.000	0.117	0.843
ID112508	112508	105	57.548	29.568	34.972	0	151	151	2	1	-10921639	105.000	96	50	209	2205	39.565	2.000	0.219	0.953
ID112510	112510	112	27.935	6.701	42.338	0	151	151	2	1	-10921639	32.857	31	10	92	690	20.043	2.000	0.340	0.832
ID112513	112513	106	34.310	16.294	10.311	0	152	152	2	1	-10921639	100.524	113	36	150	2111	32.680	7.600	0.149	0.800
ID112512	112512	113	40.980	32.811	8.214	0	152	152	2	1	-10921639	48.048	43	15	117	1009	29.388	2.000	0.369	0.882
ID112515	112515	None	31.475	18.160	13.207	0	152	152	2	1	-10921639	118.810	117	73	162	2495	21.644	2.000	0.107	1.064
ID112514	112514	110	30.876	10.450	11.127	0	152	152	2	1	-10921639	72.714	66	29	144	1527	33.552	2.000	0.110	0.431
ID112517	112517	108	27.054	19.428	34.021	0	152	152	2	1	-10921639	74.238	78	36	111	1559	21.403	2.000	0.138	0.843
ID112516	112516	114	34.869	29.861	12.881	0	152	152	2	1	-10921639	84.238	87	33	132	1769	26.300	2.000	0.168	0.921
ID112519	112519	111	33.905	26.762	39.456	0	152	152	2	1	-10921639	84.810	78	48	137	1781	22.547	2.000	0.143	0.943
ID112518	112518	105	59.619	29.738	34.875	0	152	152	2	1	-10921639	106.952	106	50	197	2246	40.329	2.000	0.205	0.903
ID112520	112520	112	38.423	6.947	42.178	0	152	152	2	1	-10921639	40.143	33	8	118	843	25.710	2.000	0.375	0.852
ID112511	112511	None	28.472	5.000	0.000	0	152	152	2	1	-10921639	35.810	29	8	92	752	25.021	2.000	0.454	0.894
ID112529	112529	111	27.378	26.767	39.260	0	153	153	2	1	-10921639	86.571	82	64	132	1818	19.868	2.000	0.102	0.804
ID112528	112528	115	34.709	13.948	38.600	0	153	153	2	1	-10921639	49.667	40	19	134	1043	28.157	7.600	0.235	0.672
ID112531	112531	116	31.158	17.362	42.981	0	153	153	2	1	-10921639	31.619	22	6	103	664	25.510	2.000	0.273	0.531
ID112530	112530	112	49.187	6.952	41.752	0	153	153	2	1	-10921639	48.095	40	13	150	1010	32.651	2.000	0.453	0.919
ID112521	112521	113	47.657	32.692	8.292	0	153	153	2	1	-10921639	59.000	52	15	144	1239	37.546	2.000	0.337	0.792
ID112523	112523	106	37.883	15.961	11.380	0	153	153	2	1	-10921639	130.571	139	69	186	2742	33.618	7.600	0.144	0.976
ID112522	112522	110	34.650	10.503	11.436	0	153	153	2	1	-10921639	91.190	92	34	172	1915	36.386	2.000	0.093	0.428
ID112525	112525	None	29.599	26.870	20.518	0	153	153	2	1	-10921639	102.667	99	59	150	2156	24.832	2.000	0.103	0.772
ID112524	112524	114	38.047	29.636	12.332	0	153	153	2	1	-10921639	93.238	96	34	160	1958	30.292	7.600	0.149	0.797
ID112527	112527	105	46.717	29.535	35.111	0	153	153	2	1	-10921639	112.714	103	64	207	2367	35.734	2.000	0.148	0.811
ID112526	112526	108	37.997	19.337	33.912	0	153	153	2	1	-10921639	84.238	83	38	153	1769	28.355	2.000	0.163	0.833
ID112551	112551	110	45.130	10.630	11.852	0	154	154	2	1	-10921639	114.905	120	59	192	2413	34.670	2.000	0.128	0.754
ID112550	112550	113	49.843	32.653	8.313	0	154	154	2	1	-10921639	75.905	68	24	158	1594	37.602	2.000	0.285	0.895
ID112553	112553	114	38.143	29.799	12.374	0	154	154	2	1	-10921639	105.524	106	47	164	2216	28.586	7.600	0.141	0.912
ID112552	112552	106	35.235	15.973	11.726	0	154	154	2	1	-10921639	148.905	150	99	186	3127	20.425	4.800	0.148	1.883
ID112555	112555	117	40.447	8.643	26.092	0	154	154	2	1	-10921639	88.238	92	50	146	1853	27.192	2.000	0.201	1.088
ID112554	112554	118	27.318	11.123	17.595	0	154	154	2	1	-10921639	109.667	110	62	157	2303	25.039	2.000	0.087	0.701
ID112557	112557	108	28.243	19.463	33.689	0	154	154	2	1	-10921639	90.667	90	41	143	1904	25.621	7.600	0.126	0.791
ID112556	112556	119	28.638	25.617	31.757	0	154	154	2	1	-10921639	109.048	103	89	162	2290	20.672	2.000	0.078	0.763
ID112559	112559	115	54.256	12.955	38.229	0	154	154	2	1	-10921639	69.381	59	29	139	1457	34.027	2.000	0.358	1.074
ID112558	112558	105	68.717	29.854	35.092	0	154	154	2	1	-10921639	126.619	113	64	242	2659	44.336	2.000	0.194	0.929
ID112561	112561	112	45.252	6.947	41.479	0	154	154	2	1	-10921639	52.333	40	19	141	1099	31.528	2.000	0.372	0.899
ID112560	112560	111	31.575	26.727	39.236	0	154	154	2	1	-10921639	89.667	89	64	144	1883	20.689	2.000	0.117	0.908
ID112562	112562	116	29.283	17.624	42.911	0	154	154	2	1	-10921639	32.476	24	10	96	682	23.200	2.000	0.308	0.659
ID112563	112563	113	54.097	32.351	8.346	0	155	155	2	1	-10921639	87.762	85	34	160	1843	37.308	2.000	0.270	1.001
ID112565	112565	106	38.911	16.795	12.425	0	155	155	2	1	-10921639	147.048	158	80	188	3088	33.072	7.600	0.145	1.127
ID112564	112564	110	42.326	10.583	12.240	0	155	155	2	1	-10921639	112.238	115	38	185	2357	40.554	2.000	0.103	0.515
ID112567	112567	None	36.216	5.341	13.333	0	155	155	2	1	-10921639	78.857	69	40	148	1656	32.341	2.000	0.156	0.657
ID112566	112566	114	34.533	29.747	12.391	0	155	155	2	1	-10921639	105.571	108	52	169	2217	26.739	7.600	0.117	0.829
ID112569	112569	117	39.391	9.135	26.335	0	155	155	2	1	-10921639	98.333	94	52	151	2065	29.959	2.000	0.184	1.022
ID112568	112568	118	41.745	10.643	17.391	0	155	155	2	1	-10921639	135.333	124	103	220	2842	31.552	2.000	0.084	0.667
ID112571	112571	105	56.509	29.787	35.178	0	155	155	2	1	-10921639	121.857	115	78	199	2559	37.075	2.000	0.177	0.986
ID112570	112570	119	29.978	26.105	31.705	0	155	155	2	1	-10921639	112.524	110	90	164	2363	20.029	2.000	0.090	0.926
ID112573	112573	111	40.574	26.811	39.041	0	155	155	2	1	-10921639	91.048	82	52	167	1912	28.680	2.000	0.132	0.740
ID112572	112572	115	62.915	12.763	38.064	0	155	155	2	1	-10921639	73.190	55	34	172	1537	40.049	2.000	0.365	0.978
ID112575	112575	116	49.196	17.808	43.566	0	155	155	2	1	-10921639	44.381	36	12	150	932	37.254	2.000	0.448	0.737
ID112574	112574	112	43.283	6.454	41.167	0	155	155	2	1	-10921639	60.619	59	27	122	1273	26.428	2.000	0.367	1.231
ID112545	112545	105	49.710	29.710	35.020	0	156	156	2	1	-10921639	119.000	117	66	176	2499	34.062	2.000	0.173	1.028
ID112544	112544	122	33.312	16.293	30.305	0	156	156	2	1	-10921639	105.762	104	71	162	2221	23.486	2.000	0.111	0.898
ID112547	112547	111	42.268	26.531	38.306	0	156	156	2	1	-10921639	101.857	99	57	176	2139	30.074	7.600	0.135	0.805
ID112546	112546	115	57.884	12.491	37.858	0	156	156	2	1	-10921639	77.286	59	31	176	1623	40.136	2.000	0.314	0.921
ID112549	112549	116	60.677	18.438	43.949	0	156	156	2	1	-10921639	55.286	40	17	169	1161	41.554	2.000	0.510	0.898
ID112548	112548	112	36.598	5.722	40.781	0	156	156	2	1	-10921639	60.429	52	34	104	1269	22.675	2.000	0.323	1.302
ID112539	112539	106	51.368	18.048	12.318	0	156	156	2	1	-10921639	129.095	132	52	195	2711	41.693	2.000	0.164	0.873
ID112538	112538	113	63.105	32.151	8.570	0	156	156	2	1	-10921639	107.952	94	45	193	2267	39.596	2.000	0.262	1.132
ID112541	112541	110	52.612	10.867	12.607	0	156	156	2	1	-10921639	129.048	125	71	223	2710	41.671	2.000	0.118	0.654
ID112540	112540	114	27.019	29.501	12.153	0	156	156	2	1	-10921639	104.095	111	41	143	2186	29.048	7.600	0.104	0.672
ID112543	112543	117	37.760	8.439	26.046	0	156	156	2	1	-10921639	93.476	96	38	174	1963	33.259	7.600	0.133	0.661
ID112542	112542	118	61.136	10.926	17.422	0	156	156	2	1	-10921639	147.905	132	110	255	3106	41.114	2.000	0.124	0.795
ID112609	112609	116	71.074	18.686	44.226	0	157	157	2	1	-10921639	68.143	52	20	181	1431	45.604	2.000	0.498	0.994
ID112608	112608	112	51.686	5.921	40.305	0	157	157	2	1	-10921639	82.333	73	31	169	1729	36.481	2.000	0.336	1.136
ID112595	112595	113	62.842	32.259	8.978	0	157	157	2	1	-10921639	107.619	96	62	195	2260	37.982	7.600	0.251	1.139
ID112594	112594	121	27.676	13.000	0.000	0	157	157	2	1	-10921639	52.381	54	29	103	1100	18.318	6.268	0.258	1.173
ID112597	112597	114	44.689	29.624	12.199	0	157	157	2	1	-10921639	112.000	110	43	195	2352	34.126	2.000	0.135	0.782
ID112596	112596	106	69.807	18.246	12.224	0	157	157	2	1	-10921639	143.714	136	48	251	3018	56.449	2.000	0.210	0.883
ID112599	112599	None	27.302	5.907	13.549	0	157	157	2	1	-10921639	95.238	97	55	124	2000	20.589	2.000	0.130	1.063
ID112598	112598	110	38.111	11.229	12.781	0	157	157	2	1	-10921639	127.762	132	59	216	2683	38.530	2.000	0.083	0.509
ID112601	112601	117	44.003	8.997	25.730	0	157	157	2	1	-10921639	123.571	120	71	209	2595	37.037	6.262	0.144	0.840
ID112600	112600	118	64.267	10.744	17.463	0	157	157	2	1	-10921639	160.286	141	120	255	3366	40.956	2.000	0.142	0.976
ID112603	112603	122	45.106	16.123	30.159	0	157	157	2	1	-10921639	111.810	108	71	192	2348	29.893	2.000	0.137	0.903
ID112602	112602	123	39.894	10.574	26.091	0	157	157	2	1	-10921639	134.048	127	71	209	2815	34.048	4.800	0.151	1.031
ID112605	112605	105	49.996	29.536	35.048	0	157	157	2	1	-10921639	103.286	99	33	186	2169	43.359	2.000	0.165	0.674
ID112604	112604	None	29.637	25.959	31.423	0	157	157	2	1	-10921639	109.381	108	78	153	2297	20.175	2.000	0.108	1.053
ID112607	112607	111	47.925	26.515	38.078	0	157	157	2	1	-10921639	102.381	97	54	185	2150	34.177	7.600	0.166	0.852
ID112606	112606	115	76.983	12.522	37.831	0	157	157	2	1	-10921639	91.571	80	33	223	1923	54.734	2.000	0.348	0.863
ID112577	112577	113	53.580	31.757	9.419	0	158	158	2	1	-10921639	105.238	103	59	174	2210	36.370	7.600	0.216	1.028
ID112576	112576	121	31.325	13.000	0.000	0	158	158	2	1	-10921639	58.619	55	36	127	1231	21.318	2.000	0.220	0.992
ID112579	112579	106	53.224	18.285	12.344	0	158	158	2	1	-10921639	131.429	136	55	199	2760	43.039	2.000	0.181	0.935
ID112578	112578	None	35.258	15.303	11.279	0	158	158	2	1	-10921639	113.238	124	43	178	2378	38.441	2.000	0.104	0.555
ID112581	112581	None	29.636	36.185	12.524	0	158	158	2	1	-10921639	59.905	52	34	115	1258	22.147	2.000	0.210	0.938
ID112580	112580	114	36.416	29.379	12.062	0	158	158	2	1	-10921639	109.238	101	76	158	2294	25.024	2.000	0.133	1.024
ID112583	112583	118	59.168	10.797	17.422	0	158	158	2	1	-10921639	147.810	136	99	255	3104	43.149	2.000	0.104	0.646
ID112582	112582	110	41.515	10.965	12.986	0	158	158	2	1	-10921639	121.571	122	55	218	2553	39.334	2.000	0.078	0.448
ID112585	112585	None	27.945	5.492	29.431	0	158	158	2	1	-10921639	76.238	76	41	127	1601	22.884	7.600	0.145	0.843
ID112584	112584	123	53.933	11.227	26.057	0	158	158	2	1	-10921639	146.952	144	76	218	3086	34.353	4.800	0.196	1.400
ID112587	112587	105	46.732	29.100	34.619	0	158	158	2	1	-10921639	115.667	113	62	178	2429	30.250	7.600	0.175	1.140
ID112586	112586	122	36.943	15.995	30.075	0	158	158	2	1	-10921639	103.762	99	64	179	2179	24.653	2.000	0.126	0.943
ID112589	112589	111	58.802	26.349	38.098	0	158	158	2	1	-10921639	100.952	103	47	193	2120	41.015	2.000	0.230	0.920
ID112588	112588	115	75.568	12.969	37.618	0	158	158	2	1	-10921639	96.810	75	38	249	2033	53.691	2.000	0.290	0.811
ID112591	112591	112	41.156	4.195	39.847	0	158	158	2	1	-10921639	63.810	50	29	183	1340	35.631	7.600	0.135	0.426
ID112590	112590	124	32.987	7.563	39.023	0	158	158	2	1	-10921639	69.476	68	31	151	1459	31.830	2.000	0.092	0.368
ID112593	112593	116	53.048	19.242	43.898	0	158	158	2	1	-10921639	70.143	59	27	144	1473	32.321	2.000	0.416	1.274
ID112592	112592	None	30.604	2.020	42.986	0	158	158	2	1	-10921639	45.333	36	12	144	952	30.271	2.000	0.044	0.127
ID112611	112611	113	59.801	30.930	10.251	0	159	159	2	1	-10921639	121.429	122	52	193	2550	40.914	7.600	0.222	1.077
ID112610	112610	121	31.782	13.000	0.000	0	159	159	2	1	-10921639	69.381	66	40	136	1457	24.148	4.800	0.194	0.935
ID112613	112613	110	33.089	11.462	13.112	0	159	159	2	1	-10921639	119.238	117	48	213	2504	42.536	2.000	0.044	0.234
ID112612	112612	106	46.557	18.129	12.307	0	159	159	2	1	-10921639	125.762	132	50	193	2641	38.565	2.000	0.142	0.813
ID112615	112615	123	70.448	10.107	26.030	0	159	159	2	1	-10921639	168.429	174	89	255	3537	49.565	4.800	0.211	1.184
ID112614	112614	118	56.927	10.696	17.419	0	159	159	2	1	-10921639	160.905	150	117	255	3379	37.594	2.000	0.111	0.858
ID112617	112617	None	35.779	25.992	31.258	0	159	159	2	1	-10921639	113.952	115	57	164	2393	26.649	7.600	0.122	0.930
ID112616	112616	122	34.680	16.274	29.898	0	159	159	2	1	-10921639	103.048	103	55	167	2164	28.357	2.000	0.096	0.639
ID112619	112619	124	40.564	7.240	38.041	0	159	159	2	1	-10921639	86.333	82	45	200	1813	37.165	7.600	0.099	0.420
ID112618	112618	105	47.462	29.162	34.698	0	159	159	2	1	-10921639	116.238	110	61	178	2441	32.140	7.600	0.181	1.107
ID112621	112621	111	68.264	26.139	37.912	0	159	159	2	1	-10921639	108.429	99	40	221	2277	47.424	2.000	0.238	0.879
ID112620	112620	115	73.453	13.461	37.537	0	159	159	2	1	-10921639	102.762	94	47	248	2158	54.941	2.000	0.259	0.770
ID112623	112623	116	44.859	19.831	42.937	0	159	159	2	1	-10921639	64.762	55	24	150	1360	33.606	2.000	0.250	0.772
ID112622	112622	112	56.567	3.859	39.847	0	159	159	2	1	-10921639	84.381	68	48	232	1772	45.689	7.600	0.162	0.516
ID112625	112625	113	77.402	29.886	11.689	0	160	160	2	1	-10921639	147.238	136	85	244	3092	44.518	2.000	0.237	1.268
ID112624	112624	121	39.956	14.000	0.000	0	160	160	2	1	-10921639	73.476	62	36	139	1543	30.860	3.200	0.238	0.915
ID112627	112627	106	40.550	18.005	12.601	0	160	160	2	1	-10921639	141.190	148	96	192	2965	28.215	2.000	0.119	1.066
ID112626	112626	110	29.592	11.603	13.171	0	160	160	2	1	-10921639	138.143	136	75	199	2901	33.406	2.000	0.059	0.458
ID112629	112629	None	29.678	24.843	25.007	0	160	160	2	1	-10921639	100.810	97	68	146	2117	19.258	2.000	0.112	1.056
ID112628	112628	118	64.188	10.683	17.210	0	160	160	2	1	-10921639	164.952	146	115	255	3464	39.187	2.000	0.135	1.002
ID112631	112631	122	32.796	16.409	29.949	0	160	160	2	1	-10921639	103.905	99	57	169	2182	27.324	2.000	0.089	0.619
ID112630	112630	123	64.086	10.215	25.917	0	160	160	2	1	-10921639	161.714	169	85	255	3396	46.136	6.340	0.176	1.048
ID112633	112633	124	52.386	6.636	37.780	0	160	160	2	1	-10921639	95.810	94	41	225	2012	43.485	2.000	0.165	0.626
ID112632	112632	105	38.193	27.962	33.163	0	160	160	2	1	-10921639	112.619	120	50	162	2365	33.803	7.600	0.139	0.814
ID112635	112635	111	77.831	26.338	37.727	0	160	160	2	1	-10921639	114.524	106	34	223	2405	57.773	2.000	0.273	0.850
ID112634	112634	115	66.903	13.838	37.517	0	160	160	2	1	-10921639	94.571	82	43	223	1986	49.544	2.000	0.246	0.753
ID112637	112637	116	37.264	20.408	41.613	0	160	160	2	1	-10921639	78.381	71	40	136	1646	28.514	2.000	0.205	0.937
ID112636	112636	112	56.610	3.331	40.562	0	160	160	2	1	-10921639	83.571	68	24	188	1755	48.761	7.600	0.268	0.724
ID112638	112638	None	29.796	20.118	44.820	0	160	160	2	1	-10921639	65.143	66	33	117	1368	22.055	2.000	0.176	0.883
ID112641	112641	113	71.155	29.522	12.185	0	161	161	2	1	-10921639	143.952	144	75	255	3023	44.399	2.000	0.215	1.148
ID112640	112640	125	43.824	31.690	9.218	0	161	161	2	1	-10921639	97.571	85	54	176	2049	37.204	7.600	0.153	0.696
ID112643	112643	118	67.997	10.972	17.082	0	161	161	2	1	-10921639	155.143	143	106	255	3258	42.303	2.000	0.146	0.934
ID112642	112642	106	50.731	17.982	12.952	0	161	161	2	1	-10921639	140.714	144	83	220	2955	34.889	4.800	0.157	1.093
ID112645	112645	122	39.145	16.490	29.993	0	161	161	2	1	-10921639	109.571	99	64	181	2301	29.866	2.000	0.114	0.751
ID112644	112644	123	68.396	10.771	26.104	0	161	161	2	1	-10921639	182.286	185	115	255	3828	38.744	4.800	0.226	1.733
ID112647	112647	126	37.128	29.233	35.348	0	161	161	2	1	-10921639	104.571	111	38	153	2196	36.823	7.600	0.139	0.692
ID112646	112646	105	28.583	26.745	31.834	0	161	161	2	1	-10921639	105.286	110	55	141	2211	25.118	3.200	0.107	0.808
ID112649	112649	111	69.379	26.107	36.965	0	161	161	2	1	-10921639	126.048	113	66	223	2647	43.005	2.000	0.223	1.069
ID112648	112648	115	64.042	14.112	37.459	0	161	161	2	1	-10921639	107.571	87	73	211	2259	41.739	2.000	0.253	1.041
ID112651	112651	116	38.152	20.884	40.012	0	161	161	2	1	-10921639	80.143	76	34	174	1683	30.330	2.000	0.129	0.604
ID112650	112650	112	78.179	3.809	40.333	0	161	161	2	1	-10921639	139.476	125	62	242	2929	57.982	4.800	0.332	1.199
ID112639	112639	127	43.105	16.370	2.348	0	161	161	2	1	-10921639	63.762	52	15	146	1339	34.266	2.000	0.188	0.589
ID112653	112653	125	58.769	31.367	9.441	0	162	162	2	1	-10921639	115.524	110	45	195	2426	49.305	7.600	0.211	0.816
ID112652	112652	127	46.923	17.219	3.334	0	162	162	2	1	-10921639	68.905	61	20	146	1447	34.316	3.200	0.358	1.060
ID112655	112655	None	28.329	12.481	13.381	0	162	162	2	1	-10921639	131.095	124	71	188	2753	34.054	2.000	0.078	0.560
ID112654	112654	113	51.081	29.493	12.293	0	162	162	2	1	-10921639	139.048	132	85	202	2920	35.687	7.600	0.171	1.137
ID112657	112657	118	49.959	10.691	17.444	0	162	162	2	1	-10921639	148.429	134	113	241	3117	35.638	2.000	0.100	0.756
ID112656	112656	106	57.422	18.149	12.894	0	162	162	2	1	-10921639	146.524	143	85	235	3077	38.925	2.000	0.162	1.050
ID112659	112659	122	41.417	16.856	30.239	0	162	162	2	1	-10921639	112.238	104	78	211	2357	32.107	2.000	0.093	0.595
ID112658	112658	123	67.018	11.228	26.296	0	162	162	2	1	-10921639	175.952	167	113	255	3695	46.203	7.600	0.193	1.234
ID112661	112661	115	57.699	14.287	37.167	0	162	162	2	1	-10921639	104.571	90	64	218	2196	41.344	2.000	0.189	0.805
ID112660	112660	126	68.350	29.773	35.752	0	162	162	2	1	-10921639	90.810	68	20	234	1907	60.079	2.000	0.204	0.511
ID112663	112663	124	73.318	5.023	38.443	0	162	162	2	1	-10921639	130.571	106	59	255	2742	57.963	2.000	0.214	0.794
ID112662	112662	111	44.191	25.493	36.548	0	162	162	2	1	-10921639	118.810	110	62	197	2495	37.536	2.000	0.166	0.900
ID112665	112665	112	57.328	3.802	41.713	0	162	162	2	1	-10921639	100.905	103	24	228	2119	49.965	6.263	0.221	0.731
ID112664	112664	116	27.262	20.762	38.964	0	162	162	2	1	-10921639	84.714	87	43	151	1779	23.675	2.000	0.080	0.528
ID112666	112666	128	32.816	20.778	43.150	0	162	162	2	1	-10921639	64.667	57	29	151	1358	28.558	2.000	0.117	0.473
ID112705	112705	129	41.012	5.712	6.745	0	163	163	2	1	-10921639	43.952	33	19	137	923	30.251	2.000	0.323	0.709
ID112704	112704	127	57.134	17.981	3.965	0	163	163	2	1	-10921639	70.381	59	24	134	1478	35.760	2.000	0.409	1.143
ID112707	112707	106	62.777	17.869	12.921	0	163	163	2	1	-10921639	144.476	144	87	223	3034	40.471	2.000	0.190	1.142
ID112706	112706	125	58.158	30.865	9.965	0	163	163	2	1	-10921639	129.333	118	68	199	2716	38.997	4.800	0.230	1.238
ID112709	112709	118	53.324	10.611	17.386	0	163	163	2	1	-10921639	153.524	136	117	249	3224	38.551	2.000	0.101	0.730
ID112708	112708	130	31.530	6.285	13.938	0	163	163	2	1	-10921639	81.381	78	40	136	1709	31.609	2.000	0.137	0.621
ID112711	112711	None	38.221	7.628	28.025	0	163	163	2	1	-10921639	125.238	122	85	209	2630	32.591	7.600	0.105	0.733
ID112710	112710	123	61.618	10.927	25.705	0	163	163	2	1	-10921639	169.714	158	113	255	3564	40.760	7.600	0.163	1.169
ID112713	112713	105	36.748	26.394	31.895	0	163	163	2	1	-10921639	119.667	113	68	172	2513	27.992	2.000	0.107	0.830
ID112712	112712	122	39.246	17.012	30.332	0	163	163	2	1	-10921639	118.571	106	90	192	2490	26.585	2.000	0.098	0.799
ID112715	112715	126	80.654	29.893	35.536	0	163	163	2	1	-10921639	117.286	113	40	230	2463	60.995	2.000	0.269	0.815
ID112714	112714	111	48.507	24.953	36.299	0	163	163	2	1	-10921639	130.048	120	87	241	2731	36.540	2.000	0.093	0.607
ID112717	112717	116	31.545	21.195	38.347	0	163	163	2	1	-10921639	101.952	97	68	169	2141	25.986	2.000	0.080	0.583
ID112716	112716	115	64.852	14.434	36.938	0	163	163	2	1	-10921639	114.286	104	68	234	2400	46.144	2.000	0.215	0.877
ID112719	112719	112	60.842	4.151	42.496	0	163	163	2	1	-10921639	110.810	106	45	227	2327	48.142	6.252	0.240	0.891
ID112718	112718	124	54.865	4.048	39.050	0	163	163	2	1	-10921639	116.000	106	61	235	2436	41.117	2.000	0.159	0.774
ID112720	112720	128	35.811	20.925	41.716	0	163	163	2	1	-10921639	75.143	75	33	172	1578	33.368	2.000	0.118	0.474
ID112703	112703	None	27.289	11.643	4.245	0	163	163	2	1	-10921639	44.905	40	24	90	943	19.611	2.000	0.225	0.841
ID112685	112685	127	67.885	18.593	4.201	0	164	164	2	1	-10921639	74.048	64	20	190	1555	49.126	2.000	0.410	0.876
ID112687	112687	125	45.286	30.546	10.338	0	164	164	2	1	-10921639	109.048	104	61	178	2290	36.738	7.600	0.169	0.859
ID112686	112686	129	38.305	6.753	9.440	0	164	164	2	1	-10921639	52.143	45	19	150	1095	35.326	2.000	0.213	0.518
ID112689	112689	113	48.474	28.903	12.833	0	164	164	2	1	-10921639	143.000	141	103	186	3003	25.673	4.800	0.161	1.542
ID112688	112688	106	70.503	18.430	13.101	0	164	164	2	1	-10921639	144.476	141	62	255	3034	51.047	2.000	0.203	0.954
ID112691	112691	134	27.913	37.669	13.588	0	164	164	2	1	-10921639	42.905	36	13	111	901	26.610	2.000	0.213	0.566
ID112690	112690	None	40.398	14.907	13.896	0	164	164	2	1	-10921639	151.714	157	96	202	3186	27.818	4.800	0.124	1.205
ID112693	112693	118	60.332	10.915	17.688	0	164	164	2	1	-10921639	153.429	146	103	255	3222	41.327	2.000	0.127	0.837
ID112692	112692	130	29.801	8.318	15.270	0	164	164	2	1	-10921639	98.476	96	45	162	2068	36.271	7.600	0.078	0.393
ID112695	112695	122	37.248	16.874	30.262	0	164	164	2	1	-10921639	116.714	108	87	199	2451	27.581	2.000	0.083	0.651
ID112694	112694	123	64.379	10.882	26.166	0	164	164	2	1	-10921639	178.571	169	117	255	3750	40.162	7.600	0.170	1.292
ID112697	112697	111	39.448	24.939	36.107	0	164	164	2	1	-10921639	125.000	115	80	204	2625	34.109	2.000	0.071	0.484
ID112696	112696	105	43.450	26.289	31.711	0	164	164	2	1	-10921639	136.667	134	68	193	2870	33.316	2.000	0.114	0.839
ID112699	112699	115	47.239	14.479	36.785	0	164	164	2	1	-10921639	103.524	101	57	197	2174	35.290	2.000	0.171	0.857
ID112698	112698	126	84.861	29.903	35.612	0	164	164	2	1	-10921639	128.190	124	48	255	2692	62.988	2.000	0.245	0.800
ID112701	112701	124	72.248	2.408	40.334	0	164	164	2	1	-10921639	108.524	90	41	255	2279	63.623	2.000	0.153	0.454
ID112700	112700	116	47.265	21.238	39.097	0	164	164	2	1	-10921639	104.714	99	50	165	2199	38.919	2.000	0.210	0.934
ID112702	112702	112	52.361	4.145	42.646	0	164	164	2	1	-10921639	96.571	85	22	230	2028	55.854	7.600	0.183	0.535
ID112673	112673	118	50.504	10.824	17.696	0	165	165	2	1	-10921639	147.048	137	104	244	3088	35.113	7.600	0.105	0.793
ID112672	112672	113	51.187	28.496	14.086	0	165	165	2	1	-10921639	152.714	150	101	197	3207	28.173	4.800	0.188	1.714
ID112675	112675	122	29.520	16.899	30.382	0	165	165	2	1	-10921639	106.952	99	71	186	2246	27.066	7.600	0.042	0.322
ID112674	112674	123	59.657	10.684	26.092	0	165	165	2	1	-10921639	172.190	169	122	255	3616	36.563	2.000	0.147	1.210
ID112677	112677	111	32.395	24.877	36.032	0	165	165	2	1	-10921639	119.619	108	75	199	2512	32.931	2.000	0.027	0.192
ID112676	112676	105	53.576	26.682	32.034	0	165	165	2	1	-10921639	149.095	139	73	255	3131	49.474	7.600	0.116	0.626
ID112679	112679	131	42.650	7.002	36.874	0	165	165	2	1	-10921639	93.476	90	54	162	1963	27.690	2.000	0.163	0.944
ID112678	112678	126	85.653	29.733	35.545	0	165	165	2	1	-10921639	143.524	137	61	255	3014	66.282	2.000	0.232	0.817
ID112681	112681	116	64.135	21.146	38.793	0	165	165	2	1	-10921639	106.667	101	41	200	2240	49.872	2.000	0.252	0.860
ID112680	112680	115	49.389	14.556	36.974	0	165	165	2	1	-10921639	101.190	94	57	192	2125	35.234	2.000	0.171	0.838
ID112683	112683	132	50.699	6.728	42.111	0	165	165	2	1	-10921639	102.762	99	54	216	2158	39.571	2.000	0.151	0.682
ID112682	112682	124	53.982	2.351	39.706	0	165	165	2	1	-10921639	101.905	92	33	209	2140	50.132	2.000	0.134	0.481
ID112684	112684	112	42.152	3.488	43.102	0	165	165	2	1	-10921639	89.905	87	33	176	1888	44.294	2.000	0.119	0.432
ID112667	112667	127	67.460	17.705	3.832	0	165	165	2	1	-10921639	84.762	69	33	176	1780	42.596	2.000	0.409	1.155
ID112669	112669	129	37.690	7.605	10.763	0	165	165	2	1	-10921639	70.905	64	34	169	1489	34.451	2.000	0.126	0.459
ID112668	112668	133	32.242	24.749	7.439	0	165	165	2	1	-10921639	49.857	40	15	130	1047	27.963	2.000	0.233	0.674
ID112671	112671	134	37.509	38.304	13.074	0	165	165	2	1	-10921639	56.524	48	22	115	1187	27.182	2.000	0.275	0.898
ID112670	112670	106	65.508	18.074	13.120	0	165	165	2	1	-10921639	140.381	136	61	225	2948	47.228	2.000	0.194	0.964
ID112769	112769	105	67.589	26.211	31.829	0	166	166	2	1	-10921639	169.190	157	94	255	3553	45.806	2.000	0.170	1.073
ID112768	112768	123	55.592	10.622	26.169	0	166	166	2	1	-10921639	170.571	174	117	248	3582	33.968	4.800	0.143	1.256
ID112771	112771	126	81.304	29.821	35.518	0	166	166	2	1	-10921639	147.286	146	55	255	3093	64.170	2.000	0.206	0.784
ID112770	112770	111	29.073	25.093	35.951	0	166	166	2	1	-10921639	121.667	127	55	188	2555	34.764	2.000	0.016	0.113
ID112773	112773	115	44.507	14.052	36.723	0	166	166	2	1	-10921639	111.238	106	48	178	2336	32.121	4.800	0.185	1.080
ID112772	112772	131	38.764	7.057	36.781	0	166	166	2	1	-10921639	97.095	90	57	181	2039	28.915	2.000	0.100	0.611
ID112775	112775	124	68.988	2.799	39.506	0	166	166	2	1	-10921639	125.810	111	66	244	2642	47.747	2.000	0.189	0.836
ID112774	112774	116	54.765	21.180	38.659	0	166	166	2	1	-10921639	97.905	92	36	207	2056	50.302	2.000	0.216	0.693
ID112777	112777	112	34.891	3.348	43.386	0	166	166	2	1	-10921639	91.905	92	33	153	1930	38.248	2.000	0.106	0.461
ID112776	112776	132	48.202	6.955	41.461	0	166	166	2	1	-10921639	110.810	96	66	223	2327	40.896	2.000	0.092	0.458
ID112759	112759	127	63.682	15.915	3.272	0	166	166	2	1	-10921639	98.333	92	27	185	2065	44.428	2.000	0.316	1.063
ID112761	112761	None	34.431	31.890	8.998	0	166	166	2	1	-10921639	93.000	89	59	141	1953	26.344	7.600	0.168	1.014
ID112760	112760	133	35.235	24.284	7.153	0	166	166	2	1	-10921639	54.952	50	27	132	1154	28.020	2.000	0.200	0.655
ID112763	112763	106	65.261	18.244	13.458	0	166	166	2	1	-10921639	146.524	143	66	223	3077	50.404	2.000	0.195	0.947
ID112762	112762	129	32.079	8.938	11.571	0	166	166	2	1	-10921639	81.524	76	47	181	1712	30.172	2.000	0.079	0.395
ID112765	112765	113	63.318	28.245	14.747	0	166	166	2	1	-10921639	158.524	158	101	220	3329	33.892	4.800	0.205	1.595
ID112764	112764	134	46.863	39.004	13.627	0	166	166	2	1	-10921639	55.048	48	13	143	1156	35.018	2.000	0.329	0.778
ID112767	112767	135	45.015	6.779	25.371	0	166	166	2	1	-10921639	125.857	118	66	227	2643	46.250	2.000	0.107	0.528
ID112766	112766	118	52.956	9.908	16.373	0	166	166	2	1	-10921639	137.810	141	69	227	2894	45.357	2.000	0.134	0.720
ID112737	112737	132	39.976	7.187	41.017	0	167	167	2	1	-10921639	115.429	113	64	218	2424	36.341	2.000	0.066	0.393
ID112736	112736	124	74.611	3.102	39.431	0	167	167	2	1	-10921639	133.190	124	66	237	2797	52.465	2.000	0.216	0.902
ID112738	112738	112	30.784	3.238	42.771	0	167	167	2	1	-10921639	94.190	97	38	162	1978	38.735	2.000	0.118	0.515
ID112721	112721	127	49.368	16.316	2.895	0	167	167	2	1	-10921639	96.429	96	52	155	2025	30.598	2.000	0.230	1.179
ID112723	112723	136	32.600	29.850	11.420	0	167	167	2	1	-10921639	118.381	115	68	165	2486	29.087	7.600	0.120	0.870
ID112722	112722	133	49.611	23.655	7.592	0	167	167	2	1	-10921639	76.619	62	41	164	1609	36.277	2.000	0.226	0.779
ID112725	112725	106	79.147	18.312	13.125	0	167	167	2	1	-10921639	157.000	150	89	255	3297	51.858	2.000	0.202	1.018
ID112724	112724	129	35.722	9.691	11.478	0	167	167	2	1	-10921639	83.810	75	38	176	1760	34.303	2.000	0.145	0.617
ID112727	112727	113	61.912	28.331	15.952	0	167	167	2	1	-10921639	155.571	146	97	234	3267	35.404	7.600	0.178	1.329
ID112726	112726	134	61.916	39.228	13.761	0	167	167	2	1	-10921639	67.000	52	22	186	1407	43.458	2.000	0.376	0.842
ID112729	112729	123	59.979	11.579	26.101	0	167	167	2	1	-10921639	170.476	169	110	255	3580	41.594	2.000	0.158	1.116
ID112728	112728	118	75.732	10.653	16.831	0	167	167	2	1	-10921639	160.429	143	99	255	3369	49.861	2.000	0.197	1.059
ID112731	112731	105	62.839	25.958	31.365	0	167	167	2	1	-10921639	158.476	167	82	251	3328	48.225	2.000	0.176	0.986
ID112730	112730	135	53.873	9.023	26.900	0	167	167	2	1	-10921639	158.905	162	87	255	3337	42.657	4.800	0.181	1.140
ID112733	112733	126	83.224	29.592	35.508	0	167	167	2	1	-10921639	147.952	148	47	255	3107	68.099	2.000	0.230	0.812
ID112732	112732	131	58.854	7.484	36.383	0	167	167	2	1	-10921639	118.095	110	50	213	2480	49.224	2.000	0.179	0.728
ID112735	112735	116	44.182	21.191	36.928	0	167	167	2	1	-10921639	114.381	113	57	186	2402	34.202	3.200	0.192	1.077
ID112734	112734	115	34.902	13.883	36.542	0	167	167	2	1	-10921639	105.667	110	34	155	2219	33.764	4.800	0.157	0.848
ID112833	112833	115	37.273	14.154	36.444	0	168	168	2	1	-10921639	113.714	111	68	158	2388	22.703	4.800	0.153	1.329
ID112832	112832	131	63.313	8.065	35.853	0	168	168	2	1	-10921639	127.000	125	66	249	2667	42.391	2.000	0.167	0.856
ID112835	112835	116	50.003	21.350	36.722	0	168	168	2	1	-10921639	110.667	110	45	190	2324	44.448	3.200	0.216	0.884
ID112834	112834	126	84.252	29.482	35.579	0	168	168	2	1	-10921639	149.095	143	48	255	3131	66.992	2.000	0.215	0.788
ID112837	112837	132	48.589	7.044	40.480	0	168	168	2	1	-10921639	127.524	113	82	227	2678	38.818	2.000	0.097	0.579
ID112836	112836	124	59.276	3.433	39.218	0	168	168	2	1	-10921639	123.619	118	52	209	2596	45.227	2.000	0.209	0.944
ID112838	112838	112	28.949	2.907	44.037	0	168	168	2	1	-10921639	61.429	64	19	136	1290	31.242	2.000	0.091	0.327
ID112819	112819	133	46.816	22.430	6.788	0	168	168	2	1	-10921639	73.762	61	36	157	1549	35.293	2.000	0.210	0.725
ID112818	112818	127	32.966	17.604	3.581	0	168	168	2	1	-10921639	97.905	96	41	136	2056	24.855	4.800	0.211	1.370
ID112821	112821	None	27.404	7.178	10.992	0	168	168	2	1	-10921639	76.238	71	41	141	1601	27.265	7.600	0.149	0.723
ID112820	112820	136	33.103	30.933	9.999	0	168	168	2	1	-10921639	109.000	99	69	157	2289	27.729	7.600	0.135	0.938
ID112823	112823	106	84.526	18.152	13.119	0	168	168	2	1	-10921639	171.000	157	97	255	3591	52.265	2.000	0.210	1.136
ID112822	112822	129	36.797	9.684	11.824	0	168	168	2	1	-10921639	95.095	85	48	162	1997	31.434	2.000	0.091	0.504
ID112825	112825	113	51.963	28.257	16.192	0	168	168	2	1	-10921639	159.857	162	120	220	3357	29.119	4.800	0.146	1.400
ID112824	112824	134	60.042	39.148	13.887	0	168	168	2	1	-10921639	67.619	59	24	188	1420	41.102	2.000	0.341	0.837
ID112827	112827	137	37.650	22.899	19.868	0	168	168	2	1	-10921639	129.857	125	85	211	2727	28.426	2.000	0.082	0.693
ID112826	112826	118	86.718	10.917	17.093	0	168	168	2	1	-10921639	165.000	153	83	255	3465	60.092	2.000	0.204	0.932
ID112829	112829	123	57.563	11.845	26.204	0	168	168	2	1	-10921639	166.714	157	115	255	3501	41.139	2.000	0.156	1.096
ID112828	112828	None	27.068	2.436	22.692	0	168	168	2	1	-10921639	40.476	31	13	104	850	24.120	2.000	0.178	0.508
ID112831	112831	105	57.795	25.806	31.062	0	168	168	2	1	-10921639	159.190	158	97	232	3343	40.622	2.000	0.148	1.008
ID112830	112830	135	45.323	9.031	27.084	0	168	168	2	1	-10921639	139.143	137	69	255	2922	42.734	4.800	0.169	0.941
ID112779	112779	133	46.585	22.016	6.777	0	169	169	2	1	-10921639	70.667	57	31	193	1484	37.801	2.000	0.162	0.522
ID112778	112778	127	28.902	17.538	5.275	0	169	169	2	1	-10921639	97.476	94	55	151	2047	27.431	2.000	0.093	0.607
ID112781	112781	129	45.430	9.962	12.737	0	169	169	2	1	-10921639	115.524	106	69	220	2426	39.485	2.000	0.116	0.609
ID112780	112780	136	35.234	31.773	8.894	0	169	169	2	1	-10921639	86.667	87	50	150	1820	27.233	7.600	0.145	0.807
ID112783	112783	134	39.646	38.515	14.118	0	169	169	2	1	-10921639	50.714	41	13	139	1065	33.645	2.000	0.273	0.647
ID112782	112782	106	72.019	18.507	13.383	0	169	169	2	1	-10921639	162.905	155	71	255	3421	59.985	2.000	0.184	0.843
ID112785	112785	118	73.094	11.470	17.606	0	169	169	2	1	-10921639	158.810	150	62	255	3335	65.908	2.000	0.188	0.763
ID112784	112784	113	59.298	28.018	15.707	0	169	169	2	1	-10921639	165.190	164	110	232	3469	34.358	2.000	0.153	1.273
ID112787	112787	123	46.016	11.690	26.383	0	169	169	2	1	-10921639	147.000	144	108	221	3087	31.997	2.000	0.121	0.993
ID112786	112786	137	30.335	23.151	19.980	0	169	169	2	1	-10921639	134.857	129	106	199	2832	23.419	2.000	0.076	0.818
ID112789	112789	105	67.079	25.855	31.097	0	169	169	2	1	-10921639	163.524	162	87	232	3434	44.620	2.000	0.179	1.113
ID112788	112788	135	48.059	8.945	26.941	0	169	169	2	1	-10921639	138.286	137	69	214	2904	38.590	4.800	0.193	1.160
ID112791	112791	115	32.811	14.128	36.241	0	169	169	2	1	-10921639	115.714	118	57	144	2430	21.390	2.000	0.131	1.257
ID112790	112790	131	51.840	8.794	35.669	0	169	169	2	1	-10921639	134.000	124	99	227	2814	34.018	2.000	0.134	0.933
ID112793	112793	126	80.339	29.513	35.674	0	169	169	2	1	-10921639	136.429	136	34	255	2865	66.559	2.000	0.221	0.742
ID112792	112792	116	46.851	21.339	36.120	0	169	169	2	1	-10921639	106.381	103	45	174	2234	36.525	3.200	0.171	0.850
ID112795	112795	132	39.004	6.818	39.545	0	169	169	2	1	-10921639	115.381	104	52	211	2423	42.279	2.000	0.081	0.410
ID112794	112794	124	61.776	3.340	38.838	0	169	169	2	1	-10921639	125.000	120	55	195	2625	41.498	2.000	0.212	1.052
ID112739	112739	127	40.222	17.820	5.842	0	170	170	2	1	-10921639	111.190	110	71	162	2335	27.389	2.000	0.124	0.896
ID112741	112741	136	30.463	31.472	9.232	0	170	170	2	1	-10921639	90.190	90	47	132	1894	26.114	7.600	0.147	0.886
ID112740	112740	133	32.521	22.091	7.131	0	170	170	2	1	-10921639	67.762	62	34	155	1423	29.740	2.000	0.096	0.398
ID112743	112743	139	34.642	15.202	14.126	0	170	170	2	1	-10921639	156.333	158	108	232	3283	32.319	2.000	0.044	0.407
ID112742	112742	129	37.847	9.158	13.933	0	170	170	2	1	-10921639	117.333	113	54	197	2464	38.079	7.600	0.102	0.570
ID112745	112745	113	44.093	27.463	15.284	0	170	170	2	1	-10921639	160.762	165	118	193	3376	25.723	4.800	0.141	1.543
ID112744	112744	106	58.356	18.671	13.662	0	170	170	2	1	-10921639	152.190	137	78	241	3196	44.840	2.000	0.130	0.782
ID112747	112747	118	62.718	11.467	17.639	0	170	170	2	1	-10921639	145.810	144	59	255	3062	63.916	2.000	0.138	0.555
ID112746	112746	134	27.909	38.726	14.662	0	170	170	2	1	-10921639	46.429	41	15	99	975	26.474	2.000	0.219	0.630
ID112749	112749	135	48.135	9.355	26.742	0	170	170	2	1	-10921639	134.238	134	59	199	2819	40.950	4.800	0.184	1.020
ID112748	112748	137	50.578	22.919	20.244	0	170	170	2	1	-10921639	142.381	134	104	234	2990	32.983	2.000	0.114	0.883
ID112751	112751	None	39.145	17.346	29.196	0	170	170	2	1	-10921639	121.714	110	94	193	2556	29.533	2.000	0.090	0.682
ID112750	112750	123	48.513	11.825	26.531	0	170	170	2	1	-10921639	148.048	144	85	216	3109	39.647	2.000	0.137	0.899
ID112753	112753	131	49.543	9.112	34.917	0	170	170	2	1	-10921639	133.381	127	87	213	2801	31.301	2.000	0.145	1.078
ID112752	112752	105	59.708	25.462	30.545	0	170	170	2	1	-10921639	165.429	162	111	230	3474	39.180	3.200	0.157	1.147
ID112755	112755	126	81.715	29.220	35.600	0	170	170	2	1	-10921639	150.476	148	43	251	3160	63.203	2.000	0.231	0.892
ID112754	112754	116	59.983	21.369	35.365	0	170	170	2	1	-10921639	122.429	110	54	211	2571	43.614	2.000	0.191	0.900
ID112757	112757	132	48.676	6.736	38.976	0	170	170	2	1	-10921639	122.238	115	54	248	2567	41.205	2.000	0.102	0.550
ID112756	112756	124	45.926	3.410	38.295	0	170	170	2	1	-10921639	114.667	118	57	183	2408	36.032	2.000	0.179	0.967
ID112758	112758	141	36.704	14.257	41.237	0	170	170	2	1	-10921639	71.381	69	29	137	1499	27.605	2.000	0.165	0.732
ID112801	112801	139	38.394	15.397	14.288	0	171	171	2	1	-10921639	163.524	165	103	239	3434	34.945	2.000	0.055	0.487
ID112800	112800	129	27.410	9.451	14.171	0	171	171	2	1	-10921639	127.476	124	68	204	2677	36.454	7.600	0.067	0.439
ID112803	112803	None	28.544	35.517	13.851	0	171	171	2	1	-10921639	77.048	76	40	122	1618	23.517	2.000	0.151	0.861
ID112802	112802	106	50.627	18.729	13.499	0	171	171	2	1	-10921639	145.714	144	68	228	3060	47.296	2.000	0.120	0.661
ID112805	112805	134	38.140	39.743	15.256	0	171	171	2	1	-10921639	48.810	47	15	117	1025	30.347	2.000	0.257	0.658
ID112804	112804	113	43.742	28.004	14.624	0	171	171	2	1	-10921639	166.000	165	120	209	3486	24.948	6.297	0.129	1.522
ID112807	112807	140	28.851	27.593	18.174	0	171	171	2	1	-10921639	157.762	153	120	199	3313	23.233	6.323	0.101	1.241
ID112806	112806	118	64.749	11.616	17.912	0	171	171	2	1	-10921639	170.476	165	83	255	3580	52.682	2.000	0.135	0.768
ID112809	112809	123	45.729	11.643	26.342	0	171	171	2	1	-10921639	151.095	143	106	220	3173	32.280	7.600	0.115	0.966
ID112808	112808	137	43.445	22.510	20.394	0	171	171	2	1	-10921639	151.381	144	108	220	3179	32.009	2.000	0.096	0.827
ID112811	112811	105	47.863	26.103	31.091	0	171	171	2	1	-10921639	156.238	150	94	220	3281	37.116	2.000	0.132	0.983
ID112810	112810	135	52.340	9.329	26.819	0	171	171	2	1	-10921639	132.048	130	62	200	2773	42.175	2.000	0.173	0.925
ID112813	112813	116	67.569	21.487	34.823	0	171	171	2	1	-10921639	131.381	125	59	232	2759	50.870	2.000	0.209	0.893
ID112812	112812	131	48.951	9.701	34.833	0	171	171	2	1	-10921639	155.048	155	108	221	3256	33.542	2.000	0.155	1.244
ID112815	112815	124	63.234	5.019	38.071	0	171	171	2	1	-10921639	155.238	153	90	251	3260	38.803	4.800	0.201	1.341
ID112814	112814	126	87.323	29.145	35.613	0	171	171	2	1	-10921639	161.810	160	47	255	3398	63.616	2.000	0.258	1.043
ID112817	112817	None	33.351	0.000	47.000	0	171	171	2	1	-10921639	60.762	57	29	113	1276	23.210	3.200	0.334	1.310
ID112816	112816	141	61.693	14.613	41.750	0	171	171	2	1	-10921639	80.048	66	19	214	1681	49.097	2.000	0.286	0.726
ID112797	112797	133	37.476	21.875	7.687	0	171	171	2	1	-10921639	80.190	73	33	195	1684	40.170	2.000	0.076	0.281
ID112796	112796	127	33.835	18.588	6.008	0	171	171	2	1	-10921639	124.000	125	85	157	2604	20.859	7.600	0.125	1.320
ID112799	112799	142	28.058	10.639	13.011	0	171	171	2	1	-10921639	139.190	132	96	209	2923	31.584	2.000	0.041	0.350
ID112798	112798	136	38.997	31.208	9.270	0	171	171	2	1	-10921639	94.238	89	50	148	1979	31.558	2.000	0.181	0.913
ID112839	112839	127	66.024	19.567	6.531	0	172	172	2	1	-10921639	127.857	129	52	228	2685	52.992	7.600	0.204	0.819
ID112841	112841	142	38.364	11.026	13.171	0	172	172	2	1	-10921639	151.095	151	90	244	3173	38.534	2.000	0.078	0.570
ID112840	112840	136	42.249	31.108	9.363	0	172	172	2	1	-10921639	88.000	83	33	158	1848	35.951	7.600	0.186	0.768
ID112843	112843	106	39.567	18.770	13.496	0	172	172	2	1	-10921639	131.571	130	61	211	2763	43.865	2.000	0.075	0.419
ID112842	112842	139	36.571	14.985	13.938	0	172	172	2	1	-10921639	167.524	167	124	242	3518	30.408	2.000	0.052	0.541
ID112845	112845	118	59.238	12.283	18.130	0	172	172	2	1	-10921639	173.762	172	85	255	3649	55.892	2.000	0.101	0.571
ID112844	112844	113	33.524	28.000	14.000	0	172	172	2	1	-10921639	148.286	148	108	190	3114	24.046	4.800	0.139	1.504
ID112847	112847	137	38.601	23.006	20.039	0	172	172	2	1	-10921639	148.857	144	113	221	3126	26.624	2.000	0.078	0.805
ID112846	112846	None	37.631	15.963	18.607	0	172	172	2	1	-10921639	177.286	179	108	227	3723	32.282	6.352	0.094	0.948
ID112849	112849	140	30.202	28.987	20.556	0	172	172	2	1	-10921639	105.571	106	50	171	2217	36.062	2.000	0.077	0.418
ID112848	112848	143	28.290	6.925	21.110	0	172	172	2	1	-10921639	90.238	97	48	124	1895	21.163	2.000	0.133	1.004
ID112851	112851	None	41.928	2.921	30.826	0	172	172	2	1	-10921639	77.857	71	47	165	1635	29.556	2.000	0.167	0.756
ID112850	112850	135	50.862	10.104	26.314	0	172	172	2	1	-10921639	150.286	155	85	211	3156	33.141	4.800	0.197	1.493
ID112853	112853	116	68.379	21.164	34.491	0	172	172	2	1	-10921639	132.238	117	73	235	2777	43.937	2.000	0.204	1.022
ID112852	112852	105	39.565	25.933	31.073	0	172	172	2	1	-10921639	146.048	153	89	211	3067	35.163	4.800	0.138	1.010
ID112855	112855	126	86.256	29.444	35.468	0	172	172	2	1	-10921639	170.524	153	101	255	3581	52.755	2.000	0.252	1.302
ID112854	112854	131	52.491	9.458	34.803	0	172	172	2	1	-10921639	157.381	157	111	255	3305	36.438	7.600	0.141	1.068
ID112857	112857	141	82.264	14.207	42.029	0	172	172	2	1	-10921639	104.429	87	34	218	2193	51.647	2.000	0.352	1.053
ID112856	112856	124	61.819	4.939	37.468	0	172	172	2	1	-10921639	151.000	151	80	255	3171	41.611	7.600	0.177	1.091
ID112865	112865	118	51.770	12.228	18.123	0	173	173	2	1	-10921639	183.476	178	90	255	3853	52.634	7.600	0.095	0.606
ID112864	112864	134	31.266	41.252	16.006	0	173	173	2	1	-10921639	35.667	27	12	99	749	21.544	2.000	0.294	0.752
ID112867	112867	137	30.004	22.953	20.108	0	173	173	2	1	-10921639	145.238	139	108	211	3050	23.624	2.000	0.051	0.600
ID112866	112866	143	34.058	5.856	20.465	0	173	173	2	1	-10921639	99.143	101	62	144	2082	23.161	2.000	0.154	1.143
ID112869	112869	135	58.283	9.361	26.322	0	173	173	2	1	-10921639	145.905	157	76	202	3064	39.179	2.000	0.200	1.240
ID112868	112868	140	36.416	27.606	20.623	0	173	173	2	1	-10921639	125.095	136	61	183	2627	37.640	2.000	0.117	0.697
ID112871	112871	116	61.396	21.461	34.276	0	173	173	2	1	-10921639	133.238	120	73	227	2798	44.076	2.000	0.178	0.914
ID112870	112870	105	39.476	26.045	31.116	0	173	173	2	1	-10921639	139.238	144	75	188	2924	31.428	2.000	0.118	0.934
ID112873	112873	126	80.574	29.467	35.543	0	173	173	2	1	-10921639	159.381	146	66	255	3347	58.207	2.000	0.226	1.008
ID112872	112872	131	48.578	9.112	34.520	0	173	173	2	1	-10921639	163.667	158	118	227	3437	31.685	6.318	0.139	1.259
ID112875	112875	141	57.371	14.526	43.003	0	173	173	2	1	-10921639	97.048	103	38	193	2038	43.585	2.000	0.289	0.999
ID112874	112874	124	63.635	5.128	37.065	0	173	173	2	1	-10921639	149.810	155	73	246	3146	43.086	4.800	0.180	1.062
ID112859	112859	127	68.875	19.229	6.692	0	173	173	2	1	-10921639	149.429	146	78	216	3138	40.113	2.000	0.220	1.342
ID112858	112858	None	29.423	19.000	0.000	0	173	173	2	1	-10921639	96.333	96	57	148	2023	24.585	2.000	0.168	1.130
ID112861	112861	106	35.741	19.059	13.407	0	173	173	2	1	-10921639	131.095	134	61	206	2753	38.333	2.000	0.060	0.387
ID112860	112860	136	45.645	30.995	9.623	0	173	173	2	1	-10921639	98.143	104	48	151	2061	29.937	2.000	0.197	1.081
ID112863	112863	113	34.072	28.273	14.247	0	173	173	2	1	-10921639	141.810	146	92	174	2978	20.131	4.800	0.130	1.620
ID112862	112862	139	51.955	14.691	13.924	0	173	173	2	1	-10921639	182.857	190	130	255	3840	38.158	2.000	0.095	0.829
ID112929	112929	135	61.509	9.361	26.410	0	174	174	2	1	-10921639	145.571	148	69	216	3057	42.785	2.000	0.205	1.159
ID112928	112928	None	38.771	25.020	24.851	0	174	174	2	1	-10921639	135.429	141	85	172	2844	25.238	2.000	0.131	1.247
ID112931	112931	116	62.989	21.380	34.098	0	174	174	2	1	-10921639	134.571	125	75	237	2826	43.521	2.000	0.182	0.953
ID112930	112930	131	50.487	8.850	34.056	0	174	174	2	1	-10921639	161.190	162	118	255	3385	34.441	7.600	0.126	1.045
ID112933	112933	124	45.059	5.742	36.764	0	174	174	2	1	-10921639	152.905	157	106	213	3211	29.982	4.800	0.151	1.334
ID112932	112932	126	87.976	29.574	35.343	0	174	174	2	1	-10921639	169.238	153	92	255	3554	55.852	2.000	0.259	1.246
ID112935	112935	141	59.701	15.159	44.172	0	174	174	2	1	-10921639	84.476	80	33	200	1774	42.843	2.000	0.266	0.830
ID112934	112934	148	43.559	3.966	37.882	0	174	174	2	1	-10921639	122.095	113	68	202	2564	39.685	4.800	0.160	0.850
ID112917	112917	127	79.513	18.876	6.970	0	174	174	2	1	-10921639	155.333	146	92	255	3262	44.346	2.000	0.258	1.435
ID112919	112919	142	31.431	10.427	13.510	0	174	174	2	1	-10921639	151.571	148	78	211	3183	40.032	2.000	0.088	0.611
ID112918	112918	136	43.751	31.004	9.967	0	174	174	2	1	-10921639	94.619	99	47	171	1987	32.428	7.600	0.176	0.873
ID112921	112921	106	33.995	18.944	13.617	0	174	174	2	1	-10921639	136.905	139	82	213	2875	32.979	2.000	0.048	0.379
ID112920	112920	139	53.088	14.931	14.389	0	174	174	2	1	-10921639	189.095	190	117	255	3971	42.489	2.000	0.102	0.825
ID112923	112923	134	36.673	42.306	16.217	0	174	174	2	1	-10921639	36.143	26	12	103	759	25.699	2.000	0.401	0.806
ID112922	112922	113	40.389	27.763	14.155	0	174	174	2	1	-10921639	143.143	139	108	181	3006	23.753	2.000	0.134	1.422
ID112925	112925	145	41.444	14.116	19.129	0	174	174	2	1	-10921639	197.238	199	122	255	4142	40.167	4.800	0.102	0.913
ID112924	112924	118	54.513	11.766	17.977	0	174	174	2	1	-10921639	190.619	186	110	255	4003	46.919	7.600	0.086	0.644
ID112927	112927	None	27.711	0.000	25.000	0	174	174	2	1	-10921639	62.095	55	29	104	1304	23.524	3.200	0.180	0.806
ID112926	112926	140	47.976	27.043	20.044	0	174	174	2	1	-10921639	148.619	148	94	206	3121	30.730	2.000	0.123	1.056
ID112877	112877	127	93.558	19.431	7.374	0	175	175	2	1	-10921639	167.143	153	97	255	3510	49.517	2.000	0.306	1.580
ID112876	112876	144	35.675	20.000	0.000	0	175	175	2	1	-10921639	82.095	80	51	127	1724	21.831	2.000	0.231	1.412
ID112879	112879	142	27.926	10.483	13.869	0	175	175	2	1	-10921639	148.333	162	80	221	3115	41.324	6.340	0.080	0.533
ID112878	112878	136	29.646	30.998	10.020	0	175	175	2	1	-10921639	93.381	94	48	139	1961	28.244	7.600	0.129	0.758
ID112881	112881	113	54.714	27.759	14.366	0	175	175	2	1	-10921639	157.286	162	106	216	3303	30.430	2.000	0.176	1.548
ID112880	112880	139	64.641	14.968	14.081	0	175	175	2	1	-10921639	200.238	200	146	255	4205	39.861	2.000	0.133	1.179
ID112883	112883	118	49.511	11.512	17.681	0	175	175	2	1	-10921639	189.429	188	117	255	3978	40.494	2.000	0.099	0.842
ID112882	112882	134	33.463	42.891	17.227	0	175	175	2	1	-10921639	32.857	24	10	104	690	23.517	2.000	0.392	0.787
ID112885	112885	140	44.640	26.967	20.302	0	175	175	2	1	-10921639	148.762	155	75	202	3124	32.954	2.000	0.127	1.016
ID112884	112884	145	40.683	15.748	19.404	0	175	175	2	1	-10921639	176.619	174	129	234	3709	33.696	2.000	0.080	0.773
ID112887	112887	147	31.464	2.234	30.688	0	175	175	2	1	-10921639	83.143	78	48	153	1746	26.494	2.000	0.102	0.582
ID112886	112886	135	55.557	9.204	26.708	0	175	175	2	1	-10921639	138.810	144	76	221	2915	41.003	2.000	0.168	0.972
ID112889	112889	131	52.728	9.218	33.944	0	175	175	2	1	-10921639	163.238	148	115	255	3428	38.516	7.600	0.110	0.837
ID112888	112888	105	46.456	25.826	31.153	0	175	175	2	1	-10921639	143.238	150	83	190	3008	33.039	3.200	0.151	1.139
ID112891	112891	126	92.754	29.753	35.269	0	175	175	2	1	-10921639	162.429	151	90	255	3411	54.782	2.000	0.272	1.270
ID112890	112890	116	57.742	21.246	33.963	0	175	175	2	1	-10921639	121.000	118	45	206	2541	42.157	2.000	0.174	0.850
ID112893	112893	148	52.341	4.351	37.769	0	175	175	2	1	-10921639	125.857	125	59	249	2643	49.300	7.600	0.154	0.680
ID112892	112892	124	61.279	6.359	36.627	0	175	175	2	1	-10921639	170.619	164	106	251	3583	42.362	4.800	0.208	1.387
ID112895	112895	None	34.789	17.492	44.795	0	175	175	2	1	-10921639	72.571	64	17	157	1524	40.031	4.800	0.279	0.792
ID112894	112894	141	49.896	15.031	44.329	0	175	175	2	1	-10921639	81.952	71	38	157	1721	33.634	2.000	0.253	0.984
ID112897	112897	127	104.365	19.265	8.045	0	176	176	2	1	-10921639	179.714	185	90	255	3774	51.494	2.000	0.328	1.722
ID112896	112896	144	31.213	20.000	0.000	0	176	176	2	1	-10921639	78.190	83	55	97	1642	13.071	4.800	0.276	2.587
ID112899	112899	142	29.877	10.080	13.040	0	176	176	2	1	-10921639	125.190	124	73	185	2629	35.403	2.000	0.058	0.386
ID112898	112898	None	34.794	33.541	7.867	0	176	176	2	1	-10921639	54.143	41	15	146	1137	34.086	2.000	0.186	0.498
ID112901	112901	113	49.791	27.777	14.558	0	176	176	2	1	-10921639	164.952	171	132	199	3464	20.908	4.800	0.165	2.233
ID112900	112900	139	57.310	14.953	14.534	0	176	176	2	1	-10921639	190.619	188	125	255	4003	35.772	2.000	0.114	1.090
ID112903	112903	134	37.689	43.171	17.797	0	176	176	2	1	-10921639	35.000	24	12	113	735	26.552	2.000	0.406	0.761
ID112902	112902	118	41.690	11.164	17.471	0	176	176	2	1	-10921639	171.571	162	113	255	3603	38.822	7.600	0.079	0.647
ID112905	112905	145	37.752	15.633	19.568	0	176	176	2	1	-10921639	165.619	164	111	232	3478	34.820	2.000	0.086	0.751
ID112904	112904	None	31.042	6.588	20.237	0	176	176	2	1	-10921639	107.048	104	66	155	2248	24.551	2.000	0.101	0.802
ID112907	112907	146	32.077	15.921	24.956	0	176	176	2	1	-10921639	128.000	122	97	216	2688	28.297	2.000	0.049	0.419
ID112906	112906	140	69.277	26.874	20.439	0	176	176	2	1	-10921639	166.095	172	76	255	3488	49.623	2.000	0.163	0.940
ID112909	112909	147	33.375	2.654	30.462	0	176	176	2	1	-10921639	82.762	76	50	143	1738	28.567	2.000	0.138	0.701
ID112908	112908	135	46.343	9.792	26.299	0	176	176	2	1	-10921639	145.952	146	94	186	3065	27.230	4.800	0.180	1.637
ID112911	112911	131	50.468	10.132	34.064	0	176	176	2	1	-10921639	153.857	144	108	237	3231	34.912	7.600	0.112	0.891
ID112910	112910	105	46.748	25.855	31.292	0	176	176	2	1	-10921639	138.619	139	73	188	2911	34.634	4.800	0.158	1.090
ID112913	112913	126	71.331	29.359	35.464	0	176	176	2	1	-10921639	154.000	139	111	228	3234	36.394	7.600	0.218	1.518
ID112912	112912	116	46.161	21.260	33.853	0	176	176	2	1	-10921639	120.238	118	66	186	2525	33.807	2.000	0.167	1.017
ID112915	112915	141	46.369	15.801	44.442	0	176	176	2	1	-10921639	92.714	92	41	146	1947	29.737	4.800	0.275	1.347
ID112914	112914	148	60.588	5.052	37.771	0	176	176	2	1	-10921639	130.381	124	68	255	2738	46.617	4.800	0.193	0.903
ID112916	112916	149	32.152	25.802	43.750	0	176	176	2	1	-10921639	54.143	59	15	113	1137	23.542	2.000	0.237	0.882
ID112937	112937	127	94.281	19.525	8.440	0	177	177	2	1	-10921639	159.857	162	69	255	3357	64.554	2.000	0.300	1.143
ID112936	112936	144	33.090	21.000	0.000	0	177	177	2	1	-10921639	87.143	96	52	110	1830	17.408	4.800	0.262	2.080
ID112939	112939	139	55.991	15.109	14.346	0	177	177	2	1	-10921639	194.286	197	129	255	4080	38.690	2.000	0.115	1.035
ID112938	112938	142	38.702	10.541	13.329	0	177	177	2	1	-10921639	153.571	153	75	241	3225	47.054	2.000	0.067	0.412
ID112941	112941	118	47.339	11.831	17.811	0	177	177	2	1	-10921639	196.333	197	130	255	4123	38.598	7.600	0.096	0.889
ID112940	112940	113	66.712	28.031	14.209	0	177	177	2	1	-10921639	176.095	178	111	235	3698	33.098	4.800	0.224	1.947
ID112943	112943	134	36.680	43.400	18.642	0	177	177	2	1	-10921639	39.857	31	15	96	837	25.218	2.000	0.414	0.926
ID112942	112942	140	59.000	26.290	19.377	0	177	177	2	1	-10921639	183.619	193	136	244	3856	29.730	4.800	0.170	1.796
ID112945	112945	None	28.376	25.690	24.259	0	177	177	2	1	-10921639	126.667	127	69	165	2660	25.767	2.000	0.088	0.796
ID112944	112944	145	43.211	15.647	19.788	0	177	177	2	1	-10921639	171.714	162	106	255	3606	40.697	2.000	0.082	0.639
ID112947	112947	135	33.227	9.987	26.418	0	177	177	2	1	-10921639	143.429	146	108	183	3012	20.449	4.800	0.134	1.655
ID112946	112946	146	44.074	15.908	24.865	0	177	177	2	1	-10921639	145.190	134	103	223	3049	33.250	2.000	0.087	0.697
ID112949	112949	105	53.038	26.068	31.420	0	177	177	2	1	-10921639	141.476	141	71	211	2971	39.520	3.200	0.149	0.930
ID112948	112948	147	35.089	3.444	30.428	0	177	177	2	1	-10921639	87.571	82	47	148	1839	33.105	2.000	0.130	0.608
ID112951	112951	116	36.257	21.474	33.657	0	177	177	2	1	-10921639	113.857	111	57	164	2391	32.925	4.800	0.143	0.868
ID112950	112950	131	67.203	10.782	33.919	0	177	177	2	1	-10921639	171.619	157	108	248	3604	46.482	2.000	0.170	1.074
ID112953	112953	148	61.264	5.756	36.725	0	177	177	2	1	-10921639	156.095	158	90	234	3278	44.193	4.800	0.210	1.225
ID112952	112952	126	79.333	29.093	35.623	0	177	177	2	1	-10921639	151.190	144	80	242	3175	46.438	4.800	0.265	1.366
ID112955	112955	149	42.121	26.121	43.005	0	177	177	2	1	-10921639	64.333	64	24	143	1351	26.973	2.000	0.262	0.992
ID112954	112954	153	30.974	12.001	43.032	0	177	177	2	1	-10921639	68.286	61	40	111	1434	22.127	2.000	0.147	0.792
ID112956	112956	141	61.565	16.807	44.905	0	177	177	2	1	-10921639	100.810	94	57	174	2117	33.030	4.800	0.364	1.628
ID113024	113024	141	97.339	18.241	45.732	0	178	178	2	1	-10921639	108.619	97	29	246	2281	63.183	2.000	0.459	1.081
ID113003	113003	127	85.223	19.567	8.737	0	178	178	2	1	-10921639	170.714	160	73	255	3585	58.249	3.200	0.260	1.210
ID113002	113002	144	43.527	21.000	0.000	0	178	178	2	1	-10921639	110.333	122	50	144	2317	26.792	4.800	0.273	1.768
ID113005	113005	142	41.166	10.975	13.379	0	178	178	2	1	-10921639	151.476	153	73	241	3181	46.359	6.228	0.086	0.517
ID113004	113004	150	38.290	32.047	9.548	0	178	178	2	1	-10921639	105.762	101	69	148	2221	24.364	7.600	0.163	1.220
ID113007	113007	113	70.520	28.168	14.462	0	178	178	2	1	-10921639	179.810	178	110	244	3776	41.275	4.800	0.216	1.548
ID113006	113006	139	39.062	14.796	14.340	0	178	178	2	1	-10921639	179.238	174	130	255	3764	33.217	6.382	0.074	0.747
ID113009	113009	151	36.835	3.822	18.544	0	178	178	2	1	-10921639	76.714	66	48	157	1611	27.742	2.000	0.151	0.727
ID113008	113008	118	29.443	10.999	16.514	0	178	178	2	1	-10921639	163.095	169	94	218	3425	37.786	2.000	0.062	0.505
ID113011	113011	145	40.601	15.819	19.968	0	178	178	2	1	-10921639	174.857	176	132	223	3672	28.403	2.000	0.085	0.964
ID113010	113010	134	37.985	42.709	19.000	0	178	178	2	1	-10921639	47.619	47	20	115	1000	22.879	2.000	0.393	1.175
ID113013	113013	152	27.116	0.000	25.000	0	178	178	2	1	-10921639	53.810	48	36	151	1130	25.437	2.000	0.129	0.483
ID113012	113012	140	44.240	26.691	19.685	0	178	178	2	1	-10921639	159.143	158	64	227	3342	45.225	2.000	0.109	0.690
ID113015	113015	135	46.089	10.339	26.246	0	178	178	2	1	-10921639	153.810	148	76	220	3230	33.588	2.000	0.138	1.108
ID113014	113014	146	65.931	15.969	25.002	0	178	178	2	1	-10921639	172.619	167	113	255	3625	43.276	2.000	0.132	0.930
ID113017	113017	105	69.773	26.024	31.823	0	178	178	2	1	-10921639	160.048	150	96	246	3361	42.977	2.000	0.170	1.083
ID113016	113016	147	48.273	4.064	30.149	0	178	178	2	1	-10921639	104.238	101	59	188	2189	35.750	2.000	0.169	0.842
ID113019	113019	116	39.039	21.424	33.809	0	178	178	2	1	-10921639	112.714	113	45	181	2367	36.550	2.000	0.137	0.743
ID113018	113018	131	62.615	11.082	33.204	0	178	178	2	1	-10921639	168.333	151	120	255	3535	36.498	2.000	0.145	1.167
ID113021	113021	148	72.537	6.134	36.209	0	178	178	2	1	-10921639	169.381	169	101	255	3557	45.696	2.000	0.206	1.264
ID113020	113020	126	78.645	29.483	35.469	0	178	178	2	1	-10921639	158.000	143	110	242	3318	39.789	7.600	0.253	1.602
ID113023	113023	153	37.447	12.391	42.929	0	178	178	2	1	-10921639	65.381	55	36	118	1373	24.885	2.000	0.245	1.033
ID113022	113022	149	27.864	26.395	41.742	0	178	178	2	1	-10921639	61.048	59	22	97	1282	20.338	2.000	0.201	1.004
ID112961	112961	118	46.396	11.307	15.486	0	179	179	2	1	-10921639	176.095	181	101	249	3698	39.749	4.800	0.151	1.163
ID112960	112960	139	45.206	14.897	14.438	0	179	179	2	1	-10921639	181.762	192	122	255	3817	39.380	2.000	0.090	0.762
ID112963	112963	151	27.329	4.689	17.032	0	179	179	2	1	-10921639	67.333	61	47	148	1414	22.357	2.000	0.091	0.502
ID112962	112962	113	54.063	28.161	14.969	0	179	179	2	1	-10921639	178.333	181	143	237	3745	25.425	7.600	0.167	2.006
ID112965	112965	145	46.931	14.897	19.747	0	179	179	2	1	-10921639	184.048	186	132	255	3865	35.206	4.800	0.100	0.949
ID112964	112964	134	48.206	41.952	19.060	0	179	179	2	1	-10921639	61.667	50	33	146	1295	26.878	2.000	0.363	1.222
ID112967	112967	157	33.774	8.791	22.652	0	179	179	2	1	-10921639	144.238	146	97	186	3029	20.830	4.800	0.121	1.498
ID112966	112966	140	52.175	26.750	21.331	0	179	179	2	1	-10921639	161.381	164	66	218	3389	46.795	2.000	0.146	0.878
ID112969	112969	146	58.341	16.063	25.178	0	179	179	2	1	-10921639	170.429	167	115	255	3579	38.468	2.000	0.115	0.912
ID112968	112968	152	37.932	0.000	24.000	0	179	179	2	1	-10921639	57.810	47	31	132	1214	27.660	2.000	0.228	0.775
ID112971	112971	105	58.807	25.985	32.003	0	179	179	2	1	-10921639	153.619	148	94	223	3226	34.859	2.000	0.156	1.192
ID112970	112970	158	31.753	31.239	27.171	0	179	179	2	1	-10921639	53.000	47	19	130	1113	26.056	2.000	0.149	0.526
ID112973	112973	126	77.361	29.439	35.209	0	179	179	2	1	-10921639	153.095	144	92	242	3215	43.440	7.600	0.233	1.332
ID112972	112972	131	67.131	11.179	32.782	0	179	179	2	1	-10921639	172.905	155	115	255	3631	42.227	2.000	0.166	1.166
ID112975	112975	153	45.722	12.395	42.954	0	179	179	2	1	-10921639	65.143	57	33	127	1368	29.995	2.000	0.302	1.006
ID112974	112974	148	62.812	6.681	35.891	0	179	179	2	1	-10921639	166.000	158	103	255	3486	47.524	4.800	0.197	1.151
ID112977	112977	141	78.666	19.006	45.537	0	179	179	2	1	-10921639	90.000	80	17	221	1890	54.140	2.000	0.409	0.965
ID112976	112976	155	32.458	4.844	44.222	0	179	179	2	1	-10921639	58.810	54	29	106	1235	21.642	2.000	0.211	0.945
ID112957	112957	144	53.551	20.937	1.667	0	179	179	2	1	-10921639	102.429	89	45	218	2151	42.112	2.000	0.149	0.631
ID112959	112959	150	33.169	33.801	9.061	0	179	179	2	1	-10921639	81.286	78	40	146	1707	31.127	4.800	0.203	0.881
ID112958	112958	127	78.942	19.435	8.959	0	179	179	2	1	-10921639	173.238	172	115	255	3638	43.910	4.800	0.261	1.632
ID112993	112993	131	56.901	11.435	32.463	0	180	180	2	1	-10921639	177.476	178	120	255	3727	45.012	4.800	0.133	0.924
ID112992	112992	None	28.434	4.977	31.387	0	180	180	2	1	-10921639	106.000	101	59	176	2226	35.379	2.000	0.075	0.420
ID112995	112995	148	54.845	7.214	35.074	0	180	180	2	1	-10921639	168.714	167	101	255	3543	46.569	4.800	0.156	0.978
ID112994	112994	105	59.201	26.007	31.808	0	180	180	2	1	-10921639	149.190	150	82	228	3133	38.857	2.000	0.165	1.090
ID112997	112997	154	27.898	26.655	39.720	0	180	180	2	1	-10921639	71.762	69	38	124	1507	23.643	2.000	0.184	0.943
ID112996	112996	126	75.012	29.606	35.101	0	180	180	2	1	-10921639	138.238	136	69	225	2903	46.733	2.000	0.257	1.209
ID112999	112999	155	28.910	5.584	44.160	0	180	180	2	1	-10921639	56.810	55	24	103	1193	23.449	2.000	0.194	0.786
ID112998	112998	153	39.941	12.161	43.231	0	180	180	2	1	-10921639	59.381	48	33	115	1247	25.135	2.000	0.278	1.026
ID113001	113001	156	41.376	16.277	47.025	0	180	180	2	1	-10921639	59.762	55	15	160	1255	39.586	7.600	0.157	0.409
ID113000	113000	141	80.412	19.062	45.216	0	180	180	2	1	-10921639	100.333	80	54	214	2107	48.389	2.000	0.380	1.141
ID112979	112979	150	31.582	32.735	9.318	0	180	180	2	1	-10921639	93.857	94	33	150	1971	30.022	4.800	0.168	0.899
ID112978	112978	144	43.594	21.128	2.294	0	180	180	2	1	-10921639	96.571	89	45	179	2028	33.797	2.000	0.125	0.635
ID112981	112981	113	51.531	28.886	13.542	0	180	180	2	1	-10921639	172.905	176	111	220	3631	27.648	4.800	0.160	1.726
ID112980	112980	127	81.897	19.728	9.783	0	180	180	2	1	-10921639	171.000	165	69	255	3591	54.801	4.800	0.249	1.244
ID112983	112983	139	54.950	14.805	14.681	0	180	180	2	1	-10921639	200.095	207	129	255	4202	40.484	6.367	0.112	0.993
ID112982	112982	118	47.763	11.583	15.228	0	180	180	2	1	-10921639	189.524	190	130	251	3980	38.643	7.600	0.112	0.992
ID112985	112985	134	52.624	42.283	18.965	0	180	180	2	1	-10921639	71.143	55	40	160	1494	30.684	2.000	0.321	1.128
ID112984	112984	151	31.173	5.564	16.539	0	180	180	2	1	-10921639	79.095	73	45	155	1661	28.314	2.000	0.084	0.435
ID112987	112987	140	83.467	25.942	22.997	0	180	180	2	1	-10921639	193.333	192	96	255	4060	47.626	4.800	0.239	1.565
ID112986	112986	145	57.221	15.242	20.377	0	180	180	2	1	-10921639	191.476	188	137	255	4021	35.649	2.000	0.127	1.213
ID112989	112989	146	60.927	16.138	25.224	0	180	180	2	1	-10921639	169.524	164	110	255	3560	43.070	2.000	0.115	0.812
ID112988	112988	157	39.741	8.874	23.527	0	180	180	2	1	-10921639	140.857	148	103	197	2958	28.384	4.800	0.134	1.169
ID112991	112991	158	39.327	31.187	27.190	0	180	180	2	1	-10921639	58.524	45	26	144	1229	30.127	2.000	0.211	0.676
ID112990	112990	135	31.625	11.480	26.414	0	180	180	2	1	-10921639	152.048	155	108	197	3193	28.004	6.375	0.069	0.704
ID113025	113025	144	37.406	20.914	2.195	0	181	181	2	1	-10921639	96.571	96	36	179	2028	32.368	2.000	0.098	0.535
ID113027	113027	150	42.141	33.584	9.901	0	181	181	2	1	-10921639	99.905	96	38	169	2098	32.648	2.000	0.181	0.936
ID113026	113026	127	67.693	19.271	9.977	0	181	181	2	1	-10921639	174.762	171	106	255	3670	43.595	4.800	0.230	1.497
ID113029	113029	113	53.288	27.851	14.273	0	181	181	2	1	-10921639	170.524	164	99	235	3581	33.539	4.800	0.166	1.448
ID113028	113028	139	50.186	14.620	14.061	0	181	181	2	1	-10921639	182.810	181	113	246	3839	42.431	2.000	0.121	0.931
ID113031	113031	134	60.820	41.747	18.765	0	181	181	2	1	-10921639	83.000	76	40	186	1743	37.457	2.000	0.309	1.046
ID113030	113030	118	48.074	11.298	15.522	0	181	181	2	1	-10921639	162.381	164	78	239	3410	43.509	2.000	0.117	0.781
ID113033	113033	157	32.762	9.181	23.385	0	181	181	2	1	-10921639	123.810	122	54	183	2600	33.055	7.600	0.127	0.844
ID113032	113032	145	47.742	15.306	20.293	0	181	181	2	1	-10921639	177.571	162	122	237	3729	32.559	2.000	0.103	1.020
ID113035	113035	146	57.376	16.092	25.033	0	181	181	2	1	-10921639	170.333	165	117	255	3577	38.071	2.000	0.115	0.922
ID113034	113034	140	84.620	26.213	22.779	0	181	181	2	1	-10921639	192.524	190	83	255	4043	48.195	4.800	0.238	1.539
ID113037	113037	158	42.138	31.495	26.969	0	181	181	2	1	-10921639	60.190	48	31	144	1264	32.618	2.000	0.218	0.661
ID113036	113036	135	34.017	12.954	26.300	0	181	181	2	1	-10921639	166.286	165	115	223	3492	29.579	4.800	0.099	1.013
ID113039	113039	105	52.014	26.474	32.104	0	181	181	2	1	-10921639	147.048	148	69	220	3088	39.471	2.000	0.155	1.002
ID113038	113038	131	67.601	12.276	32.186	0	181	181	2	1	-10921639	177.762	160	118	255	3733	46.015	2.000	0.153	1.023
ID113041	113041	216	28.877	22.445	32.879	0	181	181	2	1	-10921639	116.524	120	64	172	2447	29.958	2.000	0.080	0.574
ID113040	113040	None	45.556	9.281	33.381	0	181	181	2	1	-10921639	172.238	164	118	255	3617	37.411	7.600	0.090	0.760
ID113043	113043	126	70.095	29.840	35.299	0	181	181	2	1	-10921639	133.381	136	75	228	2801	44.301	7.600	0.236	1.150
ID113042	113042	148	45.703	7.395	34.964	0	181	181	2	1	-10921639	142.333	139	82	232	2989	43.262	7.600	0.100	0.597
ID113045	113045	153	37.637	12.128	43.090	0	181	181	2	1	-10921639	54.714	48	27	127	1149	25.100	2.000	0.229	0.813
ID113044	113044	154	40.508	27.122	39.861	0	181	181	2	1	-10921639	82.857	82	36	139	1740	29.401	2.000	0.223	1.028
ID113047	113047	141	100.313	19.016	44.731	0	181	181	2	1	-10921639	111.524	90	50	255	2342	61.786	2.000	0.395	1.022
ID113046	113046	155	38.224	5.671	43.838	0	181	181	2	1	-10921639	59.524	57	17	124	1250	27.811	2.000	0.253	0.865
ID113048	113048	156	42.193	16.036	46.984	0	181	181	2	1	-10921639	62.571	57	15	188	1314	40.430	7.600	0.124	0.340
ID113089	113089	155	27.502	5.576	43.191	0	182	182	2	1	-10921639	53.619	55	22	94	1126	20.846	2.000	0.193	0.831
ID113088	113088	154	40.693	27.514	39.602	0	182	182	2	1	-10921639	79.286	73	31	139	1665	35.754	2.000	0.197	0.729
ID113091	113091	141	111.416	18.783	44.251	0	182	182	2	1	-10921639	130.476	104	62	255	2740	65.270	2.000	0.430	1.202
ID113090	113090	153	36.595	11.996	43.066	0	182	182	2	1	-10921639	54.857	45	33	117	1152	24.075	2.000	0.226	0.839
ID113092	113092	156	31.155	15.533	46.761	0	182	182	2	1	-10921639	63.857	55	15	150	1341	37.996	7.600	0.099	0.303
ID113071	113071	150	41.529	32.834	9.468	0	182	182	2	1	-10921639	99.667	99	57	151	2093	31.374	2.000	0.201	1.065
ID113070	113070	144	46.371	20.908	2.500	0	182	182	2	1	-10921639	102.048	94	59	195	2143	33.895	2.000	0.156	0.812
ID113073	113073	113	64.009	28.344	13.904	0	182	182	2	1	-10921639	177.810	174	118	234	3734	32.118	4.800	0.197	1.823
ID113072	113072	127	72.945	19.704	10.222	0	182	182	2	1	-10921639	171.095	172	101	255	3593	54.181	4.800	0.214	1.111
ID113075	113075	118	53.396	11.211	15.946	0	182	182	2	1	-10921639	153.667	155	78	248	3227	44.954	2.000	0.130	0.787
ID113074	113074	139	46.083	14.941	14.946	0	182	182	2	1	-10921639	174.619	169	124	251	3667	34.991	2.000	0.096	0.877
ID113077	113077	145	54.647	15.154	20.330	0	182	182	2	1	-10921639	177.952	167	130	255	3737	37.800	2.000	0.114	0.964
ID113076	113076	134	57.342	41.214	18.846	0	182	182	2	1	-10921639	86.476	78	48	178	1816	34.796	2.000	0.286	1.105
ID113079	113079	157	37.338	9.473	23.421	0	182	182	2	1	-10921639	116.762	117	57	186	2452	37.176	7.600	0.133	0.737
ID113078	113078	140	77.101	26.192	22.546	0	182	182	2	1	-10921639	181.762	178	83	255	3817	46.791	2.000	0.206	1.329
ID113081	113081	135	48.184	12.917	26.357	0	182	182	2	1	-10921639	169.619	169	110	225	3562	35.549	2.000	0.110	0.943
ID113080	113080	146	49.004	16.360	25.163	0	182	182	2	1	-10921639	165.286	158	110	255	3471	37.743	2.000	0.087	0.701
ID113083	113083	131	63.680	12.545	32.224	0	182	182	2	1	-10921639	164.619	148	113	255	3457	46.571	2.000	0.143	0.882
ID113082	113082	158	36.732	31.981	27.495	0	182	182	2	1	-10921639	60.857	59	24	137	1278	27.503	2.000	0.250	0.884
ID113085	113085	216	29.149	21.314	33.116	0	182	182	2	1	-10921639	108.810	108	66	171	2285	26.231	2.000	0.078	0.599
ID113084	113084	105	55.751	26.013	31.947	0	182	182	2	1	-10921639	136.571	125	71	213	2868	37.968	2.000	0.161	0.998
ID113087	113087	126	63.923	29.931	35.256	0	182	182	2	1	-10921639	122.143	120	57	192	2565	36.692	2.000	0.257	1.363
ID113086	113086	148	44.025	7.786	34.292	0	182	182	2	1	-10921639	157.381	153	104	255	3305	38.163	4.800	0.138	1.001
ID113057	113057	140	74.846	26.160	22.829	0	183	183	2	1	-10921639	187.286	186	82	255	3933	43.539	4.800	0.214	1.517
ID113056	113056	145	57.865	15.378	20.349	0	183	183	2	1	-10921639	190.000	183	136	255	3990	36.917	2.000	0.124	1.139
ID113059	113059	146	57.922	16.604	25.217	0	183	183	2	1	-10921639	164.429	150	90	255	3453	47.988	2.000	0.092	0.575
ID113058	113058	157	31.153	10.057	23.906	0	183	183	2	1	-10921639	129.905	137	80	186	2728	29.680	4.800	0.126	0.981
ID113061	113061	158	39.525	31.903	28.170	0	183	183	2	1	-10921639	65.905	59	27	141	1384	30.617	2.000	0.186	0.676
ID113060	113060	135	34.937	13.329	25.972	0	183	183	2	1	-10921639	161.095	167	113	214	3383	28.712	2.000	0.087	0.897
ID113063	113063	105	62.843	25.759	31.964	0	183	183	2	1	-10921639	148.286	155	83	227	3114	38.948	2.000	0.172	1.117
ID113062	113062	131	69.323	13.847	32.001	0	183	183	2	1	-10921639	169.238	167	115	255	3554	45.198	2.000	0.152	0.989
ID113065	113065	126	82.935	29.997	35.266	0	183	183	2	1	-10921639	129.143	118	61	239	2712	52.126	2.000	0.281	1.087
ID113064	113064	148	65.019	8.372	33.714	0	183	183	2	1	-10921639	153.429	157	94	255	3222	49.843	2.000	0.141	0.763
ID113067	113067	155	36.677	5.668	42.934	0	183	183	2	1	-10921639	59.667	54	26	110	1253	24.084	2.000	0.250	0.991
ID113066	113066	154	58.654	27.088	39.184	0	183	183	2	1	-10921639	96.429	78	50	199	2025	39.902	2.000	0.205	0.823
ID113069	113069	156	51.381	15.248	45.859	0	183	183	2	1	-10921639	80.095	75	27	199	1682	47.063	7.600	0.162	0.473
ID113068	113068	141	97.341	18.523	43.484	0	183	183	2	1	-10921639	135.238	106	54	255	2840	68.238	2.000	0.370	1.071
ID113049	113049	144	47.978	20.696	2.657	0	183	183	2	1	-10921639	112.381	101	71	190	2360	35.584	2.000	0.149	0.820
ID113051	113051	150	46.647	33.000	10.000	0	183	183	2	1	-10921639	117.762	117	75	185	2473	33.291	7.600	0.171	1.031
ID113050	113050	127	74.600	19.742	10.417	0	183	183	2	1	-10921639	182.048	172	104	255	3823	52.728	2.000	0.198	1.143
ID113053	113053	118	61.839	11.012	15.398	0	183	183	2	1	-10921639	169.238	160	90	249	3554	47.737	2.000	0.173	1.045
ID113052	113052	113	78.817	28.623	14.152	0	183	183	2	1	-10921639	198.429	195	129	255	4167	41.920	4.800	0.213	1.665
ID113055	113055	134	58.955	41.400	18.995	0	183	183	2	1	-10921639	93.810	82	48	197	1970	36.352	2.000	0.263	1.073
ID113054	113054	139	39.246	15.375	15.413	0	183	183	2	1	-10921639	182.810	172	136	255	3839	36.384	2.000	0.077	0.720
ID113093	113093	144	49.084	20.497	3.152	0	184	184	2	1	-10921639	116.476	108	59	192	2446	36.220	2.000	0.149	0.835
ID113095	113095	127	68.523	19.877	10.971	0	184	184	2	1	-10921639	194.667	202	125	255	4088	41.710	4.800	0.193	1.509
ID113094	113094	150	59.306	32.129	9.484	0	184	184	2	1	-10921639	130.143	122	66	216	2733	45.195	2.000	0.207	0.988
ID113097	113097	139	38.736	15.034	13.758	0	184	184	2	1	-10921639	176.619	169	117	249	3709	35.026	2.000	0.067	0.629
ID113096	113096	159	50.904	10.196	13.719	0	184	184	2	1	-10921639	134.333	132	59	232	2821	46.212	7.600	0.137	0.699
ID113099	113099	118	38.096	11.566	16.114	0	184	184	2	1	-10921639	163.810	157	115	228	3440	30.946	7.600	0.065	0.650
ID113098	113098	113	52.310	28.759	14.806	0	184	184	2	1	-10921639	192.857	197	144	232	4050	27.614	4.800	0.159	1.914
ID113101	113101	145	59.842	15.266	20.233	0	184	184	2	1	-10921639	190.476	183	144	255	4000	34.027	2.000	0.133	1.318
ID113100	113100	134	79.404	41.374	18.895	0	184	184	2	1	-10921639	113.286	92	62	255	2379	51.140	2.000	0.283	0.976
ID113103	113103	157	33.048	10.314	24.228	0	184	184	2	1	-10921639	123.429	124	78	183	2592	30.699	4.800	0.137	0.971
ID113102	113102	140	82.789	26.086	22.665	0	184	184	2	1	-10921639	200.524	200	96	255	4211	45.338	4.800	0.221	1.602
ID113105	113105	158	36.690	31.991	27.721	0	184	184	2	1	-10921639	71.143	66	34	162	1494	31.195	2.000	0.159	0.626
ID113104	113104	146	60.533	16.269	25.256	0	184	184	2	1	-10921639	182.524	185	127	255	3833	39.438	2.000	0.133	1.085
ID113107	113107	105	65.177	25.883	31.845	0	184	184	2	1	-10921639	147.476	137	90	211	3097	38.103	2.000	0.193	1.254
ID113106	113106	131	63.602	14.226	31.843	0	184	184	2	1	-10921639	175.429	164	127	255	3684	39.463	2.000	0.149	1.156
ID113109	113109	126	72.553	30.121	35.046	0	184	184	2	1	-10921639	123.000	122	52	216	2583	42.898	2.000	0.251	1.151
ID113108	113108	148	75.002	8.806	33.252	0	184	184	2	1	-10921639	172.429	165	120	255	3621	46.285	2.000	0.195	1.214
ID113111	113111	155	32.053	5.628	42.456	0	184	184	2	1	-10921639	60.524	57	36	103	1271	19.605	2.000	0.239	1.189
ID113110	113110	154	59.756	27.090	38.741	0	184	184	2	1	-10921639	94.143	82	31	193	1977	47.600	2.000	0.222	0.718
ID113113	113113	156	50.507	15.029	45.112	0	184	184	2	1	-10921639	85.048	71	36	214	1786	42.981	7.600	0.129	0.453
ID113112	113112	141	99.618	18.490	42.544	0	184	184	2	1	-10921639	135.571	113	57	255	2847	66.037	2.000	0.336	1.034
ID113195	113195	150	49.859	32.596	9.402	0	185	185	2	1	-10921639	119.810	115	66	179	2516	38.249	4.800	0.210	1.085
ID113194	113194	144	53.547	20.550	3.805	0	185	185	2	1	-10921639	131.619	122	85	228	2764	36.342	2.000	0.154	0.969
ID113197	113197	159	50.642	10.382	13.726	0	185	185	2	1	-10921639	149.524	132	85	234	3140	46.296	7.600	0.137	0.778
ID113196	113196	127	66.414	19.480	11.353	0	185	185	2	1	-10921639	202.381	209	136	255	4250	40.500	4.800	0.178	1.507
ID113199	113199	113	65.483	28.228	15.194	0	185	185	2	1	-10921639	207.143	213	134	255	4350	36.784	4.800	0.164	1.587
ID113198	113198	139	35.561	15.145	13.712	0	185	185	2	1	-10921639	183.905	178	144	255	3862	32.275	2.000	0.050	0.540
ID113201	113201	134	69.249	41.203	18.888	0	185	185	2	1	-10921639	114.571	99	71	232	2406	41.227	2.000	0.247	1.102
ID113200	113200	118	47.637	11.584	16.197	0	185	185	2	1	-10921639	179.000	176	120	255	3759	38.947	7.600	0.087	0.733
ID113203	113203	140	75.383	26.212	22.710	0	185	185	2	1	-10921639	190.190	195	87	255	3994	45.826	2.000	0.191	1.329
ID113202	113202	145	41.696	15.605	19.823	0	185	185	2	1	-10921639	184.714	188	134	228	3879	28.027	2.000	0.110	1.306
ID113205	113205	146	67.273	16.820	24.894	0	185	185	2	1	-10921639	178.190	181	111	255	3742	46.542	2.000	0.132	0.895
ID113204	113204	157	31.239	11.010	24.655	0	185	185	2	1	-10921639	134.952	134	68	199	2834	32.730	2.000	0.121	0.890
ID113207	113207	131	62.860	14.587	31.664	0	185	185	2	1	-10921639	178.000	172	115	255	3738	45.405	2.000	0.131	0.908
ID113206	113206	158	34.451	31.704	27.623	0	185	185	2	1	-10921639	74.476	66	40	158	1564	31.940	2.000	0.138	0.564
ID113209	113209	148	72.138	9.895	32.861	0	185	185	2	1	-10921639	177.143	185	111	255	3720	45.570	2.000	0.183	1.200
ID113208	113208	105	51.056	25.787	31.682	0	185	185	2	1	-10921639	142.048	136	89	200	2983	36.297	2.000	0.150	1.021
ID113211	113211	126	63.608	29.849	35.047	0	185	185	2	1	-10921639	120.857	117	43	204	2538	43.358	7.600	0.225	1.024
ID113210	113210	None	29.627	21.632	32.844	0	185	185	2	1	-10921639	122.381	122	64	199	2570	33.173	2.000	0.059	0.412
ID113213	113213	155	28.639	5.983	41.744	0	185	185	2	1	-10921639	57.905	59	33	96	1216	18.124	2.000	0.237	1.225
ID113212	113212	154	78.562	27.170	38.451	0	185	185	2	1	-10921639	118.429	104	43	255	2487	56.453	2.000	0.239	0.811
ID113215	113215	156	45.769	14.811	44.614	0	185	185	2	1	-10921639	80.762	69	27	193	1696	44.644	7.600	0.131	0.418
ID113214	113214	141	105.935	18.505	42.162	0	185	185	2	1	-10921639	133.857	115	48	255	2811	72.042	2.000	0.381	1.026
ID113121	113121	145	51.287	15.714	20.247	0	186	186	2	1	-10921639	179.429	178	136	237	3768	28.691	2.000	0.124	1.380
ID113120	113120	134	72.381	41.070	18.476	0	186	186	2	1	-10921639	117.905	99	69	220	2476	45.204	2.000	0.271	1.113
ID113123	113123	157	33.265	10.914	24.674	0	186	186	2	1	-10921639	130.381	129	71	185	2738	28.177	2.000	0.117	0.970
ID113122	113122	140	67.229	26.424	22.772	0	186	186	2	1	-10921639	183.619	179	92	255	3856	40.751	2.000	0.168	1.299
ID113125	113125	158	33.502	31.427	27.652	0	186	186	2	1	-10921639	75.333	62	38	151	1582	32.603	2.000	0.103	0.431
ID113124	113124	146	61.789	16.941	24.941	0	186	186	2	1	-10921639	176.000	172	111	255	3696	46.385	2.000	0.124	0.835
ID113127	113127	148	69.880	10.174	32.334	0	186	186	2	1	-10921639	164.048	157	99	255	3445	47.897	2.000	0.191	1.100
ID113126	113126	131	61.170	14.709	31.147	0	186	186	2	1	-10921639	169.619	155	125	255	3562	43.180	2.000	0.116	0.816
ID113129	113129	126	79.232	29.892	35.111	0	186	186	2	1	-10921639	124.905	110	43	255	2623	56.049	2.000	0.217	0.794
ID113128	113128	105	51.313	26.100	31.539	0	186	186	2	1	-10921639	138.000	137	87	213	2898	36.703	2.000	0.145	0.954
ID113131	113131	155	29.025	6.100	41.238	0	186	186	2	1	-10921639	54.714	54	31	89	1149	17.003	2.000	0.251	1.292
ID113130	113130	154	86.507	27.756	38.568	0	186	186	2	1	-10921639	113.381	103	29	253	2381	71.746	2.000	0.301	0.732
ID113133	113133	156	49.101	14.752	44.200	0	186	186	2	1	-10921639	79.762	75	34	213	1675	42.140	2.000	0.114	0.387
ID113132	113132	141	106.933	18.561	42.080	0	186	186	2	1	-10921639	114.905	85	27	255	2413	76.340	2.000	0.400	0.860
ID113115	113115	150	52.344	32.373	9.595	0	186	186	2	1	-10921639	131.857	134	94	197	2769	27.432	7.600	0.189	1.526
ID113114	113114	144	44.650	20.743	3.832	0	186	186	2	1	-10921639	126.381	118	92	211	2654	30.126	2.000	0.120	0.898
ID113117	113117	159	46.750	10.755	14.033	0	186	186	2	1	-10921639	165.333	160	106	255	3472	40.464	2.000	0.109	0.805
ID113116	113116	127	67.150	18.970	11.211	0	186	186	2	1	-10921639	199.381	202	129	255	4187	40.119	2.000	0.166	1.418
ID113119	113119	113	53.529	28.618	16.734	0	186	186	2	1	-10921639	183.667	183	104	244	3857	44.606	4.800	0.124	0.907
ID113118	113118	118	60.055	11.800	16.538	0	186	186	2	1	-10921639	174.476	181	99	255	3664	48.053	2.000	0.104	0.685
ID113153	113153	144	43.393	20.876	4.319	0	187	187	2	1	-10921639	124.143	124	87	216	2607	32.372	2.000	0.107	0.741
ID113155	113155	127	59.761	18.948	11.448	0	187	187	2	1	-10921639	188.762	190	120	255	3964	41.480	2.000	0.152	1.198
ID113154	113154	150	72.250	32.030	9.773	0	187	187	2	1	-10921639	137.571	134	82	249	2889	40.985	2.000	0.234	1.275
ID113157	113157	118	58.019	11.655	16.522	0	187	187	2	1	-10921639	178.238	164	110	255	3743	44.325	2.000	0.100	0.730
ID113156	113156	113	53.997	28.632	15.908	0	187	187	2	1	-10921639	194.571	197	129	234	4086	29.053	4.800	0.156	1.810
ID113159	113159	145	31.489	15.334	20.282	0	187	187	2	1	-10921639	174.524	169	137	209	3665	22.855	3.200	0.075	1.061
ID113158	113158	134	84.065	40.645	18.377	0	187	187	2	1	-10921639	129.571	108	66	253	2721	56.308	2.000	0.264	0.962
ID113161	113161	157	36.308	10.741	24.640	0	187	187	2	1	-10921639	129.000	130	62	192	2709	32.521	2.000	0.110	0.788
ID113160	113160	140	71.543	26.276	22.497	0	187	187	2	1	-10921639	198.143	192	115	255	4161	37.751	4.800	0.174	1.557
ID113163	113163	158	27.905	31.518	27.563	0	187	187	2	1	-10921639	67.095	57	29	132	1409	30.146	2.000	0.122	0.486
ID113162	113162	146	76.486	16.925	24.887	0	187	187	2	1	-10921639	194.810	204	122	255	4091	45.885	2.000	0.180	1.297
ID113165	113165	148	80.351	10.596	31.988	0	187	187	2	1	-10921639	179.286	174	108	255	3765	46.305	2.000	0.197	1.276
ID113164	113164	131	49.674	14.976	30.841	0	187	187	2	1	-10921639	166.667	164	124	251	3500	36.609	2.000	0.101	0.832
ID113167	113167	126	78.807	29.829	35.191	0	187	187	2	1	-10921639	123.476	122	38	246	2593	56.761	7.600	0.239	0.839
ID113166	113166	105	43.023	26.181	31.563	0	187	187	2	1	-10921639	125.857	120	78	197	2643	32.894	2.000	0.124	0.845
ID113169	113169	141	113.341	18.723	41.591	0	187	187	2	1	-10921639	125.143	120	31	255	2628	77.824	2.000	0.422	0.954
ID113168	113168	154	82.499	27.499	38.313	0	187	187	2	1	-10921639	115.810	111	34	255	2432	62.180	7.600	0.256	0.759
ID113170	113170	156	56.079	14.886	43.895	0	187	187	2	1	-10921639	78.714	62	27	223	1653	49.147	7.600	0.139	0.390
ID113152	113152	156	49.470	14.765	43.940	0	188	188	2	1	-10921639	78.905	69	29	218	1657	42.562	7.600	0.129	0.424
ID113135	113135	150	76.186	32.134	9.520	0	188	188	2	1	-10921639	132.857	124	83	248	2790	45.805	2.000	0.243	1.136
ID113134	113134	144	42.552	20.956	4.189	0	188	188	2	1	-10921639	122.333	111	87	197	2569	28.907	2.000	0.114	0.867
ID113137	113137	159	32.145	10.220	13.457	0	188	188	2	1	-10921639	130.000	122	78	211	2730	40.768	2.000	0.053	0.319
ID113136	113136	127	56.247	18.775	11.454	0	188	188	2	1	-10921639	193.238	195	124	255	4058	40.329	4.800	0.146	1.217
ID113139	113139	118	58.476	11.820	16.781	0	188	188	2	1	-10921639	176.286	171	97	255	3702	46.442	2.000	0.090	0.629
ID113138	113138	160	41.453	15.225	14.466	0	188	188	2	1	-10921639	200.190	195	155	255	4204	35.951	7.600	0.067	0.700
ID113141	113141	134	75.029	40.742	18.099	0	188	188	2	1	-10921639	134.286	125	83	255	2820	44.741	2.000	0.223	1.096
ID113140	113140	113	57.064	28.454	16.534	0	188	188	2	1	-10921639	201.238	200	124	249	4226	31.879	4.800	0.148	1.624
ID113143	113143	157	37.836	11.493	25.342	0	188	188	2	1	-10921639	129.905	130	68	202	2728	34.871	2.000	0.117	0.782
ID113142	113142	140	71.933	25.927	22.729	0	188	188	2	1	-10921639	187.286	181	97	255	3933	46.070	2.000	0.169	1.174
ID113145	113145	158	31.871	31.036	27.466	0	188	188	2	1	-10921639	82.762	82	47	153	1738	28.466	2.000	0.107	0.564
ID113144	113144	146	63.405	17.074	24.691	0	188	188	2	1	-10921639	177.048	171	118	255	3718	43.106	2.000	0.136	0.982
ID113147	113147	148	64.110	10.619	32.191	0	188	188	2	1	-10921639	162.381	155	118	228	3410	34.546	2.000	0.174	1.392
ID113146	113146	131	51.610	15.246	30.487	0	188	188	2	1	-10921639	159.905	150	111	253	3358	43.224	2.000	0.081	0.556
ID113149	113149	126	84.831	29.869	35.110	0	188	188	2	1	-10921639	128.619	124	43	255	2701	57.912	7.600	0.254	0.899
ID113148	113148	105	44.623	25.760	31.663	0	188	188	2	1	-10921639	128.667	127	80	186	2702	30.697	2.000	0.129	0.958
ID113151	113151	141	117.790	18.853	41.529	0	188	188	2	1	-10921639	125.476	90	29	255	2635	76.837	2.000	0.472	1.047
ID113150	113150	154	81.936	27.444	38.103	0	188	188	2	1	-10921639	110.048	99	34	255	2311	62.828	7.600	0.261	0.726
ID113185	113185	158	40.385	30.808	27.252	0	189	189	2	1	-10921639	81.143	76	38	155	1704	34.571	2.000	0.147	0.602
ID113184	113184	None	30.461	24.218	24.607	0	189	189	2	1	-10921639	143.619	137	96	207	3016	34.292	2.000	0.048	0.384
ID113187	113187	105	55.616	25.684	31.281	0	189	189	2	1	-10921639	135.286	132	68	225	2841	36.695	2.000	0.166	1.052
ID113186	113186	131	45.048	15.306	30.439	0	189	189	2	1	-10921639	156.762	157	96	239	3292	38.536	2.000	0.074	0.558
ID113189	113189	126	79.951	29.574	35.250	0	189	189	2	1	-10921639	133.238	139	38	239	2798	60.947	7.600	0.244	0.857
ID113188	113188	148	51.090	11.382	32.278	0	189	189	2	1	-10921639	154.857	155	115	213	3252	32.543	4.800	0.160	1.309
ID113191	113191	161	38.633	6.061	41.359	0	189	189	2	1	-10921639	47.524	40	20	122	998	27.204	2.000	0.287	0.780
ID113190	113190	154	87.771	27.611	37.705	0	189	189	2	1	-10921639	130.143	118	36	255	2733	69.145	2.000	0.296	0.860
ID113193	113193	156	40.618	15.508	43.530	0	189	189	2	1	-10921639	78.429	69	31	186	1647	40.472	7.600	0.142	0.483
ID113192	113192	141	116.706	19.448	41.141	0	189	189	2	1	-10921639	122.619	104	45	255	2575	75.546	2.000	0.446	1.002
ID113171	113171	144	51.457	21.004	4.251	0	189	189	2	1	-10921639	120.810	111	73	228	2537	36.804	2.000	0.137	0.790
ID113173	113173	127	57.358	18.552	11.585	0	189	189	2	1	-10921639	206.524	200	136	255	4337	32.764	4.800	0.157	1.708
ID113172	113172	150	75.167	31.870	9.610	0	189	189	2	1	-10921639	135.524	125	83	255	2846	45.738	2.000	0.238	1.138
ID113175	113175	159	33.247	10.130	14.029	0	189	189	2	1	-10921639	148.190	148	87	234	3112	37.616	7.600	0.080	0.584
ID113174	113174	162	34.831	4.991	12.978	0	189	189	2	1	-10921639	70.714	71	33	139	1485	27.543	2.000	0.159	0.706
ID113177	113177	113	57.127	28.687	15.710	0	189	189	2	1	-10921639	200.524	206	127	239	4211	31.163	7.600	0.157	1.742
ID113176	113176	160	35.003	15.337	14.719	0	189	189	2	1	-10921639	204.429	204	158	255	4293	28.296	7.600	0.068	0.920
ID113179	113179	134	70.368	40.113	18.164	0	189	189	2	1	-10921639	129.762	118	87	248	2725	43.201	2.000	0.207	1.030
ID113178	113178	118	55.096	11.525	16.718	0	189	189	2	1	-10921639	178.524	169	97	255	3749	45.882	2.000	0.084	0.600
ID113181	113181	140	58.569	26.158	22.170	0	189	189	2	1	-10921639	190.048	193	134	246	3991	32.341	7.600	0.142	1.461
ID113180	113180	145	37.104	15.574	20.172	0	189	189	2	1	-10921639	168.762	174	117	237	3544	30.900	2.000	0.067	0.685
ID113183	113183	146	60.558	17.136	24.726	0	189	189	2	1	-10921639	172.333	165	120	255	3619	40.750	2.000	0.121	0.913
ID113182	113182	157	42.000	11.410	25.121	0	189	189	2	1	-10921639	133.571	125	76	199	2805	34.879	2.000	0.122	0.834
ID113249	113249	140	64.333	25.920	22.014	0	190	190	2	1	-10921639	188.095	179	134	255	3950	36.050	2.000	0.139	1.274
ID113248	113248	145	49.950	15.225	20.114	0	190	190	2	1	-10921639	177.952	179	115	255	3737	37.162	2.000	0.086	0.761
ID113251	113251	146	55.552	17.562	24.768	0	190	190	2	1	-10921639	153.429	143	101	255	3222	43.617	2.000	0.121	0.759
ID113250	113250	157	40.558	11.605	25.258	0	190	190	2	1	-10921639	139.190	134	85	200	2923	27.365	2.000	0.128	1.157
ID113253	113253	131	50.293	15.742	30.044	0	190	190	2	1	-10921639	147.190	139	101	255	3091	41.274	2.000	0.080	0.531
ID113252	113252	158	37.505	30.423	26.895	0	190	190	2	1	-10921639	91.143	87	47	181	1914	34.267	2.000	0.087	0.427
ID113255	113255	148	59.694	11.869	32.099	0	190	190	2	1	-10921639	155.048	150	110	255	3256	35.260	2.000	0.153	1.169
ID113254	113254	105	54.830	25.794	31.260	0	190	190	2	1	-10921639	144.095	143	85	223	3026	33.774	2.000	0.155	1.143
ID113257	113257	154	96.674	28.000	37.000	0	190	190	2	1	-10921639	160.190	153	54	255	3364	64.272	4.800	0.331	1.240
ID113256	113256	126	79.547	29.612	35.186	0	190	190	2	1	-10921639	134.381	132	43	255	2822	62.872	7.600	0.221	0.773
ID113259	113259	161	55.807	5.828	42.096	0	190	190	2	1	-10921639	54.714	36	24	193	1149	40.617	2.000	0.339	0.682
ID113258	113258	141	122.408	19.992	40.928	0	190	190	2	1	-10921639	122.143	89	31	255	2565	74.273	2.000	0.459	1.035
ID113260	113260	156	35.669	16.088	43.486	0	190	190	2	1	-10921639	76.286	68	45	160	1602	30.661	2.000	0.085	0.389
ID113239	113239	144	66.373	20.946	4.427	0	190	190	2	1	-10921639	130.619	110	89	255	2743	45.569	2.000	0.191	0.918
ID113241	113241	127	44.359	19.008	11.453	0	190	190	2	1	-10921639	170.286	174	111	255	3576	38.883	2.000	0.104	0.823
ID113240	113240	150	73.603	31.723	9.598	0	190	190	2	1	-10921639	135.714	117	78	253	2850	47.898	2.000	0.224	1.037
ID113243	113243	159	28.253	10.171	14.227	0	190	190	2	1	-10921639	141.905	136	80	216	2980	36.005	2.000	0.057	0.422
ID113242	113242	162	46.822	5.170	13.098	0	190	190	2	1	-10921639	76.190	76	31	179	1600	38.185	2.000	0.193	0.647
ID113245	113245	113	59.887	28.542	16.053	0	190	190	2	1	-10921639	196.857	197	129	255	4134	35.048	4.800	0.149	1.453
ID113244	113244	160	45.444	15.351	15.039	0	190	190	2	1	-10921639	208.000	195	151	255	4368	36.464	2.000	0.080	0.847
ID113247	113247	134	74.028	40.036	18.014	0	190	190	2	1	-10921639	134.476	117	90	255	2824	45.099	2.000	0.203	1.005
ID113246	113246	118	55.709	11.611	16.940	0	190	190	2	1	-10921639	182.905	179	104	255	3841	44.666	7.600	0.077	0.586
ID113280	113280	156	56.335	16.617	43.251	0	191	191	2	1	-10921639	87.619	73	43	211	1840	44.001	7.600	0.159	0.547
ID113261	113261	144	76.350	20.859	4.777	0	191	191	2	1	-10921639	134.048	118	73	255	2815	46.923	2.000	0.220	1.030
ID113263	113263	127	44.937	18.773	11.626	0	191	191	2	1	-10921639	175.905	171	120	255	3694	33.399	2.000	0.116	1.093
ID113262	113262	150	77.984	31.995	9.575	0	191	191	2	1	-10921639	147.762	134	90	255	3103	44.390	2.000	0.236	1.273
ID113265	113265	160	44.420	15.429	14.501	0	191	191	2	1	-10921639	196.095	183	136	255	4118	34.987	2.000	0.076	0.795
ID113264	113264	162	46.680	5.231	13.181	0	191	191	2	1	-10921639	75.048	71	31	160	1576	38.048	2.000	0.214	0.694
ID113267	113267	118	53.642	11.413	16.762	0	191	191	2	1	-10921639	170.905	169	99	255	3589	47.838	2.000	0.117	0.750
ID113266	113266	113	65.014	28.607	15.827	0	191	191	2	1	-10921639	201.810	199	139	255	4238	34.925	4.800	0.162	1.613
ID113269	113269	145	35.293	15.162	20.263	0	191	191	2	1	-10921639	169.619	176	129	227	3562	27.622	2.000	0.062	0.716
ID113268	113268	134	73.903	39.491	18.258	0	191	191	2	1	-10921639	142.000	124	90	255	2982	51.456	2.000	0.201	0.924
ID113271	113271	157	41.039	11.493	25.381	0	191	191	2	1	-10921639	135.762	137	89	200	2851	33.900	2.000	0.109	0.789
ID113270	113270	140	66.232	25.815	22.287	0	191	191	2	1	-10921639	191.714	179	136	255	4026	36.796	2.000	0.153	1.380
ID113273	113273	131	49.698	15.799	30.198	0	191	191	2	1	-10921639	153.524	148	106	255	3224	36.914	2.000	0.098	0.739
ID113272	113272	146	51.965	17.644	24.749	0	191	191	2	1	-10921639	152.190	143	92	255	3196	42.848	2.000	0.093	0.605
ID113275	113275	167	27.426	6.028	32.180	0	191	191	2	1	-10921639	63.952	62	20	139	1343	27.518	2.000	0.110	0.462
ID113274	113274	105	58.940	25.519	31.322	0	191	191	2	1	-10921639	153.095	153	90	228	3215	39.353	2.000	0.175	1.158
ID113277	113277	154	107.477	27.843	37.072	0	191	191	2	1	-10921639	165.333	164	64	255	3472	67.987	2.000	0.338	1.228
ID113276	113276	148	54.513	12.090	32.091	0	191	191	2	1	-10921639	149.810	151	87	249	3146	37.507	7.600	0.129	0.910
ID113279	113279	161	68.205	5.916	42.085	0	191	191	2	1	-10921639	64.476	45	26	218	1354	46.769	2.000	0.399	0.787
ID113278	113278	141	102.423	20.483	40.440	0	191	191	2	1	-10921639	116.857	96	48	255	2454	74.182	2.000	0.365	0.842
ID113217	113217	165	30.266	43.331	8.268	0	192	192	2	1	-10921639	35.714	29	10	96	750	23.016	2.000	0.322	0.756
ID113216	113216	144	57.037	20.821	4.790	0	192	192	2	1	-10921639	114.190	108	57	211	2398	37.974	2.000	0.184	0.935
ID113219	113219	127	29.046	18.668	12.411	0	192	192	2	1	-10921639	162.905	164	113	207	3421	26.505	4.800	0.092	1.036
ID113218	113218	150	78.485	31.825	9.495	0	192	192	2	1	-10921639	137.095	122	64	246	2879	54.338	2.000	0.273	1.081
ID113221	113221	160	49.349	15.242	14.878	0	192	192	2	1	-10921639	198.762	193	155	255	4174	30.275	7.600	0.103	1.225
ID113220	113220	162	44.654	5.231	13.240	0	192	192	2	1	-10921639	74.095	64	33	146	1556	36.246	2.000	0.216	0.727
ID113223	113223	118	39.273	11.353	16.659	0	192	192	2	1	-10921639	150.429	151	78	234	3159	42.197	2.000	0.088	0.575
ID113222	113222	113	58.570	28.301	15.408	0	192	192	2	1	-10921639	181.524	192	115	255	3812	40.772	7.600	0.134	1.053
ID113225	113225	140	42.193	26.236	22.304	0	192	192	2	1	-10921639	175.333	176	129	218	3682	26.137	4.800	0.106	1.290
ID113224	113224	134	75.334	39.251	18.482	0	192	192	2	1	-10921639	137.857	118	89	255	2895	53.736	2.000	0.212	0.896
ID113227	113227	157	48.872	11.803	25.342	0	192	192	2	1	-10921639	145.333	132	97	223	3052	31.957	2.000	0.132	1.060
ID113226	113226	None	28.851	7.585	22.666	0	192	192	2	1	-10921639	105.714	103	80	200	2220	26.883	7.600	0.061	0.450
ID113229	113229	None	29.609	29.135	26.813	0	192	192	2	1	-10921639	94.619	96	36	160	1987	33.470	2.000	0.063	0.333
ID113228	113228	146	42.315	17.889	24.882	0	192	192	2	1	-10921639	151.476	144	103	221	3181	32.298	2.000	0.097	0.833
ID113231	113231	105	66.027	25.365	31.162	0	192	192	2	1	-10921639	154.952	148	92	246	3254	41.986	2.000	0.182	1.139
ID113230	113230	131	36.791	16.049	30.026	0	192	192	2	1	-10921639	138.857	130	104	214	2916	28.613	2.000	0.062	0.566
ID113233	113233	148	44.889	12.016	32.230	0	192	192	2	1	-10921639	140.238	146	99	227	2945	30.913	7.600	0.126	1.017
ID113232	113232	167	32.441	5.325	32.389	0	192	192	2	1	-10921639	61.667	57	26	122	1295	29.179	2.000	0.178	0.639
ID113235	113235	141	103.997	21.009	40.224	0	192	192	2	1	-10921639	108.286	71	36	255	2274	66.423	2.000	0.408	0.944
ID113234	113234	154	103.021	28.100	36.703	0	192	192	2	1	-10921639	170.048	186	66	255	3571	66.682	4.800	0.350	1.322
ID113237	113237	166	32.480	12.105	42.239	0	192	192	2	1	-10921639	56.048	45	22	132	1177	26.343	2.000	0.135	0.506
ID113236	113236	161	61.856	6.151	42.369	0	192	192	2	1	-10921639	65.667	50	24	188	1379	44.670	2.000	0.375	0.802
ID113238	113238	156	43.123	17.101	42.994	0	192	192	2	1	-10921639	71.619	59	33	153	1504	31.638	2.000	0.171	0.661
ID113281	113281	144	76.616	20.757	4.712	0	193	193	2	1	-10921639	130.667	115	68	255	2744	49.878	2.000	0.219	0.940
ID113283	113283	150	83.857	31.894	9.682	0	193	193	2	1	-10921639	148.857	134	97	255	3126	43.596	2.000	0.275	1.474
ID113282	113282	165	29.973	43.374	8.018	0	193	193	2	1	-10921639	35.524	29	13	83	746	19.638	2.000	0.350	0.938
ID113285	113285	162	37.937	5.363	13.067	0	193	193	2	1	-10921639	68.143	57	29	148	1431	34.302	2.000	0.197	0.653
ID113284	113284	127	32.891	19.109	11.831	0	193	193	2	1	-10921639	161.381	164	122	197	3389	22.272	2.000	0.090	1.193
ID113287	113287	118	38.824	10.941	16.223	0	193	193	2	1	-10921639	172.714	172	125	227	3627	32.145	4.800	0.099	0.965
ID113286	113286	160	55.583	15.207	15.186	0	193	193	2	1	-10921639	207.524	200	158	255	4358	30.347	2.000	0.116	1.427
ID113289	113289	134	77.230	38.935	18.616	0	193	193	2	1	-10921639	137.095	120	73	255	2879	51.618	2.000	0.210	0.922
ID113288	113288	113	66.961	28.482	15.656	0	193	193	2	1	-10921639	209.619	204	141	255	4402	34.613	4.800	0.159	1.664
ID113291	113291	140	42.107	25.121	22.951	0	193	193	2	1	-10921639	176.381	174	120	239	3704	32.073	7.600	0.087	0.881
ID113290	113290	145	34.358	15.316	19.970	0	193	193	2	1	-10921639	161.381	167	115	228	3389	30.891	2.000	0.044	0.443
ID113293	113293	146	39.880	18.073	25.252	0	193	193	2	1	-10921639	155.381	150	110	230	3263	31.816	7.600	0.078	0.707
ID113292	113292	157	46.034	11.763	24.909	0	193	193	2	1	-10921639	140.714	137	80	213	2955	34.003	2.000	0.107	0.802
ID113295	113295	105	69.932	25.672	31.161	0	193	193	2	1	-10921639	152.333	143	73	255	3199	49.094	2.000	0.186	0.972
ID113294	113294	168	36.917	24.672	25.328	0	193	193	2	1	-10921639	171.810	167	118	239	3608	35.291	4.800	0.119	1.037
ID113297	113297	154	92.705	28.774	35.822	0	193	193	2	1	-10921639	162.286	162	62	255	3408	61.627	4.800	0.321	1.279
ID113296	113296	148	47.956	12.220	31.971	0	193	193	2	1	-10921639	148.190	151	97	213	3112	30.342	4.800	0.151	1.285
ID113299	113299	166	33.743	12.372	42.522	0	193	193	2	1	-10921639	60.333	54	27	124	1267	28.333	2.000	0.190	0.679
ID113298	113298	141	112.583	21.590	39.971	0	193	193	2	1	-10921639	125.619	101	29	255	2638	79.989	2.000	0.406	0.907
ID113301	113301	161	71.236	6.375	42.613	0	193	193	2	1	-10921639	77.524	68	19	176	1628	49.440	2.000	0.457	0.984
ID113300	113300	156	41.847	17.598	42.452	0	193	193	2	1	-10921639	84.952	68	55	169	1784	33.232	2.000	0.107	0.493
ID113313	113313	168	27.168	25.215	25.575	0	194	194	2	1	-10921639	143.762	141	99	190	3019	24.982	2.000	0.061	0.663
ID113312	113312	157	32.313	11.783	24.869	0	194	194	2	1	-10921639	129.286	129	82	193	2715	27.434	2.000	0.062	0.549
ID113315	113315	105	69.348	25.242	31.188	0	194	194	2	1	-10921639	159.190	153	85	237	3343	40.158	2.000	0.192	1.278
ID113314	113314	None	30.067	16.400	30.272	0	194	194	2	1	-10921639	144.429	144	103	221	3033	29.834	2.000	0.044	0.411
ID113317	113317	148	56.218	14.029	33.018	0	194	194	2	1	-10921639	153.810	155	90	213	3230	37.063	7.600	0.163	1.165
ID113316	113316	None	32.496	4.636	32.568	0	194	194	2	1	-10921639	56.238	47	20	143	1181	31.032	2.000	0.136	0.434
ID113319	113319	141	111.825	22.126	39.740	0	194	194	2	1	-10921639	132.238	104	50	255	2777	69.478	2.000	0.388	1.065
ID113318	113318	154	84.652	28.759	35.671	0	194	194	2	1	-10921639	153.571	171	69	255	3225	57.021	4.800	0.302	1.250
ID113321	113321	156	39.616	17.889	42.070	0	194	194	2	1	-10921639	78.238	71	45	160	1643	28.573	2.000	0.145	0.693
ID113320	113320	166	43.410	12.183	42.345	0	194	194	2	1	-10921639	64.048	54	34	132	1345	28.866	2.000	0.260	0.915
ID113322	113322	161	75.630	6.404	42.624	0	194	194	2	1	-10921639	76.476	54	20	204	1606	54.944	2.000	0.462	0.879
ID113303	113303	150	68.489	31.907	9.437	0	194	194	2	1	-10921639	116.429	106	43	202	2445	49.712	2.000	0.276	1.013
ID113302	113302	144	78.366	20.938	4.991	0	194	194	2	1	-10921639	125.619	113	57	255	2638	49.470	2.000	0.229	0.947
ID113305	113305	162	35.652	5.057	12.958	0	194	194	2	1	-10921639	64.095	66	27	129	1346	26.115	2.000	0.209	0.850
ID113304	113304	127	31.257	18.875	12.274	0	194	194	2	1	-10921639	158.190	153	115	202	3322	25.887	6.114	0.081	0.918
ID113307	113307	118	45.391	10.892	16.284	0	194	194	2	1	-10921639	166.952	162	124	230	3506	31.048	2.000	0.114	1.101
ID113306	113306	160	51.512	15.199	15.426	0	194	194	2	1	-10921639	197.667	188	153	255	4151	34.064	2.000	0.098	1.032
ID113309	113309	134	75.249	38.681	18.570	0	194	194	2	1	-10921639	133.286	122	76	255	2799	52.043	2.000	0.223	0.934
ID113308	113308	113	64.206	28.514	15.610	0	194	194	2	1	-10921639	202.429	202	132	255	4251	36.674	4.800	0.173	1.624
ID113311	113311	140	34.339	25.275	22.375	0	194	194	2	1	-10921639	166.381	167	129	220	3494	24.612	2.000	0.062	0.791
ID113310	113310	145	30.978	15.288	20.512	0	194	194	2	1	-10921639	150.143	146	110	223	3153	30.370	2.000	0.048	0.453
ID113323	113323	144	64.543	21.128	5.172	0	195	195	2	1	-10921639	120.429	108	82	218	2529	39.828	2.000	0.208	1.041
ID113325	113325	127	35.781	19.667	12.138	0	195	195	2	1	-10921639	164.000	164	122	207	3444	24.364	4.800	0.105	1.283
ID113324	113324	150	69.963	32.096	9.744	0	195	195	2	1	-10921639	130.762	115	76	216	2746	41.120	2.000	0.251	1.274
ID113327	113327	118	33.391	11.288	16.065	0	195	195	2	1	-10921639	167.524	167	111	230	3518	33.533	4.800	0.080	0.744
ID113326	113326	162	36.675	5.025	12.838	0	195	195	2	1	-10921639	74.238	69	45	141	1559	24.509	2.000	0.222	1.100
ID113329	113329	113	64.160	28.668	15.898	0	195	195	2	1	-10921639	205.619	206	141	255	4318	38.512	4.800	0.153	1.421
ID113328	113328	160	43.724	14.812	15.562	0	195	195	2	1	-10921639	207.952	213	141	255	4367	28.278	2.000	0.086	1.169
ID113331	113331	145	49.213	15.391	20.011	0	195	195	2	1	-10921639	180.238	179	125	255	3785	42.462	2.000	0.079	0.622
ID113330	113330	134	77.204	38.267	18.652	0	195	195	2	1	-10921639	142.524	118	90	255	2993	48.578	2.000	0.219	1.054
ID113333	113333	168	57.014	24.867	25.406	0	195	195	2	1	-10921639	179.333	176	110	255	3766	42.515	4.800	0.164	1.190
ID113332	113332	157	41.305	12.117	24.925	0	195	195	2	1	-10921639	140.905	139	94	206	2959	31.156	2.000	0.085	0.710
ID113335	113335	170	33.051	20.022	27.086	0	195	195	2	1	-10921639	161.810	160	122	227	3398	29.270	2.000	0.066	0.680
[truncated: 1,314 more rows]
