# Supplementary material for: Progressive enhancement of kinetic proofreading in T cell antigen discrimination from receptor activation to DAG generation
Source: eLife. 2022 Sep 20;11:e75263. doi: 10.7554/eLife.75263 (PMC9536835; doi:10.7554/eLife.75263)
Supplement: Figure 5—source data 1. — Each data table is the TrackMate ‘spot-statistics’ output of one cell over four cycles of blue-light illumination (frames 0–40, 100–140, 200–240, and 300–340, with 3 s interval between frames). We calculated the lifetime of TrackIDs that existed at the start of each period of blue-light illumination that did not last for the full period and fit the resulting lifetime distributions using custom Python scripts available at https://github.com/dbritain/KP-paper (copy archived at swh:1:rev:167fa456901903740f0f3ee6a3e5324bc45207ea, Britain, 2022). [file elife-75263-fig5-data1.zip › Fig5SourceData/ZAP/zap1/cell10.csv]

Label	ID	TRACK_ID	QUALITY	POSITION_X	POSITION_Y	POSITION_Z	POSITION_T	FRAME	RADIUS	VISIBILITY	MANUAL_COLOR	MEAN_INTENSITY	MEDIAN_INTENSITY	MIN_INTENSITY	MAX_INTENSITY	TOTAL_INTENSITY	STANDARD_DEVIATION	ESTIMATED_DIAMETER	CONTRAST	SNR
ID180994	180994	0	47.955	18.521	23.237	0	0	0	2	1	-10921639	197.476	207	117	248	4147	41.210	2.000	0.092	0.808
ID180995	180995	1	45.901	28.145	28.342	0	0	0	2	1	-10921639	133.143	127	102	204	2796	25.204	4.800	0.178	1.598
ID180992	180992	2	30.448	39.388	21.700	0	0	0	2	1	-10921639	93.143	82	66	172	1956	25.974	7.600	0.069	0.465
ID180993	180993	3	71.904	13.540	23.240	0	0	0	2	1	-10921639	191.286	191	114	255	4017	45.606	2.000	0.158	1.145
ID180998	180998	4	60.189	6.756	31.654	0	0	0	2	1	-10921639	171.619	153	92	255	3604	50.439	6.302	0.190	1.086
ID180999	180999	None	39.615	11.138	37.018	0	0	0	2	1	-10921639	131.571	133	89	216	2763	29.204	6.355	0.101	0.828
ID180996	180996	None	42.083	37.859	30.921	0	0	0	2	1	-10921639	57.476	51	25	133	1207	28.844	2.000	0.276	0.862
ID180997	180997	5	69.080	5.047	31.721	0	0	0	2	1	-10921639	151.952	140	70	255	3191	54.071	2.000	0.197	0.925
ID181002	181002	6	56.329	19.000	44.000	0	0	0	2	1	-10921639	107.143	102	56	223	2250	40.616	2.000	0.218	0.945
ID181003	181003	None	33.256	25.000	44.000	0	0	0	2	1	-10921639	68.429	70	35	108	1437	23.092	2.000	0.216	1.052
ID181000	181000	7	43.119	21.728	36.674	0	0	0	2	1	-10921639	84.762	79	28	149	1780	31.700	2.000	0.234	1.015
ID181001	181001	8	43.230	10.431	40.047	0	0	0	2	1	-10921639	116.952	124	51	200	2456	39.321	2.000	0.135	0.707
ID180982	180982	9	41.263	3.000	0.000	0	0	0	2	1	-10921639	222.810	235	151	255	4679	28.330	4.800	0.123	1.717
ID180983	180983	10	38.608	13.000	0.000	0	0	0	2	1	-10921639	196.714	199	139	232	4131	24.890	6.284	0.121	1.701
ID180986	180986	11	40.555	29.164	9.771	0	0	0	2	1	-10921639	195.571	191	143	255	4107	32.515	6.292	0.073	0.818
ID180987	180987	12	59.952	29.645	12.755	0	0	0	2	1	-10921639	191.476	191	95	255	4021	56.895	2.000	0.112	0.677
ID180984	180984	None	30.034	24.242	6.651	0	0	0	2	1	-10921639	123.857	133	73	184	2601	31.584	2.000	0.068	0.501
ID180985	180985	13	39.452	17.676	7.706	0	0	0	2	1	-10921639	107.714	111	60	172	2262	31.729	2.000	0.132	0.791
ID180990	180990	14	44.494	25.974	20.944	0	0	0	2	1	-10921639	180.333	168	121	248	3787	36.006	2.000	0.085	0.784
ID180991	180991	15	52.031	34.678	20.979	0	0	0	2	1	-10921639	122.905	117	66	213	2581	37.474	2.000	0.144	0.824
ID180988	180988	16	56.955	19.021	17.809	0	0	0	2	1	-10921639	218.190	219	130	255	4582	38.186	2.000	0.116	1.188
ID180989	180989	None	39.603	25.384	18.388	0	0	0	2	1	-10921639	196.333	197	140	255	4123	29.662	2.000	0.070	0.867
ID181026	181026	None	30.891	3.290	25.969	0	1	1	2	1	-10921639	98.095	92	63	153	2060	26.147	2.000	0.109	0.735
ID181027	181027	1	32.797	29.361	28.891	0	1	1	2	1	-10921639	105.238	105	63	140	2210	23.994	4.800	0.174	1.301
ID181024	181024	3	35.475	13.605	23.155	0	1	1	2	1	-10921639	165.286	159	98	239	3471	38.168	2.000	0.078	0.626
ID181025	181025	0	45.246	18.264	23.734	0	1	1	2	1	-10921639	187.095	200	102	245	3929	45.146	7.600	0.095	0.716
ID181030	181030	7	53.194	21.876	36.307	0	1	1	2	1	-10921639	83.333	70	44	172	1750	35.190	2.000	0.248	0.940
ID181031	181031	8	35.853	10.870	39.744	0	1	1	2	1	-10921639	99.905	95	54	168	2098	30.300	2.000	0.116	0.686
ID181028	181028	5	61.328	5.414	31.620	0	1	1	2	1	-10921639	165.762	153	102	248	3481	46.837	4.800	0.174	1.049
ID181029	181029	4	60.655	7.655	31.631	0	1	1	2	1	-10921639	182.429	188	108	255	3831	42.666	6.272	0.155	1.147
ID181032	181032	None	32.035	35.287	39.665	0	1	1	2	1	-10921639	42.952	38	9	102	902	22.995	2.000	0.321	0.908
ID181033	181033	6	49.588	19.000	44.000	0	1	1	2	1	-10921639	96.476	92	44	181	2026	35.719	2.000	0.195	0.882
ID181014	181014	9	35.879	4.673	1.380	0	1	1	2	1	-10921639	216.619	223	168	255	4549	21.777	4.800	0.101	1.827
ID181015	181015	17	32.613	11.276	1.890	0	1	1	2	1	-10921639	196.857	197	143	255	4134	30.565	7.600	0.074	0.892
ID181012	181012	18	52.551	0.000	0.000	0	1	1	2	1	-10921639	185.476	181	113	255	3895	37.312	2.000	0.144	1.251
ID181013	181013	10	34.323	15.000	0.000	0	1	1	2	1	-10921639	151.524	146	95	213	3182	35.324	2.000	0.106	0.820
ID181018	181018	12	50.447	29.559	12.687	0	1	1	2	1	-10921639	188.286	197	114	251	3954	43.469	6.350	0.107	0.834
ID181019	181019	16	45.766	19.234	18.031	0	1	1	2	1	-10921639	198.476	207	121	255	4168	36.348	7.600	0.093	0.927
ID181016	181016	13	28.632	18.243	4.987	0	1	1	2	1	-10921639	91.810	86	63	140	1928	23.233	2.000	0.085	0.617
ID181017	181017	11	51.013	29.065	10.358	0	1	1	2	1	-10921639	189.286	200	130	255	3975	39.289	6.217	0.110	0.952
ID181022	181022	19	37.588	16.441	21.761	0	1	1	2	1	-10921639	202.714	204	146	239	4257	31.444	7.600	0.095	1.118
ID181023	181023	2	31.638	39.670	21.808	0	1	1	2	1	-10921639	73.667	70	38	133	1547	27.008	2.000	0.131	0.632
ID181020	181020	15	27.781	34.041	20.354	0	1	1	2	1	-10921639	109.714	105	86	159	2304	20.528	2.000	0.092	0.905
ID181021	181021	14	39.719	25.864	21.322	0	1	1	2	1	-10921639	159.524	165	105	235	3350	33.193	2.000	0.065	0.585
ID180970	180970	17	37.056	10.000	0.000	0	2	2	2	1	-10921639	207.952	200	179	242	4367	19.101	4.800	0.116	2.257
ID180971	180971	10	48.406	15.000	0.000	0	2	2	2	1	-10921639	148.333	157	77	213	3115	43.202	2.000	0.153	0.909
ID180969	180969	18	41.488	1.000	0.000	0	2	2	2	1	-10921639	207.857	210	151	255	4365	29.545	6.134	0.135	1.676
ID180974	180974	16	38.753	19.311	18.901	0	2	2	2	1	-10921639	194.714	197	127	251	4089	26.247	4.800	0.096	1.296
ID180975	180975	14	51.176	25.852	20.967	0	2	2	2	1	-10921639	165.095	159	95	248	3467	37.485	2.000	0.094	0.756
ID180972	180972	13	28.093	18.550	4.565	0	2	2	2	1	-10921639	73.381	76	35	130	1541	27.743	2.000	0.110	0.523
ID180973	180973	11	36.402	28.683	11.162	0	2	2	2	1	-10921639	176.571	181	130	216	3708	26.856	7.600	0.122	1.427
ID180978	180978	4	35.605	8.554	31.038	0	2	2	2	1	-10921639	145.143	143	98	184	3048	23.576	4.800	0.128	1.393
ID180979	180979	5	39.107	4.447	31.778	0	2	2	2	1	-10921639	119.000	117	66	172	2499	35.187	2.000	0.129	0.774
ID180976	180976	19	34.405	15.306	21.859	0	2	2	2	1	-10921639	171.524	168	124	223	3602	26.778	7.600	0.099	1.149
ID180977	180977	0	33.635	17.882	23.389	0	2	2	2	1	-10921639	181.190	181	127	242	3805	27.398	6.313	0.084	1.025
ID180980	180980	7	44.499	21.757	35.880	0	2	2	2	1	-10921639	78.048	86	22	143	1639	31.417	2.000	0.257	1.017
ID180981	180981	8	40.681	10.959	39.551	0	2	2	2	1	-10921639	97.905	89	57	175	2056	32.536	2.000	0.157	0.815
ID180962	180962	8	33.578	11.901	38.494	0	3	3	2	1	-10921639	98.429	92	60	172	2067	26.496	2.000	0.151	0.975
ID180960	180960	4	29.784	7.635	31.864	0	3	3	2	1	-10921639	135.667	133	102	162	2849	18.211	4.800	0.119	1.580
ID180961	180961	7	27.627	21.657	35.775	0	3	3	2	1	-10921639	57.238	54	25	105	1202	19.997	2.000	0.179	0.870
ID180954	180954	18	40.330	0.000	0.000	0	3	3	2	1	-10921639	201.619	197	131	255	4234	32.415	7.600	0.140	1.531
ID180955	180955	None	37.443	5.000	0.000	0	3	3	2	1	-10921639	210.143	204	181	239	4413	15.246	4.800	0.115	2.849
ID180958	180958	11	37.080	28.623	14.049	0	3	3	2	1	-10921639	143.524	143	92	210	3014	32.469	2.000	0.077	0.631
ID180959	180959	0	37.210	18.178	23.507	0	3	3	2	1	-10921639	166.619	178	108	216	3499	36.597	4.800	0.103	0.847
ID180956	180956	17	31.031	9.000	0.000	0	3	3	2	1	-10921639	195.571	197	146	232	4107	20.808	4.800	0.098	1.682
ID180957	180957	10	33.987	13.000	0.000	0	3	3	2	1	-10921639	161.952	164	111	197	3401	29.325	4.800	0.141	1.363
ID181056	181056	None	32.028	21.000	44.000	0	4	4	2	1	-10921639	68.333	70	33	114	1435	24.402	3.200	0.191	0.897
ID181047	181047	18	41.197	0.000	0.000	0	4	4	2	1	-10921639	179.571	196	124	242	3771	31.374	4.800	0.153	1.520
ID181050	181050	None	29.525	19.614	4.197	0	4	4	2	1	-10921639	75.048	76	38	121	1576	21.077	2.000	0.182	1.097
ID181051	181051	None	32.429	22.761	12.597	0	4	4	2	1	-10921639	126.048	127	76	178	2647	21.837	2.000	0.098	1.028
ID181048	181048	17	32.660	8.000	0.000	0	4	4	2	1	-10921639	195.857	197	164	255	4113	21.597	6.211	0.096	1.595
ID181049	181049	None	33.087	10.000	0.000	0	4	4	2	1	-10921639	181.333	175	124	255	3808	29.766	7.600	0.109	1.193
ID181054	181054	None	30.193	33.141	20.073	0	4	4	2	1	-10921639	96.000	92	47	137	2016	24.201	2.000	0.130	0.912
ID181055	181055	14	29.164	25.643	20.813	0	4	4	2	1	-10921639	140.429	130	102	204	2949	26.508	2.000	0.061	0.610
ID181052	181052	11	32.578	28.679	13.700	0	4	4	2	1	-10921639	133.429	133	105	188	2802	21.669	2.000	0.106	1.176
ID181053	181053	16	28.123	18.135	19.244	0	4	4	2	1	-10921639	154.095	153	98	191	3236	27.867	2.000	0.071	0.733
ID181010	181010	16	30.572	20.419	20.923	0	5	5	2	1	-10921639	168.333	162	124	239	3535	24.268	4.800	0.089	1.133
ID181011	181011	0	28.075	18.205	22.818	0	5	5	2	1	-10921639	150.429	149	98	200	3159	25.420	7.600	0.072	0.796
ID181008	181008	11	30.467	28.387	12.828	0	5	5	2	1	-10921639	127.619	124	108	162	2680	16.421	6.382	0.112	1.572
ID181009	181009	14	33.083	25.316	20.008	0	5	5	2	1	-10921639	148.000	149	89	191	3108	25.094	2.000	0.081	0.885
ID181006	181006	17	40.326	7.000	0.000	0	5	5	2	1	-10921639	175.524	178	124	239	3686	34.737	6.301	0.096	0.881
ID181007	181007	10	44.423	13.000	0.000	0	5	5	2	1	-10921639	138.048	137	80	210	2899	36.338	6.339	0.166	1.079
ID181004	181004	18	35.043	0.000	0.000	0	5	5	2	1	-10921639	172.381	168	137	248	3620	26.491	6.315	0.121	1.403
ID181005	181005	20	45.908	4.000	0.000	0	5	5	2	1	-10921639	185.381	184	149	235	3893	25.897	6.231	0.123	1.563
ID180963	180963	20	46.505	3.000	0.000	0	6	6	2	1	-10921639	205.810	207	184	239	4322	15.626	4.800	0.176	3.933
ID180968	180968	None	27.695	20.000	44.000	0	6	6	2	1	-10921639	62.286	54	38	102	1308	18.388	2.000	0.219	1.219
ID180966	180966	14	31.226	26.079	20.713	0	6	6	2	1	-10921639	136.143	130	102	178	2859	23.779	2.000	0.080	0.851
ID180967	180967	0	27.654	18.103	21.863	0	6	6	2	1	-10921639	155.000	153	114	194	3255	21.291	7.600	0.070	0.951
ID180964	180964	10	38.777	11.000	0.000	0	6	6	2	1	-10921639	164.857	168	130	194	3462	21.855	7.600	0.144	1.903
ID180965	180965	16	35.097	19.290	18.412	0	6	6	2	1	-10921639	148.619	153	82	204	3121	33.545	3.200	0.101	0.813
ID181040	181040	21	35.736	22.076	35.080	0	7	7	2	1	-10921639	58.905	51	25	102	1237	22.998	3.200	0.258	1.050
ID181034	181034	None	50.681	0.000	0.000	0	7	7	2	1	-10921639	180.476	184	131	229	3790	32.250	4.800	0.170	1.625
ID181035	181035	20	57.749	4.000	0.000	0	7	7	2	1	-10921639	184.333	184	134	255	3871	35.320	6.356	0.163	1.466
ID181038	181038	16	35.241	20.167	18.325	0	7	7	2	1	-10921639	149.476	149	89	191	3139	27.745	2.000	0.113	1.095
ID181039	181039	0	31.003	17.878	22.712	0	7	7	2	1	-10921639	136.857	137	73	172	2874	27.956	7.600	0.087	0.785
ID181036	181036	10	44.826	9.000	0.000	0	7	7	2	1	-10921639	169.238	162	131	235	3554	24.934	6.262	0.125	1.513
ID181037	181037	None	40.535	13.000	0.000	0	7	7	2	1	-10921639	133.333	133	89	172	2800	29.207	4.800	0.168	1.311
ID181066	181066	10	43.676	11.000	0.000	0	8	8	2	1	-10921639	171.619	168	134	194	3604	17.764	4.800	0.184	2.999
ID181067	181067	22	33.083	19.471	5.028	0	8	8	2	1	-10921639	69.905	66	41	124	1468	21.863	3.200	0.211	1.113
ID181065	181065	20	58.767	4.000	0.000	0	8	8	2	1	-10921639	173.476	181	122	248	3643	36.447	2.000	0.163	1.333
ID181068	181068	16	33.088	19.897	18.305	0	8	8	2	1	-10921639	147.048	149	92	184	3088	25.097	2.000	0.099	1.058
ID181069	181069	21	34.435	21.334	35.229	0	8	8	2	1	-10921639	60.238	54	28	114	1265	22.434	2.000	0.236	1.024
ID181058	181058	20	42.671	5.000	0.000	0	9	9	2	1	-10921639	163.286	168	124	194	3429	20.465	6.300	0.153	2.120
ID181059	181059	10	43.537	10.000	0.000	0	9	9	2	1	-10921639	161.905	172	119	200	3400	21.178	4.800	0.179	2.317
ID181057	181057	None	56.649	0.000	0.000	0	9	9	2	1	-10921639	147.619	156	80	235	3100	44.493	6.023	0.204	1.125
ID181062	181062	16	33.781	20.301	17.065	0	9	9	2	1	-10921639	139.190	143	82	178	2923	26.256	7.600	0.111	1.056
ID181063	181063	21	41.966	21.411	35.126	0	9	9	2	1	-10921639	63.190	57	31	130	1327	26.427	2.000	0.278	1.041
ID181060	181060	22	31.711	19.426	4.735	0	9	9	2	1	-10921639	67.190	63	38	105	1411	20.585	2.000	0.199	1.085
ID181061	181061	None	32.759	26.090	11.892	0	9	9	2	1	-10921639	114.381	117	70	168	2402	25.121	4.800	0.116	0.948
ID181064	181064	25	34.554	20.000	44.000	0	9	9	2	1	-10921639	64.143	60	38	133	1347	20.802	2.000	0.232	1.162
ID181042	181042	10	40.640	9.000	0.000	0	10	10	2	1	-10921639	152.238	146	116	207	3197	23.394	6.313	0.146	1.658
ID181043	181043	23	42.529	13.000	0.000	0	10	10	2	1	-10921639	127.286	124	74	162	2673	27.801	4.800	0.193	1.484
ID181041	181041	20	48.873	3.000	0.000	0	10	10	2	1	-10921639	150.714	153	107	200	3165	26.818	4.800	0.198	1.862
ID181046	181046	25	28.997	19.000	44.000	0	10	10	2	1	-10921639	55.429	47	29	102	1164	20.151	2.000	0.223	1.001
ID181044	181044	22	38.636	19.186	4.169	0	10	10	2	1	-10921639	72.333	66	41	130	1519	22.841	2.000	0.238	1.219
ID181045	181045	16	27.992	20.670	18.537	0	10	10	2	1	-10921639	149.238	149	108	181	3134	17.714	6.321	0.095	1.464
ID181074	181074	16	46.522	21.256	17.297	0	11	11	2	1	-10921639	146.952	153	95	216	3086	33.793	2.000	0.124	0.958
ID181075	181075	None	28.200	14.080	22.634	0	11	11	2	1	-10921639	103.095	105	54	146	2165	26.429	2.000	0.093	0.662
ID181072	181072	23	53.423	12.000	0.000	0	11	11	2	1	-10921639	134.619	133	77	178	2827	32.268	4.800	0.238	1.605
ID181073	181073	22	33.807	19.266	3.447	0	11	11	2	1	-10921639	73.619	66	41	121	1546	19.663	2.000	0.202	1.256
ID181070	181070	24	38.177	0.000	0.000	0	11	11	2	1	-10921639	111.667	111	65	175	2345	32.163	2.000	0.178	1.047
ID181071	181071	20	47.452	4.000	0.000	0	11	11	2	1	-10921639	131.905	140	62	172	2770	33.804	2.000	0.175	1.162
ID181082	181082	16	30.617	21.634	19.444	0	12	12	2	1	-10921639	157.667	156	124	207	3311	19.797	4.800	0.087	1.274
ID181080	181080	23	54.271	11.000	0.000	0	12	12	2	1	-10921639	133.952	140	92	175	2813	29.133	6.285	0.248	1.826
ID181081	181081	22	27.039	19.352	3.416	0	12	12	2	1	-10921639	79.190	79	51	102	1663	14.975	4.800	0.213	1.856
ID181078	181078	24	32.574	0.000	0.000	0	12	12	2	1	-10921639	106.143	98	74	197	2229	31.716	6.331	0.150	0.874
ID181079	181079	20	43.337	4.000	0.000	0	12	12	2	1	-10921639	134.286	146	74	168	2820	27.048	6.051	0.178	1.498
ID181088	181088	16	38.576	21.617	17.939	0	13	13	2	1	-10921639	153.810	153	121	194	3230	18.498	4.800	0.137	2.001
ID181089	181089	None	29.027	18.518	21.819	0	13	13	2	1	-10921639	133.143	130	89	191	2796	25.505	2.000	0.069	0.678
ID181086	181086	20	28.260	4.977	0.871	0	13	13	2	1	-10921639	126.476	130	92	165	2656	20.280	6.105	0.128	1.411
ID181087	181087	None	30.499	28.785	13.233	0	13	13	2	1	-10921639	104.571	102	66	153	2196	20.858	6.346	0.134	1.188
ID181085	181085	23	53.136	11.000	0.000	0	13	13	2	1	-10921639	113.190	114	77	156	2377	25.524	4.800	0.282	1.953
ID181090	181090	20	57.929	4.000	0.000	0	14	14	2	1	-10921639	163.143	156	127	223	3426	25.786	4.800	0.204	2.141
ID181091	181091	23	43.523	11.000	0.000	0	14	14	2	1	-10921639	95.190	102	44	149	1999	31.564	2.000	0.256	1.230
ID181092	181092	16	35.767	21.700	18.205	0	14	14	2	1	-10921639	146.810	153	86	200	3083	27.413	2.000	0.107	1.037
ID181094	181094	16	28.729	20.534	17.367	0	15	15	2	1	-10921639	139.857	146	89	184	2937	25.675	4.800	0.099	0.982
ID181095	181095	26	29.667	16.987	21.314	0	15	15	2	1	-10921639	136.524	133	89	191	2867	22.868	6.061	0.084	0.929
ID181093	181093	20	45.416	3.000	0.000	0	15	15	2	1	-10921639	159.381	162	105	223	3347	24.553	4.800	0.165	1.836
ID181076	181076	20	43.203	4.000	0.000	0	16	16	2	1	-10921639	157.524	162	111	191	3308	21.193	4.800	0.186	2.336
ID181077	181077	26	35.143	16.749	20.969	0	16	16	2	1	-10921639	131.762	127	108	172	2767	18.638	2.000	0.120	1.515
ID181083	181083	20	51.080	3.000	0.000	0	17	17	2	1	-10921639	179.048	172	146	226	3760	23.455	4.800	0.162	2.132
ID181084	181084	None	32.773	6.000	0.000	0	17	17	2	1	-10921639	149.714	149	111	210	3144	27.397	7.600	0.126	1.221
ID181106	181106	20	42.249	3.000	0.000	0	18	18	2	1	-10921639	185.810	178	154	239	3902	22.649	7.600	0.134	1.936
ID181107	181107	None	30.774	16.388	21.248	0	18	18	2	1	-10921639	124.476	124	82	178	2614	26.873	2.000	0.098	0.827
ID181098	181098	27	46.668	6.000	0.000	0	19	19	2	1	-10921639	162.810	159	116	213	3419	31.357	6.312	0.143	1.300
ID181097	181097	20	34.299	3.000	0.000	0	19	19	2	1	-10921639	172.571	172	137	213	3624	19.600	6.339	0.117	1.843
ID181103	181103	27	33.387	5.000	0.000	0	20	20	2	1	-10921639	157.905	165	117	204	3316	23.156	6.060	0.122	1.480
ID181104	181104	20	34.518	3.771	1.676	0	20	20	2	1	-10921639	151.810	165	98	204	3188	28.172	6.259	0.140	1.325
ID181105	181105	None	27.908	28.794	13.339	0	20	20	2	1	-10921639	79.381	82	44	124	1667	22.035	4.800	0.161	1.000
ID181099	181099	20	35.786	3.000	0.000	0	21	21	2	1	-10921639	151.952	154	124	175	3191	15.051	4.800	0.167	2.883
ID181102	181102	None	33.358	17.087	21.171	0	21	21	2	1	-10921639	119.238	117	79	172	2504	25.622	2.000	0.102	0.861
ID181100	181100	27	32.181	5.000	0.000	0	21	21	2	1	-10921639	138.667	137	101	175	2912	20.742	6.051	0.138	1.620
ID181101	181101	None	30.403	24.878	18.354	0	21	21	2	1	-10921639	124.667	127	76	162	2618	23.142	4.800	0.119	1.143
ID181096	181096	27	40.031	5.000	0.000	0	22	22	2	1	-10921639	144.810	154	98	172	3041	21.922	4.800	0.184	2.055
ID181110	181110	28	33.238	21.539	16.852	0	23	23	2	1	-10921639	144.381	146	86	188	3032	25.934	4.800	0.121	1.205
ID181111	181111	None	27.684	20.249	19.088	0	23	23	2	1	-10921639	144.238	146	89	178	3029	20.743	7.600	0.086	1.102
ID181108	181108	20	34.961	1.000	0.000	0	23	23	2	1	-10921639	141.476	140	71	204	2971	37.286	2.000	0.110	0.751
ID181109	181109	27	49.289	5.000	0.000	0	23	23	2	1	-10921639	142.333	134	89	184	2989	28.100	6.282	0.201	1.696
ID181114	181114	20	47.253	3.000	0.000	0	24	24	2	1	-10921639	153.619	149	119	188	3226	20.887	4.800	0.191	2.362
ID181115	181115	28	27.378	22.055	16.809	0	24	24	2	1	-10921639	134.048	130	86	178	2815	22.139	6.336	0.091	1.014
ID181116	181116	None	30.598	25.384	16.686	0	24	24	2	1	-10921639	124.095	124	89	159	2606	21.035	6.300	0.089	0.963
ID181112	181112	20	42.510	3.000	0.000	0	25	25	2	1	-10921639	132.143	127	107	175	2775	19.223	4.800	0.228	2.550
ID181113	181113	28	33.106	22.470	17.099	0	25	25	2	1	-10921639	137.571	143	98	168	2889	19.516	4.800	0.111	1.412
ID181120	181120	None	29.752	20.837	18.924	0	26	26	2	1	-10921639	130.905	127	92	175	2749	24.044	2.000	0.089	0.893
ID181118	181118	None	27.532	27.964	13.175	0	26	26	2	1	-10921639	85.714	89	57	117	1800	18.874	7.600	0.142	1.128
ID181119	181119	28	33.018	22.640	16.923	0	26	26	2	1	-10921639	135.286	137	95	184	2841	21.962	7.600	0.127	1.391
ID181117	181117	20	45.497	4.000	0.000	0	26	26	2	1	-10921639	119.714	121	86	153	2514	19.527	4.800	0.257	2.504
ID181123	181123	20	60.632	4.000	0.000	0	27	27	2	1	-10921639	109.190	95	76	175	2293	28.823	4.800	0.324	1.856
ID181124	181124	28	27.761	24.481	17.539	0	27	27	2	1	-10921639	124.143	124	92	165	2607	18.922	4.800	0.107	1.265
ID181125	181125	None	31.263	17.116	22.662	0	27	27	2	1	-10921639	110.000	105	66	146	2310	23.607	2.000	0.117	0.980
ID181122	181122	29	28.013	19.617	19.882	0	28	28	2	1	-10921639	129.286	130	92	162	2715	19.471	7.600	0.100	1.202
ID181121	181121	20	51.676	4.000	0.000	0	28	28	2	1	-10921639	101.762	102	65	153	2137	25.495	4.800	0.288	1.784
ID181131	181131	20	44.757	4.000	0.000	0	29	29	2	1	-10921639	92.667	89	68	133	1946	20.066	4.800	0.292	2.085
ID181132	181132	29	30.975	19.929	19.543	0	29	29	2	1	-10921639	127.524	127	76	184	2678	27.564	2.000	0.087	0.737
ID181133	181133	None	27.182	18.654	22.557	0	29	29	2	1	-10921639	108.810	105	79	162	2285	25.734	2.000	0.087	0.678
ID181130	181130	29	35.753	18.714	19.291	0	30	30	2	1	-10921639	132.190	133	82	172	2776	24.047	6.384	0.111	1.101
ID181129	181129	20	44.588	5.000	0.000	0	30	30	2	1	-10921639	76.238	79	41	137	1601	26.425	2.000	0.298	1.326
ID181126	181126	20	27.125	5.000	0.000	0	31	31	2	1	-10921639	65.333	63	29	114	1372	20.318	2.000	0.218	1.152
ID181127	181127	None	29.326	27.238	12.085	0	31	31	2	1	-10921639	88.333	86	51	127	1855	21.742	2.000	0.130	0.935
ID181136	181136	20	34.561	3.000	0.000	0	32	32	2	1	-10921639	74.762	70	44	124	1570	20.796	4.800	0.246	1.419
ID181134	181134	None	27.737	29.728	13.493	0	33	33	2	1	-10921639	75.810	79	47	111	1592	18.384	4.800	0.206	1.410
ID181135	181135	30	34.785	19.204	19.098	0	33	33	2	1	-10921639	115.810	111	76	156	2432	23.259	2.000	0.119	1.056
ID181128	181128	30	31.432	19.843	19.295	0	34	34	2	1	-10921639	114.000	111	70	153	2394	23.473	2.000	0.115	1.003
ID181139	181139	30	31.759	19.008	18.741	0	35	35	2	1	-10921639	119.810	117	92	146	2516	16.890	2.000	0.119	1.510
ID181140	181140	30	39.533	19.916	19.629	0	36	36	2	1	-10921639	135.190	130	86	181	2839	26.925	6.294	0.133	1.181
ID181141	181141	31	36.179	11.000	0.000	0	38	38	2	1	-10921639	87.762	82	56	127	1843	18.979	4.800	0.257	1.892
ID181138	181138	None	31.493	19.922	19.692	0	39	39	2	1	-10921639	118.857	117	95	143	2496	13.614	4.800	0.143	2.186
ID181137	181137	31	45.870	12.000	0.000	0	39	39	2	1	-10921639	93.524	92	59	143	1964	23.263	4.800	0.291	1.811
ID181142	181142	31	45.989	12.000	0.000	0	40	40	2	1	-10921639	92.571	92	59	143	1944	23.538	2.000	0.270	1.672
ID181143	181143	None	27.393	15.729	18.144	0	40	40	2	1	-10921639	101.762	102	63	137	2137	18.325	4.800	0.133	1.307
ID181144	181144	32	37.584	15.000	0.000	0	41	41	2	1	-10921639	78.952	82	48	127	1658	24.961	4.800	0.250	1.266
ID181146	181146	32	29.041	15.000	0.000	0	42	42	2	1	-10921639	83.762	89	54	105	1759	16.553	4.800	0.209	1.746
ID181147	181147	33	41.746	20.460	21.848	0	42	42	2	1	-10921639	112.333	114	66	165	2359	28.622	3.200	0.150	1.022
ID181145	181145	31	38.099	11.000	0.000	0	42	42	2	1	-10921639	92.190	89	50	143	1936	27.497	3.200	0.222	1.218
ID181164	181164	31	47.497	13.000	0.000	0	43	43	2	1	-10921639	106.524	105	68	149	2237	22.362	4.800	0.248	1.894
ID181165	181165	33	52.592	20.349	21.651	0	43	43	2	1	-10921639	122.143	121	57	200	2565	36.612	2.000	0.188	1.058
ID181148	181148	31	48.085	12.000	0.000	0	44	44	2	1	-10921639	105.571	108	59	153	2217	29.872	2.000	0.217	1.261
ID181149	181149	33	39.338	20.349	20.774	0	44	44	2	1	-10921639	121.333	124	79	175	2548	24.913	4.800	0.160	1.343
ID181154	181154	None	39.227	15.953	17.993	0	45	45	2	1	-10921639	107.333	108	57	153	2254	25.401	2.000	0.156	1.138
ID181155	181155	33	35.356	20.645	21.029	0	45	45	2	1	-10921639	117.143	121	82	159	2460	19.391	4.800	0.166	1.721
ID181153	181153	31	42.846	11.000	0.000	0	45	45	2	1	-10921639	143.905	140	116	168	3022	15.159	4.800	0.212	3.325
ID181150	181150	31	46.157	12.000	0.000	0	46	46	2	1	-10921639	140.762	140	107	188	2956	25.446	4.800	0.186	1.739
ID181151	181151	33	44.956	20.864	20.757	0	46	46	2	1	-10921639	127.143	127	79	181	2670	25.411	4.800	0.188	1.586
ID181152	181152	None	28.540	38.825	22.708	0	46	46	2	1	-10921639	39.857	38	15	73	837	17.316	2.000	0.365	1.231
ID181162	181162	31	42.054	11.000	0.000	0	47	47	2	1	-10921639	131.048	130	89	184	2752	30.271	2.000	0.167	1.242
ID181163	181163	33	50.624	20.890	20.416	0	47	47	2	1	-10921639	137.143	130	66	200	2880	33.859	2.000	0.159	1.113
ID181161	181161	None	27.740	6.000	0.000	0	47	47	2	1	-10921639	90.143	86	48	146	1893	24.904	2.000	0.110	0.719
ID181166	181166	31	70.851	12.000	0.000	0	48	48	2	1	-10921639	136.143	137	80	216	2859	43.074	2.000	0.227	1.171
ID181167	181167	33	39.729	20.851	20.312	0	48	48	2	1	-10921639	133.286	140	92	165	2799	22.918	4.800	0.169	1.678
ID181168	181168	34	37.131	38.947	22.186	0	48	48	2	1	-10921639	46.238	38	19	95	971	23.607	2.000	0.387	1.092
ID181160	181160	36	33.930	12.276	23.393	0	49	49	2	1	-10921639	94.857	95	54	133	1992	24.830	2.000	0.151	1.002
ID181158	181158	33	47.109	20.898	20.131	0	49	49	2	1	-10921639	146.238	146	89	184	3071	27.410	2.000	0.158	1.452
ID181159	181159	34	43.565	39.086	22.132	0	49	49	2	1	-10921639	56.524	57	25	130	1187	28.103	2.000	0.329	0.996
ID181156	181156	31	48.901	12.000	0.000	0	49	49	2	1	-10921639	151.952	149	113	219	3191	28.266	4.800	0.183	1.660
ID181157	181157	35	40.753	21.881	13.917	0	49	49	2	1	-10921639	119.095	121	73	175	2501	25.046	4.800	0.158	1.296
ID181170	181170	31	45.466	12.000	0.000	0	50	50	2	1	-10921639	153.619	151	109	200	3226	28.161	7.600	0.159	1.500
ID181171	181171	35	35.918	22.541	13.899	0	50	50	2	1	-10921639	108.714	114	57	165	2283	23.856	4.800	0.157	1.239
ID181169	181169	37	43.743	4.000	0.000	0	50	50	2	1	-10921639	130.667	124	101	175	2744	21.238	4.800	0.196	2.016
ID181174	181174	34	57.397	38.969	22.119	0	50	50	2	1	-10921639	71.333	60	25	181	1498	35.812	2.000	0.359	1.053
ID181175	181175	36	30.281	12.110	22.976	0	50	50	2	1	-10921639	96.619	98	63	133	2029	21.273	7.600	0.118	0.959
ID181172	181172	38	28.135	15.767	19.155	0	50	50	2	1	-10921639	121.238	124	70	175	2546	26.821	3.200	0.100	0.825
ID181173	181173	33	30.431	20.835	21.309	0	50	50	2	1	-10921639	132.762	130	102	172	2788	18.506	4.800	0.134	1.695
ID181184	181184	None	29.795	7.588	26.649	0	51	51	2	1	-10921639	74.333	70	47	124	1561	20.390	2.000	0.165	1.033
ID181185	181185	39	29.258	16.903	28.303	0	51	51	2	1	-10921639	68.000	63	35	121	1428	21.464	2.000	0.149	0.823
ID181178	181178	35	43.371	22.308	14.213	0	51	51	2	1	-10921639	123.476	124	76	175	2593	28.619	4.800	0.156	1.162
ID181179	181179	38	31.225	15.839	19.880	0	51	51	2	1	-10921639	127.333	130	76	181	2674	28.968	2.000	0.066	0.542
ID181176	181176	37	28.244	3.000	0.000	0	51	51	2	1	-10921639	107.238	108	71	149	2252	19.532	7.600	0.151	1.438
ID181177	181177	31	42.135	12.000	0.000	0	51	51	2	1	-10921639	171.000	172	139	210	3591	21.515	6.316	0.154	2.120
ID181182	181182	34	60.692	38.988	22.414	0	51	51	2	1	-10921639	81.095	76	31	191	1703	39.757	2.000	0.338	1.029
ID181183	181183	36	35.268	12.427	23.350	0	51	51	2	1	-10921639	98.048	89	54	162	2059	27.962	2.000	0.128	0.794
ID181180	181180	33	53.768	20.255	19.950	0	51	51	2	1	-10921639	167.524	159	143	216	3518	23.758	4.800	0.173	2.079
ID181181	181181	None	27.737	25.946	20.829	0	51	51	2	1	-10921639	87.429	79	54	137	1836	24.287	2.000	0.091	0.600
ID181186	181186	37	43.048	4.000	0.000	0	52	52	2	1	-10921639	119.238	121	80	162	2504	22.556	4.800	0.189	1.679
ID181187	181187	31	41.475	12.000	0.000	0	52	52	2	1	-10921639	168.429	168	134	204	3537	21.262	4.800	0.132	1.849
ID181190	181190	38	28.088	15.041	19.716	0	52	52	2	1	-10921639	126.238	124	92	172	2651	20.256	2.000	0.092	1.052
ID181191	181191	33	44.857	21.088	20.726	0	52	52	2	1	-10921639	151.238	149	102	197	3176	28.860	7.600	0.150	1.365
ID181188	181188	None	30.461	10.951	15.113	0	52	52	2	1	-10921639	71.762	73	38	114	1507	23.061	2.000	0.141	0.768
ID181189	181189	35	39.947	22.768	14.522	0	52	52	2	1	-10921639	126.476	133	70	172	2656	28.065	2.000	0.126	1.010
ID181194	181194	39	36.886	17.145	28.074	0	52	52	2	1	-10921639	75.905	70	38	143	1594	25.499	2.000	0.172	0.874
ID181195	181195	75	33.507	8.751	31.066	0	52	52	2	1	-10921639	60.286	54	22	114	1266	25.991	2.000	0.184	0.720
ID181192	181192	34	62.474	39.166	22.499	0	52	52	2	1	-10921639	87.667	79	35	207	1841	41.860	2.000	0.328	1.035
ID181193	181193	36	34.036	12.407	22.696	0	52	52	2	1	-10921639	107.095	108	57	153	2249	27.557	2.000	0.145	0.982
ID181202	181202	40	33.280	24.652	26.685	0	53	53	2	1	-10921639	81.333	79	31	143	1708	31.305	2.000	0.124	0.574
ID181203	181203	39	42.172	17.158	27.905	0	53	53	2	1	-10921639	89.952	82	35	127	1889	26.335	2.000	0.225	1.254
ID181200	181200	34	60.271	38.880	22.460	0	53	53	2	1	-10921639	88.571	82	28	188	1860	41.096	2.000	0.305	1.008
ID181201	181201	36	33.023	12.507	22.724	0	53	53	2	1	-10921639	124.095	124	89	172	2606	24.419	4.800	0.116	1.060
ID181204	181204	75	27.644	9.449	31.676	0	53	53	2	1	-10921639	54.476	47	19	98	1144	24.535	2.000	0.181	0.680
ID181198	181198	35	47.904	23.674	14.253	0	53	53	2	1	-10921639	129.619	127	82	194	2722	35.381	2.000	0.155	0.981
ID181199	181199	33	35.639	21.688	21.180	0	53	53	2	1	-10921639	144.619	149	95	191	3037	29.559	4.800	0.100	0.889
ID181196	181196	31	34.512	11.000	0.000	0	53	53	2	1	-10921639	180.286	178	149	219	3786	19.933	7.600	0.112	1.820
ID181197	181197	41	52.161	30.663	11.567	0	53	53	2	1	-10921639	89.476	86	28	165	1879	37.411	2.000	0.240	0.925
ID181206	181206	31	32.628	11.489	1.788	0	54	54	2	1	-10921639	178.810	178	127	235	3755	27.034	6.314	0.094	1.133
ID181207	181207	41	59.539	30.784	11.411	0	54	54	2	1	-10921639	95.762	95	25	210	2011	51.710	2.000	0.210	0.642
ID181205	181205	None	46.023	5.000	0.000	0	54	54	2	1	-10921639	150.857	146	114	197	3168	22.655	4.800	0.168	1.919
ID181210	181210	33	43.586	20.682	20.561	0	54	54	2	1	-10921639	163.857	165	102	219	3441	36.422	4.800	0.120	0.966
ID181211	181211	36	47.989	12.159	22.420	0	54	54	2	1	-10921639	129.667	121	86	188	2723	30.170	2.000	0.166	1.224
ID181208	181208	35	46.279	22.647	14.279	0	54	54	2	1	-10921639	147.095	153	76	200	3089	34.214	2.000	0.137	1.038
ID181209	181209	42	37.791	10.248	15.289	0	54	54	2	1	-10921639	88.667	82	35	162	1862	31.596	2.000	0.145	0.712
ID181214	181214	39	49.609	17.590	27.965	0	54	54	2	1	-10921639	95.381	86	41	165	2003	34.272	2.000	0.200	0.928
ID181212	181212	34	71.302	38.650	22.341	0	54	54	2	1	-10921639	106.905	98	38	235	2245	51.058	2.000	0.316	1.005
ID181213	181213	40	44.845	24.096	26.016	0	54	54	2	1	-10921639	105.143	98	54	172	2208	30.345	2.000	0.171	1.014
ID181266	181266	35	48.528	23.424	14.158	0	55	55	2	1	-10921639	157.524	153	108	210	3308	28.407	4.800	0.172	1.627
ID181267	181267	None	54.143	30.867	13.853	0	55	55	2	1	-10921639	121.286	121	41	216	2547	49.515	2.000	0.199	0.814
ID181264	181264	31	29.087	11.835	2.747	0	55	55	2	1	-10921639	161.000	172	105	188	3381	27.495	4.800	0.097	1.032
ID181265	181265	41	61.016	30.624	11.363	0	55	55	2	1	-10921639	111.048	98	38	207	2332	50.351	2.000	0.200	0.734
ID181270	181270	34	77.299	38.494	22.429	0	55	55	2	1	-10921639	124.286	124	66	242	2610	53.089	2.000	0.284	1.037
ID181271	181271	40	47.841	24.308	26.054	0	55	55	2	1	-10921639	113.238	95	70	178	2378	38.543	2.000	0.160	0.812
ID181268	181268	42	67.645	10.455	15.545	0	55	55	2	1	-10921639	113.476	98	47	255	2383	56.014	2.000	0.207	0.696
ID181269	181269	33	57.808	20.199	20.177	0	55	55	2	1	-10921639	196.762	200	156	255	4132	24.732	4.800	0.163	2.233
ID181274	181274	None	33.232	21.000	44.000	0	55	55	2	1	-10921639	53.571	47	31	133	1125	23.589	2.000	0.214	0.801
ID181272	181272	39	28.018	17.235	28.590	0	55	55	2	1	-10921639	80.619	79	41	127	1693	26.280	2.000	0.115	0.632
ID181273	181273	43	30.872	30.911	30.276	0	55	55	2	1	-10921639	56.238	47	31	117	1181	21.533	2.000	0.171	0.763
ID181218	181218	35	39.912	23.533	14.703	0	56	56	2	1	-10921639	151.095	168	86	204	3173	35.439	2.000	0.095	0.738
ID181219	181219	42	65.718	10.923	15.897	0	56	56	2	1	-10921639	117.286	98	73	255	2463	45.799	2.000	0.164	0.720
ID181216	181216	None	36.922	9.000	0.000	0	56	56	2	1	-10921639	168.524	168	128	204	3539	22.914	4.800	0.127	1.662
ID181217	181217	41	66.709	30.497	11.953	0	56	56	2	1	-10921639	138.667	133	82	245	2912	39.824	2.000	0.226	1.285
ID181222	181222	34	79.802	38.514	22.762	0	56	56	2	1	-10921639	123.429	111	47	242	2592	56.716	2.000	0.285	0.967
ID181223	181223	None	29.109	30.890	23.984	0	56	56	2	1	-10921639	91.286	89	54	143	1917	22.379	2.000	0.091	0.677
ID181220	181220	36	34.688	12.193	21.309	0	56	56	2	1	-10921639	127.476	130	79	194	2677	32.618	2.000	0.105	0.742
ID181221	181221	33	62.590	20.452	20.581	0	56	56	2	1	-10921639	204.190	216	130	255	4288	36.952	4.800	0.167	1.584
ID181226	181226	39	45.748	17.723	27.983	0	56	56	2	1	-10921639	110.190	111	66	159	2314	28.786	2.000	0.189	1.219
ID181227	181227	44	36.530	8.627	30.979	0	56	56	2	1	-10921639	79.619	79	44	140	1672	27.970	2.000	0.158	0.778
ID181224	181224	45	28.179	6.821	26.245	0	56	56	2	1	-10921639	108.286	108	82	140	2274	18.431	3.200	0.120	1.260
ID181225	181225	40	46.647	24.097	26.329	0	56	56	2	1	-10921639	122.048	117	76	191	2563	32.928	2.000	0.140	0.910
ID181228	181228	43	30.212	30.256	30.670	0	56	56	2	1	-10921639	63.238	57	28	108	1328	23.268	7.600	0.185	0.850
ID181229	181229	46	35.550	21.310	35.855	0	56	56	2	1	-10921639	56.619	47	25	121	1189	27.058	2.000	0.217	0.747
ID181215	181215	47	28.045	4.000	0.000	0	56	56	2	1	-10921639	114.619	108	83	162	2407	26.129	6.348	0.112	0.886
ID181230	181230	47	43.989	4.000	0.000	0	57	57	2	1	-10921639	148.952	149	104	197	3128	27.447	2.000	0.168	1.561
ID181231	181231	31	31.631	13.000	0.000	0	57	57	2	1	-10921639	191.381	191	172	213	4019	11.311	4.800	0.117	3.546
ID181234	181234	42	67.081	12.297	16.728	0	57	57	2	1	-10921639	135.381	133	66	255	2843	50.975	2.000	0.166	0.757
ID181235	181235	33	60.669	20.709	20.159	0	57	57	2	1	-10921639	199.333	210	137	255	4186	36.194	4.800	0.149	1.432
ID181232	181232	41	68.261	30.712	12.120	0	57	57	2	1	-10921639	136.619	133	70	255	2869	51.636	2.000	0.177	0.795
ID181233	181233	35	34.005	21.543	13.510	0	57	57	2	1	-10921639	166.190	175	111	200	3490	21.999	4.800	0.106	1.447
ID181238	181238	45	39.901	7.194	25.467	0	57	57	2	1	-10921639	118.000	114	82	181	2478	26.552	2.000	0.156	1.199
ID181239	181239	40	49.755	24.334	26.123	0	57	57	2	1	-10921639	122.095	117	60	200	2564	37.562	2.000	0.138	0.789
ID181236	181236	36	31.368	13.106	22.016	0	57	57	2	1	-10921639	135.048	137	86	181	2836	25.726	2.000	0.096	0.916
ID181237	181237	34	62.090	37.175	24.190	0	57	57	2	1	-10921639	139.238	137	76	239	2924	41.662	4.800	0.255	1.358
ID181242	181242	43	28.816	30.443	30.843	0	57	57	2	1	-10921639	71.048	66	41	117	1492	21.928	2.000	0.151	0.852
ID181243	181243	None	33.665	47.000	33.000	0	57	57	2	1	-10921639	51.048	44	28	92	1072	19.737	2.000	0.340	1.311
ID181240	181240	39	48.907	18.350	27.652	0	57	57	2	1	-10921639	117.571	108	60	191	2469	36.512	2.000	0.201	1.078
ID181241	181241	44	34.281	9.102	31.150	0	57	57	2	1	-10921639	73.095	70	35	137	1535	24.108	2.000	0.155	0.814
ID181246	181246	49	27.118	25.000	44.000	0	57	57	2	1	-10921639	81.000	82	51	127	1701	17.479	6.090	0.162	1.290
ID181244	181244	46	42.169	21.241	35.930	0	57	57	2	1	-10921639	64.571	60	35	140	1356	27.681	2.000	0.249	0.929
ID181245	181245	48	37.769	20.000	44.000	0	57	57	2	1	-10921639	64.000	57	35	159	1344	28.858	2.000	0.199	0.736
ID181250	181250	41	54.367	30.340	12.510	0	58	58	2	1	-10921639	162.619	162	86	242	3415	44.849	4.800	0.194	1.176
ID181251	181251	35	40.548	20.194	13.347	0	58	58	2	1	-10921639	142.714	149	76	216	2997	39.896	2.000	0.109	0.704
ID181248	181248	None	27.055	6.000	0.000	0	58	58	2	1	-10921639	172.857	175	124	210	3630	23.139	7.600	0.085	1.171
ID181249	181249	31	28.520	11.000	0.000	0	58	58	2	1	-10921639	184.524	178	154	223	3875	21.075	6.376	0.072	1.183
ID181254	181254	34	84.720	37.620	22.795	0	58	58	2	1	-10921639	156.857	153	76	245	3294	49.382	4.800	0.283	1.402
ID181255	181255	45	38.285	7.188	25.681	0	58	58	2	1	-10921639	108.476	105	70	175	2278	27.270	2.000	0.141	0.985
ID181252	181252	42	48.946	12.750	17.120	0	58	58	2	1	-10921639	129.190	124	70	216	2713	38.473	2.000	0.123	0.735
ID181253	181253	33	68.215	20.018	20.516	0	58	58	2	1	-10921639	210.619	216	117	255	4423	44.796	4.800	0.162	1.311
ID181258	181258	44	41.096	9.534	31.029	0	58	58	2	1	-10921639	83.333	79	38	165	1750	32.489	2.000	0.165	0.727
ID181259	181259	43	45.191	30.124	30.880	0	58	58	2	1	-10921639	88.905	86	51	156	1867	29.938	2.000	0.188	0.938
ID181256	181256	40	47.282	24.383	26.308	0	58	58	2	1	-10921639	130.667	124	86	191	2744	31.166	2.000	0.152	1.108
ID181257	181257	39	67.522	18.233	27.653	0	58	58	2	1	-10921639	131.714	140	54	210	2766	47.435	2.000	0.240	1.075
ID181262	181262	48	37.398	20.000	44.000	0	58	58	2	1	-10921639	70.000	76	36	146	1470	28.955	2.000	0.213	0.848
ID181263	181263	49	32.146	25.000	44.000	0	58	58	2	1	-10921639	80.143	76	59	114	1683	17.695	2.000	0.185	1.417
ID181260	181260	50	28.181	33.562	34.661	0	58	58	2	1	-10921639	49.762	47	19	98	1045	23.586	2.000	0.227	0.780
ID181261	181261	46	33.134	21.237	35.979	0	58	58	2	1	-10921639	61.476	54	31	111	1291	21.075	2.000	0.240	1.131
ID181247	181247	47	43.898	3.000	0.000	0	58	58	2	1	-10921639	168.000	168	114	204	3528	26.693	6.294	0.148	1.621
ID181294	181294	47	43.453	3.161	0.760	0	59	59	2	1	-10921639	173.619	178	124	213	3646	26.770	4.800	0.140	1.588
ID181295	181295	41	74.852	29.214	13.938	0	59	59	2	1	-10921639	179.667	178	111	255	3773	42.765	4.800	0.221	1.521
ID181292	181292	31	36.777	9.000	0.000	0	59	59	2	1	-10921639	183.619	179	149	235	3856	21.690	4.800	0.108	1.655
ID181293	181293	51	31.327	15.000	0.000	0	59	59	2	1	-10921639	162.143	168	127	210	3405	22.296	7.600	0.127	1.638
ID181298	181298	33	63.478	19.843	20.495	0	59	59	2	1	-10921639	213.238	210	175	255	4478	24.582	4.800	0.178	2.628
ID181299	181299	34	75.671	37.954	22.300	0	59	59	2	1	-10921639	136.476	130	76	255	2866	50.051	2.000	0.229	1.017
ID181296	181296	52	38.293	23.226	14.651	0	59	59	2	1	-10921639	149.476	140	108	200	3139	29.485	2.000	0.072	0.677
ID181297	181297	42	65.728	13.052	17.061	0	59	59	2	1	-10921639	133.857	133	76	245	2811	45.935	2.000	0.168	0.840
ID181302	181302	39	72.463	18.459	27.519	0	59	59	2	1	-10921639	129.810	127	47	232	2726	56.668	2.000	0.242	0.892
ID181303	181303	40	47.226	24.558	26.597	0	59	59	2	1	-10921639	118.476	111	66	204	2488	40.317	2.000	0.127	0.662
ID181300	181300	53	51.190	30.491	24.472	0	59	59	2	1	-10921639	119.095	108	79	210	2501	39.241	2.000	0.164	0.857
ID181301	181301	45	42.800	7.682	25.558	0	59	59	2	1	-10921639	129.857	130	73	181	2727	29.692	4.800	0.168	1.260
ID181306	181306	50	35.712	33.429	35.139	0	59	59	2	1	-10921639	54.524	44	28	130	1145	26.193	2.000	0.246	0.822
ID181307	181307	48	35.657	20.000	44.000	0	59	59	2	1	-10921639	58.381	47	33	149	1226	29.315	2.000	0.189	0.634
ID181304	181304	44	55.413	10.029	29.982	0	59	59	2	1	-10921639	102.571	108	44	181	2154	37.723	2.000	0.206	0.929
ID181305	181305	43	30.614	29.976	30.770	0	59	59	2	1	-10921639	81.952	73	51	130	1721	23.077	2.000	0.154	0.946
ID181308	181308	49	35.955	24.000	44.000	0	59	59	2	1	-10921639	70.524	73	38	111	1481	24.667	2.000	0.229	1.066
ID181282	181282	33	66.583	20.604	20.630	0	60	60	2	1	-10921639	199.952	204	121	255	4199	38.596	4.800	0.201	1.731
ID181283	181283	34	62.748	37.824	22.478	0	60	60	2	1	-10921639	136.714	140	60	216	2871	45.910	7.600	0.201	0.998
ID181280	181280	52	32.504	22.626	14.698	0	60	60	2	1	-10921639	134.190	130	92	191	2818	29.701	2.000	0.063	0.537
ID181281	181281	42	70.633	13.487	17.277	0	60	60	2	1	-10921639	132.667	117	63	255	2786	58.503	2.000	0.183	0.701
ID181286	181286	40	45.298	23.965	26.378	0	60	60	2	1	-10921639	123.000	121	86	181	2583	30.333	2.000	0.142	1.010
ID181287	181287	39	87.206	18.361	27.443	0	60	60	2	1	-10921639	140.286	121	76	255	2946	57.798	2.000	0.268	1.025
ID181284	181284	53	57.830	30.213	24.184	0	60	60	2	1	-10921639	130.714	117	79	210	2745	33.392	2.000	0.189	1.242
ID181285	181285	45	39.503	8.107	24.698	0	60	60	2	1	-10921639	113.762	121	63	175	2389	30.854	6.028	0.158	1.006
ID181290	181290	50	37.924	33.120	35.471	0	60	60	2	1	-10921639	55.857	47	22	124	1173	29.394	2.000	0.220	0.686
ID181291	181291	48	43.240	20.000	44.000	0	60	60	2	1	-10921639	71.905	63	31	137	1510	29.305	2.000	0.244	0.964
ID181288	181288	44	47.213	10.276	30.224	0	60	60	2	1	-10921639	89.095	86	31	168	1871	32.050	2.000	0.201	0.929
ID181289	181289	43	49.903	30.364	30.907	0	60	60	2	1	-10921639	85.952	73	38	197	1805	40.142	2.000	0.186	0.673
ID181275	181275	47	62.012	3.000	0.000	0	60	60	2	1	-10921639	175.571	168	124	235	3687	35.360	4.800	0.196	1.629
ID181278	181278	None	29.222	17.870	4.309	0	60	60	2	1	-10921639	90.429	92	47	140	1899	29.969	2.000	0.083	0.463
ID181279	181279	41	60.801	29.450	14.196	0	60	60	2	1	-10921639	163.238	159	105	255	3428	40.910	4.800	0.191	1.282
ID181276	181276	31	34.686	9.000	0.000	0	60	60	2	1	-10921639	175.381	175	137	207	3683	20.949	4.800	0.118	1.771
ID181277	181277	51	33.236	16.000	0.000	0	60	60	2	1	-10921639	144.333	154	82	178	3031	31.088	4.800	0.130	1.069
ID181314	181314	33	67.142	20.182	20.534	0	61	61	2	1	-10921639	210.524	216	108	255	4421	41.352	4.800	0.169	1.474
ID181315	181315	45	40.464	9.320	24.278	0	61	61	2	1	-10921639	113.667	108	73	197	2387	29.987	2.000	0.157	1.030
ID181312	181312	41	70.991	28.857	13.919	0	61	61	2	1	-10921639	154.714	140	82	255	3249	50.526	3.200	0.187	0.965
ID181313	181313	42	58.239	14.216	17.033	0	61	61	2	1	-10921639	143.524	140	86	251	3014	45.300	2.000	0.134	0.751
ID181318	181318	39	91.310	18.590	27.416	0	61	61	2	1	-10921639	159.857	133	86	255	3357	58.030	2.000	0.243	1.079
ID181319	181319	40	43.011	24.027	26.577	0	61	61	2	1	-10921639	119.857	114	73	207	2517	37.678	2.000	0.127	0.715
ID181316	181316	53	52.391	29.962	24.135	0	61	61	2	1	-10921639	120.524	105	86	235	2531	35.343	2.000	0.135	0.812
ID181317	181317	34	60.936	36.018	23.615	0	61	61	2	1	-10921639	155.000	153	89	248	3255	42.266	6.112	0.177	1.104
ID181322	181322	50	49.293	33.057	35.995	0	61	61	2	1	-10921639	67.667	60	25	162	1421	32.917	2.000	0.289	0.923
ID181323	181323	48	67.078	20.000	44.000	0	61	61	2	1	-10921639	99.143	89	56	204	2082	36.843	2.000	0.338	1.360
ID181320	181320	44	33.160	10.236	30.803	0	61	61	2	1	-10921639	73.333	73	28	117	1540	25.724	2.000	0.158	0.777
ID181321	181321	43	42.056	30.379	30.853	0	61	61	2	1	-10921639	87.286	82	47	172	1833	33.437	2.000	0.147	0.670
ID181310	181310	31	30.543	9.000	0.000	0	61	61	2	1	-10921639	170.762	168	137	210	3586	21.707	6.319	0.109	1.551
ID181311	181311	52	46.611	20.820	13.733	0	61	61	2	1	-10921639	156.095	159	111	207	3278	30.924	2.000	0.150	1.317
ID181309	181309	47	57.748	3.000	0.000	0	61	61	2	1	-10921639	172.476	172	122	235	3622	29.414	4.800	0.186	1.842
ID181326	181326	51	35.268	13.000	0.000	0	62	62	2	1	-10921639	175.143	172	143	216	3678	18.510	6.160	0.123	2.074
ID181327	181327	52	36.534	21.244	13.558	0	62	62	2	1	-10921639	145.762	137	105	197	3061	30.788	6.347	0.108	0.921
ID181324	181324	47	58.931	3.000	0.000	0	62	62	2	1	-10921639	154.190	149	92	216	3238	34.464	4.800	0.208	1.542
ID181325	181325	31	29.036	9.000	0.000	0	62	62	2	1	-10921639	158.714	153	127	213	3333	24.532	6.283	0.089	1.055
ID181330	181330	33	66.886	20.337	20.449	0	62	62	2	1	-10921639	212.048	213	159	255	4453	31.162	4.800	0.179	2.067
ID181331	181331	56	40.817	38.037	21.975	0	62	62	2	1	-10921639	131.762	130	82	188	2767	26.840	7.600	0.144	1.234
ID181328	181328	41	79.481	28.634	14.366	0	62	62	2	1	-10921639	185.095	172	111	255	3887	47.013	4.800	0.244	1.546
ID181329	181329	42	38.632	15.024	16.796	0	62	62	2	1	-10921639	149.810	159	86	191	3146	29.568	2.000	0.117	1.057
ID181334	181334	57	44.923	4.932	25.107	0	62	62	2	1	-10921639	109.905	102	70	165	2308	27.109	2.000	0.174	1.200
ID181335	181335	45	34.689	9.767	24.678	0	62	62	2	1	-10921639	117.524	117	89	168	2468	22.241	3.200	0.111	1.054
ID181332	181332	53	31.893	29.788	24.050	0	62	62	2	1	-10921639	102.619	92	66	191	2155	29.291	2.000	0.065	0.429
ID181333	181333	34	62.297	35.036	23.729	0	62	62	2	1	-10921639	133.952	121	76	255	2813	43.725	2.000	0.160	0.845
ID181338	181338	44	54.352	10.172	30.844	0	62	62	2	1	-10921639	101.952	98	51	188	2141	36.382	2.000	0.220	1.009
ID181339	181339	43	41.969	30.185	30.989	0	62	62	2	1	-10921639	91.619	79	63	162	1924	27.724	2.000	0.172	0.968
ID181336	181336	40	41.100	23.840	25.999	0	62	62	2	1	-10921639	122.714	121	66	188	2577	32.526	2.000	0.110	0.748
ID181337	181337	39	78.087	18.686	27.543	0	62	62	2	1	-10921639	137.714	130	51	255	2892	60.172	2.000	0.231	0.859
ID181342	181342	48	53.155	20.000	44.000	0	62	62	2	1	-10921639	91.952	92	48	188	1931	35.729	2.000	0.238	0.989
ID181340	181340	None	30.228	21.324	35.681	0	62	62	2	1	-10921639	58.048	54	28	117	1219	23.936	2.000	0.172	0.713
ID181341	181341	50	39.656	32.727	37.277	0	62	62	2	1	-10921639	62.571	60	25	114	1314	23.760	2.000	0.318	1.271
ID181378	181378	43	41.613	30.179	30.345	0	63	63	2	1	-10921639	100.476	92	60	156	2110	26.884	2.000	0.173	1.103
ID181379	181379	44	82.050	10.406	30.968	0	63	63	2	1	-10921639	124.619	108	54	255	2617	56.229	2.000	0.249	0.883
ID181376	181376	40	41.200	23.959	25.841	0	63	63	2	1	-10921639	124.333	114	79	194	2611	34.086	2.000	0.115	0.750
ID181377	181377	39	76.997	18.459	27.494	0	63	63	2	1	-10921639	150.000	137	79	255	3150	54.540	2.000	0.220	0.993
ID181382	181382	109	30.280	25.000	44.000	0	63	63	2	1	-10921639	69.571	66	35	121	1461	27.627	2.000	0.151	0.662
ID181380	181380	50	44.187	32.669	37.397	0	63	63	2	1	-10921639	75.000	70	38	121	1575	24.347	2.000	0.336	1.549
ID181381	181381	48	57.876	20.000	44.000	0	63	63	2	1	-10921639	104.190	89	74	216	2188	39.828	2.000	0.240	1.012
ID181362	181362	51	31.474	13.000	0.000	0	63	63	2	1	-10921639	190.000	188	161	248	3990	23.214	7.600	0.089	1.340
ID181363	181363	None	28.571	16.000	0.000	0	63	63	2	1	-10921639	166.905	168	127	216	3505	24.010	7.600	0.110	1.379
ID181361	181361	47	91.386	2.000	0.000	0	63	63	2	1	-10921639	174.143	178	95	255	3657	52.771	2.000	0.248	1.313
ID181366	181366	55	32.021	3.038	12.462	0	63	63	2	1	-10921639	67.476	60	38	127	1417	23.357	2.000	0.178	0.871
ID181367	181367	52	60.071	21.805	13.815	0	63	63	2	1	-10921639	177.619	168	108	255	3730	48.932	2.000	0.157	0.986
ID181364	181364	None	29.714	11.847	2.175	0	63	63	2	1	-10921639	176.857	172	137	248	3714	28.438	6.301	0.071	0.826
ID181365	181365	54	30.436	12.644	4.882	0	63	63	2	1	-10921639	119.238	114	57	191	2504	40.133	2.000	0.075	0.416
ID181370	181370	33	66.993	20.223	20.494	0	63	63	2	1	-10921639	216.238	213	162	255	4541	30.125	4.800	0.177	2.159
ID181371	181371	56	48.613	38.283	21.322	0	63	63	2	1	-10921639	131.190	124	79	194	2755	35.527	3.200	0.157	1.000
ID181368	181368	41	86.338	28.503	14.231	0	63	63	2	1	-10921639	200.762	219	105	255	4216	48.981	4.800	0.262	1.700
ID181369	181369	42	45.192	15.748	17.575	0	63	63	2	1	-10921639	177.000	178	124	226	3717	28.041	7.600	0.105	1.201
ID181374	181374	45	34.338	9.774	24.734	0	63	63	2	1	-10921639	130.333	127	98	172	2737	23.733	2.000	0.106	1.054
ID181375	181375	57	30.783	6.456	26.066	0	63	63	2	1	-10921639	121.381	127	70	159	2549	27.030	4.800	0.120	0.964
ID181372	181372	53	43.990	29.301	23.765	0	63	63	2	1	-10921639	119.524	114	60	207	2510	36.551	2.000	0.108	0.639
ID181373	181373	34	65.187	34.660	23.656	0	63	63	2	1	-10921639	140.619	127	79	255	2953	49.931	2.000	0.144	0.710
ID181442	181442	None	27.022	19.555	3.009	0	64	64	2	1	-10921639	106.905	114	44	159	2245	36.332	2.000	0.076	0.415
ID181443	181443	54	38.581	11.972	4.593	0	64	64	2	1	-10921639	142.381	137	76	239	2990	45.543	2.000	0.067	0.395
ID181441	181441	47	69.532	2.000	0.000	0	64	64	2	1	-10921639	143.857	130	86	255	3021	46.172	2.000	0.192	1.004
ID181446	181446	41	84.710	28.491	14.271	0	64	64	2	1	-10921639	213.571	210	140	255	4485	38.266	4.800	0.248	2.220
ID181447	181447	33	61.610	19.910	20.411	0	64	64	2	1	-10921639	222.810	223	165	255	4679	29.558	4.800	0.149	1.959
ID181444	181444	55	44.813	2.708	13.187	0	64	64	2	1	-10921639	83.476	73	44	162	1753	31.687	2.000	0.180	0.805
ID181445	181445	52	44.372	21.676	14.038	0	64	64	2	1	-10921639	167.619	168	108	235	3520	38.714	4.800	0.134	1.020
ID181450	181450	53	37.983	29.677	23.838	0	64	64	2	1	-10921639	119.857	108	73	197	2517	32.507	2.000	0.088	0.595
ID181451	181451	34	53.604	34.592	23.678	0	64	64	2	1	-10921639	137.619	127	76	255	2890	46.108	2.000	0.124	0.659
ID181448	181448	56	44.476	37.000	22.000	0	64	64	2	1	-10921639	136.810	137	86	226	2873	35.220	7.600	0.124	0.855
ID181449	181449	45	32.349	9.716	24.489	0	64	64	2	1	-10921639	134.429	133	79	197	2823	28.022	7.600	0.094	0.826
ID181454	181454	39	69.714	18.699	27.299	0	64	64	2	1	-10921639	143.619	124	92	255	3016	47.536	2.000	0.177	0.907
ID181455	181455	44	74.618	10.291	31.019	0	64	64	2	1	-10921639	121.429	105	66	255	2550	53.571	2.000	0.207	0.776
ID181452	181452	57	31.635	6.857	26.322	0	64	64	2	1	-10921639	142.381	143	102	188	2990	24.518	7.600	0.109	1.143
ID181453	181453	40	47.878	23.975	25.783	0	64	64	2	1	-10921639	133.333	130	82	207	2800	36.360	2.000	0.129	0.838
ID181458	181458	48	50.945	20.000	44.000	0	64	64	2	1	-10921639	110.429	105	71	197	2319	36.553	6.324	0.214	1.066
ID181459	181459	109	40.739	23.000	44.000	0	64	64	2	1	-10921639	92.619	82	50	168	1945	33.344	2.000	0.195	0.908
ID181456	181456	43	44.282	30.004	30.612	0	64	64	2	1	-10921639	94.810	92	47	156	1991	33.476	2.000	0.181	0.866
ID181457	181457	50	57.708	32.483	37.471	0	64	64	2	1	-10921639	85.095	73	41	156	1787	37.325	2.000	0.338	1.153
ID181346	181346	52	45.638	21.284	13.977	0	65	65	2	1	-10921639	160.238	162	92	255	3365	39.452	4.800	0.135	0.969
ID181347	181347	41	93.405	28.093	14.233	0	65	65	2	1	-10921639	203.095	207	124	255	4265	43.020	4.800	0.267	1.989
ID181344	181344	54	45.821	12.459	3.574	0	65	65	2	1	-10921639	179.048	175	92	255	3760	45.150	2.000	0.090	0.655
ID181345	181345	55	53.130	2.866	13.946	0	65	65	2	1	-10921639	100.476	95	54	197	2110	36.175	2.000	0.185	0.869
ID181350	181350	56	66.695	37.184	21.880	0	65	65	2	1	-10921639	158.476	162	89	255	3328	38.706	7.600	0.189	1.301
ID181351	181351	53	27.635	28.924	23.415	0	65	65	2	1	-10921639	120.286	114	70	184	2526	32.658	2.000	0.069	0.474
ID181348	181348	42	32.489	16.813	16.867	0	65	65	2	1	-10921639	163.667	168	102	242	3437	37.041	7.600	0.067	0.558
ID181349	181349	33	61.181	20.519	20.474	0	65	65	2	1	-10921639	212.048	210	156	255	4453	37.476	4.800	0.148	1.461
ID181354	181354	40	42.694	23.895	25.551	0	65	65	2	1	-10921639	135.619	130	73	194	2848	36.613	2.000	0.123	0.811
ID181355	181355	39	66.956	18.976	27.359	0	65	65	2	1	-10921639	139.333	124	86	242	2926	43.136	2.000	0.175	0.964
ID181352	181352	45	46.401	9.771	24.127	0	65	65	2	1	-10921639	148.000	140	102	210	3108	30.035	2.000	0.124	1.088
ID181353	181353	57	28.922	4.952	25.515	0	65	65	2	1	-10921639	135.286	133	92	175	2841	21.749	4.800	0.121	1.342
ID181358	181358	50	75.618	32.749	37.725	0	65	65	2	1	-10921639	77.905	60	28	219	1636	51.632	2.000	0.434	0.913
ID181359	181359	48	43.890	20.000	44.000	0	65	65	2	1	-10921639	121.190	121	86	184	2545	25.171	6.327	0.186	1.507
ID181356	181356	44	83.506	10.124	31.060	0	65	65	2	1	-10921639	133.048	121	73	255	2794	54.804	2.000	0.222	0.883
ID181357	181357	43	39.937	30.806	31.154	0	65	65	2	1	-10921639	88.714	82	47	165	1863	27.120	2.000	0.164	0.921
ID181360	181360	109	32.552	23.000	44.000	0	65	65	2	1	-10921639	103.333	95	65	184	2170	30.519	6.089	0.165	0.958
ID181343	181343	47	66.419	3.000	0.000	0	65	65	2	1	-10921639	126.095	105	77	255	2648	47.257	2.000	0.186	0.836
ID181482	181482	55	50.444	2.999	13.341	0	66	66	2	1	-10921639	103.714	95	66	188	2178	33.151	2.000	0.181	0.960
ID181483	181483	52	36.943	21.007	13.881	0	66	66	2	1	-10921639	146.333	140	86	213	3073	38.075	2.000	0.071	0.509
ID181480	181480	47	53.521	3.000	0.000	0	66	66	2	1	-10921639	145.429	133	104	255	3054	37.380	2.000	0.138	0.942
ID181481	181481	54	47.464	12.063	3.411	0	66	66	2	1	-10921639	201.000	200	137	255	4221	36.565	2.000	0.083	0.845
ID181486	181486	42	44.816	16.650	16.264	0	66	66	2	1	-10921639	160.048	168	95	226	3361	37.309	2.000	0.129	0.978
ID181487	181487	33	67.972	20.269	20.172	0	66	66	2	1	-10921639	220.714	223	168	255	4635	28.569	4.800	0.177	2.329
ID181484	181484	41	92.255	28.014	14.010	0	66	66	2	1	-10921639	207.762	219	117	255	4363	45.758	4.800	0.249	1.811
ID181485	181485	58	29.983	23.204	14.898	0	66	66	2	1	-10921639	163.143	159	108	229	3426	35.206	2.000	0.054	0.473
ID181490	181490	45	30.311	10.238	24.023	0	66	66	2	1	-10921639	143.000	140	117	181	3003	19.318	7.600	0.081	1.109
ID181491	181491	57	38.897	6.418	26.451	0	66	66	2	1	-10921639	146.857	146	102	219	3084	30.241	7.600	0.133	1.140
ID181488	181488	56	71.264	36.953	21.773	0	66	66	2	1	-10921639	150.095	140	95	245	3152	42.733	2.000	0.213	1.233
ID181489	181489	53	57.112	28.053	22.979	0	66	66	2	1	-10921639	142.619	133	89	223	2995	34.349	2.000	0.168	1.192
ID181494	181494	43	27.340	31.050	30.772	0	66	66	2	1	-10921639	78.762	79	44	127	1654	21.877	2.000	0.128	0.818
ID181495	181495	50	92.004	32.219	37.411	0	66	66	2	1	-10921639	96.667	73	38	232	2030	60.336	2.000	0.438	0.976
ID181492	181492	39	70.106	18.848	27.211	0	66	66	2	1	-10921639	138.571	140	73	239	2910	50.191	2.000	0.184	0.859
ID181493	181493	44	74.572	10.120	31.105	0	66	66	2	1	-10921639	137.810	121	73	255	2894	46.808	2.000	0.203	0.995
ID181496	181496	48	45.101	20.000	44.000	0	66	66	2	1	-10921639	114.429	108	74	175	2403	25.723	2.000	0.207	1.526
ID181410	181410	42	43.576	16.701	16.576	0	67	67	2	1	-10921639	158.286	143	108	255	3324	37.777	7.600	0.091	0.700
ID181411	181411	33	69.117	20.069	20.152	0	67	67	2	1	-10921639	219.524	219	162	255	4610	30.969	4.800	0.167	2.031
ID181408	181408	41	86.425	28.229	14.401	0	67	67	2	1	-10921639	206.762	213	130	255	4342	40.161	4.800	0.246	2.031
ID181409	181409	58	32.319	23.562	15.120	0	67	67	2	1	-10921639	167.905	165	114	219	3526	32.295	2.000	0.058	0.571
ID181414	181414	45	28.512	11.261	24.124	0	67	67	2	1	-10921639	144.048	153	95	181	3025	23.434	4.000	0.098	1.101
ID181415	181415	57	63.563	6.678	26.387	0	67	67	2	1	-10921639	167.095	156	114	255	3509	39.868	2.000	0.171	1.224
ID181412	181412	56	46.374	36.642	21.739	0	67	67	2	1	-10921639	138.048	130	82	210	2899	34.549	7.600	0.161	1.110
ID181413	181413	53	50.572	27.728	23.280	0	67	67	2	1	-10921639	138.905	140	79	213	2917	37.563	2.000	0.134	0.873
ID181418	181418	44	63.691	10.182	31.283	0	67	67	2	1	-10921639	128.619	111	79	255	2701	45.062	2.000	0.147	0.731
ID181419	181419	50	92.341	32.253	37.338	0	67	67	2	1	-10921639	95.333	70	35	229	2002	60.343	2.000	0.441	0.966
ID181416	181416	None	31.682	23.898	25.814	0	67	67	2	1	-10921639	126.810	137	76	184	2663	32.026	2.000	0.084	0.611
ID181417	181417	39	53.233	18.211	27.261	0	67	67	2	1	-10921639	130.143	124	79	210	2733	38.489	2.000	0.129	0.773
ID181420	181420	48	59.864	20.000	44.000	0	67	67	2	1	-10921639	107.571	114	62	204	2259	38.565	2.000	0.268	1.180
ID181402	181402	47	54.697	3.000	0.000	0	67	67	2	1	-10921639	179.048	181	107	255	3760	39.471	2.000	0.142	1.130
ID181403	181403	None	29.663	15.000	0.000	0	67	67	2	1	-10921639	191.429	191	146	248	4020	26.893	7.600	0.086	1.124
ID181406	181406	55	40.584	2.183	12.226	0	67	67	2	1	-10921639	85.238	79	51	175	1790	29.935	2.000	0.135	0.676
ID181407	181407	52	35.083	21.156	13.826	0	67	67	2	1	-10921639	138.000	130	86	219	2898	38.211	2.000	0.061	0.417
ID181404	181404	54	49.910	12.338	3.861	0	67	67	2	1	-10921639	172.762	165	105	255	3628	45.541	2.000	0.098	0.677
ID181405	181405	59	29.749	23.248	6.005	0	67	67	2	1	-10921639	85.143	89	47	140	1788	25.466	2.000	0.104	0.627
ID181383	181383	47	43.024	3.000	0.000	0	68	68	2	1	-10921639	181.286	178	149	255	3807	29.071	4.800	0.122	1.357
ID181386	181386	59	41.005	23.276	6.748	0	68	68	2	1	-10921639	89.905	82	57	168	1888	29.499	2.000	0.162	0.850
ID181387	181387	55	52.730	3.008	12.240	0	68	68	2	1	-10921639	96.143	86	44	159	2019	30.853	3.200	0.256	1.270
ID181384	181384	None	29.735	25.000	0.000	0	68	68	2	1	-10921639	86.286	92	57	153	1812	24.340	2.000	0.175	1.058
ID181385	181385	54	44.602	12.481	3.962	0	68	68	2	1	-10921639	162.048	165	102	232	3403	40.616	2.000	0.090	0.661
ID181390	181390	42	58.837	16.839	16.968	0	68	68	2	1	-10921639	172.048	165	121	255	3613	43.976	7.600	0.133	0.917
ID181391	181391	33	64.592	20.032	20.347	0	68	68	2	1	-10921639	220.381	223	181	255	4628	28.863	7.600	0.168	2.196
ID181388	181388	58	39.706	23.024	14.803	0	68	68	2	1	-10921639	168.000	175	111	219	3528	32.351	4.800	0.105	0.987
ID181389	181389	41	90.215	27.891	14.713	0	68	68	2	1	-10921639	201.333	219	102	255	4228	52.474	4.800	0.244	1.504
ID181394	181394	63	42.865	34.277	23.222	0	68	68	2	1	-10921639	127.810	130	70	213	2684	36.580	7.600	0.138	0.850
ID181395	181395	45	27.699	10.256	24.281	0	68	68	2	1	-10921639	142.619	140	114	200	2995	23.823	7.600	0.060	0.675
ID181392	181392	56	43.126	38.948	21.861	0	68	68	2	1	-10921639	115.190	108	73	194	2419	31.910	2.000	0.142	0.896
ID181393	181393	53	46.484	27.943	23.169	0	68	68	2	1	-10921639	121.667	127	73	213	2555	34.601	2.000	0.129	0.802
ID181398	181398	39	44.825	18.517	27.630	0	68	68	2	1	-10921639	114.143	102	54	197	2397	38.263	2.000	0.132	0.695
ID181399	181399	44	68.942	10.238	31.434	0	68	68	2	1	-10921639	134.619	114	92	255	2827	46.417	2.000	0.178	0.875
ID181396	181396	57	73.819	6.235	26.133	0	68	68	2	1	-10921639	173.524	159	89	255	3644	45.517	2.000	0.190	1.218
ID181397	181397	60	28.156	37.443	25.873	0	68	68	2	1	-10921639	98.238	92	44	168	2063	33.957	7.600	0.049	0.272
ID181400	181400	50	64.743	31.783	37.757	0	68	68	2	1	-10921639	70.952	60	28	191	1490	42.167	2.000	0.391	0.946
ID181401	181401	48	62.078	20.000	44.000	0	68	68	2	1	-10921639	119.619	124	71	200	2512	38.503	2.000	0.286	1.383
ID181474	181474	60	32.953	37.019	25.452	0	69	69	2	1	-10921639	116.952	117	76	191	2456	29.458	7.600	0.085	0.624
ID181475	181475	57	71.253	6.369	26.327	0	69	69	2	1	-10921639	177.857	172	105	255	3735	47.137	2.000	0.180	1.150
ID181472	181472	53	53.520	27.824	23.300	0	69	69	2	1	-10921639	133.476	124	79	226	2803	42.426	2.000	0.139	0.769
ID181473	181473	45	47.986	10.838	24.866	0	69	69	2	1	-10921639	155.952	153	108	255	3275	35.552	2.000	0.103	0.818
ID181478	181478	50	65.972	31.139	38.900	0	69	69	2	1	-10921639	73.143	60	19	156	1536	40.334	2.000	0.395	1.027
ID181479	181479	48	61.412	20.000	44.000	0	69	69	2	1	-10921639	112.714	98	74	191	2367	33.767	2.000	0.271	1.425
ID181476	181476	39	52.807	17.934	27.463	0	69	69	2	1	-10921639	132.286	117	98	191	2778	32.203	2.000	0.155	1.101
ID181477	181477	44	59.131	10.229	30.895	0	69	69	2	1	-10921639	131.190	121	86	226	2755	41.463	2.000	0.160	0.874
ID181462	181462	54	33.645	12.322	3.282	0	69	69	2	1	-10921639	172.381	175	114	223	3620	30.393	7.600	0.064	0.685
ID181463	181463	61	27.036	15.446	6.278	0	69	69	2	1	-10921639	138.048	143	86	204	2899	29.842	7.600	0.058	0.505
ID181460	181460	47	40.759	4.000	0.000	0	69	69	2	1	-10921639	177.857	175	137	255	3735	32.500	2.000	0.097	0.965
ID181461	181461	62	40.271	20.000	0.000	0	69	69	2	1	-10921639	133.619	127	95	219	2806	30.972	2.000	0.105	0.820
ID181466	181466	42	34.117	16.000	18.000	0	69	69	2	1	-10921639	154.810	162	73	210	3251	38.632	7.600	0.084	0.619
ID181467	181467	None	29.974	47.000	18.000	0	69	69	2	1	-10921639	53.000	50	25	95	1113	20.403	2.000	0.296	1.188
ID181464	181464	55	42.317	3.366	12.932	0	69	69	2	1	-10921639	87.571	86	57	140	1839	25.196	2.000	0.215	1.232
ID181465	181465	41	90.742	28.128	14.980	0	69	69	2	1	-10921639	214.429	207	121	255	4503	39.823	4.800	0.254	2.180
ID181470	181470	63	31.933	35.631	22.032	0	69	69	2	1	-10921639	121.667	121	63	181	2555	29.171	6.355	0.091	0.693
ID181471	181471	56	42.576	38.966	22.218	0	69	69	2	1	-10921639	114.571	114	66	178	2406	30.589	2.000	0.150	0.976
ID181468	181468	33	61.685	20.494	20.473	0	69	69	2	1	-10921639	222.000	232	156	255	4662	29.012	7.600	0.167	2.195
ID181469	181469	None	30.986	14.000	21.725	0	69	69	2	1	-10921639	147.571	153	108	200	3099	25.901	2.000	0.079	0.835
ID181506	181506	63	35.370	35.417	22.225	0	70	70	2	1	-10921639	125.619	130	66	184	2638	32.265	6.321	0.096	0.680
ID181507	181507	56	44.394	37.970	22.390	0	70	70	2	1	-10921639	122.905	114	73	188	2581	33.973	2.000	0.171	1.055
ID181504	181504	42	44.291	16.981	17.399	0	70	70	2	1	-10921639	149.476	153	66	223	3139	47.387	2.000	0.109	0.619
ID181505	181505	33	66.166	20.115	20.079	0	70	70	2	1	-10921639	219.286	223	168	255	4605	26.878	7.600	0.173	2.408
ID181510	181510	45	37.592	9.994	24.629	0	70	70	2	1	-10921639	169.952	162	130	229	3569	28.970	2.000	0.093	0.995
ID181511	181511	60	38.927	36.152	25.697	0	70	70	2	1	-10921639	105.190	98	51	191	2209	36.379	7.600	0.101	0.529
ID181508	181508	53	44.758	28.284	23.290	0	70	70	2	1	-10921639	127.762	124	82	219	2683	32.758	2.000	0.112	0.786
ID181509	181509	57	62.011	6.122	25.479	0	70	70	2	1	-10921639	175.810	175	108	255	3692	45.302	6.325	0.154	1.038
ID181514	181514	50	78.237	30.935	38.845	0	70	70	2	1	-10921639	88.381	82	25	216	1856	47.222	2.000	0.425	1.117
ID181515	181515	48	52.484	20.000	44.000	0	70	70	2	1	-10921639	128.095	124	89	188	2690	26.572	6.304	0.236	1.839
ID181512	181512	39	64.807	18.067	27.226	0	70	70	2	1	-10921639	142.238	133	95	223	2987	39.392	2.000	0.185	1.129
ID181513	181513	44	50.407	10.426	30.976	0	70	70	2	1	-10921639	138.048	127	95	229	2899	37.644	2.000	0.138	0.890
ID181498	181498	62	55.500	20.000	0.000	0	70	70	2	1	-10921639	142.762	140	86	216	2998	37.329	2.000	0.161	1.062
ID181499	181499	64	27.138	0.000	3.000	0	70	70	2	1	-10921639	144.524	146	89	194	3035	36.777	2.000	0.081	0.590
ID181497	181497	47	54.856	4.000	0.000	0	70	70	2	1	-10921639	191.952	181	154	255	4031	32.223	2.000	0.141	1.476
ID181502	181502	55	68.145	4.012	13.458	0	70	70	2	1	-10921639	112.095	102	63	207	2354	41.440	2.000	0.270	1.150
ID181503	181503	41	84.926	28.061	15.330	0	70	70	2	1	-10921639	199.190	200	121	255	4183	46.961	4.800	0.243	1.658
ID181500	181500	61	28.054	13.807	4.967	0	70	70	2	1	-10921639	167.048	165	111	235	3508	26.804	7.600	0.087	0.999
ID181501	181501	65	29.039	21.298	9.195	0	70	70	2	1	-10921639	78.095	73	47	133	1640	25.106	2.000	0.098	0.556
ID181440	181440	48	46.970	20.000	44.000	0	71	71	2	1	-10921639	121.286	127	83	181	2547	26.117	7.600	0.201	1.557
ID181422	181422	62	61.931	20.000	0.000	0	71	71	2	1	-10921639	160.095	149	102	255	3362	39.435	4.800	0.208	1.401
ID181423	181423	64	40.008	0.000	2.000	0	71	71	2	1	-10921639	155.429	149	98	232	3264	35.231	2.000	0.112	0.888
ID181421	181421	47	32.593	4.000	0.000	0	71	71	2	1	-10921639	155.810	159	116	223	3272	26.389	2.000	0.078	0.852
ID181426	181426	55	55.378	4.648	13.747	0	71	71	2	1	-10921639	112.857	121	54	210	2370	37.528	4.800	0.229	1.123
ID181427	181427	41	84.852	27.815	15.411	0	71	71	2	1	-10921639	207.238	219	102	255	4352	51.939	4.800	0.233	1.508
ID181424	181424	61	38.399	12.537	2.789	0	71	71	2	1	-10921639	193.524	188	143	255	4064	30.719	6.333	0.081	0.941
ID181425	181425	65	38.836	21.580	8.628	0	71	71	2	1	-10921639	83.095	76	44	168	1745	32.747	2.000	0.127	0.571
ID181430	181430	63	37.661	35.072	21.845	0	71	71	2	1	-10921639	124.333	121	79	204	2611	30.496	6.356	0.090	0.671
ID181431	181431	56	30.955	38.694	22.081	0	71	71	2	1	-10921639	93.762	95	44	149	1969	30.356	2.000	0.117	0.647
ID181428	181428	33	62.165	19.408	20.038	0	71	71	2	1	-10921639	220.952	232	153	255	4640	35.894	7.600	0.145	1.555
ID181429	181429	None	27.467	47.000	20.000	0	71	71	2	1	-10921639	58.190	57	29	89	1222	14.696	3.200	0.264	1.655
ID181434	181434	57	55.623	6.420	25.722	0	71	71	2	1	-10921639	165.095	162	86	255	3467	46.855	2.000	0.134	0.833
ID181435	181435	60	60.030	35.992	25.565	0	71	71	2	1	-10921639	110.619	98	44	242	2323	55.755	2.000	0.147	0.507
ID181432	181432	53	39.445	27.897	23.263	0	71	71	2	1	-10921639	126.952	124	89	188	2666	31.756	2.000	0.102	0.741
ID181433	181433	45	35.264	10.213	24.720	0	71	71	2	1	-10921639	169.048	168	127	223	3550	30.306	7.600	0.071	0.741
ID181438	181438	50	68.825	30.481	38.888	0	71	71	2	1	-10921639	82.095	60	35	213	1724	48.658	2.000	0.384	0.937
ID181439	181439	66	27.416	21.638	41.115	0	71	71	2	1	-10921639	84.762	89	38	140	1780	28.919	7.600	0.097	0.518
ID181436	181436	39	62.279	18.190	27.499	0	71	71	2	1	-10921639	134.333	114	82	226	2821	44.134	2.000	0.168	0.877
ID181437	181437	44	47.598	10.160	30.281	0	71	71	2	1	-10921639	144.238	140	92	204	3029	35.532	2.000	0.104	0.765
ID181542	181542	64	31.487	0.000	2.000	0	72	72	2	1	-10921639	167.762	172	98	213	3523	27.138	3.200	0.104	1.167
ID181543	181543	61	43.451	12.212	2.402	0	72	72	2	1	-10921639	211.000	213	175	255	4431	26.092	3.200	0.087	1.293
ID181541	181541	None	33.878	25.000	0.000	0	72	72	2	1	-10921639	101.333	105	63	146	2128	22.655	2.000	0.155	1.203
ID181546	181546	67	52.820	23.059	14.945	0	72	72	2	1	-10921639	178.238	175	108	255	3743	40.390	2.000	0.096	0.774
ID181547	181547	41	82.881	27.818	15.626	0	72	72	2	1	-10921639	203.762	207	102	255	4279	49.309	4.800	0.227	1.530
ID181544	181544	65	37.004	21.783	8.949	0	72	72	2	1	-10921639	85.476	76	41	204	1795	37.214	2.000	0.074	0.317
ID181545	181545	55	62.643	4.671	14.589	0	72	72	2	1	-10921639	121.667	108	63	235	2555	48.578	2.000	0.191	0.802
ID181550	181550	56	47.541	39.089	21.765	0	72	72	2	1	-10921639	103.810	98	57	153	2180	25.647	2.000	0.209	1.400
ID181551	181551	53	31.842	27.633	23.112	0	72	72	2	1	-10921639	132.429	117	79	204	2781	33.954	2.000	0.071	0.518
ID181548	181548	42	44.968	17.575	17.181	0	72	72	2	1	-10921639	167.095	159	89	255	3509	47.069	2.000	0.077	0.510
ID181549	181549	33	53.878	19.606	20.139	0	72	72	2	1	-10921639	223.190	226	159	255	4687	30.352	7.600	0.140	1.803
ID181554	181554	60	41.771	35.293	25.565	0	72	72	2	1	-10921639	108.571	102	47	184	2280	40.590	2.000	0.122	0.580
ID181555	181555	39	63.303	18.592	27.222	0	72	72	2	1	-10921639	133.000	108	86	242	2793	47.683	2.000	0.148	0.718
ID181552	181552	45	42.321	9.657	24.914	0	72	72	2	1	-10921639	180.571	191	108	245	3792	37.500	2.000	0.082	0.726
ID181553	181553	57	65.540	6.822	25.651	0	72	72	2	1	-10921639	185.857	194	121	255	3903	40.014	2.000	0.164	1.312
ID181558	181558	66	30.971	23.026	39.884	0	72	72	2	1	-10921639	71.714	66	38	156	1506	29.184	2.000	0.068	0.311
ID181559	181559	48	62.868	21.000	44.000	0	72	72	2	1	-10921639	123.095	121	77	223	2585	36.938	2.000	0.253	1.347
ID181556	181556	44	42.605	10.458	30.541	0	72	72	2	1	-10921639	130.429	124	76	204	2739	37.281	2.000	0.136	0.836
ID181557	181557	50	96.583	29.982	38.457	0	72	72	2	1	-10921639	103.619	79	31	255	2176	65.464	2.000	0.415	0.928
ID181518	181518	68	32.032	30.000	0.000	0	73	73	2	1	-10921639	84.762	86	53	127	1780	20.969	6.375	0.192	1.303
ID181519	181519	61	32.651	12.124	2.134	0	73	73	2	1	-10921639	203.571	197	153	255	4275	27.692	4.800	0.066	0.911
ID181516	181516	None	27.927	4.000	0.000	0	73	73	2	1	-10921639	175.905	175	143	232	3694	23.141	4.800	0.075	1.064
ID181517	181517	None	27.940	11.000	0.000	0	73	73	2	1	-10921639	205.000	197	161	255	4305	27.126	4.800	0.083	1.154
ID181522	181522	69	40.815	20.845	2.921	0	73	73	2	1	-10921639	135.190	146	60	216	2839	41.617	2.000	0.079	0.478
ID181523	181523	65	49.713	21.906	9.033	0	73	73	2	1	-10921639	94.143	79	60	235	1977	40.116	2.000	0.139	0.572
ID181520	181520	64	30.796	0.000	3.000	0	73	73	2	1	-10921639	155.524	172	82	204	3266	38.302	3.200	0.088	0.659
ID181521	181521	71	27.384	17.105	3.093	0	73	73	2	1	-10921639	177.667	178	133	219	3731	23.116	6.350	0.058	0.849
ID181526	181526	67	41.680	22.841	15.037	0	73	73	2	1	-10921639	168.524	165	82	239	3539	36.130	2.000	0.074	0.640
ID181527	181527	41	75.098	27.680	15.551	0	73	73	2	1	-10921639	189.810	204	92	255	3986	52.984	3.200	0.203	1.210
ID181524	181524	None	29.426	8.508	11.476	0	73	73	2	1	-10921639	106.381	105	57	168	2234	35.810	7.600	0.081	0.446
ID181525	181525	55	59.742	5.746	14.448	0	73	73	2	1	-10921639	161.714	162	92	229	3396	35.626	7.600	0.171	1.327
ID181530	181530	56	30.046	39.046	21.860	0	73	73	2	1	-10921639	91.238	98	54	133	1916	23.266	4.800	0.139	0.955
ID181531	181531	53	40.952	27.418	22.857	0	73	73	2	1	-10921639	130.095	133	89	229	2732	37.716	2.000	0.101	0.633
ID181528	181528	42	52.322	17.479	17.597	0	73	73	2	1	-10921639	180.048	194	102	255	3781	46.641	4.800	0.147	0.991
ID181529	181529	33	46.845	19.688	20.250	0	73	73	2	1	-10921639	220.857	223	165	255	4638	23.631	7.600	0.128	2.114
ID181534	181534	60	31.517	35.379	24.863	0	73	73	2	1	-10921639	107.333	102	66	159	2254	29.654	7.600	0.110	0.720
ID181535	181535	57	73.432	6.874	25.693	0	73	73	2	1	-10921639	186.286	181	130	255	3912	40.884	2.000	0.179	1.385
ID181532	181532	None	31.421	34.845	23.134	0	73	73	2	1	-10921639	117.667	117	79	162	2471	25.689	2.000	0.127	1.031
ID181533	181533	45	37.255	11.575	24.172	0	73	73	2	1	-10921639	168.095	175	82	213	3530	33.347	4.800	0.123	1.108
ID181538	181538	44	55.317	10.782	30.584	0	73	73	2	1	-10921639	142.714	133	95	235	2997	40.926	2.000	0.163	0.978
ID181539	181539	50	97.872	30.069	38.116	0	73	73	2	1	-10921639	102.429	82	38	255	2151	60.289	2.000	0.416	0.999
ID181536	181536	39	46.871	18.460	27.466	0	73	73	2	1	-10921639	129.857	124	86	219	2727	31.710	2.000	0.139	1.002
ID181537	181537	70	29.663	0.000	28.000	0	73	73	2	1	-10921639	90.238	86	41	137	1895	27.260	2.000	0.115	0.685
ID181540	181540	48	52.002	20.000	44.000	0	73	73	2	1	-10921639	105.571	111	50	197	2217	36.735	2.000	0.237	1.100
ID181570	181570	33	44.476	21.582	19.157	0	74	74	2	1	-10921639	200.619	200	124	255	4213	42.359	2.000	0.062	0.549
ID181571	181571	53	34.017	26.914	21.947	0	74	74	2	1	-10921639	146.095	140	105	226	3068	34.681	4.800	0.126	0.942
ID181568	181568	41	42.626	27.920	15.075	0	74	74	2	1	-10921639	169.905	162	105	229	3568	36.527	4.800	0.142	1.154
ID181569	181569	42	67.011	17.899	18.123	0	74	74	2	1	-10921639	205.143	210	121	255	4308	48.514	2.000	0.148	1.093
ID181574	181574	57	53.064	7.064	25.882	0	74	74	2	1	-10921639	166.714	172	92	239	3501	41.352	2.000	0.120	0.862
ID181575	181575	39	57.667	18.261	27.122	0	74	74	2	1	-10921639	131.667	117	82	242	2765	43.487	2.000	0.129	0.690
ID181572	181572	56	44.676	38.980	21.857	0	74	74	2	1	-10921639	97.000	95	57	181	2037	31.678	2.000	0.157	0.831
ID181573	181573	45	42.676	13.362	23.101	0	74	74	2	1	-10921639	154.762	153	89	223	3250	36.127	7.600	0.102	0.795
ID181578	181578	50	107.617	30.065	38.293	0	74	74	2	1	-10921639	114.143	86	31	255	2397	66.522	2.000	0.443	1.053
ID181579	181579	48	60.035	21.000	44.000	0	74	74	2	1	-10921639	118.857	127	68	216	2496	40.177	2.000	0.226	1.090
ID181576	181576	70	29.680	0.000	28.000	0	74	74	2	1	-10921639	92.143	86	54	153	1935	30.330	2.000	0.111	0.608
ID181577	181577	44	74.411	10.425	30.518	0	74	74	2	1	-10921639	151.000	137	73	255	3171	58.194	2.000	0.215	0.919
ID181562	181562	68	36.631	28.000	0.000	0	74	74	2	1	-10921639	118.286	117	76	162	2484	23.320	4.000	0.151	1.333
ID181563	181563	None	34.413	32.000	0.000	0	74	74	2	1	-10921639	91.190	86	38	159	1915	33.837	2.000	0.161	0.749
ID181560	181560	64	27.082	0.000	0.000	0	74	74	2	1	-10921639	195.905	194	169	229	4114	19.874	7.600	0.126	2.204
ID181561	181561	None	32.935	23.000	0.000	0	74	74	2	1	-10921639	137.381	133	89	197	2885	32.414	2.000	0.072	0.571
ID181566	181566	65	37.769	22.180	9.939	0	74	74	2	1	-10921639	87.571	79	41	165	1839	36.333	2.000	0.097	0.427
ID181567	181567	55	67.611	4.791	14.338	0	74	74	2	1	-10921639	192.476	191	127	255	4042	34.816	4.800	0.202	1.856
ID181564	181564	69	27.307	20.161	2.022	0	74	74	2	1	-10921639	153.667	156	105	197	3227	26.043	2.000	0.065	0.718
ID181565	181565	71	39.434	14.540	4.552	0	74	74	2	1	-10921639	169.048	168	114	232	3550	37.247	7.600	0.099	0.815
ID181582	181582	64	37.428	0.000	2.000	0	75	75	2	1	-10921639	181.286	184	128	248	3807	30.924	2.000	0.111	1.167
ID181583	181583	61	45.337	12.301	2.293	0	75	75	2	1	-10921639	197.000	194	149	255	4137	32.066	2.000	0.079	0.904
ID181580	181580	72	33.007	4.000	0.000	0	75	75	2	1	-10921639	180.381	181	128	239	3788	27.850	2.000	0.071	0.862
ID181581	181581	68	33.082	29.000	0.000	0	75	75	2	1	-10921639	82.143	79	57	140	1725	20.328	2.000	0.183	1.250
ID181586	181586	55	71.825	4.985	15.037	0	75	75	2	1	-10921639	202.286	213	153	255	4248	33.896	7.600	0.184	1.857
ID181587	181587	67	42.043	23.924	15.105	0	75	75	2	1	-10921639	173.048	175	114	235	3634	34.136	3.200	0.082	0.772
ID181584	181584	69	49.227	21.332	2.952	0	75	75	2	1	-10921639	142.571	146	86	207	2994	33.542	2.000	0.135	1.009
ID181585	181585	73	33.162	38.463	7.692	0	75	75	2	1	-10921639	46.762	41	15	130	982	26.653	2.000	0.278	0.763
ID181590	181590	33	48.464	19.757	21.245	0	75	75	2	1	-10921639	223.524	229	162	255	4694	24.798	7.600	0.130	2.078
ID181591	181591	56	58.550	39.176	21.814	0	75	75	2	1	-10921639	112.048	105	66	197	2353	30.574	2.000	0.244	1.437
ID181588	181588	41	43.064	27.848	16.022	0	75	75	2	1	-10921639	162.095	172	82	242	3404	38.155	2.000	0.121	0.917
ID181589	181589	42	60.362	17.747	17.718	0	75	75	2	1	-10921639	201.952	216	130	255	4241	40.591	2.000	0.143	1.248
ID181594	181594	60	28.657	34.999	25.074	0	75	75	2	1	-10921639	107.524	105	73	178	2258	26.290	7.600	0.071	0.541
ID181595	181595	39	53.063	18.452	27.517	0	75	75	2	1	-10921639	122.286	105	70	210	2568	43.911	2.000	0.177	0.836
ID181592	181592	45	38.198	13.074	22.880	0	75	75	2	1	-10921639	156.714	159	98	229	3291	35.053	6.304	0.095	0.772
ID181593	181593	57	70.130	7.108	25.271	0	75	75	2	1	-10921639	176.667	175	95	255	3710	45.518	2.000	0.170	1.127
ID181598	181598	74	27.833	0.000	41.000	0	75	75	2	1	-10921639	49.429	41	25	92	1038	18.621	2.000	0.213	0.934
ID181599	181599	48	51.071	20.000	44.000	0	75	75	2	1	-10921639	97.190	98	56	184	2041	34.136	2.000	0.248	1.133
ID181596	181596	44	63.535	10.906	30.412	0	75	75	2	1	-10921639	139.905	121	79	255	2938	46.052	2.000	0.146	0.774
ID181597	181597	50	100.728	29.858	38.102	0	75	75	2	1	-10921639	98.524	73	31	255	2069	62.582	2.000	0.448	0.974
ID181602	181602	69	59.490	21.159	3.706	0	76	76	2	1	-10921639	133.952	130	60	248	2813	54.113	2.000	0.137	0.597
ID181603	181603	None	28.897	6.465	5.799	0	76	76	2	1	-10921639	136.381	143	76	181	2864	32.514	2.000	0.082	0.636
ID181600	181600	72	32.812	2.000	0.000	0	76	76	2	1	-10921639	206.810	216	151	245	4343	28.534	6.389	0.089	1.186
ID181601	181601	61	40.621	11.811	1.885	0	76	76	2	1	-10921639	206.095	204	149	255	4328	31.832	6.332	0.078	0.937
ID181606	181606	55	65.217	5.227	14.343	0	76	76	2	1	-10921639	230.476	235	172	255	4840	25.580	4.800	0.175	2.679
ID181607	181607	67	42.968	23.886	15.049	0	76	76	2	1	-10921639	191.952	191	130	248	4031	33.821	7.600	0.071	0.748
ID181604	181604	73	34.503	38.773	7.837	0	76	76	2	1	-10921639	42.524	35	15	127	893	25.069	2.000	0.293	0.769
ID181605	181605	None	41.878	22.140	11.086	0	76	76	2	1	-10921639	114.810	111	60	204	2411	40.896	2.000	0.090	0.462
ID181610	181610	33	50.518	19.353	20.725	0	76	76	2	1	-10921639	227.667	248	146	255	4781	34.296	7.600	0.116	1.380
ID181611	181611	56	45.222	38.694	21.429	0	76	76	2	1	-10921639	106.190	111	60	191	2230	36.076	2.000	0.174	0.874
ID181608	181608	41	47.815	27.508	16.077	0	76	76	2	1	-10921639	169.190	175	86	251	3553	48.260	2.000	0.110	0.692
ID181609	181609	42	61.740	17.576	17.806	0	76	76	2	1	-10921639	207.714	216	121	255	4362	47.630	2.000	0.133	1.027
ID181614	181614	None	31.372	38.023	25.433	0	76	76	2	1	-10921639	110.048	117	66	156	2311	26.221	6.386	0.110	0.829
ID181615	181615	57	57.429	7.656	25.734	0	76	76	2	1	-10921639	182.524	168	124	255	3833	39.868	6.371	0.127	1.029
ID181612	181612	53	53.439	27.260	22.482	0	76	76	2	1	-10921639	156.381	153	76	235	3284	45.443	2.000	0.119	0.733
ID181613	181613	45	52.371	13.514	22.809	0	76	76	2	1	-10921639	179.381	178	127	255	3767	38.146	7.600	0.104	0.885
ID181618	181618	44	40.200	11.112	30.729	0	76	76	2	1	-10921639	120.905	114	73	191	2539	34.176	2.000	0.124	0.783
ID181619	181619	50	85.420	29.461	38.315	0	76	76	2	1	-10921639	121.762	108	44	226	2557	56.123	2.000	0.371	1.174
ID181616	181616	60	32.895	35.275	25.747	0	76	76	2	1	-10921639	110.857	102	63	181	2328	31.193	2.000	0.093	0.603
ID181617	181617	39	38.941	18.046	27.455	0	76	76	2	1	-10921639	116.857	108	76	188	2454	30.547	2.000	0.087	0.613
ID181620	181620	74	31.356	0.000	41.000	0	76	76	2	1	-10921639	59.571	60	28	117	1251	23.286	2.000	0.300	1.180
ID181621	181621	48	47.014	20.000	44.000	0	76	76	2	1	-10921639	87.381	86	44	184	1835	33.865	2.000	0.221	0.935
ID181698	181698	56	62.777	39.095	21.920	0	77	77	2	1	-10921639	121.524	127	66	200	2552	36.067	2.000	0.231	1.264
ID181699	181699	45	36.863	13.557	23.061	0	77	77	2	1	-10921639	166.714	168	105	235	3501	30.835	7.600	0.074	0.747
ID181696	181696	33	54.280	18.830	20.810	0	77	77	2	1	-10921639	231.286	251	153	255	4857	31.442	7.600	0.127	1.655
ID181697	181697	53	35.451	27.679	22.537	0	77	77	2	1	-10921639	128.190	117	79	207	2692	33.490	4.800	0.105	0.728
ID181702	181702	39	42.538	18.255	27.292	0	77	77	2	1	-10921639	122.381	121	70	210	2570	34.426	2.000	0.078	0.512
ID181703	181703	44	70.608	11.341	30.777	0	77	77	2	1	-10921639	145.095	140	79	248	3047	47.795	2.000	0.212	1.063
ID181700	181700	60	36.819	34.365	25.356	0	77	77	2	1	-10921639	124.333	121	79	181	2611	30.312	2.000	0.109	0.804
ID181701	181701	57	56.266	7.449	26.271	0	77	77	2	1	-10921639	171.190	168	86	255	3595	43.445	2.000	0.133	0.923
ID181706	181706	74	28.715	1.993	41.212	0	77	77	2	1	-10921639	52.857	47	28	117	1110	24.614	2.000	0.120	0.461
ID181707	181707	48	32.239	20.000	44.000	0	77	77	2	1	-10921639	72.571	70	36	143	1524	24.612	2.000	0.196	0.964
ID181704	181704	50	50.643	30.726	37.088	0	77	77	2	1	-10921639	71.524	63	28	181	1502	38.160	2.000	0.234	0.711
ID181705	181705	76	27.870	26.956	38.882	0	77	77	2	1	-10921639	77.333	79	35	137	1624	26.047	2.000	0.093	0.506
ID181690	181690	73	27.106	38.629	7.664	0	77	77	2	1	-10921639	38.476	28	15	92	808	20.400	2.000	0.259	0.775
ID181691	181691	77	41.680	26.767	12.185	0	77	77	2	1	-10921639	140.667	137	66	229	2954	39.704	4.800	0.102	0.654
ID181688	181688	61	42.004	12.000	1.000	0	77	77	2	1	-10921639	210.286	197	162	255	4416	31.469	6.289	0.103	1.248
ID181689	181689	69	62.251	21.064	4.204	0	77	77	2	1	-10921639	139.857	149	63	239	2937	49.344	2.000	0.175	0.844
ID181694	181694	42	65.575	17.700	18.012	0	77	77	2	1	-10921639	199.571	210	105	255	4191	54.193	2.000	0.129	0.842
ID181695	181695	79	48.637	21.888	19.207	0	77	77	2	1	-10921639	199.381	207	124	255	4187	46.341	2.000	0.067	0.541
ID181692	181692	55	49.224	4.362	13.976	0	77	77	2	1	-10921639	192.571	191	149	232	4044	22.328	6.299	0.147	2.212
ID181693	181693	41	41.871	27.391	16.342	0	77	77	2	1	-10921639	179.619	168	137	255	3772	32.852	4.800	0.122	1.185
ID181666	181666	48	38.722	20.000	44.000	0	78	78	2	1	-10921639	81.619	73	51	133	1714	22.211	2.000	0.249	1.465
ID181664	181664	76	46.486	26.829	37.870	0	78	78	2	1	-10921639	100.095	98	41	210	2102	36.907	6.382	0.123	0.594
ID181665	181665	74	48.125	2.752	41.802	0	78	78	2	1	-10921639	67.095	60	28	181	1409	38.537	2.000	0.194	0.566
ID181646	181646	69	71.702	22.060	4.723	0	78	78	2	1	-10921639	146.524	156	63	232	3077	50.543	2.000	0.210	1.005
ID181647	181647	73	33.756	38.744	7.743	0	78	78	2	1	-10921639	45.143	41	15	133	948	25.322	2.000	0.282	0.785
ID181644	181644	None	31.616	3.000	0.000	0	78	78	2	1	-10921639	186.286	181	139	235	3912	24.507	7.600	0.073	1.033
ID181645	181645	61	30.755	12.807	1.188	0	78	78	2	1	-10921639	203.667	207	153	255	4277	28.559	7.600	0.080	1.054
ID181650	181650	67	51.380	23.389	14.975	0	78	78	2	1	-10921639	172.905	184	105	255	3631	46.171	2.000	0.075	0.523
ID181651	181651	41	57.629	27.320	16.376	0	78	78	2	1	-10921639	183.857	178	111	255	3861	39.826	2.000	0.114	0.946
ID181648	181648	77	36.377	26.812	11.880	0	78	78	2	1	-10921639	139.571	140	70	216	2931	36.346	2.000	0.082	0.579
ID181649	181649	55	53.680	4.438	13.690	0	78	78	2	1	-10921639	182.476	181	130	229	3832	26.802	4.800	0.171	1.988
ID181654	181654	78	32.543	33.130	21.811	0	78	78	2	1	-10921639	121.095	121	70	194	2543	28.089	2.000	0.094	0.741
ID181655	181655	56	63.195	38.779	21.919	0	78	78	2	1	-10921639	116.381	105	60	232	2444	42.220	2.000	0.215	0.974
ID181652	181652	42	49.892	17.730	18.407	0	78	78	2	1	-10921639	196.286	207	114	255	4122	48.083	4.800	0.114	0.835
ID181653	181653	79	46.604	20.531	20.319	0	78	78	2	1	-10921639	223.762	239	127	255	4699	36.585	7.600	0.107	1.179
ID181658	181658	57	64.172	7.034	25.302	0	78	78	2	1	-10921639	188.048	194	127	248	3949	41.119	4.800	0.174	1.357
ID181659	181659	60	33.994	34.494	25.627	0	78	78	2	1	-10921639	119.095	117	76	184	2501	30.110	2.000	0.083	0.609
ID181656	181656	45	49.674	13.428	23.231	0	78	78	2	1	-10921639	171.667	178	95	242	3605	37.127	4.800	0.128	1.048
ID181657	181657	53	52.047	27.504	22.699	0	78	78	2	1	-10921639	133.476	127	70	242	2803	46.301	7.600	0.122	0.625
ID181662	181662	44	71.601	11.122	30.673	0	78	78	2	1	-10921639	146.048	127	82	251	3067	51.165	2.000	0.201	0.957
ID181663	181663	50	56.740	30.219	36.988	0	78	78	2	1	-10921639	94.333	92	41	197	1981	40.942	2.000	0.222	0.839
ID181660	181660	None	30.289	36.854	26.414	0	78	78	2	1	-10921639	115.476	117	73	162	2425	27.228	2.000	0.111	0.848
ID181661	181661	39	54.713	18.221	27.501	0	78	78	2	1	-10921639	128.571	121	63	226	2700	44.323	2.000	0.183	0.896
ID181667	181667	61	36.833	12.000	0.000	0	79	79	2	1	-10921639	205.238	200	164	255	4310	23.123	7.600	0.111	1.772
ID181670	181670	69	58.593	22.996	5.054	0	79	79	2	1	-10921639	129.190	130	70	213	2713	42.655	2.000	0.176	0.906
ID181671	181671	73	34.711	38.698	7.687	0	79	79	2	1	-10921639	39.905	31	12	121	838	27.201	2.000	0.287	0.655
ID181668	181668	None	38.071	24.000	0.000	0	79	79	2	1	-10921639	134.762	133	71	194	2830	33.707	2.000	0.135	0.951
ID181669	181669	None	37.670	13.828	2.908	0	79	79	2	1	-10921639	178.619	175	111	255	3751	36.570	7.600	0.075	0.680
ID181674	181674	67	62.366	23.329	14.924	0	79	79	2	1	-10921639	174.905	175	111	255	3673	46.397	2.000	0.108	0.738
ID181675	181675	41	32.434	27.111	16.298	0	79	79	2	1	-10921639	148.571	146	89	197	3120	32.946	2.000	0.054	0.458
ID181672	181672	77	41.150	26.772	11.852	0	79	79	2	1	-10921639	131.667	124	66	223	2765	37.991	2.000	0.087	0.558
ID181673	181673	55	50.100	4.425	13.882	0	79	79	2	1	-10921639	158.524	162	121	200	3329	25.483	4.800	0.179	1.885
ID181678	181678	56	41.391	38.992	21.966	0	79	79	2	1	-10921639	95.238	92	51	146	2000	26.195	2.000	0.178	1.101
ID181679	181679	53	47.648	27.689	22.712	0	79	79	2	1	-10921639	135.143	124	82	242	2838	41.275	2.000	0.097	0.578
ID181676	181676	79	47.274	21.189	19.740	0	79	79	2	1	-10921639	220.333	223	175	255	4627	27.277	7.600	0.119	1.714
ID181677	181677	78	31.614	33.289	22.199	0	79	79	2	1	-10921639	123.905	121	79	188	2602	29.531	2.000	0.071	0.554
ID181682	181682	60	59.202	33.918	25.887	0	79	79	2	1	-10921639	131.190	130	60	255	2755	43.506	2.000	0.147	0.771
ID181683	181683	39	39.507	18.130	27.498	0	79	79	2	1	-10921639	120.143	108	86	184	2523	27.126	2.000	0.101	0.809
ID181680	181680	57	72.923	7.258	25.500	0	79	79	2	1	-10921639	193.381	188	133	255	4061	45.997	2.000	0.180	1.280
ID181681	181681	45	27.788	11.439	24.797	0	79	79	2	1	-10921639	157.714	159	114	223	3312	29.645	2.000	0.033	0.338
ID181686	181686	50	48.961	30.335	36.782	0	79	79	2	1	-10921639	73.286	66	31	178	1539	37.526	2.000	0.214	0.689
ID181687	181687	74	38.601	2.948	41.964	0	79	79	2	1	-10921639	52.619	47	22	153	1105	30.082	2.000	0.186	0.548
ID181684	181684	44	68.294	11.227	30.695	0	79	79	2	1	-10921639	147.381	143	76	242	3095	46.303	2.000	0.217	1.134
ID181685	181685	76	34.959	25.295	37.012	0	79	79	2	1	-10921639	78.238	76	47	146	1643	23.554	2.000	0.186	1.041
ID181634	181634	56	50.524	38.885	22.003	0	80	80	2	1	-10921639	109.857	105	57	204	2307	32.943	2.000	0.178	1.008
ID181635	181635	53	60.015	27.279	22.628	0	80	80	2	1	-10921639	156.667	146	86	229	3290	48.226	2.000	0.151	0.852
ID181632	181632	79	49.496	20.867	19.621	0	80	80	2	1	-10921639	212.571	210	143	255	4464	30.298	7.600	0.104	1.316
ID181633	181633	78	38.380	33.232	22.063	0	80	80	2	1	-10921639	122.048	111	73	191	2563	33.211	2.000	0.085	0.575
ID181638	181638	60	29.577	33.875	26.093	0	80	80	2	1	-10921639	115.476	117	57	194	2425	27.453	6.331	0.083	0.642
ID181639	181639	39	60.316	18.223	27.752	0	80	80	2	1	-10921639	126.000	121	76	223	2646	41.515	2.000	0.199	1.007
ID181636	181636	45	37.588	12.633	23.919	0	80	80	2	1	-10921639	166.810	168	108	216	3503	29.515	4.800	0.123	1.241
ID181637	181637	57	63.694	7.275	25.706	0	80	80	2	1	-10921639	178.000	181	102	255	3738	42.653	2.000	0.154	1.112
ID181642	181642	50	47.194	30.138	36.969	0	80	80	2	1	-10921639	67.333	54	22	162	1414	36.121	2.000	0.207	0.639
ID181643	181643	74	31.054	3.260	41.898	0	80	80	2	1	-10921639	57.810	51	31	108	1214	20.680	2.000	0.195	0.914
ID181640	181640	44	75.457	11.371	30.837	0	80	80	2	1	-10921639	155.857	149	73	251	3273	46.465	2.000	0.241	1.304
ID181641	181641	76	45.426	24.277	36.827	0	80	80	2	1	-10921639	89.714	82	47	172	1884	31.127	2.000	0.230	1.076
ID181622	181622	61	48.758	13.000	0.000	0	80	80	2	1	-10921639	210.048	210	179	255	4411	24.925	4.800	0.130	1.936
ID181623	181623	80	88.916	27.000	0.000	0	80	80	2	1	-10921639	135.000	121	59	255	2835	56.467	2.000	0.327	1.178
ID181626	181626	73	31.718	38.671	7.587	0	80	80	2	1	-10921639	42.524	35	12	117	893	25.317	2.000	0.270	0.714
ID181627	181627	77	27.415	26.636	11.916	0	80	80	2	1	-10921639	126.762	130	76	178	2662	28.733	2.000	0.081	0.660
ID181624	181624	None	28.047	1.973	2.724	0	80	80	2	1	-10921639	173.810	178	108	223	3650	31.237	6.149	0.058	0.606
ID181625	181625	69	44.272	21.939	3.961	0	80	80	2	1	-10921639	143.238	143	76	207	3008	33.749	7.600	0.122	0.924
ID181630	181630	41	31.170	26.972	16.557	0	80	80	2	1	-10921639	149.286	146	92	219	3135	35.540	2.000	0.041	0.335
ID181631	181631	None	43.126	17.415	18.330	0	80	80	2	1	-10921639	164.286	172	86	229	3450	48.830	2.000	0.095	0.584
ID181628	181628	55	33.444	3.729	13.097	0	80	80	2	1	-10921639	126.619	127	98	168	2659	18.554	7.600	0.132	1.590
ID181629	181629	67	50.069	23.321	15.162	0	80	80	2	1	-10921639	172.143	178	105	255	3615	40.944	2.000	0.094	0.723
ID181710	181710	None	42.115	14.305	2.134	0	81	81	2	1	-10921639	198.238	194	149	255	4163	31.768	4.800	0.107	1.210
ID181711	181711	69	44.521	23.215	3.115	0	81	81	2	1	-10921639	173.429	175	124	232	3642	29.200	7.600	0.116	1.233
ID181708	181708	61	43.185	13.000	0.000	0	81	81	2	1	-10921639	214.000	213	151	255	4494	30.425	7.600	0.120	1.505
ID181709	181709	80	88.415	29.000	0.000	0	81	81	2	1	-10921639	133.905	117	57	255	2812	63.308	2.000	0.344	1.082
ID181714	181714	67	60.053	23.142	14.914	0	81	81	2	1	-10921639	166.571	168	111	255	3498	43.486	2.000	0.103	0.714
ID181715	181715	41	33.124	26.993	15.896	0	81	81	2	1	-10921639	157.143	159	111	210	3300	27.290	3.200	0.067	0.719
ID181712	181712	55	44.488	4.919	10.998	0	81	81	2	1	-10921639	133.714	137	76	184	2808	25.531	4.800	0.169	1.514
ID181713	181713	77	36.525	29.353	12.270	0	81	81	2	1	-10921639	122.048	124	66	165	2563	34.256	2.000	0.135	0.849
ID181718	181718	45	31.749	12.970	23.389	0	81	81	2	1	-10921639	161.810	162	86	216	3398	31.123	4.800	0.105	0.991
ID181719	181719	53	62.476	27.719	22.765	0	81	81	2	1	-10921639	160.667	153	89	255	3374	44.066	2.000	0.153	0.965
ID181716	181716	79	47.911	20.299	19.489	0	81	81	2	1	-10921639	213.762	219	130	255	4489	33.605	4.800	0.108	1.243
ID181717	181717	56	53.431	38.672	22.036	0	81	81	2	1	-10921639	112.905	102	63	191	2371	35.286	2.000	0.191	1.025
ID181722	181722	39	50.037	18.132	27.291	0	81	81	2	1	-10921639	132.810	127	79	207	2789	34.178	2.000	0.135	0.925
ID181723	181723	44	73.718	11.637	30.713	0	81	81	2	1	-10921639	149.952	137	79	255	3149	56.517	2.000	0.202	0.890
ID181720	181720	57	58.617	7.107	25.846	0	81	81	2	1	-10921639	169.143	162	117	226	3552	33.971	2.000	0.159	1.364
ID181721	181721	60	44.288	34.017	25.974	0	81	81	2	1	-10921639	126.048	124	66	207	2647	31.880	6.309	0.134	0.937
ID181726	181726	74	44.715	3.000	44.000	0	81	81	2	1	-10921639	70.286	60	25	121	1476	30.098	3.200	0.318	1.128
ID181724	181724	76	58.098	22.903	36.773	0	81	81	2	1	-10921639	93.857	92	47	178	1971	34.322	2.000	0.283	1.206
ID181725	181725	50	52.813	30.913	36.992	0	81	81	2	1	-10921639	72.667	63	28	162	1526	32.852	2.000	0.309	1.043
ID181730	181730	81	44.311	6.110	10.310	0	82	82	2	1	-10921639	131.286	140	73	178	2757	31.595	6.289	0.176	1.241
ID181731	181731	55	34.807	4.429	10.578	0	82	82	2	1	-10921639	125.190	114	89	178	2629	28.285	4.800	0.152	1.167
ID181728	181728	61	57.913	13.000	0.000	0	82	82	2	1	-10921639	210.476	204	156	255	4420	27.921	7.600	0.166	2.152
ID181729	181729	80	51.009	28.000	0.000	0	82	82	2	1	-10921639	135.571	133	83	255	2847	40.322	4.800	0.206	1.151
ID181734	181734	41	30.545	27.418	16.270	0	82	82	2	1	-10921639	171.476	168	127	229	3601	30.374	6.385	0.086	0.898
ID181735	181735	79	51.316	19.945	20.351	0	82	82	2	1	-10921639	237.524	242	191	255	4988	21.032	7.600	0.142	2.804
ID181732	181732	77	34.582	27.402	13.279	0	82	82	2	1	-10921639	151.667	156	76	207	3185	40.646	6.341	0.074	0.512
ID181733	181733	67	57.534	23.456	14.970	0	82	82	2	1	-10921639	182.571	191	105	255	3834	44.178	2.000	0.126	0.926
ID181738	181738	53	47.880	27.634	22.554	0	82	82	2	1	-10921639	145.905	133	89	235	3064	38.580	4.800	0.130	0.868
ID181739	181739	57	61.171	7.433	25.711	0	82	82	2	1	-10921639	179.286	178	114	239	3765	40.471	4.800	0.164	1.249
ID181736	181736	56	66.077	38.537	22.008	0	82	82	2	1	-10921639	113.857	102	51	223	2391	45.657	2.000	0.238	0.960
ID181737	181737	45	47.799	13.727	23.193	0	82	82	2	1	-10921639	169.238	168	130	232	3554	28.777	7.600	0.112	1.186
ID181742	181742	82	40.426	2.989	28.912	0	82	82	2	1	-10921639	107.857	111	57	162	2265	32.486	2.000	0.152	0.874
ID181743	181743	44	75.466	10.962	30.824	0	82	82	2	1	-10921639	159.762	153	89	255	3355	49.069	7.600	0.220	1.176
ID181740	181740	60	65.636	33.605	26.031	0	82	82	2	1	-10921639	134.143	127	73	255	2817	47.458	2.000	0.180	0.864
ID181741	181741	39	64.485	18.510	27.377	0	82	82	2	1	-10921639	142.381	133	86	245	2990	49.887	2.000	0.164	0.803
ID181746	181746	74	31.638	4.000	44.000	0	82	82	2	1	-10921639	51.429	44	31	130	1080	22.851	2.000	0.236	0.859
ID181747	181747	83	36.584	21.000	44.000	0	82	82	2	1	-10921639	88.000	82	56	133	1848	21.783	2.000	0.201	1.350
ID181744	181744	50	48.070	30.565	36.137	0	82	82	2	1	-10921639	70.476	66	31	149	1480	34.652	2.000	0.278	0.884
ID181745	181745	76	38.756	21.619	36.687	0	82	82	2	1	-10921639	82.048	79	38	133	1723	28.767	2.000	0.193	0.923
ID181727	181727	None	40.885	5.000	0.000	0	82	82	2	1	-10921639	188.190	188	137	239	3952	26.703	2.000	0.114	1.438
ID181826	181826	50	47.963	31.454	35.627	0	83	83	2	1	-10921639	81.476	76	28	153	1711	34.444	2.000	0.254	0.957
ID181827	181827	76	37.162	20.734	36.669	0	83	83	2	1	-10921639	81.000	82	31	137	1701	29.855	2.000	0.190	0.865
ID181824	181824	82	38.637	3.513	29.371	0	83	83	2	1	-10921639	117.286	114	73	188	2463	29.638	2.000	0.117	0.832
ID181825	181825	44	54.339	10.813	30.626	0	83	83	2	1	-10921639	149.095	140	70	223	3131	45.547	4.800	0.177	0.986
ID181828	181828	83	37.253	21.000	44.000	0	83	83	2	1	-10921639	98.524	95	62	159	2069	22.411	4.800	0.185	1.371
ID181810	181810	61	58.487	14.000	0.000	0	83	83	2	1	-10921639	203.333	200	133	255	4270	30.952	4.800	0.174	1.948
ID181811	181811	80	43.908	29.000	0.000	0	83	83	2	1	-10921639	121.524	133	82	175	2552	27.464	4.800	0.246	1.746
ID181814	181814	55	39.986	3.234	10.103	0	83	83	2	1	-10921639	110.048	108	57	162	2311	29.383	2.000	0.144	0.940
ID181815	181815	67	62.560	24.391	14.672	0	83	83	2	1	-10921639	189.333	191	114	255	3976	40.033	7.600	0.152	1.251
ID181812	181812	69	43.343	22.667	2.230	0	83	83	2	1	-10921639	156.429	162	102	216	3285	30.008	2.000	0.129	1.191
ID181813	181813	81	34.102	7.382	9.184	0	83	83	2	1	-10921639	117.476	124	79	149	2467	21.614	4.800	0.160	1.496
ID181818	181818	56	89.882	38.661	22.206	0	83	83	2	1	-10921639	134.476	117	66	255	2824	59.006	2.000	0.303	1.059
ID181819	181819	45	51.265	13.996	23.161	0	83	83	2	1	-10921639	163.762	159	105	239	3439	35.908	7.600	0.111	0.911
ID181816	181816	84	51.797	17.887	18.647	0	83	83	2	1	-10921639	207.762	210	162	255	4363	29.218	4.800	0.139	1.741
ID181817	181817	79	54.662	20.477	20.133	0	83	83	2	1	-10921639	229.762	232	178	255	4825	23.622	4.800	0.147	2.498
ID181822	181822	60	61.218	33.790	26.314	0	83	83	2	1	-10921639	141.143	133	86	232	2964	39.257	2.000	0.193	1.163
ID181823	181823	39	66.274	18.327	27.438	0	83	83	2	1	-10921639	154.000	137	108	255	3234	44.179	3.200	0.166	0.994
ID181820	181820	53	52.917	27.647	22.375	0	83	83	2	1	-10921639	154.810	156	82	248	3251	46.258	2.000	0.128	0.759
ID181821	181821	57	70.491	7.536	25.563	0	83	83	2	1	-10921639	180.619	172	124	255	3793	42.613	2.000	0.162	1.182
ID181794	181794	81	44.563	7.668	7.860	0	84	84	2	1	-10921639	120.095	121	60	207	2522	37.277	2.000	0.153	0.854
ID181795	181795	77	37.595	27.155	12.426	0	84	84	2	1	-10921639	130.905	124	57	213	2749	47.507	2.000	0.078	0.401
ID181792	181792	80	38.344	29.038	0.751	0	84	84	2	1	-10921639	123.714	127	76	175	2598	31.135	4.800	0.167	1.137
ID181793	181793	85	31.851	3.889	1.598	0	84	84	2	1	-10921639	160.190	172	102	213	3364	29.986	6.380	0.078	0.769
ID181798	181798	79	54.093	20.387	20.256	0	84	84	2	1	-10921639	230.190	245	184	255	4834	24.657	4.800	0.125	2.074
ID181799	181799	56	78.637	39.074	22.086	0	84	84	2	1	-10921639	123.238	124	63	255	2588	44.560	2.000	0.290	1.242
ID181796	181796	67	65.340	24.520	14.738	0	84	84	2	1	-10921639	195.190	200	133	255	4099	38.888	7.600	0.155	1.346
ID181797	181797	84	65.526	17.204	17.994	0	84	84	2	1	-10921639	181.619	194	95	255	3814	54.460	2.000	0.138	0.807
ID181802	181802	57	76.431	7.274	25.837	0	84	84	2	1	-10921639	185.048	175	121	255	3886	46.199	2.000	0.187	1.261
ID181803	181803	60	55.957	33.972	26.374	0	84	84	2	1	-10921639	133.190	121	86	232	2797	36.798	6.343	0.157	0.982
ID181800	181800	45	70.224	13.589	22.923	0	84	84	2	1	-10921639	183.143	181	121	255	3846	43.882	2.000	0.157	1.133
ID181801	181801	53	51.097	28.121	22.895	0	84	84	2	1	-10921639	144.952	137	79	219	3044	40.847	2.000	0.128	0.808
ID181806	181806	44	54.269	12.684	30.959	0	84	84	2	1	-10921639	134.381	140	63	200	2822	41.368	2.000	0.149	0.843
ID181807	181807	76	43.620	20.645	36.419	0	84	84	2	1	-10921639	86.238	89	47	130	1811	25.700	2.000	0.253	1.355
ID181804	181804	39	62.324	18.508	27.327	0	84	84	2	1	-10921639	141.286	127	73	255	2967	50.061	2.000	0.149	0.732
ID181805	181805	82	39.064	3.870	29.870	0	84	84	2	1	-10921639	107.714	105	57	181	2262	32.133	2.000	0.113	0.682
ID181808	181808	50	39.000	32.185	36.145	0	84	84	2	1	-10921639	79.571	73	54	130	1671	21.470	2.000	0.222	1.348
ID181809	181809	None	33.945	27.000	44.000	0	84	84	2	1	-10921639	62.667	66	28	105	1316	23.846	2.000	0.229	0.980
ID181790	181790	61	64.553	14.000	0.000	0	84	84	2	1	-10921639	214.810	210	153	255	4511	34.005	4.800	0.177	1.901
ID181791	181791	69	32.571	22.777	1.104	0	84	84	2	1	-10921639	165.571	168	105	200	3477	28.177	7.600	0.111	1.174
ID181762	181762	39	69.084	18.311	27.303	0	85	85	2	1	-10921639	152.667	133	89	235	3206	45.752	2.000	0.165	0.948
ID181763	181763	82	47.584	3.904	29.155	0	85	85	2	1	-10921639	114.286	111	51	191	2400	35.509	7.600	0.135	0.763
ID181760	181760	57	67.720	7.751	25.851	0	85	85	2	1	-10921639	192.048	188	130	255	4033	37.055	2.000	0.169	1.497
ID181761	181761	60	55.515	33.568	26.196	0	85	85	2	1	-10921639	129.571	117	66	223	2721	44.650	2.000	0.159	0.795
ID181766	181766	76	30.744	19.629	36.667	0	85	85	2	1	-10921639	77.000	79	38	133	1617	25.511	2.000	0.162	0.842
ID181767	181767	83	27.685	21.000	44.000	0	85	85	2	1	-10921639	76.762	73	50	121	1612	18.286	6.074	0.174	1.241
ID181764	181764	44	44.668	12.305	30.992	0	85	85	2	1	-10921639	136.286	140	66	197	2862	35.026	2.000	0.142	0.965
ID181765	181765	50	37.757	31.955	36.158	0	85	85	2	1	-10921639	77.048	70	47	140	1618	25.317	2.000	0.189	0.966
ID181750	181750	80	34.555	30.622	1.360	0	85	85	2	1	-10921639	108.762	108	38	149	2284	29.945	6.365	0.173	1.072
ID181751	181751	69	38.031	23.744	2.080	0	85	85	2	1	-10921639	151.524	156	92	200	3182	33.298	2.000	0.095	0.792
ID181748	181748	85	31.576	4.000	0.000	0	85	85	2	1	-10921639	178.190	172	133	216	3742	23.845	4.800	0.107	1.447
ID181749	181749	61	60.479	14.000	0.000	0	85	85	2	1	-10921639	208.524	200	161	255	4379	33.015	6.407	0.151	1.658
ID181754	181754	67	65.838	24.399	14.882	0	85	85	2	1	-10921639	201.857	197	140	255	4239	37.932	7.600	0.146	1.354
ID181755	181755	84	50.484	17.284	18.014	0	85	85	2	1	-10921639	165.667	172	92	255	3479	44.692	2.000	0.113	0.752
ID181752	181752	81	60.204	6.230	7.005	0	85	85	2	1	-10921639	149.810	146	95	207	3146	37.743	2.000	0.194	1.291
ID181753	181753	77	63.988	26.929	12.977	0	85	85	2	1	-10921639	178.000	194	102	255	3738	47.654	4.800	0.177	1.126
ID181758	181758	45	56.409	13.149	23.212	0	85	85	2	1	-10921639	173.667	178	86	242	3647	39.402	2.000	0.133	1.036
ID181759	181759	53	37.245	28.346	22.943	0	85	85	2	1	-10921639	137.238	137	82	213	2882	32.544	2.000	0.075	0.586
ID181756	181756	79	54.090	20.395	20.312	0	85	85	2	1	-10921639	211.000	207	162	255	4431	27.806	7.600	0.124	1.675
ID181757	181757	56	63.258	38.777	21.858	0	85	85	2	1	-10921639	101.429	95	51	210	2130	40.174	2.000	0.255	1.024
ID181770	181770	None	27.362	10.544	2.886	0	86	86	2	1	-10921639	155.429	162	98	207	3264	30.162	4.800	0.069	0.666
ID181771	181771	81	54.445	6.305	7.188	0	86	86	2	1	-10921639	143.571	140	82	207	3015	38.681	2.000	0.177	1.116
ID181768	181768	61	49.073	15.000	0.000	0	86	86	2	1	-10921639	191.048	184	154	255	4012	28.326	6.103	0.136	1.612
ID181769	181769	80	46.912	31.510	2.121	0	86	86	2	1	-10921639	109.571	114	41	188	2301	40.609	2.000	0.145	0.685
ID181774	181774	84	60.016	16.789	17.980	0	86	86	2	1	-10921639	170.810	172	79	255	3587	45.062	2.000	0.122	0.827
ID181775	181775	79	41.129	20.245	20.650	0	86	86	2	1	-10921639	198.048	200	149	242	4159	25.796	7.600	0.091	1.279
ID181772	181772	77	50.304	27.401	12.351	0	86	86	2	1	-10921639	148.762	146	76	223	3124	44.555	7.600	0.119	0.709
ID181773	181773	67	60.316	24.195	14.962	0	86	86	2	1	-10921639	193.000	200	133	255	4053	39.271	7.600	0.122	1.072
ID181778	181778	45	34.224	13.838	23.157	0	86	86	2	1	-10921639	153.048	156	95	200	3214	25.421	2.000	0.075	0.839
ID181779	181779	None	31.182	32.277	23.125	0	86	86	2	1	-10921639	144.952	143	92	207	3044	33.647	2.000	0.088	0.700
ID181776	181776	53	33.752	27.421	22.137	0	86	86	2	1	-10921639	143.524	140	89	207	3014	30.685	3.200	0.096	0.818
ID181777	181777	56	67.369	38.773	22.119	0	86	86	2	1	-10921639	107.857	102	57	226	2265	44.260	2.000	0.259	1.004
ID181782	181782	39	42.496	18.483	27.485	0	86	86	2	1	-10921639	133.905	124	89	204	2812	33.639	2.000	0.095	0.688
ID181783	181783	82	54.157	4.039	29.439	0	86	86	2	1	-10921639	116.476	111	51	188	2446	38.518	2.000	0.169	0.873
ID181780	181780	57	47.990	7.875	26.102	0	86	86	2	1	-10921639	166.095	156	127	219	3488	25.345	4.800	0.142	1.630
ID181781	181781	60	62.006	33.638	26.361	0	86	86	2	1	-10921639	145.190	143	76	242	3049	47.145	2.000	0.165	0.872
ID181786	181786	50	29.027	31.818	35.576	0	86	86	2	1	-10921639	61.571	57	31	111	1293	24.820	2.000	0.170	0.721
ID181787	181787	86	31.546	17.000	44.000	0	86	86	2	1	-10921639	76.714	70	41	149	1611	28.093	6.188	0.170	0.793
ID181784	181784	44	28.369	11.053	31.082	0	86	86	2	1	-10921639	120.333	121	79	159	2527	22.134	2.000	0.104	1.023
ID181785	181785	76	33.922	19.452	35.760	0	86	86	2	1	-10921639	86.667	82	51	127	1820	22.905	2.000	0.172	1.111
ID181788	181788	83	31.117	19.000	44.000	0	86	86	2	1	-10921639	82.714	82	53	149	1737	24.305	4.000	0.230	1.274
ID181789	181789	87	49.917	43.000	44.000	0	86	86	2	1	-10921639	51.476	31	21	165	1081	37.036	2.000	0.322	0.678
ID181858	181858	56	82.130	38.984	22.212	0	87	87	2	1	-10921639	127.000	114	76	255	2667	49.580	2.000	0.262	1.064
ID181859	181859	45	39.818	13.936	23.279	0	87	87	2	1	-10921639	170.048	162	121	223	3571	30.837	7.600	0.100	1.007
ID181856	181856	79	38.231	20.806	19.476	0	87	87	2	1	-10921639	189.857	188	149	255	3987	30.534	2.000	0.081	0.937
ID181857	181857	53	34.048	27.025	21.935	0	87	87	2	1	-10921639	128.762	127	82	197	2704	28.277	2.000	0.066	0.563
ID181862	181862	39	34.508	18.680	27.555	0	87	87	2	1	-10921639	115.095	111	57	188	2417	38.055	7.600	0.081	0.451
ID181863	181863	82	66.193	4.008	29.132	0	87	87	2	1	-10921639	126.714	117	76	229	2661	43.952	2.000	0.191	0.923
ID181860	181860	57	56.387	7.870	25.913	0	87	87	2	1	-10921639	162.286	149	98	255	3408	40.251	2.000	0.131	0.932
ID181861	181861	60	68.341	33.032	26.246	0	87	87	2	1	-10921639	148.571	130	92	255	3120	45.083	2.000	0.181	1.012
ID181866	181866	86	39.116	18.000	44.000	0	87	87	2	1	-10921639	89.952	86	53	146	1889	22.633	4.800	0.231	1.491
ID181867	181867	87	52.551	43.000	44.000	0	87	87	2	1	-10921639	76.857	70	35	127	1614	30.347	2.000	0.365	1.353
ID181864	181864	44	35.912	12.041	30.633	0	87	87	2	1	-10921639	118.238	121	66	175	2483	33.225	2.000	0.133	0.834
ID181865	181865	76	39.620	19.670	35.146	0	87	87	2	1	-10921639	86.524	82	47	140	1817	23.874	4.800	0.242	1.410
ID181850	181850	88	31.302	33.636	0.728	0	87	87	2	1	-10921639	128.286	140	54	188	2694	37.390	7.600	0.138	0.833
ID181851	181851	80	53.183	30.821	2.375	0	87	87	2	1	-10921639	155.524	153	98	219	3266	31.080	4.800	0.155	1.344
ID181849	181849	61	49.213	15.000	0.000	0	87	87	2	1	-10921639	193.762	194	149	255	4069	29.136	7.600	0.130	1.527
ID181854	181854	67	49.537	23.472	15.229	0	87	87	2	1	-10921639	164.048	159	111	248	3445	39.232	2.000	0.100	0.763
ID181855	181855	84	61.377	16.611	18.255	0	87	87	2	1	-10921639	182.905	181	92	255	3841	48.658	2.000	0.146	0.957
ID181852	181852	81	53.911	6.376	7.925	0	87	87	2	1	-10921639	154.905	153	66	216	3253	42.411	2.000	0.164	1.030
ID181853	181853	77	49.538	27.500	12.244	0	87	87	2	1	-10921639	121.762	121	66	239	2557	46.475	2.000	0.130	0.605
ID181830	181830	61	31.589	13.000	0.000	0	88	88	2	1	-10921639	188.571	188	134	232	3960	25.793	4.800	0.116	1.524
ID181831	181831	89	37.282	17.000	0.000	0	88	88	2	1	-10921639	166.619	175	113	219	3499	29.049	4.800	0.116	1.191
ID181829	181829	90	37.274	3.000	0.000	0	88	88	2	1	-10921639	191.524	175	153	255	4022	32.185	6.366	0.100	1.085
ID181834	181834	77	52.238	27.399	12.116	0	88	88	2	1	-10921639	134.714	130	76	245	2829	37.790	2.000	0.124	0.788
ID181835	181835	67	56.075	23.231	15.369	0	88	88	2	1	-10921639	173.238	175	105	255	3638	43.521	2.000	0.108	0.778
ID181832	181832	88	47.086	33.634	2.064	0	88	88	2	1	-10921639	149.286	156	66	197	3135	38.130	4.800	0.155	1.053
ID181833	181833	81	45.514	5.468	8.923	0	88	88	2	1	-10921639	145.286	149	60	223	3051	41.332	7.600	0.131	0.812
ID181838	181838	53	36.243	26.905	21.977	0	88	88	2	1	-10921639	148.381	146	89	204	3116	32.041	2.000	0.081	0.692
ID181839	181839	56	80.344	38.788	21.978	0	88	88	2	1	-10921639	127.667	108	79	255	2681	48.847	2.000	0.261	1.082
ID181836	181836	84	36.075	16.495	18.424	0	88	88	2	1	-10921639	149.000	156	79	226	3129	48.901	2.000	0.076	0.429
ID181837	181837	79	43.076	19.087	21.079	0	88	88	2	1	-10921639	203.857	200	156	255	4281	30.894	7.600	0.084	1.022
ID181842	181842	60	66.912	33.402	26.361	0	88	88	2	1	-10921639	165.286	156	105	255	3471	39.916	4.800	0.212	1.447
ID181843	181843	39	37.942	18.646	27.295	0	88	88	2	1	-10921639	127.476	124	82	188	2677	29.032	2.000	0.108	0.857
ID181840	181840	45	56.671	13.532	22.864	0	88	88	2	1	-10921639	163.095	156	114	255	3425	41.165	2.000	0.118	0.833
ID181841	181841	57	51.557	7.940	25.744	0	88	88	2	1	-10921639	168.048	159	114	232	3529	30.967	2.000	0.134	1.286
ID181846	181846	76	59.728	20.470	35.418	0	88	88	2	1	-10921639	96.048	86	44	184	2017	39.561	2.000	0.297	1.113
ID181847	181847	87	40.456	42.847	42.561	0	88	88	2	1	-10921639	75.762	66	35	153	1591	31.619	2.000	0.279	1.046
ID181844	181844	82	79.565	4.032	29.024	0	88	88	2	1	-10921639	144.286	140	86	255	3030	48.901	2.000	0.225	1.083
ID181845	181845	44	50.489	13.567	30.841	0	88	88	2	1	-10921639	120.190	121	47	219	2524	46.316	2.000	0.143	0.649
ID181848	181848	91	48.068	3.000	44.000	0	88	88	2	1	-10921639	58.810	54	26	165	1235	35.038	2.000	0.289	0.753
ID181890	181890	89	37.898	16.000	0.000	0	89	89	2	1	-10921639	158.429	156	119	223	3327	27.509	4.800	0.138	1.398
ID181891	181891	88	42.497	32.000	0.000	0	89	89	2	1	-10921639	155.524	159	130	184	3266	18.296	4.800	0.178	2.566
ID181889	181889	90	48.499	3.000	0.000	0	89	89	2	1	-10921639	191.857	197	137	251	4029	36.560	3.200	0.118	1.112
ID181894	181894	67	48.283	23.176	15.581	0	89	89	2	1	-10921639	172.571	168	105	229	3624	33.732	2.000	0.116	1.067
ID181895	181895	84	56.531	16.582	18.879	0	89	89	2	1	-10921639	195.476	200	137	255	4105	37.151	4.800	0.157	1.424
ID181892	181892	81	54.941	6.050	10.778	0	89	89	2	1	-10921639	156.286	165	60	232	3282	48.250	6.378	0.158	0.882
ID181893	181893	77	51.743	27.395	12.410	0	89	89	2	1	-10921639	137.000	140	70	223	2877	38.482	4.800	0.159	0.976
ID181898	181898	53	41.526	27.966	22.556	0	89	89	2	1	-10921639	156.381	165	76	204	3284	34.314	4.800	0.119	0.966
ID181899	181899	57	40.763	7.851	25.495	0	89	89	2	1	-10921639	157.619	156	98	219	3310	33.773	2.000	0.110	0.928
ID181896	181896	56	57.242	38.613	22.344	0	89	89	2	1	-10921639	113.429	111	66	200	2382	38.830	2.000	0.226	1.077
ID181897	181897	45	36.734	14.078	22.989	0	89	89	2	1	-10921639	162.048	156	102	226	3403	31.857	7.600	0.066	0.627
ID181902	181902	82	64.778	4.292	28.825	0	89	89	2	1	-10921639	136.667	137	60	223	2870	49.450	2.000	0.187	0.870
ID181903	181903	44	46.505	12.574	30.645	0	89	89	2	1	-10921639	128.857	130	41	188	2706	41.004	2.000	0.166	0.894
ID181900	181900	60	69.968	32.869	26.282	0	89	89	2	1	-10921639	159.429	156	86	245	3348	41.760	2.000	0.219	1.370
ID181901	181901	39	29.381	18.642	27.446	0	89	89	2	1	-10921639	120.333	127	66	172	2527	28.186	7.600	0.071	0.563
ID181906	181906	91	31.389	4.000	44.000	0	89	89	2	1	-10921639	53.333	47	26	117	1120	25.798	2.000	0.251	0.830
ID181907	181907	86	40.454	19.000	44.000	0	89	89	2	1	-10921639	92.429	89	65	124	1941	19.939	6.043	0.250	1.856
ID181904	181904	76	64.495	20.850	36.126	0	89	89	2	1	-10921639	92.286	79	35	184	1938	40.678	2.000	0.270	0.965
ID181905	181905	87	44.229	42.742	43.081	0	89	89	2	1	-10921639	85.952	76	44	168	1805	37.994	6.253	0.252	0.911
ID181986	181986	44	55.407	13.740	30.280	0	90	90	2	1	-10921639	123.429	108	60	245	2592	43.809	2.000	0.133	0.663
ID181987	181987	76	48.090	20.951	36.045	0	90	90	2	1	-10921639	86.095	82	35	159	1808	33.873	2.000	0.197	0.835
ID181984	181984	60	55.613	32.178	26.624	0	90	90	2	1	-10921639	139.381	127	70	216	2927	42.236	2.000	0.150	0.858
ID181985	181985	82	66.276	4.454	29.065	0	90	90	2	1	-10921639	130.714	121	73	242	2745	50.698	2.000	0.179	0.784
ID181990	181990	86	33.026	19.000	44.000	0	90	90	2	1	-10921639	76.905	82	44	117	1615	21.370	3.200	0.215	1.274
ID181988	181988	87	45.467	42.410	42.236	0	90	90	2	1	-10921639	80.810	79	31	146	1697	34.542	2.000	0.210	0.812
ID181989	181989	91	59.465	3.000	44.000	0	90	90	2	1	-10921639	72.143	57	33	207	1515	39.383	2.000	0.331	0.911
ID181971	181971	90	44.036	3.000	0.000	0	90	90	2	1	-10921639	207.000	202	172	255	4347	24.892	4.800	0.148	2.138
ID181974	181974	81	50.626	3.974	11.101	0	90	90	2	1	-10921639	144.476	149	60	204	3034	35.874	2.000	0.154	1.076
ID181975	181975	None	43.374	9.118	12.206	0	90	90	2	1	-10921639	122.714	127	63	178	2577	38.206	2.000	0.125	0.712
ID181972	181972	89	52.294	16.000	0.000	0	90	90	2	1	-10921639	173.286	184	113	216	3639	33.108	6.053	0.170	1.518
ID181973	181973	88	31.054	33.000	0.000	0	90	90	2	1	-10921639	118.143	130	63	153	2481	27.527	4.800	0.137	1.034
ID181978	181978	84	54.192	16.903	18.703	0	90	90	2	1	-10921639	186.619	181	124	255	3919	35.670	4.800	0.143	1.312
ID181979	181979	92	35.389	22.897	22.189	0	90	90	2	1	-10921639	161.000	162	114	213	3381	25.271	5.960	0.096	1.117
ID181976	181976	77	61.526	27.218	12.298	0	90	90	2	1	-10921639	142.000	137	73	239	2982	42.391	2.000	0.168	0.966
ID181977	181977	67	63.177	23.249	15.282	0	90	90	2	1	-10921639	169.000	175	114	255	3549	42.415	2.000	0.137	0.959
ID181982	181982	57	39.260	7.559	25.967	0	90	90	2	1	-10921639	154.952	146	114	200	3254	25.999	2.000	0.089	0.972
ID181983	181983	39	54.077	18.778	27.356	0	90	90	2	1	-10921639	128.429	117	76	216	2697	40.297	2.000	0.152	0.839
ID181980	181980	56	53.229	38.613	22.250	0	90	90	2	1	-10921639	112.286	102	66	191	2358	36.506	2.000	0.204	1.042
ID181981	181981	45	42.504	12.455	24.317	0	90	90	2	1	-10921639	159.762	159	105	235	3355	36.659	4.800	0.129	0.996
ID181888	181888	86	31.154	18.000	44.000	0	91	91	2	1	-10921639	79.667	79	41	127	1673	23.745	6.409	0.176	1.002
ID181870	181870	93	43.840	26.324	5.262	0	91	91	2	1	-10921639	117.381	121	70	165	2465	30.352	4.800	0.181	1.184
ID181871	181871	94	37.807	7.885	7.093	0	91	91	2	1	-10921639	181.238	184	146	223	3806	21.895	4.800	0.100	1.500
ID181868	181868	90	39.450	3.000	0.000	0	91	91	2	1	-10921639	205.857	207	164	245	4323	23.561	4.800	0.105	1.661
ID181869	181869	89	42.077	15.000	0.000	0	91	91	2	1	-10921639	125.619	133	86	162	2638	25.641	6.352	0.175	1.461
ID181874	181874	67	42.355	23.673	15.331	0	91	91	2	1	-10921639	164.524	165	117	232	3455	28.544	7.600	0.090	0.954
ID181875	181875	84	41.360	16.160	18.958	0	91	91	2	1	-10921639	158.333	153	98	255	3325	39.025	6.358	0.087	0.649
ID181872	181872	81	57.988	3.707	11.892	0	91	91	2	1	-10921639	142.429	149	60	223	2991	43.566	2.000	0.178	0.990
ID181873	181873	77	67.603	27.205	12.208	0	91	91	2	1	-10921639	144.619	133	76	255	3037	45.123	2.000	0.173	0.945
ID181878	181878	45	45.435	13.267	23.372	0	91	91	2	1	-10921639	163.429	165	89	248	3432	39.418	4.800	0.126	0.928
ID181879	181879	57	47.870	7.374	25.918	0	91	91	2	1	-10921639	152.905	153	89	219	3211	34.261	7.600	0.141	1.102
ID181876	181876	92	34.939	21.699	21.501	0	91	91	2	1	-10921639	169.429	178	102	242	3558	33.345	4.800	0.085	0.794
ID181877	181877	56	70.828	38.798	22.292	0	91	91	2	1	-10921639	118.048	102	70	213	2479	45.589	2.000	0.253	1.045
ID181882	181882	82	47.896	4.723	29.126	0	91	91	2	1	-10921639	127.238	117	76	229	2672	35.270	7.600	0.123	0.792
ID181883	181883	44	47.896	14.122	30.081	0	91	91	2	1	-10921639	122.095	121	60	210	2564	36.483	2.000	0.132	0.780
ID181880	181880	60	63.634	32.837	26.480	0	91	91	2	1	-10921639	149.238	137	79	235	3134	42.733	2.000	0.210	1.214
ID181881	181881	39	67.204	18.923	27.072	0	91	91	2	1	-10921639	141.238	143	79	245	2966	43.915	2.000	0.179	0.975
ID181886	181886	87	45.340	42.364	42.291	0	91	91	2	1	-10921639	82.476	76	31	162	1732	36.523	2.000	0.182	0.695
ID181887	181887	91	61.590	3.000	44.000	0	91	91	2	1	-10921639	83.143	80	41	178	1746	38.474	2.000	0.339	1.095
ID181884	181884	None	36.145	27.854	32.183	0	91	91	2	1	-10921639	92.190	89	57	140	1936	21.335	2.000	0.178	1.303
ID181885	181885	76	63.784	20.693	36.202	0	91	91	2	1	-10921639	94.619	86	31	194	1987	41.397	2.000	0.270	0.973
ID181930	181930	None	33.147	12.000	0.000	0	92	92	2	1	-10921639	167.857	181	122	204	3525	27.607	2.000	0.103	1.131
ID181931	181931	89	34.499	15.000	0.000	0	92	92	2	1	-10921639	132.762	130	83	194	2788	27.293	2.000	0.143	1.218
ID181929	181929	90	47.361	3.000	0.000	0	92	92	2	1	-10921639	225.571	226	181	255	4737	25.619	4.800	0.122	1.914
ID181934	181934	94	37.492	7.575	7.413	0	92	92	2	1	-10921639	185.905	188	127	235	3904	26.940	6.095	0.093	1.170
ID181935	181935	77	47.129	27.312	12.468	0	92	92	2	1	-10921639	128.095	121	70	210	2690	41.572	2.000	0.120	0.660
ID181932	181932	96	46.091	26.000	0.000	0	92	92	2	1	-10921639	112.381	105	65	175	2360	33.185	2.000	0.175	1.009
ID181933	181933	93	47.379	25.434	4.972	0	92	92	2	1	-10921639	104.810	105	63	165	2201	31.874	2.000	0.211	1.144
ID181938	181938	84	35.432	16.290	19.136	0	92	92	2	1	-10921639	157.286	159	92	229	3303	37.777	6.392	0.083	0.639
ID181939	181939	97	34.589	19.926	19.825	0	92	92	2	1	-10921639	188.857	188	159	226	3966	19.993	7.600	0.083	1.444
ID181936	181936	81	52.067	3.283	12.818	0	92	92	2	1	-10921639	112.905	114	63	226	2371	41.338	2.000	0.158	0.745
ID181937	181937	67	40.937	23.419	14.883	0	92	92	2	1	-10921639	155.286	153	108	207	3261	30.080	2.000	0.095	0.893
ID181942	181942	155	29.438	30.109	22.993	0	92	92	2	1	-10921639	139.857	143	98	188	2937	26.437	7.600	0.088	0.857
ID181943	181943	60	70.264	32.772	26.233	0	92	92	2	1	-10921639	166.381	153	108	255	3494	43.333	2.000	0.203	1.294
ID181940	181940	92	29.564	22.146	21.935	0	92	92	2	1	-10921639	165.381	159	117	226	3473	31.109	2.000	0.061	0.614
ID181941	181941	56	73.279	38.535	22.182	0	92	92	2	1	-10921639	123.048	114	63	242	2584	51.209	2.000	0.251	0.965
ID181946	181946	44	53.162	13.970	29.960	0	92	92	2	1	-10921639	124.476	114	79	239	2614	37.440	2.000	0.150	0.870
ID181947	181947	76	62.565	20.496	36.404	0	92	92	2	1	-10921639	94.524	82	44	200	1985	45.474	2.000	0.268	0.879
ID181944	181944	39	60.028	18.887	27.124	0	92	92	2	1	-10921639	140.190	146	76	219	2944	39.797	2.000	0.175	1.047
ID181945	181945	82	41.761	4.876	28.501	0	92	92	2	1	-10921639	131.905	133	63	194	2770	34.177	7.600	0.142	0.958
ID181950	181950	86	43.134	19.000	44.000	0	92	92	2	1	-10921639	85.333	82	60	146	1792	25.881	2.000	0.230	1.232
ID181948	181948	87	47.212	42.443	41.886	0	92	92	2	1	-10921639	88.429	82	51	184	1857	35.490	2.000	0.181	0.762
ID181949	181949	91	53.942	3.000	44.000	0	92	92	2	1	-10921639	80.238	73	35	165	1685	38.923	2.000	0.358	1.087
ID181922	181922	82	67.447	5.057	28.092	0	93	93	2	1	-10921639	145.952	153	66	223	3065	43.583	7.600	0.190	1.069
ID181923	181923	44	47.341	14.097	30.119	0	93	93	2	1	-10921639	122.905	117	79	216	2581	33.587	2.000	0.114	0.746
ID181920	181920	60	85.363	32.538	26.349	0	93	93	2	1	-10921639	176.286	172	102	255	3702	53.749	2.000	0.236	1.253
ID181921	181921	39	69.304	19.094	27.062	0	93	93	2	1	-10921639	144.238	137	76	255	3029	47.496	2.000	0.167	0.868
ID181926	181926	87	39.845	42.345	41.906	0	93	93	2	1	-10921639	88.476	79	51	168	1858	30.275	2.000	0.142	0.728
ID181927	181927	91	64.347	3.000	44.000	0	93	93	2	1	-10921639	93.286	82	35	188	1959	46.496	2.000	0.406	1.159
ID181924	181924	95	34.416	27.691	31.414	0	93	93	2	1	-10921639	101.762	102	66	146	2137	19.654	4.800	0.181	1.590
ID181925	181925	76	40.112	19.184	35.922	0	93	93	2	1	-10921639	91.905	89	47	140	1930	25.175	2.000	0.195	1.191
ID181928	181928	86	31.828	18.000	44.000	0	93	93	2	1	-10921639	81.095	79	48	111	1703	19.980	6.276	0.212	1.420
ID181910	181910	93	40.330	24.359	4.886	0	93	93	2	1	-10921639	93.762	92	54	165	1969	29.307	2.000	0.147	0.821
ID181911	181911	94	27.646	6.523	6.885	0	93	93	2	1	-10921639	187.905	188	162	229	3946	19.005	6.317	0.085	1.543
ID181908	181908	90	36.145	3.000	0.000	0	93	93	2	1	-10921639	208.905	200	172	255	4387	22.678	6.304	0.090	1.515
ID181909	181909	96	57.348	24.000	0.000	0	93	93	2	1	-10921639	131.095	133	89	216	2753	36.376	2.000	0.197	1.188
ID181914	181914	67	43.125	23.995	14.897	0	93	93	2	1	-10921639	168.952	172	124	235	3548	28.581	7.600	0.087	0.942
ID181915	181915	97	51.962	20.037	20.070	0	93	93	2	1	-10921639	220.048	223	168	255	4621	28.243	7.600	0.115	1.611
ID181912	181912	77	52.547	27.195	12.055	0	93	93	2	1	-10921639	136.905	143	73	242	2875	41.393	2.000	0.111	0.662
ID181913	181913	81	71.364	2.849	13.814	0	93	93	2	1	-10921639	113.857	98	57	255	2391	51.099	2.000	0.207	0.763
ID181918	181918	56	76.070	38.594	22.555	0	93	93	2	1	-10921639	119.000	114	54	239	2499	55.702	2.000	0.260	0.883
ID181919	181919	57	37.787	7.193	25.367	0	93	93	2	1	-10921639	139.667	137	76	216	2933	37.150	3.200	0.085	0.588
ID181916	181916	155	30.455	30.183	22.322	0	93	93	2	1	-10921639	134.571	137	79	184	2826	31.851	2.000	0.078	0.608
ID181917	181917	45	35.625	14.151	23.235	0	93	93	2	1	-10921639	161.810	159	98	213	3398	31.155	2.000	0.085	0.816
ID181954	181954	None	40.275	30.000	0.000	0	94	94	2	1	-10921639	96.286	102	51	140	2022	30.122	2.000	0.222	1.162
ID181955	181955	94	27.937	7.099	6.260	0	94	94	2	1	-10921639	176.000	181	127	210	3696	21.838	4.800	0.064	0.970
ID181952	181952	98	60.062	20.000	0.000	0	94	94	2	1	-10921639	149.905	159	86	251	3148	45.460	6.273	0.168	0.950
ID181953	181953	96	77.026	24.000	0.000	0	94	94	2	1	-10921639	164.429	159	98	255	3453	50.909	2.000	0.187	1.016
ID181958	181958	67	52.724	23.802	15.133	0	94	94	2	1	-10921639	166.333	162	114	245	3493	36.980	2.000	0.095	0.779
ID181959	181959	97	47.743	19.670	19.295	0	94	94	2	1	-10921639	207.381	204	146	255	4355	34.266	7.600	0.106	1.161
ID181956	181956	77	42.155	27.189	12.478	0	94	94	2	1	-10921639	129.095	127	82	226	2711	37.156	2.000	0.092	0.586
ID181957	181957	81	38.888	2.654	14.555	0	94	94	2	1	-10921639	95.857	95	28	168	2013	34.552	2.000	0.128	0.629
ID181962	181962	57	47.291	7.048	25.298	0	94	94	2	1	-10921639	155.857	146	114	226	3273	29.075	7.600	0.143	1.339
ID181963	181963	60	94.500	32.670	26.270	0	94	94	2	1	-10921639	168.714	153	86	255	3543	58.571	2.000	0.277	1.249
ID181960	181960	56	77.182	38.902	22.564	0	94	94	2	1	-10921639	122.190	108	57	213	2566	49.778	2.000	0.269	1.040
ID181961	181961	45	63.207	13.187	23.600	0	94	94	2	1	-10921639	182.571	178	111	255	3834	41.964	2.000	0.169	1.255
ID181966	181966	44	37.480	14.220	29.910	0	94	94	2	1	-10921639	112.667	102	63	197	2366	32.339	2.000	0.085	0.547
ID181967	181967	95	31.001	28.138	31.766	0	94	94	2	1	-10921639	91.048	89	57	137	1912	23.413	3.200	0.139	0.948
ID181964	181964	82	36.941	4.721	27.271	0	94	94	2	1	-10921639	140.190	143	76	184	2944	31.271	6.087	0.127	1.009
ID181965	181965	39	68.776	18.907	27.194	0	94	94	2	1	-10921639	145.095	143	66	242	3047	46.666	2.000	0.171	0.910
ID181970	181970	86	37.854	21.000	44.000	0	94	94	2	1	-10921639	76.571	76	38	130	1608	25.149	2.000	0.216	1.083
ID181968	181968	87	33.221	42.242	42.890	0	94	94	2	1	-10921639	99.000	98	41	149	2079	31.257	4.800	0.161	0.880
ID181969	181969	91	63.633	4.000	44.000	0	94	94	2	1	-10921639	94.143	86	38	184	1977	41.430	2.000	0.401	1.302
ID181951	181951	None	37.374	14.000	0.000	0	94	94	2	1	-10921639	159.000	162	108	200	3339	24.083	6.080	0.133	1.555
ID181991	181991	98	62.387	21.000	0.000	0	95	95	2	1	-10921639	179.571	175	98	255	3771	47.326	6.350	0.173	1.119
ID181994	181994	77	38.779	27.423	12.390	0	95	95	2	1	-10921639	127.000	127	79	188	2667	30.914	2.000	0.109	0.806
ID181995	181995	81	61.188	2.652	15.171	0	95	95	2	1	-10921639	101.238	86	51	213	2126	44.642	2.000	0.211	0.790
ID181992	181992	93	27.545	24.182	4.408	0	95	95	2	1	-10921639	137.238	143	79	175	2882	25.714	2.000	0.079	0.784
ID181993	181993	94	37.774	8.275	6.078	0	95	95	2	1	-10921639	167.190	168	130	216	3511	23.545	2.000	0.087	1.138
ID181998	181998	None	29.761	29.881	21.868	0	95	95	2	1	-10921639	128.048	124	79	188	2689	25.781	2.000	0.070	0.646
ID181999	181999	56	82.749	38.693	22.491	0	95	95	2	1	-10921639	132.095	114	63	251	2774	54.448	2.000	0.299	1.117
ID181996	181996	67	50.433	23.639	15.247	0	95	95	2	1	-10921639	172.810	168	98	255	3629	42.951	7.600	0.080	0.598
ID181997	181997	97	42.687	20.248	19.577	0	95	95	2	1	-10921639	207.810	200	165	255	4364	27.949	6.239	0.091	1.245
ID182002	182002	60	90.003	32.691	26.389	0	95	95	2	1	-10921639	164.524	153	102	255	3455	54.578	2.000	0.248	1.196
ID182003	182003	39	49.339	18.841	27.360	0	95	95	2	1	-10921639	137.381	127	73	216	2885	37.742	2.000	0.121	0.786
ID182000	182000	45	52.256	13.818	23.357	0	95	95	2	1	-10921639	170.667	168	105	255	3584	41.657	2.000	0.117	0.857
ID182001	182001	57	51.349	7.794	24.955	0	95	95	2	1	-10921639	165.143	168	105	219	3468	29.664	2.000	0.156	1.499
ID182006	182006	95	36.996	28.044	31.289	0	95	95	2	1	-10921639	94.857	89	66	156	1992	22.826	2.000	0.143	1.039
ID182007	182007	91	55.800	4.000	43.000	0	95	95	2	1	-10921639	90.571	76	35	207	1902	49.149	2.000	0.303	0.856
ID182004	182004	82	31.117	5.472	28.134	0	95	95	2	1	-10921639	127.000	130	76	184	2667	30.165	7.600	0.125	0.932
ID182005	182005	44	59.005	14.210	29.800	0	95	95	2	1	-10921639	140.762	133	70	255	2956	48.334	2.000	0.147	0.745
ID182008	182008	87	39.664	42.151	42.515	0	95	95	2	1	-10921639	114.143	111	47	175	2397	36.175	6.338	0.163	0.882
ID182009	182009	86	43.601	20.000	44.000	0	95	95	2	1	-10921639	85.857	82	48	153	1803	29.138	2.000	0.240	1.139
ID182018	182018	99	38.317	27.255	16.349	0	96	96	2	1	-10921639	161.524	159	98	207	3392	34.413	6.397	0.093	0.795
ID182019	182019	97	34.792	20.191	19.245	0	96	96	2	1	-10921639	197.619	197	149	255	4150	25.097	7.600	0.078	1.141
ID182016	182016	67	35.815	23.019	15.003	0	96	96	2	1	-10921639	178.048	184	117	219	3739	28.542	2.000	0.096	1.096
ID182017	182017	81	52.932	1.737	15.651	0	96	96	2	1	-10921639	100.048	92	51	229	2101	44.474	2.000	0.167	0.642
ID182022	182022	57	51.213	7.556	25.019	0	96	96	2	1	-10921639	165.143	172	102	248	3468	37.330	2.000	0.130	1.021
ID182023	182023	60	82.492	32.514	26.511	0	96	96	2	1	-10921639	158.714	156	70	255	3333	62.924	2.000	0.207	0.867
ID182020	182020	56	96.646	38.363	22.556	0	96	96	2	1	-10921639	156.857	149	79	255	3294	57.267	2.000	0.294	1.245
ID182021	182021	45	54.115	13.648	23.787	0	96	96	2	1	-10921639	179.952	184	114	235	3779	31.968	4.800	0.155	1.514
ID182026	182026	44	56.159	14.162	29.948	0	96	96	2	1	-10921639	139.619	130	70	245	2932	39.372	2.000	0.164	0.997
ID182027	182027	95	34.955	27.627	31.317	0	96	96	2	1	-10921639	94.571	92	57	162	1986	26.560	4.800	0.155	0.957
ID182024	182024	39	63.911	18.673	27.230	0	96	96	2	1	-10921639	146.905	143	79	255	3085	49.094	2.000	0.145	0.759
ID182025	182025	82	42.522	5.192	27.834	0	96	96	2	1	-10921639	141.524	143	76	200	2972	38.047	7.600	0.131	0.861
ID182030	182030	86	44.214	20.000	44.000	0	96	96	2	1	-10921639	92.571	92	53	172	1944	29.911	6.270	0.229	1.154
ID182031	182031	87	42.099	42.000	44.000	0	96	96	2	1	-10921639	106.905	105	71	168	2245	28.641	2.000	0.178	1.128
ID182028	182028	100	30.085	20.932	33.935	0	96	96	2	1	-10921639	78.476	79	31	117	1648	21.890	2.000	0.165	1.013
ID182029	182029	91	38.689	4.248	42.243	0	96	96	2	1	-10921639	68.286	60	31	133	1434	28.919	2.000	0.199	0.785
ID182010	182010	None	31.183	3.000	0.000	0	96	96	2	1	-10921639	218.952	216	191	255	4598	20.250	4.800	0.098	1.927
ID182011	182011	None	30.463	14.000	0.000	0	96	96	2	1	-10921639	136.857	130	92	194	2874	28.573	6.384	0.092	0.807
ID182014	182014	93	36.257	24.117	5.065	0	96	96	2	1	-10921639	122.524	121	70	181	2573	29.207	2.000	0.099	0.759
ID182015	182015	77	52.951	27.260	12.168	0	96	96	2	1	-10921639	141.762	124	98	242	2977	40.188	2.000	0.113	0.715
ID182012	182012	98	61.419	22.000	0.000	0	96	96	2	1	-10921639	162.286	162	107	255	3408	37.549	2.000	0.172	1.270
ID182013	182013	None	28.588	28.095	0.942	0	96	96	2	1	-10921639	151.952	153	114	178	3191	18.827	4.800	0.118	1.699
ID182050	182050	101	31.553	16.122	38.494	0	97	97	2	1	-10921639	65.857	60	38	130	1383	24.385	2.000	0.147	0.694
ID182051	182051	None	31.262	27.190	38.858	0	97	97	2	1	-10921639	51.714	44	19	111	1086	21.495	2.000	0.228	0.892
ID182048	182048	95	43.568	27.664	31.107	0	97	97	2	1	-10921639	97.429	95	54	168	2046	28.982	2.000	0.189	1.071
ID182049	182049	100	42.182	21.512	34.171	0	97	97	2	1	-10921639	88.571	79	41	140	1860	26.185	2.000	0.217	1.205
ID182054	182054	86	56.577	21.000	44.000	0	97	97	2	1	-10921639	90.238	79	48	197	1895	36.073	2.000	0.278	1.087
ID182055	182055	87	46.497	41.000	44.000	0	97	97	2	1	-10921639	81.476	73	31	188	1711	39.474	2.000	0.225	0.759
ID182052	182052	102	33.657	47.000	40.000	0	97	97	2	1	-10921639	104.810	102	68	162	2201	23.060	2.000	0.159	1.248
ID182053	182053	91	59.429	4.926	41.625	0	97	97	2	1	-10921639	78.857	70	31	175	1656	41.404	2.000	0.251	0.765
ID182034	182034	103	36.215	31.000	0.000	0	97	97	2	1	-10921639	128.143	124	79	175	2691	29.057	7.600	0.144	1.108
ID182035	182035	93	40.592	24.467	4.047	0	97	97	2	1	-10921639	136.905	130	82	213	2875	37.790	2.000	0.075	0.507
ID182032	182032	None	28.392	11.000	0.000	0	97	97	2	1	-10921639	168.476	178	124	204	3538	23.708	6.393	0.085	1.111
ID182033	182033	98	52.909	22.000	0.000	0	97	97	2	1	-10921639	153.714	153	108	251	3228	36.036	2.000	0.149	1.109
ID182038	182038	77	50.493	27.127	12.607	0	97	97	2	1	-10921639	141.619	143	82	242	2974	39.485	2.000	0.107	0.696
ID182039	182039	81	50.813	2.016	16.058	0	97	97	2	1	-10921639	96.905	89	44	200	2035	37.269	2.000	0.146	0.664
ID182036	182036	None	37.361	8.207	5.259	0	97	97	2	1	-10921639	163.238	168	95	223	3428	29.757	2.000	0.090	0.902
ID182037	182037	None	34.446	9.677	13.389	0	97	97	2	1	-10921639	72.381	63	41	143	1520	29.212	2.000	0.144	0.623
ID182042	182042	56	91.730	38.447	22.605	0	97	97	2	1	-10921639	151.857	137	92	255	3189	55.632	2.000	0.276	1.180
ID182043	182043	45	66.219	13.737	24.024	0	97	97	2	1	-10921639	190.429	194	102	255	3999	39.834	4.800	0.169	1.382
ID182040	182040	99	32.007	27.659	15.826	0	97	97	2	1	-10921639	133.667	140	70	181	2807	32.641	2.000	0.087	0.652
ID182041	182041	97	47.911	20.442	19.039	0	97	97	2	1	-10921639	213.000	207	159	255	4473	28.678	7.600	0.106	1.426
ID182046	182046	60	92.667	32.206	26.529	0	97	97	2	1	-10921639	176.905	168	98	255	3715	55.204	3.200	0.270	1.362
ID182047	182047	44	35.396	14.680	29.931	0	97	97	2	1	-10921639	121.857	114	60	232	2559	38.079	7.600	0.056	0.340
ID182044	182044	57	52.846	7.366	24.960	0	97	97	2	1	-10921639	178.810	181	121	245	3755	34.098	4.800	0.143	1.313
ID182045	182045	39	65.046	18.638	27.386	0	97	97	2	1	-10921639	148.286	124	92	251	3114	50.016	2.000	0.142	0.735
ID182058	182058	103	41.679	29.000	0.000	0	98	98	2	1	-10921639	149.476	146	116	194	3139	21.229	6.332	0.160	1.939
ID182059	182059	93	30.084	24.917	3.810	0	98	98	2	1	-10921639	144.619	140	105	200	3037	25.957	7.600	0.095	0.968
ID182056	182056	106	40.058	14.000	0.000	0	98	98	2	1	-10921639	152.524	156	104	210	3203	29.539	7.600	0.137	1.241
ID182057	182057	98	68.659	22.000	0.000	0	98	98	2	1	-10921639	164.810	143	128	255	3461	42.060	2.000	0.177	1.180
ID182062	182062	97	47.179	20.123	19.414	0	98	98	2	1	-10921639	201.000	200	143	255	4221	36.528	2.000	0.079	0.808
ID182063	182063	None	43.575	22.036	22.843	0	98	98	2	1	-10921639	177.000	178	114	248	3717	36.407	2.000	0.081	0.728
ID182060	182060	77	47.340	27.033	12.549	0	98	98	2	1	-10921639	144.429	137	89	210	3033	31.052	2.000	0.115	0.962
ID182061	182061	81	44.163	3.389	16.256	0	98	98	2	1	-10921639	92.190	82	57	172	1936	31.403	2.000	0.209	1.013
ID182066	182066	60	90.201	32.233	26.509	0	98	98	2	1	-10921639	165.810	156	73	255	3482	56.165	2.000	0.259	1.216
ID182067	182067	57	55.508	5.982	26.770	0	98	98	2	1	-10921639	181.381	184	114	248	3809	34.339	4.800	0.178	1.596
ID182064	182064	56	97.909	38.487	22.585	0	98	98	2	1	-10921639	148.762	127	76	255	3124	61.466	2.000	0.304	1.128
ID182065	182065	45	65.334	13.586	23.769	0	98	98	2	1	-10921639	177.333	184	105	255	3724	44.961	2.000	0.151	1.035
ID182070	182070	95	40.197	27.392	31.194	0	98	98	2	1	-10921639	88.190	82	44	178	1852	32.687	2.000	0.121	0.583
ID182071	182071	100	32.640	21.740	34.604	0	98	98	2	1	-10921639	67.952	63	25	124	1427	25.777	2.000	0.172	0.772
ID182068	182068	39	64.836	18.643	27.314	0	98	98	2	1	-10921639	139.810	127	60	242	2936	47.821	2.000	0.160	0.807
ID182069	182069	44	39.552	14.020	29.949	0	98	98	2	1	-10921639	128.095	133	76	197	2690	33.715	2.000	0.130	0.877
ID182074	182074	91	49.320	6.000	42.000	0	98	98	2	1	-10921639	70.905	57	22	178	1489	44.315	2.000	0.188	0.507
ID182075	182075	86	57.239	21.000	44.000	0	98	98	2	1	-10921639	89.905	76	54	181	1888	35.471	2.000	0.316	1.217
ID182072	182072	101	29.141	17.085	39.028	0	98	98	2	1	-10921639	59.476	54	35	111	1249	21.032	2.000	0.150	0.737
ID182073	182073	102	38.495	47.000	40.000	0	98	98	2	1	-10921639	119.238	119	86	162	2504	23.343	4.800	0.191	1.635
ID182082	182082	81	43.637	4.898	16.519	0	99	99	2	1	-10921639	89.095	86	44	162	1871	31.313	2.000	0.200	0.948
ID182083	182083	None	32.303	47.000	17.000	0	99	99	2	1	-10921639	62.667	63	41	102	1316	18.795	2.000	0.281	1.464
ID182080	182080	105	32.832	9.183	4.993	0	99	99	2	1	-10921639	155.286	156	92	200	3261	31.525	2.000	0.082	0.751
ID182081	182081	77	60.373	27.323	12.922	0	99	99	2	1	-10921639	150.571	133	98	235	3162	43.955	2.000	0.137	0.824
ID182086	182086	56	82.109	38.538	22.611	0	99	99	2	1	-10921639	139.571	127	70	251	2931	51.121	2.000	0.288	1.222
ID182087	182087	150	51.566	8.121	24.082	0	99	99	2	1	-10921639	161.190	165	102	235	3385	42.838	2.000	0.131	0.871
ID182084	182084	97	56.221	19.764	19.744	0	99	99	2	1	-10921639	215.905	213	159	255	4534	30.156	7.600	0.125	1.586
ID182085	182085	107	28.006	29.866	21.138	0	99	99	2	1	-10921639	117.524	117	73	197	2468	32.273	2.000	0.028	0.201
ID182090	182090	39	69.773	18.688	27.434	0	99	99	2	1	-10921639	148.238	149	70	255	3113	53.633	2.000	0.161	0.767
ID182091	182091	60	77.550	31.866	26.501	0	99	99	2	1	-10921639	153.143	146	89	255	3216	52.119	2.000	0.222	1.066
ID182088	182088	45	46.641	13.528	23.986	0	99	99	2	1	-10921639	164.476	168	108	204	3454	27.867	4.800	0.139	1.444
ID182089	182089	57	67.143	6.175	27.037	0	99	99	2	1	-10921639	176.381	178	117	235	3704	39.485	2.000	0.181	1.367
ID182094	182094	100	34.616	22.518	33.719	0	99	99	2	1	-10921639	86.095	76	54	159	1808	26.342	6.041	0.174	0.967
ID182095	182095	None	31.489	26.833	38.893	0	99	99	2	1	-10921639	50.095	41	19	124	1052	24.708	2.000	0.193	0.656
ID182092	182092	44	37.198	14.268	29.737	0	99	99	2	1	-10921639	121.429	121	66	191	2550	33.796	2.000	0.115	0.741
ID182093	182093	95	33.858	27.507	31.003	0	99	99	2	1	-10921639	89.048	82	44	146	1870	28.297	2.000	0.119	0.670
ID182098	182098	86	62.259	21.000	44.000	0	99	99	2	1	-10921639	96.571	95	50	219	2028	38.258	2.000	0.293	1.145
ID182096	182096	91	62.270	6.031	41.305	0	99	99	2	1	-10921639	84.286	63	47	172	1770	39.850	2.000	0.325	1.038
ID182097	182097	102	40.880	47.000	41.000	0	99	99	2	1	-10921639	128.286	130	95	172	2694	18.852	4.800	0.190	2.173
ID182078	182078	98	80.838	22.000	0.000	0	99	99	2	1	-10921639	165.429	162	107	255	3474	46.495	2.000	0.246	1.405
ID182079	182079	93	30.036	27.574	3.702	0	99	99	2	1	-10921639	135.095	143	76	175	2837	25.971	7.600	0.110	1.034
ID182076	182076	None	27.314	4.000	0.000	0	99	99	2	1	-10921639	201.381	204	156	232	4229	21.962	4.800	0.100	1.669
ID182077	182077	106	27.539	14.000	0.000	0	99	99	2	1	-10921639	145.857	146	92	184	3063	31.993	4.800	0.093	0.775
ID182114	182114	57	67.400	6.274	27.191	0	100	100	2	1	-10921639	188.667	191	117	255	3962	40.260	7.600	0.171	1.372
ID182115	182115	39	60.912	18.424	27.357	0	100	100	2	1	-10921639	153.619	143	98	255	3226	46.169	2.000	0.115	0.685
ID182112	182112	45	58.278	13.280	24.175	0	100	100	2	1	-10921639	181.048	184	117	229	3802	31.617	3.200	0.160	1.584
ID182113	182113	60	65.334	32.087	26.135	0	100	100	2	1	-10921639	144.000	140	66	232	3024	42.286	2.000	0.172	1.001
ID182118	182118	100	55.135	21.925	34.090	0	100	100	2	1	-10921639	117.476	108	70	200	2467	33.068	2.000	0.215	1.258
ID182119	182119	91	57.983	7.030	41.431	0	100	100	2	1	-10921639	84.000	63	44	181	1764	41.832	2.000	0.287	0.894
ID182116	182116	44	33.906	14.069	30.072	0	100	100	2	1	-10921639	121.857	117	76	172	2559	27.352	3.200	0.098	0.794
ID182117	182117	95	67.254	27.779	30.871	0	100	100	2	1	-10921639	117.857	102	54	242	2475	47.935	2.000	0.209	0.850
ID182120	182120	102	45.415	47.000	41.000	0	100	100	2	1	-10921639	130.476	137	76	165	2740	26.875	4.800	0.212	1.698
ID182121	182121	86	64.505	21.000	44.000	0	100	100	2	1	-10921639	110.143	95	71	200	2313	35.110	2.000	0.287	1.399
ID182099	182099	104	46.816	0.000	0.000	0	100	100	2	1	-10921639	216.619	220	161	255	4549	28.713	4.800	0.172	2.218
ID182102	182102	105	34.838	9.221	4.293	0	100	100	2	1	-10921639	160.238	168	108	200	3365	28.441	2.000	0.080	0.833
ID182103	182103	None	28.172	25.209	5.670	0	100	100	2	1	-10921639	132.476	137	73	168	2782	22.509	4.800	0.114	1.204
ID182100	182100	106	38.714	13.000	0.000	0	100	100	2	1	-10921639	160.333	172	105	204	3367	29.309	4.800	0.160	1.509
ID182101	182101	98	48.657	23.000	0.000	0	100	100	2	1	-10921639	147.190	143	98	239	3091	32.700	2.000	0.153	1.195
ID182106	182106	81	38.533	4.854	16.789	0	100	100	2	1	-10921639	91.381	86	63	162	1919	24.959	2.000	0.157	0.991
ID182107	182107	97	50.036	19.915	19.338	0	100	100	2	1	-10921639	216.619	216	165	255	4549	32.972	4.800	0.104	1.237
ID182104	182104	77	68.632	26.640	12.487	0	100	100	2	1	-10921639	159.857	159	70	255	3357	51.890	2.000	0.181	0.946
ID182105	182105	None	28.710	9.582	13.481	0	100	100	2	1	-10921639	69.857	63	31	124	1467	25.322	2.000	0.142	0.686
ID182110	182110	56	79.042	38.463	22.536	0	100	100	2	1	-10921639	137.381	124	82	255	2885	53.727	2.000	0.238	0.983
ID182111	182111	150	47.792	8.310	24.367	0	100	100	2	1	-10921639	174.429	181	111	255	3663	43.920	4.800	0.136	0.948
ID182108	182108	107	49.277	29.515	21.676	0	100	100	2	1	-10921639	139.238	127	82	248	2924	44.430	2.000	0.109	0.615
ID182109	182109	108	28.071	22.510	22.574	0	100	100	2	1	-10921639	168.619	175	114	242	3541	37.227	7.600	0.047	0.409
ID182122	182122	104	43.469	2.000	0.000	0	101	101	2	1	-10921639	197.143	204	143	255	4140	30.147	6.306	0.101	1.195
ID182123	182123	None	29.169	6.000	0.000	0	101	101	2	1	-10921639	190.476	188	157	245	4000	24.780	4.800	0.081	1.150
ID182126	182126	105	30.928	9.758	3.948	0	101	101	2	1	-10921639	120.667	121	60	207	2534	40.189	2.000	0.066	0.371
ID182127	182127	77	31.238	26.892	12.679	0	101	101	2	1	-10921639	126.429	127	95	162	2655	18.543	3.200	0.101	1.256
ID182124	182124	106	36.751	12.000	0.000	0	101	101	2	1	-10921639	147.667	159	95	204	3101	31.018	7.600	0.148	1.225
ID182125	182125	98	52.192	23.000	0.000	0	101	101	2	1	-10921639	154.000	149	108	219	3234	36.335	7.600	0.160	1.172
ID182130	182130	107	34.909	29.187	21.620	0	101	101	2	1	-10921639	126.952	124	86	184	2666	26.175	2.000	0.098	0.869
ID182131	182131	56	63.957	38.648	22.467	0	101	101	2	1	-10921639	120.714	114	60	210	2535	42.274	2.000	0.253	1.153
ID182128	182128	111	35.526	17.479	18.151	0	101	101	2	1	-10921639	164.333	178	98	223	3451	40.227	4.800	0.107	0.790
ID182129	182129	97	51.094	19.945	19.323	0	101	101	2	1	-10921639	205.524	210	153	255	4316	31.747	4.800	0.110	1.284
ID182134	182134	60	42.504	32.511	26.464	0	101	101	2	1	-10921639	127.381	124	86	204	2675	29.603	3.200	0.144	1.083
ID182135	182135	57	73.421	6.634	27.013	0	101	101	2	1	-10921639	195.238	191	130	255	4100	38.598	4.800	0.195	1.653
ID182132	182132	45	48.125	13.474	24.533	0	101	101	2	1	-10921639	161.476	162	105	251	3391	36.077	2.000	0.102	0.832
ID182133	182133	108	42.337	22.150	23.980	0	101	101	2	1	-10921639	171.143	175	105	229	3594	35.020	7.600	0.102	0.904
ID182138	182138	100	44.638	21.885	34.832	0	101	101	2	1	-10921639	87.048	79	47	140	1828	30.203	2.000	0.221	1.042
ID182139	182139	91	45.741	7.720	41.297	0	101	101	2	1	-10921639	69.762	54	35	149	1465	33.504	2.000	0.237	0.799
ID182136	182136	39	42.748	18.499	27.421	0	101	101	2	1	-10921639	138.333	133	92	210	2905	33.917	2.000	0.076	0.578
ID182137	182137	95	58.032	27.728	30.907	0	101	101	2	1	-10921639	103.524	95	51	204	2174	41.227	2.000	0.194	0.815
ID182140	182140	102	27.302	45.319	41.754	0	101	101	2	1	-10921639	100.000	105	57	143	2100	24.023	2.000	0.098	0.744
ID182141	182141	86	66.994	21.000	44.000	0	101	101	2	1	-10921639	123.810	108	80	207	2600	37.407	2.000	0.283	1.459
ID182178	182178	105	34.578	9.639	2.305	0	102	102	2	1	-10921639	155.000	159	102	207	3255	29.902	4.800	0.113	1.051
ID182179	182179	None	49.121	27.086	6.029	0	102	102	2	1	-10921639	140.810	146	86	184	2957	24.596	4.800	0.198	1.890
ID182176	182176	98	42.831	23.000	0.000	0	102	102	2	1	-10921639	136.810	131	105	197	2873	25.331	2.000	0.164	1.521
ID182177	182177	104	28.490	0.000	1.000	0	102	102	2	1	-10921639	188.000	194	137	242	3948	26.525	7.600	0.111	1.415
ID182182	182182	97	47.274	20.390	19.773	0	102	102	2	1	-10921639	187.048	188	140	255	3928	34.623	2.000	0.089	0.882
ID182183	182183	107	32.415	29.161	21.114	0	102	102	2	1	-10921639	118.381	121	70	168	2486	27.027	2.000	0.079	0.642
ID182180	182180	77	40.164	27.151	13.116	0	102	102	2	1	-10921639	133.857	133	89	175	2811	25.710	2.000	0.134	1.231
ID182181	182181	111	29.109	16.279	18.428	0	102	102	2	1	-10921639	128.333	140	70	188	2695	37.566	3.200	0.084	0.528
ID182186	182186	45	30.293	13.622	23.910	0	102	102	2	1	-10921639	150.952	153	117	188	3170	19.351	4.800	0.098	1.396
ID182187	182187	57	56.851	6.892	27.277	0	102	102	2	1	-10921639	162.095	153	111	235	3404	31.178	7.600	0.160	1.438
ID182184	182184	56	54.078	38.478	22.447	0	102	102	2	1	-10921639	126.476	124	73	200	2656	32.854	4.800	0.214	1.357
ID182185	182185	108	31.503	23.296	23.397	0	102	102	2	1	-10921639	166.714	159	127	216	3501	26.764	7.600	0.066	0.766
ID182190	182190	95	51.109	27.452	30.523	0	102	102	2	1	-10921639	105.905	95	54	194	2224	42.760	2.000	0.201	0.829
ID182191	182191	100	34.249	21.697	35.131	0	102	102	2	1	-10921639	70.714	60	35	130	1485	26.424	2.000	0.151	0.702
ID182188	182188	39	34.145	18.783	27.142	0	102	102	2	1	-10921639	120.905	124	70	197	2539	31.475	2.000	0.062	0.446
ID182189	182189	60	32.985	31.379	26.769	0	102	102	2	1	-10921639	115.905	108	86	165	2434	23.266	2.000	0.094	0.857
ID182194	182194	86	32.339	21.000	44.000	0	102	102	2	1	-10921639	95.000	92	62	143	1995	22.199	6.144	0.158	1.169
ID182192	182192	91	39.182	8.698	41.149	0	102	102	2	1	-10921639	62.524	51	31	117	1313	26.789	2.000	0.238	0.898
ID182193	182193	102	29.753	47.000	42.000	0	102	102	2	1	-10921639	104.095	105	76	143	2186	18.942	4.800	0.150	1.430
ID182146	182146	97	42.874	20.030	19.177	0	103	103	2	1	-10921639	170.810	162	108	255	3587	38.839	3.200	0.086	0.693
ID182147	182147	108	43.544	23.136	23.193	0	103	103	2	1	-10921639	173.095	172	127	232	3635	27.848	2.000	0.111	1.240
ID182144	182144	110	35.414	17.000	0.000	0	103	103	2	1	-10921639	143.714	146	92	188	3018	22.773	4.800	0.143	1.580
ID182145	182145	77	28.017	27.002	12.496	0	103	103	2	1	-10921639	112.476	105	70	162	2362	24.431	2.000	0.070	0.605
ID182150	182150	39	29.583	17.694	26.825	0	103	103	2	1	-10921639	112.095	102	66	184	2354	34.658	2.000	0.040	0.249
ID182151	182151	60	32.398	31.623	26.609	0	103	103	2	1	-10921639	116.714	117	82	165	2451	22.064	7.600	0.130	1.219
ID182148	182148	56	39.389	38.015	22.823	0	103	103	2	1	-10921639	102.429	95	60	165	2151	24.396	2.000	0.151	1.105
ID182149	182149	None	32.083	9.039	24.191	0	103	103	2	1	-10921639	122.000	117	76	191	2562	29.737	2.000	0.064	0.490
ID182152	182152	57	28.135	7.508	27.536	0	103	103	2	1	-10921639	126.667	121	79	175	2660	25.908	2.000	0.075	0.679
ID182153	182153	95	33.484	27.374	30.665	0	103	103	2	1	-10921639	91.905	89	51	149	1930	26.203	2.000	0.137	0.847
ID182142	182142	104	52.994	0.000	0.000	0	103	103	2	1	-10921639	199.000	200	149	245	4179	29.264	4.800	0.160	1.871
ID182143	182143	105	28.260	11.000	0.000	0	103	103	2	1	-10921639	150.667	149	116	194	3164	23.183	6.083	0.104	1.226
ID182162	182162	56	29.942	38.313	23.044	0	104	104	2	1	-10921639	92.905	92	66	127	1951	15.827	2.000	0.132	1.373
ID182163	182163	None	38.435	47.000	40.000	0	104	104	2	1	-10921639	89.429	89	50	146	1878	26.139	7.600	0.218	1.225
ID182160	182160	97	46.091	20.115	19.833	0	104	104	2	1	-10921639	169.238	172	121	235	3554	31.853	2.000	0.096	0.928
ID182161	182161	111	29.742	17.091	20.621	0	104	104	2	1	-10921639	150.143	149	105	200	3153	26.960	5.999	0.081	0.838
ID182164	182164	86	38.002	20.000	44.000	0	104	104	2	1	-10921639	99.238	89	71	137	2084	20.447	6.362	0.211	1.689
ID182165	182165	None	31.399	23.000	44.000	0	104	104	2	1	-10921639	98.524	95	68	130	2069	19.125	6.296	0.184	1.601
ID182154	182154	104	53.771	0.000	0.000	0	104	104	2	1	-10921639	191.048	204	131	255	4012	35.874	4.800	0.181	1.630
ID182155	182155	105	27.511	8.000	0.000	0	104	104	2	1	-10921639	163.095	162	128	197	3425	20.656	6.370	0.094	1.352
ID182158	182158	None	37.154	25.117	2.917	0	104	104	2	1	-10921639	172.095	175	137	207	3614	24.499	7.600	0.100	1.281
ID182159	182159	None	34.554	23.886	4.874	0	104	104	2	1	-10921639	157.143	153	117	207	3300	27.191	6.295	0.097	1.018
ID182156	182156	110	38.804	15.000	0.000	0	104	104	2	1	-10921639	139.810	140	95	200	2936	24.905	2.000	0.157	1.525
ID182157	182157	None	27.285	20.000	0.000	0	104	104	2	1	-10921639	126.000	117	92	168	2646	21.413	2.000	0.085	0.923
ID182166	182166	104	58.305	0.000	0.000	0	105	105	2	1	-10921639	183.762	187	128	223	3859	30.976	4.800	0.218	2.120
ID182167	182167	None	29.619	5.000	0.000	0	105	105	2	1	-10921639	166.095	162	134	204	3488	17.268	4.800	0.103	1.800
ID182170	182170	111	29.874	16.859	19.292	0	105	105	2	1	-10921639	124.762	133	66	175	2620	32.258	2.000	0.070	0.503
ID182171	182171	97	35.969	20.429	19.493	0	105	105	2	1	-10921639	153.095	146	108	213	3215	30.900	6.031	0.083	0.764
ID182168	182168	105	35.165	10.000	0.000	0	105	105	2	1	-10921639	167.143	175	131	197	3510	18.631	6.281	0.136	2.145
ID182169	182169	110	33.179	13.000	0.000	0	105	105	2	1	-10921639	141.619	130	92	181	2974	28.414	7.600	0.116	1.038
ID182174	182174	None	29.143	31.520	26.170	0	105	105	2	1	-10921639	100.762	98	63	149	2116	25.347	2.000	0.101	0.731
ID182175	182175	86	36.837	21.000	44.000	0	105	105	2	1	-10921639	90.524	86	63	162	1901	23.314	6.328	0.187	1.225
ID182172	182172	56	35.035	38.401	22.492	0	105	105	2	1	-10921639	89.476	92	51	130	1879	21.405	4.800	0.193	1.351
ID182173	182173	112	30.760	9.777	24.122	0	105	105	2	1	-10921639	113.905	114	73	146	2392	20.717	2.000	0.107	1.061
ID182195	182195	104	64.787	0.000	0.000	0	106	106	2	1	-10921639	175.810	178	124	235	3692	36.013	6.286	0.225	1.791
ID182198	182198	114	29.790	24.403	2.154	0	106	106	2	1	-10921639	167.714	168	111	200	3522	20.414	6.286	0.090	1.358
ID182199	182199	None	30.206	25.944	1.934	0	106	106	2	1	-10921639	159.381	159	105	200	3347	25.115	7.600	0.088	1.030
ID182196	182196	105	37.297	9.000	0.000	0	106	106	2	1	-10921639	170.571	172	128	197	3582	19.187	6.160	0.134	2.106
ID182197	182197	110	33.927	13.000	0.000	0	106	106	2	1	-10921639	160.619	159	122	204	3373	21.240	6.153	0.133	1.775
ID182202	182202	86	58.020	21.000	44.000	0	106	106	2	1	-10921639	109.714	98	68	184	2304	33.027	2.000	0.276	1.436
ID182203	182203	113	29.256	45.000	44.000	0	106	106	2	1	-10921639	94.810	98	51	130	1991	20.094	4.800	0.160	1.303
ID182200	182200	97	37.091	19.801	19.415	0	106	106	2	1	-10921639	156.286	165	114	213	3282	24.822	4.800	0.119	1.341
ID182201	182201	112	29.063	8.415	24.253	0	106	106	2	1	-10921639	105.714	108	60	140	2220	23.410	4.800	0.131	1.046
ID182210	182210	113	29.277	47.000	42.000	0	107	107	2	1	-10921639	81.810	82	54	108	1718	16.884	6.017	0.192	1.558
ID182211	182211	86	45.823	20.000	44.000	0	107	107	2	1	-10921639	94.857	86	56	159	1992	25.184	2.000	0.234	1.428
ID182208	182208	97	39.960	19.819	19.840	0	107	107	2	1	-10921639	137.143	127	92	197	2880	26.356	2.000	0.095	0.905
ID182209	182209	112	29.175	7.353	26.980	0	107	107	2	1	-10921639	104.952	98	73	159	2204	24.210	7.600	0.100	0.788
ID182206	182206	110	36.439	13.000	0.000	0	107	107	2	1	-10921639	166.429	168	124	200	3495	23.376	4.800	0.143	1.782
ID182207	182207	114	28.469	24.000	0.000	0	107	107	2	1	-10921639	164.905	165	143	194	3463	15.792	6.339	0.107	2.027
ID182204	182204	104	44.436	0.000	0.000	0	107	107	2	1	-10921639	155.905	161	104	232	3274	33.795	6.219	0.159	1.265
ID182205	182205	115	40.202	4.000	0.000	0	107	107	2	1	-10921639	160.238	159	107	219	3365	28.358	6.241	0.140	1.387
ID182226	182226	115	39.789	4.000	0.000	0	108	108	2	1	-10921639	154.857	162	107	200	3252	27.875	6.126	0.126	1.244
ID182227	182227	105	35.055	10.000	0.000	0	108	108	2	1	-10921639	151.190	149	119	191	3175	20.849	4.800	0.131	1.682
ID182225	182225	104	39.274	0.000	0.000	0	108	108	2	1	-10921639	165.714	168	116	200	3480	21.084	4.800	0.165	2.231
ID182230	182230	97	31.945	20.040	19.774	0	108	108	2	1	-10921639	131.238	130	98	184	2756	23.822	7.600	0.086	0.871
ID182231	182231	112	27.384	7.507	27.655	0	108	108	2	1	-10921639	104.381	98	79	143	2192	19.956	2.000	0.098	0.935
ID182228	182228	110	30.704	14.000	0.000	0	108	108	2	1	-10921639	135.000	130	109	181	2835	22.020	4.800	0.139	1.494
ID182229	182229	114	32.384	23.795	2.665	0	108	108	2	1	-10921639	134.286	137	76	178	2820	30.989	4.800	0.107	0.838
ID182232	182232	113	31.665	47.000	42.000	0	108	108	2	1	-10921639	84.381	86	48	117	1772	20.651	4.800	0.198	1.351
ID182233	182233	86	53.599	21.000	44.000	0	108	108	2	1	-10921639	101.333	95	68	178	2128	26.148	4.800	0.295	1.766
ID182224	182224	86	46.899	21.000	44.000	0	109	109	2	1	-10921639	97.524	92	70	146	2048	20.932	4.800	0.287	2.079
ID182218	182218	104	57.967	2.000	0.000	0	109	109	2	1	-10921639	157.476	168	98	223	3307	37.725	2.000	0.184	1.297
ID182219	182219	105	48.862	11.000	0.000	0	109	109	2	1	-10921639	160.619	165	116	232	3373	26.592	4.800	0.169	1.749
ID182222	182222	97	49.112	19.968	19.345	0	109	109	2	1	-10921639	143.905	140	98	210	3022	32.150	3.200	0.132	1.044
ID182223	182223	113	30.695	47.000	42.000	0	109	109	2	1	-10921639	87.190	89	56	117	1831	18.088	4.800	0.201	1.610
ID182220	182220	110	36.314	14.000	0.000	0	109	109	2	1	-10921639	126.381	121	74	165	2654	28.209	6.185	0.158	1.220
ID182221	182221	114	39.079	23.118	2.231	0	109	109	2	1	-10921639	141.143	146	98	181	2964	24.973	2.000	0.120	1.212
ID182216	182216	113	35.089	47.000	42.000	0	110	110	2	1	-10921639	85.048	82	60	130	1786	18.893	2.000	0.213	1.583
ID182217	182217	86	39.710	21.000	44.000	0	110	110	2	1	-10921639	88.286	79	53	153	1854	23.533	4.800	0.236	1.431
ID182214	182214	97	51.792	20.344	19.538	0	110	110	2	1	-10921639	156.619	149	102	229	3289	31.825	4.800	0.157	1.339
ID182215	182215	None	28.183	10.039	24.848	0	110	110	2	1	-10921639	102.143	102	73	146	2145	19.660	6.325	0.115	1.074
ID182212	182212	104	53.912	2.000	0.000	0	110	110	2	1	-10921639	168.619	178	113	210	3541	31.142	4.800	0.190	1.728
ID182213	182213	105	57.398	11.000	0.000	0	110	110	2	1	-10921639	157.238	153	109	210	3302	26.896	4.800	0.225	2.147
ID182234	182234	104	40.637	0.000	0.000	0	111	111	2	1	-10921639	139.143	137	98	213	2922	29.995	6.272	0.159	1.272
ID182235	182235	None	51.609	4.000	0.000	0	111	111	2	1	-10921639	145.905	153	104	184	3064	25.377	6.050	0.202	1.929
ID182238	182238	86	37.312	21.000	44.000	0	111	111	2	1	-10921639	72.333	70	50	130	1519	19.479	4.800	0.276	1.609
ID182236	182236	105	38.159	10.000	0.000	0	111	111	2	1	-10921639	125.619	124	107	178	2638	17.007	4.800	0.188	2.333
ID182237	182237	113	32.903	47.000	42.000	0	111	111	2	1	-10921639	93.429	92	68	121	1962	12.890	4.800	0.234	2.748
ID182243	182243	104	48.236	0.000	0.000	0	112	112	2	1	-10921639	147.762	153	98	184	3103	29.278	4.800	0.228	1.873
ID182246	182246	113	37.134	47.000	42.000	0	112	112	2	1	-10921639	69.190	66	41	105	1453	20.432	3.200	0.274	1.455
ID182247	182247	86	40.825	21.000	44.000	0	112	112	2	1	-10921639	75.571	70	50	130	1587	19.813	4.800	0.296	1.741
ID182244	182244	105	53.190	11.000	0.000	0	112	112	2	1	-10921639	109.286	105	70	156	2295	27.519	3.200	0.281	1.741
ID182245	182245	97	34.770	20.185	20.549	0	112	112	2	1	-10921639	142.000	137	105	194	2982	24.761	4.800	0.113	1.163
ID182250	182250	None	31.943	24.000	0.000	0	113	113	2	1	-10921639	86.143	89	57	108	1809	16.725	7.600	0.248	2.044
ID182251	182251	97	37.779	19.673	20.483	0	113	113	2	1	-10921639	137.238	137	89	197	2882	24.902	6.368	0.125	1.222
ID182248	182248	116	49.926	4.000	0.000	0	113	113	2	1	-10921639	133.476	133	83	194	2803	28.558	6.337	0.218	1.672
ID182249	182249	105	34.202	12.000	0.000	0	113	113	2	1	-10921639	75.048	73	36	137	1576	22.542	4.800	0.219	1.195
ID182252	182252	113	33.231	47.000	42.000	0	113	113	2	1	-10921639	75.190	63	47	124	1579	24.178	2.000	0.234	1.178
ID182253	182253	86	53.817	21.000	44.000	0	113	113	2	1	-10921639	77.524	70	44	146	1628	29.770	2.000	0.352	1.355
ID182242	182242	86	35.788	21.000	44.000	0	114	114	2	1	-10921639	68.810	66	48	114	1445	17.645	4.800	0.273	1.670
ID182240	182240	116	49.769	5.000	0.000	0	114	114	2	1	-10921639	117.095	121	77	184	2459	30.371	4.800	0.219	1.383
ID182241	182241	97	44.855	19.579	20.426	0	114	114	2	1	-10921639	152.000	149	111	204	3192	26.075	7.600	0.136	1.392
ID182239	182239	104	46.488	2.000	0.000	0	114	114	2	1	-10921639	124.143	137	65	178	2607	32.110	6.315	0.196	1.266
ID182258	182258	117	37.080	16.429	21.706	0	115	115	2	1	-10921639	118.524	114	73	168	2489	30.430	2.000	0.123	0.852
ID182259	182259	None	28.404	47.000	41.000	0	115	115	2	1	-10921639	61.095	60	33	92	1283	17.933	4.800	0.285	1.511
ID182257	182257	104	54.902	2.000	0.000	0	115	115	2	1	-10921639	117.952	124	65	200	2477	39.327	2.000	0.210	1.041
ID182260	182260	86	42.923	21.000	44.000	0	115	115	2	1	-10921639	63.190	60	35	121	1327	23.634	2.000	0.337	1.349
ID182254	182254	104	43.478	2.000	0.000	0	116	116	2	1	-10921639	104.048	105	59	181	2185	32.796	6.317	0.182	0.978
ID182255	182255	117	30.204	18.831	21.236	0	116	116	2	1	-10921639	129.429	127	98	175	2718	20.992	6.339	0.101	1.129
ID182256	182256	86	35.112	21.000	44.000	0	116	116	2	1	-10921639	70.810	70	44	121	1487	17.775	4.800	0.289	1.786
ID182272	182272	86	38.372	21.000	44.000	0	117	117	2	1	-10921639	70.333	70	48	114	1477	20.113	2.000	0.275	1.508
ID182270	182270	117	36.204	18.258	21.006	0	117	117	2	1	-10921639	131.000	127	98	184	2751	25.834	7.600	0.108	0.991
ID182271	182271	None	30.062	47.000	42.000	0	117	117	2	1	-10921639	59.905	63	21	98	1258	23.289	2.000	0.230	0.962
ID182268	182268	104	37.295	1.000	0.000	0	117	117	2	1	-10921639	97.762	95	56	149	2053	30.219	6.095	0.216	1.150
ID182269	182269	118	41.603	5.000	0.000	0	117	117	2	1	-10921639	94.238	95	50	156	1979	30.163	2.000	0.225	1.148
ID182266	182266	117	28.766	15.598	22.327	0	118	118	2	1	-10921639	116.381	117	76	162	2444	25.912	6.342	0.110	0.889
ID182267	182267	86	41.149	21.000	44.000	0	118	118	2	1	-10921639	73.667	70	38	137	1547	23.003	4.800	0.301	1.484
ID182264	182264	118	35.789	4.000	0.000	0	118	118	2	1	-10921639	75.667	76	41	130	1589	23.944	2.000	0.244	1.239
ID182265	182265	None	30.392	21.779	13.468	0	118	118	2	1	-10921639	84.429	79	41	133	1773	27.818	2.000	0.134	0.716
ID182262	182262	119	39.076	18.760	20.589	0	119	119	2	1	-10921639	130.476	127	79	191	2740	26.959	2.000	0.124	1.069
ID182263	182263	86	35.204	21.000	44.000	0	119	119	2	1	-10921639	66.857	66	36	130	1404	22.381	2.000	0.298	1.372
ID182261	182261	118	28.086	5.000	0.000	0	119	119	2	1	-10921639	67.000	63	41	114	1407	21.324	2.000	0.179	0.954
ID182274	182274	86	27.400	22.000	44.000	0	120	120	2	1	-10921639	55.381	57	29	98	1163	21.430	3.200	0.262	1.073
ID182273	182273	119	29.519	18.548	20.834	0	120	120	2	1	-10921639	121.810	124	86	165	2558	20.789	2.000	0.100	1.061
ID182278	182278	None	31.182	18.303	20.718	0	125	125	2	1	-10921639	118.571	121	92	153	2490	18.403	4.800	0.126	1.443
ID182275	182275	120	27.963	18.862	20.583	0	127	127	2	1	-10921639	116.952	117	79	143	2456	17.682	6.371	0.113	1.346
ID182276	182276	None	31.818	15.095	21.849	0	127	127	2	1	-10921639	90.905	86	57	165	1909	25.782	2.000	0.109	0.691
ID182277	182277	None	29.051	22.000	44.000	0	127	127	2	1	-10921639	46.524	38	23	102	977	19.431	2.000	0.284	1.059
ID182279	182279	120	28.042	19.957	19.935	0	128	128	2	1	-10921639	114.286	117	82	159	2400	22.048	2.000	0.075	0.727
ID182280	182280	None	27.494	15.014	21.202	0	129	129	2	1	-10921639	97.619	105	57	127	2050	19.714	4.800	0.143	1.242
ID182281	182281	123	32.611	15.216	21.931	0	131	131	2	1	-10921639	92.000	89	60	146	1932	22.926	2.000	0.130	0.922
ID182284	182284	123	28.593	15.533	21.492	0	132	132	2	1	-10921639	114.619	117	89	143	2407	14.722	4.800	0.147	2.001
ID182282	182282	None	27.003	24.332	15.123	0	136	136	2	1	-10921639	93.857	102	51	130	1971	20.105	7.600	0.104	0.877
ID182283	182283	None	30.014	19.442	19.975	0	136	136	2	1	-10921639	105.190	102	63	168	2209	22.589	2.000	0.098	0.828
ID182287	182287	None	27.170	21.263	13.389	0	138	138	2	1	-10921639	71.714	73	31	127	1506	26.554	2.000	0.118	0.571
ID182285	182285	None	31.772	20.496	20.317	0	140	140	2	1	-10921639	115.381	117	76	165	2423	22.475	6.025	0.114	1.053
ID182286	182286	121	37.375	20.139	20.906	0	142	142	2	1	-10921639	112.619	108	76	168	2365	24.001	7.600	0.136	1.123
ID182288	182288	121	39.476	20.234	20.892	0	143	143	2	1	-10921639	108.905	98	86	178	2287	22.805	2.000	0.145	1.213
ID182289	182289	121	29.155	20.232	21.636	0	144	144	2	1	-10921639	114.333	108	76	172	2401	24.262	2.000	0.107	0.912
ID182291	182291	None	28.995	24.659	15.879	0	145	145	2	1	-10921639	85.476	82	47	143	1795	25.645	7.600	0.090	0.551
ID182292	182292	None	27.173	16.325	19.583	0	145	145	2	1	-10921639	112.619	111	76	153	2365	23.301	4.800	0.146	1.234
ID182290	182290	122	32.490	22.041	13.811	0	146	146	2	1	-10921639	91.905	95	57	137	1930	25.203	6.063	0.161	1.009
ID182294	182294	124	33.154	19.587	19.898	0	147	147	2	1	-10921639	113.857	117	70	162	2391	26.177	2.000	0.089	0.708
ID182295	182295	125	41.461	21.398	24.847	0	147	147	2	1	-10921639	104.524	108	51	178	2195	34.455	2.000	0.139	0.740
ID182293	182293	122	43.744	21.484	13.718	0	147	147	2	1	-10921639	94.810	86	44	156	1991	30.899	2.000	0.197	1.009
ID182298	182298	126	30.385	39.076	21.612	0	148	148	2	1	-10921639	40.286	35	19	82	846	18.048	3.200	0.399	1.274
ID182299	182299	125	43.846	21.171	24.151	0	148	148	2	1	-10921639	107.905	105	60	168	2266	28.305	2.000	0.156	1.027
ID182296	182296	122	52.010	21.183	13.510	0	148	148	2	1	-10921639	104.762	105	54	184	2200	34.266	2.000	0.194	0.993
ID182297	182297	124	34.732	17.267	19.398	0	148	148	2	1	-10921639	114.000	114	60	162	2394	27.644	6.333	0.145	1.043
ID182306	182306	127	28.130	16.000	0.000	0	149	149	2	1	-10921639	60.619	57	36	98	1273	15.338	4.800	0.261	1.638
ID182307	182307	122	44.732	20.735	13.102	0	149	149	2	1	-10921639	90.619	86	54	165	1903	31.951	2.000	0.175	0.844
ID182308	182308	126	55.173	38.528	21.193	0	149	149	2	1	-10921639	55.905	54	9	146	1174	38.018	2.000	0.505	0.987
ID182309	182309	125	38.941	21.510	24.013	0	149	149	2	1	-10921639	104.619	105	63	156	2197	27.453	2.000	0.169	1.102
ID182304	182304	126	57.514	38.839	20.988	0	150	150	2	1	-10921639	63.476	51	25	140	1333	34.856	2.000	0.454	1.137
ID182305	182305	125	30.130	22.257	24.562	0	150	150	2	1	-10921639	93.810	92	51	146	1970	25.049	3.200	0.132	0.871
ID182302	182302	129	28.028	22.410	18.154	0	150	150	2	1	-10921639	130.095	127	98	162	2732	16.352	7.600	0.109	1.559
ID182303	182303	None	28.336	19.995	19.850	0	150	150	2	1	-10921639	124.190	124	79	168	2608	22.644	7.600	0.076	0.773
ID182300	182300	127	27.681	16.000	0.000	0	150	150	2	1	-10921639	70.476	66	53	95	1480	14.141	4.800	0.218	1.785
ID182301	182301	122	32.922	20.817	12.667	0	150	150	2	1	-10921639	99.714	102	63	165	2094	26.037	3.200	0.117	0.802
ID182314	182314	126	43.512	39.315	21.367	0	151	151	2	1	-10921639	58.333	51	19	108	1225	27.451	2.000	0.387	1.186
ID182315	182315	125	32.031	22.454	24.503	0	151	151	2	1	-10921639	94.000	95	51	146	1974	29.855	2.000	0.135	0.751
ID182312	182312	122	49.730	20.916	12.973	0	151	151	2	1	-10921639	117.095	108	70	181	2459	33.586	2.000	0.182	1.072
ID182313	182313	129	42.497	22.181	18.195	0	151	151	2	1	-10921639	141.571	140	98	200	2973	28.563	3.200	0.116	1.029
ID182310	182310	127	33.474	15.000	0.000	0	151	151	2	1	-10921639	71.857	73	44	130	1509	21.055	2.000	0.239	1.315
ID182311	182311	128	28.582	24.067	3.326	0	151	151	2	1	-10921639	62.571	57	31	95	1314	18.704	2.000	0.191	1.072
ID182322	182322	131	28.392	15.597	26.318	0	152	152	2	1	-10921639	92.619	92	47	146	1945	24.268	2.000	0.117	0.797
ID182320	182320	130	27.554	8.383	25.080	0	152	152	2	1	-10921639	67.238	66	35	121	1412	21.755	6.362	0.147	0.790
ID182321	182321	125	30.240	22.789	24.716	0	152	152	2	1	-10921639	100.905	98	54	149	2119	22.693	4.800	0.149	1.155
ID182318	182318	132	28.697	17.424	20.611	0	152	152	2	1	-10921639	124.333	124	89	162	2611	21.804	4.800	0.127	1.283
ID182319	182319	126	34.517	38.608	21.276	0	152	152	2	1	-10921639	55.857	54	25	98	1173	22.659	4.800	0.369	1.330
ID182316	182316	128	39.404	24.860	5.200	0	152	152	2	1	-10921639	93.571	105	38	127	1965	27.318	6.329	0.212	1.198
ID182317	182317	122	57.179	21.244	13.254	0	152	152	2	1	-10921639	133.190	133	76	223	2797	39.909	6.366	0.182	1.026
ID182330	182330	128	33.256	24.476	6.149	0	153	153	2	1	-10921639	104.048	108	51	156	2185	26.217	2.000	0.144	0.998
ID182331	182331	122	50.054	21.087	13.435	0	153	153	2	1	-10921639	128.667	127	66	204	2702	37.950	2.000	0.174	1.006
ID182334	182334	130	38.561	7.967	25.813	0	153	153	2	1	-10921639	80.952	79	41	143	1700	27.476	2.000	0.174	0.873
ID182335	182335	131	34.292	15.713	27.960	0	153	153	2	1	-10921639	87.476	86	44	146	1837	27.820	2.000	0.126	0.702
ID182332	182332	132	44.571	18.287	21.294	0	153	153	2	1	-10921639	147.048	149	111	207	3088	25.358	4.800	0.141	1.436
ID182333	182333	126	49.276	38.345	21.463	0	153	153	2	1	-10921639	66.810	57	22	146	1403	34.932	2.000	0.339	0.969
ID182323	182323	None	38.574	20.000	0.000	0	154	154	2	1	-10921639	113.619	114	54	168	2386	32.293	2.000	0.142	0.877
ID182326	182326	132	38.134	18.360	20.921	0	154	154	2	1	-10921639	136.429	137	79	188	2865	29.178	3.200	0.119	0.992
ID182327	182327	126	41.165	38.774	22.178	0	154	154	2	1	-10921639	59.381	54	22	117	1247	27.341	2.000	0.324	1.064
ID182324	182324	128	30.447	24.224	6.615	0	154	154	2	1	-10921639	94.810	102	54	143	1991	24.260	7.600	0.122	0.851
ID182325	182325	122	50.348	21.013	13.469	0	154	154	2	1	-10921639	142.000	143	82	194	2982	35.185	4.800	0.180	1.232
ID182328	182328	130	28.848	7.120	25.609	0	154	154	2	1	-10921639	79.048	76	54	130	1660	20.984	7.600	0.148	0.972
ID182329	182329	131	33.244	16.036	27.832	0	154	154	2	1	-10921639	98.238	102	60	146	2063	24.690	2.000	0.146	1.011
ID182338	182338	136	32.386	25.000	0.000	0	155	155	2	1	-10921639	126.238	127	92	156	2651	17.694	4.800	0.215	2.522
ID182339	182339	128	43.545	23.310	7.045	0	155	155	2	1	-10921639	101.190	95	60	178	2125	30.641	2.000	0.155	0.886
ID182336	182336	134	27.502	5.000	0.000	0	155	155	2	1	-10921639	65.000	60	47	111	1365	17.076	2.000	0.194	1.237
ID182337	182337	None	27.669	14.000	0.000	0	155	155	2	1	-10921639	62.524	57	36	105	1313	20.257	2.000	0.168	0.889
ID182342	182342	126	35.284	38.384	20.962	0	155	155	2	1	-10921639	66.857	60	38	121	1404	24.599	4.800	0.296	1.240
ID182343	182343	130	40.516	7.244	25.454	0	155	155	2	1	-10921639	102.095	105	54	165	2144	31.308	2.000	0.173	0.961
ID182340	182340	122	56.521	21.375	13.872	0	155	155	2	1	-10921639	152.238	143	95	216	3197	34.221	2.000	0.173	1.314
ID182341	182341	132	37.695	19.602	20.067	0	155	155	2	1	-10921639	149.286	146	105	207	3135	23.429	4.800	0.104	1.198
ID182344	182344	137	27.262	10.724	25.328	0	155	155	2	1	-10921639	111.524	111	70	162	2342	25.579	2.000	0.059	0.487
ID182345	182345	131	29.315	14.794	27.748	0	155	155	2	1	-10921639	111.905	108	66	175	2350	24.688	7.600	0.089	0.742
ID182354	182354	137	30.329	11.795	25.129	0	156	156	2	1	-10921639	119.524	114	89	178	2510	28.439	2.000	0.041	0.330
ID182355	182355	131	28.489	15.494	27.640	0	156	156	2	1	-10921639	110.762	108	63	188	2326	30.121	2.000	0.048	0.336
ID182352	182352	126	62.737	39.198	21.321	0	156	156	2	1	-10921639	78.000	66	31	188	1638	43.503	3.200	0.333	0.896
ID182353	182353	130	54.838	7.211	25.382	0	156	156	2	1	-10921639	115.762	108	70	204	2431	39.105	2.000	0.193	0.956
ID182346	182346	134	32.184	6.000	0.000	0	156	156	2	1	-10921639	63.333	66	36	108	1330	22.553	2.000	0.195	0.916
ID182347	182347	135	29.255	18.000	0.000	0	156	156	2	1	-10921639	112.571	114	70	149	2364	21.648	7.600	0.143	1.300
ID182350	182350	122	44.734	20.995	12.141	0	156	156	2	1	-10921639	131.333	133	73	204	2758	31.660	7.600	0.171	1.213
ID182351	182351	132	47.230	19.789	20.203	0	156	156	2	1	-10921639	158.333	156	114	229	3325	29.837	6.042	0.124	1.171
ID182348	182348	136	51.544	25.000	0.000	0	156	156	2	1	-10921639	135.952	143	76	172	2855	32.566	4.800	0.268	1.765
ID182349	182349	128	45.879	23.247	6.954	0	156	156	2	1	-10921639	95.714	89	51	191	2010	36.024	7.600	0.140	0.651
ID182386	182386	130	70.412	7.325	25.422	0	157	157	2	1	-10921639	129.095	121	66	229	2711	47.312	2.000	0.227	1.010
ID182387	182387	133	41.664	11.865	29.058	0	157	157	2	1	-10921639	107.524	114	57	175	2258	33.402	2.000	0.110	0.636
ID182384	182384	132	41.537	19.505	20.670	0	157	157	2	1	-10921639	165.714	172	108	210	3480	34.787	7.600	0.112	0.963
ID182385	182385	126	61.028	39.163	21.577	0	157	157	2	1	-10921639	94.238	86	47	172	1979	37.741	2.000	0.311	1.185
ID182378	182378	134	33.063	6.000	0.000	0	157	157	2	1	-10921639	72.905	70	36	140	1531	24.323	2.000	0.234	1.135
ID182379	182379	135	41.866	18.000	0.000	0	157	157	2	1	-10921639	116.048	105	82	181	2437	29.529	6.064	0.174	1.164
ID182382	182382	122	38.129	20.305	12.065	0	157	157	2	1	-10921639	123.429	121	70	191	2592	35.315	7.600	0.130	0.804
ID182383	182383	None	34.949	22.506	13.868	0	157	157	2	1	-10921639	133.190	130	89	191	2797	30.810	2.000	0.109	0.849
ID182380	182380	136	35.894	27.000	0.000	0	157	157	2	1	-10921639	96.952	98	47	143	2036	30.359	2.000	0.159	0.875
ID182381	182381	128	38.222	23.396	7.145	0	157	157	2	1	-10921639	77.048	73	41	149	1618	32.923	2.000	0.119	0.499
ID182358	182358	135	31.217	18.000	0.000	0	158	158	2	1	-10921639	119.524	121	80	175	2510	22.268	6.027	0.116	1.117
ID182359	182359	138	39.692	23.989	0.640	0	158	158	2	1	-10921639	153.667	156	114	181	3227	20.370	4.800	0.169	2.177
ID182356	182356	134	29.760	6.000	0.000	0	158	158	2	1	-10921639	76.190	68	36	127	1600	25.414	6.042	0.158	0.819
ID182357	182357	139	51.164	15.000	0.000	0	158	158	2	1	-10921639	110.524	111	68	204	2321	35.807	2.000	0.198	1.022
ID182362	182362	140	39.830	16.920	20.317	0	158	158	2	1	-10921639	150.810	156	98	216	3167	31.660	6.080	0.093	0.813
ID182363	182363	132	43.610	20.531	19.948	0	158	158	2	1	-10921639	168.333	168	124	248	3535	30.702	4.800	0.097	0.972
ID182360	182360	128	54.291	23.868	6.627	0	158	158	2	1	-10921639	82.143	73	22	194	1725	45.140	2.000	0.191	0.584
ID182361	182361	122	50.785	20.525	12.858	0	158	158	2	1	-10921639	154.190	159	82	232	3238	37.960	4.800	0.196	1.330
ID182366	182366	133	38.653	11.814	29.232	0	158	158	2	1	-10921639	104.143	98	57	191	2187	33.028	2.000	0.105	0.600
ID182364	182364	126	69.524	38.916	21.966	0	158	158	2	1	-10921639	100.429	95	38	207	2109	45.895	2.000	0.328	1.080
ID182365	182365	130	58.369	7.701	25.274	0	158	158	2	1	-10921639	131.381	124	79	216	2759	38.909	2.000	0.179	1.027
ID182370	182370	138	29.402	26.000	0.000	0	159	159	2	1	-10921639	142.095	140	107	172	2984	22.790	4.800	0.109	1.224
ID182371	182371	128	44.343	24.247	5.990	0	159	159	2	1	-10921639	97.619	98	41	175	2050	36.179	2.000	0.165	0.765
ID182368	182368	139	32.915	13.000	0.000	0	159	159	2	1	-10921639	100.381	98	48	143	2108	26.225	2.000	0.169	1.106
ID182369	182369	135	68.585	19.000	0.000	0	159	159	2	1	-10921639	145.381	137	74	255	3053	51.975	2.000	0.172	0.822
ID182374	182374	126	52.733	39.311	22.477	0	159	159	2	1	-10921639	105.762	105	63	162	2221	29.014	4.800	0.252	1.465
ID182375	182375	130	69.246	7.668	25.223	0	159	159	2	1	-10921639	146.810	133	102	245	3083	40.477	2.000	0.187	1.145
ID182372	182372	122	63.034	19.789	12.962	0	159	159	2	1	-10921639	131.714	140	70	235	2766	45.082	2.000	0.193	0.945
ID182373	182373	140	36.960	16.613	20.198	0	159	159	2	1	-10921639	139.857	143	95	184	2937	25.293	3.200	0.117	1.156
ID182376	182376	141	28.095	15.676	26.799	0	159	159	2	1	-10921639	120.143	124	73	175	2523	24.152	2.000	0.085	0.779
ID182377	182377	133	35.754	11.799	28.582	0	159	159	2	1	-10921639	101.619	95	41	194	2134	41.673	2.000	0.072	0.328
ID182367	182367	134	43.751	6.000	0.000	0	159	159	2	1	-10921639	97.238	102	50	159	2042	27.923	2.000	0.240	1.347
ID182415	182415	134	42.848	6.000	0.000	0	160	160	2	1	-10921639	104.857	111	74	140	2202	23.022	6.048	0.246	1.799
ID182418	182418	138	31.185	26.000	0.000	0	160	160	2	1	-10921639	131.000	127	86	181	2751	26.182	6.369	0.103	0.938
ID182419	182419	None	29.525	33.000	0.000	0	160	160	2	1	-10921639	69.667	86	22	111	1463	28.848	2.000	0.183	0.747
ID182416	182416	139	46.666	13.000	0.000	0	160	160	2	1	-10921639	104.810	102	53	165	2201	30.430	2.000	0.218	1.234
ID182417	182417	135	56.589	19.000	0.000	0	160	160	2	1	-10921639	124.190	108	59	255	2608	50.047	2.000	0.140	0.609
ID182422	182422	140	48.696	16.225	19.910	0	160	160	2	1	-10921639	140.857	137	95	219	2958	37.258	2.000	0.116	0.783
ID182423	182423	126	51.022	38.462	23.153	0	160	160	2	1	-10921639	109.476	105	79	181	2299	25.943	4.800	0.258	1.729
ID182420	182420	122	55.888	19.653	13.044	0	160	160	2	1	-10921639	135.333	137	82	226	2842	36.973	4.800	0.180	1.117
ID182421	182421	None	29.304	20.536	18.986	0	160	160	2	1	-10921639	159.667	159	121	194	3353	22.540	2.000	0.061	0.813
ID182426	182426	142	34.013	16.682	33.276	0	160	160	2	1	-10921639	77.667	73	38	146	1631	27.082	2.000	0.132	0.669
ID182427	182427	None	27.676	21.948	33.114	0	160	160	2	1	-10921639	75.571	73	41	114	1587	19.633	2.000	0.154	1.027
ID182424	182424	130	71.056	8.307	25.195	0	160	160	2	1	-10921639	151.524	137	89	255	3182	46.604	2.000	0.186	1.020
ID182425	182425	141	35.755	16.087	27.053	0	160	160	2	1	-10921639	116.429	111	60	181	2445	28.195	2.000	0.092	0.694
ID182406	182406	135	66.988	19.000	0.000	0	161	161	2	1	-10921639	138.143	133	71	255	2901	46.183	2.000	0.193	0.969
ID182407	182407	128	30.841	24.814	5.100	0	161	161	2	1	-10921639	114.619	117	54	165	2407	31.438	6.066	0.124	0.802
ID182404	182404	134	36.808	7.000	0.000	0	161	161	2	1	-10921639	104.905	102	65	146	2203	24.087	6.225	0.207	1.494
ID182405	182405	139	36.849	13.000	0.000	0	161	161	2	1	-10921639	99.762	98	66	140	2095	22.338	2.000	0.203	1.507
ID182410	182410	140	60.646	15.935	19.869	0	161	161	2	1	-10921639	156.143	146	89	255	3279	42.927	2.000	0.144	0.914
ID182411	182411	126	53.376	38.529	23.022	0	161	161	2	1	-10921639	105.524	98	47	172	2216	37.179	2.000	0.233	1.071
ID182408	182408	122	31.586	19.485	13.581	0	161	161	2	1	-10921639	133.238	133	79	178	2798	28.053	4.800	0.109	0.936
ID182409	182409	None	48.268	24.130	19.348	0	161	161	2	1	-10921639	167.571	175	111	229	3519	32.812	2.000	0.124	1.123
ID182414	182414	142	41.223	16.649	33.791	0	161	161	2	1	-10921639	81.286	66	41	162	1707	32.055	2.000	0.176	0.760
ID182412	182412	130	46.814	8.506	25.270	0	161	161	2	1	-10921639	140.810	137	102	194	2957	27.353	7.600	0.152	1.359
ID182413	182413	141	39.145	16.655	26.968	0	161	161	2	1	-10921639	131.238	137	66	178	2756	28.655	2.000	0.135	1.092
ID182402	182402	142	49.612	17.008	33.762	0	162	162	2	1	-10921639	88.905	82	41	156	1867	33.602	2.000	0.214	0.934
ID182403	182403	None	46.427	47.000	44.000	0	162	162	2	1	-10921639	71.667	73	36	140	1505	28.711	2.000	0.413	1.460
ID182400	182400	130	29.041	8.181	25.418	0	162	162	2	1	-10921639	114.000	111	70	165	2394	24.193	6.312	0.093	0.803
ID182401	182401	141	37.075	16.738	26.901	0	162	162	2	1	-10921639	126.381	130	79	191	2654	29.615	2.000	0.116	0.886
ID182390	182390	135	42.692	20.000	0.000	0	162	162	2	1	-10921639	128.429	140	65	226	2697	39.430	2.000	0.123	0.713
ID182391	182391	138	36.311	28.000	0.000	0	162	162	2	1	-10921639	135.905	137	104	200	2854	25.245	2.000	0.115	1.111
ID182388	182388	134	40.227	7.000	0.000	0	162	162	2	1	-10921639	143.000	143	113	172	3003	16.106	4.800	0.214	3.129
ID182389	182389	139	36.887	12.000	0.000	0	162	162	2	1	-10921639	109.048	117	71	149	2290	26.826	2.000	0.157	1.101
ID182394	182394	122	39.647	19.638	13.627	0	162	162	2	1	-10921639	135.381	143	89	191	2843	27.182	2.000	0.117	1.044
ID182395	182395	143	37.143	21.023	18.766	0	162	162	2	1	-10921639	172.905	175	121	213	3631	24.688	2.000	0.094	1.201
ID182392	182392	144	39.192	34.000	0.000	0	162	162	2	1	-10921639	77.952	76	38	124	1637	28.126	2.000	0.231	1.040
ID182393	182393	128	34.540	24.872	5.068	0	162	162	2	1	-10921639	119.619	117	57	159	2512	29.219	2.000	0.126	0.915
ID182398	182398	148	34.215	24.604	23.500	0	162	162	2	1	-10921639	126.952	121	66	184	2666	35.641	2.000	0.106	0.685
ID182399	182399	126	44.546	38.450	23.662	0	162	162	2	1	-10921639	103.143	98	63	159	2166	27.104	4.800	0.200	1.267
ID182396	182396	140	54.590	16.059	19.741	0	162	162	2	1	-10921639	157.190	153	105	245	3301	38.266	7.600	0.123	0.897
ID182397	182397	None	27.058	7.474	22.334	0	162	162	2	1	-10921639	99.857	95	60	153	2097	25.712	3.200	0.101	0.712
ID182434	182434	128	27.536	25.298	5.116	0	163	163	2	1	-10921639	105.524	102	63	146	2216	27.429	2.000	0.108	0.750
ID182435	182435	122	38.353	19.894	13.548	0	163	163	2	1	-10921639	127.476	121	76	165	2677	25.791	2.000	0.106	0.949
ID182432	182432	None	29.318	24.117	0.911	0	163	163	2	1	-10921639	157.619	159	114	188	3310	23.215	6.234	0.094	1.165
ID182433	182433	134	34.787	6.580	1.621	0	163	163	2	1	-10921639	131.429	140	57	181	2760	35.834	3.200	0.123	0.801
ID182438	182438	148	36.608	24.158	23.142	0	163	163	2	1	-10921639	148.524	153	102	223	3119	29.512	6.293	0.086	0.796
ID182439	182439	130	39.490	8.671	24.552	0	163	163	2	1	-10921639	129.857	127	79	172	2727	23.621	2.000	0.134	1.302
ID182436	182436	140	74.842	15.901	19.670	0	163	163	2	1	-10921639	182.429	178	108	255	3831	42.373	2.000	0.192	1.389
ID182437	182437	143	33.128	23.135	19.628	0	163	163	2	1	-10921639	171.381	168	124	219	3599	28.495	2.000	0.088	0.971
ID182442	182442	142	43.218	17.333	34.155	0	163	163	2	1	-10921639	85.333	79	47	140	1792	27.715	2.000	0.218	1.101
ID182440	182440	126	45.496	37.159	24.805	0	163	163	2	1	-10921639	105.619	105	44	153	2218	28.619	7.600	0.221	1.336
ID182441	182441	141	39.688	16.074	27.222	0	163	163	2	1	-10921639	134.476	137	92	184	2824	25.139	2.000	0.138	1.294
ID182430	182430	138	39.146	28.000	0.000	0	163	163	2	1	-10921639	142.952	130	109	184	3002	29.795	4.800	0.142	1.192
ID182431	182431	144	34.157	34.000	0.000	0	163	163	2	1	-10921639	82.619	89	53	111	1735	20.568	3.200	0.215	1.421
ID182428	182428	139	61.063	12.000	0.000	0	163	163	2	1	-10921639	131.857	124	89	197	2769	37.646	2.000	0.201	1.172
ID182429	182429	135	56.556	19.000	0.000	0	163	163	2	1	-10921639	141.048	140	95	216	2962	34.065	3.200	0.188	1.308
ID182474	182474	135	57.209	19.000	0.000	0	164	164	2	1	-10921639	140.667	137	98	232	2954	36.088	4.800	0.198	1.288
ID182475	182475	138	35.570	28.000	0.000	0	164	164	2	1	-10921639	101.524	102	63	165	2132	31.335	2.000	0.130	0.743
ID182472	182472	203	27.471	4.000	0.000	0	164	164	2	1	-10921639	122.476	130	71	149	2572	22.604	2.000	0.112	1.093
ID182473	182473	139	39.701	14.000	0.000	0	164	164	2	1	-10921639	156.762	153	124	210	3292	21.753	4.800	0.142	1.792
ID182478	182478	128	31.822	25.525	4.973	0	164	164	2	1	-10921639	82.810	82	41	130	1739	25.483	2.000	0.137	0.783
ID182479	182479	122	33.866	19.300	14.539	0	164	164	2	1	-10921639	135.381	140	82	207	2843	30.965	2.000	0.073	0.594
ID182476	182476	144	31.434	34.000	0.000	0	164	164	2	1	-10921639	81.810	82	51	108	1718	17.279	4.800	0.259	1.946
ID182477	182477	134	35.801	9.204	1.128	0	164	164	2	1	-10921639	157.143	156	108	219	3300	28.209	6.143	0.109	1.094
ID182482	182482	126	46.717	36.681	24.322	0	164	164	2	1	-10921639	115.333	121	51	156	2422	26.490	4.800	0.242	1.695
ID182483	182483	130	49.780	8.859	25.507	0	164	164	2	1	-10921639	133.476	127	70	223	2803	40.558	2.000	0.121	0.709
ID182480	182480	140	68.125	15.984	19.632	0	164	164	2	1	-10921639	170.857	165	111	255	3588	44.676	2.000	0.163	1.073
ID182481	182481	143	44.984	22.918	19.906	0	164	164	2	1	-10921639	174.619	175	127	239	3667	33.283	4.800	0.121	1.132
ID182486	182486	None	33.336	29.000	44.000	0	164	164	2	1	-10921639	59.238	60	19	124	1244	30.046	2.000	0.320	0.956
ID182484	182484	141	32.755	16.839	26.875	0	164	164	2	1	-10921639	128.190	133	70	165	2692	25.111	4.800	0.128	1.159
ID182485	182485	142	27.114	17.810	33.613	0	164	164	2	1	-10921639	64.952	66	28	124	1364	25.238	2.000	0.126	0.575
ID182443	182443	147	31.729	0.000	0.000	0	165	165	2	1	-10921639	99.524	95	68	153	2090	28.315	6.385	0.173	1.036
ID182446	182446	144	39.579	34.000	0.000	0	165	165	2	1	-10921639	66.810	60	38	111	1403	22.833	2.000	0.311	1.387
ID182447	182447	134	43.085	9.293	2.756	0	165	165	2	1	-10921639	141.667	146	79	191	2975	35.088	4.800	0.144	1.014
ID182444	182444	203	29.319	4.000	0.000	0	165	165	2	1	-10921639	111.143	117	71	140	2334	24.516	2.000	0.127	1.020
ID182445	182445	135	39.310	19.000	0.000	0	165	165	2	1	-10921639	130.429	130	66	216	2739	43.902	7.600	0.091	0.494
ID182450	182450	122	47.777	19.539	15.267	0	165	165	2	1	-10921639	161.667	149	102	245	3395	41.766	2.000	0.122	0.840
ID182451	182451	143	39.337	20.964	19.138	0	165	165	2	1	-10921639	191.095	191	124	245	4013	33.098	4.800	0.095	1.004
ID182448	182448	145	40.497	15.457	2.639	0	165	165	2	1	-10921639	151.524	159	108	210	3182	29.217	4.800	0.136	1.244
ID182449	182449	128	47.247	25.584	3.267	0	165	165	2	1	-10921639	95.429	95	41	175	2004	34.614	7.600	0.178	0.833
ID182454	182454	130	28.865	10.742	25.873	0	165	165	2	1	-10921639	147.714	143	105	210	3102	24.834	4.800	0.117	1.244
ID182455	182455	141	27.933	17.070	26.493	0	165	165	2	1	-10921639	137.667	137	95	175	2891	19.948	2.000	0.085	1.080
ID182452	182452	140	50.849	16.114	19.560	0	165	165	2	1	-10921639	162.381	149	108	255	3410	43.238	2.000	0.105	0.712
ID182453	182453	146	36.930	34.303	23.209	0	165	165	2	1	-10921639	104.095	98	70	156	2186	27.000	2.000	0.123	0.847
ID182458	182458	None	27.423	14.334	36.148	0	165	165	2	1	-10921639	64.571	60	22	105	1356	23.205	2.000	0.151	0.730
ID182456	182456	126	41.031	35.771	26.114	0	165	165	2	1	-10921639	101.095	105	47	159	2123	32.261	7.600	0.193	1.014
ID182457	182457	142	31.569	17.981	33.069	0	165	165	2	1	-10921639	78.524	79	44	124	1649	23.779	7.600	0.129	0.757
ID182466	182466	143	47.742	21.904	19.283	0	166	166	2	1	-10921639	189.333	194	133	255	3976	35.203	4.800	0.103	1.004
ID182467	182467	140	63.441	16.191	19.720	0	166	166	2	1	-10921639	178.333	162	114	255	3745	45.416	2.000	0.133	0.920
ID182464	182464	122	41.467	19.137	14.920	0	166	166	2	1	-10921639	140.905	137	73	204	2959	33.572	2.000	0.102	0.777
ID182465	182465	149	40.016	24.820	15.289	0	166	166	2	1	-10921639	123.048	117	79	194	2584	37.285	2.000	0.120	0.709
ID182470	182470	126	38.863	35.372	26.575	0	166	166	2	1	-10921639	99.667	98	51	168	2093	34.336	7.600	0.164	0.819
ID182471	182471	142	28.948	17.770	33.078	0	166	166	2	1	-10921639	73.095	73	41	133	1535	23.087	2.000	0.116	0.657
ID182468	182468	146	43.712	33.774	23.938	0	166	166	2	1	-10921639	114.524	108	73	178	2405	29.371	2.000	0.139	0.951
ID182469	182469	141	36.056	16.921	27.121	0	166	166	2	1	-10921639	137.905	140	79	178	2896	28.974	2.000	0.113	0.966
ID182459	182459	147	37.618	0.000	0.000	0	166	166	2	1	-10921639	76.143	74	41	130	1599	26.314	3.200	0.228	1.073
ID182462	182462	145	38.300	16.180	2.337	0	166	166	2	1	-10921639	184.000	191	133	223	3864	26.599	2.000	0.098	1.238
ID182463	182463	134	41.676	8.877	3.616	0	166	166	2	1	-10921639	129.714	140	66	207	2724	45.751	2.000	0.101	0.520
ID182460	182460	135	29.350	19.000	0.000	0	166	166	2	1	-10921639	168.190	162	114	223	3532	30.344	7.600	0.123	1.210
ID182461	182461	None	39.169	26.000	0.000	0	166	166	2	1	-10921639	116.762	117	76	162	2452	28.005	4.800	0.183	1.290
ID182506	182506	135	46.734	19.000	0.000	0	167	167	2	1	-10921639	153.810	154	92	235	3230	41.904	4.800	0.145	0.932
ID182507	182507	202	28.903	12.851	7.621	0	167	167	2	1	-10921639	87.619	95	35	143	1840	31.136	2.000	0.114	0.578
ID182505	182505	147	41.594	0.000	0.000	0	167	167	2	1	-10921639	77.952	80	44	159	1637	28.973	2.000	0.225	0.987
ID182510	182510	143	49.288	22.723	19.160	0	167	167	2	1	-10921639	183.000	191	127	255	3843	36.465	2.000	0.111	1.005
ID182511	182511	140	60.489	16.215	19.525	0	167	167	2	1	-10921639	173.286	181	105	255	3639	45.085	2.000	0.142	0.956
ID182508	182508	122	33.352	19.154	15.482	0	167	167	2	1	-10921639	137.476	143	63	216	2887	42.086	2.000	0.083	0.499
ID182509	182509	149	33.614	24.508	15.333	0	167	167	2	1	-10921639	120.524	111	66	197	2531	38.140	2.000	0.100	0.572
ID182514	182514	141	28.337	17.652	26.676	0	167	167	2	1	-10921639	127.286	127	57	159	2673	28.685	2.000	0.091	0.738
ID182515	182515	126	32.709	34.008	28.654	0	167	167	2	1	-10921639	76.286	73	28	156	1602	33.449	2.000	0.125	0.506
ID182512	182512	130	38.596	9.782	23.418	0	167	167	2	1	-10921639	139.190	143	86	191	2923	25.418	4.800	0.134	1.298
ID182513	182513	146	35.068	33.581	24.419	0	167	167	2	1	-10921639	100.762	98	60	181	2116	29.254	2.000	0.118	0.727
ID182518	182518	None	27.601	29.196	41.773	0	167	167	2	1	-10921639	62.714	57	41	102	1317	18.628	2.000	0.180	1.027
ID182516	182516	142	45.915	17.736	32.035	0	167	167	2	1	-10921639	84.905	73	41	188	1783	38.931	2.000	0.125	0.486
ID182517	182517	157	30.739	16.493	39.457	0	167	167	2	1	-10921639	77.810	76	44	114	1634	20.275	4.800	0.194	1.247
ID182562	182562	130	36.290	9.737	22.949	0	168	168	2	1	-10921639	136.667	133	89	188	2870	27.323	7.600	0.120	1.070
ID182563	182563	146	55.370	33.189	25.905	0	168	168	2	1	-10921639	131.714	117	95	191	2766	30.632	4.800	0.189	1.367
ID182560	182560	143	46.255	21.703	18.849	0	168	168	2	1	-10921639	192.524	188	143	255	4043	31.040	4.800	0.111	1.238
ID182561	182561	140	42.990	16.324	19.848	0	168	168	2	1	-10921639	157.429	162	105	226	3306	36.552	2.000	0.099	0.777
ID182566	182566	142	61.835	17.844	31.589	0	168	168	2	1	-10921639	96.238	82	41	223	2021	53.257	2.000	0.192	0.581
ID182567	182567	157	37.385	16.745	39.585	0	168	168	2	1	-10921639	79.810	79	44	121	1676	24.517	2.000	0.212	1.138
ID182564	182564	153	40.615	6.186	26.823	0	168	168	2	1	-10921639	99.762	102	44	172	2095	36.625	7.600	0.137	0.654
ID182565	182565	141	31.390	16.888	26.927	0	168	168	2	1	-10921639	133.095	130	95	178	2795	24.930	2.000	0.068	0.682
ID182554	182554	135	42.541	19.000	0.000	0	168	168	2	1	-10921639	154.476	162	95	219	3244	34.863	7.600	0.131	1.025
ID182555	182555	134	31.581	8.618	2.942	0	168	168	2	1	-10921639	131.810	137	66	184	2768	31.739	2.000	0.078	0.604
ID182558	182558	189	30.937	32.370	10.872	0	168	168	2	1	-10921639	44.905	38	22	105	943	24.052	2.000	0.191	0.599
ID182559	182559	122	45.651	19.627	15.810	0	168	168	2	1	-10921639	161.857	162	95	235	3399	38.911	5.995	0.098	0.746
ID182556	182556	152	42.855	28.797	3.915	0	168	168	2	1	-10921639	86.143	73	31	146	1809	32.826	2.000	0.189	0.833
ID182557	182557	202	30.670	12.970	8.376	0	168	168	2	1	-10921639	105.000	95	76	146	2205	22.466	3.200	0.121	1.012
ID182538	182538	135	67.496	19.000	0.000	0	169	169	2	1	-10921639	185.810	184	111	255	3902	40.835	4.800	0.199	1.508
ID182539	182539	134	38.794	8.104	2.345	0	169	169	2	1	-10921639	148.095	149	92	200	3110	32.277	2.000	0.112	0.923
ID182536	182536	None	27.700	0.000	0.000	0	169	169	2	1	-10921639	61.286	54	36	140	1287	25.687	2.000	0.122	0.519
ID182537	182537	151	39.846	15.000	0.000	0	169	169	2	1	-10921639	203.524	207	139	251	4274	31.045	4.800	0.103	1.224
ID182542	182542	189	39.844	32.841	11.924	0	169	169	2	1	-10921639	47.714	35	15	149	1002	31.393	2.000	0.252	0.612
ID182543	182543	122	34.375	20.264	16.071	0	169	169	2	1	-10921639	149.667	153	76	207	3143	38.307	2.000	0.070	0.509
ID182540	182540	152	69.056	29.245	4.951	0	169	169	2	1	-10921639	101.095	95	44	207	2123	44.352	2.000	0.256	0.929
ID182541	182541	None	33.899	24.697	5.972	0	169	169	2	1	-10921639	80.714	73	41	156	1695	27.653	2.000	0.116	0.606
ID182546	182546	143	36.980	23.024	19.832	0	169	169	2	1	-10921639	168.190	162	117	239	3532	34.371	2.000	0.065	0.598
ID182547	182547	130	36.666	10.945	21.841	0	169	169	2	1	-10921639	140.524	140	76	197	2951	27.802	7.600	0.109	0.994
ID182544	182544	149	35.526	25.036	15.656	0	169	169	2	1	-10921639	126.048	124	86	194	2647	30.896	2.000	0.083	0.625
ID182545	182545	140	48.357	16.679	19.574	0	169	169	2	1	-10921639	176.048	178	108	245	3697	38.582	4.800	0.131	1.060
ID182550	182550	None	31.934	10.671	30.592	0	169	169	2	1	-10921639	89.238	76	54	162	1874	33.906	2.000	0.100	0.479
ID182551	182551	142	62.922	17.900	31.611	0	169	169	2	1	-10921639	98.381	79	38	207	2066	52.014	2.000	0.205	0.643
ID182548	182548	153	48.401	7.073	26.066	0	169	169	2	1	-10921639	127.333	121	54	200	2674	38.757	2.000	0.190	1.050
ID182549	182549	146	56.697	32.604	27.798	0	169	169	2	1	-10921639	147.571	143	79	197	3099	34.464	7.600	0.217	1.529
ID182552	182552	154	27.807	5.117	36.993	0	169	169	2	1	-10921639	56.286	54	35	121	1182	19.721	7.600	0.172	0.837
ID182553	182553	157	32.590	17.525	39.646	0	169	169	2	1	-10921639	74.095	73	41	133	1556	26.298	2.000	0.178	0.852
ID182498	182498	153	33.915	7.716	26.006	0	170	170	2	1	-10921639	122.571	121	82	191	2574	26.105	3.200	0.127	1.055
ID182499	182499	141	29.749	19.303	26.482	0	170	170	2	1	-10921639	139.429	133	98	194	2928	26.615	2.000	0.064	0.631
ID182496	182496	None	27.084	39.005	21.454	0	170	170	2	1	-10921639	45.333	44	19	105	952	23.451	2.000	0.186	0.607
ID182497	182497	130	44.128	11.051	21.730	0	170	170	2	1	-10921639	146.238	140	95	216	3071	29.120	7.600	0.147	1.286
ID182502	182502	154	30.946	5.372	36.900	0	170	170	2	1	-10921639	61.667	63	28	114	1295	21.928	2.000	0.210	0.976
ID182503	182503	156	39.248	28.952	42.001	0	170	170	2	1	-10921639	90.095	79	57	149	1892	25.247	2.000	0.160	0.984
ID182500	182500	146	84.086	31.874	28.637	0	170	170	2	1	-10921639	159.476	168	76	245	3349	42.888	4.800	0.302	1.723
ID182501	182501	142	64.397	17.948	31.760	0	170	170	2	1	-10921639	103.381	95	47	226	2171	49.130	2.000	0.211	0.735
ID182504	182504	None	29.919	13.000	44.000	0	170	170	2	1	-10921639	92.143	95	54	130	1935	17.307	4.800	0.180	1.621
ID182487	182487	151	43.159	15.000	0.000	0	170	170	2	1	-10921639	190.524	197	124	248	4001	33.330	2.000	0.109	1.128
ID182490	182490	152	65.857	28.364	5.988	0	170	170	2	1	-10921639	115.143	121	47	178	2418	38.020	2.000	0.292	1.368
ID182491	182491	None	32.639	38.130	6.947	0	170	170	2	1	-10921639	38.476	31	12	117	808	23.832	2.000	0.268	0.683
ID182488	182488	135	63.718	19.000	0.000	0	170	170	2	1	-10921639	142.571	130	62	255	2994	59.455	2.000	0.185	0.748
ID182489	182489	134	41.776	7.736	1.962	0	170	170	2	1	-10921639	140.524	140	82	210	2951	35.089	2.000	0.101	0.732
ID182494	182494	143	42.491	22.649	19.431	0	170	170	2	1	-10921639	178.143	175	124	255	3741	38.766	7.600	0.074	0.630
ID182495	182495	140	47.430	17.273	19.799	0	170	170	2	1	-10921639	183.857	191	121	245	3861	39.011	7.600	0.111	0.941
ID182492	182492	122	40.794	20.265	16.347	0	170	170	2	1	-10921639	157.714	153	79	239	3312	47.806	2.000	0.066	0.411
ID182493	182493	149	46.399	24.749	15.832	0	170	170	2	1	-10921639	130.381	121	76	229	2738	43.765	2.000	0.093	0.507
ID182530	182530	146	100.334	31.892	29.250	0	171	171	2	1	-10921639	177.190	156	98	255	3721	50.854	4.800	0.320	1.690
ID182531	182531	142	55.643	17.875	32.052	0	171	171	2	1	-10921639	99.857	89	44	210	2097	43.602	2.000	0.183	0.709
ID182528	182528	None	31.511	24.925	26.653	0	171	171	2	1	-10921639	127.714	130	82	184	2682	25.960	3.200	0.126	1.102
ID182529	182529	141	30.630	17.068	28.028	0	171	171	2	1	-10921639	132.048	133	82	178	2773	28.437	2.000	0.079	0.684
ID182534	182534	156	43.095	29.174	42.460	0	171	171	2	1	-10921639	86.333	79	41	181	1813	35.408	2.000	0.158	0.664
ID182535	182535	None	29.599	47.000	44.000	0	171	171	2	1	-10921639	76.429	77	48	117	1605	16.170	4.800	0.232	1.783
ID182532	182532	154	36.303	5.753	37.186	0	171	171	2	1	-10921639	58.286	51	28	140	1224	25.803	2.000	0.208	0.776
ID182533	182533	157	28.507	19.766	38.800	0	171	171	2	1	-10921639	60.619	51	31	111	1273	22.763	2.000	0.155	0.715
ID182519	182519	151	54.683	15.000	0.000	0	171	171	2	1	-10921639	186.286	181	143	248	3912	30.210	4.800	0.166	1.760
ID182522	182522	149	44.409	24.749	16.022	0	171	171	2	1	-10921639	130.714	121	70	223	2745	41.440	2.000	0.093	0.538
ID182523	182523	122	42.315	20.508	16.544	0	171	171	2	1	-10921639	193.048	188	130	255	4054	36.482	4.800	0.117	1.112
ID182520	182520	134	43.287	8.056	1.871	0	171	171	2	1	-10921639	137.333	137	82	229	2884	38.441	2.000	0.098	0.635
ID182521	182521	152	73.427	28.865	5.829	0	171	171	2	1	-10921639	115.238	108	47	216	2420	45.199	2.000	0.305	1.193
ID182526	182526	130	35.856	12.015	21.980	0	171	171	2	1	-10921639	145.952	149	98	184	3065	26.242	7.600	0.104	1.047
ID182527	182527	153	58.713	8.034	25.694	0	171	171	2	1	-10921639	150.381	137	82	226	3158	43.587	4.800	0.190	1.100
ID182524	182524	140	42.093	17.196	19.297	0	171	171	2	1	-10921639	171.048	184	89	251	3592	46.178	7.600	0.101	0.682
ID182525	182525	158	46.659	19.391	20.130	0	171	171	2	1	-10921639	207.000	204	153	251	4347	26.480	6.270	0.130	1.800
ID182594	182594	149	73.455	24.773	15.681	0	172	172	2	1	-10921639	162.714	168	89	255	3417	53.053	2.000	0.164	0.863
ID182595	182595	140	33.444	17.084	19.171	0	172	172	2	1	-10921639	166.524	175	89	216	3497	34.810	7.600	0.079	0.697
ID182592	182592	161	29.342	22.478	8.174	0	172	172	2	1	-10921639	72.524	70	31	140	1523	31.655	2.000	0.083	0.352
ID182593	182593	160	30.744	9.265	16.205	0	172	172	2	1	-10921639	74.714	70	35	140	1569	26.136	3.200	0.157	0.776
ID182598	182598	130	33.915	12.637	22.043	0	172	172	2	1	-10921639	161.381	165	127	223	3389	21.780	4.800	0.110	1.473
ID182599	182599	153	42.901	7.543	26.333	0	172	172	2	1	-10921639	139.143	137	79	213	2922	34.718	4.800	0.175	1.195
ID182596	182596	143	35.065	22.136	19.434	0	172	172	2	1	-10921639	189.762	178	159	255	3985	26.816	7.600	0.061	0.811
ID182597	182597	158	38.746	19.111	20.817	0	172	172	2	1	-10921639	184.190	194	117	248	3868	32.534	7.600	0.073	0.769
ID182602	182602	142	66.775	18.272	31.820	0	172	172	2	1	-10921639	113.857	92	41	226	2391	55.019	2.000	0.223	0.756
ID182603	182603	154	41.124	6.173	36.986	0	172	172	2	1	-10921639	67.571	54	41	133	1419	26.443	2.000	0.241	0.993
ID182600	182600	141	31.108	17.218	28.028	0	172	172	2	1	-10921639	134.095	137	63	204	2816	35.502	7.600	0.073	0.517
ID182601	182601	146	96.151	30.672	29.619	0	172	172	2	1	-10921639	179.714	188	66	255	3774	58.322	4.800	0.308	1.451
ID182604	182604	157	29.545	21.280	38.495	0	172	172	2	1	-10921639	61.048	51	31	111	1282	24.274	2.000	0.160	0.692
ID182605	182605	156	47.462	30.000	44.000	0	172	172	2	1	-10921639	98.619	92	31	162	2071	39.495	4.800	0.275	1.078
ID182590	182590	152	58.408	27.376	6.476	0	172	172	2	1	-10921639	117.286	114	54	216	2463	39.437	4.800	0.266	1.250
ID182591	182591	None	32.303	37.882	6.799	0	172	172	2	1	-10921639	41.810	38	15	105	878	21.269	2.000	0.327	0.970
ID182588	182588	151	43.459	16.000	0.000	0	172	172	2	1	-10921639	135.238	140	79	226	2840	33.937	6.340	0.177	1.197
ID182589	182589	134	50.551	8.160	1.318	0	172	172	2	1	-10921639	149.667	156	76	210	3143	40.309	6.298	0.166	1.057
ID182570	182570	151	32.148	15.000	0.000	0	173	173	2	1	-10921639	123.095	130	82	159	2585	26.289	6.250	0.153	1.241
ID182571	182571	None	44.635	19.000	0.000	0	173	173	2	1	-10921639	72.286	60	29	191	1518	43.513	2.000	0.155	0.447
ID182568	182568	134	72.354	8.000	0.000	0	173	173	2	1	-10921639	150.762	143	76	223	3166	45.000	3.200	0.248	1.333
ID182569	182569	None	35.833	13.000	0.000	0	173	173	2	1	-10921639	142.714	140	98	207	2997	24.158	4.800	0.137	1.424
ID182574	182574	149	68.192	24.535	15.748	0	173	173	2	1	-10921639	152.381	146	66	255	3200	56.920	2.000	0.143	0.670
ID182575	182575	160	27.549	7.477	17.565	0	173	173	2	1	-10921639	72.000	70	35	121	1512	24.964	2.000	0.122	0.627
ID182572	182572	152	72.000	26.245	5.997	0	173	173	2	1	-10921639	122.095	117	47	219	2564	43.000	2.000	0.301	1.313
ID182573	182573	161	42.899	20.084	7.107	0	173	173	2	1	-10921639	75.905	66	35	159	1594	31.766	2.000	0.187	0.753
ID182578	182578	158	40.398	19.078	20.814	0	173	173	2	1	-10921639	175.952	175	105	223	3695	37.279	7.600	0.073	0.639
ID182579	182579	159	34.183	38.926	21.099	0	173	173	2	1	-10921639	58.095	60	15	137	1220	27.953	2.000	0.181	0.637
ID182576	182576	140	37.979	16.036	18.908	0	173	173	2	1	-10921639	136.286	130	79	235	2862	39.655	7.600	0.054	0.354
ID182577	182577	143	40.625	21.335	18.508	0	173	173	2	1	-10921639	190.190	181	133	255	3994	30.980	7.600	0.086	0.968
ID182582	182582	153	44.769	7.405	26.528	0	173	173	2	1	-10921639	114.190	114	47	178	2398	39.328	2.000	0.148	0.746
ID182583	182583	146	110.698	30.921	29.925	0	173	173	2	1	-10921639	182.476	168	95	255	3832	56.706	3.200	0.343	1.643
ID182580	182580	130	41.361	12.117	21.749	0	173	173	2	1	-10921639	149.857	159	111	194	3147	24.071	7.600	0.144	1.571
ID182581	182581	None	27.944	24.849	26.139	0	173	173	2	1	-10921639	137.381	130	89	175	2885	23.920	7.600	0.102	1.063
ID182586	182586	157	41.551	22.028	38.084	0	173	173	2	1	-10921639	71.048	66	35	140	1492	27.618	2.000	0.244	1.010
ID182587	182587	156	70.032	29.000	44.000	0	173	173	2	1	-10921639	112.238	98	57	191	2357	43.523	3.200	0.360	1.364
ID182584	182584	142	39.340	18.527	32.350	0	173	173	2	1	-10921639	96.286	82	47	184	2022	38.515	2.000	0.159	0.686
ID182585	182585	154	32.528	6.952	37.284	0	173	173	2	1	-10921639	65.476	60	38	117	1375	20.503	2.000	0.191	1.025
ID182626	182626	159	27.937	38.785	21.099	0	174	174	2	1	-10921639	60.857	63	15	124	1278	26.006	2.000	0.159	0.641
ID182627	182627	130	41.473	11.739	22.141	0	174	174	2	1	-10921639	162.048	165	92	213	3403	28.946	7.600	0.142	1.391
ID182624	182624	140	28.596	15.791	19.231	0	174	174	2	1	-10921639	145.571	156	73	204	3057	37.114	7.600	0.055	0.410
ID182625	182625	143	40.199	21.000	19.000	0	174	174	2	1	-10921639	213.762	210	172	255	4489	21.874	7.600	0.107	1.897
ID182630	182630	None	31.739	10.953	30.655	0	174	174	2	1	-10921639	100.429	95	60	162	2109	25.804	6.403	0.129	0.888
ID182631	182631	142	33.667	18.320	32.328	0	174	174	2	1	-10921639	90.857	92	44	153	1908	32.455	2.000	0.101	0.514
ID182628	182628	153	39.736	7.273	26.407	0	174	174	2	1	-10921639	121.333	117	63	197	2548	35.882	2.000	0.149	0.875
ID182629	182629	146	116.809	30.754	29.987	0	174	174	2	1	-10921639	181.286	184	79	255	3807	63.378	2.000	0.354	1.496
ID182632	182632	156	64.259	29.000	44.000	0	174	174	2	1	-10921639	94.714	76	56	172	1989	37.358	2.000	0.311	1.202
ID182622	182622	149	69.081	24.674	15.748	0	174	174	2	1	-10921639	169.476	153	82	255	3559	51.700	2.000	0.145	0.832
ID182623	182623	160	34.275	7.562	17.194	0	174	174	2	1	-10921639	82.190	73	54	156	1726	25.752	2.000	0.140	0.785
ID182620	182620	134	85.809	9.000	0.000	0	174	174	2	1	-10921639	177.714	162	107	255	3732	48.066	3.200	0.260	1.526
ID182621	182621	152	68.031	27.883	4.839	0	174	174	2	1	-10921639	123.190	124	44	194	2587	46.723	2.000	0.275	1.137
ID182606	182606	134	74.493	9.000	0.000	0	175	175	2	1	-10921639	141.667	130	80	210	2975	39.630	2.000	0.270	1.519
ID182607	182607	151	29.749	13.000	0.000	0	175	175	2	1	-10921639	121.476	117	92	172	2551	21.184	6.084	0.124	1.268
ID182610	182610	160	60.665	8.085	16.917	0	175	175	2	1	-10921639	96.619	76	54	204	2029	41.320	2.000	0.207	0.803
ID182611	182611	143	37.919	21.541	18.672	0	175	175	2	1	-10921639	200.476	197	149	255	4210	28.215	7.600	0.066	0.884
ID182608	182608	152	78.292	27.704	4.370	0	175	175	2	1	-10921639	121.857	105	38	226	2559	55.240	2.000	0.308	1.038
ID182609	182609	149	72.057	24.134	15.949	0	175	175	2	1	-10921639	183.095	184	108	255	3845	48.397	2.000	0.153	1.002
ID182614	182614	130	37.902	11.289	22.521	0	175	175	2	1	-10921639	157.952	156	98	210	3317	30.312	7.600	0.104	0.978
ID182615	182615	153	36.043	8.333	25.838	0	175	175	2	1	-10921639	129.762	124	76	191	2725	32.527	7.600	0.116	0.827
ID182612	182612	158	38.255	19.181	20.256	0	175	175	2	1	-10921639	191.810	191	124	255	4028	32.505	4.800	0.089	0.966
ID182613	182613	159	37.920	38.825	21.891	0	175	175	2	1	-10921639	77.143	79	38	127	1620	24.852	2.000	0.203	1.049
ID182618	182618	162	27.057	36.168	38.607	0	175	175	2	1	-10921639	46.905	41	19	92	985	20.317	2.000	0.203	0.780
ID182619	182619	156	65.032	29.000	44.000	0	175	175	2	1	-10921639	91.810	73	54	197	1928	40.123	2.000	0.334	1.146
ID182616	182616	146	104.047	30.512	29.709	0	175	175	2	1	-10921639	186.952	219	66	255	3926	63.160	4.800	0.333	1.477
ID182617	182617	142	31.023	18.422	32.181	0	175	175	2	1	-10921639	95.667	89	47	159	2009	32.808	2.000	0.103	0.543
ID182671	182671	134	46.063	9.000	0.000	0	176	176	2	1	-10921639	132.905	130	89	175	2791	29.697	4.800	0.199	1.487
ID182674	182674	149	65.012	24.605	15.910	0	176	176	2	1	-10921639	149.190	146	73	255	3133	54.272	2.000	0.126	0.617
ID182675	182675	160	62.960	5.815	17.228	0	176	176	2	1	-10921639	91.571	70	54	197	1923	41.101	2.000	0.275	0.961
ID182672	182672	151	55.062	13.000	0.000	0	176	176	2	1	-10921639	137.667	143	77	194	2891	35.692	4.800	0.219	1.385
ID182673	182673	152	80.955	25.722	4.831	0	176	176	2	1	-10921639	131.238	127	28	229	2756	57.012	2.000	0.324	1.128
ID182678	182678	159	36.864	38.817	21.665	0	176	176	2	1	-10921639	68.857	70	28	133	1446	25.488	2.000	0.219	0.971
ID182679	182679	130	53.005	10.983	22.901	0	176	176	2	1	-10921639	158.619	153	79	245	3331	41.131	7.600	0.151	1.014
ID182676	182676	143	57.434	21.580	18.648	0	176	176	2	1	-10921639	213.762	216	153	255	4489	34.229	7.600	0.123	1.369
ID182677	182677	158	37.959	19.000	21.000	0	176	176	2	1	-10921639	184.095	188	117	242	3866	36.114	2.000	0.067	0.642
ID182682	182682	142	46.172	18.453	32.866	0	176	176	2	1	-10921639	98.952	82	38	165	2078	41.984	2.000	0.195	0.770
ID182683	182683	None	28.192	7.378	36.902	0	176	176	2	1	-10921639	56.381	47	22	108	1184	22.234	2.000	0.193	0.822
ID182680	182680	None	32.349	26.225	23.710	0	176	176	2	1	-10921639	142.048	143	76	207	2983	32.923	3.200	0.077	0.618
ID182681	182681	146	110.684	29.883	29.771	0	176	176	2	1	-10921639	168.714	162	73	255	3543	68.009	2.000	0.306	1.162
ID182684	182684	162	32.135	35.949	37.965	0	176	176	2	1	-10921639	47.952	41	25	108	1007	20.113	2.000	0.270	1.014
ID182685	182685	156	66.590	30.000	44.000	0	176	176	2	1	-10921639	94.048	86	35	168	1975	45.663	2.000	0.341	1.048
ID182634	182634	151	48.754	14.000	0.000	0	177	177	2	1	-10921639	130.571	137	80	200	2742	28.232	4.800	0.202	1.556
ID182635	182635	152	90.056	25.595	4.900	0	177	177	2	1	-10921639	157.857	149	66	242	3315	56.390	4.800	0.317	1.347
ID182633	182633	134	32.720	9.000	0.000	0	177	177	2	1	-10921639	115.952	114	86	168	2435	24.412	6.322	0.150	1.236
ID182638	182638	160	62.843	6.320	17.904	0	177	177	2	1	-10921639	92.905	79	47	223	1951	44.202	2.000	0.270	0.894
ID182639	182639	143	49.994	21.992	18.536	0	177	177	2	1	-10921639	223.238	226	130	255	4688	31.717	7.600	0.112	1.412
ID182636	182636	None	37.704	18.478	7.874	0	177	177	2	1	-10921639	68.286	54	28	178	1434	35.395	2.000	0.174	0.573
ID182637	182637	149	63.943	24.523	16.002	0	177	177	2	1	-10921639	159.476	159	86	255	3349	55.376	2.000	0.132	0.674
ID182642	182642	159	35.384	38.532	22.539	0	177	177	2	1	-10921639	78.524	76	35	124	1649	25.441	2.000	0.201	1.033
ID182643	182643	None	45.760	9.132	25.191	0	177	177	2	1	-10921639	149.190	149	82	226	3133	36.447	7.600	0.129	0.934
ID182640	182640	158	34.371	17.497	20.302	0	177	177	2	1	-10921639	171.619	172	73	229	3604	40.452	7.600	0.084	0.654
ID182641	182641	130	46.955	11.726	22.759	0	177	177	2	1	-10921639	158.000	156	102	255	3318	36.158	7.600	0.106	0.840
ID182646	182646	142	53.370	18.659	33.517	0	177	177	2	1	-10921639	101.714	89	47	207	2136	44.872	2.000	0.179	0.689
ID182647	182647	163	44.826	19.861	40.743	0	177	177	2	1	-10921639	80.476	76	41	143	1690	28.903	2.000	0.237	1.067
ID182644	182644	146	112.092	29.072	29.893	0	177	177	2	1	-10921639	190.429	188	82	255	3999	60.990	3.200	0.317	1.502
ID182645	182645	164	43.879	10.354	31.196	0	177	177	2	1	-10921639	113.952	108	70	181	2393	33.771	6.384	0.154	0.901
ID182648	182648	156	45.162	29.172	43.254	0	177	177	2	1	-10921639	91.238	92	47	143	1916	29.698	2.000	0.268	1.300
ID182649	182649	165	28.100	46.000	44.000	0	177	177	2	1	-10921639	89.810	95	63	130	1886	18.538	4.800	0.192	1.563
ID182658	182658	None	29.990	20.831	22.359	0	178	178	2	1	-10921639	191.143	184	146	255	4014	27.260	2.000	0.035	0.481
ID182659	182659	130	52.127	11.900	22.632	0	178	178	2	1	-10921639	164.762	165	105	232	3460	28.773	4.800	0.148	1.475
ID182656	182656	143	46.947	21.465	18.008	0	178	178	2	1	-10921639	193.333	197	105	255	4060	41.998	7.600	0.091	0.770
ID182657	182657	158	45.820	17.802	20.294	0	178	178	2	1	-10921639	190.143	200	98	235	3993	34.905	4.800	0.119	1.161
ID182662	182662	166	29.653	42.692	28.663	0	178	178	2	1	-10921639	47.476	41	19	105	997	23.962	2.000	0.208	0.682
ID182663	182663	146	108.343	28.576	29.928	0	178	178	2	1	-10921639	182.095	172	89	255	3824	61.672	2.000	0.326	1.453
ID182660	182660	159	35.077	38.557	22.493	0	178	178	2	1	-10921639	72.810	70	31	124	1529	26.472	3.200	0.237	1.055
ID182661	182661	167	33.713	26.221	24.136	0	178	178	2	1	-10921639	144.571	143	79	191	3036	31.256	2.000	0.071	0.613
ID182666	182666	168	56.670	33.144	33.982	0	178	178	2	1	-10921639	78.905	60	35	213	1657	42.398	2.000	0.212	0.650
ID182667	182667	169	31.008	21.421	35.806	0	178	178	2	1	-10921639	83.762	73	41	153	1759	32.909	7.600	0.085	0.400
ID182664	182664	164	30.274	11.505	30.729	0	178	178	2	1	-10921639	92.857	92	31	159	1950	33.325	2.000	0.082	0.421
ID182665	182665	142	65.120	18.732	32.987	0	178	178	2	1	-10921639	110.667	98	54	251	2324	46.773	2.000	0.188	0.748
ID182670	182670	165	29.158	45.000	44.000	0	178	178	2	1	-10921639	86.143	86	59	108	1809	15.137	6.341	0.196	1.869
ID182668	182668	163	74.063	19.020	41.159	0	178	178	2	1	-10921639	102.048	89	44	200	2143	44.103	2.000	0.313	1.103
ID182669	182669	156	31.954	28.938	42.441	0	178	178	2	1	-10921639	64.667	57	31	140	1358	26.144	2.000	0.153	0.655
ID182650	182650	134	32.725	8.000	0.000	0	178	178	2	1	-10921639	106.571	105	74	140	2238	24.314	5.957	0.157	1.189
ID182651	182651	151	40.333	16.000	0.000	0	178	178	2	1	-10921639	134.571	149	86	188	2826	31.454	6.336	0.155	1.146
ID182654	182654	149	78.340	24.981	16.193	0	178	178	2	1	-10921639	164.762	159	82	255	3460	56.657	2.000	0.170	0.843
ID182655	182655	160	56.600	6.898	18.155	0	178	178	2	1	-10921639	90.857	82	47	204	1908	37.317	2.000	0.237	0.934
ID182652	182652	152	69.125	25.280	5.180	0	178	178	2	1	-10921639	137.000	133	57	229	2877	48.468	4.800	0.243	1.107
ID182653	182653	None	28.767	28.500	13.962	0	178	178	2	1	-10921639	103.238	105	66	159	2168	26.467	7.600	0.104	0.734
ID182690	182690	152	87.131	24.023	6.040	0	179	179	2	1	-10921639	132.762	121	70	251	2788	51.029	2.000	0.293	1.179
ID182691	182691	149	46.674	25.226	16.237	0	179	179	2	1	-10921639	151.000	143	79	223	3171	43.607	7.600	0.117	0.726
ID182688	182688	151	40.613	15.000	0.000	0	179	179	2	1	-10921639	142.714	146	101	188	2997	20.115	6.349	0.168	2.044
ID182689	182689	None	44.801	28.946	4.071	0	179	179	2	1	-10921639	105.952	102	60	181	2225	30.256	2.000	0.220	1.264
ID182694	182694	159	40.139	38.062	22.707	0	179	179	2	1	-10921639	74.381	66	31	140	1562	28.833	2.000	0.194	0.838
ID182695	182695	130	64.316	10.860	23.848	0	179	179	2	1	-10921639	168.571	159	102	255	3540	48.067	2.000	0.153	0.931
ID182692	182692	143	50.420	22.477	18.170	0	179	179	2	1	-10921639	201.952	204	143	255	4241	30.243	4.800	0.127	1.505
ID182693	182693	158	41.728	18.316	20.617	0	179	179	2	1	-10921639	186.524	188	130	255	3917	34.552	2.000	0.095	0.940
ID182698	182698	146	102.412	28.572	29.823	0	179	179	2	1	-10921639	177.476	178	82	255	3727	61.859	2.000	0.299	1.320
ID182699	182699	142	47.434	18.848	32.154	0	179	179	2	1	-10921639	107.286	98	70	204	2253	34.485	7.600	0.154	0.829
ID182696	182696	167	49.757	25.686	23.974	0	179	179	2	1	-10921639	150.429	146	82	245	3159	47.266	2.000	0.079	0.467
ID182697	182697	166	33.253	42.090	28.623	0	179	179	2	1	-10921639	57.190	51	28	108	1201	23.282	2.000	0.239	0.948
ID182702	182702	163	51.452	18.650	40.954	0	179	179	2	1	-10921639	84.952	79	44	175	1784	32.374	2.000	0.247	1.040
ID182703	182703	165	29.112	45.000	44.000	0	179	179	2	1	-10921639	88.524	89	57	124	1859	17.643	4.800	0.210	1.742
ID182700	182700	168	52.317	32.920	33.879	0	179	179	2	1	-10921639	71.762	70	19	188	1507	42.315	2.000	0.213	0.595
ID182701	182701	169	40.144	21.936	35.765	0	179	179	2	1	-10921639	79.524	70	41	168	1670	31.119	2.000	0.161	0.707
ID182686	182686	170	50.760	0.000	0.000	0	179	179	2	1	-10921639	69.905	57	41	216	1468	41.690	2.000	0.239	0.646
ID182687	182687	134	30.353	9.000	0.000	0	179	179	2	1	-10921639	107.238	108	62	143	2252	24.560	6.324	0.141	1.082
ID182722	182722	165	32.248	47.000	44.000	0	180	180	2	1	-10921639	97.571	95	62	140	2049	18.885	7.600	0.208	1.780
ID182720	182720	169	32.013	21.829	35.766	0	180	180	2	1	-10921639	77.333	70	44	146	1624	27.992	7.600	0.133	0.650
ID182721	182721	163	57.131	19.235	40.750	0	180	180	2	1	-10921639	82.143	63	41	181	1725	38.837	2.000	0.262	0.878
ID182706	182706	152	88.089	24.717	5.534	0	180	180	2	1	-10921639	150.333	146	57	255	3157	62.700	2.000	0.270	1.019
ID182707	182707	171	38.633	28.063	13.787	0	180	180	2	1	-10921639	97.762	105	54	156	2053	29.946	7.600	0.136	0.782
ID182704	182704	170	72.373	0.000	0.000	0	180	180	2	1	-10921639	101.857	104	56	226	2139	49.909	2.000	0.307	0.958
ID182705	182705	151	37.798	14.000	0.000	0	180	180	2	1	-10921639	118.429	117	83	162	2487	23.413	4.800	0.176	1.515
ID182710	182710	158	34.808	17.079	20.686	0	180	180	2	1	-10921639	186.381	188	133	229	3914	28.297	2.000	0.074	0.912
ID182711	182711	None	27.832	21.143	22.114	0	180	180	2	1	-10921639	200.048	200	156	255	4201	25.592	2.000	0.038	0.572
ID182708	182708	143	62.470	21.989	18.110	0	180	180	2	1	-10921639	212.857	226	140	255	4470	39.197	4.800	0.150	1.415
ID182709	182709	160	41.125	6.278	19.071	0	180	180	2	1	-10921639	80.000	70	47	153	1680	30.553	2.000	0.190	0.835
ID182714	182714	167	41.712	25.747	24.108	0	180	180	2	1	-10921639	148.524	146	82	232	3119	37.762	2.000	0.082	0.595
ID182715	182715	146	108.538	28.295	29.923	0	180	180	2	1	-10921639	173.571	156	79	255	3645	63.605	2.000	0.310	1.292
ID182712	182712	159	53.501	38.129	23.079	0	180	180	2	1	-10921639	87.714	82	47	162	1842	32.016	2.000	0.268	1.160
ID182713	182713	130	51.585	10.221	24.261	0	180	180	2	1	-10921639	160.905	156	92	229	3379	37.152	6.329	0.154	1.155
ID182718	182718	172	38.308	10.597	34.255	0	180	180	2	1	-10921639	93.381	89	54	162	1961	27.383	7.600	0.163	0.958
ID182719	182719	168	40.766	32.166	33.896	0	180	180	2	1	-10921639	71.810	66	22	162	1508	36.746	2.000	0.132	0.455
ID182716	182716	None	28.683	12.614	30.653	0	180	180	2	1	-10921639	95.095	92	44	162	1997	33.655	7.600	0.043	0.234
ID182717	182717	142	51.140	18.995	32.691	0	180	180	2	1	-10921639	103.905	98	47	191	2182	37.036	2.000	0.177	0.844
ID182758	182758	170	78.429	0.000	0.000	0	181	181	2	1	-10921639	134.571	124	71	245	2826	48.348	4.800	0.355	1.460
ID182759	182759	134	36.431	7.000	0.000	0	181	181	2	1	-10921639	102.190	105	71	146	2146	20.210	4.800	0.195	1.654
ID182762	182762	171	28.995	28.139	14.614	0	181	181	2	1	-10921639	110.095	114	38	172	2312	36.199	7.600	0.132	0.711
ID182763	182763	160	43.355	6.957	18.412	0	181	181	2	1	-10921639	91.000	79	57	168	1911	31.330	2.000	0.187	0.916
ID182760	182760	151	46.177	14.000	0.000	0	181	181	2	1	-10921639	121.333	124	74	168	2548	25.676	6.300	0.215	1.670
ID182761	182761	152	92.589	25.263	5.167	0	181	181	2	1	-10921639	169.048	172	82	255	3550	56.643	2.000	0.264	1.245
ID182766	182766	130	49.752	11.726	22.895	0	181	181	2	1	-10921639	172.667	175	114	255	3626	37.057	4.800	0.149	1.207
ID182767	182767	167	41.212	25.670	24.238	0	181	181	2	1	-10921639	144.429	153	60	223	3033	42.232	2.000	0.085	0.537
ID182764	182764	143	54.835	21.613	18.430	0	181	181	2	1	-10921639	222.381	242	121	255	4670	39.835	7.600	0.144	1.408
ID182765	182765	159	51.033	37.668	22.172	0	181	181	2	1	-10921639	74.333	70	22	165	1561	36.241	2.000	0.278	0.893
ID182770	182770	146	98.143	28.167	30.119	0	181	181	2	1	-10921639	163.238	153	89	255	3428	53.049	2.000	0.300	1.421
ID182771	182771	172	29.919	11.285	33.496	0	181	181	2	1	-10921639	88.429	89	63	149	1857	21.075	4.800	0.127	0.944
ID182768	182768	None	27.689	34.733	28.844	0	181	181	2	1	-10921639	83.048	86	47	117	1744	22.703	2.000	0.134	0.866
ID182769	182769	173	38.679	17.300	29.407	0	181	181	2	1	-10921639	131.000	127	76	194	2751	32.717	2.000	0.100	0.725
ID182774	182774	163	59.983	20.199	40.650	0	181	181	2	1	-10921639	96.810	86	44	172	2033	38.653	2.000	0.287	1.118
ID182775	182775	174	34.796	13.000	44.000	0	181	181	2	1	-10921639	72.333	63	35	124	1519	28.235	7.600	0.247	1.014
ID182772	182772	168	54.485	32.751	33.710	0	181	181	2	1	-10921639	75.810	66	12	207	1592	48.756	2.000	0.234	0.589
ID182773	182773	169	34.855	21.925	35.596	0	181	181	2	1	-10921639	78.143	73	44	156	1641	28.038	2.000	0.132	0.650
ID182776	182776	165	27.437	47.000	44.000	0	181	181	2	1	-10921639	100.333	102	77	127	2107	13.533	4.800	0.197	2.445
ID182754	182754	168	39.040	32.578	33.967	0	182	182	2	1	-10921639	66.429	66	22	149	1395	36.530	2.000	0.164	0.511
ID182755	182755	None	36.944	29.443	38.905	0	182	182	2	1	-10921639	59.476	57	22	124	1249	25.137	2.000	0.271	1.009
ID182752	182752	146	92.591	27.747	30.343	0	182	182	2	1	-10921639	151.190	127	76	255	3175	56.633	2.000	0.272	1.140
ID182753	182753	172	35.654	10.581	33.695	0	182	182	2	1	-10921639	83.667	79	41	133	1757	25.609	4.800	0.216	1.161
ID182756	182756	163	53.183	21.512	40.769	0	182	182	2	1	-10921639	85.000	73	41	188	1785	39.053	2.000	0.258	0.891
ID182757	182757	174	47.046	12.000	44.000	0	182	182	2	1	-10921639	80.381	66	53	149	1688	26.785	3.200	0.281	1.318
ID182739	182739	134	42.471	6.000	0.000	0	182	182	2	1	-10921639	112.667	111	74	159	2366	23.930	4.800	0.205	1.600
ID182742	182742	152	96.733	25.233	4.765	0	182	182	2	1	-10921639	174.143	178	89	255	3657	56.969	2.000	0.291	1.376
ID182743	182743	171	52.013	26.394	16.846	0	182	182	2	1	-10921639	151.143	149	86	245	3174	46.641	2.000	0.118	0.686
ID182740	182740	151	44.054	14.000	0.000	0	182	182	2	1	-10921639	117.381	124	68	156	2465	26.551	4.800	0.193	1.429
ID182741	182741	170	32.675	0.000	1.000	0	182	182	2	1	-10921639	105.190	108	57	159	2209	24.369	6.332	0.189	1.373
ID182746	182746	None	40.291	17.069	20.191	0	182	182	2	1	-10921639	185.429	200	114	239	3894	39.002	6.374	0.098	0.847
ID182747	182747	159	36.199	37.149	22.463	0	182	182	2	1	-10921639	65.095	57	28	153	1367	31.698	7.600	0.173	0.604
ID182744	182744	160	45.810	6.964	17.975	0	182	182	2	1	-10921639	90.381	89	47	181	1898	32.797	2.000	0.175	0.820
ID182745	182745	143	61.242	22.029	18.308	0	182	182	2	1	-10921639	210.143	232	111	255	4413	48.690	4.800	0.144	1.088
ID182750	182750	175	44.008	9.808	25.001	0	182	182	2	1	-10921639	146.429	146	92	200	3075	28.687	7.600	0.141	1.263
ID182751	182751	173	47.816	17.887	29.509	0	182	182	2	1	-10921639	126.476	121	66	219	2656	43.600	7.600	0.147	0.742
ID182748	182748	130	45.806	12.758	22.633	0	182	182	2	1	-10921639	171.048	168	124	255	3592	36.275	7.600	0.097	0.832
ID182749	182749	167	61.758	25.410	24.367	0	182	182	2	1	-10921639	176.238	168	111	255	3701	39.250	2.000	0.146	1.144
ID182723	182723	170	29.065	0.000	0.000	0	183	183	2	1	-10921639	100.476	102	80	130	2110	13.155	6.242	0.214	2.695
ID182726	182726	152	100.660	24.969	4.679	0	183	183	2	1	-10921639	191.286	188	86	255	4017	58.569	4.800	0.296	1.494
ID182727	182727	171	49.446	27.049	16.581	0	183	183	2	1	-10921639	143.286	146	63	204	3009	37.441	2.000	0.149	0.993
ID182724	182724	134	50.085	6.000	0.000	0	183	183	2	1	-10921639	96.095	92	56	172	2018	32.881	2.000	0.223	1.065
ID182725	182725	151	28.676	17.000	0.000	0	183	183	2	1	-10921639	85.762	86	50	127	1801	22.396	2.000	0.148	0.986
ID182730	182730	159	39.415	36.943	22.706	0	183	183	2	1	-10921639	82.714	79	38	146	1737	25.184	2.000	0.203	1.108
ID182731	182731	167	49.391	25.095	24.393	0	183	183	2	1	-10921639	175.667	178	121	235	3689	33.005	2.000	0.127	1.197
ID182728	182728	160	45.296	7.389	17.551	0	183	183	2	1	-10921639	100.571	92	63	165	2112	29.325	2.000	0.197	1.128
ID182729	182729	143	57.589	21.614	18.603	0	183	183	2	1	-10921639	229.333	242	178	255	4816	28.501	4.800	0.136	1.932
ID182734	182734	146	88.580	27.448	30.344	0	183	183	2	1	-10921639	153.238	149	70	255	3218	54.677	2.000	0.277	1.218
ID182735	182735	172	39.327	10.528	32.752	0	183	183	2	1	-10921639	87.238	89	41	156	1832	29.734	2.000	0.188	0.929
ID182732	182732	175	37.669	10.312	24.815	0	183	183	2	1	-10921639	130.381	124	76	188	2738	32.586	2.000	0.110	0.792
ID182733	182733	173	60.376	15.861	28.003	0	183	183	2	1	-10921639	164.048	159	89	248	3445	46.826	7.600	0.160	0.968
ID182738	182738	174	44.450	12.000	44.000	0	183	183	2	1	-10921639	82.762	73	51	143	1738	27.063	4.800	0.295	1.393
ID182736	182736	168	42.906	32.472	33.515	0	183	183	2	1	-10921639	77.048	73	25	168	1618	40.573	2.000	0.179	0.577
ID182737	182737	163	44.929	21.013	40.188	0	183	183	2	1	-10921639	70.286	66	25	146	1476	29.652	2.000	0.238	0.912
ID182786	182786	167	39.547	25.205	24.363	0	184	184	2	1	-10921639	165.286	165	108	229	3471	28.843	4.800	0.099	1.032
ID182787	182787	175	41.968	9.355	25.043	0	184	184	2	1	-10921639	130.810	133	66	191	2747	34.876	2.000	0.145	0.947
ID182784	182784	130	48.527	13.237	21.875	0	184	184	2	1	-10921639	174.619	178	86	226	3667	41.447	2.000	0.106	0.805
ID182785	182785	159	61.963	36.911	23.111	0	184	184	2	1	-10921639	84.810	79	28	207	1781	41.835	2.000	0.278	0.881
ID182790	182790	172	44.677	10.233	32.596	0	184	184	2	1	-10921639	95.571	95	51	165	2007	31.617	2.000	0.217	1.079
ID182791	182791	168	38.439	32.458	33.464	0	184	184	2	1	-10921639	81.333	82	44	149	1708	31.985	2.000	0.176	0.762
ID182788	182788	173	64.692	16.045	27.691	0	184	184	2	1	-10921639	167.286	162	76	255	3513	51.169	2.000	0.166	0.931
ID182789	182789	146	70.084	27.068	29.993	0	184	184	2	1	-10921639	139.905	127	73	229	2938	47.678	2.000	0.207	1.008
ID182792	182792	163	64.942	21.129	40.389	0	184	184	2	1	-10921639	89.143	82	31	191	1872	46.417	2.000	0.309	0.906
ID182778	182778	151	30.571	15.000	0.000	0	184	184	2	1	-10921639	100.762	102	65	146	2116	21.234	7.600	0.151	1.246
ID182779	182779	152	105.183	24.913	5.089	0	184	184	2	1	-10921639	192.095	188	92	255	4034	52.800	2.000	0.311	1.727
ID182777	182777	134	35.487	8.000	0.000	0	184	184	2	1	-10921639	96.524	95	62	137	2027	23.836	4.800	0.206	1.385
ID182782	182782	143	56.344	21.261	18.394	0	184	184	2	1	-10921639	216.333	245	105	255	4543	48.901	4.800	0.133	1.040
ID182783	182783	176	50.960	18.237	20.897	0	184	184	2	1	-10921639	222.810	229	165	255	4679	31.231	4.800	0.116	1.486
ID182780	182780	160	56.760	7.143	16.266	0	184	184	2	1	-10921639	106.000	89	57	181	2226	37.245	2.000	0.221	1.029
ID182781	182781	171	83.169	27.067	16.930	0	184	184	2	1	-10921639	175.905	181	79	255	3694	56.024	2.000	0.223	1.146
ID182794	182794	177	34.388	20.084	5.064	0	185	185	2	1	-10921639	115.143	111	70	172	2418	33.518	3.200	0.081	0.516
ID182795	182795	152	103.483	24.883	4.956	0	185	185	2	1	-10921639	190.476	184	70	255	4000	58.511	2.000	0.294	1.478
ID182793	182793	None	44.079	0.000	0.000	0	185	185	2	1	-10921639	102.190	101	65	137	2146	22.542	3.200	0.271	1.934
ID182798	182798	143	60.781	20.952	18.657	0	185	185	2	1	-10921639	231.952	255	165	255	4871	29.395	4.800	0.163	2.215
ID182799	182799	176	35.089	15.418	21.015	0	185	185	2	1	-10921639	183.905	194	98	235	3862	35.687	4.800	0.103	0.966
ID182796	182796	160	50.188	6.949	16.565	0	185	185	2	1	-10921639	103.333	98	47	172	2170	32.061	2.000	0.225	1.182
ID182797	182797	171	79.788	27.035	17.086	0	185	185	2	1	-10921639	165.000	146	92	255	3465	50.846	2.000	0.209	1.121
ID182802	182802	159	54.302	36.393	23.853	0	185	185	2	1	-10921639	88.762	82	44	191	1864	36.184	2.000	0.233	0.926
ID182803	182803	175	33.452	9.460	25.008	0	185	185	2	1	-10921639	125.762	121	66	191	2641	31.857	2.000	0.107	0.766
ID182800	182800	130	43.494	13.266	22.196	0	185	185	2	1	-10921639	171.381	168	79	232	3599	37.760	2.000	0.110	0.902
ID182801	182801	167	48.301	24.959	24.372	0	185	185	2	1	-10921639	172.905	168	117	235	3631	31.716	2.000	0.122	1.183
ID182806	182806	172	56.837	11.034	32.010	0	185	185	2	1	-10921639	112.238	117	47	204	2357	38.617	2.000	0.224	1.064
ID182807	182807	168	54.007	32.235	34.014	0	185	185	2	1	-10921639	76.857	63	28	184	1614	42.686	2.000	0.210	0.625
ID182804	182804	173	69.714	17.143	28.352	0	185	185	2	1	-10921639	176.048	178	92	248	3697	43.727	2.000	0.197	1.328
ID182805	182805	146	73.974	26.861	30.284	0	185	185	2	1	-10921639	135.238	121	70	226	2840	48.853	2.000	0.213	0.971
ID182808	182808	163	60.080	21.463	40.409	0	185	185	2	1	-10921639	86.571	73	35	175	1818	44.548	2.000	0.298	0.892
ID182809	182809	174	36.458	11.553	43.298	0	185	185	2	1	-10921639	80.095	66	22	143	1682	35.243	7.600	0.227	0.841
ID182818	182818	176	33.545	17.277	20.239	0	186	186	2	1	-10921639	193.810	194	124	255	4070	36.323	7.600	0.080	0.795
ID182819	182819	175	47.453	11.179	24.041	0	186	186	2	1	-10921639	168.238	178	98	239	3533	33.575	7.600	0.135	1.190
ID182816	182816	171	60.042	26.986	17.299	0	186	186	2	1	-10921639	141.619	137	82	248	2974	42.343	2.000	0.174	0.991
ID182817	182817	143	72.297	21.132	18.112	0	186	186	2	1	-10921639	214.524	235	111	255	4505	47.038	4.800	0.180	1.393
ID182822	182822	173	71.002	16.999	28.381	0	186	186	2	1	-10921639	179.333	181	86	255	3766	43.297	7.600	0.194	1.344
ID182823	182823	146	63.988	26.474	29.978	0	186	186	2	1	-10921639	135.000	137	73	235	2835	44.976	2.000	0.186	0.941
ID182820	182820	167	38.943	24.280	24.072	0	186	186	2	1	-10921639	161.095	159	111	216	3383	27.639	7.600	0.080	0.860
ID182821	182821	159	76.456	36.186	23.676	0	186	186	2	1	-10921639	97.667	86	44	235	2051	51.211	2.000	0.334	0.955
ID182826	182826	168	48.584	31.357	34.856	0	186	186	2	1	-10921639	69.286	57	28	165	1455	37.574	2.000	0.248	0.734
ID182827	182827	163	59.785	21.310	40.032	0	186	186	2	1	-10921639	88.524	82	38	188	1859	38.789	2.000	0.297	1.045
ID182824	182824	None	29.904	32.098	29.576	0	186	186	2	1	-10921639	89.619	89	38	137	1882	24.836	2.000	0.117	0.758
ID182825	182825	172	47.008	10.969	31.718	0	186	186	2	1	-10921639	97.857	92	44	168	2055	36.078	2.000	0.209	0.936
ID182828	182828	174	29.324	10.791	43.190	0	186	186	2	1	-10921639	70.714	70	35	124	1485	23.879	6.255	0.201	0.990
ID182810	182810	134	37.227	7.000	0.000	0	186	186	2	1	-10921639	91.048	89	56	140	1912	22.184	4.800	0.205	1.398
ID182811	182811	151	29.137	12.000	0.000	0	186	186	2	1	-10921639	91.143	98	54	124	1914	23.538	2.000	0.172	1.135
ID182814	182814	None	29.153	34.060	9.819	0	186	186	2	1	-10921639	85.048	82	66	143	1786	18.600	7.600	0.132	1.063
ID182815	182815	160	58.676	5.936	17.140	0	186	186	2	1	-10921639	110.762	111	63	165	2326	34.016	2.000	0.258	1.336
ID182812	182812	152	104.059	24.767	4.615	0	186	186	2	1	-10921639	192.381	216	73	255	4040	64.265	4.800	0.314	1.430
ID182813	182813	177	33.557	18.665	5.686	0	186	186	2	1	-10921639	96.667	95	54	162	2030	28.864	2.000	0.106	0.639
ID182848	182848	183	34.754	45.000	44.000	0	187	187	2	1	-10921639	66.857	70	36	124	1404	24.410	2.000	0.251	1.099
ID182830	182830	134	33.723	8.000	0.000	0	187	187	2	1	-10921639	89.286	86	66	133	1875	18.012	4.800	0.193	1.605
ID182831	182831	151	34.389	12.000	0.000	0	187	187	2	1	-10921639	97.238	92	62	133	2042	23.197	2.000	0.161	1.160
ID182829	182829	178	39.022	0.000	0.000	0	187	187	2	1	-10921639	85.857	82	56	156	1803	24.502	2.000	0.213	1.231
ID182834	182834	None	29.208	31.573	13.393	0	187	187	2	1	-10921639	85.333	79	47	153	1792	26.259	2.000	0.124	0.715
ID182835	182835	171	78.091	26.876	17.205	0	187	187	2	1	-10921639	166.143	159	92	255	3489	55.068	2.000	0.223	1.099
ID182832	182832	179	31.757	16.000	0.000	0	187	187	2	1	-10921639	97.762	92	62	159	2053	24.801	2.000	0.131	0.912
ID182833	182833	152	105.292	24.126	4.300	0	187	187	2	1	-10921639	185.905	204	86	255	3904	61.003	2.000	0.304	1.420
ID182838	182838	175	47.558	10.826	24.060	0	187	187	2	1	-10921639	152.952	153	98	216	3212	29.327	2.000	0.121	1.128
ID182839	182839	167	42.874	24.210	24.016	0	187	187	2	1	-10921639	170.238	165	127	213	3575	26.491	2.000	0.102	1.192
ID182836	182836	160	66.632	5.573	17.720	0	187	187	2	1	-10921639	105.048	92	54	210	2206	42.881	2.000	0.258	1.006
ID182837	182837	143	64.443	20.720	18.459	0	187	187	2	1	-10921639	212.857	216	95	255	4470	51.512	4.800	0.159	1.136
ID182842	182842	181	65.318	18.444	29.377	0	187	187	2	1	-10921639	168.762	168	76	255	3544	47.973	4.800	0.186	1.105
ID182843	182843	146	55.031	26.098	30.207	0	187	187	2	1	-10921639	124.714	127	57	213	2619	39.651	2.000	0.141	0.779
ID182840	182840	159	78.546	36.143	23.948	0	187	187	2	1	-10921639	98.190	92	44	255	2062	48.989	2.000	0.340	1.016
ID182841	182841	173	49.990	16.501	28.083	0	187	187	2	1	-10921639	167.571	175	79	255	3519	46.964	7.600	0.139	0.872
ID182846	182846	163	56.333	20.596	39.136	0	187	187	2	1	-10921639	96.095	98	35	172	2018	40.960	2.000	0.255	0.953
ID182847	182847	174	36.577	11.000	44.000	0	187	187	2	1	-10921639	71.857	66	41	143	1509	28.796	2.000	0.260	1.030
ID182844	182844	172	49.662	11.433	31.118	0	187	187	2	1	-10921639	108.238	98	66	210	2273	36.078	2.000	0.176	0.897
ID182845	182845	168	50.910	30.072	36.326	0	187	187	2	1	-10921639	71.571	63	41	159	1503	34.216	2.000	0.263	0.871
ID182890	182890	178	38.910	0.000	0.000	0	188	188	2	1	-10921639	98.333	95	68	140	2065	22.386	3.200	0.209	1.520
ID182891	182891	134	35.385	9.000	0.000	0	188	188	2	1	-10921639	86.714	86	56	127	1821	21.627	2.000	0.192	1.291
ID182894	182894	160	66.451	6.992	17.370	0	188	188	2	1	-10921639	118.381	114	63	184	2486	41.337	2.000	0.276	1.238
ID182895	182895	171	72.305	26.949	16.795	0	188	188	2	1	-10921639	169.857	175	82	255	3567	49.364	2.000	0.216	1.224
ID182892	182892	179	30.285	15.000	0.000	0	188	188	2	1	-10921639	100.714	102	62	156	2115	27.499	2.000	0.136	0.877
ID182893	182893	152	90.023	23.299	4.366	0	188	188	2	1	-10921639	191.905	184	102	255	4030	52.981	4.800	0.250	1.448
ID182898	182898	167	45.190	23.328	24.188	0	188	188	2	1	-10921639	175.619	172	124	229	3688	30.413	7.600	0.093	0.987
ID182899	182899	159	75.045	35.873	23.968	0	188	188	2	1	-10921639	99.048	89	41	255	2080	49.840	2.000	0.301	0.920
ID182896	182896	143	70.374	21.000	18.253	0	188	188	2	1	-10921639	213.714	232	111	255	4488	47.209	4.800	0.173	1.333
ID182897	182897	180	34.443	14.334	20.914	0	188	188	2	1	-10921639	154.333	159	86	235	3241	39.044	7.600	0.077	0.566
ID182902	182902	181	64.754	17.972	29.336	0	188	188	2	1	-10921639	161.381	162	70	242	3389	47.070	7.600	0.181	1.050
ID182903	182903	146	46.471	25.829	30.221	0	188	188	2	1	-10921639	120.905	117	66	200	2539	36.886	2.000	0.123	0.718
ID182900	182900	175	36.694	10.218	24.771	0	188	188	2	1	-10921639	140.571	149	86	175	2952	28.344	4.800	0.126	1.112
ID182901	182901	182	50.571	26.910	26.777	0	188	188	2	1	-10921639	141.381	121	89	255	2969	44.795	7.600	0.092	0.531
ID182906	182906	163	43.228	21.692	38.999	0	188	188	2	1	-10921639	90.286	98	35	146	1896	34.635	2.000	0.219	0.938
ID182907	182907	168	37.508	29.497	38.547	0	188	188	2	1	-10921639	54.952	44	9	143	1154	33.193	2.000	0.247	0.656
ID182904	182904	172	48.326	11.529	31.223	0	188	188	2	1	-10921639	92.857	86	41	219	1950	45.372	2.000	0.110	0.405
ID182905	182905	None	27.621	9.094	33.341	0	188	188	2	1	-10921639	78.143	73	47	130	1641	24.442	7.600	0.111	0.637
ID182908	182908	174	48.555	11.000	44.000	0	188	188	2	1	-10921639	83.714	63	28	172	1758	43.532	2.000	0.332	0.959
ID182909	182909	183	42.668	47.000	44.000	0	188	188	2	1	-10921639	74.000	86	44	105	1554	22.336	6.339	0.365	1.770
ID182850	182850	134	32.167	11.000	0.000	0	189	189	2	1	-10921639	100.333	98	76	146	2107	18.890	4.800	0.206	1.812
ID182851	182851	179	29.510	16.000	0.000	0	189	189	2	1	-10921639	115.476	114	89	146	2425	17.394	4.800	0.146	1.687
ID182849	182849	178	51.230	0.000	0.000	0	189	189	2	1	-10921639	141.667	143	116	204	2975	22.350	6.334	0.237	2.429
ID182854	182854	160	55.457	7.647	17.222	0	189	189	2	1	-10921639	102.810	95	47	178	2159	38.719	2.000	0.211	0.925
ID182855	182855	171	55.684	27.095	16.719	0	189	189	2	1	-10921639	151.000	165	86	216	3171	39.221	2.000	0.165	1.091
ID182852	182852	152	79.360	23.213	4.354	0	189	189	2	1	-10921639	171.762	165	79	255	3607	47.056	4.800	0.255	1.482
ID182853	182853	184	36.059	33.820	11.360	0	189	189	2	1	-10921639	85.143	79	54	137	1788	25.120	7.600	0.159	0.930
ID182858	182858	167	34.743	23.044	24.107	0	189	189	2	1	-10921639	167.333	168	133	207	3514	22.955	2.000	0.087	1.162
ID182859	182859	159	63.219	35.559	23.881	0	189	189	2	1	-10921639	92.333	79	44	216	1939	46.338	2.000	0.270	0.848
ID182856	182856	143	77.515	21.081	18.016	0	189	189	2	1	-10921639	220.571	242	127	255	4632	44.775	4.800	0.194	1.603
ID182857	182857	180	58.005	15.663	21.002	0	189	189	2	1	-10921639	201.524	204	127	255	4232	39.776	4.800	0.154	1.349
ID182862	182862	185	27.889	31.639	29.503	0	189	189	2	1	-10921639	83.190	79	47	133	1747	26.244	2.000	0.116	0.660
ID182863	182863	181	48.412	17.973	29.557	0	189	189	2	1	-10921639	134.048	143	60	210	2815	45.412	7.600	0.140	0.725
ID182860	182860	175	39.012	9.979	25.048	0	189	189	2	1	-10921639	143.476	149	95	197	3013	26.097	4.800	0.133	1.294
ID182861	182861	182	30.045	26.582	27.301	0	189	189	2	1	-10921639	123.429	124	70	200	2592	31.894	7.600	0.055	0.400
ID182866	182866	186	42.508	19.483	37.131	0	189	189	2	1	-10921639	100.762	95	60	172	2116	32.665	7.600	0.180	0.943
ID182867	182867	163	45.836	21.554	38.320	0	189	189	2	1	-10921639	102.524	98	47	172	2153	38.814	2.000	0.183	0.818
ID182864	182864	146	40.033	25.389	30.139	0	189	189	2	1	-10921639	112.905	102	47	197	2371	39.743	2.000	0.106	0.546
ID182865	182865	172	65.839	11.752	31.106	0	189	189	2	1	-10921639	112.905	105	60	255	2371	48.463	2.000	0.171	0.682
ID182868	182868	168	46.046	28.972	39.922	0	189	189	2	1	-10921639	56.667	51	22	181	1190	36.247	2.000	0.239	0.604
ID182869	182869	174	52.439	9.719	42.502	0	189	189	2	1	-10921639	95.952	82	25	200	2015	48.162	6.297	0.257	0.816
ID182914	182914	184	30.257	33.888	12.072	0	190	190	2	1	-10921639	83.476	82	41	140	1753	25.934	6.072	0.141	0.798
ID182915	182915	None	28.434	32.339	13.133	0	190	190	2	1	-10921639	98.190	92	57	140	2062	22.360	4.800	0.134	1.038
ID182912	182912	152	73.486	23.148	3.320	0	190	190	2	1	-10921639	156.619	149	86	245	3289	41.443	2.000	0.207	1.294
ID182913	182913	187	36.942	22.444	6.955	0	190	190	2	1	-10921639	125.095	121	66	184	2627	33.336	6.403	0.133	0.883
ID182918	182918	143	72.344	21.129	17.940	0	190	190	2	1	-10921639	221.190	229	130	255	4645	41.501	4.800	0.183	1.646
ID182919	182919	180	37.515	14.973	20.785	0	190	190	2	1	-10921639	176.619	181	89	223	3709	31.191	4.800	0.108	1.105
ID182916	182916	160	75.861	8.249	17.075	0	190	190	2	1	-10921639	106.000	89	60	239	2226	50.790	2.000	0.268	0.883
ID182917	182917	171	49.431	27.004	17.208	0	190	190	2	1	-10921639	158.762	168	98	216	3334	34.278	4.800	0.168	1.333
ID182922	182922	182	33.412	25.786	27.110	0	190	190	2	1	-10921639	139.381	146	76	210	2927	31.171	3.200	0.068	0.567
ID182923	182923	188	33.071	16.245	27.712	0	190	190	2	1	-10921639	141.857	146	63	216	2979	43.123	2.000	0.055	0.340
ID182920	182920	175	37.917	12.075	23.198	0	190	190	2	1	-10921639	165.476	168	102	210	3475	28.254	7.600	0.123	1.281
ID182921	182921	159	64.012	35.445	24.420	0	190	190	2	1	-10921639	103.333	92	47	216	2170	44.857	2.000	0.239	0.888
ID182926	182926	172	62.546	11.889	31.019	0	190	190	2	1	-10921639	116.143	111	41	242	2439	44.715	2.000	0.183	0.803
ID182927	182927	146	37.296	25.390	30.521	0	190	190	2	1	-10921639	109.714	111	57	181	2304	38.783	2.000	0.096	0.493
ID182924	182924	181	47.161	18.732	29.594	0	190	190	2	1	-10921639	135.143	140	60	232	2838	45.485	7.600	0.132	0.692
ID182925	182925	185	35.151	30.708	29.917	0	190	190	2	1	-10921639	97.000	95	57	168	2037	28.413	2.000	0.131	0.792
ID182930	182930	174	59.716	9.000	44.000	0	190	190	2	1	-10921639	91.143	83	35	159	1914	40.958	3.200	0.368	1.197
ID182928	182928	186	36.484	18.511	36.769	0	190	190	2	1	-10921639	91.667	89	38	159	1925	29.160	7.600	0.157	0.851
ID182929	182929	168	48.649	27.748	40.121	0	190	190	2	1	-10921639	76.000	79	22	153	1596	37.579	2.000	0.234	0.767
ID182910	182910	178	35.630	2.000	0.000	0	190	190	2	1	-10921639	157.619	159	98	197	3310	29.497	6.331	0.145	1.350
ID182911	182911	179	34.344	15.438	0.586	0	190	190	2	1	-10921639	113.286	111	63	159	2379	25.114	4.800	0.170	1.313
ID182882	182882	188	37.316	16.162	27.154	0	191	191	2	1	-10921639	164.238	175	73	226	3449	38.113	7.600	0.070	0.565
ID182883	182883	181	63.713	18.280	29.798	0	191	191	2	1	-10921639	143.286	153	70	255	3009	55.590	2.000	0.138	0.626
ID182880	182880	167	34.377	23.257	24.208	0	191	191	2	1	-10921639	157.048	153	127	213	3298	23.263	7.600	0.074	0.924
ID182881	182881	159	51.235	35.352	24.166	0	191	191	2	1	-10921639	105.333	95	66	184	2212	31.524	2.000	0.191	1.071
ID182886	182886	172	54.545	12.225	30.883	0	191	191	2	1	-10921639	110.952	95	51	232	2330	47.562	2.000	0.175	0.694
ID182887	182887	190	29.818	40.599	35.001	0	191	191	2	1	-10921639	37.238	35	12	105	782	22.237	2.000	0.298	0.770
ID182884	182884	146	41.140	25.215	30.262	0	191	191	2	1	-10921639	121.095	117	73	184	2543	34.635	2.000	0.122	0.761
ID182885	182885	185	33.435	30.914	30.239	0	191	191	2	1	-10921639	99.143	95	57	159	2082	22.740	2.000	0.142	1.085
ID182888	182888	168	51.615	27.512	39.925	0	191	191	2	1	-10921639	86.143	79	28	165	1809	38.324	2.000	0.276	0.972
ID182889	182889	174	66.013	8.000	44.000	0	191	191	2	1	-10921639	96.619	82	47	168	2029	45.445	2.000	0.355	1.115
ID182870	182870	178	34.814	2.000	0.000	0	191	191	2	1	-10921639	166.952	169	119	207	3506	24.971	7.600	0.132	1.561
ID182871	182871	179	39.225	15.000	0.000	0	191	191	2	1	-10921639	106.762	105	68	165	2242	24.825	2.000	0.215	1.520
ID182874	182874	184	44.459	33.785	11.930	0	191	191	2	1	-10921639	81.095	70	31	162	1703	32.468	7.600	0.195	0.814
ID182875	182875	160	65.062	8.728	16.950	0	191	191	2	1	-10921639	96.714	86	47	219	2031	43.131	2.000	0.248	0.890
ID182872	182872	152	48.960	23.541	3.143	0	191	191	2	1	-10921639	130.429	137	60	210	2739	40.971	7.600	0.136	0.761
ID182873	182873	187	45.253	21.588	6.252	0	191	191	2	1	-10921639	128.524	137	79	204	2699	36.990	7.600	0.140	0.853
ID182878	182878	180	40.523	15.756	20.285	0	191	191	2	1	-10921639	174.524	188	105	223	3665	37.955	2.000	0.098	0.823
ID182879	182879	175	49.809	11.457	24.357	0	191	191	2	1	-10921639	150.429	153	73	213	3159	41.667	4.800	0.166	1.030
ID182876	182876	171	40.940	27.304	16.389	0	191	191	2	1	-10921639	145.571	146	95	194	3057	31.359	4.800	0.139	1.134
ID182877	182877	143	72.172	20.927	18.393	0	191	191	2	1	-10921639	213.952	226	114	255	4493	48.455	4.800	0.189	1.402
ID182978	182978	None	27.696	19.829	12.021	0	192	192	2	1	-10921639	92.857	89	63	140	1950	22.635	3.200	0.118	0.863
ID182979	182979	184	43.018	33.903	12.559	0	192	192	2	1	-10921639	74.619	73	25	162	1567	34.134	2.000	0.214	0.771
ID182976	182976	187	40.029	20.093	6.436	0	192	192	2	1	-10921639	110.238	111	60	165	2315	29.536	4.800	0.185	1.163
ID182977	182977	None	28.822	2.366	6.835	0	192	192	2	1	-10921639	81.143	89	35	137	1704	31.415	2.000	0.082	0.391
ID182982	182982	143	68.579	20.775	18.305	0	192	192	2	1	-10921639	221.000	235	108	255	4641	41.548	4.800	0.173	1.565
ID182983	182983	180	58.731	15.612	20.490	0	192	192	2	1	-10921639	183.048	188	98	255	3844	44.434	2.000	0.130	0.950
ID182980	182980	160	47.998	8.519	16.913	0	192	192	2	1	-10921639	86.857	76	51	162	1824	32.008	2.000	0.204	0.920
ID182981	182981	171	47.148	26.476	17.330	0	192	192	2	1	-10921639	160.905	149	108	213	3379	33.802	2.000	0.131	1.102
ID182986	182986	159	42.074	35.230	24.564	0	192	192	2	1	-10921639	99.095	92	63	165	2081	29.621	2.000	0.170	0.971
ID182987	182987	188	29.900	15.721	26.677	0	192	192	2	1	-10921639	150.238	149	76	216	3155	35.175	2.000	0.035	0.286
ID182984	182984	167	30.569	23.712	24.036	0	192	192	2	1	-10921639	147.238	146	95	204	3092	33.051	2.000	0.054	0.455
ID182985	182985	175	41.207	11.552	24.827	0	192	192	2	1	-10921639	152.571	156	92	204	3204	29.512	2.000	0.100	0.944
ID182990	182990	185	31.892	30.607	29.755	0	192	192	2	1	-10921639	98.810	102	44	156	2075	28.991	4.800	0.153	0.906
ID182991	182991	172	33.183	12.505	31.130	0	192	192	2	1	-10921639	98.190	102	44	200	2062	35.256	2.000	0.053	0.283
ID182988	182988	146	36.594	25.734	28.447	0	192	192	2	1	-10921639	126.286	121	73	194	2652	33.159	2.000	0.085	0.594
ID182989	182989	181	62.755	18.051	29.930	0	192	192	2	1	-10921639	134.286	130	66	255	2820	51.208	2.000	0.131	0.609
ID182994	182994	190	41.774	40.790	36.013	0	192	192	2	1	-10921639	46.762	38	19	127	982	26.653	2.000	0.393	0.990
ID182995	182995	168	52.069	26.852	39.990	0	192	192	2	1	-10921639	94.381	98	31	146	1982	32.352	4.800	0.303	1.356
ID182992	182992	271	29.311	9.815	32.164	0	192	192	2	1	-10921639	93.095	89	57	159	1955	24.044	6.368	0.121	0.833
ID182993	182993	186	35.112	18.218	35.853	0	192	192	2	1	-10921639	83.048	79	47	146	1744	26.513	2.000	0.152	0.825
ID182996	182996	174	68.420	7.000	44.000	0	192	192	2	1	-10921639	94.048	79	35	191	1975	46.891	2.000	0.332	1.000
ID182974	182974	178	38.117	0.000	0.000	0	192	192	2	1	-10921639	164.905	151	137	242	3463	29.886	6.372	0.125	1.228
[truncated: 1,073 more rows]
