# Supplementary material for: Progressive enhancement of kinetic proofreading in T cell antigen discrimination from receptor activation to DAG generation
Source: eLife. 2022 Sep 20;11:e75263. doi: 10.7554/eLife.75263 (PMC9536835; doi:10.7554/eLife.75263)
Supplement: Figure 5—source data 1. — Each data table is the TrackMate ‘spot-statistics’ output of one cell over four cycles of blue-light illumination (frames 0–40, 100–140, 200–240, and 300–340, with 3 s interval between frames). We calculated the lifetime of TrackIDs that existed at the start of each period of blue-light illumination that did not last for the full period and fit the resulting lifetime distributions using custom Python scripts available at https://github.com/dbritain/KP-paper (copy archived at swh:1:rev:167fa456901903740f0f3ee6a3e5324bc45207ea, Britain, 2022). [file elife-75263-fig5-data1.zip › Fig5SourceData/ZAP/zap1/cell11.csv]

Label	ID	TRACK_ID	QUALITY	POSITION_X	POSITION_Y	POSITION_Z	POSITION_T	FRAME	RADIUS	VISIBILITY	MANUAL_COLOR	MEAN_INTENSITY	MEDIAN_INTENSITY	MIN_INTENSITY	MAX_INTENSITY	TOTAL_INTENSITY	STANDARD_DEVIATION	ESTIMATED_DIAMETER	CONTRAST	SNR
ID190198	190198	0	56.637	6.690	5.751	0	0	0	2	1	-10921639	202.619	195	159	255	4255	32.321	2.000	0.119	1.334
ID190199	190199	1	36.553	19.695	7.070	0	0	0	2	1	-10921639	133.857	131	71	227	2811	39.031	4.800	0.141	0.848
ID190202	190202	None	39.605	21.088	13.823	0	0	0	2	1	-10921639	193.476	195	147	247	4063	27.084	2.000	0.079	1.048
ID190203	190203	2	31.312	15.234	15.741	0	0	0	2	1	-10921639	203.952	207	135	255	4283	34.639	4.800	0.067	0.742
ID190200	190200	3	32.328	12.626	10.085	0	0	0	2	1	-10921639	207.000	203	171	247	4347	23.766	4.800	0.073	1.182
ID190201	190201	4	34.287	2.973	12.279	0	0	0	2	1	-10921639	159.571	167	99	235	3351	29.861	2.000	0.078	0.773
ID190206	190206	5	42.223	14.765	38.215	0	0	0	2	1	-10921639	163.000	163	115	207	3423	26.321	2.000	0.113	1.254
ID190204	190204	6	61.457	27.996	27.119	0	0	0	2	1	-10921639	182.429	175	103	255	3831	40.778	4.800	0.176	1.341
ID190205	190205	7	59.931	19.008	28.729	0	0	0	2	1	-10921639	210.619	211	135	255	4423	44.863	3.200	0.130	1.078
ID190182	190182	1	31.966	19.548	6.875	0	1	1	2	1	-10921639	127.381	131	67	187	2675	33.368	4.800	0.130	0.881
ID190183	190183	3	34.035	11.832	8.444	0	1	1	2	1	-10921639	195.762	199	139	247	4111	27.615	2.000	0.069	0.918
ID190181	190181	0	32.705	6.240	3.912	0	1	1	2	1	-10921639	157.476	159	103	219	3307	30.079	7.600	0.086	0.830
ID190186	190186	None	35.556	27.000	26.000	0	1	1	2	1	-10921639	167.952	167	111	211	3527	28.394	7.600	0.074	0.811
ID190187	190187	7	55.161	18.810	28.315	0	1	1	2	1	-10921639	209.095	203	131	255	4391	36.477	2.000	0.110	1.140
ID190184	190184	4	42.050	2.954	12.054	0	1	1	2	1	-10921639	149.476	147	91	235	3139	35.631	2.000	0.070	0.547
ID190185	190185	2	32.167	16.817	16.945	0	1	1	2	1	-10921639	207.762	203	167	255	4363	23.786	4.800	0.075	1.213
ID190188	190188	6	41.645	28.106	28.092	0	1	1	2	1	-10921639	154.619	151	91	211	3247	34.057	6.366	0.120	0.972
ID190189	190189	5	27.408	14.347	38.033	0	1	1	2	1	-10921639	149.667	151	119	203	3143	22.030	2.000	0.075	0.946
ID190178	190178	8	30.209	15.402	28.100	0	2	2	2	1	-10921639	170.810	179	131	219	3587	28.439	2.000	0.054	0.620
ID190179	190179	6	31.269	30.010	29.058	0	2	2	2	1	-10921639	107.571	99	55	159	2259	33.064	7.600	0.103	0.607
ID190177	190177	7	50.365	18.485	27.468	0	2	2	2	1	-10921639	207.190	195	175	255	4351	28.298	4.800	0.112	1.476
ID190180	190180	5	37.124	14.396	38.155	0	2	2	2	1	-10921639	147.381	143	119	203	3095	25.672	2.000	0.096	1.002
ID190194	190194	None	27.655	16.666	16.083	0	3	3	2	1	-10921639	194.238	195	163	227	4079	19.784	7.600	0.059	1.086
ID190195	190195	None	31.364	5.872	22.772	0	3	3	2	1	-10921639	142.048	143	115	183	2983	18.970	2.000	0.093	1.272
ID190192	190192	3	28.220	12.095	9.053	0	3	3	2	1	-10921639	196.333	195	159	239	4123	18.861	4.800	0.080	1.551
ID190193	190193	9	31.464	20.940	13.502	0	3	3	2	1	-10921639	186.619	183	131	247	3919	29.500	7.600	0.051	0.617
ID190196	190196	7	40.384	18.062	27.009	0	3	3	2	1	-10921639	189.095	187	123	255	3971	33.097	2.000	0.085	0.897
ID190197	190197	8	31.940	14.065	30.046	0	3	3	2	1	-10921639	155.190	159	107	207	3259	28.691	7.600	0.079	0.788
ID190191	190191	None	31.309	6.821	6.160	0	3	3	2	1	-10921639	162.238	163	127	215	3407	23.685	3.200	0.077	0.985
ID190170	190170	3	40.811	11.623	9.158	0	4	4	2	1	-10921639	195.952	191	159	251	4115	27.391	2.000	0.087	1.142
ID190171	190171	9	27.105	21.784	14.194	0	4	4	2	1	-10921639	174.810	171	119	219	3671	24.738	7.600	0.054	0.727
ID190172	190172	7	27.364	18.543	26.380	0	4	4	2	1	-10921639	172.143	171	139	219	3615	20.636	4.800	0.074	1.150
ID190173	190173	None	29.909	30.044	28.923	0	4	4	2	1	-10921639	91.381	107	39	127	1919	28.647	2.000	0.125	0.709
ID190190	190190	3	29.838	13.270	9.394	0	5	5	2	1	-10921639	185.857	191	139	235	3903	27.947	7.600	0.066	0.821
ID190218	190218	9	32.057	22.255	14.025	0	6	6	2	1	-10921639	173.095	171	115	231	3635	28.217	7.600	0.053	0.621
ID190219	190219	None	27.865	13.931	27.348	0	6	6	2	1	-10921639	154.429	155	119	211	3243	21.773	2.000	0.065	0.866
ID190216	190216	3	27.311	11.679	9.219	0	6	6	2	1	-10921639	188.524	183	143	243	3959	26.336	2.000	0.044	0.608
ID190217	190217	None	29.048	31.518	9.764	0	6	6	2	1	-10921639	94.810	87	63	143	1991	25.721	2.000	0.090	0.610
ID190220	190220	10	27.189	29.133	28.862	0	6	6	2	1	-10921639	107.190	111	43	151	2251	27.055	6.404	0.106	0.762
ID190210	190210	10	32.467	28.032	28.380	0	7	7	2	1	-10921639	125.857	123	83	171	2643	23.431	4.800	0.111	1.075
ID190208	190208	9	32.254	21.943	13.830	0	7	7	2	1	-10921639	172.333	175	123	211	3619	21.479	3.200	0.080	1.183
ID190209	190209	None	29.512	5.350	22.586	0	7	7	2	1	-10921639	124.714	123	95	167	2619	20.998	4.800	0.093	1.006
ID190207	190207	11	28.051	9.262	6.725	0	7	7	2	1	-10921639	165.476	163	127	207	3475	22.609	2.000	0.066	0.909
ID190174	190174	11	28.242	9.243	5.460	0	8	8	2	1	-10921639	157.095	159	107	199	3299	27.557	4.800	0.091	0.947
ID190175	190175	12	35.152	15.054	9.605	0	8	8	2	1	-10921639	189.286	195	127	243	3975	28.666	2.000	0.068	0.841
ID190176	190176	None	30.297	24.254	17.859	0	8	8	2	1	-10921639	173.286	175	135	215	3639	25.253	7.600	0.071	0.915
ID190226	190226	None	27.410	14.975	28.692	0	9	9	2	1	-10921639	151.952	147	111	207	3191	23.559	2.000	0.052	0.635
ID190224	190224	None	27.817	21.715	13.862	0	9	9	2	1	-10921639	165.286	167	103	207	3471	27.844	3.200	0.078	0.863
ID190225	190225	None	29.018	28.695	26.049	0	9	9	2	1	-10921639	132.905	139	91	175	2791	23.104	4.800	0.109	1.128
ID190222	190222	12	29.711	15.347	8.261	0	9	9	2	1	-10921639	163.000	163	99	211	3423	31.087	7.600	0.047	0.466
ID190223	190223	13	32.841	3.581	11.737	0	9	9	2	1	-10921639	148.905	155	111	191	3127	19.824	4.800	0.119	1.597
ID190221	190221	11	27.934	11.009	5.653	0	9	9	2	1	-10921639	156.714	155	127	227	3291	24.284	4.800	0.057	0.699
ID190211	190211	14	27.556	7.293	4.828	0	10	10	2	1	-10921639	134.238	135	87	179	2819	24.253	4.800	0.108	1.078
ID190212	190212	13	32.405	3.154	12.142	0	10	10	2	1	-10921639	117.476	123	67	179	2467	30.132	2.000	0.076	0.552
ID190213	190213	None	33.176	24.252	18.894	0	10	10	2	1	-10921639	188.143	183	151	235	3951	22.240	4.800	0.085	1.325
ID190214	190214	14	32.040	9.656	5.895	0	11	11	2	1	-10921639	139.952	139	99	187	2939	25.547	4.800	0.102	1.016
ID190215	190215	13	33.937	3.155	12.967	0	11	11	2	1	-10921639	115.381	115	63	175	2423	26.830	2.000	0.098	0.766
ID190227	190227	15	32.563	7.350	7.108	0	13	13	2	1	-10921639	138.810	139	103	203	2915	24.963	6.243	0.106	1.064
ID190228	190228	None	37.773	22.489	13.314	0	13	13	2	1	-10921639	147.190	155	75	199	3091	33.716	7.600	0.119	0.928
ID190234	190234	15	41.845	8.536	5.788	0	14	14	2	1	-10921639	136.333	139	87	183	2863	25.902	7.600	0.152	1.387
ID190235	190235	None	43.076	3.063	12.584	0	14	14	2	1	-10921639	117.095	111	75	183	2459	31.638	2.000	0.132	0.864
ID190236	190236	16	34.472	19.560	14.122	0	14	14	2	1	-10921639	170.429	175	123	207	3579	28.963	7.600	0.093	1.005
ID190237	190237	None	28.105	19.329	37.034	0	14	14	2	1	-10921639	132.524	135	91	171	2783	22.072	4.800	0.093	1.020
ID190230	190230	16	50.443	22.046	13.830	0	15	15	2	1	-10921639	156.524	159	99	239	3287	31.457	2.000	0.139	1.211
ID190231	190231	None	28.169	19.406	19.640	0	15	15	2	1	-10921639	183.381	179	151	223	3851	20.973	4.800	0.071	1.155
ID190229	190229	15	30.370	9.706	5.812	0	15	15	2	1	-10921639	121.095	127	71	163	2543	27.353	7.600	0.096	0.777
ID190232	190232	15	28.255	9.776	6.426	0	16	16	2	1	-10921639	104.333	107	51	147	2191	29.157	4.800	0.114	0.732
ID190233	190233	16	35.189	22.179	13.228	0	16	16	2	1	-10921639	125.857	135	67	179	2643	29.696	4.800	0.137	1.019
ID190238	190238	None	30.448	8.750	7.813	0	19	19	2	1	-10921639	123.571	127	75	167	2595	21.919	4.800	0.128	1.277
ID190239	190239	None	32.869	13.911	30.089	0	19	19	2	1	-10921639	127.000	131	71	171	2667	24.429	2.000	0.096	0.907
ID190242	190242	17	36.095	22.711	13.980	0	20	20	2	1	-10921639	141.667	147	91	183	2975	29.321	2.000	0.115	1.000
ID190243	190243	None	34.183	22.820	26.083	0	20	20	2	1	-10921639	138.429	131	87	223	2907	29.726	2.000	0.072	0.623
ID190247	190247	17	27.873	22.542	14.685	0	21	21	2	1	-10921639	152.714	159	103	195	3207	26.338	7.600	0.088	0.941
ID190240	190240	17	37.279	20.338	13.513	0	22	22	2	1	-10921639	176.714	175	135	231	3711	21.413	6.314	0.102	1.524
ID190241	190241	None	28.862	26.792	25.155	0	22	22	2	1	-10921639	99.381	103	43	151	2087	30.852	2.000	0.120	0.690
ID190246	190246	18	30.074	23.454	25.442	0	23	23	2	1	-10921639	142.429	143	95	171	2991	19.361	4.800	0.098	1.309
ID190244	190244	None	30.020	2.803	12.406	0	23	23	2	1	-10921639	88.905	87	47	151	1867	25.725	2.000	0.109	0.680
ID190245	190245	17	32.140	19.956	13.664	0	23	23	2	1	-10921639	170.429	167	131	215	3579	21.025	7.600	0.084	1.261
ID190250	190250	17	32.681	22.213	14.521	0	24	24	2	1	-10921639	157.857	151	123	251	3315	28.288	7.600	0.068	0.708
ID190251	190251	None	28.434	16.124	15.679	0	24	24	2	1	-10921639	160.714	159	131	207	3375	21.525	2.000	0.058	0.823
ID190252	190252	18	30.094	23.454	25.594	0	24	24	2	1	-10921639	127.571	131	79	179	2679	25.621	7.600	0.095	0.861
ID190248	190248	17	29.073	21.949	13.751	0	25	25	2	1	-10921639	145.476	143	91	195	3055	28.913	4.800	0.076	0.708
ID190249	190249	None	27.342	24.327	19.004	0	25	25	2	1	-10921639	156.714	159	119	199	3291	24.966	6.384	0.056	0.663
ID190258	190258	None	30.116	6.201	22.904	0	26	26	2	1	-10921639	100.524	103	67	139	2111	20.139	2.000	0.121	1.077
ID190254	190254	17	33.387	20.773	15.117	0	27	27	2	1	-10921639	158.810	155	103	195	3335	24.576	4.800	0.103	1.210
ID190255	190255	19	31.825	22.771	25.935	0	27	27	2	1	-10921639	125.095	119	83	175	2627	26.851	2.000	0.102	0.860
ID190253	190253	None	27.141	3.240	11.971	0	27	27	2	1	-10921639	77.286	75	31	135	1623	25.537	7.600	0.110	0.599
ID190256	190256	17	36.921	21.987	14.083	0	28	28	2	1	-10921639	138.619	139	79	191	2911	27.536	2.000	0.122	1.097
ID190257	190257	19	35.148	22.790	25.976	0	28	28	2	1	-10921639	124.905	127	75	187	2623	27.265	2.000	0.112	0.920
ID190259	190259	None	27.228	13.874	9.678	0	29	29	2	1	-10921639	134.048	143	95	167	2815	22.835	2.000	0.090	0.973
ID190262	190262	19	28.524	23.113	25.794	0	29	29	2	1	-10921639	133.095	139	87	175	2795	22.579	6.015	0.100	1.075
ID190260	190260	None	27.278	3.783	12.095	0	29	29	2	1	-10921639	90.429	91	43	139	1899	24.043	7.600	0.092	0.635
ID190261	190261	17	39.566	20.859	14.857	0	29	29	2	1	-10921639	173.857	171	139	227	3651	22.204	4.800	0.128	1.776
ID190270	190270	20	29.546	6.123	22.347	0	30	30	2	1	-10921639	99.190	99	63	147	2083	23.782	2.000	0.101	0.765
ID190271	190271	19	35.476	22.998	26.007	0	30	30	2	1	-10921639	135.381	139	95	191	2843	27.274	2.000	0.093	0.848
ID190269	190269	17	33.901	21.623	14.480	0	30	30	2	1	-10921639	143.381	143	83	195	3011	36.330	2.000	0.096	0.692
ID190266	190266	20	32.305	6.142	22.224	0	31	31	2	1	-10921639	103.381	103	63	159	2171	25.484	2.000	0.106	0.780
ID190267	190267	19	28.259	22.016	26.263	0	31	31	2	1	-10921639	131.571	135	83	175	2763	24.602	2.000	0.077	0.762
ID190265	190265	17	34.108	21.833	14.003	0	31	31	2	1	-10921639	145.476	155	83	187	3055	29.785	7.600	0.122	1.065
ID190268	190268	21	27.383	13.259	29.968	0	31	31	2	1	-10921639	112.333	115	63	159	2359	21.885	2.000	0.114	1.047
ID190263	190263	17	36.979	21.522	14.962	0	32	32	2	1	-10921639	148.714	155	99	195	3123	29.273	7.600	0.110	1.007
ID190264	190264	21	28.379	13.959	30.008	0	32	32	2	1	-10921639	113.476	115	71	171	2383	22.995	6.368	0.083	0.756
ID190272	190272	22	27.399	13.026	10.260	0	33	33	2	1	-10921639	127.571	127	79	171	2679	23.606	7.600	0.093	0.917
ID190273	190273	17	37.885	21.246	13.711	0	33	33	2	1	-10921639	146.048	147	103	187	3067	24.063	4.800	0.121	1.308
ID190274	190274	22	29.734	13.331	11.343	0	34	34	2	1	-10921639	124.905	123	75	183	2623	29.601	2.000	0.072	0.568
ID190275	190275	17	29.702	21.313	13.959	0	34	34	2	1	-10921639	140.524	143	95	175	2951	23.064	4.800	0.097	1.074
ID190276	190276	17	30.426	21.076	13.807	0	35	35	2	1	-10921639	136.524	139	95	167	2867	22.216	2.000	0.099	1.108
ID190277	190277	None	33.519	24.221	19.574	0	35	35	2	1	-10921639	149.857	151	111	187	3147	22.668	4.800	0.105	1.251
ID190278	190278	17	30.762	20.433	14.430	0	36	36	2	1	-10921639	150.810	155	111	187	3167	21.595	4.800	0.113	1.415
ID190283	190283	17	34.172	21.464	14.217	0	38	38	2	1	-10921639	148.333	155	87	191	3115	29.075	4.800	0.121	1.098
ID190284	190284	None	27.815	6.236	22.558	0	38	38	2	1	-10921639	104.524	103	67	139	2195	23.849	4.800	0.113	0.892
ID190285	190285	None	34.197	13.920	29.410	0	38	38	2	1	-10921639	132.333	139	99	179	2779	20.989	4.800	0.105	1.199
ID190279	190279	17	29.546	21.627	13.708	0	39	39	2	1	-10921639	132.524	135	75	171	2783	24.182	4.800	0.109	1.080
ID190286	190286	17	34.251	21.350	14.564	0	40	40	2	1	-10921639	151.571	151	115	179	3183	17.311	4.800	0.123	1.915
ID190287	190287	None	30.905	14.131	29.202	0	40	40	2	1	-10921639	136.714	143	95	175	2871	21.188	2.000	0.105	1.229
ID190294	190294	17	31.298	21.346	14.232	0	41	41	2	1	-10921639	123.762	127	75	187	2599	28.583	3.200	0.096	0.761
ID190295	190295	None	28.667	26.138	18.499	0	41	41	2	1	-10921639	112.714	119	59	151	2367	23.412	4.800	0.129	1.098
ID190288	190288	23	28.489	3.359	11.950	0	42	42	2	1	-10921639	89.095	91	47	155	1871	25.507	2.000	0.115	0.719
ID190290	190290	23	27.224	3.700	12.675	0	43	43	2	1	-10921639	93.857	91	51	143	1971	26.867	6.415	0.101	0.643
ID190291	190291	17	34.220	20.872	13.944	0	43	43	2	1	-10921639	132.905	135	75	179	2791	27.499	3.200	0.105	0.921
ID190289	190289	None	29.647	12.233	11.157	0	43	43	2	1	-10921639	132.524	131	99	163	2783	20.841	7.600	0.103	1.185
ID190292	190292	24	40.525	26.929	18.355	0	43	43	2	1	-10921639	102.619	107	55	155	2155	30.355	4.800	0.173	0.995
ID190293	190293	25	30.772	13.339	29.880	0	43	43	2	1	-10921639	113.476	111	63	171	2383	28.691	7.600	0.107	0.766
ID190282	190282	25	27.131	13.525	29.024	0	44	44	2	1	-10921639	118.048	123	87	159	2479	23.423	2.000	0.086	0.795
ID190280	190280	17	38.455	21.229	14.277	0	44	44	2	1	-10921639	135.762	143	83	187	2851	27.499	4.800	0.134	1.170
ID190281	190281	24	31.418	26.751	18.564	0	44	44	2	1	-10921639	99.571	99	43	155	2091	29.646	3.200	0.151	0.882
ID190296	190296	17	35.649	20.599	14.185	0	45	45	2	1	-10921639	134.429	135	71	199	2823	31.731	7.600	0.127	0.954
ID190297	190297	None	29.926	21.186	25.300	0	45	45	2	1	-10921639	149.095	147	103	179	3131	20.962	2.000	0.083	1.090
ID190298	190298	None	32.134	11.893	11.925	0	46	46	2	1	-10921639	134.429	135	103	183	2823	18.473	2.000	0.098	1.304
ID190299	190299	None	45.879	12.917	29.586	0	46	46	2	1	-10921639	125.095	127	75	191	2627	32.190	2.000	0.148	1.000
ID190304	190304	17	33.635	21.332	14.311	0	47	47	2	1	-10921639	142.810	147	79	191	2999	32.012	2.000	0.087	0.718
ID190302	190302	17	29.911	21.859	14.254	0	48	48	2	1	-10921639	119.952	127	59	171	2519	31.822	3.200	0.102	0.695
ID190303	190303	26	48.503	13.185	29.693	0	48	48	2	1	-10921639	125.667	127	55	191	2639	36.339	2.000	0.155	0.926
ID190301	190301	None	30.521	3.476	11.925	0	48	48	2	1	-10921639	85.286	91	43	155	1791	30.135	2.000	0.122	0.615
ID190300	190300	26	35.840	12.892	29.629	0	49	49	2	1	-10921639	131.190	127	99	191	2755	23.782	2.000	0.121	1.192
ID190306	190306	None	31.013	3.423	11.432	0	50	50	2	1	-10921639	84.905	87	35	151	1783	30.427	2.000	0.141	0.690
ID190307	190307	None	28.419	19.771	14.105	0	50	50	2	1	-10921639	130.048	127	91	191	2731	24.752	2.000	0.074	0.722
ID190308	190308	27	29.359	20.877	25.106	0	50	50	2	1	-10921639	140.333	147	95	171	2947	22.920	3.200	0.086	0.967
ID190305	190305	27	27.422	21.758	24.120	0	51	51	2	1	-10921639	142.238	139	123	183	2987	18.873	7.600	0.084	1.174
ID190314	190314	None	30.580	5.324	22.900	0	52	52	2	1	-10921639	99.000	99	67	143	2079	24.722	2.000	0.104	0.755
ID190313	190313	None	27.071	22.755	14.381	0	52	52	2	1	-10921639	117.095	123	59	159	2459	30.453	2.000	0.097	0.682
ID190309	190309	None	31.002	13.022	29.355	0	53	53	2	1	-10921639	115.952	115	83	163	2435	21.500	2.000	0.095	0.940
ID190310	190310	28	27.297	3.555	12.027	0	54	54	2	1	-10921639	104.333	111	51	147	2191	24.342	3.200	0.139	1.044
ID190311	190311	29	39.495	20.566	13.956	0	54	54	2	1	-10921639	154.810	163	103	195	3251	31.073	3.200	0.122	1.080
ID190312	190312	None	27.746	27.083	19.135	0	54	54	2	1	-10921639	99.190	99	59	147	2083	24.149	2.000	0.111	0.819
ID190315	190315	28	31.142	3.107	12.558	0	55	55	2	1	-10921639	101.286	103	55	155	2127	26.002	2.000	0.126	0.873
ID190318	190318	None	36.397	14.042	28.320	0	55	55	2	1	-10921639	139.762	139	95	179	2935	24.678	3.200	0.123	1.240
ID190316	190316	None	40.315	17.181	14.048	0	55	55	2	1	-10921639	156.714	155	115	199	3291	25.755	2.000	0.105	1.154
ID190317	190317	29	27.084	22.306	14.926	0	55	55	2	1	-10921639	133.095	135	83	179	2795	21.340	3.200	0.085	0.977
ID190331	190331	28	30.285	3.325	12.180	0	56	56	2	1	-10921639	89.667	95	39	147	1883	28.826	2.000	0.101	0.572
ID190332	190332	29	28.105	21.227	14.272	0	56	56	2	1	-10921639	139.762	147	79	187	2935	28.611	4.800	0.105	0.930
ID190333	190333	None	33.171	20.246	25.293	0	56	56	2	1	-10921639	146.619	143	95	215	3079	23.695	4.800	0.094	1.060
ID190330	190330	None	30.692	24.698	25.534	0	57	57	2	1	-10921639	112.905	111	55	175	2371	37.065	2.000	0.110	0.602
ID190328	190328	28	30.776	3.412	12.888	0	57	57	2	1	-10921639	108.333	107	63	147	2275	25.118	4.800	0.136	1.035
ID190329	190329	29	28.948	21.406	13.995	0	57	57	2	1	-10921639	148.524	155	103	171	3119	20.336	4.800	0.100	1.329
ID190319	190319	29	36.137	20.133	13.709	0	58	58	2	1	-10921639	142.619	147	95	179	2995	23.695	3.200	0.100	1.092
ID190320	190320	None	27.626	5.101	22.330	0	58	58	2	1	-10921639	105.095	111	79	135	2207	17.094	4.800	0.130	1.414
ID190322	190322	29	34.929	19.725	14.241	0	59	59	2	1	-10921639	152.905	159	87	199	3211	30.610	2.000	0.110	0.988
ID190321	190321	None	31.026	11.790	11.511	0	59	59	2	1	-10921639	136.714	131	107	171	2871	18.786	4.800	0.119	1.546
ID190334	190334	29	31.286	21.091	13.792	0	60	60	2	1	-10921639	135.571	135	75	175	2847	25.117	2.000	0.088	0.875
ID190323	190323	30	48.870	12.301	14.233	0	61	61	2	1	-10921639	151.571	143	87	247	3183	40.066	2.000	0.103	0.705
ID190326	190326	None	29.282	6.007	22.145	0	61	61	2	1	-10921639	101.857	95	67	143	2139	23.053	2.000	0.108	0.858
ID190327	190327	None	27.427	29.237	29.906	0	61	61	2	1	-10921639	47.190	43	11	99	991	19.286	2.000	0.188	0.775
ID190324	190324	29	42.525	21.625	13.677	0	61	61	2	1	-10921639	155.190	155	111	227	3259	29.651	2.000	0.109	1.032
ID190325	190325	None	33.541	18.963	20.018	0	61	61	2	1	-10921639	164.714	163	107	207	3459	23.650	2.000	0.072	0.932
ID190346	190346	30	41.911	12.287	13.843	0	62	62	2	1	-10921639	140.333	139	95	199	2947	29.157	2.000	0.105	0.912
ID190347	190347	29	45.449	20.495	13.612	0	62	62	2	1	-10921639	158.238	155	107	219	3323	29.843	6.271	0.132	1.239
ID190345	190345	None	32.030	31.057	12.328	0	62	62	2	1	-10921639	63.952	63	31	103	1343	20.314	2.000	0.211	1.097
ID190348	190348	None	34.370	27.115	18.658	0	62	62	2	1	-10921639	110.619	111	59	147	2323	27.185	2.000	0.136	0.976
ID190335	190335	29	45.077	20.117	13.245	0	63	63	2	1	-10921639	141.095	139	63	215	2963	39.041	7.600	0.103	0.675
ID190336	190336	30	47.270	12.174	14.306	0	63	63	2	1	-10921639	161.476	155	115	231	3391	30.449	3.200	0.126	1.190
ID190337	190337	32	33.301	29.531	29.559	0	63	63	2	1	-10921639	64.524	59	35	135	1355	25.218	2.000	0.256	1.042
ID190338	190338	None	27.923	8.761	10.539	0	64	64	2	1	-10921639	129.667	127	99	167	2723	18.818	2.000	0.075	0.965
ID190339	190339	29	43.948	20.516	13.467	0	64	64	2	1	-10921639	143.381	147	63	207	3011	43.320	4.800	0.128	0.753
ID190342	190342	None	29.676	17.884	28.378	0	64	64	2	1	-10921639	137.857	139	95	183	2895	24.792	2.000	0.068	0.710
ID190343	190343	31	28.235	13.343	29.089	0	64	64	2	1	-10921639	122.048	115	83	167	2563	25.358	2.000	0.078	0.699
ID190340	190340	30	49.904	12.541	14.190	0	64	64	2	1	-10921639	167.762	167	115	235	3523	32.511	2.000	0.122	1.120
ID190341	190341	None	28.185	24.066	23.611	0	64	64	2	1	-10921639	135.190	135	83	187	2839	26.757	4.800	0.082	0.764
ID190344	190344	32	41.010	29.216	29.652	0	64	64	2	1	-10921639	91.381	83	43	179	1919	33.512	2.000	0.137	0.658
ID190354	190354	31	28.069	12.344	30.811	0	65	65	2	1	-10921639	116.143	115	79	163	2439	25.429	4.800	0.113	0.930
ID190352	190352	29	41.004	20.563	13.831	0	65	65	2	1	-10921639	144.905	151	91	203	3043	31.231	4.800	0.118	0.979
ID190353	190353	32	38.035	29.003	29.404	0	65	65	2	1	-10921639	107.762	103	79	143	2263	20.302	2.000	0.168	1.523
ID190350	190350	30	29.683	12.318	12.726	0	65	65	2	1	-10921639	149.476	151	111	187	3139	19.979	7.600	0.093	1.275
ID190351	190351	33	32.694	31.263	12.929	0	65	65	2	1	-10921639	88.524	87	55	131	1859	20.415	2.000	0.176	1.299
ID190349	190349	None	35.544	0.000	13.000	0	65	65	2	1	-10921639	111.810	111	55	167	2348	31.014	3.200	0.152	0.952
ID190355	190355	30	41.071	12.227	13.224	0	66	66	2	1	-10921639	172.524	171	131	223	3623	24.082	6.248	0.117	1.506
ID190358	190358	None	27.999	5.973	21.841	0	66	66	2	1	-10921639	104.905	103	63	139	2203	22.329	7.600	0.108	0.914
ID190359	190359	None	42.947	17.928	28.833	0	66	66	2	1	-10921639	139.762	135	87	203	2935	31.613	2.000	0.112	0.889
ID190356	190356	33	34.146	30.903	13.090	0	66	66	2	1	-10921639	97.857	99	59	127	2055	20.165	4.800	0.188	1.538
ID190357	190357	29	48.940	21.233	14.068	0	66	66	2	1	-10921639	157.667	155	111	215	3311	32.969	7.600	0.133	1.122
ID190360	190360	32	37.499	29.794	28.733	0	66	66	2	1	-10921639	104.333	103	63	151	2191	22.247	7.600	0.183	1.450
ID190361	190361	34	39.848	13.643	33.736	0	66	66	2	1	-10921639	125.476	123	67	191	2635	29.973	2.000	0.129	0.958
ID190362	190362	35	29.823	2.496	12.474	0	67	67	2	1	-10921639	115.762	119	51	187	2431	32.878	6.386	0.107	0.682
ID190363	190363	30	44.289	12.352	13.354	0	67	67	2	1	-10921639	178.429	175	119	227	3747	27.836	4.800	0.125	1.428
ID190366	190366	32	50.215	29.490	28.527	0	67	67	2	1	-10921639	130.238	127	95	195	2735	29.573	6.343	0.186	1.380
ID190367	190367	34	39.640	14.036	33.852	0	67	67	2	1	-10921639	121.476	115	67	195	2551	35.922	2.000	0.139	0.825
ID190364	190364	33	33.652	31.058	13.191	0	67	67	2	1	-10921639	101.095	103	51	135	2123	19.743	3.200	0.165	1.453
ID190365	190365	29	38.128	20.631	13.787	0	67	67	2	1	-10921639	160.143	163	115	215	3363	29.289	4.800	0.102	1.009
ID190375	190375	None	27.212	12.820	2.790	0	68	68	2	1	-10921639	46.048	43	11	111	967	23.217	2.000	0.149	0.515
ID190378	190378	33	27.929	30.828	12.839	0	68	68	2	1	-10921639	97.857	99	75	127	2055	15.239	4.800	0.157	1.741
ID190379	190379	29	43.207	20.689	13.714	0	68	68	2	1	-10921639	151.381	147	111	231	3179	29.689	2.000	0.123	1.119
ID190376	190376	35	32.886	0.000	12.000	0	68	68	2	1	-10921639	106.714	111	47	167	2241	32.816	6.325	0.133	0.763
ID190377	190377	30	57.501	12.348	13.049	0	68	68	2	1	-10921639	181.667	183	123	251	3815	40.107	2.000	0.133	1.062
ID190380	190380	32	65.033	29.610	28.177	0	68	68	2	1	-10921639	129.667	119	79	211	2723	40.484	2.000	0.226	1.179
ID190381	190381	34	39.498	13.367	33.489	0	68	68	2	1	-10921639	118.238	111	63	171	2483	31.940	2.000	0.132	0.866
ID190370	190370	30	44.167	12.301	13.813	0	69	69	2	1	-10921639	174.619	179	111	243	3667	30.904	4.800	0.123	1.242
ID190371	190371	29	71.558	20.653	13.613	0	69	69	2	1	-10921639	179.190	179	87	255	3763	47.049	2.000	0.164	1.076
ID190368	190368	35	36.934	0.000	12.000	0	69	69	2	1	-10921639	114.762	119	39	171	2410	38.581	6.343	0.142	0.739
ID190369	190369	33	51.492	30.138	12.629	0	69	69	2	1	-10921639	116.333	115	75	163	2443	28.180	4.800	0.223	1.505
ID190374	190374	34	32.792	13.912	33.259	0	69	69	2	1	-10921639	133.857	139	91	167	2811	21.878	4.800	0.117	1.285
ID190372	190372	None	27.561	6.124	21.401	0	69	69	2	1	-10921639	108.905	111	83	139	2287	16.377	4.800	0.133	1.561
ID190373	190373	32	45.769	29.818	27.880	0	69	69	2	1	-10921639	132.143	131	91	203	2775	26.986	7.600	0.151	1.284
ID190386	190386	33	41.090	30.763	12.805	0	70	70	2	1	-10921639	118.429	123	79	167	2487	23.842	2.000	0.147	1.273
ID190387	190387	30	52.871	12.333	14.133	0	70	70	2	1	-10921639	187.190	187	115	255	3931	36.780	2.000	0.120	1.090
ID190384	190384	None	34.375	3.074	12.673	0	70	70	2	1	-10921639	143.571	155	95	191	3015	30.965	4.800	0.131	1.073
ID190385	190385	29	63.250	20.539	13.459	0	70	70	2	1	-10921639	159.571	159	87	255	3351	52.707	2.000	0.154	0.808
ID190390	190390	None	27.544	4.000	41.000	0	70	70	2	1	-10921639	65.619	63	33	111	1378	21.805	2.000	0.176	0.899
ID190388	190388	32	65.284	29.630	28.051	0	70	70	2	1	-10921639	147.571	139	95	239	3099	38.705	2.000	0.197	1.257
ID190389	190389	34	57.843	13.484	33.063	0	70	70	2	1	-10921639	147.381	147	79	231	3095	44.934	2.000	0.158	0.897
ID190382	190382	None	28.843	24.921	4.289	0	70	70	2	1	-10921639	52.905	47	27	103	1111	20.770	2.000	0.183	0.790
ID190383	190383	35	49.156	0.000	12.000	0	70	70	2	1	-10921639	135.905	135	67	191	2854	41.285	3.200	0.167	0.943
ID190394	190394	30	51.537	12.429	14.055	0	71	71	2	1	-10921639	183.000	179	131	255	3843	35.911	7.600	0.124	1.123
ID190395	190395	32	49.445	29.481	27.548	0	71	71	2	1	-10921639	143.381	139	95	219	3011	31.290	4.800	0.157	1.243
ID190392	190392	29	64.846	20.460	13.208	0	71	71	2	1	-10921639	172.143	159	95	255	3615	46.185	7.600	0.142	0.925
ID190393	190393	33	36.094	30.235	12.765	0	71	71	2	1	-10921639	117.286	115	87	151	2463	19.497	6.320	0.146	1.536
ID190391	190391	35	44.414	1.523	12.188	0	71	71	2	1	-10921639	129.667	127	75	207	2723	35.493	6.368	0.140	0.895
ID190396	190396	34	69.119	13.765	32.998	0	71	71	2	1	-10921639	154.619	155	95	255	3247	39.596	2.000	0.197	1.285
ID190402	190402	36	37.596	14.689	27.586	0	72	72	2	1	-10921639	170.810	175	119	211	3587	22.960	4.800	0.120	1.592
ID190403	190403	32	59.998	28.801	27.949	0	72	72	2	1	-10921639	152.905	139	107	239	3211	34.400	2.000	0.167	1.269
ID190400	190400	29	71.569	20.171	13.320	0	72	72	2	1	-10921639	201.095	187	123	255	4223	45.230	4.800	0.173	1.310
ID190401	190401	30	56.086	13.373	14.149	0	72	72	2	1	-10921639	193.667	195	139	255	4067	34.254	4.800	0.131	1.311
ID190404	190404	34	57.787	13.547	32.925	0	72	72	2	1	-10921639	158.810	151	95	239	3335	35.473	2.000	0.147	1.150
ID190398	190398	35	56.857	1.304	12.289	0	72	72	2	1	-10921639	150.429	135	79	235	3159	51.727	2.000	0.181	0.892
ID190399	190399	33	42.425	29.792	12.501	0	72	72	2	1	-10921639	134.810	127	99	195	2831	25.408	7.600	0.147	1.360
ID190397	190397	37	35.135	8.217	10.046	0	72	72	2	1	-10921639	133.286	131	79	187	2799	33.168	2.000	0.106	0.770
ID190406	190406	35	42.741	2.234	12.019	0	73	73	2	1	-10921639	142.429	139	99	207	2991	32.256	6.130	0.128	1.000
ID190407	190407	29	72.385	20.179	13.332	0	73	73	2	1	-10921639	202.810	203	131	255	4259	42.848	4.800	0.180	1.444
ID190405	190405	37	38.641	8.446	10.058	0	73	73	2	1	-10921639	133.476	135	67	219	2803	36.889	3.200	0.099	0.650
ID190410	190410	32	55.246	29.121	27.333	0	73	73	2	1	-10921639	143.952	135	115	231	3023	30.539	2.000	0.167	1.352
ID190411	190411	36	31.264	14.436	27.930	0	73	73	2	1	-10921639	150.238	151	99	191	3155	27.499	6.414	0.082	0.827
ID190408	190408	33	39.626	29.177	13.006	0	73	73	2	1	-10921639	129.857	127	95	175	2727	23.534	2.000	0.130	1.269
ID190409	190409	30	63.911	12.830	14.223	0	73	73	2	1	-10921639	196.905	191	143	255	4135	36.014	2.000	0.149	1.418
ID190412	190412	None	31.167	5.532	29.964	0	73	73	2	1	-10921639	85.667	79	51	127	1799	21.811	2.000	0.125	0.871
ID190413	190413	34	45.006	13.941	32.373	0	73	73	2	1	-10921639	154.810	143	119	215	3251	24.510	2.000	0.114	1.291
ID190418	190418	30	62.774	12.782	14.210	0	74	74	2	1	-10921639	208.714	199	159	255	4383	33.552	2.000	0.140	1.531
ID190419	190419	29	55.466	20.149	13.795	0	74	74	2	1	-10921639	202.810	207	139	255	4259	36.166	2.000	0.116	1.168
ID190416	190416	35	40.087	1.704	12.569	0	74	74	2	1	-10921639	147.571	135	91	231	3099	34.601	2.000	0.110	0.847
ID190417	190417	33	42.042	29.155	12.582	0	74	74	2	1	-10921639	134.048	131	87	215	2815	27.478	2.000	0.115	1.009
ID190422	190422	36	51.807	14.764	27.818	0	74	74	2	1	-10921639	189.095	191	139	255	3971	29.165	4.800	0.120	1.389
ID190423	190423	34	37.981	13.783	32.263	0	74	74	2	1	-10921639	170.429	171	111	223	3579	26.481	4.800	0.114	1.316
ID190420	190420	38	28.755	21.444	25.937	0	74	74	2	1	-10921639	167.190	163	131	207	3511	24.248	2.000	0.046	0.606
ID190421	190421	32	65.965	28.559	27.515	0	74	74	2	1	-10921639	147.000	143	55	239	3087	53.292	4.800	0.197	0.907
ID190424	190424	39	31.974	15.802	34.800	0	74	74	2	1	-10921639	138.048	127	95	191	2899	31.772	7.600	0.090	0.720
ID190425	190425	40	35.015	22.782	35.165	0	74	74	2	1	-10921639	92.143	87	55	159	1935	28.288	2.000	0.112	0.656
ID190414	190414	41	37.539	12.908	9.469	0	74	74	2	1	-10921639	146.048	155	83	231	3067	41.587	2.000	0.073	0.480
ID190415	190415	37	35.657	8.031	9.659	0	74	74	2	1	-10921639	144.333	139	87	183	3031	27.607	3.200	0.093	0.887
ID190450	190450	37	29.848	8.140	10.707	0	75	75	2	1	-10921639	139.762	143	99	191	2935	25.911	2.000	0.063	0.637
ID190451	190451	35	41.954	2.101	12.388	0	75	75	2	1	-10921639	135.762	135	75	191	2851	34.354	2.000	0.127	0.892
ID190448	190448	42	29.909	11.625	3.528	0	75	75	2	1	-10921639	82.619	83	51	139	1735	22.870	7.600	0.149	0.938
ID190449	190449	41	54.251	12.744	10.171	0	75	75	2	1	-10921639	159.381	143	79	255	3347	49.750	2.000	0.100	0.582
ID190454	190454	29	69.967	19.874	13.721	0	75	75	2	1	-10921639	203.381	203	139	255	4271	37.200	2.000	0.158	1.495
ID190455	190455	38	34.442	21.762	25.710	0	75	75	2	1	-10921639	173.095	175	127	211	3635	23.753	3.200	0.098	1.299
ID190452	190452	33	54.523	28.899	12.904	0	75	75	2	1	-10921639	147.190	143	99	211	3091	28.858	2.000	0.169	1.474
ID190453	190453	30	59.647	12.829	14.372	0	75	75	2	1	-10921639	195.952	203	123	255	4115	40.966	2.000	0.129	1.093
ID190458	190458	39	62.816	14.949	33.761	0	75	75	2	1	-10921639	169.667	163	83	231	3563	43.365	2.000	0.165	1.109
ID190459	190459	40	30.643	22.867	34.749	0	75	75	2	1	-10921639	80.905	71	39	167	1699	31.359	2.000	0.088	0.419
ID190456	190456	32	44.466	28.449	27.436	0	75	75	2	1	-10921639	143.762	135	103	211	3019	28.386	6.321	0.142	1.263
ID190457	190457	36	50.898	15.111	27.886	0	75	75	2	1	-10921639	173.857	171	111	235	3651	35.668	2.000	0.101	0.895
ID190434	190434	38	32.422	21.526	25.487	0	76	76	2	1	-10921639	179.571	171	143	243	3771	25.621	2.000	0.078	1.011
ID190435	190435	36	51.474	15.140	27.142	0	76	76	2	1	-10921639	191.762	191	143	255	4027	32.289	4.800	0.128	1.345
ID190432	190432	29	67.555	20.058	13.634	0	76	76	2	1	-10921639	219.952	235	163	255	4619	32.420	3.200	0.158	1.854
ID190433	190433	None	30.630	5.395	22.718	0	76	76	2	1	-10921639	110.619	115	71	151	2323	24.719	3.200	0.110	0.888
ID190436	190436	32	52.878	27.990	26.786	0	76	76	2	1	-10921639	156.905	163	87	227	3295	36.609	2.000	0.144	1.081
ID190437	190437	39	65.261	14.842	33.121	0	76	76	2	1	-10921639	187.381	175	135	255	3935	35.685	2.000	0.151	1.377
ID190426	190426	42	36.625	11.214	3.709	0	76	76	2	1	-10921639	105.667	107	75	143	2219	23.438	2.000	0.143	1.127
ID190427	190427	37	38.331	9.245	10.057	0	76	76	2	1	-10921639	159.952	163	107	231	3359	35.708	3.200	0.065	0.549
ID190430	190430	33	57.995	28.850	13.314	0	76	76	2	1	-10921639	158.619	147	119	243	3331	34.984	2.000	0.173	1.335
ID190431	190431	30	59.733	12.953	14.154	0	76	76	2	1	-10921639	210.810	207	147	255	4427	34.560	2.000	0.121	1.313
ID190428	190428	41	49.293	12.634	10.384	0	76	76	2	1	-10921639	175.000	179	91	255	3675	51.334	2.000	0.081	0.508
ID190429	190429	35	37.189	2.081	12.436	0	76	76	2	1	-10921639	151.571	155	103	219	3183	30.602	2.000	0.102	0.915
ID190438	190438	45	42.267	24.051	3.357	0	77	77	2	1	-10921639	84.524	75	51	159	1775	27.143	2.000	0.231	1.171
ID190439	190439	42	31.854	11.541	4.082	0	77	77	2	1	-10921639	103.762	99	67	155	2179	25.000	3.200	0.116	0.860
ID190442	190442	29	61.264	19.641	13.427	0	77	77	2	1	-10921639	211.381	215	147	255	4439	38.738	4.800	0.157	1.481
ID190443	190443	33	64.249	28.591	13.828	0	77	77	2	1	-10921639	169.095	155	111	255	3551	42.664	2.000	0.162	1.108
ID190440	190440	41	50.848	12.883	10.014	0	77	77	2	1	-10921639	179.381	183	115	255	3767	38.697	2.000	0.091	0.774
ID190441	190441	35	34.188	2.590	12.319	0	77	77	2	1	-10921639	144.333	143	103	187	3031	18.257	4.800	0.130	1.821
ID190446	190446	32	42.939	28.050	26.552	0	77	77	2	1	-10921639	145.095	143	83	211	3047	31.613	2.000	0.121	0.992
ID190447	190447	39	57.480	14.844	33.329	0	77	77	2	1	-10921639	160.143	155	107	227	3363	36.114	2.000	0.136	1.058
ID190444	190444	30	43.581	12.749	14.673	0	77	77	2	1	-10921639	188.714	191	139	255	3963	34.143	4.800	0.090	0.909
ID190445	190445	36	46.622	14.743	26.802	0	77	77	2	1	-10921639	174.619	171	123	251	3667	32.172	7.600	0.129	1.242
ID190466	190466	None	27.671	21.027	25.256	0	78	78	2	1	-10921639	183.190	183	147	223	3847	21.372	2.000	0.059	0.949
ID190467	190467	32	63.547	27.885	26.382	0	78	78	2	1	-10921639	181.286	175	135	255	3807	34.283	2.000	0.156	1.425
ID190464	190464	33	63.526	28.490	13.612	0	78	78	2	1	-10921639	173.476	167	119	255	3643	40.169	2.000	0.134	1.020
ID190465	190465	43	34.223	3.397	22.650	0	78	78	2	1	-10921639	104.714	99	59	167	2199	32.288	2.000	0.091	0.538
ID190470	190470	39	50.532	14.777	33.403	0	78	78	2	1	-10921639	171.190	171	127	227	3595	26.907	4.800	0.153	1.686
ID190471	190471	None	32.137	22.740	33.629	0	78	78	2	1	-10921639	96.333	95	47	163	2023	32.257	2.000	0.094	0.514
ID190468	190468	44	35.791	0.000	27.000	0	78	78	2	1	-10921639	90.905	87	55	151	1909	26.595	2.000	0.181	1.048
ID190469	190469	None	28.211	6.568	28.246	0	78	78	2	1	-10921639	94.429	95	67	155	1983	20.949	2.000	0.096	0.788
ID190462	190462	41	50.370	13.281	10.429	0	78	78	2	1	-10921639	200.143	203	135	255	4203	44.166	2.000	0.110	0.898
ID190463	190463	29	57.652	19.703	13.390	0	78	78	2	1	-10921639	214.048	223	151	255	4495	37.797	2.000	0.132	1.320
ID190460	190460	45	32.256	23.892	3.130	0	78	78	2	1	-10921639	87.952	87	47	143	1847	24.361	2.000	0.139	0.881
ID190461	190461	46	27.633	21.998	6.859	0	78	78	2	1	-10921639	97.667	99	63	159	2051	25.435	2.000	0.065	0.472
ID190496	190496	32	47.426	28.604	26.388	0	79	79	2	1	-10921639	142.429	143	75	207	2991	35.962	4.800	0.162	1.103
ID190497	190497	39	52.402	14.170	32.893	0	79	79	2	1	-10921639	158.810	163	107	227	3335	36.188	4.800	0.163	1.231
ID190486	190486	42	28.349	10.700	4.061	0	79	79	2	1	-10921639	87.762	87	51	151	1843	26.065	2.000	0.095	0.582
ID190487	190487	45	36.119	22.557	4.256	0	79	79	2	1	-10921639	100.905	107	51	143	2119	29.165	2.000	0.149	0.897
ID190490	190490	29	61.861	19.750	13.380	0	79	79	2	1	-10921639	214.048	227	151	255	4495	37.157	4.800	0.150	1.499
ID190491	190491	30	32.613	12.657	13.846	0	79	79	2	1	-10921639	176.905	171	119	239	3715	31.562	2.000	0.053	0.559
ID190488	190488	46	36.339	22.040	5.668	0	79	79	2	1	-10921639	114.810	115	55	183	2411	28.747	6.396	0.150	1.040
ID190489	190489	41	58.250	12.791	10.388	0	79	79	2	1	-10921639	187.952	183	115	255	3947	41.181	2.000	0.127	1.029
ID190494	190494	44	38.930	0.000	26.000	0	79	79	2	1	-10921639	113.810	123	70	163	2390	27.323	2.000	0.165	1.181
ID190495	190495	36	31.699	14.824	26.369	0	79	79	2	1	-10921639	169.286	167	131	219	3555	23.412	2.000	0.076	1.023
ID190492	190492	33	56.263	28.419	13.554	0	79	79	2	1	-10921639	169.095	163	127	251	3551	33.577	2.000	0.142	1.256
ID190493	190493	43	28.721	5.272	22.415	0	79	79	2	1	-10921639	116.333	115	83	155	2443	23.709	4.800	0.112	0.988
ID190474	190474	41	52.712	12.684	10.441	0	80	80	2	1	-10921639	180.524	175	111	255	3791	41.501	2.000	0.105	0.826
ID190475	190475	49	45.542	2.360	12.230	0	80	80	2	1	-10921639	140.714	139	87	215	2955	33.694	2.000	0.107	0.808
ID190472	190472	45	28.496	22.679	4.452	0	80	80	2	1	-10921639	76.524	67	35	147	1607	30.344	2.000	0.088	0.407
ID190473	190473	42	28.614	11.128	5.200	0	80	80	2	1	-10921639	111.762	111	51	175	2347	29.165	2.000	0.076	0.540
ID190478	190478	33	60.127	28.603	14.012	0	80	80	2	1	-10921639	171.952	167	103	255	3611	37.966	3.200	0.166	1.292
ID190479	190479	43	40.515	3.740	22.357	0	80	80	2	1	-10921639	119.381	111	71	187	2507	34.057	2.000	0.134	0.826
ID190476	190476	29	62.717	20.246	13.505	0	80	80	2	1	-10921639	217.476	223	151	255	4567	36.867	7.600	0.130	1.356
ID190477	190477	30	31.284	12.751	13.566	0	80	80	2	1	-10921639	168.143	167	107	231	3531	33.637	2.000	0.040	0.383
ID190482	190482	47	27.719	6.767	27.763	0	80	80	2	1	-10921639	107.381	107	67	147	2255	21.759	2.000	0.079	0.726
ID190483	190483	36	41.437	14.979	27.829	0	80	80	2	1	-10921639	173.667	171	119	223	3647	29.512	2.000	0.094	1.011
ID190480	190480	None	30.482	21.252	25.358	0	80	80	2	1	-10921639	175.000	167	139	227	3675	23.698	7.600	0.065	0.907
ID190481	190481	32	53.748	27.338	26.063	0	80	80	2	1	-10921639	162.619	151	115	247	3415	35.348	2.000	0.116	0.953
ID190484	190484	48	29.419	26.860	29.672	0	80	80	2	1	-10921639	111.762	107	43	195	2347	39.912	2.000	0.026	0.142
ID190485	190485	39	46.460	14.505	32.452	0	80	80	2	1	-10921639	160.524	155	111	227	3371	36.166	2.000	0.102	0.821
ID190498	190498	42	30.049	11.669	4.085	0	81	81	2	1	-10921639	102.238	95	67	167	2147	26.370	2.000	0.091	0.647
ID190499	190499	46	39.017	21.819	7.534	0	81	81	2	1	-10921639	117.286	111	71	215	2463	36.629	2.000	0.068	0.406
ID190502	190502	29	62.456	20.138	13.493	0	81	81	2	1	-10921639	197.476	191	139	255	4147	43.845	2.000	0.136	1.077
ID190503	190503	33	47.556	28.770	13.833	0	81	81	2	1	-10921639	162.238	159	111	227	3407	30.871	2.000	0.136	1.255
ID190500	190500	41	57.173	13.000	11.000	0	81	81	2	1	-10921639	198.619	183	147	255	4171	37.691	4.800	0.140	1.297
ID190501	190501	49	46.952	2.523	11.828	0	81	81	2	1	-10921639	150.429	147	111	239	3159	31.731	2.000	0.130	1.093
ID190506	190506	47	35.304	6.029	27.683	0	81	81	2	1	-10921639	111.762	107	71	167	2347	29.950	2.000	0.106	0.718
ID190507	190507	48	33.945	26.836	29.619	0	81	81	2	1	-10921639	114.048	111	51	215	2395	42.707	2.000	0.041	0.208
ID190504	190504	36	38.911	15.038	25.452	0	81	81	2	1	-10921639	174.429	171	127	255	3663	30.392	4.800	0.090	0.949
ID190505	190505	32	68.632	27.039	26.297	0	81	81	2	1	-10921639	179.952	175	123	251	3779	37.861	2.000	0.163	1.335
ID190508	190508	39	57.230	14.078	31.630	0	81	81	2	1	-10921639	158.810	159	91	243	3335	46.104	2.000	0.146	0.878
ID190530	190530	33	47.716	28.368	13.704	0	82	82	2	1	-10921639	178.048	175	127	235	3739	28.479	6.293	0.110	1.237
ID190531	190531	43	30.349	4.761	22.549	0	82	82	2	1	-10921639	132.143	131	99	203	2775	27.134	2.000	0.083	0.742
ID190528	190528	49	50.459	2.257	12.109	0	82	82	2	1	-10921639	154.238	147	95	255	3239	37.408	2.000	0.113	0.835
ID190529	190529	29	66.070	20.139	13.863	0	82	82	2	1	-10921639	218.238	215	159	255	4583	35.296	4.800	0.151	1.622
ID190534	190534	65	27.973	0.000	27.000	0	82	82	2	1	-10921639	128.095	131	96	167	2690	20.002	4.800	0.119	1.363
ID190535	190535	32	64.185	27.216	26.495	0	82	82	2	1	-10921639	175.762	171	99	255	3691	35.567	2.000	0.162	1.376
ID190532	190532	36	32.277	15.445	25.401	0	82	82	2	1	-10921639	168.905	163	103	239	3547	34.073	6.364	0.049	0.467
ID190533	190533	50	28.723	20.769	25.427	0	82	82	2	1	-10921639	173.286	171	135	227	3639	27.556	3.200	0.055	0.655
ID190538	190538	39	62.940	14.933	32.666	0	82	82	2	1	-10921639	163.381	147	95	255	3431	44.216	2.000	0.145	0.934
ID190536	190536	47	40.400	5.983	28.397	0	82	82	2	1	-10921639	127.381	127	83	195	2675	31.923	2.000	0.096	0.698
ID190537	190537	51	33.115	14.192	29.257	0	82	82	2	1	-10921639	161.286	167	107	231	3387	37.472	2.000	0.048	0.395
ID190526	190526	46	29.347	22.227	7.612	0	82	82	2	1	-10921639	133.095	135	91	171	2795	21.931	2.000	0.081	0.905
ID190527	190527	41	61.541	13.051	11.287	0	82	82	2	1	-10921639	197.286	183	155	255	4143	34.492	4.800	0.152	1.513
ID190510	190510	None	38.139	7.058	10.286	0	83	83	2	1	-10921639	159.952	167	111	215	3359	27.244	4.800	0.103	1.093
ID190511	190511	41	61.643	13.129	11.439	0	83	83	2	1	-10921639	193.857	191	119	255	4071	40.854	2.000	0.146	1.210
ID190509	190509	46	36.416	22.486	5.763	0	83	83	2	1	-10921639	122.810	119	83	163	2579	23.714	4.800	0.153	1.373
ID190514	190514	29	53.303	20.293	14.172	0	83	83	2	1	-10921639	205.095	203	143	255	4307	31.638	2.000	0.113	1.312
ID190515	190515	43	31.569	4.891	22.400	0	83	83	2	1	-10921639	137.286	135	95	187	2883	22.292	4.800	0.100	1.116
ID190512	190512	49	44.542	2.210	12.386	0	83	83	2	1	-10921639	163.571	155	119	211	3435	29.402	2.000	0.111	1.111
ID190513	190513	33	39.826	29.623	13.441	0	83	83	2	1	-10921639	157.286	151	107	219	3303	32.950	2.000	0.114	0.975
ID190518	190518	32	41.767	26.777	26.081	0	83	83	2	1	-10921639	171.762	179	103	231	3607	35.679	6.399	0.090	0.792
ID190519	190519	65	33.144	0.000	28.000	0	83	83	2	1	-10921639	121.714	123	87	163	2556	20.531	4.800	0.141	1.465
ID190516	190516	50	30.852	22.007	24.998	0	83	83	2	1	-10921639	191.571	191	155	251	4023	22.353	6.347	0.061	0.987
ID190517	190517	36	33.542	15.688	26.341	0	83	83	2	1	-10921639	188.714	195	143	227	3963	24.773	7.600	0.077	1.085
ID190522	190522	None	47.293	25.819	29.888	0	83	83	2	1	-10921639	143.381	127	95	251	3011	43.651	2.000	0.084	0.507
ID190523	190523	39	42.918	15.185	32.753	0	83	83	2	1	-10921639	145.857	135	99	223	3063	36.773	2.000	0.087	0.633
ID190520	190520	47	43.363	6.115	28.395	0	83	83	2	1	-10921639	140.905	143	99	187	2959	24.678	2.000	0.136	1.367
ID190521	190521	51	42.115	14.100	29.141	0	83	83	2	1	-10921639	168.524	179	99	231	3539	40.129	2.000	0.088	0.680
ID190524	190524	None	33.885	10.915	37.896	0	83	83	2	1	-10921639	98.619	99	63	159	2071	22.232	2.000	0.127	1.002
ID190525	190525	None	27.279	26.222	37.958	0	83	83	2	1	-10921639	59.381	63	11	123	1247	25.327	2.000	0.114	0.479
ID190574	190574	41	60.142	12.899	11.886	0	84	84	2	1	-10921639	188.524	199	111	255	3959	40.288	2.000	0.133	1.097
ID190575	190575	33	30.505	30.005	12.607	0	84	84	2	1	-10921639	147.381	139	107	179	3095	20.819	2.000	0.081	1.055
ID190572	190572	46	48.323	23.000	4.400	0	84	84	2	1	-10921639	107.762	103	67	171	2263	30.427	2.000	0.213	1.244
ID190573	190573	49	50.697	2.467	11.765	0	84	84	2	1	-10921639	165.667	163	123	255	3479	38.519	2.000	0.098	0.765
ID190578	190578	36	37.504	15.939	25.082	0	84	84	2	1	-10921639	185.286	187	123	223	3891	29.328	2.000	0.079	0.928
ID190579	190579	50	31.173	21.370	26.058	0	84	84	2	1	-10921639	193.667	191	151	255	4067	23.506	4.800	0.066	1.021
ID190576	190576	29	60.406	20.079	13.982	0	84	84	2	1	-10921639	204.714	203	139	255	4299	38.876	2.000	0.114	1.079
ID190577	190577	43	31.353	5.165	22.287	0	84	84	2	1	-10921639	143.762	147	107	195	3019	22.365	4.800	0.091	1.074
ID190582	190582	51	45.277	14.045	29.028	0	84	84	2	1	-10921639	168.524	171	103	255	3539	39.038	2.000	0.070	0.566
ID190583	190583	39	51.667	15.325	32.571	0	84	84	2	1	-10921639	155.762	147	99	255	3271	44.301	2.000	0.091	0.589
ID190580	190580	32	43.275	26.318	26.774	0	84	84	2	1	-10921639	191.381	191	135	255	4019	27.623	4.800	0.121	1.501
ID190581	190581	47	32.612	6.301	28.329	0	84	84	2	1	-10921639	134.238	127	99	191	2819	24.613	7.600	0.073	0.741
ID190584	190584	None	35.728	31.305	34.623	0	84	84	2	1	-10921639	62.619	59	19	115	1315	29.200	2.000	0.218	0.769
ID190546	190546	47	31.201	6.616	28.009	0	85	85	2	1	-10921639	131.381	127	99	183	2759	24.459	2.000	0.080	0.796
ID190547	190547	51	55.288	14.329	28.891	0	85	85	2	1	-10921639	184.714	183	95	255	3879	48.408	2.000	0.104	0.721
ID190544	190544	32	41.133	26.477	26.628	0	85	85	2	1	-10921639	192.143	187	147	255	4035	31.576	4.800	0.110	1.208
ID190545	190545	None	30.238	0.000	28.000	0	85	85	2	1	-10921639	130.000	127	96	191	2730	24.761	6.028	0.120	1.129
ID190548	190548	39	47.209	15.123	32.206	0	85	85	2	1	-10921639	170.048	159	95	247	3571	46.474	2.000	0.091	0.609
ID190549	190549	74	35.518	11.601	37.698	0	85	85	2	1	-10921639	108.524	111	71	151	2279	25.907	2.000	0.137	1.011
ID190539	190539	41	52.613	13.508	11.628	0	85	85	2	1	-10921639	196.524	199	131	255	4127	38.915	2.000	0.102	0.932
ID190542	190542	33	35.861	27.610	13.565	0	85	85	2	1	-10921639	169.476	175	127	219	3559	25.596	2.000	0.091	1.103
ID190543	190543	50	43.325	21.828	25.315	0	85	85	2	1	-10921639	194.810	179	155	255	4091	34.327	2.000	0.062	0.662
ID190540	190540	49	38.152	2.132	11.847	0	85	85	2	1	-10921639	157.286	163	111	215	3303	23.852	3.200	0.098	1.175
ID190541	190541	29	56.121	20.087	13.728	0	85	85	2	1	-10921639	203.762	203	155	255	4279	36.630	2.000	0.096	0.974
ID190560	190560	74	32.192	11.422	37.694	0	86	86	2	1	-10921639	97.667	99	63	139	2051	23.844	4.800	0.160	1.129
ID190550	190550	46	28.312	21.849	5.527	0	86	86	2	1	-10921639	112.333	115	83	159	2359	18.690	7.600	0.112	1.208
ID190551	190551	41	41.873	13.370	11.493	0	86	86	2	1	-10921639	197.095	187	139	255	4139	26.762	4.800	0.118	1.561
ID190554	190554	43	27.270	5.103	22.359	0	86	86	2	1	-10921639	141.286	139	99	183	2967	21.783	2.000	0.082	0.981
ID190555	190555	36	53.288	16.107	25.007	0	86	86	2	1	-10921639	193.667	195	143	255	4067	37.743	2.000	0.096	0.899
ID190552	190552	49	36.355	2.763	11.681	0	86	86	2	1	-10921639	147.000	143	123	227	3087	24.462	4.800	0.093	1.025
ID190553	190553	29	54.886	20.401	13.528	0	86	86	2	1	-10921639	210.810	207	167	255	4427	31.355	2.000	0.110	1.336
ID190558	190558	47	30.877	6.173	27.766	0	86	86	2	1	-10921639	127.571	123	95	183	2679	23.162	2.000	0.089	0.899
ID190559	190559	39	47.752	14.836	30.829	0	86	86	2	1	-10921639	181.476	187	111	247	3811	40.069	3.200	0.117	0.946
ID190556	190556	50	39.160	22.271	25.258	0	86	86	2	1	-10921639	189.667	179	143	255	3983	33.259	2.000	0.055	0.596
ID190557	190557	32	52.917	27.140	26.423	0	86	86	2	1	-10921639	187.190	183	135	255	3931	36.693	2.000	0.111	1.018
ID190562	190562	None	37.078	8.309	9.861	0	87	87	2	1	-10921639	155.762	155	119	207	3271	25.444	4.800	0.104	1.153
ID190563	190563	41	62.853	13.240	11.489	0	87	87	2	1	-10921639	193.286	195	143	255	4059	37.343	2.000	0.155	1.389
ID190561	190561	46	27.876	21.471	4.997	0	87	87	2	1	-10921639	93.857	91	55	151	1971	25.334	2.000	0.102	0.688
ID190566	190566	43	36.830	5.141	22.394	0	87	87	2	1	-10921639	136.714	139	83	195	2871	33.576	2.000	0.088	0.659
ID190567	190567	36	34.681	15.720	25.342	0	87	87	2	1	-10921639	192.905	203	147	235	4051	27.731	2.000	0.068	0.880
ID190564	190564	29	63.796	20.604	13.876	0	87	87	2	1	-10921639	204.524	191	127	255	4295	42.019	2.000	0.130	1.121
ID190565	190565	52	27.999	30.296	13.655	0	87	87	2	1	-10921639	152.143	151	115	203	3195	21.284	7.600	0.064	0.856
ID190570	190570	47	52.828	6.370	27.504	0	87	87	2	1	-10921639	141.476	135	87	235	2971	46.467	2.000	0.121	0.658
ID190571	190571	39	53.534	14.965	31.513	0	87	87	2	1	-10921639	161.476	155	87	255	3391	48.058	2.000	0.100	0.608
ID190568	190568	50	27.892	21.701	25.610	0	87	87	2	1	-10921639	187.952	179	151	251	3947	27.623	2.000	0.041	0.538
ID190569	190569	32	50.741	27.257	25.867	0	87	87	2	1	-10921639	192.524	187	147	251	4043	28.467	4.800	0.117	1.415
ID190594	190594	39	42.950	14.251	29.515	0	88	88	2	1	-10921639	160.333	159	103	231	3367	40.107	2.000	0.108	0.777
ID190595	190595	None	27.949	11.376	37.795	0	88	88	2	1	-10921639	79.952	79	31	127	1679	27.652	2.000	0.103	0.538
ID190592	190592	50	39.453	21.740	25.821	0	88	88	2	1	-10921639	193.286	183	139	255	4059	30.557	2.000	0.061	0.724
ID190593	190593	32	51.370	27.136	26.324	0	88	88	2	1	-10921639	189.857	183	131	255	3987	31.778	2.000	0.110	1.186
ID190586	190586	41	53.231	13.317	11.514	0	88	88	2	1	-10921639	194.048	195	127	255	4075	40.456	2.000	0.105	0.910
ID190587	190587	29	52.086	20.198	13.775	0	88	88	2	1	-10921639	219.952	211	171	255	4619	26.349	7.600	0.107	1.611
ID190585	190585	46	30.548	21.913	5.047	0	88	88	2	1	-10921639	108.905	107	63	147	2287	23.345	4.800	0.129	1.067
ID190590	190590	36	41.483	16.120	24.885	0	88	88	2	1	-10921639	191.762	199	135	247	4027	31.308	2.000	0.073	0.834
ID190591	190591	47	27.766	6.029	26.414	0	88	88	2	1	-10921639	127.571	127	91	171	2679	22.602	3.200	0.079	0.822
ID190588	190588	52	41.251	30.232	13.672	0	88	88	2	1	-10921639	164.714	163	107	219	3459	26.939	2.000	0.093	1.041
ID190589	190589	43	35.290	5.585	21.648	0	88	88	2	1	-10921639	135.762	135	95	199	2851	29.762	2.000	0.074	0.628
ID190598	190598	52	32.324	30.320	12.621	0	89	89	2	1	-10921639	154.048	151	111	203	3235	20.076	2.000	0.084	1.185
ID190599	190599	29	59.886	20.166	13.914	0	89	89	2	1	-10921639	216.714	215	175	255	4551	30.687	2.000	0.128	1.601
ID190596	190596	41	66.887	13.534	11.008	0	89	89	2	1	-10921639	194.429	187	127	255	4083	41.748	2.000	0.143	1.168
ID190597	190597	53	39.151	2.851	12.260	0	89	89	2	1	-10921639	132.905	135	91	187	2791	25.381	2.000	0.113	1.067
ID190602	190602	50	51.156	21.807	25.864	0	89	89	2	1	-10921639	207.000	203	147	255	4347	34.986	2.000	0.087	0.950
ID190603	190603	32	37.959	27.470	26.460	0	89	89	2	1	-10921639	177.095	171	127	231	3719	25.880	2.000	0.088	1.105
ID190600	190600	36	31.011	17.082	24.413	0	89	89	2	1	-10921639	193.857	199	135	243	4071	25.804	2.000	0.073	1.028
ID190601	190601	None	27.566	10.024	24.570	0	89	89	2	1	-10921639	127.190	119	87	211	2671	28.968	2.000	0.045	0.375
ID190604	190604	47	35.469	6.337	27.510	0	89	89	2	1	-10921639	121.286	115	79	191	2547	31.738	2.000	0.087	0.613
ID190605	190605	39	32.388	14.565	29.346	0	89	89	2	1	-10921639	170.238	167	127	215	3575	20.144	4.800	0.097	1.501
ID190662	190662	53	34.682	2.455	12.234	0	90	90	2	1	-10921639	132.714	131	87	187	2787	29.246	2.000	0.097	0.805
ID190663	190663	29	49.663	20.218	14.060	0	90	90	2	1	-10921639	203.000	203	163	255	4263	27.742	6.225	0.113	1.490
ID190660	190660	54	27.210	8.857	10.199	0	90	90	2	1	-10921639	145.476	151	103	203	3055	26.966	2.000	0.068	0.688
ID190661	190661	41	50.939	13.381	11.405	0	90	90	2	1	-10921639	195.762	195	139	255	4111	37.981	2.000	0.117	1.078
ID190666	190666	36	47.867	16.526	24.326	0	90	90	2	1	-10921639	211.762	211	135	255	4447	33.648	3.200	0.101	1.152
ID190667	190667	50	47.784	21.593	25.591	0	90	90	2	1	-10921639	218.238	231	155	255	4583	36.696	6.388	0.094	1.024
ID190664	190664	52	38.010	29.698	13.850	0	90	90	2	1	-10921639	175.381	163	139	227	3683	26.257	6.358	0.080	0.992
ID190665	190665	43	33.709	5.621	21.698	0	90	90	2	1	-10921639	127.952	123	83	191	2687	30.904	2.000	0.083	0.635
ID190670	190670	39	31.984	14.761	30.068	0	90	90	2	1	-10921639	151.000	155	99	207	3171	31.267	4.800	0.085	0.754
ID190668	190668	32	41.621	27.093	26.251	0	90	90	2	1	-10921639	182.048	183	135	231	3823	29.581	2.000	0.090	1.016
ID190669	190669	None	30.669	0.000	28.000	0	90	90	2	1	-10921639	114.095	107	83	151	2396	22.176	4.800	0.152	1.354
ID190606	190606	54	35.535	8.882	10.795	0	91	91	2	1	-10921639	151.190	151	107	207	3175	25.814	2.000	0.084	0.905
ID190607	190607	41	57.896	13.491	11.237	0	91	91	2	1	-10921639	185.857	171	107	255	3903	42.861	2.000	0.126	0.973
ID190610	190610	52	32.311	30.129	13.669	0	91	91	2	1	-10921639	155.762	155	123	207	3271	25.601	3.200	0.063	0.723
ID190611	190611	None	28.424	27.751	18.846	0	91	91	2	1	-10921639	159.381	159	115	223	3347	28.619	2.000	0.036	0.383
ID190608	190608	53	31.781	1.803	12.999	0	91	91	2	1	-10921639	138.429	143	79	183	2907	26.632	6.179	0.109	1.024
ID190609	190609	29	59.734	20.087	13.787	0	91	91	2	1	-10921639	209.857	199	167	255	4407	32.277	2.000	0.127	1.467
ID190614	190614	116	30.604	10.039	24.599	0	91	91	2	1	-10921639	135.571	135	103	223	2847	30.313	2.000	0.045	0.382
ID190615	190615	50	50.464	21.745	25.213	0	91	91	2	1	-10921639	219.762	223	167	255	4615	33.265	2.000	0.093	1.120
ID190612	190612	43	41.994	5.619	21.926	0	91	91	2	1	-10921639	127.952	123	83	239	2687	35.551	2.000	0.079	0.526
ID190613	190613	36	37.316	16.321	24.187	0	91	91	2	1	-10921639	189.095	183	119	255	3971	36.892	3.200	0.071	0.683
ID190618	190618	56	30.401	11.893	36.873	0	91	91	2	1	-10921639	101.286	95	63	159	2127	24.741	2.000	0.081	0.611
ID190619	190619	57	28.922	0.000	41.000	0	91	91	2	1	-10921639	69.857	71	44	111	1467	18.169	2.000	0.232	1.447
ID190616	190616	32	47.928	27.185	26.921	0	91	91	2	1	-10921639	187.190	183	131	235	3931	32.680	2.000	0.108	1.118
ID190617	190617	39	37.422	14.747	29.532	0	91	91	2	1	-10921639	156.333	159	91	211	3283	34.741	2.000	0.082	0.679
ID190631	190631	54	37.847	9.044	10.334	0	92	92	2	1	-10921639	148.524	147	99	203	3119	37.341	2.000	0.083	0.608
ID190634	190634	52	53.044	30.250	13.014	0	92	92	2	1	-10921639	176.714	175	119	247	3711	33.408	2.000	0.130	1.216
ID190635	190635	29	63.517	20.044	13.854	0	92	92	2	1	-10921639	222.238	215	159	255	4667	31.334	3.200	0.150	1.848
ID190632	190632	41	62.692	12.960	11.419	0	92	92	2	1	-10921639	199.762	191	151	255	4195	36.191	2.000	0.141	1.363
ID190633	190633	53	51.128	2.726	12.565	0	92	92	2	1	-10921639	150.619	139	115	219	3163	28.758	2.000	0.154	1.395
ID190638	190638	116	27.378	9.807	24.401	0	92	92	2	1	-10921639	134.048	123	111	203	2815	25.796	2.000	0.049	0.483
ID190639	190639	36	29.756	15.716	23.837	0	92	92	2	1	-10921639	179.762	175	123	243	3775	31.334	2.000	0.048	0.527
ID190636	190636	43	59.689	5.947	21.712	0	92	92	2	1	-10921639	138.619	119	91	255	2911	45.710	2.000	0.114	0.622
ID190637	190637	None	27.798	28.477	22.155	0	92	92	2	1	-10921639	169.857	159	139	243	3567	27.163	2.000	0.030	0.360
ID190642	190642	55	38.061	6.769	27.178	0	92	92	2	1	-10921639	132.143	127	91	191	2775	28.090	2.000	0.083	0.717
ID190643	190643	None	27.061	0.626	27.876	0	92	92	2	1	-10921639	114.619	111	75	159	2407	23.286	4.800	0.112	0.990
ID190640	190640	50	55.381	21.795	25.055	0	92	92	2	1	-10921639	217.857	223	151	255	4575	36.686	2.000	0.104	1.116
ID190641	190641	32	42.869	27.793	26.237	0	92	92	2	1	-10921639	177.667	179	135	255	3731	30.208	2.000	0.081	0.880
ID190646	190646	56	30.055	11.630	37.124	0	92	92	2	1	-10921639	103.571	103	63	143	2175	20.486	2.000	0.115	1.045
ID190647	190647	57	38.103	0.000	41.000	0	92	92	2	1	-10921639	84.762	91	59	127	1780	19.844	4.800	0.288	1.909
ID190644	190644	39	41.567	14.315	28.814	0	92	92	2	1	-10921639	157.667	147	91	211	3311	36.007	2.000	0.106	0.838
ID190645	190645	None	39.416	34.000	35.000	0	92	92	2	1	-10921639	88.143	91	31	155	1851	35.187	2.000	0.193	0.811
ID190658	190658	56	33.577	11.341	37.326	0	93	93	2	1	-10921639	96.143	91	55	151	2019	28.317	2.000	0.111	0.676
ID190659	190659	57	29.164	0.000	41.000	0	93	93	2	1	-10921639	76.429	78	55	99	1605	16.049	3.200	0.219	1.709
ID190656	190656	55	33.191	7.040	27.745	0	93	93	2	1	-10921639	135.381	139	103	183	2843	23.963	2.000	0.099	1.021
ID190657	190657	39	41.472	14.240	28.465	0	93	93	2	1	-10921639	174.429	175	119	247	3663	33.853	2.000	0.089	0.842
ID190650	190650	52	37.695	30.063	13.252	0	93	93	2	1	-10921639	161.857	155	127	211	3399	27.075	2.000	0.083	0.918
ID190651	190651	29	56.026	19.862	13.929	0	93	93	2	1	-10921639	209.476	219	147	255	4399	30.919	3.200	0.129	1.546
ID190648	190648	41	64.725	13.038	11.503	0	93	93	2	1	-10921639	185.667	183	103	255	3899	44.042	2.000	0.130	0.973
ID190649	190649	53	38.067	2.442	12.910	0	93	93	2	1	-10921639	140.714	139	83	183	2955	26.909	2.000	0.121	1.126
ID190654	190654	50	46.804	22.202	24.921	0	93	93	2	1	-10921639	232.905	235	175	255	4891	25.064	4.800	0.104	1.752
ID190655	190655	32	32.376	27.167	26.653	0	93	93	2	1	-10921639	189.857	191	147	231	3987	23.397	4.800	0.095	1.411
ID190652	190652	59	48.660	26.993	18.852	0	93	93	2	1	-10921639	192.524	183	139	255	4043	32.606	7.600	0.087	0.944
ID190653	190653	43	54.563	5.849	21.618	0	93	93	2	1	-10921639	151.190	147	99	247	3175	38.771	2.000	0.120	0.837
ID190674	190674	29	56.999	19.603	13.613	0	94	94	2	1	-10921639	226.429	223	171	255	4755	26.481	4.800	0.138	2.071
ID190675	190675	59	43.998	26.959	18.823	0	94	94	2	1	-10921639	191.571	191	139	255	4023	31.731	2.000	0.076	0.851
ID190672	190672	41	65.336	12.868	11.562	0	94	94	2	1	-10921639	182.238	163	123	255	3827	42.589	2.000	0.136	1.027
ID190673	190673	52	63.027	30.186	13.156	0	94	94	2	1	-10921639	188.714	175	135	255	3963	36.344	2.000	0.141	1.283
ID190678	190678	50	48.686	21.555	24.864	0	94	94	2	1	-10921639	218.429	227	167	255	4587	33.377	2.000	0.090	1.081
ID190679	190679	55	34.239	6.671	27.431	0	94	94	2	1	-10921639	127.381	119	79	191	2675	26.440	2.000	0.073	0.657
ID190676	190676	None	32.233	28.380	21.167	0	94	94	2	1	-10921639	186.619	179	151	255	3919	31.620	2.000	0.073	0.808
ID190677	190677	43	59.718	5.598	21.724	0	94	94	2	1	-10921639	146.238	123	99	247	3071	45.425	2.000	0.112	0.651
ID190682	190682	56	30.673	11.898	36.790	0	94	94	2	1	-10921639	99.952	99	47	167	2099	25.734	2.000	0.118	0.817
ID190680	190680	39	47.096	14.055	28.379	0	94	94	2	1	-10921639	167.000	163	103	239	3507	35.485	2.000	0.089	0.766
ID190681	190681	58	27.900	23.850	32.410	0	94	94	2	1	-10921639	131.762	135	79	171	2767	25.255	2.000	0.065	0.637
ID190671	190671	53	37.699	2.914	12.426	0	94	94	2	1	-10921639	138.048	151	79	187	2899	32.122	4.800	0.123	0.938
ID190690	190690	50	57.551	22.042	24.748	0	95	95	2	1	-10921639	223.190	231	167	255	4687	32.875	3.200	0.121	1.461
ID190691	190691	None	35.438	27.514	26.666	0	95	95	2	1	-10921639	163.190	167	119	211	3427	34.140	2.000	0.088	0.777
ID190688	190688	29	35.715	20.178	13.622	0	95	95	2	1	-10921639	194.429	195	159	239	4083	21.025	6.047	0.078	1.344
ID190689	190689	43	39.660	5.444	21.224	0	95	95	2	1	-10921639	154.238	147	119	215	3239	27.029	4.800	0.126	1.273
ID190694	190694	58	30.894	24.043	31.756	0	95	95	2	1	-10921639	118.810	123	51	171	2495	32.335	2.000	0.078	0.530
ID190692	190692	39	35.444	14.353	28.745	0	95	95	2	1	-10921639	157.667	151	107	211	3311	31.198	2.000	0.078	0.732
ID190693	190693	None	33.215	15.449	32.283	0	95	95	2	1	-10921639	145.095	139	99	191	3047	27.148	2.000	0.080	0.789
ID190683	190683	None	29.385	21.227	6.804	0	95	95	2	1	-10921639	116.143	115	71	163	2439	26.688	2.000	0.094	0.749
ID190686	190686	41	66.845	13.147	11.620	0	95	95	2	1	-10921639	194.429	191	131	255	4083	41.246	2.000	0.142	1.174
ID190687	190687	52	53.584	30.423	12.919	0	95	95	2	1	-10921639	178.619	175	135	247	3751	29.689	2.000	0.136	1.441
ID190684	190684	60	30.868	8.491	10.060	0	95	95	2	1	-10921639	135.762	131	71	207	2851	34.003	2.000	0.078	0.581
ID190685	190685	53	37.161	2.555	12.486	0	95	95	2	1	-10921639	141.476	147	91	187	2971	27.173	4.800	0.132	1.217
ID190626	190626	43	56.692	5.879	21.219	0	96	96	2	1	-10921639	156.905	143	107	223	3295	39.752	2.000	0.117	0.826
ID190627	190627	50	50.904	22.407	24.464	0	96	96	2	1	-10921639	220.905	223	159	255	4639	31.940	2.000	0.102	1.283
ID190624	190624	29	58.029	20.114	14.049	0	96	96	2	1	-10921639	198.238	187	151	255	4163	35.023	2.000	0.109	1.113
ID190625	190625	59	31.008	27.127	18.676	0	96	96	2	1	-10921639	177.095	175	143	227	3719	21.038	7.600	0.081	1.264
ID190630	190630	56	33.006	11.422	35.999	0	96	96	2	1	-10921639	103.190	99	51	151	2167	28.382	2.000	0.109	0.714
ID190628	190628	None	27.055	2.057	28.117	0	96	96	2	1	-10921639	116.143	115	71	183	2439	30.414	6.269	0.075	0.533
ID190629	190629	39	48.102	13.906	28.407	0	96	96	2	1	-10921639	166.429	159	123	251	3495	35.424	2.000	0.104	0.885
ID190622	190622	53	50.357	3.035	12.569	0	96	96	2	1	-10921639	161.095	163	111	231	3383	29.896	4.800	0.147	1.380
ID190623	190623	52	38.971	29.959	13.037	0	96	96	2	1	-10921639	152.524	151	103	207	3203	26.153	2.000	0.105	1.113
ID190620	190620	60	34.442	9.512	10.445	0	96	96	2	1	-10921639	171.952	171	103	255	3611	46.577	4.800	0.113	0.749
ID190621	190621	41	76.215	12.692	11.115	0	96	96	2	1	-10921639	211.571	203	139	255	4443	42.281	2.000	0.182	1.541
ID190704	190704	61	37.248	15.618	32.506	0	97	97	2	1	-10921639	145.095	139	95	227	3047	36.102	2.000	0.097	0.709
ID190705	190705	56	32.650	11.474	35.980	0	97	97	2	1	-10921639	102.810	99	47	171	2159	30.633	2.000	0.115	0.690
ID190695	190695	None	27.671	20.741	6.587	0	97	97	2	1	-10921639	110.238	115	71	151	2315	22.077	2.000	0.107	0.966
ID190698	190698	53	44.604	2.816	12.436	0	97	97	2	1	-10921639	134.048	139	63	207	2815	39.169	2.000	0.129	0.784
ID190699	190699	52	30.293	30.428	12.976	0	97	97	2	1	-10921639	150.810	155	103	195	3167	25.187	2.000	0.081	0.902
ID190696	190696	60	28.509	9.319	9.908	0	97	97	2	1	-10921639	147.571	143	95	219	3099	33.664	2.000	0.067	0.554
ID190697	190697	41	73.089	12.843	11.151	0	97	97	2	1	-10921639	221.476	243	147	255	4651	36.452	4.800	0.183	1.883
ID190702	190702	43	55.993	5.774	21.287	0	97	97	2	1	-10921639	158.429	143	119	255	3327	41.304	2.000	0.106	0.737
ID190703	190703	50	48.959	22.009	24.622	0	97	97	2	1	-10921639	219.381	223	159	255	4607	31.187	4.800	0.100	1.281
ID190700	190700	29	59.317	20.195	14.409	0	97	97	2	1	-10921639	218.238	219	163	255	4583	32.437	4.800	0.153	1.790
ID190701	190701	59	38.553	26.769	18.703	0	97	97	2	1	-10921639	188.143	187	163	243	3951	21.841	4.800	0.092	1.456
ID190706	190706	41	68.704	12.795	11.111	0	98	98	2	1	-10921639	217.476	231	159	255	4567	35.988	4.800	0.169	1.750
ID190707	190707	53	43.207	2.729	12.827	0	98	98	2	1	-10921639	137.857	143	87	199	2895	28.288	3.200	0.131	1.129
ID190710	190710	59	50.905	27.510	18.473	0	98	98	2	1	-10921639	190.238	183	139	255	3995	37.215	2.000	0.104	0.960
ID190711	190711	43	55.707	5.964	21.372	0	98	98	2	1	-10921639	156.524	151	107	247	3287	40.189	3.200	0.114	0.799
ID190708	190708	52	38.338	29.215	12.801	0	98	98	2	1	-10921639	154.429	147	115	207	3243	26.390	2.000	0.081	0.881
ID190709	190709	29	56.304	20.304	14.309	0	98	98	2	1	-10921639	208.333	203	155	255	4375	29.889	4.800	0.128	1.586
ID190714	190714	39	33.348	14.614	29.289	0	98	98	2	1	-10921639	163.952	159	127	219	3443	29.527	6.440	0.072	0.743
ID190715	190715	61	34.342	15.751	31.586	0	98	98	2	1	-10921639	145.095	143	95	215	3047	32.363	2.000	0.062	0.521
ID190712	190712	50	43.134	21.693	24.291	0	98	98	2	1	-10921639	212.143	207	163	255	4455	32.549	2.000	0.075	0.906
ID190713	190713	None	33.465	27.949	25.826	0	98	98	2	1	-10921639	175.571	167	131	223	3687	24.861	4.800	0.100	1.283
ID190716	190716	56	34.771	11.634	35.955	0	98	98	2	1	-10921639	112.905	107	79	155	2371	22.329	2.000	0.118	1.067
ID190730	190730	60	57.913	9.410	10.366	0	99	99	2	1	-10921639	178.048	163	115	255	3739	46.267	4.800	0.144	0.966
ID190731	190731	41	66.874	13.119	11.709	0	99	99	2	1	-10921639	225.095	231	163	255	4727	32.708	4.800	0.166	1.955
ID190729	190729	None	34.166	0.000	3.000	0	99	99	2	1	-10921639	70.238	70	40	111	1475	19.827	2.000	0.257	1.447
ID190734	190734	29	61.576	20.098	14.271	0	99	99	2	1	-10921639	204.524	191	167	255	4295	33.952	3.200	0.143	1.503
ID190735	190735	59	53.522	27.360	18.360	0	99	99	2	1	-10921639	193.286	187	127	255	4059	35.678	2.000	0.112	1.089
ID190732	190732	53	48.601	2.808	12.903	0	99	99	2	1	-10921639	153.857	155	107	199	3231	26.926	4.800	0.149	1.483
ID190733	190733	52	46.750	30.095	12.983	0	99	99	2	1	-10921639	172.333	171	127	219	3619	29.376	2.000	0.110	1.166
ID190738	190738	50	35.973	21.473	24.344	0	99	99	2	1	-10921639	219.000	215	163	255	4599	27.597	6.306	0.068	1.015
ID190739	190739	39	31.660	14.043	28.874	0	99	99	2	1	-10921639	162.048	167	107	199	3403	27.997	2.000	0.076	0.820
ID190736	190736	43	41.317	5.497	21.281	0	99	99	2	1	-10921639	162.238	155	123	239	3407	30.793	2.000	0.100	0.960
ID190737	190737	None	43.473	20.239	21.391	0	99	99	2	1	-10921639	208.714	211	147	255	4383	35.498	2.000	0.080	0.870
ID190742	190742	56	27.159	12.312	35.999	0	99	99	2	1	-10921639	115.381	119	79	151	2423	19.836	4.800	0.114	1.191
ID190740	190740	61	27.524	15.689	31.201	0	99	99	2	1	-10921639	160.524	159	111	219	3371	26.907	4.800	0.081	0.896
ID190741	190741	62	28.971	25.257	31.269	0	99	99	2	1	-10921639	139.381	135	99	207	2927	25.858	2.000	0.066	0.672
ID190722	190722	59	37.287	27.875	18.728	0	100	100	2	1	-10921639	188.905	195	143	247	3967	30.427	4.800	0.095	1.081
ID190723	190723	43	49.204	5.669	20.938	0	100	100	2	1	-10921639	167.952	151	135	243	3527	31.923	7.600	0.100	0.959
ID190720	190720	52	53.044	29.399	12.819	0	100	100	2	1	-10921639	174.619	167	115	255	3667	34.174	2.000	0.113	1.037
ID190721	190721	29	59.186	19.130	13.970	0	100	100	2	1	-10921639	218.429	223	163	255	4587	28.685	4.800	0.140	1.865
ID190726	190726	61	53.249	15.911	31.078	0	100	100	2	1	-10921639	182.048	191	119	255	3823	38.759	7.600	0.120	1.007
ID190727	190727	62	30.320	25.133	31.283	0	100	100	2	1	-10921639	133.286	135	87	179	2799	27.672	2.000	0.067	0.607
ID190724	190724	50	43.184	21.787	24.136	0	100	100	2	1	-10921639	218.429	219	155	255	4587	32.675	7.600	0.076	0.939
ID190725	190725	None	32.245	28.735	25.340	0	100	100	2	1	-10921639	177.476	175	119	227	3727	26.214	2.000	0.065	0.829
ID190728	190728	56	38.466	11.502	35.848	0	100	100	2	1	-10921639	127.571	123	99	191	2679	23.470	2.000	0.125	1.210
ID190718	190718	41	66.504	12.766	11.107	0	100	100	2	1	-10921639	220.143	231	151	255	4623	36.357	3.200	0.150	1.583
ID190719	190719	53	42.900	2.858	12.327	0	100	100	2	1	-10921639	141.286	139	83	203	2967	31.204	4.800	0.134	1.067
ID190717	190717	60	49.819	9.955	10.732	0	100	100	2	1	-10921639	200.714	203	131	255	4215	37.938	4.800	0.123	1.159
ID190754	190754	43	37.443	5.739	21.003	0	101	101	2	1	-10921639	149.095	143	107	199	3131	26.188	2.000	0.082	0.860
ID190755	190755	63	38.216	20.889	21.512	0	101	101	2	1	-10921639	228.143	235	167	255	4791	25.460	4.800	0.094	1.544
ID190752	190752	29	57.920	19.672	14.325	0	101	101	2	1	-10921639	210.238	211	163	255	4415	34.354	4.800	0.136	1.465
ID190753	190753	59	39.009	27.196	18.024	0	101	101	2	1	-10921639	175.571	171	131	223	3687	29.211	2.000	0.067	0.753
ID190758	190758	62	38.321	23.899	32.293	0	101	101	2	1	-10921639	135.381	135	99	195	2843	28.253	2.000	0.124	1.055
ID190759	190759	56	30.798	12.135	35.850	0	101	101	2	1	-10921639	112.905	111	79	155	2371	21.712	2.000	0.112	1.043
ID190756	190756	50	38.400	21.394	23.734	0	101	101	2	1	-10921639	227.000	231	179	255	4767	24.298	4.800	0.083	1.427
ID190757	190757	61	38.254	15.824	31.283	0	101	101	2	1	-10921639	155.000	155	107	231	3255	29.772	2.000	0.083	0.798
ID190750	190750	53	52.018	2.995	12.274	0	101	101	2	1	-10921639	132.905	127	75	227	2791	39.691	2.000	0.129	0.764
ID190751	190751	52	44.423	29.819	12.788	0	101	101	2	1	-10921639	175.000	175	135	227	3675	26.863	2.000	0.107	1.263
ID190748	190748	60	43.344	8.914	10.796	0	101	101	2	1	-10921639	167.571	171	111	235	3519	34.346	2.000	0.096	0.851
ID190749	190749	41	68.256	12.850	11.238	0	101	101	2	1	-10921639	213.857	203	159	255	4491	34.714	2.000	0.159	1.693
ID190770	190770	50	37.872	21.073	24.216	0	102	102	2	1	-10921639	215.190	215	171	255	4519	24.608	6.070	0.072	1.169
ID190771	190771	None	30.196	0.588	27.991	0	102	102	2	1	-10921639	97.095	91	67	159	2039	27.528	2.000	0.129	0.807
ID190768	190768	59	36.802	27.904	17.710	0	102	102	2	1	-10921639	180.714	175	143	227	3795	25.062	2.000	0.075	1.003
ID190769	190769	63	28.662	20.198	21.963	0	102	102	2	1	-10921639	213.667	211	163	255	4487	25.560	4.800	0.071	1.102
ID190772	190772	61	29.053	15.526	30.089	0	102	102	2	1	-10921639	160.905	171	115	183	3379	20.615	4.800	0.097	1.382
ID190766	190766	53	28.433	2.942	12.175	0	102	102	2	1	-10921639	126.238	127	83	167	2651	24.678	2.000	0.090	0.847
ID190767	190767	29	48.355	20.507	14.336	0	102	102	2	1	-10921639	190.048	191	119	255	3991	39.373	2.000	0.093	0.820
ID190765	190765	41	68.074	12.952	10.983	0	102	102	2	1	-10921639	209.667	195	155	255	4403	35.244	2.000	0.160	1.639
ID190762	190762	63	37.032	19.738	21.413	0	103	103	2	1	-10921639	207.381	215	159	255	4355	31.392	6.011	0.074	0.912
ID190763	190763	50	41.063	21.615	24.176	0	103	103	2	1	-10921639	203.762	203	151	255	4279	31.965	3.200	0.078	0.918
ID190760	190760	41	51.506	12.732	10.767	0	103	103	2	1	-10921639	190.619	195	131	255	4003	34.593	4.800	0.135	1.312
ID190761	190761	29	52.049	19.253	14.295	0	103	103	2	1	-10921639	210.619	203	151	255	4423	31.772	4.800	0.125	1.478
ID190764	190764	None	28.312	28.533	24.711	0	103	103	2	1	-10921639	164.333	163	119	215	3451	27.169	2.000	0.062	0.705
ID190746	190746	63	43.040	20.228	21.258	0	104	104	2	1	-10921639	209.857	203	167	255	4407	30.124	2.000	0.085	1.088
ID190747	190747	61	27.898	16.180	31.356	0	104	104	2	1	-10921639	147.571	147	103	207	3099	28.037	4.800	0.068	0.668
ID190744	190744	29	48.165	19.936	14.186	0	104	104	2	1	-10921639	192.905	183	151	255	4051	31.790	6.293	0.110	1.200
ID190745	190745	59	33.265	28.894	17.485	0	104	104	2	1	-10921639	170.429	171	131	211	3579	22.209	2.000	0.083	1.171
ID190743	190743	41	40.620	13.153	11.623	0	104	104	2	1	-10921639	180.524	179	131	243	3791	29.106	2.000	0.084	0.963
ID190778	190778	61	40.317	15.905	30.437	0	105	105	2	1	-10921639	168.714	167	119	255	3543	30.161	4.800	0.121	1.206
ID190776	190776	63	37.338	20.656	23.622	0	105	105	2	1	-10921639	203.762	203	167	255	4279	25.849	2.000	0.084	1.222
ID190777	190777	None	41.911	29.419	24.722	0	105	105	2	1	-10921639	168.905	167	119	227	3547	28.273	2.000	0.096	1.043
ID190774	190774	29	37.352	19.878	14.993	0	105	105	2	1	-10921639	192.905	191	151	231	4051	23.820	4.800	0.090	1.332
ID190775	190775	59	30.610	29.171	17.467	0	105	105	2	1	-10921639	174.429	175	135	211	3663	17.812	4.800	0.085	1.535
ID190773	190773	41	31.612	13.083	10.104	0	105	105	2	1	-10921639	165.286	171	127	203	3471	20.807	4.800	0.095	1.375
ID190779	190779	41	31.580	12.712	11.419	0	106	106	2	1	-10921639	173.286	179	135	211	3639	22.577	6.153	0.071	1.017
ID190782	190782	None	28.075	16.829	32.878	0	106	106	2	1	-10921639	131.762	127	95	179	2767	25.255	7.600	0.073	0.713
ID190780	190780	29	45.491	20.162	14.418	0	106	106	2	1	-10921639	188.333	187	123	247	3955	36.864	2.000	0.084	0.791
ID190781	190781	61	44.913	14.825	28.887	0	106	106	2	1	-10921639	156.905	151	95	211	3295	30.689	3.200	0.112	1.029
ID190786	190786	61	30.490	15.643	29.242	0	107	107	2	1	-10921639	165.667	167	127	207	3479	20.604	4.800	0.097	1.420
ID190784	190784	29	35.836	20.100	14.662	0	107	107	2	1	-10921639	184.524	179	139	255	3875	26.728	2.000	0.064	0.836
ID190785	190785	None	37.778	19.874	24.289	0	107	107	2	1	-10921639	199.571	207	159	239	4191	23.470	4.800	0.107	1.647
ID190783	190783	41	38.767	12.940	10.761	0	107	107	2	1	-10921639	176.524	179	131	215	3707	24.347	3.200	0.106	1.394
ID190787	190787	64	33.629	3.689	13.547	0	108	108	2	1	-10921639	117.476	123	75	155	2467	24.445	7.600	0.115	0.988
ID190788	190788	29	31.429	20.084	14.485	0	108	108	2	1	-10921639	181.095	179	139	235	3803	25.787	7.600	0.077	1.009
ID190792	190792	66	27.172	20.154	23.404	0	109	109	2	1	-10921639	189.476	191	143	255	3979	28.523	6.372	0.061	0.762
ID190793	190793	61	28.619	15.754	29.902	0	109	109	2	1	-10921639	159.762	163	135	179	3355	15.264	4.800	0.097	1.852
ID190790	190790	41	28.522	13.086	12.258	0	109	109	2	1	-10921639	157.286	155	131	219	3303	23.717	2.000	0.058	0.722
ID190791	190791	29	41.756	20.594	14.972	0	109	109	2	1	-10921639	178.810	179	111	255	3755	32.186	2.000	0.088	0.898
ID190789	190789	64	31.300	3.604	11.833	0	109	109	2	1	-10921639	121.286	127	83	159	2547	22.220	4.800	0.119	1.157
ID190794	190794	None	33.905	8.126	8.480	0	110	110	2	1	-10921639	121.857	127	67	167	2559	30.388	2.000	0.123	0.881
ID190795	190795	41	27.314	13.758	12.107	0	110	110	2	1	-10921639	166.238	167	135	207	3491	18.703	2.000	0.067	1.118
ID190798	190798	61	35.276	14.823	29.208	0	110	110	2	1	-10921639	149.857	147	99	207	3147	24.759	3.200	0.087	0.967
ID190796	190796	67	31.319	26.981	18.984	0	110	110	2	1	-10921639	177.667	175	147	219	3731	18.690	4.800	0.076	1.342
ID190797	190797	66	34.657	19.620	22.104	0	110	110	2	1	-10921639	200.333	199	163	255	4207	22.497	6.294	0.085	1.389
ID190802	190802	67	29.339	27.642	18.678	0	111	111	2	1	-10921639	164.143	163	115	211	3447	24.005	7.600	0.060	0.770
ID190803	190803	66	28.866	20.753	22.210	0	111	111	2	1	-10921639	197.095	199	171	223	4139	14.785	4.800	0.066	1.647
ID190800	190800	41	31.358	13.600	12.239	0	111	111	2	1	-10921639	158.810	155	127	239	3335	28.241	6.407	0.056	0.598
ID190801	190801	29	28.846	20.685	14.129	0	111	111	2	1	-10921639	170.048	167	135	239	3571	23.897	7.600	0.078	1.034
ID190799	190799	None	30.096	3.491	12.329	0	111	111	2	1	-10921639	100.524	103	51	147	2111	32.037	2.000	0.121	0.680
ID190806	190806	None	36.873	18.006	29.652	0	112	112	2	1	-10921639	154.429	155	115	211	3243	25.149	2.000	0.089	1.005
ID190804	190804	41	28.412	13.722	11.779	0	112	112	2	1	-10921639	170.429	167	151	207	3579	14.712	4.800	0.082	1.757
ID190805	190805	29	45.770	20.017	14.064	0	112	112	2	1	-10921639	182.810	179	139	243	3839	29.134	2.000	0.101	1.152
ID190807	190807	None	31.852	3.313	12.294	0	113	113	2	1	-10921639	100.524	107	47	159	2111	31.432	3.200	0.122	0.698
ID190808	190808	41	30.477	13.369	12.464	0	113	113	2	1	-10921639	155.571	155	115	211	3267	24.340	6.257	0.072	0.859
ID190809	190809	29	31.121	21.316	13.257	0	113	113	2	1	-10921639	161.857	159	99	211	3399	29.261	6.365	0.085	0.864
ID190810	190810	68	29.941	15.769	10.460	0	114	114	2	1	-10921639	131.762	127	71	191	2767	34.839	2.000	0.077	0.539
ID190811	190811	68	32.633	15.453	9.351	0	115	115	2	1	-10921639	139.952	151	67	187	2939	34.500	6.262	0.118	0.854
ID190816	190816	None	30.002	14.076	27.971	0	115	115	2	1	-10921639	131.762	131	87	175	2767	26.732	2.000	0.077	0.708
ID190814	190814	None	30.354	30.056	23.321	0	115	115	2	1	-10921639	120.143	123	51	159	2523	30.282	2.000	0.087	0.635
ID190815	190815	69	28.416	21.012	25.222	0	115	115	2	1	-10921639	172.905	175	135	207	3631	19.621	2.000	0.067	1.108
ID190812	190812	None	33.023	3.583	11.964	0	115	115	2	1	-10921639	106.619	107	67	167	2239	27.565	2.000	0.148	0.996
ID190813	190813	29	30.567	20.812	13.509	0	115	115	2	1	-10921639	173.667	167	127	215	3647	23.404	4.800	0.079	1.086
ID190823	190823	68	32.530	14.466	8.738	0	116	116	2	1	-10921639	133.476	135	75	171	2803	23.134	4.800	0.110	1.148
ID190824	190824	29	35.288	20.971	14.448	0	116	116	2	1	-10921639	164.905	159	107	219	3463	28.386	2.000	0.084	0.898
ID190825	190825	69	32.193	20.064	25.387	0	116	116	2	1	-10921639	170.619	167	135	227	3583	24.622	7.600	0.067	0.871
ID190818	190818	29	34.006	21.011	14.270	0	117	117	2	1	-10921639	162.238	171	95	203	3407	31.206	2.000	0.096	0.913
ID190819	190819	69	35.007	20.314	25.499	0	117	117	2	1	-10921639	183.000	187	131	223	3843	27.481	2.000	0.074	0.919
ID190817	190817	70	28.145	13.594	11.623	0	117	117	2	1	-10921639	146.810	143	115	191	3083	18.132	4.800	0.090	1.341
ID190820	190820	None	30.003	13.900	28.286	0	117	117	2	1	-10921639	136.143	143	91	183	2859	26.265	2.000	0.083	0.792
ID190822	190822	29	34.858	20.671	14.098	0	118	118	2	1	-10921639	154.810	159	107	199	3251	27.524	4.800	0.096	0.989
ID190821	190821	70	36.268	13.135	11.696	0	118	118	2	1	-10921639	132.524	127	91	187	2783	26.877	2.000	0.091	0.826
ID190826	190826	70	33.703	13.391	11.973	0	119	119	2	1	-10921639	137.095	131	107	179	2879	22.436	2.000	0.094	1.048
ID190827	190827	None	27.007	15.689	30.123	0	120	120	2	1	-10921639	131.571	131	87	167	2763	21.625	2.000	0.073	0.824
ID190830	190830	None	30.581	19.842	25.108	0	121	121	2	1	-10921639	163.571	171	131	203	3435	20.486	2.000	0.067	1.000
ID190828	190828	None	29.615	13.069	11.695	0	121	121	2	1	-10921639	130.810	127	103	163	2747	20.454	6.334	0.078	0.924
ID190829	190829	71	33.239	21.033	14.657	0	121	121	2	1	-10921639	156.143	159	119	191	3279	22.455	7.600	0.080	1.034
ID190839	190839	71	30.088	19.708	14.158	0	122	122	2	1	-10921639	139.190	139	83	183	2923	25.999	7.600	0.095	0.930
ID190834	190834	72	31.285	12.531	11.961	0	123	123	2	1	-10921639	128.714	123	95	171	2703	18.658	4.800	0.103	1.289
ID190835	190835	73	31.428	16.863	29.370	0	123	123	2	1	-10921639	137.667	139	107	171	2891	17.127	7.600	0.100	1.465
ID190831	190831	72	33.190	13.253	12.253	0	124	124	2	1	-10921639	127.000	127	75	171	2667	24.265	6.027	0.119	1.109
ID190832	190832	None	28.617	20.318	13.274	0	124	124	2	1	-10921639	119.952	123	75	159	2519	25.200	7.600	0.102	0.884
ID190833	190833	73	33.718	16.259	29.031	0	124	124	2	1	-10921639	134.810	135	95	175	2831	21.706	3.200	0.134	1.469
ID190838	190838	None	33.273	19.193	24.598	0	125	125	2	1	-10921639	152.333	151	111	203	3199	26.663	6.356	0.075	0.800
ID190836	190836	72	30.102	13.585	11.734	0	125	125	2	1	-10921639	119.000	119	83	183	2499	22.978	2.000	0.088	0.841
ID190837	190837	None	34.114	23.576	19.833	0	125	125	2	1	-10921639	140.905	143	87	191	2959	28.695	3.200	0.091	0.819
ID190840	190840	72	41.474	12.958	11.827	0	126	126	2	1	-10921639	129.095	127	91	183	2711	26.034	2.000	0.123	1.086
ID190841	190841	None	28.448	13.259	28.023	0	126	126	2	1	-10921639	113.286	107	75	163	2379	24.350	2.000	0.083	0.713
ID190846	190846	75	30.103	20.733	13.627	0	127	127	2	1	-10921639	122.429	131	75	151	2571	23.876	6.384	0.116	1.065
ID190847	190847	None	27.464	23.558	19.514	0	127	127	2	1	-10921639	136.143	143	83	183	2859	31.398	7.600	0.073	0.588
ID190845	190845	72	30.198	13.133	11.938	0	127	127	2	1	-10921639	119.000	115	87	167	2499	22.909	6.236	0.097	0.917
ID190850	190850	76	27.840	20.554	19.871	0	128	128	2	1	-10921639	166.619	163	131	211	3499	22.304	6.297	0.070	0.973
ID190848	190848	72	30.095	12.590	12.052	0	128	128	2	1	-10921639	128.143	127	99	175	2691	19.561	4.800	0.110	1.298
ID190849	190849	75	30.202	21.585	14.001	0	128	128	2	1	-10921639	125.095	135	55	171	2627	30.922	4.800	0.127	0.914
ID190842	190842	72	32.710	13.408	12.109	0	129	129	2	1	-10921639	125.667	127	75	187	2639	25.466	6.333	0.110	0.975
ID190843	190843	75	32.285	21.242	13.453	0	129	129	2	1	-10921639	115.952	115	63	167	2435	30.276	4.800	0.139	0.937
ID190844	190844	76	34.508	20.533	19.926	0	129	129	2	1	-10921639	164.714	167	123	215	3459	27.585	2.000	0.087	0.956
ID190858	190858	72	28.702	12.531	11.970	0	130	130	2	1	-10921639	122.238	127	79	151	2567	23.482	2.000	0.098	0.929
ID190859	190859	75	38.564	20.347	13.629	0	130	130	2	1	-10921639	151.762	155	107	203	3187	26.612	4.800	0.122	1.237
ID190851	190851	72	43.846	13.158	11.844	0	131	131	2	1	-10921639	136.714	139	87	215	2871	30.791	6.332	0.115	0.919
ID190854	190854	None	43.753	21.264	20.105	0	131	131	2	1	-10921639	176.143	171	127	239	3699	28.175	2.000	0.106	1.203
ID190852	190852	75	34.844	19.020	13.379	0	131	131	2	1	-10921639	141.095	139	83	187	2963	33.672	7.600	0.100	0.760
ID190853	190853	77	34.661	22.702	15.111	0	131	131	2	1	-10921639	125.095	123	59	195	2627	36.257	7.600	0.098	0.616
ID190855	190855	72	36.288	12.724	11.950	0	132	132	2	1	-10921639	137.476	135	99	191	2887	24.049	2.000	0.110	1.132
ID190856	190856	77	28.305	23.196	15.471	0	132	132	2	1	-10921639	122.810	131	55	175	2579	33.454	7.600	0.090	0.607
ID190857	190857	None	31.291	26.182	19.753	0	132	132	2	1	-10921639	110.238	115	59	163	2315	31.890	2.000	0.118	0.731
ID190862	190862	78	27.909	23.921	24.685	0	133	133	2	1	-10921639	125.667	123	75	179	2639	30.261	6.412	0.110	0.826
ID190860	190860	72	35.376	13.310	11.963	0	133	133	2	1	-10921639	128.905	127	75	195	2707	26.672	2.000	0.101	0.890
ID190861	190861	77	47.910	21.834	14.353	0	133	133	2	1	-10921639	139.571	159	51	199	2931	45.665	2.000	0.147	0.783
ID190867	190867	72	29.051	12.426	11.942	0	134	134	2	1	-10921639	131.952	131	99	163	2771	22.268	6.351	0.111	1.184
ID190870	190870	None	28.270	17.794	29.111	0	134	134	2	1	-10921639	121.667	123	79	179	2555	24.538	2.000	0.070	0.645
ID190868	190868	77	31.189	22.906	14.955	0	134	134	2	1	-10921639	128.333	139	55	171	2695	30.524	4.800	0.112	0.849
ID190869	190869	78	38.326	23.597	22.917	0	134	134	2	1	-10921639	151.190	159	67	207	3175	37.533	7.600	0.115	0.829
ID190866	190866	79	28.197	25.574	19.603	0	135	135	2	1	-10921639	114.619	127	63	151	2407	33.272	4.800	0.120	0.740
ID190864	190864	None	36.426	19.033	13.153	0	135	135	2	1	-10921639	146.619	155	79	191	3079	32.885	3.200	0.110	0.883
ID190865	190865	77	36.620	22.321	14.422	0	135	135	2	1	-10921639	139.571	151	55	191	2931	41.958	4.800	0.121	0.717
ID190863	190863	72	37.698	12.686	12.248	0	135	135	2	1	-10921639	135.000	131	103	183	2835	23.630	4.800	0.128	1.294
ID190874	190874	72	29.433	12.952	11.816	0	136	136	2	1	-10921639	135.000	135	87	179	2835	22.054	4.800	0.098	1.096
ID190875	190875	77	34.288	21.639	13.982	0	136	136	2	1	-10921639	120.333	119	51	183	2527	37.102	2.000	0.086	0.512
ID190876	190876	79	27.673	24.605	18.077	0	136	136	2	1	-10921639	124.905	123	59	175	2623	29.274	7.600	0.110	0.842
ID190877	190877	None	28.986	23.218	24.774	0	136	136	2	1	-10921639	144.333	151	79	195	3031	24.798	7.600	0.102	1.082
ID190871	190871	None	27.616	3.684	12.435	0	137	137	2	1	-10921639	90.619	87	55	127	1903	21.500	2.000	0.141	1.044
ID190872	190872	72	39.609	13.167	12.500	0	137	137	2	1	-10921639	148.905	151	103	215	3127	29.601	2.000	0.124	1.106
ID190873	190873	77	27.939	22.100	14.402	0	137	137	2	1	-10921639	121.095	127	47	167	2543	35.296	2.000	0.108	0.669
ID190886	190886	77	33.617	22.886	14.990	0	138	138	2	1	-10921639	133.095	135	71	191	2795	33.289	4.800	0.117	0.836
ID190885	190885	72	38.583	12.147	12.087	0	138	138	2	1	-10921639	139.952	143	95	195	2939	26.012	4.800	0.137	1.299
ID190880	190880	None	28.301	25.251	20.169	0	139	139	2	1	-10921639	136.333	135	83	183	2863	26.962	6.078	0.087	0.813
ID190881	190881	80	31.563	16.670	28.996	0	139	139	2	1	-10921639	129.857	135	79	183	2727	24.888	4.800	0.114	1.066
ID190878	190878	72	32.401	13.281	11.899	0	139	139	2	1	-10921639	137.476	139	87	183	2887	25.596	2.000	0.098	0.960
ID190879	190879	81	27.135	18.927	13.002	0	139	139	2	1	-10921639	133.095	147	55	175	2795	32.585	6.425	0.070	0.535
ID190882	190882	72	39.882	12.796	11.661	0	140	140	2	1	-10921639	126.619	127	83	175	2659	28.026	2.000	0.110	0.896
ID190883	190883	81	32.560	21.756	13.956	0	140	140	2	1	-10921639	129.095	139	75	171	2711	30.974	6.196	0.100	0.759
ID190884	190884	80	33.815	16.002	29.628	0	140	140	2	1	-10921639	116.333	111	63	159	2443	29.593	2.000	0.126	0.879
ID190890	190890	80	34.934	17.117	29.108	0	141	141	2	1	-10921639	123.190	127	79	163	2587	22.995	2.000	0.123	1.175
ID190888	190888	72	36.737	12.816	12.185	0	141	141	2	1	-10921639	125.476	119	83	183	2635	29.051	4.800	0.126	0.969
ID190889	190889	None	36.188	18.889	12.815	0	141	141	2	1	-10921639	133.286	131	79	179	2799	25.379	2.000	0.121	1.134
ID190887	190887	81	31.827	22.137	14.322	0	142	142	2	1	-10921639	131.952	135	79	179	2771	32.543	6.080	0.101	0.741
ID190898	190898	72	37.652	12.985	11.975	0	143	143	2	1	-10921639	134.619	131	83	183	2827	26.318	2.000	0.110	1.011
ID190899	190899	82	32.508	18.772	13.083	0	143	143	2	1	-10921639	139.952	143	55	183	2939	31.443	2.000	0.098	0.796
ID190900	190900	81	36.570	21.916	15.567	0	143	143	2	1	-10921639	156.143	159	103	211	3279	31.219	7.600	0.089	0.819
ID190895	190895	72	35.947	12.867	12.073	0	144	144	2	1	-10921639	130.810	127	79	179	2747	27.870	2.000	0.098	0.839
ID190896	190896	82	33.614	18.155	12.585	0	144	144	2	1	-10921639	150.429	155	99	195	3159	22.988	4.800	0.097	1.161
ID190897	190897	None	32.970	21.600	19.233	0	144	144	2	1	-10921639	168.143	163	127	223	3531	22.879	4.800	0.080	1.088
ID190891	190891	72	35.046	13.771	12.084	0	145	145	2	1	-10921639	146.429	147	99	191	3075	27.049	2.000	0.103	1.008
ID190894	190894	None	28.413	24.919	19.468	0	145	145	2	1	-10921639	121.667	131	55	159	2555	30.733	7.600	0.102	0.732
ID190892	190892	82	34.926	18.070	12.877	0	145	145	2	1	-10921639	148.333	147	75	187	3115	28.519	2.000	0.098	0.932
ID190893	190893	None	39.903	22.064	14.349	0	145	145	2	1	-10921639	131.190	139	63	179	2755	34.467	2.000	0.131	0.881
ID190902	190902	None	27.804	17.594	28.940	0	146	146	2	1	-10921639	123.381	127	67	179	2591	25.041	7.600	0.094	0.844
ID190901	190901	None	28.105	23.135	25.003	0	146	146	2	1	-10921639	128.143	135	83	171	2691	26.386	7.600	0.084	0.754
ID190903	190903	72	28.559	13.152	12.088	0	147	147	2	1	-10921639	127.952	119	87	175	2687	23.114	2.000	0.085	0.867
ID190904	190904	83	28.284	22.133	13.867	0	147	147	2	1	-10921639	128.524	131	67	175	2699	28.298	6.177	0.102	0.840
ID190906	190906	83	32.254	21.056	13.652	0	148	148	2	1	-10921639	139.952	139	75	183	2939	24.784	4.800	0.129	1.293
ID190905	190905	72	32.442	13.649	12.637	0	148	148	2	1	-10921639	138.619	139	107	187	2911	24.655	3.200	0.085	0.877
ID190914	190914	None	30.763	23.259	24.505	0	149	149	2	1	-10921639	136.714	147	59	191	2871	33.432	4.800	0.098	0.729
ID190912	190912	72	28.873	12.769	12.016	0	149	149	2	1	-10921639	128.524	127	83	183	2699	23.849	6.332	0.085	0.847
ID190913	190913	84	35.296	16.959	12.757	0	149	149	2	1	-10921639	144.333	147	87	191	3031	24.144	6.399	0.101	1.094
ID190911	190911	84	30.464	19.158	12.655	0	150	150	2	1	-10921639	146.429	147	83	195	3075	25.085	7.600	0.091	0.977
ID190922	190922	72	31.104	12.305	12.149	0	151	151	2	1	-10921639	138.619	139	91	191	2911	22.765	4.800	0.120	1.305
ID190923	190923	84	35.042	18.981	13.227	0	151	151	2	1	-10921639	143.381	147	75	203	3011	34.869	7.600	0.107	0.792
ID190926	190926	None	28.567	14.940	29.582	0	151	151	2	1	-10921639	117.095	123	71	151	2459	26.188	7.600	0.109	0.876
ID190924	190924	85	27.505	25.561	18.983	0	151	151	2	1	-10921639	104.143	107	43	159	2187	31.039	4.800	0.120	0.719
ID190925	190925	None	29.728	22.900	24.796	0	151	151	2	1	-10921639	126.048	115	79	167	2647	27.681	2.000	0.097	0.809
ID190907	190907	72	37.374	12.118	11.315	0	152	152	2	1	-10921639	136.143	135	87	183	2859	27.281	4.800	0.132	1.163
ID190910	190910	None	27.271	18.860	24.339	0	152	152	2	1	-10921639	150.048	151	99	195	3151	27.623	2.000	0.028	0.294
ID190908	190908	84	34.671	19.046	13.872	0	152	152	2	1	-10921639	158.429	155	107	203	3327	23.674	6.364	0.101	1.233
ID190909	190909	85	29.034	22.851	19.125	0	152	152	2	1	-10921639	155.762	155	123	203	3271	23.035	4.800	0.090	1.111
ID190942	190942	None	31.871	13.291	27.366	0	153	153	2	1	-10921639	111.190	111	67	167	2335	26.030	4.800	0.117	0.897
ID190940	190940	84	39.091	19.963	13.998	0	153	153	2	1	-10921639	140.524	151	79	179	2951	30.212	2.000	0.111	0.930
ID190941	190941	86	34.364	26.238	19.757	0	153	153	2	1	-10921639	116.714	127	59	167	2451	32.633	2.000	0.126	0.801
ID190938	190938	84	40.649	20.803	14.329	0	154	154	2	1	-10921639	141.667	155	67	203	2975	38.644	4.800	0.141	0.906
ID190939	190939	86	30.973	26.350	18.875	0	154	154	2	1	-10921639	111.762	103	71	171	2347	29.274	4.800	0.136	0.914
ID190937	190937	72	31.290	12.952	11.805	0	154	154	2	1	-10921639	133.095	135	95	163	2795	20.962	6.301	0.095	1.098
ID190920	190920	72	31.592	12.657	11.066	0	155	155	2	1	-10921639	131.571	131	87	175	2763	22.424	6.017	0.127	1.326
ID190921	190921	86	34.729	25.087	19.181	0	155	155	2	1	-10921639	123.762	123	71	187	2599	34.026	7.600	0.104	0.684
ID190950	190950	72	30.604	12.567	11.688	0	156	156	2	1	-10921639	135.571	135	103	167	2847	18.944	6.376	0.096	1.253
ID190951	190951	None	28.033	3.028	12.782	0	156	156	2	1	-10921639	84.143	87	43	119	1767	23.157	2.000	0.126	0.816
ID190952	190952	84	27.964	21.907	15.031	0	156	156	2	1	-10921639	125.476	135	67	167	2635	29.325	4.800	0.096	0.749
ID190936	190936	None	29.815	3.000	41.000	0	157	157	2	1	-10921639	62.381	63	35	107	1310	19.681	2.000	0.224	1.159
ID190934	190934	84	28.437	19.433	13.569	0	157	157	2	1	-10921639	138.048	135	83	175	2899	22.870	4.800	0.081	0.906
ID190935	190935	87	29.406	25.530	17.146	0	157	157	2	1	-10921639	98.810	107	39	143	2075	32.087	2.000	0.133	0.724
ID190933	190933	72	34.135	12.347	12.139	0	157	157	2	1	-10921639	136.333	143	83	183	2863	25.623	4.800	0.131	1.229
ID190930	190930	87	39.678	26.051	17.857	0	158	158	2	1	-10921639	112.333	119	63	163	2359	30.155	2.000	0.145	0.945
ID190931	190931	None	32.000	23.273	24.491	0	158	158	2	1	-10921639	150.429	143	103	191	3159	25.559	6.305	0.116	1.223
ID190928	190928	90	28.788	17.297	13.473	0	158	158	2	1	-10921639	148.333	155	103	187	3115	22.247	4.800	0.098	1.187
ID190929	190929	84	28.058	19.828	13.912	0	158	158	2	1	-10921639	136.714	135	79	179	2871	24.870	2.000	0.081	0.823
ID190927	190927	72	32.106	12.613	11.864	0	158	158	2	1	-10921639	134.810	131	99	171	2831	20.571	6.296	0.092	1.105
ID190932	190932	88	28.119	0.000	27.000	0	158	158	2	1	-10921639	67.810	63	48	107	1424	16.265	2.000	0.183	1.287
ID190946	190946	87	50.832	25.984	17.992	0	159	159	2	1	-10921639	133.095	139	71	199	2795	35.969	2.000	0.167	1.059
ID190947	190947	88	31.739	0.000	27.000	0	159	159	2	1	-10921639	76.619	75	47	127	1609	18.071	4.800	0.203	1.432
ID190944	190944	72	28.286	13.294	12.112	0	159	159	2	1	-10921639	131.762	131	91	179	2767	25.381	2.000	0.079	0.759
ID190945	190945	90	27.013	18.312	13.086	0	159	159	2	1	-10921639	139.190	139	91	183	2923	24.835	2.000	0.080	0.833
ID190948	190948	89	28.799	14.041	28.911	0	159	159	2	1	-10921639	113.667	115	59	159	2387	26.483	2.000	0.106	0.824
ID190949	190949	None	31.607	3.000	41.000	0	159	159	2	1	-10921639	69.524	79	35	99	1460	18.422	4.800	0.246	1.492
ID190943	190943	None	28.981	3.016	11.927	0	159	159	2	1	-10921639	79.952	79	47	135	1679	22.589	2.000	0.106	0.677
ID190915	190915	72	29.626	11.941	12.055	0	160	160	2	1	-10921639	139.952	139	95	167	2939	19.633	6.353	0.131	1.649
ID190918	190918	88	31.072	0.000	27.000	0	160	160	2	1	-10921639	80.619	79	59	115	1693	16.726	4.800	0.221	1.747
ID190919	190919	89	27.658	14.829	29.190	0	160	160	2	1	-10921639	113.857	111	67	167	2391	25.429	6.052	0.082	0.679
ID190916	190916	87	41.325	26.514	17.647	0	160	160	2	1	-10921639	113.095	123	43	167	2375	39.631	2.000	0.174	0.848
ID190917	190917	91	34.428	23.422	25.035	0	160	160	2	1	-10921639	144.333	147	103	187	3031	23.335	4.800	0.132	1.446
ID190970	190970	87	34.666	25.604	17.995	0	161	161	2	1	-10921639	128.905	131	71	179	2707	32.462	4.800	0.137	0.960
ID190971	190971	91	27.102	22.271	22.442	0	161	161	2	1	-10921639	158.238	167	111	191	3323	22.579	7.600	0.072	0.944
ID190968	190968	72	41.405	13.346	12.087	0	161	161	2	1	-10921639	137.286	135	87	191	2883	28.943	2.000	0.116	0.986
ID190969	190969	90	29.824	18.984	14.023	0	161	161	2	1	-10921639	152.524	155	103	207	3203	22.502	4.800	0.100	1.227
ID190972	190972	88	47.490	0.000	28.000	0	161	161	2	1	-10921639	99.714	107	63	127	2094	21.553	4.800	0.302	2.145
ID190954	190954	72	54.050	12.821	11.819	0	162	162	2	1	-10921639	149.286	151	91	223	3135	31.536	4.800	0.161	1.312
ID190955	190955	90	35.505	18.130	13.186	0	162	162	2	1	-10921639	139.571	147	71	203	2931	31.351	2.000	0.095	0.773
ID190953	190953	None	33.597	3.175	11.724	0	162	162	2	1	-10921639	75.381	75	39	155	1583	28.338	2.000	0.125	0.593
ID190958	190958	None	28.439	2.000	41.000	0	162	162	2	1	-10921639	67.667	67	40	107	1421	16.877	6.376	0.230	1.497
ID190956	190956	87	42.955	25.675	18.321	0	162	162	2	1	-10921639	133.095	135	79	187	2795	34.026	3.200	0.137	0.943
ID190957	190957	88	30.430	0.000	27.000	0	162	162	2	1	-10921639	99.810	103	74	119	2096	12.754	4.800	0.208	2.690
ID190959	190959	72	45.692	12.275	11.819	0	163	163	2	1	-10921639	144.524	147	103	199	3035	27.143	2.000	0.140	1.312
ID190960	190960	87	43.619	25.264	18.679	0	163	163	2	1	-10921639	145.857	143	99	195	3063	29.014	2.000	0.128	1.144
ID190961	190961	None	28.030	18.657	24.209	0	163	163	2	1	-10921639	155.762	159	119	203	3271	22.329	2.000	0.060	0.792
ID190962	190962	72	37.345	12.497	11.723	0	164	164	2	1	-10921639	137.286	131	99	171	2883	22.718	2.000	0.133	1.417
ID190963	190963	None	36.760	18.322	13.796	0	164	164	2	1	-10921639	151.190	143	111	203	3175	25.876	2.000	0.092	0.983
ID190966	190966	None	27.938	12.995	27.322	0	164	164	2	1	-10921639	115.000	115	83	159	2415	22.698	7.600	0.079	0.745
ID190967	190967	None	28.512	1.980	28.441	0	164	164	2	1	-10921639	93.286	95	59	139	1959	20.418	2.000	0.126	1.025
ID190964	190964	92	32.616	26.888	16.048	0	164	164	2	1	-10921639	116.905	115	71	179	2455	31.689	7.600	0.080	0.544
ID190965	190965	87	34.602	25.243	18.142	0	164	164	2	1	-10921639	144.905	147	103	187	3043	24.678	7.600	0.090	0.972
ID190986	190986	None	27.521	20.049	24.085	0	165	165	2	1	-10921639	160.333	167	127	187	3367	17.814	4.800	0.080	1.333
ID190984	190984	92	29.457	27.483	15.846	0	165	165	2	1	-10921639	132.333	135	83	183	2779	24.111	6.277	0.098	0.982
ID190985	190985	87	35.648	25.071	18.550	0	165	165	2	1	-10921639	149.476	147	87	195	3139	32.996	7.600	0.109	0.893
ID190983	190983	72	70.424	12.528	11.859	0	165	165	2	1	-10921639	166.048	147	111	255	3487	41.989	2.000	0.178	1.198
ID190987	190987	72	56.985	12.584	11.746	0	166	166	2	1	-10921639	166.048	155	119	227	3487	32.445	7.600	0.148	1.317
ID190990	190990	92	50.719	26.728	17.234	0	166	166	2	1	-10921639	159.762	155	95	211	3355	32.140	4.800	0.164	1.398
ID190991	190991	None	29.445	0.000	27.000	0	166	166	2	1	-10921639	95.286	99	70	123	2001	16.941	2.000	0.156	1.520
ID190988	190988	93	39.227	19.094	13.376	0	166	166	2	1	-10921639	140.524	139	83	227	2951	38.729	7.600	0.073	0.491
ID190989	190989	94	28.492	5.656	14.469	0	166	166	2	1	-10921639	112.524	111	83	175	2363	21.409	7.600	0.095	0.916
ID190976	190976	92	49.228	27.170	17.023	0	167	167	2	1	-10921639	170.619	171	123	223	3583	28.925	4.800	0.161	1.635
ID190977	190977	96	27.389	22.133	23.353	0	167	167	2	1	-10921639	150.810	155	111	179	3167	20.803	7.600	0.079	1.056
ID190974	190974	93	38.586	20.638	13.894	0	167	167	2	1	-10921639	150.619	147	95	219	3163	33.679	2.000	0.102	0.828
ID190975	190975	94	30.655	5.856	14.864	0	167	167	2	1	-10921639	117.286	111	91	187	2463	23.102	7.600	0.084	0.784
ID190973	190973	72	73.183	12.520	11.483	0	167	167	2	1	-10921639	169.095	167	99	255	3551	52.270	2.000	0.196	1.059
ID190978	190978	72	74.563	12.470	11.613	0	168	168	2	1	-10921639	180.143	171	123	255	3783	38.390	4.800	0.218	1.682
ID190979	190979	94	34.652	5.821	14.449	0	168	168	2	1	-10921639	115.952	111	83	175	2435	23.695	2.000	0.118	1.032
ID190982	190982	95	47.546	2.375	29.551	0	168	168	2	1	-10921639	114.810	99	67	187	2411	33.021	2.000	0.182	1.069
ID190980	190980	92	53.322	27.255	16.968	0	168	168	2	1	-10921639	155.952	147	107	211	3275	30.539	7.600	0.165	1.445
ID190981	190981	96	36.485	22.038	23.866	0	168	168	2	1	-10921639	155.381	155	111	207	3263	24.687	7.600	0.099	1.136
ID190994	190994	92	60.440	27.456	17.028	0	169	169	2	1	-10921639	169.095	175	115	223	3551	33.505	4.800	0.185	1.577
ID190995	190995	97	30.501	6.484	21.351	0	169	169	2	1	-10921639	107.000	107	75	147	2247	23.495	4.800	0.126	1.022
ID190992	190992	72	61.923	12.684	11.965	0	169	169	2	1	-10921639	170.810	175	111	223	3587	34.234	4.800	0.176	1.496
ID190993	190993	93	44.017	19.172	13.538	0	169	169	2	1	-10921639	168.333	159	119	235	3535	34.207	6.216	0.110	0.977
ID190998	190998	95	30.090	2.708	28.786	0	169	169	2	1	-10921639	105.476	103	71	143	2215	20.994	2.000	0.120	1.079
ID190999	190999	None	30.708	18.199	35.144	0	169	169	2	1	-10921639	96.143	95	67	147	2019	20.558	2.000	0.121	1.008
ID190996	190996	96	33.843	22.247	24.160	0	169	169	2	1	-10921639	153.095	155	103	187	3215	26.096	7.600	0.108	1.140
ID190997	190997	98	33.943	13.205	27.319	0	169	169	2	1	-10921639	129.667	131	83	187	2723	28.180	2.000	0.093	0.787
ID191008	191008	98	27.592	13.490	28.093	0	170	170	2	1	-10921639	120.714	123	71	175	2535	25.755	4.800	0.104	0.885
ID191009	191009	None	29.310	7.000	41.000	0	170	170	2	1	-10921639	65.381	63	36	99	1373	19.239	2.000	0.217	1.211
ID191002	191002	99	30.646	21.214	14.249	0	170	170	2	1	-10921639	153.667	147	115	195	3227	25.182	4.800	0.104	1.148
ID191003	191003	94	39.470	5.885	14.940	0	170	170	2	1	-10921639	115.381	111	75	195	2423	29.581	2.000	0.093	0.664
ID191000	191000	72	59.206	12.232	11.734	0	170	170	2	1	-10921639	167.952	163	123	235	3527	32.910	2.000	0.159	1.399
ID191001	191001	93	33.962	19.035	13.177	0	170	170	2	1	-10921639	153.095	151	99	199	3215	26.702	7.600	0.091	0.955
ID191006	191006	96	27.947	22.550	24.413	0	170	170	2	1	-10921639	132.524	135	79	171	2783	27.524	2.000	0.091	0.803
ID191007	191007	95	31.522	2.520	28.549	0	170	170	2	1	-10921639	107.190	103	67	151	2251	24.215	2.000	0.127	0.996
ID191004	191004	92	66.618	27.369	16.770	0	170	170	2	1	-10921639	166.429	159	119	251	3495	38.497	2.000	0.176	1.295
ID191005	191005	97	34.998	6.087	21.432	0	170	170	2	1	-10921639	102.429	99	63	191	2151	28.825	2.000	0.119	0.758
ID191027	191027	72	69.795	12.203	11.731	0	171	171	2	1	-10921639	171.000	167	91	255	3591	41.260	2.000	0.192	1.333
ID191030	191030	94	30.932	5.561	14.674	0	171	171	2	1	-10921639	116.143	111	67	167	2439	26.416	2.000	0.082	0.665
ID191031	191031	92	46.421	27.853	17.227	0	171	171	2	1	-10921639	160.333	159	107	219	3367	28.152	7.600	0.153	1.510
ID191028	191028	93	49.447	18.291	13.226	0	171	171	2	1	-10921639	166.048	171	83	255	3487	42.236	2.000	0.105	0.745
ID191029	191029	99	36.264	21.078	14.068	0	171	171	2	1	-10921639	159.381	155	83	219	3347	38.051	6.387	0.108	0.816
ID191034	191034	98	31.163	13.846	27.631	0	171	171	2	1	-10921639	142.048	139	99	199	2983	25.765	2.000	0.096	0.962
ID191032	191032	96	29.846	23.074	25.040	0	171	171	2	1	-10921639	137.286	147	79	171	2883	28.999	6.428	0.098	0.846
ID191033	191033	95	29.280	3.055	27.662	0	171	171	2	1	-10921639	114.810	115	71	167	2411	23.134	6.044	0.117	1.036
ID191010	191010	72	53.477	12.290	11.597	0	172	172	2	1	-10921639	156.143	151	107	227	3279	35.126	2.000	0.143	1.110
ID191011	191011	93	38.843	18.532	13.812	0	172	172	2	1	-10921639	169.667	179	111	227	3563	31.808	2.000	0.108	1.037
ID191014	191014	92	55.178	27.610	16.759	0	172	172	2	1	-10921639	175.571	187	103	239	3687	35.243	7.600	0.167	1.425
ID191015	191015	97	47.925	6.116	21.099	0	172	172	2	1	-10921639	120.524	119	71	179	2531	33.573	2.000	0.172	1.053
ID191012	191012	99	36.840	20.902	14.153	0	172	172	2	1	-10921639	161.286	151	111	215	3387	31.789	6.350	0.105	0.961
ID191013	191013	94	35.395	5.228	15.180	0	172	172	2	1	-10921639	127.762	127	79	171	2683	23.448	4.800	0.124	1.198
ID191018	191018	None	30.074	18.010	36.008	0	172	172	2	1	-10921639	91.381	83	55	159	1919	22.553	7.600	0.109	0.797
ID191016	191016	None	28.615	0.000	28.000	0	172	172	2	1	-10921639	122.048	126	95	151	2563	18.503	4.800	0.152	1.737
ID191017	191017	95	28.352	2.935	27.731	0	172	172	2	1	-10921639	110.810	107	63	143	2327	21.890	4.800	0.141	1.248
ID191026	191026	None	30.768	17.692	28.839	0	173	173	2	1	-10921639	135.952	131	87	207	2855	31.341	2.000	0.066	0.541
ID191024	191024	None	28.316	18.244	23.802	0	173	173	2	1	-10921639	160.905	159	119	207	3379	25.507	2.000	0.046	0.552
ID191025	191025	95	33.490	3.738	28.056	0	173	173	2	1	-10921639	102.048	99	51	171	2143	26.979	2.000	0.087	0.604
ID191019	191019	72	35.984	12.761	12.024	0	173	173	2	1	-10921639	148.714	151	103	199	3123	24.415	2.000	0.099	1.098
ID191022	191022	92	63.069	26.236	17.082	0	173	173	2	1	-10921639	176.905	167	131	247	3715	34.908	4.800	0.182	1.559
ID191023	191023	97	41.006	5.328	21.281	0	173	173	2	1	-10921639	118.048	111	67	187	2479	36.898	2.000	0.108	0.625
ID191020	191020	99	59.065	20.615	14.136	0	173	173	2	1	-10921639	167.000	179	91	255	3507	48.166	2.000	0.125	0.772
ID191021	191021	94	35.210	5.743	15.210	0	173	173	2	1	-10921639	132.143	131	83	187	2775	24.336	3.200	0.104	1.023
ID191035	191035	None	28.724	3.809	12.417	0	174	174	2	1	-10921639	110.429	107	63	175	2319	28.236	7.600	0.124	0.862
ID191040	191040	100	35.376	14.061	28.087	0	174	174	2	1	-10921639	149.095	151	107	191	3131	25.159	6.374	0.093	1.007
ID191038	191038	92	61.913	24.991	17.616	0	174	174	2	1	-10921639	191.381	199	103	255	4019	40.078	2.000	0.140	1.174
ID191039	191039	97	56.313	5.616	21.035	0	174	174	2	1	-10921639	137.476	135	87	215	2887	34.905	2.000	0.173	1.162
ID191036	191036	72	47.521	12.162	12.141	0	174	174	2	1	-10921639	151.571	139	103	235	3183	32.306	2.000	0.142	1.166
ID191037	191037	99	47.766	18.720	12.833	0	174	174	2	1	-10921639	175.571	175	115	235	3687	35.401	7.600	0.135	1.181
ID191042	191042	99	39.991	18.163	13.098	0	175	175	2	1	-10921639	168.143	171	99	231	3531	31.702	6.390	0.087	0.851
ID191043	191043	101	42.447	21.568	14.725	0	175	175	2	1	-10921639	168.143	171	111	247	3531	33.446	2.000	0.093	0.859
ID191041	191041	72	62.033	12.091	12.142	0	175	175	2	1	-10921639	161.857	159	87	235	3399	44.238	2.000	0.168	1.054
ID191046	191046	None	34.595	22.426	22.685	0	175	175	2	1	-10921639	163.190	163	119	211	3427	24.770	6.352	0.088	1.071
ID191047	191047	100	27.449	15.233	29.404	0	175	175	2	1	-10921639	158.048	159	115	191	3319	20.432	4.800	0.101	1.422
ID191044	191044	92	88.087	27.048	17.268	0	175	175	2	1	-10921639	175.000	167	95	255	3675	54.259	2.000	0.219	1.160
ID191045	191045	97	46.920	6.070	21.740	0	175	175	2	1	-10921639	130.429	119	91	183	2739	30.207	7.600	0.139	1.054
ID191050	191050	None	39.180	5.368	14.970	0	176	176	2	1	-10921639	129.286	119	91	199	2715	30.426	7.600	0.097	0.749
ID191051	191051	92	91.143	26.968	17.685	0	176	176	2	1	-10921639	152.714	135	63	255	3207	59.067	2.000	0.235	0.986
ID191048	191048	72	42.763	12.514	11.750	0	176	176	2	1	-10921639	154.048	151	107	207	3235	30.930	2.000	0.115	1.028
ID191049	191049	101	54.566	21.594	14.027	0	176	176	2	1	-10921639	156.905	147	83	227	3295	42.287	2.000	0.141	0.918
ID191052	191052	97	40.913	5.950	21.670	0	176	176	2	1	-10921639	125.857	119	75	183	2643	30.441	2.000	0.114	0.849
ID191058	191058	100	33.508	14.398	29.068	0	177	177	2	1	-10921639	139.190	143	71	179	2923	28.830	2.000	0.094	0.830
ID191056	191056	97	46.016	5.954	21.567	0	177	177	2	1	-10921639	133.095	135	79	203	2795	34.517	2.000	0.114	0.787
ID191057	191057	None	36.660	17.364	24.198	0	177	177	2	1	-10921639	173.286	167	139	243	3639	26.550	4.800	0.085	1.028
ID191054	191054	101	41.178	19.592	14.010	0	177	177	2	1	-10921639	184.143	183	115	247	3867	35.171	6.285	0.108	1.018
ID191055	191055	92	99.496	27.012	17.960	0	177	177	2	1	-10921639	175.762	159	99	255	3691	56.986	2.000	0.271	1.316
ID191053	191053	72	52.158	12.655	12.011	0	177	177	2	1	-10921639	163.190	155	119	235	3427	30.919	2.000	0.140	1.297
ID191074	191074	102	46.043	0.000	28.000	0	178	178	2	1	-10921639	122.571	119	91	231	2574	33.155	7.600	0.142	0.920
ID191075	191075	100	32.373	14.117	28.540	0	178	178	2	1	-10921639	145.095	151	95	203	3047	31.915	6.071	0.085	0.716
ID191072	191072	97	31.285	6.261	21.512	0	178	178	2	1	-10921639	119.381	107	79	171	2507	28.675	2.000	0.079	0.606
ID191073	191073	None	27.967	25.523	23.641	0	178	178	2	1	-10921639	107.952	111	59	191	2267	40.947	2.000	0.089	0.432
ID191067	191067	72	46.814	12.492	12.381	0	178	178	2	1	-10921639	152.143	139	103	239	3195	39.479	7.600	0.119	0.818
ID191070	191070	101	55.788	21.627	14.464	0	178	178	2	1	-10921639	178.810	175	91	255	3755	46.139	2.000	0.138	0.942
ID191071	191071	92	82.373	27.412	18.358	0	178	178	2	1	-10921639	182.619	179	119	255	3835	47.529	2.000	0.217	1.370
ID191068	191068	None	36.073	3.122	12.935	0	178	178	2	1	-10921639	122.619	123	75	191	2575	30.981	2.000	0.125	0.881
ID191069	191069	103	35.051	5.420	14.610	0	178	178	2	1	-10921639	143.762	143	95	195	3019	29.438	7.600	0.100	0.889
ID191059	191059	72	37.805	12.547	12.403	0	179	179	2	1	-10921639	144.905	139	79	211	3043	36.477	2.000	0.089	0.648
ID191062	191062	92	81.091	27.171	18.258	0	179	179	2	1	-10921639	182.238	175	103	255	3827	49.309	4.800	0.234	1.402
ID191063	191063	97	28.949	5.428	21.087	0	179	179	2	1	-10921639	127.381	123	99	171	2675	21.796	2.000	0.089	0.950
ID191060	191060	101	58.959	22.155	14.344	0	179	179	2	1	-10921639	180.714	183	115	251	3795	40.469	2.000	0.150	1.165
ID191061	191061	103	30.247	5.831	14.556	0	179	179	2	1	-10921639	136.143	127	111	195	2859	22.738	2.000	0.065	0.732
ID191066	191066	102	69.481	0.000	29.000	0	179	179	2	1	-10921639	135.143	115	85	251	2838	45.924	7.600	0.227	1.089
ID191064	191064	None	27.177	20.400	22.372	0	179	179	2	1	-10921639	176.714	175	147	227	3711	20.807	2.000	0.053	0.859
ID191065	191065	100	30.834	13.527	27.494	0	179	179	2	1	-10921639	142.048	139	95	187	2983	22.765	2.000	0.072	0.837
ID191078	191078	103	33.267	5.952	14.227	0	180	180	2	1	-10921639	138.238	135	99	183	2903	22.685	6.046	0.097	1.080
ID191079	191079	101	61.837	21.517	14.537	0	180	180	2	1	-10921639	198.619	199	127	255	4171	39.495	4.800	0.141	1.244
ID191076	191076	None	27.763	3.377	12.211	0	180	180	2	1	-10921639	99.762	103	47	155	2095	30.216	7.600	0.098	0.591
ID191077	191077	72	46.850	12.624	12.236	0	180	180	2	1	-10921639	157.286	147	99	243	3303	39.163	2.000	0.098	0.720
ID191082	191082	97	35.315	5.507	21.261	0	180	180	2	1	-10921639	137.476	139	107	175	2887	20.336	2.000	0.123	1.482
ID191083	191083	104	30.993	23.429	24.191	0	180	180	2	1	-10921639	153.476	147	103	227	3223	29.893	4.800	0.085	0.805
ID191080	191080	None	28.757	15.197	15.965	0	180	180	2	1	-10921639	162.810	163	111	243	3419	34.070	7.600	0.031	0.283
ID191081	191081	92	68.032	26.618	18.309	0	180	180	2	1	-10921639	201.857	207	111	255	4239	41.898	4.800	0.210	1.675
ID191084	191084	102	61.752	0.833	28.984	0	180	180	2	1	-10921639	143.190	131	67	255	3007	54.969	2.000	0.200	0.868
ID191085	191085	105	28.677	18.004	30.548	0	180	180	2	1	-10921639	151.571	151	111	207	3183	24.242	4.800	0.095	1.082
ID191090	191090	97	42.477	5.719	21.162	0	181	181	2	1	-10921639	138.238	131	103	215	2903	24.775	2.000	0.124	1.234
ID191091	191091	104	35.129	22.099	23.099	0	181	181	2	1	-10921639	168.524	167	107	235	3539	27.870	4.800	0.088	0.979
ID191088	191088	101	53.546	21.451	14.386	0	181	181	2	1	-10921639	193.286	199	103	255	4059	40.901	6.356	0.125	1.048
ID191089	191089	92	79.842	27.102	18.035	0	181	181	2	1	-10921639	210.619	211	135	255	4423	39.858	4.800	0.217	1.887
ID191094	191094	105	38.546	18.143	30.138	0	181	181	2	1	-10921639	157.667	155	111	219	3311	26.422	2.000	0.097	1.060
ID191095	191095	None	31.022	23.920	35.832	0	181	181	2	1	-10921639	74.238	71	35	127	1559	24.936	2.000	0.143	0.745
ID191092	191092	None	28.625	13.160	26.387	0	181	181	2	1	-10921639	143.762	139	91	199	3019	28.245	2.000	0.061	0.585
ID191093	191093	102	43.621	1.347	29.023	0	181	181	2	1	-10921639	135.571	119	83	215	2847	41.498	6.108	0.155	0.876
ID191086	191086	72	54.363	12.943	12.849	0	181	181	2	1	-10921639	175.381	175	119	255	3683	36.484	7.600	0.118	1.015
ID191087	191087	103	44.946	5.836	14.494	0	181	181	2	1	-10921639	139.952	131	107	231	2939	31.998	2.000	0.111	0.874
ID191104	191104	105	45.475	18.547	30.267	0	182	182	2	1	-10921639	151.762	139	83	251	3187	43.866	2.000	0.094	0.597
ID191105	191105	None	31.369	7.000	41.000	0	182	182	2	1	-10921639	83.524	83	51	127	1754	20.420	2.000	0.182	1.257
ID191098	191098	101	46.992	21.346	14.824	0	182	182	2	1	-10921639	195.571	199	139	247	4107	27.779	2.000	0.112	1.419
ID191099	191099	None	27.752	14.784	15.847	0	182	182	2	1	-10921639	165.095	155	127	235	3467	26.970	7.600	0.031	0.371
ID191096	191096	72	52.268	12.461	12.346	0	182	182	2	1	-10921639	157.286	155	95	251	3303	45.123	2.000	0.118	0.734
ID191097	191097	103	51.596	5.912	14.514	0	182	182	2	1	-10921639	149.857	139	83	235	3147	39.378	2.000	0.113	0.773
ID191102	191102	104	41.728	22.748	23.640	0	182	182	2	1	-10921639	144.143	143	75	227	3027	42.259	2.000	0.088	0.550
ID191103	191103	102	47.750	1.302	28.756	0	182	182	2	1	-10921639	151.381	147	67	231	3179	41.855	7.600	0.153	0.960
ID191100	191100	92	73.095	27.212	18.143	0	182	182	2	1	-10921639	195.571	199	115	255	4107	46.824	4.800	0.191	1.338
ID191101	191101	97	39.792	6.306	20.730	0	182	182	2	1	-10921639	140.143	143	99	195	2943	27.861	3.200	0.107	0.974
ID191106	191106	72	54.745	12.757	12.242	0	183	183	2	1	-10921639	170.810	167	123	255	3587	36.011	2.000	0.123	1.036
ID191107	191107	103	46.684	5.825	14.354	0	183	183	2	1	-10921639	147.762	139	107	235	3103	32.903	2.000	0.118	0.948
ID191110	191110	92	62.886	27.290	18.446	0	183	183	2	1	-10921639	203.381	207	115	255	4271	43.761	6.356	0.145	1.178
ID191111	191111	97	31.293	6.316	20.806	0	183	183	2	1	-10921639	137.667	139	99	183	2891	23.743	2.000	0.096	1.018
ID191108	191108	101	45.528	21.482	14.825	0	183	183	2	1	-10921639	224.143	239	167	255	4707	32.891	4.800	0.107	1.319
ID191109	191109	107	34.229	24.206	18.125	0	183	183	2	1	-10921639	212.714	207	163	255	4467	31.688	7.600	0.066	0.827
ID191114	191114	105	47.700	18.691	30.515	0	183	183	2	1	-10921639	144.333	135	79	231	3031	42.035	2.000	0.104	0.646
ID191112	191112	104	57.655	22.543	23.407	0	183	183	2	1	-10921639	173.857	159	107	255	3651	45.240	2.000	0.114	0.789
ID191113	191113	102	33.352	1.436	28.230	0	183	183	2	1	-10921639	141.667	151	83	227	2975	34.810	7.600	0.111	0.816
ID191123	191123	72	45.395	12.583	12.644	0	184	184	2	1	-10921639	175.000	171	127	239	3675	29.285	2.000	0.093	1.022
ID191126	191126	106	30.881	14.719	16.071	0	184	184	2	1	-10921639	179.571	171	135	235	3771	27.373	2.000	0.044	0.554
ID191127	191127	107	27.751	23.614	18.136	0	184	184	2	1	-10921639	211.190	211	127	255	4435	32.385	7.600	0.036	0.459
ID191124	191124	103	60.975	5.972	14.193	0	184	184	2	1	-10921639	155.571	147	115	255	3267	40.245	2.000	0.138	0.938
ID191125	191125	101	44.671	21.699	14.668	0	184	184	2	1	-10921639	216.714	211	159	255	4551	28.999	2.000	0.087	1.191
ID191130	191130	97	40.804	6.575	20.933	0	184	184	2	1	-10921639	150.810	147	103	199	3167	25.814	2.000	0.107	1.132
ID191131	191131	104	44.315	22.052	23.148	0	184	184	2	1	-10921639	184.524	191	123	227	3875	31.022	2.000	0.109	1.172
ID191128	191128	None	32.638	0.000	19.000	0	184	184	2	1	-10921639	119.762	119	83	159	2515	25.465	7.600	0.131	1.089
ID191129	191129	92	59.339	27.400	18.647	0	184	184	2	1	-10921639	201.286	203	127	255	4227	47.406	2.000	0.117	0.888
ID191134	191134	None	27.826	0.000	41.000	0	184	184	2	1	-10921639	100.190	95	81	139	2104	19.120	6.318	0.199	1.741
ID191132	191132	102	32.446	2.200	27.894	0	184	184	2	1	-10921639	128.905	123	91	183	2707	25.032	2.000	0.078	0.746
ID191133	191133	None	37.087	24.040	35.015	0	184	184	2	1	-10921639	84.905	79	43	147	1783	25.787	2.000	0.137	0.794
ID191122	191122	102	45.759	2.412	27.693	0	185	185	2	1	-10921639	138.619	127	99	223	2911	35.415	2.000	0.107	0.758
ID191120	191120	92	56.739	26.952	17.812	0	185	185	2	1	-10921639	201.857	203	127	255	4239	40.381	2.000	0.115	1.028
ID191121	191121	97	46.253	6.225	21.142	0	185	185	2	1	-10921639	153.286	151	107	207	3219	28.582	2.000	0.131	1.240
ID191115	191115	None	33.964	2.947	11.682	0	185	185	2	1	-10921639	115.571	115	63	195	2427	27.020	2.000	0.093	0.727
ID191118	191118	101	39.215	22.298	15.459	0	185	185	2	1	-10921639	212.524	211	155	255	4463	34.606	2.000	0.073	0.831
ID191119	191119	106	33.011	14.281	16.048	0	185	185	2	1	-10921639	183.571	183	139	243	3855	29.429	2.000	0.056	0.659
ID191116	191116	72	42.319	12.713	12.653	0	185	185	2	1	-10921639	172.905	171	123	251	3631	34.120	6.375	0.084	0.784
ID191117	191117	103	41.852	6.122	14.490	0	185	185	2	1	-10921639	143.952	131	111	215	3023	30.223	7.600	0.108	0.930
ID191138	191138	103	39.711	5.742	13.945	0	186	186	2	1	-10921639	144.714	135	107	195	3039	25.442	2.000	0.100	1.037
ID191139	191139	101	48.403	21.545	13.734	0	186	186	2	1	-10921639	212.524	207	139	255	4463	37.640	2.000	0.099	1.019
ID191136	191136	None	33.932	20.971	6.934	0	186	186	2	1	-10921639	101.095	99	63	167	2123	26.851	2.000	0.099	0.680
ID191137	191137	72	42.229	12.976	12.808	0	186	186	2	1	-10921639	167.571	171	115	255	3519	32.330	6.356	0.079	0.763
ID191142	191142	92	46.325	27.509	18.556	0	186	186	2	1	-10921639	183.381	175	123	255	3851	43.005	3.200	0.103	0.796
ID191143	191143	97	34.878	6.289	20.842	0	186	186	2	1	-10921639	137.095	139	99	215	2879	27.382	2.000	0.091	0.831
ID191140	191140	106	37.061	14.416	15.967	0	186	186	2	1	-10921639	175.190	175	123	247	3679	36.518	2.000	0.065	0.585
ID191141	191141	107	28.989	23.490	18.517	0	186	186	2	1	-10921639	226.619	227	167	255	4759	24.394	6.424	0.049	0.876
ID191146	191146	108	43.510	22.026	34.608	0	186	186	2	1	-10921639	116.333	111	67	191	2443	38.932	7.600	0.159	0.820
ID191144	191144	None	33.878	22.141	23.045	0	186	186	2	1	-10921639	187.000	195	127	243	3927	31.975	2.000	0.055	0.605
ID191145	191145	102	31.871	2.477	27.659	0	186	186	2	1	-10921639	134.619	127	91	179	2827	25.703	2.000	0.079	0.770
ID191135	191135	109	28.551	17.253	6.326	0	186	186	2	1	-10921639	95.000	95	39	143	1995	29.475	2.000	0.089	0.529
ID191154	191154	97	45.170	6.070	20.625	0	187	187	2	1	-10921639	147.190	147	103	219	3091	32.062	2.000	0.111	0.916
ID191155	191155	102	48.238	1.763	27.162	0	187	187	2	1	-10921639	136.905	123	79	239	2875	41.000	2.000	0.078	0.485
ID191152	191152	92	51.487	27.075	17.026	0	187	187	2	1	-10921639	210.619	207	147	255	4423	36.109	2.000	0.112	1.171
ID191153	191153	107	36.505	23.045	18.430	0	187	187	2	1	-10921639	227.571	235	179	255	4779	26.421	2.000	0.069	1.113
ID191156	191156	None	29.262	16.025	31.890	0	187	187	2	1	-10921639	142.619	143	99	175	2995	26.043	2.000	0.072	0.734
ID191157	191157	108	27.757	21.757	32.503	0	187	187	2	1	-10921639	119.762	119	71	167	2515	26.431	2.000	0.090	0.745
ID191147	191147	109	46.130	18.951	6.133	0	187	187	2	1	-10921639	115.571	119	67	163	2427	29.320	4.800	0.209	1.364
ID191150	191150	101	36.231	21.611	14.854	0	187	187	2	1	-10921639	220.333	231	131	255	4627	34.856	4.800	0.068	0.806
ID191151	191151	106	41.046	14.688	16.110	0	187	187	2	1	-10921639	199.381	191	135	255	4187	37.028	7.600	0.055	0.566
ID191148	191148	72	43.304	12.876	12.999	0	187	187	2	1	-10921639	190.429	191	143	255	3999	33.877	2.000	0.083	0.864
ID191149	191149	103	45.731	5.492	14.082	0	187	187	2	1	-10921639	156.714	151	119	211	3291	28.441	4.800	0.137	1.329
ID191158	191158	109	32.679	20.157	7.136	0	188	188	2	1	-10921639	117.667	123	55	155	2471	26.087	6.337	0.140	1.108
ID191159	191159	72	51.905	12.762	13.555	0	188	188	2	1	-10921639	197.476	199	127	255	4147	43.497	7.600	0.113	0.923
ID191162	191162	106	47.360	14.128	15.765	0	188	188	2	1	-10921639	197.095	191	119	255	4139	43.499	7.600	0.082	0.686
ID191163	191163	92	54.389	27.022	16.394	0	188	188	2	1	-10921639	192.524	179	139	255	4043	42.379	3.200	0.115	0.940
ID191160	191160	101	35.616	21.537	14.264	0	188	188	2	1	-10921639	188.905	199	111	255	3967	43.573	3.200	0.061	0.499
ID191161	191161	103	44.888	6.025	14.576	0	188	188	2	1	-10921639	153.095	143	99	219	3215	34.026	2.000	0.093	0.762
ID191166	191166	102	42.048	2.295	27.488	0	188	188	2	1	-10921639	150.048	147	99	239	3151	35.075	2.000	0.075	0.596
ID191164	191164	107	36.635	23.073	18.679	0	188	188	2	1	-10921639	212.143	211	155	255	4455	32.450	2.000	0.046	0.577
ID191165	191165	97	28.243	5.703	20.627	0	188	188	2	1	-10921639	144.333	143	99	203	3031	24.701	2.000	0.086	0.921
ID191170	191170	103	27.244	5.692	14.263	0	189	189	2	1	-10921639	144.143	139	99	207	3027	22.384	7.600	0.058	0.710
ID191171	191171	101	32.959	21.077	14.427	0	189	189	2	1	-10921639	188.524	195	119	255	3959	40.585	7.600	0.059	0.514
ID191168	191168	109	37.901	20.925	6.685	0	189	189	2	1	-10921639	106.048	107	59	187	2227	30.513	2.000	0.130	0.799
ID191169	191169	72	48.382	12.694	13.055	0	189	189	2	1	-10921639	194.619	183	135	255	4087	37.840	3.200	0.096	0.897
ID191174	191174	92	54.944	27.007	17.553	0	189	189	2	1	-10921639	190.810	183	139	255	4007	38.126	2.000	0.115	1.029
ID191175	191175	97	41.129	5.823	20.429	0	189	189	2	1	-10921639	159.190	159	111	207	3343	25.471	2.000	0.108	1.218
ID191172	191172	106	49.263	14.273	16.163	0	189	189	2	1	-10921639	201.476	191	135	255	4231	37.640	2.000	0.089	0.872
ID191173	191173	107	39.540	23.262	18.134	0	189	189	2	1	-10921639	214.429	215	171	255	4503	28.518	2.000	0.059	0.833
ID191178	191178	None	27.587	13.309	27.915	0	189	189	2	1	-10921639	157.095	159	119	199	3299	21.931	2.000	0.074	0.988
ID191179	191179	110	30.031	17.775	29.116	0	189	189	2	1	-10921639	145.095	139	103	227	3047	30.083	2.000	0.034	0.313
ID191176	191176	111	28.075	23.375	23.941	0	189	189	2	1	-10921639	147.762	151	91	195	3103	25.787	2.000	0.061	0.663
ID191177	191177	102	43.663	1.877	27.653	0	189	189	2	1	-10921639	153.286	147	111	247	3219	35.812	2.000	0.072	0.579
ID191167	191167	None	30.493	17.059	6.328	0	189	189	2	1	-10921639	107.190	103	55	163	2251	29.298	2.000	0.108	0.712
ID191186	191186	111	31.776	22.010	23.182	0	190	190	2	1	-10921639	173.476	175	127	239	3643	23.949	2.000	0.071	0.959
ID191187	191187	102	48.069	2.101	27.254	0	190	190	2	1	-10921639	152.333	155	107	247	3199	35.493	2.000	0.093	0.733
ID191184	191184	107	36.911	23.310	17.910	0	190	190	2	1	-10921639	219.381	219	163	255	4607	28.897	6.389	0.049	0.711
ID191185	191185	97	32.593	6.645	20.846	0	190	190	2	1	-10921639	143.190	143	111	183	3007	21.780	2.000	0.084	1.019
ID191188	191188	110	40.725	17.649	29.285	0	190	190	2	1	-10921639	166.619	171	115	251	3499	35.797	2.000	0.081	0.699
ID191182	191182	106	45.320	14.308	15.739	0	190	190	2	1	-10921639	216.524	231	147	255	4547	40.388	2.000	0.086	0.851
ID191183	191183	92	53.803	26.644	17.088	0	190	190	2	1	-10921639	204.333	211	123	255	4291	40.897	2.000	0.118	1.056
ID191180	191180	109	40.338	20.947	6.331	0	190	190	2	1	-10921639	104.333	111	43	183	2191	33.949	2.000	0.159	0.844
ID191181	191181	72	44.254	12.731	13.449	0	190	190	2	1	-10921639	205.667	207	159	255	4319	33.307	2.000	0.092	1.041
ID191190	191190	101	32.160	21.460	14.311	0	191	191	2	1	-10921639	198.810	199	143	255	4175	31.022	2.000	0.066	0.789
ID191191	191191	None	34.316	5.829	14.841	0	191	191	2	1	-10921639	144.143	139	103	215	3027	26.837	2.000	0.071	0.713
ID191189	191189	109	31.141	20.810	5.429	0	191	191	2	1	-10921639	83.000	87	43	135	1743	29.826	2.000	0.132	0.651
ID191194	191194	92	58.072	26.541	16.993	0	191	191	2	1	-10921639	201.667	215	131	255	4235	44.151	2.000	0.136	1.097
ID191195	191195	102	49.418	2.330	27.224	0	191	191	2	1	-10921639	155.000	151	91	255	3255	40.000	2.000	0.080	0.576
ID191192	191192	106	53.787	14.285	16.113	0	191	191	2	1	-10921639	211.190	211	147	255	4435	36.254	7.600	0.100	1.060
ID191193	191193	107	30.901	21.795	16.667	0	191	191	2	1	-10921639	228.143	235	179	255	4791	21.914	6.334	0.068	1.334
ID191198	191198	None	27.311	16.215	34.060	0	191	191	2	1	-10921639	136.714	139	95	195	2871	26.460	7.600	0.080	0.764
ID191196	191196	112	29.855	13.568	27.841	0	191	191	2	1	-10921639	170.238	171	123	223	3575	27.324	7.600	0.071	0.823
ID191197	191197	110	46.830	17.345	28.848	0	191	191	2	1	-10921639	177.667	175	127	251	3731	37.209	2.000	0.079	0.703
ID191207	191207	109	29.053	21.060	5.630	0	192	192	2	1	-10921639	93.095	95	47	131	1955	23.069	7.600	0.149	1.044
ID191210	191210	92	55.400	26.508	16.624	0	192	192	2	1	-10921639	191.190	187	119	255	4015	45.755	2.000	0.127	0.938
ID191211	191211	107	35.042	19.010	17.660	0	192	192	2	1	-10921639	197.857	195	147	255	4155	35.981	2.000	0.033	0.350
ID191208	191208	101	31.647	21.871	15.211	0	192	192	2	1	-10921639	211.190	211	159	255	4435	25.659	7.600	0.064	0.988
ID191209	191209	106	64.095	13.976	15.692	0	192	192	2	1	-10921639	211.571	215	131	255	4443	41.939	2.000	0.130	1.164
ID191214	191214	110	37.332	17.273	28.856	0	192	192	2	1	-10921639	169.667	171	111	235	3563	32.208	2.000	0.058	0.574
ID191215	191215	None	29.732	22.225	35.093	0	192	192	2	1	-10921639	126.238	127	91	163	2651	20.731	3.200	0.093	1.037
ID191212	191212	102	44.253	2.302	27.126	0	192	192	2	1	-10921639	126.429	115	87	231	2655	34.206	2.000	0.091	0.618
ID191213	191213	112	31.639	13.508	28.256	0	192	192	2	1	-10921639	164.524	167	119	195	3455	22.855	2.000	0.082	1.088
ID191202	191202	101	38.036	21.453	17.157	0	193	193	2	1	-10921639	236.905	251	167	255	4975	24.515	6.139	0.084	1.492
ID191203	191203	102	30.864	2.124	26.971	0	193	193	2	1	-10921639	133.667	127	99	203	2807	24.342	6.264	0.063	0.651
ID191200	191200	106	52.611	14.141	15.749	0	193	193	2	1	-10921639	216.524	215	147	255	4547	35.111	4.800	0.111	1.230
ID191201	191201	92	61.732	26.164	16.324	0	193	193	2	1	-10921639	202.238	203	135	255	4247	42.097	2.000	0.138	1.168
ID191206	191206	None	34.241	25.425	37.529	0	193	193	2	1	-10921639	92.333	99	39	151	1939	34.090	7.600	0.144	0.682
ID191204	191204	110	53.131	17.319	28.919	0	193	193	2	1	-10921639	174.429	163	123	255	3663	38.787	2.000	0.095	0.780
ID191205	191205	113	35.443	28.098	33.082	0	193	193	2	1	-10921639	63.000	63	19	131	1323	28.705	2.000	0.169	0.636
ID191199	191199	114	37.234	5.619	14.575	0	193	193	2	1	-10921639	154.238	159	107	195	3239	26.188	2.000	0.084	0.910
ID191218	191218	106	54.387	14.117	15.754	0	194	194	2	1	-10921639	215.000	215	155	255	4515	33.847	2.000	0.102	1.177
ID191219	191219	92	54.670	25.762	15.961	0	194	194	2	1	-10921639	185.095	183	115	255	3887	46.245	2.000	0.113	0.811
ID191216	191216	115	37.325	21.295	13.857	0	194	194	2	1	-10921639	201.286	203	143	255	4227	29.653	4.800	0.070	0.892
ID191217	191217	114	41.285	6.178	14.585	0	194	194	2	1	-10921639	155.190	151	107	227	3259	26.305	4.800	0.116	1.227
ID191222	191222	None	32.215	23.087	23.959	0	194	194	2	1	-10921639	170.238	167	131	199	3575	19.580	7.600	0.100	1.583
ID191223	191223	112	49.027	13.357	27.765	0	194	194	2	1	-10921639	174.238	183	107	247	3659	39.347	2.000	0.110	0.879
ID191220	191220	101	36.328	19.120	17.815	0	194	194	2	1	-10921639	211.000	207	159	255	4431	32.570	2.000	0.044	0.548
ID191221	191221	None	32.275	0.000	19.000	0	194	194	2	1	-10921639	125.952	123	95	163	2645	23.472	2.000	0.111	1.075
ID191224	191224	110	44.488	17.279	28.601	0	194	194	2	1	-10921639	185.667	175	115	255	3899	38.644	6.407	0.070	0.632
ID191225	191225	113	27.544	29.187	33.747	0	194	194	2	1	-10921639	55.190	55	23	103	1159	23.374	2.000	0.152	0.621
ID191234	191234	112	53.977	13.603	27.700	0	195	195	2	1	-10921639	188.143	183	99	255	3951	41.146	4.800	0.124	1.006
ID191235	191235	110	48.787	17.315	29.073	0	195	195	2	1	-10921639	187.190	179	135	255	3931	36.144	2.000	0.085	0.808
ID191232	191232	None	29.820	7.079	20.919	0	195	195	2	1	-10921639	149.476	151	115	183	3139	20.726	7.600	0.071	0.952
ID191233	191233	102	31.766	2.469	26.502	0	195	195	2	1	-10921639	133.857	127	87	207	2811	30.910	2.000	0.052	0.430
ID191226	191226	None	31.636	19.799	5.789	0	195	195	2	1	-10921639	103.190	103	67	135	2167	18.697	4.800	0.154	1.472
ID191227	191227	114	36.995	4.858	13.864	0	195	195	2	1	-10921639	160.143	159	119	223	3363	25.271	4.800	0.135	1.503
ID191230	191230	92	61.665	25.722	15.728	0	195	195	2	1	-10921639	199.571	211	123	255	4191	46.048	2.000	0.135	1.028
ID191231	191231	101	27.402	19.108	17.635	0	195	195	2	1	-10921639	220.524	219	159	255	4631	30.397	7.600	0.047	0.651
ID191228	191228	115	43.260	21.794	14.079	0	195	195	2	1	-10921639	216.714	235	139	255	4551	40.843	4.800	0.083	0.811
ID191229	191229	106	46.192	13.326	14.835	0	195	195	2	1	-10921639	220.143	223	147	255	4623	30.282	4.800	0.115	1.502
ID191238	191238	106	55.595	13.025	14.456	0	196	196	2	1	-10921639	207.190	207	147	255	4351	41.192	4.800	0.135	1.200
ID191239	191239	115	37.986	21.187	14.430	0	196	196	2	1	-10921639	207.952	219	123	255	4367	40.515	4.800	0.073	0.696
ID191236	191236	117	40.800	16.964	7.623	0	196	196	2	1	-10921639	117.095	111	75	175	2459	25.064	2.000	0.138	1.131
ID191237	191237	114	35.775	5.335	14.493	0	196	196	2	1	-10921639	152.143	151	115	203	3195	25.144	7.600	0.112	1.215
ID191242	191242	101	39.486	19.034	18.189	0	196	196	2	1	-10921639	226.429	243	175	255	4755	28.685	3.200	0.060	0.895
ID191243	191243	102	29.921	1.866	26.827	0	196	196	2	1	-10921639	127.000	127	91	187	2667	25.140	2.000	0.070	0.665
ID191240	191240	92	51.236	25.509	15.182	0	196	196	2	1	-10921639	181.476	183	103	255	3811	46.363	2.000	0.121	0.846
ID191241	191241	118	56.384	13.868	15.626	0	196	196	2	1	-10921639	218.238	219	159	255	4583	35.273	2.000	0.113	1.261
ID191246	191246	None	27.890	5.223	37.586	0	196	196	2	1	-10921639	59.381	51	35	127	1247	24.262	2.000	0.120	0.524
ID191247	191247	119	36.152	25.784	38.152	0	196	196	2	1	-10921639	91.000	103	39	167	1911	33.847	2.000	0.131	0.623
ID191244	191244	112	44.451	13.654	27.678	0	196	196	2	1	-10921639	176.333	179	103	239	3703	33.017	2.000	0.101	0.979
ID191245	191245	110	40.302	17.403	29.149	0	196	196	2	1	-10921639	187.381	179	135	243	3935	30.722	2.000	0.085	0.956
ID191250	191250	92	64.529	24.886	15.072	0	197	197	2	1	-10921639	198.810	207	115	255	4175	48.653	3.200	0.143	1.025
ID191251	191251	118	55.543	14.077	15.688	0	197	197	2	1	-10921639	210.429	223	131	255	4419	38.787	2.000	0.109	1.064
ID191248	191248	117	29.542	17.350	7.723	0	197	197	2	1	-10921639	108.714	111	59	147	2283	24.709	2.000	0.109	0.865
ID191249	191249	114	30.684	3.277	12.315	0	197	197	2	1	-10921639	107.190	115	59	175	2251	33.358	6.389	0.093	0.545
ID191254	191254	110	47.294	17.330	29.085	0	197	197	2	1	-10921639	187.571	179	147	255	3939	35.175	2.000	0.087	0.857
ID191255	191255	119	33.743	25.981	37.757	0	197	197	2	1	-10921639	85.286	91	27	143	1791	31.281	3.200	0.138	0.659
ID191252	191252	102	33.911	2.714	26.567	0	197	197	2	1	-10921639	121.857	111	79	195	2559	31.652	2.000	0.087	0.614
ID191253	191253	112	35.302	12.867	26.976	0	197	197	2	1	-10921639	154.429	147	87	215	3243	33.354	2.000	0.071	0.617
ID191266	191266	110	40.493	17.025	28.747	0	198	198	2	1	-10921639	189.667	187	127	255	3983	35.896	2.000	0.076	0.748
ID191267	191267	120	27.021	0.000	32.000	0	198	198	2	1	-10921639	102.571	99	74	151	2154	22.250	2.000	0.116	0.958
ID191264	191264	121	42.081	27.267	27.135	0	198	198	2	1	-10921639	98.429	95	35	179	2067	34.809	2.000	0.118	0.596
ID191265	191265	112	40.275	14.073	28.158	0	198	198	2	1	-10921639	184.714	187	127	243	3879	32.436	3.200	0.087	0.914
ID191268	191268	None	31.426	4.633	38.452	0	198	198	2	1	-10921639	67.190	59	27	135	1411	30.026	2.000	0.102	0.414
ID191269	191269	119	27.462	26.085	37.673	0	198	198	2	1	-10921639	88.714	91	35	139	1863	29.922	6.323	0.110	0.586
ID191258	191258	118	48.717	14.351	15.382	0	198	198	2	1	-10921639	215.000	219	167	255	4515	30.411	4.800	0.113	1.439
ID191259	191259	92	71.391	25.133	14.859	0	198	198	2	1	-10921639	208.143	211	103	255	4371	48.450	4.800	0.165	1.217
ID191256	191256	117	46.280	16.951	7.597	0	198	198	2	1	-10921639	134.238	131	91	207	2819	27.236	2.000	0.141	1.220
ID191257	191257	114	31.438	3.369	12.965	0	198	198	2	1	-10921639	126.810	127	71	183	2663	32.236	2.000	0.071	0.524
ID191262	191262	None	41.503	6.337	21.100	0	198	198	2	1	-10921639	148.333	143	103	255	3115	36.096	2.000	0.076	0.577
ID191263	191263	102	40.470	2.853	26.864	0	198	198	2	1	-10921639	124.905	115	91	235	2623	32.585	2.000	0.086	0.608
ID191260	191260	None	27.164	18.804	17.925	0	198	198	2	1	-10921639	215.000	219	151	255	4515	29.611	2.000	0.028	0.391
ID191261	191261	None	38.301	0.000	19.000	0	198	198	2	1	-10921639	166.810	175	111	227	3503	29.814	6.392	0.121	1.207
ID191298	191298	119	30.021	26.125	38.035	0	199	199	2	1	-10921639	91.190	95	51	143	1915	25.218	4.800	0.140	0.887
ID191296	191296	110	50.245	16.964	28.667	0	199	199	2	1	-10921639	185.286	179	139	255	3891	33.955	2.000	0.102	1.007
ID191297	191297	120	39.970	0.000	32.000	0	199	199	2	1	-10921639	106.381	103	67	167	2234	30.301	2.000	0.156	0.949
ID191290	191290	None	27.911	17.986	14.058	0	199	199	2	1	-10921639	195.190	199	143	255	4099	32.631	2.000	0.032	0.374
ID191291	191291	92	71.065	24.698	14.827	0	199	199	2	1	-10921639	204.524	219	99	255	4295	52.756	7.600	0.154	1.035
ID191289	191289	117	33.526	16.947	7.190	0	199	199	2	1	-10921639	103.762	107	63	167	2179	25.818	2.000	0.134	0.953
ID191294	191294	112	36.239	13.065	26.910	0	199	199	2	1	-10921639	157.667	155	111	219	3311	28.010	2.000	0.070	0.735
ID191295	191295	121	35.754	27.009	26.946	0	199	199	2	1	-10921639	100.524	103	39	167	2111	34.836	2.000	0.100	0.525
ID191292	191292	118	56.018	13.814	15.704	0	199	199	2	1	-10921639	204.714	203	139	255	4299	39.101	2.000	0.100	0.956
ID191293	191293	102	33.146	2.898	26.837	0	199	199	2	1	-10921639	103.762	95	75	215	2179	32.090	2.000	0.071	0.431
ID191270	191270	117	60.048	16.681	7.126	0	200	200	2	1	-10921639	120.524	115	55	227	2531	46.432	2.000	0.169	0.749
ID191271	191271	92	57.340	24.766	14.633	0	200	200	2	1	-10921639	205.286	219	123	255	4311	43.992	7.600	0.121	1.005
ID191274	191274	None	28.408	5.631	21.241	0	200	200	2	1	-10921639	145.857	139	107	203	3063	23.226	2.000	0.063	0.747
ID191275	191275	121	44.316	26.855	26.816	0	200	200	2	1	-10921639	108.143	103	51	175	2271	37.992	2.000	0.132	0.664
ID191272	191272	118	50.138	13.722	15.598	0	200	200	2	1	-10921639	208.143	215	135	255	4371	37.098	2.000	0.087	0.900
ID191273	191273	122	30.819	23.058	17.995	0	200	200	2	1	-10921639	210.238	215	143	255	4415	29.976	7.600	0.034	0.464
ID191278	191278	119	27.352	26.309	38.002	0	200	200	2	1	-10921639	101.095	99	63	143	2123	21.415	4.800	0.115	0.977
ID191276	191276	112	46.614	13.275	27.600	0	200	200	2	1	-10921639	178.810	183	115	235	3755	37.469	2.000	0.110	0.949
ID191277	191277	110	45.641	17.441	29.202	0	200	200	2	1	-10921639	191.762	179	135	255	4027	36.257	2.000	0.086	0.842
ID191282	191282	118	33.195	14.212	15.604	0	201	201	2	1	-10921639	182.619	183	127	255	3835	30.250	3.200	0.069	0.784
ID191283	191283	122	35.138	22.929	17.850	0	201	201	2	1	-10921639	205.857	211	147	255	4323	34.156	2.000	0.048	0.547
ID191280	191280	None	35.464	12.954	13.097	0	201	201	2	1	-10921639	171.952	171	139	227	3611	24.687	6.077	0.097	1.230
ID191281	191281	92	55.134	24.034	14.396	0	201	201	2	1	-10921639	189.667	211	95	251	3983	52.510	6.246	0.144	0.911
ID191286	191286	110	49.770	16.882	28.897	0	201	201	2	1	-10921639	195.762	195	143	255	4111	34.908	2.000	0.089	0.915
ID191287	191287	None	27.285	12.808	35.350	0	201	201	2	1	-10921639	131.571	131	103	183	2763	20.680	2.000	0.072	0.858
ID191284	191284	121	41.395	27.030	27.122	0	201	201	2	1	-10921639	99.190	99	39	167	2083	33.763	2.000	0.136	0.702
ID191285	191285	112	51.212	13.804	28.078	0	201	201	2	1	-10921639	190.619	191	131	255	4003	36.197	7.600	0.109	1.035
ID191288	191288	None	27.863	3.929	40.101	0	201	201	2	1	-10921639	82.048	75	39	159	1723	33.773	2.000	0.123	0.532
ID191279	191279	117	44.229	16.535	7.259	0	201	201	2	1	-10921639	95.571	95	31	183	2007	40.857	2.000	0.154	0.624
ID191299	191299	117	27.757	16.872	6.899	0	202	202	2	1	-10921639	94.810	103	55	139	1991	24.770	4.800	0.120	0.820
ID191302	191302	125	30.557	10.135	19.148	0	202	202	2	1	-10921639	151.190	151	111	199	3175	24.738	2.000	0.063	0.729
ID191303	191303	None	27.277	20.879	24.771	0	202	202	2	1	-10921639	161.857	159	123	203	3399	23.329	3.200	0.060	0.790
ID191300	191300	92	58.261	25.119	14.725	0	202	202	2	1	-10921639	194.619	199	115	255	4087	45.972	4.800	0.146	1.079
ID191301	191301	118	43.765	14.469	15.686	0	202	202	2	1	-10921639	195.762	187	139	255	4111	33.577	7.600	0.082	0.881
ID191306	191306	110	46.607	16.750	29.005	0	202	202	2	1	-10921639	189.095	187	131	255	3971	39.245	2.000	0.077	0.693
ID191304	191304	121	40.899	27.213	26.332	0	202	202	2	1	-10921639	96.524	91	51	159	2027	29.893	2.000	0.154	0.859
ID191305	191305	112	55.585	14.162	28.033	0	202	202	2	1	-10921639	181.286	179	111	255	3807	44.156	7.600	0.106	0.784
ID191314	191314	121	31.344	27.255	26.499	0	203	203	2	1	-10921639	86.429	87	51	171	1815	31.248	2.000	0.088	0.448
ID191315	191315	110	44.899	16.088	28.987	0	203	203	2	1	-10921639	198.429	199	143	255	4167	26.871	4.800	0.111	1.480
ID191312	191312	None	31.467	23.561	17.664	0	203	203	2	1	-10921639	176.524	171	111	255	3707	38.874	7.600	0.044	0.386
ID191313	191313	125	29.479	10.810	19.516	0	203	203	2	1	-10921639	155.190	151	123	227	3259	23.340	7.600	0.075	0.926
ID191307	191307	117	29.784	16.573	7.741	0	203	203	2	1	-10921639	113.857	119	67	159	2391	24.500	2.000	0.108	0.909
ID191310	191310	123	38.137	22.262	14.790	0	203	203	2	1	-10921639	209.476	211	151	255	4399	30.944	4.800	0.092	1.138
ID191311	191311	92	46.597	25.356	14.794	0	203	203	2	1	-10921639	174.619	179	71	243	3667	43.871	6.154	0.120	0.854
ID191308	191308	118	34.878	12.765	13.224	0	203	203	2	1	-10921639	174.238	171	123	231	3659	28.527	2.000	0.081	0.914
ID191309	191309	124	28.436	17.542	13.858	0	203	203	2	1	-10921639	195.762	191	143	239	4111	28.471	2.000	0.052	0.674
ID191330	191330	124	34.530	17.167	13.478	0	204	204	2	1	-10921639	183.571	183	131	239	3855	31.630	4.800	0.071	0.774
ID191331	191331	118	37.016	12.310	13.733	0	204	204	2	1	-10921639	173.857	171	119	231	3651	30.598	7.600	0.082	0.859
ID191329	191329	117	30.389	16.589	7.601	0	204	204	2	1	-10921639	101.667	107	59	175	2135	26.362	2.000	0.101	0.708
ID191334	191334	110	46.026	17.049	29.310	0	204	204	2	1	-10921639	190.048	183	151	255	3991	29.446	2.000	0.086	1.018
ID191332	191332	123	33.957	21.145	14.782	0	204	204	2	1	-10921639	188.714	183	143	231	3963	25.630	2.000	0.066	0.915
ID191333	191333	92	62.617	25.264	14.794	0	204	204	2	1	-10921639	170.048	171	99	239	3571	37.861	2.000	0.153	1.190
ID191328	191328	110	46.842	17.085	28.476	0	205	205	2	1	-10921639	186.619	175	139	251	3919	32.666	2.000	0.094	0.983
ID191322	191322	92	35.229	25.804	14.354	0	205	205	2	1	-10921639	123.571	123	47	207	2595	39.906	2.000	0.116	0.645
ID191323	191323	124	44.183	18.819	15.036	0	205	205	2	1	-10921639	200.333	203	135	247	4207	27.924	6.362	0.092	1.215
ID191321	191321	118	33.859	12.840	12.714	0	205	205	2	1	-10921639	160.905	159	123	231	3379	25.507	6.387	0.066	0.777
ID191326	191326	None	29.974	21.134	24.492	0	205	205	2	1	-10921639	157.476	159	115	223	3307	26.487	2.000	0.065	0.729
ID191327	191327	121	27.470	27.469	26.540	0	205	205	2	1	-10921639	88.714	83	59	131	1863	17.644	2.000	0.127	1.136
ID191324	191324	123	33.295	22.108	15.951	0	205	205	2	1	-10921639	197.286	199	155	235	4143	20.103	4.800	0.094	1.689
ID191325	191325	None	27.571	10.136	19.085	0	205	205	2	1	-10921639	145.857	143	111	183	3063	19.397	2.000	0.079	1.105
ID191320	191320	121	27.186	27.482	26.349	0	206	206	2	1	-10921639	87.381	91	51	135	1835	22.015	2.000	0.099	0.718
ID191318	191318	92	31.917	26.099	14.365	0	206	206	2	1	-10921639	111.000	111	59	167	2331	28.453	2.000	0.116	0.811
ID191319	191319	123	36.476	21.472	15.003	0	206	206	2	1	-10921639	177.286	175	123	219	3723	29.761	4.800	0.093	1.018
ID191316	191316	118	32.129	12.813	13.428	0	206	206	2	1	-10921639	160.714	163	103	211	3375	30.635	2.000	0.064	0.627
ID191317	191317	124	28.704	16.902	13.580	0	206	206	2	1	-10921639	180.714	179	143	227	3795	25.221	2.000	0.063	0.854
ID191335	191335	None	28.166	15.374	7.919	0	207	207	2	1	-10921639	106.429	115	63	155	2235	26.390	6.376	0.111	0.806
ID191338	191338	123	30.188	19.849	15.386	0	207	207	2	1	-10921639	178.810	179	127	235	3755	25.627	7.600	0.082	1.056
ID191339	191339	92	33.363	26.941	16.884	0	207	207	2	1	-10921639	118.619	123	63	171	2491	29.310	7.600	0.120	0.866
ID191336	191336	None	28.124	8.792	10.906	0	207	207	2	1	-10921639	118.810	123	87	151	2495	21.146	2.000	0.095	0.972
ID191337	191337	118	29.178	13.178	13.177	0	207	207	2	1	-10921639	149.476	147	99	207	3139	28.128	2.000	0.052	0.524
ID191342	191342	110	38.674	17.300	28.694	0	207	207	2	1	-10921639	180.143	179	127	243	3783	29.857	7.600	0.061	0.697
ID191340	191340	None	33.292	10.198	18.672	0	207	207	2	1	-10921639	144.714	143	95	199	3039	28.554	2.000	0.077	0.723
ID191341	191341	121	32.372	27.535	26.257	0	207	207	2	1	-10921639	82.429	91	27	155	1731	34.532	2.000	0.136	0.570
ID191346	191346	92	31.513	26.957	17.001	0	208	208	2	1	-10921639	109.286	111	59	155	2295	30.399	2.000	0.103	0.670
ID191347	191347	None	36.508	21.348	23.973	0	208	208	2	1	-10921639	175.762	179	107	227	3691	28.723	3.200	0.088	0.987
ID191344	191344	123	31.972	18.328	14.475	0	208	208	2	1	-10921639	182.048	191	131	235	3823	30.722	2.000	0.073	0.802
ID191345	191345	126	46.023	23.197	14.148	0	208	208	2	1	-10921639	165.095	179	79	215	3467	41.754	2.000	0.128	0.898
ID191348	191348	121	27.467	27.006	27.087	0	208	208	2	1	-10921639	96.333	99	47	143	2023	26.301	4.800	0.117	0.770
ID191349	191349	110	37.793	17.681	28.813	0	208	208	2	1	-10921639	185.857	179	135	255	3903	30.097	7.600	0.062	0.723
ID191343	191343	118	31.836	12.297	13.035	0	208	208	2	1	-10921639	159.381	155	119	207	3347	24.784	2.000	0.078	0.927
ID191355	191355	118	34.455	13.203	13.690	0	209	209	2	1	-10921639	171.190	171	111	211	3595	23.374	7.600	0.098	1.306
ID191358	191358	110	28.414	18.967	28.661	0	209	209	2	1	-10921639	187.190	187	135	227	3931	20.994	4.800	0.083	1.371
ID191356	191356	126	38.656	23.755	13.924	0	209	209	2	1	-10921639	137.667	143	43	207	2891	38.353	2.000	0.105	0.682
ID191357	191357	92	45.311	26.877	17.177	0	209	209	2	1	-10921639	123.190	131	71	187	2587	34.721	2.000	0.157	0.966
ID191354	191354	110	29.091	17.733	28.978	0	210	210	2	1	-10921639	175.000	179	135	235	3675	25.044	6.375	0.043	0.579
ID191352	191352	None	44.188	19.043	15.079	0	210	210	2	1	-10921639	183.000	179	131	243	3843	31.572	2.000	0.092	0.977
ID191353	191353	92	33.979	26.984	16.898	0	210	210	2	1	-10921639	121.095	127	67	163	2543	29.492	4.800	0.129	0.941
ID191350	191350	118	37.454	13.104	13.787	0	210	210	2	1	-10921639	171.571	163	119	227	3603	29.128	7.600	0.070	0.775
ID191351	191351	126	34.713	24.444	14.270	0	210	210	2	1	-10921639	134.619	139	51	199	2827	35.438	2.000	0.093	0.645
ID191359	191359	None	29.770	15.733	9.103	0	211	211	2	1	-10921639	111.000	111	59	175	2331	31.318	6.417	0.118	0.750
ID191360	191360	118	27.502	13.710	14.770	0	211	211	2	1	-10921639	167.381	163	127	211	3515	19.387	7.600	0.075	1.197
ID191361	191361	126	39.863	23.323	14.587	0	211	211	2	1	-10921639	172.143	171	131	215	3615	24.824	4.800	0.130	1.600
ID191372	191372	118	33.369	13.062	12.886	0	212	212	2	1	-10921639	165.286	163	127	215	3471	26.338	3.200	0.069	0.811
ID191373	191373	126	31.283	24.037	13.852	0	212	212	2	1	-10921639	133.095	135	55	175	2795	34.908	2.000	0.092	0.642
ID191366	191366	None	44.057	17.804	12.871	0	213	213	2	1	-10921639	183.190	191	119	251	3847	28.968	4.800	0.110	1.249
ID191367	191367	118	30.519	13.172	13.791	0	213	213	2	1	-10921639	164.143	167	123	207	3447	22.419	2.000	0.070	0.962
ID191365	191365	None	27.430	2.769	12.134	0	213	213	2	1	-10921639	99.952	99	59	143	2099	23.010	2.000	0.096	0.762
ID191370	191370	None	31.456	14.507	27.757	0	213	213	2	1	-10921639	171.381	171	115	219	3599	26.012	2.000	0.078	0.957
ID191371	191371	None	30.180	18.033	28.271	0	213	213	2	1	-10921639	176.143	179	119	211	3699	25.049	2.000	0.064	0.841
ID191368	191368	127	28.534	21.318	16.813	0	213	213	2	1	-10921639	175.000	179	131	211	3675	23.933	3.200	0.062	0.850
ID191369	191369	None	27.334	25.709	25.804	0	213	213	2	1	-10921639	101.476	103	43	151	2131	32.112	7.600	0.094	0.544
ID191362	191362	118	33.818	13.149	13.135	0	214	214	2	1	-10921639	152.143	159	99	195	3195	30.150	2.000	0.075	0.701
ID191363	191363	127	33.624	21.760	13.935	0	214	214	2	1	-10921639	165.286	163	103	219	3471	29.109	4.800	0.093	0.966
ID191364	191364	128	38.055	25.106	16.973	0	214	214	2	1	-10921639	145.095	143	103	203	3047	26.792	7.600	0.118	1.145
ID191376	191376	128	29.804	25.236	17.099	0	215	215	2	1	-10921639	128.143	123	87	167	2691	22.419	7.600	0.110	1.129
ID191377	191377	None	29.991	16.739	28.828	0	215	215	2	1	-10921639	157.095	151	111	219	3299	27.673	6.379	0.055	0.597
ID191374	191374	None	30.720	16.336	11.889	0	215	215	2	1	-10921639	147.381	147	107	215	3095	28.310	2.000	0.065	0.632
ID191375	191375	127	27.145	22.251	14.876	0	215	215	2	1	-10921639	146.238	147	99	199	3071	23.345	7.600	0.068	0.796
ID191381	191381	None	27.884	10.295	18.965	0	216	216	2	1	-10921639	135.000	131	103	163	2835	18.067	3.200	0.095	1.301
ID191382	191382	None	33.659	23.721	14.899	0	217	217	2	1	-10921639	140.714	143	91	179	2955	26.820	4.800	0.118	1.108
ID191383	191383	None	27.103	20.320	23.624	0	217	217	2	1	-10921639	177.095	175	139	223	3719	22.004	6.051	0.064	0.970
ID191378	191378	None	35.144	15.760	11.543	0	218	218	2	1	-10921639	153.476	155	115	199	3223	21.669	4.800	0.101	1.295
ID191379	191379	None	35.406	10.128	19.032	0	218	218	2	1	-10921639	130.619	127	99	183	2743	24.229	2.000	0.089	0.885
ID191380	191380	None	29.714	16.498	28.279	0	218	218	2	1	-10921639	153.476	155	107	191	3223	23.168	7.600	0.081	0.988
ID191384	191384	None	36.325	24.691	14.071	0	219	219	2	1	-10921639	94.810	107	27	159	1991	37.169	2.000	0.132	0.593
ID191385	191385	None	37.535	20.727	25.067	0	219	219	2	1	-10921639	156.714	155	111	211	3291	27.058	6.029	0.092	0.972
ID191401	191401	129	31.898	12.703	13.023	0	220	220	2	1	-10921639	137.286	135	95	199	2883	26.820	7.600	0.071	0.682
ID191392	191392	None	30.693	20.002	33.194	0	221	221	2	1	-10921639	109.095	103	79	167	2291	24.120	2.000	0.072	0.605
ID191386	191386	130	32.335	16.827	11.071	0	221	221	2	1	-10921639	129.667	135	75	179	2723	28.631	6.390	0.109	0.888
ID191387	191387	129	30.399	10.924	11.908	0	221	221	2	1	-10921639	123.000	123	79	159	2583	21.578	2.000	0.105	1.085
ID191390	191390	None	33.437	21.812	23.915	0	221	221	2	1	-10921639	148.524	151	99	187	3119	29.023	2.000	0.095	0.885
ID191391	191391	None	29.461	17.656	25.000	0	221	221	2	1	-10921639	173.667	175	139	207	3647	21.479	2.000	0.064	0.978
ID191388	191388	131	35.228	24.345	14.062	0	221	221	2	1	-10921639	111.762	115	51	155	2347	32.708	2.000	0.122	0.744
ID191389	191389	None	30.274	23.717	18.224	0	221	221	2	1	-10921639	130.429	131	63	179	2739	32.992	6.375	0.087	0.634
ID191394	191394	131	35.374	24.828	14.026	0	222	222	2	1	-10921639	93.095	91	23	167	1955	37.876	2.000	0.108	0.478
ID191395	191395	None	29.881	10.785	19.826	0	222	222	2	1	-10921639	131.190	127	87	191	2755	23.680	2.000	0.070	0.729
ID191393	191393	130	30.500	17.168	11.250	0	222	222	2	1	-10921639	134.429	139	55	175	2823	29.429	7.600	0.106	0.878
ID191399	191399	130	28.389	19.008	12.347	0	223	223	2	1	-10921639	130.810	135	63	187	2747	33.093	2.000	0.084	0.614
ID191400	191400	131	36.691	24.722	13.890	0	223	223	2	1	-10921639	90.429	99	23	155	1899	36.949	2.000	0.136	0.584
ID191398	191398	131	31.050	24.835	13.989	0	224	224	2	1	-10921639	87.381	95	39	163	1835	33.797	7.600	0.125	0.576
ID191396	191396	None	35.112	11.878	12.910	0	224	224	2	1	-10921639	139.762	139	83	187	2935	23.276	2.000	0.112	1.207
ID191397	191397	130	36.377	18.694	12.837	0	224	224	2	1	-10921639	145.095	151	75	195	3047	31.103	2.000	0.091	0.777
ID191406	191406	None	27.507	19.360	25.081	0	225	225	2	1	-10921639	155.000	155	127	187	3255	20.159	3.200	0.062	0.901
ID191404	191404	130	43.547	18.758	13.074	0	225	225	2	1	-10921639	153.857	159	95	211	3231	32.475	6.364	0.119	1.009
ID191405	191405	131	31.421	24.746	14.172	0	225	225	2	1	-10921639	89.857	99	31	143	1887	34.714	2.000	0.135	0.615
ID191410	191410	None	32.790	13.260	12.738	0	226	226	2	1	-10921639	143.000	143	103	207	3003	25.361	3.200	0.077	0.802
ID191411	191411	131	30.174	25.245	13.785	0	226	226	2	1	-10921639	88.905	87	43	159	1867	34.284	2.000	0.127	0.585
ID191409	191409	130	34.040	18.555	12.391	0	226	226	2	1	-10921639	133.857	139	59	199	2811	37.526	6.018	0.108	0.693
ID191407	191407	130	27.267	18.247	12.650	0	227	227	2	1	-10921639	161.857	163	123	203	3399	19.926	4.800	0.103	1.511
ID191408	191408	131	31.561	24.690	13.799	0	227	227	2	1	-10921639	91.190	87	35	147	1915	35.451	2.000	0.111	0.515
ID191414	191414	131	39.846	24.231	14.131	0	228	228	2	1	-10921639	109.286	107	47	167	2295	38.483	2.000	0.167	0.813
ID191415	191415	None	27.555	21.783	18.987	0	228	228	2	1	-10921639	150.619	151	91	203	3163	25.889	6.331	0.067	0.732
ID191412	191412	None	27.053	13.065	12.697	0	228	228	2	1	-10921639	137.476	139	95	187	2887	22.396	2.000	0.062	0.717
ID191413	191413	130	31.751	18.785	13.388	0	228	228	2	1	-10921639	140.333	151	71	199	2947	33.902	7.600	0.093	0.705
ID191416	191416	131	30.750	24.106	14.269	0	229	229	2	1	-10921639	99.762	95	39	151	2095	35.612	2.000	0.133	0.656
ID191417	191417	None	27.113	17.494	28.800	0	229	229	2	1	-10921639	134.429	135	99	191	2823	22.353	2.000	0.076	0.851
ID191424	191424	None	27.324	18.724	24.927	0	230	230	2	1	-10921639	154.619	147	107	203	3247	23.729	7.600	0.063	0.778
ID191422	191422	None	27.681	10.880	18.472	0	230	230	2	1	-10921639	136.905	135	103	167	2875	19.985	3.200	0.084	1.059
ID191423	191423	None	27.626	22.765	23.154	0	230	230	2	1	-10921639	133.857	139	87	171	2811	28.232	4.800	0.086	0.748
ID191421	191421	None	35.852	18.286	12.909	0	230	230	2	1	-10921639	158.048	163	91	191	3319	26.440	2.000	0.100	1.083
ID191402	191402	132	32.467	13.219	12.645	0	231	231	2	1	-10921639	157.857	163	123	187	3315	17.258	4.800	0.124	2.015
ID191403	191403	131	32.365	22.584	14.663	0	231	231	2	1	-10921639	132.524	139	79	187	2783	32.012	4.800	0.106	0.795
ID191426	191426	132	38.672	13.249	12.965	0	232	232	2	1	-10921639	151.762	151	107	219	3187	28.330	2.000	0.089	0.880
ID191427	191427	133	27.690	19.635	13.474	0	232	232	2	1	-10921639	132.714	139	67	179	2787	35.835	2.000	0.087	0.594
ID191428	191428	131	34.005	24.288	14.293	0	232	232	2	1	-10921639	107.762	119	51	159	2263	35.657	2.000	0.134	0.713
ID191429	191429	None	27.662	18.394	20.163	0	232	232	2	1	-10921639	169.476	167	139	203	3559	17.180	7.600	0.070	1.289
ID191425	191425	133	34.445	19.946	14.041	0	233	233	2	1	-10921639	160.524	163	107	207	3371	27.437	4.800	0.105	1.109
ID191418	191418	132	37.130	12.743	13.190	0	234	234	2	1	-10921639	147.190	151	111	199	3091	24.478	3.200	0.110	1.189
ID191419	191419	133	46.103	18.058	12.845	0	234	234	2	1	-10921639	162.048	167	107	227	3403	30.878	4.800	0.125	1.170
ID191420	191420	131	28.932	24.687	14.293	0	234	234	2	1	-10921639	91.571	99	27	139	1923	35.917	7.600	0.106	0.489
ID191434	191434	None	32.998	7.984	11.282	0	235	235	2	1	-10921639	115.381	115	67	171	2423	26.590	2.000	0.104	0.817
ID191435	191435	132	44.938	12.915	13.051	0	235	235	2	1	-10921639	153.857	155	111	203	3231	27.688	3.200	0.122	1.211
ID191436	191436	131	32.937	24.152	14.084	0	235	235	2	1	-10921639	114.238	119	55	171	2399	34.632	2.000	0.124	0.726
ID191437	191437	None	28.342	22.044	24.911	0	235	235	2	1	-10921639	134.238	131	87	183	2819	27.441	2.000	0.071	0.649
ID191432	191432	133	32.254	19.750	13.435	0	236	236	2	1	-10921639	134.429	143	67	191	2823	36.689	3.200	0.092	0.616
ID191433	191433	131	35.552	24.884	14.672	0	236	236	2	1	-10921639	104.143	115	39	171	2187	33.684	2.000	0.127	0.697
ID191430	191430	132	43.106	13.090	12.674	0	237	237	2	1	-10921639	151.571	143	115	223	3183	27.402	2.000	0.109	1.088
ID191431	191431	133	32.537	21.409	15.131	0	237	237	2	1	-10921639	151.000	155	111	187	3171	23.358	6.071	0.091	1.074
ID191442	191442	132	36.219	13.221	12.455	0	238	238	2	1	-10921639	147.000	155	83	195	3087	31.799	4.800	0.137	1.111
ID191443	191443	None	31.618	14.867	15.793	0	238	238	2	1	-10921639	166.429	167	127	215	3495	21.810	7.600	0.083	1.170
ID191444	191444	133	35.613	22.004	16.726	0	238	238	2	1	-10921639	161.667	163	111	219	3395	25.995	7.600	0.081	0.930
ID191445	191445	None	27.657	16.211	28.998	0	238	238	2	1	-10921639	127.190	131	91	167	2671	24.445	4.800	0.084	0.802
ID191438	191438	132	31.084	12.826	13.014	0	239	239	2	1	-10921639	140.143	139	107	183	2943	21.247	2.000	0.086	1.042
ID191439	191439	None	28.673	17.746	14.473	0	239	239	2	1	-10921639	155.190	151	107	211	3259	28.213	4.800	0.085	0.857
ID191440	191440	None	33.892	22.587	24.362	0	239	239	2	1	-10921639	135.381	131	71	187	2843	32.073	7.600	0.107	0.817
ID191441	191441	None	28.156	24.548	14.358	0	240	240	2	1	-10921639	87.000	79	23	155	1827	38.699	4.800	0.113	0.457
ID191446	191446	132	29.925	13.622	11.822	0	241	241	2	1	-10921639	132.714	135	95	179	2787	23.514	4.800	0.134	1.331
ID191450	191450	132	34.643	12.948	12.816	0	242	242	2	1	-10921639	135.000	135	91	183	2835	21.726	2.000	0.104	1.166
ID191451	191451	134	28.312	24.628	14.184	0	242	242	2	1	-10921639	84.905	83	31	139	1783	34.237	2.000	0.116	0.516
ID191452	191452	135	29.016	21.398	20.680	0	242	242	2	1	-10921639	158.238	163	131	199	3323	18.357	7.600	0.091	1.438
ID191447	191447	132	41.775	12.614	12.826	0	243	243	2	1	-10921639	144.143	139	103	199	3027	24.105	4.800	0.142	1.486
ID191448	191448	134	38.002	23.875	14.338	0	243	243	2	1	-10921639	101.857	95	43	159	2139	39.762	2.000	0.143	0.642
ID191449	191449	135	28.236	18.991	20.280	0	243	243	2	1	-10921639	160.905	163	115	211	3379	24.087	4.800	0.072	0.899
ID191456	191456	132	34.170	12.836	13.467	0	244	244	2	1	-10921639	135.952	135	83	183	2855	28.168	4.800	0.127	1.087
ID191453	191453	134	32.542	22.546	14.276	0	245	245	2	1	-10921639	113.476	119	47	163	2383	33.478	4.800	0.141	0.836
ID191454	191454	132	38.873	13.065	13.018	0	246	246	2	1	-10921639	137.286	135	87	191	2883	25.662	3.200	0.121	1.151
ID191455	191455	134	36.042	23.271	14.248	0	246	246	2	1	-10921639	116.524	115	47	163	2447	35.743	2.000	0.146	0.828
ID191462	191462	134	35.503	23.677	14.067	0	247	247	2	1	-10921639	97.286	107	31	143	2043	34.976	2.000	0.142	0.690
ID191461	191461	132	34.059	12.860	13.116	0	247	247	2	1	-10921639	138.619	139	91	191	2911	27.911	2.000	0.091	0.828
ID191458	191458	132	34.195	13.464	12.843	0	248	248	2	1	-10921639	139.000	139	95	187	2919	26.382	4.800	0.098	0.944
ID191459	191459	134	37.094	22.112	14.298	0	248	248	2	1	-10921639	126.810	127	71	175	2663	30.607	6.314	0.129	0.944
ID191457	191457	None	27.293	3.215	12.232	0	248	248	2	1	-10921639	79.762	79	39	131	1675	24.904	2.000	0.102	0.593
ID191460	191460	None	28.161	20.576	26.847	0	248	248	2	1	-10921639	128.333	131	87	203	2695	27.838	3.200	0.083	0.703
ID191463	191463	None	31.901	19.994	13.855	0	249	249	2	1	-10921639	146.238	151	79	179	3071	27.846	6.069	0.103	0.978
ID191464	191464	134	32.065	21.843	14.937	0	249	249	2	1	-10921639	142.048	147	95	175	2983	23.930	6.025	0.109	1.169
ID191466	191466	134	27.760	21.413	15.796	0	250	250	2	1	-10921639	158.429	159	119	187	3327	17.540	4.800	0.092	1.516
ID191467	191467	None	31.488	10.533	19.131	0	250	250	2	1	-10921639	123.762	119	87	171	2599	23.651	2.000	0.082	0.790
ID191465	191465	None	33.490	12.810	13.090	0	250	250	2	1	-10921639	143.381	151	99	171	3011	20.392	4.800	0.109	1.379
ID191470	191470	136	29.159	18.664	13.783	0	251	251	2	1	-10921639	141.667	143	103	187	2975	19.569	4.800	0.101	1.324
ID191471	191471	None	28.868	22.839	20.593	0	251	251	2	1	-10921639	134.810	131	91	183	2831	25.534	4.800	0.104	0.998
ID191468	191468	None	28.730	14.415	11.780	0	252	252	2	1	-10921639	131.190	135	79	175	2755	26.396	4.800	0.094	0.856
ID191469	191469	136	31.901	18.862	13.323	0	252	252	2	1	-10921639	133.095	139	63	191	2795	32.363	4.800	0.106	0.791
ID191475	191475	137	44.380	24.085	14.673	0	253	253	2	1	-10921639	119.190	127	51	171	2503	35.179	2.000	0.152	0.894
ID191476	191476	None	30.093	10.830	18.868	0	253	253	2	1	-10921639	114.810	107	83	195	2411	25.250	7.600	0.072	0.610
ID191474	191474	None	29.954	20.722	23.752	0	254	254	2	1	-10921639	146.238	159	91	179	3071	27.148	3.200	0.085	0.841
ID191472	191472	138	49.548	13.854	13.148	0	254	254	2	1	-10921639	141.095	131	83	199	2963	35.273	2.000	0.122	0.870
ID191473	191473	137	38.673	23.535	14.847	0	254	254	2	1	-10921639	123.762	131	59	175	2599	38.877	2.000	0.131	0.740
ID191482	191482	137	29.359	24.007	14.215	0	255	255	2	1	-10921639	95.952	103	23	139	2015	33.844	7.600	0.115	0.587
ID191481	191481	138	34.095	13.802	12.841	0	255	255	2	1	-10921639	121.857	115	75	167	2559	25.208	2.000	0.096	0.847
ID191490	191490	138	38.250	13.266	13.020	0	256	256	2	1	-10921639	140.524	139	91	195	2951	24.049	7.600	0.118	1.231
ID191491	191491	139	28.844	5.582	15.092	0	256	256	2	1	-10921639	97.286	91	55	159	2043	27.902	2.000	0.057	0.378
ID191492	191492	137	34.641	23.599	15.364	0	256	256	2	1	-10921639	115.952	119	51	171	2435	38.862	2.000	0.126	0.668
ID191493	191493	140	28.800	14.512	28.296	0	256	256	2	1	-10921639	127.381	127	83	175	2675	21.388	6.319	0.103	1.113
ID191480	191480	None	27.036	0.000	41.000	0	257	257	2	1	-10921639	44.048	47	25	79	925	17.814	2.000	0.298	1.136
ID191478	191478	137	39.887	22.829	14.885	0	257	257	2	1	-10921639	132.143	139	79	175	2775	30.858	4.800	0.136	1.023
ID191479	191479	140	31.872	14.273	28.156	0	257	257	2	1	-10921639	115.381	111	67	171	2423	27.739	2.000	0.090	0.690
ID191477	191477	139	29.675	6.272	14.947	0	257	257	2	1	-10921639	99.190	99	59	143	2083	25.059	3.200	0.094	0.679
ID191483	191483	138	47.546	13.674	12.859	0	258	258	2	1	-10921639	133.667	127	91	207	2807	29.915	2.000	0.123	0.981
ID191484	191484	139	29.389	6.145	14.969	0	258	258	2	1	-10921639	98.238	91	47	143	2063	25.032	2.000	0.102	0.725
ID191485	191485	137	36.040	22.976	14.944	0	258	258	2	1	-10921639	115.571	123	51	163	2427	31.351	7.600	0.118	0.781
ID191498	191498	140	28.477	14.312	28.303	0	259	259	2	1	-10921639	105.857	107	63	155	2223	22.914	7.600	0.114	0.943
ID191496	191496	137	28.547	24.043	17.695	0	259	259	2	1	-10921639	122.810	123	79	171	2579	27.320	7.600	0.100	0.817
ID191497	191497	None	33.531	5.616	21.187	0	259	259	2	1	-10921639	94.238	91	67	135	1979	21.302	2.000	0.142	1.099
ID191494	191494	138	43.660	13.583	12.931	0	259	259	2	1	-10921639	140.333	139	91	199	2947	29.942	4.800	0.132	1.091
ID191495	191495	139	36.107	5.885	15.183	0	259	259	2	1	-10921639	106.810	103	67	167	2243	27.173	2.000	0.108	0.766
ID191488	191488	137	32.058	23.415	15.351	0	260	260	2	1	-10921639	123.381	135	67	163	2591	31.085	2.000	0.122	0.865
ID191489	191489	140	28.383	13.983	27.987	0	260	260	2	1	-10921639	102.810	103	59	143	2159	22.995	2.000	0.110	0.887
ID191486	191486	138	36.967	13.565	13.112	0	260	260	2	1	-10921639	133.095	131	87	191	2795	28.972	6.097	0.104	0.869
ID191487	191487	139	42.431	6.075	14.712	0	260	260	2	1	-10921639	111.381	103	71	175	2339	31.923	2.000	0.140	0.858
ID191499	191499	141	34.614	3.118	12.178	0	261	261	2	1	-10921639	96.714	99	59	167	2031	26.399	7.600	0.132	0.854
ID191504	191504	140	32.153	14.693	28.481	0	261	261	2	1	-10921639	124.905	123	75	179	2623	23.685	6.310	0.121	1.136
ID191502	191502	137	35.977	22.864	15.885	0	261	261	2	1	-10921639	132.333	143	79	183	2779	28.322	4.800	0.135	1.109
ID191503	191503	None	33.476	6.117	20.657	0	261	261	2	1	-10921639	98.429	95	67	151	2067	24.373	4.800	0.152	1.064
ID191500	191500	138	37.206	13.675	13.187	0	261	261	2	1	-10921639	142.238	143	99	191	2987	24.253	2.000	0.110	1.164
ID191501	191501	139	28.363	6.162	14.303	0	261	261	2	1	-10921639	111.762	111	75	171	2347	20.847	2.000	0.098	0.956
ID191506	191506	138	52.684	13.510	13.431	0	262	262	2	1	-10921639	148.333	139	95	219	3115	34.879	2.000	0.159	1.166
ID191507	191507	139	37.125	6.335	15.245	0	262	262	2	1	-10921639	124.333	123	79	195	2611	28.463	2.000	0.103	0.814
ID191505	191505	141	44.728	3.269	11.974	0	262	262	2	1	-10921639	116.905	115	71	179	2455	29.465	2.000	0.151	1.040
ID191508	191508	137	27.350	23.468	14.688	0	262	262	2	1	-10921639	112.333	111	59	159	2359	25.560	7.600	0.116	0.913
ID191509	191509	140	29.742	15.750	28.625	0	262	262	2	1	-10921639	116.143	119	75	159	2439	26.112	2.000	0.111	0.886
ID191514	191514	140	34.585	14.355	28.543	0	263	263	2	1	-10921639	107.381	111	55	179	2255	35.075	2.000	0.101	0.560
ID191512	191512	139	31.326	5.914	14.554	0	263	263	2	1	-10921639	123.762	119	71	183	2599	28.611	3.200	0.068	0.554
ID191513	191513	137	29.594	23.074	14.545	0	263	263	2	1	-10921639	126.619	135	79	159	2659	24.752	6.013	0.118	1.082
ID191510	191510	141	44.252	3.527	11.724	0	263	263	2	1	-10921639	127.762	119	83	183	2683	30.871	7.600	0.145	1.050
ID191511	191511	138	46.634	13.387	13.327	0	263	263	2	1	-10921639	151.952	151	99	211	3191	29.145	4.800	0.147	1.339
ID191515	191515	141	48.576	3.675	10.834	0	264	264	2	1	-10921639	112.333	107	67	171	2359	28.463	2.000	0.184	1.227
ID191520	191520	140	34.737	14.005	27.737	0	264	264	2	1	-10921639	119.381	127	55	155	2507	27.681	2.000	0.134	1.022
ID191518	191518	139	33.942	6.359	15.086	0	264	264	2	1	-10921639	120.524	115	83	167	2531	23.374	2.000	0.109	1.014
ID191519	191519	142	38.483	5.741	21.322	0	264	264	2	1	-10921639	114.048	111	79	175	2395	24.097	2.000	0.128	1.071
ID191516	191516	138	40.310	13.630	13.407	0	264	264	2	1	-10921639	142.810	135	87	203	2999	29.705	4.800	0.122	1.043
ID191517	191517	137	34.945	23.025	14.366	0	264	264	2	1	-10921639	109.667	115	47	167	2303	33.807	2.000	0.108	0.633
ID191522	191522	138	35.934	13.484	13.296	0	265	265	2	1	-10921639	131.571	135	87	175	2763	25.993	4.800	0.140	1.240
ID191523	191523	137	40.111	22.972	14.371	0	265	265	2	1	-10921639	106.619	107	55	167	2239	33.464	2.000	0.149	0.825
ID191521	191521	141	35.876	3.751	11.563	0	265	265	2	1	-10921639	116.143	115	67	171	2439	25.049	7.600	0.143	1.163
ID191526	191526	140	43.453	14.320	28.025	0	265	265	2	1	-10921639	123.762	123	63	187	2599	32.240	2.000	0.135	0.913
ID191524	191524	139	34.021	5.970	14.859	0	265	265	2	1	-10921639	119.000	119	83	175	2499	26.015	2.000	0.077	0.650
ID191525	191525	142	32.705	5.058	21.978	0	265	265	2	1	-10921639	101.286	95	59	155	2127	22.998	2.000	0.114	0.900
ID191527	191527	143	27.392	7.814	8.843	0	266	266	2	1	-10921639	92.524	91	63	159	1943	24.281	2.000	0.093	0.650
ID191530	191530	139	38.623	6.137	14.433	0	266	266	2	1	-10921639	138.619	135	95	207	2911	29.581	5.955	0.111	0.936
ID191531	191531	137	28.228	23.308	14.303	0	266	266	2	1	-10921639	102.810	103	51	155	2159	28.830	7.600	0.082	0.543
ID191528	191528	141	40.920	3.461	11.436	0	266	266	2	1	-10921639	108.143	99	55	187	2271	38.887	3.200	0.137	0.670
ID191529	191529	138	34.387	13.070	13.284	0	266	266	2	1	-10921639	126.429	127	87	175	2655	26.360	2.000	0.114	0.980
ID191532	191532	None	28.076	25.941	17.766	0	266	266	2	1	-10921639	92.143	95	47	159	1935	31.753	7.600	0.122	0.629
ID191533	191533	140	36.211	14.354	27.818	0	266	266	2	1	-10921639	119.952	119	59	171	2519	33.392	2.000	0.106	0.687
ID191546	191546	143	38.088	8.224	8.546	0	267	267	2	1	-10921639	101.667	95	67	187	2135	29.075	2.000	0.104	0.659
ID191547	191547	141	45.640	3.115	10.384	0	267	267	2	1	-10921639	118.429	119	63	171	2487	28.377	2.000	0.192	1.342
ID191550	191550	140	27.948	14.914	28.289	0	267	267	2	1	-10921639	124.714	127	87	159	2619	17.780	7.600	0.107	1.357
ID191548	191548	138	37.601	12.962	13.308	0	267	267	2	1	-10921639	124.524	123	83	171	2615	25.439	2.000	0.120	1.049
ID191549	191549	139	38.358	6.434	14.631	0	267	267	2	1	-10921639	119.762	115	71	179	2515	30.922	2.000	0.097	0.688
ID191538	191538	138	45.184	13.203	13.646	0	268	268	2	1	-10921639	144.143	139	115	187	3027	22.844	4.800	0.158	1.724
ID191539	191539	None	27.657	21.895	17.157	0	268	268	2	1	-10921639	135.000	139	87	179	2835	22.804	7.600	0.084	0.921
ID191536	191536	144	34.495	25.553	12.097	0	268	268	2	1	-10921639	73.095	59	35	131	1535	30.871	4.800	0.197	0.778
ID191537	191537	139	39.026	6.230	14.493	0	268	268	2	1	-10921639	117.857	115	91	191	2475	27.659	2.000	0.119	0.908
ID191534	191534	143	40.139	8.364	8.185	0	268	268	2	1	-10921639	98.810	95	55	163	2075	29.543	2.000	0.186	1.051
ID191535	191535	141	31.957	2.315	9.156	0	268	268	2	1	-10921639	89.095	83	47	179	1871	32.314	2.000	0.082	0.418
ID191544	191544	139	27.665	6.268	14.897	0	269	269	2	1	-10921639	102.238	99	75	147	2147	20.923	2.000	0.090	0.808
ID191545	191545	140	33.829	14.075	28.464	0	269	269	2	1	-10921639	130.429	131	95	175	2739	23.058	2.000	0.120	1.208
ID191542	191542	138	49.623	13.385	13.613	0	269	269	2	1	-10921639	134.810	127	91	203	2831	35.586	2.000	0.145	0.962
ID191543	191543	145	33.036	17.979	13.654	0	269	269	2	1	-10921639	134.810	131	99	191	2831	24.738	2.000	0.071	0.723
ID191540	191540	143	52.887	9.008	7.886	0	269	269	2	1	-10921639	99.381	95	47	179	2087	35.302	2.000	0.195	0.920
ID191541	191541	144	46.821	26.200	12.101	0	269	269	2	1	-10921639	85.667	83	39	155	1799	31.147	2.000	0.212	0.961
ID191554	191554	145	36.614	18.480	13.978	0	270	270	2	1	-10921639	147.190	143	99	219	3091	29.705	2.000	0.080	0.730
ID191555	191555	140	30.422	15.702	28.589	0	270	270	2	1	-10921639	123.000	115	75	159	2583	26.773	4.800	0.111	0.921
ID191552	191552	144	57.366	26.995	11.903	0	270	270	2	1	-10921639	89.476	83	35	203	1879	41.847	2.000	0.236	0.816
ID191553	191553	138	44.866	12.777	13.148	0	270	270	2	1	-10921639	138.238	127	91	187	2903	26.970	2.000	0.143	1.282
ID191551	191551	143	57.397	9.092	7.980	0	270	270	2	1	-10921639	117.476	103	71	183	2467	34.327	2.000	0.207	1.174
ID191556	191556	146	39.124	16.129	34.714	0	270	270	2	1	-10921639	87.762	87	43	147	1843	28.330	2.000	0.180	0.945
ID191558	191558	None	33.365	3.779	11.900	0	271	271	2	1	-10921639	114.619	115	79	155	2407	21.942	7.600	0.121	1.130
ID191559	191559	144	52.898	27.147	11.994	0	271	271	2	1	-10921639	87.000	83	47	179	1827	32.299	2.000	0.259	1.107
ID191557	191557	143	53.161	8.857	7.887	0	271	271	2	1	-10921639	118.619	115	71	215	2491	35.573	2.000	0.166	0.947
ID191562	191562	140	39.403	14.294	28.007	0	271	271	2	1	-10921639	121.667	115	75	187	2555	31.883	2.000	0.110	0.755
ID191563	191563	146	37.228	16.909	35.234	0	271	271	2	1	-10921639	84.333	79	47	123	1771	23.025	2.000	0.175	1.089
ID191560	191560	138	51.480	12.679	13.673	0	271	271	2	1	-10921639	141.286	131	103	247	2967	38.978	2.000	0.116	0.756
ID191561	191561	145	35.019	18.542	13.907	0	271	271	2	1	-10921639	145.095	139	103	207	3047	26.401	7.600	0.098	0.979
ID191570	191570	140	43.604	14.090	27.805	0	272	272	2	1	-10921639	131.952	139	87	187	2771	27.854	2.000	0.145	1.201
ID191571	191571	146	28.381	16.707	34.583	0	272	272	2	1	-10921639	85.476	83	47	123	1795	21.484	6.365	0.144	1.000
ID191568	191568	None	27.621	22.176	19.748	0	272	272	2	1	-10921639	144.143	143	107	179	3027	23.703	3.200	0.061	0.702
ID191569	191569	147	40.783	4.939	20.893	0	272	272	2	1	-10921639	118.048	111	79	175	2479	26.560	2.000	0.128	1.006
ID191566	191566	138	39.852	12.615	12.985	0	272	272	2	1	-10921639	139.381	135	99	211	2927	28.814	2.000	0.094	0.829
ID191567	191567	145	32.258	18.361	13.820	0	272	272	2	1	-10921639	147.190	151	111	191	3091	24.706	5.970	0.068	0.763
ID191564	191564	143	33.139	9.076	7.091	0	272	272	2	1	-10921639	95.381	95	43	151	2003	28.869	2.000	0.113	0.668
ID191565	191565	144	41.154	27.368	11.536	0	272	272	2	1	-10921639	96.524	95	55	143	2027	25.938	2.000	0.202	1.251
ID191586	191586	140	33.183	14.251	28.124	0	273	273	2	1	-10921639	116.143	123	63	163	2439	26.173	2.000	0.120	0.951
ID191587	191587	146	28.494	16.226	34.981	0	273	273	2	1	-10921639	79.952	75	47	139	1679	21.648	2.000	0.142	0.918
ID191584	191584	145	32.921	18.296	13.804	0	273	273	2	1	-10921639	142.238	143	99	191	2987	25.412	2.000	0.075	0.777
ID191585	191585	147	45.238	5.849	21.154	0	273	273	2	1	-10921639	115.381	107	75	183	2423	27.652	2.000	0.156	1.126
ID191582	191582	148	39.979	4.869	12.164	0	273	273	2	1	-10921639	136.714	127	95	191	2871	31.914	6.374	0.126	0.957
ID191583	191583	138	53.650	12.870	13.474	0	273	273	2	1	-10921639	149.667	147	103	219	3143	37.188	2.000	0.139	0.984
ID191580	191580	143	33.928	9.147	7.859	0	273	273	2	1	-10921639	114.429	115	83	167	2403	20.641	2.000	0.123	1.216
ID191581	191581	144	31.947	27.772	10.925	0	273	273	2	1	-10921639	70.048	67	27	131	1471	25.827	2.000	0.153	0.718
ID191574	191574	144	28.499	26.244	11.271	0	274	274	2	1	-10921639	72.333	67	35	139	1519	24.243	2.000	0.120	0.639
ID191575	191575	138	34.995	12.614	13.326	0	274	274	2	1	-10921639	146.619	139	95	211	3079	25.578	6.430	0.087	0.914
ID191572	191572	143	33.404	9.339	8.090	0	274	274	2	1	-10921639	119.381	119	63	175	2507	27.274	2.000	0.099	0.790
ID191573	191573	148	31.722	4.197	10.449	0	274	274	2	1	-10921639	125.667	127	63	163	2639	30.340	7.600	0.102	0.766
ID191578	191578	147	32.503	5.677	21.571	0	274	274	2	1	-10921639	104.333	103	63	163	2191	24.408	7.600	0.126	0.959
ID191579	191579	146	32.200	16.658	35.359	0	274	274	2	1	-10921639	84.714	79	59	143	1779	22.506	2.000	0.150	0.980
ID191576	191576	149	41.005	6.082	14.052	0	274	274	2	1	-10921639	138.429	143	75	199	2907	36.623	2.000	0.099	0.681
ID191577	191577	145	44.397	18.125	14.122	0	274	274	2	1	-10921639	160.905	159	119	215	3379	28.723	3.200	0.108	1.090
ID191602	191602	140	29.950	13.534	28.834	0	275	275	2	1	-10921639	109.095	99	63	175	2291	28.889	2.000	0.080	0.557
ID191603	191603	146	45.937	17.190	35.275	0	275	275	2	1	-10921639	93.857	87	55	187	1971	35.262	2.000	0.180	0.811
ID191600	191600	145	36.517	18.458	14.522	0	275	275	2	1	-10921639	158.619	159	115	207	3331	23.627	2.000	0.093	1.148
ID191601	191601	147	39.214	5.954	21.570	0	275	275	2	1	-10921639	106.238	107	43	159	2231	30.056	2.000	0.151	0.928
ID191598	191598	138	47.571	12.931	13.064	0	275	275	2	1	-10921639	151.571	147	111	215	3183	31.807	3.200	0.126	1.066
ID191599	191599	149	33.643	5.927	14.246	0	275	275	2	1	-10921639	137.476	135	99	211	2887	24.995	6.377	0.101	1.006
ID191596	191596	143	29.751	9.597	8.038	0	275	275	2	1	-10921639	106.429	95	63	183	2235	30.471	2.000	0.074	0.479
ID191597	191597	144	37.352	26.332	11.951	0	275	275	2	1	-10921639	97.095	99	63	135	2039	24.904	2.000	0.161	1.081
ID191590	191590	145	37.768	18.525	14.325	0	276	276	2	1	-10921639	159.952	159	107	223	3359	33.296	6.352	0.098	0.857
ID191591	191591	149	34.354	6.408	14.652	0	276	276	2	1	-10921639	122.810	115	79	183	2579	32.655	2.000	0.065	0.456
ID191588	191588	144	41.808	25.583	11.990	0	276	276	2	1	-10921639	99.952	95	55	159	2099	30.981	2.000	0.183	0.996
ID191589	191589	138	54.951	12.736	13.321	0	276	276	2	1	-10921639	166.238	163	103	247	3491	35.182	2.000	0.133	1.111
ID191594	191594	140	35.598	14.163	28.705	0	276	276	2	1	-10921639	114.048	115	67	195	2395	34.197	2.000	0.101	0.611
ID191595	191595	146	37.762	16.536	35.397	0	276	276	2	1	-10921639	95.190	87	55	179	1999	29.051	2.000	0.161	0.907
ID191592	191592	150	39.099	21.633	15.518	0	276	276	2	1	-10921639	152.333	155	83	231	3199	38.519	7.600	0.074	0.545
ID191593	191593	147	27.982	5.848	21.132	0	276	276	2	1	-10921639	108.905	111	75	135	2287	20.342	2.000	0.109	1.052
ID191606	191606	144	37.374	24.486	12.897	0	277	277	2	1	-10921639	126.238	135	79	171	2651	30.295	2.000	0.120	0.891
ID191607	191607	149	32.962	6.111	14.649	0	277	277	2	1	-10921639	128.143	119	91	199	2691	29.152	2.000	0.068	0.557
ID191604	191604	151	27.414	4.541	10.972	0	277	277	2	1	-10921639	129.667	131	99	195	2723	21.553	6.399	0.081	0.905
ID191605	191605	138	49.481	13.017	13.411	0	277	277	2	1	-10921639	164.714	163	107	235	3459	36.190	2.000	0.108	0.890
ID191610	191610	147	32.847	5.744	21.410	0	277	277	2	1	-10921639	115.381	115	75	159	2423	20.235	2.000	0.123	1.246
ID191611	191611	140	43.476	14.033	28.002	0	277	277	2	1	-10921639	122.238	119	75	183	2567	31.990	2.000	0.118	0.807
ID191608	191608	145	31.051	19.045	14.726	0	277	277	2	1	-10921639	169.857	175	119	211	3567	28.345	6.079	0.078	0.862
ID191609	191609	150	38.442	21.374	15.338	0	277	277	2	1	-10921639	168.333	163	119	219	3535	30.155	2.000	0.100	1.011
ID191612	191612	146	59.463	16.685	34.963	0	277	277	2	1	-10921639	110.048	103	63	203	2311	37.882	2.000	0.224	1.062
ID191655	191655	None	29.178	19.188	8.659	0	278	278	2	1	-10921639	104.143	95	75	175	2187	27.045	2.000	0.073	0.526
ID191658	191658	138	58.698	12.812	13.652	0	278	278	2	1	-10921639	177.857	175	123	251	3735	35.691	2.000	0.134	1.180
ID191659	191659	150	47.583	21.535	15.250	0	278	278	2	1	-10921639	169.857	167	119	239	3567	35.914	4.800	0.129	1.084
ID191656	191656	151	38.884	4.681	11.354	0	278	278	2	1	-10921639	141.667	147	75	207	2975	28.631	4.800	0.117	1.039
ID191657	191657	144	36.530	23.902	11.274	0	278	278	2	1	-10921639	109.667	99	55	199	2303	41.499	2.000	0.121	0.570
ID191660	191660	140	33.995	14.089	27.351	0	278	278	2	1	-10921639	131.381	123	75	179	2759	32.885	4.000	0.112	0.807
ID191661	191661	146	54.865	16.855	35.077	0	278	278	2	1	-10921639	106.429	91	71	203	2235	34.300	2.000	0.179	0.943
ID191618	191618	146	44.235	17.795	34.343	0	279	279	2	1	-10921639	121.667	119	71	183	2555	28.519	3.200	0.143	1.067
ID191616	191616	150	54.835	21.538	15.512	0	279	279	2	1	-10921639	186.429	183	99	255	3915	42.863	6.006	0.130	1.002
ID191617	191617	None	27.461	18.146	24.853	0	279	279	2	1	-10921639	157.286	151	119	195	3303	21.263	7.600	0.070	0.962
ID191614	191614	151	37.001	4.267	11.234	0	279	279	2	1	-10921639	131.000	131	75	199	2751	34.917	3.200	0.122	0.816
ID191615	191615	138	57.154	13.066	13.659	0	279	279	2	1	-10921639	183.190	179	139	255	3847	31.912	4.800	0.141	1.416
ID191613	191613	152	31.112	14.131	7.432	0	279	279	2	1	-10921639	103.762	107	43	175	2179	36.521	4.800	0.116	0.591
ID191650	191650	153	34.564	17.209	14.410	0	280	280	2	1	-10921639	171.381	171	103	227	3599	30.513	3.200	0.065	0.682
ID191651	191651	150	50.081	22.795	14.801	0	280	280	2	1	-10921639	162.429	167	79	223	3411	35.514	4.800	0.158	1.251
ID191648	191648	152	41.199	16.092	7.960	0	280	280	2	1	-10921639	117.667	119	47	199	2471	34.160	2.000	0.128	0.781
ID191649	191649	138	53.210	12.748	13.376	0	280	280	2	1	-10921639	171.952	171	99	251	3611	37.049	2.000	0.120	0.995
ID191654	191654	146	57.596	17.485	34.761	0	280	280	2	1	-10921639	119.952	111	63	239	2519	48.297	2.000	0.150	0.648
ID191652	191652	None	27.809	5.766	21.663	0	280	280	2	1	-10921639	100.143	99	63	171	2103	25.554	2.000	0.099	0.707
ID191653	191653	140	27.327	14.441	27.161	0	280	280	2	1	-10921639	129.476	131	71	171	2719	34.744	2.000	0.079	0.546
ID191634	191634	140	29.049	14.477	26.342	0	281	281	2	1	-10921639	133.286	147	59	191	2799	40.151	6.401	0.052	0.331
ID191635	191635	None	31.130	6.978	30.000	0	281	281	2	1	-10921639	54.810	47	19	123	1151	24.347	2.000	0.147	0.577
ID191632	191632	153	29.482	17.896	14.625	0	281	281	2	1	-10921639	173.857	175	131	223	3651	24.565	2.000	0.053	0.710
ID191633	191633	150	38.024	22.135	15.075	0	281	281	2	1	-10921639	171.571	171	123	239	3603	25.590	4.800	0.112	1.351
ID191636	191636	146	42.258	17.488	34.866	0	281	281	2	1	-10921639	103.381	99	51	199	2171	33.986	2.000	0.138	0.737
ID191630	191630	154	35.833	6.056	14.195	0	281	281	2	1	-10921639	152.524	151	103	227	3203	27.640	7.600	0.088	0.896
ID191631	191631	138	44.515	12.856	13.608	0	281	281	2	1	-10921639	164.524	159	123	247	3455	31.887	2.000	0.085	0.808
ID191628	191628	152	47.063	16.359	8.208	0	281	281	2	1	-10921639	130.429	119	71	203	2739	39.624	2.000	0.143	0.825
ID191629	191629	151	37.726	4.237	11.345	0	281	281	2	1	-10921639	128.333	135	43	195	2695	40.007	7.600	0.096	0.560
ID191619	191619	152	41.987	17.031	8.599	0	282	282	2	1	-10921639	136.714	131	91	219	2871	32.089	2.000	0.097	0.752
ID191622	191622	154	30.067	6.371	14.568	0	282	282	2	1	-10921639	145.476	147	99	187	3055	29.188	2.000	0.071	0.662
ID191623	191623	153	34.826	18.409	14.696	0	282	282	2	1	-10921639	182.619	175	143	231	3835	26.349	2.000	0.057	0.748
ID191620	191620	151	34.638	4.408	11.165	0	282	282	2	1	-10921639	130.810	135	59	203	2747	36.033	2.000	0.097	0.642
ID191621	191621	138	28.074	12.719	13.379	0	282	282	2	1	-10921639	160.905	155	127	215	3379	23.242	6.405	0.066	0.860
ID191626	191626	155	51.853	17.363	28.030	0	282	282	2	1	-10921639	147.571	143	99	255	3099	43.087	2.000	0.096	0.599
ID191627	191627	146	53.145	17.537	34.878	0	282	282	2	1	-10921639	123.571	123	71	211	2595	36.294	2.000	0.172	0.998
ID191624	191624	150	38.878	21.482	15.548	0	282	282	2	1	-10921639	192.333	191	151	239	4039	23.978	7.600	0.088	1.300
ID191625	191625	None	28.322	5.836	21.027	0	282	282	2	1	-10921639	103.762	107	63	163	2179	21.638	2.000	0.097	0.852
ID191638	191638	151	43.272	4.612	11.641	0	283	283	2	1	-10921639	151.762	147	107	211	3187	29.601	4.800	0.137	1.239
ID191639	191639	138	31.467	12.517	13.429	0	283	283	2	1	-10921639	168.333	163	127	227	3535	25.560	2.000	0.058	0.727
ID191637	191637	152	48.564	16.921	8.228	0	283	283	2	1	-10921639	144.333	139	87	223	3031	39.866	2.000	0.124	0.796
ID191642	191642	156	42.051	23.921	15.214	0	283	283	2	1	-10921639	175.381	183	103	255	3683	41.970	4.800	0.131	0.968
ID191643	191643	140	28.767	14.000	28.000	0	283	283	2	1	-10921639	139.952	147	75	191	2939	36.767	6.338	0.072	0.511
ID191640	191640	153	27.056	17.943	14.122	0	283	283	2	1	-10921639	180.333	175	119	251	3787	30.681	2.000	0.047	0.524
ID191641	191641	150	47.916	21.435	15.095	0	283	283	2	1	-10921639	201.286	199	151	255	4227	33.071	2.000	0.083	0.928
ID191646	191646	None	31.370	7.005	29.964	0	283	283	2	1	-10921639	63.381	59	31	127	1331	22.518	2.000	0.170	0.816
ID191647	191647	146	53.331	17.348	35.079	0	283	283	2	1	-10921639	116.143	111	67	219	2439	39.863	7.600	0.157	0.792
ID191644	191644	155	44.151	17.263	27.867	0	283	283	2	1	-10921639	163.762	167	103	239	3439	35.858	6.309	0.087	0.728
ID191645	191645	None	28.594	0.000	29.000	0	283	283	2	1	-10921639	56.190	51	33	127	1180	22.346	2.000	0.184	0.783
ID191666	191666	157	28.417	22.476	18.680	0	284	284	2	1	-10921639	161.667	167	95	207	3395	27.374	2.000	0.066	0.734
ID191667	191667	None	33.598	20.139	22.910	0	284	284	2	1	-10921639	175.381	183	123	219	3683	26.919	7.600	0.102	1.206
ID191664	191664	150	35.597	21.232	14.799	0	284	284	2	1	-10921639	176.905	167	115	235	3715	29.573	6.367	0.057	0.648
ID191665	191665	156	30.337	24.693	15.079	0	284	284	2	1	-10921639	120.333	127	43	187	2527	42.470	2.000	0.053	0.286
ID191670	191670	146	51.092	17.239	34.874	0	284	284	2	1	-10921639	119.762	115	71	211	2515	36.718	2.000	0.153	0.865
ID191668	191668	140	27.528	15.016	25.721	0	284	284	2	1	-10921639	164.714	167	103	219	3459	26.730	7.600	0.061	0.709
ID191669	191669	155	45.734	16.856	28.684	0	284	284	2	1	-10921639	157.095	147	103	255	3299	38.463	2.000	0.084	0.631
ID191662	191662	152	40.658	17.442	9.553	0	284	284	2	1	-10921639	166.619	155	127	251	3499	33.079	3.200	0.093	0.860
ID191663	191663	138	50.735	13.046	14.132	0	284	284	2	1	-10921639	188.714	179	135	247	3963	29.491	2.000	0.109	1.256
ID191682	191682	158	37.568	6.767	29.763	0	285	285	2	1	-10921639	75.381	71	31	135	1583	24.130	2.000	0.225	1.149
ID191683	191683	146	59.879	17.545	34.995	0	285	285	2	1	-10921639	129.095	115	75	251	2711	45.670	2.000	0.154	0.756
ID191680	191680	155	34.673	17.815	28.151	0	285	285	2	1	-10921639	156.333	151	111	255	3283	35.244	2.000	0.044	0.371
ID191681	191681	None	28.135	13.496	28.784	0	285	285	2	1	-10921639	123.571	111	63	211	2595	39.966	2.000	0.048	0.285
ID191671	191671	152	48.191	17.243	9.676	0	285	285	2	1	-10921639	179.952	179	123	255	3779	35.596	2.000	0.110	1.001
ID191674	191674	159	33.546	6.199	14.065	0	285	285	2	1	-10921639	148.333	139	103	195	3115	28.378	7.600	0.081	0.781
ID191675	191675	138	28.660	12.629	14.312	0	285	285	2	1	-10921639	168.714	167	111	207	3543	24.284	2.000	0.054	0.709
ID191672	191672	None	27.941	28.886	10.849	0	285	285	2	1	-10921639	65.286	63	23	111	1371	22.111	2.000	0.142	0.733
ID191673	191673	None	30.087	4.754	11.988	0	285	285	2	1	-10921639	142.429	135	103	195	2991	25.307	7.600	0.097	0.998
ID191678	191678	157	36.726	21.810	18.356	0	285	285	2	1	-10921639	175.762	187	111	227	3691	34.954	2.000	0.072	0.675
ID191679	191679	140	59.837	15.125	25.047	0	285	285	2	1	-10921639	186.238	191	115	251	3911	40.450	2.000	0.136	1.104
ID191676	191676	150	29.871	21.051	15.296	0	285	285	2	1	-10921639	190.238	187	151	239	3995	21.895	6.328	0.055	0.901
ID191677	191677	156	28.699	25.563	15.450	0	285	285	2	1	-10921639	108.333	107	39	175	2275	39.866	2.000	0.074	0.376
ID191698	191698	150	47.240	21.981	14.716	0	286	286	2	1	-10921639	208.524	211	151	255	4379	32.582	6.065	0.098	1.147
ID191699	191699	156	49.092	25.711	15.402	0	286	286	2	1	-10921639	143.762	151	59	251	3019	53.451	2.000	0.145	0.680
ID191696	191696	152	45.508	17.197	9.155	0	286	286	2	1	-10921639	161.667	147	103	255	3395	41.072	7.600	0.095	0.684
ID191697	191697	159	46.328	5.889	14.551	0	286	286	2	1	-10921639	157.476	159	103	251	3307	34.560	2.000	0.107	0.884
ID191702	191702	158	35.209	6.754	29.753	0	286	286	2	1	-10921639	75.762	75	39	127	1591	23.000	2.000	0.207	1.131
ID191703	191703	146	59.173	17.578	34.811	0	286	286	2	1	-10921639	141.857	131	87	223	2979	37.098	2.000	0.175	1.137
ID191700	191700	None	28.452	10.515	18.638	0	286	286	2	1	-10921639	158.619	155	127	203	3331	20.195	4.800	0.108	1.533
ID191701	191701	155	56.833	17.192	28.573	0	286	286	2	1	-10921639	178.048	179	127	255	3739	39.576	2.000	0.133	1.058
ID191695	191695	None	29.204	20.137	6.069	0	286	286	2	1	-10921639	99.381	103	55	143	2087	26.830	2.000	0.091	0.620
ID191712	191712	146	59.773	17.645	34.794	0	287	287	2	1	-10921639	133.476	119	83	227	2803	40.069	2.000	0.169	0.964
ID191706	191706	None	33.969	12.458	14.157	0	287	287	2	1	-10921639	159.190	155	95	239	3343	35.855	2.000	0.055	0.466
ID191707	191707	150	44.498	21.180	14.759	0	287	287	2	1	-10921639	202.429	203	151	255	4251	27.779	6.345	0.094	1.254
ID191704	191704	152	45.369	17.115	9.497	0	287	287	2	1	-10921639	165.857	163	123	227	3483	31.803	2.000	0.129	1.190
ID191705	191705	159	35.049	2.996	13.863	0	287	287	2	1	-10921639	143.000	151	87	183	3003	29.665	2.000	0.108	0.941
ID191710	191710	160	38.884	17.025	23.423	0	287	287	2	1	-10921639	188.714	183	135	243	3963	28.073	4.800	0.094	1.156
ID191711	191711	155	46.713	16.928	28.319	0	287	287	2	1	-10921639	176.524	171	135	255	3707	32.508	2.000	0.087	0.872
ID191708	191708	156	57.816	26.023	15.017	0	287	287	2	1	-10921639	143.571	159	87	203	3015	38.101	2.000	0.174	1.115
ID191709	191709	None	31.228	21.498	18.064	0	287	287	2	1	-10921639	185.476	183	135	227	3895	27.466	3.200	0.062	0.791
ID191686	191686	150	49.831	21.580	14.999	0	288	288	2	1	-10921639	193.095	191	123	255	4055	39.102	2.000	0.095	0.855
ID191687	191687	156	42.735	26.822	15.108	0	288	288	2	1	-10921639	123.000	127	51	187	2583	39.699	2.000	0.138	0.751
ID191684	191684	152	46.066	17.031	9.446	0	288	288	2	1	-10921639	171.952	171	123	247	3611	37.307	7.600	0.115	0.953
ID191685	191685	159	35.981	5.589	13.512	0	288	288	2	1	-10921639	156.143	155	107	203	3279	23.905	4.800	0.118	1.376
ID191690	191690	160	44.048	17.016	24.294	0	288	288	2	1	-10921639	196.524	199	139	251	4127	29.839	2.000	0.087	1.054
ID191691	191691	None	29.717	25.037	25.778	0	288	288	2	1	-10921639	97.095	107	35	143	2039	30.558	2.000	0.126	0.709
ID191688	191688	161	33.750	10.480	18.358	0	288	288	2	1	-10921639	148.143	143	111	207	3111	27.543	2.000	0.079	0.786
ID191689	191689	None	31.236	0.000	23.000	0	288	288	2	1	-10921639	101.048	103	47	147	2122	25.097	4.800	0.177	1.209
ID191694	191694	146	47.706	17.634	34.538	0	288	288	2	1	-10921639	126.619	119	75	219	2659	39.373	7.600	0.136	0.771
ID191692	191692	155	58.642	17.078	28.416	0	288	288	2	1	-10921639	190.238	183	139	255	3995	37.129	2.000	0.114	1.050
ID191693	191693	158	27.140	6.598	29.500	0	288	288	2	1	-10921639	74.238	67	47	139	1559	21.377	2.000	0.124	0.767
ID191714	191714	159	34.283	5.210	12.308	0	289	289	2	1	-10921639	150.238	151	91	199	3155	28.273	7.600	0.085	0.831
ID191715	191715	150	52.170	21.584	14.909	0	289	289	2	1	-10921639	196.714	187	143	255	4131	37.959	2.000	0.101	0.950
ID191713	191713	152	69.914	16.810	9.697	0	289	289	2	1	-10921639	200.524	203	119	255	4211	43.790	2.000	0.160	1.260
ID191718	191718	160	27.899	17.095	24.463	0	289	289	2	1	-10921639	189.095	183	155	235	3971	21.452	4.800	0.067	1.104
ID191719	191719	155	50.267	17.143	28.240	0	289	289	2	1	-10921639	186.238	187	135	255	3911	35.769	2.000	0.092	0.878
ID191716	191716	156	31.465	27.263	14.608	0	289	289	2	1	-10921639	119.381	115	75	175	2507	26.890	2.000	0.101	0.817
ID191717	191717	161	38.173	10.349	18.663	0	289	289	2	1	-10921639	152.714	147	123	203	3207	25.630	2.000	0.105	1.137
ID191720	191720	158	31.917	6.213	30.099	0	289	289	2	1	-10921639	72.905	67	43	127	1531	23.887	2.000	0.155	0.819
ID191721	191721	146	57.080	17.637	34.471	0	289	289	2	1	-10921639	141.476	135	103	235	2971	37.831	2.000	0.157	1.015
ID191730	191730	158	29.121	6.745	29.966	0	290	290	2	1	-10921639	79.952	79	51	139	1679	20.471	2.000	0.135	0.930
ID191731	191731	146	61.440	17.612	34.162	0	290	290	2	1	-10921639	143.190	131	87	255	3007	45.703	2.000	0.143	0.785
ID191728	191728	None	27.500	27.496	25.432	0	290	290	2	1	-10921639	65.857	67	31	111	1383	24.630	2.000	0.138	0.647
ID191729	191729	155	38.875	17.224	28.186	0	290	290	2	1	-10921639	172.333	167	131	239	3619	26.873	7.600	0.073	0.871
ID191732	191732	162	27.757	20.160	38.985	0	290	290	2	1	-10921639	98.619	95	67	171	2071	22.975	2.000	0.073	0.586
ID191722	191722	152	57.096	17.075	9.891	0	290	290	2	1	-10921639	189.476	195	111	255	3979	40.487	2.000	0.122	1.020
ID191723	191723	159	35.507	4.338	11.789	0	290	290	2	1	-10921639	144.714	147	99	203	3039	31.511	7.600	0.080	0.679
ID191726	191726	163	35.965	0.000	24.000	0	290	290	2	1	-10921639	106.857	111	66	147	2244	25.301	3.200	0.163	1.183
ID191727	191727	160	32.708	16.890	23.709	0	290	290	2	1	-10921639	181.476	179	143	251	3811	26.907	2.000	0.062	0.789
ID191724	191724	150	40.556	21.362	15.053	0	290	290	2	1	-10921639	201.476	199	163	255	4231	25.690	4.800	0.086	1.245
ID191725	191725	161	48.059	10.273	18.672	0	290	290	2	1	-10921639	149.667	135	107	255	3143	42.414	2.000	0.089	0.580
ID191734	191734	164	34.615	29.948	11.383	0	291	291	2	1	-10921639	92.143	91	51	163	1935	28.904	2.000	0.130	0.731
ID191735	191735	166	31.290	6.269	14.582	0	291	291	2	1	-10921639	140.143	135	99	195	2943	26.688	2.000	0.069	0.680
ID191733	191733	152	63.271	16.850	9.828	0	291	291	2	1	-10921639	183.381	183	123	255	3851	37.049	2.000	0.145	1.254
ID191738	191738	163	52.997	0.000	25.000	0	291	291	2	1	-10921639	108.143	99	70	187	2271	35.902	2.000	0.207	1.033
ID191739	191739	160	27.290	15.200	25.645	0	291	291	2	1	-10921639	167.381	175	107	215	3515	32.592	7.600	0.065	0.623
ID191736	191736	150	56.715	21.191	14.664	0	291	291	2	1	-10921639	215.381	211	151	255	4523	31.696	4.800	0.132	1.587
ID191737	191737	161	47.050	9.600	19.122	0	291	291	2	1	-10921639	153.476	143	115	227	3223	32.972	2.000	0.124	1.028
ID191742	191742	146	48.393	17.710	34.224	0	291	291	2	1	-10921639	138.238	135	95	223	2903	32.830	2.000	0.125	0.936
ID191743	191743	162	40.971	21.172	38.161	0	291	291	2	1	-10921639	102.048	91	67	175	2143	29.554	2.000	0.129	0.788
ID191740	191740	155	49.415	17.804	27.984	0	291	291	2	1	-10921639	175.190	167	135	255	3679	35.966	2.000	0.091	0.816
ID191741	191741	158	32.678	6.683	30.458	0	291	291	2	1	-10921639	80.333	75	43	147	1687	25.592	2.000	0.136	0.752
ID191746	191746	166	29.561	5.232	11.797	0	292	292	2	1	-10921639	141.667	143	99	187	2975	25.055	6.251	0.090	0.938
ID191747	191747	150	44.490	21.007	15.315	0	292	292	2	1	-10921639	199.762	203	143	243	4195	27.499	4.800	0.113	1.473
ID191744	191744	152	58.842	16.737	10.363	0	292	292	2	1	-10921639	186.619	183	119	255	3919	42.046	2.000	0.147	1.135
ID191745	191745	164	40.992	30.023	10.764	0	292	292	2	1	-10921639	101.286	103	55	159	2127	25.062	2.000	0.153	1.075
ID191750	191750	160	34.885	16.728	23.115	0	292	292	2	1	-10921639	176.524	171	131	239	3707	24.543	2.000	0.067	0.897
ID191751	191751	None	34.165	21.712	25.225	0	292	292	2	1	-10921639	133.667	119	91	211	2807	33.041	2.000	0.099	0.726
ID191748	191748	None	27.195	27.548	14.850	0	292	292	2	1	-10921639	103.190	95	55	179	2167	30.238	2.000	0.090	0.566
ID191749	191749	161	42.275	10.109	19.206	0	292	292	2	1	-10921639	147.381	147	111	219	3095	29.446	2.000	0.102	0.924
ID191754	191754	162	34.703	20.752	37.778	0	292	292	2	1	-10921639	94.238	91	51	159	1979	29.519	2.000	0.138	0.773
ID191752	191752	155	48.852	16.796	28.078	0	292	292	2	1	-10921639	171.571	167	127	239	3603	32.895	2.000	0.097	0.919
ID191753	191753	146	47.659	17.750	33.798	0	292	292	2	1	-10921639	125.095	111	87	227	2627	35.925	2.000	0.118	0.733
ID191778	191778	165	32.220	12.238	6.781	0	293	293	2	1	-10921639	117.667	107	79	191	2471	31.377	2.000	0.062	0.441
ID191779	191779	152	63.302	17.051	10.140	0	293	293	2	1	-10921639	187.190	191	123	255	3931	40.860	2.000	0.144	1.153
ID191777	191777	None	30.181	20.345	4.884	0	293	293	2	1	-10921639	86.619	87	43	139	1819	27.303	2.000	0.130	0.731
ID191782	191782	160	29.175	15.222	25.319	0	293	293	2	1	-10921639	164.524	167	103	223	3455	30.106	7.600	0.055	0.571
ID191783	191783	163	31.877	0.000	27.000	0	293	293	2	1	-10921639	107.190	111	67	155	2251	24.447	4.800	0.154	1.172
ID191780	191780	164	29.486	30.234	11.207	0	293	293	2	1	-10921639	93.286	87	67	131	1959	16.808	4.800	0.150	1.450
ID191781	191781	161	34.352	9.837	19.291	0	293	293	2	1	-10921639	139.571	131	107	183	2931	24.340	2.000	0.081	0.862
ID191786	191786	146	40.398	17.569	34.025	0	293	293	2	1	-10921639	133.095	123	103	211	2795	29.896	2.000	0.094	0.767
ID191787	191787	162	35.861	20.187	37.631	0	293	293	2	1	-10921639	104.714	103	47	187	2199	32.510	2.000	0.108	0.627
ID191784	191784	155	44.097	17.185	27.935	0	293	293	2	1	-10921639	177.857	171	107	255	3735	33.085	7.600	0.097	0.950
ID191785	191785	None	35.502	6.781	30.628	0	293	293	2	1	-10921639	79.190	79	31	131	1663	27.173	2.000	0.177	0.875
ID191776	191776	162	38.562	20.065	37.527	0	294	294	2	1	-10921639	103.190	99	59	187	2167	31.987	2.000	0.143	0.808
ID191767	191767	165	38.022	12.352	6.614	0	294	294	2	1	-10921639	125.667	119	95	191	2639	28.294	2.000	0.094	0.763
ID191770	191770	None	36.832	5.981	12.086	0	294	294	2	1	-10921639	142.048	135	103	207	2983	30.223	2.000	0.073	0.641
ID191771	191771	150	49.982	21.569	14.886	0	294	294	2	1	-10921639	189.286	195	135	255	3975	32.731	4.800	0.123	1.264
ID191768	191768	None	28.729	0.000	8.000	0	294	294	2	1	-10921639	109.286	111	67	151	2295	25.939	7.600	0.101	0.776
ID191769	191769	152	55.482	16.903	10.920	0	294	294	2	1	-10921639	186.810	179	139	255	3923	36.889	2.000	0.130	1.167
ID191774	191774	155	48.381	16.815	27.698	0	294	294	2	1	-10921639	172.714	163	111	255	3627	39.224	2.000	0.086	0.700
ID191775	191775	146	35.405	17.291	33.249	0	294	294	2	1	-10921639	122.619	115	91	191	2575	27.185	3.200	0.083	0.691
ID191772	191772	161	40.663	9.920	19.578	0	294	294	2	1	-10921639	139.571	127	95	223	2931	34.206	2.000	0.068	0.519
ID191773	191773	163	31.207	0.000	25.000	0	294	294	2	1	-10921639	118.571	111	96	159	2490	18.362	4.800	0.138	1.565
ID191794	191794	155	53.519	16.623	27.775	0	295	295	2	1	-10921639	175.000	159	127	255	3675	41.105	2.000	0.106	0.813
ID191795	191795	167	30.669	7.511	30.032	0	295	295	2	1	-10921639	81.857	71	43	163	1719	27.630	2.000	0.086	0.471
ID191792	191792	150	57.656	21.723	15.619	0	295	295	2	1	-10921639	191.190	191	115	255	4015	44.622	2.000	0.112	0.863
ID191793	191793	None	36.731	15.261	24.224	0	295	295	2	1	-10921639	170.048	171	107	235	3571	38.738	2.000	0.076	0.619
ID191798	191798	None	27.599	34.000	37.000	0	295	295	2	1	-10921639	37.810	35	11	87	794	23.237	7.600	0.451	1.012
ID191796	191796	146	43.852	17.469	33.803	0	295	295	2	1	-10921639	128.143	127	75	195	2691	35.398	2.000	0.113	0.734
ID191797	191797	162	51.402	20.871	37.320	0	295	295	2	1	-10921639	115.190	111	67	191	2419	37.533	2.000	0.154	0.818
ID191790	191790	164	34.404	29.930	11.104	0	295	295	2	1	-10921639	87.381	87	51	143	1835	22.624	4.800	0.164	1.089
ID191791	191791	168	27.882	27.108	15.376	0	295	295	2	1	-10921639	101.095	103	59	151	2123	24.839	2.000	0.071	0.537
ID191788	191788	165	28.523	12.075	7.176	0	295	295	2	1	-10921639	122.048	119	87	183	2563	23.762	2.000	0.096	0.900
ID191789	191789	152	57.358	16.957	10.698	0	295	295	2	1	-10921639	187.762	183	127	243	3943	33.289	2.000	0.135	1.345
ID191762	191762	163	38.658	0.000	25.000	0	296	296	2	1	-10921639	122.429	123	89	171	2571	22.108	4.800	0.176	1.657
ID191763	191763	155	44.905	16.349	27.393	0	296	296	2	1	-10921639	190.048	191	139	243	3991	29.824	6.390	0.104	1.198
ID191760	191760	168	37.063	27.218	15.256	0	296	296	2	1	-10921639	110.429	111	51	167	2319	30.991	2.000	0.107	0.686
ID191761	191761	161	27.662	10.647	18.700	0	296	296	2	1	-10921639	150.238	147	115	199	3155	21.000	4.000	0.075	0.999
ID191766	191766	162	37.231	20.345	36.479	0	296	296	2	1	-10921639	122.810	123	79	211	2579	32.236	2.000	0.107	0.739
ID191764	191764	167	39.346	7.652	29.872	0	296	296	2	1	-10921639	80.524	71	39	175	1691	31.584	2.000	0.145	0.647
ID191765	191765	146	33.153	17.947	33.691	0	296	296	2	1	-10921639	131.381	123	95	199	2759	26.349	7.600	0.075	0.698
ID191755	191755	165	37.078	12.324	7.140	0	296	296	2	1	-10921639	123.190	119	75	183	2587	32.360	7.600	0.092	0.642
ID191758	191758	None	33.770	6.135	12.663	0	296	296	2	1	-10921639	156.333	155	119	211	3283	25.592	2.000	0.096	1.075
ID191759	191759	150	62.449	21.920	15.311	0	296	296	2	1	-10921639	200.714	199	119	255	4215	34.838	4.800	0.162	1.604
ID191756	191756	152	58.899	16.918	10.939	0	296	296	2	1	-10921639	165.286	159	123	255	3471	40.940	2.000	0.116	0.839
ID191757	191757	164	30.951	29.791	10.892	0	296	296	2	1	-10921639	79.381	79	43	143	1667	24.622	2.000	0.117	0.675
ID191810	191810	167	29.487	7.361	29.858	0	297	297	2	1	-10921639	69.476	67	31	139	1459	26.487	2.000	0.141	0.647
ID191811	191811	146	52.630	18.622	34.369	0	297	297	2	1	-10921639	149.286	147	95	219	3135	34.515	4.800	0.180	1.322
ID191808	191808	None	31.000	14.446	28.158	0	297	297	2	1	-10921639	151.571	151	99	199	3183	30.127	6.347	0.083	0.771
ID191809	191809	155	32.592	16.632	27.966	0	297	297	2	1	-10921639	168.524	175	107	243	3539	31.987	7.600	0.056	0.558
ID191799	191799	None	27.909	20.823	6.085	0	297	297	2	1	-10921639	85.667	87	51	135	1799	22.815	2.000	0.140	0.920
ID191802	191802	169	38.967	23.428	12.342	0	297	297	2	1	-10921639	136.143	131	75	211	2859	42.674	2.000	0.081	0.476
ID191803	191803	None	30.914	18.167	14.014	0	297	297	2	1	-10921639	191.952	195	155	251	4031	23.114	6.150	0.062	0.968
ID191800	191800	165	29.771	12.094	6.667	0	297	297	2	1	-10921639	124.714	119	95	167	2619	23.378	2.000	0.085	0.836
ID191801	191801	152	61.197	16.806	10.428	0	297	297	2	1	-10921639	165.476	171	75	255	3475	51.807	2.000	0.127	0.722
ID191806	191806	161	46.405	9.998	19.290	0	297	297	2	1	-10921639	162.238	163	119	235	3407	28.945	4.800	0.111	1.122
ID191807	191807	163	30.556	0.000	25.000	0	297	297	2	1	-10921639	109.381	107	85	159	2297	20.733	6.343	0.140	1.296
ID191804	191804	168	30.542	27.946	15.074	0	297	297	2	1	-10921639	80.714	83	27	163	1695	32.902	2.000	0.099	0.442
ID191805	191805	150	45.030	21.652	15.939	0	297	297	2	1	-10921639	185.095	187	119	255	3887	40.072	7.600	0.088	0.747
ID191814	191814	169	31.371	23.143	11.926	0	298	298	2	1	-10921639	138.619	135	91	215	2911	33.320	2.000	0.049	0.391
ID191815	191815	170	28.268	5.199	13.065	0	298	298	2	1	-10921639	150.048	151	103	207	3151	23.389	7.600	0.078	0.928
ID191812	191812	165	36.425	12.517	7.516	0	298	298	2	1	-10921639	138.429	135	99	207	2907	28.490	2.000	0.082	0.740
ID191813	191813	152	52.665	16.826	10.849	0	298	298	2	1	-10921639	177.857	183	107	255	3735	39.722	2.000	0.109	0.882
ID191818	191818	None	33.803	34.000	22.000	0	298	298	2	1	-10921639	41.429	35	19	115	870	21.426	2.000	0.337	0.975
ID191819	191819	None	29.250	15.159	24.290	0	298	298	2	1	-10921639	182.048	191	115	219	3823	28.451	6.420	0.071	0.848
ID191816	191816	150	45.387	20.854	14.571	0	298	298	2	1	-10921639	187.190	179	131	255	3931	37.105	7.600	0.079	0.740
ID191817	191817	161	37.760	9.988	18.895	0	298	298	2	1	-10921639	154.429	151	111	207	3243	27.373	7.600	0.084	0.871
ID191822	191822	167	32.745	7.818	29.838	0	298	298	2	1	-10921639	75.381	67	43	147	1583	27.361	2.000	0.099	0.498
ID191823	191823	146	39.287	18.413	33.829	0	298	298	2	1	-10921639	140.905	147	83	207	2959	33.145	2.000	0.105	0.807
ID191820	191820	163	30.849	0.000	26.000	0	298	298	2	1	-10921639	107.619	111	78	139	2260	16.904	4.800	0.171	1.856
ID191821	191821	155	29.857	16.335	27.456	0	298	298	2	1	-10921639	185.667	179	147	235	3899	25.933	7.600	0.069	0.919
ID191858	191858	161	32.309	9.835	18.595	0	299	299	2	1	-10921639	153.857	159	107	203	3231	28.987	7.600	0.066	0.656
ID191859	191859	155	31.104	16.137	26.727	0	299	299	2	1	-10921639	180.905	175	123	239	3799	30.558	7.600	0.069	0.763
ID191856	191856	None	33.560	12.009	13.114	0	299	299	2	1	-10921639	156.714	151	115	207	3291	26.186	2.000	0.069	0.775
ID191857	191857	150	47.022	20.840	15.231	0	299	299	2	1	-10921639	203.000	203	147	255	4263	31.010	7.600	0.097	1.156
ID191860	191860	167	44.708	8.019	29.347	0	299	299	2	1	-10921639	84.714	71	47	167	1779	33.837	2.000	0.141	0.617
ID191861	191861	146	43.855	18.171	33.654	0	299	299	2	1	-10921639	137.095	131	83	215	2879	33.265	2.000	0.110	0.817
ID191854	191854	169	41.252	22.974	12.442	0	299	299	2	1	-10921639	147.381	147	75	223	3095	43.486	2.000	0.095	0.586
ID191855	191855	170	28.861	5.093	12.684	0	299	299	2	1	-10921639	146.810	147	99	195	3083	22.855	4.800	0.086	1.016
ID191852	191852	165	40.749	12.616	7.501	0	299	299	2	1	-10921639	134.810	127	87	255	2831	36.452	2.000	0.071	0.489
ID191853	191853	152	41.263	17.177	10.475	0	299	299	2	1	-10921639	155.762	159	87	227	3271	38.463	2.000	0.094	0.698
ID191826	191826	170	29.954	3.796	12.416	0	300	300	2	1	-10921639	149.476	151	123	187	3139	18.568	4.800	0.101	1.475
ID191827	191827	169	40.399	23.297	11.900	0	300	300	2	1	-10921639	137.667	139	71	223	2891	39.544	7.600	0.070	0.457
ID191824	191824	165	35.905	12.791	7.534	0	300	300	2	1	-10921639	141.476	135	103	203	2971	26.577	2.000	0.077	0.761
ID191825	191825	152	42.780	17.169	11.008	0	300	300	2	1	-10921639	178.429	179	115	247	3747	35.243	2.000	0.086	0.804
ID191830	191830	161	36.049	9.767	19.157	0	300	300	2	1	-10921639	152.524	151	115	199	3203	24.963	7.600	0.085	0.952
ID191831	191831	None	28.822	15.322	24.140	0	300	300	2	1	-10921639	169.476	171	119	215	3559	27.899	2.000	0.072	0.812
ID191828	191828	180	41.534	27.810	14.960	0	300	300	2	1	-10921639	85.095	87	27	179	1787	37.408	2.000	0.154	0.608
ID191829	191829	150	46.454	21.197	16.423	0	300	300	2	1	-10921639	202.048	207	151	255	4243	37.987	4.800	0.104	1.002
ID191834	191834	146	37.850	18.186	33.407	0	300	300	2	1	-10921639	138.619	131	99	195	2911	28.842	2.000	0.086	0.761
ID191835	191835	None	27.200	20.839	35.957	0	300	300	2	1	-10921639	102.619	99	63	155	2155	27.067	7.600	0.078	0.546
ID191832	191832	155	27.616	16.512	27.817	0	300	300	2	1	-10921639	157.667	159	111	207	3311	23.163	7.600	0.054	0.702
ID191833	191833	167	44.731	7.780	28.897	0	300	300	2	1	-10921639	88.143	79	47	183	1851	33.326	2.000	0.159	0.724
ID191842	191842	155	27.596	15.133	28.027	0	301	301	2	1	-10921639	159.381	167	119	211	3347	25.168	4.800	0.095	1.095
ID191843	191843	146	34.568	17.949	32.840	0	301	301	2	1	-10921639	134.619	135	91	187	2827	24.977	2.000	0.095	0.932
ID191840	191840	150	40.067	21.134	15.899	0	301	301	2	1	-10921639	189.095	195	131	255	3971	33.600	4.800	0.093	0.960
ID191841	191841	161	35.640	9.691	18.917	0	301	301	2	1	-10921639	150.238	155	103	211	3155	25.286	7.600	0.101	1.090
ID191838	191838	152	35.325	17.142	11.628	0	301	301	2	1	-10921639	178.238	171	131	227	3743	27.029	2.000	0.084	1.023
ID191839	191839	180	30.123	27.345	15.271	0	301	301	2	1	-10921639	95.000	95	47	131	1995	29.203	3.200	0.114	0.668
ID191836	191836	165	56.513	12.026	7.655	0	301	301	2	1	-10921639	153.476	143	111	255	3223	37.619	2.000	0.127	0.916
ID191837	191837	169	30.041	23.673	11.457	0	301	301	2	1	-10921639	104.333	95	47	187	2191	41.267	2.000	0.091	0.422
ID191846	191846	None	27.809	13.142	13.542	0	302	302	2	1	-10921639	164.714	167	123	207	3459	24.870	2.000	0.069	0.850
ID191847	191847	150	41.760	20.694	15.474	0	302	302	2	1	-10921639	189.476	191	127	239	3979	28.184	4.800	0.115	1.392
ID191844	191844	165	48.330	11.711	8.028	0	302	302	2	1	-10921639	138.810	131	95	231	2915	36.276	2.000	0.109	0.751
ID191845	191845	152	40.877	16.987	10.500	0	302	302	2	1	-10921639	160.714	159	107	247	3375	36.999	2.000	0.072	0.585
ID191850	191850	167	27.791	8.078	28.565	0	302	302	2	1	-10921639	74.810	75	43	123	1571	25.752	2.000	0.104	0.546
ID191851	191851	146	47.587	18.159	32.107	0	302	302	2	1	-10921639	151.952	147	115	219	3191	29.118	2.000	0.120	1.115
ID191848	191848	161	29.994	7.625	16.840	0	302	302	2	1	-10921639	141.667	139	95	215	2975	26.422	7.600	0.045	0.464
ID191849	191849	155	37.850	15.829	28.067	0	302	302	2	1	-10921639	172.714	171	127	215	3627	24.676	4.800	0.109	1.380
ID191882	191882	167	30.653	8.285	28.139	0	303	303	2	1	-10921639	79.381	75	39	151	1667	27.883	2.000	0.101	0.522
ID191883	191883	155	28.176	14.214	28.889	0	303	303	2	1	-10921639	131.952	139	71	175	2771	34.291	2.000	0.071	0.509
ID191880	191880	None	31.219	23.057	12.135	0	303	303	2	1	-10921639	110.810	111	55	195	2327	36.997	2.000	0.057	0.321
ID191881	191881	150	44.387	20.467	15.399	0	303	303	2	1	-10921639	183.381	175	143	235	3851	30.826	7.600	0.098	1.061
ID191878	191878	165	28.574	11.664	7.311	0	303	303	2	1	-10921639	123.000	131	47	179	2583	33.705	4.800	0.110	0.724
ID191879	191879	152	44.942	16.880	10.496	0	303	303	2	1	-10921639	150.619	147	95	231	3163	41.471	7.600	0.095	0.628
ID191862	191862	152	46.147	16.975	11.157	0	304	304	2	1	-10921639	152.333	151	103	235	3199	36.096	2.000	0.096	0.741
ID191863	191863	None	31.840	6.086	13.262	0	304	304	2	1	-10921639	141.857	139	107	187	2979	23.635	2.000	0.072	0.805
ID191866	191866	171	33.337	27.921	15.236	0	304	304	2	1	-10921639	75.190	79	19	123	1579	31.862	2.000	0.166	0.670
ID191867	191867	None	27.255	9.547	18.941	0	304	304	2	1	-10921639	139.000	135	95	183	2919	21.090	2.000	0.069	0.846
ID191864	191864	None	34.282	13.103	13.543	0	304	304	2	1	-10921639	166.048	163	127	211	3487	22.518	4.800	0.098	1.316
ID191865	191865	150	30.859	20.805	15.299	0	304	304	2	1	-10921639	158.429	155	119	211	3327	25.465	6.371	0.098	1.107
ID191868	191868	155	34.271	15.299	27.851	0	304	304	2	1	-10921639	150.429	155	87	195	3159	28.963	4.800	0.113	1.051
ID191870	191870	152	42.729	16.931	11.376	0	305	305	2	1	-10921639	147.000	155	83	199	3087	35.123	2.000	0.121	0.902
ID191871	191871	171	27.231	28.076	15.206	0	305	305	2	1	-10921639	71.952	75	43	111	1511	22.659	2.000	0.127	0.715
ID191869	191869	None	29.020	11.460	7.200	0	305	305	2	1	-10921639	107.952	115	55	143	2267	26.349	4.800	0.118	0.868
ID191874	191874	172	27.419	3.171	12.072	0	306	306	2	1	-10921639	130.238	127	87	187	2735	28.103	6.186	0.071	0.613
ID191875	191875	None	27.436	12.839	13.606	0	306	306	2	1	-10921639	145.095	147	107	199	3047	23.550	7.600	0.051	0.602
ID191873	191873	152	38.533	17.098	11.396	0	306	306	2	1	-10921639	136.905	147	59	187	2875	34.400	2.000	0.133	0.935
ID191890	191890	None	30.595	18.217	30.864	0	307	307	2	1	-10921639	129.857	135	83	167	2727	21.951	2.000	0.101	1.083
ID191888	191888	172	33.563	3.325	10.822	0	307	307	2	1	-10921639	129.857	123	87	179	2727	26.356	2.000	0.107	0.949
ID191889	191889	152	35.499	17.516	11.470	0	307	307	2	1	-10921639	135.190	119	75	195	2839	38.647	2.000	0.107	0.676
ID191872	191872	None	30.185	19.998	23.412	0	308	308	2	1	-10921639	145.857	147	107	183	3063	22.879	6.339	0.102	1.178
ID191886	191886	172	31.330	2.843	11.991	0	309	309	2	1	-10921639	124.524	123	67	179	2615	25.534	2.000	0.097	0.859
ID191887	191887	173	28.622	18.235	29.177	0	309	309	2	1	-10921639	129.286	127	95	167	2715	21.376	2.000	0.083	0.926
ID191876	191876	172	32.529	3.934	11.397	0	310	310	2	1	-10921639	119.381	111	75	175	2507	27.420	2.000	0.100	0.789
ID191877	191877	173	28.585	16.793	28.559	0	310	310	2	1	-10921639	141.286	143	99	179	2967	22.111	4.800	0.104	1.200
ID191884	191884	174	31.969	19.631	23.528	0	311	311	2	1	-10921639	142.048	147	83	195	2983	34.221	2.000	0.074	0.574
ID191885	191885	173	35.670	16.759	28.867	0	311	311	2	1	-10921639	140.333	135	103	179	2947	22.745	6.318	0.114	1.264
ID191896	191896	174	39.394	20.080	23.238	0	312	312	2	1	-10921639	147.571	151	95	191	3099	26.662	2.000	0.115	1.140
ID191897	191897	173	38.912	17.782	29.597	0	312	312	2	1	-10921639	139.190	135	83	215	2923	30.212	7.600	0.124	1.013
ID191894	191894	None	29.061	12.059	7.877	0	312	312	2	1	-10921639	107.762	107	71	171	2263	23.786	2.000	0.102	0.841
ID191895	191895	175	40.273	22.672	15.442	0	312	312	2	1	-10921639	141.476	139	83	191	2971	32.680	7.600	0.129	0.991
ID191891	191891	None	29.226	2.988	11.939	0	313	313	2	1	-10921639	107.952	119	59	167	2267	24.295	2.000	0.084	0.691
ID191892	191892	175	28.761	22.442	15.862	0	313	313	2	1	-10921639	151.190	155	107	187	3175	21.743	7.600	0.090	1.147
ID191893	191893	173	30.525	17.774	28.550	0	313	313	2	1	-10921639	130.238	127	83	191	2735	27.000	2.000	0.087	0.774
ID191898	191898	None	29.929	12.499	13.509	0	314	314	2	1	-10921639	154.238	155	111	207	3239	28.834	4.800	0.090	0.884
ID191899	191899	175	31.755	21.959	17.605	0	314	314	2	1	-10921639	142.048	147	83	187	2983	31.468	2.000	0.086	0.711
ID191900	191900	173	40.485	17.868	29.109	0	314	314	2	1	-10921639	133.857	131	95	179	2811	25.710	2.000	0.129	1.194
ID191902	191902	173	34.720	17.616	29.275	0	315	315	2	1	-10921639	130.429	131	87	175	2739	24.142	2.000	0.106	1.039
ID191901	191901	175	28.939	23.405	16.954	0	315	315	2	1	-10921639	139.952	143	95	171	2939	18.107	4.800	0.092	1.304
ID191916	191916	173	28.742	16.964	28.504	0	316	316	2	1	-10921639	130.429	131	83	171	2739	21.252	6.276	0.111	1.224
ID191903	191903	None	30.201	11.825	13.855	0	317	317	2	1	-10921639	149.095	155	115	183	3131	17.871	4.800	0.102	1.539
ID191904	191904	176	30.205	20.745	16.342	0	317	317	2	1	-10921639	157.286	151	131	203	3303	20.023	7.600	0.086	1.242
ID191905	191905	173	32.031	15.470	27.515	0	317	317	2	1	-10921639	128.714	131	83	179	2703	30.426	4.800	0.110	0.840
ID191912	191912	173	30.723	16.880	28.774	0	318	318	2	1	-10921639	125.286	127	91	171	2631	23.412	6.170	0.110	1.062
ID191910	191910	176	32.924	20.357	14.959	0	318	318	2	1	-10921639	162.429	163	119	199	3411	21.063	7.600	0.095	1.342
ID191911	191911	None	28.231	20.088	23.025	0	318	318	2	1	-10921639	140.333	139	103	175	2947	21.701	3.200	0.076	0.910
ID191909	191909	None	29.930	3.067	12.196	0	318	318	2	1	-10921639	101.857	107	59	151	2139	26.265	2.000	0.102	0.715
ID191923	191923	173	32.349	17.400	28.999	0	319	319	2	1	-10921639	137.667	139	99	175	2891	22.355	7.600	0.109	1.208
ID191906	191906	177	28.252	23.490	17.205	0	320	320	2	1	-10921639	127.952	127	107	175	2687	16.390	4.800	0.110	1.543
ID191907	191907	None	30.006	20.761	23.152	0	320	320	2	1	-10921639	127.571	131	75	171	2679	29.183	4.800	0.109	0.856
ID191908	191908	173	34.126	18.562	29.610	0	320	320	2	1	-10921639	119.381	111	75	183	2507	28.953	4.800	0.114	0.845
ID191914	191914	177	30.383	26.219	17.394	0	321	321	2	1	-10921639	99.381	103	55	139	2087	23.863	4.800	0.152	1.102
ID191915	191915	173	33.008	16.875	28.830	0	321	321	2	1	-10921639	123.762	119	79	199	2599	24.678	6.314	0.102	0.929
ID191913	191913	None	33.220	3.127	11.997	0	321	321	2	1	-10921639	96.143	91	47	167	2019	28.175	2.000	0.090	0.561
ID191918	191918	None	30.942	22.166	13.729	0	322	322	2	1	-10921639	131.381	143	75	171	2759	27.097	4.800	0.112	0.974
ID191919	191919	None	31.043	21.042	23.462	0	322	322	2	1	-10921639	135.762	143	79	175	2851	27.177	3.200	0.098	0.890
ID191917	191917	None	33.324	12.959	13.935	0	322	322	2	1	-10921639	144.333	147	103	199	3031	25.340	2.000	0.086	0.901
ID191924	191924	None	31.708	20.983	16.684	0	323	323	2	1	-10921639	163.190	163	103	207	3427	26.366	4.800	0.085	0.974
ID191925	191925	None	27.832	27.038	16.947	0	323	323	2	1	-10921639	84.333	91	39	131	1771	26.452	4.800	0.169	0.920
ID191922	191922	None	28.955	17.616	29.072	0	324	324	2	1	-10921639	120.143	111	79	163	2523	23.838	2.000	0.096	0.883
ID191920	191920	None	27.148	14.009	14.241	0	324	324	2	1	-10921639	158.048	163	119	195	3319	23.183	2.000	0.076	0.965
ID191921	191921	None	27.534	18.575	22.853	0	324	324	2	1	-10921639	145.667	147	95	179	3059	21.329	2.000	0.088	1.106
ID191928	191928	179	29.257	19.638	22.596	0	326	326	2	1	-10921639	147.762	155	103	207	3103	28.667	3.200	0.092	0.873
ID191929	191929	None	28.097	18.145	28.563	0	326	326	2	1	-10921639	131.190	131	95	167	2755	20.880	6.222	0.099	1.135
ID191926	191926	None	38.480	3.348	12.154	0	326	326	2	1	-10921639	95.571	99	43	175	2007	31.655	2.000	0.142	0.750
ID191927	191927	178	30.761	26.573	17.462	0	326	326	2	1	-10921639	89.095	87	39	135	1871	30.083	3.200	0.173	0.873
ID191930	191930	178	31.055	26.060	17.020	0	327	327	2	1	-10921639	95.762	95	51	127	2011	24.548	4.800	0.157	1.056
ID191931	191931	179	30.004	18.824	23.939	0	327	327	2	1	-10921639	148.143	143	95	191	3111	24.888	6.351	0.094	1.027
ID191932	191932	None	27.461	13.970	28.534	0	327	327	2	1	-10921639	103.571	107	55	155	2175	27.138	2.000	0.092	0.641
ID191938	191938	None	30.313	22.591	14.366	0	328	328	2	1	-10921639	112.714	123	39	171	2367	38.044	2.000	0.108	0.577
ID191934	191934	None	28.833	12.804	9.338	0	329	329	2	1	-10921639	106.048	107	47	155	2227	30.696	2.000	0.091	0.577
ID191935	191935	None	27.389	20.348	22.190	0	329	329	2	1	-10921639	152.333	155	107	183	3199	17.588	4.800	0.102	1.597
ID191933	191933	None	40.149	24.797	16.046	0	330	330	2	1	-10921639	120.333	127	59	175	2527	34.137	7.600	0.176	1.057
ID191939	191939	None	28.571	3.346	11.890	0	331	331	2	1	-10921639	92.905	95	39	147	1951	29.923	2.000	0.109	0.612
ID191940	191940	None	27.969	5.934	12.090	0	331	331	2	1	-10921639	118.429	115	79	167	2487	22.065	6.353	0.090	0.884
ID191941	191941	None	29.231	18.688	24.057	0	333	333	2	1	-10921639	146.810	151	103	183	3083	25.721	7.600	0.091	0.955
ID191942	191942	181	27.831	21.804	14.930	0	334	334	2	1	-10921639	136.524	131	83	183	2867	26.396	4.800	0.114	1.055
ID191943	191943	None	27.156	20.810	17.736	0	334	334	2	1	-10921639	149.095	151	95	199	3131	26.522	2.000	0.069	0.729
ID191944	191944	None	27.963	14.940	28.352	0	334	334	2	1	-10921639	123.381	127	87	155	2591	19.304	3.200	0.106	1.228
ID191936	191936	None	28.813	3.433	12.294	0	335	335	2	1	-10921639	88.143	83	39	167	1851	30.624	2.000	0.100	0.524
ID191937	191937	181	31.239	21.982	16.311	0	335	335	2	1	-10921639	139.190	143	87	191	2923	26.091	2.000	0.099	0.959
ID191945	191945	182	30.558	19.959	21.031	0	336	336	2	1	-10921639	148.524	151	95	183	3119	25.659	2.000	0.084	0.894
ID191946	191946	183	27.154	21.944	14.230	0	337	337	2	1	-10921639	116.333	119	55	163	2443	32.232	2.000	0.083	0.553
ID191947	191947	182	27.243	18.983	22.937	0	337	337	2	1	-10921639	147.571	147	107	183	3099	18.901	6.354	0.093	1.331
ID191948	191948	None	31.770	14.572	29.036	0	337	337	2	1	-10921639	112.143	111	71	155	2355	21.914	2.000	0.096	0.896
ID191950	191950	182	31.798	20.806	22.447	0	338	338	2	1	-10921639	137.476	139	87	191	2887	27.349	3.200	0.080	0.746
ID191949	191949	183	27.253	20.947	14.673	0	338	338	2	1	-10921639	148.143	147	119	191	3111	20.125	4.800	0.101	1.345
ID191951	191951	None	35.571	3.509	12.314	0	339	339	2	1	-10921639	112.714	111	67	159	2367	24.019	7.600	0.152	1.237
ID191952	191952	184	28.340	24.039	15.173	0	339	339	2	1	-10921639	105.286	115	43	155	2211	29.653	6.307	0.106	0.678
ID191953	191953	182	28.032	21.084	23.922	0	339	339	2	1	-10921639	130.048	131	91	175	2731	25.920	7.600	0.104	0.944
ID191954	191954	None	31.846	19.376	13.834	0	340	340	2	1	-10921639	149.095	147	111	191	3131	21.712	7.600	0.093	1.171
ID191955	191955	None	30.385	13.752	14.709	0	340	340	2	1	-10921639	137.857	135	95	187	2895	24.824	2.000	0.078	0.807
ID191958	191958	None	31.139	15.074	28.016	0	340	340	2	1	-10921639	123.952	135	75	163	2603	24.097	6.283	0.109	1.015
ID191956	191956	184	30.439	21.652	15.790	0	340	340	2	1	-10921639	145.476	143	107	183	3055	24.380	7.600	0.106	1.148
ID191957	191957	182	29.535	21.034	23.173	0	340	340	2	1	-10921639	130.810	131	83	183	2747	25.690	4.800	0.114	1.040
