# Supplementary material for: Progressive enhancement of kinetic proofreading in T cell antigen discrimination from receptor activation to DAG generation
Source: eLife. 2022 Sep 20;11:e75263. doi: 10.7554/eLife.75263 (PMC9536835; doi:10.7554/eLife.75263)
Supplement: Figure 5—source data 1. — Each data table is the TrackMate ‘spot-statistics’ output of one cell over four cycles of blue-light illumination (frames 0–40, 100–140, 200–240, and 300–340, with 3 s interval between frames). We calculated the lifetime of TrackIDs that existed at the start of each period of blue-light illumination that did not last for the full period and fit the resulting lifetime distributions using custom Python scripts available at https://github.com/dbritain/KP-paper (copy archived at swh:1:rev:167fa456901903740f0f3ee6a3e5324bc45207ea, Britain, 2022). [file elife-75263-fig5-data1.zip › Fig5SourceData/ZAP/zap1/cell12.csv]

Label	ID	TRACK_ID	QUALITY	POSITION_X	POSITION_Y	POSITION_Z	POSITION_T	FRAME	RADIUS	VISIBILITY	MANUAL_COLOR	MEAN_INTENSITY	MEDIAN_INTENSITY	MIN_INTENSITY	MAX_INTENSITY	TOTAL_INTENSITY	STANDARD_DEVIATION	ESTIMATED_DIAMETER	CONTRAST	SNR
ID195571	195571	0	32.491	2.000	0.000	0	0	0	2	1	-10921639	114.714	115	74	155	2409	20.596	6.313	0.143	1.392
ID195574	195574	1	56.903	27.111	6.695	0	0	0	2	1	-10921639	199.381	199	135	255	4187	38.281	2.000	0.125	1.162
ID195575	195575	2	29.252	21.004	11.690	0	0	0	2	1	-10921639	163.571	167	99	219	3435	34.206	7.600	0.045	0.414
ID195572	195572	3	33.655	6.000	0.000	0	0	0	2	1	-10921639	117.524	115	78	151	2468	20.432	4.800	0.154	1.539
ID195573	195573	None	29.031	19.240	3.909	0	0	0	2	1	-10921639	180.905	175	151	243	3799	22.543	2.000	0.065	0.983
ID195578	195578	4	55.231	7.186	19.396	0	0	0	2	1	-10921639	200.524	191	147	255	4211	38.460	2.000	0.123	1.143
ID195579	195579	5	56.334	10.753	25.340	0	0	0	2	1	-10921639	171.762	171	115	247	3607	38.087	2.000	0.120	0.970
ID195576	195576	None	54.840	18.343	15.892	0	0	0	2	1	-10921639	161.286	155	111	255	3387	39.326	2.000	0.125	0.912
ID195577	195577	None	48.357	10.505	17.807	0	0	0	2	1	-10921639	216.905	219	151	255	4555	31.915	7.600	0.104	1.276
ID195580	195580	6	74.510	15.545	27.924	0	0	0	2	1	-10921639	216.905	223	139	255	4555	37.215	4.800	0.196	1.910
ID195538	195538	3	28.884	6.000	0.000	0	1	1	2	1	-10921639	111.810	111	81	155	2348	18.584	4.800	0.126	1.346
ID195539	195539	1	45.774	27.683	6.510	0	1	1	2	1	-10921639	175.762	175	111	251	3691	37.258	2.000	0.093	0.801
ID195537	195537	0	37.581	2.000	0.000	0	1	1	2	1	-10921639	115.476	119	78	155	2425	19.638	4.800	0.179	1.783
ID195542	195542	7	36.250	12.674	15.647	0	1	1	2	1	-10921639	187.000	187	123	255	3927	35.372	2.000	0.062	0.615
ID195543	195543	4	54.622	7.311	18.834	0	1	1	2	1	-10921639	199.762	199	143	255	4195	37.387	4.800	0.137	1.284
ID195540	195540	2	27.245	20.976	11.351	0	1	1	2	1	-10921639	164.333	163	131	219	3451	22.990	2.000	0.040	0.551
ID195541	195541	8	33.936	24.678	15.102	0	1	1	2	1	-10921639	133.095	131	95	199	2795	26.552	2.000	0.079	0.738
ID195546	195546	6	71.701	15.498	28.067	0	1	1	2	1	-10921639	207.190	211	139	255	4351	42.265	2.000	0.159	1.347
ID195544	195544	None	30.472	19.491	21.829	0	1	1	2	1	-10921639	140.143	147	107	183	2943	19.966	6.365	0.084	1.092
ID195545	195545	5	50.841	10.677	25.384	0	1	1	2	1	-10921639	179.952	175	127	255	3779	33.773	2.000	0.115	1.099
ID195600	195600	5	38.186	10.359	25.106	0	2	2	2	1	-10921639	137.667	131	91	195	2891	33.041	2.000	0.086	0.661
ID195601	195601	6	73.256	15.643	27.794	0	2	2	2	1	-10921639	189.286	187	131	255	3975	41.194	4.800	0.189	1.459
ID195594	195594	0	42.685	2.000	0.000	0	2	2	2	1	-10921639	110.762	115	74	179	2326	25.266	4.800	0.190	1.398
ID195595	195595	1	64.966	27.164	6.454	0	2	2	2	1	-10921639	188.905	195	115	255	3967	45.600	2.000	0.152	1.093
ID195598	195598	7	32.689	11.340	16.234	0	2	2	2	1	-10921639	192.143	199	139	223	4035	26.204	2.000	0.075	1.029
ID195599	195599	4	53.748	7.486	18.922	0	2	2	2	1	-10921639	187.000	199	123	255	3927	40.949	4.800	0.141	1.129
ID195596	195596	2	28.403	20.751	11.073	0	2	2	2	1	-10921639	157.667	159	119	211	3311	22.920	2.000	0.061	0.789
ID195597	195597	8	36.181	24.314	14.854	0	2	2	2	1	-10921639	123.381	119	67	179	2591	31.468	2.000	0.093	0.669
ID195570	195570	6	64.768	16.023	27.930	0	3	3	2	1	-10921639	186.810	179	131	255	3923	36.188	7.600	0.173	1.524
ID195568	195568	4	33.387	7.521	17.469	0	3	3	2	1	-10921639	177.286	183	147	207	3723	21.413	4.800	0.095	1.430
ID195569	195569	5	28.856	9.883	25.111	0	3	3	2	1	-10921639	131.762	135	71	163	2767	25.064	2.000	0.080	0.782
ID195563	195563	3	46.067	5.000	0.000	0	3	3	2	1	-10921639	125.810	139	74	187	2642	30.878	4.800	0.205	1.384
ID195566	195566	2	30.784	20.512	11.882	0	3	3	2	1	-10921639	167.952	167	131	211	3527	22.589	4.800	0.076	1.049
ID195567	195567	7	29.549	12.087	15.454	0	3	3	2	1	-10921639	171.952	171	119	215	3611	26.012	3.200	0.061	0.761
ID195564	195564	9	29.857	17.409	2.464	0	3	3	2	1	-10921639	162.238	167	87	227	3407	36.323	2.000	0.049	0.417
ID195565	195565	1	43.836	27.264	6.666	0	3	3	2	1	-10921639	175.381	175	127	247	3683	28.140	7.600	0.100	1.130
ID195554	195554	8	31.365	24.808	14.815	0	4	4	2	1	-10921639	116.333	111	75	175	2443	29.430	2.000	0.085	0.620
ID195555	195555	4	35.717	9.954	17.952	0	4	4	2	1	-10921639	168.714	171	119	223	3543	25.848	7.600	0.072	0.876
ID195552	195552	9	34.436	17.985	2.923	0	4	4	2	1	-10921639	159.000	159	119	207	3339	25.737	2.000	0.077	0.884
ID195553	195553	1	35.089	27.159	7.161	0	4	4	2	1	-10921639	161.286	163	127	195	3387	21.966	4.800	0.095	1.280
ID195556	195556	10	50.369	15.378	27.323	0	4	4	2	1	-10921639	168.714	171	103	223	3543	31.127	2.000	0.127	1.225
ID195557	195557	6	47.868	16.570	27.398	0	4	4	2	1	-10921639	166.619	167	111	223	3499	29.228	4.800	0.180	1.743
ID195550	195550	0	37.141	3.000	0.000	0	4	4	2	1	-10921639	109.143	119	66	147	2292	23.701	4.800	0.210	1.601
ID195551	195551	3	36.714	5.000	0.000	0	4	4	2	1	-10921639	108.905	115	78	147	2287	19.259	6.314	0.200	1.883
ID195587	195587	0	33.911	4.000	0.000	0	5	5	2	1	-10921639	88.476	87	59	127	1858	22.049	2.000	0.199	1.332
ID195590	195590	4	45.685	9.791	18.089	0	5	5	2	1	-10921639	171.000	171	123	235	3591	28.171	7.600	0.109	1.192
ID195591	195591	10	59.365	15.486	27.221	0	5	5	2	1	-10921639	169.286	163	115	255	3555	33.884	4.800	0.165	1.418
ID195588	195588	1	35.595	27.629	7.751	0	5	5	2	1	-10921639	161.286	159	119	223	3387	31.358	7.600	0.076	0.724
ID195589	195589	8	30.513	24.340	13.970	0	5	5	2	1	-10921639	128.143	135	67	183	2691	31.979	2.000	0.088	0.648
ID195562	195562	6	39.289	17.727	27.916	0	6	6	2	1	-10921639	118.619	127	55	163	2491	35.797	2.000	0.141	0.820
ID195560	195560	4	27.266	10.102	16.869	0	6	6	2	1	-10921639	170.048	171	143	207	3571	16.145	7.600	0.080	1.557
ID195561	195561	10	37.405	14.677	27.461	0	6	6	2	1	-10921639	160.333	159	115	191	3367	19.973	6.337	0.120	1.715
ID195558	195558	0	39.341	3.000	0.000	0	6	6	2	1	-10921639	90.905	91	63	131	1909	18.870	4.800	0.240	1.867
ID195559	195559	1	32.274	27.025	6.885	0	6	6	2	1	-10921639	173.286	171	139	211	3639	21.599	4.800	0.086	1.271
ID195584	195584	6	42.359	17.317	26.926	0	7	7	2	1	-10921639	146.238	151	111	195	3071	23.413	4.800	0.161	1.733
ID195582	195582	None	32.668	24.934	13.588	0	7	7	2	1	-10921639	128.143	135	71	179	2691	30.044	2.000	0.123	0.934
ID195583	195583	None	27.608	5.938	16.919	0	7	7	2	1	-10921639	118.238	123	79	155	2483	21.931	3.200	0.100	0.984
ID195581	195581	0	30.782	3.000	0.000	0	7	7	2	1	-10921639	77.095	71	48	115	1619	17.818	2.000	0.212	1.514
ID195592	195592	0	29.525	5.000	0.000	0	8	8	2	1	-10921639	72.238	67	48	119	1517	22.345	6.069	0.196	1.059
ID195593	195593	6	52.233	17.544	27.062	0	8	8	2	1	-10921639	135.190	147	59	219	2839	38.209	2.000	0.191	1.137
ID195547	195547	0	30.219	3.000	0.000	0	9	9	2	1	-10921639	72.810	67	40	111	1529	20.461	2.000	0.210	1.234
ID195548	195548	None	27.204	27.432	6.450	0	9	9	2	1	-10921639	151.381	151	119	175	3179	19.469	4.800	0.080	1.145
ID195549	195549	6	35.158	17.528	27.961	0	9	9	2	1	-10921639	108.143	111	39	163	2271	37.011	4.800	0.150	0.760
ID195586	195586	6	29.969	16.600	28.477	0	10	10	2	1	-10921639	114.810	123	67	163	2411	25.376	4.800	0.165	1.280
ID195585	195585	None	27.056	20.881	4.053	0	10	10	2	1	-10921639	161.095	155	127	195	3383	18.574	6.404	0.078	1.261
ID195602	195602	11	27.090	0.000	0.000	0	11	11	2	1	-10921639	70.000	75	33	115	1470	23.020	4.000	0.218	1.088
ID195603	195603	12	28.222	26.530	6.251	0	11	11	2	1	-10921639	147.381	147	91	203	3095	27.739	4.800	0.082	0.807
ID195606	195606	None	28.675	14.473	28.979	0	12	12	2	1	-10921639	102.619	111	59	135	2155	23.863	4.800	0.143	1.077
ID195604	195604	11	27.474	0.000	0.000	0	12	12	2	1	-10921639	68.000	67	33	119	1428	26.894	2.000	0.203	0.852
ID195605	195605	12	29.474	26.156	6.481	0	12	12	2	1	-10921639	151.952	151	111	199	3191	20.314	4.800	0.097	1.323
ID195607	195607	None	27.687	18.325	4.089	0	13	13	2	1	-10921639	142.048	147	87	183	2983	23.148	6.247	0.083	0.945
ID195608	195608	None	27.160	28.027	9.859	0	13	13	2	1	-10921639	132.714	135	95	175	2787	18.355	4.800	0.100	1.310
ID195609	195609	None	30.487	16.387	24.699	0	13	13	2	1	-10921639	125.095	119	95	159	2627	17.000	6.033	0.117	1.545
ID195610	195610	13	28.671	7.000	0.000	0	15	15	2	1	-10921639	77.905	75	44	123	1636	20.900	3.200	0.173	1.098
ID195622	195622	14	31.773	1.000	0.000	0	16	16	2	1	-10921639	74.381	79	36	119	1562	24.433	2.000	0.219	1.095
ID195623	195623	13	29.297	7.000	0.000	0	16	16	2	1	-10921639	79.238	79	44	111	1664	19.475	4.800	0.185	1.268
ID195611	195611	14	28.797	0.000	0.000	0	17	17	2	1	-10921639	73.762	79	40	115	1549	22.510	6.276	0.214	1.156
ID195616	195616	15	40.850	15.249	26.018	0	17	17	2	1	-10921639	127.000	127	83	179	2667	26.683	7.600	0.125	1.059
ID195614	195614	None	30.121	13.060	15.168	0	17	17	2	1	-10921639	114.429	111	71	159	2403	20.834	2.000	0.098	0.977
ID195613	195613	13	28.791	6.000	0.000	0	17	17	2	1	-10921639	77.714	83	44	115	1632	20.246	2.000	0.181	1.177
ID195619	195619	14	38.233	0.000	0.000	0	18	18	2	1	-10921639	85.476	95	44	123	1795	27.571	2.000	0.255	1.260
ID195620	195620	None	27.095	25.211	5.643	0	18	18	2	1	-10921639	148.524	151	119	179	3119	17.180	6.251	0.088	1.403
ID195621	195621	15	27.022	15.400	26.873	0	18	18	2	1	-10921639	103.000	99	71	147	2163	20.396	7.600	0.111	1.005
ID195615	195615	None	35.740	17.999	2.972	0	19	19	2	1	-10921639	138.429	139	79	175	2907	28.991	3.200	0.102	0.886
ID195612	195612	14	40.591	0.000	0.000	0	19	19	2	1	-10921639	87.905	89	63	151	1846	21.126	4.800	0.269	1.764
ID195617	195617	15	28.449	14.261	25.682	0	19	19	2	1	-10921639	111.571	107	87	155	2343	19.444	2.000	0.101	1.054
ID195618	195618	14	35.131	0.000	0.000	0	20	20	2	1	-10921639	70.333	66	44	127	1477	23.016	6.371	0.240	1.185
ID195624	195624	14	36.178	0.000	0.000	0	21	21	2	1	-10921639	80.238	79	55	123	1685	23.242	3.200	0.240	1.334
ID195627	195627	14	34.583	0.000	0.000	0	22	22	2	1	-10921639	83.524	87	55	139	1754	22.106	6.076	0.241	1.469
ID195630	195630	14	30.299	1.000	0.000	0	23	23	2	1	-10921639	88.667	87	51	119	1862	21.089	6.364	0.205	1.431
ID195629	195629	14	33.242	0.000	0.000	0	24	24	2	1	-10921639	81.381	75	59	127	1709	20.086	4.800	0.258	1.664
ID195626	195626	None	28.413	16.334	23.896	0	25	25	2	1	-10921639	103.571	103	67	143	2175	22.101	6.365	0.113	0.953
ID195625	195625	14	33.954	0.000	0.000	0	25	25	2	1	-10921639	73.667	71	48	135	1547	22.522	6.280	0.225	1.203
ID195631	195631	14	40.073	0.000	0.000	0	26	26	2	1	-10921639	89.952	99	59	139	1889	23.250	4.800	0.270	1.644
ID195628	195628	14	38.918	0.000	0.000	0	27	27	2	1	-10921639	87.048	91	59	127	1828	20.466	4.800	0.296	1.941
ID195634	195634	14	38.679	0.000	0.000	0	28	28	2	1	-10921639	85.048	99	55	115	1786	20.478	4.800	0.298	1.905
ID195635	195635	None	27.999	13.139	26.017	0	28	28	2	1	-10921639	83.190	87	39	111	1747	21.409	2.000	0.149	1.009
ID195632	195632	14	43.696	0.000	0.000	0	29	29	2	1	-10921639	94.619	99	55	135	1987	26.703	4.800	0.283	1.562
ID195633	195633	None	27.170	26.489	6.431	0	29	29	2	1	-10921639	125.095	127	87	171	2627	21.000	4.800	0.101	1.092
ID195638	195638	None	28.148	15.700	24.555	0	30	30	2	1	-10921639	94.619	103	39	147	1987	28.140	3.200	0.133	0.792
ID195636	195636	16	29.867	3.000	0.000	0	30	30	2	1	-10921639	83.286	83	55	123	1749	17.321	4.800	0.188	1.519
ID195637	195637	None	29.474	22.079	10.874	0	30	30	2	1	-10921639	131.762	131	91	171	2767	23.035	4.800	0.095	0.992
ID195639	195639	16	47.209	2.000	0.000	0	31	31	2	1	-10921639	105.333	119	66	143	2212	26.534	3.200	0.255	1.614
ID195640	195640	None	28.633	21.372	5.129	0	31	31	2	1	-10921639	135.952	135	107	175	2855	21.200	6.399	0.081	0.957
ID195641	195641	None	29.699	13.009	22.002	0	31	31	2	1	-10921639	116.905	115	91	163	2455	18.531	7.600	0.094	1.088
ID195654	195654	17	32.640	16.045	24.311	0	32	32	2	1	-10921639	105.286	103	67	143	2211	20.182	6.164	0.155	1.402
ID195652	195652	16	41.855	2.000	0.000	0	32	32	2	1	-10921639	114.143	119	74	147	2397	24.672	4.800	0.232	1.744
ID195653	195653	None	31.185	26.973	8.799	0	32	32	2	1	-10921639	115.190	111	67	175	2419	26.214	2.000	0.108	0.856
ID195650	195650	16	46.393	1.000	0.000	0	33	33	2	1	-10921639	123.476	131	85	171	2593	25.682	4.800	0.239	1.853
ID195651	195651	17	33.142	16.111	24.201	0	33	33	2	1	-10921639	100.333	103	67	139	2107	19.156	4.800	0.155	1.405
ID195648	195648	16	52.842	0.000	0.000	0	34	34	2	1	-10921639	112.095	107	70	171	2354	28.085	6.126	0.269	1.690
ID195649	195649	17	31.443	16.780	23.837	0	34	34	2	1	-10921639	89.476	91	35	127	1879	25.155	6.264	0.178	1.072
ID195646	195646	16	40.818	0.000	0.000	0	35	35	2	1	-10921639	102.048	111	78	123	2143	17.971	4.800	0.274	2.442
ID195647	195647	None	33.716	22.277	5.692	0	35	35	2	1	-10921639	145.095	143	107	171	3047	18.314	4.800	0.112	1.598
ID195643	195643	16	34.299	0.000	0.000	0	36	36	2	1	-10921639	94.286	95	63	147	1980	23.005	6.330	0.231	1.536
ID195644	195644	None	27.004	20.535	10.682	0	36	36	2	1	-10921639	131.381	127	95	163	2759	20.076	4.800	0.093	1.111
ID195645	195645	17	28.004	15.788	24.535	0	36	36	2	1	-10921639	95.571	99	51	123	2007	22.389	4.800	0.149	1.109
ID195655	195655	16	31.145	0.000	0.000	0	37	37	2	1	-10921639	73.571	75	44	119	1545	19.075	6.251	0.245	1.516
ID195656	195656	17	31.876	16.651	23.789	0	37	37	2	1	-10921639	93.476	91	63	135	1963	22.750	2.000	0.166	1.171
ID195642	195642	17	28.213	16.630	24.031	0	38	38	2	1	-10921639	93.476	95	35	123	1963	22.144	6.314	0.155	1.132
ID195658	195658	None	27.290	22.082	5.334	0	39	39	2	1	-10921639	136.714	139	87	175	2871	25.662	4.800	0.095	0.924
ID195657	195657	None	29.587	3.000	0.000	0	39	39	2	1	-10921639	67.524	67	48	103	1418	16.884	6.072	0.231	1.503
ID195659	195659	None	31.415	0.000	0.000	0	40	40	2	1	-10921639	69.952	71	44	127	1469	21.491	6.383	0.212	1.141
ID195660	195660	None	27.155	26.698	8.867	0	40	40	2	1	-10921639	107.000	111	47	163	2247	29.665	6.390	0.115	0.744
ID195661	195661	None	32.432	16.105	24.259	0	40	40	2	1	-10921639	99.762	95	59	139	2095	21.340	7.600	0.133	1.098
ID195662	195662	None	27.019	12.542	24.622	0	41	41	2	1	-10921639	90.429	95	39	131	1899	23.775	2.000	0.129	0.866
ID195663	195663	18	33.837	3.000	0.000	0	42	42	2	1	-10921639	85.810	87	48	135	1802	20.985	4.800	0.204	1.386
ID195666	195666	18	28.145	4.027	1.885	0	43	43	2	1	-10921639	86.810	87	47	115	1823	20.610	4.800	0.169	1.220
ID195667	195667	18	27.634	2.000	0.000	0	44	44	2	1	-10921639	93.333	96	55	139	1960	22.261	4.000	0.168	1.205
ID195668	195668	19	28.884	14.863	24.098	0	44	44	2	1	-10921639	92.714	87	59	127	1947	18.268	7.600	0.130	1.170
ID195670	195670	18	29.181	0.000	0.000	0	45	45	2	1	-10921639	81.810	83	55	119	1718	21.327	7.600	0.166	1.094
ID195671	195671	19	29.215	15.631	24.775	0	45	45	2	1	-10921639	81.857	79	35	119	1719	23.737	4.800	0.177	1.037
ID195664	195664	18	35.407	0.000	0.000	0	46	46	2	1	-10921639	84.762	85	63	123	1780	18.325	3.200	0.250	1.848
ID195665	195665	None	28.570	22.004	6.828	0	46	46	2	1	-10921639	135.190	135	103	175	2839	17.273	2.000	0.075	1.097
ID195672	195672	18	30.687	0.000	0.000	0	47	47	2	1	-10921639	80.714	85	55	111	1695	13.871	7.600	0.261	2.408
ID195676	195676	20	33.104	20.806	4.033	0	48	48	2	1	-10921639	131.952	135	87	175	2771	22.553	4.800	0.117	1.228
ID195678	195678	20	32.286	17.904	3.311	0	49	49	2	1	-10921639	119.762	127	67	171	2515	29.601	2.000	0.105	0.769
ID195677	195677	None	34.985	0.000	0.000	0	49	49	2	1	-10921639	79.286	83	55	131	1665	23.120	6.232	0.231	1.287
ID195669	195669	None	27.441	11.192	19.991	0	50	50	2	1	-10921639	107.000	115	71	143	2247	20.396	4.800	0.121	1.136
ID195684	195684	21	28.587	16.672	8.683	0	51	51	2	1	-10921639	123.952	123	75	163	2603	22.015	4.800	0.099	1.016
ID195679	195679	21	35.421	16.279	8.058	0	52	52	2	1	-10921639	122.238	119	75	187	2567	27.644	2.000	0.100	0.807
ID195674	195674	21	33.957	16.311	7.912	0	53	53	2	1	-10921639	122.238	127	71	167	2567	27.932	2.000	0.102	0.808
ID195675	195675	22	28.438	15.417	24.045	0	53	53	2	1	-10921639	91.952	95	39	139	1931	24.945	3.200	0.138	0.893
ID195673	195673	None	29.879	16.698	2.905	0	53	53	2	1	-10921639	113.857	111	75	155	2391	24.038	3.200	0.105	0.899
ID195682	195682	None	28.674	22.638	10.685	0	54	54	2	1	-10921639	144.905	147	115	179	3043	23.379	7.600	0.085	0.976
ID195683	195683	22	29.864	15.314	24.161	0	54	54	2	1	-10921639	95.190	95	43	135	1999	24.543	7.600	0.140	0.955
ID195680	195680	21	38.051	16.857	7.981	0	54	54	2	1	-10921639	135.000	135	83	199	2835	29.987	2.000	0.076	0.636
ID195681	195681	23	29.755	21.546	7.885	0	54	54	2	1	-10921639	161.476	163	127	211	3391	22.820	3.200	0.079	1.040
ID195690	195690	None	28.918	8.337	18.896	0	55	55	2	1	-10921639	78.238	87	27	115	1643	27.441	2.000	0.174	0.844
ID195688	195688	21	31.048	16.170	8.083	0	55	55	2	1	-10921639	116.714	111	87	175	2451	26.064	7.600	0.088	0.728
ID195689	195689	23	34.932	21.981	8.887	0	55	55	2	1	-10921639	147.000	147	103	211	3087	26.260	2.000	0.081	0.841
ID195686	195686	23	28.400	23.907	9.276	0	56	56	2	1	-10921639	161.857	163	115	195	3399	20.867	6.277	0.084	1.207
ID195687	195687	22	28.598	16.154	24.337	0	56	56	2	1	-10921639	89.857	91	59	127	1887	17.984	7.600	0.138	1.211
ID195685	195685	24	35.861	26.755	8.760	0	56	56	2	1	-10921639	137.857	143	71	187	2895	31.321	2.000	0.112	0.887
ID195696	195696	22	33.845	16.163	24.080	0	57	57	2	1	-10921639	103.190	111	63	147	2167	23.477	2.000	0.124	0.970
ID195697	195697	None	41.853	14.739	28.123	0	57	57	2	1	-10921639	63.952	63	19	143	1343	31.897	2.000	0.208	0.691
ID195691	195691	None	29.006	0.000	0.000	0	57	57	2	1	-10921639	62.810	59	44	111	1319	17.949	3.200	0.218	1.251
ID195694	195694	None	32.203	20.970	10.922	0	57	57	2	1	-10921639	146.429	151	103	187	3075	24.732	2.000	0.085	0.927
ID195695	195695	26	38.860	8.653	18.081	0	57	57	2	1	-10921639	112.524	119	79	139	2363	18.611	4.800	0.188	1.913
ID195692	195692	None	28.571	17.102	2.612	0	57	57	2	1	-10921639	127.000	123	87	183	2667	24.852	2.000	0.075	0.714
ID195693	195693	24	61.571	26.865	8.999	0	57	57	2	1	-10921639	146.429	159	55	247	3075	46.994	2.000	0.143	0.779
ID195698	195698	24	42.646	27.054	8.538	0	58	58	2	1	-10921639	142.429	139	91	211	2991	32.007	2.000	0.114	0.914
ID195699	195699	26	29.230	8.161	17.913	0	58	58	2	1	-10921639	93.667	95	47	131	1967	25.592	7.600	0.150	0.954
ID195700	195700	25	46.308	13.773	21.295	0	58	58	2	1	-10921639	144.333	135	111	215	3031	28.992	2.000	0.122	1.084
ID195701	195701	22	27.644	16.854	24.450	0	58	58	2	1	-10921639	99.762	103	31	139	2095	28.778	7.600	0.103	0.649
ID195702	195702	27	27.303	0.000	0.000	0	59	59	2	1	-10921639	67.810	63	44	99	1424	14.972	4.800	0.232	1.707
ID195703	195703	28	32.479	17.093	2.949	0	59	59	2	1	-10921639	140.714	155	95	183	2955	29.273	2.000	0.086	0.762
ID195706	195706	29	27.635	20.876	10.830	0	59	59	2	1	-10921639	152.333	147	99	187	3199	21.141	7.600	0.077	1.029
ID195707	195707	25	50.183	13.164	21.843	0	59	59	2	1	-10921639	149.667	147	99	211	3143	30.629	2.000	0.144	1.232
ID195704	195704	None	39.626	20.008	5.193	0	59	59	2	1	-10921639	168.714	167	123	243	3543	30.999	2.000	0.087	0.875
ID195705	195705	24	74.639	27.043	8.712	0	59	59	2	1	-10921639	168.333	167	111	255	3535	41.383	2.000	0.200	1.357
ID195708	195708	22	31.255	16.535	24.642	0	59	59	2	1	-10921639	107.381	119	39	163	2255	38.448	4.000	0.134	0.660
ID195709	195709	None	30.922	14.236	27.971	0	59	59	2	1	-10921639	73.286	83	27	139	1539	32.338	2.000	0.104	0.426
ID195714	195714	None	32.139	8.802	18.246	0	60	60	2	1	-10921639	115.190	115	75	155	2419	22.035	2.000	0.114	1.071
ID195715	195715	25	39.534	13.284	22.559	0	60	60	2	1	-10921639	141.286	131	75	195	2967	29.572	4.800	0.120	1.024
ID195712	195712	24	44.154	27.433	8.264	0	60	60	2	1	-10921639	146.810	151	107	195	3083	24.931	3.200	0.130	1.359
ID195713	195713	29	30.075	20.607	10.831	0	60	60	2	1	-10921639	156.714	155	115	223	3291	25.505	4.800	0.105	1.172
ID195716	195716	22	43.159	16.512	24.072	0	60	60	2	1	-10921639	119.381	127	35	175	2507	42.425	2.000	0.143	0.704
ID195710	195710	27	49.425	0.000	0.000	0	60	60	2	1	-10921639	90.667	85	66	127	1904	22.723	2.000	0.335	2.001
ID195711	195711	28	49.277	17.023	3.209	0	60	60	2	1	-10921639	139.571	127	87	223	2931	36.863	2.000	0.125	0.843
ID195722	195722	27	34.646	0.000	0.000	0	61	61	2	1	-10921639	95.190	91	66	143	1999	18.299	4.800	0.259	2.142
ID195723	195723	28	32.596	17.264	3.149	0	61	61	2	1	-10921639	144.524	155	87	179	3035	31.253	3.200	0.090	0.766
ID195726	195726	22	35.660	17.225	24.216	0	61	61	2	1	-10921639	124.905	127	67	163	2623	27.441	2.000	0.123	0.999
ID195724	195724	24	53.242	27.376	8.435	0	61	61	2	1	-10921639	157.095	151	103	215	3299	34.493	2.000	0.134	1.078
ID195725	195725	25	51.360	13.477	21.350	0	61	61	2	1	-10921639	162.048	159	107	223	3403	35.075	7.600	0.144	1.163
ID195720	195720	25	50.680	13.659	21.352	0	62	62	2	1	-10921639	156.905	151	103	231	3295	35.318	2.000	0.128	1.007
ID195721	195721	22	34.805	17.613	24.681	0	62	62	2	1	-10921639	118.048	115	47	187	2479	39.858	2.000	0.128	0.672
ID195718	195718	24	62.791	26.938	8.341	0	62	62	2	1	-10921639	165.095	159	95	247	3467	43.756	2.000	0.166	1.076
ID195719	195719	30	33.020	7.993	17.158	0	62	62	2	1	-10921639	116.524	115	75	167	2447	23.949	4.800	0.126	1.087
ID195717	195717	27	45.238	0.000	1.000	0	62	62	2	1	-10921639	113.667	119	70	159	2387	26.382	4.800	0.253	1.742
ID195730	195730	30	38.333	7.932	17.138	0	63	63	2	1	-10921639	131.000	131	95	167	2751	20.357	6.299	0.140	1.580
ID195731	195731	25	76.865	13.332	20.998	0	63	63	2	1	-10921639	176.143	163	111	255	3699	46.838	2.000	0.186	1.177
ID195728	195728	None	41.463	17.525	2.558	0	63	63	2	1	-10921639	157.095	151	123	215	3299	26.642	2.000	0.094	1.011
ID195729	195729	24	47.932	27.279	8.323	0	63	63	2	1	-10921639	157.095	147	103	219	3299	29.655	3.200	0.134	1.248
ID195732	195732	22	32.992	17.367	24.157	0	63	63	2	1	-10921639	141.286	139	79	191	2967	25.379	7.600	0.089	0.908
ID195733	195733	31	57.902	13.814	27.287	0	63	63	2	1	-10921639	138.238	135	71	203	2903	35.947	2.000	0.170	1.115
ID195727	195727	27	34.692	0.000	3.000	0	63	63	2	1	-10921639	103.571	95	63	143	2175	24.068	4.800	0.202	1.447
ID195751	195751	27	49.253	0.000	1.000	0	64	64	2	1	-10921639	157.048	147	104	203	3298	28.435	4.800	0.200	1.842
ID195754	195754	30	28.137	8.393	17.953	0	64	64	2	1	-10921639	131.381	135	71	167	2759	23.044	4.800	0.116	1.185
ID195755	195755	25	54.544	13.256	21.641	0	64	64	2	1	-10921639	168.143	159	115	255	3531	36.707	2.000	0.128	1.037
ID195752	195752	24	52.206	26.811	8.980	0	64	64	2	1	-10921639	152.714	147	103	223	3207	33.623	2.000	0.137	1.097
ID195753	195753	None	34.254	19.931	11.772	0	64	64	2	1	-10921639	139.000	139	91	195	2919	31.138	2.000	0.061	0.511
ID195756	195756	22	43.982	16.967	24.304	0	64	64	2	1	-10921639	144.905	147	63	219	3043	38.171	7.600	0.119	0.807
ID195757	195757	31	27.700	14.047	27.245	0	64	64	2	1	-10921639	119.952	123	55	175	2519	26.012	7.600	0.068	0.591
ID195762	195762	30	43.420	8.647	17.352	0	65	65	2	1	-10921639	142.619	143	103	191	2995	24.394	4.800	0.151	1.535
ID195763	195763	25	44.630	13.540	20.747	0	65	65	2	1	-10921639	161.476	151	127	215	3391	29.106	2.000	0.099	0.998
ID195760	195760	32	32.316	19.565	5.404	0	65	65	2	1	-10921639	176.143	175	119	231	3699	25.554	7.600	0.062	0.808
ID195761	195761	24	67.262	26.602	8.973	0	65	65	2	1	-10921639	187.762	191	115	255	3943	42.645	4.800	0.175	1.310
ID195764	195764	22	72.799	16.930	24.840	0	65	65	2	1	-10921639	154.238	147	63	255	3239	52.056	2.000	0.194	0.963
ID195765	195765	None	27.230	13.796	32.116	0	65	65	2	1	-10921639	70.429	71	23	107	1479	22.708	2.000	0.155	0.834
ID195758	195758	27	37.947	0.000	2.000	0	65	65	2	1	-10921639	149.143	155	107	207	3132	24.759	6.089	0.161	1.672
ID195759	195759	33	32.234	24.858	1.870	0	65	65	2	1	-10921639	132.524	131	75	199	2783	33.190	2.000	0.051	0.389
ID195734	195734	27	31.770	0.000	0.000	0	66	66	2	1	-10921639	129.238	131	104	163	2714	16.155	4.800	0.178	2.419
ID195735	195735	33	27.354	24.994	2.180	0	66	66	2	1	-10921639	139.571	131	91	211	2931	27.167	2.000	0.059	0.577
ID195738	195738	24	71.600	26.778	8.772	0	66	66	2	1	-10921639	188.714	187	115	255	3963	44.354	2.000	0.177	1.277
ID195739	195739	30	34.280	7.736	18.153	0	66	66	2	1	-10921639	127.571	131	95	163	2679	19.891	4.800	0.141	1.587
ID195736	195736	None	32.695	0.000	4.000	0	66	66	2	1	-10921639	102.429	103	48	151	2151	28.899	4.800	0.176	1.060
ID195737	195737	32	36.606	20.125	4.849	0	66	66	2	1	-10921639	173.667	167	127	223	3647	27.257	7.600	0.070	0.838
ID195740	195740	25	33.373	13.018	21.101	0	66	66	2	1	-10921639	159.381	151	135	199	3347	18.457	4.800	0.108	1.678
ID195741	195741	22	63.183	16.938	24.006	0	66	66	2	1	-10921639	162.048	163	71	255	3403	45.253	2.000	0.152	0.944
ID195746	195746	None	29.976	9.589	10.411	0	67	67	2	1	-10921639	106.048	107	67	135	2227	22.087	4.800	0.148	1.236
ID195747	195747	34	29.394	20.648	12.411	0	67	67	2	1	-10921639	145.857	143	107	203	3063	24.434	7.600	0.070	0.782
ID195744	195744	32	31.271	19.801	4.155	0	67	67	2	1	-10921639	176.333	175	139	227	3703	22.497	7.600	0.065	0.959
ID195745	195745	24	72.009	26.735	9.195	0	67	67	2	1	-10921639	193.667	191	119	255	4067	46.910	4.800	0.185	1.290
ID195750	195750	22	63.732	16.883	24.565	0	67	67	2	1	-10921639	148.714	143	79	255	3123	49.728	2.000	0.149	0.777
ID195748	195748	30	50.128	8.357	18.674	0	67	67	2	1	-10921639	137.095	143	67	199	2879	36.805	4.800	0.173	1.101
ID195749	195749	25	34.143	13.693	20.172	0	67	67	2	1	-10921639	159.381	159	119	203	3347	22.835	4.800	0.102	1.290
ID195742	195742	27	40.470	0.000	0.000	0	67	67	2	1	-10921639	131.381	135	104	179	2759	23.657	7.600	0.194	1.803
ID195743	195743	33	28.006	24.950	2.740	0	67	67	2	1	-10921639	153.857	159	111	211	3231	27.310	2.000	0.056	0.596
ID195766	195766	27	38.882	0.000	0.000	0	68	68	2	1	-10921639	108.476	99	81	163	2278	27.116	4.800	0.209	1.381
ID195767	195767	33	27.409	24.781	2.381	0	68	68	2	1	-10921639	140.714	147	67	183	2955	35.611	2.000	0.061	0.454
ID195770	195770	34	28.098	20.953	12.795	0	68	68	2	1	-10921639	128.714	127	79	175	2703	25.411	2.000	0.068	0.648
ID195771	195771	30	44.946	8.937	17.154	0	68	68	2	1	-10921639	141.857	135	107	207	2979	24.171	4.800	0.156	1.587
ID195768	195768	32	59.711	19.896	4.343	0	68	68	2	1	-10921639	198.048	199	131	255	4159	34.846	2.000	0.139	1.386
ID195769	195769	24	54.819	26.873	8.881	0	68	68	2	1	-10921639	179.190	175	111	223	3763	33.645	4.800	0.169	1.541
ID195774	195774	36	35.190	13.435	25.225	0	68	68	2	1	-10921639	141.286	135	75	219	2967	39.142	2.000	0.067	0.452
ID195772	195772	25	36.724	13.765	20.487	0	68	68	2	1	-10921639	162.810	163	119	203	3419	27.320	7.600	0.106	1.143
ID195773	195773	22	59.264	16.700	24.102	0	68	68	2	1	-10921639	163.762	167	95	255	3439	42.682	2.000	0.134	0.908
ID195778	195778	24	69.461	26.790	8.895	0	69	69	2	1	-10921639	181.095	195	111	255	3803	44.499	4.800	0.187	1.283
ID195779	195779	35	39.012	9.198	9.834	0	69	69	2	1	-10921639	90.238	91	35	159	1895	31.410	2.000	0.177	0.865
ID195776	195776	None	45.139	17.057	2.530	0	69	69	2	1	-10921639	160.333	155	87	247	3367	45.030	2.000	0.094	0.613
ID195777	195777	32	48.621	19.928	4.301	0	69	69	2	1	-10921639	190.619	187	139	255	4003	30.011	7.600	0.108	1.242
ID195782	195782	22	63.382	16.885	24.120	0	69	69	2	1	-10921639	166.810	155	111	255	3503	43.497	2.000	0.119	0.814
ID195783	195783	36	37.392	13.184	25.126	0	69	69	2	1	-10921639	142.048	139	79	239	2983	37.136	6.369	0.069	0.495
ID195780	195780	30	45.391	8.436	18.831	0	69	69	2	1	-10921639	139.762	135	83	203	2935	37.021	6.261	0.144	0.948
ID195781	195781	25	39.732	13.857	19.778	0	69	69	2	1	-10921639	163.571	167	111	215	3435	30.418	2.000	0.097	0.948
ID195784	195784	None	32.307	19.691	25.965	0	69	69	2	1	-10921639	103.952	107	43	159	2183	38.051	7.600	0.088	0.443
ID195775	195775	27	44.600	0.000	0.000	0	69	69	2	1	-10921639	109.810	111	70	171	2306	34.918	7.600	0.217	1.120
ID195792	195792	22	72.530	17.031	23.772	0	70	70	2	1	-10921639	179.571	167	103	255	3771	47.079	2.000	0.143	0.954
ID195793	195793	36	44.535	12.975	25.028	0	70	70	2	1	-10921639	146.238	151	75	247	3071	40.588	2.000	0.066	0.443
ID195786	195786	32	54.669	20.326	4.586	0	70	70	2	1	-10921639	199.190	191	151	255	4183	35.541	4.800	0.120	1.201
ID195787	195787	24	60.723	26.728	9.172	0	70	70	2	1	-10921639	191.190	195	119	255	4015	42.623	4.800	0.178	1.357
ID195785	195785	27	50.550	0.000	1.000	0	70	70	2	1	-10921639	133.619	139	96	183	2806	28.259	4.800	0.238	1.819
ID195790	195790	30	53.521	8.199	19.210	0	70	70	2	1	-10921639	139.381	143	91	203	2927	34.915	6.282	0.181	1.226
ID195791	195791	25	35.095	13.760	19.254	0	70	70	2	1	-10921639	154.238	143	95	227	3239	34.026	2.000	0.090	0.749
ID195788	195788	35	36.927	9.690	10.068	0	70	70	2	1	-10921639	101.667	107	59	139	2135	23.944	2.000	0.168	1.222
ID195789	195789	34	34.947	21.005	11.858	0	70	70	2	1	-10921639	154.048	147	111	211	3235	28.842	2.000	0.080	0.788
ID195794	195794	27	59.754	0.000	0.000	0	71	71	2	1	-10921639	142.524	152	104	175	2993	25.955	4.800	0.292	2.481
ID195795	195795	None	27.721	23.940	3.403	0	71	71	2	1	-10921639	153.667	151	83	231	3227	37.722	6.446	0.050	0.389
ID195798	195798	35	37.434	9.484	9.720	0	71	71	2	1	-10921639	88.714	83	35	151	1863	35.543	2.000	0.130	0.576
ID195799	195799	34	41.482	20.907	11.365	0	71	71	2	1	-10921639	167.000	167	127	235	3507	25.706	4.800	0.098	1.157
ID195796	195796	32	47.409	19.659	4.602	0	71	71	2	1	-10921639	189.857	183	151	255	3987	30.962	2.000	0.091	1.021
ID195797	195797	24	61.351	26.879	9.254	0	71	71	2	1	-10921639	195.952	199	123	247	4115	38.093	4.800	0.172	1.513
ID195802	195802	36	34.541	12.786	24.530	0	71	71	2	1	-10921639	136.333	135	79	235	2863	38.374	2.000	0.058	0.389
ID195800	195800	30	80.050	8.723	18.825	0	71	71	2	1	-10921639	169.476	163	99	255	3559	46.844	2.000	0.220	1.307
ID195801	195801	22	69.562	16.926	23.792	0	71	71	2	1	-10921639	168.524	147	91	255	3539	48.290	2.000	0.141	0.863
ID195810	195810	36	51.993	13.049	24.021	0	72	72	2	1	-10921639	175.762	195	87	243	3691	42.813	2.000	0.112	0.828
ID195811	195811	22	72.718	16.844	23.848	0	72	72	2	1	-10921639	183.952	183	107	255	3863	50.847	2.000	0.154	0.964
ID195808	195808	30	71.994	8.571	18.857	0	72	72	2	1	-10921639	168.143	171	107	255	3531	37.526	4.800	0.204	1.518
ID195809	195809	None	34.748	13.549	19.335	0	72	72	2	1	-10921639	163.571	155	111	231	3435	38.205	2.000	0.074	0.589
ID195803	195803	27	67.890	0.000	0.000	0	72	72	2	1	-10921639	124.429	131	81	211	2613	34.681	4.800	0.337	1.809
ID195806	195806	24	38.815	26.812	9.697	0	72	72	2	1	-10921639	170.238	175	127	211	3575	26.911	4.800	0.126	1.415
ID195807	195807	34	33.633	20.912	11.775	0	72	72	2	1	-10921639	151.762	151	99	195	3187	25.849	2.000	0.089	0.958
ID195804	195804	32	52.800	19.862	4.524	0	72	72	2	1	-10921639	200.714	191	147	255	4215	33.240	2.000	0.101	1.105
ID195805	195805	35	44.610	9.170	9.798	0	72	72	2	1	-10921639	94.619	91	43	183	1987	35.864	2.000	0.173	0.779
ID195814	195814	35	36.558	9.139	9.418	0	73	73	2	1	-10921639	92.333	87	51	151	1939	30.655	2.000	0.145	0.764
ID195815	195815	24	33.055	26.640	9.757	0	73	73	2	1	-10921639	155.571	155	107	207	3267	28.179	4.800	0.108	1.076
ID195812	195812	27	70.624	0.000	0.000	0	73	73	2	1	-10921639	111.000	119	63	183	2331	42.260	2.000	0.348	1.357
ID195813	195813	32	55.073	19.936	5.097	0	73	73	2	1	-10921639	199.571	203	143	255	4191	35.604	7.600	0.103	1.046
ID195818	195818	36	49.120	12.869	23.348	0	73	73	2	1	-10921639	163.952	167	111	227	3443	33.773	2.000	0.113	0.988
ID195819	195819	22	72.147	16.766	23.500	0	73	73	2	1	-10921639	166.429	167	79	255	3495	54.820	2.000	0.161	0.844
ID195816	195816	34	47.309	20.731	11.947	0	73	73	2	1	-10921639	161.286	155	115	227	3387	32.338	2.000	0.111	0.996
ID195817	195817	30	75.748	8.351	18.952	0	73	73	2	1	-10921639	161.476	143	91	255	3391	47.858	2.000	0.218	1.208
ID195826	195826	30	78.104	8.663	18.496	0	74	74	2	1	-10921639	189.857	175	131	255	3987	44.057	2.000	0.194	1.400
ID195827	195827	36	49.035	12.584	22.864	0	74	74	2	1	-10921639	173.667	171	107	231	3647	37.530	2.000	0.115	0.955
ID195824	195824	24	33.231	26.932	9.660	0	74	74	2	1	-10921639	162.238	163	123	207	3407	25.096	4.800	0.120	1.388
ID195825	195825	34	54.336	20.648	12.072	0	74	74	2	1	-10921639	180.333	179	135	255	3787	33.138	2.000	0.124	1.200
ID195828	195828	22	59.759	16.962	23.577	0	74	74	2	1	-10921639	162.619	167	87	255	3415	47.090	2.000	0.120	0.742
ID195829	195829	37	42.244	15.081	28.095	0	74	74	2	1	-10921639	99.190	91	47	171	2083	36.693	2.000	0.137	0.650
ID195822	195822	32	59.601	19.930	4.839	0	74	74	2	1	-10921639	204.524	195	151	255	4295	35.721	2.000	0.115	1.183
ID195823	195823	35	43.740	9.115	9.444	0	74	74	2	1	-10921639	104.333	107	51	187	2191	36.733	7.600	0.156	0.765
ID195820	195820	27	65.592	0.000	0.000	0	74	74	2	1	-10921639	111.190	103	63	183	2335	41.057	2.000	0.364	1.444
ID195821	195821	None	30.187	24.198	3.160	0	74	74	2	1	-10921639	163.190	151	111	231	3427	29.758	2.000	0.054	0.558
ID195830	195830	27	55.800	0.000	0.000	0	75	75	2	1	-10921639	98.667	108	59	187	2072	32.673	6.049	0.310	1.430
ID195831	195831	32	39.788	19.031	5.234	0	75	75	2	1	-10921639	180.905	183	135	239	3799	25.663	7.600	0.102	1.305
ID195834	195834	34	58.105	20.622	12.107	0	75	75	2	1	-10921639	184.524	183	123	243	3875	34.374	2.000	0.148	1.380
ID195835	195835	30	79.904	8.990	18.076	0	75	75	2	1	-10921639	180.143	171	123	255	3783	42.991	2.000	0.216	1.488
ID195832	195832	24	34.981	26.706	8.724	0	75	75	2	1	-10921639	166.429	163	123	219	3495	30.471	4.800	0.101	0.999
ID195833	195833	35	40.224	9.341	9.857	0	75	75	2	1	-10921639	102.048	99	47	171	2143	32.690	7.600	0.139	0.761
ID195838	195838	37	29.381	14.888	28.686	0	75	75	2	1	-10921639	73.095	67	31	127	1535	29.302	2.000	0.159	0.686
ID195836	195836	36	37.570	12.667	22.943	0	75	75	2	1	-10921639	144.905	155	95	203	3043	30.242	2.000	0.097	0.848
ID195837	195837	22	59.716	16.794	23.451	0	75	75	2	1	-10921639	155.190	151	103	255	3259	43.090	2.000	0.141	0.890
ID195842	195842	32	42.163	19.821	5.423	0	76	76	2	1	-10921639	197.095	195	147	255	4139	31.714	2.000	0.069	0.807
ID195843	195843	24	58.603	27.340	8.355	0	76	76	2	1	-10921639	186.429	187	127	255	3915	35.106	2.000	0.134	1.256
ID195840	195840	None	29.616	16.920	2.001	0	76	76	2	1	-10921639	145.476	147	79	223	3055	32.680	2.000	0.058	0.486
ID195841	195841	None	28.473	24.345	3.624	0	76	76	2	1	-10921639	177.095	179	135	227	3719	24.613	2.000	0.045	0.620
ID195846	195846	30	72.615	8.580	18.352	0	76	76	2	1	-10921639	173.667	175	115	251	3647	40.975	2.000	0.197	1.395
ID195847	195847	36	28.759	12.405	22.762	0	76	76	2	1	-10921639	134.619	135	59	183	2827	38.114	2.000	0.061	0.405
ID195844	195844	35	33.761	9.320	10.013	0	76	76	2	1	-10921639	104.905	111	55	167	2203	30.453	2.000	0.091	0.574
ID195845	195845	34	37.892	21.148	12.677	0	76	76	2	1	-10921639	151.000	151	99	211	3171	34.433	2.000	0.088	0.707
ID195848	195848	22	53.874	16.713	23.308	0	76	76	2	1	-10921639	160.905	155	103	235	3379	36.301	2.000	0.127	1.001
ID195849	195849	37	32.085	15.028	27.852	0	76	76	2	1	-10921639	89.857	79	47	155	1887	31.321	2.000	0.117	0.599
ID195839	195839	27	68.362	0.000	0.000	0	76	76	2	1	-10921639	109.000	111	66	175	2289	37.652	2.000	0.356	1.520
ID195858	195858	22	33.249	16.737	23.516	0	77	77	2	1	-10921639	125.667	123	63	195	2639	38.060	2.000	0.069	0.425
ID195856	195856	None	29.165	12.858	20.157	0	77	77	2	1	-10921639	177.095	175	139	207	3719	18.873	5.968	0.075	1.303
ID195857	195857	36	31.183	12.416	22.248	0	77	77	2	1	-10921639	153.857	155	91	207	3231	34.062	2.000	0.070	0.593
ID195850	195850	27	81.806	0.000	0.000	0	77	77	2	1	-10921639	128.762	119	74	219	2704	42.748	2.000	0.389	1.686
ID195851	195851	32	32.963	18.781	5.045	0	77	77	2	1	-10921639	170.810	175	127	207	3587	24.478	3.200	0.079	1.027
ID195854	195854	34	49.483	20.691	11.955	0	77	77	2	1	-10921639	169.286	179	103	239	3555	37.450	2.000	0.114	0.922
ID195855	195855	30	65.126	8.825	18.744	0	77	77	2	1	-10921639	168.524	171	103	255	3539	47.252	2.000	0.169	1.032
ID195852	195852	24	49.706	26.723	9.436	0	77	77	2	1	-10921639	180.714	175	115	227	3795	31.127	4.800	0.150	1.517
ID195853	195853	35	38.100	9.188	10.012	0	77	77	2	1	-10921639	101.095	107	47	163	2123	29.655	2.000	0.141	0.843
ID195859	195859	27	55.740	0.000	0.000	0	78	78	2	1	-10921639	109.190	111	81	159	2293	23.289	4.800	0.340	2.378
ID195862	195862	79	27.346	22.296	7.985	0	78	78	2	1	-10921639	198.238	199	159	243	4163	24.515	7.600	0.044	0.683
ID195863	195863	None	44.702	27.748	8.106	0	78	78	2	1	-10921639	158.810	163	91	223	3335	40.723	2.000	0.111	0.781
ID195860	195860	None	38.736	23.888	3.100	0	78	78	2	1	-10921639	163.571	167	103	255	3435	37.721	2.000	0.067	0.543
ID195861	195861	32	43.224	19.553	5.556	0	78	78	2	1	-10921639	199.952	199	139	255	4199	31.696	7.600	0.079	0.924
ID195866	195866	24	38.885	27.188	10.517	0	78	78	2	1	-10921639	152.333	151	95	223	3199	38.768	4.800	0.105	0.748
ID195867	195867	30	70.910	8.664	18.773	0	78	78	2	1	-10921639	167.571	163	87	255	3519	44.529	2.000	0.172	1.106
ID195864	195864	35	45.126	9.111	9.957	0	78	78	2	1	-10921639	106.619	99	63	171	2239	29.635	2.000	0.159	0.985
ID195865	195865	34	45.790	20.443	11.341	0	78	78	2	1	-10921639	181.476	183	115	231	3811	32.409	2.000	0.103	1.043
ID195870	195870	22	32.768	16.498	23.617	0	78	78	2	1	-10921639	138.810	135	75	195	2915	35.721	7.600	0.051	0.377
ID195871	195871	None	33.843	14.719	27.975	0	78	78	2	1	-10921639	81.667	71	35	167	1715	35.016	2.000	0.097	0.414
ID195868	195868	None	30.834	17.336	19.599	0	78	78	2	1	-10921639	147.762	143	111	207	3103	25.787	2.000	0.044	0.482
ID195869	195869	36	50.589	12.698	21.931	0	78	78	2	1	-10921639	174.048	175	119	231	3655	32.073	2.000	0.113	1.101
ID195891	195891	27	63.943	0.000	0.000	0	79	79	2	1	-10921639	102.952	96	70	175	2162	31.235	2.000	0.368	1.775
ID195894	195894	35	39.394	9.003	10.010	0	79	79	2	1	-10921639	106.429	107	67	171	2235	28.122	2.000	0.129	0.863
ID195895	195895	24	44.069	26.334	9.568	0	79	79	2	1	-10921639	178.619	171	123	255	3751	33.986	4.800	0.104	0.994
ID195892	195892	32	36.512	19.284	4.921	0	79	79	2	1	-10921639	178.429	179	135	235	3747	25.370	2.000	0.086	1.117
ID195893	195893	79	27.745	23.330	8.721	0	79	79	2	1	-10921639	191.952	191	155	243	4031	26.135	6.453	0.046	0.645
ID195898	195898	36	43.483	12.864	22.190	0	79	79	2	1	-10921639	170.429	171	127	227	3579	26.481	7.600	0.109	1.262
ID195899	195899	22	34.539	16.413	23.648	0	79	79	2	1	-10921639	137.476	135	71	199	2887	36.910	7.600	0.074	0.516
ID195896	195896	34	39.193	20.406	11.748	0	79	79	2	1	-10921639	163.571	175	87	211	3435	37.890	2.000	0.092	0.728
ID195897	195897	30	75.062	8.135	18.803	0	79	79	2	1	-10921639	166.619	167	99	255	3499	48.347	2.000	0.185	1.078
ID195890	195890	38	37.086	14.327	28.415	0	80	80	2	1	-10921639	82.429	79	35	139	1731	32.454	2.000	0.150	0.663
ID195888	195888	36	54.102	12.697	22.129	0	80	80	2	1	-10921639	179.381	175	115	255	3767	40.357	2.000	0.113	0.899
ID195889	195889	22	50.832	17.038	23.338	0	80	80	2	1	-10921639	142.619	143	79	235	2995	38.510	2.000	0.118	0.780
ID195882	195882	32	32.656	19.697	4.677	0	80	80	2	1	-10921639	183.000	183	139	231	3843	22.450	7.600	0.068	1.036
ID195883	195883	24	45.996	26.938	9.122	0	80	80	2	1	-10921639	183.000	183	131	231	3843	25.861	4.800	0.146	1.798
ID195881	195881	27	43.078	0.000	0.000	0	80	80	2	1	-10921639	80.333	79	48	131	1687	22.688	2.000	0.314	1.693
ID195886	195886	None	29.624	13.598	17.215	0	80	80	2	1	-10921639	160.333	159	99	227	3367	35.153	2.000	0.065	0.559
ID195887	195887	30	75.125	8.282	18.483	0	80	80	2	1	-10921639	184.143	179	111	255	3867	49.382	4.800	0.219	1.338
ID195884	195884	35	38.770	9.180	9.934	0	80	80	2	1	-10921639	106.619	111	67	171	2239	29.527	2.000	0.123	0.791
ID195885	195885	34	49.575	20.517	10.872	0	80	80	2	1	-10921639	183.952	187	135	235	3863	34.639	4.800	0.130	1.218
ID195874	195874	None	31.445	22.365	8.473	0	81	81	2	1	-10921639	194.048	187	147	243	4075	25.610	7.600	0.057	0.819
ID195875	195875	35	36.963	9.473	9.880	0	81	81	2	1	-10921639	107.000	107	59	175	2247	29.584	2.000	0.138	0.876
ID195872	195872	39	27.220	17.063	2.918	0	81	81	2	1	-10921639	147.000	159	71	183	3087	29.746	3.200	0.067	0.625
ID195873	195873	24	46.307	27.149	7.450	0	81	81	2	1	-10921639	164.524	171	95	239	3455	39.869	2.000	0.093	0.705
ID195878	195878	36	49.505	12.928	21.727	0	81	81	2	1	-10921639	183.000	187	127	255	3843	34.917	4.800	0.115	1.084
ID195879	195879	22	27.733	16.975	23.945	0	81	81	2	1	-10921639	123.952	127	55	195	2603	31.923	7.600	0.054	0.395
ID195876	195876	34	38.117	20.916	12.014	0	81	81	2	1	-10921639	159.381	163	99	207	3347	30.904	2.000	0.088	0.832
ID195877	195877	30	66.444	8.265	18.666	0	81	81	2	1	-10921639	176.333	171	115	255	3703	48.470	2.000	0.147	0.934
ID195880	195880	38	31.806	14.500	28.718	0	81	81	2	1	-10921639	83.952	83	23	127	1763	29.850	2.000	0.165	0.797
ID195922	195922	24	44.060	27.367	8.479	0	82	82	2	1	-10921639	177.286	183	119	219	3723	26.640	4.800	0.114	1.362
ID195923	195923	35	52.558	9.165	10.285	0	82	82	2	1	-10921639	119.762	115	67	191	2515	36.036	2.000	0.190	1.059
ID195920	195920	27	33.125	0.000	0.000	0	82	82	2	1	-10921639	82.952	83	59	111	1742	15.619	6.331	0.278	2.311
ID195921	195921	39	30.182	18.514	5.338	0	82	82	2	1	-10921639	175.571	171	131	207	3687	20.719	7.600	0.080	1.262
ID195926	195926	None	30.419	17.089	21.358	0	82	82	2	1	-10921639	153.857	159	79	207	3231	37.802	2.000	0.066	0.503
ID195927	195927	36	54.438	12.964	22.128	0	82	82	2	1	-10921639	186.238	167	131	255	3911	46.452	2.000	0.102	0.742
ID195924	195924	34	33.106	21.452	11.095	0	82	82	2	1	-10921639	163.952	163	107	227	3443	30.461	2.000	0.081	0.808
ID195925	195925	30	69.478	8.704	18.293	0	82	82	2	1	-10921639	200.333	199	147	255	4207	38.932	4.800	0.177	1.548
ID195928	195928	22	33.948	17.049	23.096	0	82	82	2	1	-10921639	146.238	147	75	203	3071	34.817	2.000	0.091	0.703
ID195929	195929	38	37.132	14.255	28.945	0	82	82	2	1	-10921639	84.143	87	47	151	1767	28.004	2.000	0.172	0.883
ID195906	195906	30	57.097	8.264	18.627	0	83	83	2	1	-10921639	167.571	163	95	251	3519	45.401	7.600	0.126	0.828
ID195907	195907	36	41.887	13.048	22.018	0	83	83	2	1	-10921639	173.476	171	131	235	3643	29.380	2.000	0.087	0.944
ID195904	195904	35	47.650	9.307	10.128	0	83	83	2	1	-10921639	114.810	107	59	199	2411	35.247	2.000	0.158	0.888
ID195905	195905	34	52.777	20.950	11.748	0	83	83	2	1	-10921639	166.810	159	103	255	3503	42.773	2.000	0.102	0.722
ID195908	195908	22	42.425	16.253	23.071	0	83	83	2	1	-10921639	156.714	159	75	219	3291	40.390	2.000	0.103	0.727
ID195909	195909	38	39.918	14.154	28.964	0	83	83	2	1	-10921639	82.619	87	35	151	1735	29.282	2.000	0.210	0.980
ID195902	195902	40	38.592	22.940	8.119	0	83	83	2	1	-10921639	203.952	195	155	255	4283	33.176	7.600	0.057	0.667
ID195903	195903	24	46.009	26.155	8.880	0	83	83	2	1	-10921639	191.000	191	127	235	4011	29.880	6.013	0.119	1.358
ID195900	195900	27	57.610	0.000	0.000	0	83	83	2	1	-10921639	99.143	99	48	171	2082	32.820	3.200	0.321	1.469
ID195901	195901	39	43.176	19.001	5.774	0	83	83	2	1	-10921639	202.048	199	139	255	4243	34.197	2.000	0.075	0.823
ID195910	195910	27	56.821	0.000	0.000	0	84	84	2	1	-10921639	129.905	127	96	155	2728	19.811	4.800	0.344	3.355
ID195911	195911	39	38.590	18.691	5.272	0	84	84	2	1	-10921639	198.619	203	155	247	4171	24.524	6.400	0.083	1.242
ID195914	195914	35	47.773	9.092	9.854	0	84	84	2	1	-10921639	115.952	103	71	191	2435	34.430	2.000	0.149	0.875
ID195915	195915	34	33.768	21.163	11.577	0	84	84	2	1	-10921639	156.714	155	103	211	3291	36.934	2.000	0.079	0.620
ID195912	195912	40	31.187	22.589	8.716	0	84	84	2	1	-10921639	199.381	203	127	255	4187	31.595	2.000	0.054	0.642
ID195913	195913	24	55.026	26.569	8.741	0	84	84	2	1	-10921639	192.333	187	115	255	4039	40.955	4.800	0.149	1.221
ID195918	195918	36	35.020	12.995	21.978	0	84	84	2	1	-10921639	172.333	171	139	231	3619	29.647	2.000	0.075	0.807
ID195919	195919	22	32.999	16.565	22.592	0	84	84	2	1	-10921639	136.333	139	71	191	2863	39.685	2.000	0.093	0.586
ID195916	195916	None	45.258	12.728	16.518	0	84	84	2	1	-10921639	194.429	195	111	255	4083	38.725	6.314	0.099	0.902
ID195917	195917	30	54.123	7.809	18.743	0	84	84	2	1	-10921639	175.571	171	115	255	3687	47.130	7.600	0.119	0.794
ID195942	195942	39	42.102	19.555	4.898	0	85	85	2	1	-10921639	214.619	207	183	255	4507	23.661	2.000	0.084	1.407
ID195943	195943	24	61.251	26.669	8.186	0	85	85	2	1	-10921639	196.333	207	119	255	4123	45.030	4.800	0.138	1.055
ID195941	195941	27	60.313	0.000	0.000	0	85	85	2	1	-10921639	131.095	131	96	159	2753	23.923	4.800	0.335	2.752
ID195946	195946	30	49.887	8.268	18.926	0	85	85	2	1	-10921639	163.571	167	95	243	3435	43.456	7.600	0.109	0.738
ID195947	195947	36	67.165	13.141	21.936	0	85	85	2	1	-10921639	189.286	191	131	255	3975	45.984	2.000	0.129	0.941
ID195944	195944	35	35.593	9.425	10.274	0	85	85	2	1	-10921639	108.714	107	59	179	2283	32.164	4.800	0.145	0.856
ID195945	195945	34	48.651	20.704	11.401	0	85	85	2	1	-10921639	190.810	199	115	255	4007	36.540	2.000	0.102	0.966
ID195948	195948	38	30.333	14.445	27.999	0	85	85	2	1	-10921639	102.429	107	47	135	2151	25.053	2.000	0.129	0.932
ID195954	195954	41	34.408	15.626	9.981	0	86	86	2	1	-10921639	147.571	155	87	203	3099	32.846	2.000	0.054	0.459
ID195955	195955	34	29.605	20.751	12.355	0	86	86	2	1	-10921639	172.333	175	131	223	3619	25.214	2.000	0.072	0.922
ID195952	195952	40	34.076	22.531	8.565	0	86	86	2	1	-10921639	207.381	207	159	255	4355	30.276	7.600	0.059	0.767
ID195953	195953	35	35.516	9.145	10.104	0	86	86	2	1	-10921639	110.619	103	63	163	2323	29.035	4.800	0.135	0.908
ID195958	195958	36	59.976	12.918	22.283	0	86	86	2	1	-10921639	191.762	175	139	255	4027	40.568	2.000	0.125	1.052
ID195959	195959	38	36.664	13.908	28.215	0	86	86	2	1	-10921639	111.381	115	51	155	2339	28.925	2.000	0.139	0.938
ID195956	195956	30	55.494	8.227	18.639	0	86	86	2	1	-10921639	165.095	159	107	255	3467	46.829	7.600	0.123	0.773
ID195957	195957	22	35.371	17.284	20.501	0	86	86	2	1	-10921639	155.571	159	95	219	3267	29.483	2.000	0.097	0.932
ID195950	195950	39	44.605	19.307	4.497	0	86	86	2	1	-10921639	211.000	203	167	255	4431	29.367	4.800	0.105	1.371
ID195951	195951	24	64.926	27.060	7.901	0	86	86	2	1	-10921639	210.429	207	135	255	4419	35.627	4.800	0.150	1.542
ID195949	195949	27	54.267	0.000	0.000	0	86	86	2	1	-10921639	127.905	139	96	167	2686	25.424	6.146	0.294	2.289
ID195938	195938	22	32.893	16.758	20.961	0	87	87	2	1	-10921639	153.286	159	83	211	3219	38.023	6.358	0.070	0.525
ID195939	195939	36	70.907	12.971	22.196	0	87	87	2	1	-10921639	206.238	203	151	255	4331	41.175	2.000	0.148	1.293
ID195936	195936	34	35.627	20.278	11.649	0	87	87	2	1	-10921639	166.810	175	111	227	3503	36.166	2.000	0.063	0.545
ID195937	195937	30	61.394	8.603	18.351	0	87	87	2	1	-10921639	194.619	191	143	255	4087	38.944	4.800	0.174	1.480
ID195940	195940	38	41.974	13.053	28.250	0	87	87	2	1	-10921639	118.619	119	71	195	2491	28.338	2.000	0.137	1.010
ID195930	195930	27	31.415	0.000	2.000	0	87	87	2	1	-10921639	98.857	99	47	151	2076	28.461	6.244	0.165	0.985
ID195931	195931	39	42.758	19.194	4.720	0	87	87	2	1	-10921639	187.762	187	143	255	3943	34.817	7.600	0.075	0.757
ID195934	195934	35	34.383	8.892	9.887	0	87	87	2	1	-10921639	107.762	103	71	171	2263	25.255	2.000	0.135	1.017
ID195935	195935	41	41.979	15.770	10.149	0	87	87	2	1	-10921639	157.476	155	95	231	3307	36.584	2.000	0.075	0.603
ID195932	195932	24	56.100	26.809	8.413	0	87	87	2	1	-10921639	199.762	199	131	255	4195	41.543	6.069	0.120	1.031
ID195933	195933	40	33.011	23.348	8.556	0	87	87	2	1	-10921639	203.190	207	123	255	4267	33.502	2.000	0.049	0.570
ID195968	195968	38	34.968	13.463	28.187	0	88	88	2	1	-10921639	110.429	111	67	191	2319	30.365	7.600	0.093	0.621
ID195962	195962	24	60.365	26.556	9.386	0	88	88	2	1	-10921639	196.143	203	103	255	4119	44.437	4.800	0.160	1.215
ID195963	195963	35	44.760	9.317	10.089	0	88	88	2	1	-10921639	109.095	103	47	171	2291	35.114	2.000	0.166	0.883
ID195960	195960	39	40.309	19.696	5.237	0	88	88	2	1	-10921639	194.429	195	143	255	4083	32.206	7.600	0.065	0.740
ID195961	195961	40	36.473	23.103	8.208	0	88	88	2	1	-10921639	204.905	207	143	255	4303	30.269	2.000	0.051	0.652
ID195966	195966	30	67.815	8.149	18.803	0	88	88	2	1	-10921639	175.762	167	91	255	3691	49.520	7.600	0.160	0.978
ID195967	195967	36	65.332	13.048	22.005	0	88	88	2	1	-10921639	198.048	207	143	255	4159	39.414	2.000	0.135	1.194
ID195964	195964	41	33.897	15.760	10.338	0	88	88	2	1	-10921639	152.333	155	103	207	3199	25.529	2.000	0.082	0.901
ID195965	195965	None	27.588	19.212	15.778	0	88	88	2	1	-10921639	118.048	119	83	183	2479	28.731	7.600	0.040	0.315
ID195970	195970	24	64.718	26.253	9.163	0	89	89	2	1	-10921639	215.571	215	135	255	4527	36.863	2.000	0.142	1.458
ID195971	195971	35	34.023	9.914	11.213	0	89	89	2	1	-10921639	114.238	111	75	179	2399	29.027	2.000	0.118	0.829
ID195969	195969	40	38.562	22.177	8.090	0	89	89	2	1	-10921639	206.238	211	151	255	4331	32.903	2.000	0.047	0.559
ID195974	195974	30	55.582	8.598	18.383	0	89	89	2	1	-10921639	175.381	171	115	227	3683	35.775	4.800	0.158	1.341
ID195975	195975	36	61.582	13.213	21.749	0	89	89	2	1	-10921639	199.762	199	139	255	4195	41.658	2.000	0.133	1.127
ID195972	195972	41	39.845	15.261	10.990	0	89	89	2	1	-10921639	135.381	131	87	211	2843	36.087	2.000	0.082	0.569
ID195973	195973	None	31.991	24.136	14.812	0	89	89	2	1	-10921639	104.714	115	55	179	2199	38.711	2.000	0.061	0.309
ID195976	195976	None	36.949	16.951	24.198	0	89	89	2	1	-10921639	133.286	123	71	223	2799	39.911	2.000	0.061	0.383
ID195977	195977	38	44.223	13.552	28.173	0	89	89	2	1	-10921639	127.000	123	71	207	2667	33.490	2.000	0.122	0.824
ID195987	195987	42	31.257	4.000	0.000	0	90	90	2	1	-10921639	81.667	79	47	107	1715	15.863	4.800	0.227	1.907
ID195990	195990	40	39.308	22.198	8.290	0	90	90	2	1	-10921639	213.667	207	175	255	4487	27.139	2.000	0.066	0.973
ID195991	195991	24	62.746	26.856	8.375	0	90	90	2	1	-10921639	210.238	223	127	255	4415	44.804	2.000	0.135	1.114
ID195988	195988	None	32.951	25.935	4.035	0	90	90	2	1	-10921639	164.905	175	103	207	3463	34.977	2.000	0.059	0.524
ID195989	195989	39	36.783	19.663	4.853	0	90	90	2	1	-10921639	196.333	195	159	247	4123	25.623	7.600	0.068	0.969
ID195994	195994	30	39.750	8.261	18.726	0	90	90	2	1	-10921639	146.810	139	99	215	3083	35.877	2.000	0.109	0.803
ID195995	195995	None	34.239	15.568	19.851	0	90	90	2	1	-10921639	173.667	171	115	227	3647	33.379	7.600	0.087	0.836
ID195992	195992	35	62.145	10.105	11.233	0	90	90	2	1	-10921639	142.048	139	79	231	2983	42.650	2.000	0.179	1.013
ID195993	195993	None	43.366	10.700	17.103	0	90	90	2	1	-10921639	183.381	187	135	223	3851	27.244	7.600	0.108	1.314
ID195996	195996	36	53.813	13.192	21.743	0	90	90	2	1	-10921639	183.571	171	119	255	3855	43.713	2.000	0.104	0.791
ID195997	195997	38	32.812	12.920	28.001	0	90	90	2	1	-10921639	113.286	107	83	171	2379	23.102	2.000	0.107	0.947
ID195986	195986	38	40.936	12.777	27.991	0	91	91	2	1	-10921639	123.190	119	83	187	2587	26.817	2.000	0.123	1.005
ID195984	195984	30	67.404	8.099	18.879	0	91	91	2	1	-10921639	165.095	159	103	255	3467	44.964	2.000	0.165	1.040
ID195985	195985	36	60.432	12.913	21.101	0	91	91	2	1	-10921639	199.571	203	135	255	4191	35.806	2.000	0.142	1.384
ID195978	195978	42	35.129	4.000	0.000	0	91	91	2	1	-10921639	81.571	79	47	135	1713	21.118	2.000	0.225	1.421
ID195979	195979	39	34.720	19.539	4.179	0	91	91	2	1	-10921639	191.952	187	159	239	4031	22.339	7.600	0.079	1.251
ID195982	195982	35	48.893	10.921	11.889	0	91	91	2	1	-10921639	146.048	143	87	223	3067	36.724	2.000	0.107	0.768
ID195983	195983	43	34.060	18.757	16.279	0	91	91	2	1	-10921639	121.095	119	71	183	2543	33.193	2.000	0.076	0.518
ID195980	195980	40	45.758	21.945	8.600	0	91	91	2	1	-10921639	209.095	211	135	255	4391	32.215	2.000	0.084	1.009
ID195981	195981	24	59.364	26.909	8.784	0	91	91	2	1	-10921639	212.333	219	131	255	4459	40.266	4.800	0.156	1.426
ID196002	196002	35	45.046	10.684	12.003	0	92	92	2	1	-10921639	145.286	139	99	255	3051	37.429	2.000	0.083	0.598
ID196003	196003	None	27.255	24.777	14.532	0	92	92	2	1	-10921639	109.286	107	43	167	2295	41.580	2.000	0.061	0.301
ID196000	196000	40	34.420	22.324	8.566	0	92	92	2	1	-10921639	199.000	191	155	255	4179	32.717	2.000	0.045	0.525
ID196001	196001	24	55.072	26.796	8.688	0	92	92	2	1	-10921639	207.571	211	135	255	4359	43.475	4.800	0.132	1.115
ID196006	196006	36	66.593	13.180	21.684	0	92	92	2	1	-10921639	197.667	195	135	255	4151	42.073	2.000	0.155	1.262
ID196007	196007	38	54.412	12.998	27.895	0	92	92	2	1	-10921639	132.333	123	75	223	2779	38.144	2.000	0.153	0.920
ID196004	196004	43	30.437	18.692	16.070	0	92	92	2	1	-10921639	127.190	123	87	195	2671	28.607	2.000	0.062	0.516
ID196005	196005	30	45.296	8.500	18.378	0	92	92	2	1	-10921639	147.000	147	75	215	3087	41.704	2.000	0.144	0.887
ID196008	196008	44	31.444	26.000	35.000	0	92	92	2	1	-10921639	31.238	19	14	103	656	23.514	2.000	0.368	0.715
ID195998	195998	None	35.559	0.000	0.000	0	92	92	2	1	-10921639	88.095	93	63	123	1850	20.403	2.000	0.217	1.540
ID195999	195999	39	31.801	18.535	4.467	0	92	92	2	1	-10921639	197.476	195	163	235	4147	17.910	4.800	0.098	1.972
ID196022	196022	24	67.558	26.967	8.892	0	93	93	2	1	-10921639	221.095	231	131	255	4643	39.731	4.800	0.159	1.523
ID196023	196023	35	49.826	10.052	11.312	0	93	93	2	1	-10921639	148.143	139	99	227	3111	35.443	3.200	0.161	1.158
ID196021	196021	39	34.102	19.236	4.615	0	93	93	2	1	-10921639	190.238	187	135	235	3995	26.491	2.000	0.071	0.953
ID196026	196026	36	53.082	13.287	21.593	0	93	93	2	1	-10921639	198.429	199	139	255	4167	35.401	2.000	0.121	1.210
ID196027	196027	38	56.628	12.954	27.685	0	93	93	2	1	-10921639	139.381	127	87	227	2927	40.198	2.000	0.153	0.920
ID196024	196024	43	27.712	18.220	15.964	0	93	93	2	1	-10921639	130.810	135	91	187	2747	24.867	3.200	0.073	0.713
ID196025	196025	30	65.493	8.333	18.805	0	93	93	2	1	-10921639	176.524	167	107	255	3707	45.720	2.000	0.169	1.118
ID196028	196028	44	68.345	25.000	35.000	0	93	93	2	1	-10921639	64.857	55	19	187	1362	42.486	2.000	0.521	1.046
ID196048	196048	38	67.262	13.255	27.794	0	94	94	2	1	-10921639	147.571	135	87	255	3099	47.938	2.000	0.167	0.879
ID196049	196049	44	72.936	24.000	35.000	0	94	94	2	1	-10921639	70.905	51	11	179	1489	47.477	2.000	0.518	1.019
ID196039	196039	46	30.140	4.000	0.000	0	94	94	2	1	-10921639	72.190	67	48	119	1516	19.783	2.000	0.238	1.405
ID196042	196042	24	60.739	26.642	9.263	0	94	94	2	1	-10921639	212.714	231	119	255	4467	42.134	4.800	0.148	1.301
ID196043	196043	35	34.909	10.318	11.634	0	94	94	2	1	-10921639	128.905	119	83	207	2707	32.878	2.000	0.085	0.616
ID196040	196040	None	35.485	24.404	4.251	0	94	94	2	1	-10921639	178.810	183	107	255	3755	36.408	2.000	0.040	0.379
ID196041	196041	39	38.864	19.245	4.626	0	94	94	2	1	-10921639	183.571	175	139	255	3855	32.429	2.000	0.067	0.709
ID196046	196046	30	71.318	8.508	18.632	0	94	94	2	1	-10921639	188.524	175	115	255	3959	43.589	2.000	0.161	1.199
ID196047	196047	36	60.403	13.251	22.342	0	94	94	2	1	-10921639	198.810	199	143	255	4175	34.744	2.000	0.137	1.381
ID196044	196044	45	42.971	24.384	14.339	0	94	94	2	1	-10921639	130.048	131	51	207	2731	40.058	2.000	0.085	0.509
ID196045	196045	43	30.638	17.611	15.958	0	94	94	2	1	-10921639	140.905	139	91	187	2959	25.725	4.800	0.116	1.140
ID196018	196018	36	49.689	13.042	21.312	0	95	95	2	1	-10921639	191.762	187	139	255	4027	36.279	7.600	0.105	1.002
ID196019	196019	38	76.243	13.505	27.794	0	95	95	2	1	-10921639	155.000	135	91	255	3255	56.100	2.000	0.189	0.879
ID196016	196016	45	34.981	24.658	14.517	0	95	95	2	1	-10921639	123.952	119	59	199	2603	40.257	2.000	0.104	0.580
ID196017	196017	30	62.190	9.649	17.831	0	95	95	2	1	-10921639	193.286	187	131	255	4059	37.107	7.600	0.139	1.268
ID196020	196020	44	79.502	23.000	35.000	0	95	95	2	1	-10921639	79.286	63	27	183	1665	50.025	2.000	0.519	1.084
ID196010	196010	46	39.235	5.000	0.000	0	95	95	2	1	-10921639	83.333	87	43	131	1750	28.276	2.000	0.239	1.136
ID196011	196011	None	31.511	17.686	2.423	0	95	95	2	1	-10921639	169.857	171	123	231	3567	29.937	2.000	0.049	0.528
ID196009	196009	47	39.901	0.000	0.000	0	95	95	2	1	-10921639	93.381	95	63	147	1961	28.350	2.000	0.195	1.077
ID196014	196014	24	55.503	26.247	8.915	0	95	95	2	1	-10921639	207.190	215	131	255	4351	39.708	2.000	0.119	1.107
ID196015	196015	35	34.839	10.580	11.897	0	95	95	2	1	-10921639	135.000	127	103	187	2835	24.625	2.000	0.091	0.917
ID196012	196012	39	39.212	18.914	5.015	0	95	95	2	1	-10921639	182.619	179	123	247	3835	30.011	2.000	0.073	0.823
ID196013	196013	None	36.108	22.974	8.013	0	95	95	2	1	-10921639	196.905	191	155	255	4135	32.190	2.000	0.030	0.354
ID196050	196050	47	38.944	0.000	0.000	0	96	96	2	1	-10921639	111.238	115	78	143	2336	21.785	3.200	0.257	2.091
ID196051	196051	46	27.547	5.263	0.852	0	96	96	2	1	-10921639	87.190	87	55	119	1831	19.778	4.800	0.160	1.219
ID196054	196054	45	38.488	24.226	14.643	0	96	96	2	1	-10921639	118.238	123	47	191	2483	40.922	2.000	0.107	0.558
ID196055	196055	30	71.051	9.523	17.886	0	96	96	2	1	-10921639	200.143	195	127	255	4203	40.401	2.000	0.161	1.375
ID196052	196052	24	63.163	26.712	8.180	0	96	96	2	1	-10921639	206.810	215	127	255	4343	42.736	4.800	0.137	1.166
ID196053	196053	35	48.224	10.959	11.891	0	96	96	2	1	-10921639	152.714	151	103	239	3207	33.647	7.600	0.121	0.977
ID196058	196058	44	69.146	22.000	35.000	0	96	96	2	1	-10921639	75.619	70	11	151	1588	44.310	2.000	0.511	1.155
ID196056	196056	36	47.598	12.912	21.498	0	96	96	2	1	-10921639	183.952	179	127	243	3863	34.430	7.600	0.104	1.008
ID196057	196057	38	70.848	13.896	27.709	0	96	96	2	1	-10921639	159.952	143	103	255	3359	42.650	2.000	0.209	1.296
ID196034	196034	None	29.615	16.660	15.983	0	97	97	2	1	-10921639	147.571	151	103	203	3099	26.871	6.340	0.081	0.824
ID196035	196035	30	78.563	9.303	18.128	0	97	97	2	1	-10921639	198.048	207	111	255	4159	50.262	4.800	0.211	1.372
ID196032	196032	48	28.168	20.244	11.112	0	97	97	2	1	-10921639	155.571	159	115	207	3267	28.769	2.000	0.041	0.428
ID196033	196033	35	30.171	10.922	11.880	0	97	97	2	1	-10921639	143.190	143	107	195	3007	25.282	3.200	0.081	0.845
ID196038	196038	44	53.406	23.000	35.000	0	97	97	2	1	-10921639	60.143	47	27	139	1263	31.574	2.000	0.408	1.104
ID196036	196036	36	54.945	13.121	21.808	0	97	97	2	1	-10921639	182.429	191	131	251	3831	34.393	2.000	0.129	1.214
ID196037	196037	38	74.549	13.515	27.649	0	97	97	2	1	-10921639	147.571	139	63	255	3099	57.817	2.000	0.197	0.840
ID196030	196030	46	33.525	4.000	0.000	0	97	97	2	1	-10921639	112.048	115	85	155	2353	19.541	4.800	0.171	1.673
ID196031	196031	24	68.182	26.975	7.969	0	97	97	2	1	-10921639	221.095	235	143	255	4643	37.515	4.800	0.161	1.635
ID196029	196029	47	32.854	0.000	0.000	0	97	97	2	1	-10921639	123.143	131	96	155	2586	18.309	4.800	0.179	2.043
ID196070	196070	49	40.947	19.052	5.024	0	98	98	2	1	-10921639	175.952	171	135	235	3695	29.008	2.000	0.072	0.811
ID196071	196071	24	67.840	27.007	8.227	0	98	98	2	1	-10921639	204.143	203	127	255	4287	39.822	2.000	0.143	1.284
ID196068	196068	47	45.895	0.000	0.000	0	98	98	2	1	-10921639	146.905	151	108	231	3085	27.401	6.298	0.199	1.780
ID196069	196069	46	50.194	4.000	0.000	0	98	98	2	1	-10921639	135.524	147	89	171	2846	28.284	4.800	0.232	1.806
ID196074	196074	30	73.428	8.212	18.781	0	98	98	2	1	-10921639	176.714	175	91	255	3711	55.376	2.000	0.184	0.994
ID196075	196075	None	27.038	16.796	19.993	0	98	98	2	1	-10921639	140.333	139	87	211	2947	37.764	2.000	0.011	0.079
ID196072	196072	50	31.442	7.855	9.654	0	98	98	2	1	-10921639	116.143	115	75	175	2439	30.493	7.600	0.113	0.775
ID196073	196073	48	27.323	20.966	11.101	0	98	98	2	1	-10921639	162.238	171	119	191	3407	24.807	7.600	0.065	0.796
ID196078	196078	44	57.280	22.000	35.000	0	98	98	2	1	-10921639	72.810	55	40	147	1529	30.435	2.000	0.459	1.506
ID196076	196076	36	53.758	12.896	21.572	0	98	98	2	1	-10921639	198.619	195	139	255	4171	36.330	2.000	0.116	1.139
ID196077	196077	38	78.628	13.734	27.507	0	98	98	2	1	-10921639	155.952	147	71	255	3275	62.070	2.000	0.209	0.869
ID196082	196082	51	30.514	23.338	8.050	0	99	99	2	1	-10921639	203.762	199	151	255	4279	32.115	2.000	0.049	0.592
ID196083	196083	24	72.542	27.228	8.056	0	99	99	2	1	-10921639	210.619	219	139	255	4423	43.761	3.200	0.168	1.381
ID196080	196080	52	43.362	17.022	2.092	0	99	99	2	1	-10921639	166.429	159	115	255	3495	35.806	7.600	0.080	0.687
ID196081	196081	49	34.381	19.199	4.958	0	99	99	2	1	-10921639	182.619	179	127	247	3835	31.519	7.600	0.056	0.612
ID196086	196086	30	72.163	9.417	18.331	0	99	99	2	1	-10921639	199.952	215	107	255	4199	53.813	4.800	0.188	1.174
ID196087	196087	36	59.922	13.056	21.604	0	99	99	2	1	-10921639	198.619	195	139	255	4171	39.475	3.200	0.132	1.175
ID196084	196084	50	31.372	8.152	9.397	0	99	99	2	1	-10921639	106.619	107	59	163	2239	27.911	3.200	0.132	0.891
ID196085	196085	None	27.678	24.229	14.622	0	99	99	2	1	-10921639	104.333	103	59	159	2191	30.889	2.000	0.072	0.456
ID196088	196088	38	73.714	13.434	27.505	0	99	99	2	1	-10921639	147.190	147	75	255	3091	60.153	2.000	0.193	0.790
ID196089	196089	44	70.817	22.000	35.000	0	99	99	2	1	-10921639	74.905	59	31	167	1573	45.962	2.000	0.457	1.022
ID196079	196079	47	33.899	0.000	0.000	0	99	99	2	1	-10921639	146.381	151	111	167	3074	15.600	4.800	0.182	2.894
ID196066	196066	38	79.082	13.185	27.287	0	100	100	2	1	-10921639	169.476	155	111	255	3559	48.008	2.000	0.174	1.046
ID196067	196067	44	42.327	22.000	35.000	0	100	100	2	1	-10921639	61.190	51	11	119	1285	29.398	2.000	0.364	1.112
ID196064	196064	30	77.341	8.860	18.680	0	100	100	2	1	-10921639	214.619	227	143	255	4507	41.005	4.800	0.194	1.698
ID196065	196065	36	41.653	13.183	22.420	0	100	100	2	1	-10921639	179.952	171	135	255	3779	33.224	2.000	0.073	0.741
ID196059	196059	47	38.761	0.000	0.000	0	100	100	2	1	-10921639	143.048	147	111	167	3004	14.905	7.600	0.215	3.394
ID196062	196062	24	69.423	27.218	7.680	0	100	100	2	1	-10921639	221.286	231	151	255	4647	37.790	4.800	0.162	1.635
ID196063	196063	50	30.643	8.073	9.759	0	100	100	2	1	-10921639	115.381	111	71	163	2423	25.610	7.600	0.110	0.893
ID196060	196060	52	37.716	17.363	1.973	0	100	100	2	1	-10921639	156.333	159	91	231	3283	38.498	2.000	0.065	0.497
ID196061	196061	51	30.340	22.227	7.981	0	100	100	2	1	-10921639	194.429	195	131	243	4083	29.537	2.000	0.046	0.576
ID196098	196098	49	37.034	19.051	5.243	0	101	101	2	1	-10921639	193.857	187	139	251	4071	31.270	6.324	0.079	0.904
ID196099	196099	24	67.141	27.303	8.028	0	101	101	2	1	-10921639	224.714	223	171	255	4719	30.188	4.800	0.158	2.033
ID196097	196097	47	59.785	0.000	0.000	0	101	101	2	1	-10921639	163.429	156	115	199	3432	27.097	6.353	0.253	2.434
ID196102	196102	36	45.558	13.521	22.144	0	101	101	2	1	-10921639	188.333	191	135	235	3955	31.198	4.800	0.119	1.282
ID196103	196103	38	73.163	13.346	27.203	0	101	101	2	1	-10921639	162.429	143	99	255	3411	49.965	2.000	0.158	0.888
ID196100	196100	51	31.031	20.131	8.891	0	101	101	2	1	-10921639	198.429	203	147	235	4167	30.732	6.370	0.063	0.762
ID196101	196101	30	71.441	8.369	18.505	0	101	101	2	1	-10921639	195.000	203	115	255	4095	53.051	4.800	0.182	1.129
ID196104	196104	44	35.886	22.000	35.000	0	101	101	2	1	-10921639	60.857	63	19	115	1278	28.727	3.200	0.362	1.126
ID196096	196096	38	68.900	13.453	27.061	0	102	102	2	1	-10921639	164.524	163	91	251	3455	46.312	2.000	0.164	0.999
ID196090	196090	47	60.937	0.000	0.000	0	102	102	2	1	-10921639	151.857	151	119	215	3189	25.592	4.800	0.266	2.495
ID196091	196091	None	27.457	16.952	2.250	0	102	102	2	1	-10921639	143.000	143	95	211	3003	26.351	2.000	0.048	0.496
ID196094	196094	None	27.874	9.027	10.261	0	102	102	2	1	-10921639	117.286	119	71	151	2463	20.883	3.200	0.105	1.067
ID196095	196095	30	74.302	8.955	18.489	0	102	102	2	1	-10921639	195.571	199	119	255	4107	41.920	4.800	0.195	1.520
ID196092	196092	49	29.199	18.761	4.816	0	102	102	2	1	-10921639	173.095	179	135	211	3635	20.615	7.600	0.070	1.092
ID196093	196093	24	54.085	26.850	8.019	0	102	102	2	1	-10921639	202.810	203	143	247	4259	30.265	4.800	0.137	1.618
ID196112	196112	None	36.549	23.000	35.000	0	103	103	2	1	-10921639	52.333	51	19	103	1099	23.075	4.800	0.350	1.176
ID196106	196106	49	27.511	18.831	3.941	0	103	103	2	1	-10921639	163.381	163	127	203	3431	24.492	6.004	0.067	0.832
ID196107	196107	24	41.128	26.517	9.382	0	103	103	2	1	-10921639	193.857	191	131	251	4071	32.769	4.800	0.103	1.107
ID196105	196105	47	54.212	0.000	0.000	0	103	103	2	1	-10921639	123.667	126	81	171	2597	29.579	2.000	0.242	1.627
ID196110	196110	38	36.556	13.012	27.257	0	103	103	2	1	-10921639	143.000	143	111	191	3003	21.503	2.000	0.099	1.201
ID196111	196111	None	29.926	15.881	28.164	0	103	103	2	1	-10921639	118.238	123	75	159	2483	26.034	2.000	0.112	0.915
ID196108	196108	30	60.237	8.884	18.424	0	103	103	2	1	-10921639	170.048	163	119	255	3571	37.157	2.000	0.149	1.188
ID196109	196109	None	30.969	15.816	22.098	0	103	103	2	1	-10921639	140.905	143	79	191	2959	31.206	4.800	0.100	0.822
ID196114	196114	49	27.993	17.529	2.821	0	104	104	2	1	-10921639	151.190	151	107	195	3175	24.576	2.000	0.089	1.001
ID196115	196115	24	54.272	27.088	8.588	0	104	104	2	1	-10921639	186.429	195	119	251	3915	40.245	2.000	0.136	1.110
ID196113	196113	47	52.389	0.000	0.000	0	104	104	2	1	-10921639	125.667	126	96	163	2639	22.299	4.800	0.279	2.457
ID196116	196116	30	46.766	8.499	18.423	0	104	104	2	1	-10921639	147.952	155	79	207	3107	38.759	7.600	0.144	0.962
ID196117	196117	38	38.806	13.050	27.328	0	104	104	2	1	-10921639	141.667	139	95	187	2975	24.538	6.370	0.119	1.229
ID196122	196122	24	37.876	26.058	7.817	0	105	105	2	1	-10921639	181.286	171	147	215	3807	22.220	6.295	0.094	1.397
ID196123	196123	30	47.497	9.134	18.617	0	105	105	2	1	-10921639	153.286	159	103	207	3219	30.267	4.800	0.156	1.370
ID196120	196120	47	48.351	0.000	0.000	0	105	105	2	1	-10921639	110.524	111	74	171	2321	26.191	4.800	0.272	1.804
ID196121	196121	None	32.327	4.000	0.000	0	105	105	2	1	-10921639	89.857	83	55	143	1887	26.807	2.000	0.156	0.903
ID196124	196124	None	37.119	16.861	23.993	0	105	105	2	1	-10921639	120.714	123	67	183	2535	28.300	2.000	0.111	0.850
ID196128	196128	30	30.200	8.826	17.725	0	106	106	2	1	-10921639	127.190	131	87	167	2671	21.372	4.800	0.106	1.144
ID196129	196129	None	28.993	12.149	26.168	0	106	106	2	1	-10921639	126.429	123	99	175	2655	19.444	2.000	0.081	0.969
ID196126	196126	49	42.137	18.984	4.358	0	106	106	2	1	-10921639	163.571	163	111	235	3435	33.233	2.000	0.102	0.910
ID196127	196127	24	41.445	25.938	7.656	0	106	106	2	1	-10921639	181.286	183	119	227	3807	27.205	2.000	0.108	1.303
ID196125	196125	47	34.886	0.000	0.000	0	106	106	2	1	-10921639	103.143	95	63	151	2166	27.181	6.362	0.216	1.346
ID196138	196138	30	29.162	8.800	17.510	0	107	107	2	1	-10921639	115.381	119	75	163	2423	22.695	4.800	0.106	0.971
ID196136	196136	49	33.600	17.786	3.310	0	107	107	2	1	-10921639	134.619	127	87	175	2827	26.012	2.000	0.104	0.978
ID196137	196137	24	33.134	26.661	8.316	0	107	107	2	1	-10921639	163.571	167	107	207	3435	28.825	4.800	0.095	0.985
ID196135	196135	47	56.430	0.000	0.000	0	107	107	2	1	-10921639	146.238	156	100	191	3071	29.462	6.359	0.260	2.049
ID196130	196130	None	32.232	4.000	0.000	0	108	108	2	1	-10921639	103.952	103	70	147	2183	22.999	4.800	0.178	1.365
ID196131	196131	24	31.408	25.299	8.168	0	108	108	2	1	-10921639	159.190	159	119	211	3343	23.815	6.176	0.068	0.848
ID196118	196118	53	39.861	20.230	5.185	0	109	109	2	1	-10921639	172.905	171	127	235	3631	27.177	7.600	0.091	1.067
ID196119	196119	None	27.757	10.582	16.369	0	109	109	2	1	-10921639	113.476	115	75	151	2383	22.035	2.000	0.093	0.880
ID196139	196139	55	27.569	0.000	0.000	0	110	110	2	1	-10921639	105.857	111	78	159	2223	18.634	6.199	0.145	1.439
ID196142	196142	None	31.220	12.794	28.420	0	110	110	2	1	-10921639	114.429	115	79	155	2403	16.506	4.800	0.139	1.697
ID196140	196140	56	33.930	4.000	0.000	0	110	110	2	1	-10921639	93.286	99	51	147	1959	25.022	2.000	0.187	1.175
ID196141	196141	53	27.311	18.794	4.409	0	110	110	2	1	-10921639	147.571	151	95	195	3099	27.663	2.000	0.075	0.744
ID196134	196134	54	32.824	26.774	9.206	0	111	111	2	1	-10921639	137.476	139	75	191	2887	28.495	6.297	0.105	0.915
ID196132	196132	55	29.638	0.000	0.000	0	111	111	2	1	-10921639	101.095	103	78	147	2123	18.135	6.339	0.178	1.688
ID196133	196133	56	33.637	4.000	0.000	0	111	111	2	1	-10921639	90.524	95	55	123	1901	22.465	2.000	0.188	1.276
ID196150	196150	None	28.236	14.908	28.754	0	112	112	2	1	-10921639	80.524	83	35	115	1691	25.721	2.000	0.149	0.811
ID196148	196148	55	48.365	0.000	0.000	0	112	112	2	1	-10921639	109.905	107	63	155	2308	31.815	3.200	0.278	1.504
ID196149	196149	54	30.879	25.298	8.246	0	112	112	2	1	-10921639	160.905	159	123	191	3379	20.381	7.600	0.082	1.193
ID196146	196146	55	35.984	0.000	0.000	0	113	113	2	1	-10921639	91.333	87	59	139	1918	23.764	6.328	0.214	1.354
ID196147	196147	54	28.502	23.381	9.207	0	113	113	2	1	-10921639	158.619	155	127	195	3331	19.795	6.350	0.078	1.159
ID196143	196143	55	48.442	0.000	0.000	0	114	114	2	1	-10921639	102.667	104	74	155	2156	23.542	4.800	0.275	1.879
ID196144	196144	None	33.427	5.000	0.000	0	114	114	2	1	-10921639	74.571	71	36	119	1566	27.158	2.000	0.188	0.869
ID196145	196145	None	27.712	9.638	17.038	0	114	114	2	1	-10921639	103.952	103	71	155	2183	17.974	7.600	0.095	0.999
ID196158	196158	None	30.591	25.700	8.127	0	115	115	2	1	-10921639	141.286	139	107	175	2967	22.256	7.600	0.090	1.050
ID196156	196156	55	43.537	0.000	0.000	0	115	115	2	1	-10921639	83.095	91	48	143	1745	28.334	6.355	0.269	1.244
ID196157	196157	None	41.568	19.631	4.845	0	115	115	2	1	-10921639	148.714	147	87	207	3123	27.234	2.000	0.111	1.091
ID196154	196154	55	27.476	0.000	0.000	0	116	116	2	1	-10921639	82.381	87	59	107	1730	16.773	6.194	0.222	1.786
ID196155	196155	57	30.471	4.000	0.000	0	116	116	2	1	-10921639	74.476	67	44	135	1564	24.506	6.348	0.185	0.948
ID196151	196151	57	30.024	4.000	0.000	0	117	117	2	1	-10921639	71.143	79	33	111	1494	21.020	2.000	0.202	1.137
ID196152	196152	None	31.897	19.153	4.942	0	117	117	2	1	-10921639	142.810	139	95	195	2999	26.396	4.800	0.098	0.968
ID196153	196153	58	38.810	23.461	7.043	0	117	117	2	1	-10921639	157.667	151	115	223	3311	29.184	2.000	0.079	0.791
ID196166	196166	58	30.457	23.310	8.135	0	118	118	2	1	-10921639	163.190	163	143	187	3427	13.174	7.600	0.096	2.165
ID196165	196165	55	33.994	0.000	0.000	0	118	118	2	1	-10921639	83.857	83	51	123	1761	24.251	6.262	0.247	1.371
ID196161	196161	55	42.352	0.000	0.000	0	119	119	2	1	-10921639	106.143	103	74	151	2229	16.942	4.800	0.279	2.732
ID196162	196162	55	38.275	0.000	0.000	0	120	120	2	1	-10921639	89.571	93	59	119	1881	20.255	6.286	0.266	1.860
ID196163	196163	None	28.069	23.794	13.046	0	120	120	2	1	-10921639	122.619	119	71	167	2575	26.710	4.800	0.100	0.837
ID196164	196164	55	30.065	2.000	0.000	0	121	121	2	1	-10921639	71.857	71	48	115	1509	20.691	6.102	0.217	1.241
ID196167	196167	55	33.355	2.000	0.000	0	122	122	2	1	-10921639	78.619	79	51	111	1651	19.387	6.376	0.219	1.457
ID196168	196168	None	31.367	20.694	5.435	0	122	122	2	1	-10921639	150.238	155	103	191	3155	24.187	2.000	0.093	1.061
ID196159	196159	55	34.132	1.000	0.000	0	123	123	2	1	-10921639	74.143	79	36	111	1557	23.667	6.136	0.276	1.356
ID196160	196160	None	31.690	20.508	11.610	0	123	123	2	1	-10921639	124.905	119	79	179	2623	30.321	2.000	0.081	0.621
ID196170	196170	59	27.128	27.215	8.008	0	124	124	2	1	-10921639	114.429	119	71	143	2403	24.406	2.000	0.096	0.823
ID196169	196169	55	35.550	2.000	0.000	0	124	124	2	1	-10921639	69.143	71	33	119	1452	27.785	2.000	0.214	0.879
ID196171	196171	55	31.148	3.000	0.000	0	125	125	2	1	-10921639	62.238	55	33	115	1307	24.570	2.000	0.213	0.889
ID196172	196172	None	28.085	20.165	5.352	0	125	125	2	1	-10921639	130.238	131	87	179	2735	23.000	2.000	0.084	0.880
ID196173	196173	59	29.887	26.595	8.954	0	125	125	2	1	-10921639	106.048	111	47	159	2227	34.616	4.800	0.106	0.586
ID196174	196174	None	30.216	22.191	9.272	0	126	126	2	1	-10921639	152.524	151	123	211	3203	20.994	6.357	0.082	1.097
ID196175	196175	None	43.578	0.000	0.000	0	128	128	2	1	-10921639	76.762	78	48	143	1612	25.418	2.000	0.290	1.358
ID196176	196176	None	35.986	20.009	11.484	0	128	128	2	1	-10921639	140.524	139	111	179	2951	21.926	7.600	0.112	1.293
ID196177	196177	None	28.198	15.898	23.437	0	128	128	2	1	-10921639	92.333	99	47	119	1939	20.093	3.200	0.130	1.058
ID196182	196182	None	32.711	3.000	0.000	0	129	129	2	1	-10921639	70.524	71	36	111	1481	22.349	6.308	0.249	1.259
ID196178	196178	None	34.113	21.733	10.908	0	130	130	2	1	-10921639	140.714	143	71	183	2955	26.217	2.000	0.098	0.955
ID196179	196179	60	29.896	2.000	0.000	0	131	131	2	1	-10921639	66.429	67	33	99	1395	21.890	4.800	0.246	1.197
ID196180	196180	60	30.361	0.000	0.000	0	132	132	2	1	-10921639	64.667	63	40	103	1358	20.754	3.200	0.257	1.274
ID196181	196181	None	33.132	8.952	18.287	0	132	132	2	1	-10921639	85.667	91	39	135	1799	23.094	2.000	0.157	1.007
ID196183	196183	60	29.041	0.000	0.000	0	133	133	2	1	-10921639	65.524	71	40	103	1376	20.022	2.000	0.258	1.342
ID196186	196186	61	30.824	19.764	11.469	0	134	134	2	1	-10921639	134.429	135	95	183	2823	22.065	2.000	0.090	1.009
ID196187	196187	None	31.164	17.716	22.267	0	134	134	2	1	-10921639	83.000	83	47	127	1743	21.241	2.000	0.159	1.071
ID196185	196185	60	31.101	0.000	0.000	0	134	134	2	1	-10921639	66.667	67	40	103	1400	20.838	2.000	0.279	1.397
ID196184	196184	61	42.447	19.826	11.404	0	135	135	2	1	-10921639	142.238	139	103	211	2987	25.223	2.000	0.115	1.159
ID196188	196188	60	35.818	0.000	0.000	0	136	136	2	1	-10921639	77.857	83	51	111	1635	18.388	4.800	0.308	1.993
ID196189	196189	61	34.415	20.262	11.925	0	136	136	2	1	-10921639	128.714	127	71	183	2703	29.191	7.600	0.090	0.727
ID196190	196190	60	35.075	0.000	0.000	0	137	137	2	1	-10921639	71.524	63	40	123	1502	24.543	2.000	0.294	1.323
ID196191	196191	61	30.677	20.268	11.758	0	137	137	2	1	-10921639	127.571	135	75	163	2679	28.037	2.000	0.089	0.746
ID196192	196192	60	33.568	0.000	0.000	0	138	138	2	1	-10921639	64.667	63	33	119	1358	26.171	2.000	0.267	1.040
ID196194	196194	None	36.602	20.773	10.608	0	139	139	2	1	-10921639	140.905	139	91	187	2959	27.412	2.000	0.118	1.085
ID196193	196193	60	29.121	1.000	0.000	0	139	139	2	1	-10921639	65.810	67	36	115	1382	21.906	2.000	0.234	1.139
ID196200	196200	62	28.605	22.057	6.081	0	140	140	2	1	-10921639	139.000	139	107	179	2919	20.239	3.200	0.094	1.178
ID196195	196195	60	37.243	0.000	0.000	0	141	141	2	1	-10921639	72.952	70	44	107	1532	18.766	2.000	0.316	1.866
ID196196	196196	62	28.827	23.761	5.307	0	141	141	2	1	-10921639	123.571	127	75	167	2595	26.024	2.000	0.100	0.864
ID196197	196197	None	29.541	20.920	11.814	0	141	141	2	1	-10921639	118.810	119	83	167	2495	22.609	2.000	0.093	0.891
ID196198	196198	60	32.411	0.000	0.000	0	142	142	2	1	-10921639	72.095	74	55	103	1514	13.914	4.800	0.296	2.368
ID196199	196199	60	39.017	1.000	0.000	0	143	143	2	1	-10921639	80.857	87	33	135	1698	26.295	6.077	0.293	1.393
ID196203	196203	None	32.262	1.000	0.000	0	145	145	2	1	-10921639	77.333	83	40	111	1624	21.548	2.000	0.240	1.390
ID196204	196204	None	28.951	23.262	4.721	0	145	145	2	1	-10921639	134.048	131	107	163	2815	15.487	6.352	0.111	1.725
ID196205	196205	63	32.969	20.628	11.417	0	145	145	2	1	-10921639	138.429	139	95	179	2907	20.602	4.800	0.105	1.275
ID196202	196202	None	28.576	16.575	23.160	0	146	146	2	1	-10921639	89.476	87	51	119	1879	18.043	2.000	0.158	1.352
ID196201	196201	63	33.942	20.856	10.883	0	146	146	2	1	-10921639	142.429	143	111	187	2991	21.327	4.800	0.108	1.302
ID196207	196207	64	35.745	2.000	0.000	0	147	147	2	1	-10921639	71.524	71	36	111	1502	24.768	4.800	0.263	1.204
ID196208	196208	63	28.245	20.413	11.444	0	147	147	2	1	-10921639	138.429	139	107	175	2907	20.563	2.000	0.090	1.115
ID196206	196206	64	33.091	0.000	0.000	0	148	148	2	1	-10921639	80.667	83	55	119	1694	18.123	4.800	0.258	1.824
ID196219	196219	64	40.506	0.000	0.000	0	149	149	2	1	-10921639	86.476	87	51	123	1816	22.746	4.800	0.311	1.803
ID196210	196210	65	28.414	21.209	10.144	0	150	150	2	1	-10921639	146.048	147	103	175	3067	20.274	4.800	0.104	1.359
ID196211	196211	None	27.067	9.724	19.188	0	150	150	2	1	-10921639	87.952	87	59	119	1847	17.385	7.600	0.169	1.459
ID196209	196209	64	31.838	0.000	0.000	0	150	150	2	1	-10921639	77.524	79	55	131	1628	17.515	6.135	0.248	1.759
ID196214	196214	66	38.505	14.034	21.236	0	151	151	2	1	-10921639	113.476	115	87	155	2383	20.099	6.302	0.158	1.537
ID196212	196212	64	35.730	1.000	0.000	0	151	151	2	1	-10921639	84.476	91	44	115	1774	23.628	6.260	0.260	1.476
ID196213	196213	65	31.346	19.750	10.601	0	151	151	2	1	-10921639	134.238	135	87	187	2819	28.917	4.800	0.099	0.835
ID196223	196223	64	39.517	0.000	0.000	0	152	152	2	1	-10921639	90.048	91	63	123	1891	18.920	4.800	0.294	2.165
ID196224	196224	66	31.399	12.737	21.785	0	152	152	2	1	-10921639	99.000	99	59	127	2079	21.166	4.800	0.146	1.193
ID196226	196226	67	34.439	26.974	7.841	0	153	153	2	1	-10921639	114.429	115	51	171	2403	34.532	2.000	0.105	0.630
ID196227	196227	65	28.214	20.666	11.719	0	153	153	2	1	-10921639	130.048	127	83	179	2731	24.913	2.000	0.100	0.952
ID196225	196225	64	39.981	0.000	0.000	0	153	153	2	1	-10921639	81.714	74	59	115	1716	19.037	4.800	0.310	2.030
ID196228	196228	66	30.012	13.437	21.886	0	153	153	2	1	-10921639	104.905	111	67	143	2203	22.930	2.000	0.124	1.010
ID196229	196229	None	28.731	14.129	27.730	0	153	153	2	1	-10921639	64.333	67	19	95	1351	22.139	4.800	0.224	1.065
ID196218	196218	66	39.261	12.277	22.666	0	154	154	2	1	-10921639	102.048	99	51	179	2143	34.221	2.000	0.111	0.596
ID196216	196216	67	39.623	27.001	8.214	0	154	154	2	1	-10921639	114.429	119	55	175	2403	35.129	2.000	0.117	0.684
ID196217	196217	65	30.680	20.029	11.051	0	154	154	2	1	-10921639	128.524	123	87	175	2699	25.814	2.000	0.085	0.779
ID196215	196215	64	43.516	0.000	0.000	0	154	154	2	1	-10921639	88.524	91	55	139	1859	27.418	6.151	0.351	1.678
ID196222	196222	66	43.823	12.842	22.702	0	155	155	2	1	-10921639	118.429	115	71	203	2487	35.806	2.000	0.135	0.785
ID196220	196220	64	46.320	0.000	0.000	0	155	155	2	1	-10921639	84.476	91	51	131	1774	24.703	6.143	0.372	1.853
ID196221	196221	None	31.163	19.257	7.874	0	155	155	2	1	-10921639	132.714	127	99	199	2787	26.399	6.334	0.075	0.699
ID196232	196232	68	28.803	10.098	11.346	0	156	156	2	1	-10921639	82.810	83	47	115	1739	19.286	4.800	0.176	1.286
ID196233	196233	66	45.041	12.983	22.902	0	156	156	2	1	-10921639	122.810	127	67	195	2579	34.444	2.000	0.172	1.044
ID196230	196230	64	43.304	0.000	0.000	0	156	156	2	1	-10921639	85.476	79	55	135	1795	24.983	4.800	0.334	1.714
ID196231	196231	67	48.093	26.706	8.391	0	156	156	2	1	-10921639	127.762	139	51	183	2683	40.529	2.000	0.162	0.880
ID196264	196264	66	43.913	13.296	22.341	0	157	157	2	1	-10921639	139.190	139	91	195	2923	29.946	2.000	0.144	1.167
ID196265	196265	69	35.604	14.568	27.530	0	157	157	2	1	-10921639	76.524	79	27	127	1607	32.680	2.000	0.201	0.784
ID196262	196262	67	33.722	26.927	8.677	0	157	157	2	1	-10921639	114.048	123	51	159	2395	30.800	2.000	0.119	0.786
ID196263	196263	68	43.170	10.218	11.326	0	157	157	2	1	-10921639	92.143	95	47	151	1935	30.572	2.000	0.215	1.065
ID196261	196261	64	38.496	0.000	0.000	0	157	157	2	1	-10921639	86.429	89	55	115	1815	17.968	4.800	0.343	2.459
ID196240	196240	66	44.273	12.788	22.141	0	158	158	2	1	-10921639	137.476	131	111	179	2887	21.372	4.800	0.170	1.870
ID196241	196241	69	43.485	14.193	27.790	0	158	158	2	1	-10921639	74.429	71	19	171	1563	38.143	2.000	0.190	0.623
ID196234	196234	64	38.839	0.000	0.000	0	158	158	2	1	-10921639	77.571	79	48	107	1629	20.573	2.000	0.322	1.837
ID196235	196235	70	28.091	20.164	3.558	0	158	158	2	1	-10921639	130.810	127	91	191	2747	27.173	2.000	0.059	0.533
ID196238	196238	None	37.628	20.197	11.631	0	158	158	2	1	-10921639	121.286	123	67	183	2547	33.623	2.000	0.093	0.616
ID196239	196239	71	36.855	24.211	14.618	0	158	158	2	1	-10921639	97.857	95	47	159	2055	31.474	2.000	0.121	0.671
ID196236	196236	67	53.201	27.244	8.218	0	158	158	2	1	-10921639	130.429	135	67	207	2739	35.243	2.000	0.180	1.131
ID196237	196237	68	31.396	10.212	11.387	0	158	158	2	1	-10921639	85.476	83	59	139	1795	23.613	2.000	0.157	0.984
ID196242	196242	64	32.495	0.000	0.000	0	159	159	2	1	-10921639	85.000	83	59	127	1785	19.287	6.281	0.263	1.836
ID196243	196243	70	33.544	20.228	4.260	0	159	159	2	1	-10921639	149.286	139	107	211	3135	26.640	2.000	0.069	0.721
ID196246	196246	71	48.040	24.105	14.294	0	159	159	2	1	-10921639	120.524	123	75	211	2531	33.549	2.000	0.138	0.873
ID196247	196247	66	53.499	12.569	22.358	0	159	159	2	1	-10921639	138.429	127	91	211	2907	32.797	2.000	0.168	1.212
ID196244	196244	67	73.034	27.364	8.074	0	159	159	2	1	-10921639	145.095	139	87	255	3047	47.373	2.000	0.192	0.987
ID196245	196245	68	28.288	9.922	11.537	0	159	159	2	1	-10921639	88.524	87	51	131	1859	19.979	7.600	0.123	0.969
ID196248	196248	72	30.288	17.815	23.420	0	159	159	2	1	-10921639	97.286	95	47	155	2043	28.582	2.000	0.104	0.640
ID196249	196249	69	53.351	14.205	27.644	0	159	159	2	1	-10921639	79.762	67	7	183	1675	46.744	2.000	0.240	0.660
ID196272	196272	72	35.467	17.980	22.736	0	160	160	2	1	-10921639	112.143	111	55	191	2355	34.667	2.000	0.102	0.600
ID196266	196266	64	36.144	0.000	0.000	0	160	160	2	1	-10921639	77.810	79	51	111	1634	21.134	4.800	0.307	1.728
ID196267	196267	67	78.315	27.183	8.028	0	160	160	2	1	-10921639	150.048	151	87	255	3151	48.726	2.000	0.204	1.044
ID196270	196270	71	36.179	24.049	14.490	0	160	160	2	1	-10921639	113.476	119	59	175	2383	29.785	2.000	0.098	0.682
ID196271	196271	66	70.161	12.800	22.430	0	160	160	2	1	-10921639	164.905	163	119	247	3463	40.351	2.000	0.208	1.408
ID196268	196268	73	41.602	20.127	11.594	0	160	160	2	1	-10921639	142.429	147	79	203	2991	36.689	2.000	0.104	0.732
ID196269	196269	74	42.055	6.068	13.813	0	160	160	2	1	-10921639	82.429	87	35	159	1731	31.579	2.000	0.171	0.763
ID196258	196258	66	70.932	12.912	22.563	0	161	161	2	1	-10921639	160.905	163	71	255	3379	50.590	2.000	0.200	1.059
ID196259	196259	72	34.703	17.945	22.889	0	161	161	2	1	-10921639	113.095	115	63	167	2375	30.269	6.425	0.091	0.623
ID196256	196256	74	32.079	6.608	14.489	0	161	161	2	1	-10921639	82.619	75	39	163	1735	31.494	7.600	0.092	0.443
ID196257	196257	75	36.402	9.279	18.305	0	161	161	2	1	-10921639	117.667	115	71	175	2471	26.932	2.000	0.134	1.033
ID196260	196260	69	28.197	13.869	28.512	0	161	161	2	1	-10921639	79.381	79	43	119	1667	25.920	2.000	0.165	0.867
ID196250	196250	64	29.157	0.000	0.000	0	161	161	2	1	-10921639	63.810	63	36	91	1340	17.896	2.000	0.269	1.512
ID196251	196251	None	33.818	16.927	2.058	0	161	161	2	1	-10921639	124.524	119	79	163	2615	26.817	2.000	0.088	0.749
ID196254	196254	73	32.002	19.501	10.664	0	161	161	2	1	-10921639	136.714	127	91	175	2871	26.247	2.000	0.085	0.815
ID196255	196255	71	56.792	24.018	14.297	0	161	161	2	1	-10921639	128.333	127	63	219	2695	39.239	2.000	0.175	0.975
ID196252	196252	67	86.950	27.246	8.169	0	161	161	2	1	-10921639	170.048	159	119	255	3571	44.755	2.000	0.249	1.517
ID196253	196253	68	27.648	9.668	10.917	0	161	161	2	1	-10921639	95.571	91	71	127	2007	17.357	4.800	0.146	1.406
ID196288	196288	66	72.092	13.095	22.424	0	162	162	2	1	-10921639	172.714	159	107	255	3627	43.590	2.000	0.186	1.242
ID196289	196289	69	40.144	13.914	27.864	0	162	162	2	1	-10921639	92.905	91	39	167	1951	33.145	2.000	0.141	0.691
ID196282	196282	67	83.781	27.232	8.092	0	162	162	2	1	-10921639	173.667	163	95	255	3647	50.775	2.000	0.221	1.237
ID196283	196283	68	40.541	9.135	9.944	0	162	162	2	1	-10921639	94.048	95	35	171	1975	35.415	2.000	0.157	0.721
ID196281	196281	64	30.241	0.000	0.000	0	162	162	2	1	-10921639	63.476	55	44	103	1333	17.586	4.000	0.289	1.619
ID196286	196286	71	50.195	24.523	14.507	0	162	162	2	1	-10921639	107.952	99	47	191	2267	46.440	2.000	0.185	0.726
ID196287	196287	75	39.781	9.612	18.250	0	162	162	2	1	-10921639	129.667	131	83	183	2723	26.148	2.000	0.124	1.096
ID196284	196284	73	31.757	20.162	11.752	0	162	162	2	1	-10921639	129.095	131	67	199	2711	31.461	2.000	0.066	0.512
ID196285	196285	74	46.253	6.579	14.062	0	162	162	2	1	-10921639	87.381	75	39	219	1835	43.320	2.000	0.093	0.342
ID196274	196274	67	90.589	27.196	8.279	0	163	163	2	1	-10921639	183.190	179	83	255	3847	52.222	2.000	0.242	1.368
ID196275	196275	68	56.906	9.444	10.997	0	163	163	2	1	-10921639	133.286	131	63	203	2799	41.772	4.800	0.240	1.234
ID196273	196273	64	30.106	0.000	0.000	0	163	163	2	1	-10921639	67.619	66	48	91	1420	15.380	6.127	0.291	1.980
ID196278	196278	75	33.407	9.836	17.791	0	163	163	2	1	-10921639	126.619	127	87	159	2659	19.755	2.000	0.130	1.470
ID196279	196279	66	57.298	12.806	22.018	0	163	163	2	1	-10921639	157.286	155	95	227	3303	33.694	2.000	0.157	1.270
ID196276	196276	73	36.755	20.037	10.982	0	163	163	2	1	-10921639	144.905	151	99	203	3043	30.269	2.000	0.071	0.633
ID196277	196277	71	33.536	24.743	13.770	0	163	163	2	1	-10921639	112.333	119	63	163	2359	32.033	2.000	0.111	0.700
ID196280	196280	69	54.782	13.841	27.392	0	163	163	2	1	-10921639	116.524	111	63	207	2447	36.736	2.000	0.164	0.892
ID196290	196290	None	27.012	14.316	7.007	0	164	164	2	1	-10921639	107.190	111	75	163	2251	22.467	4.800	0.114	0.977
ID196291	196291	67	89.057	27.021	8.062	0	164	164	2	1	-10921639	176.524	179	99	255	3707	51.482	2.000	0.234	1.299
ID196294	196294	71	37.595	24.654	14.136	0	164	164	2	1	-10921639	124.333	119	67	167	2611	28.854	3.200	0.120	0.924
ID196295	196295	75	28.980	9.328	18.520	0	164	164	2	1	-10921639	108.905	107	59	163	2287	30.506	2.000	0.089	0.584
ID196292	196292	68	40.593	9.301	10.240	0	164	164	2	1	-10921639	106.238	99	39	183	2231	40.271	2.000	0.150	0.687
ID196293	196293	None	43.620	9.262	12.620	0	164	164	2	1	-10921639	119.190	127	55	183	2503	36.954	2.000	0.165	0.914
ID196298	196298	69	61.240	13.934	27.149	0	164	164	2	1	-10921639	115.952	115	51	211	2435	45.165	2.000	0.209	0.888
ID196296	196296	66	37.103	12.547	21.751	0	164	164	2	1	-10921639	148.333	147	99	187	3115	25.654	2.000	0.114	1.182
ID196297	196297	76	33.365	17.478	23.053	0	164	164	2	1	-10921639	134.048	135	91	175	2815	20.781	4.800	0.124	1.426
ID196304	196304	76	31.066	16.832	23.755	0	165	165	2	1	-10921639	124.143	131	43	171	2607	36.025	7.600	0.116	0.714
ID196305	196305	69	48.641	14.034	26.974	0	165	165	2	1	-10921639	115.762	103	67	187	2431	35.499	2.000	0.170	0.949
ID196299	196299	67	91.199	27.150	8.053	0	165	165	2	1	-10921639	171.952	155	83	255	3611	56.694	2.000	0.214	1.069
ID196302	196302	71	37.792	24.595	14.409	0	165	165	2	1	-10921639	123.000	123	67	179	2583	28.000	4.800	0.132	1.027
ID196303	196303	66	47.557	12.799	22.193	0	165	165	2	1	-10921639	146.048	139	107	215	3067	32.222	2.000	0.128	1.026
ID196300	196300	68	45.316	9.948	11.099	0	165	165	2	1	-10921639	131.000	131	83	183	2751	30.305	4.800	0.209	1.496
ID196301	196301	73	28.908	19.667	10.923	0	165	165	2	1	-10921639	143.952	143	95	183	3023	25.137	2.000	0.080	0.847
ID196306	196306	77	33.841	0.000	0.000	0	166	166	2	1	-10921639	59.952	59	36	115	1259	23.198	2.000	0.249	1.032
ID196307	196307	None	28.790	14.369	7.306	0	166	166	2	1	-10921639	121.476	127	79	167	2551	24.149	2.000	0.100	0.917
ID196310	196310	73	27.601	20.399	11.448	0	166	166	2	1	-10921639	143.952	143	95	191	3023	26.440	7.600	0.090	0.903
ID196311	196311	None	48.396	8.764	13.353	0	166	166	2	1	-10921639	124.524	119	59	231	2615	43.349	2.000	0.155	0.771
ID196308	196308	67	81.943	26.757	7.986	0	166	166	2	1	-10921639	170.238	171	83	255	3575	54.061	2.000	0.211	1.096
ID196309	196309	68	47.149	9.200	9.735	0	166	166	2	1	-10921639	115.190	111	59	195	2419	39.729	2.000	0.146	0.737
ID196314	196314	66	48.772	12.697	21.777	0	166	166	2	1	-10921639	146.429	147	91	223	3075	33.569	2.000	0.132	1.021
ID196315	196315	69	57.082	14.792	26.566	0	166	166	2	1	-10921639	122.429	111	47	191	2571	47.028	3.200	0.224	0.952
ID196312	196312	71	41.091	24.498	14.741	0	166	166	2	1	-10921639	119.762	115	71	187	2515	32.040	7.600	0.130	0.859
ID196313	196313	75	32.494	10.218	18.056	0	166	166	2	1	-10921639	121.095	127	83	159	2543	23.448	4.800	0.120	1.109
ID196342	196342	67	78.399	26.866	8.172	0	167	167	2	1	-10921639	166.048	167	71	255	3487	52.198	2.000	0.199	1.058
ID196343	196343	68	39.132	8.939	9.492	0	167	167	2	1	-10921639	94.810	87	47	167	1991	34.882	2.000	0.123	0.594
ID196340	196340	77	34.685	0.000	0.000	0	167	167	2	1	-10921639	67.095	75	33	123	1409	26.617	6.016	0.251	1.012
ID196341	196341	None	28.365	19.983	4.778	0	167	167	2	1	-10921639	145.857	143	111	187	3063	23.018	2.000	0.057	0.689
ID196346	196346	75	46.016	9.951	17.747	0	167	167	2	1	-10921639	114.238	111	71	187	2399	30.689	2.000	0.149	0.964
ID196347	196347	66	39.942	13.245	22.080	0	167	167	2	1	-10921639	128.905	131	79	199	2707	33.505	2.000	0.104	0.723
ID196344	196344	73	33.367	19.955	11.169	0	167	167	2	1	-10921639	142.810	143	103	195	2999	23.134	3.200	0.090	1.018
ID196345	196345	71	51.007	24.270	14.780	0	167	167	2	1	-10921639	115.952	115	63	187	2435	35.931	2.000	0.176	0.968
ID196348	196348	76	52.502	16.201	24.127	0	167	167	2	1	-10921639	146.048	159	75	187	3067	30.981	7.600	0.181	1.443
ID196349	196349	69	39.055	14.710	26.893	0	167	167	2	1	-10921639	108.714	111	43	171	2283	37.642	6.030	0.176	0.865
ID196326	196326	68	40.362	8.944	9.498	0	168	168	2	1	-10921639	114.429	107	67	171	2403	30.365	2.000	0.148	0.972
ID196327	196327	None	32.932	10.709	11.895	0	168	168	2	1	-10921639	118.048	103	79	191	2479	29.797	7.600	0.058	0.438
ID196324	196324	78	31.224	14.183	7.101	0	168	168	2	1	-10921639	125.476	127	79	183	2635	24.445	4.800	0.109	1.008
ID196325	196325	67	91.045	26.863	8.045	0	168	168	2	1	-10921639	175.190	167	79	255	3679	54.604	2.000	0.237	1.231
ID196330	196330	75	33.091	10.577	17.647	0	168	168	2	1	-10921639	130.048	131	87	163	2731	21.049	4.800	0.132	1.443
ID196331	196331	66	48.919	13.046	21.424	0	168	168	2	1	-10921639	139.762	139	87	203	2935	34.097	2.000	0.136	0.983
ID196328	196328	73	33.632	19.981	11.813	0	168	168	2	1	-10921639	127.000	123	75	183	2667	30.594	2.000	0.084	0.643
ID196329	196329	71	40.447	24.912	14.781	0	168	168	2	1	-10921639	98.048	95	51	167	2059	31.747	2.000	0.155	0.828
ID196332	196332	76	65.702	15.988	25.241	0	168	168	2	1	-10921639	145.095	151	83	227	3047	36.913	7.600	0.220	1.416
ID196322	196322	66	44.559	13.275	21.329	0	169	169	2	1	-10921639	141.095	143	79	203	2963	35.273	7.600	0.115	0.825
ID196323	196323	76	76.766	16.090	24.187	0	169	169	2	1	-10921639	151.000	151	59	239	3171	47.159	7.600	0.234	1.214
ID196320	196320	71	28.490	24.006	14.399	0	169	169	2	1	-10921639	110.810	119	63	147	2327	25.059	7.600	0.095	0.771
ID196321	196321	75	57.193	10.442	17.964	0	169	169	2	1	-10921639	142.429	151	75	215	2991	42.526	2.000	0.188	1.058
ID196318	196318	68	49.784	8.830	9.934	0	169	169	2	1	-10921639	126.429	127	79	183	2655	30.654	2.000	0.163	1.158
ID196319	196319	None	27.920	8.032	13.756	0	169	169	2	1	-10921639	105.857	107	59	163	2223	28.598	2.000	0.049	0.348
ID196316	196316	78	36.158	13.855	6.498	0	169	169	2	1	-10921639	119.000	123	71	187	2499	27.857	2.000	0.119	0.906
ID196317	196317	67	88.753	26.761	8.026	0	169	169	2	1	-10921639	177.667	175	95	255	3731	56.005	2.000	0.227	1.173
ID196368	196368	75	63.469	9.184	18.658	0	170	170	2	1	-10921639	113.857	107	51	223	2391	49.057	2.000	0.197	0.763
ID196369	196369	76	77.067	15.919	24.307	0	170	170	2	1	-10921639	150.238	147	71	239	3155	44.679	7.600	0.241	1.307
ID196363	196363	80	64.895	4.000	0.000	0	170	170	2	1	-10921639	91.571	79	48	179	1923	36.564	2.000	0.338	1.266
ID196366	196366	73	30.289	20.051	11.118	0	170	170	2	1	-10921639	140.333	151	91	167	2947	25.182	3.200	0.095	0.966
ID196367	196367	71	27.019	24.016	14.336	0	170	170	2	1	-10921639	110.238	115	71	147	2315	22.790	7.600	0.087	0.778
ID196364	196364	67	83.009	26.781	8.187	0	170	170	2	1	-10921639	176.524	175	91	255	3707	54.310	2.000	0.209	1.122
ID196365	196365	68	40.056	8.954	10.254	0	170	170	2	1	-10921639	115.571	111	67	159	2427	29.238	2.000	0.134	0.932
ID196354	196354	73	34.292	20.152	10.923	0	171	171	2	1	-10921639	149.095	155	107	187	3131	26.370	4.800	0.093	0.958
ID196355	196355	75	49.606	9.439	18.450	0	171	171	2	1	-10921639	131.571	131	75	219	2763	39.422	2.000	0.173	0.987
ID196352	196352	67	67.707	26.712	8.623	0	171	171	2	1	-10921639	159.952	159	75	255	3359	49.589	2.000	0.176	0.965
ID196353	196353	68	36.492	9.256	10.295	0	171	171	2	1	-10921639	114.619	115	55	171	2407	28.366	4.800	0.144	1.018
ID196356	196356	76	78.574	15.994	24.247	0	171	171	2	1	-10921639	161.476	159	79	255	3391	48.785	7.600	0.220	1.195
ID196350	196350	80	50.420	5.000	0.000	0	171	171	2	1	-10921639	105.667	99	59	171	2219	33.742	2.000	0.242	1.221
ID196351	196351	None	36.843	20.110	5.905	0	171	171	2	1	-10921639	171.571	171	139	231	3603	24.504	2.000	0.084	1.084
ID196338	196338	None	33.510	13.166	21.475	0	172	172	2	1	-10921639	132.714	131	83	187	2787	28.638	7.600	0.089	0.755
ID196339	196339	76	73.009	15.811	23.934	0	172	172	2	1	-10921639	147.190	131	79	255	3091	45.860	7.600	0.206	1.094
ID196336	196336	73	32.306	19.685	11.071	0	172	172	2	1	-10921639	162.048	151	119	203	3403	26.590	7.600	0.083	0.936
ID196337	196337	75	48.998	8.832	18.580	0	172	172	2	1	-10921639	124.714	119	59	195	2619	40.823	2.000	0.136	0.730
ID196334	196334	67	78.967	26.711	8.270	0	172	172	2	1	-10921639	170.238	179	71	255	3575	57.739	2.000	0.193	0.954
ID196335	196335	68	41.061	9.010	10.737	0	172	172	2	1	-10921639	123.952	123	75	163	2603	28.786	3.200	0.142	1.069
ID196333	196333	80	34.969	5.000	0.000	0	172	172	2	1	-10921639	110.571	115	67	155	2322	27.551	2.000	0.135	0.957
ID196362	196362	76	77.683	15.893	23.890	0	173	173	2	1	-10921639	165.286	163	99	255	3471	45.176	7.600	0.200	1.220
ID196360	196360	73	28.569	20.488	11.566	0	173	173	2	1	-10921639	144.524	143	95	191	3035	30.265	2.000	0.071	0.637
ID196361	196361	75	73.230	9.005	18.338	0	173	173	2	1	-10921639	154.429	139	87	235	3243	45.892	2.000	0.222	1.221
ID196358	196358	67	58.211	26.667	7.902	0	173	173	2	1	-10921639	159.381	151	91	251	3347	44.934	2.000	0.155	0.952
ID196359	196359	68	30.670	9.068	10.483	0	173	173	2	1	-10921639	109.667	107	67	163	2303	24.342	6.139	0.118	0.952
ID196357	196357	80	42.783	4.000	0.000	0	173	173	2	1	-10921639	141.286	139	104	183	2967	23.044	4.800	0.174	1.813
ID196378	196378	68	32.096	8.727	11.195	0	174	174	2	1	-10921639	124.905	127	95	163	2623	18.270	6.094	0.145	1.733
ID196379	196379	73	42.172	19.692	11.314	0	174	174	2	1	-10921639	169.667	163	115	239	3563	30.182	7.600	0.097	0.994
ID196376	196376	80	30.522	4.000	0.000	0	174	174	2	1	-10921639	123.238	123	81	175	2588	23.799	6.066	0.106	0.992
ID196377	196377	67	62.031	26.731	7.791	0	174	174	2	1	-10921639	165.095	163	83	231	3467	44.553	2.000	0.171	1.083
ID196380	196380	75	62.947	9.137	18.633	0	174	174	2	1	-10921639	127.952	123	43	203	2687	51.705	2.000	0.217	0.882
ID196381	196381	76	68.243	16.053	23.908	0	174	174	2	1	-10921639	150.810	143	99	255	3167	42.417	2.000	0.174	1.054
ID196386	196386	82	27.363	24.553	14.083	0	175	175	2	1	-10921639	104.714	115	35	151	2199	34.096	3.200	0.096	0.539
ID196387	196387	75	83.864	9.562	18.287	0	175	175	2	1	-10921639	168.143	151	91	255	3531	50.026	2.000	0.234	1.274
ID196384	196384	68	38.018	8.945	10.260	0	175	175	2	1	-10921639	114.619	107	71	155	2407	24.655	2.000	0.149	1.205
ID196385	196385	73	33.163	20.372	10.979	0	175	175	2	1	-10921639	173.476	179	119	227	3643	28.968	2.000	0.087	0.963
ID196388	196388	76	60.979	15.877	23.878	0	175	175	2	1	-10921639	161.095	155	79	255	3383	40.371	7.600	0.150	1.039
ID196382	196382	None	28.897	18.834	4.190	0	175	175	2	1	-10921639	153.476	147	107	187	3223	22.502	2.000	0.076	0.969
ID196383	196383	67	74.138	26.954	7.825	0	175	175	2	1	-10921639	170.810	167	95	255	3587	47.201	2.000	0.192	1.166
ID196370	196370	67	82.789	27.070	8.187	0	176	176	2	1	-10921639	165.095	159	79	255	3467	53.913	2.000	0.200	1.020
ID196371	196371	73	44.462	20.241	10.705	0	176	176	2	1	-10921639	176.333	167	127	235	3703	33.713	2.000	0.115	1.075
ID196374	196374	81	38.692	12.934	22.204	0	176	176	2	1	-10921639	140.143	143	71	195	2943	31.954	7.600	0.110	0.870
ID196375	196375	76	61.777	16.085	23.829	0	176	176	2	1	-10921639	135.952	127	79	255	2855	43.998	7.600	0.141	0.762
ID196372	196372	82	28.630	24.036	14.139	0	176	176	2	1	-10921639	106.238	107	55	155	2231	30.922	2.000	0.070	0.447
ID196373	196373	75	63.528	8.494	18.817	0	176	176	2	1	-10921639	124.143	123	55	235	2607	54.290	2.000	0.202	0.767
ID196390	196390	67	63.120	27.138	7.967	0	177	177	2	1	-10921639	162.429	163	107	255	3411	39.785	2.000	0.147	1.048
ID196391	196391	None	27.850	33.135	11.155	0	177	177	2	1	-10921639	53.095	55	23	107	1115	22.790	2.000	0.160	0.644
ID196389	196389	None	29.307	0.000	0.000	0	177	177	2	1	-10921639	161.905	156	137	219	3400	18.791	7.600	0.122	1.878
ID196394	196394	81	31.412	13.203	21.515	0	177	177	2	1	-10921639	149.667	147	79	215	3143	34.626	7.600	0.089	0.710
ID196395	196395	76	59.261	16.260	23.934	0	177	177	2	1	-10921639	146.238	143	95	239	3071	38.129	7.600	0.143	0.957
ID196392	196392	73	38.714	19.912	11.871	0	177	177	2	1	-10921639	151.000	151	87	227	3171	35.777	2.000	0.076	0.599
ID196393	196393	75	79.878	9.405	18.436	0	177	177	2	1	-10921639	171.000	159	83	255	3591	59.960	4.800	0.237	1.091
ID196400	196400	75	82.062	9.915	18.186	0	178	178	2	1	-10921639	190.238	191	107	255	3995	45.793	4.800	0.221	1.505
ID196401	196401	76	44.763	15.646	23.346	0	178	178	2	1	-10921639	147.381	151	95	215	3095	33.079	7.600	0.131	1.029
ID196398	196398	None	28.836	15.331	11.494	0	178	178	2	1	-10921639	138.810	135	79	179	2915	26.183	2.000	0.072	0.715
ID196399	196399	None	30.396	24.191	14.566	0	178	178	2	1	-10921639	99.571	103	31	155	2091	39.198	2.000	0.095	0.440
ID196396	196396	83	29.752	19.843	4.015	0	178	178	2	1	-10921639	149.667	159	87	187	3143	28.322	2.000	0.080	0.780
ID196397	196397	67	63.340	26.580	8.374	0	178	178	2	1	-10921639	170.238	167	91	255	3575	52.270	4.800	0.151	0.856
ID196423	196423	84	46.453	4.000	0.000	0	179	179	2	1	-10921639	108.571	95	59	179	2280	36.732	2.000	0.170	0.861
ID196426	196426	67	52.502	26.999	8.287	0	179	179	2	1	-10921639	159.000	163	103	215	3339	36.199	2.000	0.128	0.999
ID196427	196427	73	64.185	19.963	11.312	0	179	179	2	1	-10921639	191.381	195	135	255	4019	33.416	4.800	0.164	1.617
ID196424	196424	None	32.540	0.000	3.000	0	179	179	2	1	-10921639	103.905	111	51	147	2182	34.082	7.600	0.144	0.767
ID196425	196425	83	29.383	19.308	3.749	0	179	179	2	1	-10921639	153.286	147	123	183	3219	19.165	4.800	0.090	1.315
ID196430	196430	76	38.931	16.184	23.330	0	179	179	2	1	-10921639	144.524	143	103	179	3035	24.215	4.800	0.139	1.457
ID196428	196428	75	78.130	9.444	18.751	0	179	179	2	1	-10921639	195.190	203	123	255	4099	48.949	4.800	0.213	1.402
ID196429	196429	81	31.171	13.257	22.537	0	179	179	2	1	-10921639	147.762	151	67	199	3103	35.068	2.000	0.091	0.704
ID196402	196402	85	36.030	0.000	0.000	0	180	180	2	1	-10921639	137.667	135	104	191	2891	25.761	6.330	0.128	1.213
ID196403	196403	84	28.549	5.000	0.000	0	180	180	2	1	-10921639	109.667	107	75	159	2303	22.370	4.800	0.168	1.411
ID196406	196406	73	55.681	19.862	11.670	0	180	180	2	1	-10921639	177.857	183	119	255	3735	42.221	2.000	0.125	0.934
ID196407	196407	86	28.440	32.970	11.943	0	180	180	2	1	-10921639	46.238	43	15	111	971	23.954	2.000	0.179	0.587
ID196404	196404	67	49.091	27.122	8.202	0	180	180	2	1	-10921639	152.333	155	95	239	3199	36.907	2.000	0.106	0.790
ID196405	196405	87	31.854	9.157	10.240	0	180	180	2	1	-10921639	96.524	99	47	139	2027	27.055	2.000	0.138	0.866
ID196410	196410	None	30.176	0.000	22.000	0	180	180	2	1	-10921639	65.905	70	27	99	1384	22.867	2.000	0.208	0.992
ID196411	196411	81	50.040	14.493	22.343	0	180	180	2	1	-10921639	176.333	183	115	219	3703	27.520	4.800	0.152	1.690
ID196408	196408	None	31.652	24.208	14.589	0	180	180	2	1	-10921639	99.190	91	31	183	2083	41.655	7.600	0.086	0.377
ID196409	196409	75	72.884	9.766	18.453	0	180	180	2	1	-10921639	181.095	175	87	255	3803	47.288	2.000	0.182	1.177
ID196450	196450	86	29.529	32.918	12.174	0	181	181	2	1	-10921639	48.524	47	19	123	1019	24.149	2.000	0.174	0.595
ID196451	196451	75	80.899	9.224	18.719	0	181	181	2	1	-10921639	184.333	179	103	255	3871	55.589	2.000	0.208	1.142
ID196448	196448	87	35.721	8.856	10.335	0	181	181	2	1	-10921639	97.095	99	39	139	2039	28.245	2.000	0.152	0.909
ID196449	196449	73	43.674	19.473	10.826	0	181	181	2	1	-10921639	175.000	179	99	247	3675	40.477	4.800	0.110	0.859
ID196454	196454	89	28.579	13.452	27.609	0	181	181	2	1	-10921639	78.619	75	35	135	1651	30.513	2.000	0.150	0.673
ID196452	196452	81	31.450	13.196	21.515	0	181	181	2	1	-10921639	153.667	143	99	207	3227	28.659	7.600	0.083	0.826
ID196453	196453	76	33.469	16.184	23.517	0	181	181	2	1	-10921639	128.333	131	83	191	2695	26.902	7.600	0.096	0.833
ID196442	196442	84	33.548	4.000	0.000	0	181	181	2	1	-10921639	144.905	147	103	195	3043	21.253	4.800	0.124	1.505
ID196443	196443	88	28.021	23.000	0.000	0	181	181	2	1	-10921639	139.476	137	104	235	2929	31.529	6.415	0.064	0.531
ID196446	196446	67	51.921	26.840	7.912	0	181	181	2	1	-10921639	162.810	167	95	223	3419	37.533	6.323	0.148	1.118
ID196447	196447	90	31.371	23.675	8.868	0	181	181	2	1	-10921639	182.429	179	139	227	3831	24.537	2.000	0.068	0.948
ID196444	196444	85	28.307	0.000	2.000	0	181	181	2	1	-10921639	148.333	147	99	207	3115	26.095	6.273	0.113	1.157
ID196445	196445	None	44.347	19.837	4.623	0	181	181	2	1	-10921639	173.667	171	139	247	3647	29.647	2.000	0.081	0.880
ID196434	196434	90	30.277	23.370	8.518	0	182	182	2	1	-10921639	192.524	191	139	255	4043	32.012	6.366	0.036	0.415
ID196435	196435	67	61.322	26.733	8.674	0	182	182	2	1	-10921639	163.762	159	71	235	3439	50.953	2.000	0.149	0.833
ID196432	196432	88	38.270	23.000	0.000	0	182	182	2	1	-10921639	146.286	145	91	247	3072	42.089	5.996	0.076	0.494
ID196433	196433	85	30.743	0.000	2.000	0	182	182	2	1	-10921639	151.476	155	103	183	3181	22.673	6.358	0.131	1.544
ID196438	196438	75	76.424	9.364	18.599	0	182	182	2	1	-10921639	172.524	163	83	255	3623	59.403	2.000	0.194	0.945
ID196439	196439	81	46.821	13.369	22.158	0	182	182	2	1	-10921639	157.857	163	95	235	3315	36.203	2.000	0.097	0.772
ID196436	196436	87	35.419	8.964	9.644	0	182	182	2	1	-10921639	99.952	103	59	135	2099	25.358	4.800	0.165	1.115
ID196437	196437	73	63.099	20.033	11.197	0	182	182	2	1	-10921639	198.238	203	127	255	4163	41.504	7.600	0.146	1.214
ID196440	196440	76	38.759	15.581	23.210	0	182	182	2	1	-10921639	145.095	151	99	203	3047	32.264	6.337	0.119	0.953
ID196441	196441	89	32.265	13.777	27.930	0	182	182	2	1	-10921639	87.381	87	27	143	1835	30.722	2.000	0.147	0.728
ID196431	196431	84	28.702	4.000	0.000	0	182	182	2	1	-10921639	143.000	151	99	167	3003	21.326	6.084	0.104	1.267
ID196418	196418	None	29.553	32.429	11.963	0	183	183	2	1	-10921639	55.190	51	15	111	1159	25.968	2.000	0.124	0.469
ID196419	196419	91	35.399	23.865	14.666	0	183	183	2	1	-10921639	96.333	95	35	171	2023	41.344	2.000	0.109	0.460
ID196416	196416	87	54.584	9.133	10.185	0	183	183	2	1	-10921639	118.238	115	59	199	2483	35.992	2.000	0.212	1.148
ID196417	196417	73	68.034	19.606	11.148	0	183	183	2	1	-10921639	203.762	199	131	255	4279	35.228	4.800	0.165	1.640
ID196422	196422	89	28.736	13.975	27.034	0	183	183	2	1	-10921639	108.714	119	55	151	2283	28.244	3.200	0.128	0.875
ID196420	196420	75	70.158	8.835	18.749	0	183	183	2	1	-10921639	174.619	179	95	255	3667	46.336	2.000	0.176	1.128
ID196421	196421	81	58.278	13.052	21.862	0	183	183	2	1	-10921639	169.476	163	119	255	3559	38.293	2.000	0.138	1.070
ID196414	196414	None	31.922	20.049	3.797	0	183	183	2	1	-10921639	181.857	179	123	227	3819	24.953	3.200	0.080	1.076
ID196415	196415	67	42.659	27.178	8.456	0	183	183	2	1	-10921639	160.333	167	87	223	3367	41.576	6.235	0.117	0.810
ID196412	196412	88	46.104	23.000	0.000	0	183	183	2	1	-10921639	163.476	159	107	255	3433	40.547	7.600	0.097	0.711
ID196413	196413	85	38.410	0.000	2.000	0	183	183	2	1	-10921639	157.429	159	99	203	3306	28.493	6.129	0.139	1.351
ID196466	196466	89	43.935	13.832	27.523	0	184	184	2	1	-10921639	101.476	103	31	175	2131	41.732	2.000	0.161	0.674
ID196464	196464	81	40.541	13.033	22.028	0	184	184	2	1	-10921639	156.905	155	107	215	3295	29.708	2.000	0.094	0.911
ID196465	196465	76	36.178	17.153	23.617	0	184	184	2	1	-10921639	121.857	131	59	179	2559	32.228	2.000	0.113	0.769
ID196455	196455	84	35.095	4.000	0.000	0	184	184	2	1	-10921639	160.238	167	119	187	3365	21.501	6.357	0.128	1.691
ID196458	196458	90	38.869	22.945	7.764	0	184	184	2	1	-10921639	211.952	207	159	255	4451	32.247	2.000	0.060	0.745
ID196459	196459	67	38.028	27.278	8.465	0	184	184	2	1	-10921639	159.571	163	103	211	3351	36.819	4.800	0.098	0.771
ID196456	196456	88	35.639	24.000	0.000	0	184	184	2	1	-10921639	155.571	163	95	227	3267	40.543	2.000	0.089	0.627
ID196457	196457	85	38.882	0.000	2.000	0	184	184	2	1	-10921639	169.095	171	115	207	3551	27.642	6.336	0.121	1.325
ID196462	196462	91	30.808	24.280	14.589	0	184	184	2	1	-10921639	93.667	99	35	167	1967	41.286	7.600	0.082	0.345
ID196463	196463	75	70.815	9.051	18.742	0	184	184	2	1	-10921639	175.571	159	107	255	3687	50.300	2.000	0.169	1.009
ID196460	196460	87	51.110	9.340	10.170	0	184	184	2	1	-10921639	117.667	123	59	175	2471	35.380	4.800	0.202	1.119
ID196461	196461	73	63.837	20.077	11.275	0	184	184	2	1	-10921639	199.381	207	107	255	4187	46.129	2.000	0.148	1.114
ID196482	196482	85	40.106	0.000	1.000	0	185	185	2	1	-10921639	187.952	195	141	223	3947	28.715	6.297	0.136	1.563
ID196483	196483	92	33.096	19.395	3.785	0	185	185	2	1	-10921639	187.762	187	135	247	3943	30.242	2.000	0.060	0.706
ID196480	196480	84	30.858	4.000	0.000	0	185	185	2	1	-10921639	150.143	151	100	191	3153	25.462	6.302	0.099	1.065
ID196481	196481	88	41.870	23.000	0.000	0	185	185	2	1	-10921639	179.333	164	151	231	3766	26.684	2.000	0.110	1.337
ID196486	196486	87	58.545	8.989	9.931	0	185	185	2	1	-10921639	114.429	111	55	207	2403	37.294	2.000	0.214	1.082
ID196487	196487	73	68.365	19.643	11.472	0	185	185	2	1	-10921639	215.000	231	115	255	4515	40.219	4.800	0.171	1.558
ID196484	196484	90	35.790	23.404	7.617	0	185	185	2	1	-10921639	209.095	207	159	255	4391	28.583	2.000	0.066	0.904
ID196485	196485	67	53.751	27.050	8.400	0	185	185	2	1	-10921639	160.524	167	99	235	3371	39.729	2.000	0.141	0.997
ID196490	196490	75	62.637	8.768	18.856	0	185	185	2	1	-10921639	171.190	171	107	255	3595	42.829	2.000	0.139	0.975
ID196491	196491	81	54.398	13.188	20.962	0	185	185	2	1	-10921639	184.714	183	131	247	3879	37.042	7.600	0.118	1.054
ID196488	196488	91	48.730	24.008	14.804	0	185	185	2	1	-10921639	94.429	91	31	215	1983	46.687	2.000	0.132	0.473
ID196489	196489	93	49.325	12.590	18.247	0	185	185	2	1	-10921639	186.619	199	127	243	3919	36.175	6.348	0.124	1.134
ID196494	196494	94	35.890	8.000	35.000	0	185	185	2	1	-10921639	47.048	43	23	99	988	22.769	3.200	0.388	1.156
ID196492	196492	76	35.347	16.902	23.833	0	185	185	2	1	-10921639	120.524	127	59	183	2531	33.929	7.600	0.104	0.669
ID196493	196493	89	47.889	14.086	27.532	0	185	185	2	1	-10921639	93.667	91	39	187	1967	42.583	2.000	0.184	0.685
ID196467	196467	85	28.085	0.000	0.000	0	186	186	2	1	-10921639	172.667	175	149	199	3626	13.343	6.080	0.138	3.143
ID196470	196470	67	81.458	26.835	7.970	0	186	186	2	1	-10921639	180.143	203	91	255	3783	59.761	2.000	0.200	1.005
ID196471	196471	87	53.670	8.843	9.972	0	186	186	2	1	-10921639	113.857	115	63	187	2391	31.065	2.000	0.207	1.259
ID196468	196468	84	29.006	4.000	0.000	0	186	186	2	1	-10921639	146.857	139	119	191	3084	23.352	6.056	0.105	1.199
ID196469	196469	92	48.236	19.229	4.252	0	186	186	2	1	-10921639	193.476	203	131	255	4063	32.996	2.000	0.113	1.191
ID196474	196474	93	59.698	12.552	18.067	0	186	186	2	1	-10921639	197.476	207	115	255	4147	41.056	2.000	0.137	1.160
ID196475	196475	75	60.926	9.455	18.649	0	186	186	2	1	-10921639	170.619	167	75	255	3583	51.364	2.000	0.153	0.883
ID196472	196472	73	65.762	19.698	11.436	0	186	186	2	1	-10921639	213.857	215	143	255	4491	30.988	4.800	0.173	2.031
ID196473	196473	91	67.419	24.045	14.794	0	186	186	2	1	-10921639	105.286	99	31	255	2211	56.901	2.000	0.194	0.601
ID196478	196478	89	35.214	15.177	27.707	0	186	186	2	1	-10921639	97.095	99	35	167	2039	37.558	2.000	0.137	0.624
ID196479	196479	94	28.588	7.000	35.000	0	186	186	2	1	-10921639	43.048	35	19	91	904	23.163	2.000	0.331	0.924
ID196476	196476	81	54.147	13.326	22.367	0	186	186	2	1	-10921639	181.286	175	107	255	3807	42.569	2.000	0.111	0.854
ID196477	196477	76	44.325	16.900	23.662	0	186	186	2	1	-10921639	139.190	135	71	223	2923	39.849	2.000	0.122	0.758
ID196531	196531	84	31.179	5.000	0.000	0	187	187	2	1	-10921639	154.190	155	119	191	3238	18.957	4.800	0.138	1.974
ID196534	196534	92	35.879	19.980	4.189	0	187	187	2	1	-10921639	195.762	191	139	255	4111	29.000	7.600	0.067	0.842
ID196535	196535	67	83.731	26.920	8.022	0	187	187	2	1	-10921639	191.190	207	95	255	4015	57.110	2.000	0.202	1.127
ID196532	196532	88	36.503	23.000	0.000	0	187	187	2	1	-10921639	182.095	175	143	255	3824	32.945	4.800	0.143	1.383
ID196533	196533	None	46.953	0.000	3.000	0	187	187	2	1	-10921639	164.095	175	99	219	3446	38.155	4.800	0.167	1.229
ID196538	196538	91	84.508	23.903	15.010	0	187	187	2	1	-10921639	126.048	115	35	255	2647	61.082	2.000	0.232	0.778
ID196539	196539	75	57.376	8.425	18.762	0	187	187	2	1	-10921639	148.333	143	87	243	3115	47.805	2.000	0.159	0.851
ID196536	196536	87	76.675	8.990	9.656	0	187	187	2	1	-10921639	131.190	123	63	239	2755	44.640	2.000	0.256	1.199
ID196537	196537	73	67.939	19.802	10.934	0	187	187	2	1	-10921639	213.476	219	143	255	4483	39.181	3.200	0.159	1.499
ID196542	196542	89	36.169	14.647	27.374	0	187	187	2	1	-10921639	119.190	123	71	171	2503	27.698	2.000	0.118	0.906
ID196543	196543	94	38.788	8.000	35.000	0	187	187	2	1	-10921639	53.952	35	23	123	1133	32.097	2.000	0.410	0.977
ID196540	196540	81	58.363	13.457	20.257	0	187	187	2	1	-10921639	195.381	203	127	255	4103	42.725	2.000	0.127	1.027
ID196541	196541	76	37.999	16.994	23.595	0	187	187	2	1	-10921639	135.000	131	79	203	2835	35.054	7.600	0.094	0.661
ID196514	196514	81	69.210	13.347	20.209	0	188	188	2	1	-10921639	195.952	195	147	255	4115	37.372	2.000	0.165	1.488
ID196515	196515	76	33.207	17.133	23.336	0	188	188	2	1	-10921639	114.238	119	59	183	2399	31.461	7.600	0.083	0.559
ID196512	196512	91	83.540	23.916	14.845	0	188	188	2	1	-10921639	131.762	131	47	255	2767	61.444	2.000	0.235	0.817
ID196513	196513	75	53.294	8.402	18.863	0	188	188	2	1	-10921639	146.048	139	87	235	3067	46.405	2.000	0.173	0.928
ID196516	196516	89	44.718	14.423	27.320	0	188	188	2	1	-10921639	101.476	103	35	159	2131	34.675	2.000	0.186	0.920
ID196517	196517	94	29.433	7.237	34.240	0	188	188	2	1	-10921639	44.143	39	7	95	927	26.747	2.000	0.333	0.825
ID196507	196507	84	31.313	4.000	0.000	0	188	188	2	1	-10921639	173.810	175	127	207	3650	22.342	4.800	0.130	1.791
ID196510	196510	87	68.918	8.886	9.858	0	188	188	2	1	-10921639	125.095	119	71	223	2627	41.696	2.000	0.228	1.115
ID196511	196511	73	62.349	19.828	11.058	0	188	188	2	1	-10921639	207.952	215	139	255	4367	43.780	7.600	0.133	1.114
ID196508	196508	88	36.579	23.000	0.000	0	188	188	2	1	-10921639	181.190	175	139	251	3805	32.851	4.800	0.139	1.345
ID196509	196509	67	83.127	27.051	8.261	0	188	188	2	1	-10921639	201.667	195	111	255	4235	51.727	2.000	0.207	1.339
ID196518	196518	None	30.717	8.000	0.000	0	189	189	2	1	-10921639	108.048	103	63	155	2269	26.757	6.359	0.136	0.967
ID196519	196519	88	40.708	23.000	0.000	0	189	189	2	1	-10921639	167.952	164	111	239	3527	38.120	4.800	0.126	0.988
ID196522	196522	67	84.102	27.065	8.218	0	189	189	2	1	-10921639	204.524	207	115	255	4295	50.430	4.800	0.213	1.423
ID196523	196523	87	76.109	8.864	10.098	0	189	189	2	1	-10921639	127.190	115	71	255	2671	43.954	2.000	0.256	1.180
ID196520	196520	95	28.884	0.000	1.000	0	189	189	2	1	-10921639	167.095	167	126	211	3509	21.126	6.215	0.115	1.628
ID196521	196521	None	31.291	23.076	7.842	0	189	189	2	1	-10921639	213.667	207	159	255	4487	28.378	2.000	0.048	0.696
ID196526	196526	75	50.509	10.005	17.864	0	189	189	2	1	-10921639	156.905	155	99	231	3295	37.918	2.000	0.115	0.852
ID196527	196527	81	71.176	13.555	20.200	0	189	189	2	1	-10921639	186.810	175	111	255	3923	48.141	7.600	0.171	1.133
ID196524	196524	73	59.264	20.043	11.300	0	189	189	2	1	-10921639	197.095	203	127	255	4139	38.463	7.600	0.128	1.164
ID196525	196525	91	89.220	24.062	14.619	0	189	189	2	1	-10921639	141.857	127	51	255	2979	66.250	2.000	0.253	0.866
ID196530	196530	94	30.599	6.913	33.554	0	189	189	2	1	-10921639	49.476	39	19	111	1039	27.928	6.151	0.311	0.841
ID196528	196528	76	40.808	17.378	23.515	0	189	189	2	1	-10921639	121.857	131	71	171	2559	31.116	7.600	0.128	0.890
ID196529	196529	89	53.335	14.715	27.229	0	189	189	2	1	-10921639	106.619	103	51	191	2239	35.753	2.000	0.204	1.013
ID196546	196546	67	88.493	27.231	8.279	0	190	190	2	1	-10921639	203.952	199	115	255	4283	47.242	4.800	0.229	1.608
ID196547	196547	87	69.393	8.924	9.853	0	190	190	2	1	-10921639	128.143	115	75	207	2691	39.742	2.000	0.239	1.245
ID196544	196544	88	43.446	24.000	0.000	0	190	190	2	1	-10921639	171.714	167	91	235	3606	42.801	2.000	0.112	0.806
ID196545	196545	95	27.283	0.000	1.000	0	190	190	2	1	-10921639	184.857	183	143	223	3882	21.148	6.336	0.108	1.706
ID196550	196550	75	50.844	9.903	17.990	0	190	190	2	1	-10921639	171.381	179	119	251	3599	32.147	7.600	0.123	1.171
ID196551	196551	81	71.793	13.453	20.576	0	190	190	2	1	-10921639	182.810	179	103	255	3839	47.941	4.800	0.189	1.215
ID196548	196548	73	59.464	20.034	11.353	0	190	190	2	1	-10921639	194.048	195	143	255	4075	34.103	2.000	0.141	1.404
ID196549	196549	91	89.176	24.327	14.783	0	190	190	2	1	-10921639	145.095	147	63	255	3047	62.040	2.000	0.249	0.932
ID196552	196552	89	40.666	14.409	27.127	0	190	190	2	1	-10921639	93.286	91	43	151	1959	29.136	2.000	0.187	1.008
ID196498	196498	98	36.024	22.075	7.992	0	191	191	2	1	-10921639	224.143	231	175	255	4707	26.628	2.000	0.068	1.079
ID196499	196499	67	83.645	27.203	8.281	0	191	191	2	1	-10921639	205.286	219	107	255	4311	50.479	2.000	0.201	1.361
ID196496	196496	88	51.223	24.000	0.000	0	191	191	2	1	-10921639	172.286	175	99	243	3618	47.011	2.000	0.151	0.964
ID196497	196497	95	40.894	0.000	3.000	0	191	191	2	1	-10921639	157.238	155	91	211	3302	42.360	4.800	0.151	0.973
ID196502	196502	91	89.888	24.189	14.689	0	191	191	2	1	-10921639	151.381	143	75	255	3179	61.811	2.000	0.247	0.969
ID196503	196503	75	43.121	10.018	17.944	0	191	191	2	1	-10921639	167.000	167	95	247	3507	39.273	7.600	0.083	0.649
ID196500	196500	87	65.374	8.815	9.970	0	191	191	2	1	-10921639	131.571	123	91	219	2763	33.425	4.800	0.239	1.518
ID196501	196501	73	55.050	19.880	10.808	0	191	191	2	1	-10921639	198.048	211	131	255	4159	41.836	2.000	0.117	0.991
ID196506	196506	89	49.033	14.520	27.086	0	191	191	2	1	-10921639	104.524	103	51	183	2195	36.452	2.000	0.184	0.892
ID196504	196504	96	50.112	7.198	19.313	0	191	191	2	1	-10921639	129.857	119	75	211	2727	42.991	2.000	0.147	0.776
ID196505	196505	81	71.874	13.301	21.080	0	191	191	2	1	-10921639	200.143	195	143	255	4203	42.012	2.000	0.177	1.434
ID196495	196495	97	32.925	3.000	0.000	0	191	191	2	1	-10921639	173.000	179	126	207	3633	23.805	7.600	0.114	1.482
ID196562	196562	None	31.445	17.392	23.349	0	192	192	2	1	-10921639	114.238	119	59	151	2399	30.401	7.600	0.085	0.589
ID196563	196563	89	33.122	14.276	27.269	0	192	192	2	1	-10921639	90.048	83	47	151	1891	26.830	2.000	0.128	0.763
ID196560	196560	96	64.528	7.685	19.086	0	192	192	2	1	-10921639	145.857	147	79	215	3063	44.545	2.000	0.213	1.149
ID196561	196561	81	70.454	13.655	20.332	0	192	192	2	1	-10921639	186.048	175	115	255	3907	47.445	4.800	0.177	1.181
ID196554	196554	97	32.058	4.253	1.653	0	192	192	2	1	-10921639	150.048	155	83	207	3151	33.939	7.600	0.099	0.799
ID196555	196555	98	47.919	22.609	7.689	0	192	192	2	1	-10921639	202.619	199	123	255	4255	40.535	2.000	0.074	0.685
ID196553	196553	88	45.694	23.000	0.000	0	192	192	2	1	-10921639	173.857	179	115	247	3651	31.955	7.600	0.130	1.253
ID196558	196558	73	57.276	19.926	11.483	0	192	192	2	1	-10921639	178.238	167	115	255	3743	41.926	7.600	0.111	0.850
ID196559	196559	91	90.976	23.965	14.733	0	192	192	2	1	-10921639	150.238	147	71	255	3155	62.285	2.000	0.243	0.944
ID196556	196556	67	82.520	27.274	8.099	0	192	192	2	1	-10921639	186.429	179	115	255	3915	51.026	2.000	0.187	1.152
ID196557	196557	87	61.505	8.716	9.747	0	192	192	2	1	-10921639	116.143	103	75	211	2439	36.686	2.000	0.223	1.153
ID196566	196566	97	29.386	4.096	1.520	0	193	193	2	1	-10921639	147.381	151	71	191	3095	34.846	6.292	0.092	0.715
ID196567	196567	98	40.496	22.166	7.779	0	193	193	2	1	-10921639	209.667	199	151	255	4403	30.733	2.000	0.059	0.762
ID196564	196564	88	52.346	23.000	0.000	0	193	193	2	1	-10921639	186.048	190	143	255	3907	34.655	7.600	0.156	1.447
ID196565	196565	None	29.721	0.000	2.000	0	193	193	2	1	-10921639	168.667	171	111	207	3542	29.140	6.320	0.096	1.014
ID196570	196570	73	61.490	20.078	11.170	0	193	193	2	1	-10921639	200.714	195	135	255	4215	38.211	2.000	0.134	1.238
ID196571	196571	91	97.306	24.184	15.021	0	193	193	2	1	-10921639	165.286	155	83	255	3471	60.947	2.000	0.246	1.071
ID196568	196568	67	86.822	27.157	7.932	0	193	193	2	1	-10921639	192.333	195	95	255	4039	55.560	2.000	0.194	1.125
ID196569	196569	87	66.937	9.018	9.493	0	193	193	2	1	-10921639	122.429	107	63	219	2571	44.941	2.000	0.233	1.029
ID196572	196572	96	71.912	7.957	18.901	0	193	193	2	1	-10921639	164.333	151	87	255	3451	53.101	2.000	0.223	1.127
ID196573	196573	81	72.931	13.895	20.759	0	193	193	2	1	-10921639	191.000	191	123	255	4011	44.900	2.000	0.176	1.273
ID196578	196578	67	79.739	26.989	7.912	0	194	194	2	1	-10921639	185.857	187	87	255	3903	54.467	2.000	0.182	1.048
ID196579	196579	87	58.957	9.101	9.599	0	194	194	2	1	-10921639	110.810	99	59	199	2327	39.425	2.000	0.206	0.959
ID196576	196576	88	34.454	22.868	0.523	0	194	194	2	1	-10921639	180.333	171	123	251	3787	33.784	7.600	0.093	0.906
ID196577	196577	98	34.396	22.532	7.654	0	194	194	2	1	-10921639	196.524	191	127	255	4127	38.626	2.000	0.036	0.352
ID196582	196582	96	75.077	7.466	18.885	0	194	194	2	1	-10921639	132.143	111	63	255	2775	56.330	2.000	0.236	0.895
ID196583	196583	81	79.666	13.092	21.833	0	194	194	2	1	-10921639	187.000	175	123	255	3927	42.783	2.000	0.214	1.541
ID196580	196580	73	56.152	19.842	11.367	0	194	194	2	1	-10921639	184.143	179	143	255	3867	33.897	7.600	0.116	1.125
ID196581	196581	91	93.216	24.172	14.780	0	194	194	2	1	-10921639	166.429	139	79	255	3495	60.956	2.000	0.247	1.082
ID196584	196584	89	28.068	14.810	28.197	0	194	194	2	1	-10921639	81.095	83	39	127	1703	23.069	2.000	0.149	0.911
ID196574	196574	97	29.433	4.000	0.000	0	194	194	2	1	-10921639	147.333	149	89	183	3094	28.459	6.344	0.094	0.892
ID196575	196575	None	32.977	8.000	0.000	0	194	194	2	1	-10921639	101.667	107	51	147	2135	26.956	3.200	0.148	0.971
ID196611	196611	73	42.486	20.105	10.878	0	195	195	2	1	-10921639	184.143	183	119	235	3867	36.357	2.000	0.086	0.802
ID196610	196610	87	59.018	9.003	9.499	0	195	195	2	1	-10921639	112.905	99	55	207	2371	42.645	2.000	0.193	0.856
ID196609	196609	67	78.754	26.951	7.678	0	195	195	2	1	-10921639	192.714	195	87	255	4047	53.060	2.000	0.196	1.190
ID196608	196608	98	41.838	21.783	8.065	0	195	195	2	1	-10921639	213.286	211	155	255	4479	29.464	2.000	0.076	1.017
ID196615	196615	81	49.990	12.457	22.087	0	195	195	2	1	-10921639	161.667	159	83	243	3395	46.756	2.000	0.099	0.624
ID196614	196614	None	48.772	13.931	19.953	0	195	195	2	1	-10921639	176.905	179	115	227	3715	33.909	7.600	0.107	1.010
ID196613	196613	96	86.847	7.796	18.655	0	195	195	2	1	-10921639	168.143	151	83	255	3531	56.726	2.000	0.224	1.085
ID196612	196612	91	83.362	24.257	14.507	0	195	195	2	1	-10921639	167.952	163	91	255	3527	58.650	2.000	0.226	1.055
ID196616	196616	89	38.099	14.278	27.497	0	195	195	2	1	-10921639	107.762	111	63	171	2263	28.160	2.000	0.113	0.779
ID196606	196606	97	40.142	3.000	0.000	0	195	195	2	1	-10921639	169.619	167	122	231	3562	28.216	4.800	0.126	1.344
ID196607	196607	88	38.447	23.000	0.000	0	195	195	2	1	-10921639	169.571	159	135	239	3561	31.505	4.800	0.136	1.288
ID196598	196598	98	28.506	22.000	7.000	0	196	196	2	1	-10921639	198.048	195	151	255	4159	30.144	6.330	0.048	0.607
ID196599	196599	67	76.085	27.095	8.185	0	196	196	2	1	-10921639	206.810	207	119	255	4343	45.015	4.800	0.186	1.443
ID196597	196597	97	34.742	0.622	1.679	0	196	196	2	1	-10921639	174.619	171	103	231	3667	38.281	6.086	0.103	0.850
ID196602	196602	91	62.974	24.166	14.467	0	196	196	2	1	-10921639	164.143	167	107	255	3447	42.805	2.000	0.172	1.127
ID196603	196603	96	87.838	7.832	18.500	0	196	196	2	1	-10921639	168.714	167	79	255	3543	56.562	2.000	0.266	1.253
ID196600	196600	87	52.003	9.204	9.805	0	196	196	2	1	-10921639	113.667	115	55	183	2387	35.402	2.000	0.201	1.076
ID196601	196601	73	33.429	20.026	11.096	0	196	196	2	1	-10921639	174.238	187	107	219	3659	34.470	2.000	0.073	0.689
ID196604	196604	81	53.364	12.472	21.914	0	196	196	2	1	-10921639	171.571	171	99	239	3603	41.920	2.000	0.136	0.978
ID196605	196605	89	28.089	14.159	26.982	0	196	196	2	1	-10921639	101.667	111	59	155	2135	26.543	7.600	0.091	0.640
ID196594	196594	96	77.972	7.808	18.554	0	197	197	2	1	-10921639	141.667	127	67	255	2975	55.733	2.000	0.227	0.942
ID196595	196595	81	52.409	12.997	22.010	0	197	197	2	1	-10921639	155.571	163	99	227	3267	33.830	2.000	0.134	1.084
ID196592	196592	91	53.656	24.035	14.440	0	197	197	2	1	-10921639	142.619	143	95	231	2995	37.049	2.000	0.127	0.865
ID196593	196593	99	42.409	12.038	16.756	0	197	197	2	1	-10921639	161.857	167	99	191	3399	26.867	4.800	0.129	1.381
ID196596	196596	89	36.996	14.152	26.980	0	197	197	2	1	-10921639	103.762	103	63	175	2179	31.129	2.000	0.108	0.651
ID196586	196586	88	30.457	23.000	0.000	0	197	197	2	1	-10921639	156.381	159	115	199	3284	28.880	2.000	0.119	1.151
ID196587	196587	97	34.632	0.000	3.000	0	197	197	2	1	-10921639	146.476	163	87	223	3076	37.560	4.800	0.141	0.961
ID196585	196585	None	39.859	4.000	0.000	0	197	197	2	1	-10921639	152.857	155	119	227	3210	28.713	2.000	0.130	1.227
ID196590	196590	87	52.209	8.975	9.606	0	197	197	2	1	-10921639	101.667	103	47	187	2135	36.030	2.000	0.202	0.948
ID196591	196591	73	51.749	19.723	10.912	0	197	197	2	1	-10921639	175.190	183	99	247	3679	41.211	7.600	0.106	0.818
ID196588	196588	98	46.411	22.617	7.707	0	197	197	2	1	-10921639	208.333	203	127	255	4375	38.018	2.000	0.082	0.835
ID196589	196589	67	55.967	27.084	8.033	0	197	197	2	1	-10921639	170.619	171	99	255	3583	42.650	2.000	0.127	0.904
ID196675	196675	73	34.224	19.496	10.498	0	198	198	2	1	-10921639	175.190	179	123	251	3679	32.211	2.000	0.064	0.655
ID196674	196674	87	54.332	8.931	9.592	0	198	198	2	1	-10921639	114.810	111	71	199	2411	33.334	2.000	0.211	1.199
ID196673	196673	67	74.205	26.834	7.812	0	198	198	2	1	-10921639	191.762	195	87	255	4027	51.125	2.000	0.173	1.104
ID196672	196672	97	37.503	0.000	3.000	0	198	198	2	1	-10921639	178.095	191	111	235	3740	37.065	4.800	0.148	1.242
ID196679	196679	100	52.947	13.986	19.069	0	198	198	2	1	-10921639	182.429	179	119	255	3831	41.690	7.600	0.121	0.944
ID196678	196678	96	83.954	7.453	18.466	0	198	198	2	1	-10921639	142.048	143	51	255	2983	65.701	2.000	0.249	0.862
ID196677	196677	99	49.384	13.039	17.404	0	198	198	2	1	-10921639	180.524	175	119	255	3791	38.063	4.800	0.130	1.089
ID196676	196676	91	54.789	23.741	14.293	0	198	198	2	1	-10921639	151.381	139	95	239	3179	44.827	2.000	0.130	0.778
ID196680	196680	89	37.754	14.248	26.882	0	198	198	2	1	-10921639	113.286	111	71	199	2379	32.682	2.000	0.106	0.667
ID196671	196671	88	31.919	23.000	0.000	0	198	198	2	1	-10921639	154.143	151	111	211	3237	29.857	6.113	0.116	1.076
ID196670	196670	None	33.037	9.000	0.000	0	198	198	2	1	-10921639	104.095	95	66	159	2186	26.765	2.000	0.149	1.008
ID196625	196625	89	45.616	13.866	27.524	0	199	199	2	1	-10921639	115.952	115	63	175	2435	31.239	4.800	0.206	1.266
ID196624	196624	100	43.221	12.924	21.734	0	199	199	2	1	-10921639	149.095	155	99	247	3131	35.813	2.000	0.083	0.638
ID196619	196619	87	52.253	8.988	9.760	0	199	199	2	1	-10921639	107.762	103	59	191	2263	33.956	2.000	0.186	0.997
ID196618	196618	67	54.256	25.888	7.383	0	199	199	2	1	-10921639	189.476	199	87	255	3979	48.191	4.800	0.134	0.928
ID196617	196617	97	35.264	2.710	1.938	0	199	199	2	1	-10921639	165.286	175	95	219	3471	33.120	4.800	0.120	1.069
ID196623	196623	96	61.093	7.410	18.442	0	199	199	2	1	-10921639	129.286	131	51	255	2715	52.300	2.000	0.202	0.829
ID196622	196622	99	39.771	12.711	17.120	0	199	199	2	1	-10921639	166.810	171	111	211	3503	27.173	6.323	0.114	1.257
ID196621	196621	91	58.193	23.943	14.476	0	199	199	2	1	-10921639	147.571	143	91	227	3099	38.518	2.000	0.151	1.004
ID196620	196620	73	32.413	19.089	10.234	0	199	199	2	1	-10921639	162.048	159	115	235	3403	27.067	2.000	0.057	0.645
ID196627	196627	88	44.208	22.265	0.558	0	200	200	2	1	-10921639	187.000	187	123	255	3927	43.745	4.800	0.116	0.890
ID196626	196626	97	29.517	3.000	0.000	0	200	200	2	1	-10921639	177.952	179	135	227	3737	26.175	7.600	0.096	1.196
ID196631	196631	73	27.966	19.367	10.388	0	200	200	2	1	-10921639	166.810	171	119	223	3503	26.214	7.600	0.051	0.622
ID196630	196630	87	47.527	9.289	9.580	0	200	200	2	1	-10921639	112.143	107	47	187	2355	36.445	2.000	0.173	0.907
ID196629	196629	67	56.840	25.605	6.948	0	200	200	2	1	-10921639	194.810	199	95	255	4091	47.573	2.000	0.130	0.944
ID196628	196628	106	38.362	0.000	2.000	0	200	200	2	1	-10921639	176.286	183	123	235	3702	34.904	7.600	0.100	0.915
ID196635	196635	96	65.896	7.434	18.436	0	200	200	2	1	-10921639	143.571	135	71	255	3015	56.827	2.000	0.178	0.764
ID196634	196634	99	51.534	12.576	17.380	0	200	200	2	1	-10921639	183.571	195	111	255	3855	41.939	2.000	0.109	0.860
ID196633	196633	91	50.786	23.908	14.324	0	200	200	2	1	-10921639	143.000	147	83	215	3003	37.267	2.000	0.131	0.888
ID196632	196632	101	37.437	14.012	11.967	0	200	200	2	1	-10921639	144.714	139	107	211	3039	23.919	2.000	0.089	0.991
ID196637	196637	89	49.706	14.137	27.137	0	200	200	2	1	-10921639	134.429	135	91	207	2823	29.807	2.000	0.146	1.152
ID196636	196636	100	37.541	14.194	20.282	0	200	200	2	1	-10921639	179.381	183	119	255	3767	35.998	7.600	0.113	1.013
ID196659	196659	106	34.748	0.000	2.000	0	201	201	2	1	-10921639	181.476	187	137	251	3811	27.660	7.600	0.100	1.195
ID196658	196658	88	33.542	22.000	0.000	0	201	201	2	1	-10921639	158.952	143	115	227	3338	38.773	3.200	0.134	0.966
ID196657	196657	97	33.039	3.000	0.000	0	201	201	2	1	-10921639	181.667	191	137	239	3815	27.518	7.600	0.095	1.148
ID196663	196663	73	30.730	19.586	10.861	0	201	201	2	1	-10921639	169.667	179	127	223	3563	27.227	7.600	0.074	0.854
ID196662	196662	87	41.003	9.069	9.828	0	201	201	2	1	-10921639	103.762	99	63	167	2179	27.000	2.000	0.173	1.136
ID196661	196661	None	46.160	21.745	8.041	0	201	201	2	1	-10921639	199.000	183	151	251	4179	33.918	2.000	0.073	0.799
ID196660	196660	67	61.399	26.374	7.510	0	201	201	2	1	-10921639	188.905	183	123	255	3967	37.791	4.800	0.139	1.217
ID196667	196667	99	48.782	12.615	17.574	0	201	201	2	1	-10921639	167.000	163	95	251	3507	34.572	2.000	0.106	0.926
ID196666	196666	96	64.468	7.238	18.110	0	201	201	2	1	-10921639	131.952	119	75	223	2771	42.893	2.000	0.213	1.079
ID196665	196665	91	40.138	24.436	14.694	0	201	201	2	1	-10921639	117.667	111	67	171	2471	33.186	2.000	0.140	0.871
ID196664	196664	101	39.466	13.760	12.698	0	201	201	2	1	-10921639	143.952	135	99	207	3023	27.536	2.000	0.097	0.921
ID196669	196669	89	45.719	13.983	27.130	0	201	201	2	1	-10921639	127.000	127	91	191	2667	25.361	3.200	0.148	1.295
ID196668	196668	100	40.530	12.842	21.700	0	201	201	2	1	-10921639	158.429	159	107	231	3327	29.238	2.000	0.092	0.910
ID196656	196656	89	48.498	14.065	26.884	0	202	202	2	1	-10921639	123.381	115	79	211	2591	33.962	2.000	0.134	0.858
ID196647	196647	88	30.892	22.173	1.455	0	202	202	2	1	-10921639	166.238	171	111	211	3491	33.217	6.227	0.083	0.765
ID196646	196646	None	33.850	7.000	0.000	0	202	202	2	1	-10921639	125.762	139	63	195	2641	35.204	4.800	0.170	1.041
ID196651	196651	101	31.417	14.181	13.093	0	202	202	2	1	-10921639	147.381	147	111	191	3095	22.730	2.000	0.092	1.091
ID196650	196650	73	40.761	20.035	9.783	0	202	202	2	1	-10921639	179.571	179	127	231	3771	30.862	2.000	0.086	0.923
ID196649	196649	87	31.537	9.434	10.038	0	202	202	2	1	-10921639	98.619	103	39	139	2071	29.118	2.000	0.139	0.825
ID196648	196648	67	55.814	26.548	7.961	0	202	202	2	1	-10921639	157.476	167	75	243	3307	51.792	2.000	0.138	0.736
ID196655	196655	100	34.345	12.305	22.249	0	202	202	2	1	-10921639	155.762	159	107	199	3271	27.760	3.200	0.090	0.925
ID196654	196654	96	34.704	7.383	18.079	0	202	202	2	1	-10921639	111.190	107	47	175	2335	33.834	2.000	0.109	0.646
ID196653	196653	99	27.561	12.248	17.339	0	202	202	2	1	-10921639	158.619	159	127	199	3331	19.795	4.800	0.084	1.244
ID196652	196652	91	44.468	24.278	14.685	0	202	202	2	1	-10921639	125.095	127	59	175	2627	36.411	2.000	0.164	0.966
ID196689	196689	89	41.512	13.951	26.634	0	203	203	2	1	-10921639	129.476	127	83	215	2719	30.318	2.000	0.138	1.038
ID196688	196688	100	27.757	14.485	20.722	0	203	203	2	1	-10921639	149.857	151	115	187	3147	19.764	3.200	0.070	0.996
ID196683	196683	87	30.040	9.222	9.510	0	203	203	2	1	-10921639	93.286	95	51	147	1959	25.062	2.000	0.132	0.866
ID196682	196682	67	57.851	26.347	8.102	0	203	203	2	1	-10921639	188.905	191	111	251	3967	36.014	2.000	0.141	1.300
ID196681	196681	None	37.024	0.503	0.591	0	203	203	2	1	-10921639	207.762	211	147	247	4363	27.236	4.800	0.118	1.607
ID196687	196687	96	33.615	8.109	18.275	0	203	203	2	1	-10921639	126.810	123	79	175	2663	27.202	4.800	0.125	1.035
ID196686	196686	99	31.817	11.551	16.733	0	203	203	2	1	-10921639	155.000	155	127	183	3255	17.664	2.000	0.085	1.373
ID196685	196685	91	40.893	24.095	14.804	0	203	203	2	1	-10921639	121.857	119	51	179	2559	34.714	2.000	0.130	0.807
ID196684	196684	73	38.236	19.752	11.755	0	203	203	2	1	-10921639	163.952	159	115	227	3443	28.394	2.000	0.087	0.920
ID196691	196691	67	32.573	27.047	8.619	0	204	204	2	1	-10921639	140.524	151	83	187	2951	32.557	6.274	0.094	0.743
ID196690	196690	102	30.046	4.000	0.000	0	204	204	2	1	-10921639	168.905	171	127	215	3547	23.522	6.016	0.100	1.307
ID196695	196695	100	29.606	14.222	20.149	0	204	204	2	1	-10921639	147.571	147	119	191	3099	18.211	7.600	0.101	1.491
ID196694	196694	96	34.131	8.186	18.240	0	204	204	2	1	-10921639	121.476	119	75	183	2551	29.298	2.000	0.105	0.787
ID196693	196693	91	31.157	24.469	14.143	0	204	204	2	1	-10921639	125.667	135	67	171	2639	28.491	2.000	0.096	0.772
ID196692	196692	73	37.599	19.989	11.245	0	204	204	2	1	-10921639	168.333	167	119	223	3535	24.044	2.000	0.089	1.144
ID196643	196643	96	27.228	8.336	18.218	0	205	205	2	1	-10921639	110.810	107	71	147	2327	25.250	2.000	0.100	0.794
ID196642	196642	73	28.399	20.587	11.372	0	205	205	2	1	-10921639	150.810	151	115	191	3167	21.780	2.000	0.068	0.879
ID196641	196641	67	33.933	26.446	8.645	0	205	205	2	1	-10921639	145.095	151	87	175	3047	24.613	4.800	0.119	1.257
ID196640	196640	None	31.066	21.184	6.096	0	205	205	2	1	-10921639	166.238	171	119	203	3491	27.236	3.200	0.073	0.829
ID196645	196645	None	41.500	13.884	26.146	0	205	205	2	1	-10921639	122.238	123	75	155	2567	23.516	7.600	0.179	1.580
ID196644	196644	100	36.367	14.807	19.742	0	205	205	2	1	-10921639	131.000	123	91	183	2751	29.987	7.600	0.097	0.773
ID196639	196639	None	36.308	7.000	0.000	0	205	205	2	1	-10921639	131.524	139	85	179	2762	31.918	2.000	0.134	0.975
ID196638	196638	102	38.486	2.000	0.000	0	205	205	2	1	-10921639	196.571	191	164	235	4128	22.214	6.294	0.113	1.790
ID196699	196699	73	41.104	20.347	12.295	0	206	206	2	1	-10921639	147.952	143	99	219	3107	30.144	2.000	0.098	0.875
ID196698	196698	67	37.244	26.140	8.287	0	206	206	2	1	-10921639	154.238	159	103	191	3239	25.663	6.308	0.114	1.227
ID196697	196697	104	28.270	0.000	2.000	0	206	206	2	1	-10921639	174.190	187	119	207	3658	23.754	7.600	0.094	1.260
ID196696	196696	102	32.378	4.000	0.000	0	206	206	2	1	-10921639	164.905	171	131	211	3463	23.268	4.800	0.118	1.497
ID196701	196701	100	43.985	14.192	19.857	0	206	206	2	1	-10921639	146.429	143	111	207	3075	25.339	7.600	0.124	1.277
ID196700	196700	96	27.494	8.052	18.282	0	206	206	2	1	-10921639	107.571	107	71	151	2259	24.176	2.000	0.098	0.792
ID196706	196706	103	28.282	15.652	24.030	0	207	207	2	1	-10921639	112.143	119	47	151	2355	31.576	7.600	0.112	0.714
ID196705	196705	100	37.889	14.363	20.359	0	207	207	2	1	-10921639	142.429	143	95	195	2991	29.834	7.600	0.089	0.780
ID196704	196704	96	28.293	10.668	17.255	0	207	207	2	1	-10921639	137.667	147	103	163	2891	20.874	7.600	0.100	1.198
ID196703	196703	67	31.936	26.397	7.920	0	207	207	2	1	-10921639	142.429	147	91	179	2991	25.021	2.000	0.088	0.916
ID196702	196702	104	34.363	0.000	2.000	0	207	207	2	1	-10921639	178.905	175	119	239	3757	28.041	7.600	0.116	1.324
ID196707	196707	102	30.415	4.000	0.000	0	208	208	2	1	-10921639	156.333	155	115	211	3283	25.765	4.800	0.102	1.126
ID196711	196711	103	31.370	14.587	25.833	0	208	208	2	1	-10921639	109.286	115	63	147	2295	26.429	4.800	0.146	1.054
ID196710	196710	None	27.909	19.296	11.108	0	208	208	2	1	-10921639	141.286	147	95	187	2967	25.126	3.200	0.066	0.695
ID196709	196709	None	34.049	9.628	10.109	0	208	208	2	1	-10921639	97.286	103	59	135	2043	20.301	4.800	0.169	1.385
ID196708	196708	104	30.852	1.266	2.234	0	208	208	2	1	-10921639	171.381	175	119	207	3599	26.530	6.307	0.099	1.161
ID196722	196722	103	29.816	14.378	25.777	0	209	209	2	1	-10921639	108.143	107	75	143	2271	20.046	4.800	0.147	1.379
ID196721	196721	None	34.800	14.638	20.275	0	209	209	2	1	-10921639	122.619	119	67	179	2575	30.513	2.000	0.111	0.804
ID196720	196720	67	32.412	27.139	8.355	0	209	209	2	1	-10921639	130.429	131	87	191	2739	27.750	4.800	0.106	0.898
ID196719	196719	104	43.480	0.000	2.000	0	209	209	2	1	-10921639	175.905	179	127	215	3694	27.846	6.284	0.149	1.643
ID196718	196718	102	35.208	5.000	0.000	0	209	209	2	1	-10921639	138.429	147	89	175	2907	26.684	7.600	0.136	1.243
ID196715	196715	103	28.402	13.782	25.627	0	210	210	2	1	-10921639	92.905	91	51	135	1951	26.126	4.800	0.139	0.870
ID196714	196714	67	38.381	25.720	8.268	0	210	210	2	1	-10921639	148.524	155	91	199	3119	35.406	2.000	0.107	0.808
ID196713	196713	104	42.572	0.000	2.000	0	210	210	2	1	-10921639	166.762	179	95	215	3502	36.425	6.048	0.160	1.260
ID196712	196712	102	37.995	5.000	0.000	0	210	210	2	1	-10921639	134.810	147	89	179	2831	27.618	4.800	0.155	1.308
ID196731	196731	103	34.853	13.999	23.893	0	211	211	2	1	-10921639	113.095	115	75	151	2375	19.292	4.800	0.154	1.564
ID196730	196730	None	29.756	8.338	18.931	0	211	211	2	1	-10921639	97.095	95	43	139	2039	26.401	4.800	0.160	1.014
ID196729	196729	105	28.759	23.117	11.837	0	211	211	2	1	-10921639	147.571	147	111	187	3099	19.891	6.318	0.103	1.382
ID196728	196728	67	32.469	27.118	8.092	0	211	211	2	1	-10921639	125.667	131	71	175	2639	27.895	7.600	0.099	0.813
ID196727	196727	104	36.493	0.000	2.000	0	211	211	2	1	-10921639	151.333	163	79	195	3178	38.325	6.369	0.149	1.022
ID196723	196723	104	47.435	0.000	1.000	0	212	212	2	1	-10921639	187.238	191	145	215	3932	23.946	6.317	0.188	2.472
ID196726	196726	103	31.535	15.317	22.487	0	212	212	2	1	-10921639	113.095	115	79	147	2375	19.209	4.800	0.141	1.454
ID196725	196725	105	29.650	20.599	11.769	0	212	212	2	1	-10921639	137.095	139	75	199	2879	27.265	6.269	0.075	0.697
ID196724	196724	67	27.676	26.981	7.672	0	212	212	2	1	-10921639	118.429	123	59	159	2487	29.672	7.600	0.084	0.621
ID196736	196736	105	27.656	20.928	12.069	0	213	213	2	1	-10921639	132.714	131	91	175	2787	25.253	7.600	0.074	0.728
ID196735	196735	67	41.706	26.753	8.130	0	213	213	2	1	-10921639	132.714	131	75	207	2787	36.586	2.000	0.117	0.762
ID196734	196734	None	28.162	23.232	7.817	0	213	213	2	1	-10921639	163.762	163	123	227	3439	22.579	6.059	0.053	0.724
ID196733	196733	None	33.443	6.000	0.000	0	213	213	2	1	-10921639	103.190	107	70	143	2167	25.065	6.060	0.179	1.251
ID196732	196732	104	61.244	0.000	0.000	0	213	213	2	1	-10921639	186.286	179	145	227	3912	27.297	6.309	0.236	2.610
ID196742	196742	67	39.393	26.121	8.525	0	214	214	2	1	-10921639	139.000	151	79	191	2919	36.199	2.000	0.121	0.829
ID196741	196741	104	69.383	0.000	1.000	0	214	214	2	1	-10921639	185.762	199	130	255	3901	35.195	6.326	0.246	2.085
ID196739	196739	None	33.247	23.376	8.618	0	215	215	2	1	-10921639	170.238	167	127	215	3575	22.185	4.800	0.092	1.295
ID196738	196738	67	31.539	26.547	8.034	0	215	215	2	1	-10921639	118.619	119	55	179	2491	37.987	3.200	0.088	0.505
ID196737	196737	104	55.104	1.000	0.000	0	215	215	2	1	-10921639	185.286	183	143	243	3891	29.196	4.800	0.224	2.320
ID196740	196740	None	27.229	19.695	11.523	0	215	215	2	1	-10921639	135.571	131	103	191	2847	27.108	4.800	0.071	0.664
ID196717	196717	67	34.053	26.976	8.095	0	216	216	2	1	-10921639	117.286	119	63	163	2463	29.164	6.368	0.114	0.821
ID196716	196716	104	49.134	0.000	0.000	0	216	216	2	1	-10921639	161.762	167	141	199	3397	17.349	4.800	0.231	3.496
ID196747	196747	67	37.621	26.793	8.292	0	217	217	2	1	-10921639	130.619	139	67	195	2743	39.475	2.000	0.103	0.619
ID196746	196746	104	45.099	0.000	0.000	0	217	217	2	1	-10921639	154.524	156	126	179	3245	18.952	6.111	0.225	2.996
ID196749	196749	None	28.503	8.941	18.085	0	217	217	2	1	-10921639	87.571	87	43	131	1839	19.444	2.000	0.158	1.229
ID196748	196748	None	32.687	24.285	9.227	0	217	217	2	1	-10921639	170.810	163	143	207	3587	18.132	4.800	0.091	1.571
ID196743	196743	104	51.143	0.000	0.000	0	218	218	2	1	-10921639	149.476	151	122	191	3139	19.914	4.800	0.234	2.843
ID196745	196745	107	35.977	19.624	11.554	0	218	218	2	1	-10921639	137.095	131	71	195	2879	33.338	2.000	0.113	0.838
ID196744	196744	67	28.557	27.039	8.326	0	218	218	2	1	-10921639	110.429	115	47	179	2319	32.206	7.600	0.059	0.381
ID196753	196753	None	31.557	13.768	18.326	0	219	219	2	1	-10921639	103.952	103	71	147	2183	19.551	4.800	0.136	1.276
ID196752	196752	107	52.151	20.035	11.812	0	219	219	2	1	-10921639	132.714	123	71	223	2787	39.569	2.000	0.126	0.749
ID196751	196751	67	38.018	26.153	9.817	0	219	219	2	1	-10921639	125.857	135	59	167	2643	30.230	2.000	0.129	0.949
ID196750	196750	104	62.794	1.000	0.000	0	219	219	2	1	-10921639	157.619	159	104	207	3310	28.965	4.800	0.279	2.376
ID196755	196755	67	42.197	26.904	8.179	0	220	220	2	1	-10921639	118.238	131	55	179	2483	35.454	2.000	0.117	0.698
ID196754	196754	104	61.197	0.000	0.000	0	220	220	2	1	-10921639	140.429	127	93	187	2949	34.105	4.800	0.288	1.841
ID196756	196756	107	31.499	19.519	11.462	0	220	220	2	1	-10921639	139.952	139	107	187	2939	22.553	2.000	0.088	0.999
ID196760	196760	None	27.822	13.748	23.257	0	221	221	2	1	-10921639	77.095	79	39	107	1619	18.660	4.800	0.172	1.211
ID196759	196759	107	28.310	19.412	11.516	0	221	221	2	1	-10921639	117.857	123	71	163	2475	30.230	4.800	0.095	0.673
ID196758	196758	67	32.779	26.933	8.586	0	221	221	2	1	-10921639	112.905	111	47	155	2371	32.708	2.000	0.105	0.657
ID196757	196757	104	53.330	0.000	0.000	0	221	221	2	1	-10921639	143.571	139	108	175	3015	19.088	4.800	0.260	3.104
ID196762	196762	67	27.619	26.966	8.633	0	222	222	2	1	-10921639	111.190	119	55	151	2335	25.091	4.800	0.115	0.914
ID196761	196761	104	49.910	0.000	0.000	0	222	222	2	1	-10921639	126.381	126	96	159	2654	20.451	6.176	0.277	2.684
ID196763	196763	104	51.302	0.000	0.000	0	223	223	2	1	-10921639	112.190	126	70	167	2356	25.530	4.800	0.305	2.056
ID196765	196765	None	28.438	12.900	22.301	0	223	223	2	1	-10921639	86.810	87	59	115	1823	17.134	6.262	0.162	1.414
ID196764	196764	None	32.477	21.892	7.975	0	223	223	2	1	-10921639	146.429	147	111	191	3075	23.058	2.000	0.070	0.832
ID196767	196767	67	43.488	26.729	8.849	0	224	224	2	1	-10921639	118.810	131	39	183	2495	41.017	2.000	0.157	0.788
ID196766	196766	104	56.344	0.000	0.000	0	224	224	2	1	-10921639	111.714	127	70	155	2346	28.876	6.318	0.334	1.937
ID196778	196778	67	35.729	26.730	8.294	0	225	225	2	1	-10921639	119.762	127	55	179	2515	37.558	2.000	0.119	0.677
ID196777	196777	104	65.573	0.000	0.000	0	225	225	2	1	-10921639	117.619	119	66	195	2470	35.452	4.800	0.349	1.718
ID196773	196773	67	36.828	26.489	8.566	0	226	226	2	1	-10921639	124.714	131	67	163	2619	27.264	2.000	0.135	1.087
ID196772	196772	104	51.111	0.000	0.000	0	226	226	2	1	-10921639	102.429	103	66	159	2151	29.984	2.000	0.280	1.495
ID196775	196775	67	29.371	27.054	8.313	0	227	227	2	1	-10921639	114.810	123	51	175	2411	31.534	7.600	0.088	0.591
ID196774	196774	104	50.195	0.000	0.000	0	227	227	2	1	-10921639	100.143	104	66	147	2103	28.173	2.000	0.263	1.480
ID196776	196776	108	29.213	10.170	17.958	0	227	227	2	1	-10921639	89.095	91	51	123	1871	22.221	2.000	0.158	1.092
ID196771	196771	108	30.172	10.227	17.857	0	228	228	2	1	-10921639	95.381	99	55	135	2003	22.447	4.800	0.149	1.105
ID196770	196770	None	39.329	20.155	11.622	0	228	228	2	1	-10921639	130.810	119	87	191	2747	33.430	2.000	0.109	0.767
ID196769	196769	67	37.203	26.951	8.480	0	228	228	2	1	-10921639	123.952	131	51	187	2603	40.337	2.000	0.124	0.676
ID196768	196768	104	43.639	0.000	0.000	0	228	228	2	1	-10921639	95.143	91	63	163	1998	26.064	6.323	0.237	1.401
ID196783	196783	67	32.751	26.601	9.233	0	229	229	2	1	-10921639	126.619	135	67	175	2659	33.055	6.349	0.117	0.805
ID196782	196782	104	44.981	0.000	0.000	0	229	229	2	1	-10921639	100.952	103	66	143	2120	25.833	2.000	0.255	1.590
ID196786	196786	109	29.315	19.238	10.775	0	230	230	2	1	-10921639	127.571	123	87	171	2679	26.752	3.200	0.088	0.775
ID196785	196785	67	38.509	26.051	9.127	0	230	230	2	1	-10921639	144.714	143	91	191	3039	25.411	4.800	0.141	1.409
ID196784	196784	104	38.132	0.000	0.000	0	230	230	2	1	-10921639	107.857	119	70	147	2265	25.194	6.339	0.221	1.550
ID196779	196779	104	34.214	0.000	0.000	0	231	231	2	1	-10921639	90.619	87	55	139	1903	23.489	6.339	0.183	1.194
ID196781	196781	109	27.049	18.232	10.228	0	231	231	2	1	-10921639	131.190	139	91	171	2755	23.409	3.200	0.082	0.852
ID196780	196780	67	40.235	26.660	8.483	0	231	231	2	1	-10921639	121.286	119	51	187	2547	41.038	2.000	0.114	0.604
ID196791	196791	67	36.473	26.836	8.608	0	232	232	2	1	-10921639	121.286	131	55	179	2547	36.804	7.600	0.104	0.619
ID196790	196790	104	35.500	0.000	0.000	0	232	232	2	1	-10921639	93.000	85	59	135	1953	26.006	7.600	0.239	1.381
ID196792	196792	109	36.008	20.250	11.008	0	232	232	2	1	-10921639	138.048	139	79	191	2899	28.197	3.200	0.116	1.015
ID196803	196803	None	29.935	24.013	12.137	0	233	233	2	1	-10921639	127.190	131	71	167	2671	25.968	2.000	0.091	0.819
ID196802	196802	67	27.388	26.805	8.520	0	233	233	2	1	-10921639	112.714	111	59	171	2367	31.789	4.800	0.087	0.565
ID196801	196801	104	43.858	0.000	0.000	0	233	233	2	1	-10921639	96.333	96	66	155	2023	24.208	2.000	0.243	1.554
ID196810	196810	109	32.262	19.434	10.468	0	234	234	2	1	-10921639	135.381	135	87	183	2843	25.734	3.200	0.093	0.896
ID196809	196809	67	38.406	26.816	8.212	0	234	234	2	1	-10921639	124.524	131	63	183	2615	33.093	2.000	0.117	0.786
ID196808	196808	104	49.137	0.000	0.000	0	234	234	2	1	-10921639	96.190	107	55	151	2020	30.270	6.280	0.273	1.365
ID196787	196787	104	50.468	0.000	0.000	0	235	235	2	1	-10921639	95.429	111	48	135	2004	28.340	6.063	0.346	1.729
ID196789	196789	109	36.192	19.372	10.560	0	235	235	2	1	-10921639	129.857	131	79	187	2727	33.850	2.000	0.102	0.707
ID196788	196788	67	34.394	26.792	8.265	0	235	235	2	1	-10921639	118.429	123	59	179	2487	33.735	2.000	0.105	0.667
ID196794	196794	67	39.207	26.829	8.718	0	236	236	2	1	-10921639	127.762	135	67	191	2683	36.587	6.330	0.117	0.731
ID196793	196793	104	47.672	0.000	0.000	0	236	236	2	1	-10921639	90.000	95	48	155	1890	31.299	2.000	0.304	1.341
ID196798	196798	None	28.946	12.523	17.892	0	237	237	2	1	-10921639	100.524	99	79	127	2111	14.939	2.000	0.135	1.603
ID196797	196797	67	28.802	26.511	8.435	0	237	237	2	1	-10921639	109.286	119	43	159	2295	35.272	6.091	0.103	0.577
ID196796	196796	104	47.681	0.000	0.000	0	237	237	2	1	-10921639	102.190	95	66	151	2146	27.721	4.800	0.298	1.694
ID196799	196799	104	41.087	0.000	0.000	0	238	238	2	1	-10921639	90.667	87	63	131	1904	24.100	2.000	0.260	1.554
ID196800	196800	110	37.375	19.176	10.845	0	238	238	2	1	-10921639	130.048	123	83	187	2731	32.518	2.000	0.088	0.645
ID196807	196807	None	30.336	13.073	18.008	0	239	239	2	1	-10921639	102.619	103	79	131	2155	15.539	4.800	0.147	1.692
ID196806	196806	None	31.178	25.006	11.854	0	239	239	2	1	-10921639	109.857	111	59	151	2307	29.207	2.000	0.106	0.720
ID196805	196805	110	48.531	19.656	11.015	0	239	239	2	1	-10921639	142.810	139	91	215	2999	33.093	2.000	0.128	0.976
ID196804	196804	104	42.359	0.000	0.000	0	239	239	2	1	-10921639	74.238	78	40	131	1559	23.375	2.000	0.318	1.532
ID196795	196795	110	45.833	19.689	11.096	0	240	240	2	1	-10921639	135.571	131	99	207	2847	27.402	2.000	0.140	1.213
ID196811	196811	110	38.042	19.695	11.086	0	241	241	2	1	-10921639	130.810	127	75	191	2747	30.318	2.000	0.093	0.733
ID196812	196812	111	35.318	13.466	17.950	0	241	241	2	1	-10921639	104.905	99	71	155	2203	22.329	7.600	0.146	1.194
ID196814	196814	111	30.218	13.871	18.131	0	242	242	2	1	-10921639	104.143	99	83	139	2187	16.644	4.800	0.128	1.415
ID196813	196813	110	48.915	19.597	10.906	0	242	242	2	1	-10921639	138.619	139	71	219	2911	38.490	2.000	0.106	0.692
ID196819	196819	111	27.415	13.734	17.701	0	243	243	2	1	-10921639	97.857	95	75	143	2055	18.029	2.000	0.126	1.217
ID196818	196818	110	50.608	19.634	11.396	0	243	243	2	1	-10921639	146.619	139	103	219	3079	30.904	3.200	0.158	1.295
ID196815	196815	None	29.521	0.000	0.000	0	244	244	2	1	-10921639	60.381	63	33	91	1268	16.830	4.800	0.279	1.566
ID196817	196817	110	33.559	19.774	11.574	0	244	244	2	1	-10921639	123.571	127	67	171	2595	28.065	7.600	0.106	0.843
ID196816	196816	None	32.121	26.854	8.250	0	244	244	2	1	-10921639	96.143	103	43	163	2019	30.388	2.000	0.108	0.616
ID196821	196821	None	29.314	9.196	16.773	0	245	245	2	1	-10921639	71.381	67	19	119	1499	26.166	2.000	0.155	0.731
ID196820	196820	110	28.935	19.403	10.757	0	245	245	2	1	-10921639	123.952	127	75	179	2603	30.117	6.052	0.085	0.646
ID196823	196823	None	29.562	12.243	20.214	0	246	246	2	1	-10921639	95.571	91	63	135	2007	22.245	3.200	0.150	1.120
ID196822	196822	112	27.975	0.000	0.000	0	246	246	2	1	-10921639	58.714	59	33	103	1233	17.630	6.329	0.242	1.298
ID196835	196835	112	31.337	0.000	0.000	0	247	247	2	1	-10921639	60.190	51	33	103	1264	23.972	6.329	0.253	1.013
ID196824	196824	112	36.051	0.000	0.000	0	248	248	2	1	-10921639	62.000	63	36	127	1302	21.689	4.000	0.319	1.383
ID196831	196831	None	27.124	16.537	22.330	0	249	249	2	1	-10921639	69.095	67	31	115	1451	23.618	2.000	0.143	0.731
ID196830	196830	113	33.920	19.794	11.009	0	249	249	2	1	-10921639	129.857	139	83	179	2727	26.867	3.200	0.100	0.882
ID196829	196829	114	27.466	22.134	7.465	0	249	249	2	1	-10921639	146.619	147	111	179	3079	20.549	4.800	0.084	1.101
ID196828	196828	112	36.839	0.000	0.000	0	249	249	2	1	-10921639	60.143	63	25	111	1263	24.778	2.000	0.345	1.244
ID196827	196827	115	27.546	12.016	16.801	0	250	250	2	1	-10921639	103.571	99	79	143	2175	16.890	2.000	0.106	1.179
ID196826	196826	113	36.916	19.848	11.048	0	250	250	2	1	-10921639	137.667	139	79	175	2891	27.607	7.600	0.100	0.909
ID196825	196825	114	30.094	22.386	8.076	0	250	250	2	1	-10921639	150.238	147	107	203	3155	23.139	6.396	0.075	0.911
ID196834	196834	115	29.455	10.854	16.462	0	251	251	2	1	-10921639	95.762	95	63	131	2011	20.654	3.200	0.134	1.098
ID196833	196833	113	34.141	20.162	11.610	0	251	251	2	1	-10921639	115.952	127	55	171	2435	34.221	2.000	0.083	0.522
ID196832	196832	114	31.103	23.455	8.048	0	251	251	2	1	-10921639	150.238	147	111	195	3155	22.508	7.600	0.086	1.055
ID196838	196838	116	27.367	17.023	22.991	0	252	252	2	1	-10921639	66.619	67	27	107	1399	21.125	2.000	0.153	0.838
ID196837	196837	113	32.098	20.162	11.418	0	252	252	2	1	-10921639	124.333	127	87	167	2611	24.342	2.000	0.084	0.791
ID196836	196836	117	43.070	27.486	8.102	0	252	252	2	1	-10921639	106.048	103	59	171	2227	31.033	2.000	0.149	0.885
ID196859	196859	None	28.324	10.011	17.860	0	253	253	2	1	-10921639	87.952	95	51	119	1847	20.704	7.600	0.172	1.249
ID196858	196858	113	30.003	20.093	11.709	0	253	253	2	1	-10921639	116.333	119	71	179	2443	26.543	2.000	0.086	0.694
ID196857	196857	117	43.081	27.298	8.202	0	253	253	2	1	-10921639	110.429	115	67	183	2319	30.154	2.000	0.137	0.885
ID196860	196860	116	32.070	16.379	22.559	0	253	253	2	1	-10921639	78.429	91	23	127	1647	28.825	4.800	0.200	0.905
ID196843	196843	117	42.362	27.382	7.981	0	254	254	2	1	-10921639	104.524	99	51	195	2195	33.238	2.000	0.104	0.595
ID196846	196846	116	27.638	16.413	22.699	0	254	254	2	1	-10921639	75.381	79	27	115	1583	26.740	2.000	0.175	0.840
ID196845	196845	113	29.300	20.250	12.795	0	254	254	2	1	-10921639	104.714	111	59	159	2199	29.437	2.000	0.069	0.457
ID196844	196844	118	35.140	22.888	8.504	0	254	254	2	1	-10921639	145.286	151	103	211	3051	28.300	2.000	0.096	0.899
ID196842	196842	119	29.419	10.471	17.164	0	255	255	2	1	-10921639	86.810	87	35	135	1823	26.153	6.055	0.155	0.891
ID196841	196841	113	37.849	20.609	12.777	0	255	255	2	1	-10921639	133.476	131	83	195	2803	32.385	7.600	0.110	0.815
ID196840	196840	117	42.074	27.378	7.990	0	255	255	2	1	-10921639	119.381	119	67	171	2507	31.973	2.000	0.113	0.760
ID196839	196839	118	29.556	23.022	7.692	0	255	255	2	1	-10921639	148.524	143	115	239	3119	28.635	2.000	0.044	0.434
ID196851	196851	120	36.462	12.997	22.303	0	256	256	2	1	-10921639	91.190	87	63	163	1915	23.949	2.000	0.154	1.017
ID196850	196850	119	29.354	11.038	17.013	0	256	256	2	1	-10921639	96.143	107	39	135	2019	24.759	7.600	0.113	0.790
ID196849	196849	113	45.967	21.681	13.265	0	256	256	2	1	-10921639	128.524	123	79	179	2699	29.270	2.000	0.157	1.191
ID196848	196848	117	69.207	27.369	8.446	0	256	256	2	1	-10921639	140.333	131	75	247	2947	46.292	2.000	0.185	0.949
ID196847	196847	118	34.290	22.821	8.053	0	256	256	2	1	-10921639	149.667	151	107	207	3143	25.654	2.000	0.055	0.604
ID196856	196856	120	49.675	13.154	22.780	0	257	257	2	1	-10921639	91.190	87	39	171	1915	35.156	2.000	0.206	0.887
ID196855	196855	119	27.766	11.851	17.272	0	257	257	2	1	-10921639	99.190	95	71	135	2083	17.954	2.000	0.115	1.138
ID196854	196854	113	36.023	22.561	13.845	0	257	257	2	1	-10921639	99.381	107	35	151	2087	32.445	2.000	0.147	0.785
ID196853	196853	117	59.972	27.506	8.367	0	257	257	2	1	-10921639	119.762	115	59	207	2515	48.276	2.000	0.211	0.863
ID196852	196852	118	30.025	22.179	7.144	0	257	257	2	1	-10921639	139.762	139	91	183	2935	22.755	2.000	0.077	0.876
ID196867	196867	118	32.531	22.377	8.531	0	258	258	2	1	-10921639	150.048	151	99	207	3151	25.168	4.800	0.106	1.141
ID196866	196866	None	28.372	0.000	0.000	0	258	258	2	1	-10921639	49.143	44	33	107	1032	16.909	7.600	0.296	1.328
ID196871	196871	120	37.935	12.797	22.328	0	258	258	2	1	-10921639	102.810	95	47	147	2159	25.123	2.000	0.167	1.170
ID196870	196870	119	28.908	9.316	17.944	0	258	258	2	1	-10921639	80.714	87	35	131	1695	26.125	4.800	0.187	0.975
ID196869	196869	113	35.270	22.888	13.896	0	258	258	2	1	-10921639	100.714	115	43	147	2115	32.114	2.000	0.136	0.749
ID196868	196868	117	65.516	27.515	8.094	0	258	258	2	1	-10921639	123.381	107	55	223	2591	49.685	2.000	0.221	0.900
ID196883	196883	118	33.954	22.404	7.951	0	259	259	2	1	-10921639	142.429	135	103	191	2991	26.421	2.000	0.079	0.792
ID196886	196886	120	40.001	13.171	22.200	0	259	259	2	1	-10921639	102.619	99	59	163	2155	25.889	6.330	0.161	1.102
ID196885	196885	113	33.857	23.899	14.769	0	259	259	2	1	-10921639	72.714	75	19	163	1527	38.086	2.000	0.103	0.356
ID196884	196884	117	61.531	27.542	7.869	0	259	259	2	1	-10921639	134.048	131	71	211	2815	41.836	2.000	0.207	1.099
ID196882	196882	120	44.673	13.603	22.008	0	260	260	2	1	-10921639	110.238	111	67	175	2315	30.374	2.000	0.166	1.031
ID196881	196881	119	34.267	10.862	17.796	0	260	260	2	1	-10921639	108.333	111	67	151	2275	21.811	3.200	0.136	1.192
ID196880	196880	113	33.405	23.954	14.565	0	260	260	2	1	-10921639	80.333	71	23	143	1687	38.457	2.000	0.129	0.479
ID196879	196879	117	63.232	27.334	7.979	0	260	260	2	1	-10921639	146.619	131	103	239	3079	37.903	2.000	0.158	1.056
ID196878	196878	118	44.932	22.445	8.114	0	260	260	2	1	-10921639	154.619	151	99	227	3247	32.617	2.000	0.103	0.888
ID196877	196877	None	40.622	0.000	0.000	0	260	260	2	1	-10921639	68.048	63	40	127	1429	24.842	2.000	0.306	1.284
ID196865	196865	120	68.401	13.332	21.976	0	261	261	2	1	-10921639	138.048	143	71	207	2899	41.606	2.000	0.230	1.239
ID196864	196864	119	38.564	10.964	17.147	0	261	261	2	1	-10921639	115.762	115	67	171	2431	27.118	2.000	0.126	0.953
ID196863	196863	113	31.034	23.568	14.475	0	261	261	2	1	-10921639	98.429	99	51	151	2067	28.574	2.000	0.137	0.829
ID196862	196862	117	72.636	27.015	7.912	0	261	261	2	1	-10921639	156.333	135	99	251	3283	42.995	2.000	0.187	1.147
ID196861	196861	118	41.386	22.696	8.200	0	261	261	2	1	-10921639	161.095	155	107	231	3383	31.231	2.000	0.087	0.828
ID196875	196875	None	31.731	8.005	18.901	0	262	262	2	1	-10921639	79.952	79	35	155	1679	29.090	2.000	0.116	0.571
ID196874	196874	113	31.744	21.334	12.889	0	262	262	2	1	-10921639	129.857	131	95	175	2727	25.429	2.000	0.103	0.955
ID196873	196873	117	63.317	27.007	7.842	0	262	262	2	1	-10921639	156.143	155	75	223	3279	40.991	2.000	0.172	1.116
ID196872	196872	118	46.781	22.551	7.769	0	262	262	2	1	-10921639	172.333	167	115	251	3619	34.856	2.000	0.096	0.863
ID196876	196876	120	59.155	13.079	22.107	0	262	262	2	1	-10921639	132.524	131	79	215	2783	33.597	2.000	0.204	1.338
ID196890	196890	120	74.902	12.802	22.204	0	263	263	2	1	-10921639	137.095	123	87	235	2879	43.463	2.000	0.233	1.191
ID196889	196889	113	28.092	22.676	14.097	0	263	263	2	1	-10921639	114.619	115	59	159	2407	27.854	3.200	0.100	0.749
ID196888	196888	117	33.190	27.071	8.295	0	263	263	2	1	-10921639	137.095	139	91	183	2879	25.286	2.000	0.089	0.890
ID196887	196887	118	63.249	22.414	7.640	0	263	263	2	1	-10921639	179.381	171	107	255	3767	44.324	2.000	0.132	0.941
ID196891	196891	118	59.064	22.893	7.796	0	264	264	2	1	-10921639	183.381	179	135	255	3851	34.938	2.000	0.117	1.101
ID196895	196895	120	49.773	13.502	22.530	0	264	264	2	1	-10921639	121.095	123	51	191	2543	36.848	4.800	0.207	1.127
ID196894	196894	121	34.292	8.215	18.945	0	264	264	2	1	-10921639	72.905	71	15	139	1531	31.965	7.600	0.146	0.581
ID196893	196893	113	27.969	21.291	12.517	0	264	264	2	1	-10921639	129.095	127	83	175	2711	29.708	7.600	0.079	0.637
ID196892	196892	117	44.127	27.210	7.824	0	264	264	2	1	-10921639	146.429	139	91	211	3075	30.365	2.000	0.108	0.936
ID196899	196899	113	40.486	20.791	12.755	0	265	265	2	1	-10921639	134.238	131	79	203	2819	35.000	2.000	0.097	0.681
ID196898	196898	None	36.632	9.986	11.069	0	265	265	2	1	-10921639	98.238	99	59	143	2063	24.871	2.000	0.159	1.085
ID196897	196897	117	41.597	26.555	8.133	0	265	265	2	1	-10921639	158.048	159	99	211	3319	33.773	6.321	0.131	1.082
ID196896	196896	118	63.215	23.257	8.139	0	265	265	2	1	-10921639	191.571	187	135	255	4023	37.057	2.000	0.137	1.248
ID196901	196901	120	46.030	13.284	22.172	0	265	265	2	1	-10921639	120.333	123	71	175	2527	27.198	2.000	0.179	1.342
ID196900	196900	121	44.145	9.176	17.912	0	265	265	2	1	-10921639	97.476	99	43	159	2047	37.831	2.000	0.209	0.892
ID196903	196903	113	37.075	20.756	12.475	0	266	266	2	1	-10921639	146.619	147	99	203	3079	27.594	2.000	0.106	1.022
ID196902	196902	118	49.649	23.669	7.795	0	266	266	2	1	-10921639	183.190	187	123	255	3847	40.189	7.600	0.093	0.772
ID196904	196904	121	58.576	10.672	17.277	0	266	266	2	1	-10921639	135.762	135	75	207	2851	36.957	4.800	0.197	1.211
ID196907	196907	118	45.655	24.278	7.508	0	267	267	2	1	-10921639	173.286	167	107	255	3639	37.429	7.600	0.090	0.765
ID196906	196906	117	49.089	27.109	7.084	0	267	267	2	1	-10921639	157.095	155	99	255	3299	36.739	6.273	0.137	1.032
ID196905	196905	123	53.971	21.875	3.451	0	267	267	2	1	-10921639	142.619	139	79	247	2995	46.680	2.000	0.131	0.708
ID196911	196911	120	46.216	13.745	21.634	0	267	267	2	1	-10921639	121.476	115	63	171	2551	28.156	2.000	0.194	1.402
ID196910	196910	121	46.631	9.177	18.236	0	267	267	2	1	-10921639	101.667	103	39	167	2135	41.053	2.000	0.219	0.891
ID196909	196909	113	28.920	20.128	12.224	0	267	267	2	1	-10921639	138.619	143	95	179	2911	22.765	4.800	0.089	0.994
ID196908	196908	122	29.251	9.188	9.946	0	267	267	2	1	-10921639	82.238	75	43	127	1727	24.936	7.600	0.123	0.725
ID196915	196915	113	49.370	20.282	12.204	0	268	268	2	1	-10921639	148.143	139	95	219	3111	34.783	2.000	0.128	0.967
ID196914	196914	122	38.084	8.974	10.063	0	268	268	2	1	-10921639	89.857	87	47	147	1887	28.090	2.000	0.165	0.906
ID196913	196913	117	75.050	27.099	7.191	0	268	268	2	1	-10921639	164.714	179	95	243	3459	47.271	2.000	0.212	1.217
ID196912	196912	123	59.035	21.872	3.317	0	268	268	2	1	-10921639	143.381	143	67	255	3011	50.278	7.600	0.127	0.644
ID196918	196918	120	51.366	13.929	21.911	0	268	268	2	1	-10921639	126.810	123	75	179	2663	25.376	4.800	0.217	1.782
ID196917	196917	121	57.516	8.083	18.914	0	268	268	2	1	-10921639	96.524	95	35	223	2027	48.818	7.600	0.191	0.634
ID196916	196916	124	56.857	10.561	16.898	0	268	268	2	1	-10921639	131.762	123	95	211	2767	35.205	7.600	0.160	1.035
ID196947	196947	120	33.798	14.930	23.606	0	269	269	2	1	-10921639	92.143	99	39	127	1935	26.837	7.600	0.201	1.148
ID196946	196946	121	76.231	7.678	19.181	0	269	269	2	1	-10921639	112.333	95	51	255	2359	55.185	2.000	0.239	0.785
ID196945	196945	124	49.866	10.749	16.792	0	269	269	2	1	-10921639	132.524	127	75	183	2783	30.815	7.600	0.151	1.131
ID196944	196944	113	63.912	20.313	12.567	0	269	269	2	1	-10921639	151.571	147	87	243	3183	47.704	2.000	0.162	0.887
ID196943	196943	122	38.561	8.706	9.906	0	269	269	2	1	-10921639	92.905	87	59	175	1951	27.470	7.600	0.164	0.955
ID196942	196942	117	57.893	25.938	6.881	0	269	269	2	1	-10921639	171.952	179	111	235	3611	43.633	2.000	0.160	1.088
ID196941	196941	123	53.600	21.806	3.201	0	269	269	2	1	-10921639	139.190	135	83	251	2923	46.173	2.000	0.105	0.573
ID196931	196931	121	75.433	7.523	19.177	0	270	270	2	1	-10921639	120.714	103	59	255	2535	58.646	2.000	0.205	0.700
ID196930	196930	124	58.090	10.805	16.799	0	270	270	2	1	-10921639	147.571	147	99	223	3099	35.761	7.600	0.174	1.225
ID196929	196929	113	45.068	20.662	13.297	0	270	270	2	1	-10921639	150.810	135	95	203	3167	31.483	2.000	0.117	1.005
ID196928	196928	122	28.620	9.145	9.690	0	270	270	2	1	-10921639	81.476	83	43	123	1711	23.983	2.000	0.128	0.770
ID196932	196932	120	47.819	14.995	24.525	0	270	270	2	1	-10921639	86.048	83	23	191	1807	41.587	7.600	0.191	0.662
ID196927	196927	117	82.322	27.104	7.094	0	270	270	2	1	-10921639	180.333	191	91	255	3787	49.821	2.000	0.204	1.228
ID196926	196926	123	49.116	21.575	3.932	0	270	270	2	1	-10921639	163.571	159	87	255	3435	39.259	2.000	0.104	0.783
ID196953	196953	121	63.846	7.749	18.837	0	271	271	2	1	-10921639	114.619	99	59	255	2407	52.275	7.600	0.149	0.570
ID196952	196952	124	54.612	11.482	16.775	0	271	271	2	1	-10921639	143.381	147	83	219	3011	36.919	7.600	0.155	1.040
ID196951	196951	113	46.150	20.578	12.043	0	271	271	2	1	-10921639	165.476	159	119	227	3475	28.439	4.800	0.131	1.350
ID196950	196950	122	28.033	8.971	9.636	0	271	271	2	1	-10921639	78.238	79	35	131	1643	24.319	2.000	0.112	0.647
ID196949	196949	117	76.360	27.332	7.259	0	271	271	2	1	-10921639	178.429	167	103	255	3747	49.530	4.800	0.222	1.308
ID196948	196948	123	52.661	21.450	3.960	0	271	271	2	1	-10921639	169.476	163	111	255	3559	36.121	4.800	0.131	1.088
ID196919	196919	123	57.318	21.725	4.212	0	272	272	2	1	-10921639	163.571	155	103	255	3435	45.909	2.000	0.103	0.664
ID196923	196923	124	59.040	10.774	16.950	0	272	272	2	1	-10921639	157.095	159	99	215	3299	34.678	4.800	0.181	1.392
ID196922	196922	113	61.563	20.066	11.934	0	272	272	2	1	-10921639	170.048	167	107	243	3571	36.680	2.000	0.158	1.267
ID196921	196921	122	32.296	9.222	9.769	0	272	272	2	1	-10921639	84.714	87	39	135	1779	27.087	2.000	0.129	0.716
ID196920	196920	117	83.538	27.084	7.301	0	272	272	2	1	-10921639	185.095	179	115	255	3887	46.245	2.000	0.234	1.519
ID196925	196925	120	34.846	14.752	24.708	0	272	272	2	1	-10921639	82.429	87	39	147	1731	30.706	2.000	0.147	0.690
ID196924	196924	121	68.058	7.890	18.646	0	272	272	2	1	-10921639	121.857	107	47	255	2559	59.802	7.600	0.182	0.627
ID196955	196955	117	64.656	27.237	7.249	0	273	273	2	1	-10921639	165.095	163	91	235	3467	43.093	4.800	0.202	1.288
ID196954	196954	123	45.795	21.799	3.938	0	273	273	2	1	-10921639	147.190	151	83	239	3091	37.040	2.000	0.084	0.615
ID196959	196959	120	29.440	14.901	24.492	0	273	273	2	1	-10921639	96.524	103	47	135	2027	24.963	4.800	0.165	1.093
ID196958	196958	121	76.119	7.843	18.617	0	273	273	2	1	-10921639	133.667	135	59	255	2807	59.576	2.000	0.213	0.789
ID196957	196957	None	27.515	29.129	15.063	0	273	273	2	1	-10921639	59.190	59	19	127	1243	24.478	2.000	0.130	0.556
ID196956	196956	113	68.722	19.969	11.957	0	273	273	2	1	-10921639	170.810	159	99	251	3587	42.171	2.000	0.163	1.134
ID196935	196935	None	29.964	16.613	5.284	0	274	274	2	1	-10921639	129.667	127	99	183	2723	23.438	2.000	0.080	0.818
ID196934	196934	123	43.074	21.888	4.275	0	274	274	2	1	-10921639	148.333	147	91	219	3115	34.879	7.600	0.101	0.779
ID196933	196933	125	32.782	2.000	0.000	0	274	274	2	1	-10921639	110.667	104	75	167	2324	26.129	6.384	0.103	0.789
ID196939	196939	126	29.556	14.869	21.830	0	274	274	2	1	-10921639	102.810	107	71	143	2159	22.467	6.341	0.130	1.056
ID196938	196938	121	76.837	7.890	18.690	0	274	274	2	1	-10921639	125.095	127	55	255	2627	54.913	2.000	0.228	0.845
ID196937	196937	113	54.558	20.161	12.254	0	274	274	2	1	-10921639	154.048	151	75	223	3235	37.606	2.000	0.142	1.021
ID196936	196936	117	70.195	26.928	7.293	0	274	274	2	1	-10921639	159.952	147	91	243	3359	45.570	4.800	0.209	1.215
ID196940	196940	120	28.286	14.608	24.721	0	274	274	2	1	-10921639	79.000	75	43	135	1659	25.581	2.000	0.119	0.655
ID196979	196979	125	68.419	1.000	0.000	0	275	275	2	1	-10921639	150.048	155	75	243	3151	48.108	2.000	0.252	1.254
ID196984	196984	126	44.340	14.067	22.176	0	275	275	2	1	-10921639	122.238	119	83	171	2567	22.895	6.301	0.178	1.612
ID196983	196983	121	91.847	8.042	18.742	0	275	275	2	1	-10921639	147.762	135	83	255	3103	60.961	2.000	0.250	0.971
ID196982	196982	113	65.987	19.858	12.257	0	275	275	2	1	-10921639	163.571	155	107	251	3435	37.230	2.000	0.170	1.276
ID196981	196981	117	62.544	25.691	6.907	0	275	275	2	1	-10921639	176.333	175	99	255	3703	45.402	4.800	0.179	1.180
ID196980	196980	123	40.187	21.851	4.242	0	275	275	2	1	-10921639	149.095	159	75	203	3131	35.858	2.000	0.095	0.718
ID196978	196978	None	28.720	14.355	27.710	0	276	276	2	1	-10921639	56.905	59	15	123	1195	28.188	2.000	0.136	0.484
ID196977	196977	126	34.633	13.648	22.429	0	276	276	2	1	-10921639	111.952	115	75	159	2351	20.235	6.338	0.145	1.402
ID196976	196976	121	83.684	7.930	18.694	0	276	276	2	1	-10921639	143.000	135	55	255	3003	59.100	2.000	0.214	0.854
ID196971	196971	117	52.592	24.300	6.205	0	276	276	2	1	-10921639	189.286	183	107	255	3975	40.901	7.600	0.115	0.954
ID196970	196970	123	49.460	22.123	4.583	0	276	276	2	1	-10921639	182.048	175	127	255	3823	40.098	2.000	0.117	0.953
ID196969	196969	125	61.470	0.000	0.000	0	276	276	2	1	-10921639	169.810	167	119	243	3566	35.620	4.800	0.242	1.858
ID196975	196975	None	34.202	13.285	17.360	0	276	276	2	1	-10921639	132.333	135	83	183	2779	27.809	2.000	0.105	0.902
ID196974	196974	113	48.070	19.989	12.338	0	276	276	2	1	-10921639	157.286	151	83	223	3303	35.633	2.000	0.107	0.855
ID196973	196973	None	31.507	9.397	9.498	0	276	276	2	1	-10921639	102.429	99	55	155	2151	28.433	4.800	0.139	0.877
ID196972	196972	127	51.210	27.209	7.636	0	276	276	2	1	-10921639	156.905	163	87	243	3295	42.192	7.600	0.141	0.918
ID196987	196987	127	59.568	26.866	7.610	0	277	277	2	1	-10921639	154.048	155	87	231	3235	41.452	4.800	0.178	1.123
ID196986	196986	123	47.628	22.159	4.447	0	277	277	2	1	-10921639	158.429	159	99	235	3327	42.695	7.600	0.115	0.763
ID196985	196985	125	84.496	0.000	0.000	0	277	277	2	1	-10921639	170.095	167	115	255	3572	48.983	3.200	0.283	1.532
ID196991	196991	126	28.700	13.398	21.862	0	277	277	2	1	-10921639	104.905	107	63	147	2203	23.753	3.200	0.108	0.859
ID196990	196990	121	86.135	8.252	18.462	0	277	277	2	1	-10921639	166.810	175	87	255	3503	54.735	4.800	0.263	1.269
ID196989	196989	128	34.331	29.278	16.093	0	277	277	2	1	-10921639	57.095	51	27	127	1199	22.755	2.000	0.235	0.956
ID196988	196988	113	54.600	19.848	12.130	0	277	277	2	1	-10921639	164.524	155	119	239	3455	35.810	7.600	0.119	0.980
ID196963	196963	127	72.008	26.880	7.506	0	278	278	2	1	-10921639	164.905	167	79	255	3463	52.377	2.000	0.198	1.039
ID196962	196962	None	39.173	10.823	7.972	0	278	278	2	1	-10921639	111.381	103	75	179	2339	23.830	2.000	0.153	1.240
ID196961	196961	123	40.043	21.709	4.133	0	278	278	2	1	-10921639	146.619	155	67	235	3079	39.938	7.600	0.090	0.604
ID196960	196960	125	67.508	0.000	0.000	0	278	278	2	1	-10921639	153.905	149	104	255	3232	41.718	7.600	0.219	1.324
ID196967	196967	126	35.093	14.884	23.847	0	278	278	2	1	-10921639	110.238	107	71	187	2315	27.702	6.247	0.125	0.884
ID196966	196966	121	94.314	8.041	18.824	0	278	278	2	1	-10921639	166.619	163	95	255	3499	60.477	2.000	0.236	1.052
ID196965	196965	128	42.061	29.142	16.022	0	278	278	2	1	-10921639	54.429	47	19	147	1143	30.836	2.000	0.228	0.654
ID196964	196964	113	36.552	20.108	12.481	0	278	278	2	1	-10921639	148.714	147	107	195	3123	23.818	7.600	0.105	1.188
ID196968	196968	None	28.693	14.825	27.926	0	278	278	2	1	-10921639	66.810	67	23	123	1403	28.495	2.000	0.112	0.473
ID196995	196995	127	75.043	26.257	7.128	0	279	279	2	1	-10921639	192.333	191	127	255	4039	44.745	4.800	0.203	1.451
ID196994	196994	129	47.099	0.000	5.000	0	279	279	2	1	-10921639	102.238	107	43	187	2147	36.230	2.000	0.174	0.837
ID196993	196993	123	45.130	21.231	4.316	0	279	279	2	1	-10921639	151.952	155	75	215	3191	41.874	2.000	0.104	0.683
ID196992	196992	125	58.457	0.000	0.000	0	279	279	2	1	-10921639	155.571	155	119	247	3267	37.840	2.000	0.230	1.540
ID196998	196998	130	38.443	13.963	20.810	0	279	279	2	1	-10921639	134.619	123	103	171	2827	24.557	7.600	0.144	1.383
ID196997	196997	121	79.532	8.316	18.500	0	279	279	2	1	-10921639	156.714	139	87	255	3291	58.741	2.000	0.205	0.909
ID196996	196996	113	46.159	20.031	12.646	0	279	279	2	1	-10921639	138.048	139	87	203	2899	34.846	2.000	0.121	0.853
ID197025	197025	130	28.560	13.307	22.010	0	280	280	2	1	-10921639	123.190	123	75	163	2587	24.835	6.277	0.092	0.840
ID197024	197024	None	31.398	13.881	19.389	0	280	280	2	1	-10921639	142.048	147	83	195	2983	28.869	2.000	0.086	0.778
ID197019	197019	123	49.442	23.165	6.166	0	280	280	2	1	-10921639	183.381	183	99	255	3851	40.771	4.800	0.122	0.976
ID197018	197018	129	32.939	0.000	6.000	0	280	280	2	1	-10921639	91.667	83	51	151	1925	30.523	2.000	0.149	0.780
ID197017	197017	125	76.027	0.000	0.000	0	280	280	2	1	-10921639	154.048	147	104	255	3235	51.121	2.000	0.231	1.131
ID197023	197023	121	75.899	8.311	18.609	0	280	280	2	1	-10921639	158.429	143	71	255	3327	57.163	2.000	0.189	0.881
ID197022	197022	113	52.302	20.311	12.833	0	280	280	2	1	-10921639	143.190	143	87	227	3007	38.251	2.000	0.122	0.815
ID197021	197021	162	32.854	10.135	9.120	0	280	280	2	1	-10921639	109.857	115	67	147	2307	23.635	4.800	0.161	1.291
ID197020	197020	127	57.682	26.866	7.624	0	280	280	2	1	-10921639	155.571	151	79	255	3267	47.737	4.800	0.170	0.949
ID197008	197008	None	27.865	13.791	28.661	0	281	281	2	1	-10921639	64.143	71	15	119	1347	28.401	2.000	0.144	0.568
ID196999	196999	125	69.645	0.000	0.000	0	281	281	2	1	-10921639	162.524	156	111	255	3413	46.895	2.000	0.199	1.148
ID197003	197003	127	70.192	26.668	7.377	0	281	281	2	1	-10921639	167.000	183	87	255	3507	51.490	2.000	0.189	1.031
ID197002	197002	123	42.830	21.894	4.729	0	281	281	2	1	-10921639	170.619	163	103	239	3583	39.616	7.600	0.102	0.794
ID197001	197001	None	30.973	3.832	4.047	0	281	281	2	1	-10921639	95.762	103	47	147	2011	32.708	2.000	0.102	0.543
ID197000	197000	129	32.846	0.000	4.000	0	281	281	2	1	-10921639	123.238	131	59	167	2588	28.875	2.000	0.109	0.837
ID197007	197007	130	37.505	14.081	20.816	0	281	281	2	1	-10921639	141.286	143	95	179	2967	26.550	4.800	0.140	1.310
ID197006	197006	121	55.819	8.118	18.603	0	281	281	2	1	-10921639	135.000	127	83	235	2835	42.858	7.600	0.133	0.741
ID197005	197005	113	59.762	20.266	13.022	0	281	281	2	1	-10921639	147.952	155	87	235	3107	40.888	2.000	0.147	0.928
ID197004	197004	162	35.386	10.528	8.017	0	281	281	2	1	-10921639	112.524	115	67	187	2363	26.457	6.320	0.114	0.870
ID197011	197011	127	60.520	25.527	7.279	0	282	282	2	1	-10921639	178.429	179	99	255	3747	45.207	4.800	0.163	1.104
ID197010	197010	123	41.324	20.824	4.978	0	282	282	2	1	-10921639	165.476	171	111	215	3475	32.310	7.600	0.102	0.951
ID197009	197009	125	67.110	0.000	0.000	0	282	282	2	1	-10921639	174.143	164	126	255	3657	41.273	7.600	0.196	1.385
ID197015	197015	121	52.342	8.074	18.606	0	282	282	2	1	-10921639	138.429	127	75	227	2907	43.309	7.600	0.128	0.726
ID197014	197014	None	51.328	9.774	17.174	0	282	282	2	1	-10921639	149.857	147	79	247	3147	40.638	2.000	0.114	0.753
ID197013	197013	131	36.557	29.896	15.616	0	282	282	2	1	-10921639	46.619	39	11	135	979	30.037	2.000	0.296	0.709
ID197012	197012	113	44.068	19.928	12.697	0	282	282	2	1	-10921639	138.048	147	83	219	2899	36.286	2.000	0.107	0.736
ID197016	197016	130	47.205	13.742	20.082	0	282	282	2	1	-10921639	143.190	143	79	211	3007	37.040	2.000	0.137	0.934
ID197043	197043	121	58.851	8.151	18.200	0	283	283	2	1	-10921639	145.476	135	83	235	3055	40.801	2.000	0.174	1.057
ID197042	197042	131	33.519	30.536	15.548	0	283	283	2	1	-10921639	47.762	39	15	115	1003	28.471	2.000	0.291	0.756
ID197041	197041	113	49.719	20.086	13.094	0	283	283	2	1	-10921639	135.190	143	67	211	2839	34.467	2.000	0.143	0.980
ID197040	197040	None	27.149	9.398	9.047	0	283	283	2	1	-10921639	88.333	91	47	131	1855	26.148	2.000	0.125	0.749
ID197044	197044	130	56.623	13.431	19.405	0	283	283	2	1	-10921639	166.048	155	119	239	3487	33.631	2.000	0.137	1.191
ID197039	197039	127	67.945	25.088	7.394	0	283	283	2	1	-10921639	189.667	207	103	255	3983	51.136	2.000	0.161	1.030
ID197038	197038	123	44.589	20.996	5.270	0	283	283	2	1	-10921639	160.333	155	99	227	3367	35.448	7.600	0.097	0.802
ID197037	197037	125	49.039	0.000	0.000	0	283	283	2	1	-10921639	160.381	156	111	255	3368	35.855	7.600	0.153	1.184
ID197027	197027	123	35.515	20.766	4.746	0	284	284	2	1	-10921639	155.952	163	119	199	3275	27.332	7.600	0.080	0.843
ID197026	197026	125	58.388	0.000	0.000	0	284	284	2	1	-10921639	161.333	145	130	255	3388	37.244	7.600	0.179	1.318
ID197031	197031	131	30.206	30.929	14.906	0	284	284	2	1	-10921639	47.000	43	23	99	987	20.159	2.000	0.259	0.959
ID197030	197030	113	50.393	19.897	12.763	0	284	284	2	1	-10921639	135.571	131	83	203	2847	34.740	2.000	0.153	1.034
ID197029	197029	127	66.439	24.962	7.375	0	284	284	2	1	-10921639	180.143	179	99	255	3783	44.831	2.000	0.153	1.068
ID197028	197028	132	32.090	13.791	7.112	0	284	284	2	1	-10921639	119.000	119	83	187	2499	22.804	2.000	0.106	0.998
ID197035	197035	133	34.328	13.356	28.932	0	284	284	2	1	-10921639	67.190	75	15	143	1411	33.190	2.000	0.141	0.500
ID197034	197034	134	46.422	13.894	21.708	0	284	284	2	1	-10921639	153.667	151	107	195	3227	25.933	6.288	0.157	1.610
ID197033	197033	130	43.042	13.371	19.324	0	284	284	2	1	-10921639	163.000	167	119	227	3423	27.335	2.000	0.101	1.094
ID197032	197032	121	67.829	8.364	18.220	0	284	284	2	1	-10921639	149.476	143	75	247	3139	50.636	2.000	0.195	0.964
ID197036	197036	None	27.582	11.000	35.000	0	284	284	2	1	-10921639	36.667	33	19	83	770	20.365	2.000	0.308	0.847
ID197047	197047	127	67.709	25.025	7.257	0	285	285	2	1	-10921639	193.857	191	119	255	4071	43.637	2.000	0.148	1.148
ID197046	197046	123	41.335	20.804	5.497	0	285	285	2	1	-10921639	159.952	159	91	247	3359	39.998	2.000	0.081	0.599
ID197045	197045	125	44.082	0.000	0.000	0	285	285	2	1	-10921639	157.381	151	119	247	3305	32.414	4.800	0.153	1.287
ID197051	197051	134	43.892	13.206	21.486	0	285	285	2	1	-10921639	162.048	155	115	255	3403	39.169	4.800	0.156	1.116
ID197050	197050	130	53.372	13.141	19.281	0	285	285	2	1	-10921639	159.000	155	103	255	3339	36.067	2.000	0.112	0.885
ID197049	197049	121	45.029	8.436	18.428	0	285	285	2	1	-10921639	134.048	131	59	215	2815	39.978	2.000	0.145	0.850
ID197048	197048	132	35.755	11.409	7.987	0	285	285	2	1	-10921639	117.857	123	59	159	2475	28.260	3.200	0.125	0.924
ID197052	197052	133	44.580	13.422	29.131	0	285	285	2	1	-10921639	80.905	87	31	163	1699	34.632	2.000	0.216	0.830
ID197059	197059	131	28.092	30.857	15.131	0	286	286	2	1	-10921639	46.048	39	23	103	967	18.843	2.000	0.231	0.918
ID197058	197058	113	32.281	19.452	12.261	0	286	286	2	1	-10921639	134.619	135	79	183	2827	28.980	2.000	0.092	0.783
ID197057	197057	127	74.245	25.375	7.301	0	286	286	2	1	-10921639	208.905	231	115	255	4387	50.194	6.290	0.183	1.290
ID197056	197056	123	28.873	20.576	5.141	0	286	286	2	1	-10921639	164.714	167	115	219	3459	30.188	7.600	0.051	0.534
ID197062	197062	133	42.337	14.912	29.866	0	286	286	2	1	-10921639	81.476	79	27	139	1711	32.360	2.000	0.247	0.996
ID197061	197061	130	40.769	13.480	20.365	0	286	286	2	1	-10921639	173.857	171	111	215	3651	26.537	4.800	0.110	1.295
ID197060	197060	121	49.464	8.329	18.127	0	286	286	2	1	-10921639	138.619	135	71	207	2911	41.759	4.800	0.165	0.941
ID197055	197055	135	31.481	0.000	5.000	0	286	286	2	1	-10921639	84.095	87	27	167	1766	40.799	2.000	0.099	0.372
ID197054	197054	136	29.856	30.201	2.780	0	286	286	2	1	-10921639	83.571	83	43	135	1755	24.209	2.000	0.112	0.695
ID197053	197053	125	50.563	0.000	0.000	0	286	286	2	1	-10921639	166.714	167	134	239	3501	25.774	4.800	0.197	2.133
ID197111	197111	135	27.544	0.000	6.000	0	287	287	2	1	-10921639	72.762	75	25	155	1528	34.085	2.000	0.115	0.441
ID197110	197110	123	35.311	20.745	5.074	0	287	287	2	1	-10921639	173.667	167	111	227	3647	27.461	6.307	0.072	0.847
ID197109	197109	136	30.607	31.359	3.082	0	287	287	2	1	-10921639	81.857	83	51	127	1719	18.895	2.000	0.145	1.099
ID197108	197108	125	76.130	0.000	0.000	0	287	287	2	1	-10921639	156.476	151	115	255	3286	43.586	2.000	0.261	1.487
ID197115	197115	131	35.262	30.861	15.356	0	287	287	2	1	-10921639	55.952	51	27	115	1175	21.648	2.000	0.292	1.168
ID197114	197114	113	32.193	20.214	12.961	0	287	287	2	1	-10921639	121.667	131	63	175	2555	31.198	7.600	0.094	0.673
ID197113	197113	137	33.425	9.222	8.943	0	287	287	2	1	-10921639	99.952	91	47	147	2099	25.073	4.800	0.159	1.092
ID197112	197112	127	77.933	25.896	7.837	0	287	287	2	1	-10921639	210.619	211	123	255	4423	44.053	4.800	0.222	1.735
ID197118	197118	133	85.042	16.143	28.699	0	287	287	2	1	-10921639	119.190	111	35	251	2503	56.206	2.000	0.311	1.007
ID197117	197117	130	49.447	13.126	19.000	0	287	287	2	1	-10921639	163.000	167	103	231	3423	36.332	7.600	0.119	0.956
ID197116	197116	121	39.490	9.315	17.098	0	287	287	2	1	-10921639	143.000	147	83	203	3003	31.190	4.800	0.156	1.237
ID197088	197088	133	85.210	16.180	28.656	0	288	288	2	1	-10921639	129.667	119	59	227	2723	53.462	2.000	0.311	1.152
ID197079	197079	125	65.598	0.000	0.000	0	288	288	2	1	-10921639	175.381	167	122	251	3683	38.539	3.200	0.196	1.493
ID197083	197083	127	83.009	26.473	8.034	0	288	288	2	1	-10921639	210.048	235	119	255	4411	48.562	4.800	0.237	1.655
ID197082	197082	123	43.000	20.318	5.801	0	288	288	2	1	-10921639	176.333	191	119	239	3703	35.470	2.000	0.096	0.867
ID197081	197081	135	51.123	0.000	5.000	0	288	288	2	1	-10921639	123.333	127	59	195	2590	40.487	2.000	0.182	0.940
ID197080	197080	136	27.534	31.842	3.676	0	288	288	2	1	-10921639	78.238	79	39	131	1643	24.054	7.600	0.142	0.810
ID197087	197087	130	44.445	13.541	19.231	0	288	288	2	1	-10921639	151.762	147	83	215	3187	39.225	2.000	0.123	0.848
ID197086	197086	121	50.707	9.906	17.309	0	288	288	2	1	-10921639	159.190	159	103	215	3343	31.406	4.800	0.156	1.370
ID197085	197085	131	27.526	31.033	15.283	0	288	288	2	1	-10921639	54.429	55	31	87	1143	14.102	4.800	0.280	1.691
ID197084	197084	137	29.975	9.054	8.933	0	288	288	2	1	-10921639	91.952	87	55	143	1931	21.611	6.323	0.136	1.016
ID197063	197063	125	48.898	0.000	0.000	0	289	289	2	1	-10921639	177.095	171	141	215	3719	24.323	7.600	0.181	2.227
ID197067	197067	131	37.109	31.028	16.206	0	289	289	2	1	-10921639	51.571	47	27	107	1083	23.127	2.000	0.325	1.095
ID197066	197066	127	71.201	26.744	8.265	0	289	289	2	1	-10921639	181.095	191	95	255	3803	59.446	2.000	0.176	0.911
ID197065	197065	123	44.347	20.196	5.451	0	289	289	2	1	-10921639	170.048	159	103	251	3571	45.200	2.000	0.076	0.534
ID197064	197064	135	31.454	0.000	5.000	0	289	289	2	1	-10921639	112.333	119	47	159	2359	36.952	2.000	0.119	0.648
ID197070	197070	133	90.792	16.336	28.362	0	289	289	2	1	-10921639	139.571	123	79	255	2931	53.146	2.000	0.293	1.191
ID197069	197069	130	50.260	13.941	20.725	0	289	289	2	1	-10921639	145.476	147	107	183	3055	27.025	4.800	0.178	1.627
ID197068	197068	121	54.013	8.473	18.083	0	289	289	2	1	-10921639	128.524	131	55	195	2699	40.189	2.000	0.208	1.100
ID197075	197075	121	49.218	8.754	17.877	0	290	290	2	1	-10921639	145.095	143	99	199	3047	29.628	4.800	0.188	1.547
ID197074	197074	131	30.386	31.094	16.029	0	290	290	2	1	-10921639	48.905	43	19	91	1027	18.831	2.000	0.270	1.106
ID197073	197073	127	73.013	26.676	8.496	0	290	290	2	1	-10921639	180.524	163	75	255	3791	62.603	2.000	0.185	0.899
ID197072	197072	123	43.225	20.463	5.921	0	290	290	2	1	-10921639	175.000	175	123	255	3675	36.986	2.000	0.082	0.721
ID197078	197078	133	98.750	16.573	28.342	0	290	290	2	1	-10921639	138.619	123	51	255	2911	65.298	2.000	0.336	1.069
ID197077	197077	None	40.192	13.735	23.776	0	290	290	2	1	-10921639	129.667	123	63	207	2723	38.081	2.000	0.113	0.692
ID197076	197076	130	50.010	13.927	20.370	0	290	290	2	1	-10921639	155.952	159	99	223	3275	34.546	2.000	0.150	1.181
ID197071	197071	125	40.456	0.000	0.000	0	290	290	2	1	-10921639	196.190	187	171	255	4120	20.656	7.600	0.146	2.418
ID197107	197107	133	92.134	16.792	28.330	0	291	291	2	1	-10921639	144.524	139	71	247	3035	52.756	2.000	0.304	1.278
ID197106	197106	130	65.991	13.974	20.605	0	291	291	2	1	-10921639	167.000	167	115	231	3507	41.473	2.000	0.176	1.204
ID197105	197105	121	48.003	9.870	17.304	0	291	291	2	1	-10921639	142.429	139	87	239	2991	33.924	4.800	0.122	0.914
ID197104	197104	None	39.235	19.908	12.888	0	291	291	2	1	-10921639	121.286	115	63	219	2547	34.260	2.000	0.093	0.602
ID197103	197103	138	31.935	13.080	8.858	0	291	291	2	1	-10921639	122.238	115	83	179	2567	24.120	2.000	0.085	0.798
ID197102	197102	127	69.476	25.214	8.026	0	291	291	2	1	-10921639	220.524	235	147	255	4631	37.682	4.800	0.190	1.869
ID197101	197101	123	44.420	20.098	5.745	0	291	291	2	1	-10921639	168.143	167	119	255	3531	36.511	7.600	0.070	0.600
ID197100	197100	125	50.371	0.000	0.000	0	291	291	2	1	-10921639	191.476	182	164	247	4021	23.672	7.600	0.173	2.385
ID197123	197123	121	47.776	10.272	17.471	0	292	292	2	1	-10921639	148.714	151	75	207	3123	36.498	4.800	0.140	1.001
ID197122	197122	138	36.014	13.133	9.143	0	292	292	2	1	-10921639	133.667	131	95	187	2807	25.810	7.600	0.105	0.988
ID197121	197121	127	68.911	26.550	8.351	0	292	292	2	1	-10921639	181.095	183	79	255	3803	57.808	2.000	0.170	0.910
ID197120	197120	123	33.351	19.547	5.410	0	292	292	2	1	-10921639	161.095	159	95	219	3383	35.858	7.600	0.082	0.681
ID197126	197126	133	86.214	17.170	27.751	0	292	292	2	1	-10921639	130.810	131	51	231	2747	54.325	2.000	0.289	1.081
ID197125	197125	130	52.568	14.412	21.361	0	292	292	2	1	-10921639	162.810	167	107	219	3419	32.186	4.800	0.161	1.405
ID197124	197124	None	43.321	12.710	18.074	0	292	292	2	1	-10921639	166.048	171	111	207	3487	32.147	2.000	0.122	1.121
ID197119	197119	125	69.165	0.000	0.000	0	292	292	2	1	-10921639	187.524	190	149	255	3938	32.609	6.343	0.226	2.124
ID197091	197091	141	31.481	30.072	4.781	0	293	293	2	1	-10921639	96.524	87	55	147	2027	26.698	7.600	0.115	0.744
ID197090	197090	139	29.136	0.000	5.000	0	293	293	2	1	-10921639	90.048	87	35	171	1891	35.601	2.000	0.095	0.438
ID197089	197089	125	54.378	0.000	0.000	0	293	293	2	1	-10921639	160.952	159	126	203	3380	22.723	4.800	0.226	2.614
ID197095	197095	140	33.083	20.337	12.885	0	293	293	2	1	-10921639	130.619	143	75	215	2743	36.854	2.000	0.087	0.569
ID197094	197094	127	59.830	25.936	8.922	0	293	293	2	1	-10921639	186.619	179	91	255	3919	47.209	2.000	0.151	1.037
ID197093	197093	138	30.276	13.022	9.361	0	293	293	2	1	-10921639	125.286	127	87	175	2631	25.094	3.200	0.088	0.808
ID197092	197092	123	49.668	20.450	5.888	0	293	293	2	1	-10921639	188.905	175	139	255	3967	37.939	2.000	0.103	0.933
ID197099	197099	None	33.827	11.973	28.852	0	293	293	2	1	-10921639	89.095	95	31	163	1871	33.553	2.000	0.102	0.492
ID197098	197098	133	80.066	17.050	28.056	0	293	293	2	1	-10921639	138.619	135	59	255	2911	45.306	2.000	0.260	1.264
ID197097	197097	130	50.440	14.203	20.964	0	293	293	2	1	-10921639	165.095	159	107	223	3467	33.145	2.000	0.140	1.220
ID197096	197096	121	57.575	9.364	17.799	0	293	293	2	1	-10921639	156.333	151	91	223	3283	43.125	4.800	0.210	1.258
ID197137	197137	133	78.806	17.176	27.692	0	294	294	2	1	-10921639	129.667	127	43	247	2723	52.950	2.000	0.246	0.966
ID197136	197136	130	45.107	14.499	20.519	0	294	294	2	1	-10921639	145.857	143	87	187	3063	28.203	4.800	0.141	1.277
ID197127	197127	125	46.708	0.000	0.000	0	294	294	2	1	-10921639	141.095	127	115	239	2963	29.247	4.800	0.168	1.387
ID197131	197131	None	49.873	24.033	8.106	0	294	294	2	1	-10921639	217.095	215	167	255	4559	28.245	6.153	0.115	1.585
ID197130	197130	123	44.554	20.467	6.227	0	294	294	2	1	-10921639	189.857	183	147	255	3987	36.025	7.600	0.092	0.887
ID197129	197129	141	29.576	30.139	4.669	0	294	294	2	1	-10921639	93.095	91	51	135	1955	24.742	2.000	0.108	0.731
ID197128	197128	139	28.686	0.000	5.000	0	294	294	2	1	-10921639	96.524	107	35	135	2027	31.402	4.800	0.155	0.824
ID197135	197135	121	48.427	10.312	17.457	0	294	294	2	1	-10921639	138.238	135	79	195	2903	35.477	4.800	0.162	1.085
ID197134	197134	140	47.348	20.720	12.488	0	294	294	2	1	-10921639	164.524	159	103	223	3455	31.073	2.000	0.111	1.057
ID197133	197133	127	45.478	25.669	9.028	0	294	294	2	1	-10921639	187.571	191	119	255	3939	45.047	6.116	0.122	0.908
ID197132	197132	138	33.535	13.345	9.102	0	294	294	2	1	-10921639	122.619	111	87	183	2575	26.470	7.600	0.080	0.685
ID197139	197139	139	39.897	0.000	5.000	0	295	295	2	1	-10921639	110.524	107	75	183	2321	24.140	4.800	0.176	1.371
ID197138	197138	125	36.017	0.000	0.000	0	295	295	2	1	-10921639	138.667	131	115	191	2912	19.607	4.800	0.155	1.899
ID197143	197143	130	51.712	13.972	20.207	0	295	295	2	1	-10921639	157.667	163	107	211	3311	32.430	4.800	0.150	1.269
ID197142	197142	121	41.604	9.233	17.990	0	295	295	2	1	-10921639	127.952	119	87	179	2687	28.980	4.800	0.179	1.338
ID197141	197141	140	65.760	20.474	12.411	0	295	295	2	1	-10921639	174.048	167	95	251	3655	48.841	2.000	0.161	0.989
ID197140	197140	127	56.393	26.331	8.998	0	295	295	2	1	-10921639	198.429	191	119	255	4167	39.926	4.800	0.142	1.236
ID197144	197144	133	68.961	16.887	27.612	0	295	295	2	1	-10921639	127.190	127	43	223	2671	48.472	2.000	0.258	1.077
ID197171	197171	142	35.249	15.000	0.000	0	296	296	2	1	-10921639	87.381	83	43	155	1835	31.974	2.000	0.177	0.824
ID197175	197175	None	27.323	9.297	9.086	0	296	296	2	1	-10921639	91.762	99	47	131	1927	24.678	6.363	0.120	0.794
ID197174	197174	None	27.075	30.128	5.502	0	296	296	2	1	-10921639	96.714	95	55	147	2031	26.094	2.000	0.080	0.548
ID197173	197173	123	49.060	20.715	6.173	0	296	296	2	1	-10921639	197.476	199	139	255	4147	39.729	2.000	0.087	0.792
ID197172	197172	139	45.194	0.000	5.000	0	296	296	2	1	-10921639	112.952	123	55	163	2372	32.461	2.000	0.198	1.150
ID197179	197179	130	43.338	13.818	18.692	0	296	296	2	1	-10921639	156.333	151	111	227	3283	30.681	7.600	0.120	1.095
ID197178	197178	121	38.180	11.007	17.371	0	296	296	2	1	-10921639	143.381	147	87	195	3011	30.091	7.600	0.116	0.990
ID197177	197177	143	45.657	22.188	9.499	0	296	296	2	1	-10921639	214.048	223	151	255	4495	35.953	7.600	0.089	0.972
ID197176	197176	127	50.260	26.954	9.440	0	296	296	2	1	-10921639	163.190	163	79	235	3427	42.997	2.000	0.111	0.756
ID197181	197181	133	83.936	17.155	27.740	0	296	296	2	1	-10921639	141.286	135	83	255	2967	50.621	2.000	0.278	1.214
ID197180	197180	144	43.471	15.144	21.655	0	296	296	2	1	-10921639	142.619	139	91	207	2995	33.104	6.291	0.113	0.877
ID197153	197153	133	79.527	17.528	27.643	0	297	297	2	1	-10921639	125.286	115	47	255	2631	60.486	2.000	0.278	0.902
ID197152	197152	None	32.353	12.006	27.860	0	297	297	2	1	-10921639	98.048	99	47	155	2059	30.303	2.000	0.138	0.785
ID197147	197147	123	56.532	21.047	6.149	0	297	297	2	1	-10921639	194.619	195	135	255	4087	39.677	2.000	0.121	1.059
ID197146	197146	139	59.253	0.000	5.000	0	297	297	2	1	-10921639	122.286	123	78	171	2568	31.963	4.800	0.282	1.685
ID197145	197145	142	28.605	16.000	0.000	0	297	297	2	1	-10921639	95.429	87	67	163	2004	27.822	2.000	0.157	0.930
ID197151	197151	144	57.753	14.657	21.540	0	297	297	2	1	-10921639	150.429	143	87	231	3159	42.845	2.000	0.161	0.975
ID197150	197150	121	40.735	8.636	18.492	0	297	297	2	1	-10921639	118.619	111	75	171	2491	29.255	3.200	0.150	1.058
ID197149	197149	143	48.425	22.694	10.144	0	297	297	2	1	-10921639	210.810	215	147	255	4427	33.811	7.600	0.096	1.089
ID197148	197148	127	53.684	27.038	9.043	0	297	297	2	1	-10921639	161.286	159	87	247	3387	42.550	2.000	0.108	0.737
ID197170	197170	133	69.442	17.029	27.352	0	298	298	2	1	-10921639	133.095	135	55	231	2795	48.409	2.000	0.214	0.969
ID197169	197169	130	61.953	13.883	18.626	0	298	298	2	1	-10921639	165.286	163	107	255	3471	43.572	2.000	0.154	1.011
ID197168	197168	121	48.668	8.941	18.171	0	298	298	2	1	-10921639	127.381	135	75	175	2675	32.812	2.000	0.179	1.180
ID197163	197163	123	42.772	20.301	6.146	0	298	298	2	1	-10921639	183.190	175	107	255	3847	39.181	2.000	0.079	0.685
ID197162	197162	139	44.509	0.000	5.000	0	298	298	2	1	-10921639	116.524	123	67	167	2447	28.891	2.000	0.186	1.266
ID197167	197167	143	59.723	20.483	12.112	0	298	298	2	1	-10921639	170.429	179	91	239	3579	51.151	2.000	0.125	0.740
ID197166	197166	127	41.265	27.834	8.871	0	298	298	2	1	-10921639	145.476	139	79	223	3055	39.242	7.600	0.103	0.690
ID197165	197165	145	28.844	8.295	9.100	0	298	298	2	1	-10921639	77.857	79	31	151	1635	31.550	2.000	0.091	0.410
ID197164	197164	None	37.841	24.341	6.543	0	298	298	2	1	-10921639	201.095	199	151	255	4223	31.486	2.000	0.061	0.739
ID197187	197187	143	61.091	20.297	11.885	0	299	299	2	1	-10921639	188.714	195	91	255	3963	48.275	4.800	0.146	0.997
ID197186	197186	None	33.659	9.774	11.770	0	299	299	2	1	-10921639	107.952	111	55	175	2267	28.535	2.000	0.082	0.574
ID197185	197185	127	49.621	27.482	8.932	0	299	299	2	1	-10921639	165.095	159	103	247	3467	36.301	2.000	0.101	0.834
ID197184	197184	145	27.366	8.131	9.115	0	299	299	2	1	-10921639	84.905	91	27	131	1783	29.247	2.000	0.105	0.550
ID197190	197190	133	49.507	17.357	27.542	0	299	299	2	1	-10921639	116.143	107	51	187	2439	36.003	2.000	0.198	1.066
ID197189	197189	130	59.348	14.429	20.200	0	299	299	2	1	-10921639	165.095	159	107	235	3467	36.477	4.800	0.175	1.350
ID197188	197188	121	46.072	8.911	18.132	0	299	299	2	1	-10921639	120.524	119	67	171	2531	35.270	6.058	0.180	1.043
ID197183	197183	123	40.566	20.410	6.004	0	299	299	2	1	-10921639	175.571	167	119	255	3687	42.375	2.000	0.050	0.391
ID197182	197182	139	35.221	0.000	5.000	0	299	299	2	1	-10921639	109.762	99	63	163	2305	30.538	2.000	0.121	0.774
ID197155	197155	123	46.004	20.140	5.911	0	300	300	2	1	-10921639	181.857	171	135	251	3819	36.838	2.000	0.082	0.747
ID197154	197154	139	28.761	0.000	5.000	0	300	300	2	1	-10921639	95.619	99	43	151	2008	30.597	3.200	0.115	0.644
ID197159	197159	121	38.117	8.982	17.716	0	300	300	2	1	-10921639	112.143	107	47	167	2355	35.780	2.000	0.153	0.833
ID197158	197158	143	56.866	21.077	11.865	0	300	300	2	1	-10921639	190.429	195	87	255	3999	44.457	4.800	0.150	1.117
ID197157	197157	127	33.569	27.307	9.335	0	300	300	2	1	-10921639	160.333	163	111	235	3367	31.250	2.000	0.074	0.707
ID197156	197156	146	43.021	23.632	7.224	0	300	300	2	1	-10921639	199.952	203	123	255	4199	40.198	7.600	0.076	0.706
ID197161	197161	133	71.743	17.413	27.695	0	300	300	2	1	-10921639	145.476	135	87	223	3055	41.578	2.000	0.240	1.354
ID197160	197160	130	61.267	13.896	19.963	0	300	300	2	1	-10921639	163.762	167	115	239	3439	33.861	4.800	0.180	1.472
ID197203	197203	127	38.831	27.126	8.888	0	301	301	2	1	-10921639	170.429	175	123	223	3579	31.857	7.600	0.097	0.947
ID197202	197202	146	41.915	24.487	6.476	0	301	301	2	1	-10921639	190.619	191	103	251	4003	39.047	3.200	0.083	0.752
ID197201	197201	123	42.346	20.282	5.785	0	301	301	2	1	-10921639	179.000	167	127	247	3759	35.077	2.000	0.075	0.710
ID197200	197200	139	29.287	0.000	4.000	0	301	301	2	1	-10921639	104.095	108	63	139	2186	23.362	7.600	0.154	1.188
ID197207	197207	133	63.117	17.634	27.428	0	301	301	2	1	-10921639	119.952	111	59	227	2519	50.926	2.000	0.192	0.760
ID197206	197206	130	68.218	14.414	20.592	0	301	301	2	1	-10921639	159.952	159	111	235	3359	36.352	4.800	0.235	1.674
ID197205	197205	121	43.602	8.780	17.893	0	301	301	2	1	-10921639	101.476	99	51	175	2131	31.176	2.000	0.173	0.959
ID197204	197204	143	62.788	20.455	12.158	0	301	301	2	1	-10921639	184.333	171	115	255	3871	47.385	4.800	0.151	1.022
ID197199	197199	None	27.521	3.000	0.000	0	301	301	2	1	-10921639	112.905	119	63	155	2371	26.469	7.600	0.142	1.061
ID197191	197191	139	34.558	0.000	4.000	0	302	302	2	1	-10921639	104.381	95	59	147	2192	28.239	4.800	0.169	1.066
ID197195	197195	143	41.024	21.738	10.306	0	302	302	2	1	-10921639	196.524	199	135	243	4127	30.423	7.600	0.098	1.148
ID197194	197194	127	30.740	27.280	9.317	0	302	302	2	1	-10921639	152.905	151	103	211	3211	27.089	7.600	0.077	0.809
ID197193	197193	146	50.523	24.014	6.671	0	302	302	2	1	-10921639	196.333	191	135	251	4123	36.405	7.600	0.112	1.085
ID197192	197192	123	31.505	20.078	6.004	0	302	302	2	1	-10921639	166.048	171	111	215	3487	28.507	2.000	0.061	0.671
ID197198	197198	133	65.820	17.707	27.240	0	302	302	2	1	-10921639	118.238	111	51	215	2483	44.679	2.000	0.232	0.996
ID197197	197197	130	56.808	14.047	20.399	0	302	302	2	1	-10921639	150.429	151	107	203	3159	31.503	4.800	0.197	1.569
ID197196	197196	121	46.708	8.845	18.022	0	302	302	2	1	-10921639	105.667	119	47	167	2219	32.969	2.000	0.188	1.016
ID197219	197219	123	35.302	21.919	6.417	0	303	303	2	1	-10921639	177.095	171	135	215	3719	24.021	6.334	0.097	1.305
ID197224	197224	133	48.119	17.799	27.614	0	303	303	2	1	-10921639	100.714	95	35	167	2115	34.608	2.000	0.204	0.986
ID197223	197223	130	44.263	14.294	20.663	0	303	303	2	1	-10921639	124.143	115	83	183	2607	30.832	6.243	0.141	0.994
ID197222	197222	121	37.894	8.911	18.036	0	303	303	2	1	-10921639	92.143	95	47	143	1935	30.282	2.000	0.156	0.819
ID197221	197221	127	34.197	26.775	9.538	0	303	303	2	1	-10921639	141.286	143	83	195	2967	35.158	3.200	0.092	0.679
ID197220	197220	143	36.358	22.494	8.758	0	303	303	2	1	-10921639	184.333	179	111	255	3871	31.326	6.344	0.078	0.854
ID197218	197218	133	47.039	17.659	27.606	0	304	304	2	1	-10921639	104.524	107	39	167	2195	33.621	4.800	0.231	1.166
ID197217	197217	130	43.938	14.455	20.928	0	304	304	2	1	-10921639	114.238	111	75	175	2399	28.695	2.000	0.158	1.086
ID197216	197216	127	32.505	26.661	9.055	0	304	304	2	1	-10921639	144.905	139	91	203	3043	29.950	2.000	0.083	0.740
ID197215	197215	143	32.713	23.762	8.946	0	304	304	2	1	-10921639	182.619	183	143	227	3835	23.217	4.800	0.093	1.340
ID197214	197214	123	30.048	20.361	6.269	0	304	304	2	1	-10921639	158.429	167	103	199	3327	29.994	7.600	0.075	0.739
ID197213	197213	147	28.658	1.000	0.000	0	304	304	2	1	-10921639	120.571	119	91	151	2532	19.551	6.321	0.176	1.843
ID197250	197250	133	27.337	15.608	28.997	0	305	305	2	1	-10921639	91.000	91	59	115	1911	14.588	4.800	0.207	2.137
ID197249	197249	121	32.708	8.866	18.107	0	305	305	2	1	-10921639	88.143	95	43	139	1851	26.867	4.800	0.169	0.948
ID197248	197248	None	34.071	20.874	12.563	0	305	305	2	1	-10921639	126.048	127	63	187	2647	37.265	2.000	0.099	0.610
ID197247	197247	127	37.351	27.090	8.841	0	305	305	2	1	-10921639	151.190	155	95	191	3175	29.407	4.800	0.109	1.010
ID197246	197246	143	35.544	23.158	9.314	0	305	305	2	1	-10921639	183.190	179	159	247	3847	21.108	7.600	0.081	1.296
ID197245	197245	123	27.547	21.008	5.516	0	305	305	2	1	-10921639	159.762	163	115	199	3355	21.265	7.600	0.075	1.043
ID197244	197244	147	60.290	0.000	0.000	0	305	305	2	1	-10921639	141.000	135	104	191	2961	30.318	6.313	0.275	2.004
ID197211	197211	121	35.989	8.908	18.248	0	306	306	2	1	-10921639	89.286	99	39	139	1875	27.410	2.000	0.182	1.005
ID197210	197210	127	40.581	27.013	8.532	0	306	306	2	1	-10921639	146.048	151	95	187	3067	26.740	7.600	0.136	1.304
ID197209	197209	148	37.969	0.000	4.000	0	306	306	2	1	-10921639	88.190	67	48	135	1852	30.584	2.000	0.196	0.947
ID197208	197208	147	51.693	0.000	0.000	0	306	306	2	1	-10921639	123.429	122	81	167	2592	27.487	2.000	0.242	1.750
ID197212	197212	133	28.273	17.477	27.660	0	306	306	2	1	-10921639	85.667	87	51	111	1799	16.166	4.800	0.184	1.644
ID197227	197227	121	48.639	9.122	18.412	0	307	307	2	1	-10921639	96.333	99	43	171	2023	33.902	2.000	0.230	1.064
ID197226	197226	127	35.771	27.266	8.769	0	307	307	2	1	-10921639	136.333	135	91	195	2863	23.777	4.800	0.110	1.132
ID197225	197225	148	37.362	0.000	3.000	0	307	307	2	1	-10921639	100.762	95	51	139	2116	27.896	3.200	0.195	1.180
ID197228	197228	133	28.460	16.172	28.072	0	307	307	2	1	-10921639	82.048	83	59	115	1723	13.500	4.800	0.197	1.997
ID197235	197235	133	32.307	16.195	27.612	0	308	308	2	1	-10921639	88.905	87	59	123	1867	14.233	4.800	0.226	2.306
ID197234	197234	None	31.396	14.255	19.993	0	308	308	2	1	-10921639	100.905	103	71	139	2119	21.527	6.364	0.129	1.068
ID197233	197233	121	33.614	9.197	18.050	0	308	308	2	1	-10921639	82.429	83	35	119	1731	25.053	2.000	0.189	1.045
ID197232	197232	127	27.450	25.623	10.926	0	308	308	2	1	-10921639	123.952	131	55	191	2603	36.219	2.000	0.076	0.484
ID197231	197231	149	31.458	22.491	11.385	0	308	308	2	1	-10921639	153.286	151	107	191	3219	22.648	4.800	0.104	1.275
ID197230	197230	None	27.725	22.128	6.913	0	308	308	2	1	-10921639	154.810	151	127	187	3251	16.946	6.274	0.082	1.380
ID197229	197229	148	55.311	0.000	3.000	0	308	308	2	1	-10921639	116.333	127	66	175	2443	37.143	2.000	0.247	1.242
ID197239	197239	133	33.669	16.781	28.145	0	309	309	2	1	-10921639	82.238	87	43	103	1727	15.212	4.800	0.254	2.191
ID197238	197238	149	35.330	20.856	12.200	0	309	309	2	1	-10921639	143.381	143	107	187	3011	22.518	4.800	0.134	1.505
ID197237	197237	127	42.811	27.202	8.756	0	309	309	2	1	-10921639	142.810	139	91	199	2999	24.867	4.800	0.152	1.514
ID197236	197236	150	57.142	0.000	0.000	0	309	309	2	1	-10921639	147.190	147	108	183	3091	25.766	4.800	0.280	2.503
ID197251	197251	150	45.880	0.000	1.000	0	310	310	2	1	-10921639	132.381	139	74	183	2780	29.145	6.307	0.243	1.774
ID197254	197254	133	35.578	17.085	27.714	0	310	310	2	1	-10921639	86.238	87	51	123	1811	18.574	4.800	0.244	1.821
ID197253	197253	None	33.259	23.212	9.217	0	310	310	2	1	-10921639	151.000	143	123	211	3171	21.726	2.000	0.066	0.863
ID197252	197252	None	27.588	19.570	5.354	0	310	310	2	1	-10921639	125.286	123	79	183	2631	27.527	2.000	0.067	0.570
ID197255	197255	150	34.774	0.000	3.000	0	311	311	2	1	-10921639	99.524	107	55	135	2090	28.184	4.800	0.205	1.200
ID197257	197257	133	32.849	16.511	27.746	0	311	311	2	1	-10921639	82.238	79	51	115	1727	19.375	4.800	0.226	1.565
ID197256	197256	None	31.509	14.255	19.746	0	311	311	2	1	-10921639	102.619	107	75	135	2155	16.536	4.800	0.165	1.756
ID197243	197243	133	31.134	16.805	27.802	0	312	312	2	1	-10921639	75.762	79	35	115	1591	21.038	4.800	0.218	1.288
ID197242	197242	151	35.061	27.355	8.652	0	312	312	2	1	-10921639	132.905	131	83	195	2791	27.441	6.214	0.110	0.956
ID197241	197241	150	39.695	0.000	2.000	0	312	312	2	1	-10921639	127.238	137	70	171	2672	33.967	6.110	0.181	1.148
ID197240	197240	152	40.851	2.000	0.000	0	312	312	2	1	-10921639	131.571	139	79	175	2763	30.490	4.800	0.187	1.361
ID197266	197266	133	29.493	17.096	28.070	0	313	313	2	1	-10921639	73.476	79	39	111	1543	17.865	4.800	0.193	1.333
ID197265	197265	151	36.056	27.539	8.997	0	313	313	2	1	-10921639	113.286	111	55	155	2379	29.922	4.800	0.148	0.979
ID197264	197264	153	30.795	20.479	5.930	0	313	313	2	1	-10921639	136.333	135	83	187	2863	27.866	6.426	0.089	0.798
ID197263	197263	152	41.725	2.000	0.000	0	313	313	2	1	-10921639	119.714	131	63	167	2514	29.913	4.800	0.184	1.241
ID197259	197259	153	34.474	18.044	5.874	0	314	314	2	1	-10921639	133.286	131	91	199	2799	23.919	4.800	0.113	1.130
ID197258	197258	152	35.984	2.000	0.000	0	314	314	2	1	-10921639	122.762	127	59	171	2578	27.959	4.800	0.184	1.366
ID197262	197262	133	34.375	16.927	27.952	0	314	314	2	1	-10921639	75.381	71	47	119	1583	17.385	4.800	0.240	1.680
ID197261	197261	None	28.557	9.297	18.009	0	314	314	2	1	-10921639	74.238	87	27	107	1559	26.461	2.000	0.165	0.796
ID197260	197260	151	34.077	27.814	8.949	0	314	314	2	1	-10921639	113.286	111	67	151	2379	25.094	2.000	0.126	1.008
ID197267	197267	152	41.961	0.000	2.000	0	315	315	2	1	-10921639	111.810	111	63	171	2348	26.799	6.122	0.181	1.281
ID197268	197268	133	42.131	16.184	27.766	0	315	315	2	1	-10921639	80.333	79	35	119	1687	25.779	2.000	0.292	1.409
ID197272	197272	133	30.261	16.834	27.615	0	316	316	2	1	-10921639	67.000	71	35	103	1407	20.159	4.800	0.247	1.315
ID197271	197271	None	28.392	9.405	18.284	0	316	316	2	1	-10921639	83.000	87	31	119	1743	26.107	2.000	0.159	0.871
ID197270	197270	None	29.216	19.682	6.250	0	316	316	2	1	-10921639	137.667	139	103	171	2891	18.125	4.800	0.111	1.517
ID197269	197269	152	45.509	0.000	2.000	0	316	316	2	1	-10921639	118.143	119	63	175	2481	34.389	6.336	0.191	1.100
ID197274	197274	133	30.482	16.610	27.485	0	317	317	2	1	-10921639	67.381	67	27	111	1415	19.469	6.174	0.226	1.278
ID197273	197273	152	28.844	0.000	2.000	0	317	317	2	1	-10921639	98.667	95	59	143	2072	25.118	2.000	0.135	0.936
ID197275	197275	152	34.886	0.000	2.000	0	318	318	2	1	-10921639	89.476	99	43	135	1879	29.039	2.000	0.173	0.907
ID197277	197277	None	27.217	12.230	16.723	0	318	318	2	1	-10921639	100.905	95	71	131	2119	17.280	7.600	0.119	1.239
ID197276	197276	None	29.623	23.498	9.992	0	318	318	2	1	-10921639	128.714	127	103	175	2703	19.822	4.800	0.100	1.180
ID197291	197291	152	41.740	0.000	0.000	0	319	319	2	1	-10921639	116.952	115	89	155	2456	22.133	6.284	0.307	2.484
ID197292	197292	154	40.990	8.948	18.512	0	319	319	2	1	-10921639	80.143	83	19	147	1683	36.203	2.000	0.175	0.660
ID197283	197283	152	58.427	0.000	0.000	0	320	320	2	1	-10921639	128.905	130	89	171	2707	26.273	6.331	0.300	2.266
ID197287	197287	155	27.699	16.428	28.483	0	320	320	2	1	-10921639	67.381	71	35	91	1415	15.174	4.800	0.219	1.596
ID197286	197286	154	28.975	9.070	18.264	0	320	320	2	1	-10921639	76.905	75	35	115	1615	23.482	2.000	0.162	0.912
ID197285	197285	156	31.093	25.613	10.060	0	320	320	2	1	-10921639	115.381	115	63	159	2423	25.547	6.373	0.127	1.016
ID197284	197284	None	31.531	19.820	5.796	0	320	320	2	1	-10921639	125.095	127	87	159	2627	20.025	2.000	0.102	1.153
ID197282	197282	155	31.018	16.052	28.181	0	321	321	2	1	-10921639	75.381	79	47	99	1583	15.945	4.800	0.261	1.958
ID197281	197281	154	27.103	8.731	18.144	0	321	321	2	1	-10921639	75.000	83	31	103	1575	20.861	2.000	0.143	0.899
ID197280	197280	156	27.318	27.493	9.410	0	321	321	2	1	-10921639	107.762	111	67	135	2263	19.375	6.320	0.123	1.222
ID197279	197279	None	32.536	23.869	7.804	0	321	321	2	1	-10921639	128.333	127	87	187	2695	24.210	7.600	0.086	0.836
ID197278	197278	152	46.579	0.000	0.000	0	321	321	2	1	-10921639	110.143	115	78	151	2313	25.452	6.290	0.278	1.882
ID197290	197290	155	31.115	16.263	28.081	0	322	322	2	1	-10921639	69.667	71	39	111	1463	17.903	4.800	0.239	1.503
ID197289	197289	156	27.496	27.000	9.000	0	322	322	2	1	-10921639	104.905	103	67	135	2203	17.871	6.293	0.146	1.491
ID197288	197288	152	51.153	0.000	0.000	0	322	322	2	1	-10921639	114.286	107	70	159	2400	28.613	4.000	0.349	2.067
ID197299	197299	152	50.251	0.000	0.000	0	323	323	2	1	-10921639	100.619	111	55	151	2113	30.623	6.053	0.330	1.631
ID197300	197300	156	28.499	27.167	9.176	0	323	323	2	1	-10921639	104.143	107	71	147	2187	19.438	7.600	0.135	1.276
ID197301	197301	152	54.932	0.000	0.000	0	324	324	2	1	-10921639	96.524	99	55	159	2027	30.441	2.000	0.328	1.565
ID197295	197295	None	32.685	15.964	27.758	0	325	325	2	1	-10921639	67.000	67	35	99	1407	19.349	4.800	0.250	1.387
ID197294	197294	None	27.424	9.540	18.544	0	325	325	2	1	-10921639	86.619	87	31	127	1819	25.578	7.600	0.166	0.966
ID197293	197293	152	56.897	0.000	0.000	0	325	325	2	1	-10921639	81.714	78	44	159	1716	32.979	2.000	0.356	1.302
ID197298	197298	158	37.381	12.847	17.473	0	326	326	2	1	-10921639	111.190	107	79	147	2335	22.715	2.000	0.159	1.344
ID197297	197297	161	35.600	25.343	8.983	0	326	326	2	1	-10921639	130.048	131	99	159	2731	16.536	4.800	0.151	2.064
ID197296	197296	152	44.497	0.000	0.000	0	326	326	2	1	-10921639	69.476	63	36	123	1459	26.551	2.000	0.309	1.234
ID197305	197305	None	31.200	16.105	28.113	0	327	327	2	1	-10921639	63.952	59	39	103	1343	15.895	6.359	0.244	1.580
ID197304	197304	158	28.130	10.311	18.096	0	327	327	2	1	-10921639	101.286	95	67	127	2127	17.553	4.800	0.158	1.573
ID197303	197303	161	32.314	24.293	8.004	0	327	327	2	1	-10921639	126.238	127	95	163	2651	20.342	6.171	0.103	1.155
ID197302	197302	152	45.503	0.000	0.000	0	327	327	2	1	-10921639	63.381	51	33	127	1331	29.807	2.000	0.301	0.984
ID197306	197306	152	37.736	0.000	0.000	0	328	328	2	1	-10921639	66.429	59	44	115	1395	23.131	2.000	0.281	1.261
ID197307	197307	152	35.335	0.000	0.000	0	329	329	2	1	-10921639	55.190	48	29	107	1159	20.904	2.000	0.316	1.268
ID197310	197310	157	34.437	16.333	27.767	0	329	329	2	1	-10921639	80.333	83	47	115	1687	18.690	4.800	0.242	1.676
ID197309	197309	158	35.164	9.164	18.188	0	329	329	2	1	-10921639	86.810	91	43	131	1823	27.640	2.000	0.171	0.916
ID197308	197308	None	28.675	20.315	5.833	0	329	329	2	1	-10921639	123.571	127	79	171	2595	23.196	4.800	0.113	1.081
ID197314	197314	157	31.631	16.868	27.546	0	330	330	2	1	-10921639	65.857	63	27	103	1383	22.597	4.800	0.244	1.144
ID197313	197313	158	27.645	9.439	17.779	0	330	330	2	1	-10921639	76.143	67	39	119	1599	26.416	2.000	0.163	0.810
ID197312	197312	None	29.023	24.373	7.782	0	330	330	2	1	-10921639	129.667	127	103	163	2723	16.844	4.800	0.112	1.553
ID197311	197311	152	38.733	0.000	0.000	0	330	330	2	1	-10921639	56.286	51	33	123	1182	25.597	2.000	0.305	1.027
ID197315	197315	152	37.882	0.000	0.000	0	331	331	2	1	-10921639	64.190	51	44	123	1348	22.261	2.000	0.284	1.274
ID197318	197318	157	30.244	16.637	28.200	0	331	331	2	1	-10921639	66.810	67	39	99	1403	19.493	4.800	0.228	1.273
ID197317	197317	None	28.638	15.179	23.205	0	331	331	2	1	-10921639	78.048	75	51	107	1639	16.293	2.000	0.167	1.374
ID197316	197316	158	36.414	11.530	17.751	0	331	331	2	1	-10921639	112.905	111	71	171	2371	23.069	4.800	0.155	1.314
ID197322	197322	158	29.524	10.320	17.100	0	332	332	2	1	-10921639	96.905	95	71	143	2035	21.189	7.600	0.154	1.219
ID197321	197321	None	27.948	21.195	12.338	0	332	332	2	1	-10921639	110.810	107	71	175	2327	24.347	6.391	0.083	0.697
ID197320	197320	None	30.412	23.463	7.863	0	332	332	2	1	-10921639	137.095	139	111	175	2879	17.280	4.800	0.105	1.505
ID197319	197319	152	37.991	0.000	0.000	0	332	332	2	1	-10921639	72.952	63	48	103	1532	21.542	3.200	0.263	1.410
ID197331	197331	None	28.646	13.855	23.026	0	333	333	2	1	-10921639	81.095	79	55	111	1703	17.737	3.200	0.161	1.269
ID197330	197330	None	28.043	27.122	9.311	0	333	333	2	1	-10921639	100.143	103	71	147	2103	19.885	6.280	0.117	1.055
ID197329	197329	159	29.810	19.679	6.599	0	333	333	2	1	-10921639	124.714	119	91	167	2619	21.338	6.376	0.096	1.025
ID197328	197328	152	28.980	0.000	0.000	0	333	333	2	1	-10921639	59.619	51	36	95	1252	18.669	6.398	0.257	1.306
ID197323	197323	152	28.026	0.000	0.000	0	334	334	2	1	-10921639	52.667	48	25	91	1106	21.616	2.000	0.225	0.896
ID197325	197325	None	28.027	16.982	28.096	0	334	334	2	1	-10921639	59.571	59	27	91	1251	17.264	2.000	0.247	1.365
ID197324	197324	159	27.066	19.761	5.970	0	334	334	2	1	-10921639	127.762	127	91	159	2683	18.788	2.000	0.091	1.132
ID197334	197334	None	28.879	15.779	27.748	0	336	336	2	1	-10921639	65.667	71	35	95	1379	19.114	4.800	0.225	1.260
ID197333	197333	160	28.283	26.601	9.835	0	336	336	2	1	-10921639	101.095	107	51	143	2123	27.089	4.800	0.123	0.819
ID197332	197332	None	30.034	19.061	5.182	0	336	336	2	1	-10921639	116.333	111	83	151	2443	21.921	2.000	0.108	1.034
ID197327	197327	None	33.284	9.381	18.428	0	337	337	2	1	-10921639	79.000	75	35	135	1659	26.743	2.000	0.183	0.913
ID197326	197326	160	27.327	26.315	10.167	0	337	337	2	1	-10921639	106.429	107	63	139	2235	18.473	7.600	0.122	1.255
ID197335	197335	None	28.601	18.537	5.560	0	338	338	2	1	-10921639	123.381	123	79	159	2591	19.138	2.000	0.091	1.078
ID197337	197337	None	28.883	23.524	8.135	0	339	339	2	1	-10921639	132.333	127	103	175	2779	19.487	4.800	0.102	1.262
ID197336	197336	None	27.643	0.000	0.000	0	339	339	2	1	-10921639	46.857	43	29	107	984	20.424	2.000	0.216	0.815
