# Supplementary material for: Progressive enhancement of kinetic proofreading in T cell antigen discrimination from receptor activation to DAG generation
Source: eLife. 2022 Sep 20;11:e75263. doi: 10.7554/eLife.75263 (PMC9536835; doi:10.7554/eLife.75263)
Supplement: Figure 5—source data 1. — Each data table is the TrackMate ‘spot-statistics’ output of one cell over four cycles of blue-light illumination (frames 0–40, 100–140, 200–240, and 300–340, with 3 s interval between frames). We calculated the lifetime of TrackIDs that existed at the start of each period of blue-light illumination that did not last for the full period and fit the resulting lifetime distributions using custom Python scripts available at https://github.com/dbritain/KP-paper (copy archived at swh:1:rev:167fa456901903740f0f3ee6a3e5324bc45207ea, Britain, 2022). [file elife-75263-fig5-data1.zip › Fig5SourceData/ZAP/zap1/cell13.csv]

Label	ID	TRACK_ID	QUALITY	POSITION_X	POSITION_Y	POSITION_Z	POSITION_T	FRAME	RADIUS	VISIBILITY	MANUAL_COLOR	MEAN_INTENSITY	MEDIAN_INTENSITY	MIN_INTENSITY	MAX_INTENSITY	TOTAL_INTENSITY	STANDARD_DEVIATION	ESTIMATED_DIAMETER	CONTRAST	SNR
ID200947	200947	None	35.036	23.142	14.997	0	0	0	2	1	-10921639	182.238	182	112	255	3827	35.823	2.000	0.049	0.479
ID200946	200946	0	32.650	6.261	12.786	0	0	0	2	1	-10921639	133.619	145	65	178	2806	34.261	7.600	0.119	0.829
ID200945	200945	1	61.965	28.528	11.627	0	0	0	2	1	-10921639	147.381	138	80	255	3095	51.144	4.800	0.178	0.871
ID200944	200944	2	37.103	22.344	11.087	0	0	0	2	1	-10921639	207.857	207	156	255	4365	28.306	2.000	0.054	0.753
ID200949	200949	3	49.773	17.781	19.977	0	0	0	2	1	-10921639	190.714	189	112	255	4005	42.473	2.000	0.080	0.663
ID200948	200948	4	34.224	13.830	17.396	0	0	0	2	1	-10921639	211.048	211	163	255	4432	26.455	6.126	0.073	1.085
ID200943	200943	5	31.547	12.093	6.734	0	0	0	2	1	-10921639	183.143	193	120	222	3846	27.798	4.800	0.089	1.077
ID200942	200942	6	33.218	20.655	6.117	0	0	0	2	1	-10921639	209.429	214	149	255	4398	29.780	6.250	0.061	0.809
ID200941	200941	None	39.045	17.419	6.454	0	0	0	2	1	-10921639	215.476	222	153	255	4525	36.311	3.200	0.080	0.883
ID200940	200940	None	28.650	23.188	3.877	0	0	0	2	1	-10921639	161.333	167	91	218	3388	33.841	7.600	0.064	0.573
ID200979	200979	5	27.915	12.378	6.462	0	1	1	2	1	-10921639	163.333	163	109	236	3430	36.619	2.000	0.049	0.414
ID200978	200978	6	41.333	19.705	6.036	0	1	1	2	1	-10921639	222.238	225	163	255	4667	30.168	6.294	0.094	1.270
ID200983	200983	4	39.013	14.204	18.621	0	1	1	2	1	-10921639	201.238	207	134	255	4226	33.725	2.000	0.076	0.838
ID200982	200982	1	49.176	28.397	11.532	0	1	1	2	1	-10921639	159.381	149	105	214	3347	37.338	2.000	0.138	1.037
ID200981	200981	2	36.426	23.836	11.862	0	1	1	2	1	-10921639	211.905	218	156	255	4450	29.346	2.000	0.085	1.135
ID200980	200980	0	37.575	6.411	12.341	0	1	1	2	1	-10921639	142.143	138	91	196	2985	34.376	4.800	0.122	0.897
ID200984	200984	3	33.064	17.957	19.800	0	1	1	2	1	-10921639	191.714	189	127	255	4026	36.642	2.000	0.056	0.558
ID200955	200955	0	38.167	6.028	12.201	0	2	2	2	1	-10921639	132.190	134	72	189	2776	30.209	4.800	0.120	0.941
ID200954	200954	6	43.899	19.509	6.334	0	2	2	2	1	-10921639	215.000	218	153	255	4515	32.741	7.600	0.096	1.152
ID200953	200953	5	35.501	12.031	6.512	0	2	2	2	1	-10921639	173.810	174	105	211	3650	25.913	2.000	0.091	1.117
ID200958	200958	3	45.536	17.846	19.295	0	2	2	2	1	-10921639	198.238	193	153	255	4163	30.366	2.000	0.096	1.149
ID200957	200957	1	47.974	28.543	11.655	0	2	2	2	1	-10921639	126.429	120	47	240	2655	48.100	6.342	0.139	0.643
ID200956	200956	2	28.674	22.371	11.862	0	2	2	2	1	-10921639	194.143	196	156	251	4077	26.629	2.000	0.043	0.594
ID200995	200995	3	43.701	17.818	19.033	0	3	3	2	1	-10921639	203.667	207	138	255	4277	31.357	2.000	0.104	1.228
ID200994	200994	1	55.617	28.616	11.691	0	3	3	2	1	-10921639	132.048	131	69	225	2773	46.663	2.000	0.169	0.818
ID200993	200993	None	38.261	25.375	12.278	0	3	3	2	1	-10921639	180.857	182	127	233	3798	26.079	2.000	0.079	1.018
ID200992	200992	0	37.311	5.818	12.083	0	3	3	2	1	-10921639	130.238	134	80	178	2735	24.607	2.000	0.115	1.090
ID200991	200991	6	51.624	21.409	6.221	0	3	3	2	1	-10921639	217.476	218	167	255	4567	30.704	4.800	0.119	1.508
ID200975	200975	6	42.000	20.298	6.426	0	4	4	2	1	-10921639	201.238	200	145	255	4226	33.276	6.321	0.092	1.021
ID200977	200977	3	48.554	17.326	18.721	0	4	4	2	1	-10921639	193.000	196	109	236	4053	32.450	4.800	0.132	1.387
ID200976	200976	1	40.106	27.724	11.522	0	4	4	2	1	-10921639	137.286	145	72	204	2883	36.836	6.316	0.150	0.973
ID200951	200951	1	29.865	27.972	11.758	0	5	5	2	1	-10921639	125.190	134	83	167	2629	29.094	4.800	0.112	0.868
ID200950	200950	6	42.396	19.655	5.822	0	5	5	2	1	-10921639	192.905	193	123	247	4051	33.603	7.600	0.096	1.010
ID200952	200952	3	40.336	17.018	19.136	0	5	5	2	1	-10921639	174.762	182	109	214	3670	27.513	4.800	0.117	1.334
ID200987	200987	1	27.147	28.603	11.696	0	6	6	2	1	-10921639	114.952	116	61	182	2414	33.824	7.600	0.113	0.692
ID200986	200986	7	39.851	16.920	7.156	0	6	6	2	1	-10921639	208.571	218	163	255	4380	29.767	7.600	0.080	1.035
ID200985	200985	6	34.942	20.452	4.765	0	6	6	2	1	-10921639	183.000	178	123	236	3843	29.828	7.600	0.073	0.836
ID200990	200990	3	40.163	17.674	19.988	0	6	6	2	1	-10921639	178.143	174	102	247	3741	41.199	7.600	0.096	0.755
ID200989	200989	8	36.633	15.475	17.331	0	6	6	2	1	-10921639	188.857	185	123	255	3966	35.780	7.600	0.060	0.599
ID200988	200988	None	31.469	24.082	12.869	0	6	6	2	1	-10921639	180.381	182	138	222	3788	24.173	4.800	0.080	1.099
ID200963	200963	3	41.154	17.824	20.044	0	7	7	2	1	-10921639	170.810	171	123	244	3587	32.756	6.387	0.082	0.794
ID200962	200962	8	29.186	16.000	17.000	0	7	7	2	1	-10921639	191.524	189	145	233	4022	23.960	7.600	0.065	0.974
ID200961	200961	1	39.774	28.475	11.787	0	7	7	2	1	-10921639	136.476	134	80	200	2866	35.655	7.600	0.131	0.886
ID200960	200960	7	44.712	16.031	10.015	0	7	7	2	1	-10921639	204.857	204	153	255	4302	33.714	7.600	0.079	0.894
ID200959	200959	6	29.704	19.046	6.020	0	7	7	2	1	-10921639	190.952	196	142	222	4010	25.011	7.600	0.073	1.040
ID200968	200968	3	30.326	17.907	19.580	0	8	8	2	1	-10921639	158.429	149	94	222	3327	32.670	3.200	0.062	0.565
ID200967	200967	1	44.643	28.082	11.840	0	8	8	2	1	-10921639	127.190	138	72	171	2671	30.375	2.000	0.168	1.205
ID200966	200966	7	43.265	15.681	10.619	0	8	8	2	1	-10921639	202.238	204	138	255	4247	33.883	7.600	0.072	0.806
ID200965	200965	None	27.552	10.916	8.517	0	8	8	2	1	-10921639	157.333	156	116	196	3304	24.280	2.000	0.060	0.732
ID200964	200964	6	41.641	19.959	6.115	0	8	8	2	1	-10921639	191.762	200	142	229	4027	26.525	6.070	0.103	1.344
ID201000	201000	3	32.006	17.212	20.683	0	9	9	2	1	-10921639	139.048	134	94	196	2920	28.437	6.369	0.072	0.658
ID200999	200999	1	40.700	28.959	11.637	0	9	9	2	1	-10921639	112.714	112	54	160	2367	32.912	2.000	0.175	1.019
ID200998	200998	None	36.650	25.401	12.152	0	9	9	2	1	-10921639	152.429	153	109	193	3201	22.304	2.000	0.096	1.193
ID200997	200997	7	49.763	16.196	10.943	0	9	9	2	1	-10921639	207.095	200	149	255	4349	30.713	2.000	0.104	1.271
ID200996	200996	6	55.152	20.315	5.852	0	9	9	2	1	-10921639	183.476	185	134	255	3853	32.817	2.000	0.122	1.216
ID200971	200971	7	29.837	15.775	10.319	0	10	10	2	1	-10921639	180.000	182	142	229	3780	23.923	2.000	0.056	0.797
ID200970	200970	None	36.226	11.018	8.224	0	10	10	2	1	-10921639	150.286	156	98	204	3156	30.790	6.385	0.092	0.822
ID200969	200969	6	47.288	20.272	5.919	0	10	10	2	1	-10921639	180.762	178	138	236	3796	25.630	7.600	0.122	1.531
ID200974	200974	3	30.314	18.003	19.929	0	10	10	2	1	-10921639	149.333	153	94	218	3136	31.519	3.200	0.075	0.663
ID200973	200973	None	29.077	19.279	14.465	0	10	10	2	1	-10921639	176.000	174	142	211	3696	18.604	2.000	0.063	1.124
ID200972	200972	1	46.412	28.841	11.751	0	10	10	2	1	-10921639	99.286	109	36	189	2085	39.612	2.000	0.185	0.784
ID201018	201018	3	33.752	18.384	19.479	0	11	11	2	1	-10921639	161.524	160	131	207	3392	19.382	7.600	0.086	1.316
ID201017	201017	9	29.951	14.826	16.199	0	11	11	2	1	-10921639	168.667	160	138	222	3542	23.880	2.000	0.058	0.773
ID201016	201016	1	39.032	27.709	11.845	0	11	11	2	1	-10921639	116.048	120	54	167	2437	32.136	2.000	0.166	1.027
ID201015	201015	7	37.410	16.185	10.689	0	11	11	2	1	-10921639	176.619	167	142	233	3709	28.769	2.000	0.065	0.746
ID201014	201014	6	57.222	20.357	6.088	0	11	11	2	1	-10921639	187.381	185	131	251	3935	31.592	4.800	0.132	1.388
ID201011	201011	1	32.725	28.234	11.750	0	12	12	2	1	-10921639	116.000	112	51	174	2436	33.730	4.800	0.152	0.906
ID201010	201010	7	27.395	15.667	9.572	0	12	12	2	1	-10921639	183.048	178	145	244	3844	25.565	7.600	0.044	0.608
ID201009	201009	10	34.815	15.882	6.807	0	12	12	2	1	-10921639	192.619	189	153	236	4045	19.906	6.136	0.084	1.501
ID201008	201008	6	44.801	20.269	6.094	0	12	12	2	1	-10921639	176.810	174	134	255	3713	30.382	6.331	0.097	1.028
ID201013	201013	3	39.057	17.937	19.934	0	12	12	2	1	-10921639	153.667	149	109	214	3227	31.539	2.000	0.109	0.958
ID201012	201012	9	31.917	13.841	16.331	0	12	12	2	1	-10921639	162.619	153	116	211	3415	31.080	2.000	0.066	0.650
ID201003	201003	7	27.329	16.098	10.398	0	13	13	2	1	-10921639	185.429	185	142	214	3894	22.513	7.600	0.064	0.992
ID201002	201002	6	28.071	21.038	6.668	0	13	13	2	1	-10921639	165.952	163	138	204	3485	19.861	2.000	0.071	1.106
ID201001	201001	10	36.927	16.782	6.238	0	13	13	2	1	-10921639	183.190	185	134	251	3847	28.897	6.328	0.089	1.034
ID201007	201007	3	40.138	17.767	20.403	0	13	13	2	1	-10921639	155.190	156	102	207	3259	24.784	3.200	0.112	1.261
ID201006	201006	None	28.194	20.912	16.225	0	13	13	2	1	-10921639	164.762	160	127	225	3460	23.622	2.000	0.045	0.602
ID201005	201005	9	28.701	13.780	16.003	0	13	13	2	1	-10921639	157.857	156	112	204	3315	25.441	2.000	0.065	0.758
ID201004	201004	1	34.817	28.309	11.293	0	13	13	2	1	-10921639	111.429	120	51	149	2340	28.418	2.000	0.142	0.977
ID201019	201019	6	42.380	20.140	6.118	0	14	14	2	1	-10921639	183.143	178	131	222	3846	29.962	6.348	0.093	1.045
ID201023	201023	3	29.496	17.721	17.856	0	14	14	2	1	-10921639	167.381	167	127	222	3515	23.951	6.286	0.084	1.087
ID201022	201022	11	32.090	25.160	14.214	0	14	14	2	1	-10921639	143.476	145	94	178	3013	23.828	7.600	0.100	1.095
ID201021	201021	1	28.749	28.897	11.573	0	14	14	2	1	-10921639	91.286	94	40	138	1917	29.304	2.000	0.105	0.591
ID201020	201020	7	27.510	16.026	10.798	0	14	14	2	1	-10921639	187.524	193	142	236	3938	27.384	7.600	0.048	0.625
ID201027	201027	11	40.505	23.610	12.831	0	15	15	2	1	-10921639	169.667	167	116	222	3563	30.095	4.800	0.103	1.052
ID201026	201026	7	47.562	15.897	10.867	0	15	15	2	1	-10921639	196.524	189	134	255	4127	34.289	2.000	0.078	0.834
ID201025	201025	6	33.012	19.634	5.905	0	15	15	2	1	-10921639	170.619	171	116	214	3583	28.271	6.317	0.087	0.961
ID201024	201024	14	42.394	13.243	6.167	0	15	15	2	1	-10921639	149.238	149	91	207	3134	37.881	2.000	0.110	0.781
ID201028	201028	3	37.379	17.868	17.002	0	15	15	2	1	-10921639	189.143	193	153	229	3972	23.789	2.000	0.099	1.426
ID201051	201051	1	38.469	27.935	11.643	0	16	16	2	1	-10921639	114.381	120	47	156	2402	31.096	2.000	0.165	1.043
ID201050	201050	7	37.966	15.973	10.816	0	16	16	2	1	-10921639	184.714	185	120	233	3879	29.273	2.000	0.086	0.998
ID201049	201049	6	44.486	19.889	5.545	0	16	16	2	1	-10921639	179.000	185	131	207	3759	23.514	6.311	0.139	1.853
ID201048	201048	14	27.569	13.265	6.031	0	16	16	2	1	-10921639	139.429	138	98	189	2928	27.593	2.000	0.070	0.663
ID201032	201032	None	28.296	18.211	19.771	0	17	17	2	1	-10921639	137.381	134	98	185	2885	26.383	7.600	0.088	0.839
ID201031	201031	1	32.805	28.000	12.000	0	17	17	2	1	-10921639	113.714	120	58	156	2388	26.230	4.800	0.150	1.131
ID201030	201030	7	33.085	16.266	11.302	0	17	17	2	1	-10921639	188.143	185	142	233	3951	24.430	7.600	0.079	1.125
ID201029	201029	6	52.523	20.727	5.935	0	17	17	2	1	-10921639	183.048	178	131	233	3844	30.122	4.800	0.163	1.702
ID201035	201035	7	44.630	15.538	10.741	0	18	18	2	1	-10921639	190.619	182	149	240	4003	31.334	3.200	0.084	0.944
ID201034	201034	12	32.018	17.473	6.197	0	18	18	2	1	-10921639	176.095	189	109	218	3698	31.330	6.126	0.082	0.856
ID201033	201033	6	43.828	21.313	5.475	0	18	18	2	1	-10921639	164.762	178	102	207	3460	37.607	4.800	0.137	1.058
ID201036	201036	1	29.578	27.246	11.927	0	18	18	2	1	-10921639	122.333	123	61	167	2569	27.721	2.000	0.115	0.912
ID201040	201040	13	32.703	17.510	16.534	0	19	19	2	1	-10921639	167.095	167	127	233	3509	25.412	7.600	0.082	0.994
ID201039	201039	1	30.147	27.738	11.446	0	19	19	2	1	-10921639	99.714	102	54	145	2094	26.247	2.000	0.139	0.929
ID201038	201038	12	38.835	17.078	6.999	0	19	19	2	1	-10921639	183.381	185	134	244	3851	28.228	6.395	0.085	1.021
ID201037	201037	6	53.389	20.581	5.934	0	19	19	2	1	-10921639	170.238	160	87	236	3575	36.711	4.800	0.144	1.164
ID201043	201043	1	27.548	28.119	12.062	0	20	20	2	1	-10921639	99.857	105	54	123	2097	22.204	4.800	0.160	1.241
ID201042	201042	7	56.465	16.124	11.030	0	20	20	2	1	-10921639	182.333	167	105	255	3829	41.665	2.000	0.099	0.787
ID201041	201041	6	56.720	20.652	5.673	0	20	20	2	1	-10921639	160.333	160	102	236	3367	37.850	2.000	0.149	1.100
ID201044	201044	13	27.109	17.276	17.023	0	20	20	2	1	-10921639	152.905	156	109	196	3211	21.778	4.800	0.087	1.127
ID201047	201047	7	32.753	15.655	10.952	0	21	21	2	1	-10921639	173.524	171	127	236	3644	26.072	2.000	0.048	0.609
ID201046	201046	None	43.381	17.039	6.887	0	21	21	2	1	-10921639	190.286	196	134	255	3996	33.841	2.000	0.084	0.870
ID201045	201045	6	58.670	20.439	5.724	0	21	21	2	1	-10921639	186.619	189	134	236	3919	34.215	4.800	0.150	1.422
ID201054	201054	15	31.121	23.985	12.824	0	22	22	2	1	-10921639	154.143	160	109	189	3237	23.165	6.342	0.087	1.069
ID201053	201053	None	30.425	27.450	11.571	0	22	22	2	1	-10921639	118.190	120	69	171	2482	27.558	4.800	0.131	0.993
ID201052	201052	6	46.323	19.351	5.647	0	22	22	2	1	-10921639	182.810	182	138	240	3839	27.755	6.326	0.136	1.575
ID201064	201064	16	28.881	16.332	17.142	0	23	23	2	1	-10921639	151.714	149	120	196	3186	24.747	7.600	0.073	0.833
ID201063	201063	15	37.535	25.503	13.046	0	23	23	2	1	-10921639	131.905	134	72	178	2770	32.954	6.336	0.133	0.942
ID201062	201062	7	42.463	15.837	11.081	0	23	23	2	1	-10921639	181.476	178	145	240	3811	27.940	2.000	0.075	0.904
ID201061	201061	6	54.987	19.906	5.650	0	23	23	2	1	-10921639	181.619	174	127	251	3814	33.598	6.336	0.125	1.198
ID201059	201059	15	33.471	23.636	13.865	0	24	24	2	1	-10921639	155.476	160	112	204	3265	26.385	4.800	0.107	1.142
ID201058	201058	None	31.964	27.659	11.797	0	24	24	2	1	-10921639	96.571	94	43	145	2028	31.086	7.600	0.131	0.719
ID201057	201057	7	27.800	16.199	11.119	0	24	24	2	1	-10921639	178.095	178	145	225	3740	22.456	4.800	0.059	0.883
ID201056	201056	17	42.164	17.095	6.737	0	24	24	2	1	-10921639	178.857	174	131	244	3756	29.669	2.000	0.075	0.843
ID201055	201055	6	42.807	21.111	6.285	0	24	24	2	1	-10921639	163.524	160	98	222	3434	33.967	4.800	0.112	0.973
ID201060	201060	16	39.062	17.680	17.192	0	24	24	2	1	-10921639	162.619	160	127	214	3415	26.491	2.000	0.092	1.038
ID201073	201073	16	32.020	15.478	17.412	0	25	25	2	1	-10921639	148.381	142	112	193	3116	21.990	2.000	0.084	1.046
ID201072	201072	15	29.211	21.306	15.023	0	25	25	2	1	-10921639	157.238	153	127	214	3302	19.950	2.000	0.058	0.862
ID201071	201071	7	29.333	16.477	11.076	0	25	25	2	1	-10921639	176.286	174	131	225	3702	25.482	2.000	0.056	0.734
ID201070	201070	17	42.599	16.977	6.748	0	25	25	2	1	-10921639	186.810	189	138	255	3923	31.127	6.423	0.069	0.774
ID201069	201069	6	29.787	20.325	4.726	0	25	25	2	1	-10921639	158.810	160	112	204	3335	25.561	4.800	0.075	0.870
ID201067	201067	7	31.802	17.012	11.054	0	26	26	2	1	-10921639	171.095	171	127	218	3593	28.604	2.000	0.063	0.708
ID201066	201066	17	29.194	16.553	6.831	0	26	26	2	1	-10921639	175.190	174	142	233	3679	20.880	6.359	0.054	0.856
ID201065	201065	6	43.716	20.655	6.341	0	26	26	2	1	-10921639	163.714	167	109	233	3438	34.189	2.000	0.120	1.025
ID201068	201068	16	28.039	18.162	16.923	0	26	26	2	1	-10921639	153.952	153	116	214	3233	25.164	2.000	0.056	0.646
ID201075	201075	7	31.816	16.229	11.046	0	27	27	2	1	-10921639	165.524	163	134	211	3476	26.741	2.000	0.055	0.644
ID201074	201074	6	37.613	19.973	6.300	0	27	27	2	1	-10921639	165.952	171	105	229	3485	29.971	4.800	0.107	1.069
ID201077	201077	16	29.064	17.380	16.979	0	27	27	2	1	-10921639	145.762	142	112	182	3061	20.109	3.200	0.097	1.282
ID201076	201076	18	37.122	27.362	11.596	0	27	27	2	1	-10921639	110.429	109	65	142	2319	24.016	4.800	0.184	1.428
ID201083	201083	6	30.637	20.633	5.833	0	28	28	2	1	-10921639	146.000	145	109	200	3066	27.361	2.000	0.061	0.618
ID201082	201082	17	46.109	16.918	6.355	0	28	28	2	1	-10921639	163.524	156	105	255	3434	38.106	2.000	0.096	0.753
ID201087	201087	16	28.924	15.279	17.703	0	28	28	2	1	-10921639	134.619	131	94	185	2827	24.836	3.200	0.080	0.808
ID201086	201086	None	28.386	20.558	13.595	0	28	28	2	1	-10921639	154.952	156	105	207	3254	30.218	7.600	0.057	0.554
ID201085	201085	18	29.838	28.023	11.590	0	28	28	2	1	-10921639	85.476	91	36	123	1795	25.816	2.000	0.149	0.857
ID201084	201084	7	27.950	16.390	11.089	0	28	28	2	1	-10921639	164.190	156	131	218	3448	26.666	2.000	0.044	0.515
ID201081	201081	16	29.169	15.421	17.439	0	29	29	2	1	-10921639	143.571	142	102	200	3015	28.268	2.000	0.060	0.571
ID201080	201080	18	30.861	27.785	12.021	0	29	29	2	1	-10921639	91.286	94	36	134	1917	28.203	3.200	0.150	0.846
ID201079	201079	6	28.972	20.524	6.478	0	29	29	2	1	-10921639	155.429	149	105	211	3264	31.644	6.086	0.065	0.598
ID201078	201078	17	30.259	18.135	5.071	0	29	29	2	1	-10921639	163.143	160	116	207	3426	28.573	6.307	0.097	1.011
ID201097	201097	16	37.035	15.546	17.916	0	30	30	2	1	-10921639	153.000	156	91	196	3213	22.592	4.800	0.114	1.386
ID201096	201096	18	33.544	27.742	11.836	0	30	30	2	1	-10921639	83.333	87	40	138	1750	30.074	2.000	0.141	0.684
ID201095	201095	6	29.222	19.888	6.517	0	30	30	2	1	-10921639	172.476	171	138	225	3622	20.602	6.202	0.078	1.205
ID201094	201094	47	28.545	17.949	6.603	0	30	30	2	1	-10921639	178.286	174	142	229	3744	21.696	4.800	0.080	1.212
ID201093	201093	17	28.145	17.927	4.250	0	30	30	2	1	-10921639	140.190	149	72	182	2944	32.457	6.094	0.083	0.659
ID201091	201091	6	40.189	20.392	6.271	0	31	31	2	1	-10921639	176.000	171	142	218	3696	24.376	6.357	0.102	1.335
ID201090	201090	47	40.481	16.860	5.980	0	31	31	2	1	-10921639	172.857	171	120	251	3630	32.650	2.000	0.113	1.077
ID201092	201092	18	30.909	27.643	11.698	0	31	31	2	1	-10921639	80.381	83	25	138	1688	32.341	2.000	0.131	0.574
ID201089	201089	None	29.283	15.912	16.811	0	32	32	2	1	-10921639	161.190	160	123	193	3385	20.762	7.600	0.090	1.280
ID201088	201088	6	34.184	20.440	6.573	0	32	32	2	1	-10921639	168.286	167	134	214	3534	19.678	2.000	0.099	1.542
ID201099	201099	6	37.483	20.144	5.956	0	33	33	2	1	-10921639	169.143	178	116	218	3552	25.601	7.600	0.098	1.174
ID201098	201098	None	27.797	14.343	5.225	0	33	33	2	1	-10921639	118.571	120	58	178	2490	34.984	2.000	0.063	0.403
ID201100	201100	None	29.208	15.661	11.599	0	33	33	2	1	-10921639	165.095	163	123	207	3467	20.840	2.000	0.071	1.055
ID201102	201102	19	27.946	18.053	19.149	0	34	34	2	1	-10921639	139.381	142	94	178	2927	20.123	6.266	0.090	1.148
ID201101	201101	6	34.431	19.135	5.108	0	34	34	2	1	-10921639	154.571	163	102	185	3246	23.455	7.600	0.122	1.434
ID201106	201106	19	30.326	18.185	17.959	0	35	35	2	1	-10921639	138.571	134	91	193	2910	24.396	2.000	0.075	0.794
ID201105	201105	6	42.798	20.198	6.038	0	35	35	2	1	-10921639	165.143	167	105	229	3468	34.216	6.305	0.108	0.942
ID201107	201107	6	37.460	19.825	6.524	0	36	36	2	1	-10921639	165.000	163	116	214	3465	23.967	2.000	0.106	1.319
ID201109	201109	None	35.120	14.754	19.626	0	36	36	2	1	-10921639	119.476	116	69	178	2509	30.633	2.000	0.128	0.883
ID201108	201108	None	32.305	14.991	11.098	0	36	36	2	1	-10921639	154.429	156	112	200	3243	23.551	2.000	0.084	1.012
ID201103	201103	6	33.601	19.949	5.778	0	37	37	2	1	-10921639	152.286	145	123	218	3198	21.550	6.292	0.096	1.236
ID201104	201104	None	37.914	18.273	19.105	0	37	37	2	1	-10921639	144.714	145	94	200	3039	26.272	6.363	0.102	1.019
ID201111	201111	None	29.588	26.253	11.486	0	38	38	2	1	-10921639	103.190	112	54	134	2167	24.877	2.000	0.126	0.926
ID201110	201110	6	30.831	20.500	6.622	0	38	38	2	1	-10921639	160.714	160	127	204	3375	21.492	6.312	0.077	1.070
ID201112	201112	6	39.325	20.149	5.904	0	39	39	2	1	-10921639	157.190	160	123	214	3301	23.549	6.239	0.113	1.356
ID201119	201119	None	35.863	17.339	6.940	0	40	40	2	1	-10921639	163.048	160	105	222	3424	27.396	6.389	0.082	0.902
ID201118	201118	6	37.900	19.259	5.277	0	40	40	2	1	-10921639	153.048	163	98	200	3214	30.714	7.600	0.127	1.125
ID201120	201120	20	27.634	27.005	12.058	0	40	40	2	1	-10921639	82.571	87	32	116	1734	25.999	2.000	0.130	0.729
ID201115	201115	6	33.501	19.985	5.371	0	41	41	2	1	-10921639	132.667	134	58	178	2786	30.806	3.200	0.116	0.894
ID201117	201117	20	33.430	26.526	12.087	0	41	41	2	1	-10921639	89.381	91	32	138	1877	33.011	2.000	0.156	0.730
ID201116	201116	None	27.194	16.260	11.407	0	41	41	2	1	-10921639	149.810	153	102	193	3146	24.484	2.000	0.051	0.597
ID201114	201114	None	27.646	20.662	18.931	0	42	42	2	1	-10921639	123.857	131	69	156	2601	23.046	4.800	0.113	1.088
ID201113	201113	6	50.427	19.682	6.999	0	42	42	2	1	-10921639	175.619	178	109	251	3688	36.141	2.000	0.140	1.194
ID201125	201125	6	49.165	20.174	5.529	0	43	43	2	1	-10921639	169.810	174	123	214	3566	28.973	4.800	0.150	1.528
ID201123	201123	6	40.639	19.916	5.333	0	44	44	2	1	-10921639	135.857	134	69	196	2853	30.928	7.600	0.147	1.124
ID201124	201124	21	28.676	25.716	13.150	0	44	44	2	1	-10921639	101.952	109	40	145	2141	27.380	4.800	0.148	0.961
ID201127	201127	21	28.950	25.394	13.517	0	45	45	2	1	-10921639	114.952	123	72	160	2414	23.748	2.000	0.091	0.809
ID201126	201126	6	49.954	19.849	5.322	0	45	45	2	1	-10921639	138.905	142	72	211	2917	35.561	6.244	0.160	1.077
ID201135	201135	21	38.718	25.815	12.590	0	46	46	2	1	-10921639	113.143	116	36	163	2376	37.577	2.000	0.143	0.752
ID201134	201134	6	46.161	19.800	5.365	0	46	46	2	1	-10921639	140.476	145	80	204	2950	35.366	2.000	0.159	1.089
ID201136	201136	None	27.605	18.779	18.999	0	46	46	2	1	-10921639	124.238	127	72	163	2609	23.541	7.600	0.081	0.792
ID201122	201122	21	42.973	25.981	11.763	0	47	47	2	1	-10921639	120.667	127	58	167	2534	31.108	4.800	0.190	1.240
ID201121	201121	6	59.310	19.226	5.888	0	47	47	2	1	-10921639	164.476	163	112	214	3454	32.152	7.600	0.177	1.539
ID201131	201131	6	35.896	19.657	5.488	0	48	48	2	1	-10921639	127.571	134	47	182	2679	38.322	4.800	0.131	0.770
ID201133	201133	22	34.057	19.183	18.137	0	48	48	2	1	-10921639	140.857	138	120	189	2958	18.969	4.800	0.106	1.424
ID201132	201132	21	33.067	25.234	13.946	0	48	48	2	1	-10921639	116.286	112	76	160	2442	22.546	7.600	0.105	0.980
ID201130	201130	22	30.466	17.595	18.883	0	49	49	2	1	-10921639	141.762	142	109	174	2977	17.728	4.800	0.113	1.621
ID201129	201129	6	43.104	19.738	5.552	0	49	49	2	1	-10921639	152.619	156	87	193	3205	27.876	6.296	0.149	1.420
ID201128	201128	None	32.839	14.001	5.791	0	49	49	2	1	-10921639	120.905	131	61	167	2539	30.351	2.000	0.099	0.717
ID201145	201145	22	32.598	18.518	18.700	0	50	50	2	1	-10921639	129.476	127	87	189	2719	25.961	4.800	0.129	1.141
ID201144	201144	21	34.978	25.879	12.348	0	50	50	2	1	-10921639	100.190	112	43	149	2104	32.905	7.600	0.154	0.810
ID201143	201143	None	27.524	15.742	12.071	0	50	50	2	1	-10921639	142.286	138	120	185	2988	16.971	4.800	0.078	1.206
ID201142	201142	6	50.768	19.368	5.578	0	50	50	2	1	-10921639	154.571	156	98	207	3246	32.432	4.800	0.170	1.386
ID201138	201138	21	50.078	24.370	11.945	0	51	51	2	1	-10921639	131.190	120	94	200	2755	26.561	2.000	0.166	1.406
ID201137	201137	6	63.742	19.568	5.949	0	51	51	2	1	-10921639	153.286	163	72	229	3219	43.121	4.800	0.212	1.244
ID201139	201139	6	69.264	19.344	6.097	0	52	52	2	1	-10921639	167.952	163	91	225	3527	37.487	2.000	0.210	1.557
ID201141	201141	22	29.733	18.481	18.943	0	52	52	2	1	-10921639	127.333	131	83	167	2674	20.434	2.000	0.108	1.214
ID201140	201140	21	35.716	23.940	12.143	0	52	52	2	1	-10921639	126.286	131	76	167	2652	26.094	2.000	0.130	1.115
ID201147	201147	21	35.507	22.742	12.189	0	53	53	2	1	-10921639	136.286	138	98	185	2862	22.819	4.800	0.129	1.366
ID201146	201146	6	57.150	19.415	5.958	0	53	53	2	1	-10921639	152.619	153	87	225	3205	36.051	4.800	0.174	1.254
ID201148	201148	22	31.925	19.262	19.140	0	53	53	2	1	-10921639	126.810	127	98	160	2663	18.875	6.353	0.123	1.467
ID201152	201152	None	28.169	14.288	17.964	0	54	54	2	1	-10921639	130.667	131	87	182	2744	26.365	2.000	0.068	0.629
ID201151	201151	21	43.414	24.658	11.663	0	54	54	2	1	-10921639	121.714	123	54	189	2556	37.105	2.000	0.167	0.941
ID201150	201150	6	52.615	19.939	6.398	0	54	54	2	1	-10921639	153.524	167	61	222	3224	44.938	4.800	0.157	0.926
ID201149	201149	23	27.480	13.878	5.795	0	54	54	2	1	-10921639	125.571	138	69	167	2637	28.349	2.000	0.088	0.720
ID201155	201155	21	30.245	23.548	11.924	0	55	55	2	1	-10921639	120.762	120	69	178	2536	31.700	2.000	0.113	0.772
ID201154	201154	6	50.505	19.792	6.414	0	55	55	2	1	-10921639	146.810	167	51	236	3083	50.642	4.800	0.155	0.780
ID201153	201153	23	33.526	15.264	5.866	0	55	55	2	1	-10921639	130.190	127	72	182	2734	30.935	6.364	0.100	0.769
ID201157	201157	None	29.368	18.087	20.172	0	55	55	2	1	-10921639	114.810	116	72	185	2411	25.887	2.000	0.110	0.880
ID201156	201156	None	29.324	10.153	16.562	0	55	55	2	1	-10921639	94.762	102	40	142	1990	31.802	2.000	0.116	0.620
ID201159	201159	21	44.363	22.780	11.917	0	56	56	2	1	-10921639	138.524	131	98	236	2909	34.042	2.000	0.113	0.826
ID201158	201158	6	50.408	20.456	7.127	0	56	56	2	1	-10921639	155.714	156	76	229	3270	34.861	4.800	0.161	1.238
ID201163	201163	24	31.221	9.094	15.584	0	57	57	2	1	-10921639	90.571	94	40	142	1902	33.743	2.000	0.098	0.481
ID201162	201162	21	39.802	22.547	12.334	0	57	57	2	1	-10921639	147.524	149	102	218	3098	32.750	2.000	0.103	0.840
ID201161	201161	None	27.772	14.720	12.087	0	57	57	2	1	-10921639	161.381	160	127	225	3389	24.169	7.600	0.057	0.720
ID201160	201160	6	50.341	19.928	6.571	0	57	57	2	1	-10921639	183.095	189	102	225	3845	29.199	4.800	0.166	1.790
ID201164	201164	25	28.890	16.977	18.571	0	57	57	2	1	-10921639	130.190	131	87	178	2734	24.398	6.273	0.096	0.934
ID201169	201169	25	31.199	17.903	17.221	0	58	58	2	1	-10921639	150.143	153	98	218	3153	24.674	4.800	0.088	0.989
ID201168	201168	24	35.036	9.862	15.506	0	58	58	2	1	-10921639	113.619	120	65	178	2386	33.235	7.600	0.110	0.676
ID201167	201167	21	39.061	22.581	12.293	0	58	58	2	1	-10921639	148.286	153	91	218	3114	32.466	7.600	0.096	0.801
ID201166	201166	6	49.556	19.208	6.341	0	58	58	2	1	-10921639	166.286	174	83	229	3492	41.859	2.000	0.128	0.903
ID201165	201165	26	46.505	14.876	5.501	0	58	58	2	1	-10921639	157.905	163	112	211	3316	30.397	6.070	0.130	1.192
ID201179	201179	21	41.676	23.215	12.038	0	59	59	2	1	-10921639	154.048	149	112	207	3235	27.739	2.000	0.100	1.013
ID201178	201178	6	44.491	20.543	7.010	0	59	59	2	1	-10921639	158.143	167	91	222	3321	39.491	4.800	0.146	1.022
ID201177	201177	26	58.037	14.317	5.409	0	59	59	2	1	-10921639	149.714	145	61	247	3144	54.100	2.000	0.152	0.731
ID201181	201181	25	36.397	17.851	16.877	0	59	59	2	1	-10921639	153.714	153	112	218	3228	27.700	2.000	0.080	0.821
ID201180	201180	24	48.807	9.897	15.817	0	59	59	2	1	-10921639	129.714	127	69	185	2724	37.267	2.000	0.153	0.924
ID201186	201186	24	30.343	10.005	15.633	0	60	60	2	1	-10921639	112.048	116	58	167	2353	30.774	2.000	0.083	0.558
ID201185	201185	21	46.517	23.421	12.355	0	60	60	2	1	-10921639	151.286	142	102	207	3177	31.999	2.000	0.110	0.940
ID201184	201184	6	41.574	20.536	7.031	0	60	60	2	1	-10921639	165.286	174	76	211	3471	37.114	4.800	0.150	1.165
ID201183	201183	27	47.332	19.135	5.388	0	60	60	2	1	-10921639	160.905	182	87	207	3379	40.973	4.800	0.141	0.972
ID201182	201182	26	57.741	14.656	5.396	0	60	60	2	1	-10921639	151.381	153	65	255	3179	51.980	2.000	0.135	0.693
ID201171	201171	27	41.717	19.145	5.161	0	61	61	2	1	-10921639	168.524	174	98	222	3539	39.342	4.800	0.110	0.851
ID201170	201170	26	53.002	14.832	5.439	0	61	61	2	1	-10921639	161.048	171	83	255	3382	51.139	2.000	0.119	0.668
ID201175	201175	25	34.854	18.026	17.044	0	61	61	2	1	-10921639	160.286	163	105	211	3366	28.808	7.600	0.091	0.925
ID201174	201174	24	34.764	10.204	15.147	0	61	61	2	1	-10921639	128.333	131	69	174	2695	28.711	7.600	0.095	0.776
ID201173	201173	21	49.132	23.227	12.165	0	61	61	2	1	-10921639	167.571	163	116	229	3519	33.214	2.000	0.104	0.954
ID201172	201172	6	42.118	21.055	7.438	0	61	61	2	1	-10921639	175.714	182	98	222	3690	35.133	4.800	0.126	1.118
ID201176	201176	None	27.248	13.108	18.161	0	61	61	2	1	-10921639	132.524	145	69	189	2783	28.504	7.600	0.056	0.491
ID201187	201187	26	38.159	14.848	5.167	0	62	62	2	1	-10921639	153.333	160	83	225	3220	38.010	2.000	0.081	0.606
ID201191	201191	25	48.201	18.036	16.672	0	62	62	2	1	-10921639	170.000	174	127	222	3570	28.434	7.600	0.124	1.321
ID201190	201190	24	35.325	9.850	14.911	0	62	62	2	1	-10921639	131.381	134	87	178	2759	26.641	2.000	0.089	0.809
ID201189	201189	21	44.791	23.591	12.192	0	62	62	2	1	-10921639	152.000	138	112	233	3192	34.567	7.600	0.113	0.892
ID201188	201188	27	61.128	19.606	5.650	0	62	62	2	1	-10921639	193.810	204	105	255	4070	42.891	4.800	0.159	1.237
ID201208	201208	25	46.913	17.917	17.143	0	63	63	2	1	-10921639	190.333	193	145	240	3997	26.941	2.000	0.109	1.387
ID201207	201207	21	44.709	23.188	12.457	0	63	63	2	1	-10921639	168.381	163	120	233	3536	29.852	2.000	0.095	0.977
ID201206	201206	27	39.797	20.735	6.874	0	63	63	2	1	-10921639	171.762	171	112	222	3607	29.568	4.800	0.114	1.189
ID201205	201205	26	47.558	13.692	5.792	0	63	63	2	1	-10921639	177.048	174	94	222	3718	31.113	4.800	0.135	1.356
ID201217	201217	25	43.183	17.855	17.669	0	64	64	2	1	-10921639	176.048	178	120	214	3697	29.269	3.200	0.111	1.198
ID201216	201216	21	63.307	23.161	12.181	0	64	64	2	1	-10921639	189.524	178	134	255	3980	36.646	2.000	0.130	1.186
ID201215	201215	27	43.318	21.004	6.834	0	64	64	2	1	-10921639	180.857	185	112	244	3798	31.779	4.800	0.096	0.995
ID201214	201214	29	34.002	17.572	5.625	0	64	64	2	1	-10921639	192.762	189	160	247	4048	21.102	4.800	0.087	1.465
ID201213	201213	26	39.957	14.304	5.228	0	64	64	2	1	-10921639	158.524	163	76	240	3329	42.394	2.000	0.104	0.705
ID201203	201203	21	43.475	23.087	12.211	0	65	65	2	1	-10921639	173.952	174	123	225	3653	27.614	2.000	0.095	1.094
ID201202	201202	None	27.794	10.825	9.178	0	65	65	2	1	-10921639	160.095	160	112	214	3362	21.831	7.600	0.072	0.985
ID201201	201201	29	31.414	17.458	6.934	0	65	65	2	1	-10921639	193.667	200	145	233	4067	23.758	6.334	0.061	0.944
ID201200	201200	27	43.870	19.774	5.915	0	65	65	2	1	-10921639	188.048	200	123	240	3949	33.674	6.325	0.109	1.096
ID201199	201199	26	43.584	13.899	5.285	0	65	65	2	1	-10921639	153.095	163	65	211	3215	44.814	2.000	0.091	0.572
ID201204	201204	28	32.155	15.366	20.500	0	65	65	2	1	-10921639	145.286	138	94	200	3051	30.327	2.000	0.091	0.797
ID201211	201211	21	49.819	23.377	12.246	0	66	66	2	1	-10921639	180.762	174	131	251	3796	32.674	2.000	0.109	1.091
ID201210	201210	26	57.660	13.135	5.998	0	66	66	2	1	-10921639	172.000	178	105	255	3612	42.773	2.000	0.135	0.959
ID201209	201209	27	54.262	18.639	5.093	0	66	66	2	1	-10921639	189.476	196	127	251	3979	37.223	4.800	0.138	1.236
ID201212	201212	28	28.395	15.060	18.673	0	66	66	2	1	-10921639	158.238	163	116	200	3323	26.903	7.600	0.091	0.978
ID201195	201195	None	32.506	15.068	12.046	0	67	67	2	1	-10921639	175.571	171	134	255	3687	24.814	2.000	0.058	0.779
ID201194	201194	30	40.819	10.120	9.358	0	67	67	2	1	-10921639	151.810	149	109	225	3188	36.825	7.600	0.079	0.607
ID201193	201193	26	40.224	14.003	5.889	0	67	67	2	1	-10921639	175.714	178	102	233	3690	35.698	2.000	0.094	0.848
ID201192	201192	27	67.279	18.936	5.093	0	67	67	2	1	-10921639	195.619	207	98	255	4108	49.956	2.000	0.143	0.979
ID201198	201198	28	42.127	15.580	18.932	0	67	67	2	1	-10921639	183.762	185	127	229	3859	29.310	4.800	0.119	1.332
ID201197	201197	None	40.236	19.659	16.617	0	67	67	2	1	-10921639	183.381	182	127	240	3851	34.184	7.600	0.079	0.786
ID201196	201196	21	52.518	23.120	12.196	0	67	67	2	1	-10921639	185.571	189	131	255	3897	31.722	2.000	0.112	1.175
ID201227	201227	39	30.924	9.861	14.615	0	68	68	2	1	-10921639	131.857	134	69	182	2769	30.529	2.000	0.092	0.728
ID201226	201226	21	47.969	23.282	12.176	0	68	68	2	1	-10921639	186.333	178	149	233	3913	27.299	4.800	0.127	1.540
ID201225	201225	30	41.997	10.268	8.867	0	68	68	2	1	-10921639	145.476	145	80	211	3055	35.700	7.600	0.093	0.694
ID201224	201224	27	49.255	19.321	5.379	0	68	68	2	1	-10921639	177.762	185	94	247	3733	38.841	4.800	0.135	1.087
ID201223	201223	26	40.654	14.055	5.480	0	68	68	2	1	-10921639	159.714	167	80	255	3354	46.157	2.000	0.105	0.655
ID201228	201228	28	32.123	16.742	18.181	0	68	68	2	1	-10921639	171.190	174	120	211	3595	22.297	4.800	0.099	1.385
ID201235	201235	28	43.598	16.540	18.146	0	69	69	2	1	-10921639	189.810	185	149	222	3986	20.037	4.800	0.138	2.295
ID201234	201234	39	35.977	9.847	14.635	0	69	69	2	1	-10921639	136.905	142	83	185	2875	28.173	7.600	0.106	0.934
ID201233	201233	None	35.036	26.664	12.337	0	69	69	2	1	-10921639	131.810	138	47	211	2768	39.735	4.800	0.153	0.881
ID201232	201232	21	41.468	24.098	12.256	0	69	69	2	1	-10921639	167.667	160	116	222	3521	33.320	2.000	0.096	0.885
ID201231	201231	30	41.745	10.833	8.762	0	69	69	2	1	-10921639	164.000	156	102	255	3444	36.603	2.000	0.070	0.586
ID201230	201230	27	54.660	19.366	5.646	0	69	69	2	1	-10921639	195.333	200	149	255	4102	32.250	4.800	0.140	1.486
ID201229	201229	26	42.159	12.934	6.003	0	69	69	2	1	-10921639	173.048	178	112	222	3634	34.465	7.600	0.101	0.923
ID201219	201219	27	47.284	19.031	5.787	0	70	70	2	1	-10921639	198.190	200	138	240	4162	28.308	4.800	0.115	1.440
ID201218	201218	26	50.084	12.728	6.182	0	70	70	2	1	-10921639	184.286	193	94	255	3870	42.909	7.600	0.109	0.846
ID201222	201222	28	49.845	16.625	18.628	0	70	70	2	1	-10921639	177.762	182	109	240	3733	38.350	7.600	0.118	0.975
ID201221	201221	21	46.294	24.694	12.410	0	70	70	2	1	-10921639	171.333	160	120	222	3598	31.097	7.600	0.137	1.326
ID201220	201220	30	53.273	10.284	9.193	0	70	70	2	1	-10921639	170.857	160	109	255	3588	41.246	2.000	0.115	0.857
ID201240	201240	28	37.578	16.885	18.929	0	71	71	2	1	-10921639	167.762	174	87	207	3523	30.976	7.600	0.098	0.971
ID201239	201239	21	56.508	23.965	12.569	0	71	71	2	1	-10921639	195.667	193	142	244	4109	29.520	4.800	0.171	1.932
ID201238	201238	30	48.053	9.824	9.098	0	71	71	2	1	-10921639	155.000	149	91	218	3255	32.055	2.000	0.119	1.028
ID201237	201237	27	58.747	19.656	6.531	0	71	71	2	1	-10921639	207.619	207	127	255	4360	36.069	4.800	0.146	1.463
ID201236	201236	26	49.647	13.719	5.848	0	71	71	2	1	-10921639	186.952	185	123	251	3926	33.368	2.000	0.104	1.054
ID201259	201259	21	56.297	23.521	12.330	0	72	72	2	1	-10921639	194.714	207	134	255	4089	38.845	7.600	0.134	1.183
ID201258	201258	30	41.110	10.506	9.093	0	72	72	2	1	-10921639	170.333	167	120	255	3577	29.401	7.600	0.077	0.825
ID201257	201257	27	60.346	18.566	5.513	0	72	72	2	1	-10921639	219.952	229	138	255	4619	35.653	7.600	0.146	1.568
ID201256	201256	26	46.642	13.180	6.004	0	72	72	2	1	-10921639	176.905	174	112	255	3715	39.689	2.000	0.077	0.639
ID201262	201262	28	42.506	16.088	18.584	0	72	72	2	1	-10921639	173.095	171	120	244	3635	30.638	6.365	0.111	1.128
ID201261	201261	None	27.735	10.880	15.426	0	72	72	2	1	-10921639	138.905	138	102	182	2917	25.000	2.000	0.080	0.828
ID201260	201260	31	36.559	26.639	12.020	0	72	72	2	1	-10921639	142.381	138	76	211	2990	37.856	4.800	0.131	0.874
ID201271	201271	None	62.181	20.673	6.999	0	73	73	2	1	-10921639	193.667	211	112	255	4067	49.075	2.000	0.148	1.018
ID201270	201270	27	59.196	19.278	6.128	0	73	73	2	1	-10921639	210.619	218	131	255	4423	36.827	7.600	0.145	1.446
ID201269	201269	26	36.928	13.791	5.880	0	73	73	2	1	-10921639	172.286	178	105	225	3618	30.468	2.000	0.081	0.844
ID201275	201275	32	31.326	9.902	19.863	0	73	73	2	1	-10921639	109.667	116	54	160	2303	32.806	2.000	0.091	0.557
ID201274	201274	28	46.668	15.873	18.271	0	73	73	2	1	-10921639	189.000	185	149	233	3969	21.831	4.800	0.133	2.028
ID201273	201273	31	31.550	26.465	12.671	0	73	73	2	1	-10921639	144.143	149	91	185	3027	22.922	6.267	0.113	1.275
ID201272	201272	30	48.908	10.318	9.660	0	73	73	2	1	-10921639	156.905	149	91	240	3295	41.406	3.200	0.119	0.804
ID201243	201243	30	57.583	10.601	9.685	0	74	74	2	1	-10921639	183.143	178	131	255	3846	36.846	2.000	0.117	1.041
ID201242	201242	27	58.779	19.983	6.473	0	74	74	2	1	-10921639	210.667	222	120	255	4424	43.448	6.346	0.145	1.230
ID201241	201241	26	43.245	13.183	5.415	0	74	74	2	1	-10921639	163.714	167	87	233	3438	42.209	2.000	0.087	0.621
ID201247	201247	None	35.311	14.895	20.601	0	74	74	2	1	-10921639	153.143	149	102	214	3216	34.873	6.056	0.112	0.885
ID201246	201246	32	27.073	9.721	20.343	0	74	74	2	1	-10921639	113.333	116	58	160	2380	27.704	2.000	0.067	0.512
ID201245	201245	28	38.478	16.662	19.014	0	74	74	2	1	-10921639	180.619	182	120	255	3793	34.181	7.600	0.085	0.826
ID201244	201244	31	56.209	26.683	11.958	0	74	74	2	1	-10921639	160.048	171	87	214	3361	45.146	4.800	0.171	1.033
ID201299	201299	26	53.918	12.801	5.796	0	75	75	2	1	-10921639	178.429	174	116	247	3747	36.067	7.600	0.117	1.033
ID201303	201303	33	51.230	24.079	12.945	0	75	75	2	1	-10921639	185.810	189	134	222	3902	25.717	3.200	0.142	1.795
ID201302	201302	31	45.994	26.846	12.194	0	75	75	2	1	-10921639	148.000	156	76	222	3108	39.745	6.333	0.146	0.951
ID201301	201301	30	35.194	10.659	9.912	0	75	75	2	1	-10921639	163.619	163	112	214	3436	24.266	2.000	0.078	0.979
ID201300	201300	27	63.191	19.943	6.620	0	75	75	2	1	-10921639	202.952	200	134	255	4262	35.976	7.600	0.147	1.442
ID201306	201306	32	39.025	9.579	20.443	0	75	75	2	1	-10921639	112.143	105	72	171	2355	28.843	2.000	0.106	0.747
ID201305	201305	28	35.537	18.151	17.371	0	75	75	2	1	-10921639	171.619	163	123	222	3604	26.131	2.000	0.086	1.035
ID201304	201304	34	31.113	12.328	15.258	0	75	75	2	1	-10921639	153.857	149	116	200	3231	24.422	2.000	0.075	0.877
ID201283	201283	35	33.948	15.478	18.396	0	76	76	2	1	-10921639	174.238	171	112	244	3659	31.486	2.000	0.054	0.564
ID201282	201282	28	29.107	19.155	16.847	0	76	76	2	1	-10921639	184.238	189	127	218	3869	21.806	2.000	0.069	1.089
ID201281	201281	34	29.395	11.739	13.196	0	76	76	2	1	-10921639	166.048	160	116	218	3487	27.372	2.000	0.051	0.589
ID201280	201280	31	35.024	27.547	11.805	0	76	76	2	1	-10921639	122.000	116	47	193	2562	39.463	2.000	0.106	0.591
ID201279	201279	33	55.094	24.060	12.452	0	76	76	2	1	-10921639	195.571	196	138	255	4107	32.822	2.000	0.132	1.390
ID201278	201278	30	32.678	10.669	9.547	0	76	76	2	1	-10921639	166.048	167	105	225	3487	32.030	2.000	0.054	0.527
ID201277	201277	27	49.254	20.826	6.808	0	76	76	2	1	-10921639	199.619	185	163	236	4192	25.541	4.800	0.136	1.876
ID201276	201276	26	51.592	12.841	5.833	0	76	76	2	1	-10921639	186.476	185	145	251	3916	30.841	2.000	0.111	1.205
ID201251	201251	33	51.980	23.856	12.268	0	77	77	2	1	-10921639	188.238	196	127	236	3953	32.470	2.000	0.126	1.299
ID201250	201250	30	32.605	10.669	9.203	0	77	77	2	1	-10921639	166.571	167	120	225	3498	28.600	7.600	0.063	0.689
ID201249	201249	26	47.162	12.724	5.728	0	77	77	2	1	-10921639	181.857	182	142	255	3819	31.704	7.600	0.095	0.997
ID201248	201248	27	48.975	18.488	5.189	0	77	77	2	1	-10921639	183.095	193	109	251	3845	39.097	2.000	0.105	0.892
ID201255	201255	35	29.085	14.574	19.957	0	77	77	2	1	-10921639	154.095	149	105	229	3236	31.543	7.600	0.081	0.730
ID201254	201254	28	46.595	17.783	17.267	0	77	77	2	1	-10921639	192.905	196	142	244	4051	27.763	4.800	0.123	1.524
ID201253	201253	38	31.681	5.948	13.746	0	77	77	2	1	-10921639	86.714	87	47	145	1821	25.850	2.000	0.116	0.697
ID201252	201252	31	31.642	28.019	11.780	0	77	77	2	1	-10921639	118.714	116	58	189	2493	35.918	6.360	0.094	0.568
ID201287	201287	31	60.099	27.582	12.045	0	78	78	2	1	-10921639	138.381	138	51	233	2906	51.621	2.000	0.174	0.794
ID201286	201286	30	33.196	11.021	9.433	0	78	78	2	1	-10921639	177.571	182	116	244	3729	33.269	2.000	0.060	0.600
ID201285	201285	27	55.749	18.926	6.009	0	78	78	2	1	-10921639	216.476	218	138	255	4546	30.610	7.600	0.130	1.629
ID201284	201284	26	39.148	12.208	5.890	0	78	78	2	1	-10921639	169.571	182	109	251	3561	38.899	2.000	0.056	0.460
ID201291	201291	35	41.562	14.711	19.518	0	78	78	2	1	-10921639	187.524	189	134	244	3938	34.539	4.800	0.120	1.159
ID201290	201290	28	38.635	17.194	17.463	0	78	78	2	1	-10921639	216.286	222	163	255	4542	22.595	4.800	0.111	1.912
ID201289	201289	38	28.525	5.823	13.549	0	78	78	2	1	-10921639	93.905	98	47	160	1972	27.184	2.000	0.097	0.609
ID201288	201288	33	34.819	22.229	13.127	0	78	78	2	1	-10921639	198.571	200	134	255	4170	29.085	5.974	0.063	0.812
ID201267	201267	28	39.591	17.664	16.572	0	79	79	2	1	-10921639	194.381	185	134	247	4082	27.440	6.185	0.100	1.289
ID201266	201266	31	57.908	27.576	12.035	0	79	79	2	1	-10921639	140.905	127	80	251	2959	48.569	2.000	0.151	0.761
ID201265	201265	33	42.636	23.241	12.466	0	79	79	2	1	-10921639	188.000	189	138	255	3948	30.576	2.000	0.085	0.961
ID201264	201264	27	57.038	19.335	6.169	0	79	79	2	1	-10921639	205.286	193	142	255	4311	34.622	2.000	0.129	1.354
ID201263	201263	26	29.713	12.363	5.752	0	79	79	2	1	-10921639	153.762	156	98	218	3229	31.887	7.600	0.042	0.385
ID201268	201268	36	28.283	17.771	19.697	0	79	79	2	1	-10921639	152.952	160	91	214	3212	36.691	6.403	0.063	0.493
ID201315	201315	27	54.334	19.394	6.112	0	80	80	2	1	-10921639	219.571	214	167	255	4611	29.782	7.600	0.134	1.739
ID201314	201314	26	34.028	12.976	5.896	0	80	80	2	1	-10921639	164.667	171	105	207	3458	29.537	2.000	0.075	0.777
ID201319	201319	37	34.881	10.253	19.705	0	80	80	2	1	-10921639	131.190	123	87	207	2755	32.784	2.000	0.093	0.678
ID201318	201318	28	28.971	17.665	16.973	0	80	80	2	1	-10921639	182.905	178	134	247	3841	24.637	4.800	0.080	1.098
ID201317	201317	38	39.568	5.773	13.726	0	80	80	2	1	-10921639	94.381	91	54	178	1982	30.899	2.000	0.120	0.654
ID201316	201316	31	64.646	27.226	12.247	0	80	80	2	1	-10921639	175.286	174	112	255	3681	44.840	2.000	0.164	1.101
ID201320	201320	36	40.239	17.121	19.868	0	80	80	2	1	-10921639	160.810	167	102	247	3377	33.443	7.600	0.092	0.810
ID201298	201298	37	47.943	10.925	19.634	0	81	81	2	1	-10921639	146.810	138	80	233	3083	39.659	2.000	0.115	0.766
ID201297	201297	28	50.361	17.622	18.241	0	81	81	2	1	-10921639	206.381	204	138	255	4334	29.992	4.800	0.140	1.695
ID201296	201296	33	37.553	23.216	12.453	0	81	81	2	1	-10921639	190.952	189	153	247	4010	25.827	7.600	0.081	1.112
ID201295	201295	38	36.540	5.910	13.210	0	81	81	2	1	-10921639	99.952	102	58	163	2099	27.728	7.600	0.125	0.800
ID201294	201294	31	50.796	27.783	12.139	0	81	81	2	1	-10921639	142.952	138	94	240	3002	39.344	2.000	0.128	0.825
ID201293	201293	26	60.025	12.427	5.948	0	81	81	2	1	-10921639	171.619	163	94	255	3604	50.489	2.000	0.111	0.680
ID201292	201292	27	40.176	18.759	5.197	0	81	81	2	1	-10921639	185.381	204	102	244	3893	37.620	2.000	0.098	0.883
ID201323	201323	33	40.439	24.191	11.459	0	82	82	2	1	-10921639	186.190	189	131	244	3910	31.178	7.600	0.069	0.775
ID201322	201322	27	51.022	19.774	6.493	0	82	82	2	1	-10921639	201.952	207	127	255	4241	42.232	6.305	0.110	0.949
ID201321	201321	26	47.952	13.136	6.079	0	82	82	2	1	-10921639	191.095	193	131	255	4013	35.773	7.600	0.106	1.026
ID201327	201327	37	36.894	10.312	19.749	0	82	82	2	1	-10921639	124.619	120	83	207	2617	37.815	2.000	0.080	0.489
ID201326	201326	28	60.188	17.051	18.826	0	82	82	2	1	-10921639	203.714	214	138	255	4278	33.452	7.600	0.144	1.536
ID201325	201325	38	30.438	5.694	13.576	0	82	82	2	1	-10921639	94.905	91	58	163	1993	28.581	2.000	0.073	0.454
ID201324	201324	31	41.670	27.478	12.288	0	82	82	2	1	-10921639	159.905	163	98	222	3358	38.378	2.000	0.118	0.877
ID201313	201313	37	32.651	10.729	19.310	0	83	83	2	1	-10921639	147.286	149	105	214	3093	27.063	2.000	0.061	0.627
ID201312	201312	28	61.328	17.113	18.255	0	83	83	2	1	-10921639	216.857	222	142	255	4554	31.759	6.343	0.158	1.864
ID201307	201307	26	49.978	12.129	6.219	0	83	83	2	1	-10921639	177.571	174	120	255	3729	40.380	2.000	0.093	0.750
ID201311	201311	42	30.421	10.748	15.824	0	83	83	2	1	-10921639	162.238	160	116	207	3407	25.092	2.000	0.071	0.858
ID201310	201310	38	29.378	5.581	13.398	0	83	83	2	1	-10921639	100.571	102	58	160	2112	23.203	2.000	0.107	0.839
ID201309	201309	33	40.523	25.219	12.189	0	83	83	2	1	-10921639	192.333	200	134	255	4039	28.987	4.800	0.129	1.519
ID201308	201308	27	56.424	19.758	6.614	0	83	83	2	1	-10921639	218.190	218	171	255	4582	28.395	4.800	0.145	1.942
ID201346	201346	None	27.520	13.987	22.200	0	84	84	2	1	-10921639	140.190	142	83	178	2944	30.346	2.000	0.063	0.548
ID201345	201345	28	56.904	17.215	19.238	0	84	84	2	1	-10921639	211.381	218	149	255	4439	30.750	7.600	0.126	1.543
ID201344	201344	37	28.110	10.084	19.421	0	84	84	2	1	-10921639	136.143	131	83	204	2859	28.452	2.000	0.069	0.616
ID201339	201339	41	37.235	12.178	10.158	0	84	84	2	1	-10921639	195.857	211	134	240	4113	30.585	2.000	0.085	1.008
ID201338	201338	27	51.302	19.745	6.693	0	84	84	2	1	-10921639	207.429	214	138	255	4356	34.754	2.000	0.110	1.178
ID201337	201337	26	37.689	12.052	5.801	0	84	84	2	1	-10921639	176.667	182	123	240	3710	32.859	2.000	0.070	0.706
ID201343	201343	42	35.297	10.242	15.897	0	84	84	2	1	-10921639	145.667	149	83	218	3059	36.121	2.000	0.060	0.455
ID201342	201342	38	38.710	5.426	13.356	0	84	84	2	1	-10921639	99.286	98	51	163	2085	33.387	2.000	0.169	0.860
ID201341	201341	33	40.038	27.302	12.190	0	84	84	2	1	-10921639	154.333	153	102	236	3241	32.333	7.600	0.090	0.791
ID201340	201340	40	33.515	22.723	11.648	0	84	84	2	1	-10921639	192.619	189	163	255	4045	24.134	2.000	0.073	1.082
ID201331	201331	40	36.529	23.958	11.794	0	85	85	2	1	-10921639	188.238	193	134	240	3953	25.638	7.600	0.091	1.224
ID201330	201330	41	29.580	12.263	10.905	0	85	85	2	1	-10921639	176.333	178	127	218	3703	27.563	3.200	0.058	0.703
ID201329	201329	27	43.137	20.190	6.911	0	85	85	2	1	-10921639	202.762	200	156	247	4258	25.155	6.275	0.095	1.398
ID201328	201328	26	52.744	12.528	5.828	0	85	85	2	1	-10921639	204.190	207	149	255	4288	38.036	4.800	0.126	1.200
ID201335	201335	28	68.525	17.067	18.710	0	85	85	2	1	-10921639	207.286	218	112	255	4353	40.021	4.800	0.170	1.507
ID201334	201334	42	28.498	10.966	15.453	0	85	85	2	1	-10921639	150.905	145	109	193	3169	25.116	2.000	0.068	0.765
ID201333	201333	33	43.273	26.438	12.938	0	85	85	2	1	-10921639	173.000	167	112	225	3633	30.791	6.019	0.118	1.183
ID201332	201332	38	34.543	5.501	13.371	0	85	85	2	1	-10921639	106.667	105	72	160	2240	24.983	7.600	0.113	0.866
ID201336	201336	37	35.092	10.198	19.940	0	85	85	2	1	-10921639	126.714	123	87	189	2661	28.454	2.000	0.105	0.844
ID201367	201367	27	50.798	20.235	6.221	0	86	86	2	1	-10921639	195.333	204	109	255	4102	35.882	2.000	0.108	1.065
ID201366	201366	26	48.308	12.193	5.502	0	86	86	2	1	-10921639	173.333	163	116	255	3640	39.299	2.000	0.101	0.811
ID201371	201371	38	35.948	5.574	13.163	0	86	86	2	1	-10921639	106.571	102	69	178	2238	25.441	2.000	0.120	0.896
ID201370	201370	33	32.067	27.236	12.393	0	86	86	2	1	-10921639	155.857	163	109	200	3273	25.732	4.800	0.129	1.385
ID201369	201369	40	31.407	23.371	11.699	0	86	86	2	1	-10921639	185.619	193	131	225	3898	21.618	7.600	0.078	1.240
ID201368	201368	None	29.368	15.898	8.540	0	86	86	2	1	-10921639	196.143	189	149	240	4119	27.334	2.000	0.043	0.594
ID201373	201373	37	27.262	10.293	19.399	0	86	86	2	1	-10921639	131.238	134	91	182	2756	23.807	2.000	0.088	0.896
ID201372	201372	28	63.655	16.938	18.266	0	86	86	2	1	-10921639	214.571	218	149	255	4506	30.159	4.800	0.160	1.964
ID201347	201347	26	46.671	12.145	5.850	0	87	87	2	1	-10921639	178.524	193	116	244	3749	37.944	2.000	0.099	0.849
ID201352	201352	None	41.411	14.314	22.141	0	87	87	2	1	-10921639	146.286	145	91	211	3072	31.479	2.000	0.103	0.869
ID201351	201351	28	63.141	17.656	17.662	0	87	87	2	1	-10921639	217.048	225	138	255	4558	36.762	4.800	0.167	1.686
ID201350	201350	38	50.149	5.934	13.184	0	87	87	2	1	-10921639	118.667	105	69	204	2492	37.221	2.000	0.152	0.842
ID201349	201349	40	48.911	24.022	12.075	0	87	87	2	1	-10921639	202.810	200	149	247	4259	30.898	4.800	0.112	1.325
ID201348	201348	27	50.788	19.120	5.836	0	87	87	2	1	-10921639	200.952	200	123	255	4220	36.394	7.600	0.106	1.054
ID201363	201363	38	39.360	5.848	13.248	0	88	88	2	1	-10921639	114.286	112	61	185	2400	31.582	6.331	0.128	0.824
ID201362	201362	26	31.575	12.582	6.506	0	88	88	2	1	-10921639	192.857	196	153	240	4050	24.115	7.600	0.071	1.065
ID201361	201361	27	61.841	19.040	5.148	0	88	88	2	1	-10921639	202.714	222	123	255	4257	44.126	4.800	0.139	1.119
ID201365	201365	28	59.022	17.188	18.538	0	88	88	2	1	-10921639	214.524	225	160	255	4505	36.745	7.600	0.138	1.413
ID201364	201364	40	38.222	26.157	12.842	0	88	88	2	1	-10921639	173.333	178	112	218	3640	28.655	4.800	0.094	1.043
ID201394	201394	28	50.642	17.278	18.507	0	89	89	2	1	-10921639	193.000	196	138	255	4053	37.197	7.600	0.108	1.008
ID201393	201393	38	49.247	6.185	13.337	0	89	89	2	1	-10921639	122.000	123	61	193	2562	36.978	2.000	0.186	1.033
ID201392	201392	40	37.314	26.270	12.027	0	89	89	2	1	-10921639	164.190	171	120	200	3448	22.840	4.800	0.109	1.409
ID201391	201391	26	35.292	12.655	7.781	0	89	89	2	1	-10921639	199.524	200	134	236	4190	23.530	6.333	0.085	1.332
ID201390	201390	27	57.632	20.088	6.302	0	89	89	2	1	-10921639	213.333	218	145	255	4480	38.099	4.800	0.145	1.416
ID201383	201383	27	44.490	19.479	5.897	0	90	90	2	1	-10921639	205.619	211	149	244	4318	28.086	4.800	0.105	1.391
ID201382	201382	43	34.617	12.721	5.907	0	90	90	2	1	-10921639	184.476	193	120	244	3874	32.465	7.600	0.080	0.841
ID201387	201387	44	32.514	21.875	13.634	0	90	90	2	1	-10921639	200.048	211	127	255	4201	30.094	2.000	0.056	0.707
ID201386	201386	38	47.868	6.209	13.221	0	90	90	2	1	-10921639	122.095	123	65	207	2564	36.969	2.000	0.166	0.938
ID201385	201385	40	41.268	26.962	12.132	0	90	90	2	1	-10921639	164.524	174	83	211	3455	31.957	6.274	0.118	1.084
ID201384	201384	26	37.141	11.705	9.162	0	90	90	2	1	-10921639	191.000	193	131	255	4011	32.860	6.049	0.066	0.718
ID201389	201389	45	36.334	14.641	21.676	0	90	90	2	1	-10921639	154.238	153	91	236	3239	37.591	7.600	0.088	0.663
ID201388	201388	28	53.972	18.065	17.900	0	90	90	2	1	-10921639	221.952	236	142	255	4661	33.178	4.800	0.143	1.677
ID201360	201360	45	40.927	14.191	21.940	0	91	91	2	1	-10921639	149.524	153	76	207	3140	37.064	2.000	0.099	0.726
ID201355	201355	26	32.314	12.678	11.056	0	91	91	2	1	-10921639	192.000	193	145	240	4032	23.639	4.800	0.062	0.951
ID201354	201354	27	50.525	19.411	5.937	0	91	91	2	1	-10921639	202.905	207	127	251	4261	31.113	7.600	0.116	1.356
ID201353	201353	43	28.380	12.192	6.038	0	91	91	2	1	-10921639	162.952	171	105	233	3422	31.913	6.343	0.049	0.475
ID201359	201359	28	49.653	17.830	18.735	0	91	91	2	1	-10921639	209.143	211	153	255	4392	31.985	4.800	0.118	1.377
ID201358	201358	44	39.731	22.371	12.947	0	91	91	2	1	-10921639	193.286	193	142	233	4059	27.280	2.000	0.074	0.971
ID201357	201357	38	53.845	6.086	13.271	0	91	91	2	1	-10921639	125.857	127	65	214	2643	39.049	2.000	0.173	0.949
ID201356	201356	40	33.893	26.062	11.458	0	91	91	2	1	-10921639	157.048	163	83	218	3298	35.008	4.800	0.096	0.789
ID201395	201395	27	54.915	19.153	5.857	0	92	92	2	1	-10921639	214.238	214	153	255	4499	32.676	7.600	0.123	1.435
ID201399	201399	44	32.138	21.981	12.835	0	92	92	2	1	-10921639	201.952	200	156	247	4241	22.547	2.000	0.063	1.066
ID201398	201398	38	47.784	5.984	13.442	0	92	92	2	1	-10921639	135.810	131	87	214	2852	32.776	4.800	0.167	1.187
ID201397	201397	40	38.650	26.565	11.711	0	92	92	2	1	-10921639	157.762	160	105	204	3313	28.588	6.281	0.123	1.210
ID201396	201396	43	33.427	12.230	6.987	0	92	92	2	1	-10921639	191.810	189	120	244	4028	34.734	6.353	0.066	0.687
ID201402	201402	45	35.570	14.673	21.786	0	92	92	2	1	-10921639	140.857	138	72	211	2958	38.204	7.600	0.069	0.475
ID201401	201401	28	57.362	17.823	17.970	0	92	92	2	1	-10921639	217.905	222	138	255	4576	36.413	4.800	0.133	1.406
ID201400	201400	46	37.605	11.293	15.922	0	92	92	2	1	-10921639	165.952	160	98	222	3485	34.340	2.000	0.079	0.706
ID201379	201379	46	30.823	10.794	16.133	0	93	93	2	1	-10921639	161.333	163	120	211	3388	24.245	2.000	0.071	0.881
ID201378	201378	38	43.022	7.000	14.000	0	93	93	2	1	-10921639	139.667	142	69	214	2933	41.429	2.000	0.140	0.826
ID201377	201377	40	38.913	26.625	11.949	0	93	93	2	1	-10921639	156.143	156	94	214	3279	34.562	6.298	0.117	0.947
ID201376	201376	44	40.789	23.500	11.837	0	93	93	2	1	-10921639	212.905	211	160	255	4471	26.283	4.800	0.094	1.391
ID201381	201381	45	28.620	14.942	21.968	0	93	93	2	1	-10921639	133.810	134	69	204	2810	30.864	7.600	0.057	0.466
ID201380	201380	28	55.818	17.861	17.386	0	93	93	2	1	-10921639	218.143	214	160	255	4581	32.972	2.000	0.126	1.484
ID201375	201375	43	39.569	11.042	9.535	0	93	93	2	1	-10921639	182.190	185	131	244	3826	31.292	7.600	0.083	0.894
ID201374	201374	27	51.266	18.769	5.936	0	93	93	2	1	-10921639	219.238	225	145	255	4604	31.933	4.800	0.125	1.523
ID201411	201411	28	49.528	17.434	17.802	0	94	94	2	1	-10921639	207.905	214	145	255	4366	32.786	2.000	0.115	1.304
ID201410	201410	46	39.391	10.705	15.901	0	94	94	2	1	-10921639	169.762	174	123	218	3565	25.538	2.000	0.106	1.277
ID201409	201409	38	35.921	6.060	12.962	0	94	94	2	1	-10921639	114.048	120	58	189	2395	35.814	4.800	0.120	0.683
ID201408	201408	44	54.247	23.380	11.945	0	94	94	2	1	-10921639	206.810	196	156	255	4343	34.297	3.200	0.114	1.235
ID201403	201403	48	30.850	13.643	5.892	0	94	94	2	1	-10921639	188.000	189	131	236	3948	26.111	2.000	0.066	0.892
ID201407	201407	40	33.265	27.879	10.746	0	94	94	2	1	-10921639	124.238	116	80	174	2609	30.890	3.200	0.104	0.758
ID201406	201406	43	51.459	11.185	9.950	0	94	94	2	1	-10921639	179.667	171	120	255	3773	39.824	2.000	0.088	0.729
ID201405	201405	49	53.473	20.579	6.843	0	94	94	2	1	-10921639	202.762	200	138	255	4258	40.054	4.800	0.132	1.182
ID201404	201404	27	56.639	18.396	5.290	0	94	94	2	1	-10921639	202.524	211	120	255	4253	44.958	7.600	0.111	0.898
ID201415	201415	43	33.418	11.000	10.000	0	95	95	2	1	-10921639	178.810	174	134	233	3755	28.567	2.000	0.079	0.912
ID201414	201414	49	41.791	21.466	7.041	0	95	95	2	1	-10921639	201.952	204	134	255	4241	32.578	4.800	0.099	1.116
ID201413	201413	27	42.284	18.653	5.554	0	95	95	2	1	-10921639	207.238	204	142	255	4352	31.391	7.600	0.085	1.033
ID201412	201412	48	41.137	14.704	5.509	0	95	95	2	1	-10921639	194.143	196	138	251	4077	33.106	6.050	0.076	0.826
ID201419	201419	28	50.057	17.447	18.130	0	95	95	2	1	-10921639	201.571	193	138	255	4233	36.749	2.000	0.109	1.076
ID201418	201418	38	41.730	6.041	13.283	0	95	95	2	1	-10921639	108.810	109	47	189	2285	35.625	2.000	0.140	0.751
ID201417	201417	44	47.378	23.503	12.285	0	95	95	2	1	-10921639	209.905	214	163	255	4408	30.191	4.800	0.112	1.396
ID201416	201416	40	48.084	27.879	10.330	0	95	95	2	1	-10921639	135.905	134	58	218	2854	45.367	2.000	0.149	0.778
ID201427	201427	28	42.165	17.277	18.418	0	96	96	2	1	-10921639	190.619	189	134	255	4003	34.516	2.000	0.088	0.896
ID201426	201426	46	35.155	11.026	16.010	0	96	96	2	1	-10921639	157.857	163	98	200	3315	29.355	2.000	0.075	0.748
ID201425	201425	38	36.285	6.253	13.204	0	96	96	2	1	-10921639	117.619	120	47	174	2470	37.396	2.000	0.133	0.738
ID201424	201424	44	41.194	23.302	12.398	0	96	96	2	1	-10921639	209.476	211	171	255	4399	23.901	4.800	0.082	1.321
ID201423	201423	40	44.637	27.828	10.081	0	96	96	2	1	-10921639	134.762	142	69	204	2830	41.885	2.000	0.138	0.782
ID201422	201422	43	39.383	10.933	9.795	0	96	96	2	1	-10921639	179.857	174	105	229	3777	30.941	7.600	0.086	0.916
ID201421	201421	27	53.183	19.090	5.425	0	96	96	2	1	-10921639	193.810	204	105	255	4070	45.646	7.600	0.114	0.868
ID201420	201420	48	29.342	14.552	5.189	0	96	96	2	1	-10921639	175.286	171	112	233	3681	32.879	6.340	0.052	0.528
ID201463	201463	43	44.883	10.830	10.407	0	97	97	2	1	-10921639	198.476	207	145	251	4168	36.040	2.000	0.098	0.980
ID201462	201462	48	29.764	15.000	6.000	0	97	97	2	1	-10921639	195.762	185	145	240	4111	28.525	6.352	0.065	0.840
ID201461	201461	None	31.585	13.235	5.756	0	97	97	2	1	-10921639	177.095	174	112	240	3719	32.862	7.600	0.066	0.669
ID201460	201460	27	53.241	18.951	5.151	0	97	97	2	1	-10921639	205.857	214	127	255	4323	45.449	7.600	0.108	0.886
ID201467	201467	46	28.658	10.906	15.798	0	97	97	2	1	-10921639	160.571	163	98	211	3372	30.758	2.000	0.069	0.678
ID201466	201466	38	42.113	5.829	13.026	0	97	97	2	1	-10921639	117.619	116	61	167	2470	29.810	2.000	0.139	0.962
ID201465	201465	44	47.841	23.414	11.752	0	97	97	2	1	-10921639	217.857	222	171	255	4575	26.306	4.800	0.102	1.537
ID201464	201464	40	41.786	27.640	11.366	0	97	97	2	1	-10921639	135.429	134	65	200	2844	42.862	4.800	0.151	0.829
ID201470	201470	50	28.472	13.783	22.592	0	97	97	2	1	-10921639	139.476	142	98	189	2929	26.828	2.000	0.082	0.791
ID201469	201469	28	33.723	17.359	18.688	0	97	97	2	1	-10921639	169.571	167	116	240	3561	35.551	6.407	0.044	0.406
ID201468	201468	51	35.019	17.321	16.306	0	97	97	2	1	-10921639	193.619	200	138	240	4066	29.311	2.000	0.069	0.856
ID201431	201431	40	56.251	26.660	11.770	0	98	98	2	1	-10921639	157.810	163	69	236	3314	47.701	6.326	0.159	0.909
ID201430	201430	44	46.667	24.339	12.022	0	98	98	2	1	-10921639	201.714	207	145	255	4236	33.080	7.600	0.100	1.106
ID201429	201429	43	52.627	10.648	9.638	0	98	98	2	1	-10921639	203.857	196	153	255	4281	36.991	2.000	0.099	0.994
ID201428	201428	27	51.931	18.411	4.378	0	98	98	2	1	-10921639	192.619	204	116	255	4045	47.443	2.000	0.101	0.746
ID201435	201435	50	30.227	13.972	21.950	0	98	98	2	1	-10921639	144.381	145	102	214	3032	27.255	2.000	0.098	0.943
ID201434	201434	51	33.064	17.628	17.062	0	98	98	2	1	-10921639	203.714	204	163	240	4278	22.059	4.800	0.112	1.867
ID201433	201433	46	46.613	11.326	14.835	0	98	98	2	1	-10921639	189.476	182	131	255	3979	37.103	4.800	0.118	1.077
ID201432	201432	38	42.431	5.601	12.905	0	98	98	2	1	-10921639	123.952	131	72	196	2603	29.608	2.000	0.127	0.946
ID201507	201507	46	30.438	10.723	15.736	0	99	99	2	1	-10921639	160.667	156	112	214	3374	29.803	2.000	0.052	0.533
ID201506	201506	55	32.336	20.677	14.120	0	99	99	2	1	-10921639	209.238	218	112	255	4394	33.583	7.600	0.057	0.668
ID201505	201505	38	39.791	6.223	12.939	0	99	99	2	1	-10921639	123.095	127	51	193	2585	39.685	2.000	0.117	0.649
ID201504	201504	44	48.153	24.791	11.819	0	99	99	2	1	-10921639	197.714	200	134	255	4152	36.874	4.800	0.136	1.280
ID201509	201509	50	27.977	13.836	21.916	0	99	99	2	1	-10921639	155.095	149	94	204	3257	27.610	2.000	0.068	0.713
ID201508	201508	51	41.790	17.417	18.416	0	99	99	2	1	-10921639	202.190	204	134	255	4246	36.345	7.600	0.081	0.830
ID201503	201503	40	47.486	26.695	11.365	0	99	99	2	1	-10921639	158.571	153	98	236	3330	38.491	6.210	0.144	1.040
ID201502	201502	43	27.633	11.362	10.780	0	99	99	2	1	-10921639	191.810	196	149	229	4028	25.705	6.405	0.063	0.882
ID201501	201501	27	53.244	18.309	4.919	0	99	99	2	1	-10921639	224.524	240	145	255	4715	37.635	7.600	0.120	1.278
ID201475	201475	40	66.092	26.980	11.723	0	100	100	2	1	-10921639	170.714	178	80	255	3585	46.173	4.800	0.192	1.192
ID201474	201474	43	35.853	11.206	10.689	0	100	100	2	1	-10921639	203.429	211	145	247	4272	27.536	6.290	0.085	1.160
ID201473	201473	None	33.597	21.535	6.868	0	100	100	2	1	-10921639	188.286	193	109	255	3954	41.740	2.000	0.071	0.598
ID201472	201472	27	45.991	18.343	4.895	0	100	100	2	1	-10921639	220.381	222	145	255	4628	35.295	6.166	0.106	1.197
ID201479	201479	53	42.217	18.732	17.109	0	100	100	2	1	-10921639	213.619	218	153	247	4486	29.480	7.600	0.095	1.253
ID201478	201478	46	27.566	11.603	13.725	0	100	100	2	1	-10921639	192.429	182	149	247	4041	27.800	7.600	0.043	0.570
ID201477	201477	55	34.315	20.858	13.159	0	100	100	2	1	-10921639	214.333	211	160	255	4501	24.148	2.000	0.067	1.111
ID201476	201476	38	46.316	5.691	12.914	0	100	100	2	1	-10921639	125.952	127	58	222	2645	39.520	2.000	0.112	0.640
ID201481	201481	51	40.869	18.130	18.537	0	100	100	2	1	-10921639	194.905	204	138	255	4093	37.201	7.600	0.090	0.868
ID201480	201480	54	31.084	11.071	18.278	0	100	100	2	1	-10921639	152.381	156	91	222	3200	38.224	2.000	0.066	0.491
ID201471	201471	52	34.375	13.151	5.468	0	100	100	2	1	-10921639	179.810	178	109	240	3776	42.184	2.000	0.074	0.585
ID201459	201459	50	27.376	11.980	21.671	0	101	101	2	1	-10921639	143.048	149	83	171	3004	25.087	6.111	0.083	0.873
ID201458	201458	54	29.616	11.406	19.058	0	101	101	2	1	-10921639	145.762	153	87	207	3061	33.435	2.000	0.072	0.585
ID201457	201457	53	39.525	18.078	15.663	0	101	101	2	1	-10921639	215.905	211	163	251	4534	23.076	4.800	0.094	1.611
ID201456	201456	38	37.073	5.969	12.641	0	101	101	2	1	-10921639	125.238	142	54	182	2630	39.156	2.000	0.113	0.649
ID201451	201451	27	49.554	18.065	4.437	0	101	101	2	1	-10921639	192.333	211	83	255	4039	55.266	2.000	0.081	0.521
ID201455	201455	44	44.211	23.866	11.468	0	101	101	2	1	-10921639	203.238	204	138	255	4268	34.707	7.600	0.096	1.023
ID201454	201454	40	33.604	26.850	10.358	0	101	101	2	1	-10921639	143.571	145	80	214	3015	37.965	2.000	0.092	0.635
ID201453	201453	43	39.230	10.524	9.823	0	101	101	2	1	-10921639	199.190	196	153	255	4183	31.327	7.600	0.078	0.924
ID201452	201452	52	37.214	13.087	5.228	0	101	101	2	1	-10921639	176.190	182	116	244	3700	38.831	2.000	0.069	0.590
ID201443	201443	None	29.287	10.058	16.360	0	102	102	2	1	-10921639	152.000	149	105	196	3192	30.256	3.200	0.066	0.624
ID201442	201442	55	35.495	20.853	14.176	0	102	102	2	1	-10921639	201.143	204	120	255	4224	31.508	2.000	0.075	0.895
ID201441	201441	38	40.274	5.880	12.733	0	102	102	2	1	-10921639	118.476	127	58	204	2488	36.102	2.000	0.117	0.686
ID201440	201440	40	35.452	27.178	12.177	0	102	102	2	1	-10921639	143.952	149	91	204	3023	31.285	4.800	0.119	0.980
ID201444	201444	50	27.622	13.698	21.165	0	102	102	2	1	-10921639	157.286	156	127	196	3303	20.845	7.600	0.061	0.866
ID201439	201439	44	43.209	23.035	10.887	0	102	102	2	1	-10921639	207.762	214	145	255	4363	33.463	2.000	0.079	0.914
ID201438	201438	43	32.715	10.999	10.336	0	102	102	2	1	-10921639	188.286	185	134	229	3954	24.370	7.600	0.075	1.083
ID201437	201437	52	36.527	12.777	5.869	0	102	102	2	1	-10921639	174.381	171	127	255	3662	32.806	2.000	0.051	0.517
ID201436	201436	27	51.326	18.407	5.086	0	102	102	2	1	-10921639	212.381	225	142	255	4460	39.438	7.600	0.115	1.113
ID201450	201450	50	30.426	13.638	21.384	0	103	103	2	1	-10921639	163.476	156	134	211	3433	19.704	7.600	0.096	1.450
ID201449	201449	55	41.107	20.617	14.651	0	103	103	2	1	-10921639	193.238	196	138	236	4058	29.883	6.331	0.109	1.275
ID201448	201448	38	29.415	5.960	12.967	0	103	103	2	1	-10921639	107.619	109	51	171	2260	31.753	2.000	0.070	0.441
ID201447	201447	40	51.267	26.997	12.405	0	103	103	2	1	-10921639	151.333	149	98	207	3178	30.398	4.800	0.177	1.495
ID201446	201446	43	38.264	10.096	9.595	0	103	103	2	1	-10921639	176.190	178	134	222	3700	25.520	4.800	0.104	1.301
ID201445	201445	27	59.467	18.733	5.226	0	103	103	2	1	-10921639	215.143	222	134	255	4518	41.304	7.600	0.134	1.229
ID201483	201483	40	40.903	26.131	12.754	0	104	104	2	1	-10921639	146.286	149	80	193	3072	31.866	2.000	0.119	0.974
ID201482	201482	27	55.087	18.949	6.093	0	104	104	2	1	-10921639	217.143	225	153	255	4560	29.057	4.800	0.137	1.806
ID201485	201485	50	36.587	14.882	21.286	0	104	104	2	1	-10921639	157.381	160	109	204	3305	25.707	3.200	0.088	0.992
ID201484	201484	55	30.799	19.854	14.568	0	104	104	2	1	-10921639	186.190	182	123	240	3910	26.383	7.600	0.069	0.915
ID201491	201491	50	33.798	14.245	21.114	0	105	105	2	1	-10921639	157.714	163	91	200	3312	25.344	4.800	0.109	1.224
ID201490	201490	56	30.253	17.607	17.778	0	105	105	2	1	-10921639	179.048	185	116	218	3760	26.884	7.600	0.072	0.892
ID201489	201489	55	35.004	20.021	15.034	0	105	105	2	1	-10921639	179.619	182	112	233	3772	29.332	2.000	0.062	0.720
ID201488	201488	40	38.418	26.742	12.044	0	105	105	2	1	-10921639	140.762	153	83	178	2956	32.117	4.800	0.139	1.069
ID201487	201487	43	35.342	9.548	9.687	0	105	105	2	1	-10921639	158.714	156	123	225	3333	24.131	2.000	0.073	0.889
ID201486	201486	27	47.566	19.564	5.969	0	105	105	2	1	-10921639	206.857	214	153	255	4344	30.596	4.800	0.124	1.489
ID201497	201497	None	30.212	10.520	18.753	0	106	106	2	1	-10921639	128.476	123	87	178	2698	23.761	2.000	0.084	0.842
ID201496	201496	56	35.898	17.828	18.165	0	106	106	2	1	-10921639	173.714	171	134	222	3648	21.779	4.800	0.096	1.396
ID201495	201495	40	47.928	27.266	11.809	0	106	106	2	1	-10921639	151.476	156	76	185	3181	27.964	4.800	0.179	1.645
ID201494	201494	43	31.326	9.031	9.305	0	106	106	2	1	-10921639	140.667	142	109	185	2954	23.163	4.800	0.106	1.159
ID201493	201493	27	56.247	19.256	6.478	0	106	106	2	1	-10921639	213.714	214	153	255	4488	33.441	4.800	0.153	1.700
ID201492	201492	None	28.283	13.180	5.715	0	106	106	2	1	-10921639	155.714	153	105	204	3270	28.522	2.000	0.048	0.500
ID201499	201499	40	43.864	26.980	12.089	0	107	107	2	1	-10921639	135.381	134	80	178	2843	26.585	4.800	0.164	1.438
ID201498	201498	27	63.250	19.260	6.192	0	107	107	2	1	-10921639	214.333	222	145	255	4501	32.393	4.800	0.165	1.876
ID201500	201500	56	41.391	18.070	17.411	0	107	107	2	1	-10921639	183.857	182	142	233	3861	28.173	7.600	0.098	1.168
ID201523	201523	40	35.115	27.176	12.208	0	108	108	2	1	-10921639	124.952	131	83	160	2624	24.065	7.600	0.140	1.277
ID201522	201522	27	50.458	19.073	5.954	0	108	108	2	1	-10921639	208.190	214	160	255	4372	30.124	7.600	0.135	1.644
ID201524	201524	56	43.438	17.539	17.600	0	108	108	2	1	-10921639	193.667	200	142	240	4067	29.681	4.800	0.108	1.272
ID201515	201515	None	36.567	10.562	10.720	0	109	109	2	1	-10921639	146.667	145	109	193	3080	26.041	2.000	0.081	0.849
ID201514	201514	27	43.829	19.202	6.504	0	109	109	2	1	-10921639	193.333	193	153	255	4060	21.763	7.600	0.114	1.817
ID201517	201517	57	27.803	19.848	14.798	0	109	109	2	1	-10921639	174.714	178	105	214	3669	25.253	7.600	0.073	0.944
ID201516	201516	40	39.123	26.704	11.496	0	109	109	2	1	-10921639	125.667	127	65	171	2639	29.128	4.800	0.163	1.212
ID201521	201521	None	29.325	18.041	17.655	0	110	110	2	1	-10921639	170.857	167	142	214	3588	21.774	6.218	0.083	1.199
ID201520	201520	57	29.877	19.069	15.400	0	110	110	2	1	-10921639	177.429	178	123	214	3726	20.011	7.600	0.091	1.481
ID201519	201519	40	44.202	26.783	12.362	0	110	110	2	1	-10921639	127.333	127	69	196	2674	32.760	4.800	0.176	1.162
ID201518	201518	27	44.412	18.500	5.750	0	110	110	2	1	-10921639	200.429	196	163	255	4209	25.660	7.600	0.118	1.651
ID201531	201531	40	38.499	26.881	11.942	0	111	111	2	1	-10921639	114.714	123	58	149	2409	29.323	4.800	0.157	1.062
ID201530	201530	27	56.228	18.914	5.524	0	111	111	2	1	-10921639	197.333	185	163	251	4144	28.125	7.600	0.137	1.690
ID201532	201532	57	29.245	19.615	14.257	0	111	111	2	1	-10921639	171.476	171	138	214	3601	21.182	4.800	0.075	1.123
ID201513	201513	57	41.015	19.093	14.604	0	112	112	2	1	-10921639	185.952	189	131	225	3905	23.968	7.600	0.115	1.595
ID201512	201512	40	35.219	27.146	11.346	0	112	112	2	1	-10921639	112.429	120	51	156	2361	31.862	7.600	0.131	0.818
ID201511	201511	None	34.145	20.638	5.573	0	112	112	2	1	-10921639	164.476	171	109	207	3454	26.449	6.335	0.114	1.272
ID201510	201510	27	39.496	18.636	6.003	0	112	112	2	1	-10921639	175.952	174	116	229	3695	30.644	7.600	0.100	1.043
ID201547	201547	27	62.617	17.980	5.903	0	113	113	2	1	-10921639	197.476	200	145	255	4147	31.818	6.323	0.166	1.766
ID201549	201549	57	34.768	18.763	14.547	0	113	113	2	1	-10921639	174.286	178	134	204	3660	25.417	4.800	0.096	1.197
ID201548	201548	40	29.732	26.832	11.760	0	113	113	2	1	-10921639	112.905	123	61	156	2371	27.734	4.800	0.151	1.068
ID201535	201535	57	30.779	18.920	14.992	0	114	114	2	1	-10921639	167.095	167	127	204	3509	21.314	7.600	0.071	1.039
ID201534	201534	40	29.613	26.902	12.093	0	114	114	2	1	-10921639	101.857	109	51	145	2139	27.579	2.000	0.136	0.886
ID201533	201533	27	35.645	19.948	6.087	0	114	114	2	1	-10921639	172.524	178	127	207	3623	24.857	4.800	0.135	1.654
ID201543	201543	57	45.561	18.953	15.250	0	115	115	2	1	-10921639	176.571	174	127	233	3708	26.624	4.800	0.130	1.521
ID201542	201542	27	29.587	20.498	5.766	0	115	115	2	1	-10921639	164.905	160	98	214	3463	29.901	4.800	0.091	0.918
ID201541	201541	58	48.636	17.192	5.437	0	115	115	2	1	-10921639	174.905	178	102	214	3673	33.934	4.800	0.156	1.393
ID201546	201546	57	30.556	18.509	16.144	0	116	116	2	1	-10921639	154.810	149	116	244	3251	28.856	7.600	0.055	0.560
ID201545	201545	40	32.326	26.884	12.180	0	116	116	2	1	-10921639	106.286	105	58	153	2232	25.196	4.800	0.162	1.176
ID201544	201544	58	48.502	17.747	5.015	0	116	116	2	1	-10921639	168.714	174	94	255	3543	38.796	4.800	0.133	1.020
ID201529	201529	57	35.569	19.246	14.931	0	117	117	2	1	-10921639	171.190	174	123	229	3595	26.696	4.800	0.079	0.943
ID201528	201528	40	30.038	26.641	12.098	0	117	117	2	1	-10921639	103.333	109	51	153	2170	31.619	4.800	0.150	0.853
ID201527	201527	None	32.066	21.066	6.071	0	117	117	2	1	-10921639	135.952	131	87	207	2855	30.245	6.332	0.072	0.605
ID201526	201526	58	39.959	16.915	5.763	0	117	117	2	1	-10921639	168.381	174	127	207	3536	26.293	3.200	0.106	1.232
ID201525	201525	None	28.536	12.812	6.274	0	117	117	2	1	-10921639	138.000	145	91	189	2898	25.679	6.297	0.083	0.822
ID201539	201539	57	27.406	17.914	16.221	0	118	118	2	1	-10921639	154.190	145	120	211	3238	26.897	7.600	0.047	0.518
ID201538	201538	60	35.490	21.802	13.670	0	118	118	2	1	-10921639	150.667	142	94	214	3164	33.741	2.000	0.068	0.569
ID201537	201537	40	34.334	25.939	12.130	0	118	118	2	1	-10921639	120.095	123	76	174	2522	25.663	4.800	0.136	1.122
ID201536	201536	58	48.109	18.190	5.048	0	118	118	2	1	-10921639	157.190	163	87	225	3301	33.582	6.268	0.147	1.200
ID201540	201540	None	36.487	17.067	18.712	0	118	118	2	1	-10921639	141.619	145	91	196	2974	27.583	2.000	0.097	0.904
ID201554	201554	None	28.607	10.153	15.766	0	119	119	2	1	-10921639	103.143	105	58	142	2166	24.826	2.000	0.112	0.835
ID201553	201553	40	27.032	26.797	11.326	0	119	119	2	1	-10921639	97.810	109	54	134	2054	27.768	4.800	0.131	0.818
ID201552	201552	60	27.890	22.288	11.451	0	119	119	2	1	-10921639	152.048	153	120	185	3193	20.417	6.369	0.064	0.895
ID201551	201551	59	36.923	21.257	5.894	0	119	119	2	1	-10921639	152.333	156	91	214	3199	28.963	4.800	0.112	1.060
ID201550	201550	58	41.295	17.757	5.168	0	119	119	2	1	-10921639	163.238	174	87	211	3428	33.926	6.323	0.125	1.067
ID201555	201555	58	32.914	18.063	5.209	0	120	120	2	1	-10921639	146.571	153	94	193	3078	23.926	6.322	0.110	1.210
ID201559	201559	None	28.308	17.411	18.122	0	120	120	2	1	-10921639	142.619	145	109	193	2995	23.513	7.600	0.077	0.865
ID201558	201558	61	28.214	19.260	14.696	0	120	120	2	1	-10921639	159.952	160	123	211	3359	19.125	4.800	0.080	1.235
ID201557	201557	40	30.856	26.554	11.231	0	120	120	2	1	-10921639	95.667	105	36	142	2009	32.929	2.000	0.123	0.636
ID201556	201556	59	29.165	21.651	6.989	0	120	120	2	1	-10921639	131.238	134	61	196	2756	36.722	2.000	0.085	0.561
ID201571	201571	58	39.879	18.580	5.279	0	121	121	2	1	-10921639	146.476	145	76	204	3076	34.668	4.800	0.134	1.000
ID201572	201572	61	33.757	19.588	15.444	0	121	121	2	1	-10921639	158.905	156	123	211	3337	22.392	7.600	0.087	1.134
ID201560	201560	58	38.478	18.192	5.207	0	122	122	2	1	-10921639	139.190	145	76	189	2923	29.768	6.270	0.136	1.120
ID201570	201570	64	29.909	10.530	15.800	0	123	123	2	1	-10921639	115.286	116	69	163	2421	20.725	2.000	0.100	1.011
ID201569	201569	None	28.435	24.723	14.200	0	123	123	2	1	-10921639	121.714	123	54	171	2556	31.313	7.600	0.088	0.627
ID201568	201568	61	32.843	20.270	14.170	0	123	123	2	1	-10921639	161.238	156	127	214	3386	22.194	7.600	0.074	0.997
ID201567	201567	65	33.096	12.758	6.088	0	123	123	2	1	-10921639	120.857	123	72	163	2538	26.305	2.000	0.116	0.958
ID201566	201566	58	41.084	17.736	4.985	0	123	123	2	1	-10921639	139.905	149	83	193	2938	31.692	6.325	0.123	0.968
ID201563	201563	None	27.433	27.207	11.453	0	124	124	2	1	-10921639	98.095	102	36	131	2060	27.382	2.000	0.120	0.769
ID201562	201562	65	28.432	11.924	6.194	0	124	124	2	1	-10921639	98.762	102	58	153	2074	27.824	2.000	0.077	0.510
ID201561	201561	58	38.138	18.662	5.176	0	124	124	2	1	-10921639	140.952	145	80	218	2960	36.320	7.600	0.108	0.758
ID201565	201565	64	31.650	10.264	16.096	0	124	124	2	1	-10921639	99.952	102	43	153	2099	28.706	2.000	0.118	0.734
ID201564	201564	61	28.272	20.834	14.801	0	124	124	2	1	-10921639	149.429	153	105	211	3138	25.001	2.000	0.083	0.917
ID201574	201574	63	31.143	16.801	18.085	0	125	125	2	1	-10921639	145.048	145	109	193	3046	22.357	2.000	0.081	0.969
ID201573	201573	58	46.495	18.455	5.333	0	125	125	2	1	-10921639	143.000	142	80	207	3003	36.602	6.363	0.142	0.969
ID201587	201587	63	31.710	17.928	16.755	0	126	126	2	1	-10921639	157.762	156	109	204	3313	24.811	7.600	0.076	0.894
ID201586	201586	62	29.029	27.550	12.911	0	126	126	2	1	-10921639	88.333	83	32	138	1855	30.511	7.600	0.139	0.708
ID201585	201585	58	48.363	18.128	5.078	0	126	126	2	1	-10921639	149.714	145	76	218	3144	36.298	6.337	0.143	1.030
ID201579	201579	58	48.033	17.995	5.123	0	127	127	2	1	-10921639	151.905	153	83	218	3190	32.881	6.247	0.153	1.226
ID201580	201580	62	31.260	26.859	12.073	0	127	127	2	1	-10921639	103.571	109	43	142	2175	26.944	4.800	0.162	1.072
ID201584	201584	63	35.345	17.631	18.218	0	128	128	2	1	-10921639	160.333	160	105	222	3367	28.205	4.800	0.089	0.931
ID201583	201583	66	39.053	20.563	16.942	0	128	128	2	1	-10921639	160.048	160	91	207	3361	30.147	6.206	0.126	1.187
ID201582	201582	62	31.690	25.798	12.995	0	128	128	2	1	-10921639	114.952	127	51	163	2414	30.160	6.399	0.122	0.829
ID201581	201581	58	56.391	17.990	4.778	0	128	128	2	1	-10921639	159.238	153	98	255	3344	33.513	6.311	0.155	1.275
ID201578	201578	63	36.004	17.278	18.810	0	129	129	2	1	-10921639	136.810	142	94	189	2873	25.353	2.000	0.106	1.034
ID201577	201577	66	38.722	21.059	15.181	0	129	129	2	1	-10921639	154.952	149	123	218	3254	23.338	2.000	0.102	1.229
ID201576	201576	62	31.293	26.551	11.745	0	129	129	2	1	-10921639	98.476	98	54	142	2068	28.944	2.000	0.133	0.799
ID201575	201575	58	49.071	17.800	5.026	0	129	129	2	1	-10921639	151.095	145	80	214	3173	32.877	6.382	0.147	1.180
ID201590	201590	66	28.731	20.560	15.609	0	130	130	2	1	-10921639	141.381	145	83	189	2969	26.145	7.600	0.088	0.878
ID201589	201589	62	29.801	27.012	12.579	0	130	130	2	1	-10921639	94.000	98	36	149	1974	28.860	6.324	0.119	0.692
ID201588	201588	58	48.311	18.284	5.221	0	130	130	2	1	-10921639	148.619	149	91	233	3121	35.444	6.353	0.161	1.160
ID201595	201595	58	43.357	17.895	5.189	0	131	131	2	1	-10921639	140.857	149	69	200	2958	33.029	6.285	0.150	1.115
ID201598	201598	66	43.778	19.870	16.404	0	131	131	2	1	-10921639	168.476	167	134	207	3538	21.782	4.800	0.145	1.963
ID201597	201597	62	35.750	27.129	12.058	0	131	131	2	1	-10921639	97.238	105	61	134	2042	22.895	4.800	0.179	1.290
ID201596	201596	None	27.934	20.782	5.874	0	131	131	2	1	-10921639	123.810	131	54	174	2600	31.277	7.600	0.087	0.635
ID201603	201603	None	29.156	14.137	21.044	0	132	132	2	1	-10921639	99.333	98	54	142	2086	26.386	4.800	0.135	0.897
ID201602	201602	None	27.929	18.083	18.783	0	132	132	2	1	-10921639	130.524	134	91	193	2741	24.297	6.092	0.088	0.873
ID201601	201601	66	28.731	21.206	16.265	0	132	132	2	1	-10921639	138.762	138	102	171	2914	19.552	2.000	0.086	1.128
ID201600	201600	None	30.193	22.483	10.503	0	132	132	2	1	-10921639	140.381	134	102	178	2948	22.653	2.000	0.085	0.967
ID201599	201599	58	43.500	18.017	5.245	0	132	132	2	1	-10921639	138.667	142	72	222	2912	34.889	6.328	0.139	0.972
ID201605	201605	None	35.395	20.789	6.078	0	133	133	2	1	-10921639	123.952	134	54	167	2603	33.061	2.000	0.109	0.738
ID201604	201604	58	38.525	17.743	5.187	0	133	133	2	1	-10921639	136.238	138	76	200	2861	29.137	6.263	0.135	1.112
ID201610	201610	None	30.060	21.576	17.959	0	134	134	2	1	-10921639	106.095	116	40	163	2228	35.932	2.000	0.088	0.479
ID201609	201609	68	29.077	26.562	12.168	0	134	134	2	1	-10921639	82.571	83	29	127	1734	30.919	2.000	0.141	0.659
ID201608	201608	None	29.083	21.476	12.148	0	134	134	2	1	-10921639	142.190	142	109	178	2986	21.360	2.000	0.083	1.024
ID201607	201607	67	30.343	13.390	6.618	0	134	134	2	1	-10921639	112.048	112	65	163	2353	27.500	2.000	0.108	0.791
ID201606	201606	58	46.454	18.299	5.049	0	134	134	2	1	-10921639	125.095	127	69	193	2627	32.922	6.354	0.151	1.000
ID201611	201611	67	34.586	13.691	6.360	0	135	135	2	1	-10921639	117.095	120	61	163	2459	28.813	2.000	0.113	0.826
ID201613	201613	68	28.102	26.274	12.014	0	135	135	2	1	-10921639	96.429	94	54	134	2025	19.994	4.800	0.133	1.132
ID201612	201612	58	42.050	20.002	5.954	0	135	135	2	1	-10921639	137.476	138	61	189	2887	35.169	4.800	0.152	1.034
ID201619	201619	68	35.041	26.267	12.113	0	136	136	2	1	-10921639	105.095	112	61	134	2207	23.620	2.000	0.150	1.163
ID201618	201618	58	35.993	21.078	6.078	0	136	136	2	1	-10921639	120.333	123	65	174	2527	32.600	2.000	0.118	0.778
ID201617	201617	69	38.320	16.898	5.703	0	136	136	2	1	-10921639	141.905	134	105	182	2980	23.375	2.000	0.130	1.399
ID201594	201594	70	31.301	17.748	17.326	0	137	137	2	1	-10921639	142.714	142	105	178	2997	20.730	2.000	0.097	1.215
ID201593	201593	68	34.275	26.886	11.835	0	137	137	2	1	-10921639	88.429	94	47	131	1857	26.421	2.000	0.179	1.014
ID201592	201592	58	35.851	20.659	5.972	0	137	137	2	1	-10921639	115.762	127	43	182	2431	37.327	6.260	0.127	0.699
ID201591	201591	69	35.294	17.665	5.645	0	137	137	2	1	-10921639	134.476	134	91	178	2824	19.823	6.157	0.123	1.482
ID201615	201615	68	36.797	26.977	12.133	0	138	138	2	1	-10921639	93.238	98	51	134	1958	26.105	2.000	0.182	1.098
ID201614	201614	69	41.350	18.266	5.637	0	138	138	2	1	-10921639	133.952	134	87	185	2813	25.214	2.000	0.135	1.267
ID201616	201616	70	29.294	18.718	19.180	0	138	138	2	1	-10921639	131.810	131	80	174	2768	25.349	6.373	0.095	0.903
ID201630	201630	70	31.132	18.167	18.678	0	139	139	2	1	-10921639	141.857	149	102	182	2979	22.972	6.365	0.102	1.138
ID201629	201629	68	30.812	27.118	11.628	0	139	139	2	1	-10921639	85.571	87	43	127	1797	24.810	2.000	0.153	0.915
ID201628	201628	69	42.185	18.381	5.269	0	139	139	2	1	-10921639	127.619	138	65	189	2680	32.169	4.800	0.155	1.066
ID201621	201621	71	29.808	22.000	18.000	0	140	140	2	1	-10921639	103.333	105	47	149	2170	29.786	7.600	0.123	0.761
ID201620	201620	69	51.721	18.066	5.546	0	140	140	2	1	-10921639	144.762	142	94	236	3040	30.971	2.000	0.159	1.285
ID201623	201623	None	31.375	21.241	7.159	0	141	141	2	1	-10921639	128.143	131	83	163	2691	22.128	4.800	0.123	1.270
ID201622	201622	69	44.725	18.049	5.306	0	141	141	2	1	-10921639	127.429	131	54	182	2676	32.523	2.000	0.168	1.126
ID201624	201624	71	30.075	20.218	17.891	0	141	141	2	1	-10921639	132.810	134	72	171	2789	24.813	6.331	0.109	1.054
ID201627	201627	72	33.812	17.031	18.110	0	142	142	2	1	-10921639	151.429	149	123	189	3180	19.811	4.800	0.131	1.774
ID201626	201626	73	27.864	26.839	12.110	0	142	142	2	1	-10921639	84.000	91	32	116	1764	25.679	7.600	0.162	0.913
ID201625	201625	69	44.748	18.188	5.262	0	142	142	2	1	-10921639	129.286	134	69	185	2715	34.303	2.000	0.159	1.033
ID201631	201631	69	56.124	18.051	5.514	0	143	143	2	1	-10921639	142.524	134	91	207	2993	33.158	2.000	0.175	1.278
ID201633	201633	72	41.453	18.165	16.842	0	143	143	2	1	-10921639	148.667	149	116	196	3122	24.231	4.800	0.135	1.462
ID201632	201632	73	31.086	26.565	12.508	0	143	143	2	1	-10921639	86.190	80	40	138	1810	30.004	4.800	0.163	0.804
ID201643	201643	72	36.591	18.147	16.947	0	144	144	2	1	-10921639	142.238	142	112	185	2987	23.261	2.000	0.096	1.073
ID201642	201642	73	28.267	26.589	12.377	0	144	144	2	1	-10921639	85.857	87	40	127	1803	26.673	4.800	0.171	0.939
ID201641	201641	None	37.378	21.130	6.902	0	144	144	2	1	-10921639	129.000	145	69	167	2709	29.607	2.000	0.137	1.053
ID201640	201640	69	43.751	17.760	5.779	0	144	144	2	1	-10921639	140.762	138	87	193	2956	26.374	2.000	0.139	1.301
ID201646	201646	72	28.627	18.381	16.894	0	145	145	2	1	-10921639	142.762	142	112	178	2998	20.337	7.600	0.082	1.068
ID201645	201645	73	35.074	26.533	12.277	0	145	145	2	1	-10921639	92.810	102	29	138	1949	30.954	7.600	0.182	0.923
ID201644	201644	69	36.620	17.941	5.728	0	145	145	2	1	-10921639	135.000	134	87	178	2835	23.285	6.249	0.134	1.370
ID201635	201635	None	29.610	23.057	15.355	0	146	146	2	1	-10921639	132.619	138	72	160	2785	25.085	6.363	0.101	0.974
ID201634	201634	69	37.963	18.314	5.546	0	146	146	2	1	-10921639	135.952	138	80	193	2855	23.260	7.600	0.135	1.392
ID201636	201636	72	31.435	18.013	16.258	0	146	146	2	1	-10921639	137.238	134	102	196	2882	21.824	2.000	0.069	0.813
ID201639	201639	72	28.445	18.671	16.488	0	147	147	2	1	-10921639	145.286	145	112	178	3051	17.513	6.345	0.092	1.395
ID201638	201638	None	28.064	11.900	11.993	0	147	147	2	1	-10921639	130.714	131	83	167	2745	18.913	4.800	0.098	1.234
ID201637	201637	69	46.581	18.071	5.653	0	147	147	2	1	-10921639	144.381	145	80	211	3032	29.603	2.000	0.161	1.355
ID201651	201651	72	27.754	17.987	15.551	0	148	148	2	1	-10921639	131.952	131	91	185	2771	24.233	7.600	0.070	0.716
ID201650	201650	69	45.011	18.573	5.685	0	148	148	2	1	-10921639	141.048	145	87	185	2962	24.557	4.800	0.181	1.760
ID201647	201647	69	46.209	18.288	5.501	0	149	149	2	1	-10921639	137.762	131	87	211	2893	28.513	2.000	0.145	1.222
ID201649	201649	72	30.105	18.126	16.155	0	149	149	2	1	-10921639	144.048	142	116	189	3025	20.718	6.376	0.079	1.014
ID201648	201648	74	35.556	22.827	12.398	0	149	149	2	1	-10921639	132.286	134	72	193	2778	29.389	2.000	0.097	0.792
ID201655	201655	72	40.733	18.109	16.037	0	150	150	2	1	-10921639	148.857	149	102	225	3126	26.884	2.000	0.104	1.042
ID201654	201654	75	28.796	26.857	11.992	0	150	150	2	1	-10921639	82.048	94	40	131	1723	29.219	2.000	0.139	0.685
ID201653	201653	74	37.030	22.797	11.711	0	150	150	2	1	-10921639	138.476	131	105	196	2908	23.406	4.800	0.131	1.373
ID201652	201652	69	54.009	18.921	5.764	0	150	150	2	1	-10921639	152.762	153	76	229	3208	32.694	4.800	0.183	1.444
ID201666	201666	72	39.911	17.438	16.826	0	151	151	2	1	-10921639	159.619	167	120	196	3352	26.679	4.800	0.123	1.308
ID201665	201665	74	34.987	22.798	12.817	0	151	151	2	1	-10921639	144.524	138	98	185	3035	24.957	4.000	0.135	1.380
ID201664	201664	75	28.945	26.917	12.215	0	151	151	2	1	-10921639	80.857	91	32	120	1698	29.589	2.000	0.130	0.630
ID201663	201663	69	61.259	17.996	5.305	0	151	151	2	1	-10921639	146.476	149	65	244	3076	44.308	2.000	0.186	1.036
ID201659	201659	None	27.689	12.438	20.092	0	152	152	2	1	-10921639	92.095	94	40	134	1934	24.994	6.374	0.124	0.812
ID201658	201658	74	33.960	23.291	12.474	0	152	152	2	1	-10921639	137.143	142	80	193	2880	27.421	2.000	0.085	0.784
ID201657	201657	75	38.867	26.334	11.852	0	152	152	2	1	-10921639	110.619	109	65	153	2323	26.854	4.800	0.196	1.350
ID201656	201656	69	59.535	17.697	5.043	0	152	152	2	1	-10921639	146.143	149	61	244	3069	44.329	2.000	0.163	0.926
ID201662	201662	None	32.060	21.928	17.081	0	153	153	2	1	-10921639	110.190	109	54	171	2314	28.301	2.000	0.108	0.761
ID201661	201661	75	41.306	25.325	11.802	0	153	153	2	1	-10921639	132.095	131	98	174	2774	23.786	4.800	0.190	1.773
ID201660	201660	69	54.975	17.984	5.609	0	153	153	2	1	-10921639	156.238	153	120	229	3281	28.219	6.250	0.166	1.577
ID201667	201667	69	55.759	17.791	5.524	0	154	154	2	1	-10921639	166.810	160	98	229	3503	29.587	4.800	0.168	1.624
ID201668	201668	75	47.513	24.294	11.877	0	154	154	2	1	-10921639	138.857	131	87	196	2916	33.081	2.000	0.150	1.097
ID201675	201675	None	29.636	11.280	15.274	0	155	155	2	1	-10921639	114.190	123	69	145	2398	23.456	4.800	0.132	1.138
ID201674	201674	130	39.057	26.732	12.225	0	155	155	2	1	-10921639	103.238	109	51	171	2168	35.137	4.800	0.198	0.970
ID201673	201673	75	45.333	24.111	12.120	0	155	155	2	1	-10921639	143.429	145	98	193	3012	27.186	7.600	0.144	1.328
ID201672	201672	69	67.726	17.548	5.652	0	155	155	2	1	-10921639	165.238	153	80	255	3470	43.429	2.000	0.156	1.029
ID201679	201679	130	35.609	27.035	11.935	0	156	156	2	1	-10921639	90.619	87	36	167	1903	32.759	2.000	0.154	0.738
ID201678	201678	75	36.287	23.671	11.792	0	156	156	2	1	-10921639	128.048	120	83	185	2689	29.904	6.340	0.107	0.829
ID201677	201677	None	28.703	21.166	6.748	0	156	156	2	1	-10921639	140.762	145	69	189	2956	28.681	4.800	0.107	0.953
ID201676	201676	69	58.943	17.286	5.514	0	156	156	2	1	-10921639	167.810	160	116	251	3524	36.199	2.000	0.165	1.313
ID201671	201671	76	30.868	17.678	19.569	0	157	157	2	1	-10921639	105.905	109	51	156	2224	33.490	7.600	0.088	0.514
ID201670	201670	75	34.375	24.198	11.989	0	157	157	2	1	-10921639	134.286	127	91	189	2820	27.664	7.600	0.126	1.083
ID201669	201669	69	71.308	17.109	5.348	0	157	157	2	1	-10921639	168.762	167	94	255	3544	48.060	7.600	0.200	1.172
ID201683	201683	None	29.020	11.879	14.759	0	158	158	2	1	-10921639	130.952	134	83	182	2750	24.746	4.800	0.103	0.988
ID201682	201682	75	44.124	27.100	11.831	0	158	158	2	1	-10921639	103.476	102	43	145	2173	30.778	4.800	0.214	1.186
ID201681	201681	122	50.304	20.814	7.641	0	158	158	2	1	-10921639	148.905	153	83	233	3127	39.358	7.600	0.128	0.857
ID201680	201680	69	51.597	17.599	5.665	0	158	158	2	1	-10921639	163.571	160	105	251	3435	34.455	6.074	0.132	1.109
ID201684	201684	76	41.215	17.341	18.082	0	158	158	2	1	-10921639	144.810	138	105	196	3041	25.528	4.800	0.124	1.253
ID201690	201690	76	35.860	18.000	18.000	0	159	159	2	1	-10921639	147.143	149	91	193	3090	27.993	7.600	0.123	1.147
ID201689	201689	75	33.657	27.899	11.582	0	159	159	2	1	-10921639	88.286	94	25	134	1854	33.050	2.000	0.149	0.691
ID201688	201688	None	38.089	24.075	12.176	0	159	159	2	1	-10921639	145.905	145	98	178	3064	24.199	4.800	0.132	1.406
ID201687	201687	77	46.137	12.258	11.422	0	159	159	2	1	-10921639	152.857	153	102	233	3210	36.933	2.000	0.116	0.861
ID201686	201686	122	38.208	21.126	7.121	0	159	159	2	1	-10921639	155.286	163	72	222	3261	37.022	4.800	0.123	0.921
ID201685	201685	69	51.637	17.862	5.973	0	159	159	2	1	-10921639	175.667	167	112	255	3689	30.629	6.269	0.122	1.249
ID201691	201691	69	51.490	18.199	5.395	0	160	160	2	1	-10921639	167.762	174	102	222	3523	35.987	2.000	0.143	1.168
ID201695	201695	76	35.615	17.346	18.458	0	160	160	2	1	-10921639	146.952	145	102	218	3086	30.862	4.800	0.107	0.923
ID201694	201694	75	50.200	27.239	12.223	0	160	160	2	1	-10921639	114.952	120	65	171	2414	31.702	4.800	0.211	1.265
ID201692	201692	77	34.408	12.528	11.354	0	160	160	2	1	-10921639	152.048	145	123	204	3193	23.978	2.000	0.089	1.037
ID201699	201699	79	31.299	22.737	12.143	0	161	161	2	1	-10921639	146.762	149	109	200	3082	26.157	2.000	0.091	0.938
ID201698	201698	77	33.234	13.181	11.506	0	161	161	2	1	-10921639	156.333	156	102	204	3283	27.585	2.000	0.096	0.997
ID201697	201697	None	29.068	20.977	7.164	0	161	161	2	1	-10921639	150.286	153	102	222	3156	31.366	4.800	0.102	0.885
ID201696	201696	69	53.695	17.981	5.533	0	161	161	2	1	-10921639	167.524	153	116	255	3518	41.739	7.600	0.092	0.677
ID201693	201693	78	32.061	12.089	6.078	0	161	161	2	1	-10921639	125.810	123	83	204	2642	34.095	7.600	0.048	0.337
ID201700	201700	75	39.667	26.823	11.978	0	161	161	2	1	-10921639	116.143	112	72	160	2439	26.433	4.800	0.203	1.482
ID201704	201704	75	37.880	27.839	11.823	0	162	162	2	1	-10921639	102.476	109	51	156	2152	29.483	4.800	0.184	1.082
ID201703	201703	79	37.930	22.355	12.000	0	162	162	2	1	-10921639	146.095	145	109	211	3068	27.172	2.000	0.070	0.704
ID201702	201702	69	53.558	18.073	6.006	0	162	162	2	1	-10921639	182.381	185	109	240	3830	30.928	6.296	0.138	1.434
ID201701	201701	78	36.889	11.563	6.535	0	162	162	2	1	-10921639	136.762	123	112	211	2872	24.968	7.600	0.078	0.797
ID201731	201731	69	45.376	17.942	6.045	0	163	163	2	1	-10921639	180.381	178	134	233	3788	26.622	7.600	0.109	1.332
ID201734	201734	75	48.976	27.316	11.857	0	163	163	2	1	-10921639	125.095	120	65	171	2627	28.926	4.800	0.200	1.444
ID201733	201733	80	37.821	20.857	7.544	0	163	163	2	1	-10921639	157.952	160	109	211	3317	31.965	2.000	0.092	0.830
ID201732	201732	78	52.751	11.019	8.039	0	163	163	2	1	-10921639	155.048	153	94	222	3256	37.473	2.000	0.148	1.066
ID201730	201730	81	40.512	17.529	18.121	0	164	164	2	1	-10921639	143.810	149	98	211	3020	27.665	6.063	0.120	1.110
ID201729	201729	75	40.463	27.550	11.786	0	164	164	2	1	-10921639	119.000	123	69	153	2499	27.168	4.800	0.194	1.422
ID201728	201728	82	30.682	14.784	12.060	0	164	164	2	1	-10921639	149.238	145	112	204	3134	24.869	3.200	0.071	0.793
ID201727	201727	80	41.422	21.653	7.340	0	164	164	2	1	-10921639	132.810	142	51	196	2789	42.567	2.000	0.105	0.595
ID201726	201726	78	40.395	11.787	6.749	0	164	164	2	1	-10921639	143.571	145	91	211	3015	28.708	2.000	0.106	0.956
ID201725	201725	69	41.450	16.448	5.077	0	164	164	2	1	-10921639	155.381	156	80	204	3263	29.408	4.800	0.119	1.121
ID201707	201707	80	44.455	20.828	6.921	0	165	165	2	1	-10921639	172.190	182	94	211	3616	31.085	4.800	0.135	1.318
ID201706	201706	78	30.134	10.680	7.266	0	165	165	2	1	-10921639	138.524	138	105	174	2909	22.346	3.200	0.088	1.008
ID201705	201705	69	33.816	15.837	5.028	0	165	165	2	1	-10921639	160.190	156	91	214	3364	29.770	7.600	0.090	0.893
ID201711	201711	81	30.097	17.672	17.711	0	165	165	2	1	-10921639	143.952	138	98	185	3023	26.099	6.032	0.092	0.928
ID201710	201710	75	47.556	28.092	11.986	0	165	165	2	1	-10921639	122.571	120	87	174	2574	27.469	2.000	0.177	1.340
ID201709	201709	83	33.865	23.655	11.814	0	165	165	2	1	-10921639	145.190	149	94	185	3049	25.674	4.800	0.105	1.078
ID201708	201708	82	38.760	13.274	12.011	0	165	165	2	1	-10921639	164.429	163	112	211	3453	30.281	6.364	0.100	0.985
ID201715	201715	82	42.926	13.517	11.650	0	166	166	2	1	-10921639	167.381	163	109	236	3515	31.841	2.000	0.102	0.971
ID201714	201714	78	33.147	11.648	8.091	0	166	166	2	1	-10921639	146.238	138	105	218	3071	26.771	6.408	0.069	0.703
ID201713	201713	80	44.020	20.266	7.055	0	166	166	2	1	-10921639	190.095	193	131	214	3992	17.902	4.800	0.143	2.661
ID201712	201712	69	32.401	16.617	4.441	0	166	166	2	1	-10921639	157.714	167	102	196	3312	31.884	4.800	0.095	0.859
ID201718	201718	81	35.828	18.086	18.681	0	166	166	2	1	-10921639	136.000	131	91	185	2856	29.184	4.800	0.116	0.967
ID201717	201717	75	40.804	27.987	12.077	0	166	166	2	1	-10921639	124.381	127	80	160	2612	25.063	4.800	0.163	1.388
ID201716	201716	83	36.104	23.449	11.814	0	166	166	2	1	-10921639	158.714	163	109	196	3333	25.753	2.000	0.092	1.037
ID201723	201723	75	54.940	28.220	11.496	0	167	167	2	1	-10921639	129.095	131	61	185	2711	39.350	2.000	0.201	1.096
ID201722	201722	83	40.250	23.457	11.846	0	167	167	2	1	-10921639	155.952	149	123	225	3275	27.139	2.000	0.088	0.926
ID201721	201721	82	36.526	13.238	11.138	0	167	167	2	1	-10921639	170.476	167	123	225	3580	23.972	4.800	0.092	1.199
ID201720	201720	80	31.396	21.264	7.490	0	167	167	2	1	-10921639	159.476	156	94	233	3349	34.523	3.200	0.099	0.830
ID201719	201719	69	41.966	17.529	4.748	0	167	167	2	1	-10921639	186.905	182	145	236	3925	26.810	6.090	0.114	1.422
ID201724	201724	81	31.083	19.253	15.956	0	167	167	2	1	-10921639	158.905	160	116	196	3337	19.173	4.800	0.095	1.436
ID201735	201735	69	35.276	17.032	4.986	0	168	168	2	1	-10921639	169.238	167	127	207	3554	25.614	6.078	0.105	1.260
ID201739	201739	75	49.232	28.488	11.498	0	168	168	2	1	-10921639	118.333	116	58	185	2485	36.695	2.000	0.155	0.866
ID201738	201738	83	44.203	23.240	11.751	0	168	168	2	1	-10921639	159.810	156	116	218	3356	28.033	7.600	0.105	1.086
ID201737	201737	82	30.256	13.761	11.344	0	168	168	2	1	-10921639	160.429	153	127	214	3369	22.326	2.000	0.075	1.004
ID201736	201736	80	37.208	19.731	6.869	0	168	168	2	1	-10921639	172.048	163	116	222	3613	26.064	4.800	0.127	1.492
ID201741	201741	84	33.438	17.800	18.577	0	168	168	2	1	-10921639	133.810	131	94	204	2810	29.075	7.600	0.109	0.903
ID201740	201740	81	32.169	19.281	15.027	0	168	168	2	1	-10921639	161.190	163	116	200	3385	21.051	7.600	0.082	1.154
ID201747	201747	83	32.597	23.307	11.682	0	169	169	2	1	-10921639	159.952	156	123	200	3359	23.200	7.600	0.083	1.060
ID201746	201746	82	27.460	12.685	11.830	0	169	169	2	1	-10921639	152.095	153	105	189	3194	24.657	7.600	0.070	0.812
ID201745	201745	75	50.764	28.840	11.478	0	169	169	2	1	-10921639	118.667	109	72	189	2492	37.033	2.000	0.191	1.029
ID201744	201744	None	33.842	10.634	8.464	0	169	169	2	1	-10921639	130.905	134	69	189	2749	30.997	2.000	0.078	0.611
ID201749	201749	84	35.530	16.622	18.644	0	169	169	2	1	-10921639	139.571	142	91	185	2931	27.263	7.600	0.134	1.208
ID201748	201748	81	30.462	20.117	14.831	0	169	169	2	1	-10921639	160.810	156	127	214	3377	23.809	7.600	0.072	0.912
ID201743	201743	80	35.672	19.624	6.036	0	169	169	2	1	-10921639	174.095	182	116	211	3656	26.879	6.295	0.126	1.451
ID201742	201742	69	41.130	17.493	5.082	0	169	169	2	1	-10921639	175.952	178	116	240	3695	32.771	6.276	0.109	1.054
ID201755	201755	83	37.785	23.876	12.197	0	170	170	2	1	-10921639	152.857	160	112	196	3210	28.864	4.800	0.123	1.162
ID201754	201754	82	32.098	12.227	10.931	0	170	170	2	1	-10921639	148.952	149	102	200	3128	26.811	6.328	0.094	0.951
ID201753	201753	80	38.485	20.524	7.041	0	170	170	2	1	-10921639	152.571	167	65	211	3204	39.413	2.000	0.112	0.779
ID201752	201752	69	45.468	17.412	4.682	0	170	170	2	1	-10921639	176.667	178	116	233	3710	26.779	4.800	0.134	1.561
ID201757	201757	None	33.349	20.956	17.800	0	170	170	2	1	-10921639	129.000	131	76	185	2709	33.094	2.000	0.103	0.731
ID201756	201756	75	45.081	27.647	12.316	0	170	170	2	1	-10921639	128.857	123	76	171	2706	28.214	4.800	0.179	1.384
ID201751	201751	75	29.462	27.289	11.335	0	171	171	2	1	-10921639	122.000	127	76	167	2562	26.909	7.600	0.108	0.884
ID201750	201750	69	52.506	18.122	5.891	0	171	171	2	1	-10921639	202.476	200	160	240	4252	24.774	4.800	0.131	1.898
ID201769	201769	87	55.324	18.623	17.654	0	172	172	2	1	-10921639	183.286	189	105	251	3849	43.648	4.800	0.152	1.107
ID201768	201768	75	41.720	28.772	11.725	0	172	172	2	1	-10921639	108.524	105	51	163	2279	30.016	2.000	0.164	1.017
ID201767	201767	83	40.813	23.970	12.222	0	172	172	2	1	-10921639	150.476	145	98	207	3160	28.915	2.000	0.101	0.957
ID201766	201766	None	40.998	14.383	11.675	0	172	172	2	1	-10921639	170.095	163	120	229	3572	29.965	2.000	0.106	1.091
ID201765	201765	69	51.564	18.213	6.508	0	172	172	2	1	-10921639	186.857	178	131	251	3924	34.447	2.000	0.111	1.083
ID201763	201763	85	46.135	20.375	17.323	0	173	173	2	1	-10921639	172.524	178	120	233	3623	30.300	2.000	0.117	1.193
ID201762	201762	86	32.777	5.878	13.000	0	173	173	2	1	-10921639	66.524	65	14	131	1397	26.940	2.000	0.158	0.675
ID201761	201761	75	43.401	28.586	11.673	0	173	173	2	1	-10921639	111.190	109	58	171	2335	32.269	4.800	0.200	1.148
ID201760	201760	83	31.716	23.930	11.548	0	173	173	2	1	-10921639	150.286	142	112	193	3156	24.986	2.000	0.083	0.927
ID201764	201764	87	40.992	17.375	18.330	0	173	173	2	1	-10921639	163.429	167	112	225	3432	29.335	6.334	0.110	1.108
ID201759	201759	69	53.285	19.599	6.018	0	173	173	2	1	-10921639	174.952	185	98	236	3674	39.645	6.252	0.140	1.087
ID201758	201758	88	31.735	15.014	5.847	0	173	173	2	1	-10921639	171.762	171	120	211	3607	26.015	6.321	0.093	1.127
ID201783	201783	88	41.294	15.373	5.222	0	174	174	2	1	-10921639	168.810	167	80	236	3545	36.995	4.800	0.106	0.873
ID201787	201787	83	35.909	24.184	11.700	0	174	174	2	1	-10921639	158.476	156	123	200	3328	23.079	2.000	0.094	1.177
ID201786	201786	None	37.878	15.624	12.359	0	174	174	2	1	-10921639	175.429	167	131	240	3684	30.698	2.000	0.068	0.727
ID201785	201785	75	36.327	27.923	11.355	0	174	174	2	1	-10921639	125.667	120	87	167	2639	25.599	4.800	0.131	1.139
ID201784	201784	69	39.446	20.016	6.304	0	174	174	2	1	-10921639	173.524	182	105	218	3644	32.706	4.800	0.113	1.073
ID201790	201790	87	39.581	17.115	17.919	0	174	174	2	1	-10921639	151.714	149	112	218	3186	29.119	2.000	0.087	0.835
ID201789	201789	85	41.828	21.057	17.356	0	174	174	2	1	-10921639	151.905	156	98	193	3190	32.184	3.200	0.106	0.903
ID201788	201788	86	27.598	5.579	13.554	0	174	174	2	1	-10921639	64.238	65	29	131	1349	25.189	2.000	0.135	0.608
ID201777	201777	87	36.825	17.933	18.117	0	175	175	2	1	-10921639	166.952	167	123	211	3506	27.899	2.000	0.084	0.927
ID201776	201776	85	43.620	20.875	17.089	0	175	175	2	1	-10921639	170.143	185	102	211	3573	36.372	2.000	0.118	0.987
ID201771	201771	88	50.736	17.746	5.170	0	175	175	2	1	-10921639	177.190	182	112	247	3721	37.102	6.307	0.123	1.047
ID201770	201770	None	30.330	7.296	4.986	0	175	175	2	1	-10921639	68.381	72	29	120	1436	26.074	2.000	0.170	0.762
ID201775	201775	86	30.066	6.050	13.344	0	175	175	2	1	-10921639	67.048	69	25	120	1408	25.978	2.000	0.147	0.660
ID201774	201774	75	43.545	27.878	11.895	0	175	175	2	1	-10921639	126.000	127	65	193	2646	33.615	6.337	0.145	0.949
ID201773	201773	83	32.854	24.329	11.339	0	175	175	2	1	-10921639	159.667	156	109	218	3353	29.401	2.000	0.064	0.653
ID201772	201772	69	44.208	20.707	7.175	0	175	175	2	1	-10921639	172.857	178	98	225	3630	37.982	2.000	0.118	0.964
ID201779	201779	86	42.228	6.324	13.373	0	176	176	2	1	-10921639	83.095	83	29	163	1745	35.830	4.800	0.220	0.836
ID201778	201778	88	51.714	18.532	5.964	0	176	176	2	1	-10921639	182.905	189	127	240	3841	29.875	4.800	0.143	1.529
ID201782	201782	87	32.717	17.396	18.499	0	176	176	2	1	-10921639	150.286	138	94	211	3156	31.784	2.000	0.055	0.497
ID201781	201781	85	37.660	21.209	17.147	0	176	176	2	1	-10921639	157.286	167	109	204	3303	31.015	2.000	0.112	1.019
ID201780	201780	75	43.334	27.716	12.560	0	176	176	2	1	-10921639	113.333	120	47	174	2380	36.383	2.000	0.170	0.907
ID201795	201795	89	37.875	14.944	12.027	0	177	177	2	1	-10921639	174.810	174	120	251	3671	30.722	2.000	0.069	0.730
ID201794	201794	75	36.054	27.917	11.296	0	177	177	2	1	-10921639	127.429	127	91	174	2676	25.510	4.800	0.157	1.359
ID201793	201793	69	38.377	20.837	7.021	0	177	177	2	1	-10921639	176.048	182	123	218	3697	31.838	4.800	0.121	1.196
ID201792	201792	88	35.039	17.322	4.761	0	177	177	2	1	-10921639	180.810	189	123	218	3797	25.855	6.230	0.105	1.333
ID201798	201798	87	35.326	17.272	18.160	0	177	177	2	1	-10921639	151.714	145	116	200	3186	24.503	2.000	0.092	1.046
ID201797	201797	86	33.907	5.961	13.362	0	177	177	2	1	-10921639	84.381	87	40	145	1772	25.484	2.000	0.174	0.981
ID201796	201796	90	28.980	22.384	11.713	0	177	177	2	1	-10921639	170.190	163	138	229	3574	23.299	6.249	0.069	0.943
ID201791	201791	91	29.838	7.789	5.001	0	177	177	2	1	-10921639	74.810	76	29	127	1571	23.899	2.000	0.125	0.696
ID201799	201799	91	42.233	7.424	4.909	0	178	178	2	1	-10921639	88.000	87	43	138	1848	30.610	2.000	0.251	1.153
ID201803	201803	90	32.746	24.999	11.837	0	178	178	2	1	-10921639	168.952	167	127	204	3548	21.393	4.800	0.103	1.470
ID201802	201802	89	43.528	13.951	11.397	0	178	178	2	1	-10921639	172.714	163	112	236	3627	31.163	7.600	0.085	0.871
ID201801	201801	88	28.319	16.084	6.119	0	178	178	2	1	-10921639	168.571	163	134	214	3540	27.374	6.231	0.084	0.953
ID201800	201800	69	50.714	18.906	5.407	0	178	178	2	1	-10921639	162.905	167	72	240	3421	46.507	2.000	0.112	0.706
ID201805	201805	87	35.152	17.938	17.444	0	178	178	2	1	-10921639	170.905	174	134	196	3589	17.754	4.800	0.108	1.871
ID201804	201804	86	29.593	5.791	13.215	0	178	178	2	1	-10921639	77.286	76	32	123	1623	26.371	2.000	0.133	0.687
ID201811	201811	75	38.483	27.190	12.605	0	179	179	2	1	-10921639	136.762	142	72	189	2872	31.196	4.800	0.127	0.989
ID201810	201810	90	28.885	23.344	11.501	0	179	179	2	1	-10921639	160.857	156	123	207	3378	21.527	2.000	0.061	0.863
ID201809	201809	89	28.315	14.829	11.952	0	179	179	2	1	-10921639	165.381	174	102	225	3473	28.117	2.000	0.048	0.534
ID201808	201808	88	40.059	15.430	6.764	0	179	179	2	1	-10921639	177.286	171	142	236	3723	29.119	2.000	0.089	0.994
ID201814	201814	87	42.788	17.108	18.034	0	179	179	2	1	-10921639	159.476	153	109	240	3349	32.981	2.000	0.091	0.807
ID201813	201813	None	28.411	18.407	15.177	0	179	179	2	1	-10921639	177.429	178	120	218	3726	26.957	7.600	0.059	0.739
ID201812	201812	86	37.149	6.267	13.571	0	179	179	2	1	-10921639	86.429	91	29	138	1815	34.512	2.000	0.182	0.770
ID201807	201807	69	41.333	19.020	5.945	0	179	179	2	1	-10921639	173.048	171	91	229	3634	30.466	6.340	0.098	1.013
ID201806	201806	91	64.834	7.347	4.894	0	179	179	2	1	-10921639	104.095	91	47	196	2186	43.009	2.000	0.283	1.067
ID201847	201847	69	36.866	20.682	6.595	0	180	180	2	1	-10921639	164.619	171	109	204	3457	28.403	7.600	0.103	1.085
ID201846	201846	88	41.556	15.904	6.640	0	180	180	2	1	-10921639	183.810	182	134	240	3860	25.824	2.000	0.091	1.187
ID201845	201845	91	51.305	7.373	5.157	0	180	180	2	1	-10921639	102.952	98	54	171	2162	35.332	2.000	0.250	1.164
ID201851	201851	86	52.950	6.240	13.647	0	180	180	2	1	-10921639	92.810	87	29	185	1949	44.457	2.000	0.220	0.753
ID201850	201850	75	29.738	28.106	11.579	0	180	180	2	1	-10921639	119.952	120	65	156	2519	24.804	6.291	0.143	1.208
ID201849	201849	89	39.216	13.781	11.946	0	180	180	2	1	-10921639	165.381	163	109	236	3473	34.629	2.000	0.088	0.776
ID201848	201848	90	37.222	24.025	11.043	0	180	180	2	1	-10921639	156.000	156	94	204	3276	26.015	2.000	0.089	0.985
ID201853	201853	None	38.213	20.567	17.459	0	180	180	2	1	-10921639	171.905	178	120	225	3610	33.731	6.372	0.089	0.829
ID201852	201852	87	65.586	17.717	17.306	0	180	180	2	1	-10921639	200.238	196	145	255	4205	36.407	2.000	0.156	1.482
ID201827	201827	None	30.959	11.425	14.138	0	181	181	2	1	-10921639	147.714	145	98	200	3102	31.674	3.200	0.065	0.567
ID201826	201826	86	47.574	6.453	13.793	0	181	181	2	1	-10921639	99.048	91	36	178	2080	46.231	2.000	0.186	0.672
ID201825	201825	89	32.106	14.288	11.641	0	181	181	2	1	-10921639	174.048	182	120	218	3655	27.768	3.200	0.072	0.839
ID201824	201824	75	39.123	28.571	11.414	0	181	181	2	1	-10921639	109.095	98	65	182	2291	35.547	2.000	0.139	0.748
ID201828	201828	87	50.277	18.682	16.394	0	181	181	2	1	-10921639	185.762	178	145	251	3901	30.389	4.800	0.117	1.280
ID201823	201823	90	34.510	23.398	10.976	0	181	181	2	1	-10921639	156.619	153	116	214	3289	28.202	2.000	0.065	0.682
ID201822	201822	69	41.159	19.212	6.062	0	181	181	2	1	-10921639	170.381	171	105	218	3578	27.389	6.202	0.112	1.252
ID201821	201821	91	53.056	7.725	5.124	0	181	181	2	1	-10921639	114.667	109	72	178	2408	29.885	2.000	0.202	1.288
ID201834	201834	87	32.920	17.752	17.582	0	182	182	2	1	-10921639	161.619	160	109	211	3394	27.187	4.800	0.114	1.215
ID201833	201833	86	46.401	7.240	14.210	0	182	182	2	1	-10921639	114.095	102	47	189	2396	42.529	2.000	0.152	0.706
ID201832	201832	75	31.759	26.911	12.240	0	182	182	2	1	-10921639	131.476	134	94	185	2761	23.983	4.800	0.140	1.346
ID201831	201831	89	34.827	14.816	11.784	0	182	182	2	1	-10921639	174.857	171	134	244	3672	25.362	2.000	0.066	0.853
ID201830	201830	69	45.517	19.234	6.179	0	182	182	2	1	-10921639	170.571	171	109	240	3582	30.841	2.000	0.109	1.087
ID201829	201829	91	42.706	7.796	4.982	0	182	182	2	1	-10921639	97.286	91	58	167	2043	29.271	2.000	0.159	0.912
ID201859	201859	89	31.114	13.113	12.188	0	183	183	2	1	-10921639	166.857	167	123	214	3504	26.118	2.000	0.077	0.918
ID201858	201858	90	37.106	23.977	11.381	0	183	183	2	1	-10921639	173.381	174	127	229	3641	29.210	7.600	0.091	0.991
ID201857	201857	92	30.996	21.698	7.232	0	183	183	2	1	-10921639	157.571	167	87	233	3309	38.188	2.000	0.090	0.683
ID201856	201856	69	34.992	19.085	6.072	0	183	183	2	1	-10921639	171.810	171	102	225	3608	27.395	3.200	0.084	0.976
ID201862	201862	87	45.556	18.383	16.905	0	183	183	2	1	-10921639	181.524	182	138	218	3812	23.769	4.800	0.148	1.971
ID201861	201861	86	56.066	7.494	14.314	0	183	183	2	1	-10921639	127.381	127	54	218	2675	43.082	4.800	0.215	1.047
ID201860	201860	75	32.977	27.511	12.394	0	183	183	2	1	-10921639	124.571	123	61	167	2616	30.712	2.000	0.109	0.799
ID201855	201855	93	37.657	13.999	5.928	0	183	183	2	1	-10921639	152.810	156	102	218	3209	30.243	2.000	0.074	0.694
ID201854	201854	91	46.405	7.400	4.931	0	183	183	2	1	-10921639	105.571	105	61	160	2217	31.590	4.800	0.225	1.227
ID201843	201843	94	30.243	11.791	16.111	0	184	184	2	1	-10921639	142.667	149	76	196	2996	26.843	2.000	0.066	0.653
ID201842	201842	86	61.840	6.908	14.158	0	184	184	2	1	-10921639	130.190	127	51	233	2734	42.599	2.000	0.207	1.047
ID201841	201841	75	31.699	27.673	12.479	0	184	184	2	1	-10921639	127.048	131	69	163	2668	28.221	6.357	0.103	0.837
ID201840	201840	89	34.235	14.087	11.933	0	184	184	2	1	-10921639	182.238	182	149	233	3827	24.564	4.800	0.099	1.336
ID201844	201844	87	56.297	18.842	16.847	0	184	184	2	1	-10921639	201.429	204	142	247	4230	28.154	4.800	0.170	2.075
ID201835	201835	91	52.919	7.118	5.162	0	184	184	2	1	-10921639	103.905	94	54	182	2182	39.175	2.000	0.187	0.834
ID201839	201839	90	47.365	23.101	11.246	0	184	184	2	1	-10921639	179.619	167	134	255	3772	34.247	2.000	0.098	0.937
ID201838	201838	92	42.339	21.350	6.700	0	184	184	2	1	-10921639	167.333	167	112	211	3514	27.034	6.405	0.110	1.225
ID201837	201837	69	33.494	17.925	5.559	0	184	184	2	1	-10921639	168.810	174	116	214	3545	26.183	2.000	0.076	0.912
ID201836	201836	93	30.257	14.032	6.402	0	184	184	2	1	-10921639	160.667	156	109	207	3374	29.461	2.000	0.065	0.665
ID201819	201819	94	30.313	11.649	16.145	0	185	185	2	1	-10921639	143.286	145	91	196	3009	26.392	2.000	0.062	0.630
ID201818	201818	86	53.618	6.279	13.980	0	185	185	2	1	-10921639	117.571	120	47	193	2469	41.228	2.000	0.191	0.913
ID201817	201817	90	49.232	22.957	11.540	0	185	185	2	1	-10921639	184.238	189	127	236	3869	33.844	2.000	0.120	1.170
ID201816	201816	69	40.681	18.198	5.018	0	185	185	2	1	-10921639	180.619	185	120	218	3793	28.267	6.123	0.109	1.261
ID201815	201815	91	49.033	7.510	4.997	0	185	185	2	1	-10921639	112.333	112	80	204	2359	36.234	2.000	0.134	0.734
ID201820	201820	87	63.499	18.021	17.171	0	185	185	2	1	-10921639	200.238	204	138	251	4205	32.103	4.800	0.172	1.828
ID201863	201863	69	33.803	17.859	4.114	0	186	186	2	1	-10921639	143.095	145	72	207	3005	34.621	7.600	0.083	0.632
ID201867	201867	75	38.031	27.130	11.940	0	186	186	2	1	-10921639	146.714	145	94	196	3081	30.170	2.000	0.123	1.062
ID201866	201866	90	44.126	23.305	11.487	0	186	186	2	1	-10921639	182.857	193	112	233	3840	32.245	2.000	0.102	1.051
ID201865	201865	92	40.164	20.781	6.912	0	186	186	2	1	-10921639	165.857	171	102	196	3483	27.480	4.800	0.119	1.281
ID201864	201864	91	47.696	7.398	5.512	0	186	186	2	1	-10921639	119.333	120	69	200	2506	36.467	2.000	0.160	0.905
ID201869	201869	87	80.278	17.939	17.399	0	186	186	2	1	-10921639	202.381	189	149	255	4250	38.145	3.200	0.210	1.838
ID201868	201868	86	47.677	6.556	14.377	0	186	186	2	1	-10921639	129.286	123	72	204	2715	33.207	2.000	0.153	1.031
ID201888	201888	87	49.170	19.123	17.677	0	187	187	2	1	-10921639	178.667	178	98	225	3752	34.958	7.600	0.137	1.228
ID201883	201883	95	44.793	10.884	8.320	0	187	187	2	1	-10921639	165.095	156	112	255	3467	37.147	2.000	0.070	0.583
ID201882	201882	92	35.788	21.755	7.318	0	187	187	2	1	-10921639	160.143	167	83	251	3363	40.741	2.000	0.074	0.540
ID201881	201881	69	41.186	18.373	4.755	0	187	187	2	1	-10921639	165.333	167	112	222	3472	32.089	3.200	0.100	0.934
ID201880	201880	91	47.413	7.272	5.004	0	187	187	2	1	-10921639	122.429	123	58	182	2571	36.990	2.000	0.171	0.966
ID201887	201887	86	53.992	6.933	14.511	0	187	187	2	1	-10921639	130.190	127	54	222	2734	48.991	2.000	0.158	0.726
ID201886	201886	75	36.282	27.485	11.974	0	187	187	2	1	-10921639	152.524	149	98	200	3203	27.607	6.310	0.105	1.050
ID201885	201885	96	38.332	15.200	11.915	0	187	187	2	1	-10921639	183.619	189	123	251	3856	32.961	2.000	0.068	0.712
ID201884	201884	90	51.181	23.047	11.124	0	187	187	2	1	-10921639	195.048	193	145	247	4096	31.710	2.000	0.106	1.180
ID201891	201891	97	27.605	13.966	6.265	0	188	188	2	1	-10921639	167.048	167	109	218	3508	28.623	2.000	0.053	0.588
ID201890	201890	91	36.088	7.407	5.619	0	188	188	2	1	-10921639	123.571	127	80	189	2595	30.513	2.000	0.121	0.875
ID201889	201889	69	37.291	18.258	4.920	0	188	188	2	1	-10921639	171.905	171	98	214	3610	29.890	6.230	0.100	1.046
ID201895	201895	None	31.948	13.486	12.072	0	188	188	2	1	-10921639	178.143	174	123	222	3741	28.916	2.000	0.050	0.589
ID201894	201894	90	41.560	22.778	11.372	0	188	188	2	1	-10921639	181.476	171	98	247	3811	34.849	6.360	0.102	0.967
ID201893	201893	95	36.332	10.676	8.340	0	188	188	2	1	-10921639	170.381	171	123	236	3578	29.339	7.600	0.076	0.822
ID201892	201892	92	43.495	21.668	7.116	0	188	188	2	1	-10921639	155.190	156	61	240	3259	46.169	2.000	0.100	0.611
ID201899	201899	None	29.171	10.884	15.617	0	188	188	2	1	-10921639	145.048	153	76	182	3046	31.028	7.600	0.082	0.707
ID201898	201898	86	53.297	6.444	14.006	0	188	188	2	1	-10921639	121.952	116	47	196	2561	47.153	2.000	0.185	0.806
ID201897	201897	75	43.980	25.534	11.922	0	188	188	2	1	-10921639	164.238	160	120	222	3449	29.435	4.800	0.143	1.393
ID201896	201896	96	34.331	15.465	11.776	0	188	188	2	1	-10921639	184.476	182	112	255	3874	33.716	4.800	0.087	0.874
ID201901	201901	87	33.916	20.690	17.973	0	188	188	2	1	-10921639	147.381	142	98	211	3095	35.066	6.056	0.072	0.563
ID201900	201900	98	58.995	17.567	18.156	0	188	188	2	1	-10921639	189.333	193	120	255	3976	35.309	4.800	0.161	1.487
ID201907	201907	90	42.949	22.480	10.674	0	189	189	2	1	-10921639	180.048	182	127	244	3781	33.819	2.000	0.079	0.776
ID201906	201906	95	45.829	10.978	8.620	0	189	189	2	1	-10921639	171.381	174	120	255	3599	38.191	7.600	0.073	0.609
ID201905	201905	92	43.747	21.272	7.078	0	189	189	2	1	-10921639	175.048	182	105	233	3676	30.813	4.800	0.135	1.354
ID201904	201904	97	41.101	14.162	5.825	0	189	189	2	1	-10921639	174.381	174	123	225	3662	28.612	7.600	0.086	0.968
ID201911	201911	98	61.007	17.310	18.530	0	189	189	2	1	-10921639	171.095	178	94	255	3593	49.214	2.000	0.148	0.897
ID201910	201910	86	48.670	6.572	14.003	0	189	189	2	1	-10921639	132.810	131	61	204	2789	36.834	6.322	0.156	0.973
ID201909	201909	75	41.139	27.582	12.461	0	189	189	2	1	-10921639	134.429	138	72	185	2823	34.385	6.077	0.133	0.919
ID201908	201908	96	30.269	15.823	11.770	0	189	189	2	1	-10921639	178.571	182	138	229	3750	23.368	2.000	0.056	0.807
ID201903	201903	91	28.223	6.702	5.767	0	189	189	2	1	-10921639	110.762	109	65	149	2326	23.349	2.000	0.100	0.861
ID201902	201902	69	31.700	17.514	3.751	0	189	189	2	1	-10921639	137.429	149	65	204	2886	39.401	7.600	0.052	0.343
ID201921	201921	98	68.243	17.442	18.073	0	190	190	2	1	-10921639	199.714	207	134	255	4194	40.315	4.800	0.171	1.446
ID201920	201920	99	30.807	10.756	15.678	0	190	190	2	1	-10921639	151.000	153	91	207	3171	26.668	4.800	0.096	0.993
ID201915	201915	95	42.992	10.685	8.688	0	190	190	2	1	-10921639	173.476	167	116	255	3643	37.044	7.600	0.066	0.582
ID201914	201914	92	40.165	21.000	7.000	0	190	190	2	1	-10921639	173.048	171	102	233	3634	35.102	2.000	0.110	0.976
ID201913	201913	69	45.939	18.890	5.964	0	190	190	2	1	-10921639	186.762	200	112	233	3922	33.733	4.800	0.121	1.198
ID201912	201912	91	34.525	7.323	5.667	0	190	190	2	1	-10921639	111.381	109	58	167	2339	32.319	7.600	0.110	0.682
ID201919	201919	86	58.013	5.883	13.175	0	190	190	2	1	-10921639	133.619	134	80	200	2806	39.492	2.000	0.179	1.029
ID201918	201918	75	38.270	27.580	11.861	0	190	190	2	1	-10921639	132.667	134	69	193	2786	36.853	2.000	0.126	0.808
ID201917	201917	90	43.239	24.150	11.891	0	190	190	2	1	-10921639	187.524	193	138	233	3938	26.886	6.108	0.117	1.464
ID201916	201916	96	27.021	13.418	11.905	0	190	190	2	1	-10921639	181.524	178	145	233	3812	22.328	7.600	0.049	0.764
ID201875	201875	90	57.768	23.149	11.109	0	191	191	2	1	-10921639	188.286	182	127	251	3954	36.403	2.000	0.115	1.065
ID201874	201874	95	32.405	10.976	8.400	0	191	191	2	1	-10921639	164.524	160	105	255	3455	33.612	7.600	0.047	0.437
ID201873	201873	92	36.286	20.816	6.861	0	191	191	2	1	-10921639	171.571	174	87	222	3603	36.286	7.600	0.091	0.787
ID201872	201872	91	37.787	7.052	5.910	0	191	191	2	1	-10921639	121.238	116	69	171	2546	29.628	7.600	0.122	0.889
ID201879	201879	98	74.330	17.651	19.186	0	191	191	2	1	-10921639	198.000	196	105	255	4158	47.343	4.800	0.200	1.396
ID201878	201878	99	30.388	11.339	15.333	0	191	191	2	1	-10921639	163.333	171	98	189	3430	25.352	4.800	0.090	1.065
ID201877	201877	86	30.824	6.140	13.935	0	191	191	2	1	-10921639	113.429	112	47	163	2382	29.298	2.000	0.116	0.804
ID201876	201876	75	49.226	27.604	11.756	0	191	191	2	1	-10921639	131.905	131	58	200	2770	45.426	2.000	0.140	0.712
ID201871	201871	69	46.487	17.812	5.339	0	191	191	2	1	-10921639	182.429	185	83	251	3831	43.864	6.223	0.107	0.805
ID201870	201870	97	41.286	15.315	5.252	0	191	191	2	1	-10921639	176.905	178	105	251	3715	37.119	7.600	0.088	0.769
ID201923	201923	97	61.548	16.241	5.563	0	192	192	2	1	-10921639	212.000	218	138	255	4452	31.342	4.800	0.154	1.801
ID201922	201922	91	28.598	6.985	5.947	0	192	192	2	1	-10921639	103.381	105	65	153	2171	26.534	2.000	0.100	0.708
ID201927	201927	86	43.638	5.865	13.319	0	192	192	2	1	-10921639	113.286	112	58	174	2379	33.252	2.000	0.145	0.863
ID201926	201926	75	48.319	27.445	11.684	0	192	192	2	1	-10921639	134.905	138	80	189	2833	32.120	2.000	0.157	1.142
ID201925	201925	90	48.617	22.639	11.049	0	192	192	2	1	-10921639	175.381	178	112	233	3683	35.069	2.000	0.109	0.986
ID201924	201924	95	45.189	10.866	8.881	0	192	192	2	1	-10921639	172.333	163	112	255	3619	35.289	7.600	0.082	0.744
ID201929	201929	98	73.990	17.664	19.103	0	192	192	2	1	-10921639	197.905	189	112	255	4156	49.969	4.800	0.204	1.342
ID201928	201928	99	37.828	10.525	15.956	0	192	192	2	1	-10921639	154.524	153	98	207	3245	26.466	2.000	0.101	1.075
ID201937	201937	100	37.698	11.764	20.632	0	193	193	2	1	-10921639	97.476	98	32	171	2047	40.918	2.000	0.156	0.644
ID201936	201936	98	75.787	17.718	18.810	0	193	193	2	1	-10921639	192.143	196	109	255	4035	50.638	2.000	0.202	1.277
ID201931	201931	95	43.132	11.014	8.457	0	193	193	2	1	-10921639	172.524	174	105	255	3623	43.348	7.600	0.066	0.494
ID201930	201930	97	61.458	15.232	5.618	0	193	193	2	1	-10921639	215.286	218	174	255	4521	29.791	4.800	0.142	1.798
ID201935	201935	99	49.707	9.794	15.828	0	193	193	2	1	-10921639	157.000	160	61	225	3297	40.911	2.000	0.120	0.821
ID201934	201934	75	45.327	27.606	11.605	0	193	193	2	1	-10921639	125.048	120	51	204	2626	42.846	2.000	0.150	0.762
ID201933	201933	90	51.449	23.022	11.633	0	193	193	2	1	-10921639	189.524	185	131	255	3980	37.463	2.000	0.113	1.028
ID201932	201932	92	28.241	21.223	7.703	0	193	193	2	1	-10921639	176.857	182	142	211	3714	23.699	4.800	0.070	0.976
ID201955	201955	98	81.494	17.849	18.806	0	194	194	2	1	-10921639	193.619	207	102	255	4066	54.278	2.000	0.207	1.225
ID201954	201954	99	46.071	9.820	16.043	0	194	194	2	1	-10921639	158.429	156	109	233	3327	32.881	2.000	0.118	1.016
ID201953	201953	75	42.496	27.344	11.573	0	194	194	2	1	-10921639	133.190	138	61	182	2797	31.851	6.089	0.139	1.022
ID201952	201952	90	41.362	22.634	11.237	0	194	194	2	1	-10921639	181.238	182	116	225	3806	31.193	6.257	0.114	1.187
ID201956	201956	100	51.776	11.835	20.795	0	194	194	2	1	-10921639	102.619	102	36	225	2155	48.816	2.000	0.168	0.606
ID201947	201947	91	28.408	7.112	5.360	0	194	194	2	1	-10921639	96.095	98	54	149	2018	26.138	4.800	0.140	0.905
ID201951	201951	95	41.140	10.852	9.107	0	194	194	2	1	-10921639	162.333	163	109	247	3409	36.183	7.600	0.059	0.497
ID201950	201950	92	28.517	21.692	6.947	0	194	194	2	1	-10921639	140.190	153	65	211	2944	40.787	6.403	0.048	0.314
ID201949	201949	101	37.975	18.509	5.842	0	194	194	2	1	-10921639	171.333	171	83	214	3598	34.500	2.000	0.082	0.749
ID201948	201948	97	58.333	14.496	5.404	0	194	194	2	1	-10921639	171.667	167	91	255	3605	52.334	2.000	0.127	0.739
ID201959	201959	101	45.535	19.389	6.457	0	195	195	2	1	-10921639	196.571	204	105	251	4128	36.145	4.800	0.118	1.148
ID201958	201958	97	39.043	14.411	5.536	0	195	195	2	1	-10921639	179.810	174	120	240	3776	31.152	7.600	0.074	0.796
ID201957	201957	91	39.161	7.235	5.088	0	195	195	2	1	-10921639	115.000	120	54	163	2415	32.244	4.800	0.178	1.076
ID201963	201963	102	29.785	5.771	13.178	0	195	195	2	1	-10921639	111.905	112	72	167	2350	27.046	2.000	0.069	0.535
ID201962	201962	75	52.851	27.227	11.703	0	195	195	2	1	-10921639	150.619	145	80	218	3163	33.337	6.293	0.172	1.325
ID201961	201961	90	41.478	23.784	11.184	0	195	195	2	1	-10921639	169.286	163	116	244	3555	33.974	7.600	0.087	0.801
ID201960	201960	95	49.249	10.848	9.001	0	195	195	2	1	-10921639	185.190	182	134	255	3889	34.397	7.600	0.089	0.882
ID201966	201966	100	50.955	12.144	20.946	0	195	195	2	1	-10921639	101.190	102	25	225	2125	46.484	2.000	0.157	0.592
ID201965	201965	98	64.499	17.874	17.668	0	195	195	2	1	-10921639	201.810	196	134	255	4238	37.407	4.800	0.174	1.599
ID201964	201964	99	48.215	9.800	15.799	0	195	195	2	1	-10921639	164.333	167	102	222	3451	34.115	2.000	0.126	1.075
ID201939	201939	97	55.858	16.270	4.847	0	196	196	2	1	-10921639	192.333	196	109	255	4039	37.840	6.100	0.145	1.291
ID201938	201938	91	35.458	7.047	5.145	0	196	196	2	1	-10921639	104.810	102	58	156	2201	29.515	4.800	0.158	0.970
ID201943	201943	102	32.436	5.633	13.184	0	196	196	2	1	-10921639	115.810	116	69	171	2432	24.961	7.600	0.100	0.845
ID201942	201942	None	27.096	16.489	11.703	0	196	196	2	1	-10921639	181.667	182	109	255	3815	32.156	2.000	0.030	0.334
ID201941	201941	90	51.488	23.974	11.377	0	196	196	2	1	-10921639	171.714	163	116	251	3606	34.886	6.352	0.114	1.006
ID201940	201940	95	47.200	11.012	8.780	0	196	196	2	1	-10921639	178.190	178	123	255	3742	36.987	7.600	0.096	0.847
ID201946	201946	100	42.637	11.810	21.146	0	196	196	2	1	-10921639	102.381	105	40	204	2150	37.076	2.000	0.126	0.619
ID201945	201945	98	71.029	18.040	18.630	0	196	196	2	1	-10921639	188.952	174	116	255	3968	46.444	7.600	0.177	1.224
ID201944	201944	99	58.179	10.384	15.706	0	196	196	2	1	-10921639	175.429	171	80	255	3684	50.504	4.800	0.141	0.856
ID201971	201971	75	39.937	27.568	11.276	0	197	197	2	1	-10921639	119.381	116	61	178	2507	31.176	3.200	0.176	1.148
ID201970	201970	90	47.030	22.701	11.194	0	197	197	2	1	-10921639	173.810	182	109	214	3650	33.259	2.000	0.114	1.070
ID201969	201969	95	40.000	10.899	8.443	0	197	197	2	1	-10921639	158.619	153	109	251	3331	36.028	2.000	0.079	0.645
ID201968	201968	101	37.971	20.479	6.242	0	197	197	2	1	-10921639	171.095	171	102	229	3593	34.428	6.099	0.095	0.859
ID201975	201975	100	37.445	11.744	21.188	0	197	197	2	1	-10921639	92.952	98	40	171	1952	32.603	2.000	0.107	0.551
ID201974	201974	98	65.995	18.078	18.237	0	197	197	2	1	-10921639	183.762	189	123	255	3859	40.430	2.000	0.161	1.262
ID201973	201973	99	45.906	10.869	14.976	0	197	197	2	1	-10921639	173.571	174	116	236	3645	34.332	4.800	0.121	1.090
ID201972	201972	102	38.210	5.750	12.887	0	197	197	2	1	-10921639	109.810	109	65	167	2306	25.396	2.000	0.126	0.965
ID201967	201967	97	53.145	15.283	5.345	0	197	197	2	1	-10921639	177.619	182	102	255	3730	44.988	4.800	0.147	1.011
ID202001	202001	100	39.645	11.418	21.180	0	198	198	2	1	-10921639	98.000	94	51	178	2058	34.412	2.000	0.122	0.621
ID202000	202000	98	70.513	18.024	18.379	0	198	198	2	1	-10921639	193.905	189	142	255	4072	39.381	2.000	0.157	1.333
ID201995	201995	101	41.485	21.296	6.494	0	198	198	2	1	-10921639	171.190	171	109	222	3595	37.328	4.800	0.113	0.934
ID201994	201994	97	44.170	14.894	5.528	0	198	198	2	1	-10921639	198.381	196	149	255	4166	27.347	7.600	0.102	1.339
ID201993	201993	103	42.204	17.326	5.038	0	198	198	2	1	-10921639	193.190	196	127	255	4057	37.280	4.800	0.117	1.085
ID201999	201999	99	29.131	11.573	14.676	0	198	198	2	1	-10921639	171.619	174	120	222	3604	26.628	6.208	0.067	0.809
ID201998	201998	102	48.865	5.529	13.020	0	198	198	2	1	-10921639	120.619	112	76	204	2533	31.714	2.000	0.145	0.966
ID201997	201997	75	51.361	27.247	11.490	0	198	198	2	1	-10921639	149.952	149	76	211	3149	36.490	6.291	0.172	1.206
ID201996	201996	90	43.545	23.242	11.368	0	198	198	2	1	-10921639	177.333	167	102	255	3724	36.121	2.000	0.093	0.835
ID201987	201987	95	39.600	11.042	8.862	0	199	199	2	1	-10921639	154.333	149	102	251	3241	36.496	7.600	0.063	0.500
ID201986	201986	101	32.984	20.500	6.546	0	199	199	2	1	-10921639	176.048	167	120	229	3697	28.605	7.600	0.086	0.974
ID201985	201985	103	52.359	16.586	5.133	0	199	199	2	1	-10921639	189.571	200	105	233	3981	38.212	4.800	0.141	1.226
ID201991	201991	98	64.425	17.669	18.259	0	199	199	2	1	-10921639	174.619	163	102	247	3667	39.947	2.000	0.176	1.310
ID201990	201990	99	27.613	9.740	15.630	0	199	199	2	1	-10921639	130.857	127	65	200	2748	35.122	7.600	0.043	0.308
ID201989	201989	102	37.702	5.035	12.780	0	199	199	2	1	-10921639	99.905	102	40	145	2098	27.564	4.800	0.180	1.105
ID201988	201988	75	58.775	27.426	11.385	0	199	199	2	1	-10921639	163.000	163	102	225	3423	32.988	4.800	0.186	1.553
ID201992	201992	100	50.628	11.656	20.898	0	199	199	2	1	-10921639	114.238	109	65	211	2399	37.168	2.000	0.173	0.905
ID201984	201984	100	42.454	11.823	21.186	0	200	200	2	1	-10921639	123.190	120	76	207	2587	33.291	2.000	0.110	0.732
ID201979	201979	75	56.341	27.913	11.103	0	200	200	2	1	-10921639	141.190	138	65	214	2965	40.484	2.000	0.166	0.995
ID201978	201978	95	33.359	10.624	8.454	0	200	200	2	1	-10921639	159.524	156	112	233	3350	30.232	2.000	0.068	0.671
ID201977	201977	101	47.663	20.809	6.780	0	200	200	2	1	-10921639	189.905	189	116	244	3988	35.324	2.000	0.114	1.097
ID201976	201976	103	37.035	15.256	5.841	0	200	200	2	1	-10921639	184.619	182	131	255	3877	30.779	2.000	0.087	0.963
ID201983	201983	98	66.844	17.428	18.535	0	200	200	2	1	-10921639	193.333	196	123	255	4060	44.999	2.000	0.159	1.180
ID201982	201982	99	41.519	11.754	15.077	0	200	200	2	1	-10921639	199.143	204	131	233	4182	25.981	4.800	0.102	1.425
ID201981	201981	90	54.509	23.590	11.676	0	200	200	2	1	-10921639	188.810	185	138	255	3965	36.124	2.000	0.125	1.161
ID201980	201980	104	35.663	16.098	11.821	0	200	200	2	1	-10921639	190.619	185	131	255	4003	33.310	2.000	0.042	0.460
ID202019	202019	100	41.915	11.995	21.099	0	201	201	2	1	-10921639	125.048	123	80	200	2626	30.316	2.000	0.134	0.975
ID202018	202018	98	62.687	17.847	18.042	0	201	201	2	1	-10921639	188.238	196	131	247	3953	34.040	2.000	0.171	1.617
ID202017	202017	99	39.479	11.834	14.860	0	201	201	2	1	-10921639	178.000	178	123	222	3738	21.589	4.800	0.105	1.562
ID202016	202016	None	30.780	5.850	12.747	0	201	201	2	1	-10921639	108.190	102	72	160	2272	24.843	2.000	0.086	0.692
ID202011	202011	101	35.874	20.502	6.663	0	201	201	2	1	-10921639	180.190	182	102	233	3784	32.972	3.200	0.107	1.058
ID202010	202010	103	33.540	15.464	5.119	0	201	201	2	1	-10921639	166.952	167	109	240	3506	33.687	7.600	0.090	0.820
ID202015	202015	90	49.470	23.155	11.877	0	201	201	2	1	-10921639	187.762	182	138	247	3943	28.169	4.800	0.124	1.471
ID202014	202014	104	33.191	16.658	11.772	0	201	201	2	1	-10921639	177.762	178	134	255	3733	30.591	2.000	0.049	0.538
ID202013	202013	75	59.680	27.616	11.436	0	201	201	2	1	-10921639	140.762	149	65	240	2956	46.936	2.000	0.196	0.981
ID202012	202012	95	31.114	10.765	8.006	0	201	201	2	1	-10921639	154.952	145	105	233	3254	34.143	7.600	0.077	0.648
ID202023	202023	104	51.111	16.975	11.196	0	202	202	2	1	-10921639	193.143	189	149	255	4056	32.993	2.000	0.088	0.943
ID202022	202022	95	41.095	10.782	8.332	0	202	202	2	1	-10921639	156.905	156	94	222	3295	29.886	7.600	0.099	0.946
ID202021	202021	101	42.135	20.826	6.271	0	202	202	2	1	-10921639	170.714	182	112	233	3585	35.140	4.800	0.119	1.037
ID202020	202020	103	46.872	16.233	5.199	0	202	202	2	1	-10921639	167.381	160	102	247	3515	39.421	2.000	0.109	0.835
ID202027	202027	98	64.017	17.604	18.408	0	202	202	2	1	-10921639	197.286	193	149	255	4143	29.177	4.800	0.178	2.042
ID202026	202026	99	36.437	10.329	15.737	0	202	202	2	1	-10921639	155.429	171	87	193	3264	30.901	7.600	0.110	0.998
ID202025	202025	90	48.659	23.183	12.301	0	202	202	2	1	-10921639	175.238	171	131	247	3680	29.602	2.000	0.110	1.174
ID202024	202024	75	46.231	27.555	11.423	0	202	202	2	1	-10921639	125.476	127	51	189	2635	41.275	2.000	0.164	0.857
ID202028	202028	100	30.554	12.440	21.424	0	202	202	2	1	-10921639	114.905	112	54	163	2413	29.779	2.000	0.091	0.645
ID202003	202003	101	29.425	20.796	6.208	0	203	203	2	1	-10921639	165.238	167	102	207	3470	31.011	4.800	0.099	0.960
ID202002	202002	103	35.732	16.093	5.644	0	203	203	2	1	-10921639	188.429	189	142	225	3957	23.340	6.320	0.091	1.350
ID202007	202007	None	27.094	5.618	12.802	0	203	203	2	1	-10921639	108.905	105	69	145	2287	22.309	2.000	0.079	0.712
ID202006	202006	90	35.879	23.729	11.799	0	203	203	2	1	-10921639	166.571	163	120	214	3498	27.732	7.600	0.090	0.996
ID202005	202005	75	52.163	27.557	11.307	0	203	203	2	1	-10921639	123.714	127	51	200	2598	45.878	2.000	0.151	0.706
ID202004	202004	95	27.885	10.860	8.549	0	203	203	2	1	-10921639	159.810	156	123	229	3356	28.856	7.600	0.057	0.595
ID202009	202009	98	67.335	17.708	18.673	0	203	203	2	1	-10921639	196.714	204	109	255	4131	40.570	4.800	0.174	1.435
ID202008	202008	99	43.441	10.010	16.159	0	203	203	2	1	-10921639	157.429	167	98	211	3306	31.291	2.000	0.113	1.023
ID202035	202035	99	30.742	11.434	15.820	0	204	204	2	1	-10921639	158.476	156	102	207	3328	24.855	4.800	0.098	1.135
ID202034	202034	90	30.313	23.850	12.619	0	204	204	2	1	-10921639	163.810	160	112	211	3440	27.817	2.000	0.073	0.804
ID202033	202033	75	39.548	27.278	11.497	0	204	204	2	1	-10921639	138.571	149	91	182	2910	29.094	4.800	0.149	1.234
ID202032	202032	104	41.367	16.928	11.214	0	204	204	2	1	-10921639	188.905	189	123	255	3967	35.941	2.000	0.066	0.647
ID202036	202036	98	58.656	17.788	18.786	0	204	204	2	1	-10921639	181.048	185	109	255	3802	39.136	2.000	0.155	1.241
ID202031	202031	95	35.730	11.175	8.306	0	204	204	2	1	-10921639	157.333	156	94	218	3304	32.437	2.000	0.080	0.723
ID202030	202030	101	35.246	21.557	7.385	0	204	204	2	1	-10921639	155.095	153	91	244	3257	41.072	2.000	0.097	0.671
ID202029	202029	103	37.736	15.395	4.915	0	204	204	2	1	-10921639	164.000	163	105	214	3444	30.819	4.800	0.116	1.107
ID202039	202039	104	37.282	17.206	11.321	0	205	205	2	1	-10921639	180.619	171	134	240	3793	31.581	2.000	0.069	0.734
ID202038	202038	101	27.888	21.587	6.214	0	205	205	2	1	-10921639	128.571	134	69	178	2700	34.020	2.000	0.075	0.530
ID202037	202037	103	48.465	17.132	5.473	0	205	205	2	1	-10921639	177.381	163	134	229	3725	30.833	4.800	0.157	1.560
ID202043	202043	98	71.049	17.677	18.029	0	205	205	2	1	-10921639	194.095	185	123	255	4076	38.539	4.800	0.194	1.635
ID202042	202042	99	37.201	10.838	15.622	0	205	205	2	1	-10921639	149.429	149	91	200	3138	29.277	2.000	0.109	1.002
ID202041	202041	90	30.325	23.466	11.782	0	205	205	2	1	-10921639	154.667	145	123	204	3248	23.230	2.000	0.066	0.830
ID202040	202040	75	31.983	27.180	11.297	0	205	205	2	1	-10921639	114.524	116	61	156	2405	26.812	4.800	0.131	0.988
ID202049	202049	98	70.413	17.353	18.381	0	206	206	2	1	-10921639	181.857	178	127	255	3819	38.968	4.800	0.174	1.383
ID202048	202048	None	27.806	6.175	13.198	0	206	206	2	1	-10921639	88.381	94	36	145	1856	29.018	2.000	0.096	0.534
ID202047	202047	90	38.474	23.277	11.662	0	206	206	2	1	-10921639	151.571	149	102	200	3183	27.309	2.000	0.102	1.031
ID202046	202046	75	36.501	27.159	10.720	0	206	206	2	1	-10921639	112.857	116	69	156	2370	26.805	2.000	0.136	1.006
ID202045	202045	104	33.949	16.886	11.331	0	206	206	2	1	-10921639	173.000	171	134	229	3633	27.554	2.000	0.078	0.904
ID202044	202044	103	51.468	17.039	4.926	0	206	206	2	1	-10921639	168.238	167	112	225	3533	32.481	2.000	0.133	1.213
ID202051	202051	104	30.696	16.954	11.355	0	207	207	2	1	-10921639	163.905	160	123	233	3442	30.193	2.000	0.039	0.405
ID202050	202050	103	38.089	17.935	4.964	0	207	207	2	1	-10921639	164.143	163	120	204	3447	26.018	6.319	0.111	1.262
ID202055	202055	98	75.954	17.732	18.854	0	207	207	2	1	-10921639	184.143	182	98	255	3867	47.070	2.000	0.186	1.225
ID202054	202054	99	34.774	10.990	15.957	0	207	207	2	1	-10921639	143.286	142	87	185	3009	26.192	2.000	0.092	0.922
ID202053	202053	75	29.288	27.661	11.558	0	207	207	2	1	-10921639	90.571	94	40	153	1902	31.988	2.000	0.104	0.532
ID202052	202052	90	39.029	22.793	11.930	0	207	207	2	1	-10921639	150.524	153	105	207	3161	28.600	2.000	0.093	0.895
ID202059	202059	90	32.095	24.381	11.964	0	208	208	2	1	-10921639	143.571	142	116	193	3015	18.206	4.800	0.095	1.374
ID202058	202058	104	38.824	16.892	11.802	0	208	208	2	1	-10921639	165.333	160	116	247	3472	30.170	2.000	0.057	0.588
ID202057	202057	103	44.136	19.591	5.901	0	208	208	2	1	-10921639	169.524	160	127	233	3560	29.587	4.800	0.141	1.415
ID202056	202056	105	28.150	15.183	4.783	0	208	208	2	1	-10921639	154.524	160	94	189	3245	24.326	6.258	0.091	1.054
ID202061	202061	98	67.268	17.990	18.583	0	208	208	2	1	-10921639	180.810	182	102	255	3797	45.190	2.000	0.174	1.189
ID202060	202060	99	33.448	11.308	15.070	0	208	208	2	1	-10921639	143.476	145	98	229	3013	33.233	6.343	0.073	0.584
ID202067	202067	98	56.352	17.343	18.326	0	209	209	2	1	-10921639	180.476	178	123	255	3790	30.464	4.800	0.156	1.603
ID202066	202066	90	30.591	23.715	11.484	0	209	209	2	1	-10921639	144.000	142	94	200	3024	25.171	6.057	0.093	0.976
ID202065	202065	104	39.088	16.894	11.621	0	209	209	2	1	-10921639	158.143	153	112	255	3321	35.043	2.000	0.049	0.420
ID202064	202064	75	35.102	26.912	10.994	0	209	209	2	1	-10921639	109.476	116	61	156	2299	32.124	2.000	0.122	0.739
ID202063	202063	103	31.365	20.147	6.094	0	209	209	2	1	-10921639	161.857	163	112	196	3399	22.417	4.800	0.109	1.417
ID202062	202062	105	28.004	16.185	4.959	0	209	209	2	1	-10921639	162.905	171	102	196	3421	23.264	4.800	0.100	1.275
ID202071	202071	98	66.794	17.512	18.617	0	210	210	2	1	-10921639	171.714	163	94	255	3606	45.328	2.000	0.170	1.100
ID202070	202070	75	40.006	26.938	11.586	0	210	210	2	1	-10921639	118.857	131	54	163	2496	33.942	7.600	0.163	0.983
ID202069	202069	105	35.224	14.732	5.958	0	210	210	2	1	-10921639	169.190	171	134	222	3553	21.226	4.800	0.110	1.578
ID202068	202068	103	28.884	19.013	4.300	0	210	210	2	1	-10921639	135.143	138	80	185	2838	32.019	3.200	0.089	0.688
ID202075	202075	75	37.616	26.733	11.168	0	211	211	2	1	-10921639	111.286	123	58	163	2337	33.508	2.000	0.139	0.809
ID202074	202074	None	35.740	23.819	11.042	0	211	211	2	1	-10921639	147.952	142	102	196	3107	22.653	7.600	0.112	1.313
ID202073	202073	106	29.654	20.863	6.569	0	211	211	2	1	-10921639	145.714	153	98	185	3060	27.095	7.600	0.083	0.824
ID202072	202072	103	41.101	17.930	4.278	0	211	211	2	1	-10921639	150.619	153	94	207	3163	32.101	2.000	0.122	1.023
ID202077	202077	98	69.946	17.491	18.563	0	211	211	2	1	-10921639	162.857	153	80	255	3420	52.106	7.600	0.189	0.994
ID202076	202076	107	34.980	11.276	15.019	0	211	211	2	1	-10921639	128.905	123	83	196	2707	30.003	2.000	0.087	0.688
ID202082	202082	98	57.825	17.524	18.419	0	212	212	2	1	-10921639	167.905	160	109	251	3526	35.694	2.000	0.148	1.214
ID202081	202081	107	32.447	11.752	15.109	0	212	212	2	1	-10921639	137.143	131	102	196	2880	24.367	2.000	0.080	0.837
ID202080	202080	75	41.033	27.164	11.449	0	212	212	2	1	-10921639	115.381	120	47	174	2423	31.687	2.000	0.140	0.895
ID202079	202079	106	32.199	20.499	5.804	0	212	212	2	1	-10921639	159.095	156	131	207	3341	20.654	4.800	0.111	1.539
ID202078	202078	103	28.976	18.096	4.190	0	212	212	2	1	-10921639	140.667	142	76	207	2954	29.573	7.600	0.082	0.721
ID202083	202083	103	28.474	18.448	4.753	0	213	213	2	1	-10921639	144.143	149	98	200	3027	25.009	6.341	0.082	0.873
ID202087	202087	108	28.230	23.834	11.279	0	213	213	2	1	-10921639	138.810	138	112	182	2915	20.447	6.342	0.093	1.152
ID202086	202086	None	27.520	11.916	8.852	0	213	213	2	1	-10921639	150.143	153	105	193	3153	24.453	3.200	0.059	0.681
ID202085	202085	106	30.025	20.764	6.045	0	213	213	2	1	-10921639	137.095	142	91	167	2879	24.799	7.600	0.115	1.136
ID202084	202084	109	27.354	14.798	6.072	0	213	213	2	1	-10921639	150.333	153	116	200	3157	20.611	7.600	0.073	0.989
ID202090	202090	98	70.593	17.955	19.156	0	213	213	2	1	-10921639	160.810	149	109	255	3377	37.812	2.000	0.194	1.384
ID202089	202089	107	36.469	12.230	13.142	0	213	213	2	1	-10921639	150.714	145	98	211	3165	33.467	2.000	0.095	0.783
ID202088	202088	75	29.838	26.485	10.876	0	213	213	2	1	-10921639	122.238	123	69	171	2567	25.471	6.327	0.138	1.163
ID202097	202097	98	70.110	17.601	18.800	0	214	214	2	1	-10921639	159.143	156	91	255	3342	47.357	2.000	0.178	1.017
ID202096	202096	75	42.371	26.723	11.666	0	214	214	2	1	-10921639	110.571	120	43	163	2322	35.375	2.000	0.172	0.918
ID202091	202091	103	39.522	18.018	4.309	0	214	214	2	1	-10921639	126.857	127	61	222	2664	38.129	7.600	0.099	0.598
ID202095	202095	108	28.960	22.257	11.920	0	214	214	2	1	-10921639	144.857	142	112	196	3042	20.877	2.000	0.066	0.860
ID202094	202094	107	31.087	12.563	12.732	0	214	214	2	1	-10921639	157.048	156	109	204	3298	26.600	4.800	0.084	0.915
ID202093	202093	106	28.673	20.737	6.641	0	214	214	2	1	-10921639	134.286	138	80	171	2820	26.465	7.600	0.083	0.778
ID202092	202092	109	31.125	14.203	6.258	0	214	214	2	1	-10921639	140.810	145	72	189	2957	29.973	2.000	0.084	0.731
ID202099	202099	109	35.135	13.426	6.799	0	215	215	2	1	-10921639	141.952	145	98	204	2981	26.588	3.200	0.095	0.930
ID202098	202098	106	34.087	20.827	6.123	0	215	215	2	1	-10921639	123.048	131	61	174	2584	30.909	2.000	0.113	0.808
ID202103	202103	98	61.602	17.935	18.982	0	215	215	2	1	-10921639	137.571	131	80	233	2889	42.034	2.000	0.164	0.922
ID202102	202102	107	29.302	11.686	15.000	0	215	215	2	1	-10921639	124.000	116	87	193	2604	24.389	2.000	0.065	0.618
ID202101	202101	75	46.727	26.952	11.745	0	215	215	2	1	-10921639	102.905	109	43	178	2161	33.867	2.000	0.175	0.906
ID202100	202100	108	27.253	21.998	11.313	0	215	215	2	1	-10921639	133.238	131	105	174	2798	22.079	2.000	0.061	0.698
ID202107	202107	108	35.194	22.702	11.797	0	216	216	2	1	-10921639	137.762	131	94	185	2893	24.651	2.000	0.098	0.994
ID202106	202106	75	33.071	26.879	11.377	0	216	216	2	1	-10921639	95.476	94	47	138	2005	29.164	2.000	0.137	0.788
ID202105	202105	106	36.276	19.381	5.936	0	216	216	2	1	-10921639	145.952	142	98	196	3065	26.311	3.200	0.098	0.990
ID202104	202104	109	27.019	14.743	5.468	0	216	216	2	1	-10921639	127.095	123	76	189	2669	27.483	2.000	0.076	0.655
ID202109	202109	98	66.065	17.370	18.856	0	216	216	2	1	-10921639	147.238	142	80	240	3092	42.378	2.000	0.181	1.065
ID202108	202108	107	27.784	11.996	15.708	0	216	216	2	1	-10921639	119.619	112	87	163	2512	24.989	2.000	0.073	0.653
ID202111	202111	108	41.161	23.219	12.216	0	217	217	2	1	-10921639	144.667	138	98	196	3038	25.951	2.000	0.102	1.033
ID202110	202110	106	33.365	18.320	4.509	0	217	217	2	1	-10921639	136.048	138	109	189	2857	20.444	6.308	0.110	1.315
ID202112	202112	98	65.952	17.324	18.943	0	217	217	2	1	-10921639	165.000	160	91	255	3465	42.794	2.000	0.159	1.060
ID202123	202123	98	65.427	17.478	18.576	0	218	218	2	1	-10921639	151.571	149	76	255	3183	48.099	2.000	0.180	0.961
ID202122	202122	None	30.511	11.943	15.306	0	218	218	2	1	-10921639	127.333	131	87	178	2674	25.769	2.000	0.087	0.795
ID202121	202121	108	27.586	25.896	11.888	0	218	218	2	1	-10921639	118.905	127	54	163	2497	28.418	4.800	0.136	1.000
ID202120	202120	106	28.205	20.021	6.012	0	218	218	2	1	-10921639	136.238	138	83	174	2861	26.281	3.200	0.110	1.028
ID202115	202115	98	55.325	17.879	18.871	0	219	219	2	1	-10921639	154.286	156	87	233	3240	37.528	4.800	0.184	1.276
ID202114	202114	108	37.296	26.766	11.439	0	219	219	2	1	-10921639	102.190	109	43	142	2146	31.226	2.000	0.177	0.984
ID202113	202113	106	27.413	17.701	4.881	0	219	219	2	1	-10921639	127.571	134	76	167	2679	24.879	6.137	0.099	0.920
ID202119	202119	98	48.705	17.588	18.936	0	220	220	2	1	-10921639	146.095	149	76	211	3068	33.954	2.000	0.151	1.126
ID202118	202118	None	27.449	6.836	12.636	0	220	220	2	1	-10921639	86.762	91	43	145	1822	25.353	4.800	0.139	0.833
ID202117	202117	108	31.523	26.511	11.683	0	220	220	2	1	-10921639	100.667	102	40	145	2114	31.764	4.800	0.148	0.817
ID202116	202116	106	36.963	18.122	5.125	0	220	220	2	1	-10921639	138.429	149	87	178	2907	29.113	4.800	0.132	1.110
ID202125	202125	98	48.479	17.523	19.223	0	221	221	2	1	-10921639	138.667	131	91	207	2912	32.158	2.000	0.157	1.171
ID202124	202124	106	28.546	20.745	6.171	0	221	221	2	1	-10921639	127.381	134	69	178	2675	29.725	4.800	0.111	0.857
ID202127	202127	None	30.131	25.800	11.295	0	222	222	2	1	-10921639	117.143	120	65	163	2460	24.434	4.800	0.151	1.258
ID202126	202126	110	42.349	18.189	4.335	0	222	222	2	1	-10921639	115.714	112	54	182	2430	35.660	2.000	0.129	0.742
ID202128	202128	98	42.702	18.077	18.796	0	222	222	2	1	-10921639	138.429	134	91	214	2907	30.778	6.331	0.119	0.958
ID202131	202131	111	38.191	21.066	18.869	0	223	223	2	1	-10921639	120.619	127	54	174	2533	32.718	2.000	0.121	0.793
ID202130	202130	98	53.577	17.675	19.259	0	223	223	2	1	-10921639	144.238	138	98	222	3029	32.305	2.000	0.159	1.226
ID202129	202129	110	29.232	18.293	5.407	0	223	223	2	1	-10921639	121.905	134	69	174	2560	31.346	6.318	0.096	0.684
ID202136	202136	98	47.357	17.550	19.058	0	224	224	2	1	-10921639	133.381	127	98	214	2801	31.754	2.000	0.116	0.873
ID202135	202135	111	32.010	21.866	18.224	0	224	224	2	1	-10921639	110.000	112	61	171	2310	27.630	2.000	0.094	0.683
ID202134	202134	None	27.877	27.174	11.205	0	224	224	2	1	-10921639	92.524	91	51	131	1943	23.355	4.800	0.134	0.938
ID202133	202133	112	27.027	21.324	6.433	0	224	224	2	1	-10921639	121.190	127	58	167	2545	31.285	3.200	0.093	0.660
ID202132	202132	110	29.362	18.452	4.508	0	224	224	2	1	-10921639	123.000	127	80	167	2583	24.934	2.000	0.068	0.626
ID202138	202138	98	53.670	17.353	18.694	0	225	225	2	1	-10921639	160.000	153	105	236	3360	37.421	7.600	0.140	1.050
ID202137	202137	112	30.880	21.068	6.250	0	225	225	2	1	-10921639	127.286	123	76	174	2673	27.677	4.800	0.110	0.910
ID202143	202143	113	33.167	14.729	11.890	0	226	226	2	1	-10921639	151.524	153	105	222	3182	29.559	2.000	0.052	0.503
ID202145	202145	98	42.175	17.196	18.748	0	226	226	2	1	-10921639	144.714	149	102	196	3039	30.267	2.000	0.121	1.033
ID202144	202144	None	30.114	21.965	17.554	0	226	226	2	1	-10921639	115.429	120	47	174	2424	35.305	2.000	0.087	0.523
ID202147	202147	113	33.208	13.056	11.474	0	227	227	2	1	-10921639	145.000	134	91	207	3045	32.778	2.000	0.074	0.608
ID202146	202146	None	27.051	13.207	5.958	0	227	227	2	1	-10921639	108.286	112	65	163	2274	27.264	2.000	0.086	0.629
ID202150	202150	98	34.895	17.087	18.856	0	227	227	2	1	-10921639	135.810	138	94	193	2852	25.487	6.249	0.110	1.052
ID202149	202149	None	28.862	18.194	16.415	0	227	227	2	1	-10921639	144.476	138	109	204	3034	26.748	2.000	0.040	0.411
ID202148	202148	114	32.236	25.946	12.213	0	227	227	2	1	-10921639	113.810	112	58	149	2390	26.538	4.800	0.139	1.047
ID202139	202139	115	30.018	18.659	4.674	0	228	228	2	1	-10921639	125.905	134	61	163	2644	25.884	7.600	0.120	1.045
ID202142	202142	None	33.045	21.061	19.000	0	228	228	2	1	-10921639	119.238	123	65	182	2504	30.199	2.000	0.085	0.618
ID202141	202141	98	45.540	17.435	19.003	0	228	228	2	1	-10921639	146.000	145	98	214	3066	30.935	2.000	0.129	1.078
ID202140	202140	114	27.079	23.193	11.995	0	228	228	2	1	-10921639	135.381	127	91	174	2843	22.420	6.085	0.069	0.779
ID202155	202155	115	33.025	18.486	5.124	0	229	229	2	1	-10921639	125.810	123	80	163	2642	26.602	4.800	0.132	1.101
ID202158	202158	98	40.547	17.905	18.822	0	229	229	2	1	-10921639	137.143	131	83	200	2880	28.415	2.000	0.122	1.052
ID202157	202157	None	31.596	12.039	15.344	0	229	229	2	1	-10921639	125.238	127	83	182	2630	29.103	2.000	0.076	0.609
ID202156	202156	113	31.486	13.640	11.583	0	229	229	2	1	-10921639	154.095	156	120	204	3236	20.714	2.000	0.096	1.306
ID202154	202154	116	28.887	21.264	18.079	0	230	230	2	1	-10921639	125.429	131	72	171	2634	24.829	6.367	0.089	0.823
ID202153	202153	113	32.121	12.512	12.106	0	230	230	2	1	-10921639	162.190	163	131	204	3406	24.588	6.329	0.084	1.026
ID202152	202152	None	30.767	13.004	6.643	0	230	230	2	1	-10921639	123.048	123	72	167	2584	24.701	2.000	0.082	0.755
ID202151	202151	115	34.335	18.734	4.926	0	230	230	2	1	-10921639	124.429	131	65	163	2613	28.999	2.000	0.122	0.934
ID202163	202163	98	35.858	18.078	19.090	0	231	231	2	1	-10921639	133.429	134	98	171	2802	24.173	6.400	0.103	1.028
ID202162	202162	116	30.719	20.906	18.297	0	231	231	2	1	-10921639	125.286	127	91	189	2631	25.188	4.800	0.099	0.899
ID202161	202161	None	28.616	15.629	11.424	0	231	231	2	1	-10921639	155.762	156	112	207	3271	26.516	2.000	0.057	0.632
ID202160	202160	None	39.600	22.232	11.213	0	231	231	2	1	-10921639	154.048	156	120	207	3235	23.710	4.800	0.107	1.260
ID202159	202159	115	36.816	20.336	6.283	0	231	231	2	1	-10921639	135.238	134	76	178	2840	27.103	4.800	0.135	1.190
ID202167	202167	98	31.474	17.442	18.765	0	232	232	2	1	-10921639	137.286	142	83	182	2883	27.973	7.600	0.091	0.821
ID202166	202166	116	33.598	19.762	18.241	0	232	232	2	1	-10921639	140.857	145	87	182	2958	24.878	2.000	0.104	1.063
ID202165	202165	115	32.343	19.691	6.376	0	232	232	2	1	-10921639	134.619	142	69	174	2827	30.508	7.600	0.134	1.045
ID202164	202164	None	32.855	19.079	5.441	0	232	232	2	1	-10921639	127.476	131	69	171	2677	31.006	4.800	0.122	0.891
ID202179	202179	None	31.602	12.691	7.207	0	233	233	2	1	-10921639	123.429	131	76	171	2592	29.613	3.200	0.087	0.670
ID202178	202178	115	29.574	20.781	6.439	0	233	233	2	1	-10921639	115.048	127	43	153	2416	32.823	6.064	0.118	0.741
ID202180	202180	117	29.237	15.793	11.236	0	233	233	2	1	-10921639	157.857	160	112	204	3315	22.628	2.000	0.078	1.013
ID202171	202171	None	43.480	21.144	18.184	0	234	234	2	1	-10921639	137.286	134	91	204	2883	30.741	2.000	0.116	0.929
ID202170	202170	117	30.268	15.294	11.349	0	234	234	2	1	-10921639	161.857	156	131	200	3399	23.271	3.200	0.088	1.126
ID202169	202169	115	31.665	21.279	7.964	0	234	234	2	1	-10921639	132.667	131	83	182	2786	23.974	2.000	0.103	1.030
ID202168	202168	None	27.449	18.527	4.356	0	234	234	2	1	-10921639	94.857	98	40	149	1992	34.946	2.000	0.081	0.407
ID202177	202177	118	27.472	11.538	14.837	0	235	235	2	1	-10921639	128.714	134	72	171	2703	22.902	2.000	0.090	0.931
ID202176	202176	117	31.122	15.551	11.432	0	235	235	2	1	-10921639	168.238	167	127	207	3533	20.199	4.800	0.091	1.384
ID202175	202175	119	29.517	20.533	18.292	0	236	236	2	1	-10921639	129.048	131	69	167	2710	26.727	4.800	0.100	0.882
ID202174	202174	118	31.984	11.573	14.308	0	236	236	2	1	-10921639	135.048	138	98	171	2836	20.009	7.600	0.111	1.348
ID202173	202173	117	29.666	17.396	11.967	0	236	236	2	1	-10921639	151.429	153	105	204	3180	26.206	2.000	0.061	0.659
ID202172	202172	None	29.706	17.919	5.248	0	236	236	2	1	-10921639	121.857	123	80	156	2559	23.538	4.800	0.137	1.248
ID202182	202182	119	31.000	21.113	18.426	0	237	237	2	1	-10921639	115.952	116	83	156	2435	22.955	2.000	0.089	0.827
ID202181	202181	None	29.954	17.044	18.400	0	237	237	2	1	-10921639	123.333	120	87	174	2590	25.695	2.000	0.077	0.688
ID202191	202191	119	35.764	19.959	18.210	0	238	238	2	1	-10921639	130.810	134	87	156	2747	24.277	4.800	0.134	1.277
ID202190	202190	None	27.562	7.245	13.022	0	238	238	2	1	-10921639	75.810	76	29	127	1592	27.698	2.000	0.144	0.689
ID202189	202189	None	32.864	22.708	11.909	0	238	238	2	1	-10921639	132.048	123	98	200	2773	26.553	6.351	0.092	0.837
ID202188	202188	121	33.702	20.294	5.775	0	238	238	2	1	-10921639	121.810	123	80	156	2558	22.560	3.200	0.130	1.244
ID202202	202202	119	33.783	19.861	18.278	0	239	239	2	1	-10921639	138.333	142	98	178	2905	22.944	4.800	0.128	1.369
ID202201	202201	None	28.839	12.933	15.750	0	239	239	2	1	-10921639	123.143	127	76	160	2586	23.911	2.000	0.109	1.012
ID202200	202200	120	38.630	15.705	11.496	0	239	239	2	1	-10921639	148.095	142	105	244	3110	32.462	2.000	0.091	0.758
ID202199	202199	121	28.171	20.010	6.368	0	239	239	2	1	-10921639	123.571	123	87	160	2595	21.299	4.800	0.132	1.352
ID202198	202198	None	28.170	17.853	4.812	0	239	239	2	1	-10921639	117.238	123	65	160	2462	23.567	4.800	0.137	1.200
ID202187	202187	119	39.245	19.768	18.921	0	240	240	2	1	-10921639	118.000	123	51	171	2478	31.556	3.200	0.151	0.984
ID202186	202186	120	39.454	15.912	11.335	0	240	240	2	1	-10921639	143.810	142	109	207	3020	27.005	2.000	0.100	0.964
ID202183	202183	None	34.442	19.004	5.657	0	241	241	2	1	-10921639	122.857	127	65	156	2580	23.521	7.600	0.124	1.152
ID202185	202185	None	30.995	26.628	11.887	0	241	241	2	1	-10921639	81.143	76	36	123	1704	28.573	2.000	0.160	0.784
ID202184	202184	120	40.951	15.700	11.735	0	241	241	2	1	-10921639	147.810	142	102	211	3104	28.407	2.000	0.104	0.983
ID202203	202203	120	28.404	15.467	11.293	0	242	242	2	1	-10921639	134.619	127	105	189	2827	24.128	6.435	0.072	0.748
ID202204	202204	119	27.947	20.177	18.735	0	242	242	2	1	-10921639	122.524	123	69	163	2573	29.092	6.042	0.102	0.780
ID202195	202195	123	35.342	17.946	5.793	0	243	243	2	1	-10921639	132.476	142	91	163	2782	20.537	3.200	0.142	1.601
ID202197	202197	119	29.500	19.526	18.378	0	243	243	2	1	-10921639	124.286	131	65	167	2610	29.825	4.800	0.104	0.783
ID202196	202196	120	35.159	15.264	11.235	0	243	243	2	1	-10921639	139.810	138	94	196	2936	27.969	2.000	0.084	0.777
ID202194	202194	119	29.620	17.945	18.748	0	244	244	2	1	-10921639	118.238	123	72	156	2483	22.483	6.154	0.113	1.067
ID202193	202193	120	37.670	15.680	11.591	0	244	244	2	1	-10921639	146.429	149	102	214	3075	28.051	2.000	0.092	0.880
ID202192	202192	123	27.841	18.615	5.501	0	244	244	2	1	-10921639	119.048	116	87	156	2500	18.170	7.600	0.110	1.299
ID202207	202207	125	30.692	19.950	18.798	0	245	245	2	1	-10921639	114.000	120	65	167	2394	31.140	7.600	0.120	0.782
ID202206	202206	119	32.338	17.920	18.047	0	245	245	2	1	-10921639	137.190	138	91	171	2881	23.295	4.800	0.112	1.182
ID202205	202205	123	41.518	18.920	6.091	0	245	245	2	1	-10921639	132.714	134	69	185	2787	25.249	6.085	0.167	1.504
ID202219	202219	None	35.734	16.097	11.586	0	246	246	2	1	-10921639	139.286	138	105	218	2925	30.039	2.000	0.066	0.577
ID202218	202218	None	27.021	25.580	11.427	0	246	246	2	1	-10921639	95.857	94	40	153	2013	30.385	6.377	0.120	0.674
ID202217	202217	123	33.095	18.919	5.277	0	246	246	2	1	-10921639	118.524	123	54	153	2489	27.913	7.600	0.129	0.970
ID202223	202223	125	36.798	20.832	18.192	0	246	246	2	1	-10921639	120.000	120	58	167	2520	29.998	2.000	0.114	0.821
ID202222	202222	119	29.083	18.417	18.318	0	246	246	2	1	-10921639	137.476	138	112	185	2887	18.038	6.329	0.095	1.323
ID202221	202221	None	32.354	11.655	15.376	0	246	246	2	1	-10921639	123.524	127	87	174	2594	20.930	4.800	0.112	1.193
ID202220	202220	124	34.796	23.092	11.668	0	246	246	2	1	-10921639	129.143	123	91	182	2712	24.088	2.000	0.111	1.073
ID202210	202210	119	34.340	18.359	17.772	0	247	247	2	1	-10921639	143.381	142	105	182	3011	19.371	4.800	0.135	1.765
ID202209	202209	124	46.074	22.943	11.903	0	247	247	2	1	-10921639	148.429	142	109	229	3117	27.935	4.800	0.130	1.222
ID202208	202208	126	29.611	16.286	6.756	0	247	247	2	1	-10921639	141.381	145	102	178	2969	23.042	3.200	0.106	1.172
ID202232	202232	119	33.940	17.145	18.189	0	248	248	2	1	-10921639	132.905	131	98	178	2791	21.794	4.800	0.113	1.242
ID202231	202231	124	56.950	23.002	11.555	0	248	248	2	1	-10921639	154.143	145	105	244	3237	37.732	2.000	0.136	0.979
ID202230	202230	127	31.801	15.665	11.647	0	248	248	2	1	-10921639	141.857	134	105	196	2979	27.796	2.000	0.049	0.478
ID202229	202229	126	28.591	14.800	6.699	0	248	248	2	1	-10921639	133.667	134	98	163	2807	16.521	4.800	0.093	1.380
ID202228	202228	None	28.960	19.107	5.860	0	248	248	2	1	-10921639	124.571	120	80	160	2616	20.076	7.600	0.100	1.132
ID202235	202235	124	46.524	22.952	11.552	0	249	249	2	1	-10921639	148.524	149	102	225	3119	30.083	6.357	0.137	1.188
ID202234	202234	127	28.282	15.822	11.546	0	249	249	2	1	-10921639	137.905	138	94	200	2896	27.980	2.000	0.052	0.490
ID202233	202233	126	30.157	14.198	6.573	0	249	249	2	1	-10921639	121.905	131	76	160	2560	25.721	6.055	0.101	0.867
ID202237	202237	119	30.050	16.884	18.615	0	249	249	2	1	-10921639	117.857	112	80	160	2475	22.542	4.800	0.114	1.070
ID202236	202236	128	34.502	12.412	15.256	0	249	249	2	1	-10921639	128.476	131	69	200	2698	24.869	4.800	0.140	1.267
ID202211	202211	129	39.689	18.626	5.401	0	250	250	2	1	-10921639	124.619	127	58	178	2617	34.172	6.069	0.148	0.939
ID202216	202216	119	37.996	17.163	18.396	0	250	250	2	1	-10921639	133.905	134	94	185	2812	23.306	2.000	0.123	1.258
ID202215	202215	128	36.528	11.043	15.132	0	250	250	2	1	-10921639	129.524	131	69	185	2720	25.829	7.600	0.150	1.310
ID202214	202214	124	40.109	22.474	11.781	0	250	250	2	1	-10921639	152.857	145	120	211	3210	22.972	4.800	0.116	1.388
ID202213	202213	127	49.813	15.676	11.417	0	250	250	2	1	-10921639	171.190	160	134	240	3595	29.448	4.800	0.129	1.328
ID202212	202212	126	27.460	14.228	5.558	0	250	250	2	1	-10921639	112.905	112	65	149	2371	25.552	2.000	0.092	0.741
ID202227	202227	128	32.907	11.253	15.239	0	251	251	2	1	-10921639	126.619	131	80	167	2659	24.316	4.800	0.139	1.273
ID202226	202226	124	36.316	23.974	11.504	0	251	251	2	1	-10921639	134.095	127	98	196	2816	26.974	6.330	0.113	1.009
ID202225	202225	127	37.831	15.328	11.306	0	251	251	2	1	-10921639	157.333	149	123	218	3304	25.779	3.200	0.105	1.156
ID202224	202224	129	33.697	18.775	4.812	0	251	251	2	1	-10921639	125.714	131	72	167	2640	23.762	4.800	0.139	1.293
ID202242	202242	None	30.958	17.582	18.241	0	252	252	2	1	-10921639	139.524	142	102	185	2930	20.663	4.800	0.106	1.300
ID202241	202241	124	33.386	23.862	11.732	0	252	252	2	1	-10921639	141.143	145	98	182	2964	25.043	7.600	0.121	1.214
ID202240	202240	127	32.870	14.870	10.745	0	252	252	2	1	-10921639	162.524	163	105	204	3413	25.680	3.200	0.090	1.044
ID202239	202239	None	34.688	20.644	5.838	0	252	252	2	1	-10921639	129.524	142	58	171	2720	33.737	4.800	0.136	0.922
ID202238	202238	129	48.629	17.247	5.079	0	252	252	2	1	-10921639	146.048	153	61	204	3067	35.329	2.000	0.158	1.129
ID202243	202243	129	36.898	17.356	5.278	0	253	253	2	1	-10921639	131.476	138	58	171	2761	35.086	6.097	0.135	0.889
ID202245	202245	124	58.793	23.909	11.493	0	253	253	2	1	-10921639	143.857	142	69	222	3021	42.400	2.000	0.173	0.999
ID202244	202244	127	29.816	16.064	11.179	0	253	253	2	1	-10921639	151.286	153	105	185	3177	22.280	3.200	0.089	1.108
ID202258	202258	None	30.738	17.797	17.975	0	254	254	2	1	-10921639	136.905	134	105	178	2875	23.645	6.320	0.083	0.892
ID202257	202257	None	32.624	12.074	15.045	0	254	254	2	1	-10921639	122.190	120	69	178	2566	25.286	2.000	0.108	0.944
ID202256	202256	124	43.125	24.263	12.113	0	254	254	2	1	-10921639	147.048	145	116	189	3088	21.250	4.800	0.149	1.791
ID202255	202255	None	35.408	26.571	11.166	0	254	254	2	1	-10921639	102.238	109	40	153	2147	33.038	2.000	0.160	0.852
ID202254	202254	129	54.711	18.135	5.296	0	254	254	2	1	-10921639	144.333	149	69	200	3031	40.077	2.000	0.175	1.073
ID202251	202251	131	35.398	10.661	8.515	0	255	255	2	1	-10921639	117.810	116	72	174	2474	28.382	7.600	0.116	0.862
ID202250	202250	129	49.746	18.349	5.551	0	255	255	2	1	-10921639	162.143	171	116	204	3405	26.118	6.369	0.164	1.748
ID202253	202253	124	61.249	24.086	11.935	0	255	255	2	1	-10921639	152.952	149	94	240	3212	36.463	2.000	0.192	1.353
ID202252	202252	None	28.741	15.849	11.268	0	255	255	2	1	-10921639	154.810	156	112	204	3251	25.179	2.000	0.069	0.792
ID202249	202249	124	51.886	23.832	11.775	0	256	256	2	1	-10921639	155.095	156	98	218	3257	34.632	2.000	0.142	1.117
ID202248	202248	None	27.439	27.197	11.396	0	256	256	2	1	-10921639	103.619	109	51	156	2176	28.720	2.000	0.106	0.691
ID202247	202247	131	27.266	11.321	9.956	0	256	256	2	1	-10921639	130.571	134	83	204	2742	29.414	7.600	0.100	0.807
ID202246	202246	129	56.776	18.330	5.458	0	256	256	2	1	-10921639	156.667	156	76	233	3290	50.211	2.000	0.165	0.885
ID202267	202267	133	29.230	19.528	16.752	0	257	257	2	1	-10921639	142.571	142	91	207	2994	28.731	4.800	0.090	0.821
ID202266	202266	124	51.088	24.270	12.014	0	257	257	2	1	-10921639	157.476	153	120	229	3307	24.693	4.800	0.149	1.651
ID202265	202265	131	57.268	11.127	10.075	0	257	257	2	1	-10921639	151.571	145	91	229	3183	38.556	4.800	0.165	1.113
ID202264	202264	129	41.706	18.255	5.498	0	257	257	2	1	-10921639	141.667	142	80	207	2975	38.934	6.138	0.122	0.794
ID202268	202268	None	29.015	19.531	16.880	0	257	257	2	1	-10921639	142.571	142	91	207	2994	28.731	4.800	0.090	0.821
ID202275	202275	131	54.113	11.484	10.077	0	258	258	2	1	-10921639	145.524	138	61	233	3056	47.272	2.000	0.142	0.767
ID202274	202274	129	49.441	16.993	6.841	0	258	258	2	1	-10921639	170.286	160	131	247	3576	29.606	2.000	0.125	1.280
ID202278	202278	133	33.590	19.046	16.755	0	258	258	2	1	-10921639	155.238	163	116	218	3260	25.355	4.800	0.107	1.179
ID202277	202277	132	48.996	27.238	11.837	0	258	258	2	1	-10921639	115.905	112	58	193	2434	44.208	2.000	0.168	0.754
ID202276	202276	124	44.494	24.184	12.421	0	258	258	2	1	-10921639	157.286	153	112	204	3303	26.854	4.800	0.139	1.431
ID202259	202259	129	51.642	17.797	5.759	0	259	259	2	1	-10921639	178.000	174	131	218	3738	27.046	4.800	0.150	1.717
ID202263	202263	None	27.549	13.380	16.711	0	259	259	2	1	-10921639	121.000	127	58	171	2541	34.126	2.000	0.075	0.497
ID202262	202262	132	60.153	27.213	11.848	0	259	259	2	1	-10921639	125.762	134	61	233	2641	43.715	2.000	0.187	0.907
ID202261	202261	124	33.119	24.182	12.507	0	259	259	2	1	-10921639	151.381	160	105	200	3179	26.246	2.000	0.087	0.923
ID202260	202260	131	37.466	11.266	9.552	0	259	259	2	1	-10921639	137.476	142	80	185	2887	30.164	4.800	0.126	1.023
ID202273	202273	None	30.008	19.342	17.201	0	260	260	2	1	-10921639	149.810	149	112	182	3146	18.825	4.800	0.098	1.414
ID202272	202272	132	48.390	27.625	11.732	0	260	260	2	1	-10921639	101.333	109	36	178	2128	42.816	2.000	0.186	0.744
ID202271	202271	124	38.149	23.196	11.833	0	260	260	2	1	-10921639	161.000	160	127	211	3381	22.394	2.000	0.110	1.421
ID202270	202270	131	37.941	11.527	10.256	0	260	260	2	1	-10921639	152.095	160	102	204	3194	24.533	4.800	0.117	1.295
ID202269	202269	129	60.011	18.476	5.911	0	260	260	2	1	-10921639	180.952	178	127	236	3800	31.039	6.325	0.173	1.716
ID202290	202290	132	37.656	27.552	11.770	0	261	261	2	1	-10921639	90.524	83	29	163	1901	38.400	2.000	0.140	0.577
ID202289	202289	124	47.745	23.061	12.042	0	261	261	2	1	-10921639	166.762	174	123	229	3502	29.602	2.000	0.120	1.209
ID202288	202288	131	38.817	11.447	10.203	0	261	261	2	1	-10921639	136.905	138	69	207	2875	36.765	2.000	0.129	0.852
ID202287	202287	129	49.412	18.466	5.540	0	261	261	2	1	-10921639	173.143	178	123	222	3636	25.285	4.800	0.140	1.681
ID202299	202299	132	53.357	27.755	11.710	0	262	262	2	1	-10921639	104.571	109	29	204	2196	46.375	2.000	0.177	0.679
ID202298	202298	124	40.274	23.305	12.384	0	262	262	2	1	-10921639	163.571	163	123	200	3435	22.527	2.000	0.108	1.418
ID202297	202297	131	43.451	11.820	10.648	0	262	262	2	1	-10921639	150.048	145	94	218	3151	29.667	2.000	0.107	0.977
ID202296	202296	129	71.076	18.052	5.190	0	262	262	2	1	-10921639	164.857	160	87	255	3462	47.241	2.000	0.187	1.098
ID202283	202283	131	27.633	12.331	11.032	0	263	263	2	1	-10921639	144.000	145	83	196	3024	26.837	6.402	0.079	0.783
ID202282	202282	129	55.056	18.393	5.310	0	263	263	2	1	-10921639	171.952	178	102	236	3611	38.583	4.800	0.168	1.281
ID202286	202286	None	31.087	9.422	15.250	0	263	263	2	1	-10921639	105.286	105	54	153	2211	31.124	2.000	0.116	0.701
ID202285	202285	132	75.051	27.655	11.731	0	263	263	2	1	-10921639	123.048	138	32	229	2584	55.316	2.000	0.275	0.960
ID202284	202284	124	33.356	23.188	11.956	0	263	263	2	1	-10921639	155.762	156	105	218	3271	29.256	2.000	0.067	0.671
ID202279	202279	129	48.121	17.875	5.664	0	264	264	2	1	-10921639	173.429	178	123	225	3642	28.975	4.800	0.141	1.481
ID202281	202281	134	30.273	20.794	18.067	0	264	264	2	1	-10921639	129.905	123	87	174	2728	26.277	7.600	0.093	0.839
ID202280	202280	132	65.203	27.357	11.973	0	264	264	2	1	-10921639	134.810	127	65	225	2831	40.989	2.000	0.194	1.069
ID202291	202291	129	52.420	18.773	5.618	0	265	265	2	1	-10921639	174.714	178	112	225	3669	28.986	7.600	0.151	1.584
ID202295	202295	134	28.331	20.314	17.575	0	265	265	2	1	-10921639	140.190	131	91	193	2944	26.547	2.000	0.087	0.841
ID202294	202294	124	38.040	23.194	13.104	0	265	265	2	1	-10921639	160.000	156	123	207	3360	23.841	2.000	0.089	1.091
ID202293	202293	132	63.310	27.769	11.989	0	265	265	2	1	-10921639	124.095	127	54	218	2606	43.659	2.000	0.225	1.045
ID202292	202292	None	33.101	12.124	11.255	0	265	265	2	1	-10921639	149.571	153	105	207	3141	26.772	3.200	0.093	0.954
ID202302	202302	124	32.706	22.913	12.646	0	266	266	2	1	-10921639	162.571	156	109	214	3414	25.111	2.000	0.079	0.949
ID202301	202301	132	55.947	27.337	11.830	0	266	266	2	1	-10921639	141.714	145	76	211	2976	37.084	2.000	0.170	1.113
ID202300	202300	129	62.119	17.922	5.034	0	266	266	2	1	-10921639	160.143	163	98	229	3363	35.170	4.800	0.186	1.426
ID202307	202307	129	63.724	18.587	5.262	0	267	267	2	1	-10921639	179.952	182	112	255	3779	38.395	7.600	0.186	1.469
ID202310	202310	134	47.727	20.600	17.450	0	267	267	2	1	-10921639	145.952	142	83	240	3065	39.140	7.600	0.114	0.762
ID202309	202309	132	56.334	27.353	11.990	0	267	267	2	1	-10921639	138.762	134	87	200	2914	32.919	2.000	0.183	1.305
ID202308	202308	138	28.208	12.581	12.452	0	267	267	2	1	-10921639	154.381	156	120	189	3242	19.577	4.800	0.087	1.260
ID202315	202315	129	65.071	18.682	5.244	0	268	268	2	1	-10921639	181.952	189	116	255	3821	40.261	4.800	0.170	1.311
ID202314	202314	135	28.328	33.000	0.000	0	268	268	2	1	-10921639	58.619	48	34	102	1231	20.841	3.200	0.329	1.392
ID202318	202318	134	32.535	20.520	17.947	0	268	268	2	1	-10921639	137.810	138	91	185	2894	25.909	7.600	0.101	0.978
ID202317	202317	132	59.018	27.241	11.901	0	268	268	2	1	-10921639	136.619	134	76	204	2869	36.453	2.000	0.191	1.204
ID202316	202316	138	27.422	13.297	11.142	0	268	268	2	1	-10921639	157.571	156	127	204	3309	21.269	6.404	0.085	1.159
ID202311	202311	135	27.288	33.000	1.000	0	269	269	2	1	-10921639	98.143	98	78	120	2061	15.370	4.800	0.206	2.183
ID202313	202313	132	48.872	27.471	11.599	0	269	269	2	1	-10921639	132.571	131	80	207	2784	34.115	2.000	0.153	1.034
ID202312	202312	129	65.478	18.168	5.113	0	269	269	2	1	-10921639	186.429	193	109	255	3915	39.547	4.800	0.182	1.448
ID202306	202306	136	34.137	18.415	17.772	0	270	270	2	1	-10921639	160.048	171	112	196	3361	26.411	6.364	0.096	1.060
ID202305	202305	132	48.346	27.588	11.752	0	270	270	2	1	-10921639	126.952	127	61	200	2666	40.124	7.600	0.163	0.885
ID202304	202304	129	72.305	18.406	5.253	0	270	270	2	1	-10921639	183.048	182	102	255	3844	47.447	2.000	0.181	1.181
ID202303	202303	135	27.570	33.000	0.000	0	270	270	2	1	-10921639	99.238	94	81	120	2084	12.661	4.800	0.215	2.777
ID202331	202331	129	70.271	18.995	5.470	0	271	271	2	1	-10921639	188.667	200	102	255	3962	42.938	4.800	0.204	1.487
ID202335	202335	136	38.305	17.315	19.180	0	271	271	2	1	-10921639	148.048	142	105	211	3109	30.970	2.000	0.104	0.899
ID202334	202334	132	43.001	27.350	11.590	0	271	271	2	1	-10921639	129.238	134	76	178	2714	30.853	2.000	0.154	1.121
ID202333	202333	None	31.857	22.890	10.493	0	271	271	2	1	-10921639	149.714	153	91	204	3144	32.526	2.000	0.062	0.538
ID202332	202332	137	29.249	10.562	9.801	0	271	271	2	1	-10921639	131.429	138	91	160	2760	21.618	7.600	0.103	1.138
ID202339	202339	139	32.952	6.033	13.102	0	272	272	2	1	-10921639	71.048	80	29	138	1492	29.044	2.000	0.129	0.559
ID202338	202338	132	54.624	27.421	11.902	0	272	272	2	1	-10921639	142.762	131	83	211	2998	38.403	2.000	0.187	1.170
ID202337	202337	137	30.814	10.715	9.806	0	272	272	2	1	-10921639	129.619	123	80	163	2722	26.080	2.000	0.095	0.862
ID202336	202336	129	51.822	19.032	5.339	0	272	272	2	1	-10921639	175.857	182	94	236	3693	36.721	4.800	0.160	1.323
ID202340	202340	136	50.910	17.073	18.831	0	272	272	2	1	-10921639	162.905	163	87	229	3421	36.093	4.800	0.139	1.105
ID202323	202323	140	32.622	11.662	15.257	0	273	273	2	1	-10921639	144.048	149	98	185	3025	24.202	2.000	0.074	0.825
ID202322	202322	139	42.354	6.070	13.208	0	273	273	2	1	-10921639	73.476	69	25	149	1543	35.393	2.000	0.159	0.571
ID202321	202321	132	55.882	27.105	11.794	0	273	273	2	1	-10921639	151.857	149	72	222	3189	42.574	6.336	0.185	1.115
ID202320	202320	137	34.478	10.969	10.053	0	273	273	2	1	-10921639	140.905	142	87	185	2959	29.860	2.000	0.103	0.885
ID202319	202319	129	73.589	18.599	5.419	0	273	273	2	1	-10921639	197.476	200	91	255	4147	51.348	4.800	0.211	1.341
ID202324	202324	136	43.753	17.212	18.657	0	273	273	2	1	-10921639	152.000	149	91	214	3192	35.509	2.000	0.102	0.789
ID202330	202330	136	48.565	17.156	18.748	0	274	274	2	1	-10921639	156.762	153	102	225	3292	35.004	7.600	0.123	0.979
ID202329	202329	140	33.062	11.155	14.776	0	274	274	2	1	-10921639	134.143	138	72	185	2817	30.554	3.200	0.106	0.840
ID202328	202328	139	28.878	6.220	13.168	0	274	274	2	1	-10921639	70.952	65	32	142	1490	27.926	2.000	0.130	0.586
ID202327	202327	132	51.725	26.619	12.146	0	274	274	2	1	-10921639	143.905	138	80	236	3022	40.130	2.000	0.183	1.109
ID202326	202326	137	28.707	10.846	9.556	0	274	274	2	1	-10921639	135.571	142	80	196	2847	30.807	2.000	0.100	0.799
ID202325	202325	129	69.928	18.084	5.522	0	274	274	2	1	-10921639	208.952	200	160	255	4388	29.777	4.800	0.176	2.097
ID202346	202346	136	48.600	17.200	18.587	0	275	275	2	1	-10921639	157.667	145	105	244	3311	40.516	2.000	0.114	0.795
ID202345	202345	140	29.125	10.921	14.650	0	275	275	2	1	-10921639	134.714	138	87	182	2829	25.673	3.200	0.098	0.937
ID202344	202344	139	31.639	6.064	13.311	0	275	275	2	1	-10921639	71.952	69	29	131	1511	29.682	2.000	0.135	0.577
ID202343	202343	132	55.412	26.968	11.406	0	275	275	2	1	-10921639	142.667	131	72	222	2996	41.958	3.200	0.173	1.001
ID202342	202342	137	28.979	10.916	9.907	0	275	275	2	1	-10921639	136.095	134	87	204	2858	33.137	3.200	0.070	0.537
ID202341	202341	129	70.912	18.399	5.468	0	275	275	2	1	-10921639	188.762	207	91	255	3964	53.527	4.800	0.187	1.112
ID202355	202355	132	58.608	26.700	11.734	0	276	276	2	1	-10921639	152.095	149	72	211	3194	44.899	2.000	0.179	1.029
ID202354	202354	137	39.765	11.845	10.819	0	276	276	2	1	-10921639	154.524	156	109	200	3245	24.931	2.000	0.108	1.203
ID202353	202353	129	53.668	19.181	5.652	0	276	276	2	1	-10921639	182.857	185	123	247	3840	29.785	7.600	0.135	1.460
ID202358	202358	None	28.838	12.212	21.258	0	276	276	2	1	-10921639	94.000	94	51	149	1974	27.026	2.000	0.119	0.740
ID202357	202357	136	54.204	19.088	17.190	0	276	276	2	1	-10921639	201.429	211	149	251	4230	31.011	4.800	0.151	1.700
ID202356	202356	140	27.922	10.962	15.763	0	276	276	2	1	-10921639	119.571	127	65	167	2511	30.316	2.000	0.089	0.647
ID202347	202347	129	66.969	18.676	5.226	0	277	277	2	1	-10921639	184.000	178	109	255	3864	41.961	4.800	0.183	1.358
ID202352	202352	136	59.857	18.227	18.093	0	277	277	2	1	-10921639	201.619	204	127	255	4234	39.548	4.800	0.165	1.447
ID202351	202351	139	33.169	6.058	13.195	0	277	277	2	1	-10921639	75.190	80	32	138	1579	28.593	2.000	0.142	0.653
ID202350	202350	132	47.304	27.534	11.727	0	277	277	2	1	-10921639	125.143	116	69	211	2628	38.766	4.800	0.162	0.900
ID202349	202349	None	49.553	24.110	12.174	0	277	277	2	1	-10921639	171.381	163	112	244	3599	36.453	6.369	0.114	0.960
ID202348	202348	137	27.824	11.967	11.325	0	277	277	2	1	-10921639	150.095	153	94	200	3152	26.302	2.000	0.058	0.624
ID202363	202363	136	66.504	19.008	17.377	0	278	278	2	1	-10921639	208.667	207	134	255	4382	36.677	4.800	0.157	1.542
ID202362	202362	139	33.089	5.651	12.983	0	278	278	2	1	-10921639	74.952	72	43	127	1574	24.729	2.000	0.153	0.803
ID202361	202361	132	55.336	26.932	11.661	0	278	278	2	1	-10921639	141.143	145	61	214	2964	43.647	4.800	0.207	1.109
ID202360	202360	137	35.412	11.776	9.968	0	278	278	2	1	-10921639	150.905	149	105	225	3169	26.512	2.000	0.107	1.104
ID202359	202359	129	65.567	18.590	5.534	0	278	278	2	1	-10921639	201.095	207	134	255	4223	33.982	4.800	0.168	1.702
ID202377	202377	141	59.501	17.474	18.129	0	279	279	2	1	-10921639	189.905	189	116	255	3988	45.344	2.000	0.121	0.906
ID202376	202376	136	56.737	19.532	17.079	0	279	279	2	1	-10921639	196.571	200	134	255	4128	42.477	7.600	0.120	0.991
ID202375	202375	139	33.105	5.823	13.030	0	279	279	2	1	-10921639	75.524	80	32	131	1586	26.326	2.000	0.153	0.762
ID202374	202374	132	51.397	27.418	11.566	0	279	279	2	1	-10921639	146.714	145	76	200	3081	36.103	4.800	0.189	1.292
ID202373	202373	137	35.255	12.124	10.856	0	279	279	2	1	-10921639	153.810	149	112	222	3230	26.664	2.000	0.081	0.869
ID202372	202372	129	70.508	18.442	5.370	0	279	279	2	1	-10921639	190.095	200	91	255	3992	49.538	6.294	0.193	1.243
ID202384	202384	142	28.389	11.710	21.871	0	280	280	2	1	-10921639	80.095	72	36	120	1682	27.484	2.000	0.139	0.713
ID202379	202379	137	41.418	12.274	10.437	0	280	280	2	1	-10921639	162.857	160	94	225	3420	36.299	2.000	0.105	0.852
ID202378	202378	129	77.151	18.578	5.607	0	280	280	2	1	-10921639	204.905	204	123	255	4303	44.034	2.000	0.181	1.428
ID202383	202383	141	37.234	17.198	18.317	0	280	280	2	1	-10921639	165.000	167	109	233	3465	34.271	4.800	0.085	0.753
ID202382	202382	136	57.531	19.969	17.078	0	280	280	2	1	-10921639	175.333	167	116	255	3682	38.918	2.000	0.118	0.953
ID202381	202381	139	42.260	5.835	13.040	0	280	280	2	1	-10921639	80.905	80	32	153	1699	31.204	2.000	0.166	0.739
ID202380	202380	132	60.632	27.092	11.895	0	280	280	2	1	-10921639	140.619	138	80	233	2953	41.530	2.000	0.189	1.077
ID202371	202371	142	36.882	11.846	21.925	0	281	281	2	1	-10921639	88.143	83	47	145	1851	24.451	2.000	0.168	1.036
ID202370	202370	136	59.779	18.509	17.009	0	281	281	2	1	-10921639	196.048	196	120	255	4117	40.319	4.800	0.154	1.296
ID202369	202369	143	40.883	23.867	12.722	0	281	281	2	1	-10921639	156.000	160	102	207	3276	33.159	2.000	0.098	0.839
ID202368	202368	139	45.069	5.765	12.869	0	281	281	2	1	-10921639	84.429	83	36	160	1773	30.959	2.000	0.193	0.881
ID202367	202367	132	34.852	27.522	11.428	0	281	281	2	1	-10921639	109.095	116	54	156	2291	31.199	4.800	0.175	1.041
ID202366	202366	None	35.542	15.947	11.146	0	281	281	2	1	-10921639	182.190	178	131	229	3826	28.847	2.000	0.071	0.832
ID202365	202365	137	28.351	11.961	9.918	0	281	281	2	1	-10921639	151.667	160	94	200	3185	27.665	7.600	0.072	0.736
ID202364	202364	129	71.533	18.456	5.086	0	281	281	2	1	-10921639	206.810	218	120	255	4343	42.424	4.800	0.182	1.499
ID202387	202387	132	49.457	26.994	11.987	0	282	282	2	1	-10921639	139.381	138	87	207	2927	37.980	2.000	0.156	0.992
ID202386	202386	137	29.784	12.402	10.905	0	282	282	2	1	-10921639	153.476	149	102	211	3223	33.707	2.000	0.061	0.520
ID202385	202385	129	68.633	18.074	5.376	0	282	282	2	1	-10921639	212.524	218	134	255	4463	40.730	4.800	0.183	1.615
ID202391	202391	142	45.259	11.350	22.096	0	282	282	2	1	-10921639	86.524	80	43	182	1817	34.230	2.000	0.210	0.877
ID202390	202390	136	63.443	19.374	17.024	0	282	282	2	1	-10921639	201.762	200	138	255	4237	32.267	4.800	0.161	1.737
ID202389	202389	143	42.583	24.229	12.700	0	282	282	2	1	-10921639	163.095	167	102	214	3425	31.497	2.000	0.100	0.940
ID202388	202388	139	41.727	5.614	12.903	0	282	282	2	1	-10921639	85.810	87	40	163	1802	30.533	2.000	0.162	0.784
ID202395	202395	139	42.046	6.058	12.895	0	283	283	2	1	-10921639	82.810	83	36	160	1739	31.478	2.000	0.181	0.807
ID202394	202394	132	53.213	27.564	11.757	0	283	283	2	1	-10921639	124.619	127	51	204	2617	43.954	4.800	0.199	0.943
ID202393	202393	137	29.756	12.492	11.054	0	283	283	2	1	-10921639	151.714	149	91	193	3186	29.258	2.000	0.080	0.764
ID202392	202392	129	75.635	18.001	5.056	0	283	283	2	1	-10921639	209.429	222	120	255	4398	45.248	2.000	0.192	1.492
ID202399	202399	142	39.346	11.420	22.233	0	283	283	2	1	-10921639	86.476	87	51	145	1816	28.706	2.000	0.211	1.051
ID202398	202398	144	51.820	18.786	17.083	0	283	283	2	1	-10921639	185.476	185	116	247	3895	37.180	4.800	0.145	1.260
ID202397	202397	136	56.704	18.786	17.083	0	283	283	2	1	-10921639	185.476	185	116	247	3895	37.180	4.800	0.145	1.260
ID202396	202396	143	40.860	23.869	12.717	0	283	283	2	1	-10921639	161.381	167	109	211	3389	30.218	2.000	0.109	1.050
ID202403	202403	139	38.765	5.857	13.310	0	284	284	2	1	-10921639	85.810	87	36	131	1802	27.555	2.000	0.213	1.093
ID202402	202402	132	50.903	27.495	11.834	0	284	284	2	1	-10921639	144.429	138	87	214	3033	38.166	4.800	0.183	1.170
ID202401	202401	137	35.387	12.537	10.748	0	284	284	2	1	-10921639	161.095	153	116	218	3383	32.120	6.384	0.072	0.673
ID202400	202400	129	70.862	17.482	5.506	0	284	284	2	1	-10921639	214.810	222	142	255	4511	34.622	4.800	0.193	2.004
ID202406	202406	142	44.773	11.523	22.311	0	284	284	2	1	-10921639	96.333	91	51	171	2023	31.615	2.000	0.189	0.967
ID202405	202405	136	48.139	16.747	18.637	0	284	284	2	1	-10921639	153.857	149	80	236	3231	45.964	7.600	0.105	0.635
ID202404	202404	144	53.919	19.825	17.213	0	284	284	2	1	-10921639	179.095	174	123	255	3761	39.896	2.000	0.111	0.895
ID202407	202407	129	71.483	18.592	4.937	0	285	285	2	1	-10921639	202.571	200	109	255	4254	45.370	4.800	0.177	1.341
ID202411	202411	139	44.887	5.948	13.025	0	285	285	2	1	-10921639	81.762	80	32	145	1717	33.400	2.000	0.195	0.798
ID202410	202410	None	29.156	23.980	12.283	0	285	285	2	1	-10921639	161.762	160	109	207	3397	24.531	6.338	0.080	0.975
ID202409	202409	132	46.054	27.124	11.482	0	285	285	2	1	-10921639	135.429	138	80	193	2844	33.731	3.200	0.170	1.170
ID202408	202408	137	33.102	12.634	11.133	0	285	285	2	1	-10921639	167.000	174	120	225	3507	29.024	2.000	0.071	0.764
ID202413	202413	142	49.255	11.824	22.163	0	285	285	2	1	-10921639	104.857	102	65	167	2202	29.405	2.000	0.208	1.227
ID202412	202412	144	52.749	20.511	17.619	0	285	285	2	1	-10921639	162.381	149	94	255	3410	49.233	2.000	0.124	0.729
ID202423	202423	137	30.443	10.863	9.840	0	286	286	2	1	-10921639	146.476	149	87	207	3076	28.684	3.200	0.098	0.915
ID202422	202422	129	71.710	18.261	5.204	0	286	286	2	1	-10921639	207.143	225	120	255	4350	46.301	6.127	0.195	1.462
ID202427	202427	144	54.899	19.640	17.009	0	286	286	2	1	-10921639	186.000	189	105	255	3906	45.404	7.600	0.102	0.755
ID202426	202426	145	28.659	12.293	14.872	0	286	286	2	1	-10921639	142.905	142	87	193	3001	29.681	2.000	0.076	0.678
ID202425	202425	139	32.788	5.820	13.076	0	286	286	2	1	-10921639	77.571	76	43	145	1629	26.284	7.600	0.127	0.666
ID202424	202424	132	44.441	26.979	11.913	0	286	286	2	1	-10921639	145.905	149	83	214	3064	37.823	7.600	0.159	1.059
ID202429	202429	142	35.645	11.947	22.085	0	286	286	2	1	-10921639	90.000	91	43	145	1890	26.429	2.000	0.130	0.786
ID202428	202428	136	41.342	16.867	18.632	0	286	286	2	1	-10921639	160.095	160	102	236	3362	39.440	2.000	0.095	0.706
ID202419	202419	144	34.043	20.408	17.082	0	287	287	2	1	-10921639	160.048	160	94	214	3361	30.279	2.000	0.074	0.727
ID202418	202418	145	34.873	12.310	14.981	0	287	287	2	1	-10921639	145.857	138	91	211	3063	35.642	2.000	0.076	0.581
ID202417	202417	132	52.843	27.040	11.630	0	287	287	2	1	-10921639	142.857	134	65	225	3000	43.358	4.800	0.180	1.004
ID202416	202416	137	41.974	12.152	10.778	0	287	287	2	1	-10921639	172.000	178	112	233	3612	34.489	2.000	0.104	0.937
ID202421	202421	142	36.360	11.742	22.219	0	287	287	2	1	-10921639	90.619	83	58	142	1903	25.500	2.000	0.130	0.819
ID202420	202420	136	28.012	17.057	18.667	0	287	287	2	1	-10921639	139.714	134	91	182	2934	28.118	2.000	0.066	0.616
ID202415	202415	None	28.507	21.830	7.520	0	287	287	2	1	-10921639	159.333	163	87	211	3346	31.290	2.000	0.066	0.633
ID202414	202414	129	68.021	17.597	5.291	0	287	287	2	1	-10921639	210.286	222	123	255	4416	44.640	6.305	0.173	1.389
ID202451	202451	136	36.455	16.631	18.956	0	288	288	2	1	-10921639	139.571	142	91	204	2931	32.113	2.000	0.076	0.617
ID202450	202450	145	32.906	12.343	14.442	0	288	288	2	1	-10921639	156.429	153	98	207	3285	30.507	6.367	0.087	0.817
ID202449	202449	None	29.251	24.546	12.744	0	288	288	2	1	-10921639	156.619	163	80	214	3289	31.385	7.600	0.092	0.838
ID202448	202448	139	47.189	5.885	12.764	0	288	288	2	1	-10921639	89.762	87	40	185	1885	33.972	2.000	0.185	0.824
ID202452	202452	142	33.012	11.570	22.017	0	288	288	2	1	-10921639	99.286	98	61	145	2085	23.550	2.000	0.121	0.909
ID202447	202447	132	58.782	27.530	11.543	0	288	288	2	1	-10921639	122.857	131	54	214	2580	49.182	2.000	0.211	0.869
ID202446	202446	137	30.428	12.295	11.194	0	288	288	2	1	-10921639	154.143	153	109	207	3237	28.244	2.000	0.058	0.597
ID202445	202445	129	64.880	18.027	5.103	0	288	288	2	1	-10921639	197.429	207	120	255	4146	40.285	4.800	0.189	1.556
ID202439	202439	132	50.798	27.257	11.407	0	289	289	2	1	-10921639	130.095	123	69	204	2732	39.772	2.000	0.178	0.991
ID202438	202438	137	30.525	12.392	11.318	0	289	289	2	1	-10921639	162.381	163	109	207	3410	28.636	2.000	0.074	0.782
ID202437	202437	None	31.261	21.645	8.118	0	289	289	2	1	-10921639	155.429	160	65	211	3264	40.083	7.600	0.078	0.558
ID202436	202436	129	64.843	17.714	5.577	0	289	289	2	1	-10921639	214.857	214	156	255	4512	30.978	4.800	0.165	1.967
ID202443	202443	136	28.933	16.798	18.585	0	289	289	2	1	-10921639	148.381	160	98	185	3116	28.042	7.600	0.078	0.763
ID202442	202442	144	39.696	20.192	17.032	0	289	289	2	1	-10921639	168.905	171	127	211	3547	24.226	3.200	0.099	1.258
ID202441	202441	145	33.454	12.748	14.113	0	289	289	2	1	-10921639	165.238	163	116	222	3470	28.160	7.600	0.073	0.794
ID202440	202440	139	43.354	5.989	12.977	0	289	289	2	1	-10921639	91.000	94	40	163	1911	32.591	2.000	0.170	0.812
ID202444	202444	142	28.452	11.232	21.930	0	289	289	2	1	-10921639	85.905	87	40	145	1804	28.495	2.000	0.103	0.561
ID202435	202435	142	31.834	11.233	22.251	0	290	290	2	1	-10921639	92.905	87	40	156	1951	30.680	2.000	0.119	0.642
ID202434	202434	144	40.074	20.111	16.937	0	290	290	2	1	-10921639	160.905	153	116	214	3379	32.266	2.000	0.080	0.743
ID202433	202433	145	34.036	12.118	14.719	0	290	290	2	1	-10921639	148.190	149	105	189	3112	26.349	2.000	0.099	1.013
ID202432	202432	139	41.704	6.071	12.840	0	290	290	2	1	-10921639	84.095	87	40	160	1766	33.225	2.000	0.167	0.723
ID202431	202431	132	45.347	27.025	11.573	0	290	290	2	1	-10921639	122.571	123	51	182	2574	35.948	2.000	0.175	1.017
ID202430	202430	129	63.592	17.186	5.569	0	290	290	2	1	-10921639	216.429	222	127	255	4545	33.239	4.800	0.164	1.839
ID202455	202455	139	37.628	5.850	12.663	0	291	291	2	1	-10921639	80.619	83	29	145	1693	28.779	7.600	0.164	0.787
ID202454	202454	132	42.963	27.033	11.338	0	291	291	2	1	-10921639	116.190	120	54	174	2440	36.807	7.600	0.141	0.778
ID202453	202453	129	64.033	18.148	5.267	0	291	291	2	1	-10921639	200.190	207	112	255	4204	41.065	6.323	0.170	1.418
ID202459	202459	142	32.164	11.587	21.543	0	291	291	2	1	-10921639	96.857	94	58	145	2034	27.325	2.000	0.124	0.783
ID202458	202458	144	50.351	20.497	17.024	0	291	291	2	1	-10921639	161.048	153	112	233	3382	30.490	2.000	0.123	1.154
ID202457	202457	145	30.888	12.248	15.578	0	291	291	2	1	-10921639	125.810	123	65	189	2642	33.217	2.000	0.088	0.613
ID202456	202456	146	42.344	24.290	12.548	0	291	291	2	1	-10921639	154.190	145	112	229	3238	29.951	2.000	0.097	0.911
ID202471	202471	146	47.365	24.330	12.266	0	292	292	2	1	-10921639	165.048	160	116	218	3466	30.624	4.800	0.125	1.195
ID202470	202470	147	30.337	12.889	11.665	0	292	292	2	1	-10921639	157.714	167	116	218	3312	26.974	2.000	0.078	0.849
ID202469	202469	None	34.572	11.073	9.058	0	292	292	2	1	-10921639	131.333	127	69	207	2758	35.531	7.600	0.079	0.541
ID202468	202468	129	61.999	18.680	5.078	0	292	292	2	1	-10921639	191.476	193	102	255	4021	40.475	4.800	0.173	1.394
ID202474	202474	144	32.170	21.275	18.113	0	292	292	2	1	-10921639	137.190	142	83	182	2881	28.096	6.328	0.114	1.000
ID202473	202473	139	33.936	5.924	12.677	0	292	292	2	1	-10921639	80.524	83	32	138	1691	29.548	7.600	0.169	0.786
ID202472	202472	132	45.263	27.326	11.533	0	292	292	2	1	-10921639	130.476	131	61	200	2740	41.095	4.800	0.180	0.967
ID202482	202482	142	32.626	11.106	21.643	0	293	293	2	1	-10921639	86.476	83	47	156	1816	29.807	2.000	0.127	0.652
ID202481	202481	144	39.577	20.451	17.124	0	293	293	2	1	-10921639	152.381	149	109	207	3200	28.890	2.000	0.097	0.936
ID202480	202480	139	33.978	6.042	12.951	0	293	293	2	1	-10921639	75.571	80	32	138	1587	28.701	2.000	0.149	0.684
ID202475	202475	129	69.600	18.201	5.018	0	293	293	2	1	-10921639	207.000	207	138	255	4347	31.779	4.800	0.193	2.111
ID202479	202479	146	35.500	23.940	12.204	0	293	293	2	1	-10921639	142.667	145	94	189	2996	26.522	2.000	0.092	0.910
ID202478	202478	147	31.520	12.420	11.852	0	293	293	2	1	-10921639	159.238	163	98	211	3344	32.204	7.600	0.063	0.589
ID202477	202477	132	45.183	27.767	11.077	0	293	293	2	1	-10921639	98.476	91	51	167	2068	34.951	2.000	0.174	0.835
ID202476	202476	None	28.471	15.532	11.379	0	293	293	2	1	-10921639	170.667	163	138	255	3584	27.997	2.000	0.033	0.391
ID202467	202467	142	35.231	11.616	21.418	0	294	294	2	1	-10921639	99.190	91	65	185	2083	29.104	2.000	0.117	0.712
ID202466	202466	163	32.210	17.349	18.730	0	294	294	2	1	-10921639	144.714	138	112	204	3039	26.262	3.200	0.092	0.924
ID202465	202465	144	27.517	20.073	17.291	0	294	294	2	1	-10921639	146.000	145	98	204	3066	27.742	6.031	0.068	0.668
ID202464	202464	139	32.118	6.200	12.878	0	294	294	2	1	-10921639	71.190	58	21	145	1495	32.767	2.000	0.128	0.493
ID202463	202463	146	34.433	23.832	11.739	0	294	294	2	1	-10921639	152.000	153	102	196	3192	24.370	2.000	0.097	1.106
ID202462	202462	132	49.924	27.711	11.358	0	294	294	2	1	-10921639	109.476	105	47	185	2299	40.930	2.000	0.188	0.847
ID202461	202461	147	35.897	12.041	10.815	0	294	294	2	1	-10921639	155.952	160	112	204	3275	25.732	2.000	0.083	0.927
ID202460	202460	129	61.563	17.599	5.091	0	294	294	2	1	-10921639	196.429	204	102	251	4125	40.623	6.313	0.166	1.378
ID202483	202483	129	48.344	17.582	3.756	0	295	295	2	1	-10921639	165.857	174	83	233	3483	41.237	7.600	0.135	0.955
ID202487	202487	139	36.559	6.053	12.854	0	295	295	2	1	-10921639	75.905	80	32	156	1594	32.936	7.600	0.125	0.514
ID202486	202486	146	45.463	23.851	12.109	0	295	295	2	1	-10921639	152.571	149	102	211	3204	30.096	2.000	0.122	1.102
ID202485	202485	132	50.940	27.737	11.203	0	295	295	2	1	-10921639	110.429	98	58	182	2319	37.358	2.000	0.196	0.970
ID202484	202484	148	33.314	16.235	11.185	0	295	295	2	1	-10921639	175.476	171	142	225	3685	22.391	4.800	0.077	1.115
ID202491	202491	142	39.757	11.248	21.533	0	295	295	2	1	-10921639	89.857	76	36	160	1887	35.418	2.000	0.162	0.707
ID202490	202490	163	28.478	16.799	19.000	0	295	295	2	1	-10921639	145.190	145	109	193	3049	20.361	6.371	0.093	1.211
ID202489	202489	144	34.432	20.604	17.334	0	295	295	2	1	-10921639	139.381	134	91	204	2927	30.846	2.000	0.079	0.658
ID202488	202488	149	31.530	11.708	15.599	0	295	295	2	1	-10921639	139.762	145	87	193	2935	28.844	3.200	0.102	0.895
ID202515	202515	146	38.140	24.026	12.506	0	296	296	2	1	-10921639	152.238	153	87	200	3197	28.314	4.800	0.114	1.098
ID202514	202514	139	35.294	6.162	12.885	0	296	296	2	1	-10921639	77.571	76	29	153	1629	31.602	2.000	0.154	0.655
ID202513	202513	132	39.645	28.388	11.309	0	296	296	2	1	-10921639	106.429	109	54	156	2235	31.162	2.000	0.159	0.937
ID202512	202512	148	27.321	16.101	11.193	0	296	296	2	1	-10921639	158.190	160	120	207	3322	26.593	2.000	0.034	0.392
ID202518	202518	142	33.231	11.259	21.512	0	296	296	2	1	-10921639	84.476	83	51	171	1774	31.503	2.000	0.137	0.647
ID202517	202517	144	44.406	20.022	17.008	0	296	296	2	1	-10921639	163.857	156	102	233	3441	30.427	2.000	0.097	0.953
ID202516	202516	149	39.873	11.720	15.609	0	296	296	2	1	-10921639	147.095	149	91	207	3089	29.156	2.000	0.116	1.047
ID202511	202511	None	27.229	12.367	10.955	0	296	296	2	1	-10921639	145.286	138	94	196	3051	30.092	2.000	0.059	0.535
ID202510	202510	129	58.465	18.082	4.726	0	296	296	2	1	-10921639	185.095	193	105	255	3887	35.944	4.800	0.159	1.411
ID202519	202519	129	65.789	17.773	4.770	0	297	297	2	1	-10921639	185.667	189	109	255	3899	38.567	6.299	0.166	1.370
ID202523	202523	132	48.240	28.503	11.517	0	297	297	2	1	-10921639	98.095	91	43	182	2060	39.568	4.800	0.247	0.983
ID202522	202522	146	41.157	23.976	12.211	0	297	297	2	1	-10921639	146.286	153	94	193	3072	29.158	2.000	0.106	0.964
ID202521	202521	148	30.780	15.945	11.342	0	297	297	2	1	-10921639	161.571	160	127	211	3393	26.808	2.000	0.043	0.502
ID202520	202520	150	38.137	21.019	7.671	0	297	297	2	1	-10921639	164.762	167	116	211	3460	28.639	7.600	0.092	0.973
ID202527	202527	142	35.312	11.139	21.625	0	297	297	2	1	-10921639	78.429	69	32	149	1647	31.616	2.000	0.143	0.619
ID202526	202526	144	42.551	20.333	17.364	0	297	297	2	1	-10921639	159.048	156	105	207	3340	27.114	2.000	0.100	1.071
ID202525	202525	149	29.083	12.005	13.635	0	297	297	2	1	-10921639	159.238	160	116	200	3344	23.706	6.136	0.088	1.082
ID202524	202524	139	29.345	6.111	12.923	0	297	297	2	1	-10921639	73.952	76	32	131	1553	29.458	2.000	0.099	0.454
ID202499	202499	144	49.314	20.319	17.375	0	298	298	2	1	-10921639	155.857	149	116	225	3273	32.136	3.200	0.113	0.987
ID202498	202498	149	35.055	11.248	15.546	0	298	298	2	1	-10921639	141.048	142	61	193	2962	34.929	4.800	0.123	0.884
ID202497	202497	139	35.112	6.164	12.929	0	298	298	2	1	-10921639	80.095	72	32	153	1682	32.294	2.000	0.136	0.595
ID202496	202496	146	52.955	23.705	12.042	0	298	298	2	1	-10921639	161.762	167	98	218	3397	34.911	2.000	0.148	1.195
ID202501	202501	142	46.892	11.111	21.213	0	298	298	2	1	-10921639	93.905	98	47	163	1972	35.479	2.000	0.177	0.796
ID202500	202500	151	30.281	17.171	19.924	0	298	298	2	1	-10921639	130.333	134	76	171	2737	28.902	3.200	0.118	0.955
ID202495	202495	132	35.061	29.140	11.378	0	298	298	2	1	-10921639	88.762	87	40	131	1864	29.069	2.000	0.176	0.913
ID202494	202494	152	32.660	12.014	11.234	0	298	298	2	1	-10921639	159.238	160	120	211	3344	28.270	2.000	0.078	0.813
ID202493	202493	150	37.313	20.735	6.905	0	298	298	2	1	-10921639	158.000	167	91	229	3318	36.622	7.600	0.097	0.761
ID202492	202492	129	56.841	17.802	4.970	0	298	298	2	1	-10921639	179.286	182	94	255	3765	37.500	4.800	0.153	1.265
ID202503	202503	152	50.237	11.883	10.114	0	299	299	2	1	-10921639	152.571	149	98	211	3204	38.763	2.000	0.113	0.797
ID202502	202502	129	44.122	18.000	5.000	0	299	299	2	1	-10921639	177.714	182	112	244	3732	30.835	6.343	0.121	1.241
ID202507	202507	144	41.090	20.965	17.528	0	299	299	2	1	-10921639	136.524	138	54	233	2867	42.448	2.000	0.098	0.575
ID202506	202506	149	37.808	10.175	15.082	0	299	299	2	1	-10921639	127.810	131	76	193	2684	31.909	4.800	0.120	0.858
ID202505	202505	146	43.537	23.717	12.506	0	299	299	2	1	-10921639	164.095	171	94	225	3446	39.631	4.800	0.116	0.863
ID202504	202504	132	36.954	28.367	11.487	0	299	299	2	1	-10921639	105.905	112	54	160	2224	31.670	2.000	0.147	0.859
ID202509	202509	142	40.103	11.104	21.488	0	299	299	2	1	-10921639	86.762	80	43	153	1822	31.327	2.000	0.166	0.787
ID202508	202508	151	63.136	16.709	18.771	0	299	299	2	1	-10921639	156.762	149	83	236	3292	44.478	7.600	0.162	0.982
ID202547	202547	None	28.946	6.141	13.024	0	300	300	2	1	-10921639	75.667	76	36	145	1589	29.398	2.000	0.095	0.447
ID202546	202546	132	35.609	29.451	11.559	0	300	300	2	1	-10921639	84.048	76	40	142	1765	30.742	2.000	0.133	0.643
ID202545	202545	152	31.191	11.807	10.537	0	300	300	2	1	-10921639	155.524	160	120	204	3266	21.370	2.000	0.071	0.968
ID202544	202544	129	57.649	18.236	5.040	0	300	300	2	1	-10921639	193.048	200	120	255	4054	35.503	4.800	0.148	1.398
ID202551	202551	142	39.962	11.021	21.746	0	300	300	2	1	-10921639	78.810	76	36	156	1655	30.660	2.000	0.194	0.836
ID202550	202550	144	43.364	20.165	17.436	0	300	300	2	1	-10921639	161.381	167	109	211	3389	27.978	2.000	0.108	1.125
ID202549	202549	149	35.229	10.294	15.197	0	300	300	2	1	-10921639	132.952	138	80	178	2792	29.035	7.600	0.108	0.896
ID202548	202548	146	45.942	24.341	12.842	0	300	300	2	1	-10921639	155.524	160	87	218	3266	31.970	3.200	0.123	1.065
ID202535	202535	129	42.540	17.710	4.243	0	301	301	2	1	-10921639	163.571	171	109	225	3435	32.889	7.600	0.128	1.130
ID202539	202539	146	46.878	24.423	12.569	0	301	301	2	1	-10921639	160.143	153	91	214	3363	34.735	4.800	0.127	1.042
ID202538	202538	132	31.207	29.312	11.243	0	301	301	2	1	-10921639	82.238	76	40	123	1727	27.278	2.000	0.134	0.711
ID202537	202537	152	41.905	11.729	10.016	0	301	301	2	1	-10921639	153.619	145	112	251	3226	32.861	2.000	0.101	0.859
ID202536	202536	153	43.507	20.753	6.848	0	301	301	2	1	-10921639	166.762	178	80	214	3502	36.970	7.600	0.113	0.916
ID202543	202543	142	50.973	11.096	21.645	0	301	301	2	1	-10921639	90.619	87	43	193	1903	40.148	2.000	0.212	0.789
ID202542	202542	151	35.870	17.443	20.115	0	301	301	2	1	-10921639	133.571	142	83	171	2805	25.557	4.800	0.146	1.333
ID202541	202541	144	40.060	20.571	16.941	0	301	301	2	1	-10921639	148.524	156	83	214	3119	36.905	2.000	0.106	0.772
ID202540	202540	149	33.459	10.464	15.364	0	301	301	2	1	-10921639	132.429	138	76	185	2781	31.935	7.600	0.116	0.861
ID202562	202562	142	44.027	11.065	21.671	0	302	302	2	1	-10921639	78.333	65	36	149	1645	34.732	2.000	0.213	0.791
ID202561	202561	151	34.317	17.438	19.610	0	302	302	2	1	-10921639	124.952	131	72	174	2624	30.484	4.800	0.152	1.082
ID202560	202560	144	36.611	20.501	17.035	0	302	302	2	1	-10921639	143.429	153	72	193	3012	34.708	7.600	0.110	0.818
ID202555	202555	152	39.985	12.018	9.868	0	302	302	2	1	-10921639	146.381	142	98	200	3074	30.087	2.000	0.110	0.968
ID202554	202554	153	33.105	19.077	5.505	0	302	302	2	1	-10921639	171.810	174	127	207	3608	20.646	4.800	0.095	1.440
ID202553	202553	129	33.352	18.708	5.313	0	302	302	2	1	-10921639	159.190	171	87	207	3343	36.244	4.800	0.083	0.673
ID202552	202552	None	37.420	15.341	5.119	0	302	302	2	1	-10921639	144.429	149	69	211	3033	38.492	2.000	0.088	0.608
ID202559	202559	149	33.650	10.967	15.544	0	302	302	2	1	-10921639	130.429	131	61	178	2739	30.973	4.800	0.141	1.042
ID202558	202558	146	48.137	24.280	12.909	0	302	302	2	1	-10921639	162.095	163	105	229	3404	29.730	4.800	0.129	1.247
ID202557	202557	154	28.624	6.158	12.805	0	302	302	2	1	-10921639	71.333	72	25	120	1498	26.424	7.600	0.149	0.699
ID202556	202556	132	40.699	29.158	11.246	0	302	302	2	1	-10921639	97.429	94	47	145	2046	28.317	2.000	0.206	1.175
ID202531	202531	146	53.805	24.462	12.772	0	303	303	2	1	-10921639	168.429	178	94	233	3537	35.931	2.000	0.138	1.137
ID202530	202530	154	28.778	6.223	12.919	0	303	303	2	1	-10921639	70.762	72	21	123	1486	28.712	7.600	0.125	0.546
ID202529	202529	152	33.313	11.935	10.480	0	303	303	2	1	-10921639	146.333	145	94	214	3073	28.171	2.000	0.092	0.877
ID202528	202528	129	58.734	18.119	5.408	0	303	303	2	1	-10921639	189.381	185	112	255	3977	42.616	6.247	0.145	1.124
ID202534	202534	142	49.157	10.947	21.465	0	303	303	2	1	-10921639	86.429	80	40	163	1815	36.831	2.000	0.193	0.759
ID202533	202533	151	36.900	17.234	19.219	0	303	303	2	1	-10921639	132.905	134	87	185	2791	25.155	7.600	0.120	1.133
ID202532	202532	144	48.176	20.042	16.951	0	303	303	2	1	-10921639	153.952	160	91	214	3233	34.029	7.600	0.125	1.008
ID202571	202571	146	60.483	24.111	12.910	0	304	304	2	1	-10921639	167.143	171	105	255	3510	36.449	2.000	0.148	1.184
ID202570	202570	None	38.272	28.489	11.725	0	304	304	2	1	-10921639	104.952	116	51	156	2204	31.800	2.000	0.125	0.733
ID202569	202569	152	51.515	11.840	10.209	0	304	304	2	1	-10921639	157.952	156	109	229	3317	32.664	2.000	0.138	1.170
ID202568	202568	129	44.621	18.040	5.349	0	304	304	2	1	-10921639	175.095	174	127	244	3677	31.254	6.310	0.127	1.260
ID202574	202574	142	43.870	11.289	21.364	0	304	304	2	1	-10921639	88.000	87	47	167	1848	33.044	2.000	0.184	0.829
ID202573	202573	151	36.812	17.426	19.005	0	304	304	2	1	-10921639	128.333	127	76	178	2695	28.287	7.600	0.111	0.904
ID202572	202572	144	38.436	20.088	17.146	0	304	304	2	1	-10921639	144.762	149	94	200	3040	27.166	7.600	0.097	0.942
ID202587	202587	146	60.250	23.935	12.808	0	305	305	2	1	-10921639	160.524	145	87	233	3371	42.179	2.000	0.149	0.986
ID202586	202586	152	50.756	12.083	10.121	0	305	305	2	1	-10921639	151.905	145	102	225	3190	33.326	2.000	0.132	1.061
ID202585	202585	129	50.252	17.953	4.619	0	305	305	2	1	-10921639	166.000	171	109	214	3486	29.945	6.340	0.132	1.294
ID202589	202589	142	43.072	11.219	21.201	0	305	305	2	1	-10921639	84.429	87	32	145	1773	34.822	2.000	0.175	0.721
ID202588	202588	144	32.725	20.299	17.711	0	305	305	2	1	-10921639	131.667	134	72	174	2765	24.557	7.600	0.123	1.173
ID202584	202584	142	30.277	11.438	21.231	0	306	306	2	1	-10921639	72.905	69	36	131	1531	26.743	2.000	0.144	0.684
ID202583	202583	144	38.414	19.941	17.179	0	306	306	2	1	-10921639	162.333	167	112	222	3409	28.552	4.800	0.113	1.153
ID202582	202582	146	62.320	24.100	12.393	0	306	306	2	1	-10921639	173.429	171	105	255	3642	36.713	2.000	0.180	1.441
ID202581	202581	152	44.468	12.041	10.275	0	306	306	2	1	-10921639	150.048	145	83	218	3151	36.816	2.000	0.118	0.863
ID202580	202580	129	33.778	19.356	5.755	0	306	306	2	1	-10921639	164.048	163	109	207	3445	23.798	2.000	0.089	1.132
ID202563	202563	129	42.137	18.655	4.826	0	307	307	2	1	-10921639	161.905	167	94	218	3400	33.669	7.600	0.124	1.060
ID202567	202567	142	27.547	11.124	21.167	0	307	307	2	1	-10921639	69.381	65	29	116	1457	25.841	2.000	0.122	0.586
ID202566	202566	144	49.154	20.303	17.353	0	307	307	2	1	-10921639	156.238	153	116	207	3281	26.463	2.000	0.142	1.469
ID202565	202565	146	54.133	24.540	12.761	0	307	307	2	1	-10921639	143.286	153	72	251	3009	44.656	2.000	0.153	0.852
ID202564	202564	152	28.951	12.373	10.775	0	307	307	2	1	-10921639	146.524	145	98	204	3077	28.448	2.000	0.081	0.772
ID202579	202579	142	34.081	11.595	21.079	0	308	308	2	1	-10921639	85.524	83	40	149	1796	31.019	2.000	0.122	0.601
ID202578	202578	144	31.054	20.009	17.014	0	308	308	2	1	-10921639	141.381	145	94	178	2969	22.888	7.600	0.102	1.140
ID202577	202577	146	61.485	24.139	12.478	0	308	308	2	1	-10921639	166.619	153	120	229	3499	33.895	4.800	0.187	1.552
ID202576	202576	152	37.442	11.867	10.150	0	308	308	2	1	-10921639	144.619	142	105	196	3037	24.667	2.000	0.105	1.115
ID202575	202575	129	43.970	18.773	5.198	0	308	308	2	1	-10921639	153.857	149	87	240	3231	34.138	2.000	0.118	0.953
ID202594	202594	142	28.070	11.935	21.065	0	309	309	2	1	-10921639	77.619	76	43	131	1630	23.901	2.000	0.119	0.691
ID202593	202593	144	38.619	19.488	17.500	0	309	309	2	1	-10921639	144.333	153	76	189	3031	29.471	4.800	0.144	1.229
ID202592	202592	146	58.010	24.134	13.140	0	309	309	2	1	-10921639	159.381	156	109	255	3347	36.537	2.000	0.152	1.151
ID202591	202591	152	39.576	11.370	9.785	0	309	309	2	1	-10921639	137.429	134	65	185	2886	32.013	4.800	0.157	1.163
ID202590	202590	129	39.582	18.206	4.614	0	309	309	2	1	-10921639	157.667	156	123	214	3311	22.841	4.800	0.132	1.606
ID202603	202603	142	28.057	11.788	21.233	0	310	310	2	1	-10921639	74.143	72	36	123	1557	23.159	2.000	0.118	0.674
ID202602	202602	144	38.153	20.222	17.203	0	310	310	2	1	-10921639	145.762	149	80	189	3061	25.270	6.308	0.117	1.206
ID202601	202601	146	43.407	23.994	12.829	0	310	310	2	1	-10921639	151.571	160	94	204	3183	30.184	4.800	0.139	1.222
ID202600	202600	152	46.611	11.980	10.606	0	310	310	2	1	-10921639	151.238	149	69	229	3176	39.941	2.000	0.121	0.816
ID202599	202599	129	39.116	18.907	5.529	0	310	310	2	1	-10921639	162.524	160	120	204	3413	21.860	7.600	0.108	1.454
ID202619	202619	152	38.212	12.137	10.949	0	311	311	2	1	-10921639	147.476	145	98	189	3097	23.233	4.800	0.128	1.437
ID202618	202618	129	29.356	18.195	4.478	0	311	311	2	1	-10921639	123.667	131	51	174	2597	31.976	7.600	0.099	0.695
ID202621	202621	144	49.825	19.862	17.634	0	311	311	2	1	-10921639	149.952	156	69	211	3149	38.301	4.800	0.174	1.163
ID202620	202620	146	59.115	24.186	13.159	0	311	311	2	1	-10921639	157.190	149	98	255	3301	38.738	7.600	0.150	1.056
ID202608	202608	None	30.039	11.471	21.112	0	312	312	2	1	-10921639	68.667	61	36	134	1442	26.607	2.000	0.155	0.692
ID202607	202607	144	37.910	18.243	17.928	0	312	312	2	1	-10921639	148.429	153	102	204	3117	25.246	6.272	0.130	1.357
ID202606	202606	146	60.158	23.722	12.723	0	312	312	2	1	-10921639	157.286	160	91	255	3303	41.735	2.000	0.147	0.964
ID202605	202605	152	40.828	11.591	10.747	0	312	312	2	1	-10921639	152.429	153	109	196	3201	25.934	4.800	0.129	1.344
ID202604	202604	129	57.028	18.346	4.781	0	312	312	2	1	-10921639	158.714	156	112	236	3333	34.611	4.800	0.163	1.286
ID202595	202595	129	53.418	18.367	5.114	0	313	313	2	1	-10921639	152.095	149	105	233	3194	34.183	6.133	0.158	1.215
ID202598	202598	144	35.708	19.581	17.523	0	313	313	2	1	-10921639	134.476	142	69	193	2824	31.924	2.000	0.133	0.989
ID202597	202597	146	61.499	24.400	13.119	0	313	313	2	1	-10921639	159.524	149	102	244	3350	37.099	6.285	0.160	1.188
ID202596	202596	152	31.398	11.873	10.754	0	313	313	2	1	-10921639	140.619	138	98	182	2953	21.639	6.353	0.092	1.093
ID202617	202617	146	44.940	24.182	13.030	0	314	314	2	1	-10921639	143.333	142	94	218	3010	30.190	6.288	0.127	1.073
ID202616	202616	155	28.532	28.265	11.898	0	314	314	2	1	-10921639	104.095	98	69	153	2186	22.993	4.800	0.134	1.069
ID202615	202615	152	50.985	12.328	11.054	0	314	314	2	1	-10921639	151.000	145	98	225	3171	33.638	2.000	0.141	1.109
ID202614	202614	129	42.542	19.134	5.953	0	314	314	2	1	-10921639	147.286	153	98	189	3093	25.595	7.600	0.139	1.401
ID202611	202611	155	28.807	27.597	11.731	0	315	315	2	1	-10921639	102.810	98	65	160	2159	24.289	6.336	0.122	0.921
ID202610	202610	152	40.445	12.401	10.864	0	315	315	2	1	-10921639	142.952	134	91	200	3002	32.946	6.352	0.115	0.898
ID202609	202609	129	39.229	18.714	5.650	0	315	315	2	1	-10921639	144.143	149	72	189	3027	28.043	7.600	0.122	1.119
ID202613	202613	144	28.482	21.240	18.105	0	315	315	2	1	-10921639	112.381	112	54	145	2360	22.609	2.000	0.107	0.964
ID202612	202612	146	50.276	24.277	13.010	0	315	315	2	1	-10921639	144.762	138	102	218	3040	30.862	2.000	0.139	1.145
ID202625	202625	144	35.817	19.280	17.422	0	316	316	2	1	-10921639	141.714	138	109	189	2976	24.195	6.318	0.104	1.103
ID202624	202624	146	67.293	24.064	12.930	0	316	316	2	1	-10921639	159.143	145	94	255	3342	38.632	2.000	0.167	1.178
ID202623	202623	152	40.068	12.996	11.473	0	316	316	2	1	-10921639	160.762	160	109	211	3376	32.079	4.800	0.115	1.036
ID202622	202622	129	43.393	18.031	5.133	0	316	316	2	1	-10921639	140.000	142	76	200	2940	28.302	4.800	0.154	1.319
ID202627	202627	152	27.198	11.890	10.314	0	317	317	2	1	-10921639	134.476	138	98	182	2824	23.754	4.800	0.097	0.998
ID202626	202626	129	50.359	18.080	5.115	0	317	317	2	1	-10921639	144.667	156	83	211	3038	35.354	4.800	0.170	1.191
ID202630	202630	156	30.343	11.835	20.994	0	317	317	2	1	-10921639	78.667	80	43	127	1652	22.972	2.000	0.164	0.967
ID202629	202629	144	39.839	17.572	18.957	0	317	317	2	1	-10921639	129.476	142	80	182	2719	29.363	7.600	0.151	1.159
ID202628	202628	146	60.784	24.115	13.244	0	317	317	2	1	-10921639	156.714	145	109	225	3291	36.702	2.000	0.157	1.156
ID202641	202641	156	34.880	11.934	20.945	0	318	318	2	1	-10921639	77.905	80	40	163	1636	30.056	2.000	0.157	0.702
ID202640	202640	144	35.097	18.982	17.650	0	318	318	2	1	-10921639	138.095	142	80	174	2900	25.614	4.800	0.152	1.426
ID202639	202639	146	51.076	24.213	13.049	0	318	318	2	1	-10921639	144.714	145	94	204	3039	32.549	2.000	0.142	1.105
ID202638	202638	152	42.548	12.775	11.195	0	318	318	2	1	-10921639	143.524	134	102	200	3014	27.380	2.000	0.100	0.955
ID202637	202637	None	40.890	21.506	6.877	0	318	318	2	1	-10921639	125.714	138	54	178	2640	39.454	2.000	0.128	0.724
ID202636	202636	129	45.794	18.188	5.319	0	318	318	2	1	-10921639	138.238	142	80	204	2903	34.776	7.600	0.144	1.000
ID202635	202635	156	33.639	11.937	20.961	0	319	319	2	1	-10921639	78.524	80	36	149	1649	27.645	2.000	0.140	0.696
ID202634	202634	144	29.777	17.354	19.149	0	319	319	2	1	-10921639	124.571	134	76	163	2616	23.164	6.283	0.097	0.953
ID202633	202633	146	46.396	24.286	12.828	0	319	319	2	1	-10921639	141.619	138	87	211	2974	30.155	2.000	0.133	1.101
ID202632	202632	152	28.986	12.081	10.728	0	319	319	2	1	-10921639	141.429	138	109	193	2970	23.310	4.800	0.074	0.833
ID202631	202631	129	49.776	17.999	4.896	0	319	319	2	1	-10921639	144.143	145	94	225	3027	33.632	2.000	0.144	1.081
ID202643	202643	152	30.965	12.555	11.127	0	320	320	2	1	-10921639	142.810	145	94	193	2999	26.332	6.396	0.076	0.762
ID202642	202642	129	40.437	20.338	6.176	0	320	320	2	1	-10921639	139.810	138	83	178	2936	27.836	4.800	0.143	1.260
ID202646	202646	144	32.791	17.692	18.971	0	320	320	2	1	-10921639	122.238	123	76	156	2567	24.637	7.600	0.127	1.119
ID202645	202645	146	58.553	24.357	13.199	0	320	320	2	1	-10921639	147.905	134	105	244	3106	39.803	2.000	0.143	0.932
ID202644	202644	None	37.777	15.936	11.516	0	320	320	2	1	-10921639	146.429	138	98	214	3075	33.141	2.000	0.072	0.591
ID202655	202655	146	54.092	24.873	13.002	0	321	321	2	1	-10921639	135.571	138	83	222	2847	36.914	2.000	0.173	1.085
ID202654	202654	152	41.867	12.375	10.883	0	321	321	2	1	-10921639	138.429	134	72	222	2907	37.608	2.000	0.111	0.737
ID202653	202653	129	31.960	20.963	6.692	0	321	321	2	1	-10921639	135.571	138	91	171	2847	24.453	3.200	0.117	1.158
ID202652	202652	None	38.851	18.028	4.997	0	321	321	2	1	-10921639	139.190	134	69	204	2923	33.151	7.600	0.111	0.839
ID202659	202659	None	28.661	6.857	13.024	0	322	322	2	1	-10921639	70.619	69	40	105	1483	22.504	2.000	0.176	0.938
ID202658	202658	157	29.045	14.716	11.923	0	322	322	2	1	-10921639	150.571	149	105	189	3162	26.466	7.600	0.078	0.826
ID202657	202657	152	32.693	13.048	11.599	0	322	322	2	1	-10921639	142.810	145	94	189	2999	28.097	4.800	0.095	0.879
ID202656	202656	129	41.139	19.747	5.787	0	322	322	2	1	-10921639	142.333	149	80	189	2989	29.724	7.600	0.145	1.211
ID202661	202661	158	30.356	20.605	17.823	0	322	322	2	1	-10921639	115.524	116	54	163	2426	27.974	4.800	0.124	0.909
ID202660	202660	146	48.662	24.288	12.662	0	322	322	2	1	-10921639	140.000	138	94	222	2940	32.153	4.800	0.140	1.068
ID202651	202651	None	34.929	16.791	19.092	0	323	323	2	1	-10921639	125.714	127	91	193	2640	27.222	2.000	0.105	0.877
ID202650	202650	158	44.594	20.404	17.200	0	323	323	2	1	-10921639	145.190	142	94	200	3049	26.080	2.000	0.122	1.208
ID202649	202649	146	45.651	24.715	12.799	0	323	323	2	1	-10921639	140.048	134	69	207	2941	33.120	7.600	0.139	1.033
ID202648	202648	157	28.950	15.227	11.730	0	323	323	2	1	-10921639	150.000	149	112	196	3150	24.337	2.000	0.074	0.851
ID202647	202647	129	35.729	17.577	4.791	0	323	323	2	1	-10921639	137.667	142	87	193	2891	25.425	7.600	0.126	1.214
ID202675	202675	158	37.741	20.077	17.153	0	324	324	2	1	-10921639	140.857	138	98	185	2958	24.109	6.356	0.110	1.162
ID202674	202674	146	40.252	24.455	12.934	0	324	324	2	1	-10921639	140.810	138	102	204	2957	25.311	4.800	0.119	1.187
ID202673	202673	152	36.107	11.952	11.276	0	324	324	2	1	-10921639	132.143	127	94	207	2775	27.494	2.000	0.100	0.872
ID202672	202672	None	31.357	21.537	6.843	0	324	324	2	1	-10921639	116.952	116	43	178	2456	34.685	2.000	0.119	0.716
ID202671	202671	129	43.791	18.079	4.742	0	324	324	2	1	-10921639	144.952	142	87	207	3044	28.489	4.800	0.151	1.337
ID202667	202667	None	27.656	16.125	7.837	0	325	325	2	1	-10921639	146.286	142	112	200	3072	22.287	2.000	0.045	0.564
ID202666	202666	129	42.381	18.008	4.123	0	325	325	2	1	-10921639	117.524	123	54	193	2468	35.816	2.000	0.117	0.685
ID202670	202670	158	31.737	19.942	17.560	0	325	325	2	1	-10921639	128.333	131	80	185	2695	28.937	7.600	0.110	0.876
ID202669	202669	146	36.016	24.867	12.943	0	325	325	2	1	-10921639	132.381	127	98	200	2780	26.145	7.600	0.122	1.097
ID202668	202668	152	32.456	12.031	10.365	0	325	325	2	1	-10921639	138.905	138	91	185	2917	25.328	4.800	0.109	1.077
ID202665	202665	None	29.467	16.646	18.985	0	326	326	2	1	-10921639	113.095	112	69	156	2375	24.448	7.600	0.101	0.852
ID202664	202664	146	33.411	25.260	12.378	0	326	326	2	1	-10921639	130.333	131	94	171	2737	22.339	4.800	0.150	1.522
ID202663	202663	152	38.984	12.887	11.605	0	326	326	2	1	-10921639	145.381	142	102	204	3053	28.131	2.000	0.121	1.116
ID202662	202662	129	31.139	19.225	5.672	0	326	326	2	1	-10921639	136.571	138	83	185	2868	23.932	7.600	0.098	1.018
ID202678	202678	158	32.127	19.751	17.121	0	327	327	2	1	-10921639	139.619	145	105	174	2932	22.798	4.800	0.108	1.197
ID202677	202677	146	30.962	24.296	13.338	0	327	327	2	1	-10921639	125.857	120	83	189	2643	25.152	2.000	0.086	0.795
ID202676	202676	129	39.278	18.629	5.144	0	327	327	2	1	-10921639	128.143	123	65	193	2691	31.666	7.600	0.159	1.112
ID202682	202682	158	30.182	19.422	16.965	0	328	328	2	1	-10921639	143.667	145	105	171	3017	16.827	4.800	0.122	1.860
ID202681	202681	None	28.821	27.823	12.149	0	328	328	2	1	-10921639	92.381	94	51	131	1940	24.200	4.800	0.150	0.998
ID202680	202680	152	33.404	12.836	11.214	0	328	328	2	1	-10921639	133.857	131	91	174	2811	26.486	6.399	0.097	0.896
ID202679	202679	129	39.383	18.530	4.914	0	328	328	2	1	-10921639	133.524	142	72	185	2804	31.368	4.800	0.140	1.043
ID202699	202699	None	42.771	23.968	12.981	0	329	329	2	1	-10921639	129.333	127	87	218	2716	29.984	2.000	0.107	0.834
ID202698	202698	152	37.628	12.245	10.865	0	329	329	2	1	-10921639	130.000	127	72	193	2730	30.279	2.000	0.102	0.793
ID202697	202697	129	46.995	18.836	5.075	0	329	329	2	1	-10921639	138.286	149	69	214	2904	34.932	2.000	0.151	1.037
ID202700	202700	158	30.952	19.382	17.393	0	329	329	2	1	-10921639	138.190	138	112	174	2902	18.454	7.600	0.102	1.391
ID202691	202691	159	28.428	26.781	11.789	0	330	330	2	1	-10921639	102.381	105	54	138	2150	25.055	2.000	0.135	0.969
ID202690	202690	152	28.621	11.672	10.111	0	330	330	2	1	-10921639	122.095	116	91	167	2564	23.182	7.600	0.091	0.878
ID202689	202689	129	40.235	19.908	5.749	0	330	330	2	1	-10921639	132.619	138	80	189	2785	29.367	4.800	0.132	1.054
ID202692	202692	158	34.769	19.486	16.868	0	330	330	2	1	-10921639	139.857	138	83	182	2937	24.075	4.800	0.134	1.374
ID202688	202688	158	34.690	19.246	16.947	0	331	331	2	1	-10921639	139.810	142	102	171	2936	18.718	4.800	0.134	1.771
ID202687	202687	159	27.375	25.073	12.640	0	331	331	2	1	-10921639	117.190	120	76	163	2461	21.537	6.390	0.120	1.164
ID202686	202686	None	31.866	16.876	7.608	0	331	331	2	1	-10921639	143.190	142	102	185	3007	25.769	2.000	0.069	0.713
ID202685	202685	129	30.188	18.164	4.229	0	331	331	2	1	-10921639	114.190	116	61	160	2398	27.455	3.200	0.103	0.779
ID202696	202696	158	44.684	19.456	17.001	0	332	332	2	1	-10921639	149.333	149	98	211	3136	25.775	2.000	0.143	1.448
ID202695	202695	159	27.413	25.151	11.976	0	332	332	2	1	-10921639	117.381	116	87	156	2465	20.026	7.600	0.107	1.129
ID202694	202694	None	29.654	11.929	10.511	0	332	332	2	1	-10921639	128.905	131	83	171	2707	24.974	4.800	0.103	0.967
ID202693	202693	129	36.881	19.671	5.821	0	332	332	2	1	-10921639	127.905	131	76	185	2686	26.807	2.000	0.128	1.080
ID202683	202683	129	28.012	20.612	5.598	0	333	333	2	1	-10921639	122.048	127	65	156	2563	23.485	4.800	0.122	1.129
ID202684	202684	159	29.391	26.524	11.926	0	333	333	2	1	-10921639	94.381	94	54	149	1982	24.689	6.380	0.156	1.032
ID202703	202703	158	50.370	19.693	17.348	0	334	334	2	1	-10921639	155.571	167	98	214	3267	32.210	2.000	0.142	1.201
ID202702	202702	160	28.972	15.638	11.561	0	334	334	2	1	-10921639	138.143	134	102	193	2901	26.503	2.000	0.059	0.578
ID202701	202701	129	30.447	18.674	4.967	0	334	334	2	1	-10921639	118.619	123	80	153	2491	25.362	7.600	0.107	0.905
ID202707	202707	158	39.716	20.029	17.412	0	335	335	2	1	-10921639	136.190	131	94	200	2860	28.649	6.352	0.106	0.908
ID202706	202706	161	27.151	23.809	12.223	0	335	335	2	1	-10921639	125.095	120	91	167	2627	20.550	4.800	0.095	1.061
ID202705	202705	160	30.289	15.011	12.223	0	335	335	2	1	-10921639	141.381	138	109	193	2969	22.502	7.600	0.071	0.834
ID202704	202704	129	39.941	19.588	5.461	0	335	335	2	1	-10921639	127.190	123	58	178	2671	37.445	7.600	0.158	0.929
ID202711	202711	158	39.942	19.776	17.826	0	336	336	2	1	-10921639	129.667	134	69	185	2723	32.864	6.214	0.113	0.801
ID202710	202710	161	31.079	26.765	12.067	0	336	336	2	1	-10921639	95.476	98	47	138	2005	26.476	2.000	0.137	0.867
ID202709	202709	160	29.634	16.038	11.067	0	336	336	2	1	-10921639	141.476	138	94	189	2971	23.140	2.000	0.073	0.829
ID202708	202708	129	37.806	18.954	5.198	0	336	336	2	1	-10921639	127.000	131	76	174	2667	30.661	7.600	0.148	1.069
ID202715	202715	158	36.727	19.857	17.364	0	337	337	2	1	-10921639	147.333	145	91	204	3094	25.307	6.318	0.092	0.981
ID202714	202714	129	51.566	18.919	5.316	0	337	337	2	1	-10921639	138.476	145	72	207	2908	36.685	2.000	0.182	1.163
ID202716	202716	162	33.982	17.419	18.279	0	337	337	2	1	-10921639	141.143	142	87	200	2964	30.929	2.000	0.100	0.829
ID202720	202720	162	35.809	17.565	18.535	0	338	338	2	1	-10921639	114.333	112	54	171	2401	33.964	6.340	0.124	0.742
ID202719	202719	None	32.448	26.878	11.925	0	338	338	2	1	-10921639	91.857	94	43	138	1929	26.535	2.000	0.148	0.891
ID202718	202718	None	28.158	15.715	11.567	0	338	338	2	1	-10921639	134.810	134	91	196	2831	30.359	2.000	0.047	0.399
ID202717	202717	129	34.177	19.588	5.708	0	338	338	2	1	-10921639	129.095	138	72	160	2711	25.120	7.600	0.141	1.269
ID202713	202713	162	54.792	17.329	18.143	0	339	339	2	1	-10921639	148.476	145	98	229	3118	38.469	2.000	0.155	1.034
ID202712	202712	129	41.005	19.245	5.658	0	339	339	2	1	-10921639	136.048	138	83	182	2857	29.383	7.600	0.140	1.134
ID202723	202723	None	27.974	25.731	12.112	0	340	340	2	1	-10921639	99.095	102	58	145	2081	24.035	7.600	0.158	1.126
ID202722	202722	None	29.703	15.495	11.553	0	340	340	2	1	-10921639	132.905	123	102	214	2791	28.595	2.000	0.066	0.575
ID202721	202721	129	39.161	19.367	5.847	0	340	340	2	1	-10921639	140.619	145	94	174	2953	22.164	4.800	0.168	1.829
ID202724	202724	162	52.565	16.931	18.458	0	340	340	2	1	-10921639	141.619	149	91	207	2974	31.770	2.000	0.151	1.166
