# Supplementary material for: Progressive enhancement of kinetic proofreading in T cell antigen discrimination from receptor activation to DAG generation
Source: eLife. 2022 Sep 20;11:e75263. doi: 10.7554/eLife.75263 (PMC9536835; doi:10.7554/eLife.75263)
Supplement: Figure 5—source data 1. — Each data table is the TrackMate ‘spot-statistics’ output of one cell over four cycles of blue-light illumination (frames 0–40, 100–140, 200–240, and 300–340, with 3 s interval between frames). We calculated the lifetime of TrackIDs that existed at the start of each period of blue-light illumination that did not last for the full period and fit the resulting lifetime distributions using custom Python scripts available at https://github.com/dbritain/KP-paper (copy archived at swh:1:rev:167fa456901903740f0f3ee6a3e5324bc45207ea, Britain, 2022). [file elife-75263-fig5-data1.zip › Fig5SourceData/ZAP/zap1/cell14.csv]

Label	ID	TRACK_ID	QUALITY	POSITION_X	POSITION_Y	POSITION_Z	POSITION_T	FRAME	RADIUS	VISIBILITY	MANUAL_COLOR	MEAN_INTENSITY	MEDIAN_INTENSITY	MIN_INTENSITY	MAX_INTENSITY	TOTAL_INTENSITY	STANDARD_DEVIATION	ESTIMATED_DIAMETER	CONTRAST	SNR
ID206307	206307	0	41.609	21.196	11.324	0	0	0	2	1	-10921639	165.190	166	111	245	3469	31.449	2.000	0.083	0.805
ID206306	206306	1	54.207	16.681	7.947	0	0	0	2	1	-10921639	185.905	179	120	255	3904	41.357	7.600	0.120	0.963
ID206311	206311	None	35.757	13.966	23.256	0	0	0	2	1	-10921639	188.524	186	137	255	3959	32.592	2.000	0.039	0.430
ID206310	206310	2	68.687	10.652	18.996	0	0	0	2	1	-10921639	208.952	199	143	255	4388	35.482	7.600	0.156	1.586
ID206309	206309	None	39.037	25.416	14.780	0	0	0	2	1	-10921639	142.667	127	94	212	2996	35.985	2.000	0.067	0.499
ID206308	206308	3	32.985	14.264	13.519	0	0	0	2	1	-10921639	170.714	166	134	235	3585	26.509	6.400	0.074	0.884
ID206315	206315	4	47.043	21.305	30.351	0	0	0	2	1	-10921639	174.048	183	101	222	3655	30.727	4.800	0.127	1.276
ID206314	206314	5	35.739	12.106	28.378	0	0	0	2	1	-10921639	163.762	160	94	215	3439	33.032	6.417	0.074	0.682
ID206313	206313	6	42.877	19.681	26.023	0	0	0	2	1	-10921639	184.143	186	101	255	3867	41.109	2.000	0.050	0.423
ID206312	206312	7	68.955	26.087	24.195	0	0	0	2	1	-10921639	191.714	192	120	255	4026	38.682	4.800	0.181	1.522
ID206316	206316	None	33.982	12.960	31.616	0	0	0	2	1	-10921639	124.286	127	65	205	2610	39.772	2.000	0.075	0.438
ID206305	206305	4	41.439	22.514	30.315	0	1	1	2	1	-10921639	156.238	166	88	215	3281	35.489	7.600	0.115	0.908
ID206304	206304	5	46.385	13.003	29.224	0	1	1	2	1	-10921639	167.714	163	91	235	3522	34.768	7.600	0.109	0.947
ID206299	206299	0	34.280	20.961	11.076	0	1	1	2	1	-10921639	162.048	166	120	202	3403	26.757	2.000	0.076	0.860
ID206298	206298	1	33.858	16.800	6.785	0	1	1	2	1	-10921639	152.238	160	101	199	3197	28.998	7.600	0.082	0.796
ID206303	206303	6	51.019	18.976	24.700	0	1	1	2	1	-10921639	209.714	205	156	255	4404	32.050	2.000	0.104	1.230
ID206302	206302	7	41.560	25.634	24.218	0	1	1	2	1	-10921639	176.286	183	124	219	3702	25.871	4.800	0.131	1.584
ID206301	206301	2	63.614	11.510	19.796	0	1	1	2	1	-10921639	222.524	222	156	255	4673	29.529	4.800	0.155	2.019
ID206300	206300	3	33.676	14.035	13.256	0	1	1	2	1	-10921639	161.524	160	120	255	3392	29.804	6.416	0.061	0.623
ID206339	206339	3	34.151	13.586	13.158	0	2	2	2	1	-10921639	163.714	163	134	205	3438	20.531	2.000	0.088	1.287
ID206343	206343	6	51.645	18.804	24.691	0	2	2	2	1	-10921639	184.476	183	124	251	3874	35.725	2.000	0.114	1.060
ID206342	206342	7	42.761	25.988	23.356	0	2	2	2	1	-10921639	155.095	160	107	209	3257	29.853	6.314	0.116	1.077
ID206341	206341	None	35.154	12.651	22.714	0	2	2	2	1	-10921639	179.667	176	147	225	3773	21.532	4.800	0.088	1.353
ID206340	206340	2	55.438	12.186	18.864	0	2	2	2	1	-10921639	179.238	176	111	255	3764	42.265	2.000	0.100	0.774
ID206345	206345	4	30.205	22.958	30.286	0	2	2	2	1	-10921639	122.905	130	62	160	2581	25.630	2.000	0.115	0.991
ID206344	206344	5	27.349	12.968	29.471	0	2	2	2	1	-10921639	153.476	153	101	192	3223	19.750	4.800	0.092	1.312
ID206320	206320	5	36.517	11.959	29.093	0	3	3	2	1	-10921639	142.333	143	98	186	2989	25.005	4.800	0.110	1.127
ID206319	206319	6	37.336	18.810	24.925	0	3	3	2	1	-10921639	177.286	183	120	228	3723	31.169	7.600	0.085	0.893
ID206318	206318	7	33.481	25.841	23.788	0	3	3	2	1	-10921639	144.333	143	98	186	3031	23.844	7.600	0.101	1.113
ID206317	206317	2	38.340	12.913	19.719	0	3	3	2	1	-10921639	170.095	156	120	238	3572	32.314	2.000	0.080	0.782
ID206323	206323	None	32.778	13.127	22.680	0	4	4	2	1	-10921639	149.524	150	101	202	3140	28.733	2.000	0.069	0.672
ID206322	206322	2	29.312	13.029	20.161	0	4	4	2	1	-10921639	151.762	147	94	202	3187	26.833	4.800	0.081	0.845
ID206321	206321	8	31.880	16.146	8.544	0	4	4	2	1	-10921639	143.429	143	107	183	3012	20.054	4.800	0.099	1.286
ID206325	206325	6	28.020	18.609	24.977	0	4	4	2	1	-10921639	155.857	153	107	199	3273	26.900	3.200	0.065	0.705
ID206324	206324	7	33.443	24.883	23.726	0	4	4	2	1	-10921639	139.333	143	94	186	2926	23.657	4.800	0.110	1.171
ID206295	206295	8	29.066	14.820	9.896	0	5	5	2	1	-10921639	145.095	147	98	183	3047	26.486	2.000	0.076	0.770
ID206297	206297	7	32.147	25.447	23.267	0	5	5	2	1	-10921639	143.905	150	104	170	3022	18.014	4.800	0.126	1.792
ID206296	206296	None	27.572	27.176	10.867	0	5	5	2	1	-10921639	117.810	117	85	150	2474	18.862	2.000	0.093	1.068
ID206331	206331	None	27.792	16.576	5.887	0	6	6	2	1	-10921639	120.190	124	65	176	2524	25.258	7.600	0.075	0.667
ID206334	206334	54	28.794	13.686	28.859	0	6	6	2	1	-10921639	129.714	127	88	186	2724	25.969	2.000	0.075	0.701
ID206333	206333	7	32.600	25.345	24.155	0	6	6	2	1	-10921639	133.286	127	101	183	2799	23.591	2.000	0.092	0.948
ID206332	206332	None	27.919	13.801	22.367	0	6	6	2	1	-10921639	152.286	150	117	183	3198	17.068	4.800	0.089	1.455
ID206327	206327	7	34.756	25.878	23.887	0	7	7	2	1	-10921639	133.143	134	94	166	2796	22.123	4.800	0.131	1.397
ID206326	206326	9	29.186	11.838	19.098	0	7	7	2	1	-10921639	133.381	127	94	183	2801	25.305	2.000	0.076	0.748
ID206328	206328	54	31.907	13.440	30.056	0	7	7	2	1	-10921639	127.714	130	81	166	2682	22.652	4.800	0.145	1.431
ID206335	206335	9	31.487	12.771	19.814	0	8	8	2	1	-10921639	136.000	137	88	202	2856	25.786	2.000	0.066	0.657
ID206338	206338	None	29.091	16.600	22.079	0	9	9	2	1	-10921639	137.905	130	101	209	2896	28.374	7.600	0.057	0.527
ID206337	206337	None	27.134	15.005	14.128	0	9	9	2	1	-10921639	135.095	130	111	186	2837	18.783	7.600	0.072	0.969
ID206336	206336	None	31.683	22.501	8.854	0	9	9	2	1	-10921639	121.524	124	68	166	2552	27.068	6.395	0.099	0.808
ID206330	206330	None	28.786	15.026	29.858	0	10	10	2	1	-10921639	115.143	111	91	170	2418	21.907	6.139	0.117	1.099
ID206329	206329	None	29.595	26.315	23.811	0	10	10	2	1	-10921639	116.762	117	81	150	2452	18.036	4.800	0.128	1.469
ID206346	206346	None	29.444	25.933	12.904	0	12	12	2	1	-10921639	115.381	111	88	156	2423	18.578	4.800	0.118	1.310
ID206347	206347	None	28.770	13.244	22.820	0	14	14	2	1	-10921639	131.286	127	94	196	2757	27.120	2.000	0.059	0.537
ID206348	206348	None	29.010	17.993	27.792	0	14	14	2	1	-10921639	122.571	120	75	160	2574	22.624	3.200	0.090	0.894
ID206349	206349	None	33.726	13.833	27.703	0	15	15	2	1	-10921639	126.000	124	88	173	2646	22.454	6.348	0.130	1.294
ID206351	206351	None	29.941	26.849	24.401	0	18	18	2	1	-10921639	102.762	104	58	134	2158	22.735	2.000	0.116	0.940
ID206350	206350	None	27.506	20.523	14.292	0	18	18	2	1	-10921639	120.333	117	81	170	2527	24.289	6.385	0.078	0.717
ID206353	206353	None	29.764	25.299	23.555	0	20	20	2	1	-10921639	109.238	114	65	137	2294	21.707	6.021	0.124	1.108
ID206352	206352	None	28.745	21.283	10.837	0	20	20	2	1	-10921639	120.190	117	88	160	2524	19.811	2.000	0.102	1.123
ID206355	206355	None	30.278	12.701	22.768	0	22	22	2	1	-10921639	126.857	127	94	166	2664	18.078	4.800	0.091	1.170
ID206358	206358	None	36.056	12.882	27.686	0	23	23	2	1	-10921639	114.476	107	81	183	2404	25.905	6.419	0.124	0.973
ID206357	206357	None	28.129	24.125	23.959	0	23	23	2	1	-10921639	119.571	117	94	143	2511	17.328	7.600	0.108	1.345
ID206356	206356	None	28.788	14.895	13.030	0	23	23	2	1	-10921639	120.619	114	85	186	2533	24.644	2.000	0.076	0.688
ID206354	206354	None	27.152	13.537	22.782	0	24	24	2	1	-10921639	124.619	120	94	156	2617	18.875	2.000	0.088	1.063
ID206362	206362	10	29.338	20.003	19.144	0	25	25	2	1	-10921639	125.952	124	85	199	2645	26.024	2.000	0.059	0.537
ID206359	206359	10	27.859	19.839	18.777	0	26	26	2	1	-10921639	133.429	137	88	215	2802	30.223	2.000	0.044	0.375
ID206361	206361	None	27.532	33.000	32.000	0	26	26	2	1	-10921639	35.667	35	12	91	749	20.546	2.000	0.329	0.859
ID206360	206360	None	27.663	25.423	23.447	0	26	26	2	1	-10921639	123.000	124	94	147	2583	14.387	2.000	0.103	1.596
ID206363	206363	None	29.365	25.501	22.407	0	30	30	2	1	-10921639	113.238	117	68	153	2378	23.673	4.800	0.129	1.090
ID206364	206364	None	31.499	13.670	22.156	0	33	33	2	1	-10921639	114.714	114	78	186	2409	25.464	2.000	0.080	0.669
ID206367	206367	None	38.794	12.580	14.177	0	35	35	2	1	-10921639	113.571	117	71	163	2385	25.431	2.000	0.136	1.071
ID206368	206368	None	27.227	13.385	26.823	0	35	35	2	1	-10921639	96.381	94	49	134	2024	23.798	2.000	0.113	0.825
ID206366	206366	11	31.300	24.924	22.612	0	37	37	2	1	-10921639	120.476	120	81	166	2530	21.819	4.800	0.137	1.328
ID206365	206365	None	28.999	12.274	14.303	0	37	37	2	1	-10921639	109.762	114	75	150	2305	23.906	2.000	0.110	0.908
ID206369	206369	11	31.486	25.862	23.183	0	38	38	2	1	-10921639	106.238	111	71	147	2231	21.911	4.800	0.128	1.103
ID206375	206375	None	27.348	12.588	14.211	0	39	39	2	1	-10921639	112.667	111	78	156	2366	20.764	2.000	0.087	0.865
ID206374	206374	None	27.522	33.000	32.000	0	40	40	2	1	-10921639	37.857	32	12	101	795	20.718	4.800	0.307	0.858
ID206371	206371	12	32.326	20.915	28.850	0	41	41	2	1	-10921639	85.143	91	35	127	1788	27.146	2.000	0.151	0.823
ID206370	206370	None	27.222	23.547	11.684	0	41	41	2	1	-10921639	98.190	94	65	143	2062	21.313	6.375	0.105	0.879
ID206373	206373	12	32.693	21.610	28.989	0	42	42	2	1	-10921639	85.381	88	32	143	1793	28.241	2.000	0.170	0.877
ID206372	206372	None	31.043	13.094	21.329	0	42	42	2	1	-10921639	111.190	107	65	183	2335	25.806	2.000	0.108	0.837
ID206376	206376	None	27.309	21.523	28.051	0	44	44	2	1	-10921639	88.524	91	52	134	1859	22.713	7.600	0.149	1.010
ID206384	206384	13	28.136	23.743	11.845	0	45	45	2	1	-10921639	106.762	111	68	143	2242	20.615	4.800	0.115	1.065
ID206378	206378	14	27.718	12.387	21.337	0	46	46	2	1	-10921639	117.571	114	81	170	2469	23.353	7.600	0.112	1.016
ID206377	206377	13	33.524	23.842	11.281	0	46	46	2	1	-10921639	92.381	91	52	137	1940	24.055	2.000	0.159	1.052
ID206379	206379	13	38.664	23.541	11.547	0	47	47	2	1	-10921639	109.286	111	71	166	2295	27.069	4.800	0.156	1.089
ID206383	206383	15	30.436	20.043	28.287	0	47	47	2	1	-10921639	116.714	120	78	150	2451	21.072	2.000	0.112	1.118
ID206382	206382	16	36.883	24.366	23.692	0	47	47	2	1	-10921639	126.810	120	88	183	2663	26.158	2.000	0.095	0.840
ID206381	206381	14	28.647	12.130	22.379	0	47	47	2	1	-10921639	115.857	117	75	153	2433	20.744	2.000	0.115	1.155
ID206380	206380	17	27.259	17.111	13.164	0	47	47	2	1	-10921639	127.286	134	68	166	2673	23.202	6.297	0.093	0.935
ID206394	206394	53	31.139	23.075	28.799	0	48	48	2	1	-10921639	91.238	91	49	137	1916	29.168	2.000	0.125	0.693
ID206393	206393	15	36.477	19.946	29.053	0	48	48	2	1	-10921639	109.714	104	71	163	2304	25.132	2.000	0.136	1.047
ID206392	206392	16	41.044	24.738	23.850	0	48	48	2	1	-10921639	116.333	107	81	186	2443	28.239	2.000	0.142	1.025
ID206391	206391	13	46.494	23.622	11.877	0	48	48	2	1	-10921639	110.429	104	58	196	2319	36.477	2.000	0.150	0.790
ID206390	206390	17	31.244	19.227	11.411	0	48	48	2	1	-10921639	120.762	124	71	160	2536	22.939	2.000	0.116	1.098
ID206401	206401	53	37.779	23.086	29.047	0	49	49	2	1	-10921639	106.667	117	58	156	2240	30.850	6.137	0.153	0.918
ID206400	206400	15	37.988	20.327	29.487	0	49	49	2	1	-10921639	115.619	117	49	173	2428	27.600	2.000	0.122	0.914
ID206395	206395	17	36.116	19.904	11.887	0	49	49	2	1	-10921639	136.476	143	91	212	2866	28.145	6.325	0.091	0.808
ID206399	206399	16	37.363	25.538	23.463	0	49	49	2	1	-10921639	119.810	117	68	166	2516	29.042	4.800	0.133	0.968
ID206398	206398	None	27.176	11.906	21.356	0	49	49	2	1	-10921639	114.905	111	81	156	2413	18.769	3.200	0.109	1.200
ID206397	206397	18	39.255	12.861	14.723	0	49	49	2	1	-10921639	124.524	117	85	183	2615	25.922	2.000	0.123	1.055
ID206396	206396	13	49.295	23.575	11.914	0	49	49	2	1	-10921639	124.095	114	75	205	2606	34.634	2.000	0.149	0.927
ID206387	206387	18	38.636	12.264	14.837	0	50	50	2	1	-10921639	121.571	114	71	179	2553	29.988	2.000	0.116	0.841
ID206386	206386	13	46.339	23.560	12.156	0	50	50	2	1	-10921639	134.476	124	91	199	2824	31.324	2.000	0.143	1.071
ID206385	206385	17	31.688	18.218	12.440	0	50	50	2	1	-10921639	140.619	143	88	192	2953	28.593	2.000	0.090	0.811
ID206389	206389	15	35.380	19.693	28.927	0	50	50	2	1	-10921639	106.762	107	65	153	2242	25.088	2.000	0.119	0.904
ID206388	206388	16	39.811	26.377	23.739	0	50	50	2	1	-10921639	119.667	111	85	166	2513	24.921	7.600	0.182	1.476
ID206411	206411	18	44.059	12.953	14.969	0	51	51	2	1	-10921639	131.238	127	85	199	2756	34.454	2.000	0.143	0.955
ID206410	206410	13	57.242	23.672	11.807	0	51	51	2	1	-10921639	136.714	130	75	222	2871	40.225	2.000	0.145	0.861
ID206409	206409	17	27.916	19.218	11.893	0	51	51	2	1	-10921639	134.000	130	98	170	2814	20.487	2.000	0.075	0.916
ID206408	206408	None	28.643	16.814	5.433	0	51	51	2	1	-10921639	78.571	78	45	147	1650	26.089	2.000	0.111	0.601
ID206414	206414	None	29.050	23.719	28.657	0	51	51	2	1	-10921639	92.238	91	49	150	1937	31.072	2.000	0.101	0.545
ID206413	206413	15	32.526	19.530	28.731	0	51	51	2	1	-10921639	109.524	107	49	176	2300	30.014	2.000	0.106	0.698
ID206412	206412	16	48.699	26.954	23.699	0	51	51	2	1	-10921639	121.476	111	68	186	2551	36.674	2.000	0.172	0.971
ID206419	206419	15	48.540	19.690	28.768	0	52	52	2	1	-10921639	119.905	114	71	183	2518	32.042	2.000	0.166	1.064
ID206418	206418	16	44.099	27.024	23.667	0	52	52	2	1	-10921639	120.571	114	58	196	2532	36.379	7.600	0.151	0.872
ID206417	206417	18	43.532	12.801	15.126	0	52	52	2	1	-10921639	135.810	130	88	189	2852	28.368	4.800	0.154	1.277
ID206416	206416	13	55.227	22.921	11.870	0	52	52	2	1	-10921639	143.857	150	81	209	3021	38.351	2.000	0.150	0.977
ID206415	206415	17	34.610	19.000	11.000	0	52	52	2	1	-10921639	141.667	150	81	189	2975	30.150	4.800	0.118	0.988
ID206432	206432	None	30.809	24.319	28.758	0	53	53	2	1	-10921639	97.381	98	52	166	2045	27.734	2.000	0.097	0.621
ID206427	206427	13	51.905	23.192	11.819	0	53	53	2	1	-10921639	142.190	143	91	199	2986	30.602	2.000	0.155	1.247
ID206426	206426	17	40.471	18.914	11.345	0	53	53	2	1	-10921639	140.143	140	88	212	2943	34.043	2.000	0.093	0.703
ID206431	206431	15	48.658	19.235	28.785	0	53	53	2	1	-10921639	126.238	124	85	186	2651	32.160	2.000	0.158	1.068
ID206430	206430	16	54.873	27.198	23.488	0	53	53	2	1	-10921639	138.857	127	85	219	2916	40.489	2.000	0.167	0.982
ID206429	206429	20	33.312	12.960	23.107	0	53	53	2	1	-10921639	125.810	124	75	170	2642	24.116	7.600	0.105	0.988
ID206428	206428	18	42.220	12.790	15.384	0	53	53	2	1	-10921639	135.333	137	85	196	2842	31.528	2.000	0.121	0.929
ID206403	206403	18	53.256	12.947	14.866	0	54	54	2	1	-10921639	147.000	137	107	232	3087	33.836	2.000	0.132	1.017
ID206402	206402	13	58.909	22.832	12.032	0	54	54	2	1	-10921639	149.095	140	101	255	3131	38.945	2.000	0.152	1.008
ID206407	206407	39	42.876	15.835	35.383	0	54	54	2	1	-10921639	64.857	58	19	173	1362	34.542	2.000	0.248	0.747
ID206406	206406	15	41.982	19.750	28.988	0	54	54	2	1	-10921639	121.190	114	62	183	2545	33.836	2.000	0.117	0.748
ID206405	206405	16	49.114	26.821	23.589	0	54	54	2	1	-10921639	139.667	134	81	225	2933	42.016	7.600	0.134	0.785
ID206404	206404	20	28.675	12.706	23.120	0	54	54	2	1	-10921639	133.476	134	94	170	2803	19.712	2.000	0.092	1.144
ID206435	206435	20	37.127	12.808	23.091	0	55	55	2	1	-10921639	132.333	137	78	205	2779	30.478	2.000	0.081	0.647
ID206434	206434	18	43.932	13.206	14.729	0	55	55	2	1	-10921639	135.143	134	78	192	2838	31.179	2.000	0.137	1.045
ID206433	206433	13	40.088	21.872	11.747	0	55	55	2	1	-10921639	147.952	147	104	202	3107	26.309	4.800	0.126	1.260
ID206439	206439	39	29.816	16.202	35.514	0	55	55	2	1	-10921639	47.571	42	16	114	999	29.060	2.000	0.187	0.516
ID206438	206438	15	30.039	20.423	28.742	0	55	55	2	1	-10921639	117.429	124	65	166	2466	29.519	2.000	0.094	0.683
ID206437	206437	None	31.651	14.343	27.084	0	55	55	2	1	-10921639	126.524	134	75	166	2657	26.553	2.000	0.098	0.853
ID206436	206436	16	55.061	26.786	23.723	0	55	55	2	1	-10921639	145.238	147	81	219	3050	40.866	2.000	0.150	0.927
ID206425	206425	15	30.512	20.019	28.669	0	56	56	2	1	-10921639	120.000	117	52	163	2520	29.108	2.000	0.100	0.748
ID206424	206424	16	52.033	26.228	24.072	0	56	56	2	1	-10921639	167.524	166	120	219	3518	32.680	4.800	0.172	1.504
ID206423	206423	20	49.386	12.455	23.617	0	56	56	2	1	-10921639	134.714	124	71	222	2829	42.351	2.000	0.134	0.751
ID206422	206422	21	35.106	25.751	17.647	0	56	56	2	1	-10921639	128.905	117	75	196	2707	31.752	2.000	0.087	0.652
ID206421	206421	18	40.155	12.409	14.883	0	56	56	2	1	-10921639	131.667	140	75	199	2765	33.301	3.200	0.134	0.933
ID206420	206420	13	44.788	21.947	11.629	0	56	56	2	1	-10921639	150.714	150	117	202	3165	24.399	4.800	0.144	1.559
ID206451	206451	21	31.122	26.239	17.569	0	57	57	2	1	-10921639	123.714	127	91	170	2598	22.012	2.000	0.083	0.864
ID206450	206450	18	57.145	12.977	15.473	0	57	57	2	1	-10921639	163.714	156	117	255	3438	34.901	2.000	0.158	1.281
ID206449	206449	13	41.319	21.774	11.287	0	57	57	2	1	-10921639	160.048	153	117	202	3361	24.820	6.262	0.139	1.575
ID206454	206454	22	49.872	24.073	28.979	0	57	57	2	1	-10921639	133.571	150	62	212	2805	41.418	2.000	0.158	0.880
ID206453	206453	16	58.598	26.647	23.643	0	57	57	2	1	-10921639	156.000	160	98	235	3276	44.534	2.000	0.137	0.845
ID206452	206452	20	55.478	12.920	23.097	0	57	57	2	1	-10921639	159.143	150	107	245	3342	34.485	2.000	0.127	1.038
ID206448	206448	22	57.763	23.838	29.197	0	58	58	2	1	-10921639	138.905	130	78	225	2917	38.165	2.000	0.166	1.036
ID206443	206443	18	59.633	12.824	15.152	0	58	58	2	1	-10921639	162.429	160	98	255	3411	39.133	2.000	0.125	0.922
ID206442	206442	13	28.059	22.143	11.288	0	58	58	2	1	-10921639	140.286	140	88	170	2946	22.568	7.600	0.105	1.180
ID206441	206441	25	35.336	19.391	11.970	0	58	58	2	1	-10921639	148.905	140	94	209	3127	28.351	2.000	0.071	0.693
ID206440	206440	None	31.480	15.559	3.472	0	58	58	2	1	-10921639	89.333	91	45	156	1876	27.618	2.000	0.138	0.785
ID206447	206447	None	27.081	18.992	28.386	0	58	58	2	1	-10921639	140.905	137	91	192	2959	24.922	2.000	0.084	0.878
ID206446	206446	16	74.250	25.911	23.611	0	58	58	2	1	-10921639	182.286	183	101	248	3828	46.403	3.200	0.201	1.315
ID206445	206445	20	52.705	13.273	23.345	0	58	58	2	1	-10921639	162.286	163	85	235	3408	41.000	2.000	0.121	0.857
ID206444	206444	21	34.534	26.213	17.088	0	58	58	2	1	-10921639	129.571	130	98	170	2721	22.699	2.000	0.093	0.976
ID206455	206455	13	45.541	22.719	12.249	0	59	59	2	1	-10921639	149.810	147	111	219	3146	32.054	2.000	0.131	1.081
ID206459	206459	20	58.599	13.064	23.333	0	59	59	2	1	-10921639	169.571	173	94	255	3561	46.159	3.200	0.131	0.851
ID206458	206458	21	64.948	26.413	17.713	0	59	59	2	1	-10921639	160.381	156	111	255	3368	43.183	2.000	0.154	0.990
ID206457	206457	18	52.351	12.614	15.016	0	59	59	2	1	-10921639	161.143	153	120	219	3384	29.190	2.000	0.134	1.301
ID206456	206456	25	29.659	19.075	12.403	0	59	59	2	1	-10921639	160.190	160	94	215	3364	30.408	2.000	0.078	0.766
ID206462	206462	22	42.371	23.842	29.065	0	59	59	2	1	-10921639	131.905	134	85	189	2770	30.778	4.800	0.144	1.081
ID206461	206461	26	43.983	13.761	26.670	0	59	59	2	1	-10921639	159.810	163	94	219	3356	33.676	6.078	0.136	1.136
ID206460	206460	16	58.533	25.996	23.364	0	59	59	2	1	-10921639	175.429	166	117	232	3684	34.639	2.000	0.165	1.436
ID206480	206480	22	53.779	23.655	29.392	0	60	60	2	1	-10921639	137.667	130	78	202	2891	34.036	2.000	0.170	1.178
ID206471	206471	19	30.779	15.668	2.667	0	60	60	2	1	-10921639	88.286	85	52	160	1854	26.150	2.000	0.096	0.591
ID206475	206475	21	64.561	26.083	17.560	0	60	60	2	1	-10921639	164.619	163	114	235	3457	35.834	2.000	0.179	1.393
ID206474	206474	18	56.822	12.820	15.086	0	60	60	2	1	-10921639	155.762	156	107	255	3271	37.896	2.000	0.122	0.897
ID206473	206473	25	30.292	18.132	12.794	0	60	60	2	1	-10921639	159.810	160	114	209	3356	25.175	7.600	0.077	0.905
ID206472	206472	13	28.381	21.946	12.221	0	60	60	2	1	-10921639	143.667	147	101	183	3017	22.610	6.319	0.094	1.090
ID206479	206479	23	50.452	18.982	28.064	0	60	60	2	1	-10921639	149.857	150	98	225	3147	34.210	2.000	0.127	0.987
ID206478	206478	26	28.710	14.141	27.685	0	60	60	2	1	-10921639	129.667	130	62	189	2723	33.011	2.000	0.067	0.495
ID206477	206477	16	66.066	27.079	23.921	0	60	60	2	1	-10921639	160.429	143	94	235	3369	42.636	2.000	0.163	1.057
ID206476	206476	20	46.596	13.035	23.266	0	60	60	2	1	-10921639	156.000	163	98	219	3276	34.812	2.000	0.123	0.979
ID206483	206483	18	44.295	13.017	15.227	0	61	61	2	1	-10921639	156.429	156	111	228	3285	31.167	2.000	0.112	1.015
ID206482	206482	13	38.527	20.861	12.697	0	61	61	2	1	-10921639	159.619	163	117	212	3352	26.141	4.800	0.119	1.296
ID206481	206481	19	33.753	15.037	2.638	0	61	61	2	1	-10921639	102.000	98	71	170	2142	22.634	2.000	0.140	1.108
ID206487	206487	23	31.229	18.782	27.748	0	61	61	2	1	-10921639	148.524	153	94	192	3119	25.853	2.000	0.088	0.932
ID206486	206486	16	73.887	27.108	23.862	0	61	61	2	1	-10921639	171.571	163	111	255	3603	45.158	2.000	0.180	1.160
ID206485	206485	20	60.876	12.686	23.383	0	61	61	2	1	-10921639	177.714	173	117	255	3732	37.472	3.200	0.150	1.241
ID206484	206484	21	68.068	26.345	17.429	0	61	61	2	1	-10921639	172.762	163	101	255	3628	45.032	2.000	0.181	1.178
ID206488	206488	22	47.829	23.430	29.298	0	61	61	2	1	-10921639	149.476	143	111	192	3139	26.156	4.800	0.168	1.645
ID206467	206467	20	38.561	13.123	22.697	0	62	62	2	1	-10921639	159.952	163	117	209	3359	28.054	4.800	0.114	1.170
ID206466	206466	21	54.887	25.793	17.677	0	62	62	2	1	-10921639	148.667	143	91	219	3122	37.685	2.000	0.148	1.017
ID206465	206465	18	37.926	13.080	15.582	0	62	62	2	1	-10921639	147.048	150	94	192	3088	28.158	6.308	0.100	0.950
ID206464	206464	13	34.558	22.478	12.229	0	62	62	2	1	-10921639	138.429	134	94	183	2907	24.927	4.800	0.121	1.198
ID206470	206470	22	66.150	23.886	29.224	0	62	62	2	1	-10921639	157.476	156	78	219	3307	39.683	2.000	0.204	1.347
ID206469	206469	None	27.418	14.148	26.264	0	62	62	2	1	-10921639	142.857	140	101	192	3000	29.635	2.000	0.057	0.522
ID206468	206468	16	70.915	26.743	23.910	0	62	62	2	1	-10921639	160.190	166	81	255	3364	53.012	2.000	0.158	0.824
ID206463	206463	19	29.698	15.686	2.794	0	62	62	2	1	-10921639	86.048	81	49	147	1807	23.342	2.000	0.104	0.695
ID206499	206499	None	38.597	19.036	12.554	0	63	63	2	1	-10921639	176.619	183	117	232	3709	26.841	6.297	0.102	1.214
ID206498	206498	19	34.199	14.992	2.399	0	63	63	2	1	-10921639	95.714	91	58	156	2010	26.325	2.000	0.105	0.689
ID206503	206503	20	47.670	13.128	22.966	0	63	63	2	1	-10921639	166.905	179	114	238	3505	32.703	2.000	0.122	1.114
ID206502	206502	21	32.248	23.815	19.655	0	63	63	2	1	-10921639	171.571	176	120	209	3603	23.447	7.600	0.079	1.076
ID206501	206501	18	56.388	13.211	15.582	0	63	63	2	1	-10921639	167.238	156	114	255	3512	43.621	2.000	0.115	0.788
ID206500	206500	13	46.619	21.933	12.642	0	63	63	2	1	-10921639	163.952	160	114	222	3443	31.598	2.000	0.120	1.110
ID206505	206505	22	61.266	23.154	29.470	0	63	63	2	1	-10921639	164.143	160	101	245	3447	36.542	2.000	0.174	1.329
ID206504	206504	16	56.008	26.759	24.064	0	63	63	2	1	-10921639	160.095	163	101	255	3362	41.623	7.600	0.118	0.811
ID206497	206497	22	35.940	22.743	29.462	0	64	64	2	1	-10921639	148.238	153	78	199	3113	27.380	3.200	0.131	1.254
ID206496	206496	None	36.194	20.370	29.111	0	64	64	2	1	-10921639	143.905	147	91	196	3022	30.437	2.000	0.100	0.860
ID206491	206491	18	65.210	12.832	15.427	0	64	64	2	1	-10921639	177.952	176	120	251	3737	39.796	4.800	0.186	1.400
ID206490	206490	13	42.762	21.606	12.361	0	64	64	2	1	-10921639	157.048	153	107	222	3298	33.773	2.000	0.129	1.061
ID206489	206489	19	44.139	15.004	2.313	0	64	64	2	1	-10921639	107.714	104	68	176	2262	32.005	2.000	0.141	0.832
ID206495	206495	24	45.422	13.780	26.611	0	64	64	2	1	-10921639	154.476	163	98	232	3244	36.814	2.000	0.102	0.775
ID206494	206494	16	69.926	26.128	24.362	0	64	64	2	1	-10921639	181.905	176	117	255	3820	39.183	2.000	0.181	1.426
ID206493	206493	20	46.806	13.520	22.943	0	64	64	2	1	-10921639	183.143	179	140	241	3846	24.235	4.800	0.116	1.575
ID206492	206492	21	33.655	25.092	17.817	0	64	64	2	1	-10921639	153.857	150	117	209	3231	22.946	2.000	0.082	1.011
ID206514	206514	27	29.544	13.971	33.566	0	65	65	2	1	-10921639	93.286	98	39	137	1959	28.993	2.000	0.128	0.733
ID206513	206513	22	66.480	22.702	29.611	0	65	65	2	1	-10921639	155.381	160	62	245	3263	54.663	4.800	0.194	0.923
ID206512	206512	24	55.588	14.131	26.120	0	65	65	2	1	-10921639	173.238	170	124	255	3638	38.125	2.000	0.121	0.981
ID206507	206507	28	31.975	19.290	12.233	0	65	65	2	1	-10921639	165.048	163	117	215	3466	27.820	7.600	0.088	0.964
ID206506	206506	19	32.729	15.400	2.673	0	65	65	2	1	-10921639	108.762	104	68	166	2284	24.482	2.000	0.128	1.010
ID206511	206511	16	78.296	26.387	24.064	0	65	65	2	1	-10921639	185.190	176	107	255	3889	42.647	2.000	0.205	1.478
ID206510	206510	21	55.055	24.695	18.057	0	65	65	2	1	-10921639	162.762	160	107	238	3418	37.121	2.000	0.123	0.963
ID206509	206509	18	68.818	12.363	15.187	0	65	65	2	1	-10921639	166.286	150	88	255	3492	50.601	2.000	0.164	0.926
ID206508	206508	13	38.836	22.367	12.094	0	65	65	2	1	-10921639	154.714	156	81	212	3249	32.487	4.000	0.135	1.131
ID206544	206544	27	33.203	13.408	33.105	0	66	66	2	1	-10921639	94.333	94	55	153	1981	29.785	2.000	0.105	0.604
ID206535	206535	19	30.685	14.765	2.727	0	66	66	2	1	-10921639	105.905	101	71	166	2224	25.086	2.000	0.109	0.829
ID206539	206539	21	37.534	24.693	18.400	0	66	66	2	1	-10921639	154.905	147	111	222	3253	32.880	2.000	0.076	0.663
ID206538	206538	18	54.868	12.824	15.252	0	66	66	2	1	-10921639	174.238	166	140	225	3659	28.018	4.800	0.158	1.699
ID206537	206537	13	40.238	21.863	12.412	0	66	66	2	1	-10921639	156.000	156	104	225	3276	36.340	3.200	0.127	0.969
ID206536	206536	28	30.341	18.243	12.434	0	66	66	2	1	-10921639	165.190	163	124	225	3469	24.101	7.600	0.079	1.009
ID206543	206543	22	51.872	22.220	29.682	0	66	66	2	1	-10921639	149.190	160	62	245	3133	49.060	7.600	0.133	0.716
ID206542	206542	29	39.490	19.422	28.325	0	66	66	2	1	-10921639	158.714	150	101	219	3333	30.982	2.000	0.102	0.948
ID206541	206541	16	71.701	27.021	24.089	0	66	66	2	1	-10921639	184.000	179	104	255	3864	42.261	7.600	0.169	1.256
ID206540	206540	24	38.757	13.922	24.278	0	66	66	2	1	-10921639	166.810	163	134	215	3503	23.327	4.800	0.115	1.473
ID206531	206531	16	78.017	26.734	24.218	0	67	67	2	1	-10921639	190.476	199	117	255	4000	45.231	4.800	0.201	1.408
ID206530	206530	24	36.542	13.029	23.893	0	67	67	2	1	-10921639	167.000	170	107	209	3507	25.460	6.313	0.108	1.276
ID206529	206529	21	38.351	24.578	18.094	0	67	67	2	1	-10921639	148.857	147	98	222	3126	36.775	2.000	0.073	0.553
ID206528	206528	18	61.885	12.846	15.794	0	67	67	2	1	-10921639	174.429	160	114	255	3663	38.264	2.000	0.140	1.116
ID206534	206534	27	29.605	13.437	32.832	0	67	67	2	1	-10921639	103.429	111	52	143	2172	28.418	2.000	0.121	0.786
ID206533	206533	22	68.642	22.206	29.799	0	67	67	2	1	-10921639	161.476	160	78	255	3391	49.477	2.000	0.173	0.962
ID206532	206532	29	48.385	19.176	28.056	0	67	67	2	1	-10921639	169.714	179	117	212	3564	33.565	3.200	0.115	1.040
ID206527	206527	13	36.938	21.665	12.096	0	67	67	2	1	-10921639	147.143	147	91	192	3090	31.281	2.000	0.101	0.865
ID206526	206526	None	31.311	11.928	7.950	0	67	67	2	1	-10921639	111.381	107	78	163	2339	23.722	2.000	0.102	0.867
ID206547	206547	21	44.659	24.359	18.779	0	68	68	2	1	-10921639	161.095	163	104	225	3383	27.667	4.800	0.127	1.311
ID206546	206546	18	49.608	12.541	15.211	0	68	68	2	1	-10921639	160.190	163	107	215	3364	29.846	2.000	0.143	1.340
ID206545	206545	13	43.399	22.545	12.341	0	68	68	2	1	-10921639	137.238	127	78	219	2882	37.387	2.000	0.110	0.730
ID206551	206551	29	31.165	18.933	27.269	0	68	68	2	1	-10921639	156.095	163	107	199	3278	27.644	2.000	0.055	0.590
ID206550	206550	30	41.726	14.305	26.998	0	68	68	2	1	-10921639	160.619	156	107	232	3373	33.419	2.000	0.086	0.765
ID206549	206549	16	76.400	26.962	24.151	0	68	68	2	1	-10921639	186.524	183	104	255	3917	44.708	7.600	0.205	1.420
ID206548	206548	24	38.829	13.563	22.636	0	68	68	2	1	-10921639	173.238	176	120	228	3638	29.485	6.350	0.094	1.006
ID206554	206554	None	30.686	16.000	40.000	0	68	68	2	1	-10921639	53.714	49	16	111	1128	26.665	2.000	0.238	0.774
ID206553	206553	27	48.916	14.571	33.025	0	68	68	2	1	-10921639	127.952	140	71	173	2687	29.200	4.800	0.210	1.522
ID206552	206552	22	65.500	22.420	29.504	0	68	68	2	1	-10921639	166.952	173	75	248	3506	52.308	7.600	0.191	1.026
ID206515	206515	31	27.524	16.603	4.484	0	69	69	2	1	-10921639	105.238	104	62	176	2210	29.735	7.600	0.089	0.580
ID206519	206519	21	42.618	24.215	18.437	0	69	69	2	1	-10921639	149.048	140	94	235	3130	35.747	3.200	0.095	0.721
ID206518	206518	18	72.627	12.708	15.283	0	69	69	2	1	-10921639	188.381	192	127	255	3956	40.714	2.000	0.184	1.438
ID206517	206517	32	36.296	15.554	14.196	0	69	69	2	1	-10921639	176.667	176	127	228	3710	30.537	6.345	0.092	0.975
ID206516	206516	13	55.797	22.198	12.669	0	69	69	2	1	-10921639	156.143	153	111	222	3279	37.215	2.000	0.139	1.022
ID206523	206523	29	28.910	19.128	28.312	0	69	69	2	1	-10921639	149.095	150	104	205	3131	26.689	7.600	0.069	0.719
ID206522	206522	30	34.258	14.016	26.871	0	69	69	2	1	-10921639	156.381	156	107	215	3284	31.425	6.101	0.085	0.781
ID206521	206521	16	81.307	26.827	23.911	0	69	69	2	1	-10921639	186.905	179	117	255	3925	47.210	2.000	0.195	1.290
ID206520	206520	24	48.066	12.804	23.368	0	69	69	2	1	-10921639	178.571	179	124	225	3750	31.530	3.200	0.126	1.268
ID206525	206525	27	42.959	14.674	33.132	0	69	69	2	1	-10921639	115.143	120	49	160	2418	30.034	2.000	0.159	1.054
ID206524	206524	22	58.914	22.539	29.966	0	69	69	2	1	-10921639	154.857	147	88	251	3252	42.474	3.200	0.170	1.059
ID206563	206563	22	48.814	22.741	29.306	0	70	70	2	1	-10921639	163.810	176	91	202	3440	32.068	4.800	0.147	1.312
ID206562	206562	30	37.087	13.951	26.830	0	70	70	2	1	-10921639	153.476	147	98	251	3223	36.826	2.000	0.061	0.481
ID206561	206561	16	79.360	27.277	23.935	0	70	70	2	1	-10921639	188.619	173	124	255	3961	40.189	2.000	0.207	1.608
ID206560	206560	24	53.039	10.294	23.069	0	70	70	2	1	-10921639	161.000	147	101	255	3381	42.590	2.000	0.132	0.881
ID206564	206564	27	45.398	15.448	33.144	0	70	70	2	1	-10921639	132.143	137	62	205	2775	33.491	4.800	0.167	1.127
ID206555	206555	31	27.618	16.976	4.883	0	70	70	2	1	-10921639	118.619	114	85	176	2491	23.402	7.600	0.086	0.805
ID206559	206559	21	61.746	23.995	18.609	0	70	70	2	1	-10921639	169.190	163	117	248	3553	38.617	2.000	0.143	1.095
ID206558	206558	32	49.359	14.798	14.736	0	70	70	2	1	-10921639	189.667	186	117	255	3983	38.364	4.800	0.115	1.024
ID206557	206557	13	55.904	21.757	12.597	0	70	70	2	1	-10921639	166.190	160	114	235	3490	37.509	2.000	0.128	1.007
ID206556	206556	None	28.609	13.785	8.669	0	70	70	2	1	-10921639	143.381	137	117	209	3011	22.955	4.800	0.066	0.771
ID206567	206567	13	49.469	22.432	12.841	0	71	71	2	1	-10921639	169.810	170	120	222	3566	28.565	2.000	0.133	1.397
ID206566	206566	33	27.355	18.059	11.774	0	71	71	2	1	-10921639	174.048	176	137	209	3655	20.932	2.000	0.066	1.025
ID206565	206565	31	31.834	17.059	6.006	0	71	71	2	1	-10921639	131.190	134	68	173	2755	26.040	2.000	0.090	0.830
ID206571	206571	16	74.666	27.157	23.914	0	71	71	2	1	-10921639	171.857	156	127	245	3609	37.929	2.000	0.202	1.524
ID206570	206570	24	39.806	10.585	22.914	0	71	71	2	1	-10921639	155.857	156	101	209	3273	31.299	7.600	0.099	0.896
ID206569	206569	21	49.650	24.633	18.351	0	71	71	2	1	-10921639	152.000	147	104	248	3192	40.282	2.000	0.102	0.698
ID206568	206568	32	49.304	13.093	15.691	0	71	71	2	1	-10921639	169.667	170	94	235	3563	38.487	2.000	0.106	0.843
ID206574	206574	27	53.859	15.932	33.110	0	71	71	2	1	-10921639	136.714	137	65	199	2871	34.722	2.000	0.157	1.066
ID206573	206573	22	64.314	22.068	29.131	0	71	71	2	1	-10921639	174.714	186	101	255	3669	42.501	2.000	0.152	1.082
ID206572	206572	30	41.934	14.301	26.100	0	71	71	2	1	-10921639	174.810	176	137	228	3671	23.415	4.800	0.112	1.504
ID206599	206599	13	57.771	22.212	12.829	0	72	72	2	1	-10921639	174.381	179	111	238	3662	35.028	2.000	0.143	1.246
ID206598	206598	33	48.397	17.595	12.012	0	72	72	2	1	-10921639	190.238	192	140	255	3995	31.258	2.000	0.107	1.181
ID206597	206597	None	27.332	12.765	8.912	0	72	72	2	1	-10921639	133.762	137	98	173	2809	24.185	2.000	0.067	0.694
ID206596	206596	31	29.347	16.908	5.082	0	72	72	2	1	-10921639	116.286	124	62	156	2442	27.764	7.600	0.087	0.668
ID206603	206603	24	46.494	10.457	22.483	0	72	72	2	1	-10921639	149.571	134	58	251	3141	48.188	2.000	0.103	0.581
ID206602	206602	21	47.313	24.222	17.968	0	72	72	2	1	-10921639	167.476	163	124	232	3517	31.967	2.000	0.090	0.866
ID206601	206601	32	45.356	12.205	15.585	0	72	72	2	1	-10921639	166.905	176	107	228	3505	37.646	2.000	0.108	0.862
ID206600	206600	34	30.893	31.273	12.784	0	72	72	2	1	-10921639	98.000	91	68	170	2058	26.408	2.000	0.064	0.450
ID206607	206607	27	41.262	15.573	32.708	0	72	72	2	1	-10921639	137.143	134	85	192	2880	30.688	2.000	0.131	1.035
ID206606	206606	22	65.207	21.961	29.045	0	72	72	2	1	-10921639	188.095	199	111	245	3950	41.546	4.800	0.177	1.363
ID206605	206605	30	44.905	14.001	25.660	0	72	72	2	1	-10921639	172.381	166	91	248	3620	39.118	2.000	0.100	0.798
ID206604	206604	16	72.663	26.947	24.346	0	72	72	2	1	-10921639	199.619	202	140	255	4192	34.423	4.800	0.193	1.878
ID206579	206579	21	33.457	23.897	18.227	0	73	73	2	1	-10921639	152.238	143	114	212	3197	26.668	2.000	0.061	0.657
ID206578	206578	32	46.635	12.625	15.075	0	73	73	2	1	-10921639	172.238	170	120	228	3617	29.209	6.025	0.116	1.229
ID206577	206577	34	27.643	30.830	11.927	0	73	73	2	1	-10921639	86.381	85	55	156	1814	25.837	2.000	0.070	0.435
ID206576	206576	13	64.153	21.779	12.380	0	73	73	2	1	-10921639	178.571	173	114	248	3750	44.179	2.000	0.166	1.152
ID206583	206583	22	50.843	22.513	28.800	0	73	73	2	1	-10921639	155.524	163	88	222	3266	44.247	2.000	0.119	0.747
ID206582	206582	30	43.315	14.507	25.307	0	73	73	2	1	-10921639	179.143	183	130	245	3762	33.577	2.000	0.099	0.959
ID206581	206581	16	70.735	27.142	23.780	0	73	73	2	1	-10921639	190.952	189	111	255	4010	43.103	2.000	0.171	1.296
ID206580	206580	24	63.714	10.847	22.134	0	73	73	2	1	-10921639	173.762	176	114	241	3649	41.493	2.000	0.144	1.054
ID206584	206584	27	36.623	15.449	32.858	0	73	73	2	1	-10921639	129.476	134	78	212	2719	32.542	3.200	0.111	0.794
ID206575	206575	33	41.879	18.492	11.960	0	73	73	2	1	-10921639	182.857	196	137	225	3840	31.269	2.000	0.097	1.031
ID206595	206595	27	41.471	15.571	32.379	0	74	74	2	1	-10921639	140.333	134	91	196	2947	26.925	4.800	0.126	1.168
ID206594	206594	22	56.024	22.518	29.187	0	74	74	2	1	-10921639	156.952	163	88	238	3296	40.514	2.000	0.139	0.943
ID206593	206593	16	75.846	26.983	24.404	0	74	74	2	1	-10921639	191.571	199	104	255	4023	44.984	7.600	0.185	1.329
ID206592	206592	30	55.106	13.729	24.157	0	74	74	2	1	-10921639	198.952	205	137	255	4178	31.341	4.800	0.131	1.466
ID206587	206587	33	41.339	18.634	12.531	0	74	74	2	1	-10921639	184.286	192	127	238	3870	34.226	2.000	0.078	0.780
ID206586	206586	None	29.176	4.713	11.643	0	74	74	2	1	-10921639	76.905	75	45	124	1615	20.371	2.000	0.159	1.036
ID206585	206585	31	27.341	16.789	5.303	0	74	74	2	1	-10921639	113.667	117	68	173	2387	25.390	7.600	0.098	0.800
ID206591	206591	24	36.118	10.900	22.080	0	74	74	2	1	-10921639	164.714	170	111	215	3459	32.475	7.600	0.087	0.815
ID206590	206590	21	29.518	24.085	18.471	0	74	74	2	1	-10921639	154.714	153	104	205	3249	30.404	2.000	0.042	0.411
ID206589	206589	32	56.424	12.434	15.365	0	74	74	2	1	-10921639	171.905	173	104	248	3610	44.197	2.000	0.129	0.888
ID206588	206588	13	41.258	21.642	13.064	0	74	74	2	1	-10921639	175.143	176	130	222	3678	28.933	4.800	0.119	1.283
ID206611	206611	13	61.791	22.160	12.141	0	75	75	2	1	-10921639	187.762	192	140	255	3943	35.235	2.000	0.158	1.458
ID206610	206610	33	43.955	18.085	12.157	0	75	75	2	1	-10921639	178.714	176	114	251	3753	35.812	2.000	0.084	0.772
ID206609	206609	31	31.408	16.626	5.482	0	75	75	2	1	-10921639	113.714	114	71	186	2388	28.152	6.385	0.106	0.772
ID206608	206608	None	28.306	14.353	3.982	0	75	75	2	1	-10921639	96.095	101	49	150	2018	26.561	7.600	0.105	0.688
ID206615	206615	24	46.386	11.124	22.390	0	75	75	2	1	-10921639	165.714	179	98	232	3480	43.634	7.600	0.090	0.628
ID206614	206614	21	32.254	23.705	18.482	0	75	75	2	1	-10921639	150.143	150	104	196	3153	30.939	2.000	0.060	0.546
ID206613	206613	32	44.840	12.225	15.584	0	75	75	2	1	-10921639	168.905	170	117	235	3547	32.428	2.000	0.113	1.058
ID206612	206612	None	34.698	15.161	13.981	0	75	75	2	1	-10921639	175.905	170	114	232	3694	33.489	7.600	0.062	0.610
ID206619	206619	22	46.757	22.794	28.966	0	75	75	2	1	-10921639	154.000	153	101	209	3234	32.926	3.200	0.129	1.070
ID206618	206618	35	34.692	20.459	28.859	0	75	75	2	1	-10921639	160.714	163	98	222	3375	29.145	4.800	0.095	0.960
ID206617	206617	30	45.431	13.832	25.062	0	75	75	2	1	-10921639	179.524	179	124	251	3770	37.298	4.800	0.104	0.907
ID206616	206616	16	59.792	26.769	23.997	0	75	75	2	1	-10921639	173.952	170	88	245	3653	38.336	6.331	0.163	1.272
ID206620	206620	27	28.190	15.969	32.553	0	75	75	2	1	-10921639	120.476	120	55	173	2530	31.657	2.000	0.084	0.587
ID206627	206627	16	74.096	27.073	23.644	0	76	76	2	1	-10921639	188.476	199	88	255	3958	49.707	4.800	0.198	1.255
ID206626	206626	24	61.568	12.159	22.869	0	76	76	2	1	-10921639	187.476	186	124	255	3937	42.602	2.000	0.144	1.107
ID206625	206625	32	59.188	12.467	15.604	0	76	76	2	1	-10921639	175.286	176	85	255	3681	46.340	3.200	0.142	0.939
ID206624	206624	13	61.628	22.505	12.339	0	76	76	2	1	-10921639	181.952	199	98	255	3821	49.449	2.000	0.139	0.897
ID206630	206630	27	33.934	14.776	31.953	0	76	76	2	1	-10921639	136.190	140	88	170	2860	23.562	4.800	0.118	1.223
ID206629	206629	22	29.673	21.941	28.738	0	76	76	2	1	-10921639	153.571	156	85	202	3225	32.825	6.350	0.086	0.743
ID206628	206628	35	39.595	19.310	28.562	0	76	76	2	1	-10921639	155.810	160	75	232	3272	40.238	2.000	0.071	0.513
ID206623	206623	33	41.570	18.767	12.282	0	76	76	2	1	-10921639	190.810	196	107	255	4007	36.924	3.200	0.082	0.784
ID206622	206622	31	38.644	16.739	5.652	0	76	76	2	1	-10921639	131.857	130	85	183	2769	25.823	7.600	0.127	1.147
ID206621	206621	36	35.056	33.000	3.000	0	76	76	2	1	-10921639	78.429	71	45	153	1647	28.440	2.000	0.157	0.747
ID206643	206643	13	42.039	22.271	12.377	0	77	77	2	1	-10921639	164.714	166	98	241	3459	35.043	6.403	0.099	0.848
ID206642	206642	33	36.447	18.251	12.504	0	77	77	2	1	-10921639	174.333	170	124	228	3661	25.972	2.000	0.069	0.866
ID206641	206641	31	32.266	16.195	5.273	0	77	77	2	1	-10921639	118.857	124	75	163	2496	25.621	6.370	0.115	0.958
ID206640	206640	36	51.969	33.000	3.000	0	77	77	2	1	-10921639	101.810	91	64	192	2138	36.456	2.000	0.212	0.978
ID206647	206647	None	39.348	14.576	22.836	0	77	77	2	1	-10921639	170.619	173	111	225	3583	30.926	2.000	0.102	1.025
ID206646	206646	24	41.124	10.515	22.413	0	77	77	2	1	-10921639	161.524	156	114	219	3392	26.908	6.306	0.112	1.207
ID206645	206645	21	34.932	23.474	18.584	0	77	77	2	1	-10921639	161.905	163	104	238	3400	28.879	2.000	0.093	0.953
ID206644	206644	32	50.783	12.152	16.126	0	77	77	2	1	-10921639	161.381	170	91	225	3389	35.632	2.000	0.136	1.084
ID206650	206650	27	30.375	15.362	31.745	0	77	77	2	1	-10921639	129.762	130	85	192	2725	27.794	2.000	0.086	0.738
ID206649	206649	35	61.085	19.883	28.982	0	77	77	2	1	-10921639	164.857	156	94	245	3462	40.713	2.000	0.142	1.010
ID206648	206648	16	52.452	26.526	24.297	0	77	77	2	1	-10921639	161.476	163	78	232	3391	40.052	4.800	0.170	1.169
ID206631	206631	36	39.119	33.000	2.000	0	78	78	2	1	-10921639	108.238	101	76	150	2273	23.113	2.000	0.193	1.516
ID206635	206635	21	45.080	23.314	18.747	0	78	78	2	1	-10921639	171.952	170	117	245	3611	29.947	2.000	0.102	1.059
ID206634	206634	32	47.849	13.911	14.997	0	78	78	2	1	-10921639	183.333	192	117	235	3850	34.424	2.000	0.126	1.191
ID206633	206633	13	57.153	22.531	12.865	0	78	78	2	1	-10921639	163.714	156	91	255	3438	47.141	2.000	0.125	0.771
ID206632	206632	31	31.708	16.137	6.503	0	78	78	2	1	-10921639	133.429	130	107	179	2802	19.813	2.000	0.114	1.377
ID206639	206639	27	35.929	15.006	31.260	0	78	78	2	1	-10921639	145.952	137	107	192	3065	22.205	2.000	0.109	1.296
ID206638	206638	35	46.767	20.245	28.330	0	78	78	2	1	-10921639	180.571	176	134	228	3792	26.097	4.800	0.138	1.678
ID206637	206637	16	78.781	26.720	24.114	0	78	78	2	1	-10921639	182.048	202	85	255	3823	48.971	2.000	0.212	1.302
ID206636	206636	24	52.778	11.224	22.675	0	78	78	2	1	-10921639	168.952	163	107	255	3548	45.059	2.000	0.133	0.882
ID206689	206689	27	38.465	15.000	31.000	0	79	79	2	1	-10921639	144.429	137	81	222	3033	34.555	2.000	0.127	0.944
ID206688	206688	35	57.462	20.231	28.168	0	79	79	2	1	-10921639	175.000	183	127	241	3675	30.632	4.800	0.175	1.705
ID206683	206683	13	56.552	22.499	12.430	0	79	79	2	1	-10921639	183.810	179	130	255	3860	34.661	2.000	0.137	1.278
ID206682	206682	33	36.101	17.788	12.365	0	79	79	2	1	-10921639	175.286	173	120	251	3681	30.877	2.000	0.058	0.618
ID206681	206681	31	33.185	16.875	6.709	0	79	79	2	1	-10921639	125.857	127	88	196	2643	28.366	2.000	0.078	0.646
ID206687	206687	16	57.522	26.609	24.242	0	79	79	2	1	-10921639	165.952	173	101	228	3485	41.477	7.600	0.173	1.179
ID206686	206686	24	53.719	13.480	23.227	0	79	79	2	1	-10921639	204.810	212	130	255	4301	33.046	6.355	0.143	1.554
ID206685	206685	21	41.982	22.910	18.331	0	79	79	2	1	-10921639	174.810	173	127	251	3671	32.485	2.000	0.086	0.852
ID206684	206684	32	39.271	12.624	16.426	0	79	79	2	1	-10921639	163.333	160	107	232	3430	34.106	2.000	0.098	0.853
ID206659	206659	35	67.091	20.019	28.342	0	80	80	2	1	-10921639	194.048	189	134	255	4075	36.262	2.000	0.162	1.488
ID206658	206658	40	28.152	13.785	27.113	0	80	80	2	1	-10921639	153.143	150	101	209	3216	30.634	2.000	0.057	0.536
ID206657	206657	16	67.707	26.538	24.380	0	80	80	2	1	-10921639	178.095	166	94	245	3740	49.386	2.000	0.201	1.207
ID206656	206656	24	41.242	11.450	22.801	0	80	80	2	1	-10921639	153.476	163	71	225	3223	42.506	2.000	0.075	0.501
ID206660	206660	27	41.239	15.391	31.916	0	80	80	2	1	-10921639	135.429	130	78	225	2844	35.610	2.000	0.112	0.768
ID206651	206651	31	37.488	16.363	6.353	0	80	80	2	1	-10921639	124.381	130	68	179	2612	30.678	2.000	0.144	1.024
ID206655	206655	21	31.123	20.463	17.961	0	80	80	2	1	-10921639	160.524	153	117	248	3371	31.226	2.000	0.044	0.432
ID206654	206654	32	38.553	12.557	15.918	0	80	80	2	1	-10921639	164.524	170	114	212	3455	28.542	2.000	0.103	1.072
ID206653	206653	33	34.094	17.508	13.153	0	80	80	2	1	-10921639	170.286	170	137	235	3576	27.472	2.000	0.062	0.722
ID206652	206652	13	50.929	22.829	12.479	0	80	80	2	1	-10921639	165.667	160	107	235	3479	37.466	2.000	0.133	1.036
ID206663	206663	33	38.972	17.765	12.000	0	81	81	2	1	-10921639	188.667	179	140	255	3962	28.501	6.098	0.087	1.058
ID206662	206662	38	31.177	9.711	7.956	0	81	81	2	1	-10921639	90.000	85	45	150	1890	24.195	2.000	0.112	0.752
ID206661	206661	31	47.236	15.314	6.806	0	81	81	2	1	-10921639	135.286	127	81	241	2841	39.184	2.000	0.112	0.697
ID206667	206667	16	68.563	26.737	23.861	0	81	81	2	1	-10921639	182.048	196	91	255	3823	47.406	4.800	0.206	1.310
ID206666	206666	24	39.483	13.681	22.572	0	81	81	2	1	-10921639	185.095	176	143	245	3887	28.841	2.000	0.077	0.919
ID206665	206665	32	49.802	12.721	15.787	0	81	81	2	1	-10921639	174.333	173	124	241	3661	33.397	7.600	0.112	1.047
ID206664	206664	13	35.628	22.212	11.974	0	81	81	2	1	-10921639	172.095	170	130	255	3614	29.878	2.000	0.082	0.878
ID206669	206669	35	71.695	20.380	28.637	0	81	81	2	1	-10921639	189.429	189	107	255	3978	48.172	2.000	0.159	1.077
ID206668	206668	40	28.173	13.721	27.456	0	81	81	2	1	-10921639	162.810	166	111	192	3419	21.528	2.000	0.072	1.013
ID206675	206675	37	33.518	22.886	18.789	0	82	82	2	1	-10921639	165.095	156	140	212	3467	22.718	2.000	0.082	1.099
ID206674	206674	32	43.933	12.932	15.063	0	82	82	2	1	-10921639	179.190	186	120	228	3763	29.911	2.000	0.132	1.396
ID206673	206673	13	45.664	23.282	12.142	0	82	82	2	1	-10921639	165.381	166	127	215	3473	27.279	4.800	0.118	1.280
ID206672	206672	33	37.056	17.871	12.374	0	82	82	2	1	-10921639	175.810	176	134	232	3692	26.975	2.000	0.080	0.961
ID206679	206679	35	75.049	20.094	28.391	0	82	82	2	1	-10921639	199.810	189	130	255	4196	39.953	4.800	0.184	1.556
ID206678	206678	40	33.183	13.053	25.615	0	82	82	2	1	-10921639	168.333	176	101	222	3535	33.013	2.000	0.077	0.726
ID206677	206677	16	64.542	26.729	24.248	0	82	82	2	1	-10921639	174.238	186	85	255	3659	48.894	2.000	0.186	1.116
ID206676	206676	24	35.267	13.190	23.227	0	82	82	2	1	-10921639	196.143	196	153	255	4119	26.475	6.275	0.083	1.132
ID206680	206680	27	28.334	15.060	30.428	0	82	82	2	1	-10921639	145.667	150	94	202	3059	30.767	3.200	0.051	0.456
ID206671	206671	38	44.755	9.152	8.388	0	82	82	2	1	-10921639	104.000	94	55	186	2184	37.627	2.000	0.149	0.715
ID206670	206670	31	62.353	15.058	6.902	0	82	82	2	1	-10921639	151.429	140	104	232	3180	36.163	2.000	0.170	1.215
ID206691	206691	38	32.829	8.956	7.873	0	83	83	2	1	-10921639	96.333	94	58	166	2023	27.995	2.000	0.103	0.642
ID206690	206690	31	52.855	15.177	7.051	0	83	83	2	1	-10921639	152.667	147	101	245	3206	34.714	2.000	0.144	1.109
ID206695	206695	24	38.042	14.485	23.391	0	83	83	2	1	-10921639	194.333	196	143	241	4081	28.454	3.200	0.081	1.020
ID206694	206694	37	32.757	24.017	18.821	0	83	83	2	1	-10921639	163.048	163	111	205	3424	23.321	2.000	0.076	0.993
ID206693	206693	32	47.880	13.143	15.419	0	83	83	2	1	-10921639	182.333	179	130	255	3829	39.341	4.800	0.125	1.027
ID206692	206692	13	62.973	22.848	11.872	0	83	83	2	1	-10921639	177.286	173	130	255	3723	37.942	2.000	0.141	1.155
ID206699	206699	27	28.456	16.378	32.496	0	83	83	2	1	-10921639	132.429	137	85	196	2781	30.081	2.000	0.074	0.603
ID206698	206698	41	36.057	7.188	29.711	0	83	83	2	1	-10921639	83.286	78	39	147	1749	30.557	2.000	0.179	0.827
ID206697	206697	35	70.378	20.115	28.346	0	83	83	2	1	-10921639	184.381	173	120	255	3872	38.491	2.000	0.176	1.436
ID206696	206696	16	62.782	26.242	24.758	0	83	83	2	1	-10921639	172.286	173	111	255	3618	47.566	2.000	0.155	0.970
ID206723	206723	None	38.874	17.407	12.494	0	84	84	2	1	-10921639	178.762	176	117	255	3754	36.928	2.000	0.084	0.747
ID206722	206722	13	59.278	22.673	11.705	0	84	84	2	1	-10921639	178.000	173	120	255	3738	37.280	2.000	0.144	1.199
ID206721	206721	31	36.007	15.506	6.629	0	84	84	2	1	-10921639	139.810	137	101	205	2936	24.461	6.349	0.111	1.145
ID206727	206727	24	36.372	13.885	22.696	0	84	84	2	1	-10921639	182.238	186	143	235	3827	23.649	6.006	0.090	1.273
ID206726	206726	37	36.669	24.189	18.521	0	84	84	2	1	-10921639	176.429	173	130	238	3705	31.360	4.000	0.100	1.027
ID206725	206725	None	33.113	22.577	18.845	0	84	84	2	1	-10921639	179.381	179	134	238	3767	30.619	4.800	0.105	1.112
ID206724	206724	32	47.871	13.304	14.657	0	84	84	2	1	-10921639	182.762	189	107	255	3838	33.435	2.000	0.133	1.280
ID206731	206731	None	32.600	15.007	29.144	0	84	84	2	1	-10921639	174.000	183	124	228	3654	27.350	4.800	0.085	0.994
ID206730	206730	41	29.704	6.987	29.375	0	84	84	2	1	-10921639	80.714	81	42	127	1695	22.966	2.000	0.115	0.725
ID206729	206729	35	40.701	20.066	28.088	0	84	84	2	1	-10921639	179.429	179	114	255	3768	26.210	4.800	0.132	1.593
ID206728	206728	16	66.648	26.451	24.103	0	84	84	2	1	-10921639	191.476	196	117	255	4021	42.381	4.800	0.193	1.463
ID206732	206732	27	34.282	16.577	31.828	0	84	84	2	1	-10921639	135.619	134	81	219	2848	39.989	7.600	0.054	0.350
ID206720	206720	41	29.414	7.011	29.109	0	85	85	2	1	-10921639	78.571	85	45	114	1650	22.056	2.000	0.155	0.958
ID206715	206715	32	49.826	13.383	14.769	0	85	85	2	1	-10921639	178.857	179	111	255	3756	34.115	3.200	0.137	1.260
ID206714	206714	13	59.889	22.251	11.526	0	85	85	2	1	-10921639	171.143	163	107	255	3594	43.684	2.000	0.123	0.858
ID206713	206713	31	41.469	16.385	7.167	0	85	85	2	1	-10921639	149.286	147	107	202	3135	29.109	4.800	0.128	1.161
ID206712	206712	42	33.030	8.938	5.341	0	85	85	2	1	-10921639	83.905	75	52	166	1762	30.255	2.000	0.098	0.496
ID206719	206719	35	52.762	20.339	28.245	0	85	85	2	1	-10921639	176.286	183	124	228	3702	32.664	4.800	0.146	1.371
ID206718	206718	16	65.027	26.331	24.363	0	85	85	2	1	-10921639	180.810	173	107	248	3797	40.639	2.000	0.180	1.356
ID206717	206717	24	30.954	11.827	22.987	0	85	85	2	1	-10921639	169.857	176	124	209	3567	27.034	3.200	0.079	0.917
ID206716	206716	37	40.927	24.554	17.606	0	85	85	2	1	-10921639	164.238	166	107	219	3449	34.065	4.800	0.105	0.919
ID206739	206739	24	45.902	13.224	23.054	0	86	86	2	1	-10921639	190.286	189	134	255	3996	30.165	4.800	0.097	1.120
ID206738	206738	37	31.352	24.328	17.847	0	86	86	2	1	-10921639	165.714	166	127	209	3480	21.751	7.600	0.084	1.179
ID206737	206737	32	44.170	13.232	14.671	0	86	86	2	1	-10921639	169.429	170	117	255	3558	34.737	3.200	0.119	1.041
ID206736	206736	None	30.764	5.122	12.634	0	86	86	2	1	-10921639	67.905	62	29	134	1426	26.446	2.000	0.156	0.693
ID206743	206743	27	33.303	16.719	31.796	0	86	86	2	1	-10921639	132.238	130	91	192	2777	30.645	2.000	0.084	0.666
ID206742	206742	35	51.468	20.324	28.126	0	86	86	2	1	-10921639	170.048	176	114	232	3571	33.096	2.000	0.125	1.146
ID206741	206741	16	61.473	26.610	23.765	0	86	86	2	1	-10921639	168.143	173	88	255	3531	46.099	4.800	0.168	1.050
ID206740	206740	None	28.303	6.749	24.042	0	86	86	2	1	-10921639	99.143	98	52	150	2082	25.531	2.000	0.099	0.702
ID206735	206735	13	67.404	22.155	11.612	0	86	86	2	1	-10921639	189.476	186	117	255	3979	42.790	7.600	0.154	1.181
ID206734	206734	31	39.207	15.397	7.325	0	86	86	2	1	-10921639	148.619	150	101	219	3121	30.139	2.000	0.126	1.101
ID206733	206733	42	35.304	8.223	4.199	0	86	86	2	1	-10921639	87.238	85	49	140	1832	26.071	2.000	0.161	0.929
ID206753	206753	27	32.979	16.596	32.064	0	87	87	2	1	-10921639	125.857	114	81	225	2643	36.537	2.000	0.053	0.344
ID206752	206752	35	58.573	20.305	28.676	0	87	87	2	1	-10921639	161.000	147	101	255	3381	44.636	2.000	0.130	0.828
ID206747	206747	37	31.701	24.363	17.866	0	87	87	2	1	-10921639	158.571	160	101	199	3330	23.909	2.000	0.080	0.986
ID206746	206746	32	44.696	12.660	14.662	0	87	87	2	1	-10921639	170.190	166	111	255	3574	33.280	2.000	0.107	0.987
ID206745	206745	13	69.679	22.366	11.592	0	87	87	2	1	-10921639	186.667	176	111	255	3920	42.926	2.000	0.161	1.209
ID206744	206744	42	29.275	8.117	4.032	0	87	87	2	1	-10921639	75.238	75	42	130	1580	22.201	2.000	0.135	0.804
ID206751	206751	None	34.554	7.071	29.459	0	87	87	2	1	-10921639	87.714	85	42	153	1842	27.993	2.000	0.125	0.698
ID206750	206750	16	54.193	27.227	23.389	0	87	87	2	1	-10921639	158.381	147	117	235	3326	32.584	2.000	0.137	1.170
ID206749	206749	24	34.625	13.180	22.658	0	87	87	2	1	-10921639	184.000	189	137	248	3864	27.421	6.355	0.085	1.054
ID206748	206748	None	33.907	11.490	22.767	0	87	87	2	1	-10921639	159.286	156	98	215	3345	34.504	2.000	0.068	0.590
ID206707	206707	24	28.618	14.198	22.321	0	88	88	2	1	-10921639	183.619	186	137	215	3856	18.800	4.800	0.070	1.276
ID206706	206706	43	30.508	20.261	19.007	0	88	88	2	1	-10921639	171.524	173	143	199	3602	18.400	4.800	0.091	1.548
ID206705	206705	37	34.324	25.153	18.110	0	88	88	2	1	-10921639	155.095	156	101	202	3257	26.382	2.000	0.095	1.017
ID206704	206704	32	41.039	12.951	14.688	0	88	88	2	1	-10921639	184.714	192	134	238	3879	31.955	4.800	0.104	1.092
ID206711	206711	27	33.217	16.533	31.252	0	88	88	2	1	-10921639	148.286	153	98	192	3114	28.251	7.600	0.091	0.875
ID206710	206710	35	57.162	21.405	27.598	0	88	88	2	1	-10921639	182.381	179	111	248	3830	33.733	4.800	0.175	1.609
ID206709	206709	45	44.533	14.192	26.581	0	88	88	2	1	-10921639	180.333	170	117	235	3787	37.834	2.000	0.102	0.886
ID206708	206708	16	37.086	26.431	24.351	0	88	88	2	1	-10921639	163.429	163	117	222	3432	26.737	4.800	0.126	1.363
ID206703	206703	None	27.934	5.177	12.861	0	88	88	2	1	-10921639	75.762	81	29	117	1591	25.481	2.000	0.145	0.753
ID206702	206702	13	63.736	21.880	11.616	0	88	88	2	1	-10921639	184.381	176	111	255	3872	40.941	2.000	0.146	1.146
ID206701	206701	31	29.252	15.088	7.800	0	88	88	2	1	-10921639	160.381	160	107	192	3368	23.348	4.800	0.082	1.044
ID206700	206700	42	39.459	7.883	4.318	0	88	88	2	1	-10921639	83.571	71	49	147	1755	28.190	2.000	0.159	0.812
ID206767	206767	46	37.908	11.237	18.146	0	89	89	2	1	-10921639	150.333	147	78	255	3157	45.321	2.000	0.067	0.418
ID206766	206766	32	39.808	13.804	14.371	0	89	89	2	1	-10921639	174.048	166	127	235	3655	31.158	7.600	0.088	0.908
ID206765	206765	13	61.434	22.075	11.685	0	89	89	2	1	-10921639	174.810	163	120	255	3671	36.506	2.000	0.153	1.274
ID206764	206764	31	37.436	15.123	8.230	0	89	89	2	1	-10921639	153.619	150	91	238	3226	32.509	7.600	0.082	0.714
ID206771	206771	16	52.834	26.944	23.311	0	89	89	2	1	-10921639	161.905	163	94	222	3400	39.885	2.000	0.140	0.995
ID206770	206770	24	38.766	14.202	23.305	0	89	89	2	1	-10921639	194.333	199	137	255	4081	28.897	4.800	0.100	1.223
ID206769	206769	43	41.069	19.538	19.673	0	89	89	2	1	-10921639	184.476	189	137	225	3874	25.369	4.800	0.126	1.624
ID206768	206768	37	33.864	25.342	17.785	0	89	89	2	1	-10921639	152.190	156	107	202	3196	26.585	3.200	0.080	0.853
ID206775	206775	35	50.776	21.219	28.452	0	89	89	2	1	-10921639	171.571	170	111	225	3603	33.796	4.800	0.141	1.253
ID206774	206774	44	46.280	26.037	25.929	0	89	89	2	1	-10921639	154.143	153	85	235	3237	42.788	7.600	0.105	0.686
ID206773	206773	45	36.245	14.026	26.034	0	89	89	2	1	-10921639	180.381	173	134	245	3788	28.517	4.800	0.076	0.894
ID206772	206772	None	31.040	7.004	24.041	0	89	89	2	1	-10921639	104.619	101	65	163	2197	26.656	2.000	0.101	0.720
ID206777	206777	27	35.864	15.119	29.910	0	89	89	2	1	-10921639	144.048	137	94	232	3025	35.490	2.000	0.053	0.408
ID206776	206776	None	28.331	7.347	29.364	0	89	89	2	1	-10921639	78.238	78	35	143	1643	27.835	2.000	0.099	0.507
ID206755	206755	13	62.708	22.552	11.823	0	90	90	2	1	-10921639	172.048	170	111	255	3613	45.120	2.000	0.153	1.014
ID206754	206754	48	36.054	17.136	11.444	0	90	90	2	1	-10921639	159.524	156	101	255	3350	35.014	2.000	0.050	0.431
ID206759	206759	43	42.969	20.979	19.770	0	90	90	2	1	-10921639	179.000	176	140	245	3759	32.545	4.800	0.101	1.011
ID206758	206758	37	37.496	25.127	17.886	0	90	90	2	1	-10921639	154.667	156	111	228	3248	26.815	2.000	0.088	0.929
ID206757	206757	46	38.425	11.703	17.705	0	90	90	2	1	-10921639	157.952	143	94	232	3317	41.715	2.000	0.059	0.424
ID206756	206756	32	49.660	12.643	14.346	0	90	90	2	1	-10921639	168.905	173	111	235	3547	36.641	2.000	0.129	1.056
ID206763	206763	35	41.186	19.676	27.492	0	90	90	2	1	-10921639	176.333	173	107	222	3703	27.647	4.800	0.113	1.291
ID206762	206762	44	52.283	26.107	26.117	0	90	90	2	1	-10921639	157.810	153	94	238	3314	39.881	7.600	0.131	0.916
ID206761	206761	45	34.002	14.029	26.440	0	90	90	2	1	-10921639	174.429	173	120	232	3663	34.218	6.372	0.067	0.640
ID206760	206760	24	36.569	13.018	23.293	0	90	90	2	1	-10921639	183.952	186	127	235	3863	26.680	4.800	0.097	1.219
ID206787	206787	None	36.696	15.214	30.181	0	91	91	2	1	-10921639	141.524	140	94	228	2972	36.240	2.000	0.059	0.434
ID206786	206786	35	67.539	20.340	27.446	0	91	91	2	1	-10921639	194.810	186	134	255	4091	35.145	4.800	0.179	1.681
ID206785	206785	45	44.398	13.779	25.609	0	91	91	2	1	-10921639	176.810	186	111	245	3713	36.739	2.000	0.085	0.758
ID206784	206784	44	46.005	26.337	24.915	0	91	91	2	1	-10921639	159.571	160	101	238	3351	34.399	2.000	0.108	0.905
ID206788	206788	None	37.710	15.000	40.000	0	91	91	2	1	-10921639	53.048	46	16	137	1114	28.015	2.000	0.254	0.767
ID206779	206779	13	60.773	22.409	11.595	0	91	91	2	1	-10921639	181.810	176	111	255	3818	42.997	2.000	0.144	1.064
ID206778	206778	48	31.854	17.049	10.509	0	91	91	2	1	-10921639	168.095	170	130	248	3530	32.114	2.000	0.053	0.527
ID206783	206783	24	46.266	11.307	22.079	0	91	91	2	1	-10921639	175.762	176	117	241	3691	38.129	2.000	0.103	0.858
ID206782	206782	43	34.576	19.228	18.787	0	91	91	2	1	-10921639	169.095	163	137	245	3551	28.733	6.350	0.065	0.721
ID206781	206781	37	27.502	25.436	17.936	0	91	91	2	1	-10921639	141.429	137	91	209	2970	27.358	2.000	0.048	0.477
ID206780	206780	32	35.907	12.034	15.401	0	91	91	2	1	-10921639	155.095	153	107	228	3257	35.064	2.000	0.085	0.692
ID206791	206791	37	37.858	25.139	18.234	0	92	92	2	1	-10921639	153.667	153	111	212	3227	29.610	2.000	0.086	0.823
ID206790	206790	32	28.082	11.903	15.309	0	92	92	2	1	-10921639	148.714	147	104	205	3123	29.172	2.000	0.066	0.634
ID206789	206789	13	44.069	22.914	11.908	0	92	92	2	1	-10921639	166.524	166	114	222	3497	31.433	7.600	0.116	1.100
ID206795	206795	45	51.090	13.735	25.614	0	92	92	2	1	-10921639	184.762	189	127	255	3880	40.801	2.000	0.097	0.799
ID206794	206794	44	49.947	26.279	25.092	0	92	92	2	1	-10921639	166.476	163	104	251	3496	37.265	7.600	0.118	0.943
ID206793	206793	24	39.355	11.852	22.363	0	92	92	2	1	-10921639	191.381	192	137	225	4019	25.431	4.800	0.119	1.596
ID206792	206792	43	28.646	20.323	19.168	0	92	92	2	1	-10921639	160.857	156	120	209	3378	25.243	2.000	0.059	0.712
ID206796	206796	35	53.010	20.501	27.776	0	92	92	2	1	-10921639	185.381	192	114	225	3893	33.689	4.800	0.162	1.534
ID206803	206803	35	71.062	20.071	27.889	0	93	93	2	1	-10921639	198.333	192	120	255	4165	41.065	2.000	0.170	1.403
ID206802	206802	45	57.365	14.203	25.203	0	93	93	2	1	-10921639	202.143	199	134	255	4245	35.833	2.000	0.123	1.238
ID206801	206801	44	53.149	26.247	23.578	0	93	93	2	1	-10921639	185.857	192	117	235	3903	31.489	4.800	0.151	1.548
ID206800	206800	43	43.200	19.866	18.607	0	93	93	2	1	-10921639	183.000	183	127	235	3843	28.160	6.416	0.099	1.174
ID206804	206804	47	31.231	15.200	30.474	0	93	93	2	1	-10921639	142.143	130	94	202	2985	31.427	2.000	0.058	0.492
ID206799	206799	37	32.523	25.089	17.782	0	93	93	2	1	-10921639	157.381	156	111	219	3305	27.156	2.000	0.072	0.777
ID206798	206798	13	59.767	22.936	11.674	0	93	93	2	1	-10921639	175.000	173	114	241	3675	37.272	2.000	0.150	1.225
ID206797	206797	48	52.141	16.790	10.282	0	93	93	2	1	-10921639	178.476	183	120	255	3748	39.001	2.000	0.109	0.902
ID206807	206807	None	32.955	11.158	17.031	0	94	94	2	1	-10921639	145.810	137	88	215	3062	32.921	6.066	0.068	0.561
ID206806	206806	13	47.419	22.722	11.121	0	94	94	2	1	-10921639	163.048	166	101	225	3424	35.424	2.000	0.147	1.181
ID206805	206805	48	45.587	16.585	10.243	0	94	94	2	1	-10921639	176.190	183	127	248	3700	34.622	2.000	0.099	0.918
ID206811	206811	35	59.212	20.735	28.267	0	94	94	2	1	-10921639	189.333	183	137	238	3976	34.589	4.800	0.171	1.596
ID206810	206810	45	34.353	13.831	25.654	0	94	94	2	1	-10921639	173.619	176	127	238	3646	31.060	3.200	0.063	0.667
ID206809	206809	44	59.252	26.671	24.184	0	94	94	2	1	-10921639	175.905	186	107	232	3694	39.378	2.000	0.176	1.334
ID206808	206808	24	30.212	10.615	22.188	0	94	94	2	1	-10921639	176.571	176	127	235	3708	27.974	6.360	0.087	1.013
ID206812	206812	47	45.696	15.804	30.610	0	94	94	2	1	-10921639	146.381	134	94	255	3074	41.968	3.200	0.129	0.797
ID206819	206819	24	28.706	11.281	22.117	0	95	95	2	1	-10921639	165.000	166	104	212	3465	28.651	7.600	0.069	0.744
ID206818	206818	43	44.367	19.838	18.225	0	95	95	2	1	-10921639	178.857	179	134	251	3756	31.089	2.000	0.090	0.951
ID206817	206817	None	34.227	25.595	17.114	0	95	95	2	1	-10921639	139.286	147	75	196	2925	32.923	2.000	0.090	0.700
ID206816	206816	None	30.046	12.493	13.617	0	95	95	2	1	-10921639	155.190	153	104	209	3259	29.597	3.200	0.079	0.765
ID206823	206823	None	56.734	21.377	28.732	0	95	95	2	1	-10921639	187.524	183	98	255	3938	46.949	4.800	0.149	1.039
ID206822	206822	35	56.787	20.405	28.226	0	95	95	2	1	-10921639	202.143	212	117	255	4245	40.136	4.800	0.154	1.341
ID206821	206821	45	48.142	13.751	24.733	0	95	95	2	1	-10921639	192.143	189	124	255	4035	36.189	3.200	0.095	0.924
ID206820	206820	44	70.712	26.561	23.946	0	95	95	2	1	-10921639	175.143	189	85	255	3678	50.725	2.000	0.181	1.056
ID206824	206824	47	43.699	15.333	30.269	0	95	95	2	1	-10921639	152.190	150	101	248	3196	43.264	2.000	0.081	0.528
ID206815	206815	None	43.110	15.803	13.319	0	95	95	2	1	-10921639	187.667	189	130	241	3941	35.412	3.200	0.093	0.901
ID206814	206814	13	54.781	22.820	11.689	0	95	95	2	1	-10921639	176.143	183	107	241	3699	37.213	4.800	0.153	1.255
ID206813	206813	48	28.203	16.649	9.851	0	95	95	2	1	-10921639	170.143	170	104	241	3573	32.117	4.800	0.075	0.735
ID206827	206827	13	44.343	23.419	11.539	0	96	96	2	1	-10921639	166.048	150	111	219	3487	34.497	2.000	0.097	0.852
ID206826	206826	48	36.094	16.983	10.573	0	96	96	2	1	-10921639	178.381	166	147	248	3746	29.576	6.247	0.062	0.705
ID206825	206825	None	28.775	8.719	7.058	0	96	96	2	1	-10921639	97.476	91	75	153	2047	22.131	2.000	0.086	0.696
ID206831	206831	35	73.969	20.942	28.287	0	96	96	2	1	-10921639	194.810	186	120	255	4091	41.361	4.800	0.201	1.574
ID206830	206830	45	46.330	13.505	25.393	0	96	96	2	1	-10921639	191.048	199	127	228	4012	27.444	7.600	0.133	1.638
ID206829	206829	44	62.648	26.883	23.779	0	96	96	2	1	-10921639	161.000	153	107	228	3381	38.241	2.000	0.171	1.230
ID206828	206828	43	36.950	20.323	18.520	0	96	96	2	1	-10921639	182.000	183	143	225	3822	23.744	4.800	0.092	1.285
ID206835	206835	13	49.047	23.804	11.784	0	97	97	2	1	-10921639	163.476	156	104	235	3433	36.399	2.000	0.131	1.038
ID206834	206834	48	37.642	16.917	10.175	0	97	97	2	1	-10921639	168.619	163	114	241	3541	30.531	2.000	0.077	0.787
ID206833	206833	None	27.940	15.914	7.945	0	97	97	2	1	-10921639	152.476	150	114	219	3202	26.853	6.298	0.080	0.844
ID206832	206832	None	27.929	7.885	4.144	0	97	97	2	1	-10921639	85.905	85	45	137	1804	25.149	2.000	0.136	0.815
ID206839	206839	44	71.830	26.845	24.283	0	97	97	2	1	-10921639	172.952	166	104	255	3632	44.389	2.000	0.175	1.163
ID206838	206838	None	28.814	7.142	23.544	0	97	97	2	1	-10921639	94.857	94	49	153	1992	31.379	2.000	0.064	0.363
ID206837	206837	43	29.166	21.417	19.504	0	97	97	2	1	-10921639	170.143	173	111	222	3573	26.418	3.200	0.085	1.009
ID206836	206836	61	30.938	26.470	16.353	0	97	97	2	1	-10921639	145.524	147	104	192	3056	27.520	3.200	0.084	0.818
ID206841	206841	35	70.806	21.811	28.611	0	97	97	2	1	-10921639	187.048	176	68	255	3928	60.367	2.000	0.187	0.977
ID206840	206840	45	46.507	13.975	24.742	0	97	97	2	1	-10921639	188.333	183	134	255	3955	29.290	6.395	0.098	1.147
ID206855	206855	43	38.491	20.014	18.874	0	98	98	2	1	-10921639	183.286	183	127	238	3849	30.161	2.000	0.087	0.977
ID206854	206854	61	34.569	26.093	16.605	0	98	98	2	1	-10921639	142.190	143	98	199	2986	26.722	2.000	0.103	0.993
ID206853	206853	13	66.564	23.748	11.220	0	98	98	2	1	-10921639	161.571	156	91	251	3393	46.109	2.000	0.170	1.017
ID206852	206852	48	51.753	17.222	10.096	0	98	98	2	1	-10921639	177.000	170	127	255	3717	37.241	2.000	0.104	0.893
ID206859	206859	35	79.372	20.838	28.162	0	98	98	2	1	-10921639	216.571	225	134	255	4548	41.246	4.800	0.206	1.791
ID206858	206858	44	72.035	26.883	24.324	0	98	98	2	1	-10921639	174.381	153	120	255	3662	46.129	2.000	0.174	1.122
ID206857	206857	45	41.598	13.704	23.867	0	98	98	2	1	-10921639	189.238	186	134	248	3974	25.956	7.600	0.093	1.243
ID206856	206856	None	27.992	10.342	22.219	0	98	98	2	1	-10921639	148.476	153	101	209	3118	29.688	7.600	0.065	0.608
ID206860	206860	49	38.201	15.747	30.589	0	98	98	2	1	-10921639	138.286	137	68	222	2904	40.033	2.000	0.077	0.495
ID206867	206867	44	49.640	26.902	24.015	0	99	99	2	1	-10921639	163.714	173	101	215	3438	36.782	2.000	0.135	1.056
ID206866	206866	50	33.245	14.028	21.255	0	99	99	2	1	-10921639	186.048	186	117	255	3907	34.320	6.342	0.060	0.617
ID206865	206865	43	38.712	19.497	18.141	0	99	99	2	1	-10921639	196.000	189	147	251	4116	28.080	7.600	0.089	1.142
ID206864	206864	None	38.382	10.698	15.540	0	99	99	2	1	-10921639	145.714	137	101	199	3060	30.929	2.000	0.086	0.744
ID206871	206871	None	66.335	21.225	28.506	0	99	99	2	1	-10921639	195.952	219	88	255	4115	56.976	4.800	0.168	0.990
ID206870	206870	35	69.349	20.791	28.390	0	99	99	2	1	-10921639	209.524	222	127	255	4400	45.126	4.800	0.170	1.350
ID206869	206869	None	35.959	26.208	26.530	0	99	99	2	1	-10921639	154.190	153	91	222	3238	36.260	7.600	0.069	0.552
ID206868	206868	45	48.727	13.351	25.062	0	99	99	2	1	-10921639	201.190	209	117	255	4225	38.823	6.305	0.131	1.204
ID206872	206872	49	35.208	15.263	29.683	0	99	99	2	1	-10921639	140.000	134	81	235	2940	46.447	2.000	0.041	0.238
ID206863	206863	51	28.344	15.373	13.600	0	99	99	2	1	-10921639	176.048	176	127	248	3697	29.797	7.600	0.055	0.618
ID206862	206862	13	63.894	23.513	11.583	0	99	99	2	1	-10921639	166.476	160	98	255	3496	48.136	2.000	0.147	0.886
ID206861	206861	48	36.728	16.769	9.694	0	99	99	2	1	-10921639	172.143	170	127	235	3615	25.047	2.000	0.075	0.965
ID206851	206851	49	29.494	15.466	29.802	0	100	100	2	1	-10921639	151.095	160	94	209	3173	37.232	2.000	0.055	0.426
ID206850	206850	35	69.864	20.320	28.179	0	100	100	2	1	-10921639	215.619	222	134	255	4528	38.288	4.800	0.169	1.629
ID206849	206849	45	63.088	13.280	25.719	0	100	100	2	1	-10921639	190.952	186	85	255	4010	51.688	2.000	0.129	0.844
ID206848	206848	44	61.039	26.398	24.708	0	100	100	2	1	-10921639	191.952	189	130	255	4031	32.310	4.800	0.169	1.715
ID206843	206843	51	30.700	16.005	11.821	0	100	100	2	1	-10921639	183.143	179	130	225	3846	24.067	4.800	0.073	1.037
ID206842	206842	48	27.689	15.544	7.987	0	100	100	2	1	-10921639	154.286	153	114	202	3240	22.437	4.800	0.089	1.124
ID206847	206847	None	28.046	20.687	20.701	0	100	100	2	1	-10921639	171.286	170	134	215	3597	23.467	2.000	0.065	0.891
ID206846	206846	50	39.600	14.032	20.210	0	100	100	2	1	-10921639	169.905	176	117	255	3568	35.815	2.000	0.049	0.445
ID206845	206845	43	32.460	18.401	17.097	0	100	100	2	1	-10921639	180.667	179	127	225	3794	28.772	7.600	0.057	0.673
ID206844	206844	13	41.967	23.535	11.891	0	100	100	2	1	-10921639	163.571	150	134	245	3435	32.591	6.331	0.094	0.861
ID206891	206891	43	45.841	19.879	18.111	0	101	101	2	1	-10921639	203.667	199	160	248	4277	23.903	6.167	0.116	1.766
ID206890	206890	13	42.947	23.820	11.225	0	101	101	2	1	-10921639	151.286	140	101	232	3177	31.902	2.000	0.114	0.972
ID206889	206889	51	41.854	17.266	9.957	0	101	101	2	1	-10921639	175.762	166	137	255	3691	31.594	2.000	0.089	0.910
ID206895	206895	49	32.795	14.729	29.029	0	101	101	2	1	-10921639	170.143	166	124	248	3573	30.900	4.800	0.073	0.750
ID206894	206894	35	66.162	19.938	28.224	0	101	101	2	1	-10921639	210.429	212	143	255	4419	36.020	4.800	0.156	1.575
ID206893	206893	45	45.261	12.762	24.767	0	101	101	2	1	-10921639	193.000	196	104	255	4053	36.170	4.800	0.108	1.044
ID206892	206892	44	47.684	26.738	24.051	0	101	101	2	1	-10921639	156.619	170	98	225	3289	37.572	2.000	0.106	0.801
ID206881	206881	49	27.160	15.184	30.109	0	102	102	2	1	-10921639	150.238	150	107	225	3155	29.389	6.406	0.083	0.787
ID206880	206880	35	77.729	20.371	28.200	0	102	102	2	1	-10921639	203.381	199	140	255	4271	40.358	2.000	0.185	1.576
ID206875	206875	13	30.622	23.376	11.832	0	102	102	2	1	-10921639	151.333	156	101	205	3178	25.025	7.600	0.075	0.847
ID206874	206874	51	44.730	16.907	10.508	0	102	102	2	1	-10921639	178.048	170	130	251	3739	30.886	2.000	0.085	0.905
ID206873	206873	None	28.510	7.191	3.629	0	102	102	2	1	-10921639	81.429	75	52	130	1710	20.061	2.000	0.132	0.949
ID206879	206879	45	28.490	13.930	25.619	0	102	102	2	1	-10921639	173.048	173	111	215	3634	30.420	7.600	0.059	0.637
ID206878	206878	44	41.094	26.769	23.980	0	102	102	2	1	-10921639	145.667	147	81	196	3059	31.672	2.000	0.120	0.989
ID206877	206877	52	31.555	12.106	23.173	0	102	102	2	1	-10921639	165.857	173	114	219	3483	32.955	7.600	0.067	0.631
ID206876	206876	43	44.309	20.475	19.078	0	102	102	2	1	-10921639	190.952	192	130	241	4010	27.149	4.800	0.112	1.415
ID206899	206899	52	32.368	12.587	24.254	0	103	103	2	1	-10921639	166.952	173	134	209	3506	23.636	4.800	0.094	1.208
ID206898	206898	44	36.077	27.167	23.124	0	103	103	2	1	-10921639	145.857	150	114	179	3063	19.883	4.800	0.121	1.581
ID206897	206897	43	39.778	20.659	19.097	0	103	103	2	1	-10921639	156.000	160	114	219	3276	28.686	2.000	0.094	0.933
ID206896	206896	51	32.462	17.080	10.637	0	103	103	2	1	-10921639	155.952	156	117	209	3275	28.935	2.000	0.056	0.574
ID206901	206901	49	29.928	14.772	29.115	0	103	103	2	1	-10921639	142.429	137	85	228	2991	30.936	2.000	0.042	0.374
ID206900	206900	35	65.175	20.028	27.969	0	103	103	2	1	-10921639	179.857	186	107	255	3777	45.590	2.000	0.147	1.010
ID206883	206883	None	27.393	24.520	12.381	0	104	104	2	1	-10921639	133.524	143	94	173	2804	21.463	4.800	0.097	1.096
ID206882	206882	51	31.389	15.490	9.200	0	104	104	2	1	-10921639	142.762	140	94	192	2998	29.192	7.600	0.087	0.786
ID206887	206887	35	61.057	20.053	27.931	0	104	104	2	1	-10921639	172.381	170	127	245	3620	34.559	2.000	0.140	1.222
ID206886	206886	44	28.554	27.148	24.187	0	104	104	2	1	-10921639	138.095	134	104	170	2900	17.986	4.800	0.095	1.336
ID206885	206885	52	47.780	12.846	24.252	0	104	104	2	1	-10921639	170.524	160	114	228	3581	28.814	2.000	0.117	1.239
ID206884	206884	43	36.051	18.501	18.152	0	104	104	2	1	-10921639	161.810	160	124	212	3398	25.598	7.600	0.088	1.024
ID206888	206888	49	39.566	15.741	29.028	0	104	104	2	1	-10921639	156.619	156	98	222	3289	33.005	2.000	0.089	0.776
ID206903	206903	49	42.870	14.520	28.389	0	105	105	2	1	-10921639	167.667	173	120	241	3521	30.398	7.600	0.110	1.097
ID206902	206902	None	30.118	17.239	6.216	0	105	105	2	1	-10921639	119.905	117	78	173	2518	25.745	6.027	0.103	0.869
ID206904	206904	35	46.024	19.865	27.693	0	105	105	2	1	-10921639	161.238	166	104	215	3386	33.315	2.000	0.124	1.071
ID206907	206907	44	30.740	26.537	23.841	0	106	106	2	1	-10921639	120.905	117	68	192	2539	31.000	2.000	0.108	0.760
ID206906	206906	43	28.764	18.804	17.358	0	106	106	2	1	-10921639	153.571	156	117	199	3225	23.032	6.025	0.092	1.127
ID206905	206905	51	34.095	15.488	9.535	0	106	106	2	1	-10921639	148.857	147	111	189	3126	22.148	7.600	0.106	1.289
ID206910	206910	49	27.226	14.744	28.650	0	106	106	2	1	-10921639	132.571	137	75	222	2784	32.713	7.600	0.027	0.214
ID206909	206909	35	42.601	20.467	28.081	0	106	106	2	1	-10921639	151.476	143	111	212	3181	25.577	4.800	0.134	1.403
ID206908	206908	52	27.963	13.320	26.227	0	106	106	2	1	-10921639	151.143	153	101	202	3174	23.610	7.600	0.081	0.956
ID206923	206923	35	35.195	20.927	28.540	0	107	107	2	1	-10921639	120.476	137	55	170	2530	33.358	2.000	0.140	0.887
ID206922	206922	52	42.712	14.603	26.000	0	107	107	2	1	-10921639	167.095	163	120	219	3509	25.768	2.000	0.105	1.231
ID206921	206921	44	28.444	27.558	23.281	0	107	107	2	1	-10921639	113.667	111	75	153	2387	22.920	6.046	0.114	1.019
ID206920	206920	43	36.002	19.470	18.906	0	107	107	2	1	-10921639	160.619	153	127	222	3373	23.970	6.188	0.096	1.176
ID206919	206919	51	27.008	14.476	8.778	0	107	107	2	1	-10921639	130.048	137	88	163	2731	23.355	7.600	0.099	0.999
ID206924	206924	49	31.837	15.832	30.119	0	107	107	2	1	-10921639	126.571	117	81	183	2658	29.725	2.000	0.084	0.663
ID206914	206914	49	35.235	15.551	29.246	0	108	108	2	1	-10921639	145.810	143	85	199	3062	30.919	2.000	0.112	0.947
ID206913	206913	35	40.938	20.975	28.189	0	108	108	2	1	-10921639	132.286	130	85	205	2778	28.700	6.397	0.107	0.890
ID206912	206912	44	36.232	26.670	23.351	0	108	108	2	1	-10921639	125.238	127	88	176	2630	25.934	7.600	0.133	1.135
ID206911	206911	51	29.285	15.887	10.757	0	108	108	2	1	-10921639	142.286	140	111	186	2988	20.621	3.200	0.086	1.088
ID206915	206915	51	30.265	16.771	10.302	0	109	109	2	1	-10921639	127.333	127	85	166	2674	25.009	6.342	0.100	0.923
ID206917	206917	49	32.786	15.383	28.808	0	109	109	2	1	-10921639	134.095	130	88	189	2816	31.380	3.200	0.086	0.680
ID206916	206916	35	29.915	20.419	28.173	0	109	109	2	1	-10921639	128.429	120	91	163	2697	23.625	2.000	0.079	0.796
ID206932	206932	None	29.679	14.019	25.337	0	110	110	2	1	-10921639	150.810	147	101	219	3167	27.553	7.600	0.066	0.674
ID206928	206928	None	30.424	26.113	23.279	0	111	111	2	1	-10921639	113.476	114	88	150	2383	16.440	4.800	0.128	1.566
ID206918	206918	55	35.814	15.736	28.113	0	112	112	2	1	-10921639	143.143	137	94	205	3006	28.283	2.000	0.085	0.792
ID206931	206931	55	29.740	16.041	28.701	0	113	113	2	1	-10921639	121.238	124	88	186	2546	25.518	2.000	0.082	0.720
ID206930	206930	None	38.042	17.833	17.845	0	113	113	2	1	-10921639	145.667	147	101	209	3059	28.239	2.000	0.081	0.772
ID206929	206929	None	38.801	16.966	11.270	0	113	113	2	1	-10921639	134.762	130	88	202	2830	29.713	2.000	0.099	0.814
ID206927	206927	55	37.392	15.523	27.471	0	114	114	2	1	-10921639	134.524	137	98	176	2825	24.326	2.000	0.114	1.134
ID206926	206926	None	31.849	26.957	22.091	0	114	114	2	1	-10921639	109.571	107	71	156	2301	22.402	7.600	0.141	1.210
ID206925	206925	None	31.209	13.498	21.862	0	114	114	2	1	-10921639	142.000	140	104	205	2982	26.243	4.800	0.093	0.925
ID206934	206934	None	28.617	15.812	28.608	0	116	116	2	1	-10921639	106.571	101	65	147	2238	26.007	6.362	0.106	0.784
ID206939	206939	None	27.737	17.284	10.561	0	117	117	2	1	-10921639	121.000	117	85	173	2541	20.087	2.000	0.109	1.183
ID206938	206938	None	27.098	20.655	28.795	0	118	118	2	1	-10921639	100.286	98	62	143	2106	24.144	2.000	0.116	0.864
ID206937	206937	None	32.433	15.105	28.298	0	118	118	2	1	-10921639	120.143	120	85	173	2523	23.161	2.000	0.104	0.981
ID206936	206936	None	27.989	26.246	19.707	0	118	118	2	1	-10921639	106.190	104	62	166	2230	24.055	2.000	0.068	0.565
ID206935	206935	None	34.618	22.665	11.158	0	118	118	2	1	-10921639	102.571	104	49	166	2154	28.781	2.000	0.133	0.837
ID206933	206933	None	37.239	17.146	10.666	0	119	119	2	1	-10921639	126.143	124	88	173	2649	24.175	6.376	0.117	1.093
ID206942	206942	56	40.783	15.219	27.722	0	121	121	2	1	-10921639	109.476	104	55	173	2299	31.677	2.000	0.149	0.897
ID206941	206941	None	30.513	23.067	11.245	0	121	121	2	1	-10921639	102.000	104	62	147	2142	22.561	2.000	0.131	1.051
ID206943	206943	None	27.449	12.437	24.722	0	122	122	2	1	-10921639	114.762	114	68	163	2410	28.392	7.600	0.102	0.749
ID206944	206944	56	31.369	14.337	26.948	0	122	122	2	1	-10921639	114.571	117	55	153	2406	26.259	7.600	0.106	0.838
ID206940	206940	None	29.920	19.302	26.914	0	123	123	2	1	-10921639	116.619	114	85	160	2449	20.208	2.000	0.109	1.139
ID206946	206946	56	38.136	14.704	27.709	0	124	124	2	1	-10921639	114.095	114	45	170	2396	33.294	2.000	0.142	0.853
ID206945	206945	None	40.525	26.092	20.016	0	124	124	2	1	-10921639	118.381	124	71	170	2486	23.676	2.000	0.146	1.277
ID206951	206951	56	45.752	14.975	27.567	0	125	125	2	1	-10921639	116.333	130	39	176	2443	39.818	3.200	0.176	0.873
ID206952	206952	None	29.953	22.125	27.721	0	125	125	2	1	-10921639	92.667	94	45	134	1946	25.543	2.000	0.132	0.845
ID206955	206955	None	34.495	26.026	19.809	0	126	126	2	1	-10921639	112.238	114	62	160	2357	22.926	4.800	0.135	1.167
ID206954	206954	None	28.337	16.854	11.107	0	126	126	2	1	-10921639	112.857	104	78	156	2370	22.615	7.600	0.087	0.803
ID206956	206956	56	30.703	15.771	27.534	0	126	126	2	1	-10921639	116.619	114	58	160	2449	27.325	6.296	0.103	0.795
ID206953	206953	56	47.490	15.355	27.414	0	127	127	2	1	-10921639	134.143	130	91	199	2817	27.717	2.000	0.162	1.351
ID206957	206957	None	33.968	23.088	11.090	0	128	128	2	1	-10921639	100.333	101	55	143	2107	23.871	7.600	0.156	1.133
ID206947	206947	None	27.664	22.772	11.323	0	130	130	2	1	-10921639	101.619	104	58	147	2134	21.574	4.800	0.143	1.182
ID206950	206950	57	33.368	20.005	26.840	0	130	130	2	1	-10921639	118.619	117	75	160	2491	21.301	7.600	0.139	1.357
ID206949	206949	None	28.478	13.044	24.508	0	130	130	2	1	-10921639	126.000	130	78	160	2646	27.805	6.306	0.089	0.739
ID206948	206948	None	32.144	26.576	19.552	0	130	130	2	1	-10921639	102.000	104	58	143	2142	24.918	4.800	0.153	1.084
ID206961	206961	57	33.174	21.045	27.744	0	131	131	2	1	-10921639	111.714	117	62	156	2346	25.660	2.000	0.156	1.173
ID206959	206959	58	29.712	26.383	19.199	0	132	132	2	1	-10921639	94.667	91	65	134	1988	21.117	2.000	0.120	0.958
ID206958	206958	None	31.295	23.522	11.658	0	132	132	2	1	-10921639	100.476	94	62	153	2110	20.956	2.000	0.143	1.198
ID206960	206960	57	36.961	21.207	27.708	0	132	132	2	1	-10921639	104.571	101	58	166	2196	28.832	2.000	0.136	0.871
ID206969	206969	58	41.688	26.714	19.433	0	133	133	2	1	-10921639	100.190	94	55	163	2104	31.288	2.000	0.198	1.057
ID206963	206963	58	31.563	26.513	19.607	0	134	134	2	1	-10921639	93.048	98	42	150	1954	26.443	2.000	0.144	0.888
ID206962	206962	59	30.334	22.118	27.226	0	135	135	2	1	-10921639	98.667	94	55	150	2072	25.474	2.000	0.107	0.748
ID206966	206966	59	36.662	23.000	27.265	0	136	136	2	1	-10921639	99.810	98	62	143	2096	21.309	2.000	0.159	1.286
ID206965	206965	58	28.055	25.884	19.248	0	136	136	2	1	-10921639	91.381	94	55	134	1919	22.283	2.000	0.123	0.898
ID206970	206970	58	29.354	26.363	19.027	0	137	137	2	1	-10921639	87.190	78	49	117	1831	20.124	2.000	0.116	0.902
ID206967	206967	None	30.281	16.370	11.149	0	138	138	2	1	-10921639	103.524	104	71	140	2174	21.104	4.800	0.129	1.123
ID206968	206968	None	32.437	20.257	27.783	0	138	138	2	1	-10921639	106.143	104	65	153	2229	24.870	7.600	0.136	1.024
ID206964	206964	None	29.601	22.807	11.775	0	139	139	2	1	-10921639	106.762	107	78	140	2242	16.619	4.800	0.153	1.707
ID206972	206972	60	27.956	20.283	26.964	0	141	141	2	1	-10921639	108.619	111	68	137	2281	18.449	4.800	0.140	1.442
ID206971	206971	60	29.758	21.133	28.112	0	142	142	2	1	-10921639	88.857	91	45	130	1866	23.204	2.000	0.125	0.849
ID206986	206986	60	32.860	20.973	28.375	0	143	143	2	1	-10921639	106.667	104	68	137	2240	17.864	2.000	0.140	1.462
ID206987	206987	63	37.537	21.439	11.654	0	144	144	2	1	-10921639	115.048	111	81	153	2416	21.577	2.000	0.138	1.293
ID206989	206989	60	36.492	21.761	26.406	0	144	144	2	1	-10921639	123.524	117	88	173	2594	22.936	2.000	0.129	1.234
ID206988	206988	62	38.745	25.890	20.306	0	144	144	2	1	-10921639	109.905	107	68	166	2308	25.739	4.800	0.158	1.167
ID206994	206994	60	54.264	21.180	28.299	0	145	145	2	1	-10921639	124.810	130	75	179	2621	32.161	4.800	0.205	1.318
ID206993	206993	None	28.113	13.758	23.961	0	145	145	2	1	-10921639	116.476	117	81	147	2446	20.260	2.000	0.098	1.027
ID206992	206992	62	36.464	26.409	20.020	0	145	145	2	1	-10921639	107.667	104	68	160	2261	25.027	2.000	0.130	0.991
ID206991	206991	None	32.479	17.249	19.963	0	145	145	2	1	-10921639	128.190	120	85	170	2692	21.605	2.000	0.106	1.136
ID206990	206990	63	39.093	19.645	11.194	0	145	145	2	1	-10921639	120.857	120	65	176	2538	30.981	7.600	0.152	1.030
ID206995	206995	63	31.898	19.972	11.247	0	146	146	2	1	-10921639	110.095	107	71	147	2312	22.485	3.200	0.132	1.138
ID206998	206998	60	46.401	21.184	28.028	0	146	146	2	1	-10921639	128.714	137	75	170	2703	27.882	4.800	0.206	1.578
ID206997	206997	64	32.569	12.974	27.213	0	146	146	2	1	-10921639	96.429	104	45	137	2025	24.277	2.000	0.128	0.902
ID206996	206996	62	47.751	26.347	19.856	0	146	146	2	1	-10921639	117.524	114	78	199	2468	31.486	2.000	0.158	1.018
ID206985	206985	60	43.718	21.124	28.532	0	147	147	2	1	-10921639	104.286	91	55	160	2190	33.631	2.000	0.182	0.956
ID206984	206984	64	35.316	13.797	26.059	0	147	147	2	1	-10921639	111.429	104	81	163	2340	22.482	2.000	0.145	1.259
ID206983	206983	62	31.337	25.854	20.691	0	147	147	2	1	-10921639	108.333	104	78	147	2275	18.388	6.283	0.127	1.328
ID206982	206982	None	45.234	18.158	20.092	0	147	147	2	1	-10921639	138.429	137	94	196	2907	29.585	2.000	0.130	1.075
ID206981	206981	63	31.866	21.940	11.611	0	147	147	2	1	-10921639	98.810	98	65	156	2075	22.735	2.000	0.123	0.955
ID206980	206980	None	30.757	16.197	11.231	0	147	147	2	1	-10921639	119.143	114	75	173	2502	22.531	4.800	0.147	1.357
ID206999	206999	60	37.423	21.040	28.177	0	148	148	2	1	-10921639	113.619	117	71	166	2386	25.232	3.200	0.155	1.205
ID206979	206979	60	32.483	20.894	28.339	0	149	149	2	1	-10921639	109.524	111	71	153	2300	28.809	3.200	0.110	0.754
ID206978	206978	65	35.567	26.757	24.090	0	149	149	2	1	-10921639	111.190	107	75	150	2335	24.318	7.600	0.131	1.057
ID206977	206977	66	27.166	17.389	20.737	0	149	149	2	1	-10921639	133.286	134	98	183	2799	19.412	2.000	0.059	0.766
ID206976	206976	67	27.750	12.682	20.427	0	149	149	2	1	-10921639	120.810	117	85	163	2537	22.069	2.000	0.088	0.882
ID206975	206975	62	36.828	25.254	18.939	0	149	149	2	1	-10921639	113.286	114	78	153	2379	23.484	2.000	0.126	1.078
ID206974	206974	68	28.431	17.321	12.560	0	149	149	2	1	-10921639	137.952	140	114	163	2897	13.901	4.800	0.113	2.008
ID206973	206973	None	45.666	23.325	11.757	0	149	149	2	1	-10921639	108.714	107	58	179	2283	27.968	2.000	0.180	1.185
ID207011	207011	67	32.794	13.001	21.080	0	150	150	2	1	-10921639	133.619	127	78	196	2806	27.136	2.000	0.098	0.881
ID207010	207010	66	32.651	17.569	20.240	0	150	150	2	1	-10921639	142.429	140	101	192	2991	26.364	3.200	0.085	0.849
ID207009	207009	62	30.151	25.158	18.391	0	150	150	2	1	-10921639	115.524	114	85	173	2426	21.619	4.800	0.112	1.075
ID207008	207008	68	72.239	19.811	11.239	0	150	150	2	1	-10921639	152.571	140	65	255	3204	49.842	2.000	0.202	1.027
ID207013	207013	60	35.207	21.083	29.363	0	150	150	2	1	-10921639	105.429	104	62	156	2214	24.334	4.800	0.142	1.079
ID207012	207012	65	41.841	25.272	24.727	0	150	150	2	1	-10921639	125.190	127	78	170	2629	27.427	7.600	0.156	1.229
ID207019	207019	68	48.929	19.556	12.034	0	151	151	2	1	-10921639	139.143	130	81	219	2922	36.012	6.303	0.132	0.901
ID207022	207022	60	42.277	21.378	28.987	0	151	151	2	1	-10921639	106.714	111	58	160	2241	32.772	2.000	0.168	0.937
ID207021	207021	65	31.735	27.208	23.577	0	151	151	2	1	-10921639	115.238	114	68	160	2420	28.149	7.600	0.110	0.809
ID207020	207020	62	28.025	24.885	18.399	0	151	151	2	1	-10921639	123.143	117	101	170	2586	19.440	6.299	0.095	1.098
ID207003	207003	66	28.049	18.692	19.663	0	152	152	2	1	-10921639	134.381	143	88	166	2822	24.297	2.000	0.086	0.878
ID207002	207002	62	36.504	24.891	17.664	0	152	152	2	1	-10921639	126.476	120	94	183	2656	25.430	3.200	0.112	1.003
ID207001	207001	68	31.809	17.463	12.180	0	152	152	2	1	-10921639	137.524	140	94	186	2888	25.339	2.000	0.096	0.951
ID207000	207000	69	35.030	22.200	11.139	0	152	152	2	1	-10921639	121.143	127	81	170	2544	27.614	4.800	0.124	0.967
ID207007	207007	60	40.887	21.043	27.942	0	152	152	2	1	-10921639	115.381	120	68	166	2423	28.951	2.000	0.146	1.013
ID207006	207006	None	30.661	13.755	26.902	0	152	152	2	1	-10921639	111.095	104	62	156	2333	26.862	2.000	0.081	0.618
ID207005	207005	65	45.757	25.602	24.655	0	152	152	2	1	-10921639	136.524	140	71	186	2867	33.549	4.800	0.184	1.265
ID207004	207004	67	32.364	13.595	22.125	0	152	152	2	1	-10921639	142.095	140	107	176	2984	20.172	4.800	0.101	1.294
ID207031	207031	62	39.213	25.385	18.081	0	153	153	2	1	-10921639	131.238	127	94	186	2756	27.005	3.200	0.128	1.100
ID207030	207030	68	27.291	16.701	11.897	0	153	153	2	1	-10921639	129.190	124	101	173	2713	20.968	2.000	0.091	1.027
ID207029	207029	69	40.205	21.675	11.029	0	153	153	2	1	-10921639	139.810	147	81	173	2936	22.529	4.800	0.177	1.862
ID207035	207035	60	51.213	21.328	28.320	0	153	153	2	1	-10921639	123.857	120	71	189	2601	31.748	2.000	0.181	1.196
ID207034	207034	65	41.777	25.480	24.765	0	153	153	2	1	-10921639	130.333	130	75	183	2737	31.894	2.000	0.124	0.905
ID207033	207033	67	33.881	13.632	21.512	0	153	153	2	1	-10921639	134.905	137	88	179	2833	27.162	6.364	0.090	0.824
ID207032	207032	66	34.890	18.902	20.004	0	153	153	2	1	-10921639	144.619	140	88	176	3037	24.090	2.000	0.103	1.126
ID207018	207018	60	47.012	21.334	28.528	0	154	154	2	1	-10921639	118.286	111	68	186	2484	37.312	2.000	0.173	0.936
ID207017	207017	65	64.887	25.859	24.001	0	154	154	2	1	-10921639	152.476	147	98	225	3202	37.477	2.000	0.191	1.302
ID207016	207016	66	33.562	18.776	19.939	0	154	154	2	1	-10921639	147.524	147	104	186	3098	23.790	4.800	0.106	1.185
ID207015	207015	62	30.807	26.356	18.571	0	154	154	2	1	-10921639	129.429	130	91	166	2718	22.897	2.000	0.086	0.894
ID207014	207014	69	40.180	22.328	11.068	0	154	154	2	1	-10921639	132.238	137	81	183	2777	25.438	4.800	0.133	1.218
ID207027	207027	65	63.729	26.238	24.127	0	155	155	2	1	-10921639	145.095	143	91	235	3047	39.405	2.000	0.173	1.088
ID207026	207026	66	44.007	19.243	20.078	0	155	155	2	1	-10921639	151.238	150	98	212	3176	29.048	2.000	0.111	1.044
ID207025	207025	62	42.670	25.093	18.181	0	155	155	2	1	-10921639	141.238	134	104	202	2966	26.848	2.000	0.126	1.177
ID207024	207024	None	31.866	12.998	14.412	0	155	155	2	1	-10921639	134.000	137	85	205	2814	30.557	2.000	0.094	0.753
ID207023	207023	69	53.172	21.142	11.432	0	155	155	2	1	-10921639	141.476	137	81	228	2971	37.419	2.000	0.162	1.057
ID207028	207028	60	37.075	21.996	28.497	0	155	155	2	1	-10921639	123.000	124	68	176	2583	24.560	2.000	0.127	1.129
ID207043	207043	60	60.180	21.802	28.514	0	156	156	2	1	-10921639	130.143	130	55	225	2733	46.042	2.000	0.217	1.007
ID207042	207042	65	58.445	26.264	24.087	0	156	156	2	1	-10921639	146.333	143	98	212	3073	34.735	2.000	0.162	1.177
ID207041	207041	None	32.363	13.820	21.912	0	156	156	2	1	-10921639	140.952	140	98	173	2960	19.999	7.600	0.107	1.368
ID207040	207040	66	43.872	19.113	20.503	0	156	156	2	1	-10921639	148.429	143	85	199	3117	34.425	2.000	0.102	0.796
ID207044	207044	None	34.760	13.038	32.692	0	156	156	2	1	-10921639	60.381	62	22	140	1268	29.116	2.000	0.206	0.707
ID207039	207039	70	35.646	27.296	19.813	0	156	156	2	1	-10921639	134.762	130	91	212	2830	29.791	2.000	0.066	0.564
ID207038	207038	62	34.011	24.623	17.927	0	156	156	2	1	-10921639	134.190	130	71	183	2818	25.690	7.600	0.100	0.953
ID207037	207037	69	65.113	21.182	11.684	0	156	156	2	1	-10921639	159.762	166	94	241	3355	41.795	2.000	0.171	1.119
ID207036	207036	None	38.712	15.789	11.285	0	156	156	2	1	-10921639	136.667	143	94	196	2870	26.601	2.000	0.116	1.071
ID207050	207050	60	75.347	21.950	28.414	0	157	157	2	1	-10921639	159.238	156	94	255	3344	42.068	2.000	0.224	1.387
ID207049	207049	65	41.385	26.422	23.856	0	157	157	2	1	-10921639	138.619	140	88	192	2911	28.013	2.000	0.131	1.149
ID207048	207048	66	39.668	18.745	19.890	0	157	157	2	1	-10921639	156.952	153	114	199	3296	24.346	2.000	0.110	1.279
ID207047	207047	70	35.869	26.665	19.000	0	157	157	2	1	-10921639	130.190	137	65	196	2734	32.999	2.000	0.095	0.683
ID207046	207046	None	34.805	13.015	15.622	0	157	157	2	1	-10921639	134.476	127	94	189	2824	23.756	3.200	0.103	1.053
ID207045	207045	69	57.124	21.025	11.760	0	157	157	2	1	-10921639	161.238	166	107	228	3386	35.530	2.000	0.162	1.263
ID207063	207063	70	50.914	25.914	18.795	0	158	158	2	1	-10921639	154.333	147	88	222	3241	33.702	3.200	0.152	1.207
ID207062	207062	69	59.869	21.901	11.695	0	158	158	2	1	-10921639	167.667	160	107	235	3521	35.778	2.000	0.174	1.390
ID207061	207061	None	33.144	16.006	11.767	0	158	158	2	1	-10921639	135.476	137	88	173	2845	24.155	2.000	0.088	0.912
ID207067	207067	71	29.111	16.404	27.753	0	158	158	2	1	-10921639	122.190	124	62	173	2566	29.061	2.000	0.099	0.758
ID207066	207066	65	48.036	26.181	24.172	0	158	158	2	1	-10921639	142.238	137	94	196	2987	31.548	2.000	0.133	1.057
ID207065	207065	72	39.080	13.715	21.298	0	158	158	2	1	-10921639	147.333	147	107	199	3094	27.668	2.000	0.095	0.926
ID207064	207064	66	65.094	18.878	20.250	0	158	158	2	1	-10921639	169.714	163	104	255	3564	40.294	2.000	0.161	1.170
ID207068	207068	60	64.443	22.081	28.181	0	158	158	2	1	-10921639	148.286	147	91	222	3114	35.528	2.000	0.196	1.367
ID207075	207075	None	29.334	13.446	26.568	0	159	159	2	1	-10921639	103.048	104	55	176	2164	38.125	2.000	0.076	0.380
ID207074	207074	65	64.811	25.995	24.237	0	159	159	2	1	-10921639	149.667	143	85	255	3143	42.041	2.000	0.169	1.028
ID207073	207073	72	35.310	14.109	21.669	0	159	159	2	1	-10921639	151.333	156	104	192	3178	26.703	3.200	0.104	1.067
ID207072	207072	66	53.505	18.881	20.090	0	159	159	2	1	-10921639	157.667	150	94	241	3311	37.604	2.000	0.127	0.943
ID207078	207078	73	27.270	12.712	32.976	0	159	159	2	1	-10921639	57.857	52	29	88	1215	19.553	2.000	0.188	0.935
ID207077	207077	60	77.019	21.687	27.843	0	159	159	2	1	-10921639	152.333	156	75	248	3199	47.984	2.000	0.222	1.155
ID207076	207076	71	33.743	16.488	28.312	0	159	159	2	1	-10921639	120.952	130	62	173	2540	29.586	2.000	0.105	0.775
ID207071	207071	70	46.174	27.101	19.446	0	159	159	2	1	-10921639	149.619	156	81	219	3142	37.547	2.000	0.147	1.020
ID207070	207070	None	38.158	13.037	16.368	0	159	159	2	1	-10921639	149.000	150	98	196	3129	26.376	2.000	0.113	1.145
ID207069	207069	69	59.683	21.726	12.012	0	159	159	2	1	-10921639	165.524	156	104	235	3476	38.133	4.800	0.177	1.304
ID207059	207059	71	32.193	16.446	28.521	0	160	160	2	1	-10921639	109.143	111	55	183	2292	35.143	7.600	0.089	0.510
ID207058	207058	60	62.569	21.505	26.549	0	160	160	2	1	-10921639	166.286	166	75	255	3492	47.122	4.800	0.174	1.048
ID207057	207057	65	46.455	26.302	24.105	0	160	160	2	1	-10921639	146.143	143	94	219	3069	31.026	4.800	0.130	1.084
ID207056	207056	72	39.777	13.644	21.590	0	160	160	2	1	-10921639	159.571	163	107	202	3351	28.310	3.200	0.117	1.182
ID207060	207060	73	43.583	12.915	32.444	0	160	160	2	1	-10921639	73.333	65	39	150	1540	30.334	2.000	0.205	0.823
ID207051	207051	None	32.611	15.864	12.074	0	160	160	2	1	-10921639	146.000	143	94	219	3066	26.429	4.800	0.105	1.047
ID207055	207055	66	41.926	18.863	20.361	0	160	160	2	1	-10921639	166.238	156	111	219	3491	34.515	3.200	0.118	1.014
ID207054	207054	70	48.395	26.608	18.775	0	160	160	2	1	-10921639	136.476	137	65	205	2866	37.645	2.000	0.131	0.839
ID207053	207053	None	34.257	14.100	12.920	0	160	160	2	1	-10921639	144.762	143	98	219	3040	33.073	4.800	0.106	0.837
ID207052	207052	69	43.052	23.091	11.550	0	160	160	2	1	-10921639	143.286	143	85	189	3009	26.110	2.000	0.137	1.324
ID207079	207079	69	64.787	23.530	11.941	0	161	161	2	1	-10921639	152.333	147	104	255	3199	39.973	2.000	0.198	1.260
ID207083	207083	72	45.523	13.694	21.591	0	161	161	2	1	-10921639	160.429	163	107	212	3369	33.383	2.000	0.105	0.916
ID207082	207082	66	45.837	18.399	20.168	0	161	161	2	1	-10921639	162.619	163	104	228	3415	35.622	2.000	0.105	0.868
ID207081	207081	70	36.623	27.038	19.293	0	161	161	2	1	-10921639	131.238	127	94	166	2756	22.316	4.800	0.145	1.489
ID207080	207080	74	30.439	13.047	16.160	0	161	161	2	1	-10921639	136.000	134	94	186	2856	23.603	2.000	0.074	0.797
ID207087	207087	73	38.501	12.874	33.160	0	161	161	2	1	-10921639	68.381	58	39	124	1436	25.043	2.000	0.197	0.897
ID207086	207086	75	60.403	14.026	26.611	0	161	161	2	1	-10921639	142.429	130	68	255	2991	47.041	2.000	0.150	0.789
ID207085	207085	60	52.997	22.083	25.861	0	161	161	2	1	-10921639	165.952	166	91	255	3485	36.957	7.600	0.125	0.996
ID207084	207084	65	35.373	25.874	24.314	0	161	161	2	1	-10921639	138.857	130	88	189	2916	29.987	2.000	0.089	0.755
ID207091	207091	66	38.010	18.274	19.983	0	162	162	2	1	-10921639	169.143	173	124	212	3552	24.032	3.200	0.093	1.192
ID207090	207090	70	49.727	26.898	18.802	0	162	162	2	1	-10921639	132.810	124	81	215	2789	39.249	2.000	0.117	0.709
ID207089	207089	74	33.047	12.833	16.956	0	162	162	2	1	-10921639	149.571	147	101	199	3141	24.451	2.000	0.079	0.895
ID207088	207088	69	49.149	23.375	11.211	0	162	162	2	1	-10921639	134.857	130	91	209	2832	34.012	7.600	0.133	0.931
ID207094	207094	None	38.025	16.490	28.475	0	162	162	2	1	-10921639	141.190	140	78	209	2965	32.663	4.800	0.129	0.990
ID207093	207093	75	42.476	14.118	26.961	0	162	162	2	1	-10921639	133.381	134	68	209	2801	33.942	2.000	0.115	0.812
ID207092	207092	65	64.903	25.010	25.046	0	162	162	2	1	-10921639	173.905	166	85	235	3652	41.972	2.000	0.179	1.257
ID207096	207096	73	30.977	13.196	33.623	0	162	162	2	1	-10921639	54.238	52	16	124	1139	29.841	2.000	0.172	0.534
ID207107	207107	70	35.479	26.069	18.462	0	163	163	2	1	-10921639	133.810	137	71	183	2810	32.482	2.000	0.110	0.816
ID207106	207106	74	27.872	12.750	15.935	0	163	163	2	1	-10921639	139.095	140	107	176	2921	19.910	2.000	0.080	1.032
ID207105	207105	69	65.065	23.559	12.008	0	163	163	2	1	-10921639	154.048	153	78	241	3235	45.755	2.000	0.185	1.051
ID207111	207111	65	45.020	23.602	25.241	0	163	163	2	1	-10921639	162.810	156	111	202	3419	30.556	7.600	0.139	1.297
ID207110	207110	None	40.999	26.095	24.116	0	163	163	2	1	-10921639	141.905	143	75	202	2980	38.584	2.000	0.121	0.795
ID207109	207109	72	39.798	13.569	21.587	0	163	163	2	1	-10921639	153.000	147	111	212	3213	31.594	3.200	0.099	0.870
ID207108	207108	66	48.016	18.586	20.302	0	163	163	2	1	-10921639	163.238	160	98	241	3428	37.906	2.000	0.112	0.868
ID207114	207114	73	38.456	14.232	32.914	0	163	163	2	1	-10921639	71.333	71	22	137	1498	28.447	2.000	0.209	0.866
ID207113	207113	75	39.897	13.815	26.587	0	163	163	2	1	-10921639	122.238	117	62	202	2567	36.993	2.000	0.099	0.595
ID207112	207112	76	28.544	0.000	26.000	0	163	163	2	1	-10921639	42.095	35	18	88	884	21.797	2.000	0.292	0.873
ID207104	207104	73	37.278	15.967	33.139	0	164	164	2	1	-10921639	85.238	81	52	127	1790	25.332	2.000	0.175	1.001
ID207095	207095	69	70.124	23.145	11.388	0	164	164	2	1	-10921639	158.762	156	78	255	3334	47.580	2.000	0.178	1.006
ID207099	207099	70	36.715	26.657	18.828	0	164	164	2	1	-10921639	128.429	124	75	192	2697	33.817	2.000	0.089	0.624
ID207098	207098	66	51.695	18.017	19.482	0	164	164	2	1	-10921639	170.190	176	107	245	3574	36.436	2.000	0.128	1.062
ID207097	207097	74	31.258	12.905	16.063	0	164	164	2	1	-10921639	139.000	130	98	192	2919	27.142	2.000	0.071	0.681
ID207103	207103	75	38.494	13.550	26.709	0	164	164	2	1	-10921639	126.619	124	71	189	2659	31.446	2.000	0.116	0.840
ID207102	207102	65	59.037	24.471	25.126	0	164	164	2	1	-10921639	170.190	160	111	228	3574	32.095	4.800	0.169	1.531
ID207101	207101	76	31.334	0.000	25.000	0	164	164	2	1	-10921639	45.095	45	15	91	947	22.381	7.600	0.310	0.953
ID207100	207100	72	37.295	13.099	21.659	0	164	164	2	1	-10921639	146.667	143	85	232	3080	34.053	2.000	0.090	0.712
ID207123	207123	73	30.101	15.966	32.853	0	165	165	2	1	-10921639	84.524	81	52	150	1775	24.863	2.000	0.110	0.671
ID207122	207122	77	40.127	23.044	28.653	0	165	165	2	1	-10921639	117.333	137	29	179	2464	46.802	2.000	0.126	0.560
ID207121	207121	75	38.290	13.724	26.796	0	165	165	2	1	-10921639	130.810	134	58	179	2747	30.804	4.800	0.128	0.966
ID207120	207120	65	54.255	24.598	24.704	0	165	165	2	1	-10921639	165.238	170	75	241	3470	44.165	4.800	0.155	1.004
ID207115	207115	69	68.965	23.374	11.819	0	165	165	2	1	-10921639	167.000	150	117	255	3507	39.884	2.000	0.176	1.251
ID207119	207119	76	38.801	0.000	25.000	0	165	165	2	1	-10921639	54.333	45	26	98	1141	26.543	2.000	0.322	0.996
ID207118	207118	72	45.922	13.961	21.266	0	165	165	2	1	-10921639	164.429	156	111	225	3453	33.716	2.000	0.102	0.899
ID207117	207117	66	49.562	18.577	19.933	0	165	165	2	1	-10921639	169.524	173	91	245	3560	40.424	2.000	0.116	0.873
ID207116	207116	74	27.270	12.242	15.360	0	165	165	2	1	-10921639	139.952	147	85	196	2939	29.068	4.800	0.090	0.794
ID207185	207185	73	34.104	15.575	32.805	0	166	166	2	1	-10921639	97.714	107	52	163	2052	29.396	2.000	0.116	0.690
ID207184	207184	77	41.636	21.669	28.720	0	166	166	2	1	-10921639	137.381	143	26	222	2885	50.599	2.000	0.113	0.549
ID207175	207175	78	51.756	12.188	4.272	0	166	166	2	1	-10921639	92.571	85	52	199	1944	38.555	2.000	0.198	0.795
ID207179	207179	66	39.046	18.745	20.710	0	166	166	2	1	-10921639	164.476	166	117	209	3454	25.602	2.000	0.101	1.175
ID207178	207178	72	33.784	13.612	21.493	0	166	166	2	1	-10921639	158.048	153	117	209	3319	25.095	2.000	0.079	0.923
ID207177	207177	74	30.543	13.351	14.567	0	166	166	2	1	-10921639	133.429	130	75	215	2802	30.791	2.000	0.054	0.442
ID207176	207176	69	60.605	23.483	11.839	0	166	166	2	1	-10921639	155.238	147	107	255	3260	37.225	2.000	0.159	1.141
ID207183	207183	75	39.865	14.075	26.830	0	166	166	2	1	-10921639	141.619	143	78	192	2974	31.363	2.000	0.112	0.907
ID207182	207182	None	35.872	22.879	25.504	0	166	166	2	1	-10921639	184.619	186	143	235	3877	29.209	7.600	0.109	1.247
ID207181	207181	76	28.821	0.000	25.000	0	166	166	2	1	-10921639	45.381	36	21	85	953	19.866	2.000	0.265	0.957
ID207180	207180	65	63.669	26.164	24.060	0	166	166	2	1	-10921639	171.905	166	94	241	3610	41.588	2.000	0.163	1.158
ID207136	207136	73	41.052	16.083	32.818	0	167	167	2	1	-10921639	94.000	94	45	173	1974	36.246	2.000	0.119	0.550
ID207127	207127	74	43.821	13.068	14.193	0	167	167	2	1	-10921639	149.333	140	98	215	3136	33.968	2.000	0.117	0.921
ID207126	207126	69	64.727	23.315	11.681	0	167	167	2	1	-10921639	157.238	143	111	219	3302	36.944	2.000	0.180	1.299
ID207125	207125	None	28.250	17.404	4.791	0	167	167	2	1	-10921639	105.429	104	71	137	2214	18.999	6.286	0.125	1.232
ID207124	207124	78	37.509	12.022	4.824	0	167	167	2	1	-10921639	95.952	91	55	170	2015	26.971	2.000	0.147	0.914
ID207131	207131	76	33.773	0.000	25.000	0	167	167	2	1	-10921639	50.857	51	18	91	1068	23.732	2.000	0.280	0.938
ID207130	207130	72	45.770	13.736	21.336	0	167	167	2	1	-10921639	170.429	170	117	212	3579	27.978	2.000	0.124	1.342
ID207129	207129	66	32.735	19.076	20.372	0	167	167	2	1	-10921639	160.476	163	111	205	3370	23.897	3.200	0.084	1.046
ID207128	207128	79	28.051	26.228	19.267	0	167	167	2	1	-10921639	133.381	127	94	176	2801	22.451	3.200	0.082	0.899
ID207135	207135	77	47.699	21.191	27.626	0	167	167	2	1	-10921639	167.190	176	62	255	3511	50.490	6.325	0.113	0.670
ID207134	207134	75	41.919	14.728	27.335	0	167	167	2	1	-10921639	153.810	153	85	212	3230	35.789	2.000	0.106	0.822
ID207133	207133	80	30.905	8.869	27.521	0	167	167	2	1	-10921639	82.190	75	39	153	1726	30.197	2.000	0.103	0.509
ID207132	207132	65	73.315	25.215	24.868	0	167	167	2	1	-10921639	191.714	186	85	255	4026	48.414	2.000	0.171	1.154
ID207203	207203	75	48.415	16.923	28.765	0	168	168	2	1	-10921639	163.667	160	75	241	3437	44.246	2.000	0.102	0.682
ID207202	207202	80	27.944	8.569	27.278	0	168	168	2	1	-10921639	91.762	91	52	147	1927	24.199	2.000	0.076	0.533
ID207201	207201	65	61.621	23.639	25.955	0	168	168	2	1	-10921639	178.381	179	94	251	3746	45.991	4.800	0.161	1.077
ID207200	207200	72	43.113	13.593	21.700	0	168	168	2	1	-10921639	174.333	170	134	232	3661	29.815	4.800	0.109	1.153
ID207204	207204	73	40.576	16.100	32.284	0	168	168	2	1	-10921639	122.571	120	71	186	2574	36.042	2.000	0.100	0.620
ID207195	207195	78	29.718	11.320	4.744	0	168	168	2	1	-10921639	92.810	81	65	140	1949	24.041	2.000	0.125	0.859
ID207199	207199	66	46.387	19.120	19.921	0	168	168	2	1	-10921639	180.714	183	111	225	3795	29.751	2.000	0.122	1.325
ID207198	207198	79	45.183	26.795	19.378	0	168	168	2	1	-10921639	129.286	130	68	202	2715	38.580	2.000	0.104	0.633
ID207197	207197	74	49.235	12.815	14.446	0	168	168	2	1	-10921639	147.571	143	98	222	3099	35.233	2.000	0.124	0.926
ID207196	207196	69	65.284	23.037	11.710	0	168	168	2	1	-10921639	162.857	153	120	238	3420	35.535	7.600	0.175	1.363
ID207139	207139	74	33.821	12.605	16.033	0	169	169	2	1	-10921639	162.000	163	104	202	3402	27.468	4.800	0.095	1.023
ID207138	207138	69	71.446	23.243	11.522	0	169	169	2	1	-10921639	164.190	153	98	255	3448	46.091	2.000	0.169	1.028
ID207137	207137	78	48.012	11.014	4.125	0	169	169	2	1	-10921639	97.619	91	42	232	2050	39.163	2.000	0.157	0.676
ID207143	207143	65	50.605	25.051	25.579	0	169	169	2	1	-10921639	169.333	176	91	238	3556	43.994	2.000	0.125	0.855
ID207142	207142	None	37.063	21.975	24.983	0	169	169	2	1	-10921639	177.667	179	137	255	3731	29.415	2.000	0.064	0.730
ID207141	207141	72	33.023	12.448	21.572	0	169	169	2	1	-10921639	144.143	140	88	205	3027	31.425	2.000	0.093	0.784
ID207140	207140	66	28.368	18.565	19.464	0	169	169	2	1	-10921639	161.476	166	107	202	3391	27.985	7.600	0.067	0.721
ID207146	207146	73	32.763	15.639	32.496	0	169	169	2	1	-10921639	118.286	124	65	183	2484	31.219	2.000	0.072	0.510
ID207145	207145	75	58.398	14.833	27.302	0	169	169	2	1	-10921639	178.429	189	107	238	3747	40.172	2.000	0.148	1.146
ID207144	207144	80	36.367	8.271	27.117	0	169	169	2	1	-10921639	87.810	78	39	150	1844	30.556	2.000	0.147	0.736
ID207216	207216	73	50.656	15.781	32.432	0	170	170	2	1	-10921639	136.762	137	75	225	2872	37.449	2.000	0.143	0.912
ID207207	207207	81	27.414	17.076	11.616	0	170	170	2	1	-10921639	146.333	147	111	176	3073	19.757	7.600	0.087	1.183
ID207206	207206	69	51.235	23.361	11.239	0	170	170	2	1	-10921639	135.905	127	88	219	2854	36.277	2.000	0.136	0.895
ID207205	207205	78	28.472	11.345	3.834	0	170	170	2	1	-10921639	86.333	91	45	124	1813	22.442	2.000	0.139	0.941
ID207211	207211	72	35.441	12.731	21.647	0	170	170	2	1	-10921639	163.905	156	124	219	3442	28.775	4.800	0.089	0.928
ID207210	207210	79	42.895	26.183	19.015	0	170	170	2	1	-10921639	149.619	153	101	215	3142	29.936	2.000	0.107	0.965
ID207209	207209	66	35.201	18.170	19.286	0	170	170	2	1	-10921639	176.714	176	127	228	3711	27.366	7.600	0.097	1.146
ID207208	207208	74	30.809	13.429	14.250	0	170	170	2	1	-10921639	148.333	153	78	196	3115	34.670	2.000	0.066	0.526
ID207215	207215	82	38.533	16.229	28.940	0	170	170	2	1	-10921639	161.381	163	104	232	3389	31.800	6.009	0.086	0.803
ID207214	207214	75	40.369	14.152	27.112	0	170	170	2	1	-10921639	148.619	147	98	235	3121	34.819	2.000	0.082	0.646
ID207213	207213	80	30.373	8.811	27.048	0	170	170	2	1	-10921639	97.667	98	58	150	2051	26.596	2.000	0.104	0.692
ID207212	207212	65	60.305	25.246	25.088	0	170	170	2	1	-10921639	185.143	179	130	255	3888	29.398	4.800	0.164	1.777
ID207171	207171	80	33.191	8.079	27.095	0	171	171	2	1	-10921639	101.095	104	52	143	2123	25.175	3.200	0.134	0.950
ID207170	207170	65	69.096	25.982	24.071	0	171	171	2	1	-10921639	183.952	196	94	255	3863	43.789	2.000	0.164	1.185
ID207169	207169	83	33.526	21.393	23.768	0	171	171	2	1	-10921639	176.429	170	120	238	3705	36.059	2.000	0.046	0.428
ID207168	207168	72	36.401	13.405	21.805	0	171	171	2	1	-10921639	172.095	176	127	222	3614	28.372	4.800	0.110	1.206
ID207174	207174	73	66.811	16.021	32.083	0	171	171	2	1	-10921639	142.810	137	81	255	2999	42.916	2.000	0.177	0.999
ID207173	207173	82	39.078	15.967	28.898	0	171	171	2	1	-10921639	161.619	153	104	215	3394	32.248	6.043	0.087	0.806
ID207172	207172	None	34.340	19.962	27.839	0	171	171	2	1	-10921639	146.000	150	81	222	3066	36.458	2.000	0.038	0.294
ID207163	207163	None	30.672	5.135	12.132	0	171	171	2	1	-10921639	70.857	71	35	124	1488	21.632	2.000	0.169	0.945
ID207162	207162	69	73.158	23.368	11.431	0	171	171	2	1	-10921639	164.476	153	98	255	3454	46.726	2.000	0.204	1.194
ID207161	207161	78	28.717	11.157	3.379	0	171	171	2	1	-10921639	82.905	81	52	124	1741	22.356	2.000	0.142	0.920
ID207167	207167	66	36.850	18.106	19.067	0	171	171	2	1	-10921639	177.857	179	124	219	3735	23.116	7.600	0.091	1.289
ID207166	207166	79	47.559	25.829	18.024	0	171	171	2	1	-10921639	150.095	160	94	228	3152	36.487	2.000	0.123	0.901
ID207165	207165	74	44.520	13.071	15.385	0	171	171	2	1	-10921639	160.381	160	94	235	3368	34.952	7.600	0.125	1.022
ID207164	207164	81	31.683	16.687	11.493	0	171	171	2	1	-10921639	154.429	156	107	199	3243	27.642	7.600	0.097	0.992
ID207147	207147	78	51.265	11.424	2.847	0	172	172	2	1	-10921639	96.095	88	52	183	2018	35.063	2.000	0.215	0.969
ID207151	207151	79	48.181	25.424	18.369	0	172	172	2	1	-10921639	149.048	137	104	215	3130	35.476	2.000	0.129	0.963
ID207150	207150	74	27.793	11.902	15.807	0	172	172	2	1	-10921639	151.952	156	88	189	3191	24.381	7.600	0.096	1.088
ID207149	207149	81	33.377	16.878	11.750	0	172	172	2	1	-10921639	147.667	147	107	186	3101	25.611	2.000	0.073	0.787
ID207148	207148	69	61.418	23.112	11.393	0	172	172	2	1	-10921639	148.571	134	81	235	3120	41.707	2.000	0.185	1.111
ID207155	207155	65	61.624	26.075	24.044	0	172	172	2	1	-10921639	170.714	166	98	235	3585	38.973	2.000	0.152	1.159
ID207154	207154	83	41.164	21.159	23.480	0	172	172	2	1	-10921639	178.333	179	130	255	3745	34.365	2.000	0.074	0.715
ID207153	207153	72	48.658	13.036	21.472	0	172	172	2	1	-10921639	177.571	183	117	255	3729	37.660	2.000	0.112	0.951
ID207152	207152	66	35.757	18.945	19.128	0	172	172	2	1	-10921639	179.810	183	127	222	3776	25.744	4.800	0.088	1.130
ID207159	207159	82	52.868	16.796	28.440	0	172	172	2	1	-10921639	171.095	160	124	255	3593	38.936	2.000	0.098	0.784
ID207158	207158	80	34.620	7.576	28.202	0	172	172	2	1	-10921639	101.143	101	68	183	2124	27.751	7.600	0.133	0.853
ID207157	207157	None	30.701	14.037	25.985	0	172	172	2	1	-10921639	145.714	153	94	205	3060	31.718	2.000	0.030	0.267
ID207156	207156	None	34.317	0.000	25.000	0	172	172	2	1	-10921639	57.000	54	26	107	1197	24.123	2.000	0.283	1.042
ID207160	207160	73	58.783	16.004	32.380	0	172	172	2	1	-10921639	126.000	111	65	255	2646	50.539	2.000	0.123	0.546
ID207187	207187	69	72.452	22.963	11.518	0	173	173	2	1	-10921639	161.095	147	98	255	3383	45.820	2.000	0.164	0.990
ID207186	207186	78	33.353	11.651	3.384	0	173	173	2	1	-10921639	90.762	85	52	137	1906	25.998	3.200	0.156	0.944
ID207191	207191	83	36.014	20.872	23.060	0	173	173	2	1	-10921639	169.286	176	117	225	3555	29.892	2.000	0.064	0.684
ID207190	207190	72	49.213	13.330	21.464	0	173	173	2	1	-10921639	183.381	179	130	238	3851	26.639	4.800	0.135	1.636
ID207189	207189	79	67.459	25.168	17.923	0	173	173	2	1	-10921639	165.905	156	111	248	3484	43.272	2.000	0.153	1.018
ID207188	207188	66	27.484	18.622	18.392	0	173	173	2	1	-10921639	175.095	170	140	228	3677	25.139	2.000	0.055	0.726
ID207194	207194	73	63.062	15.843	32.027	0	173	173	2	1	-10921639	135.857	137	68	255	2853	45.785	2.000	0.154	0.792
ID207193	207193	82	41.009	16.826	28.555	0	173	173	2	1	-10921639	162.952	163	81	248	3422	38.861	6.285	0.091	0.700
ID207192	207192	65	63.659	25.859	24.894	0	173	173	2	1	-10921639	177.429	173	107	238	3726	37.914	4.800	0.173	1.378
ID207235	207235	72	44.032	13.608	20.803	0	174	174	2	1	-10921639	193.857	196	130	238	4071	27.859	4.800	0.110	1.383
ID207234	207234	66	31.436	18.886	19.772	0	174	174	2	1	-10921639	186.714	186	114	241	3921	31.426	2.000	0.053	0.602
ID207233	207233	79	48.982	25.391	18.230	0	174	174	2	1	-10921639	164.667	153	111	225	3458	32.217	2.000	0.117	1.070
ID207232	207232	84	39.749	13.579	14.297	0	174	174	2	1	-10921639	167.381	166	111	219	3515	32.296	2.000	0.087	0.831
ID207239	207239	82	38.143	17.091	28.136	0	174	174	2	1	-10921639	158.000	160	101	222	3318	30.895	2.000	0.069	0.658
ID207238	207238	65	67.359	26.003	24.997	0	174	174	2	1	-10921639	182.190	176	124	255	3826	39.030	2.000	0.171	1.363
ID207237	207237	85	29.454	0.000	25.000	0	174	174	2	1	-10921639	56.286	49	35	98	1182	18.144	2.000	0.225	1.141
ID207236	207236	83	28.186	20.499	23.747	0	174	174	2	1	-10921639	178.905	170	143	251	3757	29.134	5.995	0.044	0.522
ID207240	207240	73	39.540	15.738	31.872	0	174	174	2	1	-10921639	110.905	114	58	189	2329	36.040	2.000	0.097	0.543
ID207231	207231	69	72.757	22.959	11.659	0	174	174	2	1	-10921639	166.952	160	114	255	3506	43.158	2.000	0.172	1.135
ID207230	207230	78	31.124	12.937	4.176	0	174	174	2	1	-10921639	99.000	98	58	140	2079	23.013	2.000	0.122	0.936
ID207219	207219	None	27.469	10.216	17.994	0	175	175	2	1	-10921639	134.667	127	88	199	2828	34.654	7.600	0.050	0.372
ID207218	207218	84	37.239	13.147	14.566	0	175	175	2	1	-10921639	161.905	163	101	245	3400	34.864	2.000	0.059	0.520
ID207217	207217	69	64.770	23.249	11.970	0	175	175	2	1	-10921639	167.619	163	104	255	3520	40.458	2.000	0.147	1.062
ID207223	207223	83	28.085	20.397	23.340	0	175	175	2	1	-10921639	180.952	170	134	222	3800	27.163	6.240	0.066	0.829
ID207222	207222	72	55.878	13.958	20.921	0	175	175	2	1	-10921639	196.810	199	130	255	4133	37.576	3.200	0.112	1.053
ID207221	207221	66	39.604	18.758	19.524	0	175	175	2	1	-10921639	198.524	205	134	235	4169	29.190	4.800	0.096	1.193
ID207220	207220	79	52.528	25.771	18.370	0	175	175	2	1	-10921639	169.905	166	94	251	3568	36.418	4.800	0.159	1.277
ID207227	207227	82	40.523	16.961	28.290	0	175	175	2	1	-10921639	159.238	163	107	248	3344	34.758	6.418	0.063	0.546
ID207226	207226	None	40.485	14.243	26.530	0	175	175	2	1	-10921639	154.762	156	91	238	3250	38.339	2.000	0.082	0.612
ID207225	207225	85	29.862	0.000	25.000	0	175	175	2	1	-10921639	50.048	49	13	101	1051	24.451	2.000	0.226	0.755
ID207224	207224	65	64.813	26.857	24.306	0	175	175	2	1	-10921639	170.524	179	81	225	3581	43.862	2.000	0.197	1.277
ID207229	207229	73	40.520	15.852	32.042	0	175	175	2	1	-10921639	112.667	111	55	212	2366	41.994	2.000	0.097	0.474
ID207228	207228	None	32.656	8.288	30.192	0	175	175	2	1	-10921639	82.571	85	29	134	1734	30.952	2.000	0.136	0.638
ID207249	207249	73	56.102	16.079	31.695	0	176	176	2	1	-10921639	130.190	124	68	222	2734	45.247	2.000	0.175	0.858
ID207248	207248	82	37.764	16.529	28.362	0	176	176	2	1	-10921639	157.762	156	111	228	3313	32.112	7.600	0.059	0.545
ID207243	207243	79	50.853	25.333	17.992	0	176	176	2	1	-10921639	165.190	163	120	238	3469	32.767	2.000	0.134	1.194
ID207242	207242	84	32.393	13.715	15.019	0	176	176	2	1	-10921639	160.190	160	124	228	3364	24.598	2.000	0.058	0.714
ID207241	207241	69	61.873	22.929	11.613	0	176	176	2	1	-10921639	157.667	153	111	255	3311	37.314	2.000	0.155	1.133
ID207247	207247	65	72.924	26.082	24.516	0	176	176	2	1	-10921639	172.857	176	65	255	3630	48.053	4.800	0.208	1.240
ID207246	207246	85	29.084	0.000	25.000	0	176	176	2	1	-10921639	50.571	42	22	91	1062	19.075	2.000	0.249	1.057
ID207245	207245	66	44.936	19.810	21.089	0	176	176	2	1	-10921639	185.667	189	130	235	3899	33.158	2.000	0.094	0.966
ID207244	207244	72	46.664	13.550	20.995	0	176	176	2	1	-10921639	186.095	179	127	255	3908	33.168	4.800	0.110	1.111
ID207283	207283	73	41.637	16.215	32.292	0	177	177	2	1	-10921639	115.381	111	65	189	2423	34.456	2.000	0.117	0.700
ID207282	207282	82	44.162	16.275	28.040	0	177	177	2	1	-10921639	165.571	166	88	215	3477	33.520	2.000	0.116	1.029
ID207281	207281	65	75.113	26.249	24.612	0	177	177	2	1	-10921639	190.286	192	91	255	3996	48.818	4.800	0.214	1.373
ID207280	207280	85	33.702	0.000	25.000	0	177	177	2	1	-10921639	53.524	49	24	101	1124	23.321	2.000	0.276	0.994
ID207275	207275	84	35.586	13.043	14.998	0	177	177	2	1	-10921639	174.857	179	117	232	3672	27.328	4.800	0.077	0.910
ID207274	207274	69	68.287	23.301	11.713	0	177	177	2	1	-10921639	166.000	156	117	255	3486	38.860	2.000	0.164	1.205
ID207273	207273	None	29.192	18.249	3.918	0	177	177	2	1	-10921639	87.429	81	49	150	1836	23.211	2.000	0.112	0.762
ID207279	207279	83	30.421	20.644	23.965	0	177	177	2	1	-10921639	181.381	179	143	215	3809	17.451	6.374	0.092	1.749
ID207278	207278	72	42.268	12.919	21.131	0	177	177	2	1	-10921639	190.476	189	130	251	4000	29.716	2.000	0.106	1.231
ID207277	207277	66	29.002	18.402	19.165	0	177	177	2	1	-10921639	184.381	189	143	222	3872	23.105	3.200	0.062	0.932
ID207276	207276	79	53.836	25.224	18.370	0	177	177	2	1	-10921639	158.714	147	98	248	3333	40.721	2.000	0.125	0.867
ID207251	207251	None	36.338	16.925	12.720	0	178	178	2	1	-10921639	168.286	166	124	245	3534	27.430	7.600	0.074	0.846
ID207250	207250	69	55.498	23.325	11.502	0	178	178	2	1	-10921639	153.905	143	98	228	3232	32.026	2.000	0.159	1.316
ID207255	207255	72	45.755	13.240	21.359	0	178	178	2	1	-10921639	190.524	176	143	251	4001	31.285	4.800	0.106	1.167
ID207254	207254	66	48.371	18.618	19.918	0	178	178	2	1	-10921639	191.714	192	104	255	4026	39.122	3.200	0.089	0.805
ID207253	207253	79	47.832	25.554	18.554	0	178	178	2	1	-10921639	164.905	160	107	235	3463	38.838	2.000	0.093	0.721
ID207252	207252	84	36.784	13.215	14.937	0	178	178	2	1	-10921639	182.429	183	127	238	3831	29.907	7.600	0.078	0.886
ID207259	207259	83	31.256	20.390	26.489	0	178	178	2	1	-10921639	172.000	176	117	215	3612	26.775	2.000	0.069	0.835
ID207258	207258	86	43.988	14.254	26.072	0	178	178	2	1	-10921639	171.238	166	117	241	3596	35.665	2.000	0.090	0.795
ID207257	207257	85	34.592	0.000	25.000	0	178	178	2	1	-10921639	63.143	58	32	111	1326	22.749	2.000	0.270	1.178
ID207256	207256	65	62.313	26.779	23.871	0	178	178	2	1	-10921639	176.905	186	85	245	3715	46.326	4.800	0.163	1.069
ID207262	207262	73	34.545	16.654	31.714	0	178	178	2	1	-10921639	110.476	111	58	176	2320	34.708	6.033	0.097	0.561
ID207261	207261	82	28.799	16.038	29.542	0	178	178	2	1	-10921639	148.952	143	91	209	3128	33.084	4.800	0.105	0.856
ID207260	207260	87	30.652	8.614	29.437	0	178	178	2	1	-10921639	102.048	98	62	153	2143	28.859	2.000	0.144	0.892
ID207331	207331	None	27.479	10.875	17.785	0	179	179	2	1	-10921639	148.524	150	91	202	3119	30.197	7.600	0.046	0.432
ID207330	207330	None	27.179	24.775	15.329	0	179	179	2	1	-10921639	141.714	140	94	235	2976	33.324	2.000	0.020	0.169
ID207329	207329	84	42.645	13.774	14.602	0	179	179	2	1	-10921639	172.333	163	130	248	3619	31.910	7.600	0.084	0.841
ID207328	207328	69	57.453	22.777	11.111	0	179	179	2	1	-10921639	153.333	150	91	232	3220	35.764	4.800	0.170	1.244
ID207335	207335	65	65.929	27.126	23.727	0	179	179	2	1	-10921639	193.952	202	94	255	4073	47.171	7.600	0.172	1.209
ID207334	207334	72	43.609	13.198	21.928	0	179	179	2	1	-10921639	180.524	183	124	248	3791	32.355	2.000	0.109	1.095
ID207333	207333	66	53.881	18.682	19.705	0	179	179	2	1	-10921639	196.571	202	130	255	4128	38.277	2.000	0.114	1.054
ID207332	207332	79	42.983	25.456	18.456	0	179	179	2	1	-10921639	169.095	160	104	238	3551	37.913	6.110	0.108	0.869
ID207339	207339	None	29.797	9.407	27.508	0	179	179	2	1	-10921639	108.667	101	58	166	2282	31.500	7.600	0.114	0.704
ID207338	207338	86	43.155	14.267	26.205	0	179	179	2	1	-10921639	167.048	163	111	245	3508	35.251	2.000	0.094	0.814
ID207337	207337	83	45.294	20.772	25.367	0	179	179	2	1	-10921639	198.524	196	163	245	4169	24.580	4.800	0.111	1.608
ID207336	207336	85	36.504	0.000	25.000	0	179	179	2	1	-10921639	53.762	49	19	101	1129	24.896	2.000	0.294	0.982
ID207341	207341	73	36.543	16.525	31.324	0	179	179	2	1	-10921639	122.667	124	58	186	2576	36.146	2.000	0.120	0.726
ID207340	207340	87	29.536	8.129	30.209	0	179	179	2	1	-10921639	80.190	78	32	160	1684	34.452	3.200	0.149	0.605
ID207327	207327	None	29.850	18.273	3.449	0	179	179	2	1	-10921639	80.381	75	42	147	1688	25.835	2.000	0.119	0.662
ID207267	207267	72	55.341	12.918	21.885	0	180	180	2	1	-10921639	195.857	196	143	251	4113	30.062	4.800	0.142	1.618
ID207266	207266	66	60.087	18.913	19.548	0	180	180	2	1	-10921639	198.429	196	134	255	4167	40.663	3.200	0.125	1.083
ID207265	207265	79	43.336	25.541	18.707	0	180	180	2	1	-10921639	166.714	163	104	235	3501	32.798	3.200	0.101	0.933
ID207264	207264	84	43.021	13.308	14.481	0	180	180	2	1	-10921639	169.714	160	120	248	3564	36.844	4.800	0.117	0.968
ID207271	207271	83	36.359	20.105	25.945	0	180	180	2	1	-10921639	175.857	173	130	255	3693	33.243	6.115	0.066	0.651
ID207270	207270	86	37.143	13.827	26.290	0	180	180	2	1	-10921639	165.857	160	114	241	3483	31.318	2.000	0.049	0.492
ID207269	207269	85	31.079	0.000	25.000	0	180	180	2	1	-10921639	49.381	46	26	94	1037	20.378	2.000	0.249	0.967
ID207268	207268	65	70.183	27.139	23.576	0	180	180	2	1	-10921639	185.571	186	88	255	3897	49.085	2.000	0.171	1.105
ID207272	207272	73	28.095	16.295	31.171	0	180	180	2	1	-10921639	115.905	120	65	176	2434	34.755	6.378	0.100	0.604
ID207263	207263	69	53.792	22.569	11.497	0	180	180	2	1	-10921639	145.286	143	88	215	3051	39.251	2.000	0.169	1.070
ID207287	207287	84	35.595	13.491	14.255	0	181	181	2	1	-10921639	173.714	166	117	245	3648	27.126	3.200	0.104	1.202
ID207286	207286	69	71.752	23.166	11.357	0	181	181	2	1	-10921639	158.381	147	91	255	3326	45.952	2.000	0.190	1.100
ID207285	207285	None	29.594	9.736	6.006	0	181	181	2	1	-10921639	84.667	81	49	153	1778	25.222	2.000	0.088	0.544
ID207284	207284	None	27.236	17.819	3.019	0	181	181	2	1	-10921639	81.190	78	49	127	1705	23.664	2.000	0.101	0.630
ID207291	207291	65	63.416	25.804	24.796	0	181	181	2	1	-10921639	198.000	202	130	255	4158	41.761	4.800	0.170	1.378
ID207290	207290	72	47.528	12.979	21.893	0	181	181	2	1	-10921639	195.905	205	120	255	4114	38.432	3.200	0.093	0.864
ID207289	207289	79	39.738	25.470	18.848	0	181	181	2	1	-10921639	168.190	163	137	228	3532	23.800	2.000	0.092	1.193
ID207288	207288	66	59.322	18.868	19.350	0	181	181	2	1	-10921639	209.333	205	134	255	4396	36.305	2.000	0.140	1.415
ID207294	207294	73	36.972	15.693	29.725	0	181	181	2	1	-10921639	150.000	160	94	209	3150	34.797	4.800	0.122	0.936
ID207293	207293	83	38.899	20.283	26.141	0	181	181	2	1	-10921639	191.714	189	140	245	4026	30.434	2.000	0.086	0.998
ID207292	207292	86	55.229	13.885	25.762	0	181	181	2	1	-10921639	187.095	173	111	255	3929	40.641	2.000	0.101	0.845
ID207314	207314	83	33.292	20.582	26.989	0	182	182	2	1	-10921639	165.810	163	98	215	3482	31.032	2.000	0.071	0.704
ID207313	207313	86	59.178	14.086	26.052	0	182	182	2	1	-10921639	181.619	189	114	255	3814	43.306	2.000	0.106	0.806
ID207312	207312	65	68.503	27.000	24.000	0	182	182	2	1	-10921639	200.905	215	114	255	4219	43.973	4.800	0.186	1.432
ID207307	207307	69	71.018	22.516	11.523	0	182	182	2	1	-10921639	163.476	147	81	255	3433	48.232	2.000	0.192	1.093
ID207311	207311	72	31.821	12.329	21.552	0	182	182	2	1	-10921639	166.238	176	91	209	3491	35.969	2.000	0.077	0.659
ID207310	207310	79	46.231	25.631	18.818	0	182	182	2	1	-10921639	158.429	156	94	235	3327	38.238	2.000	0.101	0.762
ID207309	207309	66	59.671	18.907	18.951	0	182	182	2	1	-10921639	213.333	222	140	255	4480	36.679	4.800	0.136	1.397
ID207308	207308	88	35.195	17.269	12.892	0	182	182	2	1	-10921639	167.190	170	107	238	3511	30.161	3.200	0.064	0.663
ID207299	207299	66	56.800	19.042	18.982	0	183	183	2	1	-10921639	212.810	222	150	255	4469	34.288	4.800	0.128	1.413
ID207298	207298	84	35.243	11.839	13.921	0	183	183	2	1	-10921639	159.619	150	117	205	3352	30.227	2.000	0.075	0.735
ID207297	207297	88	46.939	17.193	13.083	0	183	183	2	1	-10921639	183.952	173	134	255	3863	35.311	2.000	0.088	0.840
ID207296	207296	69	69.484	23.018	11.402	0	183	183	2	1	-10921639	167.190	160	94	251	3511	49.312	2.000	0.180	1.036
ID207303	207303	86	52.974	13.729	26.116	0	183	183	2	1	-10921639	189.619	179	134	241	3982	31.509	3.200	0.122	1.313
ID207302	207302	65	76.030	27.650	23.662	0	183	183	2	1	-10921639	178.000	189	71	255	3738	58.025	2.000	0.187	0.966
ID207301	207301	72	43.348	12.622	21.225	0	183	183	2	1	-10921639	187.810	183	143	232	3944	26.347	2.000	0.112	1.437
ID207300	207300	79	34.921	25.363	18.791	0	183	183	2	1	-10921639	154.095	153	117	235	3236	27.177	2.000	0.069	0.733
ID207306	207306	None	30.556	8.310	29.553	0	183	183	2	1	-10921639	86.000	98	32	130	1806	32.398	4.800	0.162	0.740
ID207305	207305	None	30.112	17.240	28.426	0	183	183	2	1	-10921639	172.667	166	107	245	3626	32.108	2.000	0.035	0.364
ID207304	207304	83	54.677	20.188	27.391	0	183	183	2	1	-10921639	196.429	202	127	255	4125	38.613	2.000	0.125	1.132
ID207295	207295	None	27.651	17.776	3.165	0	183	183	2	1	-10921639	74.381	71	42	156	1562	27.456	2.000	0.080	0.403
ID207315	207315	None	33.203	14.430	4.279	0	184	184	2	1	-10921639	94.952	101	49	147	1994	30.479	2.000	0.099	0.560
ID207319	207319	84	27.202	12.271	13.674	0	184	184	2	1	-10921639	164.238	166	98	196	3449	27.066	5.947	0.063	0.720
ID207318	207318	88	42.289	16.988	13.309	0	184	184	2	1	-10921639	179.762	173	120	255	3775	36.993	5.964	0.081	0.727
ID207317	207317	69	61.906	22.609	11.680	0	184	184	2	1	-10921639	161.143	153	98	235	3384	42.122	2.000	0.164	1.076
ID207316	207316	89	34.380	8.003	6.910	0	184	184	2	1	-10921639	84.333	81	49	137	1771	23.884	2.000	0.150	0.919
ID207323	207323	65	66.890	28.113	23.291	0	184	184	2	1	-10921639	173.619	173	101	255	3646	47.907	7.600	0.131	0.838
ID207322	207322	72	39.837	12.417	20.577	0	184	184	2	1	-10921639	175.714	179	107	241	3690	36.332	7.600	0.092	0.812
ID207321	207321	66	62.151	19.364	18.976	0	184	184	2	1	-10921639	207.905	209	137	255	4366	39.013	3.200	0.134	1.261
ID207320	207320	79	30.866	25.384	18.333	0	184	184	2	1	-10921639	144.810	134	88	199	3041	29.369	2.000	0.062	0.577
ID207326	207326	83	53.240	20.100	27.337	0	184	184	2	1	-10921639	206.762	205	137	255	4342	30.191	6.310	0.120	1.469
ID207325	207325	90	56.417	25.220	26.205	0	184	184	2	1	-10921639	184.857	189	104	255	3882	39.444	2.000	0.115	0.965
ID207324	207324	86	60.003	13.732	25.860	0	184	184	2	1	-10921639	198.762	196	143	255	4174	38.051	2.000	0.128	1.189
ID207367	207367	88	51.810	16.807	12.904	0	185	185	2	1	-10921639	177.333	176	124	255	3724	34.563	2.000	0.110	1.017
ID207366	207366	69	55.169	22.859	11.372	0	185	185	2	1	-10921639	142.810	134	71	225	2999	44.245	2.000	0.153	0.858
ID207365	207365	89	34.679	7.891	6.748	0	185	185	2	1	-10921639	83.476	81	45	124	1753	23.583	2.000	0.149	0.919
ID207371	207371	72	41.001	12.481	21.230	0	185	185	2	1	-10921639	171.190	179	101	232	3595	39.853	2.000	0.077	0.615
ID207370	207370	79	41.565	25.579	18.954	0	185	185	2	1	-10921639	163.571	156	101	255	3435	40.063	2.000	0.084	0.633
ID207369	207369	66	50.375	19.045	18.990	0	185	185	2	1	-10921639	210.762	212	147	255	4426	31.878	4.800	0.114	1.351
ID207368	207368	84	33.308	12.295	15.752	0	185	185	2	1	-10921639	177.333	179	140	225	3724	27.150	5.989	0.098	1.166
ID207375	207375	90	46.188	25.036	26.616	0	185	185	2	1	-10921639	153.143	160	75	241	3216	50.632	2.000	0.078	0.436
ID207374	207374	83	64.936	20.360	27.523	0	185	185	2	1	-10921639	199.857	209	104	255	4197	56.118	4.800	0.165	1.009
ID207373	207373	86	56.657	14.213	26.214	0	185	185	2	1	-10921639	190.857	199	117	255	4008	42.148	6.384	0.120	0.967
ID207372	207372	65	77.802	28.029	23.107	0	185	185	2	1	-10921639	183.381	186	104	255	3851	50.877	2.000	0.161	1.001
ID207379	207379	None	27.863	25.544	15.038	0	186	186	2	1	-10921639	139.048	150	68	228	2920	42.375	2.000	0.038	0.243
ID207378	207378	91	29.461	13.038	14.198	0	186	186	2	1	-10921639	173.238	173	88	209	3638	31.053	4.800	0.076	0.791
ID207377	207377	88	33.994	15.983	12.889	0	186	186	2	1	-10921639	183.571	189	134	222	3855	25.254	4.800	0.105	1.378
ID207376	207376	69	45.529	22.664	11.873	0	186	186	2	1	-10921639	148.333	153	88	215	3115	35.072	7.600	0.114	0.863
ID207383	207383	65	54.146	28.043	23.007	0	186	186	2	1	-10921639	159.714	160	98	255	3354	42.895	7.600	0.101	0.682
ID207382	207382	79	41.935	25.709	19.060	0	186	186	2	1	-10921639	171.286	170	124	232	3597	29.912	2.000	0.099	1.027
ID207381	207381	66	60.920	19.357	18.180	0	186	186	2	1	-10921639	226.429	232	156	255	4755	28.753	4.800	0.154	2.099
ID207380	207380	84	37.472	11.782	17.097	0	186	186	2	1	-10921639	183.048	192	120	241	3844	31.955	6.349	0.108	1.112
ID207386	207386	83	64.171	19.944	27.237	0	186	186	2	1	-10921639	214.000	219	147	255	4494	37.554	6.125	0.156	1.538
ID207385	207385	90	47.543	25.186	26.070	0	186	186	2	1	-10921639	172.571	173	91	251	3624	42.708	2.000	0.097	0.714
ID207384	207384	86	69.703	14.175	26.021	0	186	186	2	1	-10921639	186.095	183	117	255	3908	48.421	2.000	0.141	0.950
ID207347	207347	66	55.271	19.561	18.139	0	187	187	2	1	-10921639	230.143	251	150	255	4833	34.968	4.800	0.133	1.544
ID207346	207346	84	37.921	10.568	17.503	0	187	187	2	1	-10921639	175.476	170	104	222	3685	35.565	2.000	0.073	0.669
ID207345	207345	91	35.894	12.563	14.262	0	187	187	2	1	-10921639	187.762	196	120	241	3943	34.441	3.200	0.062	0.639
ID207344	207344	69	64.526	22.924	12.390	0	187	187	2	1	-10921639	175.143	176	107	255	3678	47.052	2.000	0.145	0.943
ID207351	207351	90	29.256	25.204	26.248	0	187	187	2	1	-10921639	158.524	156	98	222	3329	34.982	2.000	0.036	0.316
ID207350	207350	86	57.818	14.261	26.140	0	187	187	2	1	-10921639	183.048	186	111	255	3844	41.304	2.000	0.118	0.939
ID207349	207349	65	61.507	27.526	23.470	0	187	187	2	1	-10921639	166.952	156	91	255	3506	51.783	2.000	0.129	0.735
ID207348	207348	79	46.880	25.691	18.775	0	187	187	2	1	-10921639	177.619	170	134	251	3730	30.975	2.000	0.106	1.096
ID207353	207353	None	30.071	8.187	29.607	0	187	187	2	1	-10921639	74.381	75	29	130	1562	31.788	2.000	0.154	0.623
ID207352	207352	83	63.355	20.482	27.738	0	187	187	2	1	-10921639	202.333	212	111	255	4249	50.649	4.800	0.147	1.026
ID207343	207343	88	33.645	15.518	11.955	0	187	187	2	1	-10921639	186.667	183	143	255	3920	32.707	7.600	0.090	0.939
ID207342	207342	140	29.139	30.571	4.263	0	187	187	2	1	-10921639	70.476	65	32	117	1480	21.444	2.000	0.161	0.909
ID207363	207363	83	68.570	20.070	27.288	0	188	188	2	1	-10921639	216.952	215	147	255	4556	35.374	4.800	0.162	1.706
ID207362	207362	90	32.821	24.736	26.103	0	188	188	2	1	-10921639	149.667	153	62	228	3143	45.809	7.600	0.027	0.171
ID207361	207361	86	40.860	13.985	26.115	0	188	188	2	1	-10921639	169.143	173	107	225	3552	34.607	2.000	0.070	0.642
ID207360	207360	65	67.726	27.753	23.431	0	188	188	2	1	-10921639	173.667	173	88	255	3647	49.419	2.000	0.164	0.989
ID207364	207364	None	32.799	15.926	28.178	0	188	188	2	1	-10921639	173.095	186	98	225	3635	35.405	4.800	0.068	0.626
ID207355	207355	69	70.643	23.181	12.123	0	188	188	2	1	-10921639	162.714	153	94	255	3417	45.586	2.000	0.171	1.042
ID207354	207354	140	27.506	31.057	3.834	0	188	188	2	1	-10921639	72.476	68	39	120	1522	21.876	2.000	0.116	0.691
ID207359	207359	66	52.293	19.393	18.602	0	188	188	2	1	-10921639	232.952	248	173	255	4892	27.195	4.800	0.124	1.886
ID207358	207358	79	38.718	25.295	18.411	0	188	188	2	1	-10921639	163.905	166	107	228	3442	35.252	2.000	0.079	0.682
ID207357	207357	91	42.735	12.951	14.356	0	188	188	2	1	-10921639	189.905	199	114	248	3988	39.449	2.000	0.071	0.641
ID207356	207356	88	45.485	16.052	12.870	0	188	188	2	1	-10921639	198.619	199	137	255	4171	37.322	4.800	0.085	0.834
ID207411	207411	69	69.260	23.269	12.193	0	189	189	2	1	-10921639	171.048	166	107	255	3592	43.426	2.000	0.180	1.204
ID207410	207410	None	29.603	15.265	5.877	0	189	189	2	1	-10921639	102.190	104	68	156	2146	21.942	7.600	0.120	0.996
ID207415	207415	92	27.021	11.060	21.346	0	189	189	2	1	-10921639	160.000	150	111	212	3360	28.141	7.600	0.040	0.434
ID207414	207414	79	52.610	25.953	18.819	0	189	189	2	1	-10921639	185.667	186	120	238	3899	31.693	4.800	0.143	1.463
ID207413	207413	66	54.414	19.050	17.775	0	189	189	2	1	-10921639	234.429	255	183	255	4923	26.958	4.800	0.134	2.049
ID207412	207412	88	48.955	15.000	13.000	0	189	189	2	1	-10921639	208.714	209	137	255	4383	36.445	7.600	0.106	1.098
ID207418	207418	83	67.427	20.144	27.543	0	189	189	2	1	-10921639	203.095	219	107	255	4265	52.037	4.800	0.159	1.073
ID207417	207417	86	53.380	14.098	25.890	0	189	189	2	1	-10921639	187.524	199	104	255	3938	42.345	2.000	0.111	0.886
ID207416	207416	65	59.815	27.701	23.520	0	189	189	2	1	-10921639	152.571	160	68	238	3204	53.192	2.000	0.137	0.689
ID207395	207395	65	59.772	27.913	23.550	0	190	190	2	1	-10921639	175.095	170	107	255	3677	43.596	7.600	0.139	0.982
ID207394	207394	92	41.262	11.204	21.772	0	190	190	2	1	-10921639	160.619	163	94	255	3373	44.632	2.000	0.056	0.382
ID207393	207393	79	55.425	25.728	19.015	0	190	190	2	1	-10921639	190.571	199	114	238	4002	40.231	2.000	0.140	1.161
ID207392	207392	66	45.886	18.548	17.847	0	190	190	2	1	-10921639	224.524	235	147	255	4715	34.557	4.800	0.094	1.115
ID207397	207397	83	61.197	20.287	27.734	0	190	190	2	1	-10921639	200.238	202	94	255	4205	48.883	4.800	0.152	1.082
ID207396	207396	86	57.514	14.154	26.258	0	190	190	2	1	-10921639	193.810	189	134	255	4070	39.542	2.000	0.112	0.988
ID207387	207387	93	35.653	33.000	3.000	0	190	190	2	1	-10921639	91.714	91	61	143	1926	23.046	4.800	0.249	1.588
ID207391	207391	94	27.493	11.000	17.000	0	190	190	2	1	-10921639	165.619	173	114	222	3478	31.374	2.000	0.039	0.400
ID207390	207390	91	31.253	12.623	14.241	0	190	190	2	1	-10921639	185.476	183	127	255	3895	34.385	7.600	0.068	0.684
ID207389	207389	88	42.692	15.520	12.468	0	190	190	2	1	-10921639	188.381	192	130	255	3956	42.405	3.200	0.100	0.809
ID207388	207388	69	66.357	23.469	11.921	0	190	190	2	1	-10921639	175.619	170	117	255	3688	37.764	2.000	0.176	1.393
ID207409	207409	83	64.346	19.981	27.780	0	191	191	2	1	-10921639	190.905	199	94	255	4009	48.346	2.000	0.156	1.067
ID207408	207408	None	32.008	16.084	28.024	0	191	191	2	1	-10921639	174.238	173	101	255	3659	35.983	6.088	0.077	0.689
ID207399	207399	69	68.762	23.140	12.313	0	191	191	2	1	-10921639	184.667	186	107	255	3878	45.100	4.800	0.183	1.265
ID207398	207398	93	42.415	33.000	3.000	0	191	191	2	1	-10921639	90.000	88	52	150	1890	26.237	2.000	0.237	1.316
ID207403	207403	66	48.405	18.580	17.758	0	191	191	2	1	-10921639	223.143	245	150	255	4686	38.995	4.800	0.107	1.105
ID207402	207402	94	41.945	10.807	17.278	0	191	191	2	1	-10921639	192.952	192	134	255	4052	42.712	4.800	0.088	0.731
ID207401	207401	91	44.752	12.756	15.148	0	191	191	2	1	-10921639	217.476	222	127	255	4567	36.956	7.600	0.084	0.908
ID207400	207400	88	42.056	16.707	12.715	0	191	191	2	1	-10921639	202.619	205	137	255	4255	35.741	2.000	0.066	0.703
ID207407	207407	86	33.356	14.426	26.026	0	191	191	2	1	-10921639	175.238	170	134	255	3680	33.559	6.383	0.059	0.581
ID207406	207406	65	36.831	27.000	24.000	0	191	191	2	1	-10921639	162.000	163	94	205	3402	28.969	6.402	0.096	0.984
ID207405	207405	92	49.414	11.777	22.525	0	191	191	2	1	-10921639	185.381	183	120	255	3893	35.513	7.600	0.107	1.009
ID207404	207404	79	52.643	25.754	19.398	0	191	191	2	1	-10921639	177.952	183	111	248	3737	36.925	4.800	0.146	1.232
ID207427	207427	65	59.324	27.492	23.438	0	192	192	2	1	-10921639	181.952	173	130	251	3821	36.514	2.000	0.152	1.315
ID207426	207426	92	50.439	11.433	22.433	0	192	192	2	1	-10921639	167.429	153	98	255	3516	46.912	2.000	0.093	0.608
ID207425	207425	79	46.427	25.910	18.530	0	192	192	2	1	-10921639	178.714	176	111	245	3753	32.265	4.800	0.129	1.264
ID207424	207424	66	57.410	19.262	17.874	0	192	192	2	1	-10921639	217.476	222	163	255	4567	34.250	4.800	0.130	1.465
ID207429	207429	86	57.581	14.348	26.727	0	192	192	2	1	-10921639	167.381	160	91	251	3515	46.033	2.000	0.123	0.798
ID207428	207428	83	39.805	19.768	26.477	0	192	192	2	1	-10921639	192.810	196	140	245	4049	27.531	6.211	0.108	1.363
ID207419	207419	93	31.304	33.000	3.000	0	192	192	2	1	-10921639	75.000	71	39	140	1575	22.757	6.338	0.170	0.957
ID207423	207423	94	35.588	9.583	17.925	0	192	192	2	1	-10921639	162.333	163	101	251	3409	38.813	2.000	0.093	0.711
ID207422	207422	91	38.911	13.325	14.226	0	192	192	2	1	-10921639	198.095	202	117	255	4160	39.970	7.600	0.080	0.733
ID207421	207421	88	47.800	16.606	12.844	0	192	192	2	1	-10921639	209.143	209	140	255	4392	35.974	2.000	0.085	0.908
ID207420	207420	69	67.295	23.004	12.287	0	192	192	2	1	-10921639	176.857	183	94	255	3714	49.381	2.000	0.171	1.048
ID207431	207431	69	69.394	23.068	12.280	0	193	193	2	1	-10921639	175.095	166	98	255	3677	47.982	2.000	0.170	1.059
ID207430	207430	93	39.839	33.000	2.000	0	193	193	2	1	-10921639	80.857	88	46	153	1698	32.990	2.000	0.152	0.647
ID207435	207435	66	48.156	18.701	17.768	0	193	193	2	1	-10921639	231.810	241	147	255	4868	29.419	4.800	0.125	1.757
ID207434	207434	94	47.767	10.002	18.021	0	193	193	2	1	-10921639	177.238	189	81	248	3722	43.444	2.000	0.105	0.779
ID207433	207433	91	34.998	13.067	14.927	0	193	193	2	1	-10921639	208.905	212	153	255	4387	27.072	7.600	0.081	1.153
ID207432	207432	88	38.255	17.000	13.000	0	193	193	2	1	-10921639	200.429	202	134	255	4209	32.849	2.000	0.060	0.686
ID207439	207439	None	27.363	0.000	25.000	0	193	193	2	1	-10921639	48.619	42	29	85	1021	17.359	2.000	0.237	1.073
ID207438	207438	65	58.812	27.464	23.357	0	193	193	2	1	-10921639	192.905	186	140	255	4051	37.187	2.000	0.135	1.234
ID207437	207437	92	50.135	12.263	22.420	0	193	193	2	1	-10921639	198.381	209	134	255	4166	38.217	4.800	0.109	1.021
ID207436	207436	79	49.124	25.866	18.583	0	193	193	2	1	-10921639	185.333	183	107	248	3892	35.815	4.800	0.123	1.131
ID207442	207442	83	61.576	20.052	27.786	0	193	193	2	1	-10921639	166.429	163	85	255	3495	53.047	2.000	0.144	0.789
ID207441	207441	86	60.049	14.208	26.464	0	193	193	2	1	-10921639	178.190	170	101	255	3742	45.805	2.000	0.118	0.821
ID207440	207440	None	27.191	23.720	25.171	0	193	193	2	1	-10921639	181.381	183	140	228	3809	25.757	3.200	0.061	0.808
ID207443	207443	None	34.785	12.540	4.642	0	194	194	2	1	-10921639	90.952	94	55	156	1910	27.554	2.000	0.117	0.689
ID207447	207447	94	54.356	9.363	18.155	0	194	194	2	1	-10921639	140.238	137	78	255	2945	52.976	2.000	0.102	0.492
ID207446	207446	91	38.421	12.919	14.552	0	194	194	2	1	-10921639	192.952	192	137	255	4052	32.169	7.600	0.089	0.980
ID207445	207445	88	50.994	16.829	12.669	0	194	194	2	1	-10921639	196.095	202	127	255	4118	37.611	2.000	0.098	0.933
ID207444	207444	69	81.138	22.995	11.768	0	194	194	2	1	-10921639	180.905	183	107	255	3799	45.707	2.000	0.203	1.333
ID207451	207451	65	63.226	27.375	23.069	0	194	194	2	1	-10921639	178.190	173	117	251	3742	41.343	2.000	0.155	1.158
ID207450	207450	92	32.329	12.273	22.209	0	194	194	2	1	-10921639	172.952	173	114	248	3632	33.601	7.600	0.081	0.769
ID207449	207449	79	59.939	26.104	19.194	0	194	194	2	1	-10921639	180.476	179	104	255	3790	43.909	2.000	0.137	0.991
ID207448	207448	66	45.873	19.479	17.703	0	194	194	2	1	-10921639	213.095	205	170	255	4475	26.894	4.800	0.106	1.520
ID207453	207453	83	46.640	20.098	27.444	0	194	194	2	1	-10921639	168.952	173	104	245	3548	38.171	2.000	0.096	0.772
ID207452	207452	86	62.867	14.283	26.695	0	194	194	2	1	-10921639	176.048	170	88	255	3697	51.212	2.000	0.163	0.962
ID207489	207489	95	28.979	17.000	31.943	0	195	195	2	1	-10921639	88.810	88	42	163	1865	33.292	2.000	0.077	0.381
ID207488	207488	86	48.032	14.134	26.732	0	195	195	2	1	-10921639	159.476	156	81	232	3349	43.951	2.000	0.120	0.776
ID207483	207483	66	40.479	19.514	17.653	0	195	195	2	1	-10921639	218.952	228	147	255	4598	36.892	4.800	0.085	0.926
ID207482	207482	94	50.203	9.955	17.978	0	195	195	2	1	-10921639	170.333	173	104	255	3577	39.843	2.000	0.112	0.864
ID207481	207481	88	52.155	17.602	12.879	0	195	195	2	1	-10921639	211.571	219	153	255	4443	35.082	2.000	0.088	0.971
ID207480	207480	69	81.819	23.150	11.896	0	195	195	2	1	-10921639	193.476	192	98	255	4063	46.419	2.000	0.191	1.335
ID207487	207487	96	43.269	21.092	24.229	0	195	195	2	1	-10921639	202.381	212	140	255	4250	28.835	4.000	0.111	1.408
ID207486	207486	65	67.904	27.449	23.511	0	195	195	2	1	-10921639	188.476	196	98	255	3958	50.134	4.800	0.157	1.023
ID207485	207485	92	35.167	11.178	22.163	0	195	195	2	1	-10921639	158.619	160	98	228	3331	32.960	2.000	0.072	0.644
ID207484	207484	79	56.759	25.801	19.130	0	195	195	2	1	-10921639	199.952	199	127	255	4199	44.055	4.800	0.147	1.166
ID207459	207459	66	40.760	19.407	17.812	0	196	196	2	1	-10921639	219.667	215	166	255	4613	26.813	2.000	0.075	1.148
ID207458	207458	94	35.583	10.397	17.829	0	196	196	2	1	-10921639	169.286	176	107	225	3555	39.041	2.000	0.081	0.650
ID207457	207457	91	47.297	12.964	14.736	0	196	196	2	1	-10921639	208.952	212	160	255	4388	28.670	7.600	0.100	1.319
ID207456	207456	88	43.249	18.027	12.629	0	196	196	2	1	-10921639	191.857	189	143	255	4029	33.467	2.000	0.051	0.559
ID207463	207463	65	61.351	27.124	23.843	0	196	196	2	1	-10921639	168.429	166	75	251	3537	45.875	2.000	0.131	0.850
ID207462	207462	96	52.735	20.996	23.232	0	196	196	2	1	-10921639	214.048	215	163	255	4495	32.934	2.000	0.100	1.177
ID207461	207461	92	35.284	11.333	22.527	0	196	196	2	1	-10921639	158.048	170	91	225	3319	41.801	2.000	0.069	0.486
ID207460	207460	79	50.499	25.947	18.742	0	196	196	2	1	-10921639	184.143	183	127	245	3867	33.871	4.800	0.132	1.269
ID207466	207466	95	40.911	16.840	31.748	0	196	196	2	1	-10921639	97.429	85	35	176	2046	41.599	2.000	0.154	0.626
ID207465	207465	83	35.785	19.998	27.415	0	196	196	2	1	-10921639	169.524	166	114	238	3560	34.004	2.000	0.075	0.698
ID207464	207464	86	63.527	14.463	27.021	0	196	196	2	1	-10921639	170.762	173	91	255	3586	48.110	2.000	0.146	0.907
ID207455	207455	69	81.409	23.051	11.706	0	196	196	2	1	-10921639	194.905	186	111	255	4093	46.479	2.000	0.194	1.366
ID207454	207454	97	54.345	14.283	4.792	0	196	196	2	1	-10921639	111.571	101	68	219	2343	37.758	2.000	0.173	0.870
ID207491	207491	69	75.714	22.936	11.220	0	197	197	2	1	-10921639	183.238	179	94	255	3848	49.114	7.600	0.187	1.176
ID207490	207490	97	51.539	15.782	4.363	0	197	197	2	1	-10921639	101.524	101	45	186	2132	36.399	2.000	0.222	1.013
ID207495	207495	66	42.604	18.650	18.015	0	197	197	2	1	-10921639	218.333	212	170	255	4585	27.748	2.000	0.086	1.242
ID207494	207494	94	41.040	10.232	17.807	0	197	197	2	1	-10921639	150.667	160	71	228	3164	42.830	2.000	0.078	0.508
ID207493	207493	91	30.367	12.384	14.317	0	197	197	2	1	-10921639	159.571	166	91	219	3351	41.555	7.600	0.066	0.478
ID207492	207492	88	38.774	18.071	12.768	0	197	197	2	1	-10921639	189.762	199	147	255	3985	32.579	2.000	0.050	0.557
ID207499	207499	86	59.797	14.725	27.025	0	197	197	2	1	-10921639	162.952	160	114	235	3422	39.063	2.000	0.143	1.046
ID207498	207498	65	51.621	27.486	23.705	0	197	197	2	1	-10921639	157.667	156	85	248	3311	39.164	2.000	0.132	0.940
ID207497	207497	96	43.983	21.277	23.130	0	197	197	2	1	-10921639	193.667	192	124	255	4067	33.162	2.000	0.097	1.028
ID207496	207496	79	66.300	25.136	18.933	0	197	197	2	1	-10921639	202.714	199	127	255	4257	39.766	4.800	0.163	1.431
ID207501	207501	95	39.775	16.843	31.971	0	197	197	2	1	-10921639	88.476	81	39	160	1858	36.302	2.000	0.150	0.638
ID207500	207500	83	31.228	20.582	28.254	0	197	197	2	1	-10921639	137.571	143	88	209	2889	36.396	2.000	0.081	0.566
ID207467	207467	97	48.517	17.545	4.552	0	198	198	2	1	-10921639	105.190	98	49	202	2209	39.848	2.000	0.154	0.703
ID207471	207471	94	42.561	10.395	18.110	0	198	198	2	1	-10921639	164.048	160	85	235	3445	42.876	2.000	0.102	0.708
ID207470	207470	91	34.574	13.508	13.609	0	198	198	2	1	-10921639	181.905	186	120	235	3820	30.667	7.600	0.068	0.758
ID207469	207469	69	75.140	22.999	11.557	0	198	198	2	1	-10921639	205.810	205	137	255	4322	41.618	4.800	0.178	1.492
ID207468	207468	88	45.444	18.820	11.971	0	198	198	2	1	-10921639	195.952	192	134	248	4115	32.055	2.000	0.097	1.078
ID207475	207475	65	50.054	27.540	23.768	0	198	198	2	1	-10921639	152.429	150	71	232	3201	44.111	7.600	0.145	0.874
ID207474	207474	96	42.124	21.207	23.045	0	198	198	2	1	-10921639	205.286	209	143	255	4311	31.985	2.000	0.073	0.873
ID207473	207473	79	54.157	25.234	19.156	0	198	198	2	1	-10921639	191.571	189	127	255	4023	41.192	2.000	0.114	0.949
ID207472	207472	66	41.687	18.661	17.740	0	198	198	2	1	-10921639	231.000	238	179	255	4851	25.526	4.800	0.097	1.605
ID207479	207479	95	43.437	16.705	31.353	0	198	198	2	1	-10921639	114.190	107	42	183	2398	42.408	7.600	0.126	0.603
ID207478	207478	98	32.158	24.960	26.571	0	198	198	2	1	-10921639	127.095	124	62	222	2669	44.672	2.000	0.049	0.266
ID207477	207477	86	68.944	14.200	26.846	0	198	198	2	1	-10921639	179.095	176	81	255	3761	51.091	2.000	0.160	0.965
ID207476	207476	83	29.783	20.042	25.871	0	198	198	2	1	-10921639	181.667	179	127	232	3815	25.327	6.291	0.083	1.095
ID207507	207507	79	65.942	24.702	19.162	0	199	199	2	1	-10921639	199.857	202	98	255	4197	54.168	2.000	0.147	0.947
ID207506	207506	66	39.589	18.000	18.000	0	199	199	2	1	-10921639	222.143	228	170	255	4665	26.377	4.800	0.095	1.463
ID207505	207505	94	34.801	10.116	18.154	0	199	199	2	1	-10921639	149.000	153	85	209	3129	36.832	2.000	0.085	0.632
ID207504	207504	99	44.191	16.128	17.275	0	199	199	2	1	-10921639	218.095	222	163	255	4580	31.884	3.200	0.084	1.065
ID207511	207511	98	28.053	25.317	26.225	0	199	199	2	1	-10921639	132.000	130	71	225	2772	33.873	7.600	0.035	0.266
ID207510	207510	65	39.552	27.799	23.388	0	199	199	2	1	-10921639	144.048	147	88	228	3025	38.447	7.600	0.093	0.637
ID207509	207509	96	45.419	20.863	23.333	0	199	199	2	1	-10921639	217.381	215	130	255	4565	31.285	4.800	0.098	1.235
ID207508	207508	100	38.702	12.242	22.134	0	199	199	2	1	-10921639	171.238	170	107	255	3596	39.371	7.600	0.061	0.502
ID207513	207513	95	28.389	16.654	30.893	0	199	199	2	1	-10921639	103.000	101	55	176	2163	35.242	7.600	0.099	0.527
ID207512	207512	86	70.104	14.331	26.906	0	199	199	2	1	-10921639	172.048	183	81	255	3613	51.352	2.000	0.168	0.965
ID207503	207503	88	58.269	19.033	11.785	0	199	199	2	1	-10921639	204.762	202	134	255	4300	41.862	2.000	0.127	1.105
ID207502	207502	69	73.451	22.298	11.253	0	199	199	2	1	-10921639	201.524	205	117	255	4232	44.555	4.800	0.191	1.453
ID207523	207523	None	33.617	19.827	26.671	0	200	200	2	1	-10921639	178.762	183	104	245	3754	38.323	4.800	0.083	0.717
ID207522	207522	86	39.815	13.875	26.855	0	200	200	2	1	-10921639	162.381	166	88	225	3410	34.226	2.000	0.080	0.705
ID207521	207521	65	30.778	27.836	22.803	0	200	200	2	1	-10921639	146.952	153	75	202	3086	36.293	7.600	0.065	0.495
ID207520	207520	96	41.705	20.710	23.372	0	200	200	2	1	-10921639	234.905	245	156	255	4933	25.375	4.800	0.099	1.667
ID207515	207515	69	75.899	22.758	11.401	0	200	200	2	1	-10921639	184.286	205	88	255	3870	57.998	2.000	0.169	0.920
ID207514	207514	None	27.057	18.265	4.732	0	200	200	2	1	-10921639	90.952	85	55	150	1910	24.182	2.000	0.065	0.461
ID207519	207519	100	37.984	11.727	22.925	0	200	200	2	1	-10921639	180.762	176	117	255	3796	36.825	2.000	0.084	0.757
ID207518	207518	79	53.383	25.395	19.667	0	200	200	2	1	-10921639	220.714	222	166	255	4635	32.807	4.800	0.114	1.379
ID207517	207517	99	40.374	16.238	17.137	0	200	200	2	1	-10921639	228.429	232	166	255	4797	29.145	7.600	0.079	1.153
ID207516	207516	88	47.506	18.555	11.799	0	200	200	2	1	-10921639	198.571	199	143	255	4170	38.636	4.800	0.101	0.939
ID207527	207527	None	40.219	19.375	18.393	0	201	201	2	1	-10921639	214.667	212	147	255	4508	31.329	4.800	0.083	1.049
ID207526	207526	99	36.953	14.359	17.882	0	201	201	2	1	-10921639	196.095	199	153	241	4118	31.515	3.200	0.063	0.735
ID207525	207525	69	61.122	22.991	11.534	0	201	201	2	1	-10921639	169.429	163	111	255	3558	40.623	2.000	0.147	1.070
ID207524	207524	88	55.313	19.230	11.425	0	201	201	2	1	-10921639	177.476	186	111	255	3727	44.747	4.800	0.132	0.924
ID207531	207531	86	48.074	13.840	26.118	0	201	201	2	1	-10921639	158.571	156	81	225	3330	36.173	2.000	0.101	0.808
ID207530	207530	96	40.309	20.099	23.044	0	201	201	2	1	-10921639	199.714	189	143	255	4194	33.556	2.000	0.069	0.769
ID207529	207529	100	35.214	11.301	22.851	0	201	201	2	1	-10921639	154.762	153	85	225	3250	36.543	7.600	0.069	0.544
ID207528	207528	79	56.843	25.531	19.531	0	201	201	2	1	-10921639	188.762	196	101	255	3964	48.431	3.200	0.125	0.864
ID207555	207555	69	59.688	22.864	11.352	0	202	202	2	1	-10921639	151.286	147	91	241	3177	42.923	2.000	0.155	0.946
ID207554	207554	88	36.486	19.054	11.378	0	202	202	2	1	-10921639	157.524	150	88	235	3308	32.423	6.338	0.087	0.780
ID207559	207559	100	27.889	11.030	22.837	0	202	202	2	1	-10921639	148.952	140	101	209	3128	29.083	7.600	0.060	0.576
ID207558	207558	79	54.556	25.940	20.119	0	202	202	2	1	-10921639	188.714	189	117	255	3963	37.200	7.600	0.160	1.398
ID207557	207557	101	30.206	9.417	18.854	0	202	202	2	1	-10921639	132.381	130	78	186	2780	35.674	2.000	0.069	0.477
ID207556	207556	99	38.691	15.285	17.586	0	202	202	2	1	-10921639	208.048	209	143	245	4369	29.366	2.000	0.088	1.142
ID207561	207561	86	33.691	14.483	27.069	0	202	202	2	1	-10921639	131.952	140	68	212	2771	37.931	2.000	0.055	0.363
ID207560	207560	96	30.288	19.816	25.341	0	202	202	2	1	-10921639	179.333	176	143	241	3766	23.542	4.800	0.077	1.084
ID207539	207539	96	29.102	19.198	25.187	0	203	203	2	1	-10921639	169.381	166	137	222	3557	22.101	6.221	0.065	0.931
ID207538	207538	79	41.548	26.781	21.561	0	203	203	2	1	-10921639	156.619	156	107	202	3289	34.092	2.000	0.125	1.018
ID207537	207537	None	30.444	24.078	19.049	0	203	203	2	1	-10921639	181.381	183	134	225	3809	24.459	7.600	0.070	0.966
ID207536	207536	99	37.413	16.870	17.708	0	203	203	2	1	-10921639	206.429	212	160	245	4335	23.027	4.800	0.103	1.669
ID207540	207540	86	39.023	14.073	26.240	0	203	203	2	1	-10921639	151.286	147	104	228	3177	31.262	2.000	0.078	0.696
ID207535	207535	101	31.665	9.630	18.215	0	203	203	2	1	-10921639	132.810	143	85	170	2789	23.280	3.200	0.088	0.919
ID207534	207534	None	30.672	13.995	13.715	0	203	203	2	1	-10921639	153.524	156	104	212	3224	29.454	2.000	0.059	0.583
ID207533	207533	69	42.702	23.222	11.818	0	203	203	2	1	-10921639	139.952	140	94	202	2939	31.918	2.000	0.111	0.874
ID207532	207532	88	29.726	19.180	11.715	0	203	203	2	1	-10921639	152.952	147	124	199	3212	20.476	3.200	0.064	0.900
ID207543	207543	101	29.789	9.239	19.071	0	204	204	2	1	-10921639	115.190	114	65	176	2419	34.905	2.000	0.079	0.484
ID207542	207542	99	43.548	16.318	17.206	0	204	204	2	1	-10921639	197.667	202	150	255	4151	30.840	7.600	0.088	1.032
ID207541	207541	88	42.349	18.552	11.945	0	204	204	2	1	-10921639	155.857	150	111	222	3273	34.198	2.000	0.100	0.830
ID207547	207547	86	33.273	13.808	26.508	0	204	204	2	1	-10921639	127.762	137	58	196	2683	32.210	2.000	0.087	0.634
ID207546	207546	96	33.581	18.960	25.953	0	204	204	2	1	-10921639	153.952	153	111	209	3233	26.070	3.200	0.087	0.948
ID207545	207545	102	30.571	27.196	22.618	0	204	204	2	1	-10921639	135.381	137	85	179	2843	30.533	6.292	0.105	0.844
ID207544	207544	79	30.219	26.031	21.464	0	204	204	2	1	-10921639	157.714	166	114	192	3312	23.533	7.600	0.091	1.114
ID207571	207571	99	38.925	16.948	17.306	0	205	205	2	1	-10921639	171.048	170	120	251	3592	30.112	6.395	0.082	0.858
ID207570	207570	None	28.663	12.975	14.099	0	205	205	2	1	-10921639	130.619	134	81	179	2743	27.589	2.000	0.071	0.626
ID207569	207569	69	33.033	23.078	11.683	0	205	205	2	1	-10921639	119.619	117	88	160	2512	19.413	2.000	0.131	1.426
ID207568	207568	88	28.485	18.437	11.213	0	205	205	2	1	-10921639	130.095	130	91	173	2732	23.849	4.800	0.109	1.074
ID207572	207572	102	35.656	27.093	22.011	0	205	205	2	1	-10921639	130.476	140	85	176	2740	26.771	3.200	0.118	1.026
ID207553	207553	86	29.659	13.698	26.742	0	206	206	2	1	-10921639	111.905	107	75	160	2350	23.396	2.000	0.100	0.868
ID207552	207552	96	27.716	20.009	26.138	0	206	206	2	1	-10921639	135.238	137	91	183	2840	24.531	2.000	0.084	0.856
ID207551	207551	102	42.897	26.593	21.242	0	206	206	2	1	-10921639	137.143	134	65	209	2880	38.358	2.000	0.154	0.955
ID207550	207550	99	27.055	17.403	17.630	0	206	206	2	1	-10921639	164.095	156	137	215	3446	22.656	4.800	0.064	0.868
ID207549	207549	69	43.104	22.871	11.587	0	206	206	2	1	-10921639	122.952	120	62	189	2582	31.089	2.000	0.134	0.937
ID207548	207548	88	28.020	18.433	11.935	0	206	206	2	1	-10921639	139.190	137	98	189	2923	24.588	2.000	0.073	0.775
ID207563	207563	69	33.354	23.351	12.085	0	207	207	2	1	-10921639	122.381	117	88	170	2570	23.667	2.000	0.118	1.095
ID207562	207562	88	27.453	17.910	12.017	0	207	207	2	1	-10921639	146.762	147	101	192	3082	25.102	2.000	0.079	0.859
ID207567	207567	86	35.433	13.868	26.607	0	207	207	2	1	-10921639	123.000	124	88	196	2583	28.511	2.000	0.102	0.800
ID207566	207566	96	27.833	19.475	26.385	0	207	207	2	1	-10921639	135.000	137	104	170	2835	20.219	6.007	0.079	0.983
ID207565	207565	102	38.337	27.022	22.099	0	207	207	2	1	-10921639	127.286	124	85	189	2673	28.852	2.000	0.128	1.003
ID207564	207564	99	30.855	17.813	18.350	0	207	207	2	1	-10921639	180.619	176	124	225	3793	24.808	2.000	0.087	1.171
ID207587	207587	102	36.129	27.276	22.055	0	208	208	2	1	-10921639	125.857	127	85	156	2643	20.742	4.800	0.155	1.627
ID207586	207586	None	27.755	23.995	19.067	0	208	208	2	1	-10921639	139.524	140	101	183	2930	21.883	4.800	0.090	1.056
ID207585	207585	None	27.084	9.784	19.273	0	208	208	2	1	-10921639	120.476	117	75	173	2530	25.806	2.000	0.082	0.706
ID207584	207584	99	32.752	17.579	18.447	0	208	208	2	1	-10921639	170.857	166	134	248	3588	26.430	6.374	0.067	0.806
ID207588	207588	86	32.778	13.984	26.774	0	208	208	2	1	-10921639	114.238	114	75	176	2399	24.174	2.000	0.097	0.834
ID207577	207577	None	27.150	20.287	26.897	0	209	209	2	1	-10921639	116.952	117	75	160	2456	25.279	2.000	0.086	0.737
ID207576	207576	86	36.167	13.828	26.765	0	209	209	2	1	-10921639	110.810	104	68	183	2327	29.170	2.000	0.094	0.655
ID207575	207575	102	36.654	26.864	21.864	0	209	209	2	1	-10921639	133.762	143	75	163	2809	25.235	4.800	0.145	1.343
ID207574	207574	99	28.102	18.220	19.726	0	209	209	2	1	-10921639	166.714	166	124	205	3501	24.908	7.600	0.057	0.721
ID207573	207573	88	42.122	18.228	11.831	0	209	209	2	1	-10921639	147.333	147	94	212	3094	29.842	2.000	0.115	1.017
ID207579	207579	88	36.409	16.221	12.869	0	210	210	2	1	-10921639	151.190	153	111	192	3175	23.162	4.800	0.121	1.412
ID207578	207578	104	28.147	21.849	11.194	0	210	210	2	1	-10921639	119.952	117	58	176	2519	29.466	6.319	0.109	0.797
ID207583	207583	86	29.626	13.692	26.220	0	210	210	2	1	-10921639	116.000	111	81	150	2436	20.741	2.000	0.087	0.894
ID207582	207582	102	33.262	26.079	22.740	0	210	210	2	1	-10921639	130.857	134	81	170	2748	23.886	6.073	0.135	1.301
ID207581	207581	103	27.989	22.806	18.896	0	210	210	2	1	-10921639	144.000	153	88	205	3024	30.425	5.985	0.061	0.541
ID207580	207580	99	37.783	17.808	19.255	0	210	210	2	1	-10921639	172.714	170	127	241	3627	23.130	4.800	0.092	1.256
ID207594	207594	86	38.542	14.028	26.122	0	211	211	2	1	-10921639	123.667	120	81	163	2597	24.971	4.800	0.149	1.286
ID207593	207593	102	33.010	27.240	21.952	0	211	211	2	1	-10921639	117.619	120	55	153	2470	23.705	4.800	0.135	1.180
ID207592	207592	99	37.393	18.236	19.759	0	211	211	2	1	-10921639	158.048	163	98	219	3319	29.265	7.600	0.084	0.833
ID207591	207591	103	27.589	22.839	18.536	0	211	211	2	1	-10921639	139.000	137	101	186	2919	24.170	7.600	0.060	0.649
ID207590	207590	104	29.169	22.847	11.600	0	211	211	2	1	-10921639	109.857	104	65	140	2307	20.150	2.000	0.118	1.149
ID207589	207589	88	35.674	16.482	11.884	0	211	211	2	1	-10921639	134.095	130	81	202	2816	27.140	6.349	0.112	0.997
ID207595	207595	88	32.595	17.901	11.646	0	212	212	2	1	-10921639	132.810	130	94	192	2789	20.767	7.600	0.104	1.203
ID207598	207598	None	27.198	33.000	32.000	0	212	212	2	1	-10921639	41.667	35	19	98	875	20.202	2.000	0.222	0.749
ID207597	207597	102	35.538	27.246	22.289	0	212	212	2	1	-10921639	124.762	124	71	186	2620	23.160	4.800	0.132	1.254
ID207596	207596	99	33.664	17.926	19.478	0	212	212	2	1	-10921639	151.857	150	101	219	3189	27.514	7.600	0.061	0.631
ID207603	207603	86	38.476	13.591	26.827	0	213	213	2	1	-10921639	110.476	111	55	176	2320	28.553	2.000	0.137	0.932
ID207602	207602	102	48.162	27.058	22.264	0	213	213	2	1	-10921639	122.952	137	62	173	2582	31.548	2.000	0.185	1.214
ID207601	207601	99	33.335	18.140	18.724	0	213	213	2	1	-10921639	171.381	170	134	212	3599	22.688	4.800	0.090	1.242
ID207600	207600	103	31.694	23.317	18.126	0	213	213	2	1	-10921639	141.333	147	94	189	2968	27.161	3.200	0.079	0.760
ID207599	207599	104	29.556	22.392	11.921	0	213	213	2	1	-10921639	119.143	124	78	150	2502	22.388	6.370	0.122	1.157
ID207608	207608	86	28.745	13.667	26.629	0	214	214	2	1	-10921639	101.095	98	65	140	2123	23.203	2.000	0.106	0.833
ID207607	207607	103	36.752	23.961	19.054	0	214	214	2	1	-10921639	128.714	124	81	192	2703	27.179	2.000	0.097	0.835
ID207606	207606	99	46.372	17.819	18.929	0	214	214	2	1	-10921639	166.286	163	114	235	3492	31.339	2.000	0.111	1.059
ID207605	207605	None	27.933	8.970	19.326	0	214	214	2	1	-10921639	93.667	91	55	147	1967	26.037	2.000	0.073	0.488
ID207604	207604	104	35.274	22.754	11.275	0	214	214	2	1	-10921639	98.762	101	55	150	2074	28.087	2.000	0.149	0.914
ID207611	207611	99	40.054	17.693	19.128	0	215	215	2	1	-10921639	152.571	153	98	205	3204	27.255	2.000	0.092	0.947
ID207610	207610	None	35.974	13.996	26.709	0	216	216	2	1	-10921639	103.952	104	45	156	2183	29.344	2.000	0.140	0.872
ID207609	207609	99	35.930	17.426	18.190	0	216	216	2	1	-10921639	155.048	150	107	192	3256	22.295	4.800	0.102	1.288
ID207613	207613	None	27.377	26.841	20.320	0	217	217	2	1	-10921639	105.143	107	68	156	2208	23.976	6.130	0.091	0.735
ID207612	207612	99	32.146	16.304	17.171	0	217	217	2	1	-10921639	155.000	153	104	209	3255	22.616	7.600	0.098	1.221
ID207615	207615	105	37.363	17.641	19.361	0	219	219	2	1	-10921639	136.286	124	91	235	2862	32.119	7.600	0.098	0.759
ID207614	207614	None	34.261	22.911	13.727	0	219	219	2	1	-10921639	108.619	107	62	173	2281	26.802	2.000	0.103	0.760
ID207616	207616	None	36.051	26.910	21.291	0	219	219	2	1	-10921639	106.333	104	58	160	2233	26.314	2.000	0.140	0.990
ID207618	207618	None	30.425	19.901	25.487	0	220	220	2	1	-10921639	120.857	124	81	163	2538	23.406	2.000	0.100	0.935
ID207617	207617	105	31.317	16.921	18.335	0	220	220	2	1	-10921639	140.048	140	78	196	2941	27.442	7.600	0.079	0.750
ID207624	207624	None	28.490	22.846	13.068	0	221	221	2	1	-10921639	103.476	104	58	153	2173	24.635	2.000	0.100	0.764
ID207619	207619	105	33.726	17.027	18.942	0	222	222	2	1	-10921639	146.571	143	114	192	3078	21.826	6.359	0.092	1.133
ID207620	207620	None	27.345	23.968	24.809	0	222	222	2	1	-10921639	105.571	104	52	137	2217	22.604	4.800	0.116	0.973
ID207635	207635	106	27.870	13.159	26.147	0	223	223	2	1	-10921639	92.095	91	39	143	1934	26.533	2.000	0.072	0.465
ID207634	207634	None	31.478	19.586	25.376	0	223	223	2	1	-10921639	124.905	127	81	176	2623	21.975	2.000	0.106	1.093
ID207633	207633	105	32.509	18.204	19.460	0	223	223	2	1	-10921639	140.476	137	91	196	2950	24.965	2.000	0.097	0.991
ID207632	207632	107	29.769	23.102	14.795	0	223	223	2	1	-10921639	117.619	117	62	166	2470	24.725	2.000	0.108	0.929
ID207623	207623	106	29.972	13.630	26.670	0	224	224	2	1	-10921639	95.810	88	45	153	2012	28.588	2.000	0.112	0.675
ID207622	207622	107	34.572	22.867	13.320	0	224	224	2	1	-10921639	110.810	104	62	173	2327	30.660	2.000	0.134	0.856
ID207621	207621	108	28.130	17.798	11.788	0	224	224	2	1	-10921639	110.476	107	78	166	2320	20.321	2.000	0.082	0.826
ID207627	207627	None	27.870	17.958	19.843	0	225	225	2	1	-10921639	141.571	143	107	173	2973	18.277	6.351	0.094	1.335
ID207626	207626	107	31.497	22.223	12.287	0	225	225	2	1	-10921639	111.238	107	75	166	2336	25.807	4.800	0.117	0.900
ID207625	207625	108	28.862	18.345	11.104	0	225	225	2	1	-10921639	101.857	101	68	147	2139	22.710	2.000	0.089	0.735
ID207628	207628	106	30.791	12.982	26.239	0	225	225	2	1	-10921639	101.714	104	52	147	2136	23.554	2.000	0.108	0.845
ID207631	207631	107	35.642	23.186	12.078	0	226	226	2	1	-10921639	100.571	101	52	153	2112	29.487	2.000	0.142	0.850
ID207637	207637	109	29.820	26.519	19.356	0	227	227	2	1	-10921639	106.048	104	65	166	2227	25.431	2.000	0.111	0.835
ID207636	207636	107	32.816	22.578	12.846	0	227	227	2	1	-10921639	104.905	101	68	160	2203	28.188	2.000	0.105	0.706
ID207630	207630	None	27.517	13.239	25.879	0	228	228	2	1	-10921639	105.524	117	45	140	2216	27.969	3.200	0.119	0.803
ID207629	207629	109	35.153	26.664	19.782	0	228	228	2	1	-10921639	116.048	117	71	170	2437	25.232	6.197	0.169	1.330
ID207639	207639	None	29.533	12.547	22.050	0	229	229	2	1	-10921639	126.952	134	88	179	2666	24.252	3.200	0.092	0.885
ID207638	207638	109	31.060	27.007	19.449	0	229	229	2	1	-10921639	95.190	88	55	153	1999	26.481	2.000	0.116	0.748
ID207643	207643	109	29.304	27.575	19.787	0	230	230	2	1	-10921639	107.190	111	49	147	2251	28.866	4.800	0.130	0.854
ID207642	207642	None	27.182	23.707	17.606	0	230	230	2	1	-10921639	133.429	130	107	173	2802	20.309	2.000	0.075	0.914
ID207644	207644	None	31.987	19.133	26.089	0	230	230	2	1	-10921639	126.667	127	98	160	2660	16.779	4.800	0.130	1.742
ID207641	207641	None	34.009	13.245	26.590	0	231	231	2	1	-10921639	86.143	91	35	137	1809	32.379	2.000	0.148	0.685
ID207640	207640	109	30.110	27.102	19.555	0	231	231	2	1	-10921639	105.952	101	62	150	2225	21.588	2.000	0.110	0.972
ID207654	207654	109	31.282	27.021	19.430	0	232	232	2	1	-10921639	110.429	111	62	153	2319	24.312	2.000	0.112	0.915
ID207649	207649	109	31.332	26.634	19.650	0	233	233	2	1	-10921639	103.952	98	71	166	2183	25.133	2.000	0.118	0.874
ID207651	207651	None	28.465	22.245	14.977	0	234	234	2	1	-10921639	121.619	117	91	170	2554	21.479	7.600	0.085	0.884
ID207650	207650	None	27.742	18.256	11.773	0	234	234	2	1	-10921639	119.905	120	78	160	2518	20.147	2.000	0.111	1.192
ID207653	207653	110	28.226	17.694	20.044	0	234	234	2	1	-10921639	133.810	137	75	196	2810	29.158	2.000	0.058	0.501
ID207652	207652	109	30.426	27.060	19.290	0	234	234	2	1	-10921639	107.143	104	58	143	2250	23.303	4.800	0.112	0.925
ID207648	207648	None	27.635	18.844	26.813	0	235	235	2	1	-10921639	99.048	91	62	143	2080	24.975	2.000	0.101	0.728
ID207647	207647	None	28.192	14.895	26.449	0	235	235	2	1	-10921639	107.619	111	62	153	2260	23.796	2.000	0.102	0.835
ID207646	207646	110	28.102	15.808	17.819	0	235	235	2	1	-10921639	148.619	150	98	183	3121	21.397	4.800	0.086	1.095
ID207645	207645	None	27.609	22.320	11.021	0	235	235	2	1	-10921639	101.143	104	58	140	2124	22.424	2.000	0.115	0.933
ID207655	207655	None	34.079	22.635	14.691	0	236	236	2	1	-10921639	120.000	124	58	173	2520	33.621	3.200	0.097	0.632
ID207656	207656	109	28.927	27.048	19.541	0	236	236	2	1	-10921639	108.571	101	75	163	2280	21.992	6.264	0.106	0.945
ID207659	207659	None	34.030	33.000	31.000	0	237	237	2	1	-10921639	43.714	35	19	85	918	21.183	2.000	0.367	1.109
ID207658	207658	111	27.441	24.819	24.038	0	237	237	2	1	-10921639	103.143	107	62	143	2166	20.375	3.200	0.130	1.167
ID207657	207657	109	29.920	26.784	19.491	0	237	237	2	1	-10921639	98.762	104	58	163	2074	27.880	2.000	0.110	0.702
ID207665	207665	111	35.118	24.888	24.407	0	238	238	2	1	-10921639	105.571	104	65	150	2217	24.639	7.600	0.136	1.029
ID207664	207664	None	29.508	18.220	19.468	0	238	238	2	1	-10921639	147.143	143	114	179	3090	18.553	4.800	0.097	1.406
ID207660	207660	111	32.673	24.540	23.927	0	239	239	2	1	-10921639	107.048	107	58	143	2248	27.780	4.800	0.150	1.003
ID207663	207663	None	29.133	27.665	22.544	0	240	240	2	1	-10921639	77.381	85	22	127	1625	30.539	2.000	0.121	0.549
ID207662	207662	None	31.856	22.372	15.349	0	240	240	2	1	-10921639	116.238	117	71	173	2441	25.199	2.000	0.107	0.892
ID207661	207661	None	27.547	13.191	14.152	0	240	240	2	1	-10921639	105.952	104	62	179	2225	29.610	2.000	0.071	0.477
ID207666	207666	112	30.120	16.381	16.822	0	241	241	2	1	-10921639	146.762	137	120	192	3082	21.024	7.600	0.084	1.080
ID207667	207667	None	37.754	22.333	14.535	0	242	242	2	1	-10921639	130.429	130	78	189	2739	25.569	7.600	0.122	1.106
ID207669	207669	None	29.223	23.883	24.552	0	242	242	2	1	-10921639	90.143	101	32	137	1893	32.038	2.000	0.126	0.628
ID207668	207668	112	34.913	16.022	16.986	0	242	242	2	1	-10921639	141.238	137	98	219	2966	28.399	2.000	0.064	0.595
ID207670	207670	113	30.705	26.271	19.872	0	243	243	2	1	-10921639	116.714	117	75	173	2451	24.577	7.600	0.111	0.946
ID207675	207675	114	36.638	19.942	25.983	0	244	244	2	1	-10921639	108.476	107	55	176	2278	27.189	6.356	0.136	0.957
ID207674	207674	None	27.910	24.806	24.162	0	244	244	2	1	-10921639	93.857	104	35	127	1971	26.856	3.200	0.118	0.739
ID207673	207673	113	33.562	26.249	19.185	0	244	244	2	1	-10921639	111.571	120	75	143	2343	21.794	3.200	0.133	1.200
ID207672	207672	115	28.663	18.211	12.043	0	244	244	2	1	-10921639	112.429	111	71	186	2361	24.396	7.600	0.073	0.626
ID207671	207671	None	29.572	21.610	11.427	0	244	244	2	1	-10921639	91.524	91	39	153	1922	32.747	2.000	0.088	0.453
ID207683	207683	113	31.078	26.318	18.942	0	245	245	2	1	-10921639	108.619	107	55	156	2281	29.262	2.000	0.088	0.599
ID207682	207682	115	31.926	17.979	12.164	0	245	245	2	1	-10921639	115.952	111	65	179	2435	28.186	2.000	0.073	0.562
ID207685	207685	114	46.528	19.982	25.973	0	245	245	2	1	-10921639	119.667	117	78	186	2513	29.439	4.800	0.170	1.180
ID207684	207684	116	27.404	27.093	22.206	0	245	245	2	1	-10921639	101.952	101	71	153	2141	24.640	7.600	0.114	0.847
ID207681	207681	114	42.007	19.266	25.607	0	246	246	2	1	-10921639	127.286	124	88	192	2673	30.835	4.800	0.149	1.073
ID207680	207680	116	31.204	25.766	23.367	0	246	246	2	1	-10921639	112.571	117	65	147	2364	21.262	4.800	0.128	1.198
ID207679	207679	113	27.650	25.915	18.665	0	246	246	2	1	-10921639	110.238	104	71	170	2315	26.370	2.000	0.081	0.624
ID207678	207678	None	29.039	22.227	16.525	0	246	246	2	1	-10921639	145.524	147	98	179	3056	22.180	4.800	0.108	1.274
ID207677	207677	None	27.185	12.617	14.587	0	246	246	2	1	-10921639	113.667	111	78	150	2387	19.556	2.000	0.100	1.053
ID207676	207676	117	42.206	22.246	12.276	0	246	246	2	1	-10921639	120.429	114	75	215	2529	33.747	2.000	0.127	0.806
ID207697	207697	114	38.168	19.807	25.624	0	247	247	2	1	-10921639	120.333	124	55	166	2527	33.798	2.000	0.134	0.843
ID207696	207696	116	32.508	26.043	23.503	0	247	247	2	1	-10921639	112.381	120	39	160	2360	31.500	4.800	0.145	0.904
ID207695	207695	118	27.180	9.133	19.057	0	247	247	2	1	-10921639	86.333	88	39	150	1813	28.861	2.000	0.090	0.492
ID207694	207694	113	38.595	24.538	18.015	0	247	247	2	1	-10921639	131.905	137	68	196	2770	37.850	2.000	0.114	0.714
ID207693	207693	117	32.274	22.130	14.141	0	247	247	2	1	-10921639	130.857	137	78	202	2748	29.855	2.000	0.093	0.744
ID207692	207692	115	30.174	17.719	12.060	0	247	247	2	1	-10921639	118.810	114	71	183	2495	27.737	2.000	0.072	0.572
ID207699	207699	117	40.200	22.472	12.348	0	248	248	2	1	-10921639	128.190	127	71	196	2692	36.076	2.000	0.119	0.753
ID207698	207698	115	39.301	17.942	12.230	0	248	248	2	1	-10921639	143.143	134	104	196	3006	26.163	4.800	0.119	1.162
ID207703	207703	114	32.272	20.132	25.350	0	248	248	2	1	-10921639	126.571	124	85	166	2658	21.803	2.000	0.103	1.082
ID207702	207702	116	33.915	27.357	22.780	0	248	248	2	1	-10921639	116.190	127	65	153	2440	26.957	2.000	0.128	0.981
ID207701	207701	118	31.912	9.777	18.624	0	248	248	2	1	-10921639	111.762	107	78	176	2347	22.309	4.800	0.117	1.047
ID207700	207700	None	29.007	12.856	14.294	0	248	248	2	1	-10921639	115.095	117	68	176	2417	27.982	2.000	0.068	0.521
ID207704	207704	119	37.646	13.954	26.105	0	248	248	2	1	-10921639	110.476	117	45	150	2320	26.572	2.000	0.143	1.043
ID207691	207691	119	31.094	14.545	26.458	0	249	249	2	1	-10921639	106.429	98	75	166	2235	24.744	2.000	0.090	0.710
ID207690	207690	114	35.822	19.900	25.418	0	249	249	2	1	-10921639	125.571	124	91	170	2637	21.605	2.000	0.119	1.235
ID207689	207689	116	28.532	27.528	22.854	0	249	249	2	1	-10921639	96.190	101	49	156	2020	32.486	2.000	0.110	0.587
ID207688	207688	113	40.541	23.571	17.840	0	249	249	2	1	-10921639	144.000	140	91	209	3024	35.808	2.000	0.118	0.848
ID207687	207687	117	31.340	22.297	12.589	0	249	249	2	1	-10921639	130.857	134	98	173	2748	22.595	3.200	0.085	0.910
ID207686	207686	115	28.003	17.997	11.678	0	249	249	2	1	-10921639	127.762	120	94	179	2683	21.781	2.000	0.068	0.750
ID207707	207707	116	31.807	27.207	22.836	0	250	250	2	1	-10921639	115.905	120	58	166	2434	29.070	6.192	0.124	0.877
ID207706	207706	113	46.064	23.940	17.731	0	250	250	2	1	-10921639	150.190	150	88	202	3154	31.067	2.000	0.132	1.131
ID207705	207705	117	33.657	22.507	12.195	0	250	250	2	1	-10921639	114.143	111	58	176	2397	35.029	2.000	0.121	0.705
ID207709	207709	119	35.871	14.019	26.513	0	250	250	2	1	-10921639	98.524	107	35	170	2069	34.603	2.000	0.128	0.645
ID207708	207708	114	32.390	19.896	25.701	0	250	250	2	1	-10921639	118.905	114	75	176	2497	28.044	2.000	0.106	0.812
ID207730	207730	119	37.735	14.127	26.630	0	251	251	2	1	-10921639	97.714	94	45	166	2052	31.406	6.389	0.148	0.800
ID207729	207729	114	45.935	19.937	25.736	0	251	251	2	1	-10921639	128.667	134	71	196	2702	33.076	2.000	0.148	1.004
ID207728	207728	120	47.391	24.691	24.112	0	251	251	2	1	-10921639	137.190	137	71	186	2881	38.469	2.000	0.156	0.961
ID207727	207727	116	41.720	26.920	23.067	0	251	251	2	1	-10921639	126.381	124	71	183	2654	35.062	7.600	0.130	0.831
ID207726	207726	113	46.246	23.221	17.711	0	251	251	2	1	-10921639	146.524	137	94	222	3077	34.714	2.000	0.120	0.907
ID207725	207725	117	32.486	22.019	13.246	0	251	251	2	1	-10921639	123.429	114	78	199	2592	34.353	2.000	0.089	0.587
ID207719	207719	113	35.981	22.992	17.782	0	252	252	2	1	-10921639	138.762	137	91	183	2914	27.271	2.000	0.107	0.981
ID207718	207718	122	32.493	14.267	14.816	0	252	252	2	1	-10921639	137.000	137	101	183	2877	19.552	4.800	0.125	1.559
ID207723	207723	119	46.854	14.480	26.449	0	252	252	2	1	-10921639	117.762	114	62	209	2473	37.660	2.000	0.153	0.830
ID207722	207722	120	41.936	25.059	23.981	0	252	252	2	1	-10921639	138.667	134	88	189	2912	29.574	4.800	0.135	1.117
ID207721	207721	116	37.502	26.776	22.925	0	252	252	2	1	-10921639	133.143	137	85	189	2796	29.121	4.800	0.138	1.108
ID207720	207720	121	29.035	9.899	18.724	0	252	252	2	1	-10921639	102.190	94	65	166	2146	25.333	2.000	0.088	0.650
ID207724	207724	114	31.090	19.900	26.171	0	252	252	2	1	-10921639	122.429	124	71	173	2571	23.034	2.000	0.106	1.018
ID207731	207731	None	29.179	21.789	11.786	0	253	253	2	1	-10921639	105.190	104	58	160	2209	27.649	2.000	0.093	0.645
ID207735	207735	116	32.187	27.000	23.000	0	253	253	2	1	-10921639	126.238	127	75	166	2651	24.170	6.121	0.135	1.240
ID207734	207734	113	31.428	22.920	18.118	0	253	253	2	1	-10921639	130.381	127	75	196	2738	30.322	2.000	0.082	0.654
ID207733	207733	121	30.299	10.217	18.491	0	253	253	2	1	-10921639	103.571	101	62	170	2175	31.123	2.000	0.075	0.461
ID207732	207732	122	50.999	14.218	14.236	0	253	253	2	1	-10921639	149.905	147	98	205	3148	33.375	4.800	0.165	1.269
ID207737	207737	119	31.719	14.362	25.685	0	253	253	2	1	-10921639	110.381	114	58	166	2318	30.556	2.000	0.104	0.681
ID207736	207736	120	40.315	24.641	24.504	0	253	253	2	1	-10921639	121.381	124	45	192	2549	38.912	2.000	0.130	0.716
ID207739	207739	121	39.245	10.252	18.422	0	254	254	2	1	-10921639	112.143	101	52	173	2355	38.411	2.000	0.123	0.638
ID207738	207738	122	49.861	13.604	13.877	0	254	254	2	1	-10921639	140.190	130	94	238	2944	35.926	7.600	0.133	0.915
ID207742	207742	120	34.903	24.717	23.935	0	254	254	2	1	-10921639	138.238	143	62	189	2903	28.658	4.800	0.121	1.043
ID207741	207741	116	36.806	28.000	23.000	0	254	254	2	1	-10921639	116.619	117	55	196	2449	38.626	7.600	0.101	0.556
ID207740	207740	123	29.830	13.118	22.892	0	254	254	2	1	-10921639	127.190	130	78	163	2671	24.120	2.000	0.107	1.018
ID207715	207715	116	40.014	28.035	22.952	0	255	255	2	1	-10921639	111.000	107	58	192	2331	34.223	2.000	0.107	0.627
ID207714	207714	121	50.666	10.167	18.547	0	255	255	2	1	-10921639	112.619	101	65	196	2365	37.499	2.000	0.161	0.835
ID207713	207713	113	30.746	22.159	17.952	0	255	255	2	1	-10921639	127.571	120	88	202	2679	28.257	2.000	0.065	0.548
ID207712	207712	None	29.091	16.397	17.282	0	255	255	2	1	-10921639	144.095	140	111	205	3026	24.738	7.600	0.064	0.705
ID207717	207717	123	44.748	13.691	24.449	0	255	255	2	1	-10921639	132.000	130	78	189	2772	28.221	2.000	0.156	1.261
ID207716	207716	120	45.906	23.970	24.058	0	255	255	2	1	-10921639	135.286	137	78	189	2841	29.619	2.000	0.126	1.022
ID207711	207711	122	40.618	13.583	13.858	0	255	255	2	1	-10921639	132.429	137	88	199	2781	28.870	7.600	0.128	1.038
ID207710	207710	124	27.992	22.035	11.436	0	255	255	2	1	-10921639	98.714	101	62	137	2073	26.958	2.000	0.105	0.695
ID207751	207751	113	38.630	22.202	18.301	0	256	256	2	1	-10921639	150.381	143	101	219	3158	34.493	2.000	0.097	0.773
ID207750	207750	122	37.564	14.123	13.790	0	256	256	2	1	-10921639	136.048	143	85	179	2857	27.874	2.000	0.115	1.008
ID207749	207749	124	28.856	22.871	13.111	0	256	256	2	1	-10921639	107.286	94	65	170	2253	29.714	2.000	0.089	0.589
ID207755	207755	120	50.321	24.271	24.323	0	256	256	2	1	-10921639	151.952	147	114	209	3191	29.444	2.000	0.141	1.277
ID207754	207754	123	36.794	13.639	23.549	0	256	256	2	1	-10921639	138.000	150	91	186	2898	28.192	4.800	0.143	1.225
ID207753	207753	116	39.656	27.818	22.898	0	256	256	2	1	-10921639	125.095	117	68	192	2627	36.986	7.600	0.109	0.664
ID207752	207752	121	49.402	10.419	18.490	0	256	256	2	1	-10921639	114.238	111	52	215	2399	43.346	2.000	0.153	0.700
ID207761	207761	123	46.513	14.000	25.000	0	257	257	2	1	-10921639	135.286	127	75	186	2841	39.291	2.000	0.138	0.838
ID207760	207760	120	45.862	23.990	24.453	0	257	257	2	1	-10921639	148.619	143	101	199	3121	26.129	2.000	0.132	1.323
ID207759	207759	116	34.919	27.515	22.689	0	257	257	2	1	-10921639	125.619	137	68	189	2638	33.692	2.000	0.110	0.742
ID207758	207758	None	28.325	26.088	19.262	0	257	257	2	1	-10921639	124.286	124	75	179	2610	30.666	2.000	0.076	0.569
ID207757	207757	121	39.166	9.940	18.667	0	257	257	2	1	-10921639	114.810	107	75	183	2411	30.117	2.000	0.108	0.744
ID207756	207756	122	53.980	13.646	13.640	0	257	257	2	1	-10921639	148.381	143	107	225	3116	31.959	2.000	0.147	1.191
ID207747	207747	123	42.808	13.812	24.155	0	258	258	2	1	-10921639	132.048	130	85	186	2773	29.862	2.000	0.140	1.088
ID207746	207746	116	59.937	27.685	22.685	0	258	258	2	1	-10921639	128.714	120	62	248	2703	50.902	2.000	0.153	0.673
ID207745	207745	121	46.883	9.779	18.352	0	258	258	2	1	-10921639	114.714	107	71	196	2409	33.278	2.000	0.152	0.910
ID207744	207744	124	36.163	21.883	14.117	0	258	258	2	1	-10921639	122.429	117	62	183	2571	30.044	2.000	0.099	0.737
ID207743	207743	122	54.613	13.708	13.688	0	258	258	2	1	-10921639	142.524	137	85	225	2993	36.377	2.000	0.146	0.998
ID207748	207748	120	40.547	23.443	24.872	0	258	258	2	1	-10921639	142.762	143	85	199	2998	26.163	6.317	0.157	1.479
ID207763	207763	124	28.982	22.294	13.861	0	259	259	2	1	-10921639	131.905	130	91	189	2770	24.529	2.000	0.075	0.751
ID207762	207762	122	40.238	13.451	13.495	0	259	259	2	1	-10921639	122.476	120	68	192	2572	35.307	2.000	0.137	0.837
ID207767	207767	120	35.664	24.173	25.103	0	259	259	2	1	-10921639	143.381	140	98	189	3011	23.936	7.600	0.106	1.148
ID207766	207766	116	63.017	27.772	22.825	0	259	259	2	1	-10921639	137.238	134	71	251	2882	44.841	2.000	0.170	0.889
ID207765	207765	123	40.551	13.935	23.216	0	259	259	2	1	-10921639	154.905	150	117	192	3253	23.613	4.800	0.130	1.506
ID207764	207764	121	53.321	10.030	18.898	0	259	259	2	1	-10921639	117.429	101	65	219	2466	39.632	2.000	0.134	0.699
ID207779	207779	121	40.955	9.673	18.735	0	260	260	2	1	-10921639	122.000	117	65	186	2562	30.058	2.000	0.115	0.839
ID207778	207778	124	31.795	22.185	13.077	0	260	260	2	1	-10921639	133.619	137	88	166	2806	24.711	6.421	0.110	1.076
ID207777	207777	122	46.139	13.942	13.156	0	260	260	2	1	-10921639	141.524	143	78	212	2972	32.686	3.200	0.122	0.938
ID207776	207776	125	27.221	17.194	5.974	0	260	260	2	1	-10921639	73.524	68	39	127	1544	23.754	2.000	0.106	0.593
ID207783	207783	120	47.843	24.178	24.593	0	260	260	2	1	-10921639	158.238	156	98	238	3323	37.797	7.600	0.123	0.919
ID207782	207782	116	47.817	27.557	22.699	0	260	260	2	1	-10921639	131.667	137	68	219	2765	44.753	2.000	0.116	0.611
ID207781	207781	None	29.385	20.819	23.241	0	260	260	2	1	-10921639	153.143	153	101	192	3216	25.819	3.200	0.059	0.660
ID207780	207780	123	41.042	14.125	23.259	0	260	260	2	1	-10921639	155.286	153	117	199	3261	26.224	3.200	0.125	1.315
ID207784	207784	None	43.681	21.810	26.899	0	260	260	2	1	-10921639	125.619	124	52	212	2638	44.314	7.600	0.108	0.551
ID207792	207792	120	54.928	23.531	25.291	0	261	261	2	1	-10921639	163.238	160	91	241	3428	43.910	7.600	0.130	0.853
ID207787	207787	124	41.030	22.669	13.521	0	261	261	2	1	-10921639	119.048	114	52	189	2500	40.494	2.000	0.109	0.578
ID207786	207786	122	42.200	13.703	13.401	0	261	261	2	1	-10921639	136.190	137	88	176	2860	30.844	3.200	0.142	1.097
ID207785	207785	125	30.941	18.061	5.990	0	261	261	2	1	-10921639	75.667	68	45	156	1589	26.405	2.000	0.097	0.506
ID207791	207791	123	51.322	14.047	24.572	0	261	261	2	1	-10921639	144.762	147	85	219	3040	42.725	2.000	0.141	0.838
ID207790	207790	116	48.354	27.816	22.851	0	261	261	2	1	-10921639	131.429	124	65	199	2760	37.581	2.000	0.136	0.836
ID207789	207789	126	29.739	26.232	19.031	0	261	261	2	1	-10921639	118.619	124	65	170	2491	28.990	2.000	0.066	0.506
ID207788	207788	121	35.545	10.036	18.697	0	261	261	2	1	-10921639	113.571	111	65	173	2385	29.495	2.000	0.112	0.777
ID207771	207771	126	40.214	27.075	20.797	0	262	262	2	1	-10921639	135.048	127	85	202	2836	32.967	2.000	0.109	0.806
ID207770	207770	121	36.836	9.948	18.780	0	262	262	2	1	-10921639	111.619	114	58	196	2344	31.409	2.000	0.094	0.608
ID207769	207769	124	59.423	22.353	13.542	0	262	262	2	1	-10921639	145.190	143	85	235	3049	38.662	2.000	0.163	1.051
ID207768	207768	122	53.136	13.339	13.926	0	262	262	2	1	-10921639	144.619	140	85	228	3037	34.387	2.000	0.156	1.133
ID207775	207775	120	56.264	24.309	25.041	0	262	262	2	1	-10921639	165.952	166	107	222	3485	34.436	2.000	0.156	1.299
ID207774	207774	127	32.122	0.000	25.000	0	262	262	2	1	-10921639	54.667	58	29	104	1148	19.648	6.385	0.281	1.222
ID207773	207773	128	38.647	20.301	23.898	0	262	262	2	1	-10921639	164.048	163	88	209	3445	33.696	6.409	0.095	0.843
ID207772	207772	123	41.225	14.230	23.472	0	262	262	2	1	-10921639	157.857	163	111	212	3315	29.135	2.000	0.108	1.052
ID207795	207795	129	34.359	20.809	18.133	0	263	263	2	1	-10921639	148.238	150	75	196	3113	30.843	2.000	0.073	0.653
ID207794	207794	122	39.967	13.429	13.893	0	263	263	2	1	-10921639	137.762	137	78	192	2893	30.231	4.800	0.130	1.049
ID207793	207793	124	47.210	22.127	12.658	0	263	263	2	1	-10921639	140.524	147	81	196	2951	30.572	3.200	0.153	1.216
ID207799	207799	128	52.314	19.944	24.183	0	263	263	2	1	-10921639	181.286	176	134	238	3807	30.191	4.800	0.130	1.385
ID207798	207798	123	35.909	13.447	23.178	0	263	263	2	1	-10921639	136.429	137	81	192	2865	30.318	2.000	0.097	0.797
ID207797	207797	126	48.327	27.605	22.310	0	263	263	2	1	-10921639	139.381	140	71	202	2927	39.084	7.600	0.150	0.932
ID207796	207796	121	51.759	9.820	18.709	0	263	263	2	1	-10921639	121.905	114	78	186	2560	33.832	2.000	0.157	0.978
ID207801	207801	120	44.496	24.009	24.701	0	263	263	2	1	-10921639	160.524	166	81	228	3371	36.185	4.800	0.115	0.915
ID207800	207800	127	47.823	0.000	25.000	0	263	263	2	1	-10921639	65.143	58	22	137	1368	34.375	2.000	0.354	0.991
ID207811	207811	124	59.383	22.494	12.560	0	264	264	2	1	-10921639	150.524	143	81	225	3161	40.158	4.800	0.187	1.180
ID207815	207815	126	58.783	26.999	19.714	0	264	264	2	1	-10921639	146.857	134	101	235	3084	38.964	2.000	0.156	1.016
ID207814	207814	121	64.079	9.922	18.778	0	264	264	2	1	-10921639	133.476	120	81	255	2803	44.680	2.000	0.162	0.834
ID207813	207813	129	30.468	20.111	17.833	0	264	264	2	1	-10921639	156.238	153	111	196	3281	22.799	6.088	0.089	1.118
ID207812	207812	122	45.137	13.462	14.064	0	264	264	2	1	-10921639	139.333	137	81	205	2926	32.618	2.000	0.147	1.096
ID207819	207819	128	30.121	21.796	25.787	0	264	264	2	1	-10921639	143.048	143	85	209	3004	33.364	7.600	0.077	0.615
ID207818	207818	120	45.488	25.155	24.689	0	264	264	2	1	-10921639	151.524	150	101	219	3182	33.588	2.000	0.115	0.930
ID207817	207817	127	40.250	0.000	25.000	0	264	264	2	1	-10921639	61.571	62	13	107	1293	25.218	7.600	0.373	1.325
ID207816	207816	123	31.894	13.174	23.665	0	264	264	2	1	-10921639	129.429	127	71	192	2718	32.992	2.000	0.083	0.603
ID207858	207858	128	32.705	22.261	25.821	0	265	265	2	1	-10921639	142.286	150	91	192	2988	33.112	7.600	0.072	0.578
ID207857	207857	130	42.370	13.676	26.167	0	265	265	2	1	-10921639	139.286	140	91	189	2925	32.699	6.387	0.125	0.949
ID207856	207856	127	46.168	0.000	25.000	0	265	265	2	1	-10921639	71.333	68	29	130	1498	29.642	2.000	0.363	1.283
ID207847	207847	None	29.839	20.091	8.952	0	265	265	2	1	-10921639	111.048	107	75	170	2332	25.966	7.600	0.084	0.663
ID207851	207851	129	34.924	21.543	19.350	0	265	265	2	1	-10921639	159.762	163	104	219	3355	36.647	2.000	0.053	0.436
ID207850	207850	121	45.129	10.178	18.550	0	265	265	2	1	-10921639	122.810	114	75	199	2579	35.585	2.000	0.134	0.816
ID207849	207849	122	56.262	13.754	13.953	0	265	265	2	1	-10921639	149.714	150	107	235	3144	32.458	2.000	0.159	1.263
ID207848	207848	124	42.366	22.366	12.611	0	265	265	2	1	-10921639	138.381	134	107	186	2906	25.196	2.000	0.121	1.187
ID207855	207855	123	35.420	13.651	24.500	0	265	265	2	1	-10921639	150.762	156	101	189	3166	29.139	4.800	0.136	1.242
ID207854	207854	131	41.605	27.445	22.604	0	265	265	2	1	-10921639	145.952	147	88	219	3065	32.370	6.382	0.108	0.876
ID207853	207853	None	42.735	20.523	23.296	0	265	265	2	1	-10921639	170.762	173	120	255	3586	35.369	2.000	0.076	0.680
ID207852	207852	126	45.092	26.905	19.572	0	265	265	2	1	-10921639	148.429	150	88	219	3117	38.209	2.000	0.122	0.844
ID207831	207831	121	49.360	9.792	18.163	0	266	266	2	1	-10921639	124.857	120	78	199	2622	32.164	2.000	0.151	1.017
ID207830	207830	122	70.729	13.772	13.942	0	266	266	2	1	-10921639	162.810	156	107	255	3419	45.050	2.000	0.152	0.955
ID207829	207829	124	40.963	22.403	13.075	0	266	266	2	1	-10921639	139.857	137	81	202	2937	29.994	2.000	0.115	0.963
ID207835	207835	131	45.320	27.310	22.519	0	266	266	2	1	-10921639	153.333	153	98	205	3220	32.733	2.000	0.128	1.063
ID207834	207834	123	28.918	13.546	22.082	0	266	266	2	1	-10921639	156.857	156	114	196	3294	22.903	4.800	0.088	1.111
ID207833	207833	126	41.169	26.754	19.417	0	266	266	2	1	-10921639	133.857	134	75	228	2811	41.413	2.000	0.118	0.684
ID207832	207832	129	28.046	19.622	18.511	0	266	266	2	1	-10921639	162.524	166	120	205	3413	19.969	2.000	0.084	1.261
ID207837	207837	130	36.366	13.902	25.915	0	266	266	2	1	-10921639	126.429	117	75	199	2655	31.885	2.000	0.087	0.635
ID207836	207836	127	33.965	0.534	25.054	0	266	266	2	1	-10921639	66.048	62	32	120	1387	25.410	2.000	0.262	1.079
ID207843	207843	131	50.275	27.173	22.962	0	267	267	2	1	-10921639	154.619	160	81	222	3247	36.772	2.000	0.134	0.993
ID207842	207842	126	36.753	27.197	20.261	0	267	267	2	1	-10921639	140.667	134	85	183	2954	29.503	2.000	0.105	0.902
ID207841	207841	121	55.468	9.524	18.315	0	267	267	2	1	-10921639	127.714	114	75	215	2682	38.044	2.000	0.185	1.048
ID207840	207840	124	39.526	22.458	13.531	0	267	267	2	1	-10921639	137.095	134	75	192	2879	31.515	2.000	0.097	0.767
ID207846	207846	128	28.520	22.217	25.992	0	267	267	2	1	-10921639	128.381	124	68	199	2696	30.331	2.000	0.046	0.376
ID207845	207845	130	42.504	13.827	25.961	0	267	267	2	1	-10921639	136.048	143	88	196	2857	33.274	2.000	0.126	0.918
ID207844	207844	None	31.056	18.614	23.721	0	267	267	2	1	-10921639	151.381	150	111	212	3179	27.744	2.000	0.061	0.629
ID207839	207839	122	73.279	13.821	13.764	0	267	267	2	1	-10921639	161.619	147	94	255	3394	45.240	2.000	0.171	1.045
ID207838	207838	132	42.163	20.020	8.318	0	267	267	2	1	-10921639	120.381	127	75	196	2528	33.631	7.600	0.129	0.820
ID207810	207810	130	37.107	13.960	26.491	0	268	268	2	1	-10921639	132.381	137	85	186	2780	25.926	4.800	0.121	1.105
ID207809	207809	128	38.995	21.895	25.481	0	268	268	2	1	-10921639	148.905	150	104	219	3127	26.306	2.000	0.110	1.125
ID207808	207808	None	31.824	1.208	25.020	0	268	268	2	1	-10921639	66.381	65	29	124	1394	29.795	6.296	0.222	0.808
ID207803	207803	124	58.962	22.310	13.382	0	268	268	2	1	-10921639	150.476	147	94	238	3160	35.121	2.000	0.180	1.307
ID207802	207802	132	50.634	19.759	8.259	0	268	268	2	1	-10921639	113.714	111	58	196	2388	42.124	2.000	0.132	0.629
ID207807	207807	131	50.783	27.437	22.679	0	268	268	2	1	-10921639	151.857	137	101	225	3189	35.981	6.385	0.136	1.013
ID207806	207806	126	41.839	26.677	19.463	0	268	268	2	1	-10921639	126.238	137	62	199	2651	40.788	2.000	0.120	0.661
ID207805	207805	121	41.339	9.360	18.496	0	268	268	2	1	-10921639	110.476	101	71	176	2320	33.166	2.000	0.138	0.808
ID207804	207804	122	68.062	13.839	13.634	0	268	268	2	1	-10921639	158.190	143	98	255	3322	46.977	2.000	0.142	0.838
ID207827	207827	128	44.239	22.557	25.125	0	269	269	2	1	-10921639	155.524	156	81	225	3266	31.854	7.600	0.107	0.940
ID207826	207826	131	65.646	27.467	23.065	0	269	269	2	1	-10921639	172.905	183	120	255	3631	38.922	2.000	0.174	1.314
ID207825	207825	126	45.412	27.034	19.720	0	269	269	2	1	-10921639	147.095	140	98	209	3089	37.925	6.349	0.113	0.788
ID207824	207824	133	31.808	20.395	19.080	0	269	269	2	1	-10921639	167.857	166	137	202	3525	17.842	4.800	0.090	1.557
ID207828	207828	130	35.047	13.895	26.561	0	269	269	2	1	-10921639	108.857	117	45	173	2286	40.965	2.000	0.099	0.480
ID207823	207823	121	67.308	9.597	18.299	0	269	269	2	1	-10921639	137.429	124	94	235	2886	42.224	2.000	0.192	1.050
ID207822	207822	124	48.174	21.984	13.223	0	269	269	2	1	-10921639	144.905	137	78	212	3043	37.970	2.000	0.123	0.833
ID207821	207821	122	72.262	13.118	13.254	0	269	269	2	1	-10921639	159.524	143	85	255	3350	48.999	2.000	0.210	1.131
ID207820	207820	132	59.692	19.865	7.639	0	269	269	2	1	-10921639	142.905	140	71	205	3001	36.626	2.000	0.187	1.231
ID207859	207859	132	73.538	19.724	8.111	0	270	270	2	1	-10921639	146.905	140	78	235	3085	47.849	2.000	0.210	1.066
ID207863	207863	133	38.120	20.673	19.291	0	270	270	2	1	-10921639	159.714	156	85	232	3354	36.969	2.000	0.098	0.771
ID207862	207862	121	64.655	9.583	18.370	0	270	270	2	1	-10921639	138.952	120	91	228	2918	44.281	2.000	0.196	1.026
ID207861	207861	124	52.048	21.812	12.948	0	270	270	2	1	-10921639	147.333	143	94	215	3094	34.229	2.000	0.146	1.099
ID207860	207860	122	35.763	12.844	12.944	0	270	270	2	1	-10921639	134.667	134	104	173	2828	20.053	3.200	0.136	1.612
ID207866	207866	130	62.335	13.927	25.667	0	270	270	2	1	-10921639	143.810	143	71	228	3020	46.610	2.000	0.175	0.917
ID207865	207865	128	40.513	23.134	24.853	0	270	270	2	1	-10921639	144.524	143	88	219	3035	35.271	2.000	0.096	0.718
ID207864	207864	126	66.170	27.183	20.079	0	270	270	2	1	-10921639	162.810	160	101	241	3419	43.840	2.000	0.168	1.067
ID207874	207874	130	49.633	13.902	25.981	0	271	271	2	1	-10921639	150.238	150	91	212	3155	33.821	2.000	0.149	1.151
ID207873	207873	128	47.582	22.436	25.101	0	271	271	2	1	-10921639	159.429	163	98	222	3348	32.666	2.000	0.121	1.055
ID207872	207872	126	58.486	27.635	22.517	0	271	271	2	1	-10921639	162.000	153	94	232	3402	43.304	2.000	0.154	0.997
ID207867	207867	132	70.666	19.661	8.668	0	271	271	2	1	-10921639	152.333	137	98	255	3199	44.840	2.000	0.191	1.089
ID207871	207871	133	27.325	20.709	19.262	0	271	271	2	1	-10921639	163.571	163	107	205	3435	23.786	6.384	0.098	1.229
ID207870	207870	121	40.090	9.553	18.646	0	271	271	2	1	-10921639	123.333	117	85	170	2590	27.409	2.000	0.125	0.997
ID207869	207869	124	46.179	22.370	12.946	0	271	271	2	1	-10921639	139.429	140	81	205	2928	30.204	2.000	0.124	1.015
ID207868	207868	122	65.946	13.123	13.293	0	271	271	2	1	-10921639	153.905	143	81	228	3232	41.201	2.000	0.193	1.210
ID207875	207875	132	83.087	19.551	8.797	0	272	272	2	1	-10921639	174.905	173	88	255	3673	53.463	2.000	0.222	1.187
ID207879	207879	133	33.726	18.587	18.596	0	272	272	2	1	-10921639	174.810	179	124	228	3671	24.285	4.800	0.110	1.428
ID207878	207878	121	47.814	9.873	18.538	0	272	272	2	1	-10921639	126.048	134	62	196	2647	36.211	2.000	0.136	0.836
ID207877	207877	124	52.587	22.045	12.868	0	272	272	2	1	-10921639	152.048	150	85	222	3193	37.378	2.000	0.131	0.939
ID207876	207876	122	49.467	13.275	13.017	0	272	272	2	1	-10921639	147.429	150	88	209	3096	28.630	4.800	0.167	1.472
ID207883	207883	130	48.806	15.493	25.743	0	272	272	2	1	-10921639	163.429	176	71	225	3432	39.510	4.800	0.163	1.161
ID207882	207882	128	58.711	22.976	25.290	0	272	272	2	1	-10921639	172.095	176	117	241	3614	35.117	2.000	0.153	1.299
ID207881	207881	None	36.015	14.037	21.925	0	272	272	2	1	-10921639	159.619	163	101	212	3352	36.257	2.000	0.078	0.635
ID207880	207880	126	58.800	27.346	21.561	0	272	272	2	1	-10921639	180.810	183	120	255	3797	39.774	4.800	0.160	1.252
ID207891	207891	128	52.831	22.300	25.512	0	273	273	2	1	-10921639	159.048	173	65	248	3340	52.050	7.600	0.136	0.731
ID207890	207890	134	27.927	7.249	24.072	0	273	273	2	1	-10921639	80.571	85	42	127	1692	22.167	2.000	0.142	0.903
ID207889	207889	126	70.601	27.208	21.650	0	273	273	2	1	-10921639	196.333	196	130	255	4123	36.626	4.800	0.203	1.813
ID207888	207888	133	36.278	20.592	19.076	0	273	273	2	1	-10921639	165.667	170	104	215	3479	31.949	2.000	0.077	0.743
ID207892	207892	130	51.992	15.000	26.000	0	273	273	2	1	-10921639	174.667	173	107	238	3668	41.944	4.800	0.161	1.155
ID207887	207887	121	55.118	9.874	18.836	0	273	273	2	1	-10921639	128.762	114	81	241	2704	38.269	2.000	0.121	0.725
ID207886	207886	124	47.931	22.289	13.118	0	273	273	2	1	-10921639	144.571	143	85	225	3036	39.768	2.000	0.120	0.777
ID207885	207885	122	51.405	13.090	13.038	0	273	273	2	1	-10921639	141.286	134	94	222	2967	35.707	2.000	0.123	0.867
ID207884	207884	132	56.666	19.475	9.081	0	273	273	2	1	-10921639	158.857	150	101	248	3336	45.183	4.800	0.159	0.963
ID207911	207911	122	52.013	12.945	13.384	0	274	274	2	1	-10921639	139.048	130	85	219	2920	36.877	2.000	0.149	0.980
ID207910	207910	132	66.310	19.186	9.683	0	274	274	2	1	-10921639	171.810	170	101	255	3608	44.113	4.800	0.186	1.219
ID207915	207915	135	53.310	27.144	20.291	0	274	274	2	1	-10921639	162.333	160	101	228	3409	37.034	2.000	0.131	1.019
ID207914	207914	133	51.708	19.335	19.136	0	274	274	2	1	-10921639	199.000	192	140	255	4179	30.539	4.800	0.144	1.640
ID207913	207913	121	36.186	9.717	18.505	0	274	274	2	1	-10921639	125.714	117	81	189	2640	30.826	2.000	0.102	0.752
ID207912	207912	124	52.648	22.238	12.824	0	274	274	2	1	-10921639	155.810	153	88	222	3272	38.345	7.600	0.135	0.964
ID207919	207919	130	65.386	14.681	26.144	0	274	274	2	1	-10921639	183.905	192	94	238	3862	41.915	4.800	0.184	1.361
ID207918	207918	128	49.020	22.197	25.477	0	274	274	2	1	-10921639	174.524	170	111	228	3665	32.687	4.800	0.137	1.291
ID207917	207917	134	29.037	8.071	23.728	0	274	274	2	1	-10921639	88.476	94	42	134	1858	26.066	2.000	0.121	0.732
ID207916	207916	126	54.410	27.512	22.622	0	274	274	2	1	-10921639	155.143	140	75	248	3258	49.718	2.000	0.156	0.843
ID207907	207907	126	48.911	27.487	22.751	0	275	275	2	1	-10921639	156.667	156	94	219	3290	32.882	2.000	0.135	1.132
ID207906	207906	135	46.348	26.381	19.750	0	275	275	2	1	-10921639	146.000	143	98	255	3066	39.243	2.000	0.083	0.568
ID207905	207905	133	50.421	19.739	19.101	0	275	275	2	1	-10921639	193.190	192	143	245	4057	29.976	4.800	0.137	1.556
ID207904	207904	121	52.048	9.764	18.731	0	275	275	2	1	-10921639	136.810	134	85	212	2873	31.868	2.000	0.149	1.113
ID207909	207909	130	57.557	14.372	25.940	0	275	275	2	1	-10921639	149.714	156	68	225	3144	49.338	2.000	0.150	0.791
ID207908	207908	128	54.532	22.916	25.495	0	275	275	2	1	-10921639	165.857	160	104	248	3483	36.383	2.000	0.133	1.067
ID207903	207903	124	50.253	22.175	12.850	0	275	275	2	1	-10921639	154.619	153	104	225	3247	37.841	3.200	0.129	0.936
ID207902	207902	122	49.369	13.552	12.954	0	275	275	2	1	-10921639	155.333	153	101	228	3262	31.933	3.200	0.129	1.114
ID207901	207901	132	70.234	19.079	9.827	0	275	275	2	1	-10921639	176.857	176	107	255	3714	44.387	2.000	0.162	1.111
ID207895	207895	124	61.658	22.297	12.714	0	276	276	2	1	-10921639	169.238	163	104	255	3554	39.816	4.800	0.179	1.294
ID207894	207894	122	46.929	13.268	13.339	0	276	276	2	1	-10921639	159.238	160	107	238	3344	33.678	4.800	0.135	1.127
ID207893	207893	132	50.607	18.617	10.230	0	276	276	2	1	-10921639	177.286	166	91	255	3723	42.337	7.600	0.151	1.100
ID207899	207899	136	28.914	17.736	25.955	0	276	276	2	1	-10921639	151.476	166	78	202	3181	35.173	2.000	0.056	0.458
ID207898	207898	130	54.770	14.189	26.098	0	276	276	2	1	-10921639	146.619	137	62	212	3079	40.842	2.000	0.146	0.915
ID207897	207897	126	45.207	27.894	21.792	0	276	276	2	1	-10921639	154.857	143	98	199	3252	30.934	7.600	0.161	1.385
ID207896	207896	133	57.705	18.752	19.406	0	276	276	2	1	-10921639	219.000	225	160	255	4599	35.338	6.300	0.156	1.673
ID207900	207900	128	71.755	23.758	25.814	0	276	276	2	1	-10921639	167.571	170	75	251	3519	52.276	2.000	0.203	1.080
ID207923	207923	121	43.114	9.969	18.364	0	277	277	2	1	-10921639	123.381	124	78	196	2591	31.189	2.000	0.128	0.897
ID207922	207922	122	45.756	13.446	13.561	0	277	277	2	1	-10921639	143.381	147	91	219	3011	39.416	2.000	0.116	0.758
ID207921	207921	124	36.496	22.526	12.635	0	277	277	2	1	-10921639	130.143	137	58	189	2733	40.140	7.600	0.113	0.660
ID207920	207920	132	66.704	18.374	10.151	0	277	277	2	1	-10921639	186.857	192	107	255	3924	45.716	4.800	0.188	1.293
ID207927	207927	130	43.774	14.054	26.017	0	277	277	2	1	-10921639	140.857	140	81	202	2958	34.494	2.000	0.120	0.876
ID207926	207926	None	36.568	7.937	23.883	0	277	277	2	1	-10921639	89.095	85	39	150	1871	29.514	2.000	0.134	0.711
ID207925	207925	126	65.254	27.405	22.723	0	277	277	2	1	-10921639	163.190	163	68	238	3427	47.155	2.000	0.174	1.026
ID207924	207924	133	63.655	18.155	18.732	0	277	277	2	1	-10921639	230.095	235	179	255	4832	25.725	4.800	0.167	2.556
ID207929	207929	128	56.051	23.377	25.732	0	277	277	2	1	-10921639	159.476	163	81	241	3349	49.172	7.600	0.146	0.826
ID207928	207928	136	30.971	17.823	25.982	0	277	277	2	1	-10921639	159.762	156	111	212	3355	29.148	2.000	0.058	0.605
ID207939	207939	128	62.883	22.961	25.711	0	278	278	2	1	-10921639	165.333	156	75	248	3472	52.875	3.200	0.186	0.981
ID207938	207938	130	35.053	14.306	26.082	0	278	278	2	1	-10921639	136.476	143	78	189	2866	35.625	2.000	0.087	0.615
ID207937	207937	136	27.733	18.269	25.396	0	278	278	2	1	-10921639	167.429	160	137	235	3516	24.049	2.000	0.040	0.533
ID207936	207936	126	80.771	27.672	22.740	0	278	278	2	1	-10921639	163.476	183	65	255	3433	60.320	2.000	0.217	0.968
ID207931	207931	122	48.785	13.576	13.222	0	278	278	2	1	-10921639	149.381	143	98	219	3137	33.292	3.200	0.125	0.996
ID207930	207930	132	75.745	18.685	9.980	0	278	278	2	1	-10921639	182.095	170	107	255	3824	51.632	2.000	0.191	1.131
ID207935	207935	None	27.804	13.858	22.161	0	278	278	2	1	-10921639	160.667	160	117	209	3374	25.711	2.000	0.050	0.600
ID207934	207934	133	61.627	17.883	18.882	0	278	278	2	1	-10921639	220.762	215	166	255	4636	28.907	4.800	0.148	1.973
ID207933	207933	121	32.661	10.034	18.574	0	278	278	2	1	-10921639	122.000	117	71	176	2562	28.576	4.800	0.114	0.877
ID207932	207932	124	44.525	22.125	12.885	0	278	278	2	1	-10921639	154.571	153	81	238	3246	41.416	7.600	0.125	0.828
ID207943	207943	124	64.154	22.052	13.182	0	279	279	2	1	-10921639	162.952	153	101	245	3422	42.162	2.000	0.159	1.058
ID207942	207942	122	40.706	13.258	13.415	0	279	279	2	1	-10921639	139.714	137	88	212	2934	33.946	2.000	0.110	0.818
ID207941	207941	137	28.910	33.000	10.000	0	279	279	2	1	-10921639	69.048	65	42	130	1450	22.335	2.000	0.151	0.812
ID207940	207940	132	68.441	18.264	10.244	0	279	279	2	1	-10921639	172.476	166	101	255	3622	49.068	2.000	0.178	1.064
ID207947	207947	126	77.580	27.598	22.344	0	279	279	2	1	-10921639	174.810	176	65	255	3671	56.002	7.600	0.201	1.045
ID207946	207946	138	49.558	26.526	19.105	0	279	279	2	1	-10921639	166.810	166	104	241	3503	40.852	2.000	0.139	0.999
ID207945	207945	133	53.977	18.141	18.896	0	279	279	2	1	-10921639	219.143	232	173	255	4602	29.491	4.800	0.128	1.686
ID207944	207944	121	40.656	9.884	18.768	0	279	279	2	1	-10921639	126.619	127	75	179	2659	29.547	2.000	0.117	0.895
ID207950	207950	128	64.530	23.525	25.525	0	279	279	2	1	-10921639	152.619	163	55	255	3205	61.726	7.600	0.188	0.781
ID207949	207949	136	47.772	17.766	26.511	0	279	279	2	1	-10921639	144.810	137	81	228	3041	45.710	2.000	0.108	0.616
ID207948	207948	130	31.723	13.913	25.694	0	279	279	2	1	-10921639	130.238	130	81	189	2735	30.815	2.000	0.077	0.607
ID207971	207971	128	65.562	23.699	25.400	0	280	280	2	1	-10921639	169.095	163	104	248	3551	44.405	2.000	0.182	1.174
ID207970	207970	126	49.511	27.519	22.516	0	280	280	2	1	-10921639	139.905	140	62	219	2938	51.050	7.600	0.119	0.582
ID207969	207969	138	52.675	26.090	19.316	0	280	280	2	1	-10921639	155.905	147	88	255	3274	41.750	2.000	0.118	0.789
ID207968	207968	133	52.755	17.516	18.923	0	280	280	2	1	-10921639	227.810	232	176	255	4784	21.823	4.800	0.152	2.751
ID207972	207972	136	42.846	18.028	26.423	0	280	280	2	1	-10921639	165.476	170	114	238	3475	31.456	2.000	0.104	0.989
ID207963	207963	132	59.288	18.282	9.833	0	280	280	2	1	-10921639	164.238	150	104	255	3449	45.500	2.000	0.140	0.884
ID207967	207967	121	44.440	9.944	18.083	0	280	280	2	1	-10921639	120.762	114	81	209	2536	31.470	2.000	0.131	0.889
ID207966	207966	122	58.273	13.525	13.598	0	280	280	2	1	-10921639	163.905	147	111	248	3442	39.204	2.000	0.127	0.940
ID207965	207965	124	48.897	22.107	13.050	0	280	280	2	1	-10921639	149.095	150	78	219	3131	36.587	2.000	0.103	0.762
ID207964	207964	137	35.783	33.000	10.000	0	280	280	2	1	-10921639	73.619	75	42	124	1546	24.949	2.000	0.215	1.044
ID207975	207975	122	39.896	13.478	13.103	0	281	281	2	1	-10921639	141.667	137	94	199	2975	32.495	2.000	0.114	0.892
ID207974	207974	137	40.487	33.000	10.000	0	281	281	2	1	-10921639	80.619	76	45	147	1693	30.029	2.000	0.245	1.055
ID207973	207973	132	61.743	17.889	10.041	0	281	281	2	1	-10921639	172.286	176	107	248	3618	37.736	4.800	0.173	1.350
ID207979	207979	138	43.913	25.903	18.989	0	281	281	2	1	-10921639	152.190	153	98	228	3196	30.838	2.000	0.110	0.974
ID207978	207978	133	57.452	17.253	18.827	0	281	281	2	1	-10921639	196.476	202	137	255	4126	35.126	2.000	0.128	1.270
ID207977	207977	121	37.213	10.101	17.772	0	281	281	2	1	-10921639	119.238	117	62	173	2504	30.206	2.000	0.108	0.770
ID207976	207976	124	38.036	22.111	13.520	0	281	281	2	1	-10921639	138.238	130	85	212	2903	35.297	2.000	0.084	0.609
ID207983	207983	128	65.805	23.046	25.634	0	281	281	2	1	-10921639	155.048	153	55	228	3256	55.587	2.000	0.185	0.871
ID207982	207982	136	32.715	17.693	25.754	0	281	281	2	1	-10921639	154.667	160	81	215	3248	32.931	3.200	0.081	0.702
ID207981	207981	None	27.221	14.899	25.820	0	281	281	2	1	-10921639	135.810	137	62	189	2852	39.972	6.352	0.065	0.414
ID207980	207980	126	68.646	27.680	22.834	0	281	281	2	1	-10921639	147.286	153	62	255	3093	56.242	2.000	0.173	0.772
ID207955	207955	133	43.781	16.852	17.930	0	282	282	2	1	-10921639	180.381	179	127	245	3788	27.743	7.600	0.106	1.242
ID207954	207954	121	31.276	9.729	17.940	0	282	282	2	1	-10921639	113.714	117	75	156	2388	23.048	2.000	0.099	0.888
ID207953	207953	122	47.003	13.243	13.730	0	282	282	2	1	-10921639	144.000	134	94	222	3024	38.964	2.000	0.113	0.749
ID207952	207952	124	42.969	21.939	13.196	0	282	282	2	1	-10921639	147.810	143	101	215	3104	31.282	2.000	0.124	1.042
ID207959	207959	None	33.169	9.756	23.348	0	282	282	2	1	-10921639	112.095	107	71	163	2354	27.324	2.000	0.084	0.636
ID207958	207958	126	64.191	27.904	22.245	0	282	282	2	1	-10921639	157.381	160	85	255	3305	43.939	7.600	0.159	0.980
ID207957	207957	138	41.007	25.866	19.158	0	282	282	2	1	-10921639	146.619	147	75	225	3079	37.407	2.000	0.090	0.649
ID207956	207956	None	31.961	20.135	19.328	0	282	282	2	1	-10921639	174.762	179	101	219	3670	29.223	3.200	0.075	0.837
ID207962	207962	136	54.184	18.508	25.657	0	282	282	2	1	-10921639	179.429	183	91	255	3768	44.090	2.000	0.119	0.866
ID207961	207961	128	62.550	23.382	25.406	0	282	282	2	1	-10921639	173.190	173	111	248	3637	43.528	3.200	0.148	1.025
ID207960	207960	139	27.334	14.066	22.859	0	282	282	2	1	-10921639	152.000	150	98	219	3192	30.432	2.000	0.047	0.448
ID207951	207951	132	57.266	17.949	10.035	0	282	282	2	1	-10921639	167.667	176	114	241	3521	33.570	4.800	0.156	1.352
ID208002	208002	136	59.204	18.908	25.736	0	283	283	2	1	-10921639	180.810	192	85	255	3797	46.314	2.000	0.131	0.905
ID208001	208001	139	28.003	14.414	25.737	0	283	283	2	1	-10921639	129.810	130	65	199	2726	42.778	2.000	0.050	0.287
ID208000	208000	128	52.568	23.496	25.389	0	283	283	2	1	-10921639	165.429	156	120	225	3474	34.071	2.000	0.130	1.120
ID207995	207995	124	59.063	22.191	13.435	0	283	283	2	1	-10921639	159.905	160	94	255	3358	45.507	2.000	0.132	0.821
ID207994	207994	132	54.295	18.023	10.141	0	283	283	2	1	-10921639	164.095	176	88	255	3446	41.836	4.800	0.136	0.939
ID207999	207999	126	60.560	27.868	21.938	0	283	283	2	1	-10921639	147.190	153	81	222	3091	37.133	7.600	0.185	1.239
ID207998	207998	133	46.875	17.323	19.187	0	283	283	2	1	-10921639	197.381	192	147	255	4145	32.910	4.800	0.103	1.116
ID207997	207997	121	28.977	9.553	18.170	0	283	283	2	1	-10921639	112.429	111	71	166	2361	23.731	2.000	0.083	0.730
ID207996	207996	122	44.852	13.310	13.988	0	283	283	2	1	-10921639	138.714	130	75	215	2913	37.916	2.000	0.095	0.633
ID207987	207987	121	37.647	9.652	18.212	0	284	284	2	1	-10921639	129.048	137	78	176	2710	28.656	3.200	0.116	0.939
ID207986	207986	124	51.128	22.440	13.237	0	284	284	2	1	-10921639	156.476	147	114	248	3286	36.689	2.000	0.114	0.873
ID207985	207985	122	53.866	13.174	13.233	0	284	284	2	1	-10921639	148.048	150	91	232	3109	40.375	2.000	0.127	0.827
ID207984	207984	132	56.879	17.744	10.594	0	284	284	2	1	-10921639	170.429	163	117	248	3579	36.525	4.800	0.150	1.216
ID207991	207991	128	69.037	22.856	25.266	0	284	284	2	1	-10921639	173.619	166	111	255	3646	45.253	2.000	0.161	1.062
ID207990	207990	136	43.945	18.294	25.119	0	284	284	2	1	-10921639	183.476	170	147	255	3853	29.563	4.800	0.094	1.062
ID207989	207989	126	53.561	27.599	22.675	0	284	284	2	1	-10921639	140.190	137	68	228	2944	45.905	2.000	0.155	0.822
ID207988	207988	133	32.523	18.692	18.374	0	284	284	2	1	-10921639	188.429	186	156	232	3957	20.156	4.800	0.110	1.852
ID207993	207993	141	28.138	19.053	32.655	0	284	284	2	1	-10921639	62.905	62	13	114	1321	28.011	2.000	0.146	0.571
ID207992	207992	139	30.911	14.337	25.669	0	284	284	2	1	-10921639	134.619	143	75	196	2827	37.536	2.000	0.094	0.614
ID208003	208003	142	30.564	8.583	9.247	0	285	285	2	1	-10921639	79.571	71	52	137	1671	25.282	2.000	0.118	0.665
ID208007	208007	121	35.805	9.753	18.255	0	285	285	2	1	-10921639	124.905	127	88	176	2623	26.382	2.000	0.126	1.057
ID208006	208006	122	55.220	13.570	13.928	0	285	285	2	1	-10921639	158.333	153	111	235	3325	37.569	2.000	0.115	0.866
ID208005	208005	124	52.471	22.308	13.035	0	285	285	2	1	-10921639	151.762	147	101	222	3187	34.399	2.000	0.123	0.968
ID208004	208004	132	62.331	17.723	10.508	0	285	285	2	1	-10921639	169.048	160	114	255	3550	41.916	2.000	0.154	1.077
ID208011	208011	139	34.946	13.588	24.002	0	285	285	2	1	-10921639	152.381	153	101	199	3200	24.484	2.000	0.081	0.934
ID208010	208010	126	50.920	27.667	22.892	0	285	285	2	1	-10921639	128.857	124	62	225	2706	44.040	7.600	0.132	0.683
ID208009	208009	None	42.629	26.257	19.912	0	285	285	2	1	-10921639	145.810	140	104	219	3062	30.270	2.000	0.109	0.949
ID208008	208008	133	38.011	18.156	18.138	0	285	285	2	1	-10921639	187.381	196	147	235	3935	26.502	4.800	0.093	1.205
ID208013	208013	141	27.817	19.949	32.785	0	285	285	2	1	-10921639	59.667	58	16	120	1253	29.420	2.000	0.095	0.353
ID208012	208012	128	55.642	21.715	25.144	0	285	285	2	1	-10921639	190.333	189	117	255	3997	40.506	4.800	0.135	1.116
ID208019	208019	133	27.628	18.006	18.058	0	286	286	2	1	-10921639	182.476	189	143	219	3832	22.708	4.800	0.087	1.285
ID208018	208018	121	44.501	9.744	18.203	0	286	286	2	1	-10921639	123.000	117	68	186	2583	30.530	2.000	0.131	0.934
ID208017	208017	122	42.268	13.405	13.662	0	286	286	2	1	-10921639	146.667	143	78	212	3080	37.228	2.000	0.123	0.864
ID208016	208016	124	64.324	22.720	13.075	0	286	286	2	1	-10921639	155.333	153	88	248	3262	44.251	2.000	0.174	1.042
ID208023	208023	128	53.784	23.973	25.993	0	286	286	2	1	-10921639	140.476	140	62	255	2950	48.032	2.000	0.116	0.607
ID208022	208022	136	55.986	19.049	25.307	0	286	286	2	1	-10921639	204.286	209	166	255	4290	24.984	4.800	0.142	2.039
ID208021	208021	139	46.290	13.868	24.145	0	286	286	2	1	-10921639	169.905	173	101	232	3568	33.345	2.000	0.113	1.033
ID208020	208020	126	56.186	26.964	22.007	0	286	286	2	1	-10921639	161.571	170	75	219	3393	38.205	4.800	0.193	1.366
ID208015	208015	132	72.258	17.729	11.059	0	286	286	2	1	-10921639	176.952	170	104	255	3716	46.800	2.000	0.181	1.157
ID208014	208014	142	32.864	7.428	8.801	0	286	286	2	1	-10921639	82.857	85	35	124	1740	23.969	2.000	0.180	1.057
ID208033	208033	128	46.927	24.235	25.842	0	287	287	2	1	-10921639	130.714	134	49	205	2745	43.610	2.000	0.135	0.712
ID208032	208032	136	62.544	18.975	25.321	0	287	287	2	1	-10921639	197.381	192	117	255	4145	33.873	4.800	0.160	1.608
ID208027	208027	122	59.024	13.573	13.762	0	287	287	2	1	-10921639	172.476	166	117	255	3622	39.392	2.000	0.115	0.906
ID208026	208026	124	51.816	22.427	12.580	0	287	287	2	1	-10921639	152.524	147	68	219	3203	39.451	2.000	0.120	0.831
ID208025	208025	132	68.976	17.792	10.888	0	287	287	2	1	-10921639	181.143	179	91	255	3804	46.149	2.000	0.161	1.088
ID208024	208024	142	27.344	9.049	9.152	0	287	287	2	1	-10921639	80.143	75	52	137	1683	23.243	2.000	0.106	0.661
ID208031	208031	139	40.656	13.431	23.205	0	287	287	2	1	-10921639	162.905	156	107	238	3421	42.803	6.372	0.078	0.552
ID208030	208030	126	52.253	26.129	20.351	0	287	287	2	1	-10921639	161.095	160	117	225	3383	34.632	4.800	0.157	1.261
ID208029	208029	133	47.351	17.745	17.650	0	287	287	2	1	-10921639	188.286	179	137	251	3954	30.024	3.200	0.113	1.270
ID208028	208028	121	41.053	10.227	18.494	0	287	287	2	1	-10921639	134.095	134	85	225	2816	36.137	2.000	0.122	0.806
ID208035	208035	124	67.690	22.782	12.903	0	288	288	2	1	-10921639	169.667	163	98	255	3563	48.295	2.000	0.160	0.968
ID208034	208034	132	69.335	17.994	10.957	0	288	288	2	1	-10921639	192.476	186	140	255	4042	36.477	2.000	0.164	1.489
ID208039	208039	126	48.514	26.135	20.148	0	288	288	2	1	-10921639	151.143	160	85	222	3174	38.027	2.000	0.118	0.836
ID208038	208038	133	41.311	18.563	18.880	0	288	288	2	1	-10921639	190.476	192	124	235	4000	29.820	3.200	0.102	1.185
ID208037	208037	121	59.828	10.277	18.140	0	288	288	2	1	-10921639	150.762	140	91	255	3166	48.493	2.000	0.141	0.769
ID208036	208036	122	43.645	13.620	13.606	0	288	288	2	1	-10921639	172.905	170	111	222	3631	31.608	7.600	0.097	0.968
ID208043	208043	128	52.162	24.125	25.739	0	288	288	2	1	-10921639	147.048	153	71	251	3088	48.795	2.000	0.125	0.670
ID208042	208042	136	61.306	18.470	26.046	0	288	288	2	1	-10921639	189.238	192	117	255	3974	43.106	2.000	0.135	1.043
ID208041	208041	143	49.943	26.525	23.106	0	288	288	2	1	-10921639	152.190	166	78	215	3196	46.145	7.600	0.139	0.804
ID208040	208040	139	40.610	13.413	23.686	0	288	288	2	1	-10921639	175.286	170	117	232	3681	33.083	4.800	0.121	1.143
ID208064	208064	144	28.231	19.718	28.758	0	289	289	2	1	-10921639	109.095	101	45	222	2291	45.959	2.000	0.027	0.123
ID208055	208055	132	75.811	18.042	11.237	0	289	289	2	1	-10921639	182.905	183	104	255	3841	51.277	2.000	0.164	1.006
ID208054	208054	None	27.025	8.934	9.731	0	289	289	2	1	-10921639	82.619	85	52	156	1735	24.032	2.000	0.090	0.566
ID208059	208059	133	45.887	18.652	18.464	0	289	289	2	1	-10921639	194.619	196	114	255	4087	38.632	6.228	0.102	0.930
ID208058	208058	121	53.693	10.243	18.201	0	289	289	2	1	-10921639	139.667	137	85	241	2933	43.221	2.000	0.129	0.739
ID208057	208057	122	43.551	13.507	13.725	0	289	289	2	1	-10921639	171.524	163	137	212	3602	26.940	7.600	0.104	1.200
ID208056	208056	124	64.126	22.983	12.681	0	289	289	2	1	-10921639	162.048	163	91	255	3403	44.612	2.000	0.154	0.970
ID208063	208063	136	54.116	18.634	25.237	0	289	289	2	1	-10921639	200.810	205	134	245	4217	31.478	4.800	0.135	1.518
ID208062	208062	139	36.625	12.962	23.653	0	289	289	2	1	-10921639	153.810	166	75	215	3230	36.448	2.000	0.104	0.798
ID208061	208061	143	53.095	26.885	22.934	0	289	289	2	1	-10921639	153.238	166	62	225	3218	42.950	7.600	0.160	0.984
ID208060	208060	126	55.924	26.013	20.423	0	289	289	2	1	-10921639	160.667	166	94	238	3374	40.496	6.322	0.135	0.942
ID208051	208051	128	35.445	24.394	26.192	0	290	290	2	1	-10921639	125.286	120	71	196	2631	35.010	2.000	0.072	0.478
ID208050	208050	139	62.917	14.194	25.423	0	290	290	2	1	-10921639	190.238	189	104	255	3995	40.390	2.000	0.159	1.293
ID208049	208049	126	57.790	25.781	20.552	0	290	290	2	1	-10921639	162.190	160	81	222	3406	37.516	4.800	0.182	1.331
ID208048	208048	133	48.627	18.262	18.351	0	290	290	2	1	-10921639	210.286	209	176	255	4416	24.179	6.262	0.127	1.962
ID208053	208053	None	27.054	11.395	30.522	0	290	290	2	1	-10921639	69.857	65	29	137	1467	31.052	2.000	0.136	0.538
ID208052	208052	144	48.433	19.710	28.215	0	290	290	2	1	-10921639	156.810	147	78	255	3293	51.547	2.000	0.127	0.685
ID208047	208047	121	54.270	9.824	18.143	0	290	290	2	1	-10921639	145.905	140	114	235	3064	33.391	2.000	0.147	1.119
ID208046	208046	122	61.146	13.152	13.652	0	290	290	2	1	-10921639	172.048	170	114	248	3613	40.504	2.000	0.147	1.090
ID208045	208045	124	72.480	22.962	12.422	0	290	290	2	1	-10921639	158.000	134	81	255	3318	54.849	2.000	0.189	0.916
ID208044	208044	132	76.169	17.866	11.201	0	290	290	2	1	-10921639	184.524	170	107	255	3875	48.315	2.000	0.172	1.122
ID208067	208067	122	58.338	13.186	13.569	0	291	291	2	1	-10921639	169.667	173	104	255	3563	46.278	2.000	0.118	0.772
ID208066	208066	124	66.736	22.950	12.595	0	291	291	2	1	-10921639	154.905	147	75	251	3253	49.715	2.000	0.159	0.857
ID208065	208065	132	65.956	18.199	11.554	0	291	291	2	1	-10921639	182.429	170	130	255	3831	45.714	2.000	0.124	0.881
ID208071	208071	None	32.797	0.000	25.000	0	291	291	2	1	-10921639	48.095	39	22	94	1010	22.278	2.000	0.309	1.020
ID208070	208070	126	51.979	25.790	20.498	0	291	291	2	1	-10921639	160.524	166	81	222	3371	39.566	2.000	0.153	1.078
ID208069	208069	133	54.838	16.867	18.255	0	291	291	2	1	-10921639	212.667	212	153	255	4466	27.780	4.800	0.137	1.845
ID208068	208068	121	51.023	10.156	18.089	0	291	291	2	1	-10921639	139.429	143	71	232	2928	39.911	2.000	0.117	0.732
ID208075	208075	None	31.390	16.023	33.319	0	291	291	2	1	-10921639	76.381	78	45	134	1604	22.947	2.000	0.166	0.947
ID208074	208074	128	51.913	24.422	25.800	0	291	291	2	1	-10921639	144.190	156	71	202	3028	40.121	2.000	0.153	0.953
ID208073	208073	136	57.541	17.933	25.594	0	291	291	2	1	-10921639	201.238	209	137	251	4226	36.476	4.800	0.134	1.305
ID208072	208072	139	45.666	13.941	24.917	0	291	291	2	1	-10921639	179.048	179	107	245	3760	35.935	6.367	0.110	0.990
ID208076	208076	145	38.152	23.742	36.807	0	291	291	2	1	-10921639	42.619	39	6	127	895	29.674	2.000	0.295	0.654
ID208103	208103	133	34.958	16.995	17.827	0	292	292	2	1	-10921639	205.190	199	179	241	4309	20.769	4.800	0.089	1.613
ID208102	208102	122	59.468	13.145	13.599	0	292	292	2	1	-10921639	170.333	163	91	255	3577	44.259	2.000	0.126	0.863
ID208101	208101	124	70.745	23.183	12.437	0	292	292	2	1	-10921639	160.667	147	91	255	3374	49.366	2.000	0.170	0.944
ID208100	208100	132	67.448	17.850	11.943	0	292	292	2	1	-10921639	192.667	183	134	255	4046	44.276	2.000	0.133	1.021
ID208107	208107	136	66.338	19.274	27.544	0	292	292	2	1	-10921639	176.286	170	78	255	3702	57.298	3.200	0.167	0.878
ID208106	208106	128	33.328	24.638	25.915	0	292	292	2	1	-10921639	121.667	124	58	199	2555	36.720	6.358	0.103	0.616
ID208105	208105	139	63.388	14.248	25.260	0	292	292	2	1	-10921639	196.381	189	117	255	4124	42.582	4.800	0.151	1.208
ID208104	208104	126	44.636	26.778	22.911	0	292	292	2	1	-10921639	132.571	137	68	183	2784	33.682	4.800	0.153	1.043
ID208109	208109	145	36.917	24.220	36.920	0	292	292	2	1	-10921639	49.905	42	22	94	1048	22.217	2.000	0.349	1.162
ID208108	208108	None	39.380	33.000	31.000	0	292	292	2	1	-10921639	54.810	39	32	111	1151	25.161	2.000	0.287	0.970
ID208083	208083	139	61.180	14.374	25.591	0	293	293	2	1	-10921639	171.714	173	101	255	3606	48.953	2.000	0.135	0.836
ID208082	208082	126	40.308	26.791	22.772	0	293	293	2	1	-10921639	133.905	143	65	186	2812	35.011	4.800	0.140	0.939
ID208081	208081	121	33.944	9.883	18.919	0	293	293	2	1	-10921639	128.190	130	75	173	2692	26.130	2.000	0.103	0.915
ID208080	208080	133	46.868	16.381	17.771	0	293	293	2	1	-10921639	196.952	199	147	248	4136	30.967	2.000	0.096	1.119
ID208087	208087	146	39.400	16.432	33.251	0	293	293	2	1	-10921639	71.952	65	26	140	1511	31.905	2.000	0.190	0.720
ID208086	208086	None	42.786	19.634	28.290	0	293	293	2	1	-10921639	150.952	150	78	232	3170	43.421	2.000	0.133	0.816
ID208085	208085	136	42.399	19.634	28.290	0	293	293	2	1	-10921639	150.952	150	78	232	3170	43.421	2.000	0.133	0.816
ID208084	208084	128	31.937	24.198	26.243	0	293	293	2	1	-10921639	124.524	120	55	202	2615	33.797	2.000	0.070	0.484
ID208088	208088	145	40.349	24.202	37.529	0	293	293	2	1	-10921639	51.524	45	3	120	1082	31.261	2.000	0.280	0.722
ID208079	208079	122	52.609	12.960	13.066	0	293	293	2	1	-10921639	156.571	160	81	232	3288	39.682	2.000	0.125	0.875
ID208078	208078	124	66.763	23.015	12.060	0	293	293	2	1	-10921639	150.905	150	81	255	3169	44.587	2.000	0.175	1.009
ID208077	208077	132	67.653	17.714	11.655	0	293	293	2	1	-10921639	186.762	179	111	255	3922	45.132	2.000	0.138	1.001
ID208099	208099	145	31.308	23.965	38.189	0	294	294	2	1	-10921639	55.381	52	29	101	1163	22.853	6.387	0.231	0.911
ID208098	208098	146	79.542	16.799	32.266	0	294	294	2	1	-10921639	100.190	85	39	238	2104	57.668	2.000	0.266	0.730
ID208097	208097	136	57.189	19.906	28.007	0	294	294	2	1	-10921639	151.952	160	62	241	3191	50.222	2.000	0.139	0.736
ID208096	208096	128	28.096	24.728	25.892	0	294	294	2	1	-10921639	113.762	130	39	170	2389	39.118	2.000	0.078	0.421
ID208091	208091	122	61.063	13.227	13.278	0	294	294	2	1	-10921639	170.286	166	104	255	3576	48.048	2.000	0.147	0.908
ID208090	208090	124	58.002	23.014	12.275	0	294	294	2	1	-10921639	152.286	143	91	255	3198	45.549	2.000	0.137	0.806
ID208089	208089	132	61.813	18.127	11.769	0	294	294	2	1	-10921639	191.619	186	117	255	4024	50.219	2.000	0.102	0.706
ID208095	208095	139	48.740	14.445	25.783	0	294	294	2	1	-10921639	157.190	173	75	255	3301	48.482	2.000	0.113	0.658
ID208094	208094	126	42.331	26.965	22.785	0	294	294	2	1	-10921639	133.714	143	65	192	2808	35.646	7.600	0.142	0.935
ID208093	208093	121	31.467	9.438	18.879	0	294	294	2	1	-10921639	119.524	127	52	166	2510	32.462	2.000	0.133	0.865
ID208092	208092	133	40.635	16.817	17.775	0	294	294	2	1	-10921639	210.190	212	163	255	4414	26.716	7.600	0.098	1.400
ID208115	208115	147	38.754	25.777	19.928	0	295	295	2	1	-10921639	144.238	150	75	199	3029	33.519	2.000	0.110	0.856
ID208114	208114	121	35.962	9.904	19.069	0	295	295	2	1	-10921639	126.238	124	71	196	2651	29.776	2.000	0.098	0.757
ID208113	208113	133	39.815	16.674	17.245	0	295	295	2	1	-10921639	201.571	196	170	255	4233	27.210	7.600	0.085	1.161
ID208112	208112	122	44.469	13.303	13.416	0	295	295	2	1	-10921639	152.238	153	91	228	3197	39.436	2.000	0.120	0.826
ID208119	208119	146	75.144	16.857	32.044	0	295	295	2	1	-10921639	107.714	94	32	255	2262	59.171	2.000	0.211	0.635
ID208118	208118	136	52.329	19.728	28.415	0	295	295	2	1	-10921639	166.286	170	88	255	3492	48.762	4.800	0.159	0.937
ID208117	208117	139	43.452	14.087	25.485	0	295	295	2	1	-10921639	179.429	179	114	241	3768	34.493	3.200	0.097	0.918
ID208116	208116	126	49.654	26.732	23.383	0	295	295	2	1	-10921639	137.857	143	75	205	2895	39.722	7.600	0.170	1.011
ID208111	208111	124	53.748	23.017	12.439	0	295	295	2	1	-10921639	143.238	134	75	255	3008	47.721	2.000	0.112	0.605
ID208110	208110	132	69.992	18.202	11.311	0	295	295	2	1	-10921639	183.286	186	111	255	3849	53.110	2.000	0.158	0.944
ID208147	208147	121	49.886	9.869	18.652	0	296	296	2	1	-10921639	121.238	114	68	192	2546	40.416	2.000	0.138	0.729
ID208146	208146	133	49.443	17.518	17.740	0	296	296	2	1	-10921639	212.952	209	163	255	4472	26.908	4.800	0.119	1.678
ID208145	208145	124	44.838	23.152	12.655	0	296	296	2	1	-10921639	150.952	150	91	228	3170	32.731	4.800	0.121	0.999
ID208144	208144	122	61.925	13.222	13.272	0	296	296	2	1	-10921639	158.524	156	81	255	3329	49.251	2.000	0.159	0.883
ID208151	208151	136	64.717	19.890	28.803	0	296	296	2	1	-10921639	141.810	134	62	255	2978	57.729	7.600	0.134	0.579
ID208150	208150	139	68.479	14.070	25.684	0	296	296	2	1	-10921639	180.810	186	104	255	3797	45.197	2.000	0.153	1.059
ID208149	208149	126	57.047	25.216	24.879	0	296	296	2	1	-10921639	143.048	130	62	222	3004	46.162	2.000	0.163	0.871
ID208148	208148	147	46.820	26.010	20.025	0	296	296	2	1	-10921639	155.095	166	91	202	3257	31.879	6.207	0.144	1.224
ID208153	208153	145	31.660	24.724	38.495	0	296	296	2	1	-10921639	47.714	45	16	137	1002	30.078	2.000	0.195	0.518
ID208152	208152	146	74.032	16.365	31.790	0	296	296	2	1	-10921639	111.619	101	35	255	2344	62.478	2.000	0.256	0.727
ID208143	208143	132	66.693	18.240	10.713	0	296	296	2	1	-10921639	176.286	173	88	255	3702	51.159	2.000	0.152	0.910
ID208135	208135	133	48.577	17.174	17.370	0	297	297	2	1	-10921639	207.714	205	134	255	4362	32.845	7.600	0.097	1.119
ID208134	208134	124	51.194	22.974	13.345	0	297	297	2	1	-10921639	148.190	147	75	219	3112	42.282	2.000	0.136	0.837
ID208133	208133	122	54.737	13.160	13.513	0	297	297	2	1	-10921639	167.762	166	101	238	3523	42.634	2.000	0.137	0.948
ID208132	208132	132	69.433	18.104	10.691	0	297	297	2	1	-10921639	178.286	186	94	255	3744	49.604	2.000	0.159	0.989
ID208139	208139	139	71.207	13.902	26.379	0	297	297	2	1	-10921639	176.429	166	120	255	3705	43.208	2.000	0.162	1.139
ID208138	208138	148	30.317	17.914	25.337	0	297	297	2	1	-10921639	171.000	173	120	232	3591	28.365	2.000	0.062	0.707
ID208137	208137	126	71.482	26.788	23.027	0	297	297	2	1	-10921639	153.143	156	71	238	3216	49.335	2.000	0.207	1.064
ID208136	208136	121	56.500	9.925	18.928	0	297	297	2	1	-10921639	125.190	114	68	255	2629	42.269	2.000	0.134	0.698
ID208142	208142	145	28.779	24.569	38.125	0	297	297	2	1	-10921639	48.571	39	19	101	1020	25.021	2.000	0.171	0.567
ID208141	208141	146	51.740	16.368	31.783	0	297	297	2	1	-10921639	92.952	88	32	192	1952	47.300	2.000	0.191	0.631
ID208140	208140	136	35.944	19.841	28.796	0	297	297	2	1	-10921639	120.429	114	58	209	2529	40.962	7.600	0.083	0.448
ID208131	208131	145	39.584	24.796	38.056	0	298	298	2	1	-10921639	52.762	49	16	120	1108	30.229	2.000	0.237	0.668
ID208130	208130	146	62.007	16.503	31.891	0	298	298	2	1	-10921639	97.286	91	35	222	2043	51.320	2.000	0.207	0.650
ID208129	208129	136	27.023	20.074	28.905	0	298	298	2	1	-10921639	112.381	104	62	202	2360	35.909	7.600	0.052	0.312
ID208128	208128	148	31.970	18.944	25.786	0	298	298	2	1	-10921639	157.905	153	117	199	3316	24.100	6.408	0.085	1.021
ID208123	208123	124	41.542	23.072	13.494	0	298	298	2	1	-10921639	148.667	150	81	209	3122	36.056	2.000	0.106	0.792
ID208122	208122	122	62.277	13.139	12.811	0	298	298	2	1	-10921639	158.619	156	91	251	3331	46.818	2.000	0.151	0.890
ID208121	208121	132	47.315	18.363	10.860	0	298	298	2	1	-10921639	165.095	160	94	222	3467	43.116	2.000	0.120	0.823
ID208120	208120	None	32.727	25.036	2.919	0	298	298	2	1	-10921639	67.810	62	39	156	1424	27.384	2.000	0.138	0.599
ID208127	208127	139	70.118	13.911	25.994	0	298	298	2	1	-10921639	168.952	163	107	245	3548	44.053	2.000	0.158	1.046
ID208126	208126	126	65.478	26.729	22.871	0	298	298	2	1	-10921639	149.381	163	49	219	3137	52.283	2.000	0.205	0.973
ID208125	208125	133	49.118	17.297	18.308	0	298	298	2	1	-10921639	215.762	215	173	255	4531	28.898	4.800	0.134	1.765
ID208124	208124	121	66.082	10.007	18.454	0	298	298	2	1	-10921639	137.857	127	75	241	2895	49.346	2.000	0.185	0.872
ID208163	208163	146	66.792	16.300	31.797	0	299	299	2	1	-10921639	98.286	94	32	232	2064	53.885	2.000	0.256	0.743
ID208162	208162	136	48.535	20.254	28.486	0	299	299	2	1	-10921639	151.238	150	91	248	3176	38.465	4.800	0.169	1.136
ID208161	208161	139	62.980	14.019	25.717	0	299	299	2	1	-10921639	169.714	163	94	251	3564	49.685	2.000	0.126	0.767
ID208160	208160	148	28.467	18.152	25.040	0	299	299	2	1	-10921639	179.048	179	124	225	3760	26.742	2.000	0.069	0.862
ID208164	208164	145	38.700	24.582	37.970	0	299	299	2	1	-10921639	50.381	39	9	140	1058	33.610	2.000	0.198	0.495
ID208155	208155	124	57.065	23.082	13.208	0	299	299	2	1	-10921639	164.952	163	81	241	3464	43.472	2.000	0.145	0.961
ID208154	208154	132	58.123	18.329	11.043	0	299	299	2	1	-10921639	181.381	176	111	255	3809	47.977	2.000	0.141	0.933
ID208159	208159	126	67.317	26.794	22.593	0	299	299	2	1	-10921639	154.000	166	68	241	3234	53.480	7.600	0.197	0.947
ID208158	208158	133	43.695	17.542	18.128	0	299	299	2	1	-10921639	211.286	222	137	255	4437	33.910	2.000	0.088	1.012
ID208157	208157	121	60.866	9.714	18.316	0	299	299	2	1	-10921639	155.333	150	94	245	3262	43.060	2.000	0.156	0.974
ID208156	208156	122	43.814	13.330	13.649	0	299	299	2	1	-10921639	167.429	153	124	255	3516	34.474	2.000	0.119	1.036
ID208179	208179	126	60.146	26.502	22.910	0	300	300	2	1	-10921639	155.048	153	88	235	3256	45.341	4.800	0.175	1.017
ID208178	208178	None	32.681	15.350	19.724	0	300	300	2	1	-10921639	197.190	189	137	255	4141	32.658	2.000	0.048	0.549
ID208177	208177	133	28.601	16.672	17.678	0	300	300	2	1	-10921639	210.143	205	173	255	4413	27.284	6.089	0.067	0.966
ID208176	208176	121	64.273	10.003	18.265	0	300	300	2	1	-10921639	151.333	143	78	245	3178	47.348	2.000	0.142	0.793
ID208183	208183	146	41.281	16.562	32.104	0	300	300	2	1	-10921639	89.238	88	39	176	1874	36.727	2.000	0.121	0.526
ID208182	208182	136	29.842	19.735	28.372	0	300	300	2	1	-10921639	133.619	134	71	209	2806	35.553	7.600	0.095	0.654
ID208181	208181	139	64.581	13.895	26.069	0	300	300	2	1	-10921639	184.762	179	111	255	3880	44.037	2.000	0.136	1.005
ID208180	208180	148	37.359	18.139	24.765	0	300	300	2	1	-10921639	179.476	183	117	245	3769	40.292	2.000	0.064	0.535
ID208184	208184	145	29.362	24.141	37.795	0	300	300	2	1	-10921639	48.524	42	22	104	1019	21.605	2.000	0.224	0.821
ID208175	208175	124	47.820	23.146	12.865	0	300	300	2	1	-10921639	156.524	160	94	219	3287	32.788	2.000	0.119	1.014
ID208174	208174	122	38.425	13.013	12.803	0	300	300	2	1	-10921639	159.095	147	91	248	3341	44.286	7.600	0.101	0.657
ID208173	208173	132	57.715	18.530	11.310	0	300	300	2	1	-10921639	182.524	173	101	255	3833	51.109	2.000	0.115	0.736
ID208194	208194	145	27.651	24.256	37.878	0	301	301	2	1	-10921639	47.619	45	22	88	1000	19.317	2.000	0.203	0.832
ID208193	208193	146	31.031	15.951	31.611	0	301	301	2	1	-10921639	85.571	85	39	130	1797	32.452	2.000	0.144	0.665
ID208192	208192	136	52.022	19.966	28.857	0	301	301	2	1	-10921639	115.238	114	49	245	2420	46.094	2.000	0.119	0.531
ID208187	208187	124	52.611	23.108	12.520	0	301	301	2	1	-10921639	158.571	156	94	255	3330	39.410	2.000	0.138	0.975
ID208186	208186	122	27.586	13.558	13.471	0	301	301	2	1	-10921639	154.810	156	101	215	3251	29.898	2.000	0.051	0.507
ID208185	208185	132	56.098	18.436	11.862	0	301	301	2	1	-10921639	192.286	192	120	255	4038	38.528	2.000	0.109	0.981
ID208191	208191	139	53.778	13.866	25.992	0	301	301	2	1	-10921639	170.381	166	111	225	3578	31.360	6.349	0.143	1.362
ID208190	208190	126	33.229	26.443	22.379	0	301	301	2	1	-10921639	146.095	150	111	186	3068	23.336	6.331	0.122	1.360
ID208189	208189	121	62.897	10.007	18.363	0	301	301	2	1	-10921639	148.286	147	94	255	3114	46.941	2.000	0.154	0.841
ID208188	208188	133	35.941	17.566	17.279	0	301	301	2	1	-10921639	204.238	209	137	255	4289	25.956	7.600	0.089	1.280
ID208167	208167	121	52.588	9.712	18.535	0	302	302	2	1	-10921639	145.857	137	91	225	3063	37.689	2.000	0.154	1.035
ID208166	208166	133	40.479	17.522	16.749	0	302	302	2	1	-10921639	189.571	183	150	255	3981	31.255	3.200	0.076	0.855
ID208165	208165	132	59.886	18.791	12.102	0	302	302	2	1	-10921639	174.667	170	104	255	3668	47.138	2.000	0.100	0.673
ID208171	208171	136	44.211	20.171	28.907	0	302	302	2	1	-10921639	105.810	101	35	199	2222	41.013	2.000	0.095	0.448
ID208170	208170	148	34.352	18.598	24.557	0	302	302	2	1	-10921639	155.524	160	101	219	3266	34.064	2.000	0.053	0.456
ID208169	208169	139	55.629	13.828	25.446	0	302	302	2	1	-10921639	173.095	170	117	225	3635	34.026	3.200	0.139	1.238
ID208168	208168	126	48.161	26.677	22.350	0	302	302	2	1	-10921639	129.476	130	75	183	2719	33.517	2.000	0.162	1.078
ID208172	208172	145	28.730	24.560	37.495	0	302	302	2	1	-10921639	41.857	39	13	94	879	22.692	2.000	0.282	0.811
ID208195	208195	132	44.072	18.830	12.352	0	303	303	2	1	-10921639	163.571	163	104	225	3435	36.330	2.000	0.093	0.765
ID208199	208199	148	40.899	17.749	23.726	0	303	303	2	1	-10921639	161.333	156	111	248	3388	36.691	2.000	0.070	0.578
ID208198	208198	126	44.923	26.735	22.616	0	303	303	2	1	-10921639	119.524	117	62	202	2510	36.861	2.000	0.156	0.877
ID208197	208197	121	46.439	10.256	18.186	0	303	303	2	1	-10921639	136.190	140	88	222	2860	36.995	3.200	0.135	0.876
ID208196	208196	133	38.526	17.856	17.358	0	303	303	2	1	-10921639	196.905	199	153	251	4135	26.520	2.000	0.081	1.117
ID208202	208202	145	29.049	24.562	37.056	0	303	303	2	1	-10921639	37.571	35	13	104	789	21.278	2.000	0.329	0.874
ID208201	208201	136	36.090	19.797	29.506	0	303	303	2	1	-10921639	88.810	85	39	183	1865	41.274	2.000	0.103	0.402
ID208200	208200	139	43.261	13.855	26.127	0	303	303	2	1	-10921639	154.619	160	94	199	3247	29.901	2.000	0.114	1.057
ID208211	208211	148	36.310	18.972	23.564	0	304	304	2	1	-10921639	146.143	147	85	205	3069	34.416	2.000	0.069	0.545
ID208210	208210	126	40.193	26.853	22.432	0	304	304	2	1	-10921639	121.095	124	71	192	2543	31.642	2.000	0.121	0.825
ID208209	208209	133	32.372	16.808	18.024	0	304	304	2	1	-10921639	170.619	173	124	219	3583	23.306	4.800	0.080	1.087
ID208208	208208	121	34.979	10.169	18.144	0	304	304	2	1	-10921639	124.095	124	78	179	2606	28.683	2.000	0.113	0.878
ID208213	208213	136	30.739	19.698	28.648	0	304	304	2	1	-10921639	91.000	85	32	170	1911	35.930	2.000	0.107	0.490
ID208212	208212	139	38.589	14.103	26.258	0	304	304	2	1	-10921639	145.571	143	98	209	3057	26.759	2.000	0.103	1.013
ID208207	208207	132	35.995	18.717	12.292	0	304	304	2	1	-10921639	144.952	143	101	202	3044	29.195	2.000	0.091	0.828
ID208217	208217	136	44.023	19.875	28.686	0	305	305	2	1	-10921639	94.333	88	22	186	1981	43.404	2.000	0.145	0.552
ID208216	208216	139	38.590	13.928	25.842	0	305	305	2	1	-10921639	146.476	147	107	212	3076	25.647	4.800	0.129	1.309
ID208215	208215	126	34.181	26.925	22.545	0	305	305	2	1	-10921639	106.048	104	55	163	2227	27.578	2.000	0.120	0.823
ID208214	208214	132	27.186	18.977	14.297	0	305	305	2	1	-10921639	153.476	160	91	192	3223	26.572	7.600	0.063	0.689
ID208203	208203	133	36.447	17.332	17.224	0	306	306	2	1	-10921639	169.190	166	137	232	3553	23.297	7.600	0.095	1.264
ID208206	208206	139	31.326	13.654	26.708	0	306	306	2	1	-10921639	130.857	130	78	179	2748	27.282	2.000	0.100	0.869
ID208205	208205	None	29.556	18.753	23.171	0	306	306	2	1	-10921639	154.286	156	107	189	3240	24.042	7.600	0.082	0.975
ID208204	208204	126	34.002	26.968	22.102	0	306	306	2	1	-10921639	115.667	117	68	150	2429	24.880	4.800	0.146	1.181
ID208219	208219	126	29.230	26.275	22.243	0	307	307	2	1	-10921639	111.952	107	68	170	2351	27.001	7.600	0.118	0.876
ID208218	208218	133	34.511	17.167	18.349	0	307	307	2	1	-10921639	161.762	160	111	205	3397	29.609	6.370	0.073	0.746
ID208224	208224	133	31.273	18.221	18.404	0	308	308	2	1	-10921639	173.238	166	134	225	3638	23.939	4.000	0.089	1.182
ID208227	208227	None	27.233	33.000	31.000	0	309	309	2	1	-10921639	42.333	35	19	88	889	19.156	2.000	0.231	0.829
ID208226	208226	149	36.763	13.705	26.815	0	309	309	2	1	-10921639	125.905	134	65	163	2644	31.013	2.000	0.125	0.902
ID208225	208225	None	27.550	16.257	9.900	0	309	309	2	1	-10921639	114.952	117	81	166	2414	21.819	2.000	0.088	0.854
ID208222	208222	149	28.901	14.699	27.100	0	310	310	2	1	-10921639	120.524	127	65	163	2531	26.166	2.000	0.085	0.720
ID208221	208221	None	29.728	27.164	22.450	0	310	310	2	1	-10921639	114.714	117	75	163	2409	23.576	6.355	0.110	0.963
ID208220	208220	133	32.405	18.115	19.666	0	310	310	2	1	-10921639	168.810	170	130	215	3545	24.072	7.600	0.081	1.045
ID208223	208223	133	38.830	16.725	19.075	0	311	311	2	1	-10921639	166.619	163	124	215	3499	26.893	2.000	0.098	1.104
ID208235	208235	150	31.913	27.253	21.709	0	312	312	2	1	-10921639	104.429	104	65	153	2193	23.099	6.356	0.133	1.059
ID208234	208234	133	33.493	17.296	19.525	0	312	312	2	1	-10921639	152.381	147	111	196	3200	22.826	6.326	0.089	1.090
ID208236	208236	151	35.067	18.386	26.913	0	312	312	2	1	-10921639	127.286	127	78	173	2673	28.829	2.000	0.106	0.849
ID208230	208230	151	28.722	16.606	26.042	0	313	313	2	1	-10921639	138.810	143	91	176	2915	20.868	2.000	0.097	1.179
ID208229	208229	150	31.226	27.155	22.137	0	313	313	2	1	-10921639	105.524	101	75	160	2216	19.114	4.800	0.138	1.341
ID208228	208228	133	34.922	16.627	20.191	0	313	313	2	1	-10921639	163.381	166	124	212	3431	22.984	7.600	0.094	1.217
ID208231	208231	133	37.801	17.007	19.332	0	314	314	2	1	-10921639	167.429	166	120	222	3516	30.190	2.000	0.088	0.900
ID208233	208233	152	29.767	18.725	23.445	0	314	314	2	1	-10921639	159.333	160	107	199	3346	21.935	7.600	0.078	1.050
ID208232	208232	150	50.555	27.081	21.973	0	314	314	2	1	-10921639	113.952	111	62	170	2393	28.461	2.000	0.206	1.369
ID208243	208243	150	31.959	27.393	21.863	0	315	315	2	1	-10921639	99.762	98	52	127	2095	19.071	4.800	0.185	1.636
ID208242	208242	133	42.271	17.156	19.850	0	315	315	2	1	-10921639	166.524	170	124	222	3497	30.433	7.600	0.098	0.976
ID208244	208244	152	27.871	18.722	22.734	0	315	315	2	1	-10921639	147.810	150	101	192	3104	25.266	4.800	0.095	1.016
ID208239	208239	152	30.848	17.270	22.827	0	316	316	2	1	-10921639	152.571	160	111	189	3204	23.069	4.800	0.079	0.970
ID208238	208238	150	27.395	27.049	22.325	0	316	316	2	1	-10921639	90.810	98	52	127	1907	19.135	6.405	0.150	1.237
ID208237	208237	133	45.161	17.217	19.009	0	316	316	2	1	-10921639	176.286	170	137	248	3702	27.452	2.000	0.108	1.247
ID208245	208245	133	38.538	17.603	19.271	0	317	317	2	1	-10921639	169.667	170	130	225	3563	28.822	6.315	0.099	1.063
ID208247	208247	150	37.717	27.271	22.732	0	318	318	2	1	-10921639	90.476	85	58	170	1900	28.588	2.000	0.149	0.821
ID208246	208246	133	50.196	17.115	18.979	0	318	318	2	1	-10921639	180.762	179	134	232	3796	27.939	6.345	0.129	1.475
ID208251	208251	150	42.635	26.864	22.155	0	319	319	2	1	-10921639	100.048	101	55	143	2101	26.843	7.600	0.202	1.255
ID208250	208250	133	41.001	16.759	19.176	0	319	319	2	1	-10921639	157.190	160	104	212	3301	27.956	6.217	0.116	1.168
ID208252	208252	None	31.458	14.347	26.383	0	319	319	2	1	-10921639	106.476	104	55	143	2236	24.312	6.367	0.135	1.044
ID208241	208241	150	30.543	26.922	20.957	0	320	320	2	1	-10921639	101.524	101	55	147	2132	21.667	2.000	0.131	1.087
ID208240	208240	133	46.914	16.862	19.935	0	320	320	2	1	-10921639	174.095	166	130	235	3656	29.208	3.200	0.137	1.432
ID208255	208255	133	41.857	16.744	19.059	0	321	321	2	1	-10921639	161.619	163	120	205	3394	25.478	3.200	0.120	1.357
ID208249	208249	153	28.373	13.396	26.051	0	322	322	2	1	-10921639	104.524	114	52	153	2195	26.602	2.000	0.108	0.763
ID208248	208248	133	36.879	16.990	18.707	0	322	322	2	1	-10921639	149.286	150	111	196	3135	26.577	7.600	0.096	0.981
ID208257	208257	153	35.862	14.064	26.138	0	323	323	2	1	-10921639	106.429	107	55	179	2235	26.624	2.000	0.111	0.797
ID208256	208256	None	29.298	22.502	11.540	0	323	323	2	1	-10921639	89.429	88	45	150	1878	25.551	2.000	0.126	0.786
ID208254	208254	153	33.449	13.724	26.606	0	324	324	2	1	-10921639	93.476	91	49	143	1963	27.444	2.000	0.126	0.764
ID208253	208253	None	27.457	17.729	17.961	0	324	324	2	1	-10921639	141.762	137	111	186	2977	22.594	7.600	0.069	0.815
ID208263	208263	153	34.844	14.183	26.222	0	325	325	2	1	-10921639	109.571	117	55	160	2301	26.267	2.000	0.120	0.895
ID208262	208262	154	27.755	27.219	22.138	0	325	325	2	1	-10921639	89.000	94	62	117	1869	17.649	2.000	0.157	1.370
ID208261	208261	None	31.822	23.148	11.581	0	325	325	2	1	-10921639	95.238	94	65	140	2000	18.764	2.000	0.135	1.211
ID208259	208259	154	31.858	27.218	22.292	0	326	326	2	1	-10921639	85.238	81	42	134	1790	23.881	2.000	0.149	0.928
ID208258	208258	155	39.707	18.112	18.915	0	326	326	2	1	-10921639	145.524	140	111	205	3056	28.967	6.390	0.090	0.834
ID208260	208260	153	29.061	13.776	26.658	0	326	326	2	1	-10921639	87.619	85	45	137	1840	27.114	2.000	0.130	0.746
ID208266	208266	154	27.530	26.590	22.339	0	327	327	2	1	-10921639	87.905	94	42	127	1846	27.783	7.600	0.131	0.735
ID208265	208265	155	31.748	18.442	19.182	0	327	327	2	1	-10921639	142.905	137	120	176	3001	19.000	4.800	0.109	1.483
ID208264	208264	None	27.731	23.214	12.230	0	327	327	2	1	-10921639	96.619	91	58	140	2029	21.110	6.414	0.122	0.993
ID208271	208271	153	31.687	13.909	26.717	0	328	328	2	1	-10921639	97.190	101	49	137	2041	26.957	2.000	0.127	0.812
ID208270	208270	154	31.836	26.585	21.884	0	328	328	2	1	-10921639	93.190	91	39	130	1957	26.303	4.800	0.159	0.973
ID208269	208269	155	40.753	18.126	18.047	0	328	328	2	1	-10921639	139.571	137	91	212	2931	29.710	2.000	0.088	0.756
ID208268	208268	None	28.485	16.847	12.963	0	328	328	2	1	-10921639	117.619	114	81	196	2470	25.719	2.000	0.060	0.514
ID208267	208267	153	36.671	14.970	26.651	0	329	329	2	1	-10921639	109.952	120	52	160	2309	31.824	4.800	0.158	0.944
ID208273	208273	None	35.787	18.070	19.490	0	330	330	2	1	-10921639	154.190	150	107	192	3238	24.738	4.800	0.118	1.319
ID208272	208272	None	28.738	23.005	12.220	0	330	330	2	1	-10921639	96.476	98	52	130	2026	21.231	2.000	0.147	1.164
ID208274	208274	156	34.747	17.131	19.313	0	333	333	2	1	-10921639	128.857	120	91	192	2706	25.902	2.000	0.090	0.825
ID208276	208276	156	31.942	18.357	18.970	0	334	334	2	1	-10921639	133.762	134	88	189	2809	23.201	6.394	0.092	0.969
ID208275	208275	None	27.588	14.722	20.176	0	335	335	2	1	-10921639	135.810	134	98	160	2852	15.079	4.800	0.097	1.600
ID208277	208277	None	27.017	18.809	12.905	0	336	336	2	1	-10921639	112.952	111	85	156	2372	21.648	2.000	0.070	0.681
ID208279	208279	None	28.134	18.398	18.801	0	337	337	2	1	-10921639	138.000	143	104	173	2898	20.406	2.000	0.087	1.083
ID208278	208278	None	29.420	15.710	11.018	0	337	337	2	1	-10921639	109.333	114	68	160	2296	22.453	2.000	0.099	0.880
ID208280	208280	None	31.675	26.967	22.909	0	337	337	2	1	-10921639	73.762	78	35	114	1549	25.068	2.000	0.164	0.828
ID208282	208282	None	28.291	22.792	12.027	0	338	338	2	1	-10921639	96.000	98	65	137	2016	20.861	4.800	0.122	1.002
ID208281	208281	None	27.712	13.906	26.577	0	340	340	2	1	-10921639	72.095	68	22	147	1514	28.869	7.600	0.118	0.526
