# Supplementary material for: Progressive enhancement of kinetic proofreading in T cell antigen discrimination from receptor activation to DAG generation
Source: eLife. 2022 Sep 20;11:e75263. doi: 10.7554/eLife.75263 (PMC9536835; doi:10.7554/eLife.75263)
Supplement: Figure 5—source data 1. — Each data table is the TrackMate ‘spot-statistics’ output of one cell over four cycles of blue-light illumination (frames 0–40, 100–140, 200–240, and 300–340, with 3 s interval between frames). We calculated the lifetime of TrackIDs that existed at the start of each period of blue-light illumination that did not last for the full period and fit the resulting lifetime distributions using custom Python scripts available at https://github.com/dbritain/KP-paper (copy archived at swh:1:rev:167fa456901903740f0f3ee6a3e5324bc45207ea, Britain, 2022). [file elife-75263-fig5-data1.zip › Fig5SourceData/ZAP/zap1/cell15.csv]

Label	ID	TRACK_ID	QUALITY	POSITION_X	POSITION_Y	POSITION_Z	POSITION_T	FRAME	RADIUS	VISIBILITY	MANUAL_COLOR	MEAN_INTENSITY	MEDIAN_INTENSITY	MIN_INTENSITY	MAX_INTENSITY	TOTAL_INTENSITY	STANDARD_DEVIATION	ESTIMATED_DIAMETER	CONTRAST	SNR
ID212259	212259	0	53.251	25.667	6.565	0	0	0	2	1	-10921639	161.381	165	115	213	3389	33.668	2.000	0.133	1.125
ID212263	212263	3	28.539	22.454	15.386	0	0	0	2	1	-10921639	238.429	244	190	255	5007	19.533	4.800	0.063	1.444
ID212262	212262	4	32.515	26.462	13.088	0	0	0	2	1	-10921639	221.143	219	171	255	4644	23.131	4.800	0.078	1.390
ID212261	212261	5	42.000	13.175	12.139	0	0	0	2	1	-10921639	167.000	166	108	220	3507	30.887	4.800	0.143	1.351
ID212260	212260	6	49.563	20.147	9.999	0	0	0	2	1	-10921639	212.048	216	144	255	4453	35.287	2.000	0.109	1.179
ID212267	212267	7	35.295	29.677	24.241	0	0	0	2	1	-10921639	194.143	193	136	255	4077	32.521	7.600	0.064	0.723
ID212266	212266	8	33.749	12.468	23.589	0	0	0	2	1	-10921639	226.810	222	157	255	4763	25.254	2.000	0.070	1.170
ID212265	212265	None	30.087	25.159	20.445	0	0	0	2	1	-10921639	219.190	216	178	255	4603	25.793	2.000	0.047	0.771
ID212264	212264	None	28.468	16.564	16.252	0	0	0	2	1	-10921639	193.381	186	153	255	4061	30.423	2.000	0.030	0.370
ID212271	212271	9	45.572	28.241	33.405	0	0	0	2	1	-10921639	219.619	219	162	255	4612	32.044	7.600	0.088	1.103
ID212270	212270	10	32.096	6.736	29.108	0	0	0	2	1	-10921639	152.619	157	85	244	3205	41.613	4.800	0.087	0.589
ID212269	212269	None	28.190	23.793	28.393	0	0	0	2	1	-10921639	237.524	247	184	255	4988	21.458	4.800	0.056	1.176
ID212268	212268	11	34.139	8.929	26.831	0	0	0	2	1	-10921639	201.095	211	132	247	4223	32.970	7.600	0.068	0.781
ID212275	212275	1	43.658	20.568	46.942	0	0	0	2	1	-10921639	150.286	147	85	210	3156	34.679	2.000	0.118	0.912
ID212274	212274	None	37.256	23.083	41.716	0	0	0	2	1	-10921639	153.952	154	96	207	3233	32.969	2.000	0.071	0.618
ID212273	212273	2	60.361	13.174	36.721	0	0	0	2	1	-10921639	209.286	231	117	255	4395	43.047	6.320	0.147	1.247
ID212272	212272	None	27.551	22.536	35.162	0	0	0	2	1	-10921639	232.429	234	193	255	4881	20.486	6.386	0.046	1.003
ID212276	212276	None	37.183	17.000	50.000	0	0	0	2	1	-10921639	151.905	142	119	216	3190	28.808	7.600	0.117	1.106
ID212289	212289	1	56.345	20.650	46.927	0	1	1	2	1	-10921639	161.476	157	120	255	3391	34.455	2.000	0.153	1.247
ID212288	212288	2	48.007	12.818	37.448	0	1	1	2	1	-10921639	203.000	204	118	255	4263	34.964	4.800	0.145	1.468
ID212279	212279	5	43.152	12.675	12.014	0	1	1	2	1	-10921639	156.571	160	103	204	3288	27.965	4.800	0.129	1.276
ID212278	212278	6	46.228	20.161	10.149	0	1	1	2	1	-10921639	207.286	205	151	255	4353	33.988	2.000	0.096	1.068
ID212277	212277	0	39.817	25.753	6.436	0	1	1	2	1	-10921639	156.095	159	105	214	3278	31.854	4.800	0.128	1.112
ID212283	212283	8	33.390	13.065	23.539	0	1	1	2	1	-10921639	235.333	240	189	255	4942	20.453	4.800	0.071	1.525
ID212282	212282	3	28.362	22.496	15.340	0	1	1	2	1	-10921639	246.476	255	205	255	5176	15.207	4.800	0.066	2.014
ID212281	212281	4	39.692	28.150	14.448	0	1	1	2	1	-10921639	207.476	205	142	255	4357	32.652	2.000	0.062	0.743
ID212280	212280	12	29.331	20.256	13.827	0	1	1	2	1	-10921639	230.381	238	163	255	4838	28.861	2.000	0.048	0.736
ID212287	212287	9	40.305	27.984	33.712	0	1	1	2	1	-10921639	216.810	225	141	255	4553	33.842	4.800	0.094	1.100
ID212286	212286	10	32.576	7.001	28.799	0	1	1	2	1	-10921639	155.381	157	91	240	3263	39.377	3.200	0.085	0.615
ID212285	212285	11	39.722	9.367	27.221	0	1	1	2	1	-10921639	206.286	207	144	255	4332	34.226	7.600	0.080	0.898
ID212284	212284	7	33.076	29.217	24.642	0	1	1	2	1	-10921639	203.238	204	145	255	4268	29.971	2.000	0.053	0.686
ID212291	212291	5	29.457	12.529	11.561	0	2	2	2	1	-10921639	137.048	138	97	162	2878	19.322	4.800	0.122	1.548
ID212290	212290	0	35.177	25.518	6.057	0	2	2	2	1	-10921639	129.571	130	79	180	2721	26.278	2.000	0.125	1.094
ID212295	212295	13	29.113	26.300	36.307	0	2	2	2	1	-10921639	203.857	204	169	234	4281	17.124	4.800	0.068	1.526
ID212294	212294	11	36.231	10.258	27.069	0	2	2	2	1	-10921639	197.238	205	138	252	4142	32.837	7.600	0.073	0.820
ID212293	212293	14	32.334	25.671	20.069	0	2	2	2	1	-10921639	206.571	205	163	249	4338	24.310	4.800	0.062	0.999
ID212292	212292	12	29.360	20.489	12.822	0	2	2	2	1	-10921639	205.810	205	150	249	4322	26.799	2.000	0.058	0.844
ID212296	212296	1	42.189	20.780	46.665	0	2	2	2	1	-10921639	140.619	135	91	204	2953	28.430	2.000	0.131	1.145
ID212299	212299	5	31.718	12.981	12.651	0	3	3	2	1	-10921639	153.905	156	120	205	3232	23.349	4.800	0.099	1.189
ID212298	212298	12	28.841	19.668	11.827	0	3	3	2	1	-10921639	211.000	207	190	255	4431	16.864	4.800	0.071	1.663
ID212297	212297	0	30.735	26.234	6.041	0	3	3	2	1	-10921639	129.952	129	94	175	2729	22.074	4.800	0.111	1.180
ID212303	212303	1	35.775	20.700	46.546	0	3	3	2	1	-10921639	131.429	132	84	183	2760	27.895	2.000	0.118	0.997
ID212302	212302	13	33.960	27.044	36.703	0	3	3	2	1	-10921639	191.571	192	153	255	4023	27.121	6.342	0.078	1.027
ID212301	212301	None	30.206	13.732	21.927	0	3	3	2	1	-10921639	200.667	205	154	237	4214	22.062	6.355	0.065	1.111
ID212300	212300	14	27.472	25.658	20.379	0	3	3	2	1	-10921639	205.714	207	156	249	4320	25.892	3.200	0.050	0.757
ID212306	212306	None	28.891	25.230	27.720	0	4	4	2	1	-10921639	202.000	202	165	237	4242	17.680	2.000	0.064	1.380
ID212305	212305	None	32.608	28.987	14.427	0	4	4	2	1	-10921639	174.048	175	136	216	3655	26.806	6.376	0.072	0.871
ID212304	212304	0	30.820	25.663	6.744	0	4	4	2	1	-10921639	131.429	133	88	177	2760	25.188	4.800	0.104	0.980
ID212310	212310	None	31.077	14.870	24.186	0	5	5	2	1	-10921639	201.333	205	169	252	4228	20.790	2.000	0.072	1.305
ID212309	212309	15	27.176	24.163	13.905	0	5	5	2	1	-10921639	187.048	183	156	223	3928	17.923	7.600	0.059	1.164
ID212315	212315	None	33.106	20.629	46.911	0	6	6	2	1	-10921639	120.429	118	79	181	2529	23.468	2.000	0.121	1.106
ID212314	212314	None	30.600	27.341	32.978	0	6	6	2	1	-10921639	177.000	183	133	220	3717	24.599	2.000	0.054	0.743
ID212313	212313	15	30.513	24.230	14.106	0	6	6	2	1	-10921639	190.810	192	147	235	4007	25.123	2.000	0.052	0.750
ID212312	212312	None	32.710	25.942	6.927	0	6	6	2	1	-10921639	127.667	132	90	172	2681	25.047	2.000	0.085	0.803
ID212311	212311	15	32.083	23.578	14.234	0	7	7	2	1	-10921639	187.667	187	151	229	3941	22.175	2.000	0.067	1.062
ID212308	212308	15	27.712	21.395	14.994	0	8	8	2	1	-10921639	180.571	180	136	225	3792	23.108	7.600	0.056	0.830
ID212307	212307	None	28.992	20.533	47.076	0	9	9	2	1	-10921639	106.095	105	75	151	2228	18.401	4.800	0.136	1.380
ID212317	212317	None	27.362	14.099	23.242	0	13	13	2	1	-10921639	149.762	147	109	187	3145	19.649	6.348	0.072	1.017
ID212316	212316	None	32.083	24.127	14.748	0	14	14	2	1	-10921639	173.381	171	139	208	3641	19.888	4.800	0.082	1.320
ID212319	212319	None	28.937	18.459	29.430	0	15	15	2	1	-10921639	165.667	163	142	205	3479	20.609	2.000	0.070	1.047
ID212318	212318	None	27.084	21.125	9.195	0	15	15	2	1	-10921639	116.381	129	64	165	2444	29.458	4.800	0.093	0.675
ID212320	212320	None	27.810	22.470	14.591	0	18	18	2	1	-10921639	165.619	162	136	228	3478	21.444	2.000	0.066	0.956
ID212321	212321	None	27.938	17.279	27.141	0	19	19	2	1	-10921639	161.476	159	133	190	3391	17.409	2.000	0.072	1.243
ID212322	212322	None	28.996	23.553	15.986	0	24	24	2	1	-10921639	169.286	171	138	231	3555	21.866	6.334	0.063	0.913
ID212323	212323	None	28.089	23.591	16.372	0	26	26	2	1	-10921639	163.333	159	132	198	3430	19.911	2.000	0.073	1.123
ID212324	212324	None	28.278	26.071	13.750	0	28	28	2	1	-10921639	130.810	138	81	160	2747	22.261	7.600	0.104	1.112
ID212327	212327	None	27.552	18.851	12.567	0	31	31	2	1	-10921639	134.762	138	96	163	2830	19.365	4.800	0.093	1.182
ID212326	212326	76	28.641	25.122	14.284	0	32	32	2	1	-10921639	138.905	135	102	174	2917	19.917	6.386	0.094	1.197
ID212325	212325	76	27.802	25.298	13.949	0	33	33	2	1	-10921639	140.810	138	105	177	2957	19.180	4.800	0.101	1.348
ID212328	212328	None	29.728	27.904	34.189	0	37	37	2	1	-10921639	127.286	129	85	172	2673	22.753	2.000	0.093	0.953
ID212331	212331	None	28.465	14.180	23.623	0	38	38	2	1	-10921639	142.619	147	111	178	2995	17.316	2.000	0.092	1.386
ID212330	212330	None	28.126	17.149	27.228	0	39	39	2	1	-10921639	148.190	147	112	211	3112	21.869	2.000	0.061	0.777
ID212329	212329	16	28.942	26.082	14.329	0	39	39	2	1	-10921639	130.571	138	79	172	2742	25.922	4.800	0.117	1.059
ID212335	212335	16	29.490	25.272	13.669	0	40	40	2	1	-10921639	138.524	138	99	171	2909	19.487	7.600	0.108	1.385
ID212336	212336	None	28.673	27.149	29.970	0	40	40	2	1	-10921639	144.048	141	114	186	3025	19.954	2.000	0.061	0.835
ID212338	212338	17	28.304	26.903	36.871	0	44	44	2	1	-10921639	112.714	115	72	160	2367	24.536	2.000	0.078	0.664
ID212337	212337	None	31.476	22.874	35.228	0	44	44	2	1	-10921639	136.810	133	108	175	2873	19.816	2.000	0.095	1.203
ID212339	212339	18	27.408	20.704	14.712	0	45	45	2	1	-10921639	140.333	139	109	186	2947	20.111	4.800	0.083	1.070
ID212342	212342	17	29.978	26.948	36.691	0	45	45	2	1	-10921639	116.810	112	76	177	2453	27.908	7.600	0.085	0.655
ID212341	212341	None	30.831	18.532	28.911	0	45	45	2	1	-10921639	148.857	147	123	190	3126	20.809	2.000	0.071	0.951
ID212340	212340	None	30.590	15.772	22.985	0	45	45	2	1	-10921639	136.524	135	102	208	2867	24.392	2.000	0.063	0.662
ID212334	212334	17	32.922	27.000	36.270	0	46	46	2	1	-10921639	144.238	144	106	183	3029	20.954	4.800	0.107	1.333
ID212333	212333	None	27.293	10.009	22.195	0	46	46	2	1	-10921639	91.143	96	39	138	1914	27.229	3.200	0.128	0.757
ID212332	212332	18	30.183	20.849	14.953	0	46	46	2	1	-10921639	157.429	162	105	189	3306	22.281	6.345	0.106	1.353
ID212347	212347	17	37.467	27.126	36.047	0	47	47	2	1	-10921639	154.190	153	115	202	3238	22.591	2.000	0.109	1.337
ID212346	212346	None	30.530	18.245	28.965	0	47	47	2	1	-10921639	153.238	148	108	190	3218	20.226	2.000	0.070	0.992
ID212345	212345	18	31.694	22.319	15.655	0	47	47	2	1	-10921639	164.429	157	130	213	3453	23.968	6.204	0.072	0.926
ID212343	212343	19	27.105	25.902	14.093	0	48	48	2	1	-10921639	123.810	130	60	163	2600	28.851	7.600	0.109	0.845
ID212344	212344	17	30.772	26.335	36.690	0	48	48	2	1	-10921639	140.190	142	90	192	2944	27.182	7.600	0.087	0.822
ID212352	212352	17	40.218	26.654	36.695	0	49	49	2	1	-10921639	151.238	148	94	202	3176	31.502	4.800	0.119	1.022
ID212351	212351	None	27.856	17.312	28.825	0	49	49	2	1	-10921639	154.476	150	120	198	3244	19.493	3.200	0.081	1.182
ID212350	212350	None	30.941	32.320	27.627	0	49	49	2	1	-10921639	117.476	120	73	172	2467	25.678	2.000	0.098	0.816
ID212349	212349	20	28.175	11.138	23.241	0	49	49	2	1	-10921639	124.667	126	90	160	2618	21.523	6.342	0.109	1.140
ID212348	212348	19	37.966	26.116	13.563	0	49	49	2	1	-10921639	145.952	148	99	204	3065	29.605	4.800	0.144	1.238
ID212362	212362	17	51.404	26.645	36.500	0	50	50	2	1	-10921639	161.000	160	117	229	3381	32.519	2.000	0.141	1.222
ID212361	212361	20	39.185	9.236	21.763	0	50	50	2	1	-10921639	99.381	105	43	156	2087	37.413	2.000	0.154	0.709
ID212360	212360	85	37.050	22.745	16.089	0	50	50	2	1	-10921639	173.524	171	124	210	3644	22.903	7.600	0.092	1.275
ID212359	212359	19	40.567	25.552	14.077	0	50	50	2	1	-10921639	149.333	150	84	202	3136	32.065	4.800	0.147	1.195
ID212370	212370	17	46.611	27.137	36.759	0	51	51	2	1	-10921639	160.238	159	109	214	3365	30.731	2.000	0.125	1.162
ID212369	212369	None	27.789	18.624	29.059	0	51	51	2	1	-10921639	151.381	151	108	192	3179	20.843	3.200	0.068	0.921
ID212368	212368	61	30.429	32.457	27.829	0	51	51	2	1	-10921639	121.619	123	85	159	2554	19.080	2.000	0.106	1.226
ID212363	212363	23	33.788	20.108	11.434	0	51	51	2	1	-10921639	114.619	115	52	193	2407	34.519	2.000	0.133	0.780
ID212367	212367	25	28.040	10.755	23.574	0	51	51	2	1	-10921639	139.000	144	94	177	2919	21.396	4.800	0.085	1.015
ID212366	212366	20	40.447	8.018	20.845	0	51	51	2	1	-10921639	92.857	97	37	135	1950	33.841	2.000	0.178	0.831
ID212365	212365	85	29.717	23.105	16.221	0	51	51	2	1	-10921639	177.905	174	144	226	3736	21.116	7.600	0.068	1.074
ID212364	212364	19	38.932	26.458	13.575	0	51	51	2	1	-10921639	152.952	156	109	213	3212	23.735	7.600	0.121	1.392
ID212355	212355	20	30.131	6.948	19.719	0	52	52	2	1	-10921639	67.619	73	24	112	1420	27.504	2.000	0.144	0.620
ID212354	212354	19	47.486	26.539	13.657	0	52	52	2	1	-10921639	146.762	144	87	217	3082	37.172	7.600	0.139	0.961
ID212353	212353	23	43.122	20.674	10.329	0	52	52	2	1	-10921639	119.333	124	60	174	2506	36.423	2.000	0.138	0.794
ID212358	212358	17	53.960	27.009	36.718	0	52	52	2	1	-10921639	150.810	148	103	244	3167	36.359	2.000	0.127	0.934
ID212357	212357	61	30.298	32.507	27.673	0	52	52	2	1	-10921639	114.143	109	66	175	2397	29.589	2.000	0.095	0.669
ID212356	212356	25	32.776	10.690	23.355	0	52	52	2	1	-10921639	145.476	148	109	183	3055	21.139	4.800	0.120	1.469
ID212371	212371	23	44.045	20.595	10.162	0	53	53	2	1	-10921639	140.952	139	87	201	2960	30.495	4.800	0.158	1.260
ID212375	212375	25	38.887	11.108	23.227	0	53	53	2	1	-10921639	143.143	145	105	207	3006	27.108	7.600	0.118	1.114
ID212374	212374	20	36.508	6.999	19.276	0	53	53	2	1	-10921639	63.476	60	21	121	1333	31.507	2.000	0.203	0.679
ID212373	212373	None	38.382	23.352	17.941	0	53	53	2	1	-10921639	186.429	190	138	231	3915	25.835	2.000	0.091	1.206
ID212372	212372	19	49.911	26.496	13.838	0	53	53	2	1	-10921639	164.238	166	114	229	3449	30.141	7.600	0.117	1.141
ID212377	212377	17	40.047	26.788	36.498	0	53	53	2	1	-10921639	152.381	147	100	226	3200	30.400	2.000	0.093	0.853
ID212376	212376	61	31.264	32.411	28.055	0	53	53	2	1	-10921639	125.952	124	99	165	2645	20.168	2.000	0.092	1.055
ID212384	212384	22	32.476	16.935	38.566	0	54	54	2	1	-10921639	120.619	117	67	174	2533	28.433	2.000	0.123	0.926
ID212379	212379	19	65.063	26.419	13.722	0	54	54	2	1	-10921639	201.905	208	136	255	4240	35.375	4.800	0.163	1.597
ID212378	212378	23	51.269	19.832	11.020	0	54	54	2	1	-10921639	154.714	151	84	229	3249	36.884	2.000	0.134	0.990
ID212383	212383	17	52.343	27.243	36.656	0	54	54	2	1	-10921639	166.333	159	117	223	3493	33.341	2.000	0.128	1.133
ID212382	212382	None	27.920	14.928	26.987	0	54	54	2	1	-10921639	168.524	166	145	217	3539	19.732	7.600	0.059	0.946
ID212381	212381	25	40.642	10.772	23.249	0	54	54	2	1	-10921639	153.143	156	96	195	3216	24.510	4.800	0.130	1.438
ID212380	212380	20	28.973	6.621	18.693	0	54	54	2	1	-10921639	63.190	61	31	109	1327	20.571	2.000	0.149	0.798
ID212387	212387	20	27.326	5.589	18.082	0	55	55	2	1	-10921639	49.476	48	21	91	1039	17.230	2.000	0.238	1.105
ID212386	212386	19	56.716	26.253	14.023	0	55	55	2	1	-10921639	192.429	192	132	255	4041	31.899	2.000	0.133	1.413
ID212385	212385	23	44.182	19.948	10.841	0	55	55	2	1	-10921639	148.429	142	105	213	3117	27.511	2.000	0.116	1.123
ID212391	212391	None	33.839	17.677	29.036	0	55	55	2	1	-10921639	158.381	154	130	205	3326	21.018	4.800	0.092	1.267
ID212390	212390	None	29.630	32.212	27.732	0	55	55	2	1	-10921639	134.095	132	91	171	2816	22.696	2.000	0.073	0.806
ID212389	212389	None	32.900	23.438	26.298	0	55	55	2	1	-10921639	154.476	150	103	213	3244	26.746	2.000	0.070	0.753
ID212388	212388	25	43.305	10.852	22.451	0	55	55	2	1	-10921639	147.714	157	72	190	3102	32.305	4.800	0.135	1.089
ID212394	212394	31	33.702	24.519	42.349	0	55	55	2	1	-10921639	106.476	111	66	142	2236	24.596	2.000	0.121	0.936
ID212393	212393	22	29.879	16.890	38.154	0	55	55	2	1	-10921639	125.381	129	85	153	2633	19.143	4.800	0.114	1.345
ID212392	212392	17	54.565	27.089	36.192	0	55	55	2	1	-10921639	162.571	157	124	234	3414	30.564	2.000	0.139	1.296
ID212435	212435	22	38.419	16.589	38.001	0	56	56	2	1	-10921639	126.048	130	91	202	2647	28.324	2.000	0.096	0.778
ID212434	212434	17	42.928	27.190	36.490	0	56	56	2	1	-10921639	163.762	154	124	241	3439	30.310	7.600	0.088	0.873
ID212433	212433	25	30.869	11.096	22.948	0	56	56	2	1	-10921639	141.524	148	94	180	2972	24.895	4.800	0.119	1.206
ID212432	212432	None	28.144	25.734	19.918	0	56	56	2	1	-10921639	160.905	156	120	222	3379	28.073	2.000	0.043	0.474
ID212436	212436	31	30.475	23.766	42.010	0	56	56	2	1	-10921639	117.286	120	64	162	2463	27.830	2.000	0.116	0.879
ID212431	212431	19	57.004	26.656	14.035	0	56	56	2	1	-10921639	192.571	189	132	255	4044	36.074	4.800	0.142	1.327
ID212430	212430	23	40.706	20.060	10.872	0	56	56	2	1	-10921639	157.381	162	103	214	3305	31.769	2.000	0.089	0.811
ID212418	212418	31	28.378	23.980	41.484	0	57	57	2	1	-10921639	137.571	138	106	174	2889	23.564	6.085	0.062	0.686
ID212417	212417	22	29.997	16.113	37.921	0	57	57	2	1	-10921639	132.857	138	87	177	2790	23.157	6.290	0.098	1.022
ID212416	212416	17	34.031	27.135	36.381	0	57	57	2	1	-10921639	166.762	162	136	225	3502	24.275	7.600	0.079	1.007
ID212411	212411	23	38.793	20.580	9.429	0	57	57	2	1	-10921639	163.571	172	114	204	3435	29.652	7.600	0.101	1.009
ID212415	212415	26	32.169	29.626	24.305	0	57	57	2	1	-10921639	156.619	156	111	217	3289	27.609	2.000	0.064	0.683
ID212414	212414	25	54.324	11.467	23.925	0	57	57	2	1	-10921639	172.857	177	85	228	3630	41.256	4.800	0.155	1.122
ID212413	212413	20	29.423	4.320	17.862	0	57	57	2	1	-10921639	44.095	39	21	97	926	20.676	2.000	0.267	0.899
ID212412	212412	19	45.884	26.914	13.682	0	57	57	2	1	-10921639	204.381	210	147	255	4292	32.352	4.800	0.111	1.261
ID212419	212419	23	49.372	20.540	10.122	0	58	58	2	1	-10921639	187.762	187	129	252	3943	34.250	2.000	0.117	1.146
ID212423	212423	25	50.790	10.659	22.567	0	58	58	2	1	-10921639	169.333	174	108	222	3556	29.822	7.600	0.143	1.422
ID212422	212422	None	30.473	23.656	18.651	0	58	58	2	1	-10921639	195.810	196	150	241	4112	27.279	2.000	0.055	0.745
ID212421	212421	20	38.014	4.087	17.808	0	58	58	2	1	-10921639	50.333	45	22	114	1057	24.243	2.000	0.339	1.050
ID212420	212420	19	56.365	26.619	14.069	0	58	58	2	1	-10921639	209.952	211	150	255	4409	35.949	4.800	0.133	1.372
ID212427	212427	17	37.561	27.033	36.536	0	58	58	2	1	-10921639	163.286	159	117	241	3429	31.880	2.000	0.074	0.710
ID212426	212426	24	33.977	32.500	27.610	0	58	58	2	1	-10921639	152.333	159	102	210	3199	28.666	7.600	0.077	0.762
ID212425	212425	None	36.379	13.133	25.538	0	58	58	2	1	-10921639	171.095	168	123	226	3593	27.973	2.000	0.087	0.977
ID212424	212424	26	27.482	29.260	23.937	0	58	58	2	1	-10921639	159.286	159	129	190	3345	18.114	2.000	0.059	0.983
ID212429	212429	31	32.849	23.573	41.593	0	58	58	2	1	-10921639	141.238	135	102	202	2966	30.028	4.800	0.085	0.734
ID212428	212428	21	30.164	17.690	42.087	0	58	58	2	1	-10921639	106.571	114	57	166	2238	28.858	2.000	0.077	0.529
ID212402	212402	21	42.069	17.579	42.135	0	59	59	2	1	-10921639	120.143	120	57	172	2523	28.892	2.000	0.147	1.065
ID212401	212401	22	38.974	15.915	37.812	0	59	59	2	1	-10921639	147.619	147	109	187	3100	25.027	6.319	0.117	1.236
ID212400	212400	17	33.980	27.124	35.980	0	59	59	2	1	-10921639	169.190	166	136	213	3553	22.538	7.600	0.072	1.010
ID212395	212395	23	53.984	20.477	9.957	0	59	59	2	1	-10921639	186.667	190	129	255	3920	33.705	4.800	0.146	1.414
ID212399	212399	24	33.401	34.127	26.872	0	59	59	2	1	-10921639	150.190	151	108	199	3154	22.400	4.800	0.104	1.259
ID212398	212398	26	28.348	29.256	24.174	0	59	59	2	1	-10921639	154.952	150	124	213	3254	24.351	2.000	0.046	0.557
ID212397	212397	25	47.827	11.092	23.639	0	59	59	2	1	-10921639	169.714	172	106	220	3564	37.030	3.200	0.129	1.050
ID212396	212396	19	47.843	26.881	14.063	0	59	59	2	1	-10921639	190.762	189	135	255	4006	35.145	2.000	0.094	0.936
ID212451	212451	24	37.770	32.627	27.490	0	60	60	2	1	-10921639	146.000	135	109	210	3066	27.761	2.000	0.107	1.015
ID212450	212450	None	29.241	23.832	25.017	0	60	60	2	1	-10921639	168.429	169	132	201	3537	18.798	2.000	0.064	1.081
ID212449	212449	25	44.223	10.886	22.933	0	60	60	2	1	-10921639	161.619	162	93	201	3394	30.941	4.800	0.124	1.148
ID212448	212448	19	43.612	25.878	13.754	0	60	60	2	1	-10921639	203.667	205	169	255	4277	22.929	4.800	0.112	1.784
ID212453	212453	21	31.106	17.891	42.172	0	60	60	2	1	-10921639	113.524	115	69	160	2384	26.797	2.000	0.112	0.854
ID212452	212452	22	37.486	16.001	38.085	0	60	60	2	1	-10921639	137.381	133	100	177	2885	23.959	6.108	0.118	1.211
ID212447	212447	23	45.652	20.361	10.012	0	60	60	2	1	-10921639	185.238	189	136	237	3890	30.591	4.800	0.140	1.486
ID212403	212403	23	46.379	20.885	9.758	0	61	61	2	1	-10921639	196.333	204	145	246	4123	28.006	4.800	0.121	1.513
ID212407	212407	None	35.295	25.890	36.334	0	61	61	2	1	-10921639	169.619	169	108	223	3562	28.012	7.600	0.070	0.787
ID212406	212406	27	32.680	28.428	32.885	0	61	61	2	1	-10921639	163.667	154	138	237	3437	24.051	2.000	0.059	0.754
ID212405	212405	25	54.204	11.060	23.233	0	61	61	2	1	-10921639	189.429	189	120	244	3978	33.785	4.800	0.144	1.415
ID212404	212404	19	49.943	26.083	13.463	0	61	61	2	1	-10921639	201.667	210	148	255	4235	31.558	4.800	0.116	1.326
ID212410	212410	28	37.849	28.576	42.913	0	61	61	2	1	-10921639	118.619	120	64	174	2491	31.333	2.000	0.118	0.802
ID212409	212409	21	28.600	17.768	42.708	0	61	61	2	1	-10921639	111.810	109	66	175	2348	28.342	2.000	0.083	0.603
ID212408	212408	22	52.728	16.341	37.962	0	61	61	2	1	-10921639	160.190	154	106	228	3364	36.242	4.800	0.159	1.211
ID212439	212439	29	30.305	2.890	17.966	0	62	62	2	1	-10921639	41.143	37	19	93	864	20.128	2.000	0.275	0.883
ID212438	212438	19	48.863	26.798	13.814	0	62	62	2	1	-10921639	195.714	196	147	246	4110	30.322	2.000	0.110	1.284
ID212437	212437	23	53.914	20.018	11.143	0	62	62	2	1	-10921639	187.619	192	135	255	3940	33.364	2.000	0.124	1.243
ID212443	212443	22	29.134	15.969	37.573	0	62	62	2	1	-10921639	138.143	139	82	183	2901	25.287	2.000	0.068	0.698
ID212442	212442	27	27.492	28.828	32.608	0	62	62	2	1	-10921639	152.000	151	103	196	3192	23.609	4.800	0.079	0.944
ID212441	212441	24	33.436	31.999	27.497	0	62	62	2	1	-10921639	142.048	139	99	204	2983	27.658	3.200	0.074	0.707
ID212440	212440	25	49.093	11.165	23.459	0	62	62	2	1	-10921639	170.190	169	111	238	3574	37.071	4.800	0.120	0.986
ID212446	212446	30	28.681	13.635	46.362	0	62	62	2	1	-10921639	63.571	66	31	102	1335	21.148	2.000	0.164	0.847
ID212445	212445	28	31.821	28.075	43.756	0	62	62	2	1	-10921639	114.048	117	63	174	2395	28.661	7.600	0.095	0.691
ID212444	212444	21	54.018	18.178	42.072	0	62	62	2	1	-10921639	137.000	130	78	217	2877	36.889	2.000	0.135	0.883
ID212483	212483	21	35.204	18.243	42.342	0	63	63	2	1	-10921639	144.286	147	109	184	3030	22.621	2.000	0.100	1.165
ID212482	212482	None	29.006	24.519	41.443	0	63	63	2	1	-10921639	145.952	136	105	208	3065	27.185	7.600	0.047	0.486
ID212481	212481	22	47.466	15.983	38.021	0	63	63	2	1	-10921639	156.762	153	91	201	3292	31.050	2.000	0.119	1.073
ID212480	212480	27	53.765	28.674	32.633	0	63	63	2	1	-10921639	176.429	178	88	253	3705	42.866	2.000	0.127	0.928
ID212484	212484	30	31.281	13.533	46.598	0	63	63	2	1	-10921639	65.000	61	24	124	1365	28.121	2.000	0.157	0.628
ID212475	212475	19	51.792	26.722	13.878	0	63	63	2	1	-10921639	200.571	198	153	255	4212	34.222	7.600	0.112	1.177
ID212474	212474	23	33.226	20.101	11.508	0	63	63	2	1	-10921639	179.905	177	124	226	3778	27.004	2.000	0.077	0.949
ID212473	212473	None	39.362	20.941	9.872	0	63	63	2	1	-10921639	176.952	172	126	226	3716	29.162	7.600	0.092	1.026
ID212479	212479	24	37.999	32.202	27.752	0	63	63	2	1	-10921639	150.476	150	93	208	3160	25.390	2.000	0.092	1.001
ID212478	212478	25	55.582	11.042	23.453	0	63	63	2	1	-10921639	189.000	183	129	249	3969	36.237	6.375	0.139	1.274
ID212477	212477	None	29.414	23.407	17.828	0	63	63	2	1	-10921639	209.381	219	160	237	4397	20.439	4.800	0.069	1.314
ID212476	212476	29	29.840	3.053	17.964	0	63	63	2	1	-10921639	44.190	40	18	93	928	21.521	2.000	0.233	0.776
ID212455	212455	19	48.192	26.050	13.731	0	64	64	2	1	-10921639	205.524	213	157	250	4316	28.885	2.000	0.109	1.394
ID212454	212454	23	33.080	19.798	10.911	0	64	64	2	1	-10921639	186.143	190	130	229	3909	25.582	4.800	0.079	1.063
ID212459	212459	27	43.315	29.039	32.239	0	64	64	2	1	-10921639	169.762	169	121	237	3565	29.314	2.000	0.096	1.018
ID212458	212458	24	35.604	31.883	27.647	0	64	64	2	1	-10921639	153.571	147	105	219	3225	30.238	7.600	0.066	0.629
ID212457	212457	32	35.783	12.089	26.490	0	64	64	2	1	-10921639	199.238	199	154	223	4184	19.550	6.047	0.094	1.749
ID212456	212456	25	31.445	11.101	23.384	0	64	64	2	1	-10921639	178.429	181	129	223	3747	25.531	4.800	0.084	1.089
ID212462	212462	30	33.572	13.219	46.753	0	64	64	2	1	-10921639	55.714	51	10	132	1170	32.647	2.000	0.160	0.471
ID212461	212461	21	43.076	18.032	42.344	0	64	64	2	1	-10921639	144.476	138	94	201	3034	31.138	2.000	0.084	0.722
ID212460	212460	22	52.387	16.506	37.805	0	64	64	2	1	-10921639	173.000	166	127	238	3633	33.751	2.000	0.108	1.002
ID212467	212467	25	52.981	10.688	22.664	0	65	65	2	1	-10921639	192.095	196	127	250	4034	32.650	2.000	0.114	1.202
ID212466	212466	33	38.184	23.667	19.113	0	65	65	2	1	-10921639	206.667	213	160	255	4340	24.668	2.000	0.080	1.235
ID212465	212465	None	32.562	3.075	17.636	0	65	65	2	1	-10921639	45.619	39	13	100	958	22.193	2.000	0.276	0.889
ID212464	212464	19	55.845	27.326	14.069	0	65	65	2	1	-10921639	204.238	207	144	255	4289	34.221	4.800	0.127	1.341
ID212471	212471	22	54.797	16.022	37.886	0	65	65	2	1	-10921639	168.667	166	121	246	3542	31.334	2.000	0.130	1.243
ID212470	212470	27	47.515	28.491	32.563	0	65	65	2	1	-10921639	180.619	174	135	255	3793	32.890	2.000	0.099	0.990
ID212469	212469	24	37.477	33.037	26.901	0	65	65	2	1	-10921639	155.143	150	118	204	3258	24.430	4.800	0.107	1.224
ID212468	212468	32	37.558	11.813	27.354	0	65	65	2	1	-10921639	195.429	193	141	241	4104	27.374	4.800	0.091	1.187
ID212472	212472	21	42.145	17.792	42.477	0	65	65	2	1	-10921639	146.857	138	99	211	3084	30.002	2.000	0.094	0.842
ID212463	212463	23	48.154	20.796	9.441	0	65	65	2	1	-10921639	174.095	160	117	255	3656	43.530	2.000	0.089	0.656
ID212487	212487	33	29.650	26.204	20.603	0	66	66	2	1	-10921639	192.762	187	148	237	4048	23.670	7.600	0.054	0.830
ID212486	212486	19	47.952	27.140	14.199	0	66	66	2	1	-10921639	200.286	210	144	255	4206	33.714	4.800	0.110	1.178
ID212485	212485	23	40.775	20.707	9.363	0	66	66	2	1	-10921639	174.524	175	115	232	3665	33.004	2.000	0.094	0.906
ID212491	212491	27	56.155	28.438	32.405	0	66	66	2	1	-10921639	188.619	183	130	255	3961	36.374	2.000	0.114	1.060
ID212490	212490	32	35.638	12.599	27.659	0	66	66	2	1	-10921639	196.714	195	138	238	4131	25.840	6.340	0.093	1.293
ID212489	212489	34	32.235	10.242	27.843	0	66	66	2	1	-10921639	157.476	159	84	220	3307	38.166	7.600	0.072	0.553
ID212488	212488	25	51.224	10.561	22.581	0	66	66	2	1	-10921639	189.476	186	132	255	3979	31.635	2.000	0.104	1.127
ID212493	212493	21	52.246	17.951	42.670	0	66	66	2	1	-10921639	154.143	148	91	231	3237	38.099	2.000	0.130	0.932
ID212492	212492	22	35.883	16.060	38.246	0	66	66	2	1	-10921639	155.667	154	105	223	3269	29.706	2.000	0.068	0.667
ID212515	212515	22	40.151	16.049	37.734	0	67	67	2	1	-10921639	156.190	148	103	220	3280	34.730	2.000	0.065	0.547
ID212514	212514	27	51.197	28.303	32.404	0	67	67	2	1	-10921639	178.286	162	145	255	3744	34.033	2.000	0.104	0.984
ID212513	212513	34	47.439	10.713	27.962	0	67	67	2	1	-10921639	187.238	193	114	247	3932	35.690	4.800	0.118	1.106
ID212512	212512	24	31.481	32.701	27.349	0	67	67	2	1	-10921639	159.524	156	120	208	3350	23.449	4.800	0.093	1.155
ID212518	212518	None	28.477	28.126	44.001	0	67	67	2	1	-10921639	123.429	126	64	169	2592	26.267	2.000	0.084	0.730
ID212517	212517	21	57.371	17.640	42.393	0	67	67	2	1	-10921639	159.571	150	112	235	3351	36.758	2.000	0.128	0.985
ID212516	212516	None	27.920	23.993	40.854	0	67	67	2	1	-10921639	160.238	153	130	205	3365	20.302	2.000	0.072	1.058
ID212507	212507	None	33.204	19.891	12.576	0	67	67	2	1	-10921639	203.524	199	162	255	4274	25.483	2.000	0.062	0.938
ID212506	212506	23	31.196	21.360	9.371	0	67	67	2	1	-10921639	165.762	160	117	232	3481	34.579	2.000	0.073	0.653
ID212511	212511	None	27.469	29.870	23.942	0	67	67	2	1	-10921639	165.286	165	124	216	3471	21.770	2.000	0.054	0.784
ID212510	212510	25	43.653	10.865	22.746	0	67	67	2	1	-10921639	192.333	193	141	255	4039	32.903	2.000	0.083	0.898
ID212509	212509	33	36.222	25.753	20.029	0	67	67	2	1	-10921639	208.286	211	172	247	4374	25.706	4.800	0.078	1.175
ID212508	212508	19	43.192	27.286	14.023	0	67	67	2	1	-10921639	200.238	192	147	252	4205	33.867	6.002	0.099	1.061
ID212530	212530	21	45.570	17.865	42.602	0	68	68	2	1	-10921639	144.571	144	81	204	3036	34.519	2.000	0.138	1.018
ID212529	212529	22	28.764	16.432	37.629	0	68	68	2	1	-10921639	143.571	145	94	213	3015	34.345	2.000	0.032	0.261
ID212528	212528	27	39.284	28.491	32.723	0	68	68	2	1	-10921639	165.095	159	127	249	3467	31.019	2.000	0.074	0.730
ID212519	212519	23	34.961	20.966	9.346	0	68	68	2	1	-10921639	159.571	147	121	240	3351	30.416	2.000	0.072	0.709
ID212523	212523	35	30.728	3.414	17.117	0	68	68	2	1	-10921639	47.524	43	21	93	998	21.817	2.000	0.280	0.953
ID212522	212522	36	29.921	15.514	15.357	0	68	68	2	1	-10921639	162.000	168	112	202	3402	24.944	4.800	0.070	0.850
ID212521	212521	19	46.274	26.662	14.112	0	68	68	2	1	-10921639	195.143	195	132	255	4098	34.970	2.000	0.097	0.986
ID212520	212520	37	27.670	27.278	8.742	0	68	68	2	1	-10921639	136.238	132	99	175	2861	23.571	2.000	0.071	0.769
ID212527	212527	34	51.073	10.736	27.813	0	68	68	2	1	-10921639	182.143	184	124	249	3825	36.523	2.000	0.118	1.053
ID212526	212526	24	31.595	32.993	27.240	0	68	68	2	1	-10921639	152.810	150	118	195	3209	23.857	4.800	0.097	1.136
ID212525	212525	25	46.185	10.782	22.733	0	68	68	2	1	-10921639	181.190	178	138	255	3805	29.354	2.000	0.089	1.014
ID212524	212524	33	35.520	26.003	20.113	0	68	68	2	1	-10921639	198.238	196	145	234	4163	24.277	2.000	0.073	1.114
ID212499	212499	25	55.226	10.791	22.552	0	69	69	2	1	-10921639	191.190	181	145	255	4015	31.003	2.000	0.118	1.302
ID212498	212498	35	31.401	3.221	16.905	0	69	69	2	1	-10921639	47.762	45	24	96	1003	20.552	2.000	0.282	1.022
ID212497	212497	36	37.007	15.828	15.327	0	69	69	2	1	-10921639	170.667	171	126	214	3584	27.525	7.600	0.083	0.948
ID212496	212496	19	43.856	26.057	13.811	0	69	69	2	1	-10921639	207.286	208	166	241	4353	23.911	6.368	0.105	1.650
ID212503	212503	None	36.606	16.063	34.320	0	69	69	2	1	-10921639	160.429	156	112	210	3369	28.190	3.200	0.074	0.786
ID212502	212502	27	54.843	28.395	32.718	0	69	69	2	1	-10921639	177.524	172	124	250	3728	33.732	2.000	0.125	1.171
ID212501	212501	34	46.777	10.630	28.124	0	69	69	2	1	-10921639	179.952	180	136	238	3779	27.609	2.000	0.115	1.344
ID212500	212500	24	46.170	33.029	26.955	0	69	69	2	1	-10921639	168.143	165	118	207	3531	27.748	4.800	0.132	1.414
ID212505	212505	38	27.203	28.007	43.526	0	69	69	2	1	-10921639	114.429	112	69	168	2403	26.765	7.600	0.100	0.779
ID212504	212504	21	41.613	17.848	42.737	0	69	69	2	1	-10921639	142.714	141	81	201	2997	32.821	2.000	0.110	0.861
ID212495	212495	23	43.776	20.998	8.986	0	69	69	2	1	-10921639	164.429	159	129	219	3453	26.787	2.000	0.105	1.171
ID212494	212494	37	28.013	27.664	8.394	0	69	69	2	1	-10921639	121.095	121	69	165	2543	29.808	4.800	0.116	0.846
ID212531	212531	23	42.595	20.874	8.986	0	70	70	2	1	-10921639	157.667	147	118	249	3311	33.707	2.000	0.079	0.685
ID212535	212535	35	32.916	2.825	16.965	0	70	70	2	1	-10921639	54.476	51	21	103	1144	21.757	2.000	0.259	1.030
ID212534	212534	36	39.418	16.108	15.508	0	70	70	2	1	-10921639	191.286	192	139	241	4017	31.487	2.000	0.084	0.943
ID212533	212533	19	37.939	26.626	13.625	0	70	70	2	1	-10921639	196.524	201	141	255	4127	30.961	6.388	0.076	0.897
ID212532	212532	37	31.867	27.632	8.857	0	70	70	2	1	-10921639	137.048	136	72	193	2878	36.031	2.000	0.089	0.622
ID212539	212539	24	40.015	32.763	26.959	0	70	70	2	1	-10921639	171.905	168	124	214	3610	26.599	4.800	0.116	1.347
ID212538	212538	None	33.555	23.977	25.589	0	70	70	2	1	-10921639	188.381	189	147	232	3956	27.536	2.000	0.063	0.811
ID212537	212537	25	52.276	10.994	22.402	0	70	70	2	1	-10921639	192.952	190	144	255	4052	33.403	4.800	0.125	1.284
ID212536	212536	33	30.951	26.178	19.787	0	70	70	2	1	-10921639	207.381	205	165	241	4355	24.659	4.800	0.066	1.044
ID212543	212543	38	27.907	27.620	43.219	0	70	70	2	1	-10921639	132.048	135	64	177	2773	30.781	7.600	0.085	0.670
ID212542	212542	21	57.115	17.760	42.822	0	70	70	2	1	-10921639	150.095	147	78	250	3152	40.481	2.000	0.143	0.928
ID212541	212541	27	44.158	28.402	32.552	0	70	70	2	1	-10921639	170.619	160	124	255	3583	34.767	2.000	0.078	0.711
ID212540	212540	34	52.917	10.264	28.216	0	70	70	2	1	-10921639	180.095	183	123	255	3782	39.353	6.334	0.117	0.959
ID212579	212579	34	57.075	10.322	27.947	0	71	71	2	1	-10921639	182.238	190	109	246	3827	41.171	2.000	0.144	1.111
ID212578	212578	None	29.214	29.517	24.510	0	71	71	2	1	-10921639	173.143	169	129	220	3636	23.701	4.800	0.079	1.070
ID212577	212577	25	37.855	10.928	22.806	0	71	71	2	1	-10921639	179.000	171	141	255	3759	29.643	2.000	0.053	0.611
ID212576	212576	33	36.436	25.735	19.915	0	71	71	2	1	-10921639	206.286	211	150	241	4332	25.846	7.600	0.090	1.322
ID212583	212583	21	43.509	17.751	42.787	0	71	71	2	1	-10921639	131.619	126	76	196	2764	32.946	2.000	0.109	0.787
ID212582	212582	40	34.168	16.624	37.677	0	71	71	2	1	-10921639	150.000	145	108	234	3150	30.130	2.000	0.060	0.568
ID212581	212581	27	48.903	28.342	32.806	0	71	71	2	1	-10921639	173.000	163	126	249	3633	32.809	2.000	0.111	1.056
ID212580	212580	39	43.426	16.870	33.385	0	71	71	2	1	-10921639	175.381	172	135	238	3683	25.291	4.800	0.106	1.331
ID212584	212584	38	28.289	27.931	43.712	0	71	71	2	1	-10921639	118.429	124	58	163	2487	32.647	2.000	0.084	0.561
ID212575	212575	35	35.263	3.277	17.025	0	71	71	2	1	-10921639	54.857	55	21	105	1152	23.446	2.000	0.284	1.034
ID212574	212574	36	48.550	16.752	15.681	0	71	71	2	1	-10921639	199.286	199	138	250	4185	28.517	2.000	0.100	1.267
ID212573	212573	19	46.946	26.569	13.661	0	71	71	2	1	-10921639	206.095	222	135	255	4328	39.211	2.000	0.095	0.912
ID212572	212572	23	37.389	20.915	8.848	0	71	71	2	1	-10921639	159.095	157	117	238	3341	28.609	2.000	0.074	0.762
ID212547	212547	33	30.496	27.223	19.079	0	72	72	2	1	-10921639	206.667	202	142	255	4340	27.552	3.200	0.061	0.867
ID212546	212546	36	44.855	16.213	15.020	0	72	72	2	1	-10921639	192.429	198	121	255	4041	36.750	4.800	0.104	0.987
ID212545	212545	19	47.576	26.201	12.929	0	72	72	2	1	-10921639	220.190	225	172	255	4624	27.627	4.800	0.103	1.490
ID212544	212544	23	35.993	20.809	8.887	0	72	72	2	1	-10921639	168.381	163	126	219	3536	26.523	2.000	0.073	0.867
ID212551	212551	27	38.763	28.434	32.532	0	72	72	2	1	-10921639	176.857	172	132	235	3714	27.301	2.000	0.075	0.903
ID212550	212550	34	58.980	10.337	27.995	0	72	72	2	1	-10921639	185.667	187	120	255	3899	41.690	2.000	0.134	1.049
ID212549	212549	24	41.953	32.860	27.002	0	72	72	2	1	-10921639	177.000	184	132	222	3717	23.887	4.800	0.121	1.600
ID212548	212548	25	39.665	11.108	22.505	0	72	72	2	1	-10921639	178.952	178	124	240	3758	28.326	2.000	0.080	0.932
ID212555	212555	38	32.868	28.127	43.215	0	72	72	2	1	-10921639	133.619	136	90	184	2806	23.657	7.600	0.086	0.897
ID212554	212554	21	52.434	17.756	42.955	0	72	72	2	1	-10921639	140.190	132	91	228	2944	33.621	2.000	0.140	1.027
ID212553	212553	40	28.571	15.870	37.994	0	72	72	2	1	-10921639	149.857	156	106	190	3147	21.878	2.000	0.075	0.951
ID212552	212552	39	42.985	16.262	33.636	0	72	72	2	1	-10921639	175.571	178	109	241	3687	33.149	3.200	0.097	0.937
ID212594	212594	None	29.352	24.408	46.045	0	73	73	2	1	-10921639	112.952	120	78	157	2372	23.014	2.000	0.104	0.924
ID212593	212593	21	45.747	17.897	42.787	0	73	73	2	1	-10921639	141.238	141	90	199	2966	28.469	4.800	0.161	1.373
ID212592	212592	39	34.554	16.546	34.072	0	73	73	2	1	-10921639	173.952	172	121	225	3653	25.289	2.000	0.090	1.141
ID212587	212587	36	44.222	14.991	12.790	0	73	73	2	1	-10921639	144.714	156	70	208	3039	36.700	7.600	0.115	0.812
ID212586	212586	19	42.774	26.089	12.419	0	73	73	2	1	-10921639	202.905	205	136	255	4261	34.319	2.000	0.084	0.921
ID212585	212585	23	41.032	20.998	9.001	0	73	73	2	1	-10921639	162.286	166	115	223	3408	29.908	2.000	0.088	0.876
ID212591	212591	27	30.780	29.000	32.000	0	73	73	2	1	-10921639	152.095	153	96	207	3194	27.923	2.000	0.075	0.764
ID212590	212590	34	60.669	10.392	27.960	0	73	73	2	1	-10921639	187.571	189	126	255	3939	42.774	2.000	0.145	1.113
ID212589	212589	24	41.948	32.628	27.187	0	73	73	2	1	-10921639	165.857	160	118	220	3483	29.135	7.600	0.104	1.068
ID212588	212588	25	39.062	10.956	22.214	0	73	73	2	1	-10921639	162.476	160	115	232	3412	28.195	2.000	0.102	1.068
ID212559	212559	None	28.871	17.235	15.829	0	74	74	2	1	-10921639	197.190	204	135	252	4141	28.774	7.600	0.045	0.596
ID212558	212558	19	41.708	26.191	12.897	0	74	74	2	1	-10921639	222.190	226	171	255	4666	25.311	4.800	0.090	1.447
ID212557	212557	36	33.621	15.298	12.931	0	74	74	2	1	-10921639	148.762	163	70	219	3124	43.174	7.600	0.063	0.409
ID212556	212556	23	41.873	21.013	9.257	0	74	74	2	1	-10921639	174.143	169	117	255	3657	35.448	2.000	0.081	0.734
ID212563	212563	121	27.980	30.177	24.665	0	74	74	2	1	-10921639	185.048	186	144	228	3886	22.144	2.000	0.054	0.856
ID212562	212562	25	39.444	10.929	22.941	0	74	74	2	1	-10921639	183.190	181	148	234	3847	23.293	4.800	0.094	1.355
ID212561	212561	33	32.202	27.000	19.000	0	74	74	2	1	-10921639	220.905	223	157	255	4639	28.386	4.800	0.071	1.035
ID212560	212560	None	33.813	3.877	16.906	0	74	74	2	1	-10921639	56.333	54	24	108	1183	24.532	2.000	0.208	0.791
ID212567	212567	39	46.905	17.191	33.814	0	74	74	2	1	-10921639	185.857	192	124	250	3903	37.802	2.000	0.082	0.742
ID212566	212566	27	41.748	28.157	32.634	0	74	74	2	1	-10921639	179.238	171	138	255	3764	32.576	2.000	0.070	0.722
ID212565	212565	34	62.408	10.493	28.374	0	74	74	2	1	-10921639	199.381	202	114	255	4187	44.622	2.000	0.141	1.107
ID212564	212564	24	37.556	33.135	26.462	0	74	74	2	1	-10921639	181.190	187	127	223	3805	23.200	7.600	0.105	1.484
ID212571	212571	38	38.862	27.621	43.052	0	74	74	2	1	-10921639	132.000	135	69	187	2772	35.829	2.000	0.111	0.734
ID212570	212570	21	54.296	17.988	42.788	0	74	74	2	1	-10921639	144.286	141	90	213	3030	37.732	2.000	0.142	0.953
ID212569	212569	None	30.407	26.967	36.241	0	74	74	2	1	-10921639	185.333	180	135	240	3892	27.572	2.000	0.047	0.599
ID212568	212568	None	34.297	23.123	35.324	0	74	74	2	1	-10921639	200.286	198	162	249	4206	23.410	6.213	0.073	1.169
ID212595	212595	23	54.208	20.710	8.778	0	75	75	2	1	-10921639	175.048	169	126	255	3676	34.873	2.000	0.113	1.016
ID212599	212599	33	31.821	27.319	19.003	0	75	75	2	1	-10921639	197.143	196	148	247	4140	28.610	6.022	0.053	0.696
ID212598	212598	None	30.958	23.798	17.869	0	75	75	2	1	-10921639	211.667	208	169	255	4445	25.011	2.000	0.052	0.833
ID212597	212597	19	53.396	25.912	12.738	0	75	75	2	1	-10921639	211.952	216	150	255	4451	30.077	2.000	0.116	1.465
ID212596	212596	36	46.268	14.965	12.838	0	75	75	2	1	-10921639	154.667	157	87	232	3248	40.361	2.000	0.105	0.726
ID212603	212603	24	35.693	32.044	27.050	0	75	75	2	1	-10921639	173.381	172	135	217	3641	24.492	3.200	0.096	1.243
ID212602	212602	121	30.600	29.702	24.463	0	75	75	2	1	-10921639	178.143	172	112	223	3741	30.586	4.800	0.070	0.759
ID212601	212601	41	33.928	24.331	24.459	0	75	75	2	1	-10921639	193.429	193	148	252	4062	27.647	2.000	0.051	0.674
ID212600	212600	25	35.985	10.923	22.745	0	75	75	2	1	-10921639	162.810	163	106	208	3419	26.970	2.000	0.077	0.859
ID212607	212607	38	35.355	27.708	43.020	0	75	75	2	1	-10921639	125.952	129	70	190	2645	32.588	2.000	0.103	0.722
ID212606	212606	21	47.352	17.622	42.846	0	75	75	2	1	-10921639	141.667	142	85	223	2975	32.899	2.000	0.136	1.033
ID212605	212605	39	44.930	16.694	34.406	0	75	75	2	1	-10921639	188.762	184	132	241	3964	29.849	2.000	0.103	1.177
ID212604	212604	34	51.289	10.231	28.609	0	75	75	2	1	-10921639	169.476	168	115	246	3559	40.902	2.000	0.113	0.842
ID212611	212611	42	36.742	16.131	15.038	0	76	76	2	1	-10921639	185.524	183	129	241	3896	32.174	2.000	0.073	0.789
ID212610	212610	19	49.671	26.232	12.887	0	76	76	2	1	-10921639	234.190	246	195	255	4918	24.953	4.800	0.114	1.921
ID212609	212609	36	36.323	14.926	12.967	0	76	76	2	1	-10921639	157.048	163	87	220	3298	38.395	7.600	0.092	0.690
ID212608	212608	23	43.042	20.829	8.629	0	76	76	2	1	-10921639	183.048	178	136	235	3844	30.615	2.000	0.094	1.030
ID212615	212615	34	45.554	10.770	28.430	0	76	76	2	1	-10921639	190.571	189	127	234	4002	30.009	2.000	0.104	1.195
ID212614	212614	24	43.903	32.451	26.486	0	76	76	2	1	-10921639	184.143	184	135	226	3867	27.273	4.800	0.106	1.296
ID212613	212613	41	28.279	24.007	25.533	0	76	76	2	1	-10921639	200.667	195	174	241	4214	17.290	7.600	0.060	1.310
ID212612	212612	25	42.190	11.062	22.519	0	76	76	2	1	-10921639	178.667	175	129	243	3752	27.583	2.000	0.090	1.072
ID212619	212619	38	40.926	27.222	43.786	0	76	76	2	1	-10921639	142.857	144	72	190	3000	30.107	4.800	0.127	1.067
ID212618	212618	21	39.198	17.943	42.871	0	76	76	2	1	-10921639	141.714	132	108	195	2976	26.702	2.000	0.110	1.051
ID212617	212617	43	29.632	25.929	36.060	0	76	76	2	1	-10921639	186.143	184	150	225	3909	20.105	2.000	0.062	1.080
ID212616	212616	39	34.790	16.504	34.512	0	76	76	2	1	-10921639	180.857	175	142	226	3798	25.879	2.000	0.073	0.954
ID212643	212643	44	32.039	27.786	32.319	0	77	77	2	1	-10921639	161.476	159	111	210	3391	27.475	2.000	0.061	0.672
ID212642	212642	34	52.179	9.651	28.695	0	77	77	2	1	-10921639	174.857	172	108	244	3672	39.163	2.000	0.125	0.990
ID212641	212641	24	33.053	32.207	27.183	0	77	77	2	1	-10921639	165.619	163	130	214	3478	22.655	6.023	0.076	1.039
ID212640	212640	25	37.824	11.165	22.664	0	77	77	2	1	-10921639	176.048	174	136	240	3697	23.157	4.800	0.102	1.408
ID212647	212647	43	32.932	26.866	36.874	0	77	77	2	1	-10921639	168.667	159	142	220	3542	24.204	2.000	0.061	0.800
ID212646	212646	45	33.583	16.332	36.397	0	77	77	2	1	-10921639	180.286	181	112	225	3786	27.209	4.800	0.105	1.256
ID212645	212645	46	27.439	21.915	35.619	0	77	77	2	1	-10921639	177.952	178	124	228	3737	24.020	2.000	0.064	0.886
ID212644	212644	39	33.201	16.427	35.353	0	77	77	2	1	-10921639	179.667	187	112	225	3773	27.699	4.800	0.091	1.080
ID212649	212649	38	52.394	27.065	43.637	0	77	77	2	1	-10921639	143.714	144	81	247	3018	37.867	2.000	0.165	1.075
ID212648	212648	21	52.456	17.983	43.018	0	77	77	2	1	-10921639	141.000	138	100	199	2961	33.059	2.000	0.155	1.147
ID212635	212635	23	27.109	20.884	9.748	0	77	77	2	1	-10921639	178.381	181	130	210	3746	23.109	2.000	0.059	0.861
ID212634	212634	47	30.109	16.156	1.715	0	77	77	2	1	-10921639	55.000	48	22	115	1155	25.314	2.000	0.121	0.467
ID212639	212639	33	32.967	26.244	20.033	0	77	77	2	1	-10921639	196.952	193	162	237	4136	23.815	2.000	0.055	0.860
ID212638	212638	42	37.726	16.012	15.633	0	77	77	2	1	-10921639	178.143	177	118	255	3741	34.747	2.000	0.057	0.552
ID212637	212637	19	56.743	25.946	13.140	0	77	77	2	1	-10921639	226.810	241	165	255	4763	30.813	4.800	0.134	1.740
ID212636	212636	36	27.303	14.606	12.435	0	77	77	2	1	-10921639	139.810	145	85	190	2936	30.352	2.000	0.054	0.473
ID212651	212651	23	34.890	20.289	8.594	0	78	78	2	1	-10921639	174.048	178	132	216	3655	26.016	6.270	0.087	1.070
ID212650	212650	47	41.755	16.000	0.000	0	78	78	2	1	-10921639	68.619	65	16	111	1441	25.945	4.800	0.367	1.419
ID212655	212655	33	27.452	28.627	18.698	0	78	78	2	1	-10921639	177.762	178	118	222	3733	30.148	3.200	0.057	0.640
ID212654	212654	42	41.052	16.393	15.827	0	78	78	2	1	-10921639	190.286	186	135	255	3996	36.794	2.000	0.070	0.679
ID212653	212653	19	48.706	26.055	13.391	0	78	78	2	1	-10921639	231.238	255	162	255	4856	33.382	4.800	0.111	1.380
ID212652	212652	36	36.215	14.578	12.272	0	78	78	2	1	-10921639	146.667	142	79	202	3080	33.278	2.000	0.079	0.644
ID212659	212659	44	35.740	27.874	32.754	0	78	78	2	1	-10921639	178.048	180	130	235	3739	29.275	2.000	0.065	0.742
ID212658	212658	34	54.894	9.513	28.666	0	78	78	2	1	-10921639	192.857	192	111	255	4050	39.121	4.800	0.130	1.138
ID212657	212657	24	38.909	33.714	26.090	0	78	78	2	1	-10921639	165.095	163	115	207	3467	26.287	4.800	0.122	1.361
ID212656	212656	None	31.103	24.616	24.877	0	78	78	2	1	-10921639	203.905	210	166	253	4282	24.066	6.357	0.063	1.009
ID212663	212663	21	52.871	18.096	42.959	0	78	78	2	1	-10921639	150.524	156	94	217	3161	33.464	2.000	0.138	1.088
ID212662	212662	45	38.665	16.217	36.524	0	78	78	2	1	-10921639	187.190	189	121	247	3931	34.263	4.800	0.102	1.008
ID212661	212661	46	32.249	23.071	35.762	0	78	78	2	1	-10921639	205.667	205	156	238	4319	22.795	4.800	0.073	1.224
ID212660	212660	39	46.558	16.695	34.368	0	78	78	2	1	-10921639	202.810	208	150	253	4259	30.209	3.200	0.092	1.129
ID212665	212665	48	28.790	23.951	45.582	0	78	78	2	1	-10921639	114.048	115	40	171	2395	39.047	2.000	0.092	0.491
ID212664	212664	38	45.396	27.533	43.283	0	78	78	2	1	-10921639	146.048	148	81	204	3067	36.960	4.800	0.139	0.966
ID212623	212623	36	29.704	15.212	12.024	0	79	79	2	1	-10921639	136.286	139	73	181	2862	35.466	2.000	0.084	0.596
ID212622	212622	23	43.618	20.647	9.488	0	79	79	2	1	-10921639	176.810	169	124	255	3713	37.342	2.000	0.101	0.866
ID212621	212621	None	29.715	28.257	8.767	0	79	79	2	1	-10921639	141.095	144	76	201	2963	27.432	7.600	0.062	0.599
ID212620	212620	47	29.551	16.000	0.000	0	79	79	2	1	-10921639	62.667	69	25	97	1316	21.310	4.800	0.310	1.393
ID212627	212627	24	32.390	33.056	26.597	0	79	79	2	1	-10921639	165.143	166	120	208	3468	27.416	7.600	0.091	1.005
ID212626	212626	25	30.167	10.594	21.845	0	79	79	2	1	-10921639	160.810	154	124	199	3377	22.072	4.800	0.082	1.099
ID212625	212625	42	34.274	16.508	15.850	0	79	79	2	1	-10921639	187.619	186	144	255	3940	27.471	2.000	0.052	0.670
ID212624	212624	19	52.173	26.038	13.185	0	79	79	2	1	-10921639	221.857	229	154	255	4659	31.732	2.000	0.106	1.345
ID212631	212631	21	56.417	17.828	42.944	0	79	79	2	1	-10921639	138.095	126	85	204	2900	35.997	2.000	0.152	1.011
ID212630	212630	None	37.257	26.928	36.276	0	79	79	2	1	-10921639	184.762	186	139	247	3880	30.226	6.367	0.071	0.808
ID212629	212629	39	45.258	16.392	35.251	0	79	79	2	1	-10921639	184.952	195	123	243	3884	32.879	2.000	0.109	1.107
ID212628	212628	34	65.373	9.332	28.488	0	79	79	2	1	-10921639	185.762	180	130	255	3901	45.060	4.800	0.170	1.197
ID212633	212633	48	30.399	23.295	45.115	0	79	79	2	1	-10921639	131.476	135	79	166	2761	25.924	6.385	0.099	0.910
ID212632	212632	38	43.523	27.439	44.024	0	79	79	2	1	-10921639	149.000	142	100	199	3129	26.749	3.200	0.137	1.344
ID212675	212675	39	40.893	16.153	34.717	0	80	80	2	1	-10921639	182.286	186	115	244	3828	35.571	2.000	0.086	0.807
ID212674	212674	44	27.018	28.454	32.737	0	80	80	2	1	-10921639	164.810	159	135	225	3461	23.142	2.000	0.039	0.536
ID212673	212673	34	69.642	9.404	28.581	0	80	80	2	1	-10921639	184.429	178	100	255	3873	53.109	4.800	0.181	1.063
ID212672	212672	24	49.014	32.837	26.809	0	80	80	2	1	-10921639	174.524	169	121	244	3665	33.874	7.600	0.119	1.095
ID212677	212677	38	56.991	27.001	43.961	0	80	80	2	1	-10921639	159.714	159	99	222	3354	37.385	2.000	0.164	1.202
ID212676	212676	21	62.470	17.870	43.043	0	80	80	2	1	-10921639	157.952	153	111	225	3317	35.214	2.000	0.184	1.396
ID212667	212667	23	43.720	20.639	9.086	0	80	80	2	1	-10921639	173.143	169	126	234	3636	32.080	2.000	0.089	0.881
ID212666	212666	47	42.370	15.000	0.000	0	80	80	2	1	-10921639	60.429	52	13	121	1269	33.506	2.000	0.366	0.967
ID212671	212671	25	27.799	11.276	21.665	0	80	80	2	1	-10921639	159.095	160	124	199	3341	21.836	3.200	0.074	1.003
ID212670	212670	42	39.009	16.425	15.782	0	80	80	2	1	-10921639	168.667	172	100	252	3542	41.795	2.000	0.061	0.467
ID212669	212669	19	45.558	26.172	13.629	0	80	80	2	1	-10921639	214.333	214	156	255	4501	27.163	2.000	0.091	1.322
ID212668	212668	None	27.241	22.094	14.243	0	80	80	2	1	-10921639	214.810	217	178	255	4511	21.784	2.000	0.052	0.978
ID212707	212707	21	62.278	18.024	43.024	0	81	81	2	1	-10921639	161.524	162	91	228	3392	34.769	4.800	0.188	1.469
ID212706	212706	None	34.673	26.336	36.134	0	81	81	2	1	-10921639	206.238	205	172	255	4331	24.319	7.600	0.076	1.203
ID212705	212705	39	51.675	16.612	35.647	0	81	81	2	1	-10921639	196.952	198	126	255	4136	31.078	6.036	0.125	1.407
ID212704	212704	44	27.474	28.499	32.910	0	81	81	2	1	-10921639	176.429	175	117	238	3705	26.882	7.600	0.064	0.794
ID212708	212708	38	65.148	27.168	43.757	0	81	81	2	1	-10921639	163.190	166	84	238	3427	40.287	2.000	0.186	1.268
ID212695	212695	49	29.273	26.960	7.490	0	81	81	2	1	-10921639	129.952	123	81	177	2729	32.013	4.800	0.099	0.732
ID212694	212694	47	50.578	15.000	0.000	0	81	81	2	1	-10921639	57.619	39	19	178	1210	41.775	2.000	0.341	0.702
ID212699	212699	None	28.497	17.367	19.495	0	81	81	2	1	-10921639	190.524	193	129	231	4001	27.217	6.256	0.064	0.838
ID212698	212698	42	33.476	16.323	16.264	0	81	81	2	1	-10921639	172.571	171	117	229	3624	33.830	2.000	0.062	0.592
ID212697	212697	19	44.170	26.167	13.154	0	81	81	2	1	-10921639	215.476	223	160	255	4525	26.812	4.800	0.098	1.436
ID212696	212696	23	47.081	20.755	8.861	0	81	81	2	1	-10921639	177.952	175	126	235	3737	29.061	2.000	0.097	1.084
ID212703	212703	34	65.751	9.381	28.716	0	81	81	2	1	-10921639	185.476	184	94	255	3895	50.317	2.000	0.161	1.023
ID212702	212702	24	40.156	33.646	26.068	0	81	81	2	1	-10921639	168.333	172	123	204	3535	27.549	4.800	0.114	1.250
ID212701	212701	50	34.214	25.353	24.385	0	81	81	2	1	-10921639	195.000	189	156	255	4095	28.503	3.200	0.063	0.816
ID212700	212700	25	33.111	10.955	22.002	0	81	81	2	1	-10921639	159.238	156	123	201	3344	23.828	2.000	0.081	0.999
ID212739	212739	21	55.152	18.023	42.747	0	82	82	2	1	-10921639	157.190	157	96	226	3301	35.620	2.000	0.153	1.169
ID212738	212738	51	35.124	23.547	34.595	0	82	82	2	1	-10921639	203.762	201	157	252	4279	23.962	7.600	0.068	1.089
ID212737	212737	39	49.927	16.553	35.276	0	82	82	2	1	-10921639	195.095	192	139	240	4097	31.831	4.800	0.125	1.358
ID212736	212736	44	35.582	28.262	32.757	0	82	82	2	1	-10921639	176.238	171	129	228	3701	32.824	2.000	0.063	0.634
ID212741	212741	52	46.622	24.440	45.117	0	82	82	2	1	-10921639	154.762	162	82	213	3250	35.880	4.800	0.151	1.130
ID212740	212740	38	56.288	26.906	43.831	0	82	82	2	1	-10921639	158.524	147	93	247	3329	40.843	2.000	0.164	1.091
ID212727	212727	49	36.911	27.258	8.052	0	82	82	2	1	-10921639	150.714	147	105	195	3165	24.694	4.800	0.121	1.319
ID212726	212726	47	40.415	15.000	0.000	0	82	82	2	1	-10921639	47.714	36	16	139	1002	30.393	2.000	0.284	0.695
ID212731	212731	19	43.160	26.300	13.580	0	82	82	2	1	-10921639	216.429	210	162	255	4545	29.322	2.000	0.088	1.193
ID212730	212730	53	29.210	21.650	14.029	0	82	82	2	1	-10921639	222.619	226	192	249	4675	18.516	2.000	0.056	1.282
ID212729	212729	None	39.466	15.081	12.135	0	82	82	2	1	-10921639	136.381	136	76	210	2864	39.028	2.000	0.084	0.540
ID212728	212728	23	47.740	20.902	8.956	0	82	82	2	1	-10921639	190.952	193	148	241	4010	29.156	2.000	0.107	1.271
ID212735	212735	34	55.062	9.224	28.700	0	82	82	2	1	-10921639	179.333	175	96	255	3766	46.379	2.000	0.143	0.968
ID212734	212734	24	38.011	32.647	27.036	0	82	82	2	1	-10921639	171.762	171	105	208	3607	26.036	7.600	0.097	1.170
ID212733	212733	50	30.061	28.337	24.220	0	82	82	2	1	-10921639	181.571	180	132	231	3813	24.451	3.200	0.057	0.802
ID212732	212732	25	29.402	10.986	22.264	0	82	82	2	1	-10921639	160.429	157	102	202	3369	25.655	3.200	0.078	0.900
ID212711	212711	53	33.933	21.155	14.128	0	83	83	2	1	-10921639	221.619	219	169	255	4654	24.848	2.000	0.052	0.887
ID212710	212710	23	49.390	20.756	9.144	0	83	83	2	1	-10921639	185.762	180	145	255	3901	35.757	2.000	0.094	0.894
ID212709	212709	49	28.785	26.819	7.703	0	83	83	2	1	-10921639	144.381	148	100	180	3032	23.525	3.200	0.101	1.123
ID212715	212715	25	36.288	11.086	22.389	0	83	83	2	1	-10921639	164.571	157	108	229	3456	27.852	2.000	0.099	1.066
ID212714	212714	113	30.175	2.279	20.301	0	83	83	2	1	-10921639	48.524	43	16	100	1019	22.892	2.000	0.219	0.761
ID212713	212713	54	34.964	28.312	18.704	0	83	83	2	1	-10921639	187.571	189	126	235	3939	30.740	2.000	0.065	0.741
ID212712	212712	19	39.103	26.527	13.761	0	83	83	2	1	-10921639	198.238	207	129	249	4163	37.696	2.000	0.079	0.767
ID212719	212719	44	35.090	28.224	32.298	0	83	83	2	1	-10921639	181.571	175	123	232	3813	33.049	3.200	0.070	0.719
ID212718	212718	34	62.800	9.395	28.509	0	83	83	2	1	-10921639	182.476	163	111	255	3832	50.667	2.000	0.154	0.962
ID212717	212717	None	27.344	14.836	28.426	0	83	83	2	1	-10921639	210.381	213	174	253	4418	23.615	4.800	0.058	0.977
ID212716	212716	24	40.763	33.215	26.330	0	83	83	2	1	-10921639	180.048	186	126	216	3781	24.551	7.600	0.112	1.482
ID212723	212723	21	43.830	17.776	42.957	0	83	83	2	1	-10921639	146.000	153	94	192	3066	28.770	2.000	0.128	1.152
ID212722	212722	55	36.551	26.672	36.482	0	83	83	2	1	-10921639	204.000	199	159	252	4284	29.050	2.000	0.063	0.827
ID212721	212721	51	34.833	23.242	34.808	0	83	83	2	1	-10921639	210.476	214	163	255	4420	28.051	6.339	0.064	0.907
ID212720	212720	39	48.444	16.944	34.269	0	83	83	2	1	-10921639	199.952	205	135	252	4199	36.429	4.800	0.109	1.077
ID212725	212725	52	29.340	24.429	45.253	0	83	83	2	1	-10921639	134.048	135	72	180	2815	27.861	6.288	0.080	0.716
ID212724	212724	38	54.369	27.420	43.643	0	83	83	2	1	-10921639	153.429	153	84	244	3222	35.369	2.000	0.165	1.228
ID212743	212743	23	56.676	20.868	9.004	0	84	84	2	1	-10921639	195.333	199	141	255	4102	36.190	2.000	0.110	1.069
ID212742	212742	49	31.408	27.236	7.601	0	84	84	2	1	-10921639	136.619	142	100	169	2869	19.182	2.000	0.102	1.320
ID212747	212747	113	31.413	2.483	20.479	0	84	84	2	1	-10921639	52.667	55	13	109	1106	27.945	2.000	0.200	0.629
ID212746	212746	54	30.952	27.038	19.084	0	84	84	2	1	-10921639	203.000	204	139	246	4263	26.670	3.200	0.068	0.969
ID212745	212745	19	30.969	26.418	13.806	0	84	84	2	1	-10921639	203.571	208	156	252	4275	26.038	2.000	0.054	0.796
ID212744	212744	53	35.944	21.338	13.795	0	84	84	2	1	-10921639	223.190	229	175	255	4687	27.709	2.000	0.063	0.959
ID212751	212751	34	58.164	9.401	28.775	0	84	84	2	1	-10921639	182.333	175	112	255	3829	46.804	2.000	0.142	0.966
ID212750	212750	24	49.791	33.170	25.955	0	84	84	2	1	-10921639	187.238	192	130	226	3932	28.764	4.800	0.131	1.510
ID212749	212749	None	31.041	24.250	25.274	0	84	84	2	1	-10921639	206.429	207	172	243	4335	19.433	2.000	0.060	1.200
ID212748	212748	25	27.703	11.069	22.055	0	84	84	2	1	-10921639	157.190	154	117	213	3301	22.796	4.800	0.084	1.074
ID212755	212755	55	45.124	26.965	36.907	0	84	84	2	1	-10921639	205.190	205	139	255	4309	30.443	4.800	0.092	1.140
ID212754	212754	None	37.324	16.545	36.012	0	84	84	2	1	-10921639	186.238	190	136	229	3911	30.297	3.200	0.099	1.112
ID212753	212753	39	37.056	16.785	34.467	0	84	84	2	1	-10921639	193.952	199	147	238	4073	28.267	4.800	0.091	1.142
ID212752	212752	44	28.304	27.844	32.503	0	84	84	2	1	-10921639	186.286	190	148	226	3912	25.366	7.600	0.055	0.769
ID212758	212758	52	51.888	24.370	44.969	0	84	84	2	1	-10921639	157.810	168	90	205	3314	38.124	2.000	0.145	1.051
ID212757	212757	38	52.801	27.606	43.476	0	84	84	2	1	-10921639	156.429	148	88	226	3285	43.127	2.000	0.124	0.803
ID212756	212756	21	43.595	17.121	42.810	0	84	84	2	1	-10921639	143.571	144	79	204	3015	32.899	2.000	0.125	0.968
ID212679	212679	49	29.327	26.716	8.042	0	85	85	2	1	-10921639	137.190	142	70	184	2881	30.476	2.000	0.090	0.741
ID212678	212678	56	43.936	15.000	0.000	0	85	85	2	1	-10921639	54.476	45	22	150	1144	30.896	2.000	0.313	0.841
ID212683	212683	54	30.724	28.842	18.402	0	85	85	2	1	-10921639	161.952	157	112	225	3401	31.654	2.000	0.060	0.579
ID212682	212682	53	38.749	20.664	13.308	0	85	85	2	1	-10921639	225.762	232	178	255	4741	26.538	4.800	0.072	1.145
ID212681	212681	19	35.268	25.970	13.354	0	85	85	2	1	-10921639	195.476	190	144	255	4105	28.322	2.000	0.069	0.897
ID212680	212680	23	53.881	20.672	9.259	0	85	85	2	1	-10921639	196.952	190	136	255	4136	38.076	2.000	0.112	1.041
ID212687	212687	34	59.589	10.009	28.545	0	85	85	2	1	-10921639	193.905	186	109	255	4072	43.913	4.800	0.140	1.083
ID212686	212686	24	41.150	32.359	26.875	0	85	85	2	1	-10921639	173.524	180	120	231	3644	28.474	7.600	0.099	1.101
ID212685	212685	None	32.479	28.755	24.396	0	85	85	2	1	-10921639	179.762	175	126	243	3775	35.182	7.600	0.042	0.410
ID212684	212684	25	49.421	11.194	22.080	0	85	85	2	1	-10921639	170.714	162	117	244	3585	36.843	2.000	0.116	0.965
ID212691	212691	55	32.634	26.950	36.534	0	85	85	2	1	-10921639	190.571	184	148	244	4002	24.895	2.000	0.076	1.082
ID212690	212690	51	35.143	23.032	36.627	0	85	85	2	1	-10921639	203.143	204	139	238	4266	26.121	6.266	0.086	1.226
ID212689	212689	39	49.323	17.031	34.145	0	85	85	2	1	-10921639	196.476	195	144	255	4126	31.136	2.000	0.098	1.131
ID212688	212688	44	29.765	27.749	32.489	0	85	85	2	1	-10921639	161.238	159	105	220	3386	32.746	2.000	0.045	0.421
ID212693	212693	38	64.910	26.738	43.851	0	85	85	2	1	-10921639	165.429	159	70	240	3474	48.500	2.000	0.173	1.005
ID212692	212692	21	36.438	17.644	43.282	0	85	85	2	1	-10921639	142.429	139	109	180	2991	19.075	2.000	0.113	1.519
ID212771	212771	55	38.891	26.782	35.984	0	86	86	2	1	-10921639	188.810	190	127	255	3965	32.910	2.000	0.070	0.752
ID212770	212770	51	38.342	23.006	34.980	0	86	86	2	1	-10921639	208.238	207	174	255	4373	23.830	3.200	0.073	1.194
ID212769	212769	39	30.638	16.587	34.980	0	86	86	2	1	-10921639	187.857	189	156	220	3945	16.344	4.800	0.091	1.913
ID212768	212768	34	44.839	10.000	29.000	0	86	86	2	1	-10921639	184.714	183	117	244	3879	34.924	6.314	0.103	0.985
ID212775	212775	38	66.147	27.082	44.139	0	86	86	2	1	-10921639	173.762	171	115	247	3649	36.129	2.000	0.164	1.355
ID212774	212774	21	47.633	17.962	43.075	0	86	86	2	1	-10921639	148.762	144	103	199	3124	27.360	2.000	0.135	1.292
ID212773	212773	57	27.254	13.716	39.062	0	86	86	2	1	-10921639	134.571	124	88	178	2826	27.456	2.000	0.086	0.777
ID212772	212772	None	28.904	16.000	37.000	0	86	86	2	1	-10921639	166.095	172	103	207	3488	27.340	3.200	0.073	0.830
ID212759	212759	56	51.947	15.000	0.000	0	86	86	2	1	-10921639	60.048	58	20	174	1261	37.208	2.000	0.366	0.865
ID212763	212763	54	28.459	28.608	18.275	0	86	86	2	1	-10921639	171.524	162	123	222	3602	28.428	3.200	0.067	0.753
ID212762	212762	19	28.299	26.416	13.553	0	86	86	2	1	-10921639	201.429	205	162	238	4230	23.779	2.000	0.064	1.026
ID212761	212761	53	40.698	21.147	13.522	0	86	86	2	1	-10921639	229.095	241	175	255	4811	27.813	2.000	0.078	1.190
ID212760	212760	23	55.907	21.016	8.940	0	86	86	2	1	-10921639	202.238	202	141	255	4247	35.787	2.000	0.122	1.232
ID212767	212767	None	27.539	16.547	28.177	0	86	86	2	1	-10921639	209.619	207	180	246	4402	21.944	6.111	0.047	0.855
ID212766	212766	24	36.762	32.808	26.848	0	86	86	2	1	-10921639	173.381	180	117	225	3641	28.474	4.800	0.110	1.204
ID212765	212765	58	32.728	24.165	25.423	0	86	86	2	1	-10921639	210.381	207	150	255	4418	28.539	2.000	0.058	0.813
ID212764	212764	25	40.878	11.086	21.856	0	86	86	2	1	-10921639	168.476	162	121	226	3538	30.268	2.000	0.100	1.010
ID212803	212803	34	46.026	8.752	28.282	0	87	87	2	1	-10921639	181.143	180	130	229	3804	28.845	4.800	0.131	1.458
ID212802	212802	24	52.309	32.746	26.693	0	87	87	2	1	-10921639	186.238	196	117	247	3911	34.208	4.800	0.142	1.358
ID212801	212801	58	28.710	25.015	26.244	0	87	87	2	1	-10921639	211.619	210	180	250	4444	18.675	4.800	0.065	1.391
ID212800	212800	None	30.385	14.978	24.953	0	87	87	2	1	-10921639	210.571	210	171	252	4422	23.353	7.600	0.056	0.961
ID212807	212807	55	41.299	26.947	37.325	0	87	87	2	1	-10921639	190.476	186	121	255	4000	34.984	2.000	0.081	0.813
ID212806	212806	51	35.157	22.736	35.071	0	87	87	2	1	-10921639	202.333	202	166	255	4249	23.059	3.200	0.066	1.089
ID212805	212805	39	29.642	16.346	34.418	0	87	87	2	1	-10921639	171.238	174	117	219	3596	28.710	2.000	0.066	0.743
ID212804	212804	None	29.033	28.272	32.292	0	87	87	2	1	-10921639	170.000	169	123	235	3570	27.593	3.200	0.063	0.726
ID212811	212811	None	44.194	25.237	45.201	0	87	87	2	1	-10921639	173.524	165	139	228	3644	29.772	4.800	0.137	1.406
ID212810	212810	38	48.970	26.853	44.033	0	87	87	2	1	-10921639	172.714	165	112	228	3627	31.219	3.200	0.130	1.273
ID212809	212809	21	51.806	17.778	42.960	0	87	87	2	1	-10921639	159.048	156	117	223	3340	27.156	2.000	0.144	1.472
ID212808	212808	57	27.549	13.495	39.417	0	87	87	2	1	-10921639	121.238	118	64	181	2546	29.643	7.600	0.083	0.630
ID212795	212795	None	34.756	27.221	8.432	0	87	87	2	1	-10921639	143.762	145	85	193	3019	30.843	3.200	0.103	0.871
ID212794	212794	56	67.245	15.000	0.000	0	87	87	2	1	-10921639	74.000	60	31	190	1554	42.794	2.000	0.395	0.980
ID212799	212799	25	49.063	10.879	22.112	0	87	87	2	1	-10921639	168.810	169	109	232	3545	34.713	2.000	0.109	0.958
ID212798	212798	53	38.245	21.802	14.583	0	87	87	2	1	-10921639	223.571	222	175	255	4695	29.049	7.600	0.062	0.894
ID212797	212797	19	41.627	26.719	13.757	0	87	87	2	1	-10921639	191.143	189	135	255	4014	33.690	2.000	0.070	0.744
ID212796	212796	23	60.957	20.923	8.630	0	87	87	2	1	-10921639	210.048	217	145	255	4411	37.153	2.000	0.131	1.309
ID212815	212815	19	41.082	25.930	13.780	0	88	88	2	1	-10921639	217.429	222	165	255	4566	29.219	3.200	0.097	1.316
ID212814	212814	53	34.404	20.919	13.717	0	88	88	2	1	-10921639	219.667	211	171	255	4613	28.868	2.000	0.053	0.769
ID212813	212813	23	51.845	20.854	9.050	0	88	88	2	1	-10921639	194.810	198	136	255	4091	35.136	2.000	0.116	1.153
ID212812	212812	56	77.336	15.000	0.000	0	88	88	2	1	-10921639	108.238	110	51	186	2273	40.521	2.000	0.447	1.651
ID212819	212819	24	49.524	32.893	26.854	0	88	88	2	1	-10921639	179.238	172	112	243	3764	32.465	3.200	0.119	1.171
ID212818	212818	58	34.200	24.962	25.155	0	88	88	2	1	-10921639	206.619	211	153	255	4339	28.488	7.600	0.049	0.673
ID212817	212817	25	50.314	11.028	22.157	0	88	88	2	1	-10921639	170.190	166	105	235	3574	34.818	2.000	0.125	1.087
ID212816	212816	None	33.556	2.006	20.732	0	88	88	2	1	-10921639	51.714	46	18	124	1086	25.869	2.000	0.179	0.608
ID212823	212823	55	30.666	27.143	36.697	0	88	88	2	1	-10921639	191.810	186	153	255	4028	24.039	4.800	0.065	0.967
ID212822	212822	51	32.191	22.736	34.731	0	88	88	2	1	-10921639	201.238	198	169	247	4226	22.124	6.339	0.059	1.009
ID212821	212821	39	27.462	17.184	34.582	0	88	88	2	1	-10921639	173.190	169	135	220	3637	26.776	2.000	0.054	0.661
ID212820	212820	34	52.050	10.012	28.797	0	88	88	2	1	-10921639	185.619	189	121	249	3898	34.564	2.000	0.117	1.126
ID212827	212827	60	40.203	19.736	46.692	0	88	88	2	1	-10921639	114.429	123	34	178	2403	45.176	2.000	0.113	0.514
ID212826	212826	38	52.644	27.119	43.453	0	88	88	2	1	-10921639	183.286	172	150	255	3849	29.218	4.800	0.118	1.321
ID212825	212825	21	50.544	17.743	42.991	0	88	88	2	1	-10921639	164.381	163	123	214	3452	28.516	4.800	0.135	1.369
ID212824	212824	57	30.283	13.450	39.335	0	88	88	2	1	-10921639	119.905	117	58	181	2518	31.908	2.000	0.082	0.567
ID212847	212847	105	31.328	15.093	11.395	0	89	89	2	1	-10921639	121.476	127	45	168	2551	35.936	2.000	0.104	0.637
ID212846	212846	23	49.708	21.087	8.622	0	89	89	2	1	-10921639	188.714	186	124	255	3963	33.423	2.000	0.089	0.926
ID212845	212845	56	55.555	15.144	1.670	0	89	89	2	1	-10921639	89.762	90	34	184	1885	40.405	2.000	0.212	0.776
ID212851	212851	25	45.243	11.273	21.995	0	89	89	2	1	-10921639	169.762	165	126	249	3565	32.150	2.000	0.113	1.073
ID212850	212850	106	41.323	27.420	18.972	0	89	89	2	1	-10921639	202.381	208	132	255	4250	29.180	2.000	0.085	1.081
ID212849	212849	19	51.618	25.710	13.947	0	89	89	2	1	-10921639	216.810	214	151	255	4553	35.009	2.000	0.105	1.178
ID212848	212848	53	29.886	20.401	13.187	0	89	89	2	1	-10921639	196.952	198	127	246	4136	32.870	2.000	0.048	0.551
ID212855	212855	None	31.612	18.403	29.012	0	89	89	2	1	-10921639	197.667	199	160	255	4151	24.528	2.000	0.049	0.751
ID212854	212854	34	60.353	8.892	28.848	0	89	89	2	1	-10921639	180.381	175	121	255	3788	37.673	2.000	0.148	1.234
ID212853	212853	24	44.982	32.492	26.960	0	89	89	2	1	-10921639	184.381	187	127	222	3872	24.101	4.800	0.121	1.656
ID212852	212852	58	33.425	26.193	25.287	0	89	89	2	1	-10921639	198.667	196	145	255	4172	30.759	2.000	0.056	0.682
ID212859	212859	57	35.140	13.954	39.222	0	89	89	2	1	-10921639	142.619	138	99	213	2995	29.756	4.800	0.115	0.990
ID212858	212858	55	34.638	26.352	35.979	0	89	89	2	1	-10921639	201.857	196	157	252	4239	26.874	7.600	0.082	1.138
ID212857	212857	51	32.517	24.005	34.949	0	89	89	2	1	-10921639	205.905	204	163	252	4324	23.450	4.800	0.076	1.237
ID212856	212856	None	27.402	27.873	33.063	0	89	89	2	1	-10921639	174.524	174	115	217	3665	28.449	2.000	0.063	0.729
ID212862	212862	60	34.203	20.374	46.490	0	89	89	2	1	-10921639	127.238	127	66	175	2672	29.653	2.000	0.096	0.751
ID212861	212861	38	57.103	27.532	43.442	0	89	89	2	1	-10921639	172.810	163	117	241	3629	36.941	2.000	0.146	1.190
ID212860	212860	21	31.775	17.708	42.627	0	89	89	2	1	-10921639	147.857	148	108	199	3105	27.845	7.600	0.088	0.861
ID212835	212835	25	34.295	11.071	22.073	0	90	90	2	1	-10921639	162.524	166	111	228	3413	31.109	3.200	0.089	0.853
ID212834	212834	59	29.534	0.000	21.000	0	90	90	2	1	-10921639	55.476	57	19	91	1165	20.549	2.000	0.270	1.147
ID212833	212833	106	30.153	26.947	19.487	0	90	90	2	1	-10921639	206.714	213	139	247	4341	29.193	2.000	0.058	0.780
ID212832	212832	19	36.863	26.099	14.189	0	90	90	2	1	-10921639	214.000	216	166	255	4494	26.838	4.800	0.076	1.129
ID212839	212839	None	27.503	16.621	35.297	0	90	90	2	1	-10921639	180.476	180	139	214	3790	19.785	2.000	0.059	1.011
ID212838	212838	34	52.210	9.088	28.803	0	90	90	2	1	-10921639	184.000	189	129	237	3864	32.689	4.800	0.149	1.456
ID212837	212837	24	31.820	31.787	27.205	0	90	90	2	1	-10921639	162.238	165	109	204	3407	24.712	4.800	0.080	0.976
ID212836	212836	None	29.528	14.016	25.750	0	90	90	2	1	-10921639	196.143	189	162	243	4119	26.486	7.600	0.031	0.447
ID212843	212843	38	59.346	27.125	43.719	0	90	90	2	1	-10921639	181.333	184	126	232	3808	36.309	3.200	0.149	1.297
ID212842	212842	21	37.923	17.665	43.118	0	90	90	2	1	-10921639	148.381	148	115	195	3116	22.451	2.000	0.110	1.306
ID212841	212841	57	38.904	13.915	38.942	0	90	90	2	1	-10921639	140.190	133	103	210	2944	32.895	2.000	0.105	0.807
ID212840	212840	55	38.471	26.971	36.931	0	90	90	2	1	-10921639	200.048	202	159	253	4201	26.105	4.800	0.097	1.355
ID212844	212844	60	28.753	20.279	46.568	0	90	90	2	1	-10921639	107.429	121	33	163	2256	39.806	2.000	0.074	0.372
ID212831	212831	53	30.385	20.883	13.247	0	90	90	2	1	-10921639	210.667	217	171	240	4424	21.500	2.000	0.056	1.035
ID212830	212830	105	33.766	14.381	12.050	0	90	90	2	1	-10921639	109.095	115	60	165	2291	35.376	2.000	0.118	0.649
ID212829	212829	23	53.601	20.876	8.203	0	90	90	2	1	-10921639	191.048	187	138	255	4012	33.934	4.800	0.150	1.470
ID212828	212828	56	38.733	15.487	2.362	0	90	90	2	1	-10921639	69.857	66	19	130	1467	32.215	2.000	0.218	0.777
ID212779	212779	53	32.324	20.776	13.052	0	91	91	2	1	-10921639	230.714	232	196	255	4845	18.805	6.341	0.068	1.557
ID212778	212778	62	29.226	15.872	9.392	0	91	91	2	1	-10921639	122.048	142	48	184	2563	37.307	2.000	0.064	0.394
ID212777	212777	23	54.516	21.066	7.968	0	91	91	2	1	-10921639	191.857	201	139	255	4029	38.619	2.000	0.128	1.128
ID212776	212776	56	49.291	15.816	2.386	0	91	91	2	1	-10921639	86.429	70	48	150	1815	31.392	2.000	0.225	1.012
ID212783	212783	None	34.335	6.676	26.444	0	91	91	2	1	-10921639	130.952	141	66	174	2750	31.409	2.000	0.090	0.691
ID212782	212782	25	38.734	11.377	22.091	0	91	91	2	1	-10921639	163.333	162	103	228	3430	31.566	3.200	0.107	0.997
ID212781	212781	59	39.003	0.000	22.000	0	91	91	2	1	-10921639	54.714	46	15	115	1149	27.968	2.000	0.329	0.968
ID212780	212780	19	40.055	26.541	14.009	0	91	91	2	1	-10921639	212.286	220	148	255	4458	37.107	2.000	0.075	0.795
ID212787	212787	None	29.917	17.701	29.775	0	91	91	2	1	-10921639	194.905	193	156	231	4093	21.429	2.000	0.065	1.108
ID212786	212786	34	45.529	9.302	28.945	0	91	91	2	1	-10921639	167.476	168	117	231	3517	33.403	4.800	0.128	1.134
ID212785	212785	24	35.881	32.460	27.222	0	91	91	2	1	-10921639	169.905	175	108	223	3568	25.118	2.000	0.093	1.150
ID212784	212784	63	27.088	24.453	27.017	0	91	91	2	1	-10921639	201.190	202	163	237	4225	20.600	7.600	0.059	1.094
ID212791	212791	21	40.539	17.720	43.038	0	91	91	2	1	-10921639	143.286	141	105	196	3009	25.020	2.000	0.107	1.106
ID212790	212790	57	50.321	14.147	39.105	0	91	91	2	1	-10921639	150.238	147	91	210	3155	35.292	7.600	0.143	1.067
ID212789	212789	55	30.803	26.906	36.092	0	91	91	2	1	-10921639	185.524	172	153	247	3896	27.285	2.000	0.051	0.654
ID212788	212788	51	40.478	23.026	35.057	0	91	91	2	1	-10921639	202.143	204	159	255	4245	27.909	2.000	0.075	1.014
ID212793	212793	60	29.915	20.069	46.804	0	91	91	2	1	-10921639	105.143	112	48	160	2208	33.521	2.000	0.082	0.475
ID212792	212792	38	57.077	26.866	44.210	0	91	91	2	1	-10921639	175.429	171	126	234	3684	34.033	2.000	0.130	1.184
ID212867	212867	53	36.833	20.257	12.963	0	92	92	2	1	-10921639	221.667	228	163	255	4655	30.152	2.000	0.066	0.914
ID212866	212866	62	37.444	16.010	9.978	0	92	92	2	1	-10921639	148.714	162	58	208	3123	41.289	3.200	0.106	0.688
ID212865	212865	None	31.127	26.052	7.237	0	92	92	2	1	-10921639	132.190	135	82	189	2776	31.011	2.000	0.080	0.634
ID212864	212864	23	54.484	20.947	7.474	0	92	92	2	1	-10921639	173.476	168	85	255	3643	49.804	2.000	0.128	0.792
ID212871	212871	63	29.360	24.010	26.104	0	92	92	2	1	-10921639	214.429	211	193	244	4503	15.645	7.600	0.071	1.814
ID212870	212870	25	41.850	11.118	22.382	0	92	92	2	1	-10921639	178.190	174	129	255	3742	32.969	3.200	0.111	1.078
ID212869	212869	59	59.832	0.000	22.000	0	92	92	2	1	-10921639	69.048	60	28	165	1450	40.433	2.000	0.376	0.933
ID212868	212868	19	44.071	26.518	14.132	0	92	92	2	1	-10921639	218.476	235	147	255	4588	40.119	4.800	0.093	0.926
ID212875	212875	51	34.957	23.320	35.402	0	92	92	2	1	-10921639	209.952	214	175	255	4409	24.241	6.370	0.070	1.127
ID212874	212874	64	33.465	16.407	35.245	0	92	92	2	1	-10921639	178.524	187	120	238	3749	32.585	2.000	0.072	0.735
ID212873	212873	34	48.410	8.707	29.177	0	92	92	2	1	-10921639	184.143	193	138	240	3867	30.414	4.800	0.130	1.396
ID212872	212872	24	31.516	33.309	27.116	0	92	92	2	1	-10921639	174.667	177	132	211	3668	18.197	4.800	0.099	1.722
ID212879	212879	38	57.155	26.974	44.157	0	92	92	2	1	-10921639	181.524	187	130	226	3812	33.182	3.200	0.152	1.442
ID212878	212878	21	45.090	17.666	43.308	0	92	92	2	1	-10921639	151.381	144	111	196	3179	26.828	2.000	0.117	1.182
ID212877	212877	57	41.961	14.214	38.907	0	92	92	2	1	-10921639	142.429	141	87	220	2991	39.659	2.000	0.112	0.722
ID212876	212876	55	40.196	26.999	35.676	0	92	92	2	1	-10921639	194.952	190	126	255	4094	36.074	2.000	0.057	0.583
ID212881	212881	65	34.656	12.000	50.000	0	92	92	2	1	-10921639	43.048	34	20	112	904	24.895	2.000	0.337	0.871
ID212880	212880	60	29.393	20.329	46.680	0	92	92	2	1	-10921639	104.381	111	31	154	2192	37.799	2.000	0.079	0.406
ID212863	212863	56	54.254	15.730	2.887	0	92	92	2	1	-10921639	92.905	82	57	166	1951	31.520	2.000	0.247	1.170
ID212903	212903	62	28.795	17.202	8.298	0	93	93	2	1	-10921639	138.524	142	60	201	2909	44.601	3.200	0.042	0.248
ID212902	212902	56	56.742	15.597	3.214	0	93	93	2	1	-10921639	102.190	96	58	183	2146	33.034	2.000	0.251	1.240
ID212907	212907	66	27.413	24.632	17.499	0	93	93	2	1	-10921639	240.190	249	201	255	5044	19.477	4.800	0.057	1.332
ID212906	212906	19	40.495	26.318	13.794	0	93	93	2	1	-10921639	224.857	229	162	255	4722	27.688	6.374	0.085	1.275
ID212905	212905	53	37.079	20.591	13.497	0	93	93	2	1	-10921639	238.095	243	202	255	5000	18.237	4.800	0.079	1.918
ID212904	212904	23	58.871	21.085	8.249	0	93	93	2	1	-10921639	207.762	199	147	255	4363	38.468	4.800	0.145	1.367
ID212911	212911	63	32.669	23.642	27.843	0	93	93	2	1	-10921639	211.524	211	163	255	4442	28.588	2.000	0.065	0.908
ID212910	212910	24	30.978	32.971	27.080	0	93	93	2	1	-10921639	158.381	168	115	205	3326	23.676	7.600	0.095	1.161
ID212909	212909	59	52.028	0.000	23.000	0	93	93	2	1	-10921639	72.810	61	28	136	1529	36.330	2.000	0.362	1.065
ID212908	212908	25	44.594	11.196	22.483	0	93	93	2	1	-10921639	170.810	168	112	252	3587	38.793	2.000	0.101	0.807
ID212915	212915	64	31.464	16.653	35.465	0	93	93	2	1	-10921639	187.048	186	136	238	3928	27.358	4.800	0.070	0.890
ID212914	212914	67	33.364	28.147	33.063	0	93	93	2	1	-10921639	184.143	178	133	241	3867	32.173	2.000	0.062	0.669
ID212913	212913	68	28.877	18.378	29.267	0	93	93	2	1	-10921639	209.333	208	168	253	4396	24.618	2.000	0.045	0.729
ID212912	212912	34	67.539	8.424	29.125	0	93	93	2	1	-10921639	186.762	198	96	252	3922	45.522	4.800	0.190	1.312
ID212919	212919	21	38.234	17.594	43.028	0	93	93	2	1	-10921639	152.381	150	99	208	3200	25.293	2.000	0.103	1.129
ID212918	212918	57	37.542	13.995	38.993	0	93	93	2	1	-10921639	139.476	142	72	198	2929	35.587	2.000	0.088	0.633
ID212917	212917	55	36.793	26.503	36.420	0	93	93	2	1	-10921639	207.762	216	153	255	4363	32.587	6.259	0.071	0.845
ID212916	212916	51	28.746	23.091	35.010	0	93	93	2	1	-10921639	209.238	211	174	241	4394	22.419	2.000	0.053	0.934
ID212922	212922	65	35.700	12.000	50.000	0	93	93	2	1	-10921639	52.190	42	27	108	1096	21.713	2.000	0.342	1.226
ID212921	212921	60	31.017	20.123	46.616	0	93	93	2	1	-10921639	108.238	118	46	163	2273	38.300	2.000	0.104	0.533
ID212920	212920	38	54.922	26.921	44.416	0	93	93	2	1	-10921639	176.667	177	115	231	3710	30.996	4.800	0.154	1.518
ID212899	212899	21	53.515	17.784	43.004	0	94	94	2	1	-10921639	159.667	156	115	223	3353	30.686	2.000	0.140	1.277
ID212898	212898	57	34.586	14.247	38.864	0	94	94	2	1	-10921639	138.381	132	73	207	2906	39.451	7.600	0.084	0.545
ID212897	212897	55	40.326	27.210	36.656	0	94	94	2	1	-10921639	207.286	205	147	255	4353	27.242	4.800	0.086	1.199
ID212896	212896	64	41.503	16.730	36.267	0	94	94	2	1	-10921639	190.476	193	144	250	4000	27.634	4.800	0.096	1.208
ID212901	212901	65	32.548	12.000	50.000	0	94	94	2	1	-10921639	44.810	39	23	105	941	20.920	2.000	0.338	1.081
ID212900	212900	38	50.263	27.619	44.038	0	94	94	2	1	-10921639	169.333	168	111	243	3556	37.755	4.800	0.130	1.033
ID212883	212883	23	58.605	20.585	7.582	0	94	94	2	1	-10921639	205.619	208	144	255	4318	35.329	4.800	0.146	1.482
ID212882	212882	56	56.431	15.403	2.991	0	94	94	2	1	-10921639	84.000	82	30	159	1764	39.845	2.000	0.289	0.945
ID212887	212887	66	27.154	24.152	17.047	0	94	94	2	1	-10921639	240.286	253	192	255	5046	18.491	7.600	0.050	1.232
ID212886	212886	53	31.982	21.381	14.349	0	94	94	2	1	-10921639	231.238	237	184	255	4856	24.376	4.800	0.066	1.168
ID212885	212885	19	40.911	26.121	13.491	0	94	94	2	1	-10921639	211.286	229	120	255	4437	40.652	2.000	0.076	0.736
ID212884	212884	62	33.433	17.188	8.637	0	94	94	2	1	-10921639	145.381	156	75	210	3053	41.432	2.000	0.060	0.396
ID212891	212891	24	30.306	33.246	26.630	0	94	94	2	1	-10921639	157.952	156	109	189	3317	21.075	4.800	0.098	1.334
ID212890	212890	69	34.729	13.847	27.102	0	94	94	2	1	-10921639	214.905	205	184	255	4513	25.661	7.600	0.062	0.983
ID212889	212889	25	38.664	11.039	22.559	0	94	94	2	1	-10921639	175.667	178	120	232	3689	29.815	2.000	0.082	0.893
ID212888	212888	59	47.947	0.000	23.000	0	94	94	2	1	-10921639	66.381	57	24	120	1394	31.301	3.200	0.370	1.145
ID212895	212895	51	37.636	22.958	34.900	0	94	94	2	1	-10921639	216.571	217	178	255	4548	23.353	4.800	0.079	1.351
ID212894	212894	67	41.514	28.113	32.381	0	94	94	2	1	-10921639	180.048	174	126	253	3781	35.459	2.000	0.062	0.589
ID212893	212893	68	29.207	19.050	29.511	0	94	94	2	1	-10921639	218.857	219	163	249	4596	21.802	4.800	0.066	1.240
ID212892	212892	34	48.629	8.241	29.604	0	94	94	2	1	-10921639	157.190	157	75	226	3301	41.480	4.800	0.159	1.040
ID212931	212931	59	45.618	0.000	24.000	0	95	95	2	1	-10921639	72.857	73	22	138	1530	32.362	4.800	0.362	1.196
ID212930	212930	25	44.640	11.466	21.991	0	95	95	2	1	-10921639	179.286	177	120	243	3765	37.633	2.000	0.115	0.986
ID212929	212929	66	27.332	23.981	17.075	0	95	95	2	1	-10921639	239.476	246	190	255	5029	17.691	7.600	0.056	1.441
ID212928	212928	19	41.111	26.512	13.664	0	95	95	2	1	-10921639	211.381	204	153	255	4439	34.836	4.800	0.083	0.933
ID212935	212935	34	56.835	8.330	29.082	0	95	95	2	1	-10921639	167.048	172	105	231	3508	37.632	4.800	0.179	1.351
ID212934	212934	24	36.870	33.070	26.774	0	95	95	2	1	-10921639	161.095	162	117	193	3383	23.577	4.800	0.112	1.373
ID212933	212933	70	28.396	25.127	24.923	0	95	95	2	1	-10921639	204.571	201	163	255	4296	22.905	6.135	0.052	0.891
ID212932	212932	69	29.193	15.232	24.576	0	95	95	2	1	-10921639	215.048	214	166	255	4516	25.775	3.200	0.047	0.750
ID212939	212939	57	35.289	14.186	38.735	0	95	95	2	1	-10921639	137.905	141	78	193	2896	37.779	7.600	0.088	0.588
ID212938	212938	55	43.918	26.493	36.509	0	95	95	2	1	-10921639	208.286	210	120	255	4374	39.564	4.800	0.071	0.701
ID212937	212937	64	34.193	16.667	34.175	0	95	95	2	1	-10921639	195.714	195	150	235	4110	23.595	2.000	0.073	1.131
ID212936	212936	67	28.925	28.587	32.192	0	95	95	2	1	-10921639	156.952	153	87	214	3296	37.254	2.000	0.048	0.387
ID212942	212942	65	35.286	12.000	50.000	0	95	95	2	1	-10921639	43.762	37	15	100	919	23.854	2.000	0.389	1.028
ID212941	212941	38	50.287	27.531	43.872	0	95	95	2	1	-10921639	175.286	177	118	228	3681	31.214	4.800	0.140	1.376
ID212940	212940	21	38.371	17.727	43.144	0	95	95	2	1	-10921639	152.429	153	112	195	3201	21.625	4.800	0.109	1.385
ID212923	212923	56	51.473	14.864	3.032	0	95	95	2	1	-10921639	82.667	75	40	142	1736	30.697	2.000	0.276	1.164
ID212927	212927	53	33.650	20.572	13.154	0	95	95	2	1	-10921639	229.238	237	187	255	4814	23.849	6.313	0.068	1.228
ID212926	212926	62	27.467	16.950	8.599	0	95	95	2	1	-10921639	146.571	154	78	198	3078	34.994	7.600	0.053	0.422
ID212925	212925	None	32.346	27.329	7.994	0	95	95	2	1	-10921639	141.333	139	99	198	2968	24.024	4.800	0.111	1.179
ID212924	212924	23	67.086	20.722	7.673	0	95	95	2	1	-10921639	201.619	207	117	255	4234	41.846	2.000	0.157	1.304
ID212961	212961	38	55.502	27.109	43.479	0	96	96	2	1	-10921639	177.619	177	120	249	3730	36.603	2.000	0.114	0.992
ID212960	212960	21	33.672	17.180	43.429	0	96	96	2	1	-10921639	143.000	139	102	190	3003	22.376	2.000	0.092	1.082
ID212943	212943	56	51.102	14.955	3.228	0	96	96	2	1	-10921639	78.714	73	43	168	1653	34.257	2.000	0.270	0.976
ID212947	212947	19	45.900	26.625	13.863	0	96	96	2	1	-10921639	212.333	225	139	255	4459	42.473	2.000	0.089	0.815
ID212946	212946	53	34.935	20.888	13.744	0	96	96	2	1	-10921639	227.429	235	180	255	4776	26.692	4.800	0.064	1.029
ID212945	212945	62	35.901	16.413	9.290	0	96	96	2	1	-10921639	138.476	150	48	213	2908	47.862	2.000	0.091	0.485
ID212944	212944	23	59.433	20.798	7.265	0	96	96	2	1	-10921639	180.333	190	88	255	3787	48.031	6.312	0.147	0.962
ID212951	212951	69	32.703	14.926	25.294	0	96	96	2	1	-10921639	221.333	222	177	255	4648	22.444	4.800	0.072	1.318
ID212950	212950	59	37.773	0.000	25.000	0	96	96	2	1	-10921639	58.714	54	16	117	1233	28.822	2.000	0.328	1.006
ID212949	212949	25	52.317	11.525	22.442	0	96	96	2	1	-10921639	183.667	180	121	255	3857	43.408	2.000	0.099	0.761
ID212948	212948	66	29.127	23.628	16.658	0	96	96	2	1	-10921639	237.810	255	180	255	4994	21.789	7.600	0.054	1.116
ID212955	212955	68	28.620	18.142	29.175	0	96	96	2	1	-10921639	198.000	202	151	252	4158	28.492	2.000	0.033	0.440
ID212954	212954	34	82.512	8.024	29.215	0	96	96	2	1	-10921639	183.381	177	114	255	3851	44.628	4.800	0.238	1.581
ID212953	212953	24	39.066	32.429	26.996	0	96	96	2	1	-10921639	163.857	156	118	219	3441	26.830	2.000	0.083	0.935
ID212952	212952	70	37.681	24.769	24.966	0	96	96	2	1	-10921639	217.571	216	169	255	4569	26.540	2.000	0.060	0.921
ID212959	212959	57	44.746	14.720	38.309	0	96	96	2	1	-10921639	166.143	165	114	231	3489	35.163	6.345	0.114	0.967
ID212958	212958	55	45.804	27.094	36.589	0	96	96	2	1	-10921639	212.476	214	166	255	4462	31.365	7.600	0.098	1.205
ID212957	212957	51	35.943	22.737	34.304	0	96	96	2	1	-10921639	217.810	228	172	255	4574	24.005	2.000	0.065	1.106
ID212956	212956	67	29.563	28.271	32.533	0	96	96	2	1	-10921639	183.476	190	123	234	3853	30.510	2.000	0.049	0.564
ID212963	212963	23	51.999	21.240	7.497	0	97	97	2	1	-10921639	176.905	183	91	247	3715	47.648	6.265	0.127	0.835
ID212962	212962	56	53.090	14.811	3.202	0	97	97	2	1	-10921639	79.143	75	30	156	1662	35.052	2.000	0.277	0.980
ID212967	212967	66	28.272	24.000	17.000	0	97	97	2	1	-10921639	237.190	249	181	255	4981	22.340	7.600	0.051	1.026
ID212966	212966	19	41.876	26.201	13.671	0	97	97	2	1	-10921639	224.000	228	163	255	4704	31.105	4.800	0.087	1.148
ID212965	212965	62	31.716	16.218	9.740	0	97	97	2	1	-10921639	137.619	145	70	216	2890	39.634	2.000	0.053	0.347
ID212964	212964	71	30.627	26.442	7.853	0	97	97	2	1	-10921639	148.048	150	109	217	3109	26.921	2.000	0.045	0.473
ID212971	212971	34	82.864	7.983	29.091	0	97	97	2	1	-10921639	186.952	196	115	255	3926	44.733	2.000	0.217	1.493
ID212970	212970	24	31.870	32.343	27.877	0	97	97	2	1	-10921639	152.524	156	99	201	3203	23.853	2.000	0.074	0.882
ID212969	212969	25	42.911	11.436	22.579	0	97	97	2	1	-10921639	183.190	189	114	255	3847	41.063	2.000	0.070	0.585
ID212968	212968	72	31.500	26.000	19.000	0	97	97	2	1	-10921639	221.571	216	165	255	4653	24.543	4.800	0.075	1.258
ID212975	212975	55	45.852	27.056	36.715	0	97	97	2	1	-10921639	208.524	207	147	255	4379	29.740	4.800	0.103	1.310
ID212974	212974	51	37.738	22.893	34.042	0	97	97	2	1	-10921639	215.667	216	156	255	4529	26.991	2.000	0.065	0.977
ID212973	212973	67	38.033	28.231	32.308	0	97	97	2	1	-10921639	176.571	166	120	238	3708	35.492	2.000	0.049	0.465
ID212972	212972	68	32.601	18.841	28.953	0	97	97	2	1	-10921639	216.857	214	178	255	4554	24.258	2.000	0.057	0.959
ID212979	212979	21	38.373	18.433	44.830	0	97	97	2	1	-10921639	135.667	151	70	186	2849	34.055	4.800	0.138	0.966
ID212978	212978	38	39.499	26.997	43.343	0	97	97	2	1	-10921639	171.714	171	124	214	3606	23.671	2.000	0.096	1.273
ID212977	212977	73	29.837	14.216	43.238	0	97	97	2	1	-10921639	108.619	120	55	159	2281	30.886	2.000	0.089	0.572
ID212976	212976	57	31.247	13.962	38.994	0	97	97	2	1	-10921639	134.476	142	73	180	2824	29.385	2.000	0.074	0.632
ID212980	212980	74	28.179	26.983	47.831	0	97	97	2	1	-10921639	105.476	112	52	144	2215	31.649	2.000	0.067	0.421
ID212999	212999	23	54.003	20.409	7.216	0	98	98	2	1	-10921639	189.190	189	129	255	3973	40.076	4.800	0.129	1.082
ID212998	212998	56	56.132	14.108	3.165	0	98	98	2	1	-10921639	75.952	67	22	169	1595	39.607	2.000	0.276	0.829
ID213003	213003	72	38.689	26.526	19.035	0	98	98	2	1	-10921639	218.286	216	163	255	4584	32.720	4.800	0.079	0.982
ID213002	213002	53	31.628	20.775	13.847	0	98	98	2	1	-10921639	226.381	235	184	255	4754	23.963	2.000	0.059	1.050
ID213001	213001	19	44.647	26.318	13.327	0	98	98	2	1	-10921639	212.762	213	138	255	4468	35.123	2.000	0.083	0.930
ID213000	213000	71	35.427	26.774	7.604	0	98	98	2	1	-10921639	149.190	145	102	201	3133	27.831	2.000	0.098	0.958
ID213007	213007	24	37.161	32.072	27.386	0	98	98	2	1	-10921639	168.095	168	120	222	3530	23.324	2.000	0.100	1.310
ID213006	213006	70	29.100	24.335	26.197	0	98	98	2	1	-10921639	222.762	220	153	255	4678	23.100	4.800	0.069	1.241
ID213005	213005	89	28.802	2.651	24.978	0	98	98	2	1	-10921639	59.952	63	22	118	1259	26.837	2.000	0.111	0.445
ID213004	213004	25	58.256	11.527	22.152	0	98	98	2	1	-10921639	199.667	193	142	255	4193	37.068	3.200	0.122	1.170
ID213011	213011	78	34.795	16.879	33.968	0	98	98	2	1	-10921639	189.095	187	136	249	3971	29.334	2.000	0.067	0.811
ID213010	213010	67	38.286	28.062	32.521	0	98	98	2	1	-10921639	189.619	192	120	255	3982	34.501	2.000	0.079	0.805
ID213009	213009	34	76.028	7.758	29.137	0	98	98	2	1	-10921639	183.571	189	117	255	3855	41.846	2.000	0.205	1.492
ID213008	213008	77	32.049	14.164	27.433	0	98	98	2	1	-10921639	219.333	225	177	255	4606	21.935	4.800	0.063	1.184
ID213015	213015	38	42.987	26.964	43.192	0	98	98	2	1	-10921639	165.429	159	115	225	3474	28.491	2.000	0.086	0.919
ID213014	213014	73	36.322	14.358	42.941	0	98	98	2	1	-10921639	114.857	126	42	180	2412	40.042	2.000	0.111	0.573
ID213013	213013	57	27.370	14.211	38.856	0	98	98	2	1	-10921639	141.238	147	84	186	2966	27.754	2.000	0.068	0.649
ID213012	213012	55	46.963	26.997	37.073	0	98	98	2	1	-10921639	213.286	220	148	255	4479	30.228	4.800	0.106	1.353
ID213017	213017	74	28.436	26.349	47.139	0	98	98	2	1	-10921639	123.429	133	63	180	2592	29.352	2.000	0.106	0.807
ID213016	213016	21	42.489	17.675	43.893	0	98	98	2	1	-10921639	145.857	145	84	189	3063	28.134	4.800	0.148	1.340
ID213027	213027	24	31.730	32.557	26.775	0	99	99	2	1	-10921639	159.810	169	111	205	3356	25.494	6.342	0.090	1.034
ID213026	213026	77	28.915	14.409	27.108	0	99	99	2	1	-10921639	209.857	204	165	255	4407	28.219	7.600	0.053	0.746
ID213025	213025	70	41.888	24.669	25.140	0	99	99	2	1	-10921639	215.714	226	160	255	4530	33.696	3.200	0.072	0.864
ID213024	213024	89	27.121	2.949	24.535	0	99	99	2	1	-10921639	61.429	60	25	111	1290	25.009	2.000	0.117	0.515
ID213031	213031	78	28.700	16.009	35.281	0	99	99	2	1	-10921639	179.762	177	138	238	3775	25.882	6.406	0.051	0.673
ID213030	213030	67	39.851	28.000	33.000	0	99	99	2	1	-10921639	196.571	201	124	255	4128	35.105	6.417	0.087	0.898
ID213029	213029	None	31.364	18.768	29.185	0	99	99	2	1	-10921639	215.333	211	166	255	4522	29.287	2.000	0.030	0.432
ID213028	213028	34	71.078	7.928	29.228	0	99	99	2	1	-10921639	174.286	184	91	247	3660	41.745	2.000	0.206	1.424
ID213035	213035	21	38.678	18.181	44.506	0	99	99	2	1	-10921639	130.381	133	70	192	2738	34.285	4.800	0.151	0.996
ID213034	213034	73	31.119	14.115	43.022	0	99	99	2	1	-10921639	110.429	120	46	165	2319	34.393	2.000	0.089	0.526
ID213033	213033	55	43.103	27.240	36.047	0	99	99	2	1	-10921639	211.619	214	163	255	4444	27.580	2.000	0.076	1.088
ID213032	213032	51	37.711	22.581	34.859	0	99	99	2	1	-10921639	223.143	222	177	255	4686	22.850	2.000	0.077	1.392
ID213037	213037	79	35.793	12.000	50.000	0	99	99	2	1	-10921639	50.429	51	23	100	1059	22.620	2.000	0.336	1.122
ID213036	213036	74	36.447	26.343	47.503	0	99	99	2	1	-10921639	101.762	109	25	160	2137	41.634	2.000	0.099	0.442
ID213019	213019	23	51.773	20.500	7.282	0	99	99	2	1	-10921639	193.190	204	120	255	4057	39.977	4.800	0.120	1.033
ID213018	213018	56	62.348	14.001	3.817	0	99	99	2	1	-10921639	90.000	82	36	181	1890	42.585	2.000	0.272	0.903
ID213023	213023	25	68.123	11.284	22.109	0	99	99	2	1	-10921639	193.524	183	126	255	4064	44.349	2.000	0.159	1.199
ID213022	213022	72	27.465	24.926	18.914	0	99	99	2	1	-10921639	230.619	234	195	255	4843	21.841	4.800	0.068	1.339
ID213021	213021	19	38.838	26.481	13.827	0	99	99	2	1	-10921639	232.524	235	174	255	4883	24.089	4.800	0.083	1.486
ID213020	213020	53	31.275	20.263	12.975	0	99	99	2	1	-10921639	214.190	217	148	255	4498	30.339	2.000	0.053	0.709
ID213057	213057	79	33.189	12.000	50.000	0	100	100	2	1	-10921639	45.619	34	24	102	958	22.114	2.000	0.290	0.929
ID213056	213056	74	42.931	26.208	47.274	0	100	100	2	1	-10921639	129.810	132	72	177	2726	33.440	4.800	0.152	1.022
ID213039	213039	23	55.680	20.704	7.158	0	100	100	2	1	-10921639	188.571	199	117	255	3960	41.257	2.000	0.129	1.043
ID213038	213038	56	66.053	13.699	4.113	0	100	100	2	1	-10921639	95.619	90	40	202	2008	43.513	2.000	0.282	0.968
ID213043	213043	53	28.441	21.327	15.060	0	100	100	2	1	-10921639	229.190	232	178	255	4813	20.429	7.600	0.062	1.309
ID213042	213042	19	37.120	26.660	13.745	0	100	100	2	1	-10921639	205.048	216	151	255	4306	30.342	2.000	0.074	0.930
ID213041	213041	None	33.557	17.112	9.665	0	100	100	2	1	-10921639	168.619	172	97	223	3541	34.488	7.600	0.063	0.580
ID213040	213040	71	31.932	26.822	7.670	0	100	100	2	1	-10921639	150.524	145	120	187	3161	20.530	4.800	0.094	1.261
ID213047	213047	77	34.849	14.422	27.488	0	100	100	2	1	-10921639	209.286	211	148	255	4395	28.390	7.600	0.063	0.869
ID213046	213046	70	32.612	24.095	24.907	0	100	100	2	1	-10921639	224.762	223	181	255	4720	21.792	2.000	0.056	1.090
ID213045	213045	25	68.804	11.203	22.165	0	100	100	2	1	-10921639	195.143	204	124	255	4098	43.682	2.000	0.159	1.227
ID213044	213044	72	34.596	27.445	18.947	0	100	100	2	1	-10921639	207.524	211	153	255	4358	28.328	2.000	0.070	0.964
ID213051	213051	51	35.799	22.903	35.225	0	100	100	2	1	-10921639	221.429	226	177	255	4650	25.939	6.390	0.058	0.937
ID213050	213050	78	33.313	17.103	34.733	0	100	100	2	1	-10921639	199.095	208	126	235	4181	30.866	6.063	0.080	0.953
ID213049	213049	34	59.544	7.710	29.284	0	100	100	2	1	-10921639	163.238	166	112	219	3428	31.867	4.800	0.183	1.582
ID213048	213048	24	32.029	32.275	27.568	0	100	100	2	1	-10921639	160.905	171	105	196	3379	29.378	2.000	0.077	0.785
ID213055	213055	38	33.420	27.978	42.733	0	100	100	2	1	-10921639	159.429	160	105	220	3348	28.243	2.000	0.086	0.894
ID213054	213054	21	33.034	17.620	43.381	0	100	100	2	1	-10921639	146.476	142	109	183	3076	20.829	2.000	0.108	1.369
ID213053	213053	73	42.278	14.346	42.756	0	100	100	2	1	-10921639	117.619	126	54	198	2470	42.778	2.000	0.132	0.642
ID213052	213052	55	45.294	27.019	36.306	0	100	100	2	1	-10921639	218.429	222	171	255	4587	27.281	4.800	0.091	1.333
ID212995	212995	38	32.180	27.854	42.449	0	101	101	2	1	-10921639	155.286	154	117	204	3261	28.205	2.000	0.061	0.635
ID212994	212994	55	40.547	26.757	36.371	0	101	101	2	1	-10921639	208.381	208	142	255	4376	30.511	2.000	0.076	0.969
ID212993	212993	None	27.176	28.388	32.652	0	101	101	2	1	-10921639	177.476	180	126	238	3727	31.268	2.000	0.053	0.571
ID212992	212992	34	44.997	7.829	29.221	0	101	101	2	1	-10921639	150.333	157	96	199	3157	31.582	2.000	0.145	1.208
ID212997	212997	74	31.932	26.859	46.976	0	101	101	2	1	-10921639	111.429	118	51	163	2340	33.022	2.000	0.119	0.716
ID212996	212996	73	36.628	14.256	43.269	0	101	101	2	1	-10921639	113.952	117	49	153	2393	33.144	2.000	0.143	0.860
ID212983	212983	71	37.949	27.133	7.696	0	101	101	2	1	-10921639	152.190	154	105	201	3196	24.665	2.000	0.100	1.118
ID212982	212982	23	28.011	20.971	7.023	0	101	101	2	1	-10921639	177.905	184	126	219	3736	23.579	4.800	0.083	1.160
ID212981	212981	56	45.035	13.478	4.401	0	101	101	2	1	-10921639	77.095	75	28	156	1619	40.804	2.000	0.237	0.724
ID212987	212987	75	34.082	30.099	14.035	0	101	101	2	1	-10921639	160.810	162	97	213	3377	33.896	2.000	0.076	0.674
ID212986	212986	19	34.305	26.112	14.028	0	101	101	2	1	-10921639	212.476	207	169	255	4462	27.018	2.000	0.055	0.825
ID212985	212985	53	30.366	20.198	12.815	0	101	101	2	1	-10921639	213.762	211	174	255	4489	24.222	2.000	0.059	0.977
ID212984	212984	None	29.643	20.168	9.975	0	101	101	2	1	-10921639	202.905	199	171	253	4261	23.315	6.276	0.058	0.949
ID212991	212991	24	36.920	32.116	27.889	0	101	101	2	1	-10921639	162.381	166	115	208	3410	23.282	4.800	0.106	1.342
ID212990	212990	70	27.603	24.985	24.991	0	101	101	2	1	-10921639	205.667	208	163	255	4319	23.297	2.000	0.042	0.715
ID212989	212989	25	67.058	11.104	22.104	0	101	101	2	1	-10921639	200.667	207	138	255	4214	38.170	2.000	0.164	1.485
ID212988	212988	72	30.581	25.673	18.993	0	101	101	2	1	-10921639	224.143	231	169	255	4707	25.687	4.800	0.072	1.178
ID213059	213059	23	31.656	21.189	6.946	0	102	102	2	1	-10921639	166.000	166	115	210	3486	25.177	2.000	0.081	0.990
ID213058	213058	56	31.001	13.395	4.562	0	102	102	2	1	-10921639	78.619	76	37	144	1651	30.421	2.000	0.142	0.643
ID213063	213063	25	42.344	11.191	21.991	0	102	102	2	1	-10921639	169.000	163	118	226	3549	31.037	4.800	0.105	1.038
ID213062	213062	72	30.000	24.378	16.745	0	102	102	2	1	-10921639	212.571	211	177	255	4464	20.026	2.000	0.050	1.011
ID213061	213061	75	35.612	30.202	13.994	0	102	102	2	1	-10921639	154.762	153	114	216	3250	26.190	2.000	0.082	0.899
ID213060	213060	53	34.738	20.402	13.237	0	102	102	2	1	-10921639	199.190	202	148	238	4183	26.643	2.000	0.069	0.959
ID213067	213067	74	28.781	26.723	45.634	0	102	102	2	1	-10921639	118.524	120	70	177	2489	28.467	3.200	0.120	0.894
ID213066	213066	None	31.342	18.118	43.887	0	102	102	2	1	-10921639	129.238	133	87	169	2714	24.803	4.800	0.113	1.061
ID213065	213065	55	40.577	27.272	37.386	0	102	102	2	1	-10921639	204.619	205	168	255	4297	19.441	4.800	0.100	1.910
ID213064	213064	34	33.131	8.082	28.870	0	102	102	2	1	-10921639	137.905	138	87	177	2896	26.128	4.800	0.131	1.219
ID213069	213069	55	31.989	26.425	37.384	0	103	103	2	1	-10921639	180.381	180	136	225	3788	23.773	2.000	0.065	0.923
ID213068	213068	25	36.674	11.189	21.351	0	103	103	2	1	-10921639	157.000	163	81	205	3297	34.034	7.600	0.107	0.889
ID213073	213073	None	29.838	27.814	45.097	0	104	104	2	1	-10921639	119.905	121	82	163	2518	20.811	4.800	0.125	1.280
ID213072	213072	55	29.229	26.467	36.749	0	104	104	2	1	-10921639	176.429	177	127	231	3705	22.715	2.000	0.068	0.991
ID213071	213071	None	28.739	31.215	27.698	0	104	104	2	1	-10921639	164.476	163	130	214	3454	21.016	4.800	0.077	1.114
ID213070	213070	25	29.017	11.830	21.990	0	104	104	2	1	-10921639	166.857	168	132	193	3504	17.582	4.800	0.103	1.770
ID213075	213075	25	38.278	10.925	21.124	0	105	105	2	1	-10921639	158.952	162	114	207	3338	23.905	4.800	0.140	1.633
ID213074	213074	None	27.857	19.254	6.159	0	105	105	2	1	-10921639	120.952	132	58	160	2540	30.970	4.800	0.096	0.683
ID213076	213076	None	30.130	8.049	29.053	0	105	105	2	1	-10921639	115.143	117	67	142	2418	22.639	2.000	0.114	1.040
ID213083	213083	55	32.277	28.069	36.929	0	106	106	2	1	-10921639	164.905	162	132	217	3463	22.779	4.800	0.096	1.264
ID213082	213082	102	30.303	25.386	16.492	0	106	106	2	1	-10921639	179.095	174	139	234	3761	21.000	2.000	0.071	1.134
ID213080	213080	55	40.706	26.366	36.719	0	107	107	2	1	-10921639	167.857	165	120	223	3525	25.960	2.000	0.106	1.234
ID213079	213079	None	27.631	19.048	29.530	0	107	107	2	1	-10921639	170.905	171	129	213	3589	21.900	2.000	0.049	0.728
ID213078	213078	102	30.078	24.082	17.052	0	107	107	2	1	-10921639	182.667	181	156	229	3836	19.345	2.000	0.069	1.220
ID213077	213077	None	27.366	21.579	11.802	0	107	107	2	1	-10921639	170.381	171	136	199	3578	18.667	2.000	0.067	1.147
ID213084	213084	55	29.288	25.736	35.930	0	108	108	2	1	-10921639	162.476	157	132	211	3412	21.646	3.200	0.065	0.918
ID213081	213081	None	28.340	11.992	21.707	0	109	109	2	1	-10921639	139.238	138	112	177	2924	19.131	7.600	0.088	1.175
ID213085	213085	80	34.622	11.594	21.819	0	111	111	2	1	-10921639	140.429	145	100	187	2949	21.486	2.000	0.103	1.218
ID213089	213089	80	31.616	11.414	21.802	0	112	112	2	1	-10921639	122.190	126	64	162	2566	25.584	4.800	0.124	1.054
ID213088	213088	None	31.891	20.768	9.321	0	112	112	2	1	-10921639	133.381	139	84	190	2801	25.808	2.000	0.111	1.033
ID213086	213086	None	28.049	27.064	36.135	0	114	114	2	1	-10921639	140.619	138	106	181	2953	22.418	6.247	0.080	0.929
ID213087	213087	None	29.743	26.498	13.872	0	116	116	2	1	-10921639	155.429	154	124	192	3264	19.846	7.600	0.086	1.238
ID213091	213091	None	32.067	26.871	32.379	0	117	117	2	1	-10921639	145.905	147	111	211	3064	24.956	2.000	0.066	0.722
ID213090	213090	None	27.859	26.327	13.592	0	118	118	2	1	-10921639	145.857	147	115	174	3063	16.761	2.000	0.078	1.254
ID213094	213094	None	28.599	27.252	35.947	0	125	125	2	1	-10921639	127.810	126	99	175	2684	19.185	4.800	0.087	1.062
ID213093	213093	81	29.207	14.727	26.116	0	125	125	2	1	-10921639	146.095	147	102	190	3068	20.799	2.000	0.071	0.929
ID213092	213092	None	31.705	24.047	16.223	0	125	125	2	1	-10921639	163.619	160	135	214	3436	19.584	4.800	0.076	1.185
ID213095	213095	81	27.974	14.776	25.950	0	126	126	2	1	-10921639	146.429	150	112	177	3075	18.057	3.200	0.089	1.319
ID213096	213096	None	29.987	25.791	14.590	0	130	130	2	1	-10921639	156.762	159	108	193	3292	25.460	2.000	0.085	0.969
ID213097	213097	None	31.900	22.227	16.079	0	131	131	2	1	-10921639	156.286	160	118	204	3282	21.975	6.027	0.082	1.076
ID213101	213101	82	27.015	26.780	36.644	0	132	132	2	1	-10921639	114.095	123	55	156	2396	25.610	7.600	0.103	0.835
ID213099	213099	82	29.017	26.491	35.703	0	133	133	2	1	-10921639	128.476	126	88	168	2698	22.026	2.000	0.083	0.896
ID213098	213098	None	32.395	14.174	26.089	0	133	133	2	1	-10921639	132.238	133	100	190	2777	24.054	2.000	0.085	0.864
ID213100	213100	None	30.477	19.762	11.335	0	134	134	2	1	-10921639	105.571	108	51	141	2217	28.104	2.000	0.130	0.862
ID213103	213103	None	27.127	30.959	27.058	0	138	138	2	1	-10921639	110.095	118	69	144	2312	23.167	2.000	0.093	0.807
ID213104	213104	None	28.350	26.369	37.068	0	139	139	2	1	-10921639	120.048	126	72	156	2521	22.357	4.800	0.121	1.162
ID213102	213102	None	30.459	21.908	33.983	0	141	141	2	1	-10921639	139.571	135	100	180	2931	23.640	2.000	0.093	1.008
ID213105	213105	84	27.413	26.437	13.821	0	142	142	2	1	-10921639	128.619	127	96	165	2701	15.781	4.800	0.091	1.355
ID213107	213107	83	27.621	26.051	37.183	0	143	143	2	1	-10921639	113.381	112	52	154	2381	23.254	4.800	0.119	1.036
ID213106	213106	84	28.977	26.210	13.512	0	143	143	2	1	-10921639	130.524	129	91	172	2741	18.479	4.800	0.086	1.113
ID213109	213109	83	28.515	26.206	36.751	0	144	144	2	1	-10921639	111.000	114	69	151	2331	24.062	7.600	0.100	0.840
ID213108	213108	86	31.611	19.414	11.654	0	144	144	2	1	-10921639	107.714	108	60	159	2262	26.770	4.800	0.116	0.835
ID213126	213126	83	34.678	26.915	36.617	0	145	145	2	1	-10921639	110.333	109	51	165	2317	30.180	2.000	0.115	0.752
ID213125	213125	None	32.780	13.875	26.812	0	145	145	2	1	-10921639	144.333	139	115	186	3031	21.013	4.800	0.100	1.254
ID213124	213124	86	41.221	19.075	10.995	0	145	145	2	1	-10921639	112.095	112	67	166	2354	28.679	2.000	0.161	1.086
ID213120	213120	83	37.291	26.904	36.155	0	146	146	2	1	-10921639	118.571	124	61	172	2490	29.510	2.000	0.104	0.757
ID213119	213119	87	33.472	22.886	34.593	0	146	146	2	1	-10921639	144.286	144	102	190	3030	22.206	6.311	0.100	1.182
ID213118	213118	None	29.493	25.950	12.307	0	146	146	2	1	-10921639	115.143	118	58	157	2418	27.601	2.000	0.109	0.820
ID213117	213117	86	39.808	19.523	11.469	0	146	146	2	1	-10921639	131.667	129	88	187	2765	28.113	6.054	0.145	1.187
ID213123	213123	87	27.812	23.160	34.722	0	147	147	2	1	-10921639	142.524	145	103	184	2993	21.094	2.000	0.098	1.202
ID213122	213122	None	32.449	13.808	26.500	0	147	147	2	1	-10921639	138.286	138	105	177	2904	20.308	7.600	0.103	1.273
ID213121	213121	86	34.407	19.557	10.898	0	147	147	2	1	-10921639	131.905	130	94	172	2770	22.461	4.800	0.117	1.233
ID213115	213115	88	38.227	25.977	13.172	0	148	148	2	1	-10921639	145.810	141	93	199	3062	25.795	4.800	0.135	1.343
ID213114	213114	86	43.130	19.268	11.060	0	148	148	2	1	-10921639	140.143	139	91	190	2943	27.742	7.600	0.146	1.286
ID213116	213116	87	34.132	24.740	35.337	0	148	148	2	1	-10921639	144.048	136	112	208	3025	23.598	6.099	0.093	1.044
ID213127	213127	86	43.874	19.472	10.828	0	149	149	2	1	-10921639	143.429	142	69	210	3012	36.041	2.000	0.145	1.007
ID213129	213129	None	28.445	14.898	27.793	0	149	149	2	1	-10921639	145.476	150	100	174	3055	20.932	4.800	0.090	1.153
ID213128	213128	88	37.756	26.221	12.453	0	149	149	2	1	-10921639	139.571	141	91	192	2931	30.691	3.200	0.120	0.977
ID213113	213113	90	30.147	26.908	35.863	0	150	150	2	1	-10921639	129.238	135	88	166	2714	24.253	4.800	0.118	1.129
ID213112	213112	91	29.524	31.731	27.272	0	150	150	2	1	-10921639	109.095	105	75	159	2291	25.211	3.200	0.103	0.811
ID213111	213111	88	38.870	25.470	12.293	0	150	150	2	1	-10921639	155.619	162	102	196	3268	27.222	2.000	0.102	1.060
ID213110	213110	86	37.580	19.240	10.834	0	150	150	2	1	-10921639	142.667	147	93	186	2996	27.012	7.600	0.116	1.099
ID213131	213131	88	42.948	25.756	13.024	0	151	151	2	1	-10921639	154.905	157	108	205	3253	27.293	6.406	0.127	1.277
ID213130	213130	86	37.608	18.740	10.850	0	151	151	2	1	-10921639	150.571	150	112	183	3162	21.681	6.378	0.120	1.491
ID213134	213134	90	34.297	26.785	36.690	0	151	151	2	1	-10921639	123.238	124	69	178	2588	32.660	2.000	0.094	0.649
ID213133	213133	None	32.590	13.837	28.062	0	151	151	2	1	-10921639	148.381	145	106	184	3116	22.484	4.800	0.109	1.300
ID213132	213132	91	40.397	31.653	27.170	0	151	151	2	1	-10921639	114.619	117	63	186	2407	31.099	2.000	0.138	0.893
ID213139	213139	None	32.655	28.114	32.422	0	152	152	2	1	-10921639	124.714	129	61	181	2619	30.929	2.000	0.059	0.446
ID213138	213138	91	27.251	31.590	27.026	0	152	152	2	1	-10921639	109.810	115	46	147	2306	29.839	2.000	0.111	0.734
ID213137	213137	92	35.967	26.671	18.406	0	152	152	2	1	-10921639	145.952	145	88	195	3065	27.748	2.000	0.102	0.973
ID213136	213136	88	50.696	25.784	12.641	0	152	152	2	1	-10921639	158.381	154	103	228	3326	34.172	2.000	0.123	1.017
ID213135	213135	86	45.836	19.358	11.234	0	152	152	2	1	-10921639	159.333	159	111	217	3346	32.922	2.000	0.123	1.058
ID213140	213140	90	40.086	27.178	36.045	0	152	152	2	1	-10921639	140.810	147	85	190	2957	26.957	6.347	0.112	1.049
ID213143	213143	92	28.823	26.610	18.351	0	153	153	2	1	-10921639	149.762	150	100	184	3145	22.709	2.000	0.084	1.024
ID213142	213142	88	42.306	25.748	12.680	0	153	153	2	1	-10921639	160.381	163	85	217	3368	31.655	2.000	0.108	0.990
ID213141	213141	86	37.581	19.941	10.983	0	153	153	2	1	-10921639	175.048	172	148	222	3676	19.418	4.800	0.106	1.733
ID213147	213147	90	45.160	26.896	36.742	0	153	153	2	1	-10921639	138.905	142	81	222	2917	38.035	2.000	0.105	0.694
ID213146	213146	93	28.291	15.793	28.717	0	153	153	2	1	-10921639	152.190	153	118	198	3196	21.653	2.000	0.065	0.859
ID213145	213145	94	29.149	25.141	26.512	0	153	153	2	1	-10921639	153.857	156	114	190	3231	22.048	2.000	0.077	1.002
ID213144	213144	None	28.965	10.662	23.619	0	153	153	2	1	-10921639	127.952	126	93	156	2687	19.174	4.800	0.115	1.376
ID213155	213155	90	38.232	27.412	35.881	0	154	154	2	1	-10921639	146.857	145	100	201	3084	27.246	2.000	0.093	0.915
ID213154	213154	95	29.595	23.221	34.248	0	154	154	2	1	-10921639	152.524	151	115	204	3203	24.443	2.000	0.065	0.757
ID213153	213153	93	35.588	13.274	27.997	0	154	154	2	1	-10921639	161.429	165	103	198	3390	25.182	4.800	0.111	1.276
ID213152	213152	None	28.406	31.555	26.949	0	154	154	2	1	-10921639	118.429	118	64	160	2487	27.451	7.600	0.107	0.837
ID213156	213156	None	32.118	22.903	38.666	0	154	154	2	1	-10921639	124.524	127	70	196	2615	34.202	2.000	0.078	0.524
ID213151	213151	94	43.287	24.784	26.743	0	154	154	2	1	-10921639	167.095	166	112	219	3509	29.658	2.000	0.108	1.103
ID213150	213150	92	39.035	26.816	18.495	0	154	154	2	1	-10921639	152.857	150	108	220	3210	28.521	2.000	0.102	0.996
ID213149	213149	88	43.951	25.836	12.670	0	154	154	2	1	-10921639	161.000	160	108	211	3381	30.040	2.000	0.117	1.124
ID213148	213148	86	32.432	19.053	10.907	0	154	154	2	1	-10921639	162.667	162	130	202	3416	18.677	4.800	0.101	1.593
ID213159	213159	92	28.282	27.776	18.515	0	155	155	2	1	-10921639	146.810	145	106	201	3083	24.606	6.338	0.088	0.968
ID213158	213158	88	33.620	25.293	12.237	0	155	155	2	1	-10921639	155.619	156	106	208	3268	24.447	2.000	0.071	0.847
ID213157	213157	86	46.746	18.845	10.755	0	155	155	2	1	-10921639	166.143	165	111	219	3489	27.443	7.600	0.122	1.314
ID213163	213163	96	27.289	16.184	36.168	0	155	155	2	1	-10921639	119.381	127	70	150	2507	22.666	3.200	0.111	1.051
ID213162	213162	95	27.946	22.830	34.259	0	155	155	2	1	-10921639	162.667	163	130	201	3416	20.197	2.000	0.072	1.087
ID213161	213161	93	34.552	15.397	29.047	0	155	155	2	1	-10921639	158.905	151	108	217	3337	28.178	2.000	0.084	0.873
ID213160	213160	97	33.749	11.455	24.129	0	155	155	2	1	-10921639	133.952	133	64	193	2813	34.747	4.800	0.113	0.780
ID213164	213164	90	56.933	27.140	36.227	0	155	155	2	1	-10921639	161.381	163	105	246	3389	38.627	2.000	0.134	0.986
ID213171	213171	98	30.314	12.369	29.063	0	156	156	2	1	-10921639	144.857	148	99	199	3042	26.673	4.800	0.098	0.969
ID213170	213170	None	31.865	32.333	26.992	0	156	156	2	1	-10921639	128.190	132	91	171	2692	23.359	4.800	0.104	1.033
ID213169	213169	97	44.707	11.270	23.508	0	156	156	2	1	-10921639	140.857	139	81	190	2958	33.530	4.800	0.144	1.058
ID213168	213168	92	31.341	26.791	18.684	0	156	156	2	1	-10921639	155.905	153	117	199	3274	22.273	4.800	0.086	1.103
ID213173	213173	90	48.471	27.227	36.270	0	156	156	2	1	-10921639	154.381	148	87	241	3242	33.326	7.600	0.118	0.981
ID213172	213172	96	36.889	16.332	36.035	0	156	156	2	1	-10921639	132.905	136	82	177	2791	30.325	3.200	0.139	1.069
ID213167	213167	88	34.551	26.086	13.136	0	156	156	2	1	-10921639	161.857	159	121	199	3399	21.788	4.800	0.093	1.270
ID213166	213166	86	46.391	18.830	11.021	0	156	156	2	1	-10921639	168.333	174	121	216	3535	30.396	2.000	0.120	1.182
ID213165	213165	None	27.478	21.919	9.154	0	156	156	2	1	-10921639	157.381	162	96	210	3305	28.823	7.600	0.074	0.751
ID213175	213175	88	40.258	26.114	13.054	0	157	157	2	1	-10921639	161.190	159	115	205	3385	25.183	2.000	0.101	1.172
ID213174	213174	86	50.256	19.131	11.131	0	157	157	2	1	-10921639	180.571	172	138	238	3792	30.633	6.372	0.113	1.197
ID213179	213179	90	47.080	27.185	36.417	0	157	157	2	1	-10921639	165.286	162	121	225	3471	28.189	2.000	0.111	1.170
ID213178	213178	98	29.053	12.249	28.800	0	157	157	2	1	-10921639	142.952	142	72	190	3002	31.385	6.287	0.091	0.762
ID213177	213177	97	41.453	10.957	23.263	0	157	157	2	1	-10921639	133.524	141	73	180	2804	32.074	2.000	0.139	1.013
ID213176	213176	92	38.935	26.837	19.187	0	157	157	2	1	-10921639	160.714	159	123	216	3375	25.910	2.000	0.096	1.083
ID213180	213180	96	41.291	16.317	36.779	0	157	157	2	1	-10921639	136.286	139	82	181	2862	30.272	4.800	0.155	1.210
ID213187	213187	None	33.288	23.120	37.035	0	158	158	2	1	-10921639	157.286	165	102	195	3303	26.516	2.000	0.085	0.930
ID213186	213186	96	47.117	16.147	36.787	0	158	158	2	1	-10921639	145.429	154	88	190	3054	33.140	2.000	0.154	1.172
ID213185	213185	90	52.059	27.642	36.288	0	158	158	2	1	-10921639	164.000	156	99	225	3444	38.516	2.000	0.130	0.981
ID213184	213184	97	47.861	11.092	23.697	0	158	158	2	1	-10921639	153.381	156	90	217	3221	33.962	4.800	0.137	1.091
ID213188	213188	None	31.534	18.230	41.132	0	158	158	2	1	-10921639	109.762	103	66	171	2305	27.240	2.000	0.100	0.734
ID213183	213183	92	37.191	26.977	19.306	0	158	158	2	1	-10921639	163.952	162	115	205	3443	25.926	4.800	0.102	1.169
ID213182	213182	88	36.166	26.278	13.796	0	158	158	2	1	-10921639	169.857	166	142	211	3567	18.786	2.000	0.091	1.508
ID213181	213181	86	55.574	19.348	10.852	0	158	158	2	1	-10921639	180.714	186	103	255	3795	40.289	2.000	0.124	0.991
ID213219	213219	86	37.071	19.412	11.397	0	159	159	2	1	-10921639	170.000	178	103	220	3570	35.067	6.154	0.084	0.753
ID213218	213218	99	34.199	22.584	8.654	0	159	159	2	1	-10921639	159.524	159	120	213	3350	28.248	7.600	0.089	0.925
ID213223	213223	None	27.923	14.519	27.909	0	159	159	2	1	-10921639	174.524	177	129	202	3665	20.228	4.800	0.083	1.328
ID213222	213222	97	51.035	11.080	23.041	0	159	159	2	1	-10921639	146.619	157	76	214	3079	36.894	2.000	0.148	1.027
ID213221	213221	92	42.185	26.551	19.530	0	159	159	2	1	-10921639	168.190	171	112	229	3532	34.851	2.000	0.095	0.840
ID213220	213220	88	33.684	26.289	13.711	0	159	159	2	1	-10921639	166.333	171	135	201	3493	22.008	2.000	0.090	1.248
ID213227	213227	90	55.402	27.126	36.613	0	159	159	2	1	-10921639	170.095	166	108	250	3572	42.302	2.000	0.117	0.840
ID213226	213226	96	51.585	16.002	36.146	0	159	159	2	1	-10921639	161.857	160	97	202	3399	28.452	4.800	0.157	1.546
ID213225	213225	101	37.554	28.395	32.085	0	159	159	2	1	-10921639	161.143	153	115	219	3384	27.688	2.000	0.087	0.934
ID213224	213224	98	29.503	11.376	29.096	0	159	159	2	1	-10921639	136.762	141	79	196	2872	31.618	6.335	0.079	0.630
ID213191	213191	88	34.316	26.300	13.098	0	160	160	2	1	-10921639	161.571	157	127	211	3393	24.671	2.000	0.078	0.952
ID213190	213190	86	47.061	20.322	10.290	0	160	160	2	1	-10921639	184.429	186	112	244	3873	36.070	3.200	0.127	1.153
ID213189	213189	99	41.757	23.809	8.014	0	160	160	2	1	-10921639	145.000	138	85	217	3045	36.295	2.000	0.113	0.812
ID213195	213195	98	35.383	12.073	28.852	0	160	160	2	1	-10921639	157.571	156	87	213	3309	33.036	2.000	0.089	0.778
ID213194	213194	None	31.897	31.524	27.133	0	160	160	2	1	-10921639	143.286	141	88	190	3009	28.390	3.200	0.092	0.850
ID213193	213193	97	59.744	11.332	23.359	0	160	160	2	1	-10921639	169.571	184	97	255	3561	47.522	2.000	0.149	0.927
ID213192	213192	92	51.713	26.884	19.085	0	160	160	2	1	-10921639	183.905	183	118	255	3862	37.275	2.000	0.109	0.969
ID213199	213199	100	30.601	17.709	41.593	0	160	160	2	1	-10921639	110.143	103	67	156	2313	27.268	4.800	0.143	1.008
ID213198	213198	90	51.653	27.756	36.513	0	160	160	2	1	-10921639	168.667	172	111	247	3542	40.829	3.200	0.144	1.042
ID213197	213197	96	47.710	16.232	36.315	0	160	160	2	1	-10921639	162.429	168	102	213	3411	30.603	2.000	0.139	1.297
ID213196	213196	101	27.257	28.011	32.186	0	160	160	2	1	-10921639	160.238	163	114	202	3365	21.021	4.800	0.062	0.883
ID213203	213203	92	50.612	26.802	19.029	0	161	161	2	1	-10921639	178.524	175	127	255	3749	31.072	2.000	0.112	1.159
ID213202	213202	88	46.100	25.897	13.154	0	161	161	2	1	-10921639	175.524	178	115	220	3686	27.973	4.800	0.119	1.334
ID213201	213201	86	51.554	19.802	10.803	0	161	161	2	1	-10921639	185.762	190	127	247	3901	35.348	2.000	0.114	1.073
ID213200	213200	99	44.472	22.541	8.646	0	161	161	2	1	-10921639	168.381	165	108	232	3536	35.525	7.600	0.100	0.862
ID213207	213207	90	45.599	27.612	36.371	0	161	161	2	1	-10921639	173.333	178	111	214	3640	30.180	2.000	0.124	1.268
ID213206	213206	96	50.395	15.834	36.125	0	161	161	2	1	-10921639	154.714	154	97	208	3249	27.835	4.800	0.149	1.445
ID213205	213205	98	41.779	12.513	28.375	0	161	161	2	1	-10921639	185.095	180	138	243	3887	28.190	4.800	0.116	1.368
ID213204	213204	97	58.126	11.114	23.227	0	161	161	2	1	-10921639	169.476	165	105	232	3559	39.824	2.000	0.160	1.171
ID213208	213208	100	31.898	18.079	40.899	0	161	161	2	1	-10921639	111.048	109	73	165	2332	27.865	2.000	0.102	0.740
ID213217	213217	100	29.322	18.026	40.786	0	162	162	2	1	-10921639	119.429	123	79	166	2508	25.945	7.600	0.103	0.862
ID213216	213216	96	37.584	16.118	36.417	0	162	162	2	1	-10921639	154.857	157	109	196	3252	26.729	4.800	0.129	1.324
ID213211	213211	92	45.854	26.768	19.316	0	162	162	2	1	-10921639	183.381	186	142	250	3851	31.463	2.000	0.088	0.944
ID213210	213210	88	27.293	25.929	13.176	0	162	162	2	1	-10921639	169.333	174	120	213	3556	23.382	4.800	0.084	1.123
ID213209	213209	99	63.699	21.792	9.260	0	162	162	2	1	-10921639	186.667	184	112	255	3920	46.627	2.000	0.149	1.040
ID213215	213215	90	47.130	28.054	36.122	0	162	162	2	1	-10921639	172.905	175	108	243	3631	34.393	2.000	0.097	0.885
ID213214	213214	None	32.807	28.173	32.493	0	162	162	2	1	-10921639	165.190	165	118	246	3469	31.676	2.000	0.057	0.558
ID213213	213213	98	50.583	12.296	29.049	0	162	162	2	1	-10921639	166.048	166	103	255	3487	42.231	2.000	0.110	0.779
ID213212	213212	97	60.437	10.982	23.707	0	162	162	2	1	-10921639	179.333	178	123	234	3766	33.304	7.600	0.156	1.454
ID213239	213239	99	54.861	20.704	10.288	0	163	163	2	1	-10921639	205.048	213	148	243	4306	34.933	2.000	0.125	1.300
ID213238	213238	None	36.885	23.708	8.841	0	163	163	2	1	-10921639	167.571	168	105	241	3519	38.371	2.000	0.070	0.570
ID213243	213243	None	28.206	31.680	27.835	0	163	163	2	1	-10921639	141.810	144	78	186	2978	27.575	2.000	0.074	0.705
ID213242	213242	97	43.576	11.672	23.162	0	163	163	2	1	-10921639	182.048	180	139	237	3823	24.559	7.600	0.106	1.419
ID213241	213241	92	51.067	26.819	19.225	0	163	163	2	1	-10921639	189.571	190	147	255	3981	30.881	3.200	0.127	1.381
ID213240	213240	88	40.660	26.603	13.176	0	163	163	2	1	-10921639	178.571	178	121	247	3750	33.656	4.800	0.100	0.969
ID213247	213247	100	32.568	17.491	40.751	0	163	163	2	1	-10921639	114.333	121	54	174	2401	33.562	2.000	0.093	0.580
ID213246	213246	90	55.862	27.458	36.022	0	163	163	2	1	-10921639	192.762	186	150	255	4048	30.173	2.000	0.124	1.408
ID213245	213245	96	40.565	16.336	35.758	0	163	163	2	1	-10921639	158.619	163	97	198	3331	29.790	4.800	0.132	1.238
ID213244	213244	98	52.162	11.515	28.759	0	163	163	2	1	-10921639	167.952	169	91	244	3527	42.967	2.000	0.124	0.861
ID213251	213251	92	51.258	27.009	19.118	0	164	164	2	1	-10921639	181.095	175	129	240	3803	32.430	2.000	0.115	1.148
ID213250	213250	None	28.320	20.005	13.812	0	164	164	2	1	-10921639	183.905	189	129	214	3862	22.365	4.800	0.082	1.246
ID213249	213249	88	47.514	26.492	13.271	0	164	164	2	1	-10921639	180.619	175	130	240	3793	30.154	2.000	0.102	1.107
ID213248	213248	99	49.791	21.680	9.163	0	164	164	2	1	-10921639	190.238	195	138	255	3995	33.679	4.800	0.124	1.248
ID213255	213255	103	34.321	28.193	33.240	0	164	164	2	1	-10921639	173.714	168	129	229	3648	30.924	4.800	0.084	0.875
ID213254	213254	98	41.432	12.166	28.460	0	164	164	2	1	-10921639	181.381	190	132	217	3809	26.654	4.800	0.110	1.352
ID213253	213253	None	30.844	23.239	23.951	0	164	164	2	1	-10921639	173.762	171	130	222	3649	25.213	2.000	0.059	0.769
ID213252	213252	97	42.655	11.397	23.215	0	164	164	2	1	-10921639	174.095	172	112	241	3656	33.001	4.800	0.122	1.144
ID213258	213258	100	42.001	17.430	40.851	0	164	164	2	1	-10921639	130.476	135	73	196	2740	33.726	6.316	0.136	0.928
ID213257	213257	96	40.299	16.116	36.793	0	164	164	2	1	-10921639	153.952	156	100	193	3233	27.659	2.000	0.122	1.211
ID213256	213256	90	57.230	27.619	36.101	0	164	164	2	1	-10921639	182.762	187	120	250	3838	37.590	2.000	0.130	1.120
ID213267	213267	90	44.154	27.061	35.754	0	165	165	2	1	-10921639	177.667	180	139	234	3731	27.565	2.000	0.105	1.222
ID213266	213266	96	43.567	16.159	35.117	0	165	165	2	1	-10921639	158.238	160	105	231	3323	30.492	2.000	0.104	0.976
ID213265	213265	103	33.644	28.513	32.876	0	165	165	2	1	-10921639	164.667	168	115	223	3458	31.189	7.600	0.081	0.796
ID213264	213264	98	53.287	11.623	28.486	0	165	165	2	1	-10921639	192.667	193	138	250	4046	33.652	4.800	0.134	1.357
ID213268	213268	100	47.878	17.055	41.098	0	165	165	2	1	-10921639	127.619	120	69	219	2680	33.170	2.000	0.148	0.992
ID213259	213259	104	39.705	24.322	8.146	0	165	165	2	1	-10921639	172.000	169	108	235	3612	38.364	7.600	0.099	0.804
ID213263	213263	97	36.609	10.804	22.603	0	165	165	2	1	-10921639	167.810	169	103	211	3524	23.084	4.800	0.099	1.312
ID213262	213262	92	34.392	26.306	19.076	0	165	165	2	1	-10921639	183.095	180	147	226	3845	21.787	2.000	0.080	1.246
ID213261	213261	88	42.044	25.938	13.290	0	165	165	2	1	-10921639	192.381	186	135	255	4040	27.440	2.000	0.096	1.228
ID213260	213260	99	42.579	20.102	10.339	0	165	165	2	1	-10921639	197.524	202	114	238	4148	32.742	4.800	0.108	1.176
ID213271	213271	None	28.672	16.986	10.043	0	166	166	2	1	-10921639	139.238	138	78	219	2924	38.152	7.600	0.070	0.476
ID213270	213270	None	44.184	22.000	9.000	0	166	166	2	1	-10921639	194.381	208	132	252	4082	34.339	7.600	0.096	0.991
ID213269	213269	104	48.719	24.626	8.019	0	166	166	2	1	-10921639	164.238	156	102	225	3449	40.488	2.000	0.121	0.878
ID213275	213275	97	35.762	11.858	23.305	0	166	166	2	1	-10921639	171.619	180	118	223	3604	30.803	2.000	0.065	0.684
ID213274	213274	92	40.695	27.044	18.940	0	166	166	2	1	-10921639	183.000	189	123	226	3843	30.080	2.000	0.091	1.015
ID213273	213273	88	32.056	26.278	13.039	0	166	166	2	1	-10921639	177.333	175	141	226	3724	21.233	2.000	0.072	1.118
ID213272	213272	99	44.890	19.799	11.552	0	166	166	2	1	-10921639	200.143	205	127	255	4203	36.838	7.600	0.095	0.943
ID213279	213279	100	48.904	17.560	41.246	0	166	166	2	1	-10921639	135.571	129	81	196	2847	32.082	2.000	0.138	1.026
ID213278	213278	90	57.462	27.555	35.930	0	166	166	2	1	-10921639	178.905	181	118	244	3757	40.141	2.000	0.133	1.048
ID213277	213277	96	57.403	16.231	36.139	0	166	166	2	1	-10921639	183.857	184	127	240	3861	34.238	4.800	0.160	1.481
ID213276	213276	98	48.877	11.110	28.902	0	166	166	2	1	-10921639	164.524	174	109	228	3455	36.437	2.000	0.104	0.853
ID213235	213235	None	30.730	11.466	36.190	0	167	167	2	1	-10921639	111.667	102	60	169	2345	31.282	2.000	0.112	0.720
ID213234	213234	90	42.140	27.827	35.008	0	167	167	2	1	-10921639	175.429	183	115	219	3684	30.402	6.060	0.111	1.155
ID213233	213233	98	44.639	11.335	28.973	0	167	167	2	1	-10921639	158.190	151	96	234	3322	38.834	2.000	0.090	0.676
ID213232	213232	None	31.639	29.151	24.619	0	167	167	2	1	-10921639	173.143	169	123	231	3636	24.158	2.000	0.073	0.975
ID213237	213237	100	37.511	17.469	40.991	0	167	167	2	1	-10921639	129.048	133	81	193	2710	30.215	2.000	0.101	0.783
ID213236	213236	96	51.784	16.044	36.058	0	167	167	2	1	-10921639	176.143	186	123	235	3699	32.847	2.000	0.124	1.180
ID213231	213231	97	33.605	11.393	23.279	0	167	167	2	1	-10921639	164.143	169	106	216	3447	30.022	7.600	0.093	0.935
ID213230	213230	88	35.563	25.778	12.905	0	167	167	2	1	-10921639	177.905	178	117	234	3736	28.139	2.000	0.081	0.951
ID213229	213229	99	53.469	19.999	11.255	0	167	167	2	1	-10921639	215.095	226	153	255	4517	33.527	4.800	0.138	1.555
ID213228	213228	104	32.888	24.854	7.699	0	167	167	2	1	-10921639	155.714	157	105	208	3270	29.631	3.200	0.075	0.733
ID213283	213283	88	32.072	26.340	13.631	0	168	168	2	1	-10921639	173.333	165	138	226	3640	25.929	2.000	0.067	0.836
ID213282	213282	99	42.033	19.155	11.039	0	168	168	2	1	-10921639	198.048	207	127	255	4159	34.219	7.600	0.111	1.159
ID213281	213281	108	46.074	21.462	9.291	0	168	168	2	1	-10921639	203.619	208	145	255	4276	34.237	6.367	0.093	1.009
ID213280	213280	104	40.430	24.645	8.139	0	168	168	2	1	-10921639	170.429	156	120	243	3579	36.385	2.000	0.093	0.796
ID213287	213287	None	27.604	18.172	29.612	0	168	168	2	1	-10921639	182.905	184	133	217	3841	18.716	4.800	0.074	1.346
ID213286	213286	98	42.985	11.088	28.595	0	168	168	2	1	-10921639	162.524	165	105	214	3413	34.419	2.000	0.116	0.980
ID213285	213285	97	29.749	11.768	22.967	0	168	168	2	1	-10921639	172.000	168	135	222	3612	22.828	2.000	0.072	1.016
ID213284	213284	None	27.859	18.083	18.265	0	168	168	2	1	-10921639	164.952	172	129	217	3464	21.395	2.000	0.076	1.083
ID213291	213291	100	45.074	17.318	40.988	0	168	168	2	1	-10921639	146.857	147	91	199	3084	29.186	4.800	0.134	1.191
ID213290	213290	90	45.845	26.995	35.824	0	168	168	2	1	-10921639	176.333	171	94	244	3703	35.033	2.000	0.087	0.805
ID213289	213289	96	35.376	16.155	34.949	0	168	168	2	1	-10921639	160.333	160	105	204	3367	27.888	2.000	0.084	0.891
ID213288	213288	128	28.690	28.376	32.889	0	168	168	2	1	-10921639	172.333	168	133	210	3619	21.511	6.333	0.069	1.029
ID213314	213314	100	37.782	17.447	41.455	0	169	169	2	1	-10921639	145.571	145	106	193	3057	26.630	2.000	0.108	1.063
ID213313	213313	90	51.267	27.172	35.960	0	169	169	2	1	-10921639	192.000	184	151	252	4032	27.810	2.000	0.116	1.437
ID213312	213312	128	34.501	28.214	33.309	0	169	169	2	1	-10921639	172.381	172	130	222	3620	31.091	2.000	0.070	0.727
ID213307	213307	108	53.117	20.665	10.056	0	169	169	2	1	-10921639	222.571	228	174	255	4674	28.602	4.800	0.119	1.658
ID213306	213306	104	43.926	25.125	7.659	0	169	169	2	1	-10921639	170.238	165	108	229	3575	35.515	2.000	0.091	0.796
ID213311	213311	98	59.243	10.992	28.919	0	169	169	2	1	-10921639	163.619	163	93	229	3436	42.703	2.000	0.132	0.894
ID213310	213310	None	40.425	24.634	24.331	0	169	169	2	1	-10921639	195.476	196	151	243	4105	25.384	2.000	0.083	1.183
ID213309	213309	None	27.742	28.578	18.730	0	169	169	2	1	-10921639	149.238	142	102	199	3134	29.568	2.000	0.059	0.567
ID213308	213308	88	45.115	26.039	13.666	0	169	169	2	1	-10921639	182.095	175	141	237	3824	30.692	2.000	0.102	1.098
ID213315	213315	104	28.609	25.377	7.797	0	170	170	2	1	-10921639	156.619	156	115	205	3289	27.374	2.000	0.051	0.555
ID213319	213319	98	56.475	11.356	28.858	0	170	170	2	1	-10921639	168.762	160	118	255	3544	43.144	2.000	0.124	0.864
ID213318	213318	107	33.331	31.534	28.108	0	170	170	2	1	-10921639	149.571	151	106	199	3141	26.358	6.055	0.089	0.927
ID213317	213317	88	42.421	26.414	13.676	0	170	170	2	1	-10921639	194.381	192	147	240	4082	23.157	4.800	0.102	1.548
ID213316	213316	108	51.169	19.735	11.207	0	170	170	2	1	-10921639	223.524	222	180	255	4694	24.095	4.800	0.124	2.053
ID213322	213322	100	33.979	17.886	42.168	0	170	170	2	1	-10921639	130.286	127	88	175	2736	24.694	4.800	0.104	0.996
ID213321	213321	90	59.295	27.722	36.127	0	170	170	2	1	-10921639	192.190	193	132	255	4036	35.482	2.000	0.144	1.363
ID213320	213320	96	28.649	15.534	36.343	0	170	170	2	1	-10921639	158.762	159	109	198	3334	24.775	2.000	0.074	0.883
ID213331	213331	100	36.039	17.679	41.418	0	171	171	2	1	-10921639	142.286	144	106	198	2988	22.501	2.000	0.107	1.224
ID213330	213330	90	40.479	26.577	36.266	0	171	171	2	1	-10921639	199.286	198	168	238	4185	22.674	4.800	0.102	1.621
ID213329	213329	96	33.749	16.388	35.595	0	171	171	2	1	-10921639	153.286	151	105	222	3219	30.337	2.000	0.072	0.681
ID213328	213328	98	49.226	11.259	28.707	0	171	171	2	1	-10921639	175.619	181	106	241	3688	38.186	2.000	0.114	0.945
ID213323	213323	104	34.687	24.635	7.720	0	171	171	2	1	-10921639	169.905	169	112	228	3568	35.003	2.000	0.062	0.564
ID213327	213327	107	39.017	31.417	28.052	0	171	171	2	1	-10921639	156.571	160	105	210	3288	28.806	2.000	0.085	0.852
ID213326	213326	122	44.053	24.863	25.095	0	171	171	2	1	-10921639	202.667	199	139	255	4256	28.708	2.000	0.086	1.117
ID213325	213325	88	50.386	25.912	13.621	0	171	171	2	1	-10921639	198.857	195	145	252	4176	30.645	4.800	0.113	1.317
ID213324	213324	108	44.404	21.018	9.812	0	171	171	2	1	-10921639	219.476	222	177	255	4609	25.549	7.600	0.098	1.528
ID213295	213295	88	43.628	26.292	13.828	0	172	172	2	1	-10921639	201.000	202	150	241	4221	27.067	4.800	0.103	1.389
ID213294	213294	108	48.138	20.213	11.143	0	172	172	2	1	-10921639	215.762	214	165	255	4531	32.648	4.800	0.104	1.241
ID213293	213293	None	27.841	17.073	10.132	0	172	172	2	1	-10921639	150.333	156	60	237	3157	40.028	2.000	0.065	0.457
ID213292	213292	104	54.385	25.271	7.836	0	172	172	2	1	-10921639	178.810	175	118	255	3755	37.911	2.000	0.110	0.935
ID213299	213299	107	35.216	31.472	27.802	0	172	172	2	1	-10921639	162.333	162	111	214	3409	25.991	4.800	0.096	1.094
ID213298	213298	122	35.589	25.060	25.958	0	172	172	2	1	-10921639	198.810	202	150	238	4175	22.042	2.000	0.088	1.462
ID213297	213297	109	34.220	9.422	21.981	0	172	172	2	1	-10921639	129.429	142	66	186	2718	36.434	2.000	0.109	0.700
ID213296	213296	None	27.769	27.407	18.779	0	172	172	2	1	-10921639	175.286	177	126	223	3681	23.512	2.000	0.049	0.695
ID213303	213303	None	34.058	10.734	36.616	0	172	172	2	1	-10921639	105.048	109	64	148	2206	24.794	3.200	0.143	1.057
ID213302	213302	96	30.771	16.669	35.778	0	172	172	2	1	-10921639	164.095	169	124	196	3446	19.099	3.200	0.089	1.401
ID213301	213301	110	36.621	40.000	30.000	0	172	172	2	1	-10921639	83.238	79	51	154	1748	27.769	2.000	0.178	0.906
ID213300	213300	98	56.170	10.949	28.585	0	172	172	2	1	-10921639	186.238	184	108	255	3911	44.745	2.000	0.127	0.938
ID213305	213305	100	48.036	17.742	41.187	0	172	172	2	1	-10921639	154.048	153	112	196	3235	23.275	4.800	0.157	1.792
ID213304	213304	90	45.630	27.834	36.727	0	172	172	2	1	-10921639	182.190	174	138	253	3826	33.131	4.800	0.103	1.023
ID213463	213463	88	41.377	25.936	13.199	0	173	173	2	1	-10921639	192.381	193	141	255	4040	31.046	2.000	0.098	1.107
ID213462	213462	108	38.443	20.584	10.241	0	173	173	2	1	-10921639	205.381	207	159	249	4313	28.755	2.000	0.070	0.930
ID213461	213461	104	40.661	25.042	7.721	0	173	173	2	1	-10921639	172.667	163	123	226	3626	30.358	2.000	0.073	0.774
ID213467	213467	98	55.757	10.839	28.907	0	173	173	2	1	-10921639	177.524	186	106	246	3728	40.771	2.000	0.121	0.940
ID213466	213466	107	41.187	31.751	27.776	0	173	173	2	1	-10921639	151.190	145	96	223	3175	34.329	2.000	0.096	0.771
ID213465	213465	None	29.356	15.244	28.500	0	173	173	2	1	-10921639	197.286	198	159	250	4143	20.010	4.800	0.059	1.091
ID213464	213464	109	31.775	9.843	22.326	0	173	173	2	1	-10921639	149.524	156	93	217	3140	36.749	2.000	0.086	0.647
ID213470	213470	100	52.164	17.668	41.117	0	173	173	2	1	-10921639	160.857	160	114	205	3378	29.957	2.000	0.163	1.505
ID213469	213469	90	39.220	27.163	36.240	0	173	173	2	1	-10921639	187.048	183	151	240	3928	21.736	6.082	0.088	1.385
ID213468	213468	110	36.178	40.000	31.000	0	173	173	2	1	-10921639	82.286	79	55	120	1728	22.466	2.000	0.201	1.224
ID213347	213347	88	48.913	27.043	13.963	0	174	174	2	1	-10921639	203.333	204	151	253	4270	31.943	4.800	0.119	1.353
ID213346	213346	108	36.627	20.720	9.975	0	174	174	2	1	-10921639	221.524	231	166	255	4652	28.521	6.339	0.074	1.071
ID213345	213345	111	38.098	17.952	9.782	0	174	174	2	1	-10921639	187.810	190	123	247	3944	37.685	4.800	0.092	0.841
ID213344	213344	104	38.398	24.103	7.838	0	174	174	2	1	-10921639	188.714	184	145	255	3963	34.222	7.600	0.075	0.774
ID213351	213351	109	39.418	9.729	21.871	0	174	174	2	1	-10921639	154.952	157	99	199	3254	29.817	2.000	0.100	0.947
ID213350	213350	None	30.550	18.838	19.346	0	174	174	2	1	-10921639	192.190	189	144	232	4036	23.562	6.233	0.072	1.103
ID213349	213349	112	30.460	29.028	18.391	0	174	174	2	1	-10921639	160.048	159	109	225	3361	30.049	2.000	0.050	0.506
ID213348	213348	None	27.898	5.968	15.510	0	174	174	2	1	-10921639	49.714	49	21	97	1044	20.499	2.000	0.213	0.853
ID213355	213355	110	41.194	40.000	31.000	0	174	174	2	1	-10921639	78.571	67	48	151	1650	28.516	2.000	0.198	0.910
ID213354	213354	None	30.704	18.116	29.863	0	174	174	2	1	-10921639	190.000	187	144	228	3990	22.437	2.000	0.069	1.086
ID213353	213353	98	45.384	10.529	28.631	0	174	174	2	1	-10921639	180.619	183	106	243	3793	36.215	2.000	0.105	0.946
ID213352	213352	107	50.451	31.749	27.974	0	174	174	2	1	-10921639	158.476	151	99	243	3328	38.423	2.000	0.125	0.918
ID213359	213359	100	48.515	17.741	41.669	0	174	174	2	1	-10921639	150.333	150	90	201	3157	33.415	6.344	0.160	1.244
ID213358	213358	None	41.784	16.567	36.527	0	174	174	2	1	-10921639	172.381	171	124	228	3620	28.191	2.000	0.094	1.052
ID213357	213357	None	30.989	10.483	36.710	0	174	174	2	1	-10921639	90.238	88	37	138	1895	33.917	2.000	0.126	0.596
ID213356	213356	90	41.727	27.629	36.190	0	174	174	2	1	-10921639	182.619	187	121	240	3835	33.475	2.000	0.093	0.927
ID213335	213335	88	48.969	26.946	13.753	0	175	175	2	1	-10921639	202.095	204	162	255	4244	27.867	4.800	0.112	1.465
ID213334	213334	108	40.119	20.600	10.301	0	175	175	2	1	-10921639	212.952	214	165	255	4472	26.089	2.000	0.076	1.148
ID213333	213333	111	38.686	17.079	9.878	0	175	175	2	1	-10921639	161.714	177	85	216	3396	40.020	2.000	0.096	0.711
ID213332	213332	104	38.298	24.846	7.635	0	175	175	2	1	-10921639	177.381	172	135	244	3725	29.713	2.000	0.076	0.847
ID213339	213339	98	55.298	10.088	28.213	0	175	175	2	1	-10921639	182.524	190	108	255	3833	38.786	2.000	0.143	1.178
ID213338	213338	114	27.115	24.346	26.422	0	175	175	2	1	-10921639	213.143	213	187	244	4476	15.554	4.800	0.077	1.961
ID213337	213337	109	57.322	10.127	22.044	0	175	175	2	1	-10921639	169.524	177	111	255	3560	39.143	2.000	0.146	1.107
ID213336	213336	112	29.125	29.251	18.367	0	175	175	2	1	-10921639	162.810	165	103	217	3419	32.262	2.000	0.055	0.527
ID213343	213343	100	50.786	17.899	41.715	0	175	175	2	1	-10921639	155.333	163	81	211	3262	31.321	4.800	0.182	1.524
ID213342	213342	90	50.106	26.894	37.323	0	175	175	2	1	-10921639	199.762	202	151	255	4195	27.660	7.600	0.131	1.669
ID213341	213341	110	33.778	40.000	31.000	0	175	175	2	1	-10921639	94.143	85	70	135	1977	20.038	2.000	0.168	1.348
ID213340	213340	107	52.155	31.847	27.831	0	175	175	2	1	-10921639	167.048	163	100	246	3508	40.567	2.000	0.129	0.938
ID213379	213379	112	31.421	29.235	18.238	0	176	176	2	1	-10921639	162.190	160	102	220	3406	28.679	2.000	0.058	0.622
ID213378	213378	88	47.185	26.962	13.800	0	176	176	2	1	-10921639	191.048	187	138	249	4012	27.285	4.800	0.108	1.364
ID213377	213377	108	42.990	20.766	9.730	0	176	176	2	1	-10921639	213.095	213	175	255	4475	24.880	3.200	0.083	1.308
ID213376	213376	104	41.316	24.896	7.523	0	176	176	2	1	-10921639	163.190	150	112	247	3427	35.434	2.000	0.063	0.545
ID213383	213383	107	43.775	30.623	27.996	0	176	176	2	1	-10921639	172.095	169	126	238	3614	33.687	2.000	0.113	1.037
ID213382	213382	98	69.299	10.144	28.027	0	176	176	2	1	-10921639	183.714	190	94	255	3858	46.588	2.000	0.173	1.166
ID213381	213381	114	33.187	24.589	25.863	0	176	176	2	1	-10921639	198.905	189	174	235	4177	19.383	4.800	0.088	1.658
ID213380	213380	109	37.096	10.568	22.440	0	176	176	2	1	-10921639	167.810	163	121	213	3524	27.622	4.800	0.096	1.067
ID213387	213387	100	47.817	18.032	42.161	0	176	176	2	1	-10921639	143.381	142	87	198	3011	27.042	4.800	0.167	1.520
ID213386	213386	90	42.535	27.751	36.390	0	176	176	2	1	-10921639	178.667	177	126	238	3752	29.394	2.000	0.092	1.019
ID213385	213385	115	32.240	10.737	36.126	0	176	176	2	1	-10921639	100.286	103	60	126	2106	20.883	2.000	0.155	1.287
ID213384	213384	110	41.572	40.000	31.000	0	176	176	2	1	-10921639	97.095	90	57	147	2039	26.440	2.000	0.207	1.259
ID213363	213363	None	33.043	20.921	12.544	0	177	177	2	1	-10921639	220.000	225	160	255	4620	25.556	3.200	0.056	0.916
ID213362	213362	116	33.301	34.770	9.696	0	177	177	2	1	-10921639	66.714	55	36	130	1401	26.357	2.000	0.183	0.784
ID213361	213361	108	36.992	20.255	10.152	0	177	177	2	1	-10921639	215.333	208	160	255	4522	28.334	4.800	0.076	1.075
ID213360	213360	104	35.881	24.926	7.540	0	177	177	2	1	-10921639	173.905	177	129	226	3652	28.559	2.000	0.071	0.809
ID213367	213367	109	40.955	10.506	22.318	0	177	177	2	1	-10921639	169.952	172	109	213	3569	29.681	4.800	0.110	1.139
ID213366	213366	None	37.705	25.039	19.971	0	177	177	2	1	-10921639	204.714	205	153	255	4299	25.372	6.375	0.074	1.109
ID213365	213365	112	32.237	28.606	18.215	0	177	177	2	1	-10921639	165.714	166	105	246	3480	39.041	2.000	0.051	0.408
ID213364	213364	88	43.096	26.335	13.580	0	177	177	2	1	-10921639	202.571	189	163	255	4254	29.984	2.000	0.073	0.923
ID213371	213371	None	31.401	18.250	29.694	0	177	177	2	1	-10921639	188.857	190	151	235	3966	23.247	2.000	0.069	1.050
ID213370	213370	107	44.780	31.593	27.951	0	177	177	2	1	-10921639	158.000	156	112	223	3318	35.741	2.000	0.111	0.881
ID213369	213369	98	55.407	10.873	28.387	0	177	177	2	1	-10921639	192.619	193	129	255	4045	35.381	4.800	0.150	1.419
ID213368	213368	114	27.272	24.009	26.735	0	177	177	2	1	-10921639	195.476	196	157	226	4105	16.792	4.800	0.071	1.552
ID213375	213375	100	56.307	17.690	41.822	0	177	177	2	1	-10921639	160.571	165	103	226	3372	33.117	4.800	0.189	1.543
ID213374	213374	90	44.981	27.075	36.915	0	177	177	2	1	-10921639	187.905	189	123	249	3946	33.294	2.000	0.104	1.061
ID213373	213373	115	32.892	10.665	36.415	0	177	177	2	1	-10921639	109.905	112	75	157	2308	20.784	4.800	0.132	1.232
ID213372	213372	110	50.053	40.000	32.000	0	177	177	2	1	-10921639	115.381	105	76	175	2423	30.508	4.800	0.270	1.607
ID213391	213391	116	38.528	35.034	9.705	0	178	178	2	1	-10921639	71.524	63	37	132	1502	27.629	2.000	0.182	0.799
ID213390	213390	108	33.545	21.027	9.790	0	178	178	2	1	-10921639	211.476	216	168	247	4441	22.440	6.176	0.074	1.301
ID213389	213389	None	31.305	18.353	9.203	0	178	178	2	1	-10921639	169.143	172	94	228	3552	35.124	6.099	0.087	0.770
ID213388	213388	104	32.439	25.217	7.509	0	178	178	2	1	-10921639	165.905	160	127	232	3484	33.106	2.000	0.059	0.563
ID213395	213395	98	50.562	10.447	27.964	0	178	178	2	1	-10921639	180.190	181	112	247	3784	42.205	4.800	0.133	1.003
ID213394	213394	114	28.933	24.918	26.422	0	178	178	2	1	-10921639	203.429	204	172	231	4272	15.683	4.800	0.079	1.907
ID213393	213393	109	38.899	10.970	22.352	0	178	178	2	1	-10921639	175.238	177	103	234	3680	35.080	4.800	0.105	0.949
ID213392	213392	88	42.429	26.720	13.753	0	178	178	2	1	-10921639	198.524	195	126	255	4169	31.292	4.800	0.095	1.101
ID213399	213399	90	40.995	27.184	36.175	0	178	178	2	1	-10921639	195.857	195	142	234	4113	25.293	3.200	0.096	1.356
ID213398	213398	115	29.437	10.799	36.240	0	178	178	2	1	-10921639	105.762	103	60	144	2221	21.499	2.000	0.117	1.029
ID213397	213397	110	48.798	40.000	32.000	0	178	178	2	1	-10921639	115.810	103	85	171	2432	29.164	2.000	0.253	1.605
ID213396	213396	107	54.704	31.503	27.984	0	178	178	2	1	-10921639	170.048	174	103	255	3571	41.977	2.000	0.146	1.032
ID213401	213401	None	29.327	20.000	50.000	0	178	178	2	1	-10921639	43.857	37	23	100	921	20.018	2.000	0.273	0.939
ID213400	213400	100	55.572	17.918	42.381	0	178	178	2	1	-10921639	160.381	157	102	202	3368	27.217	4.800	0.202	1.980
ID213411	213411	117	35.313	18.794	29.176	0	179	179	2	1	-10921639	194.048	195	133	246	4075	25.388	2.000	0.064	0.926
ID213410	213410	107	62.046	31.116	27.920	0	179	179	2	1	-10921639	179.714	178	120	255	3774	38.269	2.000	0.148	1.214
ID213409	213409	98	56.469	10.016	27.655	0	179	179	2	1	-10921639	173.429	186	99	252	3642	44.399	4.800	0.155	1.049
ID213408	213408	114	35.334	25.001	25.718	0	179	179	2	1	-10921639	205.000	204	169	240	4305	19.619	4.800	0.090	1.719
ID213414	213414	100	51.911	17.530	41.961	0	179	179	2	1	-10921639	153.714	151	106	208	3228	30.598	4.800	0.182	1.551
ID213413	213413	90	49.007	26.681	37.199	0	179	179	2	1	-10921639	195.000	186	135	255	4095	32.334	6.051	0.118	1.274
ID213412	213412	110	47.020	40.000	32.000	0	179	179	2	1	-10921639	111.190	97	70	181	2335	31.521	2.000	0.228	1.311
ID213403	213403	108	35.040	19.703	9.878	0	179	179	2	1	-10921639	202.000	204	148	237	4242	24.464	4.800	0.077	1.183
ID213402	213402	104	41.056	25.065	7.146	0	179	179	2	1	-10921639	162.000	157	117	238	3402	31.095	3.200	0.112	1.053
ID213407	213407	109	40.377	10.939	22.009	0	179	179	2	1	-10921639	175.429	178	133	219	3684	25.325	2.000	0.104	1.304
ID213406	213406	118	27.494	17.575	19.515	0	179	179	2	1	-10921639	192.143	193	160	237	4035	22.116	2.000	0.052	0.866
ID213405	213405	88	34.256	26.767	13.412	0	179	179	2	1	-10921639	188.476	193	123	226	3958	29.005	4.800	0.098	1.165
ID213404	213404	116	36.720	35.028	9.897	0	179	179	2	1	-10921639	70.571	58	46	133	1482	23.943	2.000	0.179	0.897
ID213487	213487	104	39.339	25.226	7.550	0	180	180	2	1	-10921639	161.476	150	112	223	3391	27.935	2.000	0.071	0.770
ID213491	213491	88	28.010	26.979	13.569	0	180	180	2	1	-10921639	185.476	190	139	226	3895	25.785	2.000	0.051	0.704
ID213490	213490	116	28.803	35.190	10.242	0	180	180	2	1	-10921639	64.667	58	39	115	1358	23.044	2.000	0.137	0.675
ID213489	213489	108	39.086	19.778	9.521	0	180	180	2	1	-10921639	212.667	211	153	255	4466	23.720	6.172	0.092	1.515
ID213488	213488	119	45.110	17.255	10.169	0	180	180	2	1	-10921639	168.095	177	87	232	3530	47.073	3.200	0.105	0.680
ID213495	213495	114	32.864	24.909	26.450	0	180	180	2	1	-10921639	213.524	213	172	255	4484	23.487	4.800	0.072	1.220
ID213494	213494	109	36.940	10.376	21.885	0	180	180	2	1	-10921639	168.381	168	109	235	3536	33.781	6.316	0.093	0.849
ID213493	213493	118	37.972	18.114	20.140	0	180	180	2	1	-10921639	203.000	199	169	252	4263	24.025	3.200	0.081	1.263
ID213492	213492	120	32.940	28.415	18.684	0	180	180	2	1	-10921639	181.571	180	123	226	3813	35.517	2.000	0.047	0.456
ID213499	213499	110	37.684	40.000	33.000	0	180	180	2	1	-10921639	125.143	114	94	177	2628	25.881	6.311	0.213	1.699
ID213498	213498	117	28.487	18.757	29.212	0	180	180	2	1	-10921639	194.476	198	145	247	4084	23.271	2.000	0.049	0.785
ID213497	213497	107	43.032	31.105	27.838	0	180	180	2	1	-10921639	175.143	175	97	247	3678	40.611	4.800	0.097	0.764
ID213496	213496	98	59.321	10.062	27.986	0	180	180	2	1	-10921639	185.286	193	112	243	3891	39.018	4.800	0.159	1.299
ID213502	213502	100	49.979	17.829	42.319	0	180	180	2	1	-10921639	152.524	154	112	207	3203	23.562	4.800	0.180	1.979
ID213501	213501	90	53.052	26.826	36.228	0	180	180	2	1	-10921639	200.381	199	157	255	4208	34.660	2.000	0.107	1.115
ID213500	213500	None	28.701	10.804	36.129	0	180	180	2	1	-10921639	100.048	106	46	129	2101	21.880	2.000	0.132	1.063
ID213447	213447	104	31.438	24.478	7.597	0	181	181	2	1	-10921639	172.286	169	129	216	3618	25.062	7.600	0.057	0.747
ID213451	213451	120	37.193	28.152	18.588	0	181	181	2	1	-10921639	186.619	189	127	249	3919	38.683	2.000	0.066	0.598
ID213450	213450	88	52.113	26.811	13.620	0	181	181	2	1	-10921639	207.381	204	147	255	4355	34.757	2.000	0.112	1.200
ID213449	213449	119	38.445	16.707	10.318	0	181	181	2	1	-10921639	166.952	175	75	246	3506	43.648	4.800	0.097	0.680
ID213448	213448	108	38.333	19.298	8.961	0	181	181	2	1	-10921639	195.238	195	126	246	4100	30.680	7.600	0.103	1.188
ID213455	213455	107	53.475	31.018	27.895	0	181	181	2	1	-10921639	182.905	175	136	255	3841	36.384	2.000	0.117	1.055
ID213454	213454	98	44.831	11.193	28.445	0	181	181	2	1	-10921639	198.762	205	120	255	4174	35.014	4.800	0.111	1.136
ID213453	213453	114	29.066	25.086	26.134	0	181	181	2	1	-10921639	212.667	217	175	243	4466	19.392	7.600	0.073	1.485
ID213452	213452	109	45.264	10.106	21.391	0	181	181	2	1	-10921639	163.524	166	106	223	3434	38.412	2.000	0.109	0.835
ID213459	213459	90	55.533	27.035	36.417	0	181	181	2	1	-10921639	204.095	202	145	255	4286	33.296	3.200	0.120	1.310
ID213458	213458	110	52.736	39.232	32.713	0	181	181	2	1	-10921639	136.238	135	82	193	2861	36.950	4.800	0.204	1.249
ID213457	213457	None	33.669	28.182	33.205	0	181	181	2	1	-10921639	175.571	162	123	243	3687	36.623	2.000	0.057	0.515
ID213456	213456	117	34.915	18.224	29.253	0	181	181	2	1	-10921639	198.571	210	136	243	4170	33.763	2.000	0.056	0.627
ID213460	213460	100	50.694	17.934	42.323	0	181	181	2	1	-10921639	153.429	150	120	198	3222	23.886	4.800	0.176	1.919
ID213475	213475	123	31.652	25.285	19.816	0	182	182	2	1	-10921639	195.238	199	154	231	4100	18.555	2.000	0.067	1.319
ID213474	213474	None	31.249	17.722	19.921	0	182	182	2	1	-10921639	191.333	193	148	243	4018	22.080	4.800	0.067	1.086
ID213473	213473	88	40.099	26.793	13.543	0	182	182	2	1	-10921639	189.952	189	144	247	3989	29.180	2.000	0.094	1.121
ID213472	213472	108	43.753	17.878	9.252	0	182	182	2	1	-10921639	175.048	181	108	241	3676	35.028	6.250	0.097	0.883
ID213479	213479	124	33.381	13.610	28.056	0	182	182	2	1	-10921639	206.762	214	159	237	4342	22.140	4.800	0.078	1.347
ID213478	213478	98	34.745	9.097	27.894	0	182	182	2	1	-10921639	160.667	154	112	208	3374	32.478	4.800	0.110	0.982
ID213477	213477	114	36.551	25.337	26.193	0	182	182	2	1	-10921639	199.619	201	159	250	4192	25.115	2.000	0.068	1.011
ID213476	213476	109	32.663	10.941	21.681	0	182	182	2	1	-10921639	174.381	178	141	231	3662	25.141	3.200	0.096	1.215
ID213483	213483	125	27.449	10.612	36.241	0	182	182	2	1	-10921639	95.667	99	52	130	2009	18.012	4.800	0.129	1.214
ID213482	213482	110	36.774	38.401	32.746	0	182	182	2	1	-10921639	112.714	108	67	174	2367	27.434	2.000	0.120	0.879
ID213481	213481	117	31.032	18.931	29.753	0	182	182	2	1	-10921639	195.714	192	163	255	4110	23.435	2.000	0.056	0.879
ID213480	213480	107	54.611	31.075	27.928	0	182	182	2	1	-10921639	179.381	180	118	255	3767	39.521	3.200	0.117	0.948
ID213486	213486	100	45.881	18.068	42.527	0	182	182	2	1	-10921639	128.714	135	64	190	2703	33.499	4.800	0.185	1.199
ID213485	213485	127	34.977	16.150	36.918	0	182	182	2	1	-10921639	147.190	148	99	193	3091	27.937	2.000	0.085	0.823
ID213484	213484	90	43.152	26.988	36.069	0	182	182	2	1	-10921639	190.048	190	138	253	3991	28.607	6.370	0.085	1.044
ID213471	213471	104	35.298	24.378	7.639	0	182	182	2	1	-10921639	173.238	163	130	229	3638	30.443	7.600	0.058	0.626
ID213415	213415	104	29.923	24.309	7.639	0	183	183	2	1	-10921639	171.286	163	138	255	3597	29.182	7.600	0.034	0.382
ID213419	213419	109	52.238	10.801	21.919	0	183	183	2	1	-10921639	191.667	198	148	234	4025	29.052	2.000	0.118	1.388
ID213418	213418	123	32.864	25.035	19.903	0	183	183	2	1	-10921639	208.381	208	168	255	4376	23.521	2.000	0.063	1.049
ID213417	213417	88	35.359	26.484	13.622	0	183	183	2	1	-10921639	206.429	207	157	252	4335	26.443	2.000	0.078	1.132
ID213416	213416	108	41.333	18.065	9.329	0	183	183	2	1	-10921639	177.524	183	115	238	3728	39.897	7.600	0.095	0.772
ID213423	213423	107	48.668	30.962	27.635	0	183	183	2	1	-10921639	183.667	183	123	249	3857	34.662	4.800	0.122	1.150
ID213422	213422	124	35.981	14.250	27.966	0	183	183	2	1	-10921639	212.095	214	159	255	4454	26.205	4.800	0.089	1.323
ID213421	213421	98	51.798	9.515	27.848	0	183	183	2	1	-10921639	184.238	178	114	250	3869	36.344	2.000	0.121	1.093
ID213420	213420	114	29.603	24.000	27.000	0	183	183	2	1	-10921639	194.810	195	154	246	4091	26.206	2.000	0.063	0.875
ID213427	213427	125	32.285	10.740	36.249	0	183	183	2	1	-10921639	100.619	100	52	147	2113	22.353	2.000	0.130	1.039
ID213426	213426	126	32.414	22.217	34.926	0	183	183	2	1	-10921639	196.476	192	148	246	4126	23.683	4.800	0.078	1.195
ID213425	213425	127	28.174	16.473	35.461	0	183	183	2	1	-10921639	151.762	150	106	207	3187	31.053	2.000	0.049	0.459
ID213424	213424	110	39.543	38.174	32.986	0	183	183	2	1	-10921639	112.762	109	75	168	2368	26.801	2.000	0.128	0.955
ID213429	213429	100	54.359	18.079	42.761	0	183	183	2	1	-10921639	140.048	154	58	192	2941	36.863	2.000	0.204	1.289
ID213428	213428	90	57.605	26.995	36.236	0	183	183	2	1	-10921639	196.571	190	135	255	4128	33.581	6.399	0.121	1.267
ID213443	213443	126	29.623	22.951	34.196	0	184	184	2	1	-10921639	208.476	205	154	253	4378	26.413	7.600	0.054	0.804
ID213442	213442	110	43.603	40.000	32.000	0	184	184	2	1	-10921639	123.667	115	57	174	2597	37.826	7.600	0.192	1.055
ID213441	213441	117	30.369	18.300	30.027	0	184	184	2	1	-10921639	201.476	204	153	250	4231	24.439	2.000	0.061	0.950
ID213440	213440	107	46.460	31.578	27.950	0	184	184	2	1	-10921639	163.476	151	87	234	3433	37.902	2.000	0.123	0.948
ID213446	213446	100	49.533	18.004	42.707	0	184	184	2	1	-10921639	142.762	150	90	192	2998	33.151	4.800	0.177	1.295
ID213445	213445	90	46.528	27.287	36.204	0	184	184	2	1	-10921639	206.000	205	153	255	4326	28.869	4.800	0.103	1.329
ID213444	213444	125	28.763	10.692	36.437	0	184	184	2	1	-10921639	107.714	108	69	147	2262	21.914	2.000	0.120	1.054
ID213431	213431	108	38.296	17.796	9.884	0	184	184	2	1	-10921639	197.667	204	124	237	4151	31.907	6.392	0.101	1.141
ID213430	213430	171	29.815	19.816	6.212	0	184	184	2	1	-10921639	156.238	160	87	213	3281	34.015	4.800	0.075	0.641
ID213435	213435	123	29.421	25.134	19.037	0	184	184	2	1	-10921639	206.810	211	163	244	4343	19.758	3.200	0.061	1.204
ID213434	213434	None	27.426	17.600	17.800	0	184	184	2	1	-10921639	213.571	214	165	253	4485	20.094	7.600	0.066	1.320
ID213433	213433	88	31.681	26.429	13.588	0	184	184	2	1	-10921639	208.619	210	163	252	4381	24.736	3.200	0.063	0.994
ID213432	213432	None	28.051	21.010	14.390	0	184	184	2	1	-10921639	226.952	229	187	255	4766	22.001	7.600	0.048	0.945
ID213439	213439	124	30.339	12.109	28.573	0	184	184	2	1	-10921639	181.143	190	106	241	3804	41.639	2.000	0.053	0.440
ID213438	213438	98	52.843	8.949	27.895	0	184	184	2	1	-10921639	167.619	166	93	255	3520	41.472	2.000	0.129	0.921
ID213437	213437	114	32.792	24.181	27.097	0	184	184	2	1	-10921639	199.476	192	165	243	4189	20.410	2.000	0.065	1.195
ID213436	213436	109	50.584	10.849	21.894	0	184	184	2	1	-10921639	193.571	193	142	249	4065	29.688	4.800	0.112	1.309
ID213603	213603	None	28.544	15.200	24.754	0	185	185	2	1	-10921639	226.810	220	199	255	4763	19.036	7.600	0.058	1.308
ID213602	213602	109	43.818	10.999	22.057	0	185	185	2	1	-10921639	190.381	193	145	255	3998	31.134	7.600	0.102	1.132
ID213601	213601	None	31.511	28.774	18.975	0	185	185	2	1	-10921639	167.905	168	103	216	3526	31.477	2.000	0.065	0.648
ID213600	213600	123	27.629	25.417	19.225	0	185	185	2	1	-10921639	204.619	204	174	247	4297	20.026	2.000	0.043	0.839
ID213607	213607	117	33.485	18.457	29.881	0	185	185	2	1	-10921639	216.190	220	159	255	4540	24.718	4.800	0.078	1.263
ID213606	213606	107	51.323	31.106	27.785	0	185	185	2	1	-10921639	181.238	189	126	234	3806	33.335	2.000	0.121	1.170
ID213605	213605	98	64.600	8.976	27.976	0	185	185	2	1	-10921639	171.857	186	94	255	3609	49.153	2.000	0.137	0.845
ID213604	213604	114	28.516	24.021	24.921	0	185	185	2	1	-10921639	198.667	202	166	228	4172	18.451	3.200	0.067	1.348
ID213611	213611	100	52.362	18.032	42.344	0	185	185	2	1	-10921639	145.095	151	100	204	3047	28.569	4.800	0.165	1.438
ID213610	213610	90	51.480	27.688	36.692	0	185	185	2	1	-10921639	188.571	192	121	255	3960	40.800	2.000	0.128	1.051
ID213609	213609	126	28.151	21.477	35.099	0	185	185	2	1	-10921639	209.714	204	157	247	4404	21.804	6.075	0.064	1.160
ID213608	213608	110	44.545	38.785	32.333	0	185	185	2	1	-10921639	123.095	123	66	183	2585	35.536	6.369	0.183	1.074
ID213599	213599	88	41.916	26.397	13.367	0	185	185	2	1	-10921639	210.619	213	139	255	4423	28.617	4.800	0.099	1.323
ID213598	213598	108	37.747	19.199	9.743	0	185	185	2	1	-10921639	211.238	210	177	255	4436	21.340	6.327	0.095	1.711
ID213597	213597	171	30.694	20.066	6.316	0	185	185	2	1	-10921639	151.905	151	93	219	3190	37.725	4.800	0.074	0.558
ID213507	213507	109	52.936	11.277	22.253	0	186	186	2	1	-10921639	202.429	207	136	255	4251	38.605	4.800	0.131	1.212
ID213506	213506	123	28.341	26.183	19.779	0	186	186	2	1	-10921639	194.143	192	141	255	4077	28.123	2.000	0.048	0.631
ID213505	213505	131	27.678	20.453	14.723	0	186	186	2	1	-10921639	221.476	223	172	255	4651	24.145	2.000	0.056	0.980
ID213504	213504	88	38.039	26.321	13.690	0	186	186	2	1	-10921639	210.333	214	156	255	4417	25.003	2.000	0.081	1.256
ID213511	213511	110	31.018	38.023	32.505	0	186	186	2	1	-10921639	104.333	106	63	142	2191	24.770	2.000	0.117	0.885
ID213510	213510	107	49.357	30.922	28.161	0	186	186	2	1	-10921639	177.095	171	127	244	3719	35.692	2.000	0.105	0.940
ID213509	213509	98	46.053	9.294	28.210	0	186	186	2	1	-10921639	166.095	166	96	238	3488	40.024	7.600	0.103	0.775
ID213508	213508	114	35.485	24.272	26.171	0	186	186	2	1	-10921639	205.286	205	160	255	4311	26.465	2.000	0.066	0.962
ID213515	213515	100	40.105	18.192	42.370	0	186	186	2	1	-10921639	139.333	139	102	180	2926	24.874	4.800	0.142	1.395
ID213514	213514	90	42.898	27.485	37.046	0	186	186	2	1	-10921639	189.095	189	150	247	3971	26.423	4.800	0.104	1.351
ID213513	213513	130	35.869	16.431	37.017	0	186	186	2	1	-10921639	172.810	181	99	225	3629	35.002	4.800	0.110	0.979
ID213512	213512	126	34.921	22.727	34.610	0	186	186	2	1	-10921639	216.048	220	157	255	4537	24.909	4.800	0.083	1.334
ID213503	213503	108	40.693	17.195	9.921	0	186	186	2	1	-10921639	176.476	184	97	231	3706	38.878	4.800	0.102	0.838
ID213519	213519	131	35.496	20.675	14.575	0	187	187	2	1	-10921639	239.190	241	186	255	5023	18.231	4.800	0.084	2.041
ID213518	213518	88	41.784	26.112	13.117	0	187	187	2	1	-10921639	195.905	190	114	243	4114	33.774	2.000	0.074	0.797
ID213517	213517	108	53.061	19.019	8.931	0	187	187	2	1	-10921639	210.667	216	138	255	4424	34.744	4.800	0.128	1.376
ID213516	213516	132	31.751	22.867	5.013	0	187	187	2	1	-10921639	136.095	141	61	178	2858	36.119	4.800	0.118	0.795
ID213523	213523	98	51.982	9.152	27.567	0	187	187	2	1	-10921639	176.381	181	90	249	3704	48.285	2.000	0.121	0.791
ID213522	213522	114	34.663	24.264	25.327	0	187	187	2	1	-10921639	206.762	208	163	255	4342	24.211	2.000	0.062	0.999
ID213521	213521	109	43.287	11.209	22.503	0	187	187	2	1	-10921639	198.048	192	144	255	4159	31.731	7.600	0.075	0.868
ID213520	213520	123	28.572	25.398	19.386	0	187	187	2	1	-10921639	201.524	196	148	255	4232	27.615	2.000	0.045	0.624
ID213527	213527	110	42.759	37.880	32.567	0	187	187	2	1	-10921639	117.810	121	61	196	2474	32.765	2.000	0.150	0.939
ID213526	213526	117	36.062	18.781	29.899	0	187	187	2	1	-10921639	217.810	219	147	255	4574	28.816	2.000	0.066	0.930
ID213525	213525	107	43.891	30.938	27.846	0	187	187	2	1	-10921639	187.000	186	151	249	3927	26.710	4.800	0.112	1.412
ID213524	213524	129	30.501	13.632	28.355	0	187	187	2	1	-10921639	214.143	217	175	244	4497	21.809	4.800	0.065	1.196
ID213531	213531	100	34.654	18.213	42.385	0	187	187	2	1	-10921639	140.524	144	106	168	2951	20.600	6.341	0.127	1.540
ID213530	213530	90	41.699	27.203	37.503	0	187	187	2	1	-10921639	178.810	177	105	234	3755	35.139	7.600	0.110	1.008
ID213529	213529	130	46.831	16.070	37.245	0	187	187	2	1	-10921639	176.524	178	120	255	3707	35.936	2.000	0.089	0.805
ID213528	213528	126	42.031	23.733	34.772	0	187	187	2	1	-10921639	216.667	223	165	255	4550	28.919	2.000	0.079	1.098
ID213539	213539	98	45.667	9.627	27.891	0	188	188	2	1	-10921639	180.190	180	112	249	3784	37.171	2.000	0.078	0.700
ID213538	213538	114	31.622	25.541	26.189	0	188	188	2	1	-10921639	206.667	208	162	243	4340	20.889	4.800	0.065	1.204
ID213537	213537	109	44.367	10.471	22.078	0	188	188	2	1	-10921639	189.810	193	121	255	3986	36.458	7.600	0.120	1.117
ID213536	213536	123	34.776	27.856	18.592	0	188	188	2	1	-10921639	185.857	189	124	241	3903	33.480	2.000	0.059	0.622
ID213543	213543	110	43.192	38.031	32.495	0	188	188	2	1	-10921639	119.238	112	75	183	2504	28.181	2.000	0.137	1.018
ID213542	213542	117	28.961	18.379	30.190	0	188	188	2	1	-10921639	219.762	231	171	255	4615	25.507	7.600	0.062	1.012
ID213541	213541	129	38.550	14.782	28.470	0	188	188	2	1	-10921639	219.952	226	174	255	4619	27.189	3.200	0.069	1.043
ID213540	213540	107	59.747	31.137	28.070	0	188	188	2	1	-10921639	181.333	183	127	255	3808	38.685	2.000	0.120	1.007
ID213547	213547	90	45.312	27.337	38.029	0	188	188	2	1	-10921639	177.476	181	121	247	3727	32.542	4.800	0.109	1.070
ID213546	213546	130	33.863	16.804	37.457	0	188	188	2	1	-10921639	183.714	190	138	217	3858	22.839	4.800	0.084	1.252
ID213545	213545	126	31.206	21.705	34.309	0	188	188	2	1	-10921639	219.238	222	171	255	4604	24.296	4.800	0.070	1.185
ID213544	213544	None	28.351	27.827	33.174	0	188	188	2	1	-10921639	176.190	178	123	222	3700	31.104	2.000	0.044	0.479
ID213548	213548	100	46.587	17.973	42.328	0	188	188	2	1	-10921639	144.048	148	90	192	3025	29.461	6.337	0.147	1.255
ID213535	213535	131	31.180	20.325	13.441	0	188	188	2	1	-10921639	237.190	252	183	255	4981	21.865	4.800	0.067	1.368
ID213534	213534	88	33.004	26.733	13.159	0	188	188	2	1	-10921639	182.238	189	121	234	3827	32.014	2.000	0.076	0.801
ID213533	213533	108	37.573	17.337	10.045	0	188	188	2	1	-10921639	185.857	198	93	252	3903	43.063	4.800	0.098	0.770
ID213532	213532	132	38.688	22.897	5.479	0	188	188	2	1	-10921639	133.619	141	58	208	2806	43.234	2.000	0.119	0.660
ID213551	213551	131	33.864	19.963	14.604	0	189	189	2	1	-10921639	231.667	237	184	255	4865	24.179	4.800	0.067	1.201
ID213550	213550	108	48.331	18.479	8.928	0	189	189	2	1	-10921639	197.429	210	91	249	4146	44.029	7.600	0.123	0.983
ID213549	213549	132	44.915	22.227	5.681	0	189	189	2	1	-10921639	160.952	160	79	235	3380	37.259	2.000	0.101	0.793
ID213555	213555	114	30.237	24.725	26.817	0	189	189	2	1	-10921639	202.762	208	145	244	4258	25.959	2.000	0.060	0.885
ID213554	213554	156	28.894	29.457	24.063	0	189	189	2	1	-10921639	182.810	177	156	217	3839	19.848	2.000	0.055	0.957
ID213553	213553	109	45.359	10.848	22.672	0	189	189	2	1	-10921639	209.667	205	169	255	4403	24.790	4.800	0.094	1.451
ID213552	213552	123	29.139	28.996	18.556	0	189	189	2	1	-10921639	172.143	163	130	220	3615	28.097	2.000	0.063	0.726
ID213559	213559	110	42.295	37.662	32.537	0	189	189	2	1	-10921639	118.000	121	67	177	2478	33.312	2.000	0.152	0.937
ID213558	213558	129	32.938	14.035	28.681	0	189	189	2	1	-10921639	196.000	202	105	249	4116	35.854	2.000	0.056	0.580
ID213557	213557	107	33.366	31.456	28.098	0	189	189	2	1	-10921639	176.571	181	142	207	3708	21.736	4.800	0.090	1.346
ID213556	213556	98	52.372	9.280	27.773	0	189	189	2	1	-10921639	180.143	192	109	249	3783	44.370	2.000	0.124	0.897
ID213563	213563	100	46.644	18.679	42.263	0	189	189	2	1	-10921639	141.048	133	88	190	2962	29.461	2.000	0.137	1.154
ID213562	213562	90	40.415	27.536	38.554	0	189	189	2	1	-10921639	145.524	154	76	213	3056	44.444	2.000	0.116	0.682
ID213561	213561	130	39.148	16.409	36.204	0	189	189	2	1	-10921639	175.524	174	109	231	3686	36.362	2.000	0.094	0.826
ID213560	213560	126	35.677	23.333	35.450	0	189	189	2	1	-10921639	209.762	210	156	255	4405	25.649	4.800	0.073	1.116
ID213571	213571	114	32.267	25.389	26.295	0	190	190	2	1	-10921639	221.238	228	174	253	4646	24.740	7.600	0.062	1.050
ID213570	213570	156	42.780	29.051	24.297	0	190	190	2	1	-10921639	195.524	181	127	255	4106	38.305	7.600	0.070	0.670
ID213569	213569	109	52.924	10.034	22.256	0	190	190	2	1	-10921639	193.524	192	129	252	4064	38.540	4.800	0.134	1.187
ID213568	213568	123	46.027	26.715	19.048	0	190	190	2	1	-10921639	207.095	217	139	255	4349	32.461	2.000	0.092	1.077
ID213575	213575	117	33.119	17.991	29.786	0	190	190	2	1	-10921639	212.333	217	150	255	4459	30.215	2.000	0.049	0.658
ID213574	213574	107	35.152	31.268	27.720	0	190	190	2	1	-10921639	181.048	178	126	226	3802	28.158	2.000	0.075	0.893
ID213573	213573	129	35.889	14.154	28.462	0	190	190	2	1	-10921639	217.476	219	181	255	4567	22.995	4.800	0.077	1.352
ID213572	213572	98	47.637	9.680	27.877	0	190	190	2	1	-10921639	184.048	196	102	235	3865	38.183	2.000	0.102	0.892
ID213579	213579	90	56.081	26.921	37.190	0	190	190	2	1	-10921639	197.333	186	142	255	4144	30.722	4.800	0.138	1.560
ID213578	213578	130	49.036	16.202	36.972	0	190	190	2	1	-10921639	164.952	168	106	226	3464	35.740	2.000	0.114	0.941
ID213577	213577	126	46.900	22.017	34.928	0	190	190	2	1	-10921639	200.238	193	141	249	4205	32.613	2.000	0.086	0.969
ID213576	213576	110	45.280	37.494	32.209	0	190	190	2	1	-10921639	121.762	112	84	192	2557	31.627	2.000	0.133	0.907
ID213580	213580	100	36.459	19.029	42.001	0	190	190	2	1	-10921639	130.524	139	75	166	2741	26.756	2.000	0.144	1.227
ID213567	213567	88	47.310	26.482	12.999	0	190	190	2	1	-10921639	213.571	217	154	253	4485	27.093	4.800	0.103	1.466
ID213566	213566	131	32.203	20.937	12.762	0	190	190	2	1	-10921639	236.143	243	195	255	4959	19.599	2.000	0.059	1.342
ID213565	213565	108	37.359	18.378	8.674	0	190	190	2	1	-10921639	192.857	208	117	235	4050	33.965	4.800	0.101	1.040
ID213564	213564	132	35.837	22.750	6.072	0	190	190	2	1	-10921639	157.048	159	91	205	3298	33.834	4.800	0.100	0.847
ID213615	213615	131	32.774	20.144	13.506	0	191	191	2	1	-10921639	238.667	243	174	255	5012	21.669	7.600	0.070	1.442
ID213614	213614	88	42.303	25.936	13.208	0	191	191	2	1	-10921639	216.905	231	139	255	4555	35.434	4.800	0.093	1.038
ID213613	213613	108	40.100	17.741	9.523	0	191	191	2	1	-10921639	200.952	205	138	250	4220	28.602	4.800	0.089	1.147
ID213612	213612	132	28.092	25.433	7.038	0	191	191	2	1	-10921639	154.143	163	82	189	3237	28.278	2.000	0.073	0.740
ID213619	213619	98	48.236	9.002	27.641	0	191	191	2	1	-10921639	166.857	175	93	234	3504	41.281	2.000	0.121	0.870
ID213618	213618	114	32.230	24.206	26.008	0	191	191	2	1	-10921639	223.190	226	190	255	4687	16.768	4.800	0.076	1.890
ID213617	213617	109	46.219	10.609	22.254	0	191	191	2	1	-10921639	201.429	193	129	255	4230	33.131	2.000	0.105	1.152
ID213616	213616	133	31.832	17.399	19.340	0	191	191	2	1	-10921639	215.381	223	148	249	4523	26.538	7.600	0.078	1.171
ID213623	213623	None	33.732	28.014	32.350	0	191	191	2	1	-10921639	162.476	156	118	255	3412	33.896	2.000	0.027	0.249
ID213622	213622	117	37.853	19.131	30.121	0	191	191	2	1	-10921639	229.143	225	190	255	4812	22.359	2.000	0.074	1.417
ID213621	213621	129	27.024	13.886	28.541	0	191	191	2	1	-10921639	196.238	199	130	244	4121	34.723	2.000	0.051	0.552
ID213620	213620	107	50.307	30.869	27.824	0	191	191	2	1	-10921639	179.571	174	123	252	3771	37.257	2.000	0.100	0.878
ID213627	213627	130	34.011	16.186	36.820	0	191	191	2	1	-10921639	162.048	168	99	219	3403	30.210	2.000	0.076	0.762
ID213626	213626	None	27.442	9.832	36.764	0	191	191	2	1	-10921639	88.714	93	31	123	1863	24.487	2.000	0.142	0.900
ID213625	213625	126	32.584	22.259	34.637	0	191	191	2	1	-10921639	206.238	202	172	252	4331	21.601	4.800	0.069	1.224
ID213624	213624	110	42.890	37.617	32.680	0	191	191	2	1	-10921639	118.571	117	70	171	2490	30.500	2.000	0.144	0.978
ID213629	213629	100	42.721	18.204	42.204	0	191	191	2	1	-10921639	140.524	145	90	181	2951	27.542	2.000	0.144	1.286
ID213628	213628	90	50.039	27.186	38.063	0	191	191	2	1	-10921639	182.905	190	103	219	3841	29.550	4.800	0.149	1.604
ID213647	213647	131	34.096	20.873	12.770	0	192	192	2	1	-10921639	225.429	220	190	255	4734	20.049	4.800	0.072	1.508
ID213646	213646	108	42.995	17.896	9.266	0	192	192	2	1	-10921639	175.619	181	85	226	3688	37.114	7.600	0.110	0.938
ID213645	213645	134	28.762	22.558	5.897	0	192	192	2	1	-10921639	138.000	142	73	178	2898	29.496	7.600	0.081	0.700
ID213651	213651	109	48.361	10.656	22.393	0	192	192	2	1	-10921639	193.619	195	132	252	4066	33.143	4.800	0.126	1.304
ID213650	213650	123	29.007	25.926	19.644	0	192	192	2	1	-10921639	192.095	192	148	234	4034	22.816	2.000	0.064	1.017
ID213649	213649	133	30.782	17.046	19.096	0	192	192	2	1	-10921639	192.190	192	139	243	4036	27.591	6.418	0.061	0.804
ID213648	213648	88	46.022	26.285	13.440	0	192	192	2	1	-10921639	204.143	208	121	255	4287	33.784	4.800	0.097	1.065
ID213655	213655	107	45.525	31.061	27.761	0	192	192	2	1	-10921639	174.429	178	108	255	3663	36.484	2.000	0.099	0.864
ID213654	213654	129	27.759	14.250	27.776	0	192	192	2	1	-10921639	201.048	205	153	246	4222	22.578	4.800	0.065	1.092
ID213653	213653	98	53.023	9.068	27.761	0	192	192	2	1	-10921639	160.238	169	85	238	3365	43.879	2.000	0.140	0.894
ID213652	213652	114	29.051	24.994	25.892	0	192	192	2	1	-10921639	213.476	213	189	246	4483	15.029	4.800	0.077	2.024
ID213659	213659	90	54.854	26.639	37.807	0	192	192	2	1	-10921639	183.476	187	115	247	3853	37.565	4.800	0.153	1.298
ID213658	213658	130	30.548	16.461	36.200	0	192	192	2	1	-10921639	152.667	145	109	214	3206	30.236	2.000	0.082	0.763
ID213657	213657	110	41.676	37.618	32.381	0	192	192	2	1	-10921639	118.952	120	63	168	2498	29.083	2.000	0.146	1.044
ID213656	213656	117	36.437	19.143	29.788	0	192	192	2	1	-10921639	217.286	217	165	255	4563	26.708	7.600	0.080	1.199
ID213660	213660	100	49.451	17.962	42.054	0	192	192	2	1	-10921639	134.095	135	79	193	2816	28.312	4.800	0.171	1.382
ID213583	213583	131	31.231	21.177	12.555	0	193	193	2	1	-10921639	238.714	240	202	255	5013	16.737	4.800	0.061	1.651
ID213582	213582	108	38.357	17.885	9.641	0	193	193	2	1	-10921639	197.286	201	123	240	4143	30.054	4.800	0.099	1.182
ID213581	213581	134	41.138	22.713	5.585	0	193	193	2	1	-10921639	152.476	156	85	207	3202	30.683	7.600	0.116	1.029
ID213587	213587	109	53.401	10.248	21.920	0	193	193	2	1	-10921639	193.333	193	141	255	4060	37.906	4.800	0.132	1.193
ID213586	213586	123	35.236	25.736	19.251	0	193	193	2	1	-10921639	198.952	199	139	255	4178	29.760	2.000	0.059	0.750
ID213585	213585	133	38.319	16.877	19.405	0	193	193	2	1	-10921639	215.333	216	160	255	4522	30.259	7.600	0.073	0.964
ID213584	213584	88	48.713	26.319	13.116	0	193	193	2	1	-10921639	219.810	223	154	255	4616	30.122	2.000	0.101	1.341
ID213591	213591	117	40.327	18.423	29.838	0	193	193	2	1	-10921639	217.810	225	136	255	4574	34.964	2.000	0.070	0.815
ID213590	213590	107	41.498	30.724	28.045	0	193	193	2	1	-10921639	183.714	187	126	255	3858	34.235	2.000	0.097	0.951
ID213589	213589	98	53.533	9.047	27.586	0	193	193	2	1	-10921639	166.333	174	87	231	3493	47.160	2.000	0.147	0.906
ID213588	213588	114	30.038	24.867	25.006	0	193	193	2	1	-10921639	214.381	217	180	255	4502	19.878	4.800	0.058	1.186
ID213595	213595	90	57.907	26.708	37.703	0	193	193	2	1	-10921639	187.524	193	117	246	3938	42.011	4.800	0.151	1.173
ID213594	213594	130	31.718	16.325	35.493	0	193	193	2	1	-10921639	166.143	172	109	207	3489	30.689	2.000	0.075	0.755
ID213593	213593	None	30.825	23.083	34.902	0	193	193	2	1	-10921639	203.619	205	160	255	4276	25.125	7.600	0.059	0.909
ID213592	213592	110	41.956	37.162	32.748	0	193	193	2	1	-10921639	119.714	120	84	172	2514	25.044	4.800	0.163	1.338
ID213596	213596	100	43.594	17.901	42.163	0	193	193	2	1	-10921639	140.095	150	78	177	2942	30.476	4.800	0.160	1.268
ID213635	213635	133	38.154	16.641	19.504	0	194	194	2	1	-10921639	208.000	204	175	255	4368	23.628	2.000	0.076	1.250
ID213634	213634	123	39.138	26.325	18.802	0	194	194	2	1	-10921639	198.810	192	157	255	4175	28.321	2.000	0.063	0.831
ID213633	213633	88	48.439	26.345	13.454	0	194	194	2	1	-10921639	212.524	216	133	255	4463	32.392	4.800	0.110	1.299
ID213632	213632	131	37.087	20.382	11.548	0	194	194	2	1	-10921639	226.286	223	166	255	4752	26.340	2.000	0.075	1.193
ID213639	213639	107	47.746	30.723	28.006	0	194	194	2	1	-10921639	177.333	181	117	255	3724	39.359	2.000	0.096	0.792
ID213638	213638	98	51.733	9.834	28.196	0	194	194	2	1	-10921639	168.095	166	120	255	3530	33.747	6.374	0.115	1.029
ID213637	213637	114	31.994	24.855	26.205	0	194	194	2	1	-10921639	213.095	214	177	246	4475	17.435	4.800	0.071	1.617
ID213636	213636	109	46.679	10.653	22.102	0	194	194	2	1	-10921639	190.476	189	135	255	4000	29.099	4.800	0.116	1.359
ID213643	213643	100	43.933	17.706	42.118	0	194	194	2	1	-10921639	137.095	142	73	181	2879	29.024	4.800	0.166	1.344
ID213642	213642	90	45.720	26.632	36.867	0	194	194	2	1	-10921639	177.619	171	136	250	3730	35.769	2.000	0.098	0.886
ID213641	213641	110	45.109	36.922	32.416	0	194	194	2	1	-10921639	119.143	117	70	172	2502	28.389	2.000	0.160	1.155
ID213640	213640	117	35.542	18.339	29.519	0	194	194	2	1	-10921639	205.619	207	126	255	4318	35.435	7.600	0.063	0.688
ID213644	213644	135	38.134	21.000	50.000	0	194	194	2	1	-10921639	59.952	55	31	130	1259	27.507	2.000	0.286	0.969
ID213631	213631	108	32.391	18.673	9.404	0	194	194	2	1	-10921639	188.048	187	127	255	3949	32.970	7.600	0.077	0.815
ID213630	213630	134	40.530	23.074	5.793	0	194	194	2	1	-10921639	155.524	157	94	204	3266	30.792	2.000	0.121	1.091
ID213667	213667	114	37.770	24.467	25.483	0	195	195	2	1	-10921639	232.524	238	186	255	4883	20.356	4.800	0.082	1.740
ID213666	213666	136	29.212	28.818	24.390	0	195	195	2	1	-10921639	183.857	180	117	234	3861	32.988	2.000	0.047	0.499
ID213665	213665	109	39.279	9.431	21.833	0	195	195	2	1	-10921639	168.095	160	105	223	3530	31.887	6.354	0.111	1.054
ID213664	213664	133	38.551	16.662	19.455	0	195	195	2	1	-10921639	227.476	228	156	255	4777	28.047	4.800	0.080	1.199
ID213671	213671	117	29.970	18.366	30.083	0	195	195	2	1	-10921639	218.190	220	145	255	4582	27.549	4.800	0.056	0.846
ID213670	213670	107	48.835	30.861	28.116	0	195	195	2	1	-10921639	184.619	174	121	255	3877	38.990	3.200	0.099	0.854
ID213669	213669	98	50.998	9.117	28.174	0	195	195	2	1	-10921639	157.143	171	91	244	3300	39.816	2.000	0.127	0.889
ID213668	213668	138	28.480	14.453	27.224	0	195	195	2	1	-10921639	207.524	204	178	234	4358	18.686	4.800	0.066	1.367
ID213675	213675	None	37.275	16.488	36.127	0	195	195	2	1	-10921639	169.857	169	118	231	3567	34.067	3.200	0.098	0.889
ID213674	213674	137	41.980	23.227	35.057	0	195	195	2	1	-10921639	217.190	225	153	255	4561	26.918	6.337	0.084	1.249
ID213673	213673	110	35.972	37.160	32.485	0	195	195	2	1	-10921639	122.143	120	87	162	2565	23.312	4.800	0.144	1.316
ID213672	213672	None	28.553	28.615	32.130	0	195	195	2	1	-10921639	171.143	165	124	244	3594	31.958	2.000	0.038	0.388
ID213678	213678	135	63.359	21.000	50.000	0	195	195	2	1	-10921639	81.810	64	34	183	1718	42.599	2.000	0.331	0.956
ID213677	213677	100	52.557	17.399	42.029	0	195	195	2	1	-10921639	147.762	162	87	193	3103	33.499	2.000	0.184	1.370
ID213676	213676	90	47.612	26.769	36.688	0	195	195	2	1	-10921639	195.000	198	129	255	4095	34.345	4.800	0.122	1.234
ID213663	213663	88	45.804	26.259	13.260	0	195	195	2	1	-10921639	231.381	243	166	255	4859	29.306	4.800	0.108	1.538
ID213662	213662	108	47.454	18.346	9.060	0	195	195	2	1	-10921639	196.476	208	114	255	4126	40.876	7.600	0.108	0.938
ID213661	213661	134	35.190	22.782	6.045	0	195	195	2	1	-10921639	156.571	168	78	204	3288	33.607	7.600	0.096	0.820
ID213679	213679	134	50.573	23.060	6.072	0	196	196	2	1	-10921639	164.429	163	97	237	3453	39.191	3.200	0.136	1.003
ID213683	213683	109	36.925	10.726	22.506	0	196	196	2	1	-10921639	183.381	184	139	249	3851	27.970	2.000	0.078	0.951
ID213682	213682	133	33.217	16.775	19.519	0	196	196	2	1	-10921639	217.762	222	172	255	4573	22.352	6.378	0.069	1.263
ID213681	213681	88	50.196	26.293	13.190	0	196	196	2	1	-10921639	231.143	243	159	255	4854	28.315	4.800	0.122	1.773
ID213680	213680	108	45.116	18.727	9.797	0	196	196	2	1	-10921639	219.000	223	172	255	4599	28.822	7.600	0.101	1.392
ID213687	213687	107	55.256	30.951	27.989	0	196	196	2	1	-10921639	187.762	186	115	255	3943	43.685	2.000	0.100	0.780
ID213686	213686	98	53.310	9.215	27.896	0	196	196	2	1	-10921639	158.095	159	109	240	3320	40.275	2.000	0.146	1.001
ID213685	213685	114	35.698	23.842	25.455	0	196	196	2	1	-10921639	237.714	246	187	255	4992	22.381	4.800	0.082	1.612
ID213684	213684	136	27.295	29.152	24.329	0	196	196	2	1	-10921639	181.952	174	133	240	3821	34.825	2.000	0.030	0.308
ID213691	213691	137	38.746	22.792	34.711	0	196	196	2	1	-10921639	221.524	223	172	255	4652	28.887	6.322	0.079	1.122
ID213690	213690	110	34.178	37.362	32.442	0	196	196	2	1	-10921639	114.857	118	66	154	2412	23.656	2.000	0.129	1.113
ID213689	213689	117	30.524	18.074	29.441	0	196	196	2	1	-10921639	224.429	223	190	255	4713	23.507	3.200	0.046	0.847
ID213688	213688	138	33.492	14.339	28.479	0	196	196	2	1	-10921639	207.524	204	156	247	4358	24.334	4.800	0.077	1.222
ID213694	213694	135	54.191	20.000	50.000	0	196	196	2	1	-10921639	86.810	82	46	160	1823	33.570	2.000	0.303	1.201
ID213693	213693	100	50.786	17.389	41.987	0	196	196	2	1	-10921639	142.286	147	87	189	2988	35.920	2.000	0.178	1.196
ID213692	213692	90	44.047	26.969	36.894	0	196	196	2	1	-10921639	190.619	193	145	235	4003	30.117	4.800	0.107	1.224
ID213699	213699	139	28.300	25.258	18.696	0	197	197	2	1	-10921639	200.190	198	162	238	4204	21.134	2.000	0.053	0.946
ID213698	213698	133	28.054	16.693	19.138	0	197	197	2	1	-10921639	197.381	201	148	235	4145	23.491	2.000	0.054	0.859
ID213697	213697	88	49.496	26.059	12.475	0	197	197	2	1	-10921639	203.190	208	114	255	4267	43.862	2.000	0.096	0.813
ID213696	213696	108	41.462	18.315	9.759	0	197	197	2	1	-10921639	201.476	205	138	237	4231	30.896	7.600	0.107	1.261
ID213703	213703	138	43.863	13.712	27.987	0	197	197	2	1	-10921639	204.143	207	138	252	4287	30.062	2.000	0.084	1.057
ID213702	213702	98	49.735	8.521	27.918	0	197	197	2	1	-10921639	162.524	175	75	226	3413	42.890	4.800	0.141	0.938
ID213701	213701	136	31.777	29.120	24.370	0	197	197	2	1	-10921639	174.905	169	108	238	3673	34.508	2.000	0.038	0.367
ID213700	213700	109	29.656	9.062	21.587	0	197	197	2	1	-10921639	145.762	144	99	205	3061	32.326	4.800	0.110	0.893
ID213707	213707	137	40.628	22.333	34.073	0	197	197	2	1	-10921639	218.952	222	184	255	4598	21.381	4.800	0.090	1.683
ID213706	213706	110	42.047	37.305	32.466	0	197	197	2	1	-10921639	127.667	127	87	175	2681	22.216	4.800	0.172	1.691
ID213705	213705	117	37.323	18.722	29.033	0	197	197	2	1	-10921639	213.381	222	163	255	4481	29.763	2.000	0.063	0.853
ID213704	213704	107	44.145	31.119	27.788	0	197	197	2	1	-10921639	183.238	184	135	240	3848	30.455	2.000	0.099	1.086
ID213711	213711	135	43.307	19.000	50.000	0	197	197	2	1	-10921639	82.619	90	51	126	1735	22.712	4.800	0.309	1.716
ID213710	213710	100	49.960	17.350	42.228	0	197	197	2	1	-10921639	130.238	138	84	183	2735	31.273	4.800	0.195	1.361
ID213709	213709	90	38.152	26.777	36.822	0	197	197	2	1	-10921639	177.048	166	114	249	3718	33.272	4.800	0.093	0.909
ID213708	213708	148	31.972	16.083	36.694	0	197	197	2	1	-10921639	148.095	147	106	192	3110	30.602	6.309	0.099	0.875
ID213695	213695	134	39.816	23.510	5.957	0	197	197	2	1	-10921639	157.952	160	103	214	3317	32.847	4.800	0.132	1.121
ID213729	213729	135	45.439	19.000	50.000	0	198	198	2	1	-10921639	80.905	84	39	135	1699	27.559	4.800	0.321	1.427
ID213728	213728	100	50.569	16.902	42.481	0	198	198	2	1	-10921639	140.048	142	84	190	2941	31.395	4.800	0.185	1.394
ID213715	213715	139	31.898	25.420	19.165	0	198	198	2	1	-10921639	227.048	229	192	255	4768	20.875	4.800	0.066	1.356
ID213714	213714	88	35.591	26.902	13.309	0	198	198	2	1	-10921639	208.143	213	148	255	4371	33.650	4.800	0.091	1.027
ID213713	213713	108	44.057	18.992	9.891	0	198	198	2	1	-10921639	225.000	234	175	255	4725	30.155	6.309	0.097	1.322
ID213712	213712	134	33.254	22.648	6.263	0	198	198	2	1	-10921639	163.857	177	85	214	3441	35.943	4.800	0.096	0.800
ID213719	213719	114	37.259	24.077	25.868	0	198	198	2	1	-10921639	233.143	234	196	255	4896	17.428	4.800	0.080	1.987
ID213718	213718	136	31.148	28.833	25.064	0	198	198	2	1	-10921639	194.714	204	135	255	4089	33.971	3.200	0.052	0.569
ID213717	213717	109	44.876	9.889	22.034	0	198	198	2	1	-10921639	181.190	184	123	250	3805	32.585	4.800	0.141	1.375
ID213716	213716	133	42.552	17.219	19.712	0	198	198	2	1	-10921639	216.095	219	162	255	4538	27.957	2.000	0.078	1.115
ID213723	213723	117	32.143	18.454	29.416	0	198	198	2	1	-10921639	228.905	229	195	255	4807	20.320	4.800	0.063	1.343
ID213722	213722	138	39.640	11.801	28.880	0	198	198	2	1	-10921639	192.714	199	112	252	4047	39.651	6.325	0.088	0.785
ID213721	213721	107	35.279	31.630	27.901	0	198	198	2	1	-10921639	164.762	165	124	231	3460	36.017	2.000	0.062	0.535
ID213720	213720	98	48.445	9.024	28.024	0	198	198	2	1	-10921639	169.000	163	99	243	3549	40.413	2.000	0.119	0.887
ID213727	213727	90	48.734	26.943	36.733	0	198	198	2	1	-10921639	194.190	192	139	255	4078	32.849	4.800	0.123	1.300
ID213726	213726	148	32.215	16.261	37.014	0	198	198	2	1	-10921639	152.619	159	102	208	3205	31.740	2.000	0.083	0.735
ID213725	213725	137	42.857	23.349	34.751	0	198	198	2	1	-10921639	209.905	229	139	255	4408	37.688	2.000	0.078	0.808
ID213724	213724	110	34.902	37.003	32.640	0	198	198	2	1	-10921639	115.429	117	69	166	2424	27.728	2.000	0.111	0.834
ID213763	213763	None	30.473	20.341	33.785	0	199	199	2	1	-10921639	198.333	202	133	247	4165	29.909	7.600	0.054	0.678
ID213762	213762	110	47.226	37.271	32.401	0	199	199	2	1	-10921639	121.524	115	76	190	2552	33.218	3.200	0.163	1.026
ID213761	213761	117	32.390	18.270	29.407	0	199	199	2	1	-10921639	213.143	211	183	252	4476	22.830	2.000	0.054	0.958
ID213760	213760	107	41.717	30.438	27.855	0	199	199	2	1	-10921639	180.095	174	130	255	3782	33.354	2.000	0.064	0.646
ID213767	213767	135	48.140	18.000	50.000	0	199	199	2	1	-10921639	78.810	66	45	135	1655	26.055	2.000	0.339	1.530
ID213766	213766	100	64.310	17.030	42.710	0	199	199	2	1	-10921639	130.476	126	49	237	2740	47.606	2.000	0.206	0.937
ID213765	213765	90	32.190	27.152	37.953	0	199	199	2	1	-10921639	167.952	172	108	240	3527	30.750	7.600	0.112	1.097
ID213764	213764	137	42.655	23.053	34.480	0	199	199	2	1	-10921639	210.190	208	159	255	4414	29.933	2.000	0.090	1.158
ID213751	213751	108	42.162	18.095	9.379	0	199	199	2	1	-10921639	196.190	204	120	247	4120	38.750	7.600	0.102	0.936
ID213750	213750	134	39.742	22.722	5.659	0	199	199	2	1	-10921639	168.095	168	108	240	3530	33.507	7.600	0.121	1.082
ID213755	213755	109	52.484	10.347	22.357	0	199	199	2	1	-10921639	172.667	175	114	240	3626	40.532	4.800	0.167	1.220
ID213754	213754	139	27.434	24.518	19.537	0	199	199	2	1	-10921639	203.143	208	153	255	4266	26.605	2.000	0.047	0.686
ID213753	213753	88	38.457	26.570	13.516	0	199	199	2	1	-10921639	194.810	199	129	255	4091	35.779	2.000	0.066	0.677
ID213752	213752	140	32.926	19.695	12.702	0	199	199	2	1	-10921639	232.190	238	196	255	4876	20.119	4.800	0.067	1.454
ID213759	213759	138	32.122	13.526	28.063	0	199	199	2	1	-10921639	193.381	195	138	241	4061	22.743	2.000	0.054	0.876
ID213758	213758	98	44.788	9.059	28.401	0	199	199	2	1	-10921639	155.619	156	99	223	3268	35.531	4.800	0.132	1.022
ID213757	213757	114	36.306	24.394	25.464	0	199	199	2	1	-10921639	214.048	216	172	255	4495	23.146	6.049	0.070	1.216
ID213756	213756	136	30.453	28.920	24.208	0	199	199	2	1	-10921639	178.952	171	132	225	3758	29.320	2.000	0.050	0.583
ID213731	213731	108	43.680	19.000	8.964	0	200	200	2	1	-10921639	219.762	228	159	255	4615	32.356	4.800	0.095	1.174
ID213730	213730	134	42.458	23.216	5.654	0	200	200	2	1	-10921639	183.667	187	109	232	3857	34.344	7.600	0.127	1.209
ID213735	213735	None	33.869	18.292	19.284	0	200	200	2	1	-10921639	220.238	216	181	255	4625	24.745	4.800	0.078	1.292
ID213734	213734	None	36.105	27.580	18.297	0	200	200	2	1	-10921639	206.857	216	118	255	4344	35.469	2.000	0.077	0.838
ID213733	213733	88	38.251	26.370	13.200	0	200	200	2	1	-10921639	217.810	222	159	255	4574	27.772	2.000	0.077	1.116
ID213732	213732	140	32.812	19.969	12.517	0	200	200	2	1	-10921639	243.048	255	192	255	5104	19.856	4.800	0.072	1.640
ID213739	213739	114	33.460	24.000	26.000	0	200	200	2	1	-10921639	236.143	246	192	255	4959	21.609	4.800	0.083	1.676
ID213738	213738	136	42.035	29.020	24.633	0	200	200	2	1	-10921639	203.952	201	165	255	4283	31.027	3.200	0.070	0.860
ID213737	213737	109	56.813	10.734	22.722	0	200	200	2	1	-10921639	202.619	210	145	253	4255	31.088	2.000	0.125	1.450
ID213736	213736	139	36.886	26.457	18.789	0	200	200	2	1	-10921639	222.762	226	163	255	4678	27.258	2.000	0.074	1.132
ID213743	213743	110	36.232	37.330	32.368	0	200	200	2	1	-10921639	128.429	129	94	171	2697	22.085	4.800	0.141	1.438
ID213742	213742	117	28.762	18.650	29.388	0	200	200	2	1	-10921639	225.619	235	174	255	4738	23.094	7.600	0.045	0.837
ID213741	213741	138	45.599	12.230	28.968	0	200	200	2	1	-10921639	190.381	189	126	249	3998	41.247	2.000	0.093	0.785
ID213740	213740	107	29.595	31.944	27.948	0	200	200	2	1	-10921639	163.286	165	105	226	3429	33.450	2.000	0.056	0.515
ID213747	213747	100	54.198	17.328	42.318	0	200	200	2	1	-10921639	152.143	165	93	223	3195	37.004	2.000	0.172	1.206
ID213746	213746	90	34.107	27.441	37.221	0	200	200	2	1	-10921639	193.048	190	154	240	4054	25.625	4.800	0.089	1.234
ID213745	213745	137	39.835	23.837	35.004	0	200	200	2	1	-10921639	219.143	225	181	255	4602	24.381	2.000	0.077	1.286
ID213744	213744	None	28.005	28.822	32.569	0	200	200	2	1	-10921639	181.143	189	115	229	3804	31.121	2.000	0.050	0.557
ID213749	213749	None	30.504	20.000	50.000	0	200	200	2	1	-10921639	90.381	84	60	127	1898	21.791	3.200	0.235	1.580
ID213748	213748	135	34.888	18.000	50.000	0	200	200	2	1	-10921639	84.571	88	45	117	1776	24.349	4.800	0.258	1.425
ID213778	213778	100	46.831	17.377	41.992	0	201	201	2	1	-10921639	129.238	130	78	178	2714	32.346	2.000	0.154	1.066
ID213777	213777	90	27.956	27.292	36.117	0	201	201	2	1	-10921639	183.095	187	133	231	3845	25.733	6.364	0.066	0.884
ID213776	213776	137	29.548	24.748	34.433	0	201	201	2	1	-10921639	202.952	198	171	234	4262	21.386	7.600	0.065	1.159
ID213771	213771	109	54.939	10.912	22.664	0	201	201	2	1	-10921639	186.143	184	133	255	3909	30.206	4.800	0.136	1.473
ID213770	213770	88	37.890	26.375	13.333	0	201	201	2	1	-10921639	211.000	219	142	252	4431	27.869	5.991	0.087	1.213
ID213769	213769	140	37.152	20.036	11.991	0	201	201	2	1	-10921639	226.571	225	193	255	4758	20.784	6.278	0.088	1.761
ID213768	213768	134	30.103	22.221	6.003	0	201	201	2	1	-10921639	156.286	162	100	222	3282	32.151	2.000	0.081	0.726
ID213775	213775	110	35.065	37.155	32.618	0	201	201	2	1	-10921639	105.524	105	60	162	2216	27.593	2.000	0.109	0.753
ID213774	213774	117	37.551	16.520	28.795	0	201	201	2	1	-10921639	209.048	211	159	255	4390	28.150	2.000	0.080	1.096
ID213773	213773	114	37.584	24.902	26.215	0	201	201	2	1	-10921639	216.476	217	163	255	4546	23.359	3.200	0.077	1.323
ID213772	213772	136	29.861	29.119	24.328	0	201	201	2	1	-10921639	181.476	178	132	222	3811	29.432	2.000	0.053	0.623
ID213795	213795	None	32.354	9.553	27.903	0	202	202	2	1	-10921639	156.238	159	109	196	3281	25.086	6.332	0.080	0.919
ID213794	213794	114	33.716	24.796	27.071	0	202	202	2	1	-10921639	208.238	201	174	255	4373	25.661	4.800	0.074	1.112
ID213793	213793	None	29.384	24.382	25.520	0	202	202	2	1	-10921639	211.238	207	177	255	4436	24.787	7.600	0.077	1.214
ID213792	213792	109	33.019	10.736	22.992	0	202	202	2	1	-10921639	173.524	181	124	214	3644	22.076	4.800	0.085	1.235
ID213799	213799	90	40.665	26.057	36.288	0	202	202	2	1	-10921639	191.238	190	151	232	4016	24.867	4.800	0.098	1.373
ID213798	213798	110	33.812	36.780	32.062	0	202	202	2	1	-10921639	109.905	111	73	148	2308	21.035	2.000	0.140	1.284
ID213797	213797	117	30.999	14.082	28.801	0	202	202	2	1	-10921639	175.905	183	105	234	3694	32.223	2.000	0.053	0.550
ID213796	213796	None	28.814	31.749	27.586	0	202	202	2	1	-10921639	156.571	157	112	205	3288	25.713	2.000	0.071	0.807
ID213800	213800	100	29.051	17.048	42.334	0	202	202	2	1	-10921639	113.667	118	66	147	2387	21.864	2.000	0.128	1.176
ID213791	213791	None	28.439	18.136	19.375	0	202	202	2	1	-10921639	207.048	207	162	255	4348	20.786	7.600	0.082	1.512
ID213790	213790	140	32.785	20.539	12.275	0	202	202	2	1	-10921639	231.286	237	207	255	4857	17.361	4.800	0.075	1.856
ID213789	213789	None	29.332	18.322	8.075	0	202	202	2	1	-10921639	163.095	171	72	216	3425	39.290	7.600	0.075	0.578
ID213788	213788	134	35.133	23.628	6.296	0	202	202	2	1	-10921639	172.524	165	114	234	3623	33.902	4.800	0.119	1.086
ID213779	213779	140	30.651	20.189	12.825	0	203	203	2	1	-10921639	205.619	210	157	255	4318	24.941	6.288	0.056	0.872
ID213783	213783	117	30.186	16.206	28.121	0	203	203	2	1	-10921639	195.000	193	165	228	4095	20.057	6.096	0.072	1.303
ID213782	213782	114	29.658	24.736	26.503	0	203	203	2	1	-10921639	201.524	202	160	238	4232	19.341	4.800	0.080	1.547
ID213781	213781	109	39.683	10.585	21.637	0	203	203	2	1	-10921639	170.857	172	142	195	3588	17.080	4.800	0.125	2.226
ID213780	213780	None	30.698	27.227	13.813	0	203	203	2	1	-10921639	184.476	184	132	220	3874	22.500	4.800	0.072	1.101
ID213785	213785	90	32.032	25.724	35.262	0	203	203	2	1	-10921639	185.000	187	150	240	3885	23.244	3.200	0.070	1.044
ID213784	213784	110	33.435	36.905	32.333	0	203	203	2	1	-10921639	104.667	105	69	148	2198	20.932	2.000	0.136	1.197
ID213803	213803	109	31.758	10.443	21.621	0	204	204	2	1	-10921639	141.952	148	85	183	2981	28.213	4.800	0.126	1.127
ID213802	213802	None	28.501	27.508	18.466	0	204	204	2	1	-10921639	176.238	172	121	223	3701	26.258	4.800	0.070	0.875
ID213801	213801	140	31.098	20.392	11.762	0	204	204	2	1	-10921639	191.048	190	135	232	4012	25.459	4.800	0.070	0.986
ID213804	213804	90	28.131	24.713	36.016	0	204	204	2	1	-10921639	161.333	162	108	204	3388	22.927	2.000	0.070	0.924
ID213787	213787	144	27.259	25.894	15.318	0	206	206	2	1	-10921639	173.143	171	148	207	3636	16.617	4.800	0.065	1.279
ID213786	213786	None	29.232	19.476	11.392	0	206	206	2	1	-10921639	155.238	157	102	207	3260	29.599	2.000	0.073	0.710
ID213806	213806	None	29.036	25.853	36.101	0	207	207	2	1	-10921639	159.286	163	118	195	3345	20.855	4.800	0.073	1.037
ID213805	213805	144	31.325	27.294	14.274	0	207	207	2	1	-10921639	174.333	171	135	211	3661	21.041	4.800	0.079	1.220
ID213807	213807	None	28.434	21.164	10.358	0	210	210	2	1	-10921639	151.571	156	114	195	3183	22.990	7.600	0.080	0.982
ID213808	213808	None	27.303	25.508	35.908	0	210	210	2	1	-10921639	145.143	139	115	198	3048	22.245	6.316	0.075	0.908
ID213809	213809	None	28.792	9.731	25.201	0	211	211	2	1	-10921639	111.619	114	72	144	2344	20.294	4.800	0.120	1.180
ID213811	213811	None	28.953	30.496	27.529	0	212	212	2	1	-10921639	146.714	144	93	195	3081	26.758	7.600	0.064	0.664
ID213810	213810	None	28.573	20.556	11.412	0	212	212	2	1	-10921639	162.190	163	127	198	3406	20.549	4.800	0.086	1.247
ID213814	213814	None	32.924	26.224	15.011	0	213	213	2	1	-10921639	163.762	159	132	196	3439	16.065	4.800	0.088	1.653
ID213815	213815	None	27.110	19.639	12.019	0	214	214	2	1	-10921639	153.238	157	120	187	3218	19.432	2.000	0.082	1.197
ID213816	213816	None	34.403	26.194	35.909	0	214	214	2	1	-10921639	149.381	154	114	196	3137	22.732	6.284	0.107	1.265
ID213813	213813	141	28.653	26.056	36.070	0	216	216	2	1	-10921639	127.810	126	84	168	2684	23.088	7.600	0.079	0.814
ID213812	213812	142	28.168	20.666	9.820	0	216	216	2	1	-10921639	138.857	142	97	163	2916	18.529	6.354	0.099	1.346
ID213819	213819	142	29.275	18.940	11.423	0	217	217	2	1	-10921639	136.476	139	93	177	2866	22.792	6.343	0.113	1.212
ID213820	213820	141	29.482	27.087	36.160	0	217	217	2	1	-10921639	126.571	126	93	168	2658	22.609	2.000	0.086	0.891
ID213822	213822	141	29.655	27.030	36.357	0	218	218	2	1	-10921639	126.619	135	90	160	2659	22.489	4.800	0.113	1.144
ID213818	213818	None	28.009	16.747	18.343	0	219	219	2	1	-10921639	134.048	139	85	171	2815	23.846	2.000	0.068	0.712
ID213817	213817	None	29.156	19.667	11.534	0	219	219	2	1	-10921639	136.429	136	102	172	2865	19.169	4.800	0.096	1.248
ID213821	213821	141	33.031	26.950	36.241	0	220	220	2	1	-10921639	133.619	133	96	168	2806	20.541	4.800	0.112	1.308
ID213826	213826	141	28.713	26.432	36.112	0	221	221	2	1	-10921639	129.619	130	90	169	2722	17.371	7.600	0.113	1.514
ID213825	213825	None	27.160	30.850	27.621	0	221	221	2	1	-10921639	117.143	117	63	172	2460	26.706	2.000	0.083	0.675
ID213824	213824	143	30.556	19.714	9.848	0	221	221	2	1	-10921639	127.714	132	87	163	2682	18.139	4.800	0.125	1.568
ID213823	213823	143	27.708	20.612	10.196	0	222	222	2	1	-10921639	133.238	141	81	165	2798	23.539	7.600	0.092	0.954
ID213831	213831	None	27.864	30.146	28.030	0	225	225	2	1	-10921639	127.143	129	88	174	2670	22.379	3.200	0.089	0.927
ID213828	213828	145	34.079	20.302	10.811	0	226	226	2	1	-10921639	131.476	139	85	165	2761	21.586	4.800	0.123	1.338
ID213827	213827	145	43.361	19.881	11.700	0	227	227	2	1	-10921639	144.952	144	96	201	3044	25.017	2.000	0.127	1.307
ID213830	213830	145	31.316	19.290	11.189	0	229	229	2	1	-10921639	114.952	123	58	154	2414	28.509	2.000	0.126	0.903
ID213829	213829	145	31.141	20.036	11.486	0	230	230	2	1	-10921639	128.000	129	73	169	2688	27.545	4.800	0.127	1.047
ID213832	213832	None	32.100	19.796	11.320	0	232	232	2	1	-10921639	119.381	120	58	172	2507	27.985	3.200	0.129	0.973
ID213837	213837	None	29.392	26.034	14.731	0	234	234	2	1	-10921639	134.048	135	94	169	2815	22.962	2.000	0.077	0.836
ID213836	213836	146	30.586	19.773	12.984	0	234	234	2	1	-10921639	138.762	144	103	174	2914	22.131	6.372	0.096	1.095
ID213835	213835	None	27.772	24.733	26.926	0	235	235	2	1	-10921639	140.905	133	106	186	2959	21.302	2.000	0.066	0.824
ID213834	213834	146	29.511	19.882	11.977	0	235	235	2	1	-10921639	128.048	129	72	154	2689	20.128	4.800	0.110	1.259
ID213833	213833	None	32.829	26.648	14.021	0	236	236	2	1	-10921639	128.286	130	70	175	2694	29.662	4.800	0.114	0.883
ID213839	213839	None	31.698	26.950	36.029	0	237	237	2	1	-10921639	113.571	117	66	160	2385	24.093	2.000	0.108	0.921
ID213838	213838	None	32.347	19.681	12.120	0	237	237	2	1	-10921639	122.381	123	79	157	2570	21.837	4.800	0.132	1.308
ID213840	213840	147	34.375	26.485	14.368	0	239	239	2	1	-10921639	133.714	136	82	177	2808	28.955	4.800	0.124	1.018
ID213845	213845	147	30.850	25.921	13.842	0	240	240	2	1	-10921639	125.000	121	82	169	2625	20.281	2.000	0.124	1.362
ID213846	213846	147	39.544	26.067	14.023	0	241	241	2	1	-10921639	129.333	132	75	169	2716	24.640	3.200	0.139	1.282
ID213843	213843	192	27.768	20.158	12.271	0	242	242	2	1	-10921639	112.857	117	63	157	2370	23.059	2.000	0.111	0.976
ID213844	213844	None	27.378	27.302	35.783	0	242	242	2	1	-10921639	106.571	112	57	147	2238	22.892	4.800	0.116	0.969
ID213842	213842	None	27.380	24.028	26.093	0	243	243	2	1	-10921639	142.857	139	115	178	3000	17.445	2.000	0.070	1.069
ID213841	213841	192	31.370	19.931	11.987	0	243	243	2	1	-10921639	121.667	126	69	163	2555	24.477	4.800	0.114	1.015
ID213847	213847	149	28.327	29.946	26.438	0	247	247	2	1	-10921639	126.381	129	75	165	2654	23.308	7.600	0.109	1.070
ID213848	213848	None	34.421	26.862	35.976	0	247	247	2	1	-10921639	107.667	117	58	175	2261	32.512	7.600	0.101	0.606
ID213849	213849	149	28.703	30.615	27.459	0	248	248	2	1	-10921639	115.905	114	81	150	2434	22.696	4.800	0.124	1.124
ID213855	213855	149	27.148	30.700	27.716	0	249	249	2	1	-10921639	107.857	108	64	159	2265	25.972	4.800	0.114	0.847
ID213854	213854	150	33.641	20.072	10.775	0	249	249	2	1	-10921639	117.524	118	69	151	2468	22.031	2.000	0.131	1.233
ID213851	213851	149	30.750	30.996	27.127	0	250	250	2	1	-10921639	124.143	126	87	165	2607	20.031	4.800	0.140	1.523
ID213850	213850	150	37.868	19.199	11.320	0	250	250	2	1	-10921639	117.524	118	52	186	2468	36.294	2.000	0.122	0.704
ID213853	213853	151	27.711	22.021	33.873	0	250	250	2	1	-10921639	145.857	145	112	184	3063	20.896	7.600	0.074	0.961
ID213852	213852	None	34.400	27.906	32.291	0	250	250	2	1	-10921639	130.381	130	78	187	2738	29.517	2.000	0.082	0.667
ID213859	213859	153	30.112	15.827	36.272	0	251	251	2	1	-10921639	104.048	103	78	139	2185	15.400	7.600	0.146	1.727
ID213858	213858	151	27.635	23.648	34.996	0	251	251	2	1	-10921639	137.143	136	99	180	2880	20.202	2.000	0.080	1.001
ID213857	213857	149	28.031	29.176	25.048	0	251	251	2	1	-10921639	134.476	135	90	171	2824	19.397	2.000	0.088	1.124
ID213856	213856	150	38.281	19.763	11.927	0	251	251	2	1	-10921639	146.238	148	100	186	3071	22.980	7.600	0.140	1.566
ID213860	213860	152	29.454	26.458	36.218	0	251	251	2	1	-10921639	124.143	130	79	180	2607	26.035	4.800	0.126	1.070
ID213891	213891	152	32.182	26.805	35.876	0	252	252	2	1	-10921639	115.143	118	63	150	2418	30.879	3.200	0.117	0.783
ID213890	213890	153	42.610	15.718	36.067	0	252	252	2	1	-10921639	106.857	102	69	153	2244	25.399	3.200	0.169	1.218
ID213889	213889	154	28.435	28.282	32.569	0	252	252	2	1	-10921639	129.286	135	72	172	2715	23.223	4.800	0.113	1.129
ID213888	213888	155	36.885	31.308	27.524	0	252	252	2	1	-10921639	121.000	123	64	171	2541	31.388	2.000	0.110	0.763
ID213887	213887	150	41.274	19.489	11.455	0	252	252	2	1	-10921639	124.000	136	63	184	2604	36.340	4.800	0.154	0.912
ID213897	213897	152	34.026	26.610	36.129	0	253	253	2	1	-10921639	116.714	121	72	165	2451	26.669	2.000	0.121	0.944
ID213896	213896	153	44.411	16.276	36.133	0	253	253	2	1	-10921639	121.381	120	75	166	2549	28.498	2.000	0.176	1.272
ID213895	213895	154	32.834	28.398	32.629	0	253	253	2	1	-10921639	122.095	118	78	169	2564	26.308	2.000	0.094	0.796
ID213894	213894	155	33.544	30.337	27.654	0	253	253	2	1	-10921639	124.762	123	82	180	2620	23.939	2.000	0.095	0.903
ID213893	213893	None	37.263	15.285	28.169	0	253	253	2	1	-10921639	145.524	145	105	196	3056	25.433	4.800	0.127	1.294
ID213892	213892	150	41.588	19.057	11.522	0	253	253	2	1	-10921639	141.095	148	79	193	2963	27.360	4.800	0.133	1.211
ID213899	213899	None	31.475	26.156	13.360	0	254	254	2	1	-10921639	115.857	120	48	165	2433	30.753	7.600	0.101	0.690
ID213898	213898	150	41.755	19.324	11.060	0	254	254	2	1	-10921639	136.476	141	88	180	2866	27.818	4.800	0.142	1.222
ID213902	213902	152	34.737	27.166	35.867	0	254	254	2	1	-10921639	124.333	133	73	169	2611	28.415	2.000	0.098	0.784
ID213901	213901	153	46.207	15.915	36.174	0	254	254	2	1	-10921639	136.667	141	103	181	2870	23.457	4.800	0.181	1.784
ID213900	213900	154	39.664	28.346	32.430	0	254	254	2	1	-10921639	133.857	130	100	189	2811	28.341	2.000	0.100	0.860
ID213875	213875	157	29.382	17.869	43.809	0	255	255	2	1	-10921639	47.952	52	13	99	1007	23.120	2.000	0.232	0.780
ID213874	213874	152	47.396	27.185	36.051	0	255	255	2	1	-10921639	137.333	135	88	196	2884	32.050	2.000	0.122	0.930
ID213873	213873	153	45.238	15.886	36.042	0	255	255	2	1	-10921639	133.381	127	84	196	2801	27.822	4.800	0.155	1.287
ID213872	213872	154	34.572	28.503	32.285	0	255	255	2	1	-10921639	139.667	144	90	199	2933	30.668	2.000	0.099	0.819
ID213871	213871	158	27.198	12.010	23.137	0	255	255	2	1	-10921639	111.667	115	66	147	2345	24.876	2.000	0.103	0.836
ID213870	213870	150	42.608	19.744	10.777	0	255	255	2	1	-10921639	148.857	153	99	184	3126	24.759	2.000	0.135	1.426
ID213863	213863	159	30.787	26.529	19.244	0	256	256	2	1	-10921639	147.476	153	99	193	3097	26.960	4.800	0.098	0.972
ID213862	213862	None	35.757	22.959	16.044	0	256	256	2	1	-10921639	178.286	171	147	228	3744	25.489	2.000	0.077	0.999
ID213861	213861	150	62.650	20.117	10.706	0	256	256	2	1	-10921639	171.286	166	102	234	3597	34.997	2.000	0.170	1.423
ID213867	213867	153	36.460	15.792	36.418	0	256	256	2	1	-10921639	131.952	132	88	168	2771	22.146	2.000	0.121	1.285
ID213866	213866	154	35.957	28.000	33.000	0	256	256	2	1	-10921639	163.095	154	120	220	3425	32.402	6.362	0.113	1.022
ID213865	213865	160	44.365	30.312	28.020	0	256	256	2	1	-10921639	150.238	150	121	225	3155	29.295	2.000	0.092	0.868
ID213864	213864	158	36.178	11.823	23.079	0	256	256	2	1	-10921639	122.238	124	69	183	2567	28.430	2.000	0.097	0.762
ID213869	213869	157	35.937	18.034	43.689	0	256	256	2	1	-10921639	51.667	46	7	105	1085	29.798	2.000	0.252	0.697
ID213868	213868	152	49.041	27.250	35.697	0	256	256	2	1	-10921639	150.762	154	85	220	3166	37.384	6.394	0.131	0.937
ID213879	213879	158	28.177	11.754	23.084	0	257	257	2	1	-10921639	117.286	118	79	165	2463	22.588	2.000	0.080	0.773
ID213878	213878	159	38.386	26.159	18.213	0	257	257	2	1	-10921639	164.095	160	118	205	3446	24.476	4.800	0.112	1.348
ID213877	213877	161	27.393	25.753	13.122	0	257	257	2	1	-10921639	130.095	139	48	178	2732	36.532	4.800	0.103	0.662
ID213876	213876	150	44.642	20.336	10.700	0	257	257	2	1	-10921639	159.333	159	118	195	3346	21.914	4.800	0.144	1.833
ID213883	213883	None	29.130	22.972	34.614	0	257	257	2	1	-10921639	149.667	148	112	198	3143	25.435	2.000	0.059	0.659
ID213882	213882	154	36.734	28.284	32.377	0	257	257	2	1	-10921639	152.190	148	114	219	3196	26.910	2.000	0.080	0.839
ID213881	213881	160	41.657	30.792	27.527	0	257	257	2	1	-10921639	140.429	145	91	207	2949	34.240	2.000	0.102	0.757
ID213880	213880	162	37.400	15.114	27.878	0	257	257	2	1	-10921639	159.143	157	90	220	3342	25.623	4.800	0.111	1.246
ID213886	213886	157	31.850	17.635	43.863	0	257	257	2	1	-10921639	51.000	49	12	111	1071	25.088	2.000	0.238	0.782
ID213885	213885	152	40.521	27.074	36.163	0	257	257	2	1	-10921639	144.810	151	94	198	3041	28.929	2.000	0.097	0.884
ID213884	213884	153	52.792	16.053	35.887	0	257	257	2	1	-10921639	138.810	135	81	199	2915	32.962	2.000	0.167	1.203
ID213911	213911	161	29.795	24.558	12.322	0	258	258	2	1	-10921639	131.238	135	78	186	2756	33.151	4.800	0.093	0.673
ID213910	213910	150	44.743	19.923	11.134	0	258	258	2	1	-10921639	155.286	153	94	207	3261	27.846	4.800	0.142	1.383
ID213915	213915	160	43.887	30.189	27.850	0	258	258	2	1	-10921639	150.524	142	111	253	3161	31.099	2.000	0.086	0.769
ID213914	213914	162	28.341	15.654	28.458	0	258	258	2	1	-10921639	165.857	165	138	198	3483	16.779	4.800	0.100	1.804
ID213913	213913	158	40.668	11.966	23.112	0	258	258	2	1	-10921639	136.429	142	81	183	2865	29.034	2.000	0.127	1.058
ID213912	213912	159	40.066	27.076	18.074	0	258	258	2	1	-10921639	148.095	145	106	196	3110	26.786	2.000	0.108	1.078
ID213919	213919	157	31.972	17.871	43.739	0	258	258	2	1	-10921639	49.429	45	13	94	1038	25.496	2.000	0.239	0.749
ID213918	213918	152	44.630	27.109	35.997	0	258	258	2	1	-10921639	146.952	151	78	198	3086	31.725	2.000	0.119	0.984
ID213917	213917	153	42.589	16.194	36.277	0	258	258	2	1	-10921639	131.286	129	84	186	2757	26.646	2.000	0.145	1.251
ID213916	213916	154	33.443	28.647	32.548	0	258	258	2	1	-10921639	148.238	151	100	222	3113	32.325	7.600	0.092	0.772
ID213938	213938	152	35.898	26.924	36.259	0	259	259	2	1	-10921639	144.619	153	97	189	3037	26.307	3.200	0.091	0.915
ID213937	213937	153	48.845	16.170	36.375	0	259	259	2	1	-10921639	138.095	135	91	195	2900	29.344	2.000	0.151	1.236
ID213936	213936	None	31.271	21.892	34.215	0	259	259	2	1	-10921639	158.048	154	127	199	3319	17.133	4.800	0.096	1.611
ID213931	213931	159	32.099	27.084	17.307	0	259	259	2	1	-10921639	154.429	154	112	199	3243	24.111	4.800	0.086	1.017
ID213930	213930	161	38.784	24.887	12.461	0	259	259	2	1	-10921639	152.381	165	85	199	3200	35.009	4.800	0.116	0.903
ID213929	213929	150	40.414	20.327	10.486	0	259	259	2	1	-10921639	148.429	156	69	205	3117	38.488	4.800	0.148	0.992
ID213935	213935	154	34.995	28.673	32.465	0	259	259	2	1	-10921639	150.048	147	93	205	3151	27.464	2.000	0.074	0.752
ID213934	213934	160	38.898	30.831	27.823	0	259	259	2	1	-10921639	148.429	142	100	210	3117	28.460	2.000	0.102	0.965
ID213933	213933	None	32.301	29.407	24.343	0	259	259	2	1	-10921639	143.714	141	106	216	3018	28.512	2.000	0.051	0.488
ID213932	213932	158	31.302	11.548	22.735	0	259	259	2	1	-10921639	129.000	135	87	166	2709	24.081	7.600	0.105	1.015
ID213907	213907	162	32.868	16.133	29.150	0	260	260	2	1	-10921639	154.619	153	109	204	3247	24.492	2.000	0.084	0.981
ID213906	213906	158	46.443	11.552	22.951	0	260	260	2	1	-10921639	136.667	130	97	204	2870	28.361	2.000	0.135	1.150
ID213905	213905	159	48.570	26.810	17.816	0	260	260	2	1	-10921639	168.286	162	121	255	3534	32.670	2.000	0.114	1.055
ID213904	213904	161	47.044	25.667	12.239	0	260	260	2	1	-10921639	150.048	154	73	205	3151	41.164	4.800	0.150	0.953
ID213909	213909	153	39.238	16.033	36.589	0	260	260	2	1	-10921639	129.476	135	67	174	2719	28.539	4.800	0.160	1.253
ID213908	213908	152	41.705	26.937	36.179	0	260	260	2	1	-10921639	148.571	147	105	195	3120	27.060	2.000	0.104	1.037
ID213903	213903	150	44.030	20.661	9.800	0	260	260	2	1	-10921639	160.857	165	117	199	3378	25.411	7.600	0.129	1.448
ID213923	213923	159	37.369	26.721	18.162	0	261	261	2	1	-10921639	173.810	177	129	222	3650	29.415	2.000	0.086	0.932
ID213922	213922	None	30.624	24.082	16.460	0	261	261	2	1	-10921639	188.381	190	151	232	3956	21.428	7.600	0.058	0.969
ID213921	213921	161	40.692	25.944	12.876	0	261	261	2	1	-10921639	168.952	174	97	216	3548	30.230	3.200	0.112	1.129
ID213920	213920	150	47.089	21.290	9.723	0	261	261	2	1	-10921639	155.143	151	106	211	3258	30.266	7.600	0.121	1.110
ID213927	213927	152	45.094	26.525	36.333	0	261	261	2	1	-10921639	157.476	153	108	238	3307	30.316	2.000	0.117	1.087
ID213926	213926	160	41.696	30.811	27.837	0	261	261	2	1	-10921639	165.286	165	124	226	3471	28.007	2.000	0.107	1.143
ID213925	213925	162	35.954	15.574	28.170	0	261	261	2	1	-10921639	162.333	163	126	210	3409	22.509	2.000	0.085	1.136
ID213924	213924	158	53.030	11.615	23.015	0	261	261	2	1	-10921639	151.476	156	87	216	3181	30.271	4.800	0.161	1.391
ID213928	213928	153	41.733	16.063	36.539	0	261	261	2	1	-10921639	138.048	144	84	175	2899	26.806	4.800	0.158	1.404
ID213939	213939	150	36.284	21.517	9.061	0	262	262	2	1	-10921639	148.762	159	91	196	3124	30.815	7.600	0.113	0.982
ID213943	213943	159	53.914	27.129	18.162	0	262	262	2	1	-10921639	179.714	177	121	255	3774	35.811	2.000	0.114	1.030
ID213942	213942	161	43.482	25.873	13.025	0	262	262	2	1	-10921639	174.619	181	115	223	3667	32.739	4.800	0.111	1.070
ID213941	213941	None	29.807	16.036	12.850	0	262	262	2	1	-10921639	128.048	138	69	184	2689	34.962	7.600	0.080	0.544
ID213940	213940	None	32.945	18.831	12.063	0	262	262	2	1	-10921639	165.571	172	108	208	3477	25.713	6.334	0.074	0.889
ID213947	213947	162	33.711	15.785	28.639	0	262	262	2	1	-10921639	160.905	162	103	208	3379	27.842	2.000	0.073	0.788
ID213946	213946	160	35.799	30.795	27.969	0	262	262	2	1	-10921639	152.762	148	108	214	3208	27.005	4.800	0.090	0.933
ID213945	213945	163	29.606	29.890	24.068	0	262	262	2	1	-10921639	146.476	145	93	183	3076	24.746	2.000	0.082	0.901
ID213944	213944	158	44.900	11.936	23.363	0	262	262	2	1	-10921639	146.524	154	70	198	3077	34.365	2.000	0.136	1.023
ID213950	213950	164	34.876	17.817	44.270	0	262	262	2	1	-10921639	51.143	43	19	105	1074	25.868	2.000	0.185	0.618
ID213949	213949	152	41.619	27.240	36.441	0	262	262	2	1	-10921639	149.810	144	106	214	3146	25.633	2.000	0.102	1.083
ID213948	213948	153	43.333	16.266	36.282	0	262	262	2	1	-10921639	143.667	144	87	201	3017	29.320	4.800	0.142	1.216
ID213985	213985	164	27.066	16.550	44.446	0	263	263	2	1	-10921639	55.762	58	27	88	1171	18.809	3.200	0.196	0.973
ID213984	213984	153	35.199	16.355	36.854	0	263	263	2	1	-10921639	123.476	120	67	163	2593	28.051	3.200	0.130	1.014
ID213975	213975	150	56.359	20.930	9.803	0	263	263	2	1	-10921639	176.381	172	114	237	3704	36.585	7.600	0.139	1.174
ID213979	213979	163	30.112	29.508	24.309	0	263	263	2	1	-10921639	153.762	148	100	199	3229	27.070	4.800	0.087	0.908
ID213978	213978	158	43.837	12.145	23.300	0	263	263	2	1	-10921639	151.000	150	100	201	3171	31.650	6.127	0.131	1.102
ID213977	213977	159	49.070	26.853	17.954	0	263	263	2	1	-10921639	184.524	195	115	237	3875	35.136	2.000	0.110	1.038
ID213976	213976	161	54.179	26.115	13.314	0	263	263	2	1	-10921639	191.762	183	138	252	4027	33.906	4.800	0.131	1.312
ID213983	213983	152	49.277	27.065	36.092	0	263	263	2	1	-10921639	161.190	160	108	225	3385	31.330	2.000	0.118	1.087
ID213982	213982	165	43.851	22.019	34.674	0	263	263	2	1	-10921639	164.762	163	121	229	3460	30.224	2.000	0.111	1.092
ID213981	213981	160	38.851	30.270	28.078	0	263	263	2	1	-10921639	165.952	163	130	234	3485	27.757	2.000	0.088	0.964
ID213980	213980	162	31.736	15.168	28.017	0	263	263	2	1	-10921639	164.667	168	132	201	3458	21.230	6.264	0.081	1.168
ID213955	213955	163	31.106	29.908	24.344	0	264	264	2	1	-10921639	147.333	144	102	210	3094	28.680	2.000	0.063	0.609
ID213954	213954	158	42.919	11.902	23.955	0	264	264	2	1	-10921639	159.524	157	118	210	3350	26.267	4.800	0.128	1.378
ID213953	213953	159	55.116	27.020	18.162	0	264	264	2	1	-10921639	187.524	184	139	255	3938	32.107	2.000	0.108	1.142
ID213952	213952	161	59.425	26.167	13.124	0	264	264	2	1	-10921639	202.190	204	141	255	4246	29.921	4.800	0.145	1.707
ID213959	213959	166	30.844	28.497	32.198	0	264	264	2	1	-10921639	152.429	148	115	214	3201	27.484	2.000	0.042	0.447
ID213958	213958	None	29.912	18.765	28.984	0	264	264	2	1	-10921639	169.524	174	123	234	3560	27.464	6.209	0.048	0.571
ID213957	213957	162	36.224	15.839	28.689	0	264	264	2	1	-10921639	169.857	175	111	238	3567	30.493	6.217	0.078	0.807
ID213956	213956	160	30.817	30.853	28.091	0	264	264	2	1	-10921639	148.476	148	109	204	3118	27.743	2.000	0.068	0.682
ID213963	213963	164	39.777	15.346	44.130	0	264	264	2	1	-10921639	52.905	48	13	109	1111	29.086	2.000	0.303	0.846
ID213962	213962	152	59.686	26.824	36.597	0	264	264	2	1	-10921639	155.429	157	82	237	3264	48.131	2.000	0.148	0.833
ID213961	213961	153	39.342	16.313	37.510	0	264	264	2	1	-10921639	121.286	130	67	166	2547	31.491	4.800	0.171	1.124
ID213960	213960	165	45.581	21.837	34.389	0	264	264	2	1	-10921639	168.333	163	130	217	3535	26.244	2.000	0.114	1.314
ID213951	213951	150	46.909	20.824	9.600	0	264	264	2	1	-10921639	171.190	166	129	253	3595	29.294	7.600	0.118	1.238
ID214003	214003	166	29.878	29.053	32.076	0	265	265	2	1	-10921639	152.810	147	121	198	3209	23.838	2.000	0.043	0.532
ID214002	214002	160	28.891	30.487	27.717	0	265	265	2	1	-10921639	161.429	160	129	202	3390	19.449	2.000	0.063	0.985
ID214001	214001	162	35.222	15.435	28.116	0	265	265	2	1	-10921639	170.952	175	129	213	3590	25.117	4.800	0.097	1.199
ID214000	214000	158	40.811	11.707	23.528	0	265	265	2	1	-10921639	156.095	153	121	196	3278	22.908	7.600	0.124	1.508
ID214007	214007	164	36.080	14.476	45.069	0	265	265	2	1	-10921639	48.095	43	13	99	1010	25.511	2.000	0.330	0.935
ID214006	214006	153	48.844	16.489	37.484	0	265	265	2	1	-10921639	142.476	151	79	186	2992	33.351	4.800	0.180	1.301
ID214005	214005	152	47.585	26.940	36.655	0	265	265	2	1	-10921639	152.048	156	79	207	3193	39.533	2.000	0.146	0.978
ID214004	214004	165	40.850	21.863	34.519	0	265	265	2	1	-10921639	167.238	163	90	225	3512	32.070	2.000	0.091	0.868
ID213999	213999	159	39.875	26.180	18.556	0	265	265	2	1	-10921639	189.143	192	142	255	3972	30.855	2.000	0.094	1.055
ID213998	213998	161	53.340	26.194	13.169	0	265	265	2	1	-10921639	200.476	196	147	255	4210	31.565	4.800	0.132	1.480
ID213997	213997	167	37.317	15.670	12.904	0	265	265	2	1	-10921639	137.714	142	75	190	2892	34.843	7.600	0.094	0.682
ID213996	213996	150	47.643	20.856	9.829	0	265	265	2	1	-10921639	182.286	181	124	234	3828	27.771	7.600	0.125	1.461
ID213971	213971	165	37.516	22.713	34.964	0	266	266	2	1	-10921639	163.524	165	114	211	3434	27.029	2.000	0.091	1.011
ID213970	213970	162	34.070	14.444	28.085	0	266	266	2	1	-10921639	161.667	165	120	220	3395	24.319	4.800	0.096	1.162
ID213969	213969	None	28.394	6.317	25.887	0	266	266	2	1	-10921639	59.143	58	16	123	1242	30.291	2.000	0.134	0.462
ID213968	213968	158	40.622	12.010	23.326	0	266	266	2	1	-10921639	148.000	147	109	202	3108	27.907	7.600	0.112	1.071
ID213974	213974	164	32.092	13.920	45.093	0	266	266	2	1	-10921639	54.143	57	21	103	1137	20.982	2.000	0.258	1.057
ID213973	213973	153	43.712	16.265	37.265	0	266	266	2	1	-10921639	138.952	142	82	186	2918	26.688	7.600	0.160	1.436
ID213972	213972	152	45.080	27.634	36.236	0	266	266	2	1	-10921639	158.095	163	99	222	3320	33.635	2.000	0.117	0.981
ID213967	213967	159	44.568	26.984	18.362	0	266	266	2	1	-10921639	194.238	193	150	255	4079	29.406	2.000	0.088	1.069
ID213966	213966	161	49.895	26.135	13.287	0	266	266	2	1	-10921639	192.714	195	124	243	4047	34.557	2.000	0.116	1.159
ID213965	213965	167	31.006	16.208	13.073	0	266	266	2	1	-10921639	138.143	148	78	189	2901	37.695	6.354	0.068	0.467
ID213964	213964	150	48.985	20.818	9.880	0	266	266	2	1	-10921639	178.524	177	132	255	3749	33.015	7.600	0.120	1.160
ID213987	213987	150	40.700	20.112	10.407	0	267	267	2	1	-10921639	175.333	169	118	231	3682	34.317	4.800	0.123	1.119
ID213986	213986	169	31.210	34.491	6.336	0	267	267	2	1	-10921639	66.429	61	34	117	1395	24.217	2.000	0.179	0.834
ID213991	213991	160	35.705	31.065	27.931	0	267	267	2	1	-10921639	158.619	157	121	202	3331	25.574	3.200	0.096	1.083
ID213990	213990	158	46.405	12.146	23.129	0	267	267	2	1	-10921639	155.190	144	106	210	3259	30.372	2.000	0.128	1.160
ID213989	213989	159	44.887	26.787	18.791	0	267	267	2	1	-10921639	181.333	180	135	247	3808	30.192	2.000	0.099	1.081
ID213988	213988	161	38.250	25.523	12.912	0	267	267	2	1	-10921639	193.857	198	144	234	4071	25.564	4.800	0.105	1.443
ID213995	213995	153	50.939	16.306	36.917	0	267	267	2	1	-10921639	148.619	159	91	190	3121	34.203	4.800	0.173	1.284
ID213994	213994	152	42.918	26.967	36.255	0	267	267	2	1	-10921639	154.524	151	97	210	3245	29.497	2.000	0.108	1.019
ID213993	213993	165	47.225	22.276	34.918	0	267	267	2	1	-10921639	176.714	174	118	240	3711	30.647	2.000	0.115	1.194
ID213992	213992	162	29.963	16.531	28.861	0	267	267	2	1	-10921639	156.429	160	114	210	3285	25.631	2.000	0.064	0.731
ID214016	214016	153	49.797	16.452	37.039	0	268	268	2	1	-10921639	158.667	168	91	213	3332	37.138	7.600	0.161	1.183
ID214011	214011	161	46.397	25.812	13.215	0	268	268	2	1	-10921639	195.381	195	132	247	4103	32.555	4.800	0.113	1.220
ID214010	214010	150	36.290	19.417	11.458	0	268	268	2	1	-10921639	177.095	178	108	234	3719	39.691	4.800	0.085	0.699
ID214009	214009	168	42.770	20.904	9.135	0	268	268	2	1	-10921639	167.476	166	109	226	3517	31.465	7.600	0.106	1.022
ID214008	214008	169	38.288	35.516	5.764	0	268	268	2	1	-10921639	66.476	55	37	120	1396	25.496	2.000	0.263	1.087
ID214015	214015	152	52.660	26.769	36.277	0	268	268	2	1	-10921639	160.810	159	88	217	3377	35.644	2.000	0.146	1.150
ID214014	214014	162	29.845	16.731	28.742	0	268	268	2	1	-10921639	160.429	168	109	196	3369	25.678	3.200	0.075	0.873
ID214013	214013	160	31.785	30.556	27.681	0	268	268	2	1	-10921639	162.762	159	126	204	3418	22.786	7.600	0.095	1.234
ID214012	214012	158	44.779	11.825	23.397	0	268	268	2	1	-10921639	157.714	151	111	208	3312	29.489	2.000	0.121	1.152
ID214019	214019	161	48.683	26.030	12.790	0	269	269	2	1	-10921639	198.286	199	142	255	4164	31.156	4.800	0.112	1.279
ID214018	214018	168	52.593	20.188	9.682	0	269	269	2	1	-10921639	193.190	198	114	240	4057	31.351	7.600	0.150	1.606
ID214017	214017	169	40.579	36.162	5.200	0	269	269	2	1	-10921639	66.238	58	31	123	1391	25.489	2.000	0.254	1.051
ID214023	214023	162	28.543	16.359	28.709	0	269	269	2	1	-10921639	158.333	165	108	214	3325	28.937	6.297	0.063	0.651
ID214022	214022	160	29.284	31.128	28.176	0	269	269	2	1	-10921639	158.619	162	124	207	3331	23.464	6.314	0.068	0.857
ID214021	214021	158	49.965	12.190	23.212	0	269	269	2	1	-10921639	159.190	154	103	225	3343	35.232	2.000	0.132	1.051
ID214020	214020	None	27.809	25.942	18.947	0	269	269	2	1	-10921639	183.048	186	145	223	3844	23.122	4.800	0.072	1.058
ID214026	214026	152	48.999	27.368	36.490	0	269	269	2	1	-10921639	168.762	162	115	237	3544	31.491	2.000	0.114	1.101
ID214025	214025	153	63.060	16.221	37.145	0	269	269	2	1	-10921639	162.905	154	111	219	3421	33.551	4.800	0.201	1.627
ID214024	214024	165	35.357	22.536	35.087	0	269	269	2	1	-10921639	174.524	175	130	205	3665	21.839	2.000	0.087	1.280
ID214035	214035	165	46.989	21.983	34.819	0	270	270	2	1	-10921639	178.429	171	132	240	3747	28.575	2.000	0.105	1.187
ID214034	214034	160	48.670	31.698	29.195	0	270	270	2	1	-10921639	162.476	169	99	211	3412	32.904	4.800	0.152	1.305
ID214033	214033	162	28.241	16.166	28.728	0	270	270	2	1	-10921639	167.333	168	120	205	3514	24.666	2.000	0.068	0.869
ID214032	214032	None	30.694	11.100	28.763	0	270	270	2	1	-10921639	122.333	115	63	190	2569	37.036	2.000	0.078	0.478
ID214037	214037	153	48.806	16.476	37.090	0	270	270	2	1	-10921639	150.190	151	81	213	3154	36.928	3.200	0.139	0.991
ID214036	214036	152	62.246	26.993	36.150	0	270	270	2	1	-10921639	175.286	168	97	255	3681	36.273	2.000	0.151	1.266
ID214027	214027	169	40.106	37.045	5.192	0	270	270	2	1	-10921639	70.762	66	34	121	1486	23.839	2.000	0.246	1.171
ID214031	214031	170	27.146	30.544	23.922	0	270	270	2	1	-10921639	146.429	145	96	195	3075	25.200	4.800	0.076	0.824
ID214030	214030	158	42.467	11.412	22.976	0	270	270	2	1	-10921639	150.905	153	96	205	3169	34.377	7.600	0.133	1.029
ID214029	214029	161	53.462	25.869	13.023	0	270	270	2	1	-10921639	199.286	199	124	243	4185	30.876	4.800	0.128	1.463
ID214028	214028	168	47.775	19.761	10.436	0	270	270	2	1	-10921639	184.381	178	111	255	3872	38.454	7.600	0.121	1.039
ID214039	214039	168	51.779	20.463	9.041	0	271	271	2	1	-10921639	171.810	175	109	238	3608	39.167	7.600	0.133	1.032
ID214038	214038	169	38.092	37.632	4.748	0	271	271	2	1	-10921639	63.381	54	33	118	1331	26.798	2.000	0.216	0.839
ID214043	214043	162	37.992	14.846	27.885	0	271	271	2	1	-10921639	174.667	175	123	217	3668	26.815	4.800	0.098	1.159
ID214042	214042	170	30.647	30.228	24.473	0	271	271	2	1	-10921639	155.810	150	108	198	3272	24.921	2.000	0.084	0.970
ID214041	214041	158	55.823	11.387	23.077	0	271	271	2	1	-10921639	161.810	157	93	231	3398	37.314	2.000	0.171	1.268
ID214040	214040	161	52.081	25.696	12.626	0	271	271	2	1	-10921639	196.905	198	126	249	4135	32.986	4.800	0.134	1.411
ID214046	214046	153	40.915	16.613	37.815	0	271	271	2	1	-10921639	153.476	153	111	199	3223	26.994	2.000	0.121	1.226
ID214045	214045	152	43.104	26.812	36.496	0	271	271	2	1	-10921639	165.619	166	108	211	3478	29.459	4.800	0.118	1.184
ID214044	214044	160	47.153	31.377	29.216	0	271	271	2	1	-10921639	171.095	175	120	217	3593	31.342	2.000	0.125	1.211
ID214051	214051	None	33.729	26.824	18.940	0	272	272	2	1	-10921639	173.952	177	114	211	3653	24.901	2.000	0.082	1.061
ID214050	214050	161	55.704	26.356	13.199	0	272	272	2	1	-10921639	212.810	211	142	255	4469	29.344	4.800	0.147	1.864
ID214049	214049	168	58.019	20.493	9.665	0	272	272	2	1	-10921639	198.190	211	112	255	4162	44.654	4.800	0.161	1.228
ID214048	214048	180	31.939	24.516	6.287	0	272	272	2	1	-10921639	106.381	114	52	163	2234	36.067	2.000	0.124	0.650
ID214055	214055	None	27.106	21.511	34.161	0	272	272	2	1	-10921639	176.905	175	148	213	3715	18.756	4.800	0.072	1.272
ID214054	214054	162	41.230	14.698	28.092	0	272	272	2	1	-10921639	188.905	192	139	231	3967	20.796	4.800	0.110	1.802
ID214053	214053	170	28.564	30.878	24.358	0	272	272	2	1	-10921639	142.095	150	63	189	2984	32.513	2.000	0.070	0.568
ID214052	214052	158	63.366	12.102	23.029	0	272	272	2	1	-10921639	174.857	174	109	250	3672	36.813	2.000	0.163	1.328
ID214057	214057	153	44.285	16.074	36.742	0	272	272	2	1	-10921639	153.048	157	97	202	3214	28.498	6.348	0.134	1.271
ID214056	214056	152	65.111	27.127	36.346	0	272	272	2	1	-10921639	185.333	178	118	255	3892	39.192	2.000	0.144	1.194
ID214047	214047	169	36.755	38.406	4.945	0	272	272	2	1	-10921639	67.524	57	33	142	1418	27.876	2.000	0.187	0.764
ID214067	214067	152	67.071	26.957	36.299	0	273	273	2	1	-10921639	185.619	172	142	255	3898	35.238	7.600	0.158	1.435
ID214066	214066	160	37.113	31.724	29.707	0	273	273	2	1	-10921639	149.238	151	79	199	3134	37.089	7.600	0.094	0.691
ID214065	214065	None	36.481	16.593	28.831	0	273	273	2	1	-10921639	179.286	178	117	252	3765	31.955	2.000	0.070	0.735
ID214064	214064	162	37.278	14.475	28.245	0	273	273	2	1	-10921639	185.143	189	139	228	3888	29.371	6.375	0.095	1.097
ID214069	214069	172	28.373	8.752	47.086	0	273	273	2	1	-10921639	40.667	36	16	85	854	17.191	2.000	0.316	1.136
ID214068	214068	153	50.382	16.078	37.142	0	273	273	2	1	-10921639	152.952	150	105	204	3212	27.841	2.000	0.154	1.466
ID214059	214059	180	28.837	23.768	6.063	0	273	273	2	1	-10921639	107.571	105	51	163	2259	32.922	2.000	0.080	0.484
ID214058	214058	169	49.030	39.341	5.066	0	273	273	2	1	-10921639	86.762	81	40	153	1822	35.046	2.000	0.298	1.136
ID214063	214063	158	50.691	11.984	22.938	0	273	273	2	1	-10921639	169.857	168	124	238	3567	31.428	7.600	0.126	1.212
ID214062	214062	None	31.134	19.504	16.209	0	273	273	2	1	-10921639	189.048	195	145	241	3970	25.208	2.000	0.054	0.769
ID214061	214061	161	55.557	25.993	13.033	0	273	273	2	1	-10921639	214.333	216	165	255	4501	28.368	4.800	0.142	1.879
ID214060	214060	168	59.270	20.330	9.777	0	273	273	2	1	-10921639	204.952	205	127	255	4304	42.367	4.800	0.154	1.288
ID214080	214080	172	33.133	9.530	46.873	0	274	274	2	1	-10921639	46.476	48	9	99	976	21.748	2.000	0.339	1.082
ID214071	214071	168	64.113	20.405	9.520	0	274	274	2	1	-10921639	199.238	198	120	255	4184	40.531	4.800	0.160	1.358
ID214070	214070	169	48.271	40.000	5.000	0	274	274	2	1	-10921639	86.381	70	40	142	1814	36.361	4.800	0.335	1.191
ID214075	214075	162	46.339	14.045	27.631	0	274	274	2	1	-10921639	186.238	189	105	255	3911	35.773	6.302	0.115	1.077
ID214074	214074	158	50.626	12.367	22.939	0	274	274	2	1	-10921639	159.524	166	81	255	3350	42.602	2.000	0.111	0.745
ID214073	214073	174	27.176	26.742	18.895	0	274	274	2	1	-10921639	164.190	168	112	214	3448	27.976	3.200	0.043	0.481
ID214072	214072	161	57.700	26.089	13.032	0	274	274	2	1	-10921639	211.048	210	150	255	4432	34.015	4.800	0.138	1.507
ID214079	214079	153	47.282	16.167	37.000	0	274	274	2	1	-10921639	141.286	136	85	223	2967	30.257	4.800	0.137	1.122
ID214078	214078	152	64.189	26.984	36.140	0	274	274	2	1	-10921639	177.048	172	109	255	3718	42.260	2.000	0.130	0.964
ID214077	214077	175	30.275	22.134	34.054	0	274	274	2	1	-10921639	179.667	186	133	222	3773	24.874	4.800	0.073	0.985
ID214076	214076	160	30.220	32.292	30.094	0	274	274	2	1	-10921639	148.381	154	106	184	3116	24.465	7.600	0.086	0.965
ID214083	214083	161	64.560	26.060	13.393	0	275	275	2	1	-10921639	217.333	240	133	255	4564	42.091	4.800	0.153	1.372
ID214082	214082	168	69.620	20.873	9.085	0	275	275	2	1	-10921639	192.000	186	118	255	4032	44.023	7.600	0.152	1.152
ID214081	214081	169	39.193	39.276	5.745	0	275	275	2	1	-10921639	83.524	85	28	126	1754	26.903	2.000	0.263	1.294
ID214087	214087	None	28.617	24.005	24.505	0	275	275	2	1	-10921639	178.429	178	130	220	3747	24.055	2.000	0.060	0.846
ID214086	214086	158	47.278	12.075	23.093	0	275	275	2	1	-10921639	157.810	153	96	216	3314	35.114	7.600	0.111	0.897
ID214085	214085	174	30.835	27.060	18.570	0	275	275	2	1	-10921639	171.000	168	129	220	3591	28.100	3.200	0.058	0.668
ID214084	214084	173	34.374	18.367	16.220	0	275	275	2	1	-10921639	180.000	187	115	229	3780	33.254	2.000	0.061	0.621
ID214091	214091	152	47.977	26.629	36.343	0	275	275	2	1	-10921639	180.095	178	114	255	3782	33.632	4.800	0.117	1.125
ID214090	214090	175	36.658	21.094	34.031	0	275	275	2	1	-10921639	176.952	175	144	253	3716	25.467	6.344	0.079	1.021
ID214089	214089	160	28.875	31.802	29.864	0	275	275	2	1	-10921639	143.857	148	93	192	3021	30.714	7.600	0.061	0.539
ID214088	214088	162	37.381	14.154	27.781	0	275	275	2	1	-10921639	176.524	184	102	228	3707	31.093	6.299	0.093	0.966
ID214093	214093	172	33.468	9.914	46.829	0	275	275	2	1	-10921639	42.381	39	16	85	890	21.715	2.000	0.355	1.023
ID214092	214092	153	45.129	16.073	36.687	0	275	275	2	1	-10921639	146.810	148	94	201	3083	32.303	4.800	0.151	1.191
ID214099	214099	177	31.663	29.441	24.259	0	276	276	2	1	-10921639	169.810	166	129	207	3566	26.199	2.000	0.064	0.782
ID214098	214098	158	42.109	12.048	23.066	0	276	276	2	1	-10921639	156.810	162	102	222	3293	35.151	7.600	0.085	0.698
ID214097	214097	173	31.726	18.879	16.070	0	276	276	2	1	-10921639	189.762	189	150	228	3985	22.111	2.000	0.062	1.002
ID214096	214096	161	51.264	25.532	13.355	0	276	276	2	1	-10921639	204.238	207	139	255	4289	38.593	4.800	0.137	1.273
ID214103	214103	172	41.032	10.167	46.142	0	276	276	2	1	-10921639	44.571	34	16	106	936	24.726	2.000	0.452	1.123
ID214102	214102	153	39.894	16.625	37.555	0	276	276	2	1	-10921639	139.524	136	88	204	2930	29.805	2.000	0.117	0.978
ID214101	214101	152	71.496	27.198	35.908	0	276	276	2	1	-10921639	197.333	193	103	255	4144	45.253	2.000	0.156	1.176
ID214100	214100	162	42.689	14.032	26.627	0	276	276	2	1	-10921639	187.429	187	139	238	3936	28.232	7.600	0.110	1.314
ID214095	214095	168	63.196	20.647	9.215	0	276	276	2	1	-10921639	186.048	180	118	255	3907	40.981	7.600	0.151	1.191
ID214094	214094	169	49.531	40.000	6.000	0	276	276	2	1	-10921639	98.048	87	43	168	2059	38.415	3.200	0.348	1.318
ID214131	214131	168	51.845	20.735	8.998	0	277	277	2	1	-10921639	175.381	169	124	247	3683	37.754	2.000	0.100	0.844
ID214130	214130	169	41.747	40.000	6.000	0	277	277	2	1	-10921639	88.333	84	49	139	1855	26.087	4.800	0.281	1.486
ID214129	214129	176	28.733	24.838	6.163	0	277	277	2	1	-10921639	105.810	106	57	156	2222	32.425	2.000	0.089	0.532
ID214135	214135	158	49.123	11.693	22.904	0	277	277	2	1	-10921639	167.857	163	121	223	3525	30.626	7.600	0.110	1.086
ID214134	214134	None	35.510	27.041	18.923	0	277	277	2	1	-10921639	175.952	174	114	231	3695	28.668	3.200	0.065	0.747
ID214133	214133	161	51.002	25.922	13.428	0	277	277	2	1	-10921639	206.429	216	141	255	4335	35.974	4.800	0.124	1.270
ID214132	214132	None	34.769	19.123	11.907	0	277	277	2	1	-10921639	188.810	198	132	234	3965	29.395	2.000	0.066	0.800
ID214139	214139	152	67.463	26.999	35.935	0	277	277	2	1	-10921639	184.190	177	106	255	3868	45.077	2.000	0.140	1.007
ID214138	214138	175	30.204	21.179	33.970	0	277	277	2	1	-10921639	173.429	174	130	234	3642	25.818	2.000	0.070	0.880
ID214137	214137	162	37.858	14.476	26.732	0	277	277	2	1	-10921639	184.429	175	138	255	3873	31.791	7.600	0.082	0.875
ID214136	214136	177	35.050	29.899	24.253	0	277	277	2	1	-10921639	160.143	156	120	214	3363	29.284	2.000	0.072	0.736
ID214141	214141	172	40.994	10.406	44.849	0	277	277	2	1	-10921639	46.381	40	9	105	974	27.822	2.000	0.423	0.992
ID214140	214140	153	30.945	17.141	37.918	0	277	277	2	1	-10921639	133.857	132	91	174	2811	22.889	4.800	0.121	1.259
ID214128	214128	172	37.561	11.040	44.042	0	278	278	2	1	-10921639	47.095	48	16	97	989	23.565	2.000	0.336	1.006
ID214119	214119	168	60.430	20.688	9.242	0	278	278	2	1	-10921639	180.714	166	118	255	3795	41.824	7.600	0.139	1.052
ID214118	214118	169	53.132	40.000	6.000	0	278	278	2	1	-10921639	95.762	93	54	154	2011	30.394	4.800	0.321	1.530
ID214117	214117	176	29.901	24.369	6.174	0	278	278	2	1	-10921639	112.476	109	54	165	2362	31.695	7.600	0.101	0.650
ID214123	214123	177	31.793	29.424	24.092	0	278	278	2	1	-10921639	170.143	165	138	216	3573	23.859	2.000	0.057	0.770
ID214122	214122	158	42.949	11.725	22.867	0	278	278	2	1	-10921639	156.667	157	103	234	3290	31.108	2.000	0.099	0.904
ID214121	214121	None	31.570	18.978	17.029	0	278	278	2	1	-10921639	198.762	198	157	247	4174	20.883	6.366	0.062	1.111
ID214120	214120	161	58.761	26.218	13.622	0	278	278	2	1	-10921639	221.000	225	162	255	4641	30.363	4.800	0.134	1.715
ID214127	214127	152	70.458	27.175	36.038	0	278	278	2	1	-10921639	199.000	201	103	255	4179	48.075	2.000	0.163	1.158
ID214126	214126	175	33.815	21.344	34.219	0	278	278	2	1	-10921639	184.571	184	130	228	3876	23.372	6.160	0.081	1.183
ID214125	214125	178	37.015	30.773	28.079	0	278	278	2	1	-10921639	167.619	162	127	237	3520	30.398	4.800	0.086	0.871
ID214124	214124	162	41.159	14.028	26.460	0	278	278	2	1	-10921639	183.810	181	147	241	3860	26.897	7.600	0.079	1.002
ID214155	214155	168	60.350	20.561	8.923	0	279	279	2	1	-10921639	191.000	187	136	255	4011	36.661	7.600	0.141	1.290
ID214154	214154	169	33.228	40.000	6.000	0	279	279	2	1	-10921639	88.143	88	46	126	1851	19.617	4.800	0.232	1.693
ID214153	214153	176	28.684	24.009	5.955	0	279	279	2	1	-10921639	115.286	114	69	165	2421	29.672	7.600	0.084	0.600
ID214159	214159	158	55.144	11.685	22.872	0	279	279	2	1	-10921639	166.381	162	100	234	3494	34.403	2.000	0.128	1.097
ID214158	214158	None	28.132	22.854	16.276	0	279	279	2	1	-10921639	222.190	223	199	255	4666	17.238	7.600	0.056	1.371
ID214157	214157	161	49.207	26.121	13.438	0	279	279	2	1	-10921639	201.571	214	144	255	4233	36.257	4.800	0.119	1.183
ID214156	214156	179	30.272	19.461	12.785	0	279	279	2	1	-10921639	193.810	204	127	241	4070	37.872	2.000	0.051	0.499
ID214163	214163	None	29.342	17.678	28.864	0	279	279	2	1	-10921639	187.190	187	139	223	3931	25.756	2.000	0.063	0.856
ID214162	214162	178	32.438	30.873	28.162	0	279	279	2	1	-10921639	167.048	175	109	220	3508	27.780	2.000	0.074	0.830
ID214161	214161	162	39.724	13.682	26.978	0	279	279	2	1	-10921639	187.857	189	145	234	3945	24.790	7.600	0.088	1.230
ID214160	214160	177	37.397	29.720	24.387	0	279	279	2	1	-10921639	168.238	174	105	225	3533	38.001	2.000	0.072	0.595
ID214166	214166	172	47.534	11.154	44.131	0	279	279	2	1	-10921639	49.667	45	9	118	1043	32.214	2.000	0.380	0.848
ID214165	214165	153	35.224	16.113	37.205	0	279	279	2	1	-10921639	132.190	138	78	174	2776	25.670	2.000	0.121	1.109
ID214164	214164	152	72.487	27.080	36.029	0	279	279	2	1	-10921639	204.714	210	133	255	4299	40.162	2.000	0.169	1.477
ID214115	214115	153	43.178	16.401	37.217	0	280	280	2	1	-10921639	137.762	139	79	195	2893	33.344	4.800	0.144	1.041
ID214114	214114	152	67.001	27.408	36.026	0	280	280	2	1	-10921639	201.286	204	148	255	4227	39.122	2.000	0.154	1.370
ID214113	214113	175	31.449	21.350	33.159	0	280	280	2	1	-10921639	184.524	186	135	213	3875	24.176	2.000	0.066	0.949
ID214112	214112	178	28.835	30.987	28.207	0	280	280	2	1	-10921639	162.905	162	126	211	3421	27.316	2.000	0.063	0.706
ID214116	214116	172	42.261	10.525	43.457	0	280	280	2	1	-10921639	51.429	48	16	109	1080	30.278	2.000	0.341	0.863
ID214107	214107	161	43.971	26.757	13.343	0	280	280	2	1	-10921639	195.333	205	124	252	4102	39.731	4.800	0.112	0.988
ID214106	214106	168	48.668	20.634	9.168	0	280	280	2	1	-10921639	173.762	162	117	255	3649	36.905	2.000	0.092	0.797
ID214105	214105	176	27.191	24.988	5.876	0	280	280	2	1	-10921639	106.619	105	61	156	2239	26.156	2.000	0.082	0.619
ID214104	214104	169	47.488	40.000	5.000	0	280	280	2	1	-10921639	92.048	90	40	160	1933	29.966	7.600	0.253	1.241
ID214111	214111	162	32.257	14.669	27.345	0	280	280	2	1	-10921639	192.810	187	165	255	4049	21.189	4.800	0.086	1.440
ID214110	214110	177	37.861	29.500	24.295	0	280	280	2	1	-10921639	174.619	174	120	244	3667	30.579	2.000	0.074	0.790
ID214109	214109	158	53.013	11.915	23.276	0	280	280	2	1	-10921639	167.000	165	102	240	3507	35.669	2.000	0.126	1.047
ID214108	214108	179	29.892	19.142	15.423	0	280	280	2	1	-10921639	194.190	207	120	246	4078	34.601	6.336	0.052	0.557
ID214147	214147	162	35.716	14.308	26.928	0	281	281	2	1	-10921639	185.524	184	150	229	3896	22.049	7.600	0.095	1.464
ID214146	214146	158	52.693	11.824	23.110	0	281	281	2	1	-10921639	160.667	157	106	246	3374	35.050	2.000	0.122	0.995
ID214145	214145	179	34.662	18.979	16.477	0	281	281	2	1	-10921639	204.905	211	150	246	4303	26.734	6.332	0.068	0.981
ID214144	214144	161	47.767	25.812	13.093	0	281	281	2	1	-10921639	196.524	207	129	255	4127	38.302	2.000	0.098	0.916
ID214151	214151	153	51.583	16.287	36.980	0	281	281	2	1	-10921639	142.048	142	78	210	2983	32.995	2.000	0.177	1.295
ID214150	214150	152	74.755	27.239	36.436	0	281	281	2	1	-10921639	198.667	183	139	255	4172	40.058	2.000	0.175	1.474
ID214149	214149	175	34.811	22.023	34.214	0	281	281	2	1	-10921639	181.857	184	147	225	3819	23.292	4.800	0.087	1.256
ID214148	214148	178	42.535	30.584	27.777	0	281	281	2	1	-10921639	166.762	169	123	232	3502	32.516	2.000	0.113	1.040
ID214152	214152	172	48.468	10.490	43.147	0	281	281	2	1	-10921639	49.905	36	10	121	1048	34.671	2.000	0.442	0.882
ID214143	214143	168	46.949	20.640	9.450	0	281	281	2	1	-10921639	172.095	163	108	255	3614	40.545	7.600	0.109	0.832
ID214142	214142	169	42.587	38.244	5.711	0	281	281	2	1	-10921639	93.333	90	54	142	1960	28.248	2.000	0.180	1.007
ID214179	214179	169	40.321	38.394	5.235	0	282	282	2	1	-10921639	88.619	88	43	154	1861	32.369	2.000	0.170	0.795
ID214183	214183	158	61.652	11.662	22.915	0	282	282	2	1	-10921639	165.429	156	117	250	3474	36.574	2.000	0.146	1.155
ID214182	214182	179	29.562	19.868	15.840	0	282	282	2	1	-10921639	207.143	210	171	255	4350	19.645	2.000	0.055	1.108
ID214181	214181	161	63.622	26.305	12.989	0	282	282	2	1	-10921639	217.857	228	147	255	4575	34.547	4.800	0.152	1.660
ID214180	214180	168	43.802	20.853	9.150	0	282	282	2	1	-10921639	172.048	171	117	247	3613	33.540	7.600	0.094	0.883
ID214187	214187	175	27.137	21.679	33.504	0	282	282	2	1	-10921639	185.952	187	153	238	3905	19.216	4.800	0.065	1.189
ID214186	214186	181	33.054	11.402	28.734	0	282	282	2	1	-10921639	130.048	129	72	196	2731	39.268	2.000	0.082	0.505
ID214185	214185	178	37.505	30.241	27.819	0	282	282	2	1	-10921639	170.762	172	114	252	3586	31.210	2.000	0.073	0.741
ID214184	214184	162	47.213	14.652	27.405	0	282	282	2	1	-10921639	193.714	196	145	237	4068	24.700	4.800	0.113	1.587
ID214190	214190	172	31.425	10.657	42.868	0	282	282	2	1	-10921639	41.619	34	9	97	874	22.236	2.000	0.261	0.775
ID214189	214189	153	34.421	16.629	37.564	0	282	282	2	1	-10921639	135.952	138	87	195	2855	26.320	4.800	0.132	1.208
ID214188	214188	152	67.999	27.002	36.324	0	282	282	2	1	-10921639	200.952	199	145	255	4220	35.803	4.800	0.166	1.601
ID214178	214178	172	27.138	12.363	42.991	0	283	283	2	1	-10921639	49.333	54	7	100	1036	23.260	2.000	0.221	0.767
ID214177	214177	153	47.942	16.436	37.185	0	283	283	2	1	-10921639	146.905	147	72	214	3085	36.589	3.200	0.164	1.134
ID214176	214176	152	71.201	27.184	36.023	0	283	283	2	1	-10921639	197.333	204	124	255	4144	42.068	2.000	0.161	1.300
ID214167	214167	169	42.318	37.643	5.298	0	283	283	2	1	-10921639	91.571	90	51	151	1923	30.372	2.000	0.175	0.900
ID214171	214171	158	57.968	11.712	22.881	0	283	283	2	1	-10921639	169.429	166	111	255	3558	36.475	2.000	0.123	1.014
ID214170	214170	161	54.768	25.704	12.682	0	283	283	2	1	-10921639	213.238	217	145	255	4478	34.739	4.800	0.130	1.408
ID214169	214169	182	31.984	19.268	11.541	0	283	283	2	1	-10921639	183.333	186	105	244	3850	32.011	2.000	0.043	0.467
ID214168	214168	168	42.593	20.335	9.186	0	283	283	2	1	-10921639	168.333	165	106	243	3535	39.523	6.066	0.097	0.756
ID214175	214175	175	34.019	22.362	34.567	0	283	283	2	1	-10921639	185.381	184	142	237	3893	27.036	4.800	0.093	1.164
ID214174	214174	181	43.420	10.857	29.243	0	283	283	2	1	-10921639	148.905	145	82	199	3127	33.303	4.800	0.122	0.975
ID214173	214173	178	50.710	30.663	27.804	0	283	283	2	1	-10921639	175.905	175	120	255	3694	36.451	2.000	0.124	1.064
ID214172	214172	162	35.325	14.162	27.392	0	283	283	2	1	-10921639	190.762	187	157	234	4006	23.130	7.600	0.085	1.293
ID214211	214211	181	34.690	10.945	29.098	0	284	284	2	1	-10921639	139.857	136	85	201	2937	32.535	7.600	0.106	0.821
ID214210	214210	178	47.618	30.602	27.949	0	284	284	2	1	-10921639	165.095	162	105	240	3467	38.990	2.000	0.107	0.815
ID214209	214209	162	46.048	14.034	26.414	0	284	284	2	1	-10921639	194.762	184	156	255	4090	29.769	7.600	0.088	1.057
ID214208	214208	158	48.925	11.397	22.884	0	284	284	2	1	-10921639	152.000	156	85	240	3192	43.287	2.000	0.128	0.795
ID214213	214213	153	40.121	16.699	37.480	0	284	284	2	1	-10921639	144.095	136	102	196	3026	26.252	2.000	0.117	1.146
ID214212	214212	152	70.251	27.180	36.192	0	284	284	2	1	-10921639	205.524	210	126	255	4316	40.131	2.000	0.164	1.443
ID214207	214207	161	52.123	25.949	13.242	0	284	284	2	1	-10921639	194.810	207	109	255	4091	41.840	2.000	0.106	0.894
ID214206	214206	182	33.488	19.061	12.276	0	284	284	2	1	-10921639	181.905	189	87	255	3820	41.490	2.000	0.047	0.392
ID214205	214205	168	47.916	20.840	9.346	0	284	284	2	1	-10921639	171.619	172	111	244	3604	41.002	7.600	0.099	0.752
ID214204	214204	169	49.887	36.787	5.506	0	284	284	2	1	-10921639	96.000	91	55	154	2016	29.353	2.000	0.224	1.197
ID214191	214191	169	52.209	36.529	5.438	0	285	285	2	1	-10921639	91.714	87	28	166	1926	40.847	3.200	0.242	0.875
ID214195	214195	None	30.315	19.313	17.085	0	285	285	2	1	-10921639	203.190	207	147	243	4267	26.410	2.000	0.061	0.883
ID214194	214194	161	44.299	25.736	13.139	0	285	285	2	1	-10921639	211.952	223	153	255	4451	37.283	4.800	0.115	1.172
ID214193	214193	None	29.916	37.102	11.203	0	285	285	2	1	-10921639	84.857	82	49	132	1782	22.520	4.800	0.148	0.974
ID214192	214192	168	49.719	20.356	10.077	0	285	285	2	1	-10921639	192.905	190	111	255	4051	45.673	3.200	0.116	0.881
ID214199	214199	181	47.915	11.176	28.946	0	285	285	2	1	-10921639	133.476	135	69	196	2803	40.132	2.000	0.139	0.811
ID214198	214198	178	48.587	30.212	28.087	0	285	285	2	1	-10921639	180.381	180	129	255	3788	33.058	3.200	0.096	0.956
ID214197	214197	162	27.743	14.140	26.307	0	285	285	2	1	-10921639	178.048	180	139	237	3739	20.507	7.600	0.050	0.822
ID214196	214196	158	65.635	11.243	22.941	0	285	285	2	1	-10921639	160.000	162	76	243	3360	44.551	2.000	0.177	1.079
ID214203	214203	172	28.597	11.639	42.485	0	285	285	2	1	-10921639	52.810	48	10	85	1109	21.212	2.000	0.224	0.910
ID214202	214202	153	35.288	16.386	37.352	0	285	285	2	1	-10921639	137.286	151	82	177	2883	30.455	4.800	0.145	1.144
ID214201	214201	152	63.341	26.978	36.092	0	285	285	2	1	-10921639	190.571	195	114	255	4002	41.148	2.000	0.141	1.141
ID214200	214200	175	36.590	21.912	34.472	0	285	285	2	1	-10921639	191.000	186	153	249	4011	25.302	2.000	0.081	1.133
ID214224	214224	172	53.072	11.911	42.917	0	286	286	2	1	-10921639	63.571	58	16	145	1335	32.844	2.000	0.368	1.041
ID214215	214215	168	57.827	19.758	10.323	0	286	286	2	1	-10921639	199.762	195	117	255	4195	39.494	4.800	0.147	1.300
ID214214	214214	169	48.400	36.840	5.373	0	286	286	2	1	-10921639	92.333	81	48	154	1939	31.783	2.000	0.255	1.181
ID214219	214219	178	48.650	30.225	27.823	0	286	286	2	1	-10921639	191.429	190	141	255	4020	31.998	2.000	0.096	1.048
ID214218	214218	162	29.118	14.093	26.493	0	286	286	2	1	-10921639	185.714	184	141	232	3900	25.205	7.600	0.051	0.713
ID214217	214217	158	45.100	11.469	22.766	0	286	286	2	1	-10921639	155.571	156	87	219	3267	40.069	7.600	0.142	0.963
ID214216	214216	161	42.754	26.218	13.084	0	286	286	2	1	-10921639	202.857	205	147	255	4260	26.656	4.800	0.103	1.421
ID214223	214223	153	33.146	16.355	37.475	0	286	286	2	1	-10921639	128.238	129	81	175	2693	29.614	2.000	0.119	0.924
ID214222	214222	152	60.848	27.125	36.229	0	286	286	2	1	-10921639	187.762	186	118	255	3943	39.665	2.000	0.132	1.107
ID214221	214221	175	37.535	21.117	34.436	0	286	286	2	1	-10921639	183.000	180	139	252	3843	26.033	2.000	0.073	0.955
ID214220	214220	181	67.744	11.023	29.026	0	286	286	2	1	-10921639	155.714	157	84	255	3270	47.341	2.000	0.162	0.919
ID214227	214227	161	49.757	25.650	13.056	0	287	287	2	1	-10921639	207.667	220	135	255	4361	36.430	4.800	0.121	1.232
ID214226	214226	168	53.544	19.578	10.708	0	287	287	2	1	-10921639	209.857	205	159	255	4407	29.589	4.800	0.122	1.541
ID214225	214225	169	46.233	36.481	5.512	0	287	287	2	1	-10921639	84.429	73	36	168	1773	35.639	2.000	0.218	0.847
ID214231	214231	183	32.965	29.027	24.818	0	287	287	2	1	-10921639	185.619	178	154	238	3898	25.580	6.116	0.065	0.887
ID214230	214230	158	56.813	11.145	23.123	0	287	287	2	1	-10921639	153.571	153	88	241	3225	41.957	7.600	0.146	0.935
ID214229	214229	None	30.283	40.000	22.000	0	287	287	2	1	-10921639	80.143	73	57	118	1683	17.159	2.000	0.177	1.403
ID214228	214228	184	33.280	26.466	19.185	0	287	287	2	1	-10921639	190.143	190	150	238	3993	25.263	2.000	0.068	0.952
ID214235	214235	175	27.472	22.431	34.334	0	287	287	2	1	-10921639	179.143	174	142	225	3762	20.903	4.800	0.081	1.282
ID214234	214234	181	61.104	11.035	29.015	0	287	287	2	1	-10921639	151.429	153	93	241	3180	42.174	2.000	0.160	0.990
ID214233	214233	178	42.818	30.259	27.898	0	287	287	2	1	-10921639	180.476	175	139	255	3790	29.044	2.000	0.080	0.918
ID214232	214232	162	29.031	14.129	26.229	0	287	287	2	1	-10921639	184.762	180	144	214	3880	18.177	7.600	0.064	1.226
ID214238	214238	172	42.003	11.947	42.838	0	287	287	2	1	-10921639	56.905	51	19	121	1195	26.696	2.000	0.340	1.081
ID214237	214237	152	67.781	27.407	36.307	0	287	287	2	1	-10921639	193.762	189	139	255	4069	37.507	2.000	0.156	1.393
ID214236	214236	153	38.106	16.418	36.438	0	287	287	2	1	-10921639	135.429	144	79	180	2844	29.449	4.800	0.147	1.177
ID214243	214243	158	48.839	11.548	23.224	0	288	288	2	1	-10921639	172.619	163	121	222	3625	32.248	7.600	0.123	1.174
ID214242	214242	184	32.595	27.335	18.719	0	288	288	2	1	-10921639	175.524	177	126	253	3686	30.438	2.000	0.039	0.435
ID214241	214241	161	50.630	25.975	13.335	0	288	288	2	1	-10921639	207.810	213	141	255	4364	34.565	4.800	0.127	1.356
ID214240	214240	168	59.928	19.604	10.319	0	288	288	2	1	-10921639	208.857	210	138	255	4386	34.014	4.800	0.158	1.675
ID214247	214247	175	38.670	21.945	34.114	0	288	288	2	1	-10921639	193.143	190	165	228	4056	18.634	4.800	0.112	2.085
ID214246	214246	181	58.029	11.466	28.846	0	288	288	2	1	-10921639	154.143	157	67	252	3237	51.977	2.000	0.153	0.785
ID214245	214245	178	49.628	30.119	28.035	0	288	288	2	1	-10921639	188.190	187	135	255	3952	31.473	2.000	0.105	1.135
ID214244	214244	183	28.619	29.066	24.011	0	288	288	2	1	-10921639	176.238	181	123	225	3701	29.502	2.000	0.049	0.556
ID214250	214250	172	48.456	12.107	43.014	0	288	288	2	1	-10921639	56.714	54	18	133	1191	31.305	2.000	0.354	0.947
ID214249	214249	152	49.302	27.071	36.620	0	288	288	2	1	-10921639	163.333	157	88	243	3430	46.571	2.000	0.105	0.665
ID214248	214248	153	29.862	16.314	36.965	0	288	288	2	1	-10921639	121.000	124	58	174	2541	30.075	4.800	0.122	0.876
ID214239	214239	169	60.407	36.106	5.348	0	288	288	2	1	-10921639	91.429	79	36	183	1920	39.321	2.000	0.282	1.022
ID214259	214259	153	36.009	16.895	36.532	0	289	289	2	1	-10921639	139.667	141	88	177	2933	26.660	4.800	0.124	1.160
ID214258	214258	152	39.037	28.556	35.698	0	289	289	2	1	-10921639	158.476	172	90	214	3328	39.212	4.800	0.101	0.743
ID214257	214257	175	38.236	22.265	34.457	0	289	289	2	1	-10921639	184.333	183	141	225	3871	26.611	4.800	0.094	1.190
ID214256	214256	181	51.851	11.415	28.505	0	289	289	2	1	-10921639	153.857	145	66	238	3231	51.303	2.000	0.144	0.755
ID214260	214260	172	31.666	12.085	44.466	0	289	289	2	1	-10921639	40.571	31	9	87	852	21.839	2.000	0.332	0.926
ID214251	214251	169	50.940	35.727	5.684	0	289	289	2	1	-10921639	90.048	88	54	183	1891	33.398	2.000	0.250	1.080
ID214255	214255	178	47.023	30.314	27.830	0	289	289	2	1	-10921639	189.143	198	114	255	3972	34.273	2.000	0.094	0.949
[truncated: 242 more rows]
