# Supplementary material for: Progressive enhancement of kinetic proofreading in T cell antigen discrimination from receptor activation to DAG generation
Source: eLife. 2022 Sep 20;11:e75263. doi: 10.7554/eLife.75263 (PMC9536835; doi:10.7554/eLife.75263)
Supplement: Figure 5—source data 1. — Each data table is the TrackMate ‘spot-statistics’ output of one cell over four cycles of blue-light illumination (frames 0–40, 100–140, 200–240, and 300–340, with 3 s interval between frames). We calculated the lifetime of TrackIDs that existed at the start of each period of blue-light illumination that did not last for the full period and fit the resulting lifetime distributions using custom Python scripts available at https://github.com/dbritain/KP-paper (copy archived at swh:1:rev:167fa456901903740f0f3ee6a3e5324bc45207ea, Britain, 2022). [file elife-75263-fig5-data1.zip › Fig5SourceData/ZAP/zap1/cell16.csv]

Label	ID	TRACK_ID	QUALITY	POSITION_X	POSITION_Y	POSITION_Z	POSITION_T	FRAME	RADIUS	VISIBILITY	MANUAL_COLOR	MEAN_INTENSITY	MEDIAN_INTENSITY	MIN_INTENSITY	MAX_INTENSITY	TOTAL_INTENSITY	STANDARD_DEVIATION	ESTIMATED_DIAMETER	CONTRAST	SNR
ID219003	219003	0	50.094	23.851	13.167	0	0	0	2	1	-10921639	166.095	159	95	240	3488	38.367	2.000	0.108	0.841
ID219002	219002	None	53.981	9.658	12.397	0	0	0	2	1	-10921639	199.048	202	142	255	4180	31.413	7.600	0.123	1.388
ID219001	219001	1	36.811	18.759	5.167	0	0	0	2	1	-10921639	157.762	164	78	219	3313	37.736	6.264	0.116	0.872
ID219007	219007	2	61.541	18.570	25.310	0	0	0	2	1	-10921639	137.000	142	47	224	2877	51.725	2.000	0.174	0.786
ID219006	219006	3	45.275	21.836	21.828	0	0	0	2	1	-10921639	159.333	157	78	235	3346	43.433	2.000	0.115	0.757
ID219005	219005	4	39.707	23.122	18.479	0	0	0	2	1	-10921639	169.095	164	114	235	3551	30.770	2.000	0.085	0.858
ID219004	219004	5	60.495	8.963	14.199	0	0	0	2	1	-10921639	207.238	216	128	255	4352	35.946	4.800	0.167	1.654
ID218983	218983	1	48.466	18.939	5.672	0	1	1	2	1	-10921639	176.238	173	119	243	3701	30.687	6.342	0.145	1.455
ID218982	218982	6	35.832	8.790	5.949	0	1	1	2	1	-10921639	111.095	112	64	173	2333	30.227	2.000	0.109	0.724
ID218987	218987	3	39.976	22.576	22.283	0	1	1	2	1	-10921639	132.667	140	54	202	2786	46.265	6.337	0.123	0.628
ID218986	218986	4	39.623	23.001	18.631	0	1	1	2	1	-10921639	156.667	164	88	216	3290	33.019	7.600	0.100	0.863
ID218985	218985	5	59.472	8.954	14.342	0	1	1	2	1	-10921639	205.619	216	123	255	4318	38.819	4.800	0.152	1.401
ID218984	218984	0	33.946	23.620	13.025	0	1	1	2	1	-10921639	155.476	157	100	204	3265	28.635	4.800	0.099	0.976
ID218988	218988	2	70.367	18.226	25.202	0	1	1	2	1	-10921639	139.714	145	47	243	2934	53.819	2.000	0.195	0.846
ID219024	219024	2	45.409	18.470	25.335	0	2	2	2	1	-10921639	114.667	126	45	188	2408	38.642	2.000	0.153	0.788
ID219019	219019	None	42.356	10.693	13.528	0	2	2	2	1	-10921639	188.095	183	145	247	3950	30.943	6.247	0.099	1.092
ID219018	219018	7	51.109	10.133	11.521	0	2	2	2	1	-10921639	192.048	193	135	247	4033	33.748	7.600	0.129	1.305
ID219017	219017	6	27.275	8.104	7.875	0	2	2	2	1	-10921639	107.429	107	47	159	2256	33.952	2.000	0.071	0.419
ID219016	219016	1	39.889	18.709	5.635	0	2	2	2	1	-10921639	159.524	166	104	200	3350	27.046	4.800	0.131	1.370
ID219023	219023	8	29.722	15.693	21.441	0	2	2	2	1	-10921639	143.571	142	114	183	3015	20.980	2.000	0.076	0.966
ID219022	219022	4	38.529	22.931	19.219	0	2	2	2	1	-10921639	144.810	154	73	183	3041	30.714	2.000	0.118	0.994
ID219021	219021	5	36.199	7.903	14.778	0	2	2	2	1	-10921639	151.857	154	85	231	3189	39.582	7.600	0.085	0.603
ID219020	219020	0	42.239	23.885	13.979	0	2	2	2	1	-10921639	157.048	154	112	202	3298	25.652	6.354	0.135	1.456
ID218995	218995	0	35.306	24.083	12.903	0	3	3	2	1	-10921639	141.476	140	83	181	2971	25.938	7.600	0.093	0.932
ID218994	218994	7	52.428	10.110	11.307	0	3	3	2	1	-10921639	178.381	183	116	233	3746	31.457	4.800	0.147	1.456
ID218993	218993	1	30.895	19.810	5.901	0	3	3	2	1	-10921639	137.952	140	83	181	2897	26.720	7.600	0.094	0.889
ID218999	218999	None	36.299	21.441	21.702	0	3	3	2	1	-10921639	148.476	150	81	200	3118	31.502	4.800	0.101	0.866
ID218998	218998	8	29.577	15.519	21.458	0	3	3	2	1	-10921639	150.381	152	102	178	3158	21.061	3.200	0.078	1.030
ID218997	218997	4	33.020	23.254	18.302	0	3	3	2	1	-10921639	156.238	162	119	188	3281	21.559	4.800	0.110	1.435
ID218996	218996	5	32.981	7.735	14.693	0	3	3	2	1	-10921639	145.095	147	95	197	3047	31.321	7.600	0.089	0.759
ID219000	219000	2	37.363	18.145	25.021	0	3	3	2	1	-10921639	111.095	121	45	169	2333	37.949	2.000	0.130	0.676
ID219035	219035	4	39.593	23.309	18.801	0	4	4	2	1	-10921639	137.810	135	64	193	2894	30.023	7.600	0.123	1.002
ID219034	219034	0	37.123	25.337	14.459	0	4	4	2	1	-10921639	147.143	150	104	200	3090	24.628	4.800	0.135	1.423
ID219033	219033	7	40.466	10.220	13.590	0	4	4	2	1	-10921639	174.429	178	128	216	3663	23.832	6.290	0.121	1.578
ID219032	219032	1	42.617	17.724	4.342	0	4	4	2	1	-10921639	144.190	154	83	212	3028	33.333	4.800	0.132	1.009
ID219036	219036	2	42.754	18.144	24.892	0	4	4	2	1	-10921639	105.667	116	38	157	2219	34.434	2.000	0.181	0.943
ID219043	219043	0	30.808	24.934	15.461	0	5	5	2	1	-10921639	119.476	121	57	171	2509	30.154	2.000	0.089	0.645
ID219042	219042	7	33.746	10.686	13.289	0	5	5	2	1	-10921639	157.952	157	133	185	3317	16.726	4.800	0.120	2.016
ID219041	219041	9	33.684	9.762	10.948	0	5	5	2	1	-10921639	141.667	142	90	183	2975	28.615	7.600	0.100	0.903
ID219040	219040	1	37.308	18.753	5.512	0	5	5	2	1	-10921639	142.857	142	95	197	3000	25.311	4.800	0.119	1.202
ID219046	219046	2	37.723	18.204	24.825	0	5	5	2	1	-10921639	97.476	112	23	154	2047	36.511	2.000	0.174	0.791
ID219045	219045	None	28.901	15.942	21.319	0	5	5	2	1	-10921639	131.000	135	88	154	2751	17.433	4.800	0.120	1.606
ID219044	219044	4	30.544	23.396	17.653	0	5	5	2	1	-10921639	130.952	133	85	159	2750	22.252	7.600	0.105	1.116
ID219011	219011	1	40.757	18.875	5.182	0	6	6	2	1	-10921639	141.048	147	88	183	2962	27.784	4.800	0.154	1.358
ID219015	219015	2	41.671	18.290	24.448	0	6	6	2	1	-10921639	115.238	123	57	162	2420	30.075	2.000	0.154	1.026
ID219014	219014	4	28.205	23.430	17.212	0	6	6	2	1	-10921639	132.762	133	97	171	2788	18.523	7.600	0.085	1.118
ID219013	219013	7	34.510	9.719	13.701	0	6	6	2	1	-10921639	152.048	147	119	193	3193	23.181	6.319	0.108	1.284
ID219012	219012	9	35.430	10.069	10.523	0	6	6	2	1	-10921639	141.095	142	78	188	2963	29.529	7.600	0.113	0.972
ID219039	219039	4	34.631	24.103	14.366	0	7	7	2	1	-10921639	135.952	138	88	176	2855	22.942	4.800	0.132	1.384
ID219038	219038	9	31.215	9.448	11.721	0	7	7	2	1	-10921639	127.524	140	64	173	2678	28.534	4.800	0.129	1.018
ID219037	219037	1	39.465	18.632	4.845	0	7	7	2	1	-10921639	129.571	128	88	181	2721	28.941	4.800	0.128	1.017
ID219027	219027	4	27.349	24.826	15.209	0	8	8	2	1	-10921639	110.667	119	69	147	2324	23.595	2.000	0.108	0.911
ID219026	219026	9	43.767	9.621	14.445	0	8	8	2	1	-10921639	156.571	152	116	197	3288	24.418	6.360	0.142	1.590
ID219025	219025	1	39.638	18.088	5.338	0	8	8	2	1	-10921639	136.048	133	95	181	2857	24.947	7.600	0.138	1.323
ID219028	219028	None	27.368	18.280	24.285	0	8	8	2	1	-10921639	106.857	121	61	140	2244	22.459	4.800	0.151	1.250
ID219031	219031	4	35.637	24.876	15.048	0	9	9	2	1	-10921639	112.143	119	64	166	2355	28.265	2.000	0.143	0.993
ID219030	219030	9	32.624	10.031	13.826	0	9	9	2	1	-10921639	131.714	128	92	176	2766	23.929	2.000	0.121	1.190
ID219029	219029	1	43.831	18.670	5.448	0	9	9	2	1	-10921639	132.810	133	76	197	2789	34.538	4.800	0.155	1.031
ID219010	219010	4	30.053	24.620	14.024	0	10	10	2	1	-10921639	109.905	114	45	147	2308	30.148	2.000	0.126	0.814
ID219009	219009	9	38.646	9.227	13.140	0	10	10	2	1	-10921639	124.667	119	73	183	2618	26.874	4.800	0.184	1.445
ID219008	219008	1	36.546	18.057	5.607	0	10	10	2	1	-10921639	148.571	147	107	183	3120	20.822	7.600	0.120	1.528
ID218992	218992	None	27.854	18.481	24.270	0	11	11	2	1	-10921639	94.905	95	42	152	1993	28.646	7.600	0.155	0.891
ID218991	218991	4	29.218	24.871	14.849	0	11	11	2	1	-10921639	107.048	112	52	150	2248	26.602	2.000	0.114	0.824
ID218990	218990	9	35.846	8.941	13.222	0	11	11	2	1	-10921639	112.524	121	45	150	2363	26.351	4.800	0.164	1.201
ID218989	218989	1	38.617	19.030	5.947	0	11	11	2	1	-10921639	133.762	135	81	169	2809	21.255	4.800	0.145	1.593
ID219047	219047	1	31.307	18.964	5.764	0	12	12	2	1	-10921639	122.476	126	88	173	2572	19.831	4.800	0.112	1.243
ID219049	219049	4	27.070	24.707	15.322	0	12	12	2	1	-10921639	104.952	109	59	140	2204	24.297	4.800	0.122	0.936
ID219048	219048	9	37.528	9.910	13.703	0	12	12	2	1	-10921639	120.048	119	71	169	2521	24.441	4.800	0.155	1.319
ID219055	219055	9	30.483	9.886	14.471	0	13	13	2	1	-10921639	113.905	114	78	159	2392	20.401	6.374	0.132	1.301
ID219054	219054	1	33.409	18.780	5.354	0	13	13	2	1	-10921639	111.571	116	61	152	2343	26.992	2.000	0.135	0.985
ID219056	219056	4	30.628	24.344	15.043	0	13	13	2	1	-10921639	119.810	119	78	142	2516	16.857	4.800	0.130	1.639
ID219050	219050	1	30.428	19.061	5.932	0	14	14	2	1	-10921639	121.810	116	83	162	2558	21.412	6.273	0.106	1.092
ID219051	219051	1	27.529	18.416	5.062	0	15	15	2	1	-10921639	118.429	112	78	150	2487	21.844	7.600	0.095	0.938
ID219052	219052	None	29.238	19.258	22.148	0	15	15	2	1	-10921639	120.619	121	73	166	2533	20.704	4.800	0.103	1.092
ID219053	219053	1	29.018	18.970	5.179	0	16	16	2	1	-10921639	108.619	114	71	138	2281	20.502	4.800	0.125	1.180
ID219059	219059	1	32.306	19.278	5.872	0	17	17	2	1	-10921639	118.667	119	88	147	2492	19.074	2.000	0.121	1.343
ID219061	219061	21	27.721	16.127	19.186	0	18	18	2	1	-10921639	125.762	123	107	173	2641	15.725	4.800	0.112	1.610
ID219060	219060	None	27.253	10.550	14.069	0	18	18	2	1	-10921639	111.857	114	83	135	2349	15.717	6.342	0.128	1.616
ID219062	219062	21	29.881	18.009	21.509	0	19	19	2	1	-10921639	116.381	116	71	176	2444	28.570	7.600	0.109	0.802
ID219063	219063	10	29.630	9.761	13.931	0	21	21	2	1	-10921639	100.238	100	71	140	2105	18.036	4.800	0.149	1.442
ID219064	219064	None	28.753	19.189	21.567	0	21	21	2	1	-10921639	106.286	102	66	162	2232	23.787	4.800	0.133	1.049
ID219058	219058	10	31.217	9.762	14.205	0	22	22	2	1	-10921639	98.286	95	61	133	2064	20.460	2.000	0.143	1.200
ID219057	219057	None	31.151	19.057	5.035	0	22	22	2	1	-10921639	111.952	114	81	147	2351	20.019	4.800	0.126	1.247
ID219067	219067	10	30.185	10.252	13.965	0	24	24	2	1	-10921639	96.143	97	50	147	2019	23.442	4.800	0.139	1.004
ID219066	219066	None	35.543	20.868	21.384	0	25	25	2	1	-10921639	119.571	119	95	166	2511	18.489	4.800	0.146	1.650
ID219065	219065	10	32.199	9.812	13.751	0	25	25	2	1	-10921639	100.524	107	64	145	2111	22.081	6.375	0.152	1.203
ID219069	219069	10	30.849	9.458	13.856	0	26	26	2	1	-10921639	88.714	90	42	138	1863	28.756	2.000	0.143	0.771
ID219068	219068	None	27.536	19.108	5.587	0	26	26	2	1	-10921639	108.476	112	81	142	2278	15.257	4.800	0.120	1.522
ID219075	219075	10	29.697	9.628	13.097	0	27	27	2	1	-10921639	97.143	100	66	126	2040	17.531	4.800	0.150	1.450
ID219073	219073	None	28.184	19.607	20.776	0	29	29	2	1	-10921639	109.048	107	66	145	2290	22.105	2.000	0.100	0.897
ID219072	219072	10	29.601	10.112	14.061	0	29	29	2	1	-10921639	97.190	102	47	140	2041	24.271	2.000	0.132	0.936
ID219071	219071	10	32.273	9.028	14.145	0	30	30	2	1	-10921639	89.714	92	50	126	1884	22.141	2.000	0.176	1.213
ID219070	219070	None	34.751	20.089	7.077	0	30	30	2	1	-10921639	116.571	121	71	145	2448	21.226	4.800	0.149	1.423
ID219074	219074	10	28.975	10.599	14.058	0	32	32	2	1	-10921639	99.190	95	61	133	2083	17.943	6.301	0.138	1.344
ID219076	219076	10	28.838	9.773	14.497	0	33	33	2	1	-10921639	92.429	90	52	126	1941	19.846	2.000	0.144	1.172
ID219078	219078	10	28.411	10.637	14.233	0	34	34	2	1	-10921639	101.143	100	71	138	2124	17.083	2.000	0.112	1.194
ID219077	219077	None	27.492	24.103	14.289	0	35	35	2	1	-10921639	109.000	112	61	140	2289	20.761	2.000	0.102	0.969
ID219079	219079	None	27.186	10.193	14.176	0	41	41	2	1	-10921639	81.905	78	50	126	1720	21.815	2.000	0.142	0.933
ID219081	219081	None	27.215	19.752	21.557	0	44	44	2	1	-10921639	100.333	102	59	133	2107	23.070	6.381	0.121	0.942
ID219080	219080	None	29.814	15.632	9.871	0	45	45	2	1	-10921639	127.190	121	104	166	2671	17.696	3.200	0.103	1.342
ID219085	219085	11	30.013	19.763	21.465	0	46	46	2	1	-10921639	116.429	114	90	145	2445	14.770	4.800	0.128	1.785
ID219095	219095	11	30.395	19.930	21.035	0	47	47	2	1	-10921639	119.238	121	78	157	2504	18.270	7.600	0.110	1.297
ID219094	219094	None	27.490	18.101	5.861	0	47	47	2	1	-10921639	113.810	116	76	152	2390	20.731	4.800	0.103	1.028
ID219091	219091	None	29.940	9.266	14.405	0	48	48	2	1	-10921639	75.286	81	26	121	1581	29.076	2.000	0.155	0.696
ID219090	219090	None	28.116	23.799	7.602	0	48	48	2	1	-10921639	93.190	95	50	140	1957	21.456	2.000	0.119	0.925
ID219093	219093	12	44.077	23.371	22.141	0	48	48	2	1	-10921639	99.714	104	52	152	2094	30.155	2.000	0.176	0.990
ID219092	219092	13	29.016	24.695	13.847	0	48	48	2	1	-10921639	110.286	109	73	152	2316	20.640	2.000	0.102	0.993
ID219087	219087	12	56.438	22.677	21.935	0	49	49	2	1	-10921639	124.000	128	64	207	2604	41.107	4.800	0.208	1.039
ID219086	219086	13	29.423	24.787	13.617	0	49	49	2	1	-10921639	116.429	123	76	150	2445	21.370	4.800	0.116	1.132
ID219089	219089	12	42.406	22.084	21.873	0	50	50	2	1	-10921639	130.238	128	71	171	2735	27.723	4.800	0.179	1.425
ID219088	219088	13	27.153	24.695	13.472	0	50	50	2	1	-10921639	113.048	116	61	150	2374	22.739	4.800	0.111	0.993
ID219083	219083	None	32.661	20.529	20.853	0	51	51	2	1	-10921639	135.381	128	95	178	2843	20.735	7.600	0.132	1.525
ID219082	219082	13	37.347	24.876	13.868	0	51	51	2	1	-10921639	114.048	116	66	181	2395	27.150	2.000	0.126	0.938
ID219084	219084	12	37.097	22.888	22.104	0	51	51	2	1	-10921639	118.190	123	61	178	2482	29.212	2.000	0.122	0.878
ID219099	219099	12	48.306	21.656	21.727	0	52	52	2	1	-10921639	135.762	140	69	188	2851	37.542	2.000	0.157	0.982
ID219098	219098	13	39.854	24.912	13.803	0	52	52	2	1	-10921639	117.857	119	73	166	2475	24.850	2.000	0.141	1.170
ID219097	219097	14	28.847	23.501	8.234	0	52	52	2	1	-10921639	87.429	88	26	138	1836	33.963	2.000	0.108	0.502
ID219096	219096	None	27.017	17.920	6.680	0	52	52	2	1	-10921639	123.190	126	85	150	2587	16.370	4.800	0.100	1.373
ID219107	219107	15	44.910	23.025	22.166	0	53	53	2	1	-10921639	142.143	140	92	195	2985	34.463	4.800	0.154	1.100
ID219106	219106	12	45.472	20.496	21.172	0	53	53	2	1	-10921639	153.381	150	97	204	3221	29.718	2.000	0.127	1.167
ID219105	219105	13	35.389	25.170	14.107	0	53	53	2	1	-10921639	116.810	121	66	173	2453	24.708	2.000	0.111	0.948
ID219104	219104	14	27.541	23.341	7.770	0	53	53	2	1	-10921639	105.190	107	64	154	2209	21.066	6.376	0.121	1.078
ID219115	219115	15	67.885	23.020	22.145	0	54	54	2	1	-10921639	163.762	142	107	255	3439	43.781	2.000	0.174	1.107
ID219114	219114	13	32.446	24.739	13.739	0	54	54	2	1	-10921639	113.190	119	42	164	2377	28.069	2.000	0.113	0.821
ID219113	219113	None	28.717	12.029	9.768	0	54	54	2	1	-10921639	111.952	109	81	164	2351	22.386	2.000	0.086	0.788
ID219103	219103	16	32.230	18.035	25.566	0	55	55	2	1	-10921639	92.190	90	40	162	1936	30.561	2.000	0.137	0.727
ID219102	219102	15	48.439	22.890	22.185	0	55	55	2	1	-10921639	153.762	152	112	216	3229	33.962	4.800	0.152	1.196
ID219101	219101	12	48.347	20.571	20.943	0	55	55	2	1	-10921639	169.476	166	123	224	3559	29.429	7.600	0.147	1.479
ID219100	219100	13	38.406	24.902	13.587	0	55	55	2	1	-10921639	117.762	112	61	178	2473	29.692	2.000	0.121	0.854
ID219112	219112	16	28.489	17.963	25.212	0	56	56	2	1	-10921639	98.810	102	57	152	2075	26.990	2.000	0.078	0.531
ID219111	219111	15	50.395	22.861	22.058	0	56	56	2	1	-10921639	156.286	152	102	228	3282	36.740	3.200	0.141	1.051
ID219110	219110	12	40.226	20.261	20.872	0	56	56	2	1	-10921639	165.762	169	119	197	3481	24.655	4.800	0.117	1.413
ID219109	219109	13	42.405	25.048	13.814	0	56	56	2	1	-10921639	128.476	126	83	185	2698	28.305	2.000	0.128	1.033
ID219108	219108	17	52.584	22.881	7.649	0	56	56	2	1	-10921639	139.619	147	85	195	2932	31.549	4.800	0.180	1.352
ID219121	219121	16	56.787	18.271	24.989	0	57	57	2	1	-10921639	118.762	114	52	219	2494	45.516	2.000	0.167	0.747
ID219120	219120	15	50.384	23.249	22.305	0	57	57	2	1	-10921639	156.000	152	109	216	3276	33.906	2.000	0.130	1.058
ID219119	219119	12	31.336	20.176	20.380	0	57	57	2	1	-10921639	156.048	152	95	209	3277	29.674	7.600	0.052	0.522
ID219118	219118	13	39.536	25.000	13.604	0	57	57	2	1	-10921639	138.476	133	104	204	2908	27.060	2.000	0.108	1.001
ID219117	219117	None	27.662	12.155	9.688	0	57	57	2	1	-10921639	123.190	121	97	171	2587	20.444	6.332	0.086	0.959
ID219116	219116	17	55.016	22.396	7.425	0	57	57	2	1	-10921639	154.619	164	83	214	3247	35.841	4.800	0.173	1.275
ID219139	219139	16	51.793	18.219	24.860	0	58	58	2	1	-10921639	118.571	107	69	226	2490	43.051	2.000	0.165	0.780
ID219138	219138	15	45.914	23.046	22.218	0	58	58	2	1	-10921639	156.571	154	95	226	3288	32.893	2.000	0.116	0.991
ID219137	219137	13	44.201	25.128	13.635	0	58	58	2	1	-10921639	145.810	135	107	214	3062	31.906	2.000	0.100	0.831
ID219136	219136	17	70.554	22.239	7.079	0	58	58	2	1	-10921639	165.810	162	90	245	3482	40.639	2.000	0.188	1.290
ID219123	219123	17	60.005	22.864	7.688	0	59	59	2	1	-10921639	172.619	176	112	238	3625	36.067	4.800	0.177	1.436
ID219122	219122	None	31.821	16.446	4.894	0	59	59	2	1	-10921639	119.095	128	73	166	2501	29.729	2.000	0.099	0.720
ID219126	219126	16	47.310	18.321	25.174	0	59	59	2	1	-10921639	116.524	112	59	204	2447	35.212	2.000	0.151	0.870
ID219125	219125	15	53.365	22.942	22.208	0	59	59	2	1	-10921639	159.810	159	112	238	3356	36.004	2.000	0.133	1.043
ID219124	219124	13	51.901	25.077	13.769	0	59	59	2	1	-10921639	150.571	142	112	226	3162	33.406	2.000	0.124	0.997
ID219130	219130	16	52.470	18.119	24.867	0	60	60	2	1	-10921639	117.381	109	57	195	2465	40.033	2.000	0.166	0.833
ID219129	219129	15	53.523	23.111	21.951	0	60	60	2	1	-10921639	149.238	152	88	238	3134	38.701	2.000	0.122	0.837
ID219128	219128	13	39.869	24.770	13.653	0	60	60	2	1	-10921639	146.762	140	107	190	3082	26.922	2.000	0.109	1.073
ID219127	219127	17	57.596	22.826	7.334	0	60	60	2	1	-10921639	166.333	166	104	233	3493	37.728	4.800	0.188	1.397
ID219131	219131	18	34.639	15.763	4.286	0	61	61	2	1	-10921639	118.286	119	76	183	2484	29.158	7.600	0.097	0.719
ID219135	219135	16	52.232	18.225	24.987	0	61	61	2	1	-10921639	123.000	116	59	212	2583	40.382	2.000	0.154	0.812
ID219134	219134	15	56.870	23.320	22.075	0	61	61	2	1	-10921639	161.619	166	85	235	3394	39.319	2.000	0.139	1.002
ID219133	219133	13	36.694	24.809	13.524	0	61	61	2	1	-10921639	144.286	138	97	202	3030	29.030	2.000	0.093	0.843
ID219132	219132	17	51.693	22.857	7.710	0	61	61	2	1	-10921639	165.190	159	112	228	3469	31.847	4.800	0.144	1.306
ID219163	219163	19	37.701	9.494	11.394	0	62	62	2	1	-10921639	114.143	109	61	178	2397	34.420	7.600	0.114	0.678
ID219162	219162	17	40.042	22.000	7.000	0	62	62	2	1	-10921639	150.667	152	92	209	3164	26.960	7.600	0.119	1.189
ID219161	219161	18	28.832	15.157	3.616	0	62	62	2	1	-10921639	118.524	119	71	150	2489	21.812	4.800	0.115	1.124
ID219167	219167	16	42.499	18.200	25.012	0	62	62	2	1	-10921639	106.667	109	45	181	2240	36.025	2.000	0.125	0.658
ID219166	219166	15	44.600	23.409	22.138	0	62	62	2	1	-10921639	145.095	142	112	202	3047	25.838	2.000	0.128	1.275
ID219165	219165	20	31.086	20.162	20.102	0	62	62	2	1	-10921639	147.571	147	112	207	3099	22.688	7.600	0.076	0.920
ID219164	219164	13	36.977	24.331	14.022	0	62	62	2	1	-10921639	145.381	142	104	200	3053	25.995	2.000	0.088	0.904
ID219143	219143	13	27.469	24.495	13.472	0	63	63	2	1	-10921639	135.238	133	95	176	2840	23.132	2.000	0.067	0.736
ID219142	219142	19	57.447	9.923	11.183	0	63	63	2	1	-10921639	165.667	157	102	252	3479	41.032	4.800	0.150	1.056
ID219141	219141	17	61.872	23.025	7.278	0	63	63	2	1	-10921639	162.048	157	92	214	3403	35.652	2.000	0.183	1.406
ID219140	219140	18	43.875	14.940	3.625	0	63	63	2	1	-10921639	143.952	152	100	188	3023	25.596	2.000	0.145	1.423
ID219146	219146	16	38.535	18.345	25.285	0	63	63	2	1	-10921639	116.952	116	61	166	2456	27.944	2.000	0.132	0.974
ID219145	219145	15	51.946	22.917	21.954	0	63	63	2	1	-10921639	150.381	152	92	197	3158	36.857	2.000	0.131	0.948
ID219144	219144	20	30.175	19.707	19.777	0	63	63	2	1	-10921639	161.143	157	126	209	3384	21.322	7.600	0.070	0.994
ID219153	219153	16	34.926	18.683	25.644	0	64	64	2	1	-10921639	109.095	107	50	169	2291	35.777	2.000	0.121	0.660
ID219152	219152	15	40.264	22.688	21.962	0	64	64	2	1	-10921639	148.667	147	92	209	3122	35.122	6.372	0.108	0.828
ID219147	219147	18	52.354	15.041	3.945	0	64	64	2	1	-10921639	160.571	157	112	212	3372	30.293	2.000	0.143	1.326
ID219151	219151	13	33.750	25.108	14.014	0	64	64	2	1	-10921639	145.429	150	109	183	3054	21.332	2.000	0.089	1.112
ID219150	219150	19	46.859	10.140	10.628	0	64	64	2	1	-10921639	156.286	154	109	231	3282	34.251	4.800	0.129	1.039
ID219149	219149	17	50.451	23.025	7.252	0	64	64	2	1	-10921639	156.000	154	88	204	3276	33.375	4.800	0.157	1.268
ID219148	219148	None	27.832	18.796	3.856	0	64	64	2	1	-10921639	146.333	140	100	200	3073	28.230	2.000	0.054	0.528
ID219171	219171	20	29.611	19.568	20.274	0	65	65	2	1	-10921639	154.476	159	104	202	3244	23.811	7.600	0.081	0.973
ID219170	219170	19	46.908	9.791	11.836	0	65	65	2	1	-10921639	160.429	154	123	250	3369	29.666	7.600	0.122	1.176
ID219169	219169	17	69.433	23.003	7.377	0	65	65	2	1	-10921639	163.524	154	90	247	3434	43.388	2.000	0.190	1.204
ID219168	219168	18	51.724	14.827	3.885	0	65	65	2	1	-10921639	167.905	157	123	212	3526	24.440	4.800	0.158	1.879
ID219173	219173	16	34.510	18.127	25.169	0	65	65	2	1	-10921639	114.905	119	57	166	2413	30.438	2.000	0.106	0.726
ID219172	219172	15	34.111	23.021	22.115	0	65	65	2	1	-10921639	133.714	133	81	190	2808	29.883	2.000	0.066	0.558
ID219219	219219	19	43.789	9.653	11.547	0	66	66	2	1	-10921639	158.619	152	121	240	3331	32.169	7.600	0.100	0.895
ID219218	219218	17	50.928	23.450	7.481	0	66	66	2	1	-10921639	148.190	150	69	202	3112	36.243	2.000	0.161	1.132
ID219217	219217	18	52.293	14.797	3.984	0	66	66	2	1	-10921639	163.714	162	116	219	3438	29.481	2.000	0.163	1.561
ID219222	219222	16	34.087	18.671	25.639	0	66	66	2	1	-10921639	110.143	109	47	166	2313	32.055	3.200	0.139	0.836
ID219221	219221	20	38.450	19.405	20.439	0	66	66	2	1	-10921639	160.190	152	131	209	3364	22.655	4.800	0.107	1.365
ID219220	219220	13	38.838	25.103	13.886	0	66	66	2	1	-10921639	153.143	152	123	197	3216	20.998	2.000	0.103	1.365
ID219191	219191	18	51.004	14.815	4.021	0	67	67	2	1	-10921639	166.952	162	126	204	3506	26.513	4.800	0.158	1.721
ID219195	219195	13	28.505	25.469	13.700	0	67	67	2	1	-10921639	146.857	142	112	176	3084	18.150	4.800	0.094	1.392
ID219194	219194	19	52.895	9.742	11.886	0	67	67	2	1	-10921639	169.190	157	121	252	3553	33.688	7.600	0.123	1.102
ID219193	219193	22	35.396	11.922	9.191	0	67	67	2	1	-10921639	158.714	159	116	228	3333	28.948	7.600	0.076	0.771
ID219192	219192	17	67.932	23.100	7.800	0	67	67	2	1	-10921639	160.714	150	97	245	3375	40.716	2.000	0.181	1.211
ID219198	219198	16	35.475	18.108	25.077	0	67	67	2	1	-10921639	119.381	126	66	197	2507	30.931	2.000	0.099	0.696
ID219197	219197	15	48.663	23.797	22.203	0	67	67	2	1	-10921639	141.143	133	85	216	2964	33.127	2.000	0.138	1.035
ID219196	219196	20	27.532	19.325	20.285	0	67	67	2	1	-10921639	156.952	154	133	188	3296	17.724	4.800	0.087	1.421
ID219155	219155	17	61.413	23.138	7.852	0	68	68	2	1	-10921639	155.476	142	88	235	3265	36.595	2.000	0.175	1.268
ID219154	219154	18	49.362	14.930	3.832	0	68	68	2	1	-10921639	159.524	152	131	212	3350	27.049	2.000	0.137	1.419
ID219159	219159	15	31.757	23.595	22.106	0	68	68	2	1	-10921639	127.524	135	73	166	2678	25.629	6.203	0.120	1.063
ID219158	219158	13	39.605	26.525	13.552	0	68	68	2	1	-10921639	150.476	128	100	204	3160	37.882	4.800	0.139	0.969
ID219157	219157	19	61.437	9.533	11.530	0	68	68	2	1	-10921639	175.667	171	121	255	3689	43.034	7.600	0.144	1.026
ID219156	219156	22	48.250	11.941	9.245	0	68	68	2	1	-10921639	158.048	147	92	255	3319	42.958	7.600	0.067	0.459
ID219160	219160	16	29.993	18.542	25.831	0	68	68	2	1	-10921639	98.286	100	38	142	2064	30.414	2.000	0.105	0.612
ID219175	219175	None	45.940	18.882	4.262	0	69	69	2	1	-10921639	143.190	142	83	255	3007	40.642	2.000	0.092	0.591
ID219174	219174	18	48.187	14.567	3.724	0	69	69	2	1	-10921639	163.238	157	126	209	3428	25.401	3.200	0.134	1.521
ID219179	219179	13	39.692	25.641	13.494	0	69	69	2	1	-10921639	149.571	147	85	214	3141	37.289	2.000	0.120	0.859
ID219178	219178	19	62.854	9.526	11.579	0	69	69	2	1	-10921639	183.952	183	114	255	3863	43.847	7.600	0.143	1.048
ID219177	219177	22	43.332	11.905	9.115	0	69	69	2	1	-10921639	169.286	166	114	233	3555	35.064	7.600	0.079	0.709
ID219176	219176	17	49.039	23.044	7.805	0	69	69	2	1	-10921639	140.286	145	78	195	2946	31.756	2.000	0.165	1.250
ID219182	219182	16	35.944	18.731	25.689	0	69	69	2	1	-10921639	98.857	92	47	152	2076	31.671	2.000	0.136	0.749
ID219181	219181	15	44.160	23.797	22.244	0	69	69	2	1	-10921639	131.571	133	81	216	2763	32.352	6.320	0.138	0.989
ID219180	219180	20	38.452	19.604	19.943	0	69	69	2	1	-10921639	154.762	157	112	212	3250	24.139	7.600	0.096	1.128
ID219187	219187	13	37.484	25.982	13.639	0	70	70	2	1	-10921639	152.952	154	100	197	3212	25.889	2.000	0.099	1.060
ID219186	219186	19	61.877	9.858	12.366	0	70	70	2	1	-10921639	196.000	190	142	255	4116	39.035	7.600	0.143	1.256
ID219185	219185	22	48.252	12.093	8.884	0	70	70	2	1	-10921639	171.857	164	116	255	3609	37.190	7.600	0.079	0.677
ID219184	219184	17	52.928	22.644	7.902	0	70	70	2	1	-10921639	142.905	145	71	221	3001	41.738	2.000	0.148	0.882
ID219190	219190	16	40.297	18.958	25.628	0	70	70	2	1	-10921639	105.095	102	47	178	2207	40.416	2.000	0.117	0.547
ID219189	219189	15	49.924	23.291	22.196	0	70	70	2	1	-10921639	149.857	147	102	221	3147	33.530	2.000	0.131	1.032
ID219188	219188	20	41.171	19.009	19.770	0	70	70	2	1	-10921639	170.286	164	131	228	3576	25.578	7.600	0.106	1.274
ID219183	219183	18	59.464	15.333	3.726	0	70	70	2	1	-10921639	171.571	166	112	250	3603	36.101	2.000	0.151	1.247
ID219223	219223	18	51.938	14.993	3.921	0	71	71	2	1	-10921639	165.143	157	126	226	3468	27.820	2.000	0.142	1.474
ID219227	219227	23	66.743	10.009	13.653	0	71	71	2	1	-10921639	189.667	197	107	255	3983	47.095	6.338	0.192	1.297
ID219226	219226	19	64.064	10.020	12.448	0	71	71	2	1	-10921639	207.810	209	142	255	4364	37.882	7.600	0.162	1.533
ID219225	219225	17	49.696	22.404	8.377	0	71	71	2	1	-10921639	155.571	154	102	207	3267	33.419	2.000	0.133	1.091
ID219224	219224	24	38.579	18.846	4.778	0	71	71	2	1	-10921639	152.143	154	92	224	3195	32.616	2.000	0.077	0.669
ID219231	219231	16	42.187	18.902	25.894	0	71	71	2	1	-10921639	113.762	112	54	178	2389	34.842	2.000	0.133	0.767
ID219230	219230	15	40.801	22.825	22.034	0	71	71	2	1	-10921639	150.095	147	83	228	3152	38.113	4.800	0.135	0.938
ID219229	219229	20	44.404	20.400	20.876	0	71	71	2	1	-10921639	168.095	176	112	228	3530	33.838	2.000	0.110	0.987
ID219228	219228	13	44.901	25.659	14.046	0	71	71	2	1	-10921639	149.667	154	100	197	3143	30.816	3.200	0.133	1.142
ID219216	219216	16	42.875	18.819	26.018	0	72	72	2	1	-10921639	112.238	109	64	209	2357	33.617	2.000	0.126	0.745
ID219211	219211	17	42.358	22.835	8.240	0	72	72	2	1	-10921639	153.571	150	102	195	3225	28.514	4.800	0.147	1.378
ID219210	219210	24	38.864	18.912	4.404	0	72	72	2	1	-10921639	149.143	147	83	226	3132	37.334	2.000	0.073	0.542
ID219209	219209	18	46.643	15.215	3.928	0	72	72	2	1	-10921639	159.476	162	95	209	3349	32.365	2.000	0.115	1.018
ID219215	219215	15	48.300	23.524	22.099	0	72	72	2	1	-10921639	138.619	145	66	202	2911	43.282	2.000	0.145	0.810
ID219214	219214	20	50.023	19.875	20.645	0	72	72	2	1	-10921639	179.238	181	121	243	3764	36.352	2.000	0.126	1.101
ID219213	219213	13	46.876	25.645	14.004	0	72	72	2	1	-10921639	162.952	166	121	238	3422	30.680	2.000	0.130	1.219
ID219212	219212	23	70.336	9.570	13.909	0	72	72	2	1	-10921639	203.762	209	123	255	4279	47.100	6.339	0.177	1.303
ID219203	219203	23	67.822	9.669	13.599	0	73	73	2	1	-10921639	188.667	195	104	255	3962	48.124	4.800	0.179	1.193
ID219202	219202	17	38.630	22.648	8.725	0	73	73	2	1	-10921639	138.762	131	95	193	2914	30.202	2.000	0.110	0.907
ID219201	219201	25	58.886	11.742	9.224	0	73	73	2	1	-10921639	189.429	197	128	255	3978	42.486	7.600	0.124	0.984
ID219200	219200	24	29.063	19.284	4.407	0	73	73	2	1	-10921639	141.952	145	90	193	2981	31.227	2.000	0.080	0.672
ID219207	219207	None	29.473	7.604	23.972	0	73	73	2	1	-10921639	57.714	54	30	131	1212	21.684	2.000	0.167	0.763
ID219206	219206	15	48.436	22.952	22.007	0	73	73	2	1	-10921639	154.476	154	95	214	3244	35.533	2.000	0.148	1.119
ID219205	219205	20	46.647	19.989	20.797	0	73	73	2	1	-10921639	175.714	166	126	240	3690	30.845	6.036	0.115	1.171
ID219204	219204	13	43.251	25.316	13.834	0	73	73	2	1	-10921639	150.524	142	104	204	3161	28.899	2.000	0.126	1.167
ID219208	219208	16	32.238	18.814	25.946	0	73	73	2	1	-10921639	106.857	114	57	171	2244	29.469	2.000	0.080	0.535
ID219199	219199	18	62.116	14.976	4.101	0	73	73	2	1	-10921639	165.810	169	95	231	3482	39.726	2.000	0.157	1.136
ID219249	219249	16	32.537	18.535	25.638	0	74	74	2	1	-10921639	108.476	109	50	166	2278	32.750	2.000	0.087	0.532
ID219248	219248	15	48.775	23.742	21.879	0	74	74	2	1	-10921639	136.048	140	73	221	2857	38.513	2.000	0.147	0.906
ID219243	219243	25	41.585	11.751	9.235	0	74	74	2	1	-10921639	171.524	169	131	255	3602	35.400	7.600	0.077	0.689
ID219242	219242	24	30.719	19.061	4.395	0	74	74	2	1	-10921639	149.000	145	100	228	3129	30.397	6.310	0.060	0.558
ID219241	219241	18	44.616	15.179	4.356	0	74	74	2	1	-10921639	164.476	162	109	224	3454	30.202	2.000	0.116	1.133
ID219247	219247	20	47.250	19.601	20.545	0	74	74	2	1	-10921639	171.095	171	112	228	3593	33.314	2.000	0.111	1.023
ID219246	219246	13	47.029	25.194	13.577	0	74	74	2	1	-10921639	146.857	145	97	204	3084	29.653	4.800	0.139	1.206
ID219245	219245	23	76.474	9.786	14.043	0	74	74	2	1	-10921639	193.429	195	121	255	4062	43.201	2.000	0.190	1.429
ID219244	219244	17	27.133	23.354	9.739	0	74	74	2	1	-10921639	134.000	133	100	183	2814	21.093	7.600	0.065	0.770
ID219235	219235	17	36.270	22.542	8.538	0	75	75	2	1	-10921639	133.095	135	66	178	2795	31.832	2.000	0.116	0.870
ID219234	219234	25	47.188	11.887	9.371	0	75	75	2	1	-10921639	181.143	169	123	250	3804	38.158	7.600	0.105	0.900
ID219233	219233	24	28.645	18.961	4.463	0	75	75	2	1	-10921639	136.714	142	81	202	2871	32.127	6.336	0.062	0.498
ID219232	219232	18	52.881	15.014	4.081	0	75	75	2	1	-10921639	160.905	157	100	219	3379	31.923	2.000	0.144	1.267
ID219239	219239	15	42.344	23.659	22.248	0	75	75	2	1	-10921639	129.667	128	76	188	2723	34.989	2.000	0.137	0.892
ID219238	219238	20	52.818	20.089	20.914	0	75	75	2	1	-10921639	168.190	169	123	221	3532	31.180	2.000	0.119	1.148
ID219237	219237	13	60.052	25.247	13.538	0	75	75	2	1	-10921639	147.048	135	90	219	3088	39.049	2.000	0.170	1.094
ID219236	219236	23	72.368	9.793	14.258	0	75	75	2	1	-10921639	195.952	202	123	255	4115	45.197	2.000	0.182	1.337
ID219240	219240	16	30.237	18.031	26.033	0	75	75	2	1	-10921639	104.476	107	61	162	2194	24.790	2.000	0.112	0.850
ID219251	219251	24	37.319	18.755	4.713	0	76	76	2	1	-10921639	156.429	162	95	221	3285	30.755	7.600	0.084	0.786
ID219250	219250	18	36.710	15.842	4.543	0	76	76	2	1	-10921639	172.286	169	126	221	3618	23.931	6.314	0.095	1.254
ID219255	219255	13	52.385	25.007	13.648	0	76	76	2	1	-10921639	149.238	140	104	214	3134	32.058	2.000	0.147	1.193
ID219254	219254	23	73.025	9.547	14.053	0	76	76	2	1	-10921639	212.000	216	133	255	4452	40.777	6.341	0.192	1.677
ID219253	219253	17	32.072	22.508	9.521	0	76	76	2	1	-10921639	143.952	140	95	185	3023	25.736	4.800	0.092	0.945
ID219252	219252	25	42.352	11.865	9.180	0	76	76	2	1	-10921639	174.381	169	123	255	3662	31.541	7.600	0.079	0.811
ID219257	219257	15	43.709	22.770	22.082	0	76	76	2	1	-10921639	156.667	164	107	231	3290	38.850	2.000	0.117	0.844
ID219256	219256	20	54.560	19.785	20.709	0	76	76	2	1	-10921639	191.048	188	131	247	4012	31.057	4.800	0.143	1.543
ID219259	219259	25	60.851	12.091	9.247	0	77	77	2	1	-10921639	185.143	185	128	255	3888	40.201	2.000	0.125	1.025
ID219258	219258	18	40.978	15.756	4.730	0	77	77	2	1	-10921639	163.810	162	121	231	3440	28.649	2.000	0.102	1.059
ID219263	219263	20	51.446	19.640	20.401	0	77	77	2	1	-10921639	169.905	162	92	238	3568	40.806	7.600	0.118	0.880
ID219262	219262	13	48.398	24.537	13.713	0	77	77	2	1	-10921639	143.952	142	88	231	3023	35.815	2.000	0.137	0.969
ID219261	219261	23	69.111	9.456	14.436	0	77	77	2	1	-10921639	207.714	214	140	255	4362	40.196	4.800	0.177	1.556
ID219260	219260	17	35.673	21.955	9.097	0	77	77	2	1	-10921639	135.667	140	85	185	2849	25.180	2.000	0.108	1.054
ID219267	219267	17	33.096	21.642	8.538	0	78	78	2	1	-10921639	138.762	140	73	193	2914	31.413	7.600	0.078	0.638
ID219266	219266	25	59.693	12.135	9.040	0	78	78	2	1	-10921639	188.048	190	138	255	3949	36.167	2.000	0.129	1.188
ID219265	219265	24	38.711	18.976	4.786	0	78	78	2	1	-10921639	149.524	147	100	202	3140	30.531	2.000	0.083	0.747
ID219264	219264	18	49.241	14.453	4.096	0	78	78	2	1	-10921639	163.429	169	78	231	3432	40.375	2.000	0.138	0.984
ID219270	219270	20	60.848	20.244	20.948	0	78	78	2	1	-10921639	191.762	185	128	255	4027	38.879	2.000	0.142	1.229
ID219269	219269	23	71.889	9.418	14.597	0	78	78	2	1	-10921639	205.000	209	107	255	4305	51.656	4.800	0.184	1.231
ID219268	219268	13	56.173	24.681	13.310	0	78	78	2	1	-10921639	150.429	152	59	214	3159	41.075	2.000	0.170	1.063
ID219271	219271	18	51.992	14.976	4.207	0	79	79	2	1	-10921639	173.476	166	123	233	3643	33.212	2.000	0.129	1.194
ID219275	219275	23	78.003	9.322	14.198	0	79	79	2	1	-10921639	206.476	209	131	255	4336	47.208	3.200	0.190	1.399
ID219274	219274	17	29.281	21.634	8.896	0	79	79	2	1	-10921639	128.381	128	88	173	2696	24.235	3.200	0.092	0.894
ID219273	219273	25	58.686	12.072	9.100	0	79	79	2	1	-10921639	175.762	164	126	255	3691	40.094	2.000	0.113	0.889
ID219272	219272	24	33.213	18.732	4.394	0	79	79	2	1	-10921639	131.857	128	76	200	2769	37.635	6.389	0.070	0.458
ID219279	219279	None	30.291	4.000	33.000	0	79	79	2	1	-10921639	41.905	33	10	100	880	25.649	2.000	0.300	0.755
ID219278	219278	26	37.869	18.470	25.659	0	79	79	2	1	-10921639	111.381	109	57	173	2339	35.898	2.000	0.150	0.808
ID219277	219277	20	56.897	21.026	21.609	0	79	79	2	1	-10921639	175.810	178	97	255	3692	44.835	2.000	0.139	0.960
ID219276	219276	13	54.810	24.947	13.593	0	79	79	2	1	-10921639	151.714	147	100	209	3186	32.324	4.800	0.170	1.365
ID219331	219331	20	60.669	20.393	20.628	0	80	80	2	1	-10921639	180.524	178	119	255	3791	43.216	2.000	0.142	1.039
ID219330	219330	23	69.699	9.384	14.420	0	80	80	2	1	-10921639	208.857	204	126	255	4386	43.163	4.800	0.172	1.418
ID219329	219329	13	66.919	24.892	13.290	0	80	80	2	1	-10921639	147.095	145	61	247	3089	45.853	2.000	0.175	0.956
ID219328	219328	25	51.675	11.960	9.081	0	80	80	2	1	-10921639	169.000	159	121	255	3549	39.127	2.000	0.082	0.655
ID219332	219332	26	37.966	18.495	25.559	0	80	80	2	1	-10921639	100.048	92	42	178	2101	40.115	2.000	0.156	0.674
ID219327	219327	24	37.831	18.881	4.950	0	80	80	2	1	-10921639	144.952	140	95	219	3044	33.598	2.000	0.091	0.722
ID219326	219326	18	43.759	14.787	4.274	0	80	80	2	1	-10921639	166.238	162	114	209	3491	28.594	4.800	0.122	1.267
ID219298	219298	26	44.883	18.813	25.755	0	81	81	2	1	-10921639	95.619	92	35	178	2008	39.687	2.000	0.167	0.690
ID219297	219297	27	47.030	22.666	22.095	0	81	81	2	1	-10921639	136.857	138	61	226	2874	46.541	2.000	0.138	0.714
ID219296	219296	20	47.843	20.569	20.509	0	81	81	2	1	-10921639	175.667	169	121	228	3689	33.197	7.600	0.139	1.295
ID219291	219291	24	38.799	18.914	4.731	0	81	81	2	1	-10921639	144.429	140	88	219	3033	36.015	2.000	0.081	0.603
ID219290	219290	18	65.573	14.913	4.471	0	81	81	2	1	-10921639	184.905	176	128	255	3883	39.148	4.800	0.172	1.384
ID219295	219295	13	43.451	24.696	13.556	0	81	81	2	1	-10921639	146.952	147	102	195	3086	28.417	2.000	0.137	1.248
ID219294	219294	23	69.099	9.491	14.308	0	81	81	2	1	-10921639	211.286	216	133	255	4437	41.638	4.800	0.178	1.534
ID219293	219293	25	56.453	11.807	9.131	0	81	81	2	1	-10921639	176.429	173	128	255	3705	40.415	2.000	0.099	0.785
ID219292	219292	28	27.370	7.283	7.981	0	81	81	2	1	-10921639	110.810	114	57	176	2327	36.166	2.000	0.051	0.300
ID219283	219283	25	62.387	11.754	9.640	0	82	82	2	1	-10921639	202.095	209	133	255	4244	41.255	2.000	0.139	1.193
ID219282	219282	28	35.954	7.142	7.775	0	82	82	2	1	-10921639	111.571	102	61	200	2343	39.097	2.000	0.065	0.347
ID219281	219281	24	40.622	18.869	4.567	0	82	82	2	1	-10921639	145.952	154	64	214	3065	37.290	2.000	0.104	0.738
ID219280	219280	18	50.778	14.416	3.915	0	82	82	2	1	-10921639	164.952	166	85	221	3464	36.053	2.000	0.141	1.128
ID219287	219287	20	52.876	20.336	20.352	0	82	82	2	1	-10921639	184.048	181	128	255	3865	35.924	7.600	0.125	1.138
ID219286	219286	13	53.233	24.310	13.758	0	82	82	2	1	-10921639	160.952	169	100	219	3380	34.546	2.000	0.133	1.092
ID219285	219285	23	64.071	8.980	14.487	0	82	82	2	1	-10921639	218.381	224	140	255	4586	37.082	4.800	0.164	1.664
ID219284	219284	None	30.596	21.208	9.618	0	82	82	2	1	-10921639	147.714	145	116	185	3102	18.977	3.200	0.096	1.364
ID219289	219289	26	50.341	18.776	25.843	0	82	82	2	1	-10921639	94.333	90	26	209	1981	44.797	2.000	0.161	0.583
ID219288	219288	27	61.661	23.027	22.283	0	82	82	2	1	-10921639	146.905	142	69	247	3085	52.094	2.000	0.158	0.768
ID219299	219299	18	67.907	14.170	4.037	0	83	83	2	1	-10921639	170.810	169	100	255	3587	46.376	2.000	0.156	0.996
ID219303	219303	13	44.967	24.534	13.413	0	83	83	2	1	-10921639	139.952	140	71	207	2939	40.290	2.000	0.125	0.773
ID219302	219302	25	56.837	11.821	9.403	0	83	83	2	1	-10921639	191.571	193	126	255	4023	44.080	2.000	0.110	0.859
ID219301	219301	28	34.677	7.267	8.007	0	83	83	2	1	-10921639	118.048	119	61	204	2479	39.620	2.000	0.070	0.389
ID219300	219300	24	52.818	19.037	4.648	0	83	83	2	1	-10921639	158.762	164	85	233	3334	36.710	2.000	0.131	1.002
ID219307	219307	26	28.989	18.442	25.588	0	83	83	2	1	-10921639	82.952	81	26	150	1742	39.610	2.000	0.113	0.424
ID219306	219306	27	67.231	23.182	22.535	0	83	83	2	1	-10921639	141.095	128	61	252	2963	56.388	2.000	0.184	0.776
ID219305	219305	20	47.770	20.186	20.493	0	83	83	2	1	-10921639	183.381	185	126	255	3851	32.978	7.600	0.106	1.070
ID219304	219304	23	62.266	9.910	14.571	0	83	83	2	1	-10921639	213.048	221	147	255	4474	36.037	4.800	0.153	1.569
ID219351	219351	18	44.749	14.495	4.221	0	84	84	2	1	-10921639	158.190	159	92	228	3322	38.478	2.000	0.113	0.836
ID219355	219355	29	32.238	21.315	9.740	0	84	84	2	1	-10921639	151.810	162	116	181	3188	21.402	7.600	0.104	1.335
ID219354	219354	25	62.962	11.912	9.166	0	84	84	2	1	-10921639	196.619	207	140	255	4129	42.256	2.000	0.116	0.970
ID219353	219353	28	34.929	7.026	7.639	0	84	84	2	1	-10921639	123.571	126	73	193	2595	32.958	2.000	0.078	0.541
ID219352	219352	24	46.576	19.161	4.237	0	84	84	2	1	-10921639	143.143	145	64	221	3006	37.077	2.000	0.107	0.747
ID219359	219359	26	36.834	18.432	25.362	0	84	84	2	1	-10921639	101.238	104	45	154	2126	36.336	2.000	0.132	0.650
ID219358	219358	27	82.436	23.230	22.280	0	84	84	2	1	-10921639	164.571	164	76	255	3456	60.198	2.000	0.214	0.962
ID219357	219357	13	50.915	24.079	13.871	0	84	84	2	1	-10921639	153.762	142	95	243	3229	35.857	2.000	0.118	0.907
ID219356	219356	23	62.846	9.321	14.232	0	84	84	2	1	-10921639	214.619	231	138	255	4507	40.951	4.800	0.148	1.348
ID219315	219315	27	77.505	23.025	22.349	0	85	85	2	1	-10921639	164.286	162	76	255	3450	56.881	2.000	0.212	1.012
ID219314	219314	23	63.834	9.875	14.937	0	85	85	2	1	-10921639	199.762	193	121	255	4195	44.250	2.000	0.147	1.160
ID219313	219313	13	43.170	23.761	14.226	0	85	85	2	1	-10921639	153.857	145	100	228	3231	35.296	7.600	0.107	0.845
ID219312	219312	29	38.707	21.281	10.148	0	85	85	2	1	-10921639	165.714	159	116	216	3480	28.520	7.600	0.099	1.047
ID219316	219316	26	34.590	18.534	25.508	0	85	85	2	1	-10921639	89.190	85	38	169	1873	40.381	2.000	0.112	0.443
ID219311	219311	25	52.357	12.014	9.388	0	85	85	2	1	-10921639	188.810	181	135	255	3965	37.340	2.000	0.096	0.883
ID219310	219310	28	44.980	7.069	7.918	0	85	85	2	1	-10921639	129.476	133	73	221	2719	39.062	2.000	0.104	0.626
ID219309	219309	24	40.508	18.749	4.492	0	85	85	2	1	-10921639	139.762	142	76	250	2935	44.356	2.000	0.066	0.389
ID219308	219308	18	43.410	14.321	4.237	0	85	85	2	1	-10921639	159.143	159	102	233	3342	35.387	2.000	0.106	0.863
ID219319	219319	28	47.359	7.200	7.822	0	86	86	2	1	-10921639	129.905	131	64	228	2728	42.292	2.000	0.096	0.540
ID219318	219318	24	42.637	18.990	4.391	0	86	86	2	1	-10921639	139.143	140	85	212	2922	35.132	2.000	0.098	0.707
ID219317	219317	18	58.858	14.341	4.006	0	86	86	2	1	-10921639	163.048	159	100	255	3424	41.408	2.000	0.137	0.947
ID219323	219323	23	60.650	9.285	14.388	0	86	86	2	1	-10921639	215.857	226	150	255	4533	38.312	7.600	0.145	1.429
ID219322	219322	13	52.511	24.313	13.456	0	86	86	2	1	-10921639	157.524	152	95	226	3308	38.544	7.600	0.123	0.896
ID219321	219321	29	27.806	20.872	10.438	0	86	86	2	1	-10921639	150.286	154	104	195	3156	23.648	4.800	0.080	0.943
ID219320	219320	25	62.243	12.223	9.052	0	86	86	2	1	-10921639	190.286	181	131	255	3996	42.428	2.000	0.123	0.984
ID219325	219325	26	38.299	18.485	25.410	0	86	86	2	1	-10921639	107.190	112	42	166	2251	34.750	2.000	0.135	0.733
ID219324	219324	27	80.898	23.123	22.383	0	86	86	2	1	-10921639	173.667	173	85	255	3647	56.580	2.000	0.219	1.103
ID219335	219335	28	49.816	7.057	7.839	0	87	87	2	1	-10921639	133.286	126	73	247	2799	41.009	2.000	0.098	0.582
ID219334	219334	24	49.144	18.706	4.343	0	87	87	2	1	-10921639	147.048	147	81	245	3088	45.348	2.000	0.098	0.579
ID219333	219333	18	42.049	14.511	4.051	0	87	87	2	1	-10921639	164.286	159	126	238	3450	30.811	2.000	0.098	0.950
ID219339	219339	23	55.581	9.923	14.516	0	87	87	2	1	-10921639	210.857	214	150	255	4428	38.450	6.246	0.134	1.296
ID219338	219338	13	63.518	24.496	13.442	0	87	87	2	1	-10921639	168.905	159	88	255	3547	41.328	2.000	0.155	1.097
ID219337	219337	29	31.037	20.857	10.404	0	87	87	2	1	-10921639	168.429	166	140	209	3537	23.455	7.600	0.086	1.133
ID219336	219336	25	43.908	12.253	9.279	0	87	87	2	1	-10921639	176.571	166	123	247	3708	35.163	2.000	0.082	0.761
ID219341	219341	26	42.153	18.260	25.354	0	87	87	2	1	-10921639	115.381	114	57	176	2423	34.127	3.200	0.143	0.846
ID219340	219340	27	84.195	22.886	22.403	0	87	87	2	1	-10921639	185.000	190	83	255	3885	60.113	2.000	0.220	1.112
ID219347	219347	13	64.847	24.234	13.424	0	88	88	2	1	-10921639	177.667	169	114	250	3731	39.781	2.000	0.162	1.243
ID219346	219346	29	31.941	19.234	10.835	0	88	88	2	1	-10921639	160.095	159	121	231	3362	25.956	2.000	0.074	0.853
ID219345	219345	25	38.618	11.781	9.242	0	88	88	2	1	-10921639	182.143	183	131	231	3825	26.716	3.200	0.087	1.090
ID219344	219344	28	40.297	7.090	7.700	0	88	88	2	1	-10921639	134.048	131	83	212	2815	34.771	2.000	0.084	0.597
ID219350	219350	26	41.798	18.617	25.427	0	88	88	2	1	-10921639	119.048	116	52	185	2500	36.473	2.000	0.091	0.542
ID219349	219349	27	81.471	23.149	22.516	0	88	88	2	1	-10921639	170.048	152	73	255	3571	65.458	2.000	0.204	0.881
ID219348	219348	23	59.641	9.733	14.549	0	88	88	2	1	-10921639	208.857	216	138	255	4386	43.430	6.287	0.149	1.246
ID219343	219343	24	44.091	18.931	4.534	0	88	88	2	1	-10921639	152.000	152	90	219	3192	34.745	2.000	0.087	0.700
ID219342	219342	18	42.822	14.811	3.914	0	88	88	2	1	-10921639	168.762	166	116	219	3544	25.587	2.000	0.111	1.321
ID219363	219363	25	55.273	11.915	9.341	0	89	89	2	1	-10921639	198.571	216	135	255	4170	39.998	2.000	0.104	0.939
ID219362	219362	28	40.095	7.179	7.686	0	89	89	2	1	-10921639	131.286	133	64	190	2757	35.808	2.000	0.106	0.702
ID219361	219361	24	47.187	18.733	4.451	0	89	89	2	1	-10921639	144.381	133	83	228	3032	41.637	2.000	0.121	0.751
ID219360	219360	18	41.220	14.265	3.630	0	89	89	2	1	-10921639	166.238	173	97	238	3491	33.962	2.000	0.105	0.927
ID219367	219367	26	50.847	18.855	25.620	0	89	89	2	1	-10921639	110.143	104	42	219	2313	50.275	2.000	0.118	0.464
ID219366	219366	27	83.990	23.152	22.341	0	89	89	2	1	-10921639	189.143	173	102	255	3972	50.364	2.000	0.209	1.299
ID219365	219365	23	57.625	9.100	14.357	0	89	89	2	1	-10921639	211.095	209	131	255	4433	40.929	2.000	0.134	1.217
ID219364	219364	13	61.499	24.285	13.394	0	89	89	2	1	-10921639	169.905	152	100	255	3568	42.451	2.000	0.132	0.931
ID219376	219376	26	42.327	18.933	25.674	0	90	90	2	1	-10921639	111.190	107	47	207	2335	45.206	2.000	0.084	0.381
ID219371	219371	25	50.289	12.288	9.175	0	90	90	2	1	-10921639	184.619	185	109	255	3877	35.765	2.000	0.100	0.941
ID219370	219370	28	37.654	7.234	7.671	0	90	90	2	1	-10921639	125.667	119	81	204	2639	32.575	2.000	0.104	0.727
ID219369	219369	24	45.789	19.109	4.688	0	90	90	2	1	-10921639	149.381	147	90	228	3137	34.282	2.000	0.110	0.867
ID219368	219368	18	45.229	13.938	3.262	0	90	90	2	1	-10921639	160.429	162	104	238	3369	31.548	4.800	0.137	1.222
ID219375	219375	27	79.743	23.176	22.256	0	90	90	2	1	-10921639	186.095	183	112	255	3908	49.969	2.000	0.189	1.186
ID219374	219374	30	29.665	22.097	16.781	0	90	90	2	1	-10921639	179.905	178	140	226	3778	20.943	3.200	0.062	1.002
ID219373	219373	23	60.650	10.750	15.172	0	90	90	2	1	-10921639	217.810	219	164	255	4574	35.152	4.800	0.152	1.639
ID219372	219372	13	64.019	24.585	13.173	0	90	90	2	1	-10921639	161.619	162	76	255	3394	51.823	2.000	0.155	0.837
ID219379	219379	28	32.828	7.186	7.713	0	91	91	2	1	-10921639	120.048	114	66	204	2521	32.594	2.000	0.076	0.519
ID219378	219378	24	45.550	19.005	4.430	0	91	91	2	1	-10921639	145.857	150	78	224	3063	37.842	2.000	0.121	0.829
ID219377	219377	18	33.917	14.644	4.035	0	91	91	2	1	-10921639	165.905	169	126	221	3484	23.490	3.200	0.094	1.215
ID219383	219383	30	35.171	20.529	18.972	0	91	91	2	1	-10921639	198.762	197	162	247	4174	20.784	6.346	0.093	1.620
ID219382	219382	23	59.019	9.746	14.480	0	91	91	2	1	-10921639	212.905	214	152	255	4471	33.820	6.082	0.139	1.537
ID219381	219381	13	70.465	24.433	13.331	0	91	91	2	1	-10921639	177.381	166	114	255	3725	44.301	2.000	0.155	1.075
ID219380	219380	25	42.158	12.012	8.751	0	91	91	2	1	-10921639	183.905	181	133	240	3862	31.027	2.000	0.093	1.009
ID219385	219385	26	32.131	18.858	25.570	0	91	91	2	1	-10921639	107.095	104	52	181	2249	36.279	2.000	0.068	0.377
ID219384	219384	27	72.592	23.001	22.076	0	91	91	2	1	-10921639	174.619	183	92	255	3667	50.037	2.000	0.164	0.981
ID219394	219394	26	35.250	19.000	26.000	0	92	92	2	1	-10921639	114.667	121	33	190	2408	44.402	2.000	0.083	0.394
ID219393	219393	27	75.587	22.986	22.302	0	92	92	2	1	-10921639	193.762	204	95	255	4069	52.169	2.000	0.172	1.091
ID219392	219392	23	59.990	8.871	14.309	0	92	92	2	1	-10921639	214.048	221	145	255	4495	39.352	4.800	0.151	1.425
ID219387	219387	24	50.741	18.880	4.713	0	92	92	2	1	-10921639	155.619	152	95	233	3268	38.513	2.000	0.104	0.764
ID219386	219386	18	52.305	14.434	4.103	0	92	92	2	1	-10921639	167.238	164	92	243	3512	41.158	2.000	0.128	0.921
ID219391	219391	13	53.951	24.244	13.237	0	92	92	2	1	-10921639	176.857	162	123	255	3714	36.437	7.600	0.101	0.888
ID219390	219390	31	36.058	20.276	10.682	0	92	92	2	1	-10921639	171.190	162	131	240	3595	29.817	2.000	0.067	0.721
ID219389	219389	25	38.959	12.187	9.394	0	92	92	2	1	-10921639	182.571	176	133	228	3834	30.664	2.000	0.084	0.928
ID219388	219388	28	27.413	7.253	7.620	0	92	92	2	1	-10921639	105.667	107	47	176	2219	33.865	2.000	0.055	0.328
ID219395	219395	18	36.744	14.076	3.088	0	93	93	2	1	-10921639	147.095	150	88	200	3089	30.806	2.000	0.121	1.030
ID219399	219399	13	56.710	24.124	13.201	0	93	93	2	1	-10921639	187.286	176	121	255	3933	36.672	2.000	0.118	1.075
ID219398	219398	31	31.948	22.194	9.925	0	93	93	2	1	-10921639	174.714	178	135	233	3669	24.528	7.600	0.067	0.894
ID219397	219397	25	44.805	12.206	9.118	0	93	93	2	1	-10921639	175.524	164	119	240	3686	35.042	3.200	0.095	0.870
ID219396	219396	24	47.555	19.136	4.473	0	93	93	2	1	-10921639	151.429	147	90	255	3180	41.574	6.371	0.106	0.700
ID219403	219403	27	68.185	22.996	22.250	0	93	93	2	1	-10921639	197.000	209	114	255	4137	48.396	2.000	0.153	1.083
ID219402	219402	32	33.339	13.891	20.504	0	93	93	2	1	-10921639	130.714	131	78	200	2745	32.067	2.000	0.080	0.604
ID219401	219401	None	35.460	22.680	17.147	0	93	93	2	1	-10921639	190.762	195	126	255	4006	33.688	2.000	0.060	0.643
ID219400	219400	23	64.130	9.629	14.383	0	93	93	2	1	-10921639	218.238	221	154	255	4583	34.663	4.800	0.165	1.785
ID219404	219404	26	36.969	18.859	25.755	0	93	93	2	1	-10921639	109.381	114	40	219	2297	42.685	2.000	0.059	0.285
ID219411	219411	26	46.671	18.761	25.887	0	94	94	2	1	-10921639	109.667	102	54	228	2303	44.211	2.000	0.078	0.361
ID219410	219410	27	68.580	23.077	22.324	0	94	94	2	1	-10921639	199.286	197	128	255	4185	42.829	2.000	0.165	1.320
ID219409	219409	32	30.935	13.694	20.411	0	94	94	2	1	-10921639	131.857	128	95	197	2769	25.263	2.000	0.062	0.606
ID219408	219408	23	64.902	9.827	14.127	0	94	94	2	1	-10921639	216.524	219	142	255	4547	32.300	4.800	0.159	1.834
ID219407	219407	13	56.059	24.269	13.450	0	94	94	2	1	-10921639	190.857	190	121	255	4008	32.273	2.000	0.137	1.423
ID219406	219406	25	46.999	12.676	9.530	0	94	94	2	1	-10921639	188.190	181	145	255	3952	33.071	7.600	0.093	0.965
ID219405	219405	24	43.556	18.888	4.371	0	94	94	2	1	-10921639	140.667	142	71	233	2954	40.296	2.000	0.090	0.578
ID219427	219427	32	31.430	14.050	20.360	0	95	95	2	1	-10921639	127.333	123	85	209	2674	29.261	2.000	0.048	0.396
ID219426	219426	23	62.944	10.121	14.217	0	95	95	2	1	-10921639	215.333	228	147	255	4522	38.212	4.800	0.157	1.528
ID219425	219425	13	65.765	24.328	13.435	0	95	95	2	1	-10921639	192.524	190	119	255	4043	42.192	2.000	0.140	1.119
ID219424	219424	33	30.226	19.921	11.190	0	95	95	2	1	-10921639	168.238	164	123	224	3533	25.456	2.000	0.044	0.553
ID219429	219429	26	32.614	18.424	25.692	0	95	95	2	1	-10921639	107.286	109	57	171	2253	36.189	2.000	0.105	0.565
ID219428	219428	27	62.349	23.338	22.181	0	95	95	2	1	-10921639	190.905	193	121	255	4009	37.400	2.000	0.143	1.279
ID219423	219423	25	50.731	12.239	9.505	0	95	95	2	1	-10921639	196.571	195	157	255	4128	32.096	2.000	0.120	1.308
ID219422	219422	24	36.303	18.953	4.474	0	95	95	2	1	-10921639	141.476	145	83	221	2971	37.304	2.000	0.084	0.585
ID219421	219421	None	31.638	14.621	3.780	0	95	95	2	1	-10921639	154.381	150	121	193	3242	22.351	2.000	0.080	1.021
ID219447	219447	None	34.748	7.436	7.763	0	96	96	2	1	-10921639	107.429	112	40	183	2256	41.049	2.000	0.092	0.443
ID219446	219446	24	47.672	19.045	4.402	0	96	96	2	1	-10921639	151.000	145	95	231	3171	39.934	2.000	0.109	0.740
ID219451	219451	23	51.965	10.114	14.449	0	96	96	2	1	-10921639	189.143	193	138	252	3972	37.317	6.045	0.114	1.034
ID219450	219450	13	50.772	24.427	13.436	0	96	96	2	1	-10921639	180.000	178	135	243	3780	34.661	2.000	0.101	0.956
ID219449	219449	33	36.477	20.317	10.849	0	96	96	2	1	-10921639	166.905	157	119	238	3505	31.771	7.600	0.059	0.588
ID219448	219448	25	61.675	12.295	9.132	0	96	96	2	1	-10921639	193.190	183	140	255	4057	39.044	2.000	0.125	1.096
ID219454	219454	26	44.792	18.426	25.716	0	96	96	2	1	-10921639	110.000	104	42	209	2310	43.272	2.000	0.135	0.604
ID219453	219453	27	70.969	23.178	21.860	0	96	96	2	1	-10921639	196.286	200	128	255	4122	40.155	4.800	0.176	1.462
ID219452	219452	32	27.708	13.980	20.409	0	96	96	2	1	-10921639	132.524	128	88	209	2783	24.947	7.600	0.048	0.489
ID219443	219443	32	30.729	14.070	20.595	0	97	97	2	1	-10921639	126.048	128	73	202	2647	31.568	2.000	0.082	0.604
ID219442	219442	23	44.945	8.628	14.062	0	97	97	2	1	-10921639	183.286	193	126	243	3849	37.847	7.600	0.117	1.014
ID219441	219441	13	51.782	24.365	13.383	0	97	97	2	1	-10921639	179.952	183	128	252	3779	36.367	7.600	0.097	0.872
ID219440	219440	33	35.885	22.142	9.742	0	97	97	2	1	-10921639	170.238	166	123	245	3575	29.192	7.600	0.061	0.670
ID219445	219445	26	35.526	18.573	25.504	0	97	97	2	1	-10921639	107.048	109	50	185	2248	42.301	2.000	0.090	0.419
ID219444	219444	27	76.650	23.086	21.993	0	97	97	2	1	-10921639	211.286	226	123	255	4437	44.023	4.800	0.191	1.538
ID219439	219439	25	52.112	12.317	9.430	0	97	97	2	1	-10921639	194.905	193	138	255	4093	36.516	3.200	0.118	1.126
ID219438	219438	24	56.484	18.964	4.488	0	97	97	2	1	-10921639	152.667	157	83	245	3206	48.737	6.409	0.129	0.714
ID219431	219431	25	57.286	12.625	9.153	0	98	98	2	1	-10921639	199.286	195	131	255	4185	39.293	2.000	0.114	1.041
ID219430	219430	24	41.824	18.605	4.296	0	98	98	2	1	-10921639	145.286	147	95	226	3051	37.668	2.000	0.094	0.661
ID219435	219435	32	27.235	14.083	20.470	0	98	98	2	1	-10921639	133.952	126	85	200	2813	24.320	4.800	0.067	0.692
ID219434	219434	13	44.424	24.294	13.679	0	98	98	2	1	-10921639	189.381	188	142	245	3977	30.606	7.600	0.099	1.111
ID219433	219433	23	53.957	9.936	14.061	0	98	98	2	1	-10921639	196.810	193	126	255	4133	32.817	6.233	0.135	1.423
ID219432	219432	33	31.168	20.169	11.442	0	98	98	2	1	-10921639	173.571	173	128	238	3645	30.859	7.600	0.057	0.611
ID219437	219437	26	49.373	18.352	25.439	0	98	98	2	1	-10921639	132.429	133	64	214	2781	38.822	2.000	0.133	0.802
ID219436	219436	27	74.284	23.232	21.981	0	98	98	2	1	-10921639	202.238	209	133	255	4247	42.548	4.800	0.182	1.464
ID219415	219415	34	40.248	21.644	9.866	0	99	99	2	1	-10921639	180.571	176	116	255	3792	39.080	7.600	0.065	0.561
ID219414	219414	45	39.684	14.416	8.896	0	99	99	2	1	-10921639	201.667	197	128	255	4235	42.739	4.800	0.116	0.981
ID219413	219413	25	53.648	12.399	9.208	0	99	99	2	1	-10921639	191.238	188	119	255	4016	38.774	2.000	0.105	0.939
ID219412	219412	24	41.103	18.925	4.026	0	99	99	2	1	-10921639	143.810	138	97	212	3020	30.023	2.000	0.109	0.942
ID219419	219419	27	69.418	23.841	21.397	0	99	99	2	1	-10921639	198.238	200	97	255	4163	46.520	2.000	0.158	1.165
ID219418	219418	23	57.577	9.337	14.180	0	99	99	2	1	-10921639	182.905	188	121	255	3841	41.063	4.800	0.151	1.172
ID219417	219417	13	47.008	24.550	13.292	0	99	99	2	1	-10921639	166.238	166	88	245	3491	45.809	2.000	0.088	0.586
ID219416	219416	33	39.187	20.353	11.082	0	99	99	2	1	-10921639	191.095	188	142	255	4013	32.545	7.600	0.085	0.917
ID219420	219420	26	45.775	18.622	25.839	0	99	99	2	1	-10921639	118.381	114	52	224	2486	41.920	2.000	0.116	0.589
ID219459	219459	23	54.054	9.335	13.918	0	100	100	2	1	-10921639	174.095	181	100	255	3656	46.700	4.800	0.133	0.876
ID219458	219458	34	31.202	22.019	9.521	0	100	100	2	1	-10921639	173.857	171	131	233	3651	26.441	7.600	0.059	0.731
ID219457	219457	45	28.886	15.617	8.813	0	100	100	2	1	-10921639	179.810	173	142	250	3776	29.120	2.000	0.020	0.240
ID219456	219456	25	54.290	12.101	8.475	0	100	100	2	1	-10921639	181.190	171	107	255	3805	47.857	2.000	0.100	0.689
ID219462	219462	26	57.502	18.982	25.548	0	100	100	2	1	-10921639	127.333	126	54	247	2674	52.510	2.000	0.152	0.639
ID219461	219461	27	67.020	23.800	21.304	0	100	100	2	1	-10921639	196.000	197	104	255	4116	46.355	2.000	0.146	1.077
ID219460	219460	13	57.858	24.475	13.633	0	100	100	2	1	-10921639	192.810	178	142	255	4049	36.456	4.800	0.135	1.259
ID219455	219455	24	34.913	18.996	4.317	0	100	100	2	1	-10921639	144.143	131	88	219	3027	34.382	2.000	0.073	0.571
ID219489	219489	26	43.990	18.675	25.487	0	101	101	2	1	-10921639	140.286	145	73	209	2946	35.266	2.000	0.121	0.859
ID219488	219488	27	67.239	23.723	21.343	0	101	101	2	1	-10921639	204.048	214	109	255	4285	46.311	2.000	0.155	1.185
ID219483	219483	24	34.746	19.413	4.169	0	101	101	2	1	-10921639	149.619	152	83	212	3142	30.946	7.600	0.085	0.759
ID219487	219487	13	53.907	24.119	13.710	0	101	101	2	1	-10921639	183.810	181	128	255	3860	36.074	3.200	0.118	1.073
ID219486	219486	23	46.114	9.629	11.638	0	101	101	2	1	-10921639	190.000	190	138	252	3990	30.596	7.600	0.109	1.226
ID219485	219485	34	30.740	21.590	9.124	0	101	101	2	1	-10921639	174.952	176	119	221	3674	27.230	7.600	0.076	0.909
ID219484	219484	25	44.930	12.024	9.066	0	101	101	2	1	-10921639	183.857	183	135	255	3861	33.284	2.000	0.081	0.828
ID219475	219475	None	28.362	14.369	20.469	0	102	102	2	1	-10921639	119.190	119	73	195	2503	30.314	2.000	0.066	0.488
ID219474	219474	35	40.156	9.324	14.657	0	102	102	2	1	-10921639	144.810	150	76	214	3041	37.885	6.303	0.119	0.813
ID219473	219473	13	45.891	24.251	13.516	0	102	102	2	1	-10921639	183.429	190	121	243	3852	31.261	7.600	0.114	1.199
ID219472	219472	34	31.180	21.377	10.198	0	102	102	2	1	-10921639	175.286	171	138	221	3681	23.925	7.600	0.061	0.839
ID219477	219477	26	43.672	18.226	25.184	0	102	102	2	1	-10921639	123.857	131	52	202	2601	36.146	2.000	0.121	0.740
ID219476	219476	27	64.051	23.368	20.956	0	102	102	2	1	-10921639	208.905	212	133	255	4387	31.151	4.800	0.173	1.975
ID219471	219471	None	30.414	15.814	9.019	0	102	102	2	1	-10921639	168.333	162	142	226	3535	23.747	2.000	0.042	0.568
ID219470	219470	25	39.776	11.922	9.086	0	102	102	2	1	-10921639	172.714	178	116	214	3627	27.021	2.000	0.095	1.107
ID219469	219469	24	45.120	18.893	4.497	0	102	102	2	1	-10921639	154.000	152	95	228	3234	37.143	2.000	0.117	0.866
ID219467	219467	27	55.334	23.563	21.632	0	103	103	2	1	-10921639	171.524	183	85	255	3602	48.545	2.000	0.145	0.893
ID219466	219466	35	40.434	9.267	14.347	0	103	103	2	1	-10921639	151.143	157	92	193	3174	28.429	6.158	0.137	1.285
ID219465	219465	13	55.497	24.040	13.251	0	103	103	2	1	-10921639	175.476	176	107	250	3685	34.404	2.000	0.126	1.143
ID219464	219464	25	28.987	13.256	8.812	0	103	103	2	1	-10921639	164.762	162	116	224	3460	24.499	7.600	0.079	0.987
ID219463	219463	24	29.880	18.980	4.432	0	103	103	2	1	-10921639	139.286	140	83	183	2925	29.323	6.403	0.077	0.680
ID219468	219468	26	31.025	18.162	24.914	0	103	103	2	1	-10921639	122.095	128	50	178	2564	33.633	7.600	0.102	0.670
ID219482	219482	26	36.354	18.507	25.117	0	104	104	2	1	-10921639	123.333	128	69	185	2590	29.033	4.800	0.126	0.952
ID219481	219481	27	53.051	24.041	21.238	0	104	104	2	1	-10921639	167.524	171	112	209	3518	30.069	6.352	0.160	1.538
ID219480	219480	35	45.439	9.028	13.785	0	104	104	2	1	-10921639	144.048	157	71	200	3025	35.216	2.000	0.132	0.957
ID219479	219479	13	42.226	24.002	12.877	0	104	104	2	1	-10921639	158.476	159	85	204	3328	29.458	7.600	0.110	1.067
ID219478	219478	25	37.920	12.353	8.973	0	104	104	2	1	-10921639	167.048	169	112	212	3508	27.032	3.200	0.098	1.102
ID219491	219491	13	41.234	23.953	12.579	0	105	105	2	1	-10921639	155.381	164	109	193	3263	26.043	4.800	0.123	1.305
ID219490	219490	24	32.434	19.121	4.601	0	105	105	2	1	-10921639	142.762	142	112	183	2998	22.461	2.000	0.088	1.031
ID219494	219494	26	36.789	18.294	25.027	0	105	105	2	1	-10921639	118.762	131	59	171	2494	32.461	2.000	0.125	0.815
ID219493	219493	27	51.164	23.831	20.986	0	105	105	2	1	-10921639	165.762	173	102	221	3481	36.151	4.800	0.151	1.206
ID219492	219492	35	43.009	9.108	14.041	0	105	105	2	1	-10921639	139.714	142	69	190	2934	31.610	4.800	0.139	1.078
ID219499	219499	27	47.100	22.888	21.507	0	106	106	2	1	-10921639	168.571	169	95	221	3540	30.742	4.800	0.168	1.581
ID219498	219498	35	37.385	9.135	13.992	0	106	106	2	1	-10921639	133.762	138	71	185	2809	30.427	4.800	0.145	1.114
ID219497	219497	13	32.570	23.378	13.314	0	106	106	2	1	-10921639	155.810	154	123	209	3272	20.393	2.000	0.085	1.202
ID219496	219496	None	33.751	13.891	9.184	0	106	106	2	1	-10921639	175.095	171	128	202	3677	21.842	4.800	0.099	1.438
ID219495	219495	24	28.456	19.184	4.295	0	106	106	2	1	-10921639	127.810	123	81	178	2684	24.155	2.000	0.082	0.803
ID219500	219500	26	34.366	18.990	24.747	0	106	106	2	1	-10921639	115.381	119	57	176	2423	35.827	7.600	0.099	0.580
ID219505	219505	27	35.684	23.659	21.812	0	107	107	2	1	-10921639	141.095	154	83	188	2963	33.348	4.800	0.141	1.047
ID219504	219504	36	27.618	20.363	19.324	0	107	107	2	1	-10921639	158.048	157	121	197	3319	21.823	7.600	0.056	0.773
ID219503	219503	35	28.290	9.110	14.461	0	107	107	2	1	-10921639	120.762	123	54	183	2536	30.558	7.600	0.084	0.614
ID219502	219502	13	32.648	23.813	13.049	0	107	107	2	1	-10921639	148.952	157	109	185	3128	22.335	7.600	0.101	1.220
ID219501	219501	24	33.665	18.928	4.212	0	107	107	2	1	-10921639	122.429	121	71	185	2571	32.341	2.000	0.089	0.617
ID219514	219514	27	28.219	24.212	21.346	0	108	108	2	1	-10921639	135.095	138	95	178	2837	26.201	7.600	0.102	0.953
ID219513	219513	36	29.206	21.086	20.097	0	108	108	2	1	-10921639	162.524	164	131	193	3413	17.685	7.600	0.082	1.393
ID219512	219512	35	36.329	9.289	14.032	0	108	108	2	1	-10921639	118.810	128	61	190	2495	32.884	2.000	0.120	0.775
ID219511	219511	13	28.687	23.379	13.335	0	108	108	2	1	-10921639	145.000	140	114	181	3045	19.324	2.000	0.077	1.077
ID219510	219510	None	28.124	16.948	9.042	0	108	108	2	1	-10921639	165.381	159	138	193	3473	18.664	2.000	0.069	1.137
ID219509	219509	24	30.971	18.902	4.408	0	108	108	2	1	-10921639	115.190	116	69	171	2419	31.906	7.600	0.084	0.560
ID219529	219529	27	32.052	22.116	22.568	0	109	109	2	1	-10921639	134.000	140	73	181	2814	34.240	2.000	0.104	0.740
ID219528	219528	36	27.551	22.871	19.267	0	109	109	2	1	-10921639	150.429	157	104	200	3159	22.469	6.310	0.069	0.859
ID219527	219527	35	41.567	9.656	14.157	0	109	109	2	1	-10921639	132.476	133	92	178	2782	24.231	4.800	0.154	1.463
ID219526	219526	39	30.490	12.744	9.046	0	109	109	2	1	-10921639	145.143	150	109	195	3048	22.216	7.600	0.079	0.952
ID219525	219525	24	33.102	18.918	4.297	0	109	109	2	1	-10921639	116.571	116	71	173	2448	29.364	2.000	0.091	0.659
ID219521	219521	None	29.831	18.705	24.940	0	110	110	2	1	-10921639	92.762	100	38	145	1948	29.816	2.000	0.101	0.569
ID219520	219520	27	34.889	22.699	20.967	0	110	110	2	1	-10921639	148.381	150	107	185	3116	23.239	4.800	0.131	1.482
ID219515	219515	24	39.030	18.945	4.187	0	110	110	2	1	-10921639	115.952	112	71	193	2435	31.819	2.000	0.101	0.668
ID219519	219519	36	34.409	21.375	20.302	0	110	110	2	1	-10921639	161.762	159	126	212	3397	18.412	4.800	0.114	1.798
ID219518	219518	None	27.535	23.769	14.035	0	110	110	2	1	-10921639	137.667	140	102	169	2891	18.858	4.800	0.106	1.402
ID219517	219517	35	37.681	9.400	13.700	0	110	110	2	1	-10921639	118.381	119	66	169	2486	33.615	4.800	0.160	0.971
ID219516	219516	39	28.275	13.241	9.863	0	110	110	2	1	-10921639	147.905	147	112	202	3106	18.745	7.600	0.075	1.107
ID219507	219507	35	53.794	10.095	14.204	0	111	111	2	1	-10921639	135.857	133	81	204	2853	31.789	2.000	0.178	1.292
ID219506	219506	24	32.978	18.963	4.223	0	111	111	2	1	-10921639	115.714	123	66	176	2430	29.134	2.000	0.097	0.700
ID219508	219508	27	33.091	21.467	22.003	0	111	111	2	1	-10921639	145.810	142	107	195	3062	19.936	7.600	0.109	1.436
ID219531	219531	35	34.160	10.054	14.082	0	112	112	2	1	-10921639	118.000	119	69	157	2478	27.794	2.000	0.125	0.946
ID219530	219530	24	27.189	18.908	4.707	0	112	112	2	1	-10921639	122.286	121	66	173	2568	29.014	2.000	0.085	0.658
ID219532	219532	27	46.855	20.934	21.046	0	112	112	2	1	-10921639	153.381	147	119	219	3221	28.104	7.600	0.123	1.197
ID219523	219523	35	28.448	9.413	13.935	0	113	113	2	1	-10921639	90.524	90	38	157	1901	33.698	2.000	0.085	0.421
ID219522	219522	None	31.564	13.288	10.085	0	113	113	2	1	-10921639	135.952	128	104	185	2855	25.606	7.600	0.083	0.815
ID219524	219524	27	43.925	22.026	21.742	0	113	113	2	1	-10921639	143.619	145	85	197	3016	32.052	4.800	0.172	1.317
ID219535	219535	27	41.360	22.117	21.419	0	114	114	2	1	-10921639	144.476	147	100	176	3034	22.618	6.171	0.159	1.755
ID219534	219534	35	44.724	9.504	14.068	0	114	114	2	1	-10921639	116.476	116	73	171	2446	27.576	2.000	0.161	1.174
ID219533	219533	None	29.777	19.029	4.116	0	114	114	2	1	-10921639	112.667	114	69	154	2366	24.046	4.800	0.117	0.982
ID219537	219537	27	35.455	21.654	22.309	0	115	115	2	1	-10921639	128.095	128	83	173	2690	26.696	6.279	0.153	1.275
ID219536	219536	35	31.819	9.920	14.046	0	115	115	2	1	-10921639	104.286	109	54	154	2190	24.237	2.000	0.127	0.968
ID219544	219544	27	32.420	21.169	22.390	0	116	116	2	1	-10921639	131.524	131	88	164	2762	16.666	4.800	0.141	1.945
ID219543	219543	None	33.064	23.904	19.997	0	116	116	2	1	-10921639	114.190	119	45	152	2398	28.259	4.800	0.128	0.916
ID219542	219542	35	40.467	9.711	13.755	0	116	116	2	1	-10921639	107.381	107	59	157	2255	29.265	2.000	0.158	1.000
ID219541	219541	37	34.164	19.148	4.789	0	116	116	2	1	-10921639	132.571	131	95	169	2784	24.604	2.000	0.114	1.107
ID219539	219539	35	33.008	9.612	13.960	0	117	117	2	1	-10921639	104.238	100	61	150	2189	25.302	4.800	0.145	1.043
ID219538	219538	37	30.835	19.959	5.627	0	117	117	2	1	-10921639	130.429	135	71	162	2739	23.470	4.800	0.117	1.165
ID219540	219540	27	42.151	21.771	22.244	0	117	117	2	1	-10921639	120.476	123	54	171	2530	31.322	7.600	0.156	1.041
ID219547	219547	37	34.361	19.650	4.562	0	118	118	2	1	-10921639	119.095	126	76	162	2501	23.594	4.800	0.132	1.178
ID219550	219550	27	37.554	21.378	21.306	0	118	118	2	1	-10921639	132.619	135	83	181	2785	20.745	6.364	0.143	1.595
ID219549	219549	35	36.228	10.269	14.242	0	118	118	2	1	-10921639	106.714	109	59	164	2241	27.478	2.000	0.144	0.975
ID219548	219548	None	27.352	13.327	9.009	0	118	118	2	1	-10921639	123.381	123	83	159	2591	21.348	6.378	0.099	1.038
ID219551	219551	37	31.162	19.309	4.730	0	119	119	2	1	-10921639	121.381	119	73	169	2549	23.327	2.000	0.093	0.889
ID219553	219553	27	42.732	22.053	21.953	0	119	119	2	1	-10921639	116.952	126	45	154	2456	30.077	4.800	0.193	1.256
ID219552	219552	35	42.460	9.840	13.925	0	119	119	2	1	-10921639	108.952	107	71	164	2288	26.324	2.000	0.166	1.180
ID219555	219555	35	36.384	9.858	13.867	0	120	120	2	1	-10921639	104.238	114	47	145	2189	27.477	2.000	0.156	1.025
ID219554	219554	None	31.090	14.134	9.051	0	120	120	2	1	-10921639	137.333	138	102	178	2884	19.392	7.600	0.103	1.324
ID219556	219556	27	37.994	21.837	21.897	0	120	120	2	1	-10921639	119.048	126	57	159	2500	29.310	4.800	0.183	1.254
ID219546	219546	27	38.926	22.259	21.784	0	121	121	2	1	-10921639	113.619	119	57	150	2386	26.387	4.800	0.196	1.412
ID219545	219545	35	48.585	10.176	13.925	0	121	121	2	1	-10921639	111.095	112	59	178	2333	34.776	2.000	0.177	0.962
ID219558	219558	27	36.994	21.740	21.475	0	122	122	2	1	-10921639	122.762	123	76	176	2578	21.237	4.800	0.175	1.720
ID219557	219557	35	44.397	9.948	13.955	0	122	122	2	1	-10921639	105.524	104	45	169	2216	30.618	2.000	0.185	1.078
ID219559	219559	35	32.753	10.362	13.950	0	123	123	2	1	-10921639	96.571	102	33	138	2028	30.061	3.200	0.146	0.819
ID219560	219560	27	47.953	21.733	21.492	0	123	123	2	1	-10921639	126.143	123	78	173	2649	26.781	6.125	0.197	1.548
ID219562	219562	27	30.267	22.213	21.854	0	124	124	2	1	-10921639	100.857	107	47	138	2118	22.437	4.800	0.179	1.367
ID219561	219561	35	35.322	10.099	13.710	0	124	124	2	1	-10921639	96.762	100	40	142	2032	31.241	2.000	0.140	0.762
ID219563	219563	35	42.384	10.097	13.855	0	125	125	2	1	-10921639	107.048	116	45	159	2248	33.001	2.000	0.164	0.916
ID219564	219564	27	35.304	21.307	21.777	0	125	125	2	1	-10921639	106.619	104	66	152	2239	22.549	7.600	0.169	1.365
ID219566	219566	27	31.823	21.309	21.581	0	126	126	2	1	-10921639	105.143	109	66	159	2208	22.674	7.600	0.163	1.297
ID219565	219565	35	40.905	10.017	13.873	0	126	126	2	1	-10921639	103.905	114	40	166	2182	30.443	2.000	0.152	0.902
ID219567	219567	38	27.115	19.079	4.293	0	127	127	2	1	-10921639	107.429	107	73	138	2256	19.605	4.800	0.112	1.108
ID219569	219569	27	30.210	21.319	21.540	0	127	127	2	1	-10921639	94.000	92	42	157	1974	27.588	7.600	0.121	0.734
ID219568	219568	35	28.931	10.079	14.230	0	127	127	2	1	-10921639	98.857	104	47	142	2076	24.007	2.000	0.120	0.882
ID219571	219571	35	33.735	10.211	13.943	0	128	128	2	1	-10921639	104.143	107	54	147	2187	26.865	2.000	0.143	0.968
ID219570	219570	38	29.001	19.033	5.101	0	128	128	2	1	-10921639	110.381	112	66	140	2318	19.278	3.200	0.109	1.125
ID219572	219572	27	37.100	21.218	21.672	0	128	128	2	1	-10921639	105.714	107	61	147	2220	26.592	4.800	0.176	1.191
ID219575	219575	27	28.373	20.923	21.437	0	129	129	2	1	-10921639	114.714	114	78	142	2409	16.668	6.325	0.127	1.547
ID219574	219574	35	30.350	9.878	13.977	0	129	129	2	1	-10921639	97.000	100	52	131	2037	24.886	2.000	0.123	0.853
ID219573	219573	38	27.474	19.354	4.394	0	129	129	2	1	-10921639	106.810	112	69	142	2243	24.466	4.800	0.106	0.837
ID219579	219579	35	29.390	9.480	13.826	0	130	130	2	1	-10921639	88.095	90	45	131	1850	28.594	2.000	0.132	0.719
ID219580	219580	27	40.644	22.196	20.954	0	130	130	2	1	-10921639	121.714	121	66	162	2556	25.287	4.800	0.210	1.671
ID219578	219578	27	31.051	21.385	21.860	0	131	131	2	1	-10921639	97.952	102	59	128	2057	21.125	7.600	0.153	1.228
ID219577	219577	35	33.100	10.209	14.095	0	131	131	2	1	-10921639	100.762	102	47	142	2116	25.436	4.800	0.146	1.010
ID219576	219576	None	30.264	19.955	5.820	0	131	131	2	1	-10921639	114.286	119	78	142	2400	18.652	2.000	0.131	1.419
ID219583	219583	27	31.030	21.528	21.959	0	133	133	2	1	-10921639	96.524	102	38	147	2027	27.750	4.800	0.184	1.083
ID219582	219582	35	29.156	10.073	13.670	0	133	133	2	1	-10921639	101.381	104	52	138	2129	24.389	4.800	0.139	1.018
ID219585	219585	27	34.966	22.023	22.109	0	134	134	2	1	-10921639	93.429	92	50	138	1962	25.119	4.800	0.179	1.130
ID219584	219584	35	34.327	10.179	13.648	0	134	134	2	1	-10921639	97.381	97	42	150	2045	27.997	2.000	0.156	0.940
ID219581	219581	35	28.743	10.664	13.741	0	135	135	2	1	-10921639	107.048	104	66	135	2248	20.992	2.000	0.115	1.053
ID219586	219586	40	27.589	19.751	4.262	0	137	137	2	1	-10921639	90.952	92	38	126	1910	25.279	2.000	0.140	0.883
ID219587	219587	40	28.266	19.446	5.083	0	138	138	2	1	-10921639	108.619	112	76	142	2281	19.538	2.000	0.111	1.111
ID219589	219589	None	32.231	21.185	21.868	0	138	138	2	1	-10921639	95.095	100	52	133	1997	21.452	4.800	0.172	1.300
ID219588	219588	None	27.959	10.069	14.123	0	138	138	2	1	-10921639	92.952	100	42	126	1952	22.480	2.000	0.123	0.906
ID219590	219590	41	27.652	22.080	22.673	0	140	140	2	1	-10921639	70.429	81	14	109	1479	29.993	4.800	0.168	0.677
ID219591	219591	41	34.320	22.471	21.895	0	141	141	2	1	-10921639	91.476	88	45	121	1921	20.383	4.800	0.197	1.478
ID219592	219592	41	33.607	22.590	21.761	0	142	142	2	1	-10921639	88.429	95	40	126	1857	27.549	4.800	0.201	1.075
ID219594	219594	41	32.445	22.882	21.919	0	143	143	2	1	-10921639	93.619	102	45	131	1966	25.465	4.800	0.184	1.145
ID219593	219593	None	28.433	19.078	4.225	0	143	143	2	1	-10921639	95.143	92	54	154	1998	24.403	7.600	0.105	0.739
ID219595	219595	41	32.704	22.047	22.633	0	144	144	2	1	-10921639	84.190	88	30	121	1768	28.310	2.000	0.180	0.908
ID219601	219601	41	37.239	22.365	22.511	0	145	145	2	1	-10921639	87.810	85	38	135	1844	31.130	2.000	0.193	0.911
ID219606	219606	41	34.248	22.787	21.966	0	146	146	2	1	-10921639	87.476	97	28	131	1837	29.989	2.000	0.174	0.863
ID219603	219603	41	35.772	22.467	22.412	0	147	147	2	1	-10921639	97.524	97	69	145	2048	22.476	4.800	0.197	1.430
ID219602	219602	None	27.829	22.708	16.240	0	147	147	2	1	-10921639	109.952	109	61	145	2309	22.859	7.600	0.112	0.969
ID219598	219598	41	41.647	22.573	22.188	0	148	148	2	1	-10921639	92.905	100	26	145	1951	32.453	2.000	0.215	1.011
ID219597	219597	42	32.758	10.746	13.568	0	148	148	2	1	-10921639	103.857	104	69	140	2181	20.715	4.800	0.164	1.411
ID219596	219596	None	36.852	20.205	5.807	0	148	148	2	1	-10921639	119.857	119	88	162	2517	18.183	4.800	0.145	1.665
ID219611	219611	42	41.988	10.788	13.681	0	149	149	2	1	-10921639	107.810	109	64	157	2264	25.773	2.000	0.171	1.224
ID219612	219612	41	43.018	22.975	22.082	0	149	149	2	1	-10921639	92.571	102	33	152	1944	29.070	4.800	0.216	1.131
ID219605	219605	41	53.937	23.210	22.261	0	150	150	2	1	-10921639	102.095	102	47	176	2144	33.299	2.000	0.223	1.117
ID219604	219604	42	34.898	11.101	12.966	0	150	150	2	1	-10921639	116.762	119	81	152	2452	22.534	4.800	0.156	1.398
ID219599	219599	42	31.986	10.477	13.876	0	151	151	2	1	-10921639	99.714	112	38	140	2094	32.187	2.000	0.132	0.724
ID219600	219600	41	44.326	23.525	22.257	0	151	151	2	1	-10921639	95.905	100	45	157	2014	35.090	6.357	0.215	0.967
ID219614	219614	41	46.354	22.827	22.353	0	152	152	2	1	-10921639	102.333	104	42	164	2149	30.213	2.000	0.198	1.121
ID219613	219613	42	54.736	9.953	13.715	0	152	152	2	1	-10921639	122.333	123	61	200	2569	37.818	2.000	0.179	0.982
ID219610	219610	41	51.112	23.201	22.552	0	153	153	2	1	-10921639	105.429	109	33	183	2214	43.549	2.000	0.201	0.810
ID219609	219609	43	28.782	23.666	16.820	0	153	153	2	1	-10921639	111.524	109	66	147	2342	23.263	2.000	0.120	1.025
ID219608	219608	44	30.296	24.771	13.522	0	153	153	2	1	-10921639	104.381	100	59	154	2192	26.767	4.800	0.132	0.911
ID219607	219607	42	40.382	10.561	13.869	0	153	153	2	1	-10921639	132.000	133	81	169	2772	23.643	6.309	0.157	1.511
ID219619	219619	41	48.711	23.431	22.352	0	154	154	2	1	-10921639	131.286	126	88	190	2757	25.836	4.800	0.201	1.699
ID219618	219618	43	34.550	23.163	16.343	0	154	154	2	1	-10921639	129.143	135	92	188	2712	26.770	6.024	0.108	0.940
ID219617	219617	44	33.126	24.000	14.000	0	154	154	2	1	-10921639	122.810	121	71	188	2579	28.944	4.800	0.134	1.005
ID219616	219616	42	55.368	10.814	13.849	0	154	154	2	1	-10921639	138.381	138	90	195	2906	30.516	2.000	0.186	1.422
ID219615	219615	88	29.194	18.811	2.663	0	154	154	2	1	-10921639	111.476	114	78	138	2341	21.179	4.800	0.132	1.226
ID219627	219627	41	58.936	22.924	22.544	0	155	155	2	1	-10921639	126.810	119	52	200	2663	42.648	2.000	0.216	1.058
ID219626	219626	43	38.565	23.340	16.178	0	155	155	2	1	-10921639	139.238	138	88	197	2924	28.513	7.600	0.102	0.903
ID219625	219625	42	45.229	10.147	12.828	0	155	155	2	1	-10921639	136.286	140	69	183	2862	33.017	4.800	0.189	1.314
ID219624	219624	88	30.207	19.819	2.564	0	155	155	2	1	-10921639	100.524	102	35	152	2111	28.807	2.000	0.121	0.754
ID219623	219623	41	57.815	23.146	22.516	0	156	156	2	1	-10921639	129.524	131	52	197	2720	41.404	2.000	0.202	1.050
ID219622	219622	43	52.647	22.932	16.650	0	156	156	2	1	-10921639	147.952	140	88	245	3107	36.815	2.000	0.121	0.867
ID219621	219621	44	39.009	24.873	13.275	0	156	156	2	1	-10921639	126.286	126	71	193	2652	32.294	2.000	0.103	0.729
ID219620	219620	42	48.204	9.630	11.422	0	156	156	2	1	-10921639	125.190	116	78	193	2629	35.257	2.000	0.147	0.912
ID219631	219631	None	30.939	28.000	24.000	0	157	157	2	1	-10921639	90.048	76	57	145	1891	28.727	2.000	0.137	0.757
ID219630	219630	41	61.946	22.695	22.582	0	157	157	2	1	-10921639	130.238	133	59	209	2735	47.559	2.000	0.193	0.888
ID219629	219629	44	56.325	24.919	13.737	0	157	157	2	1	-10921639	150.524	140	78	228	3161	36.240	2.000	0.165	1.177
ID219628	219628	42	58.851	10.026	11.700	0	157	157	2	1	-10921639	152.286	164	83	250	3198	41.188	2.000	0.191	1.188
ID219635	219635	46	27.795	10.285	17.812	0	158	158	2	1	-10921639	96.429	90	38	178	2025	34.295	2.000	0.056	0.299
ID219634	219634	44	49.087	24.845	13.536	0	158	158	2	1	-10921639	139.000	133	81	212	2919	34.976	2.000	0.129	0.910
ID219633	219633	47	44.514	10.708	13.671	0	158	158	2	1	-10921639	154.190	147	107	219	3238	29.171	4.800	0.129	1.208
ID219632	219632	42	50.049	9.852	11.599	0	158	158	2	1	-10921639	143.667	145	81	221	3017	41.513	6.157	0.161	0.958
ID219637	219637	48	37.023	17.808	25.030	0	158	158	2	1	-10921639	101.000	104	57	150	2121	28.504	2.000	0.149	0.917
ID219636	219636	41	60.149	23.289	22.293	0	158	158	2	1	-10921639	147.476	135	95	247	3097	38.727	2.000	0.174	1.128
ID219639	219639	44	54.454	24.771	13.699	0	159	159	2	1	-10921639	150.714	152	76	245	3165	41.561	2.000	0.128	0.820
ID219638	219638	42	46.468	9.756	11.330	0	159	159	2	1	-10921639	138.190	140	90	221	2902	36.939	2.000	0.114	0.763
ID219643	219643	41	56.879	23.047	22.570	0	159	159	2	1	-10921639	143.810	147	73	214	3020	39.344	2.000	0.175	1.090
ID219642	219642	46	31.942	10.000	17.543	0	159	159	2	1	-10921639	103.238	90	40	181	2168	37.988	2.000	0.084	0.420
ID219641	219641	None	32.531	23.654	16.841	0	159	159	2	1	-10921639	147.238	147	104	209	3092	27.707	2.000	0.066	0.654
ID219640	219640	47	32.551	10.911	14.705	0	159	159	2	1	-10921639	152.333	154	112	185	3199	22.637	6.300	0.099	1.217
ID219644	219644	48	53.243	18.100	25.220	0	159	159	2	1	-10921639	106.000	95	45	162	2226	33.587	2.000	0.218	1.131
ID219651	219651	None	35.900	28.000	24.000	0	160	160	2	1	-10921639	114.762	109	68	185	2410	34.848	2.000	0.152	0.868
ID219650	219650	41	42.819	23.097	22.553	0	160	160	2	1	-10921639	142.714	138	85	204	2997	30.383	3.200	0.140	1.152
ID219649	219649	46	42.886	10.128	17.547	0	160	160	2	1	-10921639	114.571	114	54	193	2406	40.899	2.000	0.124	0.620
ID219648	219648	47	42.318	10.939	14.900	0	160	160	2	1	-10921639	157.000	159	109	226	3297	27.221	6.247	0.116	1.199
ID219652	219652	48	49.322	17.923	24.987	0	160	160	2	1	-10921639	105.952	116	26	154	2225	35.655	2.000	0.213	1.043
ID219647	219647	44	55.041	24.473	13.513	0	160	160	2	1	-10921639	160.429	162	100	228	3369	37.672	2.000	0.165	1.208
ID219646	219646	42	55.660	9.804	11.150	0	160	160	2	1	-10921639	143.286	140	83	233	3009	38.761	2.000	0.145	0.937
ID219645	219645	None	31.205	19.680	2.176	0	160	160	2	1	-10921639	104.333	100	45	181	2191	31.557	2.000	0.069	0.426
ID219658	219658	48	45.989	17.871	24.910	0	161	161	2	1	-10921639	92.571	97	21	164	1944	41.662	2.000	0.171	0.648
ID219657	219657	41	61.818	23.200	22.727	0	161	161	2	1	-10921639	142.619	138	71	221	2995	41.302	2.000	0.196	1.133
ID219656	219656	46	36.603	10.189	17.509	0	161	161	2	1	-10921639	106.048	107	40	185	2227	42.688	2.000	0.080	0.368
ID219655	219655	47	46.711	10.781	14.024	0	161	161	2	1	-10921639	161.857	159	121	212	3399	27.381	6.336	0.125	1.318
ID219654	219654	44	55.929	24.424	13.457	0	161	161	2	1	-10921639	153.095	150	92	240	3215	43.569	2.000	0.126	0.789
ID219653	219653	42	39.976	9.701	11.343	0	161	161	2	1	-10921639	137.714	142	92	202	2892	33.159	7.600	0.116	0.865
ID219671	219671	47	39.231	10.836	14.781	0	162	162	2	1	-10921639	162.000	164	102	214	3402	26.245	6.340	0.121	1.335
ID219670	219670	44	59.114	24.559	13.471	0	162	162	2	1	-10921639	146.048	138	81	243	3067	47.797	2.000	0.153	0.811
ID219669	219669	42	48.460	9.614	11.070	0	162	162	2	1	-10921639	142.952	142	83	255	3002	37.833	7.600	0.106	0.724
ID219668	219668	49	45.471	18.999	4.106	0	162	162	2	1	-10921639	148.714	150	107	195	3123	25.944	4.800	0.158	1.567
ID219674	219674	48	58.656	18.070	24.847	0	162	162	2	1	-10921639	110.714	126	21	181	2325	49.089	2.000	0.219	0.810
ID219673	219673	41	45.178	23.366	22.651	0	162	162	2	1	-10921639	134.714	133	59	197	2829	39.458	6.368	0.145	0.864
ID219672	219672	46	47.697	10.031	17.604	0	162	162	2	1	-10921639	110.000	100	47	216	2310	48.683	2.000	0.101	0.414
ID219667	219667	48	60.784	17.841	24.846	0	163	163	2	1	-10921639	111.810	116	35	188	2348	49.257	2.000	0.223	0.828
ID219666	219666	50	37.965	25.256	23.126	0	163	163	2	1	-10921639	113.857	112	59	176	2391	32.060	4.800	0.147	0.912
ID219665	219665	41	40.786	21.839	22.085	0	163	163	2	1	-10921639	145.095	140	88	193	3047	26.593	2.000	0.127	1.231
ID219664	219664	46	48.776	10.011	17.570	0	163	163	2	1	-10921639	111.381	104	50	207	2339	44.544	2.000	0.143	0.625
ID219659	219659	49	35.496	19.204	4.300	0	163	163	2	1	-10921639	134.048	135	95	178	2815	23.882	3.200	0.128	1.272
ID219663	219663	44	58.385	24.623	13.541	0	163	163	2	1	-10921639	154.286	145	92	235	3240	40.692	2.000	0.161	1.052
ID219662	219662	47	41.050	10.585	14.353	0	163	163	2	1	-10921639	159.619	159	109	209	3352	25.435	6.355	0.103	1.174
ID219661	219661	42	54.561	9.770	10.879	0	163	163	2	1	-10921639	145.143	145	92	255	3048	38.319	6.279	0.134	0.896
ID219660	219660	51	35.228	23.677	8.403	0	163	163	2	1	-10921639	106.952	109	42	178	2246	34.607	2.000	0.140	0.760
ID219682	219682	48	52.123	17.549	24.732	0	164	164	2	1	-10921639	102.619	112	19	169	2155	42.629	2.000	0.220	0.867
ID219681	219681	50	34.601	25.231	22.833	0	164	164	2	1	-10921639	106.667	109	47	185	2240	37.780	2.000	0.159	0.775
ID219680	219680	41	38.066	22.615	22.715	0	164	164	2	1	-10921639	118.952	121	47	185	2498	40.007	2.000	0.122	0.647
ID219675	219675	49	33.416	19.260	2.935	0	164	164	2	1	-10921639	124.476	123	83	164	2614	26.164	6.290	0.136	1.136
ID219679	219679	47	51.783	10.701	14.922	0	164	164	2	1	-10921639	149.429	152	97	212	3138	31.998	2.000	0.148	1.202
ID219678	219678	44	58.758	24.520	13.394	0	164	164	2	1	-10921639	155.238	154	71	255	3260	47.677	2.000	0.143	0.814
ID219677	219677	42	56.768	9.752	10.998	0	164	164	2	1	-10921639	135.619	128	83	250	2848	39.180	6.341	0.144	0.872
ID219676	219676	51	36.091	23.671	8.548	0	164	164	2	1	-10921639	121.762	126	64	188	2557	29.221	2.000	0.102	0.769
ID219683	219683	49	44.275	18.989	3.539	0	165	165	2	1	-10921639	139.905	138	102	195	2938	23.782	6.312	0.152	1.552
ID219687	219687	47	50.933	10.711	15.704	0	165	165	2	1	-10921639	154.524	150	95	219	3245	37.631	4.800	0.174	1.215
ID219686	219686	44	65.939	24.277	13.242	0	165	165	2	1	-10921639	155.619	150	95	250	3268	45.055	2.000	0.146	0.878
ID219685	219685	42	55.966	9.902	10.826	0	165	165	2	1	-10921639	139.333	138	71	255	2926	42.106	2.000	0.131	0.764
ID219684	219684	51	40.669	23.783	8.796	0	165	165	2	1	-10921639	115.667	114	47	204	2429	36.042	2.000	0.086	0.506
ID219691	219691	48	57.553	17.664	24.629	0	165	165	2	1	-10921639	108.905	107	33	193	2287	47.856	2.000	0.218	0.814
ID219690	219690	50	32.860	24.997	22.565	0	165	165	2	1	-10921639	100.524	104	28	154	2111	39.872	2.000	0.118	0.531
ID219689	219689	41	34.879	21.417	22.035	0	165	165	2	1	-10921639	148.095	150	100	197	3110	25.253	7.600	0.090	0.970
ID219688	219688	52	32.111	23.308	18.029	0	165	165	2	1	-10921639	151.810	150	97	204	3188	24.194	6.426	0.066	0.779
ID219715	219715	52	36.441	23.543	17.722	0	166	166	2	1	-10921639	148.476	142	81	207	3118	34.815	2.000	0.084	0.664
ID219714	219714	47	59.041	10.697	15.047	0	166	166	2	1	-10921639	155.714	145	107	231	3270	36.229	6.325	0.169	1.243
ID219713	219713	44	55.878	24.413	12.738	0	166	166	2	1	-10921639	158.143	145	109	238	3321	35.949	2.000	0.131	1.016
ID219712	219712	42	50.672	9.713	10.772	0	166	166	2	1	-10921639	134.000	142	54	255	2814	42.135	2.000	0.123	0.696
ID219717	219717	48	57.430	17.309	24.295	0	166	166	2	1	-10921639	120.238	131	45	193	2525	42.952	2.000	0.208	0.963
ID219716	219716	41	60.288	22.409	22.593	0	166	166	2	1	-10921639	153.429	154	66	235	3222	49.556	3.200	0.161	0.860
ID219711	219711	None	28.461	15.469	3.752	0	166	166	2	1	-10921639	117.905	109	73	162	2476	27.969	7.600	0.090	0.695
ID219710	219710	49	42.685	19.121	3.458	0	166	166	2	1	-10921639	134.048	140	73	188	2815	35.149	2.000	0.146	0.974
ID219699	219699	48	58.564	17.649	24.468	0	167	167	2	1	-10921639	131.762	128	64	212	2767	36.352	2.000	0.198	1.200
ID219698	219698	41	47.167	22.456	22.540	0	167	167	2	1	-10921639	141.810	159	42	200	2978	45.968	2.000	0.127	0.697
ID219697	219697	52	42.158	23.329	17.374	0	167	167	2	1	-10921639	159.524	159	104	221	3350	29.649	2.000	0.095	0.935
ID219696	219696	47	49.350	10.680	14.858	0	167	167	2	1	-10921639	150.619	147	102	238	3163	35.843	6.349	0.132	0.981
ID219695	219695	44	70.792	24.749	12.930	0	167	167	2	1	-10921639	155.476	166	73	255	3265	48.515	2.000	0.177	0.963
ID219694	219694	42	67.011	9.323	10.191	0	167	167	2	1	-10921639	140.476	131	54	255	2950	53.867	2.000	0.210	0.906
ID219693	219693	51	38.824	22.529	8.608	0	167	167	2	1	-10921639	136.429	131	85	190	2865	31.679	2.000	0.101	0.793
ID219692	219692	49	53.609	19.058	3.388	0	167	167	2	1	-10921639	135.190	152	71	200	2839	39.628	2.000	0.192	1.098
ID219703	219703	42	63.535	9.292	10.295	0	168	168	2	1	-10921639	130.905	123	50	243	2749	52.955	2.000	0.204	0.838
ID219702	219702	51	35.517	22.567	8.534	0	168	168	2	1	-10921639	142.143	147	85	185	2985	28.725	7.600	0.110	0.982
ID219701	219701	53	30.569	15.123	3.747	0	168	168	2	1	-10921639	125.905	133	88	164	2644	22.230	4.800	0.120	1.212
ID219700	219700	49	47.576	19.070	3.244	0	168	168	2	1	-10921639	129.333	138	71	193	2716	37.574	2.000	0.161	0.956
ID219707	219707	None	27.542	14.246	20.351	0	168	168	2	1	-10921639	103.190	104	57	176	2167	29.747	2.000	0.065	0.423
ID219706	219706	52	27.526	22.698	16.242	0	168	168	2	1	-10921639	153.286	150	102	193	3219	27.157	7.600	0.055	0.592
ID219705	219705	47	46.696	10.966	15.050	0	168	168	2	1	-10921639	146.905	147	88	216	3085	33.041	6.373	0.129	1.013
ID219704	219704	44	63.895	24.863	12.663	0	168	168	2	1	-10921639	147.095	152	71	252	3089	48.504	2.000	0.150	0.793
ID219709	219709	48	59.037	17.463	24.306	0	168	168	2	1	-10921639	119.286	123	35	235	2505	49.554	2.000	0.178	0.728
ID219708	219708	41	43.191	24.788	22.322	0	168	168	2	1	-10921639	122.000	126	59	190	2562	40.738	2.000	0.139	0.729
ID219747	219747	51	49.772	22.333	8.895	0	169	169	2	1	-10921639	153.952	145	116	221	3233	28.887	7.600	0.139	1.297
ID219746	219746	49	41.805	18.814	3.689	0	169	169	2	1	-10921639	137.810	138	92	185	2894	23.568	4.800	0.150	1.521
ID219745	219745	53	35.316	15.694	3.642	0	169	169	2	1	-10921639	133.524	128	102	178	2804	23.951	2.000	0.112	1.125
ID219751	219751	52	27.716	23.045	17.233	0	169	169	2	1	-10921639	156.476	159	109	193	3286	22.967	3.200	0.067	0.854
ID219750	219750	47	45.348	10.446	15.357	0	169	169	2	1	-10921639	141.952	145	54	207	2981	36.682	6.332	0.155	1.039
ID219749	219749	44	77.033	24.853	12.821	0	169	169	2	1	-10921639	164.714	164	78	255	3459	50.186	2.000	0.191	1.055
ID219748	219748	42	48.900	9.665	10.104	0	169	169	2	1	-10921639	139.905	142	85	233	2938	34.078	2.000	0.176	1.232
ID219753	219753	48	70.716	17.435	24.209	0	169	169	2	1	-10921639	126.476	123	33	235	2656	55.266	2.000	0.226	0.843
ID219752	219752	41	55.575	24.146	22.320	0	169	169	2	1	-10921639	150.143	162	73	209	3153	39.185	4.800	0.186	1.202
ID219744	219744	48	69.205	17.412	24.363	0	170	170	2	1	-10921639	120.810	119	33	243	2537	54.994	2.000	0.224	0.803
ID219739	219739	42	50.684	9.240	9.657	0	170	170	2	1	-10921639	129.333	123	54	200	2716	43.098	2.000	0.167	0.859
ID219738	219738	51	45.502	22.189	8.857	0	170	170	2	1	-10921639	158.667	162	119	204	3332	28.671	4.800	0.126	1.240
ID219737	219737	49	43.930	18.906	3.593	0	170	170	2	1	-10921639	143.524	142	76	209	3014	27.973	4.800	0.137	1.240
ID219736	219736	53	34.914	14.806	3.323	0	170	170	2	1	-10921639	126.810	131	73	166	2663	27.905	4.800	0.128	1.028
ID219743	219743	41	54.555	23.089	22.566	0	170	170	2	1	-10921639	137.762	140	47	219	2893	55.616	3.200	0.161	0.688
ID219742	219742	52	31.060	23.808	17.811	0	170	170	2	1	-10921639	138.190	142	66	197	2902	35.972	2.000	0.059	0.429
ID219741	219741	47	34.918	10.425	14.162	0	170	170	2	1	-10921639	145.476	140	100	190	3055	24.637	6.266	0.120	1.268
ID219740	219740	44	62.902	24.503	12.763	0	170	170	2	1	-10921639	152.571	169	73	245	3204	50.818	2.000	0.150	0.785
ID219719	219719	53	40.459	15.094	3.602	0	171	171	2	1	-10921639	142.000	150	85	173	2982	27.188	4.800	0.146	1.333
ID219718	219718	49	43.878	18.909	3.448	0	171	171	2	1	-10921639	138.095	150	69	204	2900	37.111	4.800	0.149	0.964
ID219723	219723	47	46.517	10.880	14.976	0	171	171	2	1	-10921639	160.143	159	97	214	3363	27.569	4.800	0.147	1.492
ID219722	219722	44	58.513	24.719	12.786	0	171	171	2	1	-10921639	156.476	157	81	231	3286	42.751	2.000	0.149	0.950
ID219721	219721	42	56.602	9.330	10.207	0	171	171	2	1	-10921639	135.143	133	71	240	2838	45.439	2.000	0.187	0.937
ID219720	219720	51	59.646	22.228	9.031	0	171	171	2	1	-10921639	173.333	166	119	240	3640	36.146	7.600	0.162	1.335
ID219726	219726	48	78.200	17.623	24.508	0	171	171	2	1	-10921639	129.667	121	33	255	2723	65.297	2.000	0.261	0.821
ID219725	219725	41	65.315	23.393	22.325	0	171	171	2	1	-10921639	178.857	183	102	255	3756	37.398	6.240	0.184	1.486
ID219724	219724	52	27.225	23.882	18.459	0	171	171	2	1	-10921639	145.810	147	73	212	3062	36.510	2.000	0.046	0.349
ID219731	219731	44	58.953	24.620	12.525	0	172	172	2	1	-10921639	160.381	157	92	238	3368	44.688	2.000	0.150	0.936
ID219730	219730	42	43.306	9.356	9.796	0	172	172	2	1	-10921639	126.714	135	50	193	2661	40.933	2.000	0.146	0.788
ID219729	219729	51	59.888	22.310	9.259	0	172	172	2	1	-10921639	179.905	178	104	255	3778	37.117	4.800	0.164	1.366
ID219728	219728	49	34.714	19.000	4.000	0	172	172	2	1	-10921639	148.762	154	92	190	3124	25.316	4.800	0.122	1.278
ID219735	219735	48	87.937	17.718	24.522	0	172	172	2	1	-10921639	141.381	140	57	255	2969	65.076	2.000	0.279	0.948
ID219734	219734	41	78.496	23.498	22.221	0	172	172	2	1	-10921639	184.762	169	90	255	3880	44.826	2.000	0.202	1.386
ID219733	219733	54	34.218	14.107	19.893	0	172	172	2	1	-10921639	107.524	114	61	200	2258	35.962	2.000	0.066	0.370
ID219732	219732	47	33.453	9.690	14.340	0	172	172	2	1	-10921639	148.238	154	102	176	3113	21.633	6.301	0.140	1.683
ID219727	219727	53	50.087	15.104	3.493	0	172	172	2	1	-10921639	137.524	150	57	190	2888	41.073	3.200	0.181	1.026
ID219795	219795	53	45.426	15.254	3.269	0	173	173	2	1	-10921639	135.048	142	76	204	2836	33.765	4.800	0.177	1.202
ID219799	219799	44	56.079	24.984	12.740	0	173	173	2	1	-10921639	152.333	154	73	238	3199	41.648	2.000	0.133	0.861
ID219798	219798	42	48.478	9.785	10.252	0	173	173	2	1	-10921639	143.667	140	85	235	3017	35.417	2.000	0.154	1.082
ID219797	219797	51	78.594	21.812	9.175	0	173	173	2	1	-10921639	192.952	193	112	255	4052	48.767	3.200	0.195	1.292
ID219796	219796	49	30.381	19.058	3.305	0	173	173	2	1	-10921639	133.476	147	76	176	2803	31.311	6.344	0.104	0.806
ID219803	219803	41	72.756	23.096	22.215	0	173	173	2	1	-10921639	185.857	185	100	255	3903	42.757	4.800	0.196	1.424
ID219802	219802	54	29.138	14.034	19.785	0	173	173	2	1	-10921639	98.476	95	50	188	2068	33.446	2.000	0.048	0.268
ID219801	219801	None	31.721	23.577	17.665	0	173	173	2	1	-10921639	151.048	166	64	216	3172	45.168	2.000	0.051	0.323
ID219800	219800	47	36.361	10.275	16.464	0	173	173	2	1	-10921639	133.095	138	59	173	2795	32.702	4.800	0.169	1.176
ID219804	219804	48	70.753	17.513	24.545	0	173	173	2	1	-10921639	128.524	121	47	243	2699	57.815	2.000	0.210	0.771
ID219763	219763	48	71.998	17.730	24.146	0	174	174	2	1	-10921639	150.714	147	83	235	3165	43.164	2.000	0.202	1.173
ID219762	219762	41	72.979	23.744	22.244	0	174	174	2	1	-10921639	166.952	166	57	255	3506	54.511	2.000	0.214	1.078
ID219761	219761	54	40.004	14.187	19.678	0	174	174	2	1	-10921639	111.905	114	42	219	2350	45.076	2.000	0.085	0.388
ID219760	219760	47	37.247	10.771	15.847	0	174	174	2	1	-10921639	132.143	138	83	171	2775	30.873	7.600	0.122	0.933
ID219755	219755	49	27.653	19.244	3.468	0	174	174	2	1	-10921639	132.810	128	69	188	2789	34.711	2.000	0.077	0.544
ID219754	219754	53	53.906	14.513	3.406	0	174	174	2	1	-10921639	146.143	154	73	200	3069	37.870	4.800	0.188	1.222
ID219759	219759	55	37.004	9.128	13.859	0	174	174	2	1	-10921639	125.714	126	59	183	2640	35.858	7.600	0.104	0.660
ID219758	219758	44	66.700	24.941	12.569	0	174	174	2	1	-10921639	165.524	169	95	255	3476	45.965	2.000	0.150	0.941
ID219757	219757	42	52.582	9.902	9.937	0	174	174	2	1	-10921639	140.667	131	88	228	2954	34.140	2.000	0.143	1.032
ID219756	219756	51	66.686	21.322	9.136	0	174	174	2	1	-10921639	195.905	195	128	255	4114	46.462	2.000	0.153	1.119
ID219767	219767	55	49.501	8.961	13.499	0	175	175	2	1	-10921639	145.238	152	66	202	3050	39.185	2.000	0.149	0.962
ID219766	219766	44	67.941	24.678	12.306	0	175	175	2	1	-10921639	167.810	171	76	255	3524	53.333	2.000	0.166	0.897
ID219765	219765	51	69.715	21.236	9.036	0	175	175	2	1	-10921639	194.000	188	116	255	4074	47.258	2.000	0.149	1.065
ID219764	219764	53	35.720	14.729	3.660	0	175	175	2	1	-10921639	131.571	133	81	173	2763	23.406	6.120	0.126	1.260
ID219770	219770	48	68.227	17.703	24.389	0	175	175	2	1	-10921639	146.238	145	73	231	3071	41.487	2.000	0.206	1.206
ID219769	219769	41	81.320	23.506	22.157	0	175	175	2	1	-10921639	161.619	164	45	255	3394	60.980	2.000	0.238	1.019
ID219768	219768	47	37.326	11.027	15.702	0	175	175	2	1	-10921639	136.714	140	73	200	2871	36.391	7.600	0.108	0.732
ID219794	219794	48	65.735	17.646	24.082	0	176	176	2	1	-10921639	138.619	131	57	245	2911	47.120	2.000	0.181	0.901
ID219793	219793	41	77.181	22.954	22.316	0	176	176	2	1	-10921639	167.571	171	66	255	3519	52.505	2.000	0.195	1.042
ID219792	219792	None	35.801	19.962	19.684	0	176	176	2	1	-10921639	171.429	162	131	252	3600	34.548	7.600	0.043	0.406
ID219787	219787	None	30.293	18.812	3.574	0	176	176	2	1	-10921639	145.952	145	114	202	3065	22.220	6.115	0.082	0.992
ID219786	219786	53	35.500	15.138	3.412	0	176	176	2	1	-10921639	122.381	131	54	173	2570	33.813	4.800	0.154	0.967
ID219791	219791	47	50.152	10.987	14.856	0	176	176	2	1	-10921639	147.667	152	71	202	3101	34.816	3.200	0.168	1.218
ID219790	219790	44	64.527	24.672	12.666	0	176	176	2	1	-10921639	155.286	157	83	255	3261	48.966	7.600	0.153	0.842
ID219789	219789	42	45.808	10.072	10.683	0	176	176	2	1	-10921639	142.952	150	88	224	3002	32.983	4.800	0.130	0.995
ID219788	219788	51	70.823	21.172	8.853	0	176	176	2	1	-10921639	194.857	193	114	255	4092	47.383	4.800	0.173	1.212
ID219777	219777	48	77.701	17.793	23.836	0	177	177	2	1	-10921639	154.476	154	47	255	3244	54.823	2.000	0.203	0.950
ID219776	219776	41	76.621	23.147	22.099	0	177	177	2	1	-10921639	169.190	183	71	255	3553	54.080	2.000	0.184	0.974
ID219771	219771	53	44.973	14.979	3.771	0	177	177	2	1	-10921639	138.190	135	95	176	2902	26.591	4.800	0.174	1.538
ID219775	219775	47	46.400	11.257	15.275	0	177	177	2	1	-10921639	147.762	142	76	216	3103	36.908	4.800	0.124	0.880
ID219774	219774	44	72.446	24.681	12.654	0	177	177	2	1	-10921639	162.667	164	100	255	3416	51.315	2.000	0.173	0.934
ID219773	219773	42	49.391	9.770	10.724	0	177	177	2	1	-10921639	150.810	150	102	238	3167	33.512	6.359	0.137	1.086
ID219772	219772	51	61.573	20.976	9.051	0	177	177	2	1	-10921639	188.381	173	123	255	3956	42.059	2.000	0.141	1.110
ID219779	219779	56	30.122	18.129	3.644	0	178	178	2	1	-10921639	147.143	154	102	176	3090	20.807	4.800	0.101	1.293
ID219778	219778	53	34.623	14.474	3.661	0	178	178	2	1	-10921639	116.571	126	47	162	2448	34.754	2.000	0.125	0.744
ID219783	219783	47	52.751	10.855	14.917	0	178	178	2	1	-10921639	156.381	162	97	200	3284	34.735	2.000	0.154	1.205
ID219782	219782	44	51.864	24.590	12.320	0	178	178	2	1	-10921639	151.571	147	66	240	3183	47.715	2.000	0.127	0.715
ID219781	219781	42	62.045	10.019	10.680	0	178	178	2	1	-10921639	159.905	164	90	252	3358	39.819	6.328	0.178	1.216
ID219780	219780	51	55.081	20.938	9.193	0	178	178	2	1	-10921639	186.619	178	121	255	3919	40.404	7.600	0.120	0.992
ID219785	219785	48	59.754	17.617	23.473	0	178	178	2	1	-10921639	161.000	154	102	255	3381	38.309	2.000	0.133	0.984
ID219784	219784	41	67.181	22.747	22.061	0	178	178	2	1	-10921639	155.429	152	66	255	3264	53.521	2.000	0.185	0.905
ID219811	219811	47	56.476	11.082	14.912	0	179	179	2	1	-10921639	159.333	162	71	240	3346	41.414	2.000	0.157	1.044
ID219810	219810	44	43.933	24.878	12.595	0	179	179	2	1	-10921639	133.000	135	61	197	2793	39.042	2.000	0.107	0.660
ID219809	219809	42	58.027	9.906	10.932	0	179	179	2	1	-10921639	158.476	162	78	245	3328	35.234	6.314	0.172	1.318
ID219808	219808	51	52.752	21.358	9.250	0	179	179	2	1	-10921639	183.714	171	133	255	3858	32.977	7.600	0.121	1.200
ID219814	219814	48	46.550	17.949	23.058	0	179	179	2	1	-10921639	150.667	152	76	255	3164	43.800	6.371	0.118	0.728
ID219813	219813	41	75.058	23.084	22.049	0	179	179	2	1	-10921639	158.381	154	64	255	3326	55.688	2.000	0.178	0.858
ID219812	219812	None	37.629	20.020	19.394	0	179	179	2	1	-10921639	180.095	185	138	243	3782	30.953	7.600	0.061	0.669
ID219807	219807	56	37.730	18.556	3.852	0	179	179	2	1	-10921639	146.476	150	95	209	3076	31.644	6.345	0.102	0.854
ID219806	219806	53	33.840	14.182	4.336	0	179	179	2	1	-10921639	122.381	119	66	181	2570	29.498	4.800	0.140	1.021
ID219805	219805	None	30.338	24.000	0.000	0	179	179	2	1	-10921639	77.333	84	35	128	1624	23.282	2.000	0.177	1.000
ID219815	219815	53	37.814	14.594	4.100	0	180	180	2	1	-10921639	135.000	138	76	181	2835	28.763	4.800	0.129	1.074
ID219819	219819	44	57.237	24.848	12.864	0	180	180	2	1	-10921639	139.905	135	83	224	2938	40.450	2.000	0.149	0.899
ID219818	219818	42	57.247	10.062	10.995	0	180	180	2	1	-10921639	156.857	154	66	238	3294	42.647	6.355	0.167	1.050
ID219817	219817	51	52.047	21.297	9.288	0	180	180	2	1	-10921639	176.429	173	112	255	3705	34.856	2.000	0.139	1.235
ID219816	219816	56	56.567	18.596	3.831	0	180	180	2	1	-10921639	151.905	150	88	240	3190	40.049	2.000	0.147	0.971
ID219822	219822	48	57.477	17.782	23.185	0	180	180	2	1	-10921639	146.714	142	90	255	3081	40.402	2.000	0.139	0.888
ID219821	219821	41	90.249	22.925	21.836	0	180	180	2	1	-10921639	163.286	164	57	255	3429	62.484	2.000	0.237	1.002
ID219820	219820	47	60.682	11.342	14.993	0	180	180	2	1	-10921639	164.571	164	81	235	3456	45.301	4.800	0.173	1.069
ID219827	219827	44	50.447	24.830	12.920	0	181	181	2	1	-10921639	132.000	131	71	214	2772	38.298	2.000	0.131	0.797
ID219826	219826	51	31.695	20.764	9.668	0	181	181	2	1	-10921639	158.952	159	114	212	3338	28.727	2.000	0.075	0.773
ID219825	219825	42	48.817	10.137	10.336	0	181	181	2	1	-10921639	137.476	135	66	243	2887	44.855	2.000	0.105	0.581
ID219824	219824	56	48.634	18.779	4.303	0	181	181	2	1	-10921639	146.714	142	76	207	3081	39.501	2.000	0.138	0.899
ID219830	219830	48	62.188	17.504	22.894	0	181	181	2	1	-10921639	149.000	150	73	255	3129	48.661	2.000	0.151	0.805
ID219829	219829	41	97.865	23.041	21.921	0	181	181	2	1	-10921639	164.238	176	50	255	3449	62.568	2.000	0.264	1.095
ID219828	219828	47	68.446	10.289	14.083	0	181	181	2	1	-10921639	169.476	166	78	255	3559	51.082	2.000	0.177	0.997
ID219823	219823	53	27.348	14.530	3.394	0	181	181	2	1	-10921639	107.476	116	38	162	2257	37.180	3.200	0.091	0.484
ID219859	219859	44	56.180	24.722	12.982	0	182	182	2	1	-10921639	134.810	142	59	228	2831	47.524	2.000	0.144	0.714
ID219858	219858	51	33.806	21.258	9.963	0	182	182	2	1	-10921639	161.905	164	112	226	3400	26.342	2.000	0.082	0.934
ID219857	219857	42	42.883	10.519	10.318	0	182	182	2	1	-10921639	147.476	145	104	226	3097	33.232	2.000	0.099	0.796
ID219856	219856	57	35.080	28.000	7.000	0	182	182	2	1	-10921639	87.524	81	47	164	1838	29.852	3.200	0.189	0.932
ID219863	219863	48	48.298	17.796	23.035	0	182	182	2	1	-10921639	140.524	133	69	243	2951	43.263	2.000	0.109	0.638
ID219862	219862	41	88.542	22.962	21.801	0	182	182	2	1	-10921639	151.286	150	38	255	3177	65.736	2.000	0.236	0.878
ID219861	219861	58	28.767	14.530	19.913	0	182	182	2	1	-10921639	132.714	135	88	183	2787	23.934	2.000	0.069	0.711
ID219860	219860	47	61.648	10.348	13.742	0	182	182	2	1	-10921639	162.571	157	83	240	3414	48.091	4.800	0.177	1.016
ID219855	219855	56	34.138	18.843	4.173	0	182	182	2	1	-10921639	132.619	135	78	185	2785	29.352	2.000	0.108	0.884
ID219854	219854	53	30.223	15.067	3.901	0	182	182	2	1	-10921639	122.381	128	78	164	2570	24.707	4.800	0.125	1.098
ID219875	219875	56	38.261	18.787	3.872	0	183	183	2	1	-10921639	128.905	135	83	190	2707	29.553	2.000	0.111	0.871
ID219874	219874	53	30.538	14.474	3.854	0	183	183	2	1	-10921639	114.238	123	50	171	2399	32.753	4.800	0.129	0.795
ID219879	219879	44	61.546	24.942	13.147	0	183	183	2	1	-10921639	140.238	145	76	228	2945	45.201	2.000	0.153	0.823
ID219878	219878	42	49.811	10.739	10.930	0	183	183	2	1	-10921639	182.333	183	121	255	3829	34.644	2.000	0.102	0.970
ID219877	219877	51	35.580	20.800	9.853	0	183	183	2	1	-10921639	158.238	162	114	216	3323	27.473	7.600	0.088	0.929
ID219876	219876	57	27.758	28.000	7.000	0	183	183	2	1	-10921639	80.143	78	33	126	1683	22.940	2.000	0.140	0.859
ID219883	219883	48	52.250	17.758	22.957	0	183	183	2	1	-10921639	136.571	131	76	238	2868	42.019	2.000	0.129	0.741
ID219882	219882	41	88.373	22.883	21.887	0	183	183	2	1	-10921639	150.095	150	42	255	3152	64.548	2.000	0.246	0.919
ID219881	219881	58	36.998	14.984	19.239	0	183	183	2	1	-10921639	142.857	135	102	202	3000	30.500	2.000	0.079	0.685
ID219880	219880	47	71.655	10.759	14.594	0	183	183	2	1	-10921639	181.238	188	83	255	3806	53.611	2.000	0.173	0.996
ID219873	219873	48	39.790	17.786	22.968	0	184	184	2	1	-10921639	128.810	128	61	228	2705	37.325	2.000	0.103	0.643
ID219872	219872	41	93.914	22.677	22.063	0	184	184	2	1	-10921639	154.857	173	52	255	3252	68.327	2.000	0.264	0.946
ID219867	219867	42	47.394	10.725	10.280	0	184	184	2	1	-10921639	165.476	162	112	233	3475	35.743	2.000	0.110	0.914
ID219866	219866	57	30.123	27.174	6.976	0	184	184	2	1	-10921639	92.619	85	40	162	1945	32.566	2.000	0.134	0.674
ID219865	219865	56	50.671	18.288	3.949	0	184	184	2	1	-10921639	146.810	150	73	209	3083	34.826	4.800	0.159	1.154
ID219864	219864	53	43.490	15.293	4.206	0	184	184	2	1	-10921639	132.762	138	76	190	2788	33.969	3.200	0.161	1.087
ID219871	219871	58	46.597	15.136	18.991	0	184	184	2	1	-10921639	137.762	150	76	221	2893	36.970	2.000	0.116	0.774
ID219870	219870	None	35.973	23.201	17.871	0	184	184	2	1	-10921639	150.048	162	95	200	3151	31.390	3.200	0.082	0.722
ID219869	219869	47	67.617	9.976	13.696	0	184	184	2	1	-10921639	185.619	185	116	255	3898	41.096	2.000	0.171	1.317
ID219868	219868	44	50.619	24.534	12.938	0	184	184	2	1	-10921639	130.476	128	66	209	2740	45.730	2.000	0.133	0.671
ID219904	219904	59	31.957	0.000	29.000	0	185	185	2	1	-10921639	50.810	47	24	88	1067	21.259	2.000	0.288	1.068
ID219895	219895	53	34.212	15.076	4.099	0	185	185	2	1	-10921639	120.524	121	76	166	2531	29.329	2.000	0.132	0.960
ID219899	219899	44	55.730	24.770	12.890	0	185	185	2	1	-10921639	125.905	128	52	224	2644	44.541	2.000	0.149	0.732
ID219898	219898	None	34.455	20.037	10.050	0	185	185	2	1	-10921639	158.238	157	119	202	3323	21.335	2.000	0.090	1.230
ID219897	219897	42	33.771	11.129	10.369	0	185	185	2	1	-10921639	157.762	152	121	224	3313	29.346	2.000	0.078	0.775
ID219896	219896	56	56.163	18.529	4.242	0	185	185	2	1	-10921639	135.286	131	64	216	2841	44.913	2.000	0.158	0.824
ID219903	219903	48	36.965	17.689	23.208	0	185	185	2	1	-10921639	136.476	135	64	221	2866	37.780	2.000	0.085	0.566
ID219902	219902	41	83.856	22.705	21.945	0	185	185	2	1	-10921639	149.095	166	42	255	3131	65.842	2.000	0.230	0.848
ID219901	219901	58	41.173	15.284	19.080	0	185	185	2	1	-10921639	138.381	140	71	214	2906	39.029	2.000	0.088	0.575
ID219900	219900	47	63.120	10.553	14.228	0	185	185	2	1	-10921639	191.429	190	131	255	4020	33.134	4.800	0.172	1.700
ID219842	219842	59	30.707	0.000	29.000	0	186	186	2	1	-10921639	57.143	52	28	112	1200	23.273	2.000	0.317	1.182
ID219841	219841	48	36.493	17.685	23.556	0	186	186	2	1	-10921639	115.810	119	45	185	2432	34.173	4.800	0.162	0.944
ID219840	219840	None	27.746	0.000	23.000	0	186	186	2	1	-10921639	72.190	66	39	97	1516	18.168	2.000	0.198	1.313
ID219831	219831	53	35.913	14.570	4.089	0	186	186	2	1	-10921639	113.952	126	59	157	2393	30.059	2.000	0.139	0.924
ID219835	219835	44	48.612	24.760	13.258	0	186	186	2	1	-10921639	122.048	119	71	207	2563	40.036	2.000	0.141	0.752
ID219834	219834	42	39.136	11.346	9.794	0	186	186	2	1	-10921639	151.952	142	100	224	3191	32.780	2.000	0.092	0.778
ID219833	219833	57	32.506	25.515	7.221	0	186	186	2	1	-10921639	86.048	88	35	154	1807	35.765	2.000	0.077	0.345
ID219832	219832	56	51.468	18.848	4.291	0	186	186	2	1	-10921639	130.286	133	59	216	2736	41.139	2.000	0.157	0.859
ID219839	219839	41	85.477	22.843	22.091	0	186	186	2	1	-10921639	143.333	147	35	255	3010	61.553	2.000	0.235	0.886
ID219838	219838	58	48.885	15.332	19.059	0	186	186	2	1	-10921639	140.143	140	90	212	2943	36.684	2.000	0.137	0.923
ID219837	219837	60	39.771	22.848	18.386	0	186	186	2	1	-10921639	148.286	154	73	202	3114	37.908	2.000	0.095	0.676
ID219836	219836	47	80.070	10.163	14.003	0	186	186	2	1	-10921639	186.667	173	102	255	3920	48.169	2.000	0.194	1.260
ID219891	219891	60	45.856	22.885	18.634	0	187	187	2	1	-10921639	158.714	162	66	209	3333	40.854	6.332	0.130	0.892
ID219890	219890	58	57.017	15.155	19.330	0	187	187	2	1	-10921639	136.524	133	78	224	2867	41.554	2.000	0.140	0.807
ID219889	219889	47	78.452	10.071	13.863	0	187	187	2	1	-10921639	189.095	176	107	255	3971	49.812	2.000	0.194	1.232
ID219888	219888	44	47.196	24.554	13.172	0	187	187	2	1	-10921639	128.333	128	52	212	2695	43.402	2.000	0.144	0.744
ID219894	219894	59	34.490	0.000	27.000	0	187	187	2	1	-10921639	70.286	66	31	131	1476	30.135	2.000	0.199	0.773
ID219893	219893	48	42.250	17.807	23.610	0	187	187	2	1	-10921639	114.476	121	33	202	2404	40.113	2.000	0.171	0.835
ID219892	219892	41	84.477	22.741	22.188	0	187	187	2	1	-10921639	145.905	154	38	255	3064	64.793	2.000	0.233	0.853
ID219887	219887	42	32.746	11.684	10.131	0	187	187	2	1	-10921639	151.667	159	90	209	3185	32.853	7.600	0.075	0.640
ID219886	219886	57	36.749	25.260	7.212	0	187	187	2	1	-10921639	99.857	104	40	164	2097	31.968	2.000	0.121	0.676
ID219885	219885	56	46.538	18.654	4.360	0	187	187	2	1	-10921639	120.238	121	45	197	2525	42.153	2.000	0.155	0.766
ID219884	219884	53	39.493	14.648	4.199	0	187	187	2	1	-10921639	110.333	116	45	166	2317	35.230	2.000	0.157	0.850
ID219843	219843	53	28.298	14.733	4.337	0	188	188	2	1	-10921639	102.190	97	45	159	2146	30.255	2.000	0.108	0.658
ID219847	219847	44	42.851	24.716	13.316	0	188	188	2	1	-10921639	119.905	128	54	185	2518	38.434	2.000	0.121	0.675
ID219846	219846	42	27.740	11.832	9.805	0	188	188	2	1	-10921639	147.619	147	104	216	3100	25.366	7.600	0.056	0.622
ID219845	219845	57	43.694	24.944	7.624	0	188	188	2	1	-10921639	104.190	107	45	183	2188	35.069	2.000	0.143	0.746
ID219844	219844	56	45.849	18.834	4.428	0	188	188	2	1	-10921639	121.286	119	59	190	2547	38.963	2.000	0.164	0.875
ID219851	219851	41	80.178	22.658	22.139	0	188	188	2	1	-10921639	153.286	171	42	255	3219	66.232	2.000	0.217	0.824
ID219850	219850	60	45.708	23.003	19.029	0	188	188	2	1	-10921639	163.905	178	71	226	3442	42.518	6.324	0.104	0.729
ID219849	219849	58	42.086	15.174	19.100	0	188	188	2	1	-10921639	135.667	138	76	221	2849	35.135	2.000	0.095	0.673
ID219848	219848	47	84.027	10.101	14.076	0	188	188	2	1	-10921639	194.333	185	104	255	4081	49.695	2.000	0.195	1.277
ID219853	219853	59	38.462	0.000	26.000	0	188	188	2	1	-10921639	85.857	81	62	140	1803	20.749	6.059	0.221	1.500
ID219852	219852	48	35.392	17.797	23.449	0	188	188	2	1	-10921639	132.381	138	64	204	2780	30.857	2.000	0.102	0.796
ID219923	219923	56	30.947	18.534	4.362	0	189	189	2	1	-10921639	109.952	107	59	159	2309	33.358	6.385	0.119	0.703
ID219927	219927	47	83.006	9.950	13.870	0	189	189	2	1	-10921639	205.524	202	107	255	4316	43.467	4.800	0.211	1.646
ID219926	219926	44	37.955	24.131	12.925	0	189	189	2	1	-10921639	137.857	140	92	181	2895	26.520	7.600	0.122	1.134
ID219925	219925	57	42.690	24.906	7.258	0	189	189	2	1	-10921639	87.286	92	19	181	1833	41.735	2.000	0.125	0.465
ID219924	219924	53	34.093	14.855	4.661	0	189	189	2	1	-10921639	120.000	131	69	162	2520	25.328	7.600	0.119	1.009
ID219931	219931	48	30.592	17.862	23.541	0	189	189	2	1	-10921639	110.143	109	38	185	2313	40.002	4.800	0.114	0.564
ID219930	219930	41	91.430	22.790	22.086	0	189	189	2	1	-10921639	171.095	190	47	255	3593	65.888	2.000	0.250	1.040
ID219929	219929	60	58.871	23.025	19.447	0	189	189	2	1	-10921639	172.286	173	88	255	3618	47.726	6.384	0.118	0.763
ID219928	219928	58	49.747	15.635	19.214	0	189	189	2	1	-10921639	151.429	145	109	231	3180	30.771	2.000	0.119	1.047
ID219922	219922	48	34.315	18.548	25.067	0	190	190	2	1	-10921639	95.143	102	19	171	1998	43.769	7.600	0.116	0.453
ID219921	219921	41	82.474	22.750	22.092	0	190	190	2	1	-10921639	172.905	204	59	255	3631	64.314	2.000	0.206	0.919
ID219920	219920	60	66.635	23.021	19.150	0	190	190	2	1	-10921639	191.476	207	107	255	4021	46.184	6.328	0.144	1.041
ID219915	219915	56	41.172	17.723	4.333	0	190	190	2	1	-10921639	127.857	147	52	173	2685	37.671	4.800	0.156	0.915
ID219919	219919	58	46.877	15.683	19.373	0	190	190	2	1	-10921639	149.905	145	107	216	3148	29.913	2.000	0.121	1.080
ID219918	219918	47	84.588	10.119	13.984	0	190	190	2	1	-10921639	201.762	204	121	255	4237	47.226	4.800	0.214	1.504
ID219917	219917	44	46.774	24.366	13.364	0	190	190	2	1	-10921639	139.238	133	81	214	2924	34.743	7.600	0.129	0.915
ID219916	219916	57	35.470	24.707	7.226	0	190	190	2	1	-10921639	80.952	83	26	142	1700	36.282	2.000	0.134	0.527
ID219907	219907	57	38.810	24.905	7.086	0	191	191	2	1	-10921639	83.905	90	35	147	1762	32.831	2.000	0.173	0.754
ID219906	219906	53	38.134	14.845	4.566	0	191	191	2	1	-10921639	122.190	123	85	181	2566	28.284	7.600	0.113	0.875
ID219905	219905	56	35.156	18.837	4.403	0	191	191	2	1	-10921639	108.667	116	40	171	2282	38.818	2.000	0.117	0.588
ID219911	219911	None	27.284	0.000	18.000	0	191	191	2	1	-10921639	116.762	112	90	142	2452	16.337	4.800	0.133	1.679
ID219910	219910	47	80.322	9.991	13.957	0	191	191	2	1	-10921639	203.952	197	128	255	4283	44.263	2.000	0.194	1.496
ID219909	219909	44	73.167	24.412	13.129	0	191	191	2	1	-10921639	159.190	152	102	255	3343	44.439	2.000	0.193	1.157
ID219908	219908	None	30.382	11.898	9.629	0	191	191	2	1	-10921639	162.381	159	119	221	3410	24.618	5.985	0.081	0.984
ID219914	219914	41	85.676	22.729	22.331	0	191	191	2	1	-10921639	178.286	190	64	255	3744	58.506	2.000	0.223	1.109
ID219913	219913	60	56.504	23.016	19.082	0	191	191	2	1	-10921639	188.429	190	109	255	3957	40.805	6.344	0.119	0.985
ID219912	219912	58	51.772	15.677	19.293	0	191	191	2	1	-10921639	152.619	152	104	240	3205	32.543	2.000	0.123	1.025
ID219939	219939	48	30.492	18.381	25.234	0	192	192	2	1	-10921639	83.095	81	30	147	1745	35.375	7.600	0.135	0.558
ID219938	219938	41	82.493	22.760	22.238	0	192	192	2	1	-10921639	174.190	183	66	255	3658	61.072	2.000	0.223	1.042
ID219937	219937	60	58.620	22.579	19.351	0	192	192	2	1	-10921639	185.000	185	90	255	3885	49.991	6.315	0.123	0.808
ID219936	219936	58	33.783	15.427	19.330	0	192	192	2	1	-10921639	123.762	123	66	195	2599	33.536	2.000	0.069	0.479
ID219940	219940	61	35.646	0.000	26.000	0	192	192	2	1	-10921639	95.476	88	69	135	2005	18.774	4.800	0.259	2.095
ID219935	219935	47	84.214	10.105	14.056	0	192	192	2	1	-10921639	198.095	190	121	255	4160	47.576	2.000	0.204	1.412
ID219934	219934	44	67.196	24.074	13.011	0	192	192	2	1	-10921639	144.095	152	64	255	3026	50.091	2.000	0.148	0.741
ID219933	219933	53	33.305	14.640	4.588	0	192	192	2	1	-10921639	115.143	121	76	157	2418	24.654	7.600	0.113	0.951
ID219932	219932	56	38.527	18.333	4.145	0	192	192	2	1	-10921639	112.619	119	52	185	2365	35.659	6.282	0.121	0.679
ID219943	219943	47	79.142	10.058	14.097	0	193	193	2	1	-10921639	213.810	221	138	255	4490	38.799	4.800	0.200	1.840
ID219942	219942	44	56.915	24.138	13.044	0	193	193	2	1	-10921639	148.190	154	76	224	3112	38.255	2.000	0.150	1.013
ID219941	219941	56	47.946	18.287	4.387	0	193	193	2	1	-10921639	120.571	128	50	200	2532	40.722	2.000	0.149	0.767
ID219947	219947	61	34.400	0.000	25.000	0	193	193	2	1	-10921639	100.238	100	66	138	2105	23.171	2.000	0.175	1.290
ID219946	219946	41	67.633	22.627	21.982	0	193	193	2	1	-10921639	158.238	176	66	255	3323	60.166	6.366	0.181	0.808
ID219945	219945	60	68.202	22.844	18.991	0	193	193	2	1	-10921639	187.857	200	78	255	3945	52.429	2.000	0.147	0.921
ID219944	219944	58	41.240	15.714	19.251	0	193	193	2	1	-10921639	144.333	142	100	216	3031	29.357	2.000	0.091	0.820
ID219948	219948	48	32.820	18.303	25.097	0	193	193	2	1	-10921639	85.619	90	28	145	1798	36.526	2.000	0.147	0.599
ID219955	219955	58	40.628	15.550	19.388	0	194	194	2	1	-10921639	136.714	131	95	216	2871	29.503	2.000	0.092	0.780
ID219954	219954	None	28.675	0.000	19.000	0	194	194	2	1	-10921639	120.905	119	92	147	2539	15.016	7.600	0.138	1.948
ID219953	219953	47	80.898	10.131	14.123	0	194	194	2	1	-10921639	206.905	207	123	255	4345	43.317	4.800	0.203	1.612
ID219952	219952	44	72.549	24.111	13.125	0	194	194	2	1	-10921639	152.714	147	81	255	3207	47.700	2.000	0.194	1.038
ID219958	219958	61	31.196	0.000	26.000	0	194	194	2	1	-10921639	87.429	83	52	147	1836	24.334	2.000	0.170	1.043
ID219957	219957	41	64.771	22.957	22.076	0	194	194	2	1	-10921639	146.286	169	57	255	3072	58.167	6.349	0.174	0.746
ID219956	219956	60	69.084	22.730	18.878	0	194	194	2	1	-10921639	185.429	197	69	255	3894	52.900	6.339	0.160	0.969
ID219951	219951	62	31.025	24.777	6.932	0	194	194	2	1	-10921639	75.000	83	26	126	1575	27.646	2.000	0.146	0.693
ID219950	219950	53	32.310	14.916	4.581	0	194	194	2	1	-10921639	114.381	116	71	171	2402	26.620	2.000	0.112	0.869
ID219949	219949	56	41.852	18.465	4.580	0	194	194	2	1	-10921639	131.905	126	97	181	2770	23.558	6.257	0.139	1.370
ID219987	219987	None	27.070	18.529	25.533	0	195	195	2	1	-10921639	59.476	47	14	140	1249	39.580	2.000	0.081	0.226
ID219986	219986	61	35.210	0.000	26.000	0	195	195	2	1	-10921639	83.238	92	35	121	1748	26.844	2.000	0.197	1.019
ID219985	219985	41	74.416	22.867	21.983	0	195	195	2	1	-10921639	155.524	173	54	255	3266	61.351	2.000	0.188	0.804
ID219984	219984	60	56.487	22.635	18.797	0	195	195	2	1	-10921639	187.810	195	81	252	3944	48.602	6.321	0.144	0.971
ID219979	219979	56	37.851	18.332	4.306	0	195	195	2	1	-10921639	124.762	128	57	176	2620	34.976	6.306	0.123	0.781
ID219978	219978	53	44.505	14.783	4.060	0	195	195	2	1	-10921639	120.143	121	66	173	2523	29.068	2.000	0.159	1.132
ID219983	219983	58	43.169	15.652	19.028	0	195	195	2	1	-10921639	151.381	142	112	233	3179	32.154	2.000	0.097	0.829
ID219982	219982	47	73.469	10.105	13.995	0	195	195	2	1	-10921639	214.667	212	154	255	4508	38.569	4.800	0.183	1.719
ID219981	219981	44	80.245	24.192	12.942	0	195	195	2	1	-10921639	159.333	157	85	255	3346	50.280	2.000	0.198	1.049
ID219980	219980	62	30.554	25.108	7.194	0	195	195	2	1	-10921639	76.905	78	26	135	1615	30.707	2.000	0.126	0.560
ID219959	219959	56	52.767	17.561	4.228	0	196	196	2	1	-10921639	131.667	140	54	200	2765	43.245	2.000	0.179	0.926
ID219963	219963	58	37.910	15.456	19.019	0	196	196	2	1	-10921639	128.190	126	69	209	2692	38.826	2.000	0.066	0.407
ID219962	219962	47	80.400	10.036	13.973	0	196	196	2	1	-10921639	202.714	197	119	255	4257	42.958	2.000	0.194	1.534
ID219961	219961	44	80.011	24.023	13.282	0	196	196	2	1	-10921639	166.905	166	78	255	3505	56.860	2.000	0.201	0.983
ID219960	219960	62	36.188	24.876	7.260	0	196	196	2	1	-10921639	83.238	85	33	152	1748	33.430	2.000	0.152	0.655
ID219966	219966	61	31.439	0.000	25.000	0	196	196	2	1	-10921639	88.667	97	47	123	1862	20.301	4.800	0.205	1.487
ID219965	219965	41	62.968	22.873	22.102	0	196	196	2	1	-10921639	139.429	152	52	231	2928	56.960	2.000	0.158	0.669
ID219964	219964	60	57.736	22.767	18.552	0	196	196	2	1	-10921639	181.000	176	64	255	3801	54.740	6.359	0.132	0.772
ID219991	219991	44	77.378	24.242	13.095	0	197	197	2	1	-10921639	162.667	162	85	255	3416	48.053	2.000	0.211	1.179
ID219990	219990	63	30.918	12.212	9.392	0	197	197	2	1	-10921639	136.619	140	76	207	2869	33.982	2.000	0.095	0.699
ID219989	219989	62	33.118	23.834	7.507	0	197	197	2	1	-10921639	101.333	102	59	152	2128	27.084	2.000	0.109	0.738
ID219988	219988	56	46.528	15.081	4.404	0	197	197	2	1	-10921639	118.476	116	47	197	2488	39.574	3.200	0.187	0.941
ID219995	219995	41	50.752	22.888	21.972	0	197	197	2	1	-10921639	122.905	140	38	190	2581	50.252	2.000	0.139	0.598
ID219994	219994	58	37.670	15.405	18.920	0	197	197	2	1	-10921639	127.143	119	59	195	2670	36.143	7.600	0.086	0.556
ID219993	219993	60	56.803	22.758	18.355	0	197	197	2	1	-10921639	173.667	185	92	235	3647	42.246	6.348	0.144	1.035
ID219992	219992	47	77.792	10.153	14.042	0	197	197	2	1	-10921639	204.190	193	150	255	4288	42.194	4.800	0.192	1.557
ID219997	219997	64	30.039	18.327	25.288	0	197	197	2	1	-10921639	75.429	76	26	121	1584	30.036	2.000	0.139	0.611
ID219996	219996	61	30.755	0.000	25.000	0	197	197	2	1	-10921639	73.143	71	37	121	1536	24.489	7.600	0.186	0.937
ID219971	219971	44	90.063	24.262	13.217	0	198	198	2	1	-10921639	179.857	181	116	255	3777	52.289	2.000	0.228	1.279
ID219970	219970	63	34.763	13.050	9.962	0	198	198	2	1	-10921639	165.714	169	102	214	3480	31.972	2.000	0.069	0.667
ID219969	219969	62	51.857	23.603	7.739	0	198	198	2	1	-10921639	115.762	123	35	221	2431	46.229	2.000	0.140	0.615
ID219968	219968	None	36.662	17.652	4.254	0	198	198	2	1	-10921639	124.000	135	66	171	2604	31.501	7.600	0.130	0.908
ID219975	219975	41	74.971	22.917	22.021	0	198	198	2	1	-10921639	143.333	152	52	255	3010	59.686	2.000	0.182	0.738
ID219974	219974	58	32.200	16.053	19.223	0	198	198	2	1	-10921639	146.524	150	92	214	3077	27.555	7.600	0.083	0.814
ID219973	219973	60	48.782	23.000	18.000	0	198	198	2	1	-10921639	174.429	178	102	255	3663	38.068	2.000	0.108	0.895
ID219972	219972	47	67.085	10.627	14.192	0	198	198	2	1	-10921639	221.619	233	171	255	4654	32.566	4.800	0.161	1.890
ID219977	219977	64	32.562	18.262	25.335	0	198	198	2	1	-10921639	83.381	78	42	138	1751	29.735	2.000	0.129	0.642
ID219976	219976	61	32.779	0.000	25.000	0	198	198	2	1	-10921639	81.333	81	49	128	1708	22.866	2.000	0.192	1.144
ID219967	219967	56	44.208	15.129	4.106	0	198	198	2	1	-10921639	122.476	135	66	173	2572	32.186	2.000	0.172	1.118
ID220035	220035	41	54.093	22.529	21.962	0	199	199	2	1	-10921639	126.524	138	47	209	2657	53.537	2.000	0.164	0.667
ID220034	220034	58	27.625	15.313	19.053	0	199	199	2	1	-10921639	120.762	123	73	178	2536	29.898	2.000	0.043	0.336
ID220033	220033	60	58.648	23.154	18.278	0	199	199	2	1	-10921639	169.810	173	88	247	3566	42.201	2.000	0.131	0.932
ID220032	220032	47	69.969	10.359	14.010	0	199	199	2	1	-10921639	194.619	193	114	255	4087	47.541	2.000	0.162	1.143
ID220037	220037	64	31.767	18.333	25.310	0	199	199	2	1	-10921639	79.857	66	35	126	1677	29.457	2.000	0.159	0.744
ID220036	220036	61	35.464	0.000	25.000	0	199	199	2	1	-10921639	78.857	81	36	131	1656	29.241	7.600	0.203	0.911
ID220031	220031	44	67.964	24.301	13.422	0	199	199	2	1	-10921639	156.619	150	92	235	3289	44.185	2.000	0.193	1.145
ID220030	220030	63	31.017	12.532	9.815	0	199	199	2	1	-10921639	157.905	164	107	216	3316	27.039	2.000	0.083	0.893
ID220029	220029	62	27.926	23.619	7.639	0	199	199	2	1	-10921639	93.143	102	42	150	1956	30.292	2.000	0.096	0.538
ID220028	220028	56	48.273	15.181	4.205	0	199	199	2	1	-10921639	124.571	131	69	193	2616	33.278	4.800	0.207	1.283
ID220007	220007	63	37.906	12.996	10.033	0	200	200	2	1	-10921639	168.286	173	109	240	3534	37.251	2.000	0.075	0.631
ID220006	220006	62	48.560	23.809	7.795	0	200	200	2	1	-10921639	110.476	114	47	193	2320	38.047	2.000	0.148	0.748
ID220005	220005	56	42.568	17.794	4.468	0	200	200	2	1	-10921639	129.095	135	61	183	2711	39.255	6.326	0.141	0.815
ID220011	220011	None	31.621	17.797	21.280	0	200	200	2	1	-10921639	151.190	157	83	216	3175	31.487	2.000	0.061	0.555
ID220010	220010	60	56.381	23.147	18.205	0	200	200	2	1	-10921639	184.714	197	102	243	3879	45.039	4.800	0.139	1.001
ID220009	220009	47	69.081	10.751	14.180	0	200	200	2	1	-10921639	227.667	238	147	255	4781	29.845	4.800	0.187	2.407
ID220008	220008	44	47.345	24.254	13.444	0	200	200	2	1	-10921639	152.000	147	81	204	3192	35.908	2.000	0.127	0.953
ID220014	220014	64	29.778	18.440	25.025	0	200	200	2	1	-10921639	89.143	83	40	142	1872	30.617	2.000	0.133	0.683
ID220013	220013	61	42.479	0.000	25.000	0	200	200	2	1	-10921639	81.381	85	42	145	1709	30.533	2.000	0.212	0.932
ID220012	220012	41	46.707	22.631	21.818	0	200	200	2	1	-10921639	125.667	123	35	207	2639	56.288	2.000	0.122	0.486
ID220019	220019	None	30.186	2.033	18.725	0	201	201	2	1	-10921639	122.905	121	97	169	2581	18.523	4.800	0.117	1.385
ID220018	220018	60	36.102	23.377	18.164	0	201	201	2	1	-10921639	160.238	159	88	212	3365	33.565	4.800	0.106	0.914
ID220017	220017	44	41.065	24.010	13.639	0	201	201	2	1	-10921639	143.381	142	88	195	3011	33.624	4.800	0.132	0.997
ID220016	220016	47	70.055	10.456	13.891	0	201	201	2	1	-10921639	186.048	195	114	255	3907	47.538	2.000	0.170	1.136
ID220022	220022	64	27.426	18.414	25.007	0	201	201	2	1	-10921639	79.524	78	42	131	1670	28.605	2.000	0.127	0.629
ID220021	220021	41	48.484	22.918	22.052	0	201	201	2	1	-10921639	115.286	121	40	190	2421	46.789	2.000	0.137	0.593
ID220020	220020	None	36.305	20.491	19.676	0	201	201	2	1	-10921639	162.048	154	119	216	3403	28.271	7.600	0.082	0.866
ID220015	220015	56	43.851	15.367	4.146	0	201	201	2	1	-10921639	124.333	121	73	178	2611	29.783	4.800	0.179	1.265
ID220027	220027	41	42.515	22.225	21.609	0	202	202	2	1	-10921639	146.619	147	52	207	3079	41.732	4.800	0.155	0.945
ID220026	220026	60	37.951	23.350	18.083	0	202	202	2	1	-10921639	163.429	166	95	214	3432	28.368	4.800	0.112	1.161
ID220025	220025	47	63.905	10.379	13.861	0	202	202	2	1	-10921639	185.476	188	112	255	3895	43.157	4.800	0.155	1.156
ID220024	220024	44	39.868	24.037	13.405	0	202	202	2	1	-10921639	132.286	142	64	185	2778	32.780	2.000	0.115	0.832
ID220023	220023	56	35.800	15.979	4.116	0	202	202	2	1	-10921639	128.143	126	66	164	2691	24.288	4.800	0.159	1.449
ID220003	220003	41	38.323	22.086	21.610	0	203	203	2	1	-10921639	123.857	131	35	188	2601	43.568	2.000	0.119	0.604
ID220002	220002	60	45.556	22.983	17.847	0	203	203	2	1	-10921639	158.857	166	83	235	3336	38.459	2.000	0.113	0.838
ID220001	220001	47	62.505	10.344	13.847	0	203	203	2	1	-10921639	181.476	171	138	255	3811	35.670	4.800	0.171	1.488
ID220000	220000	44	47.999	24.127	13.370	0	203	203	2	1	-10921639	146.238	145	88	212	3071	35.087	2.000	0.136	0.995
ID220004	220004	64	29.377	18.030	24.913	0	203	203	2	1	-10921639	78.762	85	28	123	1654	27.977	2.000	0.159	0.772
ID219999	219999	65	35.712	18.367	4.639	0	203	203	2	1	-10921639	134.238	135	100	176	2819	20.990	6.320	0.135	1.518
ID219998	219998	56	32.693	15.075	4.451	0	203	203	2	1	-10921639	108.190	100	57	154	2272	31.573	2.000	0.147	0.880
ID220049	220049	64	28.124	18.251	24.573	0	204	204	2	1	-10921639	76.286	71	35	126	1602	32.416	2.000	0.147	0.602
ID220048	220048	41	35.730	22.477	21.626	0	204	204	2	1	-10921639	123.524	135	42	181	2594	38.893	2.000	0.134	0.752
ID220043	220043	None	41.548	12.589	9.867	0	204	204	2	1	-10921639	151.571	157	97	209	3183	31.454	2.000	0.113	0.976
ID220042	220042	65	34.635	18.334	4.459	0	204	204	2	1	-10921639	118.286	116	78	171	2484	26.329	2.000	0.119	0.957
ID220047	220047	60	35.259	22.966	18.534	0	204	204	2	1	-10921639	144.524	157	45	190	3035	39.359	6.287	0.103	0.685
ID220046	220046	None	28.469	16.004	18.994	0	204	204	2	1	-10921639	125.429	128	76	178	2634	27.206	2.000	0.073	0.627
ID220045	220045	44	38.337	22.802	15.629	0	204	204	2	1	-10921639	157.381	164	104	197	3305	29.233	6.239	0.121	1.160
ID220044	220044	47	43.664	10.048	13.909	0	204	204	2	1	-10921639	155.286	157	97	214	3261	27.801	7.600	0.129	1.279
ID220041	220041	60	38.129	22.105	19.781	0	205	205	2	1	-10921639	138.714	138	83	181	2913	25.827	4.800	0.157	1.458
ID220040	220040	44	32.292	23.768	14.299	0	205	205	2	1	-10921639	124.000	131	76	162	2604	25.996	4.800	0.147	1.226
ID220039	220039	47	42.295	9.971	13.715	0	205	205	2	1	-10921639	140.190	135	92	212	2944	28.384	6.039	0.119	1.053
ID220038	220038	65	29.256	18.064	4.828	0	205	205	2	1	-10921639	129.190	133	97	159	2713	20.019	4.800	0.128	1.464
ID220051	220051	None	33.650	12.834	10.319	0	206	206	2	1	-10921639	143.333	145	92	190	3010	28.570	4.800	0.109	0.990
ID220050	220050	65	31.420	18.749	4.962	0	206	206	2	1	-10921639	112.238	116	78	145	2357	22.143	6.250	0.118	1.074
ID220054	220054	60	33.192	22.417	21.518	0	206	206	2	1	-10921639	106.667	114	33	152	2240	34.497	2.000	0.144	0.779
ID220053	220053	44	27.318	24.041	12.902	0	206	206	2	1	-10921639	116.286	121	64	147	2442	22.446	4.800	0.140	1.269
ID220052	220052	47	31.503	9.797	13.433	0	206	206	2	1	-10921639	131.524	133	88	183	2762	24.459	7.600	0.088	0.869
ID220058	220058	60	38.171	22.300	20.976	0	207	207	2	1	-10921639	123.857	126	69	178	2601	26.618	4.800	0.181	1.425
ID220057	220057	44	41.880	24.187	13.962	0	207	207	2	1	-10921639	120.762	131	64	159	2536	28.093	3.200	0.170	1.251
ID220056	220056	47	30.122	11.183	14.110	0	207	207	2	1	-10921639	138.714	138	107	181	2913	21.925	2.000	0.091	1.053
ID220055	220055	65	33.463	18.493	5.015	0	207	207	2	1	-10921639	127.619	131	83	164	2680	23.748	2.000	0.131	1.241
ID220067	220067	60	35.000	22.537	22.018	0	208	208	2	1	-10921639	81.286	90	16	150	1707	39.850	2.000	0.121	0.441
ID220066	220066	None	30.973	0.000	21.000	0	208	208	2	1	-10921639	85.095	85	60	109	1787	15.579	7.600	0.214	1.926
ID220065	220065	44	39.688	24.229	13.890	0	208	208	2	1	-10921639	114.238	119	73	162	2399	21.737	4.800	0.168	1.511
ID220064	220064	47	29.437	11.034	13.954	0	208	208	2	1	-10921639	135.952	126	104	188	2855	25.352	7.600	0.080	0.794
ID220063	220063	65	29.495	18.320	5.661	0	208	208	2	1	-10921639	136.286	140	97	169	2862	17.502	2.000	0.099	1.400
ID220071	220071	60	35.229	22.435	22.209	0	209	209	2	1	-10921639	110.000	112	52	154	2310	29.334	2.000	0.176	1.124
ID220070	220070	None	27.365	14.883	18.880	0	209	209	2	1	-10921639	113.048	116	54	154	2374	27.347	2.000	0.087	0.658
ID220069	220069	47	32.078	10.316	14.188	0	209	209	2	1	-10921639	136.238	138	92	171	2861	22.669	6.285	0.112	1.215
ID220068	220068	44	33.908	24.017	13.000	0	209	209	2	1	-10921639	105.143	107	57	138	2208	22.776	4.800	0.153	1.226
ID220083	220083	44	37.584	23.848	13.864	0	210	210	2	1	-10921639	109.476	112	52	166	2299	30.076	2.000	0.143	0.909
ID220082	220082	47	29.995	10.179	14.308	0	210	210	2	1	-10921639	119.905	123	83	164	2518	20.149	7.600	0.115	1.228
ID220081	220081	65	30.748	17.983	6.951	0	210	210	2	1	-10921639	129.476	128	95	169	2719	20.344	3.200	0.093	1.079
ID220084	220084	60	30.758	22.221	22.030	0	210	210	2	1	-10921639	102.381	109	42	142	2150	29.698	4.800	0.173	1.015
ID220059	220059	65	29.281	16.914	5.673	0	211	211	2	1	-10921639	117.762	121	81	171	2473	19.960	4.800	0.104	1.111
ID220062	220062	60	36.060	22.645	21.873	0	211	211	2	1	-10921639	79.619	95	14	138	1672	39.161	2.000	0.163	0.569
ID220061	220061	47	32.133	10.936	13.753	0	211	211	2	1	-10921639	132.048	128	100	164	2773	19.803	7.600	0.133	1.560
ID220060	220060	44	37.226	24.029	13.330	0	211	211	2	1	-10921639	97.286	100	52	140	2043	28.286	2.000	0.149	0.890
ID220074	220074	66	27.530	21.996	18.757	0	212	212	2	1	-10921639	117.286	114	52	164	2463	23.648	6.382	0.122	1.081
ID220073	220073	44	30.610	23.894	13.764	0	212	212	2	1	-10921639	96.238	102	40	147	2021	27.655	2.000	0.113	0.705
ID220072	220072	47	40.066	9.924	14.358	0	212	212	2	1	-10921639	129.476	126	81	169	2719	24.925	4.800	0.152	1.372
ID220075	220075	44	39.829	24.019	13.339	0	213	213	2	1	-10921639	100.048	102	47	147	2101	27.288	2.000	0.177	1.101
ID220077	220077	66	30.017	20.288	19.766	0	213	213	2	1	-10921639	126.952	131	90	154	2666	18.996	7.600	0.118	1.407
ID220076	220076	47	27.199	11.679	13.689	0	213	213	2	1	-10921639	130.619	133	95	169	2743	19.551	4.800	0.113	1.356
ID220091	220091	47	36.289	12.503	13.376	0	214	214	2	1	-10921639	146.333	140	104	188	3073	22.276	2.000	0.106	1.258
ID220090	220090	67	27.524	19.469	5.723	0	214	214	2	1	-10921639	123.571	123	85	159	2595	17.125	6.237	0.098	1.289
ID220093	220093	66	34.825	19.878	19.299	0	214	214	2	1	-10921639	133.667	135	104	166	2807	20.242	2.000	0.112	1.330
ID220092	220092	44	46.018	24.311	13.198	0	214	214	2	1	-10921639	107.000	104	61	147	2247	25.640	2.000	0.204	1.414
ID220079	220079	44	41.349	24.153	13.065	0	215	215	2	1	-10921639	102.619	107	54	147	2155	27.641	2.000	0.174	1.102
ID220078	220078	67	28.343	19.234	5.360	0	215	215	2	1	-10921639	116.143	119	71	140	2439	21.015	4.800	0.127	1.249
ID220080	220080	47	31.201	10.751	13.904	0	215	215	2	1	-10921639	120.476	121	85	162	2530	21.632	4.800	0.119	1.184
ID220089	220089	68	29.424	22.660	21.916	0	216	216	2	1	-10921639	74.857	76	26	128	1572	33.108	2.000	0.148	0.585
ID220088	220088	None	27.382	20.945	19.350	0	216	216	2	1	-10921639	118.905	119	85	147	2497	16.031	4.800	0.130	1.706
ID220087	220087	None	28.252	15.303	18.532	0	216	216	2	1	-10921639	109.333	109	66	157	2296	26.083	3.200	0.118	0.883
ID220086	220086	47	28.524	9.698	13.886	0	216	216	2	1	-10921639	109.000	109	61	150	2289	21.154	2.000	0.112	1.038
ID220085	220085	44	33.357	24.164	12.992	0	216	216	2	1	-10921639	94.619	102	45	126	1987	23.466	2.000	0.170	1.173
ID220099	220099	47	28.395	10.131	13.720	0	217	217	2	1	-10921639	116.333	123	83	159	2443	23.022	6.342	0.124	1.114
ID220098	220098	44	32.887	24.210	13.120	0	217	217	2	1	-10921639	99.190	107	57	142	2083	24.182	2.000	0.141	1.015
ID220097	220097	None	29.298	18.582	4.551	0	217	217	2	1	-10921639	115.429	121	76	145	2424	19.981	4.800	0.129	1.322
ID220100	220100	68	38.441	22.667	21.815	0	217	217	2	1	-10921639	83.667	81	23	140	1757	35.272	2.000	0.201	0.794
ID220106	220106	68	38.466	23.051	21.949	0	218	218	2	1	-10921639	80.000	83	19	135	1680	33.639	2.000	0.186	0.746
ID220105	220105	44	34.149	23.938	12.570	0	218	218	2	1	-10921639	95.524	97	40	140	2006	25.047	2.000	0.162	1.061
ID220095	220095	69	27.612	21.366	19.039	0	219	219	2	1	-10921639	110.667	109	81	159	2324	18.642	4.800	0.096	1.037
ID220094	220094	44	35.592	24.396	12.967	0	219	219	2	1	-10921639	95.714	97	52	135	2010	20.010	2.000	0.181	1.469
ID220096	220096	68	29.179	22.928	21.927	0	219	219	2	1	-10921639	77.333	88	28	123	1624	28.070	3.200	0.170	0.799
ID220111	220111	69	34.361	21.053	19.176	0	220	220	2	1	-10921639	112.429	116	78	162	2361	22.487	7.600	0.124	1.101
ID220110	220110	44	39.867	23.982	13.152	0	220	220	2	1	-10921639	97.190	97	52	135	2041	24.138	2.000	0.205	1.372
ID220104	220104	None	27.339	22.102	21.215	0	221	221	2	1	-10921639	105.190	109	71	145	2209	23.312	4.800	0.166	1.288
ID220103	220103	69	28.493	21.779	19.188	0	221	221	2	1	-10921639	115.333	114	71	145	2422	18.554	4.800	0.146	1.580
ID220102	220102	44	29.964	24.182	12.423	0	221	221	2	1	-10921639	85.190	88	47	121	1789	20.240	2.000	0.169	1.216
ID220101	220101	70	31.141	18.436	4.823	0	221	221	2	1	-10921639	111.000	107	83	150	2331	20.654	2.000	0.133	1.265
ID220107	220107	70	36.735	19.518	6.351	0	222	222	2	1	-10921639	118.810	128	73	154	2495	28.760	7.600	0.161	1.148
ID220109	220109	69	33.666	21.651	18.356	0	222	222	2	1	-10921639	115.143	119	59	157	2418	26.693	4.800	0.137	1.043
ID220108	220108	44	34.688	24.085	12.435	0	222	222	2	1	-10921639	94.619	102	47	131	1987	25.482	4.800	0.175	1.104
ID220112	220112	69	36.974	21.599	18.504	0	223	223	2	1	-10921639	108.333	107	54	166	2275	27.805	4.800	0.170	1.134
ID220119	220119	71	28.770	22.235	21.701	0	224	224	2	1	-10921639	86.238	92	30	123	1811	25.587	4.800	0.169	0.974
ID220118	220118	None	27.180	23.692	12.840	0	224	224	2	1	-10921639	88.381	90	42	123	1856	22.794	4.800	0.137	0.933
ID220117	220117	71	32.244	22.582	21.829	0	225	225	2	1	-10921639	77.952	90	19	126	1637	34.880	2.000	0.164	0.630
ID220116	220116	None	34.649	19.280	5.607	0	225	225	2	1	-10921639	126.714	128	90	162	2661	18.139	4.800	0.152	1.845
ID220114	220114	71	27.319	22.295	22.120	0	226	226	2	1	-10921639	83.762	85	45	123	1759	24.257	4.800	0.152	0.909
ID220113	220113	None	29.537	11.068	11.973	0	226	226	2	1	-10921639	111.143	112	71	152	2334	20.585	6.371	0.109	1.062
ID220120	220120	71	33.617	21.104	20.360	0	227	227	2	1	-10921639	114.810	109	90	152	2411	17.932	7.600	0.137	1.544
ID220121	220121	71	34.538	21.077	19.253	0	228	228	2	1	-10921639	118.952	112	95	173	2498	21.158	2.000	0.110	1.113
ID220122	220122	None	37.102	19.063	7.936	0	229	229	2	1	-10921639	126.571	126	100	195	2658	22.366	4.800	0.113	1.148
ID220115	220115	None	32.572	22.510	21.760	0	230	230	2	1	-10921639	76.476	90	14	140	1606	36.260	2.000	0.150	0.549
ID220124	220124	None	31.222	10.062	13.434	0	232	232	2	1	-10921639	106.143	112	69	142	2229	21.887	4.800	0.153	1.284
ID220123	220123	72	30.057	21.073	19.244	0	233	233	2	1	-10921639	104.762	102	78	150	2200	17.790	7.600	0.114	1.203
ID220125	220125	72	30.192	20.973	19.282	0	234	234	2	1	-10921639	112.762	109	81	166	2368	23.274	7.600	0.114	0.994
ID220127	220127	None	27.154	22.572	21.941	0	235	235	2	1	-10921639	70.333	81	21	109	1477	28.723	2.000	0.170	0.712
ID220126	220126	None	28.754	18.911	5.936	0	235	235	2	1	-10921639	112.048	112	83	138	2353	16.984	4.800	0.147	1.691
ID220128	220128	73	27.192	23.920	13.431	0	237	237	2	1	-10921639	87.286	85	54	116	1833	19.973	2.000	0.145	1.106
ID220130	220130	None	27.445	22.538	20.829	0	238	238	2	1	-10921639	84.810	95	23	121	1781	31.587	4.800	0.164	0.755
ID220129	220129	73	28.409	23.709	13.615	0	238	238	2	1	-10921639	95.857	102	57	128	2013	22.234	4.800	0.151	1.129
ID220131	220131	None	27.026	16.859	12.348	0	240	240	2	1	-10921639	115.619	112	95	159	2428	16.898	2.000	0.087	1.096
ID220132	220132	None	28.299	23.749	12.875	0	240	240	2	1	-10921639	82.381	83	47	116	1730	21.905	2.000	0.141	0.930
ID220133	220133	74	31.679	22.076	21.815	0	242	242	2	1	-10921639	83.143	88	33	121	1746	23.098	2.000	0.201	1.205
ID220134	220134	74	27.663	22.298	22.334	0	243	243	2	1	-10921639	82.286	85	42	109	1728	19.347	7.600	0.190	1.359
ID220139	220139	None	27.208	10.254	13.650	0	244	244	2	1	-10921639	86.762	92	45	128	1822	22.652	4.800	0.145	0.969
ID220136	220136	74	36.664	22.667	22.339	0	245	245	2	1	-10921639	79.238	78	30	123	1664	27.544	2.000	0.217	1.027
ID220135	220135	74	36.447	23.129	22.247	0	246	246	2	1	-10921639	86.048	95	38	123	1807	27.242	2.000	0.205	1.076
ID220138	220138	74	45.000	22.975	22.229	0	247	247	2	1	-10921639	90.524	88	42	157	1901	28.877	2.000	0.228	1.165
ID220137	220137	None	30.654	23.692	13.058	0	247	247	2	1	-10921639	85.476	81	50	131	1795	25.073	2.000	0.152	0.900
ID220147	220147	74	46.188	23.244	21.971	0	248	248	2	1	-10921639	100.619	104	50	157	2113	32.085	4.800	0.214	1.107
ID220146	220146	None	29.163	19.466	6.333	0	248	248	2	1	-10921639	107.048	107	71	154	2248	20.333	6.275	0.138	1.273
ID220142	220142	74	44.708	23.240	21.959	0	249	249	2	1	-10921639	98.619	100	50	154	2071	28.824	4.800	0.220	1.233
ID220145	220145	74	37.827	23.500	22.197	0	250	250	2	1	-10921639	110.810	107	64	159	2327	23.803	4.800	0.191	1.491
ID220143	220143	None	28.309	23.884	12.652	0	251	251	2	1	-10921639	92.905	97	50	123	1951	22.068	2.000	0.131	0.976
ID220144	220144	74	35.839	23.270	22.110	0	251	251	2	1	-10921639	105.810	112	66	145	2222	24.402	4.800	0.169	1.251
ID220141	220141	74	45.968	22.663	22.169	0	252	252	2	1	-10921639	112.333	112	57	173	2359	30.325	2.000	0.192	1.193
ID220140	220140	None	32.696	19.461	5.001	0	252	252	2	1	-10921639	107.810	109	69	145	2264	23.327	4.800	0.161	1.280
ID220150	220150	74	50.257	23.045	21.983	0	253	253	2	1	-10921639	114.000	114	59	178	2394	33.006	2.000	0.189	1.098
ID220149	220149	None	34.585	9.655	13.862	0	253	253	2	1	-10921639	91.048	88	59	145	1912	21.653	2.000	0.164	1.186
ID220148	220148	75	34.695	24.544	13.074	0	253	253	2	1	-10921639	87.571	88	45	135	1839	27.103	2.000	0.175	0.961
ID220175	220175	75	35.827	24.504	12.987	0	254	254	2	1	-10921639	98.952	97	52	152	2078	28.282	4.800	0.170	1.016
ID220176	220176	74	51.998	22.827	21.896	0	254	254	2	1	-10921639	120.619	109	66	200	2533	34.565	2.000	0.190	1.117
ID220155	220155	76	33.596	10.014	13.435	0	255	255	2	1	-10921639	95.857	100	61	135	2013	20.446	4.800	0.172	1.378
ID220157	220157	74	55.952	23.127	22.063	0	255	255	2	1	-10921639	128.381	126	88	183	2696	30.031	2.000	0.221	1.549
ID220156	220156	75	45.647	24.641	13.007	0	255	255	2	1	-10921639	99.714	102	47	164	2094	32.710	2.000	0.186	0.955
ID220159	220159	76	37.297	10.461	14.130	0	256	256	2	1	-10921639	99.381	102	50	164	2087	28.512	6.107	0.170	1.011
ID220158	220158	75	44.723	24.850	13.465	0	256	256	2	1	-10921639	106.857	107	50	162	2244	31.187	2.000	0.187	1.082
ID220160	220160	74	61.086	23.318	22.192	0	256	256	2	1	-10921639	144.952	147	90	202	3044	33.236	4.800	0.221	1.577
ID220169	220169	74	63.671	23.775	22.501	0	257	257	2	1	-10921639	121.762	121	61	235	2557	49.106	2.000	0.224	0.908
ID220168	220168	75	36.351	24.371	13.671	0	257	257	2	1	-10921639	113.000	104	71	157	2373	22.581	2.000	0.144	1.258
ID220167	220167	76	34.385	10.005	13.654	0	257	257	2	1	-10921639	93.429	102	52	145	1962	27.310	2.000	0.152	0.901
ID220166	220166	None	27.188	12.101	8.002	0	257	257	2	1	-10921639	88.095	92	45	154	1850	25.900	2.000	0.104	0.640
ID220191	220191	74	66.814	23.081	22.468	0	258	258	2	1	-10921639	143.571	138	85	209	3015	36.271	4.800	0.236	1.510
ID220190	220190	75	45.349	24.677	13.369	0	258	258	2	1	-10921639	105.476	114	42	173	2215	35.315	2.000	0.186	0.937
ID220189	220189	77	31.636	18.978	5.021	0	258	258	2	1	-10921639	103.667	109	59	133	2177	23.408	7.600	0.143	1.111
ID220163	220163	75	54.751	24.537	13.491	0	259	259	2	1	-10921639	114.619	107	57	209	2407	45.311	2.000	0.190	0.807
ID220162	220162	None	32.626	11.900	7.795	0	259	259	2	1	-10921639	98.857	104	64	173	2076	23.909	7.600	0.115	0.856
ID220161	220161	77	35.835	19.278	4.766	0	259	259	2	1	-10921639	111.095	112	66	154	2333	21.760	4.800	0.154	1.364
ID220165	220165	74	61.528	23.502	22.433	0	259	259	2	1	-10921639	117.667	109	50	219	2471	49.207	2.000	0.198	0.790
ID220164	220164	76	36.939	9.800	13.755	0	259	259	2	1	-10921639	95.333	95	50	164	2002	26.712	7.600	0.163	1.001
ID220179	220179	76	44.582	9.823	13.919	0	260	260	2	1	-10921639	106.190	102	59	176	2230	27.171	2.000	0.178	1.179
ID220178	220178	75	43.700	24.499	13.306	0	260	260	2	1	-10921639	119.000	114	66	178	2499	28.187	2.000	0.165	1.194
ID220177	220177	77	49.819	18.986	4.235	0	260	260	2	1	-10921639	106.143	107	54	185	2229	36.050	2.000	0.188	0.931
ID220180	220180	74	66.094	23.267	22.228	0	260	260	2	1	-10921639	142.762	133	69	224	2998	37.595	4.800	0.221	1.375
ID220154	220154	74	39.149	22.362	22.483	0	261	261	2	1	-10921639	138.571	138	97	181	2910	24.140	4.800	0.153	1.522
ID220153	220153	76	37.022	9.918	13.929	0	261	261	2	1	-10921639	102.476	100	54	164	2152	25.733	2.000	0.139	0.971
ID220152	220152	75	58.929	25.039	13.300	0	261	261	2	1	-10921639	127.143	123	47	204	2670	44.727	3.200	0.196	0.933
ID220151	220151	77	39.244	19.066	4.446	0	261	261	2	1	-10921639	109.429	100	61	169	2298	34.403	2.000	0.158	0.868
ID220171	220171	None	27.519	11.847	7.954	0	262	262	2	1	-10921639	103.381	102	66	157	2171	25.388	4.800	0.105	0.775
ID220170	220170	77	41.258	19.385	4.671	0	262	262	2	1	-10921639	129.381	131	95	173	2717	23.042	7.600	0.140	1.381
ID220174	220174	74	44.715	22.456	21.945	0	262	262	2	1	-10921639	147.095	150	97	195	3089	27.599	4.800	0.144	1.340
ID220173	220173	76	43.992	10.110	13.968	0	262	262	2	1	-10921639	118.333	126	64	169	2485	27.751	4.800	0.175	1.272
ID220172	220172	75	52.876	24.908	13.399	0	262	262	2	1	-10921639	123.714	112	50	193	2598	41.839	2.000	0.185	0.922
ID220195	220195	76	39.411	10.171	13.939	0	263	263	2	1	-10921639	112.524	119	57	173	2363	29.183	2.000	0.142	0.960
ID220194	220194	75	50.862	25.031	13.417	0	263	263	2	1	-10921639	122.143	119	54	188	2565	38.882	3.200	0.167	0.899
ID220193	220193	77	32.287	19.463	4.306	0	263	263	2	1	-10921639	118.857	126	54	164	2496	28.027	6.358	0.122	0.922
ID220192	220192	78	33.641	16.105	3.918	0	263	263	2	1	-10921639	121.667	123	66	169	2555	24.628	6.033	0.110	0.982
ID220196	220196	74	42.608	22.920	22.197	0	263	263	2	1	-10921639	133.667	140	83	195	2807	27.780	7.600	0.144	1.215
ID220183	220183	77	33.060	19.042	4.880	0	264	264	2	1	-10921639	131.619	138	83	178	2764	25.567	7.600	0.119	1.093
ID220182	220182	78	31.613	17.205	4.329	0	264	264	2	1	-10921639	126.238	128	50	178	2651	30.871	7.600	0.112	0.822
ID220181	220181	None	36.308	14.005	1.996	0	264	264	2	1	-10921639	97.048	92	47	166	2038	34.776	2.000	0.132	0.651
ID220187	220187	None	36.055	20.432	20.313	0	264	264	2	1	-10921639	136.571	131	100	197	2868	24.140	7.600	0.103	1.060
ID220186	220186	76	43.988	9.977	13.761	0	264	264	2	1	-10921639	116.810	123	59	185	2453	31.898	2.000	0.151	0.960
ID220185	220185	75	57.905	25.003	13.319	0	264	264	2	1	-10921639	128.762	116	73	200	2704	39.291	2.000	0.176	0.980
ID220184	220184	None	36.651	9.896	11.387	0	264	264	2	1	-10921639	113.286	116	61	178	2379	29.496	6.304	0.124	0.849
ID220188	220188	74	42.022	22.525	22.665	0	264	264	2	1	-10921639	114.857	128	59	166	2412	36.763	2.000	0.162	0.869
ID220199	220199	None	27.195	12.280	8.022	0	265	265	2	1	-10921639	93.190	97	35	157	1957	30.608	7.600	0.074	0.422
ID220198	220198	77	36.647	18.968	4.345	0	265	265	2	1	-10921639	123.476	126	69	176	2593	32.674	4.800	0.149	0.978
ID220197	220197	78	40.591	15.943	3.387	0	265	265	2	1	-10921639	123.762	131	50	176	2599	33.244	2.000	0.143	0.933
ID220203	220203	79	34.348	18.025	25.009	0	265	265	2	1	-10921639	91.286	95	33	140	1917	35.361	2.000	0.131	0.599
ID220202	220202	74	42.274	22.607	22.234	0	265	265	2	1	-10921639	128.810	131	64	173	2705	33.446	4.800	0.142	0.960
ID220201	220201	76	44.639	9.847	13.518	0	265	265	2	1	-10921639	114.524	116	40	169	2405	31.216	6.283	0.183	1.134
ID220200	220200	75	52.763	25.170	13.294	0	265	265	2	1	-10921639	123.429	121	69	193	2592	35.994	2.000	0.179	1.043
ID220209	220209	79	43.694	17.892	24.852	0	266	266	2	1	-10921639	93.952	102	28	171	1973	37.606	2.000	0.160	0.689
ID220208	220208	74	41.066	22.889	22.407	0	266	266	2	1	-10921639	125.286	128	76	197	2631	32.432	2.000	0.130	0.891
ID220207	220207	80	29.004	20.373	20.666	0	266	266	2	1	-10921639	142.571	145	102	171	2994	20.091	7.600	0.092	1.194
ID220206	220206	76	47.317	9.947	13.943	0	266	266	2	1	-10921639	114.286	107	64	190	2400	30.622	2.000	0.167	1.069
ID220205	220205	75	69.793	25.060	13.214	0	266	266	2	1	-10921639	133.286	126	73	247	2799	46.077	2.000	0.200	0.964
ID220204	220204	77	44.216	18.948	4.420	0	266	266	2	1	-10921639	130.952	133	69	202	2750	35.076	4.800	0.143	0.934
ID220211	220211	77	39.085	19.836	4.100	0	267	267	2	1	-10921639	127.571	126	76	183	2679	33.262	2.000	0.119	0.814
ID220210	220210	78	43.915	16.120	4.099	0	267	267	2	1	-10921639	139.286	140	85	195	2925	29.455	2.000	0.129	1.077
ID220215	220215	74	49.261	22.637	22.365	0	267	267	2	1	-10921639	132.857	138	64	193	2790	40.120	2.000	0.161	0.919
ID220214	220214	80	42.961	20.209	20.785	0	267	267	2	1	-10921639	155.000	145	109	221	3255	28.735	7.600	0.113	1.097
ID220213	220213	76	41.354	9.622	13.615	0	267	267	2	1	-10921639	119.762	121	73	173	2515	25.710	6.241	0.161	1.290
ID220212	220212	75	57.079	24.994	13.106	0	267	267	2	1	-10921639	128.000	116	61	216	2688	37.811	2.000	0.157	0.917
ID220216	220216	79	39.950	17.803	25.028	0	267	267	2	1	-10921639	96.667	107	40	147	2030	31.150	2.000	0.162	0.867
ID220243	220243	76	49.394	9.905	13.299	0	268	268	2	1	-10921639	125.667	128	69	202	2639	36.902	4.800	0.208	1.175
ID220242	220242	77	36.673	19.097	4.871	0	268	268	2	1	-10921639	139.619	145	90	171	2932	23.258	7.600	0.118	1.265
ID220241	220241	78	43.053	15.839	3.740	0	268	268	2	1	-10921639	136.143	133	83	195	2859	28.781	2.000	0.146	1.204
ID220247	220247	79	40.472	18.065	25.426	0	268	268	2	1	-10921639	93.429	90	47	145	1962	29.613	2.000	0.157	0.854
ID220246	220246	74	44.182	23.292	22.302	0	268	268	2	1	-10921639	138.571	142	81	209	2910	35.227	6.372	0.147	1.006
ID220245	220245	80	53.604	19.996	20.537	0	268	268	2	1	-10921639	161.714	159	102	243	3396	36.588	2.000	0.134	1.048
ID220244	220244	75	65.372	24.821	13.356	0	268	268	2	1	-10921639	132.619	128	76	228	2785	45.019	2.000	0.193	0.955
ID220227	220227	77	39.592	19.047	4.724	0	269	269	2	1	-10921639	142.476	138	100	207	2992	25.767	6.099	0.123	1.212
ID220226	220226	78	33.492	16.506	3.779	0	269	269	2	1	-10921639	139.667	138	69	207	2933	32.201	4.800	0.123	0.953
ID220231	220231	80	44.325	19.844	20.394	0	269	269	2	1	-10921639	147.810	140	104	214	3104	27.180	7.600	0.120	1.162
ID220230	220230	76	46.777	10.217	14.260	0	269	269	2	1	-10921639	131.619	126	59	200	2764	36.407	6.094	0.162	1.010
ID220229	220229	75	51.260	24.797	13.191	0	269	269	2	1	-10921639	118.667	121	61	197	2492	36.493	2.000	0.161	0.901
ID220228	220228	81	45.418	9.771	11.231	0	269	269	2	1	-10921639	113.714	112	61	231	2388	39.183	7.600	0.100	0.527
ID220233	220233	79	41.145	17.881	25.072	0	269	269	2	1	-10921639	90.048	95	45	138	1891	30.720	2.000	0.166	0.834
ID220232	220232	74	37.987	23.435	22.514	0	269	269	2	1	-10921639	110.000	107	59	166	2310	34.820	2.000	0.139	0.772
ID220240	220240	79	37.145	17.987	24.986	0	270	270	2	1	-10921639	86.952	90	30	140	1826	34.242	2.000	0.146	0.647
ID220235	220235	81	46.927	9.681	11.340	0	270	270	2	1	-10921639	121.571	119	54	212	2553	37.746	2.000	0.131	0.744
ID220234	220234	77	37.189	19.027	4.899	0	270	270	2	1	-10921639	140.143	140	81	178	2943	25.094	7.600	0.126	1.253
ID220239	220239	74	33.571	23.057	22.276	0	270	270	2	1	-10921639	118.429	126	66	169	2487	31.149	4.800	0.126	0.853
ID220238	220238	80	43.794	19.869	20.259	0	270	270	2	1	-10921639	151.286	147	119	212	3177	25.082	7.600	0.116	1.258
ID220237	220237	76	40.210	9.783	13.776	0	270	270	2	1	-10921639	136.000	142	71	190	2856	30.796	6.107	0.154	1.176
ID220236	220236	75	36.029	24.655	12.929	0	270	270	2	1	-10921639	109.667	109	64	164	2303	26.846	2.000	0.131	0.946
ID220225	220225	79	33.925	18.071	25.040	0	271	271	2	1	-10921639	77.952	90	30	123	1637	32.460	2.000	0.155	0.644
ID220224	220224	None	29.669	3.927	25.005	0	271	271	2	1	-10921639	41.571	35	19	104	873	20.146	2.000	0.246	0.815
ID220219	220219	81	53.742	9.512	11.462	0	271	271	2	1	-10921639	127.048	116	69	226	2668	42.586	7.600	0.139	0.727
ID220218	220218	77	41.457	18.895	5.166	0	271	271	2	1	-10921639	127.000	135	71	178	2667	30.193	2.000	0.124	0.928
ID220217	220217	78	30.380	15.193	3.803	0	271	271	2	1	-10921639	123.286	123	78	185	2589	22.996	4.800	0.132	1.246
ID220223	220223	74	40.842	23.171	22.371	0	271	271	2	1	-10921639	113.810	126	52	173	2390	32.213	2.000	0.138	0.859
ID220222	220222	80	34.787	19.074	20.432	0	271	271	2	1	-10921639	140.333	135	104	181	2947	21.923	2.000	0.106	1.232
ID220221	220221	None	33.278	23.244	18.216	0	271	271	2	1	-10921639	127.571	131	83	178	2679	27.288	2.000	0.081	0.704
ID220220	220220	75	57.289	24.537	12.838	0	271	271	2	1	-10921639	121.476	121	54	209	2551	41.545	2.000	0.191	0.938
ID220251	220251	75	48.263	24.685	12.945	0	272	272	2	1	-10921639	118.905	116	54	185	2497	36.450	2.000	0.159	0.894
ID220250	220250	81	53.944	9.436	11.296	0	272	272	2	1	-10921639	111.143	114	40	209	2334	50.031	2.000	0.165	0.630
ID220249	220249	77	29.184	18.985	4.638	0	272	272	2	1	-10921639	127.667	131	88	166	2681	21.671	4.800	0.102	1.092
ID220248	220248	78	36.106	15.887	3.988	0	272	272	2	1	-10921639	129.190	131	92	173	2713	22.115	7.600	0.124	1.288
ID220254	220254	74	32.451	23.095	22.078	0	272	272	2	1	-10921639	110.952	116	40	154	2330	30.606	2.000	0.131	0.842
ID220253	220253	80	44.318	19.617	19.913	0	272	272	2	1	-10921639	150.810	154	109	212	3167	25.181	7.600	0.127	1.350
ID220252	220252	76	32.374	10.000	15.000	0	272	272	2	1	-10921639	123.095	116	81	176	2585	26.420	6.323	0.107	0.903
ID220263	220263	78	35.292	14.789	3.129	0	273	273	2	1	-10921639	119.476	126	57	164	2509	30.688	4.800	0.159	1.066
ID220267	220267	76	29.191	8.451	14.321	0	273	273	2	1	-10921639	104.619	112	47	159	2197	37.067	7.600	0.093	0.483
ID220266	220266	75	50.330	25.022	13.200	0	273	273	2	1	-10921639	119.762	121	50	200	2515	38.151	2.000	0.146	0.800
ID220265	220265	81	35.591	9.493	11.301	0	273	273	2	1	-10921639	103.952	109	40	181	2183	41.631	2.000	0.087	0.399
ID220264	220264	77	38.509	18.690	4.622	0	273	273	2	1	-10921639	132.714	135	73	207	2787	30.869	7.600	0.108	0.840
ID220270	220270	82	29.799	3.254	25.119	0	273	273	2	1	-10921639	54.286	50	26	97	1140	19.458	2.000	0.249	1.112
ID220269	220269	None	36.223	20.143	20.457	0	273	273	2	1	-10921639	153.333	147	119	204	3220	28.097	7.600	0.135	1.302
ID220268	220268	80	47.680	20.143	20.457	0	273	273	2	1	-10921639	153.333	147	119	204	3220	28.097	7.600	0.135	1.302
ID220275	220275	83	33.160	11.331	15.493	0	274	274	2	1	-10921639	140.619	131	112	209	2953	25.924	6.389	0.089	0.882
ID220274	220274	75	44.816	24.461	12.754	0	274	274	2	1	-10921639	121.905	116	88	173	2560	27.437	2.000	0.142	1.107
ID220273	220273	81	50.056	9.616	11.112	0	274	274	2	1	-10921639	124.095	121	76	231	2606	36.296	2.000	0.133	0.803
ID220272	220272	77	35.558	18.921	4.792	0	274	274	2	1	-10921639	132.286	133	88	173	2778	25.513	7.600	0.130	1.197
ID220278	220278	84	28.713	18.045	25.066	0	274	274	2	1	-10921639	67.429	66	23	126	1416	30.268	2.000	0.100	0.406
ID220277	220277	82	37.494	3.027	24.986	0	274	274	2	1	-10921639	60.952	57	35	140	1280	24.683	2.000	0.229	0.920
ID220276	220276	80	53.875	20.112	20.841	0	274	274	2	1	-10921639	143.905	142	85	228	3022	34.891	2.000	0.141	1.020
ID220271	220271	78	35.893	14.992	3.296	0	274	274	2	1	-10921639	119.143	119	64	171	2502	28.845	4.800	0.167	1.181
ID220288	220288	84	36.203	18.429	24.945	0	275	275	2	1	-10921639	76.476	81	19	147	1606	35.878	2.000	0.169	0.615
ID220279	220279	78	27.030	14.188	2.760	0	275	275	2	1	-10921639	99.714	104	45	150	2094	28.973	4.800	0.153	0.913
ID220283	220283	83	35.415	11.801	15.118	0	275	275	2	1	-10921639	142.286	138	102	202	2988	24.344	2.000	0.084	0.909
ID220282	220282	75	61.614	24.338	12.907	0	275	275	2	1	-10921639	135.429	123	81	212	2844	36.342	2.000	0.180	1.136
ID220281	220281	81	54.626	9.864	11.011	0	275	275	2	1	-10921639	122.048	119	64	255	2563	44.389	2.000	0.131	0.638
ID220280	220280	77	38.336	18.598	4.716	0	275	275	2	1	-10921639	132.905	133	90	166	2791	24.041	7.600	0.135	1.317
ID220287	220287	82	27.706	2.967	25.048	0	275	275	2	1	-10921639	62.905	66	35	107	1321	19.139	2.000	0.174	0.975
ID220286	220286	85	45.275	23.085	22.298	0	275	275	2	1	-10921639	116.143	123	52	195	2439	38.320	2.000	0.142	0.754
ID220285	220285	80	39.834	19.876	20.243	0	275	275	2	1	-10921639	147.952	142	104	195	3107	24.855	7.600	0.109	1.171
ID220284	220284	None	28.125	23.455	17.989	0	275	275	2	1	-10921639	132.190	135	88	176	2776	25.913	3.200	0.071	0.679
ID220259	220259	80	36.741	20.752	20.423	0	276	276	2	1	-10921639	150.095	150	119	197	3152	22.805	7.600	0.108	1.288
ID220258	220258	83	42.746	11.126	14.926	0	276	276	2	1	-10921639	146.000	142	107	209	3066	27.785	2.000	0.109	1.032
ID220257	220257	75	72.159	24.564	13.043	0	276	276	2	1	-10921639	133.048	131	33	255	2794	57.112	2.000	0.204	0.789
ID220256	220256	81	50.177	9.795	11.137	0	276	276	2	1	-10921639	117.905	112	59	240	2476	41.531	7.600	0.121	0.613
ID220262	220262	82	35.008	3.283	25.529	0	276	276	2	1	-10921639	70.571	64	30	126	1482	23.951	2.000	0.194	0.959
ID220261	220261	84	32.834	18.310	24.765	0	276	276	2	1	-10921639	73.524	81	14	140	1544	35.902	2.000	0.136	0.490
ID220260	220260	85	41.435	22.903	22.163	0	276	276	2	1	-10921639	116.714	126	52	185	2451	42.918	2.000	0.133	0.637
ID220255	220255	77	40.552	18.680	4.842	0	276	276	2	1	-10921639	129.190	128	81	178	2713	27.305	4.800	0.153	1.255
ID220295	220295	81	66.373	9.819	11.207	0	277	277	2	1	-10921639	126.619	121	64	255	2659	47.117	2.000	0.188	0.850
ID220294	220294	77	37.625	18.968	5.005	0	277	277	2	1	-10921639	124.619	135	66	173	2617	28.463	6.329	0.141	1.082
ID220299	220299	80	41.267	20.229	20.254	0	277	277	2	1	-10921639	151.048	150	107	204	3172	27.696	7.600	0.107	1.059
ID220298	220298	86	38.569	23.537	18.174	0	277	277	2	1	-10921639	131.952	138	40	209	2771	44.948	2.000	0.082	0.443
ID220297	220297	83	27.277	11.194	14.910	0	277	277	2	1	-10921639	133.667	133	92	169	2807	19.835	6.376	0.092	1.136
ID220296	220296	75	82.778	24.371	12.953	0	277	277	2	1	-10921639	153.524	135	102	255	3224	49.125	2.000	0.217	1.115
ID220301	220301	82	28.628	3.472	25.228	0	277	277	2	1	-10921639	62.429	59	35	100	1311	19.831	4.800	0.223	1.149
ID220300	220300	85	43.377	23.470	22.112	0	277	277	2	1	-10921639	126.286	131	61	197	2652	38.425	2.000	0.143	0.824
ID220291	220291	75	78.607	24.385	13.203	0	278	278	2	1	-10921639	149.905	123	90	252	3148	50.819	2.000	0.197	0.970
ID220290	220290	81	67.403	9.792	11.286	0	278	278	2	1	-10921639	122.571	114	52	255	2574	50.092	2.000	0.183	0.756
ID220289	220289	77	27.994	18.785	5.014	0	278	278	2	1	-10921639	117.286	126	73	154	2463	24.924	7.600	0.108	0.921
ID220293	220293	85	56.509	23.152	22.209	0	278	278	2	1	-10921639	130.143	142	45	221	2733	47.805	2.000	0.170	0.790
ID220292	220292	86	37.759	23.506	18.262	0	278	278	2	1	-10921639	134.619	145	40	195	2827	42.985	2.000	0.088	0.507
ID220323	220323	85	44.567	23.017	21.967	0	279	279	2	1	-10921639	130.810	133	54	200	2747	44.036	6.349	0.136	0.711
ID220322	220322	80	46.065	21.155	20.024	0	279	279	2	1	-10921639	168.048	169	121	214	3529	25.103	7.600	0.130	1.540
ID220321	220321	86	46.611	23.138	18.568	0	279	279	2	1	-10921639	160.905	166	57	221	3379	42.003	6.328	0.138	0.926
ID220320	220320	None	30.819	10.939	17.832	0	279	279	2	1	-10921639	119.429	123	73	178	2508	27.546	2.000	0.081	0.646
ID220319	220319	87	38.310	9.500	13.620	0	279	279	2	1	-10921639	153.381	152	109	212	3221	26.436	6.278	0.131	1.343
ID220318	220318	75	83.308	24.330	13.057	0	279	279	2	1	-10921639	153.333	140	95	255	3220	46.571	2.000	0.247	1.305
ID220317	220317	81	58.428	10.098	11.128	0	279	279	2	1	-10921639	134.524	133	64	255	2825	46.740	2.000	0.130	0.663
ID220316	220316	77	58.050	17.915	4.863	0	279	279	2	1	-10921639	141.762	145	92	197	2977	32.051	2.000	0.204	1.501
ID220311	220311	75	71.351	24.182	13.057	0	280	280	2	1	-10921639	142.000	131	73	216	2982	44.722	2.000	0.201	1.064
ID220310	220310	81	59.010	10.127	11.209	0	280	280	2	1	-10921639	128.095	126	52	255	2690	48.549	7.600	0.142	0.655
ID220309	220309	77	46.326	18.705	4.482	0	280	280	2	1	-10921639	113.381	114	35	195	2381	42.284	2.000	0.160	0.740
ID220315	220315	85	60.188	23.523	22.107	0	280	280	2	1	-10921639	114.286	121	23	245	2400	62.380	2.000	0.147	0.469
ID220314	220314	80	43.779	20.485	19.598	0	280	280	2	1	-10921639	153.000	152	102	216	3213	35.602	7.600	0.104	0.811
ID220313	220313	86	55.123	23.517	18.369	0	280	280	2	1	-10921639	138.905	145	38	255	2917	59.386	2.000	0.103	0.437
ID220312	220312	87	42.297	9.299	14.029	0	280	280	2	1	-10921639	134.095	131	73	195	2816	39.037	6.264	0.144	0.864
ID220371	220371	85	46.553	22.825	21.915	0	281	281	2	1	-10921639	128.143	126	38	195	2691	45.833	6.286	0.142	0.696
ID220370	220370	80	46.666	20.912	20.227	0	281	281	2	1	-10921639	162.095	164	114	240	3404	30.050	7.600	0.120	1.158
ID220369	220369	86	48.840	23.628	18.472	0	281	281	2	1	-10921639	138.952	145	38	226	2918	47.277	2.000	0.130	0.678
ID220368	220368	87	53.476	9.490	13.715	0	281	281	2	1	-10921639	140.762	145	69	231	2956	50.579	6.341	0.152	0.733
ID220367	220367	75	69.341	24.082	12.956	0	281	281	2	1	-10921639	148.143	142	73	221	3111	38.859	2.000	0.218	1.362
ID220366	220366	81	58.908	10.000	11.322	0	281	281	2	1	-10921639	136.286	135	57	255	2862	49.121	2.000	0.142	0.689
ID220365	220365	77	37.161	16.257	4.419	0	281	281	2	1	-10921639	126.476	133	66	169	2656	27.475	4.800	0.170	1.336
ID220327	220327	75	59.313	24.089	12.907	0	282	282	2	1	-10921639	137.143	128	88	202	2880	34.532	2.000	0.181	1.218
ID220326	220326	81	37.906	10.328	11.097	0	282	282	2	1	-10921639	116.476	121	57	209	2446	40.210	7.600	0.087	0.465
ID220325	220325	89	34.415	18.258	4.796	0	282	282	2	1	-10921639	129.571	128	78	159	2721	21.127	4.800	0.136	1.468
ID220324	220324	77	34.145	16.469	4.158	0	282	282	2	1	-10921639	117.143	119	50	159	2460	28.489	7.600	0.136	0.987
ID220331	220331	85	53.261	23.149	22.190	0	282	282	2	1	-10921639	134.714	138	69	219	2829	40.946	2.000	0.154	0.879
ID220330	220330	80	31.576	20.408	19.910	0	282	282	2	1	-10921639	148.619	142	107	193	3121	26.709	7.600	0.079	0.814
ID220329	220329	86	57.965	23.808	18.362	0	282	282	2	1	-10921639	140.952	133	45	252	2960	51.048	2.000	0.131	0.641
ID220328	220328	87	53.012	9.612	14.228	0	282	282	2	1	-10921639	144.905	135	83	197	3043	33.810	6.278	0.170	1.244
ID220332	220332	90	30.217	18.752	24.856	0	282	282	2	1	-10921639	73.952	76	21	147	1553	33.745	2.000	0.095	0.380
ID220307	220307	85	48.472	23.138	22.050	0	283	283	2	1	-10921639	128.714	126	61	207	2703	43.008	2.000	0.147	0.769
ID220306	220306	86	46.269	23.569	18.448	0	283	283	2	1	-10921639	135.000	135	33	231	2835	49.324	2.000	0.112	0.552
ID220305	220305	87	60.563	9.564	13.675	0	283	283	2	1	-10921639	159.333	157	119	233	3346	31.946	6.331	0.191	1.599
ID220304	220304	75	78.250	24.107	13.190	0	283	283	2	1	-10921639	150.333	145	81	238	3157	46.687	2.000	0.227	1.190
ID220308	220308	90	41.894	18.840	24.620	0	283	283	2	1	-10921639	82.381	78	21	169	1730	41.764	2.000	0.153	0.522
ID220303	220303	89	41.289	18.597	5.088	0	283	283	2	1	-10921639	120.381	123	59	178	2528	33.650	2.000	0.139	0.873
ID220302	220302	77	35.726	15.954	3.938	0	283	283	2	1	-10921639	120.143	123	69	178	2523	27.619	6.051	0.164	1.223
ID220339	220339	85	41.683	23.019	21.797	0	284	284	2	1	-10921639	123.000	128	57	181	2583	39.714	3.200	0.145	0.784
ID220338	220338	None	37.418	20.944	20.322	0	284	284	2	1	-10921639	153.143	150	114	202	3216	22.953	7.600	0.103	1.243
ID220337	220337	86	56.781	23.780	17.909	0	284	284	2	1	-10921639	137.190	138	38	224	2881	48.361	2.000	0.147	0.726
ID220336	220336	87	60.392	9.444	13.950	0	284	284	2	1	-10921639	135.524	140	69	240	2846	46.219	2.000	0.211	1.024
ID220340	220340	90	41.282	18.739	24.803	0	284	284	2	1	-10921639	79.524	81	28	157	1670	37.435	2.000	0.174	0.629
ID220335	220335	75	51.763	24.254	12.995	0	284	284	2	1	-10921639	131.143	128	88	204	2754	31.086	2.000	0.158	1.154
ID220334	220334	89	38.176	18.768	4.972	0	284	284	2	1	-10921639	118.000	126	61	166	2478	27.650	7.600	0.150	1.113
ID220333	220333	77	31.755	15.782	3.888	0	284	284	2	1	-10921639	117.810	121	52	166	2474	26.871	4.800	0.141	1.081
ID220343	220343	75	52.084	24.067	12.985	0	285	285	2	1	-10921639	123.524	121	59	181	2594	33.348	2.000	0.177	1.115
ID220342	220342	89	35.395	18.598	4.850	0	285	285	2	1	-10921639	111.476	119	50	171	2341	31.758	2.000	0.109	0.693
ID220341	220341	77	32.561	16.199	4.352	0	285	285	2	1	-10921639	118.048	131	66	154	2479	25.345	4.800	0.153	1.237
ID220347	220347	90	36.568	18.411	24.756	0	285	285	2	1	-10921639	72.762	69	19	147	1528	36.886	2.000	0.200	0.658
ID220346	220346	85	58.143	23.052	21.890	0	285	285	2	1	-10921639	138.667	147	57	224	2912	47.090	4.800	0.191	0.945
ID220345	220345	86	50.300	23.768	18.323	0	285	285	2	1	-10921639	137.000	142	50	207	2877	44.250	2.000	0.132	0.722
ID220344	220344	87	64.397	9.422	14.050	0	285	285	2	1	-10921639	138.619	131	59	235	2911	49.478	2.000	0.204	0.949
ID220355	220355	90	35.797	18.478	24.905	0	286	286	2	1	-10921639	80.571	81	35	147	1692	33.710	2.000	0.196	0.782
ID220354	220354	85	64.707	23.060	22.030	0	286	286	2	1	-10921639	137.619	157	52	233	2890	52.746	2.000	0.193	0.846
ID220353	220353	86	46.527	23.793	18.309	0	286	286	2	1	-10921639	133.048	135	59	231	2794	45.197	2.000	0.111	0.587
ID220352	220352	87	55.734	9.644	13.932	0	286	286	2	1	-10921639	154.524	150	83	219	3245	35.523	2.000	0.164	1.225
ID220351	220351	75	73.699	23.991	13.022	0	286	286	2	1	-10921639	138.714	142	61	228	2913	44.394	2.000	0.234	1.186
ID220350	220350	91	33.087	11.169	8.868	0	286	286	2	1	-10921639	118.762	121	45	197	2494	42.193	3.200	0.132	0.656
ID220349	220349	89	29.039	19.197	5.268	0	286	286	2	1	-10921639	109.952	119	52	154	2309	28.783	4.800	0.121	0.824
ID220348	220348	77	34.697	15.802	4.367	0	286	286	2	1	-10921639	117.905	123	54	154	2476	26.653	4.800	0.160	1.220
ID220359	220359	75	73.665	24.214	13.025	0	287	287	2	1	-10921639	139.143	133	54	216	2922	45.361	2.000	0.242	1.197
ID220358	220358	91	38.415	12.023	8.874	0	287	287	2	1	-10921639	132.905	126	66	212	2791	37.347	2.000	0.110	0.705
ID220357	220357	89	27.973	18.863	4.972	0	287	287	2	1	-10921639	111.524	126	40	164	2342	32.344	4.800	0.104	0.650
ID220356	220356	77	46.770	14.996	4.900	0	287	287	2	1	-10921639	130.857	128	76	209	2748	33.301	2.000	0.124	0.865
ID220363	220363	85	78.566	22.884	22.050	0	287	287	2	1	-10921639	139.476	150	47	255	2929	57.249	2.000	0.227	0.901
ID220362	220362	None	50.383	19.906	20.073	0	287	287	2	1	-10921639	161.857	162	109	243	3399	31.894	7.600	0.124	1.117
ID220361	220361	86	28.186	23.716	18.347	0	287	287	2	1	-10921639	115.810	123	40	178	2432	40.008	2.000	0.041	0.229
ID220360	220360	87	74.794	8.838	13.951	0	287	287	2	1	-10921639	157.048	162	88	245	3298	47.039	2.000	0.215	1.180
ID220364	220364	90	27.576	18.491	25.025	0	287	287	2	1	-10921639	74.571	66	30	138	1566	32.657	3.200	0.150	0.595
ID220385	220385	90	36.230	18.293	24.920	0	288	288	2	1	-10921639	70.524	66	21	142	1481	36.559	2.000	0.162	0.537
ID220384	220384	85	75.688	22.874	21.977	0	288	288	2	1	-10921639	134.571	140	40	255	2826	55.284	2.000	0.239	0.939
ID220379	220379	89	39.453	18.734	4.973	0	288	288	2	1	-10921639	118.286	131	50	185	2484	36.445	2.000	0.128	0.737
ID220378	220378	77	48.111	15.606	4.944	0	288	288	2	1	-10921639	143.571	138	88	212	3015	29.539	2.000	0.145	1.228
ID220383	220383	87	62.225	9.395	14.259	0	288	288	2	1	-10921639	162.571	152	102	255	3414	46.420	2.000	0.200	1.167
ID220382	220382	75	69.938	23.913	13.025	0	288	288	2	1	-10921639	139.952	142	59	226	2939	44.226	2.000	0.229	1.180
ID220381	220381	None	30.949	11.104	9.653	0	288	288	2	1	-10921639	132.429	138	64	216	2781	40.790	2.000	0.084	0.505
ID220380	220380	91	36.779	11.858	8.263	0	288	288	2	1	-10921639	116.905	119	54	216	2455	39.911	7.600	0.060	0.333
ID220377	220377	90	31.447	18.586	25.023	0	289	289	2	1	-10921639	71.714	78	19	147	1506	35.110	2.000	0.097	0.360
ID220376	220376	85	79.626	22.553	21.835	0	289	289	2	1	-10921639	139.619	147	38	238	2932	64.704	2.000	0.258	0.886
ID220375	220375	87	75.042	9.965	14.147	0	289	289	2	1	-10921639	179.381	164	107	255	3767	44.520	2.000	0.202	1.356
ID220374	220374	75	70.355	24.137	13.077	0	289	289	2	1	-10921639	132.667	121	66	221	2786	43.531	2.000	0.218	1.092
ID220373	220373	89	39.189	18.582	5.105	0	289	289	2	1	-10921639	116.619	126	40	178	2449	37.875	2.000	0.141	0.761
ID220372	220372	77	50.405	15.213	5.231	0	289	289	2	1	-10921639	136.476	133	64	202	2866	35.753	2.000	0.160	1.051
ID220395	220395	75	88.890	24.035	13.080	0	290	290	2	1	-10921639	144.381	133	64	255	3032	51.872	2.000	0.271	1.187
ID220394	220394	None	30.613	10.901	10.528	0	290	290	2	1	-10921639	153.619	154	83	202	3226	29.126	6.286	0.073	0.722
ID220393	220393	89	42.696	17.707	5.042	0	290	290	2	1	-10921639	135.810	140	69	183	2852	33.051	4.800	0.157	1.114
ID220392	220392	77	45.764	15.821	4.970	0	290	290	2	1	-10921639	145.714	147	95	190	3060	26.522	4.800	0.166	1.564
ID220398	220398	90	32.314	18.626	25.198	0	290	290	2	1	-10921639	74.952	78	21	138	1574	33.367	2.000	0.107	0.434
ID220397	220397	85	75.117	22.098	21.823	0	290	290	2	1	-10921639	154.048	162	64	243	3235	52.880	7.600	0.249	1.161
ID220396	220396	87	66.251	9.834	14.246	0	290	290	2	1	-10921639	182.048	178	107	255	3823	39.413	6.298	0.174	1.369
ID220403	220403	90	31.609	18.362	24.736	0	291	291	2	1	-10921639	73.190	76	23	133	1537	37.431	2.000	0.154	0.522
ID220402	220402	85	78.177	22.141	21.926	0	291	291	2	1	-10921639	157.286	157	57	243	3303	55.054	7.600	0.236	1.090
ID220401	220401	87	69.781	8.237	14.290	0	291	291	2	1	-10921639	162.190	157	88	255	3406	55.914	2.000	0.175	0.866
ID220400	220400	75	73.060	24.248	13.032	0	291	291	2	1	-10921639	143.143	133	73	216	3006	41.777	2.000	0.246	1.354
ID220399	220399	77	43.703	16.216	5.443	0	291	291	2	1	-10921639	141.143	138	90	197	2964	30.591	4.800	0.164	1.297
ID220387	220387	75	70.911	23.993	12.743	0	292	292	2	1	-10921639	141.381	138	71	219	2969	42.059	2.000	0.251	1.349
ID220386	220386	77	50.689	15.823	5.278	0	292	292	2	1	-10921639	135.286	131	78	195	2841	32.609	7.600	0.175	1.234
ID220391	220391	90	28.552	18.754	24.751	0	292	292	2	1	-10921639	76.714	73	16	135	1611	39.583	2.000	0.095	0.336
ID220390	220390	85	60.519	22.613	22.070	0	292	292	2	1	-10921639	119.333	131	35	219	2506	57.459	2.000	0.185	0.647
ID220389	220389	92	58.539	19.707	20.364	0	292	292	2	1	-10921639	168.429	166	128	240	3537	31.283	7.600	0.165	1.525
ID220388	220388	87	78.260	8.853	14.136	0	292	292	2	1	-10921639	184.571	185	109	255	3876	48.294	4.800	0.225	1.402
ID220427	220427	90	27.034	18.169	24.690	0	293	293	2	1	-10921639	75.000	71	19	138	1575	37.135	2.000	0.110	0.400
ID220426	220426	85	73.131	22.429	22.049	0	293	293	2	1	-10921639	152.714	159	54	255	3207	54.457	2.000	0.208	0.966
ID220425	220425	92	52.788	19.747	20.719	0	293	293	2	1	-10921639	173.952	173	116	231	3653	33.022	7.600	0.161	1.460
ID220424	220424	87	71.116	8.919	14.225	0	293	293	2	1	-10921639	186.905	171	114	255	3925	41.967	4.800	0.205	1.518
ID220423	220423	75	56.974	24.155	12.889	0	293	293	2	1	-10921639	129.810	133	57	197	2726	36.534	2.000	0.195	1.159
ID220422	220422	77	41.912	16.797	5.411	0	293	293	2	1	-10921639	138.095	135	76	202	2900	28.204	4.800	0.178	1.477
ID220411	220411	75	64.687	23.940	12.870	0	294	294	2	1	-10921639	140.619	138	76	204	2953	39.447	2.000	0.215	1.259
ID220410	220410	77	46.624	16.761	5.001	0	294	294	2	1	-10921639	145.619	145	90	181	3058	25.230	4.800	0.204	1.953
ID220414	220414	85	76.746	22.546	21.974	0	294	294	2	1	-10921639	149.952	145	54	255	3149	67.394	2.000	0.207	0.763
ID220413	220413	92	70.961	20.196	20.636	0	294	294	2	1	-10921639	200.381	200	121	255	4208	43.296	4.800	0.186	1.453
ID220412	220412	87	72.228	9.942	13.958	0	294	294	2	1	-10921639	186.857	181	119	255	3924	39.975	4.800	0.187	1.474
ID220433	220433	None	28.168	18.259	24.796	0	295	295	2	1	-10921639	83.190	73	33	152	1747	39.934	2.000	0.111	0.415
ID220432	220432	85	77.086	22.541	21.913	0	295	295	2	1	-10921639	148.381	142	57	255	3116	69.920	2.000	0.205	0.723
ID220431	220431	87	65.983	10.088	13.997	0	295	295	2	1	-10921639	184.143	178	128	255	3867	36.005	6.262	0.177	1.539
ID220430	220430	75	61.880	23.822	12.894	0	295	295	2	1	-10921639	147.524	152	81	224	3098	39.331	4.800	0.200	1.250
ID220429	220429	None	28.757	12.135	8.028	0	295	295	2	1	-10921639	106.952	114	47	171	2246	33.031	7.600	0.048	0.295
ID220428	220428	77	46.374	16.380	4.883	0	295	295	2	1	-10921639	141.381	140	90	183	2969	26.534	4.800	0.169	1.543
ID220409	220409	85	78.753	22.521	22.082	0	296	296	2	1	-10921639	154.714	135	57	255	3249	69.201	2.000	0.192	0.721
ID220408	220408	92	71.693	19.983	20.172	0	296	296	2	1	-10921639	201.333	204	140	255	4228	39.215	7.600	0.170	1.493
ID220407	220407	87	80.913	9.998	13.983	0	296	296	2	1	-10921639	206.762	202	150	255	4342	36.083	4.800	0.211	1.999
ID220406	220406	75	76.554	23.894	12.979	0	296	296	2	1	-10921639	161.667	169	97	243	3395	43.959	2.000	0.221	1.331
ID220405	220405	77	33.019	16.275	5.563	0	296	296	2	1	-10921639	136.619	135	114	169	2869	17.331	7.600	0.115	1.625
ID220404	220404	None	30.916	18.564	5.194	0	296	296	2	1	-10921639	109.810	114	57	169	2306	32.154	4.800	0.132	0.796
ID220443	220443	87	81.466	10.044	14.039	0	297	297	2	1	-10921639	193.381	185	123	255	4061	38.289	4.800	0.231	1.894
ID220442	220442	75	69.613	23.696	12.891	0	297	297	2	1	-10921639	157.476	147	78	255	3307	46.808	2.000	0.192	1.086
ID220441	220441	93	31.466	12.020	8.107	0	297	297	2	1	-10921639	113.619	119	54	188	2386	32.346	7.600	0.068	0.449
ID220440	220440	77	45.951	16.239	4.824	0	297	297	2	1	-10921639	150.286	150	116	197	3156	20.438	4.800	0.170	2.140
ID220446	220446	85	66.451	22.810	22.093	0	297	297	2	1	-10921639	140.810	142	59	255	2957	54.460	2.000	0.164	0.730
ID220445	220445	92	66.719	19.490	20.308	0	297	297	2	1	-10921639	185.810	176	119	255	3902	43.987	2.000	0.146	1.079
ID220444	220444	94	30.492	15.266	19.155	0	297	297	2	1	-10921639	129.381	128	88	193	2717	27.442	2.000	0.081	0.709
ID220419	220419	94	29.813	15.659	18.913	0	298	298	2	1	-10921639	139.476	138	92	207	2929	29.087	2.000	0.053	0.483
ID220418	220418	87	66.926	10.226	14.003	0	298	298	2	1	-10921639	187.524	190	133	255	3938	34.471	4.800	0.191	1.746
ID220417	220417	75	71.928	23.840	12.870	0	298	298	2	1	-10921639	152.238	140	73	231	3197	46.254	2.000	0.199	1.092
ID220416	220416	93	28.821	11.794	8.200	0	298	298	2	1	-10921639	117.857	121	57	169	2475	29.994	7.600	0.070	0.515
ID220421	220421	85	68.876	22.830	22.262	0	298	298	2	1	-10921639	145.048	147	47	255	3046	56.796	2.000	0.162	0.712
ID220420	220420	92	65.632	19.654	20.381	0	298	298	2	1	-10921639	193.429	185	147	255	4062	36.753	7.600	0.149	1.366
ID220415	220415	77	47.432	16.164	5.050	0	298	298	2	1	-10921639	153.429	159	107	190	3222	24.494	7.600	0.178	1.892
ID220451	220451	92	67.037	19.785	20.597	0	299	299	2	1	-10921639	193.286	195	133	255	4059	39.884	4.800	0.175	1.441
ID220450	220450	87	73.863	10.479	14.028	0	299	299	2	1	-10921639	196.048	183	140	255	4117	39.409	4.800	0.205	1.692
ID220449	220449	75	62.730	24.027	12.934	0	299	299	2	1	-10921639	150.619	154	71	209	3163	38.401	2.000	0.207	1.347
ID220448	220448	93	38.691	12.214	8.402	0	299	299	2	1	-10921639	126.524	133	47	193	2657	44.526	2.000	0.088	0.460
ID220447	220447	77	46.167	16.164	5.105	0	299	299	2	1	-10921639	149.857	152	104	193	3147	23.850	4.800	0.165	1.779
ID220452	220452	85	61.433	22.702	22.109	0	299	299	2	1	-10921639	141.286	142	59	240	2967	56.690	2.000	0.152	0.658
ID220435	220435	93	30.253	12.202	8.544	0	300	300	2	1	-10921639	140.143	140	76	188	2943	29.532	2.000	0.079	0.698
ID220434	220434	77	46.480	15.041	4.800	0	300	300	2	1	-10921639	143.619	138	92	212	3016	34.849	7.600	0.129	0.945
ID220439	220439	85	70.130	22.523	22.014	0	300	300	2	1	-10921639	138.571	152	61	250	2910	59.496	2.000	0.193	0.755
ID220438	220438	94	38.736	15.806	18.930	0	300	300	2	1	-10921639	149.667	152	109	219	3143	29.910	7.600	0.105	0.949
ID220437	220437	87	70.129	10.256	13.942	0	300	300	2	1	-10921639	190.667	188	128	255	4004	34.960	4.800	0.192	1.760
ID220436	220436	75	65.372	23.856	13.004	0	300	300	2	1	-10921639	159.619	162	88	219	3352	40.200	2.000	0.206	1.357
ID220467	220467	85	60.626	22.539	22.124	0	301	301	2	1	-10921639	137.905	138	64	224	2896	53.958	2.000	0.175	0.760
ID220466	220466	92	59.005	19.897	20.386	0	301	301	2	1	-10921639	185.286	173	131	252	3891	37.670	7.600	0.144	1.240
ID220465	220465	94	30.711	15.288	18.847	0	301	301	2	1	-10921639	137.000	135	88	181	2877	27.366	2.000	0.097	0.888
ID220464	220464	87	65.280	10.364	13.848	0	301	301	2	1	-10921639	172.190	166	114	252	3616	39.024	4.800	0.194	1.432
ID220463	220463	75	76.919	23.932	13.086	0	301	301	2	1	-10921639	150.095	150	81	252	3152	46.535	2.000	0.216	1.145
ID220462	220462	95	35.648	17.983	5.094	0	301	301	2	1	-10921639	131.048	133	83	171	2752	26.811	4.800	0.126	1.097
ID220461	220461	77	39.212	15.034	4.893	0	301	301	2	1	-10921639	148.333	150	100	185	3115	24.235	4.800	0.132	1.430
ID220460	220460	99	35.737	14.000	3.000	0	301	301	2	1	-10921639	116.095	107	52	183	2438	37.855	2.000	0.149	0.794
ID220455	220455	95	47.024	18.741	5.121	0	302	302	2	1	-10921639	124.571	126	54	181	2616	39.071	2.000	0.167	0.912
ID220454	220454	77	31.552	15.277	4.991	0	302	302	2	1	-10921639	135.381	140	83	181	2843	26.438	7.600	0.097	0.906
ID220453	220453	99	30.440	14.103	3.199	0	302	302	2	1	-10921639	105.048	109	52	181	2206	36.527	2.000	0.125	0.638
ID220459	220459	85	63.901	22.685	21.977	0	302	302	2	1	-10921639	142.571	140	71	231	2994	53.396	2.000	0.184	0.831
ID220458	220458	92	64.555	20.495	20.860	0	302	302	2	1	-10921639	179.952	176	116	252	3779	39.306	4.800	0.168	1.319
ID220457	220457	87	53.953	10.655	14.150	0	302	302	2	1	-10921639	164.190	166	112	231	3448	29.380	6.174	0.143	1.397
ID220456	220456	75	64.280	23.960	12.957	0	302	302	2	1	-10921639	136.810	140	78	216	2873	38.744	2.000	0.200	1.179
ID220483	220483	85	52.487	22.852	22.088	0	303	303	2	1	-10921639	136.762	138	71	209	2872	45.716	2.000	0.158	0.814
ID220482	220482	92	56.355	19.919	20.726	0	303	303	2	1	-10921639	181.286	178	140	255	3807	28.246	4.800	0.166	1.823
ID220481	220481	None	27.716	15.326	19.088	0	303	303	2	1	-10921639	127.524	128	69	171	2678	25.266	2.000	0.086	0.797
ID220480	220480	87	56.801	9.954	14.063	0	303	303	2	1	-10921639	164.857	171	116	224	3462	30.426	4.800	0.188	1.712
ID220479	220479	75	51.520	24.080	13.026	0	303	303	2	1	-10921639	125.048	128	66	207	2626	35.862	2.000	0.146	0.887
ID220478	220478	95	48.347	17.808	4.524	0	303	303	2	1	-10921639	135.619	135	83	173	2848	25.414	4.800	0.190	1.707
ID220473	220473	85	53.573	23.084	22.296	0	304	304	2	1	-10921639	124.048	128	59	195	2605	42.201	2.000	0.177	0.885
ID220472	220472	92	41.969	19.962	20.864	0	304	304	2	1	-10921639	152.286	147	107	212	3198	26.738	7.600	0.119	1.215
ID220471	220471	87	50.495	10.354	14.057	0	304	304	2	1	-10921639	150.143	147	100	202	3153	30.162	4.800	0.163	1.398
ID220470	220470	75	50.705	24.089	13.220	0	304	304	2	1	-10921639	130.762	133	83	185	2746	32.790	2.000	0.156	1.074
ID220469	220469	96	43.853	12.044	8.098	0	304	304	2	1	-10921639	126.571	133	47	190	2658	35.669	2.000	0.123	0.775
ID220468	220468	95	32.496	18.475	4.648	0	304	304	2	1	-10921639	125.381	131	76	176	2633	23.094	6.240	0.149	1.409
ID220491	220491	75	33.588	23.725	12.793	0	305	305	2	1	-10921639	114.714	119	64	157	2409	26.730	6.364	0.112	0.866
ID220490	220490	96	30.336	11.850	8.554	0	305	305	2	1	-10921639	128.619	128	78	176	2701	24.638	2.000	0.096	0.916
ID220489	220489	95	33.127	18.044	5.046	0	305	305	2	1	-10921639	119.714	119	81	159	2514	22.159	6.310	0.153	1.430
ID220494	220494	85	34.612	22.815	21.922	0	305	305	2	1	-10921639	106.905	112	50	173	2245	37.272	2.000	0.132	0.670
ID220493	220493	92	42.103	20.139	20.168	0	305	305	2	1	-10921639	158.381	154	116	207	3326	21.402	7.600	0.135	1.764
ID220492	220492	87	41.139	10.389	13.512	0	305	305	2	1	-10921639	138.762	140	92	190	2914	29.756	4.800	0.146	1.191
ID220488	220488	92	47.331	20.322	20.772	0	306	306	2	1	-10921639	154.048	157	104	202	3235	24.820	4.800	0.154	1.658
ID220487	220487	75	50.621	23.542	13.168	0	306	306	2	1	-10921639	119.952	123	50	181	2519	41.192	2.000	0.169	0.840
ID220486	220486	87	45.060	10.591	12.571	0	306	306	2	1	-10921639	159.143	166	126	195	3342	23.206	4.800	0.150	1.787
ID220485	220485	96	31.681	12.247	8.549	0	306	306	2	1	-10921639	132.381	128	76	188	2780	28.320	6.095	0.101	0.861
ID220484	220484	95	38.648	18.856	4.957	0	306	306	2	1	-10921639	111.571	114	61	152	2343	25.467	4.800	0.199	1.456
ID220475	220475	75	40.992	23.639	12.760	0	307	307	2	1	-10921639	109.048	107	50	159	2290	32.929	2.000	0.150	0.863
ID220474	220474	95	39.613	18.756	5.171	0	307	307	2	1	-10921639	105.667	112	50	162	2219	32.879	2.000	0.164	0.904
ID220477	220477	92	39.102	21.570	21.570	0	307	307	2	1	-10921639	117.952	126	40	178	2477	36.215	2.000	0.162	0.906
ID220476	220476	87	41.607	9.765	14.528	0	307	307	2	1	-10921639	126.048	119	81	176	2647	27.845	2.000	0.152	1.196
ID220499	220499	92	45.371	22.188	21.834	0	308	308	2	1	-10921639	118.762	123	64	162	2494	32.368	2.000	0.169	1.063
ID220498	220498	87	41.472	9.932	13.901	0	308	308	2	1	-10921639	130.333	140	83	178	2737	27.356	6.296	0.159	1.308
ID220497	220497	75	41.995	23.294	12.789	0	308	308	2	1	-10921639	125.476	126	83	176	2635	23.581	4.800	0.176	1.593
ID220496	220496	None	34.045	10.220	11.274	0	308	308	2	1	-10921639	119.476	128	45	176	2509	37.998	7.600	0.087	0.503
ID220495	220495	95	31.446	17.834	5.376	0	308	308	2	1	-10921639	113.952	116	64	159	2393	26.214	6.186	0.135	1.037
ID220502	220502	92	39.263	22.136	21.280	0	309	309	2	1	-10921639	123.619	123	81	169	2596	24.024	4.800	0.162	1.432
ID220501	220501	75	32.130	23.342	13.435	0	309	309	2	1	-10921639	111.048	114	61	150	2332	21.421	6.107	0.134	1.226
ID220500	220500	87	39.229	10.097	14.010	0	309	309	2	1	-10921639	120.571	131	71	166	2532	27.038	4.800	0.156	1.205
ID220515	220515	92	37.496	21.129	20.866	0	310	310	2	1	-10921639	128.714	128	92	188	2703	23.760	4.800	0.132	1.266
ID220514	220514	87	27.024	10.586	14.096	0	310	310	2	1	-10921639	116.000	112	85	154	2436	18.871	6.066	0.088	0.995
ID220513	220513	75	38.239	23.485	13.270	0	310	310	2	1	-10921639	109.952	112	54	145	2309	24.657	2.000	0.173	1.315
ID220512	220512	95	27.761	18.326	5.944	0	310	310	2	1	-10921639	117.095	119	90	150	2459	17.392	6.316	0.116	1.400
ID220507	220507	92	30.383	23.503	21.603	0	311	311	2	1	-10921639	85.571	83	35	140	1797	32.583	2.000	0.146	0.671
ID220506	220506	75	46.290	24.247	13.134	0	311	311	2	1	-10921639	97.714	100	47	178	2052	31.401	2.000	0.180	0.950
ID220505	220505	87	27.780	9.828	13.137	0	311	311	2	1	-10921639	110.143	114	66	138	2313	19.228	6.049	0.133	1.342
ID220504	220504	None	30.405	12.698	8.135	0	311	311	2	1	-10921639	112.857	112	69	171	2370	26.006	7.600	0.092	0.728
ID220503	220503	95	29.262	19.097	6.098	0	311	311	2	1	-10921639	113.619	119	69	154	2386	20.580	4.800	0.148	1.420
ID220511	220511	92	33.926	20.986	21.186	0	312	312	2	1	-10921639	129.619	126	97	173	2722	21.195	7.600	0.131	1.414
ID220510	220510	75	32.827	23.849	13.086	0	312	312	2	1	-10921639	89.762	90	42	135	1885	27.287	2.000	0.116	0.685
ID220509	220509	87	29.868	9.995	12.580	0	312	312	2	1	-10921639	111.476	114	64	140	2341	19.188	4.800	0.144	1.461
ID220508	220508	95	32.521	19.108	5.516	0	312	312	2	1	-10921639	112.524	116	59	150	2363	21.241	6.346	0.136	1.269
ID220530	220530	92	32.825	20.977	21.077	0	313	313	2	1	-10921639	122.190	121	88	162	2566	18.862	4.800	0.119	1.379
ID220529	220529	75	28.655	23.927	12.907	0	313	313	2	1	-10921639	90.286	90	54	123	1896	22.093	2.000	0.121	0.880
ID220528	220528	95	33.683	17.662	5.672	0	313	313	2	1	-10921639	118.952	116	92	171	2498	19.508	7.600	0.126	1.361
ID220527	220527	95	29.244	18.825	5.313	0	314	314	2	1	-10921639	106.857	116	76	150	2244	20.715	4.800	0.146	1.314
ID220519	220519	97	33.041	23.707	21.798	0	315	315	2	1	-10921639	86.333	88	45	145	1813	30.803	2.000	0.146	0.714
ID220518	220518	None	28.468	24.048	12.996	0	315	315	2	1	-10921639	93.619	100	52	128	1966	23.743	2.000	0.106	0.757
ID220517	220517	None	30.219	12.387	8.298	0	315	315	2	1	-10921639	93.905	102	28	150	1972	32.547	2.000	0.122	0.626
ID220516	220516	95	33.754	17.006	4.999	0	315	315	2	1	-10921639	105.952	107	66	152	2225	22.330	7.600	0.132	1.108
ID220523	220523	None	28.143	18.089	18.314	0	316	316	2	1	-10921639	124.571	126	90	162	2616	19.602	2.000	0.086	1.011
ID220522	220522	95	32.863	18.520	5.540	0	316	316	2	1	-10921639	113.095	112	78	154	2375	22.790	2.000	0.138	1.203
ID220524	220524	97	28.510	23.244	21.720	0	316	316	2	1	-10921639	103.571	107	54	145	2175	27.744	4.800	0.141	0.924
ID220521	220521	97	31.578	21.259	20.286	0	317	317	2	1	-10921639	134.143	138	100	157	2817	15.812	4.800	0.127	1.917
ID220520	220520	95	36.390	17.806	5.914	0	317	317	2	1	-10921639	117.571	119	81	154	2469	21.484	7.600	0.149	1.420
ID220531	220531	95	32.023	16.937	6.637	0	318	318	2	1	-10921639	128.810	131	100	150	2705	15.102	4.800	0.130	1.963
ID220533	220533	97	27.350	22.240	21.836	0	318	318	2	1	-10921639	106.190	109	71	162	2230	23.284	7.600	0.125	1.016
ID220532	220532	98	33.394	23.678	12.989	0	318	318	2	1	-10921639	96.190	100	45	135	2020	27.671	2.000	0.166	0.992
ID220535	220535	None	29.129	20.087	19.903	0	319	319	2	1	-10921639	123.381	131	90	147	2591	16.073	4.800	0.123	1.676
ID220534	220534	98	33.016	23.865	13.374	0	319	319	2	1	-10921639	99.000	107	38	140	2079	27.655	3.200	0.150	0.936
ID220536	220536	97	27.569	21.521	20.951	0	319	319	2	1	-10921639	107.810	109	64	147	2264	23.634	7.600	0.110	0.907
ID220526	220526	98	27.838	23.671	13.114	0	320	320	2	1	-10921639	94.333	97	47	140	1981	28.394	2.000	0.103	0.620
ID220525	220525	95	27.551	18.636	6.067	0	320	320	2	1	-10921639	118.238	119	78	145	2483	17.717	4.800	0.145	1.690
ID220538	220538	97	37.170	21.144	20.646	0	321	321	2	1	-10921639	123.810	123	85	164	2600	21.493	4.800	0.158	1.568
ID220537	220537	95	30.638	17.494	5.546	0	321	321	2	1	-10921639	118.190	116	85	159	2482	19.299	6.276	0.111	1.225
ID220555	220555	97	28.310	22.674	22.497	0	322	322	2	1	-10921639	90.714	88	33	138	1905	27.561	7.600	0.165	0.935
ID220554	220554	95	30.883	19.205	6.121	0	322	322	2	1	-10921639	114.381	123	61	145	2402	22.092	4.800	0.141	1.281
ID220539	220539	100	27.687	12.281	8.984	0	323	323	2	1	-10921639	102.190	107	47	147	2146	25.532	7.600	0.126	0.897
ID220540	220540	97	39.790	20.955	20.596	0	323	323	2	1	-10921639	120.667	112	88	176	2534	25.202	7.600	0.163	1.339
ID220547	220547	None	27.708	17.041	5.658	0	324	324	2	1	-10921639	112.524	114	76	135	2363	17.233	7.600	0.126	1.459
ID220550	220550	97	30.814	21.271	20.816	0	324	324	2	1	-10921639	110.238	107	78	142	2315	19.031	4.800	0.136	1.385
ID220549	220549	None	28.222	23.585	12.937	0	324	324	2	1	-10921639	97.857	100	59	140	2055	22.477	2.000	0.139	1.062
ID220548	220548	100	30.930	12.609	8.329	0	324	324	2	1	-10921639	103.476	107	54	150	2173	25.668	2.000	0.105	0.768
ID220551	220551	97	30.064	21.252	21.071	0	325	325	2	1	-10921639	103.762	104	66	138	2179	18.892	4.800	0.140	1.349
ID220546	220546	97	30.672	20.675	20.571	0	326	326	2	1	-10921639	107.190	104	69	142	2251	21.903	6.346	0.135	1.163
ID220545	220545	101	30.801	23.568	12.835	0	326	326	2	1	-10921639	95.857	97	50	140	2013	24.810	2.000	0.135	0.920
ID220544	220544	None	39.257	12.097	8.884	0	326	326	2	1	-10921639	108.095	109	52	150	2270	26.992	3.200	0.161	1.113
ID220543	220543	None	31.961	17.142	5.330	0	326	326	2	1	-10921639	101.238	104	57	145	2126	25.747	4.800	0.155	1.057
ID220542	220542	97	27.831	21.331	20.055	0	327	327	2	1	-10921639	108.952	116	81	142	2288	18.356	7.600	0.120	1.267
ID220541	220541	101	27.122	23.088	13.631	0	327	327	2	1	-10921639	101.429	104	64	131	2130	18.076	2.000	0.117	1.175
ID220553	220553	97	31.781	21.729	20.903	0	328	328	2	1	-10921639	98.810	100	59	142	2075	24.819	7.600	0.146	1.014
ID220552	220552	None	30.320	12.001	9.241	0	328	328	2	1	-10921639	105.238	104	57	142	2210	22.786	4.800	0.146	1.174
ID220557	220557	97	37.670	21.570	20.732	0	329	329	2	1	-10921639	103.095	100	50	154	2165	27.413	6.057	0.186	1.182
ID220556	220556	102	35.739	18.015	5.364	0	329	329	2	1	-10921639	110.667	114	64	159	2324	28.095	4.800	0.161	1.092
ID220559	220559	97	34.933	21.441	20.721	0	330	330	2	1	-10921639	107.238	104	69	150	2252	23.958	7.600	0.154	1.196
ID220558	220558	102	27.812	16.264	5.017	0	330	330	2	1	-10921639	93.857	95	59	135	1971	22.668	7.600	0.112	0.836
ID220561	220561	97	36.400	21.507	21.204	0	331	331	2	1	-10921639	98.143	97	50	152	2061	27.176	7.600	0.158	0.985
ID220562	220562	97	36.780	21.500	20.579	0	332	332	2	1	-10921639	106.952	100	61	159	2246	26.988	7.600	0.147	1.017
ID220560	220560	97	40.898	21.623	20.820	0	333	333	2	1	-10921639	109.857	109	64	157	2307	26.577	7.600	0.194	1.342
ID220564	220564	97	30.835	21.909	20.880	0	334	334	2	1	-10921639	98.333	95	66	135	2065	19.714	4.800	0.163	1.396
ID220565	220565	97	30.761	20.876	20.803	0	335	335	2	1	-10921639	110.905	107	71	147	2329	19.188	7.600	0.152	1.522
ID220568	220568	97	28.483	22.719	20.683	0	336	336	2	1	-10921639	96.857	102	47	138	2034	26.607	4.800	0.160	1.005
ID220563	220563	97	34.122	21.575	20.747	0	337	337	2	1	-10921639	97.333	97	61	140	2044	24.239	7.600	0.168	1.155
ID220566	220566	97	34.370	21.438	20.983	0	338	338	2	1	-10921639	103.952	100	59	140	2183	21.857	6.262	0.166	1.352
ID220567	220567	97	27.230	22.482	21.233	0	339	339	2	1	-10921639	95.857	100	61	135	2013	19.208	7.600	0.166	1.419
ID220569	220569	None	29.097	18.865	5.962	0	340	340	2	1	-10921639	95.810	97	45	123	2012	21.544	4.800	0.174	1.321
