# Supplementary material for: Progressive enhancement of kinetic proofreading in T cell antigen discrimination from receptor activation to DAG generation
Source: eLife. 2022 Sep 20;11:e75263. doi: 10.7554/eLife.75263 (PMC9536835; doi:10.7554/eLife.75263)
Supplement: Figure 5—source data 1. — Each data table is the TrackMate ‘spot-statistics’ output of one cell over four cycles of blue-light illumination (frames 0–40, 100–140, 200–240, and 300–340, with 3 s interval between frames). We calculated the lifetime of TrackIDs that existed at the start of each period of blue-light illumination that did not last for the full period and fit the resulting lifetime distributions using custom Python scripts available at https://github.com/dbritain/KP-paper (copy archived at swh:1:rev:167fa456901903740f0f3ee6a3e5324bc45207ea, Britain, 2022). [file elife-75263-fig5-data1.zip › Fig5SourceData/ZAP/zap1/cell17.csv]

Label	ID	TRACK_ID	QUALITY	POSITION_X	POSITION_Y	POSITION_Z	POSITION_T	FRAME	RADIUS	VISIBILITY	MANUAL_COLOR	MEAN_INTENSITY	MEDIAN_INTENSITY	MIN_INTENSITY	MAX_INTENSITY	TOTAL_INTENSITY	STANDARD_DEVIATION	ESTIMATED_DIAMETER	CONTRAST	SNR
ID223751	223751	0	42.021	23.285	17.853	0	0	0	2	1	-10921639	164.476	160	127	229	3454	29.243	2.000	0.096	0.981
ID223750	223750	None	28.344	13.378	18.487	0	0	0	2	1	-10921639	164.667	165	125	206	3458	20.929	7.600	0.062	0.916
ID223749	223749	None	28.814	32.557	11.809	0	0	0	2	1	-10921639	98.524	98	43	165	2069	29.789	2.000	0.101	0.607
ID223748	223748	1	62.042	27.498	12.262	0	0	0	2	1	-10921639	162.905	148	112	255	3421	41.754	2.000	0.159	1.072
ID223754	223754	2	29.843	20.233	32.230	0	0	0	2	1	-10921639	117.667	119	83	179	2471	23.387	2.000	0.071	0.664
ID223753	223753	3	32.657	26.529	28.374	0	0	0	2	1	-10921639	116.048	112	73	163	2437	23.291	6.383	0.121	1.076
ID223752	223752	4	31.241	7.762	26.253	0	0	0	2	1	-10921639	116.952	117	85	154	2456	22.695	2.000	0.103	0.966
ID223763	223763	0	32.779	23.210	17.421	0	1	1	2	1	-10921639	158.143	160	121	194	3321	23.046	2.000	0.086	1.088
ID223762	223762	1	53.565	27.646	11.875	0	1	1	2	1	-10921639	155.667	150	104	232	3269	35.659	2.000	0.143	1.093
ID223761	223761	5	34.935	14.931	8.596	0	1	1	2	1	-10921639	140.048	135	104	179	2941	21.165	2.000	0.106	1.264
ID223766	223766	2	30.109	19.739	32.095	0	1	1	2	1	-10921639	121.238	119	71	173	2546	23.364	7.600	0.096	0.907
ID223765	223765	3	40.921	26.679	27.900	0	1	1	2	1	-10921639	133.095	137	77	194	2795	28.139	4.800	0.149	1.224
ID223764	223764	4	29.092	7.019	25.000	0	1	1	2	1	-10921639	125.571	127	85	163	2637	19.763	4.800	0.119	1.347
ID223755	223755	5	31.975	15.157	9.025	0	2	2	2	1	-10921639	133.238	133	98	181	2798	21.787	2.000	0.100	1.111
ID223756	223756	1	39.478	27.660	11.875	0	2	2	2	1	-10921639	144.095	137	114	183	3026	20.085	4.800	0.139	1.750
ID223759	223759	None	27.290	6.270	24.905	0	3	3	2	1	-10921639	103.333	108	54	140	2170	22.824	4.800	0.128	1.030
ID223758	223758	1	30.172	27.438	12.282	0	3	3	2	1	-10921639	130.143	123	85	204	2733	28.320	2.000	0.049	0.428
ID223757	223757	5	27.022	14.768	8.552	0	3	3	2	1	-10921639	134.190	131	102	165	2818	19.279	2.000	0.083	1.066
ID223760	223760	1	30.141	28.104	12.597	0	4	4	2	1	-10921639	135.381	137	96	181	2843	18.980	2.000	0.086	1.134
ID223767	223767	None	29.070	14.967	9.379	0	9	9	2	1	-10921639	121.286	119	91	160	2547	20.570	4.800	0.117	1.231
ID223747	223747	None	28.754	26.489	27.131	0	11	11	2	1	-10921639	99.000	98	73	133	2079	17.612	2.000	0.120	1.209
ID223746	223746	None	27.006	14.833	8.414	0	11	11	2	1	-10921639	111.190	117	75	144	2335	20.925	4.800	0.125	1.184
ID223771	223771	6	30.844	0.000	5.000	0	15	15	2	1	-10921639	63.000	60	40	96	1323	17.447	2.000	0.243	1.413
ID223770	223770	6	28.989	0.000	5.000	0	16	16	2	1	-10921639	62.571	54	41	91	1314	18.365	7.600	0.228	1.267
ID223768	223768	6	39.442	0.000	5.000	0	17	17	2	1	-10921639	68.905	66	35	119	1447	23.868	2.000	0.257	1.179
ID223773	223773	6	45.881	0.000	5.000	0	18	18	2	1	-10921639	71.143	60	42	146	1494	29.025	2.000	0.288	1.097
ID223772	223772	6	48.431	0.000	5.000	0	19	19	2	1	-10921639	71.905	62	40	133	1510	27.386	2.000	0.338	1.326
ID223769	223769	6	27.010	0.000	5.000	0	20	20	2	1	-10921639	47.714	41	25	102	1002	20.241	2.000	0.226	0.868
ID223774	223774	7	33.506	19.053	19.657	0	23	23	2	1	-10921639	139.571	137	100	192	2931	26.320	2.000	0.102	0.980
ID223775	223775	None	28.630	14.224	8.735	0	24	24	2	1	-10921639	105.381	106	71	137	2213	18.096	2.000	0.126	1.304
ID223776	223776	7	42.254	19.411	19.966	0	24	24	2	1	-10921639	150.524	152	110	204	3161	25.886	2.000	0.127	1.308
ID223777	223777	8	31.526	19.483	19.664	0	32	32	2	1	-10921639	136.190	137	102	171	2860	21.049	2.000	0.102	1.200
ID223778	223778	8	30.832	19.324	19.811	0	33	33	2	1	-10921639	135.333	140	91	163	2842	19.615	2.000	0.106	1.323
ID223780	223780	9	36.050	19.959	19.405	0	37	37	2	1	-10921639	144.286	142	117	183	3030	18.372	2.000	0.118	1.661
ID223779	223779	9	33.714	20.097	19.568	0	38	38	2	1	-10921639	135.095	129	104	186	2837	23.141	3.200	0.096	1.021
ID223781	223781	None	27.030	20.202	18.365	0	42	42	2	1	-10921639	129.429	127	104	167	2718	17.203	2.000	0.089	1.235
ID223782	223782	None	31.691	20.469	19.905	0	45	45	2	1	-10921639	137.952	133	112	173	2897	16.744	4.800	0.110	1.628
ID223783	223783	None	32.809	20.106	20.134	0	47	47	2	1	-10921639	147.095	148	119	183	3089	16.242	6.332	0.111	1.813
ID223784	223784	10	27.004	20.044	19.339	0	49	49	2	1	-10921639	144.476	148	112	167	3034	16.516	4.800	0.111	1.754
ID223785	223785	10	28.190	20.239	18.160	0	50	50	2	1	-10921639	133.476	133	98	167	2803	17.862	2.000	0.092	1.255
ID223786	223786	10	30.913	18.843	20.135	0	51	51	2	1	-10921639	139.381	142	104	173	2927	18.959	7.600	0.104	1.389
ID223791	223791	None	31.200	20.434	17.363	0	52	52	2	1	-10921639	144.476	146	114	179	3034	17.954	4.800	0.102	1.496
ID223796	223796	11	34.288	7.405	25.140	0	53	53	2	1	-10921639	79.952	75	33	125	1679	26.555	2.000	0.177	0.906
ID223795	223795	12	41.817	22.118	25.899	0	54	54	2	1	-10921639	131.476	135	89	173	2761	22.525	2.000	0.149	1.517
ID223794	223794	11	33.597	7.655	24.812	0	54	54	2	1	-10921639	89.143	87	50	142	1872	25.519	2.000	0.141	0.865
ID223793	223793	None	28.687	19.216	19.871	0	54	54	2	1	-10921639	139.190	137	102	179	2923	21.234	6.372	0.083	1.002
ID223792	223792	13	37.114	25.564	18.774	0	54	54	2	1	-10921639	124.857	112	87	198	2622	31.015	5.980	0.100	0.730
ID223799	223799	12	33.571	21.772	26.253	0	55	55	2	1	-10921639	127.190	123	106	165	2671	17.546	6.364	0.135	1.722
ID223798	223798	11	32.363	7.878	25.187	0	55	55	2	1	-10921639	87.190	85	54	127	1831	21.018	2.000	0.146	1.060
ID223797	223797	13	30.600	25.187	18.746	0	55	55	2	1	-10921639	133.143	131	85	165	2796	20.392	2.000	0.102	1.214
ID223787	223787	14	31.114	14.951	13.311	0	56	56	2	1	-10921639	139.857	137	100	188	2937	22.026	6.174	0.082	0.957
ID223790	223790	12	35.899	21.577	26.081	0	56	56	2	1	-10921639	122.190	127	81	167	2566	24.418	2.000	0.142	1.242
ID223789	223789	11	29.542	7.844	25.153	0	56	56	2	1	-10921639	88.429	85	39	131	1857	23.248	2.000	0.116	0.790
ID223788	223788	13	42.978	25.262	18.515	0	56	56	2	1	-10921639	134.619	129	85	202	2827	30.393	2.000	0.120	0.947
ID223803	223803	11	40.735	7.972	25.409	0	57	57	2	1	-10921639	105.571	106	50	156	2217	24.987	2.000	0.160	1.164
ID223802	223802	None	29.887	15.181	24.203	0	57	57	2	1	-10921639	129.619	129	89	169	2722	23.453	2.000	0.109	1.087
ID223801	223801	13	49.235	25.314	18.614	0	57	57	2	1	-10921639	148.714	152	91	204	3123	30.986	2.000	0.147	1.233
ID223800	223800	14	42.316	14.398	14.145	0	57	57	2	1	-10921639	149.714	152	96	186	3144	26.665	3.200	0.130	1.292
ID223804	223804	12	31.204	21.959	25.853	0	57	57	2	1	-10921639	131.857	131	106	158	2769	16.469	4.800	0.131	1.851
ID223811	223811	None	27.967	16.081	28.879	0	58	58	2	1	-10921639	100.952	102	58	156	2120	25.230	2.000	0.074	0.551
ID223810	223810	12	36.831	22.310	25.506	0	58	58	2	1	-10921639	130.429	129	96	173	2739	24.770	7.600	0.122	1.145
ID223809	223809	11	43.967	8.013	25.633	0	58	58	2	1	-10921639	94.429	96	39	181	1983	36.599	2.000	0.160	0.712
ID223808	223808	13	33.673	25.187	18.780	0	58	58	2	1	-10921639	141.381	135	102	190	2969	23.796	2.000	0.102	1.101
ID223812	223812	None	36.855	16.000	41.000	0	58	58	2	1	-10921639	56.048	62	14	106	1177	26.956	2.000	0.381	1.146
ID223807	223807	None	35.711	20.751	17.528	0	58	58	2	1	-10921639	156.381	154	104	200	3284	24.953	2.000	0.099	1.127
ID223806	223806	14	36.257	14.651	13.623	0	58	58	2	1	-10921639	156.095	165	117	196	3278	22.632	4.800	0.114	1.408
ID223805	223805	15	34.858	28.087	12.137	0	58	58	2	1	-10921639	118.000	114	81	167	2478	20.888	6.366	0.152	1.490
ID223832	223832	12	43.116	22.660	26.202	0	59	59	2	1	-10921639	129.000	125	98	196	2709	27.925	2.000	0.127	1.042
ID223831	223831	11	33.115	7.882	25.102	0	59	59	2	1	-10921639	92.381	89	62	160	1940	24.016	2.000	0.129	0.882
ID223830	223830	13	45.475	25.086	18.788	0	59	59	2	1	-10921639	143.429	146	100	217	3012	30.199	2.000	0.113	0.964
ID223829	223829	14	32.974	14.201	14.546	0	59	59	2	1	-10921639	146.143	146	108	190	3069	22.892	4.800	0.118	1.349
ID223828	223828	15	35.260	28.766	12.076	0	59	59	2	1	-10921639	119.048	117	68	152	2500	24.514	2.000	0.144	1.219
ID223818	223818	12	36.006	22.685	26.040	0	60	60	2	1	-10921639	117.762	114	79	204	2473	30.202	2.000	0.090	0.646
ID223817	223817	11	33.462	8.090	25.817	0	60	60	2	1	-10921639	87.762	85	48	135	1843	23.845	2.000	0.155	0.990
ID223816	223816	13	36.025	24.731	18.445	0	60	60	2	1	-10921639	144.048	140	112	198	3025	23.648	4.800	0.123	1.332
ID223815	223815	14	36.571	14.689	13.555	0	60	60	2	1	-10921639	137.095	133	87	196	2879	27.324	2.000	0.099	0.905
ID223814	223814	15	42.337	28.612	11.753	0	60	60	2	1	-10921639	127.000	125	85	175	2667	26.144	4.800	0.182	1.495
ID223813	223813	61	31.835	14.762	8.678	0	60	60	2	1	-10921639	127.000	125	100	183	2667	21.434	2.000	0.107	1.145
ID223835	223835	19	27.465	0.000	14.000	0	61	61	2	1	-10921639	77.429	68	54	154	1626	24.262	6.115	0.159	0.876
ID223834	223834	15	30.886	28.943	12.028	0	61	61	2	1	-10921639	127.810	129	98	163	2684	18.597	4.800	0.123	1.501
ID223833	223833	61	46.174	14.475	8.617	0	61	61	2	1	-10921639	133.905	129	91	194	2812	31.135	2.000	0.131	0.999
ID223839	223839	12	27.522	22.998	26.217	0	61	61	2	1	-10921639	122.762	121	96	158	2578	15.821	7.600	0.094	1.337
ID223838	223838	11	48.225	8.094	25.065	0	61	61	2	1	-10921639	113.714	114	73	173	2388	28.501	2.000	0.190	1.276
ID223837	223837	13	42.220	23.947	18.261	0	61	61	2	1	-10921639	153.571	146	112	217	3225	28.880	2.000	0.105	1.011
ID223836	223836	14	31.019	13.878	14.225	0	61	61	2	1	-10921639	143.000	144	108	183	3003	20.652	2.000	0.090	1.140
ID223827	223827	16	33.280	16.149	37.997	0	62	62	2	1	-10921639	75.333	77	29	117	1582	26.033	4.800	0.227	1.072
ID223826	223826	None	31.247	16.206	29.621	0	62	62	2	1	-10921639	98.143	96	54	140	2061	23.961	2.000	0.138	0.992
ID223825	223825	12	32.371	22.804	26.068	0	62	62	2	1	-10921639	126.619	125	91	152	2659	18.293	7.600	0.132	1.619
ID223824	223824	11	32.556	8.409	25.047	0	62	62	2	1	-10921639	100.429	98	52	135	2109	22.335	4.800	0.152	1.188
ID223819	223819	15	41.502	28.150	11.827	0	62	62	2	1	-10921639	123.429	114	91	188	2592	25.637	2.000	0.121	1.043
ID223823	223823	50	30.203	14.868	23.762	0	62	62	2	1	-10921639	114.762	117	62	152	2410	24.405	3.200	0.106	0.904
ID223822	223822	13	49.296	24.017	18.171	0	62	62	2	1	-10921639	156.524	142	106	250	3287	32.893	2.000	0.116	0.988
ID223821	223821	19	43.862	0.000	14.000	0	62	62	2	1	-10921639	89.762	81	54	171	1885	27.794	2.000	0.221	1.171
ID223820	223820	14	29.499	14.789	13.114	0	62	62	2	1	-10921639	138.143	137	102	169	2901	19.137	4.800	0.097	1.277
ID223843	223843	13	43.343	24.420	18.627	0	63	63	2	1	-10921639	147.238	146	87	232	3092	36.205	2.000	0.085	0.640
ID223842	223842	14	50.038	14.749	13.093	0	63	63	2	1	-10921639	155.952	152	114	240	3275	31.213	2.000	0.121	1.078
ID223841	223841	19	46.354	0.000	13.000	0	63	63	2	1	-10921639	102.429	108	62	150	2151	27.990	3.200	0.225	1.346
ID223840	223840	15	57.697	28.154	11.899	0	63	63	2	1	-10921639	143.048	135	91	219	3004	31.969	2.000	0.172	1.313
ID223847	223847	12	40.022	22.983	26.810	0	63	63	2	1	-10921639	132.286	131	102	190	2778	22.204	4.800	0.128	1.354
ID223846	223846	11	41.219	8.761	25.665	0	63	63	2	1	-10921639	99.857	94	58	158	2097	31.187	2.000	0.158	0.874
ID223845	223845	50	30.577	14.408	22.927	0	63	63	2	1	-10921639	116.000	112	66	167	2436	28.417	2.000	0.081	0.613
ID223844	223844	None	33.538	19.626	20.354	0	63	63	2	1	-10921639	150.476	156	96	188	3160	27.314	2.000	0.089	0.898
ID223848	223848	16	56.493	17.763	36.583	0	63	63	2	1	-10921639	88.905	79	45	186	1867	37.454	2.000	0.286	1.055
ID223859	223859	18	32.012	14.832	9.106	0	64	64	2	1	-10921639	130.238	125	85	194	2735	24.988	2.000	0.095	0.907
ID223863	223863	13	38.206	24.919	18.412	0	64	64	2	1	-10921639	147.143	148	110	219	3090	26.171	2.000	0.088	0.909
ID223862	223862	14	30.845	13.233	15.666	0	64	64	2	1	-10921639	131.810	127	91	188	2768	28.015	2.000	0.074	0.651
ID223861	223861	15	60.048	27.933	12.139	0	64	64	2	1	-10921639	147.333	144	83	225	3094	36.266	2.000	0.179	1.233
ID223860	223860	19	54.693	0.000	12.000	0	64	64	2	1	-10921639	125.286	125	74	192	2631	35.285	2.000	0.212	1.240
ID223867	223867	16	44.129	17.590	36.427	0	64	64	2	1	-10921639	91.429	87	52	146	1920	26.724	2.000	0.211	1.193
ID223866	223866	17	44.572	16.088	29.666	0	64	64	2	1	-10921639	109.095	104	68	183	2291	33.490	2.000	0.130	0.751
ID223865	223865	12	37.993	23.195	26.981	0	64	64	2	1	-10921639	135.952	135	91	194	2855	25.535	2.000	0.134	1.262
ID223864	223864	11	48.060	8.942	25.262	0	64	64	2	1	-10921639	117.286	121	83	175	2463	27.574	2.000	0.172	1.246
ID223858	223858	16	57.635	17.171	36.153	0	65	65	2	1	-10921639	99.905	87	68	158	2098	29.978	2.000	0.297	1.526
ID223857	223857	17	43.976	16.077	29.755	0	65	65	2	1	-10921639	109.143	110	60	186	2292	33.863	2.000	0.129	0.738
ID223856	223856	12	41.225	22.858	26.724	0	65	65	2	1	-10921639	140.286	142	87	194	2946	30.728	7.600	0.123	0.998
ID223851	223851	15	49.717	27.708	12.195	0	65	65	2	1	-10921639	136.762	129	79	215	2872	36.285	2.000	0.128	0.856
ID223850	223850	19	66.994	0.000	11.000	0	65	65	2	1	-10921639	137.952	142	90	194	2897	38.448	2.000	0.263	1.493
ID223849	223849	18	32.165	15.202	8.913	0	65	65	2	1	-10921639	132.333	127	100	175	2779	19.106	2.000	0.098	1.231
ID223855	223855	11	45.015	8.830	25.410	0	65	65	2	1	-10921639	120.143	119	83	181	2523	24.125	2.000	0.193	1.615
ID223854	223854	20	29.915	19.588	20.730	0	65	65	2	1	-10921639	153.714	156	110	217	3228	23.204	7.600	0.076	0.932
ID223853	223853	13	33.069	24.523	18.657	0	65	65	2	1	-10921639	149.905	144	106	211	3148	27.611	2.000	0.083	0.834
ID223852	223852	14	37.489	14.206	14.937	0	65	65	2	1	-10921639	146.810	146	114	190	3083	22.613	4.800	0.119	1.376
ID223895	223895	18	35.898	15.025	8.805	0	66	66	2	1	-10921639	139.429	137	108	179	2928	20.275	2.000	0.108	1.344
ID223899	223899	20	28.402	19.435	20.094	0	66	66	2	1	-10921639	150.429	158	108	186	3159	22.214	2.000	0.092	1.140
ID223898	223898	13	36.174	24.318	18.339	0	66	66	2	1	-10921639	164.667	158	129	211	3458	24.723	7.600	0.094	1.143
ID223897	223897	19	42.204	0.000	13.000	0	66	66	2	1	-10921639	126.667	135	81	158	2660	23.485	4.800	0.232	2.032
ID223896	223896	15	41.784	27.736	12.006	0	66	66	2	1	-10921639	129.381	125	77	192	2717	31.642	2.000	0.112	0.823
ID223903	223903	16	67.854	17.432	36.232	0	66	66	2	1	-10921639	110.000	100	64	194	2310	37.610	2.000	0.316	1.403
ID223902	223902	17	30.324	16.368	29.745	0	66	66	2	1	-10921639	107.143	110	50	154	2250	27.993	2.000	0.103	0.714
ID223901	223901	12	41.950	22.870	26.707	0	66	66	2	1	-10921639	149.333	150	104	211	3136	26.515	4.800	0.149	1.464
ID223900	223900	None	30.747	0.000	24.000	0	66	66	2	1	-10921639	71.429	66	42	127	1500	24.806	2.000	0.181	0.883
ID223879	223879	19	62.405	0.000	13.000	0	67	67	2	1	-10921639	131.762	117	94	188	2767	30.524	4.800	0.298	1.982
ID223878	223878	15	63.026	27.873	12.157	0	67	67	2	1	-10921639	149.857	144	91	229	3147	40.621	2.000	0.166	1.052
ID223877	223877	18	29.411	15.495	9.701	0	67	67	2	1	-10921639	142.667	142	106	188	2996	22.734	6.356	0.101	1.146
ID223883	223883	None	29.362	8.680	24.989	0	67	67	2	1	-10921639	114.810	114	89	154	2411	17.968	2.000	0.121	1.384
ID223882	223882	None	31.927	16.218	24.218	0	67	67	2	1	-10921639	140.143	137	102	183	2943	22.727	2.000	0.092	1.040
ID223881	223881	20	27.429	20.200	19.029	0	67	67	2	1	-10921639	157.000	163	108	204	3297	25.685	2.000	0.064	0.738
ID223880	223880	13	44.680	24.603	18.303	0	67	67	2	1	-10921639	165.524	163	114	229	3476	30.675	2.000	0.104	1.020
ID223886	223886	16	74.028	16.463	35.845	0	67	67	2	1	-10921639	109.286	108	48	219	2295	48.076	2.000	0.320	1.102
ID223885	223885	17	49.713	15.834	29.414	0	67	67	2	1	-10921639	131.095	123	81	198	2753	33.350	2.000	0.140	0.965
ID223884	223884	12	35.541	22.473	26.661	0	67	67	2	1	-10921639	138.333	129	108	196	2905	24.606	6.059	0.108	1.097
ID223891	223891	20	28.770	19.845	19.600	0	68	68	2	1	-10921639	153.238	152	114	190	3218	21.204	7.600	0.077	1.027
ID223890	223890	13	36.809	24.643	18.292	0	68	68	2	1	-10921639	154.952	150	117	200	3254	25.715	3.200	0.100	1.098
ID223889	223889	15	54.312	27.742	12.235	0	68	68	2	1	-10921639	140.905	135	98	215	2959	35.071	2.000	0.150	1.050
ID223888	223888	19	47.325	0.000	11.000	0	68	68	2	1	-10921639	102.190	102	64	188	2146	35.268	6.343	0.236	1.105
ID223894	223894	16	59.960	16.865	35.737	0	68	68	2	1	-10921639	107.857	108	52	160	2265	30.728	4.800	0.319	1.698
ID223893	223893	17	48.892	15.921	28.943	0	68	68	2	1	-10921639	126.810	121	77	194	2663	34.620	2.000	0.146	0.934
ID223892	223892	12	36.022	22.615	27.305	0	68	68	2	1	-10921639	134.238	133	94	173	2819	20.109	4.800	0.131	1.548
ID223887	223887	18	28.722	15.319	9.171	0	68	68	2	1	-10921639	135.000	133	104	188	2835	21.241	6.008	0.091	1.060
ID223875	223875	17	47.122	15.748	29.029	0	69	69	2	1	-10921639	124.333	110	89	188	2611	29.445	2.000	0.137	1.016
ID223874	223874	12	34.466	23.046	26.790	0	69	69	2	1	-10921639	125.857	123	98	175	2643	22.674	6.314	0.116	1.155
ID223873	223873	None	29.116	8.864	25.471	0	69	69	2	1	-10921639	108.381	108	79	154	2276	18.731	4.800	0.114	1.188
ID223872	223872	13	32.917	25.409	19.042	0	69	69	2	1	-10921639	152.429	152	102	200	3201	21.954	7.600	0.089	1.140
ID223876	223876	16	62.380	16.868	35.719	0	69	69	2	1	-10921639	111.619	106	60	194	2344	39.089	7.600	0.247	1.132
ID223871	223871	21	34.256	14.265	14.063	0	69	69	2	1	-10921639	147.619	146	108	188	3100	20.247	2.000	0.107	1.404
ID223870	223870	22	48.229	0.000	14.000	0	69	69	2	1	-10921639	89.381	77	54	142	1877	28.949	2.000	0.261	1.278
ID223869	223869	15	52.830	27.596	12.271	0	69	69	2	1	-10921639	139.619	125	94	219	2932	38.209	2.000	0.145	0.926
ID223868	223868	18	28.211	14.526	8.573	0	69	69	2	1	-10921639	133.286	133	96	190	2799	22.240	2.000	0.087	0.955
ID223923	223923	22	78.692	0.000	13.000	0	70	70	2	1	-10921639	107.476	98	54	255	2257	58.255	2.000	0.320	0.895
ID223922	223922	15	47.893	27.533	12.041	0	70	70	2	1	-10921639	154.381	150	96	223	3242	30.787	2.000	0.143	1.255
ID223921	223921	18	37.569	14.635	8.978	0	70	70	2	1	-10921639	141.952	137	106	194	2981	22.995	3.200	0.111	1.232
ID223927	223927	12	31.507	22.747	26.149	0	70	70	2	1	-10921639	138.095	135	108	190	2900	22.212	2.000	0.099	1.116
ID223926	223926	13	32.403	24.958	18.604	0	70	70	2	1	-10921639	145.095	142	108	200	3047	25.133	2.000	0.084	0.897
ID223925	223925	23	27.167	21.061	17.090	0	70	70	2	1	-10921639	151.095	154	117	192	3173	22.287	7.600	0.057	0.732
ID223924	223924	21	30.275	14.021	15.473	0	70	70	2	1	-10921639	139.476	140	104	183	2929	21.304	2.000	0.088	1.054
ID223929	223929	16	65.201	16.998	35.338	0	70	70	2	1	-10921639	122.238	114	66	194	2567	36.618	2.000	0.269	1.414
ID223928	223928	17	33.030	15.995	28.839	0	70	70	2	1	-10921639	128.571	125	91	165	2700	24.453	2.000	0.097	0.926
ID223920	223920	16	68.161	16.948	35.552	0	71	71	2	1	-10921639	119.714	117	48	217	2514	44.949	2.000	0.264	1.114
ID223915	223915	22	33.664	0.000	14.000	0	71	71	2	1	-10921639	78.905	77	52	156	1657	28.494	7.600	0.157	0.753
ID223914	223914	15	39.228	27.415	11.606	0	71	71	2	1	-10921639	137.000	133	87	198	2877	27.275	2.000	0.109	0.989
ID223913	223913	18	42.141	14.935	9.522	0	71	71	2	1	-10921639	151.429	152	114	217	3180	28.119	2.000	0.110	1.069
ID223919	223919	17	46.301	15.989	28.978	0	71	71	2	1	-10921639	123.000	119	71	194	2583	31.196	2.000	0.127	0.886
ID223918	223918	12	28.914	25.321	26.760	0	71	71	2	1	-10921639	117.190	117	60	158	2461	27.779	6.325	0.107	0.816
ID223917	223917	23	29.378	21.295	17.224	0	71	71	2	1	-10921639	153.476	150	98	206	3223	27.145	4.800	0.080	0.835
ID223916	223916	21	33.927	14.001	15.124	0	71	71	2	1	-10921639	149.619	148	123	194	3142	21.793	6.312	0.098	1.230
ID223937	223937	16	58.252	16.935	35.221	0	72	72	2	1	-10921639	130.095	123	60	186	2732	33.641	4.800	0.250	1.549
ID223936	223936	17	40.619	15.910	29.179	0	72	72	2	1	-10921639	126.238	114	89	194	2651	29.856	2.000	0.100	0.766
ID223931	223931	18	42.396	14.827	9.409	0	72	72	2	1	-10921639	142.857	135	100	229	3000	33.117	2.000	0.102	0.798
ID223930	223930	24	59.613	0.000	3.000	0	72	72	2	1	-10921639	93.714	71	47	240	1968	55.372	2.000	0.258	0.693
ID223935	223935	12	43.565	22.865	25.936	0	72	72	2	1	-10921639	146.095	146	96	198	3068	28.125	2.000	0.119	1.103
ID223934	223934	23	39.320	23.299	17.180	0	72	72	2	1	-10921639	166.571	163	123	215	3498	28.793	4.800	0.105	1.102
ID223933	223933	21	36.511	14.050	15.216	0	72	72	2	1	-10921639	156.095	148	123	209	3278	22.133	2.000	0.099	1.270
ID223932	223932	15	40.974	27.283	12.098	0	72	72	2	1	-10921639	152.667	142	125	217	3206	24.673	2.000	0.111	1.238
ID223907	223907	None	37.293	32.011	11.548	0	73	73	2	1	-10921639	96.143	96	41	150	2019	29.362	2.000	0.141	0.811
ID223906	223906	15	39.009	27.053	12.085	0	73	73	2	1	-10921639	136.048	135	106	192	2857	25.051	2.000	0.108	1.058
ID223905	223905	18	37.525	14.845	9.409	0	73	73	2	1	-10921639	143.762	142	100	202	3019	28.408	2.000	0.106	0.971
ID223904	223904	24	99.353	0.000	4.000	0	73	73	2	1	-10921639	129.905	125	49	255	2728	65.953	2.000	0.346	1.012
ID223911	223911	17	34.784	15.990	28.339	0	73	73	2	1	-10921639	134.810	131	79	177	2831	27.926	2.000	0.103	0.900
ID223910	223910	25	27.689	9.997	26.068	0	73	73	2	1	-10921639	108.905	106	56	156	2287	22.880	2.000	0.082	0.720
ID223909	223909	23	35.429	23.979	18.584	0	73	73	2	1	-10921639	152.333	146	108	219	3199	27.295	5.977	0.074	0.770
ID223908	223908	21	38.511	14.293	15.454	0	73	73	2	1	-10921639	164.381	167	125	194	3452	21.313	4.800	0.128	1.755
ID223912	223912	16	45.820	17.071	35.279	0	73	73	2	1	-10921639	121.286	123	68	163	2547	27.406	4.800	0.222	1.610
ID223939	223939	24	115.188	0.000	5.000	0	74	74	2	1	-10921639	166.762	181	62	255	3502	73.197	2.000	0.378	1.250
ID223938	223938	None	47.329	0.000	0.000	0	74	74	2	1	-10921639	115.762	112	56	236	2431	51.118	2.000	0.114	0.462
ID223943	223943	None	33.949	9.038	16.983	0	74	74	2	1	-10921639	128.381	123	85	186	2696	26.290	2.000	0.082	0.737
ID223942	223942	21	33.840	14.525	14.657	0	74	74	2	1	-10921639	158.952	158	121	213	3338	27.797	2.000	0.070	0.747
ID223941	223941	15	43.057	27.336	12.619	0	74	74	2	1	-10921639	151.238	140	119	213	3176	27.971	2.000	0.105	1.026
ID223940	223940	18	52.920	14.831	9.669	0	74	74	2	1	-10921639	155.667	150	114	252	3269	33.955	2.000	0.118	0.969
ID223947	223947	12	44.701	23.144	26.247	0	74	74	2	1	-10921639	155.048	152	121	215	3256	23.924	2.000	0.126	1.448
ID223946	223946	25	30.057	10.162	26.058	0	74	74	2	1	-10921639	113.619	117	68	163	2386	24.830	2.000	0.102	0.847
ID223945	223945	None	27.892	6.343	22.041	0	74	74	2	1	-10921639	97.476	91	56	137	2047	26.591	2.000	0.097	0.650
ID223944	223944	23	43.026	24.751	18.897	0	74	74	2	1	-10921639	163.571	158	112	238	3435	32.816	2.000	0.099	0.897
ID223949	223949	16	45.672	17.030	34.800	0	74	74	2	1	-10921639	126.952	127	73	171	2666	26.585	4.800	0.212	1.672
ID223948	223948	17	36.218	15.703	28.320	0	74	74	2	1	-10921639	138.667	135	100	186	2912	24.457	2.000	0.094	0.974
ID223955	223955	23	33.028	25.236	20.232	0	75	75	2	1	-10921639	148.000	148	106	200	3108	26.429	2.000	0.071	0.741
ID223954	223954	26	30.769	21.935	17.368	0	75	75	2	1	-10921639	162.190	158	127	217	3406	26.929	7.600	0.065	0.730
ID223953	223953	21	35.416	14.379	15.350	0	75	75	2	1	-10921639	165.667	167	119	198	3479	21.223	6.303	0.113	1.583
ID223952	223952	15	34.524	27.749	12.494	0	75	75	2	1	-10921639	141.381	137	94	188	2969	23.445	4.800	0.135	1.432
ID223957	223957	16	46.315	16.992	34.614	0	75	75	2	1	-10921639	121.905	125	56	183	2560	32.383	4.800	0.216	1.337
ID223956	223956	12	37.166	23.006	26.410	0	75	75	2	1	-10921639	147.762	144	117	200	3103	19.753	6.075	0.115	1.545
ID223951	223951	18	43.432	14.925	9.596	0	75	75	2	1	-10921639	145.952	144	104	221	3065	27.198	2.000	0.114	1.094
ID223950	223950	24	98.117	0.000	5.000	0	75	75	2	1	-10921639	174.571	177	95	255	3666	55.722	4.800	0.349	1.621
ID223969	223969	27	36.097	17.347	36.195	0	76	76	2	1	-10921639	96.143	89	52	160	2019	31.147	2.000	0.145	0.782
ID223968	223968	16	34.142	17.237	33.188	0	76	76	2	1	-10921639	118.381	117	66	181	2486	24.034	6.381	0.105	0.939
ID223959	223959	24	73.559	0.000	7.000	0	76	76	2	1	-10921639	180.000	171	81	255	3780	60.453	4.800	0.292	1.345
ID223958	223958	None	38.309	0.000	0.000	0	76	76	2	1	-10921639	127.143	133	52	221	2670	39.632	4.800	0.159	0.880
ID223963	223963	26	30.123	21.187	17.493	0	76	76	2	1	-10921639	166.571	165	114	219	3498	27.444	2.000	0.074	0.832
ID223962	223962	21	27.650	14.607	14.449	0	76	76	2	1	-10921639	155.333	152	104	221	3262	28.989	2.000	0.044	0.456
ID223961	223961	15	28.116	26.852	11.995	0	76	76	2	1	-10921639	145.238	142	110	194	3050	21.879	6.075	0.099	1.201
ID223960	223960	18	54.444	14.700	9.969	0	76	76	2	1	-10921639	149.857	142	89	255	3147	41.588	2.000	0.124	0.794
ID223967	223967	17	37.504	16.023	28.929	0	76	76	2	1	-10921639	126.476	127	79	206	2656	32.270	2.000	0.059	0.435
ID223966	223966	12	52.087	22.949	26.814	0	76	76	2	1	-10921639	159.048	158	110	223	3340	30.912	4.800	0.179	1.565
ID223965	223965	None	32.189	11.452	26.527	0	76	76	2	1	-10921639	122.667	121	64	183	2576	30.436	2.000	0.125	0.895
ID223964	223964	23	38.604	24.778	19.219	0	76	76	2	1	-10921639	163.381	163	125	221	3431	25.841	2.000	0.094	1.089
ID223987	223987	17	35.740	16.010	28.509	0	77	77	2	1	-10921639	123.857	112	87	196	2601	33.281	2.000	0.065	0.452
ID223986	223986	12	30.882	24.943	26.815	0	77	77	2	1	-10921639	120.762	131	64	163	2536	27.975	4.800	0.126	0.968
ID223985	223985	23	32.589	25.044	20.331	0	77	77	2	1	-10921639	154.905	156	114	204	3253	22.698	2.000	0.101	1.252
ID223984	223984	26	34.078	19.445	19.016	0	77	77	2	1	-10921639	169.810	167	135	225	3566	22.624	4.800	0.079	1.105
ID223988	223988	27	42.190	17.201	35.727	0	77	77	2	1	-10921639	94.429	102	52	158	1983	34.142	2.000	0.163	0.775
ID223983	223983	21	30.449	13.967	15.168	0	77	77	2	1	-10921639	158.905	156	121	198	3337	21.100	2.000	0.087	1.211
ID223982	223982	15	38.414	27.226	11.799	0	77	77	2	1	-10921639	137.286	142	100	190	2883	23.913	6.282	0.112	1.158
ID223981	223981	18	39.666	14.697	10.034	0	77	77	2	1	-10921639	136.095	127	94	209	2858	28.597	2.000	0.106	0.912
ID223980	223980	24	61.628	0.000	7.000	0	77	77	2	1	-10921639	165.048	167	88	234	3466	45.881	4.800	0.237	1.380
ID223971	223971	18	42.869	14.879	9.942	0	78	78	2	1	-10921639	140.095	137	96	204	2942	31.424	2.000	0.095	0.773
ID223970	223970	24	57.219	2.035	5.638	0	78	78	2	1	-10921639	142.619	135	62	255	2995	54.217	2.000	0.142	0.655
ID223975	223975	17	29.090	16.339	28.498	0	78	78	2	1	-10921639	131.048	125	94	190	2752	28.677	2.000	0.048	0.422
ID223974	223974	26	32.471	19.860	19.637	0	78	78	2	1	-10921639	174.810	175	135	221	3671	25.684	2.000	0.064	0.821
ID223973	223973	23	32.522	24.117	18.204	0	78	78	2	1	-10921639	167.619	165	127	217	3520	24.488	2.000	0.072	0.919
ID223972	223972	15	33.268	27.085	11.906	0	78	78	2	1	-10921639	139.524	137	108	198	2930	23.222	6.352	0.103	1.125
ID223979	223979	27	37.492	17.292	36.169	0	78	78	2	1	-10921639	98.810	94	52	163	2075	28.502	2.000	0.140	0.850
ID223978	223978	16	27.782	17.902	33.097	0	78	78	2	1	-10921639	119.238	119	81	156	2504	18.873	6.298	0.106	1.207
ID223977	223977	None	32.507	11.669	28.617	0	78	78	2	1	-10921639	107.048	98	66	177	2248	30.729	2.000	0.098	0.621
ID223976	223976	12	39.932	24.299	27.518	0	78	78	2	1	-10921639	134.571	142	68	181	2826	32.287	7.600	0.135	0.992
ID223991	223991	18	36.742	14.967	9.806	0	79	79	2	1	-10921639	136.524	133	89	227	2867	29.531	2.000	0.074	0.637
ID223990	223990	24	48.306	1.899	7.467	0	79	79	2	1	-10921639	126.571	119	50	213	2658	46.104	2.000	0.127	0.617
ID223989	223989	None	27.722	0.000	0.000	0	79	79	2	1	-10921639	115.143	115	64	175	2418	28.264	7.600	0.143	1.019
ID223995	223995	16	32.356	17.429	32.915	0	79	79	2	1	-10921639	115.762	112	60	175	2431	29.131	6.257	0.124	0.874
ID223994	223994	17	28.990	15.964	28.252	0	79	79	2	1	-10921639	127.429	125	98	179	2676	19.117	2.000	0.067	0.834
ID223993	223993	12	49.744	24.864	27.085	0	79	79	2	1	-10921639	132.429	135	73	186	2781	32.146	2.000	0.179	1.249
ID223992	223992	15	30.937	27.135	12.040	0	79	79	2	1	-10921639	126.333	123	79	175	2653	22.326	6.352	0.089	0.929
ID223996	223996	27	47.903	17.182	35.907	0	79	79	2	1	-10921639	94.619	94	48	179	1987	35.969	2.000	0.160	0.726
ID224019	224019	15	27.702	27.203	11.918	0	80	80	2	1	-10921639	128.762	131	85	163	2704	21.459	6.371	0.080	0.886
ID224018	224018	18	47.058	14.918	9.971	0	80	80	2	1	-10921639	148.762	142	104	225	3124	30.171	2.000	0.123	1.083
ID224017	224017	24	51.880	2.320	6.313	0	80	80	2	1	-10921639	124.238	119	68	204	2609	42.116	2.000	0.137	0.713
ID224023	224023	None	32.714	24.938	20.083	0	80	80	2	1	-10921639	151.476	144	112	190	3181	24.780	3.200	0.076	0.858
ID224022	224022	28	33.001	29.209	19.154	0	80	80	2	1	-10921639	118.286	114	71	194	2484	27.943	2.000	0.073	0.575
ID224021	224021	None	28.808	14.888	13.933	0	80	80	2	1	-10921639	154.524	148	110	215	3245	24.691	2.000	0.055	0.657
ID224020	224020	29	29.603	32.743	11.735	0	80	80	2	1	-10921639	93.238	94	41	160	1958	26.872	6.373	0.097	0.613
ID224025	224025	27	37.298	17.184	36.029	0	80	80	2	1	-10921639	88.762	81	45	144	1864	25.801	2.000	0.153	0.914
ID224024	224024	12	45.777	24.629	27.100	0	80	80	2	1	-10921639	134.476	135	62	186	2824	33.433	2.000	0.167	1.153
ID224003	224003	None	34.785	20.030	18.272	0	81	81	2	1	-10921639	172.238	171	125	206	3617	22.908	2.000	0.087	1.202
ID224002	224002	15	27.931	29.599	12.569	0	81	81	2	1	-10921639	127.143	121	83	171	2670	22.457	6.391	0.083	0.867
ID224001	224001	29	29.312	32.582	11.659	0	81	81	2	1	-10921639	95.143	94	41	163	1998	29.618	2.000	0.097	0.566
ID224000	224000	None	31.558	0.941	11.108	0	81	81	2	1	-10921639	110.667	106	58	154	2324	31.420	4.800	0.131	0.818
ID224007	224007	None	34.044	17.598	32.267	0	81	81	2	1	-10921639	123.810	119	87	169	2600	22.790	2.000	0.109	1.069
ID224006	224006	17	32.996	16.079	28.340	0	81	81	2	1	-10921639	132.857	133	81	190	2790	28.269	2.000	0.067	0.587
ID224005	224005	12	27.927	24.957	26.530	0	81	81	2	1	-10921639	121.381	131	52	163	2549	28.067	4.800	0.131	1.002
ID224004	224004	28	29.542	28.888	19.371	0	81	81	2	1	-10921639	117.286	121	68	169	2463	25.790	2.000	0.087	0.732
ID224008	224008	27	30.181	17.096	36.236	0	81	81	2	1	-10921639	90.095	85	54	135	1892	22.242	2.000	0.121	0.875
ID223999	223999	18	35.471	15.189	10.163	0	81	81	2	1	-10921639	138.238	127	106	204	2903	29.218	2.000	0.092	0.796
ID223998	223998	24	44.053	2.837	5.908	0	81	81	2	1	-10921639	115.095	96	58	202	2417	41.980	6.373	0.137	0.663
ID223997	223997	30	42.061	1.000	0.000	0	81	81	2	1	-10921639	132.524	135	70	255	2783	52.435	7.600	0.143	0.633
ID224016	224016	27	40.953	17.155	35.942	0	82	82	2	1	-10921639	95.476	85	56	167	2005	30.567	2.000	0.133	0.732
ID224011	224011	29	33.792	32.414	11.687	0	82	82	2	1	-10921639	121.571	121	71	200	2553	34.946	4.800	0.148	0.894
ID224010	224010	24	50.965	2.935	8.143	0	82	82	2	1	-10921639	129.476	123	68	213	2719	43.911	2.000	0.171	0.862
ID224009	224009	30	42.917	2.000	0.000	0	82	82	2	1	-10921639	134.667	140	54	255	2828	52.438	6.289	0.179	0.780
ID224015	224015	17	35.909	16.047	27.984	0	82	82	2	1	-10921639	142.190	140	98	209	2986	28.200	2.000	0.067	0.635
ID224014	224014	31	29.825	21.616	27.156	0	82	82	2	1	-10921639	140.000	142	77	194	2940	26.102	2.000	0.080	0.790
ID224013	224013	12	36.996	26.090	26.377	0	82	82	2	1	-10921639	114.048	117	66	173	2395	30.092	2.000	0.121	0.819
ID224012	224012	15	41.487	29.831	12.945	0	82	82	2	1	-10921639	137.476	137	98	204	2887	27.681	7.600	0.111	0.991
ID224035	224035	12	30.277	25.842	26.373	0	83	83	2	1	-10921639	113.333	119	64	165	2380	25.051	4.800	0.113	0.921
ID224034	224034	32	34.892	20.066	24.453	0	83	83	2	1	-10921639	167.095	169	125	217	3509	26.023	2.000	0.093	1.088
ID224033	224033	33	29.189	7.111	21.670	0	83	83	2	1	-10921639	114.238	119	64	154	2399	25.940	2.000	0.105	0.835
ID224032	224032	None	45.101	20.044	18.012	0	83	83	2	1	-10921639	180.048	179	133	223	3781	24.359	2.000	0.110	1.468
ID224039	224039	34	27.838	29.635	38.789	0	83	83	2	1	-10921639	35.190	31	4	98	739	24.883	2.000	0.189	0.450
ID224038	224038	27	34.268	17.296	35.961	0	83	83	2	1	-10921639	98.048	100	62	146	2059	25.543	2.000	0.128	0.873
ID224037	224037	31	35.319	21.070	26.680	0	83	83	2	1	-10921639	149.333	150	98	217	3136	33.699	2.000	0.084	0.684
ID224036	224036	None	27.274	12.031	26.648	0	83	83	2	1	-10921639	124.524	123	75	169	2615	27.537	2.000	0.080	0.668
ID224027	224027	35	58.778	3.300	5.266	0	83	83	2	1	-10921639	134.571	119	54	240	2826	59.524	2.000	0.187	0.711
ID224026	224026	30	68.882	0.000	0.000	0	83	83	2	1	-10921639	134.714	119	66	255	2829	58.563	7.600	0.175	0.685
ID224031	224031	15	63.767	29.378	12.845	0	83	83	2	1	-10921639	168.524	165	119	255	3539	39.170	2.000	0.158	1.177
ID224030	224030	29	31.736	32.728	11.172	0	83	83	2	1	-10921639	99.714	102	54	152	2094	32.628	2.000	0.092	0.517
ID224029	224029	None	29.076	14.799	10.368	0	83	83	2	1	-10921639	144.238	146	106	186	3029	22.834	2.000	0.092	1.060
ID224028	224028	24	63.166	2.886	9.953	0	83	83	2	1	-10921639	127.571	119	58	240	2679	55.046	2.000	0.166	0.661
ID224064	224064	34	32.963	29.842	38.873	0	84	84	2	1	-10921639	43.952	33	14	110	923	24.947	2.000	0.212	0.617
ID224051	224051	None	30.432	15.050	4.755	0	84	84	2	1	-10921639	114.810	119	71	154	2411	23.218	2.000	0.095	0.856
ID224050	224050	35	46.559	3.104	4.157	0	84	84	2	1	-10921639	122.952	129	64	194	2582	42.716	2.000	0.120	0.619
ID224049	224049	30	72.611	0.000	0.000	0	84	84	2	1	-10921639	158.048	146	95	255	3319	46.813	7.600	0.221	1.221
ID224055	224055	36	27.162	0.000	14.000	0	84	84	2	1	-10921639	91.143	85	38	171	1914	34.876	7.600	0.051	0.251
ID224054	224054	15	54.080	29.083	13.166	0	84	84	2	1	-10921639	156.286	154	119	225	3282	30.465	6.398	0.151	1.344
ID224053	224053	29	27.956	32.083	11.577	0	84	84	2	1	-10921639	116.476	119	54	183	2446	34.001	6.345	0.084	0.532
ID224052	224052	24	69.025	2.880	10.721	0	84	84	2	1	-10921639	127.381	112	62	255	2675	58.435	2.000	0.171	0.638
ID224059	224059	32	30.649	20.117	23.828	0	84	84	2	1	-10921639	179.905	179	140	209	3778	19.388	4.800	0.086	1.469
ID224058	224058	33	31.388	7.027	22.120	0	84	84	2	1	-10921639	118.143	114	66	158	2481	25.082	6.334	0.113	0.955
ID224057	224057	None	31.290	23.856	18.580	0	84	84	2	1	-10921639	166.571	160	129	209	3498	23.507	2.000	0.068	0.904
ID224056	224056	None	36.292	14.859	13.994	0	84	84	2	1	-10921639	161.714	163	108	209	3396	29.454	2.000	0.091	0.913
ID224063	224063	27	33.132	16.961	35.711	0	84	84	2	1	-10921639	90.429	81	52	154	1899	28.731	2.000	0.107	0.609
ID224062	224062	37	32.659	17.822	32.415	0	84	84	2	1	-10921639	125.524	123	91	177	2636	21.881	2.000	0.106	1.102
ID224061	224061	17	30.844	15.913	28.265	0	84	84	2	1	-10921639	141.667	146	100	196	2975	26.530	2.000	0.050	0.504
ID224060	224060	31	30.423	20.935	26.198	0	84	84	2	1	-10921639	164.429	165	110	204	3453	26.559	4.800	0.096	1.083
ID224067	224067	29	27.383	31.889	11.218	0	85	85	2	1	-10921639	106.238	108	62	152	2231	27.905	7.600	0.098	0.680
ID224066	224066	35	66.136	2.853	3.903	0	85	85	2	1	-10921639	133.619	129	66	229	2806	55.162	2.000	0.187	0.763
ID224065	224065	30	70.505	0.000	0.000	0	85	85	2	1	-10921639	162.381	148	83	255	3410	53.666	7.600	0.180	0.922
ID224071	224071	33	30.298	6.818	22.024	0	85	85	2	1	-10921639	116.905	119	73	158	2455	21.986	2.000	0.099	0.960
ID224070	224070	36	34.138	0.000	14.000	0	85	85	2	1	-10921639	109.810	110	64	156	2306	30.205	7.600	0.155	0.978
ID224069	224069	15	49.308	29.018	13.126	0	85	85	2	1	-10921639	144.952	146	100	227	3044	33.247	7.600	0.132	1.016
ID224068	224068	24	51.760	2.794	11.567	0	85	85	2	1	-10921639	112.238	104	50	240	2357	48.969	2.000	0.133	0.539
ID224075	224075	27	29.050	17.053	36.112	0	85	85	2	1	-10921639	96.714	96	62	150	2031	21.604	2.000	0.091	0.747
ID224074	224074	37	33.029	17.187	32.398	0	85	85	2	1	-10921639	125.048	125	79	175	2626	24.766	2.000	0.098	0.898
ID224073	224073	17	32.608	15.899	27.819	0	85	85	2	1	-10921639	144.095	133	102	198	3026	24.647	2.000	0.075	0.812
ID224072	224072	31	36.889	21.054	26.498	0	85	85	2	1	-10921639	163.429	165	100	232	3432	31.276	7.600	0.100	0.948
ID224076	224076	34	38.322	29.439	39.064	0	85	85	2	1	-10921639	49.905	41	16	133	1048	32.528	2.000	0.203	0.518
ID224048	224048	34	35.489	29.155	38.549	0	86	86	2	1	-10921639	48.810	43	18	125	1025	26.042	2.000	0.242	0.731
ID224043	224043	24	69.715	2.820	12.300	0	86	86	2	1	-10921639	131.238	121	62	244	2756	54.362	2.000	0.177	0.725
ID224042	224042	None	30.479	3.878	7.009	0	86	86	2	1	-10921639	108.476	102	56	200	2278	38.538	2.000	0.103	0.524
ID224041	224041	35	64.663	2.762	3.706	0	86	86	2	1	-10921639	132.667	127	56	255	2786	57.196	2.000	0.172	0.682
ID224040	224040	30	48.385	0.000	0.000	0	86	86	2	1	-10921639	165.143	171	92	255	3468	43.778	7.600	0.144	0.948
ID224047	224047	37	50.871	17.661	32.248	0	86	86	2	1	-10921639	138.714	123	102	225	2913	32.038	2.000	0.133	1.019
ID224046	224046	31	37.366	20.656	26.513	0	86	86	2	1	-10921639	145.857	156	66	217	3063	42.317	2.000	0.060	0.389
ID224045	224045	33	29.803	6.445	22.826	0	86	86	2	1	-10921639	103.762	104	58	146	2179	27.068	2.000	0.122	0.834
ID224044	224044	15	48.160	28.800	13.379	0	86	86	2	1	-10921639	158.476	152	114	244	3328	32.752	2.000	0.139	1.177
ID224091	224091	35	67.949	3.309	4.812	0	87	87	2	1	-10921639	134.714	142	66	255	2829	58.538	2.000	0.185	0.718
ID224090	224090	38	34.150	15.886	3.333	0	87	87	2	1	-10921639	100.000	100	68	173	2100	26.959	2.000	0.118	0.783
ID224089	224089	30	75.779	0.000	0.000	0	87	87	2	1	-10921639	185.143	198	95	255	3888	49.120	7.600	0.234	1.429
ID224095	224095	34	38.884	29.076	38.237	0	87	87	2	1	-10921639	47.667	45	16	110	1001	25.813	2.000	0.336	0.930
ID224094	224094	37	41.138	17.376	31.823	0	87	87	2	1	-10921639	131.952	133	83	186	2771	31.513	2.000	0.105	0.796
ID224093	224093	24	82.412	2.339	13.829	0	87	87	2	1	-10921639	159.762	142	75	255	3355	64.232	2.000	0.204	0.844
ID224092	224092	15	45.617	28.485	12.989	0	87	87	2	1	-10921639	155.952	156	94	234	3275	34.459	3.200	0.117	0.947
ID224083	224083	None	28.548	15.161	14.873	0	88	88	2	1	-10921639	163.810	167	129	198	3440	19.426	2.000	0.090	1.385
ID224082	224082	24	90.465	2.152	14.970	0	88	88	2	1	-10921639	159.190	144	73	255	3343	64.068	2.000	0.212	0.869
ID224081	224081	15	43.464	28.423	13.464	0	88	88	2	1	-10921639	156.714	154	117	223	3291	29.898	3.200	0.112	1.055
ID224080	224080	None	28.129	14.819	10.486	0	88	88	2	1	-10921639	141.857	135	106	204	2979	23.768	6.080	0.077	0.849
ID224087	224087	39	27.689	17.420	36.091	0	88	88	2	1	-10921639	97.381	100	62	125	2045	18.832	2.000	0.110	1.028
ID224086	224086	40	34.558	16.030	27.765	0	88	88	2	1	-10921639	151.095	140	114	223	3173	31.349	7.600	0.064	0.576
ID224085	224085	41	29.531	24.734	27.553	0	88	88	2	1	-10921639	102.619	106	39	167	2155	35.148	2.000	0.119	0.620
ID224084	224084	31	51.792	19.803	25.018	0	88	88	2	1	-10921639	186.476	190	106	248	3916	38.487	2.000	0.126	1.087
ID224088	224088	34	32.694	29.041	38.056	0	88	88	2	1	-10921639	42.667	39	18	104	896	21.240	2.000	0.304	0.937
ID224079	224079	35	84.428	4.026	6.306	0	88	88	2	1	-10921639	152.667	144	68	255	3206	62.383	2.000	0.246	0.966
ID224078	224078	38	34.471	15.773	3.578	0	88	88	2	1	-10921639	116.429	112	91	179	2445	21.085	7.600	0.117	1.160
ID224077	224077	30	74.948	0.000	1.000	0	88	88	2	1	-10921639	195.810	194	91	255	4112	58.843	7.600	0.213	1.170
ID224099	224099	15	38.638	28.248	14.044	0	89	89	2	1	-10921639	147.524	144	96	190	3098	25.248	2.000	0.112	1.178
ID224098	224098	35	89.476	4.183	6.579	0	89	89	2	1	-10921639	152.095	142	66	255	3194	66.975	2.000	0.258	0.930
ID224097	224097	38	28.967	14.886	4.491	0	89	89	2	1	-10921639	112.143	110	77	160	2355	22.859	6.028	0.102	0.912
ID224096	224096	30	59.091	0.000	1.000	0	89	89	2	1	-10921639	193.571	205	94	255	4065	55.874	7.600	0.174	1.025
ID224103	224103	40	28.009	15.815	28.304	0	89	89	2	1	-10921639	143.333	137	106	192	3010	24.385	2.000	0.054	0.605
ID224102	224102	41	29.818	25.585	26.949	0	89	89	2	1	-10921639	102.476	106	48	158	2152	31.821	2.000	0.111	0.645
ID224101	224101	31	46.449	19.497	25.097	0	89	89	2	1	-10921639	180.524	177	127	238	3791	31.041	2.000	0.120	1.250
ID224100	224100	24	93.030	2.091	15.699	0	89	89	2	1	-10921639	167.571	167	52	255	3519	67.196	2.000	0.220	0.899
ID224106	224106	34	32.113	29.272	38.237	0	89	89	2	1	-10921639	41.524	33	20	98	872	21.572	2.000	0.317	0.926
ID224105	224105	39	27.539	16.971	36.270	0	89	89	2	1	-10921639	104.143	104	81	137	2187	17.485	2.000	0.100	1.084
ID224104	224104	37	30.021	17.402	31.574	0	89	89	2	1	-10921639	123.667	119	85	175	2597	26.858	2.000	0.085	0.721
ID224115	224115	39	34.991	17.506	36.454	0	90	90	2	1	-10921639	89.667	87	50	158	1883	26.895	2.000	0.119	0.710
ID224114	224114	37	36.086	17.187	31.179	0	90	90	2	1	-10921639	128.429	121	85	183	2697	32.200	2.000	0.117	0.835
ID224113	224113	41	43.221	24.926	27.618	0	90	90	2	1	-10921639	111.381	112	48	175	2339	37.694	2.000	0.174	0.877
ID224112	224112	31	41.458	19.734	25.751	0	90	90	2	1	-10921639	158.762	167	98	217	3334	38.346	2.000	0.067	0.522
ID224116	224116	34	28.585	29.090	37.584	0	90	90	2	1	-10921639	41.952	35	14	87	881	21.600	2.000	0.262	0.807
ID224107	224107	30	67.847	0.000	2.000	0	90	90	2	1	-10921639	189.429	201	87	255	3978	60.488	4.800	0.222	1.136
ID224111	224111	24	83.141	0.000	17.000	0	90	90	2	1	-10921639	182.048	194	79	255	3823	66.752	4.800	0.275	1.176
ID224110	224110	15	40.149	28.303	13.546	0	90	90	2	1	-10921639	151.286	148	100	221	3177	33.180	2.000	0.090	0.755
ID224109	224109	35	90.733	4.353	7.365	0	90	90	2	1	-10921639	144.143	135	60	255	3027	66.751	2.000	0.290	0.971
ID224108	224108	38	30.867	15.610	3.102	0	90	90	2	1	-10921639	106.714	104	56	148	2241	22.782	4.800	0.122	1.021
ID224119	224119	42	28.548	32.064	11.563	0	91	91	2	1	-10921639	106.571	104	66	163	2238	25.374	2.000	0.063	0.495
ID224118	224118	35	85.551	4.498	7.694	0	91	91	2	1	-10921639	127.048	96	48	255	2668	69.972	2.000	0.283	0.801
ID224117	224117	30	80.653	0.000	2.000	0	91	91	2	1	-10921639	179.143	185	83	255	3762	55.105	2.000	0.216	1.155
ID224123	224123	31	34.830	19.062	25.309	0	91	91	2	1	-10921639	167.000	171	112	211	3507	26.104	7.600	0.083	0.983
ID224122	224122	None	33.271	23.994	18.554	0	91	91	2	1	-10921639	172.333	169	142	232	3619	22.866	7.600	0.064	0.902
ID224121	224121	24	88.954	0.000	17.000	0	91	91	2	1	-10921639	197.000	217	89	255	4137	58.284	4.800	0.279	1.476
ID224120	224120	15	34.618	28.119	14.269	0	91	91	2	1	-10921639	144.524	144	98	198	3035	28.745	2.000	0.082	0.766
ID224126	224126	34	32.451	28.338	38.015	0	91	91	2	1	-10921639	47.190	37	16	98	991	21.609	2.000	0.274	0.938
ID224125	224125	37	51.573	17.256	31.483	0	91	91	2	1	-10921639	133.857	121	96	227	2811	39.146	2.000	0.133	0.803
ID224124	224124	41	32.255	24.762	27.377	0	91	91	2	1	-10921639	114.238	117	58	160	2399	28.891	4.800	0.124	0.873
ID224167	224167	43	27.545	9.999	9.236	0	92	92	2	1	-10921639	119.238	114	89	181	2504	20.613	4.800	0.100	1.055
ID224166	224166	35	105.349	4.340	7.878	0	92	92	2	1	-10921639	145.095	121	48	255	3047	70.783	2.000	0.334	1.026
ID224165	224165	38	46.163	15.195	4.511	0	92	92	2	1	-10921639	124.476	121	77	223	2614	34.591	2.000	0.119	0.765
ID224164	224164	30	85.273	0.000	2.000	0	92	92	2	1	-10921639	178.714	167	83	255	3753	57.676	2.000	0.254	1.254
ID224171	224171	24	97.797	0.000	17.000	0	92	92	2	1	-10921639	197.714	225	106	255	4152	59.720	4.800	0.328	1.636
ID224170	224170	15	32.675	27.982	14.884	0	92	92	2	1	-10921639	151.857	144	102	209	3189	26.411	2.000	0.070	0.757
ID224169	224169	44	32.945	15.133	14.276	0	92	92	2	1	-10921639	155.762	154	110	211	3271	27.916	3.200	0.073	0.759
ID224168	224168	42	36.239	32.065	11.362	0	92	92	2	1	-10921639	117.238	117	81	171	2462	26.696	2.000	0.137	1.062
ID224175	224175	39	37.719	17.610	36.383	0	92	92	2	1	-10921639	95.190	89	60	173	1999	25.769	2.000	0.127	0.831
ID224174	224174	37	43.823	17.269	31.500	0	92	92	2	1	-10921639	119.000	108	79	206	2499	35.774	2.000	0.110	0.660
ID224173	224173	41	29.491	25.240	26.880	0	92	92	2	1	-10921639	116.762	123	66	158	2452	24.726	4.800	0.145	1.199
ID224172	224172	31	31.599	18.564	24.477	0	92	92	2	1	-10921639	171.762	167	131	221	3607	21.335	7.600	0.072	1.087
ID224131	224131	45	28.853	27.315	12.166	0	93	93	2	1	-10921639	135.667	137	77	188	2849	29.847	2.000	0.058	0.496
ID224130	224130	43	33.414	9.805	8.660	0	93	93	2	1	-10921639	110.619	108	71	183	2323	27.683	2.000	0.089	0.652
ID224129	224129	35	110.192	4.118	7.734	0	93	93	2	1	-10921639	149.429	121	50	255	3138	71.733	2.000	0.336	1.048
ID224128	224128	38	38.137	15.183	4.683	0	93	93	2	1	-10921639	130.762	127	83	192	2746	25.608	7.600	0.117	1.072
ID224135	224135	24	107.094	0.000	17.000	0	93	93	2	1	-10921639	190.190	190	117	255	3994	49.918	4.800	0.361	2.021
ID224134	224134	15	27.531	27.824	15.212	0	93	93	2	1	-10921639	155.000	152	110	211	3255	30.340	6.312	0.059	0.571
ID224133	224133	44	30.350	15.180	14.376	0	93	93	2	1	-10921639	160.190	160	119	206	3364	25.955	3.200	0.071	0.816
ID224132	224132	42	33.698	31.968	11.569	0	93	93	2	1	-10921639	122.476	119	85	179	2572	26.080	2.000	0.093	0.803
ID224139	224139	37	33.950	17.136	31.415	0	93	93	2	1	-10921639	126.429	123	81	186	2655	27.910	2.000	0.100	0.825
ID224138	224138	41	31.649	24.941	27.466	0	93	93	2	1	-10921639	118.381	119	68	150	2486	22.362	4.800	0.141	1.311
ID224137	224137	31	48.861	18.648	24.783	0	93	93	2	1	-10921639	180.857	177	125	246	3798	36.409	7.600	0.092	0.838
ID224136	224136	46	44.829	23.211	18.920	0	93	93	2	1	-10921639	198.571	200	154	255	4170	27.663	6.293	0.097	1.269
ID224141	224141	34	39.226	27.688	37.644	0	93	93	2	1	-10921639	59.000	52	25	125	1239	28.293	2.000	0.247	0.826
ID224140	224140	39	28.216	17.121	36.513	0	93	93	2	1	-10921639	82.571	79	52	133	1734	22.225	4.800	0.165	1.050
ID224127	224127	30	95.737	0.000	2.000	0	93	93	2	1	-10921639	187.095	171	96	255	3929	58.053	2.000	0.252	1.298
ID224143	224143	38	36.378	14.725	4.215	0	94	94	2	1	-10921639	118.238	112	81	171	2483	25.714	2.000	0.122	1.000
ID224142	224142	30	101.091	0.000	3.000	0	94	94	2	1	-10921639	183.571	179	62	255	3855	63.274	3.200	0.336	1.458
ID224147	224147	44	36.724	15.023	12.729	0	94	94	2	1	-10921639	160.238	158	110	215	3365	29.041	2.000	0.082	0.837
ID224146	224146	42	36.160	31.839	11.815	0	94	94	2	1	-10921639	121.286	117	91	179	2547	24.071	2.000	0.121	1.090
ID224145	224145	45	33.291	27.514	12.217	0	94	94	2	1	-10921639	140.810	137	83	192	2957	26.769	2.000	0.094	0.900
ID224144	224144	35	101.774	3.552	8.419	0	94	94	2	1	-10921639	148.048	114	62	255	3109	73.892	2.000	0.328	0.989
ID224151	224151	31	35.670	17.912	24.191	0	94	94	2	1	-10921639	179.143	177	135	223	3762	22.729	4.800	0.088	1.278
ID224150	224150	46	34.074	23.617	19.225	0	94	94	2	1	-10921639	181.524	173	146	250	3812	27.802	2.000	0.057	0.707
ID224149	224149	None	30.119	13.818	17.818	0	94	94	2	1	-10921639	157.762	158	114	215	3313	25.558	2.000	0.065	0.750
ID224148	224148	24	97.401	0.000	17.000	0	94	94	2	1	-10921639	183.333	204	115	255	3850	53.208	4.800	0.366	1.846
ID224154	224154	34	34.858	27.292	37.412	0	94	94	2	1	-10921639	58.143	54	35	110	1221	23.180	2.000	0.242	0.977
ID224153	224153	37	30.336	17.043	31.741	0	94	94	2	1	-10921639	109.381	104	75	167	2297	22.304	2.000	0.105	0.931
ID224152	224152	41	38.160	24.740	27.603	0	94	94	2	1	-10921639	92.714	91	37	173	1947	40.361	2.000	0.134	0.543
ID224163	224163	34	31.681	27.638	37.325	0	95	95	2	1	-10921639	60.048	56	33	96	1261	18.943	4.800	0.271	1.353
ID224162	224162	47	35.214	16.352	27.565	0	95	95	2	1	-10921639	142.333	133	96	223	2989	34.153	7.600	0.073	0.569
ID224161	224161	48	34.971	12.348	25.812	0	95	95	2	1	-10921639	131.714	123	98	202	2766	30.042	2.000	0.089	0.714
ID224160	224160	46	44.668	23.849	18.990	0	95	95	2	1	-10921639	188.429	183	150	255	3957	25.109	2.000	0.096	1.313
ID224155	224155	30	83.326	0.000	3.000	0	95	95	2	1	-10921639	164.190	169	68	255	3448	58.861	4.800	0.258	1.146
ID224159	224159	24	73.017	0.000	18.000	0	95	95	2	1	-10921639	148.762	142	76	255	3124	53.611	4.800	0.267	1.169
ID224158	224158	42	29.826	31.313	12.113	0	95	95	2	1	-10921639	115.143	112	83	181	2418	25.386	6.369	0.064	0.546
ID224157	224157	44	40.815	15.132	12.468	0	95	95	2	1	-10921639	156.381	158	108	204	3284	28.546	2.000	0.112	1.107
ID224156	224156	35	81.560	2.574	9.064	0	95	95	2	1	-10921639	145.524	127	56	255	3056	75.044	2.000	0.241	0.753
ID224179	224179	None	27.341	27.085	12.410	0	96	96	2	1	-10921639	138.476	144	77	186	2908	26.330	2.000	0.069	0.683
ID224178	224178	42	27.008	31.329	11.189	0	96	96	2	1	-10921639	118.476	117	68	177	2488	21.837	2.000	0.074	0.750
ID224177	224177	35	65.871	2.083	9.164	0	96	96	2	1	-10921639	136.048	127	43	255	2857	62.861	2.000	0.116	0.449
ID224176	224176	30	110.700	0.000	3.000	0	96	96	2	1	-10921639	166.048	165	76	255	3487	70.091	2.000	0.348	1.223
ID224183	224183	46	44.588	23.770	18.900	0	96	96	2	1	-10921639	190.714	194	121	255	4005	28.109	7.600	0.101	1.246
ID224182	224182	24	43.599	0.000	18.000	0	96	96	2	1	-10921639	117.762	110	83	213	2473	33.743	2.000	0.157	0.947
ID224181	224181	44	32.382	14.895	13.569	0	96	96	2	1	-10921639	156.381	156	106	206	3284	25.930	3.200	0.077	0.858
ID224180	224180	None	38.853	0.000	13.000	0	96	96	2	1	-10921639	143.143	133	78	246	3006	53.175	7.600	0.115	0.556
ID224186	224186	34	32.359	28.375	37.026	0	96	96	2	1	-10921639	57.238	54	31	94	1202	18.729	2.000	0.260	1.262
ID224185	224185	47	33.962	16.250	27.777	0	96	96	2	1	-10921639	137.048	127	98	211	2878	29.152	2.000	0.062	0.548
ID224184	224184	48	33.647	12.098	25.998	0	96	96	2	1	-10921639	130.667	131	85	169	2744	23.382	2.000	0.102	1.031
ID224199	224199	30	81.832	0.000	3.000	0	97	97	2	1	-10921639	115.524	89	42	255	2426	69.574	2.000	0.218	0.595
ID224203	224203	24	76.397	0.000	19.000	0	97	97	2	1	-10921639	146.524	142	68	255	3077	56.386	2.000	0.211	0.905
ID224202	224202	44	30.247	15.171	13.453	0	97	97	2	1	-10921639	154.000	152	94	190	3234	27.725	2.000	0.075	0.771
ID224201	224201	35	65.061	1.186	9.723	0	97	97	2	1	-10921639	186.714	198	58	255	3921	69.323	4.800	0.193	0.870
ID224200	224200	49	28.951	15.131	4.519	0	97	97	2	1	-10921639	119.286	117	87	169	2505	18.407	6.151	0.090	1.065
ID224207	224207	47	46.411	16.214	27.898	0	97	97	2	1	-10921639	146.095	144	104	217	3068	35.395	2.000	0.093	0.702
ID224206	224206	None	29.882	25.009	27.367	0	97	97	2	1	-10921639	100.810	98	60	133	2117	24.203	4.800	0.144	1.052
ID224205	224205	None	28.493	38.000	23.000	0	97	97	2	1	-10921639	71.524	64	33	121	1502	28.773	2.000	0.154	0.665
ID224204	224204	46	44.239	24.858	18.656	0	97	97	2	1	-10921639	191.857	188	142	255	4029	28.547	4.800	0.099	1.212
ID224211	224211	106	30.182	9.874	9.812	0	98	98	2	1	-10921639	115.000	114	75	163	2415	23.407	2.000	0.104	0.927
ID224210	224210	35	65.978	0.991	9.092	0	98	98	2	1	-10921639	183.143	204	66	255	3846	66.554	6.109	0.227	1.018
ID224209	224209	49	31.005	14.670	4.809	0	98	98	2	1	-10921639	119.762	112	87	158	2515	23.471	6.395	0.101	0.933
ID224208	224208	30	36.365	0.000	3.000	0	98	98	2	1	-10921639	85.667	73	56	192	1799	34.260	2.000	0.110	0.494
ID224215	224215	46	31.520	25.263	18.543	0	98	98	2	1	-10921639	177.714	181	119	225	3732	26.682	4.800	0.081	0.996
ID224214	224214	24	94.740	0.000	19.000	0	98	98	2	1	-10921639	168.762	163	85	255	3544	60.145	2.000	0.243	1.096
ID224213	224213	44	30.406	14.902	13.026	0	98	98	2	1	-10921639	143.905	142	102	190	3022	27.419	3.200	0.074	0.723
ID224212	224212	None	27.421	31.931	11.641	0	98	98	2	1	-10921639	114.619	110	81	156	2407	21.777	2.000	0.096	0.926
ID224218	224218	47	32.684	16.232	27.725	0	98	98	2	1	-10921639	148.857	142	96	209	3126	28.900	7.600	0.072	0.694
ID224217	224217	48	30.884	12.450	26.041	0	98	98	2	1	-10921639	136.952	135	83	181	2876	30.294	3.200	0.075	0.632
ID224216	224216	None	36.530	6.852	22.386	0	98	98	2	1	-10921639	122.000	114	81	169	2562	25.237	2.000	0.111	0.964
ID224243	224243	51	38.951	24.902	27.563	0	99	99	2	1	-10921639	91.143	98	31	169	1914	36.845	7.600	0.162	0.691
ID224242	224242	47	28.701	15.971	27.831	0	99	99	2	1	-10921639	137.762	133	89	188	2893	28.585	2.000	0.069	0.618
ID224241	224241	48	38.662	12.899	25.983	0	99	99	2	1	-10921639	144.381	146	87	198	3032	30.187	7.600	0.099	0.858
ID224240	224240	46	31.049	27.825	19.645	0	99	99	2	1	-10921639	141.714	156	87	188	2976	30.368	2.000	0.093	0.797
ID224244	224244	52	31.124	28.918	36.806	0	99	99	2	1	-10921639	59.048	58	33	106	1240	19.369	2.000	0.226	1.125
ID224235	224235	49	32.463	14.748	5.023	0	99	99	2	1	-10921639	125.810	121	91	171	2642	22.049	2.000	0.104	1.073
ID224239	224239	24	79.689	0.000	19.000	0	99	99	2	1	-10921639	164.810	148	85	255	3461	51.950	2.000	0.222	1.151
ID224238	224238	44	40.476	14.704	14.449	0	99	99	2	1	-10921639	168.810	175	110	234	3545	30.286	6.277	0.112	1.123
ID224237	224237	106	28.029	9.732	9.482	0	99	99	2	1	-10921639	120.286	117	91	169	2526	20.180	2.000	0.114	1.222
ID224236	224236	35	77.947	0.726	8.642	0	99	99	2	1	-10921639	161.714	142	52	255	3396	66.890	6.243	0.256	0.986
ID224195	224195	48	34.477	13.153	26.055	0	100	100	2	1	-10921639	148.381	154	96	217	3116	29.605	7.600	0.071	0.664
ID224194	224194	53	33.496	19.753	22.022	0	100	100	2	1	-10921639	185.048	188	158	223	3886	19.577	4.800	0.082	1.440
ID224193	224193	54	27.759	23.884	19.079	0	100	100	2	1	-10921639	176.286	173	140	221	3702	21.046	4.800	0.063	0.988
ID224192	224192	24	79.481	0.000	18.000	0	100	100	2	1	-10921639	176.143	190	112	242	3699	44.744	2.000	0.234	1.494
ID224198	224198	52	32.956	28.760	36.501	0	100	100	2	1	-10921639	60.143	54	31	112	1263	22.071	2.000	0.247	1.081
ID224197	224197	47	32.716	15.583	27.647	0	100	100	2	1	-10921639	142.381	144	87	206	2990	29.777	7.600	0.069	0.614
ID224196	224196	51	40.919	24.773	27.370	0	100	100	2	1	-10921639	112.381	112	43	165	2360	33.140	3.200	0.169	0.983
ID224187	224187	49	39.032	14.319	5.308	0	100	100	2	1	-10921639	133.000	129	94	179	2793	27.107	4.800	0.139	1.196
ID224191	224191	55	55.947	3.436	15.042	0	100	100	2	1	-10921639	123.333	112	60	244	2590	48.009	2.000	0.123	0.561
ID224190	224190	44	33.427	14.905	13.089	0	100	100	2	1	-10921639	154.714	146	100	211	3249	30.049	2.000	0.072	0.694
ID224189	224189	None	31.100	26.926	12.215	0	100	100	2	1	-10921639	128.095	123	77	179	2690	26.374	2.000	0.085	0.758
ID224188	224188	35	93.114	0.000	7.000	0	100	100	2	1	-10921639	158.905	152	87	255	3337	56.996	4.800	0.390	1.564
ID224226	224226	47	38.582	15.743	27.852	0	101	101	2	1	-10921639	147.333	146	104	236	3094	31.152	2.000	0.084	0.737
ID224225	224225	51	32.563	25.064	27.161	0	101	101	2	1	-10921639	100.524	98	58	142	2111	24.167	2.000	0.137	0.999
ID224224	224224	53	34.110	19.900	23.214	0	101	101	2	1	-10921639	173.857	169	137	204	3651	19.487	4.800	0.102	1.653
ID224219	224219	49	27.033	15.223	3.534	0	101	101	2	1	-10921639	116.238	112	91	148	2441	15.975	7.600	0.124	1.602
ID224223	224223	54	30.804	24.393	18.871	0	101	101	2	1	-10921639	170.238	171	123	217	3575	24.077	2.000	0.062	0.828
ID224222	224222	24	41.644	0.000	18.000	0	101	101	2	1	-10921639	122.952	131	74	160	2582	24.003	2.000	0.182	1.578
ID224221	224221	55	39.920	3.236	14.665	0	101	101	2	1	-10921639	102.952	89	66	204	2162	33.627	7.600	0.109	0.603
ID224220	224220	35	88.032	0.000	6.000	0	101	101	2	1	-10921639	112.619	85	58	255	2365	58.162	2.000	0.361	1.028
ID224233	224233	None	27.752	12.524	27.074	0	102	102	2	1	-10921639	128.381	133	91	169	2696	22.426	7.600	0.081	0.860
ID224232	224232	53	28.587	19.790	23.111	0	102	102	2	1	-10921639	165.000	163	114	219	3465	24.904	4.800	0.084	1.021
ID224231	224231	54	28.089	24.398	18.449	0	102	102	2	1	-10921639	168.952	167	129	202	3548	20.641	6.358	0.070	1.075
ID224230	224230	None	27.984	14.684	17.976	0	102	102	2	1	-10921639	158.048	156	131	198	3319	17.752	4.800	0.084	1.377
ID224229	224229	24	30.766	0.000	18.000	0	102	102	2	1	-10921639	97.714	98	56	135	2052	25.527	2.000	0.146	0.977
ID224228	224228	55	29.384	3.302	14.291	0	102	102	2	1	-10921639	89.286	87	39	150	1875	26.346	2.000	0.114	0.692
ID224234	224234	53	35.818	19.779	22.885	0	103	103	2	1	-10921639	168.048	163	110	204	3529	24.435	4.800	0.099	1.240
ID224227	224227	53	28.819	19.654	23.452	0	104	104	2	1	-10921639	154.476	148	121	198	3244	21.565	4.800	0.087	1.148
ID224245	224245	None	35.824	20.052	21.774	0	106	106	2	1	-10921639	152.429	154	121	192	3201	21.500	4.800	0.102	1.317
ID224247	224247	None	27.803	23.448	19.521	0	110	110	2	1	-10921639	134.762	133	87	179	2830	24.751	2.000	0.060	0.617
ID224246	224246	None	27.562	15.062	8.224	0	110	110	2	1	-10921639	116.524	114	77	152	2447	20.719	7.600	0.102	1.039
ID224248	224248	None	27.629	20.154	20.400	0	111	111	2	1	-10921639	152.571	148	121	190	3204	17.755	7.600	0.081	1.292
ID224252	224252	56	34.150	19.864	20.324	0	113	113	2	1	-10921639	144.810	146	110	194	3041	22.268	2.000	0.107	1.254
ID224250	224250	56	30.878	19.768	21.049	0	114	114	2	1	-10921639	132.619	135	98	192	2785	24.297	3.200	0.076	0.776
ID224249	224249	56	30.008	19.870	21.123	0	115	115	2	1	-10921639	135.333	135	102	173	2842	19.330	6.037	0.090	1.161
ID224253	224253	56	48.806	19.556	21.116	0	117	117	2	1	-10921639	152.524	144	96	223	3203	32.179	2.000	0.119	1.006
ID224251	224251	56	40.978	19.351	21.927	0	118	118	2	1	-10921639	140.048	135	81	186	2941	27.807	2.000	0.121	1.087
ID224254	224254	None	34.036	19.694	21.062	0	120	120	2	1	-10921639	139.143	140	102	179	2922	19.812	2.000	0.106	1.351
ID224255	224255	None	30.499	14.941	23.936	0	132	132	2	1	-10921639	100.810	100	64	173	2117	24.551	2.000	0.085	0.642
ID224256	224256	None	28.186	18.924	21.034	0	135	135	2	1	-10921639	125.190	125	100	156	2629	15.766	2.000	0.095	1.374
ID224257	224257	None	27.890	14.702	24.675	0	138	138	2	1	-10921639	90.762	89	56	146	1906	22.958	2.000	0.085	0.619
ID224258	224258	57	35.343	22.189	16.944	0	141	141	2	1	-10921639	129.857	121	94	169	2727	21.355	2.000	0.120	1.302
ID224259	224259	57	30.184	22.138	16.560	0	142	142	2	1	-10921639	119.048	117	79	154	2500	19.500	2.000	0.113	1.235
ID224264	224264	None	28.348	13.100	25.072	0	145	145	2	1	-10921639	99.143	100	66	152	2082	20.826	3.200	0.131	1.103
ID224265	224265	58	33.322	22.869	17.664	0	146	146	2	1	-10921639	131.714	133	100	173	2766	20.914	6.323	0.114	1.286
ID224270	224270	58	27.594	22.421	17.047	0	147	147	2	1	-10921639	130.810	129	98	165	2747	16.600	4.800	0.101	1.452
ID224263	224263	59	31.725	19.052	31.349	0	148	148	2	1	-10921639	70.048	68	37	108	1471	18.079	7.600	0.208	1.332
ID224262	224262	None	34.105	10.898	25.341	0	148	148	2	1	-10921639	95.619	94	68	144	2008	19.876	2.000	0.149	1.248
ID224261	224261	None	30.608	21.242	23.413	0	148	148	2	1	-10921639	103.952	100	75	160	2183	21.456	2.000	0.096	0.848
ID224260	224260	58	36.595	24.671	18.137	0	148	148	2	1	-10921639	118.095	112	66	175	2480	27.982	7.600	0.120	0.907
ID224271	224271	59	28.428	18.468	31.518	0	149	149	2	1	-10921639	58.048	60	25	102	1219	24.334	3.200	0.212	0.834
ID224274	224274	59	37.782	19.136	31.056	0	150	150	2	1	-10921639	81.048	83	45	125	1702	22.855	2.000	0.239	1.370
ID224273	224273	60	29.009	21.501	23.548	0	150	150	2	1	-10921639	104.333	102	64	144	2191	23.256	4.800	0.120	0.960
ID224272	224272	58	50.592	23.758	17.926	0	150	150	2	1	-10921639	139.952	140	96	194	2939	30.054	2.000	0.166	1.324
ID224267	224267	58	37.855	22.338	16.846	0	151	151	2	1	-10921639	131.048	129	89	194	2752	27.625	2.000	0.105	0.899
ID224266	224266	None	35.970	15.072	14.283	0	151	151	2	1	-10921639	130.952	131	94	173	2750	23.202	4.800	0.121	1.222
ID224269	224269	59	29.734	18.770	31.215	0	151	151	2	1	-10921639	76.952	79	45	121	1616	20.733	2.000	0.146	0.948
ID224268	224268	60	31.455	20.937	23.198	0	151	151	2	1	-10921639	107.905	104	73	160	2266	24.364	2.000	0.086	0.704
ID224282	224282	59	40.128	18.891	31.253	0	152	152	2	1	-10921639	91.238	87	50	137	1916	23.473	2.000	0.199	1.292
ID224281	224281	60	30.676	21.042	23.318	0	152	152	2	1	-10921639	108.381	98	83	171	2276	21.472	2.000	0.087	0.807
ID224280	224280	58	39.638	23.646	17.773	0	152	152	2	1	-10921639	133.667	135	91	186	2807	28.336	2.000	0.120	1.009
ID224295	224295	60	30.243	20.394	23.380	0	153	153	2	1	-10921639	112.286	110	75	160	2358	20.362	3.200	0.101	1.011
ID224294	224294	62	27.743	8.365	19.888	0	153	153	2	1	-10921639	97.571	98	60	150	2049	21.630	2.000	0.109	0.887
ID224293	224293	58	43.397	22.805	17.512	0	153	153	2	1	-10921639	134.667	131	83	186	2828	30.978	2.000	0.135	1.034
ID224292	224292	63	30.761	14.779	13.886	0	153	153	2	1	-10921639	128.095	129	94	186	2690	24.041	7.600	0.092	0.896
ID224298	224298	59	40.008	18.737	31.176	0	153	153	2	1	-10921639	87.143	79	58	163	1830	25.691	2.000	0.170	0.985
ID224297	224297	None	32.059	25.060	28.541	0	153	153	2	1	-10921639	71.000	66	35	137	1491	27.366	2.000	0.123	0.569
ID224296	224296	64	28.231	13.750	24.654	0	153	153	2	1	-10921639	110.190	119	73	144	2314	20.488	2.000	0.110	1.064
ID224283	224283	63	31.648	14.950	14.023	0	154	154	2	1	-10921639	138.000	142	102	179	2898	21.064	3.200	0.089	1.072
ID224287	224287	59	35.732	18.775	31.133	0	154	154	2	1	-10921639	92.333	91	64	133	1939	20.318	7.600	0.174	1.349
ID224286	224286	64	29.693	14.347	25.017	0	154	154	2	1	-10921639	105.381	106	68	154	2213	23.574	2.000	0.092	0.757
ID224285	224285	62	28.698	8.514	20.640	0	154	154	2	1	-10921639	110.619	112	79	165	2323	19.114	7.600	0.107	1.118
ID224284	224284	58	47.170	23.230	17.722	0	154	154	2	1	-10921639	137.524	131	85	211	2888	30.426	2.000	0.136	1.084
ID224275	224275	58	39.016	22.832	17.406	0	155	155	2	1	-10921639	133.190	125	98	194	2797	27.493	6.311	0.101	0.890
ID224279	224279	59	42.971	18.822	30.889	0	155	155	2	1	-10921639	97.333	94	52	156	2044	30.345	2.000	0.163	0.900
ID224278	224278	64	34.257	14.098	24.899	0	155	155	2	1	-10921639	102.810	98	66	152	2159	26.164	2.000	0.109	0.775
ID224277	224277	60	27.731	19.473	23.302	0	155	155	2	1	-10921639	123.571	123	75	154	2595	18.570	2.000	0.124	1.467
ID224276	224276	62	29.660	8.592	20.312	0	155	155	2	1	-10921639	103.000	98	75	150	2163	21.225	2.000	0.094	0.831
ID224291	224291	59	39.241	19.231	30.745	0	156	156	2	1	-10921639	100.810	98	66	156	2117	24.752	2.000	0.161	1.132
ID224290	224290	60	30.251	19.328	23.260	0	156	156	2	1	-10921639	126.095	125	83	154	2648	19.806	2.000	0.107	1.234
ID224289	224289	62	28.214	8.587	20.689	0	156	156	2	1	-10921639	103.048	98	77	148	2164	19.451	2.000	0.092	0.894
ID224288	224288	58	28.956	22.783	17.862	0	156	156	2	1	-10921639	136.000	140	98	181	2856	19.053	2.000	0.110	1.409
ID224299	224299	65	33.016	15.031	5.057	0	157	157	2	1	-10921639	80.476	77	48	131	1690	23.579	2.000	0.171	0.998
ID224304	224304	59	37.786	18.831	30.972	0	157	157	2	1	-10921639	101.048	98	62	148	2122	23.489	7.600	0.158	1.174
ID224303	224303	64	28.823	13.809	25.003	0	157	157	2	1	-10921639	106.762	98	71	154	2242	21.002	2.000	0.099	0.916
ID224302	224302	60	32.739	18.934	22.433	0	157	157	2	1	-10921639	135.524	135	98	173	2846	20.644	4.800	0.127	1.480
ID224301	224301	58	34.659	22.705	16.859	0	157	157	2	1	-10921639	139.286	137	94	181	2925	21.131	2.000	0.102	1.216
ID224300	224300	66	35.473	15.012	13.999	0	157	157	2	1	-10921639	138.000	135	96	196	2898	22.627	4.800	0.116	1.269
ID224307	224307	58	42.685	22.525	16.597	0	158	158	2	1	-10921639	150.048	156	112	213	3151	25.821	6.383	0.143	1.457
ID224306	224306	66	28.761	14.433	13.887	0	158	158	2	1	-10921639	128.762	127	91	177	2704	24.586	3.200	0.089	0.858
ID224305	224305	65	28.190	14.989	5.394	0	158	158	2	1	-10921639	78.095	79	41	152	1640	27.713	2.000	0.126	0.633
ID224310	224310	59	38.488	19.035	30.692	0	158	158	2	1	-10921639	107.667	108	73	158	2261	25.360	2.000	0.143	1.062
ID224309	224309	64	32.691	12.961	25.141	0	158	158	2	1	-10921639	107.286	100	75	144	2253	21.399	3.200	0.132	1.170
ID224308	224308	60	37.575	18.994	22.676	0	158	158	2	1	-10921639	121.714	123	64	186	2556	32.220	2.000	0.115	0.782
ID224323	224323	67	30.862	21.389	17.032	0	159	159	2	1	-10921639	141.571	137	102	202	2973	25.569	2.000	0.077	0.791
ID224322	224322	66	43.820	14.735	13.578	0	159	159	2	1	-10921639	147.857	140	106	223	3105	26.848	4.800	0.121	1.188
ID224321	224321	65	32.489	15.020	5.173	0	159	159	2	1	-10921639	83.524	85	43	140	1754	27.844	2.000	0.141	0.743
ID224327	224327	59	42.071	19.155	30.585	0	159	159	2	1	-10921639	116.810	114	81	169	2453	25.789	2.000	0.167	1.296
ID224326	224326	60	43.888	19.007	22.647	0	159	159	2	1	-10921639	137.143	140	66	196	2880	32.416	3.200	0.148	1.089
ID224325	224325	None	31.749	8.449	20.026	0	159	159	2	1	-10921639	112.286	112	79	165	2358	21.864	4.800	0.114	1.048
ID224324	224324	58	28.662	23.620	16.826	0	159	159	2	1	-10921639	136.762	133	104	179	2872	23.115	2.000	0.087	0.949
ID224328	224328	None	31.296	16.961	36.324	0	159	159	2	1	-10921639	75.810	77	41	121	1592	19.505	2.000	0.171	1.137
ID224314	224314	59	28.703	18.994	30.974	0	160	160	2	1	-10921639	102.238	102	77	137	2147	19.235	2.000	0.099	0.959
ID224313	224313	67	34.205	21.819	17.290	0	160	160	2	1	-10921639	159.714	163	123	196	3354	19.545	4.800	0.120	1.755
ID224312	224312	65	30.268	14.993	4.697	0	160	160	2	1	-10921639	91.190	91	58	148	1915	24.957	2.000	0.119	0.776
ID224311	224311	68	39.297	22.269	3.990	0	160	160	2	1	-10921639	75.333	73	41	154	1582	26.899	2.000	0.197	0.922
ID224315	224315	65	29.781	14.516	4.190	0	161	161	2	1	-10921639	90.333	83	50	129	1897	23.512	2.000	0.157	1.042
ID224320	224320	59	35.840	19.359	31.056	0	161	161	2	1	-10921639	105.238	108	66	160	2210	25.044	2.000	0.134	0.992
ID224319	224319	60	29.684	18.618	22.090	0	161	161	2	1	-10921639	140.286	133	104	169	2946	19.249	4.800	0.104	1.374
ID224318	224318	67	30.658	21.784	16.831	0	161	161	2	1	-10921639	157.714	156	123	188	3312	18.119	4.800	0.102	1.613
ID224317	224317	66	30.153	14.946	14.144	0	161	161	2	1	-10921639	142.238	133	106	192	2987	23.971	2.000	0.068	0.760
ID224316	224316	68	41.103	22.250	3.889	0	161	161	2	1	-10921639	80.619	79	52	142	1693	23.617	2.000	0.213	1.199
ID224339	224339	68	29.841	22.336	3.211	0	162	162	2	1	-10921639	72.143	66	48	129	1515	20.058	2.000	0.184	1.116
ID224343	224343	60	34.392	18.430	21.777	0	162	162	2	1	-10921639	145.286	140	96	186	3051	25.241	2.000	0.097	1.022
ID224342	224342	67	36.880	22.230	16.620	0	162	162	2	1	-10921639	157.238	156	127	217	3302	23.488	2.000	0.096	1.168
ID224341	224341	66	28.194	16.058	15.081	0	162	162	2	1	-10921639	148.476	146	114	206	3118	22.620	7.600	0.076	0.925
ID224340	224340	65	30.587	14.592	4.598	0	162	162	2	1	-10921639	103.810	98	60	142	2180	21.018	4.800	0.138	1.197
ID224345	224345	None	31.052	17.357	36.772	0	162	162	2	1	-10921639	63.619	60	31	119	1336	23.504	2.000	0.201	0.906
ID224344	224344	69	31.961	13.668	24.942	0	162	162	2	1	-10921639	119.810	119	87	158	2516	20.376	2.000	0.110	1.165
ID224331	224331	60	34.019	19.026	22.117	0	163	163	2	1	-10921639	144.762	144	114	183	3040	20.974	7.600	0.109	1.354
ID224330	224330	67	41.940	21.957	16.836	0	163	163	2	1	-10921639	160.714	152	129	204	3375	24.311	7.600	0.113	1.341
ID224329	224329	65	30.819	14.706	4.293	0	163	163	2	1	-10921639	99.714	104	62	150	2094	25.921	2.000	0.124	0.851
ID224332	224332	69	35.140	13.265	24.946	0	163	163	2	1	-10921639	113.238	108	77	169	2378	24.906	2.000	0.134	1.072
ID224363	224363	67	29.916	22.026	16.704	0	164	164	2	1	-10921639	159.810	158	123	202	3356	22.471	6.359	0.093	1.213
ID224362	224362	65	28.530	14.834	5.395	0	164	164	2	1	-10921639	103.095	106	68	137	2165	22.154	4.800	0.122	1.011
ID224367	224367	70	32.573	18.655	30.401	0	164	164	2	1	-10921639	106.048	106	77	156	2227	17.400	4.800	0.144	1.531
ID224366	224366	69	41.169	13.760	25.135	0	164	164	2	1	-10921639	118.095	110	83	179	2480	25.981	7.600	0.130	1.045
ID224365	224365	60	27.536	19.873	23.256	0	164	164	2	1	-10921639	126.857	131	89	181	2664	23.478	2.000	0.080	0.798
ID224364	224364	71	37.503	24.644	17.433	0	164	164	2	1	-10921639	145.857	144	114	204	3063	25.868	7.600	0.110	1.114
ID224338	224338	70	37.120	18.557	30.322	0	165	165	2	1	-10921639	106.333	102	73	173	2233	25.342	2.000	0.125	0.931
ID224337	224337	69	37.916	13.545	24.821	0	165	165	2	1	-10921639	120.857	114	79	165	2538	23.888	2.000	0.129	1.155
ID224336	224336	60	30.460	19.916	23.042	0	165	165	2	1	-10921639	138.286	140	96	200	2904	25.493	4.800	0.105	1.029
ID224335	224335	71	42.372	24.879	17.372	0	165	165	2	1	-10921639	147.190	137	108	221	3091	32.608	2.000	0.096	0.792
ID224334	224334	None	27.275	14.793	13.510	0	165	165	2	1	-10921639	141.048	137	110	196	2962	23.562	2.000	0.056	0.630
ID224333	224333	65	32.978	14.695	5.631	0	165	165	2	1	-10921639	114.000	108	71	175	2394	23.891	2.000	0.099	0.862
ID224354	224354	72	27.069	17.498	36.472	0	166	166	2	1	-10921639	68.333	62	33	117	1435	22.003	2.000	0.149	0.805
ID224353	224353	70	42.326	18.707	29.998	0	166	166	2	1	-10921639	103.286	98	66	175	2169	29.387	2.000	0.140	0.861
ID224352	224352	69	41.051	13.480	24.846	0	166	166	2	1	-10921639	118.333	119	75	171	2485	31.849	2.000	0.136	0.889
ID224347	224347	73	29.405	11.134	15.932	0	166	166	2	1	-10921639	127.524	123	83	177	2678	26.208	2.000	0.069	0.625
ID224346	224346	65	33.266	14.722	4.889	0	166	166	2	1	-10921639	117.000	117	75	156	2457	22.521	2.000	0.126	1.160
ID224351	224351	None	27.917	6.966	23.581	0	166	166	2	1	-10921639	88.000	96	41	137	1848	27.546	2.000	0.107	0.619
ID224350	224350	60	40.438	19.205	22.510	0	166	166	2	1	-10921639	150.286	154	106	202	3156	30.243	7.600	0.114	1.021
ID224349	224349	None	27.912	7.881	20.288	0	166	166	2	1	-10921639	109.000	106	77	142	2289	18.992	2.000	0.090	0.950
ID224348	224348	67	41.253	21.748	16.696	0	166	166	2	1	-10921639	163.429	158	125	219	3432	25.658	6.021	0.108	1.237
ID224371	224371	65	41.911	14.718	5.733	0	167	167	2	1	-10921639	126.429	123	79	179	2655	24.449	4.800	0.147	1.325
ID224375	224375	74	31.992	0.000	9.000	0	167	167	2	1	-10921639	72.667	72	35	129	1526	24.078	2.000	0.183	0.932
ID224379	224379	None	30.087	24.717	16.713	0	167	167	2	1	-10921639	149.429	152	102	215	3138	29.212	6.316	0.082	0.773
ID224378	224378	67	41.077	21.443	16.323	0	167	167	2	1	-10921639	175.000	179	125	240	3675	34.283	2.000	0.088	0.823
ID224377	224377	73	32.868	11.062	15.821	0	167	167	2	1	-10921639	130.333	131	83	202	2737	26.299	7.600	0.078	0.717
ID224383	224383	72	34.589	17.516	36.071	0	167	167	2	1	-10921639	72.048	64	45	127	1513	23.642	2.000	0.176	0.911
ID224382	224382	70	38.366	19.151	30.205	0	167	167	2	1	-10921639	101.762	91	71	154	2137	24.226	2.000	0.132	0.983
ID224381	224381	69	53.781	13.640	25.107	0	167	167	2	1	-10921639	139.905	137	98	215	2938	31.247	2.000	0.166	1.272
ID224380	224380	60	27.423	19.794	22.694	0	167	167	2	1	-10921639	135.571	146	83	167	2847	25.988	2.000	0.083	0.799
ID224370	224370	None	30.147	14.735	14.424	0	168	168	2	1	-10921639	151.286	146	119	190	3177	21.474	2.000	0.085	1.107
ID224369	224369	74	38.168	0.000	9.000	0	168	168	2	1	-10921639	71.524	62	48	165	1502	31.597	2.000	0.178	0.683
ID224368	224368	65	39.147	15.069	5.602	0	168	168	2	1	-10921639	120.476	119	79	183	2530	24.903	2.000	0.137	1.169
ID224374	224374	69	38.130	13.009	25.048	0	168	168	2	1	-10921639	129.286	127	77	163	2715	23.942	4.800	0.150	1.407
ID224373	224373	60	36.095	19.774	22.710	0	168	168	2	1	-10921639	145.905	146	100	200	3064	27.673	4.800	0.117	1.105
ID224372	224372	67	27.554	18.897	16.867	0	168	168	2	1	-10921639	161.857	154	127	206	3399	24.280	2.000	0.065	0.816
ID224376	224376	70	34.941	19.039	29.804	0	168	168	2	1	-10921639	100.524	98	71	154	2111	24.074	2.000	0.124	0.923
ID224355	224355	65	30.836	14.393	5.610	0	169	169	2	1	-10921639	110.762	108	79	150	2326	20.739	2.000	0.121	1.152
ID224359	224359	69	33.552	13.263	25.150	0	169	169	2	1	-10921639	128.714	125	94	163	2703	21.157	4.800	0.126	1.362
ID224358	224358	75	34.345	24.866	17.230	0	169	169	2	1	-10921639	137.571	137	79	190	2889	29.427	6.364	0.090	0.776
ID224357	224357	67	34.060	21.142	16.766	0	169	169	2	1	-10921639	168.524	167	137	202	3539	20.711	3.200	0.085	1.277
ID224356	224356	74	69.902	0.000	8.000	0	169	169	2	1	-10921639	95.571	71	47	255	2007	58.595	2.000	0.290	0.733
ID224361	224361	72	27.308	16.985	35.731	0	169	169	2	1	-10921639	69.762	66	39	117	1465	21.180	2.000	0.120	0.707
ID224360	224360	70	34.723	18.931	30.232	0	169	169	2	1	-10921639	103.476	102	77	148	2173	21.672	2.000	0.120	1.025
ID224400	224400	72	32.051	17.119	35.851	0	170	170	2	1	-10921639	74.714	73	43	125	1569	24.577	2.000	0.138	0.739
ID224395	224395	None	28.104	10.293	15.657	0	170	170	2	1	-10921639	127.238	125	89	177	2672	21.982	2.000	0.094	0.995
ID224394	224394	None	28.136	32.859	11.957	0	170	170	2	1	-10921639	77.619	73	50	127	1630	20.222	2.000	0.120	0.823
ID224393	224393	74	101.177	0.000	8.000	0	170	170	2	1	-10921639	124.429	117	54	255	2613	64.088	2.000	0.367	1.043
ID224392	224392	65	27.518	14.623	5.888	0	170	170	2	1	-10921639	107.476	102	64	152	2257	22.932	4.800	0.110	0.930
ID224399	224399	69	45.315	13.358	25.348	0	170	170	2	1	-10921639	139.762	137	100	188	2935	28.670	4.800	0.166	1.388
ID224398	224398	None	34.254	6.802	23.677	0	170	170	2	1	-10921639	94.143	100	50	148	1977	25.269	2.000	0.162	1.037
ID224397	224397	75	27.301	24.818	17.488	0	170	170	2	1	-10921639	127.524	119	94	175	2678	23.458	2.000	0.077	0.773
ID224396	224396	67	32.638	20.709	16.834	0	170	170	2	1	-10921639	152.190	148	114	188	3196	24.306	2.000	0.083	0.955
ID224387	224387	67	29.111	21.040	16.158	0	171	171	2	1	-10921639	161.143	165	125	198	3384	24.772	4.800	0.080	0.965
ID224386	224386	92	36.272	15.020	13.608	0	171	171	2	1	-10921639	152.190	152	114	192	3196	22.373	2.000	0.090	1.126
ID224385	224385	74	105.953	0.000	7.000	0	171	171	2	1	-10921639	135.762	104	45	255	2851	70.019	2.000	0.403	1.114
ID224384	224384	65	40.098	14.539	5.925	0	171	171	2	1	-10921639	122.286	121	66	202	2568	29.783	4.800	0.138	0.999
ID224391	224391	72	28.461	17.031	36.107	0	171	171	2	1	-10921639	76.190	77	39	114	1600	19.279	2.000	0.165	1.118
ID224390	224390	None	29.831	18.746	29.508	0	171	171	2	1	-10921639	108.905	110	66	148	2287	24.625	2.000	0.101	0.813
ID224389	224389	69	53.145	13.544	24.964	0	171	171	2	1	-10921639	149.905	146	100	209	3148	30.492	4.800	0.169	1.420
ID224388	224388	75	31.376	24.977	17.177	0	171	171	2	1	-10921639	141.286	142	106	175	2967	22.928	4.800	0.105	1.174
ID224419	224419	69	45.513	13.358	24.918	0	172	172	2	1	-10921639	139.714	140	106	192	2934	26.255	4.800	0.161	1.479
ID224418	224418	None	28.312	6.992	23.435	0	172	172	2	1	-10921639	108.286	110	52	169	2274	29.128	7.600	0.127	0.836
ID224417	224417	76	33.587	8.209	20.624	0	172	172	2	1	-10921639	127.905	125	85	169	2686	24.966	7.600	0.126	1.145
ID224416	224416	67	27.515	19.392	16.132	0	172	172	2	1	-10921639	167.905	167	140	209	3526	16.967	6.377	0.085	1.546
ID224415	224415	92	27.431	14.956	13.986	0	172	172	2	1	-10921639	144.619	146	114	181	3037	21.664	5.951	0.061	0.770
ID224414	224414	77	27.562	32.863	11.537	0	172	172	2	1	-10921639	82.143	83	56	133	1725	18.073	4.800	0.137	1.096
ID224413	224413	74	121.996	0.000	7.000	0	172	172	2	1	-10921639	172.762	163	90	255	3628	64.235	4.800	0.436	1.632
ID224412	224412	65	41.565	14.577	6.049	0	172	172	2	1	-10921639	119.238	117	64	175	2504	31.763	2.000	0.146	0.959
ID224423	224423	67	34.104	19.335	17.338	0	173	173	2	1	-10921639	171.095	171	127	213	3593	23.074	4.800	0.101	1.365
ID224422	224422	77	31.506	33.168	11.811	0	173	173	2	1	-10921639	82.429	83	37	129	1731	22.252	2.000	0.127	0.835
ID224421	224421	74	112.531	0.000	8.000	0	173	173	2	1	-10921639	200.810	217	94	255	4217	58.981	4.800	0.379	1.872
ID224420	224420	65	43.930	14.560	6.270	0	173	173	2	1	-10921639	123.286	110	71	192	2589	34.093	2.000	0.161	1.004
ID224427	224427	78	29.576	18.987	29.860	0	173	173	2	1	-10921639	108.524	110	85	152	2279	18.357	2.000	0.118	1.246
ID224426	224426	69	55.884	13.341	25.482	0	173	173	2	1	-10921639	137.667	133	89	211	2891	35.659	2.000	0.175	1.147
ID224425	224425	79	27.529	20.345	22.626	0	173	173	2	1	-10921639	135.095	133	89	194	2837	26.418	3.200	0.077	0.731
ID224424	224424	76	36.581	8.265	20.897	0	173	173	2	1	-10921639	121.143	127	75	173	2544	25.862	4.800	0.134	1.106
ID224428	224428	None	29.765	16.858	35.912	0	173	173	2	1	-10921639	72.095	71	41	125	1514	22.050	2.000	0.139	0.798
ID224439	224439	74	89.385	0.000	9.000	0	174	174	2	1	-10921639	217.810	255	107	255	4574	49.349	4.800	0.277	1.917
ID224438	224438	65	50.905	14.669	6.115	0	174	174	2	1	-10921639	125.095	121	75	192	2627	34.376	2.000	0.173	1.071
ID224443	224443	None	31.116	26.015	16.679	0	174	174	2	1	-10921639	131.095	135	85	183	2753	29.918	2.000	0.090	0.724
ID224442	224442	67	40.027	18.966	16.526	0	174	174	2	1	-10921639	177.143	177	135	215	3720	25.322	2.000	0.098	1.252
ID224441	224441	80	36.533	10.748	16.539	0	174	174	2	1	-10921639	139.048	129	102	194	2920	25.079	2.000	0.091	0.929
ID224440	224440	77	36.274	32.934	11.999	0	174	174	2	1	-10921639	85.095	83	41	148	1787	24.102	2.000	0.177	1.062
ID224446	224446	78	33.925	18.061	29.217	0	174	174	2	1	-10921639	122.619	123	94	163	2575	20.356	2.000	0.117	1.265
ID224445	224445	69	53.863	12.932	25.464	0	174	174	2	1	-10921639	139.238	123	96	200	2924	34.006	2.000	0.164	1.156
ID224444	224444	79	36.552	19.853	22.649	0	174	174	2	1	-10921639	141.619	140	91	217	2974	31.125	2.000	0.087	0.725
ID224403	224403	77	30.579	33.143	11.973	0	175	175	2	1	-10921639	87.571	89	56	133	1839	18.408	2.000	0.135	1.131
ID224402	224402	74	87.853	1.901	7.284	0	175	175	2	1	-10921639	183.952	177	77	255	3863	69.063	2.000	0.206	0.910
ID224401	224401	65	39.160	14.288	5.457	0	175	175	2	1	-10921639	104.048	106	66	160	2185	30.925	2.000	0.166	0.959
ID224407	224407	None	28.072	7.836	21.213	0	175	175	2	1	-10921639	116.143	123	75	146	2439	18.829	2.000	0.110	1.222
ID224406	224406	81	43.900	0.000	18.000	0	175	175	2	1	-10921639	82.476	73	45	183	1732	37.161	2.000	0.194	0.722
ID224405	224405	67	37.105	19.295	16.599	0	175	175	2	1	-10921639	175.857	177	135	217	3693	22.276	2.000	0.089	1.288
ID224404	224404	80	34.370	10.768	16.504	0	175	175	2	1	-10921639	142.381	146	87	196	2990	27.549	2.000	0.084	0.799
ID224411	224411	82	31.307	17.098	36.046	0	175	175	2	1	-10921639	73.667	71	39	121	1547	20.713	2.000	0.156	0.959
ID224410	224410	78	32.999	18.079	29.165	0	175	175	2	1	-10921639	122.238	121	94	154	2567	20.974	2.000	0.103	1.088
ID224409	224409	69	38.071	13.017	25.674	0	175	175	2	1	-10921639	126.524	125	87	167	2657	21.812	4.800	0.149	1.503
ID224408	224408	79	38.744	20.385	23.182	0	175	175	2	1	-10921639	153.952	154	100	215	3233	30.707	2.000	0.117	1.050
ID224435	224435	81	90.917	0.000	18.000	0	176	176	2	1	-10921639	120.571	110	49	255	2532	59.212	2.000	0.369	1.098
ID224434	224434	83	34.145	26.979	16.132	0	176	176	2	1	-10921639	108.905	106	66	179	2287	28.446	2.000	0.088	0.619
ID224433	224433	67	28.921	18.317	16.348	0	176	176	2	1	-10921639	155.762	158	108	204	3271	22.886	4.800	0.076	0.960
ID224432	224432	80	27.399	11.445	16.407	0	176	176	2	1	-10921639	131.857	133	96	179	2769	23.141	2.000	0.089	0.934
ID224437	224437	82	32.027	16.943	35.165	0	176	176	2	1	-10921639	73.667	68	50	135	1547	21.112	2.000	0.160	0.962
ID224436	224436	78	37.837	18.405	29.048	0	176	176	2	1	-10921639	121.524	121	83	160	2552	24.780	2.000	0.144	1.234
ID224431	224431	77	35.616	33.077	11.969	0	176	176	2	1	-10921639	86.143	81	54	140	1809	23.902	2.000	0.135	0.859
ID224430	224430	74	79.861	1.664	7.182	0	176	176	2	1	-10921639	174.286	160	41	255	3660	73.060	2.000	0.199	0.793
ID224429	224429	65	38.586	14.378	6.498	0	176	176	2	1	-10921639	109.286	98	64	165	2295	31.911	4.800	0.172	1.007
ID224463	224463	65	48.859	14.625	6.645	0	177	177	2	1	-10921639	131.952	119	85	217	2771	36.608	3.200	0.168	1.038
ID224462	224462	74	71.276	1.899	6.378	0	177	177	2	1	-10921639	161.476	160	66	255	3391	64.809	2.000	0.140	0.611
ID224467	224467	None	28.409	15.135	13.547	0	177	177	2	1	-10921639	145.619	144	104	196	3058	22.923	7.600	0.059	0.705
ID224466	224466	77	37.954	33.110	12.290	0	177	177	2	1	-10921639	100.810	94	75	156	2117	23.153	2.000	0.151	1.144
ID224465	224465	85	52.040	0.000	11.000	0	177	177	2	1	-10921639	164.905	177	72	255	3463	65.372	7.600	0.121	0.544
ID224464	224464	86	66.137	2.219	8.826	0	177	177	2	1	-10921639	185.143	179	73	255	3888	65.443	2.000	0.138	0.687
ID224471	224471	81	91.658	0.000	19.000	0	177	177	2	1	-10921639	127.810	129	54	255	2684	63.386	2.000	0.348	1.042
ID224470	224470	67	37.580	18.977	17.026	0	177	177	2	1	-10921639	165.905	158	131	209	3484	23.683	2.000	0.083	1.068
ID224469	224469	80	42.880	11.277	17.017	0	177	177	2	1	-10921639	138.048	133	98	215	2899	30.688	7.600	0.121	0.969
ID224468	224468	83	31.629	26.716	16.448	0	177	177	2	1	-10921639	120.429	114	83	186	2529	27.226	2.000	0.101	0.808
ID224475	224475	78	51.047	17.793	28.893	0	177	177	2	1	-10921639	138.238	133	87	192	2903	30.535	2.000	0.152	1.192
ID224474	224474	69	40.376	12.939	25.373	0	177	177	2	1	-10921639	131.048	127	87	179	2752	25.244	4.800	0.148	1.342
ID224473	224473	79	29.998	18.786	22.148	0	177	177	2	1	-10921639	153.048	158	104	198	3214	22.234	3.200	0.084	1.070
ID224472	224472	84	29.058	7.825	20.819	0	177	177	2	1	-10921639	110.762	117	64	146	2326	21.707	7.600	0.113	1.038
ID224476	224476	82	40.337	17.104	36.185	0	177	177	2	1	-10921639	86.238	81	39	140	1811	27.133	2.000	0.191	1.018
ID224555	224555	65	45.230	14.424	6.911	0	178	178	2	1	-10921639	128.667	131	79	177	2702	29.357	4.800	0.180	1.335
ID224554	224554	74	95.972	0.000	6.000	0	178	178	2	1	-10921639	205.762	217	135	255	4321	45.917	4.800	0.317	2.159
ID224559	224559	67	38.739	18.361	16.409	0	178	178	2	1	-10921639	175.333	177	123	217	3682	28.713	4.800	0.095	1.059
ID224558	224558	77	45.720	32.774	11.917	0	178	178	2	1	-10921639	97.190	87	60	183	2041	28.209	2.000	0.184	1.071
ID224557	224557	85	34.185	0.000	11.000	0	178	178	2	1	-10921639	161.143	158	97	255	3384	39.957	6.347	0.083	0.619
ID224556	224556	86	52.820	3.073	10.270	0	178	178	2	1	-10921639	136.476	125	75	255	2866	51.044	2.000	0.073	0.365
ID224563	224563	79	39.552	18.790	22.032	0	178	178	2	1	-10921639	168.095	173	121	213	3530	24.817	4.800	0.126	1.512
ID224562	224562	84	33.027	7.911	20.841	0	178	178	2	1	-10921639	112.095	110	79	169	2354	25.542	2.000	0.101	0.807
ID224561	224561	81	71.019	0.000	19.000	0	178	178	2	1	-10921639	128.571	133	52	255	2700	62.458	2.000	0.266	0.864
ID224560	224560	83	28.650	26.816	16.372	0	178	178	2	1	-10921639	120.286	114	85	167	2526	23.557	7.600	0.099	0.924
ID224566	224566	82	31.829	17.519	35.852	0	178	178	2	1	-10921639	85.000	83	60	129	1785	18.876	4.800	0.169	1.302
ID224565	224565	78	43.434	17.907	28.791	0	178	178	2	1	-10921639	129.333	125	79	200	2716	30.534	2.000	0.123	0.927
ID224564	224564	69	49.408	13.076	25.004	0	178	178	2	1	-10921639	134.762	135	87	194	2830	29.725	2.000	0.164	1.277
ID224483	224483	84	39.117	7.875	20.408	0	179	179	2	1	-10921639	118.048	110	83	186	2479	27.899	2.000	0.111	0.848
ID224482	224482	81	78.437	0.000	19.000	0	179	179	2	1	-10921639	131.000	117	56	213	2751	54.151	2.000	0.327	1.193
ID224481	224481	83	34.934	26.640	16.288	0	179	179	2	1	-10921639	118.095	112	83	188	2480	29.467	2.000	0.103	0.746
ID224480	224480	77	41.298	32.791	12.170	0	179	179	2	1	-10921639	87.524	83	43	154	1838	29.787	2.000	0.168	0.844
ID224487	224487	82	45.733	16.904	36.225	0	179	179	2	1	-10921639	85.714	75	52	160	1800	29.488	2.000	0.231	1.090
ID224486	224486	78	49.785	17.441	28.526	0	179	179	2	1	-10921639	131.238	135	68	206	2756	39.454	2.000	0.154	0.889
ID224485	224485	69	38.509	12.769	25.281	0	179	179	2	1	-10921639	130.381	127	89	179	2738	24.760	4.800	0.145	1.331
ID224484	224484	79	30.506	19.225	22.547	0	179	179	2	1	-10921639	148.429	154	91	192	3117	28.731	2.000	0.090	0.856
ID224479	224479	85	87.815	0.000	11.000	0	179	179	2	1	-10921639	180.952	165	97	255	3800	52.272	2.000	0.255	1.406
ID224478	224478	65	43.957	14.381	7.247	0	179	179	2	1	-10921639	127.476	133	75	194	2677	32.813	4.800	0.166	1.103
ID224477	224477	74	108.840	0.000	5.000	0	179	179	2	1	-10921639	205.524	238	114	255	4316	57.950	4.800	0.369	1.910
ID224531	224531	None	33.666	15.337	14.489	0	180	180	2	1	-10921639	153.571	152	112	213	3225	30.836	2.000	0.062	0.583
ID224530	224530	77	37.596	32.793	12.046	0	180	180	2	1	-10921639	93.619	85	60	160	1966	23.125	2.000	0.168	1.164
ID224529	224529	85	89.093	0.000	11.000	0	180	180	2	1	-10921639	200.476	188	100	255	4210	50.902	6.289	0.265	1.650
ID224528	224528	65	56.267	14.656	6.777	0	180	180	2	1	-10921639	135.571	135	64	196	2847	35.258	2.000	0.191	1.235
ID224535	224535	79	46.131	18.185	21.496	0	180	180	2	1	-10921639	172.762	173	123	238	3628	29.295	2.000	0.109	1.163
ID224534	224534	84	37.074	7.955	20.434	0	180	180	2	1	-10921639	123.000	117	85	175	2583	25.552	4.800	0.124	1.066
ID224533	224533	81	93.321	0.000	19.000	0	180	180	2	1	-10921639	139.190	127	66	255	2923	60.863	2.000	0.301	1.058
ID224532	224532	83	38.857	26.693	16.185	0	180	180	2	1	-10921639	124.143	127	73	177	2607	31.988	2.000	0.110	0.772
ID224538	224538	82	55.014	16.977	36.205	0	180	180	2	1	-10921639	94.667	83	41	167	1988	34.349	2.000	0.222	1.001
ID224537	224537	78	56.896	17.479	28.385	0	180	180	2	1	-10921639	142.190	133	77	215	2986	39.942	2.000	0.159	0.975
ID224536	224536	69	47.773	12.860	25.146	0	180	180	2	1	-10921639	139.286	131	102	192	2925	23.510	2.000	0.160	1.636
ID224527	224527	74	106.268	0.000	4.000	0	180	180	2	1	-10921639	171.095	173	83	255	3593	66.700	4.800	0.371	1.388
ID224498	224498	82	55.486	16.856	36.078	0	181	181	2	1	-10921639	97.143	83	62	165	2040	32.970	2.000	0.227	1.089
ID224497	224497	78	41.819	17.548	28.178	0	181	181	2	1	-10921639	134.381	131	100	202	2822	26.837	2.000	0.121	1.083
ID224496	224496	69	31.254	13.122	25.155	0	181	181	2	1	-10921639	118.238	117	79	158	2483	22.124	2.000	0.095	0.932
ID224491	224491	77	48.558	32.983	12.240	0	181	181	2	1	-10921639	102.143	94	62	186	2145	32.656	2.000	0.187	0.985
ID224490	224490	85	85.747	0.000	10.000	0	181	181	2	1	-10921639	216.810	242	119	255	4553	48.001	4.800	0.250	1.804
ID224489	224489	65	54.776	14.614	6.877	0	181	181	2	1	-10921639	129.048	133	58	194	2710	36.492	2.000	0.202	1.187
ID224488	224488	74	122.582	0.000	4.000	0	181	181	2	1	-10921639	170.333	165	68	255	3577	70.203	2.000	0.376	1.326
ID224495	224495	79	52.857	18.477	22.026	0	181	181	2	1	-10921639	169.286	165	100	252	3555	37.958	2.000	0.111	0.891
ID224494	224494	84	34.677	7.860	20.666	0	181	181	2	1	-10921639	127.095	123	89	173	2669	21.244	4.800	0.135	1.423
ID224493	224493	81	94.931	0.000	19.000	0	181	181	2	1	-10921639	130.048	108	54	255	2731	59.649	2.000	0.329	1.079
ID224492	224492	87	28.012	18.692	17.232	0	181	181	2	1	-10921639	170.143	167	131	211	3573	21.969	2.000	0.048	0.706
ID224451	224451	77	43.385	32.878	11.962	0	182	182	2	1	-10921639	91.333	81	54	154	1918	25.051	2.000	0.195	1.192
ID224450	224450	85	92.871	0.000	9.000	0	182	182	2	1	-10921639	193.524	215	88	255	4064	61.132	2.000	0.235	1.206
ID224449	224449	65	29.998	14.460	7.225	0	182	182	2	1	-10921639	117.667	112	73	169	2471	24.520	6.286	0.132	1.122
ID224448	224448	None	28.226	14.756	5.406	0	182	182	2	1	-10921639	97.048	89	50	140	2038	27.056	2.000	0.129	0.818
ID224455	224455	84	34.839	8.054	20.301	0	182	182	2	1	-10921639	113.571	114	75	175	2385	25.139	2.000	0.106	0.869
ID224454	224454	87	32.513	18.801	17.452	0	182	182	2	1	-10921639	171.952	173	135	206	3611	22.337	2.000	0.078	1.117
ID224453	224453	83	38.767	26.589	16.334	0	182	182	2	1	-10921639	125.381	121	73	192	2633	34.949	2.000	0.109	0.706
ID224452	224452	None	33.533	15.044	14.612	0	182	182	2	1	-10921639	151.333	150	104	204	3178	28.166	2.000	0.068	0.689
ID224459	224459	69	30.268	12.541	24.505	0	182	182	2	1	-10921639	120.857	119	89	177	2538	21.912	4.800	0.117	1.156
ID224458	224458	88	29.817	24.924	23.491	0	182	182	2	1	-10921639	109.143	108	58	186	2292	31.875	2.000	0.075	0.476
ID224457	224457	79	45.959	18.412	21.451	0	182	182	2	1	-10921639	168.619	160	100	234	3541	37.138	2.000	0.101	0.830
ID224456	224456	81	122.940	0.000	21.000	0	182	182	2	1	-10921639	146.619	129	62	255	3079	78.976	2.000	0.439	1.132
ID224461	224461	82	45.581	16.892	35.890	0	182	182	2	1	-10921639	87.143	81	56	156	1830	28.143	2.000	0.201	1.038
ID224460	224460	78	49.137	17.874	28.201	0	182	182	2	1	-10921639	137.429	131	100	225	2886	29.449	2.000	0.133	1.093
ID224447	224447	74	116.522	0.000	4.000	0	182	182	2	1	-10921639	156.810	131	78	255	3293	69.511	2.000	0.345	1.157
ID224515	224515	65	44.855	14.648	7.043	0	183	183	2	1	-10921639	123.000	121	62	179	2583	31.801	2.000	0.172	1.135
ID224514	224514	74	115.644	0.000	4.000	0	183	183	2	1	-10921639	171.810	135	88	255	3608	65.369	2.000	0.345	1.348
ID224519	224519	83	30.425	26.637	16.097	0	183	183	2	1	-10921639	118.524	117	66	183	2489	28.915	6.405	0.094	0.705
ID224518	224518	77	32.649	33.026	12.119	0	183	183	2	1	-10921639	89.000	85	50	148	1869	22.577	6.015	0.151	1.037
ID224517	224517	None	45.237	2.477	12.519	0	183	183	2	1	-10921639	128.762	112	62	252	2704	52.335	2.000	0.066	0.305
ID224516	224516	85	85.963	0.000	9.000	0	183	183	2	1	-10921639	195.762	212	96	255	4111	55.095	2.000	0.216	1.262
ID224523	224523	88	34.315	25.076	23.241	0	183	183	2	1	-10921639	113.000	108	68	186	2373	27.320	2.000	0.101	0.761
ID224522	224522	79	42.315	18.272	21.644	0	183	183	2	1	-10921639	164.476	165	96	227	3454	37.678	2.000	0.096	0.762
ID224521	224521	81	133.451	0.000	22.000	0	183	183	2	1	-10921639	177.524	173	78	255	3728	77.268	3.200	0.450	1.426
ID224520	224520	84	34.733	7.878	20.746	0	183	183	2	1	-10921639	129.190	133	68	181	2713	25.940	4.800	0.120	1.070
ID224526	224526	82	57.265	16.944	35.851	0	183	183	2	1	-10921639	99.619	91	60	188	2092	35.706	2.000	0.215	0.988
ID224525	224525	78	60.617	17.735	28.016	0	183	183	2	1	-10921639	141.857	140	83	232	2979	39.119	2.000	0.156	0.979
ID224524	224524	69	40.304	12.117	24.369	0	183	183	2	1	-10921639	129.714	125	89	171	2724	24.356	3.200	0.134	1.255
ID224513	224513	82	44.257	16.800	35.874	0	184	184	2	1	-10921639	90.095	85	52	150	1892	27.181	2.000	0.191	1.064
ID224512	224512	78	47.675	17.508	27.880	0	184	184	2	1	-10921639	144.905	146	83	217	3043	33.178	2.000	0.125	0.972
ID224499	224499	74	114.680	0.000	3.000	0	184	184	2	1	-10921639	161.571	148	56	255	3393	70.850	2.000	0.373	1.239
ID224503	224503	77	40.981	32.998	12.050	0	184	184	2	1	-10921639	97.238	100	60	156	2042	24.341	2.000	0.185	1.246
ID224502	224502	89	37.386	9.862	10.213	0	184	184	2	1	-10921639	126.048	121	96	192	2647	23.340	2.000	0.121	1.165
ID224501	224501	85	78.556	0.000	9.000	0	184	184	2	1	-10921639	187.000	202	87	255	3927	55.056	4.800	0.228	1.262
ID224500	224500	65	41.804	14.839	7.649	0	184	184	2	1	-10921639	132.571	129	81	183	2784	25.748	2.000	0.133	1.209
ID224507	224507	84	31.226	7.942	20.162	0	184	184	2	1	-10921639	114.286	112	77	173	2400	25.397	2.000	0.083	0.688
ID224506	224506	83	33.964	26.475	15.918	0	184	184	2	1	-10921639	128.762	133	87	171	2704	23.518	7.600	0.104	1.033
ID224505	224505	90	30.329	20.997	14.105	0	184	184	2	1	-10921639	154.667	150	117	202	3248	25.517	7.600	0.069	0.780
ID224504	224504	91	33.792	15.041	14.401	0	184	184	2	1	-10921639	153.714	152	106	204	3228	30.170	2.000	0.080	0.754
ID224511	224511	69	29.373	11.884	24.169	0	184	184	2	1	-10921639	123.810	121	77	158	2600	22.673	6.389	0.115	1.128
ID224510	224510	88	40.785	24.861	23.119	0	184	184	2	1	-10921639	117.429	119	54	190	2466	36.445	2.000	0.100	0.583
ID224509	224509	81	120.366	0.000	22.000	0	184	184	2	1	-10921639	199.619	169	122	255	4192	55.361	4.800	0.401	2.065
ID224508	224508	79	47.627	18.296	21.126	0	184	184	2	1	-10921639	179.810	186	112	238	3776	35.109	2.000	0.117	1.076
ID224579	224579	88	39.885	24.583	23.119	0	185	185	2	1	-10921639	119.476	119	62	202	2509	39.135	2.000	0.094	0.526
ID224578	224578	79	62.192	17.906	21.571	0	185	185	2	1	-10921639	175.429	175	85	255	3684	47.385	2.000	0.133	0.869
ID224577	224577	81	118.518	0.000	22.000	0	185	185	2	1	-10921639	203.905	207	131	255	4282	50.085	4.800	0.394	2.300
ID224576	224576	None	30.462	19.264	17.344	0	185	185	2	1	-10921639	176.048	177	102	238	3697	27.936	7.600	0.050	0.602
ID224582	224582	82	39.869	16.801	35.727	0	185	185	2	1	-10921639	90.095	89	56	144	1892	25.573	2.000	0.171	1.030
ID224581	224581	78	38.771	17.466	28.343	0	185	185	2	1	-10921639	132.381	129	89	192	2780	27.527	2.000	0.118	1.019
ID224580	224580	69	32.713	11.982	24.903	0	185	185	2	1	-10921639	121.238	119	64	156	2546	27.065	7.600	0.113	0.911
ID224567	224567	74	111.595	0.000	3.000	0	185	185	2	1	-10921639	158.667	140	74	255	3332	68.090	2.000	0.353	1.217
ID224571	224571	93	78.222	2.694	11.446	0	185	185	2	1	-10921639	159.381	135	87	255	3347	58.415	2.000	0.221	0.987
ID224570	224570	89	40.441	9.682	10.299	0	185	185	2	1	-10921639	118.667	112	87	186	2492	27.733	2.000	0.120	0.918
ID224569	224569	65	41.471	14.879	8.033	0	185	185	2	1	-10921639	121.762	117	75	183	2557	27.776	2.000	0.139	1.073
ID224568	224568	85	67.102	0.000	8.000	0	185	185	2	1	-10921639	157.333	144	77	255	3304	59.744	2.000	0.116	0.547
ID224575	224575	83	33.657	26.725	16.194	0	185	185	2	1	-10921639	123.143	127	75	173	2586	28.265	2.000	0.105	0.828
ID224574	224574	91	30.846	14.985	14.574	0	185	185	2	1	-10921639	148.524	144	112	209	3119	25.234	7.600	0.062	0.682
ID224573	224573	90	28.134	21.315	14.097	0	185	185	2	1	-10921639	150.762	150	102	211	3166	27.630	7.600	0.043	0.451
ID224572	224572	77	37.084	33.565	12.914	0	185	185	2	1	-10921639	96.905	98	58	133	2035	21.959	4.800	0.206	1.509
ID224547	224547	79	42.984	18.019	20.901	0	186	186	2	1	-10921639	172.714	173	110	225	3627	30.524	2.000	0.110	1.119
ID224546	224546	83	46.991	25.940	16.738	0	186	186	2	1	-10921639	140.286	144	71	204	2946	37.666	2.000	0.128	0.843
ID224545	224545	91	35.407	15.008	14.765	0	186	186	2	1	-10921639	149.810	148	108	204	3146	26.899	2.000	0.070	0.726
ID224544	224544	77	41.803	33.358	12.432	0	186	186	2	1	-10921639	100.381	102	64	144	2108	24.630	2.000	0.191	1.308
ID224551	224551	None	53.773	0.000	26.000	0	186	186	2	1	-10921639	102.429	64	29	236	2151	67.897	2.000	0.136	0.362
ID224550	224550	69	37.662	12.465	25.033	0	186	186	2	1	-10921639	118.857	119	48	169	2496	32.043	2.000	0.126	0.828
ID224549	224549	88	38.345	24.776	22.742	0	186	186	2	1	-10921639	121.238	125	66	186	2546	35.367	2.000	0.108	0.670
ID224548	224548	81	109.457	0.000	22.000	0	186	186	2	1	-10921639	208.143	209	102	255	4371	46.804	4.800	0.370	2.401
ID224553	224553	82	47.479	16.784	35.768	0	186	186	2	1	-10921639	97.429	96	64	165	2046	28.287	2.000	0.209	1.191
ID224552	224552	78	47.979	17.463	28.197	0	186	186	2	1	-10921639	143.333	142	85	209	3010	30.980	2.000	0.160	1.277
ID224539	224539	74	78.527	0.000	3.000	0	186	186	2	1	-10921639	106.524	98	47	255	2237	57.294	2.000	0.269	0.789
ID224543	224543	89	55.455	9.810	10.625	0	186	186	2	1	-10921639	128.905	114	77	240	2707	40.884	2.000	0.130	0.728
ID224542	224542	93	95.496	2.758	11.102	0	186	186	2	1	-10921639	160.762	144	77	255	3376	64.898	2.000	0.275	1.069
ID224541	224541	65	47.855	14.696	7.886	0	186	186	2	1	-10921639	126.810	123	66	192	2663	34.086	2.000	0.157	1.008
ID224540	224540	85	59.875	0.000	8.000	0	186	186	2	1	-10921639	149.476	146	72	255	3139	52.396	7.600	0.129	0.652
ID224609	224609	None	28.056	27.561	36.203	0	187	187	2	1	-10921639	51.333	52	22	96	1078	18.650	2.000	0.263	1.145
ID224608	224608	82	43.978	16.771	35.400	0	187	187	2	1	-10921639	99.667	98	58	156	2093	26.498	2.000	0.208	1.293
ID224599	224599	93	94.282	2.770	11.017	0	187	187	2	1	-10921639	163.619	146	73	255	3436	66.193	2.000	0.247	0.979
ID224598	224598	65	41.604	14.922	7.595	0	187	187	2	1	-10921639	127.238	123	85	177	2672	27.230	2.000	0.130	1.072
ID224597	224597	85	67.403	0.000	8.000	0	187	187	2	1	-10921639	168.667	167	98	255	3542	49.954	7.600	0.174	1.000
ID224603	224603	83	54.755	26.134	16.816	0	187	187	2	1	-10921639	148.238	146	87	236	3113	40.407	2.000	0.128	0.833
ID224602	224602	91	33.455	15.929	14.941	0	187	187	2	1	-10921639	169.952	167	144	225	3569	21.953	4.800	0.083	1.182
ID224601	224601	77	47.165	33.163	12.496	0	187	187	2	1	-10921639	109.571	106	77	171	2301	25.666	4.800	0.220	1.537
ID224600	224600	89	55.955	9.943	10.761	0	187	187	2	1	-10921639	135.143	125	85	236	2838	37.678	2.000	0.142	0.891
ID224607	224607	78	53.978	17.445	27.893	0	187	187	2	1	-10921639	138.905	135	83	215	2917	42.304	2.000	0.156	0.886
ID224606	224606	69	35.442	11.844	24.307	0	187	187	2	1	-10921639	129.000	129	87	169	2709	20.955	4.800	0.130	1.418
ID224605	224605	81	128.434	0.000	23.000	0	187	187	2	1	-10921639	192.000	179	104	255	4032	59.103	3.200	0.449	2.013
ID224604	224604	79	36.529	18.497	20.778	0	187	187	2	1	-10921639	172.238	177	119	213	3617	26.287	2.000	0.093	1.112
ID224611	224611	65	42.848	14.564	7.685	0	188	188	2	1	-10921639	133.810	140	75	188	2810	33.149	2.000	0.133	0.950
ID224610	224610	85	67.229	0.000	8.000	0	188	188	2	1	-10921639	161.762	189	68	255	3397	59.599	7.600	0.169	0.786
ID224615	224615	91	30.026	14.996	14.353	0	188	188	2	1	-10921639	151.571	144	121	202	3183	25.437	2.000	0.062	0.698
ID224614	224614	77	52.671	32.848	12.367	0	188	188	2	1	-10921639	111.429	106	75	175	2340	30.004	2.000	0.232	1.397
ID224613	224613	89	48.248	9.773	10.563	0	188	188	2	1	-10921639	142.143	129	102	202	2985	28.207	2.000	0.141	1.245
ID224612	224612	93	94.933	2.744	11.030	0	188	188	2	1	-10921639	169.524	163	81	255	3560	65.887	2.000	0.253	1.038
ID224619	224619	79	40.417	18.832	21.526	0	188	188	2	1	-10921639	175.571	179	114	227	3687	29.647	4.800	0.111	1.183
ID224618	224618	94	30.414	8.268	20.850	0	188	188	2	1	-10921639	116.286	119	83	163	2442	21.747	7.600	0.115	1.105
ID224617	224617	83	43.454	26.104	16.487	0	188	188	2	1	-10921639	148.286	144	102	213	3114	29.736	2.000	0.127	1.120
ID224616	224616	95	28.387	20.182	14.201	0	188	188	2	1	-10921639	152.238	144	114	209	3197	23.095	2.000	0.047	0.593
ID224623	224623	78	50.029	17.706	28.004	0	188	188	2	1	-10921639	150.000	148	108	206	3150	28.756	2.000	0.135	1.245
ID224622	224622	69	31.206	11.834	24.397	0	188	188	2	1	-10921639	124.333	127	87	158	2611	20.143	2.000	0.108	1.202
ID224621	224621	88	33.712	24.574	22.731	0	188	188	2	1	-10921639	124.524	119	68	188	2615	33.470	2.000	0.091	0.623
ID224620	224620	81	132.235	0.000	23.000	0	188	188	2	1	-10921639	185.000	156	103	255	3885	62.898	3.200	0.476	1.898
ID224624	224624	82	47.398	16.537	35.377	0	188	188	2	1	-10921639	102.286	96	68	163	2148	28.166	2.000	0.212	1.271
ID224583	224583	85	77.215	0.000	8.000	0	189	189	2	1	-10921639	184.905	194	103	255	3883	53.440	7.600	0.210	1.202
ID224587	224587	77	48.756	32.969	12.851	0	189	189	2	1	-10921639	108.238	104	64	171	2273	29.724	2.000	0.227	1.346
ID224586	224586	89	44.043	9.838	10.526	0	189	189	2	1	-10921639	135.476	137	94	200	2845	27.310	2.000	0.134	1.175
ID224585	224585	93	90.055	2.770	11.136	0	189	189	2	1	-10921639	172.762	167	77	255	3628	63.538	2.000	0.253	1.099
ID224584	224584	65	41.660	14.528	7.591	0	189	189	2	1	-10921639	136.810	137	89	194	2873	24.857	4.800	0.158	1.500
ID224591	224591	79	38.280	18.708	21.875	0	189	189	2	1	-10921639	170.286	171	129	211	3576	22.575	4.800	0.109	1.485
ID224590	224590	94	34.843	8.115	20.338	0	189	189	2	1	-10921639	119.952	121	66	171	2519	27.485	3.200	0.116	0.908
ID224589	224589	83	47.032	25.816	16.920	0	189	189	2	1	-10921639	150.667	156	64	213	3164	36.280	4.800	0.144	1.046
ID224588	224588	95	27.610	20.098	14.504	0	189	189	2	1	-10921639	165.190	163	123	200	3469	20.901	2.000	0.069	1.020
ID224595	224595	78	51.339	17.562	28.245	0	189	189	2	1	-10921639	148.714	137	119	198	3123	23.902	4.800	0.166	1.769
ID224594	224594	69	32.817	11.918	24.564	0	189	189	2	1	-10921639	110.905	110	64	154	2329	27.227	2.000	0.119	0.867
ID224593	224593	81	128.502	0.000	24.000	0	189	189	2	1	-10921639	179.429	186	60	255	3768	72.678	4.800	0.462	1.559
ID224592	224592	88	38.801	24.297	22.817	0	189	189	2	1	-10921639	137.333	144	87	198	2884	32.395	2.000	0.093	0.725
ID224596	224596	82	28.453	16.695	34.873	0	189	189	2	1	-10921639	87.571	81	54	121	1839	20.851	2.000	0.162	1.169
ID224627	224627	93	90.928	2.936	11.053	0	190	190	2	1	-10921639	176.476	177	66	255	3706	65.851	2.000	0.256	1.093
ID224626	224626	65	45.714	14.749	7.390	0	190	190	2	1	-10921639	134.429	133	71	198	2823	35.230	2.000	0.171	1.112
ID224625	224625	85	84.739	0.000	7.000	0	190	190	2	1	-10921639	190.714	199	79	255	4005	61.729	7.600	0.234	1.171
ID224631	224631	136	29.907	12.116	18.031	0	190	190	2	1	-10921639	141.857	133	112	190	2979	22.227	2.000	0.063	0.755
ID224630	224630	83	39.929	25.990	16.841	0	190	190	2	1	-10921639	139.571	142	81	204	2931	32.940	2.000	0.100	0.771
ID224629	224629	77	36.305	33.026	12.424	0	190	190	2	1	-10921639	104.429	102	75	146	2193	21.009	4.800	0.175	1.483
ID224628	224628	89	41.040	10.117	11.039	0	190	190	2	1	-10921639	133.190	125	100	202	2797	26.843	2.000	0.108	0.963
ID224635	224635	88	41.234	24.308	22.829	0	190	190	2	1	-10921639	142.000	146	83	198	2982	31.259	2.000	0.101	0.834
ID224634	224634	81	123.778	0.000	23.000	0	190	190	2	1	-10921639	193.143	173	113	255	4056	61.017	3.200	0.412	1.847
ID224633	224633	79	52.882	18.907	21.726	0	190	190	2	1	-10921639	183.333	183	117	242	3850	35.501	2.000	0.115	1.067
ID224632	224632	94	28.928	7.843	20.705	0	190	190	2	1	-10921639	121.952	117	91	175	2561	23.291	2.000	0.083	0.800
ID224638	224638	82	28.498	16.758	35.157	0	190	190	2	1	-10921639	83.857	79	50	133	1761	24.951	6.367	0.127	0.757
ID224637	224637	78	49.546	17.448	28.236	0	190	190	2	1	-10921639	137.429	135	81	206	2886	34.718	2.000	0.137	0.951
ID224636	224636	69	48.839	11.832	24.567	0	190	190	2	1	-10921639	135.095	137	66	190	2837	36.155	2.000	0.152	0.983
ID224643	224643	77	35.255	33.128	12.158	0	191	191	2	1	-10921639	98.714	98	71	165	2073	22.244	2.000	0.143	1.108
ID224642	224642	93	85.232	2.864	11.234	0	191	191	2	1	-10921639	171.524	160	73	255	3602	69.562	2.000	0.235	0.939
ID224641	224641	89	38.847	10.429	10.547	0	191	191	2	1	-10921639	137.762	135	89	196	2893	26.762	2.000	0.123	1.127
ID224640	224640	65	35.825	14.912	8.053	0	191	191	2	1	-10921639	129.190	125	94	177	2713	24.258	2.000	0.115	1.100
ID224647	224647	94	27.239	6.818	22.432	0	191	191	2	1	-10921639	115.238	110	79	152	2420	22.257	2.000	0.108	1.006
ID224646	224646	79	45.889	18.837	21.337	0	191	191	2	1	-10921639	177.905	173	125	255	3736	34.865	2.000	0.096	0.897
ID224645	224645	136	27.815	12.023	17.843	0	191	191	2	1	-10921639	140.524	142	100	196	2951	26.055	7.600	0.050	0.511
ID224644	224644	83	30.902	26.247	17.008	0	191	191	2	1	-10921639	136.143	137	87	183	2859	23.339	4.800	0.090	0.959
ID224651	224651	78	58.872	17.222	28.076	0	191	191	2	1	-10921639	145.238	142	73	221	3050	37.358	2.000	0.164	1.098
ID224650	224650	69	34.859	11.953	24.917	0	191	191	2	1	-10921639	125.810	129	75	152	2642	22.737	4.800	0.145	1.403
ID224649	224649	88	39.475	23.749	22.598	0	191	191	2	1	-10921639	138.143	131	79	211	2901	36.598	2.000	0.098	0.673
ID224648	224648	81	117.829	0.000	23.000	0	191	191	2	1	-10921639	202.714	232	99	255	4257	59.608	4.800	0.392	1.914
ID224653	224653	None	36.875	27.259	35.283	0	191	191	2	1	-10921639	64.762	58	35	121	1360	24.533	2.000	0.204	0.896
ID224652	224652	82	28.210	16.901	34.992	0	191	191	2	1	-10921639	85.333	79	54	127	1792	18.903	2.000	0.142	1.124
ID224639	224639	85	75.705	0.000	7.000	0	191	191	2	1	-10921639	195.619	217	106	255	4108	54.438	7.600	0.225	1.320
ID224659	224659	94	27.090	8.019	20.419	0	192	192	2	1	-10921639	120.381	121	81	160	2528	21.738	2.000	0.084	0.863
ID224658	224658	83	35.921	25.970	17.472	0	192	192	2	1	-10921639	124.619	123	91	198	2617	26.960	2.000	0.107	0.895
ID224657	224657	77	43.584	33.161	12.956	0	192	192	2	1	-10921639	98.714	102	66	158	2073	25.201	2.000	0.204	1.326
ID224656	224656	93	87.370	2.926	11.207	0	192	192	2	1	-10921639	171.619	167	62	255	3604	72.494	2.000	0.257	0.968
ID224663	224663	69	38.110	12.108	24.811	0	192	192	2	1	-10921639	119.286	119	71	169	2505	26.684	2.000	0.135	1.062
ID224662	224662	88	48.215	24.095	23.092	0	192	192	2	1	-10921639	141.190	131	94	209	2965	31.373	2.000	0.132	1.050
ID224661	224661	81	120.065	0.000	23.000	0	192	192	2	1	-10921639	198.524	227	103	255	4169	61.979	4.800	0.394	1.812
ID224660	224660	79	52.439	18.709	21.393	0	192	192	2	1	-10921639	174.524	171	129	248	3665	31.202	2.000	0.126	1.248
ID224664	224664	78	56.813	17.211	28.104	0	192	192	2	1	-10921639	133.286	125	83	202	2799	34.946	2.000	0.169	1.100
ID224655	224655	96	28.361	22.850	8.820	0	192	192	2	1	-10921639	103.714	108	56	144	2178	21.580	2.000	0.107	0.926
ID224654	224654	85	77.614	0.000	7.000	0	192	192	2	1	-10921639	192.048	217	90	255	4033	60.037	7.600	0.230	1.197
ID224675	224675	81	127.227	0.000	25.000	0	193	193	2	1	-10921639	171.000	188	66	255	3591	74.070	2.000	0.426	1.380
ID224674	224674	69	31.774	11.886	23.715	0	193	193	2	1	-10921639	122.762	119	75	169	2578	23.797	2.000	0.100	0.934
ID224673	224673	88	40.885	23.529	23.048	0	193	193	2	1	-10921639	145.429	146	89	215	3054	37.488	2.000	0.103	0.726
ID224672	224672	94	37.274	6.827	22.007	0	193	193	2	1	-10921639	122.190	112	87	169	2566	24.275	4.800	0.142	1.251
ID224677	224677	None	31.094	27.087	35.446	0	193	193	2	1	-10921639	64.619	62	37	123	1357	22.984	2.000	0.157	0.762
ID224676	224676	78	53.568	17.393	28.045	0	193	193	2	1	-10921639	140.762	129	71	219	2956	36.675	2.000	0.150	0.998
ID224667	224667	None	27.192	10.095	10.342	0	193	193	2	1	-10921639	127.524	121	91	167	2678	22.320	6.109	0.096	0.999
ID224666	224666	96	30.588	23.615	8.751	0	193	193	2	1	-10921639	104.286	106	60	163	2190	26.749	7.600	0.100	0.706
ID224665	224665	85	87.804	0.000	7.000	0	193	193	2	1	-10921639	204.095	223	98	255	4286	55.865	7.600	0.258	1.500
ID224671	224671	79	43.273	18.731	20.848	0	193	193	2	1	-10921639	172.190	165	127	255	3616	34.387	2.000	0.081	0.749
ID224670	224670	83	39.236	25.395	17.526	0	193	193	2	1	-10921639	148.571	156	89	202	3120	27.716	4.800	0.138	1.304
ID224669	224669	77	39.494	32.906	12.627	0	193	193	2	1	-10921639	98.190	94	58	154	2062	25.047	7.600	0.183	1.211
ID224668	224668	93	96.469	3.061	10.909	0	193	193	2	1	-10921639	173.476	190	64	255	3643	70.461	2.000	0.271	1.051
ID224679	224679	93	96.889	3.163	10.548	0	194	194	2	1	-10921639	167.810	179	62	255	3524	77.907	2.000	0.256	0.879
ID224678	224678	85	89.769	0.000	6.000	0	194	194	2	1	-10921639	198.095	238	87	255	4160	66.925	7.600	0.266	1.243
ID224683	224683	88	36.075	22.308	23.358	0	194	194	2	1	-10921639	155.714	152	106	200	3270	26.369	2.000	0.096	1.036
ID224682	224682	94	38.978	7.308	21.101	0	194	194	2	1	-10921639	125.619	121	77	171	2638	31.059	4.800	0.154	1.078
ID224681	224681	83	40.981	25.089	17.587	0	194	194	2	1	-10921639	140.286	142	81	192	2946	28.426	2.000	0.130	1.134
ID224680	224680	77	38.814	33.091	12.865	0	194	194	2	1	-10921639	96.429	91	66	156	2025	21.398	4.800	0.185	1.406
ID224687	224687	None	33.208	16.684	35.315	0	194	194	2	1	-10921639	82.762	79	45	129	1738	22.009	7.600	0.161	1.043
ID224686	224686	78	52.956	17.309	28.213	0	194	194	2	1	-10921639	126.524	114	79	240	2657	38.599	2.000	0.147	0.843
ID224685	224685	81	131.112	0.000	25.000	0	194	194	2	1	-10921639	181.238	152	68	255	3806	73.313	3.200	0.446	1.526
ID224684	224684	69	30.749	12.145	23.944	0	194	194	2	1	-10921639	118.524	114	79	179	2489	26.396	2.000	0.096	0.786
ID224747	224747	85	90.852	0.000	6.000	0	195	195	2	1	-10921639	214.048	238	123	255	4495	51.636	7.600	0.281	1.817
ID224751	224751	None	30.442	9.886	10.696	0	195	195	2	1	-10921639	133.524	133	100	179	2804	22.611	2.000	0.101	1.088
ID224750	224750	93	90.430	3.475	10.401	0	195	195	2	1	-10921639	185.667	188	56	255	3899	68.671	4.800	0.256	1.104
ID224749	224749	96	34.431	22.670	9.216	0	195	195	2	1	-10921639	117.476	112	75	158	2467	22.932	4.800	0.154	1.366
ID224748	224748	None	29.080	15.193	7.924	0	195	195	2	1	-10921639	121.476	127	85	158	2551	21.106	3.200	0.107	1.115
ID224755	224755	None	29.831	18.432	20.754	0	195	195	2	1	-10921639	157.857	163	112	219	3315	31.025	2.000	0.061	0.581
ID224754	224754	94	39.303	7.756	20.586	0	195	195	2	1	-10921639	128.905	129	85	175	2707	25.606	4.800	0.138	1.222
ID224753	224753	83	45.935	25.109	17.665	0	195	195	2	1	-10921639	152.810	160	104	202	3209	30.636	2.000	0.134	1.180
ID224752	224752	77	41.740	33.125	13.012	0	195	195	2	1	-10921639	91.429	89	54	160	1920	26.402	7.600	0.169	1.003
ID224759	224759	78	60.335	17.621	28.308	0	195	195	2	1	-10921639	145.619	125	106	240	3058	39.859	2.000	0.142	0.911
ID224758	224758	81	133.063	0.000	26.000	0	195	195	2	1	-10921639	182.095	175	79	255	3824	74.067	3.200	0.452	1.531
ID224757	224757	69	34.475	12.299	24.401	0	195	195	2	1	-10921639	126.952	125	79	183	2666	25.993	2.000	0.110	0.965
ID224756	224756	88	47.714	23.193	23.046	0	195	195	2	1	-10921639	162.190	165	102	246	3406	33.815	2.000	0.115	0.987
ID224760	224760	97	34.098	27.526	35.540	0	195	195	2	1	-10921639	67.095	62	33	119	1409	27.005	2.000	0.203	0.838
ID224691	224691	77	49.354	32.956	13.094	0	196	196	2	1	-10921639	104.571	102	64	171	2196	28.547	2.000	0.209	1.269
ID224690	224690	96	37.969	23.040	9.903	0	196	196	2	1	-10921639	122.810	123	71	160	2579	27.142	2.000	0.129	1.036
ID224689	224689	93	96.635	3.342	9.942	0	196	196	2	1	-10921639	184.571	198	52	255	3876	72.891	2.000	0.273	1.086
ID224688	224688	85	77.783	1.000	6.000	0	196	196	2	1	-10921639	202.571	238	79	255	4254	62.245	4.800	0.210	1.131
ID224695	224695	81	129.501	0.000	26.000	0	196	196	2	1	-10921639	194.905	190	107	255	4093	61.886	4.800	0.457	1.977
ID224694	224694	88	42.152	21.863	23.653	0	196	196	2	1	-10921639	160.476	158	102	217	3370	28.042	4.800	0.125	1.267
ID224693	224693	94	34.756	7.298	21.289	0	196	196	2	1	-10921639	116.476	110	60	169	2446	29.666	4.800	0.142	0.977
ID224692	224692	83	50.306	25.236	17.424	0	196	196	2	1	-10921639	155.238	148	91	206	3260	33.863	4.800	0.156	1.236
ID224698	224698	97	36.020	27.822	35.880	0	196	196	2	1	-10921639	61.381	58	33	125	1289	25.600	2.000	0.206	0.820
ID224697	224697	98	30.156	27.624	31.197	0	196	196	2	1	-10921639	73.238	73	35	121	1538	24.386	2.000	0.170	0.873
ID224696	224696	78	38.107	17.901	28.509	0	196	196	2	1	-10921639	132.333	125	83	188	2779	27.073	2.000	0.130	1.124
ID224738	224738	97	36.697	27.836	35.843	0	197	197	2	1	-10921639	59.857	54	27	127	1257	26.144	2.000	0.222	0.833
ID224737	224737	None	30.342	16.750	35.367	0	197	197	2	1	-10921639	85.048	87	56	127	1786	16.439	4.800	0.178	1.567
ID224736	224736	98	45.259	27.471	30.898	0	197	197	2	1	-10921639	77.667	66	33	165	1631	35.612	2.000	0.178	0.660
ID224727	224727	100	27.235	10.441	10.702	0	197	197	2	1	-10921639	136.810	137	98	169	2873	19.211	4.800	0.112	1.440
ID224726	224726	96	29.890	22.730	10.046	0	197	197	2	1	-10921639	107.857	106	64	152	2265	23.380	2.000	0.113	0.934
ID224725	224725	93	91.943	3.357	9.521	0	197	197	2	1	-10921639	186.571	188	54	255	3918	73.651	4.800	0.242	0.986
ID224724	224724	85	73.014	0.000	6.000	0	197	197	2	1	-10921639	222.333	240	129	255	4669	43.896	7.600	0.227	1.875
ID224731	224731	94	37.981	6.380	22.117	0	197	197	2	1	-10921639	105.571	98	60	163	2217	33.639	2.000	0.152	0.826
ID224730	224730	83	35.526	25.231	17.827	0	197	197	2	1	-10921639	141.524	144	85	200	2972	29.804	6.269	0.110	0.944
ID224729	224729	99	32.555	18.704	17.020	0	197	197	2	1	-10921639	172.476	173	131	215	3622	23.966	2.000	0.071	0.956
ID224728	224728	77	32.707	32.801	13.756	0	197	197	2	1	-10921639	89.429	85	43	146	1878	22.752	2.000	0.155	1.055
ID224735	224735	78	41.272	17.483	28.360	0	197	197	2	1	-10921639	125.143	117	73	206	2628	32.509	2.000	0.124	0.848
ID224734	224734	81	130.183	0.000	26.000	0	197	197	2	1	-10921639	195.381	198	95	255	4103	62.752	4.800	0.454	1.946
ID224733	224733	88	46.212	22.338	23.515	0	197	197	2	1	-10921639	159.429	160	108	236	3348	30.212	4.800	0.134	1.245
ID224732	224732	69	35.374	11.924	23.393	0	197	197	2	1	-10921639	121.714	114	87	192	2556	29.989	2.000	0.071	0.541
ID224711	224711	93	89.165	3.515	9.739	0	198	198	2	1	-10921639	189.381	192	85	255	3977	65.471	2.000	0.242	1.127
ID224710	224710	85	74.925	0.000	6.000	0	198	198	2	1	-10921639	213.095	227	114	255	4475	47.706	7.600	0.209	1.547
ID224715	224715	99	30.350	18.965	18.319	0	198	198	2	1	-10921639	177.905	179	127	227	3736	26.209	2.000	0.057	0.734
ID224714	224714	77	41.330	32.996	13.422	0	198	198	2	1	-10921639	93.048	96	54	158	1954	27.361	2.000	0.180	1.038
ID224713	224713	100	30.814	10.439	10.703	0	198	198	2	1	-10921639	130.857	135	91	177	2748	24.019	2.000	0.085	0.854
ID224712	224712	96	39.950	23.130	9.999	0	198	198	2	1	-10921639	119.238	119	83	167	2504	23.475	4.800	0.154	1.357
ID224719	224719	88	39.888	22.453	23.751	0	198	198	2	1	-10921639	161.524	156	129	240	3392	27.582	4.800	0.111	1.173
ID224718	224718	69	30.484	11.789	24.153	0	198	198	2	1	-10921639	131.095	133	96	179	2753	21.947	2.000	0.097	1.056
ID224717	224717	94	41.505	7.776	20.380	0	198	198	2	1	-10921639	122.524	119	73	206	2573	33.034	2.000	0.092	0.622
ID224716	224716	83	50.953	25.563	18.004	0	198	198	2	1	-10921639	141.714	137	79	217	2976	36.891	2.000	0.153	1.019
ID224723	224723	97	27.881	27.927	35.992	0	198	198	2	1	-10921639	61.000	54	43	106	1281	17.418	2.000	0.187	1.103
ID224722	224722	98	49.098	27.442	30.672	0	198	198	2	1	-10921639	82.667	73	35	181	1736	37.254	2.000	0.201	0.742
ID224721	224721	78	51.734	17.612	28.765	0	198	198	2	1	-10921639	139.714	135	94	209	2934	34.224	2.000	0.148	1.050
ID224720	224720	81	130.494	0.000	27.000	0	198	198	2	1	-10921639	201.667	192	107	255	4235	56.048	4.800	0.469	2.296
ID224707	224707	78	34.967	17.642	28.437	0	199	199	2	1	-10921639	134.762	133	89	175	2830	24.071	2.000	0.102	1.037
ID224706	224706	81	140.130	0.000	27.000	0	199	199	2	1	-10921639	183.429	142	74	255	3852	71.628	3.200	0.502	1.713
ID224705	224705	88	30.522	21.478	24.079	0	199	199	2	1	-10921639	150.857	154	98	200	3168	28.310	7.600	0.068	0.683
ID224704	224704	None	30.003	18.647	21.428	0	199	199	2	1	-10921639	167.143	165	125	211	3510	28.468	2.000	0.067	0.735
ID224709	224709	101	37.333	17.024	36.326	0	199	199	2	1	-10921639	70.429	68	37	119	1479	22.635	2.000	0.226	1.145
ID224708	224708	98	38.249	27.423	30.541	0	199	199	2	1	-10921639	74.524	71	35	150	1565	30.298	2.000	0.159	0.675
ID224699	224699	85	75.023	0.000	6.000	0	199	199	2	1	-10921639	214.667	234	117	255	4508	47.065	7.600	0.217	1.628
ID224703	224703	94	37.950	6.997	21.438	0	199	199	2	1	-10921639	117.333	121	62	158	2464	28.006	4.800	0.158	1.146
ID224702	224702	83	42.634	25.047	18.304	0	199	199	2	1	-10921639	145.429	148	100	198	3054	30.867	3.200	0.143	1.180
ID224701	224701	99	32.053	18.924	17.390	0	199	199	2	1	-10921639	180.238	186	135	217	3785	21.649	4.800	0.083	1.276
ID224700	224700	93	93.986	3.259	9.573	0	199	199	2	1	-10921639	189.667	255	52	255	3983	74.242	2.000	0.237	0.979
ID224771	224771	83	49.662	25.572	18.141	0	200	200	2	1	-10921639	146.048	133	87	206	3067	35.757	2.000	0.153	1.086
ID224770	224770	None	37.822	15.540	14.418	0	200	200	2	1	-10921639	170.095	171	117	250	3572	31.673	2.000	0.086	0.848
ID224769	224769	None	39.332	33.053	13.243	0	200	200	2	1	-10921639	102.952	100	68	154	2162	23.913	7.600	0.185	1.342
ID224768	224768	None	30.028	22.809	10.587	0	200	200	2	1	-10921639	121.810	121	87	179	2558	24.710	2.000	0.095	0.856
ID224775	224775	81	130.932	0.000	27.000	0	200	200	2	1	-10921639	175.571	142	83	255	3687	69.492	2.000	0.466	1.607
ID224774	224774	88	40.143	21.854	24.234	0	200	200	2	1	-10921639	152.619	158	87	202	3205	27.453	7.600	0.124	1.227
ID224773	224773	None	27.132	11.078	24.076	0	200	200	2	1	-10921639	128.333	127	79	179	2695	22.903	4.800	0.083	0.860
ID224772	224772	99	35.743	19.105	18.662	0	200	200	2	1	-10921639	182.095	177	129	255	3824	27.630	2.000	0.074	0.906
ID224779	224779	None	31.484	27.864	35.612	0	200	200	2	1	-10921639	60.190	50	35	125	1264	27.331	2.000	0.158	0.601
ID224778	224778	101	37.640	17.186	35.823	0	200	200	2	1	-10921639	76.190	77	29	135	1600	29.212	2.000	0.233	0.987
ID224777	224777	98	45.265	26.950	30.925	0	200	200	2	1	-10921639	86.571	79	54	165	1818	30.680	2.000	0.170	0.819
ID224776	224776	78	61.999	17.859	28.757	0	200	200	2	1	-10921639	157.762	148	104	213	3313	34.855	4.800	0.194	1.474
ID224767	224767	93	91.484	3.332	9.301	0	200	200	2	1	-10921639	213.714	255	98	255	4488	52.671	4.800	0.256	1.654
ID224766	224766	85	77.510	0.000	5.000	0	200	200	2	1	-10921639	181.143	188	81	255	3804	64.124	7.600	0.193	0.915
ID224787	224787	94	29.123	7.089	21.387	0	201	201	2	1	-10921639	101.333	104	60	146	2128	24.735	2.000	0.116	0.852
ID224786	224786	83	38.685	25.814	18.029	0	201	201	2	1	-10921639	132.381	131	91	179	2780	24.482	2.000	0.129	1.236
ID224785	224785	99	32.160	19.127	17.826	0	201	201	2	1	-10921639	171.190	169	135	223	3595	24.375	6.303	0.077	1.007
ID224784	224784	93	91.478	3.446	9.480	0	201	201	2	1	-10921639	199.000	221	77	255	4179	60.182	4.800	0.268	1.396
ID224791	224791	101	28.043	17.382	35.556	0	201	201	2	1	-10921639	64.810	71	27	104	1361	23.693	2.000	0.209	0.944
ID224790	224790	78	38.427	17.617	28.910	0	201	201	2	1	-10921639	134.524	131	98	169	2825	21.577	4.800	0.136	1.493
ID224789	224789	81	128.089	0.000	27.000	0	201	201	2	1	-10921639	165.619	144	76	255	3478	77.207	2.000	0.437	1.304
ID224788	224788	88	28.626	21.945	24.955	0	201	201	2	1	-10921639	138.190	146	96	173	2902	20.805	7.600	0.098	1.184
ID224783	224783	85	77.893	0.000	5.000	0	201	201	2	1	-10921639	164.524	150	96	255	3455	56.386	7.600	0.192	0.942
ID224739	224739	85	56.476	0.000	5.000	0	202	202	2	1	-10921639	124.524	109	66	255	2615	47.343	7.600	0.122	0.572
ID224743	224743	83	39.382	25.207	18.026	0	202	202	2	1	-10921639	136.381	135	89	186	2864	26.166	2.000	0.118	1.103
ID224742	224742	None	27.586	33.303	12.866	0	202	202	2	1	-10921639	83.286	83	50	112	1749	18.175	7.600	0.130	1.054
ID224741	224741	None	32.610	23.179	10.338	0	202	202	2	1	-10921639	105.286	110	58	165	2211	26.723	4.800	0.128	0.894
ID224740	224740	93	91.482	3.633	9.808	0	202	202	2	1	-10921639	186.286	198	77	255	3912	61.093	2.000	0.268	1.288
ID224746	224746	81	91.425	0.000	28.000	0	202	202	2	1	-10921639	113.524	108	45	255	2384	66.166	2.000	0.418	1.011
ID224745	224745	88	29.027	22.066	24.102	0	202	202	2	1	-10921639	136.810	137	104	175	2873	18.427	7.600	0.103	1.392
ID224744	224744	94	27.122	7.458	21.124	0	202	202	2	1	-10921639	107.190	108	62	150	2251	21.600	6.376	0.131	1.146
ID224763	224763	99	36.564	18.995	19.379	0	203	203	2	1	-10921639	155.810	156	121	227	3272	25.276	2.000	0.090	1.023
ID224762	224762	83	27.551	24.525	18.132	0	203	203	2	1	-10921639	129.952	127	85	181	2729	24.065	2.000	0.085	0.847
ID224761	224761	93	81.819	3.444	8.688	0	203	203	2	1	-10921639	174.381	167	71	255	3662	56.029	4.800	0.243	1.218
ID224765	224765	None	32.266	17.495	29.055	0	203	203	2	1	-10921639	116.810	117	81	167	2453	22.567	2.000	0.124	1.145
ID224764	224764	81	75.053	0.000	29.000	0	203	203	2	1	-10921639	103.476	104	40	215	2173	53.842	2.000	0.394	1.087
ID224782	224782	81	66.227	0.000	29.000	0	204	204	2	1	-10921639	106.381	104	56	158	2234	32.867	4.800	0.378	1.776
ID224781	224781	99	31.762	18.946	18.376	0	204	204	2	1	-10921639	151.143	156	117	181	3174	19.329	6.044	0.097	1.377
ID224780	224780	93	66.199	4.199	9.311	0	204	204	2	1	-10921639	130.143	121	66	213	2733	47.755	2.000	0.243	1.064
ID224799	224799	81	54.395	0.000	30.000	0	205	205	2	1	-10921639	83.333	81	37	142	1750	31.441	2.000	0.343	1.353
ID224798	224798	99	32.271	18.563	19.777	0	205	205	2	1	-10921639	145.286	142	110	173	3051	21.317	4.800	0.109	1.339
ID224797	224797	93	41.135	4.646	9.162	0	205	205	2	1	-10921639	99.333	106	56	142	2086	27.049	2.000	0.182	1.130
ID224795	224795	102	28.592	7.733	21.065	0	206	206	2	1	-10921639	100.762	100	75	146	2116	20.320	2.000	0.099	0.891
ID224794	224794	93	28.393	4.722	8.549	0	206	206	2	1	-10921639	75.381	73	39	125	1583	21.915	2.000	0.126	0.772
ID224796	224796	81	54.231	0.000	30.000	0	206	206	2	1	-10921639	81.190	75	42	165	1705	32.506	2.000	0.321	1.215
ID224793	224793	81	37.067	0.000	30.000	0	207	207	2	1	-10921639	86.429	85	54	112	1815	15.286	4.800	0.296	2.585
ID224792	224792	102	31.108	6.847	21.395	0	207	207	2	1	-10921639	94.476	100	58	133	1984	23.295	2.000	0.138	0.985
ID224800	224800	81	42.851	0.000	29.000	0	208	208	2	1	-10921639	76.810	81	47	140	1613	26.244	7.600	0.263	1.218
ID224807	224807	81	35.295	0.000	30.000	0	209	209	2	1	-10921639	75.857	68	52	104	1593	17.304	4.800	0.264	1.830
ID224806	224806	103	27.085	4.695	8.616	0	209	209	2	1	-10921639	71.762	71	39	117	1507	21.589	2.000	0.118	0.703
ID224803	224803	81	52.172	0.000	30.000	0	210	210	2	1	-10921639	83.905	77	49	160	1762	28.552	2.000	0.323	1.436
ID224802	224802	103	41.911	4.580	8.805	0	210	210	2	1	-10921639	84.000	77	35	144	1764	31.402	2.000	0.190	0.855
ID224805	224805	81	27.170	0.000	31.000	0	211	211	2	1	-10921639	66.429	66	47	85	1395	12.540	4.800	0.283	2.335
ID224804	224804	103	27.907	4.489	8.917	0	211	211	2	1	-10921639	69.095	62	31	125	1451	23.454	2.000	0.131	0.682
ID224809	224809	81	27.759	0.000	31.000	0	212	212	2	1	-10921639	63.381	58	39	87	1331	13.444	4.800	0.268	1.992
ID224808	224808	103	32.254	4.276	8.959	0	212	212	2	1	-10921639	73.381	64	48	137	1541	21.655	2.000	0.171	0.988
ID224801	224801	81	36.552	0.000	31.000	0	213	213	2	1	-10921639	69.857	64	37	104	1467	17.235	4.800	0.358	2.137
ID224811	224811	81	30.324	0.000	31.000	0	214	214	2	1	-10921639	60.000	58	38	98	1260	17.237	4.800	0.340	1.765
ID224810	224810	103	37.817	4.753	9.723	0	214	214	2	1	-10921639	79.095	75	41	160	1661	27.364	2.000	0.139	0.704
ID224812	224812	103	48.497	4.963	9.349	0	215	215	2	1	-10921639	79.714	68	48	175	1674	33.856	2.000	0.232	0.888
ID224813	224813	103	38.928	5.100	9.107	0	216	216	2	1	-10921639	79.762	77	41	154	1675	27.644	2.000	0.177	0.866
ID224815	224815	103	45.259	4.862	9.128	0	217	217	2	1	-10921639	84.381	79	43	173	1772	31.478	2.000	0.174	0.796
ID224814	224814	103	39.737	4.758	8.730	0	218	218	2	1	-10921639	72.048	58	31	148	1513	29.315	2.000	0.157	0.668
ID224816	224816	103	44.311	4.513	8.401	0	219	219	2	1	-10921639	75.476	66	39	144	1585	34.268	2.000	0.219	0.791
ID224821	224821	103	29.062	4.381	8.467	0	220	220	2	1	-10921639	65.762	64	35	114	1381	22.583	7.600	0.181	0.892
ID224819	224819	103	33.695	4.821	8.419	0	221	221	2	1	-10921639	72.381	71	33	129	1520	25.691	2.000	0.176	0.845
ID224820	224820	None	34.274	0.000	13.000	0	221	221	2	1	-10921639	75.905	77	43	106	1594	19.667	3.200	0.266	1.621
ID224822	224822	103	35.272	4.579	8.487	0	222	222	2	1	-10921639	81.476	75	48	137	1711	25.246	2.000	0.171	0.944
ID224818	224818	104	28.995	0.000	13.000	0	223	223	2	1	-10921639	68.143	66	33	106	1431	19.933	4.800	0.241	1.326
ID224817	224817	103	36.963	4.591	8.570	0	223	223	2	1	-10921639	73.619	68	37	135	1546	26.744	2.000	0.192	0.886
ID224823	224823	104	35.133	0.000	13.000	0	224	224	2	1	-10921639	75.810	75	37	114	1592	25.113	7.600	0.233	1.142
ID224824	224824	None	32.389	16.842	28.341	0	224	224	2	1	-10921639	80.714	68	50	135	1695	25.032	2.000	0.106	0.619
ID224827	224827	None	32.064	4.631	8.252	0	225	225	2	1	-10921639	74.286	75	41	135	1560	21.914	7.600	0.209	1.174
ID224828	224828	104	30.121	0.000	13.000	0	225	225	2	1	-10921639	70.810	64	37	106	1487	21.605	7.600	0.263	1.365
ID224826	224826	105	36.870	4.301	7.435	0	227	227	2	1	-10921639	75.667	73	39	125	1589	25.005	2.000	0.240	1.171
ID224825	224825	105	36.736	4.509	7.183	0	228	228	2	1	-10921639	76.238	73	45	123	1601	22.403	2.000	0.218	1.219
ID224833	224833	None	27.907	4.393	6.595	0	230	230	2	1	-10921639	74.667	73	52	110	1568	17.684	4.800	0.186	1.327
ID224831	224831	107	31.171	0.000	13.000	0	232	232	2	1	-10921639	68.524	66	43	119	1439	21.972	2.000	0.209	1.079
ID224832	224832	131	27.994	21.612	25.576	0	232	232	2	1	-10921639	102.905	100	73	140	2161	17.570	2.000	0.128	1.333
ID224830	224830	131	28.570	22.267	26.400	0	233	233	2	1	-10921639	105.333	100	79	135	2212	16.295	6.340	0.123	1.420
ID224829	224829	107	42.779	0.000	12.000	0	233	233	2	1	-10921639	78.667	71	42	146	1652	27.410	2.000	0.248	1.140
ID224837	224837	107	44.896	0.000	12.000	0	234	234	2	1	-10921639	85.381	77	52	146	1793	25.370	2.000	0.258	1.379
ID224836	224836	108	30.522	3.102	6.820	0	234	234	2	1	-10921639	80.286	81	52	131	1686	20.907	2.000	0.183	1.189
ID224835	224835	107	37.786	0.000	12.000	0	235	235	2	1	-10921639	81.619	79	52	140	1714	24.644	4.800	0.232	1.248
ID224834	224834	108	33.981	2.726	6.691	0	235	235	2	1	-10921639	84.238	79	41	135	1769	22.906	4.800	0.193	1.189
ID224840	224840	107	40.164	0.000	12.000	0	236	236	2	1	-10921639	79.524	77	48	135	1670	24.849	2.000	0.261	1.326
ID224845	224845	107	39.448	0.000	12.000	0	237	237	2	1	-10921639	80.143	81	48	121	1683	25.180	2.000	0.213	1.118
ID224844	224844	108	36.127	2.568	6.936	0	237	237	2	1	-10921639	84.762	85	50	135	1780	25.405	2.000	0.201	1.117
ID224839	224839	107	42.649	0.000	12.000	0	238	238	2	1	-10921639	90.952	96	50	148	1910	31.503	3.200	0.220	1.040
ID224838	224838	108	28.429	1.000	7.000	0	238	238	2	1	-10921639	95.619	91	52	169	2008	32.474	7.600	0.152	0.779
ID224841	224841	107	63.136	0.000	12.000	0	239	239	2	1	-10921639	102.714	96	54	192	2157	42.165	2.000	0.295	1.109
ID224843	224843	107	63.083	0.000	12.000	0	240	240	2	1	-10921639	107.333	104	41	177	2254	41.796	2.000	0.304	1.199
ID224842	224842	None	28.308	2.193	6.701	0	240	240	2	1	-10921639	82.286	83	41	125	1728	23.988	2.000	0.135	0.817
ID224846	224846	107	55.010	0.000	12.000	0	241	241	2	1	-10921639	102.143	98	54	183	2145	33.362	4.800	0.257	1.250
ID224847	224847	107	46.012	0.000	11.000	0	242	242	2	1	-10921639	118.857	112	85	179	2496	22.281	4.800	0.205	1.817
ID224851	224851	109	38.770	16.923	28.766	0	243	243	2	1	-10921639	85.000	77	54	150	1785	24.010	2.000	0.194	1.148
ID224850	224850	107	63.308	0.000	10.000	0	243	243	2	1	-10921639	133.714	146	56	202	2808	38.593	4.800	0.258	1.419
ID224849	224849	109	43.633	17.065	28.798	0	244	244	2	1	-10921639	87.143	81	41	163	1830	31.924	2.000	0.197	0.899
ID224848	224848	107	63.819	0.000	8.000	0	244	244	2	1	-10921639	132.286	127	79	217	2778	39.649	2.000	0.235	1.269
ID224854	224854	109	33.316	16.758	28.246	0	245	245	2	1	-10921639	85.714	83	58	123	1800	19.893	2.000	0.168	1.238
ID224853	224853	110	32.997	0.000	12.000	0	245	245	2	1	-10921639	106.429	94	78	146	2235	25.145	6.337	0.156	1.145
ID224852	224852	107	61.549	0.000	7.000	0	245	245	2	1	-10921639	134.952	121	56	198	2834	37.926	4.800	0.254	1.442
ID224867	224867	109	33.231	16.983	29.070	0	246	246	2	1	-10921639	76.429	79	37	117	1605	21.994	2.000	0.181	1.066
ID224866	224866	None	30.151	22.286	26.155	0	246	246	2	1	-10921639	88.810	94	64	125	1865	16.210	2.000	0.152	1.447
ID224865	224865	110	40.125	0.000	12.000	0	246	246	2	1	-10921639	120.571	121	74	229	2532	37.589	6.083	0.162	0.896
ID224864	224864	107	63.402	0.000	7.000	0	246	246	2	1	-10921639	153.000	146	81	221	3213	43.194	6.171	0.245	1.393
ID224855	224855	107	78.397	0.000	7.000	0	247	247	2	1	-10921639	163.810	158	89	255	3440	52.699	3.200	0.233	1.174
ID224857	224857	109	32.255	16.653	28.236	0	247	247	2	1	-10921639	86.238	83	60	135	1811	18.854	2.000	0.148	1.183
ID224856	224856	111	46.101	0.000	15.000	0	247	247	2	1	-10921639	80.048	83	27	227	1681	46.890	2.000	0.147	0.436
ID224883	224883	112	30.948	4.025	10.138	0	248	248	2	1	-10921639	104.524	100	56	209	2195	38.356	7.600	0.007	0.040
ID224882	224882	107	83.478	1.911	6.194	0	248	248	2	1	-10921639	159.714	156	79	255	3354	63.512	2.000	0.203	0.850
ID224885	224885	113	40.603	22.203	26.826	0	248	248	2	1	-10921639	99.190	98	60	152	2083	24.748	2.000	0.189	1.276
ID224884	224884	111	68.890	0.000	14.000	0	248	248	2	1	-10921639	137.667	144	54	255	2891	53.858	2.000	0.272	1.093
ID224859	224859	112	40.874	4.036	10.063	0	249	249	2	1	-10921639	106.286	100	56	242	2232	44.255	7.600	0.036	0.167
ID224858	224858	107	84.915	1.847	6.177	0	249	249	2	1	-10921639	166.190	163	79	255	3490	66.660	2.000	0.209	0.863
ID224863	224863	109	44.979	16.849	28.134	0	249	249	2	1	-10921639	93.810	89	60	154	1970	26.045	2.000	0.200	1.203
ID224862	224862	113	35.637	22.609	26.037	0	249	249	2	1	-10921639	98.286	96	58	131	2064	20.438	4.800	0.199	1.598
ID224861	224861	None	28.011	14.853	13.932	0	249	249	2	1	-10921639	109.429	110	62	144	2298	19.075	2.000	0.105	1.090
ID224860	224860	111	65.758	0.000	14.000	0	249	249	2	1	-10921639	138.667	154	54	255	2912	50.962	2.000	0.292	1.231
ID224873	224873	109	39.270	16.730	27.813	0	250	250	2	1	-10921639	95.952	89	64	167	2015	26.172	2.000	0.163	1.029
ID224872	224872	113	41.554	22.635	26.304	0	250	250	2	1	-10921639	107.238	100	77	171	2252	23.274	7.600	0.192	1.486
ID224871	224871	111	42.652	0.000	13.000	0	250	250	2	1	-10921639	144.143	146	106	194	3027	27.906	4.800	0.196	1.693
ID224870	224870	112	45.004	3.914	10.477	0	250	250	2	1	-10921639	124.619	127	60	244	2617	50.263	7.600	0.066	0.309
ID224869	224869	None	28.299	14.962	9.224	0	250	250	2	1	-10921639	101.667	106	73	146	2135	20.470	2.000	0.128	1.128
ID224868	224868	107	84.841	1.775	6.106	0	250	250	2	1	-10921639	179.000	181	60	255	3759	69.156	2.000	0.196	0.848
ID224907	224907	107	86.191	1.732	6.341	0	251	251	2	1	-10921639	188.619	223	66	255	3961	71.704	2.000	0.206	0.900
ID224911	224911	109	43.555	16.999	28.267	0	251	251	2	1	-10921639	96.095	94	56	169	2018	27.269	2.000	0.168	1.014
ID224910	224910	113	39.850	22.266	26.467	0	251	251	2	1	-10921639	108.190	106	75	150	2272	22.505	2.000	0.174	1.426
ID224909	224909	111	42.402	0.000	13.000	0	251	251	2	1	-10921639	149.286	158	94	186	3135	30.429	4.800	0.187	1.544
ID224908	224908	112	54.198	4.008	10.731	0	251	251	2	1	-10921639	130.000	135	50	242	2730	52.890	2.000	0.101	0.452
ID224891	224891	109	30.704	16.633	27.936	0	252	252	2	1	-10921639	82.333	81	41	144	1729	22.292	2.000	0.128	0.841
ID224890	224890	113	39.000	22.354	26.340	0	252	252	2	1	-10921639	102.810	96	64	144	2159	24.180	3.200	0.176	1.271
ID224889	224889	None	42.584	21.020	15.843	0	252	252	2	1	-10921639	131.238	131	85	194	2756	24.413	4.800	0.154	1.434
ID224888	224888	111	41.917	0.000	13.000	0	252	252	2	1	-10921639	151.667	142	92	211	3185	42.831	2.000	0.144	0.891
ID224887	224887	112	50.860	3.687	11.643	0	252	252	2	1	-10921639	139.429	146	50	219	2928	51.125	2.000	0.144	0.688
ID224886	224886	107	83.039	1.957	6.444	0	252	252	2	1	-10921639	208.619	255	94	255	4381	60.423	4.800	0.220	1.247
ID224903	224903	114	29.092	14.768	12.814	0	253	253	2	1	-10921639	120.000	119	83	160	2520	20.025	2.000	0.107	1.162
ID224902	224902	111	53.073	0.000	13.000	0	253	253	2	1	-10921639	176.095	183	81	255	3698	60.080	2.000	0.126	0.656
ID224901	224901	112	58.451	3.548	12.067	0	253	253	2	1	-10921639	152.095	152	66	255	3194	58.958	2.000	0.131	0.599
ID224900	224900	107	74.726	1.894	6.562	0	253	253	2	1	-10921639	217.190	244	110	255	4561	50.121	4.800	0.184	1.349
ID224906	224906	109	27.748	16.668	28.500	0	253	253	2	1	-10921639	78.810	71	37	133	1655	22.890	2.000	0.148	0.887
ID224905	224905	113	27.981	22.667	26.176	0	253	253	2	1	-10921639	90.667	91	58	119	1904	17.477	3.200	0.138	1.256
ID224904	224904	115	36.984	0.000	17.000	0	253	253	2	1	-10921639	70.476	52	31	192	1480	42.819	2.000	0.069	0.212
ID224881	224881	113	36.069	22.634	26.497	0	254	254	2	1	-10921639	100.333	96	60	144	2107	23.254	2.000	0.150	1.123
ID224880	224880	116	35.288	12.405	24.263	0	254	254	2	1	-10921639	93.429	96	58	144	1962	26.525	2.000	0.159	0.965
ID224875	224875	112	44.832	2.812	11.826	0	254	254	2	1	-10921639	186.476	196	100	255	3916	46.416	4.800	0.134	0.951
ID224874	224874	107	64.396	0.000	6.000	0	254	254	2	1	-10921639	229.000	255	150	255	4809	41.369	7.600	0.189	1.758
ID224879	224879	115	51.799	0.000	18.000	0	254	254	2	1	-10921639	75.619	52	25	215	1588	50.680	2.000	0.190	0.475
ID224878	224878	117	31.787	20.834	15.799	0	254	254	2	1	-10921639	128.476	127	91	163	2698	17.812	7.600	0.128	1.631
ID224877	224877	114	28.573	14.857	12.818	0	254	254	2	1	-10921639	118.143	117	81	160	2481	21.388	3.200	0.102	1.021
ID224876	224876	111	55.680	0.000	13.000	0	254	254	2	1	-10921639	186.905	190	85	255	3925	59.754	2.000	0.113	0.636
ID224899	224899	113	39.303	22.389	26.625	0	255	255	2	1	-10921639	96.333	87	58	160	2023	28.249	2.000	0.150	0.891
ID224898	224898	116	34.420	12.439	24.265	0	255	255	2	1	-10921639	95.048	91	43	148	1996	27.987	2.000	0.151	0.891
ID224897	224897	115	45.984	0.000	18.000	0	255	255	2	1	-10921639	66.333	58	23	192	1393	43.484	2.000	0.177	0.459
ID224896	224896	117	28.372	20.320	15.762	0	255	255	2	1	-10921639	128.429	125	87	165	2697	19.858	7.600	0.101	1.191
ID224895	224895	112	37.224	3.883	13.190	0	255	255	2	1	-10921639	126.810	129	64	238	2663	50.220	2.000	0.076	0.356
ID224894	224894	111	50.859	0.000	13.000	0	255	255	2	1	-10921639	167.667	154	85	255	3521	57.554	2.000	0.085	0.454
ID224893	224893	114	27.013	16.840	12.170	0	255	255	2	1	-10921639	121.905	127	71	160	2560	21.975	7.600	0.092	0.934
ID224892	224892	107	68.618	0.770	5.772	0	255	255	2	1	-10921639	225.381	255	121	255	4733	45.652	4.800	0.184	1.537
ID224915	224915	112	46.629	4.003	14.074	0	256	256	2	1	-10921639	109.762	94	45	250	2305	49.382	2.000	0.074	0.305
ID224914	224914	114	35.920	15.174	12.493	0	256	256	2	1	-10921639	133.190	137	89	177	2797	24.567	4.800	0.130	1.243
ID224913	224913	111	49.228	0.000	12.000	0	256	256	2	1	-10921639	197.810	205	133	255	4154	39.685	4.800	0.154	1.332
ID224912	224912	107	67.472	0.992	5.975	0	256	256	2	1	-10921639	208.571	234	102	255	4380	50.067	4.800	0.186	1.304
ID224919	224919	113	37.941	22.472	26.802	0	256	256	2	1	-10921639	91.476	87	41	150	1921	29.782	2.000	0.148	0.792
ID224918	224918	116	33.121	12.386	24.404	0	256	256	2	1	-10921639	93.286	98	52	135	1959	24.556	2.000	0.137	0.916
ID224917	224917	115	59.945	0.000	19.000	0	256	256	2	1	-10921639	71.333	45	29	246	1498	53.700	2.000	0.287	0.592
ID224916	224916	117	34.561	20.470	15.888	0	256	256	2	1	-10921639	132.952	131	89	177	2792	25.317	7.600	0.107	1.016
ID224929	224929	None	33.158	18.115	30.422	0	257	257	2	1	-10921639	72.619	73	31	127	1525	23.436	2.000	0.173	0.915
ID224928	224928	113	30.988	22.733	26.106	0	257	257	2	1	-10921639	97.714	98	58	131	2052	20.387	3.200	0.143	1.196
ID224923	224923	112	49.406	4.428	13.986	0	257	257	2	1	-10921639	105.762	102	48	252	2221	48.675	2.000	0.078	0.314
ID224922	224922	114	27.299	15.536	12.278	0	257	257	2	1	-10921639	124.619	123	96	154	2617	18.054	4.800	0.116	1.429
ID224921	224921	111	63.900	0.000	12.000	0	257	257	2	1	-10921639	196.143	209	112	255	4119	52.771	7.600	0.176	1.112
ID224920	224920	107	68.566	0.889	6.197	0	257	257	2	1	-10921639	201.619	223	110	255	4234	57.648	6.303	0.178	1.054
ID224927	224927	116	38.506	12.542	24.206	0	257	257	2	1	-10921639	102.429	100	60	144	2151	23.604	2.000	0.166	1.237
ID224926	224926	118	27.197	7.310	20.391	0	257	257	2	1	-10921639	83.333	79	48	131	1750	21.951	2.000	0.139	0.929
ID224925	224925	115	102.128	0.000	19.000	0	257	257	2	1	-10921639	111.476	94	50	255	2341	61.323	2.000	0.443	1.117
ID224924	224924	117	40.365	21.865	15.803	0	257	257	2	1	-10921639	124.952	121	89	175	2624	26.106	2.000	0.124	1.053
ID224931	224931	111	59.768	0.000	12.000	0	258	258	2	1	-10921639	183.952	186	111	255	3863	51.906	4.800	0.159	0.973
ID224930	224930	107	72.878	0.760	6.746	0	258	258	2	1	-10921639	215.810	255	119	255	4532	53.034	6.281	0.194	1.324
ID224935	224935	118	36.991	7.096	20.115	0	258	258	2	1	-10921639	91.095	83	56	144	1913	25.157	2.000	0.164	1.022
ID224934	224934	115	93.280	0.000	20.000	0	258	258	2	1	-10921639	117.762	96	45	246	2473	60.146	2.000	0.391	1.101
ID224933	224933	None	35.531	28.959	14.069	0	258	258	2	1	-10921639	89.571	85	58	144	1881	23.760	7.600	0.162	1.052
ID224932	224932	112	47.172	4.205	13.931	0	258	258	2	1	-10921639	103.095	94	56	236	2165	44.245	2.000	0.066	0.290
ID224937	224937	113	39.153	22.330	26.591	0	258	258	2	1	-10921639	94.905	98	54	165	1993	31.182	2.000	0.147	0.781
ID224936	224936	116	29.354	13.194	24.512	0	258	258	2	1	-10921639	92.286	94	52	133	1938	25.056	2.000	0.133	0.863
ID224947	224947	114	31.754	15.461	12.480	0	259	259	2	1	-10921639	120.952	123	75	163	2540	25.325	2.000	0.126	1.067
ID224946	224946	111	76.401	0.000	10.000	0	259	259	2	1	-10921639	228.238	255	137	255	4793	38.150	4.800	0.229	2.226
ID224945	224945	107	83.602	0.000	7.000	0	259	259	2	1	-10921639	226.381	255	160	255	4754	37.036	4.800	0.247	2.422
ID224951	224951	116	27.280	13.786	24.638	0	259	259	2	1	-10921639	91.714	91	60	129	1926	20.946	3.200	0.127	0.988
ID224950	224950	115	69.455	0.000	20.000	0	259	259	2	1	-10921639	108.286	96	52	211	2274	45.534	2.000	0.353	1.242
ID224949	224949	None	29.843	21.377	16.135	0	259	259	2	1	-10921639	131.619	129	94	160	2764	15.995	4.800	0.109	1.623
ID224948	224948	112	49.487	4.237	13.984	0	259	259	2	1	-10921639	105.238	98	54	238	2210	41.360	2.000	0.099	0.457
ID224952	224952	113	37.305	22.032	26.262	0	259	259	2	1	-10921639	101.810	100	71	150	2138	22.693	2.000	0.143	1.124
ID224944	224944	113	41.141	22.303	26.070	0	260	260	2	1	-10921639	106.476	104	64	156	2236	26.271	2.000	0.165	1.150
ID224939	224939	111	88.479	0.000	10.000	0	260	260	2	1	-10921639	216.952	252	126	255	4556	48.369	4.800	0.260	1.849
ID224938	224938	107	91.122	0.000	7.000	0	260	260	2	1	-10921639	215.286	255	128	255	4521	50.301	4.800	0.275	1.847
ID224943	224943	118	27.005	7.002	20.445	0	260	260	2	1	-10921639	89.333	87	56	123	1876	17.842	2.000	0.120	1.073
ID224942	224942	115	93.699	0.000	20.000	0	260	260	2	1	-10921639	123.571	111	60	217	2595	60.101	3.200	0.397	1.169
ID224941	224941	112	61.355	4.188	14.167	0	260	260	2	1	-10921639	114.952	94	75	255	2414	46.799	2.000	0.142	0.610
ID224940	224940	114	27.846	17.936	12.814	0	260	260	2	1	-10921639	128.000	127	89	158	2688	21.462	2.000	0.082	0.902
ID224962	224962	None	27.593	17.337	36.299	0	261	261	2	1	-10921639	32.667	25	12	83	686	21.136	2.000	0.280	0.676
ID224961	224961	113	41.497	22.583	26.261	0	261	261	2	1	-10921639	109.476	100	68	165	2299	27.917	7.600	0.159	1.078
ID224960	224960	116	37.166	14.365	24.403	0	261	261	2	1	-10921639	104.714	94	77	158	2199	26.848	2.000	0.134	0.921
ID224955	224955	114	32.311	17.728	12.937	0	261	261	2	1	-10921639	130.381	125	94	181	2738	26.524	2.000	0.076	0.691
ID224954	224954	111	101.154	0.000	9.000	0	261	261	2	1	-10921639	211.000	255	115	255	4431	58.741	4.800	0.304	1.673
ID224953	224953	120	72.931	0.000	4.000	0	261	261	2	1	-10921639	135.667	121	62	255	2849	63.584	2.000	0.218	0.764
ID224959	224959	118	27.017	7.178	20.507	0	261	261	2	1	-10921639	80.762	73	41	129	1696	23.492	2.000	0.120	0.738
ID224958	224958	115	74.180	0.000	20.000	0	261	261	2	1	-10921639	114.000	114	60	188	2394	43.713	3.200	0.354	1.364
ID224957	224957	119	27.812	21.295	16.193	0	261	261	2	1	-10921639	134.476	131	98	171	2824	21.463	7.600	0.060	0.705
ID224956	224956	112	61.125	4.098	13.958	0	261	261	2	1	-10921639	115.524	108	68	242	2426	41.992	2.000	0.174	0.817
ID224995	224995	115	70.847	0.000	20.000	0	262	262	2	1	-10921639	113.667	109	45	213	2387	48.420	3.200	0.349	1.215
ID224994	224994	119	31.907	19.891	14.710	0	262	262	2	1	-10921639	145.095	142	108	194	3047	23.830	7.600	0.088	0.981
ID224993	224993	112	65.645	3.844	13.750	0	262	262	2	1	-10921639	114.667	102	71	255	2408	48.611	2.000	0.183	0.728
ID224992	224992	111	103.588	0.000	9.000	0	262	262	2	1	-10921639	195.000	232	74	255	4095	69.696	3.200	0.320	1.358
ID224997	224997	113	49.787	22.853	26.293	0	262	262	2	1	-10921639	115.143	112	73	179	2418	27.487	2.000	0.201	1.402
ID224996	224996	116	38.014	14.816	24.805	0	262	262	2	1	-10921639	110.524	106	66	156	2321	24.519	2.000	0.146	1.151
ID224991	224991	120	77.352	0.000	3.000	0	262	262	2	1	-10921639	118.714	89	54	255	2493	59.333	2.000	0.235	0.763
ID225043	225043	115	75.534	0.000	20.000	0	263	263	2	1	-10921639	133.905	131	56	223	2812	49.881	4.800	0.368	1.443
ID225042	225042	119	31.857	20.793	15.549	0	263	263	2	1	-10921639	142.381	133	119	181	2990	19.871	4.800	0.096	1.257
ID225041	225041	112	62.503	3.336	13.716	0	263	263	2	1	-10921639	119.429	110	58	255	2508	52.490	7.600	0.159	0.625
ID225040	225040	111	92.690	0.000	10.000	0	263	263	2	1	-10921639	193.762	223	105	255	4069	58.128	2.000	0.258	1.369
ID225046	225046	121	30.807	17.486	36.601	0	263	263	2	1	-10921639	44.048	39	16	100	925	22.591	2.000	0.339	0.988
ID225045	225045	113	42.554	22.698	26.510	0	263	263	2	1	-10921639	106.190	96	60	179	2230	32.436	2.000	0.176	0.982
ID225044	225044	116	38.597	14.834	25.113	0	263	263	2	1	-10921639	111.524	106	68	160	2342	23.379	2.000	0.154	1.274
ID225039	225039	120	87.592	0.000	3.000	0	263	263	2	1	-10921639	124.571	110	45	255	2616	65.581	2.000	0.248	0.755
ID224987	224987	112	62.774	3.135	13.649	0	264	264	2	1	-10921639	122.238	112	58	255	2567	53.437	7.600	0.141	0.567
ID224986	224986	111	95.265	0.000	10.000	0	264	264	2	1	-10921639	195.762	223	99	255	4111	61.086	3.200	0.256	1.305
ID224985	224985	120	71.141	0.000	3.000	0	264	264	2	1	-10921639	117.762	110	49	255	2473	65.852	2.000	0.224	0.655
ID224990	224990	121	28.142	17.386	36.419	0	264	264	2	1	-10921639	44.190	37	18	98	928	21.517	2.000	0.216	0.730
ID224989	224989	116	33.796	14.835	24.683	0	264	264	2	1	-10921639	112.667	108	79	154	2366	21.013	7.600	0.135	1.273
ID224988	224988	115	68.208	0.000	20.000	0	264	264	2	1	-10921639	142.333	135	54	255	2989	55.237	4.800	0.346	1.323
ID224963	224963	120	60.218	0.000	3.000	0	265	265	2	1	-10921639	103.190	83	45	255	2167	60.238	2.000	0.192	0.551
ID224967	224967	122	34.972	18.009	12.763	0	265	265	2	1	-10921639	140.952	140	100	211	2960	27.674	2.000	0.095	0.881
ID224966	224966	111	86.670	0.000	10.000	0	265	265	2	1	-10921639	198.714	206	119	255	4173	52.190	2.000	0.224	1.396
ID224965	224965	None	63.996	0.000	7.000	0	265	265	2	1	-10921639	154.381	156	72	255	3242	64.155	2.000	0.164	0.678
ID224964	224964	None	27.863	14.882	4.375	0	265	265	2	1	-10921639	68.857	62	43	123	1446	22.240	2.000	0.157	0.839
ID224971	224971	115	88.530	0.000	20.000	0	265	265	2	1	-10921639	155.905	137	71	255	3274	54.810	3.200	0.351	1.478
ID224970	224970	None	27.837	13.188	17.165	0	265	265	2	1	-10921639	121.952	117	94	171	2561	22.092	2.000	0.065	0.671
ID224969	224969	123	35.554	9.101	14.811	0	265	265	2	1	-10921639	118.333	112	85	192	2485	26.663	2.000	0.085	0.694
ID224968	224968	112	46.109	2.979	13.614	0	265	265	2	1	-10921639	131.571	127	85	236	2763	42.068	7.600	0.110	0.618
ID224974	224974	121	41.768	17.513	36.378	0	265	265	2	1	-10921639	61.952	45	20	123	1301	31.067	2.000	0.250	0.798
ID224973	224973	113	34.843	22.850	26.832	0	265	265	2	1	-10921639	110.238	104	71	158	2315	25.776	2.000	0.139	1.047
ID224972	224972	116	38.003	14.684	25.173	0	265	265	2	1	-10921639	121.810	117	89	173	2558	21.094	2.000	0.141	1.425
ID225008	225008	121	44.684	17.245	36.243	0	266	266	2	1	-10921639	60.190	56	29	127	1264	28.509	2.000	0.306	0.990
ID224999	224999	111	75.920	0.000	10.000	0	266	266	2	1	-10921639	196.524	183	140	255	4127	37.270	4.800	0.228	1.958
ID224998	224998	120	57.199	0.000	5.000	0	266	266	2	1	-10921639	131.619	114	62	255	2764	66.449	2.000	0.196	0.648
ID225003	225003	151	31.628	29.177	15.475	0	266	266	2	1	-10921639	93.667	98	50	146	1967	23.599	2.000	0.126	0.886
ID225002	225002	123	27.287	8.678	15.103	0	266	266	2	1	-10921639	115.048	108	91	171	2416	21.177	2.000	0.064	0.656
ID225001	225001	112	37.799	3.067	13.738	0	266	266	2	1	-10921639	126.619	123	87	194	2659	34.014	2.000	0.081	0.560
ID225000	225000	122	45.427	17.919	12.993	0	266	266	2	1	-10921639	136.714	137	89	204	2871	30.642	2.000	0.120	0.953
ID225007	225007	None	30.725	19.029	29.206	0	266	266	2	1	-10921639	102.714	102	58	163	2157	22.280	7.600	0.102	0.857
ID225006	225006	113	34.454	22.998	26.254	0	266	266	2	1	-10921639	110.714	112	68	146	2325	23.705	7.600	0.136	1.119
ID225005	225005	116	34.014	14.870	25.756	0	266	266	2	1	-10921639	115.762	112	71	169	2431	23.948	2.000	0.131	1.122
ID225004	225004	115	103.481	0.000	20.000	0	266	266	2	1	-10921639	152.429	171	62	255	3201	63.857	3.200	0.369	1.286
ID224979	224979	122	32.233	17.858	12.922	0	267	267	2	1	-10921639	135.857	135	98	196	2853	22.417	2.000	0.077	0.866
ID224978	224978	111	79.630	0.000	10.000	0	267	267	2	1	-10921639	212.857	232	135	255	4470	45.660	4.000	0.250	1.863
ID224977	224977	126	59.612	0.000	7.000	0	267	267	2	1	-10921639	155.571	154	81	255	3267	57.324	2.000	0.154	0.724
ID224976	224976	150	28.901	14.749	4.348	0	267	267	2	1	-10921639	67.857	60	37	137	1425	24.479	2.000	0.150	0.724
ID224983	224983	113	45.138	22.851	26.475	0	267	267	2	1	-10921639	117.190	106	75	175	2461	31.192	7.600	0.166	1.072
ID224982	224982	115	114.330	0.000	19.000	0	267	267	2	1	-10921639	178.048	148	79	255	3739	64.731	3.200	0.373	1.494
ID224981	224981	151	33.233	29.042	15.544	0	267	267	2	1	-10921639	95.333	98	50	150	2002	26.196	2.000	0.129	0.830
ID224980	224980	123	38.397	8.757	15.045	0	267	267	2	1	-10921639	132.905	131	96	188	2791	23.244	4.800	0.126	1.284
ID224984	224984	121	51.891	17.278	36.139	0	267	267	2	1	-10921639	62.714	54	20	160	1317	36.412	2.000	0.318	0.832
ID224975	224975	120	41.891	0.000	3.000	0	267	267	2	1	-10921639	98.143	89	56	181	2061	42.120	2.000	0.153	0.620
ID225027	225027	124	27.365	22.143	16.209	0	268	268	2	1	-10921639	133.048	140	89	177	2794	21.214	7.600	0.079	0.914
ID225026	225026	151	29.512	28.332	15.503	0	268	268	2	1	-10921639	103.190	98	75	160	2167	19.773	2.000	0.107	1.008
ID225025	225025	123	40.446	8.940	14.792	0	268	268	2	1	-10921639	125.619	121	94	188	2638	28.131	2.000	0.111	0.891
ID225024	225024	None	30.709	2.846	13.724	0	268	268	2	1	-10921639	131.571	121	94	227	2763	36.348	7.600	0.059	0.405
ID225031	225031	121	62.704	17.353	36.057	0	268	268	2	1	-10921639	74.429	62	25	171	1563	40.825	2.000	0.372	0.989
ID225030	225030	None	37.133	19.582	29.653	0	268	268	2	1	-10921639	96.143	100	43	167	2019	35.602	7.600	0.137	0.650
ID225029	225029	113	36.999	23.506	26.153	0	268	268	2	1	-10921639	103.952	91	62	171	2183	29.952	7.600	0.139	0.845
ID225028	225028	115	120.751	0.000	19.000	0	268	268	2	1	-10921639	163.000	123	70	255	3423	71.644	2.000	0.384	1.263
ID225019	225019	120	48.978	0.000	3.000	0	268	268	2	1	-10921639	99.143	91	42	211	2082	45.311	2.000	0.179	0.663
ID225023	225023	125	35.035	32.988	11.477	0	268	268	2	1	-10921639	67.143	60	31	127	1410	27.266	2.000	0.184	0.765
ID225022	225022	111	81.360	0.000	11.000	0	268	268	2	1	-10921639	205.095	192	121	255	4307	46.957	4.000	0.229	1.628
ID225021	225021	126	63.765	0.000	6.000	0	268	268	2	1	-10921639	135.905	142	76	255	2854	51.732	2.000	0.173	0.776
ID225020	225020	150	35.018	14.878	4.087	0	268	268	2	1	-10921639	70.143	62	39	129	1473	25.726	2.000	0.172	0.799
ID225011	225011	111	89.686	0.000	11.000	0	269	269	2	1	-10921639	191.143	179	127	255	4014	52.529	2.000	0.232	1.369
ID225010	225010	126	50.908	0.000	7.000	0	269	269	2	1	-10921639	124.714	125	62	255	2619	47.090	2.000	0.104	0.497
ID225009	225009	120	28.726	0.000	3.000	0	269	269	2	1	-10921639	88.619	83	52	160	1861	29.762	2.000	0.109	0.587
ID225015	225015	115	91.670	0.000	19.000	0	269	269	2	1	-10921639	125.905	100	60	255	2644	63.897	2.000	0.295	0.897
ID225014	225014	124	31.544	22.110	16.486	0	269	269	2	1	-10921639	144.571	144	104	186	3036	22.520	7.600	0.085	1.002
ID225013	225013	123	35.526	8.489	15.414	0	269	269	2	1	-10921639	123.286	123	71	175	2589	29.038	2.000	0.115	0.876
ID225012	225012	125	29.986	33.362	11.065	0	269	269	2	1	-10921639	63.238	60	39	119	1328	21.975	2.000	0.153	0.765
ID225018	225018	121	56.727	17.339	36.094	0	269	269	2	1	-10921639	75.619	68	29	169	1588	34.623	2.000	0.347	1.125
ID225017	225017	113	43.307	23.138	26.154	0	269	269	2	1	-10921639	123.667	125	85	183	2597	25.413	2.000	0.145	1.235
ID225016	225016	128	33.841	15.244	24.836	0	269	269	2	1	-10921639	127.619	125	91	175	2680	24.369	4.800	0.133	1.227
ID225035	225035	128	31.342	14.832	24.555	0	270	270	2	1	-10921639	124.476	123	91	156	2614	18.705	4.800	0.125	1.481
ID225034	225034	123	38.379	8.861	14.950	0	270	270	2	1	-10921639	126.905	121	96	179	2665	23.345	2.000	0.111	1.084
ID225033	225033	111	94.254	0.000	12.000	0	270	270	2	1	-10921639	210.333	236	109	255	4417	48.101	4.800	0.278	1.903
ID225032	225032	126	72.799	0.000	6.000	0	270	270	2	1	-10921639	130.905	125	78	255	2749	49.923	2.000	0.237	1.006
ID225038	225038	121	52.263	17.230	36.170	0	270	270	2	1	-10921639	77.905	75	33	154	1636	32.703	2.000	0.299	1.095
ID225037	225037	127	32.112	18.787	29.557	0	270	270	2	1	-10921639	94.667	104	43	171	1988	33.452	2.000	0.110	0.562
ID225036	225036	113	35.978	23.468	26.032	0	270	270	2	1	-10921639	122.048	125	77	152	2563	22.453	2.000	0.142	1.349
ID225047	225047	126	71.877	0.000	7.000	0	271	271	2	1	-10921639	129.238	127	64	240	2714	47.803	2.000	0.212	0.946
ID225051	225051	123	27.770	8.703	14.989	0	271	271	2	1	-10921639	122.048	123	96	160	2563	17.800	4.800	0.092	1.159
ID225050	225050	111	91.946	0.000	12.000	0	271	271	2	1	-10921639	181.333	181	119	255	3808	48.352	2.000	0.270	1.595
ID225049	225049	None	28.601	33.785	10.209	0	271	271	2	1	-10921639	60.286	54	33	121	1266	22.670	2.000	0.149	0.689
ID225048	225048	None	28.106	10.133	10.204	0	271	271	2	1	-10921639	99.286	104	60	156	2085	25.489	2.000	0.086	0.618
ID225054	225054	121	49.403	16.968	36.074	0	271	271	2	1	-10921639	75.667	73	39	163	1589	29.830	2.000	0.273	1.089
ID225053	225053	127	30.775	18.707	28.903	0	271	271	2	1	-10921639	104.286	112	37	146	2190	30.937	3.200	0.098	0.603
ID225052	225052	113	36.737	23.200	26.002	0	271	271	2	1	-10921639	125.333	125	79	175	2632	23.176	7.600	0.128	1.224
ID225059	225059	123	30.733	8.940	15.243	0	272	272	2	1	-10921639	118.190	117	87	169	2482	22.015	2.000	0.075	0.753
ID225058	225058	111	87.368	0.000	12.000	0	272	272	2	1	-10921639	176.333	188	95	255	3703	58.831	2.000	0.239	1.158
ID225057	225057	126	71.827	0.000	7.000	0	272	272	2	1	-10921639	135.286	121	70	255	2841	49.359	2.000	0.187	0.863
ID225056	225056	None	29.780	14.922	4.647	0	272	272	2	1	-10921639	81.048	77	52	142	1702	21.080	2.000	0.140	0.945
ID225063	225063	121	43.283	17.236	36.075	0	272	272	2	1	-10921639	75.095	71	39	148	1577	25.581	2.000	0.250	1.176
ID225062	225062	113	37.810	23.688	26.077	0	272	272	2	1	-10921639	123.810	123	85	163	2600	23.842	4.800	0.154	1.382
ID225061	225061	None	29.642	14.688	24.403	0	272	272	2	1	-10921639	126.000	129	94	156	2646	17.473	2.000	0.106	1.382
ID225060	225060	129	40.875	28.104	15.145	0	272	272	2	1	-10921639	111.714	108	71	171	2346	25.735	2.000	0.148	1.122
ID225055	225055	130	30.258	0.000	2.000	0	272	272	2	1	-10921639	85.857	77	42	152	1803	29.350	2.000	0.097	0.516
ID225090	225090	121	52.867	16.930	36.041	0	273	273	2	1	-10921639	76.381	66	37	171	1604	32.653	2.000	0.270	0.994
ID225089	225089	127	36.035	18.247	28.886	0	273	273	2	1	-10921639	108.952	108	73	156	2288	26.328	7.600	0.132	0.966
ID225088	225088	113	48.136	23.141	26.247	0	273	273	2	1	-10921639	139.000	144	91	188	2919	26.571	4.800	0.171	1.527
ID225083	225083	130	68.483	0.000	2.000	0	273	273	2	1	-10921639	107.286	89	50	255	2253	60.185	2.000	0.178	0.538
ID225087	225087	129	32.314	28.220	15.437	0	273	273	2	1	-10921639	108.714	102	73	171	2283	23.768	2.000	0.110	0.910
ID225086	225086	123	28.537	8.642	15.196	0	273	273	2	1	-10921639	114.238	106	79	167	2399	24.454	2.000	0.077	0.671
ID225085	225085	111	76.393	0.000	12.000	0	273	273	2	1	-10921639	167.905	165	111	255	3526	51.962	2.000	0.224	1.181
ID225084	225084	126	70.598	0.000	7.000	0	273	273	2	1	-10921639	128.905	140	66	255	2707	53.652	2.000	0.161	0.668
ID225091	225091	130	67.312	0.000	2.000	0	274	274	2	1	-10921639	110.714	91	49	255	2325	64.443	2.000	0.161	0.477
ID225095	225095	None	30.643	14.360	24.549	0	274	274	2	1	-10921639	110.524	108	71	158	2321	26.101	2.000	0.101	0.777
ID225094	225094	129	33.350	27.952	15.233	0	274	274	2	1	-10921639	109.190	114	56	154	2293	25.826	2.000	0.108	0.824
ID225093	225093	111	71.016	0.000	12.000	0	274	274	2	1	-10921639	168.238	167	107	255	3533	48.541	2.000	0.199	1.149
ID225092	225092	126	69.292	0.000	7.000	0	274	274	2	1	-10921639	135.714	135	72	255	2850	56.797	2.000	0.155	0.642
ID225098	225098	121	46.492	17.341	36.024	0	274	274	2	1	-10921639	73.524	66	37	148	1544	30.870	2.000	0.242	0.929
ID225097	225097	127	40.379	18.784	28.585	0	274	274	2	1	-10921639	110.571	112	43	188	2322	35.569	2.000	0.138	0.752
ID225096	225096	113	39.448	23.720	26.463	0	274	274	2	1	-10921639	125.286	125	77	177	2631	26.085	3.200	0.140	1.181
ID225107	225107	121	46.437	17.034	36.253	0	275	275	2	1	-10921639	78.048	73	37	142	1639	27.436	2.000	0.251	1.141
ID225106	225106	127	33.735	18.560	28.546	0	275	275	2	1	-10921639	109.238	106	66	171	2294	27.860	2.000	0.129	0.895
ID225105	225105	113	35.350	24.099	26.456	0	275	275	2	1	-10921639	121.238	119	85	156	2546	22.345	4.800	0.147	1.394
ID225104	225104	132	34.805	22.596	16.214	0	275	275	2	1	-10921639	137.714	135	91	186	2892	25.805	2.000	0.096	0.935
ID225099	225099	130	69.058	0.000	2.000	0	275	275	2	1	-10921639	129.048	140	62	255	2710	56.572	2.000	0.180	0.695
ID225103	225103	123	29.894	9.028	15.774	0	275	275	2	1	-10921639	114.238	110	79	167	2399	25.016	2.000	0.074	0.632
ID225102	225102	133	58.789	0.000	16.000	0	275	275	2	1	-10921639	120.000	117	66	252	2520	50.910	2.000	0.218	0.843
ID225101	225101	None	32.731	29.390	8.266	0	275	275	2	1	-10921639	91.619	85	60	148	1924	22.962	2.000	0.134	0.944
ID225100	225100	126	69.338	0.000	7.000	0	275	275	2	1	-10921639	139.143	135	76	255	2922	55.067	2.000	0.173	0.744
ID225123	225123	134	28.314	7.280	21.071	0	276	276	2	1	-10921639	86.714	87	48	131	1821	21.980	2.000	0.136	0.944
ID225122	225122	133	62.647	0.000	18.000	0	276	276	2	1	-10921639	103.905	94	45	196	2182	43.708	2.000	0.258	0.976
ID225121	225121	132	30.198	22.944	16.826	0	276	276	2	1	-10921639	136.476	131	94	177	2866	24.194	7.600	0.084	0.878
ID225120	225120	123	34.219	8.935	15.615	0	276	276	2	1	-10921639	116.143	108	77	173	2439	27.780	2.000	0.091	0.700
ID225127	225127	121	47.953	17.255	35.875	0	276	276	2	1	-10921639	81.190	77	43	152	1705	28.833	2.000	0.272	1.204
ID225126	225126	None	27.090	29.292	27.546	0	276	276	2	1	-10921639	69.095	60	41	129	1451	25.657	2.000	0.091	0.451
ID225125	225125	127	31.601	18.000	28.000	0	276	276	2	1	-10921639	121.333	117	89	158	2548	19.818	4.800	0.126	1.374
ID225124	225124	None	35.555	15.167	24.011	0	276	276	2	1	-10921639	123.381	121	73	175	2591	27.093	3.200	0.103	0.852
ID225119	225119	126	72.900	0.000	6.000	0	276	276	2	1	-10921639	141.190	125	88	255	2965	47.845	2.000	0.236	1.126
ID225118	225118	130	40.018	0.000	2.000	0	276	276	2	1	-10921639	106.952	114	58	198	2246	37.964	2.000	0.111	0.562
ID225075	225075	123	29.132	9.490	15.760	0	277	277	2	1	-10921639	115.000	119	58	169	2415	30.199	2.000	0.074	0.522
ID225074	225074	126	103.101	0.000	7.000	0	277	277	2	1	-10921639	162.952	144	83	255	3422	61.582	2.000	0.278	1.152
ID225073	225073	130	40.836	0.000	2.000	0	277	277	2	1	-10921639	109.190	112	70	183	2293	34.292	2.000	0.109	0.623
ID225079	225079	134	29.581	7.794	21.077	0	277	277	2	1	-10921639	92.143	91	48	133	1935	18.345	2.000	0.140	1.235
ID225078	225078	133	82.911	0.000	19.000	0	277	277	2	1	-10921639	115.619	106	31	232	2428	60.380	2.000	0.336	0.963
ID225077	225077	None	28.735	28.068	15.752	0	277	277	2	1	-10921639	112.476	112	68	150	2362	21.591	2.000	0.105	0.986
ID225076	225076	132	41.824	22.702	16.001	0	277	277	2	1	-10921639	144.143	142	102	217	3027	28.655	2.000	0.106	0.965
ID225082	225082	121	47.554	17.291	35.744	0	277	277	2	1	-10921639	74.952	77	29	148	1574	32.451	2.000	0.258	0.947
ID225081	225081	127	39.169	18.162	28.334	0	277	277	2	1	-10921639	121.905	117	94	163	2560	21.436	2.000	0.134	1.340
ID225080	225080	113	40.721	23.801	26.222	0	277	277	2	1	-10921639	118.810	110	81	179	2495	28.222	2.000	0.125	0.937
ID225072	225072	121	46.273	17.252	35.712	0	278	278	2	1	-10921639	74.143	75	25	150	1557	33.341	2.000	0.240	0.860
ID225067	225067	132	32.064	22.199	16.164	0	278	278	2	1	-10921639	139.810	137	110	183	2936	19.094	2.000	0.091	1.226
ID225066	225066	126	104.351	0.000	7.000	0	278	278	2	1	-10921639	187.810	181	100	255	3944	52.879	3.200	0.309	1.675
ID225065	225065	None	27.150	15.195	5.012	0	278	278	2	1	-10921639	79.000	85	37	133	1659	21.737	2.000	0.129	0.830
ID225064	225064	130	44.280	0.000	2.000	0	278	278	2	1	-10921639	110.429	114	58	190	2319	37.289	2.000	0.103	0.552
ID225071	225071	127	45.564	18.063	28.170	0	278	278	2	1	-10921639	131.667	125	89	181	2765	26.449	4.800	0.178	1.507
ID225070	225070	113	39.569	23.954	26.268	0	278	278	2	1	-10921639	121.190	121	66	160	2545	25.713	2.000	0.158	1.289
ID225069	225069	134	38.269	7.605	20.606	0	278	278	2	1	-10921639	95.571	91	52	152	2007	25.760	2.000	0.168	1.066
ID225068	225068	133	88.607	0.000	20.000	0	278	278	2	1	-10921639	129.857	117	41	255	2727	65.543	3.200	0.401	1.135
ID225111	225111	132	39.067	22.970	15.478	0	279	279	2	1	-10921639	143.762	140	98	204	3019	29.096	2.000	0.102	0.915
ID225110	225110	None	28.362	9.821	11.167	0	279	279	2	1	-10921639	111.619	108	71	152	2344	21.674	2.000	0.088	0.836
ID225109	225109	126	65.817	1.889	7.439	0	279	279	2	1	-10921639	147.619	148	81	255	3100	49.870	2.000	0.170	0.859
ID225108	225108	130	29.243	0.000	2.000	0	279	279	2	1	-10921639	94.048	98	66	158	1975	25.007	2.000	0.093	0.642
ID225115	225115	113	32.835	23.730	26.087	0	279	279	2	1	-10921639	112.571	114	56	158	2364	29.316	2.000	0.105	0.728
ID225114	225114	134	35.484	7.789	20.509	0	279	279	2	1	-10921639	99.190	94	52	158	2083	27.692	2.000	0.141	0.886
ID225113	225113	133	52.782	1.725	19.960	0	279	279	2	1	-10921639	89.810	79	45	219	1886	42.433	2.000	0.150	0.553
ID225112	225112	None	34.341	28.096	15.863	0	279	279	2	1	-10921639	118.095	119	50	169	2480	29.336	2.000	0.115	0.828
ID225117	225117	121	37.488	16.942	35.735	0	279	279	2	1	-10921639	71.429	64	29	135	1500	28.261	2.000	0.183	0.782
ID225116	225116	127	35.492	17.938	27.995	0	279	279	2	1	-10921639	123.571	125	87	160	2595	22.306	4.800	0.143	1.390
ID225136	225136	121	55.568	17.302	35.914	0	280	280	2	1	-10921639	85.667	75	41	194	1799	37.465	2.000	0.246	0.902
ID225131	225131	133	70.804	2.036	20.327	0	280	280	2	1	-10921639	94.381	71	45	248	1982	56.443	2.000	0.185	0.522
ID225130	225130	132	39.909	22.732	15.603	0	280	280	2	1	-10921639	155.857	152	108	236	3273	32.400	7.600	0.088	0.781
ID225129	225129	126	87.160	3.228	7.557	0	280	280	2	1	-10921639	138.619	121	77	255	2911	59.003	2.000	0.252	0.946
ID225128	225128	130	36.805	0.000	2.000	0	280	280	2	1	-10921639	96.238	83	60	160	2021	29.228	2.000	0.147	0.844
ID225135	225135	127	35.289	17.257	28.103	0	280	280	2	1	-10921639	123.476	121	83	163	2593	21.224	2.000	0.120	1.248
ID225134	225134	113	34.821	23.538	26.237	0	280	280	2	1	-10921639	117.381	114	71	163	2465	25.285	2.000	0.114	0.950
ID225133	225133	None	29.740	15.259	24.636	0	280	280	2	1	-10921639	121.714	125	81	165	2556	25.401	7.600	0.088	0.775
ID225132	225132	134	42.815	7.882	20.174	0	280	280	2	1	-10921639	105.905	96	62	150	2224	26.901	2.000	0.163	1.102
ID225139	225139	132	35.053	22.261	15.496	0	281	281	2	1	-10921639	142.905	140	104	198	3001	25.205	2.000	0.107	1.092
ID225138	225138	126	92.342	3.685	7.264	0	281	281	2	1	-10921639	144.238	125	75	255	3029	58.002	2.000	0.286	1.106
ID225137	225137	130	38.819	0.000	2.000	0	281	281	2	1	-10921639	95.238	89	48	144	2000	32.942	2.000	0.146	0.736
ID225143	225143	113	34.382	22.998	26.139	0	281	281	2	1	-10921639	127.190	131	83	177	2671	26.813	7.600	0.113	0.962
ID225142	225142	None	33.534	25.877	24.204	0	281	281	2	1	-10921639	116.619	123	56	209	2449	34.968	2.000	0.051	0.323
ID225141	225141	134	35.055	7.943	20.254	0	281	281	2	1	-10921639	95.952	91	50	150	2015	25.831	2.000	0.125	0.824
ID225140	225140	133	78.461	1.666	20.317	0	281	281	2	1	-10921639	105.000	81	35	244	2205	65.519	2.000	0.210	0.556
ID225145	225145	121	45.988	17.210	35.847	0	281	281	2	1	-10921639	82.429	81	48	150	1731	29.419	2.000	0.228	1.041
ID225144	225144	127	39.826	17.395	28.497	0	281	281	2	1	-10921639	121.190	121	87	177	2545	25.406	2.000	0.142	1.185
ID225153	225153	121	41.587	17.152	35.803	0	282	282	2	1	-10921639	80.238	79	43	144	1685	28.618	2.000	0.216	0.998
ID225152	225152	127	37.039	17.410	28.382	0	282	282	2	1	-10921639	121.143	119	64	169	2544	27.062	7.600	0.114	0.914
ID225147	225147	126	93.730	4.297	7.303	0	282	282	2	1	-10921639	147.238	119	75	255	3092	59.238	2.000	0.277	1.079
ID225146	225146	130	43.702	0.000	2.000	0	282	282	2	1	-10921639	98.190	90	52	165	2062	32.392	2.000	0.170	0.881
ID225151	225151	113	34.468	23.217	25.788	0	282	282	2	1	-10921639	119.952	112	66	175	2519	29.662	7.600	0.094	0.692
ID225150	225150	134	37.663	7.908	20.665	0	282	282	2	1	-10921639	99.762	104	62	160	2095	28.068	2.000	0.141	0.877
ID225149	225149	133	90.092	0.866	20.515	0	282	282	2	1	-10921639	139.429	123	31	255	2928	81.064	2.000	0.347	0.886
ID225148	225148	None	29.763	16.129	13.743	0	282	282	2	1	-10921639	143.190	144	102	171	3007	16.964	4.800	0.106	1.611
ID225186	225186	121	42.520	17.131	36.203	0	283	283	2	1	-10921639	78.619	77	45	144	1651	26.804	2.000	0.213	1.030
ID225185	225185	None	29.369	27.316	30.583	0	283	283	2	1	-10921639	66.762	60	25	108	1402	26.991	2.000	0.162	0.689
ID225184	225184	127	39.064	17.425	28.552	0	283	283	2	1	-10921639	116.190	121	50	167	2440	35.363	2.000	0.128	0.745
ID225179	225179	132	43.592	22.758	16.012	0	283	283	2	1	-10921639	153.619	152	102	229	3226	32.863	2.000	0.110	0.929
ID225178	225178	135	29.454	28.558	11.662	0	283	283	2	1	-10921639	102.000	106	71	129	2142	17.858	4.800	0.160	1.575
ID225177	225177	126	88.055	4.493	7.296	0	283	283	2	1	-10921639	153.762	140	96	255	3229	54.531	2.000	0.276	1.221
ID225176	225176	130	43.957	0.000	2.000	0	283	283	2	1	-10921639	102.333	100	66	160	2149	29.969	2.000	0.190	1.092
ID225183	225183	113	36.013	23.178	25.669	0	283	283	2	1	-10921639	127.429	129	62	192	2676	29.279	7.600	0.108	0.846
ID225182	225182	None	31.519	14.041	24.923	0	283	283	2	1	-10921639	103.476	100	64	165	2173	26.981	2.000	0.093	0.652
ID225181	225181	134	34.431	8.264	20.339	0	283	283	2	1	-10921639	103.619	96	58	163	2176	27.112	2.000	0.136	0.917
ID225180	225180	133	115.551	0.000	20.000	0	283	283	2	1	-10921639	150.524	131	62	255	3161	71.152	2.000	0.443	1.299
ID225171	225171	134	30.688	8.445	20.352	0	284	284	2	1	-10921639	107.286	104	62	158	2253	21.889	2.000	0.132	1.144
ID225170	225170	132	31.719	22.485	16.431	0	284	284	2	1	-10921639	152.952	156	102	186	3212	21.953	4.800	0.113	1.418
ID225169	225169	137	39.082	15.529	14.158	0	284	284	2	1	-10921639	151.190	144	125	211	3175	22.349	2.000	0.111	1.354
ID225168	225168	135	27.394	27.897	11.982	0	284	284	2	1	-10921639	100.429	100	71	137	2109	17.812	6.384	0.099	1.014
ID225175	225175	121	46.317	17.155	36.126	0	284	284	2	1	-10921639	84.571	83	48	142	1776	28.769	2.000	0.229	1.097
ID225174	225174	127	40.681	17.576	28.393	0	284	284	2	1	-10921639	128.905	131	87	186	2707	27.805	3.200	0.132	1.079
ID225173	225173	113	33.123	23.034	25.963	0	284	284	2	1	-10921639	120.429	125	66	165	2529	26.453	7.600	0.098	0.810
ID225172	225172	133	103.604	0.000	21.000	0	284	284	2	1	-10921639	149.143	144	41	255	3132	67.921	3.200	0.431	1.323
ID225167	225167	138	42.204	0.000	10.000	0	284	284	2	1	-10921639	117.333	114	70	217	2464	34.926	2.000	0.117	0.703
ID225166	225166	126	89.817	4.662	7.360	0	284	284	2	1	-10921639	148.190	146	64	255	3112	59.566	2.000	0.263	1.036
ID225165	225165	130	29.846	0.000	3.000	0	284	284	2	1	-10921639	85.143	77	56	137	1788	26.121	2.000	0.115	0.671
ID225187	225187	130	43.970	0.000	2.000	0	285	285	2	1	-10921639	96.381	83	68	171	2024	27.915	2.000	0.178	1.046
ID225191	225191	137	28.238	15.348	13.451	0	285	285	2	1	-10921639	143.143	146	102	181	3006	21.357	2.000	0.102	1.245
ID225190	225190	135	35.708	27.801	11.885	0	285	285	2	1	-10921639	109.238	104	71	167	2294	26.050	2.000	0.115	0.863
ID225189	225189	138	61.806	0.000	11.000	0	285	285	2	1	-10921639	136.714	137	75	255	2871	45.383	7.600	0.186	0.945
ID225188	225188	126	97.256	4.714	7.722	0	285	285	2	1	-10921639	158.619	144	62	255	3331	62.311	2.000	0.264	1.064
ID225195	225195	None	30.276	19.337	21.538	0	285	285	2	1	-10921639	143.190	146	96	192	3007	27.497	2.000	0.068	0.659
ID225194	225194	134	39.896	8.418	20.361	0	285	285	2	1	-10921639	112.286	104	79	175	2358	28.364	2.000	0.148	1.019
ID225193	225193	133	103.302	0.000	20.000	0	285	285	2	1	-10921639	164.333	135	54	255	3451	68.907	3.200	0.445	1.468
ID225192	225192	132	38.042	22.591	16.085	0	285	285	2	1	-10921639	156.238	148	112	202	3281	28.341	2.000	0.097	0.972
ID225199	225199	127	40.005	17.254	28.142	0	285	285	2	1	-10921639	124.667	123	83	173	2618	25.773	7.600	0.133	1.132
ID225198	225198	113	33.147	22.817	25.961	0	285	285	2	1	-10921639	127.048	131	73	181	2668	26.248	7.600	0.088	0.782
ID225197	225197	None	27.739	14.232	24.904	0	285	285	2	1	-10921639	116.095	114	85	158	2438	20.525	2.000	0.111	1.133
ID225196	225196	None	30.136	25.701	24.027	0	285	285	2	1	-10921639	112.952	117	50	179	2372	31.660	2.000	0.065	0.437
ID225200	225200	121	44.942	17.262	35.825	0	285	285	2	1	-10921639	84.143	87	39	140	1767	28.104	2.000	0.256	1.221
ID225155	225155	126	93.380	4.666	7.995	0	286	286	2	1	-10921639	150.810	123	68	255	3167	60.563	2.000	0.257	1.017
ID225154	225154	130	28.812	0.000	3.000	0	286	286	2	1	-10921639	76.762	64	52	131	1612	24.888	2.000	0.127	0.694
ID225159	225159	132	36.522	22.815	16.548	0	286	286	2	1	-10921639	155.190	146	110	211	3259	27.073	2.000	0.086	0.908
ID225158	225158	137	28.500	17.875	13.627	0	286	286	2	1	-10921639	144.810	152	94	181	3041	22.449	3.200	0.084	0.999
ID225157	225157	135	41.230	28.037	11.784	0	286	286	2	1	-10921639	118.857	119	75	171	2496	22.292	2.000	0.169	1.542
ID225156	225156	138	61.924	0.000	11.000	0	286	286	2	1	-10921639	137.714	137	79	255	2892	45.145	2.000	0.200	1.017
ID225163	225163	None	32.135	26.978	30.295	0	286	286	2	1	-10921639	79.381	87	41	121	1667	25.095	2.000	0.189	1.004
ID225162	225162	113	44.895	22.267	25.899	0	286	286	2	1	-10921639	138.952	133	98	204	2918	30.119	2.000	0.115	0.950
ID225161	225161	134	43.353	8.345	20.606	0	286	286	2	1	-10921639	118.095	110	77	179	2480	28.915	4.800	0.187	1.286
ID225160	225160	133	126.301	0.000	20.000	0	286	286	2	1	-10921639	163.000	142	83	255	3423	67.870	3.200	0.461	1.516
ID225164	225164	121	45.301	17.451	35.746	0	286	286	2	1	-10921639	78.429	73	29	156	1647	33.870	2.000	0.252	0.932
ID225218	225218	121	40.317	17.433	35.988	0	287	287	2	1	-10921639	73.571	66	41	131	1545	26.421	2.000	0.245	1.095
ID225217	225217	127	27.448	17.380	28.263	0	287	287	2	1	-10921639	116.190	117	68	156	2440	20.781	2.000	0.092	0.942
ID225216	225216	113	40.574	22.400	25.470	0	287	287	2	1	-10921639	142.619	140	112	190	2995	22.796	2.000	0.125	1.393
ID225211	225211	137	28.091	16.795	11.981	0	287	287	2	1	-10921639	134.048	131	87	171	2815	23.361	7.600	0.080	0.846
ID225210	225210	138	43.971	0.000	12.000	0	287	287	2	1	-10921639	126.905	129	81	181	2665	32.188	2.000	0.167	1.128
ID225209	225209	126	88.560	4.391	8.246	0	287	287	2	1	-10921639	158.333	135	98	255	3325	55.479	2.000	0.257	1.168
ID225215	225215	134	39.089	8.408	20.528	0	287	287	2	1	-10921639	112.476	108	71	173	2362	28.083	4.800	0.176	1.197
ID225214	225214	133	124.947	0.000	20.000	0	287	287	2	1	-10921639	155.571	124	85	255	3267	71.257	3.200	0.443	1.341
ID225213	225213	132	43.469	22.563	15.994	0	287	287	2	1	-10921639	159.762	158	96	215	3355	32.554	2.000	0.121	1.057
ID225212	225212	135	33.940	27.978	11.628	0	287	287	2	1	-10921639	109.952	104	81	160	2309	22.826	2.000	0.132	1.122
ID225203	225203	135	36.475	28.297	11.386	0	288	288	2	1	-10921639	116.143	114	81	154	2439	21.495	4.800	0.162	1.507
ID225202	225202	138	40.770	0.000	11.000	0	288	288	2	1	-10921639	123.714	119	70	177	2598	33.172	7.600	0.124	0.824
ID225201	225201	126	102.202	4.251	8.208	0	288	288	2	1	-10921639	167.048	150	91	255	3508	58.207	2.000	0.289	1.286
ID225207	225207	127	27.386	17.189	27.708	0	288	288	2	1	-10921639	123.952	127	85	165	2603	22.752	4.800	0.105	1.033
ID225206	225206	113	33.554	22.420	25.968	0	288	288	2	1	-10921639	134.619	140	83	175	2827	28.994	7.600	0.092	0.780
ID225205	225205	134	37.404	8.260	20.784	0	288	288	2	1	-10921639	114.524	114	68	163	2405	29.034	4.800	0.169	1.140
ID225204	225204	133	126.984	0.000	20.000	0	288	288	2	1	-10921639	164.238	156	81	255	3449	68.170	3.200	0.464	1.527
ID225208	225208	121	45.772	17.155	35.768	0	288	288	2	1	-10921639	72.524	66	29	135	1523	32.534	2.000	0.266	0.936
ID225219	225219	126	107.764	4.143	8.108	0	289	289	2	1	-10921639	176.000	150	94	255	3696	58.382	2.000	0.299	1.388
ID225223	225223	134	56.521	8.270	20.385	0	289	289	2	1	-10921639	138.048	131	85	213	2899	34.462	2.000	0.192	1.288
ID225222	225222	133	123.306	0.000	20.000	0	289	289	2	1	-10921639	170.048	158	87	255	3571	63.759	3.200	0.442	1.635
ID225221	225221	135	43.356	28.024	12.041	0	289	289	2	1	-10921639	117.952	110	81	171	2477	27.777	2.000	0.136	1.017
ID225220	225220	138	44.933	0.000	11.000	0	289	289	2	1	-10921639	147.143	148	85	217	3090	32.128	7.600	0.155	1.231
ID225227	225227	127	31.336	17.612	28.149	0	289	289	2	1	-10921639	120.143	119	79	173	2523	23.812	2.000	0.093	0.858
ID225226	225226	113	30.356	22.429	25.901	0	289	289	2	1	-10921639	136.571	144	91	171	2868	26.776	2.000	0.094	0.877
ID225225	225225	140	28.928	13.987	24.962	0	289	289	2	1	-10921639	115.714	114	77	169	2430	24.668	2.000	0.091	0.783
ID225224	225224	None	30.664	25.665	23.380	0	289	289	2	1	-10921639	120.095	112	66	198	2522	34.400	2.000	0.054	0.355
ID225228	225228	121	55.335	17.223	35.767	0	289	289	2	1	-10921639	82.952	79	29	152	1742	36.463	2.000	0.317	1.096
ID225251	225251	138	30.415	0.000	11.000	0	290	290	2	1	-10921639	132.238	129	87	167	2777	25.520	7.600	0.115	1.073
ID225250	225250	126	105.796	3.860	7.989	0	290	290	2	1	-10921639	172.524	169	79	255	3623	57.592	2.000	0.306	1.403
ID225255	225255	134	50.022	8.402	20.603	0	290	290	2	1	-10921639	124.381	125	73	196	2612	35.712	2.000	0.176	1.045
ID225254	225254	133	88.594	1.621	19.892	0	290	290	2	1	-10921639	126.333	110	48	255	2653	66.223	2.000	0.231	0.717
ID225253	225253	139	45.013	15.146	14.033	0	290	290	2	1	-10921639	155.095	150	117	227	3257	28.471	2.000	0.106	1.040
ID225252	225252	135	48.116	27.815	11.849	0	290	290	2	1	-10921639	122.095	112	81	181	2564	31.011	2.000	0.149	1.022
ID225259	225259	121	60.465	17.251	35.930	0	290	290	2	1	-10921639	83.476	75	31	171	1753	36.700	2.000	0.337	1.145
ID225258	225258	127	36.718	17.418	28.425	0	290	290	2	1	-10921639	124.000	123	79	177	2604	27.139	2.000	0.117	0.954
ID225257	225257	140	30.404	13.291	25.577	0	290	290	2	1	-10921639	105.571	106	60	152	2217	28.547	2.000	0.107	0.713
ID225256	225256	113	44.062	22.146	25.420	0	290	290	2	1	-10921639	151.857	163	98	200	3189	27.767	2.000	0.135	1.302
ID225249	225249	121	55.408	17.084	35.602	0	291	291	2	1	-10921639	78.667	73	25	167	1652	39.425	2.000	0.308	0.939
ID225248	225248	140	28.450	13.618	25.531	0	291	291	2	1	-10921639	109.810	104	79	150	2306	20.042	4.800	0.105	1.037
ID225239	225239	126	103.665	3.770	7.896	0	291	291	2	1	-10921639	172.476	158	81	255	3622	59.493	2.000	0.293	1.314
ID225243	225243	141	30.976	22.985	15.540	0	291	291	2	1	-10921639	144.381	142	98	194	3032	25.443	2.000	0.064	0.683
ID225242	225242	139	31.168	14.788	13.591	0	291	291	2	1	-10921639	145.333	144	98	188	3052	22.747	2.000	0.076	0.904
ID225241	225241	135	29.568	27.882	11.949	0	291	291	2	1	-10921639	110.905	102	79	154	2329	21.189	2.000	0.113	1.066
ID225240	225240	138	30.430	0.000	11.000	0	291	291	2	1	-10921639	133.905	140	74	183	2812	37.420	7.600	0.121	0.770
ID225247	225247	113	44.848	22.445	24.941	0	291	291	2	1	-10921639	142.905	144	98	219	3001	31.116	2.000	0.109	0.905
ID225246	225246	134	40.873	8.523	20.136	0	291	291	2	1	-10921639	124.619	123	77	165	2617	25.103	2.000	0.131	1.150
ID225245	225245	133	102.442	0.000	20.000	0	291	291	2	1	-10921639	164.524	181	54	255	3455	66.647	3.200	0.378	1.354
ID225244	225244	None	31.248	13.673	18.883	0	291	291	2	1	-10921639	124.143	112	85	188	2607	30.130	2.000	0.047	0.371
ID225235	225235	147	44.035	19.152	21.400	0	292	292	2	1	-10921639	167.333	163	133	227	3514	25.148	4.800	0.116	1.388
ID225234	225234	134	44.961	8.404	20.138	0	292	292	2	1	-10921639	116.571	110	60	196	2448	34.254	2.000	0.154	0.906
ID225233	225233	133	108.586	0.000	19.000	0	292	292	2	1	-10921639	155.190	133	58	255	3259	66.304	3.200	0.373	1.272
ID225232	225232	141	28.259	22.316	17.613	0	292	292	2	1	-10921639	152.762	152	114	215	3208	22.304	7.600	0.046	0.601
ID225238	225238	121	39.363	17.585	35.659	0	292	292	2	1	-10921639	67.476	73	14	125	1417	31.931	2.000	0.236	0.808
ID225237	225237	127	31.233	18.101	28.927	0	292	292	2	1	-10921639	111.238	106	79	142	2336	20.107	2.000	0.116	1.152
ID225236	225236	113	32.812	22.992	25.209	0	292	292	2	1	-10921639	136.667	140	102	177	2870	22.716	7.600	0.088	0.973
ID225231	225231	135	33.103	27.978	11.522	0	292	292	2	1	-10921639	110.714	108	77	163	2325	22.878	2.000	0.109	0.950
ID225230	225230	139	40.289	16.013	12.296	0	292	292	2	1	-10921639	153.000	152	119	190	3213	23.795	7.600	0.122	1.399
ID225229	225229	126	105.512	3.802	7.922	0	292	292	2	1	-10921639	166.143	148	68	255	3489	64.151	2.000	0.296	1.182
ID225282	225282	121	48.763	17.595	35.927	0	293	293	2	1	-10921639	73.667	68	27	167	1547	37.145	2.000	0.246	0.782
ID225281	225281	127	34.465	18.040	29.132	0	293	293	2	1	-10921639	114.429	119	79	160	2403	23.947	2.000	0.121	1.034
ID225280	225280	None	30.961	13.678	25.817	0	293	293	2	1	-10921639	111.952	117	62	150	2351	25.547	7.600	0.094	0.752
ID225271	225271	126	99.048	3.631	7.907	0	293	293	2	1	-10921639	185.143	192	89	255	3888	61.334	2.000	0.271	1.288
ID225275	225275	141	38.514	23.191	15.848	0	293	293	2	1	-10921639	154.476	154	112	211	3244	27.480	2.000	0.099	1.013
ID225274	225274	135	32.573	27.842	11.552	0	293	293	2	1	-10921639	112.524	112	71	175	2363	26.487	2.000	0.088	0.685
ID225273	225273	139	44.166	15.793	12.027	0	293	293	2	1	-10921639	158.524	154	114	194	3329	25.043	4.800	0.134	1.495
ID225272	225272	None	36.038	0.000	11.000	0	293	293	2	1	-10921639	143.238	152	75	206	3008	42.667	7.600	0.099	0.602
ID225279	225279	113	44.426	22.035	25.129	0	293	293	2	1	-10921639	145.190	140	102	204	3049	31.371	2.000	0.110	0.917
ID225278	225278	147	28.864	18.747	21.331	0	293	293	2	1	-10921639	153.571	150	121	192	3225	19.289	2.000	0.071	1.058
ID225277	225277	134	41.795	8.246	20.498	0	293	293	2	1	-10921639	114.190	110	71	181	2398	32.405	2.000	0.123	0.770
ID225276	225276	133	111.515	0.000	19.000	0	293	293	2	1	-10921639	158.190	129	83	255	3322	65.634	2.000	0.375	1.316
ID225299	225299	113	29.119	22.204	24.311	0	294	294	2	1	-10921639	146.333	142	108	190	3073	22.798	7.600	0.091	1.066
ID225298	225298	134	32.641	8.166	20.718	0	294	294	2	1	-10921639	112.095	108	66	167	2354	27.274	2.000	0.105	0.783
ID225297	225297	133	116.184	0.000	19.000	0	294	294	2	1	-10921639	148.952	115	74	255	3128	73.950	3.200	0.373	1.094
ID225296	225296	141	29.665	23.365	15.808	0	294	294	2	1	-10921639	152.762	148	110	211	3208	26.038	2.000	0.080	0.869
ID225301	225301	121	45.050	17.391	35.713	0	294	294	2	1	-10921639	72.714	77	27	137	1527	32.774	2.000	0.269	0.942
ID225300	225300	127	30.550	18.154	29.567	0	294	294	2	1	-10921639	106.190	106	73	150	2230	21.940	4.800	0.128	1.100
ID225295	225295	135	31.173	27.635	11.876	0	294	294	2	1	-10921639	111.762	112	66	154	2347	25.605	2.000	0.102	0.805
ID225294	225294	139	37.767	16.884	12.034	0	294	294	2	1	-10921639	148.857	150	108	192	3126	25.722	7.600	0.117	1.209
ID225293	225293	142	30.745	30.652	8.387	0	294	294	2	1	-10921639	89.810	85	52	146	1886	24.128	4.800	0.149	0.967
ID225292	225292	126	104.682	3.732	7.892	0	294	294	2	1	-10921639	182.095	188	85	255	3824	62.776	2.000	0.300	1.338
ID225267	225267	134	36.795	8.098	20.340	0	295	295	2	1	-10921639	111.095	104	60	175	2333	29.595	7.600	0.092	0.631
ID225266	225266	133	99.977	0.000	19.000	0	295	295	2	1	-10921639	134.857	117	62	255	2832	63.285	2.000	0.327	1.050
ID225265	225265	143	27.216	11.029	17.024	0	295	295	2	1	-10921639	135.143	133	94	181	2838	20.573	7.600	0.075	0.914
ID225264	225264	141	46.676	23.121	16.107	0	295	295	2	1	-10921639	162.857	160	127	223	3420	28.370	2.000	0.111	1.146
ID225270	225270	121	51.416	17.559	35.649	0	295	295	2	1	-10921639	81.524	79	29	150	1712	36.356	2.000	0.293	1.015
ID225269	225269	127	31.863	17.925	29.181	0	295	295	2	1	-10921639	114.238	117	73	160	2399	22.963	2.000	0.105	0.948
ID225268	225268	113	36.023	22.039	24.887	0	295	295	2	1	-10921639	147.762	148	89	202	3103	33.267	7.600	0.094	0.764
ID225263	225263	135	35.080	27.608	11.706	0	295	295	2	1	-10921639	114.714	108	64	175	2409	28.826	2.000	0.110	0.792
ID225262	225262	139	32.024	15.611	11.978	0	295	295	2	1	-10921639	143.952	144	106	186	3023	20.975	4.800	0.118	1.448
ID225261	225261	142	31.667	29.963	8.331	0	295	295	2	1	-10921639	91.095	91	48	165	1913	25.569	2.000	0.146	0.906
ID225260	225260	126	98.140	3.273	7.977	0	295	295	2	1	-10921639	198.571	188	129	255	4170	48.239	4.800	0.261	1.706
ID225283	225283	126	99.502	2.988	7.959	0	296	296	2	1	-10921639	197.952	188	114	255	4157	54.140	4.800	0.273	1.566
ID225287	225287	141	27.161	22.857	17.513	0	296	296	2	1	-10921639	150.619	154	104	192	3163	24.675	2.000	0.058	0.673
ID225286	225286	143	29.312	10.161	17.143	0	296	296	2	1	-10921639	125.143	117	94	165	2628	20.328	2.000	0.083	0.942
ID225285	225285	None	30.426	19.209	14.584	0	296	296	2	1	-10921639	152.000	156	96	211	3192	27.161	2.000	0.066	0.697
ID225284	225284	139	38.030	15.012	12.269	0	296	296	2	1	-10921639	147.714	144	104	194	3102	25.860	6.047	0.121	1.229
ID225291	225291	121	44.093	17.101	35.316	0	296	296	2	1	-10921639	84.429	85	48	131	1773	24.055	2.000	0.263	1.463
ID225290	225290	127	36.022	17.410	29.278	0	296	296	2	1	-10921639	110.571	112	60	181	2322	29.852	2.000	0.096	0.647
ID225289	225289	113	34.571	21.940	24.968	0	296	296	2	1	-10921639	144.286	144	102	196	3030	26.948	7.600	0.077	0.767
ID225288	225288	133	89.443	0.000	19.000	0	296	296	2	1	-10921639	119.333	91	70	255	2506	57.528	2.000	0.316	0.996
ID225347	225347	121	38.722	17.270	35.659	0	297	297	2	1	-10921639	67.429	64	31	119	1416	29.049	2.000	0.244	0.910
ID225346	225346	127	47.260	17.158	29.225	0	297	297	2	1	-10921639	115.619	106	81	194	2428	31.492	2.000	0.134	0.866
ID225345	225345	113	37.601	21.000	24.000	0	297	297	2	1	-10921639	159.762	163	102	215	3355	30.101	2.000	0.092	0.895
ID225344	225344	134	32.668	8.133	20.990	0	297	297	2	1	-10921639	110.048	104	81	154	2311	21.983	2.000	0.119	1.064
ID225339	225339	126	84.403	2.582	8.030	0	297	297	2	1	-10921639	190.429	198	91	255	3999	58.697	4.800	0.237	1.244
ID225343	225343	133	63.655	0.000	19.000	0	297	297	2	1	-10921639	89.857	81	38	240	1887	53.062	2.000	0.217	0.604
ID225342	225342	141	39.055	23.963	16.175	0	297	297	2	1	-10921639	156.571	163	114	213	3288	28.476	7.600	0.089	0.901
ID225341	225341	139	37.802	15.580	11.891	0	297	297	2	1	-10921639	149.571	156	96	188	3141	24.917	7.600	0.126	1.342
ID225340	225340	142	30.337	30.231	8.677	0	297	297	2	1	-10921639	90.667	89	58	144	1904	20.960	7.600	0.117	0.906
ID225303	225303	142	30.008	30.208	8.216	0	298	298	2	1	-10921639	89.190	85	56	123	1873	19.434	2.000	0.152	1.209
ID225302	225302	126	80.965	2.161	8.213	0	298	298	2	1	-10921639	203.190	202	125	255	4267	46.750	6.327	0.218	1.553
ID225307	225307	144	31.640	13.658	25.325	0	298	298	2	1	-10921639	120.000	110	73	165	2520	27.113	2.000	0.094	0.763
ID225306	225306	134	31.878	8.475	20.720	0	298	298	2	1	-10921639	116.190	112	81	163	2440	23.619	4.800	0.130	1.128
ID225305	225305	141	32.922	23.590	16.058	0	298	298	2	1	-10921639	148.524	142	102	202	3119	30.159	2.000	0.078	0.715
ID225304	225304	139	52.094	15.859	12.012	0	298	298	2	1	-10921639	165.095	160	123	232	3467	30.527	7.600	0.154	1.445
ID225310	225310	121	39.461	17.132	35.622	0	298	298	2	1	-10921639	67.905	64	22	131	1426	29.784	2.000	0.239	0.879
ID225309	225309	127	40.057	17.101	29.220	0	298	298	2	1	-10921639	110.238	108	66	188	2315	28.756	2.000	0.121	0.829
ID225308	225308	113	41.513	21.941	24.669	0	298	298	2	1	-10921639	154.143	146	110	215	3237	29.348	7.600	0.122	1.146
ID225329	225329	121	36.480	17.130	35.670	0	299	299	2	1	-10921639	63.476	60	29	119	1333	27.817	2.000	0.214	0.804
ID225328	225328	127	40.600	17.306	29.049	0	299	299	2	1	-10921639	107.333	104	68	175	2254	30.876	2.000	0.111	0.696
ID225323	225323	145	35.487	19.218	15.150	0	299	299	2	1	-10921639	160.524	156	112	206	3371	26.951	2.000	0.065	0.730
ID225322	225322	139	41.382	15.253	12.317	0	299	299	2	1	-10921639	155.619	154	89	200	3268	33.392	4.800	0.130	1.074
ID225321	225321	142	27.881	29.742	8.331	0	299	299	2	1	-10921639	86.381	87	52	125	1814	22.404	2.000	0.129	0.884
ID225320	225320	126	75.217	1.237	8.335	0	299	299	2	1	-10921639	216.571	219	129	255	4548	42.794	7.600	0.226	1.867
ID225327	225327	113	43.596	22.538	25.804	0	299	299	2	1	-10921639	134.952	131	77	206	2834	36.863	7.600	0.136	0.876
ID225326	225326	144	29.582	13.900	25.318	0	299	299	2	1	-10921639	122.667	129	83	171	2576	23.559	2.000	0.089	0.853
ID225325	225325	146	35.234	19.080	21.713	0	299	299	2	1	-10921639	166.810	163	114	215	3503	27.750	7.600	0.082	0.907
ID225324	225324	134	35.234	8.271	20.638	0	299	299	2	1	-10921639	112.857	112	58	179	2370	29.126	7.600	0.137	0.936
ID225315	225315	146	27.569	19.581	21.043	0	300	300	2	1	-10921639	167.905	169	117	202	3526	23.518	2.000	0.064	0.865
ID225314	225314	145	27.639	19.351	15.520	0	300	300	2	1	-10921639	163.095	163	114	211	3425	23.422	2.000	0.052	0.684
ID225313	225313	141	31.726	23.997	15.410	0	300	300	2	1	-10921639	148.048	150	112	211	3109	28.090	2.000	0.066	0.653
ID225312	225312	139	42.412	15.188	12.928	0	300	300	2	1	-10921639	157.286	156	110	206	3303	28.784	2.000	0.113	1.106
ID225319	225319	121	33.580	17.016	35.670	0	300	300	2	1	-10921639	67.000	64	29	110	1407	26.129	2.000	0.215	0.907
ID225318	225318	127	34.124	17.233	29.043	0	300	300	2	1	-10921639	108.571	112	64	177	2280	26.690	2.000	0.102	0.752
ID225317	225317	113	42.905	21.807	24.508	0	300	300	2	1	-10921639	152.238	144	110	215	3197	31.496	2.000	0.126	1.081
ID225316	225316	134	28.949	6.948	23.171	0	300	300	2	1	-10921639	96.429	96	62	144	2025	25.047	7.600	0.123	0.842
ID225311	225311	126	95.729	0.000	9.000	0	300	300	2	1	-10921639	189.952	200	87	255	3989	58.337	6.346	0.272	1.393
ID225331	225331	139	33.633	16.133	11.169	0	301	301	2	1	-10921639	138.857	140	94	175	2916	26.520	7.600	0.111	1.050
ID225330	225330	148	67.388	0.000	6.000	0	301	301	2	1	-10921639	142.429	127	85	236	2991	45.719	2.000	0.244	1.223
ID225335	225335	None	30.686	13.869	24.563	0	301	301	2	1	-10921639	121.143	114	73	173	2544	30.590	2.000	0.099	0.710
ID225334	225334	146	33.540	18.795	20.652	0	301	301	2	1	-10921639	164.238	158	131	229	3449	26.431	2.000	0.064	0.750
ID225333	225333	None	28.938	13.641	18.176	0	301	301	2	1	-10921639	149.190	146	100	188	3133	20.994	2.000	0.066	0.874
ID225332	225332	141	29.826	24.200	15.627	0	301	301	2	1	-10921639	138.238	133	96	194	2903	26.681	2.000	0.057	0.556
ID225338	225338	121	30.953	17.203	35.191	0	301	301	2	1	-10921639	75.857	77	31	117	1593	24.737	4.800	0.222	1.115
ID225337	225337	127	39.262	17.658	29.168	0	301	301	2	1	-10921639	111.429	104	68	169	2340	29.180	2.000	0.126	0.856
ID225336	225336	113	38.346	22.152	25.124	0	301	301	2	1	-10921639	140.810	137	96	198	2957	27.540	4.800	0.108	0.998
ID225355	225355	113	37.070	22.306	25.225	0	302	302	2	1	-10921639	129.333	125	79	181	2716	26.443	2.000	0.112	0.983
ID225354	225354	134	31.103	8.219	20.784	0	302	302	2	1	-10921639	93.524	98	48	142	1964	28.701	2.000	0.105	0.618
ID225353	225353	148	47.152	0.000	6.000	0	302	302	2	1	-10921639	109.857	112	66	150	2307	25.864	4.800	0.251	1.703
ID225356	225356	127	32.893	17.538	29.409	0	302	302	2	1	-10921639	101.905	102	52	144	2140	24.998	2.000	0.123	0.892
ID225351	225351	113	31.438	22.688	25.070	0	303	303	2	1	-10921639	122.952	121	85	158	2582	21.327	7.600	0.141	1.426
ID225350	225350	134	27.788	7.935	20.924	0	303	303	2	1	-10921639	89.619	89	54	123	1882	19.495	2.000	0.128	1.042
ID225349	225349	None	29.585	16.819	11.327	0	303	303	2	1	-10921639	122.857	121	83	160	2580	22.800	4.800	0.108	1.053
ID225348	225348	148	30.279	0.000	6.000	0	303	303	2	1	-10921639	88.429	87	50	121	1857	18.414	4.800	0.219	1.724
ID225352	225352	113	30.965	22.103	24.656	0	304	304	2	1	-10921639	115.143	117	73	163	2418	23.161	4.800	0.116	1.032
ID225357	225357	113	42.703	22.126	24.032	0	305	305	2	1	-10921639	125.333	119	79	190	2632	27.052	2.000	0.135	1.099
ID225358	225358	113	31.695	22.648	24.762	0	306	306	2	1	-10921639	107.333	108	73	150	2254	21.289	7.600	0.128	1.146
ID225359	225359	113	27.024	22.219	24.233	0	307	307	2	1	-10921639	115.619	123	68	142	2428	19.936	3.200	0.103	1.085
ID225360	225360	113	30.337	23.065	25.739	0	309	309	2	1	-10921639	98.905	100	56	137	2077	20.386	4.800	0.160	1.337
ID225363	225363	113	27.980	23.045	25.102	0	310	310	2	1	-10921639	105.143	102	79	144	2208	19.030	4.800	0.151	1.446
ID225362	225362	113	31.696	22.992	25.211	0	311	311	2	1	-10921639	103.619	100	71	140	2176	19.559	4.800	0.148	1.363
ID225361	225361	None	27.952	26.989	10.830	0	311	311	2	1	-10921639	97.095	96	75	125	2039	16.383	2.000	0.126	1.330
ID225364	225364	113	30.560	22.275	24.977	0	313	313	2	1	-10921639	108.619	108	75	146	2281	20.536	2.000	0.122	1.152
ID225367	225367	113	28.405	22.393	24.782	0	314	314	2	1	-10921639	109.905	108	77	142	2308	18.931	4.800	0.133	1.366
ID225366	225366	113	31.090	23.091	25.280	0	315	315	2	1	-10921639	104.524	102	77	140	2195	16.756	2.000	0.140	1.536
ID225365	225365	None	27.044	26.627	12.031	0	315	315	2	1	-10921639	97.667	100	52	135	2051	20.443	5.991	0.126	1.070
ID225368	225368	None	28.059	22.748	24.998	0	317	317	2	1	-10921639	103.095	102	66	142	2165	19.047	7.600	0.119	1.149
ID225369	225369	None	27.193	0.000	13.000	0	318	318	2	1	-10921639	61.286	56	38	102	1287	18.028	2.000	0.202	1.141
ID225370	225370	None	30.309	14.958	10.709	0	325	325	2	1	-10921639	101.619	102	73	133	2134	17.738	2.000	0.135	1.367
ID225371	225371	None	28.500	22.641	23.914	0	326	326	2	1	-10921639	106.762	104	83	135	2242	17.495	7.600	0.130	1.402
ID225372	225372	None	27.347	0.000	14.000	0	328	328	2	1	-10921639	66.619	66	48	94	1399	13.995	2.000	0.193	1.537
ID225374	225374	None	30.558	22.745	25.222	0	329	329	2	1	-10921639	108.048	108	68	146	2269	18.637	7.600	0.135	1.379
ID225373	225373	None	29.772	15.301	10.409	0	330	330	2	1	-10921639	97.333	91	60	142	2044	24.352	7.600	0.131	0.927
ID225376	225376	149	32.594	0.000	14.000	0	332	332	2	1	-10921639	67.095	62	38	106	1409	21.716	2.000	0.207	1.060
ID225375	225375	149	27.654	0.000	13.000	0	333	333	2	1	-10921639	70.571	64	52	108	1482	15.082	7.600	0.201	1.566
ID225377	225377	149	29.134	0.000	14.000	0	334	334	2	1	-10921639	73.190	77	50	94	1537	13.385	4.800	0.271	2.335
ID225378	225378	None	29.308	22.620	26.287	0	337	337	2	1	-10921639	97.857	100	58	125	2055	18.893	4.800	0.178	1.563
