# Supplementary material for: Progressive enhancement of kinetic proofreading in T cell antigen discrimination from receptor activation to DAG generation
Source: eLife. 2022 Sep 20;11:e75263. doi: 10.7554/eLife.75263 (PMC9536835; doi:10.7554/eLife.75263)
Supplement: Figure 5—source data 1. — Each data table is the TrackMate ‘spot-statistics’ output of one cell over four cycles of blue-light illumination (frames 0–40, 100–140, 200–240, and 300–340, with 3 s interval between frames). We calculated the lifetime of TrackIDs that existed at the start of each period of blue-light illumination that did not last for the full period and fit the resulting lifetime distributions using custom Python scripts available at https://github.com/dbritain/KP-paper (copy archived at swh:1:rev:167fa456901903740f0f3ee6a3e5324bc45207ea, Britain, 2022). [file elife-75263-fig5-data1.zip › Fig5SourceData/ZAP/zap1/cell18.csv]

Label	ID	TRACK_ID	QUALITY	POSITION_X	POSITION_Y	POSITION_Z	POSITION_T	FRAME	RADIUS	VISIBILITY	MANUAL_COLOR	MEAN_INTENSITY	MEDIAN_INTENSITY	MIN_INTENSITY	MAX_INTENSITY	TOTAL_INTENSITY	STANDARD_DEVIATION	ESTIMATED_DIAMETER	CONTRAST	SNR
ID228675	228675	None	37.657	15.500	11.281	0	0	0	2	1	-10921639	172.810	167	115	239	3629	36.054	2.000	0.070	0.628
ID228674	228674	0	48.666	23.318	5.519	0	0	0	2	1	-10921639	203.524	205	142	255	4274	35.565	3.200	0.106	1.095
ID228673	228673	1	62.951	21.000	0.000	0	0	0	2	1	-10921639	217.571	215	171	255	4569	27.362	4.800	0.191	2.552
ID228679	228679	2	36.987	9.036	17.515	0	0	0	2	1	-10921639	188.571	193	121	231	3960	30.708	4.800	0.086	0.976
ID228678	228678	3	31.632	13.803	16.248	0	0	0	2	1	-10921639	192.810	188	144	255	4049	31.851	2.000	0.025	0.290
ID228677	228677	4	54.407	29.256	15.190	0	0	0	2	1	-10921639	180.714	180	118	255	3795	38.597	2.000	0.117	0.979
ID228676	228676	5	56.925	23.917	11.443	0	0	0	2	1	-10921639	224.952	245	147	255	4724	36.699	4.800	0.136	1.471
ID228683	228683	6	45.888	17.208	24.184	0	0	0	2	1	-10921639	204.476	202	148	255	4294	34.123	2.000	0.093	1.016
ID228682	228682	None	38.384	32.292	21.906	0	0	0	2	1	-10921639	190.714	191	134	250	4005	25.568	2.000	0.087	1.189
ID228681	228681	None	33.958	7.654	21.924	0	0	0	2	1	-10921639	157.952	161	118	224	3317	28.373	2.000	0.056	0.594
ID228680	228680	None	29.963	23.883	20.938	0	0	0	2	1	-10921639	188.095	186	139	232	3950	28.784	5.949	0.068	0.837
ID228687	228687	None	50.065	36.657	27.957	0	0	0	2	1	-10921639	182.429	178	125	255	3831	37.020	3.200	0.131	1.142
ID228686	228686	7	34.323	30.800	25.673	0	0	0	2	1	-10921639	196.619	197	145	235	4129	25.107	2.000	0.067	0.986
ID228685	228685	8	39.088	23.467	26.412	0	0	0	2	1	-10921639	193.714	193	133	255	4068	30.165	7.600	0.075	0.896
ID228684	228684	None	39.144	15.391	25.074	0	0	0	2	1	-10921639	184.762	178	110	255	3880	36.769	7.600	0.080	0.745
ID228688	228688	None	36.698	32.189	30.170	0	0	0	2	1	-10921639	170.667	164	106	240	3584	33.585	2.000	0.059	0.568
ID228647	228647	5	55.013	23.939	11.827	0	1	1	2	1	-10921639	216.810	218	163	255	4553	31.904	2.000	0.114	1.388
ID228646	228646	0	37.723	23.642	5.411	0	1	1	2	1	-10921639	181.762	186	117	251	3817	39.827	4.800	0.090	0.755
ID228645	228645	1	57.648	21.000	0.000	0	1	1	2	1	-10921639	202.524	212	150	255	4253	34.863	4.800	0.176	1.738
ID228651	228651	6	49.306	17.081	24.282	0	1	1	2	1	-10921639	212.905	209	156	255	4471	34.367	6.365	0.092	1.040
ID228650	228650	2	34.985	8.711	17.669	0	1	1	2	1	-10921639	179.714	180	126	247	3774	29.387	7.600	0.072	0.816
ID228649	228649	4	36.489	29.485	14.822	0	1	1	2	1	-10921639	167.333	172	115	234	3514	30.391	2.000	0.074	0.760
ID228648	228648	3	30.127	13.760	15.085	0	1	1	2	1	-10921639	196.095	197	148	250	4118	28.773	7.600	0.057	0.731
ID228653	228653	8	31.804	22.142	25.576	0	1	1	2	1	-10921639	189.286	197	120	232	3975	35.518	7.600	0.059	0.598
ID228652	228652	7	40.830	30.086	24.965	0	1	1	2	1	-10921639	197.619	194	140	255	4150	31.896	2.000	0.072	0.833
ID228659	228659	None	29.986	31.997	27.339	0	2	2	2	1	-10921639	181.333	180	148	218	3808	19.986	2.000	0.061	1.050
ID228658	228658	6	43.456	17.265	23.921	0	2	2	2	1	-10921639	187.952	186	137	255	3947	32.133	2.000	0.080	0.870
ID228657	228657	8	31.995	21.185	22.907	0	2	2	2	1	-10921639	186.571	182	148	255	3918	27.320	7.600	0.042	0.546
ID228656	228656	4	40.274	29.401	15.037	0	2	2	2	1	-10921639	155.857	147	112	221	3273	28.864	2.000	0.087	0.866
ID228661	228661	None	28.016	38.661	29.241	0	2	2	2	1	-10921639	122.286	125	63	172	2568	29.857	2.000	0.079	0.602
ID228660	228660	9	29.180	36.081	27.673	0	2	2	2	1	-10921639	159.286	158	114	207	3345	23.743	2.000	0.065	0.817
ID228655	228655	5	49.940	23.716	11.934	0	2	2	2	1	-10921639	194.476	185	125	247	4084	32.245	2.000	0.106	1.157
ID228654	228654	1	49.674	21.000	0.000	0	2	2	2	1	-10921639	180.667	177	144	228	3794	24.796	4.800	0.167	2.088
ID228667	228667	9	27.530	36.174	27.376	0	3	3	2	1	-10921639	160.095	166	112	193	3362	23.156	6.095	0.069	0.892
ID228666	228666	None	38.316	30.139	24.443	0	3	3	2	1	-10921639	189.286	186	139	235	3975	23.171	7.600	0.095	1.413
ID228665	228665	None	29.164	8.167	20.892	0	3	3	2	1	-10921639	137.857	134	80	194	2895	30.125	2.000	0.058	0.501
ID228664	228664	None	29.711	9.594	17.051	0	3	3	2	1	-10921639	163.571	161	128	210	3435	22.433	6.369	0.059	0.810
ID228663	228663	None	28.250	13.898	15.593	0	3	3	2	1	-10921639	174.762	177	134	221	3670	27.370	2.000	0.058	0.701
ID228662	228662	5	28.533	23.822	11.336	0	3	3	2	1	-10921639	176.762	178	137	210	3712	20.897	4.800	0.084	1.307
ID228671	228671	5	31.122	23.352	11.803	0	4	4	2	1	-10921639	163.714	158	133	207	3438	21.742	2.000	0.067	0.946
ID228672	228672	9	29.317	37.085	27.822	0	4	4	2	1	-10921639	137.524	136	107	182	2888	20.481	3.200	0.089	1.093
ID228670	228670	None	31.670	22.116	26.945	0	5	5	2	1	-10921639	150.571	142	125	191	3162	20.046	2.000	0.085	1.183
ID228669	228669	None	27.443	7.542	21.135	0	5	5	2	1	-10921639	129.000	126	96	159	2709	15.346	4.800	0.100	1.531
ID228668	228668	5	38.723	22.020	12.042	0	5	5	2	1	-10921639	163.381	159	128	218	3431	24.016	2.000	0.090	1.128
ID228690	228690	None	31.774	36.225	28.171	0	6	6	2	1	-10921639	146.238	145	112	191	3071	23.324	6.369	0.091	1.041
ID228689	228689	5	28.004	23.085	12.008	0	6	6	2	1	-10921639	163.952	161	126	202	3443	21.871	2.000	0.069	0.972
ID228691	228691	None	27.160	22.668	12.320	0	8	8	2	1	-10921639	144.857	140	114	199	3042	21.197	2.000	0.072	0.917
ID228692	228692	10	27.681	29.916	26.197	0	8	8	2	1	-10921639	149.810	148	110	215	3146	24.080	2.000	0.053	0.622
ID228693	228693	10	39.794	30.992	27.006	0	9	9	2	1	-10921639	159.333	158	112	194	3346	24.618	2.000	0.105	1.230
ID228697	228697	None	28.911	36.275	26.925	0	13	13	2	1	-10921639	127.429	134	82	150	2676	19.464	4.800	0.102	1.209
ID228696	228696	None	27.387	24.960	22.014	0	13	13	2	1	-10921639	133.571	128	99	183	2805	21.842	2.000	0.079	0.897
ID228701	228701	None	34.846	19.004	20.439	0	14	14	2	1	-10921639	156.048	148	101	199	3277	27.669	2.000	0.072	0.758
ID228695	228695	None	28.006	32.857	27.232	0	15	15	2	1	-10921639	146.048	144	114	182	3067	18.189	7.600	0.079	1.174
ID228694	228694	None	28.243	13.388	24.502	0	15	15	2	1	-10921639	115.619	126	52	175	2428	33.057	2.000	0.089	0.575
ID228702	228702	None	30.776	18.989	20.139	0	16	16	2	1	-10921639	150.905	150	120	188	3169	18.598	2.000	0.083	1.241
ID228698	228698	None	28.010	36.732	27.643	0	17	17	2	1	-10921639	106.000	102	61	145	2226	25.314	4.800	0.135	0.998
ID228699	228699	None	28.525	14.024	25.609	0	19	19	2	1	-10921639	108.905	110	41	166	2287	33.574	4.800	0.105	0.619
ID228700	228700	11	28.613	32.628	26.973	0	19	19	2	1	-10921639	134.524	134	82	164	2825	21.768	6.337	0.091	1.029
ID228704	228704	11	32.685	32.687	27.095	0	20	20	2	1	-10921639	128.667	131	91	178	2702	21.245	6.157	0.102	1.119
ID228703	228703	None	27.126	13.745	23.615	0	21	21	2	1	-10921639	122.048	117	82	163	2563	21.780	4.800	0.097	0.989
ID228707	228707	11	29.376	32.817	26.708	0	22	22	2	1	-10921639	140.857	137	109	180	2958	21.153	6.157	0.096	1.167
ID228706	228706	None	28.722	24.276	27.173	0	22	22	2	1	-10921639	113.857	121	68	153	2391	21.089	2.000	0.100	0.981
ID228705	228705	11	27.248	33.000	26.000	0	23	23	2	1	-10921639	140.238	140	106	196	2945	21.156	2.000	0.076	0.932
ID228708	228708	None	28.808	31.622	26.072	0	25	25	2	1	-10921639	145.619	142	117	185	3058	18.060	3.200	0.091	1.349
ID228709	228709	None	29.362	25.434	8.494	0	27	27	2	1	-10921639	99.905	99	50	153	2098	24.185	4.800	0.145	1.049
ID228710	228710	12	32.450	34.764	25.580	0	31	31	2	1	-10921639	131.524	133	66	166	2762	27.012	4.800	0.138	1.184
ID228713	228713	12	27.392	32.410	24.220	0	32	32	2	1	-10921639	128.571	125	104	153	2700	13.804	4.800	0.104	1.753
ID228719	228719	12	33.498	33.862	26.788	0	33	33	2	1	-10921639	113.286	117	72	150	2379	22.837	4.800	0.154	1.323
ID228712	228712	12	32.136	33.428	25.285	0	34	34	2	1	-10921639	117.762	125	83	180	2473	24.926	6.253	0.108	0.917
ID228711	228711	12	36.042	33.288	27.170	0	35	35	2	1	-10921639	109.905	110	79	163	2308	21.972	6.264	0.135	1.190
ID228714	228714	12	29.875	33.745	26.887	0	36	36	2	1	-10921639	100.476	106	38	129	2110	27.557	7.600	0.127	0.821
ID228715	228715	12	32.922	33.745	27.070	0	37	37	2	1	-10921639	93.762	93	38	144	1969	27.977	2.000	0.136	0.802
ID228721	228721	12	32.551	32.576	26.948	0	38	38	2	1	-10921639	98.857	98	60	140	2076	23.068	3.200	0.175	1.277
ID228720	228720	13	32.593	23.319	7.002	0	38	38	2	1	-10921639	97.667	95	49	136	2051	23.333	2.000	0.143	1.046
ID228716	228716	13	27.173	21.145	7.762	0	39	39	2	1	-10921639	102.238	102	69	142	2147	20.693	4.800	0.117	1.038
ID228718	228718	None	29.016	32.708	26.459	0	40	40	2	1	-10921639	102.476	106	55	136	2152	23.443	6.134	0.133	1.024
ID228717	228717	None	27.905	24.913	8.684	0	40	40	2	1	-10921639	90.048	90	55	126	1891	20.227	2.000	0.109	0.878
ID228723	228723	None	29.392	32.957	25.856	0	42	42	2	1	-10921639	98.762	106	49	133	2074	23.755	4.800	0.130	0.959
ID228722	228722	None	33.787	24.875	8.967	0	42	42	2	1	-10921639	105.143	110	53	136	2208	21.976	4.800	0.169	1.386
ID228724	228724	None	28.503	24.977	26.614	0	43	43	2	1	-10921639	106.714	112	57	137	2241	22.777	4.800	0.138	1.134
ID228727	228727	14	33.404	31.218	26.920	0	46	46	2	1	-10921639	125.095	131	85	159	2627	19.834	7.600	0.128	1.433
ID228726	228726	None	27.769	19.898	20.934	0	46	46	2	1	-10921639	130.667	125	104	178	2744	18.717	2.000	0.083	1.073
ID228725	228725	15	27.899	25.835	8.504	0	46	46	2	1	-10921639	103.571	102	69	144	2175	20.163	7.600	0.114	1.053
ID228731	228731	15	33.152	25.074	9.046	0	47	47	2	1	-10921639	119.667	120	87	152	2513	21.894	7.600	0.122	1.190
ID228732	228732	14	44.933	32.008	26.986	0	47	47	2	1	-10921639	144.571	139	112	196	3036	23.192	4.800	0.144	1.566
ID228730	228730	14	44.140	31.905	27.010	0	49	49	2	1	-10921639	144.000	142	106	194	3024	25.871	2.000	0.135	1.321
ID228729	228729	54	30.768	19.180	19.882	0	49	49	2	1	-10921639	139.524	137	112	196	2930	18.316	4.800	0.099	1.371
ID228728	228728	None	27.269	30.001	10.800	0	49	49	2	1	-10921639	81.952	82	34	128	1721	23.540	7.600	0.112	0.702
ID228734	228734	14	29.145	32.611	27.160	0	50	50	2	1	-10921639	140.714	140	112	172	2955	16.279	4.800	0.122	1.878
ID228733	228733	54	27.542	19.033	20.089	0	50	50	2	1	-10921639	122.286	118	99	156	2568	17.056	2.000	0.087	1.149
ID228735	228735	16	31.707	24.934	8.902	0	51	51	2	1	-10921639	113.143	107	74	169	2376	20.553	4.800	0.119	1.170
ID228737	228737	14	31.015	31.528	26.920	0	51	51	2	1	-10921639	134.571	134	98	202	2826	22.151	2.000	0.086	0.967
ID228736	228736	19	28.274	37.915	23.389	0	51	51	2	1	-10921639	103.286	104	61	152	2169	21.749	2.000	0.122	1.030
ID228739	228739	19	39.024	37.190	24.100	0	52	52	2	1	-10921639	127.048	129	95	182	2668	23.758	2.000	0.128	1.212
ID228738	228738	16	27.400	24.512	8.481	0	52	52	2	1	-10921639	111.238	114	72	150	2336	22.932	4.800	0.129	1.107
ID228743	228743	47	28.310	24.367	32.361	0	53	53	2	1	-10921639	104.381	110	66	134	2192	20.170	4.800	0.136	1.242
ID228742	228742	19	36.569	36.987	23.344	0	53	53	2	1	-10921639	133.429	140	87	174	2802	26.671	2.000	0.120	1.069
ID228741	228741	20	31.978	12.324	21.068	0	53	53	2	1	-10921639	99.095	107	49	145	2081	25.822	2.000	0.169	1.112
ID228740	228740	16	32.171	25.774	8.823	0	53	53	2	1	-10921639	117.857	120	68	145	2475	22.328	6.358	0.112	1.067
ID228763	228763	16	42.062	26.035	8.389	0	54	54	2	1	-10921639	123.095	120	58	169	2585	32.165	2.000	0.148	0.984
ID228762	228762	17	36.523	17.544	7.155	0	54	54	2	1	-10921639	99.524	102	49	147	2090	26.156	2.000	0.149	0.987
ID228766	228766	47	32.762	24.647	32.020	0	54	54	2	1	-10921639	114.286	110	64	158	2400	25.190	2.000	0.118	0.958
ID228765	228765	19	40.140	37.639	23.378	0	54	54	2	1	-10921639	135.905	137	77	204	2854	33.175	6.023	0.122	0.891
ID228764	228764	20	35.562	12.165	21.803	0	54	54	2	1	-10921639	90.952	96	30	177	1910	35.496	2.000	0.122	0.557
ID228761	228761	None	30.890	31.481	27.500	0	55	55	2	1	-10921639	137.381	126	95	190	2885	29.989	2.000	0.093	0.776
ID228760	228760	19	28.486	37.861	23.583	0	55	55	2	1	-10921639	134.952	134	91	167	2834	21.280	4.800	0.092	1.072
ID228759	228759	20	47.679	12.404	20.781	0	55	55	2	1	-10921639	105.381	109	41	163	2213	37.294	2.000	0.221	1.023
ID228758	228758	16	40.824	26.144	8.137	0	55	55	2	1	-10921639	129.286	131	79	171	2715	23.749	4.800	0.152	1.440
ID228757	228757	17	37.180	18.086	7.256	0	55	55	2	1	-10921639	101.190	98	68	153	2125	25.384	2.000	0.152	1.050
ID228755	228755	19	27.901	37.696	24.113	0	56	56	2	1	-10921639	126.714	129	87	161	2661	22.039	2.000	0.077	0.819
ID228754	228754	35	28.385	24.072	20.842	0	56	56	2	1	-10921639	125.048	118	90	180	2626	25.301	3.200	0.042	0.399
ID228753	228753	16	35.317	25.027	8.024	0	56	56	2	1	-10921639	124.905	131	87	161	2623	21.911	3.200	0.136	1.363
ID228752	228752	17	41.099	17.774	7.324	0	56	56	2	1	-10921639	114.762	109	72	171	2410	25.956	2.000	0.145	1.119
ID228751	228751	None	29.616	19.859	1.773	0	56	56	2	1	-10921639	74.286	72	34	133	1560	27.630	2.000	0.099	0.485
ID228756	228756	22	33.379	24.347	25.986	0	56	56	2	1	-10921639	136.333	142	102	175	2863	21.896	2.000	0.098	1.109
ID228747	228747	20	51.886	12.854	21.387	0	57	57	2	1	-10921639	129.476	121	72	207	2719	30.590	2.000	0.170	1.228
ID228746	228746	16	40.666	25.099	8.272	0	57	57	2	1	-10921639	136.143	128	104	175	2859	24.735	2.000	0.137	1.322
ID228745	228745	17	45.728	17.767	7.620	0	57	57	2	1	-10921639	131.619	128	99	212	2764	28.579	2.000	0.142	1.144
ID228744	228744	None	27.363	26.000	0.000	0	57	57	2	1	-10921639	68.714	58	44	159	1443	25.734	2.000	0.102	0.493
ID228750	228750	22	34.734	24.496	26.901	0	57	57	2	1	-10921639	142.571	140	106	199	2994	24.827	2.000	0.099	1.032
ID228749	228749	19	37.194	38.082	23.638	0	57	57	2	1	-10921639	143.048	142	106	196	3004	24.223	6.227	0.118	1.243
ID228748	228748	35	36.604	24.450	20.786	0	57	57	2	1	-10921639	153.048	147	102	209	3214	27.349	2.000	0.091	0.933
ID228771	228771	19	33.988	37.730	23.163	0	58	58	2	1	-10921639	136.429	137	83	197	2865	32.088	2.000	0.079	0.624
ID228770	228770	20	50.439	12.521	21.122	0	58	58	2	1	-10921639	139.619	129	93	223	2932	30.420	2.000	0.140	1.129
ID228769	228769	16	49.154	25.745	8.004	0	58	58	2	1	-10921639	143.238	147	91	202	3008	28.210	2.000	0.155	1.363
ID228768	228768	17	43.819	17.507	6.695	0	58	58	2	1	-10921639	139.619	136	93	205	2932	29.546	2.000	0.125	1.053
ID228773	228773	21	32.402	31.355	30.019	0	58	58	2	1	-10921639	141.095	137	104	190	2963	23.565	3.200	0.081	0.901
ID228772	228772	22	39.012	24.763	26.156	0	58	58	2	1	-10921639	154.238	150	115	212	3239	25.048	4.800	0.104	1.160
ID228767	228767	None	28.948	20.066	1.994	0	58	58	2	1	-10921639	106.238	107	74	144	2231	22.176	2.000	0.079	0.699
ID228791	228791	16	37.953	24.920	7.704	0	59	59	2	1	-10921639	142.333	139	110	197	2989	20.645	4.800	0.126	1.538
ID228790	228790	17	49.420	17.142	6.645	0	59	59	2	1	-10921639	151.905	144	107	207	3190	30.207	2.000	0.147	1.288
ID228795	228795	18	28.679	17.752	23.713	0	59	59	2	1	-10921639	149.381	156	109	191	3137	22.997	4.800	0.091	1.083
ID228794	228794	19	35.712	38.092	23.438	0	59	59	2	1	-10921639	136.190	133	83	180	2860	27.974	7.600	0.111	0.976
ID228793	228793	None	32.846	36.413	20.799	0	59	59	2	1	-10921639	128.952	118	83	191	2708	30.472	2.000	0.071	0.564
ID228792	228792	20	50.502	12.355	21.190	0	59	59	2	1	-10921639	145.143	137	90	212	3048	33.533	2.000	0.166	1.234
ID228798	228798	21	37.880	31.885	29.819	0	59	59	2	1	-10921639	140.476	133	87	201	2950	36.436	2.000	0.081	0.576
ID228797	228797	None	31.310	31.865	26.837	0	59	59	2	1	-10921639	157.333	163	107	199	3304	26.930	2.000	0.084	0.909
ID228796	228796	22	37.764	24.862	26.238	0	59	59	2	1	-10921639	147.286	140	104	197	3093	28.713	2.000	0.072	0.689
ID228803	228803	20	43.835	12.352	21.095	0	60	60	2	1	-10921639	135.429	140	74	197	2844	33.711	2.000	0.135	0.953
ID228802	228802	None	29.414	34.015	16.299	0	60	60	2	1	-10921639	105.048	107	52	153	2206	25.527	3.200	0.097	0.726
ID228801	228801	23	34.306	13.596	15.127	0	60	60	2	1	-10921639	138.667	136	106	209	2912	24.778	2.000	0.089	0.914
ID228800	228800	16	39.179	25.814	8.115	0	60	60	2	1	-10921639	132.048	125	91	228	2773	29.063	6.085	0.114	0.931
ID228807	228807	21	43.009	31.794	30.175	0	60	60	2	1	-10921639	138.381	139	79	188	2906	29.887	2.000	0.131	1.074
ID228806	228806	22	27.891	25.211	26.607	0	60	60	2	1	-10921639	135.857	133	101	186	2853	22.278	2.000	0.068	0.778
ID228805	228805	19	32.099	37.923	23.611	0	60	60	2	1	-10921639	123.429	126	64	161	2592	26.347	6.379	0.109	0.920
ID228804	228804	18	30.826	17.340	24.366	0	60	60	2	1	-10921639	139.952	139	98	196	2939	27.938	7.600	0.064	0.606
ID228799	228799	17	56.448	17.395	6.963	0	60	60	2	1	-10921639	143.571	128	95	229	3015	35.224	2.000	0.167	1.164
ID228775	228775	16	47.941	26.180	8.131	0	61	61	2	1	-10921639	146.857	152	87	207	3084	28.999	3.200	0.147	1.298
ID228774	228774	17	49.903	17.775	7.147	0	61	61	2	1	-10921639	141.905	133	104	251	2980	34.000	2.000	0.112	0.838
ID228779	228779	None	28.310	19.766	21.362	0	61	61	2	1	-10921639	166.381	158	139	210	3494	22.571	2.000	0.075	1.032
ID228778	228778	20	62.849	12.517	21.541	0	61	61	2	1	-10921639	167.810	171	106	251	3524	43.832	2.000	0.145	0.970
ID228777	228777	24	31.941	26.575	14.955	0	61	61	2	1	-10921639	132.095	126	91	191	2774	29.540	2.000	0.065	0.545
ID228776	228776	23	27.561	14.090	15.088	0	61	61	2	1	-10921639	141.429	144	109	177	2970	18.522	6.422	0.074	1.053
ID228781	228781	21	52.249	31.784	29.126	0	61	61	2	1	-10921639	155.190	153	98	223	3259	37.134	2.000	0.127	0.941
ID228780	228780	19	32.700	38.142	23.588	0	61	61	2	1	-10921639	134.476	136	99	169	2824	20.624	2.000	0.103	1.214
ID228787	228787	20	60.563	12.317	21.139	0	62	62	2	1	-10921639	153.810	153	80	221	3230	43.433	2.000	0.175	1.053
ID228786	228786	24	29.011	26.592	15.014	0	62	62	2	1	-10921639	123.571	129	82	172	2595	26.916	2.000	0.066	0.571
ID228785	228785	23	50.444	13.271	15.155	0	62	62	2	1	-10921639	143.667	140	91	221	3017	35.970	3.200	0.150	1.040
ID228784	228784	None	29.896	30.816	12.040	0	62	62	2	1	-10921639	97.952	96	45	172	2057	29.070	2.000	0.074	0.462
ID228789	228789	21	44.633	31.276	27.718	0	62	62	2	1	-10921639	167.810	167	110	232	3524	35.028	6.066	0.128	1.089
ID228788	228788	19	42.684	37.974	23.753	0	62	62	2	1	-10921639	143.667	144	88	201	3017	27.802	4.800	0.133	1.217
ID228783	228783	16	42.499	26.590	8.173	0	62	62	2	1	-10921639	131.238	137	87	197	2756	28.681	2.000	0.147	1.172
ID228782	228782	17	46.606	17.563	7.104	0	62	62	2	1	-10921639	139.333	139	95	215	2926	31.786	2.000	0.121	0.950
ID228834	228834	21	42.950	31.559	29.696	0	63	63	2	1	-10921639	148.286	140	93	218	3114	38.851	2.000	0.103	0.713
ID228833	228833	None	33.947	17.477	24.078	0	63	63	2	1	-10921639	155.429	152	102	221	3264	32.526	2.000	0.056	0.506
ID228832	228832	19	45.126	38.358	22.979	0	63	63	2	1	-10921639	150.095	152	95	194	3152	27.570	2.000	0.126	1.216
ID228827	228827	17	48.333	17.390	6.811	0	63	63	2	1	-10921639	140.476	134	93	220	2950	34.568	2.000	0.124	0.899
ID228831	228831	20	73.905	11.974	21.594	0	63	63	2	1	-10921639	176.667	174	110	255	3710	44.484	2.000	0.190	1.267
ID228830	228830	None	30.688	19.302	21.195	0	63	63	2	1	-10921639	178.000	175	147	215	3738	20.411	4.800	0.082	1.328
ID228829	228829	23	57.191	13.616	15.104	0	63	63	2	1	-10921639	157.238	150	114	239	3302	36.705	2.000	0.134	1.010
ID228828	228828	16	63.510	25.671	8.831	0	63	63	2	1	-10921639	167.429	164	117	242	3516	35.380	2.000	0.176	1.419
ID228816	228816	None	28.315	37.000	36.000	0	64	64	2	1	-10921639	92.095	85	47	142	1934	28.927	7.600	0.125	0.708
ID228811	228811	24	33.671	26.825	15.197	0	64	64	2	1	-10921639	144.286	139	102	202	3030	24.385	7.600	0.083	0.911
ID228810	228810	23	38.260	13.054	15.089	0	64	64	2	1	-10921639	139.810	131	83	210	2936	32.556	3.200	0.105	0.820
ID228809	228809	16	39.256	25.766	8.831	0	64	64	2	1	-10921639	158.333	155	104	218	3325	28.047	4.800	0.133	1.327
ID228808	228808	17	35.644	17.745	6.732	0	64	64	2	1	-10921639	135.952	128	106	186	2855	24.471	2.000	0.090	0.921
ID228815	228815	21	40.502	31.637	29.524	0	64	64	2	1	-10921639	158.524	137	99	255	3329	44.676	6.381	0.083	0.545
ID228814	228814	25	48.612	31.271	26.699	0	64	64	2	1	-10921639	195.619	202	131	255	4108	38.400	2.000	0.109	1.002
ID228813	228813	19	52.555	37.795	22.757	0	64	64	2	1	-10921639	160.714	159	109	209	3375	30.274	7.600	0.156	1.436
ID228812	228812	20	70.156	12.223	21.292	0	64	64	2	1	-10921639	181.905	183	102	255	3820	43.471	2.000	0.181	1.281
ID228819	228819	23	45.103	13.893	15.658	0	65	65	2	1	-10921639	165.619	161	120	220	3478	25.374	2.000	0.124	1.445
ID228818	228818	16	42.701	25.019	9.012	0	65	65	2	1	-10921639	166.286	167	114	205	3492	22.911	4.800	0.128	1.651
ID228817	228817	17	38.116	17.805	6.877	0	65	65	2	1	-10921639	131.810	126	90	196	2768	26.750	2.000	0.092	0.834
ID228823	228823	19	70.594	37.426	23.064	0	65	65	2	1	-10921639	178.952	175	120	255	3758	39.588	3.200	0.180	1.381
ID228822	228822	20	65.864	12.044	21.591	0	65	65	2	1	-10921639	175.905	172	123	255	3694	42.236	4.800	0.161	1.153
ID228821	228821	26	27.502	20.065	21.108	0	65	65	2	1	-10921639	169.667	171	134	213	3563	16.951	7.600	0.073	1.369
ID228820	228820	24	32.546	25.961	15.516	0	65	65	2	1	-10921639	143.524	134	112	202	3014	26.604	2.000	0.060	0.606
ID228826	228826	21	41.889	31.687	29.418	0	65	65	2	1	-10921639	172.762	175	95	240	3628	38.870	2.000	0.094	0.763
ID228825	228825	27	32.501	22.684	27.108	0	65	65	2	1	-10921639	155.238	155	104	197	3260	22.956	6.318	0.086	1.072
ID228824	228824	25	42.211	31.834	25.949	0	65	65	2	1	-10921639	195.905	201	153	240	4114	24.805	4.800	0.116	1.641
ID228835	228835	17	38.592	17.464	6.910	0	66	66	2	1	-10921639	135.190	131	87	191	2839	27.484	2.000	0.112	0.990
ID228839	228839	26	38.731	19.598	20.406	0	66	66	2	1	-10921639	162.905	158	120	228	3421	30.733	2.000	0.080	0.782
ID228838	228838	24	34.199	25.584	15.580	0	66	66	2	1	-10921639	147.429	144	102	196	3096	26.733	2.000	0.082	0.834
ID228837	228837	23	47.471	13.537	15.512	0	66	66	2	1	-10921639	168.619	167	126	240	3541	27.145	2.000	0.136	1.490
ID228836	228836	16	39.560	25.356	8.726	0	66	66	2	1	-10921639	155.667	158	112	204	3269	24.557	2.000	0.116	1.321
ID228843	228843	25	61.711	31.265	25.974	0	66	66	2	1	-10921639	203.429	202	136	255	4272	35.486	2.000	0.143	1.437
ID228842	228842	None	28.420	16.668	24.222	0	66	66	2	1	-10921639	153.714	155	93	191	3228	24.253	2.000	0.063	0.749
ID228841	228841	19	51.161	36.727	23.120	0	66	66	2	1	-10921639	176.619	186	104	247	3709	37.130	4.800	0.145	1.207
ID228840	228840	20	71.518	11.667	21.648	0	66	66	2	1	-10921639	177.619	174	110	255	3730	41.903	2.000	0.180	1.293
ID228845	228845	21	33.789	32.137	30.402	0	66	66	2	1	-10921639	162.000	159	112	223	3402	31.074	2.000	0.082	0.793
ID228844	228844	27	31.213	24.926	27.101	0	66	66	2	1	-10921639	154.857	163	104	202	3252	24.438	2.000	0.096	1.111
ID228851	228851	19	64.073	36.843	23.183	0	67	67	2	1	-10921639	176.619	177	107	255	3709	41.298	2.000	0.153	1.134
ID228850	228850	20	76.123	11.758	22.112	0	67	67	2	1	-10921639	187.857	188	131	255	3945	40.955	2.000	0.189	1.458
ID228849	228849	26	27.969	20.293	21.010	0	67	67	2	1	-10921639	159.714	159	118	196	3354	21.620	2.000	0.063	0.872
ID228848	228848	23	37.672	13.789	15.001	0	67	67	2	1	-10921639	144.762	148	88	218	3040	33.036	7.600	0.090	0.721
ID228854	228854	21	45.528	31.908	29.773	0	67	67	2	1	-10921639	165.619	161	112	237	3478	37.227	2.000	0.106	0.849
ID228853	228853	27	32.715	23.943	26.923	0	67	67	2	1	-10921639	151.571	152	106	209	3183	25.378	2.000	0.087	0.959
ID228852	228852	25	57.566	31.271	26.056	0	67	67	2	1	-10921639	201.762	209	133	255	4237	36.913	3.200	0.135	1.302
ID228847	228847	16	45.687	24.397	8.136	0	67	67	2	1	-10921639	154.143	145	102	213	3237	31.680	2.000	0.120	1.040
ID228846	228846	17	36.170	17.223	6.576	0	67	67	2	1	-10921639	126.810	118	90	183	2663	26.547	3.200	0.117	0.997
ID228864	228864	21	33.653	31.634	28.893	0	68	68	2	1	-10921639	147.048	140	83	209	3088	34.978	2.000	0.068	0.534
ID228855	228855	17	31.859	17.527	6.706	0	68	68	2	1	-10921639	128.000	121	101	169	2688	19.440	2.000	0.095	1.142
ID228859	228859	None	33.555	25.898	15.481	0	68	68	2	1	-10921639	147.905	150	114	193	3106	22.448	2.000	0.102	1.217
ID228858	228858	23	43.964	13.724	15.425	0	68	68	2	1	-10921639	150.286	161	91	210	3156	35.809	2.000	0.111	0.836
ID228857	228857	None	32.027	26.882	9.392	0	68	68	2	1	-10921639	144.619	147	93	202	3037	30.336	4.800	0.099	0.856
ID228856	228856	16	56.041	23.629	7.824	0	68	68	2	1	-10921639	167.619	171	115	231	3520	32.837	2.000	0.158	1.394
ID228863	228863	25	32.523	31.709	25.817	0	68	68	2	1	-10921639	168.857	174	123	210	3546	29.422	2.000	0.087	0.918
ID228862	228862	19	60.432	36.501	23.153	0	68	68	2	1	-10921639	167.762	163	104	253	3523	46.818	2.000	0.143	0.896
ID228861	228861	20	61.537	12.032	21.998	0	68	68	2	1	-10921639	170.381	169	121	255	3578	36.272	7.600	0.142	1.167
ID228860	228860	26	28.339	19.868	20.728	0	68	68	2	1	-10921639	150.190	153	107	201	3154	21.407	2.000	0.055	0.736
ID228867	228867	16	71.608	24.131	8.295	0	69	69	2	1	-10921639	170.286	167	106	255	3576	47.254	2.000	0.180	1.099
ID228866	228866	17	41.334	17.716	6.928	0	69	69	2	1	-10921639	132.810	126	98	190	2789	25.928	2.000	0.117	1.072
ID228865	228865	28	35.902	27.000	0.000	0	69	69	2	1	-10921639	82.857	91	22	140	1740	30.955	2.000	0.197	0.882
ID228871	228871	20	68.333	12.086	22.170	0	69	69	2	1	-10921639	178.476	177	117	255	3748	40.721	2.000	0.156	1.181
ID228870	228870	26	27.117	19.107	20.982	0	69	69	2	1	-10921639	151.190	153	118	191	3175	19.631	2.000	0.075	1.073
ID228869	228869	23	36.462	14.412	16.095	0	69	69	2	1	-10921639	160.619	156	110	205	3373	24.196	6.327	0.116	1.376
ID228868	228868	None	28.236	38.527	15.306	0	69	69	2	1	-10921639	78.524	83	34	118	1649	27.748	2.000	0.141	0.700
ID228874	228874	27	27.826	24.485	26.712	0	69	69	2	1	-10921639	134.381	134	79	171	2822	22.464	4.800	0.096	1.045
ID228873	228873	25	41.551	31.696	26.194	0	69	69	2	1	-10921639	178.952	175	145	218	3758	23.657	2.000	0.105	1.433
ID228872	228872	19	62.961	36.200	23.123	0	69	69	2	1	-10921639	180.905	175	120	255	3799	38.699	2.000	0.145	1.185
ID228883	228883	25	55.700	31.076	26.552	0	70	70	2	1	-10921639	194.762	202	123	250	4090	32.573	4.800	0.144	1.509
ID228882	228882	27	57.598	24.967	26.286	0	70	70	2	1	-10921639	168.857	150	121	239	3546	34.299	2.000	0.126	1.105
ID228881	228881	19	57.443	35.784	22.452	0	70	70	2	1	-10921639	175.524	177	125	255	3686	36.502	2.000	0.160	1.325
ID228880	228880	20	75.288	12.043	22.093	0	70	70	2	1	-10921639	191.714	183	128	255	4026	38.607	2.000	0.179	1.505
ID228875	228875	28	34.659	27.000	0.000	0	70	70	2	1	-10921639	68.619	71	33	114	1441	25.721	2.000	0.195	0.872
ID228879	228879	23	59.119	13.678	15.749	0	70	70	2	1	-10921639	178.095	178	115	243	3740	34.696	2.000	0.148	1.327
ID228878	228878	29	28.961	25.139	15.293	0	70	70	2	1	-10921639	142.095	142	109	194	2984	22.510	2.000	0.063	0.748
ID228877	228877	16	54.395	23.399	7.836	0	70	70	2	1	-10921639	172.048	177	118	232	3613	35.260	2.000	0.137	1.175
ID228876	228876	17	43.779	17.669	6.687	0	70	70	2	1	-10921639	142.619	139	110	215	2995	27.215	2.000	0.112	1.058
ID228887	228887	23	41.620	13.489	15.988	0	71	71	2	1	-10921639	171.143	171	121	232	3594	28.025	4.800	0.138	1.480
ID228886	228886	16	51.641	23.373	7.889	0	71	71	2	1	-10921639	156.619	148	106	247	3289	33.909	2.000	0.122	1.007
ID228885	228885	17	44.551	17.547	6.974	0	71	71	2	1	-10921639	134.238	129	90	205	2819	31.517	2.000	0.122	0.927
ID228884	228884	28	30.449	27.000	0.000	0	71	71	2	1	-10921639	72.667	76	22	134	1526	30.675	2.000	0.198	0.782
ID228891	228891	19	51.487	35.851	22.922	0	71	71	2	1	-10921639	174.952	175	115	228	3674	34.030	4.800	0.137	1.236
ID228890	228890	26	27.217	19.384	21.517	0	71	71	2	1	-10921639	165.095	161	140	196	3467	16.664	4.800	0.075	1.381
ID228889	228889	20	64.596	12.615	22.270	0	71	71	2	1	-10921639	192.571	188	118	255	4044	38.590	2.000	0.138	1.212
ID228888	228888	29	34.401	24.846	15.747	0	71	71	2	1	-10921639	145.333	142	110	209	3052	24.524	2.000	0.075	0.830
ID228893	228893	25	54.934	31.576	26.799	0	71	71	2	1	-10921639	193.857	197	139	255	4071	33.373	2.000	0.136	1.388
ID228892	228892	27	55.619	24.795	25.839	0	71	71	2	1	-10921639	167.571	164	125	224	3519	33.389	2.000	0.143	1.258
ID228899	228899	23	41.541	12.584	16.307	0	72	72	2	1	-10921639	180.667	180	134	231	3794	24.836	4.800	0.130	1.672
ID228898	228898	30	42.629	36.869	13.232	0	72	72	2	1	-10921639	78.905	71	33	158	1657	32.441	2.000	0.195	0.793
ID228897	228897	31	34.026	26.196	10.027	0	72	72	2	1	-10921639	151.762	150	112	194	3187	23.793	7.600	0.106	1.226
ID228896	228896	16	55.387	23.004	7.579	0	72	72	2	1	-10921639	169.476	163	123	247	3559	34.747	2.000	0.128	1.103
ID228903	228903	19	27.403	36.000	23.000	0	72	72	2	1	-10921639	161.190	161	112	201	3385	27.396	7.600	0.058	0.650
ID228902	228902	20	57.363	12.468	22.341	0	72	72	2	1	-10921639	194.000	190	128	255	4074	37.212	2.000	0.128	1.181
ID228901	228901	26	28.730	19.137	20.980	0	72	72	2	1	-10921639	174.048	174	145	213	3655	20.348	4.800	0.086	1.351
ID228900	228900	29	50.521	25.007	16.058	0	72	72	2	1	-10921639	154.190	145	115	237	3238	34.902	2.000	0.094	0.757
ID228905	228905	25	65.286	31.729	27.051	0	72	72	2	1	-10921639	215.143	220	153	255	4518	32.403	4.800	0.163	1.858
ID228904	228904	27	51.916	24.767	26.204	0	72	72	2	1	-10921639	176.143	178	117	237	3699	33.497	2.000	0.128	1.192
ID228895	228895	17	47.421	17.395	6.625	0	72	72	2	1	-10921639	137.571	128	88	220	2889	32.629	2.000	0.163	1.181
ID228894	228894	28	27.779	27.672	1.354	0	72	72	2	1	-10921639	71.619	66	17	121	1504	33.476	2.000	0.172	0.628
ID228915	228915	27	67.738	24.905	25.802	0	73	73	2	1	-10921639	163.667	153	102	255	3437	45.207	2.000	0.152	0.955
ID228914	228914	19	28.841	35.806	22.761	0	73	73	2	1	-10921639	156.571	159	107	210	3288	26.838	4.800	0.079	0.856
ID228913	228913	20	47.260	11.865	22.265	0	73	73	2	1	-10921639	187.619	193	140	255	3940	26.233	6.149	0.117	1.503
ID228912	228912	26	45.672	19.734	21.036	0	73	73	2	1	-10921639	171.619	163	131	235	3604	27.603	3.200	0.104	1.173
ID228917	228917	None	35.529	17.000	36.000	0	73	73	2	1	-10921639	68.095	66	36	110	1430	24.592	2.000	0.237	1.061
ID228916	228916	25	59.921	31.665	26.454	0	73	73	2	1	-10921639	200.286	204	156	247	4206	28.146	4.800	0.159	1.957
ID228907	228907	16	34.468	23.349	8.021	0	73	73	2	1	-10921639	144.000	140	104	229	3024	30.687	7.600	0.083	0.720
ID228906	228906	17	54.641	17.808	7.068	0	73	73	2	1	-10921639	135.000	134	83	205	2835	32.822	2.000	0.171	1.202
ID228911	228911	29	31.072	24.701	16.144	0	73	73	2	1	-10921639	145.333	145	109	185	3052	23.189	2.000	0.087	1.007
ID228910	228910	23	30.624	13.573	15.905	0	73	73	2	1	-10921639	155.619	161	123	204	3268	23.314	4.800	0.092	1.122
ID228909	228909	30	39.706	35.536	12.758	0	73	73	2	1	-10921639	77.143	71	39	158	1620	31.745	2.000	0.175	0.722
ID228908	228908	31	35.643	25.574	9.227	0	73	73	2	1	-10921639	133.143	126	72	180	2796	32.231	6.276	0.120	0.887
ID228931	228931	25	65.024	32.023	26.368	0	74	74	2	1	-10921639	212.143	216	167	255	4455	27.748	4.800	0.160	2.107
ID228930	228930	27	45.491	25.156	25.589	0	74	74	2	1	-10921639	173.429	169	118	218	3642	29.773	2.000	0.130	1.338
ID228929	228929	19	37.684	36.087	23.080	0	74	74	2	1	-10921639	165.667	169	114	215	3479	30.349	7.600	0.087	0.874
ID228928	228928	20	44.060	11.833	22.676	0	74	74	2	1	-10921639	184.333	186	136	255	3871	29.160	4.800	0.113	1.287
ID228919	228919	None	27.929	29.070	5.072	0	74	74	2	1	-10921639	78.952	83	30	120	1658	26.496	2.000	0.102	0.553
ID228918	228918	28	39.502	28.000	0.000	0	74	74	2	1	-10921639	81.714	74	36	150	1716	28.895	2.000	0.185	0.884
ID228923	228923	30	47.316	35.840	12.553	0	74	74	2	1	-10921639	87.190	77	45	174	1831	31.397	2.000	0.224	1.017
ID228922	228922	31	30.270	25.969	10.021	0	74	74	2	1	-10921639	141.619	140	102	193	2974	27.034	4.800	0.087	0.842
ID228921	228921	16	52.615	22.738	7.695	0	74	74	2	1	-10921639	171.095	171	129	228	3593	31.386	2.000	0.136	1.302
ID228920	228920	17	70.163	17.778	6.880	0	74	74	2	1	-10921639	155.333	139	98	251	3262	41.240	2.000	0.177	1.135
ID228927	228927	26	29.215	19.202	21.272	0	74	74	2	1	-10921639	174.095	175	125	215	3656	25.042	4.800	0.064	0.837
ID228926	228926	None	29.090	28.296	20.503	0	74	74	2	1	-10921639	160.190	163	126	212	3364	23.036	2.000	0.050	0.667
ID228925	228925	23	35.126	11.718	16.793	0	74	74	2	1	-10921639	174.762	174	125	213	3670	24.427	4.800	0.098	1.274
ID228924	228924	29	29.773	23.862	15.667	0	74	74	2	1	-10921639	147.524	144	83	188	3098	24.677	2.000	0.069	0.776
ID228935	228935	31	38.839	25.560	9.677	0	75	75	2	1	-10921639	146.190	147	101	207	3070	31.766	7.600	0.116	0.956
ID228934	228934	16	45.779	22.589	7.680	0	75	75	2	1	-10921639	164.048	163	114	237	3445	31.852	7.600	0.112	1.038
ID228933	228933	17	60.510	17.631	7.041	0	75	75	2	1	-10921639	140.095	136	82	231	2942	37.291	2.000	0.168	1.078
ID228932	228932	28	33.107	29.000	0.000	0	75	75	2	1	-10921639	64.524	60	33	148	1355	27.038	2.000	0.163	0.667
ID228939	228939	20	48.049	12.599	22.834	0	75	75	2	1	-10921639	194.048	190	129	242	4075	28.724	7.600	0.118	1.428
ID228938	228938	26	33.751	19.385	20.840	0	75	75	2	1	-10921639	169.190	163	139	209	3553	19.831	2.000	0.081	1.274
ID228937	228937	23	34.266	11.665	17.070	0	75	75	2	1	-10921639	171.429	169	139	212	3600	22.196	4.800	0.091	1.295
ID228936	228936	29	29.010	24.020	15.846	0	75	75	2	1	-10921639	146.571	147	95	182	3078	22.642	2.000	0.070	0.845
ID228942	228942	25	66.981	31.823	26.184	0	75	75	2	1	-10921639	199.857	193	145	255	4197	37.565	2.000	0.140	1.311
ID228941	228941	27	51.768	24.896	25.282	0	75	75	2	1	-10921639	161.667	152	112	255	3395	35.490	2.000	0.108	0.885
ID228940	228940	19	46.665	35.712	22.925	0	75	75	2	1	-10921639	164.143	172	101	226	3447	35.932	2.000	0.113	0.930
ID228967	228967	None	32.181	11.834	5.026	0	76	76	2	1	-10921639	47.095	39	20	115	989	24.564	2.000	0.194	0.624
ID228971	228971	32	27.894	32.605	13.614	0	76	76	2	1	-10921639	93.476	90	52	137	1963	24.184	2.000	0.094	0.662
ID228970	228970	33	31.642	19.606	14.011	0	76	76	2	1	-10921639	169.238	171	134	209	3554	18.185	4.800	0.090	1.530
ID228969	228969	16	51.148	23.137	8.063	0	76	76	2	1	-10921639	178.762	178	134	253	3754	30.010	4.800	0.127	1.347
ID228968	228968	17	67.754	17.763	7.064	0	76	76	2	1	-10921639	153.190	156	93	228	3217	44.162	2.000	0.199	1.152
ID228975	228975	34	29.601	27.784	20.653	0	76	76	2	1	-10921639	159.238	148	134	215	3344	22.978	2.000	0.048	0.630
ID228974	228974	26	41.398	19.792	21.058	0	76	76	2	1	-10921639	180.524	175	129	253	3791	30.428	2.000	0.074	0.817
ID228973	228973	None	36.189	14.045	16.521	0	76	76	2	1	-10921639	176.667	175	134	228	3710	25.775	2.000	0.077	0.980
ID228972	228972	23	28.778	11.169	17.141	0	76	76	2	1	-10921639	158.571	153	112	209	3330	26.806	2.000	0.055	0.614
ID228979	228979	25	56.467	31.657	26.168	0	76	76	2	1	-10921639	206.095	205	147	255	4328	30.937	4.800	0.131	1.541
ID228978	228978	27	49.137	24.733	26.092	0	76	76	2	1	-10921639	171.762	182	126	220	3607	29.463	2.000	0.132	1.357
ID228977	228977	19	53.626	35.811	22.589	0	76	76	2	1	-10921639	180.952	183	123	250	3800	36.494	7.600	0.130	1.140
ID228976	228976	20	63.016	12.137	22.704	0	76	76	2	1	-10921639	197.857	207	114	255	4155	38.103	4.800	0.161	1.440
ID228992	228992	25	49.995	31.448	26.862	0	77	77	2	1	-10921639	181.429	177	99	232	3810	37.798	2.000	0.129	1.094
ID228983	228983	33	35.967	19.783	14.412	0	77	77	2	1	-10921639	161.762	159	114	234	3397	29.590	3.200	0.101	1.007
ID228982	228982	16	48.076	22.816	7.853	0	77	77	2	1	-10921639	157.571	152	112	224	3309	30.500	2.000	0.123	1.131
ID228981	228981	17	73.607	17.876	7.227	0	77	77	2	1	-10921639	142.476	136	76	255	2992	47.878	2.000	0.200	0.992
ID228980	228980	36	50.137	32.163	5.273	0	77	77	2	1	-10921639	93.190	93	30	175	1957	38.525	2.000	0.211	0.842
ID228987	228987	26	36.036	19.676	20.752	0	77	77	2	1	-10921639	168.429	169	115	210	3537	25.928	2.000	0.084	1.012
ID228986	228986	23	47.825	10.328	16.768	0	77	77	2	1	-10921639	150.619	140	83	226	3163	41.826	2.000	0.102	0.665
ID228985	228985	None	30.512	24.436	16.340	0	77	77	2	1	-10921639	155.476	156	114	223	3265	26.468	2.000	0.064	0.705
ID228984	228984	32	34.624	30.949	13.782	0	77	77	2	1	-10921639	106.048	101	47	155	2227	27.854	2.000	0.105	0.720
ID228991	228991	27	44.292	25.024	26.232	0	77	77	2	1	-10921639	158.238	148	112	226	3323	31.640	2.000	0.101	0.914
ID228990	228990	19	44.833	35.784	22.784	0	77	77	2	1	-10921639	166.476	166	109	215	3496	28.140	4.800	0.124	1.307
ID228989	228989	20	49.231	12.562	22.820	0	77	77	2	1	-10921639	193.810	196	148	247	4070	26.143	4.800	0.135	1.762
ID228988	228988	34	41.597	27.825	20.524	0	77	77	2	1	-10921639	170.619	166	115	243	3583	34.587	2.000	0.081	0.740
ID228995	228995	16	44.313	23.485	8.331	0	78	78	2	1	-10921639	168.952	174	109	234	3548	32.920	4.800	0.116	1.064
ID228994	228994	17	66.242	17.709	7.128	0	78	78	2	1	-10921639	150.810	145	98	235	3167	38.911	2.000	0.187	1.222
ID228993	228993	36	48.165	33.330	5.186	0	78	78	2	1	-10921639	89.571	85	34	145	1881	30.384	2.000	0.235	1.123
ID228999	228999	34	34.619	28.475	20.231	0	78	78	2	1	-10921639	176.619	186	123	223	3709	29.378	2.000	0.079	0.881
ID228998	228998	23	36.653	12.686	16.393	0	78	78	2	1	-10921639	184.667	182	139	216	3878	23.088	4.800	0.106	1.534
ID228997	228997	32	64.705	30.154	15.138	0	78	78	2	1	-10921639	145.667	139	68	255	3059	47.818	2.000	0.132	0.713
ID228996	228996	33	27.565	19.821	13.911	0	78	78	2	1	-10921639	173.476	171	134	207	3643	18.176	4.800	0.085	1.493
ID229003	229003	27	68.228	24.941	25.934	0	78	78	2	1	-10921639	178.333	164	106	255	3745	46.664	2.000	0.142	0.950
ID229002	229002	20	66.465	12.606	22.959	0	78	78	2	1	-10921639	215.952	218	164	255	4535	29.864	4.800	0.170	2.100
ID229001	229001	19	55.169	35.421	22.386	0	78	78	2	1	-10921639	173.333	169	107	250	3640	38.822	2.000	0.130	1.026
ID229000	229000	26	40.373	19.441	20.775	0	78	78	2	1	-10921639	176.095	175	115	232	3698	32.714	2.000	0.069	0.697
ID229005	229005	37	32.262	3.166	28.017	0	78	78	2	1	-10921639	69.762	72	31	115	1465	22.759	2.000	0.163	0.858
ID229004	229004	25	71.077	31.422	26.267	0	78	78	2	1	-10921639	204.524	205	121	255	4295	43.281	2.000	0.170	1.376
ID228947	228947	None	28.095	22.939	15.778	0	79	79	2	1	-10921639	166.952	171	121	202	3506	22.420	2.000	0.057	0.807
ID228946	228946	32	56.337	29.860	15.254	0	79	79	2	1	-10921639	138.095	137	64	245	2900	48.951	2.000	0.107	0.546
ID228945	228945	16	39.000	23.194	8.373	0	79	79	2	1	-10921639	162.762	153	107	221	3418	30.817	3.200	0.082	0.799
ID228944	228944	17	82.999	17.786	7.346	0	79	79	2	1	-10921639	157.952	150	74	255	3317	53.930	2.000	0.221	1.059
ID228951	228951	19	60.160	35.843	22.638	0	79	79	2	1	-10921639	176.810	180	102	245	3713	36.280	7.600	0.156	1.312
ID228950	228950	20	62.495	12.370	23.301	0	79	79	2	1	-10921639	202.762	202	131	255	4258	37.176	4.800	0.168	1.569
ID228949	228949	34	27.942	28.670	20.131	0	79	79	2	1	-10921639	165.524	169	121	209	3476	29.017	2.000	0.046	0.499
ID228948	228948	23	50.465	11.649	16.704	0	79	79	2	1	-10921639	179.190	172	144	255	3763	28.597	2.000	0.108	1.217
ID228954	228954	37	28.114	3.013	28.249	0	79	79	2	1	-10921639	64.095	57	38	102	1346	18.544	2.000	0.150	0.903
ID228953	228953	25	54.406	31.139	25.980	0	79	79	2	1	-10921639	187.762	191	136	242	3943	30.221	2.000	0.143	1.553
ID228952	228952	27	60.348	24.864	26.180	0	79	79	2	1	-10921639	177.238	171	128	255	3722	38.799	2.000	0.130	1.048
ID228943	228943	36	58.178	34.063	5.542	0	79	79	2	1	-10921639	92.476	95	36	178	1942	40.943	2.000	0.270	0.961
ID228963	228963	19	42.215	35.826	22.954	0	80	80	2	1	-10921639	170.000	174	114	218	3570	31.130	7.600	0.128	1.241
ID228962	228962	20	60.338	11.223	22.863	0	80	80	2	1	-10921639	180.952	193	90	242	3800	43.907	2.000	0.154	1.100
ID228961	228961	34	46.406	29.798	19.956	0	80	80	2	1	-10921639	178.429	182	128	253	3747	34.710	2.000	0.072	0.694
ID228960	228960	23	36.322	11.562	17.071	0	80	80	2	1	-10921639	178.429	180	129	247	3747	33.105	4.800	0.100	0.980
ID228966	228966	37	31.069	2.807	28.273	0	80	80	2	1	-10921639	63.667	57	25	117	1337	20.385	2.000	0.179	0.948
ID228965	228965	25	39.777	31.423	26.206	0	80	80	2	1	-10921639	182.429	182	107	221	3831	31.303	2.000	0.091	0.977
ID228964	228964	27	60.389	25.141	26.270	0	80	80	2	1	-10921639	175.667	164	129	255	3689	36.975	2.000	0.133	1.116
ID228955	228955	36	55.616	34.538	5.472	0	80	80	2	1	-10921639	82.286	85	25	167	1728	48.243	2.000	0.248	0.678
ID228959	228959	38	36.648	14.202	15.818	0	80	80	2	1	-10921639	183.286	180	139	247	3849	25.883	6.239	0.090	1.164
ID228958	228958	32	63.836	29.815	15.292	0	80	80	2	1	-10921639	147.810	142	58	255	3104	54.697	2.000	0.125	0.603
ID228957	228957	16	50.515	23.445	8.340	0	80	80	2	1	-10921639	174.000	167	125	255	3654	35.016	2.000	0.107	0.963
ID228956	228956	17	79.159	17.856	7.208	0	80	80	2	1	-10921639	165.476	164	91	255	3475	50.351	2.000	0.199	1.091
ID229007	229007	36	53.053	35.158	6.504	0	81	81	2	1	-10921639	90.619	90	34	185	1903	39.226	2.000	0.234	0.877
ID229006	229006	17	68.087	17.730	7.108	0	81	81	2	1	-10921639	153.333	150	95	234	3220	42.509	2.000	0.172	1.059
ID229011	229011	23	53.202	11.305	16.885	0	81	81	2	1	-10921639	172.048	175	110	255	3613	42.423	2.000	0.103	0.759
ID229010	229010	32	52.395	29.659	15.471	0	81	81	2	1	-10921639	149.905	144	88	245	3148	47.514	2.000	0.114	0.646
ID229009	229009	38	43.215	14.040	15.271	0	81	81	2	1	-10921639	177.524	182	115	240	3728	35.392	7.600	0.084	0.774
ID229008	229008	16	59.675	23.282	8.246	0	81	81	2	1	-10921639	182.905	175	137	255	3841	34.983	4.800	0.142	1.300
ID229015	229015	20	56.922	12.256	23.299	0	81	81	2	1	-10921639	196.429	199	133	248	4125	32.776	4.800	0.141	1.485
ID229014	229014	19	51.040	34.412	22.237	0	81	81	2	1	-10921639	186.381	182	120	255	3914	35.604	2.000	0.110	1.038
ID229013	229013	None	29.676	18.971	20.989	0	81	81	2	1	-10921639	164.667	161	117	226	3458	25.788	7.600	0.052	0.633
ID229012	229012	34	34.189	28.548	20.404	0	81	81	2	1	-10921639	168.524	166	107	216	3539	33.154	2.000	0.058	0.553
ID229019	229019	None	46.873	31.859	28.716	0	81	81	2	1	-10921639	170.857	177	107	235	3588	39.269	2.000	0.102	0.807
ID229018	229018	37	39.002	2.870	28.722	0	81	81	2	1	-10921639	64.714	58	26	147	1359	31.700	2.000	0.204	0.692
ID229017	229017	25	45.386	31.552	27.370	0	81	81	2	1	-10921639	196.000	197	128	239	4116	28.744	4.800	0.135	1.618
ID229016	229016	27	57.336	24.942	26.300	0	81	81	2	1	-10921639	175.667	175	118	255	3689	37.477	2.000	0.123	1.025
ID229027	229027	19	48.707	35.270	22.037	0	82	82	2	1	-10921639	178.429	180	110	239	3747	32.479	7.600	0.121	1.190
ID229026	229026	34	38.179	28.588	20.693	0	82	82	2	1	-10921639	176.333	169	125	240	3703	28.054	2.000	0.082	0.948
ID229025	229025	23	48.088	11.977	16.976	0	82	82	2	1	-10921639	189.381	190	123	237	3977	30.964	4.800	0.119	1.298
ID229024	229024	32	45.684	29.667	15.363	0	82	82	2	1	-10921639	146.238	140	90	234	3071	41.807	2.000	0.089	0.571
ID229031	229031	37	29.182	2.573	29.288	0	82	82	2	1	-10921639	62.952	57	33	110	1322	21.212	2.000	0.154	0.791
ID229030	229030	25	57.403	31.771	26.664	0	82	82	2	1	-10921639	199.476	205	147	255	4189	33.855	4.800	0.135	1.399
ID229029	229029	27	71.941	24.841	25.906	0	82	82	2	1	-10921639	191.524	183	118	255	4022	47.153	2.000	0.157	1.105
ID229028	229028	20	55.333	13.146	23.700	0	82	82	2	1	-10921639	199.333	209	117	255	4186	35.133	4.800	0.146	1.443
ID229032	229032	None	27.172	36.000	36.000	0	82	82	2	1	-10921639	103.762	101	60	145	2179	22.338	7.600	0.122	1.008
ID229023	229023	39	31.695	18.959	14.824	0	82	82	2	1	-10921639	180.857	178	139	231	3798	22.044	2.000	0.073	1.113
ID229022	229022	36	50.141	35.517	7.795	0	82	82	2	1	-10921639	81.000	66	23	204	1701	45.277	2.000	0.184	0.557
ID229021	229021	16	51.578	23.405	8.029	0	82	82	2	1	-10921639	198.095	193	159	253	4160	24.815	4.800	0.128	1.811
ID229020	229020	17	78.693	18.022	7.111	0	82	82	2	1	-10921639	173.714	171	98	255	3648	51.632	2.000	0.191	1.077
ID229059	229059	25	56.583	31.522	26.765	0	83	83	2	1	-10921639	191.000	183	123	255	4011	41.917	2.000	0.134	1.074
ID229058	229058	27	57.169	24.507	25.346	0	83	83	2	1	-10921639	186.667	180	120	255	3920	42.443	2.000	0.102	0.815
ID229057	229057	40	51.768	36.000	23.000	0	83	83	2	1	-10921639	187.619	169	133	255	3940	35.140	4.800	0.140	1.312
ID229056	229056	20	64.752	11.967	23.367	0	83	83	2	1	-10921639	202.857	212	133	255	4260	35.524	4.800	0.168	1.641
ID229060	229060	37	36.986	2.785	29.400	0	83	83	2	1	-10921639	64.238	57	34	133	1349	26.887	2.000	0.209	0.825
ID229047	229047	16	64.050	23.558	8.050	0	83	83	2	1	-10921639	197.524	199	128	255	4148	36.525	4.800	0.170	1.573
ID229046	229046	17	71.624	17.956	7.184	0	83	83	2	1	-10921639	160.524	144	98	255	3371	47.782	2.000	0.161	0.930
ID229051	229051	None	41.111	13.773	16.055	0	83	83	2	1	-10921639	194.571	197	131	253	4086	26.733	4.800	0.094	1.252
ID229050	229050	32	46.072	29.591	15.243	0	83	83	2	1	-10921639	151.238	144	104	248	3176	38.941	2.000	0.100	0.706
ID229049	229049	39	29.617	18.540	15.014	0	83	83	2	1	-10921639	177.619	180	133	223	3730	24.804	2.000	0.053	0.727
ID229048	229048	36	50.601	34.925	8.149	0	83	83	2	1	-10921639	84.381	87	25	191	1772	40.708	2.000	0.180	0.634
ID229055	229055	19	48.952	34.331	21.954	0	83	83	2	1	-10921639	186.381	169	118	255	3914	41.206	7.600	0.087	0.722
ID229054	229054	34	37.412	29.183	20.292	0	83	83	2	1	-10921639	172.571	169	107	240	3624	31.351	2.000	0.062	0.641
ID229053	229053	23	50.980	11.287	16.965	0	83	83	2	1	-10921639	175.286	185	114	255	3681	40.487	3.200	0.123	0.948
ID229052	229052	41	27.641	23.669	16.157	0	83	83	2	1	-10921639	161.190	155	115	207	3385	26.381	2.000	0.034	0.401
ID229107	229107	17	60.185	18.389	6.866	0	84	84	2	1	-10921639	163.905	156	104	251	3442	44.175	2.000	0.146	0.944
ID229111	229111	41	33.046	23.385	15.961	0	84	84	2	1	-10921639	166.286	158	123	239	3492	30.499	2.000	0.050	0.520
ID229110	229110	32	49.154	29.803	15.116	0	84	84	2	1	-10921639	152.619	139	106	231	3205	36.837	2.000	0.109	0.815
ID229109	229109	36	44.978	33.282	8.962	0	84	84	2	1	-10921639	99.095	101	36	169	2081	33.311	2.000	0.165	0.845
ID229108	229108	16	71.058	23.264	7.333	0	84	84	2	1	-10921639	200.429	215	123	255	4209	49.167	3.200	0.169	1.177
ID229115	229115	40	64.579	36.786	23.072	0	84	84	2	1	-10921639	180.524	161	125	255	3791	43.383	2.000	0.149	1.082
ID229114	229114	42	30.427	25.386	20.494	0	84	84	2	1	-10921639	177.143	172	125	240	3720	31.157	2.000	0.039	0.429
ID229113	229113	34	27.495	27.799	20.463	0	84	84	2	1	-10921639	172.048	166	126	229	3613	31.597	2.000	0.054	0.560
ID229112	229112	23	47.957	11.477	16.943	0	84	84	2	1	-10921639	177.333	174	120	243	3724	36.531	2.000	0.112	0.977
ID229119	229119	37	33.919	3.543	28.919	0	84	84	2	1	-10921639	65.810	57	34	125	1382	24.459	2.000	0.182	0.830
ID229118	229118	25	59.024	31.520	27.962	0	84	84	2	1	-10921639	196.238	190	133	255	4121	43.461	4.800	0.141	1.116
ID229117	229117	27	59.477	24.247	25.765	0	84	84	2	1	-10921639	201.286	188	150	255	4227	30.939	4.800	0.151	1.705
ID229116	229116	20	42.297	12.064	23.529	0	84	84	2	1	-10921639	171.048	180	95	234	3592	39.801	2.000	0.114	0.882
ID229095	229095	17	48.354	18.814	7.348	0	85	85	2	1	-10921639	176.381	169	112	247	3704	39.288	4.800	0.118	0.946
ID229094	229094	None	28.493	11.052	3.276	0	85	85	2	1	-10921639	41.762	36	15	102	877	25.526	2.000	0.189	0.520
ID229099	229099	41	28.321	23.992	15.976	0	85	85	2	1	-10921639	154.667	152	114	202	3248	23.892	2.000	0.048	0.594
ID229098	229098	32	49.570	29.635	15.053	0	85	85	2	1	-10921639	150.619	140	95	215	3163	37.016	2.000	0.118	0.856
ID229097	229097	36	38.213	33.639	9.517	0	85	85	2	1	-10921639	85.381	80	34	159	1793	34.822	2.000	0.157	0.665
ID229096	229096	16	65.955	22.983	7.103	0	85	85	2	1	-10921639	197.333	202	101	255	4144	46.523	2.000	0.145	1.071
ID229103	229103	40	68.190	36.725	22.747	0	85	85	2	1	-10921639	175.286	174	112	255	3681	46.876	2.000	0.165	1.057
ID229102	229102	42	30.934	24.209	21.192	0	85	85	2	1	-10921639	166.429	169	112	239	3495	32.904	2.000	0.036	0.352
ID229101	229101	None	27.139	18.971	21.326	0	85	85	2	1	-10921639	173.143	182	134	202	3636	23.331	2.000	0.055	0.770
ID229100	229100	23	61.495	10.935	16.661	0	85	85	2	1	-10921639	181.190	185	102	253	3805	43.520	2.000	0.150	1.089
ID229106	229106	25	60.136	31.301	27.007	0	85	85	2	1	-10921639	203.429	216	125	255	4272	38.776	2.000	0.136	1.257
ID229105	229105	27	58.120	24.093	25.631	0	85	85	2	1	-10921639	193.286	188	125	255	4059	38.674	2.000	0.134	1.182
ID229104	229104	20	54.358	13.260	23.687	0	85	85	2	1	-10921639	192.952	202	120	255	4052	37.299	4.800	0.145	1.313
ID229091	229091	20	47.751	13.102	23.626	0	86	86	2	1	-10921639	186.238	193	114	250	3911	35.007	4.800	0.120	1.140
ID229090	229090	40	58.982	36.157	22.888	0	86	86	2	1	-10921639	190.000	186	125	255	3990	43.331	7.600	0.127	0.987
ID229089	229089	None	51.584	34.270	21.884	0	86	86	2	1	-10921639	204.476	205	147	255	4294	35.693	4.800	0.117	1.201
ID229088	229088	42	27.654	24.290	21.266	0	86	86	2	1	-10921639	183.000	186	145	218	3843	23.558	2.000	0.043	0.646
ID229093	229093	25	58.034	31.404	27.321	0	86	86	2	1	-10921639	210.048	213	136	255	4411	32.940	4.800	0.149	1.657
ID229092	229092	27	42.212	24.138	26.041	0	86	86	2	1	-10921639	193.810	194	159	229	4070	19.148	4.800	0.130	2.323
ID229083	229083	16	80.127	22.970	7.238	0	86	86	2	1	-10921639	194.571	205	95	255	4086	54.930	2.000	0.197	1.164
ID229082	229082	17	62.991	17.862	6.984	0	86	86	2	1	-10921639	163.571	164	114	255	3435	39.071	2.000	0.150	1.091
ID229087	229087	32	38.691	29.923	15.591	0	86	86	2	1	-10921639	141.476	136	102	199	2971	29.346	2.000	0.086	0.762
ID229086	229086	41	39.798	23.376	16.143	0	86	86	2	1	-10921639	169.190	166	114	255	3553	33.300	2.000	0.068	0.649
ID229085	229085	23	57.370	13.075	15.915	0	86	86	2	1	-10921639	208.571	209	158	253	4380	24.941	4.800	0.158	2.277
ID229084	229084	36	28.521	34.498	10.426	0	86	86	2	1	-10921639	71.857	72	23	129	1509	29.758	2.000	0.111	0.481
ID229035	229035	36	35.241	35.445	10.375	0	87	87	2	1	-10921639	74.619	71	30	129	1567	29.946	2.000	0.164	0.703
ID229034	229034	16	72.546	23.281	7.251	0	87	87	2	1	-10921639	210.095	213	129	255	4412	44.312	4.800	0.182	1.461
ID229033	229033	17	61.231	18.136	7.179	0	87	87	2	1	-10921639	175.619	171	110	255	3688	41.182	2.000	0.144	1.073
ID229039	229039	23	58.162	11.705	16.870	0	87	87	2	1	-10921639	205.810	201	150	255	4322	32.245	4.800	0.148	1.650
ID229038	229038	41	44.442	22.936	16.145	0	87	87	2	1	-10921639	170.381	174	102	255	3578	38.392	2.000	0.072	0.595
ID229037	229037	32	29.844	29.448	15.333	0	87	87	2	1	-10921639	136.429	131	104	193	2865	24.381	2.000	0.062	0.654
ID229036	229036	None	33.483	19.976	14.074	0	87	87	2	1	-10921639	179.571	182	137	228	3771	24.869	7.600	0.072	0.964
ID229043	229043	27	53.543	23.906	25.130	0	87	87	2	1	-10921639	195.524	201	150	255	4106	29.762	4.800	0.125	1.458
ID229042	229042	40	68.174	36.191	22.874	0	87	87	2	1	-10921639	201.619	204	134	255	4234	38.065	7.600	0.162	1.476
ID229041	229041	None	27.768	19.897	22.740	0	87	87	2	1	-10921639	176.048	175	120	218	3697	26.141	2.000	0.050	0.639
ID229040	229040	20	44.460	12.402	23.094	0	87	87	2	1	-10921639	183.190	183	112	221	3847	28.044	4.800	0.137	1.571
ID229045	229045	43	58.132	31.894	28.776	0	87	87	2	1	-10921639	197.476	201	110	255	4147	46.526	4.800	0.138	1.032
ID229044	229044	25	59.476	31.360	27.016	0	87	87	2	1	-10921639	206.048	213	126	255	4327	42.144	4.800	0.144	1.232
ID229072	229072	43	58.239	31.632	29.418	0	88	88	2	1	-10921639	211.476	212	129	255	4441	42.622	4.800	0.140	1.221
ID229063	229063	36	39.358	35.852	10.587	0	88	88	2	1	-10921639	83.000	82	41	140	1743	26.325	2.000	0.186	0.988
ID229062	229062	16	65.115	23.052	7.352	0	88	88	2	1	-10921639	206.810	224	107	255	4343	49.447	4.800	0.149	1.083
ID229061	229061	17	60.385	19.041	7.087	0	88	88	2	1	-10921639	188.000	182	118	255	3948	40.111	2.000	0.135	1.114
ID229067	229067	None	30.045	24.781	20.839	0	88	88	2	1	-10921639	187.762	191	140	243	3943	27.162	2.000	0.064	0.826
ID229066	229066	23	61.115	10.990	16.627	0	88	88	2	1	-10921639	190.476	196	123	255	4000	38.448	2.000	0.145	1.257
ID229065	229065	32	37.849	29.700	15.489	0	88	88	2	1	-10921639	143.381	136	98	223	3011	36.185	3.200	0.091	0.660
ID229064	229064	41	41.937	23.102	16.075	0	88	88	2	1	-10921639	181.619	177	144	247	3814	30.598	2.000	0.066	0.730
ID229071	229071	27	39.474	23.430	26.056	0	88	88	2	1	-10921639	182.714	190	128	224	3837	32.243	3.200	0.093	0.960
ID229070	229070	40	65.971	36.624	22.887	0	88	88	2	1	-10921639	189.952	193	104	255	3989	44.298	2.000	0.159	1.178
ID229069	229069	20	45.710	11.735	22.934	0	88	88	2	1	-10921639	189.095	193	148	224	3971	23.730	6.037	0.134	1.883
ID229068	229068	None	33.752	33.274	21.275	0	88	88	2	1	-10921639	176.095	172	112	239	3698	35.937	2.000	0.055	0.507
ID229075	229075	36	39.295	36.452	11.279	0	89	89	2	1	-10921639	80.810	82	36	142	1697	30.392	2.000	0.207	0.914
ID229074	229074	16	59.467	23.080	7.250	0	89	89	2	1	-10921639	207.429	218	112	255	4356	47.555	7.600	0.123	0.957
ID229073	229073	17	48.697	19.838	7.260	0	89	89	2	1	-10921639	207.095	209	150	255	4349	31.791	6.295	0.134	1.543
ID229079	229079	20	43.961	13.443	23.584	0	89	89	2	1	-10921639	186.286	194	126	255	3912	35.239	4.800	0.122	1.146
ID229078	229078	40	51.025	36.729	22.911	0	89	89	2	1	-10921639	176.381	180	126	232	3704	35.142	7.600	0.119	1.071
ID229077	229077	23	61.758	11.295	16.927	0	89	89	2	1	-10921639	183.429	193	118	255	3852	41.082	2.000	0.141	1.102
ID229076	229076	41	29.654	23.149	16.318	0	89	89	2	1	-10921639	173.286	174	128	231	3639	25.460	2.000	0.056	0.721
ID229081	229081	43	47.946	31.693	29.619	0	89	89	2	1	-10921639	177.048	158	120	248	3718	44.289	2.000	0.106	0.769
ID229080	229080	27	42.198	23.791	26.186	0	89	89	2	1	-10921639	174.571	183	120	221	3666	31.854	4.800	0.111	1.096
ID229139	229139	40	64.965	36.213	22.789	0	90	90	2	1	-10921639	196.571	190	137	255	4128	36.253	2.000	0.143	1.356
ID229138	229138	20	46.470	12.115	22.905	0	90	90	2	1	-10921639	183.857	186	134	232	3861	27.954	4.800	0.133	1.543
ID229137	229137	23	52.286	11.415	16.700	0	90	90	2	1	-10921639	187.095	196	121	245	3929	35.589	7.600	0.141	1.303
ID229136	229136	41	30.010	22.746	16.332	0	90	90	2	1	-10921639	171.952	180	128	220	3611	29.097	2.000	0.048	0.539
ID229141	229141	43	52.005	31.820	28.571	0	90	90	2	1	-10921639	189.952	191	120	245	3989	37.610	4.800	0.127	1.135
ID229140	229140	27	60.421	23.992	25.965	0	90	90	2	1	-10921639	201.143	207	121	255	4224	35.526	4.800	0.150	1.478
ID229135	229135	32	31.656	29.049	15.074	0	90	90	2	1	-10921639	152.381	150	93	202	3200	25.019	2.000	0.079	0.896
ID229134	229134	36	35.095	36.185	12.278	0	90	90	2	1	-10921639	81.190	79	34	150	1705	32.476	2.000	0.109	0.490
ID229133	229133	16	62.286	23.558	7.954	0	90	90	2	1	-10921639	220.619	255	115	255	4633	47.221	4.800	0.146	1.193
ID229132	229132	17	36.929	19.413	7.017	0	90	90	2	1	-10921639	180.429	182	121	234	3789	29.487	4.800	0.097	1.086
ID229123	229123	23	61.683	10.795	16.859	0	91	91	2	1	-10921639	198.762	186	139	255	4174	38.037	2.000	0.126	1.172
ID229122	229122	32	32.039	29.305	15.906	0	91	91	2	1	-10921639	145.238	140	110	205	3050	25.347	2.000	0.059	0.640
ID229121	229121	16	62.096	23.122	7.695	0	91	91	2	1	-10921639	224.619	221	171	255	4717	30.139	4.800	0.149	1.930
ID229120	229120	17	43.674	19.769	7.548	0	91	91	2	1	-10921639	192.667	188	118	255	4046	39.390	4.800	0.097	0.862
ID229127	229127	44	30.444	32.062	20.994	0	91	91	2	1	-10921639	168.381	163	123	239	3536	27.578	2.000	0.040	0.473
ID229126	229126	None	27.163	24.661	20.629	0	91	91	2	1	-10921639	179.476	174	126	235	3769	29.422	2.000	0.039	0.454
ID229125	229125	None	40.771	19.865	20.916	0	91	91	2	1	-10921639	187.619	185	142	255	3940	29.605	2.000	0.064	0.765
ID229124	229124	41	28.109	23.206	16.686	0	91	91	2	1	-10921639	170.810	167	129	228	3587	27.694	2.000	0.027	0.325
ID229131	229131	43	53.388	31.671	27.097	0	91	91	2	1	-10921639	201.000	201	145	245	4221	27.930	4.800	0.132	1.680
ID229130	229130	27	51.130	23.540	25.938	0	91	91	2	1	-10921639	186.905	197	123	255	3925	36.093	2.000	0.127	1.169
ID229129	229129	40	58.256	36.176	22.878	0	91	91	2	1	-10921639	191.190	186	145	255	4015	32.965	2.000	0.124	1.276
ID229128	229128	20	55.561	13.065	23.256	0	91	91	2	1	-10921639	197.810	196	150	253	4154	30.862	4.800	0.139	1.561
ID229153	229153	None	35.691	32.134	30.468	0	92	92	2	1	-10921639	164.333	164	101	235	3451	41.296	2.000	0.084	0.615
ID229152	229152	43	45.508	31.820	27.394	0	92	92	2	1	-10921639	198.524	197	148	235	4169	24.774	4.800	0.117	1.684
ID229143	229143	16	63.030	23.823	8.116	0	92	92	2	1	-10921639	217.619	237	123	255	4570	43.398	4.800	0.139	1.225
ID229142	229142	17	40.781	19.809	7.084	0	92	92	2	1	-10921639	190.524	191	123	243	4001	32.949	2.000	0.099	1.038
ID229147	229147	23	53.061	10.846	17.054	0	92	92	2	1	-10921639	186.143	180	139	255	3909	33.301	2.000	0.109	1.095
ID229146	229146	45	28.345	20.217	14.627	0	92	92	2	1	-10921639	185.381	183	147	231	3893	22.214	2.000	0.049	0.772
ID229145	229145	46	28.733	13.950	15.337	0	92	92	2	1	-10921639	177.714	180	109	248	3732	31.908	7.600	0.046	0.494
ID229144	229144	None	52.652	24.442	10.191	0	92	92	2	1	-10921639	229.905	251	169	255	4828	31.790	6.289	0.137	1.744
ID229151	229151	27	49.354	23.282	25.767	0	92	92	2	1	-10921639	197.333	197	137	245	4144	29.674	4.800	0.125	1.480
ID229150	229150	40	41.251	36.688	23.314	0	92	92	2	1	-10921639	173.476	174	106	248	3643	35.933	2.000	0.093	0.821
ID229149	229149	20	57.755	12.172	22.871	0	92	92	2	1	-10921639	199.190	202	144	255	4183	34.999	4.800	0.158	1.551
ID229148	229148	44	35.665	32.830	21.768	0	92	92	2	1	-10921639	191.667	186	158	255	4025	24.662	2.000	0.064	0.941
ID229187	229187	40	56.450	36.380	22.911	0	93	93	2	1	-10921639	189.095	175	134	255	3971	33.605	2.000	0.116	1.173
ID229186	229186	20	68.891	12.767	23.120	0	93	93	2	1	-10921639	214.524	213	167	255	4505	33.202	4.800	0.156	1.745
ID229185	229185	44	29.130	32.461	21.972	0	93	93	2	1	-10921639	175.000	171	121	239	3675	32.455	6.378	0.047	0.481
ID229184	229184	23	50.191	10.751	17.174	0	93	93	2	1	-10921639	184.762	191	114	248	3880	37.592	2.000	0.102	0.913
ID229189	229189	43	46.965	32.129	26.502	0	93	93	2	1	-10921639	189.429	185	131	247	3978	33.184	2.000	0.108	1.109
ID229188	229188	27	38.716	23.916	26.227	0	93	93	2	1	-10921639	190.810	197	134	235	4007	26.007	4.800	0.113	1.495
ID229179	229179	17	56.796	19.609	7.144	0	93	93	2	1	-10921639	204.810	216	134	255	4301	39.741	2.000	0.132	1.202
ID229183	229183	None	28.222	29.067	15.580	0	93	93	2	1	-10921639	138.381	134	101	197	2906	22.326	2.000	0.066	0.769
ID229182	229182	45	27.180	22.739	16.205	0	93	93	2	1	-10921639	177.810	186	121	224	3734	28.284	2.000	0.044	0.535
ID229181	229181	46	33.775	13.135	15.304	0	93	93	2	1	-10921639	181.238	180	128	248	3806	36.268	7.600	0.070	0.650
ID229180	229180	16	62.898	23.879	7.992	0	93	93	2	1	-10921639	214.571	237	115	255	4506	44.241	2.000	0.137	1.170
ID229155	229155	16	63.286	23.762	7.993	0	94	94	2	1	-10921639	207.429	221	106	255	4356	45.651	2.000	0.135	1.081
ID229154	229154	17	48.479	19.421	6.799	0	94	94	2	1	-10921639	187.143	196	137	247	3930	31.908	2.000	0.121	1.264
ID229159	229159	48	30.492	24.643	20.726	0	94	94	2	1	-10921639	186.143	186	128	255	3909	31.403	2.000	0.048	0.543
ID229158	229158	23	53.327	11.086	16.825	0	94	94	2	1	-10921639	194.952	196	129	255	4094	38.090	7.600	0.119	1.089
ID229157	229157	45	30.705	22.287	15.990	0	94	94	2	1	-10921639	185.667	180	142	235	3899	24.375	2.000	0.055	0.796
ID229156	229156	46	53.425	13.794	15.258	0	94	94	2	1	-10921639	199.095	205	128	255	4181	41.195	2.000	0.108	0.940
ID229163	229163	27	47.769	24.534	25.853	0	94	94	2	1	-10921639	184.429	194	114	237	3873	34.999	4.800	0.122	1.149
ID229162	229162	40	51.861	36.156	22.516	0	94	94	2	1	-10921639	187.286	188	137	255	3933	35.057	2.000	0.096	0.933
ID229161	229161	20	61.223	12.738	23.105	0	94	94	2	1	-10921639	205.476	213	156	255	4315	30.304	4.800	0.152	1.791
ID229160	229160	44	40.543	32.275	21.258	0	94	94	2	1	-10921639	176.000	166	121	255	3696	38.181	2.000	0.061	0.528
ID229166	229166	49	40.204	26.347	33.108	0	94	94	2	1	-10921639	134.857	134	88	186	2832	29.292	2.000	0.129	1.053
ID229165	229165	50	27.076	36.435	28.941	0	94	94	2	1	-10921639	144.571	147	107	201	3036	26.493	3.200	0.050	0.515
ID229164	229164	43	37.453	31.991	26.184	0	94	94	2	1	-10921639	193.619	191	163	250	4066	20.123	4.800	0.101	1.764
ID229171	229171	23	52.204	9.991	17.087	0	95	95	2	1	-10921639	170.714	175	104	250	3585	41.017	2.000	0.102	0.771
ID229170	229170	46	61.983	14.143	15.659	0	95	95	2	1	-10921639	207.714	205	153	255	4362	32.424	2.000	0.137	1.546
ID229169	229169	45	35.548	20.453	14.298	0	95	95	2	1	-10921639	168.381	169	114	240	3536	32.332	7.600	0.063	0.619
ID229168	229168	16	55.220	23.736	7.919	0	95	95	2	1	-10921639	190.762	190	114	255	4006	43.360	2.000	0.119	0.937
ID229175	229175	27	38.316	23.967	25.940	0	95	95	2	1	-10921639	182.905	175	136	235	3841	26.747	4.800	0.116	1.426
ID229174	229174	20	49.008	13.347	23.614	0	95	95	2	1	-10921639	199.667	199	134	255	4193	31.905	4.800	0.145	1.581
ID229173	229173	40	58.964	35.979	22.809	0	95	95	2	1	-10921639	197.524	193	144	255	4148	32.439	2.000	0.130	1.402
ID229172	229172	48	37.401	24.495	20.395	0	95	95	2	1	-10921639	178.952	182	125	255	3758	35.042	2.000	0.049	0.476
ID229178	229178	49	33.136	27.388	33.052	0	95	95	2	1	-10921639	131.905	129	90	180	2770	26.015	4.800	0.124	1.118
ID229177	229177	50	28.891	39.190	29.254	0	95	95	2	1	-10921639	123.238	120	79	185	2588	22.248	2.000	0.074	0.759
ID229176	229176	43	49.384	32.031	27.147	0	95	95	2	1	-10921639	194.333	201	128	245	4081	34.942	4.800	0.121	1.200
ID229167	229167	17	41.623	19.570	7.248	0	95	95	2	1	-10921639	183.619	183	126	234	3856	32.298	6.340	0.100	1.036
ID229200	229200	50	27.332	39.331	29.388	0	96	96	2	1	-10921639	127.905	128	93	171	2686	21.468	2.000	0.076	0.842
ID229191	229191	16	61.786	24.306	8.457	0	96	96	2	1	-10921639	192.667	193	118	255	4046	48.030	2.000	0.134	0.949
ID229190	229190	17	66.659	18.984	6.850	0	96	96	2	1	-10921639	190.571	183	136	255	4002	34.049	4.800	0.165	1.585
ID229195	229195	48	40.032	24.052	20.615	0	96	96	2	1	-10921639	180.714	175	139	255	3795	32.294	2.000	0.051	0.540
ID229194	229194	23	56.565	10.317	16.875	0	96	96	2	1	-10921639	168.048	169	106	255	3529	44.398	2.000	0.110	0.748
ID229193	229193	46	33.812	13.428	14.806	0	96	96	2	1	-10921639	182.619	177	140	247	3835	28.528	6.307	0.074	0.881
ID229192	229192	45	33.646	20.364	14.258	0	96	96	2	1	-10921639	181.381	182	137	237	3809	28.170	7.600	0.071	0.850
ID229199	229199	27	51.423	24.794	26.501	0	96	96	2	1	-10921639	170.714	156	107	243	3585	41.018	2.000	0.122	0.904
ID229198	229198	43	44.477	32.176	26.366	0	96	96	2	1	-10921639	192.381	202	129	255	4040	35.159	2.000	0.093	0.935
ID229197	229197	20	49.163	13.265	23.019	0	96	96	2	1	-10921639	189.476	188	155	237	3979	24.074	4.800	0.134	1.855
ID229196	229196	40	58.043	35.854	22.283	0	96	96	2	1	-10921639	194.381	196	106	255	4082	42.200	2.000	0.129	1.050
ID229203	229203	45	36.621	20.232	14.402	0	97	97	2	1	-10921639	183.524	183	131	251	3854	27.506	7.600	0.092	1.127
ID229202	229202	16	55.342	23.916	8.211	0	97	97	2	1	-10921639	195.143	190	128	255	4098	39.565	2.000	0.128	1.123
ID229201	229201	17	58.089	19.139	6.804	0	97	97	2	1	-10921639	189.905	191	142	255	3988	33.258	3.200	0.153	1.519
ID229207	229207	20	61.735	13.316	23.405	0	97	97	2	1	-10921639	198.048	201	147	255	4159	32.401	4.800	0.163	1.712
ID229206	229206	48	44.423	25.221	20.495	0	97	97	2	1	-10921639	192.952	190	136	255	4052	32.908	4.800	0.095	1.014
ID229205	229205	23	51.633	10.147	16.986	0	97	97	2	1	-10921639	172.571	172	120	235	3624	36.857	2.000	0.114	0.956
ID229204	229204	46	33.469	14.018	15.365	0	97	97	2	1	-10921639	180.238	186	126	228	3785	32.241	2.000	0.052	0.557
ID229211	229211	49	44.392	27.258	33.072	0	97	97	2	1	-10921639	134.762	133	85	186	2830	28.716	2.000	0.142	1.170
ID229210	229210	43	54.764	31.698	26.929	0	97	97	2	1	-10921639	197.476	196	131	255	4147	35.817	2.000	0.111	1.100
ID229209	229209	27	56.630	24.324	26.367	0	97	97	2	1	-10921639	200.714	202	131	255	4215	34.954	4.800	0.143	1.438
ID229208	229208	40	51.396	36.068	22.786	0	97	97	2	1	-10921639	198.381	193	140	253	4166	30.970	6.391	0.118	1.357
ID229235	229235	16	57.977	24.316	9.422	0	98	98	2	1	-10921639	207.667	204	140	255	4361	41.196	4.800	0.147	1.291
ID229234	229234	17	42.503	18.964	6.915	0	98	98	2	1	-10921639	172.571	161	110	226	3624	28.797	3.200	0.111	1.198
ID229239	229239	48	28.474	24.572	20.239	0	98	98	2	1	-10921639	180.286	183	106	237	3786	32.099	7.600	0.054	0.579
ID229238	229238	23	57.474	10.075	17.018	0	98	98	2	1	-10921639	169.762	171	114	255	3565	40.917	2.000	0.112	0.837
ID229237	229237	46	45.001	14.360	15.843	0	98	98	2	1	-10921639	202.810	202	148	255	4259	31.701	4.800	0.094	1.099
ID229236	229236	45	40.392	19.724	14.276	0	98	98	2	1	-10921639	187.476	183	136	253	3937	31.949	7.600	0.075	0.819
ID229243	229243	43	55.000	31.360	26.714	0	98	98	2	1	-10921639	196.190	196	118	255	4120	40.129	4.800	0.134	1.156
ID229242	229242	27	53.078	24.437	25.966	0	98	98	2	1	-10921639	191.190	193	120	250	4015	35.206	2.000	0.127	1.228
ID229241	229241	40	41.797	35.060	22.798	0	98	98	2	1	-10921639	199.905	199	147	255	4198	26.416	4.800	0.108	1.474
ID229240	229240	20	54.057	13.466	23.304	0	98	98	2	1	-10921639	186.333	180	148	255	3913	28.015	4.800	0.152	1.751
ID229245	229245	None	40.721	22.000	36.000	0	98	98	2	1	-10921639	100.762	90	60	180	2116	35.075	2.000	0.127	0.648
ID229244	229244	49	38.175	26.684	32.664	0	98	98	2	1	-10921639	127.143	134	71	183	2670	29.579	2.000	0.111	0.856
ID229219	229219	20	38.847	13.753	24.058	0	99	99	2	1	-10921639	172.667	174	121	234	3626	27.185	4.800	0.086	1.005
ID229218	229218	40	39.515	36.690	22.769	0	99	99	2	1	-10921639	183.238	175	126	245	3848	29.707	4.800	0.106	1.185
ID229217	229217	48	28.599	26.978	20.491	0	99	99	2	1	-10921639	172.143	172	120	228	3615	26.779	6.391	0.071	0.854
ID229216	229216	23	54.597	10.019	16.936	0	99	99	2	1	-10921639	167.476	174	102	255	3517	40.147	2.000	0.109	0.821
ID229222	229222	49	30.191	26.850	32.578	0	99	99	2	1	-10921639	124.429	131	68	164	2613	25.571	2.000	0.096	0.851
ID229221	229221	43	55.874	31.993	26.570	0	99	99	2	1	-10921639	196.333	199	136	255	4123	39.523	2.000	0.122	1.078
ID229220	229220	27	63.331	24.388	25.927	0	99	99	2	1	-10921639	198.952	199	129	255	4178	39.120	3.200	0.151	1.336
ID229215	229215	46	47.942	14.103	16.091	0	99	99	2	1	-10921639	197.619	201	137	255	4150	30.026	2.000	0.094	1.132
ID229214	229214	45	34.112	19.901	14.188	0	99	99	2	1	-10921639	178.667	186	110	234	3752	33.521	2.000	0.065	0.647
ID229213	229213	16	60.578	23.684	8.073	0	99	99	2	1	-10921639	194.429	201	102	255	4083	48.198	2.000	0.133	0.946
ID229212	229212	17	49.954	18.443	6.569	0	99	99	2	1	-10921639	173.048	174	123	234	3634	33.057	4.800	0.139	1.274
ID229251	229251	48	33.875	24.503	21.109	0	100	100	2	1	-10921639	195.238	185	147	251	4100	31.900	2.000	0.076	0.864
ID229250	229250	23	56.908	10.145	16.690	0	100	100	2	1	-10921639	177.857	174	98	255	3735	44.934	2.000	0.113	0.804
ID229249	229249	None	28.653	22.922	16.118	0	100	100	2	1	-10921639	177.905	172	134	250	3736	29.088	2.000	0.022	0.261
ID229248	229248	46	53.009	13.951	15.971	0	100	100	2	1	-10921639	215.095	212	152	255	4517	31.415	2.000	0.105	1.305
ID229255	229255	43	56.802	32.173	26.304	0	100	100	2	1	-10921639	214.810	215	147	255	4511	30.938	2.000	0.124	1.529
ID229254	229254	27	67.037	24.004	26.196	0	100	100	2	1	-10921639	214.905	226	152	255	4513	32.086	4.800	0.163	1.880
ID229253	229253	40	40.665	36.792	23.357	0	100	100	2	1	-10921639	178.381	183	131	243	3746	32.713	2.000	0.100	0.989
ID229252	229252	20	50.317	12.639	22.742	0	100	100	2	1	-10921639	184.095	185	112	253	3866	34.297	2.000	0.112	1.077
ID229256	229256	51	30.158	25.000	36.000	0	100	100	2	1	-10921639	132.333	140	77	194	2779	34.909	7.600	0.116	0.790
ID229247	229247	16	51.511	24.143	8.645	0	100	100	2	1	-10921639	200.571	209	137	255	4212	38.813	7.600	0.110	1.023
ID229246	229246	17	57.627	19.477	6.647	0	100	100	2	1	-10921639	192.429	201	131	250	4041	32.716	4.800	0.159	1.610
ID229233	229233	51	37.016	26.763	33.928	0	101	101	2	1	-10921639	145.238	148	96	194	3050	27.907	2.000	0.096	0.913
ID229232	229232	43	47.239	32.198	26.441	0	101	101	2	1	-10921639	197.524	194	152	250	4148	25.889	4.800	0.120	1.637
ID229223	229223	17	46.838	19.125	6.425	0	101	101	2	1	-10921639	167.190	169	110	228	3511	32.411	4.800	0.148	1.330
ID229227	229227	23	46.010	10.193	17.142	0	101	101	2	1	-10921639	169.905	166	106	240	3568	38.333	2.000	0.105	0.840
ID229226	229226	46	44.181	13.993	15.800	0	101	101	2	1	-10921639	204.762	199	159	255	4300	24.068	2.000	0.088	1.382
ID229225	229225	45	35.987	19.905	14.813	0	101	101	2	1	-10921639	192.048	190	148	250	4033	24.853	2.000	0.084	1.199
ID229224	229224	16	46.724	23.751	8.330	0	101	101	2	1	-10921639	177.524	172	107	242	3728	36.511	6.389	0.109	0.955
ID229231	229231	27	60.975	24.115	25.820	0	101	101	2	1	-10921639	195.333	188	140	247	4102	32.504	2.000	0.152	1.585
ID229230	229230	40	27.570	37.194	23.907	0	101	101	2	1	-10921639	172.095	167	142	224	3614	22.109	2.000	0.053	0.788
ID229229	229229	20	47.369	12.201	22.152	0	101	101	2	1	-10921639	174.857	175	117	239	3672	32.638	2.000	0.112	1.078
ID229228	229228	None	29.972	28.246	21.003	0	101	101	2	1	-10921639	166.143	166	139	218	3489	22.771	2.000	0.050	0.695
ID229264	229264	None	31.168	34.986	27.713	0	102	102	2	1	-10921639	165.857	161	109	213	3483	30.568	2.000	0.069	0.697
ID229259	229259	45	36.098	20.210	15.026	0	102	102	2	1	-10921639	179.524	177	139	231	3770	27.746	2.000	0.059	0.726
ID229258	229258	16	40.482	24.001	8.282	0	102	102	2	1	-10921639	166.048	166	109	218	3487	30.899	2.000	0.110	1.061
ID229257	229257	17	45.545	18.893	6.098	0	102	102	2	1	-10921639	159.333	164	104	207	3346	30.591	2.000	0.144	1.308
ID229263	229263	43	46.916	32.058	27.161	0	102	102	2	1	-10921639	183.571	180	134	243	3855	30.433	3.200	0.094	1.035
ID229262	229262	27	29.377	24.837	26.858	0	102	102	2	1	-10921639	160.095	164	109	210	3362	27.192	2.000	0.057	0.633
ID229261	229261	20	38.167	12.588	23.179	0	102	102	2	1	-10921639	163.524	167	120	215	3434	26.032	2.000	0.082	0.947
ID229260	229260	23	57.330	10.822	16.958	0	102	102	2	1	-10921639	192.667	199	129	250	4046	36.006	2.000	0.132	1.248
ID229267	229267	23	32.695	10.334	17.005	0	103	103	2	1	-10921639	153.429	158	96	199	3222	31.268	2.000	0.088	0.797
ID229266	229266	None	28.573	13.964	15.487	0	103	103	2	1	-10921639	176.143	172	134	215	3699	25.047	3.200	0.062	0.825
ID229265	229265	16	31.734	23.858	8.501	0	103	103	2	1	-10921639	159.857	159	121	196	3357	21.176	2.000	0.090	1.245
ID229269	229269	27	30.139	24.562	26.766	0	103	103	2	1	-10921639	157.095	156	93	212	3299	26.704	2.000	0.066	0.727
ID229268	229268	43	38.841	32.211	26.500	0	103	103	2	1	-10921639	177.286	175	123	228	3723	28.162	2.000	0.084	0.976
ID229274	229274	43	31.677	31.123	27.446	0	104	104	2	1	-10921639	160.429	161	110	204	3369	27.034	2.000	0.089	0.966
ID229273	229273	27	31.600	24.976	26.713	0	104	104	2	1	-10921639	147.619	153	88	207	3100	27.378	2.000	0.076	0.764
ID229272	229272	23	27.936	10.890	17.945	0	104	104	2	1	-10921639	154.476	164	106	185	3244	24.993	2.000	0.070	0.810
ID229271	229271	None	27.426	24.257	11.690	0	104	104	2	1	-10921639	146.810	152	107	205	3083	23.485	2.000	0.056	0.667
ID229270	229270	16	28.849	23.993	8.661	0	104	104	2	1	-10921639	141.095	136	93	201	2963	25.890	2.000	0.069	0.701
ID229275	229275	None	27.087	16.711	7.014	0	105	105	2	1	-10921639	124.524	126	93	153	2615	19.704	2.000	0.098	1.123
ID229278	229278	43	32.820	31.637	27.505	0	105	105	2	1	-10921639	150.286	150	115	197	3156	23.450	3.200	0.091	1.070
ID229277	229277	27	31.870	23.619	26.278	0	105	105	2	1	-10921639	149.952	148	123	196	3149	19.153	4.800	0.090	1.297
ID229276	229276	None	29.192	35.781	22.437	0	105	105	2	1	-10921639	141.524	144	99	201	2972	24.515	2.000	0.084	0.893
ID229279	229279	None	42.169	19.947	15.376	0	106	106	2	1	-10921639	168.429	163	121	224	3537	27.132	2.000	0.103	1.158
ID229280	229280	None	33.649	14.929	18.158	0	106	106	2	1	-10921639	165.286	164	134	229	3471	23.399	2.000	0.065	0.863
ID229282	229282	None	28.995	32.781	27.319	0	107	107	2	1	-10921639	158.762	158	131	191	3334	18.127	4.800	0.088	1.413
ID229281	229281	None	28.160	19.818	20.413	0	107	107	2	1	-10921639	154.143	155	107	207	3237	23.675	3.200	0.066	0.802
ID229285	229285	52	34.683	23.235	25.976	0	108	108	2	1	-10921639	146.476	150	101	199	3076	25.808	3.200	0.084	0.881
ID229284	229284	None	27.300	23.792	7.623	0	108	108	2	1	-10921639	126.762	125	87	171	2662	18.185	2.000	0.090	1.154
ID229283	229283	52	29.592	22.727	26.143	0	109	109	2	1	-10921639	144.429	147	99	172	3033	19.851	3.200	0.088	1.173
ID229290	229290	53	31.196	32.405	26.328	0	111	111	2	1	-10921639	144.095	140	109	175	3026	19.834	6.362	0.106	1.393
ID229287	229287	None	27.024	25.034	8.876	0	112	112	2	1	-10921639	111.429	112	80	152	2340	21.699	7.600	0.072	0.691
ID229289	229289	53	31.331	32.225	27.172	0	112	112	2	1	-10921639	138.714	142	106	175	2913	18.585	3.200	0.098	1.333
ID229288	229288	None	28.145	23.313	26.389	0	112	112	2	1	-10921639	131.619	131	99	177	2764	20.262	3.200	0.088	1.054
ID229286	229286	None	27.179	9.940	15.880	0	113	113	2	1	-10921639	101.381	101	52	139	2129	26.225	3.200	0.109	0.763
ID229294	229294	53	38.062	32.363	27.964	0	114	114	2	1	-10921639	143.143	142	110	188	3006	22.332	4.800	0.117	1.346
ID229293	229293	None	31.519	25.825	8.140	0	114	114	2	1	-10921639	109.286	115	61	152	2295	26.697	4.800	0.139	0.998
ID229291	229291	None	28.657	19.355	20.133	0	115	115	2	1	-10921639	138.571	137	112	185	2910	19.541	2.000	0.070	0.926
ID229292	229292	53	34.487	32.202	27.125	0	115	115	2	1	-10921639	144.714	145	107	177	3039	21.237	7.600	0.105	1.298
ID229296	229296	53	37.562	32.155	26.342	0	117	117	2	1	-10921639	149.143	153	110	180	3132	22.833	6.266	0.113	1.327
ID229295	229295	53	34.353	31.789	27.305	0	118	118	2	1	-10921639	146.190	144	107	191	3070	23.855	6.359	0.093	1.047
ID229304	229304	53	30.470	32.002	26.598	0	119	119	2	1	-10921639	143.190	142	109	172	3007	17.221	4.800	0.115	1.718
ID229303	229303	None	27.069	20.892	21.791	0	119	119	2	1	-10921639	138.857	139	98	196	2916	22.055	4.800	0.088	1.015
ID229302	229302	None	27.044	14.254	14.847	0	119	119	2	1	-10921639	123.048	121	87	164	2584	22.426	7.600	0.075	0.761
ID229301	229301	None	28.888	23.740	7.120	0	119	119	2	1	-10921639	108.952	107	64	159	2288	23.817	2.000	0.094	0.788
ID229307	229307	53	33.700	32.317	25.380	0	120	120	2	1	-10921639	145.905	145	114	194	3064	25.614	2.000	0.086	0.901
ID229306	229306	None	30.769	26.526	9.040	0	120	120	2	1	-10921639	108.333	110	71	147	2275	25.910	4.800	0.142	1.040
ID229305	229305	None	27.124	18.317	7.194	0	120	120	2	1	-10921639	94.095	102	39	134	1976	28.520	2.000	0.110	0.651
ID229297	229297	None	33.322	23.675	6.910	0	121	121	2	1	-10921639	118.524	118	83	164	2489	22.189	4.800	0.134	1.263
ID229299	229299	None	32.436	19.463	5.362	0	122	122	2	1	-10921639	81.238	79	28	145	1706	35.405	4.800	0.172	0.672
ID229300	229300	53	36.948	32.866	25.763	0	122	122	2	1	-10921639	154.238	153	107	201	3239	21.471	4.800	0.120	1.543
ID229298	229298	53	34.982	31.575	26.434	0	123	123	2	1	-10921639	144.286	140	106	201	3030	22.211	6.235	0.106	1.244
ID229311	229311	53	34.284	32.211	26.586	0	124	124	2	1	-10921639	149.762	147	123	180	3145	19.094	4.800	0.114	1.608
ID229310	229310	None	29.159	19.186	20.661	0	124	124	2	1	-10921639	140.429	137	104	186	2949	21.023	6.398	0.079	0.983
ID229309	229309	None	34.566	14.285	15.990	0	124	124	2	1	-10921639	126.286	126	74	183	2652	27.742	7.600	0.097	0.805
ID229308	229308	55	30.109	24.840	7.885	0	124	124	2	1	-10921639	100.952	98	53	144	2120	25.514	2.000	0.126	0.883
ID229315	229315	53	44.578	32.008	26.943	0	125	125	2	1	-10921639	144.524	145	101	216	3035	28.760	2.000	0.127	1.135
ID229314	229314	55	27.792	24.420	8.167	0	125	125	2	1	-10921639	110.429	114	74	140	2319	19.874	6.049	0.126	1.245
ID229313	229313	53	34.405	31.702	25.539	0	126	126	2	1	-10921639	146.762	144	112	186	3082	19.516	6.390	0.105	1.428
ID229312	229312	55	33.098	24.060	7.545	0	126	126	2	1	-10921639	107.619	109	71	136	2260	18.800	2.000	0.147	1.470
ID229317	229317	53	30.800	33.041	25.937	0	127	127	2	1	-10921639	141.667	142	109	196	2975	19.322	6.362	0.081	1.095
ID229316	229316	55	32.388	24.599	8.124	0	127	127	2	1	-10921639	101.143	101	52	145	2124	26.217	4.800	0.155	1.037
ID229319	229319	53	33.511	33.049	26.129	0	128	128	2	1	-10921639	141.905	136	110	185	2980	20.430	2.000	0.095	1.207
ID229318	229318	55	42.093	23.860	8.009	0	128	128	2	1	-10921639	110.905	110	71	155	2329	25.511	2.000	0.167	1.243
ID229321	229321	53	32.273	32.395	25.981	0	129	129	2	1	-10921639	136.905	136	91	177	2875	21.443	2.000	0.095	1.108
ID229320	229320	55	36.825	24.284	7.988	0	129	129	2	1	-10921639	100.714	99	66	153	2115	24.272	7.600	0.138	1.007
ID229323	229323	53	43.620	32.685	26.242	0	130	130	2	1	-10921639	146.857	145	106	210	3084	26.416	2.000	0.127	1.250
ID229322	229322	55	30.025	23.536	7.719	0	130	130	2	1	-10921639	105.667	109	52	134	2219	20.018	3.200	0.135	1.259
ID229324	229324	55	28.528	25.065	8.329	0	131	131	2	1	-10921639	93.333	98	53	140	1960	24.375	2.000	0.143	0.957
ID229327	229327	55	27.038	23.097	7.829	0	132	132	2	1	-10921639	101.048	102	53	128	2122	19.615	6.348	0.118	1.085
ID229328	229328	53	28.422	33.896	26.967	0	132	132	2	1	-10921639	128.714	123	101	182	2703	22.127	4.800	0.082	0.878
ID229326	229326	53	39.601	32.234	26.285	0	133	133	2	1	-10921639	149.000	147	104	190	3129	24.069	3.200	0.129	1.417
ID229325	229325	56	27.129	14.810	16.049	0	133	133	2	1	-10921639	119.714	117	79	164	2514	20.881	7.600	0.093	0.971
ID229337	229337	53	39.223	32.365	26.361	0	134	134	2	1	-10921639	159.333	161	120	193	3346	16.390	4.800	0.140	2.395
ID229336	229336	56	28.023	14.114	16.329	0	134	134	2	1	-10921639	119.381	114	71	161	2507	23.530	7.600	0.116	1.053
ID229335	229335	None	28.832	22.936	14.583	0	134	134	2	1	-10921639	133.286	136	104	164	2799	18.837	3.200	0.095	1.232
ID229334	229334	55	32.047	24.041	8.066	0	134	134	2	1	-10921639	100.286	104	52	134	2106	25.283	4.800	0.171	1.158
ID229331	229331	53	28.858	31.708	24.212	0	135	135	2	1	-10921639	142.429	148	101	175	2991	23.183	2.000	0.101	1.129
ID229330	229330	56	32.903	13.897	16.046	0	135	135	2	1	-10921639	117.857	121	66	159	2475	22.206	3.200	0.120	1.134
ID229329	229329	55	30.451	24.022	8.837	0	135	135	2	1	-10921639	108.524	112	72	150	2279	22.097	4.800	0.169	1.420
ID229333	229333	53	39.469	32.720	26.437	0	136	136	2	1	-10921639	145.381	144	109	196	3053	23.333	6.169	0.115	1.287
ID229332	229332	53	40.490	32.134	25.731	0	137	137	2	1	-10921639	153.286	152	123	196	3219	17.425	4.800	0.143	2.202
ID229338	229338	53	40.892	32.415	25.978	0	138	138	2	1	-10921639	150.190	148	120	193	3154	20.767	4.800	0.141	1.791
ID229340	229340	53	40.464	32.547	25.774	0	139	139	2	1	-10921639	147.714	142	114	201	3102	22.285	4.800	0.127	1.491
ID229341	229341	53	44.960	32.866	26.697	0	140	140	2	1	-10921639	139.333	140	79	186	2926	27.654	4.800	0.168	1.449
ID229342	229342	53	33.659	32.443	26.558	0	141	141	2	1	-10921639	128.905	133	74	171	2707	28.298	7.600	0.121	0.987
ID229339	229339	53	41.618	32.425	25.010	0	142	142	2	1	-10921639	148.524	145	106	183	3119	20.483	4.800	0.157	1.972
ID229350	229350	53	41.810	32.105	25.652	0	143	143	2	1	-10921639	143.476	142	99	188	3013	22.631	6.274	0.140	1.557
ID229349	229349	57	29.219	23.578	8.576	0	143	143	2	1	-10921639	94.524	101	47	128	1985	24.134	4.800	0.149	1.016
ID229346	229346	53	36.427	32.211	25.869	0	144	144	2	1	-10921639	134.762	128	107	183	2830	20.211	6.285	0.130	1.535
ID229345	229345	57	32.541	23.610	8.786	0	144	144	2	1	-10921639	94.571	101	47	126	1986	22.899	4.800	0.170	1.200
ID229343	229343	57	27.231	24.209	8.580	0	145	145	2	1	-10921639	92.905	95	53	117	1951	17.717	4.800	0.162	1.464
ID229344	229344	53	28.087	31.978	26.024	0	145	145	2	1	-10921639	138.429	139	104	180	2907	19.374	6.109	0.107	1.376
ID229353	229353	53	28.413	34.085	26.373	0	146	146	2	1	-10921639	116.810	120	88	150	2453	19.148	6.252	0.116	1.265
ID229352	229352	57	32.218	23.881	8.216	0	146	146	2	1	-10921639	80.190	85	33	120	1684	26.999	2.000	0.168	0.856
ID229347	229347	57	28.461	23.607	8.440	0	147	147	2	1	-10921639	77.667	90	30	123	1631	29.917	2.000	0.137	0.627
ID229348	229348	None	33.635	24.938	27.095	0	147	147	2	1	-10921639	105.429	102	64	159	2214	24.559	2.000	0.120	0.919
ID229351	229351	57	36.447	23.989	8.661	0	148	148	2	1	-10921639	96.381	98	53	155	2024	22.524	4.800	0.172	1.257
ID229355	229355	None	28.299	13.974	23.205	0	149	149	2	1	-10921639	118.429	115	90	175	2487	18.392	2.000	0.088	1.045
ID229354	229354	57	31.640	24.098	8.901	0	149	149	2	1	-10921639	93.905	101	49	137	1972	24.058	2.000	0.142	0.970
ID229356	229356	60	29.847	25.397	26.984	0	149	149	2	1	-10921639	111.048	109	68	150	2332	24.381	2.000	0.109	0.897
ID229360	229360	60	42.104	25.316	26.858	0	150	150	2	1	-10921639	130.381	134	83	182	2738	30.464	2.000	0.126	0.959
ID229359	229359	58	35.190	32.556	24.947	0	150	150	2	1	-10921639	140.952	142	110	177	2960	17.817	7.600	0.140	1.943
ID229358	229358	None	29.119	35.080	17.968	0	150	150	2	1	-10921639	114.524	114	79	166	2405	21.075	2.000	0.116	1.132
ID229357	229357	57	28.461	23.733	8.357	0	150	150	2	1	-10921639	84.810	93	26	129	1781	28.715	2.000	0.132	0.688
ID229363	229363	58	28.595	33.178	26.123	0	151	151	2	1	-10921639	125.571	128	83	161	2637	17.882	4.800	0.121	1.516
ID229362	229362	59	27.847	13.658	16.635	0	151	151	2	1	-10921639	124.667	128	90	145	2618	16.841	2.000	0.098	1.317
ID229361	229361	57	38.272	23.546	8.701	0	151	151	2	1	-10921639	102.762	106	55	147	2158	25.318	2.000	0.179	1.232
ID229364	229364	60	36.555	25.970	27.269	0	151	151	2	1	-10921639	118.476	117	80	171	2488	24.482	2.000	0.113	0.979
ID229378	229378	58	29.853	32.969	26.084	0	152	152	2	1	-10921639	125.238	125	87	159	2630	17.983	4.800	0.110	1.384
ID229377	229377	None	30.860	14.523	24.404	0	152	152	2	1	-10921639	116.048	115	79	172	2437	27.160	7.600	0.072	0.572
ID229376	229376	61	27.364	24.353	20.673	0	152	152	2	1	-10921639	138.952	133	110	171	2918	20.942	4.000	0.085	1.040
ID229375	229375	62	27.544	35.065	20.257	0	152	152	2	1	-10921639	128.238	136	104	171	2693	18.278	6.408	0.095	1.216
ID229374	229374	59	27.538	14.009	15.933	0	152	152	2	1	-10921639	114.524	117	66	155	2405	27.493	7.600	0.107	0.806
ID229369	229369	None	28.847	25.313	27.211	0	153	153	2	1	-10921639	116.000	114	76	178	2436	25.324	2.000	0.071	0.609
ID229368	229368	58	35.731	32.481	26.307	0	153	153	2	1	-10921639	135.381	131	99	172	2843	21.348	4.800	0.129	1.449
ID229367	229367	61	32.476	23.744	21.854	0	153	153	2	1	-10921639	148.429	150	106	185	3117	22.565	3.200	0.097	1.167
ID229366	229366	62	30.994	34.470	20.037	0	153	153	2	1	-10921639	138.524	140	109	163	2909	17.096	4.800	0.106	1.554
ID229365	229365	None	28.941	23.662	8.337	0	153	153	2	1	-10921639	83.143	85	36	128	1746	24.379	2.000	0.140	0.838
ID229371	229371	62	29.537	35.159	18.463	0	154	154	2	1	-10921639	127.714	128	96	161	2682	19.827	6.362	0.113	1.308
ID229370	229370	None	27.106	27.219	13.880	0	154	154	2	1	-10921639	107.571	110	74	140	2259	18.994	3.200	0.120	1.216
ID229373	229373	58	30.016	32.820	25.867	0	154	154	2	1	-10921639	138.524	139	95	185	2909	21.775	4.800	0.100	1.161
ID229372	229372	61	34.219	24.702	20.214	0	154	154	2	1	-10921639	136.190	128	98	224	2860	31.357	2.000	0.056	0.463
ID229379	229379	63	36.236	24.084	8.767	0	155	155	2	1	-10921639	98.429	96	57	150	2067	25.826	2.000	0.151	0.998
ID229384	229384	65	27.828	13.445	22.939	0	155	155	2	1	-10921639	126.571	125	87	185	2658	25.009	2.000	0.088	0.820
ID229383	229383	61	38.194	24.563	20.617	0	155	155	2	1	-10921639	145.476	139	102	205	3055	26.626	2.000	0.111	1.091
ID229382	229382	62	39.599	34.245	17.826	0	155	155	2	1	-10921639	143.143	147	99	197	3006	25.724	4.800	0.140	1.369
ID229381	229381	64	39.628	14.349	16.175	0	155	155	2	1	-10921639	126.143	126	69	199	2649	32.587	2.000	0.117	0.811
ID229380	229380	None	32.776	19.943	14.456	0	155	155	2	1	-10921639	127.381	118	87	202	2675	26.354	6.351	0.111	0.964
ID229392	229392	66	31.401	24.965	26.852	0	156	156	2	1	-10921639	131.238	133	83	174	2756	23.341	2.000	0.087	0.896
ID229387	229387	62	31.394	34.035	17.527	0	156	156	2	1	-10921639	142.571	136	102	183	2994	23.389	4.800	0.127	1.371
ID229386	229386	64	37.929	13.989	15.953	0	156	156	2	1	-10921639	121.143	120	76	167	2544	25.291	2.000	0.130	1.105
ID229385	229385	63	30.201	24.234	9.037	0	156	156	2	1	-10921639	102.571	96	68	155	2154	24.016	2.000	0.116	0.888
ID229391	229391	58	38.392	32.772	25.223	0	156	156	2	1	-10921639	142.381	133	112	209	2990	25.295	2.000	0.095	0.978
ID229390	229390	65	28.855	13.746	23.086	0	156	156	2	1	-10921639	134.286	133	101	177	2820	21.429	4.800	0.099	1.127
ID229389	229389	61	42.350	24.265	20.897	0	156	156	2	1	-10921639	156.381	153	106	202	3284	25.845	2.000	0.116	1.254
ID229388	229388	None	31.685	34.560	19.670	0	156	156	2	1	-10921639	143.714	136	106	183	3018	25.675	2.000	0.104	1.051
ID229411	229411	62	32.905	34.158	18.576	0	157	157	2	1	-10921639	144.714	140	112	190	3039	25.737	6.330	0.099	1.010
ID229410	229410	64	35.880	14.405	15.844	0	157	157	2	1	-10921639	138.190	140	90	169	2902	21.266	4.800	0.130	1.498
ID229409	229409	63	29.630	23.971	8.923	0	157	157	2	1	-10921639	110.286	114	61	145	2316	22.681	2.000	0.106	0.930
ID229415	229415	58	32.619	33.013	25.764	0	157	157	2	1	-10921639	137.190	134	106	180	2881	23.443	2.000	0.105	1.108
ID229414	229414	65	37.567	13.082	22.003	0	157	157	2	1	-10921639	131.762	125	98	185	2767	28.183	2.000	0.079	0.683
ID229413	229413	61	32.044	23.851	20.993	0	157	157	2	1	-10921639	156.905	161	123	205	3295	21.870	4.800	0.094	1.239
ID229412	229412	None	34.072	6.163	19.870	0	157	157	2	1	-10921639	110.381	110	74	152	2318	24.764	2.000	0.101	0.818
ID229416	229416	66	37.729	25.197	27.276	0	157	157	2	1	-10921639	140.714	133	107	197	2955	24.666	2.000	0.106	1.094
ID229395	229395	62	54.148	34.305	17.421	0	158	158	2	1	-10921639	155.095	142	95	245	3257	41.208	2.000	0.135	0.896
ID229394	229394	64	37.335	14.004	16.249	0	158	158	2	1	-10921639	129.762	128	91	194	2725	27.741	2.000	0.093	0.795
ID229393	229393	63	39.608	23.964	8.718	0	158	158	2	1	-10921639	117.810	115	80	164	2474	24.326	2.000	0.123	1.063
ID229399	229399	66	39.045	25.085	26.929	0	158	158	2	1	-10921639	134.095	128	96	207	2816	30.065	2.000	0.087	0.713
ID229398	229398	58	38.754	32.533	25.397	0	158	158	2	1	-10921639	150.857	148	106	205	3168	28.237	7.600	0.093	0.908
ID229397	229397	65	36.212	13.262	22.613	0	158	158	2	1	-10921639	139.143	142	74	190	2922	31.368	3.200	0.108	0.867
ID229396	229396	61	38.445	24.267	21.186	0	158	158	2	1	-10921639	155.476	159	99	216	3265	28.131	2.000	0.090	0.912
ID229441	229441	67	28.313	31.770	30.258	0	159	159	2	1	-10921639	119.381	125	74	152	2507	21.855	2.000	0.091	0.911
ID229440	229440	66	41.569	25.173	27.229	0	159	159	2	1	-10921639	143.714	139	88	199	3018	26.249	2.000	0.113	1.108
ID229435	229435	68	32.991	19.785	14.130	0	159	159	2	1	-10921639	133.714	134	90	191	2808	25.364	3.200	0.091	0.881
ID229434	229434	63	33.087	24.875	10.035	0	159	159	2	1	-10921639	128.571	125	91	178	2700	22.807	2.000	0.109	1.108
ID229439	229439	58	28.363	32.451	24.776	0	159	159	2	1	-10921639	147.524	144	112	182	3098	20.925	3.200	0.084	1.094
ID229438	229438	61	36.073	24.437	21.177	0	159	159	2	1	-10921639	157.048	155	112	226	3298	28.095	2.000	0.084	0.864
ID229437	229437	62	49.410	34.402	17.310	0	159	159	2	1	-10921639	156.571	156	90	223	3288	32.797	2.000	0.141	1.181
ID229436	229436	64	53.431	14.087	16.117	0	159	159	2	1	-10921639	148.143	150	99	212	3111	32.138	2.000	0.151	1.211
ID229408	229408	67	32.043	32.075	29.780	0	160	160	2	1	-10921639	116.714	120	72	174	2451	27.015	2.000	0.087	0.693
ID229403	229403	64	44.300	14.331	15.757	0	160	160	2	1	-10921639	158.429	152	120	209	3327	26.784	4.800	0.128	1.339
ID229402	229402	68	37.308	20.242	14.541	0	160	160	2	1	-10921639	143.810	136	114	204	3020	24.756	2.000	0.107	1.120
ID229401	229401	None	27.881	11.083	14.961	0	160	160	2	1	-10921639	131.190	137	74	185	2755	28.972	6.335	0.083	0.690
ID229400	229400	63	37.728	24.296	8.740	0	160	160	2	1	-10921639	126.381	123	93	180	2654	25.512	2.000	0.117	1.041
ID229407	229407	66	46.161	25.182	27.185	0	160	160	2	1	-10921639	147.048	144	109	205	3088	29.803	2.000	0.121	1.063
ID229406	229406	None	36.125	13.900	23.645	0	160	160	2	1	-10921639	137.714	128	87	216	2892	35.339	2.000	0.094	0.669
ID229405	229405	61	32.621	24.412	21.221	0	160	160	2	1	-10921639	154.095	159	118	196	3236	22.545	2.000	0.094	1.175
ID229404	229404	62	46.650	34.463	16.879	0	160	160	2	1	-10921639	163.905	161	117	209	3442	26.472	4.800	0.142	1.543
ID229419	229419	64	60.670	14.142	16.026	0	161	161	2	1	-10921639	153.762	140	106	255	3229	39.721	2.000	0.132	0.903
ID229418	229418	63	46.800	24.682	9.044	0	161	161	2	1	-10921639	133.476	131	72	196	2803	35.417	3.200	0.136	0.902
ID229417	229417	69	38.766	19.652	7.876	0	161	161	2	1	-10921639	116.333	110	71	178	2443	26.379	2.000	0.120	0.943
ID229422	229422	61	40.219	24.707	21.074	0	161	161	2	1	-10921639	148.238	145	93	197	3113	30.917	2.000	0.096	0.842
ID229421	229421	70	31.215	7.193	19.849	0	161	161	2	1	-10921639	118.571	110	93	161	2490	20.690	2.000	0.109	1.126
ID229420	229420	62	44.964	33.868	17.094	0	161	161	2	1	-10921639	155.905	152	104	202	3274	27.982	2.000	0.114	1.142
ID229443	229443	63	33.226	24.552	9.015	0	162	162	2	1	-10921639	130.333	134	76	177	2737	27.688	4.800	0.117	0.988
ID229442	229442	69	35.776	19.267	7.989	0	162	162	2	1	-10921639	109.238	104	77	164	2294	26.203	3.200	0.149	1.079
ID229447	229447	62	31.992	34.820	17.283	0	162	162	2	1	-10921639	154.000	152	93	194	3234	22.915	4.800	0.093	1.149
ID229446	229446	64	68.639	13.976	15.933	0	162	162	2	1	-10921639	176.095	174	123	255	3698	37.438	2.000	0.170	1.368
ID229445	229445	None	29.339	19.859	14.867	0	162	162	2	1	-10921639	136.524	134	85	177	2867	21.823	2.000	0.069	0.803
ID229444	229444	71	30.347	26.529	13.451	0	162	162	2	1	-10921639	133.714	129	96	193	2808	26.037	2.000	0.082	0.776
ID229450	229450	None	34.459	36.090	26.202	0	162	162	2	1	-10921639	130.333	128	96	172	2737	21.555	2.000	0.109	1.190
ID229449	229449	61	50.606	24.679	20.640	0	162	162	2	1	-10921639	160.810	158	106	240	3377	34.971	2.000	0.129	1.052
ID229448	229448	70	27.465	5.724	20.729	0	162	162	2	1	-10921639	125.524	128	93	169	2636	19.605	4.800	0.126	1.432
ID229459	229459	72	29.357	14.147	23.692	0	163	163	2	1	-10921639	127.762	121	80	188	2683	27.595	2.000	0.068	0.589
ID229458	229458	61	45.537	24.497	20.838	0	163	163	2	1	-10921639	171.095	172	118	220	3593	31.217	2.000	0.119	1.167
ID229457	229457	70	27.225	7.886	20.213	0	163	163	2	1	-10921639	126.190	129	82	177	2650	24.907	2.000	0.068	0.646
ID229456	229456	62	43.368	34.734	17.130	0	163	163	2	1	-10921639	149.952	145	87	231	3149	32.361	2.000	0.098	0.825
ID229460	229460	73	30.063	31.853	24.112	0	163	163	2	1	-10921639	147.048	148	101	191	3088	24.808	6.398	0.059	0.658
ID229451	229451	69	33.475	18.979	7.594	0	163	163	2	1	-10921639	117.524	118	80	174	2468	26.001	2.000	0.131	1.048
ID229455	229455	64	64.954	13.367	15.837	0	163	163	2	1	-10921639	179.810	177	126	250	3776	33.013	4.800	0.179	1.656
ID229454	229454	71	28.670	26.460	13.685	0	163	163	2	1	-10921639	141.619	137	101	201	2974	22.822	2.000	0.078	0.894
ID229453	229453	74	33.300	33.373	13.420	0	163	163	2	1	-10921639	122.190	117	72	188	2566	32.612	2.000	0.079	0.547
ID229452	229452	63	41.364	24.363	9.099	0	163	163	2	1	-10921639	153.571	148	112	202	3225	24.695	4.800	0.159	1.704
ID229427	229427	64	68.486	13.127	15.883	0	164	164	2	1	-10921639	184.000	183	133	255	3864	31.758	4.800	0.195	1.891
ID229426	229426	74	31.690	33.453	13.816	0	164	164	2	1	-10921639	124.381	120	71	194	2612	33.945	2.000	0.075	0.512
ID229425	229425	71	29.154	26.602	14.196	0	164	164	2	1	-10921639	129.667	128	91	182	2723	24.227	7.600	0.080	0.792
ID229424	229424	63	43.418	24.173	9.314	0	164	164	2	1	-10921639	143.762	148	95	196	3019	29.327	4.800	0.150	1.276
ID229431	229431	72	29.582	13.770	23.394	0	164	164	2	1	-10921639	117.667	115	83	164	2471	24.107	2.000	0.060	0.557
ID229430	229430	None	29.350	5.468	22.330	0	164	164	2	1	-10921639	104.952	102	68	142	2204	23.459	4.800	0.124	0.989
ID229429	229429	61	48.306	24.689	20.675	0	164	164	2	1	-10921639	162.048	158	110	212	3403	27.911	4.800	0.148	1.495
ID229428	229428	62	35.575	34.577	16.730	0	164	164	2	1	-10921639	148.667	145	107	194	3122	27.310	7.600	0.095	0.948
ID229433	229433	103	27.337	32.911	30.686	0	164	164	2	1	-10921639	99.762	98	50	145	2095	29.973	2.000	0.081	0.498
ID229432	229432	73	29.890	31.899	24.174	0	164	164	2	1	-10921639	150.810	150	117	202	3167	23.166	7.600	0.075	0.914
ID229423	229423	69	38.932	19.149	7.987	0	164	164	2	1	-10921639	116.667	121	60	172	2450	30.429	3.200	0.143	0.958
ID229463	229463	64	67.739	13.750	15.709	0	165	165	2	1	-10921639	186.714	188	125	255	3921	36.601	4.800	0.185	1.591
ID229462	229462	63	44.852	25.024	9.228	0	165	165	2	1	-10921639	128.714	137	50	204	2703	35.134	2.000	0.151	0.960
ID229461	229461	69	32.241	19.263	7.485	0	165	165	2	1	-10921639	109.762	107	69	164	2305	27.260	4.800	0.163	1.130
ID229467	229467	73	35.027	32.222	24.489	0	165	165	2	1	-10921639	152.190	147	106	201	3196	28.621	2.000	0.074	0.729
ID229466	229466	72	30.627	13.914	23.821	0	165	165	2	1	-10921639	126.429	118	87	167	2655	21.761	2.000	0.101	1.070
ID229465	229465	61	46.357	24.695	20.213	0	165	165	2	1	-10921639	152.476	145	112	220	3202	33.042	2.000	0.113	0.936
ID229464	229464	62	43.982	34.727	17.272	0	165	165	2	1	-10921639	152.619	150	102	210	3205	29.765	2.000	0.119	1.092
ID229468	229468	103	35.349	32.029	29.877	0	165	165	2	1	-10921639	120.000	121	76	178	2520	30.208	2.000	0.105	0.757
ID229475	229475	73	38.643	33.026	25.160	0	166	166	2	1	-10921639	154.762	153	112	196	3250	22.510	7.600	0.118	1.456
ID229474	229474	72	37.778	13.449	23.155	0	166	166	2	1	-10921639	130.190	131	79	183	2734	29.132	2.000	0.101	0.818
ID229473	229473	61	41.485	25.136	20.602	0	166	166	2	1	-10921639	152.429	155	110	202	3201	24.476	2.000	0.131	1.448
ID229472	229472	62	52.752	34.484	16.842	0	166	166	2	1	-10921639	165.476	161	118	226	3475	29.627	4.800	0.159	1.529
ID229471	229471	None	29.056	26.888	14.580	0	166	166	2	1	-10921639	117.429	112	72	182	2466	26.931	2.000	0.051	0.423
ID229470	229470	64	62.932	13.307	15.337	0	166	166	2	1	-10921639	171.429	161	93	247	3600	39.889	2.000	0.170	1.252
ID229469	229469	63	43.608	24.921	9.179	0	166	166	2	1	-10921639	129.524	128	83	188	2720	34.178	2.000	0.132	0.881
ID229479	229479	62	54.355	34.153	16.901	0	167	167	2	1	-10921639	178.762	175	114	226	3754	27.779	4.800	0.172	1.885
ID229478	229478	64	58.692	13.109	16.148	0	167	167	2	1	-10921639	177.619	175	123	245	3730	30.508	4.800	0.179	1.764
ID229477	229477	63	41.821	24.805	8.973	0	167	167	2	1	-10921639	137.762	142	76	188	2893	28.201	4.800	0.160	1.350
ID229476	229476	69	38.812	19.404	7.981	0	167	167	2	1	-10921639	122.905	114	80	180	2581	28.381	3.200	0.155	1.163
ID229483	229483	73	53.643	32.710	25.389	0	167	167	2	1	-10921639	172.286	166	96	239	3618	36.157	2.000	0.134	1.129
ID229482	229482	75	33.403	8.378	24.837	0	167	167	2	1	-10921639	128.952	121	91	188	2708	25.922	7.600	0.110	0.984
ID229481	229481	None	42.015	5.901	22.110	0	167	167	2	1	-10921639	125.571	126	77	213	2637	29.941	7.600	0.126	0.937
ID229480	229480	61	49.452	25.493	20.360	0	167	167	2	1	-10921639	156.857	144	102	228	3294	33.961	4.800	0.140	1.136
ID229485	229485	None	35.020	31.835	29.805	0	167	167	2	1	-10921639	101.048	106	41	163	2122	39.663	2.000	0.077	0.366
ID229484	229484	76	31.437	24.586	26.660	0	167	167	2	1	-10921639	134.286	136	98	180	2820	24.532	2.000	0.088	0.883
ID229491	229491	64	52.308	13.578	15.604	0	168	168	2	1	-10921639	173.571	164	129	255	3645	32.569	7.600	0.127	1.200
ID229490	229490	None	40.232	36.246	14.990	0	168	168	2	1	-10921639	137.619	140	77	205	2890	31.726	6.337	0.119	0.925
ID229489	229489	None	28.911	20.946	14.759	0	168	168	2	1	-10921639	131.238	133	99	177	2756	23.186	7.600	0.060	0.637
ID229488	229488	63	52.280	23.938	8.173	0	168	168	2	1	-10921639	131.143	125	52	201	2754	39.382	2.000	0.166	0.946
ID229495	229495	73	47.445	32.489	25.496	0	168	168	2	1	-10921639	175.048	178	129	212	3676	26.057	6.331	0.142	1.669
ID229494	229494	75	47.422	7.939	24.271	0	168	168	2	1	-10921639	148.714	144	82	207	3123	32.585	2.000	0.133	1.070
ID229493	229493	61	43.609	25.875	20.369	0	168	168	2	1	-10921639	150.714	148	96	216	3165	29.867	2.000	0.117	1.056
ID229492	229492	62	47.184	33.883	17.113	0	168	168	2	1	-10921639	166.190	155	134	216	3490	25.723	7.600	0.135	1.540
ID229496	229496	76	38.054	24.905	26.584	0	168	168	2	1	-10921639	130.857	120	88	180	2748	30.032	2.000	0.106	0.837
ID229487	229487	69	35.279	18.892	8.107	0	168	168	2	1	-10921639	112.476	117	53	153	2362	29.657	2.000	0.124	0.834
ID229486	229486	77	32.813	18.977	0.738	0	168	168	2	1	-10921639	53.810	44	14	107	1130	29.537	2.000	0.282	0.800
ID229506	229506	None	29.897	31.737	30.071	0	169	169	2	1	-10921639	106.429	106	49	161	2235	35.778	2.000	0.072	0.401
ID229505	229505	76	30.855	24.983	26.893	0	169	169	2	1	-10921639	136.524	137	107	185	2867	21.549	6.048	0.091	1.060
ID229504	229504	73	69.687	32.745	25.461	0	169	169	2	1	-10921639	184.190	175	115	255	3868	43.578	2.000	0.162	1.179
ID229499	229499	63	56.363	23.999	8.598	0	169	169	2	1	-10921639	158.571	152	79	250	3330	39.433	4.800	0.184	1.251
ID229498	229498	69	28.642	18.403	7.612	0	169	169	2	1	-10921639	104.286	102	53	148	2190	29.098	4.800	0.134	0.847
ID229497	229497	77	43.788	19.000	0.000	0	169	169	2	1	-10921639	62.714	66	7	128	1317	32.081	2.000	0.462	1.236
ID229503	229503	75	40.840	6.427	23.087	0	169	169	2	1	-10921639	139.524	142	96	201	2930	31.194	7.600	0.130	1.031
ID229502	229502	61	53.961	25.224	20.247	0	169	169	2	1	-10921639	163.286	155	109	231	3429	35.993	2.000	0.134	1.074
ID229501	229501	62	48.668	33.930	17.796	0	169	169	2	1	-10921639	157.048	153	117	207	3298	26.261	2.000	0.133	1.400
ID229500	229500	64	46.443	12.848	15.812	0	169	169	2	1	-10921639	167.048	164	126	207	3508	23.629	4.800	0.145	1.791
ID229523	229523	69	29.346	18.832	7.730	0	170	170	2	1	-10921639	108.571	114	60	152	2280	26.570	2.000	0.110	0.811
ID229522	229522	77	38.268	18.000	0.000	0	170	170	2	1	-10921639	58.286	57	23	101	1224	23.755	4.800	0.456	1.536
ID229527	229527	78	29.528	38.534	15.511	0	170	170	2	1	-10921639	112.762	110	63	164	2368	26.670	4.800	0.149	1.096
ID229526	229526	64	55.438	13.509	15.927	0	170	170	2	1	-10921639	172.143	175	96	255	3615	36.549	4.800	0.136	1.130
ID229525	229525	None	32.704	20.911	15.324	0	170	170	2	1	-10921639	140.095	139	104	216	2942	25.018	7.600	0.073	0.763
ID229524	229524	63	69.926	23.743	8.125	0	170	170	2	1	-10921639	156.048	155	71	228	3277	48.071	2.000	0.205	1.104
ID229531	229531	79	27.103	14.290	24.480	0	170	170	2	1	-10921639	135.190	140	95	164	2839	18.198	2.000	0.086	1.183
ID229530	229530	75	46.494	7.285	22.899	0	170	170	2	1	-10921639	154.381	147	109	205	3242	30.910	4.800	0.155	1.343
ID229529	229529	61	61.295	25.383	20.090	0	170	170	2	1	-10921639	161.143	152	115	255	3384	40.629	2.000	0.147	1.017
ID229528	229528	62	53.742	33.924	17.756	0	170	170	2	1	-10921639	167.000	155	109	245	3507	35.759	7.600	0.119	0.990
ID229533	229533	None	30.513	22.000	36.000	0	170	170	2	1	-10921639	112.810	109	85	171	2369	23.162	2.000	0.110	0.966
ID229532	229532	73	61.230	32.057	25.289	0	170	170	2	1	-10921639	204.143	197	148	255	4287	24.774	4.800	0.165	2.334
ID229553	229553	76	46.003	24.905	26.597	0	171	171	2	1	-10921639	148.000	147	99	204	3108	31.137	2.000	0.129	1.087
ID229552	229552	73	67.570	32.380	25.651	0	171	171	2	1	-10921639	215.238	209	156	255	4520	31.040	4.800	0.184	2.151
ID229547	229547	78	36.096	38.704	15.522	0	171	171	2	1	-10921639	112.238	110	63	156	2357	31.377	2.000	0.142	0.892
ID229546	229546	64	61.374	13.006	16.084	0	171	171	2	1	-10921639	187.762	177	147	245	3943	30.012	4.800	0.174	1.855
ID229545	229545	63	64.657	23.646	8.100	0	171	171	2	1	-10921639	152.476	148	79	247	3202	49.250	2.000	0.168	0.891
ID229551	229551	79	32.461	14.531	24.182	0	171	171	2	1	-10921639	140.810	150	95	175	2957	23.265	7.600	0.097	1.066
ID229550	229550	75	42.287	8.215	23.673	0	171	171	2	1	-10921639	148.714	150	99	207	3123	32.028	2.000	0.116	0.962
ID229549	229549	61	60.409	25.794	19.967	0	171	171	2	1	-10921639	169.667	161	117	239	3563	33.263	2.000	0.150	1.327
ID229548	229548	62	53.217	34.209	17.281	0	171	171	2	1	-10921639	177.429	180	123	226	3726	31.012	4.800	0.140	1.404
ID229632	229632	76	39.837	24.985	26.749	0	172	172	2	1	-10921639	138.476	134	83	207	2908	29.966	2.000	0.097	0.814
ID229623	229623	None	41.951	24.997	10.523	0	172	172	2	1	-10921639	159.905	161	117	228	3358	34.758	2.000	0.098	0.819
ID229622	229622	63	69.304	23.639	7.893	0	172	172	2	1	-10921639	156.333	156	74	250	3283	47.821	2.000	0.189	1.041
ID229627	229627	62	53.334	33.949	17.582	0	172	172	2	1	-10921639	182.286	182	144	229	3828	26.697	4.800	0.153	1.807
ID229626	229626	80	28.469	20.484	15.701	0	172	172	2	1	-10921639	133.524	128	95	190	2804	26.819	2.000	0.054	0.507
ID229625	229625	64	56.912	12.923	15.483	0	172	172	2	1	-10921639	168.857	156	87	229	3546	46.455	4.800	0.158	0.994
ID229624	229624	81	30.949	0.000	12.000	0	172	172	2	1	-10921639	71.429	76	14	129	1500	36.705	3.200	0.274	0.836
ID229631	229631	73	72.383	32.082	25.030	0	172	172	2	1	-10921639	219.000	218	145	255	4599	34.414	4.800	0.183	1.972
ID229630	229630	82	35.027	20.290	22.748	0	172	172	2	1	-10921639	146.429	137	102	199	3075	29.694	2.000	0.073	0.673
ID229629	229629	75	44.831	7.812	23.184	0	172	172	2	1	-10921639	147.857	147	101	201	3105	29.018	2.000	0.125	1.129
ID229628	229628	61	41.170	25.345	19.667	0	172	172	2	1	-10921639	166.000	161	118	209	3486	26.499	3.200	0.102	1.162
ID229539	229539	61	30.264	26.323	19.627	0	173	173	2	1	-10921639	152.333	152	102	196	3199	23.113	2.000	0.078	0.955
ID229538	229538	62	56.200	33.823	17.470	0	173	173	2	1	-10921639	174.714	171	112	250	3669	37.006	2.000	0.159	1.294
ID229537	229537	64	70.377	13.634	15.971	0	173	173	2	1	-10921639	189.571	201	121	255	3981	42.737	4.800	0.191	1.426
ID229536	229536	80	34.360	21.037	15.361	0	173	173	2	1	-10921639	148.810	148	99	193	3125	23.473	7.600	0.099	1.145
ID229543	229543	73	72.021	32.002	25.847	0	173	173	2	1	-10921639	220.524	226	174	255	4631	32.006	4.800	0.174	2.045
ID229542	229542	75	51.905	8.459	23.328	0	173	173	2	1	-10921639	157.333	163	90	224	3304	35.200	2.000	0.153	1.186
ID229541	229541	None	28.507	33.000	22.000	0	173	173	2	1	-10921639	177.524	175	107	245	3728	35.293	6.394	0.044	0.424
ID229540	229540	82	40.723	19.870	22.339	0	173	173	2	1	-10921639	160.381	153	123	221	3368	28.470	2.000	0.086	0.888
ID229544	229544	76	44.401	24.914	26.804	0	173	173	2	1	-10921639	149.810	142	110	205	3146	29.106	2.000	0.123	1.124
ID229535	229535	81	30.201	1.145	11.842	0	173	173	2	1	-10921639	71.762	72	22	131	1507	32.877	2.000	0.174	0.646
ID229534	229534	63	77.926	23.842	8.129	0	173	173	2	1	-10921639	176.952	178	85	255	3716	52.136	2.000	0.211	1.184
ID229507	229507	None	34.562	18.131	2.990	0	174	174	2	1	-10921639	48.286	44	12	107	1014	26.159	2.000	0.218	0.660
ID229511	229511	None	69.793	24.926	10.706	0	174	174	2	1	-10921639	177.762	177	99	255	3733	48.746	2.000	0.146	0.928
ID229510	229510	81	30.044	0.000	11.000	0	174	174	2	1	-10921639	67.333	61	23	115	1414	29.401	3.200	0.293	1.038
ID229509	229509	83	28.902	7.029	9.028	0	174	174	2	1	-10921639	56.762	55	31	102	1192	21.545	2.000	0.191	0.847
ID229508	229508	63	70.172	23.575	7.753	0	174	174	2	1	-10921639	168.429	169	90	255	3537	53.395	2.000	0.187	0.996
ID229515	229515	62	49.528	33.545	17.524	0	174	174	2	1	-10921639	169.619	164	99	229	3562	33.233	2.000	0.123	1.120
ID229514	229514	64	51.942	12.399	17.549	0	174	174	2	1	-10921639	181.524	185	118	250	3812	36.415	7.600	0.112	1.005
ID229513	229513	84	29.707	39.840	16.228	0	174	174	2	1	-10921639	101.571	112	41	153	2133	30.920	2.000	0.084	0.512
ID229512	229512	80	44.248	20.638	15.051	0	174	174	2	1	-10921639	154.190	152	99	212	3238	30.250	2.000	0.108	0.991
ID229519	229519	85	34.971	16.270	24.094	0	174	174	2	1	-10921639	152.238	148	102	215	3197	25.961	4.800	0.098	1.049
ID229518	229518	82	50.523	20.890	22.743	0	174	174	2	1	-10921639	180.429	178	115	255	3789	32.955	7.600	0.102	1.016
ID229517	229517	75	67.192	8.364	22.969	0	174	174	2	1	-10921639	175.333	169	104	245	3682	37.932	2.000	0.178	1.394
ID229516	229516	61	48.412	25.290	20.343	0	174	174	2	1	-10921639	174.381	163	106	255	3662	36.114	2.000	0.098	0.861
ID229521	229521	76	58.797	25.041	27.153	0	174	174	2	1	-10921639	160.857	156	102	235	3378	35.821	2.000	0.137	1.084
ID229520	229520	73	68.535	32.196	25.527	0	174	174	2	1	-10921639	220.524	237	158	255	4631	38.027	4.800	0.169	1.680
ID229607	229607	63	83.435	23.439	7.949	0	175	175	2	1	-10921639	174.095	172	99	255	3656	56.378	2.000	0.210	1.073
ID229606	229606	83	38.390	8.018	7.969	0	175	175	2	1	-10921639	52.095	47	19	144	1094	28.913	2.000	0.239	0.694
ID229611	229611	64	48.017	13.525	15.672	0	175	175	2	1	-10921639	180.667	185	129	226	3794	28.945	7.600	0.131	1.448
ID229610	229610	80	37.741	20.658	15.054	0	175	175	2	1	-10921639	157.048	153	117	209	3298	24.778	2.000	0.104	1.198
ID229609	229609	81	30.011	1.462	10.830	0	175	175	2	1	-10921639	65.190	58	22	123	1369	30.972	2.000	0.214	0.742
ID229608	229608	86	32.321	32.094	7.798	0	175	175	2	1	-10921639	73.810	72	31	133	1550	25.666	7.600	0.138	0.699
ID229615	229615	None	33.787	33.007	20.852	0	175	175	2	1	-10921639	180.714	185	120	229	3795	35.442	2.000	0.063	0.605
ID229614	229614	61	29.389	25.531	20.794	0	175	175	2	1	-10921639	159.857	164	106	201	3357	24.216	4.800	0.083	1.011
ID229613	229613	62	38.491	33.521	18.337	0	175	175	2	1	-10921639	162.143	167	107	202	3405	31.844	7.600	0.098	0.907
ID229612	229612	84	31.661	42.000	16.000	0	175	175	2	1	-10921639	107.952	110	30	177	2267	34.372	3.200	0.167	0.898
ID229619	229619	73	67.646	31.746	25.111	0	175	175	2	1	-10921639	224.667	240	161	255	4718	30.534	4.800	0.166	2.099
ID229618	229618	85	34.116	15.727	23.787	0	175	175	2	1	-10921639	152.476	148	80	191	3202	33.203	7.600	0.089	0.753
ID229617	229617	75	68.334	8.517	22.754	0	175	175	2	1	-10921639	174.429	167	125	255	3663	41.748	2.000	0.168	1.202
ID229616	229616	82	52.757	19.962	22.365	0	175	175	2	1	-10921639	182.286	183	134	247	3828	34.302	2.000	0.114	1.091
ID229621	229621	87	34.242	22.000	36.000	0	175	175	2	1	-10921639	130.952	134	85	172	2750	24.644	2.000	0.109	1.044
ID229620	229620	76	50.170	25.383	27.533	0	175	175	2	1	-10921639	158.190	150	102	247	3322	39.717	2.000	0.130	0.916
ID229570	229570	87	29.648	21.000	36.000	0	176	176	2	1	-10921639	132.190	128	105	166	2776	19.891	7.600	0.115	1.369
ID229569	229569	88	34.359	14.109	34.235	0	176	176	2	1	-10921639	78.381	76	31	158	1646	31.211	2.000	0.100	0.457
ID229568	229568	76	73.171	25.207	27.242	0	176	176	2	1	-10921639	168.571	161	115	255	3540	43.411	2.000	0.186	1.220
ID229555	229555	83	33.560	9.130	7.810	0	176	176	2	1	-10921639	58.143	60	20	123	1221	28.831	2.000	0.178	0.608
ID229554	229554	86	44.856	30.971	7.018	0	176	176	2	1	-10921639	82.905	82	28	150	1741	33.035	3.200	0.222	0.913
ID229559	229559	64	56.509	13.692	15.721	0	176	176	2	1	-10921639	189.762	197	114	255	3985	37.909	4.800	0.161	1.385
ID229558	229558	80	32.251	20.854	15.169	0	176	176	2	1	-10921639	152.762	150	117	190	3208	21.833	4.800	0.096	1.231
ID229557	229557	81	34.515	2.574	10.750	0	176	176	2	1	-10921639	61.857	58	23	118	1299	26.958	2.000	0.205	0.780
ID229556	229556	63	72.100	23.573	8.139	0	176	176	2	1	-10921639	164.238	156	91	255	3449	53.611	2.000	0.194	0.995
ID229563	229563	75	67.018	8.418	22.504	0	176	176	2	1	-10921639	155.000	152	90	255	3255	46.592	2.000	0.211	1.161
ID229562	229562	61	44.543	25.107	20.420	0	176	176	2	1	-10921639	152.667	142	109	253	3206	36.578	2.000	0.087	0.669
ID229561	229561	62	59.384	33.020	17.920	0	176	176	2	1	-10921639	175.000	177	109	243	3675	33.383	2.000	0.153	1.389
ID229560	229560	84	32.493	42.000	17.000	0	176	176	2	1	-10921639	103.857	107	45	140	2181	25.707	4.800	0.174	1.197
ID229567	229567	None	28.429	0.000	27.000	0	176	176	2	1	-10921639	65.381	58	38	106	1373	20.759	7.600	0.213	1.104
ID229566	229566	73	71.019	32.066	25.411	0	176	176	2	1	-10921639	219.571	237	148	255	4611	35.786	4.800	0.180	1.869
ID229565	229565	85	41.916	16.451	24.098	0	176	176	2	1	-10921639	157.143	158	95	220	3300	32.080	2.000	0.115	1.009
ID229564	229564	82	62.808	20.090	22.041	0	176	176	2	1	-10921639	192.143	186	133	255	4035	36.340	2.000	0.148	1.361
ID229603	229603	89	34.293	32.363	29.661	0	177	177	2	1	-10921639	150.190	142	83	212	3154	36.742	2.000	0.081	0.612
ID229602	229602	76	70.218	25.155	27.116	0	177	177	2	1	-10921639	170.952	156	114	255	3590	45.974	2.000	0.145	0.942
ID229601	229601	73	64.273	31.791	24.819	0	177	177	2	1	-10921639	222.619	229	155	255	4675	32.428	4.800	0.153	1.824
ID229600	229600	85	48.096	16.821	24.168	0	177	177	2	1	-10921639	174.714	174	118	255	3669	34.236	2.000	0.093	0.867
ID229605	229605	87	63.207	21.000	36.000	0	177	177	2	1	-10921639	150.619	148	104	239	3163	38.358	3.200	0.205	1.339
ID229604	229604	88	32.636	14.310	33.822	0	177	177	2	1	-10921639	77.476	72	36	128	1627	28.351	2.000	0.119	0.583
ID229591	229591	63	73.704	23.160	7.702	0	177	177	2	1	-10921639	173.857	172	101	255	3651	46.377	7.600	0.176	1.120
ID229590	229590	86	34.941	31.275	7.503	0	177	177	2	1	-10921639	92.905	87	49	134	1951	24.495	7.600	0.159	1.039
ID229589	229589	83	31.881	8.833	7.356	0	177	177	2	1	-10921639	57.524	58	17	125	1208	30.856	2.000	0.162	0.519
ID229588	229588	90	31.332	18.626	5.212	0	177	177	2	1	-10921639	84.238	87	34	156	1769	34.303	2.000	0.107	0.473
ID229595	229595	84	34.820	39.987	17.248	0	177	177	2	1	-10921639	104.667	107	47	171	2198	34.241	2.000	0.099	0.548
ID229594	229594	64	58.183	13.347	16.973	0	177	177	2	1	-10921639	199.190	202	148	243	4183	30.688	4.800	0.170	1.882
ID229593	229593	None	51.380	25.217	11.145	0	177	177	2	1	-10921639	174.571	172	106	239	3666	36.933	7.600	0.107	0.916
ID229592	229592	81	36.512	3.119	9.990	0	177	177	2	1	-10921639	57.429	53	15	137	1206	29.784	2.000	0.191	0.617
ID229599	229599	75	57.589	8.786	22.590	0	177	177	2	1	-10921639	160.476	156	98	239	3370	41.465	2.000	0.160	1.065
ID229598	229598	82	58.865	20.604	22.339	0	177	177	2	1	-10921639	209.810	215	136	255	4406	39.028	4.800	0.137	1.293
ID229597	229597	61	53.512	25.456	20.166	0	177	177	2	1	-10921639	180.095	172	117	251	3782	36.901	2.000	0.106	0.934
ID229596	229596	62	58.738	32.769	17.881	0	177	177	2	1	-10921639	181.286	171	136	255	3807	33.438	2.000	0.161	1.503
ID229571	229571	90	37.813	18.519	6.303	0	178	178	2	1	-10921639	98.190	96	44	174	2062	38.492	2.000	0.112	0.512
ID229575	229575	64	70.635	13.937	15.949	0	178	178	2	1	-10921639	198.524	191	148	255	4169	35.301	4.800	0.183	1.742
ID229574	229574	81	44.130	3.753	9.649	0	178	178	2	1	-10921639	62.429	55	22	155	1311	31.274	2.000	0.238	0.766
ID229573	229573	63	80.519	23.396	7.885	0	178	178	2	1	-10921639	180.667	182	118	255	3794	51.093	2.000	0.203	1.193
ID229572	229572	86	32.302	31.771	7.072	0	178	178	2	1	-10921639	69.429	76	17	123	1458	32.261	2.000	0.133	0.505
ID229579	229579	91	30.226	33.127	20.291	0	178	178	2	1	-10921639	184.429	183	134	223	3873	28.175	6.069	0.081	0.982
ID229578	229578	61	41.403	25.123	20.609	0	178	178	2	1	-10921639	178.286	180	136	232	3744	26.363	2.000	0.097	1.195
ID229577	229577	84	43.909	40.498	17.276	0	178	178	2	1	-10921639	124.524	125	44	196	2615	38.816	2.000	0.114	0.659
ID229576	229576	62	57.335	32.896	17.306	0	178	178	2	1	-10921639	160.238	161	102	255	3365	41.218	3.200	0.150	1.012
ID229583	229583	73	67.232	31.798	24.847	0	178	178	2	1	-10921639	228.571	251	156	255	4800	35.024	4.800	0.170	1.894
ID229582	229582	85	50.942	16.955	23.779	0	178	178	2	1	-10921639	190.381	199	118	255	3998	37.360	2.000	0.107	0.985
ID229581	229581	75	41.572	8.416	22.599	0	178	178	2	1	-10921639	138.762	131	91	185	2914	31.793	4.800	0.144	1.101
ID229580	229580	82	57.619	19.969	22.178	0	178	178	2	1	-10921639	212.429	215	166	255	4461	30.638	3.200	0.124	1.530
ID229587	229587	87	62.177	21.000	36.000	0	178	178	2	1	-10921639	146.381	128	93	210	3074	40.237	2.000	0.185	1.138
ID229586	229586	88	70.315	15.127	33.147	0	178	178	2	1	-10921639	103.429	88	39	209	2172	47.192	2.000	0.259	0.900
ID229585	229585	89	45.502	31.985	29.367	0	178	178	2	1	-10921639	180.667	167	133	255	3794	39.063	6.357	0.117	0.971
ID229584	229584	76	71.599	25.276	27.117	0	178	178	2	1	-10921639	173.857	158	106	255	3651	48.545	2.000	0.153	0.948
ID229635	229635	81	38.307	4.079	10.940	0	179	179	2	1	-10921639	49.571	38	17	129	1041	29.054	2.000	0.237	0.653
ID229634	229634	63	70.713	23.295	7.631	0	179	179	2	1	-10921639	180.333	166	120	255	3787	45.201	2.000	0.165	1.132
ID229633	229633	90	49.437	18.891	7.272	0	179	179	2	1	-10921639	135.810	148	50	191	2852	40.210	2.000	0.158	0.922
ID229639	229639	61	52.342	25.311	20.665	0	179	179	2	1	-10921639	183.000	177	123	255	3843	38.384	2.000	0.103	0.892
ID229638	229638	62	49.829	32.975	18.609	0	179	179	2	1	-10921639	193.762	199	142	243	4069	33.498	4.800	0.134	1.367
ID229637	229637	84	28.191	41.000	17.000	0	179	179	2	1	-10921639	113.667	115	34	171	2387	37.349	2.000	0.103	0.570
ID229636	229636	64	58.957	14.112	15.836	0	179	179	2	1	-10921639	192.381	196	156	235	4040	26.739	4.800	0.169	2.077
ID229643	229643	85	54.200	17.366	23.955	0	179	179	2	1	-10921639	188.810	174	106	255	3965	41.944	2.000	0.107	0.873
ID229642	229642	75	37.297	8.290	22.866	0	179	179	2	1	-10921639	130.000	115	87	180	2730	30.115	2.000	0.129	0.984
ID229641	229641	82	58.824	20.070	22.442	0	179	179	2	1	-10921639	214.476	218	148	255	4504	36.478	4.800	0.123	1.285
ID229640	229640	91	48.202	32.869	21.134	0	179	179	2	1	-10921639	204.810	202	147	255	4301	36.917	6.284	0.108	1.083
ID229647	229647	88	56.560	15.802	32.738	0	179	179	2	1	-10921639	111.333	104	53	197	2338	38.887	2.000	0.189	0.911
ID229646	229646	89	55.577	31.276	26.522	0	179	179	2	1	-10921639	201.714	209	137	255	4236	41.770	4.800	0.135	1.150
ID229645	229645	76	63.257	25.135	27.131	0	179	179	2	1	-10921639	168.190	156	107	255	3532	42.473	2.000	0.136	0.948
ID229644	229644	73	60.410	31.913	25.045	0	179	179	2	1	-10921639	218.143	210	164	255	4581	34.160	4.800	0.141	1.579
ID229648	229648	87	66.375	21.000	36.000	0	179	179	2	1	-10921639	153.905	155	80	242	3232	45.959	2.000	0.205	1.142
ID229651	229651	None	27.029	20.652	15.380	0	180	180	2	1	-10921639	161.000	159	115	220	3381	24.411	3.200	0.066	0.813
ID229650	229650	63	66.743	23.581	7.926	0	180	180	2	1	-10921639	188.571	180	85	255	3960	51.454	2.000	0.162	1.020
ID229649	229649	93	30.283	9.713	5.189	0	180	180	2	1	-10921639	40.619	36	7	101	853	22.837	2.000	0.256	0.726
ID229655	229655	61	46.187	24.832	20.394	0	180	180	2	1	-10921639	180.714	188	123	239	3795	31.931	2.000	0.105	1.075
ID229654	229654	62	52.677	33.473	18.867	0	180	180	2	1	-10921639	188.333	182	136	255	3955	36.950	3.200	0.133	1.195
ID229653	229653	84	50.785	42.000	17.000	0	180	180	2	1	-10921639	132.286	128	58	199	2778	38.350	4.800	0.210	1.198
ID229652	229652	64	68.516	14.090	16.183	0	180	180	2	1	-10921639	198.476	194	129	255	4168	37.621	2.000	0.167	1.510
ID229659	229659	76	70.450	25.422	26.899	0	180	180	2	1	-10921639	178.381	163	120	255	3746	44.749	2.000	0.169	1.151
ID229658	229658	89	61.176	31.628	26.539	0	180	180	2	1	-10921639	212.286	223	126	255	4458	44.096	6.300	0.150	1.252
ID229657	229657	75	46.580	7.723	22.511	0	180	180	2	1	-10921639	132.429	139	77	202	2781	35.627	2.000	0.147	0.953
ID229656	229656	82	54.783	20.072	22.254	0	180	180	2	1	-10921639	211.762	204	156	255	4447	31.730	7.600	0.110	1.328
ID229661	229661	87	61.404	21.000	36.000	0	180	180	2	1	-10921639	160.333	158	90	255	3367	52.616	2.000	0.199	1.012
ID229660	229660	88	39.620	15.650	32.139	0	180	180	2	1	-10921639	115.286	110	83	158	2421	24.358	2.000	0.151	1.245
ID229667	229667	64	71.222	13.914	16.353	0	181	181	2	1	-10921639	197.381	197	131	255	4145	42.499	4.800	0.179	1.412
ID229666	229666	None	29.453	3.806	11.653	0	181	181	2	1	-10921639	44.429	41	23	117	933	23.263	2.000	0.194	0.619
ID229665	229665	92	39.748	25.069	11.266	0	181	181	2	1	-10921639	174.238	171	107	229	3659	35.098	2.000	0.093	0.848
ID229664	229664	None	28.237	33.344	7.588	0	181	181	2	1	-10921639	67.714	64	33	128	1422	24.467	2.000	0.125	0.613
ID229671	229671	85	41.677	16.763	24.201	0	181	181	2	1	-10921639	178.333	175	123	239	3745	30.447	2.000	0.070	0.769
ID229670	229670	82	50.763	20.516	22.570	0	181	181	2	1	-10921639	202.857	201	147	255	4260	37.812	2.000	0.099	0.969
ID229669	229669	75	31.146	7.323	22.409	0	181	181	2	1	-10921639	109.667	106	58	164	2303	28.503	3.200	0.110	0.764
ID229668	229668	62	64.961	32.939	19.014	0	181	181	2	1	-10921639	201.238	207	140	255	4226	36.312	4.800	0.160	1.527
ID229675	229675	88	37.419	16.407	31.760	0	181	181	2	1	-10921639	111.381	102	69	186	2339	31.886	2.000	0.131	0.810
ID229674	229674	None	33.865	38.768	29.535	0	181	181	2	1	-10921639	113.857	107	79	175	2391	27.574	2.000	0.109	0.810
ID229673	229673	76	50.498	25.190	26.884	0	181	181	2	1	-10921639	159.095	155	90	255	3341	39.573	2.000	0.111	0.804
ID229672	229672	89	65.568	31.810	25.438	0	181	181	2	1	-10921639	219.238	223	156	255	4604	35.333	4.800	0.159	1.703
ID229676	229676	87	72.517	22.000	36.000	0	181	181	2	1	-10921639	178.000	183	96	255	3738	48.337	2.000	0.217	1.314
ID229663	229663	63	62.954	23.020	7.637	0	181	181	2	1	-10921639	179.667	178	104	255	3773	43.285	2.000	0.137	0.997
ID229662	229662	93	35.141	9.998	4.955	0	181	181	2	1	-10921639	44.286	38	20	112	930	22.952	2.000	0.306	0.905
ID229699	229699	89	57.740	31.867	24.967	0	182	182	2	1	-10921639	209.238	212	152	255	4394	29.029	4.800	0.146	1.841
ID229698	229698	85	42.201	17.056	24.090	0	182	182	2	1	-10921639	175.238	177	125	223	3680	30.212	7.600	0.099	1.045
ID229697	229697	75	36.636	7.810	22.724	0	182	182	2	1	-10921639	124.000	131	74	166	2604	27.864	2.000	0.121	0.964
ID229696	229696	82	46.195	20.058	21.877	0	182	182	2	1	-10921639	190.190	196	148	248	3994	26.940	2.000	0.096	1.241
ID229701	229701	87	73.965	22.000	36.000	0	182	182	2	1	-10921639	161.476	151	101	255	3391	48.310	2.000	0.210	1.162
ID229700	229700	76	49.868	25.105	26.941	0	182	182	2	1	-10921639	159.048	152	123	234	3340	30.837	2.000	0.123	1.131
ID229691	229691	63	68.895	23.243	7.891	0	182	182	2	1	-10921639	183.190	169	125	255	3847	46.017	2.000	0.143	0.998
ID229695	229695	61	41.355	25.085	20.554	0	182	182	2	1	-10921639	177.095	171	128	237	3719	29.781	2.000	0.079	0.871
ID229694	229694	62	59.219	32.956	18.640	0	182	182	2	1	-10921639	189.429	185	136	247	3978	34.536	2.000	0.139	1.343
ID229693	229693	64	63.652	14.310	15.903	0	182	182	2	1	-10921639	193.000	199	126	243	4053	33.804	4.800	0.167	1.637
ID229692	229692	92	59.765	24.891	11.041	0	182	182	2	1	-10921639	187.762	186	101	255	3943	42.620	2.000	0.129	1.005
ID229679	229679	92	61.715	24.775	11.078	0	183	183	2	1	-10921639	197.714	194	125	255	4152	44.919	2.000	0.127	0.995
ID229678	229678	63	63.809	23.434	7.460	0	183	183	2	1	-10921639	176.429	175	83	255	3705	55.351	2.000	0.152	0.841
ID229677	229677	93	31.695	10.008	4.400	0	183	183	2	1	-10921639	37.619	33	12	90	790	20.984	2.000	0.385	0.997
ID229683	229683	61	47.368	24.945	20.331	0	183	183	2	1	-10921639	184.381	175	134	255	3872	33.753	2.000	0.099	0.981
ID229682	229682	None	30.076	40.147	18.420	0	183	183	2	1	-10921639	124.667	128	66	164	2618	26.650	2.000	0.092	0.790
ID229681	229681	62	65.045	32.928	18.167	0	183	183	2	1	-10921639	194.429	194	125	255	4083	36.045	4.800	0.164	1.523
ID229680	229680	64	65.611	13.908	16.152	0	183	183	2	1	-10921639	193.000	194	128	255	4053	38.623	2.000	0.155	1.343
ID229687	229687	89	70.570	31.808	26.239	0	183	183	2	1	-10921639	216.810	224	139	255	4553	37.779	4.800	0.180	1.751
ID229686	229686	85	53.083	17.371	23.956	0	183	183	2	1	-10921639	194.476	185	139	255	4084	39.163	7.600	0.108	0.968
ID229685	229685	75	41.883	8.865	22.677	0	183	183	2	1	-10921639	149.476	150	95	210	3139	32.736	4.800	0.135	1.089
ID229684	229684	82	53.983	19.968	22.017	0	183	183	2	1	-10921639	207.238	212	147	255	4352	32.456	2.000	0.113	1.298
ID229690	229690	87	72.905	22.000	36.000	0	183	183	2	1	-10921639	169.381	178	109	255	3557	51.212	2.000	0.208	1.138
ID229689	229689	None	31.965	16.487	31.599	0	183	183	2	1	-10921639	105.048	106	52	155	2206	30.026	2.000	0.110	0.694
ID229688	229688	76	45.103	25.152	26.951	0	183	183	2	1	-10921639	153.857	145	118	216	3231	31.653	2.000	0.094	0.837
ID229703	229703	63	68.623	23.170	7.783	0	184	184	2	1	-10921639	200.905	205	131	255	4219	42.780	2.000	0.164	1.321
ID229702	229702	93	27.838	9.871	4.615	0	184	184	2	1	-10921639	33.714	25	15	72	708	17.737	2.000	0.356	0.999
ID229707	229707	62	64.957	33.241	18.407	0	184	184	2	1	-10921639	182.333	169	126	255	3829	41.934	2.000	0.156	1.171
ID229706	229706	64	59.353	13.880	16.061	0	184	184	2	1	-10921639	186.190	194	117	247	3910	39.035	6.351	0.143	1.196
ID229705	229705	94	35.505	21.266	15.057	0	184	184	2	1	-10921639	163.429	167	112	215	3432	30.418	7.600	0.069	0.696
ID229704	229704	92	58.058	24.729	10.710	0	184	184	2	1	-10921639	201.095	204	142	255	4223	41.244	7.600	0.123	1.072
ID229711	229711	82	34.370	20.692	22.768	0	184	184	2	1	-10921639	199.667	196	150	250	4193	23.436	7.600	0.073	1.157
ID229710	229710	None	38.494	10.298	23.163	0	184	184	2	1	-10921639	168.429	171	104	243	3537	34.869	6.351	0.124	1.066
ID229709	229709	75	40.143	8.111	22.248	0	184	184	2	1	-10921639	133.095	134	69	197	2795	38.079	2.000	0.103	0.651
ID229708	229708	61	50.450	25.046	20.357	0	184	184	2	1	-10921639	185.333	185	114	248	3892	35.299	2.000	0.107	1.014
ID229715	229715	76	45.849	25.394	26.919	0	184	184	2	1	-10921639	169.571	159	123	220	3561	32.029	3.200	0.122	1.152
ID229714	229714	89	70.227	31.808	26.174	0	184	184	2	1	-10921639	213.762	221	153	255	4489	35.718	4.800	0.171	1.751
ID229713	229713	None	33.450	11.096	25.833	0	184	184	2	1	-10921639	141.381	139	85	201	2969	35.167	3.200	0.085	0.629
ID229712	229712	85	53.232	16.827	23.986	0	184	184	2	1	-10921639	189.190	196	107	255	3973	38.876	2.000	0.094	0.833
ID229716	229716	87	56.842	22.137	34.619	0	184	184	2	1	-10921639	171.429	177	66	255	3600	51.911	2.000	0.152	0.869
ID229731	229731	94	42.289	21.154	14.835	0	185	185	2	1	-10921639	174.333	169	125	243	3661	28.470	7.600	0.086	0.972
ID229730	229730	63	76.214	23.260	7.719	0	185	185	2	1	-10921639	199.762	202	134	255	4195	42.195	2.000	0.184	1.470
ID229729	229729	93	29.604	9.663	4.925	0	185	185	2	1	-10921639	36.524	31	11	74	767	19.080	2.000	0.356	1.005
ID229735	229735	75	63.608	8.601	22.403	0	185	185	2	1	-10921639	166.143	155	109	239	3489	41.020	4.800	0.182	1.247
ID229734	229734	61	51.516	24.939	20.430	0	185	185	2	1	-10921639	195.238	196	142	255	4100	35.003	2.000	0.112	1.123
ID229733	229733	62	55.192	32.754	18.644	0	185	185	2	1	-10921639	185.190	188	118	255	3889	35.452	4.800	0.135	1.241
ID229732	229732	64	67.113	13.709	16.166	0	185	185	2	1	-10921639	193.333	194	129	255	4060	40.800	6.325	0.168	1.360
ID229739	229739	76	53.940	25.110	27.166	0	185	185	2	1	-10921639	160.952	155	109	255	3380	37.537	2.000	0.105	0.813
ID229738	229738	89	59.735	31.626	26.344	0	185	185	2	1	-10921639	215.476	224	133	255	4525	39.589	4.800	0.141	1.346
ID229737	229737	85	47.738	16.976	23.791	0	185	185	2	1	-10921639	186.619	182	128	255	3919	34.694	2.000	0.100	0.976
ID229736	229736	82	28.716	19.728	21.882	0	185	185	2	1	-10921639	188.714	186	145	235	3963	20.657	7.600	0.063	1.085
ID229740	229740	87	52.192	22.000	36.000	0	185	185	2	1	-10921639	159.238	164	85	213	3344	38.495	3.200	0.184	1.284
ID229728	229728	87	48.349	22.407	34.790	0	186	186	2	1	-10921639	157.095	152	69	215	3299	42.524	4.800	0.162	1.033
ID229719	229719	94	52.613	20.946	14.806	0	186	186	2	1	-10921639	190.286	191	134	247	3996	34.870	2.000	0.116	1.134
ID229718	229718	63	70.737	23.650	8.048	0	186	186	2	1	-10921639	188.762	193	129	255	3964	45.967	2.000	0.168	1.179
ID229717	229717	93	27.525	9.912	4.561	0	186	186	2	1	-10921639	34.429	28	12	80	723	18.422	2.000	0.312	0.888
ID229723	229723	75	50.357	9.115	22.381	0	186	186	2	1	-10921639	149.714	147	88	224	3144	40.665	2.000	0.140	0.906
ID229722	229722	61	38.789	24.880	19.993	0	186	186	2	1	-10921639	182.857	182	145	255	3840	26.541	6.384	0.080	1.023
ID229721	229721	62	61.045	32.633	18.775	0	186	186	2	1	-10921639	185.476	180	131	255	3895	35.770	2.000	0.150	1.353
ID229720	229720	64	58.934	13.869	16.361	0	186	186	2	1	-10921639	192.905	199	121	255	4051	38.442	2.000	0.145	1.272
ID229727	229727	76	51.137	25.368	27.107	0	186	186	2	1	-10921639	161.762	158	102	243	3397	39.032	2.000	0.114	0.849
ID229726	229726	89	73.850	31.888	25.875	0	186	186	2	1	-10921639	223.476	250	163	255	4693	35.401	4.800	0.198	2.083
ID229725	229725	85	32.317	17.083	23.758	0	186	186	2	1	-10921639	168.524	169	112	229	3539	33.352	7.600	0.049	0.472
ID229724	229724	82	29.274	19.681	21.618	0	186	186	2	1	-10921639	179.238	178	128	234	3764	27.769	7.600	0.056	0.683
ID229747	229747	82	55.333	19.071	22.123	0	187	187	2	1	-10921639	201.905	205	137	255	4240	31.970	2.000	0.125	1.401
ID229746	229746	61	37.108	24.271	20.133	0	187	187	2	1	-10921639	168.810	167	134	232	3545	25.236	2.000	0.080	0.988
ID229745	229745	62	45.522	32.579	18.377	0	187	187	2	1	-10921639	159.762	158	109	226	3355	32.857	4.800	0.124	1.076
ID229744	229744	64	55.567	13.652	16.701	0	187	187	2	1	-10921639	207.810	205	126	255	4364	35.674	3.200	0.133	1.364
ID229751	229751	87	51.887	22.371	35.355	0	187	187	2	1	-10921639	160.762	152	82	239	3376	46.552	4.800	0.157	0.940
ID229750	229750	76	43.292	25.431	26.599	0	187	187	2	1	-10921639	164.571	161	114	228	3456	32.123	2.000	0.108	0.995
ID229749	229749	89	68.748	31.886	26.272	0	187	187	2	1	-10921639	226.190	239	155	255	4750	33.585	4.800	0.173	1.987
ID229748	229748	75	61.850	9.007	22.527	0	187	187	2	1	-10921639	156.762	144	82	245	3292	46.215	2.000	0.166	0.968
ID229743	229743	94	59.665	21.025	14.772	0	187	187	2	1	-10921639	199.905	194	137	255	4198	36.102	2.000	0.131	1.280
ID229742	229742	63	64.911	23.260	7.787	0	187	187	2	1	-10921639	181.000	188	126	255	3801	41.364	2.000	0.147	1.120
ID229741	229741	93	35.269	9.927	4.743	0	187	187	2	1	-10921639	40.857	31	17	107	858	23.591	2.000	0.330	0.859
ID229767	229767	None	31.703	23.625	13.781	0	188	188	2	1	-10921639	176.571	175	126	231	3708	31.927	2.000	0.049	0.512
ID229766	229766	63	77.439	22.985	8.013	0	188	188	2	1	-10921639	189.476	186	93	255	3979	47.878	2.000	0.176	1.185
ID229765	229765	None	36.881	28.127	6.370	0	188	188	2	1	-10921639	109.667	117	45	171	2303	33.726	2.000	0.153	0.865
ID229764	229764	93	30.595	10.161	5.493	0	188	188	2	1	-10921639	39.429	39	15	90	828	22.380	2.000	0.327	0.868
ID229771	229771	61	46.089	24.267	20.073	0	188	188	2	1	-10921639	181.857	177	137	245	3819	31.845	2.000	0.078	0.828
ID229770	229770	62	53.361	32.201	18.761	0	188	188	2	1	-10921639	175.429	166	114	235	3684	36.206	2.000	0.115	0.997
ID229769	229769	64	55.252	14.392	15.583	0	188	188	2	1	-10921639	206.714	212	159	255	4341	31.190	6.280	0.144	1.669
ID229768	229768	94	40.396	20.387	14.565	0	188	188	2	1	-10921639	189.429	190	134	247	3978	28.980	2.000	0.085	1.019
ID229775	229775	89	68.906	31.773	26.326	0	188	188	2	1	-10921639	222.714	229	174	255	4677	33.249	4.800	0.177	2.016
ID229774	229774	None	36.483	16.340	23.773	0	188	188	2	1	-10921639	184.905	182	123	247	3883	30.760	3.200	0.074	0.827
ID229773	229773	75	43.003	9.157	22.652	0	188	188	2	1	-10921639	146.667	153	61	212	3080	42.209	2.000	0.104	0.657
ID229772	229772	82	31.838	19.722	21.889	0	188	188	2	1	-10921639	189.810	186	158	239	3986	21.748	4.800	0.071	1.151
ID229777	229777	87	49.302	22.757	35.058	0	188	188	2	1	-10921639	167.476	155	99	223	3517	37.504	6.299	0.146	1.139
ID229776	229776	76	55.613	25.542	26.987	0	188	188	2	1	-10921639	160.333	152	104	248	3367	42.561	2.000	0.098	0.670
ID229763	229763	87	47.016	22.690	34.094	0	189	189	2	1	-10921639	157.524	159	101	215	3308	32.924	2.000	0.111	0.954
ID229762	229762	None	29.501	42.000	28.000	0	189	189	2	1	-10921639	135.095	125	109	196	2837	24.116	7.600	0.129	1.282
ID229761	229761	76	52.320	25.183	26.795	0	189	189	2	1	-10921639	166.333	153	121	253	3493	36.446	2.000	0.119	0.972
ID229760	229760	89	68.887	32.144	26.185	0	189	189	2	1	-10921639	232.714	251	172	255	4887	28.230	4.800	0.182	2.540
ID229755	229755	62	62.894	31.820	18.643	0	189	189	2	1	-10921639	181.095	182	110	255	3803	38.887	2.000	0.141	1.154
ID229754	229754	64	54.238	13.199	15.805	0	189	189	2	1	-10921639	193.905	199	112	248	4072	37.587	6.309	0.147	1.322
ID229753	229753	94	56.387	20.154	14.705	0	189	189	2	1	-10921639	203.333	204	153	255	4270	27.778	4.800	0.132	1.703
ID229752	229752	63	77.596	23.127	7.639	0	189	189	2	1	-10921639	186.905	180	125	255	3925	41.621	2.000	0.183	1.387
ID229759	229759	82	39.568	19.754	22.341	0	189	189	2	1	-10921639	188.000	183	145	255	3948	27.644	4.800	0.085	1.069
ID229758	229758	95	29.009	12.901	21.718	0	189	189	2	1	-10921639	185.762	188	147	223	3901	22.439	2.000	0.049	0.773
ID229757	229757	75	59.456	7.983	21.900	0	189	189	2	1	-10921639	150.762	155	79	229	3166	41.678	2.000	0.153	0.963
ID229756	229756	61	48.259	24.366	20.242	0	189	189	2	1	-10921639	182.762	177	126	255	3838	35.020	2.000	0.091	0.869
ID229831	229831	64	58.181	14.286	15.558	0	190	190	2	1	-10921639	216.429	216	153	255	4545	34.278	4.800	0.142	1.571
ID229830	229830	94	45.755	20.550	14.851	0	190	190	2	1	-10921639	212.333	210	169	250	4459	23.737	4.800	0.108	1.739
ID229829	229829	63	72.983	23.362	7.740	0	190	190	2	1	-10921639	189.762	180	129	255	3985	42.515	2.000	0.177	1.345
ID229835	229835	95	35.347	12.814	21.648	0	190	190	2	1	-10921639	194.810	197	148	255	4091	27.529	6.347	0.062	0.825
ID229834	229834	75	65.122	7.837	22.066	0	190	190	2	1	-10921639	157.429	159	79	250	3306	42.906	2.000	0.175	1.093
ID229833	229833	61	29.372	25.089	19.795	0	190	190	2	1	-10921639	169.810	169	126	232	3566	26.351	2.000	0.050	0.618
ID229832	229832	62	42.475	31.641	18.540	0	190	190	2	1	-10921639	169.524	166	107	251	3560	38.360	2.000	0.079	0.647
ID229839	229839	87	53.069	22.651	33.923	0	190	190	2	1	-10921639	150.333	142	95	212	3157	33.374	2.000	0.136	1.081
ID229838	229838	76	64.820	25.630	26.735	0	190	190	2	1	-10921639	173.524	159	126	255	3644	43.045	2.000	0.140	0.990
ID229837	229837	89	65.099	31.907	25.881	0	190	190	2	1	-10921639	224.524	255	129	255	4715	39.832	4.800	0.157	1.530
ID229836	229836	None	29.380	16.508	24.005	0	190	190	2	1	-10921639	177.952	177	126	223	3737	27.888	4.800	0.065	0.775
ID229795	229795	89	62.396	32.014	26.267	0	191	191	2	1	-10921639	229.857	248	161	255	4827	31.828	4.800	0.160	1.989
ID229794	229794	95	35.136	11.753	21.791	0	191	191	2	1	-10921639	182.190	177	133	234	3826	27.537	2.000	0.055	0.690
ID229793	229793	75	52.442	8.239	21.862	0	191	191	2	1	-10921639	158.476	156	95	228	3328	38.022	2.000	0.143	1.045
ID229792	229792	61	28.278	24.446	20.207	0	191	191	2	1	-10921639	178.619	185	129	216	3751	25.093	3.200	0.061	0.818
ID229799	229799	87	55.921	23.339	34.444	0	191	191	2	1	-10921639	152.524	145	85	235	3203	40.850	2.000	0.129	0.853
ID229798	229798	None	28.271	42.000	28.000	0	191	191	2	1	-10921639	129.810	126	100	199	2726	26.130	2.000	0.093	0.842
ID229797	229797	None	29.537	37.909	27.495	0	191	191	2	1	-10921639	137.429	131	87	188	2886	24.929	2.000	0.055	0.573
ID229796	229796	76	66.877	25.021	26.623	0	191	191	2	1	-10921639	179.762	183	117	255	3775	44.059	2.000	0.158	1.111
ID229791	229791	62	52.488	31.592	18.486	0	191	191	2	1	-10921639	174.048	169	114	255	3655	44.998	2.000	0.113	0.788
ID229790	229790	64	53.024	14.011	15.971	0	191	191	2	1	-10921639	208.476	221	133	255	4378	36.146	6.326	0.132	1.347
ID229789	229789	94	51.840	21.626	14.873	0	191	191	2	1	-10921639	216.143	224	161	255	4539	33.041	4.800	0.121	1.414
ID229788	229788	63	62.001	23.480	7.834	0	191	191	2	1	-10921639	185.619	196	125	255	3898	39.475	4.800	0.143	1.178
ID229779	229779	94	48.582	21.113	14.969	0	192	192	2	1	-10921639	201.381	205	148	255	4229	30.704	2.000	0.106	1.253
ID229778	229778	63	66.782	23.409	7.670	0	192	192	2	1	-10921639	175.000	175	118	255	3675	41.887	2.000	0.154	1.117
ID229783	229783	75	54.487	8.273	22.261	0	192	192	2	1	-10921639	156.143	163	93	210	3279	39.468	2.000	0.163	1.108
ID229782	229782	61	43.830	24.598	20.117	0	192	192	2	1	-10921639	172.571	175	120	235	3624	31.268	2.000	0.090	0.916
ID229781	229781	62	47.527	31.648	18.166	0	192	192	2	1	-10921639	158.429	150	112	239	3327	38.483	2.000	0.115	0.851
ID229780	229780	64	54.893	14.467	15.551	0	192	192	2	1	-10921639	199.476	199	131	255	4189	35.074	6.295	0.135	1.351
ID229787	229787	87	76.665	23.053	34.136	0	192	192	2	1	-10921639	160.190	131	102	255	3364	51.978	2.000	0.163	0.864
ID229786	229786	76	43.896	25.382	26.600	0	192	192	2	1	-10921639	154.000	147	101	215	3234	33.486	2.000	0.113	0.933
ID229785	229785	89	65.983	31.990	26.119	0	192	192	2	1	-10921639	225.476	242	167	255	4735	31.041	4.800	0.174	2.149
ID229784	229784	95	27.335	13.529	22.962	0	192	192	2	1	-10921639	175.714	172	133	229	3690	26.439	6.390	0.042	0.539
ID229859	229859	96	34.808	19.771	22.489	0	193	193	2	1	-10921639	187.476	186	137	248	3937	27.305	7.600	0.078	0.998
ID229858	229858	95	30.557	14.000	23.000	0	193	193	2	1	-10921639	177.905	180	121	245	3736	36.328	2.000	0.040	0.373
ID229857	229857	75	59.043	8.490	22.326	0	193	193	2	1	-10921639	161.810	169	87	250	3398	46.974	2.000	0.177	1.038
ID229856	229856	61	46.406	24.615	20.154	0	193	193	2	1	-10921639	182.381	167	112	255	3830	37.858	2.000	0.082	0.729
ID229863	229863	87	74.204	22.778	34.037	0	193	193	2	1	-10921639	164.476	144	95	255	3454	48.897	2.000	0.172	0.988
ID229862	229862	None	34.768	42.000	29.000	0	193	193	2	1	-10921639	135.429	133	89	226	2844	33.108	6.312	0.119	0.869
ID229861	229861	76	46.276	25.299	27.151	0	193	193	2	1	-10921639	166.429	164	118	224	3495	33.751	2.000	0.108	0.959
ID229860	229860	89	59.577	32.192	25.770	0	193	193	2	1	-10921639	215.762	210	142	255	4531	35.415	4.800	0.151	1.602
ID229855	229855	62	47.843	31.063	18.355	0	193	193	2	1	-10921639	168.095	171	95	242	3530	44.341	2.000	0.089	0.618
ID229854	229854	64	52.052	14.613	15.939	0	193	193	2	1	-10921639	200.810	212	131	255	4217	37.258	7.600	0.116	1.123
ID229853	229853	94	66.163	21.730	14.944	0	193	193	2	1	-10921639	211.476	216	140	255	4441	34.812	4.800	0.175	1.806
ID229852	229852	63	78.430	23.690	7.916	0	193	193	2	1	-10921639	185.476	180	123	255	3895	46.064	2.000	0.198	1.334
ID229843	229843	62	45.260	31.190	18.221	0	194	194	2	1	-10921639	165.476	158	102	224	3475	38.052	2.000	0.094	0.747
ID229842	229842	64	60.251	14.186	16.197	0	194	194	2	1	-10921639	192.286	197	137	255	4038	36.058	4.800	0.158	1.459
ID229841	229841	94	52.486	21.173	14.864	0	194	194	2	1	-10921639	206.524	218	150	255	4337	35.215	4.800	0.122	1.276
ID229840	229840	63	70.012	24.089	7.978	0	194	194	2	1	-10921639	175.333	174	115	231	3682	39.833	2.000	0.183	1.360
ID229847	229847	96	36.869	19.910	22.531	0	194	194	2	1	-10921639	181.810	182	120	240	3818	30.162	2.000	0.092	1.017
ID229846	229846	None	36.666	37.350	22.078	0	194	194	2	1	-10921639	143.333	139	82	218	3010	35.649	3.200	0.079	0.587
ID229845	229845	75	57.466	8.374	22.464	0	194	194	2	1	-10921639	161.905	178	82	220	3400	45.793	2.000	0.171	1.033
ID229844	229844	61	38.813	24.409	20.148	0	194	194	2	1	-10921639	178.476	174	140	245	3748	28.319	2.000	0.067	0.786
ID229851	229851	87	64.336	22.701	34.317	0	194	194	2	1	-10921639	156.571	140	87	251	3288	47.166	2.000	0.152	0.877
ID229850	229850	76	34.010	25.179	27.172	0	194	194	2	1	-10921639	137.619	136	96	199	2890	29.020	2.000	0.056	0.502
ID229849	229849	89	67.738	32.004	25.957	0	194	194	2	1	-10921639	217.095	226	161	255	4559	35.502	4.800	0.170	1.781
ID229848	229848	97	28.241	42.000	23.000	0	194	194	2	1	-10921639	120.524	120	77	197	2531	27.544	2.000	0.076	0.618
ID229803	229803	64	46.852	14.704	16.185	0	195	195	2	1	-10921639	200.762	204	144	235	4216	24.560	4.800	0.127	1.845
ID229802	229802	94	52.910	20.637	14.782	0	195	195	2	1	-10921639	218.190	213	163	255	4582	28.731	4.800	0.117	1.590
ID229801	229801	63	72.509	23.988	7.948	0	195	195	2	1	-10921639	178.286	163	104	255	3744	46.033	2.000	0.172	1.135
ID229800	229800	None	27.592	19.119	7.752	0	195	195	2	1	-10921639	110.238	110	69	174	2315	29.175	2.000	0.057	0.410
ID229807	229807	75	58.590	8.727	22.485	0	195	195	2	1	-10921639	178.714	177	91	255	3753	43.090	2.000	0.150	1.083
ID229806	229806	98	32.846	34.578	20.429	0	195	195	2	1	-10921639	170.905	171	93	234	3589	39.437	2.000	0.072	0.580
ID229805	229805	61	45.290	24.461	20.336	0	195	195	2	1	-10921639	196.143	201	131	255	4119	34.823	2.000	0.069	0.732
ID229804	229804	62	42.941	31.212	18.451	0	195	195	2	1	-10921639	171.524	169	107	255	3602	41.859	7.600	0.077	0.587
ID229811	229811	76	34.561	25.010	27.286	0	195	195	2	1	-10921639	151.190	153	117	212	3175	25.579	2.000	0.072	0.793
ID229810	229810	97	31.190	42.000	23.000	0	195	195	2	1	-10921639	137.000	140	87	199	2877	30.249	2.000	0.099	0.818
ID229809	229809	96	45.886	20.151	22.801	0	195	195	2	1	-10921639	197.810	205	112	255	4154	35.172	2.000	0.093	0.957
ID229808	229808	95	29.778	13.914	22.889	0	195	195	2	1	-10921639	185.810	182	134	237	3902	26.572	2.000	0.056	0.738
ID229814	229814	87	75.679	22.428	33.900	0	195	195	2	1	-10921639	161.762	152	58	255	3397	58.989	2.000	0.174	0.814
ID229813	229813	None	31.595	42.000	28.000	0	195	195	2	1	-10921639	155.286	153	137	210	3261	17.286	4.800	0.109	1.769
ID229812	229812	89	57.886	32.030	26.576	0	195	195	2	1	-10921639	202.000	205	136	255	4242	39.872	6.323	0.148	1.307
ID229827	229827	89	63.621	31.887	26.640	0	196	196	2	1	-10921639	201.810	210	137	255	4238	36.754	4.800	0.154	1.468
ID229826	229826	76	52.106	25.260	26.906	0	196	196	2	1	-10921639	161.143	145	115	245	3384	36.515	2.000	0.103	0.826
ID229825	229825	96	39.739	20.846	23.643	0	196	196	2	1	-10921639	183.952	180	136	245	3863	35.974	2.000	0.065	0.627
ID229824	229824	97	42.481	42.000	23.000	0	196	196	2	1	-10921639	161.095	152	85	224	3383	34.988	3.200	0.114	0.943
ID229828	229828	87	82.190	22.285	33.718	0	196	196	2	1	-10921639	165.000	142	71	255	3465	60.828	2.000	0.178	0.822
ID229815	229815	63	59.757	23.457	7.574	0	196	196	2	1	-10921639	176.429	174	109	245	3705	38.520	6.334	0.149	1.191
ID229819	229819	62	43.114	30.694	18.750	0	196	196	2	1	-10921639	185.810	188	123	255	3902	36.849	6.203	0.071	0.666
ID229818	229818	64	58.714	14.945	16.268	0	196	196	2	1	-10921639	204.667	212	137	255	4298	38.150	2.000	0.124	1.182
ID229817	229817	94	57.648	20.845	14.806	0	196	196	2	1	-10921639	223.476	218	180	255	4693	27.475	4.800	0.138	1.970
ID229816	229816	99	44.446	25.843	11.619	0	196	196	2	1	-10921639	172.476	172	114	255	3622	35.716	2.000	0.089	0.790
ID229823	229823	None	28.336	38.354	22.649	0	196	196	2	1	-10921639	155.476	148	118	197	3265	24.180	2.000	0.050	0.618
ID229822	229822	95	45.262	13.172	22.132	0	196	196	2	1	-10921639	204.619	201	145	255	4297	31.242	2.000	0.097	1.156
ID229821	229821	75	54.005	8.174	22.142	0	196	196	2	1	-10921639	164.238	163	95	234	3449	44.151	2.000	0.144	0.936
ID229820	229820	98	35.041	33.150	20.788	0	196	196	2	1	-10921639	191.857	201	126	239	4029	32.267	4.800	0.071	0.785
ID229867	229867	94	61.590	21.154	14.870	0	197	197	2	1	-10921639	216.762	212	167	255	4552	30.976	3.200	0.139	1.705
ID229866	229866	99	40.412	25.962	11.882	0	197	197	2	1	-10921639	157.238	150	101	232	3302	33.917	2.000	0.072	0.622
ID229865	229865	63	52.634	23.469	7.688	0	197	197	2	1	-10921639	160.333	155	102	234	3367	35.385	2.000	0.121	0.976
ID229864	229864	100	31.666	20.329	7.665	0	197	197	2	1	-10921639	129.667	128	87	183	2723	27.931	6.188	0.098	0.826
ID229871	229871	None	34.531	24.944	20.183	0	197	197	2	1	-10921639	173.190	169	125	223	3637	25.067	2.000	0.069	0.889
ID229870	229870	98	39.006	33.653	19.445	0	197	197	2	1	-10921639	166.429	175	98	228	3495	39.700	2.000	0.084	0.649
ID229869	229869	62	46.870	30.264	18.448	0	197	197	2	1	-10921639	172.952	172	96	251	3632	42.829	2.000	0.110	0.797
ID229868	229868	64	49.175	15.325	16.248	0	197	197	2	1	-10921639	192.571	196	137	255	4044	33.805	4.800	0.113	1.155
ID229875	229875	97	30.730	42.000	23.000	0	197	197	2	1	-10921639	149.095	145	118	186	3131	20.511	4.800	0.139	1.779
ID229874	229874	96	50.097	20.495	22.690	0	197	197	2	1	-10921639	193.381	199	131	255	4061	34.725	2.000	0.122	1.210
ID229873	229873	75	44.518	8.760	22.521	0	197	197	2	1	-10921639	165.762	174	88	216	3481	37.332	7.600	0.104	0.837
ID229872	229872	95	47.629	12.781	21.348	0	197	197	2	1	-10921639	204.381	204	156	255	4292	29.376	4.800	0.099	1.250
ID229878	229878	87	65.026	22.654	33.595	0	197	197	2	1	-10921639	143.524	136	80	239	3014	43.452	2.000	0.171	0.963
ID229877	229877	76	33.744	24.971	26.809	0	197	197	2	1	-10921639	139.714	140	96	191	2934	29.116	7.600	0.072	0.644
ID229876	229876	89	58.149	31.937	25.680	0	197	197	2	1	-10921639	197.238	196	144	255	4142	33.315	2.000	0.139	1.442
ID229891	229891	101	44.028	42.000	29.000	0	198	198	2	1	-10921639	159.476	163	102	199	3349	27.981	4.800	0.179	1.729
ID229890	229890	89	59.020	31.792	28.215	0	198	198	2	1	-10921639	189.429	185	136	255	3978	37.224	6.313	0.142	1.266
ID229889	229889	76	54.150	24.725	26.840	0	198	198	2	1	-10921639	160.286	158	88	255	3366	43.399	2.000	0.118	0.779
ID229888	229888	97	65.221	42.000	23.000	0	198	198	2	1	-10921639	185.905	186	139	248	3904	33.332	2.000	0.200	1.863
ID229892	229892	87	66.028	22.609	33.353	0	198	198	2	1	-10921639	154.333	140	107	245	3241	40.862	2.000	0.189	1.200
ID229879	229879	100	44.124	19.816	7.767	0	198	198	2	1	-10921639	140.048	134	85	202	2941	32.481	2.000	0.111	0.862
ID229883	229883	64	47.517	14.290	15.863	0	198	198	2	1	-10921639	201.095	213	140	255	4223	38.139	6.279	0.110	1.041
ID229882	229882	94	58.911	21.016	14.798	0	198	198	2	1	-10921639	214.571	221	171	255	4506	32.661	2.000	0.127	1.481
ID229881	229881	99	43.518	26.030	11.643	0	198	198	2	1	-10921639	163.143	152	107	240	3426	35.882	2.000	0.072	0.608
ID229880	229880	63	54.709	23.650	7.690	0	198	198	2	1	-10921639	164.667	161	106	235	3458	39.140	2.000	0.121	0.906
ID229887	229887	96	49.608	20.176	22.811	0	198	198	2	1	-10921639	200.333	190	139	255	4207	34.558	6.239	0.107	1.116
ID229886	229886	95	47.285	12.135	21.868	0	198	198	2	1	-10921639	211.571	210	155	255	4443	35.196	2.000	0.087	0.966
ID229885	229885	75	39.959	8.222	21.832	0	198	198	2	1	-10921639	164.000	167	90	228	3444	38.079	6.357	0.117	0.899
ID229884	229884	62	40.097	30.785	18.853	0	198	198	2	1	-10921639	185.667	186	142	243	3899	27.701	6.396	0.094	1.157
ID229895	229895	99	35.522	26.144	11.857	0	199	199	2	1	-10921639	161.476	166	102	218	3391	31.899	2.000	0.076	0.716
ID229894	229894	63	57.364	23.068	7.748	0	199	199	2	1	-10921639	154.762	152	101	255	3250	40.895	2.000	0.116	0.789
ID229893	229893	100	36.625	20.181	7.368	0	199	199	2	1	-10921639	121.333	117	61	207	2548	42.003	2.000	0.128	0.657
ID229899	229899	62	47.149	30.764	18.193	0	199	199	2	1	-10921639	169.333	167	112	255	3556	39.358	7.600	0.097	0.762
ID229898	229898	102	41.606	16.758	16.519	0	199	199	2	1	-10921639	199.857	202	153	255	4197	32.102	7.600	0.065	0.756
ID229897	229897	64	32.210	14.347	15.834	0	199	199	2	1	-10921639	172.143	177	121	243	3615	36.888	6.221	0.072	0.628
ID229896	229896	94	53.912	21.512	14.820	0	199	199	2	1	-10921639	212.714	218	144	255	4467	35.599	2.000	0.117	1.250
ID229903	229903	96	41.456	20.408	22.773	0	199	199	2	1	-10921639	187.810	193	144	232	3944	25.777	6.151	0.107	1.411
ID229902	229902	95	41.640	11.909	21.671	0	199	199	2	1	-10921639	191.905	193	137	247	4030	31.975	2.000	0.065	0.737
ID229901	229901	75	51.178	8.384	21.744	0	199	199	2	1	-10921639	154.524	150	87	220	3245	42.710	6.380	0.135	0.859
ID229900	229900	98	27.171	34.549	20.184	0	199	199	2	1	-10921639	159.714	172	96	204	3354	34.540	7.600	0.065	0.562
ID229907	229907	101	35.524	42.000	29.000	0	199	199	2	1	-10921639	134.333	133	102	172	2821	23.705	7.600	0.143	1.418
ID229906	229906	76	57.792	25.242	26.972	0	199	199	2	1	-10921639	153.095	144	95	224	3215	37.885	2.000	0.137	0.976
ID229905	229905	89	56.696	31.935	25.837	0	199	199	2	1	-10921639	193.571	194	126	255	4065	43.437	6.317	0.134	1.054
ID229904	229904	97	54.275	42.000	23.000	0	199	199	2	1	-10921639	163.333	151	124	209	3430	32.066	3.200	0.165	1.442
ID229908	229908	87	68.951	22.622	33.213	0	199	199	2	1	-10921639	152.905	134	98	229	3211	40.710	2.000	0.195	1.227
ID229923	229923	94	51.384	20.681	14.592	0	200	200	2	1	-10921639	219.000	223	137	255	4599	32.441	4.800	0.106	1.295
ID229922	229922	99	46.584	26.231	11.597	0	200	200	2	1	-10921639	172.190	174	102	255	3616	41.046	2.000	0.084	0.647
ID229921	229921	63	47.931	23.031	7.651	0	200	200	2	1	-10921639	156.048	161	98	248	3277	37.413	2.000	0.097	0.737
ID229920	229920	100	29.473	20.561	7.771	0	200	200	2	1	-10921639	146.857	140	88	248	3084	36.976	4.800	0.120	0.850
ID229927	229927	75	63.226	8.535	21.671	0	200	200	2	1	-10921639	201.714	212	129	250	4236	38.104	4.800	0.158	1.447
ID229926	229926	98	39.878	33.363	20.946	0	200	200	2	1	-10921639	195.381	212	144	239	4103	29.015	3.200	0.079	0.990
ID229925	229925	62	27.768	30.528	18.222	0	200	200	2	1	-10921639	167.238	164	107	221	3512	28.731	2.000	0.055	0.608
ID229924	229924	102	44.850	15.611	16.789	0	200	200	2	1	-10921639	218.762	220	180	255	4594	26.009	7.600	0.095	1.459
ID229931	229931	97	41.343	42.000	23.000	0	200	200	2	1	-10921639	166.524	161	105	215	3497	31.165	3.200	0.126	1.195
ID229930	229930	None	27.860	38.228	22.797	0	200	200	2	1	-10921639	149.619	147	109	232	3142	30.227	7.600	0.023	0.224
ID229929	229929	96	48.789	20.740	22.748	0	200	200	2	1	-10921639	186.857	178	131	255	3924	38.631	7.600	0.079	0.712
ID229928	229928	95	37.152	12.769	21.575	0	200	200	2	1	-10921639	220.381	218	174	255	4628	23.331	4.800	0.077	1.344
ID229935	229935	87	73.282	22.492	33.105	0	200	200	2	1	-10921639	148.000	129	82	255	3108	52.333	2.000	0.191	0.906
ID229934	229934	101	32.766	42.000	29.000	0	200	200	2	1	-10921639	134.857	140	88	185	2832	26.725	3.200	0.114	1.036
ID229933	229933	89	59.390	32.235	26.667	0	200	200	2	1	-10921639	208.952	215	144	255	4388	37.403	4.800	0.157	1.512
ID229932	229932	76	59.571	24.996	26.833	0	200	200	2	1	-10921639	169.143	166	118	255	3552	39.218	2.000	0.133	1.013
ID229939	229939	102	29.473	13.241	15.633	0	201	201	2	1	-10921639	157.619	161	109	202	3310	27.504	2.000	0.088	0.931
ID229938	229938	94	43.641	20.462	14.757	0	201	201	2	1	-10921639	196.429	196	147	250	4125	28.191	3.200	0.088	1.132
ID229937	229937	99	33.964	25.904	11.909	0	201	201	2	1	-10921639	152.762	166	82	207	3208	34.535	2.000	0.065	0.543
ID229936	229936	63	43.221	23.137	7.954	0	201	201	2	1	-10921639	148.619	155	101	202	3121	31.401	2.000	0.115	0.974
ID229943	229943	96	34.830	20.279	22.974	0	201	201	2	1	-10921639	185.952	188	144	220	3905	23.453	2.000	0.081	1.187
ID229942	229942	95	28.682	12.540	22.393	0	201	201	2	1	-10921639	188.429	183	145	224	3957	20.220	7.600	0.071	1.240
ID229941	229941	75	33.821	9.121	22.434	0	201	201	2	1	-10921639	163.571	171	110	202	3435	27.442	4.800	0.112	1.202
ID229940	229940	98	34.474	33.437	21.471	0	201	201	2	1	-10921639	177.905	175	121	234	3736	28.481	2.000	0.072	0.843
ID229947	229947	87	59.898	22.753	33.158	0	201	201	2	1	-10921639	141.714	131	101	245	2976	37.328	2.000	0.165	1.074
ID229946	229946	89	65.254	32.381	26.986	0	201	201	2	1	-10921639	202.905	191	140	255	4261	36.708	4.800	0.179	1.681
ID229945	229945	76	42.609	24.798	26.763	0	201	201	2	1	-10921639	152.429	155	95	212	3201	33.812	2.000	0.099	0.811
ID229944	229944	97	38.772	42.000	23.000	0	201	201	2	1	-10921639	161.714	158	120	204	3396	25.245	4.800	0.140	1.576
ID229911	229911	94	40.141	20.234	14.919	0	202	202	2	1	-10921639	188.810	185	142	253	3965	28.840	7.600	0.072	0.884
ID229910	229910	99	28.071	25.434	12.528	0	202	202	2	1	-10921639	163.000	158	102	226	3423	28.011	7.600	0.060	0.663
ID229909	229909	63	28.893	23.667	7.748	0	202	202	2	1	-10921639	148.000	148	104	188	3108	23.660	4.800	0.097	1.103
ID229915	229915	98	44.970	33.409	21.828	0	202	202	2	1	-10921639	186.333	180	153	234	3913	27.010	7.600	0.098	1.228
ID229914	229914	95	32.248	12.624	21.592	0	202	202	2	1	-10921639	193.095	193	155	251	4055	25.436	2.000	0.063	0.898
ID229913	229913	75	34.919	8.118	21.772	0	202	202	2	1	-10921639	143.524	142	93	193	3014	29.510	2.000	0.094	0.839
ID229912	229912	102	30.296	14.482	15.671	0	202	202	2	1	-10921639	163.381	167	121	224	3431	26.390	6.354	0.082	0.935
ID229919	229919	87	47.754	22.565	33.188	0	202	202	2	1	-10921639	136.048	133	102	194	2857	24.389	4.800	0.161	1.544
ID229918	229918	89	41.012	32.202	27.913	0	202	202	2	1	-10921639	176.333	185	121	212	3703	24.204	4.800	0.119	1.554
ID229917	229917	76	47.063	24.984	26.911	0	202	202	2	1	-10921639	156.810	152	115	235	3293	32.580	2.000	0.101	0.880
ID229916	229916	97	30.532	42.000	23.000	0	202	202	2	1	-10921639	149.286	156	112	177	3135	19.622	4.800	0.131	1.766
ID229955	229955	None	45.725	20.050	22.007	0	203	203	2	1	-10921639	188.095	175	129	255	3950	37.562	2.000	0.083	0.770
ID229954	229954	95	47.846	12.095	21.995	0	203	203	2	1	-10921639	182.762	183	131	255	3838	33.348	3.200	0.084	0.849
ID229953	229953	75	34.451	7.986	21.848	0	203	203	2	1	-10921639	146.524	144	102	202	3077	25.369	6.378	0.096	1.010
ID229952	229952	98	36.414	33.528	21.050	0	203	203	2	1	-10921639	170.667	174	110	224	3584	33.278	7.600	0.070	0.675
ID229958	229958	87	51.415	22.690	33.066	0	203	203	2	1	-10921639	125.048	118	83	201	2626	31.131	2.000	0.161	1.116
ID229957	229957	89	50.071	32.343	26.090	0	203	203	2	1	-10921639	186.714	185	126	231	3921	29.210	4.800	0.133	1.501
ID229956	229956	76	34.072	25.083	26.481	0	203	203	2	1	-10921639	154.238	155	110	209	3239	26.195	2.000	0.068	0.748
ID229951	229951	143	27.283	25.690	20.148	0	203	203	2	1	-10921639	162.238	159	125	199	3407	22.387	5.987	0.068	0.919
ID229950	229950	102	29.066	14.446	16.720	0	203	203	2	1	-10921639	175.810	175	133	207	3692	20.834	4.800	0.089	1.378
ID229949	229949	94	32.333	20.745	15.397	0	203	203	2	1	-10921639	180.333	182	139	234	3787	24.455	7.600	0.084	1.142
ID229948	229948	63	28.780	23.546	7.815	0	203	203	2	1	-10921639	140.238	140	98	180	2945	23.685	6.416	0.077	0.851
ID229963	229963	143	39.227	28.295	19.746	0	204	204	2	1	-10921639	170.810	171	109	221	3587	32.809	2.000	0.098	0.931
ID229962	229962	102	32.601	15.204	17.944	0	204	204	2	1	-10921639	185.762	186	129	220	3901	22.594	4.800	0.087	1.316
ID229961	229961	94	28.856	21.837	15.028	0	204	204	2	1	-10921639	171.667	174	131	207	3605	19.744	7.600	0.083	1.325
ID229960	229960	63	31.372	24.255	7.774	0	204	204	2	1	-10921639	125.095	120	88	171	2627	23.058	2.000	0.084	0.837
ID229967	229967	87	48.731	23.045	33.097	0	204	204	2	1	-10921639	135.571	129	98	194	2847	27.152	2.000	0.158	1.360
ID229966	229966	76	35.188	25.866	27.171	0	204	204	2	1	-10921639	151.905	153	121	199	3190	21.419	2.000	0.090	1.176
ID229965	229965	89	34.684	32.067	25.190	0	204	204	2	1	-10921639	160.619	163	117	229	3373	26.958	2.000	0.072	0.797
ID229964	229964	75	42.105	7.861	20.831	0	204	204	2	1	-10921639	125.667	129	82	174	2639	27.556	2.000	0.135	1.086
ID229971	229971	76	42.489	25.256	27.048	0	205	205	2	1	-10921639	136.381	126	102	199	2864	30.428	2.000	0.099	0.807
ID229970	229970	None	28.529	31.220	18.590	0	205	205	2	1	-10921639	140.143	139	102	190	2943	24.463	2.000	0.062	0.667
ID229969	229969	None	29.414	11.094	17.046	0	205	205	2	1	-10921639	132.286	144	69	172	2778	29.323	2.000	0.091	0.754
ID229968	229968	94	30.899	22.798	13.757	0	205	205	2	1	-10921639	154.762	161	91	197	3250	30.040	7.600	0.081	0.770
ID229973	229973	87	30.192	23.504	32.595	0	205	205	2	1	-10921639	113.619	115	64	145	2386	23.667	4.800	0.128	1.086
ID229972	229972	None	27.296	31.920	29.772	0	205	205	2	1	-10921639	113.286	112	80	153	2379	22.756	3.200	0.089	0.815
ID229959	229959	87	32.084	22.309	32.941	0	206	206	2	1	-10921639	103.571	106	58	148	2175	24.498	2.000	0.123	0.927
ID229975	229975	None	33.634	29.282	19.835	0	207	207	2	1	-10921639	148.000	148	104	194	3108	24.680	2.000	0.077	0.853
ID229974	229974	None	27.110	14.195	16.332	0	207	207	2	1	-10921639	136.571	136	87	190	2868	27.904	6.411	0.063	0.577
ID229976	229976	None	28.219	7.734	21.868	0	207	207	2	1	-10921639	113.095	112	79	152	2375	19.634	2.000	0.087	0.918
ID229977	229977	87	33.209	22.955	32.446	0	208	208	2	1	-10921639	110.952	107	69	161	2330	23.275	2.000	0.104	0.896
ID229979	229979	None	31.072	32.849	16.801	0	209	209	2	1	-10921639	117.952	123	71	155	2477	23.745	7.600	0.104	0.937
ID229978	229978	104	27.505	22.543	15.045	0	209	209	2	1	-10921639	138.429	137	96	186	2907	22.857	2.000	0.068	0.771
ID229980	229980	87	30.048	22.960	32.520	0	209	209	2	1	-10921639	98.714	104	52	144	2073	27.648	4.800	0.135	0.852
ID229983	229983	87	32.035	22.636	32.481	0	210	210	2	1	-10921639	105.048	101	85	153	2206	16.931	4.800	0.141	1.530
ID229982	229982	None	28.238	31.956	24.827	0	210	210	2	1	-10921639	148.286	153	120	183	3114	18.831	2.000	0.075	1.099
ID229981	229981	104	28.525	22.353	15.508	0	210	210	2	1	-10921639	135.667	139	99	201	2849	25.122	2.000	0.070	0.709
ID229984	229984	104	27.085	22.321	14.043	0	211	211	2	1	-10921639	133.286	134	96	174	2799	18.439	4.800	0.089	1.187
ID229986	229986	105	28.683	31.540	25.445	0	213	213	2	1	-10921639	144.619	147	109	172	3037	17.075	4.800	0.096	1.491
ID229985	229985	None	28.315	28.680	19.873	0	213	213	2	1	-10921639	127.667	128	99	183	2681	21.179	2.000	0.080	0.895
ID229987	229987	None	27.785	23.473	7.766	0	214	214	2	1	-10921639	107.048	112	72	137	2248	20.906	7.600	0.110	1.014
ID229988	229988	105	32.594	32.207	24.589	0	214	214	2	1	-10921639	149.905	142	121	193	3148	21.911	6.318	0.094	1.176
ID229991	229991	105	29.475	31.358	24.084	0	216	216	2	1	-10921639	124.524	121	71	186	2615	29.622	2.000	0.075	0.590
ID229990	229990	105	36.401	32.166	24.206	0	217	217	2	1	-10921639	148.571	152	117	180	3120	21.243	7.600	0.109	1.370
ID229989	229989	None	27.651	24.511	7.598	0	217	217	2	1	-10921639	95.810	99	45	125	2012	23.807	2.000	0.146	1.026
ID229992	229992	105	29.263	31.783	24.534	0	218	218	2	1	-10921639	132.667	131	106	183	2786	20.841	7.600	0.089	1.041
ID229994	229994	105	27.684	31.179	23.246	0	220	220	2	1	-10921639	138.667	137	102	191	2912	20.785	7.600	0.080	0.983
ID229993	229993	None	30.186	23.210	8.363	0	220	220	2	1	-10921639	88.381	91	36	133	1856	25.689	6.381	0.150	0.900
ID229995	229995	None	30.748	31.011	18.139	0	221	221	2	1	-10921639	108.714	107	69	158	2283	25.914	2.000	0.098	0.750
ID229996	229996	105	33.856	31.414	23.371	0	221	221	2	1	-10921639	141.238	137	98	204	2966	27.208	2.000	0.080	0.768
ID229997	229997	None	28.771	22.769	8.182	0	222	222	2	1	-10921639	85.762	87	36	125	1801	26.084	2.000	0.143	0.823
ID229998	229998	None	27.024	10.140	19.817	0	223	223	2	1	-10921639	83.857	91	47	112	1761	20.262	2.000	0.151	1.084
ID229999	229999	None	39.291	31.112	24.220	0	225	225	2	1	-10921639	139.524	133	102	191	2930	24.008	2.000	0.107	1.124
ID230003	230003	106	34.744	32.390	25.520	0	227	227	2	1	-10921639	132.905	139	77	175	2791	25.747	4.800	0.140	1.268
ID230002	230002	None	31.056	22.643	8.290	0	227	227	2	1	-10921639	88.810	95	22	125	1865	29.983	2.000	0.155	0.794
ID230004	230004	106	42.002	32.497	25.356	0	228	228	2	1	-10921639	148.476	145	99	216	3118	24.238	4.800	0.142	1.525
ID230001	230001	106	41.021	32.362	25.665	0	229	229	2	1	-10921639	131.762	126	87	172	2767	24.066	4.800	0.162	1.523
ID230000	230000	None	27.266	23.603	8.566	0	229	229	2	1	-10921639	88.524	90	47	139	1859	24.367	4.800	0.161	1.008
ID230006	230006	106	43.914	32.353	25.228	0	230	230	2	1	-10921639	144.905	142	110	201	3043	22.345	4.800	0.151	1.700
ID230005	230005	106	40.022	31.892	24.722	0	231	231	2	1	-10921639	136.333	131	104	183	2863	21.696	4.800	0.144	1.586
ID230007	230007	106	28.841	33.545	25.594	0	232	232	2	1	-10921639	111.190	109	60	156	2335	26.547	2.000	0.126	0.937
ID230010	230010	106	34.820	31.983	25.207	0	233	233	2	1	-10921639	131.048	136	104	161	2752	17.104	4.800	0.139	1.865
ID230009	230009	None	28.191	24.960	11.530	0	233	233	2	1	-10921639	109.619	110	76	147	2302	19.014	7.600	0.117	1.205
ID230008	230008	106	43.076	32.287	25.452	0	234	234	2	1	-10921639	135.286	126	106	185	2841	23.016	6.334	0.136	1.407
ID230015	230015	106	30.454	32.980	25.633	0	235	235	2	1	-10921639	109.857	114	49	153	2307	25.543	3.200	0.110	0.854
ID230011	230011	None	31.734	23.989	9.433	0	236	236	2	1	-10921639	90.143	91	47	144	1893	26.365	2.000	0.165	0.968
ID230012	230012	106	37.242	32.834	25.407	0	236	236	2	1	-10921639	127.238	129	90	163	2672	22.038	4.800	0.150	1.509
ID230013	230013	106	40.009	32.570	25.405	0	237	237	2	1	-10921639	126.429	125	79	178	2655	26.095	4.800	0.150	1.261
ID230014	230014	106	41.498	32.113	25.027	0	238	238	2	1	-10921639	130.952	128	93	172	2750	23.907	4.800	0.156	1.477
ID230017	230017	106	28.874	33.564	24.472	0	239	239	2	1	-10921639	114.762	114	72	152	2410	21.870	7.600	0.132	1.226
ID230016	230016	None	28.973	19.598	19.281	0	239	239	2	1	-10921639	135.762	137	88	186	2851	24.771	2.000	0.073	0.747
ID230018	230018	106	31.913	33.290	25.057	0	240	240	2	1	-10921639	109.857	114	72	152	2307	19.597	4.800	0.138	1.358
ID230019	230019	None	27.294	19.185	19.287	0	241	241	2	1	-10921639	121.619	118	88	163	2554	20.136	2.000	0.068	0.768
ID230020	230020	106	42.233	31.952	25.144	0	241	241	2	1	-10921639	116.048	107	79	158	2437	21.965	2.000	0.170	1.535
ID230021	230021	106	37.650	32.009	25.091	0	242	242	2	1	-10921639	121.048	123	83	150	2542	19.114	6.049	0.170	1.843
ID230022	230022	106	40.983	32.138	25.115	0	243	243	2	1	-10921639	134.524	133	106	172	2825	17.224	4.800	0.171	2.283
ID230023	230023	106	31.900	31.953	24.918	0	244	244	2	1	-10921639	121.333	125	82	148	2548	18.233	4.800	0.147	1.701
ID230024	230024	106	46.606	32.002	24.588	0	245	245	2	1	-10921639	131.000	125	90	191	2751	28.397	4.800	0.176	1.380
ID230028	230028	106	38.777	32.561	25.140	0	246	246	2	1	-10921639	111.810	115	49	163	2348	29.814	2.000	0.141	0.929
ID230026	230026	106	54.229	31.707	25.335	0	247	247	2	1	-10921639	131.762	128	83	185	2767	29.513	4.800	0.210	1.551
ID230025	230025	107	28.427	19.506	21.534	0	247	247	2	1	-10921639	125.571	125	91	171	2637	23.224	6.400	0.087	0.864
ID230030	230030	106	46.320	31.708	25.053	0	248	248	2	1	-10921639	137.381	144	93	186	2885	24.665	4.800	0.175	1.658
ID230029	230029	107	33.160	19.946	21.987	0	248	248	2	1	-10921639	141.714	139	118	188	2976	21.178	6.365	0.083	1.021
ID230027	230027	106	46.098	32.123	25.198	0	249	249	2	1	-10921639	132.286	128	87	183	2778	25.170	4.800	0.169	1.519
ID230035	230035	107	31.587	20.944	22.410	0	250	250	2	1	-10921639	148.905	147	112	190	3127	20.635	6.108	0.106	1.388
ID230034	230034	None	31.587	21.896	14.623	0	250	250	2	1	-10921639	128.952	125	99	169	2708	19.030	2.000	0.090	1.115
ID230036	230036	106	35.597	31.385	24.217	0	250	250	2	1	-10921639	142.095	137	107	180	2984	21.338	6.075	0.108	1.298
ID230038	230038	106	35.432	31.594	23.643	0	251	251	2	1	-10921639	127.429	133	68	174	2676	24.231	4.800	0.143	1.313
ID230037	230037	107	28.461	20.275	21.273	0	251	251	2	1	-10921639	143.143	142	115	190	3006	19.363	6.318	0.101	1.357
ID230043	230043	None	32.019	21.488	14.585	0	252	252	2	1	-10921639	128.143	125	96	164	2691	22.260	2.000	0.098	1.031
ID230042	230042	108	32.804	23.789	8.993	0	252	252	2	1	-10921639	90.190	93	45	129	1894	25.843	3.200	0.160	0.960
ID230046	230046	109	38.040	25.157	27.326	0	252	252	2	1	-10921639	107.238	114	63	166	2252	27.179	2.000	0.131	0.914
ID230045	230045	None	30.117	32.285	25.769	0	252	252	2	1	-10921639	126.476	129	66	172	2656	25.145	4.800	0.129	1.151
ID230044	230044	106	33.917	31.133	23.223	0	252	252	2	1	-10921639	143.524	144	109	183	3014	19.088	6.362	0.114	1.542
ID230031	230031	108	38.861	24.811	9.835	0	253	253	2	1	-10921639	95.476	85	44	156	2005	31.632	7.600	0.169	0.874
ID230033	230033	109	42.149	25.194	27.252	0	253	253	2	1	-10921639	117.857	115	79	159	2475	26.306	2.000	0.148	1.157
ID230032	230032	None	31.870	19.761	21.214	0	253	253	2	1	-10921639	144.619	139	104	185	3037	20.875	2.000	0.090	1.141
ID230039	230039	108	34.662	24.627	9.542	0	254	254	2	1	-10921639	101.857	102	49	145	2139	26.411	6.367	0.157	1.049
ID230041	230041	109	41.475	25.047	27.731	0	254	254	2	1	-10921639	110.000	109	55	166	2310	32.223	2.000	0.144	0.860
ID230040	230040	110	28.482	21.173	14.744	0	254	254	2	1	-10921639	137.619	139	99	178	2890	19.072	2.000	0.085	1.127
ID230051	230051	111	42.728	32.364	26.351	0	255	255	2	1	-10921639	120.905	121	71	172	2539	28.351	2.000	0.166	1.215
ID230050	230050	112	33.610	14.018	22.470	0	255	255	2	1	-10921639	118.524	121	71	167	2489	27.312	2.000	0.092	0.729
ID230049	230049	113	29.099	23.297	21.206	0	255	255	2	1	-10921639	139.762	140	95	191	2935	23.270	7.600	0.077	0.858
ID230048	230048	110	32.482	22.949	13.817	0	255	255	2	1	-10921639	138.429	145	104	175	2907	22.252	4.800	0.111	1.245
ID230047	230047	108	29.470	24.329	9.688	0	255	255	2	1	-10921639	117.905	121	83	153	2476	22.548	4.800	0.117	1.092
ID230052	230052	109	41.965	24.951	27.692	0	255	255	2	1	-10921639	106.429	101	60	180	2235	31.067	2.000	0.147	0.880
ID230071	230071	108	40.444	25.195	11.243	0	256	256	2	1	-10921639	127.190	125	77	194	2671	28.289	2.000	0.119	0.954
ID230070	230070	114	38.906	18.712	7.445	0	256	256	2	1	-10921639	80.571	82	25	137	1692	32.520	2.000	0.181	0.758
ID230075	230075	111	39.483	32.131	27.357	0	256	256	2	1	-10921639	119.190	114	74	171	2503	28.019	2.000	0.139	1.039
ID230074	230074	112	40.134	13.981	23.019	0	256	256	2	1	-10921639	130.238	131	87	172	2735	26.952	4.800	0.135	1.152
ID230073	230073	113	35.285	24.898	21.121	0	256	256	2	1	-10921639	149.476	148	96	197	3139	27.772	7.600	0.094	0.929
ID230072	230072	110	35.654	21.876	15.000	0	256	256	2	1	-10921639	147.667	144	120	182	3101	19.397	4.800	0.104	1.430
ID230076	230076	109	29.046	24.348	28.510	0	256	256	2	1	-10921639	100.857	104	61	152	2118	25.224	2.000	0.113	0.811
ID230067	230067	112	43.266	14.069	23.637	0	257	257	2	1	-10921639	130.095	133	74	197	2732	32.073	7.600	0.165	1.148
ID230066	230066	113	32.408	25.202	20.572	0	257	257	2	1	-10921639	144.238	142	102	190	3029	23.946	7.600	0.094	1.030
ID230065	230065	115	40.373	35.076	20.166	0	257	257	2	1	-10921639	122.000	120	64	172	2562	26.037	6.378	0.159	1.287
ID230064	230064	110	51.955	21.666	15.238	0	257	257	2	1	-10921639	166.333	164	118	212	3493	27.650	2.000	0.152	1.585
ID230069	230069	109	39.335	24.171	27.963	0	257	257	2	1	-10921639	120.524	110	82	177	2531	25.858	2.000	0.127	1.051
ID230068	230068	111	40.759	32.376	26.348	0	257	257	2	1	-10921639	135.429	131	99	174	2844	23.547	2.000	0.150	1.503
ID230063	230063	108	36.101	24.185	9.482	0	257	257	2	1	-10921639	112.714	107	72	174	2367	27.825	2.000	0.140	0.996
ID230062	230062	114	35.502	18.341	6.952	0	257	257	2	1	-10921639	83.667	87	45	147	1757	27.130	4.800	0.186	0.967
ID230061	230061	None	33.337	26.873	4.396	0	257	257	2	1	-10921639	50.857	50	12	110	1068	29.601	2.000	0.205	0.584
ID230055	230055	110	45.921	21.599	14.788	0	258	258	2	1	-10921639	152.762	147	106	220	3208	30.171	2.000	0.123	1.111
ID230054	230054	108	42.585	24.701	9.576	0	258	258	2	1	-10921639	124.905	121	60	194	2623	33.938	2.000	0.135	0.876
ID230053	230053	114	28.113	18.957	7.115	0	258	258	2	1	-10921639	95.238	90	64	136	2000	19.781	4.800	0.146	1.226
ID230059	230059	111	44.706	32.387	26.732	0	258	258	2	1	-10921639	139.429	134	104	183	2928	25.771	4.800	0.155	1.454
ID230058	230058	112	39.022	13.486	22.458	0	258	258	2	1	-10921639	137.619	139	74	197	2890	35.364	7.600	0.101	0.716
ID230057	230057	115	41.202	34.223	19.962	0	258	258	2	1	-10921639	111.524	107	60	166	2342	29.657	2.000	0.117	0.788
ID230056	230056	113	35.363	24.732	20.550	0	258	258	2	1	-10921639	140.238	140	91	185	2945	28.071	4.800	0.113	1.012
ID230060	230060	109	36.939	24.540	28.119	0	258	258	2	1	-10921639	121.238	115	68	172	2546	27.346	2.000	0.101	0.812
ID230083	230083	111	46.619	32.738	26.702	0	259	259	2	1	-10921639	146.429	153	80	197	3075	32.951	4.800	0.148	1.149
ID230082	230082	112	35.829	13.742	22.937	0	259	259	2	1	-10921639	127.857	128	87	171	2685	26.365	7.600	0.094	0.832
ID230081	230081	None	28.403	42.000	22.000	0	259	259	2	1	-10921639	92.143	88	63	159	1935	22.402	2.000	0.117	0.861
ID230080	230080	115	41.325	33.915	20.039	0	259	259	2	1	-10921639	132.952	134	82	180	2792	25.214	2.000	0.140	1.295
ID230084	230084	109	38.456	24.319	28.123	0	259	259	2	1	-10921639	129.095	128	93	191	2711	24.060	2.000	0.129	1.228
ID230079	230079	110	50.219	22.028	14.743	0	259	259	2	1	-10921639	163.667	164	114	226	3437	31.517	2.000	0.134	1.226
ID230078	230078	108	36.675	24.830	10.042	0	259	259	2	1	-10921639	134.333	128	91	186	2821	28.821	2.000	0.109	0.914
ID230077	230077	114	49.220	18.537	7.184	0	259	259	2	1	-10921639	116.952	115	66	178	2456	32.597	2.000	0.204	1.217
ID230099	230099	109	41.873	24.669	28.205	0	260	260	2	1	-10921639	139.429	136	102	193	2928	26.720	3.200	0.116	1.085
ID230098	230098	112	36.374	14.398	23.820	0	260	260	2	1	-10921639	131.476	133	61	196	2761	36.302	2.000	0.101	0.664
ID230097	230097	113	34.540	24.811	20.642	0	260	260	2	1	-10921639	139.476	142	90	209	2929	27.415	2.000	0.086	0.803
ID230096	230096	115	60.227	33.869	20.007	0	260	260	2	1	-10921639	147.143	144	80	229	3090	37.157	2.000	0.166	1.129
ID230100	230100	111	51.114	32.140	27.623	0	260	260	2	1	-10921639	154.905	153	104	205	3253	29.955	4.800	0.152	1.367
ID230095	230095	110	57.127	22.578	15.116	0	260	260	2	1	-10921639	174.905	169	128	250	3673	33.133	2.000	0.141	1.308
ID230094	230094	108	40.011	24.860	10.523	0	260	260	2	1	-10921639	146.714	150	77	202	3081	31.020	2.000	0.111	0.949
ID230093	230093	114	35.719	18.439	7.091	0	260	260	2	1	-10921639	91.333	93	25	133	1918	31.833	2.000	0.154	0.764
ID230115	230115	115	38.357	33.895	20.166	0	261	261	2	1	-10921639	137.143	139	91	191	2880	27.832	2.000	0.117	1.034
ID230114	230114	None	31.024	11.955	20.057	0	261	261	2	1	-10921639	133.476	134	71	178	2803	29.178	3.200	0.090	0.759
ID230113	230113	110	45.147	21.552	15.226	0	261	261	2	1	-10921639	176.762	172	123	216	3712	28.822	4.800	0.134	1.445
ID230112	230112	None	44.199	23.998	13.385	0	261	261	2	1	-10921639	172.762	180	115	234	3628	35.145	2.000	0.102	0.910
ID230119	230119	109	42.746	24.600	28.416	0	261	261	2	1	-10921639	137.952	134	98	231	2897	33.702	7.600	0.092	0.688
ID230118	230118	116	32.066	39.736	22.229	0	261	261	2	1	-10921639	103.905	98	66	155	2182	24.722	2.000	0.116	0.873
ID230117	230117	112	31.341	13.427	21.945	0	261	261	2	1	-10921639	142.905	139	98	185	3001	27.002	7.600	0.092	0.889
ID230116	230116	113	42.718	24.112	20.926	0	261	261	2	1	-10921639	153.143	153	99	209	3216	29.114	2.000	0.093	0.899
ID230120	230120	111	44.011	32.184	27.866	0	261	261	2	1	-10921639	142.714	144	102	197	2997	29.893	4.800	0.145	1.207
ID230111	230111	108	34.942	24.006	8.463	0	261	261	2	1	-10921639	130.476	134	60	185	2740	33.461	3.200	0.119	0.828
ID230110	230110	114	39.773	18.687	7.636	0	261	261	2	1	-10921639	118.667	123	82	161	2492	25.033	2.000	0.144	1.193
ID230087	230087	110	38.359	22.101	15.258	0	262	262	2	1	-10921639	163.286	158	98	223	3429	33.132	4.800	0.110	0.980
ID230086	230086	108	48.339	25.145	10.652	0	262	262	2	1	-10921639	161.952	163	90	234	3401	34.355	6.338	0.127	1.064
ID230085	230085	114	64.859	18.529	7.405	0	262	262	2	1	-10921639	130.333	137	50	201	2737	45.618	2.000	0.243	1.116
ID230091	230091	109	38.801	24.626	28.194	0	262	262	2	1	-10921639	147.381	152	96	183	3095	23.610	4.800	0.132	1.454
ID230090	230090	116	32.280	38.527	22.556	0	262	262	2	1	-10921639	111.952	117	57	167	2351	30.725	2.000	0.114	0.747
ID230089	230089	112	36.270	13.260	21.442	0	262	262	2	1	-10921639	151.762	140	110	215	3187	28.141	2.000	0.101	0.986
ID230088	230088	115	52.045	33.959	20.315	0	262	262	2	1	-10921639	154.190	150	107	247	3238	36.364	7.600	0.129	0.972
ID230092	230092	111	45.534	32.132	27.847	0	262	262	2	1	-10921639	148.000	144	112	199	3108	26.258	2.000	0.132	1.317
ID230103	230103	110	47.988	23.120	14.179	0	263	263	2	1	-10921639	164.524	158	107	255	3455	35.526	2.000	0.098	0.828
ID230102	230102	108	57.957	24.622	9.145	0	263	263	2	1	-10921639	152.619	148	88	228	3205	40.309	2.000	0.170	1.099
ID230101	230101	114	56.151	18.244	7.169	0	263	263	2	1	-10921639	122.952	120	57	193	2582	38.562	2.000	0.215	1.127
ID230107	230107	111	48.352	32.654	27.073	0	263	263	2	1	-10921639	153.952	152	99	218	3233	35.184	2.000	0.157	1.189
ID230106	230106	None	29.191	19.876	21.802	0	263	263	2	1	-10921639	154.429	150	121	190	3243	21.172	2.000	0.069	0.940
ID230105	230105	112	54.499	13.079	21.982	0	263	263	2	1	-10921639	164.571	156	128	247	3456	32.168	2.000	0.136	1.224
ID230104	230104	115	58.846	33.454	20.832	0	263	263	2	1	-10921639	167.190	158	115	248	3511	38.290	2.000	0.148	1.124
ID230109	230109	109	46.254	24.856	27.776	0	263	263	2	1	-10921639	149.238	145	106	210	3134	28.627	2.000	0.125	1.157
ID230108	230108	117	39.160	9.906	28.219	0	263	263	2	1	-10921639	101.048	95	66	148	2122	24.233	2.000	0.155	1.119
ID230131	230131	108	49.611	24.819	9.693	0	264	264	2	1	-10921639	150.190	144	99	223	3154	34.911	2.000	0.135	1.022
ID230130	230130	114	55.399	18.423	7.176	0	264	264	2	1	-10921639	135.952	131	72	197	2855	38.794	4.800	0.211	1.222
ID230135	230135	112	43.757	12.858	21.693	0	264	264	2	1	-10921639	149.143	145	102	220	3132	27.791	7.600	0.113	1.091
ID230134	230134	None	52.366	42.000	21.000	0	264	264	2	1	-10921639	106.333	96	33	171	2233	42.340	2.000	0.200	0.838
ID230133	230133	115	58.025	33.511	21.297	0	264	264	2	1	-10921639	163.048	155	112	242	3424	39.621	2.000	0.149	1.069
ID230132	230132	110	28.206	23.377	14.440	0	264	264	2	1	-10921639	148.857	147	98	193	3126	25.613	7.600	0.060	0.657
ID230138	230138	117	29.724	9.101	29.047	0	264	264	2	1	-10921639	92.476	96	53	139	1942	23.112	2.000	0.128	0.908
ID230137	230137	111	56.634	32.066	27.583	0	264	264	2	1	-10921639	154.429	145	96	231	3243	38.287	2.000	0.153	1.072
ID230136	230136	109	44.579	24.925	27.933	0	264	264	2	1	-10921639	150.476	140	115	205	3160	25.307	2.000	0.117	1.250
ID230147	230147	109	48.145	24.828	27.840	0	265	265	2	1	-10921639	155.714	155	104	212	3270	25.946	4.800	0.145	1.519
ID230146	230146	117	31.245	8.144	27.779	0	265	265	2	1	-10921639	98.238	102	52	142	2063	22.921	2.000	0.136	1.027
ID230145	230145	111	45.950	32.100	27.373	0	265	265	2	1	-10921639	164.714	166	115	213	3459	29.007	4.800	0.143	1.417
ID230144	230144	None	27.664	20.325	22.521	0	265	265	2	1	-10921639	146.048	139	117	210	3067	23.021	2.000	0.055	0.661
ID230148	230148	None	28.694	26.658	33.179	0	265	265	2	1	-10921639	134.619	126	85	194	2827	26.394	4.800	0.087	0.814
ID230139	230139	114	62.677	18.888	7.206	0	265	265	2	1	-10921639	138.476	144	68	212	2908	42.473	2.000	0.207	1.120
ID230143	230143	112	40.907	12.766	21.577	0	265	265	2	1	-10921639	162.000	167	117	193	3402	25.622	7.600	0.126	1.412
ID230142	230142	115	48.726	32.992	21.224	0	265	265	2	1	-10921639	162.524	155	106	221	3413	30.019	4.800	0.136	1.294
ID230141	230141	110	32.510	24.193	15.538	0	265	265	2	1	-10921639	162.286	164	106	196	3408	21.119	6.414	0.097	1.360
ID230140	230140	108	51.402	24.836	9.151	0	265	265	2	1	-10921639	150.095	142	80	223	3152	37.268	3.200	0.150	1.052
ID230129	230129	109	47.135	25.334	27.770	0	266	266	2	1	-10921639	159.286	150	125	221	3345	28.113	4.800	0.139	1.380
ID230128	230128	117	35.253	9.306	27.645	0	266	266	2	1	-10921639	119.381	114	69	171	2507	28.708	6.344	0.125	0.926
ID230123	230123	None	29.417	20.120	14.315	0	266	266	2	1	-10921639	138.238	136	99	204	2903	27.953	2.000	0.056	0.525
ID230122	230122	108	66.916	24.697	8.786	0	266	266	2	1	-10921639	157.476	155	91	250	3307	42.462	2.000	0.178	1.121
ID230121	230121	114	66.923	18.766	7.179	0	266	266	2	1	-10921639	149.667	142	96	215	3143	35.874	4.800	0.228	1.549
ID230127	230127	111	61.799	31.951	27.089	0	266	266	2	1	-10921639	176.619	171	110	242	3709	36.423	4.800	0.179	1.470
ID230126	230126	112	37.674	12.413	21.547	0	266	266	2	1	-10921639	154.952	158	79	196	3254	29.840	2.000	0.104	0.977
ID230125	230125	115	63.328	33.055	21.304	0	266	266	2	1	-10921639	178.238	188	115	245	3743	39.826	3.200	0.155	1.202
ID230124	230124	110	35.496	23.888	15.239	0	266	266	2	1	-10921639	161.000	161	109	216	3381	23.856	2.000	0.080	1.003
ID230178	230178	111	32.916	31.625	27.667	0	267	267	2	1	-10921639	143.286	147	61	193	3009	33.005	2.000	0.084	0.674
ID230177	230177	109	47.991	25.011	27.702	0	267	267	2	1	-10921639	154.714	153	110	209	3249	28.853	2.000	0.135	1.275
ID230176	230176	117	27.661	8.732	27.627	0	267	267	2	1	-10921639	113.762	112	77	167	2389	19.776	6.269	0.105	1.092
ID230171	230171	110	46.712	23.617	14.535	0	267	267	2	1	-10921639	164.000	159	110	221	3444	33.734	2.000	0.102	0.901
ID230170	230170	108	62.703	24.371	8.242	0	267	267	2	1	-10921639	157.429	148	102	220	3306	39.702	2.000	0.177	1.193
ID230169	230169	114	50.793	18.511	7.307	0	267	267	2	1	-10921639	133.095	131	66	207	2795	40.356	2.000	0.180	1.007
ID230175	230175	112	28.459	13.460	22.576	0	267	267	2	1	-10921639	147.095	145	99	205	3089	26.527	4.800	0.084	0.864
ID230174	230174	115	55.174	32.592	21.966	0	267	267	2	1	-10921639	176.905	177	128	248	3715	36.939	2.000	0.128	1.086
ID230173	230173	None	34.943	6.928	20.017	0	267	267	2	1	-10921639	72.476	63	39	125	1522	26.960	2.000	0.145	0.679
ID230172	230172	None	41.837	42.000	18.000	0	267	267	2	1	-10921639	95.095	88	45	188	1997	32.749	2.000	0.147	0.744
ID230163	230163	118	28.999	13.806	15.969	0	268	268	2	1	-10921639	120.333	121	72	153	2527	22.216	4.800	0.107	1.051
ID230162	230162	110	33.665	23.215	14.847	0	268	268	2	1	-10921639	160.190	156	131	209	3364	20.678	4.800	0.106	1.487
ID230161	230161	108	67.513	24.610	9.117	0	268	268	2	1	-10921639	167.190	163	98	255	3511	44.559	2.000	0.178	1.136
ID230160	230160	114	59.655	18.376	7.180	0	268	268	2	1	-10921639	127.952	120	64	218	2687	41.970	2.000	0.203	1.028
ID230167	230167	109	31.171	25.167	27.577	0	268	268	2	1	-10921639	142.429	134	109	196	2991	24.478	2.000	0.083	0.895
ID230166	230166	117	57.795	9.466	28.035	0	268	268	2	1	-10921639	139.476	136	77	209	2929	36.924	2.000	0.189	1.200
ID230165	230165	112	35.652	13.877	23.422	0	268	268	2	1	-10921639	158.000	159	112	229	3318	27.435	7.600	0.085	0.904
ID230164	230164	115	47.672	32.613	21.951	0	268	268	2	1	-10921639	163.619	156	115	223	3436	31.876	2.000	0.115	1.056
ID230168	230168	111	43.631	31.447	27.654	0	268	268	2	1	-10921639	153.048	155	106	218	3214	32.995	2.000	0.102	0.857
ID230179	230179	114	45.643	18.349	7.211	0	269	269	2	1	-10921639	120.190	120	71	194	2524	36.220	4.800	0.168	0.954
ID230183	230183	None	27.168	7.827	19.970	0	269	269	2	1	-10921639	81.667	85	28	133	1715	26.891	2.000	0.080	0.449
ID230182	230182	118	30.000	13.943	15.444	0	269	269	2	1	-10921639	113.762	112	71	178	2389	27.866	2.000	0.092	0.686
ID230181	230181	119	30.181	39.016	14.181	0	269	269	2	1	-10921639	93.286	98	39	129	1959	25.821	2.000	0.133	0.849
ID230180	230180	108	77.345	24.272	8.797	0	269	269	2	1	-10921639	178.524	158	123	255	3749	46.501	2.000	0.193	1.240
ID230187	230187	117	54.049	9.715	27.548	0	269	269	2	1	-10921639	141.476	140	88	220	2971	34.372	2.000	0.172	1.208
ID230186	230186	112	33.269	13.079	22.759	0	269	269	2	1	-10921639	161.476	155	118	218	3391	27.162	7.600	0.075	0.831
ID230185	230185	115	42.594	32.685	22.227	0	269	269	2	1	-10921639	170.762	167	126	218	3586	24.892	2.000	0.104	1.294
ID230184	230184	120	32.736	15.779	19.968	0	269	269	2	1	-10921639	159.238	153	115	226	3344	29.173	2.000	0.048	0.498
ID230189	230189	111	45.542	31.599	27.606	0	269	269	2	1	-10921639	161.190	159	98	231	3385	36.108	4.800	0.122	0.974
ID230188	230188	109	42.690	25.144	27.573	0	269	269	2	1	-10921639	145.762	147	104	209	3061	27.184	2.000	0.123	1.175
ID230151	230151	119	31.579	38.936	14.232	0	270	270	2	1	-10921639	88.714	87	41	128	1863	28.433	2.000	0.124	0.686
ID230150	230150	108	75.254	24.436	8.781	0	270	270	2	1	-10921639	189.000	180	134	255	3969	43.222	2.000	0.193	1.417
ID230149	230149	114	38.162	18.489	7.261	0	270	270	2	1	-10921639	124.000	120	76	178	2604	32.764	6.323	0.145	0.956
ID230155	230155	115	33.557	32.553	21.713	0	270	270	2	1	-10921639	160.429	163	120	196	3369	22.313	7.600	0.097	1.271
ID230154	230154	120	32.268	16.427	19.519	0	270	270	2	1	-10921639	167.619	161	134	226	3520	26.534	2.000	0.053	0.634
ID230153	230153	118	27.487	14.204	15.741	0	270	270	2	1	-10921639	122.286	131	57	161	2568	28.596	2.000	0.080	0.632
ID230152	230152	110	31.359	22.698	15.298	0	270	270	2	1	-10921639	157.238	158	115	199	3302	20.871	2.000	0.086	1.194
ID230159	230159	109	35.212	24.932	27.736	0	270	270	2	1	-10921639	143.190	148	98	175	3007	24.600	2.000	0.111	1.162
ID230158	230158	117	50.811	10.519	27.983	0	270	270	2	1	-10921639	137.095	133	85	186	2879	29.582	2.000	0.174	1.374
ID230157	230157	111	41.226	31.984	26.610	0	270	270	2	1	-10921639	159.524	163	91	199	3350	28.738	4.800	0.124	1.227
ID230156	230156	112	34.314	12.981	22.841	0	270	270	2	1	-10921639	157.190	152	117	196	3301	26.733	2.000	0.076	0.829
ID230211	230211	115	43.409	32.347	22.679	0	271	271	2	1	-10921639	175.571	169	117	220	3687	30.579	2.000	0.101	1.056
ID230210	230210	112	47.523	13.510	22.565	0	271	271	2	1	-10921639	186.095	188	117	255	3908	33.953	2.000	0.114	1.120
ID230209	230209	120	32.847	16.139	20.002	0	271	271	2	1	-10921639	172.381	171	131	240	3620	28.786	2.000	0.039	0.450
ID230208	230208	121	37.252	38.891	18.855	0	271	271	2	1	-10921639	115.619	110	66	180	2428	28.807	2.000	0.090	0.662
ID230215	230215	122	32.321	17.000	36.000	0	271	271	2	1	-10921639	68.905	66	39	99	1447	19.318	3.200	0.223	1.302
ID230214	230214	117	42.802	10.687	27.768	0	271	271	2	1	-10921639	132.000	137	80	174	2772	27.751	6.332	0.162	1.324
ID230213	230213	111	28.921	31.461	27.349	0	271	271	2	1	-10921639	156.143	155	107	221	3279	23.973	6.229	0.066	0.811
ID230212	230212	109	37.801	24.717	27.211	0	271	271	2	1	-10921639	149.619	152	110	202	3142	25.876	2.000	0.096	1.014
ID230203	230203	114	46.206	18.369	7.380	0	271	271	2	1	-10921639	121.190	117	71	185	2545	36.056	4.800	0.179	1.023
ID230207	230207	110	31.057	22.471	15.417	0	271	271	2	1	-10921639	158.857	159	112	228	3336	26.035	3.200	0.094	1.046
ID230206	230206	118	42.683	14.094	15.111	0	271	271	2	1	-10921639	134.190	136	69	186	2818	31.077	2.000	0.141	1.069
ID230205	230205	119	33.797	39.417	13.191	0	271	271	2	1	-10921639	77.905	79	41	129	1636	28.604	2.000	0.136	0.652
ID230204	230204	108	87.575	24.219	9.166	0	271	271	2	1	-10921639	182.810	172	101	255	3839	50.301	2.000	0.229	1.356
ID230191	230191	108	79.546	23.997	9.099	0	272	272	2	1	-10921639	182.952	183	99	255	3842	48.908	2.000	0.220	1.350
ID230190	230190	114	53.056	18.027	7.316	0	272	272	2	1	-10921639	122.810	115	57	205	2579	39.189	2.000	0.183	0.971
ID230195	230195	None	34.362	27.174	18.283	0	272	272	2	1	-10921639	138.905	128	82	201	2917	29.698	7.600	0.065	0.568
ID230194	230194	118	29.607	13.889	15.983	0	272	272	2	1	-10921639	133.952	140	88	169	2813	24.561	2.000	0.096	0.952
ID230193	230193	110	39.240	23.029	15.029	0	272	272	2	1	-10921639	163.000	163	120	232	3423	29.141	2.000	0.091	0.929
ID230192	230192	119	31.756	39.243	13.303	0	272	272	2	1	-10921639	80.095	74	36	136	1682	30.997	2.000	0.138	0.625
ID230199	230199	109	44.362	24.834	27.062	0	272	272	2	1	-10921639	143.190	134	99	213	3007	31.616	2.000	0.092	0.763
ID230198	230198	115	40.799	32.037	23.088	0	272	272	2	1	-10921639	176.429	172	133	229	3705	25.874	2.000	0.099	1.227
ID230197	230197	112	43.532	13.631	22.228	0	272	272	2	1	-10921639	189.714	186	147	229	3984	21.714	7.600	0.113	1.769
ID230196	230196	121	34.384	39.095	18.698	0	272	272	2	1	-10921639	110.333	106	69	182	2317	30.092	2.000	0.063	0.433
ID230202	230202	122	37.718	18.000	36.000	0	272	272	2	1	-10921639	85.667	79	45	137	1799	28.033	4.800	0.247	1.212
ID230201	230201	117	50.430	11.735	28.239	0	272	272	2	1	-10921639	143.619	145	83	197	3016	29.265	4.800	0.158	1.342
ID230200	230200	111	35.836	31.476	27.105	0	272	272	2	1	-10921639	160.333	159	102	232	3367	34.529	2.000	0.067	0.582
ID230275	230275	122	40.860	18.000	35.000	0	273	273	2	1	-10921639	91.571	85	55	144	1923	29.671	4.800	0.242	1.203
ID230274	230274	117	48.385	12.089	28.277	0	273	273	2	1	-10921639	151.429	155	99	201	3180	29.817	4.800	0.155	1.361
ID230273	230273	111	40.332	31.564	26.760	0	273	273	2	1	-10921639	165.190	172	118	224	3469	33.600	2.000	0.084	0.766
ID230272	230272	109	36.670	25.173	26.755	0	273	273	2	1	-10921639	148.476	144	93	223	3118	30.004	2.000	0.087	0.791
ID230267	230267	114	46.489	18.437	7.461	0	273	273	2	1	-10921639	119.571	115	69	201	2511	39.520	2.000	0.156	0.816
ID230271	230271	115	37.775	31.357	22.680	0	273	273	2	1	-10921639	184.429	185	142	226	3873	22.126	4.800	0.101	1.531
ID230270	230270	112	33.816	13.394	22.405	0	273	273	2	1	-10921639	153.571	155	90	232	3225	37.223	7.600	0.051	0.399
ID230269	230269	110	38.313	22.951	15.139	0	273	273	2	1	-10921639	174.476	175	137	207	3664	22.164	2.000	0.109	1.549
ID230268	230268	108	70.379	24.106	8.910	0	273	273	2	1	-10921639	179.429	174	120	242	3768	37.423	2.000	0.190	1.533
ID230259	230259	110	49.399	22.854	15.176	0	274	274	2	1	-10921639	165.857	163	101	239	3483	35.621	2.000	0.112	0.941
ID230258	230258	108	74.357	23.600	8.408	0	274	274	2	1	-10921639	163.762	156	88	255	3439	55.964	2.000	0.191	0.940
ID230257	230257	114	47.218	18.574	7.660	0	274	274	2	1	-10921639	136.095	126	96	193	2858	30.985	2.000	0.111	0.881
ID230256	230256	None	30.247	8.815	7.172	0	274	274	2	1	-10921639	44.333	42	20	90	931	19.807	2.000	0.309	1.057
ID230263	230263	115	39.527	31.847	22.268	0	274	274	2	1	-10921639	179.143	182	129	216	3762	25.623	4.800	0.116	1.458
ID230262	230262	112	36.841	13.387	22.201	0	274	274	2	1	-10921639	168.048	164	115	234	3529	34.158	3.200	0.080	0.732
ID230261	230261	None	30.900	18.761	20.060	0	274	274	2	1	-10921639	182.190	178	142	218	3826	19.603	4.800	0.082	1.405
ID230260	230260	123	29.442	26.536	18.641	0	274	274	2	1	-10921639	151.381	152	109	213	3179	28.156	7.600	0.061	0.619
ID230266	230266	122	44.337	18.492	35.304	0	274	274	2	1	-10921639	105.952	95	50	172	2225	41.916	2.000	0.211	0.882
ID230265	230265	117	41.557	12.330	27.858	0	274	274	2	1	-10921639	147.667	140	96	220	3101	29.021	2.000	0.135	1.212
ID230264	230264	109	36.786	24.936	27.187	0	274	274	2	1	-10921639	140.905	136	106	190	2959	25.591	2.000	0.081	0.829
ID230227	230227	122	55.938	19.000	36.000	0	275	275	2	1	-10921639	112.524	114	71	180	2363	32.866	2.000	0.241	1.330
ID230226	230226	117	48.656	11.905	28.084	0	275	275	2	1	-10921639	150.048	150	110	197	3151	25.794	2.000	0.156	1.569
ID230225	230225	109	37.113	24.957	27.224	0	275	275	2	1	-10921639	144.524	142	104	194	3035	24.008	7.600	0.092	1.011
ID230224	230224	None	39.330	32.064	26.398	0	275	275	2	1	-10921639	165.000	172	110	213	3465	30.135	2.000	0.106	1.048
ID230219	230219	None	28.766	38.227	11.815	0	275	275	2	1	-10921639	69.190	68	34	121	1453	24.299	2.000	0.128	0.647
ID230218	230218	108	84.153	23.584	8.548	0	275	275	2	1	-10921639	195.524	205	104	255	4106	49.024	4.800	0.221	1.442
ID230217	230217	114	34.328	17.911	7.304	0	275	275	2	1	-10921639	120.952	118	50	171	2540	32.381	4.800	0.152	0.987
ID230216	230216	125	31.215	27.269	3.297	0	275	275	2	1	-10921639	63.571	61	22	114	1335	27.055	2.000	0.189	0.748
ID230223	230223	112	36.935	13.597	22.506	0	275	275	2	1	-10921639	174.762	177	134	228	3670	23.776	4.800	0.096	1.293
ID230222	230222	None	28.237	38.825	19.341	0	275	275	2	1	-10921639	106.762	114	58	159	2242	27.486	2.000	0.078	0.563
ID230221	230221	123	38.972	26.699	18.572	0	275	275	2	1	-10921639	157.571	152	114	229	3309	31.703	2.000	0.076	0.699
ID230220	230220	110	49.192	22.991	14.973	0	275	275	2	1	-10921639	169.429	163	123	250	3558	34.721	2.000	0.107	0.942
ID230243	230243	114	41.208	18.054	7.305	0	276	276	2	1	-10921639	116.381	118	53	183	2444	35.061	7.600	0.143	0.833
ID230242	230242	125	30.771	28.079	3.626	0	276	276	2	1	-10921639	66.667	74	28	101	1400	20.650	2.000	0.199	1.069
ID230247	230247	123	47.592	26.605	18.452	0	276	276	2	1	-10921639	161.571	152	98	226	3393	41.527	2.000	0.113	0.789
ID230246	230246	110	44.155	22.440	14.912	0	276	276	2	1	-10921639	171.714	167	128	232	3606	29.184	2.000	0.114	1.209
ID230245	230245	108	81.768	23.566	8.429	0	276	276	2	1	-10921639	169.762	177	64	255	3565	61.372	2.000	0.223	1.010
ID230244	230244	127	30.496	8.903	7.912	0	276	276	2	1	-10921639	45.429	42	17	99	954	20.769	2.000	0.281	0.960
ID230251	230251	None	36.285	15.324	23.877	0	276	276	2	1	-10921639	183.095	185	114	239	3845	28.546	4.800	0.102	1.191
ID230250	230250	115	30.536	32.150	22.473	0	276	276	2	1	-10921639	157.048	156	118	202	3298	23.997	7.600	0.074	0.906
ID230249	230249	126	30.982	20.170	21.648	0	276	276	2	1	-10921639	179.714	186	134	224	3774	24.733	4.800	0.070	0.946
ID230248	230248	112	42.090	13.413	22.163	0	276	276	2	1	-10921639	159.667	147	101	220	3353	39.958	7.600	0.099	0.718
ID230255	230255	122	41.372	19.000	36.000	0	276	276	2	1	-10921639	107.190	102	66	186	2251	29.578	7.600	0.167	1.039
ID230254	230254	117	43.546	11.820	28.712	0	276	276	2	1	-10921639	143.810	150	96	196	3020	30.481	3.200	0.141	1.165
ID230253	230253	109	28.749	25.515	26.805	0	276	276	2	1	-10921639	145.714	147	106	182	3060	21.717	3.200	0.075	0.938
ID230252	230252	None	28.006	37.916	23.947	0	276	276	2	1	-10921639	124.429	125	83	171	2613	22.227	2.000	0.083	0.854
ID230241	230241	122	34.173	19.000	36.000	0	277	277	2	1	-10921639	109.143	107	78	175	2292	24.664	6.364	0.136	1.058
ID230240	230240	117	54.236	11.537	28.474	0	277	277	2	1	-10921639	156.714	155	107	221	3291	29.136	2.000	0.160	1.487
ID230231	230231	127	31.097	9.294	7.563	0	277	277	2	1	-10921639	50.714	42	14	109	1065	26.245	2.000	0.273	0.830
ID230230	230230	124	30.535	36.963	6.886	0	277	277	2	1	-10921639	48.905	45	20	104	1027	20.005	2.000	0.224	0.895
ID230229	230229	114	39.024	18.415	7.025	0	277	277	2	1	-10921639	107.714	102	50	172	2262	36.695	2.000	0.132	0.685
ID230228	230228	125	40.016	29.080	3.830	0	277	277	2	1	-10921639	72.476	68	30	121	1522	23.261	2.000	0.258	1.280
ID230235	230235	123	42.675	26.504	18.716	0	277	277	2	1	-10921639	160.095	161	114	234	3362	32.646	2.000	0.099	0.887
ID230234	230234	None	32.440	12.930	17.518	0	277	277	2	1	-10921639	140.000	145	88	177	2940	25.352	2.000	0.083	0.845
ID230233	230233	110	45.114	22.604	14.980	0	277	277	2	1	-10921639	160.810	161	93	221	3377	33.882	2.000	0.098	0.844
ID230232	230232	108	73.546	23.586	8.457	0	277	277	2	1	-10921639	166.952	177	77	255	3506	54.831	2.000	0.205	1.034
ID230239	230239	109	36.585	25.497	26.550	0	277	277	2	1	-10921639	138.810	136	93	212	2915	33.851	2.000	0.078	0.594
ID230238	230238	115	36.957	32.068	22.416	0	277	277	2	1	-10921639	172.952	171	137	226	3632	25.920	4.800	0.087	1.068
ID230237	230237	126	38.563	20.413	21.597	0	277	277	2	1	-10921639	185.333	180	140	255	3892	26.058	7.600	0.084	1.108
ID230236	230236	112	32.935	13.593	22.508	0	277	277	2	1	-10921639	165.762	164	109	218	3481	27.817	6.321	0.086	0.946
ID230279	230279	124	35.613	36.628	7.677	0	278	278	2	1	-10921639	63.333	63	19	115	1330	24.363	2.000	0.287	1.159
ID230278	230278	108	67.451	23.491	8.261	0	278	278	2	1	-10921639	164.714	163	96	255	3459	47.605	2.000	0.168	0.996
ID230277	230277	114	48.000	18.836	7.774	0	278	278	2	1	-10921639	134.190	125	74	220	2818	34.080	2.000	0.108	0.767
ID230276	230276	125	35.113	28.727	3.251	0	278	278	2	1	-10921639	65.238	63	23	114	1370	28.335	2.000	0.241	0.895
ID230283	230283	115	49.232	31.928	22.411	0	278	278	2	1	-10921639	176.524	163	125	239	3707	32.471	2.000	0.107	1.047
ID230282	230282	126	40.192	19.802	20.671	0	278	278	2	1	-10921639	175.095	177	118	221	3677	28.197	2.000	0.091	1.033
ID230281	230281	123	40.206	26.328	18.527	0	278	278	2	1	-10921639	159.333	158	118	221	3346	29.208	7.600	0.085	0.859
ID230280	230280	110	40.068	22.437	14.386	0	278	278	2	1	-10921639	170.952	174	114	213	3590	27.645	4.800	0.110	1.223
ID230287	230287	None	33.199	28.000	36.000	0	278	278	2	1	-10921639	113.810	115	64	163	2390	25.773	2.000	0.143	1.107
ID230286	230286	117	57.683	12.018	28.397	0	278	278	2	1	-10921639	150.238	137	96	218	3155	35.362	2.000	0.156	1.149
ID230285	230285	109	47.939	24.924	26.806	0	278	278	2	1	-10921639	143.762	134	83	204	3019	34.824	2.000	0.113	0.837
ID230284	230284	112	42.970	13.977	22.994	0	278	278	2	1	-10921639	178.095	177	131	224	3740	28.620	4.800	0.121	1.344
ID230291	230291	124	35.814	36.663	8.658	0	279	279	2	1	-10921639	60.762	55	20	107	1276	24.035	2.000	0.270	1.075
ID230290	230290	108	68.392	23.602	8.372	0	279	279	2	1	-10921639	157.381	164	69	255	3305	53.741	2.000	0.181	0.898
ID230289	230289	114	40.679	18.588	7.332	0	279	279	2	1	-10921639	114.429	117	49	194	2403	38.023	2.000	0.127	0.678
ID230288	230288	125	39.262	28.994	3.834	0	279	279	2	1	-10921639	70.762	66	34	118	1486	23.403	2.000	0.261	1.251
ID230295	230295	126	41.700	19.682	20.842	0	279	279	2	1	-10921639	189.381	193	126	255	3977	29.054	2.000	0.091	1.090
ID230294	230294	123	48.070	26.714	18.491	0	279	279	2	1	-10921639	166.381	164	106	240	3494	38.861	2.000	0.117	0.900
ID230293	230293	128	38.134	13.832	16.145	0	279	279	2	1	-10921639	138.905	136	77	196	2917	28.705	2.000	0.123	1.057
ID230292	230292	110	36.248	21.968	14.783	0	279	279	2	1	-10921639	172.381	172	128	213	3620	24.447	4.800	0.090	1.170
ID230299	230299	109	46.470	25.004	26.768	0	279	279	2	1	-10921639	142.286	133	95	199	2988	34.553	2.000	0.112	0.826
ID230298	230298	None	35.361	37.455	23.585	0	279	279	2	1	-10921639	135.905	137	87	188	2854	27.803	2.000	0.099	0.884
ID230297	230297	112	49.180	15.159	24.022	0	279	279	2	1	-10921639	177.238	174	112	240	3722	32.346	2.000	0.115	1.133
ID230296	230296	115	54.019	31.871	22.330	0	279	279	2	1	-10921639	183.048	183	136	255	3844	31.210	2.000	0.124	1.290
ID230300	230300	117	48.645	12.330	28.449	0	279	279	2	1	-10921639	148.619	148	95	212	3121	32.969	2.000	0.137	1.084
ID230307	230307	131	35.276	35.996	15.570	0	280	280	2	1	-10921639	102.905	101	60	161	2161	24.472	2.000	0.114	0.859
ID230306	230306	128	37.338	14.734	15.846	0	280	280	2	1	-10921639	155.429	148	117	224	3264	27.029	2.000	0.090	0.949
ID230305	230305	110	48.506	22.376	14.308	0	280	280	2	1	-10921639	181.333	177	139	239	3808	28.914	2.000	0.130	1.445
ID230304	230304	124	27.862	36.490	8.765	0	280	280	2	1	-10921639	60.714	57	33	106	1275	18.464	2.000	0.220	1.184
ID230311	230311	112	43.220	16.076	24.432	0	280	280	2	1	-10921639	175.524	172	121	234	3686	33.427	2.000	0.085	0.827
ID230310	230310	115	46.887	31.944	21.941	0	280	280	2	1	-10921639	176.762	174	136	240	3712	28.256	2.000	0.112	1.264
ID230309	230309	126	33.583	19.431	20.413	0	280	280	2	1	-10921639	179.810	177	131	239	3776	33.673	2.000	0.060	0.607
ID230308	230308	123	41.420	27.001	18.163	0	280	280	2	1	-10921639	151.857	139	101	239	3189	32.449	2.000	0.074	0.647
ID230313	230313	117	47.928	12.610	28.458	0	280	280	2	1	-10921639	148.810	145	93	228	3125	33.683	2.000	0.108	0.864
ID230312	230312	109	30.125	25.281	26.458	0	280	280	2	1	-10921639	138.190	129	87	202	2902	32.157	3.200	0.038	0.314
ID230303	230303	108	79.073	23.804	8.369	0	280	280	2	1	-10921639	175.190	171	90	255	3679	54.575	2.000	0.223	1.170
ID230302	230302	114	32.416	18.006	7.335	0	280	280	2	1	-10921639	113.143	112	50	150	2376	30.309	2.000	0.131	0.866
ID230301	230301	125	30.050	28.894	3.789	0	280	280	2	1	-10921639	53.762	53	31	107	1129	20.690	2.000	0.203	0.876
ID230315	230315	108	45.930	23.608	7.852	0	281	281	2	1	-10921639	148.048	156	85	202	3109	36.637	2.000	0.147	1.038
ID230314	230314	114	29.139	18.975	7.280	0	281	281	2	1	-10921639	119.333	128	58	166	2506	29.179	2.000	0.100	0.744
ID230319	230319	131	40.813	36.716	16.265	0	281	281	2	1	-10921639	101.286	99	41	156	2127	36.983	2.000	0.162	0.762
ID230318	230318	128	38.585	14.393	15.274	0	281	281	2	1	-10921639	145.762	158	82	218	3061	37.133	2.000	0.077	0.562
ID230317	230317	110	43.284	22.870	13.648	0	281	281	2	1	-10921639	181.714	185	117	240	3816	28.246	4.800	0.118	1.359
ID230316	230316	124	42.078	35.298	8.487	0	281	281	2	1	-10921639	73.571	64	25	140	1545	33.235	2.000	0.261	0.917
ID230323	230323	None	33.012	20.853	23.107	0	281	281	2	1	-10921639	177.190	174	120	229	3721	26.757	2.000	0.055	0.690
ID230322	230322	115	57.201	31.902	21.913	0	281	281	2	1	-10921639	190.810	193	140	248	4007	32.715	2.000	0.125	1.294
ID230321	230321	126	34.167	18.947	20.249	0	281	281	2	1	-10921639	191.286	190	156	232	4017	22.053	7.600	0.087	1.386
ID230320	230320	123	35.887	26.774	18.342	0	281	281	2	1	-10921639	158.429	156	110	210	3327	28.998	2.000	0.086	0.867
ID230327	230327	129	34.235	28.025	33.260	0	281	281	2	1	-10921639	99.619	95	52	172	2092	29.632	2.000	0.090	0.557
ID230326	230326	117	39.501	11.871	28.741	0	281	281	2	1	-10921639	138.048	129	93	193	2899	29.066	4.800	0.151	1.246
ID230325	230325	109	42.423	25.042	26.843	0	281	281	2	1	-10921639	148.571	147	114	209	3120	28.308	2.000	0.094	0.900
ID230324	230324	112	30.662	16.099	24.423	0	281	281	2	1	-10921639	178.667	183	139	221	3752	22.593	4.800	0.078	1.150
ID230339	230339	109	30.016	25.234	26.631	0	282	282	2	1	-10921639	145.190	139	91	207	3049	27.420	2.000	0.075	0.742
ID230338	230338	None	32.184	36.954	21.585	0	282	282	2	1	-10921639	136.857	140	74	183	2874	29.437	4.800	0.094	0.798
ID230337	230337	115	61.066	32.011	21.946	0	282	282	2	1	-10921639	193.286	185	153	255	4059	33.395	2.000	0.132	1.352
ID230336	230336	126	41.435	19.564	21.255	0	282	282	2	1	-10921639	200.095	207	153	248	4202	29.221	7.600	0.103	1.275
ID230341	230341	129	38.537	27.277	32.334	0	282	282	2	1	-10921639	116.238	110	61	186	2441	32.394	7.600	0.092	0.605
ID230340	230340	117	52.260	12.465	28.423	0	282	282	2	1	-10921639	156.762	147	93	223	3292	35.135	2.000	0.164	1.256
ID230331	230331	110	56.099	22.902	13.970	0	282	282	2	1	-10921639	187.095	185	142	240	3929	30.798	2.000	0.135	1.447
ID230330	230330	124	49.232	35.661	8.126	0	282	282	2	1	-10921639	86.762	87	34	153	1822	32.582	2.000	0.292	1.202
ID230329	230329	108	73.683	23.916	8.033	0	282	282	2	1	-10921639	162.762	156	87	253	3418	48.257	2.000	0.192	1.084
ID230328	230328	114	27.795	18.126	7.440	0	282	282	2	1	-10921639	111.714	120	61	156	2346	28.646	4.800	0.120	0.834
ID230335	230335	123	42.318	26.541	18.498	0	282	282	2	1	-10921639	161.429	159	107	226	3390	35.527	2.000	0.100	0.826
ID230334	230334	131	30.400	37.003	16.536	0	282	282	2	1	-10921639	100.000	99	50	147	2100	25.927	2.000	0.089	0.631
ID230333	230333	130	47.078	12.100	16.899	0	282	282	2	1	-10921639	149.476	155	87	207	3139	40.794	2.000	0.128	0.830
ID230332	230332	128	53.257	15.679	15.269	0	282	282	2	1	-10921639	172.524	164	107	253	3623	42.326	2.000	0.108	0.793
ID230368	230368	129	34.773	26.866	32.379	0	283	283	2	1	-10921639	118.952	117	50	159	2498	29.090	2.000	0.125	0.908
ID230359	230359	124	32.837	37.223	8.464	0	283	283	2	1	-10921639	70.810	68	23	136	1487	31.909	2.000	0.158	0.605
ID230358	230358	108	57.521	24.337	8.475	0	283	283	2	1	-10921639	155.524	156	80	255	3266	47.139	2.000	0.175	0.983
ID230357	230357	114	41.967	19.126	7.857	0	283	283	2	1	-10921639	138.952	139	61	182	2918	31.899	2.000	0.133	1.022
ID230356	230356	132	28.568	34.236	7.276	0	283	283	2	1	-10921639	70.048	61	39	121	1471	25.500	2.000	0.122	0.599
ID230363	230363	126	37.336	18.575	20.394	0	283	283	2	1	-10921639	193.619	196	145	235	4066	27.589	2.000	0.087	1.121
ID230362	230362	123	46.736	27.105	18.402	0	283	283	2	1	-10921639	164.762	164	107	240	3460	35.873	7.600	0.107	0.890
ID230361	230361	130	58.808	12.884	16.819	0	283	283	2	1	-10921639	173.810	174	112	251	3650	37.649	2.000	0.144	1.163
ID230360	230360	110	52.049	23.486	13.895	0	283	283	2	1	-10921639	186.619	182	125	255	3919	36.219	3.200	0.130	1.184
ID230367	230367	117	55.555	12.731	28.560	0	283	283	2	1	-10921639	155.143	152	101	215	3258	34.552	4.800	0.172	1.320
ID230366	230366	133	29.579	31.026	27.138	0	283	283	2	1	-10921639	146.857	156	88	188	3084	31.699	2.000	0.084	0.715
ID230365	230365	None	35.100	14.462	23.779	0	283	283	2	1	-10921639	162.333	163	91	209	3409	31.897	2.000	0.082	0.770
ID230364	230364	115	68.822	31.787	21.898	0	283	283	2	1	-10921639	204.524	201	121	255	4295	38.384	2.000	0.157	1.450
ID230343	230343	114	45.021	18.729	7.664	0	284	284	2	1	-10921639	134.667	129	91	190	2828	27.648	2.000	0.134	1.150
ID230342	230342	132	38.983	34.096	6.788	0	284	284	2	1	-10921639	71.810	69	34	142	1508	29.983	2.000	0.150	0.624
ID230347	230347	130	66.281	12.577	16.922	0	284	284	2	1	-10921639	183.286	180	112	255	3849	40.760	4.800	0.170	1.308
ID230346	230346	110	60.823	23.177	14.072	0	284	284	2	1	-10921639	196.810	207	121	255	4133	42.746	2.000	0.136	1.103
ID230345	230345	124	38.967	37.990	9.142	0	284	284	2	1	-10921639	65.238	60	23	150	1370	32.319	2.000	0.142	0.502
ID230344	230344	108	60.044	23.828	8.390	0	284	284	2	1	-10921639	148.048	148	58	231	3109	54.366	2.000	0.172	0.799
ID230351	230351	134	33.203	37.014	22.746	0	284	284	2	1	-10921639	145.524	144	99	199	3056	27.752	3.200	0.108	1.024
ID230350	230350	115	49.233	32.297	22.183	0	284	284	2	1	-10921639	199.857	201	155	255	4197	26.777	4.800	0.115	1.545
ID230349	230349	126	50.950	18.820	21.245	0	284	284	2	1	-10921639	209.381	213	156	255	4397	30.241	4.800	0.128	1.574
ID230348	230348	123	31.988	26.501	18.464	0	284	284	2	1	-10921639	158.524	159	101	218	3329	33.211	2.000	0.069	0.616
ID230355	230355	129	50.564	26.779	32.071	0	284	284	2	1	-10921639	136.810	137	69	201	2873	38.032	2.000	0.167	1.027
ID230354	230354	117	62.351	12.769	28.212	0	284	284	2	1	-10921639	158.524	152	118	226	3329	30.965	2.000	0.177	1.537
ID230353	230353	133	32.691	31.055	27.315	0	284	284	2	1	-10921639	147.000	150	63	202	3087	33.537	2.000	0.079	0.641
ID230352	230352	None	37.152	25.120	26.886	0	284	284	2	1	-10921639	146.619	139	107	220	3079	28.856	2.000	0.067	0.639
ID230403	230403	134	35.917	36.920	22.159	0	285	285	2	1	-10921639	145.190	148	85	199	3049	32.265	2.000	0.105	0.858
ID230402	230402	115	34.458	31.204	21.850	0	285	285	2	1	-10921639	184.762	183	136	243	3880	25.070	7.600	0.074	1.015
ID230401	230401	126	46.337	18.974	21.205	0	285	285	2	1	-10921639	203.238	213	156	255	4268	31.692	4.800	0.101	1.178
ID230400	230400	123	37.380	25.967	18.769	0	285	285	2	1	-10921639	168.238	167	112	255	3533	32.053	2.000	0.072	0.705
ID230405	230405	129	61.317	26.802	32.003	0	285	285	2	1	-10921639	135.143	142	57	220	2838	41.700	2.000	0.183	1.002
ID230404	230404	117	49.493	12.865	28.162	0	285	285	2	1	-10921639	147.095	152	93	215	3089	28.443	3.200	0.146	1.320
ID230395	230395	114	35.059	18.702	7.997	0	285	285	2	1	-10921639	133.810	137	79	177	2810	27.143	2.000	0.103	0.918
ID230394	230394	132	43.386	33.259	6.034	0	285	285	2	1	-10921639	76.714	74	34	153	1611	30.816	2.000	0.210	0.866
ID230399	230399	130	61.169	11.961	16.994	0	285	285	2	1	-10921639	168.524	158	109	243	3539	37.601	2.000	0.150	1.167
ID230398	230398	110	59.758	23.142	13.930	0	285	285	2	1	-10921639	200.143	207	137	255	4203	38.443	3.200	0.136	1.245
ID230397	230397	124	45.108	37.906	9.424	0	285	285	2	1	-10921639	81.714	80	33	152	1716	35.181	2.000	0.224	0.850
ID230396	230396	108	55.048	23.714	8.045	0	285	285	2	1	-10921639	152.429	152	82	223	3201	41.098	2.000	0.162	1.036
ID230387	230387	130	48.747	12.462	17.206	0	286	286	2	1	-10921639	163.905	172	102	221	3442	38.089	4.800	0.143	1.077
ID230386	230386	110	56.330	22.428	14.426	0	286	286	2	1	-10921639	208.476	213	126	255	4378	35.246	4.800	0.143	1.484
ID230385	230385	124	38.653	36.984	8.760	0	286	286	2	1	-10921639	73.000	68	44	142	1533	25.834	2.000	0.180	0.860
ID230384	230384	108	63.923	23.812	8.054	0	286	286	2	1	-10921639	163.381	159	90	255	3431	45.463	2.000	0.163	1.006
ID230391	230391	126	45.272	20.502	22.769	0	286	286	2	1	-10921639	190.238	190	134	245	3995	32.833	7.600	0.094	0.993
ID230390	230390	134	36.858	35.953	22.187	0	286	286	2	1	-10921639	162.333	155	107	229	3409	34.217	6.356	0.077	0.676
ID230389	230389	115	62.215	32.068	21.904	0	286	286	2	1	-10921639	208.190	209	155	255	4372	34.419	2.000	0.130	1.387
ID230388	230388	123	28.291	25.794	18.702	0	286	286	2	1	-10921639	162.714	159	129	221	3417	24.133	2.000	0.062	0.782
ID230393	230393	129	40.879	26.736	32.368	0	286	286	2	1	-10921639	127.905	121	74	175	2686	29.055	4.800	0.151	1.156
ID230392	230392	117	52.988	12.955	28.260	0	286	286	2	1	-10921639	152.571	152	104	220	3204	29.264	4.800	0.157	1.411
ID230383	230383	114	51.086	18.787	7.905	0	286	286	2	1	-10921639	143.286	145	79	207	3009	34.132	2.000	0.148	1.082
ID230382	230382	132	44.153	33.085	5.122	0	286	286	2	1	-10921639	67.190	57	26	147	1411	31.993	2.000	0.216	0.746
ID230407	230407	108	71.970	23.557	7.828	0	287	287	2	1	-10921639	171.714	188	101	243	3606	49.426	2.000	0.194	1.128
ID230406	230406	114	34.701	19.169	7.787	0	287	287	2	1	-10921639	134.333	133	85	193	2821	28.482	2.000	0.104	0.886
ID230411	230411	123	32.325	25.988	18.686	0	287	287	2	1	-10921639	154.429	148	123	213	3243	29.627	2.000	0.048	0.481
ID230410	230410	130	44.205	12.809	16.728	0	287	287	2	1	-10921639	173.190	178	117	216	3637	29.176	2.000	0.121	1.286
ID230409	230409	136	36.000	17.069	15.149	0	287	287	2	1	-10921639	172.476	166	120	255	3622	31.556	2.000	0.056	0.578
ID230408	230408	110	58.699	22.456	14.275	0	287	287	2	1	-10921639	209.381	212	155	255	4397	31.663	4.800	0.150	1.728
ID230415	230415	134	57.368	36.302	22.671	0	287	287	2	1	-10921639	178.095	169	123	248	3740	39.575	4.800	0.141	1.115
ID230414	230414	126	45.074	20.263	22.528	0	287	287	2	1	-10921639	198.143	201	150	255	4161	27.372	4.800	0.112	1.464
ID230413	230413	115	58.061	31.635	22.068	0	287	287	2	1	-10921639	214.619	216	158	255	4507	33.199	2.000	0.129	1.479
ID230412	230412	137	29.030	13.386	22.081	0	287	287	2	1	-10921639	137.333	139	71	196	2884	31.833	2.000	0.060	0.487
ID230418	230418	129	40.403	26.463	31.969	0	287	287	2	1	-10921639	131.000	125	88	174	2751	22.084	2.000	0.156	1.602
ID230417	230417	117	53.796	13.224	28.495	0	287	287	2	1	-10921639	145.762	133	95	209	3061	32.784	2.000	0.173	1.311
ID230416	230416	135	42.218	31.888	26.843	0	287	287	2	1	-10921639	160.905	169	83	228	3379	42.308	2.000	0.117	0.799
ID230419	230419	None	28.435	13.142	7.937	0	288	288	2	1	-10921639	88.000	95	28	125	1848	28.926	2.000	0.114	0.624
ID230423	230423	136	31.530	18.925	14.766	0	288	288	2	1	-10921639	176.952	182	118	234	3716	32.115	2.000	0.056	0.580
ID230422	230422	110	46.169	22.727	14.176	0	288	288	2	1	-10921639	192.000	197	137	242	4032	29.263	2.000	0.101	1.209
ID230421	230421	108	65.524	23.657	8.077	0	288	288	2	1	-10921639	173.000	178	104	255	3633	42.664	2.000	0.177	1.221
ID230420	230420	114	32.497	20.294	7.801	0	288	288	2	1	-10921639	144.810	144	80	201	3041	31.486	6.182	0.100	0.837
ID230427	230427	115	42.896	32.704	22.400	0	288	288	2	1	-10921639	202.810	209	121	251	4259	34.329	6.037	0.101	1.089
ID230426	230426	126	57.690	19.930	21.851	0	288	288	2	1	-10921639	202.619	210	133	255	4255	36.629	2.000	0.130	1.269
ID230425	230425	137	45.461	12.885	21.998	0	288	288	2	1	-10921639	143.905	142	88	224	3022	40.459	2.000	0.078	0.517
ID230424	230424	130	46.202	12.836	17.023	0	288	288	2	1	-10921639	176.571	178	117	224	3708	31.699	2.000	0.117	1.169
ID230431	230431	129	51.067	26.585	31.699	0	288	288	2	1	-10921639	123.476	134	58	221	2593	45.933	2.000	0.147	0.689
ID230430	230430	117	46.124	12.902	28.122	0	288	288	2	1	-10921639	140.762	144	101	197	2956	26.604	6.370	0.149	1.374
ID230429	230429	135	54.867	32.254	26.195	0	288	288	2	1	-10921639	201.143	202	134	255	4224	31.286	4.800	0.151	1.684
ID230428	230428	134	39.046	35.954	22.632	0	288	288	2	1	-10921639	158.667	155	102	240	3332	39.072	2.000	0.092	0.685
ID230371	230371	108	65.190	23.754	8.031	0	289	289	2	1	-10921639	162.762	167	90	253	3418	44.734	2.000	0.169	1.055
ID230370	230370	114	27.743	18.609	7.669	0	289	289	2	1	-10921639	127.714	128	79	158	2682	22.541	3.200	0.097	1.006
ID230369	230369	139	28.218	31.581	4.222	0	289	289	2	1	-10921639	55.095	55	19	106	1157	24.394	2.000	0.173	0.665
ID230375	230375	137	42.336	13.223	22.134	0	289	289	2	1	-10921639	140.286	152	74	220	2946	41.240	2.000	0.079	0.498
ID230374	230374	130	48.129	13.255	16.132	0	289	289	2	1	-10921639	190.238	186	142	237	3995	29.254	4.800	0.144	1.635
ID230373	230373	110	48.102	22.005	14.614	0	289	289	2	1	-10921639	198.810	210	125	255	4175	37.379	4.800	0.102	0.985
ID230372	230372	136	37.246	16.840	15.071	0	289	289	2	1	-10921639	187.857	199	107	255	3945	37.906	2.000	0.058	0.542
ID230379	230379	135	52.260	32.413	25.423	0	289	289	2	1	-10921639	205.190	197	140	255	4309	35.250	6.387	0.120	1.247
ID230378	230378	134	55.181	36.364	22.933	0	289	289	2	1	-10921639	169.000	166	104	231	3549	39.085	2.000	0.117	0.908
ID230377	230377	115	53.613	31.898	22.280	0	289	289	2	1	-10921639	205.952	207	131	255	4325	41.004	2.000	0.099	0.907
ID230376	230376	126	46.802	19.999	22.472	0	289	289	2	1	-10921639	204.333	204	164	255	4291	28.177	7.600	0.117	1.517
ID230381	230381	129	46.219	25.865	31.129	0	289	289	2	1	-10921639	141.190	137	80	197	2965	37.513	2.000	0.137	0.906
ID230380	230380	117	52.215	13.100	27.951	0	289	289	2	1	-10921639	137.810	134	98	194	2894	27.683	2.000	0.179	1.510
ID230435	230435	110	47.325	22.485	14.319	0	290	290	2	1	-10921639	200.429	193	115	255	4209	37.132	3.200	0.105	1.023
ID230434	230434	138	30.107	10.314	12.702	0	290	290	2	1	-10921639	109.381	96	50	171	2297	37.184	7.600	0.097	0.522
ID230433	230433	108	65.139	23.613	7.824	0	290	290	2	1	-10921639	171.429	175	101	248	3600	41.568	6.346	0.176	1.235
ID230432	230432	139	39.673	31.770	3.980	0	290	290	2	1	-10921639	56.238	57	23	145	1181	30.809	2.000	0.240	0.707
ID230439	230439	115	62.312	32.148	23.429	0	290	290	2	1	-10921639	221.048	231	164	255	4642	33.898	4.800	0.144	1.641
ID230438	230438	126	52.270	20.790	23.111	0	290	290	2	1	-10921639	186.667	185	147	255	3920	31.057	7.600	0.118	1.271
ID230437	230437	137	31.470	14.070	23.164	0	290	290	2	1	-10921639	150.381	156	95	197	3158	27.831	4.800	0.102	0.998
ID230436	230436	130	65.632	13.159	16.557	0	290	290	2	1	-10921639	200.429	204	120	255	4209	45.208	6.312	0.155	1.188
ID230442	230442	129	38.392	26.631	30.058	0	290	290	2	1	-10921639	140.524	137	82	202	2951	31.421	2.000	0.086	0.707
ID230441	230441	117	51.645	13.071	28.197	0	290	290	2	1	-10921639	136.476	137	83	185	2866	30.805	2.000	0.174	1.315
ID230440	230440	134	41.561	36.966	23.293	0	290	290	2	1	-10921639	145.333	142	83	209	3052	38.422	2.000	0.106	0.728
ID230467	230467	None	30.817	25.048	26.895	0	291	291	2	1	-10921639	161.048	155	120	223	3382	26.022	2.000	0.080	0.919
ID230466	230466	115	57.747	32.151	25.179	0	291	291	2	1	-10921639	223.714	239	156	255	4698	33.041	4.800	0.146	1.728
ID230465	230465	134	49.870	36.702	22.874	0	291	291	2	1	-10921639	156.333	150	85	228	3283	43.522	2.000	0.126	0.805
ID230464	230464	126	43.211	19.939	22.714	0	291	291	2	1	-10921639	193.143	191	147	248	4056	29.863	4.800	0.101	1.190
ID230469	230469	129	27.390	26.269	29.829	0	291	291	2	1	-10921639	149.429	150	115	194	3138	22.489	4.800	0.082	1.008
ID230468	230468	117	59.774	13.108	28.011	0	291	291	2	1	-10921639	137.476	134	80	223	2887	34.879	2.000	0.189	1.254
ID230459	230459	108	63.454	23.976	8.172	0	291	291	2	1	-10921639	163.286	166	98	235	3429	39.991	2.000	0.185	1.275
ID230458	230458	114	40.954	19.848	8.036	0	291	291	2	1	-10921639	139.810	137	69	183	2936	32.680	2.000	0.123	0.934
ID230457	230457	139	40.777	31.571	3.937	0	291	291	2	1	-10921639	61.381	57	25	121	1289	28.010	2.000	0.292	0.990
ID230463	230463	None	27.453	25.784	18.829	0	291	291	2	1	-10921639	150.286	147	101	221	3156	26.827	2.000	0.034	0.373
ID230462	230462	130	56.485	13.230	16.128	0	291	291	2	1	-10921639	197.476	202	118	240	4147	32.116	4.800	0.168	1.768
ID230461	230461	110	62.951	21.901	14.326	0	291	291	2	1	-10921639	205.286	204	118	255	4311	38.405	2.000	0.138	1.299
ID230460	230460	138	27.437	9.806	12.286	0	291	291	2	1	-10921639	90.619	87	39	156	1903	32.242	2.000	0.072	0.380
ID230443	230443	139	42.168	31.195	3.452	0	292	292	2	1	-10921639	58.048	50	12	128	1219	32.163	2.000	0.290	0.812
ID230447	230447	130	53.981	13.194	16.289	0	292	292	2	1	-10921639	202.238	207	150	253	4247	29.298	6.367	0.151	1.810
ID230446	230446	110	40.802	22.293	14.704	0	292	292	2	1	-10921639	188.762	191	129	243	3964	28.295	2.000	0.086	1.060
ID230445	230445	108	71.644	23.353	8.046	0	292	292	2	1	-10921639	187.714	194	115	255	3942	44.668	4.800	0.187	1.327
ID230444	230444	114	36.157	19.386	8.106	0	292	292	2	1	-10921639	139.476	136	82	210	2929	33.868	4.800	0.123	0.899
ID230451	230451	140	29.549	32.061	22.366	0	292	292	2	1	-10921639	191.333	196	148	232	4018	25.160	2.000	0.058	0.834
ID230450	230450	141	37.233	12.658	21.809	0	292	292	2	1	-10921639	144.857	142	93	204	3042	28.862	2.000	0.071	0.667
ID230449	230449	None	40.998	18.924	20.863	0	292	292	2	1	-10921639	188.429	196	136	240	3957	31.524	7.600	0.076	0.848
ID230448	230448	None	49.690	15.670	15.822	0	292	292	2	1	-10921639	204.810	207	120	255	4301	35.852	2.000	0.109	1.123
ID230455	230455	117	48.933	13.514	27.822	0	292	292	2	1	-10921639	137.286	129	91	193	2883	31.300	3.200	0.165	1.242
ID230454	230454	115	47.133	32.475	25.747	0	292	292	2	1	-10921639	199.952	197	152	255	4199	26.543	4.800	0.137	1.811
ID230453	230453	134	57.223	36.615	22.540	0	292	292	2	1	-10921639	165.143	175	91	245	3468	49.247	2.000	0.143	0.841
ID230452	230452	126	31.154	20.876	23.219	0	292	292	2	1	-10921639	182.381	180	142	220	3830	24.200	7.600	0.067	0.942
ID230456	230456	129	30.674	26.261	28.452	0	292	292	2	1	-10921639	148.286	148	93	202	3114	28.815	2.000	0.062	0.602
ID230471	230471	114	48.993	20.042	7.706	0	293	293	2	1	-10921639	143.190	144	99	231	3007	38.189	6.315	0.123	0.822
ID230470	230470	139	51.273	31.284	3.142	0	293	293	2	1	-10921639	62.333	50	25	139	1309	35.197	2.000	0.322	0.864
ID230475	230475	130	51.517	13.542	15.832	0	293	293	2	1	-10921639	199.952	193	163	255	4199	28.882	4.800	0.127	1.556
ID230474	230474	110	28.006	22.964	14.813	0	293	293	2	1	-10921639	179.095	180	125	210	3761	23.816	6.411	0.051	0.736
ID230473	230473	142	34.961	18.643	14.410	0	293	293	2	1	-10921639	178.762	180	114	229	3754	39.060	2.000	0.064	0.552
ID230472	230472	108	72.542	23.753	7.996	0	293	293	2	1	-10921639	173.381	190	80	255	3641	49.354	2.000	0.190	1.122
ID230479	230479	140	42.001	31.976	22.653	0	293	293	2	1	-10921639	206.810	202	152	255	4343	32.860	6.118	0.079	0.919
ID230478	230478	126	39.201	19.993	22.799	0	293	293	2	1	-10921639	191.810	190	147	239	4028	29.265	4.800	0.085	1.026
ID230477	230477	134	39.588	36.684	22.327	0	293	293	2	1	-10921639	151.714	159	91	216	3186	41.554	4.800	0.110	0.723
ID230476	230476	141	57.031	13.146	22.030	0	293	293	2	1	-10921639	153.143	142	82	255	3216	46.517	2.000	0.108	0.640
ID230482	230482	129	33.249	25.949	27.969	0	293	293	2	1	-10921639	157.429	158	95	199	3306	32.472	2.000	0.073	0.656
ID230481	230481	117	50.605	13.313	27.771	0	293	293	2	1	-10921639	136.238	136	87	197	2861	34.697	2.000	0.171	1.145
ID230480	230480	115	51.180	31.416	26.717	0	293	293	2	1	-10921639	181.905	178	115	240	3820	41.176	2.000	0.100	0.804
ID230499	230499	142	33.649	17.894	14.552	0	294	294	2	1	-10921639	185.190	180	153	239	3889	25.664	2.000	0.069	0.926
ID230498	230498	108	68.619	23.483	8.014	0	294	294	2	1	-10921639	177.238	175	101	255	3722	43.647	2.000	0.174	1.204
ID230497	230497	114	42.443	18.982	7.649	0	294	294	2	1	-10921639	131.190	142	77	199	2755	36.290	2.000	0.114	0.739
ID230496	230496	139	49.061	31.785	3.053	0	294	294	2	1	-10921639	59.619	47	20	115	1252	31.775	2.000	0.340	0.952
ID230503	230503	126	50.429	20.263	22.594	0	294	294	2	1	-10921639	205.238	218	140	255	4310	35.351	6.303	0.112	1.169
ID230502	230502	141	44.468	13.373	22.178	0	294	294	2	1	-10921639	145.952	137	85	235	3065	44.106	2.000	0.064	0.397
ID230501	230501	130	60.972	13.105	15.830	0	294	294	2	1	-10921639	200.714	205	139	248	4215	30.770	4.800	0.173	1.922
ID230500	230500	110	43.777	22.685	14.706	0	294	294	2	1	-10921639	192.238	199	128	255	4037	33.867	3.200	0.086	0.900
ID230507	230507	129	35.698	26.376	28.427	0	294	294	2	1	-10921639	156.333	152	85	212	3283	34.003	2.000	0.074	0.635
ID230506	230506	115	58.151	31.842	26.348	0	294	294	2	1	-10921639	210.143	210	161	255	4413	27.145	4.800	0.160	2.138
ID230505	230505	134	46.248	36.209	22.542	0	294	294	2	1	-10921639	167.810	166	107	235	3524	38.597	2.000	0.095	0.753
ID230504	230504	140	28.182	31.679	22.177	0	294	294	2	1	-10921639	199.143	202	161	231	4182	20.865	6.263	0.069	1.225
ID230508	230508	117	53.426	13.361	28.438	0	294	294	2	1	-10921639	139.952	134	91	201	2939	32.537	2.000	0.188	1.364
ID230483	230483	139	42.659	32.259	3.208	0	295	295	2	1	-10921639	53.714	41	20	112	1128	28.721	2.000	0.341	0.951
ID230487	230487	110	34.662	22.426	14.483	0	295	295	2	1	-10921639	176.143	177	128	235	3699	29.256	2.000	0.069	0.775
ID230486	230486	142	28.481	17.101	14.997	0	295	295	2	1	-10921639	178.048	169	136	229	3739	28.937	2.000	0.051	0.597
ID230485	230485	108	74.868	23.423	7.929	0	295	295	2	1	-10921639	182.762	190	110	255	3838	46.797	2.000	0.193	1.262
ID230484	230484	114	51.052	19.233	7.752	0	295	295	2	1	-10921639	144.667	150	91	202	3038	36.066	2.000	0.161	1.113
ID230491	230491	134	41.866	35.964	21.902	0	295	295	2	1	-10921639	161.190	150	96	226	3385	33.728	2.000	0.102	0.883
ID230490	230490	140	45.291	32.251	22.299	0	295	295	2	1	-10921639	193.857	188	145	255	4071	36.147	6.378	0.085	0.838
ID230489	230489	141	64.782	13.226	21.990	0	295	295	2	1	-10921639	159.810	155	82	255	3356	50.318	2.000	0.135	0.753
ID230488	230488	130	58.108	13.595	15.808	0	295	295	2	1	-10921639	196.857	193	158	255	4134	28.640	4.800	0.138	1.664
ID230495	230495	129	41.215	26.166	28.195	0	295	295	2	1	-10921639	161.857	152	110	215	3399	30.373	2.000	0.109	1.044
ID230494	230494	117	58.973	13.574	28.231	0	295	295	2	1	-10921639	145.810	137	79	212	3062	34.843	2.000	0.177	1.258
ID230493	230493	115	46.690	31.643	25.770	0	295	295	2	1	-10921639	194.429	188	128	242	4083	30.760	4.800	0.123	1.387
ID230492	230492	126	54.752	19.863	22.841	0	295	295	2	1	-10921639	205.810	205	155	255	4322	35.799	4.800	0.119	1.222
ID230531	230531	117	41.583	13.760	27.814	0	296	296	2	1	-10921639	134.333	131	66	191	2821	32.743	3.200	0.142	1.017
ID230530	230530	115	52.474	32.060	25.344	0	296	296	2	1	-10921639	206.762	213	137	255	4342	35.195	4.800	0.116	1.223
ID230529	230529	126	46.316	20.111	22.748	0	296	296	2	1	-10921639	194.476	197	144	255	4084	28.560	4.800	0.098	1.213
ID230528	230528	134	36.171	35.863	22.217	0	296	296	2	1	-10921639	155.238	158	87	218	3260	34.085	2.000	0.095	0.788
ID230532	230532	129	34.477	26.056	28.231	0	296	296	2	1	-10921639	159.000	161	117	194	3339	25.221	2.000	0.094	1.082
ID230523	230523	114	41.883	18.910	7.361	0	296	296	2	1	-10921639	119.143	114	42	183	2502	43.188	2.000	0.139	0.673
ID230522	230522	139	45.554	32.466	3.136	0	296	296	2	1	-10921639	58.952	47	23	129	1238	30.941	2.000	0.316	0.914
ID230527	230527	141	62.818	13.323	22.081	0	296	296	2	1	-10921639	166.810	156	90	255	3503	48.092	2.000	0.128	0.786
ID230526	230526	110	37.831	22.542	14.706	0	296	296	2	1	-10921639	168.429	159	128	229	3537	27.522	2.000	0.080	0.910
ID230525	230525	130	45.714	14.851	15.054	0	296	296	2	1	-10921639	183.429	188	128	248	3852	29.542	4.800	0.110	1.231
ID230524	230524	108	87.307	23.366	8.041	0	296	296	2	1	-10921639	183.762	188	101	255	3859	54.587	2.000	0.224	1.231
ID230511	230511	108	67.305	23.300	8.252	0	297	297	2	1	-10921639	168.286	171	101	243	3534	43.620	2.000	0.179	1.174
ID230510	230510	114	42.679	19.135	7.479	0	297	297	2	1	-10921639	128.000	112	76	215	2688	38.710	4.800	0.146	0.840
ID230509	230509	139	39.176	32.358	3.038	0	297	297	2	1	-10921639	53.048	49	17	123	1114	27.524	2.000	0.297	0.882
ID230515	230515	144	29.806	19.110	21.312	0	297	297	2	1	-10921639	200.381	205	164	235	4208	20.213	7.600	0.058	1.089
ID230514	230514	None	42.242	12.059	16.817	0	297	297	2	1	-10921639	175.286	178	106	237	3681	34.631	4.800	0.116	1.056
ID230513	230513	110	46.268	22.844	14.579	0	297	297	2	1	-10921639	190.238	185	153	255	3995	28.910	2.000	0.093	1.121
ID230512	230512	130	47.404	14.445	15.352	0	297	297	2	1	-10921639	181.952	180	104	250	3821	42.485	7.600	0.104	0.810
ID230519	230519	115	50.859	31.775	23.905	0	297	297	2	1	-10921639	212.857	215	152	255	4470	33.631	4.800	0.118	1.339
ID230518	230518	134	36.480	36.764	22.556	0	297	297	2	1	-10921639	148.429	145	102	205	3117	30.711	4.800	0.110	0.954
ID230517	230517	126	35.230	21.104	23.020	0	297	297	2	1	-10921639	196.286	197	136	235	4122	24.389	4.800	0.083	1.232
ID230516	230516	141	43.595	13.182	21.919	0	297	297	2	1	-10921639	154.429	150	90	229	3243	36.563	2.000	0.081	0.632
ID230521	230521	129	53.732	26.088	27.788	0	297	297	2	1	-10921639	171.762	166	104	234	3607	33.731	2.000	0.139	1.242
ID230520	230520	117	59.877	13.880	27.865	0	297	297	2	1	-10921639	149.952	142	93	237	3149	39.633	2.000	0.177	1.136
ID230563	230563	None	39.489	17.000	15.000	0	298	298	2	1	-10921639	191.571	186	134	255	4023	33.467	2.000	0.072	0.765
ID230562	230562	130	44.943	13.531	15.444	0	298	298	2	1	-10921639	186.905	196	101	243	3925	41.344	6.160	0.098	0.808
ID230561	230561	110	36.808	22.875	14.030	0	298	298	2	1	-10921639	174.524	174	139	218	3665	23.415	2.000	0.089	1.213
ID230560	230560	108	75.550	23.426	7.936	0	298	298	2	1	-10921639	178.810	186	99	255	3755	47.302	2.000	0.190	1.206
ID230567	230567	134	38.191	36.558	23.133	0	298	298	2	1	-10921639	137.762	147	79	224	2893	41.838	2.000	0.098	0.590
ID230566	230566	115	47.453	32.074	22.272	0	298	298	2	1	-10921639	197.571	202	134	255	4149	32.861	2.000	0.096	1.057
ID230565	230565	144	36.256	19.742	21.854	0	298	298	2	1	-10921639	200.143	205	153	255	4203	26.729	7.600	0.069	0.961
ID230564	230564	141	39.938	13.068	22.097	0	298	298	2	1	-10921639	149.048	144	91	240	3130	37.192	2.000	0.065	0.489
ID230570	230570	129	58.329	26.373	27.983	0	298	298	2	1	-10921639	167.286	167	91	255	3513	44.022	2.000	0.141	0.941
ID230569	230569	117	46.306	13.459	27.952	0	298	298	2	1	-10921639	146.952	147	91	205	3086	31.979	4.800	0.153	1.220
ID230568	230568	145	47.606	32.128	25.745	0	298	298	2	1	-10921639	189.000	185	107	255	3969	32.617	2.000	0.118	1.221
ID230559	230559	114	47.245	19.629	7.884	0	298	298	2	1	-10921639	155.429	164	79	212	3264	40.612	6.328	0.130	0.879
ID230558	230558	139	42.892	32.499	2.750	0	298	298	2	1	-10921639	57.857	49	26	120	1215	29.653	2.000	0.321	0.949
ID230535	230535	108	71.781	23.518	7.966	0	299	299	2	1	-10921639	170.571	163	76	255	3582	51.471	2.000	0.191	1.063
ID230534	230534	114	43.466	20.168	7.809	0	299	299	2	1	-10921639	153.857	156	98	212	3231	35.550	2.000	0.115	0.890
ID230533	230533	139	29.203	32.703	2.871	0	299	299	2	1	-10921639	48.381	44	22	87	1016	19.195	3.200	0.269	1.068
ID230539	230539	144	35.507	19.079	21.157	0	299	299	2	1	-10921639	190.333	188	150	237	3997	29.188	2.000	0.060	0.734
ID230538	230538	146	43.205	11.781	16.989	0	299	299	2	1	-10921639	178.190	182	121	251	3742	34.342	4.800	0.100	0.942
ID230537	230537	130	40.720	14.025	15.292	0	299	299	2	1	-10921639	185.476	191	95	235	3895	35.089	7.600	0.090	0.875
ID230536	230536	110	42.763	22.401	14.318	0	299	299	2	1	-10921639	195.476	201	126	250	4105	28.960	4.800	0.105	1.283
ID230543	230543	134	44.193	36.142	22.622	0	299	299	2	1	-10921639	161.190	161	101	216	3385	36.794	2.000	0.092	0.740
ID230542	230542	None	34.813	20.552	23.348	0	299	299	2	1	-10921639	176.571	174	121	237	3708	32.214	7.600	0.070	0.714
ID230541	230541	115	43.394	31.869	22.450	0	299	299	2	1	-10921639	194.048	194	126	255	4075	34.895	6.299	0.091	0.930
ID230540	230540	141	40.826	13.078	21.874	0	299	299	2	1	-10921639	153.762	153	93	223	3229	35.083	2.000	0.077	0.626
ID230546	230546	129	54.247	25.741	27.501	0	299	299	2	1	-10921639	159.762	152	106	223	3355	37.428	2.000	0.152	1.126
ID230545	230545	117	52.417	12.768	28.026	0	299	299	2	1	-10921639	146.000	142	87	210	3066	31.172	4.800	0.167	1.338
ID230544	230544	145	52.510	32.155	26.177	0	299	299	2	1	-10921639	203.381	210	128	245	4271	30.341	4.800	0.133	1.577
ID230547	230547	139	32.556	33.065	2.725	0	300	300	2	1	-10921639	60.190	57	31	99	1264	21.224	4.800	0.269	1.202
ID230551	230551	146	48.952	11.934	16.684	0	300	300	2	1	-10921639	183.952	191	123	242	3863	33.893	2.000	0.126	1.215
ID230550	230550	110	42.236	22.855	14.081	0	300	300	2	1	-10921639	187.524	190	137	239	3938	26.391	2.000	0.097	1.258
ID230549	230549	108	68.660	23.738	8.253	0	300	300	2	1	-10921639	182.429	186	101	255	3831	44.984	2.000	0.183	1.257
ID230548	230548	114	39.709	19.502	7.580	0	300	300	2	1	-10921639	149.571	142	99	213	3141	35.061	2.000	0.099	0.766
ID230555	230555	145	42.499	32.308	27.443	0	300	300	2	1	-10921639	176.905	175	137	232	3715	27.493	4.800	0.116	1.338
ID230554	230554	134	38.267	36.504	22.859	0	300	300	2	1	-10921639	141.667	145	80	237	2975	40.044	2.000	0.102	0.656
ID230553	230553	115	43.002	32.400	22.287	0	300	300	2	1	-10921639	187.476	183	125	247	3937	31.529	2.000	0.084	0.918
ID230552	230552	144	36.990	18.470	20.893	0	300	300	2	1	-10921639	196.286	197	145	255	4122	28.735	2.000	0.077	0.979
ID230557	230557	129	64.950	26.208	27.831	0	300	300	2	1	-10921639	168.190	167	110	255	3532	42.614	2.000	0.149	1.023
ID230556	230556	117	53.146	13.027	27.820	0	300	300	2	1	-10921639	151.571	148	82	218	3183	38.178	3.200	0.159	1.088
ID230579	230579	117	51.307	13.238	27.843	0	301	301	2	1	-10921639	152.857	152	95	216	3210	34.045	2.000	0.157	1.221
ID230578	230578	145	37.860	32.181	25.986	0	301	301	2	1	-10921639	182.714	186	144	234	3837	25.040	4.800	0.107	1.415
ID230577	230577	134	42.528	36.488	22.611	0	301	301	2	1	-10921639	157.857	158	106	207	3315	29.564	6.385	0.102	0.987
ID230576	230576	115	44.528	31.836	22.296	0	301	301	2	1	-10921639	176.571	175	121	255	3708	36.506	2.000	0.078	0.699
ID230580	230580	129	59.232	25.934	27.897	0	301	301	2	1	-10921639	162.286	152	104	255	3408	39.284	2.000	0.134	0.976
ID230571	230571	108	61.379	23.174	7.831	0	301	301	2	1	-10921639	166.619	161	117	231	3499	33.534	2.000	0.165	1.404
ID230575	230575	None	27.374	20.228	22.285	0	301	301	2	1	-10921639	186.810	183	148	226	3923	23.683	4.800	0.055	0.828
ID230574	230574	144	27.702	18.289	20.791	0	301	301	2	1	-10921639	191.286	185	153	226	4017	21.214	6.393	0.066	1.117
ID230573	230573	146	36.157	14.346	15.946	0	301	301	2	1	-10921639	179.619	183	131	235	3772	27.762	6.358	0.099	1.163
ID230572	230572	110	39.371	22.700	14.515	0	301	301	2	1	-10921639	185.048	180	134	242	3886	25.374	2.000	0.089	1.193
ID230595	230595	129	46.718	25.954	27.613	0	302	302	2	1	-10921639	153.286	150	110	221	3219	35.626	2.000	0.118	0.910
ID230594	230594	117	35.327	12.241	27.251	0	302	302	2	1	-10921639	121.571	129	58	174	2553	28.124	2.000	0.119	0.920
ID230593	230593	145	35.704	33.571	26.396	0	302	302	2	1	-10921639	158.667	163	120	204	3332	27.511	7.600	0.088	0.931
ID230592	230592	134	34.800	36.627	22.527	0	302	302	2	1	-10921639	131.190	126	80	209	2755	32.817	2.000	0.102	0.740
ID230591	230591	144	27.586	18.147	20.172	0	302	302	2	1	-10921639	188.571	191	152	237	3960	23.855	4.800	0.055	0.826
ID230590	230590	146	30.470	14.934	15.665	0	302	302	2	1	-10921639	168.810	164	133	212	3545	25.175	7.600	0.063	0.790
ID230589	230589	110	27.644	22.216	15.037	0	302	302	2	1	-10921639	177.048	175	139	210	3718	24.541	6.343	0.067	0.906
ID230588	230588	108	53.833	22.990	8.156	0	302	302	2	1	-10921639	156.333	147	104	237	3283	33.594	2.000	0.145	1.178
ID230583	230583	146	31.490	14.763	15.078	0	303	303	2	1	-10921639	161.762	161	107	209	3397	27.964	6.361	0.071	0.763
ID230582	230582	None	29.049	10.928	15.441	0	303	303	2	1	-10921639	130.333	133	87	174	2737	24.768	4.800	0.091	0.879
ID230581	230581	108	32.940	23.121	7.781	0	303	303	2	1	-10921639	134.571	131	96	175	2826	23.379	4.800	0.106	1.108
ID230587	230587	129	36.806	26.165	27.489	0	303	303	2	1	-10921639	145.048	145	109	193	3046	22.326	2.000	0.110	1.282
ID230586	230586	134	32.182	35.790	22.383	0	303	303	2	1	-10921639	130.714	139	76	191	2745	31.458	2.000	0.112	0.834
ID230585	230585	144	33.040	19.687	21.683	0	303	303	2	1	-10921639	174.571	175	136	216	3666	26.018	7.600	0.077	0.957
ID230584	230584	110	31.294	21.385	15.035	0	303	303	2	1	-10921639	174.143	180	129	224	3657	25.029	7.600	0.073	0.944
ID230603	230603	134	27.038	36.113	22.348	0	304	304	2	1	-10921639	112.048	117	69	164	2353	27.813	2.000	0.069	0.519
ID230602	230602	None	33.298	30.036	20.647	0	304	304	2	1	-10921639	145.238	142	117	215	3050	23.649	2.000	0.072	0.822
ID230601	230601	108	45.600	22.715	8.009	0	304	304	2	1	-10921639	130.857	128	85	199	2748	29.416	2.000	0.145	1.124
ID230605	230605	147	31.767	14.407	27.525	0	304	304	2	1	-10921639	119.762	126	74	175	2515	27.022	3.200	0.126	0.990
ID230604	230604	129	29.690	26.437	27.126	0	304	304	2	1	-10921639	142.714	137	99	197	2997	25.693	6.064	0.071	0.739
ID230597	230597	147	31.774	14.082	27.614	0	305	305	2	1	-10921639	113.619	112	79	155	2386	21.969	4.800	0.130	1.192
ID230596	230596	None	27.839	33.318	24.326	0	305	305	2	1	-10921639	146.429	145	107	180	3075	17.383	7.600	0.078	1.214
ID230599	230599	None	27.951	34.923	21.127	0	306	306	2	1	-10921639	112.810	109	72	161	2369	24.074	2.000	0.106	0.897
ID230598	230598	None	32.670	17.098	15.223	0	306	306	2	1	-10921639	154.238	159	106	201	3239	25.270	2.000	0.079	0.892
ID230600	230600	129	32.914	26.176	27.374	0	306	306	2	1	-10921639	138.952	139	104	175	2918	20.422	2.000	0.104	1.285
ID230606	230606	129	28.106	26.356	27.111	0	307	307	2	1	-10921639	133.524	133	99	161	2804	17.871	2.000	0.094	1.281
ID230607	230607	None	32.535	24.593	12.528	0	308	308	2	1	-10921639	133.238	139	80	167	2798	24.345	2.000	0.105	1.036
ID230608	230608	None	30.452	32.250	26.771	0	308	308	2	1	-10921639	122.810	123	82	155	2579	22.060	6.323	0.103	1.037
ID230610	230610	148	31.692	19.697	20.908	0	309	309	2	1	-10921639	154.714	155	123	209	3249	22.213	7.600	0.072	0.931
ID230609	230609	None	28.452	22.321	14.867	0	309	309	2	1	-10921639	150.143	145	117	210	3153	22.051	7.600	0.065	0.826
ID230611	230611	None	33.010	24.472	12.623	0	310	310	2	1	-10921639	142.238	145	96	193	2987	25.365	7.600	0.087	0.900
ID230614	230614	148	30.973	18.913	20.628	0	310	310	2	1	-10921639	151.762	150	123	204	3187	22.563	2.000	0.070	0.875
ID230613	230613	None	28.262	26.957	16.167	0	310	310	2	1	-10921639	120.143	117	85	156	2523	23.751	2.000	0.074	0.695
ID230612	230612	None	27.190	15.733	15.708	0	310	310	2	1	-10921639	143.571	147	102	175	3015	20.126	4.800	0.077	1.017
ID230617	230617	None	32.079	34.861	21.664	0	311	311	2	1	-10921639	115.810	115	74	164	2432	25.453	6.323	0.118	0.961
ID230615	230615	None	27.519	22.483	14.578	0	312	312	2	1	-10921639	153.810	150	118	193	3230	19.397	2.000	0.071	1.052
ID230616	230616	149	31.060	33.543	25.985	0	312	312	2	1	-10921639	114.810	115	68	161	2411	26.871	2.000	0.104	0.805
ID230619	230619	149	31.553	33.292	25.682	0	313	313	2	1	-10921639	123.048	123	80	152	2584	18.535	4.800	0.130	1.527
ID230618	230618	None	39.247	20.777	21.007	0	313	313	2	1	-10921639	161.381	161	120	226	3389	25.537	2.000	0.100	1.150
ID230623	230623	None	28.516	22.742	13.919	0	314	314	2	1	-10921639	134.238	136	102	180	2819	22.508	7.600	0.079	0.877
ID230622	230622	None	33.881	26.916	27.835	0	315	315	2	1	-10921639	117.524	121	79	159	2468	23.287	2.000	0.120	1.083
ID230621	230621	None	29.577	34.243	25.948	0	315	315	2	1	-10921639	109.238	109	74	152	2294	20.950	7.600	0.128	1.187
ID230620	230620	None	33.634	12.295	16.784	0	315	315	2	1	-10921639	97.952	101	39	133	2057	27.786	2.000	0.162	0.981
ID230624	230624	150	30.227	22.940	14.391	0	316	316	2	1	-10921639	141.143	134	106	186	2964	27.385	2.000	0.077	0.739
ID230626	230626	None	31.050	21.100	21.397	0	317	317	2	1	-10921639	145.238	148	99	194	3050	23.830	2.000	0.077	0.875
ID230625	230625	150	43.883	22.896	14.139	0	317	317	2	1	-10921639	151.476	148	112	205	3181	28.532	2.000	0.119	1.126
ID230628	230628	150	44.801	23.109	14.872	0	318	318	2	1	-10921639	149.190	150	90	201	3133	31.863	3.200	0.118	0.985
ID230631	230631	None	27.701	16.182	26.842	0	319	319	2	1	-10921639	93.762	91	49	136	1969	24.590	2.000	0.132	0.888
ID230630	230630	None	38.971	22.334	14.900	0	320	320	2	1	-10921639	152.714	155	120	190	3207	21.046	4.800	0.114	1.485
ID230627	230627	None	35.875	20.793	21.047	0	321	321	2	1	-10921639	145.905	137	107	199	3064	27.380	2.000	0.103	0.995
ID230634	230634	151	29.778	34.522	22.330	0	322	322	2	1	-10921639	88.095	98	45	136	1850	28.378	3.200	0.142	0.771
ID230633	230633	151	31.219	33.577	21.888	0	323	323	2	1	-10921639	109.381	117	64	148	2297	25.031	4.800	0.144	1.098
ID230632	230632	None	30.118	19.610	20.033	0	323	323	2	1	-10921639	141.571	139	91	185	2973	20.607	2.000	0.086	1.087
ID230629	230629	None	27.207	33.918	26.178	0	324	324	2	1	-10921639	94.762	99	52	137	1990	21.206	2.000	0.131	1.038
ID230635	230635	None	27.226	20.697	21.416	0	326	326	2	1	-10921639	130.143	131	96	167	2733	21.994	2.000	0.080	0.881
ID230636	230636	None	31.601	34.032	25.819	0	326	326	2	1	-10921639	96.905	98	57	134	2035	23.475	2.000	0.155	1.108
ID230639	230639	None	30.480	32.130	20.009	0	327	327	2	1	-10921639	99.810	102	64	139	2096	19.780	7.600	0.132	1.181
ID230638	230638	None	30.486	24.032	13.189	0	327	327	2	1	-10921639	130.762	125	99	171	2746	18.601	4.800	0.118	1.486
ID230640	230640	None	31.726	20.951	21.863	0	328	328	2	1	-10921639	137.238	139	96	185	2882	24.251	3.200	0.090	0.938
ID230637	230637	None	27.160	13.868	21.974	0	329	329	2	1	-10921639	98.667	98	63	145	2072	23.318	2.000	0.104	0.799
ID230642	230642	None	29.982	22.572	13.915	0	331	331	2	1	-10921639	127.810	131	91	166	2684	19.546	2.000	0.101	1.195
ID230641	230641	152	31.192	32.985	20.991	0	332	332	2	1	-10921639	95.429	96	44	128	2004	23.248	2.000	0.143	1.028
ID230643	230643	None	27.034	23.403	13.388	0	333	333	2	1	-10921639	117.857	112	87	150	2475	19.928	7.600	0.101	1.085
[truncated: 7 more rows]
