# Supplementary material for: Progressive enhancement of kinetic proofreading in T cell antigen discrimination from receptor activation to DAG generation
Source: eLife. 2022 Sep 20;11:e75263. doi: 10.7554/eLife.75263 (PMC9536835; doi:10.7554/eLife.75263)
Supplement: Figure 5—source data 1. — Each data table is the TrackMate ‘spot-statistics’ output of one cell over four cycles of blue-light illumination (frames 0–40, 100–140, 200–240, and 300–340, with 3 s interval between frames). We calculated the lifetime of TrackIDs that existed at the start of each period of blue-light illumination that did not last for the full period and fit the resulting lifetime distributions using custom Python scripts available at https://github.com/dbritain/KP-paper (copy archived at swh:1:rev:167fa456901903740f0f3ee6a3e5324bc45207ea, Britain, 2022). [file elife-75263-fig5-data1.zip › Fig5SourceData/ZAP/zap1/cell19.csv]

Label	ID	TRACK_ID	QUALITY	POSITION_X	POSITION_Y	POSITION_Z	POSITION_T	FRAME	RADIUS	VISIBILITY	MANUAL_COLOR	MEAN_INTENSITY	MEDIAN_INTENSITY	MIN_INTENSITY	MAX_INTENSITY	TOTAL_INTENSITY	STANDARD_DEVIATION	ESTIMATED_DIAMETER	CONTRAST	SNR
ID234663	234663	0	61.631	13.214	6.498	0	0	0	2	1	-10921639	217.381	223	133	255	4565	34.407	4.800	0.157	1.712
ID234667	234667	None	34.033	0.000	15.000	0	0	0	2	1	-10921639	173.143	180	108	227	3636	34.742	7.600	0.094	0.860
ID234666	234666	None	32.951	18.559	11.908	0	0	0	2	1	-10921639	169.286	167	127	223	3555	27.461	7.600	0.066	0.765
ID234665	234665	None	34.992	2.179	12.431	0	0	0	2	1	-10921639	181.571	177	136	255	3813	29.553	2.000	0.048	0.565
ID234664	234664	1	47.848	2.466	7.504	0	0	0	2	1	-10921639	166.476	161	96	245	3496	38.853	2.000	0.062	0.499
ID234670	234670	2	46.769	10.768	22.521	0	0	0	2	1	-10921639	164.857	161	99	248	3462	38.252	2.000	0.104	0.813
ID234669	234669	3	47.022	6.630	21.386	0	0	0	2	1	-10921639	174.857	183	108	227	3672	32.537	4.800	0.121	1.158
ID234668	234668	4	33.631	23.944	15.057	0	0	0	2	1	-10921639	164.238	161	124	211	3449	26.576	3.200	0.079	0.907
ID234683	234683	2	54.943	10.993	22.320	0	1	1	2	1	-10921639	185.048	192	130	242	3886	33.081	3.200	0.128	1.270
ID234682	234682	3	63.246	7.169	21.876	0	1	1	2	1	-10921639	178.190	183	111	255	3742	39.156	2.000	0.150	1.188
ID234681	234681	4	39.466	23.391	14.858	0	1	1	2	1	-10921639	174.905	171	136	255	3673	29.648	2.000	0.067	0.738
ID234680	234680	1	54.171	2.750	8.306	0	1	1	2	1	-10921639	172.952	158	115	255	3632	40.597	2.000	0.150	1.112
ID234679	234679	0	62.878	13.599	6.791	0	1	1	2	1	-10921639	207.714	205	152	255	4362	32.725	4.800	0.148	1.639
ID234707	234707	0	50.332	13.717	6.836	0	2	2	2	1	-10921639	181.952	183	124	255	3821	32.992	4.800	0.124	1.214
ID234711	234711	2	44.624	9.788	22.031	0	2	2	2	1	-10921639	164.381	158	124	211	3452	26.368	2.000	0.110	1.238
ID234710	234710	5	28.234	27.038	19.726	0	2	2	2	1	-10921639	108.429	115	59	146	2277	26.292	7.600	0.108	0.806
ID234709	234709	None	31.914	14.959	20.243	0	2	2	2	1	-10921639	159.857	164	121	227	3357	22.566	7.600	0.073	0.962
ID234708	234708	1	44.236	2.953	8.813	0	2	2	2	1	-10921639	159.714	152	121	223	3354	28.413	6.301	0.115	1.162
ID234687	234687	2	46.203	10.803	22.091	0	3	3	2	1	-10921639	170.476	164	133	239	3580	28.342	4.800	0.106	1.153
ID234686	234686	5	30.517	24.942	19.827	0	3	3	2	1	-10921639	137.810	139	77	183	2894	32.374	2.000	0.086	0.678
ID234685	234685	None	44.802	2.817	12.212	0	3	3	2	1	-10921639	187.762	180	130	239	3943	27.063	4.800	0.108	1.352
ID234684	234684	0	50.419	14.208	6.788	0	3	3	2	1	-10921639	185.048	192	121	230	3886	30.626	7.600	0.134	1.427
ID234689	234689	5	27.095	26.675	19.758	0	4	4	2	1	-10921639	114.048	115	55	155	2395	29.034	6.356	0.103	0.731
ID234688	234688	0	33.584	13.946	7.501	0	4	4	2	1	-10921639	171.238	167	124	227	3596	27.160	7.600	0.089	1.030
ID234678	234678	None	28.959	28.063	13.158	0	5	5	2	1	-10921639	119.857	118	74	174	2517	26.813	7.600	0.080	0.659
ID234677	234677	0	27.645	14.069	7.759	0	5	5	2	1	-10921639	159.095	164	108	208	3341	23.889	7.600	0.068	0.853
ID234676	234676	None	28.226	10.198	4.005	0	5	5	2	1	-10921639	137.524	139	90	164	2888	24.639	2.000	0.090	0.925
ID234675	234675	None	27.520	22.695	22.883	0	6	6	2	1	-10921639	112.571	118	49	167	2364	33.063	6.226	0.096	0.596
ID234674	234674	None	28.386	15.859	19.949	0	6	6	2	1	-10921639	144.476	143	99	192	3034	23.426	7.600	0.069	0.798
ID234673	234673	6	28.597	3.174	9.399	0	6	6	2	1	-10921639	144.286	152	102	180	3030	20.914	6.109	0.095	1.200
ID234672	234672	0	27.024	13.644	8.243	0	6	6	2	1	-10921639	159.524	161	127	189	3350	18.787	7.600	0.068	1.077
ID234671	234671	None	32.265	26.436	7.454	0	6	6	2	1	-10921639	117.238	111	46	164	2462	30.417	2.000	0.108	0.750
ID234696	234696	None	27.118	11.531	25.245	0	7	7	2	1	-10921639	116.714	111	68	155	2451	26.085	6.069	0.085	0.704
ID234695	234695	6	29.227	4.500	9.532	0	7	7	2	1	-10921639	137.381	139	102	192	2885	26.966	3.200	0.055	0.528
ID234694	234694	0	39.814	14.314	7.427	0	7	7	2	1	-10921639	169.238	171	124	220	3554	24.568	4.800	0.104	1.303
ID234693	234693	7	33.208	9.089	4.109	0	7	7	2	1	-10921639	127.095	130	80	180	2669	28.192	2.000	0.109	0.889
ID234691	234691	0	49.693	14.133	6.816	0	8	8	2	1	-10921639	186.905	189	118	255	3925	34.022	7.600	0.115	1.132
ID234690	234690	7	31.837	9.324	4.554	0	8	8	2	1	-10921639	137.714	136	74	186	2892	30.239	2.000	0.073	0.617
ID234692	234692	8	28.536	26.654	11.706	0	8	8	2	1	-10921639	126.857	124	80	177	2664	24.457	4.800	0.101	0.948
ID234705	234705	8	32.431	27.909	13.922	0	9	9	2	1	-10921639	124.000	136	43	167	2604	32.030	2.000	0.120	0.827
ID234704	234704	None	29.211	7.284	13.993	0	9	9	2	1	-10921639	145.286	139	111	199	3051	21.392	5.972	0.061	0.786
ID234703	234703	0	31.200	13.417	5.719	0	9	9	2	1	-10921639	161.905	164	115	211	3400	27.344	2.000	0.067	0.743
ID234702	234702	7	37.390	9.036	4.034	0	9	9	2	1	-10921639	131.333	133	62	171	2758	27.760	2.000	0.123	1.036
ID234706	234706	0	36.042	12.514	4.410	0	10	10	2	1	-10921639	144.952	143	90	202	3044	26.128	4.800	0.124	1.224
ID234699	234699	None	31.987	7.637	14.909	0	11	11	2	1	-10921639	144.714	139	111	192	3039	23.635	7.600	0.070	0.802
ID234698	234698	9	30.863	26.873	11.573	0	11	11	2	1	-10921639	125.524	136	59	164	2636	27.237	6.059	0.139	1.128
ID234697	234697	0	38.927	11.649	3.697	0	11	11	2	1	-10921639	147.429	152	99	183	3096	21.963	4.800	0.126	1.498
ID234701	234701	None	31.412	20.896	21.946	0	11	11	2	1	-10921639	114.571	121	49	158	2406	28.321	7.600	0.110	0.804
ID234700	234700	None	40.766	25.075	18.157	0	11	11	2	1	-10921639	139.857	143	77	195	2937	29.711	2.000	0.128	1.067
ID234727	234727	None	27.367	10.568	23.608	0	12	12	2	1	-10921639	99.810	108	37	143	2096	31.053	7.600	0.109	0.634
ID234726	234726	9	30.360	27.185	12.549	0	12	12	2	1	-10921639	118.857	111	74	161	2496	26.356	2.000	0.096	0.787
ID234725	234725	0	28.536	13.675	3.430	0	12	12	2	1	-10921639	122.333	133	52	167	2569	34.315	3.200	0.093	0.610
ID234739	234739	0	32.257	12.289	3.782	0	13	13	2	1	-10921639	134.619	139	65	183	2827	27.786	6.406	0.117	1.016
ID234742	234742	None	33.784	23.185	18.618	0	13	13	2	1	-10921639	130.095	127	62	199	2732	31.316	7.600	0.114	0.853
ID234741	234741	9	31.065	26.284	14.481	0	13	13	2	1	-10921639	130.857	130	93	174	2748	21.174	4.800	0.116	1.286
ID234740	234740	None	30.920	7.805	14.601	0	13	13	2	1	-10921639	139.571	133	102	202	2931	24.750	2.000	0.068	0.723
ID234723	234723	9	32.017	25.838	15.863	0	14	14	2	1	-10921639	120.333	130	59	183	2527	34.641	7.600	0.103	0.649
ID234722	234722	None	32.895	25.214	10.919	0	14	14	2	1	-10921639	129.810	133	59	180	2726	26.574	7.600	0.098	0.869
ID234721	234721	10	32.355	13.156	7.311	0	14	14	2	1	-10921639	156.810	161	87	211	3293	30.346	7.600	0.072	0.695
ID234720	234720	None	27.721	4.964	7.128	0	14	14	2	1	-10921639	114.571	124	62	149	2406	24.051	7.600	0.106	0.916
ID234719	234719	11	34.250	15.802	4.124	0	14	14	2	1	-10921639	148.095	149	87	189	3110	28.775	6.226	0.129	1.177
ID234724	234724	None	29.365	11.190	23.132	0	14	14	2	1	-10921639	107.333	115	65	139	2254	22.520	7.600	0.134	1.125
ID234714	234714	10	36.730	13.836	7.675	0	15	15	2	1	-10921639	182.619	180	139	236	3835	26.047	2.000	0.077	0.997
ID234713	234713	11	29.248	16.833	4.213	0	15	15	2	1	-10921639	129.000	124	71	186	2709	34.969	2.000	0.078	0.535
ID234712	234712	None	33.947	12.668	4.261	0	15	15	2	1	-10921639	144.905	133	74	192	3043	34.674	6.310	0.094	0.719
ID234729	234729	None	34.190	20.089	19.854	0	16	16	2	1	-10921639	127.000	136	71	174	2667	30.476	6.421	0.124	0.917
ID234728	234728	10	47.145	14.351	7.527	0	16	16	2	1	-10921639	185.143	183	149	255	3888	30.519	7.600	0.105	1.155
ID234715	234715	None	27.964	7.001	6.202	0	17	17	2	1	-10921639	123.000	124	52	161	2583	26.281	4.800	0.117	0.981
ID234718	234718	12	32.179	10.662	23.179	0	17	17	2	1	-10921639	111.952	108	68	152	2351	27.099	2.000	0.118	0.869
ID234717	234717	13	33.364	25.708	14.890	0	17	17	2	1	-10921639	122.333	130	52	186	2569	34.604	7.600	0.134	0.837
ID234716	234716	10	54.294	14.029	8.100	0	17	17	2	1	-10921639	194.286	186	152	255	4080	31.387	7.600	0.116	1.286
ID234754	234754	12	27.767	11.482	22.623	0	18	18	2	1	-10921639	106.810	102	62	152	2243	26.593	7.600	0.130	0.924
ID234753	234753	13	41.984	24.564	13.952	0	18	18	2	1	-10921639	139.381	139	80	192	2927	33.853	4.800	0.158	1.121
ID234752	234752	10	38.531	13.652	6.807	0	18	18	2	1	-10921639	178.667	183	133	217	3752	24.810	7.600	0.096	1.261
ID234731	234731	10	57.823	13.402	8.099	0	19	19	2	1	-10921639	191.238	183	102	255	4016	36.816	2.000	0.133	1.221
ID234730	234730	14	30.757	17.106	4.719	0	19	19	2	1	-10921639	137.048	139	96	177	2878	26.817	7.600	0.101	0.934
ID234735	234735	12	29.645	10.771	23.053	0	19	19	2	1	-10921639	105.286	118	49	143	2211	26.104	4.800	0.133	0.949
ID234734	234734	None	27.779	19.554	20.123	0	19	19	2	1	-10921639	115.714	115	46	155	2430	34.479	2.000	0.075	0.468
ID234733	234733	None	28.242	6.361	16.818	0	19	19	2	1	-10921639	109.762	108	62	161	2305	28.822	2.000	0.097	0.674
ID234732	234732	13	39.145	24.477	14.367	0	19	19	2	1	-10921639	147.524	149	87	186	3098	27.309	6.255	0.144	1.360
ID234738	234738	13	27.217	24.071	14.573	0	20	20	2	1	-10921639	123.190	127	71	161	2587	24.677	7.600	0.120	1.068
ID234737	234737	10	35.034	13.420	7.759	0	20	20	2	1	-10921639	173.238	177	111	233	3638	25.797	4.800	0.090	1.111
ID234736	234736	14	40.394	15.946	4.139	0	20	20	2	1	-10921639	141.762	146	62	186	2977	32.850	4.800	0.159	1.183
ID234755	234755	14	33.534	16.456	4.581	0	21	21	2	1	-10921639	148.095	146	96	189	3110	26.745	7.600	0.093	0.946
ID234757	234757	12	28.358	10.804	21.985	0	21	21	2	1	-10921639	107.810	115	62	136	2264	21.727	2.000	0.123	1.085
ID234756	234756	10	45.991	13.096	5.854	0	21	21	2	1	-10921639	168.095	164	118	239	3530	33.439	6.216	0.104	0.947
ID234751	234751	12	27.410	10.078	21.165	0	22	22	2	1	-10921639	107.238	108	68	161	2252	22.390	3.200	0.110	0.950
ID234750	234750	14	31.000	17.490	5.456	0	22	22	2	1	-10921639	135.429	139	68	189	2844	34.014	2.000	0.111	0.796
ID234749	234749	10	31.458	12.950	4.699	0	22	22	2	1	-10921639	153.524	155	108	236	3224	32.460	4.800	0.116	0.984
ID234743	234743	15	45.818	13.744	7.936	0	23	23	2	1	-10921639	194.000	199	155	255	4074	26.715	6.368	0.099	1.307
ID234744	234744	12	27.659	10.020	21.897	0	23	23	2	1	-10921639	96.190	102	37	133	2020	30.300	7.600	0.109	0.626
ID234747	234747	None	27.477	23.246	15.834	0	24	24	2	1	-10921639	124.476	127	59	164	2614	26.698	6.345	0.106	0.896
ID234746	234746	15	39.997	13.430	7.485	0	24	24	2	1	-10921639	184.238	186	115	245	3869	32.697	7.600	0.085	0.887
ID234745	234745	None	34.134	15.863	4.754	0	24	24	2	1	-10921639	156.143	152	111	211	3279	30.411	7.600	0.084	0.795
ID234748	234748	None	29.682	14.049	20.240	0	24	24	2	1	-10921639	122.333	121	83	158	2569	21.226	4.800	0.119	1.226
ID234759	234759	None	27.589	8.152	11.900	0	25	25	2	1	-10921639	138.429	130	102	202	2907	24.316	2.000	0.059	0.634
ID234758	234758	15	42.089	13.787	7.237	0	25	25	2	1	-10921639	172.143	171	111	239	3615	31.310	2.000	0.080	0.813
ID234762	234762	None	28.108	14.738	20.061	0	26	26	2	1	-10921639	121.286	127	59	174	2547	29.810	6.367	0.088	0.656
ID234761	234761	15	54.975	13.917	7.885	0	26	26	2	1	-10921639	186.619	183	143	251	3919	31.843	2.000	0.115	1.209
ID234760	234760	None	27.683	12.859	3.839	0	26	26	2	1	-10921639	131.333	130	74	186	2758	29.059	6.397	0.090	0.744
ID234763	234763	15	48.288	13.634	6.888	0	27	27	2	1	-10921639	181.810	180	136	255	3818	30.825	4.800	0.107	1.137
ID234765	234765	16	31.352	11.917	21.720	0	27	27	2	1	-10921639	107.333	118	62	139	2254	26.083	4.800	0.150	1.073
ID234764	234764	None	28.666	21.066	17.216	0	27	27	2	1	-10921639	131.381	133	71	171	2759	24.758	7.600	0.110	1.051
ID234769	234769	16	28.400	13.812	21.434	0	28	28	2	1	-10921639	109.714	111	59	136	2304	23.944	7.600	0.115	0.944
ID234768	234768	17	27.989	22.787	12.702	0	28	28	2	1	-10921639	129.333	133	83	174	2716	27.152	4.800	0.108	0.926
ID234767	234767	None	28.929	4.813	8.496	0	28	28	2	1	-10921639	102.714	96	55	149	2157	24.966	7.600	0.110	0.813
ID234766	234766	15	43.415	14.051	6.679	0	28	28	2	1	-10921639	177.857	189	136	220	3735	25.790	4.800	0.134	1.628
ID234775	234775	16	28.063	10.899	21.631	0	29	29	2	1	-10921639	89.238	90	40	158	1874	28.402	7.600	0.094	0.542
ID234774	234774	17	29.452	23.141	14.462	0	29	29	2	1	-10921639	131.571	133	87	164	2763	21.761	7.600	0.125	1.346
ID234773	234773	15	37.522	13.836	6.484	0	29	29	2	1	-10921639	166.000	167	108	230	3486	29.467	7.600	0.099	1.018
ID234771	234771	None	29.966	20.661	17.382	0	30	30	2	1	-10921639	126.000	133	74	167	2646	28.021	2.000	0.096	0.784
ID234770	234770	15	30.648	14.453	7.638	0	30	30	2	1	-10921639	173.524	164	139	217	3644	21.444	6.022	0.080	1.193
ID234772	234772	16	30.244	12.751	20.736	0	30	30	2	1	-10921639	116.333	124	46	167	2443	32.743	6.345	0.105	0.678
ID234779	234779	16	37.670	14.218	19.880	0	31	31	2	1	-10921639	127.095	121	71	174	2669	27.293	2.000	0.134	1.101
ID234778	234778	15	37.913	14.133	7.623	0	31	31	2	1	-10921639	168.238	167	124	217	3533	26.862	7.600	0.080	0.925
ID234777	234777	None	27.440	12.103	4.887	0	31	31	2	1	-10921639	135.190	136	90	171	2839	27.281	2.000	0.079	0.729
ID234776	234776	15	27.771	14.754	6.359	0	32	32	2	1	-10921639	151.429	149	111	205	3180	21.056	7.600	0.084	1.115
ID234781	234781	None	30.992	10.851	20.885	0	33	33	2	1	-10921639	112.143	121	59	155	2355	28.624	2.000	0.126	0.874
ID234780	234780	15	37.872	13.183	7.032	0	33	33	2	1	-10921639	176.048	171	124	220	3697	25.396	6.246	0.088	1.126
ID234794	234794	15	29.217	13.517	5.948	0	34	34	2	1	-10921639	160.333	164	115	199	3367	23.773	7.600	0.075	0.939
ID234793	234793	None	27.201	11.415	5.692	0	34	34	2	1	-10921639	152.571	152	93	199	3204	25.590	4.800	0.083	0.912
ID234786	234786	None	27.977	19.667	11.150	0	36	36	2	1	-10921639	143.524	143	80	180	3014	24.851	6.279	0.076	0.820
ID234785	234785	None	27.120	13.259	8.004	0	36	36	2	1	-10921639	164.952	164	133	208	3464	21.553	4.800	0.069	0.989
ID234784	234784	18	29.952	9.287	5.233	0	36	36	2	1	-10921639	110.952	111	65	167	2330	30.960	7.600	0.108	0.701
ID234783	234783	19	34.175	15.226	19.867	0	37	37	2	1	-10921639	113.381	115	43	158	2381	30.165	2.000	0.115	0.776
ID234782	234782	18	38.028	10.552	5.126	0	37	37	2	1	-10921639	143.571	143	96	195	3015	29.159	4.800	0.128	1.114
ID234791	234791	20	27.112	13.104	12.983	0	38	38	2	1	-10921639	159.429	161	111	214	3348	24.398	7.600	0.053	0.653
ID234790	234790	None	36.318	13.411	7.052	0	38	38	2	1	-10921639	173.429	174	124	211	3642	21.276	6.313	0.101	1.492
ID234792	234792	19	31.602	14.856	19.872	0	38	38	2	1	-10921639	113.286	121	52	152	2379	26.770	3.200	0.129	0.964
ID234787	234787	None	28.196	17.705	5.431	0	39	39	2	1	-10921639	119.619	121	55	164	2512	31.481	4.800	0.122	0.829
ID234789	234789	None	27.349	11.950	20.649	0	39	39	2	1	-10921639	105.571	108	43	143	2217	30.896	2.000	0.097	0.604
ID234788	234788	20	35.061	12.670	10.617	0	39	39	2	1	-10921639	173.143	167	136	220	3636	25.745	2.000	0.079	0.990
ID234795	234795	21	31.916	12.258	4.844	0	40	40	2	1	-10921639	142.714	139	102	189	2997	25.983	6.329	0.110	1.088
ID234796	234796	20	37.404	12.962	11.778	0	40	40	2	1	-10921639	171.810	174	127	217	3608	26.888	6.051	0.083	0.981
ID234797	234797	21	32.928	11.889	4.291	0	41	41	2	1	-10921639	117.905	121	34	167	2476	37.120	3.200	0.130	0.732
ID234799	234799	None	27.738	3.023	11.756	0	42	42	2	1	-10921639	85.000	90	40	118	1785	21.833	3.200	0.154	1.040
ID234798	234798	20	39.335	12.923	9.354	0	42	42	2	1	-10921639	178.381	180	124	230	3746	26.739	7.600	0.107	1.293
ID234800	234800	None	27.429	18.111	13.569	0	42	42	2	1	-10921639	153.524	155	102	189	3224	23.062	7.600	0.074	0.915
ID234801	234801	20	45.892	13.358	9.373	0	43	43	2	1	-10921639	183.524	183	130	223	3854	28.823	4.800	0.123	1.394
ID234803	234803	None	27.159	19.613	7.648	0	44	44	2	1	-10921639	113.238	121	55	149	2378	27.285	2.000	0.107	0.804
ID234802	234802	None	32.238	10.724	4.770	0	44	44	2	1	-10921639	113.905	115	59	164	2392	26.846	7.600	0.104	0.801
ID234804	234804	None	28.580	18.640	16.946	0	44	44	2	1	-10921639	120.905	118	59	167	2539	28.039	7.600	0.116	0.899
ID234835	234835	None	48.767	13.128	7.115	0	45	45	2	1	-10921639	156.095	164	102	199	3278	28.849	3.200	0.136	1.298
ID234815	234815	None	27.034	14.267	13.211	0	46	46	2	1	-10921639	144.905	149	105	202	3043	21.718	4.800	0.072	0.897
ID234814	234814	None	28.470	9.437	6.051	0	46	46	2	1	-10921639	110.762	115	46	161	2326	28.789	7.600	0.124	0.849
ID234816	234816	24	32.549	23.919	12.561	0	46	46	2	1	-10921639	98.667	99	49	152	2072	27.888	7.600	0.172	1.039
ID234819	234819	None	29.770	18.458	12.879	0	47	47	2	1	-10921639	144.714	149	102	180	3039	21.946	2.000	0.082	0.999
ID234818	234818	24	31.034	24.837	12.461	0	47	47	2	1	-10921639	86.476	87	27	136	1816	29.170	6.335	0.155	0.795
ID234817	234817	22	43.331	14.472	6.635	0	47	47	2	1	-10921639	150.762	158	74	205	3166	35.253	2.000	0.118	0.905
ID234820	234820	23	35.284	10.097	20.207	0	47	47	2	1	-10921639	104.381	102	55	143	2192	25.141	2.000	0.156	1.123
ID234809	234809	23	27.900	9.770	20.587	0	48	48	2	1	-10921639	78.905	90	24	115	1657	28.564	2.000	0.152	0.728
ID234808	234808	None	27.092	15.051	20.172	0	48	48	2	1	-10921639	96.381	99	62	146	2024	23.638	2.000	0.086	0.644
ID234807	234807	None	28.934	15.135	15.184	0	48	48	2	1	-10921639	137.952	133	96	177	2897	21.205	2.000	0.098	1.159
ID234806	234806	None	28.546	6.981	8.766	0	48	48	2	1	-10921639	109.238	108	80	161	2294	21.178	2.000	0.099	0.933
ID234805	234805	22	53.339	14.761	6.700	0	48	48	2	1	-10921639	141.952	143	83	195	2981	35.524	2.000	0.151	1.050
ID234811	234811	None	31.446	25.027	12.205	0	49	49	2	1	-10921639	87.667	90	52	146	1841	26.248	2.000	0.144	0.841
ID234810	234810	22	41.805	14.180	6.570	0	49	49	2	1	-10921639	150.810	149	102	192	3167	27.533	6.128	0.126	1.227
ID234813	234813	None	35.375	19.972	11.737	0	50	50	2	1	-10921639	138.095	136	105	180	2900	21.069	2.000	0.112	1.324
ID234812	234812	22	37.464	15.335	6.340	0	50	50	2	1	-10921639	142.095	143	93	189	2984	27.966	7.600	0.133	1.197
ID234834	234834	None	31.721	25.010	12.153	0	51	51	2	1	-10921639	106.048	108	74	136	2227	18.478	4.800	0.154	1.529
ID234833	234833	22	50.060	13.663	6.704	0	51	51	2	1	-10921639	146.667	139	93	214	3080	31.674	7.600	0.143	1.158
ID234826	234826	25	28.377	3.281	10.080	0	52	52	2	1	-10921639	80.571	83	37	115	1692	23.570	2.000	0.153	0.907
ID234825	234825	22	33.737	14.138	6.506	0	52	52	2	1	-10921639	140.095	133	105	167	2942	19.703	7.600	0.134	1.680
ID234827	234827	25	34.948	3.059	9.568	0	53	53	2	1	-10921639	97.190	90	62	139	2041	24.250	2.000	0.153	1.062
ID234829	234829	None	29.122	23.948	13.694	0	53	53	2	1	-10921639	109.571	111	74	149	2301	20.407	3.200	0.112	1.082
ID234828	234828	26	34.830	18.290	12.122	0	53	53	2	1	-10921639	129.571	133	80	171	2721	25.980	2.000	0.098	0.887
ID234831	234831	25	43.570	2.528	10.311	0	54	54	2	1	-10921639	115.190	115	68	174	2419	27.946	4.800	0.213	1.445
ID234830	234830	22	35.397	13.702	6.697	0	54	54	2	1	-10921639	145.905	139	111	195	3064	22.208	7.600	0.094	1.128
ID234832	234832	26	27.176	18.883	12.391	0	54	54	2	1	-10921639	150.714	149	124	186	3165	19.629	7.600	0.087	1.230
ID234843	234843	None	29.449	12.613	13.331	0	55	55	2	1	-10921639	122.619	124	68	164	2575	27.414	2.000	0.053	0.453
ID234842	234842	26	28.042	18.007	12.028	0	55	55	2	1	-10921639	134.905	133	96	177	2833	19.879	2.000	0.069	0.879
ID234841	234841	22	40.152	13.706	6.834	0	55	55	2	1	-10921639	138.619	136	77	202	2911	33.867	7.600	0.111	0.817
ID234845	234845	None	27.420	9.917	20.622	0	55	55	2	1	-10921639	87.619	90	40	127	1840	26.934	2.000	0.128	0.737
ID234844	234844	27	28.267	24.493	12.802	0	55	55	2	1	-10921639	126.048	130	96	158	2647	17.063	2.000	0.108	1.442
ID234824	234824	26	28.891	18.905	12.448	0	56	56	2	1	-10921639	143.524	143	108	183	3014	21.713	2.000	0.080	0.979
ID234823	234823	27	35.653	24.774	11.015	0	56	56	2	1	-10921639	118.714	127	49	158	2493	30.098	2.000	0.151	1.036
ID234822	234822	25	32.822	2.697	9.755	0	56	56	2	1	-10921639	104.143	102	74	139	2187	19.645	4.800	0.166	1.508
ID234821	234821	22	38.272	13.941	6.856	0	56	56	2	1	-10921639	147.000	149	96	183	3087	25.391	2.000	0.103	1.083
ID234840	234840	27	32.991	24.201	12.856	0	57	57	2	1	-10921639	145.429	149	87	202	3054	24.165	6.321	0.087	0.958
ID234839	234839	26	37.278	18.473	12.544	0	57	57	2	1	-10921639	165.952	155	121	230	3485	29.546	2.000	0.083	0.863
ID234838	234838	25	32.450	2.305	10.943	0	57	57	2	1	-10921639	100.000	102	46	146	2100	26.872	2.000	0.108	0.725
ID234837	234837	None	30.439	5.146	7.951	0	57	57	2	1	-10921639	110.238	115	55	167	2315	27.179	7.600	0.097	0.714
ID234836	234836	22	45.935	15.201	6.714	0	57	57	2	1	-10921639	171.857	171	127	233	3609	31.294	3.200	0.119	1.168
ID234851	234851	27	42.812	23.752	12.927	0	58	58	2	1	-10921639	163.190	167	87	217	3427	35.659	6.293	0.106	0.875
ID234850	234850	26	35.982	18.815	12.572	0	58	58	2	1	-10921639	180.762	180	118	230	3796	26.472	2.000	0.083	1.043
ID234849	234849	28	29.409	12.478	13.125	0	58	58	2	1	-10921639	153.952	152	105	205	3233	29.027	2.000	0.065	0.644
ID234848	234848	None	39.230	26.064	11.041	0	58	58	2	1	-10921639	135.524	139	90	214	2846	32.520	4.800	0.154	1.114
ID234847	234847	25	33.240	2.387	10.351	0	58	58	2	1	-10921639	109.048	115	55	158	2290	28.026	2.000	0.115	0.803
ID234846	234846	22	29.646	15.188	7.116	0	58	58	2	1	-10921639	154.143	149	124	205	3237	24.288	3.200	0.070	0.835
ID234875	234875	22	27.127	15.359	5.133	0	59	59	2	1	-10921639	144.905	149	105	177	3043	21.672	4.800	0.098	1.197
ID234880	234880	None	28.949	9.432	20.756	0	59	59	2	1	-10921639	81.857	87	37	127	1719	26.802	2.000	0.140	0.750
ID234879	234879	27	62.949	24.198	12.672	0	59	59	2	1	-10921639	179.952	180	118	245	3779	35.220	2.000	0.170	1.486
ID234878	234878	28	33.488	12.643	13.197	0	59	59	2	1	-10921639	170.571	171	121	223	3582	25.127	4.800	0.080	1.003
ID234877	234877	26	57.831	18.710	12.194	0	59	59	2	1	-10921639	193.714	183	155	255	4068	34.235	3.200	0.126	1.265
ID234876	234876	25	28.214	3.824	8.133	0	59	59	2	1	-10921639	115.667	115	74	155	2429	21.458	7.600	0.105	1.025
ID234855	234855	28	32.509	12.821	12.894	0	60	60	2	1	-10921639	168.000	171	130	217	3528	22.450	4.800	0.086	1.192
ID234854	234854	29	31.373	27.843	10.441	0	60	60	2	1	-10921639	92.857	90	40	161	1950	33.373	2.000	0.109	0.546
ID234853	234853	25	40.256	2.141	10.395	0	60	60	2	1	-10921639	126.238	124	65	183	2651	32.881	2.000	0.118	0.809
ID234852	234852	30	30.700	9.931	3.866	0	60	60	2	1	-10921639	135.286	136	87	174	2841	20.775	2.000	0.099	1.178
ID234858	234858	None	27.141	15.254	19.405	0	60	60	2	1	-10921639	120.810	124	83	158	2537	20.442	2.000	0.095	1.029
ID234857	234857	27	58.591	23.799	12.918	0	60	60	2	1	-10921639	173.714	177	90	239	3648	41.286	2.000	0.144	1.062
ID234856	234856	26	38.696	19.268	12.952	0	60	60	2	1	-10921639	182.619	180	143	220	3835	23.945	2.000	0.088	1.234
ID234867	234867	26	27.304	18.976	12.110	0	61	61	2	1	-10921639	181.667	183	118	230	3815	28.392	6.364	0.056	0.683
ID234866	234866	29	31.346	28.820	11.252	0	61	61	2	1	-10921639	87.524	96	27	152	1838	36.837	2.000	0.137	0.573
ID234865	234865	25	62.131	2.626	9.874	0	61	61	2	1	-10921639	163.238	158	102	233	3428	37.281	2.000	0.187	1.381
ID234864	234864	30	35.004	10.762	3.411	0	61	61	2	1	-10921639	144.667	139	96	233	3038	34.787	7.600	0.075	0.579
ID234869	234869	27	64.177	23.989	12.973	0	61	61	2	1	-10921639	198.190	205	136	248	4162	34.154	4.800	0.165	1.647
ID234868	234868	28	45.258	12.600	12.761	0	61	61	2	1	-10921639	184.048	177	130	255	3865	37.320	2.000	0.078	0.710
ID234874	234874	27	65.317	24.106	12.543	0	62	62	2	1	-10921639	181.667	189	93	251	3815	44.447	3.200	0.164	1.154
ID234873	234873	26	40.260	19.045	12.707	0	62	62	2	1	-10921639	177.429	186	133	239	3726	31.181	2.000	0.069	0.731
ID234872	234872	28	40.736	12.588	12.496	0	62	62	2	1	-10921639	190.524	195	139	248	4001	26.219	2.000	0.096	1.269
ID234871	234871	29	31.613	28.796	10.469	0	62	62	2	1	-10921639	90.524	87	34	146	1901	31.636	4.800	0.178	0.863
ID234870	234870	25	40.915	2.339	10.176	0	62	62	2	1	-10921639	142.286	143	77	208	2988	34.914	2.000	0.116	0.845
ID234859	234859	30	38.135	9.961	4.171	0	63	63	2	1	-10921639	168.952	171	102	242	3548	32.866	4.800	0.114	1.056
ID234863	234863	27	46.581	23.881	12.617	0	63	63	2	1	-10921639	177.524	189	90	230	3728	38.277	4.800	0.129	1.060
ID234862	234862	28	36.008	14.139	12.229	0	63	63	2	1	-10921639	203.333	211	149	255	4270	25.065	7.600	0.086	1.280
ID234861	234861	29	37.938	28.432	10.576	0	63	63	2	1	-10921639	114.333	115	55	167	2401	30.120	2.000	0.141	0.939
ID234860	234860	25	59.149	2.710	10.256	0	63	63	2	1	-10921639	166.714	155	121	248	3501	35.780	2.000	0.148	1.203
ID234883	234883	29	36.406	27.331	10.630	0	64	64	2	1	-10921639	131.048	136	55	202	2752	34.663	7.600	0.111	0.754
ID234882	234882	25	49.173	2.650	9.769	0	64	64	2	1	-10921639	177.905	177	127	236	3736	26.649	4.800	0.149	1.734
ID234881	234881	30	51.652	10.837	4.202	0	64	64	2	1	-10921639	174.333	171	108	255	3661	38.773	3.200	0.113	0.911
ID234886	234886	28	49.476	12.000	14.000	0	64	64	2	1	-10921639	198.095	208	136	255	4160	38.177	4.800	0.122	1.129
ID234885	234885	27	51.336	24.153	12.963	0	64	64	2	1	-10921639	176.000	180	102	233	3696	35.738	2.000	0.118	1.041
ID234884	234884	26	44.836	19.287	12.969	0	64	64	2	1	-10921639	192.857	186	146	255	4050	34.472	2.000	0.078	0.808
ID234887	234887	30	48.455	10.741	3.834	0	65	65	2	1	-10921639	163.238	171	108	236	3428	34.414	2.000	0.102	0.874
ID234891	234891	26	49.208	18.901	12.819	0	65	65	2	1	-10921639	209.000	211	161	255	4389	26.700	2.000	0.111	1.568
ID234890	234890	29	32.549	27.104	10.626	0	65	65	2	1	-10921639	119.429	121	52	180	2508	36.808	7.600	0.089	0.528
ID234889	234889	25	46.710	2.555	9.838	0	65	65	2	1	-10921639	168.095	171	118	236	3530	29.039	4.800	0.154	1.545
ID234888	234888	31	34.903	12.094	9.014	0	65	65	2	1	-10921639	191.952	189	127	236	4031	25.437	3.200	0.061	0.874
ID234893	234893	28	45.076	12.732	14.089	0	65	65	2	1	-10921639	197.667	192	146	255	4151	32.296	2.000	0.090	1.013
ID234892	234892	27	42.887	23.543	13.146	0	65	65	2	1	-10921639	162.381	161	90	239	3410	39.125	2.000	0.095	0.723
ID234899	234899	25	50.489	2.994	10.866	0	66	66	2	1	-10921639	169.429	171	130	236	3558	28.864	4.800	0.141	1.453
ID234898	234898	29	33.028	26.705	10.401	0	66	66	2	1	-10921639	128.524	121	74	195	2699	35.213	6.354	0.093	0.619
ID234897	234897	32	40.826	23.203	8.684	0	66	66	2	1	-10921639	163.143	167	90	211	3426	32.007	2.000	0.083	0.778
ID234896	234896	31	45.153	12.156	9.343	0	66	66	2	1	-10921639	198.810	202	133	251	4175	36.151	3.200	0.081	0.828
ID234902	234902	28	49.089	12.725	13.711	0	66	66	2	1	-10921639	201.048	195	152	255	4222	31.134	2.000	0.101	1.183
ID234901	234901	27	54.062	22.902	12.995	0	66	66	2	1	-10921639	185.048	189	124	251	3886	39.212	2.000	0.109	0.929
ID234900	234900	26	52.081	18.522	12.667	0	66	66	2	1	-10921639	211.238	227	149	255	4436	36.524	2.000	0.103	1.082
ID234895	234895	None	28.737	16.646	4.940	0	66	66	2	1	-10921639	134.190	136	80	177	2818	29.197	4.800	0.094	0.789
ID234894	234894	30	50.203	10.521	3.932	0	66	66	2	1	-10921639	173.619	167	108	255	3646	34.496	2.000	0.118	1.066
ID234922	234922	28	43.495	12.418	13.993	0	67	67	2	1	-10921639	191.762	195	136	255	4027	35.415	3.200	0.085	0.852
ID234921	234921	27	56.676	22.836	12.784	0	67	67	2	1	-10921639	186.381	186	108	255	3914	43.107	2.000	0.120	0.928
ID234920	234920	26	50.115	18.146	12.489	0	67	67	2	1	-10921639	212.143	217	133	255	4455	37.306	2.000	0.088	0.916
ID234919	234919	25	72.373	3.100	9.642	0	67	67	2	1	-10921639	178.810	186	108	255	3755	44.926	2.000	0.187	1.252
ID234918	234918	32	28.698	23.358	8.753	0	67	67	2	1	-10921639	157.810	167	105	217	3314	29.202	6.395	0.047	0.481
ID234917	234917	30	59.621	10.322	3.977	0	67	67	2	1	-10921639	175.000	186	108	251	3675	37.249	2.000	0.150	1.227
ID234929	234929	28	48.160	12.527	14.159	0	68	68	2	1	-10921639	196.286	189	133	255	4122	33.510	2.000	0.081	0.883
ID234928	234928	27	49.606	21.595	12.612	0	68	68	2	1	-10921639	187.238	180	127	251	3932	41.030	2.000	0.110	0.904
ID234923	234923	30	65.539	10.263	4.156	0	68	68	2	1	-10921639	169.714	167	118	255	3564	38.038	2.000	0.176	1.337
ID234927	234927	26	43.549	18.173	12.460	0	68	68	2	1	-10921639	205.143	208	133	255	4308	31.918	4.800	0.105	1.219
ID234926	234926	29	29.165	25.879	10.277	0	68	68	2	1	-10921639	126.571	127	62	183	2658	36.188	7.600	0.058	0.387
ID234925	234925	25	56.055	3.327	9.227	0	68	68	2	1	-10921639	161.429	158	99	217	3390	37.022	4.800	0.168	1.252
ID234924	234924	32	55.044	22.485	8.028	0	68	68	2	1	-10921639	149.381	146	83	255	3137	48.172	2.000	0.094	0.531
ID234915	234915	26	48.860	18.442	12.585	0	69	69	2	1	-10921639	211.381	208	127	255	4439	40.703	2.000	0.087	0.828
ID234914	234914	25	73.235	3.256	9.869	0	69	69	2	1	-10921639	166.143	164	87	248	3489	41.781	4.800	0.223	1.452
ID234913	234913	29	29.052	28.306	9.005	0	69	69	2	1	-10921639	98.619	93	55	136	2071	27.361	7.600	0.096	0.634
ID234912	234912	32	49.974	21.746	7.980	0	69	69	2	1	-10921639	155.524	155	93	233	3266	40.673	2.000	0.104	0.720
ID234911	234911	30	58.686	10.024	4.240	0	69	69	2	1	-10921639	162.571	155	102	245	3414	40.312	2.000	0.144	1.015
ID234916	234916	28	51.544	12.336	13.971	0	69	69	2	1	-10921639	198.333	189	127	255	4165	41.666	2.000	0.094	0.820
ID234903	234903	30	71.076	10.223	3.850	0	70	70	2	1	-10921639	182.381	174	127	255	3830	39.894	2.000	0.175	1.362
ID234907	234907	33	30.354	25.136	10.836	0	70	70	2	1	-10921639	147.190	152	71	202	3091	40.198	7.600	0.068	0.463
ID234906	234906	25	69.033	3.848	9.584	0	70	70	2	1	-10921639	182.286	180	121	255	3828	35.620	4.800	0.209	1.770
ID234905	234905	32	36.998	21.812	8.181	0	70	70	2	1	-10921639	157.714	152	90	211	3312	38.944	2.000	0.080	0.601
ID234904	234904	None	28.318	15.007	6.810	0	70	70	2	1	-10921639	173.952	174	124	239	3653	29.534	2.000	0.045	0.510
ID234910	234910	None	28.261	16.413	16.539	0	70	70	2	1	-10921639	178.143	183	87	255	3741	38.084	7.600	0.075	0.651
ID234909	234909	26	43.527	21.087	13.249	0	70	70	2	1	-10921639	213.810	211	146	255	4490	30.677	6.311	0.089	1.142
ID234908	234908	28	40.644	12.467	12.749	0	70	70	2	1	-10921639	223.714	233	171	255	4698	30.113	4.800	0.104	1.402
ID234931	234931	32	40.570	21.928	8.273	0	71	71	2	1	-10921639	148.762	143	90	230	3124	40.572	2.000	0.076	0.519
ID234930	234930	30	52.597	10.541	4.229	0	71	71	2	1	-10921639	163.238	158	105	233	3428	41.099	2.000	0.129	0.909
ID234935	234935	26	41.174	20.837	13.512	0	71	71	2	1	-10921639	183.048	180	133	242	3844	32.753	7.600	0.094	0.957
ID234934	234934	28	47.754	13.079	11.668	0	71	71	2	1	-10921639	225.333	230	183	255	4732	25.374	4.800	0.115	1.827
ID234933	234933	25	50.912	3.981	10.166	0	71	71	2	1	-10921639	165.952	164	124	217	3485	26.362	4.800	0.188	1.991
ID234932	234932	33	27.790	27.703	9.445	0	71	71	2	1	-10921639	109.714	115	55	164	2304	32.562	2.000	0.094	0.580
ID234963	234963	66	33.120	24.084	10.408	0	72	72	2	1	-10921639	163.714	177	102	208	3438	35.067	7.600	0.062	0.544
ID234962	234962	25	56.337	3.557	9.310	0	72	72	2	1	-10921639	166.476	161	111	223	3496	33.081	7.600	0.174	1.489
ID234961	234961	32	44.972	21.034	8.222	0	72	72	2	1	-10921639	173.286	167	118	255	3639	39.074	2.000	0.082	0.668
ID234960	234960	34	41.222	15.525	6.609	0	72	72	2	1	-10921639	185.286	189	118	236	3891	35.307	2.000	0.085	0.820
ID234966	234966	35	30.262	16.773	16.369	0	72	72	2	1	-10921639	165.048	161	115	230	3466	33.388	2.000	0.031	0.300
ID234965	234965	28	44.533	12.503	14.005	0	72	72	2	1	-10921639	210.476	217	136	255	4420	31.885	2.000	0.092	1.108
ID234964	234964	26	35.720	21.004	13.122	0	72	72	2	1	-10921639	193.476	189	133	242	4063	29.267	2.000	0.079	0.974
ID234959	234959	30	45.616	9.857	4.341	0	72	72	2	1	-10921639	161.762	158	96	217	3397	33.360	4.800	0.137	1.165
ID234939	234939	66	38.826	25.327	10.305	0	73	73	2	1	-10921639	139.000	130	93	205	2919	33.934	2.000	0.093	0.696
ID234938	234938	32	33.244	20.541	8.247	0	73	73	2	1	-10921639	159.619	143	118	239	3352	37.200	2.000	0.050	0.411
ID234937	234937	34	36.659	15.956	6.572	0	73	73	2	1	-10921639	179.095	183	124	217	3761	26.905	3.200	0.079	0.975
ID234936	234936	30	37.556	10.380	4.236	0	73	73	2	1	-10921639	156.000	161	105	223	3276	31.681	2.000	0.113	0.996
ID234943	234943	35	28.353	16.273	16.590	0	73	73	2	1	-10921639	153.000	152	99	236	3213	33.590	7.600	0.049	0.422
ID234942	234942	28	33.839	12.332	12.876	0	73	73	2	1	-10921639	190.857	192	146	230	4008	24.650	6.377	0.099	1.395
ID234941	234941	26	38.606	19.285	12.508	0	73	73	2	1	-10921639	198.667	195	139	245	4172	28.040	2.000	0.090	1.175
ID234940	234940	25	59.132	3.515	10.494	0	73	73	2	1	-10921639	168.524	174	111	227	3539	28.920	4.800	0.195	1.901
ID234947	234947	25	62.261	3.327	10.307	0	74	74	2	1	-10921639	173.762	177	111	233	3649	37.120	4.800	0.194	1.524
ID234946	234946	32	42.165	20.822	8.049	0	74	74	2	1	-10921639	175.286	167	130	255	3681	34.728	2.000	0.065	0.617
ID234945	234945	34	41.104	15.334	6.534	0	74	74	2	1	-10921639	194.952	183	152	255	4094	30.639	2.000	0.066	0.786
ID234944	234944	30	62.311	10.549	4.026	0	74	74	2	1	-10921639	184.762	186	105	255	3880	46.551	7.600	0.118	0.835
ID234951	234951	None	33.018	14.780	20.650	0	74	74	2	1	-10921639	104.190	105	40	171	2188	38.800	3.200	0.109	0.527
ID234950	234950	35	43.620	16.104	15.857	0	74	74	2	1	-10921639	183.619	180	124	251	3856	36.706	2.000	0.078	0.727
ID234949	234949	26	30.507	21.698	12.833	0	74	74	2	1	-10921639	180.429	171	136	239	3789	30.538	7.600	0.068	0.757
ID234948	234948	28	47.602	12.074	12.863	0	74	74	2	1	-10921639	201.810	199	143	255	4238	34.806	2.000	0.083	0.888
ID234955	234955	26	31.064	23.319	10.474	0	75	75	2	1	-10921639	162.143	161	121	205	3405	27.471	2.000	0.076	0.836
ID234954	234954	32	30.708	20.649	7.784	0	75	75	2	1	-10921639	160.048	171	118	223	3361	30.474	2.000	0.066	0.646
ID234953	234953	34	60.227	15.933	6.106	0	75	75	2	1	-10921639	194.857	202	127	255	4092	34.491	4.800	0.151	1.484
ID234952	234952	30	64.787	10.487	3.730	0	75	75	2	1	-10921639	177.381	174	121	255	3725	39.567	2.000	0.166	1.278
ID234958	234958	35	28.259	16.755	16.695	0	75	75	2	1	-10921639	155.333	158	111	205	3262	28.810	3.200	0.079	0.793
ID234957	234957	28	46.948	12.419	12.866	0	75	75	2	1	-10921639	193.524	192	127	255	4064	34.949	2.000	0.108	1.079
ID234956	234956	25	40.433	2.973	10.895	0	75	75	2	1	-10921639	140.476	146	99	189	2950	25.077	4.800	0.127	1.265
ID234967	234967	30	61.693	10.504	3.796	0	76	76	2	1	-10921639	176.905	174	105	255	3715	42.052	2.000	0.131	0.977
ID234971	234971	26	46.064	22.952	12.271	0	76	76	2	1	-10921639	184.286	189	115	230	3870	31.950	7.600	0.111	1.154
ID234970	234970	25	53.665	4.257	9.361	0	76	76	2	1	-10921639	175.476	189	108	245	3685	40.515	7.600	0.146	1.104
ID234969	234969	32	33.684	20.820	7.845	0	76	76	2	1	-10921639	170.095	164	121	239	3572	29.358	2.000	0.061	0.662
ID234968	234968	34	49.097	15.985	6.569	0	76	76	2	1	-10921639	193.524	192	136	255	4064	36.004	2.000	0.089	0.876
ID234973	234973	35	49.349	16.524	16.134	0	76	76	2	1	-10921639	198.952	205	115	255	4178	39.107	3.200	0.095	0.882
ID234972	234972	28	38.438	11.750	12.787	0	76	76	2	1	-10921639	207.000	208	152	255	4347	28.622	6.383	0.086	1.144
ID234979	234979	26	37.031	23.345	12.091	0	77	77	2	1	-10921639	153.190	155	99	214	3217	29.003	2.000	0.072	0.706
ID234978	234978	None	30.781	17.997	11.894	0	77	77	2	1	-10921639	181.143	174	121	255	3804	32.435	2.000	0.039	0.415
ID234977	234977	25	56.307	3.891	9.965	0	77	77	2	1	-10921639	175.429	174	115	233	3684	28.209	4.800	0.183	1.925
ID234976	234976	32	34.516	20.509	7.728	0	77	77	2	1	-10921639	149.667	136	105	242	3143	36.790	2.000	0.045	0.351
ID234981	234981	35	35.215	16.291	16.524	0	77	77	2	1	-10921639	163.000	158	111	230	3423	35.943	7.600	0.077	0.645
ID234980	234980	28	55.247	12.256	12.961	0	77	77	2	1	-10921639	208.905	208	152	255	4387	34.084	4.800	0.131	1.417
ID234975	234975	34	51.321	16.256	6.443	0	77	77	2	1	-10921639	189.667	205	99	255	3983	42.852	3.200	0.118	0.933
ID234974	234974	30	57.944	11.019	3.709	0	77	77	2	1	-10921639	171.048	161	111	255	3592	41.186	2.000	0.097	0.737
ID234983	234983	34	36.987	16.260	6.459	0	78	78	2	1	-10921639	185.000	189	118	255	3885	35.862	2.000	0.086	0.820
ID234982	234982	30	48.483	10.195	4.192	0	78	78	2	1	-10921639	178.095	183	111	251	3740	43.585	4.800	0.114	0.836
ID234987	234987	28	45.931	12.233	13.595	0	78	78	2	1	-10921639	205.571	211	127	255	4317	39.939	3.200	0.092	0.868
ID234986	234986	None	30.578	12.512	9.923	0	78	78	2	1	-10921639	213.667	211	177	255	4487	24.852	7.600	0.049	0.811
ID234985	234985	25	51.163	4.215	10.156	0	78	78	2	1	-10921639	187.524	186	118	239	3938	29.554	4.800	0.147	1.624
ID234984	234984	32	50.013	20.635	8.005	0	78	78	2	1	-10921639	183.333	177	115	245	3850	37.151	2.000	0.111	0.984
ID234988	234988	26	30.539	22.966	13.548	0	78	78	2	1	-10921639	155.143	158	102	205	3258	30.218	6.382	0.090	0.852
ID234994	234994	28	47.259	12.235	13.242	0	79	79	2	1	-10921639	209.524	208	149	255	4400	32.849	4.800	0.108	1.244
ID234993	234993	37	32.475	17.711	12.294	0	79	79	2	1	-10921639	185.000	183	118	255	3885	35.797	2.000	0.037	0.365
ID234992	234992	26	37.879	22.853	10.858	0	79	79	2	1	-10921639	161.048	152	108	248	3382	34.240	7.600	0.074	0.647
ID234991	234991	25	42.105	4.070	9.931	0	79	79	2	1	-10921639	164.476	171	111	214	3454	26.955	7.600	0.145	1.547
ID234990	234990	34	48.730	17.006	5.998	0	79	79	2	1	-10921639	178.476	180	96	242	3748	36.423	4.800	0.118	1.031
ID234989	234989	30	49.346	10.172	4.085	0	79	79	2	1	-10921639	177.048	180	115	245	3718	41.964	7.600	0.128	0.959
ID234995	234995	30	44.817	8.674	5.914	0	80	80	2	1	-10921639	182.381	183	130	242	3830	30.436	7.600	0.100	1.087
ID234999	234999	37	41.939	18.105	12.389	0	80	80	2	1	-10921639	199.619	195	149	255	4192	31.916	2.000	0.070	0.820
ID234998	234998	25	51.715	3.734	10.277	0	80	80	2	1	-10921639	176.762	174	124	220	3712	26.359	4.800	0.150	1.753
ID234997	234997	None	36.400	12.704	9.246	0	80	80	2	1	-10921639	202.905	208	133	248	4261	30.772	2.000	0.066	0.815
ID234996	234996	34	34.765	16.491	6.299	0	80	80	2	1	-10921639	165.524	167	111	223	3476	32.762	3.200	0.073	0.684
ID235002	235002	36	29.721	10.779	20.485	0	80	80	2	1	-10921639	116.238	121	77	155	2441	19.565	6.424	0.121	1.287
ID235001	235001	28	56.522	12.364	13.941	0	80	80	2	1	-10921639	203.286	199	143	255	4269	41.094	2.000	0.110	0.977
ID235000	235000	26	42.227	23.155	11.903	0	80	80	2	1	-10921639	168.762	167	90	242	3544	35.619	2.000	0.079	0.691
ID235011	235011	36	37.144	10.819	21.129	0	81	81	2	1	-10921639	104.286	115	55	174	2190	30.130	2.000	0.128	0.787
ID235010	235010	None	30.746	16.295	16.254	0	81	81	2	1	-10921639	173.667	174	118	230	3647	28.861	7.600	0.032	0.377
ID235009	235009	28	50.417	12.316	14.068	0	81	81	2	1	-10921639	204.095	195	149	255	4286	32.508	2.000	0.104	1.187
ID235008	235008	37	34.140	17.264	11.744	0	81	81	2	1	-10921639	192.048	192	152	255	4033	27.275	2.000	0.048	0.643
ID235003	235003	38	36.279	11.106	3.632	0	81	81	2	1	-10921639	151.190	152	108	242	3175	34.137	2.000	0.048	0.409
ID235007	235007	26	47.118	23.059	11.168	0	81	81	2	1	-10921639	161.476	158	111	251	3391	35.955	7.600	0.090	0.743
ID235006	235006	25	48.660	4.111	9.345	0	81	81	2	1	-10921639	168.524	164	118	239	3539	34.173	2.000	0.118	1.041
ID235005	235005	34	39.371	16.387	5.831	0	81	81	2	1	-10921639	152.571	136	108	242	3204	38.133	2.000	0.035	0.274
ID235004	235004	30	54.019	8.333	6.121	0	81	81	2	1	-10921639	174.143	167	115	255	3657	41.333	7.600	0.102	0.782
ID235015	235015	39	29.706	13.119	9.298	0	82	82	2	1	-10921639	197.905	199	139	255	4156	30.361	7.600	0.051	0.627
ID235014	235014	30	40.724	8.089	6.838	0	82	82	2	1	-10921639	179.000	177	124	248	3759	30.918	7.600	0.083	0.887
ID235013	235013	34	33.537	16.496	5.880	0	82	82	2	1	-10921639	154.952	161	99	217	3254	31.641	3.200	0.072	0.660
ID235012	235012	38	47.026	10.707	3.238	0	82	82	2	1	-10921639	136.524	124	87	248	2867	43.108	2.000	0.091	0.526
ID235019	235019	28	50.995	11.947	13.963	0	82	82	2	1	-10921639	212.048	208	158	255	4453	32.423	2.000	0.094	1.125
ID235018	235018	37	43.821	17.647	12.134	0	82	82	2	1	-10921639	203.810	205	146	255	4280	35.246	2.000	0.077	0.828
ID235017	235017	26	42.494	22.931	11.146	0	82	82	2	1	-10921639	167.143	161	108	255	3510	34.040	2.000	0.075	0.684
ID235016	235016	25	74.214	4.092	10.011	0	82	82	2	1	-10921639	196.429	186	133	255	4125	40.043	2.000	0.186	1.539
ID235020	235020	36	40.651	10.965	21.264	0	82	82	2	1	-10921639	115.333	121	55	164	2422	30.054	2.000	0.147	0.982
ID235027	235027	37	33.787	17.286	11.942	0	83	83	2	1	-10921639	186.476	186	115	255	3916	35.476	2.000	0.031	0.316
ID235026	235026	26	32.647	22.999	11.009	0	83	83	2	1	-10921639	166.857	171	121	211	3504	25.609	6.048	0.087	1.046
ID235025	235025	25	52.921	4.209	9.941	0	83	83	2	1	-10921639	201.762	208	139	255	4237	27.635	4.800	0.149	1.894
ID235024	235024	39	33.096	12.921	8.953	0	83	83	2	1	-10921639	191.190	189	143	251	4015	27.615	2.000	0.055	0.727
ID235029	235029	36	45.313	11.109	21.422	0	83	83	2	1	-10921639	118.000	118	71	186	2478	30.181	2.000	0.155	1.048
ID235028	235028	28	38.820	12.041	13.229	0	83	83	2	1	-10921639	194.905	199	130	255	4093	29.803	2.000	0.065	0.804
ID235023	235023	34	45.144	16.723	6.242	0	83	83	2	1	-10921639	155.571	158	62	239	3267	45.424	2.000	0.099	0.615
ID235022	235022	30	49.714	7.890	6.192	0	83	83	2	1	-10921639	171.667	171	118	255	3605	40.013	7.600	0.076	0.602
ID235021	235021	38	46.790	10.214	2.947	0	83	83	2	1	-10921639	146.333	146	90	236	3073	36.453	2.000	0.100	0.732
ID235043	235043	37	38.893	17.436	12.160	0	84	84	2	1	-10921639	186.048	186	130	255	3907	29.951	2.000	0.069	0.800
ID235042	235042	26	36.607	22.703	10.834	0	84	84	2	1	-10921639	154.857	146	108	220	3252	30.193	7.600	0.070	0.669
ID235041	235041	25	50.835	4.540	9.488	0	84	84	2	1	-10921639	189.810	183	133	255	3986	35.859	7.600	0.111	1.056
ID235040	235040	34	62.791	16.145	5.885	0	84	84	2	1	-10921639	169.619	164	121	255	3562	37.033	2.000	0.144	1.151
ID235047	235047	36	61.505	10.700	21.593	0	84	84	2	1	-10921639	114.000	121	37	202	2394	54.699	2.000	0.195	0.681
ID235046	235046	50	30.307	14.903	16.978	0	84	84	2	1	-10921639	175.524	183	108	214	3686	29.466	7.600	0.062	0.695
ID235045	235045	28	41.616	12.235	14.125	0	84	84	2	1	-10921639	195.857	189	127	255	4113	31.925	7.600	0.079	0.897
ID235044	235044	40	41.043	2.936	12.720	0	84	84	2	1	-10921639	166.667	161	105	251	3500	37.764	4.800	0.104	0.831
ID235039	235039	30	41.071	7.917	6.176	0	84	84	2	1	-10921639	169.810	171	118	223	3566	27.817	7.600	0.095	1.063
ID235038	235038	38	30.778	10.698	2.746	0	84	84	2	1	-10921639	136.810	139	77	189	2873	26.692	2.000	0.083	0.785
ID235031	235031	30	32.058	8.047	7.744	0	85	85	2	1	-10921639	179.048	180	127	230	3760	28.826	7.600	0.065	0.754
ID235030	235030	38	46.528	10.744	3.168	0	85	85	2	1	-10921639	146.619	146	83	220	3079	35.720	2.000	0.121	0.889
ID235035	235035	28	55.263	12.227	14.449	0	85	85	2	1	-10921639	191.333	192	115	255	4018	42.474	2.000	0.103	0.839
ID235034	235034	40	64.782	3.447	11.514	0	85	85	2	1	-10921639	204.524	211	130	255	4295	42.177	4.800	0.176	1.455
ID235033	235033	26	41.813	23.085	10.505	0	85	85	2	1	-10921639	169.429	167	115	248	3558	33.370	7.600	0.081	0.763
ID235032	235032	39	30.785	13.367	9.089	0	85	85	2	1	-10921639	184.571	186	133	227	3876	26.886	2.000	0.049	0.641
ID235037	235037	36	62.538	10.747	21.593	0	85	85	2	1	-10921639	122.238	108	55	202	2567	45.990	2.000	0.221	0.961
ID235036	235036	50	33.759	16.053	16.539	0	85	85	2	1	-10921639	165.095	167	99	239	3467	39.691	2.000	0.077	0.591
ID235074	235074	36	67.389	10.370	21.714	0	86	86	2	1	-10921639	121.143	127	40	217	2544	50.437	2.000	0.239	0.926
ID235073	235073	28	47.830	12.040	14.336	0	86	86	2	1	-10921639	187.381	180	136	255	3935	35.267	2.000	0.077	0.756
ID235072	235072	None	41.756	16.792	11.880	0	86	86	2	1	-10921639	195.476	195	121	255	4105	36.341	2.000	0.072	0.726
ID235067	235067	38	31.483	10.525	3.184	0	86	86	2	1	-10921639	144.762	139	102	220	3040	28.851	2.000	0.080	0.742
ID235071	235071	26	36.090	23.456	10.792	0	86	86	2	1	-10921639	159.905	155	111	208	3358	28.137	7.600	0.073	0.773
ID235070	235070	40	60.352	4.300	10.508	0	86	86	2	1	-10921639	223.571	227	155	255	4695	28.899	4.800	0.165	2.190
ID235069	235069	39	40.015	13.325	8.850	0	86	86	2	1	-10921639	195.476	189	136	255	4105	41.021	2.000	0.057	0.511
ID235068	235068	30	42.216	8.381	7.294	0	86	86	2	1	-10921639	180.952	177	124	251	3800	35.988	7.600	0.074	0.693
ID235051	235051	26	32.975	24.179	10.174	0	87	87	2	1	-10921639	160.476	155	124	195	3370	20.687	7.600	0.096	1.355
ID235050	235050	40	60.323	4.857	9.656	0	87	87	2	1	-10921639	216.524	223	155	255	4547	29.212	4.800	0.153	1.963
ID235049	235049	39	28.906	13.364	9.023	0	87	87	2	1	-10921639	196.952	195	146	233	4136	26.326	7.600	0.052	0.734
ID235048	235048	38	50.679	10.590	3.492	0	87	87	2	1	-10921639	168.571	161	118	245	3540	39.131	4.800	0.128	0.977
ID235054	235054	36	55.821	10.572	21.932	0	87	87	2	1	-10921639	131.000	121	74	211	2751	38.281	2.000	0.185	1.069
ID235053	235053	None	27.305	16.690	16.136	0	87	87	2	1	-10921639	163.762	161	108	220	3439	29.278	2.000	0.042	0.453
ID235052	235052	28	39.816	12.560	14.596	0	87	87	2	1	-10921639	190.905	183	146	255	4009	30.998	2.000	0.071	0.817
ID235059	235059	41	44.511	15.885	11.532	0	88	88	2	1	-10921639	216.476	214	143	255	4546	33.442	3.200	0.088	1.051
ID235058	235058	26	46.315	23.455	10.391	0	88	88	2	1	-10921639	165.857	164	115	255	3483	36.542	2.000	0.094	0.783
ID235057	235057	40	53.214	4.237	10.009	0	88	88	2	1	-10921639	194.381	205	115	255	4082	33.501	7.600	0.136	1.389
ID235056	235056	None	35.840	15.638	6.459	0	88	88	2	1	-10921639	166.000	164	111	230	3486	37.904	7.600	0.071	0.577
ID235055	235055	38	59.655	10.700	3.154	0	88	88	2	1	-10921639	147.810	146	87	255	3104	43.791	2.000	0.146	0.861
ID235060	235060	36	82.545	10.790	22.525	0	88	88	2	1	-10921639	157.571	167	65	255	3309	56.243	2.000	0.258	1.149
ID235066	235066	36	49.077	10.525	22.495	0	89	89	2	1	-10921639	144.952	136	83	199	3044	31.904	6.068	0.135	1.079
ID235065	235065	28	44.406	12.517	14.324	0	89	89	2	1	-10921639	204.810	202	155	255	4301	28.875	2.000	0.078	1.024
ID235064	235064	26	37.018	23.526	10.265	0	89	89	2	1	-10921639	162.095	164	118	223	3404	25.671	4.800	0.104	1.189
ID235063	235063	41	40.982	14.466	10.327	0	89	89	2	1	-10921639	206.000	211	124	255	4326	36.396	2.000	0.065	0.694
ID235062	235062	40	52.717	4.655	10.282	0	89	89	2	1	-10921639	185.905	183	139	255	3904	31.515	7.600	0.122	1.287
ID235061	235061	38	63.135	10.713	3.158	0	89	89	2	1	-10921639	152.000	139	83	255	3192	45.506	2.000	0.143	0.834
ID235075	235075	38	55.802	10.603	3.099	0	90	90	2	1	-10921639	153.381	143	96	248	3221	41.199	2.000	0.132	0.868
ID235079	235079	26	38.044	23.138	10.281	0	90	90	2	1	-10921639	165.905	167	121	255	3484	30.632	4.800	0.084	0.840
ID235078	235078	41	43.755	14.222	10.181	0	90	90	2	1	-10921639	200.333	186	124	255	4207	38.188	7.600	0.067	0.658
ID235077	235077	40	54.350	4.745	10.108	0	90	90	2	1	-10921639	185.286	180	108	245	3891	34.292	3.200	0.107	1.044
ID235076	235076	None	32.064	26.135	8.893	0	90	90	2	1	-10921639	141.667	143	102	195	2975	25.482	6.363	0.108	1.080
ID235082	235082	36	42.460	10.875	22.399	0	90	90	2	1	-10921639	134.238	130	96	192	2819	25.361	2.000	0.121	1.141
ID235081	235081	None	37.353	17.156	15.812	0	90	90	2	1	-10921639	172.952	171	105	255	3632	36.037	2.000	0.057	0.520
ID235080	235080	28	42.484	11.901	14.794	0	90	90	2	1	-10921639	197.286	192	139	255	4143	31.733	4.800	0.112	1.254
ID235091	235091	38	54.314	10.990	2.999	0	91	91	2	1	-10921639	143.810	136	87	223	3020	35.067	2.000	0.141	1.015
ID235095	235095	26	34.547	23.917	10.906	0	91	91	2	1	-10921639	169.381	177	130	202	3557	22.829	7.600	0.105	1.405
ID235094	235094	41	48.667	14.396	11.004	0	91	91	2	1	-10921639	207.857	202	136	255	4365	32.470	7.600	0.095	1.110
ID235093	235093	40	50.102	4.884	10.029	0	91	91	2	1	-10921639	190.619	192	130	255	4003	31.393	2.000	0.106	1.168
ID235092	235092	42	41.765	18.292	6.199	0	91	91	2	1	-10921639	155.714	155	102	205	3270	29.486	3.200	0.134	1.247
ID235098	235098	36	38.186	11.702	23.329	0	91	91	2	1	-10921639	129.857	133	77	164	2727	24.701	4.800	0.149	1.361
ID235097	235097	28	27.183	11.144	15.415	0	91	91	2	1	-10921639	172.810	177	136	220	3629	25.686	7.600	0.067	0.847
ID235096	235096	43	30.931	2.180	11.693	0	91	91	2	1	-10921639	156.476	171	87	217	3286	38.649	2.000	0.038	0.297
ID235107	235107	36	50.356	11.420	22.636	0	92	92	2	1	-10921639	135.429	133	83	195	2844	34.248	4.800	0.176	1.185
ID235106	235106	28	36.760	12.804	15.417	0	92	92	2	1	-10921639	187.095	189	136	239	3929	27.840	2.000	0.061	0.770
ID235105	235105	None	30.798	17.242	12.197	0	92	92	2	1	-10921639	186.857	195	146	236	3924	26.333	2.000	0.050	0.679
ID235104	235104	43	50.602	2.395	11.635	0	92	92	2	1	-10921639	166.429	167	105	239	3495	44.113	2.000	0.095	0.657
ID235099	235099	38	57.735	10.723	2.998	0	92	92	2	1	-10921639	148.714	133	99	233	3123	37.233	2.000	0.161	1.109
ID235103	235103	26	38.815	23.853	10.640	0	92	92	2	1	-10921639	184.667	180	149	220	3878	19.971	4.800	0.114	1.889
ID235102	235102	41	40.428	12.942	9.906	0	92	92	2	1	-10921639	194.333	195	139	255	4081	30.353	2.000	0.081	0.960
ID235101	235101	40	43.600	5.840	9.251	0	92	92	2	1	-10921639	175.810	177	108	239	3692	31.951	2.000	0.103	1.031
ID235100	235100	42	52.984	16.819	6.496	0	92	92	2	1	-10921639	175.143	161	115	255	3678	41.985	2.000	0.128	0.948
ID235090	235090	36	42.770	11.245	22.444	0	93	93	2	1	-10921639	130.286	124	102	189	2736	25.000	7.600	0.139	1.269
ID235089	235089	44	34.752	16.820	15.584	0	93	93	2	1	-10921639	173.762	167	121	255	3649	35.962	2.000	0.069	0.623
ID235088	235088	28	34.628	12.211	14.955	0	93	93	2	1	-10921639	177.095	183	102	242	3719	33.994	2.000	0.058	0.571
ID235083	235083	38	53.779	11.077	2.371	0	93	93	2	1	-10921639	135.286	136	74	230	2841	43.789	2.000	0.106	0.592
ID235087	235087	43	40.195	2.423	10.784	0	93	93	2	1	-10921639	163.095	158	87	230	3425	35.880	2.000	0.079	0.669
ID235086	235086	26	45.173	23.364	10.275	0	93	93	2	1	-10921639	167.762	167	115	236	3523	32.997	2.000	0.085	0.797
ID235085	235085	41	40.069	13.764	10.060	0	93	93	2	1	-10921639	210.238	211	164	255	4415	30.194	7.600	0.082	1.051
ID235084	235084	42	41.615	16.718	6.698	0	93	93	2	1	-10921639	177.714	180	136	251	3732	31.180	2.000	0.074	0.787
ID235111	235111	45	34.636	8.495	10.209	0	94	94	2	1	-10921639	172.190	161	115	230	3616	30.449	2.000	0.062	0.664
ID235110	235110	43	34.703	4.391	9.473	0	94	94	2	1	-10921639	160.810	155	99	223	3377	33.999	6.319	0.081	0.708
ID235109	235109	42	55.544	16.936	6.178	0	94	94	2	1	-10921639	174.095	177	124	245	3656	38.963	2.000	0.144	1.124
ID235108	235108	38	53.380	10.688	2.247	0	94	94	2	1	-10921639	132.143	121	71	220	2775	42.529	2.000	0.109	0.609
ID235115	235115	36	50.662	11.412	23.295	0	94	94	2	1	-10921639	138.762	133	93	202	2914	30.537	4.800	0.183	1.408
ID235114	235114	44	31.239	16.076	15.216	0	94	94	2	1	-10921639	171.905	174	130	208	3610	23.141	2.000	0.085	1.170
ID235113	235113	26	55.129	23.400	10.381	0	94	94	2	1	-10921639	176.143	177	127	255	3699	37.822	2.000	0.128	1.056
ID235112	235112	41	33.087	13.735	10.153	0	94	94	2	1	-10921639	188.190	189	136	255	3952	32.776	2.000	0.051	0.552
ID235139	235139	45	40.990	8.555	11.270	0	95	95	2	1	-10921639	177.286	174	118	255	3723	33.828	2.000	0.067	0.656
ID235138	235138	26	32.440	23.638	10.485	0	95	95	2	1	-10921639	153.667	158	108	202	3227	27.925	7.600	0.090	0.910
ID235137	235137	41	34.157	13.788	10.352	0	95	95	2	1	-10921639	182.667	189	105	248	3836	42.335	2.000	0.043	0.357
ID235136	235136	43	50.408	3.972	9.850	0	95	95	2	1	-10921639	171.905	174	108	245	3610	36.932	2.000	0.135	1.106
ID235142	235142	36	41.607	11.297	22.479	0	95	95	2	1	-10921639	121.714	118	77	189	2556	28.732	2.000	0.136	1.013
ID235141	235141	44	29.906	15.680	15.206	0	95	95	2	1	-10921639	176.238	171	130	255	3701	32.521	2.000	0.056	0.570
ID235140	235140	None	39.996	12.936	15.058	0	95	95	2	1	-10921639	192.048	183	139	255	4033	28.805	2.000	0.087	1.065
ID235135	235135	None	35.035	27.935	6.858	0	95	95	2	1	-10921639	117.762	118	74	171	2473	26.709	7.600	0.128	1.004
ID235134	235134	42	53.458	16.555	6.072	0	95	95	2	1	-10921639	167.143	167	108	233	3510	39.139	2.000	0.126	0.955
ID235133	235133	38	38.870	10.553	2.300	0	95	95	2	1	-10921639	139.714	139	87	199	2934	30.709	2.000	0.084	0.704
ID235123	235123	36	52.378	11.635	22.100	0	96	96	2	1	-10921639	146.667	143	77	223	3080	31.773	7.600	0.154	1.233
ID235122	235122	44	48.964	16.608	15.696	0	96	96	2	1	-10921639	179.714	189	102	236	3774	37.602	4.800	0.135	1.135
ID235121	235121	45	36.339	8.839	11.727	0	96	96	2	1	-10921639	174.476	174	99	227	3664	36.253	2.000	0.067	0.607
ID235120	235120	41	38.080	14.004	10.572	0	96	96	2	1	-10921639	196.048	192	124	255	4117	34.507	3.200	0.060	0.641
ID235119	235119	26	31.745	23.340	10.110	0	96	96	2	1	-10921639	167.952	174	108	214	3527	25.529	4.800	0.102	1.221
ID235118	235118	43	44.623	3.266	9.812	0	96	96	2	1	-10921639	185.095	189	136	217	3887	24.151	4.800	0.145	1.943
ID235117	235117	42	66.840	16.873	6.331	0	96	96	2	1	-10921639	184.476	183	102	255	3874	47.875	3.200	0.170	1.117
ID235116	235116	38	39.993	10.889	2.370	0	96	96	2	1	-10921639	136.714	139	83	186	2871	32.095	2.000	0.099	0.771
ID235127	235127	41	28.311	13.291	10.372	0	97	97	2	1	-10921639	184.952	195	124	255	3884	36.841	2.000	0.053	0.509
ID235126	235126	43	51.483	3.069	9.676	0	97	97	2	1	-10921639	184.095	189	124	239	3866	31.776	4.800	0.149	1.499
ID235125	235125	42	51.480	16.554	6.343	0	97	97	2	1	-10921639	166.524	155	105	227	3497	40.279	2.000	0.141	1.021
ID235124	235124	38	29.702	10.719	1.936	0	97	97	2	1	-10921639	137.238	133	93	199	2882	26.617	6.427	0.075	0.724
ID235131	235131	44	39.880	16.948	15.426	0	97	97	2	1	-10921639	176.000	177	111	236	3696	35.801	2.000	0.073	0.671
ID235130	235130	None	28.988	12.688	15.252	0	97	97	2	1	-10921639	187.238	183	155	227	3932	18.593	3.200	0.062	1.177
ID235129	235129	None	27.545	16.787	12.856	0	97	97	2	1	-10921639	182.095	192	130	227	3824	32.227	6.033	0.039	0.424
ID235128	235128	26	30.727	22.299	10.069	0	97	97	2	1	-10921639	163.000	158	115	217	3423	29.129	2.000	0.073	0.761
ID235132	235132	36	48.162	12.101	22.358	0	97	97	2	1	-10921639	145.286	143	105	208	3051	30.224	2.000	0.140	1.180
ID235143	235143	42	46.443	16.095	6.341	0	98	98	2	1	-10921639	177.333	180	102	255	3724	40.829	3.200	0.111	0.867
ID235147	235147	26	31.599	22.743	11.085	0	98	98	2	1	-10921639	174.524	180	133	205	3665	23.265	6.093	0.089	1.229
ID235146	235146	41	46.476	13.080	10.047	0	98	98	2	1	-10921639	213.429	205	158	255	4482	29.989	2.000	0.102	1.320
ID235145	235145	43	53.084	2.998	10.053	0	98	98	2	1	-10921639	187.952	195	127	255	3947	32.124	2.000	0.147	1.498
ID235144	235144	46	32.308	27.222	8.953	0	98	98	2	1	-10921639	145.381	139	93	183	3053	26.975	7.600	0.065	0.656
ID235149	235149	36	35.174	12.093	22.142	0	98	98	2	1	-10921639	146.381	146	108	177	3074	20.009	4.800	0.115	1.511
ID235148	235148	44	50.815	17.059	15.858	0	98	98	2	1	-10921639	180.286	189	102	248	3786	36.136	2.000	0.104	0.938
ID235175	235175	43	63.245	3.526	9.954	0	99	99	2	1	-10921639	183.095	186	108	245	3845	39.098	6.345	0.156	1.262
ID235174	235174	46	29.740	27.402	7.930	0	99	99	2	1	-10921639	149.476	149	102	189	3139	19.793	4.800	0.100	1.378
ID235173	235173	42	58.955	16.445	5.971	0	99	99	2	1	-10921639	182.000	180	105	248	3822	39.871	3.200	0.154	1.222
ID235179	235179	44	36.893	17.147	14.621	0	99	99	2	1	-10921639	186.524	189	127	255	3917	33.508	2.000	0.069	0.723
ID235178	235178	47	28.347	13.047	15.040	0	99	99	2	1	-10921639	185.190	189	127	230	3889	29.154	2.000	0.039	0.471
ID235177	235177	26	27.509	22.069	10.625	0	99	99	2	1	-10921639	167.619	167	130	205	3520	21.463	4.000	0.073	1.061
ID235176	235176	41	46.733	12.795	10.141	0	99	99	2	1	-10921639	207.238	211	152	255	4352	34.688	4.800	0.099	1.081
ID235180	235180	36	36.719	11.579	22.321	0	99	99	2	1	-10921639	147.000	149	105	195	3087	24.429	4.800	0.112	1.208
ID235159	235159	43	49.237	3.810	10.093	0	100	100	2	1	-10921639	180.381	186	124	227	3788	29.738	4.800	0.136	1.456
ID235158	235158	46	32.442	26.695	8.105	0	100	100	2	1	-10921639	157.952	164	115	195	3317	22.723	4.800	0.095	1.206
ID235157	235157	42	54.539	16.334	6.114	0	100	100	2	1	-10921639	182.000	174	111	251	3822	40.528	2.000	0.137	1.085
ID235156	235156	48	39.423	11.355	1.703	0	100	100	2	1	-10921639	137.048	133	99	217	2878	33.259	2.000	0.079	0.605
ID235163	235163	36	48.475	11.923	22.245	0	100	100	2	1	-10921639	160.429	161	108	208	3369	28.319	2.000	0.116	1.180
ID235162	235162	44	45.786	17.702	15.866	0	100	100	2	1	-10921639	171.476	174	105	248	3601	40.174	2.000	0.095	0.737
ID235161	235161	47	29.845	11.022	14.946	0	100	100	2	1	-10921639	185.476	189	130	248	3895	30.644	6.013	0.047	0.540
ID235160	235160	41	50.822	12.790	10.253	0	100	100	2	1	-10921639	204.381	205	133	255	4292	35.472	2.000	0.098	1.033
ID235171	235171	44	29.483	17.421	14.898	0	101	101	2	1	-10921639	182.333	171	121	227	3829	30.789	6.046	0.063	0.705
ID235170	235170	None	27.776	17.321	13.376	0	101	101	2	1	-10921639	195.429	199	146	230	4104	25.793	7.600	0.052	0.756
ID235169	235169	None	27.588	22.696	11.024	0	101	101	2	1	-10921639	167.524	161	139	217	3518	22.194	2.000	0.074	1.043
ID235168	235168	41	50.302	13.037	10.783	0	101	101	2	1	-10921639	211.619	217	149	255	4444	27.640	4.800	0.122	1.666
ID235172	235172	36	41.308	12.072	22.283	0	101	101	2	1	-10921639	156.810	158	118	223	3293	22.511	4.800	0.117	1.457
ID235167	235167	43	53.390	3.600	10.090	0	101	101	2	1	-10921639	170.762	171	93	214	3586	33.041	2.000	0.159	1.417
ID235166	235166	46	33.297	27.252	7.609	0	101	101	2	1	-10921639	145.381	143	115	189	3053	20.456	2.000	0.091	1.180
ID235165	235165	42	55.524	15.918	6.032	0	101	101	2	1	-10921639	156.190	152	80	223	3280	41.071	2.000	0.121	0.822
ID235164	235164	48	30.729	10.624	2.179	0	101	101	2	1	-10921639	133.095	130	93	174	2795	24.296	2.000	0.069	0.711
ID235155	235155	36	34.475	10.840	21.842	0	102	102	2	1	-10921639	137.952	130	102	202	2897	27.625	6.372	0.071	0.665
ID235154	235154	44	39.620	17.471	15.802	0	102	102	2	1	-10921639	168.286	177	77	220	3534	34.803	2.000	0.089	0.790
ID235153	235153	41	43.441	12.835	10.069	0	102	102	2	1	-10921639	184.429	189	133	248	3873	29.207	4.800	0.111	1.257
ID235152	235152	43	48.490	2.970	10.062	0	102	102	2	1	-10921639	163.905	155	124	233	3442	27.298	4.800	0.158	1.634
ID235151	235151	42	30.406	17.055	5.598	0	102	102	2	1	-10921639	149.000	155	108	180	3129	24.302	3.200	0.089	1.004
ID235150	235150	48	27.248	8.690	4.041	0	102	102	2	1	-10921639	128.000	130	96	161	2688	19.693	7.600	0.091	1.080
ID235187	235187	36	37.524	11.622	21.649	0	103	103	2	1	-10921639	150.143	152	99	208	3153	27.672	4.800	0.108	1.058
ID235186	235186	43	40.886	2.507	10.831	0	103	103	2	1	-10921639	160.476	161	115	199	3370	22.554	4.800	0.135	1.691
ID235185	235185	41	45.327	12.910	10.010	0	103	103	2	1	-10921639	174.000	174	111	227	3654	26.810	2.000	0.118	1.368
ID235184	235184	48	27.753	7.277	4.307	0	103	103	2	1	-10921639	112.619	115	59	164	2365	26.269	3.200	0.114	0.879
ID235183	235183	36	27.006	9.901	21.535	0	104	104	2	1	-10921639	126.000	124	96	164	2646	19.537	7.600	0.107	1.244
ID235182	235182	41	39.084	12.534	9.943	0	104	104	2	1	-10921639	166.762	167	108	205	3502	29.540	2.000	0.102	1.045
ID235181	235181	43	37.072	2.885	8.940	0	104	104	2	1	-10921639	147.476	146	105	189	3097	20.314	4.800	0.127	1.632
ID235194	235194	None	30.023	29.362	12.040	0	105	105	2	1	-10921639	126.238	127	93	158	2651	19.583	4.800	0.119	1.369
ID235193	235193	41	36.454	13.037	9.856	0	105	105	2	1	-10921639	160.952	158	124	208	3380	22.467	3.200	0.092	1.205
ID235191	235191	43	29.075	2.973	9.690	0	106	106	2	1	-10921639	129.952	127	105	174	2729	20.829	2.000	0.094	1.075
ID235192	235192	41	34.162	13.867	9.944	0	106	106	2	1	-10921639	155.190	155	115	208	3259	24.512	4.800	0.079	0.922
ID235195	235195	43	40.026	3.085	9.368	0	107	107	2	1	-10921639	145.667	143	115	186	3059	19.928	4.800	0.146	1.862
ID235196	235196	None	27.460	9.412	19.904	0	107	107	2	1	-10921639	113.333	115	55	161	2380	31.331	2.000	0.090	0.596
ID235200	235200	49	29.868	17.723	15.938	0	108	108	2	1	-10921639	136.190	136	87	180	2860	23.687	3.200	0.084	0.893
ID235199	235199	None	27.381	25.167	13.522	0	108	108	2	1	-10921639	134.857	133	65	177	2832	24.840	6.066	0.111	1.082
ID235198	235198	41	36.770	12.702	11.293	0	108	108	2	1	-10921639	184.714	183	149	233	3879	24.063	4.800	0.126	1.714
ID235197	235197	43	34.924	3.444	9.674	0	108	108	2	1	-10921639	138.143	130	90	192	2901	24.979	2.000	0.095	0.956
ID235190	235190	49	33.187	17.909	15.631	0	109	109	2	1	-10921639	142.190	146	77	230	2986	34.143	2.000	0.093	0.709
ID235189	235189	41	34.458	12.832	9.647	0	109	109	2	1	-10921639	166.429	161	139	217	3495	19.408	4.800	0.092	1.447
ID235188	235188	43	40.941	3.334	9.693	0	109	109	2	1	-10921639	143.048	143	105	189	3004	25.412	4.800	0.129	1.287
ID235202	235202	49	28.962	16.815	16.837	0	110	110	2	1	-10921639	147.143	149	83	186	3090	24.340	4.800	0.096	1.061
ID235201	235201	43	29.626	3.888	9.221	0	110	110	2	1	-10921639	127.857	136	87	183	2685	22.990	4.800	0.097	0.983
ID235207	235207	49	31.820	17.888	15.735	0	111	111	2	1	-10921639	139.048	146	93	192	2920	25.414	4.800	0.109	1.080
ID235206	235206	41	29.120	13.352	10.131	0	111	111	2	1	-10921639	169.000	171	133	217	3549	19.726	6.394	0.081	1.291
ID235205	235205	43	38.562	4.049	9.600	0	111	111	2	1	-10921639	132.429	130	93	205	2781	26.187	2.000	0.104	0.949
ID235203	235203	41	36.646	13.199	10.555	0	112	112	2	1	-10921639	175.000	177	130	223	3675	20.416	4.800	0.111	1.716
ID235204	235204	49	33.680	17.844	16.368	0	112	112	2	1	-10921639	142.667	146	96	195	2996	26.727	2.000	0.099	0.961
ID235227	235227	43	52.337	3.741	10.011	0	113	113	2	1	-10921639	135.381	133	80	233	2843	32.270	6.290	0.158	1.147
ID235226	235226	53	30.353	26.033	8.734	0	113	113	2	1	-10921639	134.333	133	87	208	2821	26.037	7.600	0.086	0.820
ID235225	235225	54	31.740	13.717	2.413	0	113	113	2	1	-10921639	123.429	118	83	167	2592	26.664	2.000	0.105	0.880
ID235230	235230	None	27.478	13.008	24.085	0	113	113	2	1	-10921639	102.048	108	55	136	2143	25.017	6.274	0.126	0.915
ID235229	235229	49	27.184	16.347	16.435	0	113	113	2	1	-10921639	139.571	139	99	220	2931	25.311	7.600	0.039	0.418
ID235228	235228	41	36.427	13.357	10.071	0	113	113	2	1	-10921639	168.381	167	124	223	3536	26.819	4.800	0.104	1.188
ID235219	235219	41	37.429	13.126	10.319	0	114	114	2	1	-10921639	166.667	167	111	239	3500	30.759	7.600	0.077	0.778
ID235218	235218	43	32.574	3.291	9.781	0	114	114	2	1	-10921639	118.476	115	93	158	2488	18.570	4.800	0.128	1.447
ID235217	235217	53	27.792	26.191	7.358	0	114	114	2	1	-10921639	106.190	108	52	155	2230	27.618	2.000	0.096	0.677
ID235216	235216	54	27.052	15.097	3.284	0	114	114	2	1	-10921639	120.381	121	74	155	2528	22.037	2.000	0.091	0.915
ID235221	235221	49	27.208	16.951	16.552	0	114	114	2	1	-10921639	138.333	143	96	183	2905	24.670	7.600	0.090	0.925
ID235220	235220	52	39.512	26.081	11.116	0	114	114	2	1	-10921639	128.333	124	83	171	2695	25.846	2.000	0.125	1.104
ID235211	235211	51	36.676	10.933	22.913	0	115	115	2	1	-10921639	114.571	121	62	143	2406	24.349	7.600	0.161	1.305
ID235210	235210	52	35.715	25.912	11.706	0	115	115	2	1	-10921639	124.524	127	55	174	2615	32.559	4.800	0.168	1.097
ID235209	235209	41	36.312	12.779	10.299	0	115	115	2	1	-10921639	159.143	155	118	230	3342	28.226	5.995	0.081	0.845
ID235208	235208	43	52.155	3.362	9.968	0	115	115	2	1	-10921639	127.952	133	71	195	2687	32.986	2.000	0.185	1.213
ID235215	235215	51	29.024	10.785	22.719	0	116	116	2	1	-10921639	99.762	102	65	143	2095	23.966	4.800	0.128	0.945
ID235214	235214	None	28.562	17.736	16.736	0	116	116	2	1	-10921639	118.429	118	62	199	2487	33.286	7.600	0.081	0.531
ID235213	235213	41	34.872	12.920	10.460	0	116	116	2	1	-10921639	161.571	155	121	211	3393	24.227	2.000	0.075	0.927
ID235212	235212	43	62.751	3.716	10.051	0	116	116	2	1	-10921639	146.810	139	87	236	3083	37.627	2.000	0.175	1.163
ID235223	235223	43	75.738	3.968	9.661	0	117	117	2	1	-10921639	159.762	152	99	255	3355	45.086	7.600	0.209	1.224
ID235222	235222	None	27.947	14.643	3.449	0	117	117	2	1	-10921639	110.429	118	46	171	2319	30.585	2.000	0.108	0.706
ID235224	235224	None	27.203	24.933	10.996	0	117	117	2	1	-10921639	109.429	111	71	139	2298	20.576	4.800	0.133	1.247
ID235251	235251	41	31.023	12.461	10.440	0	118	118	2	1	-10921639	161.619	167	115	211	3394	26.739	7.600	0.076	0.854
ID235250	235250	43	57.772	3.858	9.687	0	118	118	2	1	-10921639	144.762	139	87	208	3040	33.474	2.000	0.192	1.393
ID235252	235252	55	30.124	13.242	21.378	0	118	118	2	1	-10921639	116.476	118	83	146	2446	16.657	4.800	0.132	1.626
ID235235	235235	None	37.824	13.222	2.900	0	119	119	2	1	-10921639	122.238	121	93	161	2567	20.263	4.800	0.154	1.614
ID235239	235239	56	31.621	8.466	11.213	0	119	119	2	1	-10921639	147.333	146	108	192	3094	26.004	2.000	0.073	0.774
ID235238	235238	43	56.139	3.480	9.835	0	119	119	2	1	-10921639	134.762	139	71	227	2830	43.989	2.000	0.157	0.831
ID235237	235237	None	29.022	24.961	9.233	0	119	119	2	1	-10921639	98.762	105	52	139	2074	25.086	6.296	0.115	0.815
ID235236	235236	41	37.439	12.202	9.477	0	119	119	2	1	-10921639	152.095	149	77	217	3194	34.613	7.600	0.084	0.682
ID235241	235241	55	33.795	15.074	19.058	0	119	119	2	1	-10921639	129.905	127	96	189	2728	25.575	5.977	0.101	0.929
ID235240	235240	57	32.074	22.669	12.839	0	119	119	2	1	-10921639	104.762	105	59	152	2200	30.448	2.000	0.105	0.651
ID235243	235243	56	27.991	10.034	12.161	0	120	120	2	1	-10921639	156.619	149	118	202	3289	26.206	7.600	0.077	0.858
ID235242	235242	43	53.475	3.886	10.068	0	120	120	2	1	-10921639	149.286	149	93	211	3135	29.172	6.281	0.172	1.499
ID235245	235245	58	29.927	16.129	15.847	0	120	120	2	1	-10921639	137.952	143	105	186	2897	24.215	2.000	0.074	0.788
ID235244	235244	57	28.036	24.070	11.924	0	120	120	2	1	-10921639	102.667	108	49	143	2156	25.174	2.000	0.109	0.804
ID235249	235249	58	30.025	17.063	14.555	0	121	121	2	1	-10921639	138.857	143	87	186	2916	31.336	2.000	0.069	0.574
ID235248	235248	56	40.298	11.119	11.909	0	121	121	2	1	-10921639	169.857	171	121	236	3567	29.837	4.800	0.104	1.068
ID235247	235247	43	53.501	3.874	9.926	0	121	121	2	1	-10921639	141.381	139	102	199	2969	30.059	7.600	0.164	1.323
ID235246	235246	57	27.326	24.856	9.393	0	121	121	2	1	-10921639	100.476	102	52	143	2110	24.244	4.800	0.145	1.047
ID235256	235256	56	32.382	10.046	11.613	0	122	122	2	1	-10921639	147.095	146	83	192	3089	27.696	2.000	0.080	0.791
ID235255	235255	60	27.032	13.625	10.867	0	122	122	2	1	-10921639	153.333	149	111	199	3220	23.288	2.000	0.062	0.763
ID235254	235254	57	37.405	24.796	9.813	0	122	122	2	1	-10921639	106.286	105	49	152	2232	30.305	4.800	0.148	0.904
ID235253	235253	43	59.467	3.666	10.001	0	122	122	2	1	-10921639	148.190	146	105	242	3112	35.761	2.000	0.184	1.288
ID235234	235234	59	35.067	15.813	17.052	0	123	123	2	1	-10921639	128.048	130	71	211	2689	31.459	2.000	0.112	0.817
ID235233	235233	57	32.887	24.135	11.711	0	123	123	2	1	-10921639	109.381	121	49	143	2297	28.736	4.800	0.132	0.888
ID235232	235232	60	35.931	12.953	10.434	0	123	123	2	1	-10921639	168.810	171	130	223	3545	27.235	2.000	0.085	0.972
ID235231	235231	43	44.613	4.458	10.111	0	123	123	2	1	-10921639	127.667	121	80	189	2681	33.070	2.000	0.143	0.966
ID235283	235283	None	29.699	13.990	2.740	0	124	124	2	1	-10921639	112.857	111	65	164	2370	23.680	2.000	0.092	0.805
ID235288	235288	59	29.329	14.915	19.325	0	124	124	2	1	-10921639	126.286	127	71	164	2652	22.769	7.600	0.107	1.075
ID235287	235287	None	31.289	9.159	12.208	0	124	124	2	1	-10921639	136.619	139	68	195	2869	33.191	2.000	0.035	0.282
ID235286	235286	57	34.705	23.845	10.880	0	124	124	2	1	-10921639	120.381	115	87	171	2528	21.962	4.800	0.171	1.601
ID235285	235285	60	28.136	12.862	10.200	0	124	124	2	1	-10921639	170.190	174	139	202	3574	18.546	7.600	0.081	1.381
ID235284	235284	43	55.080	4.064	10.038	0	124	124	2	1	-10921639	143.952	146	96	186	3023	29.435	4.800	0.199	1.623
ID235259	235259	60	34.399	13.674	9.283	0	125	125	2	1	-10921639	169.238	174	124	214	3554	27.265	7.600	0.082	0.937
ID235258	235258	None	32.740	21.094	7.423	0	125	125	2	1	-10921639	125.429	124	62	183	2634	34.164	7.600	0.104	0.690
ID235257	235257	61	28.974	9.726	5.547	0	125	125	2	1	-10921639	134.524	139	102	189	2825	23.712	2.000	0.058	0.625
ID235261	235261	None	31.289	21.006	11.989	0	125	125	2	1	-10921639	135.667	143	96	186	2849	23.938	4.800	0.099	1.019
ID235260	235260	43	45.200	3.890	10.176	0	125	125	2	1	-10921639	121.000	118	83	180	2541	27.280	2.000	0.166	1.262
ID235263	235263	43	38.880	4.143	10.154	0	126	126	2	1	-10921639	120.810	115	68	161	2537	27.477	6.383	0.150	1.144
ID235262	235262	61	29.774	9.126	5.423	0	126	126	2	1	-10921639	116.810	124	49	161	2453	33.973	3.200	0.115	0.711
ID235264	235264	None	27.513	9.993	12.599	0	126	126	2	1	-10921639	154.857	155	105	211	3252	30.414	7.600	0.076	0.723
ID235272	235272	None	28.603	16.750	17.041	0	127	127	2	1	-10921639	121.190	130	62	167	2545	30.252	2.000	0.095	0.697
ID235271	235271	60	41.626	13.197	10.510	0	127	127	2	1	-10921639	175.952	180	115	223	3695	32.278	2.000	0.100	0.987
ID235270	235270	62	42.546	22.035	10.004	0	127	127	2	1	-10921639	137.238	136	102	189	2882	23.910	4.800	0.160	1.582
ID235269	235269	43	55.795	5.097	10.129	0	127	127	2	1	-10921639	136.810	133	83	233	2873	36.577	7.600	0.161	1.037
ID235268	235268	None	29.637	17.143	5.450	0	127	127	2	1	-10921639	135.000	133	80	199	2835	28.744	7.600	0.082	0.714
ID235275	235275	60	32.494	12.904	11.274	0	128	128	2	1	-10921639	169.619	171	124	214	3562	23.316	2.000	0.071	0.970
ID235274	235274	43	52.560	5.032	10.377	0	128	128	2	1	-10921639	136.286	121	90	211	2862	36.703	2.000	0.161	1.028
ID235273	235273	62	32.478	22.225	9.158	0	128	128	2	1	-10921639	125.857	130	83	155	2643	25.403	3.200	0.112	0.998
ID235276	235276	None	27.843	12.166	21.153	0	128	128	2	1	-10921639	116.905	124	80	149	2455	22.127	4.800	0.119	1.127
ID235282	235282	43	48.268	4.731	10.744	0	129	129	2	1	-10921639	134.476	127	96	211	2824	30.187	2.000	0.141	1.099
ID235281	235281	62	30.188	21.755	9.863	0	129	129	2	1	-10921639	126.714	127	77	167	2661	27.954	7.600	0.113	0.922
ID235280	235280	60	46.918	13.123	10.242	0	129	129	2	1	-10921639	174.048	171	118	248	3655	32.488	2.000	0.101	0.986
ID235291	235291	62	35.016	21.523	11.675	0	130	130	2	1	-10921639	127.286	130	80	177	2673	30.366	6.348	0.152	1.106
ID235290	235290	60	51.678	13.124	10.191	0	130	130	2	1	-10921639	191.286	186	139	251	4017	33.324	3.200	0.105	1.094
ID235289	235289	43	71.928	4.721	10.130	0	130	130	2	1	-10921639	152.524	143	93	251	3203	40.865	7.600	0.213	1.311
ID235279	235279	60	56.653	12.668	10.092	0	131	131	2	1	-10921639	191.143	183	136	255	4014	37.919	2.000	0.110	1.003
ID235278	235278	43	63.156	4.729	9.943	0	131	131	2	1	-10921639	139.667	130	96	208	2933	34.831	2.000	0.208	1.383
ID235277	235277	None	28.330	13.265	3.029	0	131	131	2	1	-10921639	103.381	108	49	139	2171	27.478	2.000	0.104	0.707
ID235299	235299	None	29.796	9.697	21.441	0	132	132	2	1	-10921639	100.857	102	65	139	2118	20.597	4.800	0.138	1.185
ID235298	235298	60	59.421	12.196	10.177	0	132	132	2	1	-10921639	181.333	180	115	255	3808	38.701	2.000	0.124	1.031
ID235297	235297	43	49.793	5.003	10.280	0	132	132	2	1	-10921639	131.524	124	83	199	2762	31.611	7.600	0.181	1.275
ID235296	235296	93	34.087	18.068	6.130	0	132	132	2	1	-10921639	133.857	136	71	180	2811	26.194	7.600	0.110	1.014
ID235267	235267	60	47.560	12.206	10.137	0	133	133	2	1	-10921639	172.238	167	118	248	3617	31.483	7.600	0.112	1.103
ID235266	235266	43	38.929	4.535	10.183	0	133	133	2	1	-10921639	115.286	115	71	171	2421	24.761	2.000	0.130	1.069
ID235265	235265	93	28.829	20.053	6.148	0	133	133	2	1	-10921639	114.524	121	55	161	2405	29.519	2.000	0.095	0.671
ID235295	235295	63	31.307	15.980	17.000	0	134	134	2	1	-10921639	126.476	133	80	171	2656	26.442	3.200	0.095	0.833
ID235294	235294	60	39.292	12.434	10.075	0	134	134	2	1	-10921639	162.571	158	111	214	3414	28.942	2.000	0.101	1.030
ID235293	235293	43	60.532	4.485	9.935	0	134	134	2	1	-10921639	123.667	121	52	211	2597	41.484	2.000	0.237	1.143
ID235292	235292	None	27.123	13.459	3.110	0	134	134	2	1	-10921639	102.381	108	55	143	2150	25.067	2.000	0.097	0.722
ID235303	235303	63	44.414	15.892	16.981	0	135	135	2	1	-10921639	137.905	136	83	199	2896	33.297	2.000	0.122	0.901
ID235302	235302	60	36.444	12.700	10.309	0	135	135	2	1	-10921639	168.619	177	111	205	3541	28.386	7.600	0.082	0.904
ID235301	235301	43	80.048	4.476	10.183	0	135	135	2	1	-10921639	128.619	124	65	236	2701	52.671	2.000	0.311	1.159
ID235300	235300	None	27.115	17.820	4.909	0	135	135	2	1	-10921639	120.238	121	83	155	2525	21.605	6.312	0.103	1.039
ID235307	235307	63	38.389	16.800	15.757	0	136	136	2	1	-10921639	144.381	139	83	214	3032	33.613	4.800	0.112	0.868
ID235306	235306	64	35.973	18.047	11.085	0	136	136	2	1	-10921639	161.667	161	108	217	3395	26.039	2.000	0.078	0.895
ID235305	235305	60	46.279	12.027	10.977	0	136	136	2	1	-10921639	165.714	161	111	255	3480	31.520	2.000	0.103	0.984
ID235304	235304	43	51.185	4.157	10.158	0	136	136	2	1	-10921639	102.238	99	55	164	2147	32.865	2.000	0.233	1.175
ID235312	235312	64	29.001	19.269	11.805	0	137	137	2	1	-10921639	138.524	136	80	189	2909	24.203	2.000	0.059	0.641
ID235311	235311	None	33.921	10.363	11.877	0	137	137	2	1	-10921639	141.238	143	74	189	2966	33.262	2.000	0.088	0.684
ID235310	235310	60	31.346	13.099	10.995	0	137	137	2	1	-10921639	169.286	171	136	208	3555	23.877	7.600	0.092	1.196
ID235309	235309	43	49.702	3.859	10.066	0	137	137	2	1	-10921639	103.048	102	62	161	2164	26.979	4.800	0.252	1.535
ID235308	235308	None	33.144	17.526	4.187	0	137	137	2	1	-10921639	112.095	108	52	171	2354	34.306	7.600	0.093	0.557
ID235315	235315	None	36.256	12.904	11.775	0	139	139	2	1	-10921639	166.524	164	136	217	3497	21.549	2.000	0.100	1.411
ID235314	235314	None	30.236	4.148	9.565	0	139	139	2	1	-10921639	85.619	83	52	130	1798	23.021	4.800	0.174	1.102
ID235313	235313	65	28.508	16.902	3.532	0	139	139	2	1	-10921639	112.857	111	55	149	2370	29.474	6.360	0.127	0.860
ID235316	235316	None	28.375	17.207	15.667	0	139	139	2	1	-10921639	132.048	136	77	189	2773	25.135	7.600	0.091	0.880
ID235318	235318	None	34.232	18.636	11.846	0	140	140	2	1	-10921639	140.333	146	83	186	2947	29.282	3.200	0.114	0.980
ID235317	235317	65	28.090	18.126	6.017	0	140	140	2	1	-10921639	116.333	115	71	180	2443	23.200	2.000	0.100	0.915
ID235331	235331	None	33.848	14.617	19.864	0	141	141	2	1	-10921639	99.952	111	27	152	2099	35.063	2.000	0.131	0.661
ID235330	235330	None	36.769	15.000	11.832	0	141	141	2	1	-10921639	162.286	167	118	211	3408	26.893	2.000	0.096	1.058
ID235329	235329	None	32.737	23.833	9.119	0	141	141	2	1	-10921639	73.571	74	34	121	1545	27.800	2.000	0.196	0.867
ID235328	235328	65	28.419	17.417	4.990	0	141	141	2	1	-10921639	109.762	108	77	146	2305	18.542	6.279	0.130	1.358
ID235323	235323	None	27.639	18.794	12.131	0	142	142	2	1	-10921639	128.048	136	90	171	2689	23.936	4.800	0.093	0.908
ID235322	235322	None	28.409	12.023	3.693	0	142	142	2	1	-10921639	98.952	99	68	152	2078	18.856	4.800	0.116	1.087
ID235324	235324	None	30.489	10.397	20.532	0	142	142	2	1	-10921639	91.429	99	31	136	1920	33.084	2.000	0.137	0.665
ID235334	235334	67	29.844	15.709	18.031	0	143	143	2	1	-10921639	121.476	124	59	161	2551	28.935	4.800	0.135	0.996
ID235333	235333	None	29.189	9.562	13.971	0	143	143	2	1	-10921639	132.571	133	105	180	2784	21.451	2.000	0.072	0.830
ID235332	235332	None	28.228	16.716	4.536	0	143	143	2	1	-10921639	116.524	118	77	152	2447	21.094	4.800	0.129	1.266
ID235319	235319	68	45.131	12.833	2.988	0	144	144	2	1	-10921639	109.048	115	52	164	2290	28.698	3.200	0.185	1.184
ID235321	235321	67	37.079	14.196	19.285	0	144	144	2	1	-10921639	123.667	127	71	164	2597	22.857	4.800	0.144	1.360
ID235320	235320	None	29.897	17.327	16.882	0	144	144	2	1	-10921639	119.048	127	62	152	2500	27.706	3.200	0.097	0.757
ID235327	235327	69	32.647	16.769	11.519	0	145	145	2	1	-10921639	150.238	152	118	195	3155	22.563	6.267	0.114	1.362
ID235326	235326	None	27.885	23.081	8.454	0	145	145	2	1	-10921639	79.524	80	46	121	1670	23.824	3.200	0.162	0.930
ID235325	235325	68	35.720	13.863	2.945	0	145	145	2	1	-10921639	100.333	99	37	155	2107	28.914	2.000	0.129	0.793
ID235335	235335	70	32.521	12.429	9.491	0	146	146	2	1	-10921639	135.095	133	90	208	2837	31.842	2.000	0.073	0.579
ID235336	235336	69	40.147	17.721	11.953	0	146	146	2	1	-10921639	147.048	155	96	183	3088	28.517	4.800	0.142	1.282
ID235339	235339	None	36.506	15.817	17.099	0	147	147	2	1	-10921639	131.667	136	65	177	2765	28.311	2.000	0.116	0.968
ID235338	235338	70	29.711	12.225	10.139	0	147	147	2	1	-10921639	140.429	143	102	183	2949	23.108	3.200	0.082	0.920
ID235337	235337	None	29.234	16.271	4.700	0	147	147	2	1	-10921639	118.905	118	93	146	2497	16.462	4.800	0.126	1.617
ID235341	235341	69	31.226	16.240	13.117	0	148	148	2	1	-10921639	152.857	158	105	199	3210	25.813	3.200	0.085	0.926
ID235340	235340	70	33.833	12.060	9.443	0	148	148	2	1	-10921639	137.333	136	93	189	2884	27.800	3.200	0.073	0.675
ID235347	235347	71	42.126	17.034	16.486	0	149	149	2	1	-10921639	140.667	143	90	208	2954	30.286	2.000	0.107	0.896
ID235346	235346	69	37.874	17.975	11.745	0	149	149	2	1	-10921639	158.381	161	102	202	3326	23.140	4.800	0.154	1.829
ID235345	235345	70	42.644	11.789	9.520	0	149	149	2	1	-10921639	153.619	149	96	223	3226	30.910	2.000	0.093	0.842
ID235344	235344	72	35.245	4.168	9.515	0	149	149	2	1	-10921639	110.810	111	68	152	2327	25.756	4.800	0.175	1.283
ID235343	235343	73	29.188	17.973	5.100	0	149	149	2	1	-10921639	98.714	96	55	139	2073	27.746	2.000	0.119	0.756
ID235342	235342	None	30.520	11.995	3.732	0	149	149	2	1	-10921639	108.476	105	46	146	2278	26.931	2.000	0.120	0.862
ID235352	235352	71	40.340	15.839	16.179	0	150	150	2	1	-10921639	162.286	164	115	217	3408	25.150	4.800	0.122	1.408
ID235351	235351	69	38.788	18.180	11.693	0	150	150	2	1	-10921639	157.238	161	108	192	3302	21.624	4.800	0.146	1.854
ID235350	235350	70	34.904	12.102	9.910	0	150	150	2	1	-10921639	149.714	149	118	208	3144	23.305	7.600	0.089	1.046
ID235349	235349	72	27.029	4.336	10.225	0	150	150	2	1	-10921639	108.286	108	59	143	2274	22.769	6.381	0.136	1.135
ID235348	235348	73	29.672	16.701	4.609	0	150	150	2	1	-10921639	110.286	108	71	146	2316	22.163	4.800	0.137	1.199
ID235355	235355	72	33.148	4.337	9.873	0	151	151	2	1	-10921639	104.667	102	62	149	2198	26.861	7.600	0.120	0.833
ID235354	235354	73	28.355	16.744	5.317	0	151	151	2	1	-10921639	114.524	115	55	164	2405	26.444	3.200	0.127	0.975
ID235353	235353	None	37.293	12.315	3.261	0	151	151	2	1	-10921639	106.095	108	40	158	2228	35.571	2.000	0.147	0.762
ID235359	235359	None	33.701	10.823	19.862	0	151	151	2	1	-10921639	108.429	108	49	167	2277	28.165	4.800	0.150	1.007
ID235358	235358	71	45.082	15.955	15.947	0	151	151	2	1	-10921639	149.429	146	99	208	3138	28.589	7.600	0.133	1.230
ID235357	235357	69	31.525	18.055	11.145	0	151	151	2	1	-10921639	130.333	130	74	186	2737	29.464	2.000	0.065	0.544
ID235356	235356	70	35.566	12.600	9.760	0	151	151	2	1	-10921639	147.524	149	99	195	3098	25.826	2.000	0.088	0.924
ID235374	235374	71	40.826	17.291	16.285	0	152	152	2	1	-10921639	145.762	146	102	192	3061	25.163	2.000	0.117	1.213
ID235373	235373	69	27.411	17.253	11.377	0	152	152	2	1	-10921639	147.524	152	102	192	3098	25.999	5.989	0.081	0.846
ID235372	235372	72	37.571	4.489	9.688	0	152	152	2	1	-10921639	111.810	102	77	167	2348	28.698	4.800	0.154	1.040
ID235371	235371	71	63.887	16.176	15.769	0	153	153	2	1	-10921639	170.000	174	83	255	3570	39.587	4.800	0.179	1.304
ID235370	235370	69	34.498	17.979	11.354	0	153	153	2	1	-10921639	142.429	143	80	189	2991	29.748	2.000	0.090	0.788
ID235369	235369	72	36.043	4.568	9.346	0	153	153	2	1	-10921639	110.429	105	74	158	2319	23.819	2.000	0.134	1.094
ID235368	235368	74	27.324	22.438	8.483	0	153	153	2	1	-10921639	84.762	87	34	149	1780	29.262	7.600	0.078	0.419
ID235367	235367	73	36.854	15.231	4.137	0	153	153	2	1	-10921639	119.429	118	68	180	2508	24.776	4.800	0.151	1.265
ID235387	235387	72	49.570	3.905	9.967	0	154	154	2	1	-10921639	125.000	115	90	186	2625	29.462	6.342	0.170	1.230
ID235386	235386	74	36.828	22.459	8.440	0	154	154	2	1	-10921639	98.429	93	43	152	2067	30.765	2.000	0.126	0.716
ID235385	235385	73	32.572	16.058	3.680	0	154	154	2	1	-10921639	122.571	127	74	164	2574	26.534	4.800	0.168	1.327
ID235384	235384	None	32.503	13.444	3.666	0	154	154	2	1	-10921639	119.429	118	74	164	2508	24.124	2.000	0.112	0.998
ID235389	235389	71	63.833	16.002	15.897	0	154	154	2	1	-10921639	161.571	152	83	248	3393	42.366	2.000	0.155	1.022
ID235388	235388	69	44.584	18.160	11.058	0	154	154	2	1	-10921639	153.000	152	96	223	3213	32.582	2.000	0.106	0.902
ID235363	235363	None	27.526	11.640	9.784	0	155	155	2	1	-10921639	146.429	143	93	180	3075	21.570	2.000	0.065	0.823
ID235362	235362	72	53.008	3.970	9.836	0	155	155	2	1	-10921639	121.762	115	77	183	2557	29.946	2.000	0.185	1.269
ID235361	235361	74	34.133	22.182	8.663	0	155	155	2	1	-10921639	99.667	99	55	149	2093	26.541	7.600	0.125	0.834
ID235360	235360	73	41.600	16.638	4.322	0	155	155	2	1	-10921639	110.476	124	37	167	2320	39.078	4.800	0.196	0.925
ID235366	235366	71	57.472	15.850	15.932	0	155	155	2	1	-10921639	157.524	143	105	236	3308	36.170	2.000	0.143	1.089
ID235365	235365	None	29.650	8.466	13.429	0	155	155	2	1	-10921639	126.714	127	71	195	2661	30.617	2.000	0.076	0.585
ID235364	235364	69	46.439	17.493	10.903	0	155	155	2	1	-10921639	155.619	149	115	214	3268	29.476	2.000	0.118	1.112
ID235379	235379	73	29.234	16.127	4.019	0	156	156	2	1	-10921639	107.714	111	55	143	2262	21.324	4.800	0.166	1.435
ID235383	235383	71	51.209	15.299	16.184	0	156	156	2	1	-10921639	167.048	171	108	211	3508	27.487	4.800	0.156	1.643
ID235382	235382	69	27.370	16.501	10.805	0	156	156	2	1	-10921639	143.238	143	111	202	3008	21.721	7.600	0.076	0.932
ID235381	235381	72	68.533	4.251	10.096	0	156	156	2	1	-10921639	136.333	127	87	233	2863	40.977	7.600	0.234	1.263
ID235380	235380	74	39.782	22.161	8.471	0	156	156	2	1	-10921639	109.429	111	55	171	2298	29.752	4.800	0.184	1.142
ID235391	235391	72	75.654	4.043	9.953	0	157	157	2	1	-10921639	154.857	152	105	233	3252	36.210	4.800	0.251	1.715
ID235390	235390	74	43.763	22.024	8.193	0	157	157	2	1	-10921639	118.714	115	83	171	2493	27.610	2.000	0.159	1.177
ID235392	235392	71	60.604	15.821	15.813	0	157	157	2	1	-10921639	171.857	183	96	236	3609	37.879	4.800	0.174	1.348
ID235395	235395	72	65.431	3.991	10.214	0	158	158	2	1	-10921639	155.333	155	83	214	3262	33.628	4.800	0.210	1.602
ID235394	235394	74	54.432	21.874	7.860	0	158	158	2	1	-10921639	137.571	139	68	195	2889	33.509	7.600	0.188	1.302
ID235393	235393	75	28.847	12.719	2.801	0	158	158	2	1	-10921639	96.857	96	49	143	2034	24.268	2.000	0.107	0.774
ID235397	235397	71	53.744	15.859	16.159	0	158	158	2	1	-10921639	169.810	164	127	230	3566	32.667	2.000	0.132	1.208
ID235396	235396	None	33.756	17.702	11.219	0	158	158	2	1	-10921639	159.095	155	118	220	3341	26.959	7.600	0.073	0.806
ID235378	235378	71	51.213	16.292	16.228	0	159	159	2	1	-10921639	172.857	167	133	236	3630	29.398	2.000	0.130	1.352
ID235377	235377	72	69.306	3.884	10.364	0	159	159	2	1	-10921639	173.952	171	127	255	3653	34.018	4.800	0.211	1.780
ID235376	235376	74	51.272	21.771	8.180	0	159	159	2	1	-10921639	148.333	143	99	220	3115	32.397	2.000	0.193	1.482
ID235375	235375	75	30.172	13.949	3.221	0	159	159	2	1	-10921639	108.810	115	46	177	2285	33.087	2.000	0.109	0.649
ID235407	235407	71	52.695	16.251	16.609	0	160	160	2	1	-10921639	170.714	164	111	230	3585	37.647	3.200	0.138	1.100
ID235406	235406	76	36.375	17.975	11.254	0	160	160	2	1	-10921639	161.095	161	111	239	3383	34.628	7.600	0.067	0.582
ID235405	235405	72	68.737	3.223	10.068	0	160	160	2	1	-10921639	168.143	155	118	233	3531	36.127	4.800	0.234	1.763
ID235404	235404	74	47.867	21.552	8.255	0	160	160	2	1	-10921639	136.143	136	68	199	2859	37.900	7.600	0.137	0.863
ID235417	235417	71	47.344	16.771	15.975	0	161	161	2	1	-10921639	169.571	177	118	227	3561	34.253	6.372	0.118	1.046
ID235416	235416	76	44.763	17.986	11.008	0	161	161	2	1	-10921639	171.524	164	111	239	3602	34.510	2.000	0.084	0.771
ID235415	235415	72	62.081	3.255	10.518	0	161	161	2	1	-10921639	166.857	167	93	223	3504	34.201	4.800	0.210	1.693
ID235414	235414	74	54.406	21.503	8.095	0	161	161	2	1	-10921639	150.952	149	80	239	3170	40.899	2.000	0.138	0.895
ID235411	235411	76	40.735	18.870	11.776	0	162	162	2	1	-10921639	162.095	155	111	230	3404	36.347	7.600	0.069	0.579
ID235410	235410	72	56.460	2.847	11.631	0	162	162	2	1	-10921639	155.381	164	77	217	3263	43.066	4.800	0.179	1.097
ID235409	235409	74	54.419	21.585	8.188	0	162	162	2	1	-10921639	155.238	146	93	223	3260	35.756	6.378	0.160	1.199
ID235408	235408	None	28.940	25.027	6.573	0	162	162	2	1	-10921639	102.048	102	49	158	2143	35.026	2.000	0.081	0.437
ID235413	235413	71	49.774	17.192	15.860	0	162	162	2	1	-10921639	177.095	167	105	255	3719	44.431	2.000	0.124	0.882
ID235412	235412	77	51.575	14.886	16.013	0	162	162	2	1	-10921639	182.143	180	105	248	3825	38.200	6.368	0.125	1.061
ID235449	235449	77	55.946	15.546	16.028	0	163	163	2	1	-10921639	177.714	183	115	255	3732	40.517	2.000	0.130	1.007
ID235448	235448	None	31.066	9.144	13.646	0	163	163	2	1	-10921639	143.952	152	80	183	3023	29.755	4.800	0.104	0.909
ID235447	235447	76	37.380	18.524	11.570	0	163	163	2	1	-10921639	155.476	149	93	233	3265	37.270	2.000	0.078	0.603
ID235446	235446	72	71.419	3.132	10.136	0	163	163	2	1	-10921639	163.619	171	83	239	3436	42.151	4.800	0.218	1.388
ID235445	235445	74	45.893	21.937	8.277	0	163	163	2	1	-10921639	146.333	139	96	199	3073	28.852	4.800	0.164	1.428
ID235444	235444	78	51.966	16.395	5.340	0	163	163	2	1	-10921639	141.952	139	65	202	2981	36.901	2.000	0.173	1.134
ID235419	235419	74	37.771	21.831	8.192	0	164	164	2	1	-10921639	137.429	143	80	202	2886	33.932	7.600	0.122	0.880
ID235418	235418	78	44.445	16.416	5.526	0	164	164	2	1	-10921639	143.190	136	90	220	3007	32.525	3.200	0.121	0.949
ID235422	235422	77	61.847	16.026	16.067	0	164	164	2	1	-10921639	182.905	186	133	239	3841	32.640	4.800	0.175	1.669
ID235421	235421	76	49.597	19.000	11.000	0	164	164	2	1	-10921639	172.238	158	93	233	3617	42.867	4.800	0.143	1.005
ID235420	235420	72	49.575	3.313	10.508	0	164	164	2	1	-10921639	156.143	152	93	211	3279	28.196	4.800	0.185	1.727
ID235427	235427	76	51.064	18.148	11.541	0	165	165	2	1	-10921639	165.762	164	102	239	3481	36.062	2.000	0.120	0.984
ID235426	235426	72	61.971	3.926	9.695	0	165	165	2	1	-10921639	151.381	143	108	255	3179	35.422	2.000	0.170	1.241
ID235425	235425	74	50.931	22.181	8.114	0	165	165	2	1	-10921639	139.048	143	87	192	2920	30.839	2.000	0.166	1.284
ID235424	235424	78	51.610	15.927	5.998	0	165	165	2	1	-10921639	152.857	146	102	220	3210	27.596	2.000	0.162	1.541
ID235429	235429	77	66.096	16.137	16.332	0	165	165	2	1	-10921639	176.667	155	139	251	3710	34.147	2.000	0.159	1.420
ID235428	235428	None	42.585	9.254	13.784	0	165	165	2	1	-10921639	144.476	152	74	189	3034	33.537	2.000	0.129	0.984
ID235423	235423	79	30.884	11.859	2.925	0	165	165	2	1	-10921639	98.190	96	52	139	2062	25.647	3.200	0.110	0.760
ID235431	235431	78	36.947	16.546	5.438	0	166	166	2	1	-10921639	142.714	136	90	199	2997	30.915	2.000	0.112	0.934
ID235430	235430	79	27.585	10.970	3.761	0	166	166	2	1	-10921639	107.762	115	52	136	2263	21.575	2.000	0.102	0.923
ID235435	235435	None	27.969	15.760	12.251	0	166	166	2	1	-10921639	177.571	180	108	220	3729	29.023	2.000	0.052	0.609
ID235434	235434	76	45.640	18.655	11.129	0	166	166	2	1	-10921639	167.857	171	93	227	3525	36.106	2.000	0.113	0.945
ID235433	235433	72	63.872	4.165	9.955	0	166	166	2	1	-10921639	157.857	149	96	239	3315	38.413	2.000	0.173	1.211
ID235432	235432	74	37.850	22.134	7.994	0	166	166	2	1	-10921639	126.810	124	59	180	2663	32.265	2.000	0.108	0.767
ID235436	235436	77	65.560	15.953	16.179	0	166	166	2	1	-10921639	184.381	180	115	242	3872	37.596	2.000	0.149	1.272
ID235451	235451	78	51.357	16.665	5.269	0	167	167	2	1	-10921639	151.095	146	93	227	3173	34.076	4.800	0.148	1.141
ID235450	235450	79	39.454	11.902	3.106	0	167	167	2	1	-10921639	106.333	115	62	186	2233	31.414	2.000	0.140	0.833
ID235455	235455	77	68.760	16.161	16.054	0	167	167	2	1	-10921639	176.429	171	102	255	3705	41.356	2.000	0.166	1.217
ID235454	235454	76	54.603	18.378	11.239	0	167	167	2	1	-10921639	169.286	161	111	227	3555	33.089	2.000	0.144	1.285
ID235453	235453	72	62.193	4.701	10.325	0	167	167	2	1	-10921639	162.381	152	121	223	3410	33.618	2.000	0.171	1.409
ID235452	235452	74	39.244	22.317	7.492	0	167	167	2	1	-10921639	132.238	133	77	199	2777	28.165	6.332	0.137	1.131
ID235463	235463	78	65.822	16.417	5.330	0	168	168	2	1	-10921639	160.905	161	108	245	3379	43.176	7.600	0.171	1.086
ID235462	235462	79	43.663	12.294	2.876	0	168	168	2	1	-10921639	112.476	121	46	180	2362	35.824	2.000	0.141	0.776
ID235467	235467	None	36.010	15.373	13.415	0	168	168	2	1	-10921639	188.857	189	152	236	3966	24.191	7.600	0.102	1.445
ID235466	235466	76	49.098	19.030	11.204	0	168	168	2	1	-10921639	157.714	158	99	223	3312	35.060	7.600	0.132	1.052
ID235465	235465	72	35.576	4.704	9.949	0	168	168	2	1	-10921639	135.905	136	83	189	2854	27.295	2.000	0.090	0.823
ID235464	235464	74	33.479	22.658	6.994	0	168	168	2	1	-10921639	117.476	124	55	174	2467	34.049	7.600	0.149	0.895
ID235469	235469	77	61.752	15.809	15.911	0	168	168	2	1	-10921639	187.381	192	127	245	3935	36.326	4.800	0.179	1.568
ID235468	235468	None	30.827	9.095	15.002	0	168	168	2	1	-10921639	134.143	136	83	205	2817	27.945	2.000	0.075	0.672
ID235403	235403	80	33.592	22.147	20.975	0	169	169	2	1	-10921639	64.571	59	21	111	1356	23.608	2.000	0.185	0.853
ID235402	235402	77	79.238	15.783	15.952	0	169	169	2	1	-10921639	178.810	177	96	255	3755	50.136	2.000	0.195	1.166
ID235401	235401	76	63.161	18.212	11.114	0	169	169	2	1	-10921639	176.476	177	121	255	3706	37.342	2.000	0.158	1.291
ID235400	235400	72	32.279	4.781	9.887	0	169	169	2	1	-10921639	135.381	133	93	189	2843	26.030	2.000	0.064	0.623
ID235399	235399	74	32.099	22.079	7.795	0	169	169	2	1	-10921639	124.619	133	65	167	2617	29.449	2.000	0.107	0.820
ID235398	235398	78	56.549	16.520	5.395	0	169	169	2	1	-10921639	158.190	152	102	239	3322	39.134	2.000	0.159	1.112
ID235443	235443	80	48.045	21.872	21.396	0	170	170	2	1	-10921639	78.286	77	34	146	1644	30.328	2.000	0.270	1.099
ID235442	235442	77	69.123	15.748	15.877	0	170	170	2	1	-10921639	184.048	189	83	255	3865	47.026	2.000	0.177	1.179
ID235441	235441	76	38.903	18.046	11.246	0	170	170	2	1	-10921639	161.476	161	105	205	3391	30.644	3.200	0.093	0.894
ID235440	235440	72	37.235	4.898	9.757	0	170	170	2	1	-10921639	133.000	130	93	199	2793	26.565	7.600	0.092	0.840
ID235439	235439	74	51.903	21.532	7.904	0	170	170	2	1	-10921639	128.714	133	52	220	2703	48.077	2.000	0.163	0.751
ID235438	235438	78	72.800	16.241	5.484	0	170	170	2	1	-10921639	173.143	164	105	255	3636	47.933	2.000	0.189	1.150
ID235437	235437	None	33.514	11.690	3.105	0	170	170	2	1	-10921639	109.190	118	59	164	2293	31.592	2.000	0.105	0.660
ID235459	235459	None	31.465	9.154	14.674	0	171	171	2	1	-10921639	137.857	133	90	189	2895	26.554	2.000	0.083	0.793
ID235458	235458	None	35.472	2.624	12.333	0	171	171	2	1	-10921639	120.762	121	74	180	2536	26.132	4.800	0.123	1.015
ID235457	235457	74	34.993	21.538	8.463	0	171	171	2	1	-10921639	128.810	130	55	174	2705	36.070	6.355	0.124	0.787
ID235456	235456	78	74.023	15.879	5.523	0	171	171	2	1	-10921639	187.476	180	115	255	3937	46.185	2.000	0.166	1.154
ID235461	235461	80	42.418	21.732	21.089	0	171	171	2	1	-10921639	85.238	77	55	158	1790	24.176	4.800	0.240	1.363
ID235460	235460	77	71.223	15.840	16.048	0	171	171	2	1	-10921639	182.333	186	105	255	3829	42.082	2.000	0.179	1.313
ID235475	235475	80	35.999	22.104	20.832	0	172	172	2	1	-10921639	68.619	62	37	121	1441	21.674	2.000	0.226	1.168
ID235474	235474	77	76.384	15.632	16.113	0	172	172	2	1	-10921639	192.810	192	102	255	4049	48.421	2.000	0.192	1.282
ID235473	235473	76	53.563	18.752	10.668	0	172	172	2	1	-10921639	175.000	177	80	242	3675	44.261	2.000	0.137	0.953
ID235472	235472	72	37.225	5.100	9.835	0	172	172	2	1	-10921639	126.714	124	74	186	2661	29.321	2.000	0.093	0.736
ID235471	235471	78	67.646	15.994	5.353	0	172	172	2	1	-10921639	184.524	177	105	255	3875	44.753	2.000	0.167	1.182
ID235470	235470	81	48.229	11.744	2.888	0	172	172	2	1	-10921639	127.952	124	74	208	2687	35.482	2.000	0.115	0.747
ID235479	235479	76	50.637	19.057	10.538	0	173	173	2	1	-10921639	173.238	167	102	242	3638	38.785	4.800	0.147	1.145
ID235478	235478	72	28.169	5.897	8.878	0	173	173	2	1	-10921639	134.190	133	99	171	2818	19.276	2.000	0.082	1.052
ID235477	235477	78	75.343	16.071	5.540	0	173	173	2	1	-10921639	179.333	161	121	255	3766	50.888	2.000	0.157	0.957
ID235476	235476	81	39.289	11.939	2.716	0	173	173	2	1	-10921639	128.476	130	68	192	2698	30.443	2.000	0.107	0.815
ID235483	235483	80	43.396	21.785	20.962	0	173	173	2	1	-10921639	72.667	68	34	139	1526	29.773	2.000	0.227	0.904
ID235482	235482	77	79.282	15.761	16.365	0	173	173	2	1	-10921639	198.333	211	124	255	4165	43.856	4.800	0.216	1.604
ID235481	235481	82	31.521	9.352	15.006	0	173	173	2	1	-10921639	141.619	139	93	192	2974	28.609	6.406	0.081	0.743
ID235480	235480	83	35.336	3.000	13.000	0	173	173	2	1	-10921639	110.286	108	37	174	2316	34.436	2.000	0.098	0.572
ID235491	235491	77	71.563	16.209	16.430	0	174	174	2	1	-10921639	203.286	192	149	255	4269	34.402	4.800	0.175	1.759
ID235490	235490	82	37.757	10.033	15.153	0	174	174	2	1	-10921639	156.143	155	99	217	3279	32.427	3.200	0.090	0.793
ID235489	235489	83	38.558	2.178	12.862	0	174	174	2	1	-10921639	116.095	118	65	186	2438	33.237	2.000	0.090	0.575
ID235488	235488	84	38.665	15.767	12.128	0	174	174	2	1	-10921639	192.810	186	127	255	4049	34.460	2.000	0.064	0.670
ID235492	235492	80	51.828	21.738	20.814	0	174	174	2	1	-10921639	88.095	77	43	152	1850	32.488	2.000	0.271	1.156
ID235487	235487	76	44.190	19.455	10.267	0	174	174	2	1	-10921639	178.429	183	118	230	3747	29.118	7.600	0.109	1.204
ID235486	235486	72	32.598	3.331	9.008	0	174	174	2	1	-10921639	122.524	121	68	164	2573	29.669	6.366	0.117	0.867
ID235485	235485	78	71.196	16.080	5.499	0	174	174	2	1	-10921639	194.905	183	127	255	4093	43.887	4.800	0.182	1.366
ID235484	235484	81	29.761	11.670	2.790	0	174	174	2	1	-10921639	130.667	130	71	174	2744	26.371	3.200	0.079	0.722
ID235523	235523	81	42.135	11.870	2.708	0	175	175	2	1	-10921639	148.286	149	90	199	3114	30.488	7.600	0.097	0.857
ID235527	235527	83	35.602	2.346	12.560	0	175	175	2	1	-10921639	123.143	121	59	195	2586	35.477	2.000	0.092	0.585
ID235526	235526	84	51.588	17.152	11.209	0	175	175	2	1	-10921639	217.952	223	149	255	4577	34.310	4.800	0.125	1.407
ID235525	235525	72	51.810	5.975	9.194	0	175	175	2	1	-10921639	152.857	155	83	220	3210	32.530	2.000	0.143	1.175
ID235524	235524	78	60.516	15.821	5.405	0	175	175	2	1	-10921639	192.238	192	124	255	4037	42.711	2.000	0.141	1.112
ID235530	235530	80	55.140	21.634	20.899	0	175	175	2	1	-10921639	89.238	77	49	167	1874	36.976	2.000	0.263	1.004
ID235529	235529	77	77.621	16.029	16.378	0	175	175	2	1	-10921639	202.476	195	127	255	4252	43.346	2.000	0.175	1.390
ID235528	235528	82	33.379	9.900	15.470	0	175	175	2	1	-10921639	156.857	158	111	208	3294	25.636	2.000	0.081	0.922
ID235495	235495	72	45.508	6.388	8.951	0	176	176	2	1	-10921639	137.238	136	74	192	2882	35.391	2.000	0.121	0.835
ID235494	235494	78	74.101	15.688	5.664	0	176	176	2	1	-10921639	200.667	208	143	255	4214	42.926	2.000	0.174	1.387
ID235493	235493	81	59.151	11.854	2.931	0	176	176	2	1	-10921639	150.143	155	80	236	3153	44.596	7.600	0.134	0.797
ID235499	235499	80	55.988	21.768	20.870	0	176	176	2	1	-10921639	79.048	68	34	205	1660	41.511	2.000	0.251	0.765
ID235498	235498	77	77.966	16.002	16.315	0	176	176	2	1	-10921639	194.571	192	124	255	4086	44.020	2.000	0.184	1.374
ID235497	235497	83	42.166	2.547	12.937	0	176	176	2	1	-10921639	123.000	121	83	177	2583	27.880	2.000	0.150	1.152
ID235496	235496	84	49.995	18.573	11.373	0	176	176	2	1	-10921639	179.143	180	93	239	3762	39.568	7.600	0.132	1.058
ID235506	235506	80	50.294	21.916	21.065	0	177	177	2	1	-10921639	75.000	65	40	180	1575	38.269	2.000	0.213	0.688
ID235505	235505	77	71.984	16.079	16.141	0	177	177	2	1	-10921639	191.095	174	118	255	4013	43.771	2.000	0.140	1.071
ID235504	235504	84	54.309	17.689	11.157	0	177	177	2	1	-10921639	207.238	202	143	255	4352	34.537	4.800	0.140	1.478
ID235503	235503	83	28.584	1.700	10.101	0	177	177	2	1	-10921639	122.333	124	62	167	2569	27.715	6.379	0.091	0.738
ID235502	235502	72	48.119	6.943	8.677	0	177	177	2	1	-10921639	150.524	146	96	217	3161	33.199	2.000	0.116	0.940
ID235501	235501	78	66.551	15.754	5.662	0	177	177	2	1	-10921639	201.333	199	139	255	4228	40.977	2.000	0.134	1.158
ID235500	235500	81	66.778	11.963	2.790	0	177	177	2	1	-10921639	154.905	152	80	255	3253	46.681	2.000	0.138	0.803
ID235522	235522	80	33.233	21.841	21.230	0	178	178	2	1	-10921639	70.333	68	40	121	1477	24.762	2.000	0.174	0.843
ID235521	235521	77	62.217	15.854	16.150	0	178	178	2	1	-10921639	185.857	192	115	255	3903	43.070	2.000	0.136	1.035
ID235520	235520	85	41.469	7.671	15.223	0	178	178	2	1	-10921639	144.619	149	99	208	3037	33.702	2.000	0.095	0.747
ID235515	235515	81	55.627	11.982	2.565	0	178	178	2	1	-10921639	160.381	158	99	255	3368	42.294	2.000	0.134	0.899
ID235519	235519	83	29.473	2.350	12.766	0	178	178	2	1	-10921639	110.238	108	71	158	2315	26.486	2.000	0.089	0.682
ID235518	235518	84	60.990	18.444	10.829	0	178	178	2	1	-10921639	211.619	211	136	255	4444	37.957	4.800	0.159	1.530
ID235517	235517	72	45.909	6.971	8.310	0	178	178	2	1	-10921639	154.238	155	99	211	3239	32.724	4.800	0.140	1.158
ID235516	235516	78	60.787	15.657	5.484	0	178	178	2	1	-10921639	189.143	183	111	255	3972	41.367	7.600	0.144	1.152
ID235537	235537	80	35.780	22.502	21.375	0	179	179	2	1	-10921639	71.524	68	34	133	1502	28.502	2.000	0.186	0.789
ID235536	235536	77	75.499	16.061	16.194	0	179	179	2	1	-10921639	202.762	202	133	255	4258	39.160	2.000	0.182	1.596
ID235531	235531	81	64.733	11.636	2.799	0	179	179	2	1	-10921639	166.143	155	118	255	3489	39.919	2.000	0.139	1.013
ID235535	235535	85	37.341	9.426	16.203	0	179	179	2	1	-10921639	152.857	152	90	202	3210	31.201	2.000	0.113	0.992
ID235534	235534	84	57.784	17.790	10.906	0	179	179	2	1	-10921639	209.762	214	143	255	4405	40.157	4.800	0.144	1.315
ID235533	235533	72	53.235	6.285	8.186	0	179	179	2	1	-10921639	146.905	146	65	220	3085	40.989	2.000	0.163	1.005
ID235532	235532	78	59.628	15.763	5.571	0	179	179	2	1	-10921639	194.619	186	130	255	4087	37.369	2.000	0.123	1.142
ID235507	235507	81	72.618	11.663	3.165	0	180	180	2	1	-10921639	169.048	161	93	255	3550	47.956	2.000	0.162	0.985
ID235511	235511	84	57.535	17.835	11.104	0	180	180	2	1	-10921639	216.333	217	164	255	4543	31.112	4.800	0.154	1.852
ID235510	235510	86	27.433	0.000	10.000	0	180	180	2	1	-10921639	107.143	115	46	174	2250	32.121	7.600	0.092	0.560
ID235509	235509	72	60.879	6.726	8.007	0	180	180	2	1	-10921639	170.238	164	115	255	3575	35.753	6.063	0.158	1.296
ID235508	235508	78	60.496	15.798	5.727	0	180	180	2	1	-10921639	185.667	189	124	255	3899	42.221	2.000	0.116	0.914
ID235514	235514	80	43.150	22.296	21.090	0	180	180	2	1	-10921639	77.857	74	27	158	1635	29.899	2.000	0.204	0.881
ID235513	235513	77	71.170	15.989	16.144	0	180	180	2	1	-10921639	211.762	230	124	255	4447	42.315	3.200	0.162	1.395
ID235512	235512	85	35.832	9.663	15.856	0	180	180	2	1	-10921639	167.667	164	121	220	3521	28.276	6.060	0.094	1.016
ID235539	235539	78	56.936	15.556	5.858	0	181	181	2	1	-10921639	191.857	186	133	255	4029	37.613	2.000	0.115	1.049
ID235538	235538	81	78.451	11.770	2.814	0	181	181	2	1	-10921639	173.476	164	115	255	3643	48.439	2.000	0.171	1.049
ID235543	235543	84	63.834	17.096	11.246	0	181	181	2	1	-10921639	214.571	223	146	255	4506	33.750	2.000	0.145	1.610
ID235542	235542	86	44.067	0.000	10.000	0	181	181	2	1	-10921639	122.810	121	59	180	2579	34.391	7.600	0.135	0.851
ID235541	235541	87	33.921	20.700	8.813	0	181	181	2	1	-10921639	139.095	143	62	205	2921	42.643	7.600	0.085	0.509
ID235540	235540	72	64.239	6.917	8.540	0	181	181	2	1	-10921639	181.952	186	115	255	3821	35.825	2.000	0.165	1.441
ID235546	235546	80	35.427	21.931	21.442	0	181	181	2	1	-10921639	74.286	71	31	149	1560	28.891	7.600	0.137	0.620
ID235545	235545	77	69.129	15.814	16.288	0	181	181	2	1	-10921639	200.429	205	143	255	4209	38.787	2.000	0.162	1.437
ID235544	235544	85	35.680	8.125	15.596	0	181	181	2	1	-10921639	146.429	149	96	202	3075	34.642	2.000	0.092	0.711
ID235559	235559	87	33.267	21.059	8.476	0	182	182	2	1	-10921639	131.429	139	83	205	2760	34.959	2.000	0.098	0.669
ID235558	235558	78	55.833	15.255	5.521	0	182	182	2	1	-10921639	184.476	177	105	251	3874	39.676	2.000	0.111	0.930
ID235557	235557	81	71.992	12.183	2.959	0	182	182	2	1	-10921639	168.810	164	87	255	3545	48.439	2.000	0.162	0.970
ID235563	235563	84	51.974	17.428	11.221	0	182	182	2	1	-10921639	200.238	205	149	255	4205	32.594	4.800	0.126	1.373
ID235562	235562	None	28.684	11.847	10.801	0	182	182	2	1	-10921639	172.667	174	105	255	3626	31.136	2.000	0.030	0.321
ID235561	235561	86	39.753	0.000	10.000	0	182	182	2	1	-10921639	118.810	111	65	183	2495	36.175	7.600	0.120	0.702
ID235560	235560	72	53.965	6.935	8.539	0	182	182	2	1	-10921639	178.000	180	121	242	3738	35.290	6.153	0.155	1.355
ID235566	235566	80	32.208	21.709	21.462	0	182	182	2	1	-10921639	80.333	71	43	124	1687	25.933	2.000	0.168	0.891
ID235565	235565	77	60.544	15.853	16.182	0	182	182	2	1	-10921639	198.190	205	143	255	4162	33.117	4.800	0.153	1.589
ID235564	235564	85	49.763	8.280	15.838	0	182	182	2	1	-10921639	147.286	146	71	255	3093	46.107	2.000	0.110	0.631
ID235571	235571	86	31.737	0.000	10.000	0	183	183	2	1	-10921639	118.905	118	68	186	2497	27.216	7.600	0.109	0.861
ID235570	235570	72	41.703	8.182	8.985	0	183	183	2	1	-10921639	182.333	183	130	230	3829	30.355	6.314	0.117	1.260
ID235569	235569	87	41.543	20.687	7.910	0	183	183	2	1	-10921639	147.190	146	80	233	3091	44.097	4.800	0.124	0.738
ID235568	235568	78	52.286	15.674	5.701	0	183	183	2	1	-10921639	194.476	192	146	255	4084	33.448	2.000	0.102	1.081
ID235575	235575	80	34.999	21.774	21.352	0	183	183	2	1	-10921639	76.762	71	43	121	1612	23.220	2.000	0.193	1.068
ID235574	235574	77	53.144	15.854	16.679	0	183	183	2	1	-10921639	183.095	180	102	245	3845	41.375	4.800	0.149	1.151
ID235573	235573	85	55.036	8.475	15.826	0	183	183	2	1	-10921639	161.429	167	83	251	3390	49.467	2.000	0.111	0.655
ID235572	235572	84	57.854	17.576	11.341	0	183	183	2	1	-10921639	200.143	202	133	255	4203	40.867	4.800	0.146	1.248
ID235567	235567	81	68.334	11.950	3.111	0	183	183	2	1	-10921639	168.952	171	90	255	3548	47.721	2.000	0.150	0.924
ID235555	235555	77	59.022	15.964	16.409	0	184	184	2	1	-10921639	193.714	186	149	255	4068	36.516	2.000	0.135	1.265
ID235554	235554	85	55.717	8.362	15.980	0	184	184	2	1	-10921639	169.048	183	77	255	3550	45.920	2.000	0.145	0.933
ID235553	235553	84	58.800	17.376	11.269	0	184	184	2	1	-10921639	208.857	214	136	255	4386	38.459	2.000	0.122	1.184
ID235552	235552	88	44.258	9.667	9.616	0	184	184	2	1	-10921639	195.238	199	139	236	4100	31.550	6.049	0.099	1.115
ID235556	235556	80	33.989	21.371	21.735	0	184	184	2	1	-10921639	68.333	65	21	133	1435	28.769	2.000	0.146	0.607
ID235547	235547	81	57.613	11.649	2.990	0	184	184	2	1	-10921639	150.095	149	99	251	3152	40.138	2.000	0.128	0.848
ID235551	235551	86	36.667	0.000	10.000	0	184	184	2	1	-10921639	127.286	133	77	183	2673	31.992	7.600	0.124	0.880
ID235550	235550	72	44.428	8.438	9.030	0	184	184	2	1	-10921639	186.810	183	139	236	3923	27.705	4.800	0.135	1.607
ID235549	235549	87	35.628	20.790	7.987	0	184	184	2	1	-10921639	133.000	146	65	189	2793	40.635	2.000	0.091	0.548
ID235548	235548	78	65.066	15.770	5.761	0	184	184	2	1	-10921639	187.476	177	102	255	3937	42.023	2.000	0.125	0.990
ID235587	235587	81	49.601	11.449	3.001	0	185	185	2	1	-10921639	133.238	133	68	208	2798	40.361	2.000	0.154	0.881
ID235591	235591	84	62.550	18.164	11.037	0	185	185	2	1	-10921639	207.714	205	143	255	4362	37.641	4.800	0.141	1.364
ID235590	235590	88	47.185	12.176	11.184	0	185	185	2	1	-10921639	208.381	211	152	255	4376	36.052	2.000	0.088	0.932
ID235589	235589	72	36.662	8.005	9.373	0	185	185	2	1	-10921639	169.476	171	108	227	3559	35.075	6.034	0.093	0.823
ID235588	235588	78	57.573	15.543	5.761	0	185	185	2	1	-10921639	175.333	161	127	255	3682	40.996	2.000	0.111	0.851
ID235595	235595	80	45.897	21.506	21.761	0	185	185	2	1	-10921639	80.143	74	34	149	1683	31.693	2.000	0.259	1.040
ID235594	235594	77	60.614	16.176	16.051	0	185	185	2	1	-10921639	195.667	195	127	255	4109	40.020	2.000	0.138	1.184
ID235593	235593	85	55.588	8.253	15.946	0	185	185	2	1	-10921639	169.238	167	77	255	3554	46.156	2.000	0.119	0.781
ID235592	235592	89	31.667	2.167	12.843	0	185	185	2	1	-10921639	134.571	127	83	186	2826	27.244	2.000	0.071	0.654
ID235683	235683	72	58.960	8.448	8.785	0	186	186	2	1	-10921639	192.333	199	133	255	4039	38.971	6.334	0.146	1.257
ID235682	235682	None	28.640	21.010	7.777	0	186	186	2	1	-10921639	128.143	130	71	180	2691	30.588	7.600	0.115	0.861
ID235681	235681	78	46.477	15.726	5.751	0	186	186	2	1	-10921639	159.810	155	108	248	3356	34.590	2.000	0.089	0.757
ID235680	235680	81	61.857	11.956	3.116	0	186	186	2	1	-10921639	149.952	146	93	251	3149	42.212	2.000	0.139	0.865
ID235687	235687	85	46.568	8.410	15.738	0	186	186	2	1	-10921639	163.952	183	74	236	3443	51.843	2.000	0.107	0.610
ID235686	235686	89	27.206	2.526	12.622	0	186	186	2	1	-10921639	130.286	127	96	195	2736	27.370	2.000	0.060	0.537
ID235685	235685	84	62.297	18.294	11.034	0	186	186	2	1	-10921639	188.714	186	111	251	3963	35.298	4.800	0.164	1.509
ID235684	235684	None	41.977	0.000	10.000	0	186	186	2	1	-10921639	141.238	137	87	195	2966	30.874	7.600	0.154	1.220
ID235689	235689	80	47.522	21.331	21.944	0	186	186	2	1	-10921639	90.429	83	43	155	1899	30.336	2.000	0.218	1.066
ID235688	235688	77	37.991	16.350	16.058	0	186	186	2	1	-10921639	177.905	183	118	248	3736	35.111	2.000	0.078	0.731
ID235607	235607	81	60.345	11.588	2.947	0	187	187	2	1	-10921639	155.381	152	102	223	3263	36.431	2.000	0.167	1.219
ID235611	235611	89	35.370	2.552	12.985	0	187	187	2	1	-10921639	143.857	139	102	214	3021	29.872	2.000	0.099	0.866
ID235610	235610	84	63.309	18.243	11.620	0	187	187	2	1	-10921639	195.667	205	105	255	4109	42.629	2.000	0.134	1.087
ID235609	235609	72	68.935	8.348	8.934	0	187	187	2	1	-10921639	208.333	208	111	255	4375	43.002	4.800	0.177	1.454
ID235608	235608	78	48.840	15.968	5.924	0	187	187	2	1	-10921639	163.905	167	118	227	3442	32.848	2.000	0.101	0.915
ID235614	235614	80	58.742	21.260	21.884	0	187	187	2	1	-10921639	91.857	83	27	177	1929	42.145	2.000	0.260	0.899
ID235613	235613	77	49.119	15.567	15.974	0	187	187	2	1	-10921639	204.619	208	155	255	4297	31.091	4.800	0.129	1.503
ID235612	235612	85	51.424	8.703	16.194	0	187	187	2	1	-10921639	178.429	183	115	248	3747	34.358	4.800	0.146	1.320
ID235651	235651	77	59.004	16.145	16.274	0	188	188	2	1	-10921639	202.714	202	139	255	4257	33.389	2.000	0.132	1.419
ID235650	235650	85	51.183	8.740	16.118	0	188	188	2	1	-10921639	177.571	189	118	223	3729	30.994	4.800	0.149	1.483
ID235649	235649	89	37.972	2.489	12.552	0	188	188	2	1	-10921639	154.571	158	96	211	3246	32.644	2.000	0.096	0.833
ID235648	235648	84	57.527	18.018	10.902	0	188	188	2	1	-10921639	189.381	192	130	255	3977	36.182	2.000	0.126	1.171
ID235652	235652	80	57.312	20.968	21.812	0	188	188	2	1	-10921639	87.524	71	27	205	1838	43.491	2.000	0.226	0.742
ID235647	235647	90	44.584	0.000	10.000	0	188	188	2	1	-10921639	153.810	164	75	214	3230	43.124	7.600	0.136	0.854
ID235646	235646	72	61.093	8.658	8.943	0	188	188	2	1	-10921639	204.905	202	143	255	4303	37.554	6.264	0.160	1.509
ID235645	235645	78	53.327	15.780	6.256	0	188	188	2	1	-10921639	156.143	155	96	255	3279	41.497	2.000	0.114	0.773
ID235644	235644	81	72.453	11.687	2.973	0	188	188	2	1	-10921639	159.286	146	102	255	3345	41.916	2.000	0.187	1.198
ID235655	235655	90	41.468	0.000	9.000	0	189	189	2	1	-10921639	138.952	148	62	214	2918	47.170	3.200	0.131	0.681
ID235654	235654	78	49.933	15.641	6.240	0	189	189	2	1	-10921639	160.143	161	96	248	3363	43.620	2.000	0.093	0.625
ID235653	235653	81	73.033	11.492	2.955	0	189	189	2	1	-10921639	156.381	149	77	255	3284	52.604	2.000	0.203	1.003
ID235659	235659	89	42.067	2.571	12.657	0	189	189	2	1	-10921639	145.619	143	83	255	3058	40.888	2.000	0.072	0.480
ID235658	235658	84	40.853	17.930	10.792	0	189	189	2	1	-10921639	185.524	183	133	233	3896	28.736	4.800	0.097	1.138
ID235657	235657	91	33.278	20.214	8.924	0	189	189	2	1	-10921639	150.619	158	93	199	3163	32.158	7.600	0.099	0.843
ID235656	235656	72	66.303	8.125	8.871	0	189	189	2	1	-10921639	212.095	217	136	255	4454	39.400	4.800	0.169	1.553
ID235662	235662	80	43.648	21.075	21.811	0	189	189	2	1	-10921639	87.667	80	49	146	1841	27.323	2.000	0.200	1.071
ID235661	235661	77	61.204	15.857	15.920	0	189	189	2	1	-10921639	204.857	214	118	255	4302	41.303	4.800	0.143	1.239
ID235660	235660	85	44.207	7.948	15.228	0	189	189	2	1	-10921639	168.048	167	102	236	3529	36.335	2.000	0.096	0.808
ID235586	235586	80	59.000	21.159	21.887	0	190	190	2	1	-10921639	91.190	74	52	192	1915	37.895	2.000	0.245	0.948
ID235585	235585	None	47.555	9.994	16.686	0	190	190	2	1	-10921639	175.000	186	93	236	3675	42.364	4.800	0.131	0.959
ID235584	235584	77	62.446	15.934	15.623	0	190	190	2	1	-10921639	196.476	199	118	255	4126	41.718	2.000	0.146	1.196
ID235579	235579	90	35.534	0.000	10.000	0	190	190	2	1	-10921639	149.905	161	102	195	3148	31.736	7.600	0.114	0.967
ID235578	235578	91	34.597	21.379	8.214	0	190	190	2	1	-10921639	123.714	121	71	167	2598	30.793	7.600	0.118	0.845
ID235577	235577	78	46.387	15.588	5.948	0	190	190	2	1	-10921639	156.714	152	96	236	3291	39.560	2.000	0.087	0.636
ID235576	235576	81	72.583	11.900	2.915	0	190	190	2	1	-10921639	164.381	158	99	255	3452	43.312	3.200	0.182	1.171
ID235583	235583	85	43.801	8.467	15.973	0	190	190	2	1	-10921639	158.619	164	65	233	3331	45.826	6.347	0.105	0.659
ID235582	235582	89	41.804	2.715	11.988	0	190	190	2	1	-10921639	156.905	152	108	227	3295	29.774	7.600	0.098	0.940
ID235581	235581	84	40.884	18.558	10.682	0	190	190	2	1	-10921639	171.095	174	90	230	3593	38.278	4.800	0.113	0.911
ID235580	235580	92	56.779	11.171	10.027	0	190	190	2	1	-10921639	209.476	214	139	255	4399	36.758	4.800	0.128	1.294
ID235633	235633	80	70.389	21.359	21.827	0	191	191	2	1	-10921639	106.714	93	43	217	2241	46.313	2.000	0.270	0.979
ID235632	235632	77	60.510	15.861	15.778	0	191	191	2	1	-10921639	205.905	208	105	255	4324	43.074	4.800	0.141	1.185
ID235627	235627	91	47.954	20.989	8.113	0	191	191	2	1	-10921639	128.905	136	68	199	2707	39.460	2.000	0.148	0.843
ID235626	235626	78	47.707	15.886	6.022	0	191	191	2	1	-10921639	164.429	164	124	236	3453	32.892	2.000	0.107	0.968
ID235625	235625	81	63.964	11.618	3.093	0	191	191	2	1	-10921639	154.857	149	80	245	3252	42.502	2.000	0.147	0.933
ID235631	235631	85	47.894	8.249	15.387	0	191	191	2	1	-10921639	177.429	177	99	248	3726	37.067	2.000	0.113	0.975
ID235630	235630	84	39.921	17.668	11.776	0	191	191	2	1	-10921639	186.238	189	115	255	3911	37.929	2.000	0.088	0.791
ID235629	235629	92	56.127	9.213	9.239	0	191	191	2	1	-10921639	217.095	227	146	255	4559	34.532	4.800	0.152	1.663
ID235628	235628	90	29.566	0.000	9.000	0	191	191	2	1	-10921639	130.190	143	74	183	2734	35.131	7.600	0.111	0.740
ID235667	235667	92	58.881	10.185	9.556	0	192	192	2	1	-10921639	198.762	202	143	255	4174	32.947	2.000	0.146	1.533
ID235666	235666	90	43.493	0.000	10.000	0	192	192	2	1	-10921639	159.905	158	121	211	3358	28.829	7.600	0.149	1.439
ID235665	235665	91	31.778	21.183	8.359	0	192	192	2	1	-10921639	109.905	115	65	155	2308	27.720	7.600	0.130	0.910
ID235664	235664	78	67.787	15.737	6.069	0	192	192	2	1	-10921639	160.048	155	77	236	3361	46.064	2.000	0.168	1.002
ID235671	235671	80	60.016	21.386	21.925	0	192	192	2	1	-10921639	91.905	83	34	164	1930	39.341	2.000	0.293	1.058
ID235670	235670	77	57.221	15.627	15.629	0	192	192	2	1	-10921639	182.571	199	83	255	3834	49.825	2.000	0.149	0.953
ID235669	235669	85	44.839	9.093	15.247	0	192	192	2	1	-10921639	180.000	183	133	245	3780	31.639	3.200	0.113	1.160
ID235668	235668	84	39.828	17.561	11.721	0	192	192	2	1	-10921639	170.095	180	93	227	3572	36.136	4.800	0.125	1.046
ID235663	235663	81	52.342	11.581	3.257	0	192	192	2	1	-10921639	139.619	139	80	220	2932	38.276	7.600	0.140	0.897
ID235603	235603	85	34.808	8.132	15.144	0	193	193	2	1	-10921639	168.429	177	108	214	3537	32.451	2.000	0.082	0.787
ID235602	235602	84	58.930	16.743	12.420	0	193	193	2	1	-10921639	203.571	208	130	255	4275	37.464	2.000	0.139	1.329
ID235601	235601	90	36.824	2.231	11.229	0	193	193	2	1	-10921639	161.333	158	102	223	3388	27.154	4.800	0.103	1.106
ID235600	235600	92	54.039	10.790	9.914	0	193	193	2	1	-10921639	203.714	199	124	255	4278	39.085	2.000	0.107	1.009
ID235606	235606	80	51.492	21.167	21.456	0	193	193	2	1	-10921639	83.762	71	46	180	1759	36.297	2.000	0.222	0.839
ID235605	235605	None	38.396	11.268	17.113	0	193	193	2	1	-10921639	168.905	171	90	230	3547	36.911	2.000	0.058	0.502
ID235604	235604	77	50.344	16.000	15.000	0	193	193	2	1	-10921639	202.000	217	115	255	4242	39.825	4.800	0.132	1.184
ID235599	235599	91	47.082	21.486	8.788	0	193	193	2	1	-10921639	129.000	133	52	220	2709	38.502	2.000	0.163	0.938
ID235598	235598	94	56.810	8.242	9.111	0	193	193	2	1	-10921639	192.762	186	99	255	4048	44.511	4.800	0.138	1.051
ID235597	235597	78	49.503	15.548	5.658	0	193	193	2	1	-10921639	151.381	139	87	233	3179	40.496	2.000	0.107	0.720
ID235596	235596	81	57.767	11.884	3.074	0	193	193	2	1	-10921639	146.619	143	93	214	3079	37.443	7.600	0.151	1.026
ID235635	235635	78	38.158	15.400	5.657	0	194	194	2	1	-10921639	144.571	143	96	233	3036	35.439	2.000	0.054	0.419
ID235634	235634	81	59.418	11.726	2.920	0	194	194	2	1	-10921639	152.238	146	90	223	3197	37.430	2.000	0.155	1.089
ID235639	235639	84	55.294	17.786	10.915	0	194	194	2	1	-10921639	202.000	199	124	255	4242	32.948	4.800	0.164	1.730
ID235638	235638	92	50.013	10.755	10.217	0	194	194	2	1	-10921639	198.429	192	121	255	4167	40.275	2.000	0.108	0.958
ID235637	235637	95	42.694	0.000	10.000	0	194	194	2	1	-10921639	152.381	153	80	214	3200	40.122	7.600	0.149	0.983
ID235636	235636	94	58.626	7.936	9.170	0	194	194	2	1	-10921639	190.381	189	108	255	3998	43.400	4.800	0.159	1.206
ID235643	235643	80	52.530	21.129	21.626	0	194	194	2	1	-10921639	87.000	80	46	167	1827	35.890	2.000	0.244	0.951
ID235642	235642	77	54.576	15.231	16.214	0	194	194	2	1	-10921639	180.667	180	127	255	3794	35.221	2.000	0.113	1.039
ID235641	235641	85	37.097	9.713	15.735	0	194	194	2	1	-10921639	178.000	177	118	223	3738	27.914	4.800	0.113	1.296
ID235640	235640	90	30.050	3.039	12.678	0	194	194	2	1	-10921639	138.000	139	93	192	2898	29.077	2.000	0.085	0.744
ID235675	235675	95	41.614	0.000	10.000	0	195	195	2	1	-10921639	166.095	164	111	205	3488	26.965	7.600	0.148	1.587
ID235674	235674	91	31.723	22.000	9.000	0	195	195	2	1	-10921639	112.286	102	52	167	2358	37.073	7.600	0.114	0.620
ID235673	235673	92	46.477	9.626	9.282	0	195	195	2	1	-10921639	200.095	211	118	255	4202	41.888	2.000	0.093	0.813
ID235672	235672	81	59.392	11.587	3.601	0	195	195	2	1	-10921639	163.524	155	99	255	3434	41.029	7.600	0.135	0.950
ID235679	235679	80	58.835	21.173	21.176	0	195	195	2	1	-10921639	100.810	90	37	202	2117	39.949	2.000	0.218	0.904
ID235678	235678	77	63.509	15.342	15.876	0	195	195	2	1	-10921639	213.143	214	121	255	4476	39.806	2.000	0.142	1.336
ID235677	235677	85	40.479	10.000	14.000	0	195	195	2	1	-10921639	211.095	211	143	255	4433	36.060	2.000	0.061	0.669
ID235676	235676	84	55.116	17.135	11.120	0	195	195	2	1	-10921639	204.000	205	139	255	4284	33.586	2.000	0.126	1.360
ID235619	235619	97	45.799	11.383	10.660	0	196	196	2	1	-10921639	217.000	217	167	255	4557	28.620	4.800	0.106	1.449
ID235618	235618	95	39.570	0.000	10.000	0	196	196	2	1	-10921639	147.762	143	102	205	3103	32.715	7.600	0.126	1.012
ID235617	235617	91	28.949	21.926	8.638	0	196	196	2	1	-10921639	104.000	102	43	161	2184	34.547	6.360	0.087	0.481
ID235616	235616	92	34.836	7.553	9.144	0	196	196	2	1	-10921639	175.571	180	102	233	3687	34.652	6.357	0.093	0.858
ID235623	235623	80	57.172	21.276	21.350	0	196	196	2	1	-10921639	117.143	111	55	195	2460	37.606	2.000	0.198	1.030
ID235622	235622	77	57.800	15.629	15.906	0	196	196	2	1	-10921639	203.381	220	87	255	4271	49.233	4.800	0.139	1.008
ID235621	235621	90	39.549	3.049	12.642	0	196	196	2	1	-10921639	134.714	124	83	208	2829	33.182	2.000	0.094	0.699
ID235620	235620	84	56.279	17.647	11.511	0	196	196	2	1	-10921639	206.048	205	115	255	4327	38.462	4.800	0.142	1.335
ID235624	235624	None	27.784	24.840	20.653	0	196	196	2	1	-10921639	94.190	90	62	139	1978	21.547	6.325	0.139	1.064
ID235615	235615	81	66.672	11.643	3.334	0	196	196	2	1	-10921639	155.905	149	96	255	3274	45.061	2.000	0.177	1.042
ID235699	235699	92	42.607	8.625	8.766	0	197	197	2	1	-10921639	184.048	177	133	236	3865	31.827	4.800	0.104	1.091
ID235698	235698	95	27.697	2.081	9.382	0	197	197	2	1	-10921639	117.667	124	62	171	2471	29.812	2.000	0.088	0.636
ID235697	235697	91	29.895	21.893	8.351	0	197	197	2	1	-10921639	97.952	96	55	161	2057	32.253	2.000	0.104	0.572
ID235696	235696	81	64.966	11.890	3.462	0	197	197	2	1	-10921639	156.000	149	99	248	3276	43.030	2.000	0.186	1.139
ID235703	235703	77	57.606	15.685	15.733	0	197	197	2	1	-10921639	189.905	199	108	255	3988	46.577	2.000	0.125	0.903
ID235702	235702	97	51.114	10.716	12.737	0	197	197	2	1	-10921639	217.286	220	146	255	4563	36.160	2.000	0.102	1.115
ID235701	235701	90	41.584	3.413	12.213	0	197	197	2	1	-10921639	135.476	136	83	208	2845	33.086	7.600	0.123	0.899
ID235700	235700	84	61.652	17.631	11.002	0	197	197	2	1	-10921639	202.810	199	143	255	4259	36.065	4.800	0.162	1.569
ID235705	235705	80	49.775	21.117	21.403	0	197	197	2	1	-10921639	109.905	105	65	174	2308	28.693	2.000	0.198	1.267
ID235704	235704	96	43.915	10.916	17.306	0	197	197	2	1	-10921639	176.524	177	108	255	3707	37.942	6.381	0.082	0.702
ID235691	235691	92	50.949	8.648	9.161	0	198	198	2	1	-10921639	196.143	192	136	255	4119	41.397	2.000	0.113	0.961
ID235690	235690	81	64.027	11.495	3.773	0	198	198	2	1	-10921639	166.667	171	71	236	3500	44.542	2.000	0.191	1.201
ID235695	235695	80	62.291	20.948	21.683	0	198	198	2	1	-10921639	109.571	96	59	211	2301	40.743	2.000	0.233	1.017
ID235694	235694	96	37.089	11.902	17.338	0	198	198	2	1	-10921639	192.476	189	130	255	4042	33.542	4.800	0.082	0.866
ID235693	235693	77	60.819	16.169	15.274	0	198	198	2	1	-10921639	206.524	195	118	255	4337	38.987	2.000	0.118	1.115
ID235692	235692	84	60.275	18.204	10.793	0	198	198	2	1	-10921639	195.905	199	143	255	4114	36.647	2.000	0.117	1.123
ID235715	235715	95	39.917	0.678	9.956	0	199	199	2	1	-10921639	116.333	108	68	171	2443	32.383	2.000	0.149	0.932
ID235714	235714	None	28.118	21.687	9.065	0	199	199	2	1	-10921639	107.524	105	59	177	2258	36.698	2.000	0.090	0.481
ID235713	235713	92	52.693	7.882	9.015	0	199	199	2	1	-10921639	170.190	174	115	245	3574	39.165	7.600	0.104	0.818
ID235712	235712	81	70.106	11.192	3.563	0	199	199	2	1	-10921639	170.095	171	96	230	3572	43.000	3.200	0.221	1.431
ID235719	235719	96	45.454	11.674	17.319	0	199	199	2	1	-10921639	193.429	195	149	255	4062	29.836	4.800	0.110	1.287
ID235718	235718	77	60.830	15.953	15.161	0	199	199	2	1	-10921639	201.095	208	127	255	4223	41.719	3.200	0.126	1.082
ID235717	235717	97	52.342	11.038	12.045	0	199	199	2	1	-10921639	205.952	208	146	255	4325	35.604	3.200	0.099	1.043
ID235716	235716	84	62.202	18.183	10.722	0	199	199	2	1	-10921639	196.524	199	136	255	4127	30.662	4.800	0.160	1.765
ID235720	235720	80	55.628	21.160	21.442	0	199	199	2	1	-10921639	101.524	96	65	192	2132	35.733	2.000	0.219	1.019
ID235731	235731	97	44.561	10.984	12.940	0	200	200	2	1	-10921639	226.286	233	180	255	4752	26.652	2.000	0.087	1.357
ID235730	235730	84	71.134	18.230	10.200	0	200	200	2	1	-10921639	216.095	230	136	255	4538	37.323	4.800	0.181	1.774
ID235729	235729	92	46.970	8.322	8.738	0	200	200	2	1	-10921639	184.714	186	111	251	3879	42.551	2.000	0.088	0.700
ID235728	235728	95	44.613	0.719	9.097	0	200	200	2	1	-10921639	139.381	136	68	208	2927	41.284	2.000	0.147	0.868
ID235735	235735	80	54.540	21.161	21.533	0	200	200	2	1	-10921639	106.190	93	59	211	2230	39.648	2.000	0.216	0.953
ID235734	235734	96	39.119	11.423	17.288	0	200	200	2	1	-10921639	203.619	208	130	255	4276	34.310	6.333	0.098	1.059
ID235733	235733	77	34.299	16.171	15.751	0	200	200	2	1	-10921639	185.095	189	127	245	3887	31.127	2.000	0.079	0.870
ID235732	235732	None	39.108	10.000	15.000	0	200	200	2	1	-10921639	221.571	230	136	255	4653	29.713	4.800	0.105	1.415
ID235727	235727	81	62.808	10.309	4.701	0	200	200	2	1	-10921639	181.810	177	105	255	3818	39.916	2.000	0.154	1.218
ID235739	235739	97	47.701	10.754	13.128	0	201	201	2	1	-10921639	201.762	202	155	255	4237	31.434	2.000	0.074	0.885
ID235738	235738	84	70.898	18.174	11.104	0	201	201	2	1	-10921639	194.905	192	130	255	4093	37.236	4.800	0.183	1.621
ID235737	235737	95	34.238	1.744	9.512	0	201	201	2	1	-10921639	126.000	118	87	180	2646	31.610	6.330	0.105	0.758
ID235736	235736	81	50.207	10.233	4.122	0	201	201	2	1	-10921639	148.381	143	68	223	3116	41.650	4.800	0.191	1.144
ID235742	235742	80	51.863	20.833	21.408	0	201	201	2	1	-10921639	110.714	99	71	180	2325	32.006	2.000	0.199	1.146
ID235741	235741	96	51.552	11.887	16.898	0	201	201	2	1	-10921639	184.238	183	115	255	3869	39.479	2.000	0.102	0.862
ID235740	235740	77	34.142	15.522	15.562	0	201	201	2	1	-10921639	162.143	164	83	242	3405	42.740	2.000	0.059	0.425
ID235723	235723	84	75.472	18.272	10.927	0	202	202	2	1	-10921639	204.286	195	139	255	4290	37.676	4.800	0.186	1.699
ID235722	235722	95	33.391	2.192	9.010	0	202	202	2	1	-10921639	110.286	111	55	161	2316	28.415	2.000	0.102	0.718
ID235721	235721	81	37.703	9.201	5.937	0	202	202	2	1	-10921639	143.381	146	83	205	3011	33.326	7.600	0.120	0.922
ID235726	235726	80	35.030	20.891	21.597	0	202	202	2	1	-10921639	94.286	87	52	152	1980	25.613	4.800	0.160	1.014
ID235725	235725	96	41.903	11.885	17.640	0	202	202	2	1	-10921639	167.810	174	80	248	3524	44.539	2.000	0.098	0.671
ID235724	235724	97	46.383	10.244	13.799	0	202	202	2	1	-10921639	199.048	195	152	251	4180	29.243	7.600	0.105	1.295
ID235777	235777	80	34.806	20.604	20.971	0	203	203	2	1	-10921639	100.048	99	59	146	2101	22.319	6.296	0.156	1.213
ID235776	235776	96	47.142	10.972	16.989	0	203	203	2	1	-10921639	165.286	167	111	236	3471	35.875	2.000	0.106	0.884
ID235771	235771	None	27.376	15.659	3.605	0	203	203	2	1	-10921639	102.048	102	62	133	2143	18.943	4.800	0.138	1.309
ID235775	235775	77	38.126	15.478	16.216	0	203	203	2	1	-10921639	168.714	167	115	220	3543	26.188	2.000	0.087	1.032
ID235774	235774	97	28.803	9.867	12.851	0	203	203	2	1	-10921639	166.714	167	111	227	3501	27.545	3.200	0.067	0.763
ID235773	235773	84	65.503	18.293	11.659	0	203	203	2	1	-10921639	198.952	199	146	255	4178	34.012	4.800	0.167	1.677
ID235772	235772	81	46.347	9.459	7.256	0	203	203	2	1	-10921639	146.476	139	102	202	3076	33.403	4.800	0.153	1.166
ID235707	235707	None	29.014	2.601	9.908	0	204	204	2	1	-10921639	117.238	124	80	146	2462	17.711	4.800	0.129	1.511
ID235706	235706	81	48.030	9.230	7.901	0	204	204	2	1	-10921639	144.286	139	87	214	3030	30.323	2.000	0.146	1.216
ID235711	235711	80	45.045	20.724	20.905	0	204	204	2	1	-10921639	100.905	90	65	189	2119	30.093	7.600	0.176	1.002
ID235710	235710	96	44.255	11.245	16.892	0	204	204	2	1	-10921639	155.810	152	96	248	3272	36.891	2.000	0.103	0.789
ID235709	235709	77	31.993	15.824	15.598	0	204	204	2	1	-10921639	150.714	143	87	214	3165	34.661	2.000	0.067	0.546
ID235708	235708	84	68.289	18.661	11.408	0	204	204	2	1	-10921639	185.619	180	102	255	3898	47.434	2.000	0.171	1.144
ID235746	235746	98	27.031	23.686	20.033	0	205	205	2	1	-10921639	81.857	80	52	115	1719	20.098	4.800	0.148	1.052
ID235745	235745	96	40.024	10.803	16.957	0	205	205	2	1	-10921639	147.381	149	83	195	3095	30.855	2.000	0.116	0.991
ID235744	235744	84	49.210	18.708	11.578	0	205	205	2	1	-10921639	151.238	155	87	214	3176	38.245	2.000	0.121	0.855
ID235743	235743	81	55.509	8.935	7.581	0	205	205	2	1	-10921639	145.571	139	99	220	3057	30.106	2.000	0.172	1.421
ID235755	235755	96	38.601	10.582	16.743	0	206	206	2	1	-10921639	139.333	139	93	214	2926	29.827	2.000	0.095	0.812
ID235754	235754	None	34.171	15.645	15.925	0	206	206	2	1	-10921639	143.476	143	93	199	3013	30.036	2.000	0.081	0.718
ID235753	235753	84	53.472	18.575	11.124	0	206	206	2	1	-10921639	167.905	171	90	236	3526	37.402	2.000	0.147	1.150
ID235752	235752	81	52.002	8.984	7.955	0	206	206	2	1	-10921639	140.524	133	93	220	2951	31.962	4.800	0.165	1.244
ID235756	235756	98	36.971	23.080	20.950	0	206	206	2	1	-10921639	104.048	108	65	143	2185	23.077	4.000	0.225	1.658
ID235747	235747	81	43.695	8.882	7.787	0	207	207	2	1	-10921639	128.048	121	93	186	2689	28.589	3.200	0.125	0.995
ID235751	235751	99	27.922	21.237	20.933	0	207	207	2	1	-10921639	89.048	90	43	130	1870	22.389	2.000	0.118	0.840
ID235750	235750	98	31.660	23.868	19.969	0	207	207	2	1	-10921639	85.238	83	43	127	1790	22.550	6.234	0.174	1.123
ID235749	235749	84	58.855	18.761	11.544	0	207	207	2	1	-10921639	171.143	164	105	255	3594	42.791	2.000	0.138	0.972
ID235748	235748	None	38.078	21.721	8.515	0	207	207	2	1	-10921639	126.524	133	62	180	2657	33.283	7.600	0.114	0.778
ID235760	235760	99	36.700	20.998	20.857	0	208	208	2	1	-10921639	91.905	90	46	152	1930	27.349	2.000	0.142	0.836
ID235759	235759	84	58.278	18.740	10.938	0	208	208	2	1	-10921639	180.952	186	87	255	3800	39.607	2.000	0.152	1.207
ID235758	235758	100	28.737	2.859	9.340	0	208	208	2	1	-10921639	97.667	105	49	136	2051	23.942	2.000	0.111	0.814
ID235757	235757	81	31.973	8.921	8.012	0	208	208	2	1	-10921639	123.286	118	90	167	2589	18.770	5.981	0.108	1.282
ID235770	235770	99	42.542	21.000	20.340	0	209	209	2	1	-10921639	100.143	96	59	146	2103	22.738	7.600	0.202	1.483
ID235769	235769	None	28.380	11.595	17.025	0	209	209	2	1	-10921639	136.762	133	80	195	2872	25.403	6.328	0.061	0.619
ID235768	235768	84	60.773	18.213	11.166	0	209	209	2	1	-10921639	185.857	189	143	255	3903	30.473	2.000	0.153	1.616
ID235767	235767	100	32.247	2.169	9.021	0	209	209	2	1	-10921639	84.810	83	49	155	1781	25.485	2.000	0.114	0.681
ID235766	235766	81	36.959	9.047	8.034	0	209	209	2	1	-10921639	132.571	130	77	174	2784	25.604	3.200	0.118	1.092
ID235779	235779	84	64.831	18.575	11.200	0	210	210	2	1	-10921639	190.667	195	136	255	4004	36.910	4.800	0.168	1.487
ID235778	235778	81	50.132	9.213	7.927	0	210	210	2	1	-10921639	134.619	130	87	208	2827	32.595	2.000	0.147	1.056
ID235780	235780	99	35.790	21.881	20.184	0	210	210	2	1	-10921639	100.619	105	59	133	2113	20.368	4.800	0.218	1.765
ID235763	235763	None	30.352	22.503	8.742	0	211	211	2	1	-10921639	102.238	115	49	167	2147	34.303	2.000	0.121	0.642
ID235762	235762	81	37.603	8.319	8.359	0	211	211	2	1	-10921639	115.857	111	68	189	2433	32.038	2.000	0.125	0.802
ID235761	235761	None	28.758	10.726	3.572	0	211	211	2	1	-10921639	91.381	87	59	130	1919	21.669	2.000	0.140	1.033
ID235765	235765	101	27.785	11.265	17.779	0	211	211	2	1	-10921639	119.429	115	77	164	2508	26.825	3.200	0.095	0.769
ID235764	235764	84	48.712	18.208	11.109	0	211	211	2	1	-10921639	168.333	171	130	236	3535	27.496	2.000	0.123	1.342
ID235787	235787	81	38.632	9.143	7.488	0	212	212	2	1	-10921639	126.619	136	77	189	2659	31.739	7.600	0.147	1.023
ID235791	235791	None	28.142	21.939	19.680	0	212	212	2	1	-10921639	84.333	90	46	121	1771	21.493	7.600	0.158	1.072
ID235790	235790	101	35.529	11.823	17.350	0	212	212	2	1	-10921639	141.048	139	96	199	2962	24.991	2.000	0.079	0.822
ID235789	235789	102	35.574	11.981	12.003	0	212	212	2	1	-10921639	174.381	177	121	217	3662	24.889	4.800	0.092	1.176
ID235788	235788	84	48.100	18.904	11.324	0	212	212	2	1	-10921639	185.143	180	121	251	3888	31.514	6.047	0.114	1.199
ID235794	235794	102	41.944	11.485	13.018	0	213	213	2	1	-10921639	173.238	171	127	242	3638	31.231	3.200	0.094	0.958
ID235793	235793	84	54.064	19.034	11.038	0	213	213	2	1	-10921639	193.143	189	158	255	4056	26.652	4.800	0.140	1.782
ID235792	235792	81	41.090	9.702	7.771	0	213	213	2	1	-10921639	138.810	133	105	177	2915	22.346	2.000	0.127	1.397
ID235786	235786	None	29.224	16.100	17.023	0	214	214	2	1	-10921639	146.571	155	71	192	3078	28.257	2.000	0.087	0.827
ID235785	235785	101	36.722	11.504	17.019	0	214	214	2	1	-10921639	151.571	149	99	208	3183	27.739	2.000	0.075	0.766
ID235784	235784	84	47.996	18.336	11.251	0	214	214	2	1	-10921639	185.095	186	127	242	3887	31.727	2.000	0.103	1.092
ID235783	235783	81	49.917	8.080	8.636	0	214	214	2	1	-10921639	147.714	143	96	220	3102	29.220	2.000	0.142	1.254
ID235782	235782	None	27.823	21.113	7.693	0	214	214	2	1	-10921639	134.429	139	71	186	2823	27.147	7.600	0.095	0.863
ID235781	235781	128	29.018	16.447	3.892	0	214	214	2	1	-10921639	112.143	108	80	143	2355	18.570	4.800	0.128	1.367
ID235803	235803	101	34.323	13.675	18.273	0	215	215	2	1	-10921639	136.667	146	90	164	2870	25.480	3.200	0.121	1.158
ID235802	235802	84	47.111	18.511	11.595	0	215	215	2	1	-10921639	176.619	171	127	230	3709	29.896	6.189	0.129	1.350
ID235801	235801	81	34.637	8.689	7.781	0	215	215	2	1	-10921639	136.286	136	90	183	2862	21.107	6.369	0.125	1.436
ID235800	235800	128	28.118	16.471	4.493	0	215	215	2	1	-10921639	104.810	102	59	149	2201	26.591	2.000	0.121	0.852
ID235795	235795	81	27.378	9.154	7.236	0	216	216	2	1	-10921639	112.619	118	55	149	2365	26.701	4.800	0.114	0.867
ID235797	235797	None	36.133	10.135	19.553	0	216	216	2	1	-10921639	93.667	99	37	155	1967	36.149	2.000	0.147	0.662
ID235796	235796	84	53.346	18.195	11.708	0	216	216	2	1	-10921639	185.429	183	127	242	3894	29.315	4.800	0.155	1.700
ID235799	235799	None	37.339	10.187	12.759	0	217	217	2	1	-10921639	163.381	158	118	220	3431	26.695	2.000	0.093	1.042
ID235798	235798	84	59.539	17.947	11.373	0	217	217	2	1	-10921639	198.048	202	146	255	4159	34.692	4.800	0.141	1.410
ID235811	235811	103	31.394	16.051	15.681	0	218	218	2	1	-10921639	154.810	143	111	227	3251	28.703	2.000	0.074	0.745
ID235810	235810	84	47.313	17.765	11.699	0	218	218	2	1	-10921639	189.952	199	121	242	3989	30.875	7.600	0.111	1.226
ID235809	235809	None	28.984	3.892	9.610	0	218	218	2	1	-10921639	110.619	121	55	149	2323	22.857	4.800	0.166	1.376
ID235805	235805	103	28.708	15.920	17.784	0	219	219	2	1	-10921639	125.333	127	37	171	2632	35.330	2.000	0.089	0.583
ID235804	235804	84	48.769	18.252	11.687	0	219	219	2	1	-10921639	185.286	180	139	255	3891	27.170	6.280	0.127	1.537
ID235817	235817	84	64.679	18.156	11.204	0	220	220	2	1	-10921639	190.524	189	124	255	4001	39.293	2.000	0.138	1.173
ID235816	235816	105	33.382	16.352	3.095	0	220	220	2	1	-10921639	96.429	102	55	143	2025	26.332	2.000	0.153	0.974
ID235819	235819	104	34.444	12.056	12.488	0	221	221	2	1	-10921639	171.476	167	136	227	3601	25.752	7.600	0.083	1.024
ID235818	235818	105	36.261	15.906	3.352	0	221	221	2	1	-10921639	97.333	102	43	164	2044	30.769	2.000	0.140	0.776
ID235821	235821	None	27.981	12.684	18.565	0	221	221	2	1	-10921639	119.238	121	55	171	2504	33.973	7.600	0.091	0.585
ID235820	235820	84	62.142	18.746	11.917	0	221	221	2	1	-10921639	190.333	195	102	255	3997	44.741	7.600	0.143	1.064
ID235815	235815	None	28.356	16.360	16.213	0	222	222	2	1	-10921639	166.238	171	108	214	3491	24.089	2.000	0.062	0.804
ID235814	235814	104	29.388	12.399	12.805	0	222	222	2	1	-10921639	161.571	161	118	211	3393	26.600	3.200	0.057	0.651
ID235813	235813	84	62.187	18.650	11.488	0	222	222	2	1	-10921639	197.238	208	127	255	4142	43.358	7.600	0.144	1.148
ID235812	235812	None	35.559	3.009	10.009	0	222	222	2	1	-10921639	98.810	96	49	143	2075	27.215	2.000	0.179	1.105
ID235828	235828	84	67.275	18.282	11.338	0	223	223	2	1	-10921639	195.905	183	143	255	4114	37.479	2.000	0.153	1.388
ID235823	235823	106	42.054	16.811	16.214	0	224	224	2	1	-10921639	153.286	149	108	230	3219	30.113	2.000	0.089	0.831
ID235822	235822	84	60.564	19.031	10.755	0	224	224	2	1	-10921639	189.524	192	130	239	3980	31.824	4.800	0.166	1.694
ID235827	235827	106	41.654	16.683	16.485	0	225	225	2	1	-10921639	156.381	161	93	220	3284	39.311	2.000	0.070	0.520
ID235826	235826	84	57.574	18.529	11.579	0	225	225	2	1	-10921639	188.190	195	80	255	3952	48.075	2.000	0.127	0.883
ID235825	235825	None	34.188	14.967	12.217	0	225	225	2	1	-10921639	194.000	195	136	255	4074	31.646	6.421	0.059	0.687
ID235824	235824	123	32.017	3.188	10.509	0	225	225	2	1	-10921639	94.857	96	46	146	1992	24.524	2.000	0.155	1.041
ID235807	235807	84	76.193	18.671	11.127	0	226	226	2	1	-10921639	187.286	189	115	255	3933	50.685	2.000	0.186	1.157
ID235806	235806	123	31.719	3.064	9.683	0	226	226	2	1	-10921639	88.619	93	55	130	1861	21.221	2.000	0.174	1.238
ID235808	235808	106	50.904	16.225	15.744	0	226	226	2	1	-10921639	162.000	152	74	245	3402	40.712	2.000	0.114	0.813
ID235830	235830	106	30.351	15.858	14.214	0	227	227	2	1	-10921639	179.905	183	121	227	3778	26.702	7.600	0.073	0.919
ID235829	235829	84	60.305	18.388	11.146	0	227	227	2	1	-10921639	192.619	186	127	255	4045	34.086	2.000	0.134	1.333
ID235831	235831	84	57.687	18.146	11.832	0	228	228	2	1	-10921639	196.905	195	139	255	4135	30.669	4.800	0.148	1.660
ID235833	235833	106	27.347	16.636	15.323	0	228	228	2	1	-10921639	165.667	171	105	223	3479	30.395	7.600	0.078	0.793
ID235832	235832	None	27.549	11.798	13.592	0	228	228	2	1	-10921639	155.048	155	111	245	3256	29.449	6.402	0.037	0.379
ID235834	235834	84	65.740	18.501	11.771	0	229	229	2	1	-10921639	184.571	186	111	255	3876	45.034	2.000	0.170	1.193
ID235839	235839	84	60.013	17.421	12.297	0	230	230	2	1	-10921639	209.905	211	149	255	4408	35.715	2.000	0.139	1.431
ID235838	235838	None	27.508	20.653	9.082	0	230	230	2	1	-10921639	117.000	121	46	174	2457	37.731	7.600	0.084	0.479
ID235835	235835	None	28.542	7.030	7.406	0	231	231	2	1	-10921639	116.762	115	65	158	2452	28.146	7.600	0.109	0.812
ID235837	235837	None	30.496	16.651	15.688	0	231	231	2	1	-10921639	154.619	158	99	217	3247	30.074	4.800	0.090	0.850
ID235836	235836	84	65.323	17.912	11.830	0	231	231	2	1	-10921639	184.381	174	96	255	3872	48.525	2.000	0.140	0.933
ID235843	235843	84	69.032	17.758	11.882	0	232	232	2	1	-10921639	209.714	214	108	255	4404	42.104	4.800	0.160	1.377
ID235846	235846	107	42.566	16.798	15.103	0	233	233	2	1	-10921639	169.476	177	102	220	3559	35.694	7.600	0.097	0.842
ID235845	235845	None	36.755	20.212	8.172	0	233	233	2	1	-10921639	123.429	136	71	158	2592	29.084	2.000	0.127	0.959
ID235844	235844	108	35.221	16.640	3.897	0	233	233	2	1	-10921639	110.048	121	49	152	2311	30.593	7.600	0.127	0.811
ID235842	235842	107	60.625	16.726	14.754	0	234	234	2	1	-10921639	199.190	214	124	255	4183	43.281	2.000	0.132	1.077
ID235841	235841	108	33.374	16.521	4.626	0	234	234	2	1	-10921639	132.524	136	93	180	2783	25.286	7.600	0.114	1.069
ID235840	235840	None	30.932	9.982	4.989	0	234	234	2	1	-10921639	123.238	121	74	161	2588	26.054	3.200	0.100	0.859
ID235847	235847	108	35.727	15.881	5.243	0	235	235	2	1	-10921639	129.571	127	87	192	2721	28.262	4.800	0.127	1.031
ID235849	235849	107	38.566	16.346	14.896	0	235	235	2	1	-10921639	179.143	177	136	245	3762	27.648	7.600	0.084	1.004
ID235848	235848	109	52.793	17.981	12.069	0	235	235	2	1	-10921639	178.095	174	115	236	3740	36.432	7.600	0.126	1.094
ID235858	235858	107	43.387	16.825	15.875	0	236	236	2	1	-10921639	162.143	164	90	242	3405	39.285	7.600	0.095	0.720
ID235857	235857	109	38.477	18.048	11.442	0	236	236	2	1	-10921639	174.381	174	133	236	3662	26.871	3.200	0.109	1.279
ID235851	235851	107	32.429	16.849	15.564	0	237	237	2	1	-10921639	137.619	139	71	195	2890	34.860	7.600	0.063	0.465
ID235850	235850	109	32.552	18.906	11.593	0	237	237	2	1	-10921639	146.857	149	102	208	3084	26.515	7.600	0.100	1.010
ID235852	235852	None	28.040	9.901	18.378	0	237	237	2	1	-10921639	115.000	118	77	164	2415	23.277	2.000	0.080	0.732
ID235856	235856	None	27.227	15.098	18.617	0	238	238	2	1	-10921639	132.857	139	87	192	2790	30.759	4.800	0.098	0.774
ID235855	235855	107	40.298	15.901	16.066	0	238	238	2	1	-10921639	162.286	171	102	208	3408	27.961	4.800	0.107	1.126
ID235854	235854	109	38.860	19.299	10.866	0	238	238	2	1	-10921639	148.476	155	90	186	3118	24.221	6.348	0.128	1.390
ID235853	235853	None	29.604	16.304	4.760	0	238	238	2	1	-10921639	116.286	118	71	155	2442	22.390	4.800	0.120	1.115
ID235874	235874	107	37.450	15.932	15.788	0	239	239	2	1	-10921639	147.000	139	83	211	3087	34.331	7.600	0.084	0.661
ID235873	235873	109	38.685	18.947	10.986	0	239	239	2	1	-10921639	153.000	149	96	195	3213	30.851	7.600	0.148	1.280
ID235859	235859	110	33.321	15.958	4.360	0	240	240	2	1	-10921639	114.000	121	59	158	2394	30.092	4.800	0.152	1.002
ID235861	235861	107	44.080	16.214	15.962	0	240	240	2	1	-10921639	152.905	152	105	208	3211	30.862	7.600	0.116	1.030
ID235860	235860	109	43.914	17.923	10.805	0	240	240	2	1	-10921639	167.429	164	118	214	3516	22.770	4.800	0.149	1.907
ID235865	235865	107	27.659	14.305	15.488	0	241	241	2	1	-10921639	153.000	158	108	186	3213	20.040	7.600	0.087	1.219
ID235864	235864	111	28.761	8.972	12.551	0	241	241	2	1	-10921639	137.952	133	99	205	2897	26.078	6.123	0.060	0.597
ID235863	235863	109	43.165	19.728	10.778	0	241	241	2	1	-10921639	120.000	121	55	167	2520	33.777	3.200	0.158	0.968
ID235862	235862	110	34.950	16.536	4.811	0	241	241	2	1	-10921639	120.429	115	71	164	2529	28.755	7.600	0.135	0.998
ID235867	235867	None	27.345	7.855	7.170	0	242	242	2	1	-10921639	116.524	118	68	174	2447	26.840	6.391	0.083	0.665
ID235866	235866	110	42.515	16.406	4.343	0	242	242	2	1	-10921639	117.524	121	65	161	2468	30.616	4.800	0.196	1.260
ID235869	235869	111	30.759	8.256	12.385	0	242	242	2	1	-10921639	150.381	155	99	199	3158	26.524	4.800	0.091	0.946
ID235868	235868	109	39.153	19.973	9.871	0	242	242	2	1	-10921639	123.095	124	83	167	2585	27.837	4.800	0.166	1.258
ID235875	235875	None	34.504	4.755	8.931	0	243	243	2	1	-10921639	107.286	108	59	149	2253	24.816	2.000	0.129	0.990
ID235878	235878	107	32.496	16.638	16.154	0	243	243	2	1	-10921639	123.333	115	68	164	2590	27.354	2.000	0.104	0.851
ID235877	235877	None	28.692	12.491	13.650	0	243	243	2	1	-10921639	148.667	152	102	202	3122	26.729	3.200	0.078	0.800
ID235876	235876	109	29.837	20.049	10.732	0	243	243	2	1	-10921639	108.429	111	65	152	2277	22.745	6.332	0.134	1.123
ID235871	235871	109	28.560	18.529	11.153	0	244	244	2	1	-10921639	115.429	111	74	152	2424	19.413	4.800	0.120	1.270
ID235870	235870	110	32.749	17.594	4.481	0	244	244	2	1	-10921639	92.095	99	24	155	1934	35.592	2.000	0.129	0.592
ID235872	235872	107	33.050	16.688	16.131	0	244	244	2	1	-10921639	115.619	111	71	161	2428	26.891	2.000	0.109	0.847
ID235891	235891	110	32.615	15.068	4.690	0	245	245	2	1	-10921639	124.143	124	87	161	2607	19.996	4.800	0.130	1.426
ID235893	235893	107	42.118	16.904	16.270	0	245	245	2	1	-10921639	136.524	127	93	180	2867	29.217	2.000	0.141	1.153
ID235892	235892	109	31.081	19.244	10.584	0	245	245	2	1	-10921639	131.095	133	83	174	2753	24.544	3.200	0.134	1.261
ID235883	235883	110	30.333	16.748	4.044	0	246	246	2	1	-10921639	111.286	115	55	152	2337	24.532	7.600	0.148	1.167
ID235884	235884	107	53.707	16.975	15.973	0	246	246	2	1	-10921639	127.333	139	68	211	2674	37.844	2.000	0.159	0.921
ID235890	235890	107	65.956	16.830	15.745	0	247	247	2	1	-10921639	140.000	133	74	242	2940	45.995	2.000	0.183	0.941
ID235889	235889	109	27.725	19.049	10.947	0	247	247	2	1	-10921639	123.000	127	77	152	2583	21.575	6.054	0.099	1.027
ID235888	235888	112	27.328	8.589	8.827	0	247	247	2	1	-10921639	139.762	143	99	186	2935	25.012	6.022	0.074	0.768
ID235882	235882	107	50.984	17.053	15.783	0	248	248	2	1	-10921639	141.429	146	87	211	2970	36.481	2.000	0.148	1.000
ID235881	235881	109	33.275	18.575	11.318	0	248	248	2	1	-10921639	135.143	130	80	192	2838	27.409	4.800	0.119	1.047
ID235880	235880	112	30.371	8.145	7.821	0	248	248	2	1	-10921639	141.000	143	93	174	2961	22.941	6.387	0.095	1.062
ID235879	235879	110	37.695	15.978	4.784	0	248	248	2	1	-10921639	131.571	130	90	192	2763	21.009	7.600	0.149	1.629
ID235887	235887	107	31.152	16.630	15.847	0	249	249	2	1	-10921639	127.571	118	77	174	2679	29.480	3.200	0.097	0.767
ID235886	235886	112	27.278	8.906	8.459	0	249	249	2	1	-10921639	131.619	133	74	158	2764	22.360	2.000	0.088	0.951
ID235885	235885	110	27.984	15.974	3.980	0	249	249	2	1	-10921639	104.667	102	62	139	2198	21.230	6.314	0.128	1.116
ID235899	235899	109	41.319	18.599	10.888	0	250	250	2	1	-10921639	155.333	152	90	208	3262	31.390	4.800	0.128	1.126
ID235898	235898	112	37.907	9.355	8.456	0	250	250	2	1	-10921639	135.095	130	80	186	2837	31.725	2.000	0.121	0.916
ID235897	235897	110	32.517	16.588	4.466	0	250	250	2	1	-10921639	110.286	115	52	167	2316	31.423	7.600	0.144	0.886
ID235901	235901	113	30.173	11.198	17.299	0	250	250	2	1	-10921639	130.905	133	93	186	2749	23.692	4.800	0.088	0.894
ID235900	235900	107	41.604	16.918	15.830	0	250	250	2	1	-10921639	135.524	136	80	208	2846	36.081	7.600	0.109	0.738
ID235915	235915	107	41.028	16.844	16.343	0	251	251	2	1	-10921639	135.571	139	80	195	2847	31.110	3.200	0.111	0.872
ID235914	235914	None	29.935	7.819	13.114	0	251	251	2	1	-10921639	147.381	143	108	195	3095	24.146	2.000	0.065	0.748
ID235913	235913	109	51.339	19.015	10.769	0	251	251	2	1	-10921639	154.571	149	105	202	3246	30.962	4.800	0.172	1.465
ID235912	235912	112	51.612	8.962	8.389	0	251	251	2	1	-10921639	147.952	136	83	239	3107	40.087	2.000	0.123	0.810
ID235911	235911	110	29.777	16.396	3.341	0	251	251	2	1	-10921639	98.857	108	40	149	2076	29.867	4.800	0.140	0.811
ID235916	235916	113	28.115	10.892	17.129	0	251	251	2	1	-10921639	136.095	136	99	171	2858	21.305	2.000	0.088	1.028
ID235895	235895	109	39.321	19.163	10.551	0	252	252	2	1	-10921639	151.286	152	105	199	3177	25.946	2.000	0.124	1.285
ID235894	235894	112	48.934	8.213	8.478	0	252	252	2	1	-10921639	143.048	136	55	217	3004	40.518	2.000	0.144	0.888
ID235896	235896	107	41.527	16.425	16.017	0	252	252	2	1	-10921639	144.667	139	99	202	3038	30.821	2.000	0.098	0.841
ID235906	235906	None	36.983	10.222	17.143	0	253	253	2	1	-10921639	131.810	130	90	177	2768	22.794	4.800	0.130	1.333
ID235905	235905	107	52.663	17.072	15.886	0	253	253	2	1	-10921639	153.333	161	90	220	3220	36.582	4.800	0.153	1.113
ID235904	235904	109	37.260	18.854	11.335	0	253	253	2	1	-10921639	155.952	149	115	202	3275	24.005	4.800	0.124	1.433
ID235903	235903	112	48.439	7.969	7.855	0	253	253	2	1	-10921639	140.286	143	87	192	2946	29.017	4.800	0.150	1.262
ID235902	235902	110	36.311	16.330	4.056	0	253	253	2	1	-10921639	111.095	105	77	161	2333	24.002	2.000	0.144	1.163
ID235907	235907	110	30.616	16.878	3.581	0	254	254	2	1	-10921639	102.095	105	59	139	2144	18.091	4.800	0.168	1.621
ID235910	235910	107	34.493	16.391	16.307	0	254	254	2	1	-10921639	146.381	143	90	214	3074	25.785	7.600	0.095	0.981
ID235909	235909	109	64.736	18.649	11.140	0	254	254	2	1	-10921639	176.857	183	99	230	3714	38.896	4.800	0.190	1.451
ID235908	235908	112	48.834	8.131	8.214	0	254	254	2	1	-10921639	126.000	127	71	180	2646	34.544	2.000	0.153	0.966
ID235922	235922	107	52.174	16.369	16.040	0	255	255	2	1	-10921639	150.762	146	90	217	3166	36.897	2.000	0.136	0.976
ID235921	235921	114	29.966	4.548	12.621	0	255	255	2	1	-10921639	101.048	96	46	149	2122	28.207	7.600	0.092	0.602
ID235920	235920	None	29.266	11.247	11.832	0	255	255	2	1	-10921639	143.190	139	108	186	3007	20.166	2.000	0.086	1.124
ID235919	235919	109	75.345	18.938	11.501	0	255	255	2	1	-10921639	181.048	177	83	255	3802	50.886	7.600	0.169	1.027
ID235918	235918	112	42.239	8.102	7.916	0	255	255	2	1	-10921639	124.524	121	83	195	2615	28.080	2.000	0.131	1.025
ID235917	235917	110	28.801	16.014	3.261	0	255	255	2	1	-10921639	87.476	96	34	121	1837	26.417	2.000	0.133	0.780
ID235947	235947	114	33.589	4.017	12.231	0	256	256	2	1	-10921639	106.476	111	49	149	2236	26.428	3.200	0.134	0.953
ID235946	235946	109	74.558	18.498	11.255	0	256	256	2	1	-10921639	190.667	186	118	255	4004	42.104	4.800	0.192	1.457
ID235945	235945	112	51.984	8.732	7.834	0	256	256	2	1	-10921639	138.905	136	102	220	2917	30.496	2.000	0.143	1.136
ID235949	235949	None	34.868	9.984	16.948	0	256	256	2	1	-10921639	124.238	124	74	205	2609	30.940	7.600	0.091	0.670
ID235948	235948	107	52.404	16.925	16.085	0	256	256	2	1	-10921639	146.190	143	83	236	3070	39.700	2.000	0.113	0.745
ID235935	235935	107	58.420	16.879	16.690	0	257	257	2	1	-10921639	141.714	139	52	208	2976	45.473	2.000	0.185	0.974
ID235934	235934	114	35.319	4.519	12.556	0	257	257	2	1	-10921639	111.667	111	52	186	2345	31.570	2.000	0.097	0.623
ID235933	235933	109	60.134	18.104	11.048	0	257	257	2	1	-10921639	169.238	149	130	239	3554	33.411	2.000	0.149	1.315
ID235932	235932	None	28.736	20.438	8.206	0	257	257	2	1	-10921639	125.190	127	80	192	2629	31.923	7.600	0.091	0.656
ID235931	235931	115	32.958	10.415	17.161	0	258	258	2	1	-10921639	130.238	136	77	174	2735	27.660	4.800	0.111	0.944
ID235930	235930	107	67.110	16.905	16.145	0	258	258	2	1	-10921639	154.190	146	80	255	3238	43.630	2.000	0.167	1.011
ID235929	235929	109	50.960	18.513	11.060	0	258	258	2	1	-10921639	164.810	167	105	227	3461	31.622	4.800	0.162	1.456
ID235928	235928	112	41.921	8.926	8.526	0	258	258	2	1	-10921639	150.952	149	108	192	3170	23.230	6.124	0.144	1.640
ID235939	235939	115	32.778	10.046	17.077	0	259	259	2	1	-10921639	136.190	139	90	199	2860	22.373	4.800	0.113	1.235
ID235938	235938	107	52.860	16.501	16.418	0	259	259	2	1	-10921639	150.524	152	87	214	3161	36.792	2.000	0.150	1.067
ID235937	235937	109	48.407	18.660	11.156	0	259	259	2	1	-10921639	167.048	174	90	208	3508	31.354	4.800	0.158	1.455
ID235936	235936	112	30.482	8.679	8.338	0	259	259	2	1	-10921639	134.667	130	96	177	2828	23.800	4.800	0.108	1.099
ID235944	235944	107	48.645	16.782	16.049	0	260	260	2	1	-10921639	135.143	133	87	208	2838	32.589	2.000	0.146	1.055
ID235943	235943	115	42.530	9.214	16.342	0	260	260	2	1	-10921639	138.667	139	87	183	2912	29.183	7.600	0.122	1.032
ID235942	235942	116	44.029	4.162	12.694	0	260	260	2	1	-10921639	111.714	115	59	180	2346	34.805	2.000	0.144	0.809
ID235941	235941	109	44.166	18.794	10.640	0	260	260	2	1	-10921639	152.524	146	90	202	3203	27.301	4.800	0.152	1.477
ID235940	235940	112	42.803	8.954	8.245	0	260	260	2	1	-10921639	136.048	130	93	186	2857	25.682	3.200	0.143	1.324
ID235923	235923	112	32.091	8.713	8.033	0	261	261	2	1	-10921639	139.762	136	105	177	2935	21.499	6.243	0.102	1.205
ID235927	235927	107	49.992	16.806	16.070	0	261	261	2	1	-10921639	140.048	130	96	233	2941	35.664	2.000	0.107	0.761
ID235926	235926	115	37.523	9.120	16.481	0	261	261	2	1	-10921639	133.476	136	71	199	2803	29.575	6.380	0.092	0.762
ID235925	235925	116	32.825	3.690	12.919	0	261	261	2	1	-10921639	112.857	111	68	174	2370	24.955	2.000	0.116	0.938
ID235924	235924	109	57.546	18.066	11.065	0	261	261	2	1	-10921639	172.429	171	121	220	3621	27.967	4.800	0.167	1.763
ID235963	235963	112	32.893	8.692	7.687	0	262	262	2	1	-10921639	129.667	127	93	186	2723	22.736	2.000	0.099	1.030
ID235967	235967	115	42.491	9.371	17.034	0	262	262	2	1	-10921639	135.333	136	62	195	2842	32.397	2.000	0.121	0.904
ID235966	235966	107	46.573	16.988	15.965	0	262	262	2	1	-10921639	132.762	136	77	211	2788	33.333	2.000	0.123	0.875
ID235965	235965	116	32.780	4.008	12.471	0	262	262	2	1	-10921639	108.619	102	68	152	2281	26.259	2.000	0.106	0.791
ID235964	235964	109	40.143	18.763	10.472	0	262	262	2	1	-10921639	159.857	164	121	199	3357	22.028	6.075	0.146	1.849
ID235959	235959	109	38.526	18.276	10.793	0	263	263	2	1	-10921639	151.524	152	111	208	3182	27.210	2.000	0.105	1.062
ID235958	235958	None	37.126	20.205	8.780	0	263	263	2	1	-10921639	148.143	143	105	208	3111	23.553	4.800	0.148	1.626
ID235957	235957	112	30.016	8.501	7.741	0	263	263	2	1	-10921639	129.524	124	108	192	2720	19.216	4.800	0.092	1.131
ID235956	235956	117	31.353	11.248	3.346	0	263	263	2	1	-10921639	84.476	90	27	152	1774	35.611	2.000	0.135	0.564
ID235962	235962	115	50.459	8.958	16.775	0	263	263	2	1	-10921639	144.524	133	105	205	3035	30.794	4.800	0.167	1.340
ID235961	235961	107	42.809	16.541	15.669	0	263	263	2	1	-10921639	138.095	136	90	199	2900	31.945	2.000	0.133	1.013
ID235960	235960	116	57.100	3.817	12.841	0	263	263	2	1	-10921639	127.524	130	68	208	2678	34.959	2.000	0.189	1.159
ID235955	235955	115	46.300	9.273	16.547	0	264	264	2	1	-10921639	146.333	146	83	208	3073	33.650	4.800	0.157	1.180
ID235954	235954	107	36.935	16.881	15.755	0	264	264	2	1	-10921639	125.286	121	77	171	2631	29.773	2.000	0.120	0.900
ID235953	235953	116	37.144	3.955	13.118	0	264	264	2	1	-10921639	120.762	124	83	183	2536	25.778	2.000	0.113	0.955
ID235952	235952	109	55.968	18.244	11.031	0	264	264	2	1	-10921639	161.857	158	105	236	3399	32.211	2.000	0.153	1.334
ID235951	235951	112	36.770	9.001	8.013	0	264	264	2	1	-10921639	119.667	124	87	171	2513	26.112	3.200	0.108	0.891
ID235950	235950	117	29.023	11.250	3.351	0	264	264	2	1	-10921639	78.857	87	18	127	1656	30.692	2.000	0.152	0.678
ID235971	235971	115	48.169	9.761	16.502	0	265	265	2	1	-10921639	157.286	152	93	236	3303	34.721	2.000	0.138	1.099
ID235970	235970	116	57.263	4.632	13.330	0	265	265	2	1	-10921639	153.857	149	93	227	3231	40.392	2.000	0.136	0.910
ID235969	235969	109	71.435	18.340	11.115	0	265	265	2	1	-10921639	179.333	164	130	255	3766	37.933	2.000	0.173	1.393
ID235968	235968	112	33.853	8.664	8.191	0	265	265	2	1	-10921639	135.857	139	99	183	2853	23.523	4.800	0.121	1.246
ID235972	235972	107	39.685	16.696	16.656	0	265	265	2	1	-10921639	123.143	121	65	192	2586	33.043	4.800	0.150	0.973
ID235977	235977	115	57.784	9.769	16.658	0	266	266	2	1	-10921639	167.905	155	115	233	3526	38.622	2.000	0.154	1.158
ID235976	235976	107	33.292	16.767	15.472	0	266	266	2	1	-10921639	139.238	143	80	214	2924	35.158	2.000	0.068	0.501
ID235975	235975	116	50.594	4.764	13.740	0	266	266	2	1	-10921639	139.429	136	74	214	2928	37.039	3.200	0.139	0.920
ID235974	235974	109	67.842	18.444	11.042	0	266	266	2	1	-10921639	180.619	180	118	255	3793	35.231	2.000	0.175	1.528
ID235973	235973	112	42.505	8.995	7.705	0	266	266	2	1	-10921639	131.857	127	96	214	2769	27.581	4.800	0.138	1.161
ID235987	235987	116	50.038	4.650	13.682	0	267	267	2	1	-10921639	141.667	139	96	195	2975	31.312	7.600	0.170	1.317
ID235986	235986	118	30.517	10.011	12.372	0	267	267	2	1	-10921639	149.714	149	102	202	3144	27.299	2.000	0.054	0.561
ID235985	235985	109	65.970	18.211	11.129	0	267	267	2	1	-10921639	180.000	186	102	255	3780	40.431	2.000	0.144	1.121
ID235984	235984	112	54.170	8.713	7.882	0	267	267	2	1	-10921639	143.048	143	96	214	3004	33.135	2.000	0.141	1.067
ID235989	235989	115	38.084	9.852	16.945	0	267	267	2	1	-10921639	139.952	139	83	211	2939	30.667	2.000	0.101	0.839
ID235988	235988	107	40.117	17.059	15.227	0	267	267	2	1	-10921639	134.286	133	87	205	2820	31.541	2.000	0.089	0.696
ID235979	235979	112	59.778	9.048	8.182	0	268	268	2	1	-10921639	139.714	133	74	239	2934	41.398	2.000	0.156	0.912
ID235978	235978	None	27.356	19.840	7.104	0	268	268	2	1	-10921639	139.714	136	102	189	2934	26.422	7.600	0.075	0.735
ID235983	235983	115	44.607	10.260	16.828	0	268	268	2	1	-10921639	152.571	143	96	220	3204	32.032	3.200	0.128	1.082
ID235982	235982	116	57.017	4.995	14.131	0	268	268	2	1	-10921639	142.333	139	80	223	2989	36.522	2.000	0.160	1.076
ID235981	235981	118	43.039	10.634	13.200	0	268	268	2	1	-10921639	164.524	167	111	236	3455	32.658	6.032	0.098	0.901
ID235980	235980	109	58.690	17.981	11.564	0	268	268	2	1	-10921639	167.429	161	111	248	3516	39.200	2.000	0.144	1.075
ID235991	235991	112	54.382	8.981	8.146	0	269	269	2	1	-10921639	139.476	143	80	205	2929	36.792	2.000	0.150	0.987
ID235990	235990	149	37.122	16.060	4.388	0	269	269	2	1	-10921639	117.476	115	59	161	2467	32.141	2.000	0.138	0.887
ID235995	235995	116	39.632	4.563	13.853	0	269	269	2	1	-10921639	137.667	136	102	202	2891	25.654	7.600	0.118	1.131
ID235994	235994	118	33.355	10.751	13.071	0	269	269	2	1	-10921639	160.905	161	102	214	3379	24.489	2.000	0.077	0.934
ID235993	235993	109	57.722	18.056	11.175	0	269	269	2	1	-10921639	183.143	180	124	251	3846	34.811	2.000	0.130	1.209
ID235992	235992	150	35.287	22.006	10.200	0	269	269	2	1	-10921639	134.571	130	83	199	2826	33.500	3.200	0.081	0.605
ID235997	235997	115	41.227	9.659	16.828	0	269	269	2	1	-10921639	148.524	152	96	205	3119	31.213	2.000	0.115	0.985
ID235996	235996	107	44.726	17.254	14.861	0	269	269	2	1	-10921639	145.524	149	77	205	3056	37.455	2.000	0.111	0.777
ID236016	236016	115	39.943	9.745	17.466	0	270	270	2	1	-10921639	144.333	143	87	189	3031	28.730	2.000	0.102	0.927
ID236011	236011	150	31.962	22.022	10.327	0	270	270	2	1	-10921639	135.286	133	87	186	2841	31.985	7.600	0.091	0.708
ID236010	236010	112	64.850	8.942	8.075	0	270	270	2	1	-10921639	145.238	133	68	230	3050	41.646	2.000	0.196	1.142
ID236009	236009	149	28.821	15.547	4.260	0	270	270	2	1	-10921639	110.619	111	68	171	2323	25.043	4.800	0.129	1.006
ID236015	236015	107	44.292	16.988	14.858	0	270	270	2	1	-10921639	151.238	149	80	208	3176	36.369	2.000	0.107	0.802
ID236014	236014	116	65.192	5.110	14.182	0	270	270	2	1	-10921639	147.810	143	83	251	3104	43.131	2.000	0.191	1.097
ID236013	236013	118	51.339	10.944	13.175	0	270	270	2	1	-10921639	161.571	146	108	245	3393	38.347	2.000	0.100	0.765
ID236012	236012	109	43.647	17.710	10.891	0	270	270	2	1	-10921639	186.095	189	146	230	3908	25.282	4.800	0.146	1.874
ID236003	236003	112	46.083	8.815	7.695	0	271	271	2	1	-10921639	142.905	149	90	205	3001	29.923	4.800	0.171	1.397
ID236008	236008	115	53.110	10.084	16.956	0	271	271	2	1	-10921639	161.905	171	108	227	3400	35.280	2.000	0.133	1.075
ID236007	236007	107	35.187	16.747	15.505	0	271	271	2	1	-10921639	139.667	149	77	205	2933	36.673	2.000	0.097	0.671
ID236006	236006	116	53.929	4.981	14.262	0	271	271	2	1	-10921639	136.238	127	83	233	2861	37.588	2.000	0.144	0.915
ID236005	236005	118	46.745	10.753	12.932	0	271	271	2	1	-10921639	167.619	161	105	255	3520	37.130	2.000	0.083	0.689
ID236004	236004	109	58.685	18.465	11.281	0	271	271	2	1	-10921639	196.714	199	152	255	4131	30.658	4.800	0.152	1.693
ID236002	236002	115	65.048	10.182	16.663	0	272	272	2	1	-10921639	163.762	161	102	255	3439	46.909	2.000	0.147	0.896
ID236001	236001	107	38.161	16.606	15.161	0	272	272	2	1	-10921639	145.048	152	83	208	3046	34.488	2.000	0.079	0.615
ID236000	236000	116	50.976	5.041	14.097	0	272	272	2	1	-10921639	137.667	133	74	251	2891	41.579	2.000	0.132	0.773
ID235999	235999	109	54.337	18.035	11.154	0	272	272	2	1	-10921639	177.048	171	124	248	3718	34.311	2.000	0.126	1.152
ID235998	235998	112	34.896	9.439	7.923	0	272	272	2	1	-10921639	135.095	143	80	174	2837	27.624	6.339	0.103	0.911
ID236019	236019	109	47.583	17.866	12.113	0	273	273	2	1	-10921639	177.143	180	115	220	3720	28.795	2.000	0.126	1.376
ID236018	236018	112	48.009	9.086	8.043	0	273	273	2	1	-10921639	150.857	158	105	208	3168	31.941	4.800	0.144	1.189
ID236017	236017	None	39.192	18.933	6.866	0	273	273	2	1	-10921639	141.333	136	96	233	2968	31.626	7.600	0.079	0.655
ID236023	236023	115	70.683	10.328	16.993	0	273	273	2	1	-10921639	176.333	164	115	255	3703	44.981	2.000	0.161	1.088
ID236022	236022	107	48.989	16.698	14.962	0	273	273	2	1	-10921639	159.952	158	87	211	3359	40.193	3.200	0.131	0.922
ID236021	236021	116	56.204	4.425	14.772	0	273	273	2	1	-10921639	127.048	118	65	199	2668	46.621	2.000	0.177	0.821
ID236020	236020	None	31.365	9.766	13.278	0	273	273	2	1	-10921639	168.238	161	124	233	3533	27.955	6.422	0.055	0.630
ID236027	236027	116	48.872	4.898	14.820	0	274	274	2	1	-10921639	141.286	143	87	214	2967	34.523	2.000	0.125	0.912
ID236026	236026	109	58.283	17.938	11.829	0	274	274	2	1	-10921639	181.857	183	111	245	3819	36.312	2.000	0.128	1.134
ID236025	236025	None	28.995	2.843	10.011	0	274	274	2	1	-10921639	91.476	99	37	124	1921	26.164	2.000	0.131	0.811
ID236024	236024	112	69.300	9.442	7.861	0	274	274	2	1	-10921639	157.571	158	87	223	3309	45.484	2.000	0.199	1.150
ID236029	236029	115	52.874	10.583	16.765	0	274	274	2	1	-10921639	159.238	149	90	230	3344	42.420	2.000	0.120	0.805
ID236028	236028	107	41.528	16.976	15.075	0	274	274	2	1	-10921639	154.048	158	90	220	3235	37.573	2.000	0.084	0.633
ID236035	236035	115	67.289	10.044	16.892	0	275	275	2	1	-10921639	174.952	180	96	255	3674	44.626	2.000	0.180	1.199
ID236034	236034	107	37.180	17.362	14.232	0	275	275	2	1	-10921639	158.190	161	118	205	3322	23.519	3.200	0.126	1.505
ID236033	236033	116	59.449	4.463	14.812	0	275	275	2	1	-10921639	128.714	127	74	245	2703	49.424	2.000	0.180	0.796
ID236032	236032	119	33.210	19.202	7.143	0	275	275	2	1	-10921639	140.571	136	90	180	2952	27.511	7.600	0.089	0.833
ID236036	236036	120	34.322	19.527	20.399	0	275	275	2	1	-10921639	75.238	74	31	136	1580	27.987	2.000	0.168	0.774
ID236031	236031	112	54.142	8.985	7.219	0	275	275	2	1	-10921639	144.095	146	87	202	3026	36.078	2.000	0.169	1.157
ID236030	236030	None	28.851	16.458	4.239	0	275	275	2	1	-10921639	110.714	111	52	158	2325	26.201	3.200	0.114	0.865
ID236042	236042	120	36.944	19.790	20.310	0	276	276	2	1	-10921639	75.048	71	34	155	1576	28.147	2.000	0.174	0.791
ID236041	236041	115	69.701	10.284	16.780	0	276	276	2	1	-10921639	169.286	174	80	255	3555	50.199	2.000	0.174	0.999
ID236040	236040	107	50.386	17.625	14.725	0	276	276	2	1	-10921639	150.762	161	52	214	3166	46.090	3.200	0.136	0.785
ID236039	236039	116	46.341	4.318	14.809	0	276	276	2	1	-10921639	121.762	124	68	192	2557	35.383	3.200	0.174	1.018
ID236038	236038	112	59.609	9.860	7.894	0	276	276	2	1	-10921639	158.714	158	111	236	3333	32.856	2.000	0.169	1.400
ID236037	236037	119	51.340	19.273	7.216	0	276	276	2	1	-10921639	154.238	146	115	233	3239	30.163	7.600	0.151	1.341
ID236131	236131	120	43.501	20.024	20.252	0	277	277	2	1	-10921639	87.619	83	52	143	1840	27.544	2.000	0.189	1.013
ID236130	236130	115	72.922	10.843	17.264	0	277	277	2	1	-10921639	181.476	180	118	255	3811	37.520	2.000	0.192	1.559
ID236129	236129	107	51.281	17.090	15.665	0	277	277	2	1	-10921639	141.000	133	83	239	2961	40.855	2.000	0.109	0.677
ID236128	236128	116	46.000	4.668	14.933	0	277	277	2	1	-10921639	124.000	118	80	227	2604	36.590	2.000	0.115	0.699
ID236127	236127	121	36.533	17.259	11.054	0	277	277	2	1	-10921639	159.952	158	102	202	3359	26.202	2.000	0.088	0.992
ID236126	236126	None	32.043	3.135	10.059	0	277	277	2	1	-10921639	93.048	99	46	127	1954	27.321	2.000	0.165	0.964
ID236125	236125	112	79.564	9.460	7.909	0	277	277	2	1	-10921639	178.810	180	99	255	3755	52.541	2.000	0.201	1.140
ID236124	236124	119	33.182	17.661	4.824	0	277	277	2	1	-10921639	132.571	136	65	180	2784	27.422	4.800	0.130	1.113
ID236067	236067	115	71.700	10.522	17.640	0	278	278	2	1	-10921639	169.571	164	93	255	3561	50.719	4.800	0.203	1.128
ID236066	236066	107	52.988	17.274	15.035	0	278	278	2	1	-10921639	174.667	161	105	245	3668	36.323	6.368	0.130	1.109
ID236065	236065	116	60.707	4.289	14.933	0	278	278	2	1	-10921639	124.714	115	71	248	2619	45.939	2.000	0.184	0.843
ID236064	236064	121	47.797	17.843	13.284	0	278	278	2	1	-10921639	181.619	186	102	239	3814	37.230	6.364	0.133	1.144
ID236063	236063	None	28.019	9.541	13.435	0	278	278	2	1	-10921639	170.333	164	136	227	3577	24.675	2.000	0.049	0.648
ID236062	236062	122	36.421	22.184	9.616	0	278	278	2	1	-10921639	119.000	121	59	186	2499	36.740	7.600	0.081	0.485
ID236061	236061	112	47.591	10.161	8.144	0	278	278	2	1	-10921639	176.000	183	105	217	3696	28.424	4.800	0.144	1.563
ID236060	236060	119	37.405	19.821	6.461	0	278	278	2	1	-10921639	136.810	143	96	186	2873	29.509	3.200	0.121	1.002
ID236055	236055	122	38.644	23.008	9.827	0	279	279	2	1	-10921639	121.381	118	77	174	2549	27.329	4.800	0.147	1.138
ID236054	236054	None	29.008	3.171	9.581	0	279	279	2	1	-10921639	89.571	90	40	149	1881	26.847	2.000	0.107	0.648
ID236053	236053	112	58.061	9.938	8.261	0	279	279	2	1	-10921639	187.524	186	121	233	3938	31.910	4.800	0.182	1.812
ID236052	236052	119	30.653	19.404	6.455	0	279	279	2	1	-10921639	134.667	136	77	180	2828	27.699	2.000	0.084	0.754
ID236059	236059	120	38.357	20.116	20.108	0	279	279	2	1	-10921639	79.524	74	40	155	1670	28.977	2.000	0.138	0.664
ID236058	236058	115	55.066	10.651	17.276	0	279	279	2	1	-10921639	168.381	167	111	242	3536	34.500	2.000	0.140	1.195
ID236057	236057	116	40.082	4.459	14.799	0	279	279	2	1	-10921639	114.571	108	71	208	2406	37.860	2.000	0.109	0.596
ID236056	236056	107	42.203	17.609	14.532	0	279	279	2	1	-10921639	162.381	177	90	227	3410	39.438	2.000	0.125	0.917
ID236051	236051	120	33.792	20.549	19.540	0	280	280	2	1	-10921639	80.619	74	27	155	1693	37.557	2.000	0.141	0.530
ID236050	236050	115	66.475	10.877	17.461	0	280	280	2	1	-10921639	181.810	174	108	255	3818	45.813	2.000	0.172	1.163
ID236049	236049	107	54.794	17.520	15.292	0	280	280	2	1	-10921639	181.238	189	83	245	3806	43.481	2.000	0.143	1.043
ID236048	236048	116	38.430	4.178	15.267	0	280	280	2	1	-10921639	107.429	108	62	174	2256	30.898	2.000	0.116	0.721
ID236043	236043	None	30.182	10.908	2.769	0	280	280	2	1	-10921639	108.095	108	49	167	2270	28.286	2.000	0.088	0.617
ID236047	236047	None	32.300	16.877	12.045	0	280	280	2	1	-10921639	190.476	195	136	233	4000	24.806	4.800	0.095	1.338
ID236046	236046	122	34.765	22.662	9.802	0	280	280	2	1	-10921639	125.714	121	77	192	2640	31.436	7.600	0.124	0.884
ID236045	236045	112	58.511	10.052	8.719	0	280	280	2	1	-10921639	192.714	199	124	255	4047	35.726	4.800	0.150	1.409
ID236044	236044	119	52.707	19.171	6.934	0	280	280	2	1	-10921639	166.190	161	118	236	3490	35.240	7.600	0.126	1.058
ID236083	236083	None	28.515	9.534	14.803	0	281	281	2	1	-10921639	177.905	177	121	255	3736	38.076	6.260	0.069	0.602
ID236082	236082	122	29.228	22.742	9.488	0	281	281	2	1	-10921639	120.810	118	71	177	2537	32.320	6.262	0.080	0.555
ID236081	236081	124	32.206	3.326	9.368	0	281	281	2	1	-10921639	91.524	96	27	149	1922	33.720	3.200	0.167	0.777
ID236080	236080	112	56.261	9.389	8.172	0	281	281	2	1	-10921639	164.333	167	111	223	3451	32.691	4.800	0.171	1.471
ID236086	236086	115	66.706	10.954	17.427	0	281	281	2	1	-10921639	182.000	177	115	255	3822	43.688	2.000	0.170	1.214
ID236085	236085	107	48.968	17.157	14.836	0	281	281	2	1	-10921639	181.619	186	133	227	3814	29.956	4.800	0.147	1.558
ID236084	236084	116	45.953	4.159	15.002	0	281	281	2	1	-10921639	125.333	133	59	189	2632	35.488	2.000	0.147	0.905
ID236079	236079	119	39.025	19.373	7.100	0	281	281	2	1	-10921639	152.381	152	108	223	3200	27.398	4.800	0.102	1.028
ID236087	236087	125	32.899	11.158	2.843	0	282	282	2	1	-10921639	98.048	99	49	139	2059	27.378	2.000	0.116	0.746
ID236091	236091	122	42.104	22.613	9.825	0	282	282	2	1	-10921639	124.714	127	68	202	2619	41.404	2.000	0.117	0.629
ID236090	236090	124	29.618	3.829	9.463	0	282	282	2	1	-10921639	96.238	93	59	167	2021	30.755	2.000	0.089	0.509
ID236089	236089	112	59.679	9.483	8.101	0	282	282	2	1	-10921639	169.667	177	99	239	3563	43.375	6.079	0.161	1.083
ID236088	236088	119	48.472	19.168	6.506	0	282	282	2	1	-10921639	149.095	143	90	230	3131	34.363	7.600	0.120	0.932
ID236095	236095	None	33.274	20.710	19.790	0	282	282	2	1	-10921639	81.571	74	31	143	1713	32.320	2.000	0.152	0.666
ID236094	236094	115	62.065	10.942	17.427	0	282	282	2	1	-10921639	183.524	174	105	255	3854	45.596	7.600	0.156	1.089
ID236093	236093	107	49.513	17.028	14.803	0	282	282	2	1	-10921639	188.000	195	105	242	3948	30.231	4.800	0.137	1.494
ID236092	236092	116	45.146	3.779	14.732	0	282	282	2	1	-10921639	118.238	111	65	186	2483	34.363	2.000	0.122	0.749
ID236071	236071	112	62.392	9.462	7.959	0	283	283	2	1	-10921639	166.905	174	93	245	3505	42.769	2.000	0.160	1.074
ID236070	236070	119	38.606	19.877	7.203	0	283	283	2	1	-10921639	144.333	139	90	208	3031	32.350	7.600	0.103	0.832
ID236069	236069	None	27.192	16.406	4.502	0	283	283	2	1	-10921639	125.810	124	80	167	2642	23.695	7.600	0.095	0.918
ID236068	236068	125	30.386	11.223	2.551	0	283	283	2	1	-10921639	100.905	96	46	149	2119	27.007	2.000	0.087	0.600
ID236075	236075	None	37.756	9.066	13.200	0	283	283	2	1	-10921639	165.905	167	108	214	3484	30.887	2.000	0.062	0.624
ID236074	236074	126	32.097	16.413	11.174	0	283	283	2	1	-10921639	167.810	167	99	227	3524	36.115	2.000	0.058	0.511
ID236073	236073	122	40.135	22.650	10.243	0	283	283	2	1	-10921639	133.857	127	74	208	2811	33.553	2.000	0.130	0.915
ID236072	236072	124	30.934	3.363	8.962	0	283	283	2	1	-10921639	97.524	96	55	143	2048	26.551	2.000	0.133	0.860
ID236078	236078	115	59.315	11.799	17.690	0	283	283	2	1	-10921639	175.190	164	96	255	3679	49.653	2.000	0.137	0.851
ID236077	236077	107	56.074	17.174	15.095	0	283	283	2	1	-10921639	179.429	167	121	248	3768	38.300	2.000	0.127	1.056
ID236076	236076	116	48.704	3.955	15.161	0	283	283	2	1	-10921639	118.476	108	62	205	2488	33.697	2.000	0.139	0.857
ID236115	236115	125	36.678	10.911	2.857	0	284	284	2	1	-10921639	110.238	115	55	158	2315	27.015	3.200	0.131	0.948
ID236119	236119	122	44.474	22.069	9.318	0	284	284	2	1	-10921639	149.905	152	80	199	3148	32.069	4.800	0.148	1.204
ID236118	236118	124	38.471	3.830	8.771	0	284	284	2	1	-10921639	107.333	105	55	171	2254	25.619	2.000	0.140	1.031
ID236117	236117	112	46.391	10.098	8.444	0	284	284	2	1	-10921639	167.762	171	124	223	3523	29.905	4.800	0.139	1.374
ID236116	236116	119	49.322	19.978	7.138	0	284	284	2	1	-10921639	153.571	155	90	233	3225	35.976	4.800	0.134	1.008
ID236123	236123	127	29.074	20.607	19.471	0	284	284	2	1	-10921639	88.762	87	49	133	1864	26.036	2.000	0.126	0.765
ID236122	236122	115	55.139	11.620	18.036	0	284	284	2	1	-10921639	181.571	192	71	233	3813	39.712	4.800	0.158	1.248
ID236121	236121	116	64.209	3.737	15.281	0	284	284	2	1	-10921639	135.905	121	77	223	2854	43.742	2.000	0.181	0.952
ID236120	236120	126	42.695	17.195	12.430	0	284	284	2	1	-10921639	180.857	177	115	233	3798	25.732	2.000	0.109	1.387
ID236114	236114	127	32.554	20.719	19.748	0	285	285	2	1	-10921639	86.476	83	31	146	1816	29.369	2.000	0.144	0.740
ID236113	236113	115	52.249	11.711	17.963	0	285	285	2	1	-10921639	177.095	180	108	230	3719	38.973	2.000	0.130	1.045
ID236112	236112	116	60.831	3.681	15.210	0	285	285	2	1	-10921639	138.190	130	77	245	2902	37.990	2.000	0.166	1.034
ID236107	236107	119	62.197	19.126	6.951	0	285	285	2	1	-10921639	164.810	158	99	255	3461	36.670	2.000	0.155	1.209
ID236106	236106	125	31.531	10.527	2.381	0	285	285	2	1	-10921639	88.667	87	37	158	1862	34.245	2.000	0.064	0.313
ID236111	236111	126	47.548	17.516	13.230	0	285	285	2	1	-10921639	181.429	183	87	239	3810	42.354	6.388	0.118	0.904
ID236110	236110	122	27.405	22.868	10.143	0	285	285	2	1	-10921639	130.095	133	87	183	2732	26.909	7.600	0.097	0.854
ID236109	236109	124	35.207	3.807	8.706	0	285	285	2	1	-10921639	103.810	99	68	161	2180	26.438	2.000	0.091	0.655
ID236108	236108	112	53.256	9.631	8.359	0	285	285	2	1	-10921639	172.762	174	105	220	3628	30.913	4.800	0.162	1.555
ID236099	236099	112	56.165	9.778	8.077	0	286	286	2	1	-10921639	165.190	161	111	230	3469	33.454	2.000	0.144	1.241
ID236098	236098	124	28.584	3.348	8.286	0	286	286	2	1	-10921639	89.238	93	34	136	1874	27.287	2.000	0.138	0.791
ID236097	236097	119	64.559	19.255	6.952	0	286	286	2	1	-10921639	165.905	164	99	245	3484	39.403	2.000	0.170	1.226
ID236096	236096	125	38.432	10.602	2.845	0	286	286	2	1	-10921639	119.095	115	77	158	2501	24.560	2.000	0.130	1.115
ID236103	236103	116	55.800	3.619	15.517	0	286	286	2	1	-10921639	136.190	136	80	214	2860	34.789	3.200	0.189	1.247
ID236102	236102	126	50.304	17.299	13.912	0	286	286	2	1	-10921639	180.476	174	111	242	3790	36.445	6.314	0.142	1.233
ID236101	236101	None	42.961	9.033	13.833	0	286	286	2	1	-10921639	175.667	174	121	233	3689	29.388	2.000	0.109	1.173
ID236100	236100	122	36.804	23.018	9.757	0	286	286	2	1	-10921639	128.429	127	74	195	2697	32.449	7.600	0.117	0.826
ID236105	236105	127	44.332	20.566	19.235	0	286	286	2	1	-10921639	90.048	87	43	158	1891	33.990	2.000	0.200	0.882
ID236104	236104	115	65.943	12.923	18.152	0	286	286	2	1	-10921639	168.667	171	87	255	3542	46.834	7.600	0.152	0.952
ID236147	236147	122	38.445	22.989	9.800	0	287	287	2	1	-10921639	123.429	127	65	183	2592	32.987	2.000	0.110	0.742
ID236146	236146	112	53.225	10.066	8.092	0	287	287	2	1	-10921639	160.429	171	90	205	3369	31.213	2.000	0.161	1.423
ID236145	236145	119	81.271	19.296	7.389	0	287	287	2	1	-10921639	165.905	164	68	255	3484	58.434	2.000	0.202	0.953
ID236144	236144	125	29.942	10.228	2.359	0	287	287	2	1	-10921639	100.000	96	59	152	2100	25.144	2.000	0.106	0.765
ID236151	236151	115	53.077	13.799	18.644	0	287	287	2	1	-10921639	143.476	146	65	239	3013	48.735	2.000	0.140	0.724
ID236150	236150	129	37.560	10.158	17.215	0	287	287	2	1	-10921639	163.952	171	99	233	3443	36.040	2.000	0.067	0.570
ID236149	236149	116	45.955	4.381	15.975	0	287	287	2	1	-10921639	131.952	130	49	208	2771	35.237	4.800	0.169	1.085
ID236148	236148	126	38.255	17.318	13.688	0	287	287	2	1	-10921639	172.286	180	118	227	3618	30.532	4.800	0.106	1.084
ID236152	236152	127	35.256	20.493	19.337	0	287	287	2	1	-10921639	94.000	90	40	164	1974	26.681	2.000	0.119	0.750
ID236135	236135	None	28.207	4.067	9.143	0	288	288	2	1	-10921639	92.667	90	46	149	1946	27.354	2.000	0.094	0.583
ID236134	236134	119	68.181	19.354	7.594	0	288	288	2	1	-10921639	176.571	171	115	255	3708	42.965	7.600	0.150	1.069
ID236133	236133	112	60.439	10.139	8.057	0	288	288	2	1	-10921639	176.048	177	127	245	3697	33.717	2.000	0.170	1.518
ID236132	236132	125	31.493	10.219	2.505	0	288	288	2	1	-10921639	109.095	108	65	152	2291	22.812	3.200	0.134	1.128
ID236139	236139	126	49.131	17.300	14.962	0	288	288	2	1	-10921639	169.905	164	102	255	3568	38.488	7.600	0.092	0.741
ID236138	236138	130	33.872	9.457	13.271	0	288	288	2	1	-10921639	166.667	174	99	217	3500	32.321	2.000	0.074	0.708
ID236137	236137	None	46.742	16.146	11.953	0	288	288	2	1	-10921639	186.524	183	139	251	3917	31.510	2.000	0.102	1.094
ID236136	236136	122	40.500	22.323	9.735	0	288	288	2	1	-10921639	131.381	133	71	208	2759	40.366	7.600	0.096	0.570
ID236143	236143	127	40.640	20.580	19.914	0	288	288	2	1	-10921639	92.143	93	43	167	1935	34.286	2.000	0.186	0.845
ID236142	236142	129	40.462	11.000	19.000	0	288	288	2	1	-10921639	154.143	158	80	223	3237	38.902	6.324	0.124	0.874
ID236141	236141	115	54.350	13.673	18.502	0	288	288	2	1	-10921639	150.095	136	68	255	3152	52.763	2.000	0.138	0.690
ID236140	236140	116	55.343	4.012	16.116	0	288	288	2	1	-10921639	132.905	136	59	186	2791	35.100	3.200	0.188	1.200
ID236162	236162	127	31.952	20.430	19.511	0	289	289	2	1	-10921639	85.762	80	27	143	1801	31.064	2.000	0.113	0.558
ID236161	236161	115	53.844	14.236	18.719	0	289	289	2	1	-10921639	140.476	143	62	223	2950	45.934	2.000	0.151	0.805
ID236160	236160	129	49.052	11.015	19.393	0	289	289	2	1	-10921639	143.476	152	80	236	3013	40.925	6.327	0.126	0.784
ID236155	236155	119	49.842	19.570	7.804	0	289	289	2	1	-10921639	155.048	164	59	236	3256	37.674	7.600	0.145	1.044
ID236154	236154	112	50.426	10.126	8.123	0	289	289	2	1	-10921639	168.333	164	108	248	3535	29.694	4.800	0.156	1.532
ID236153	236153	125	35.179	10.608	2.443	0	289	289	2	1	-10921639	114.095	108	68	167	2396	28.996	2.000	0.116	0.819
ID236159	236159	116	72.808	4.383	16.412	0	289	289	2	1	-10921639	145.476	146	65	223	3055	43.909	4.800	0.259	1.365
ID236158	236158	130	38.623	9.255	15.458	0	289	289	2	1	-10921639	169.095	161	118	233	3551	33.928	2.000	0.110	0.988
ID236157	236157	126	48.862	16.962	14.310	0	289	289	2	1	-10921639	172.524	174	108	230	3623	33.552	7.600	0.129	1.178
ID236156	236156	122	41.788	21.863	9.987	0	289	289	2	1	-10921639	132.190	136	68	189	2776	36.977	7.600	0.130	0.821
ID236163	236163	125	40.265	10.760	2.405	0	290	290	2	1	-10921639	102.476	105	34	180	2152	39.753	2.000	0.095	0.445
ID236167	236167	122	43.772	22.131	10.001	0	290	290	2	1	-10921639	130.000	143	62	195	2730	36.472	7.600	0.132	0.834
ID236166	236166	119	65.327	19.184	7.585	0	290	290	2	1	-10921639	172.524	164	108	239	3623	36.664	7.600	0.158	1.281
ID236165	236165	112	55.066	10.249	8.090	0	290	290	2	1	-10921639	165.905	167	74	233	3484	39.561	2.000	0.134	0.989
ID236164	236164	131	34.724	4.197	8.413	0	290	290	2	1	-10921639	98.190	99	59	155	2062	26.813	2.000	0.183	1.134
ID236171	236171	115	47.657	14.089	18.677	0	290	290	2	1	-10921639	144.143	143	59	230	3027	50.765	2.000	0.112	0.573
ID236170	236170	116	52.432	4.792	16.038	0	290	290	2	1	-10921639	131.905	133	71	205	2770	38.546	2.000	0.133	0.803
ID236169	236169	126	60.708	17.078	14.512	0	290	290	2	1	-10921639	182.048	180	121	255	3823	39.467	2.000	0.145	1.171
ID236168	236168	130	36.986	9.212	14.063	0	290	290	2	1	-10921639	176.286	177	133	230	3702	30.629	7.600	0.098	1.025
ID236172	236172	129	49.706	10.711	19.718	0	290	290	2	1	-10921639	138.810	143	49	202	2915	48.878	2.000	0.134	0.670
ID236179	236179	116	42.131	4.533	15.917	0	291	291	2	1	-10921639	118.857	111	74	180	2496	30.984	2.000	0.107	0.740
ID236178	236178	126	62.657	17.308	14.625	0	291	291	2	1	-10921639	174.952	174	111	255	3674	42.015	2.000	0.141	1.026
ID236177	236177	130	49.931	9.470	14.422	0	291	291	2	1	-10921639	172.381	180	102	242	3620	42.412	4.800	0.121	0.876
ID236176	236176	131	33.761	4.271	8.699	0	291	291	2	1	-10921639	105.714	102	62	174	2220	26.906	2.000	0.110	0.777
ID236182	236182	129	54.422	11.118	19.544	0	291	291	2	1	-10921639	140.476	146	59	236	2950	50.635	2.000	0.138	0.672
ID236181	236181	127	27.776	20.201	19.335	0	291	291	2	1	-10921639	90.952	87	46	139	1910	29.845	2.000	0.094	0.526
ID236180	236180	115	56.228	13.790	18.631	0	291	291	2	1	-10921639	145.952	155	40	255	3065	60.104	2.000	0.132	0.568
ID236175	236175	119	58.982	19.659	8.055	0	291	291	2	1	-10921639	152.095	149	62	236	3194	48.592	7.600	0.146	0.797
ID236174	236174	112	30.207	10.284	8.459	0	291	291	2	1	-10921639	151.714	158	99	195	3186	26.222	6.317	0.098	1.030
ID236173	236173	125	41.542	10.760	2.215	0	291	291	2	1	-10921639	109.333	111	62	174	2296	33.702	2.000	0.124	0.713
ID236183	236183	125	32.876	10.436	2.130	0	292	292	2	1	-10921639	105.476	102	46	167	2215	34.127	6.415	0.076	0.436
ID236187	236187	130	33.127	9.657	14.098	0	292	292	2	1	-10921639	176.190	186	121	220	3700	29.228	2.000	0.083	0.924
ID236186	236186	131	28.953	3.938	8.560	0	292	292	2	1	-10921639	113.238	115	77	152	2378	20.164	3.200	0.116	1.168
ID236185	236185	119	73.944	19.206	7.795	0	292	292	2	1	-10921639	169.714	155	102	255	3564	42.399	7.600	0.171	1.171
ID236184	236184	112	46.204	10.312	7.944	0	292	292	2	1	-10921639	158.286	152	111	211	3324	29.208	2.000	0.126	1.212
ID236191	236191	127	28.443	20.112	19.598	0	292	292	2	1	-10921639	81.857	77	37	133	1719	27.614	2.000	0.153	0.785
ID236190	236190	129	51.713	10.973	19.534	0	292	292	2	1	-10921639	132.714	146	43	233	2787	53.129	7.600	0.117	0.524
ID236189	236189	116	36.095	4.423	15.403	0	292	292	2	1	-10921639	118.524	118	52	174	2489	32.715	2.000	0.128	0.823
ID236188	236188	126	62.653	16.930	13.683	0	292	292	2	1	-10921639	188.333	189	121	255	3955	43.099	2.000	0.165	1.237
ID236211	236211	127	29.245	20.098	19.599	0	293	293	2	1	-10921639	79.762	83	34	118	1675	28.571	2.000	0.125	0.621
ID236210	236210	129	57.898	11.247	19.821	0	293	293	2	1	-10921639	135.619	136	65	217	2848	45.996	2.000	0.159	0.809
ID236209	236209	116	35.026	4.853	15.906	0	293	293	2	1	-10921639	116.476	115	71	174	2446	29.250	2.000	0.087	0.637
ID236208	236208	126	65.316	17.377	14.201	0	293	293	2	1	-10921639	194.571	199	146	255	4086	33.363	4.800	0.176	1.747
ID236203	236203	125	33.816	10.828	1.916	0	293	293	2	1	-10921639	110.810	108	74	164	2327	24.610	2.000	0.097	0.795
ID236207	236207	130	51.456	9.472	14.436	0	293	293	2	1	-10921639	175.857	186	127	230	3693	34.056	6.333	0.139	1.263
ID236206	236206	131	33.122	3.868	8.605	0	293	293	2	1	-10921639	104.143	99	65	146	2187	18.521	2.000	0.142	1.398
ID236205	236205	119	45.040	19.021	7.615	0	293	293	2	1	-10921639	145.905	146	80	208	3064	28.000	2.000	0.131	1.207
ID236204	236204	112	44.632	10.835	7.909	0	293	293	2	1	-10921639	146.619	149	102	217	3079	29.588	2.000	0.103	0.921
ID236195	236195	131	38.524	4.441	8.867	0	294	294	2	1	-10921639	109.905	108	71	180	2308	30.415	2.000	0.148	0.930
ID236194	236194	119	57.696	18.900	7.844	0	294	294	2	1	-10921639	151.810	149	90	242	3188	36.634	7.600	0.142	1.032
ID236193	236193	112	46.618	10.873	8.161	0	294	294	2	1	-10921639	159.048	152	105	248	3340	35.374	2.000	0.113	0.913
ID236192	236192	125	34.653	11.147	2.188	0	294	294	2	1	-10921639	118.143	121	68	167	2481	29.401	2.000	0.090	0.660
ID236199	236199	116	37.964	4.849	16.175	0	294	294	2	1	-10921639	115.095	111	65	202	2417	31.638	2.000	0.073	0.497
ID236198	236198	130	59.560	9.338	14.307	0	294	294	2	1	-10921639	185.095	186	111	255	3887	43.018	2.000	0.140	1.060
ID236197	236197	126	56.109	17.132	13.269	0	294	294	2	1	-10921639	181.571	180	108	233	3813	29.291	6.336	0.153	1.642
ID236196	236196	133	35.753	22.386	10.195	0	294	294	2	1	-10921639	107.714	121	52	167	2262	32.688	7.600	0.106	0.631
ID236202	236202	127	33.792	19.887	19.539	0	294	294	2	1	-10921639	87.810	87	43	133	1844	24.082	4.800	0.221	1.322
ID236201	236201	129	62.648	10.375	20.179	0	294	294	2	1	-10921639	137.095	130	59	233	2879	47.454	2.000	0.168	0.833
ID236200	236200	132	28.558	13.760	18.068	0	294	294	2	1	-10921639	134.667	130	77	205	2828	35.312	7.600	0.035	0.256
ID236243	236243	129	60.376	10.902	19.715	0	295	295	2	1	-10921639	147.333	143	87	255	3094	48.918	2.000	0.150	0.784
ID236242	236242	127	27.002	19.950	19.351	0	295	295	2	1	-10921639	80.619	77	40	127	1693	25.449	2.000	0.095	0.552
ID236241	236241	132	36.376	13.728	17.741	0	295	295	2	1	-10921639	151.667	158	74	230	3185	43.069	7.600	0.053	0.357
ID236240	236240	116	57.040	4.986	15.917	0	295	295	2	1	-10921639	135.143	130	80	230	2838	41.043	2.000	0.143	0.823
ID236235	236235	131	34.810	3.695	8.414	0	295	295	2	1	-10921639	103.143	108	43	161	2166	29.637	2.000	0.155	0.933
ID236234	236234	119	53.626	18.371	7.518	0	295	295	2	1	-10921639	159.714	152	115	220	3354	32.728	2.000	0.127	1.097
ID236233	236233	125	33.640	11.656	2.398	0	295	295	2	1	-10921639	116.143	118	59	171	2439	32.632	2.000	0.067	0.449
ID236239	236239	126	67.361	17.058	13.887	0	295	295	2	1	-10921639	189.190	189	111	251	3973	41.023	2.000	0.162	1.285
ID236238	236238	130	50.848	9.242	14.259	0	295	295	2	1	-10921639	169.190	158	99	255	3553	46.096	2.000	0.081	0.549
ID236237	236237	133	31.399	22.381	10.175	0	295	295	2	1	-10921639	103.190	99	43	174	2167	31.078	7.600	0.102	0.613
ID236236	236236	112	41.971	10.527	8.433	0	295	295	2	1	-10921639	166.143	164	121	208	3489	27.060	3.200	0.122	1.340
ID236215	236215	131	30.780	3.529	8.926	0	296	296	2	1	-10921639	115.429	115	68	164	2424	22.979	2.000	0.106	0.963
ID236214	236214	112	41.326	11.282	7.921	0	296	296	2	1	-10921639	165.714	164	124	227	3480	30.221	2.000	0.099	0.991
ID236213	236213	119	34.558	18.605	7.212	0	296	296	2	1	-10921639	132.714	136	59	192	2787	37.954	7.600	0.121	0.752
ID236212	236212	125	30.577	10.941	2.412	0	296	296	2	1	-10921639	102.238	108	52	152	2147	27.459	2.000	0.081	0.560
ID236219	236219	116	54.688	4.892	15.859	0	296	296	2	1	-10921639	147.333	143	87	217	3094	34.597	2.000	0.152	1.124
ID236218	236218	126	68.371	17.095	14.036	0	296	296	2	1	-10921639	200.571	211	118	255	4212	44.433	2.000	0.154	1.207
ID236217	236217	130	41.344	9.529	14.099	0	296	296	2	1	-10921639	184.095	174	130	248	3866	36.688	2.000	0.081	0.753
ID236216	236216	133	37.629	21.684	10.385	0	296	296	2	1	-10921639	106.952	115	34	158	2246	41.429	2.000	0.147	0.662
ID236221	236221	129	55.128	10.821	19.912	0	296	296	2	1	-10921639	146.333	164	65	245	3073	49.208	2.000	0.124	0.654
ID236220	236220	132	44.256	13.728	18.177	0	296	296	2	1	-10921639	163.905	164	96	227	3442	36.126	7.600	0.083	0.695
ID236247	236247	131	35.755	3.951	8.556	0	297	297	2	1	-10921639	119.762	121	80	158	2515	23.268	2.000	0.122	1.119
ID236246	236246	112	31.747	10.880	7.508	0	297	297	2	1	-10921639	159.952	161	130	202	3359	20.193	2.000	0.081	1.184
ID236245	236245	119	40.063	18.045	7.236	0	297	297	2	1	-10921639	139.238	143	90	199	2924	30.419	2.000	0.111	0.917
ID236244	236244	125	39.656	10.920	2.331	0	297	297	2	1	-10921639	116.762	111	68	205	2452	33.666	2.000	0.099	0.622
ID236251	236251	116	54.252	4.855	15.895	0	297	297	2	1	-10921639	156.143	152	93	217	3279	33.050	7.600	0.148	1.215
ID236250	236250	130	52.379	9.583	14.503	0	297	297	2	1	-10921639	195.571	195	136	255	4107	38.875	2.000	0.100	0.912
ID236249	236249	126	74.258	17.176	14.243	0	297	297	2	1	-10921639	193.143	202	108	255	4056	44.836	2.000	0.163	1.206
ID236248	236248	133	31.915	22.019	10.728	0	297	297	2	1	-10921639	93.381	99	37	158	1961	35.155	2.000	0.109	0.523
ID236253	236253	129	34.131	11.099	19.680	0	297	297	2	1	-10921639	128.571	127	68	202	2700	39.891	2.000	0.096	0.563
ID236252	236252	132	39.283	12.737	17.910	0	297	297	2	1	-10921639	166.905	164	99	230	3505	36.613	7.600	0.101	0.834
ID236227	236227	None	28.312	2.357	12.336	0	298	298	2	1	-10921639	127.381	133	40	183	2675	32.161	2.000	0.078	0.573
ID236226	236226	133	30.443	22.365	10.885	0	298	298	2	1	-10921639	99.143	99	43	143	2082	31.407	2.000	0.104	0.594
ID236225	236225	119	43.631	18.073	7.528	0	298	298	2	1	-10921639	153.286	155	108	223	3219	30.864	2.000	0.105	0.945
ID236224	236224	131	31.795	3.971	7.862	0	298	298	2	1	-10921639	114.476	115	59	158	2404	24.324	2.000	0.103	0.881
ID236231	236231	129	55.147	10.975	20.079	0	298	298	2	1	-10921639	141.286	146	55	255	2967	45.463	2.000	0.140	0.762
ID236230	236230	116	62.525	5.056	15.934	0	298	298	2	1	-10921639	161.190	167	96	239	3385	43.650	7.600	0.150	0.966
ID236229	236229	126	50.151	17.537	14.328	0	298	298	2	1	-10921639	165.095	174	77	223	3467	43.793	4.800	0.147	0.967
ID236228	236228	130	43.979	9.306	13.637	0	298	298	2	1	-10921639	185.381	192	130	255	3893	37.196	2.000	0.082	0.759
ID236232	236232	None	29.173	19.501	19.714	0	298	298	2	1	-10921639	77.429	71	27	139	1626	30.331	7.600	0.141	0.631
ID236223	236223	112	31.388	10.893	7.325	0	298	298	2	1	-10921639	149.905	136	115	227	3148	30.689	2.000	0.056	0.519
ID236222	236222	125	46.496	10.813	2.636	0	298	298	2	1	-10921639	126.571	121	90	202	2658	32.171	2.000	0.123	0.863
ID236291	236291	129	57.518	11.203	19.799	0	299	299	2	1	-10921639	139.190	133	55	230	2923	49.476	7.600	0.175	0.839
ID236290	236290	126	62.757	17.511	15.562	0	299	299	2	1	-10921639	150.381	130	65	255	3158	58.377	2.000	0.149	0.667
ID236289	236289	116	56.087	5.511	16.352	0	299	299	2	1	-10921639	155.238	143	102	223	3260	37.814	2.000	0.125	0.909
ID236288	236288	130	50.299	9.751	13.822	0	299	299	2	1	-10921639	191.810	192	136	251	4028	31.802	7.600	0.099	1.086
ID236287	236287	133	34.137	22.181	10.444	0	299	299	2	1	-10921639	105.000	105	52	158	2205	30.703	2.000	0.122	0.746
ID236286	236286	119	50.468	17.869	7.677	0	299	299	2	1	-10921639	161.952	164	83	220	3401	34.835	3.200	0.128	1.053
ID236285	236285	112	31.152	11.716	7.066	0	299	299	2	1	-10921639	147.667	149	105	233	3101	30.986	2.000	0.037	0.342
ID236284	236284	125	32.149	10.701	2.696	0	299	299	2	1	-10921639	118.952	108	87	164	2498	24.999	2.000	0.068	0.603
ID236263	236263	131	33.683	3.451	7.949	0	300	300	2	1	-10921639	109.952	115	59	164	2309	28.280	2.000	0.130	0.896
ID236262	236262	125	40.289	10.521	2.522	0	300	300	2	1	-10921639	125.143	121	74	227	2628	34.152	2.000	0.100	0.667
ID236267	236267	126	59.477	17.722	14.454	0	300	300	2	1	-10921639	181.714	189	80	251	3816	54.214	2.000	0.138	0.811
ID236266	236266	130	38.196	10.162	14.108	0	300	300	2	1	-10921639	195.762	192	139	245	4111	26.330	7.600	0.079	1.094
ID236265	236265	133	36.782	22.177	10.581	0	300	300	2	1	-10921639	115.905	133	43	158	2434	33.612	2.000	0.121	0.743
ID236264	236264	119	34.945	18.022	7.646	0	300	300	2	1	-10921639	160.143	164	108	205	3363	25.958	4.800	0.091	1.024
ID236269	236269	129	58.850	10.838	20.275	0	300	300	2	1	-10921639	145.476	155	74	230	3055	41.321	2.000	0.158	0.959
ID236268	236268	116	57.815	5.644	16.106	0	300	300	2	1	-10921639	163.238	155	102	245	3428	37.826	2.000	0.116	0.900
ID236275	236275	125	30.030	10.609	3.028	0	301	301	2	1	-10921639	117.429	121	62	164	2466	26.303	2.000	0.093	0.759
ID236279	236279	None	41.313	18.046	12.280	0	301	301	2	1	-10921639	171.000	180	118	227	3591	32.496	2.000	0.094	0.900
ID236278	236278	133	35.651	21.978	10.556	0	301	301	2	1	-10921639	108.190	115	43	177	2272	39.962	2.000	0.079	0.394
ID236277	236277	131	35.001	4.024	8.960	0	301	301	2	1	-10921639	113.857	118	46	167	2391	27.032	2.000	0.121	0.910
ID236276	236276	119	27.277	17.325	7.806	0	301	301	2	1	-10921639	154.762	155	111	189	3250	22.982	2.000	0.079	0.982
ID236283	236283	129	46.927	10.328	20.506	0	301	301	2	1	-10921639	117.238	121	49	211	2462	46.454	2.000	0.152	0.665
ID236282	236282	116	68.303	5.967	16.002	0	301	301	2	1	-10921639	165.095	164	108	236	3467	42.853	2.000	0.168	1.106
ID236281	236281	126	42.403	17.623	15.011	0	301	301	2	1	-10921639	159.286	158	80	205	3345	35.885	4.800	0.141	1.097
ID236280	236280	130	28.364	10.020	13.640	0	301	301	2	1	-10921639	175.571	174	130	217	3687	22.613	2.000	0.060	0.883
ID236259	236259	126	28.886	17.765	13.948	0	302	302	2	1	-10921639	138.667	136	68	192	2912	32.231	2.000	0.069	0.553
ID236258	236258	130	39.988	9.218	12.978	0	302	302	2	1	-10921639	162.571	155	96	255	3414	38.281	7.600	0.053	0.430
ID236257	236257	133	40.584	22.248	10.623	0	302	302	2	1	-10921639	109.095	111	46	164	2291	34.818	2.000	0.145	0.794
ID236256	236256	119	48.581	17.802	7.896	0	302	302	2	1	-10921639	152.429	158	68	214	3201	37.521	2.000	0.132	0.948
ID236261	236261	129	32.990	10.486	20.216	0	302	302	2	1	-10921639	130.762	130	77	180	2746	30.693	2.000	0.095	0.741
ID236260	236260	116	52.782	6.046	16.378	0	302	302	2	1	-10921639	153.571	155	93	230	3225	34.948	2.000	0.131	1.015
ID236255	236255	None	29.682	10.245	7.724	0	302	302	2	1	-10921639	152.714	149	115	214	3207	24.934	2.000	0.072	0.827
ID236254	236254	125	42.773	10.544	2.985	0	302	302	2	1	-10921639	118.857	121	68	192	2496	32.135	2.000	0.126	0.829
ID236274	236274	129	35.620	10.029	20.248	0	303	303	2	1	-10921639	141.048	149	108	174	2962	20.488	4.800	0.128	1.559
ID236273	236273	116	40.426	6.367	16.666	0	303	303	2	1	-10921639	130.238	136	65	202	2735	37.865	2.000	0.106	0.660
ID236272	236272	133	33.590	21.439	10.571	0	303	303	2	1	-10921639	123.429	121	65	183	2592	33.141	7.600	0.123	0.816
ID236271	236271	148	27.033	12.854	11.405	0	303	303	2	1	-10921639	159.667	152	108	220	3353	24.406	2.000	0.061	0.747
ID236270	236270	125	35.343	10.837	3.023	0	303	303	2	1	-10921639	102.238	102	62	161	2147	27.810	2.000	0.111	0.732
ID236295	236295	133	33.318	21.804	10.406	0	304	304	2	1	-10921639	95.762	96	40	139	2011	32.081	2.000	0.128	0.678
ID236294	236294	None	30.848	4.588	7.686	0	304	304	2	1	-10921639	102.143	99	71	158	2145	20.771	4.800	0.114	1.003
ID236293	236293	None	30.772	18.299	7.031	0	304	304	2	1	-10921639	130.857	133	87	177	2748	22.222	4.800	0.142	1.461
ID236292	236292	125	32.240	10.581	3.006	0	304	304	2	1	-10921639	105.952	108	59	155	2225	24.328	2.000	0.113	0.883
ID236299	236299	129	33.487	10.380	20.185	0	304	304	2	1	-10921639	131.952	130	93	183	2771	26.396	7.600	0.092	0.846
ID236298	236298	116	33.626	6.640	17.023	0	304	304	2	1	-10921639	129.476	130	77	183	2719	28.961	7.600	0.080	0.660
ID236297	236297	130	46.194	9.346	12.772	0	304	304	2	1	-10921639	157.857	152	80	236	3315	41.646	2.000	0.091	0.632
ID236296	236296	148	45.241	13.047	11.533	0	304	304	2	1	-10921639	181.333	171	127	239	3808	30.761	2.000	0.110	1.168
ID236311	236311	130	29.420	9.433	12.138	0	305	305	2	1	-10921639	141.619	143	87	202	2974	31.696	2.000	0.040	0.340
ID236310	236310	133	28.375	21.833	10.905	0	305	305	2	1	-10921639	95.095	93	46	152	1997	31.992	2.000	0.099	0.534
ID236309	236309	134	30.341	18.219	11.542	0	305	305	2	1	-10921639	145.571	155	99	186	3057	25.610	2.000	0.077	0.811
ID236308	236308	125	27.050	11.133	2.987	0	305	305	2	1	-10921639	97.143	96	46	149	2040	26.520	2.000	0.081	0.547
ID236314	236314	116	30.627	7.110	17.070	0	305	305	2	1	-10921639	119.381	121	62	180	2507	30.657	2.000	0.068	0.495
ID236313	236313	None	30.951	17.104	16.253	0	305	305	2	1	-10921639	132.429	139	83	177	2781	26.364	2.000	0.079	0.735
ID236312	236312	148	39.912	12.780	11.591	0	305	305	2	1	-10921639	158.476	158	105	255	3328	39.249	2.000	0.058	0.440
ID236303	236303	134	35.543	18.248	11.909	0	306	306	2	1	-10921639	143.429	143	93	189	3012	26.940	2.000	0.084	0.824
ID236302	236302	133	37.639	21.389	10.801	0	306	306	2	1	-10921639	116.000	115	71	189	2436	32.159	4.800	0.164	1.016
ID236301	236301	None	32.166	17.699	7.080	0	306	306	2	1	-10921639	116.429	121	55	174	2445	29.524	3.200	0.115	0.810
ID236300	236300	125	33.138	10.987	3.404	0	306	306	2	1	-10921639	106.333	105	55	164	2233	28.421	2.000	0.122	0.815
ID236315	236315	125	40.797	11.211	3.127	0	307	307	2	1	-10921639	107.524	111	55	161	2258	31.218	2.000	0.149	0.894
ID236318	236318	133	29.225	21.849	10.623	0	307	307	2	1	-10921639	96.905	102	43	155	2035	35.026	2.000	0.104	0.523
ID236317	236317	None	35.634	10.885	11.356	0	307	307	2	1	-10921639	154.667	152	99	199	3248	24.834	2.000	0.091	1.037
ID236316	236316	134	34.261	18.462	10.256	0	307	307	2	1	-10921639	144.952	149	87	192	3044	25.802	2.000	0.097	0.995
ID236307	236307	None	27.286	17.882	15.673	0	308	308	2	1	-10921639	120.952	124	71	164	2540	26.826	2.000	0.086	0.716
ID236306	236306	133	30.555	21.522	10.738	0	308	308	2	1	-10921639	89.000	96	37	155	1869	33.583	2.000	0.120	0.568
ID236305	236305	134	33.062	18.058	9.502	0	308	308	2	1	-10921639	135.190	143	96	180	2839	23.424	4.800	0.116	1.199
ID236304	236304	125	34.989	10.939	2.993	0	308	308	2	1	-10921639	102.238	96	59	161	2147	27.391	2.000	0.113	0.758
ID236327	236327	134	32.997	19.080	10.218	0	309	309	2	1	-10921639	136.000	143	96	180	2856	22.432	6.332	0.123	1.333
ID236326	236326	125	35.535	10.329	2.882	0	309	309	2	1	-10921639	103.381	105	59	155	2171	25.419	2.000	0.144	1.021
ID236328	236328	None	32.316	14.371	18.023	0	309	309	2	1	-10921639	132.952	124	99	183	2792	26.112	2.000	0.078	0.740
ID236319	236319	134	29.984	18.386	8.827	0	310	310	2	1	-10921639	132.667	130	87	195	2786	27.036	4.800	0.081	0.736
ID236321	236321	135	29.495	9.533	20.022	0	310	310	2	1	-10921639	107.952	115	46	155	2267	25.427	7.600	0.119	0.901
ID236320	236320	133	37.615	20.801	11.090	0	310	310	2	1	-10921639	116.000	118	59	180	2436	31.496	7.600	0.162	1.026
ID236323	236323	133	33.496	21.748	10.818	0	311	311	2	1	-10921639	90.952	90	24	149	1910	32.964	2.000	0.123	0.604
ID236322	236322	125	30.003	11.078	3.239	0	311	311	2	1	-10921639	102.905	102	65	152	2161	27.146	2.000	0.096	0.665
ID236325	236325	135	28.662	9.659	20.161	0	311	311	2	1	-10921639	98.524	105	34	146	2069	28.319	2.000	0.138	0.842
ID236324	236324	136	27.341	9.684	12.391	0	311	311	2	1	-10921639	143.095	149	96	183	3005	23.244	2.000	0.082	0.929
ID236331	236331	136	37.886	10.699	11.310	0	312	312	2	1	-10921639	157.810	158	111	227	3314	26.061	6.344	0.093	1.035
ID236330	236330	137	29.328	16.445	5.602	0	312	312	2	1	-10921639	134.571	136	102	171	2826	18.101	4.800	0.108	1.453
ID236329	236329	125	36.074	10.880	3.138	0	312	312	2	1	-10921639	115.381	111	71	167	2423	28.287	2.000	0.121	0.882
ID236332	236332	133	29.995	21.736	10.744	0	312	312	2	1	-10921639	91.762	93	43	146	1927	28.778	2.000	0.137	0.768
ID236345	236345	None	27.260	18.247	16.535	0	313	313	2	1	-10921639	120.048	121	83	149	2521	19.541	7.600	0.121	1.329
ID236344	236344	None	27.626	7.089	16.546	0	313	313	2	1	-10921639	103.048	108	37	158	2164	32.185	2.000	0.080	0.472
ID236343	236343	133	29.122	21.159	10.958	0	313	313	2	1	-10921639	111.286	111	55	139	2337	23.130	7.600	0.133	1.130
ID236342	236342	137	32.679	17.832	7.022	0	313	313	2	1	-10921639	130.238	127	83	167	2735	21.998	4.800	0.128	1.341
ID236341	236341	125	34.521	10.436	3.253	0	313	313	2	1	-10921639	108.095	115	59	158	2270	30.442	2.000	0.140	0.871
ID236339	236339	None	38.619	10.931	11.626	0	314	314	2	1	-10921639	152.571	152	111	195	3204	24.484	2.000	0.108	1.218
ID236338	236338	133	36.137	19.843	11.114	0	314	314	2	1	-10921639	128.190	121	68	192	2692	31.285	2.000	0.133	0.960
ID236337	236337	125	37.836	11.999	3.317	0	314	314	2	1	-10921639	119.952	130	46	174	2519	37.552	4.800	0.145	0.808
ID236340	236340	None	31.671	14.672	18.312	0	314	314	2	1	-10921639	114.571	118	65	167	2406	28.331	2.000	0.094	0.692
ID236351	236351	133	31.223	20.635	10.698	0	315	315	2	1	-10921639	111.286	111	52	152	2337	30.720	7.600	0.122	0.789
ID236350	236350	125	35.616	9.759	4.703	0	315	315	2	1	-10921639	122.333	118	77	174	2569	26.099	4.800	0.126	1.050
ID236336	236336	138	27.835	11.191	12.563	0	316	316	2	1	-10921639	151.905	152	124	180	3190	18.338	6.098	0.079	1.210
ID236335	236335	133	28.808	21.272	10.553	0	316	316	2	1	-10921639	112.238	115	55	146	2357	27.894	2.000	0.124	0.891
ID236334	236334	125	33.352	9.353	5.873	0	316	316	2	1	-10921639	117.857	118	52	164	2475	32.316	2.000	0.108	0.709
ID236333	236333	139	33.176	10.849	2.925	0	316	316	2	1	-10921639	103.381	108	46	164	2171	28.486	2.000	0.117	0.758
ID236355	236355	140	28.439	17.300	15.920	0	317	317	2	1	-10921639	128.952	127	93	167	2708	21.432	3.200	0.088	0.973
ID236354	236354	138	40.312	10.661	12.319	0	317	317	2	1	-10921639	155.190	155	105	202	3259	27.380	2.000	0.115	1.165
ID236353	236353	133	27.861	20.715	10.444	0	317	317	2	1	-10921639	114.667	121	62	174	2408	29.731	7.600	0.116	0.803
ID236352	236352	139	29.543	10.975	3.080	0	317	317	2	1	-10921639	101.667	105	59	143	2135	24.810	4.800	0.129	0.935
ID236359	236359	140	27.112	16.739	14.858	0	318	318	2	1	-10921639	133.857	133	90	167	2811	21.046	7.600	0.084	0.987
ID236358	236358	138	31.906	8.757	12.731	0	318	318	2	1	-10921639	148.619	149	87	208	3121	30.086	4.800	0.093	0.840
ID236357	236357	133	27.591	20.822	10.762	0	318	318	2	1	-10921639	107.714	111	49	158	2262	31.251	4.800	0.116	0.718
ID236356	236356	139	45.504	10.895	3.012	0	318	318	2	1	-10921639	102.619	102	46	195	2155	33.397	2.000	0.146	0.784
ID236347	236347	133	34.832	20.339	10.827	0	319	319	2	1	-10921639	127.476	127	83	167	2677	26.045	4.800	0.153	1.297
ID236346	236346	139	47.659	10.972	3.387	0	319	319	2	1	-10921639	116.524	121	52	189	2447	39.167	2.000	0.161	0.825
ID236349	236349	140	29.673	16.958	15.905	0	319	319	2	1	-10921639	128.762	130	96	171	2704	20.642	4.800	0.131	1.450
ID236348	236348	138	37.641	9.448	12.743	0	319	319	2	1	-10921639	144.667	143	99	192	3038	28.205	2.000	0.106	0.985
ID236361	236361	133	34.864	18.333	9.032	0	320	320	2	1	-10921639	139.429	143	99	183	2928	21.890	2.000	0.118	1.343
ID236360	236360	139	45.556	10.750	3.012	0	320	320	2	1	-10921639	106.667	108	52	177	2240	32.369	2.000	0.151	0.866
ID236363	236363	133	30.414	18.031	9.922	0	321	321	2	1	-10921639	138.143	139	90	171	2901	19.993	4.800	0.096	1.216
ID236362	236362	139	34.070	11.065	3.148	0	321	321	2	1	-10921639	100.048	105	34	146	2101	29.884	2.000	0.144	0.842
ID236364	236364	140	28.604	16.465	17.328	0	321	321	2	1	-10921639	122.714	115	83	171	2577	24.428	6.105	0.132	1.175
ID236370	236370	140	37.249	16.536	16.595	0	322	322	2	1	-10921639	115.143	115	65	167	2418	30.738	6.331	0.157	1.014
ID236369	236369	133	48.084	17.957	9.135	0	322	322	2	1	-10921639	130.524	133	83	227	2741	34.836	2.000	0.127	0.844
ID236368	236368	139	38.220	11.055	3.147	0	322	322	2	1	-10921639	101.286	102	43	161	2127	29.493	2.000	0.139	0.840
ID236367	236367	140	38.579	17.396	16.083	0	323	323	2	1	-10921639	129.619	130	93	186	2722	23.209	3.200	0.145	1.416
ID236366	236366	133	39.024	17.985	9.504	0	323	323	2	1	-10921639	136.286	130	96	195	2862	25.014	6.366	0.131	1.262
ID236365	236365	139	31.105	10.885	2.847	0	323	323	2	1	-10921639	101.571	108	52	149	2133	26.574	2.000	0.112	0.772
ID236371	236371	139	33.265	10.729	2.977	0	324	324	2	1	-10921639	94.429	96	46	139	1983	24.659	2.000	0.120	0.823
ID236375	236375	141	32.291	9.581	19.612	0	324	324	2	1	-10921639	86.429	87	40	143	1815	28.165	2.000	0.164	0.865
ID236374	236374	140	31.847	16.578	16.014	0	324	324	2	1	-10921639	129.571	136	80	171	2721	25.748	4.800	0.133	1.178
ID236373	236373	None	30.868	9.238	12.428	0	324	324	2	1	-10921639	131.000	127	80	174	2751	29.798	6.018	0.089	0.720
ID236372	236372	133	32.343	19.799	10.758	0	324	324	2	1	-10921639	124.095	121	71	171	2606	27.691	7.600	0.121	0.965
ID236383	236383	141	27.466	10.476	20.004	0	325	325	2	1	-10921639	83.048	90	34	127	1744	27.341	7.600	0.127	0.687
ID236382	236382	133	30.801	20.780	9.962	0	325	325	2	1	-10921639	103.667	115	46	146	2177	29.464	7.600	0.119	0.747
ID236381	236381	None	28.479	17.736	8.456	0	325	325	2	1	-10921639	126.810	127	80	174	2663	28.010	7.600	0.080	0.667
ID236379	236379	142	29.598	11.678	11.060	0	326	326	2	1	-10921639	152.238	155	115	183	3197	19.212	4.800	0.097	1.406
ID236378	236378	133	35.324	20.995	10.201	0	326	326	2	1	-10921639	101.667	108	52	149	2135	31.145	7.600	0.134	0.770
ID236377	236377	None	28.203	4.362	8.716	0	326	326	2	1	-10921639	91.810	96	49	130	1928	24.087	4.800	0.138	0.923
ID236376	236376	139	44.252	11.137	2.953	0	326	326	2	1	-10921639	108.476	105	52	164	2278	28.481	2.000	0.170	1.104
ID236380	236380	140	30.403	17.147	16.335	0	326	326	2	1	-10921639	122.857	121	93	158	2580	16.770	4.800	0.118	1.542
ID236398	236398	140	29.012	17.304	15.958	0	327	327	2	1	-10921639	117.143	118	80	164	2460	21.046	6.312	0.095	0.966
ID236397	236397	142	34.821	9.930	12.491	0	327	327	2	1	-10921639	152.429	152	108	192	3201	23.177	4.800	0.114	1.348
ID236396	236396	139	45.589	11.178	3.165	0	327	327	2	1	-10921639	116.286	124	52	186	2442	35.263	4.800	0.166	0.940
ID236385	236385	140	27.620	17.866	15.209	0	328	328	2	1	-10921639	120.524	124	74	161	2531	24.764	6.291	0.101	0.890
ID236384	236384	139	29.844	10.497	2.830	0	328	328	2	1	-10921639	93.095	93	46	146	1955	30.297	3.200	0.143	0.768
ID236395	236395	140	30.694	17.510	14.524	0	329	329	2	1	-10921639	124.810	124	62	174	2621	31.343	7.600	0.095	0.692
ID236394	236394	None	34.616	9.056	12.744	0	329	329	2	1	-10921639	143.048	146	108	208	3004	24.632	2.000	0.084	0.899
ID236393	236393	143	32.042	20.363	9.137	0	329	329	2	1	-10921639	112.381	115	59	149	2360	21.681	4.800	0.122	1.129
ID236392	236392	139	30.620	10.326	3.054	0	329	329	2	1	-10921639	92.143	96	37	139	1935	27.681	2.000	0.129	0.763
ID236391	236391	143	27.400	19.068	8.106	0	330	330	2	1	-10921639	126.381	127	74	161	2654	21.439	3.200	0.101	1.084
ID236390	236390	139	30.706	10.776	2.993	0	330	330	2	1	-10921639	102.667	105	52	133	2156	25.462	2.000	0.123	0.880
ID236389	236389	143	27.908	20.583	10.135	0	331	331	2	1	-10921639	108.810	111	37	161	2285	33.634	7.600	0.114	0.662
ID236388	236388	139	35.641	11.193	2.679	0	331	331	2	1	-10921639	109.333	111	52	152	2296	24.987	2.000	0.136	1.046
ID236387	236387	143	32.708	19.861	8.765	0	332	332	2	1	-10921639	117.381	121	65	167	2465	25.486	7.600	0.119	0.983
ID236386	236386	139	33.626	11.566	2.982	0	332	332	2	1	-10921639	108.000	118	49	152	2268	28.027	4.800	0.129	0.882
ID236399	236399	139	41.397	10.760	3.019	0	333	333	2	1	-10921639	108.286	118	40	161	2274	30.905	2.000	0.162	0.979
ID236401	236401	144	32.349	16.395	15.249	0	333	333	2	1	-10921639	141.333	146	105	189	2968	23.785	2.000	0.080	0.881
ID236400	236400	None	32.046	8.476	12.664	0	333	333	2	1	-10921639	154.619	149	121	192	3247	25.775	4.800	0.094	1.032
ID236403	236403	144	32.115	17.624	14.436	0	334	334	2	1	-10921639	140.095	143	77	177	2942	26.713	6.259	0.104	0.989
ID236402	236402	139	33.747	10.757	3.199	0	334	334	2	1	-10921639	99.095	105	40	146	2081	28.553	2.000	0.141	0.856
ID236404	236404	None	30.302	9.834	19.875	0	334	334	2	1	-10921639	89.238	93	46	136	1874	27.404	2.000	0.135	0.773
ID236409	236409	144	28.355	17.355	14.738	0	335	335	2	1	-10921639	136.381	136	93	174	2864	22.686	2.000	0.091	1.002
ID236418	236418	144	32.769	17.229	15.253	0	336	336	2	1	-10921639	138.286	143	93	171	2904	19.968	2.000	0.098	1.241
ID236417	236417	145	27.296	9.655	12.515	0	336	336	2	1	-10921639	150.381	146	115	192	3158	22.756	6.280	0.057	0.713
ID236416	236416	None	30.790	11.075	2.883	0	336	336	2	1	-10921639	93.571	96	43	164	1965	28.042	2.000	0.123	0.731
ID236415	236415	144	32.127	17.894	14.110	0	337	337	2	1	-10921639	140.571	139	93	177	2952	23.306	4.000	0.111	1.208
ID236414	236414	145	27.199	9.236	12.763	0	337	337	2	1	-10921639	138.952	143	87	180	2918	26.524	2.000	0.081	0.785
ID236408	236408	144	28.203	16.971	15.613	0	338	338	2	1	-10921639	125.048	124	71	167	2626	29.481	7.600	0.086	0.670
ID236411	236411	146	28.607	17.858	6.056	0	339	339	2	1	-10921639	105.190	111	49	146	2209	27.576	2.000	0.102	0.706
ID236410	236410	147	37.888	11.323	3.174	0	339	339	2	1	-10921639	100.000	105	40	174	2100	37.063	2.000	0.141	0.665
ID236413	236413	None	29.802	8.031	12.729	0	339	339	2	1	-10921639	129.762	127	90	171	2725	24.597	7.600	0.085	0.823
ID236412	236412	None	28.455	19.269	10.210	0	339	339	2	1	-10921639	121.000	121	77	158	2541	22.749	3.200	0.090	0.883
ID236407	236407	None	36.820	17.315	15.324	0	340	340	2	1	-10921639	130.143	121	96	177	2733	24.391	2.000	0.101	0.975
ID236406	236406	146	28.525	16.375	4.819	0	340	340	2	1	-10921639	108.190	105	59	143	2272	23.807	4.800	0.119	0.967
ID236405	236405	147	28.554	11.317	3.504	0	340	340	2	1	-10921639	110.190	115	71	146	2314	19.876	6.332	0.132	1.289
