# Supplementary material for: Progressive enhancement of kinetic proofreading in T cell antigen discrimination from receptor activation to DAG generation
Source: eLife. 2022 Sep 20;11:e75263. doi: 10.7554/eLife.75263 (PMC9536835; doi:10.7554/eLife.75263)
Supplement: Figure 5—source data 1. — Each data table is the TrackMate ‘spot-statistics’ output of one cell over four cycles of blue-light illumination (frames 0–40, 100–140, 200–240, and 300–340, with 3 s interval between frames). We calculated the lifetime of TrackIDs that existed at the start of each period of blue-light illumination that did not last for the full period and fit the resulting lifetime distributions using custom Python scripts available at https://github.com/dbritain/KP-paper (copy archived at swh:1:rev:167fa456901903740f0f3ee6a3e5324bc45207ea, Britain, 2022). [file elife-75263-fig5-data1.zip › Fig5SourceData/ZAP/zap1/cell2.csv]

Label	ID	TRACK_ID	QUALITY	POSITION_X	POSITION_Y	POSITION_Z	POSITION_T	FRAME	RADIUS	VISIBILITY	MANUAL_COLOR	MEAN_INTENSITY	MEDIAN_INTENSITY	MIN_INTENSITY	MAX_INTENSITY	TOTAL_INTENSITY	STANDARD_DEVIATION	ESTIMATED_DIAMETER	CONTRAST	SNR
ID121345	121345	0	75.754	29.940	22.111	0	0	0	2	1	-10921639	169.190	157	116	255	3553	47.887	2.000	0.175	1.051
ID121344	121344	1	60.496	17.765	20.880	0	0	0	2	1	-10921639	175.333	180	112	255	3682	41.083	4.800	0.155	1.143
ID121347	121347	2	70.379	40.932	25.931	0	0	0	2	1	-10921639	171.190	157	112	255	3595	44.842	2.000	0.138	0.929
ID121346	121346	None	88.149	0.000	26.000	0	0	0	2	1	-10921639	118.762	112	14	255	2494	88.378	2.000	0.319	0.650
ID121349	121349	None	27.893	16.439	29.358	0	0	0	2	1	-10921639	127.714	120	90	210	2682	31.839	2.000	0.065	0.493
ID121348	121348	3	34.554	46.029	26.278	0	0	0	2	1	-10921639	124.286	127	60	183	2610	33.662	2.000	0.082	0.560
ID121351	121351	None	87.948	0.000	31.000	0	0	0	2	1	-10921639	116.952	108	10	255	2456	88.842	2.000	0.334	0.660
ID121350	121350	4	56.570	43.976	30.301	0	0	0	2	1	-10921639	148.048	138	97	255	3109	43.796	2.000	0.098	0.602
ID121353	121353	None	30.997	16.196	33.049	0	0	0	2	1	-10921639	142.190	142	97	198	2986	29.190	2.000	0.050	0.463
ID121352	121352	None	32.806	37.319	31.961	0	0	0	2	1	-10921639	181.286	176	123	255	3807	40.575	2.000	0.047	0.401
ID121355	121355	5	35.941	20.931	35.100	0	0	0	2	1	-10921639	180.000	172	135	255	3780	35.465	2.000	0.053	0.506
ID121354	121354	6	53.376	26.751	33.378	0	0	0	2	1	-10921639	220.952	236	135	255	4640	38.858	2.000	0.107	1.097
ID121357	121357	None	91.256	0.000	37.000	0	0	0	2	1	-10921639	121.333	112	17	255	2548	87.096	2.000	0.346	0.716
ID121356	121356	None	30.490	44.066	36.128	0	0	0	2	1	-10921639	130.524	123	90	176	2741	28.012	2.000	0.087	0.743
ID121359	121359	7	46.867	35.940	36.583	0	0	0	2	1	-10921639	228.000	243	172	255	4788	31.334	2.000	0.096	1.279
ID121358	121358	8	50.564	23.094	37.217	0	0	0	2	1	-10921639	190.190	191	127	255	3994	34.724	7.600	0.096	0.962
ID121361	121361	None	87.666	0.000	42.000	0	0	0	2	1	-10921639	117.000	108	7	255	2457	89.658	2.000	0.320	0.633
ID121360	121360	None	27.695	41.257	37.233	0	0	0	2	1	-10921639	163.524	168	93	221	3434	29.075	7.600	0.047	0.505
ID121363	121363	None	91.563	0.000	49.000	0	0	0	2	1	-10921639	119.286	116	7	255	2505	89.512	2.000	0.350	0.691
ID121362	121362	10	49.875	29.759	43.932	0	0	0	2	1	-10921639	172.286	168	127	255	3618	34.693	2.000	0.084	0.773
ID121365	121365	12	60.125	37.635	49.439	0	0	0	2	1	-10921639	192.905	183	131	255	4051	48.760	2.000	0.120	0.848
ID121364	121364	14	47.028	34.264	49.434	0	0	0	2	1	-10921639	209.524	213	153	255	4400	33.885	2.000	0.101	1.134
ID121367	121367	None	90.139	0.000	54.000	0	0	0	2	1	-10921639	118.190	112	14	255	2482	88.765	2.000	0.340	0.676
ID121366	121366	16	52.422	53.000	50.000	0	0	0	2	1	-10921639	107.714	105	70	172	2262	28.362	2.000	0.252	1.530
ID121368	121368	None	89.128	0.000	57.000	0	0	0	2	1	-10921639	116.381	108	10	255	2444	89.638	2.000	0.342	0.661
ID121323	121323	None	93.966	0.000	0.000	0	0	0	2	1	-10921639	198.810	225	119	255	4175	59.040	4.000	0.296	1.540
ID121325	121325	None	81.323	9.000	0.000	0	0	0	2	1	-10921639	124.333	120	24	255	2611	84.368	2.000	0.267	0.622
ID121324	121324	None	77.169	6.000	0.000	0	0	0	2	1	-10921639	124.905	116	21	255	2623	82.951	2.000	0.255	0.612
ID121327	121327	None	78.279	29.000	0.000	0	0	0	2	1	-10921639	144.571	150	38	255	3036	76.129	2.000	0.229	0.708
ID121326	121326	None	78.473	22.000	0.000	0	0	0	2	1	-10921639	169.238	165	56	255	3554	63.117	2.000	0.218	0.958
ID121329	121329	None	89.122	48.000	0.000	0	0	0	2	1	-10921639	124.762	123	21	255	2620	85.113	2.000	0.328	0.724
ID121328	121328	None	88.653	42.000	0.000	0	0	0	2	1	-10921639	121.333	116	17	255	2548	87.409	2.000	0.329	0.688
ID121331	121331	None	81.002	0.000	6.000	0	0	0	2	1	-10921639	151.286	150	52	255	3177	71.111	2.000	0.259	0.875
ID121330	121330	9	54.238	26.537	5.098	0	0	0	2	1	-10921639	101.190	108	41	202	2125	43.871	2.000	0.197	0.760
ID121333	121333	11	33.545	31.117	9.649	0	0	0	2	1	-10921639	88.095	86	48	142	1850	25.973	2.000	0.117	0.710
ID121332	121332	13	60.505	20.188	7.843	0	0	0	2	1	-10921639	159.762	153	101	255	3355	44.998	7.600	0.161	0.984
ID121335	121335	None	86.311	0.000	12.000	0	0	0	2	1	-10921639	129.381	127	24	255	2717	83.411	2.000	0.293	0.702
ID121334	121334	15	55.672	37.089	9.983	0	0	0	2	1	-10921639	119.238	116	45	195	2504	39.544	2.000	0.192	0.972
ID121337	121337	17	90.840	41.783	11.700	0	0	0	2	1	-10921639	142.905	135	75	255	3001	56.729	2.000	0.295	1.147
ID121336	121336	18	84.180	15.954	11.909	0	0	0	2	1	-10921639	184.286	187	105	255	3870	46.998	4.800	0.252	1.578
ID121339	121339	None	89.550	0.000	17.000	0	0	0	2	1	-10921639	129.476	127	28	255	2719	83.039	2.000	0.306	0.730
ID121338	121338	None	30.527	24.959	15.061	0	0	0	2	1	-10921639	115.000	120	75	161	2415	26.670	2.000	0.085	0.673
ID121341	121341	None	33.689	47.016	18.008	0	0	0	2	1	-10921639	64.286	60	33	150	1350	26.280	2.000	0.155	0.655
ID121340	121340	None	38.341	38.556	17.134	0	0	0	2	1	-10921639	132.524	138	78	195	2783	28.439	2.000	0.134	1.104
ID121343	121343	None	87.042	0.000	21.000	0	0	0	2	1	-10921639	122.714	116	10	255	2577	86.670	2.000	0.303	0.659
ID121342	121342	19	45.810	36.566	19.752	0	0	0	2	1	-10921639	150.762	150	105	210	3166	27.620	4.800	0.143	1.366
ID121379	121379	9	48.813	26.475	5.219	0	1	1	2	1	-10921639	108.190	105	63	168	2272	30.856	2.000	0.206	1.197
ID121378	121378	20	43.329	20.662	5.418	0	1	1	2	1	-10921639	137.286	135	97	195	2883	29.888	2.000	0.128	1.039
ID121381	121381	11	30.508	31.217	9.799	0	1	1	2	1	-10921639	94.286	86	56	168	1980	28.127	2.000	0.163	0.942
ID121380	121380	13	33.784	20.175	8.693	0	1	1	2	1	-10921639	133.381	135	93	195	2801	27.877	7.600	0.073	0.650
ID121383	121383	18	61.648	15.299	12.072	0	1	1	2	1	-10921639	154.952	142	101	255	3254	40.391	2.000	0.168	1.106
ID121382	121382	15	44.575	37.198	10.131	0	1	1	2	1	-10921639	91.667	86	41	165	1925	37.469	2.000	0.135	0.584
ID121385	121385	None	40.463	30.956	12.740	0	1	1	2	1	-10921639	99.810	90	67	183	2096	31.808	2.000	0.108	0.614
ID121384	121384	17	64.982	41.874	11.689	0	1	1	2	1	-10921639	127.619	123	63	217	2680	40.796	2.000	0.227	1.159
ID121387	121387	19	47.713	37.612	18.800	0	1	1	2	1	-10921639	150.571	146	93	236	3162	38.462	7.600	0.122	0.850
ID121386	121386	22	60.178	14.875	18.469	0	1	1	2	1	-10921639	149.952	153	78	232	3149	46.317	2.000	0.153	0.859
ID121389	121389	0	76.272	29.833	22.372	0	1	1	2	1	-10921639	163.524	157	86	255	3434	54.807	2.000	0.185	0.930
ID121388	121388	1	48.540	18.649	21.327	0	1	1	2	1	-10921639	157.381	153	97	255	3305	39.010	2.000	0.093	0.689
ID121391	121391	3	38.618	45.439	26.262	0	1	1	2	1	-10921639	143.381	138	90	221	3011	37.900	2.000	0.078	0.547
ID121390	121390	2	53.477	41.140	26.114	0	1	1	2	1	-10921639	168.095	165	108	255	3530	37.699	2.000	0.101	0.817
ID121393	121393	4	38.447	44.198	29.764	0	1	1	2	1	-10921639	149.714	146	112	210	3144	29.863	7.600	0.079	0.737
ID121392	121392	None	30.618	31.962	27.182	0	1	1	2	1	-10921639	161.571	165	116	217	3393	27.484	2.000	0.048	0.535
ID121395	121395	5	38.416	21.000	35.310	0	1	1	2	1	-10921639	183.619	191	131	236	3856	32.377	7.600	0.078	0.816
ID121394	121394	6	45.865	27.136	33.838	0	1	1	2	1	-10921639	228.143	225	157	255	4791	28.417	4.800	0.091	1.341
ID121397	121397	8	42.434	22.967	37.066	0	1	1	2	1	-10921639	190.476	191	127	243	4000	31.543	2.000	0.095	1.043
ID121396	121396	7	36.484	37.106	35.650	0	1	1	2	1	-10921639	238.524	255	180	255	5009	22.279	4.800	0.082	1.618
ID121399	121399	14	55.178	34.045	49.219	0	1	1	2	1	-10921639	207.667	210	150	255	4361	34.702	2.000	0.102	1.106
ID121398	121398	10	45.190	29.410	43.477	0	1	1	2	1	-10921639	178.048	176	127	243	3739	37.118	2.000	0.101	0.884
ID121401	121401	16	49.986	53.000	50.000	0	1	1	2	1	-10921639	103.714	101	63	161	2178	30.829	3.200	0.228	1.251
ID121400	121400	12	48.497	38.267	48.729	0	1	1	2	1	-10921639	195.429	202	135	255	4104	30.298	4.800	0.117	1.351
ID121402	121402	None	30.431	53.000	59.000	0	1	1	2	1	-10921639	94.286	93	70	120	1980	18.161	2.000	0.201	1.740
ID121281	121281	19	33.199	35.513	20.278	0	2	2	2	1	-10921639	125.048	120	86	168	2626	24.622	2.000	0.106	0.972
ID121280	121280	22	33.228	14.096	18.097	0	2	2	2	1	-10921639	121.571	120	71	191	2553	29.847	2.000	0.081	0.610
ID121283	121283	0	44.605	30.101	22.296	0	2	2	2	1	-10921639	142.190	142	97	195	2986	30.132	2.000	0.143	1.184
ID121282	121282	1	43.581	16.499	20.554	0	2	2	2	1	-10921639	143.333	146	93	198	3010	31.493	7.600	0.131	1.053
ID121285	121285	3	29.814	44.943	27.042	0	2	2	2	1	-10921639	129.429	135	75	176	2718	30.245	2.000	0.073	0.583
ID121284	121284	2	47.964	40.735	26.202	0	2	2	2	1	-10921639	152.238	150	90	236	3197	38.891	2.000	0.090	0.645
ID121287	121287	7	48.995	36.078	36.170	0	2	2	2	1	-10921639	210.667	198	157	255	4424	30.259	2.000	0.094	1.197
ID121286	121286	6	50.465	27.249	33.825	0	2	2	2	1	-10921639	207.667	198	168	255	4361	30.907	2.000	0.093	1.142
ID121289	121289	12	43.519	37.676	48.057	0	2	2	2	1	-10921639	173.048	191	116	225	3634	34.724	2.000	0.106	0.957
ID121288	121288	10	33.709	29.719	43.476	0	2	2	2	1	-10921639	150.381	150	105	225	3158	30.722	2.000	0.044	0.410
ID121291	121291	16	37.783	53.000	50.000	0	2	2	2	1	-10921639	86.952	86	45	146	1826	26.187	2.000	0.200	1.106
ID121290	121290	14	50.362	34.118	49.128	0	2	2	2	1	-10921639	183.238	183	138	255	3848	33.065	2.000	0.105	1.057
ID121275	121275	20	34.163	20.532	6.165	0	2	2	2	1	-10921639	132.714	135	82	195	2787	28.800	6.380	0.103	0.859
ID121277	121277	13	39.967	20.102	8.631	0	2	2	2	1	-10921639	131.048	127	71	225	2752	36.182	2.000	0.069	0.469
ID121276	121276	9	41.615	26.159	5.543	0	2	2	2	1	-10921639	95.857	93	41	172	2013	32.856	2.000	0.135	0.696
ID121279	121279	17	42.729	41.901	11.667	0	2	2	2	1	-10921639	95.095	93	56	161	1997	25.006	2.000	0.201	1.273
ID121278	121278	18	41.287	15.082	12.162	0	2	2	2	1	-10921639	144.333	142	93	187	3031	25.924	4.800	0.146	1.415
ID121293	121293	9	29.150	26.070	5.665	0	3	3	2	1	-10921639	77.286	75	37	142	1623	25.314	2.000	0.105	0.582
ID121292	121292	20	36.461	20.231	5.567	0	3	3	2	1	-10921639	130.619	127	101	210	2743	25.295	6.333	0.097	0.914
ID121295	121295	15	31.228	36.585	10.523	0	3	3	2	1	-10921639	78.714	75	37	153	1653	25.448	2.000	0.115	0.636
ID121294	121294	13	35.093	19.805	9.188	0	3	3	2	1	-10921639	134.571	135	82	176	2826	27.640	2.000	0.087	0.777
ID121297	121297	18	30.893	14.668	12.122	0	3	3	2	1	-10921639	138.143	135	108	176	2901	18.017	7.600	0.100	1.399
ID121296	121296	17	48.422	41.744	11.202	0	3	3	2	1	-10921639	92.905	97	37	165	1951	35.100	2.000	0.205	0.901
ID121299	121299	1	46.655	16.929	20.981	0	3	3	2	1	-10921639	148.810	142	97	191	3125	30.066	7.600	0.141	1.225
ID121298	121298	19	28.532	36.074	19.933	0	3	3	2	1	-10921639	131.238	131	90	172	2756	23.828	2.000	0.084	0.856
ID121301	121301	None	32.183	17.316	28.845	0	3	3	2	1	-10921639	132.571	131	82	168	2784	24.062	2.000	0.098	0.983
ID121300	121300	0	29.638	30.606	21.497	0	3	3	2	1	-10921639	132.381	138	78	172	2780	25.137	3.200	0.088	0.854
ID121303	121303	None	35.336	16.320	33.215	0	3	3	2	1	-10921639	138.571	131	93	187	2910	28.901	2.000	0.098	0.857
ID121302	121302	4	30.093	43.809	30.298	0	3	3	2	1	-10921639	147.190	150	120	183	3091	19.760	7.600	0.087	1.186
ID121305	121305	5	36.899	21.023	35.788	0	3	3	2	1	-10921639	169.095	180	116	217	3551	26.387	2.000	0.082	0.968
ID121304	121304	6	49.284	26.909	34.338	0	3	3	2	1	-10921639	216.571	206	161	255	4548	30.324	2.000	0.100	1.296
ID121307	121307	10	35.688	29.252	44.103	0	3	3	2	1	-10921639	159.571	157	120	213	3351	27.858	2.000	0.084	0.887
ID121306	121306	7	46.011	36.168	36.800	0	3	3	2	1	-10921639	230.762	236	195	255	4846	19.225	4.800	0.110	2.378
ID121309	121309	12	50.995	38.029	48.318	0	3	3	2	1	-10921639	179.048	176	116	247	3760	38.993	2.000	0.094	0.786
ID121308	121308	None	33.720	33.970	44.038	0	3	3	2	1	-10921639	188.238	191	150	243	3953	21.598	2.000	0.065	1.063
ID121311	121311	16	39.256	53.000	50.000	0	3	3	2	1	-10921639	81.952	82	45	153	1721	26.735	2.000	0.214	1.079
ID121310	121310	14	36.181	33.726	49.322	0	3	3	2	1	-10921639	178.905	176	146	243	3757	24.376	2.000	0.065	0.899
ID121409	121409	0	27.304	30.116	22.864	0	4	4	2	1	-10921639	136.810	131	105	172	2873	19.704	7.600	0.073	0.942
ID121408	121408	19	29.982	36.627	19.469	0	4	4	2	1	-10921639	120.524	123	82	161	2531	23.218	2.000	0.101	0.953
ID121411	121411	4	33.264	45.432	31.190	0	4	4	2	1	-10921639	129.952	127	93	180	2729	23.871	2.000	0.137	1.315
ID121410	121410	None	31.315	32.072	26.314	0	4	4	2	1	-10921639	149.048	150	101	213	3130	27.160	2.000	0.067	0.687
ID121413	121413	None	27.458	30.098	34.718	0	4	4	2	1	-10921639	183.190	187	127	225	3847	27.681	7.600	0.041	0.524
ID121412	121412	5	37.236	19.196	33.899	0	4	4	2	1	-10921639	151.810	150	90	191	3188	29.240	3.200	0.091	0.866
ID121415	121415	12	30.825	38.102	48.215	0	4	4	2	1	-10921639	156.810	153	116	198	3293	21.775	4.800	0.087	1.150
ID121414	121414	7	44.940	36.532	35.759	0	4	4	2	1	-10921639	204.238	202	146	255	4289	26.578	6.247	0.107	1.483
ID121416	121416	16	37.806	53.000	51.000	0	4	4	2	1	-10921639	80.286	78	45	131	1686	21.352	2.000	0.228	1.395
ID121407	121407	15	42.688	36.441	10.779	0	4	4	2	1	-10921639	80.333	71	33	168	1687	34.305	2.000	0.172	0.687
ID121406	121406	20	28.803	20.008	5.727	0	4	4	2	1	-10921639	116.619	112	90	165	2449	19.017	6.323	0.087	0.986
ID121317	121317	4	37.036	45.025	31.205	0	5	5	2	1	-10921639	132.190	123	112	176	2776	19.002	2.000	0.125	1.548
ID121316	121316	None	39.492	17.974	22.101	0	5	5	2	1	-10921639	136.857	135	93	180	2874	21.324	2.000	0.132	1.492
ID121319	121319	7	37.853	36.060	36.610	0	5	5	2	1	-10921639	190.048	191	123	251	3991	30.511	2.000	0.068	0.795
ID121318	121318	5	34.240	20.863	32.885	0	5	5	2	1	-10921639	164.571	157	120	225	3456	25.938	4.800	0.088	1.032
ID121321	121321	None	27.338	29.307	43.584	0	5	5	2	1	-10921639	138.667	138	101	195	2912	25.937	4.800	0.069	0.694
ID121320	121320	None	28.398	33.951	43.423	0	5	5	2	1	-10921639	167.810	161	123	217	3524	21.377	2.000	0.060	0.883
ID121322	121322	16	33.951	53.000	51.000	0	5	5	2	1	-10921639	73.952	67	52	131	1553	22.044	2.000	0.201	1.124
ID121424	121424	None	29.281	53.000	59.000	0	6	6	2	1	-10921639	91.238	90	70	131	1916	17.711	6.206	0.198	1.706
ID121417	121417	None	28.925	19.852	8.306	0	6	6	2	1	-10921639	127.143	131	86	157	2670	17.934	2.000	0.117	1.490
ID121419	121419	None	29.709	32.227	27.184	0	6	6	2	1	-10921639	150.000	146	112	217	3150	26.868	2.000	0.042	0.447
ID121418	121418	None	28.642	14.436	8.951	0	6	6	2	1	-10921639	119.095	123	86	153	2501	19.514	4.800	0.130	1.407
ID121421	121421	7	39.514	35.633	36.477	0	6	6	2	1	-10921639	202.190	206	120	255	4246	34.165	4.800	0.087	0.950
ID121420	121420	None	29.852	16.959	28.318	0	6	6	2	1	-10921639	121.524	120	78	176	2552	26.237	2.000	0.092	0.778
ID121423	121423	16	41.026	53.000	51.000	0	6	6	2	1	-10921639	63.905	52	30	161	1342	33.802	2.000	0.187	0.597
ID121422	121422	21	41.123	34.967	47.592	0	6	6	2	1	-10921639	170.048	180	101	217	3571	32.657	2.000	0.107	1.010
ID121369	121369	None	39.690	31.377	22.268	0	7	7	2	1	-10921639	138.619	131	90	213	2911	31.955	2.000	0.097	0.765
ID121371	121371	None	30.462	37.159	34.615	0	7	7	2	1	-10921639	172.952	176	127	210	3632	24.671	2.000	0.049	0.661
ID121370	121370	None	29.785	45.324	31.632	0	7	7	2	1	-10921639	115.619	116	75	157	2428	20.551	2.000	0.106	1.082
ID121373	121373	21	38.039	34.820	47.146	0	7	7	2	1	-10921639	164.905	161	127	217	3463	23.845	2.000	0.096	1.216
ID121372	121372	7	36.397	33.630	36.578	0	7	7	2	1	-10921639	185.143	191	142	251	3888	25.352	2.000	0.082	1.112
ID121374	121374	16	28.967	53.000	53.000	0	7	7	2	1	-10921639	68.905	60	38	131	1447	26.096	2.000	0.170	0.768
ID121377	121377	21	36.471	34.973	48.050	0	8	8	2	1	-10921639	156.667	153	108	206	3290	25.433	2.000	0.081	0.924
ID121376	121376	7	36.313	34.291	36.617	0	8	8	2	1	-10921639	189.762	195	146	243	3985	26.239	7.600	0.076	1.024
ID121375	121375	None	31.980	31.581	27.179	0	8	8	2	1	-10921639	145.429	135	108	221	3054	31.104	2.000	0.041	0.369
ID121313	121313	7	37.348	34.263	35.933	0	9	9	2	1	-10921639	184.429	183	135	228	3873	24.919	4.800	0.088	1.201
ID121312	121312	None	32.549	37.122	9.939	0	9	9	2	1	-10921639	53.571	48	18	116	1125	23.462	2.000	0.194	0.741
ID121315	121315	21	36.491	34.343	48.203	0	9	9	2	1	-10921639	144.810	142	108	213	3041	25.234	2.000	0.080	0.847
ID121314	121314	None	29.531	37.648	39.703	0	9	9	2	1	-10921639	149.524	150	93	195	3140	27.142	2.000	0.082	0.831
ID121425	121425	None	27.776	32.086	22.939	0	10	10	2	1	-10921639	129.429	131	82	176	2718	24.238	2.000	0.061	0.612
ID121426	121426	7	46.406	33.690	36.057	0	10	10	2	1	-10921639	182.619	180	142	232	3835	26.667	4.800	0.111	1.373
ID121405	121405	7	52.849	34.010	35.801	0	11	11	2	1	-10921639	184.857	172	150	255	3882	28.694	2.000	0.116	1.344
ID121404	121404	None	32.593	27.709	30.943	0	11	11	2	1	-10921639	149.190	146	105	210	3133	23.043	2.000	0.078	0.939
ID121403	121403	None	31.902	30.246	17.117	0	11	11	2	1	-10921639	108.571	105	82	157	2280	19.702	4.800	0.126	1.232
ID121428	121428	7	45.255	33.497	36.414	0	12	12	2	1	-10921639	188.381	191	135	247	3956	28.454	4.800	0.114	1.350
ID121427	121427	None	30.553	24.082	31.222	0	12	12	2	1	-10921639	142.571	142	93	191	2994	24.059	2.000	0.073	0.801
ID121429	121429	None	28.642	31.172	26.990	0	13	13	2	1	-10921639	144.476	142	112	191	3034	21.049	2.000	0.062	0.807
ID121431	121431	7	32.265	33.198	36.466	0	13	13	2	1	-10921639	182.238	180	153	221	3827	19.419	6.314	0.076	1.319
ID121430	121430	None	27.132	17.056	32.839	0	13	13	2	1	-10921639	105.048	97	75	146	2206	20.213	2.000	0.114	1.066
ID121437	121437	7	32.691	32.188	34.983	0	14	14	2	1	-10921639	181.095	180	135	225	3803	24.851	4.800	0.088	1.184
ID121438	121438	23	29.790	35.933	47.137	0	14	14	2	1	-10921639	139.952	138	101	168	2939	18.999	2.000	0.093	1.257
ID121444	121444	23	33.494	36.176	47.230	0	15	15	2	1	-10921639	135.476	135	93	187	2845	27.281	2.000	0.090	0.822
ID121443	121443	7	31.283	30.424	35.368	0	15	15	2	1	-10921639	187.857	187	150	217	3945	19.150	6.329	0.086	1.557
ID121433	121433	7	55.833	31.214	35.138	0	16	16	2	1	-10921639	187.571	183	135	251	3939	29.115	2.000	0.139	1.570
ID121432	121432	None	28.126	42.553	33.279	0	16	16	2	1	-10921639	106.476	112	52	153	2236	29.008	4.800	0.115	0.759
ID121434	121434	23	28.800	37.737	48.019	0	16	16	2	1	-10921639	106.571	105	67	157	2238	25.596	2.000	0.110	0.824
ID121441	121441	None	28.778	34.113	45.494	0	17	17	2	1	-10921639	132.048	131	97	176	2773	21.972	7.600	0.088	0.974
ID121440	121440	7	37.355	31.355	34.444	0	17	17	2	1	-10921639	172.048	172	123	240	3613	27.143	2.000	0.090	1.046
ID121439	121439	24	31.467	17.283	32.487	0	17	17	2	1	-10921639	103.048	105	56	150	2164	27.593	6.335	0.123	0.816
ID121449	121449	24	33.865	17.169	32.250	0	18	18	2	1	-10921639	109.286	108	71	150	2295	22.361	6.380	0.152	1.290
ID121451	121451	None	27.704	35.550	49.376	0	18	18	2	1	-10921639	109.429	105	75	153	2298	22.582	6.185	0.095	0.843
ID121450	121450	7	37.797	32.484	35.788	0	18	18	2	1	-10921639	172.952	176	116	232	3632	29.488	3.200	0.090	0.969
ID121445	121445	24	32.264	17.594	32.947	0	19	19	2	1	-10921639	112.381	108	82	157	2360	17.486	4.800	0.129	1.468
ID121436	121436	7	28.548	32.948	36.263	0	20	20	2	1	-10921639	165.333	165	131	217	3472	22.204	6.047	0.092	1.256
ID121435	121435	24	42.296	17.759	32.841	0	20	20	2	1	-10921639	112.095	116	75	165	2354	23.664	7.600	0.166	1.346
ID121442	121442	7	35.992	34.349	36.015	0	21	21	2	1	-10921639	164.238	165	120	202	3449	22.759	7.600	0.085	1.135
ID121453	121453	None	39.647	32.119	33.613	0	22	22	2	1	-10921639	164.619	157	123	221	3457	26.396	7.600	0.088	1.010
ID121452	121452	None	35.521	16.741	33.170	0	22	22	2	1	-10921639	94.333	93	56	135	1981	20.934	2.000	0.170	1.311
ID121454	121454	7	29.072	34.837	35.992	0	22	22	2	1	-10921639	158.905	161	120	195	3337	22.059	7.600	0.073	0.981
ID121448	121448	None	27.247	35.780	47.025	0	23	23	2	1	-10921639	114.286	112	86	146	2400	16.617	6.282	0.106	1.320
ID121447	121447	7	28.797	34.710	36.171	0	23	23	2	1	-10921639	158.524	165	116	191	3329	20.870	3.200	0.085	1.184
ID121446	121446	None	31.134	21.665	8.461	0	23	23	2	1	-10921639	82.905	86	45	123	1741	22.696	6.340	0.175	1.089
ID121457	121457	7	28.640	34.834	36.233	0	24	24	2	1	-10921639	153.810	153	120	187	3230	19.104	4.800	0.088	1.302
ID121456	121456	None	31.920	17.480	33.246	0	24	24	2	1	-10921639	84.571	82	37	123	1776	28.781	2.000	0.159	0.806
ID121458	121458	35	27.259	40.587	38.970	0	24	24	2	1	-10921639	115.905	123	67	150	2434	23.177	4.800	0.119	1.066
ID121455	121455	25	28.536	32.032	32.291	0	24	24	2	1	-10921639	151.905	157	120	191	3190	21.095	2.000	0.072	0.962
ID121459	121459	None	33.872	21.847	8.914	0	25	25	2	1	-10921639	90.714	86	60	142	1905	19.759	4.800	0.176	1.372
ID121461	121461	7	35.677	34.793	36.184	0	25	25	2	1	-10921639	155.429	161	112	187	3264	23.306	2.000	0.105	1.263
ID121460	121460	25	33.086	31.013	32.264	0	25	25	2	1	-10921639	151.857	157	93	202	3189	24.670	2.000	0.098	1.096
ID121463	121463	26	28.794	30.998	43.871	0	25	25	2	1	-10921639	113.762	112	75	153	2389	21.145	4.800	0.117	1.128
ID121462	121462	35	29.107	40.937	37.771	0	25	25	2	1	-10921639	115.524	120	67	153	2426	22.846	2.000	0.108	0.985
ID121465	121465	7	34.589	35.669	36.429	0	26	26	2	1	-10921639	159.857	165	116	195	3357	22.046	4.800	0.102	1.344
ID121464	121464	25	30.296	31.424	32.316	0	26	26	2	1	-10921639	167.143	168	138	206	3510	17.396	4.800	0.091	1.597
ID121466	121466	26	35.395	31.024	43.838	0	26	26	2	1	-10921639	114.048	116	56	153	2395	25.007	2.000	0.124	1.009
ID121471	121471	None	28.347	40.835	39.038	0	27	27	2	1	-10921639	106.000	105	67	146	2226	24.546	2.000	0.121	0.932
ID121470	121470	27	30.746	21.604	8.907	0	27	27	2	1	-10921639	77.333	71	41	112	1624	20.053	4.800	0.197	1.270
ID121473	121473	None	28.358	17.793	32.835	0	28	28	2	1	-10921639	79.048	82	48	123	1660	19.260	2.000	0.157	1.113
ID121472	121472	27	36.292	22.975	9.781	0	28	28	2	1	-10921639	93.048	90	63	123	1954	16.572	4.800	0.201	1.880
ID121474	121474	None	27.297	35.829	35.867	0	28	28	2	1	-10921639	146.048	146	112	176	3067	18.739	2.000	0.074	1.080
ID121469	121469	None	36.691	33.893	47.410	0	29	29	2	1	-10921639	116.524	108	82	195	2447	25.266	2.000	0.114	0.944
ID121468	121468	27	45.241	21.729	8.947	0	29	29	2	1	-10921639	87.905	90	37	165	1846	28.719	2.000	0.235	1.167
ID121467	121467	28	27.228	0.000	6.000	0	29	29	2	1	-10921639	49.048	56	22	67	1030	16.305	2.000	0.309	1.420
ID121477	121477	28	28.697	0.000	7.000	0	30	30	2	1	-10921639	51.000	49	30	71	1071	12.470	4.800	0.373	2.220
ID121479	121479	None	27.897	41.887	38.435	0	30	30	2	1	-10921639	95.000	101	45	127	1995	25.434	2.000	0.106	0.716
ID121478	121478	27	38.227	22.828	10.440	0	30	30	2	1	-10921639	95.143	93	60	127	1998	21.659	4.800	0.232	1.656
ID121482	121482	27	27.576	22.584	10.750	0	31	31	2	1	-10921639	87.095	90	63	123	1829	15.751	7.600	0.150	1.446
ID121476	121476	None	29.017	28.096	32.620	0	32	32	2	1	-10921639	134.095	131	86	172	2816	21.730	6.354	0.090	1.024
ID121475	121475	None	31.954	31.081	22.091	0	32	32	2	1	-10921639	109.048	108	71	153	2290	20.899	2.000	0.119	1.112
ID121483	121483	None	28.919	33.698	45.741	0	33	33	2	1	-10921639	107.095	105	63	146	2249	21.934	6.382	0.111	0.977
ID121481	121481	29	27.742	29.154	33.225	0	34	34	2	1	-10921639	154.476	157	131	180	3244	15.220	4.800	0.106	1.948
ID121480	121480	30	32.867	31.223	22.006	0	34	34	2	1	-10921639	110.619	108	75	150	2323	21.184	2.000	0.117	1.095
ID121488	121488	32	29.645	36.463	47.270	0	35	35	2	1	-10921639	109.333	116	56	138	2296	18.982	4.800	0.169	1.669
ID121485	121485	30	33.335	30.971	22.046	0	35	35	2	1	-10921639	101.619	101	56	161	2134	26.103	2.000	0.105	0.738
ID121484	121484	None	40.598	22.674	9.907	0	35	35	2	1	-10921639	83.905	78	52	123	1762	22.262	2.000	0.234	1.428
ID121487	121487	31	30.438	34.950	36.541	0	35	35	2	1	-10921639	129.952	127	101	191	2729	24.148	6.390	0.076	0.763
ID121486	121486	29	27.269	29.772	34.233	0	35	35	2	1	-10921639	144.476	146	105	176	3034	20.101	7.600	0.072	0.971
ID121489	121489	29	35.717	28.662	34.925	0	36	36	2	1	-10921639	148.286	150	101	191	3114	21.896	4.800	0.115	1.395
ID121491	121491	None	28.149	26.813	41.864	0	36	36	2	1	-10921639	90.810	93	56	120	1907	16.863	4.800	0.152	1.418
ID121490	121490	31	31.343	35.329	37.221	0	36	36	2	1	-10921639	128.667	123	105	180	2702	20.043	2.000	0.099	1.154
ID121492	121492	32	39.101	35.926	47.307	0	36	36	2	1	-10921639	103.238	108	67	142	2168	22.260	2.000	0.165	1.316
ID121496	121496	31	34.627	34.877	37.078	0	37	37	2	1	-10921639	122.048	112	82	176	2563	24.816	2.000	0.101	0.904
ID121493	121493	None	27.006	35.868	20.578	0	38	38	2	1	-10921639	98.190	93	75	138	2062	16.609	4.800	0.119	1.257
ID121495	121495	None	30.510	35.691	36.975	0	39	39	2	1	-10921639	123.381	123	90	172	2591	24.165	2.000	0.077	0.729
ID121494	121494	33	28.924	30.247	32.573	0	39	39	2	1	-10921639	143.238	142	116	183	3008	15.446	4.800	0.110	1.836
ID121500	121500	34	45.531	35.006	47.527	0	40	40	2	1	-10921639	109.667	116	52	168	2303	31.173	4.800	0.199	1.169
ID121499	121499	None	28.602	29.404	42.542	0	40	40	2	1	-10921639	86.333	86	37	150	1813	30.009	2.000	0.127	0.648
ID121498	121498	33	43.836	30.563	33.106	0	40	40	2	1	-10921639	147.810	142	93	198	3104	31.518	2.000	0.128	1.067
ID121497	121497	34	29.962	34.699	47.924	0	41	41	2	1	-10921639	94.286	93	60	135	1980	21.312	4.800	0.174	1.313
ID121505	121505	34	29.563	34.036	47.343	0	42	42	2	1	-10921639	103.286	101	67	135	2169	17.056	2.000	0.117	1.272
ID121501	121501	34	29.209	33.203	46.327	0	43	43	2	1	-10921639	107.048	105	71	157	2248	23.288	2.000	0.088	0.740
ID121507	121507	36	32.603	30.744	32.331	0	44	44	2	1	-10921639	120.714	116	78	168	2535	25.969	2.000	0.083	0.714
ID121506	121506	37	28.854	22.355	9.773	0	44	44	2	1	-10921639	70.857	75	37	97	1488	19.350	2.000	0.196	1.198
ID121509	121509	34	27.997	34.185	47.956	0	44	44	2	1	-10921639	88.190	90	48	123	1852	22.825	2.000	0.124	0.852
ID121508	121508	None	29.184	36.980	37.845	0	44	44	2	1	-10921639	131.286	135	97	161	2757	17.782	7.600	0.099	1.329
ID121504	121504	34	49.046	34.054	47.807	0	45	45	2	1	-10921639	115.667	116	67	183	2429	30.451	2.000	0.194	1.234
ID121503	121503	36	27.504	29.947	33.391	0	45	45	2	1	-10921639	126.762	123	82	168	2662	20.516	6.100	0.093	1.050
ID121502	121502	37	27.997	23.619	10.214	0	45	45	2	1	-10921639	71.714	75	33	108	1506	19.479	7.600	0.203	1.243
ID121512	121512	34	47.227	33.817	47.632	0	46	46	2	1	-10921639	127.333	123	78	198	2674	31.966	2.000	0.176	1.193
ID121511	121511	38	32.284	39.017	38.723	0	46	46	2	1	-10921639	128.333	131	86	157	2695	20.932	4.800	0.124	1.351
ID121510	121510	37	31.263	22.948	10.219	0	46	46	2	1	-10921639	76.381	82	22	108	1604	22.074	4.800	0.216	1.229
ID121513	121513	37	43.913	23.997	10.631	0	47	47	2	1	-10921639	90.667	86	60	142	1904	23.852	2.000	0.261	1.576
ID121515	121515	36	30.218	30.840	33.747	0	47	47	2	1	-10921639	136.905	131	101	180	2875	21.021	2.000	0.093	1.106
ID121514	121514	None	27.573	26.841	24.035	0	47	47	2	1	-10921639	104.857	105	67	157	2202	20.308	2.000	0.080	0.767
ID121517	121517	38	30.910	41.576	38.763	0	47	47	2	1	-10921639	91.381	93	48	142	1919	29.827	2.000	0.131	0.711
ID121516	121516	None	35.254	34.933	37.328	0	47	47	2	1	-10921639	137.143	135	97	176	2880	23.548	2.000	0.090	0.957
ID121518	121518	34	43.536	34.293	48.149	0	47	47	2	1	-10921639	121.762	116	78	198	2557	28.165	2.000	0.134	1.020
ID121521	121521	34	39.322	34.078	48.748	0	48	48	2	1	-10921639	101.238	93	56	176	2126	33.655	2.000	0.125	0.670
ID121520	121520	None	29.090	37.894	46.612	0	48	48	2	1	-10921639	99.286	101	45	150	2085	28.780	2.000	0.116	0.719
ID121519	121519	36	38.404	30.661	34.429	0	48	48	2	1	-10921639	134.429	135	71	198	2823	31.128	2.000	0.096	0.755
ID121523	121523	36	33.149	30.811	34.272	0	49	49	2	1	-10921639	129.857	127	97	176	2727	22.905	2.000	0.093	0.962
ID121522	121522	37	38.223	22.323	10.529	0	49	49	2	1	-10921639	89.619	97	52	120	1882	20.348	4.800	0.243	1.724
ID121525	121525	39	35.056	34.796	36.921	0	49	49	2	1	-10921639	138.762	135	101	210	2914	25.473	7.600	0.078	0.793
ID121524	121524	None	30.077	22.258	36.531	0	49	49	2	1	-10921639	102.810	116	33	150	2159	30.187	4.800	0.131	0.787
ID121526	121526	34	58.116	34.105	47.931	0	49	49	2	1	-10921639	134.667	127	82	202	2828	35.593	2.000	0.181	1.159
ID121529	121529	39	41.919	35.182	37.182	0	50	50	2	1	-10921639	140.143	131	101	243	2943	31.018	6.321	0.102	0.838
ID121528	121528	None	27.141	36.844	11.792	0	50	50	2	1	-10921639	53.381	52	26	101	1121	19.737	2.000	0.179	0.820
ID121530	121530	34	62.135	34.108	47.965	0	50	50	2	1	-10921639	139.476	138	86	240	2929	38.401	2.000	0.188	1.151
ID121527	121527	37	57.471	22.092	10.213	0	50	50	2	1	-10921639	85.143	82	37	168	1788	35.801	2.000	0.306	1.113
ID121545	121545	37	59.740	22.011	10.699	0	51	51	2	1	-10921639	95.952	86	56	198	2015	35.981	2.000	0.254	1.082
ID121547	121547	None	28.208	40.422	25.971	0	51	51	2	1	-10921639	83.000	82	56	131	1743	21.142	2.000	0.132	0.915
ID121546	121546	None	27.381	20.011	19.780	0	51	51	2	1	-10921639	82.714	86	41	120	1737	23.102	4.800	0.137	0.864
ID121549	121549	None	39.052	23.506	36.125	0	51	51	2	1	-10921639	120.905	123	75	176	2539	26.683	2.000	0.123	0.994
ID121548	121548	40	27.005	40.314	35.308	0	51	51	2	1	-10921639	117.524	112	75	168	2468	23.159	2.000	0.088	0.821
ID121551	121551	34	65.655	33.991	47.889	0	51	51	2	1	-10921639	144.333	127	90	255	3031	43.624	7.600	0.154	0.883
ID121550	121550	39	38.022	35.078	37.235	0	51	51	2	1	-10921639	138.286	146	90	180	2904	26.934	3.200	0.112	1.036
ID121539	121539	37	35.938	22.096	10.523	0	52	52	2	1	-10921639	83.952	82	33	142	1763	26.383	2.000	0.149	0.825
ID121538	121538	41	35.376	21.589	7.493	0	52	52	2	1	-10921639	68.476	67	18	116	1438	29.517	2.000	0.229	0.866
ID121541	121541	39	45.792	36.819	38.982	0	52	52	2	1	-10921639	149.476	153	108	202	3139	28.255	2.000	0.131	1.222
ID121540	121540	40	35.199	40.909	34.899	0	52	52	2	1	-10921639	110.952	112	67	161	2330	27.895	2.000	0.132	0.930
ID121543	121543	34	37.118	34.771	48.578	0	52	52	2	1	-10921639	128.333	127	82	198	2695	27.746	3.200	0.123	1.015
ID121542	121542	None	32.761	32.763	43.773	0	52	52	2	1	-10921639	134.619	131	101	202	2827	23.029	2.000	0.083	0.897
ID121544	121544	42	33.930	53.000	53.000	0	52	52	2	1	-10921639	54.571	41	28	120	1146	26.419	2.000	0.298	0.949
ID121537	121537	42	29.920	53.000	55.000	0	53	53	2	1	-10921639	54.762	52	35	108	1150	19.915	2.000	0.198	0.910
ID121536	121536	43	28.296	37.350	50.252	0	53	53	2	1	-10921639	111.476	105	78	146	2341	21.784	2.000	0.102	0.951
ID121531	121531	41	32.638	21.743	7.867	0	53	53	2	1	-10921639	81.762	90	37	116	1717	22.443	4.800	0.222	1.325
ID121533	121533	44	30.248	22.376	35.692	0	53	53	2	1	-10921639	111.381	116	60	157	2339	28.150	2.000	0.124	0.876
ID121532	121532	40	35.866	40.505	34.537	0	53	53	2	1	-10921639	124.238	123	71	180	2609	30.237	2.000	0.114	0.841
ID121535	121535	34	34.804	33.991	48.257	0	53	53	2	1	-10921639	122.810	120	82	168	2579	25.208	2.000	0.086	0.770
ID121534	121534	39	47.419	36.917	39.121	0	53	53	2	1	-10921639	150.952	142	101	213	3170	30.220	2.000	0.120	1.074
ID121553	121553	None	31.201	35.760	11.779	0	54	54	2	1	-10921639	80.714	78	48	116	1695	20.365	4.800	0.214	1.398
ID121552	121552	45	28.407	24.587	10.556	0	54	54	2	1	-10921639	92.286	93	52	127	1938	21.192	2.000	0.132	1.017
ID121555	121555	44	30.751	21.942	35.879	0	54	54	2	1	-10921639	113.286	112	71	142	2379	18.685	2.000	0.118	1.277
ID121554	121554	40	51.278	40.432	34.305	0	54	54	2	1	-10921639	154.667	150	93	232	3248	35.096	7.600	0.137	1.062
ID121557	121557	46	33.501	32.997	43.692	0	54	54	2	1	-10921639	137.667	142	97	183	2891	24.455	6.367	0.093	0.958
ID121556	121556	39	32.498	36.338	38.033	0	54	54	2	1	-10921639	157.000	161	105	183	3297	22.210	4.800	0.110	1.396
ID121559	121559	43	32.347	37.377	50.122	0	54	54	2	1	-10921639	122.381	123	67	165	2570	26.705	7.600	0.109	0.904
ID121558	121558	34	36.105	34.156	47.752	0	54	54	2	1	-10921639	137.381	138	90	206	2885	26.901	2.000	0.102	0.946
ID121560	121560	42	36.028	53.000	55.000	0	54	54	2	1	-10921639	78.714	75	41	112	1653	24.185	3.200	0.282	1.431
ID121561	121561	None	27.901	20.896	6.838	0	55	55	2	1	-10921639	65.381	71	26	123	1373	22.357	2.000	0.165	0.829
ID121563	121563	40	44.976	41.076	34.478	0	55	55	2	1	-10921639	123.571	112	82	202	2595	34.941	2.000	0.126	0.790
ID121562	121562	45	28.577	24.194	10.678	0	55	55	2	1	-10921639	94.667	90	71	127	1988	17.001	6.363	0.127	1.252
ID121565	121565	46	42.526	34.014	43.098	0	55	55	2	1	-10921639	142.952	131	93	187	3002	27.400	2.000	0.116	1.089
ID121564	121564	39	47.544	36.781	38.335	0	55	55	2	1	-10921639	161.143	150	120	217	3384	32.512	4.800	0.142	1.232
ID121567	121567	43	34.122	37.708	50.195	0	55	55	2	1	-10921639	109.857	108	75	161	2307	24.767	2.000	0.112	0.895
ID121566	121566	34	37.660	34.168	48.319	0	55	55	2	1	-10921639	127.762	123	82	183	2683	28.991	2.000	0.081	0.661
ID121569	121569	47	28.028	19.179	19.260	0	56	56	2	1	-10921639	83.857	82	37	138	1761	24.406	2.000	0.103	0.639
ID121568	121568	45	50.634	21.983	10.488	0	56	56	2	1	-10921639	119.286	120	67	183	2505	30.234	4.800	0.216	1.401
ID121571	121571	40	45.252	40.834	34.566	0	56	56	2	1	-10921639	145.667	138	108	202	3059	28.225	2.000	0.131	1.198
ID121570	121570	48	29.194	22.176	28.340	0	56	56	2	1	-10921639	103.429	97	71	161	2172	22.912	2.000	0.089	0.740
ID121573	121573	39	53.597	36.923	38.385	0	56	56	2	1	-10921639	175.714	176	123	236	3690	33.462	4.800	0.154	1.398
ID121572	121572	44	47.777	22.186	36.313	0	56	56	2	1	-10921639	128.286	131	71	183	2694	28.660	2.000	0.167	1.280
ID121575	121575	34	31.767	33.732	48.014	0	56	56	2	1	-10921639	127.476	123	86	168	2677	25.161	2.000	0.076	0.717
ID121574	121574	46	42.129	33.140	43.318	0	56	56	2	1	-10921639	146.810	146	105	206	3083	25.327	4.800	0.137	1.401
ID121577	121577	49	50.473	49.888	55.031	0	56	56	2	1	-10921639	76.667	67	37	202	1610	36.100	2.000	0.219	0.763
ID121576	121576	43	35.968	37.059	50.037	0	56	56	2	1	-10921639	110.952	108	63	180	2330	28.937	7.600	0.092	0.646
ID121613	121613	None	30.117	38.240	10.070	0	57	57	2	1	-10921639	70.905	67	33	108	1489	22.614	4.800	0.218	1.122
ID121612	121612	45	59.116	22.118	10.070	0	57	57	2	1	-10921639	135.190	135	75	187	2839	29.944	4.800	0.240	1.750
ID121615	121615	51	33.688	33.727	25.732	0	57	57	2	1	-10921639	127.667	127	93	180	2681	25.108	2.000	0.081	0.766
ID121614	121614	47	27.800	20.036	20.274	0	57	57	2	1	-10921639	103.095	105	78	146	2165	17.404	2.000	0.120	1.266
ID121617	121617	48	28.265	21.529	27.920	0	57	57	2	1	-10921639	122.524	116	93	180	2573	20.466	2.000	0.076	0.849
ID121616	121616	None	27.270	39.481	26.093	0	57	57	2	1	-10921639	108.095	105	82	146	2270	17.624	2.000	0.097	1.087
ID121619	121619	40	53.180	40.693	34.274	0	57	57	2	1	-10921639	156.952	153	97	221	3296	36.682	4.800	0.166	1.220
ID121618	121618	50	30.016	18.029	32.058	0	57	57	2	1	-10921639	111.619	112	75	142	2344	21.486	7.600	0.124	1.150
ID121621	121621	None	32.373	14.109	39.213	0	57	57	2	1	-10921639	48.333	48	18	90	1015	21.717	2.000	0.287	0.993
ID121620	121620	44	60.478	22.553	36.166	0	57	57	2	1	-10921639	155.429	157	97	213	3264	33.410	2.000	0.192	1.499
ID121623	121623	46	37.350	33.148	43.877	0	57	57	2	1	-10921639	167.333	161	120	198	3514	22.725	4.800	0.116	1.525
ID121622	121622	39	50.811	36.985	38.593	0	57	57	2	1	-10921639	176.810	180	112	232	3713	36.004	2.000	0.111	0.981
ID121625	121625	43	33.803	34.981	51.541	0	57	57	2	1	-10921639	112.190	120	45	176	2356	40.350	2.000	0.105	0.530
ID121624	121624	34	63.349	34.108	47.929	0	57	57	2	1	-10921639	167.333	153	101	255	3514	41.629	2.000	0.127	0.905
ID121626	121626	49	66.534	49.546	55.148	0	57	57	2	1	-10921639	113.810	101	67	213	2390	41.393	2.000	0.255	1.119
ID121667	121667	None	28.734	34.154	11.190	0	58	58	2	1	-10921639	78.381	75	41	138	1646	24.038	2.000	0.094	0.562
ID121666	121666	45	67.224	21.839	10.240	0	58	58	2	1	-10921639	155.143	161	97	221	3258	32.596	4.800	0.257	1.945
ID121669	121669	51	32.304	33.954	24.968	0	58	58	2	1	-10921639	132.667	131	90	191	2786	22.566	2.000	0.082	0.893
ID121668	121668	47	30.702	19.968	20.652	0	58	58	2	1	-10921639	112.286	108	75	168	2358	24.816	2.000	0.103	0.843
ID121671	121671	50	32.837	17.963	33.051	0	58	58	2	1	-10921639	111.333	116	75	153	2338	24.604	3.200	0.140	1.114
ID121670	121670	48	30.659	21.395	28.171	0	58	58	2	1	-10921639	112.095	105	75	161	2354	25.369	2.000	0.082	0.669
ID121673	121673	44	64.614	22.478	36.079	0	58	58	2	1	-10921639	155.762	153	86	243	3271	41.173	2.000	0.191	1.216
ID121672	121672	40	40.833	41.225	34.351	0	58	58	2	1	-10921639	154.381	153	101	198	3242	25.309	7.600	0.127	1.372
ID121675	121675	46	31.908	33.685	44.116	0	58	58	2	1	-10921639	164.286	168	108	206	3450	28.020	6.350	0.076	0.827
ID121674	121674	39	45.954	36.519	37.723	0	58	58	2	1	-10921639	182.667	187	138	232	3836	27.735	4.800	0.116	1.370
ID121677	121677	49	47.921	49.540	54.666	0	58	58	2	1	-10921639	104.048	97	60	187	2185	31.247	7.600	0.171	0.970
ID121676	121676	34	73.811	34.074	47.810	0	58	58	2	1	-10921639	181.000	183	116	255	3801	46.328	2.000	0.164	1.101
ID121633	121633	40	62.307	41.069	34.754	0	59	59	2	1	-10921639	167.286	157	123	225	3513	33.237	2.000	0.161	1.399
ID121632	121632	None	29.165	28.924	35.098	0	59	59	2	1	-10921639	133.714	127	93	168	2808	19.417	2.000	0.075	0.961
ID121635	121635	39	62.213	36.590	37.986	0	59	59	2	1	-10921639	188.286	180	120	251	3954	33.994	4.800	0.157	1.507
ID121634	121634	44	66.474	22.122	36.036	0	59	59	2	1	-10921639	156.000	153	90	236	3276	39.470	2.000	0.192	1.274
ID121637	121637	34	46.795	33.664	47.643	0	59	59	2	1	-10921639	166.762	161	127	228	3502	32.650	7.600	0.102	0.949
ID121636	121636	None	27.634	14.041	39.859	0	59	59	2	1	-10921639	42.190	45	7	90	886	20.129	2.000	0.295	0.954
ID121639	121639	49	42.744	49.529	54.939	0	59	59	2	1	-10921639	106.095	101	67	191	2228	27.566	2.000	0.150	1.006
ID121638	121638	43	40.943	36.036	50.309	0	59	59	2	1	-10921639	143.429	142	82	217	3012	32.574	7.600	0.114	0.903
ID121627	121627	45	70.454	22.061	8.085	0	59	59	2	1	-10921639	144.857	153	75	217	3042	42.372	3.200	0.234	1.297
ID121629	121629	47	36.204	19.852	21.022	0	59	59	2	1	-10921639	119.286	116	78	165	2505	22.504	2.000	0.118	1.122
ID121628	121628	52	37.811	30.135	14.193	0	59	59	2	1	-10921639	91.143	86	52	142	1914	27.619	2.000	0.147	0.846
ID121631	121631	50	29.167	17.398	31.600	0	59	59	2	1	-10921639	104.619	108	52	150	2197	26.789	4.800	0.155	1.047
ID121630	121630	51	27.622	33.529	25.527	0	59	59	2	1	-10921639	123.048	116	101	172	2584	21.460	2.000	0.074	0.791
ID121665	121665	49	68.685	49.415	54.982	0	60	60	2	1	-10921639	105.095	93	60	221	2207	47.176	2.000	0.267	0.939
ID121664	121664	43	54.610	35.286	49.770	0	60	60	2	1	-10921639	153.762	150	82	255	3229	41.267	4.800	0.202	1.254
ID121655	121655	45	82.239	22.372	8.999	0	60	60	2	1	-10921639	163.524	146	93	255	3434	46.486	4.800	0.274	1.513
ID121657	121657	52	27.867	30.375	14.289	0	60	60	2	1	-10921639	85.381	86	56	123	1793	19.584	2.000	0.123	0.953
ID121656	121656	None	29.672	38.889	9.272	0	60	60	2	1	-10921639	52.048	48	18	116	1093	27.802	2.000	0.142	0.466
ID121659	121659	50	29.728	16.749	32.468	0	60	60	2	1	-10921639	100.857	101	48	138	2118	25.025	6.373	0.128	0.918
ID121658	121658	53	34.922	48.668	23.650	0	60	60	2	1	-10921639	50.667	48	22	116	1064	23.831	2.000	0.301	0.983
ID121661	121661	44	60.217	21.929	36.123	0	60	60	2	1	-10921639	157.095	157	93	217	3299	35.912	4.800	0.210	1.516
ID121660	121660	40	37.777	40.507	34.383	0	60	60	2	1	-10921639	137.190	135	90	213	2881	31.526	3.200	0.122	0.944
ID121663	121663	34	57.093	34.143	47.939	0	60	60	2	1	-10921639	163.190	176	93	255	3427	39.954	7.600	0.145	1.033
ID121662	121662	39	50.519	36.821	38.027	0	60	60	2	1	-10921639	166.857	168	116	221	3504	30.712	2.000	0.127	1.224
ID121601	121601	53	31.276	48.265	23.097	0	61	61	2	1	-10921639	52.810	45	33	127	1109	22.910	2.000	0.185	0.718
ID121600	121600	47	47.147	19.061	20.313	0	61	61	2	1	-10921639	114.333	116	60	195	2401	32.033	2.000	0.158	0.974
ID121603	121603	50	30.364	16.929	31.306	0	61	61	2	1	-10921639	106.905	108	63	150	2245	23.428	2.000	0.128	1.034
ID121602	121602	51	34.725	34.185	25.243	0	61	61	2	1	-10921639	138.238	135	105	210	2903	24.066	2.000	0.100	1.040
ID121605	121605	44	94.203	22.252	35.952	0	61	61	2	1	-10921639	189.857	191	101	255	3987	52.320	4.800	0.271	1.546
ID121604	121604	40	58.982	40.980	34.347	0	61	61	2	1	-10921639	164.000	157	97	240	3444	39.661	2.000	0.154	1.102
ID121607	121607	56	28.087	12.544	39.983	0	61	61	2	1	-10921639	47.857	45	15	105	1005	20.451	2.000	0.214	0.826
ID121606	121606	39	54.718	36.267	37.366	0	61	61	2	1	-10921639	189.286	176	116	255	3975	36.973	4.800	0.127	1.156
ID121609	121609	34	51.344	33.810	47.108	0	61	61	2	1	-10921639	180.000	176	116	255	3780	37.675	2.000	0.092	0.809
ID121608	121608	58	47.969	32.996	43.629	0	61	61	2	1	-10921639	189.000	191	146	236	3969	28.100	6.320	0.120	1.444
ID121611	121611	49	60.242	49.658	55.589	0	61	61	2	1	-10921639	108.857	101	52	225	2286	43.424	2.000	0.195	0.819
ID121610	121610	43	58.199	35.596	49.854	0	61	61	2	1	-10921639	151.952	153	71	243	3191	44.762	7.600	0.162	0.947
ID121597	121597	None	27.301	37.229	12.723	0	61	61	2	1	-10921639	87.143	86	52	123	1830	17.608	2.000	0.121	1.066
ID121596	121596	45	89.788	22.058	9.695	0	61	61	2	1	-10921639	194.810	198	123	255	4091	47.007	4.800	0.274	1.781
ID121599	121599	54	37.263	42.817	18.377	0	61	61	2	1	-10921639	89.619	86	48	165	1882	28.894	2.000	0.184	0.964
ID121598	121598	52	41.855	30.625	15.000	0	61	61	2	1	-10921639	93.810	86	48	146	1970	27.804	2.000	0.182	1.040
ID121579	121579	45	87.846	22.128	9.818	0	62	62	2	1	-10921639	175.429	168	123	255	3684	42.553	2.000	0.262	1.709
ID121578	121578	None	31.487	38.797	8.981	0	62	62	2	1	-10921639	60.000	60	15	123	1260	28.071	2.000	0.144	0.540
ID121581	121581	54	35.555	43.410	18.181	0	62	62	2	1	-10921639	88.762	82	60	135	1864	20.698	2.000	0.178	1.297
ID121580	121580	52	39.985	30.317	15.984	0	62	62	2	1	-10921639	81.190	78	37	157	1705	28.705	2.000	0.167	0.810
ID121583	121583	None	31.116	13.048	22.026	0	62	62	2	1	-10921639	66.143	63	33	120	1389	23.239	2.000	0.186	0.893
ID121582	121582	47	43.757	19.269	20.028	0	62	62	2	1	-10921639	117.286	116	67	161	2463	26.868	4.800	0.172	1.281
ID121585	121585	51	36.887	34.431	25.003	0	62	62	2	1	-10921639	137.286	135	93	195	2883	25.737	2.000	0.116	1.113
ID121584	121584	53	34.176	47.948	22.971	0	62	62	2	1	-10921639	55.333	56	22	101	1162	23.146	2.000	0.260	0.987
ID121587	121587	55	27.440	30.434	31.629	0	62	62	2	1	-10921639	135.476	131	105	176	2845	22.189	2.000	0.068	0.779
ID121586	121586	50	32.605	16.445	32.320	0	62	62	2	1	-10921639	106.619	108	56	157	2239	32.313	4.800	0.140	0.812
ID121589	121589	44	65.735	22.363	36.329	0	62	62	2	1	-10921639	185.524	187	93	255	3896	39.770	4.800	0.191	1.499
ID121588	121588	40	63.668	41.391	34.172	0	62	62	2	1	-10921639	151.571	138	93	243	3183	40.751	2.000	0.174	1.102
ID121591	121591	56	30.844	12.260	39.886	0	62	62	2	1	-10921639	53.333	52	18	101	1120	22.626	2.000	0.237	0.902
ID121590	121590	39	45.546	36.268	37.488	0	62	62	2	1	-10921639	168.143	172	116	221	3531	26.770	4.800	0.134	1.486
ID121593	121593	34	54.077	34.057	47.300	0	62	62	2	1	-10921639	175.762	180	116	255	3691	41.060	2.000	0.099	0.773
ID121592	121592	58	45.776	33.148	43.430	0	62	62	2	1	-10921639	172.857	165	127	228	3630	29.867	7.600	0.122	1.256
ID121595	121595	49	77.469	49.857	56.177	0	62	62	2	1	-10921639	119.667	105	52	236	2513	51.241	2.000	0.239	0.900
ID121594	121594	43	64.008	35.655	49.992	0	62	62	2	1	-10921639	146.095	150	60	255	3068	47.727	7.600	0.181	0.936
ID121641	121641	57	49.711	37.893	13.214	0	63	63	2	1	-10921639	96.714	90	45	180	2031	34.663	2.000	0.173	0.821
ID121640	121640	45	88.106	22.145	10.210	0	63	63	2	1	-10921639	186.095	183	120	255	3908	43.218	4.800	0.257	1.763
ID121643	121643	54	28.079	42.614	18.125	0	63	63	2	1	-10921639	90.143	93	48	127	1893	21.576	2.000	0.133	0.978
ID121642	121642	52	41.928	29.786	16.063	0	63	63	2	1	-10921639	107.619	105	71	161	2260	22.613	4.800	0.199	1.577
ID121645	121645	53	31.680	47.618	23.055	0	63	63	2	1	-10921639	66.238	71	30	108	1391	22.152	4.800	0.232	1.124
ID121644	121644	47	62.960	19.243	20.204	0	63	63	2	1	-10921639	125.667	127	71	217	2639	40.211	2.000	0.204	1.057
ID121647	121647	50	45.838	17.427	32.348	0	63	63	2	1	-10921639	139.381	131	82	210	2927	35.453	4.800	0.169	1.135
ID121646	121646	51	49.456	34.197	24.746	0	63	63	2	1	-10921639	155.476	150	112	213	3265	27.901	2.000	0.162	1.551
ID121649	121649	40	65.723	40.741	34.113	0	63	63	2	1	-10921639	166.524	157	101	255	3497	43.934	2.000	0.160	1.047
ID121648	121648	55	33.263	31.573	33.724	0	63	63	2	1	-10921639	159.143	161	112	217	3342	26.407	2.000	0.066	0.749
ID121651	121651	39	48.739	36.259	37.214	0	63	63	2	1	-10921639	183.048	183	127	243	3844	31.772	7.600	0.111	1.148
ID121650	121650	44	77.758	22.829	36.284	0	63	63	2	1	-10921639	198.238	202	123	255	4163	43.543	7.600	0.194	1.482
ID121653	121653	43	76.573	35.365	49.158	0	63	63	2	1	-10921639	189.238	183	123	255	3974	47.275	4.800	0.212	1.399
ID121652	121652	56	36.050	12.195	40.261	0	63	63	2	1	-10921639	58.714	56	22	127	1233	27.284	2.000	0.223	0.786
ID121654	121654	49	70.761	50.820	56.284	0	63	63	2	1	-10921639	122.905	105	56	255	2581	53.425	2.000	0.173	0.678
ID121697	121697	45	96.386	22.128	10.743	0	64	64	2	1	-10921639	201.333	198	131	255	4228	45.933	4.800	0.269	1.861
ID121699	121699	52	37.120	29.621	16.065	0	64	64	2	1	-10921639	108.000	101	63	176	2268	31.354	2.000	0.129	0.787
ID121698	121698	57	39.386	38.511	13.267	0	64	64	2	1	-10921639	90.667	86	45	146	1904	28.447	2.000	0.177	0.960
ID121701	121701	47	70.273	18.921	20.086	0	64	64	2	1	-10921639	129.429	112	86	217	2718	39.896	2.000	0.220	1.171
ID121700	121700	54	29.606	43.100	17.940	0	64	64	2	1	-10921639	94.333	93	56	127	1981	20.091	2.000	0.141	1.162
ID121703	121703	50	41.153	17.464	32.604	0	64	64	2	1	-10921639	146.810	146	82	210	3083	32.873	6.320	0.158	1.219
ID121702	121702	51	70.897	33.896	24.786	0	64	64	2	1	-10921639	160.810	150	97	251	3377	42.972	2.000	0.171	1.092
ID121705	121705	40	37.292	41.041	34.340	0	64	64	2	1	-10921639	136.238	135	90	187	2861	27.548	2.000	0.100	0.898
ID121704	121704	55	46.144	31.289	33.337	0	64	64	2	1	-10921639	166.857	161	116	243	3504	32.490	2.000	0.119	1.088
ID121707	121707	39	60.368	36.086	37.052	0	64	64	2	1	-10921639	179.476	180	135	236	3769	30.644	4.800	0.168	1.685
ID121706	121706	44	59.735	23.494	36.215	0	64	64	2	1	-10921639	189.333	183	127	255	3976	38.319	4.800	0.158	1.351
ID121709	121709	34	52.674	33.027	45.998	0	64	64	2	1	-10921639	199.286	206	135	247	4185	32.150	4.800	0.126	1.384
ID121708	121708	56	31.808	12.123	40.234	0	64	64	2	1	-10921639	50.857	41	22	97	1068	21.652	2.000	0.228	0.873
ID121711	121711	49	47.622	53.000	57.000	0	64	64	2	1	-10921639	147.762	135	105	210	3103	34.139	6.413	0.184	1.347
ID121710	121710	43	69.424	35.151	49.060	0	64	64	2	1	-10921639	187.429	183	120	255	3936	43.737	4.800	0.181	1.314
ID121825	121825	45	89.144	21.953	10.358	0	65	65	2	1	-10921639	192.429	202	112	255	4041	53.881	4.800	0.248	1.419
ID121827	121827	52	31.875	29.792	15.434	0	65	65	2	1	-10921639	107.667	101	63	165	2261	24.245	7.600	0.120	0.950
ID121826	121826	57	46.754	38.739	13.394	0	65	65	2	1	-10921639	92.286	82	45	165	1938	34.437	2.000	0.186	0.839
ID121829	121829	47	71.045	19.089	20.235	0	65	65	2	1	-10921639	140.286	138	71	251	2946	48.499	2.000	0.188	0.914
ID121828	121828	54	29.310	42.808	18.223	0	65	65	2	1	-10921639	100.286	97	63	138	2106	22.484	2.000	0.128	1.013
ID121831	121831	51	64.082	33.956	25.344	0	65	65	2	1	-10921639	161.476	157	97	255	3391	43.386	2.000	0.149	0.964
ID121830	121830	61	37.656	12.334	21.777	0	65	65	2	1	-10921639	87.095	86	52	131	1829	22.390	2.000	0.209	1.347
ID121833	121833	50	56.529	17.969	32.189	0	65	65	2	1	-10921639	164.619	172	116	225	3457	31.425	7.600	0.160	1.445
ID121832	121832	62	40.105	21.529	28.305	0	65	65	2	1	-10921639	144.571	131	97	213	3036	32.687	2.000	0.107	0.856
ID121835	121835	40	31.983	40.097	34.372	0	65	65	2	1	-10921639	146.190	146	101	198	3070	26.158	2.000	0.092	0.941
ID121834	121834	55	31.966	31.469	33.419	0	65	65	2	1	-10921639	170.524	172	116	206	3581	23.666	7.600	0.089	1.176
ID121837	121837	39	54.526	35.720	36.912	0	65	65	2	1	-10921639	181.762	180	131	251	3817	32.353	7.600	0.130	1.292
ID121836	121836	44	65.197	23.005	35.962	0	65	65	2	1	-10921639	194.000	195	142	255	4074	34.694	4.800	0.187	1.763
ID121839	121839	34	53.468	32.775	45.542	0	65	65	2	1	-10921639	219.667	240	131	255	4613	38.562	4.800	0.146	1.454
ID121838	121838	56	44.498	12.100	40.634	0	65	65	2	1	-10921639	52.095	41	18	135	1094	32.408	2.000	0.354	0.841
ID121841	121841	None	27.983	47.926	54.231	0	65	65	2	1	-10921639	68.429	67	33	116	1437	23.250	2.000	0.136	0.703
ID121840	121840	43	72.333	35.178	48.971	0	65	65	2	1	-10921639	196.286	198	120	255	4122	46.343	3.200	0.182	1.301
ID121842	121842	49	58.044	52.000	59.000	0	65	65	2	1	-10921639	178.429	172	101	243	3747	39.863	4.800	0.251	1.797
ID121731	121731	45	86.112	21.766	10.953	0	66	66	2	1	-10921639	193.238	187	123	255	4058	49.444	4.800	0.223	1.424
ID121733	121733	57	38.675	39.088	13.817	0	66	66	2	1	-10921639	94.810	90	56	150	1991	24.626	2.000	0.155	1.034
ID121732	121732	59	33.781	31.962	12.832	0	66	66	2	1	-10921639	102.143	97	63	138	2145	20.706	2.000	0.136	1.182
ID121735	121735	61	33.028	12.432	21.568	0	66	66	2	1	-10921639	75.476	71	41	138	1585	28.067	2.000	0.190	0.859
ID121734	121734	47	71.605	19.366	20.499	0	66	66	2	1	-10921639	150.190	138	93	243	3154	46.377	2.000	0.212	1.133
ID121737	121737	62	33.222	21.677	27.475	0	66	66	2	1	-10921639	131.429	120	93	191	2760	29.001	2.000	0.089	0.744
ID121736	121736	51	66.161	34.017	25.804	0	66	66	2	1	-10921639	157.286	150	105	255	3303	44.475	2.000	0.135	0.841
ID121739	121739	40	33.060	40.257	34.847	0	66	66	2	1	-10921639	164.286	161	123	210	3450	20.681	4.800	0.092	1.334
ID121738	121738	50	46.011	17.421	32.768	0	66	66	2	1	-10921639	155.143	157	90	221	3258	35.576	4.800	0.153	1.158
ID121741	121741	39	59.989	35.500	37.080	0	66	66	2	1	-10921639	197.429	202	120	255	4146	39.158	2.000	0.132	1.174
ID121740	121740	44	73.074	23.221	35.772	0	66	66	2	1	-10921639	189.429	183	135	255	3978	43.440	2.000	0.189	1.388
ID121743	121743	34	46.473	34.079	44.000	0	66	66	2	1	-10921639	191.952	198	150	255	4031	26.168	6.346	0.102	1.361
ID121742	121742	56	49.515	12.335	40.268	0	66	66	2	1	-10921639	64.952	52	30	153	1364	34.349	2.000	0.305	0.884
ID121745	121745	43	51.631	35.853	49.034	0	66	66	2	1	-10921639	170.952	165	112	232	3590	36.233	6.090	0.140	1.156
ID121744	121744	64	30.828	30.623	45.789	0	66	66	2	1	-10921639	159.667	161	97	232	3353	33.832	7.600	0.050	0.450
ID121746	121746	49	50.113	53.000	58.000	0	66	66	2	1	-10921639	165.095	161	108	243	3467	42.249	4.800	0.230	1.460
ID121729	121729	None	29.463	47.914	54.028	0	67	67	2	1	-10921639	67.190	60	30	123	1411	24.161	2.000	0.127	0.629
ID121728	121728	43	63.869	35.770	49.151	0	67	67	2	1	-10921639	170.190	180	93	240	3574	44.795	2.000	0.162	1.060
ID121730	121730	49	35.371	52.400	58.471	0	67	67	2	1	-10921639	136.381	138	78	191	2864	31.487	7.600	0.162	1.208
ID121713	121713	59	41.240	31.966	12.793	0	67	67	2	1	-10921639	102.810	97	56	176	2159	29.580	2.000	0.128	0.787
ID121712	121712	45	88.221	21.324	11.064	0	67	67	2	1	-10921639	200.714	202	86	255	4215	49.439	4.800	0.245	1.599
ID121715	121715	47	42.485	18.856	20.490	0	67	67	2	1	-10921639	122.524	127	67	165	2573	27.768	2.000	0.158	1.202
ID121714	121714	57	51.812	38.994	13.937	0	67	67	2	1	-10921639	90.714	86	48	180	1905	35.864	2.000	0.204	0.856
ID121717	121717	60	34.809	47.956	23.230	0	67	67	2	1	-10921639	82.762	90	41	123	1738	22.405	4.800	0.227	1.367
ID121716	121716	61	37.540	13.132	22.078	0	67	67	2	1	-10921639	81.571	78	41	146	1713	25.563	2.000	0.178	0.966
ID121719	121719	62	45.361	21.371	27.919	0	67	67	2	1	-10921639	146.286	146	93	195	3072	34.309	2.000	0.127	0.959
ID121718	121718	51	45.385	34.043	25.802	0	67	67	2	1	-10921639	153.714	146	108	217	3228	25.231	2.000	0.119	1.296
ID121721	121721	55	47.207	32.032	33.004	0	67	67	2	1	-10921639	176.571	176	131	240	3708	30.717	2.000	0.098	1.026
ID121720	121720	50	42.240	16.563	32.313	0	67	67	2	1	-10921639	143.190	146	97	187	3007	27.531	2.000	0.134	1.233
ID121723	121723	44	65.027	23.327	35.980	0	67	67	2	1	-10921639	178.143	183	123	247	3741	39.036	2.000	0.170	1.328
ID121722	121722	40	37.641	39.597	34.597	0	67	67	2	1	-10921639	158.190	157	108	217	3322	28.600	2.000	0.103	1.036
ID121725	121725	56	46.998	11.006	39.077	0	67	67	2	1	-10921639	68.286	63	18	168	1434	32.607	2.000	0.276	0.905
ID121724	121724	39	39.805	34.981	37.057	0	67	67	2	1	-10921639	181.143	183	138	232	3804	24.459	7.600	0.095	1.285
ID121727	121727	64	43.807	31.245	45.677	0	67	67	2	1	-10921639	169.238	172	90	243	3554	43.435	7.600	0.078	0.564
ID121726	121726	34	50.596	33.429	43.330	0	67	67	2	1	-10921639	193.810	195	138	255	4070	39.017	6.344	0.104	0.933
ID121761	121761	39	50.373	35.336	37.283	0	68	68	2	1	-10921639	179.667	187	127	225	3773	29.304	2.000	0.128	1.388
ID121760	121760	44	54.811	23.624	35.979	0	68	68	2	1	-10921639	165.143	168	101	255	3468	36.816	2.000	0.126	1.002
ID121763	121763	43	55.484	33.989	47.410	0	68	68	2	1	-10921639	195.524	202	127	247	4106	36.545	7.600	0.143	1.342
ID121762	121762	56	41.826	9.408	39.764	0	68	68	2	1	-10921639	51.571	45	15	135	1083	35.707	2.000	0.254	0.585
ID121764	121764	49	37.659	53.000	58.000	0	68	68	2	1	-10921639	142.524	131	91	176	2993	27.246	4.800	0.188	1.658
ID121747	121747	45	83.146	20.761	11.758	0	68	68	2	1	-10921639	193.476	180	105	255	4063	48.910	4.800	0.218	1.414
ID121749	121749	57	49.440	39.030	14.169	0	68	68	2	1	-10921639	81.048	67	37	165	1702	33.466	2.000	0.223	0.885
ID121748	121748	59	42.521	31.832	12.913	0	68	68	2	1	-10921639	103.429	101	52	161	2172	30.147	2.000	0.169	0.993
ID121751	121751	103	27.126	42.012	19.096	0	68	68	2	1	-10921639	83.381	82	41	142	1751	25.238	6.408	0.108	0.643
ID121750	121750	65	31.399	28.715	16.890	0	68	68	2	1	-10921639	109.476	105	63	161	2299	26.168	7.600	0.102	0.773
ID121753	121753	61	35.487	12.691	21.935	0	68	68	2	1	-10921639	82.048	86	48	131	1723	23.380	2.000	0.172	1.028
ID121752	121752	47	58.176	19.629	20.292	0	68	68	2	1	-10921639	145.667	135	105	213	3059	31.585	4.800	0.191	1.480
ID121755	121755	51	50.358	34.149	25.568	0	68	68	2	1	-10921639	151.000	150	97	228	3171	35.643	2.000	0.110	0.842
ID121754	121754	60	32.241	47.364	24.206	0	68	68	2	1	-10921639	80.619	82	56	112	1693	16.197	4.800	0.207	1.709
ID121757	121757	50	57.242	17.076	32.162	0	68	68	2	1	-10921639	152.143	157	101	225	3195	34.783	2.000	0.161	1.215
ID121756	121756	None	33.045	9.289	31.020	0	68	68	2	1	-10921639	60.762	63	15	131	1276	28.420	2.000	0.161	0.593
ID121759	121759	40	38.074	40.095	34.592	0	68	68	2	1	-10921639	155.000	153	116	195	3255	20.425	2.000	0.110	1.505
ID121758	121758	55	36.440	31.946	33.074	0	68	68	2	1	-10921639	159.381	153	116	210	3347	27.583	7.600	0.065	0.708
ID121696	121696	49	50.020	53.000	58.000	0	69	69	2	1	-10921639	164.333	151	112	206	3451	35.480	6.318	0.211	1.616
ID121679	121679	59	69.048	32.791	13.655	0	69	69	2	1	-10921639	128.857	116	63	217	2706	42.710	2.000	0.229	1.126
ID121678	121678	45	81.542	20.061	12.672	0	69	69	2	1	-10921639	173.952	172	90	255	3653	54.676	2.000	0.197	1.047
ID121681	121681	65	46.407	29.191	16.811	0	69	69	2	1	-10921639	113.905	112	67	206	2392	35.182	2.000	0.112	0.655
ID121680	121680	57	38.784	39.276	14.386	0	69	69	2	1	-10921639	86.905	93	30	146	1825	33.749	2.000	0.169	0.745
ID121683	121683	47	43.298	19.807	21.052	0	69	69	2	1	-10921639	129.095	123	93	180	2711	25.264	2.000	0.134	1.206
ID121682	121682	103	36.820	41.867	19.046	0	69	69	2	1	-10921639	94.381	90	45	161	1982	27.708	2.000	0.128	0.772
ID121685	121685	51	47.666	34.098	25.317	0	69	69	2	1	-10921639	143.095	135	97	225	3005	36.094	2.000	0.117	0.831
ID121684	121684	61	31.078	13.028	22.015	0	69	69	2	1	-10921639	81.714	82	41	123	1716	21.415	2.000	0.182	1.177
ID121687	121687	50	76.360	17.237	32.043	0	69	69	2	1	-10921639	164.429	168	93	251	3453	49.247	2.000	0.205	1.135
ID121686	121686	60	29.670	46.724	24.705	0	69	69	2	1	-10921639	81.143	82	45	127	1704	20.108	4.800	0.208	1.390
ID121689	121689	40	41.463	39.768	34.776	0	69	69	2	1	-10921639	156.952	153	108	228	3296	31.635	2.000	0.099	0.896
ID121688	121688	55	41.628	32.175	32.548	0	69	69	2	1	-10921639	162.857	157	101	243	3420	33.704	7.600	0.086	0.766
ID121691	121691	39	50.712	35.965	37.896	0	69	69	2	1	-10921639	180.571	180	123	240	3792	32.483	7.600	0.116	1.152
ID121690	121690	44	41.237	23.890	35.981	0	69	69	2	1	-10921639	156.714	157	120	210	3291	26.915	6.306	0.112	1.175
ID121693	121693	64	52.084	31.807	45.324	0	69	69	2	1	-10921639	179.905	176	116	255	3778	35.937	7.600	0.116	1.043
ID121692	121692	56	41.115	10.368	40.171	0	69	69	2	1	-10921639	66.238	67	22	131	1391	29.117	2.000	0.261	0.941
ID121695	121695	43	54.203	35.850	49.003	0	69	69	2	1	-10921639	163.619	161	108	213	3436	36.149	2.000	0.153	1.201
ID121694	121694	111	27.563	21.934	46.813	0	69	69	2	1	-10921639	55.429	52	18	112	1164	23.884	2.000	0.142	0.578
ID121793	121793	50	85.250	17.220	32.021	0	70	70	2	1	-10921639	190.000	191	108	255	3990	48.238	2.000	0.230	1.475
ID121792	121792	63	28.598	10.734	31.596	0	70	70	2	1	-10921639	79.857	78	37	146	1677	25.094	2.000	0.101	0.582
ID121795	121795	40	57.064	39.656	34.466	0	70	70	2	1	-10921639	186.429	183	120	255	3915	41.732	4.800	0.143	1.118
ID121794	121794	55	42.721	31.838	32.835	0	70	70	2	1	-10921639	178.905	176	138	247	3757	27.803	7.600	0.083	0.985
ID121797	121797	39	38.797	36.260	37.062	0	70	70	2	1	-10921639	195.571	202	135	243	4107	33.511	2.000	0.075	0.812
ID121796	121796	44	51.154	23.730	36.368	0	70	70	2	1	-10921639	172.810	161	120	247	3629	33.227	7.600	0.118	1.094
ID121799	121799	64	53.237	31.945	45.489	0	70	70	2	1	-10921639	202.762	198	157	255	4258	30.189	7.600	0.111	1.343
ID121798	121798	56	52.208	10.971	39.907	0	70	70	2	1	-10921639	90.381	90	45	153	1898	33.437	2.000	0.258	1.110
ID121801	121801	43	52.723	35.185	48.381	0	70	70	2	1	-10921639	189.190	198	127	247	3973	35.565	7.600	0.118	1.122
ID121800	121800	111	46.875	21.301	47.173	0	70	70	2	1	-10921639	81.238	75	33	146	1706	31.754	2.000	0.223	0.933
ID121802	121802	49	59.318	53.000	58.000	0	70	70	2	1	-10921639	169.952	176	119	236	3569	31.020	4.800	0.227	2.030
ID121785	121785	59	57.579	32.972	13.055	0	70	70	2	1	-10921639	119.143	116	63	191	2502	35.647	2.000	0.204	1.134
ID121784	121784	45	79.637	21.151	11.087	0	70	70	2	1	-10921639	187.381	176	108	255	3935	48.211	4.800	0.210	1.347
ID121787	121787	65	65.311	29.455	16.602	0	70	70	2	1	-10921639	133.524	127	82	247	2804	51.141	2.000	0.171	0.761
ID121786	121786	57	28.586	39.475	14.558	0	70	70	2	1	-10921639	88.381	82	67	135	1856	19.283	2.000	0.118	0.966
ID121789	121789	61	38.381	12.915	22.339	0	70	70	2	1	-10921639	90.143	90	37	142	1893	28.102	2.000	0.166	0.913
ID121788	121788	47	63.302	19.962	20.762	0	70	70	2	1	-10921639	161.238	153	101	232	3386	33.393	4.800	0.188	1.531
ID121791	121791	60	41.075	47.074	24.984	0	70	70	2	1	-10921639	95.238	93	48	135	2000	24.835	4.800	0.217	1.366
ID121790	121790	51	52.345	34.024	25.332	0	70	70	2	1	-10921639	155.190	150	108	236	3259	33.479	2.000	0.140	1.137
ID121765	121765	45	67.500	20.286	11.882	0	71	71	2	1	-10921639	174.381	165	105	255	3662	48.657	2.000	0.196	1.177
ID121767	121767	57	27.344	39.574	15.170	0	71	71	2	1	-10921639	76.905	71	41	123	1615	25.066	7.600	0.119	0.653
ID121766	121766	59	53.220	32.909	13.278	0	71	71	2	1	-10921639	112.333	101	67	195	2359	35.619	2.000	0.206	1.077
ID121769	121769	47	44.930	19.503	20.655	0	71	71	2	1	-10921639	140.048	135	97	195	2941	27.323	2.000	0.135	1.219
ID121768	121768	65	52.611	29.467	16.970	0	71	71	2	1	-10921639	115.762	105	71	232	2431	41.890	2.000	0.137	0.666
ID121771	121771	51	78.888	33.848	25.039	0	71	71	2	1	-10921639	185.905	191	105	255	3904	46.600	2.000	0.192	1.283
ID121770	121770	61	33.200	12.574	21.813	0	71	71	2	1	-10921639	72.952	75	37	116	1532	24.469	2.000	0.187	0.939
ID121773	121773	63	33.597	11.074	31.219	0	71	71	2	1	-10921639	77.476	75	41	157	1627	30.821	2.000	0.107	0.487
ID121772	121772	60	36.026	46.374	24.986	0	71	71	2	1	-10921639	93.476	86	60	138	1963	20.930	4.800	0.174	1.323
ID121775	121775	55	47.974	30.977	32.731	0	71	71	2	1	-10921639	183.571	187	116	255	3855	39.457	7.600	0.086	0.734
ID121774	121774	50	82.257	17.899	32.179	0	71	71	2	1	-10921639	205.762	202	127	255	4321	41.499	4.800	0.226	1.826
ID121777	121777	44	52.792	24.314	35.717	0	71	71	2	1	-10921639	174.333	180	108	236	3661	38.606	2.000	0.124	0.994
ID121776	121776	40	46.339	39.858	34.997	0	71	71	2	1	-10921639	162.571	157	97	232	3414	35.558	2.000	0.109	0.897
ID121779	121779	56	41.879	12.021	39.757	0	71	71	2	1	-10921639	89.429	86	41	161	1878	31.312	2.000	0.183	0.885
ID121778	121778	39	42.165	35.794	37.348	0	71	71	2	1	-10921639	185.714	195	123	255	3900	33.605	7.600	0.076	0.781
ID121781	121781	66	28.144	17.795	47.931	0	71	71	2	1	-10921639	57.286	60	22	105	1203	22.267	2.000	0.142	0.639
ID121780	121780	64	52.655	31.753	44.934	0	71	71	2	1	-10921639	186.000	183	120	255	3906	30.290	2.000	0.116	1.275
ID121783	121783	49	61.641	53.000	59.000	0	71	71	2	1	-10921639	157.095	165	87	195	3299	35.648	4.800	0.284	1.948
ID121782	121782	43	47.863	35.391	48.537	0	71	71	2	1	-10921639	166.381	161	82	225	3494	39.665	4.800	0.145	1.063
ID121824	121824	49	91.637	53.000	59.000	0	72	72	2	1	-10921639	179.381	153	133	251	3767	43.611	4.800	0.330	2.039
ID121803	121803	45	82.909	20.438	11.514	0	72	72	2	1	-10921639	188.810	202	116	255	3965	48.871	4.800	0.233	1.461
ID121805	121805	59	50.302	32.714	13.542	0	72	72	2	1	-10921639	118.762	112	71	210	2494	39.244	2.000	0.141	0.747
ID121804	121804	None	32.549	25.948	13.078	0	72	72	2	1	-10921639	127.333	123	93	176	2674	24.057	2.000	0.093	0.901
ID121807	121807	68	43.945	39.527	19.434	0	72	72	2	1	-10921639	115.190	108	48	191	2419	35.411	2.000	0.172	0.957
ID121806	121806	65	32.781	29.473	16.846	0	72	72	2	1	-10921639	114.190	112	82	180	2398	28.546	2.000	0.073	0.543
ID121809	121809	61	29.722	13.011	21.851	0	72	72	2	1	-10921639	75.857	75	33	120	1593	25.150	2.000	0.150	0.789
ID121808	121808	47	43.386	19.380	20.718	0	72	72	2	1	-10921639	136.286	135	82	206	2862	34.380	7.600	0.122	0.864
ID121811	121811	60	30.503	46.022	24.987	0	72	72	2	1	-10921639	104.000	105	75	153	2184	17.300	4.800	0.149	1.557
ID121810	121810	51	66.552	34.049	24.734	0	72	72	2	1	-10921639	183.619	191	116	255	3856	41.758	3.200	0.168	1.267
ID121813	121813	50	71.099	17.417	32.134	0	72	72	2	1	-10921639	195.571	198	105	255	4107	45.882	4.800	0.199	1.414
ID121812	121812	63	28.773	11.629	30.886	0	72	72	2	1	-10921639	86.333	86	48	161	1813	26.867	2.000	0.059	0.360
ID121815	121815	44	44.187	24.312	36.037	0	72	72	2	1	-10921639	176.000	165	131	232	3696	31.550	7.600	0.096	0.979
ID121814	121814	55	49.093	32.183	32.112	0	72	72	2	1	-10921639	202.667	210	150	255	4256	31.376	4.800	0.121	1.398
ID121817	121817	39	47.447	35.842	37.315	0	72	72	2	1	-10921639	189.857	183	142	255	3987	32.449	2.000	0.083	0.901
ID121816	121816	40	53.400	39.891	35.873	0	72	72	2	1	-10921639	178.000	176	108	236	3738	39.828	2.000	0.131	1.035
ID121819	121819	64	46.836	32.659	45.295	0	72	72	2	1	-10921639	196.619	202	142	251	4129	27.807	6.333	0.107	1.372
ID121818	121818	56	54.337	12.231	40.089	0	72	72	2	1	-10921639	91.429	90	45	180	1920	36.861	2.000	0.234	0.940
ID121821	121821	None	42.870	34.003	47.596	0	72	72	2	1	-10921639	180.905	176	112	251	3799	37.976	4.800	0.108	0.931
ID121820	121820	66	42.826	17.956	48.415	0	72	72	2	1	-10921639	72.476	60	37	157	1522	29.635	2.000	0.224	0.896
ID121823	121823	None	40.283	53.000	52.000	0	72	72	2	1	-10921639	79.619	82	48	146	1672	26.246	2.000	0.205	1.032
ID121822	121822	43	46.126	36.051	49.372	0	72	72	2	1	-10921639	165.000	161	108	232	3465	36.970	4.800	0.119	0.947
ID121921	121921	97	36.610	29.164	32.319	0	73	73	2	1	-10921639	174.905	176	116	221	3673	29.933	6.367	0.085	0.916
ID121920	121920	50	77.542	17.597	32.227	0	73	73	2	1	-10921639	196.286	195	131	255	4122	39.534	4.800	0.196	1.628
ID121923	121923	39	41.855	35.117	36.431	0	73	73	2	1	-10921639	179.095	183	116	236	3761	36.776	2.000	0.073	0.664
ID121922	121922	44	61.778	24.170	35.982	0	73	73	2	1	-10921639	179.857	168	112	255	3777	39.251	2.000	0.125	1.020
ID121925	121925	56	75.908	12.368	40.275	0	73	73	2	1	-10921639	108.952	93	41	210	2288	51.289	2.000	0.312	1.011
ID121924	121924	40	46.518	39.086	36.227	0	73	73	2	1	-10921639	181.714	180	116	251	3816	32.903	4.800	0.119	1.175
ID121927	121927	66	41.488	18.050	48.058	0	73	73	2	1	-10921639	66.000	60	26	150	1386	29.007	2.000	0.222	0.827
ID121926	121926	64	38.542	32.005	44.933	0	73	73	2	1	-10921639	177.905	180	135	236	3736	26.827	6.315	0.103	1.236
ID121929	121929	49	58.474	53.000	58.000	0	73	73	2	1	-10921639	148.095	157	97	187	3110	34.898	6.326	0.267	1.788
ID121928	121928	43	42.300	36.268	49.764	0	73	73	2	1	-10921639	137.524	138	78	217	2888	37.196	7.600	0.113	0.752
ID121909	121909	45	80.403	21.031	11.098	0	73	73	2	1	-10921639	180.095	180	116	255	3782	43.981	3.200	0.217	1.458
ID121908	121908	None	40.689	0.000	6.000	0	73	73	2	1	-10921639	68.714	59	41	108	1443	21.636	3.200	0.329	1.572
ID121911	121911	98	28.297	42.695	12.589	0	73	73	2	1	-10921639	71.952	67	37	108	1511	19.916	2.000	0.175	1.074
ID121910	121910	59	46.672	32.314	13.476	0	73	73	2	1	-10921639	113.190	101	71	221	2377	35.719	2.000	0.149	0.823
ID121913	121913	73	42.851	21.174	18.128	0	73	73	2	1	-10921639	139.476	142	97	213	2929	29.891	2.000	0.106	0.896
ID121912	121912	65	37.734	29.614	17.290	0	73	73	2	1	-10921639	112.810	108	82	198	2369	30.099	7.600	0.102	0.694
ID121915	121915	47	28.881	20.594	20.792	0	73	73	2	1	-10921639	136.952	142	105	168	2876	21.896	6.338	0.088	1.009
ID121914	121914	68	49.763	39.820	19.553	0	73	73	2	1	-10921639	122.810	108	78	213	2579	34.932	2.000	0.134	0.831
ID121917	121917	60	34.789	48.030	22.921	0	73	73	2	1	-10921639	84.810	86	52	138	1781	24.332	2.000	0.162	0.970
ID121916	121916	61	30.280	13.661	22.382	0	73	73	2	1	-10921639	77.429	75	41	142	1626	26.158	2.000	0.096	0.519
ID121919	121919	63	28.845	11.925	30.583	0	73	73	2	1	-10921639	85.429	90	41	150	1794	26.297	2.000	0.084	0.501
ID121918	121918	51	49.729	33.568	24.510	0	73	73	2	1	-10921639	161.619	153	112	221	3394	32.911	2.000	0.143	1.232
ID121953	121953	65	30.945	29.576	17.155	0	74	74	2	1	-10921639	108.571	105	60	172	2280	29.944	7.600	0.058	0.399
ID121952	121952	59	57.069	32.204	13.658	0	74	74	2	1	-10921639	124.571	112	75	232	2616	39.783	2.000	0.144	0.787
ID121955	121955	68	60.900	38.973	19.652	0	74	74	2	1	-10921639	141.952	135	93	221	2981	36.782	2.000	0.175	1.151
ID121954	121954	73	62.169	21.266	17.977	0	74	74	2	1	-10921639	152.095	146	82	232	3194	41.358	2.000	0.153	0.978
ID121957	121957	60	34.482	48.115	23.351	0	74	74	2	1	-10921639	93.429	97	45	138	1962	23.441	3.200	0.152	1.053
ID121956	121956	61	37.868	13.403	22.260	0	74	74	2	1	-10921639	88.667	82	56	157	1862	29.706	2.000	0.165	0.846
ID121959	121959	50	81.415	17.757	31.883	0	74	74	2	1	-10921639	206.952	198	131	255	4346	40.057	4.800	0.198	1.708
ID121958	121958	51	55.194	33.822	25.155	0	74	74	2	1	-10921639	170.000	165	116	232	3570	33.660	2.000	0.145	1.279
ID121961	121961	None	27.070	8.694	33.114	0	74	74	2	1	-10921639	68.714	71	33	135	1443	23.290	7.600	0.090	0.488
ID121960	121960	55	54.355	31.913	31.933	0	74	74	2	1	-10921639	194.429	202	135	255	4083	34.853	2.000	0.113	1.135
ID121963	121963	44	43.734	23.694	36.351	0	74	74	2	1	-10921639	181.619	180	116	255	3814	34.395	7.600	0.073	0.716
ID121962	121962	97	36.647	27.750	33.802	0	74	74	2	1	-10921639	199.952	202	135	247	4199	31.091	4.800	0.084	0.998
ID121965	121965	39	49.934	36.283	36.949	0	74	74	2	1	-10921639	190.667	191	135	255	4004	35.350	7.600	0.102	0.994
ID121964	121964	40	42.102	39.774	36.406	0	74	74	2	1	-10921639	165.190	165	86	225	3469	34.632	2.000	0.108	0.933
ID121967	121967	77	33.055	17.711	41.619	0	74	74	2	1	-10921639	107.952	108	60	165	2267	30.167	2.000	0.116	0.744
ID121966	121966	56	71.641	12.893	40.338	0	74	74	2	1	-10921639	122.810	112	67	225	2579	45.128	2.000	0.252	1.094
ID121969	121969	43	44.264	34.690	47.757	0	74	74	2	1	-10921639	169.190	165	116	243	3553	34.947	7.600	0.108	0.944
ID121968	121968	64	56.418	31.521	44.427	0	74	74	2	1	-10921639	199.286	187	157	255	4185	33.150	2.000	0.124	1.322
ID121971	121971	49	77.263	53.000	59.000	0	74	74	2	1	-10921639	166.762	150	129	213	3502	33.015	4.800	0.336	2.539
ID121970	121970	66	35.286	18.492	48.507	0	74	74	2	1	-10921639	59.619	56	22	112	1252	29.118	2.000	0.238	0.788
ID121949	121949	45	91.387	20.999	11.247	0	74	74	2	1	-10921639	201.429	195	120	255	4230	48.826	4.800	0.244	1.618
ID121951	121951	None	27.037	26.644	13.448	0	74	74	2	1	-10921639	116.048	116	78	165	2437	24.155	2.000	0.067	0.606
ID121950	121950	98	38.543	42.732	12.375	0	74	74	2	1	-10921639	73.048	71	30	123	1534	28.713	2.000	0.247	1.007
ID121857	121857	56	49.553	12.766	40.598	0	75	75	2	1	-10921639	92.905	90	30	180	1951	36.525	2.000	0.219	0.915
ID121856	121856	40	36.160	39.173	36.664	0	75	75	2	1	-10921639	169.048	165	120	228	3550	31.358	4.800	0.095	0.936
ID121859	121859	64	54.351	31.998	44.669	0	75	75	2	1	-10921639	195.476	198	135	255	4105	29.118	4.800	0.141	1.662
ID121858	121858	77	31.230	18.011	41.268	0	75	75	2	1	-10921639	97.476	97	60	153	2047	23.110	2.000	0.088	0.680
ID121861	121861	71	32.063	36.040	50.803	0	75	75	2	1	-10921639	111.381	112	75	161	2339	26.890	2.000	0.103	0.772
ID121860	121860	66	32.482	18.870	48.150	0	75	75	2	1	-10921639	54.810	48	22	108	1151	22.270	2.000	0.224	0.901
ID121862	121862	49	67.397	53.000	59.000	0	75	75	2	1	-10921639	133.286	120	94	195	2799	34.249	6.331	0.318	1.876
ID121843	121843	45	89.917	21.333	11.040	0	75	75	2	1	-10921639	197.238	183	105	255	4142	47.839	4.800	0.232	1.551
ID121845	121845	65	40.242	30.000	17.000	0	75	75	2	1	-10921639	116.095	112	63	180	2438	31.191	7.600	0.125	0.825
ID121844	121844	59	47.624	32.102	14.130	0	75	75	2	1	-10921639	112.571	105	78	206	2364	33.563	2.000	0.113	0.681
ID121847	121847	68	79.340	38.649	19.920	0	75	75	2	1	-10921639	143.048	142	67	251	3004	51.840	2.000	0.225	1.014
ID121846	121846	73	60.763	21.364	18.025	0	75	75	2	1	-10921639	155.762	146	97	228	3271	38.108	2.000	0.164	1.153
ID121849	121849	51	47.848	33.528	25.339	0	75	75	2	1	-10921639	163.000	157	93	228	3423	34.753	2.000	0.152	1.237
ID121848	121848	61	27.432	13.901	22.196	0	75	75	2	1	-10921639	77.333	71	52	150	1624	24.005	2.000	0.074	0.446
ID121851	121851	None	27.230	12.332	30.918	0	75	75	2	1	-10921639	92.238	86	60	168	1937	29.406	2.000	0.080	0.462
ID121850	121850	None	31.036	38.980	26.905	0	75	75	2	1	-10921639	126.905	123	93	176	2665	21.787	2.000	0.091	0.970
ID121853	121853	55	54.130	31.916	31.797	0	75	75	2	1	-10921639	180.857	191	120	255	3798	36.893	2.000	0.121	1.059
ID121852	121852	50	74.144	18.058	31.795	0	75	75	2	1	-10921639	189.762	183	116	255	3985	41.838	2.000	0.181	1.392
ID121855	121855	39	40.743	35.823	36.913	0	75	75	2	1	-10921639	187.714	191	142	221	3942	21.485	7.600	0.111	1.739
ID121854	121854	44	50.244	24.487	36.341	0	75	75	2	1	-10921639	176.143	176	120	255	3699	34.892	7.600	0.111	1.007
ID121931	121931	59	52.874	32.280	13.871	0	76	76	2	1	-10921639	131.000	127	82	221	2751	35.488	7.600	0.128	0.835
ID121930	121930	45	79.526	21.479	10.742	0	76	76	2	1	-10921639	202.524	198	108	255	4253	41.309	4.800	0.211	1.710
ID121933	121933	73	60.006	21.747	19.115	0	76	76	2	1	-10921639	167.476	165	78	255	3517	49.363	2.000	0.154	0.904
ID121932	121932	65	44.121	29.385	17.500	0	76	76	2	1	-10921639	118.714	108	67	206	2493	38.625	2.000	0.134	0.728
ID121935	121935	61	30.877	14.038	22.462	0	76	76	2	1	-10921639	92.333	90	60	150	1939	24.542	2.000	0.132	0.875
ID121934	121934	68	79.137	38.853	20.171	0	76	76	2	1	-10921639	151.571	131	78	255	3183	49.459	2.000	0.212	1.073
ID121937	121937	51	52.957	33.732	24.639	0	76	76	2	1	-10921639	172.667	172	112	255	3626	36.435	2.000	0.126	1.060
ID121936	121936	None	27.693	48.463	22.922	0	76	76	2	1	-10921639	96.571	105	52	150	2028	23.338	7.600	0.081	0.620
ID121939	121939	None	31.480	22.470	27.484	0	76	76	2	1	-10921639	152.476	150	105	202	3202	28.463	2.000	0.074	0.738
ID121938	121938	70	36.990	45.957	26.147	0	76	76	2	1	-10921639	121.762	120	86	172	2557	24.550	2.000	0.115	1.021
ID121941	121941	55	46.090	31.529	31.736	0	76	76	2	1	-10921639	185.190	191	131	255	3889	37.816	2.000	0.079	0.713
ID121940	121940	50	71.000	17.611	31.888	0	76	76	2	1	-10921639	200.476	198	142	255	4210	38.903	2.000	0.164	1.448
ID121943	121943	40	55.097	38.847	36.044	0	76	76	2	1	-10921639	213.524	206	157	255	4484	32.081	4.800	0.146	1.694
ID121942	121942	44	45.753	24.114	36.098	0	76	76	2	1	-10921639	178.524	183	127	243	3749	31.365	7.600	0.115	1.171
ID121945	121945	64	55.643	31.226	44.266	0	76	76	2	1	-10921639	187.571	191	116	255	3939	38.241	7.600	0.127	1.102
ID121944	121944	56	59.956	12.987	41.003	0	76	76	2	1	-10921639	102.190	90	63	221	2146	39.417	2.000	0.209	0.895
ID121947	121947	71	27.461	36.047	50.215	0	76	76	2	1	-10921639	122.333	120	82	176	2569	28.308	7.600	0.069	0.555
ID121946	121946	66	28.615	19.403	47.808	0	76	76	2	1	-10921639	47.857	41	22	105	1005	23.637	2.000	0.223	0.738
ID121948	121948	49	72.012	53.000	59.000	0	76	76	2	1	-10921639	149.048	137	112	202	3130	32.292	6.364	0.303	2.145
ID122023	122023	67	37.750	25.870	12.817	0	77	77	2	1	-10921639	129.714	138	63	191	2724	29.285	2.000	0.103	0.829
ID122022	122022	45	79.132	21.376	10.660	0	77	77	2	1	-10921639	175.524	161	108	255	3686	47.020	2.000	0.204	1.264
ID122025	122025	65	41.312	29.407	17.347	0	77	77	2	1	-10921639	115.476	108	63	191	2425	36.386	7.600	0.082	0.483
ID122024	122024	59	50.009	32.005	14.047	0	77	77	2	1	-10921639	122.571	108	75	217	2574	37.105	2.000	0.116	0.686
ID122027	122027	61	28.811	13.689	22.350	0	77	77	2	1	-10921639	77.667	75	41	135	1631	25.071	2.000	0.116	0.642
ID122026	122026	68	86.133	38.824	20.175	0	77	77	2	1	-10921639	164.476	157	86	255	3454	50.779	2.000	0.245	1.273
ID122029	122029	51	49.146	33.310	25.407	0	77	77	2	1	-10921639	166.476	153	120	247	3496	32.422	2.000	0.124	1.131
ID122028	122028	69	46.523	20.782	22.165	0	77	77	2	1	-10921639	153.476	153	123	202	3223	24.248	4.800	0.148	1.632
ID122031	122031	50	71.057	17.554	31.761	0	77	77	2	1	-10921639	188.286	180	131	255	3954	40.612	2.000	0.156	1.254
ID122030	122030	70	28.784	46.109	26.402	0	77	77	2	1	-10921639	106.524	101	78	135	2237	17.040	7.600	0.107	1.209
ID122033	122033	44	46.015	21.816	35.077	0	77	77	2	1	-10921639	186.762	187	138	232	3922	23.575	4.800	0.129	1.806
ID122032	122032	55	58.322	31.182	31.940	0	77	77	2	1	-10921639	189.429	187	135	255	3978	36.456	2.000	0.124	1.146
ID122035	122035	56	63.018	13.291	41.042	0	77	77	2	1	-10921639	113.524	97	56	202	2384	40.735	2.000	0.234	1.056
ID122034	122034	40	64.632	38.703	37.217	0	77	77	2	1	-10921639	203.619	210	135	255	4276	39.201	6.287	0.162	1.446
ID122037	122037	71	33.161	34.112	47.952	0	77	77	2	1	-10921639	147.143	150	97	198	3090	25.972	7.600	0.080	0.839
ID122036	122036	64	50.471	31.159	44.169	0	77	77	2	1	-10921639	180.333	180	112	228	3787	36.537	7.600	0.113	1.004
ID122038	122038	49	46.783	53.000	59.000	0	77	77	2	1	-10921639	119.857	120	87	161	2517	23.531	6.281	0.288	2.280
ID121985	121985	74	35.284	38.802	26.203	0	78	78	2	1	-10921639	134.000	135	90	180	2814	27.846	2.000	0.093	0.821
ID121984	121984	51	51.819	33.167	24.593	0	78	78	2	1	-10921639	169.429	172	116	221	3558	31.260	2.000	0.137	1.303
ID121987	121987	55	58.542	31.355	31.140	0	78	78	2	1	-10921639	202.524	206	131	255	4253	35.965	4.800	0.141	1.393
ID121986	121986	70	38.927	45.716	26.048	0	78	78	2	1	-10921639	128.381	120	93	191	2696	26.658	7.600	0.110	0.952
ID121989	121989	None	30.299	7.723	33.216	0	78	78	2	1	-10921639	63.381	63	26	105	1331	22.631	2.000	0.197	0.922
ID121988	121988	50	70.264	17.814	31.969	0	78	78	2	1	-10921639	200.476	195	127	255	4210	40.137	2.000	0.154	1.330
ID121991	121991	44	39.198	23.554	35.937	0	78	78	2	1	-10921639	185.048	183	127	255	3886	30.912	2.000	0.075	0.832
ID121990	121990	75	50.124	28.102	34.783	0	78	78	2	1	-10921639	200.333	195	142	255	4207	39.032	2.000	0.089	0.837
ID121993	121993	56	77.743	13.696	41.016	0	78	78	2	1	-10921639	132.000	131	56	255	2772	49.091	2.000	0.242	1.046
ID121992	121992	40	63.564	38.774	37.039	0	78	78	2	1	-10921639	206.810	217	135	255	4343	38.076	4.800	0.157	1.475
ID121995	121995	None	32.684	19.958	48.430	0	78	78	2	1	-10921639	58.333	52	33	116	1225	22.506	2.000	0.200	0.864
ID121994	121994	64	55.749	31.829	43.971	0	78	78	2	1	-10921639	204.048	202	138	255	4285	31.850	7.600	0.132	1.494
ID121997	121997	49	69.772	53.000	59.000	0	78	78	2	1	-10921639	141.333	131	98	187	2968	32.291	4.800	0.318	2.111
ID121996	121996	71	51.076	35.237	49.010	0	78	78	2	1	-10921639	167.714	165	123	225	3522	30.591	4.800	0.141	1.356
ID121973	121973	None	27.256	0.000	7.000	0	78	78	2	1	-10921639	58.095	60	28	93	1220	18.022	6.356	0.222	1.171
ID121972	121972	72	33.418	32.888	4.761	0	78	78	2	1	-10921639	60.095	52	22	138	1262	27.559	2.000	0.131	0.506
ID121975	121975	None	44.154	18.718	13.677	0	78	78	2	1	-10921639	137.952	138	67	202	2897	40.218	7.600	0.104	0.646
ID121974	121974	45	79.812	21.421	10.595	0	78	78	2	1	-10921639	189.905	176	127	255	3988	43.830	2.000	0.195	1.415
ID121977	121977	76	30.847	38.012	14.187	0	78	78	2	1	-10921639	96.762	97	41	150	2032	26.533	2.000	0.117	0.766
ID121976	121976	67	40.123	26.041	13.724	0	78	78	2	1	-10921639	138.048	135	93	232	2899	32.040	2.000	0.075	0.602
ID121979	121979	73	42.828	22.267	18.509	0	78	78	2	1	-10921639	146.476	142	90	210	3076	30.846	2.000	0.127	1.072
ID121978	121978	59	66.373	32.075	14.532	0	78	78	2	1	-10921639	146.714	138	97	240	3081	44.697	2.000	0.157	0.890
ID121981	121981	68	96.750	39.048	20.002	0	78	78	2	1	-10921639	161.810	142	86	255	3398	58.807	2.000	0.245	1.082
ID121980	121980	65	41.236	29.176	17.727	0	78	78	2	1	-10921639	125.333	120	82	232	2632	39.717	7.600	0.060	0.360
ID121983	121983	None	29.200	48.066	23.518	0	78	78	2	1	-10921639	118.810	120	78	157	2495	23.142	6.301	0.112	1.035
ID121982	121982	69	39.852	21.170	22.880	0	78	78	2	1	-10921639	139.667	142	97	195	2933	29.107	2.000	0.093	0.816
ID121863	121863	72	50.655	33.102	4.073	0	79	79	2	1	-10921639	80.714	71	41	150	1695	32.066	2.000	0.278	1.094
ID121865	121865	76	38.216	38.065	14.186	0	79	79	2	1	-10921639	98.238	93	48	161	2063	30.300	2.000	0.159	0.888
ID121864	121864	45	88.457	21.240	10.827	0	79	79	2	1	-10921639	185.810	180	90	255	3902	49.311	2.000	0.233	1.425
ID121867	121867	73	40.195	22.177	18.056	0	79	79	2	1	-10921639	120.810	120	67	195	2537	36.227	2.000	0.117	0.700
ID121866	121866	59	62.056	32.149	14.601	0	79	79	2	1	-10921639	136.524	127	93	255	2867	42.843	7.600	0.161	0.886
ID121869	121869	68	95.708	39.180	20.262	0	79	79	2	1	-10921639	166.429	150	90	255	3495	56.833	2.000	0.257	1.199
ID121868	121868	65	34.447	29.646	17.995	0	79	79	2	1	-10921639	118.667	112	67	202	2492	30.153	2.000	0.071	0.522
ID121871	121871	51	43.257	33.087	25.557	0	79	79	2	1	-10921639	157.810	157	105	202	3314	27.027	2.000	0.120	1.250
ID121870	121870	69	32.198	21.408	23.901	0	79	79	2	1	-10921639	130.905	138	78	176	2749	27.521	2.000	0.108	0.926
ID121873	121873	70	39.744	45.695	26.230	0	79	79	2	1	-10921639	121.905	116	93	195	2560	25.151	7.600	0.138	1.172
ID121872	121872	74	27.679	38.749	26.488	0	79	79	2	1	-10921639	131.667	131	78	183	2765	24.082	2.000	0.070	0.714
ID121875	121875	55	52.907	31.102	31.844	0	79	79	2	1	-10921639	186.095	183	138	255	3908	34.987	2.000	0.102	0.987
ID121874	121874	50	53.649	17.220	31.970	0	79	79	2	1	-10921639	176.381	180	127	247	3704	34.155	2.000	0.154	1.380
ID121877	121877	75	29.640	27.609	33.805	0	79	79	2	1	-10921639	194.524	191	146	232	4085	23.366	7.600	0.061	0.960
ID121876	121876	None	43.188	21.564	34.345	0	79	79	2	1	-10921639	174.905	176	127	236	3673	36.026	2.000	0.071	0.642
ID121879	121879	40	55.134	36.502	36.782	0	79	79	2	1	-10921639	221.476	225	180	255	4651	25.930	4.800	0.156	2.308
ID121878	121878	44	32.045	24.427	36.402	0	79	79	2	1	-10921639	173.095	176	112	236	3635	35.731	7.600	0.056	0.516
ID121881	121881	64	58.629	31.310	43.341	0	79	79	2	1	-10921639	212.048	217	142	255	4453	35.952	2.000	0.131	1.369
ID121880	121880	56	57.144	13.350	40.910	0	79	79	2	1	-10921639	105.857	86	63	198	2223	38.159	2.000	0.222	1.008
ID121883	121883	49	52.998	53.000	59.000	0	79	79	2	1	-10921639	125.286	133	91	172	2631	24.658	4.800	0.276	2.198
ID121882	121882	71	28.879	34.047	47.456	0	79	79	2	1	-10921639	180.143	172	123	247	3783	34.087	7.600	0.072	0.710
ID121889	121889	65	41.456	29.592	17.775	0	80	80	2	1	-10921639	130.476	123	75	206	2740	34.607	2.000	0.109	0.739
ID121888	121888	73	45.790	22.329	17.990	0	80	80	2	1	-10921639	128.667	123	48	195	2702	38.706	2.000	0.138	0.808
ID121891	121891	78	28.107	13.885	22.657	0	80	80	2	1	-10921639	79.095	75	60	123	1661	16.938	2.000	0.141	1.156
ID121890	121890	68	93.765	39.095	20.021	0	80	80	2	1	-10921639	164.762	135	93	255	3460	52.591	2.000	0.249	1.250
ID121893	121893	69	38.194	21.603	24.581	0	80	80	2	1	-10921639	149.381	146	116	191	3137	22.500	4.800	0.134	1.570
ID121892	121892	None	28.799	47.719	23.427	0	80	80	2	1	-10921639	98.429	93	56	157	2067	28.673	2.000	0.074	0.476
ID121895	121895	70	42.235	45.642	26.871	0	80	80	2	1	-10921639	122.952	116	90	202	2582	28.864	2.000	0.138	1.035
ID121894	121894	74	42.568	39.088	26.497	0	80	80	2	1	-10921639	134.619	127	86	217	2827	33.098	2.000	0.110	0.803
ID121897	121897	50	43.867	17.153	31.936	0	80	80	2	1	-10921639	168.429	180	97	210	3537	29.044	4.800	0.125	1.287
ID121896	121896	55	49.798	31.154	31.460	0	80	80	2	1	-10921639	180.048	172	123	255	3781	37.680	2.000	0.114	0.977
ID121899	121899	75	36.600	28.114	33.752	0	80	80	2	1	-10921639	189.524	187	142	255	3980	26.997	7.600	0.078	1.019
ID121898	121898	None	29.719	7.655	33.570	0	80	80	2	1	-10921639	68.238	60	37	120	1433	20.199	2.000	0.176	1.009
ID121901	121901	40	60.327	36.300	37.123	0	80	80	2	1	-10921639	221.667	225	161	255	4655	29.818	4.800	0.160	2.050
ID121900	121900	44	43.000	24.152	35.820	0	80	80	2	1	-10921639	166.190	168	105	243	3490	39.494	2.000	0.066	0.524
ID121903	121903	None	29.956	19.205	41.319	0	80	80	2	1	-10921639	113.810	108	71	165	2390	22.538	2.000	0.073	0.684
ID121902	121902	56	52.555	13.310	40.851	0	80	80	2	1	-10921639	106.810	112	45	187	2243	37.308	2.000	0.209	0.992
ID121905	121905	71	36.796	35.598	49.734	0	80	80	2	1	-10921639	138.810	138	82	191	2915	37.208	2.000	0.105	0.712
ID121904	121904	64	50.553	31.933	43.421	0	80	80	2	1	-10921639	207.476	213	157	255	4357	25.388	4.800	0.131	1.887
ID121907	121907	49	35.066	53.000	59.000	0	80	80	2	1	-10921639	117.381	120	84	172	2465	21.271	6.349	0.181	1.695
ID121906	121906	84	45.087	53.000	56.000	0	80	80	2	1	-10921639	105.095	112	63	172	2207	31.678	2.000	0.196	1.088
ID121885	121885	None	28.700	0.000	8.000	0	80	80	2	1	-10921639	59.857	56	31	90	1257	16.623	4.800	0.290	1.617
ID121884	121884	72	58.349	32.958	3.817	0	80	80	2	1	-10921639	83.333	71	41	161	1750	36.913	2.000	0.310	1.070
ID121887	121887	59	55.265	31.701	14.413	0	80	80	2	1	-10921639	133.429	127	67	255	2802	46.673	7.600	0.140	0.703
ID121886	121886	45	84.654	20.726	10.983	0	80	80	2	1	-10921639	177.667	172	108	255	3731	49.516	2.000	0.207	1.229
ID122017	122017	56	56.603	13.584	40.674	0	81	81	2	1	-10921639	116.762	105	71	198	2452	36.396	2.000	0.199	1.064
ID122016	122016	40	49.589	35.637	37.736	0	81	81	2	1	-10921639	211.810	213	157	255	4448	31.534	4.800	0.114	1.377
ID122019	122019	71	51.821	35.236	49.225	0	81	81	2	1	-10921639	163.476	157	112	240	3433	34.503	4.800	0.123	1.037
ID122018	122018	64	60.154	31.784	43.902	0	81	81	2	1	-10921639	217.381	217	161	255	4565	24.967	4.800	0.157	2.367
ID122021	122021	49	34.391	53.000	59.000	0	81	81	2	1	-10921639	133.952	131	112	168	2813	16.001	4.800	0.180	2.559
ID122020	122020	84	32.848	52.404	55.712	0	81	81	2	1	-10921639	118.524	131	60	150	2489	26.577	6.335	0.163	1.250
ID121999	121999	45	87.456	21.203	11.107	0	81	81	2	1	-10921639	187.762	165	108	255	3943	47.806	3.200	0.226	1.448
ID121998	121998	72	57.454	33.099	3.395	0	81	81	2	1	-10921639	82.524	71	37	180	1733	38.232	2.000	0.321	1.050
ID122001	122001	73	30.616	22.157	17.616	0	81	81	2	1	-10921639	126.619	127	90	176	2659	25.121	2.000	0.101	0.925
ID122000	122000	59	60.708	31.520	14.690	0	81	81	2	1	-10921639	138.333	127	82	255	2905	51.531	7.600	0.132	0.625
ID122003	122003	68	97.641	39.240	20.121	0	81	81	2	1	-10921639	169.524	161	97	255	3560	56.914	2.000	0.265	1.249
ID122002	122002	65	42.566	29.356	17.743	0	81	81	2	1	-10921639	137.571	127	86	225	2889	39.495	7.600	0.076	0.489
ID122005	122005	69	36.942	21.103	24.357	0	81	81	2	1	-10921639	123.857	120	67	191	2601	36.351	2.000	0.077	0.488
ID122004	122004	78	34.965	14.248	22.519	0	81	81	2	1	-10921639	77.476	71	41	142	1627	26.641	2.000	0.161	0.807
ID122007	122007	74	33.796	38.800	25.782	0	81	81	2	1	-10921639	129.429	131	93	187	2718	25.858	2.000	0.084	0.775
ID122006	122006	51	43.376	33.031	25.341	0	81	81	2	1	-10921639	143.952	142	75	213	3023	34.377	2.000	0.098	0.749
ID122009	122009	None	29.842	16.678	28.388	0	81	81	2	1	-10921639	127.000	127	90	198	2667	33.444	2.000	0.042	0.308
ID122008	122008	70	43.577	45.272	26.626	0	81	81	2	1	-10921639	128.333	123	78	236	2695	35.285	2.000	0.104	0.683
ID122011	122011	55	54.942	31.210	31.685	0	81	81	2	1	-10921639	190.762	191	138	255	4006	33.587	2.000	0.120	1.213
ID122010	122010	50	61.364	17.118	32.020	0	81	81	2	1	-10921639	181.905	180	120	236	3820	34.550	2.000	0.159	1.444
ID122013	122013	79	42.661	21.628	34.120	0	81	81	2	1	-10921639	176.238	172	120	255	3701	36.321	7.600	0.072	0.648
ID122012	122012	75	28.463	28.044	33.172	0	81	81	2	1	-10921639	182.333	180	142	221	3829	24.418	2.000	0.059	0.832
ID122015	122015	None	46.948	37.369	35.350	0	81	81	2	1	-10921639	201.429	210	138	251	4230	34.982	3.200	0.095	0.995
ID122014	122014	44	48.175	24.276	36.404	0	81	81	2	1	-10921639	178.524	176	123	243	3749	36.879	2.000	0.089	0.793
ID122049	122049	51	33.972	32.912	25.260	0	82	82	2	1	-10921639	146.476	142	97	202	3076	29.779	2.000	0.078	0.715
ID122048	122048	143	34.749	46.961	22.756	0	82	82	2	1	-10921639	123.095	120	86	195	2585	24.370	2.000	0.108	0.982
ID122051	122051	70	40.825	45.479	26.234	0	82	82	2	1	-10921639	127.048	116	93	198	2668	32.062	2.000	0.091	0.662
ID122050	122050	74	62.801	38.540	25.974	0	82	82	2	1	-10921639	153.048	142	97	255	3214	45.715	2.000	0.141	0.828
ID122053	122053	50	61.744	17.436	31.621	0	82	82	2	1	-10921639	190.619	191	112	255	4003	41.577	2.000	0.139	1.122
ID122052	122052	69	36.392	21.822	26.624	0	82	82	2	1	-10921639	152.952	150	101	217	3212	28.129	2.000	0.098	0.974
ID122055	122055	79	38.753	21.409	34.603	0	82	82	2	1	-10921639	186.667	183	120	255	3920	33.835	7.600	0.076	0.784
ID122054	122054	55	57.227	30.973	31.793	0	82	82	2	1	-10921639	201.905	195	146	255	4240	34.914	7.600	0.133	1.360
ID122057	122057	40	59.092	36.471	37.322	0	82	82	2	1	-10921639	232.810	247	157	255	4889	27.411	4.800	0.157	2.307
ID122056	122056	44	54.397	24.404	36.069	0	82	82	2	1	-10921639	191.810	198	123	255	4028	36.548	2.000	0.120	1.121
ID122059	122059	56	51.047	13.751	40.503	0	82	82	2	1	-10921639	121.476	108	71	187	2551	35.111	2.000	0.190	1.107
ID122058	122058	86	42.543	29.848	38.055	0	82	82	2	1	-10921639	177.571	176	135	255	3729	37.128	2.000	0.060	0.543
ID122061	122061	71	40.840	35.097	49.550	0	82	82	2	1	-10921639	141.476	131	90	206	2971	32.641	2.000	0.113	0.877
ID122060	122060	64	58.351	32.556	43.759	0	82	82	2	1	-10921639	231.000	232	183	255	4851	23.681	4.800	0.159	2.675
ID122062	122062	49	53.370	53.000	59.000	0	82	82	2	1	-10921639	127.524	119	84	198	2678	35.527	2.000	0.188	1.138
ID122039	122039	72	40.875	32.931	3.100	0	82	82	2	1	-10921639	73.524	75	33	131	1544	23.200	2.000	0.262	1.317
ID122041	122041	144	27.448	35.796	11.857	0	82	82	2	1	-10921639	91.381	86	56	146	1919	24.571	2.000	0.098	0.662
ID122040	122040	45	72.113	21.463	11.510	0	82	82	2	1	-10921639	180.905	172	97	255	3799	45.212	2.000	0.193	1.293
ID122043	122043	59	42.633	31.615	14.628	0	82	82	2	1	-10921639	125.571	116	78	213	2637	39.177	7.600	0.092	0.542
ID122042	122042	None	27.690	26.279	13.643	0	82	82	2	1	-10921639	126.619	127	71	176	2659	28.603	2.000	0.058	0.489
ID122045	122045	145	50.338	23.957	20.272	0	82	82	2	1	-10921639	147.048	150	93	217	3088	38.884	2.000	0.136	0.907
ID122044	122044	65	38.561	29.454	17.930	0	82	82	2	1	-10921639	121.857	116	78	206	2559	36.598	7.600	0.061	0.380
ID122047	122047	78	28.678	13.922	22.573	0	82	82	2	1	-10921639	77.476	75	45	116	1627	20.796	2.000	0.138	0.904
ID122046	122046	68	100.485	39.234	20.062	0	82	82	2	1	-10921639	170.714	168	97	255	3585	56.926	2.000	0.276	1.299
ID122113	122113	144	31.730	35.426	11.989	0	83	83	2	1	-10921639	106.667	108	67	183	2240	25.482	7.600	0.090	0.692
ID122112	122112	45	71.219	21.460	11.489	0	83	83	2	1	-10921639	183.762	187	112	255	3859	49.556	7.600	0.167	1.060
ID122115	122115	73	42.665	22.247	17.499	0	83	83	2	1	-10921639	143.762	135	97	210	3019	33.342	7.600	0.090	0.711
ID122114	122114	59	52.670	31.893	14.717	0	83	83	2	1	-10921639	149.429	146	101	255	3138	36.876	7.600	0.120	0.869
ID122117	122117	68	101.133	38.945	20.098	0	83	83	2	1	-10921639	189.095	183	93	255	3971	52.047	2.000	0.281	1.595
ID122116	122116	65	42.753	29.820	17.647	0	83	83	2	1	-10921639	140.429	135	82	217	2949	35.747	2.000	0.090	0.652
ID122119	122119	143	33.208	46.947	22.450	0	83	83	2	1	-10921639	121.571	120	78	176	2553	26.235	2.000	0.122	1.004
ID122118	122118	145	38.345	24.027	20.615	0	83	83	2	1	-10921639	131.667	116	90	206	2765	33.058	2.000	0.087	0.641
ID122121	122121	74	57.909	38.542	25.799	0	83	83	2	1	-10921639	154.667	150	90	247	3248	44.581	2.000	0.145	0.880
ID122120	122120	51	37.096	33.079	25.256	0	83	83	2	1	-10921639	145.286	142	108	228	3051	28.327	2.000	0.092	0.865
ID122123	122123	70	47.900	45.667	26.986	0	83	83	2	1	-10921639	131.905	120	93	210	2770	31.755	2.000	0.138	1.008
ID122122	122122	69	37.143	21.232	26.597	0	83	83	2	1	-10921639	158.429	150	120	206	3327	27.856	2.000	0.096	0.995
ID122125	122125	80	29.506	12.933	31.007	0	83	83	2	1	-10921639	116.857	108	78	187	2454	30.593	2.000	0.055	0.396
ID122124	122124	81	33.365	16.921	27.827	0	83	83	2	1	-10921639	150.810	153	105	217	3167	31.386	2.000	0.041	0.377
ID122127	122127	50	51.161	17.498	31.655	0	83	83	2	1	-10921639	183.476	187	120	255	3853	43.065	2.000	0.106	0.814
ID122126	122126	55	62.346	31.236	31.311	0	83	83	2	1	-10921639	207.571	213	131	255	4359	41.588	4.800	0.159	1.367
ID122129	122129	44	36.813	24.862	36.153	0	83	83	2	1	-10921639	173.381	176	116	236	3641	34.305	2.000	0.049	0.475
ID122128	122128	79	44.257	20.990	34.268	0	83	83	2	1	-10921639	187.619	183	146	255	3940	32.540	7.600	0.071	0.764
ID122131	122131	86	30.857	28.923	36.555	0	83	83	2	1	-10921639	187.905	195	123	255	3946	34.950	3.200	0.073	0.727
ID122130	122130	82	55.160	37.578	36.193	0	83	83	2	1	-10921639	220.476	228	146	255	4630	36.530	4.800	0.127	1.357
ID122133	122133	56	45.994	13.459	40.213	0	83	83	2	1	-10921639	111.286	101	71	183	2337	35.518	2.000	0.156	0.845
ID122132	122132	40	54.610	36.136	37.302	0	83	83	2	1	-10921639	242.333	255	191	255	5089	18.840	4.800	0.155	3.447
ID122135	122135	64	56.688	32.105	43.708	0	83	83	2	1	-10921639	226.476	236	172	255	4756	25.539	4.800	0.152	2.343
ID122134	122134	83	30.368	19.652	40.986	0	83	83	2	1	-10921639	118.667	112	78	172	2492	23.817	2.000	0.075	0.695
ID122136	122136	84	28.156	53.000	56.000	0	83	83	2	1	-10921639	118.952	119	86	146	2498	15.606	4.800	0.135	1.818
ID122081	122081	56	47.948	13.697	40.803	0	84	84	2	1	-10921639	118.714	120	71	180	2493	30.950	2.000	0.170	1.114
ID122080	122080	82	54.139	37.268	35.453	0	84	84	2	1	-10921639	223.762	240	146	255	4699	36.392	4.800	0.119	1.303
ID122083	122083	64	45.311	31.384	44.067	0	84	84	2	1	-10921639	207.286	221	142	247	4353	31.568	4.800	0.115	1.351
ID122082	122082	83	32.294	19.842	41.360	0	84	84	2	1	-10921639	125.857	120	90	206	2643	28.897	2.000	0.077	0.624
ID122085	122085	None	36.266	53.000	59.000	0	84	84	2	1	-10921639	109.429	108	70	168	2298	28.414	6.435	0.130	0.886
ID122084	122084	84	35.947	53.000	55.000	0	84	84	2	1	-10921639	110.143	105	71	161	2313	26.002	2.000	0.145	1.070
ID122063	122063	45	68.707	21.641	11.468	0	84	84	2	1	-10921639	175.286	172	108	255	3681	48.990	7.600	0.162	0.998
ID122065	122065	None	31.863	38.708	14.742	0	84	84	2	1	-10921639	96.714	97	48	157	2031	30.513	2.000	0.067	0.400
ID122064	122064	59	56.974	31.945	14.736	0	84	84	2	1	-10921639	139.905	127	90	251	2938	40.338	7.600	0.128	0.788
ID122067	122067	65	36.162	29.613	17.749	0	84	84	2	1	-10921639	120.714	108	71	213	2535	37.682	2.000	0.044	0.271
ID122066	122066	73	59.616	22.206	17.906	0	84	84	2	1	-10921639	156.000	157	97	243	3276	44.422	2.000	0.142	0.872
ID122069	122069	51	31.080	32.395	25.234	0	84	84	2	1	-10921639	148.810	153	112	198	3125	25.363	3.200	0.078	0.851
ID122068	122068	68	93.960	38.881	20.232	0	84	84	2	1	-10921639	180.143	165	108	255	3783	53.563	2.000	0.253	1.357
ID122071	122071	74	70.148	38.766	26.140	0	84	84	2	1	-10921639	167.333	157	108	255	3514	42.614	2.000	0.170	1.139
ID122070	122070	69	41.241	20.301	26.240	0	84	84	2	1	-10921639	171.714	168	116	228	3606	29.360	7.600	0.118	1.238
ID122073	122073	70	47.675	45.498	26.566	0	84	84	2	1	-10921639	133.048	131	82	195	2794	35.551	2.000	0.131	0.869
ID122072	122072	81	40.008	17.472	27.285	0	84	84	2	1	-10921639	153.381	146	97	213	3221	37.013	2.000	0.077	0.596
ID122075	122075	50	46.857	17.758	32.314	0	84	84	2	1	-10921639	184.048	183	116	255	3865	35.400	2.000	0.085	0.814
ID122074	122074	80	31.258	13.491	31.357	0	84	84	2	1	-10921639	124.381	116	67	202	2612	33.720	2.000	0.094	0.633
ID122077	122077	79	35.057	20.569	34.023	0	84	84	2	1	-10921639	181.476	183	135	236	3811	30.146	7.600	0.054	0.614
ID122076	122076	55	56.649	30.427	31.880	0	84	84	2	1	-10921639	203.905	198	135	255	4282	35.788	2.000	0.122	1.235
ID122079	122079	44	35.716	25.401	35.510	0	84	84	2	1	-10921639	184.952	187	116	236	3884	36.894	2.000	0.072	0.670
ID122078	122078	85	33.934	8.655	36.043	0	84	84	2	1	-10921639	87.857	86	48	127	1845	21.010	2.000	0.163	1.171
ID122145	122145	69	59.238	20.974	27.014	0	85	85	2	1	-10921639	168.000	165	101	251	3528	36.377	2.000	0.142	1.148
ID122144	122144	74	68.851	38.602	26.279	0	85	85	2	1	-10921639	160.905	150	101	251	3379	47.142	2.000	0.164	0.960
ID122147	122147	81	27.020	17.266	27.791	0	85	85	2	1	-10921639	151.238	153	105	202	3176	27.031	2.000	0.039	0.417
ID122146	122146	70	40.595	45.203	27.016	0	85	85	2	1	-10921639	126.571	123	86	191	2658	27.797	2.000	0.114	0.930
ID122149	122149	55	54.864	30.548	31.509	0	85	85	2	1	-10921639	202.048	202	138	255	4243	36.076	2.000	0.129	1.276
ID122148	122148	80	37.227	12.988	30.914	0	85	85	2	1	-10921639	128.952	123	78	210	2708	34.751	2.000	0.078	0.539
ID122151	122151	79	37.290	21.171	33.841	0	85	85	2	1	-10921639	176.190	168	135	243	3700	26.356	2.000	0.065	0.813
ID122150	122150	50	50.966	17.060	32.398	0	85	85	2	1	-10921639	188.190	183	135	255	3952	33.490	2.000	0.112	1.130
ID122153	122153	44	49.692	25.751	35.768	0	85	85	2	1	-10921639	197.095	187	127	255	4139	37.966	7.600	0.097	0.917
ID122152	122152	85	39.611	8.422	36.414	0	85	85	2	1	-10921639	84.095	86	33	138	1766	29.960	2.000	0.212	0.983
ID122155	122155	86	36.461	29.494	38.338	0	85	85	2	1	-10921639	184.524	165	127	255	3875	43.621	2.000	0.063	0.500
ID122154	122154	82	54.304	36.056	37.248	0	85	85	2	1	-10921639	230.238	236	172	255	4835	23.778	4.800	0.139	2.370
ID122157	122157	56	55.197	13.741	40.675	0	85	85	2	1	-10921639	110.857	105	60	183	2328	34.656	2.000	0.223	1.168
ID122156	122156	None	37.780	39.640	38.169	0	85	85	2	1	-10921639	171.048	180	101	240	3592	40.517	4.800	0.099	0.764
ID122159	122159	87	41.055	36.118	50.071	0	85	85	2	1	-10921639	131.429	123	86	225	2760	33.763	2.000	0.088	0.629
ID122158	122158	64	46.438	33.268	44.642	0	85	85	2	1	-10921639	211.524	221	142	255	4442	28.982	4.800	0.129	1.673
ID122160	122160	84	54.918	53.000	56.000	0	85	85	2	1	-10921639	137.905	138	101	180	2896	23.630	4.800	0.264	2.435
ID122137	122137	88	49.858	36.000	0.000	0	85	85	2	1	-10921639	80.143	67	15	161	1683	44.017	2.000	0.351	0.946
ID122139	122139	59	47.361	32.018	14.809	0	85	85	2	1	-10921639	131.048	120	93	221	2752	31.698	7.600	0.118	0.870
ID122138	122138	45	77.629	21.873	11.413	0	85	85	2	1	-10921639	177.571	180	90	255	3729	51.924	2.000	0.188	1.082
ID122141	122141	73	64.243	23.607	20.085	0	85	85	2	1	-10921639	154.571	157	75	236	3246	49.555	2.000	0.181	0.955
ID122140	122140	65	41.352	29.759	17.868	0	85	85	2	1	-10921639	123.714	112	71	221	2598	35.266	7.600	0.072	0.473
ID122143	122143	51	31.609	32.558	25.121	0	85	85	2	1	-10921639	153.333	153	116	195	3220	22.272	7.600	0.086	1.094
ID122142	122142	68	89.069	38.836	20.149	0	85	85	2	1	-10921639	164.095	135	101	255	3446	52.406	2.000	0.243	1.225
ID122189	122189	89	31.690	19.120	8.195	0	86	86	2	1	-10921639	94.238	90	26	187	1979	39.240	7.600	0.067	0.303
ID122188	122188	88	62.859	35.000	0.000	0	86	86	2	1	-10921639	83.190	59	37	172	1747	45.785	2.000	0.309	0.859
ID122191	122191	90	31.591	18.998	14.154	0	86	86	2	1	-10921639	130.476	131	71	180	2740	33.149	7.600	0.072	0.526
ID122190	122190	45	75.389	22.034	11.584	0	86	86	2	1	-10921639	175.143	161	123	255	3678	44.478	2.000	0.169	1.141
ID122193	122193	65	52.928	29.951	17.850	0	86	86	2	1	-10921639	140.000	131	90	240	2940	39.010	2.000	0.115	0.740
ID122192	122192	59	35.641	31.182	14.973	0	86	86	2	1	-10921639	135.286	131	93	183	2841	26.445	2.000	0.100	0.928
ID122195	122195	73	70.730	23.857	20.556	0	86	86	2	1	-10921639	166.333	157	86	255	3493	53.129	2.000	0.176	0.938
ID122194	122194	68	93.043	38.704	20.244	0	86	86	2	1	-10921639	172.143	157	97	255	3615	55.881	2.000	0.252	1.240
ID122197	122197	69	48.799	20.747	26.377	0	86	86	2	1	-10921639	158.381	146	116	210	3326	30.977	4.800	0.150	1.333
ID122196	122196	51	32.544	33.181	25.117	0	86	86	2	1	-10921639	144.095	150	112	183	3026	22.066	2.000	0.091	1.090
ID122199	122199	70	29.249	45.317	26.853	0	86	86	2	1	-10921639	117.476	108	82	165	2467	22.342	2.000	0.079	0.770
ID122198	122198	74	64.446	38.573	26.424	0	86	86	2	1	-10921639	154.286	157	93	251	3240	51.807	2.000	0.151	0.782
ID122201	122201	80	35.780	12.934	30.978	0	86	86	2	1	-10921639	125.476	116	78	202	2635	33.916	2.000	0.082	0.560
ID122200	122200	81	36.606	17.327	28.136	0	86	86	2	1	-10921639	143.143	146	82	206	3006	35.448	2.000	0.049	0.376
ID122203	122203	50	40.675	17.036	32.584	0	86	86	2	1	-10921639	174.429	168	131	232	3663	31.057	4.800	0.106	1.076
ID122202	122202	55	60.391	30.757	31.574	0	86	86	2	1	-10921639	193.429	191	131	255	4062	36.930	2.000	0.137	1.263
ID122205	122205	44	36.608	25.767	35.529	0	86	86	2	1	-10921639	192.905	191	142	255	4051	29.536	7.600	0.080	0.966
ID122204	122204	79	32.696	21.332	33.974	0	86	86	2	1	-10921639	165.952	168	123	221	3485	26.969	2.000	0.057	0.659
ID122207	122207	86	45.186	29.183	38.281	0	86	86	2	1	-10921639	186.476	187	138	247	3916	33.599	2.000	0.086	0.881
ID122206	122206	82	59.016	36.742	36.497	0	86	86	2	1	-10921639	230.857	251	172	255	4848	30.370	6.355	0.146	1.938
ID122209	122209	83	28.713	19.917	41.549	0	86	86	2	1	-10921639	113.286	112	67	168	2379	28.320	2.000	0.078	0.577
ID122208	122208	56	54.998	13.824	40.556	0	86	86	2	1	-10921639	123.238	127	48	198	2588	40.529	2.000	0.206	1.038
ID122211	122211	87	43.965	36.728	50.123	0	86	86	2	1	-10921639	128.381	123	78	206	2696	31.341	3.200	0.124	0.907
ID122210	122210	64	46.440	32.861	45.057	0	86	86	2	1	-10921639	198.667	198	150	247	4172	26.460	4.800	0.118	1.585
ID122212	122212	84	69.510	53.000	55.000	0	86	86	2	1	-10921639	124.190	120	52	198	2608	44.293	2.000	0.281	1.231
ID122177	122177	55	56.529	30.711	31.665	0	87	87	2	1	-10921639	198.619	198	150	255	4171	32.366	2.000	0.130	1.408
ID122176	122176	80	45.692	12.944	30.819	0	87	87	2	1	-10921639	127.667	116	78	210	2681	36.049	2.000	0.099	0.638
ID122179	122179	44	48.113	26.432	35.089	0	87	87	2	1	-10921639	206.810	198	131	255	4343	35.890	2.000	0.102	1.065
ID122178	122178	50	48.870	17.507	32.683	0	87	87	2	1	-10921639	181.952	165	127	255	3821	41.364	2.000	0.115	0.910
ID122181	122181	86	45.295	29.255	38.121	0	87	87	2	1	-10921639	201.143	206	120	255	4224	36.371	7.600	0.094	0.952
ID122180	122180	82	56.716	36.245	36.819	0	87	87	2	1	-10921639	237.524	255	187	255	4988	24.003	4.800	0.149	2.569
ID122183	122183	83	31.879	20.053	41.346	0	87	87	2	1	-10921639	119.762	116	93	180	2515	23.399	2.000	0.073	0.697
ID122182	122182	56	68.315	14.063	40.727	0	87	87	2	1	-10921639	127.714	120	52	217	2682	44.090	2.000	0.237	1.108
ID122185	122185	87	46.376	36.219	49.952	0	87	87	2	1	-10921639	134.429	138	75	206	2823	29.846	2.000	0.149	1.169
ID122184	122184	64	48.090	31.095	44.577	0	87	87	2	1	-10921639	184.619	187	123	243	3877	35.625	4.800	0.120	1.112
ID122187	122187	92	36.005	53.000	59.000	0	87	87	2	1	-10921639	130.238	123	105	187	2735	24.531	2.000	0.134	1.256
ID122186	122186	84	64.112	53.000	55.000	0	87	87	2	1	-10921639	116.762	120	48	210	2452	44.362	2.000	0.220	0.947
ID122161	122161	88	66.025	35.000	0.000	0	87	87	2	1	-10921639	83.143	66	30	210	1746	45.116	2.000	0.306	0.863
ID122163	122163	89	34.995	19.282	8.019	0	87	87	2	1	-10921639	95.714	93	37	172	2010	36.997	7.600	0.093	0.441
ID122162	122162	None	28.246	32.544	4.496	0	87	87	2	1	-10921639	76.000	71	45	116	1596	21.861	2.000	0.135	0.828
ID122165	122165	90	35.302	19.360	14.089	0	87	87	2	1	-10921639	136.333	142	63	202	2863	42.406	7.600	0.068	0.410
ID122164	122164	45	77.407	22.038	11.684	0	87	87	2	1	-10921639	182.571	172	123	255	3834	45.186	2.000	0.176	1.210
ID122167	122167	None	66.112	22.193	18.191	0	87	87	2	1	-10921639	150.952	142	78	236	3170	50.449	7.600	0.160	0.823
ID122166	122166	59	42.296	31.582	14.840	0	87	87	2	1	-10921639	139.810	131	90	221	2936	34.688	7.600	0.085	0.630
ID122169	122169	68	90.035	38.741	20.244	0	87	87	2	1	-10921639	175.619	161	86	255	3688	57.338	2.000	0.238	1.176
ID122168	122168	65	46.152	30.044	18.285	0	87	87	2	1	-10921639	140.905	138	101	251	2959	36.318	2.000	0.091	0.650
ID122171	122171	91	38.611	46.584	23.396	0	87	87	2	1	-10921639	132.333	131	93	183	2779	26.631	7.600	0.113	1.008
ID122170	122170	73	62.788	23.978	20.766	0	87	87	2	1	-10921639	149.667	142	75	255	3143	49.563	2.000	0.150	0.787
ID122173	122173	74	45.173	37.809	26.635	0	87	87	2	1	-10921639	156.619	153	120	217	3289	30.729	2.000	0.105	0.973
ID122172	122172	70	34.095	45.248	25.797	0	87	87	2	1	-10921639	134.571	127	101	191	2826	24.742	7.600	0.096	0.951
ID122175	122175	81	31.632	16.892	28.605	0	87	87	2	1	-10921639	165.476	165	112	240	3475	36.482	2.000	0.064	0.542
ID122174	122174	69	62.766	21.073	27.674	0	87	87	2	1	-10921639	169.619	168	112	251	3562	40.643	2.000	0.125	0.927
ID122087	122087	89	40.851	18.878	8.166	0	88	88	2	1	-10921639	97.762	97	37	195	2053	40.888	2.000	0.104	0.449
ID122086	122086	88	56.451	35.000	0.000	0	88	88	2	1	-10921639	74.905	63	33	157	1573	40.560	2.000	0.291	0.833
ID122089	122089	59	37.542	31.833	14.623	0	88	88	2	1	-10921639	132.238	127	71	243	2777	35.345	7.600	0.050	0.356
ID122088	122088	45	74.225	21.934	12.124	0	88	88	2	1	-10921639	180.000	172	120	255	3780	39.974	2.000	0.186	1.409
ID122091	122091	73	70.198	23.388	19.838	0	88	88	2	1	-10921639	155.143	153	52	255	3258	56.811	2.000	0.196	0.896
ID122090	122090	65	46.524	29.903	18.264	0	88	88	2	1	-10921639	141.524	127	101	217	2972	34.058	2.000	0.088	0.671
ID122093	122093	91	33.971	47.203	22.899	0	88	88	2	1	-10921639	126.571	127	82	183	2658	27.276	2.000	0.087	0.746
ID122092	122092	68	84.738	38.874	20.333	0	88	88	2	1	-10921639	173.571	153	116	255	3645	51.948	2.000	0.225	1.226
ID122095	122095	74	52.850	38.142	26.853	0	88	88	2	1	-10921639	159.810	161	120	243	3356	33.375	2.000	0.117	1.007
ID122094	122094	51	29.087	32.571	24.087	0	88	88	2	1	-10921639	143.810	150	82	202	3020	26.047	7.600	0.073	0.750
ID122097	122097	69	57.538	21.202	27.565	0	88	88	2	1	-10921639	180.714	176	120	255	3795	38.509	2.000	0.109	0.926
ID122096	122096	70	57.717	45.295	26.922	0	88	88	2	1	-10921639	137.619	120	101	255	2890	42.357	2.000	0.124	0.718
ID122099	122099	80	51.195	13.110	31.046	0	88	88	2	1	-10921639	132.286	116	86	232	2778	41.447	2.000	0.108	0.624
ID122098	122098	81	52.365	17.084	28.853	0	88	88	2	1	-10921639	184.095	176	108	255	3866	46.883	2.000	0.099	0.708
ID122101	122101	None	38.345	21.881	34.213	0	88	88	2	1	-10921639	173.095	172	120	255	3635	35.313	2.000	0.039	0.366
ID122100	122100	55	57.620	30.181	31.769	0	88	88	2	1	-10921639	228.286	247	180	255	4794	27.102	4.800	0.152	2.221
ID122103	122103	82	56.032	38.447	36.439	0	88	88	2	1	-10921639	222.238	221	161	255	4667	30.625	4.800	0.131	1.684
ID122102	122102	44	34.845	24.882	35.623	0	88	88	2	1	-10921639	179.619	180	112	247	3772	40.649	7.600	0.046	0.392
ID122105	122105	86	48.206	29.687	38.505	0	88	88	2	1	-10921639	189.667	187	108	255	3983	40.624	2.000	0.099	0.843
ID122104	122104	None	28.573	7.290	38.333	0	88	88	2	1	-10921639	61.619	60	22	123	1294	27.690	2.000	0.137	0.538
ID122107	122107	83	48.224	20.183	41.115	0	88	88	2	1	-10921639	132.476	127	78	210	2782	32.943	2.000	0.132	0.940
ID122106	122106	56	71.289	13.998	40.562	0	88	88	2	1	-10921639	127.524	120	52	232	2678	49.993	2.000	0.227	0.944
ID122109	122109	87	46.917	36.433	49.884	0	88	88	2	1	-10921639	131.381	127	71	206	2759	36.196	2.000	0.116	0.756
ID122108	122108	64	39.680	31.199	44.386	0	88	88	2	1	-10921639	181.762	187	123	251	3817	32.075	6.332	0.085	0.888
ID122111	122111	92	44.780	53.000	59.000	0	88	88	2	1	-10921639	121.762	115	94	198	2557	27.535	2.000	0.173	1.306
ID122110	122110	84	46.202	53.000	55.000	0	88	88	2	1	-10921639	108.810	101	63	168	2285	28.096	2.000	0.176	1.162
ID122311	122311	88	40.999	35.000	0.000	0	89	89	2	1	-10921639	60.190	48	28	142	1264	29.539	2.000	0.219	0.731
ID122313	122313	None	27.384	45.344	11.910	0	89	89	2	1	-10921639	70.381	67	45	101	1478	16.092	2.000	0.178	1.322
ID122312	122312	45	85.271	21.950	12.004	0	89	89	2	1	-10921639	186.714	168	108	255	3921	49.585	2.000	0.198	1.243
ID122315	122315	65	34.846	29.965	18.495	0	89	89	2	1	-10921639	128.381	127	86	213	2696	33.600	7.600	0.061	0.440
ID122314	122314	None	48.030	22.001	18.036	0	89	89	2	1	-10921639	139.571	142	67	221	2931	41.986	7.600	0.116	0.689
ID122317	122317	73	70.488	24.382	20.853	0	89	89	2	1	-10921639	154.762	153	75	255	3250	54.602	2.000	0.162	0.791
ID122316	122316	68	75.467	38.789	20.381	0	89	89	2	1	-10921639	174.952	180	101	255	3674	44.780	2.000	0.208	1.343
ID122319	122319	51	29.436	31.217	25.063	0	89	89	2	1	-10921639	154.238	153	101	198	3239	26.743	2.000	0.074	0.790
ID122318	122318	91	31.406	46.798	22.967	0	89	89	2	1	-10921639	125.714	123	86	176	2640	24.666	2.000	0.078	0.742
ID122321	122321	70	48.208	45.367	26.930	0	89	89	2	1	-10921639	133.238	123	86	213	2798	35.024	2.000	0.108	0.740
ID122320	122320	74	64.372	37.898	26.981	0	89	89	2	1	-10921639	167.714	157	108	255	3522	44.728	2.000	0.125	0.833
ID122323	122323	81	42.084	17.051	29.016	0	89	89	2	1	-10921639	171.000	172	105	255	3591	44.692	2.000	0.074	0.530
ID122322	122322	69	47.097	21.360	28.200	0	89	89	2	1	-10921639	165.429	161	90	251	3474	37.511	2.000	0.073	0.602
ID122325	122325	55	60.812	30.530	31.366	0	89	89	2	1	-10921639	201.143	202	127	255	4224	45.314	2.000	0.133	1.044
ID122324	122324	80	44.511	12.805	30.779	0	89	89	2	1	-10921639	124.143	116	71	210	2607	36.412	2.000	0.098	0.606
ID122327	122327	44	44.891	25.406	35.507	0	89	89	2	1	-10921639	193.000	187	116	255	4053	41.448	2.000	0.082	0.708
ID122326	122326	50	44.320	17.512	31.994	0	89	89	2	1	-10921639	192.429	195	150	255	4041	33.796	2.000	0.095	0.986
ID122329	122329	86	45.527	29.385	38.065	0	89	89	2	1	-10921639	200.476	202	112	255	4210	43.383	7.600	0.087	0.740
ID122328	122328	82	56.325	38.453	35.984	0	89	89	2	1	-10921639	224.429	232	176	255	4713	30.347	4.800	0.132	1.724
ID122331	122331	83	31.132	20.529	41.350	0	89	89	2	1	-10921639	121.000	116	86	172	2541	23.548	2.000	0.096	0.897
ID122330	122330	56	73.457	14.656	40.874	0	89	89	2	1	-10921639	139.429	123	78	247	2928	46.493	2.000	0.205	1.018
ID122333	122333	93	31.153	34.873	44.531	0	89	89	2	1	-10921639	183.190	180	146	232	3847	24.390	6.182	0.083	1.152
ID122332	122332	64	39.590	31.349	43.849	0	89	89	2	1	-10921639	181.857	195	105	247	3819	40.838	2.000	0.073	0.606
ID122335	122335	84	33.842	53.000	55.000	0	89	89	2	1	-10921639	100.619	97	56	180	2113	33.443	6.414	0.146	0.765
ID122334	122334	87	42.289	36.421	49.774	0	89	89	2	1	-10921639	146.476	157	93	202	3076	34.685	3.200	0.126	0.948
ID122336	122336	92	55.842	53.000	59.000	0	89	89	2	1	-10921639	131.095	135	84	180	2753	31.109	4.800	0.270	1.790
ID122241	122241	73	71.994	23.779	20.155	0	90	90	2	1	-10921639	177.143	176	105	255	3720	50.936	4.800	0.206	1.186
ID122240	122240	59	29.788	33.480	13.756	0	90	90	2	1	-10921639	132.524	131	90	187	2783	23.071	4.800	0.124	1.265
ID122243	122243	91	42.964	46.946	23.183	0	90	90	2	1	-10921639	132.952	131	86	202	2792	31.846	2.000	0.114	0.856
ID122242	122242	68	76.032	38.892	20.625	0	90	90	2	1	-10921639	171.000	180	112	255	3591	47.333	2.000	0.179	1.096
ID122245	122245	74	51.344	37.623	26.510	0	90	90	2	1	-10921639	171.048	168	127	240	3592	36.255	2.000	0.113	0.957
ID122244	122244	51	44.075	31.094	25.406	0	90	90	2	1	-10921639	160.286	157	112	225	3366	31.504	2.000	0.121	1.095
ID122247	122247	69	64.616	21.427	27.556	0	90	90	2	1	-10921639	183.762	180	120	255	3859	42.223	2.000	0.128	0.987
ID122246	122246	70	39.350	45.193	26.902	0	90	90	2	1	-10921639	126.048	112	90	210	2647	31.994	2.000	0.072	0.528
ID122249	122249	50	63.140	17.821	31.610	0	90	90	2	1	-10921639	199.429	195	127	255	4188	40.989	2.000	0.133	1.144
ID122248	122248	80	37.114	12.564	30.838	0	90	90	2	1	-10921639	115.429	112	75	206	2424	31.403	2.000	0.059	0.412
ID122251	122251	None	31.783	20.999	34.336	0	90	90	2	1	-10921639	179.476	176	135	243	3769	28.542	2.000	0.039	0.468
ID122250	122250	55	61.920	30.948	31.655	0	90	90	2	1	-10921639	196.190	187	150	255	4120	38.552	2.000	0.117	1.066
ID122253	122253	82	42.117	37.458	34.991	0	90	90	2	1	-10921639	226.524	232	150	255	4757	31.419	4.800	0.095	1.255
ID122252	122252	44	49.560	25.537	35.052	0	90	90	2	1	-10921639	214.619	221	165	255	4507	28.965	4.800	0.107	1.436
ID122255	122255	95	45.580	36.012	37.649	0	90	90	2	1	-10921639	237.476	255	180	255	4987	23.364	4.800	0.106	1.942
ID122254	122254	86	37.757	29.667	38.131	0	90	90	2	1	-10921639	198.762	206	153	255	4174	31.381	2.000	0.056	0.667
ID122257	122257	83	31.731	19.920	41.892	0	90	90	2	1	-10921639	113.952	112	71	165	2393	26.910	2.000	0.092	0.713
ID122256	122256	56	39.633	13.651	40.565	0	90	90	2	1	-10921639	119.619	120	71	168	2512	27.951	4.800	0.154	1.142
ID122259	122259	64	31.736	31.364	43.425	0	90	90	2	1	-10921639	192.476	183	116	255	4042	41.475	6.322	0.073	0.635
ID122258	122258	None	37.901	32.076	41.681	0	90	90	2	1	-10921639	213.905	213	176	255	4492	27.386	7.600	0.105	1.491
ID122261	122261	87	34.936	36.387	50.468	0	90	90	2	1	-10921639	137.381	138	97	180	2885	28.833	2.000	0.112	0.962
ID122260	122260	93	33.689	34.775	44.105	0	90	90	2	1	-10921639	172.286	180	116	236	3618	35.864	2.000	0.054	0.496
ID122263	122263	92	39.751	53.000	59.000	0	90	90	2	1	-10921639	112.810	112	87	153	2369	22.189	6.068	0.202	1.708
ID122262	122262	None	32.470	46.000	59.000	0	90	90	2	1	-10921639	57.714	52	31	138	1212	24.569	2.000	0.192	0.758
ID122237	122237	89	33.591	18.888	8.433	0	90	90	2	1	-10921639	90.048	86	37	161	1891	36.754	2.000	0.107	0.472
ID122236	122236	88	39.075	35.000	0.000	0	90	90	2	1	-10921639	58.571	45	37	153	1230	28.206	7.600	0.222	0.755
ID122239	122239	45	83.558	22.000	12.220	0	90	90	2	1	-10921639	181.000	176	120	255	3801	49.264	2.000	0.191	1.178
ID122238	122238	None	29.387	38.837	8.201	0	90	90	2	1	-10921639	56.905	56	26	105	1195	22.781	2.000	0.191	0.800
ID122213	122213	89	30.150	18.596	8.419	0	91	91	2	1	-10921639	92.429	93	33	191	1941	34.971	2.000	0.092	0.445
ID122215	122215	94	37.765	46.935	12.045	0	91	91	2	1	-10921639	59.476	56	18	138	1249	28.117	2.000	0.198	0.699
ID122214	122214	45	87.727	22.047	12.360	0	91	91	2	1	-10921639	186.476	168	108	255	3916	52.205	2.000	0.207	1.226
ID122217	122217	None	34.656	30.258	17.970	0	91	91	2	1	-10921639	126.143	123	90	206	2649	28.456	7.600	0.071	0.591
ID122216	122216	59	29.545	31.992	14.850	0	91	91	2	1	-10921639	126.333	120	82	198	2653	28.682	7.600	0.059	0.492
ID122219	122219	68	84.152	38.707	19.989	0	91	91	2	1	-10921639	184.619	183	97	255	3877	48.487	2.000	0.232	1.435
ID122218	122218	73	71.036	22.697	19.087	0	91	91	2	1	-10921639	169.286	172	93	255	3555	55.797	4.800	0.212	1.061
ID122221	122221	51	36.643	31.136	25.206	0	91	91	2	1	-10921639	173.190	168	138	225	3637	21.201	4.800	0.111	1.631
ID122220	122220	91	50.311	46.948	23.079	0	91	91	2	1	-10921639	138.714	127	86	206	2913	35.397	2.000	0.132	0.915
ID122223	122223	74	55.546	37.774	26.929	0	91	91	2	1	-10921639	159.286	153	82	247	3345	44.082	2.000	0.103	0.674
ID122222	122222	69	66.554	21.076	27.372	0	91	91	2	1	-10921639	165.571	146	97	255	3477	48.500	2.000	0.149	0.885
ID122225	122225	55	58.697	30.573	31.094	0	91	91	2	1	-10921639	198.190	210	120	255	4162	41.751	2.000	0.118	1.001
ID122224	122224	70	50.339	45.038	27.116	0	91	91	2	1	-10921639	135.048	116	93	232	2836	37.476	2.000	0.082	0.549
ID122227	122227	50	41.159	18.563	32.763	0	91	91	2	1	-10921639	190.905	187	146	247	4009	27.300	4.800	0.141	1.727
ID122226	122226	None	29.544	37.081	30.768	0	91	91	2	1	-10921639	161.905	161	108	225	3400	28.907	2.000	0.041	0.444
ID122229	122229	95	50.412	36.502	37.515	0	91	91	2	1	-10921639	224.905	236	161	255	4723	32.481	4.800	0.122	1.507
ID122228	122228	44	42.143	25.491	35.019	0	91	91	2	1	-10921639	197.190	195	157	255	4141	30.071	3.200	0.094	1.129
ID122231	122231	56	60.943	14.185	40.749	0	91	91	2	1	-10921639	125.095	116	67	213	2627	40.599	2.000	0.203	1.041
ID122230	122230	86	42.693	29.442	37.949	0	91	91	2	1	-10921639	203.286	213	138	255	4269	37.904	7.600	0.077	0.763
ID122233	122233	93	40.438	33.825	44.181	0	91	91	2	1	-10921639	201.952	213	146	255	4241	32.284	4.800	0.114	1.279
ID122232	122232	83	45.855	19.947	41.108	0	91	91	2	1	-10921639	135.952	135	93	198	2855	26.229	6.360	0.153	1.378
ID122235	122235	92	37.029	53.000	59.000	0	91	91	2	1	-10921639	99.048	101	63	165	2080	24.681	6.328	0.203	1.353
ID122234	122234	87	41.643	36.033	49.946	0	91	91	2	1	-10921639	132.762	142	90	183	2788	28.888	7.600	0.131	1.061
ID122337	122337	45	84.870	21.732	11.940	0	92	92	2	1	-10921639	181.286	165	112	255	3807	51.874	2.000	0.188	1.106
ID122339	122339	59	32.161	31.904	14.978	0	92	92	2	1	-10921639	130.619	127	97	195	2743	24.355	2.000	0.081	0.802
ID122338	122338	94	27.682	46.900	12.767	0	92	92	2	1	-10921639	64.905	63	18	105	1363	24.970	2.000	0.182	0.800
ID122341	122341	68	66.214	38.994	20.534	0	92	92	2	1	-10921639	169.762	172	105	255	3565	41.720	2.000	0.161	1.129
ID122340	122340	73	63.078	23.675	20.333	0	92	92	2	1	-10921639	165.048	161	97	255	3466	50.921	7.600	0.166	0.924
ID122343	122343	51	54.587	30.938	25.098	0	92	92	2	1	-10921639	179.143	172	142	243	3762	30.521	2.000	0.135	1.400
ID122342	122342	91	61.413	46.874	23.225	0	92	92	2	1	-10921639	159.905	161	90	232	3358	42.839	2.000	0.169	1.077
ID122345	122345	74	54.147	37.880	26.856	0	92	92	2	1	-10921639	165.429	150	120	251	3474	37.086	2.000	0.100	0.814
ID122344	122344	69	71.693	21.394	27.514	0	92	92	2	1	-10921639	191.000	191	112	255	4011	47.052	2.000	0.150	1.059
ID122347	122347	96	34.941	16.187	28.656	0	92	92	2	1	-10921639	151.476	153	97	213	3181	33.558	7.600	0.077	0.645
ID122346	122346	70	30.184	45.079	27.002	0	92	92	2	1	-10921639	134.286	123	93	202	2820	27.267	2.000	0.050	0.472
ID122349	122349	55	51.838	30.403	31.311	0	92	92	2	1	-10921639	197.714	191	142	255	4152	36.244	2.000	0.111	1.088
ID122348	122348	80	36.942	13.034	31.019	0	92	92	2	1	-10921639	113.048	116	63	198	2374	36.060	2.000	0.068	0.398
ID122351	122351	None	27.891	20.614	33.754	0	92	92	2	1	-10921639	171.190	168	135	255	3595	28.866	7.600	0.029	0.339
ID122350	122350	50	46.706	17.879	32.228	0	92	92	2	1	-10921639	175.429	168	127	255	3684	36.503	2.000	0.071	0.636
ID122353	122353	82	45.485	37.010	35.231	0	92	92	2	1	-10921639	225.286	240	161	255	4731	32.726	4.800	0.098	1.225
ID122352	122352	44	51.462	25.651	35.270	0	92	92	2	1	-10921639	211.095	217	150	255	4433	32.587	4.800	0.117	1.356
ID122355	122355	86	50.701	29.787	38.532	0	92	92	2	1	-10921639	208.905	213	135	255	4387	38.110	3.200	0.103	1.026
ID122354	122354	95	43.635	35.499	37.006	0	92	92	2	1	-10921639	232.857	240	183	255	4890	26.041	4.800	0.091	1.488
ID122357	122357	83	51.633	19.835	40.897	0	92	92	2	1	-10921639	137.619	138	86	225	2890	35.112	2.000	0.147	1.004
ID122356	122356	56	64.417	14.264	40.824	0	92	92	2	1	-10921639	131.905	123	67	213	2770	44.549	2.000	0.197	0.976
ID122359	122359	87	40.078	35.834	50.393	0	92	92	2	1	-10921639	133.667	127	86	195	2807	29.606	2.000	0.115	0.931
ID122358	122358	93	41.480	32.763	44.653	0	92	92	2	1	-10921639	197.571	210	116	255	4149	30.844	4.800	0.115	1.320
ID122361	122361	92	44.903	53.000	59.000	0	92	92	2	1	-10921639	110.905	112	77	180	2329	23.943	4.800	0.230	1.732
ID122360	122360	None	39.597	53.000	54.000	0	92	92	2	1	-10921639	82.619	71	42	168	1735	33.355	2.000	0.182	0.764
ID122305	122305	86	47.763	29.938	38.509	0	93	93	2	1	-10921639	218.143	225	127	255	4581	37.810	2.000	0.099	1.039
ID122304	122304	82	47.714	37.179	35.989	0	93	93	2	1	-10921639	231.333	236	187	255	4858	23.957	4.800	0.113	1.953
ID122307	122307	83	31.817	20.087	41.091	0	93	93	2	1	-10921639	126.048	120	90	213	2647	24.754	2.000	0.084	0.793
ID122306	122306	56	66.667	14.712	40.773	0	93	93	2	1	-10921639	143.952	142	90	255	3023	41.425	2.000	0.191	1.113
ID122309	122309	87	39.708	35.989	50.808	0	93	93	2	1	-10921639	126.952	120	86	191	2666	29.166	7.600	0.120	0.930
ID122308	122308	93	45.626	34.505	44.290	0	93	93	2	1	-10921639	200.905	202	123	255	4219	41.629	2.000	0.091	0.806
ID122310	122310	92	42.532	53.000	59.000	0	93	93	2	1	-10921639	100.190	97	59	168	2104	28.574	2.000	0.217	1.253
ID122289	122289	45	80.390	21.839	11.878	0	93	93	2	1	-10921639	187.952	168	123	255	3947	46.987	2.000	0.172	1.173
ID122288	122288	89	38.297	18.929	8.801	0	93	93	2	1	-10921639	120.238	120	63	195	2525	35.071	7.600	0.101	0.629
ID122291	122291	99	41.295	21.902	17.396	0	93	93	2	1	-10921639	156.714	172	105	206	3291	36.115	2.000	0.076	0.612
ID122290	122290	59	32.135	32.049	14.855	0	93	93	2	1	-10921639	136.429	131	93	195	2865	25.366	7.600	0.098	0.958
ID122293	122293	68	71.071	39.036	20.670	0	93	93	2	1	-10921639	170.429	157	108	255	3579	44.382	2.000	0.173	1.133
ID122292	122292	73	69.233	24.017	20.642	0	93	93	2	1	-10921639	164.286	150	75	255	3450	52.334	2.000	0.146	0.799
ID122295	122295	51	58.731	30.724	25.252	0	93	93	2	1	-10921639	178.000	168	138	255	3738	38.466	2.000	0.127	1.042
ID122294	122294	91	61.104	46.990	23.164	0	93	93	2	1	-10921639	153.857	142	101	232	3231	40.304	2.000	0.156	1.028
ID122297	122297	74	46.790	37.531	27.215	0	93	93	2	1	-10921639	155.905	153	93	232	3274	38.523	2.000	0.101	0.743
ID122296	122296	69	78.324	21.083	27.285	0	93	93	2	1	-10921639	195.190	187	116	255	4099	50.168	2.000	0.191	1.249
ID122299	122299	96	47.813	16.151	28.423	0	93	93	2	1	-10921639	144.524	131	86	247	3035	51.495	2.000	0.051	0.270
ID122298	122298	70	30.577	45.345	26.827	0	93	93	2	1	-10921639	130.476	120	90	180	2740	27.318	2.000	0.066	0.590
ID122301	122301	55	53.403	30.480	31.454	0	93	93	2	1	-10921639	206.238	202	123	255	4331	42.064	3.200	0.118	1.032
ID122300	122300	80	30.331	12.808	31.028	0	93	93	2	1	-10921639	119.095	116	75	191	2501	29.995	2.000	0.044	0.336
ID122303	122303	44	58.205	24.760	35.236	0	93	93	2	1	-10921639	204.143	213	142	255	4287	38.504	2.000	0.113	1.077
ID122302	122302	50	49.526	17.363	31.846	0	93	93	2	1	-10921639	174.952	172	108	255	3674	40.473	2.000	0.101	0.795
ID122273	122273	51	59.427	30.811	25.220	0	94	94	2	1	-10921639	187.857	183	127	255	3945	38.508	2.000	0.130	1.124
ID122272	122272	91	55.225	46.927	23.519	0	94	94	2	1	-10921639	163.238	153	105	251	3428	37.719	7.600	0.139	1.057
ID122275	122275	74	49.345	37.930	26.628	0	94	94	2	1	-10921639	168.190	172	105	243	3532	33.496	2.000	0.107	0.970
ID122274	122274	69	78.400	21.100	27.222	0	94	94	2	1	-10921639	187.238	172	108	255	3932	49.928	2.000	0.182	1.154
ID122277	122277	96	45.208	16.303	29.094	0	94	94	2	1	-10921639	152.810	142	78	228	3209	44.186	7.600	0.098	0.615
ID122276	122276	70	38.032	45.174	26.565	0	94	94	2	1	-10921639	138.571	135	97	210	2910	33.942	2.000	0.071	0.541
ID122279	122279	55	54.518	30.699	31.593	0	94	94	2	1	-10921639	210.952	217	150	255	4430	36.879	2.000	0.115	1.179
ID122278	122278	80	34.925	12.846	31.265	0	94	94	2	1	-10921639	112.571	112	71	206	2364	34.577	2.000	0.053	0.327
ID122281	122281	82	47.461	35.719	36.521	0	94	94	2	1	-10921639	239.048	255	183	255	5020	23.591	4.800	0.123	2.225
ID122280	122280	44	37.526	24.642	35.190	0	94	94	2	1	-10921639	197.238	210	142	247	4142	32.488	3.200	0.062	0.708
ID122283	122283	56	59.653	14.957	40.933	0	94	94	2	1	-10921639	133.143	131	67	206	2796	40.543	2.000	0.187	1.037
ID122282	122282	86	44.756	29.656	37.997	0	94	94	2	1	-10921639	217.429	221	138	255	4566	35.129	2.000	0.081	0.930
ID122285	122285	93	39.721	33.752	43.216	0	94	94	2	1	-10921639	211.333	210	135	255	4438	33.653	4.800	0.087	1.005
ID122284	122284	100	45.307	31.837	42.003	0	94	94	2	1	-10921639	230.000	247	180	255	4830	27.537	6.301	0.104	1.572
ID122287	122287	92	39.906	53.000	59.000	0	94	94	2	1	-10921639	99.000	94	73	172	2079	25.844	2.000	0.179	1.165
ID122286	122286	87	44.861	36.458	50.975	0	94	94	2	1	-10921639	125.762	116	86	187	2641	28.196	2.000	0.149	1.158
ID122265	122265	45	74.386	21.823	12.121	0	94	94	2	1	-10921639	178.190	172	105	255	3742	48.883	2.000	0.152	0.963
ID122264	122264	89	38.091	18.716	8.958	0	94	94	2	1	-10921639	117.714	112	71	202	2472	37.205	7.600	0.095	0.548
ID122267	122267	101	30.941	46.056	15.516	0	94	94	2	1	-10921639	97.857	105	56	150	2055	24.416	7.600	0.130	0.924
ID122266	122266	59	45.846	32.179	14.766	0	94	94	2	1	-10921639	139.524	135	97	202	2930	29.763	2.000	0.135	1.112
ID122269	122269	73	64.011	24.056	20.516	0	94	94	2	1	-10921639	162.381	157	86	255	3410	48.665	7.600	0.141	0.825
ID122268	122268	99	46.050	21.994	17.800	0	94	94	2	1	-10921639	160.000	172	93	225	3360	41.236	7.600	0.121	0.841
ID122271	122271	68	69.799	38.981	20.449	0	94	94	2	1	-10921639	175.571	172	108	255	3687	44.737	2.000	0.171	1.149
ID122270	122270	102	36.036	30.522	20.320	0	94	94	2	1	-10921639	154.000	150	97	210	3234	31.118	2.000	0.084	0.767
ID122369	122369	68	72.350	39.155	20.498	0	95	95	2	1	-10921639	170.429	165	105	255	3579	45.413	2.000	0.179	1.138
ID122368	122368	73	69.875	23.873	20.091	0	95	95	2	1	-10921639	170.238	161	97	255	3575	52.922	7.600	0.176	0.962
ID122371	122371	51	61.998	30.982	25.123	0	95	95	2	1	-10921639	178.048	168	108	255	3739	38.721	2.000	0.126	1.030
ID122370	122370	91	53.472	47.322	23.547	0	95	95	2	1	-10921639	155.762	142	116	232	3271	33.895	7.600	0.141	1.136
ID122373	122373	69	83.787	21.163	27.260	0	95	95	2	1	-10921639	181.476	172	93	255	3811	54.965	2.000	0.197	1.089
ID122372	122372	74	65.085	37.877	26.267	0	95	95	2	1	-10921639	160.429	150	97	255	3369	46.365	2.000	0.136	0.826
ID122375	122375	96	46.268	16.059	28.516	0	95	95	2	1	-10921639	149.476	138	78	236	3139	46.203	7.600	0.090	0.533
ID122374	122374	70	44.325	45.132	26.972	0	95	95	2	1	-10921639	134.952	127	86	232	2834	35.160	7.600	0.075	0.538
ID122377	122377	55	53.773	30.616	31.136	0	95	95	2	1	-10921639	202.857	206	142	255	4260	33.259	2.000	0.122	1.330
ID122376	122376	80	30.949	12.584	31.181	0	95	95	2	1	-10921639	111.619	105	78	187	2344	28.444	2.000	0.052	0.386
ID122379	122379	50	44.855	17.468	31.903	0	95	95	2	1	-10921639	159.905	157	93	243	3358	43.208	2.000	0.069	0.480
ID122378	122378	104	32.298	37.424	30.961	0	95	95	2	1	-10921639	163.762	161	108	243	3439	32.944	2.000	0.043	0.411
ID122381	122381	82	43.462	35.863	37.364	0	95	95	2	1	-10921639	238.476	243	198	255	5008	17.302	4.800	0.120	2.957
ID122380	122380	44	52.144	25.152	35.157	0	95	95	2	1	-10921639	210.571	217	161	255	4422	29.981	4.800	0.121	1.513
ID122383	122383	56	53.489	15.006	41.081	0	95	95	2	1	-10921639	132.048	127	75	213	2773	33.383	2.000	0.170	1.149
ID122382	122382	86	45.762	30.466	38.904	0	95	95	2	1	-10921639	207.238	225	135	255	4352	41.953	4.800	0.096	0.862
ID122385	122385	100	45.686	31.556	42.486	0	95	95	2	1	-10921639	223.190	232	176	255	4687	27.804	7.600	0.088	1.293
ID122384	122384	83	34.212	19.785	41.100	0	95	95	2	1	-10921639	124.952	123	78	176	2624	26.303	2.000	0.092	0.800
ID122387	122387	87	28.513	35.877	50.570	0	95	95	2	1	-10921639	111.952	108	67	161	2351	26.039	7.600	0.086	0.681
ID122386	122386	93	44.826	34.460	44.338	0	95	95	2	1	-10921639	199.286	198	142	255	4185	35.804	4.800	0.094	0.954
ID122389	122389	92	30.709	53.000	59.000	0	95	95	2	1	-10921639	105.810	108	80	135	2222	16.071	6.141	0.196	2.157
ID122388	122388	None	38.415	53.000	56.000	0	95	95	2	1	-10921639	93.571	97	52	161	1965	30.657	2.000	0.170	0.888
ID122363	122363	59	40.361	32.121	15.057	0	95	95	2	1	-10921639	137.143	135	105	198	2880	24.945	2.000	0.127	1.237
ID122362	122362	45	84.331	21.966	11.956	0	95	95	2	1	-10921639	188.143	180	131	255	3951	45.081	2.000	0.202	1.401
ID122365	122365	101	30.686	45.931	16.003	0	95	95	2	1	-10921639	93.429	93	60	138	1962	23.634	2.000	0.126	0.887
ID122364	122364	None	27.018	38.637	15.099	0	95	95	2	1	-10921639	113.524	112	78	157	2384	25.668	2.000	0.082	0.670
ID122367	122367	102	27.989	30.398	19.707	0	95	95	2	1	-10921639	146.095	153	90	195	3068	27.946	2.000	0.075	0.730
ID122366	122366	99	71.426	22.319	18.028	0	95	95	2	1	-10921639	168.143	176	67	255	3531	57.240	7.600	0.164	0.828
ID122433	122433	86	40.240	30.774	39.283	0	96	96	2	1	-10921639	217.952	221	146	255	4577	29.591	4.800	0.087	1.176
ID122432	122432	82	51.421	36.009	37.076	0	96	96	2	1	-10921639	229.952	240	180	255	4829	24.764	4.800	0.126	2.074
ID122435	122435	56	56.468	14.697	41.154	0	96	96	2	1	-10921639	128.190	120	78	221	2692	33.555	2.000	0.167	1.093
ID122434	122434	105	28.127	39.898	38.967	0	96	96	2	1	-10921639	137.190	142	71	202	2881	39.120	2.000	0.048	0.323
ID122437	122437	93	51.384	33.877	44.411	0	96	96	2	1	-10921639	199.667	191	161	255	4193	28.221	4.800	0.115	1.465
ID122436	122436	83	28.923	19.860	40.675	0	96	96	2	1	-10921639	124.667	116	86	176	2618	26.720	2.000	0.073	0.636
ID122439	122439	92	58.575	53.000	59.000	0	96	96	2	1	-10921639	104.762	112	59	187	2200	37.754	2.000	0.266	1.165
ID122438	122438	87	40.817	35.366	50.385	0	96	96	2	1	-10921639	130.714	127	90	176	2745	23.986	2.000	0.139	1.332
ID122413	122413	45	88.705	21.815	11.920	0	96	96	2	1	-10921639	188.429	172	120	255	3957	50.174	2.000	0.204	1.273
ID122415	122415	101	30.081	46.291	14.526	0	96	96	2	1	-10921639	93.571	97	48	135	1965	23.680	6.353	0.157	1.074
ID122414	122414	59	33.700	32.279	15.253	0	96	96	2	1	-10921639	135.762	131	105	198	2851	24.444	7.600	0.107	1.070
ID122417	122417	73	81.272	23.980	20.239	0	96	96	2	1	-10921639	166.667	165	105	255	3500	54.304	2.000	0.189	0.978
ID122416	122416	99	47.195	22.092	17.221	0	96	96	2	1	-10921639	152.714	153	90	236	3207	41.226	2.000	0.078	0.536
ID122419	122419	68	66.856	39.137	20.372	0	96	96	2	1	-10921639	164.952	161	112	255	3464	43.683	2.000	0.156	1.018
ID122418	122418	102	33.881	30.113	19.970	0	96	96	2	1	-10921639	149.476	142	86	213	3139	30.151	2.000	0.095	0.861
ID122421	122421	51	38.243	31.068	25.285	0	96	96	2	1	-10921639	175.238	172	131	243	3680	26.900	4.800	0.093	1.109
ID122420	122420	91	51.699	47.147	23.516	0	96	96	2	1	-10921639	161.000	150	120	228	3381	30.465	7.600	0.138	1.284
ID122423	122423	69	76.259	21.307	27.416	0	96	96	2	1	-10921639	173.905	157	105	255	3652	52.373	2.000	0.185	1.037
ID122422	122422	74	53.281	37.482	26.399	0	96	96	2	1	-10921639	177.619	168	127	255	3730	42.008	2.000	0.102	0.784
ID122425	122425	96	45.258	15.840	27.961	0	96	96	2	1	-10921639	134.905	135	93	228	2833	38.407	2.000	0.078	0.507
ID122424	122424	70	41.702	45.176	26.878	0	96	96	2	1	-10921639	139.190	138	93	228	2923	35.621	2.000	0.072	0.524
ID122427	122427	104	36.163	37.195	31.386	0	96	96	2	1	-10921639	167.143	168	116	251	3510	37.784	2.000	0.042	0.354
ID122426	122426	80	35.033	12.634	31.180	0	96	96	2	1	-10921639	112.762	108	78	198	2368	30.483	7.600	0.054	0.378
ID122429	122429	55	56.971	30.647	31.528	0	96	96	2	1	-10921639	203.381	206	131	255	4271	38.491	2.000	0.119	1.123
ID122428	122428	50	39.465	17.495	32.266	0	96	96	2	1	-10921639	169.095	176	101	213	3551	35.436	2.000	0.082	0.727
ID122431	122431	106	53.945	22.892	36.052	0	96	96	2	1	-10921639	200.381	210	131	255	4208	41.250	7.600	0.108	0.946
ID122430	122430	44	45.175	25.629	34.950	0	96	96	2	1	-10921639	209.381	217	153	255	4397	32.471	2.000	0.094	1.111
ID122401	122401	50	47.831	17.465	32.314	0	97	97	2	1	-10921639	175.476	180	116	255	3685	35.124	2.000	0.108	0.970
ID122400	122400	96	40.110	15.605	27.821	0	97	97	2	1	-10921639	139.238	138	97	210	2924	29.668	2.000	0.076	0.665
ID122403	122403	104	29.484	37.645	31.705	0	97	97	2	1	-10921639	163.476	157	82	232	3433	43.687	3.200	0.059	0.415
ID122402	122402	55	58.780	30.499	31.610	0	97	97	2	1	-10921639	217.571	221	153	255	4569	33.301	4.800	0.139	1.590
ID122405	122405	82	47.178	35.379	37.035	0	97	97	2	1	-10921639	226.905	228	180	255	4765	26.100	7.600	0.102	1.606
ID122404	122404	106	62.953	23.138	35.974	0	97	97	2	1	-10921639	201.238	195	131	255	4226	38.091	2.000	0.133	1.243
ID122407	122407	105	34.548	40.061	38.747	0	97	97	2	1	-10921639	138.714	135	63	225	2913	39.491	2.000	0.068	0.446
ID122406	122406	86	33.431	30.863	39.191	0	97	97	2	1	-10921639	204.810	206	135	255	4301	33.892	2.000	0.066	0.750
ID122409	122409	100	36.327	31.543	41.392	0	97	97	2	1	-10921639	208.190	210	153	255	4372	29.509	7.600	0.057	0.760
ID122408	122408	56	66.806	15.067	41.163	0	97	97	2	1	-10921639	142.095	123	86	251	2984	41.221	2.000	0.183	1.064
ID122411	122411	87	43.434	35.873	50.844	0	97	97	2	1	-10921639	123.095	112	86	202	2585	35.027	7.600	0.110	0.699
ID122410	122410	93	58.972	34.646	45.015	0	97	97	2	1	-10921639	201.905	210	150	255	4240	33.644	4.800	0.150	1.564
ID122412	122412	92	56.093	53.000	59.000	0	97	97	2	1	-10921639	117.429	127	84	180	2466	28.396	6.121	0.302	1.920
ID122391	122391	59	35.163	32.754	14.188	0	97	97	2	1	-10921639	122.667	116	82	183	2576	30.075	2.000	0.095	0.711
ID122390	122390	45	83.253	21.663	12.174	0	97	97	2	1	-10921639	182.667	176	116	255	3836	48.465	2.000	0.205	1.281
ID122393	122393	73	72.390	24.514	20.568	0	97	97	2	1	-10921639	167.952	161	105	255	3527	51.201	2.000	0.168	0.944
ID122392	122392	99	49.847	22.280	16.854	0	97	97	2	1	-10921639	149.762	150	67	247	3145	47.644	2.000	0.103	0.585
ID122395	122395	91	56.397	47.480	23.370	0	97	97	2	1	-10921639	145.810	131	86	225	3062	41.411	2.000	0.149	0.912
ID122394	122394	68	75.068	39.094	20.657	0	97	97	2	1	-10921639	169.476	161	112	255	3559	42.601	2.000	0.184	1.235
ID122397	122397	74	68.492	37.745	26.314	0	97	97	2	1	-10921639	174.143	161	105	255	3657	49.677	2.000	0.131	0.814
ID122396	122396	51	57.781	30.885	25.778	0	97	97	2	1	-10921639	182.619	172	131	251	3835	38.945	2.000	0.113	0.954
ID122399	122399	70	54.854	45.126	26.888	0	97	97	2	1	-10921639	138.524	127	90	243	2909	40.713	2.000	0.110	0.675
ID122398	122398	69	67.990	21.469	27.508	0	97	97	2	1	-10921639	170.952	165	93	255	3590	50.202	2.000	0.131	0.788
ID122465	122465	73	76.494	25.384	20.860	0	98	98	2	1	-10921639	170.714	153	90	255	3585	57.739	2.000	0.177	0.888
ID122464	122464	None	30.349	30.154	19.977	0	98	98	2	1	-10921639	148.571	138	108	195	3120	29.166	2.000	0.048	0.471
ID122467	122467	91	42.664	47.037	23.659	0	98	98	2	1	-10921639	147.810	146	97	191	3104	26.385	7.600	0.140	1.377
ID122466	122466	68	53.530	38.850	20.994	0	98	98	2	1	-10921639	148.762	142	101	228	3124	32.328	2.000	0.128	1.044
ID122469	122469	69	67.556	21.448	27.295	0	98	98	2	1	-10921639	167.190	150	93	255	3511	53.197	2.000	0.144	0.792
ID122468	122468	51	37.123	30.432	26.093	0	98	98	2	1	-10921639	158.048	161	97	236	3319	34.355	2.000	0.050	0.442
ID122471	122471	96	45.494	15.740	28.113	0	98	98	2	1	-10921639	143.667	138	86	221	3017	38.830	2.000	0.079	0.542
ID122470	122470	74	52.031	37.545	26.593	0	98	98	2	1	-10921639	177.667	168	123	240	3731	32.327	4.800	0.134	1.299
ID122473	122473	50	63.404	17.377	32.012	0	98	98	2	1	-10921639	191.476	198	123	251	4021	38.382	2.000	0.157	1.356
ID122472	122472	55	58.012	30.486	31.310	0	98	98	2	1	-10921639	209.381	225	112	255	4397	46.686	2.000	0.123	0.982
ID122475	122475	44	36.473	26.029	34.642	0	98	98	2	1	-10921639	214.857	213	168	255	4512	25.340	4.800	0.077	1.218
ID122474	122474	104	35.808	37.187	32.025	0	98	98	2	1	-10921639	165.905	161	116	228	3484	33.982	2.000	0.053	0.493
ID122477	122477	82	52.859	36.515	38.197	0	98	98	2	1	-10921639	215.429	213	153	255	4524	33.774	4.800	0.128	1.450
ID122476	122476	106	35.643	22.975	35.753	0	98	98	2	1	-10921639	189.476	195	131	236	3979	29.780	2.000	0.076	0.900
ID122479	122479	56	70.099	15.709	41.288	0	98	98	2	1	-10921639	148.762	142	86	232	3124	47.612	2.000	0.197	1.028
ID122478	122478	86	31.704	31.013	39.327	0	98	98	2	1	-10921639	202.667	206	135	247	4256	31.352	2.000	0.066	0.799
ID122481	122481	93	45.210	35.306	44.776	0	98	98	2	1	-10921639	187.143	198	135	255	3930	33.268	3.200	0.112	1.137
ID122480	122480	100	41.264	31.744	41.939	0	98	98	2	1	-10921639	206.857	213	153	255	4344	29.847	7.600	0.083	1.067
ID122483	122483	92	55.235	53.000	59.000	0	98	98	2	1	-10921639	116.095	112	87	176	2438	28.492	6.358	0.272	1.744
ID122482	122482	87	35.323	35.860	51.232	0	98	98	2	1	-10921639	121.048	112	78	168	2542	24.853	2.000	0.116	1.013
ID122461	122461	None	28.488	18.679	9.006	0	98	98	2	1	-10921639	100.524	101	48	161	2111	29.646	7.600	0.087	0.543
ID122463	122463	59	35.613	32.627	14.442	0	98	98	2	1	-10921639	119.952	120	78	187	2519	30.943	2.000	0.103	0.721
ID122462	122462	45	74.089	21.410	12.595	0	98	98	2	1	-10921639	187.143	183	108	255	3930	46.715	2.000	0.190	1.278
ID122441	122441	45	80.337	21.390	12.793	0	99	99	2	1	-10921639	202.857	198	127	255	4260	40.873	4.800	0.231	1.863
ID122440	122440	107	39.306	38.586	6.497	0	99	99	2	1	-10921639	62.333	56	26	146	1309	34.624	2.000	0.245	0.708
ID122443	122443	None	30.166	46.020	16.645	0	99	99	2	1	-10921639	101.000	101	71	153	2121	21.415	2.000	0.103	0.884
ID122442	122442	59	34.950	31.869	15.792	0	99	99	2	1	-10921639	134.667	131	90	187	2828	23.990	7.600	0.112	1.135
ID122445	122445	68	52.875	38.961	20.750	0	99	99	2	1	-10921639	166.190	168	127	213	3490	28.929	2.000	0.148	1.481
ID122444	122444	73	81.368	26.201	20.908	0	99	99	2	1	-10921639	164.667	150	93	255	3458	54.492	2.000	0.186	0.949
ID122447	122447	51	32.207	30.845	25.953	0	99	99	2	1	-10921639	162.667	161	116	206	3416	25.285	4.800	0.096	1.126
ID122446	122446	91	40.833	46.800	24.125	0	99	99	2	1	-10921639	152.905	153	112	187	3211	25.766	7.600	0.135	1.414
ID122449	122449	74	60.346	37.506	26.680	0	99	99	2	1	-10921639	173.095	168	105	255	3635	44.793	2.000	0.120	0.830
ID122448	122448	69	63.644	21.267	27.286	0	99	99	2	1	-10921639	172.429	168	97	255	3621	47.976	2.000	0.143	0.897
ID122451	122451	50	49.058	17.558	31.983	0	99	99	2	1	-10921639	175.714	172	135	225	3690	28.686	2.000	0.120	1.313
ID122450	122450	96	35.501	15.681	27.598	0	99	99	2	1	-10921639	132.381	127	82	217	2780	31.959	7.600	0.051	0.404
ID122453	122453	44	33.383	25.249	34.666	0	99	99	2	1	-10921639	202.048	213	135	240	4243	28.368	4.800	0.089	1.161
ID122452	122452	55	58.302	30.927	31.812	0	99	99	2	1	-10921639	200.905	206	146	255	4219	37.199	2.000	0.118	1.140
ID122455	122455	86	43.527	29.846	38.421	0	99	99	2	1	-10921639	189.571	183	142	255	3981	32.199	7.600	0.072	0.790
ID122454	122454	106	37.757	23.117	35.710	0	99	99	2	1	-10921639	180.810	187	116	240	3797	37.384	2.000	0.089	0.790
ID122457	122457	56	81.797	15.747	40.760	0	99	99	2	1	-10921639	152.286	153	71	255	3198	57.387	2.000	0.203	0.895
ID122456	122456	82	54.362	37.053	37.625	0	99	99	2	1	-10921639	232.286	243	150	255	4878	28.645	4.800	0.143	2.024
ID122459	122459	87	38.865	35.748	50.870	0	99	99	2	1	-10921639	121.667	120	71	191	2555	34.153	2.000	0.087	0.570
ID122458	122458	93	57.569	34.040	43.644	0	99	99	2	1	-10921639	206.619	206	146	255	4339	36.750	2.000	0.126	1.261
ID122460	122460	92	73.604	53.000	59.000	0	99	99	2	1	-10921639	119.429	131	73	206	2508	40.519	2.000	0.342	1.502
ID122505	122505	107	32.021	38.225	6.525	0	100	100	2	1	-10921639	67.000	60	41	120	1407	22.550	2.000	0.195	0.968
ID122507	122507	None	27.359	18.375	8.150	0	100	100	2	1	-10921639	89.095	90	37	146	1871	32.907	2.000	0.100	0.490
ID122506	122506	None	29.324	0.000	7.000	0	100	100	2	1	-10921639	65.476	67	42	90	1375	14.675	4.800	0.241	1.732
ID122509	122509	73	70.653	27.388	20.755	0	100	100	2	1	-10921639	157.905	165	71	255	3316	53.530	2.000	0.169	0.855
ID122508	122508	45	80.809	21.687	12.636	0	100	100	2	1	-10921639	210.381	213	127	255	4418	39.839	4.800	0.221	1.915
ID122511	122511	91	50.901	46.240	23.691	0	100	100	2	1	-10921639	161.048	157	116	217	3382	29.214	2.000	0.144	1.390
ID122510	122510	68	58.381	38.913	20.788	0	100	100	2	1	-10921639	171.714	168	116	232	3606	33.820	2.000	0.157	1.379
ID122513	122513	69	62.652	21.194	27.024	0	100	100	2	1	-10921639	180.905	180	101	255	3799	43.678	7.600	0.146	1.057
ID122512	122512	51	46.240	31.337	25.973	0	100	100	2	1	-10921639	165.286	172	116	217	3471	29.266	2.000	0.128	1.279
ID122515	122515	108	31.929	45.289	26.811	0	100	100	2	1	-10921639	133.095	127	93	206	2795	31.435	2.000	0.052	0.419
ID122514	122514	74	62.862	37.388	26.730	0	100	100	2	1	-10921639	181.905	172	123	255	3820	42.550	2.000	0.121	0.925
ID122517	122517	50	51.420	17.708	32.177	0	100	100	2	1	-10921639	179.571	183	112	232	3771	35.666	7.600	0.102	0.931
ID122516	122516	96	64.992	15.593	28.182	0	100	100	2	1	-10921639	156.095	146	93	251	3278	50.093	2.000	0.110	0.618
ID122519	122519	44	41.870	25.779	33.874	0	100	100	2	1	-10921639	210.857	210	157	255	4428	27.785	2.000	0.069	0.982
ID122518	122518	55	49.063	31.173	32.024	0	100	100	2	1	-10921639	204.143	206	150	255	4287	27.440	4.800	0.119	1.584
ID122521	122521	86	38.245	29.732	38.407	0	100	100	2	1	-10921639	197.143	198	127	255	4140	36.034	2.000	0.048	0.505
ID122520	122520	82	54.522	36.275	36.931	0	100	100	2	1	-10921639	236.286	251	187	255	4962	24.000	4.800	0.137	2.373
ID122523	122523	56	83.280	15.617	40.905	0	100	100	2	1	-10921639	165.143	157	93	255	3468	49.578	2.000	0.226	1.227
ID122522	122522	109	38.809	39.592	39.006	0	100	100	2	1	-10921639	146.571	146	78	236	3078	46.299	2.000	0.077	0.451
ID122525	122525	93	60.411	34.798	44.249	0	100	100	2	1	-10921639	201.286	206	120	255	4227	47.054	3.200	0.125	0.950
ID122524	122524	None	27.675	19.812	40.825	0	100	100	2	1	-10921639	131.429	135	78	180	2760	26.744	2.000	0.073	0.668
ID122527	122527	92	78.184	53.000	59.000	0	100	100	2	1	-10921639	126.238	119	80	210	2651	42.475	2.000	0.348	1.534
ID122526	122526	87	34.812	36.090	50.771	0	100	100	2	1	-10921639	121.238	112	90	206	2546	30.543	7.600	0.085	0.622
ID122497	122497	44	41.737	25.723	34.109	0	101	101	2	1	-10921639	211.381	210	172	255	4439	26.089	2.000	0.077	1.163
ID122496	122496	55	44.648	31.249	31.819	0	101	101	2	1	-10921639	196.571	198	135	255	4128	32.954	2.000	0.087	0.952
ID122499	122499	82	46.119	36.167	37.491	0	101	101	2	1	-10921639	240.714	255	195	255	5055	19.008	4.800	0.118	2.675
ID122498	122498	None	30.165	22.346	34.914	0	101	101	2	1	-10921639	184.810	187	116	232	3881	26.949	2.000	0.072	0.920
ID122501	122501	56	85.190	15.649	40.922	0	101	101	2	1	-10921639	157.571	157	93	255	3309	48.376	2.000	0.243	1.273
ID122500	122500	109	27.547	40.030	39.036	0	101	101	2	1	-10921639	144.810	142	75	221	3041	40.074	2.000	0.063	0.426
ID122503	122503	87	41.510	35.949	50.813	0	101	101	2	1	-10921639	112.286	108	71	198	2358	33.730	2.000	0.098	0.596
ID122502	122502	93	59.032	34.366	44.186	0	101	101	2	1	-10921639	207.333	206	138	255	4354	35.046	2.000	0.126	1.320
ID122504	122504	92	55.768	53.000	59.000	0	101	101	2	1	-10921639	120.952	133	80	172	2540	29.585	4.800	0.277	1.774
ID122485	122485	45	77.296	21.381	12.330	0	101	101	2	1	-10921639	188.095	195	112	255	3950	47.208	7.600	0.192	1.282
ID122484	122484	107	29.836	38.149	6.953	0	101	101	2	1	-10921639	55.762	60	26	112	1171	23.162	2.000	0.160	0.663
ID122487	122487	68	49.426	38.841	20.843	0	101	101	2	1	-10921639	168.714	168	127	232	3543	29.892	4.800	0.135	1.344
ID122486	122486	73	57.168	28.728	20.532	0	101	101	2	1	-10921639	172.333	165	116	228	3619	34.340	4.800	0.171	1.467
ID122489	122489	91	55.714	46.699	24.065	0	101	101	2	1	-10921639	149.429	142	105	243	3138	35.774	7.600	0.144	1.053
ID122488	122488	124	39.322	18.995	22.624	0	101	101	2	1	-10921639	124.810	120	82	176	2621	30.862	2.000	0.153	1.071
ID122491	122491	69	62.325	21.316	27.182	0	101	101	2	1	-10921639	161.810	157	97	255	3398	44.082	2.000	0.131	0.852
ID122490	122490	51	33.021	31.290	25.981	0	101	101	2	1	-10921639	164.952	165	123	217	3464	25.637	3.200	0.088	1.036
ID122493	122493	108	29.185	45.151	27.063	0	101	101	2	1	-10921639	137.619	135	101	217	2890	28.248	7.600	0.053	0.495
ID122492	122492	74	53.953	37.347	26.792	0	101	101	2	1	-10921639	168.905	165	112	247	3547	37.262	2.000	0.102	0.842
ID122495	122495	50	39.371	17.234	32.219	0	101	101	2	1	-10921639	162.143	165	112	217	3405	27.841	2.000	0.095	1.009
ID122494	122494	96	55.710	16.019	28.231	0	101	101	2	1	-10921639	144.429	138	93	247	3033	43.176	2.000	0.104	0.632
ID122541	122541	None	28.015	35.926	10.970	0	102	102	2	1	-10921639	84.190	82	45	138	1768	23.891	2.000	0.118	0.744
ID122543	122543	73	48.547	29.661	20.059	0	102	102	2	1	-10921639	150.429	142	101	228	3159	32.426	2.000	0.133	1.090
ID122542	122542	45	80.229	21.671	12.520	0	102	102	2	1	-10921639	197.381	198	131	255	4145	39.180	4.800	0.219	1.807
ID122545	122545	124	27.314	20.078	22.728	0	102	102	2	1	-10921639	103.571	97	67	146	2175	24.277	2.000	0.077	0.608
ID122544	122544	68	27.953	38.827	20.944	0	102	102	2	1	-10921639	140.429	150	90	176	2949	24.657	4.800	0.093	0.972
ID122547	122547	51	29.833	31.124	26.023	0	102	102	2	1	-10921639	158.476	165	116	195	3328	24.281	2.000	0.069	0.848
ID122546	122546	91	29.058	47.429	23.040	0	102	102	2	1	-10921639	125.619	123	93	161	2638	21.593	6.380	0.101	1.072
ID122549	122549	74	43.862	36.686	26.598	0	102	102	2	1	-10921639	162.476	161	108	240	3412	35.119	2.000	0.091	0.775
ID122548	122548	69	48.015	20.747	27.269	0	102	102	2	1	-10921639	150.762	138	93	225	3166	37.360	2.000	0.117	0.847
ID122551	122551	96	36.056	16.435	28.251	0	102	102	2	1	-10921639	137.810	138	78	195	2894	34.590	2.000	0.069	0.514
ID122550	122550	108	36.610	45.047	26.994	0	102	102	2	1	-10921639	131.143	138	93	176	2754	25.773	2.000	0.089	0.832
ID122553	122553	44	45.507	25.460	33.720	0	102	102	2	1	-10921639	199.810	202	135	255	4196	33.233	3.200	0.097	1.061
ID122552	122552	55	36.013	31.425	32.231	0	102	102	2	1	-10921639	187.000	183	135	236	3927	27.322	2.000	0.077	0.978
ID122555	122555	56	85.370	16.036	40.875	0	102	102	2	1	-10921639	153.667	138	86	255	3227	53.373	2.000	0.208	0.992
ID122554	122554	82	50.726	36.294	37.247	0	102	102	2	1	-10921639	220.190	225	168	255	4624	27.281	6.068	0.108	1.576
ID122557	122557	87	35.786	35.882	50.454	0	102	102	2	1	-10921639	118.762	116	67	187	2494	27.860	2.000	0.072	0.573
ID122556	122556	93	60.779	34.035	44.543	0	102	102	2	1	-10921639	197.048	195	142	255	4138	40.298	3.200	0.148	1.262
ID122558	122558	92	53.234	53.000	59.000	0	102	102	2	1	-10921639	124.143	116	91	180	2607	27.545	4.800	0.253	1.820
ID122571	122571	None	31.078	17.892	8.117	0	103	103	2	1	-10921639	88.571	90	45	131	1860	25.242	2.000	0.125	0.778
ID122570	122570	None	27.019	0.000	7.000	0	103	103	2	1	-10921639	70.238	71	45	105	1475	14.556	6.364	0.225	1.775
ID122573	122573	110	40.292	25.155	13.871	0	103	103	2	1	-10921639	136.238	135	86	221	2861	34.505	7.600	0.074	0.547
ID122572	122572	45	70.891	21.420	11.964	0	103	103	2	1	-10921639	166.333	161	108	255	3493	41.764	2.000	0.198	1.314
ID122575	122575	68	32.014	38.986	19.027	0	103	103	2	1	-10921639	129.762	131	93	183	2725	24.527	7.600	0.097	0.933
ID122574	122574	None	35.485	46.392	16.496	0	103	103	2	1	-10921639	84.952	82	41	146	1784	30.883	2.000	0.146	0.702
ID122577	122577	69	32.911	20.749	27.363	0	103	103	2	1	-10921639	135.048	131	93	183	2836	26.901	3.200	0.086	0.794
ID122576	122576	91	35.544	47.395	23.216	0	103	103	2	1	-10921639	128.810	120	90	195	2705	26.149	7.600	0.104	0.928
ID122579	122579	55	32.669	31.108	31.946	0	103	103	2	1	-10921639	175.857	176	127	221	3693	25.825	2.000	0.060	0.766
ID122578	122578	108	38.803	45.096	27.091	0	103	103	2	1	-10921639	130.476	123	93	213	2740	29.277	2.000	0.082	0.676
ID122581	122581	56	74.243	16.363	40.950	0	103	103	2	1	-10921639	150.238	146	86	255	3155	46.001	2.000	0.207	1.121
ID122580	122580	82	57.962	36.131	36.844	0	103	103	2	1	-10921639	204.810	202	146	255	4301	33.509	2.000	0.123	1.338
ID122583	122583	92	60.060	53.000	59.000	0	103	103	2	1	-10921639	109.952	108	66	168	2309	34.835	2.000	0.315	1.513
ID122582	122582	93	46.924	34.160	44.045	0	103	103	2	1	-10921639	200.857	202	146	255	4218	29.155	6.216	0.111	1.381
ID122529	122529	110	38.498	25.147	13.697	0	104	104	2	1	-10921639	122.810	123	63	232	2579	37.144	2.000	0.074	0.456
ID122528	122528	45	53.478	21.110	11.282	0	104	104	2	1	-10921639	145.905	131	105	228	3064	34.531	2.000	0.140	1.037
ID122531	122531	69	31.130	21.269	27.302	0	104	104	2	1	-10921639	135.286	127	97	198	2841	25.800	2.000	0.088	0.844
ID122530	122530	91	28.305	47.734	22.549	0	104	104	2	1	-10921639	113.381	112	82	146	2381	20.767	2.000	0.117	1.146
ID122533	122533	108	33.889	44.617	27.639	0	104	104	2	1	-10921639	122.190	120	90	180	2566	26.001	2.000	0.125	1.043
ID122532	122532	None	31.333	36.495	26.845	0	104	104	2	1	-10921639	141.952	146	101	180	2981	23.555	2.000	0.081	0.905
ID122535	122535	44	50.893	25.347	33.380	0	104	104	2	1	-10921639	202.238	202	127	255	4247	34.706	2.000	0.126	1.307
ID122534	122534	55	44.823	30.921	31.930	0	104	104	2	1	-10921639	173.048	176	112	251	3634	34.876	2.000	0.074	0.687
ID122537	122537	None	27.159	39.630	38.845	0	104	104	2	1	-10921639	122.381	123	60	165	2570	32.438	2.000	0.067	0.475
ID122536	122536	82	37.783	34.773	36.517	0	104	104	2	1	-10921639	189.524	183	161	240	3980	22.511	4.800	0.092	1.417
ID122539	122539	93	62.587	33.906	46.190	0	104	104	2	1	-10921639	179.571	176	108	255	3771	37.771	2.000	0.148	1.229
ID122538	122538	56	84.047	15.744	41.025	0	104	104	2	1	-10921639	154.190	138	101	251	3238	46.167	2.000	0.242	1.302
ID122540	122540	92	45.654	53.000	59.000	0	104	104	2	1	-10921639	89.333	87	56	135	1876	24.317	2.000	0.280	1.606
ID122561	122561	110	47.818	25.322	12.779	0	105	105	2	1	-10921639	138.905	142	82	202	2917	32.140	2.000	0.130	0.997
ID122560	122560	None	27.605	37.832	12.034	0	105	105	2	1	-10921639	79.286	82	45	120	1665	22.564	2.000	0.137	0.845
ID122563	122563	91	32.311	48.493	23.347	0	105	105	2	1	-10921639	108.571	105	63	157	2280	21.243	2.000	0.122	1.112
ID122562	122562	None	28.540	38.994	20.363	0	105	105	2	1	-10921639	128.190	131	90	161	2692	20.554	7.600	0.093	1.060
ID122565	122565	44	41.296	25.243	33.695	0	105	105	2	1	-10921639	185.714	195	142	251	3900	29.200	2.000	0.100	1.157
ID122564	122564	55	29.853	30.604	32.178	0	105	105	2	1	-10921639	170.429	176	112	225	3579	31.753	2.000	0.052	0.531
ID122567	122567	56	47.394	15.772	41.058	0	105	105	2	1	-10921639	126.667	123	86	198	2660	28.624	2.000	0.148	1.140
ID122566	122566	82	53.231	35.927	36.685	0	105	105	2	1	-10921639	191.857	191	142	247	4029	34.657	4.800	0.139	1.351
ID122569	122569	92	38.512	53.000	59.000	0	105	105	2	1	-10921639	77.429	80	42	105	1626	23.884	2.000	0.286	1.442
ID122568	122568	93	39.449	33.807	45.887	0	105	105	2	1	-10921639	160.524	161	108	225	3371	26.145	2.000	0.109	1.208
ID122559	122559	45	45.164	21.104	10.912	0	105	105	2	1	-10921639	142.714	131	101	213	2997	28.459	2.000	0.127	1.130
ID122585	122585	55	40.711	30.773	32.049	0	106	106	2	1	-10921639	167.619	165	127	236	3520	29.444	7.600	0.085	0.888
ID122584	122584	110	27.605	25.809	12.693	0	106	106	2	1	-10921639	116.952	116	90	150	2456	18.988	2.000	0.088	0.998
ID122587	122587	82	30.731	36.472	35.791	0	106	106	2	1	-10921639	171.571	176	135	206	3603	19.390	6.254	0.098	1.573
ID122586	122586	44	39.512	25.119	33.369	0	106	106	2	1	-10921639	179.429	176	120	247	3768	32.049	2.000	0.072	0.747
ID122589	122589	None	34.464	26.011	40.915	0	106	106	2	1	-10921639	141.429	150	93	176	2970	24.435	2.000	0.103	1.082
ID122588	122588	56	47.470	16.124	41.278	0	106	106	2	1	-10921639	119.286	112	86	198	2505	27.343	2.000	0.168	1.258
ID122591	122591	92	56.740	53.000	59.000	0	106	106	2	1	-10921639	88.714	77	52	150	1863	30.682	2.000	0.349	1.495
ID122590	122590	93	52.141	33.275	45.988	0	106	106	2	1	-10921639	163.429	161	108	240	3432	32.942	2.000	0.126	1.112
ID122599	122599	110	29.628	25.721	12.327	0	107	107	2	1	-10921639	124.429	123	86	168	2613	20.824	4.800	0.118	1.258
ID122601	122601	44	41.355	25.081	33.464	0	107	107	2	1	-10921639	179.476	176	142	221	3769	22.877	4.800	0.108	1.531
ID122600	122600	55	38.955	30.719	31.704	0	107	107	2	1	-10921639	157.429	150	105	225	3306	29.632	7.600	0.083	0.810
ID122603	122603	56	44.620	15.608	41.131	0	107	107	2	1	-10921639	118.190	112	78	180	2482	26.757	2.000	0.154	1.177
ID122602	122602	82	40.155	36.144	36.261	0	107	107	2	1	-10921639	165.429	165	120	210	3474	28.854	7.600	0.092	0.965
ID122605	122605	92	32.022	53.000	59.000	0	107	107	2	1	-10921639	75.476	71	56	101	1585	13.037	4.800	0.286	2.573
ID122604	122604	93	43.079	34.538	45.156	0	107	107	2	1	-10921639	167.571	172	108	213	3519	30.644	2.000	0.110	1.085
ID122593	122593	55	39.481	30.711	31.951	0	108	108	2	1	-10921639	172.333	176	123	228	3619	27.141	2.000	0.094	1.093
ID122592	122592	112	32.715	21.933	28.003	0	108	108	2	1	-10921639	126.000	123	93	180	2646	24.668	2.000	0.077	0.726
ID122595	122595	113	28.757	33.206	37.789	0	108	108	2	1	-10921639	178.381	176	161	213	3746	15.455	2.000	0.065	1.404
ID122594	122594	None	30.667	27.224	36.271	0	108	108	2	1	-10921639	170.429	168	135	217	3579	23.792	3.200	0.068	0.915
ID122597	122597	93	41.151	33.580	45.864	0	108	108	2	1	-10921639	161.381	161	101	228	3389	32.298	6.296	0.108	0.972
ID122596	122596	56	36.416	16.813	41.584	0	108	108	2	1	-10921639	104.619	105	63	168	2197	28.264	2.000	0.130	0.853
ID122598	122598	92	38.221	53.000	59.000	0	108	108	2	1	-10921639	78.429	71	56	127	1647	21.449	2.000	0.262	1.520
ID122609	122609	55	28.726	31.061	31.621	0	109	109	2	1	-10921639	155.381	150	123	206	3263	25.461	2.000	0.046	0.539
ID122608	122608	112	33.526	22.061	28.252	0	109	109	2	1	-10921639	142.143	146	105	210	2985	25.947	6.068	0.086	0.865
ID122611	122611	93	31.271	33.755	46.141	0	109	109	2	1	-10921639	136.048	131	93	187	2857	23.361	7.600	0.075	0.815
ID122610	122610	113	44.206	33.519	37.269	0	109	109	2	1	-10921639	177.810	176	123	247	3734	29.938	6.053	0.100	1.075
ID122607	122607	118	35.559	20.897	10.971	0	109	109	2	1	-10921639	114.333	108	93	165	2401	18.688	2.000	0.140	1.498
ID122606	122606	None	27.380	0.000	8.000	0	109	109	2	1	-10921639	79.952	82	56	101	1679	14.861	4.800	0.230	2.011
ID122617	122617	93	27.030	33.839	45.257	0	110	110	2	1	-10921639	146.429	153	112	176	3075	20.091	7.600	0.069	0.938
ID122616	122616	None	39.108	17.006	41.137	0	110	110	2	1	-10921639	114.238	112	75	198	2399	27.241	2.000	0.109	0.823
ID122613	122613	55	35.389	30.824	31.917	0	110	110	2	1	-10921639	165.190	161	127	217	3469	25.027	3.200	0.083	1.017
ID122612	122612	118	37.999	20.904	10.888	0	110	110	2	1	-10921639	115.619	112	90	150	2428	18.026	4.800	0.163	1.803
ID122615	122615	113	36.563	33.114	37.626	0	110	110	2	1	-10921639	172.190	172	127	221	3616	26.669	2.000	0.082	0.974
ID122614	122614	None	28.272	26.102	34.087	0	110	110	2	1	-10921639	176.619	176	142	210	3709	19.294	6.016	0.074	1.254
ID122625	122625	None	30.109	45.770	27.781	0	111	111	2	1	-10921639	98.238	101	60	142	2063	23.375	2.000	0.117	0.879
ID122624	122624	118	36.762	21.026	11.386	0	111	111	2	1	-10921639	112.286	108	75	153	2358	22.698	2.000	0.153	1.314
ID122627	122627	113	36.891	33.759	37.179	0	111	111	2	1	-10921639	167.190	165	123	210	3511	23.731	2.000	0.091	1.172
ID122626	122626	55	43.763	30.895	32.022	0	111	111	2	1	-10921639	159.857	153	112	228	3357	31.588	2.000	0.081	0.761
ID122628	122628	93	33.557	33.485	44.491	0	111	111	2	1	-10921639	148.286	146	90	187	3114	24.552	2.000	0.104	1.141
ID122649	122649	115	33.719	53.000	59.000	0	112	112	2	1	-10921639	65.476	60	52	135	1375	18.209	4.800	0.305	1.681
ID122648	122648	93	28.051	32.776	44.773	0	112	112	2	1	-10921639	141.762	135	108	183	2977	22.768	7.600	0.078	0.896
ID122645	122645	55	34.667	30.081	31.678	0	112	112	2	1	-10921639	164.143	161	120	210	3447	22.659	3.200	0.094	1.244
ID122644	122644	None	27.113	39.845	28.508	0	112	112	2	1	-10921639	121.095	123	90	157	2543	18.574	3.200	0.108	1.276
ID122647	122647	114	27.459	17.291	42.209	0	112	112	2	1	-10921639	97.048	101	52	127	2038	21.015	4.800	0.131	1.071
ID122646	122646	113	36.343	33.459	37.134	0	112	112	2	1	-10921639	174.190	172	123	217	3658	24.659	7.600	0.091	1.184
ID122619	122619	None	29.267	46.040	27.196	0	113	113	2	1	-10921639	92.714	86	56	135	1947	22.479	2.000	0.089	0.677
ID122618	122618	116	27.104	34.314	15.256	0	113	113	2	1	-10921639	114.286	112	63	157	2400	23.506	7.600	0.094	0.836
ID122621	122621	113	33.684	33.039	37.934	0	113	113	2	1	-10921639	168.810	168	123	206	3545	21.503	6.359	0.097	1.385
ID122620	122620	55	52.010	29.927	32.389	0	113	113	2	1	-10921639	185.143	187	135	255	3888	31.120	2.000	0.128	1.353
ID122623	122623	115	27.599	53.000	59.000	0	113	113	2	1	-10921639	57.381	56	38	112	1205	18.835	2.000	0.214	1.073
ID122622	122622	114	34.430	16.922	41.113	0	113	113	2	1	-10921639	96.286	97	56	146	2022	22.339	7.600	0.146	1.097
ID122633	122633	114	27.865	17.083	41.322	0	114	114	2	1	-10921639	91.857	93	52	135	1929	19.132	2.000	0.122	1.048
ID122632	122632	113	39.821	34.348	37.663	0	114	114	2	1	-10921639	161.952	161	120	251	3401	29.200	6.301	0.081	0.833
ID122634	122634	93	38.230	33.872	44.506	0	114	114	2	1	-10921639	147.095	150	101	198	3089	28.580	2.000	0.111	1.032
ID122629	122629	116	28.092	32.172	16.132	0	114	114	2	1	-10921639	110.143	108	78	142	2313	18.720	2.000	0.114	1.205
ID122631	122631	55	62.729	30.147	31.875	0	114	114	2	1	-10921639	183.762	176	135	255	3859	32.965	2.000	0.153	1.480
ID122630	122630	None	27.964	47.378	22.925	0	114	114	2	1	-10921639	89.000	93	48	131	1869	21.088	7.600	0.130	0.974
ID122641	122641	55	43.355	30.565	31.841	0	115	115	2	1	-10921639	160.190	161	116	221	3364	31.915	3.200	0.088	0.813
ID122640	122640	None	28.355	30.934	22.746	0	115	115	2	1	-10921639	116.429	112	82	165	2445	23.140	2.000	0.059	0.565
ID122643	122643	93	35.752	33.441	45.031	0	115	115	2	1	-10921639	141.143	146	97	206	2964	26.289	4.800	0.105	1.024
ID122642	122642	113	32.667	33.758	37.515	0	115	115	2	1	-10921639	159.524	157	120	202	3350	21.139	6.140	0.095	1.310
ID122635	122635	None	28.219	46.834	24.472	0	116	116	2	1	-10921639	95.190	97	45	131	1999	23.761	6.379	0.126	0.896
ID122637	122637	None	28.696	22.851	32.815	0	116	116	2	1	-10921639	149.619	150	120	221	3142	22.056	2.000	0.048	0.619
ID122636	122636	55	36.812	30.430	32.065	0	116	116	2	1	-10921639	159.667	157	116	202	3353	24.553	2.000	0.098	1.163
ID122639	122639	93	29.458	32.267	43.968	0	116	116	2	1	-10921639	139.619	142	108	191	2932	20.829	4.800	0.107	1.294
ID122638	122638	113	30.141	32.224	38.012	0	116	116	2	1	-10921639	161.190	165	116	206	3385	24.097	3.200	0.081	1.000
ID122651	122651	55	39.814	30.777	31.656	0	117	117	2	1	-10921639	148.762	142	112	198	3124	26.450	2.000	0.096	0.986
ID122650	122650	None	27.618	26.411	10.109	0	117	117	2	1	-10921639	94.048	93	48	135	1975	20.624	4.800	0.143	1.140
ID122653	122653	117	33.047	17.609	41.535	0	117	117	2	1	-10921639	89.857	97	41	131	1887	28.294	3.200	0.161	0.879
ID122652	122652	None	30.900	28.370	36.784	0	117	117	2	1	-10921639	147.190	150	90	221	3091	33.158	2.000	0.064	0.532
ID122654	122654	93	30.171	33.636	44.083	0	117	117	2	1	-10921639	139.667	138	108	183	2933	17.485	4.800	0.113	1.625
ID122665	122665	93	29.129	33.361	43.973	0	118	118	2	1	-10921639	131.048	120	97	172	2752	23.722	2.000	0.087	0.881
ID122664	122664	117	31.580	17.607	41.768	0	118	118	2	1	-10921639	81.476	86	30	138	1711	26.366	2.000	0.149	0.801
ID122661	122661	55	41.259	30.958	31.446	0	118	118	2	1	-10921639	148.619	146	78	210	3121	32.999	2.000	0.100	0.819
ID122663	122663	113	47.573	31.995	38.485	0	118	118	2	1	-10921639	173.619	168	131	240	3646	30.433	7.600	0.121	1.230
ID122662	122662	119	38.722	25.791	33.260	0	118	118	2	1	-10921639	169.619	165	127	255	3562	28.673	2.000	0.072	0.791
ID122657	122657	113	28.926	32.136	38.128	0	119	119	2	1	-10921639	153.143	157	116	198	3216	23.551	2.000	0.075	0.904
ID122656	122656	119	39.938	25.541	32.988	0	119	119	2	1	-10921639	165.952	157	123	240	3485	29.027	7.600	0.072	0.769
ID122659	122659	93	30.407	33.063	43.287	0	119	119	2	1	-10921639	140.095	142	101	176	2942	22.876	6.274	0.082	0.924
ID122658	122658	117	32.123	18.225	41.182	0	119	119	2	1	-10921639	95.476	93	56	138	2005	21.874	4.800	0.153	1.158
ID122660	122660	None	27.779	33.193	46.181	0	119	119	2	1	-10921639	117.619	112	71	165	2470	27.802	6.379	0.088	0.683
ID122655	122655	55	32.801	31.189	31.260	0	119	119	2	1	-10921639	140.238	146	78	202	2945	30.940	2.000	0.083	0.695
ID122675	122675	55	40.362	31.392	31.472	0	120	120	2	1	-10921639	149.857	146	105	225	3147	29.680	2.000	0.114	1.033
ID122677	122677	113	44.292	31.593	38.875	0	120	120	2	1	-10921639	171.000	176	120	213	3591	26.943	7.600	0.123	1.391
ID122676	122676	119	39.732	25.331	32.761	0	120	120	2	1	-10921639	155.524	153	116	247	3266	28.209	2.000	0.107	1.065
ID122678	122678	117	29.506	17.622	40.590	0	120	120	2	1	-10921639	93.381	93	48	135	1961	24.963	4.800	0.158	1.019
ID122667	122667	120	33.847	46.864	24.149	0	121	121	2	1	-10921639	87.952	90	48	127	1847	23.237	2.000	0.173	1.118
ID122666	122666	None	29.096	32.020	15.754	0	121	121	2	1	-10921639	107.429	105	82	146	2256	20.578	2.000	0.098	0.928
ID122669	122669	113	29.869	32.893	39.795	0	121	121	2	1	-10921639	153.571	153	120	198	3225	22.743	2.000	0.072	0.911
ID122668	122668	119	38.889	25.223	31.915	0	121	121	2	1	-10921639	165.333	168	123	232	3472	28.088	4.800	0.105	1.121
ID122673	122673	113	36.025	32.594	38.682	0	122	122	2	1	-10921639	157.333	161	116	195	3304	26.473	2.000	0.096	1.036
ID122672	122672	119	39.489	25.804	32.819	0	122	122	2	1	-10921639	160.952	153	120	221	3380	25.408	2.000	0.084	0.985
ID122674	122674	None	29.311	34.643	43.967	0	122	122	2	1	-10921639	127.667	135	78	157	2681	22.562	6.355	0.106	1.085
ID122671	122671	55	28.951	30.803	30.815	0	122	122	2	1	-10921639	151.619	150	120	195	3184	20.781	4.800	0.092	1.228
ID122670	122670	120	28.032	46.624	23.608	0	122	122	2	1	-10921639	80.095	78	37	120	1682	23.048	4.800	0.154	0.926
ID122685	122685	113	35.375	31.704	38.962	0	123	123	2	1	-10921639	153.619	150	116	198	3226	21.421	2.000	0.089	1.177
ID122684	122684	119	32.398	25.644	33.018	0	123	123	2	1	-10921639	153.619	153	112	191	3226	22.006	2.000	0.083	1.073
ID122683	122683	55	37.595	30.893	31.430	0	123	123	2	1	-10921639	148.905	146	112	217	3127	29.322	2.000	0.081	0.762
ID122681	122681	113	29.307	32.449	39.124	0	124	124	2	1	-10921639	153.429	157	101	198	3222	24.443	6.418	0.064	0.755
ID122680	122680	119	32.752	25.497	31.803	0	124	124	2	1	-10921639	155.952	153	116	198	3275	22.449	7.600	0.109	1.360
ID122682	122682	None	31.526	17.534	41.320	0	124	124	2	1	-10921639	81.381	78	45	142	1709	21.678	2.000	0.145	0.952
ID122679	122679	55	36.952	31.174	31.044	0	124	124	2	1	-10921639	155.524	161	116	187	3266	22.272	2.000	0.104	1.317
ID122689	122689	None	41.361	33.365	44.354	0	125	125	2	1	-10921639	141.476	135	112	187	2971	21.405	3.200	0.138	1.598
ID122688	122688	113	37.951	31.883	38.411	0	125	125	2	1	-10921639	158.810	157	123	206	3335	22.471	7.600	0.108	1.378
ID122687	122687	119	28.484	25.498	31.699	0	125	125	2	1	-10921639	137.857	135	105	176	2895	20.694	4.800	0.088	1.077
ID122686	122686	55	37.048	31.021	31.422	0	125	125	2	1	-10921639	146.143	150	93	202	3069	23.806	2.000	0.122	1.334
ID122697	122697	55	42.811	31.314	31.564	0	126	126	2	1	-10921639	148.667	138	112	206	3122	29.855	2.000	0.101	0.916
ID122699	122699	None	28.477	17.132	40.744	0	126	126	2	1	-10921639	74.000	78	33	123	1554	26.629	2.000	0.165	0.789
ID122698	122698	113	41.143	32.059	38.750	0	126	126	2	1	-10921639	160.429	161	108	225	3369	33.049	7.600	0.089	0.797
ID122696	122696	55	34.061	31.554	31.570	0	127	127	2	1	-10921639	148.000	142	112	191	3108	21.721	4.800	0.099	1.225
ID122695	122695	121	38.389	0.000	7.000	0	127	127	2	1	-10921639	68.429	63	42	101	1437	19.174	2.000	0.307	1.676
ID122691	122691	55	36.968	31.681	31.993	0	128	128	2	1	-10921639	145.190	146	108	198	3049	22.295	2.000	0.102	1.204
ID122690	122690	121	30.770	0.000	7.000	0	128	128	2	1	-10921639	66.810	67	38	93	1403	14.229	4.800	0.275	2.028
ID122693	122693	113	46.334	31.509	38.861	0	128	128	2	1	-10921639	159.048	150	105	247	3340	34.571	2.000	0.110	0.915
ID122692	122692	None	31.697	25.805	33.168	0	128	128	2	1	-10921639	141.476	142	97	187	2971	23.980	2.000	0.079	0.866
ID122694	122694	None	27.445	17.171	40.909	0	128	128	2	1	-10921639	62.810	67	22	97	1319	23.541	2.000	0.174	0.791
ID122703	122703	None	36.614	53.000	59.000	0	129	129	2	1	-10921639	59.714	52	35	120	1254	25.931	2.000	0.306	1.078
ID122702	122702	113	35.356	31.123	38.823	0	129	129	2	1	-10921639	150.143	146	101	198	3153	26.331	2.000	0.082	0.865
ID122701	122701	None	32.173	25.761	33.353	0	130	130	2	1	-10921639	141.762	142	108	183	2977	21.088	2.000	0.096	1.176
ID122700	122700	None	27.403	29.863	21.766	0	130	130	2	1	-10921639	107.905	101	82	135	2266	14.710	3.200	0.110	1.452
ID122704	122704	122	29.077	36.202	37.060	0	131	131	2	1	-10921639	139.762	142	112	187	2935	20.909	4.800	0.102	1.237
ID122709	122709	123	34.275	32.568	45.841	0	132	132	2	1	-10921639	123.952	120	78	168	2603	21.899	4.800	0.136	1.353
ID122708	122708	122	47.140	36.251	36.710	0	132	132	2	1	-10921639	153.571	150	108	210	3225	27.710	2.000	0.122	1.202
ID122710	122710	None	33.354	53.000	59.000	0	132	132	2	1	-10921639	60.238	60	38	101	1265	18.182	2.000	0.304	1.544
ID122705	122705	None	31.995	37.935	15.640	0	133	133	2	1	-10921639	94.571	93	71	135	1986	18.457	2.000	0.154	1.371
ID122707	122707	123	46.688	32.901	44.275	0	133	133	2	1	-10921639	148.714	153	108	202	3123	24.073	4.800	0.151	1.618
ID122706	122706	122	38.473	36.143	36.471	0	133	133	2	1	-10921639	140.714	142	86	195	2955	28.373	2.000	0.113	1.003
ID122711	122711	122	55.925	36.429	36.717	0	134	134	2	1	-10921639	163.905	161	108	232	3442	31.570	4.800	0.156	1.403
ID122713	122713	122	51.105	36.713	36.481	0	135	135	2	1	-10921639	146.714	150	90	206	3081	34.050	2.000	0.157	1.166
ID122712	122712	None	35.707	31.835	30.907	0	135	135	2	1	-10921639	133.524	135	97	180	2804	24.584	3.200	0.106	1.045
ID122715	122715	123	28.509	33.078	45.412	0	135	135	2	1	-10921639	123.143	127	86	150	2586	19.045	6.331	0.112	1.304
ID122714	122714	193	32.349	29.991	38.152	0	135	135	2	1	-10921639	148.571	146	105	180	3120	22.078	3.200	0.091	1.121
ID122721	122721	123	33.717	33.997	43.592	0	136	136	2	1	-10921639	132.952	135	97	165	2792	21.535	4.800	0.118	1.303
ID122720	122720	122	34.908	36.934	36.532	0	136	136	2	1	-10921639	136.762	127	112	180	2872	20.569	4.800	0.131	1.535
ID122719	122719	193	27.021	28.035	36.753	0	136	136	2	1	-10921639	133.476	127	105	191	2803	23.254	6.276	0.074	0.791
ID122717	122717	193	30.191	29.565	38.243	0	137	137	2	1	-10921639	143.286	146	101	180	3009	21.896	2.000	0.090	1.076
ID122716	122716	122	32.070	36.873	36.766	0	137	137	2	1	-10921639	124.333	127	97	176	2611	21.112	7.600	0.098	1.047
ID122718	122718	123	32.366	33.788	44.236	0	137	137	2	1	-10921639	132.429	135	93	183	2781	19.421	6.326	0.107	1.320
ID122724	122724	123	36.894	32.884	43.086	0	138	138	2	1	-10921639	140.333	135	120	176	2947	17.511	4.800	0.133	1.877
ID122723	122723	122	39.703	36.898	37.162	0	138	138	2	1	-10921639	141.286	135	97	176	2967	23.557	2.000	0.138	1.455
ID122722	122722	None	27.965	44.169	23.992	0	138	138	2	1	-10921639	92.619	93	60	120	1945	15.357	4.800	0.166	1.713
ID122725	122725	None	37.238	26.795	32.216	0	139	139	2	1	-10921639	140.524	138	101	195	2951	24.631	2.000	0.100	1.033
ID122727	122727	123	51.588	33.184	43.684	0	139	139	2	1	-10921639	140.238	131	101	198	2945	29.722	2.000	0.167	1.350
ID122726	122726	122	40.630	36.499	37.179	0	139	139	2	1	-10921639	149.571	150	97	225	3141	27.671	2.000	0.125	1.197
ID122741	122741	123	48.276	33.769	42.883	0	140	140	2	1	-10921639	128.762	120	90	191	2704	30.591	2.000	0.148	1.088
ID122740	122740	122	32.439	36.875	36.730	0	140	140	2	1	-10921639	134.333	135	105	165	2821	18.757	6.154	0.126	1.597
ID122729	122729	None	31.829	31.020	31.790	0	141	141	2	1	-10921639	118.571	120	75	168	2490	25.541	2.000	0.073	0.628
ID122728	122728	None	31.309	31.603	16.615	0	141	141	2	1	-10921639	96.952	90	63	172	2036	25.218	7.600	0.103	0.717
ID122731	122731	122	36.696	36.236	36.697	0	141	141	2	1	-10921639	130.286	120	93	183	2736	25.840	2.000	0.110	1.003
ID122730	122730	None	35.122	26.092	32.548	0	141	141	2	1	-10921639	127.857	123	93	172	2685	24.239	2.000	0.097	0.931
ID122732	122732	123	31.555	33.145	43.237	0	141	141	2	1	-10921639	121.190	120	101	157	2545	18.046	2.000	0.105	1.278
ID122733	122733	None	28.012	44.339	23.945	0	142	142	2	1	-10921639	83.238	78	67	131	1748	14.025	4.800	0.149	1.541
ID122735	122735	123	48.689	33.781	43.260	0	142	142	2	1	-10921639	133.714	131	97	191	2808	28.758	3.200	0.147	1.194
ID122734	122734	122	38.848	37.089	36.827	0	142	142	2	1	-10921639	131.905	135	97	172	2770	19.026	4.800	0.136	1.665
ID122744	122744	123	32.437	33.371	43.026	0	143	143	2	1	-10921639	120.238	116	93	161	2525	18.601	2.000	0.113	1.317
ID122743	122743	122	64.212	36.760	36.579	0	143	143	2	1	-10921639	147.857	138	93	247	3105	42.349	2.000	0.186	1.094
ID122742	122742	None	37.682	31.188	31.699	0	143	143	2	1	-10921639	131.381	123	97	183	2759	28.449	2.000	0.092	0.777
ID122737	122737	122	51.734	36.871	37.109	0	144	144	2	1	-10921639	127.381	120	90	191	2675	29.488	2.000	0.178	1.306
ID122736	122736	None	27.895	26.711	32.873	0	144	144	2	1	-10921639	122.952	123	86	165	2582	20.064	2.000	0.078	0.886
ID122739	122739	123	50.066	32.841	42.966	0	144	144	2	1	-10921639	134.857	127	93	210	2832	28.619	2.000	0.150	1.232
ID122738	122738	125	27.682	17.404	40.674	0	144	144	2	1	-10921639	59.048	63	18	105	1240	25.472	2.000	0.154	0.618
ID122745	122745	122	49.756	36.618	37.219	0	145	145	2	1	-10921639	140.143	142	93	202	2943	33.011	2.000	0.153	1.126
ID122747	122747	123	50.446	33.291	42.922	0	145	145	2	1	-10921639	143.095	138	97	202	3005	27.914	3.200	0.175	1.524
ID122746	122746	125	28.577	18.388	39.660	0	145	145	2	1	-10921639	80.381	82	45	135	1688	24.836	2.000	0.176	0.967
ID122753	122753	126	40.688	26.625	33.897	0	146	146	2	1	-10921639	133.381	123	101	187	2801	25.637	2.000	0.125	1.158
ID122752	122752	None	27.936	36.153	26.221	0	146	146	2	1	-10921639	115.714	116	75	146	2430	18.942	2.000	0.112	1.228
ID122755	122755	123	44.265	32.673	42.946	0	146	146	2	1	-10921639	139.143	142	90	183	2922	25.374	2.000	0.142	1.360
ID122754	122754	122	55.838	36.565	36.578	0	146	146	2	1	-10921639	146.762	142	93	213	3082	36.337	2.000	0.172	1.188
ID122768	122768	123	65.942	33.170	42.990	0	147	147	2	1	-10921639	159.952	153	105	217	3359	35.261	2.000	0.208	1.561
ID122765	122765	126	32.411	26.317	33.070	0	147	147	2	1	-10921639	129.190	123	101	183	2713	22.765	2.000	0.089	0.927
ID122767	122767	125	36.169	17.960	40.223	0	147	147	2	1	-10921639	92.000	93	60	123	1932	19.204	4.800	0.202	1.608
ID122766	122766	122	52.065	36.419	36.570	0	147	147	2	1	-10921639	147.381	146	90	198	3095	29.803	4.800	0.181	1.518
ID122749	122749	122	55.153	36.348	36.751	0	148	148	2	1	-10921639	156.143	157	105	213	3279	24.856	4.800	0.198	2.077
ID122748	122748	None	28.310	0.000	7.000	0	148	148	2	1	-10921639	47.524	52	24	86	998	19.258	2.000	0.284	1.093
ID122751	122751	123	64.081	33.300	43.249	0	148	148	2	1	-10921639	154.857	150	90	217	3252	34.902	2.000	0.202	1.491
ID122750	122750	125	28.733	17.155	40.653	0	148	148	2	1	-10921639	75.667	75	26	112	1589	23.667	6.264	0.174	0.947
ID122764	122764	123	75.893	33.345	43.319	0	149	149	2	1	-10921639	157.619	153	78	247	3310	44.356	2.000	0.230	1.330
ID122763	122763	125	28.388	17.724	40.603	0	149	149	2	1	-10921639	80.952	78	41	116	1700	21.491	4.800	0.164	1.060
ID122762	122762	122	36.585	36.745	36.099	0	149	149	2	1	-10921639	126.238	127	90	157	2651	19.794	4.800	0.152	1.679
ID122761	122761	None	33.772	53.000	59.000	0	150	150	2	1	-10921639	62.524	66	42	97	1313	17.235	2.000	0.327	1.788
ID122760	122760	123	79.036	33.532	43.507	0	150	150	2	1	-10921639	168.429	165	105	255	3537	50.770	2.000	0.217	1.183
ID122757	122757	None	33.318	26.159	32.389	0	150	150	2	1	-10921639	138.286	135	101	183	2904	23.709	3.200	0.098	1.037
ID122756	122756	127	35.734	21.894	28.257	0	150	150	2	1	-10921639	115.000	116	78	150	2415	26.870	2.000	0.131	0.989
ID122759	122759	122	45.847	36.329	36.656	0	150	150	2	1	-10921639	143.143	142	82	202	3006	30.931	4.800	0.147	1.185
ID122758	122758	128	27.128	22.272	36.233	0	150	150	2	1	-10921639	125.048	123	82	168	2626	22.655	2.000	0.078	0.796
ID122777	122777	127	31.619	21.712	27.811	0	151	151	2	1	-10921639	107.905	105	63	153	2266	23.388	2.000	0.109	0.909
ID122776	122776	None	29.652	30.903	21.969	0	151	151	2	1	-10921639	99.476	97	71	146	2089	19.151	2.000	0.107	1.001
ID122779	122779	122	75.895	36.243	36.310	0	151	151	2	1	-10921639	164.333	153	105	255	3451	39.718	2.000	0.220	1.495
ID122778	122778	128	31.079	21.928	36.138	0	151	151	2	1	-10921639	119.714	120	78	180	2514	22.970	2.000	0.093	0.889
ID122781	122781	123	77.675	33.614	43.392	0	151	151	2	1	-10921639	166.667	168	75	255	3500	51.002	2.000	0.211	1.138
ID122780	122780	None	30.443	18.122	40.692	0	151	151	2	1	-10921639	71.000	71	26	120	1491	25.967	2.000	0.151	0.716
ID122789	122789	122	67.749	36.054	36.503	0	152	152	2	1	-10921639	168.905	165	97	240	3547	43.055	4.800	0.202	1.317
ID122788	122788	128	30.664	22.049	36.192	0	152	152	2	1	-10921639	118.762	116	78	165	2494	23.573	2.000	0.089	0.822
ID122791	122791	129	28.535	53.000	59.000	0	152	152	2	1	-10921639	59.333	52	45	90	1246	15.111	4.800	0.265	1.648
ID122790	122790	123	78.336	33.625	43.327	0	152	152	2	1	-10921639	164.429	161	97	255	3453	45.915	2.000	0.225	1.315
ID122769	122769	130	38.169	17.117	29.598	0	153	153	2	1	-10921639	105.190	108	52	161	2209	29.106	4.800	0.153	0.961
ID122771	122771	122	72.682	35.993	36.255	0	153	153	2	1	-10921639	167.810	168	93	240	3524	40.783	4.800	0.223	1.500
ID122770	122770	131	37.591	26.754	32.819	0	153	153	2	1	-10921639	143.571	146	108	191	3015	21.103	4.800	0.139	1.656
ID122773	122773	123	73.800	33.932	43.616	0	153	153	2	1	-10921639	158.571	150	86	255	3330	41.228	2.000	0.214	1.355
ID122772	122772	None	29.732	18.209	40.153	0	153	153	2	1	-10921639	78.714	78	37	108	1653	21.195	2.000	0.169	1.074
ID122775	122775	129	27.274	53.000	59.000	0	153	153	2	1	-10921639	58.619	63	28	93	1231	19.566	2.000	0.248	1.190
ID122774	122774	None	30.098	33.316	47.784	0	153	153	2	1	-10921639	100.429	112	41	150	2109	36.005	2.000	0.094	0.481
ID122793	122793	131	37.459	25.971	32.392	0	154	154	2	1	-10921639	138.905	138	101	183	2917	23.336	2.000	0.112	1.203
ID122792	122792	130	38.912	16.825	28.604	0	154	154	2	1	-10921639	104.810	97	63	176	2201	27.953	2.000	0.155	1.008
ID122795	122795	128	29.379	21.789	36.376	0	154	154	2	1	-10921639	122.476	120	97	161	2572	19.526	2.000	0.081	0.938
ID122794	122794	None	29.143	32.324	31.773	0	154	154	2	1	-10921639	126.714	123	97	168	2661	19.056	2.000	0.097	1.171
ID122797	122797	132	38.167	34.365	36.619	0	154	154	2	1	-10921639	139.667	131	90	202	2933	35.939	2.000	0.077	0.552
ID122796	122796	122	59.144	37.021	36.168	0	154	154	2	1	-10921639	148.571	153	90	213	3120	36.867	2.000	0.176	1.206
ID122799	122799	None	30.443	53.000	56.000	0	154	154	2	1	-10921639	64.238	67	35	116	1349	18.335	4.800	0.232	1.320
ID122798	122798	123	92.343	34.182	44.032	0	154	154	2	1	-10921639	180.714	180	108	255	3795	45.488	2.000	0.267	1.674
ID122785	122785	128	32.370	21.921	36.269	0	155	155	2	1	-10921639	119.238	116	71	157	2504	22.621	2.000	0.118	1.113
ID122784	122784	131	32.821	25.889	32.014	0	155	155	2	1	-10921639	131.810	131	97	165	2768	19.452	2.000	0.112	1.360
ID122787	122787	123	72.464	34.003	44.102	0	155	155	2	1	-10921639	163.000	161	108	236	3423	33.923	4.800	0.227	1.780
ID122786	122786	132	49.913	35.581	36.257	0	155	155	2	1	-10921639	156.190	153	108	210	3280	29.588	4.800	0.160	1.460
ID122783	122783	130	48.827	16.787	28.612	0	155	155	2	1	-10921639	118.381	112	71	183	2486	32.057	2.000	0.157	1.002
ID122782	122782	None	28.519	21.329	27.636	0	155	155	2	1	-10921639	108.524	101	78	165	2279	24.463	2.000	0.041	0.347
ID122801	122801	130	32.735	17.036	28.366	0	156	156	2	1	-10921639	108.524	105	56	161	2279	28.953	2.000	0.103	0.702
ID122800	122800	133	43.366	23.912	11.749	0	156	156	2	1	-10921639	79.810	71	48	120	1676	23.693	2.000	0.297	1.543
ID122803	122803	132	60.260	34.527	36.472	0	156	156	2	1	-10921639	163.952	161	97	240	3443	37.030	4.800	0.177	1.332
ID122802	122802	128	31.621	21.747	35.993	0	156	156	2	1	-10921639	130.429	120	97	172	2739	24.118	7.600	0.095	0.938
ID122804	122804	123	73.789	33.870	44.147	0	156	156	2	1	-10921639	161.524	150	93	255	3392	45.608	4.800	0.219	1.274
ID122817	122817	133	67.308	23.046	11.868	0	157	157	2	1	-10921639	86.000	78	37	191	1806	39.582	2.000	0.337	1.096
ID122819	122819	134	47.746	21.743	27.794	0	157	157	2	1	-10921639	126.000	123	93	210	2646	31.243	2.000	0.136	0.966
ID122818	122818	130	48.188	16.818	28.358	0	157	157	2	1	-10921639	119.476	108	67	202	2509	36.989	2.000	0.130	0.741
ID122821	122821	128	37.091	20.400	34.160	0	157	157	2	1	-10921639	135.476	135	97	191	2845	25.218	7.600	0.111	1.075
ID122820	122820	131	29.265	25.940	32.464	0	157	157	2	1	-10921639	122.095	116	86	172	2564	21.016	4.800	0.098	1.033
ID122823	122823	None	29.106	17.481	41.174	0	157	157	2	1	-10921639	65.476	67	30	112	1375	25.424	2.000	0.186	0.806
ID122822	122822	132	73.786	35.211	36.109	0	157	157	2	1	-10921639	176.952	183	108	255	3716	44.860	2.000	0.198	1.303
ID122825	122825	135	35.286	34.919	52.363	0	157	157	2	1	-10921639	71.238	71	41	131	1496	23.820	2.000	0.166	0.853
ID122824	122824	123	69.438	34.282	45.222	0	157	157	2	1	-10921639	167.905	161	127	221	3526	30.604	6.272	0.239	2.114
ID122826	122826	None	27.627	53.000	59.000	0	157	157	2	1	-10921639	64.095	63	45	90	1346	12.759	4.800	0.274	2.158
ID122816	122816	135	35.382	34.650	53.050	0	158	158	2	1	-10921639	60.143	56	26	127	1263	28.040	2.000	0.165	0.608
ID122805	122805	133	47.403	23.066	12.267	0	158	158	2	1	-10921639	85.095	86	26	138	1787	29.245	2.000	0.293	1.319
ID122807	122807	136	27.555	46.242	26.148	0	158	158	2	1	-10921639	77.286	82	30	112	1623	21.884	2.000	0.171	1.034
ID122806	122806	None	31.864	39.233	21.156	0	158	158	2	1	-10921639	99.095	101	48	146	2081	22.318	2.000	0.128	1.005
ID122809	122809	134	36.095	21.641	27.979	0	158	158	2	1	-10921639	116.286	116	71	180	2442	32.279	2.000	0.102	0.666
ID122808	122808	130	43.342	16.632	27.997	0	158	158	2	1	-10921639	118.857	108	75	210	2496	33.114	2.000	0.111	0.720
ID122811	122811	131	32.141	25.687	32.479	0	158	158	2	1	-10921639	129.238	127	90	198	2714	28.304	2.000	0.098	0.818
ID122810	122810	137	36.454	17.126	31.881	0	158	158	2	1	-10921639	127.571	127	86	161	2679	24.588	4.800	0.143	1.298
ID122813	122813	128	42.176	21.549	36.290	0	158	158	2	1	-10921639	146.333	138	112	187	3073	26.246	4.800	0.138	1.349
ID122812	122812	None	30.881	41.287	35.036	0	158	158	2	1	-10921639	95.762	101	48	153	2011	27.362	2.000	0.100	0.635
ID122815	122815	123	80.545	34.532	44.670	0	158	158	2	1	-10921639	179.286	183	93	255	3765	47.105	4.800	0.245	1.500
ID122814	122814	132	78.137	35.107	36.156	0	158	158	2	1	-10921639	183.095	168	131	255	3845	42.254	2.000	0.193	1.405
ID122848	122848	135	33.502	35.011	53.365	0	159	159	2	1	-10921639	58.571	52	30	127	1230	25.680	2.000	0.157	0.619
ID122839	122839	133	69.871	23.155	12.757	0	159	159	2	1	-10921639	100.524	86	52	198	2111	40.708	2.000	0.350	1.281
ID122841	122841	130	40.936	16.400	27.779	0	159	159	2	1	-10921639	116.952	105	67	195	2456	36.850	2.000	0.123	0.694
ID122840	122840	136	47.001	46.242	25.991	0	159	159	2	1	-10921639	85.048	75	48	161	1786	28.058	2.000	0.224	1.111
ID122843	122843	137	36.544	17.536	32.518	0	159	159	2	1	-10921639	140.286	146	82	195	2946	27.128	6.367	0.110	1.026
ID122842	122842	134	38.029	21.509	27.562	0	159	159	2	1	-10921639	129.667	127	93	180	2723	28.018	2.000	0.115	0.955
ID122845	122845	128	46.014	21.188	34.966	0	159	159	2	1	-10921639	156.190	157	93	228	3280	34.304	2.000	0.135	1.081
ID122844	122844	131	33.973	25.901	32.642	0	159	159	2	1	-10921639	137.476	135	93	198	2887	25.009	2.000	0.082	0.833
ID122847	122847	123	83.864	34.234	44.660	0	159	159	2	1	-10921639	194.286	187	131	255	4080	42.313	4.800	0.265	1.924
ID122846	122846	132	63.092	34.579	36.051	0	159	159	2	1	-10921639	187.381	180	138	251	3935	37.041	4.800	0.198	1.672
ID122833	122833	137	36.363	17.259	33.001	0	160	160	2	1	-10921639	130.476	127	75	180	2740	31.189	3.200	0.104	0.786
ID122832	122832	130	43.637	16.806	28.537	0	160	160	2	1	-10921639	132.143	123	78	206	2775	33.866	2.000	0.112	0.786
ID122835	122835	132	63.237	35.704	35.107	0	160	160	2	1	-10921639	189.000	183	138	255	3969	36.201	4.800	0.157	1.413
ID122834	122834	131	40.605	25.974	32.569	0	160	160	2	1	-10921639	153.000	146	101	202	3213	28.096	2.000	0.105	1.036
ID122837	122837	None	29.474	41.179	39.995	0	160	160	2	1	-10921639	86.238	86	60	153	1811	22.439	2.000	0.092	0.649
ID122836	122836	128	34.782	21.757	35.874	0	160	160	2	1	-10921639	147.619	146	105	198	3100	27.694	2.000	0.103	0.998
ID122838	122838	123	88.946	35.205	45.608	0	160	160	2	1	-10921639	209.143	228	116	255	4392	47.787	4.800	0.265	1.832
ID122827	122827	133	62.389	22.792	12.691	0	160	160	2	1	-10921639	101.143	90	37	172	2124	41.073	2.000	0.308	1.159
ID122829	122829	141	27.417	39.014	21.032	0	160	160	2	1	-10921639	100.905	101	67	131	2119	18.036	2.000	0.113	1.134
ID122828	122828	142	27.122	30.770	20.507	0	160	160	2	1	-10921639	100.524	101	67	146	2111	19.470	2.000	0.099	0.928
ID122831	122831	134	33.698	21.669	28.016	0	160	160	2	1	-10921639	131.095	127	93	191	2753	28.445	7.600	0.080	0.684
ID122830	122830	136	49.868	45.813	25.730	0	160	160	2	1	-10921639	82.810	78	41	176	1739	36.395	2.000	0.211	0.794
ID122849	122849	133	74.632	23.011	12.806	0	161	161	2	1	-10921639	111.952	101	52	210	2351	46.445	2.000	0.343	1.233
ID122851	122851	141	33.244	39.505	21.481	0	161	161	2	1	-10921639	103.762	97	67	153	2179	25.967	2.000	0.136	0.957
ID122850	122850	142	37.354	30.873	20.048	0	161	161	2	1	-10921639	103.143	93	63	168	2166	27.224	2.000	0.122	0.826
ID122853	122853	130	41.940	16.402	28.427	0	161	161	2	1	-10921639	111.524	101	63	187	2342	37.848	2.000	0.130	0.679
ID122852	122852	136	47.281	45.476	25.990	0	161	161	2	1	-10921639	96.381	93	48	161	2024	28.600	2.000	0.213	1.185
ID122855	122855	137	30.420	17.217	32.480	0	161	161	2	1	-10921639	129.810	135	63	176	2726	30.466	2.000	0.096	0.748
ID122854	122854	134	35.658	21.529	28.076	0	161	161	2	1	-10921639	133.857	127	97	176	2811	25.019	3.200	0.116	1.113
ID122857	122857	132	52.134	35.621	34.204	0	161	161	2	1	-10921639	182.857	187	131	243	3840	32.530	7.600	0.124	1.244
ID122856	122856	131	60.242	26.003	32.730	0	161	161	2	1	-10921639	154.286	138	101	255	3240	44.069	2.000	0.126	0.782
ID122859	122859	None	27.905	30.121	37.154	0	161	161	2	1	-10921639	133.905	131	105	187	2812	25.255	2.000	0.055	0.551
ID122858	122858	128	41.554	21.767	35.780	0	161	161	2	1	-10921639	159.143	157	108	225	3342	31.699	6.352	0.116	1.041
ID122861	122861	123	86.407	35.028	45.344	0	161	161	2	1	-10921639	212.619	213	123	255	4465	44.250	4.800	0.246	1.900
ID122860	122860	138	27.809	17.088	42.583	0	161	161	2	1	-10921639	64.048	63	26	112	1345	24.063	2.000	0.172	0.782
ID122863	122863	None	31.207	27.981	23.623	0	162	162	2	1	-10921639	99.905	101	60	161	2098	25.229	2.000	0.099	0.711
ID122862	122862	133	105.267	23.057	12.839	0	162	162	2	1	-10921639	135.524	127	63	255	2846	63.454	2.000	0.374	1.164
ID122865	122865	130	40.177	16.138	28.249	0	162	162	2	1	-10921639	113.238	116	60	176	2378	33.181	2.000	0.134	0.805
ID122864	122864	136	60.046	46.032	26.130	0	162	162	2	1	-10921639	106.952	93	56	187	2246	37.416	2.000	0.234	1.083
ID122867	122867	137	35.967	17.014	33.178	0	162	162	2	1	-10921639	140.952	142	93	187	2960	28.484	2.000	0.093	0.844
ID122866	122866	134	31.671	21.502	28.097	0	162	162	2	1	-10921639	127.571	127	78	180	2679	31.179	2.000	0.080	0.604
ID122869	122869	132	41.223	35.000	35.000	0	162	162	2	1	-10921639	190.143	198	138	232	3993	24.414	4.800	0.134	1.845
ID122868	122868	131	43.214	25.870	33.247	0	162	162	2	1	-10921639	147.476	146	108	225	3097	33.376	2.000	0.088	0.712
ID122871	122871	138	36.741	17.057	42.545	0	162	162	2	1	-10921639	72.762	67	30	127	1528	30.594	2.000	0.190	0.760
ID122870	122870	128	47.067	21.049	36.441	0	162	162	2	1	-10921639	169.095	172	123	247	3551	31.632	6.098	0.117	1.116
ID122873	122873	139	29.556	35.762	53.642	0	162	162	2	1	-10921639	60.000	48	22	120	1260	27.691	2.000	0.162	0.603
ID122872	122872	123	84.272	34.889	45.370	0	162	162	2	1	-10921639	216.143	221	131	255	4539	39.419	4.800	0.251	2.203
ID122874	122874	None	29.102	53.000	59.000	0	162	162	2	1	-10921639	71.095	67	49	112	1493	20.176	4.000	0.262	1.462
ID122891	122891	133	107.537	22.912	12.973	0	163	163	2	1	-10921639	134.000	112	67	255	2814	62.214	2.000	0.362	1.144
ID122893	122893	141	33.767	38.929	21.619	0	163	163	2	1	-10921639	112.143	108	71	161	2355	23.510	2.000	0.103	0.891
ID122892	122892	142	38.003	30.880	20.398	0	163	163	2	1	-10921639	114.952	112	78	168	2414	26.385	2.000	0.129	0.992
ID122895	122895	130	46.689	16.235	28.538	0	163	163	2	1	-10921639	128.000	120	67	198	2688	39.805	2.000	0.150	0.841
ID122894	122894	136	48.878	45.696	25.881	0	163	163	2	1	-10921639	96.810	93	52	198	2033	37.529	2.000	0.160	0.710
ID122897	122897	131	45.786	25.748	32.875	0	163	163	2	1	-10921639	158.905	161	90	225	3337	35.105	2.000	0.091	0.755
ID122896	122896	134	47.900	21.745	28.018	0	163	163	2	1	-10921639	135.810	138	75	213	2852	36.755	2.000	0.115	0.761
ID122899	122899	128	43.252	21.875	36.654	0	163	163	2	1	-10921639	154.714	157	101	225	3249	35.423	2.000	0.098	0.779
ID122898	122898	132	49.518	35.042	34.908	0	163	163	2	1	-10921639	192.810	187	142	255	4049	25.530	7.600	0.127	1.700
ID122901	122901	138	29.734	17.294	41.729	0	163	163	2	1	-10921639	76.714	71	30	127	1611	29.134	2.000	0.155	0.707
ID122900	122900	140	27.041	40.483	39.471	0	163	163	2	1	-10921639	108.476	105	75	168	2278	25.347	7.600	0.079	0.625
ID122903	122903	139	30.143	36.251	53.999	0	163	163	2	1	-10921639	64.762	60	30	108	1360	21.927	7.600	0.186	0.925
ID122902	122902	123	86.196	35.660	46.196	0	163	163	2	1	-10921639	202.238	217	108	255	4247	53.046	2.000	0.224	1.398
ID122881	122881	134	37.543	21.341	27.840	0	164	164	2	1	-10921639	131.667	123	78	198	2765	32.788	2.000	0.087	0.646
ID122880	122880	136	59.710	45.802	25.646	0	164	164	2	1	-10921639	103.524	97	52	191	2174	39.693	2.000	0.255	1.061
ID122883	122883	131	45.186	25.724	33.649	0	164	164	2	1	-10921639	160.000	161	93	213	3360	35.439	2.000	0.092	0.761
ID122882	122882	130	52.813	16.058	28.547	0	164	164	2	1	-10921639	131.238	131	67	217	2756	39.655	2.000	0.188	1.049
ID122885	122885	146	52.149	36.718	35.807	0	164	164	2	1	-10921639	179.000	180	97	240	3759	39.243	7.600	0.130	1.047
ID122884	122884	132	53.461	35.011	34.432	0	164	164	2	1	-10921639	191.143	198	135	251	4014	37.650	7.600	0.130	1.166
ID122887	122887	140	31.187	40.535	39.507	0	164	164	2	1	-10921639	100.667	93	56	172	2114	33.658	2.000	0.097	0.529
ID122886	122886	128	46.230	21.540	36.719	0	164	164	2	1	-10921639	157.000	165	90	247	3297	39.660	2.000	0.102	0.732
ID122889	122889	123	78.292	35.566	46.037	0	164	164	2	1	-10921639	197.952	213	108	255	4157	52.786	4.800	0.204	1.268
ID122888	122888	147	30.628	17.049	45.073	0	164	164	2	1	-10921639	49.952	48	22	120	1049	22.861	2.000	0.172	0.642
ID122890	122890	None	29.372	53.000	54.000	0	164	164	2	1	-10921639	57.143	52	38	97	1200	16.004	2.000	0.260	1.473
ID122875	122875	None	27.368	43.272	12.256	0	164	164	2	1	-10921639	52.857	52	18	105	1110	24.113	2.000	0.143	0.548
ID122877	122877	148	31.717	18.416	18.111	0	164	164	2	1	-10921639	67.238	63	30	108	1412	22.454	4.800	0.248	1.192
ID122876	122876	133	101.389	22.688	12.635	0	164	164	2	1	-10921639	135.190	116	60	255	2839	62.426	2.000	0.350	1.124
ID122879	122879	141	29.319	39.260	21.379	0	164	164	2	1	-10921639	114.524	112	75	150	2405	20.233	2.000	0.097	0.999
ID122878	122878	142	43.106	31.057	19.710	0	164	164	2	1	-10921639	124.143	123	90	183	2607	26.554	2.000	0.137	1.129
ID122923	122923	None	31.977	30.970	16.453	0	165	165	2	1	-10921639	106.333	105	71	180	2233	27.954	2.000	0.093	0.645
ID122922	122922	133	99.576	22.556	12.793	0	165	165	2	1	-10921639	136.333	123	71	255	2863	59.873	2.000	0.320	1.103
ID122925	122925	142	31.805	30.704	19.503	0	165	165	2	1	-10921639	122.333	116	90	168	2569	22.397	2.000	0.094	0.939
ID122924	122924	148	37.991	17.763	18.479	0	165	165	2	1	-10921639	70.667	63	22	116	1484	28.463	2.000	0.255	1.010
ID122927	122927	149	30.217	29.718	24.403	0	165	165	2	1	-10921639	122.095	120	97	161	2564	17.129	2.000	0.106	1.363
ID122926	122926	141	38.883	39.649	21.209	0	165	165	2	1	-10921639	116.762	108	75	168	2452	29.039	7.600	0.137	0.970
ID122929	122929	130	47.987	16.242	28.182	0	165	165	2	1	-10921639	127.381	116	71	198	2675	41.801	2.000	0.142	0.759
ID122928	122928	136	54.894	45.931	25.600	0	165	165	2	1	-10921639	98.619	101	56	180	2071	35.965	2.000	0.226	1.010
ID122931	122931	132	57.869	34.944	33.898	0	165	165	2	1	-10921639	177.810	168	120	240	3734	37.074	7.600	0.127	1.078
ID122930	122930	134	32.573	21.491	27.831	0	165	165	2	1	-10921639	137.619	138	97	202	2890	28.061	2.000	0.055	0.512
ID122933	122933	146	33.101	37.398	36.701	0	165	165	2	1	-10921639	153.714	157	90	221	3228	34.823	7.600	0.070	0.578
ID122932	122932	128	44.943	21.764	36.570	0	165	165	2	1	-10921639	158.619	153	105	240	3331	39.205	7.600	0.089	0.658
ID122935	122935	147	39.942	16.958	45.948	0	165	165	2	1	-10921639	58.810	48	30	120	1235	25.810	2.000	0.253	0.921
ID122934	122934	140	27.272	40.330	39.073	0	165	165	2	1	-10921639	109.429	105	63	176	2298	29.869	7.600	0.084	0.567
ID122937	122937	150	33.981	53.000	59.000	0	165	165	2	1	-10921639	62.952	52	42	127	1322	21.915	2.000	0.241	1.116
ID122936	122936	123	77.178	35.420	46.617	0	165	165	2	1	-10921639	202.571	210	105	255	4254	47.535	4.800	0.217	1.522
ID122945	122945	130	40.500	16.367	28.780	0	166	166	2	1	-10921639	125.000	123	75	195	2625	35.396	2.000	0.128	0.801
ID122944	122944	134	29.680	21.705	28.210	0	166	166	2	1	-10921639	132.476	135	86	183	2782	27.298	2.000	0.095	0.842
ID122947	122947	132	42.217	35.323	34.577	0	166	166	2	1	-10921639	178.381	180	116	217	3746	25.067	7.600	0.130	1.634
ID122946	122946	None	31.254	25.197	33.699	0	166	166	2	1	-10921639	158.952	165	123	187	3338	20.848	7.600	0.081	1.138
ID122949	122949	146	35.866	38.786	37.058	0	166	166	2	1	-10921639	149.762	157	97	191	3145	28.395	6.322	0.116	1.095
ID122948	122948	128	54.399	22.379	36.934	0	166	166	2	1	-10921639	167.476	165	120	255	3517	37.380	7.600	0.117	0.936
ID122951	122951	123	86.024	35.586	46.031	0	166	166	2	1	-10921639	196.095	213	67	255	4118	60.906	2.000	0.224	1.177
ID122950	122950	140	37.767	39.948	38.958	0	166	166	2	1	-10921639	119.952	120	67	183	2519	36.125	2.000	0.122	0.724
ID122953	122953	150	46.808	53.000	59.000	0	166	166	2	1	-10921639	75.000	80	45	131	1575	28.055	2.000	0.308	1.259
ID122952	122952	152	35.604	53.000	53.000	0	166	166	2	1	-10921639	55.190	45	31	157	1159	30.316	2.000	0.197	0.599
ID122939	122939	148	30.080	17.849	19.398	0	166	166	2	1	-10921639	61.762	56	30	101	1297	23.736	2.000	0.246	1.028
ID122938	122938	133	94.424	22.519	12.835	0	166	166	2	1	-10921639	133.952	112	82	255	2813	53.476	2.000	0.335	1.256
ID122941	122941	141	54.653	39.080	21.366	0	166	166	2	1	-10921639	127.762	120	78	210	2683	37.720	2.000	0.152	0.895
ID122940	122940	142	37.595	30.386	20.004	0	166	166	2	1	-10921639	126.476	120	71	187	2656	32.618	2.000	0.096	0.678
ID122943	122943	136	71.201	46.129	26.047	0	166	166	2	1	-10921639	115.714	105	71	228	2430	40.445	2.000	0.275	1.235
ID122942	122942	149	29.125	30.267	25.623	0	166	166	2	1	-10921639	117.905	116	75	176	2476	29.572	2.000	0.057	0.432
ID122913	122913	134	51.468	21.547	27.956	0	167	167	2	1	-10921639	140.476	135	82	236	2950	44.226	2.000	0.115	0.654
ID122912	122912	136	51.643	46.018	26.101	0	167	167	2	1	-10921639	108.810	97	78	172	2285	28.541	2.000	0.209	1.320
ID122915	122915	132	56.742	34.792	34.108	0	167	167	2	1	-10921639	170.143	161	112	236	3573	36.860	7.600	0.130	1.065
ID122914	122914	130	48.999	16.646	28.994	0	167	167	2	1	-10921639	147.000	153	97	202	3087	34.139	2.000	0.126	0.962
ID122917	122917	146	36.087	37.239	37.017	0	167	167	2	1	-10921639	151.571	153	105	213	3183	31.791	7.600	0.084	0.741
ID122916	122916	128	56.977	21.675	36.765	0	167	167	2	1	-10921639	174.667	172	120	247	3668	38.107	2.000	0.129	1.047
ID122919	122919	123	84.357	35.656	45.767	0	167	167	2	1	-10921639	179.238	191	75	255	3764	59.895	2.000	0.209	1.034
ID122918	122918	151	54.276	32.420	45.117	0	167	167	2	1	-10921639	164.143	161	82	240	3447	44.815	2.000	0.117	0.769
ID122921	122921	150	60.992	53.000	59.000	0	167	167	2	1	-10921639	90.048	78	56	187	1891	34.843	2.000	0.348	1.334
ID122920	122920	152	44.684	53.000	53.000	0	167	167	2	1	-10921639	62.048	45	24	165	1303	33.528	2.000	0.233	0.699
ID122905	122905	133	96.554	22.757	12.906	0	167	167	2	1	-10921639	129.952	116	71	255	2729	55.109	2.000	0.354	1.233
ID122904	122904	None	36.705	0.000	7.000	0	167	167	2	1	-10921639	47.762	41	17	116	1003	28.160	2.000	0.328	0.839
ID122907	122907	148	42.607	17.468	19.586	0	167	167	2	1	-10921639	80.571	82	37	135	1692	28.783	2.000	0.271	1.194
ID122906	122906	None	35.185	28.129	13.876	0	167	167	2	1	-10921639	102.762	97	63	150	2158	24.160	2.000	0.112	0.858
ID122909	122909	141	45.053	39.508	21.276	0	167	167	2	1	-10921639	124.333	116	78	187	2611	30.451	2.000	0.168	1.174
ID122908	122908	142	32.504	31.292	20.365	0	167	167	2	1	-10921639	123.952	123	86	172	2603	24.516	2.000	0.103	0.940
ID122911	122911	149	43.569	30.207	25.143	0	167	167	2	1	-10921639	133.429	135	86	202	2802	29.757	2.000	0.106	0.857
ID122910	122910	None	37.351	26.570	22.667	0	167	167	2	1	-10921639	112.333	112	71	168	2359	29.925	7.600	0.111	0.752
ID122977	122977	149	46.990	30.141	25.234	0	168	168	2	1	-10921639	133.810	135	90	202	2810	32.703	2.000	0.123	0.894
ID122976	122976	141	43.693	39.796	21.517	0	168	168	2	1	-10921639	125.333	116	86	180	2632	28.633	2.000	0.134	1.034
ID122979	122979	134	46.090	21.525	27.850	0	168	168	2	1	-10921639	138.524	123	93	210	2909	38.943	2.000	0.110	0.706
ID122978	122978	136	60.101	45.909	26.074	0	168	168	2	1	-10921639	127.238	123	78	191	2672	33.317	2.000	0.213	1.342
ID122981	122981	130	46.018	17.593	30.974	0	168	168	2	1	-10921639	168.190	168	120	240	3532	28.349	7.600	0.110	1.177
ID122980	122980	155	30.572	38.800	28.854	0	168	168	2	1	-10921639	122.810	123	82	191	2579	26.109	2.000	0.074	0.647
ID122983	122983	128	61.935	22.486	36.242	0	168	168	2	1	-10921639	186.571	183	123	255	3918	43.196	2.000	0.128	0.979
ID122982	122982	132	42.567	34.602	33.329	0	168	168	2	1	-10921639	165.190	157	120	240	3469	32.628	2.000	0.093	0.860
ID122985	122985	154	32.732	17.308	42.579	0	168	168	2	1	-10921639	75.286	82	26	135	1581	31.656	2.000	0.146	0.607
ID122984	122984	140	41.557	39.747	38.920	0	168	168	2	1	-10921639	114.476	112	67	202	2404	34.451	2.000	0.127	0.751
ID122987	122987	123	86.861	35.111	45.800	0	168	168	2	1	-10921639	199.667	206	105	255	4193	46.250	2.000	0.224	1.580
ID122986	122986	151	52.167	32.460	45.303	0	168	168	2	1	-10921639	170.286	168	86	255	3576	48.559	2.000	0.114	0.716
ID122989	122989	152	32.250	53.000	52.000	0	168	168	2	1	-10921639	62.571	60	28	116	1314	22.047	2.000	0.264	1.186
ID122988	122988	156	33.282	18.612	48.214	0	168	168	2	1	-10921639	59.000	56	26	116	1239	22.170	2.000	0.236	1.016
ID122990	122990	150	74.669	53.000	59.000	0	168	168	2	1	-10921639	91.524	67	45	221	1922	47.228	2.000	0.353	1.011
ID122973	122973	133	99.689	22.828	12.818	0	168	168	2	1	-10921639	128.429	97	56	255	2697	60.847	2.000	0.337	1.064
ID122975	122975	142	42.228	31.817	20.412	0	168	168	2	1	-10921639	121.095	112	67	202	2543	33.960	2.000	0.105	0.676
ID122974	122974	148	35.158	17.828	19.717	0	168	168	2	1	-10921639	83.333	78	60	123	1750	17.457	4.800	0.204	1.619
ID122955	122955	148	33.783	17.984	20.110	0	169	169	2	1	-10921639	78.381	82	41	123	1646	24.416	2.000	0.175	0.956
ID122954	122954	133	79.302	22.729	12.834	0	169	169	2	1	-10921639	122.476	105	63	255	2572	48.822	2.000	0.277	1.090
ID122957	122957	141	54.272	39.380	21.440	0	169	169	2	1	-10921639	134.333	131	82	232	2821	38.311	2.000	0.151	0.921
ID122956	122956	142	32.289	31.180	19.737	0	169	169	2	1	-10921639	126.714	127	82	168	2661	25.478	2.000	0.092	0.836
ID122959	122959	136	44.642	45.884	26.070	0	169	169	2	1	-10921639	109.000	105	78	172	2289	28.070	2.000	0.165	1.098
ID122958	122958	149	72.890	30.063	25.167	0	169	169	2	1	-10921639	164.048	153	108	255	3445	43.483	2.000	0.178	1.139
ID122961	122961	134	33.527	21.666	27.579	0	169	169	2	1	-10921639	137.000	138	86	183	2877	30.223	2.000	0.079	0.665
ID122960	122960	153	48.174	16.530	28.227	0	169	169	2	1	-10921639	144.190	138	82	247	3028	41.401	2.000	0.106	0.667
ID122963	122963	130	48.335	17.956	31.185	0	169	169	2	1	-10921639	167.714	157	116	232	3522	35.428	2.000	0.093	0.806
ID122962	122962	155	40.681	38.957	28.976	0	169	169	2	1	-10921639	129.619	123	90	198	2722	28.138	2.000	0.109	0.902
ID122965	122965	128	52.244	22.826	36.134	0	169	169	2	1	-10921639	184.667	183	123	255	3878	31.792	7.600	0.124	1.282
ID122964	122964	132	30.249	34.614	33.584	0	169	169	2	1	-10921639	156.429	150	108	206	3285	28.165	2.000	0.070	0.725
ID122967	122967	154	47.579	17.054	42.673	0	169	169	2	1	-10921639	88.905	86	30	153	1867	36.066	2.000	0.217	0.878
ID122966	122966	140	34.744	39.736	38.216	0	169	169	2	1	-10921639	136.095	142	82	191	2858	31.362	4.800	0.133	1.017
ID122969	122969	151	70.066	32.226	45.763	0	169	169	2	1	-10921639	178.762	183	82	255	3754	52.787	7.600	0.155	0.910
ID122968	122968	123	64.141	34.904	44.212	0	169	169	2	1	-10921639	188.381	191	112	255	3956	45.176	4.800	0.158	1.138
ID122971	122971	152	37.023	53.000	51.000	0	169	169	2	1	-10921639	67.476	71	31	123	1417	26.927	2.000	0.258	1.027
ID122970	122970	156	32.852	18.550	48.913	0	169	169	2	1	-10921639	47.857	41	22	123	1005	25.960	2.000	0.236	0.703
ID122972	122972	150	43.417	53.000	59.000	0	169	169	2	1	-10921639	77.333	67	49	165	1624	28.970	2.000	0.273	1.146
ID122991	122991	158	41.119	0.000	7.000	0	170	170	2	1	-10921639	65.524	63	38	127	1376	22.600	6.336	0.347	1.495
ID122993	122993	142	32.131	30.813	18.125	0	170	170	2	1	-10921639	123.810	120	82	168	2600	25.924	2.000	0.122	1.042
ID122992	122992	133	83.479	22.703	12.873	0	170	170	2	1	-10921639	131.048	120	63	240	2752	46.785	2.000	0.299	1.290
ID122995	122995	149	65.773	29.849	25.144	0	170	170	2	1	-10921639	150.810	146	82	255	3167	45.637	2.000	0.159	0.906
ID122994	122994	141	56.468	39.540	21.076	0	170	170	2	1	-10921639	133.000	135	78	217	2793	36.521	2.000	0.185	1.135
ID122997	122997	153	52.132	16.776	28.349	0	170	170	2	1	-10921639	142.429	127	93	232	2991	41.738	2.000	0.125	0.756
ID122996	122996	136	56.143	45.737	26.037	0	170	170	2	1	-10921639	118.429	108	75	195	2487	33.170	2.000	0.212	1.248
ID122999	122999	130	45.757	17.550	31.124	0	170	170	2	1	-10921639	169.619	180	123	236	3562	34.643	2.000	0.118	1.037
ID122998	122998	134	37.372	21.505	27.908	0	170	170	2	1	-10921639	134.571	131	86	206	2826	33.750	2.000	0.092	0.671
ID123001	123001	157	35.189	29.210	35.324	0	170	170	2	1	-10921639	160.429	161	112	232	3369	29.896	2.000	0.075	0.748
ID123000	123000	132	53.935	34.621	33.851	0	170	170	2	1	-10921639	177.619	172	105	255	3730	40.220	2.000	0.122	0.959
ID123003	123003	140	41.888	37.946	36.634	0	170	170	2	1	-10921639	163.810	165	120	206	3440	27.162	4.800	0.134	1.424
ID123002	123002	128	55.168	22.068	35.975	0	170	170	2	1	-10921639	176.476	172	131	255	3706	31.470	7.600	0.135	1.334
ID123005	123005	123	65.164	34.675	45.744	0	170	170	2	1	-10921639	189.857	202	105	251	3987	40.653	4.800	0.172	1.369
ID123004	123004	154	47.923	16.963	42.341	0	170	170	2	1	-10921639	106.714	108	67	168	2241	27.465	4.800	0.212	1.360
ID123007	123007	150	72.728	53.000	59.000	0	170	170	2	1	-10921639	111.143	93	70	236	2334	42.075	2.000	0.310	1.251
ID123006	123006	152	31.214	53.000	50.000	0	170	170	2	1	-10921639	58.667	48	35	105	1232	20.073	2.000	0.235	1.111
ID123009	123009	133	78.292	22.667	12.998	0	171	171	2	1	-10921639	123.762	120	75	240	2599	46.788	2.000	0.267	1.116
ID123008	123008	158	40.594	0.000	7.000	0	171	171	2	1	-10921639	63.619	60	33	127	1336	25.051	7.600	0.285	1.127
ID123011	123011	141	46.624	38.980	21.083	0	171	171	2	1	-10921639	130.048	123	97	183	2731	28.741	2.000	0.149	1.176
ID123010	123010	None	28.949	18.593	19.457	0	171	171	2	1	-10921639	80.905	78	52	116	1699	23.182	2.000	0.143	0.871
ID123013	123013	149	54.072	30.387	25.655	0	171	171	2	1	-10921639	144.286	131	78	247	3030	47.455	2.000	0.097	0.540
ID123012	123012	160	38.808	27.002	23.512	0	171	171	2	1	-10921639	128.905	120	78	195	2707	30.877	7.600	0.102	0.773
ID123015	123015	153	62.737	16.896	29.024	0	171	171	2	1	-10921639	173.952	153	90	255	3653	48.810	2.000	0.142	0.886
ID123014	123014	136	53.839	45.748	26.024	0	171	171	2	1	-10921639	119.524	112	78	195	2510	32.134	2.000	0.195	1.216
ID123017	123017	161	29.437	30.114	32.057	0	171	171	2	1	-10921639	165.381	165	120	213	3473	25.188	6.322	0.064	0.795
ID123016	123016	155	48.343	39.031	28.740	0	171	171	2	1	-10921639	137.667	131	93	225	2891	32.865	2.000	0.110	0.830
ID123019	123019	157	36.785	30.154	37.227	0	171	171	2	1	-10921639	160.000	153	105	228	3360	31.356	2.000	0.089	0.831
ID123018	123018	128	47.111	24.054	34.238	0	171	171	2	1	-10921639	184.286	183	135	255	3870	30.035	2.000	0.099	1.101
ID123021	123021	154	48.097	17.870	41.835	0	171	171	2	1	-10921639	116.762	108	75	183	2452	30.033	2.000	0.159	1.068
ID123020	123020	140	41.050	39.458	37.859	0	171	171	2	1	-10921639	150.571	161	105	198	3162	30.870	4.800	0.145	1.233
ID123023	123023	150	88.769	53.000	59.000	0	171	171	2	1	-10921639	117.952	94	77	255	2477	48.222	2.000	0.390	1.372
ID123022	123022	123	54.567	32.350	46.195	0	171	171	2	1	-10921639	180.619	180	112	251	3793	42.959	7.600	0.147	1.079
ID123041	123041	154	45.465	18.130	41.342	0	172	172	2	1	-10921639	115.571	116	67	168	2427	29.882	2.000	0.166	1.103
ID123040	123040	140	30.006	39.993	38.615	0	172	172	2	1	-10921639	117.476	120	60	187	2467	37.220	7.600	0.083	0.485
ID123043	123043	159	62.749	35.038	45.963	0	172	172	2	1	-10921639	189.857	198	127	240	3987	31.844	4.800	0.177	1.793
ID123042	123042	123	44.827	32.286	45.091	0	172	172	2	1	-10921639	173.619	172	123	236	3646	35.988	7.600	0.109	0.945
ID123044	123044	150	80.226	53.000	59.000	0	172	172	2	1	-10921639	122.762	108	80	255	2578	43.382	4.800	0.360	1.498
ID123025	123025	133	81.263	22.738	13.043	0	172	172	2	1	-10921639	133.571	120	78	251	2805	49.960	2.000	0.246	1.056
ID123024	123024	158	51.010	0.000	7.000	0	172	172	2	1	-10921639	74.810	60	45	138	1571	27.770	2.000	0.352	1.401
ID123027	123027	141	53.027	39.208	21.165	0	172	172	2	1	-10921639	147.048	146	101	198	3088	32.840	2.000	0.167	1.285
ID123026	123026	None	35.627	31.328	16.529	0	172	172	2	1	-10921639	132.857	131	90	183	2790	23.033	6.341	0.121	1.248
ID123029	123029	149	59.776	30.084	25.856	0	172	172	2	1	-10921639	163.667	165	108	236	3437	39.176	2.000	0.141	1.035
ID123028	123028	160	41.806	27.353	23.079	0	172	172	2	1	-10921639	136.000	138	78	202	2856	37.248	7.600	0.089	0.594
ID123031	123031	None	35.516	21.668	27.863	0	172	172	2	1	-10921639	150.429	142	101	217	3159	31.293	2.000	0.090	0.790
ID123030	123030	136	38.608	45.935	25.849	0	172	172	2	1	-10921639	120.095	123	75	187	2522	25.900	7.600	0.152	1.226
ID123033	123033	155	48.675	38.632	28.926	0	172	172	2	1	-10921639	145.000	138	90	217	3045	32.476	2.000	0.140	1.100
ID123032	123032	153	51.369	16.575	28.453	0	172	172	2	1	-10921639	154.714	150	97	240	3249	39.506	2.000	0.129	0.897
ID123035	123035	None	29.987	34.329	33.165	0	172	172	2	1	-10921639	158.619	150	120	240	3331	30.041	2.000	0.025	0.256
ID123034	123034	161	40.623	29.874	32.036	0	172	172	2	1	-10921639	174.048	165	127	255	3655	28.544	2.000	0.069	0.789
ID123037	123037	128	52.258	22.882	35.070	0	172	172	2	1	-10921639	209.905	210	172	243	4408	19.982	4.800	0.144	2.646
ID123036	123036	162	51.495	17.611	33.870	0	172	172	2	1	-10921639	169.095	165	82	251	3551	42.711	2.000	0.120	0.848
ID123039	123039	157	27.462	30.172	37.605	0	172	172	2	1	-10921639	143.000	146	90	202	3003	32.504	2.000	0.050	0.421
ID123038	123038	163	39.597	37.330	36.573	0	172	172	2	1	-10921639	162.667	165	105	228	3416	33.824	2.000	0.089	0.787
ID123045	123045	158	46.172	0.000	7.000	0	173	173	2	1	-10921639	75.667	70	42	142	1589	26.768	2.000	0.299	1.301
ID123047	123047	164	28.140	38.052	12.501	0	173	173	2	1	-10921639	80.619	82	45	120	1693	19.400	2.000	0.128	0.945
ID123046	123046	133	93.547	22.851	12.949	0	173	173	2	1	-10921639	148.048	135	86	255	3109	53.026	2.000	0.278	1.214
ID123049	123049	141	62.243	39.058	20.989	0	173	173	2	1	-10921639	147.286	138	90	240	3093	38.971	2.000	0.172	1.108
ID123048	123048	165	42.195	19.012	20.201	0	173	173	2	1	-10921639	95.286	93	37	176	2001	32.794	2.000	0.169	0.842
ID123051	123051	149	54.298	30.519	25.158	0	173	173	2	1	-10921639	150.905	138	101	255	3169	44.880	2.000	0.091	0.563
ID123050	123050	160	46.118	27.485	23.554	0	173	173	2	1	-10921639	141.429	138	93	232	2970	39.345	2.000	0.107	0.695
ID123053	123053	153	64.431	16.683	28.466	0	173	173	2	1	-10921639	162.286	165	93	255	3408	51.360	2.000	0.134	0.747
ID123052	123052	136	42.485	45.418	25.757	0	173	173	2	1	-10921639	118.333	108	82	191	2485	26.268	2.000	0.143	1.124
ID123055	123055	None	27.143	24.895	32.247	0	173	173	2	1	-10921639	178.762	183	127	232	3754	28.763	2.000	0.047	0.562
ID123054	123054	155	52.490	38.785	28.577	0	173	173	2	1	-10921639	146.333	138	108	217	3073	34.423	2.000	0.150	1.106
ID123057	123057	162	56.256	17.694	32.574	0	173	173	2	1	-10921639	188.048	195	105	255	3949	46.552	2.000	0.128	0.918
ID123056	123056	161	27.938	30.498	31.811	0	173	173	2	1	-10921639	172.857	172	138	217	3630	20.028	2.000	0.055	0.894
ID123059	123059	163	34.198	36.002	34.737	0	173	173	2	1	-10921639	176.476	180	142	217	3706	19.992	7.600	0.096	1.543
ID123058	123058	128	37.238	23.950	35.342	0	173	173	2	1	-10921639	198.000	198	153	236	4158	26.184	7.600	0.088	1.224
ID123061	123061	154	57.537	17.788	41.478	0	173	173	2	1	-10921639	127.857	116	67	206	2685	36.869	2.000	0.188	1.097
ID123060	123060	157	37.124	30.164	37.489	0	173	173	2	1	-10921639	167.857	168	108	225	3525	30.015	2.000	0.089	0.918
ID123063	123063	159	52.466	34.887	46.129	0	173	173	2	1	-10921639	186.714	195	112	247	3921	34.005	4.800	0.144	1.379
ID123062	123062	123	46.877	32.249	45.202	0	173	173	2	1	-10921639	166.190	172	90	255	3490	43.108	7.600	0.085	0.605
ID123064	123064	150	51.027	53.000	59.000	0	173	173	2	1	-10921639	93.714	82	63	168	1968	31.190	2.000	0.273	1.287
ID123073	123073	149	49.659	30.276	24.793	0	174	174	2	1	-10921639	158.048	153	112	240	3319	38.556	2.000	0.120	0.878
ID123072	123072	160	48.727	28.061	23.256	0	174	174	2	1	-10921639	145.048	142	93	232	3046	38.531	7.600	0.112	0.756
ID123075	123075	None	31.048	21.094	27.543	0	174	174	2	1	-10921639	146.714	150	101	202	3081	31.200	2.000	0.040	0.365
ID123074	123074	136	34.705	46.871	25.809	0	174	174	2	1	-10921639	108.762	108	63	161	2284	30.775	2.000	0.149	0.916
ID123077	123077	155	59.288	38.817	28.618	0	174	174	2	1	-10921639	158.762	142	97	247	3334	38.864	2.000	0.151	1.071
ID123076	123076	153	64.909	16.680	28.672	0	174	174	2	1	-10921639	169.095	161	105	255	3551	46.510	2.000	0.142	0.902
ID123079	123079	162	61.220	17.923	33.231	0	174	174	2	1	-10921639	185.714	191	101	255	3900	42.682	2.000	0.140	1.067
ID123078	123078	161	36.183	30.469	31.836	0	174	174	2	1	-10921639	179.714	180	135	255	3774	29.026	2.000	0.059	0.694
ID123081	123081	128	43.094	22.265	35.408	0	174	174	2	1	-10921639	201.095	202	146	255	4223	30.374	2.000	0.098	1.184
ID123080	123080	163	40.592	35.415	34.016	0	174	174	2	1	-10921639	193.762	195	142	228	4069	27.657	7.600	0.092	1.186
ID123083	123083	154	58.544	17.754	41.456	0	174	174	2	1	-10921639	130.143	116	93	217	2733	37.538	2.000	0.174	1.028
ID123082	123082	157	36.344	29.961	37.523	0	174	174	2	1	-10921639	151.714	142	93	247	3186	38.858	2.000	0.053	0.390
ID123085	123085	159	52.109	35.755	45.270	0	174	174	2	1	-10921639	182.286	198	112	232	3828	38.274	4.800	0.128	1.083
ID123084	123084	123	47.920	32.320	45.230	0	174	174	2	1	-10921639	170.333	176	108	255	3577	42.066	7.600	0.094	0.698
ID123086	123086	150	64.906	53.000	59.000	0	174	174	2	1	-10921639	106.714	105	56	225	2241	42.441	2.000	0.281	1.104
ID123065	123065	158	29.909	0.000	7.000	0	174	174	2	1	-10921639	64.190	56	45	97	1348	16.830	6.145	0.255	1.551
ID123067	123067	133	61.764	22.589	12.810	0	174	174	2	1	-10921639	128.571	127	75	232	2700	42.048	2.000	0.163	0.856
ID123066	123066	164	28.308	38.016	12.167	0	174	174	2	1	-10921639	75.095	82	18	116	1577	24.450	2.000	0.148	0.792
ID123069	123069	166	42.489	31.764	16.155	0	174	174	2	1	-10921639	123.762	116	82	172	2599	29.249	2.000	0.128	0.959
ID123068	123068	167	28.236	27.029	16.361	0	174	174	2	1	-10921639	119.429	120	86	157	2508	23.809	2.000	0.070	0.656
ID123071	123071	141	57.074	38.573	20.721	0	174	174	2	1	-10921639	150.286	142	101	243	3156	37.941	2.000	0.168	1.141
ID123070	123070	165	36.858	18.689	20.214	0	174	174	2	1	-10921639	91.095	86	56	165	1913	29.208	2.000	0.146	0.796
ID123105	123105	159	64.746	35.016	45.067	0	175	175	2	1	-10921639	195.000	206	146	247	4095	32.080	6.331	0.188	1.926
ID123104	123104	154	66.911	17.739	41.438	0	175	175	2	1	-10921639	137.048	123	90	240	2878	41.960	2.000	0.207	1.121
ID123107	123107	150	67.116	53.000	59.000	0	175	175	2	1	-10921639	119.048	105	84	221	2500	38.891	2.000	0.271	1.305
ID123106	123106	168	43.269	37.076	56.029	0	175	175	2	1	-10921639	85.524	90	33	138	1796	34.332	2.000	0.228	0.926
ID123087	123087	158	44.856	0.000	7.000	0	175	175	2	1	-10921639	69.667	63	35	142	1463	27.099	2.000	0.284	1.138
ID123089	123089	133	46.101	22.552	12.994	0	175	175	2	1	-10921639	131.810	127	97	198	2768	28.624	2.000	0.153	1.221
ID123088	123088	164	34.181	38.548	12.080	0	175	175	2	1	-10921639	78.238	82	30	123	1643	27.842	2.000	0.176	0.839
ID123091	123091	166	39.936	31.529	16.457	0	175	175	2	1	-10921639	124.190	116	75	180	2608	33.424	2.000	0.123	0.816
ID123090	123090	167	30.858	26.084	16.475	0	175	175	2	1	-10921639	118.952	105	90	180	2498	28.498	7.600	0.059	0.463
ID123093	123093	141	68.724	38.856	20.844	0	175	175	2	1	-10921639	150.286	138	101	243	3156	45.427	2.000	0.179	1.006
ID123092	123092	165	46.368	18.731	20.386	0	175	175	2	1	-10921639	109.333	105	63	187	2296	31.852	2.000	0.172	1.009
ID123095	123095	149	45.493	30.062	25.232	0	175	175	2	1	-10921639	168.714	161	120	243	3543	37.214	7.600	0.110	0.900
ID123094	123094	160	56.006	27.851	23.668	0	175	175	2	1	-10921639	165.286	161	116	243	3471	40.444	7.600	0.137	0.987
ID123097	123097	153	51.267	16.667	28.164	0	175	175	2	1	-10921639	152.286	135	105	225	3198	38.915	2.000	0.112	0.785
ID123096	123096	136	38.556	47.683	26.047	0	175	175	2	1	-10921639	93.905	90	45	172	1972	36.535	2.000	0.159	0.705
ID123099	123099	161	29.338	30.129	31.461	0	175	175	2	1	-10921639	177.095	172	138	225	3719	25.403	4.800	0.069	0.900
ID123098	123098	155	76.705	39.277	28.842	0	175	175	2	1	-10921639	169.286	153	105	255	3555	44.806	2.000	0.192	1.219
ID123101	123101	128	44.605	22.736	35.493	0	175	175	2	1	-10921639	204.476	202	157	255	4294	26.309	4.800	0.099	1.398
ID123100	123100	162	57.740	17.823	32.551	0	175	175	2	1	-10921639	187.000	195	101	247	3927	47.494	4.800	0.143	0.984
ID123103	123103	157	42.326	30.206	37.416	0	175	175	2	1	-10921639	165.429	161	116	221	3474	27.141	2.000	0.103	1.143
ID123102	123102	163	57.839	36.883	36.017	0	175	175	2	1	-10921639	186.381	180	120	240	3914	31.710	4.800	0.164	1.654
ID123175	123175	164	30.581	39.409	11.598	0	176	176	2	1	-10921639	72.571	71	41	116	1524	22.349	2.000	0.170	0.944
ID123174	123174	158	43.609	0.000	7.000	0	176	176	2	1	-10921639	80.095	71	52	172	1682	28.667	2.000	0.212	0.979
ID123177	123177	166	31.411	31.068	16.366	0	176	176	2	1	-10921639	107.238	108	75	165	2252	23.803	2.000	0.083	0.693
ID123176	123176	133	39.426	22.374	12.624	0	176	176	2	1	-10921639	118.286	120	71	180	2484	28.192	6.320	0.144	1.054
ID123179	123179	141	51.707	39.036	20.639	0	176	176	2	1	-10921639	142.333	131	105	221	2989	27.868	2.000	0.166	1.457
ID123178	123178	165	55.192	18.840	20.307	0	176	176	2	1	-10921639	105.857	97	67	213	2223	40.108	2.000	0.185	0.825
ID123181	123181	136	35.885	46.778	26.292	0	176	176	2	1	-10921639	99.667	97	56	157	2093	33.189	4.800	0.181	0.921
ID123180	123180	160	52.845	27.433	23.559	0	176	176	2	1	-10921639	154.143	146	105	247	3237	39.840	2.000	0.132	0.900
ID123183	123183	153	61.173	16.992	28.902	0	176	176	2	1	-10921639	172.810	168	112	243	3629	43.268	2.000	0.148	1.029
ID123182	123182	None	35.746	21.269	27.148	0	176	176	2	1	-10921639	147.476	146	101	225	3097	30.854	2.000	0.058	0.523
ID123185	123185	161	30.447	29.824	31.945	0	176	176	2	1	-10921639	163.048	157	127	236	3424	27.504	2.000	0.053	0.601
ID123184	123184	155	64.523	38.971	28.868	0	176	176	2	1	-10921639	150.143	142	90	228	3153	40.170	2.000	0.176	1.120
ID123187	123187	128	46.377	22.351	35.602	0	176	176	2	1	-10921639	199.905	210	135	236	4198	33.223	4.800	0.129	1.374
ID123186	123186	162	41.950	17.216	32.751	0	176	176	2	1	-10921639	162.333	161	86	225	3409	43.003	2.000	0.091	0.631
ID123189	123189	157	36.036	30.588	36.682	0	176	176	2	1	-10921639	160.429	161	101	240	3369	32.770	2.000	0.085	0.764
ID123188	123188	163	40.767	36.509	36.348	0	176	176	2	1	-10921639	170.714	168	120	225	3585	25.875	4.800	0.121	1.421
ID123191	123191	159	71.416	35.236	45.697	0	176	176	2	1	-10921639	185.952	191	112	247	3905	38.654	2.000	0.190	1.535
ID123190	123190	154	67.918	17.923	41.407	0	176	176	2	1	-10921639	131.810	116	78	232	2768	44.050	2.000	0.199	0.994
ID123193	123193	150	36.916	53.000	59.000	0	176	176	2	1	-10921639	121.048	122	98	176	2542	20.225	7.600	0.180	1.825
ID123192	123192	168	41.445	37.920	56.313	0	176	176	2	1	-10921639	75.000	67	30	135	1575	29.198	2.000	0.217	0.915
ID123109	123109	164	34.048	39.627	11.594	0	177	177	2	1	-10921639	73.048	63	41	138	1534	28.022	2.000	0.163	0.730
ID123108	123108	158	46.633	0.000	7.000	0	177	177	2	1	-10921639	87.571	86	59	165	1839	27.064	2.000	0.249	1.288
ID123111	123111	165	52.755	18.970	20.194	0	177	177	2	1	-10921639	108.286	108	52	180	2274	35.829	2.000	0.203	1.020
ID123110	123110	133	43.837	22.187	12.506	0	177	177	2	1	-10921639	124.571	120	71	206	2616	37.696	2.000	0.125	0.733
ID123113	123113	160	57.460	27.956	23.670	0	177	177	2	1	-10921639	162.571	150	120	232	3414	35.496	2.000	0.146	1.164
ID123112	123112	141	40.831	38.511	20.793	0	177	177	2	1	-10921639	135.048	131	67	180	2836	27.755	4.800	0.133	1.139
ID123115	123115	153	58.561	16.997	28.934	0	177	177	2	1	-10921639	172.286	172	112	255	3618	38.967	2.000	0.144	1.110
ID123114	123114	136	53.297	46.464	25.825	0	177	177	2	1	-10921639	113.190	108	63	180	2377	34.460	2.000	0.198	1.085
ID123117	123117	162	50.819	17.722	33.650	0	177	177	2	1	-10921639	182.095	183	112	247	3824	37.343	2.000	0.103	0.914
ID123116	123116	155	62.751	39.164	28.985	0	177	177	2	1	-10921639	159.952	157	112	255	3359	38.492	2.000	0.157	1.130
ID123119	123119	163	37.626	37.332	36.382	0	177	177	2	1	-10921639	171.571	168	135	213	3603	23.131	7.600	0.097	1.309
ID123118	123118	128	40.989	24.521	34.261	0	177	177	2	1	-10921639	212.143	213	176	255	4455	23.157	4.800	0.099	1.654
ID123121	123121	169	40.013	39.100	38.624	0	177	177	2	1	-10921639	136.524	135	75	213	2867	37.886	2.000	0.097	0.635
ID123120	123120	157	56.172	30.148	36.902	0	177	177	2	1	-10921639	184.810	191	120	255	3881	41.572	2.000	0.107	0.859
ID123123	123123	170	31.176	22.623	44.262	0	177	177	2	1	-10921639	103.381	105	63	138	2171	23.631	2.000	0.117	0.914
ID123122	123122	154	66.080	18.237	41.221	0	177	177	2	1	-10921639	140.143	127	71	243	2943	44.956	2.000	0.185	0.973
ID123125	123125	159	54.896	34.809	45.870	0	177	177	2	1	-10921639	177.667	183	108	255	3731	35.786	6.354	0.136	1.189
ID123124	123124	None	48.153	32.334	45.720	0	177	177	2	1	-10921639	167.476	165	97	255	3517	42.533	7.600	0.109	0.774
ID123127	123127	None	29.430	46.000	59.000	0	177	177	2	1	-10921639	71.381	71	33	112	1499	21.393	2.000	0.178	1.008
ID123126	123126	168	33.167	39.655	55.386	0	177	177	2	1	-10921639	72.143	75	30	112	1515	24.607	2.000	0.181	0.897
ID123128	123128	150	63.325	53.000	59.000	0	177	177	2	1	-10921639	140.048	131	98	228	2941	35.676	6.323	0.231	1.475
ID123201	123201	160	65.372	27.734	23.581	0	178	178	2	1	-10921639	165.667	146	116	255	3479	45.832	2.000	0.160	0.996
ID123200	123200	141	45.672	38.616	20.558	0	178	178	2	1	-10921639	142.000	138	93	198	2982	28.831	2.000	0.139	1.202
ID123203	123203	None	34.914	21.384	26.852	0	178	178	2	1	-10921639	137.381	138	82	232	2885	34.533	2.000	0.045	0.343
ID123202	123202	136	43.247	45.906	25.267	0	178	178	2	1	-10921639	117.714	116	56	172	2472	30.488	6.008	0.160	1.068
ID123205	123205	155	65.865	38.681	28.641	0	178	178	2	1	-10921639	160.381	150	82	255	3368	44.897	2.000	0.171	1.044
ID123204	123204	153	58.929	17.257	28.717	0	178	178	2	1	-10921639	171.619	180	108	255	3604	44.065	2.000	0.139	0.950
ID123207	123207	162	53.175	17.376	33.211	0	178	178	2	1	-10921639	175.714	180	82	255	3690	49.498	2.000	0.096	0.621
ID123206	123206	None	32.715	30.147	31.698	0	178	178	2	1	-10921639	184.286	187	135	225	3870	22.725	2.000	0.066	1.010
ID123209	123209	163	45.723	36.500	35.921	0	178	178	2	1	-10921639	184.857	183	138	243	3882	28.389	7.600	0.110	1.295
ID123208	123208	128	30.327	24.684	32.526	0	178	178	2	1	-10921639	192.952	195	161	240	4052	21.713	2.000	0.057	0.964
ID123211	123211	169	35.681	39.615	38.645	0	178	178	2	1	-10921639	117.952	108	63	243	2477	48.232	2.000	0.036	0.168
ID123210	123210	157	44.527	30.161	36.527	0	178	178	2	1	-10921639	188.381	180	127	255	3956	35.636	2.000	0.092	0.890
ID123213	123213	171	38.163	34.688	43.347	0	178	178	2	1	-10921639	159.238	161	86	213	3344	36.882	2.000	0.077	0.615
ID123212	123212	154	58.717	18.063	41.278	0	178	178	2	1	-10921639	133.238	112	78	247	2798	43.010	2.000	0.147	0.793
ID123215	123215	159	42.351	35.028	45.792	0	178	178	2	1	-10921639	169.333	168	127	202	3556	24.159	6.374	0.122	1.526
ID123214	123214	170	40.600	22.570	44.542	0	178	178	2	1	-10921639	109.857	105	67	187	2307	35.129	2.000	0.156	0.846
ID123216	123216	150	55.947	53.000	59.000	0	178	178	2	1	-10921639	134.238	127	105	210	2819	30.035	3.200	0.245	1.759
ID123195	123195	164	33.046	39.127	11.003	0	178	178	2	1	-10921639	66.667	63	26	108	1400	22.008	2.000	0.207	1.038
ID123194	123194	158	43.223	0.000	7.000	0	178	178	2	1	-10921639	87.000	82	48	183	1827	29.431	6.412	0.194	0.961
ID123197	123197	172	35.459	26.567	14.878	0	178	178	2	1	-10921639	124.000	116	60	191	2604	33.755	2.000	0.122	0.796
ID123196	123196	133	52.193	22.595	12.252	0	178	178	2	1	-10921639	137.143	135	93	206	2880	34.134	4.800	0.201	1.344
ID123199	123199	165	39.191	18.790	20.282	0	178	178	2	1	-10921639	107.286	97	56	183	2253	33.031	2.000	0.150	0.849
ID123198	123198	166	30.834	31.438	16.062	0	178	178	2	1	-10921639	113.238	112	75	161	2378	23.371	2.000	0.086	0.769
ID123217	123217	158	37.760	0.000	7.000	0	179	179	2	1	-10921639	73.429	67	48	153	1542	24.447	6.307	0.217	1.072
ID123219	123219	172	43.033	26.127	13.413	0	179	179	2	1	-10921639	123.476	127	63	210	2593	39.533	2.000	0.107	0.603
ID123218	123218	133	45.997	21.761	12.666	0	179	179	2	1	-10921639	128.000	123	75	213	2688	33.660	2.000	0.101	0.695
ID123221	123221	None	31.093	46.483	16.353	0	179	179	2	1	-10921639	70.952	71	30	116	1490	21.148	2.000	0.207	1.151
ID123220	123220	166	28.517	31.663	16.532	0	179	179	2	1	-10921639	120.000	116	93	157	2520	19.870	2.000	0.100	1.096
ID123223	123223	165	39.934	18.892	20.320	0	179	179	2	1	-10921639	96.714	82	60	180	2031	32.558	2.000	0.132	0.694
ID123222	123222	None	31.346	21.848	16.605	0	179	179	2	1	-10921639	109.952	112	52	180	2309	32.764	2.000	0.043	0.278
ID123225	123225	160	71.912	28.038	23.790	0	179	179	2	1	-10921639	177.952	157	105	255	3737	50.516	2.000	0.184	1.095
ID123224	123224	141	41.875	38.965	20.755	0	179	179	2	1	-10921639	130.476	127	90	180	2740	22.866	2.000	0.144	1.436
ID123227	123227	155	68.657	38.057	27.971	0	179	179	2	1	-10921639	175.429	172	116	255	3684	38.636	2.000	0.179	1.380
ID123226	123226	136	43.916	45.640	26.222	0	179	179	2	1	-10921639	114.429	120	45	187	2403	38.862	6.364	0.153	0.781
ID123229	123229	162	53.559	17.508	33.009	0	179	179	2	1	-10921639	186.810	183	120	255	3923	33.662	2.000	0.122	1.211
ID123228	123228	153	42.334	17.109	28.669	0	179	179	2	1	-10921639	160.333	161	105	213	3367	33.458	2.000	0.104	0.906
ID123231	123231	163	34.537	36.758	36.042	0	179	179	2	1	-10921639	171.476	168	112	213	3601	28.074	7.600	0.084	0.945
ID123230	123230	173	41.063	22.123	36.063	0	179	179	2	1	-10921639	185.000	180	127	255	3885	32.181	7.600	0.075	0.801
ID123233	123233	169	39.762	39.741	39.327	0	179	179	2	1	-10921639	121.048	123	45	213	2542	44.054	2.000	0.079	0.404
ID123232	123232	157	48.492	30.337	36.733	0	179	179	2	1	-10921639	188.048	183	135	255	3949	34.988	2.000	0.104	1.009
ID123235	123235	154	49.988	17.935	41.383	0	179	179	2	1	-10921639	125.095	116	75	213	2627	35.875	2.000	0.134	0.822
ID123234	123234	None	37.073	25.982	39.875	0	179	179	2	1	-10921639	152.000	150	101	206	3192	33.246	2.000	0.080	0.681
ID123237	123237	170	28.574	22.728	44.386	0	179	179	2	1	-10921639	107.667	105	75	142	2261	21.254	2.000	0.088	0.818
ID123236	123236	171	41.536	34.787	42.812	0	179	179	2	1	-10921639	148.619	138	97	225	3121	31.916	2.000	0.081	0.696
ID123239	123239	168	37.418	40.266	55.819	0	179	179	2	1	-10921639	71.429	67	41	135	1500	26.714	2.000	0.201	0.896
ID123238	123238	None	28.632	30.268	48.356	0	179	179	2	1	-10921639	108.143	105	60	157	2271	31.277	2.000	0.072	0.464
ID123241	123241	150	57.346	53.000	59.000	0	179	179	2	1	-10921639	116.810	105	77	187	2453	34.298	2.000	0.242	1.327
ID123240	123240	None	27.309	45.000	59.000	0	179	179	2	1	-10921639	63.762	56	45	97	1339	19.496	2.000	0.202	1.100
ID123169	123169	154	54.795	17.761	41.365	0	180	180	2	1	-10921639	133.429	123	86	228	2802	36.995	2.000	0.141	0.890
ID123168	123168	157	42.004	30.495	36.591	0	180	180	2	1	-10921639	186.048	180	127	255	3907	34.885	2.000	0.092	0.901
ID123171	123171	170	39.517	22.304	44.872	0	180	180	2	1	-10921639	111.000	105	71	165	2331	29.668	7.600	0.153	0.992
ID123170	123170	171	41.888	34.565	42.827	0	180	180	2	1	-10921639	166.381	172	105	243	3494	41.674	2.000	0.115	0.824
ID123173	123173	150	79.980	53.000	59.000	0	180	180	2	1	-10921639	141.905	140	94	247	2980	45.647	3.200	0.296	1.419
ID123172	123172	168	47.438	41.110	56.225	0	180	180	2	1	-10921639	76.381	67	37	165	1604	36.224	2.000	0.191	0.677
ID123153	123153	133	53.269	21.779	12.559	0	180	180	2	1	-10921639	131.286	120	71	243	2757	37.227	2.000	0.131	0.819
ID123152	123152	158	44.063	0.000	7.000	0	180	180	2	1	-10921639	85.667	82	56	157	1799	24.898	2.000	0.241	1.337
ID123155	123155	None	32.464	26.753	16.598	0	180	180	2	1	-10921639	119.524	112	71	213	2510	35.048	2.000	0.043	0.279
ID123154	123154	172	40.097	26.192	13.494	0	180	180	2	1	-10921639	125.524	120	75	195	2636	35.509	2.000	0.087	0.566
ID123157	123157	141	48.579	39.056	21.124	0	180	180	2	1	-10921639	144.571	142	101	195	3036	26.613	3.200	0.162	1.515
ID123156	123156	165	29.065	18.951	20.321	0	180	180	2	1	-10921639	91.810	90	41	172	1928	29.593	2.000	0.119	0.661
ID123159	123159	136	45.656	45.812	25.882	0	180	180	2	1	-10921639	118.857	116	67	210	2496	33.702	7.600	0.141	0.871
ID123158	123158	160	61.129	28.328	24.093	0	180	180	2	1	-10921639	165.524	153	112	247	3476	40.233	2.000	0.160	1.135
ID123161	123161	155	56.369	39.075	28.747	0	180	180	2	1	-10921639	159.619	157	105	236	3352	38.357	2.000	0.124	0.918
ID123160	123160	153	62.553	16.923	28.256	0	180	180	2	1	-10921639	152.476	146	82	255	3202	47.754	2.000	0.133	0.749
ID123163	123163	None	30.672	49.459	31.942	0	180	180	2	1	-10921639	62.857	60	30	127	1320	26.774	2.000	0.119	0.499
ID123162	123162	174	39.164	30.872	31.629	0	180	180	2	1	-10921639	190.381	191	153	240	3998	27.759	2.000	0.080	1.019
ID123165	123165	None	29.869	25.451	33.018	0	180	180	2	1	-10921639	178.429	176	135	240	3747	27.937	2.000	0.047	0.569
ID123164	123164	162	62.833	17.703	33.065	0	180	180	2	1	-10921639	195.762	202	142	255	4111	35.423	2.000	0.146	1.405
ID123167	123167	163	62.784	36.130	36.024	0	180	180	2	1	-10921639	201.619	198	142	255	4234	35.340	2.000	0.139	1.394
ID123166	123166	173	33.463	21.937	36.237	0	180	180	2	1	-10921639	177.429	176	142	240	3726	24.441	7.600	0.056	0.775
ID123137	123137	175	54.294	29.928	24.924	0	181	181	2	1	-10921639	168.810	165	105	255	3545	43.168	2.000	0.136	0.935
ID123136	123136	160	55.511	28.225	23.917	0	181	181	2	1	-10921639	156.619	146	97	255	3289	44.540	7.600	0.124	0.776
ID123139	123139	153	46.012	17.010	28.320	0	181	181	2	1	-10921639	146.762	135	78	232	3082	45.184	2.000	0.089	0.533
ID123138	123138	136	37.314	45.279	25.267	0	181	181	2	1	-10921639	116.571	112	78	168	2448	24.500	2.000	0.131	1.103
ID123141	123141	155	47.802	37.390	28.043	0	181	181	2	1	-10921639	162.619	150	120	225	3415	31.661	6.360	0.126	1.153
ID123140	123140	None	34.426	21.545	27.879	0	181	181	2	1	-10921639	157.571	161	108	217	3309	30.862	7.600	0.085	0.799
ID123143	123143	162	58.766	17.774	32.792	0	181	181	2	1	-10921639	193.619	187	138	255	4066	36.810	2.000	0.140	1.295
ID123142	123142	174	33.980	29.483	31.167	0	181	181	2	1	-10921639	174.286	172	120	243	3660	33.791	2.000	0.055	0.539
ID123145	123145	173	46.237	22.226	35.861	0	181	181	2	1	-10921639	177.048	172	112	247	3718	43.414	2.000	0.081	0.614
ID123144	123144	163	55.689	36.817	35.455	0	181	181	2	1	-10921639	194.190	195	105	247	4078	35.246	4.800	0.146	1.406
ID123147	123147	154	55.289	17.905	41.269	0	181	181	2	1	-10921639	142.095	135	82	228	2984	36.374	2.000	0.154	1.040
ID123146	123146	157	43.915	30.211	36.749	0	181	181	2	1	-10921639	197.333	198	131	255	4144	35.252	2.000	0.091	0.935
ID123149	123149	170	31.898	22.257	45.133	0	181	181	2	1	-10921639	108.857	108	63	157	2286	22.218	2.000	0.121	1.062
ID123148	123148	171	54.444	34.814	42.324	0	181	181	2	1	-10921639	172.000	180	101	255	3612	44.628	2.000	0.105	0.735
ID123151	123151	150	46.830	53.000	59.000	0	181	181	2	1	-10921639	141.667	137	112	210	2975	26.083	6.369	0.209	1.876
ID123150	123150	176	44.238	35.409	44.583	0	181	181	2	1	-10921639	175.476	180	123	251	3685	30.928	4.800	0.126	1.272
ID123129	123129	158	54.561	0.000	7.000	0	181	181	2	1	-10921639	91.810	86	52	183	1928	30.487	2.000	0.287	1.343
ID123131	123131	133	44.698	21.569	12.669	0	181	181	2	1	-10921639	143.381	138	97	228	3011	36.772	6.292	0.096	0.686
ID123130	123130	None	35.586	24.609	11.429	0	181	181	2	1	-10921639	111.810	116	41	191	2348	46.540	7.600	0.108	0.468
ID123133	123133	177	48.997	22.211	16.039	0	181	181	2	1	-10921639	147.381	138	93	243	3095	39.155	2.000	0.098	0.670
ID123132	123132	172	38.518	26.269	13.602	0	181	181	2	1	-10921639	133.762	131	75	217	2809	34.652	2.000	0.063	0.455
ID123135	123135	141	36.817	38.694	20.678	0	181	181	2	1	-10921639	138.190	138	86	183	2902	27.951	2.000	0.115	1.018
ID123134	123134	165	28.272	18.908	20.106	0	181	181	2	1	-10921639	99.476	101	52	153	2089	24.043	2.000	0.110	0.818
ID123297	123297	136	38.637	45.349	25.858	0	182	182	2	1	-10921639	112.286	101	82	191	2358	27.936	2.000	0.099	0.725
ID123296	123296	175	45.631	30.147	25.075	0	182	182	2	1	-10921639	156.905	146	108	243	3295	40.652	2.000	0.108	0.754
ID123299	123299	155	56.489	38.818	28.740	0	182	182	2	1	-10921639	158.381	153	112	221	3326	36.203	2.000	0.144	1.099
ID123298	123298	153	41.901	16.940	28.131	0	182	182	2	1	-10921639	139.048	135	78	243	2920	43.997	2.000	0.064	0.382
ID123301	123301	162	63.292	17.765	32.537	0	182	182	2	1	-10921639	197.571	187	116	255	4149	44.398	2.000	0.139	1.085
ID123300	123300	178	27.492	25.844	32.261	0	182	182	2	1	-10921639	172.714	168	131	217	3627	25.597	3.200	0.048	0.620
ID123303	123303	173	34.001	22.100	35.969	0	182	182	2	1	-10921639	173.000	176	108	221	3633	27.424	7.600	0.074	0.873
ID123302	123302	163	40.849	35.893	34.914	0	182	182	2	1	-10921639	181.905	172	142	247	3820	28.557	6.381	0.083	0.977
ID123305	123305	179	27.755	38.026	37.891	0	182	182	2	1	-10921639	145.143	157	71	206	3048	34.217	7.600	0.072	0.572
ID123304	123304	157	57.319	30.237	36.231	0	182	182	2	1	-10921639	200.476	198	131	255	4210	35.438	2.000	0.126	1.270
ID123307	123307	154	50.592	18.139	41.175	0	182	182	2	1	-10921639	135.429	131	78	206	2844	35.121	3.200	0.150	1.008
ID123306	123306	180	38.279	26.187	39.995	0	182	182	2	1	-10921639	145.048	138	90	217	3046	35.152	2.000	0.085	0.649
ID123309	123309	None	33.128	30.541	47.641	0	182	182	2	1	-10921639	118.381	123	67	183	2486	35.011	2.000	0.103	0.630
ID123308	123308	176	43.671	35.498	44.585	0	182	182	2	1	-10921639	165.619	161	105	213	3478	25.410	6.113	0.123	1.430
ID123310	123310	150	65.168	53.000	59.000	0	182	182	2	1	-10921639	142.048	133	98	198	2983	35.261	2.000	0.254	1.634
ID123289	123289	158	44.547	0.000	7.000	0	182	182	2	1	-10921639	81.286	75	38	150	1707	26.092	2.000	0.260	1.284
ID123291	123291	172	29.078	26.979	14.052	0	182	182	2	1	-10921639	116.381	112	63	183	2444	29.996	7.600	0.054	0.397
ID123290	123290	133	47.101	21.994	12.818	0	182	182	2	1	-10921639	137.714	131	67	210	2892	37.405	2.000	0.112	0.743
ID123293	123293	165	39.335	18.896	20.391	0	182	182	2	1	-10921639	97.048	90	56	180	2038	28.779	2.000	0.162	0.939
ID123292	123292	177	56.384	22.360	16.184	0	182	182	2	1	-10921639	142.476	131	78	221	2992	42.754	2.000	0.143	0.836
ID123295	123295	160	48.998	27.773	23.726	0	182	182	2	1	-10921639	153.095	135	105	243	3215	41.394	7.600	0.119	0.787
ID123294	123294	141	30.295	38.280	20.500	0	182	182	2	1	-10921639	127.952	131	86	161	2687	22.268	4.800	0.113	1.168
ID123265	123265	133	48.887	22.130	12.923	0	183	183	2	1	-10921639	143.667	131	82	247	3017	45.377	2.000	0.111	0.635
ID123264	123264	158	31.669	0.000	7.000	0	183	183	2	1	-10921639	81.476	77	56	135	1711	19.982	6.320	0.182	1.256
ID123267	123267	177	81.785	22.716	16.119	0	183	183	2	1	-10921639	162.524	153	86	255	3413	56.388	2.000	0.177	0.868
ID123266	123266	172	34.639	27.973	14.177	0	183	183	2	1	-10921639	119.095	120	63	187	2501	31.889	2.000	0.078	0.541
ID123269	123269	165	32.500	19.056	19.970	0	183	183	2	1	-10921639	89.000	82	41	165	1869	33.665	2.000	0.084	0.411
ID123268	123268	None	36.872	31.253	17.200	0	183	183	2	1	-10921639	125.000	112	97	232	2625	31.335	2.000	0.077	0.568
ID123271	123271	141	38.469	38.839	20.945	0	183	183	2	1	-10921639	135.190	127	90	176	2839	25.406	3.200	0.127	1.200
ID123270	123270	None	39.195	48.062	19.717	0	183	183	2	1	-10921639	74.714	71	30	146	1569	27.304	2.000	0.201	0.917
ID123273	123273	175	45.242	30.009	24.902	0	183	183	2	1	-10921639	155.857	142	93	232	3273	39.354	2.000	0.100	0.720
ID123272	123272	160	49.235	27.685	23.612	0	183	183	2	1	-10921639	158.381	142	105	232	3326	39.222	7.600	0.133	0.947
[truncated: 1,759 more rows]
