# Supplementary material for: Progressive enhancement of kinetic proofreading in T cell antigen discrimination from receptor activation to DAG generation
Source: eLife. 2022 Sep 20;11:e75263. doi: 10.7554/eLife.75263 (PMC9536835; doi:10.7554/eLife.75263)
Supplement: Figure 5—source data 1. — Each data table is the TrackMate ‘spot-statistics’ output of one cell over four cycles of blue-light illumination (frames 0–40, 100–140, 200–240, and 300–340, with 3 s interval between frames). We calculated the lifetime of TrackIDs that existed at the start of each period of blue-light illumination that did not last for the full period and fit the resulting lifetime distributions using custom Python scripts available at https://github.com/dbritain/KP-paper (copy archived at swh:1:rev:167fa456901903740f0f3ee6a3e5324bc45207ea, Britain, 2022). [file elife-75263-fig5-data1.zip › Fig5SourceData/ZAP/zap1/cell20.csv]

Label	ID	TRACK_ID	QUALITY	POSITION_X	POSITION_Y	POSITION_Z	POSITION_T	FRAME	RADIUS	VISIBILITY	MANUAL_COLOR	MEAN_INTENSITY	MEDIAN_INTENSITY	MIN_INTENSITY	MAX_INTENSITY	TOTAL_INTENSITY	STANDARD_DEVIATION	ESTIMATED_DIAMETER	CONTRAST	SNR
ID240003	240003	None	33.691	27.380	12.959	0	0	0	2	1	-10921639	201.333	200	160	250	4228	23.644	2.000	0.063	1.013
ID240002	240002	None	45.510	22.861	10.738	0	0	0	2	1	-10921639	182.952	190	122	243	3842	34.362	7.600	0.109	1.047
ID240001	240001	0	60.324	25.586	9.216	0	0	0	2	1	-10921639	189.000	192	107	255	3969	47.436	7.600	0.136	0.956
ID240007	240007	1	49.422	8.531	21.782	0	0	0	2	1	-10921639	190.286	194	130	232	3996	28.749	7.600	0.137	1.593
ID240006	240006	2	34.735	33.034	19.830	0	0	0	2	1	-10921639	209.381	209	158	250	4397	26.301	6.368	0.088	1.283
ID240005	240005	3	45.948	44.987	18.428	0	0	0	2	1	-10921639	162.095	170	97	209	3404	38.100	4.800	0.142	1.061
ID240004	240004	None	35.736	28.070	17.967	0	0	0	2	1	-10921639	201.905	204	161	243	4240	22.358	6.405	0.075	1.253
ID240011	240011	4	38.956	11.985	26.355	0	0	0	2	1	-10921639	194.524	206	143	249	4085	26.076	7.600	0.099	1.339
ID240010	240010	5	41.624	38.712	24.579	0	0	0	2	1	-10921639	218.762	220	156	255	4594	31.958	2.000	0.091	1.146
ID240009	240009	6	34.399	44.721	24.072	0	0	0	2	1	-10921639	168.286	180	97	214	3534	32.368	4.800	0.110	1.032
ID240008	240008	7	52.818	16.815	23.864	0	0	0	2	1	-10921639	207.238	207	148	255	4352	34.147	4.800	0.118	1.282
ID240015	240015	8	40.686	30.674	31.857	0	0	0	2	1	-10921639	218.952	218	173	255	4598	25.531	7.600	0.073	1.161
ID240014	240014	9	27.368	35.638	29.923	0	0	0	2	1	-10921639	183.952	175	136	250	3863	32.904	2.000	0.028	0.307
ID240013	240013	10	47.088	24.013	28.210	0	0	0	2	1	-10921639	211.952	217	173	255	4451	26.053	4.800	0.102	1.507
ID240012	240012	None	30.430	28.623	26.627	0	0	0	2	1	-10921639	204.429	201	164	243	4293	20.925	2.000	0.056	1.033
ID240019	240019	11	33.616	37.585	38.507	0	0	0	2	1	-10921639	222.857	227	167	255	4680	28.668	7.600	0.068	0.987
ID240018	240018	12	63.429	27.013	35.733	0	0	0	2	1	-10921639	182.095	190	91	255	3824	47.138	4.800	0.175	1.152
ID240017	240017	13	36.563	34.075	35.335	0	0	0	2	1	-10921639	227.667	224	179	255	4781	22.582	7.600	0.077	1.444
ID240016	240016	None	31.658	9.893	32.703	0	0	0	2	1	-10921639	80.381	79	43	125	1688	23.498	3.200	0.184	1.062
ID240020	240020	14	60.355	38.029	44.372	0	0	0	2	1	-10921639	228.619	237	154	255	4801	29.746	4.800	0.158	2.100
ID239975	239975	0	61.462	25.223	9.290	0	1	1	2	1	-10921639	202.381	206	138	255	4250	39.176	7.600	0.164	1.455
ID239979	239979	7	37.239	16.494	23.673	0	1	1	2	1	-10921639	198.429	200	153	236	4167	22.936	7.600	0.081	1.292
ID239978	239978	1	54.871	9.200	22.796	0	1	1	2	1	-10921639	198.048	204	126	245	4159	32.060	4.800	0.151	1.616
ID239977	239977	2	39.699	33.752	21.404	0	1	1	2	1	-10921639	212.000	211	158	255	4452	31.100	4.800	0.088	1.097
ID239976	239976	3	44.520	45.897	18.490	0	1	1	2	1	-10921639	165.476	171	106	215	3475	33.706	2.000	0.125	1.088
ID239983	239983	10	43.889	24.557	27.686	0	1	1	2	1	-10921639	214.238	218	163	255	4499	29.211	2.000	0.086	1.165
ID239982	239982	4	36.742	13.605	26.610	0	1	1	2	1	-10921639	180.905	186	122	231	3799	36.071	4.800	0.084	0.781
ID239981	239981	6	31.098	45.019	23.854	0	1	1	2	1	-10921639	163.095	170	99	244	3425	37.108	4.800	0.097	0.778
ID239980	239980	5	39.206	38.268	24.425	0	1	1	2	1	-10921639	223.857	227	187	255	4701	20.795	7.600	0.087	1.720
ID239987	239987	13	33.218	34.476	35.802	0	1	1	2	1	-10921639	212.238	214	155	255	4457	28.304	2.000	0.055	0.785
ID239986	239986	12	61.443	26.999	35.968	0	1	1	2	1	-10921639	179.619	195	88	252	3772	44.601	7.600	0.162	1.125
ID239985	239985	8	37.881	30.311	32.199	0	1	1	2	1	-10921639	216.762	218	176	255	4552	21.663	4.800	0.083	1.528
ID239984	239984	9	37.433	35.676	30.146	0	1	1	2	1	-10921639	192.000	187	143	255	4032	35.197	2.000	0.058	0.597
ID239989	239989	14	62.417	38.256	44.541	0	1	1	2	1	-10921639	209.048	222	106	255	4390	53.076	6.260	0.146	1.002
ID239988	239988	11	39.002	37.715	38.458	0	1	1	2	1	-10921639	209.857	215	128	255	4407	38.869	4.800	0.079	0.790
ID239939	239939	12	36.517	27.112	35.902	0	2	2	2	1	-10921639	154.667	170	91	196	3248	34.464	4.800	0.108	0.874
ID239938	239938	8	31.207	30.323	31.934	0	2	2	2	1	-10921639	201.238	201	154	247	4226	25.157	2.000	0.058	0.877
ID239937	239937	10	35.048	24.585	27.703	0	2	2	2	1	-10921639	194.286	194	153	239	4080	21.797	4.800	0.073	1.211
ID239936	239936	1	48.268	8.810	22.463	0	2	2	2	1	-10921639	163.524	151	122	208	3434	28.628	4.800	0.143	1.429
ID239941	239941	14	61.295	37.496	44.712	0	2	2	2	1	-10921639	184.238	185	113	255	3869	43.295	2.000	0.151	1.116
ID239940	239940	11	46.550	37.574	38.637	0	2	2	2	1	-10921639	210.238	217	117	250	4415	34.300	4.800	0.106	1.173
ID239931	239931	0	61.342	25.603	8.973	0	2	2	2	1	-10921639	194.190	204	110	250	4078	37.608	7.600	0.160	1.425
ID239935	239935	6	33.650	45.107	21.799	0	2	2	2	1	-10921639	162.952	168	112	199	3422	25.003	6.300	0.100	1.181
ID239934	239934	2	28.015	33.961	21.158	0	2	2	2	1	-10921639	186.905	187	134	227	3925	19.962	4.800	0.068	1.185
ID239933	239933	3	34.219	46.636	18.072	0	2	2	2	1	-10921639	139.048	134	98	190	2920	27.892	6.341	0.114	1.024
ID239932	239932	15	31.583	27.754	13.282	0	2	2	2	1	-10921639	176.190	179	123	219	3700	30.073	7.600	0.067	0.737
ID239952	239952	14	49.117	37.962	44.807	0	3	3	2	1	-10921639	175.429	180	111	241	3684	35.172	4.800	0.139	1.219
ID239943	239943	15	34.048	28.267	12.937	0	3	3	2	1	-10921639	168.143	173	125	217	3531	22.191	7.600	0.078	1.094
ID239942	239942	0	49.724	24.940	9.029	0	3	3	2	1	-10921639	168.857	177	112	214	3546	29.452	4.800	0.154	1.529
ID239947	239947	10	29.331	25.057	27.795	0	3	3	2	1	-10921639	193.048	194	144	239	4054	24.634	6.368	0.060	0.886
ID239946	239946	None	28.282	38.092	24.508	0	3	3	2	1	-10921639	186.952	186	149	231	3926	25.374	3.200	0.049	0.692
ID239945	239945	1	47.330	8.775	22.481	0	3	3	2	1	-10921639	162.286	161	106	219	3408	29.791	6.349	0.134	1.287
ID239944	239944	3	39.659	45.481	18.517	0	3	3	2	1	-10921639	170.143	158	130	222	3573	25.654	6.335	0.110	1.315
ID239951	239951	11	41.515	38.026	38.895	0	3	3	2	1	-10921639	200.381	201	115	255	4208	32.065	2.000	0.088	1.014
ID239950	239950	13	27.919	36.368	35.638	0	3	3	2	1	-10921639	197.762	198	156	230	4153	20.020	7.600	0.072	1.327
ID239949	239949	12	30.498	27.055	35.944	0	3	3	2	1	-10921639	151.857	160	96	193	3189	27.423	4.800	0.094	0.955
ID239948	239948	8	28.922	30.863	31.662	0	3	3	2	1	-10921639	191.714	189	164	245	4026	21.088	2.000	0.054	0.932
ID239970	239970	14	29.537	38.490	44.712	0	4	4	2	1	-10921639	153.952	157	98	195	3233	27.594	7.600	0.087	0.896
ID239969	239969	13	27.322	36.172	35.747	0	4	4	2	1	-10921639	175.905	179	137	212	3694	20.935	7.600	0.076	1.186
ID239968	239968	12	30.756	26.660	35.943	0	4	4	2	1	-10921639	130.190	139	81	171	2734	24.969	2.000	0.089	0.852
ID239967	239967	1	30.113	9.118	23.534	0	4	4	2	1	-10921639	141.333	141	94	180	2968	23.459	6.061	0.106	1.159
ID239966	239966	3	35.403	43.226	19.151	0	4	4	2	1	-10921639	151.238	153	83	193	3176	28.933	7.600	0.093	0.891
ID239965	239965	15	34.773	28.110	12.885	0	4	4	2	1	-10921639	160.190	158	123	190	3364	22.353	7.600	0.090	1.185
ID239964	239964	0	45.904	25.375	9.156	0	4	4	2	1	-10921639	154.619	156	105	195	3247	30.210	7.600	0.157	1.389
ID239955	239955	51	34.966	32.922	20.816	0	5	5	2	1	-10921639	177.905	175	143	246	3736	23.071	2.000	0.064	0.928
ID239954	239954	15	29.418	27.706	12.933	0	5	5	2	1	-10921639	152.048	151	118	196	3193	18.589	7.600	0.091	1.370
ID239953	239953	0	35.763	25.581	8.258	0	5	5	2	1	-10921639	125.095	126	69	183	2627	31.080	4.800	0.143	1.009
ID239959	239959	None	33.458	37.317	39.068	0	5	5	2	1	-10921639	171.238	169	137	212	3596	20.501	6.310	0.091	1.399
ID239958	239958	10	31.309	24.502	27.509	0	5	5	2	1	-10921639	169.857	166	119	215	3567	24.975	2.000	0.063	0.809
ID239957	239957	1	32.097	9.990	22.903	0	5	5	2	1	-10921639	144.333	142	115	190	3031	18.309	4.800	0.107	1.529
ID239956	239956	None	29.901	45.145	22.350	0	5	5	2	1	-10921639	142.667	148	80	168	2996	21.544	7.600	0.112	1.332
ID239960	239960	14	33.346	37.107	45.353	0	5	5	2	1	-10921639	146.857	142	100	194	3084	21.233	4.800	0.120	1.483
ID240000	240000	14	29.431	37.861	45.000	0	6	6	2	1	-10921639	144.048	151	91	192	3025	25.810	4.800	0.108	1.090
ID239999	239999	10	29.884	23.970	27.929	0	6	6	2	1	-10921639	170.000	164	137	220	3570	23.004	3.200	0.073	1.009
ID239998	239998	1	29.601	8.072	24.157	0	6	6	2	1	-10921639	112.095	112	73	145	2354	23.248	4.800	0.124	1.062
ID239997	239997	51	30.431	32.144	20.011	0	6	6	2	1	-10921639	173.857	174	132	209	3651	19.709	2.000	0.075	1.227
ID239996	239996	0	49.251	25.913	8.679	0	6	6	2	1	-10921639	143.143	139	100	193	3006	24.105	4.800	0.174	1.757
ID239971	239971	0	29.199	25.481	8.883	0	7	7	2	1	-10921639	121.905	125	71	169	2560	25.326	7.600	0.123	1.055
ID239974	239974	None	30.241	43.911	21.806	0	7	7	2	1	-10921639	137.810	141	97	181	2894	23.577	2.000	0.084	0.901
ID239973	239973	None	36.363	27.815	12.747	0	7	7	2	1	-10921639	140.667	142	97	176	2954	24.725	3.200	0.111	1.134
ID239972	239972	None	28.064	22.837	10.468	0	7	7	2	1	-10921639	113.333	122	49	150	2380	29.178	4.800	0.128	0.880
ID239995	239995	None	27.567	28.531	26.881	0	8	8	2	1	-10921639	176.143	170	148	213	3699	18.816	6.374	0.060	1.059
ID239994	239994	None	27.289	36.054	25.156	0	8	8	2	1	-10921639	175.667	168	154	209	3689	17.789	4.800	0.067	1.243
ID239993	239993	0	29.873	25.723	8.991	0	8	8	2	1	-10921639	125.190	126	80	153	2629	20.564	7.600	0.126	1.365
ID239963	239963	22	38.817	32.973	20.047	0	9	9	2	1	-10921639	165.333	166	109	208	3472	25.621	2.000	0.104	1.217
ID239962	239962	None	27.727	27.601	12.485	0	9	9	2	1	-10921639	132.524	134	75	179	2783	24.831	6.386	0.100	0.967
ID239961	239961	0	27.394	25.211	9.151	0	9	9	2	1	-10921639	108.810	116	49	145	2285	27.584	6.344	0.114	0.807
ID240023	240023	22	27.431	32.567	19.867	0	10	10	2	1	-10921639	148.714	149	92	176	3123	23.141	3.200	0.086	1.015
ID240022	240022	None	29.932	47.215	18.715	0	10	10	2	1	-10921639	106.619	107	66	136	2239	18.079	6.270	0.149	1.533
ID240021	240021	0	27.089	25.194	9.439	0	10	10	2	1	-10921639	102.619	110	45	153	2155	28.668	6.312	0.117	0.748
ID239991	239991	22	28.820	32.849	20.247	0	11	11	2	1	-10921639	147.429	155	84	192	3096	30.675	2.000	0.076	0.677
ID239990	239990	0	35.230	26.538	9.963	0	11	11	2	1	-10921639	115.524	107	80	156	2426	23.317	6.257	0.146	1.262
ID239992	239992	None	30.145	44.193	20.811	0	11	11	2	1	-10921639	122.476	120	88	154	2572	18.324	4.800	0.124	1.479
ID240025	240025	None	28.434	36.578	38.058	0	12	12	2	1	-10921639	129.143	132	75	160	2712	23.743	6.366	0.103	1.013
ID240024	240024	0	39.780	26.281	9.848	0	12	12	2	1	-10921639	117.810	116	78	161	2474	22.375	6.090	0.156	1.423
ID240039	240039	None	28.721	38.937	41.030	0	14	14	2	1	-10921639	130.143	132	91	162	2733	19.900	4.800	0.127	1.471
ID240038	240038	16	27.239	11.391	24.845	0	14	14	2	1	-10921639	92.143	92	43	134	1935	23.100	4.800	0.173	1.174
ID240037	240037	None	29.187	32.598	20.305	0	14	14	2	1	-10921639	152.333	161	83	194	3199	28.325	2.000	0.090	0.890
ID240036	240036	17	28.001	28.089	10.908	0	14	14	2	1	-10921639	104.857	109	65	142	2202	20.986	4.800	0.139	1.223
ID240031	240031	16	28.963	12.126	24.201	0	15	15	2	1	-10921639	99.190	103	60	126	2083	17.311	4.800	0.171	1.671
ID240030	240030	None	27.007	41.758	20.040	0	15	15	2	1	-10921639	123.952	123	83	160	2603	19.991	4.800	0.103	1.159
ID240029	240029	17	28.112	26.422	9.548	0	15	15	2	1	-10921639	99.905	106	67	122	2098	17.233	7.600	0.144	1.463
ID240032	240032	17	28.014	25.691	9.553	0	16	16	2	1	-10921639	93.571	90	65	130	1965	18.651	7.600	0.146	1.277
ID240027	240027	None	27.573	43.330	20.777	0	17	17	2	1	-10921639	115.952	118	81	153	2435	16.627	7.600	0.120	1.497
ID240026	240026	18	28.757	27.741	11.999	0	17	17	2	1	-10921639	105.714	104	58	147	2220	27.583	6.334	0.120	0.823
ID240028	240028	19	31.620	15.475	23.035	0	17	17	2	1	-10921639	111.190	110	62	148	2335	24.776	2.000	0.126	1.002
ID240035	240035	None	27.660	35.877	38.453	0	18	18	2	1	-10921639	127.667	129	98	156	2681	17.497	6.074	0.098	1.304
ID240034	240034	19	27.019	14.497	23.485	0	18	18	2	1	-10921639	93.667	96	37	130	1967	26.079	4.800	0.132	0.840
ID240033	240033	18	30.145	27.456	10.960	0	18	18	2	1	-10921639	106.571	110	60	137	2238	18.843	4.800	0.166	1.607
ID240040	240040	18	28.503	27.600	12.070	0	19	19	2	1	-10921639	96.810	98	53	137	2033	25.520	2.000	0.130	0.873
ID240051	240051	None	31.127	36.440	40.107	0	20	20	2	1	-10921639	120.286	122	68	153	2526	19.883	6.261	0.125	1.345
ID240050	240050	20	28.110	42.027	20.614	0	20	20	2	1	-10921639	110.524	107	85	147	2321	19.722	7.600	0.121	1.205
ID240049	240049	None	29.220	29.350	18.503	0	20	20	2	1	-10921639	148.381	148	124	180	3116	18.551	4.800	0.100	1.452
ID240048	240048	18	32.648	27.436	12.286	0	20	20	2	1	-10921639	104.905	105	60	138	2203	20.581	4.800	0.161	1.415
ID240043	240043	18	32.756	27.717	12.311	0	21	21	2	1	-10921639	89.429	91	42	129	1878	25.725	2.000	0.168	1.002
ID240045	240045	None	28.247	16.680	23.953	0	21	21	2	1	-10921639	110.190	110	75	147	2314	16.308	7.600	0.120	1.453
ID240044	240044	20	29.539	40.186	20.921	0	21	21	2	1	-10921639	125.667	128	80	157	2639	19.090	6.337	0.111	1.319
ID240047	240047	21	27.948	37.592	40.086	0	22	22	2	1	-10921639	107.429	105	62	141	2256	21.341	6.334	0.139	1.232
ID240046	240046	None	28.959	29.053	32.007	0	22	22	2	1	-10921639	137.000	134	104	173	2877	20.325	2.000	0.090	1.109
ID240054	240054	21	34.049	37.112	39.045	0	23	23	2	1	-10921639	132.571	135	87	163	2784	18.107	6.306	0.146	1.861
ID240053	240053	None	28.681	31.845	19.853	0	23	23	2	1	-10921639	151.333	154	102	186	3178	24.080	4.800	0.080	0.927
ID240052	240052	18	37.939	27.118	12.638	0	23	23	2	1	-10921639	110.429	111	71	162	2319	18.007	4.800	0.182	1.886
ID240042	240042	21	34.820	36.568	38.738	0	24	24	2	1	-10921639	124.429	128	79	163	2613	23.575	4.800	0.135	1.259
ID240041	240041	18	36.693	27.022	12.411	0	24	24	2	1	-10921639	96.333	100	46	139	2023	26.748	4.800	0.196	1.182
ID240055	240055	18	43.877	27.227	12.484	0	25	25	2	1	-10921639	99.286	100	41	155	2085	32.661	2.000	0.202	1.022
ID240057	240057	21	28.300	36.299	40.035	0	25	25	2	1	-10921639	114.381	116	84	144	2402	18.538	4.800	0.113	1.256
ID240056	240056	None	27.669	15.918	24.166	0	25	25	2	1	-10921639	96.286	97	49	132	2022	23.491	4.800	0.146	1.043
ID240058	240058	18	36.125	27.013	12.600	0	26	26	2	1	-10921639	103.667	103	59	149	2177	22.828	2.000	0.158	1.238
ID240059	240059	18	31.419	27.123	12.836	0	27	27	2	1	-10921639	97.762	99	47	137	2053	21.918	6.072	0.150	1.162
ID240060	240060	21	30.091	37.128	39.167	0	27	27	2	1	-10921639	108.095	113	74	134	2270	17.251	4.800	0.148	1.619
ID240067	240067	23	28.311	16.097	23.927	0	28	28	2	1	-10921639	88.000	86	48	124	1848	22.546	4.800	0.146	0.995
ID240066	240066	18	28.648	27.215	12.951	0	28	28	2	1	-10921639	95.429	94	55	125	2004	20.366	2.000	0.141	1.159
ID240068	240068	21	32.425	36.421	40.391	0	28	28	2	1	-10921639	105.095	107	65	135	2207	19.960	7.600	0.141	1.299
ID240062	240062	23	30.529	16.748	23.840	0	29	29	2	1	-10921639	101.190	100	66	149	2125	21.579	4.800	0.132	1.090
ID240061	240061	18	30.180	27.480	13.038	0	29	29	2	1	-10921639	104.714	105	74	143	2199	19.784	7.600	0.136	1.268
ID240063	240063	18	32.161	27.827	13.724	0	30	30	2	1	-10921639	117.048	122	91	155	2458	18.906	7.600	0.129	1.412
ID240065	240065	None	30.062	37.240	39.521	0	30	30	2	1	-10921639	105.143	109	66	141	2208	21.765	4.800	0.150	1.260
ID240064	240064	23	30.977	16.173	23.834	0	30	30	2	1	-10921639	96.952	99	55	143	2036	22.584	4.800	0.156	1.160
ID240071	240071	None	33.444	38.337	24.765	0	31	31	2	1	-10921639	146.000	148	98	182	3066	23.605	2.000	0.089	1.014
ID240070	240070	23	28.980	17.139	23.977	0	31	31	2	1	-10921639	105.667	104	69	139	2219	20.977	4.800	0.143	1.263
ID240069	240069	18	35.005	27.855	13.104	0	31	31	2	1	-10921639	105.619	110	65	144	2218	24.155	3.200	0.138	1.059
ID240075	240075	23	37.065	16.570	24.033	0	32	32	2	1	-10921639	110.429	115	62	145	2319	23.878	4.800	0.188	1.465
ID240074	240074	18	33.076	27.618	12.663	0	32	32	2	1	-10921639	106.095	105	61	150	2228	22.203	3.200	0.125	1.062
ID240078	240078	24	30.616	36.595	39.041	0	33	33	2	1	-10921639	99.429	106	51	128	2088	21.931	4.800	0.180	1.386
ID240077	240077	23	28.649	16.315	23.872	0	33	33	2	1	-10921639	89.857	90	48	132	1887	21.602	4.800	0.147	1.066
ID240076	240076	18	41.320	27.012	12.856	0	33	33	2	1	-10921639	109.333	107	64	164	2296	24.404	7.600	0.168	1.287
ID240073	240073	24	33.395	35.810	38.234	0	34	34	2	1	-10921639	112.429	116	72	141	2361	20.309	4.800	0.154	1.477
ID240072	240072	18	28.347	27.294	12.967	0	34	34	2	1	-10921639	101.857	100	73	139	2139	19.140	4.800	0.150	1.391
ID240086	240086	23	37.928	16.042	24.012	0	35	35	2	1	-10921639	94.143	93	51	147	1977	24.782	2.000	0.190	1.211
ID240085	240085	18	31.643	27.244	12.830	0	35	35	2	1	-10921639	99.000	100	52	134	2079	22.658	4.800	0.168	1.255
ID240079	240079	23	29.097	16.214	23.999	0	36	36	2	1	-10921639	92.143	97	53	131	1935	20.881	4.800	0.169	1.273
ID240080	240080	24	32.054	36.484	38.716	0	36	36	2	1	-10921639	103.810	105	64	138	2180	22.462	4.800	0.148	1.194
ID240083	240083	24	31.451	36.764	38.971	0	37	37	2	1	-10921639	100.190	106	55	126	2104	21.662	4.800	0.180	1.412
ID240082	240082	23	27.572	16.230	23.939	0	37	37	2	1	-10921639	80.762	81	52	111	1696	22.129	2.000	0.151	0.955
ID240081	240081	None	32.400	27.031	13.014	0	37	37	2	1	-10921639	90.952	99	48	135	1910	25.085	4.800	0.185	1.134
ID240084	240084	23	32.909	16.179	24.067	0	38	38	2	1	-10921639	80.952	88	42	117	1700	24.032	3.200	0.184	1.048
ID240087	240087	25	31.141	26.921	12.599	0	39	39	2	1	-10921639	100.333	103	72	150	2107	17.825	4.800	0.147	1.445
ID240089	240089	None	36.154	36.832	37.894	0	39	39	2	1	-10921639	100.238	98	59	147	2105	28.167	2.000	0.142	0.884
ID240088	240088	23	32.898	16.695	23.783	0	39	39	2	1	-10921639	93.667	97	51	134	1967	21.763	2.000	0.141	1.061
ID240090	240090	25	30.268	27.156	12.356	0	40	40	2	1	-10921639	87.000	92	43	124	1827	24.668	4.800	0.188	1.118
ID240094	240094	26	30.524	35.938	38.609	0	42	42	2	1	-10921639	92.190	93	52	123	1936	23.183	4.800	0.176	1.190
ID240093	240093	25	30.944	27.206	13.105	0	42	42	2	1	-10921639	88.000	92	49	120	1848	22.678	2.000	0.161	1.076
ID240091	240091	25	29.769	27.519	13.504	0	43	43	2	1	-10921639	102.238	102	59	143	2147	21.035	7.600	0.154	1.301
ID240092	240092	26	36.035	36.226	38.800	0	43	43	2	1	-10921639	96.238	99	46	141	2021	25.395	4.800	0.172	1.110
ID240099	240099	26	28.038	35.736	37.730	0	45	45	2	1	-10921639	101.190	99	77	139	2125	18.983	4.800	0.142	1.328
ID240098	240098	27	29.034	17.034	23.829	0	45	45	2	1	-10921639	84.190	88	55	112	1768	18.074	4.800	0.182	1.436
ID240097	240097	None	27.397	26.897	13.531	0	45	45	2	1	-10921639	89.286	92	62	149	1875	19.665	4.800	0.132	1.060
ID240095	240095	27	28.572	16.494	23.889	0	46	46	2	1	-10921639	75.190	74	30	112	1579	25.388	2.000	0.168	0.853
ID240096	240096	26	32.993	36.061	38.510	0	46	46	2	1	-10921639	102.857	112	51	137	2160	25.691	4.800	0.174	1.185
ID240106	240106	26	38.267	36.473	38.201	0	47	47	2	1	-10921639	117.714	113	85	150	2472	18.866	4.800	0.197	2.053
ID240105	240105	27	28.115	16.949	23.978	0	47	47	2	1	-10921639	83.857	85	42	116	1761	21.024	2.000	0.142	0.993
ID240104	240104	28	28.197	37.769	22.919	0	47	47	2	1	-10921639	143.000	145	86	176	3003	20.912	4.800	0.113	1.385
ID240129	240129	26	42.471	36.425	38.670	0	48	48	2	1	-10921639	102.429	107	39	154	2151	31.594	2.000	0.195	1.060
ID240128	240128	None	28.378	38.672	24.851	0	48	48	2	1	-10921639	135.571	139	83	170	2847	26.328	6.314	0.108	1.004
ID240127	240127	27	29.411	16.846	24.047	0	48	48	2	1	-10921639	85.000	86	40	115	1785	19.942	2.000	0.162	1.187
ID240126	240126	28	30.146	37.714	23.124	0	48	48	2	1	-10921639	147.333	151	92	188	3094	21.873	4.800	0.121	1.456
ID240125	240125	32	27.423	33.964	21.635	0	48	48	2	1	-10921639	144.952	149	100	173	3044	21.878	3.200	0.081	0.997
ID240103	240103	26	42.754	36.137	38.567	0	49	49	2	1	-10921639	115.667	123	51	153	2429	33.996	4.800	0.195	1.109
ID240102	240102	27	38.784	17.216	23.997	0	49	49	2	1	-10921639	96.000	99	45	131	2016	27.443	2.000	0.187	1.105
ID240101	240101	28	41.187	39.088	23.127	0	49	49	2	1	-10921639	152.810	156	118	189	3209	24.045	4.800	0.144	1.597
ID240100	240100	32	35.791	34.036	21.185	0	49	49	2	1	-10921639	151.524	157	80	205	3182	27.818	2.000	0.101	1.003
ID240107	240107	29	29.923	24.345	11.909	0	50	50	2	1	-10921639	58.143	56	21	118	1221	28.429	2.000	0.157	0.555
ID240111	240111	26	49.846	36.067	38.278	0	50	50	2	1	-10921639	128.429	128	87	174	2697	24.778	4.800	0.208	1.788
ID240110	240110	30	31.587	11.957	26.313	0	50	50	2	1	-10921639	53.190	47	22	91	1117	20.454	2.000	0.255	1.056
ID240109	240109	27	50.639	17.212	23.919	0	50	50	2	1	-10921639	105.619	116	52	168	2218	33.548	2.000	0.216	1.119
ID240108	240108	28	47.403	39.837	22.499	0	50	50	2	1	-10921639	134.048	134	54	202	2815	42.258	4.800	0.153	0.843
ID240115	240115	28	40.314	38.998	24.737	0	51	51	2	1	-10921639	157.905	160	110	208	3316	26.488	4.800	0.139	1.457
ID240114	240114	27	52.050	17.295	24.012	0	51	51	2	1	-10921639	107.762	124	53	171	2263	36.042	2.000	0.216	1.062
ID240113	240113	32	34.435	33.908	21.714	0	51	51	2	1	-10921639	157.619	156	111	205	3310	22.796	2.000	0.084	1.074
ID240112	240112	29	46.089	23.968	11.752	0	51	51	2	1	-10921639	70.048	59	23	153	1471	33.772	2.000	0.242	0.810
ID240117	240117	26	42.289	36.090	38.739	0	51	51	2	1	-10921639	112.619	119	51	169	2365	31.371	2.000	0.168	1.031
ID240116	240116	30	38.326	11.770	26.103	0	51	51	2	1	-10921639	62.333	65	34	107	1309	21.523	2.000	0.306	1.357
ID240119	240119	33	46.903	45.660	20.476	0	52	52	2	1	-10921639	72.619	65	27	145	1525	35.345	2.000	0.298	0.944
ID240118	240118	29	46.553	23.946	11.828	0	52	52	2	1	-10921639	76.952	75	42	153	1616	28.824	2.000	0.250	1.067
ID240123	240123	30	48.766	11.886	26.269	0	52	52	2	1	-10921639	69.000	67	36	136	1449	28.704	2.000	0.312	1.142
ID240122	240122	27	59.427	17.327	24.194	0	52	52	2	1	-10921639	118.000	110	61	202	2478	39.930	2.000	0.213	1.038
ID240121	240121	32	27.605	34.200	21.997	0	52	52	2	1	-10921639	153.190	153	112	207	3217	24.223	2.000	0.050	0.599
ID240120	240120	31	47.756	39.026	21.447	0	52	52	2	1	-10921639	141.524	148	77	208	2972	41.499	2.000	0.148	0.878
ID240124	240124	26	67.821	35.992	38.817	0	52	52	2	1	-10921639	141.286	138	71	219	2967	40.490	2.000	0.216	1.240
ID240131	240131	31	36.107	39.365	21.428	0	53	53	2	1	-10921639	140.286	139	77	179	2946	31.195	2.000	0.123	0.986
ID240130	240130	29	47.360	23.925	11.643	0	53	53	2	1	-10921639	77.857	65	32	145	1635	29.203	2.000	0.263	1.109
ID240135	240135	28	40.511	38.658	24.560	0	53	53	2	1	-10921639	156.286	166	91	208	3282	35.382	6.339	0.122	0.961
ID240134	240134	27	49.798	17.596	24.046	0	53	53	2	1	-10921639	130.857	139	73	183	2748	30.243	4.800	0.190	1.379
ID240133	240133	32	27.960	34.065	21.642	0	53	53	2	1	-10921639	154.143	162	111	185	3237	23.476	2.000	0.076	0.927
ID240132	240132	33	46.743	45.879	20.783	0	53	53	2	1	-10921639	75.048	74	35	128	1576	28.386	2.000	0.278	1.150
ID240137	240137	26	60.463	36.270	39.222	0	53	53	2	1	-10921639	163.381	160	124	217	3431	27.343	4.800	0.195	1.947
ID240136	240136	30	57.940	12.170	26.056	0	53	53	2	1	-10921639	83.524	83	32	156	1754	35.594	2.000	0.313	1.119
ID240151	240151	31	51.572	39.404	21.258	0	54	54	2	1	-10921639	177.762	175	109	238	3733	36.600	4.800	0.144	1.222
ID240150	240150	34	31.941	34.068	16.044	0	54	54	2	1	-10921639	110.714	106	42	173	2325	35.808	2.000	0.098	0.553
ID240149	240149	29	59.602	24.483	11.820	0	54	54	2	1	-10921639	103.762	88	53	194	2179	39.769	2.000	0.296	1.190
ID240155	240155	28	49.450	38.870	24.747	0	54	54	2	1	-10921639	180.619	185	117	237	3793	38.634	2.000	0.118	0.986
ID240154	240154	27	52.363	17.314	24.041	0	54	54	2	1	-10921639	133.810	130	81	205	2810	35.057	2.000	0.169	1.104
ID240153	240153	32	31.225	34.494	22.773	0	54	54	2	1	-10921639	184.429	180	143	230	3873	24.467	7.600	0.070	0.991
ID240152	240152	33	71.802	45.820	21.074	0	54	54	2	1	-10921639	113.048	109	49	214	2374	42.386	2.000	0.305	1.245
ID240157	240157	26	71.988	36.575	38.858	0	54	54	2	1	-10921639	186.571	187	125	246	3918	37.290	4.800	0.212	1.750
ID240156	240156	30	45.964	12.045	25.956	0	54	54	2	1	-10921639	85.095	83	35	131	1787	27.743	2.000	0.270	1.305
ID240163	240163	32	38.448	34.288	22.078	0	55	55	2	1	-10921639	172.810	170	117	238	3629	34.099	2.000	0.072	0.679
ID240162	240162	33	60.567	46.144	20.877	0	55	55	2	1	-10921639	116.381	115	68	181	2444	30.223	4.800	0.271	1.641
ID240161	240161	35	33.276	11.907	17.491	0	55	55	2	1	-10921639	53.524	52	21	116	1124	24.028	2.000	0.277	0.965
ID240160	240160	34	31.661	33.670	15.577	0	55	55	2	1	-10921639	117.143	120	72	156	2460	24.160	3.200	0.121	1.048
ID240167	240167	26	63.281	36.982	39.143	0	55	55	2	1	-10921639	181.714	183	130	233	3816	29.764	4.800	0.176	1.828
ID240166	240166	30	28.753	12.439	25.855	0	55	55	2	1	-10921639	73.810	67	33	118	1550	25.252	2.000	0.173	0.860
ID240165	240165	28	44.339	38.677	23.720	0	55	55	2	1	-10921639	188.000	189	138	249	3948	30.058	4.800	0.117	1.311
ID240164	240164	27	59.561	17.860	24.236	0	55	55	2	1	-10921639	157.190	157	102	212	3301	31.487	4.800	0.197	1.644
ID240159	240159	36	28.688	27.782	14.270	0	55	55	2	1	-10921639	112.714	123	64	167	2367	31.715	2.000	0.098	0.635
ID240158	240158	29	68.485	23.973	11.676	0	55	55	2	1	-10921639	112.190	109	69	198	2356	40.087	2.000	0.280	1.226
ID240147	240147	None	37.074	24.200	28.097	0	56	56	2	1	-10921639	138.905	135	94	198	2917	25.004	2.000	0.111	1.107
ID240146	240146	30	42.110	11.985	25.818	0	56	56	2	1	-10921639	81.238	86	28	141	1706	32.345	2.000	0.186	0.786
ID240145	240145	28	49.450	38.634	23.856	0	56	56	2	1	-10921639	192.238	192	130	243	4037	34.398	6.333	0.123	1.221
ID240144	240144	27	61.365	18.124	24.234	0	56	56	2	1	-10921639	166.714	167	106	243	3501	36.372	4.800	0.191	1.471
ID240148	240148	26	53.131	36.252	38.959	0	56	56	2	1	-10921639	184.190	182	141	221	3868	24.043	4.800	0.157	2.077
ID240139	240139	36	51.180	28.070	15.010	0	56	56	2	1	-10921639	153.810	154	92	209	3230	35.129	2.000	0.126	0.980
ID240138	240138	29	63.490	24.049	11.987	0	56	56	2	1	-10921639	131.762	129	75	212	2767	38.478	2.000	0.198	1.132
ID240143	240143	32	37.489	33.700	22.079	0	56	56	2	1	-10921639	176.952	183	138	222	3716	27.985	2.000	0.077	0.907
ID240142	240142	33	68.121	45.918	20.917	0	56	56	2	1	-10921639	120.524	122	64	183	2531	37.017	2.000	0.283	1.437
ID240141	240141	35	41.255	11.767	17.972	0	56	56	2	1	-10921639	63.857	56	28	125	1341	24.546	2.000	0.271	1.109
ID240140	240140	34	28.562	33.859	15.598	0	56	56	2	1	-10921639	123.762	126	83	164	2599	23.351	2.000	0.089	0.866
ID240192	240192	26	52.456	36.189	38.604	0	57	57	2	1	-10921639	200.333	198	154	244	4207	26.833	4.800	0.134	1.768
ID240183	240183	36	74.469	28.017	15.990	0	57	57	2	1	-10921639	206.857	202	134	255	4344	36.397	2.000	0.180	1.731
ID240182	240182	29	37.983	23.875	11.472	0	57	57	2	1	-10921639	125.762	122	84	182	2641	28.044	4.800	0.134	1.059
ID240187	240187	28	58.777	39.008	22.001	0	57	57	2	1	-10921639	206.714	212	122	255	4341	36.972	2.000	0.129	1.282
ID240186	240186	32	43.596	34.176	22.350	0	57	57	2	1	-10921639	196.619	201	148	255	4129	30.994	2.000	0.082	0.960
ID240185	240185	33	54.712	45.602	20.493	0	57	57	2	1	-10921639	135.286	142	61	206	2841	41.922	4.800	0.218	1.154
ID240184	240184	35	34.186	11.835	18.207	0	57	57	2	1	-10921639	58.095	59	21	109	1220	24.399	2.000	0.234	0.902
ID240191	240191	None	31.559	44.626	37.932	0	57	57	2	1	-10921639	88.905	97	35	132	1867	29.660	2.000	0.149	0.776
ID240190	240190	37	34.893	28.597	35.618	0	57	57	2	1	-10921639	116.952	118	53	160	2456	30.941	2.000	0.122	0.822
ID240189	240189	30	41.662	12.166	25.517	0	57	57	2	1	-10921639	84.714	84	32	150	1779	38.177	2.000	0.182	0.683
ID240188	240188	27	74.654	18.041	24.025	0	57	57	2	1	-10921639	193.190	188	139	255	4057	37.849	4.800	0.199	1.691
ID240171	240171	35	33.411	12.226	18.238	0	58	58	2	1	-10921639	58.286	51	24	110	1224	27.588	2.000	0.217	0.753
ID240170	240170	36	70.016	27.969	15.945	0	58	58	2	1	-10921639	218.524	219	160	255	4589	31.007	4.800	0.172	2.070
ID240169	240169	29	40.961	23.962	11.790	0	58	58	2	1	-10921639	129.857	124	74	189	2727	30.065	2.000	0.115	0.890
ID240168	240168	None	27.054	33.716	9.930	0	58	58	2	1	-10921639	77.762	87	29	119	1633	26.117	2.000	0.128	0.677
ID240175	240175	27	69.060	18.144	24.028	0	58	58	2	1	-10921639	193.571	190	131	255	4065	34.809	7.600	0.184	1.725
ID240174	240174	28	46.234	39.096	22.436	0	58	58	2	1	-10921639	205.048	209	151	250	4306	29.952	4.800	0.115	1.409
ID240173	240173	32	35.350	33.454	21.831	0	58	58	2	1	-10921639	191.714	192	147	250	4026	26.941	2.000	0.072	0.950
ID240172	240172	33	59.917	45.385	21.244	0	58	58	2	1	-10921639	159.952	156	112	215	3359	27.861	4.800	0.208	1.980
ID240179	240179	26	55.732	36.509	38.786	0	58	58	2	1	-10921639	196.333	195	147	255	4123	31.838	2.000	0.127	1.385
ID240178	240178	37	56.976	28.284	35.727	0	58	58	2	1	-10921639	130.476	134	52	213	2740	48.551	2.000	0.177	0.807
ID240177	240177	40	27.259	24.479	27.961	0	58	58	2	1	-10921639	143.619	135	98	192	3016	25.510	2.000	0.071	0.743
ID240176	240176	30	38.852	12.725	25.674	0	58	58	2	1	-10921639	97.333	100	39	158	2044	31.611	2.000	0.162	0.861
ID240181	240181	41	30.107	28.601	44.978	0	58	58	2	1	-10921639	74.476	69	47	107	1564	17.843	2.000	0.164	1.178
ID240180	240180	42	30.298	40.828	39.321	0	58	58	2	1	-10921639	146.810	145	98	200	3083	30.954	6.074	0.093	0.804
ID240207	240207	38	32.063	48.266	16.268	0	59	59	2	1	-10921639	79.667	71	40	130	1673	23.440	7.600	0.155	0.912
ID240206	240206	39	36.333	32.501	15.618	0	59	59	2	1	-10921639	173.619	174	123	236	3646	30.841	2.000	0.091	0.937
ID240205	240205	36	58.196	27.882	16.163	0	59	59	2	1	-10921639	210.190	213	162	255	4414	27.558	4.800	0.138	1.844
ID240204	240204	29	41.636	24.256	11.869	0	59	59	2	1	-10921639	130.095	132	65	207	2732	36.007	2.000	0.101	0.664
ID240211	240211	32	33.752	33.983	22.715	0	59	59	2	1	-10921639	197.905	199	145	245	4156	24.853	2.000	0.068	1.011
ID240210	240210	28	53.531	38.720	22.452	0	59	59	2	1	-10921639	205.000	220	138	255	4305	38.576	4.800	0.121	1.148
ID240209	240209	33	79.471	44.976	21.004	0	59	59	2	1	-10921639	167.048	162	99	243	3508	40.801	2.000	0.238	1.572
ID240208	240208	35	32.375	13.597	18.505	0	59	59	2	1	-10921639	82.000	79	45	130	1722	26.469	7.600	0.121	0.671
ID240215	240215	37	60.848	28.954	35.843	0	59	59	2	1	-10921639	148.762	148	64	227	3124	42.070	2.000	0.166	1.007
ID240214	240214	40	36.178	23.348	28.073	0	59	59	2	1	-10921639	151.810	151	93	201	3188	30.416	2.000	0.109	0.985
ID240213	240213	30	32.988	12.512	25.378	0	59	59	2	1	-10921639	103.381	106	53	145	2171	29.537	2.000	0.117	0.731
ID240212	240212	27	56.225	17.881	23.508	0	59	59	2	1	-10921639	194.857	195	138	243	4092	29.746	4.800	0.159	1.800
ID240218	240218	41	38.069	27.775	46.790	0	59	59	2	1	-10921639	75.143	72	37	129	1578	23.965	2.000	0.198	1.034
ID240217	240217	42	48.409	40.781	39.278	0	59	59	2	1	-10921639	160.762	169	107	219	3376	38.220	4.800	0.143	1.054
ID240216	240216	26	50.896	36.029	38.325	0	59	59	2	1	-10921639	201.524	200	155	251	4232	29.025	6.310	0.122	1.513
ID240227	240227	27	62.562	17.244	23.185	0	60	60	2	1	-10921639	183.524	180	100	255	3854	40.428	2.000	0.154	1.214
ID240226	240226	32	29.150	34.079	22.134	0	60	60	2	1	-10921639	187.714	186	130	224	3942	24.222	2.000	0.067	0.976
ID240225	240225	33	58.746	45.014	21.183	0	60	60	2	1	-10921639	154.857	149	90	198	3252	30.622	4.800	0.203	1.710
ID240224	240224	35	44.908	14.072	18.247	0	60	60	2	1	-10921639	85.714	88	30	154	1800	36.893	2.000	0.199	0.772
ID240231	240231	37	60.613	28.936	35.833	0	60	60	2	1	-10921639	137.333	143	58	231	2884	45.874	2.000	0.158	0.816
ID240230	240230	40	31.738	23.881	28.391	0	60	60	2	1	-10921639	155.667	151	124	193	3269	20.492	2.000	0.093	1.289
ID240229	240229	30	41.548	12.939	25.636	0	60	60	2	1	-10921639	109.857	107	53	173	2307	36.755	2.000	0.139	0.730
ID240228	240228	28	35.870	38.209	22.696	0	60	60	2	1	-10921639	192.905	189	156	243	4051	21.977	6.328	0.080	1.300
ID240234	240234	41	27.549	27.396	47.832	0	60	60	2	1	-10921639	62.714	62	37	93	1317	17.715	4.800	0.215	1.255
ID240233	240233	42	45.564	40.241	39.159	0	60	60	2	1	-10921639	164.190	174	100	220	3448	35.210	2.000	0.125	1.038
ID240232	240232	26	50.877	36.453	38.206	0	60	60	2	1	-10921639	190.667	192	147	250	4004	29.232	6.278	0.119	1.386
ID240219	240219	43	37.598	23.398	8.773	0	60	60	2	1	-10921639	118.762	134	58	168	2494	34.217	6.295	0.161	0.962
ID240223	240223	38	35.328	48.521	16.824	0	60	60	2	1	-10921639	80.857	88	34	132	1698	29.904	7.600	0.177	0.813
ID240222	240222	36	56.832	28.082	16.331	0	60	60	2	1	-10921639	212.667	214	169	255	4466	27.368	4.800	0.134	1.842
ID240221	240221	39	28.763	33.902	15.258	0	60	60	2	1	-10921639	141.381	148	80	179	2969	29.135	2.000	0.089	0.797
ID240220	240220	29	40.501	24.169	11.508	0	60	60	2	1	-10921639	138.810	142	56	196	2915	37.093	2.000	0.098	0.667
ID240195	240195	35	37.096	13.790	18.442	0	61	61	2	1	-10921639	98.571	103	43	150	2070	33.090	2.000	0.162	0.830
ID240194	240194	36	51.579	28.260	16.374	0	61	61	2	1	-10921639	220.048	227	164	255	4621	30.049	4.800	0.116	1.520
ID240193	240193	43	45.827	23.322	9.446	0	61	61	2	1	-10921639	117.333	113	53	188	2464	37.667	2.000	0.166	0.889
ID240199	240199	30	43.729	13.256	25.716	0	61	61	2	1	-10921639	115.667	111	59	209	2429	41.411	2.000	0.124	0.615
ID240198	240198	28	45.823	38.722	24.213	0	61	61	2	1	-10921639	203.000	208	132	255	4263	31.680	4.800	0.104	1.211
ID240197	240197	27	51.688	17.402	22.854	0	61	61	2	1	-10921639	200.238	204	143	245	4205	30.824	4.800	0.143	1.626
ID240196	240196	33	65.803	44.735	21.348	0	61	61	2	1	-10921639	169.762	175	100	228	3565	38.199	4.800	0.209	1.534
ID240203	240203	41	36.033	27.989	48.583	0	61	61	2	1	-10921639	66.952	60	33	118	1406	26.080	2.000	0.209	0.888
ID240202	240202	26	53.738	37.430	38.523	0	61	61	2	1	-10921639	194.905	187	130	255	4093	41.203	6.291	0.123	1.036
ID240201	240201	37	71.594	28.684	35.802	0	61	61	2	1	-10921639	156.857	166	64	245	3294	48.983	2.000	0.187	1.009
ID240200	240200	40	41.315	23.231	28.097	0	61	61	2	1	-10921639	165.524	168	117	225	3476	29.946	2.000	0.110	1.097
ID240257	240257	26	50.050	39.195	38.853	0	62	62	2	1	-10921639	178.381	177	115	241	3746	33.512	6.273	0.134	1.257
ID240256	240256	37	85.032	28.936	35.794	0	62	62	2	1	-10921639	162.000	157	72	255	3402	53.367	2.000	0.231	1.141
ID240247	240247	None	27.811	34.776	6.903	0	62	62	2	1	-10921639	69.524	72	28	98	1460	21.151	3.200	0.195	1.072
ID240251	240251	33	50.442	44.676	20.829	0	62	62	2	1	-10921639	152.857	156	100	214	3210	29.625	4.800	0.176	1.547
ID240250	240250	35	39.849	13.778	19.168	0	62	62	2	1	-10921639	105.667	111	55	162	2219	33.340	2.000	0.150	0.829
ID240249	240249	36	56.829	28.762	16.144	0	62	62	2	1	-10921639	210.571	221	135	255	4422	35.938	2.000	0.132	1.367
ID240248	240248	43	51.616	23.576	9.698	0	62	62	2	1	-10921639	143.048	141	79	209	3004	32.099	4.800	0.183	1.376
ID240255	240255	40	42.907	23.552	27.809	0	62	62	2	1	-10921639	159.667	161	109	211	3353	31.836	2.000	0.111	1.001
ID240254	240254	28	35.555	38.335	24.795	0	62	62	2	1	-10921639	189.143	193	154	224	3972	22.337	4.800	0.088	1.372
ID240253	240253	32	35.555	33.743	23.144	0	62	62	2	1	-10921639	187.619	183	147	255	3940	27.252	7.600	0.058	0.757
ID240252	240252	27	50.213	17.980	23.136	0	62	62	2	1	-10921639	192.619	193	137	255	4045	35.053	7.600	0.133	1.288
ID240259	240259	36	52.711	28.270	16.739	0	63	63	2	1	-10921639	228.143	240	179	255	4791	29.069	6.312	0.119	1.675
ID240258	240258	43	59.271	23.899	10.101	0	63	63	2	1	-10921639	148.714	142	93	230	3123	41.031	4.800	0.194	1.177
ID240263	240263	27	38.619	18.737	23.124	0	63	63	2	1	-10921639	193.714	190	150	250	4068	26.008	7.600	0.087	1.187
ID240262	240262	32	27.141	33.728	22.107	0	63	63	2	1	-10921639	194.524	195	148	226	4085	19.854	3.200	0.053	0.989
ID240261	240261	33	46.690	44.832	20.568	0	63	63	2	1	-10921639	164.619	171	105	205	3457	28.911	7.600	0.160	1.569
ID240260	240260	35	59.301	14.570	20.197	0	63	63	2	1	-10921639	151.476	155	79	233	3181	43.687	2.000	0.174	1.030
ID240267	240267	40	59.588	23.182	27.925	0	63	63	2	1	-10921639	181.714	188	106	241	3816	37.814	2.000	0.149	1.249
ID240266	240266	30	42.823	14.016	25.573	0	63	63	2	1	-10921639	138.762	141	79	204	2914	38.847	2.000	0.118	0.756
ID240265	240265	28	51.800	38.132	25.041	0	63	63	2	1	-10921639	206.810	207	139	251	4343	29.852	4.800	0.122	1.508
ID240264	240264	44	43.056	43.920	23.518	0	63	63	2	1	-10921639	153.762	162	78	226	3229	39.517	2.000	0.115	0.800
ID240271	240271	41	29.018	27.561	48.552	0	63	63	2	1	-10921639	75.476	74	41	115	1585	22.040	4.800	0.177	1.029
ID240270	240270	26	71.390	40.512	39.004	0	63	63	2	1	-10921639	177.857	181	104	255	3735	50.173	4.800	0.192	1.141
ID240269	240269	None	51.368	36.208	37.430	0	63	63	2	1	-10921639	207.190	206	161	255	4351	28.340	4.800	0.115	1.506
ID240268	240268	37	79.353	29.031	35.977	0	63	63	2	1	-10921639	165.381	164	83	255	3473	50.510	2.000	0.195	1.068
ID240243	240243	37	79.202	28.888	35.791	0	64	64	2	1	-10921639	177.619	175	86	255	3730	51.410	2.000	0.198	1.143
ID240242	240242	40	70.688	23.208	27.876	0	64	64	2	1	-10921639	187.238	193	88	255	3932	46.956	2.000	0.160	1.097
ID240241	240241	28	53.474	37.826	24.768	0	64	64	2	1	-10921639	212.333	217	144	255	4459	33.506	4.800	0.126	1.418
ID240240	240240	30	31.211	15.973	24.854	0	64	64	2	1	-10921639	167.905	170	119	221	3526	25.749	2.000	0.086	1.034
ID240246	240246	41	36.189	28.145	48.925	0	64	64	2	1	-10921639	86.571	80	52	129	1818	23.436	7.600	0.189	1.173
ID240245	240245	48	27.139	30.227	42.778	0	64	64	2	1	-10921639	78.238	78	39	124	1643	27.490	2.000	0.109	0.560
ID240244	240244	26	62.040	40.210	38.611	0	64	64	2	1	-10921639	189.095	196	111	251	3971	43.055	7.600	0.179	1.333
ID240235	240235	43	65.001	23.782	10.565	0	64	64	2	1	-10921639	164.143	156	104	232	3447	40.074	2.000	0.183	1.268
ID240239	240239	44	34.734	43.107	24.122	0	64	64	2	1	-10921639	163.429	166	107	215	3432	27.974	7.600	0.076	0.821
ID240238	240238	33	44.657	45.294	20.626	0	64	64	2	1	-10921639	151.857	158	109	190	3189	26.526	7.600	0.133	1.341
ID240237	240237	35	41.789	14.494	20.465	0	64	64	2	1	-10921639	111.286	107	51	194	2337	47.436	2.000	0.141	0.579
ID240236	240236	36	49.620	28.487	16.630	0	64	64	2	1	-10921639	233.714	237	185	255	4908	22.606	4.800	0.115	2.135
ID240322	240322	41	42.295	29.040	48.918	0	65	65	2	1	-10921639	104.476	110	48	161	2194	31.386	7.600	0.222	1.207
ID240321	240321	48	36.610	30.013	42.207	0	65	65	2	1	-10921639	100.190	106	52	137	2104	27.285	2.000	0.156	0.990
ID240320	240320	None	45.397	36.366	37.161	0	65	65	2	1	-10921639	201.095	209	153	245	4223	27.840	3.200	0.118	1.523
ID240311	240311	36	52.310	28.501	16.793	0	65	65	2	1	-10921639	227.905	225	174	255	4786	25.873	4.800	0.122	1.922
ID240310	240310	45	31.538	23.135	17.326	0	65	65	2	1	-10921639	159.905	157	97	214	3358	33.060	2.000	0.057	0.519
ID240309	240309	46	43.376	13.078	13.398	0	65	65	2	1	-10921639	56.524	53	15	106	1187	27.426	2.000	0.404	1.185
ID240308	240308	43	74.572	24.033	10.732	0	65	65	2	1	-10921639	176.476	177	116	232	3706	38.738	4.800	0.244	1.785
ID240315	240315	44	44.875	42.796	24.070	0	65	65	2	1	-10921639	175.905	186	109	237	3694	36.286	3.200	0.104	0.913
ID240314	240314	None	28.820	33.259	23.046	0	65	65	2	1	-10921639	190.429	193	154	241	3999	24.161	7.600	0.050	0.746
ID240313	240313	33	48.843	44.924	21.127	0	65	65	2	1	-10921639	157.810	166	98	212	3314	35.940	7.600	0.128	0.996
ID240312	240312	35	45.506	15.224	20.425	0	65	65	2	1	-10921639	125.048	122	59	199	2626	43.775	2.000	0.138	0.694
ID240319	240319	47	48.261	36.366	37.161	0	65	65	2	1	-10921639	201.095	209	153	245	4223	27.840	3.200	0.118	1.523
ID240318	240318	37	81.915	28.820	35.903	0	65	65	2	1	-10921639	183.238	170	99	255	3848	50.286	2.000	0.203	1.228
ID240317	240317	40	61.429	23.731	27.725	0	65	65	2	1	-10921639	184.190	188	81	255	3868	43.532	2.000	0.156	1.142
ID240316	240316	28	50.910	37.960	24.879	0	65	65	2	1	-10921639	207.619	208	143	255	4360	33.175	3.200	0.105	1.192
ID240323	240323	49	36.338	36.835	9.003	0	66	66	2	1	-10921639	57.095	51	26	103	1199	21.064	2.000	0.293	1.229
ID240327	240327	45	35.121	24.260	18.123	0	66	66	2	1	-10921639	173.095	164	126	237	3635	34.445	2.000	0.076	0.710
ID240326	240326	36	42.288	28.335	17.173	0	66	66	2	1	-10921639	223.667	230	167	255	4697	23.515	4.800	0.094	1.637
ID240325	240325	46	41.156	12.900	12.923	0	66	66	2	1	-10921639	51.619	47	17	104	1084	23.504	2.000	0.417	1.292
ID240324	240324	43	74.240	24.214	11.035	0	66	66	2	1	-10921639	166.190	169	104	243	3490	40.595	4.800	0.230	1.528
ID240331	240331	30	33.312	14.481	25.982	0	66	66	2	1	-10921639	122.952	120	53	202	2582	36.530	2.000	0.101	0.619
ID240330	240330	28	48.370	37.841	24.826	0	66	66	2	1	-10921639	211.286	217	145	255	4437	32.388	7.600	0.101	1.195
ID240329	240329	33	50.687	44.210	20.929	0	66	66	2	1	-10921639	176.476	180	134	230	3706	26.132	4.800	0.150	1.761
ID240328	240328	35	50.143	15.272	20.493	0	66	66	2	1	-10921639	114.619	104	43	206	2407	48.900	2.000	0.173	0.693
ID240335	240335	26	64.855	40.767	38.726	0	66	66	2	1	-10921639	179.000	173	104	252	3759	45.568	6.278	0.177	1.179
ID240334	240334	47	46.651	35.820	37.221	0	66	66	2	1	-10921639	202.333	198	155	255	4249	29.586	2.000	0.098	1.225
ID240333	240333	37	69.519	28.677	35.990	0	66	66	2	1	-10921639	179.048	176	96	255	3760	42.429	2.000	0.156	1.137
ID240332	240332	40	60.491	23.957	27.826	0	66	66	2	1	-10921639	190.333	195	119	255	3997	40.364	4.800	0.149	1.226
ID240336	240336	41	67.712	28.882	48.769	0	66	66	2	1	-10921639	124.524	122	66	201	2615	40.472	2.000	0.255	1.251
ID240289	240289	41	48.202	29.370	48.553	0	67	67	2	1	-10921639	133.048	130	62	185	2794	31.886	4.800	0.179	1.268
ID240288	240288	50	27.188	38.148	47.282	0	67	67	2	1	-10921639	61.048	55	29	107	1282	22.035	2.000	0.144	0.698
ID240275	240275	36	45.878	28.515	17.200	0	67	67	2	1	-10921639	224.333	221	181	255	4711	23.395	4.800	0.105	1.825
ID240274	240274	46	30.383	12.054	12.356	0	67	67	2	1	-10921639	41.476	39	13	84	871	21.447	2.000	0.354	1.012
ID240273	240273	43	85.185	24.285	11.252	0	67	67	2	1	-10921639	169.095	186	87	255	3551	57.324	2.000	0.231	1.109
ID240272	240272	49	29.973	36.617	9.573	0	67	67	2	1	-10921639	55.190	49	29	94	1159	20.510	2.000	0.226	0.993
ID240279	240279	None	27.838	33.450	23.073	0	67	67	2	1	-10921639	189.238	188	157	250	3974	24.265	2.000	0.053	0.790
ID240278	240278	33	48.228	44.691	20.851	0	67	67	2	1	-10921639	154.381	151	87	215	3242	36.409	7.600	0.145	1.075
ID240277	240277	35	40.104	15.786	20.417	0	67	67	2	1	-10921639	116.048	116	41	164	2437	39.271	2.000	0.160	0.817
ID240276	240276	45	42.418	23.415	18.228	0	67	67	2	1	-10921639	160.286	161	81	244	3366	44.936	2.000	0.086	0.568
ID240283	240283	40	61.674	23.524	27.886	0	67	67	2	1	-10921639	188.286	187	116	255	3954	39.685	2.000	0.140	1.166
ID240282	240282	30	39.852	14.873	25.638	0	67	67	2	1	-10921639	140.762	142	81	196	2956	34.352	4.800	0.145	1.036
ID240281	240281	28	40.401	37.946	24.563	0	67	67	2	1	-10921639	214.381	218	164	255	4502	25.147	4.800	0.101	1.569
ID240280	240280	44	34.194	42.405	24.223	0	67	67	2	1	-10921639	177.571	182	128	224	3729	27.327	7.600	0.063	0.765
ID240287	240287	26	53.128	39.251	38.195	0	67	67	2	1	-10921639	203.714	202	143	255	4278	34.329	4.800	0.135	1.410
ID240286	240286	47	44.242	36.109	37.157	0	67	67	2	1	-10921639	218.952	224	176	255	4598	25.506	7.600	0.102	1.588
ID240285	240285	37	55.506	28.736	36.036	0	67	67	2	1	-10921639	176.429	179	131	241	3705	34.105	2.000	0.117	1.088
ID240284	240284	None	37.013	12.176	35.166	0	67	67	2	1	-10921639	70.000	72	35	125	1470	23.654	2.000	0.218	1.061
ID240291	240291	49	34.063	36.919	9.913	0	68	68	2	1	-10921639	54.905	45	24	91	1153	19.180	2.000	0.278	1.245
ID240290	240290	None	28.195	23.524	6.014	0	68	68	2	1	-10921639	80.286	81	40	110	1686	20.303	2.000	0.176	1.185
ID240295	240295	45	44.455	23.939	18.283	0	68	68	2	1	-10921639	183.429	190	136	234	3852	30.222	2.000	0.102	1.119
ID240294	240294	36	50.805	29.358	16.565	0	68	68	2	1	-10921639	215.619	220	157	255	4528	27.652	4.800	0.124	1.718
ID240293	240293	43	82.541	24.319	11.731	0	68	68	2	1	-10921639	177.381	167	93	255	3725	50.361	2.000	0.224	1.290
ID240292	240292	46	36.846	12.041	12.460	0	68	68	2	1	-10921639	44.333	40	10	94	931	25.092	2.000	0.410	1.027
ID240299	240299	30	45.285	14.993	25.307	0	68	68	2	1	-10921639	132.952	134	73	206	2792	41.536	2.000	0.121	0.692
ID240298	240298	44	29.674	42.286	24.112	0	68	68	2	1	-10921639	160.286	157	117	212	3366	26.060	7.600	0.049	0.573
ID240297	240297	33	44.819	43.960	20.296	0	68	68	2	1	-10921639	145.905	148	90	214	3064	32.285	7.600	0.143	1.132
ID240296	240296	35	45.359	15.956	20.200	0	68	68	2	1	-10921639	110.381	115	51	174	2318	37.960	2.000	0.159	0.798
ID240303	240303	37	51.457	28.608	36.090	0	68	68	2	1	-10921639	164.857	158	110	232	3462	31.344	2.000	0.115	1.085
ID240302	240302	None	30.068	11.489	32.122	0	68	68	2	1	-10921639	70.857	66	36	120	1488	22.590	2.000	0.222	1.141
ID240301	240301	40	62.092	23.568	27.740	0	68	68	2	1	-10921639	189.667	193	96	255	3983	44.226	4.800	0.158	1.169
ID240300	240300	28	46.179	37.788	25.360	0	68	68	2	1	-10921639	200.905	199	162	243	4219	25.764	3.200	0.105	1.482
ID240307	240307	41	55.331	28.758	48.277	0	68	68	2	1	-10921639	143.143	138	102	204	3006	29.909	2.000	0.177	1.442
ID240306	240306	50	31.072	37.699	47.009	0	68	68	2	1	-10921639	65.429	60	30	120	1374	25.139	2.000	0.163	0.729
ID240305	240305	26	44.446	38.950	37.930	0	68	68	2	1	-10921639	200.524	198	162	250	4211	27.654	6.132	0.125	1.606
ID240304	240304	47	48.834	35.465	36.664	0	68	68	2	1	-10921639	217.476	219	167	255	4567	30.334	4.800	0.114	1.463
ID240355	240355	None	34.228	28.623	42.974	0	69	69	2	1	-10921639	140.476	143	96	185	2950	21.313	4.800	0.122	1.434
ID240354	240354	26	38.631	39.133	38.230	0	69	69	2	1	-10921639	194.667	195	158	249	4088	24.113	4.800	0.118	1.698
ID240353	240353	47	39.439	36.295	37.330	0	69	69	2	1	-10921639	204.667	204	150	249	4298	26.777	2.000	0.088	1.235
ID240352	240352	37	45.349	29.039	36.095	0	69	69	2	1	-10921639	162.762	164	100	230	3418	31.961	2.000	0.110	1.008
ID240357	240357	41	63.310	28.635	48.629	0	69	69	2	1	-10921639	149.429	139	86	240	3138	43.307	2.000	0.169	0.998
ID240356	240356	50	27.942	37.799	46.713	0	69	69	2	1	-10921639	62.762	60	29	115	1318	26.431	2.000	0.129	0.544
ID240339	240339	43	70.733	24.029	11.600	0	69	69	2	1	-10921639	167.714	169	98	247	3522	41.123	2.000	0.192	1.316
ID240338	240338	49	34.298	37.260	10.250	0	69	69	2	1	-10921639	55.238	45	26	109	1160	22.788	2.000	0.246	0.957
ID240337	240337	52	27.296	26.368	4.967	0	69	69	2	1	-10921639	69.714	69	27	120	1464	27.266	2.000	0.146	0.650
ID240343	240343	45	48.030	23.964	18.218	0	69	69	2	1	-10921639	179.810	175	125	255	3776	37.940	2.000	0.083	0.726
ID240342	240342	36	52.952	30.790	16.641	0	69	69	2	1	-10921639	195.857	195	120	255	4113	34.172	6.341	0.131	1.327
ID240341	240341	None	27.332	48.831	13.498	0	69	69	2	1	-10921639	60.048	59	33	91	1261	19.041	2.000	0.192	1.016
ID240340	240340	46	43.904	12.113	12.960	0	69	69	2	1	-10921639	49.429	43	18	107	1038	26.551	2.000	0.460	1.174
ID240347	240347	30	45.554	15.096	25.309	0	69	69	2	1	-10921639	136.571	135	72	208	2868	36.501	2.000	0.155	1.005
ID240346	240346	53	39.259	34.448	23.784	0	69	69	2	1	-10921639	196.048	193	162	252	4117	28.396	2.000	0.082	1.047
ID240345	240345	33	41.845	42.938	20.000	0	69	69	2	1	-10921639	155.238	154	96	202	3260	28.843	7.600	0.128	1.217
ID240344	240344	35	35.130	16.211	20.183	0	69	69	2	1	-10921639	101.381	100	40	156	2129	35.702	2.000	0.128	0.645
ID240351	240351	None	28.559	12.936	35.304	0	69	69	2	1	-10921639	71.952	71	35	109	1511	21.207	2.000	0.189	1.079
ID240350	240350	40	66.266	24.313	27.686	0	69	69	2	1	-10921639	192.095	206	86	255	4034	46.443	4.800	0.173	1.221
ID240349	240349	54	42.637	19.077	27.253	0	69	69	2	1	-10921639	163.476	166	92	224	3433	32.738	2.000	0.089	0.818
ID240348	240348	28	53.997	37.930	25.271	0	69	69	2	1	-10921639	212.143	207	157	255	4455	29.357	4.800	0.112	1.459
ID240359	240359	52	32.280	26.609	5.042	0	70	70	2	1	-10921639	72.667	74	28	124	1526	31.005	7.600	0.132	0.545
ID240358	240358	None	30.841	20.439	5.096	0	70	70	2	1	-10921639	52.476	47	15	111	1102	27.671	2.000	0.231	0.712
ID240363	240363	46	46.202	11.877	13.546	0	70	70	2	1	-10921639	50.095	39	17	125	1052	31.455	2.000	0.407	0.921
ID240362	240362	43	83.019	24.129	12.081	0	70	70	2	1	-10921639	187.429	194	117	255	3936	46.426	4.800	0.213	1.416
ID240361	240361	49	34.624	37.541	10.844	0	70	70	2	1	-10921639	60.000	60	30	105	1260	21.817	2.000	0.270	1.169
ID240360	240360	None	31.968	24.931	7.315	0	70	70	2	1	-10921639	102.714	109	53	190	2157	33.368	2.000	0.101	0.565
ID240367	240367	33	39.111	44.679	21.177	0	70	70	2	1	-10921639	144.762	148	87	198	3040	33.987	2.000	0.130	0.981
ID240366	240366	35	35.729	16.525	20.026	0	70	70	2	1	-10921639	116.095	118	61	160	2438	31.206	2.000	0.116	0.775
ID240365	240365	45	50.348	23.836	18.382	0	70	70	2	1	-10921639	184.048	185	110	255	3865	42.730	2.000	0.084	0.665
ID240364	240364	36	53.069	30.628	16.822	0	70	70	2	1	-10921639	204.381	209	138	255	4292	39.074	4.800	0.124	1.153
ID240371	240371	54	34.339	19.048	26.846	0	70	70	2	1	-10921639	169.000	171	107	219	3549	29.220	2.000	0.068	0.740
ID240370	240370	28	60.155	38.193	25.696	0	70	70	2	1	-10921639	205.381	211	116	255	4313	43.077	2.000	0.116	0.992
ID240369	240369	30	37.809	15.436	25.544	0	70	70	2	1	-10921639	134.238	135	73	198	2819	37.723	2.000	0.115	0.734
ID240368	240368	53	29.369	33.814	23.605	0	70	70	2	1	-10921639	197.810	204	144	237	4154	24.118	2.000	0.057	0.891
ID240375	240375	None	33.441	42.110	37.576	0	70	70	2	1	-10921639	142.714	148	78	196	2997	36.506	6.298	0.096	0.687
ID240374	240374	26	53.286	38.120	38.235	0	70	70	2	1	-10921639	210.952	206	161	255	4430	32.230	2.000	0.110	1.298
ID240373	240373	37	49.033	28.346	36.079	0	70	70	2	1	-10921639	149.048	148	83	231	3130	42.522	2.000	0.125	0.777
ID240372	240372	40	63.478	24.619	27.557	0	70	70	2	1	-10921639	200.143	211	117	255	4203	43.543	2.000	0.158	1.253
ID240377	240377	41	64.924	29.124	48.114	0	70	70	2	1	-10921639	163.333	158	116	250	3430	35.549	2.000	0.167	1.314
ID240376	240376	50	34.883	38.290	47.217	0	70	70	2	1	-10921639	73.810	71	42	120	1550	24.461	2.000	0.169	0.874
ID240387	240387	53	31.689	33.205	23.324	0	71	71	2	1	-10921639	179.238	174	134	249	3764	28.724	2.000	0.039	0.470
ID240386	240386	33	36.152	44.265	20.222	0	71	71	2	1	-10921639	147.810	150	90	187	3104	27.466	4.800	0.111	1.077
ID240385	240385	35	33.520	16.899	20.160	0	71	71	2	1	-10921639	109.429	112	54	156	2298	32.543	2.000	0.111	0.669
ID240384	240384	45	46.776	24.090	18.638	0	71	71	2	1	-10921639	181.952	186	117	244	3821	35.089	2.000	0.092	0.873
ID240391	240391	40	58.875	24.718	27.522	0	71	71	2	1	-10921639	201.810	212	112	255	4238	41.613	4.800	0.150	1.266
ID240390	240390	57	44.862	43.310	26.264	0	71	71	2	1	-10921639	152.810	158	103	202	3209	30.750	2.000	0.122	1.077
ID240389	240389	28	32.608	37.756	25.581	0	71	71	2	1	-10921639	179.190	185	128	234	3763	30.204	6.425	0.064	0.715
ID240388	240388	30	42.143	17.189	25.043	0	71	71	2	1	-10921639	170.333	169	119	215	3577	26.263	6.064	0.117	1.358
ID240395	240395	50	36.812	38.099	46.905	0	71	71	2	1	-10921639	78.190	81	46	126	1642	26.834	2.000	0.183	0.903
ID240394	240394	59	35.653	22.011	47.265	0	71	71	2	1	-10921639	75.095	72	39	135	1577	25.610	2.000	0.191	0.940
ID240393	240393	26	57.840	38.485	38.255	0	71	71	2	1	-10921639	222.000	228	160	255	4662	30.659	6.306	0.145	1.829
ID240392	240392	37	31.595	28.949	35.854	0	71	71	2	1	-10921639	153.286	160	103	190	3219	27.262	2.000	0.085	0.885
ID240396	240396	41	49.986	29.786	48.061	0	71	71	2	1	-10921639	157.048	167	110	215	3298	25.790	7.600	0.165	1.724
ID240379	240379	49	33.316	37.853	10.309	0	71	71	2	1	-10921639	59.333	59	23	109	1246	22.337	2.000	0.243	1.040
ID240378	240378	52	34.531	26.324	5.315	0	71	71	2	1	-10921639	82.667	90	30	149	1736	34.078	2.000	0.191	0.778
ID240383	240383	36	54.669	29.951	17.103	0	71	71	2	1	-10921639	212.714	219	145	255	4467	33.564	4.800	0.127	1.432
ID240382	240382	46	38.153	12.137	13.638	0	71	71	2	1	-10921639	42.667	34	9	90	896	23.758	2.000	0.458	1.128
ID240381	240381	55	28.686	48.522	12.502	0	71	71	2	1	-10921639	61.095	55	35	98	1283	20.015	2.000	0.212	1.070
ID240380	240380	43	74.246	24.191	12.278	0	71	71	2	1	-10921639	178.048	186	103	255	3739	44.802	4.800	0.210	1.382
ID240416	240416	41	72.958	30.939	48.535	0	72	72	2	1	-10921639	178.429	173	111	253	3747	43.187	4.800	0.218	1.481
ID240399	240399	46	52.320	12.229	13.776	0	72	72	2	1	-10921639	58.286	52	18	137	1224	32.099	2.000	0.440	1.110
ID240398	240398	55	27.335	47.564	12.712	0	72	72	2	1	-10921639	64.381	62	32	104	1352	19.289	2.000	0.177	1.006
ID240397	240397	43	67.965	24.305	12.523	0	72	72	2	1	-10921639	189.619	192	111	255	3982	45.395	2.000	0.164	1.177
ID240403	240403	56	28.256	41.145	20.572	0	72	72	2	1	-10921639	171.810	175	113	204	3608	23.323	2.000	0.070	0.957
ID240402	240402	35	37.240	17.194	20.008	0	72	72	2	1	-10921639	120.429	123	59	175	2529	34.496	2.000	0.118	0.740
ID240401	240401	45	50.442	24.008	18.683	0	72	72	2	1	-10921639	192.762	194	137	255	4048	36.001	2.000	0.097	0.950
ID240400	240400	36	48.637	30.309	17.231	0	72	72	2	1	-10921639	217.857	215	164	255	4575	27.242	4.800	0.121	1.728
ID240407	240407	57	31.144	43.606	26.028	0	72	72	2	1	-10921639	131.429	135	58	205	2760	38.776	2.000	0.080	0.504
ID240406	240406	28	49.993	37.707	25.647	0	72	72	2	1	-10921639	205.333	211	139	255	4312	35.888	7.600	0.107	1.102
ID240405	240405	30	47.965	15.800	25.335	0	72	72	2	1	-10921639	168.286	167	123	239	3534	30.105	7.600	0.117	1.170
ID240404	240404	33	29.045	44.736	21.945	0	72	72	2	1	-10921639	139.095	136	69	185	2921	31.037	3.200	0.081	0.673
ID240411	240411	37	32.345	28.242	36.262	0	72	72	2	1	-10921639	148.333	144	92	215	3115	33.776	2.000	0.083	0.673
ID240410	240410	None	30.835	12.619	35.132	0	72	72	2	1	-10921639	77.190	79	30	123	1621	24.923	2.000	0.155	0.829
ID240409	240409	58	27.481	13.744	31.495	0	72	72	2	1	-10921639	95.762	96	67	137	2011	20.149	2.000	0.107	0.919
ID240408	240408	40	61.303	24.887	27.316	0	72	72	2	1	-10921639	222.952	227	177	255	4682	25.443	4.800	0.156	2.360
ID240415	240415	50	35.955	38.568	46.836	0	72	72	2	1	-10921639	79.952	81	28	136	1679	32.429	2.000	0.177	0.743
ID240414	240414	59	37.338	21.780	47.061	0	72	72	2	1	-10921639	76.952	69	33	134	1616	27.782	2.000	0.181	0.850
ID240413	240413	26	62.819	39.231	38.548	0	72	72	2	1	-10921639	207.667	222	104	255	4361	48.229	2.000	0.147	1.102
ID240412	240412	60	42.798	34.429	35.953	0	72	72	2	1	-10921639	220.952	217	170	255	4640	29.047	4.800	0.096	1.331
ID240419	240419	55	28.642	47.421	12.355	0	73	73	2	1	-10921639	63.952	58	40	97	1343	18.527	2.000	0.204	1.169
ID240418	240418	43	53.947	24.284	12.260	0	73	73	2	1	-10921639	174.857	176	111	252	3672	37.205	4.800	0.155	1.261
ID240417	240417	None	30.107	37.821	10.016	0	73	73	2	1	-10921639	61.857	58	36	97	1299	16.865	4.800	0.231	1.378
ID240423	240423	56	36.364	42.294	20.220	0	73	73	2	1	-10921639	156.952	155	94	204	3296	34.671	4.800	0.096	0.789
ID240422	240422	45	52.918	23.867	18.098	0	73	73	2	1	-10921639	190.571	186	130	255	4002	34.649	2.000	0.101	1.013
ID240421	240421	36	51.665	29.883	17.340	0	73	73	2	1	-10921639	206.952	211	147	255	4346	34.430	4.800	0.120	1.287
ID240420	240420	46	51.568	12.291	13.625	0	73	73	2	1	-10921639	63.000	61	22	125	1323	31.597	2.000	0.425	1.189
ID240427	240427	28	34.423	37.506	25.173	0	73	73	2	1	-10921639	200.429	199	160	241	4209	21.391	4.800	0.094	1.617
ID240426	240426	30	39.084	16.472	24.627	0	73	73	2	1	-10921639	157.143	156	110	206	3300	32.549	2.000	0.111	0.967
ID240425	240425	33	37.724	43.941	20.675	0	73	73	2	1	-10921639	154.143	147	112	204	3237	28.075	4.800	0.113	1.118
ID240424	240424	35	28.180	17.469	20.528	0	73	73	2	1	-10921639	130.571	143	60	181	2742	32.713	2.000	0.093	0.678
ID240431	240431	37	35.082	28.580	35.897	0	73	73	2	1	-10921639	158.952	160	124	202	3338	25.856	3.200	0.082	0.930
ID240430	240430	58	38.543	14.411	30.729	0	73	73	2	1	-10921639	105.571	112	52	160	2217	32.712	2.000	0.140	0.791
ID240429	240429	40	61.936	24.740	27.285	0	73	73	2	1	-10921639	213.333	209	168	255	4480	28.154	4.800	0.145	1.915
ID240428	240428	57	32.729	42.363	25.286	0	73	73	2	1	-10921639	166.667	167	116	219	3500	30.311	2.000	0.067	0.687
ID240435	240435	59	47.792	22.085	47.182	0	73	73	2	1	-10921639	87.905	92	41	164	1846	32.694	2.000	0.227	0.995
ID240434	240434	50	33.441	39.020	46.177	0	73	73	2	1	-10921639	73.238	72	36	143	1538	27.177	2.000	0.123	0.592
ID240433	240433	26	67.965	39.375	38.267	0	73	73	2	1	-10921639	218.429	220	145	255	4587	37.401	4.800	0.163	1.641
ID240432	240432	60	46.768	34.802	35.920	0	73	73	2	1	-10921639	221.952	233	145	255	4661	33.380	2.000	0.098	1.183
ID240437	240437	65	54.789	31.763	48.865	0	73	73	2	1	-10921639	143.810	144	77	221	3020	40.574	2.000	0.160	0.978
ID240436	240436	41	49.948	30.350	48.030	0	73	73	2	1	-10921639	161.286	162	105	221	3387	31.680	4.800	0.169	1.470
ID240483	240483	56	31.771	40.392	20.940	0	74	74	2	1	-10921639	178.667	183	110	226	3752	34.905	2.000	0.077	0.731
ID240482	240482	33	28.165	44.767	20.322	0	74	74	2	1	-10921639	123.810	126	68	166	2600	29.094	4.800	0.120	0.909
ID240481	240481	45	40.341	23.626	18.466	0	74	74	2	1	-10921639	193.238	201	132	247	4058	33.661	2.000	0.069	0.744
ID240480	240480	36	48.352	29.876	17.607	0	74	74	2	1	-10921639	222.810	228	177	255	4679	26.267	7.600	0.106	1.632
ID240487	240487	40	48.486	25.168	26.855	0	74	74	2	1	-10921639	220.524	224	177	255	4631	24.543	4.800	0.124	1.976
ID240486	240486	57	28.285	42.007	25.076	0	74	74	2	1	-10921639	175.095	179	124	219	3677	31.608	7.600	0.051	0.540
ID240485	240485	28	47.247	37.364	25.299	0	74	74	2	1	-10921639	229.857	236	171	255	4827	24.237	4.800	0.103	1.773
ID240484	240484	30	50.042	16.947	24.537	0	74	74	2	1	-10921639	194.000	196	137	250	4074	32.994	4.800	0.123	1.285
ID240491	240491	91	35.445	17.189	35.569	0	74	74	2	1	-10921639	75.095	73	24	126	1577	30.720	2.000	0.209	0.845
ID240490	240490	63	27.037	12.762	35.175	0	74	74	2	1	-10921639	70.000	67	28	111	1470	22.098	2.000	0.138	0.770
ID240489	240489	58	35.522	14.719	30.159	0	74	74	2	1	-10921639	116.095	123	65	168	2438	29.519	3.200	0.116	0.818
ID240488	240488	64	42.868	45.786	26.839	0	74	74	2	1	-10921639	101.333	94	48	182	2128	40.032	2.000	0.129	0.579
ID240495	240495	50	31.368	39.820	45.894	0	74	74	2	1	-10921639	66.143	60	28	115	1389	27.161	2.000	0.167	0.698
ID240494	240494	26	68.836	39.605	38.095	0	74	74	2	1	-10921639	207.381	227	125	255	4355	47.853	4.800	0.174	1.282
ID240493	240493	60	46.103	34.297	35.750	0	74	74	2	1	-10921639	225.857	219	182	255	4743	26.779	3.200	0.099	1.517
ID240492	240492	37	34.904	28.053	36.259	0	74	74	2	1	-10921639	150.048	154	71	195	3151	32.282	3.200	0.110	0.919
ID240497	240497	65	41.965	32.700	49.231	0	74	74	2	1	-10921639	140.238	138	83	208	2945	38.253	2.000	0.132	0.853
ID240496	240496	41	54.658	29.479	46.998	0	74	74	2	1	-10921639	171.381	160	129	234	3599	31.777	4.800	0.157	1.467
ID240479	240479	43	55.838	24.522	12.737	0	74	74	2	1	-10921639	195.667	194	151	255	4109	31.607	2.000	0.127	1.391
ID240478	240478	46	52.964	11.639	13.097	0	74	74	2	1	-10921639	62.143	53	24	119	1305	28.836	2.000	0.475	1.387
ID240477	240477	55	43.008	46.080	12.037	0	74	74	2	1	-10921639	73.762	66	39	122	1549	25.100	2.000	0.263	1.223
ID240547	240547	63	31.238	12.250	35.177	0	75	75	2	1	-10921639	60.762	61	21	102	1276	23.966	2.000	0.192	0.815
ID240546	240546	40	61.070	24.816	27.644	0	75	75	2	1	-10921639	200.714	207	132	255	4215	39.801	4.800	0.149	1.307
ID240545	240545	64	43.486	46.892	27.236	0	75	75	2	1	-10921639	86.810	91	36	143	1823	35.220	2.000	0.177	0.742
ID240544	240544	28	37.040	37.267	25.789	0	75	75	2	1	-10921639	198.000	202	142	246	4158	29.730	7.600	0.083	1.017
ID240551	240551	26	68.039	39.041	38.327	0	75	75	2	1	-10921639	207.857	205	143	255	4365	41.344	4.800	0.169	1.451
ID240550	240550	60	51.929	34.081	35.737	0	75	75	2	1	-10921639	232.667	241	187	255	4886	23.399	4.800	0.122	2.166
ID240549	240549	37	32.632	27.847	36.385	0	75	75	2	1	-10921639	137.476	134	86	208	2887	33.098	2.000	0.082	0.629
ID240548	240548	91	36.009	16.936	36.083	0	75	75	2	1	-10921639	71.952	65	45	120	1511	21.701	2.000	0.216	1.177
ID240553	240553	65	65.450	32.206	48.806	0	75	75	2	1	-10921639	168.952	162	107	245	3548	46.799	4.800	0.180	1.102
ID240552	240552	50	29.846	39.278	44.983	0	75	75	2	1	-10921639	77.095	78	30	132	1619	28.660	2.000	0.125	0.596
ID240535	240535	61	33.207	37.457	10.630	0	75	75	2	1	-10921639	75.667	73	42	111	1589	20.703	7.600	0.209	1.262
ID240539	240539	36	36.793	29.929	17.730	0	75	75	2	1	-10921639	199.143	206	147	243	4182	25.382	7.600	0.082	1.185
ID240538	240538	45	47.637	23.937	18.176	0	75	75	2	1	-10921639	193.952	198	141	251	4073	32.448	3.200	0.099	1.074
ID240537	240537	46	47.954	11.378	12.528	0	75	75	2	1	-10921639	61.905	58	26	111	1300	27.278	2.000	0.453	1.415
ID240536	240536	43	46.559	24.048	12.055	0	75	75	2	1	-10921639	155.905	154	81	226	3274	36.136	2.000	0.123	0.942
ID240543	240543	None	30.731	32.757	23.665	0	75	75	2	1	-10921639	198.143	198	161	239	4161	22.966	7.600	0.056	0.916
ID240542	240542	30	41.894	17.013	24.322	0	75	75	2	1	-10921639	177.048	187	109	219	3718	31.154	4.800	0.114	1.162
ID240541	240541	56	27.463	38.921	22.311	0	75	75	2	1	-10921639	176.714	177	116	240	3711	31.598	7.600	0.054	0.575
ID240540	240540	33	35.020	44.363	21.226	0	75	75	2	1	-10921639	137.000	135	88	186	2877	27.526	6.023	0.129	1.136
ID240459	240459	46	58.891	11.161	12.012	0	76	76	2	1	-10921639	77.429	75	34	126	1626	27.290	4.800	0.481	1.843
ID240458	240458	61	30.479	37.111	11.060	0	76	76	2	1	-10921639	81.476	80	51	115	1711	17.342	4.800	0.188	1.486
ID240457	240457	62	33.055	22.445	8.053	0	76	76	2	1	-10921639	106.571	106	53	158	2238	32.091	4.800	0.148	0.857
ID240456	240456	None	27.010	24.000	0.000	0	76	76	2	1	-10921639	58.762	54	38	122	1234	21.663	2.000	0.152	0.717
ID240463	240463	36	35.811	30.404	17.980	0	76	76	2	1	-10921639	205.571	202	154	251	4317	27.546	4.800	0.078	1.074
ID240462	240462	45	28.618	24.049	18.107	0	76	76	2	1	-10921639	190.810	193	130	240	4007	26.871	7.600	0.060	0.809
ID240461	240461	55	31.064	45.774	13.669	0	76	76	2	1	-10921639	65.333	58	34	117	1372	21.157	2.000	0.168	0.886
ID240460	240460	43	31.983	24.208	11.855	0	76	76	2	1	-10921639	158.048	155	91	209	3319	32.803	4.800	0.078	0.700
ID240467	240467	28	37.430	37.462	25.346	0	76	76	2	1	-10921639	210.810	205	168	255	4427	23.714	6.030	0.071	1.180
ID240466	240466	30	53.349	17.042	24.128	0	76	76	2	1	-10921639	192.286	185	113	253	4038	36.614	7.600	0.115	1.080
ID240465	240465	56	40.811	40.262	21.666	0	76	76	2	1	-10921639	202.810	208	124	249	4259	31.915	4.800	0.102	1.178
ID240464	240464	33	47.384	44.557	21.362	0	76	76	2	1	-10921639	144.714	147	79	201	3039	41.680	4.800	0.167	0.994
ID240471	240471	63	36.682	12.225	35.278	0	76	76	2	1	-10921639	68.810	61	35	111	1445	24.669	2.000	0.229	1.039
ID240470	240470	40	58.576	24.363	27.712	0	76	76	2	1	-10921639	206.333	213	120	255	4333	42.554	2.000	0.128	1.099
ID240469	240469	64	36.253	48.257	27.289	0	76	76	2	1	-10921639	74.571	67	40	123	1566	26.741	2.000	0.169	0.807
ID240468	240468	None	27.022	41.535	25.875	0	76	76	2	1	-10921639	160.381	163	93	209	3368	37.985	3.200	0.062	0.495
ID240475	240475	50	48.821	38.828	44.909	0	76	76	2	1	-10921639	93.190	90	39	158	1957	39.217	2.000	0.198	0.787
ID240474	240474	26	68.639	39.444	37.871	0	76	76	2	1	-10921639	224.952	247	148	255	4724	39.951	4.800	0.172	1.650
ID240473	240473	37	34.451	28.276	36.343	0	76	76	2	1	-10921639	141.381	147	74	208	2969	40.082	2.000	0.090	0.585
ID240472	240472	60	42.059	33.905	35.142	0	76	76	2	1	-10921639	230.238	240	173	255	4835	27.453	7.600	0.101	1.543
ID240476	240476	65	66.086	31.847	48.368	0	76	76	2	1	-10921639	180.619	171	106	255	3793	46.045	4.800	0.180	1.199
ID240519	240519	46	33.425	11.310	11.369	0	77	77	2	1	-10921639	50.143	47	15	94	1053	21.058	2.000	0.344	1.220
ID240518	240518	62	33.579	22.300	7.966	0	77	77	2	1	-10921639	92.571	93	43	149	1944	29.526	2.000	0.141	0.774
ID240523	240523	45	34.474	26.103	16.103	0	77	77	2	1	-10921639	194.048	192	147	252	4075	25.606	7.600	0.065	0.919
ID240522	240522	55	35.825	46.000	14.420	0	77	77	2	1	-10921639	69.667	60	36	120	1463	25.327	2.000	0.211	0.957
ID240521	240521	43	27.943	24.095	12.062	0	77	77	2	1	-10921639	137.952	138	79	183	2897	30.112	2.000	0.068	0.581
ID240520	240520	61	29.870	37.353	11.248	0	77	77	2	1	-10921639	76.714	74	45	115	1611	17.911	4.800	0.227	1.587
ID240527	240527	40	38.575	24.685	26.807	0	77	77	2	1	-10921639	200.619	199	167	243	4213	23.496	4.800	0.104	1.614
ID240526	240526	30	57.630	17.280	24.023	0	77	77	2	1	-10921639	185.333	189	122	246	3892	39.525	2.000	0.130	1.082
ID240525	240525	56	48.018	39.823	22.261	0	77	77	2	1	-10921639	211.333	219	145	255	4438	36.186	7.600	0.104	1.102
ID240524	240524	33	36.409	44.706	21.426	0	77	77	2	1	-10921639	135.381	142	71	190	2843	37.972	6.357	0.137	0.860
ID240531	240531	37	31.004	28.199	35.902	0	77	77	2	1	-10921639	134.286	130	71	193	2820	35.337	2.000	0.087	0.608
ID240530	240530	63	44.303	12.582	35.827	0	77	77	2	1	-10921639	74.857	66	33	136	1572	30.344	2.000	0.238	0.950
ID240529	240529	60	48.591	33.808	34.679	0	77	77	2	1	-10921639	229.714	234	179	255	4824	25.691	7.600	0.110	1.769
ID240528	240528	64	31.976	49.093	27.899	0	77	77	2	1	-10921639	68.571	64	37	115	1440	22.302	2.000	0.195	1.005
ID240534	240534	65	89.112	31.994	48.175	0	77	77	2	1	-10921639	179.571	169	112	255	3771	54.312	2.000	0.243	1.291
ID240533	240533	50	35.817	38.620	44.787	0	77	77	2	1	-10921639	86.762	77	39	160	1822	38.043	2.000	0.135	0.541
ID240532	240532	26	60.155	39.197	38.220	0	77	77	2	1	-10921639	221.381	226	162	255	4649	31.979	4.800	0.153	1.833
ID240451	240451	37	27.030	28.443	35.992	0	78	78	2	1	-10921639	137.476	126	74	209	2887	36.195	2.000	0.068	0.481
ID240450	240450	60	46.259	34.053	34.708	0	78	78	2	1	-10921639	233.333	241	169	255	4900	25.720	7.600	0.111	1.808
ID240449	240449	64	39.659	50.010	28.403	0	78	78	2	1	-10921639	75.857	74	32	125	1593	25.802	2.000	0.237	1.125
ID240448	240448	40	55.318	24.846	27.272	0	78	78	2	1	-10921639	216.143	213	151	255	4539	27.496	4.800	0.130	1.815
ID240455	240455	65	76.986	31.529	47.588	0	78	78	2	1	-10921639	190.762	194	118	255	4006	51.731	4.800	0.215	1.303
ID240454	240454	26	56.063	39.214	38.105	0	78	78	2	1	-10921639	218.762	220	164	255	4594	29.604	4.800	0.145	1.867
ID240453	240453	66	44.907	17.235	37.382	0	78	78	2	1	-10921639	84.905	78	46	138	1783	27.541	2.000	0.235	1.171
ID240452	240452	63	35.584	12.815	36.682	0	78	78	2	1	-10921639	76.381	77	26	118	1604	27.726	2.000	0.185	0.861
ID240439	240439	46	39.323	11.813	10.715	0	78	78	2	1	-10921639	52.190	42	24	99	1096	22.644	2.000	0.362	1.225
ID240438	240438	62	46.834	21.915	7.795	0	78	78	2	1	-10921639	103.857	107	56	167	2181	32.016	2.000	0.181	0.994
ID240443	240443	67	33.897	25.192	18.547	0	78	78	2	1	-10921639	204.048	208	154	246	4285	32.374	2.000	0.060	0.708
ID240442	240442	55	34.479	44.733	15.673	0	78	78	2	1	-10921639	84.000	84	43	125	1764	24.837	2.000	0.164	0.955
ID240441	240441	45	33.752	27.424	16.472	0	78	78	2	1	-10921639	218.286	225	164	255	4584	22.628	4.800	0.080	1.433
ID240440	240440	61	38.150	37.139	11.489	0	78	78	2	1	-10921639	77.476	75	45	136	1627	24.437	2.000	0.250	1.268
ID240447	240447	30	63.576	17.295	24.378	0	78	78	2	1	-10921639	201.143	211	99	255	4224	45.169	4.800	0.161	1.238
ID240446	240446	68	28.839	34.000	23.000	0	78	78	2	1	-10921639	212.286	207	180	251	4458	20.676	4.800	0.056	1.092
ID240445	240445	33	41.103	44.423	21.678	0	78	78	2	1	-10921639	166.714	177	119	213	3501	28.800	4.800	0.131	1.338
ID240444	240444	56	48.169	39.336	22.256	0	78	78	2	1	-10921639	225.714	237	154	255	4740	33.447	6.290	0.113	1.368
ID240515	240515	83	31.326	36.159	44.151	0	79	79	2	1	-10921639	142.048	141	91	200	2983	24.863	2.000	0.087	0.916
ID240514	240514	26	58.718	38.839	38.175	0	79	79	2	1	-10921639	208.333	211	141	255	4375	33.849	4.800	0.155	1.653
ID240513	240513	66	55.939	17.536	37.198	0	79	79	2	1	-10921639	83.905	77	33	164	1762	38.462	2.000	0.285	0.969
ID240512	240512	63	44.445	12.220	35.973	0	79	79	2	1	-10921639	84.810	94	33	132	1781	31.475	4.800	0.275	1.163
ID240517	240517	65	83.447	31.158	47.096	0	79	79	2	1	-10921639	189.095	204	118	255	3971	47.638	2.000	0.220	1.433
ID240516	240516	70	31.417	24.381	46.469	0	79	79	2	1	-10921639	84.429	81	35	157	1773	34.313	3.200	0.118	0.520
ID240499	240499	46	30.570	11.499	10.807	0	79	79	2	1	-10921639	47.048	42	18	93	988	18.959	2.000	0.331	1.234
ID240498	240498	62	45.644	22.034	8.041	0	79	79	2	1	-10921639	110.952	117	65	160	2330	28.259	2.000	0.192	1.264
ID240503	240503	67	36.485	24.367	18.373	0	79	79	2	1	-10921639	177.000	175	100	253	3717	38.386	4.800	0.086	0.728
ID240502	240502	55	33.393	44.311	16.025	0	79	79	2	1	-10921639	83.143	80	46	130	1746	25.370	2.000	0.151	0.860
ID240501	240501	45	29.611	25.355	15.382	0	79	79	2	1	-10921639	171.476	167	103	228	3601	30.559	2.000	0.063	0.668
ID240500	240500	61	35.652	36.902	11.632	0	79	79	2	1	-10921639	63.857	56	37	122	1341	23.688	2.000	0.211	0.939
ID240507	240507	68	35.591	33.072	22.890	0	79	79	2	1	-10921639	210.857	209	155	247	4428	20.573	4.800	0.081	1.537
ID240506	240506	56	47.925	39.983	21.944	0	79	79	2	1	-10921639	206.905	207	148	255	4345	31.618	4.800	0.106	1.254
ID240505	240505	33	35.512	43.651	21.104	0	79	79	2	1	-10921639	145.619	150	88	204	3058	33.970	2.000	0.100	0.777
ID240504	240504	None	28.429	29.702	18.693	0	79	79	2	1	-10921639	197.333	200	153	230	4144	22.200	7.600	0.069	1.141
ID240511	240511	60	51.529	33.876	35.105	0	79	79	2	1	-10921639	227.857	234	163	255	4785	28.228	4.800	0.119	1.716
ID240510	240510	64	42.963	51.007	28.687	0	79	79	2	1	-10921639	74.238	67	37	147	1559	26.874	2.000	0.245	1.086
ID240509	240509	40	41.743	24.244	27.732	0	79	79	2	1	-10921639	174.857	175	115	237	3672	32.002	2.000	0.100	0.997
ID240508	240508	30	65.385	17.311	24.185	0	79	79	2	1	-10921639	185.952	183	93	255	3905	47.665	4.800	0.166	1.113
ID240611	240611	26	45.373	38.572	38.413	0	80	80	2	1	-10921639	195.619	190	141	249	4108	31.684	4.800	0.128	1.403
ID240610	240610	66	61.920	17.808	37.214	0	80	80	2	1	-10921639	89.905	75	34	171	1888	40.428	2.000	0.280	0.973
ID240609	240609	63	49.856	12.270	36.067	0	80	80	2	1	-10921639	81.333	79	21	154	1708	35.743	2.000	0.283	1.004
ID240608	240608	60	42.286	33.735	35.323	0	80	80	2	1	-10921639	211.000	212	153	255	4431	29.438	7.600	0.092	1.204
ID240614	240614	65	74.450	31.202	47.068	0	80	80	2	1	-10921639	189.095	189	120	255	3971	37.830	4.800	0.202	1.680
ID240613	240613	70	39.368	23.844	47.101	0	80	80	2	1	-10921639	96.476	99	42	143	2026	30.415	2.000	0.152	0.838
ID240612	240612	83	33.849	36.182	45.731	0	80	80	2	1	-10921639	125.571	123	58	192	2637	37.978	2.000	0.086	0.522
ID240599	240599	55	38.680	43.731	15.907	0	80	80	2	1	-10921639	84.190	87	39	144	1768	28.074	2.000	0.170	0.871
ID240598	240598	61	42.442	36.535	12.087	0	80	80	2	1	-10921639	75.333	74	35	141	1582	27.677	2.000	0.292	1.231
ID240597	240597	46	35.751	12.146	10.754	0	80	80	2	1	-10921639	45.714	37	22	91	960	19.933	2.000	0.394	1.297
ID240596	240596	62	45.834	21.918	8.088	0	80	80	2	1	-10921639	100.714	102	52	168	2115	32.871	2.000	0.169	0.888
ID240603	240603	68	41.452	33.094	22.865	0	80	80	2	1	-10921639	225.571	224	194	255	4737	18.901	4.800	0.103	2.219
ID240602	240602	33	27.957	44.233	21.423	0	80	80	2	1	-10921639	138.571	139	78	188	2910	30.641	2.000	0.084	0.703
ID240601	240601	56	58.173	39.493	21.354	0	80	80	2	1	-10921639	202.286	206	107	255	4248	49.107	4.800	0.136	0.988
ID240600	240600	45	41.372	27.042	16.614	0	80	80	2	1	-10921639	218.333	219	171	255	4585	24.330	7.600	0.090	1.483
ID240607	240607	64	31.679	51.502	28.749	0	80	80	2	1	-10921639	78.905	74	51	125	1657	20.842	2.000	0.158	1.035
ID240606	240606	40	50.707	24.248	27.614	0	80	80	2	1	-10921639	172.619	176	96	253	3625	43.427	2.000	0.110	0.786
ID240605	240605	79	35.745	38.261	24.993	0	80	80	2	1	-10921639	223.857	231	171	255	4701	24.961	6.181	0.085	1.412
ID240604	240604	30	71.120	17.743	23.898	0	80	80	2	1	-10921639	209.429	206	147	255	4398	30.943	4.800	0.191	2.175
ID240579	240579	61	58.420	35.958	12.143	0	81	81	2	1	-10921639	83.667	74	43	151	1757	34.584	2.000	0.330	1.200
ID240578	240578	46	37.994	12.135	11.034	0	81	81	2	1	-10921639	46.571	46	20	90	978	21.994	2.000	0.405	1.221
ID240577	240577	62	37.762	22.229	8.136	0	81	81	2	1	-10921639	83.429	85	39	134	1752	30.641	2.000	0.184	0.848
ID240576	240576	69	27.987	29.799	6.083	0	81	81	2	1	-10921639	78.333	78	40	116	1645	20.267	4.800	0.209	1.336
ID240583	240583	56	50.410	39.278	21.635	0	81	81	2	1	-10921639	225.857	233	153	255	4743	30.024	4.800	0.111	1.504
ID240582	240582	33	35.012	43.890	21.406	0	81	81	2	1	-10921639	150.476	147	112	211	3160	33.235	4.800	0.108	0.884
ID240581	240581	None	28.233	28.455	20.254	0	81	81	2	1	-10921639	222.476	225	180	255	4672	20.380	6.319	0.066	1.348
ID240580	240580	45	50.083	25.620	16.380	0	81	81	2	1	-10921639	208.524	208	156	255	4379	34.763	7.600	0.111	1.195
ID240587	240587	40	48.837	24.306	27.919	0	81	81	2	1	-10921639	167.905	167	107	228	3526	36.472	2.000	0.108	0.896
ID240586	240586	79	32.606	37.681	25.389	0	81	81	2	1	-10921639	226.143	230	182	255	4749	22.688	4.800	0.073	1.349
ID240585	240585	30	71.497	17.667	23.997	0	81	81	2	1	-10921639	205.143	207	135	255	4308	34.581	4.800	0.176	1.773
ID240584	240584	68	42.158	33.177	23.092	0	81	81	2	1	-10921639	232.476	236	181	255	4882	22.013	4.800	0.091	1.762
ID240591	240591	63	46.541	12.499	36.525	0	81	81	2	1	-10921639	74.048	72	14	156	1555	39.684	2.000	0.258	0.765
ID240590	240590	60	41.897	33.730	34.554	0	81	81	2	1	-10921639	226.619	230	155	255	4759	24.398	7.600	0.094	1.601
ID240589	240589	None	28.662	30.129	31.422	0	81	81	2	1	-10921639	164.429	167	122	226	3453	30.797	2.000	0.056	0.564
ID240588	240588	64	30.186	52.000	29.000	0	81	81	2	1	-10921639	83.429	86	46	126	1752	23.110	4.800	0.177	1.086
ID240595	240595	65	72.377	30.296	46.770	0	81	81	2	1	-10921639	202.714	204	112	255	4257	46.749	4.800	0.179	1.316
ID240594	240594	70	40.413	23.324	46.966	0	81	81	2	1	-10921639	95.524	94	49	147	2006	35.455	3.200	0.184	0.836
ID240593	240593	26	40.820	38.694	38.317	0	81	81	2	1	-10921639	194.333	198	115	238	4081	32.444	4.800	0.123	1.316
ID240592	240592	66	62.796	18.086	36.794	0	81	81	2	1	-10921639	96.000	84	55	167	2016	36.222	2.000	0.305	1.239
ID240575	240575	71	36.603	24.000	0.000	0	81	81	2	1	-10921639	45.905	35	18	113	964	25.778	2.000	0.328	0.880
ID240643	240643	68	39.134	33.356	23.968	0	82	82	2	1	-10921639	227.000	227	188	255	4767	24.765	4.800	0.084	1.420
ID240642	240642	30	76.065	17.374	23.864	0	82	82	2	1	-10921639	196.429	218	86	255	4125	55.270	4.800	0.194	1.157
ID240641	240641	56	53.509	39.962	21.785	0	82	82	2	1	-10921639	225.143	244	163	255	4728	32.759	3.200	0.114	1.410
ID240640	240640	45	50.686	26.837	16.748	0	82	82	2	1	-10921639	222.238	222	181	255	4667	27.479	7.600	0.112	1.627
ID240647	240647	63	46.241	12.494	35.806	0	82	82	2	1	-10921639	85.000	83	34	143	1785	35.582	2.000	0.262	0.992
ID240646	240646	60	32.180	34.061	35.202	0	82	82	2	1	-10921639	210.905	214	148	253	4429	26.311	7.600	0.067	1.011
ID240645	240645	64	32.122	54.000	29.000	0	82	82	2	1	-10921639	84.857	83	46	115	1782	19.843	4.800	0.205	1.456
ID240644	240644	40	51.092	24.176	27.696	0	82	82	2	1	-10921639	181.095	179	124	255	3803	38.235	2.000	0.105	0.897
ID240651	240651	26	47.710	37.790	38.354	0	82	82	2	1	-10921639	207.429	207	157	255	4356	32.984	7.600	0.093	1.072
ID240650	240650	None	39.129	40.195	35.825	0	82	82	2	1	-10921639	163.000	163	88	222	3423	37.229	7.600	0.095	0.763
ID240649	240649	None	34.098	28.379	36.193	0	82	82	2	1	-10921639	157.476	153	112	232	3307	31.963	2.000	0.090	0.813
ID240648	240648	66	55.840	18.077	36.478	0	82	82	2	1	-10921639	93.000	86	48	180	1953	36.904	2.000	0.237	0.965
ID240655	240655	73	45.029	27.000	49.000	0	82	82	2	1	-10921639	136.619	143	54	227	2869	47.872	7.600	0.097	0.505
ID240654	240654	None	46.861	36.023	47.113	0	82	82	2	1	-10921639	134.857	134	80	215	2832	35.832	2.000	0.116	0.781
ID240653	240653	70	38.190	23.746	46.937	0	82	82	2	1	-10921639	116.143	119	52	185	2439	36.585	2.000	0.128	0.718
ID240652	240652	65	66.593	30.723	46.328	0	82	82	2	1	-10921639	207.190	204	145	255	4351	37.487	4.800	0.151	1.450
ID240635	240635	71	59.798	23.000	0.000	0	82	82	2	1	-10921639	70.048	55	18	163	1471	38.715	2.000	0.424	1.077
ID240639	240639	55	36.980	44.179	15.676	0	82	82	2	1	-10921639	87.000	87	52	137	1827	25.609	2.000	0.156	0.918
ID240638	240638	61	45.403	35.720	12.887	0	82	82	2	1	-10921639	81.762	80	45	150	1717	31.627	2.000	0.225	0.949
ID240637	240637	46	44.038	12.487	10.749	0	82	82	2	1	-10921639	56.143	53	16	104	1179	27.888	2.000	0.416	1.182
ID240636	240636	69	30.546	30.044	6.239	0	82	82	2	1	-10921639	75.238	81	36	111	1580	20.530	4.800	0.194	1.190
ID240555	240555	69	37.966	30.129	6.037	0	83	83	2	1	-10921639	78.238	77	34	115	1643	25.418	2.000	0.225	1.130
ID240554	240554	71	55.361	23.000	0.000	0	83	83	2	1	-10921639	79.238	77	27	137	1664	37.230	4.800	0.426	1.272
ID240559	240559	45	48.787	26.738	17.095	0	83	83	2	1	-10921639	230.857	243	156	255	4848	29.955	4.800	0.109	1.518
ID240558	240558	55	28.809	43.829	15.337	0	83	83	2	1	-10921639	64.286	58	34	112	1350	25.368	2.000	0.150	0.662
ID240557	240557	61	36.924	35.506	13.263	0	83	83	2	1	-10921639	76.905	71	37	142	1615	30.489	2.000	0.207	0.865
ID240556	240556	46	56.399	12.080	11.001	0	83	83	2	1	-10921639	59.238	52	22	138	1244	31.835	2.000	0.477	1.202
ID240563	240563	30	70.385	17.380	24.249	0	83	83	2	1	-10921639	197.810	202	119	255	4154	49.245	4.800	0.182	1.237
ID240562	240562	33	37.462	43.897	21.817	0	83	83	2	1	-10921639	156.190	154	94	215	3280	34.303	4.800	0.095	0.792
ID240561	240561	56	46.965	39.481	21.965	0	83	83	2	1	-10921639	217.905	230	163	255	4576	31.747	2.000	0.091	1.141
ID240560	240560	68	38.516	33.362	22.359	0	83	83	2	1	-10921639	228.667	238	174	255	4802	25.927	7.600	0.075	1.237
ID240567	240567	None	29.795	31.371	31.873	0	83	83	2	1	-10921639	183.524	183	136	225	3854	26.966	7.600	0.048	0.617
ID240566	240566	None	27.364	50.589	28.859	0	83	83	2	1	-10921639	70.810	66	46	109	1487	18.264	2.000	0.153	1.029
ID240565	240565	72	35.286	17.306	28.853	0	83	83	2	1	-10921639	121.952	130	45	215	2561	47.501	2.000	0.062	0.302
ID240564	240564	40	51.264	24.504	27.489	0	83	83	2	1	-10921639	205.381	199	144	255	4313	32.776	2.000	0.107	1.212
ID240571	240571	26	41.473	37.965	38.259	0	83	83	2	1	-10921639	203.095	196	164	255	4265	26.608	4.800	0.101	1.395
ID240570	240570	66	46.509	18.516	36.528	0	83	83	2	1	-10921639	82.714	71	40	149	1737	35.144	2.000	0.243	0.919
ID240569	240569	60	39.834	33.852	35.257	0	83	83	2	1	-10921639	213.952	213	148	255	4493	29.574	7.600	0.079	1.056
ID240568	240568	63	78.909	12.063	35.408	0	83	83	2	1	-10921639	112.714	103	59	204	2367	44.720	2.000	0.373	1.369
ID240574	240574	73	39.017	26.597	48.145	0	83	83	2	1	-10921639	162.048	170	77	227	3403	42.521	6.364	0.098	0.679
ID240573	240573	70	34.102	24.243	46.901	0	83	83	2	1	-10921639	112.286	105	45	190	2358	42.056	2.000	0.101	0.490
ID240572	240572	65	61.906	30.377	46.106	0	83	83	2	1	-10921639	219.905	236	155	255	4618	34.885	7.600	0.148	1.630
ID240675	240675	69	38.485	29.939	6.088	0	84	84	2	1	-10921639	75.095	68	28	122	1577	25.133	2.000	0.229	1.113
ID240674	240674	71	51.285	23.024	2.359	0	84	84	2	1	-10921639	66.286	61	26	141	1392	34.934	2.000	0.279	0.827
ID240679	240679	45	47.863	27.401	17.052	0	84	84	2	1	-10921639	233.429	243	187	255	4902	24.734	4.800	0.117	1.979
ID240678	240678	None	28.928	14.205	16.330	0	84	84	2	1	-10921639	48.952	45	17	91	1028	23.278	2.000	0.200	0.700
ID240677	240677	61	45.803	35.598	13.617	0	84	84	2	1	-10921639	77.095	66	35	180	1619	39.426	2.000	0.151	0.513
ID240676	240676	46	54.095	11.666	11.984	0	84	84	2	1	-10921639	63.619	55	23	131	1336	31.243	2.000	0.432	1.229
ID240683	240683	68	34.741	33.070	23.752	0	84	84	2	1	-10921639	229.857	236	198	255	4827	17.786	4.800	0.082	1.948
ID240682	240682	30	71.689	17.296	24.117	0	84	84	2	1	-10921639	198.857	207	90	255	4176	49.072	4.800	0.190	1.292
ID240681	240681	33	43.568	44.198	22.052	0	84	84	2	1	-10921639	151.810	157	99	215	3188	33.433	2.000	0.100	0.829
ID240680	240680	56	51.151	39.307	21.808	0	84	84	2	1	-10921639	220.381	228	160	255	4628	31.015	4.800	0.107	1.373
ID240687	240687	63	86.805	12.165	35.057	0	84	84	2	1	-10921639	130.286	124	68	208	2736	44.059	2.000	0.362	1.571
ID240686	240686	72	47.142	17.573	28.962	0	84	84	2	1	-10921639	141.381	142	67	217	2969	39.779	2.000	0.111	0.713
ID240685	240685	40	61.440	24.021	27.723	0	84	84	2	1	-10921639	201.190	212	117	255	4225	41.830	4.800	0.144	1.208
ID240684	240684	74	35.566	38.857	25.708	0	84	84	2	1	-10921639	206.810	204	119	255	4343	37.136	6.106	0.078	0.803
ID240691	240691	75	36.165	39.501	35.731	0	84	84	2	1	-10921639	143.333	153	61	225	3010	47.519	7.600	0.078	0.438
ID240690	240690	60	31.857	34.173	35.812	0	84	84	2	1	-10921639	207.286	212	151	245	4353	24.554	7.600	0.074	1.169
ID240689	240689	None	38.889	27.711	35.980	0	84	84	2	1	-10921639	162.476	157	111	212	3412	30.359	2.000	0.096	0.935
ID240688	240688	66	55.504	18.526	36.424	0	84	84	2	1	-10921639	95.762	98	45	170	2011	39.636	2.000	0.249	0.964
ID240694	240694	70	38.892	25.437	47.165	0	84	84	2	1	-10921639	136.714	131	67	236	2871	46.992	7.600	0.096	0.508
ID240693	240693	65	64.945	30.262	45.977	0	84	84	2	1	-10921639	225.857	240	162	255	4743	31.323	4.800	0.161	2.005
ID240692	240692	26	46.606	38.098	39.592	0	84	84	2	1	-10921639	191.333	187	142	255	4018	29.880	4.800	0.128	1.454
ID240707	240707	63	88.466	12.203	35.145	0	85	85	2	1	-10921639	130.524	115	64	232	2741	47.785	2.000	0.346	1.403
ID240706	240706	72	44.385	17.838	28.961	0	85	85	2	1	-10921639	149.333	156	80	201	3136	36.728	2.000	0.110	0.804
ID240705	240705	40	51.102	24.217	27.770	0	85	85	2	1	-10921639	194.667	199	120	241	4088	33.235	4.800	0.132	1.366
ID240704	240704	74	41.134	38.031	25.642	0	85	85	2	1	-10921639	218.238	225	157	255	4583	32.723	6.335	0.092	1.119
ID240711	240711	26	60.771	38.140	39.329	0	85	85	2	1	-10921639	212.048	212	143	255	4453	33.153	4.800	0.145	1.615
ID240710	240710	60	38.623	33.738	35.616	0	85	85	2	1	-10921639	214.571	221	154	255	4506	26.408	4.800	0.082	1.236
ID240709	240709	66	68.628	18.566	35.948	0	85	85	2	1	-10921639	108.667	110	43	195	2282	46.408	2.000	0.281	1.026
ID240708	240708	75	43.691	39.170	34.931	0	85	85	2	1	-10921639	155.143	170	61	217	3258	42.956	2.000	0.082	0.547
ID240713	240713	70	60.610	27.132	47.020	0	85	85	2	1	-10921639	184.524	171	94	255	3875	46.107	2.000	0.127	0.901
ID240712	240712	65	53.100	30.479	45.770	0	85	85	2	1	-10921639	215.238	214	161	255	4520	31.432	4.800	0.122	1.492
ID240695	240695	71	73.533	22.854	2.879	0	85	85	2	1	-10921639	80.286	60	32	186	1686	44.648	2.000	0.405	1.037
ID240699	240699	77	36.200	28.178	20.476	0	85	85	2	1	-10921639	229.095	234	176	255	4811	23.962	2.000	0.072	1.286
ID240698	240698	45	50.416	27.377	16.131	0	85	85	2	1	-10921639	216.714	222	164	255	4551	31.539	6.298	0.111	1.372
ID240697	240697	61	61.676	35.176	14.054	0	85	85	2	1	-10921639	104.810	100	43	212	2201	45.058	2.000	0.203	0.784
ID240696	240696	46	51.006	11.937	11.694	0	85	85	2	1	-10921639	70.571	67	32	135	1482	29.330	2.000	0.358	1.267
ID240703	240703	30	64.395	17.237	24.161	0	85	85	2	1	-10921639	183.286	181	87	251	3849	49.105	2.000	0.166	1.063
ID240702	240702	33	38.683	43.698	22.291	0	85	85	2	1	-10921639	151.714	141	81	220	3186	38.020	2.000	0.118	0.843
ID240701	240701	56	35.634	39.309	22.273	0	85	85	2	1	-10921639	204.048	209	141	255	4285	32.595	2.000	0.067	0.791
ID240700	240700	68	38.836	33.368	22.444	0	85	85	2	1	-10921639	223.857	226	158	255	4701	26.473	2.000	0.077	1.205
ID240673	240673	65	58.932	29.375	45.558	0	86	86	2	1	-10921639	216.190	214	150	255	4540	33.279	6.332	0.146	1.655
ID240672	240672	26	59.499	38.165	38.881	0	86	86	2	1	-10921639	203.857	202	144	255	4281	36.362	4.800	0.142	1.396
ID240659	240659	61	39.430	35.809	13.891	0	86	86	2	1	-10921639	89.762	88	24	141	1885	32.354	2.000	0.153	0.735
ID240658	240658	46	36.988	11.847	11.499	0	86	86	2	1	-10921639	61.381	58	15	104	1289	23.105	2.000	0.304	1.238
ID240657	240657	76	29.041	28.004	7.885	0	86	86	2	1	-10921639	87.524	94	51	118	1838	23.409	2.000	0.142	0.929
ID240656	240656	71	80.055	22.782	3.406	0	86	86	2	1	-10921639	81.524	67	14	177	1712	54.534	2.000	0.496	0.991
ID240663	240663	56	44.777	39.234	22.447	0	86	86	2	1	-10921639	202.429	204	118	255	4251	35.476	3.200	0.107	1.100
ID240662	240662	33	47.227	43.892	22.444	0	86	86	2	1	-10921639	146.333	154	68	218	3073	41.730	2.000	0.124	0.771
ID240661	240661	77	38.028	28.543	20.356	0	86	86	2	1	-10921639	228.286	236	169	255	4794	27.528	2.000	0.070	1.084
ID240660	240660	45	48.730	26.844	16.932	0	86	86	2	1	-10921639	229.095	236	181	255	4811	26.440	7.600	0.107	1.669
ID240667	240667	72	62.423	17.915	29.089	0	86	86	2	1	-10921639	165.524	176	86	244	3476	45.077	2.000	0.133	0.861
ID240666	240666	40	45.536	24.372	27.292	0	86	86	2	1	-10921639	200.762	206	139	239	4216	26.214	2.000	0.108	1.497
ID240665	240665	68	33.802	33.000	24.000	0	86	86	2	1	-10921639	215.619	214	162	253	4528	23.720	6.363	0.072	1.222
ID240664	240664	30	70.077	17.052	24.126	0	86	86	2	1	-10921639	195.381	200	105	255	4103	47.098	3.200	0.172	1.219
ID240671	240671	66	81.524	18.821	35.966	0	86	86	2	1	-10921639	126.000	131	66	237	2646	48.972	2.000	0.295	1.172
ID240670	240670	75	33.879	38.957	34.843	0	86	86	2	1	-10921639	155.571	167	66	221	3267	41.694	2.000	0.068	0.475
ID240669	240669	60	31.174	33.250	35.019	0	86	86	2	1	-10921639	208.333	209	158	255	4375	22.734	7.600	0.084	1.413
ID240668	240668	63	87.674	12.241	35.096	0	86	86	2	1	-10921639	138.143	131	81	227	2901	48.459	2.000	0.316	1.371
ID240615	240615	71	83.462	22.660	3.740	0	87	87	2	1	-10921639	85.762	78	27	214	1801	54.323	2.000	0.425	0.941
ID240619	240619	None	60.213	19.354	21.833	0	87	87	2	1	-10921639	199.571	215	93	255	4191	48.268	4.800	0.145	1.045
ID240618	240618	45	46.214	27.051	17.030	0	87	87	2	1	-10921639	226.095	228	171	255	4748	27.980	7.600	0.097	1.428
ID240617	240617	46	48.549	10.878	11.345	0	87	87	2	1	-10921639	61.619	52	20	135	1294	31.060	2.000	0.341	1.009
ID240616	240616	76	40.557	28.187	7.997	0	87	87	2	1	-10921639	93.905	94	49	147	1972	29.268	2.000	0.154	0.856
ID240623	240623	74	35.513	38.444	25.664	0	87	87	2	1	-10921639	215.048	215	144	255	4516	26.421	7.600	0.085	1.276
ID240622	240622	30	63.102	17.158	23.969	0	87	87	2	1	-10921639	198.810	215	120	255	4175	42.976	4.800	0.151	1.217
ID240621	240621	33	33.617	43.661	22.894	0	87	87	2	1	-10921639	130.476	129	64	183	2740	40.017	2.000	0.090	0.536
ID240620	240620	56	44.852	39.640	22.190	0	87	87	2	1	-10921639	193.476	190	124	255	4063	38.110	4.800	0.100	0.922
ID240627	240627	60	40.061	33.229	33.890	0	87	87	2	1	-10921639	207.810	206	149	249	4364	31.367	7.600	0.083	1.017
ID240626	240626	None	32.943	30.053	31.091	0	87	87	2	1	-10921639	175.048	176	128	224	3676	28.786	7.600	0.072	0.814
ID240625	240625	72	69.356	17.734	28.934	0	87	87	2	1	-10921639	174.381	174	107	255	3662	46.176	2.000	0.143	0.945
ID240624	240624	40	43.338	24.053	27.660	0	87	87	2	1	-10921639	187.048	192	102	234	3928	36.279	2.000	0.110	1.022
ID240631	240631	None	30.720	28.535	35.826	0	87	87	2	1	-10921639	153.286	161	90	202	3219	29.673	3.200	0.069	0.663
ID240630	240630	75	38.762	38.633	35.204	0	87	87	2	1	-10921639	151.667	168	59	219	3185	54.569	2.000	0.074	0.382
ID240629	240629	66	57.946	18.793	35.250	0	87	87	2	1	-10921639	126.905	113	80	195	2665	34.499	2.000	0.205	1.250
ID240628	240628	63	85.962	12.545	35.114	0	87	87	2	1	-10921639	154.429	145	91	245	3243	46.573	2.000	0.279	1.447
ID240634	240634	None	27.076	36.616	45.656	0	87	87	2	1	-10921639	122.619	128	56	179	2575	38.626	4.800	0.111	0.635
ID240633	240633	65	60.018	27.714	46.073	0	87	87	2	1	-10921639	210.381	208	154	255	4418	28.456	4.800	0.158	2.022
ID240632	240632	26	67.901	38.021	39.049	0	87	87	2	1	-10921639	209.048	214	135	255	4390	40.816	4.800	0.163	1.436
ID240739	240739	60	41.476	33.081	34.089	0	88	88	2	1	-10921639	213.905	211	149	255	4492	31.545	7.600	0.080	1.003
ID240738	240738	72	56.441	17.661	28.765	0	88	88	2	1	-10921639	175.381	174	107	253	3683	38.623	2.000	0.128	1.029
ID240737	240737	40	45.345	23.928	27.642	0	88	88	2	1	-10921639	184.762	190	113	253	3880	40.593	2.000	0.101	0.834
ID240736	240736	74	40.009	37.385	25.918	0	88	88	2	1	-10921639	223.095	226	160	255	4685	26.578	4.800	0.085	1.312
ID240743	240743	26	70.453	38.268	39.024	0	88	88	2	1	-10921639	213.286	220	128	255	4479	38.226	4.800	0.170	1.625
ID240742	240742	66	44.424	19.152	34.985	0	88	88	2	1	-10921639	116.333	118	61	190	2443	32.785	2.000	0.130	0.815
ID240741	240741	63	99.560	12.976	34.936	0	88	88	2	1	-10921639	161.714	154	88	255	3396	51.393	2.000	0.312	1.495
ID240740	240740	75	30.918	38.420	34.005	0	88	88	2	1	-10921639	161.143	173	88	226	3384	37.998	2.000	0.050	0.404
ID240745	240745	None	29.223	31.713	45.161	0	88	88	2	1	-10921639	190.381	188	134	236	3998	24.665	2.000	0.055	0.808
ID240744	240744	65	59.747	27.860	45.502	0	88	88	2	1	-10921639	210.048	215	151	255	4411	35.572	6.283	0.136	1.409
ID240731	240731	71	91.472	22.456	4.037	0	88	88	2	1	-10921639	94.286	68	27	232	1980	60.907	2.000	0.463	0.980
ID240735	240735	30	59.623	17.264	23.584	0	88	88	2	1	-10921639	197.095	201	111	255	4139	45.064	2.000	0.135	1.042
ID240734	240734	45	46.670	27.383	16.667	0	88	88	2	1	-10921639	225.143	231	171	255	4728	27.067	4.800	0.109	1.632
ID240733	240733	46	78.781	9.763	12.117	0	88	88	2	1	-10921639	89.333	81	32	195	1876	44.909	2.000	0.461	1.256
ID240732	240732	76	28.684	27.775	8.140	0	88	88	2	1	-10921639	87.143	93	40	123	1830	26.335	2.000	0.149	0.860
ID240715	240715	76	32.635	27.633	8.947	0	89	89	2	1	-10921639	96.810	100	40	141	2033	27.642	2.000	0.137	0.843
ID240714	240714	71	93.269	22.084	4.652	0	89	89	2	1	-10921639	104.143	86	28	215	2187	52.917	2.000	0.458	1.237
ID240719	240719	None	35.390	39.041	22.348	0	89	89	2	1	-10921639	194.238	195	137	249	4079	31.510	2.000	0.072	0.823
ID240718	240718	None	36.335	25.414	18.022	0	89	89	2	1	-10921639	206.238	213	137	255	4331	34.233	4.800	0.099	1.090
ID240717	240717	45	47.051	27.311	16.761	0	89	89	2	1	-10921639	224.190	224	186	255	4708	24.776	4.800	0.111	1.808
ID240716	240716	46	64.407	8.688	12.343	0	89	89	2	1	-10921639	77.286	61	35	161	1623	38.964	2.000	0.420	1.174
ID240723	240723	40	50.508	24.283	27.518	0	89	89	2	1	-10921639	193.476	194	126	255	4063	38.994	2.000	0.117	1.039
ID240722	240722	74	41.283	38.229	25.509	0	89	89	2	1	-10921639	219.143	224	148	255	4602	31.506	4.800	0.093	1.185
ID240721	240721	30	59.931	17.597	23.708	0	89	89	2	1	-10921639	221.381	231	155	255	4649	30.309	6.334	0.141	1.809
ID240720	240720	33	33.114	43.442	22.489	0	89	89	2	1	-10921639	131.762	139	54	181	2767	37.283	2.000	0.087	0.566
ID240727	240727	66	40.504	19.107	34.939	0	89	89	2	1	-10921639	117.429	110	78	168	2466	28.913	2.000	0.122	0.882
ID240726	240726	63	93.741	12.814	34.993	0	89	89	2	1	-10921639	162.286	148	97	238	3408	44.641	2.000	0.312	1.729
ID240725	240725	60	39.203	32.852	33.091	0	89	89	2	1	-10921639	192.000	198	128	237	4032	29.717	7.600	0.078	0.940
ID240724	240724	72	62.029	17.653	28.739	0	89	89	2	1	-10921639	177.571	186	106	255	3729	44.934	2.000	0.141	0.974
ID240730	240730	65	60.162	27.795	45.120	0	89	89	2	1	-10921639	212.381	205	161	255	4460	30.978	4.800	0.137	1.651
ID240729	240729	26	78.111	37.784	38.954	0	89	89	2	1	-10921639	209.857	230	110	255	4407	51.574	4.800	0.202	1.366
ID240728	240728	75	30.542	38.034	35.050	0	89	89	2	1	-10921639	167.381	179	91	245	3515	42.337	2.000	0.077	0.564
ID240747	240747	76	28.211	27.187	9.148	0	90	90	2	1	-10921639	88.429	97	42	122	1857	25.007	2.000	0.125	0.787
ID240746	240746	71	79.271	21.889	4.267	0	90	90	2	1	-10921639	86.857	67	26	193	1824	48.347	2.000	0.444	1.104
ID240751	240751	33	30.597	43.372	22.787	0	90	90	2	1	-10921639	140.524	153	91	183	2951	28.145	7.600	0.090	0.822
ID240750	240750	78	60.084	19.752	21.848	0	90	90	2	1	-10921639	212.429	219	120	255	4461	41.399	7.600	0.126	1.150
ID240749	240749	45	44.844	27.233	17.590	0	90	90	2	1	-10921639	222.714	227	175	255	4677	22.736	6.347	0.110	1.940
ID240748	240748	46	54.528	8.659	11.814	0	90	90	2	1	-10921639	88.857	85	35	135	1866	27.721	7.600	0.368	1.726
ID240755	240755	40	48.318	24.743	27.063	0	90	90	2	1	-10921639	210.524	217	138	255	4421	31.608	4.800	0.110	1.324
ID240754	240754	74	44.214	37.738	25.426	0	90	90	2	1	-10921639	234.048	243	174	255	4915	27.341	4.800	0.101	1.569
ID240753	240753	None	32.717	33.271	24.725	0	90	90	2	1	-10921639	219.143	221	163	255	4602	28.125	6.385	0.057	0.845
ID240752	240752	30	50.195	16.865	24.190	0	90	90	2	1	-10921639	202.476	217	125	255	4252	40.998	2.000	0.108	0.960
ID240759	240759	66	38.001	19.390	35.331	0	90	90	2	1	-10921639	126.714	129	96	163	2661	21.751	2.000	0.129	1.334
ID240758	240758	63	72.628	12.534	35.112	0	90	90	2	1	-10921639	145.762	132	92	221	3061	37.108	2.000	0.242	1.531
ID240757	240757	60	42.145	30.884	31.909	0	90	90	2	1	-10921639	206.714	201	157	255	4341	28.031	4.800	0.094	1.271
ID240756	240756	72	60.795	17.823	28.185	0	90	90	2	1	-10921639	199.524	204	150	255	4190	35.930	2.000	0.127	1.253
ID240761	240761	65	49.358	28.060	44.866	0	90	90	2	1	-10921639	216.810	217	169	251	4553	24.145	4.800	0.127	2.026
ID240760	240760	26	71.190	37.800	38.985	0	90	90	2	1	-10921639	199.190	217	113	255	4183	48.586	2.000	0.171	1.200
ID240771	240771	40	29.426	23.679	27.161	0	91	91	2	1	-10921639	196.333	194	157	250	4123	25.394	6.279	0.075	1.073
ID240770	240770	74	42.225	37.724	25.575	0	91	91	2	1	-10921639	228.952	243	162	255	4808	30.147	4.800	0.099	1.370
ID240769	240769	30	47.963	17.178	24.251	0	91	91	2	1	-10921639	204.190	214	128	250	4288	37.795	4.800	0.114	1.104
ID240768	240768	33	31.031	42.932	22.701	0	91	91	2	1	-10921639	139.905	147	79	202	2938	36.603	2.000	0.091	0.641
ID240775	240775	75	38.116	37.917	35.254	0	91	91	2	1	-10921639	166.762	175	81	253	3502	47.174	2.000	0.072	0.472
ID240774	240774	63	72.363	12.592	34.818	0	91	91	2	1	-10921639	147.000	142	97	246	3087	38.404	2.000	0.219	1.374
ID240773	240773	60	44.709	32.279	32.763	0	91	91	2	1	-10921639	215.286	217	158	255	4521	33.709	7.600	0.091	1.069
ID240772	240772	72	47.927	17.645	28.526	0	91	91	2	1	-10921639	179.143	166	113	245	3762	40.015	2.000	0.100	0.812
ID240779	240779	80	37.052	31.851	44.888	0	91	91	2	1	-10921639	180.238	180	118	234	3785	30.916	6.416	0.080	0.861
ID240778	240778	65	59.189	27.815	44.995	0	91	91	2	1	-10921639	207.429	212	151	255	4356	30.474	4.800	0.141	1.683
ID240777	240777	26	73.555	37.807	38.950	0	91	91	2	1	-10921639	192.476	200	91	255	4042	55.197	2.000	0.170	1.015
ID240776	240776	66	34.554	19.176	35.582	0	91	91	2	1	-10921639	119.429	116	65	164	2508	24.756	6.083	0.135	1.145
ID240763	240763	76	37.435	27.067	9.172	0	91	91	2	1	-10921639	96.619	96	45	143	2029	28.889	2.000	0.150	0.875
ID240762	240762	71	80.856	21.722	3.838	0	91	91	2	1	-10921639	88.571	75	27	194	1860	48.794	2.000	0.438	1.105
ID240767	240767	None	33.755	39.493	21.827	0	91	91	2	1	-10921639	198.095	200	151	255	4160	30.684	4.800	0.076	0.910
ID240766	240766	78	52.452	19.620	21.961	0	91	91	2	1	-10921639	203.000	213	126	255	4263	37.275	7.600	0.112	1.095
ID240765	240765	45	47.837	26.824	17.507	0	91	91	2	1	-10921639	229.762	232	187	255	4825	22.320	6.273	0.107	1.997
ID240764	240764	46	54.137	8.254	11.556	0	91	91	2	1	-10921639	93.476	102	35	139	1963	32.259	4.800	0.347	1.494
ID240783	240783	45	47.226	26.572	17.660	0	92	92	2	1	-10921639	225.429	232	187	255	4734	26.007	4.800	0.099	1.562
ID240782	240782	46	53.405	9.291	11.717	0	92	92	2	1	-10921639	105.762	109	58	141	2221	25.830	7.600	0.318	1.977
ID240781	240781	76	33.217	26.923	9.798	0	92	92	2	1	-10921639	115.429	123	68	168	2424	29.310	2.000	0.128	0.895
ID240780	240780	71	71.844	20.999	3.778	0	92	92	2	1	-10921639	92.381	77	51	181	1940	36.549	2.000	0.411	1.474
ID240787	240787	74	43.947	38.695	25.338	0	92	92	2	1	-10921639	232.905	253	183	255	4891	27.484	4.800	0.097	1.494
ID240786	240786	30	49.010	17.292	23.791	0	92	92	2	1	-10921639	193.857	195	134	255	4071	38.130	4.800	0.120	1.092
ID240785	240785	33	42.860	43.016	22.964	0	92	92	2	1	-10921639	155.000	170	79	209	3255	42.029	2.000	0.118	0.780
ID240784	240784	78	38.507	19.636	21.456	0	92	92	2	1	-10921639	172.286	180	94	249	3618	45.415	7.600	0.062	0.444
ID240791	240791	63	70.794	12.741	35.038	0	92	92	2	1	-10921639	148.810	138	98	209	3125	34.607	2.000	0.241	1.669
ID240790	240790	60	47.892	31.668	32.050	0	92	92	2	1	-10921639	214.810	225	147	255	4511	36.794	2.000	0.100	1.064
ID240789	240789	72	58.411	17.914	28.874	0	92	92	2	1	-10921639	180.286	180	118	243	3786	37.601	2.000	0.131	1.113
ID240788	240788	40	43.400	24.666	27.113	0	92	92	2	1	-10921639	212.095	209	161	253	4454	26.655	4.800	0.098	1.420
ID240795	240795	80	44.912	30.650	44.234	0	92	92	2	1	-10921639	190.190	189	129	236	3994	31.253	3.200	0.092	1.026
ID240794	240794	26	72.891	37.626	38.870	0	92	92	2	1	-10921639	193.381	206	87	255	4061	59.477	2.000	0.176	0.973
ID240793	240793	66	35.274	18.864	37.699	0	92	92	2	1	-10921639	104.238	109	54	148	2189	30.015	2.000	0.140	0.853
ID240792	240792	75	42.505	37.664	35.160	0	92	92	2	1	-10921639	184.143	195	86	255	3867	50.745	4.800	0.104	0.684
ID240796	240796	65	48.827	27.046	44.989	0	92	92	2	1	-10921639	186.286	194	106	252	3912	34.666	6.084	0.116	1.121
ID240832	240832	65	48.831	26.977	45.794	0	93	93	2	1	-10921639	184.952	193	107	247	3884	36.956	6.344	0.110	0.994
ID240815	240815	46	39.130	10.280	11.729	0	93	93	2	1	-10921639	100.095	105	60	132	2102	20.258	4.800	0.244	1.936
ID240814	240814	71	70.363	21.053	3.782	0	93	93	2	1	-10921639	98.048	88	55	187	2059	34.893	2.000	0.384	1.558
ID240819	240819	45	47.056	26.653	18.188	0	93	93	2	1	-10921639	222.286	230	174	255	4668	26.289	4.800	0.098	1.509
ID240818	240818	82	28.135	33.034	15.530	0	93	93	2	1	-10921639	137.905	141	79	182	2896	28.114	2.000	0.067	0.615
ID240817	240817	81	42.342	11.193	14.812	0	93	93	2	1	-10921639	79.095	80	29	135	1661	33.480	2.000	0.239	0.912
ID240816	240816	76	29.513	27.929	11.885	0	93	93	2	1	-10921639	145.429	148	85	171	3054	25.169	4.800	0.095	1.004
ID240823	240823	74	43.809	38.186	25.343	0	93	93	2	1	-10921639	239.429	249	193	255	5028	20.370	4.800	0.104	2.217
ID240822	240822	30	60.111	17.192	23.943	0	93	93	2	1	-10921639	197.000	206	128	255	4137	41.549	2.000	0.134	1.122
ID240821	240821	33	44.681	43.064	22.771	0	93	93	2	1	-10921639	156.048	162	78	209	3277	43.925	2.000	0.117	0.745
ID240820	240820	78	49.061	20.073	21.832	0	93	93	2	1	-10921639	202.190	209	139	252	4246	35.034	7.600	0.114	1.178
ID240827	240827	63	71.545	12.519	35.399	0	93	93	2	1	-10921639	150.571	143	100	225	3162	38.832	4.800	0.235	1.477
ID240826	240826	60	39.986	32.023	33.039	0	93	93	2	1	-10921639	222.333	230	164	255	4669	27.429	2.000	0.077	1.160
ID240825	240825	72	61.229	18.076	29.100	0	93	93	2	1	-10921639	184.810	177	116	255	3881	39.763	2.000	0.139	1.137
ID240824	240824	None	30.453	34.387	26.014	0	93	93	2	1	-10921639	214.381	209	160	255	4502	28.022	4.800	0.058	0.843
ID240831	240831	80	49.192	30.374	44.194	0	93	93	2	1	-10921639	210.619	212	161	255	4423	24.681	6.251	0.113	1.734
ID240830	240830	26	64.684	37.348	39.125	0	93	93	2	1	-10921639	220.905	228	136	255	4639	38.478	4.800	0.149	1.486
ID240829	240829	66	27.542	19.734	36.097	0	93	93	2	1	-10921639	114.000	116	79	145	2394	20.169	4.800	0.125	1.259
ID240828	240828	75	46.328	37.969	35.020	0	93	93	2	1	-10921639	194.524	217	109	249	4085	42.924	2.000	0.103	0.849
ID240866	240866	65	58.115	27.449	46.073	0	94	94	2	1	-10921639	189.286	198	99	255	3975	43.948	2.000	0.141	1.067
ID240865	240865	80	44.116	30.672	43.903	0	94	94	2	1	-10921639	198.810	201	141	252	4175	30.101	4.800	0.101	1.210
ID240864	240864	26	64.158	37.275	38.846	0	94	94	2	1	-10921639	218.048	227	124	255	4579	40.489	4.800	0.155	1.447
ID240851	240851	82	30.752	32.614	15.281	0	94	94	2	1	-10921639	119.381	135	53	185	2507	41.141	2.000	0.077	0.416
ID240850	240850	76	29.120	27.457	9.953	0	94	94	2	1	-10921639	115.952	113	78	162	2435	24.398	4.800	0.115	0.979
ID240849	240849	71	49.742	20.890	3.956	0	94	94	2	1	-10921639	91.714	90	49	141	1926	25.677	2.000	0.291	1.610
ID240855	240855	33	68.314	42.719	22.672	0	94	94	2	1	-10921639	164.952	186	67	255	3464	55.186	2.000	0.164	0.844
ID240854	240854	78	48.394	20.071	21.809	0	94	94	2	1	-10921639	192.905	200	131	246	4051	33.889	7.600	0.107	1.104
ID240853	240853	45	42.992	26.918	18.643	0	94	94	2	1	-10921639	223.095	233	179	255	4685	22.913	4.800	0.106	1.868
ID240852	240852	81	45.812	11.288	15.724	0	94	94	2	1	-10921639	78.714	88	21	131	1653	36.588	2.000	0.271	0.918
ID240859	240859	72	64.233	17.992	29.112	0	94	94	2	1	-10921639	184.810	177	129	251	3881	40.113	2.000	0.139	1.123
ID240858	240858	40	45.488	24.314	26.923	0	94	94	2	1	-10921639	212.429	212	149	255	4461	28.361	4.800	0.108	1.458
ID240857	240857	74	46.158	38.641	25.687	0	94	94	2	1	-10921639	210.095	214	136	255	4412	39.757	6.119	0.095	0.916
ID240856	240856	30	64.884	16.806	24.045	0	94	94	2	1	-10921639	190.857	187	130	255	4008	40.608	2.000	0.143	1.173
ID240863	240863	66	29.226	19.741	35.968	0	94	94	2	1	-10921639	110.571	104	66	162	2322	25.353	2.000	0.111	0.871
ID240862	240862	75	44.512	38.135	34.940	0	94	94	2	1	-10921639	202.857	213	122	255	4260	40.883	4.800	0.099	0.895
ID240861	240861	63	64.076	12.876	35.310	0	94	94	2	1	-10921639	138.857	132	80	221	2916	37.510	2.000	0.195	1.206
ID240860	240860	60	33.958	32.663	33.086	0	94	94	2	1	-10921639	206.905	196	161	255	4345	29.395	6.421	0.052	0.694
ID240803	240803	30	59.434	16.763	24.050	0	95	95	2	1	-10921639	178.143	183	112	249	3741	41.252	2.000	0.136	1.032
ID240802	240802	33	72.612	42.747	22.725	0	95	95	2	1	-10921639	171.048	168	80	255	3592	59.077	2.000	0.172	0.851
ID240801	240801	78	48.651	20.111	21.750	0	95	95	2	1	-10921639	186.571	198	115	240	3918	38.064	7.600	0.101	0.896
ID240800	240800	45	51.354	26.609	18.218	0	95	95	2	1	-10921639	231.095	251	175	255	4853	28.034	4.800	0.118	1.737
ID240807	240807	None	31.240	30.029	31.593	0	95	95	2	1	-10921639	202.333	202	148	255	4249	28.836	4.800	0.067	0.884
ID240806	240806	72	56.831	17.882	29.106	0	95	95	2	1	-10921639	178.190	181	125	230	3742	33.639	3.200	0.134	1.255
ID240805	240805	40	30.438	24.486	27.274	0	95	95	2	1	-10921639	202.429	206	153	245	4251	24.689	4.800	0.073	1.113
ID240804	240804	74	44.650	39.621	26.083	0	95	95	2	1	-10921639	208.762	207	139	255	4384	36.866	4.800	0.100	1.031
ID240811	240811	26	68.692	37.305	39.133	0	95	95	2	1	-10921639	228.048	247	137	255	4789	35.671	4.800	0.175	1.907
ID240810	240810	63	73.520	13.008	35.360	0	95	95	2	1	-10921639	150.333	138	98	230	3157	40.978	2.000	0.236	1.399
ID240809	240809	75	47.585	37.287	34.477	0	95	95	2	1	-10921639	211.571	231	134	255	4443	43.073	4.800	0.098	0.873
ID240808	240808	60	34.890	32.969	33.338	0	95	95	2	1	-10921639	218.238	214	150	255	4583	30.815	2.000	0.061	0.815
ID240813	240813	65	53.189	27.151	45.856	0	95	95	2	1	-10921639	186.095	190	104	252	3908	37.032	7.600	0.130	1.160
ID240812	240812	80	29.655	30.182	43.426	0	95	95	2	1	-10921639	190.619	193	141	236	4003	21.775	4.800	0.075	1.221
ID240799	240799	81	41.028	12.615	17.674	0	95	95	2	1	-10921639	65.190	64	28	138	1369	31.951	2.000	0.216	0.725
ID240798	240798	46	30.856	10.825	12.205	0	95	95	2	1	-10921639	74.905	79	51	104	1573	16.134	4.800	0.226	1.712
ID240797	240797	71	44.122	20.915	4.365	0	95	95	2	1	-10921639	90.714	93	52	134	1905	25.188	4.800	0.262	1.496
ID240835	240835	46	33.140	12.065	12.803	0	96	96	2	1	-10921639	80.762	83	53	106	1696	15.962	4.800	0.238	1.948
ID240834	240834	76	34.561	27.144	9.577	0	96	96	2	1	-10921639	111.429	111	79	149	2340	21.780	7.600	0.126	1.144
ID240833	240833	71	46.528	20.913	4.549	0	96	96	2	1	-10921639	102.190	100	69	144	2146	23.517	2.000	0.233	1.640
ID240839	240839	33	72.131	42.596	22.947	0	96	96	2	1	-10921639	182.286	199	62	255	3828	64.383	7.600	0.173	0.836
ID240838	240838	78	40.296	20.346	21.486	0	96	96	2	1	-10921639	165.810	167	77	249	3482	48.803	7.600	0.080	0.505
ID240837	240837	45	45.717	26.670	19.674	0	96	96	2	1	-10921639	236.476	240	182	255	4966	22.151	4.800	0.107	2.067
ID240836	240836	81	34.946	12.766	18.020	0	96	96	2	1	-10921639	70.714	67	24	129	1485	26.807	2.000	0.170	0.766
ID240843	240843	72	62.821	18.043	28.795	0	96	96	2	1	-10921639	181.238	181	106	241	3806	41.708	2.000	0.135	1.036
ID240842	240842	40	47.831	24.446	26.968	0	96	96	2	1	-10921639	217.714	225	163	255	4572	32.226	4.800	0.102	1.253
ID240841	240841	74	38.692	38.413	25.303	0	96	96	2	1	-10921639	230.571	238	190	255	4842	22.947	4.800	0.075	1.407
ID240840	240840	30	45.287	16.814	23.773	0	96	96	2	1	-10921639	176.143	182	116	233	3699	32.463	7.600	0.110	1.076
ID240847	240847	26	64.973	37.810	39.145	0	96	96	2	1	-10921639	217.429	243	129	255	4566	42.799	4.800	0.162	1.419
ID240846	240846	63	72.671	12.863	35.720	0	96	96	2	1	-10921639	152.905	149	92	245	3211	39.642	2.000	0.228	1.433
ID240845	240845	75	45.346	37.594	34.423	0	96	96	2	1	-10921639	188.714	207	85	255	3963	56.640	2.000	0.084	0.517
ID240844	240844	60	28.810	33.324	34.188	0	96	96	2	1	-10921639	215.048	221	160	255	4516	28.725	7.600	0.043	0.621
ID240848	240848	65	46.182	28.172	45.887	0	96	96	2	1	-10921639	187.000	188	124	237	3927	32.370	6.279	0.120	1.240
ID240867	240867	71	47.773	21.234	5.103	0	97	97	2	1	-10921639	96.286	97	47	138	2022	26.978	2.000	0.261	1.476
ID240871	240871	45	47.950	27.561	18.148	0	97	97	2	1	-10921639	230.810	251	156	255	4847	32.126	4.800	0.108	1.395
ID240870	240870	81	47.667	12.898	17.949	0	97	97	2	1	-10921639	81.143	73	32	156	1704	34.166	2.000	0.179	0.720
ID240869	240869	46	39.670	12.513	12.172	0	97	97	2	1	-10921639	83.429	84	42	131	1752	22.378	2.000	0.242	1.453
ID240868	240868	76	32.252	27.381	10.143	0	97	97	2	1	-10921639	107.714	107	58	153	2262	25.854	7.600	0.119	0.889
ID240875	240875	74	43.291	38.688	25.257	0	97	97	2	1	-10921639	234.952	249	182	255	4934	25.376	7.600	0.102	1.715
ID240874	240874	30	44.834	17.485	23.884	0	97	97	2	1	-10921639	170.810	166	102	252	3587	42.801	2.000	0.088	0.644
ID240873	240873	33	73.397	42.143	22.493	0	97	97	2	1	-10921639	200.952	201	91	255	4220	56.348	4.800	0.194	1.159
ID240872	240872	78	45.354	20.175	22.102	0	97	97	2	1	-10921639	192.000	192	138	255	4032	35.134	7.600	0.109	1.074
ID240879	240879	60	29.571	33.045	33.716	0	97	97	2	1	-10921639	216.810	218	168	255	4553	25.565	7.600	0.047	0.756
ID240878	240878	72	55.660	17.868	28.886	0	97	97	2	1	-10921639	172.619	183	110	231	3625	34.733	2.000	0.133	1.169
ID240877	240877	40	50.628	24.134	27.299	0	97	97	2	1	-10921639	232.714	245	176	255	4887	25.763	4.800	0.124	1.998
ID240876	240876	84	27.773	35.129	25.799	0	97	97	2	1	-10921639	210.000	206	151	255	4410	29.216	6.152	0.052	0.707
ID240883	240883	80	36.956	28.756	43.130	0	97	97	2	1	-10921639	180.429	180	125	240	3789	26.866	2.000	0.078	0.976
ID240882	240882	26	53.760	37.375	39.234	0	97	97	2	1	-10921639	229.857	255	164	255	4827	31.964	4.800	0.116	1.498
ID240881	240881	63	78.178	12.814	35.390	0	97	97	2	1	-10921639	155.429	155	96	232	3264	41.893	2.000	0.250	1.484
ID240880	240880	75	53.490	37.914	34.457	0	97	97	2	1	-10921639	207.810	232	112	255	4364	50.096	2.000	0.113	0.840
ID240884	240884	65	40.732	27.314	46.059	0	97	97	2	1	-10921639	165.762	173	107	214	3481	32.956	7.600	0.106	0.964
ID240899	240899	None	30.974	31.322	36.186	0	98	98	2	1	-10921639	192.524	202	123	245	4043	36.608	2.000	0.048	0.480
ID240898	240898	63	74.165	13.385	35.699	0	98	98	2	1	-10921639	156.571	149	77	249	3288	46.989	4.800	0.235	1.270
ID240897	240897	75	44.288	37.614	34.605	0	98	98	2	1	-10921639	211.143	227	145	255	4434	41.153	2.000	0.085	0.802
ID240896	240896	72	47.313	17.962	29.175	0	98	98	2	1	-10921639	169.524	171	126	214	3560	29.229	3.200	0.114	1.185
ID240903	240903	65	41.116	27.565	46.658	0	98	98	2	1	-10921639	157.571	167	99	218	3309	38.065	6.304	0.107	0.800
ID240902	240902	None	34.998	30.846	46.100	0	98	98	2	1	-10921639	159.667	167	94	226	3353	35.854	7.600	0.094	0.766
ID240901	240901	80	31.959	28.857	43.818	0	98	98	2	1	-10921639	181.905	179	153	226	3820	20.157	7.600	0.077	1.297
ID240900	240900	26	53.680	36.997	39.310	0	98	98	2	1	-10921639	224.095	251	158	255	4706	36.737	2.000	0.116	1.268
ID240887	240887	46	29.162	12.460	11.928	0	98	98	2	1	-10921639	61.905	68	26	99	1300	21.879	2.000	0.215	1.001
ID240886	240886	76	28.233	27.069	9.913	0	98	98	2	1	-10921639	100.952	102	62	144	2120	22.745	7.600	0.096	0.779
ID240885	240885	71	47.039	20.994	5.489	0	98	98	2	1	-10921639	95.762	99	35	150	2011	34.671	4.800	0.260	1.138
ID240891	240891	33	68.731	42.241	22.600	0	98	98	2	1	-10921639	218.619	226	141	255	4591	34.608	4.800	0.183	1.954
ID240890	240890	78	36.073	20.226	22.466	0	98	98	2	1	-10921639	191.619	202	116	251	4024	41.263	7.600	0.081	0.695
ID240889	240889	45	47.260	27.300	17.189	0	98	98	2	1	-10921639	220.238	224	154	255	4625	33.574	4.800	0.112	1.316
ID240888	240888	81	48.362	12.660	17.331	0	98	98	2	1	-10921639	78.810	71	30	150	1655	33.790	2.000	0.246	0.922
ID240895	240895	40	46.826	24.394	27.840	0	98	98	2	1	-10921639	218.667	240	132	255	4592	41.795	7.600	0.090	0.860
ID240894	240894	84	37.667	35.132	26.542	0	98	98	2	1	-10921639	211.714	218	138	255	4446	33.021	2.000	0.069	0.832
ID240893	240893	74	37.156	39.071	25.678	0	98	98	2	1	-10921639	215.000	219	131	255	4515	36.010	2.000	0.074	0.819
ID240892	240892	30	40.986	17.637	23.632	0	98	98	2	1	-10921639	189.524	193	137	251	3980	32.352	2.000	0.086	0.925
ID240907	240907	45	46.461	27.311	16.963	0	99	99	2	1	-10921639	204.857	189	134	255	4302	36.595	2.000	0.091	0.937
ID240906	240906	81	43.710	12.412	16.336	0	99	99	2	1	-10921639	75.905	72	23	143	1594	33.553	2.000	0.259	0.930
ID240905	240905	46	30.692	12.768	11.992	0	99	99	2	1	-10921639	67.905	62	33	113	1426	21.066	2.000	0.185	1.005
ID240904	240904	71	45.982	21.342	5.437	0	99	99	2	1	-10921639	92.762	93	34	136	1948	34.177	4.800	0.273	1.163
ID240911	240911	30	38.495	16.364	23.796	0	99	99	2	1	-10921639	140.143	137	88	238	2943	37.880	2.000	0.110	0.734
ID240910	240910	33	74.779	42.134	22.303	0	99	99	2	1	-10921639	216.476	245	123	255	4546	50.856	4.800	0.189	1.352
ID240909	240909	78	32.963	20.000	22.000	0	99	99	2	1	-10921639	183.714	182	124	236	3858	34.912	7.600	0.082	0.797
ID240908	240908	None	36.430	28.000	20.000	0	99	99	2	1	-10921639	227.857	234	182	255	4785	22.544	6.178	0.085	1.577
ID240915	240915	72	38.740	18.010	29.248	0	99	99	2	1	-10921639	158.524	155	119	218	3329	26.669	2.000	0.093	1.014
ID240914	240914	40	43.020	24.533	27.708	0	99	99	2	1	-10921639	233.381	241	150	255	4901	28.959	7.600	0.100	1.461
ID240913	240913	74	37.021	38.775	25.675	0	99	99	2	1	-10921639	211.952	209	134	255	4451	37.239	2.000	0.071	0.757
ID240912	240912	84	29.979	34.455	25.988	0	99	99	2	1	-10921639	213.667	219	158	255	4487	24.109	2.000	0.058	0.970
ID240919	240919	26	59.970	37.248	39.208	0	99	99	2	1	-10921639	221.667	237	144	255	4655	34.936	3.200	0.131	1.474
ID240918	240918	63	60.342	13.118	35.505	0	99	99	2	1	-10921639	149.048	155	78	218	3130	36.644	4.800	0.203	1.374
ID240917	240917	75	56.301	38.139	34.100	0	99	99	2	1	-10921639	203.048	213	125	255	4264	42.210	2.000	0.101	0.881
ID240916	240916	None	37.647	31.233	32.206	0	99	99	2	1	-10921639	210.476	213	156	255	4420	31.041	2.000	0.065	0.823
ID240920	240920	65	48.644	27.238	45.847	0	99	99	2	1	-10921639	163.048	168	86	222	3424	36.800	7.600	0.134	1.049
ID240931	240931	75	46.985	38.063	34.239	0	100	100	2	1	-10921639	198.238	214	116	247	4163	43.312	2.000	0.095	0.796
ID240930	240930	85	28.066	35.055	34.832	0	100	100	2	1	-10921639	229.000	230	196	255	4809	20.182	7.600	0.046	0.988
ID240929	240929	40	41.561	24.368	27.966	0	100	100	2	1	-10921639	217.905	232	149	255	4576	35.188	7.600	0.076	0.878
ID240928	240928	74	38.124	37.932	25.499	0	100	100	2	1	-10921639	226.000	232	173	255	4746	26.782	7.600	0.067	1.057
ID240935	240935	65	50.833	26.992	45.611	0	100	100	2	1	-10921639	174.762	180	111	238	3670	35.964	4.800	0.141	1.202
ID240934	240934	26	55.713	37.193	39.174	0	100	100	2	1	-10921639	219.190	228	153	255	4603	35.716	2.000	0.114	1.254
ID240933	240933	None	28.221	35.055	34.832	0	100	100	2	1	-10921639	229.000	230	196	255	4809	20.182	7.600	0.046	0.988
ID240932	240932	63	72.415	13.151	35.312	0	100	100	2	1	-10921639	153.952	149	97	230	3233	40.629	2.000	0.210	1.317
ID240936	240936	None	39.223	30.528	46.817	0	100	100	2	1	-10921639	144.905	155	73	195	3043	42.008	2.000	0.107	0.668
ID240923	240923	81	54.400	11.915	14.895	0	100	100	2	1	-10921639	82.333	77	36	153	1729	35.073	2.000	0.260	0.968
ID240922	240922	46	34.804	12.935	11.288	0	100	100	2	1	-10921639	70.095	65	28	122	1472	25.840	2.000	0.196	0.891
ID240921	240921	71	41.999	22.335	5.645	0	100	100	2	1	-10921639	89.857	86	49	137	1887	25.595	4.800	0.253	1.417
ID240927	240927	30	35.466	16.725	23.901	0	100	100	2	1	-10921639	164.429	171	104	213	3453	33.108	7.600	0.083	0.764
ID240926	240926	33	67.611	42.169	22.301	0	100	100	2	1	-10921639	220.048	237	132	255	4621	41.486	4.800	0.171	1.545
ID240925	240925	78	39.376	19.865	22.262	0	100	100	2	1	-10921639	190.714	194	135	245	4005	30.156	2.000	0.086	1.002
ID240924	240924	45	47.179	27.760	16.469	0	100	100	2	1	-10921639	203.286	204	139	255	4269	36.707	2.000	0.103	1.030
ID240967	240967	71	35.498	22.542	5.625	0	101	101	2	1	-10921639	76.381	72	42	112	1604	21.470	2.000	0.223	1.299
ID240971	240971	33	67.937	42.622	22.824	0	101	101	2	1	-10921639	202.095	215	113	255	4244	50.605	7.600	0.160	1.099
ID240970	240970	45	53.194	27.984	17.050	0	101	101	2	1	-10921639	214.667	217	150	255	4508	32.483	2.000	0.108	1.287
ID240969	240969	81	40.341	11.785	14.428	0	101	101	2	1	-10921639	72.190	69	23	131	1516	32.542	2.000	0.217	0.792
ID240968	240968	46	44.383	13.128	10.959	0	101	101	2	1	-10921639	71.048	65	27	128	1492	28.965	2.000	0.247	0.973
ID240975	240975	None	29.517	17.722	29.051	0	101	101	2	1	-10921639	153.095	156	119	183	3215	20.077	2.000	0.081	1.142
ID240974	240974	40	40.898	24.264	27.722	0	101	101	2	1	-10921639	225.333	233	147	255	4732	31.108	2.000	0.084	1.127
ID240973	240973	74	41.350	38.460	25.671	0	101	101	2	1	-10921639	223.810	236	153	255	4700	32.855	4.800	0.104	1.278
ID240972	240972	30	30.107	16.173	23.895	0	101	101	2	1	-10921639	136.048	132	85	193	2857	30.996	2.000	0.085	0.691
ID240979	240979	63	43.571	13.162	35.714	0	101	101	2	1	-10921639	135.095	131	86	185	2837	27.291	4.800	0.158	1.354
ID240978	240978	75	39.360	37.891	34.153	0	101	101	2	1	-10921639	189.333	190	106	255	3976	38.565	2.000	0.074	0.675
ID240977	240977	85	32.612	34.000	34.000	0	101	101	2	1	-10921639	219.238	225	153	255	4604	28.950	2.000	0.056	0.808
ID240976	240976	86	28.995	29.369	32.119	0	101	101	2	1	-10921639	207.857	212	158	243	4365	25.539	6.269	0.060	0.923
ID240981	240981	65	43.748	26.740	45.671	0	101	101	2	1	-10921639	169.429	173	113	206	3558	26.634	7.600	0.126	1.419
ID240980	240980	26	50.856	37.273	38.630	0	101	101	2	1	-10921639	215.571	208	141	255	4527	36.433	7.600	0.125	1.311
ID240947	240947	87	36.032	28.095	43.390	0	102	102	2	1	-10921639	167.571	166	113	204	3519	23.103	6.356	0.095	1.262
ID240946	240946	26	44.062	37.459	39.016	0	102	102	2	1	-10921639	202.143	200	157	239	4245	26.377	4.800	0.113	1.550
ID240945	240945	75	33.276	36.166	35.026	0	102	102	2	1	-10921639	220.857	227	185	255	4638	20.665	4.800	0.089	1.750
ID240944	240944	86	31.380	31.636	32.733	0	102	102	2	1	-10921639	204.286	206	150	255	4290	27.352	4.800	0.065	0.918
ID240948	240948	65	35.581	28.591	45.678	0	102	102	2	1	-10921639	158.857	166	99	200	3336	29.932	4.800	0.112	1.072
ID240939	240939	81	39.722	12.084	13.866	0	102	102	2	1	-10921639	68.714	62	24	129	1443	29.679	2.000	0.226	0.853
ID240938	240938	46	42.810	13.111	11.094	0	102	102	2	1	-10921639	69.571	65	27	131	1461	29.785	2.000	0.240	0.904
ID240937	240937	71	33.877	22.079	5.208	0	102	102	2	1	-10921639	66.476	68	33	113	1396	20.870	7.600	0.258	1.306
ID240943	240943	40	45.758	24.327	27.860	0	102	102	2	1	-10921639	217.476	227	149	255	4567	34.782	2.000	0.086	0.990
ID240942	240942	74	27.802	38.737	25.744	0	102	102	2	1	-10921639	185.667	190	117	237	3899	32.862	3.200	0.059	0.625
ID240941	240941	33	61.884	42.430	22.313	0	102	102	2	1	-10921639	201.667	205	112	252	4235	33.519	4.800	0.153	1.594
ID240940	240940	45	35.959	28.001	15.935	0	102	102	2	1	-10921639	182.667	188	129	230	3836	25.492	3.200	0.084	1.113
ID240963	240963	None	29.403	34.994	33.814	0	103	103	2	1	-10921639	194.095	204	150	225	4076	21.725	7.600	0.060	1.011
ID240962	240962	40	42.223	24.164	27.744	0	103	103	2	1	-10921639	205.762	202	160	255	4321	29.821	2.000	0.081	1.034
ID240961	240961	74	29.138	38.829	25.355	0	103	103	2	1	-10921639	192.619	195	155	227	4045	22.180	2.000	0.059	0.964
ID240960	240960	33	49.007	42.690	22.359	0	103	103	2	1	-10921639	180.286	188	120	232	3786	35.539	4.800	0.139	1.238
ID240966	240966	87	29.331	28.199	43.082	0	103	103	2	1	-10921639	154.619	155	123	189	3247	19.833	7.600	0.098	1.387
ID240965	240965	26	34.919	37.000	39.000	0	103	103	2	1	-10921639	186.190	194	129	234	3910	27.316	4.800	0.102	1.261
ID240964	240964	75	27.989	37.755	34.601	0	103	103	2	1	-10921639	174.143	174	116	214	3657	30.753	6.225	0.072	0.763
ID240959	240959	46	33.101	13.442	11.257	0	103	103	2	1	-10921639	59.333	64	21	103	1246	25.588	6.292	0.283	1.023
ID240958	240958	71	30.161	21.959	5.392	0	103	103	2	1	-10921639	56.857	62	26	92	1194	19.440	3.200	0.270	1.242
ID240951	240951	None	30.142	27.173	19.402	0	104	104	2	1	-10921639	190.190	187	157	247	3994	21.551	2.000	0.073	1.204
ID240950	240950	46	30.123	12.665	12.063	0	104	104	2	1	-10921639	55.095	55	28	87	1157	16.480	4.800	0.329	1.654
ID240949	240949	71	27.723	21.660	5.948	0	104	104	2	1	-10921639	55.571	51	30	79	1167	15.138	4.800	0.269	1.556
ID240955	240955	75	33.577	36.527	34.140	0	104	104	2	1	-10921639	187.333	186	147	218	3934	22.310	4.800	0.097	1.486
ID240954	240954	40	34.614	25.091	27.090	0	104	104	2	1	-10921639	205.619	205	160	252	4318	23.878	4.800	0.070	1.120
ID240953	240953	None	27.413	16.040	23.770	0	104	104	2	1	-10921639	120.571	125	68	157	2532	27.527	3.200	0.100	0.798
ID240952	240952	33	42.525	42.837	22.581	0	104	104	2	1	-10921639	163.524	163	118	207	3434	27.167	4.800	0.128	1.369
ID240957	240957	26	33.428	37.766	38.386	0	104	104	2	1	-10921639	168.000	180	104	213	3528	30.690	6.357	0.086	0.867
ID240956	240956	None	27.372	13.015	35.780	0	104	104	2	1	-10921639	107.952	112	77	145	2267	20.156	6.131	0.112	1.083
ID240987	240987	75	29.394	33.614	34.091	0	105	105	2	1	-10921639	180.524	186	142	212	3791	21.844	3.200	0.064	1.000
ID240986	240986	40	34.594	24.549	27.177	0	105	105	2	1	-10921639	202.238	196	171	249	4247	17.615	4.800	0.080	1.708
ID240985	240985	33	33.835	42.630	23.053	0	105	105	2	1	-10921639	150.238	151	104	194	3155	25.661	7.600	0.109	1.147
ID240988	240988	26	38.814	37.704	38.890	0	105	105	2	1	-10921639	150.143	158	83	207	3153	35.821	7.600	0.118	0.882
ID240983	240983	75	28.114	35.997	33.951	0	106	106	2	1	-10921639	173.190	171	145	209	3637	18.630	6.341	0.076	1.319
ID240982	240982	33	32.343	41.794	22.963	0	106	106	2	1	-10921639	159.143	161	123	206	3342	20.725	7.600	0.100	1.398
ID240984	240984	26	36.601	36.571	39.229	0	106	106	2	1	-10921639	159.095	168	83	196	3341	32.345	4.800	0.117	1.030
ID240989	240989	26	35.710	37.439	38.598	0	107	107	2	1	-10921639	146.667	149	86	190	3080	29.922	4.800	0.116	1.021
ID240991	240991	None	29.438	28.614	46.869	0	108	108	2	1	-10921639	113.857	123	56	141	2391	23.572	4.800	0.135	1.149
ID240990	240990	26	37.206	37.682	37.767	0	108	108	2	1	-10921639	138.810	149	71	180	2915	37.735	4.800	0.139	0.899
ID240993	240993	26	38.074	37.601	37.859	0	109	109	2	1	-10921639	127.000	135	65	177	2667	37.378	2.000	0.126	0.758
ID240992	240992	88	29.231	36.085	34.798	0	109	109	2	1	-10921639	162.571	161	126	193	3414	18.015	7.600	0.089	1.476
ID240995	240995	None	30.597	28.764	28.418	0	110	110	2	1	-10921639	180.048	180	136	240	3781	24.547	2.000	0.063	0.872
ID240994	240994	89	27.123	32.226	20.041	0	110	110	2	1	-10921639	163.143	164	116	189	3426	17.261	4.800	0.083	1.452
ID240996	240996	88	34.957	35.708	35.895	0	110	110	2	1	-10921639	169.952	173	111	206	3569	24.677	7.600	0.118	1.459
ID240998	240998	88	32.969	37.062	36.949	0	111	111	2	1	-10921639	146.857	149	104	192	3084	26.505	4.800	0.132	1.294
ID240997	240997	89	30.247	30.944	19.749	0	111	111	2	1	-10921639	164.857	163	134	196	3462	18.911	2.000	0.078	1.257
ID241003	241003	88	44.164	36.558	36.987	0	112	112	2	1	-10921639	151.857	158	93	209	3189	36.222	7.600	0.161	1.165
ID241002	241002	None	28.826	28.925	31.180	0	112	112	2	1	-10921639	168.857	169	134	194	3546	17.536	3.200	0.076	1.362
ID241001	241001	90	30.549	41.053	21.861	0	112	112	2	1	-10921639	124.143	125	77	158	2607	22.164	4.800	0.127	1.266
ID241004	241004	None	27.003	28.496	43.083	0	112	112	2	1	-10921639	121.476	120	87	156	2551	19.745	7.600	0.107	1.185
ID240999	240999	90	31.242	40.663	23.195	0	113	113	2	1	-10921639	123.286	130	79	168	2589	25.935	7.600	0.125	1.058
ID241000	241000	88	37.005	36.898	37.369	0	113	113	2	1	-10921639	134.095	145	75	173	2816	29.370	6.109	0.140	1.123
ID241008	241008	None	28.555	27.025	43.994	0	114	114	2	1	-10921639	106.810	109	78	135	2243	16.857	4.800	0.151	1.662
ID241007	241007	88	30.792	36.772	36.984	0	114	114	2	1	-10921639	129.095	137	77	177	2711	27.805	4.800	0.130	1.070
ID241006	241006	None	29.206	30.112	32.450	0	114	114	2	1	-10921639	163.667	161	131	201	3437	18.087	7.600	0.074	1.245
ID241005	241005	90	30.426	40.171	23.401	0	114	114	2	1	-10921639	128.286	135	80	157	2694	21.230	7.600	0.115	1.249
ID241011	241011	88	38.997	36.191	37.110	0	115	115	2	1	-10921639	141.190	143	105	175	2965	21.672	4.800	0.149	1.688
ID241010	241010	90	30.085	39.923	23.307	0	115	115	2	1	-10921639	122.095	126	84	168	2564	23.824	6.302	0.119	1.094
ID241009	241009	None	29.960	29.851	17.628	0	115	115	2	1	-10921639	149.429	144	115	182	3138	21.103	4.800	0.104	1.333
ID241013	241013	None	32.049	27.879	43.652	0	116	116	2	1	-10921639	99.476	96	64	138	2089	18.705	7.600	0.163	1.492
ID241012	241012	88	38.054	36.677	37.614	0	116	116	2	1	-10921639	113.762	119	42	174	2389	36.705	2.000	0.145	0.784
ID241017	241017	88	32.564	36.803	37.022	0	117	117	2	1	-10921639	117.048	123	69	167	2458	25.212	4.800	0.141	1.146
ID241016	241016	None	27.573	17.244	24.064	0	117	117	2	1	-10921639	87.286	88	35	126	1833	27.056	3.200	0.132	0.752
ID241015	241015	88	27.675	36.996	37.575	0	118	118	2	1	-10921639	112.000	115	45	160	2352	30.635	4.800	0.102	0.679
ID241014	241014	None	32.157	23.630	25.183	0	118	118	2	1	-10921639	163.476	164	115	199	3433	22.010	2.000	0.085	1.169
ID241019	241019	88	35.694	37.132	37.770	0	119	119	2	1	-10921639	109.762	118	58	145	2305	30.126	2.000	0.143	0.910
ID241018	241018	None	28.633	40.587	22.436	0	119	119	2	1	-10921639	92.286	97	42	131	1938	29.885	4.800	0.142	0.767
ID241021	241021	None	28.957	28.410	42.298	0	120	120	2	1	-10921639	86.429	91	43	115	1815	19.916	4.800	0.160	1.194
ID241020	241020	88	31.360	36.851	37.532	0	120	120	2	1	-10921639	102.524	110	47	151	2153	33.529	2.000	0.125	0.679
ID241023	241023	None	33.907	34.979	35.196	0	121	121	2	1	-10921639	148.714	144	123	188	3123	18.623	7.600	0.115	1.646
ID241022	241022	None	27.349	30.832	19.627	0	121	121	2	1	-10921639	157.476	163	112	192	3307	17.606	4.800	0.090	1.484
ID241024	241024	88	28.943	36.907	37.507	0	121	121	2	1	-10921639	105.048	104	59	161	2206	32.206	2.000	0.120	0.698
ID241025	241025	88	32.289	36.702	37.421	0	122	122	2	1	-10921639	114.095	125	56	151	2396	27.682	4.800	0.139	1.004
ID241027	241027	None	31.162	38.105	24.182	0	123	123	2	1	-10921639	134.667	131	84	173	2828	21.039	4.800	0.107	1.237
ID241026	241026	92	30.622	31.128	20.009	0	123	123	2	1	-10921639	146.571	142	100	193	3078	24.049	2.000	0.072	0.814
ID241028	241028	88	33.121	36.091	36.847	0	123	123	2	1	-10921639	121.714	115	74	190	2556	29.396	4.800	0.128	0.939
ID241030	241030	88	28.868	37.084	37.517	0	124	124	2	1	-10921639	100.048	102	46	142	2101	28.260	2.000	0.129	0.810
ID241029	241029	92	29.681	33.144	21.200	0	124	124	2	1	-10921639	149.857	151	93	187	3147	25.182	6.093	0.083	0.908
ID241031	241031	93	32.553	38.244	24.692	0	125	125	2	1	-10921639	136.190	136	93	171	2860	23.670	7.600	0.099	1.037
ID241033	241033	88	40.769	37.078	37.885	0	126	126	2	1	-10921639	111.524	107	65	173	2342	34.407	2.000	0.163	0.908
ID241032	241032	93	29.364	38.158	24.592	0	126	126	2	1	-10921639	132.190	135	88	186	2776	21.913	4.800	0.099	1.086
ID241034	241034	88	36.127	36.175	36.990	0	127	127	2	1	-10921639	120.190	123	68	154	2524	26.679	3.200	0.145	1.140
ID241038	241038	88	31.794	35.937	37.321	0	128	128	2	1	-10921639	114.714	119	62	154	2409	25.484	6.374	0.130	1.035
ID241035	241035	88	32.878	36.248	36.708	0	130	130	2	1	-10921639	110.571	105	68	154	2322	23.991	2.000	0.132	1.077
ID241037	241037	88	27.972	36.577	36.940	0	131	131	2	1	-10921639	97.095	96	60	161	2039	26.004	4.800	0.146	0.949
ID241036	241036	None	27.040	28.992	19.651	0	131	131	2	1	-10921639	155.095	157	130	187	3257	15.940	6.043	0.081	1.462
ID241041	241041	94	34.915	35.776	35.905	0	134	134	2	1	-10921639	125.429	125	84	164	2634	23.101	4.800	0.142	1.349
ID241042	241042	94	28.122	36.610	37.090	0	135	135	2	1	-10921639	100.762	104	65	150	2116	25.341	4.800	0.140	0.980
ID241039	241039	None	31.358	37.404	25.489	0	136	136	2	1	-10921639	140.762	137	109	180	2956	19.162	6.298	0.093	1.244
ID241040	241040	94	29.405	35.716	36.383	0	136	136	2	1	-10921639	113.571	117	68	151	2385	22.031	7.600	0.125	1.146
ID241051	241051	None	27.008	31.397	19.838	0	137	137	2	1	-10921639	150.905	149	123	173	3169	15.678	4.800	0.085	1.509
ID241043	241043	None	32.629	36.569	37.019	0	139	139	2	1	-10921639	102.857	113	45	142	2160	27.108	4.800	0.160	1.049
ID241045	241045	95	32.701	36.290	36.512	0	141	141	2	1	-10921639	105.952	105	59	141	2225	25.850	4.800	0.148	1.060
ID241044	241044	None	27.781	24.846	26.792	0	141	141	2	1	-10921639	138.905	138	102	174	2917	17.017	2.000	0.091	1.356
ID241050	241050	95	28.469	36.987	37.924	0	142	142	2	1	-10921639	86.048	85	53	147	1807	28.079	3.200	0.133	0.718
ID241049	241049	None	29.238	34.294	34.227	0	142	142	2	1	-10921639	139.476	143	118	167	2929	14.180	7.600	0.111	1.969
ID241048	241048	96	28.446	37.445	24.779	0	142	142	2	1	-10921639	142.238	147	103	177	2987	21.009	7.600	0.102	1.251
ID241053	241053	95	32.762	36.538	36.912	0	143	143	2	1	-10921639	97.238	94	36	149	2042	32.967	2.000	0.158	0.806
ID241052	241052	96	28.297	38.358	22.559	0	143	143	2	1	-10921639	128.429	122	86	155	2697	18.707	4.800	0.123	1.503
ID241047	241047	95	30.311	36.109	37.020	0	144	144	2	1	-10921639	104.429	107	62	153	2193	25.978	4.800	0.131	0.932
ID241046	241046	None	33.869	33.427	33.154	0	144	144	2	1	-10921639	145.571	143	113	195	3057	19.653	2.000	0.087	1.191
ID241054	241054	95	32.519	36.287	37.215	0	145	145	2	1	-10921639	105.952	107	69	150	2225	22.780	4.800	0.142	1.158
ID241069	241069	None	28.084	34.923	33.678	0	146	146	2	1	-10921639	137.286	134	109	180	2883	21.319	7.600	0.097	1.134
ID241068	241068	97	27.035	37.464	24.622	0	146	146	2	1	-10921639	140.952	144	111	175	2960	15.481	6.146	0.090	1.510
ID241055	241055	98	29.444	17.021	17.114	0	147	147	2	1	-10921639	51.714	43	28	105	1086	22.714	2.000	0.208	0.784
ID241057	241057	None	27.814	36.374	36.924	0	147	147	2	1	-10921639	101.286	106	65	136	2127	22.989	7.600	0.111	0.878
ID241056	241056	97	31.597	37.965	24.884	0	147	147	2	1	-10921639	130.095	135	100	160	2732	20.357	4.800	0.125	1.420
ID241067	241067	99	27.614	33.241	33.441	0	148	148	2	1	-10921639	148.143	148	117	183	3111	18.475	7.600	0.091	1.338
ID241066	241066	97	36.626	38.005	25.145	0	148	148	2	1	-10921639	140.476	136	102	180	2950	22.923	4.800	0.135	1.461
ID241065	241065	98	29.623	17.460	17.192	0	148	148	2	1	-10921639	60.333	56	26	115	1267	23.773	2.000	0.229	0.947
ID241073	241073	99	32.535	33.449	32.904	0	149	149	2	1	-10921639	145.333	148	103	185	3052	21.013	4.800	0.111	1.386
ID241072	241072	97	41.550	37.646	25.510	0	149	149	2	1	-10921639	136.905	144	74	196	2875	35.477	6.293	0.136	0.925
ID241071	241071	98	31.108	17.449	17.488	0	149	149	2	1	-10921639	65.000	65	28	113	1365	26.107	2.000	0.228	0.923
ID241070	241070	100	30.635	23.836	7.663	0	149	149	2	1	-10921639	58.048	52	26	91	1219	17.554	2.000	0.264	1.379
ID241059	241059	98	30.342	17.418	17.618	0	150	150	2	1	-10921639	73.619	74	33	129	1546	24.387	2.000	0.185	0.944
ID241058	241058	100	38.400	23.247	8.044	0	150	150	2	1	-10921639	66.000	65	35	116	1386	20.809	2.000	0.289	1.421
ID241063	241063	None	27.411	19.416	34.045	0	150	150	2	1	-10921639	71.524	72	30	119	1502	25.394	7.600	0.138	0.683
ID241062	241062	99	29.113	33.955	33.351	0	150	150	2	1	-10921639	150.810	153	103	185	3167	19.052	4.800	0.089	1.299
ID241061	241061	97	34.496	37.958	25.551	0	150	150	2	1	-10921639	136.619	141	58	187	2869	30.912	4.800	0.128	1.004
ID241060	241060	None	28.850	31.847	19.721	0	150	150	2	1	-10921639	149.238	147	118	179	3134	17.871	4.800	0.096	1.460
ID241064	241064	None	28.493	43.305	39.048	0	150	150	2	1	-10921639	48.619	47	26	92	1021	18.680	2.000	0.237	0.997
ID241091	241091	98	28.915	17.734	17.603	0	151	151	2	1	-10921639	80.286	80	48	123	1686	20.105	2.000	0.146	1.015
ID241090	241090	100	41.706	23.452	7.881	0	151	151	2	1	-10921639	82.571	75	55	125	1734	20.255	4.800	0.277	1.766
ID241094	241094	None	31.355	28.858	44.239	0	151	151	2	1	-10921639	66.143	64	39	100	1389	17.321	2.000	0.216	1.354
ID241093	241093	None	31.279	36.176	36.135	0	151	151	2	1	-10921639	113.905	115	72	153	2392	21.705	4.800	0.125	1.168
ID241092	241092	99	33.177	32.001	32.666	0	151	151	2	1	-10921639	147.762	145	103	213	3103	26.674	4.800	0.086	0.874
ID241075	241075	98	30.769	17.653	16.920	0	152	152	2	1	-10921639	74.048	77	43	122	1555	20.863	2.000	0.146	0.904
ID241074	241074	100	27.033	24.065	8.353	0	152	152	2	1	-10921639	73.524	73	49	105	1544	16.198	4.800	0.196	1.486
ID241079	241079	99	29.056	31.973	31.969	0	152	152	2	1	-10921639	154.857	157	117	188	3252	21.606	2.000	0.079	1.051
ID241078	241078	97	32.543	38.254	24.906	0	152	152	2	1	-10921639	138.714	143	91	167	2913	22.444	6.098	0.115	1.270
ID241077	241077	None	32.443	38.699	23.174	0	152	152	2	1	-10921639	121.952	134	58	167	2561	31.679	7.600	0.124	0.847
ID241076	241076	101	34.823	45.442	20.292	0	152	152	2	1	-10921639	67.619	68	34	106	1420	19.863	4.800	0.257	1.393
ID241081	241081	102	27.691	42.768	39.395	0	152	152	2	1	-10921639	52.714	53	23	93	1107	20.732	2.000	0.207	0.873
ID241080	241080	103	31.560	19.244	33.891	0	152	152	2	1	-10921639	87.381	96	46	122	1835	24.543	2.000	0.153	0.947
ID241115	241115	101	30.146	45.103	19.984	0	153	153	2	1	-10921639	66.381	68	40	102	1394	18.699	4.800	0.236	1.355
ID241114	241114	None	28.922	32.441	19.948	0	153	153	2	1	-10921639	149.000	151	106	182	3129	18.727	7.600	0.102	1.478
ID241113	241113	100	34.583	25.510	7.085	0	153	153	2	1	-10921639	75.810	74	27	135	1592	31.181	4.800	0.214	0.858
ID241119	241119	102	37.407	42.261	39.124	0	153	153	2	1	-10921639	59.524	53	28	104	1250	23.708	2.000	0.268	1.061
ID241118	241118	99	28.049	34.166	33.522	0	153	153	2	1	-10921639	150.190	153	117	174	3154	16.949	7.600	0.101	1.619
ID241117	241117	103	36.087	19.124	34.303	0	153	153	2	1	-10921639	94.333	94	60	155	1981	21.613	7.600	0.163	1.226
ID241116	241116	97	46.893	38.007	24.285	0	153	153	2	1	-10921639	150.524	150	105	196	3161	26.871	4.800	0.168	1.611
ID241089	241089	102	31.991	41.876	38.428	0	154	154	2	1	-10921639	58.857	56	20	109	1236	25.650	2.000	0.217	0.819
ID241088	241088	None	29.647	35.515	36.582	0	154	154	2	1	-10921639	109.048	110	54	163	2290	31.641	2.000	0.115	0.709
ID241083	241083	None	37.172	27.765	15.391	0	154	154	2	1	-10921639	117.429	123	49	175	2466	34.324	2.000	0.140	0.840
ID241082	241082	100	33.581	26.680	6.205	0	154	154	2	1	-10921639	54.286	49	17	118	1140	29.435	2.000	0.196	0.605
ID241087	241087	103	34.579	19.524	34.463	0	154	154	2	1	-10921639	108.857	107	84	150	2286	17.965	2.000	0.141	1.498
ID241086	241086	99	30.019	33.405	33.174	0	154	154	2	1	-10921639	160.476	157	136	209	3370	17.264	7.600	0.079	1.361
ID241085	241085	97	46.560	38.388	23.367	0	154	154	2	1	-10921639	157.619	158	106	206	3310	24.003	4.800	0.170	1.905
ID241084	241084	101	37.992	44.653	19.897	0	154	154	2	1	-10921639	77.571	88	39	120	1629	24.039	4.800	0.266	1.357
ID241095	241095	100	28.227	28.524	4.783	0	155	155	2	1	-10921639	42.571	35	14	90	894	21.276	2.000	0.269	0.847
ID241099	241099	97	50.004	38.515	24.455	0	155	155	2	1	-10921639	159.952	160	105	213	3359	32.999	4.800	0.165	1.376
ID241098	241098	101	49.324	44.922	20.141	0	155	155	2	1	-10921639	84.952	80	33	147	1784	33.110	2.000	0.274	1.103
ID241097	241097	104	32.243	17.762	16.912	0	155	155	2	1	-10921639	95.190	96	65	139	1999	18.168	4.800	0.151	1.372
ID241096	241096	105	29.071	24.085	8.935	0	155	155	2	1	-10921639	75.571	73	47	103	1587	15.276	4.800	0.208	1.701
ID241103	241103	102	32.742	41.154	37.900	0	155	155	2	1	-10921639	75.571	68	39	125	1587	24.361	2.000	0.194	1.008
ID241102	241102	103	27.562	19.752	34.807	0	155	155	2	1	-10921639	98.810	103	46	137	2075	22.730	2.000	0.110	0.861
ID241101	241101	99	27.094	34.610	34.113	0	155	155	2	1	-10921639	142.952	139	102	195	3002	23.194	7.600	0.095	1.071
ID241100	241100	None	31.406	31.911	32.012	0	155	155	2	1	-10921639	162.000	162	126	200	3402	23.124	2.000	0.066	0.863
ID241123	241123	None	30.698	31.786	20.174	0	156	156	2	1	-10921639	139.810	144	104	174	2936	23.105	7.600	0.100	1.096
ID241122	241122	106	50.504	27.456	15.804	0	156	156	2	1	-10921639	149.048	142	94	205	3130	31.448	2.000	0.140	1.165
ID241121	241121	104	31.187	16.623	16.012	0	156	156	2	1	-10921639	84.381	86	59	115	1772	20.079	2.000	0.152	1.108
ID241120	241120	105	35.762	23.759	9.011	0	156	156	2	1	-10921639	88.905	90	51	117	1867	19.227	4.800	0.235	1.761
ID241127	241127	107	28.761	27.239	34.241	0	156	156	2	1	-10921639	152.619	153	99	201	3205	22.071	4.800	0.075	0.963
ID241126	241126	103	30.745	19.340	34.024	0	156	156	2	1	-10921639	100.048	102	60	142	2101	23.301	2.000	0.140	1.055
ID241125	241125	97	48.098	38.028	24.481	0	156	156	2	1	-10921639	168.714	163	132	219	3543	25.028	4.800	0.145	1.709
ID241124	241124	101	35.306	45.012	20.581	0	156	156	2	1	-10921639	77.905	73	41	111	1636	25.754	2.000	0.203	1.022
ID241130	241130	108	44.320	30.625	40.503	0	156	156	2	1	-10921639	134.238	135	77	190	2819	32.901	4.800	0.171	1.189
ID241129	241129	102	31.019	42.373	38.141	0	156	156	2	1	-10921639	66.619	61	34	112	1399	21.782	2.000	0.169	0.883
ID241128	241128	99	36.467	34.620	33.613	0	156	156	2	1	-10921639	153.238	149	103	199	3218	26.050	7.600	0.112	1.186
ID241107	241107	103	29.393	19.669	34.458	0	157	157	2	1	-10921639	104.667	103	58	145	2198	20.802	2.000	0.118	1.065
ID241106	241106	97	48.491	38.264	24.327	0	157	157	2	1	-10921639	187.000	187	139	234	3927	26.228	7.600	0.137	1.716
ID241105	241105	101	34.428	45.372	20.316	0	157	157	2	1	-10921639	79.524	73	28	134	1670	28.619	2.000	0.172	0.814
ID241104	241104	106	53.944	27.562	16.016	0	157	157	2	1	-10921639	160.619	158	94	245	3373	37.694	2.000	0.132	0.992
ID241111	241111	102	39.528	42.295	37.948	0	157	157	2	1	-10921639	87.524	90	40	141	1838	29.410	4.800	0.206	1.018
ID241110	241110	109	32.152	38.408	37.953	0	157	157	2	1	-10921639	111.476	116	72	153	2341	23.647	2.000	0.115	0.973
ID241109	241109	107	30.501	27.034	37.033	0	157	157	2	1	-10921639	139.238	143	77	185	2924	30.506	6.373	0.070	0.600
ID241108	241108	99	33.649	34.347	33.756	0	157	157	2	1	-10921639	160.333	158	132	222	3367	21.572	4.800	0.077	1.060
ID241112	241112	108	40.554	31.391	40.460	0	157	157	2	1	-10921639	148.905	153	111	193	3127	22.873	4.800	0.130	1.500
ID241139	241139	109	36.215	38.474	37.774	0	158	158	2	1	-10921639	111.286	115	52	171	2337	27.968	2.000	0.131	0.919
ID241138	241138	107	42.742	27.056	36.609	0	158	158	2	1	-10921639	155.476	174	64	217	3265	41.471	6.000	0.110	0.745
ID241137	241137	103	29.311	20.066	34.659	0	158	158	2	1	-10921639	98.238	96	43	145	2063	27.181	3.200	0.127	0.814
ID241136	241136	None	29.749	43.135	25.022	0	158	158	2	1	-10921639	112.381	109	69	154	2360	30.480	2.000	0.081	0.552
ID241141	241141	108	41.290	30.766	40.995	0	158	158	2	1	-10921639	138.905	148	69	180	2917	29.501	4.800	0.146	1.203
ID241140	241140	102	48.213	42.035	38.672	0	158	158	2	1	-10921639	91.619	91	35	154	1924	34.120	2.000	0.238	1.032
ID241131	241131	110	47.496	21.273	1.275	0	158	158	2	1	-10921639	80.333	77	23	156	1687	39.259	6.339	0.348	1.056
ID241135	241135	97	67.787	38.781	22.860	0	158	158	2	1	-10921639	190.143	193	125	255	3993	33.513	7.600	0.179	1.726
ID241134	241134	101	37.634	45.559	20.330	0	158	158	2	1	-10921639	85.762	85	37	143	1801	32.559	2.000	0.192	0.850
ID241133	241133	106	57.453	27.814	16.228	0	158	158	2	1	-10921639	174.000	171	126	250	3654	35.574	2.000	0.136	1.172
ID241132	241132	111	29.791	32.430	2.946	0	158	158	2	1	-10921639	51.000	47	22	94	1071	20.007	2.000	0.233	0.963
ID241187	241187	107	34.160	26.599	35.229	0	159	159	2	1	-10921639	173.476	169	138	201	3643	18.846	7.600	0.106	1.766
ID241186	241186	103	31.067	20.059	33.955	0	159	159	2	1	-10921639	102.905	110	59	143	2161	25.805	2.000	0.110	0.788
ID241185	241185	None	30.867	33.750	33.419	0	159	159	2	1	-10921639	168.238	164	110	212	3533	25.153	4.800	0.084	1.037
ID241184	241184	113	32.519	21.268	24.905	0	159	159	2	1	-10921639	132.524	131	78	185	2783	28.748	2.000	0.093	0.788
ID241190	241190	108	51.083	31.359	40.774	0	159	159	2	1	-10921639	148.714	153	83	192	3123	33.776	4.800	0.193	1.427
ID241189	241189	102	59.759	42.457	38.875	0	159	159	2	1	-10921639	110.381	104	47	204	2318	40.209	2.000	0.274	1.180
ID241188	241188	109	48.727	38.965	37.992	0	159	159	2	1	-10921639	127.190	135	71	170	2671	32.337	2.000	0.187	1.238
ID241179	241179	110	59.394	21.000	1.000	0	159	159	2	1	-10921639	94.381	90	33	174	1982	42.469	4.800	0.375	1.212
ID241183	241183	97	58.524	38.947	22.580	0	159	159	2	1	-10921639	213.429	214	161	255	4482	31.104	4.800	0.157	1.865
ID241182	241182	101	51.315	44.849	20.303	0	159	159	2	1	-10921639	117.667	113	52	174	2471	41.944	2.000	0.193	0.906
ID241181	241181	106	62.994	27.900	16.096	0	159	159	2	1	-10921639	190.333	181	143	250	3997	33.778	2.000	0.153	1.498
ID241180	241180	111	35.549	33.400	1.967	0	159	159	2	1	-10921639	68.762	61	37	125	1444	25.367	2.000	0.214	0.954
ID241171	241171	101	66.110	44.944	20.501	0	160	160	2	1	-10921639	145.000	138	85	225	3045	44.541	2.000	0.205	1.108
ID241170	241170	106	55.960	27.696	16.126	0	160	160	2	1	-10921639	196.905	190	135	255	4135	35.880	2.000	0.125	1.220
ID241169	241169	112	40.551	32.326	14.707	0	160	160	2	1	-10921639	130.095	136	74	198	2732	37.203	2.000	0.100	0.636
ID241168	241168	111	41.161	33.599	1.989	0	160	160	2	1	-10921639	79.667	79	36	136	1673	31.412	2.000	0.187	0.801
ID241175	241175	107	46.456	27.066	35.708	0	160	160	2	1	-10921639	161.048	167	91	220	3382	35.843	2.000	0.120	0.966
ID241174	241174	None	52.218	38.255	24.641	0	160	160	2	1	-10921639	194.381	185	118	251	4082	34.975	2.000	0.113	1.125
ID241173	241173	113	30.066	21.199	24.820	0	160	160	2	1	-10921639	135.095	137	80	161	2837	23.255	2.000	0.094	0.998
ID241172	241172	97	64.041	39.093	22.281	0	160	160	2	1	-10921639	184.714	185	99	255	3879	46.902	2.000	0.138	0.955
ID241178	241178	108	49.620	31.726	39.598	0	160	160	2	1	-10921639	154.952	166	74	215	3254	39.284	4.800	0.165	1.117
ID241177	241177	102	64.701	41.632	38.087	0	160	160	2	1	-10921639	131.048	135	64	213	2752	46.963	2.000	0.217	0.997
ID241176	241176	109	61.835	38.954	37.995	0	160	160	2	1	-10921639	158.857	173	85	215	3336	41.879	4.800	0.213	1.330
ID241167	241167	110	50.768	21.058	1.620	0	160	160	2	1	-10921639	81.524	72	26	163	1712	39.092	2.000	0.221	0.754
ID241155	241155	111	50.089	33.211	2.376	0	161	161	2	1	-10921639	95.952	94	52	157	2015	30.618	2.000	0.219	1.125
ID241154	241154	110	67.759	20.628	2.181	0	161	161	2	1	-10921639	94.810	79	45	193	1991	44.037	2.000	0.275	0.930
ID241159	241159	101	57.030	44.812	20.511	0	161	161	2	1	-10921639	135.714	135	74	198	2850	38.886	2.000	0.199	1.158
ID241158	241158	106	67.413	27.866	16.158	0	161	161	2	1	-10921639	210.857	204	162	255	4428	33.611	3.200	0.153	1.664
ID241157	241157	112	33.710	32.289	15.059	0	161	161	2	1	-10921639	143.857	145	79	189	3021	32.701	2.000	0.097	0.781
ID241156	241156	114	29.139	24.788	10.779	0	161	161	2	1	-10921639	130.381	131	96	169	2738	19.330	7.600	0.097	1.191
ID241163	241163	107	41.078	26.690	35.366	0	161	161	2	1	-10921639	170.286	177	131	207	3576	20.531	4.800	0.133	1.945
ID241162	241162	None	27.069	33.694	32.529	0	161	161	2	1	-10921639	162.048	155	119	212	3403	22.272	4.800	0.067	0.908
ID241161	241161	113	40.860	22.062	24.337	0	161	161	2	1	-10921639	152.571	149	98	199	3204	27.116	2.000	0.119	1.195
ID241160	241160	97	63.084	39.262	22.533	0	161	161	2	1	-10921639	204.905	200	156	255	4303	32.862	4.800	0.155	1.673
ID241166	241166	108	49.056	31.443	39.991	0	161	161	2	1	-10921639	158.143	162	110	205	3321	30.411	4.800	0.177	1.560
ID241165	241165	102	77.075	41.774	37.496	0	161	161	2	1	-10921639	144.905	135	58	245	3043	60.455	2.000	0.220	0.863
ID241164	241164	109	67.810	39.136	38.038	0	161	161	2	1	-10921639	169.190	179	91	245	3553	47.217	2.000	0.193	1.160
ID241153	241153	108	58.671	31.249	39.908	0	162	162	2	1	-10921639	156.143	167	77	217	3279	40.975	2.000	0.179	1.158
ID241152	241152	102	73.487	41.532	37.548	0	162	162	2	1	-10921639	154.143	160	69	245	3237	57.922	2.000	0.221	0.963
ID241143	241143	111	46.848	32.782	3.217	0	162	162	2	1	-10921639	100.476	94	58	149	2110	24.336	4.800	0.234	1.568
ID241142	241142	110	53.572	20.371	2.542	0	162	162	2	1	-10921639	82.714	77	22	171	1737	41.000	2.000	0.305	0.944
ID241147	241147	101	55.987	44.723	20.526	0	162	162	2	1	-10921639	140.095	149	69	195	2942	37.244	2.000	0.194	1.224
ID241146	241146	106	61.250	27.926	16.681	0	162	162	2	1	-10921639	218.048	217	161	255	4579	31.165	3.200	0.134	1.651
ID241145	241145	112	64.305	32.852	15.332	0	162	162	2	1	-10921639	148.714	147	68	240	3123	55.365	2.000	0.164	0.755
ID241144	241144	114	32.884	24.537	10.269	0	162	162	2	1	-10921639	122.000	125	75	174	2562	26.501	7.600	0.134	1.091
ID241151	241151	109	71.025	39.474	38.116	0	162	162	2	1	-10921639	177.286	179	92	251	3723	48.077	2.000	0.193	1.195
ID241150	241150	107	35.757	27.206	35.560	0	162	162	2	1	-10921639	153.524	166	65	204	3224	41.884	2.000	0.103	0.687
ID241149	241149	113	42.248	22.980	24.786	0	162	162	2	1	-10921639	168.286	162	128	211	3534	24.540	2.000	0.111	1.372
ID241148	241148	97	58.681	39.494	22.630	0	162	162	2	1	-10921639	216.619	219	156	255	4549	31.162	4.800	0.140	1.711
ID241223	241223	112	78.576	32.918	15.269	0	163	163	2	1	-10921639	160.762	161	59	255	3376	61.375	2.000	0.191	0.838
ID241222	241222	114	30.388	25.372	10.857	0	163	163	2	1	-10921639	119.667	129	71	156	2513	26.238	2.000	0.092	0.770
ID241221	241221	111	55.791	32.709	3.863	0	163	163	2	1	-10921639	106.429	107	52	155	2235	34.364	2.000	0.273	1.329
ID241220	241220	110	47.287	19.095	3.216	0	163	163	2	1	-10921639	78.810	75	37	155	1655	34.529	2.000	0.227	0.845
ID241227	241227	97	57.166	39.238	22.789	0	163	163	2	1	-10921639	212.286	205	167	255	4458	28.371	4.800	0.132	1.750
ID241226	241226	115	34.779	28.714	20.824	0	163	163	2	1	-10921639	189.905	190	126	224	3988	23.605	3.200	0.082	1.216
ID241225	241225	101	52.948	44.867	20.419	0	163	163	2	1	-10921639	124.524	124	56	208	2615	43.869	2.000	0.178	0.858
ID241224	241224	106	49.313	27.859	15.907	0	163	163	2	1	-10921639	198.905	198	151	255	4177	30.987	2.000	0.095	1.119
ID241231	241231	108	50.475	31.061	39.848	0	163	163	2	1	-10921639	156.048	167	73	212	3277	43.444	4.800	0.166	1.023
ID241230	241230	102	75.920	41.467	37.364	0	163	163	2	1	-10921639	185.476	195	107	255	3895	42.302	4.800	0.222	1.592
ID241229	241229	107	37.414	27.069	35.169	0	163	163	2	1	-10921639	167.905	175	102	214	3526	28.423	3.200	0.104	1.113
ID241228	241228	113	50.666	22.975	24.674	0	163	163	2	1	-10921639	172.190	163	137	232	3616	30.449	2.000	0.129	1.294
ID241191	241191	110	32.985	19.889	3.960	0	164	164	2	1	-10921639	85.714	88	37	115	1800	22.066	2.000	0.209	1.343
ID241195	241195	106	38.046	27.882	16.611	0	164	164	2	1	-10921639	202.000	195	136	255	4242	32.709	6.376	0.081	0.925
ID241194	241194	112	68.273	32.695	15.311	0	164	164	2	1	-10921639	148.095	147	54	252	3110	61.267	2.000	0.174	0.718
ID241193	241193	114	33.970	25.393	10.667	0	164	164	2	1	-10921639	122.524	128	81	166	2573	27.422	2.000	0.097	0.792
ID241192	241192	111	52.861	32.574	4.905	0	164	164	2	1	-10921639	101.619	104	56	176	2134	33.619	2.000	0.248	1.201
ID241199	241199	97	53.122	39.122	22.899	0	164	164	2	1	-10921639	201.571	206	153	255	4233	24.718	4.800	0.134	1.925
ID241198	241198	101	37.277	45.144	20.708	0	164	164	2	1	-10921639	123.810	132	68	177	2600	27.815	4.800	0.165	1.261
ID241197	241197	115	41.500	28.580	19.056	0	164	164	2	1	-10921639	201.000	200	153	255	4221	32.895	2.000	0.085	0.954
ID241196	241196	116	36.760	18.707	18.432	0	164	164	2	1	-10921639	89.524	88	34	149	1880	32.889	2.000	0.135	0.647
ID241203	241203	102	81.634	41.776	37.697	0	164	164	2	1	-10921639	178.810	183	100	255	3755	53.745	2.000	0.230	1.243
ID241202	241202	117	29.429	34.450	26.111	0	164	164	2	1	-10921639	173.524	173	139	222	3644	22.389	2.000	0.057	0.829
ID241201	241201	113	34.917	23.320	24.769	0	164	164	2	1	-10921639	162.333	162	123	207	3409	22.457	4.800	0.100	1.312
ID241200	241200	118	30.682	18.505	24.623	0	164	164	2	1	-10921639	120.429	120	71	162	2529	27.469	4.800	0.118	0.923
ID241204	241204	108	53.992	30.793	39.399	0	164	164	2	1	-10921639	173.381	176	122	214	3641	29.815	4.800	0.169	1.683
ID241219	241219	108	44.504	30.836	39.137	0	165	165	2	1	-10921639	176.810	179	113	219	3713	30.243	4.800	0.157	1.585
ID241218	241218	102	77.294	41.218	37.609	0	165	165	2	1	-10921639	202.238	214	110	255	4247	44.418	4.800	0.217	1.626
ID241217	241217	None	37.145	28.122	36.134	0	165	165	2	1	-10921639	167.762	169	97	225	3523	34.376	7.600	0.087	0.778
ID241216	241216	117	42.734	35.127	25.972	0	165	165	2	1	-10921639	185.143	187	132	228	3888	28.685	2.000	0.089	1.060
ID241207	241207	111	56.779	32.760	5.319	0	165	165	2	1	-10921639	107.476	99	66	170	2257	31.470	4.800	0.269	1.448
ID241206	241206	110	27.907	20.686	4.575	0	165	165	2	1	-10921639	97.143	92	65	141	2040	17.068	4.000	0.153	1.511
ID241205	241205	119	32.592	16.301	3.819	0	165	165	2	1	-10921639	62.810	65	28	111	1319	24.639	2.000	0.232	0.959
ID241211	241211	116	33.183	18.791	18.262	0	165	165	2	1	-10921639	88.905	91	39	143	1867	29.900	2.000	0.131	0.687
ID241210	241210	106	50.372	28.000	17.000	0	165	165	2	1	-10921639	206.714	204	143	255	4341	35.143	4.800	0.113	1.192
ID241209	241209	112	72.269	32.930	15.180	0	165	165	2	1	-10921639	155.238	164	54	255	3260	57.862	2.000	0.169	0.777
ID241208	241208	114	32.084	25.399	10.677	0	165	165	2	1	-10921639	115.143	112	59	177	2418	33.058	2.000	0.068	0.441
ID241215	241215	113	46.172	23.063	24.723	0	165	165	2	1	-10921639	174.810	180	98	236	3671	33.049	2.000	0.111	1.059
ID241214	241214	118	36.349	18.861	24.093	0	165	165	2	1	-10921639	135.238	132	92	190	2840	26.702	4.800	0.142	1.257
ID241213	241213	97	49.061	39.471	22.299	0	165	165	2	1	-10921639	190.476	192	136	237	4000	30.714	2.000	0.119	1.321
ID241212	241212	101	31.851	45.450	20.592	0	165	165	2	1	-10921639	115.429	117	75	157	2424	21.890	6.271	0.140	1.297
ID241235	241235	114	36.244	25.055	10.570	0	166	166	2	1	-10921639	133.667	137	69	192	2807	32.298	2.000	0.083	0.631
ID241234	241234	111	58.031	32.861	5.782	0	166	166	2	1	-10921639	108.048	99	43	166	2269	36.519	2.000	0.284	1.308
ID241233	241233	110	35.797	21.536	5.691	0	166	166	2	1	-10921639	120.667	120	74	154	2534	19.579	6.210	0.155	1.650
ID241232	241232	119	34.915	16.862	3.184	0	166	166	2	1	-10921639	77.905	85	40	139	1636	25.503	2.000	0.171	0.892
ID241239	241239	115	42.076	28.595	20.273	0	166	166	2	1	-10921639	207.048	209	169	253	4348	25.435	4.800	0.101	1.487
ID241238	241238	116	42.920	18.697	18.705	0	166	166	2	1	-10921639	112.905	107	66	179	2371	26.801	2.000	0.147	1.081
ID241237	241237	112	64.203	33.279	15.548	0	166	166	2	1	-10921639	164.667	161	99	240	3458	38.521	2.000	0.164	1.202
ID241236	241236	106	56.028	27.401	16.425	0	166	166	2	1	-10921639	196.524	190	134	255	4127	40.116	2.000	0.127	1.102
ID241243	241243	113	44.782	22.962	24.514	0	166	166	2	1	-10921639	181.762	176	139	239	3817	25.139	4.800	0.126	1.617
ID241242	241242	118	33.259	18.887	24.377	0	166	166	2	1	-10921639	135.714	138	78	181	2850	28.999	2.000	0.112	0.946
ID241241	241241	97	44.454	39.523	22.250	0	166	166	2	1	-10921639	180.667	173	134	241	3794	33.115	2.000	0.095	0.951
ID241240	241240	101	49.736	44.664	21.100	0	166	166	2	1	-10921639	129.048	135	62	190	2710	39.303	2.000	0.183	1.017
ID241247	241247	108	57.572	30.427	39.156	0	166	166	2	1	-10921639	169.333	190	87	219	3556	41.077	4.800	0.177	1.241
ID241246	241246	102	60.895	41.403	37.319	0	166	166	2	1	-10921639	175.000	177	118	232	3675	31.867	4.800	0.160	1.513
ID241245	241245	120	35.880	34.720	35.826	0	166	166	2	1	-10921639	194.952	199	154	250	4094	23.844	7.600	0.077	1.163
ID241244	241244	117	28.548	36.049	26.033	0	166	166	2	1	-10921639	180.238	180	137	218	3785	24.294	2.000	0.067	0.926
ID241282	241282	108	52.436	30.867	38.537	0	167	167	2	1	-10921639	173.476	187	75	249	3643	48.054	4.800	0.174	1.072
ID241281	241281	102	62.966	41.271	37.454	0	167	167	2	1	-10921639	187.190	196	116	239	3931	39.731	4.800	0.163	1.318
ID241280	241280	120	34.283	35.871	36.659	0	167	167	2	1	-10921639	194.667	195	130	251	4088	33.501	2.000	0.052	0.574
ID241267	241267	111	54.341	32.610	5.657	0	167	167	2	1	-10921639	97.905	94	45	176	2056	39.738	2.000	0.243	0.965
ID241266	241266	110	34.585	20.888	5.714	0	167	167	2	1	-10921639	116.714	119	68	145	2451	22.452	4.800	0.142	1.290
ID241265	241265	119	35.385	17.230	3.477	0	167	167	2	1	-10921639	82.095	86	30	135	1724	29.029	2.000	0.198	0.934
ID241271	241271	106	46.556	27.690	16.452	0	167	167	2	1	-10921639	204.381	198	158	255	4292	27.427	2.000	0.110	1.483
ID241270	241270	112	69.560	33.091	15.480	0	167	167	2	1	-10921639	149.810	141	53	255	3146	62.219	2.000	0.163	0.673
ID241269	241269	114	27.835	25.197	10.404	0	167	167	2	1	-10921639	138.429	135	81	181	2907	26.390	7.600	0.089	0.855
ID241268	241268	121	31.174	26.379	7.770	0	167	167	2	1	-10921639	138.952	132	104	181	2918	19.351	4.800	0.102	1.335
ID241275	241275	97	39.483	39.150	21.978	0	167	167	2	1	-10921639	173.857	169	135	218	3651	24.177	2.000	0.091	1.198
ID241274	241274	101	44.983	44.507	21.128	0	167	167	2	1	-10921639	115.429	111	46	181	2424	39.652	2.000	0.163	0.814
ID241273	241273	115	47.817	28.446	20.838	0	167	167	2	1	-10921639	201.667	205	134	255	4235	37.514	2.000	0.095	0.937
ID241272	241272	116	33.265	18.399	18.318	0	167	167	2	1	-10921639	91.333	97	28	153	1918	35.604	3.200	0.135	0.611
ID241279	241279	122	31.464	34.316	34.253	0	167	167	2	1	-10921639	190.429	189	143	250	3999	27.671	7.600	0.054	0.707
ID241278	241278	117	29.504	35.006	26.575	0	167	167	2	1	-10921639	178.381	183	137	213	3746	22.493	4.800	0.087	1.267
ID241277	241277	113	53.295	23.330	24.613	0	167	167	2	1	-10921639	181.476	169	124	249	3811	36.195	2.000	0.130	1.152
ID241276	241276	118	36.285	18.392	24.029	0	167	167	2	1	-10921639	120.190	124	48	164	2524	35.517	3.200	0.143	0.848
ID241251	241251	121	48.961	26.716	7.929	0	168	168	2	1	-10921639	136.095	132	75	217	2858	35.553	2.000	0.113	0.778
ID241250	241250	111	43.421	32.315	6.093	0	168	168	2	1	-10921639	101.048	94	68	147	2122	23.179	4.800	0.209	1.508
ID241249	241249	110	32.925	21.579	6.364	0	168	168	2	1	-10921639	126.667	125	97	158	2660	15.399	4.800	0.147	2.105
ID241248	241248	119	39.302	18.246	3.966	0	168	168	2	1	-10921639	96.762	102	56	145	2032	27.219	4.800	0.211	1.238
ID241255	241255	116	36.951	18.507	18.485	0	168	168	2	1	-10921639	115.571	111	67	185	2427	27.915	4.800	0.155	1.110
ID241254	241254	106	49.028	27.651	16.308	0	168	168	2	1	-10921639	192.476	186	135	255	4042	36.970	2.000	0.092	0.880
ID241253	241253	112	60.095	33.001	15.439	0	168	168	2	1	-10921639	145.333	153	60	232	3052	50.952	2.000	0.162	0.795
ID241252	241252	124	36.861	16.858	12.143	0	168	168	2	1	-10921639	53.095	41	26	116	1115	27.337	2.000	0.229	0.724
ID241259	241259	97	46.837	38.420	23.931	0	168	168	2	1	-10921639	192.333	188	144	250	4039	26.093	4.800	0.110	1.464
ID241258	241258	118	38.519	18.561	23.764	0	168	168	2	1	-10921639	140.524	145	87	188	2951	27.719	2.000	0.126	1.133
ID241257	241257	101	44.350	43.446	21.442	0	168	168	2	1	-10921639	146.810	145	75	202	3083	34.465	6.348	0.148	1.099
ID241256	241256	115	49.131	28.747	20.426	0	168	168	2	1	-10921639	212.048	218	161	255	4453	28.502	2.000	0.110	1.473
ID241263	241263	123	43.559	38.505	38.468	0	168	168	2	1	-10921639	184.952	187	131	233	3884	30.686	4.800	0.112	1.216
ID241262	241262	102	49.363	41.249	37.167	0	168	168	2	1	-10921639	173.048	179	96	232	3634	33.618	4.800	0.139	1.253
ID241261	241261	122	42.360	34.872	34.922	0	168	168	2	1	-10921639	202.619	195	166	255	4255	28.375	7.600	0.079	1.049
ID241260	241260	113	43.024	22.354	25.131	0	168	168	2	1	-10921639	166.619	167	105	221	3499	27.556	2.000	0.103	1.132
ID241264	241264	108	52.514	30.921	38.734	0	168	168	2	1	-10921639	166.429	170	83	246	3495	43.517	4.800	0.157	1.041
ID241314	241314	123	34.306	36.789	38.744	0	169	169	2	1	-10921639	177.143	187	94	222	3720	37.071	4.800	0.095	0.827
ID241313	241313	108	50.800	30.812	38.873	0	169	169	2	1	-10921639	173.143	177	92	231	3636	42.152	4.800	0.146	1.048
ID241312	241312	102	50.772	41.221	37.355	0	169	169	2	1	-10921639	179.190	174	123	231	3763	32.174	4.800	0.133	1.304
ID241299	241299	110	35.971	21.756	6.227	0	169	169	2	1	-10921639	125.810	124	84	163	2642	21.805	7.600	0.147	1.481
ID241298	241298	119	39.107	18.298	4.152	0	169	169	2	1	-10921639	84.143	88	34	141	1767	30.324	2.000	0.205	0.944
ID241303	241303	112	47.546	33.126	15.500	0	169	169	2	1	-10921639	156.381	157	92	202	3284	31.926	2.000	0.136	1.171
ID241302	241302	124	52.754	16.373	12.800	0	169	169	2	1	-10921639	67.619	46	16	164	1420	41.068	2.000	0.289	0.738
ID241301	241301	121	56.868	26.740	8.398	0	169	169	2	1	-10921639	152.762	155	83	239	3208	44.833	2.000	0.116	0.710
ID241300	241300	111	36.109	32.420	6.112	0	169	169	2	1	-10921639	108.762	109	77	143	2284	17.450	4.800	0.175	1.852
ID241307	241307	101	67.324	42.835	21.867	0	169	169	2	1	-10921639	154.667	149	85	252	3248	46.813	2.000	0.165	0.935
ID241306	241306	None	29.676	39.403	22.052	0	169	169	2	1	-10921639	176.286	180	139	220	3702	22.821	6.353	0.069	0.999
ID241305	241305	115	50.552	28.402	20.770	0	169	169	2	1	-10921639	205.952	221	143	255	4325	35.834	2.000	0.102	1.066
ID241304	241304	106	44.293	27.603	16.758	0	169	169	2	1	-10921639	205.857	206	161	255	4323	27.472	4.800	0.096	1.313
ID241311	241311	122	32.352	34.580	35.084	0	169	169	2	1	-10921639	201.952	200	163	249	4241	25.176	2.000	0.064	0.965
ID241310	241310	113	33.964	23.358	25.063	0	169	169	2	1	-10921639	175.286	174	129	220	3681	25.578	2.000	0.085	1.074
ID241309	241309	97	29.116	38.828	24.362	0	169	169	2	1	-10921639	181.238	186	137	220	3806	22.755	7.600	0.071	1.052
ID241308	241308	118	54.681	19.093	23.817	0	169	169	2	1	-10921639	151.429	141	100	222	3180	35.521	2.000	0.157	1.155
ID241283	241283	119	41.931	19.051	4.477	0	170	170	2	1	-10921639	89.619	86	34	151	1882	35.113	4.800	0.227	0.943
ID241287	241287	112	38.378	32.879	15.442	0	170	170	2	1	-10921639	129.952	139	66	193	2729	38.014	2.000	0.106	0.656
ID241286	241286	124	57.793	15.792	13.139	0	170	170	2	1	-10921639	73.762	64	32	158	1549	39.555	2.000	0.298	0.857
ID241285	241285	121	48.886	26.185	8.188	0	170	170	2	1	-10921639	159.476	151	109	230	3349	33.713	2.000	0.127	1.064
ID241284	241284	111	57.155	32.288	7.004	0	170	170	2	1	-10921639	131.810	125	85	200	2768	30.618	2.000	0.191	1.381
ID241291	241291	101	77.163	42.054	21.903	0	170	170	2	1	-10921639	179.143	181	110	255	3762	40.623	2.000	0.204	1.493
ID241290	241290	115	53.844	28.286	20.644	0	170	170	2	1	-10921639	212.143	211	147	255	4455	33.745	2.000	0.111	1.253
ID241289	241289	116	28.613	18.331	17.967	0	170	170	2	1	-10921639	99.190	104	45	150	2083	32.015	2.000	0.072	0.417
ID241288	241288	106	46.922	27.308	16.922	0	170	170	2	1	-10921639	196.571	186	145	255	4128	34.675	2.000	0.102	1.048
ID241295	241295	102	39.121	41.714	37.200	0	170	170	2	1	-10921639	159.714	153	112	205	3354	28.983	4.800	0.116	1.145
ID241294	241294	122	46.131	34.850	35.092	0	170	170	2	1	-10921639	210.857	213	155	255	4428	27.610	2.000	0.094	1.317
ID241293	241293	97	28.024	38.072	24.413	0	170	170	2	1	-10921639	178.571	176	154	222	3750	18.156	7.600	0.058	1.085
ID241292	241292	118	48.369	18.671	23.577	0	170	170	2	1	-10921639	152.333	149	110	214	3199	28.556	2.000	0.150	1.393
ID241297	241297	108	74.880	30.771	39.070	0	170	170	2	1	-10921639	194.238	211	106	252	4079	44.460	2.000	0.190	1.397
ID241296	241296	123	28.258	37.786	38.518	0	170	170	2	1	-10921639	167.095	170	102	227	3509	35.352	7.600	0.067	0.590
ID241315	241315	119	30.134	18.958	4.291	0	171	171	2	1	-10921639	79.333	85	36	123	1666	25.267	7.600	0.172	0.921
ID241319	241319	124	65.620	15.266	13.135	0	171	171	2	1	-10921639	82.381	80	29	177	1730	44.307	2.000	0.338	0.939
ID241318	241318	121	68.191	25.984	8.311	0	171	171	2	1	-10921639	171.048	160	113	253	3592	44.154	2.000	0.158	1.060
ID241317	241317	111	52.803	31.735	7.015	0	171	171	2	1	-10921639	134.095	129	85	196	2816	31.992	4.800	0.210	1.458
ID241316	241316	None	29.618	21.993	7.188	0	171	171	2	1	-10921639	122.571	125	52	163	2574	29.634	7.600	0.092	0.695
ID241323	241323	115	49.675	28.476	20.888	0	171	171	2	1	-10921639	217.333	224	153	255	4564	34.623	2.000	0.101	1.154
ID241322	241322	116	28.509	18.229	18.404	0	171	171	2	1	-10921639	111.619	120	60	157	2344	30.194	7.600	0.082	0.559
ID241321	241321	106	44.988	27.241	16.952	0	171	171	2	1	-10921639	198.238	196	151	255	4163	32.637	3.200	0.093	1.035
ID241320	241320	112	53.508	32.803	15.460	0	171	171	2	1	-10921639	145.476	155	53	224	3055	51.254	2.000	0.130	0.653
ID241327	241327	97	29.228	38.285	24.823	0	171	171	2	1	-10921639	193.524	200	143	226	4064	22.355	7.600	0.069	1.113
ID241326	241326	118	51.047	18.510	24.277	0	171	171	2	1	-10921639	162.238	161	122	215	3407	27.437	4.800	0.142	1.473
ID241325	241325	101	79.701	41.338	21.905	0	171	171	2	1	-10921639	203.667	205	116	255	4277	41.592	2.000	0.200	1.633
ID241324	241324	None	34.441	45.415	20.496	0	171	171	2	1	-10921639	97.238	85	45	177	2042	40.061	7.600	0.106	0.465
ID241331	241331	102	43.194	41.455	37.554	0	171	171	2	1	-10921639	170.714	174	118	224	3585	32.593	6.363	0.116	1.089
ID241330	241330	123	30.728	37.000	38.000	0	171	171	2	1	-10921639	196.143	202	155	232	4119	23.324	4.800	0.074	1.160
ID241329	241329	122	36.499	34.661	35.327	0	171	171	2	1	-10921639	222.857	228	182	255	4680	21.413	7.600	0.082	1.586
ID241328	241328	None	27.654	36.394	25.730	0	171	171	2	1	-10921639	189.381	195	151	217	3977	19.813	4.800	0.060	1.076
ID241332	241332	108	61.927	30.492	39.152	0	171	171	2	1	-10921639	173.000	185	69	245	3633	54.977	7.600	0.151	0.828
ID241347	241347	123	36.934	38.190	38.777	0	172	172	2	1	-10921639	175.333	176	103	230	3682	35.738	4.800	0.095	0.852
ID241346	241346	108	59.301	30.709	39.480	0	172	172	2	1	-10921639	184.810	193	117	252	3881	38.732	7.600	0.154	1.276
ID241345	241345	None	37.503	27.790	35.633	0	172	172	2	1	-10921639	156.952	164	69	221	3296	42.681	2.000	0.081	0.553
ID241344	241344	122	37.075	34.198	34.179	0	172	172	2	1	-10921639	215.476	219	168	255	4525	25.812	7.600	0.082	1.271
ID241335	241335	111	60.343	31.814	7.513	0	172	172	2	1	-10921639	133.524	126	72	220	2804	43.004	2.000	0.172	0.910
ID241334	241334	121	66.406	26.140	8.453	0	172	172	2	1	-10921639	175.905	174	96	255	3694	47.223	2.000	0.144	0.936
ID241333	241333	119	31.986	19.383	5.337	0	172	172	2	1	-10921639	86.190	84	43	137	1810	30.518	2.000	0.157	0.766
ID241339	241339	116	51.118	18.663	18.162	0	172	172	2	1	-10921639	133.333	132	87	199	2800	29.716	2.000	0.165	1.274
ID241338	241338	106	45.200	27.494	17.004	0	172	172	2	1	-10921639	203.857	200	142	253	4281	36.198	4.800	0.099	1.014
ID241337	241337	112	32.337	32.921	15.262	0	172	172	2	1	-10921639	141.952	154	55	198	2981	38.457	2.000	0.097	0.652
ID241336	241336	124	53.328	15.111	13.221	0	172	172	2	1	-10921639	81.048	79	18	161	1702	36.665	2.000	0.300	1.021
ID241343	241343	None	33.320	23.565	25.196	0	172	172	2	1	-10921639	172.143	176	123	241	3615	29.403	2.000	0.059	0.652
ID241342	241342	118	45.242	18.299	24.768	0	172	172	2	1	-10921639	141.238	144	72	195	2966	34.897	3.200	0.149	1.050
ID241341	241341	101	80.545	41.867	21.982	0	172	172	2	1	-10921639	210.810	237	141	255	4427	46.707	4.800	0.200	1.504
ID241340	241340	115	48.545	28.280	20.715	0	172	172	2	1	-10921639	216.143	222	151	255	4539	32.298	4.800	0.102	1.236
ID241378	241378	108	59.829	30.620	39.353	0	173	173	2	1	-10921639	176.190	179	120	240	3700	40.300	2.000	0.146	1.112
ID241377	241377	102	33.120	42.170	36.933	0	173	173	2	1	-10921639	150.476	151	105	193	3160	24.983	7.600	0.123	1.315
ID241376	241376	122	38.913	34.090	34.134	0	173	173	2	1	-10921639	214.048	211	170	255	4495	24.879	7.600	0.081	1.292
ID241367	241367	124	49.776	15.143	13.093	0	173	173	2	1	-10921639	73.571	69	30	150	1545	35.135	2.000	0.258	0.859
ID241366	241366	121	60.814	26.093	8.302	0	173	173	2	1	-10921639	170.429	155	102	247	3579	42.462	2.000	0.127	0.905
ID241365	241365	111	56.963	31.526	7.040	0	173	173	2	1	-10921639	135.143	139	77	213	2838	39.830	4.800	0.211	1.184
ID241364	241364	119	50.513	19.854	5.772	0	173	173	2	1	-10921639	118.429	117	51	174	2487	35.701	4.800	0.207	1.137
ID241371	241371	116	53.633	18.538	18.305	0	173	173	2	1	-10921639	139.190	135	78	206	2923	34.164	4.800	0.172	1.195
ID241370	241370	106	54.736	27.150	17.230	0	173	173	2	1	-10921639	193.048	188	141	255	4054	35.549	2.000	0.115	1.119
ID241369	241369	112	39.947	33.031	14.956	0	173	173	2	1	-10921639	143.333	151	79	183	3010	30.710	2.000	0.111	0.933
ID241368	241368	125	34.625	11.164	13.935	0	173	173	2	1	-10921639	55.190	48	28	109	1159	24.238	2.000	0.246	0.900
ID241375	241375	126	30.335	34.462	26.231	0	173	173	2	1	-10921639	183.095	175	153	234	3845	22.152	2.000	0.058	0.911
ID241374	241374	118	51.961	18.441	24.875	0	173	173	2	1	-10921639	151.000	154	77	215	3171	39.904	2.000	0.160	1.044
ID241373	241373	101	70.423	41.344	21.990	0	173	173	2	1	-10921639	221.905	234	166	255	4660	32.648	4.800	0.175	2.028
ID241372	241372	115	38.311	28.129	20.540	0	173	173	2	1	-10921639	196.619	196	149	249	4129	27.947	2.000	0.074	0.971
ID241351	241351	125	42.794	11.238	13.959	0	174	174	2	1	-10921639	58.524	51	21	132	1229	30.209	2.000	0.265	0.813
ID241350	241350	121	63.288	26.251	8.244	0	174	174	2	1	-10921639	178.667	171	126	255	3752	43.905	2.000	0.119	0.868
ID241349	241349	111	57.092	31.454	6.988	0	174	174	2	1	-10921639	142.714	144	80	201	2997	31.958	2.000	0.179	1.356
ID241348	241348	119	72.083	19.525	5.656	0	174	174	2	1	-10921639	135.524	138	65	217	2846	45.846	2.000	0.236	1.128
ID241355	241355	116	40.018	18.773	18.291	0	174	174	2	1	-10921639	130.476	130	67	177	2740	29.322	2.000	0.127	1.002
ID241354	241354	106	37.748	27.349	17.244	0	174	174	2	1	-10921639	195.381	201	135	250	4103	33.509	3.200	0.080	0.863
ID241353	241353	112	36.476	33.201	14.910	0	174	174	2	1	-10921639	140.048	145	73	185	2941	29.977	2.000	0.095	0.812
ID241352	241352	124	46.445	15.242	13.756	0	174	174	2	1	-10921639	80.000	72	30	144	1680	30.684	2.000	0.223	0.951
ID241359	241359	126	37.780	34.562	26.281	0	174	174	2	1	-10921639	202.762	195	163	241	4258	24.025	4.800	0.099	1.519
ID241358	241358	118	54.883	18.414	24.785	0	174	174	2	1	-10921639	163.190	167	81	226	3427	37.395	4.800	0.177	1.312
ID241357	241357	115	39.221	28.595	21.439	0	174	174	2	1	-10921639	216.952	217	158	255	4556	23.057	4.800	0.089	1.531
ID241356	241356	101	69.350	41.720	21.357	0	174	174	2	1	-10921639	206.952	214	104	255	4346	48.689	6.320	0.179	1.291
ID241363	241363	108	71.327	30.884	39.314	0	174	174	2	1	-10921639	188.810	195	117	255	3965	40.708	2.000	0.170	1.346
ID241362	241362	102	29.102	41.974	36.589	0	174	174	2	1	-10921639	150.286	157	106	182	3156	23.495	7.600	0.111	1.280
ID241361	241361	127	40.935	28.057	35.927	0	174	174	2	1	-10921639	158.190	166	71	222	3322	43.095	7.600	0.091	0.611
ID241360	241360	122	45.309	34.478	34.067	0	174	174	2	1	-10921639	218.333	217	174	255	4585	27.041	7.600	0.093	1.378
ID241379	241379	119	68.814	19.592	5.683	0	175	175	2	1	-10921639	137.524	135	56	224	2888	45.615	2.000	0.228	1.119
ID241383	241383	124	33.050	15.882	14.426	0	175	175	2	1	-10921639	78.238	74	36	128	1643	29.141	2.000	0.165	0.760
ID241382	241382	125	44.126	10.618	14.136	0	175	175	2	1	-10921639	61.905	61	28	136	1300	27.521	2.000	0.321	1.093
ID241381	241381	121	61.551	26.044	8.273	0	175	175	2	1	-10921639	186.000	170	134	255	3906	41.062	2.000	0.120	0.974
ID241380	241380	111	50.804	31.338	6.764	0	175	175	2	1	-10921639	135.048	145	78	198	2836	33.221	2.000	0.162	1.133
ID241387	241387	115	39.506	28.298	21.382	0	175	175	2	1	-10921639	204.952	209	141	244	4304	28.880	2.000	0.074	0.979
ID241386	241386	116	30.104	18.579	18.617	0	175	175	2	1	-10921639	135.000	137	100	183	2835	21.457	4.800	0.087	1.004
ID241385	241385	106	39.557	27.740	16.276	0	175	175	2	1	-10921639	190.571	193	155	243	4002	27.415	2.000	0.074	0.954
ID241384	241384	112	41.143	33.077	15.183	0	175	175	2	1	-10921639	152.571	162	78	201	3204	33.217	2.000	0.122	0.996
ID241391	241391	None	30.641	30.420	31.722	0	175	175	2	1	-10921639	183.905	177	144	244	3862	29.756	2.000	0.053	0.625
ID241390	241390	128	48.597	38.756	25.214	0	175	175	2	1	-10921639	215.810	222	157	255	4532	30.745	7.600	0.097	1.241
ID241389	241389	118	58.402	18.351	24.491	0	175	175	2	1	-10921639	169.619	170	102	230	3562	35.349	4.800	0.186	1.503
ID241388	241388	101	64.990	42.350	21.735	0	175	175	2	1	-10921639	226.286	243	167	255	4752	31.811	7.600	0.154	1.903
ID241395	241395	108	66.286	30.807	39.473	0	175	175	2	1	-10921639	187.524	189	123	253	3938	35.923	2.000	0.164	1.469
ID241394	241394	102	40.319	41.668	35.847	0	175	175	2	1	-10921639	154.952	154	103	206	3254	28.745	4.800	0.136	1.291
ID241393	241393	127	27.756	28.060	35.635	0	175	175	2	1	-10921639	154.048	169	86	202	3235	37.875	7.600	0.071	0.539
ID241392	241392	122	48.203	34.649	34.553	0	175	175	2	1	-10921639	217.667	221	158	255	4571	31.882	7.600	0.105	1.293
ID241410	241410	108	58.922	30.894	39.530	0	176	176	2	1	-10921639	155.810	153	86	241	3272	48.028	2.000	0.155	0.870
ID241409	241409	None	37.371	37.928	38.488	0	176	176	2	1	-10921639	165.333	158	122	234	3472	26.435	7.600	0.078	0.903
ID241408	241408	102	28.344	42.300	37.001	0	176	176	2	1	-10921639	131.190	137	84	166	2755	23.865	6.286	0.092	0.922
ID241399	241399	125	50.091	10.855	13.972	0	176	176	2	1	-10921639	63.238	51	30	137	1328	28.929	2.000	0.359	1.154
ID241398	241398	121	70.505	26.119	8.066	0	176	176	2	1	-10921639	184.762	169	136	255	3880	41.822	2.000	0.145	1.118
ID241397	241397	111	40.714	31.114	7.174	0	176	176	2	1	-10921639	119.524	129	46	160	2510	35.837	3.200	0.149	0.865
ID241396	241396	119	80.957	20.084	6.035	0	176	176	2	1	-10921639	144.095	143	64	251	3026	50.944	2.000	0.255	1.149
ID241403	241403	118	67.490	18.259	24.383	0	176	176	2	1	-10921639	161.476	157	102	240	3391	42.217	2.000	0.197	1.258
ID241402	241402	101	61.219	41.551	21.481	0	176	176	2	1	-10921639	210.095	217	128	255	4412	40.012	4.800	0.157	1.424
ID241401	241401	115	46.954	28.429	21.188	0	176	176	2	1	-10921639	206.048	208	155	255	4327	29.251	2.000	0.099	1.266
ID241400	241400	124	30.642	16.189	15.467	0	176	176	2	1	-10921639	87.619	92	43	123	1840	24.506	4.800	0.160	0.988
ID241407	241407	127	29.505	28.645	35.803	0	176	176	2	1	-10921639	163.048	174	99	199	3424	28.673	2.000	0.065	0.696
ID241406	241406	122	33.632	34.105	33.498	0	176	176	2	1	-10921639	194.095	196	131	236	4076	27.175	2.000	0.071	0.945
ID241405	241405	128	44.592	38.412	24.688	0	176	176	2	1	-10921639	204.238	205	148	255	4289	29.192	7.600	0.099	1.258
ID241404	241404	None	32.246	22.762	25.274	0	176	176	2	1	-10921639	169.857	170	124	213	3567	22.905	2.000	0.063	0.883
ID241411	241411	119	77.574	20.021	5.939	0	177	177	2	1	-10921639	143.286	142	72	244	3009	47.409	4.800	0.261	1.251
ID241415	241415	106	35.795	27.926	16.523	0	177	177	2	1	-10921639	187.952	188	155	238	3947	22.364	6.394	0.078	1.212
ID241414	241414	125	42.729	10.836	14.028	0	177	177	2	1	-10921639	62.048	58	29	113	1303	25.584	2.000	0.318	1.171
ID241413	241413	121	61.941	26.025	8.093	0	177	177	2	1	-10921639	178.429	173	113	255	3747	39.031	2.000	0.122	0.996
ID241412	241412	111	43.404	30.547	7.215	0	177	177	2	1	-10921639	120.524	122	49	185	2531	41.985	2.000	0.154	0.764
ID241419	241419	118	54.034	18.356	24.378	0	177	177	2	1	-10921639	157.429	158	93	213	3306	38.034	4.800	0.162	1.156
ID241418	241418	101	60.093	41.879	21.743	0	177	177	2	1	-10921639	214.048	217	142	255	4495	37.325	7.600	0.134	1.356
ID241417	241417	115	33.089	28.309	21.994	0	177	177	2	1	-10921639	205.048	206	145	241	4306	25.097	2.000	0.074	1.122
ID241416	241416	116	37.579	18.613	18.821	0	177	177	2	1	-10921639	142.190	136	117	196	2986	21.435	2.000	0.096	1.161
ID241423	241423	127	32.863	28.393	35.951	0	177	177	2	1	-10921639	152.571	167	75	208	3204	40.209	7.600	0.090	0.626
ID241422	241422	122	31.647	33.806	33.482	0	177	177	2	1	-10921639	191.810	198	132	241	4028	32.928	2.000	0.051	0.567
ID241421	241421	131	28.378	23.422	29.287	0	177	177	2	1	-10921639	133.857	136	65	190	2811	32.282	2.000	0.089	0.681
ID241420	241420	128	44.587	38.511	25.095	0	177	177	2	1	-10921639	211.048	211	158	255	4432	28.370	2.000	0.092	1.250
ID241425	241425	108	42.469	30.936	39.017	0	177	177	2	1	-10921639	166.333	168	106	215	3493	30.782	4.800	0.121	1.170
ID241424	241424	102	30.718	41.627	36.982	0	177	177	2	1	-10921639	138.429	147	67	179	2907	34.061	7.600	0.116	0.847
ID241443	241443	108	49.471	31.091	39.461	0	178	178	2	1	-10921639	169.762	169	103	221	3565	32.850	7.600	0.136	1.236
ID241442	241442	102	43.569	42.049	37.053	0	178	178	2	1	-10921639	136.905	147	81	179	2875	30.653	4.800	0.155	1.201
ID241441	241441	127	40.131	28.790	35.952	0	178	178	2	1	-10921639	173.286	180	115	241	3639	32.150	2.000	0.086	0.856
ID241440	241440	122	41.713	34.576	34.538	0	178	178	2	1	-10921639	207.571	204	156	253	4359	27.105	7.600	0.090	1.259
ID241444	241444	133	27.743	37.293	38.713	0	178	178	2	1	-10921639	150.619	149	86	208	3163	31.762	2.000	0.075	0.664
ID241427	241427	111	42.891	30.443	7.369	0	178	178	2	1	-10921639	127.857	130	60	187	2685	35.893	2.000	0.132	0.830
ID241426	241426	119	61.446	19.659	5.974	0	178	178	2	1	-10921639	136.857	144	61	211	2874	41.832	7.600	0.241	1.271
ID241431	241431	116	28.497	18.882	18.492	0	178	178	2	1	-10921639	133.048	141	84	176	2794	24.167	4.800	0.093	0.935
ID241430	241430	106	39.681	27.833	16.286	0	178	178	2	1	-10921639	187.190	187	134	247	3931	28.535	2.000	0.086	1.043
ID241429	241429	125	34.129	10.721	13.916	0	178	178	2	1	-10921639	52.429	48	29	96	1101	18.787	2.000	0.309	1.317
ID241428	241428	121	52.790	26.301	8.096	0	178	178	2	1	-10921639	170.286	167	137	239	3576	30.934	2.000	0.120	1.176
ID241435	241435	118	57.060	18.353	24.290	0	178	178	2	1	-10921639	160.095	168	79	225	3362	43.277	4.800	0.170	1.072
ID241434	241434	101	54.544	41.465	22.080	0	178	178	2	1	-10921639	226.143	236	169	255	4749	29.097	4.800	0.120	1.664
ID241433	241433	None	35.095	44.662	20.984	0	178	178	2	1	-10921639	149.619	156	81	230	3142	41.181	6.161	0.097	0.644
ID241432	241432	115	42.940	28.510	21.458	0	178	178	2	1	-10921639	222.667	222	171	255	4676	24.125	4.800	0.103	1.718
ID241439	241439	131	33.439	23.656	28.904	0	178	178	2	1	-10921639	138.857	145	61	193	2916	35.013	2.000	0.074	0.548
ID241438	241438	132	28.672	36.000	26.000	0	178	178	2	1	-10921639	198.286	198	160	255	4164	24.599	4.800	0.075	1.120
ID241437	241437	128	36.943	38.500	24.547	0	178	178	2	1	-10921639	210.048	211	145	255	4411	27.972	7.600	0.076	1.060
ID241436	241436	130	36.386	10.682	24.723	0	178	178	2	1	-10921639	48.524	42	15	97	1019	23.697	2.000	0.309	0.967
ID241475	241475	122	36.466	33.218	33.166	0	179	179	2	1	-10921639	193.000	189	138	247	4053	29.022	2.000	0.067	0.840
ID241474	241474	131	38.005	23.680	28.883	0	179	179	2	1	-10921639	148.143	150	71	202	3111	34.636	3.200	0.102	0.792
ID241473	241473	132	36.309	35.193	26.245	0	179	179	2	1	-10921639	190.952	193	144	234	4010	26.815	2.000	0.066	0.879
ID241472	241472	128	44.682	38.755	24.881	0	179	179	2	1	-10921639	211.952	208	150	255	4451	31.334	2.000	0.092	1.135
ID241479	241479	108	39.314	31.039	39.547	0	179	179	2	1	-10921639	146.048	153	77	207	3067	37.114	2.000	0.117	0.825
ID241478	241478	133	39.029	37.339	38.266	0	179	179	2	1	-10921639	174.952	175	119	212	3674	27.349	3.200	0.098	1.137
ID241477	241477	102	34.934	41.482	37.042	0	179	179	2	1	-10921639	144.286	144	81	190	3030	27.050	7.600	0.122	1.157
ID241476	241476	127	40.519	28.566	36.025	0	179	179	2	1	-10921639	168.190	174	106	224	3532	33.639	2.000	0.094	0.860
ID241463	241463	119	67.622	19.912	5.829	0	179	179	2	1	-10921639	138.667	137	72	195	2912	35.903	2.000	0.255	1.571
ID241467	241467	106	35.021	27.492	16.263	0	179	179	2	1	-10921639	175.762	170	123	224	3691	29.713	2.000	0.068	0.751
ID241466	241466	129	27.052	16.587	15.863	0	179	179	2	1	-10921639	88.286	97	53	123	1854	20.080	3.200	0.141	1.089
ID241465	241465	111	50.701	30.156	7.578	0	179	179	2	1	-10921639	134.714	134	71	208	2829	35.097	2.000	0.159	1.056
ID241464	241464	121	31.582	26.270	8.245	0	179	179	2	1	-10921639	158.810	156	120	213	3335	22.436	2.000	0.074	0.980
ID241471	241471	130	38.275	10.768	24.858	0	179	179	2	1	-10921639	49.857	42	20	103	1047	23.978	2.000	0.315	0.995
ID241470	241470	118	57.550	18.197	24.281	0	179	179	2	1	-10921639	150.333	149	81	228	3157	39.638	2.000	0.174	1.125
ID241469	241469	101	57.303	41.392	21.883	0	179	179	2	1	-10921639	219.857	231	153	255	4617	33.200	7.600	0.116	1.380
ID241468	241468	115	46.426	28.524	21.122	0	179	179	2	1	-10921639	220.048	220	177	255	4621	25.535	6.365	0.102	1.595
ID241447	241447	111	43.991	30.025	7.797	0	180	180	2	1	-10921639	132.667	138	78	181	2786	31.549	2.000	0.147	1.081
ID241446	241446	121	29.221	26.585	8.457	0	180	180	2	1	-10921639	160.238	163	113	205	3365	25.379	6.137	0.078	0.912
ID241445	241445	119	65.883	19.962	5.987	0	180	180	2	1	-10921639	139.143	143	68	207	2922	40.322	2.000	0.225	1.267
ID241451	241451	115	48.947	28.522	21.183	0	180	180	2	1	-10921639	221.000	226	169	255	4641	28.550	4.800	0.105	1.474
ID241450	241450	None	30.414	18.930	18.886	0	180	180	2	1	-10921639	116.667	115	74	173	2450	25.433	2.000	0.076	0.648
ID241449	241449	106	41.252	27.765	16.927	0	180	180	2	1	-10921639	197.381	204	139	255	4145	32.730	2.000	0.080	0.894
ID241448	241448	129	29.851	15.313	16.140	0	180	180	2	1	-10921639	72.381	69	32	110	1520	24.915	4.800	0.191	0.931
ID241455	241455	128	43.964	38.576	24.618	0	180	180	2	1	-10921639	205.286	218	132	255	4311	39.351	2.000	0.083	0.804
ID241454	241454	130	48.590	11.196	24.961	0	180	180	2	1	-10921639	59.048	48	20	143	1240	33.765	2.000	0.327	0.862
ID241453	241453	118	44.057	19.057	24.468	0	180	180	2	1	-10921639	163.333	163	115	202	3430	26.718	4.800	0.134	1.444
ID241452	241452	101	47.780	41.164	21.910	0	180	180	2	1	-10921639	213.810	218	144	255	4490	31.306	7.600	0.101	1.254
ID241459	241459	127	40.711	28.348	36.075	0	180	180	2	1	-10921639	143.333	143	75	209	3010	41.262	2.000	0.097	0.611
ID241458	241458	122	35.867	34.420	33.696	0	180	180	2	1	-10921639	197.095	187	167	250	4139	24.008	3.200	0.074	1.137
ID241457	241457	131	44.962	23.924	28.778	0	180	180	2	1	-10921639	149.381	147	71	221	3137	41.289	2.000	0.097	0.641
ID241456	241456	132	32.281	35.100	25.884	0	180	180	2	1	-10921639	192.905	199	142	232	4051	25.145	3.200	0.074	1.051
ID241462	241462	108	40.203	31.146	39.330	0	180	180	2	1	-10921639	154.714	161	92	206	3249	31.640	7.600	0.097	0.868
ID241461	241461	133	33.506	37.665	38.480	0	180	180	2	1	-10921639	167.000	176	92	200	3507	30.224	4.800	0.094	0.949
ID241460	241460	102	32.474	40.194	35.931	0	180	180	2	1	-10921639	157.286	162	86	205	3303	29.162	7.600	0.101	0.989
ID241483	241483	106	52.223	27.569	16.253	0	181	181	2	1	-10921639	193.286	200	131	255	4059	35.832	2.000	0.111	1.080
ID241482	241482	129	30.380	15.898	15.836	0	181	181	2	1	-10921639	79.762	83	45	107	1675	19.411	4.800	0.212	1.438
ID241481	241481	111	46.445	29.815	7.803	0	181	181	2	1	-10921639	132.476	137	59	189	2782	36.193	2.000	0.167	1.048
ID241480	241480	119	71.384	19.833	6.031	0	181	181	2	1	-10921639	152.429	143	90	228	3201	38.284	4.800	0.233	1.504
ID241487	241487	118	55.887	18.486	24.495	0	181	181	2	1	-10921639	157.857	156	81	224	3315	44.834	2.000	0.166	1.001
ID241486	241486	130	56.041	11.902	25.075	0	181	181	2	1	-10921639	75.143	72	21	138	1578	36.125	2.000	0.336	1.047
ID241485	241485	101	54.823	42.305	22.265	0	181	181	2	1	-10921639	210.476	208	143	255	4420	36.963	2.000	0.117	1.194
ID241484	241484	115	40.549	28.342	21.321	0	181	181	2	1	-10921639	209.952	214	142	245	4409	27.605	2.000	0.077	1.085
ID241491	241491	122	28.879	32.964	33.178	0	181	181	2	1	-10921639	182.476	183	148	221	3832	24.055	6.362	0.067	0.959
ID241490	241490	131	34.940	23.739	28.922	0	181	181	2	1	-10921639	148.762	160	69	199	3124	37.210	2.000	0.080	0.593
ID241489	241489	132	35.318	35.063	25.846	0	181	181	2	1	-10921639	200.381	205	161	240	4208	26.087	7.600	0.078	1.111
ID241488	241488	128	44.635	38.037	24.665	0	181	181	2	1	-10921639	215.143	219	139	255	4518	31.899	4.800	0.092	1.138
ID241494	241494	108	41.245	30.807	38.981	0	181	181	2	1	-10921639	159.381	164	97	204	3347	32.792	4.800	0.127	1.097
ID241493	241493	133	64.372	37.576	38.059	0	181	181	2	1	-10921639	180.857	185	106	255	3798	44.431	4.800	0.164	1.148
ID241492	241492	127	27.216	28.374	36.136	0	181	181	2	1	-10921639	131.238	132	75	202	2756	35.313	2.000	0.082	0.563
ID241507	241507	122	39.086	33.266	33.236	0	182	182	2	1	-10921639	183.476	185	130	237	3853	29.800	2.000	0.078	0.888
ID241506	241506	131	37.209	23.588	28.949	0	182	182	2	1	-10921639	148.190	151	68	194	3112	34.496	2.000	0.096	0.751
ID241505	241505	132	35.164	35.005	26.155	0	182	182	2	1	-10921639	193.476	195	138	230	4063	25.668	2.000	0.068	0.966
ID241504	241504	130	63.165	11.964	25.562	0	182	182	2	1	-10921639	81.048	69	21	185	1702	45.716	2.000	0.318	0.855
ID241510	241510	134	28.151	33.072	44.225	0	182	182	2	1	-10921639	73.905	69	37	123	1552	25.934	2.000	0.100	0.518
ID241509	241509	108	35.323	31.395	38.896	0	182	182	2	1	-10921639	155.857	160	98	219	3273	31.326	7.600	0.107	0.964
ID241508	241508	133	67.897	37.996	38.217	0	182	182	2	1	-10921639	174.143	186	100	255	3657	45.089	2.000	0.164	1.086
ID241495	241495	119	61.822	19.748	5.966	0	182	182	2	1	-10921639	148.286	142	94	220	3114	34.719	4.800	0.197	1.405
ID241499	241499	None	30.329	19.197	18.928	0	182	182	2	1	-10921639	103.619	111	49	161	2176	30.251	3.200	0.088	0.557
ID241498	241498	106	54.914	27.683	16.504	0	182	182	2	1	-10921639	193.667	198	134	255	4067	32.893	2.000	0.117	1.230
ID241497	241497	129	38.020	16.307	15.024	0	182	182	2	1	-10921639	72.667	71	30	116	1526	25.085	2.000	0.245	1.139
ID241496	241496	111	45.309	29.889	8.027	0	182	182	2	1	-10921639	119.714	125	54	182	2514	34.589	2.000	0.151	0.906
ID241503	241503	128	47.775	38.339	24.769	0	182	182	2	1	-10921639	211.667	212	156	255	4445	30.006	4.800	0.103	1.312
ID241502	241502	118	51.525	18.888	24.395	0	182	182	2	1	-10921639	175.000	174	131	230	3675	30.718	4.800	0.152	1.502
ID241501	241501	101	50.059	40.435	21.935	0	182	182	2	1	-10921639	216.238	220	153	255	4541	29.060	4.800	0.120	1.590
ID241500	241500	115	38.244	28.848	21.361	0	182	182	2	1	-10921639	198.524	192	151	241	4169	23.845	2.000	0.080	1.239
ID241511	241511	119	62.453	19.659	5.874	0	183	183	2	1	-10921639	153.952	148	103	224	3233	33.993	4.800	0.200	1.511
ID241515	241515	115	33.534	28.349	21.189	0	183	183	2	1	-10921639	203.333	207	151	251	4270	24.866	2.000	0.065	0.994
ID241514	241514	106	52.083	27.355	16.110	0	183	183	2	1	-10921639	193.286	187	139	255	4059	34.362	4.800	0.118	1.185
ID241513	241513	129	34.727	16.475	14.720	0	183	183	2	1	-10921639	68.381	68	21	120	1436	27.334	2.000	0.219	0.899
ID241512	241512	111	46.177	29.785	7.979	0	183	183	2	1	-10921639	119.429	118	49	180	2508	38.007	2.000	0.152	0.829
ID241519	241519	130	70.493	11.635	25.706	0	183	183	2	1	-10921639	85.476	74	27	214	1795	48.452	2.000	0.314	0.844
ID241518	241518	128	45.717	38.545	24.989	0	183	183	2	1	-10921639	213.429	220	126	255	4482	41.132	7.600	0.083	0.799
ID241517	241517	118	62.763	18.330	24.600	0	183	183	2	1	-10921639	178.476	182	97	250	3748	45.754	2.000	0.174	1.156
ID241516	241516	101	54.225	41.789	22.226	0	183	183	2	1	-10921639	213.095	225	145	255	4475	38.574	7.600	0.134	1.306
ID241523	241523	108	30.225	30.700	38.980	0	183	183	2	1	-10921639	157.095	149	115	196	3299	24.875	4.800	0.110	1.248
ID241522	241522	133	63.647	38.005	38.340	0	183	183	2	1	-10921639	170.667	171	96	251	3584	41.031	2.000	0.162	1.157
ID241521	241521	131	41.150	24.099	28.215	0	183	183	2	1	-10921639	184.857	187	125	234	3882	30.274	7.600	0.097	1.078
ID241520	241520	132	38.947	33.973	26.020	0	183	183	2	1	-10921639	206.286	212	169	255	4332	22.424	4.800	0.085	1.439
ID241524	241524	134	33.275	32.525	44.495	0	183	183	2	1	-10921639	82.238	77	45	130	1727	27.819	2.000	0.137	0.713
ID241539	241539	135	27.359	37.162	33.424	0	184	184	2	1	-10921639	171.333	176	115	222	3598	32.988	2.000	0.056	0.551
ID241538	241538	131	42.810	24.196	28.357	0	184	184	2	1	-10921639	187.905	192	128	237	3946	30.997	7.600	0.090	1.003
ID241537	241537	132	27.196	34.143	25.864	0	184	184	2	1	-10921639	190.190	188	154	234	3994	21.901	2.000	0.059	0.969
ID241536	241536	130	70.404	11.641	25.784	0	184	184	2	1	-10921639	88.238	74	34	201	1853	46.110	2.000	0.306	0.898
ID241543	241543	134	40.782	32.246	43.929	0	184	184	2	1	-10921639	82.000	80	23	168	1722	35.001	2.000	0.152	0.617
ID241542	241542	108	33.437	31.399	38.475	0	184	184	2	1	-10921639	160.667	156	105	209	3374	25.929	4.800	0.094	1.065
ID241541	241541	133	79.034	38.209	38.211	0	184	184	2	1	-10921639	176.190	170	100	255	3700	49.311	2.000	0.189	1.134
ID241540	241540	122	31.852	34.720	34.122	0	184	184	2	1	-10921639	197.333	196	145	236	4144	27.036	4.800	0.077	1.038
ID241527	241527	129	27.189	16.142	14.279	0	184	184	2	1	-10921639	70.619	69	41	110	1483	20.803	2.000	0.160	0.936
ID241526	241526	111	47.517	29.757	8.173	0	184	184	2	1	-10921639	123.524	143	53	193	2594	39.799	2.000	0.156	0.839
ID241525	241525	119	61.465	19.428	5.535	0	184	184	2	1	-10921639	153.762	156	74	221	3229	44.245	4.800	0.186	1.091
ID241531	241531	115	32.666	28.237	21.067	0	184	184	2	1	-10921639	203.905	209	160	238	4282	22.995	3.200	0.068	1.127
ID241530	241530	136	37.924	18.978	18.747	0	184	184	2	1	-10921639	125.333	124	54	195	2632	33.013	2.000	0.099	0.683
ID241529	241529	106	60.585	27.498	15.946	0	184	184	2	1	-10921639	211.762	206	130	255	4447	33.894	4.800	0.145	1.582
ID241528	241528	137	27.678	10.816	14.854	0	184	184	2	1	-10921639	45.524	43	18	72	956	18.310	2.000	0.261	1.029
ID241535	241535	128	43.257	38.206	24.427	0	184	184	2	1	-10921639	220.333	221	167	255	4627	26.958	7.600	0.088	1.315
ID241534	241534	138	30.415	22.593	24.653	0	184	184	2	1	-10921639	203.857	199	162	250	4281	26.473	2.000	0.064	0.922
ID241533	241533	118	47.205	18.258	24.412	0	184	184	2	1	-10921639	166.952	166	112	220	3506	32.097	4.800	0.147	1.330
ID241532	241532	101	37.542	42.971	22.164	0	184	184	2	1	-10921639	186.810	187	144	238	3923	28.663	4.800	0.105	1.238
ID241547	241547	137	27.385	10.714	14.799	0	185	185	2	1	-10921639	50.619	51	28	99	1063	18.263	2.000	0.216	0.986
ID241546	241546	129	45.280	16.289	14.402	0	185	185	2	1	-10921639	89.524	83	35	166	1880	36.882	2.000	0.203	0.819
ID241545	241545	111	53.965	29.035	7.828	0	185	185	2	1	-10921639	150.524	145	60	206	3161	39.115	2.000	0.168	1.107
ID241544	241544	119	68.719	19.478	5.937	0	185	185	2	1	-10921639	161.905	162	71	250	3400	48.870	4.800	0.202	1.113
ID241551	241551	101	42.718	40.904	21.692	0	185	185	2	1	-10921639	209.476	209	153	255	4399	28.760	4.800	0.095	1.266
ID241550	241550	115	31.805	28.297	21.512	0	185	185	2	1	-10921639	202.714	200	155	236	4257	24.379	2.000	0.053	0.839
ID241549	241549	136	27.710	19.087	19.200	0	185	185	2	1	-10921639	123.381	125	85	174	2591	25.658	2.000	0.082	0.730
ID241548	241548	106	46.394	27.684	15.907	0	185	185	2	1	-10921639	199.333	200	145	251	4186	24.713	2.000	0.108	1.576
ID241555	241555	130	69.437	11.359	25.920	0	185	185	2	1	-10921639	81.381	64	15	201	1709	51.114	2.000	0.352	0.830
ID241554	241554	128	48.969	38.362	24.797	0	185	185	2	1	-10921639	226.429	237	151	255	4755	30.502	4.800	0.113	1.502
ID241553	241553	138	39.754	22.521	24.930	0	185	185	2	1	-10921639	212.476	213	155	255	4462	23.159	3.200	0.083	1.402
ID241552	241552	118	49.039	18.445	24.721	0	185	185	2	1	-10921639	167.381	163	103	228	3515	38.547	6.355	0.143	1.089
ID241559	241559	133	88.304	38.196	38.174	0	185	185	2	1	-10921639	180.857	179	81	255	3798	55.051	2.000	0.226	1.211
ID241558	241558	135	28.161	37.880	34.271	0	185	185	2	1	-10921639	166.143	170	115	205	3489	29.569	2.000	0.072	0.752
ID241557	241557	122	42.039	33.088	33.850	0	185	185	2	1	-10921639	187.524	181	142	255	3938	29.182	2.000	0.069	0.825
ID241556	241556	131	55.266	24.011	28.648	0	185	185	2	1	-10921639	189.381	206	74	246	3977	46.481	4.800	0.140	0.998
ID241562	241562	134	39.140	32.426	43.864	0	185	185	2	1	-10921639	78.429	75	37	167	1647	35.828	2.000	0.154	0.585
ID241561	241561	108	37.326	31.761	38.772	0	185	185	2	1	-10921639	150.238	158	96	195	3155	32.056	2.000	0.101	0.859
ID241560	241560	168	29.082	44.648	38.149	0	185	185	2	1	-10921639	59.238	53	27	103	1244	24.437	2.000	0.189	0.771
ID241571	241571	118	48.070	18.040	24.990	0	186	186	2	1	-10921639	166.524	168	115	213	3497	29.794	4.800	0.159	1.533
ID241570	241570	128	44.726	38.273	24.286	0	186	186	2	1	-10921639	230.000	224	190	255	4830	20.700	4.800	0.105	2.112
ID241569	241569	115	38.075	27.900	22.067	0	186	186	2	1	-10921639	217.571	218	177	255	4569	22.167	7.600	0.074	1.345
ID241568	241568	136	29.536	19.287	19.225	0	186	186	2	1	-10921639	132.000	125	100	179	2772	26.010	2.000	0.089	0.831
ID241575	241575	135	31.620	38.438	34.357	0	186	186	2	1	-10921639	168.524	174	110	213	3539	30.538	2.000	0.075	0.768
ID241574	241574	122	31.657	33.311	33.457	0	186	186	2	1	-10921639	181.571	185	141	212	3813	25.361	2.000	0.068	0.918
ID241573	241573	131	60.241	23.840	28.479	0	186	186	2	1	-10921639	201.619	196	135	255	4234	32.557	2.000	0.132	1.440
ID241572	241572	130	64.798	11.308	26.190	0	186	186	2	1	-10921639	78.190	62	26	182	1642	47.700	2.000	0.325	0.805
ID241579	241579	134	44.352	32.774	43.967	0	186	186	2	1	-10921639	73.619	68	34	137	1546	30.513	2.000	0.223	0.881
ID241578	241578	168	30.363	45.467	38.586	0	186	186	2	1	-10921639	58.952	51	24	104	1238	23.627	2.000	0.204	0.844
ID241577	241577	133	72.137	38.329	38.041	0	186	186	2	1	-10921639	167.905	174	78	255	3526	46.326	2.000	0.186	1.138
ID241576	241576	108	38.817	30.483	38.433	0	186	186	2	1	-10921639	142.381	153	74	171	2990	30.837	4.800	0.146	1.179
ID241563	241563	119	76.869	19.344	5.744	0	186	186	2	1	-10921639	164.619	158	85	255	3457	49.343	4.800	0.223	1.217
ID241567	241567	106	49.948	27.633	16.287	0	186	186	2	1	-10921639	202.000	201	141	255	4242	32.129	2.000	0.114	1.288
ID241566	241566	129	46.230	15.962	14.554	0	186	186	2	1	-10921639	94.333	86	41	158	1981	33.483	2.000	0.173	0.829
ID241565	241565	137	29.377	10.712	15.284	0	186	186	2	1	-10921639	53.000	46	21	91	1113	19.649	2.000	0.217	0.963
ID241564	241564	111	68.422	29.057	8.119	0	186	186	2	1	-10921639	155.000	161	59	231	3255	47.310	2.000	0.197	1.076
ID241615	241615	137	41.570	10.676	15.232	0	187	187	2	1	-10921639	62.905	55	26	113	1321	25.034	2.000	0.314	1.200
ID241614	241614	111	78.777	28.804	8.531	0	187	187	2	1	-10921639	163.571	163	75	255	3435	53.386	2.000	0.221	1.108
ID241613	241613	119	69.133	18.947	5.820	0	187	187	2	1	-10921639	151.000	142	98	243	3171	39.174	2.000	0.210	1.340
ID241612	241612	139	30.209	25.000	0.000	0	187	187	2	1	-10921639	105.286	106	66	167	2211	25.720	2.000	0.113	0.832
ID241619	241619	None	44.298	39.254	21.904	0	187	187	2	1	-10921639	221.714	221	187	255	4656	23.102	4.800	0.110	1.899
ID241618	241618	136	37.262	19.243	19.336	0	187	187	2	1	-10921639	132.524	132	81	196	2783	35.186	2.000	0.084	0.583
ID241617	241617	106	55.464	27.209	16.223	0	187	187	2	1	-10921639	205.048	205	160	255	4306	32.412	2.000	0.118	1.333
ID241616	241616	129	56.923	16.150	14.620	0	187	187	2	1	-10921639	103.190	91	36	188	2167	39.434	2.000	0.221	0.946
ID241623	241623	130	53.890	10.830	26.333	0	187	187	2	1	-10921639	73.333	62	29	149	1540	34.109	2.000	0.315	1.031
ID241622	241622	None	28.185	22.343	25.014	0	187	187	2	1	-10921639	198.762	208	143	240	4174	24.878	7.600	0.054	0.825
ID241621	241621	128	46.772	38.393	24.227	0	187	187	2	1	-10921639	224.952	219	187	255	4724	23.487	4.800	0.103	1.788
ID241620	241620	118	40.175	18.022	24.333	0	187	187	2	1	-10921639	168.000	171	115	213	3528	27.494	4.800	0.114	1.247
ID241627	241627	133	86.234	38.130	38.174	0	187	187	2	1	-10921639	179.714	168	88	255	3774	51.842	2.000	0.225	1.274
ID241626	241626	108	30.908	30.148	37.654	0	187	187	2	1	-10921639	119.762	125	52	171	2515	33.089	4.800	0.125	0.807
ID241625	241625	122	33.588	33.871	33.495	0	187	187	2	1	-10921639	182.476	183	132	231	3832	26.654	6.364	0.079	1.000
ID241624	241624	131	58.816	23.980	28.826	0	187	187	2	1	-10921639	188.000	194	97	255	3948	44.094	2.000	0.136	1.020
ID241628	241628	134	43.375	33.023	44.214	0	187	187	2	1	-10921639	69.571	56	35	132	1461	27.692	2.000	0.230	0.938
ID241583	241583	137	45.976	10.842	15.223	0	188	188	2	1	-10921639	67.619	68	30	137	1420	27.316	2.000	0.294	1.125
ID241582	241582	111	72.634	28.205	8.248	0	188	188	2	1	-10921639	168.333	171	74	253	3535	44.784	4.800	0.210	1.306
ID241581	241581	119	62.228	18.865	5.616	0	188	188	2	1	-10921639	143.857	141	94	220	3021	35.694	2.000	0.203	1.363
ID241580	241580	139	38.454	24.000	0.000	0	188	188	2	1	-10921639	110.238	108	52	156	2315	28.869	2.000	0.166	1.086
ID241587	241587	140	39.028	43.921	22.010	0	188	188	2	1	-10921639	157.714	162	105	201	3312	29.409	4.800	0.120	1.146
ID241586	241586	136	34.913	19.304	19.724	0	188	188	2	1	-10921639	142.048	145	88	196	2983	28.156	2.000	0.091	0.838
ID241585	241585	106	53.077	27.659	16.328	0	188	188	2	1	-10921639	207.238	212	130	255	4352	33.261	4.800	0.121	1.341
ID241584	241584	129	59.197	16.042	14.741	0	188	188	2	1	-10921639	107.429	109	49	189	2256	38.786	2.000	0.231	1.041
ID241591	241591	131	56.228	23.715	28.829	0	188	188	2	1	-10921639	195.905	205	105	253	4114	42.390	7.600	0.132	1.080
ID241590	241590	130	48.637	10.952	26.461	0	188	188	2	1	-10921639	78.810	74	34	144	1655	31.649	2.000	0.292	1.126
ID241589	241589	118	36.035	18.532	24.718	0	188	188	2	1	-10921639	182.714	173	148	230	3837	24.338	6.339	0.099	1.355
ID241588	241588	128	46.667	38.210	24.028	0	188	188	2	1	-10921639	222.762	221	181	255	4678	23.975	4.800	0.102	1.720
ID241595	241595	134	42.511	33.900	44.637	0	188	188	2	1	-10921639	69.810	62	34	136	1466	28.701	2.000	0.262	1.010
ID241594	241594	None	27.978	45.907	38.828	0	188	188	2	1	-10921639	59.048	56	32	91	1240	16.883	3.200	0.226	1.289
ID241593	241593	133	74.798	38.254	38.545	0	188	188	2	1	-10921639	167.048	173	68	249	3508	55.284	4.800	0.223	1.102
ID241592	241592	None	38.769	37.890	33.839	0	188	188	2	1	-10921639	176.619	183	99	231	3709	30.049	4.800	0.102	1.083
ID241603	241603	141	53.519	39.193	22.005	0	189	189	2	1	-10921639	216.524	219	168	255	4547	29.346	3.200	0.108	1.436
ID241602	241602	136	33.056	19.222	19.734	0	189	189	2	1	-10921639	137.429	141	90	189	2886	29.200	2.000	0.086	0.748
ID241601	241601	106	41.609	27.723	16.845	0	189	189	2	1	-10921639	202.571	207	160	255	4254	29.123	2.000	0.083	1.068
ID241600	241600	129	40.981	16.141	14.821	0	189	189	2	1	-10921639	91.905	85	43	148	1930	30.833	2.000	0.172	0.875
ID241607	241607	130	47.128	10.679	26.750	0	189	189	2	1	-10921639	72.381	61	35	169	1520	32.800	2.000	0.229	0.822
ID241606	241606	128	33.887	37.337	25.584	0	189	189	2	1	-10921639	191.095	192	130	255	4013	32.599	2.000	0.056	0.623
ID241605	241605	118	39.166	17.424	24.941	0	189	189	2	1	-10921639	149.000	157	80	193	3129	34.117	2.000	0.132	1.017
ID241604	241604	140	46.436	43.317	21.896	0	189	189	2	1	-10921639	179.952	183	139	230	3779	27.185	6.348	0.126	1.480
ID241611	241611	134	33.255	33.702	44.465	0	189	189	2	1	-10921639	67.238	58	36	131	1412	24.323	2.000	0.193	0.893
ID241610	241610	133	84.627	37.973	38.382	0	189	189	2	1	-10921639	184.667	187	115	255	3878	45.841	2.000	0.233	1.523
ID241609	241609	None	29.192	30.819	37.443	0	189	189	2	1	-10921639	141.667	148	93	180	2975	24.587	6.320	0.089	0.938
ID241608	241608	131	70.444	24.011	28.977	0	189	189	2	1	-10921639	205.952	218	103	255	4325	45.136	2.000	0.155	1.225
ID241599	241599	137	43.594	10.731	14.994	0	189	189	2	1	-10921639	63.048	55	36	111	1324	25.067	2.000	0.292	1.136
ID241598	241598	111	71.189	28.232	8.334	0	189	189	2	1	-10921639	157.952	156	66	234	3317	47.926	2.000	0.201	1.102
ID241597	241597	119	57.539	19.021	5.792	0	189	189	2	1	-10921639	137.429	130	79	207	2886	35.756	2.000	0.184	1.192
ID241596	241596	139	32.528	23.000	0.000	0	189	189	2	1	-10921639	101.762	96	52	137	2137	22.795	3.200	0.167	1.275
ID241635	241635	136	30.186	19.159	19.508	0	190	190	2	1	-10921639	134.762	136	80	177	2830	26.088	2.000	0.084	0.801
ID241634	241634	106	50.070	27.922	16.298	0	190	190	2	1	-10921639	203.524	205	154	255	4274	31.559	2.000	0.108	1.254
ID241633	241633	137	44.812	10.881	15.386	0	190	190	2	1	-10921639	67.381	56	36	122	1415	25.400	2.000	0.338	1.340
ID241632	241632	129	40.645	16.684	14.268	0	190	190	2	1	-10921639	93.429	88	37	156	1962	32.933	2.000	0.168	0.815
ID241639	241639	None	31.651	28.357	23.645	0	190	190	2	1	-10921639	208.476	211	150	250	4378	24.231	6.009	0.058	0.942
ID241638	241638	140	66.979	43.545	22.209	0	190	190	2	1	-10921639	171.095	161	85	255	3593	52.727	2.000	0.187	1.023
ID241637	241637	141	50.035	39.079	22.030	0	190	190	2	1	-10921639	224.905	230	181	255	4723	27.359	2.000	0.104	1.546
ID241636	241636	None	27.266	28.885	20.222	0	190	190	2	1	-10921639	209.905	213	150	247	4408	26.599	6.372	0.057	0.849
ID241643	241643	None	31.350	34.467	26.974	0	190	190	2	1	-10921639	184.429	177	144	239	3873	26.626	7.600	0.053	0.692
ID241642	241642	130	32.964	9.452	26.888	0	190	190	2	1	-10921639	50.571	48	16	105	1062	26.066	2.000	0.254	0.787
ID241641	241641	118	27.191	18.919	25.549	0	190	190	2	1	-10921639	165.714	166	130	221	3480	24.544	7.600	0.080	1.005
ID241640	241640	128	42.051	37.868	24.742	0	190	190	2	1	-10921639	215.905	213	163	255	4534	30.556	2.000	0.084	1.097
ID241647	241647	133	85.888	37.842	38.372	0	190	190	2	1	-10921639	182.238	170	96	255	3827	50.200	2.000	0.230	1.356
ID241646	241646	None	35.239	38.248	33.631	0	190	190	2	1	-10921639	164.810	164	97	231	3461	30.727	2.000	0.069	0.690
ID241645	241645	142	28.974	33.214	33.888	0	190	190	2	1	-10921639	190.524	192	149	227	4001	20.894	7.600	0.075	1.268
ID241644	241644	131	68.106	23.981	28.780	0	190	190	2	1	-10921639	210.238	217	124	255	4415	44.517	4.800	0.167	1.349
ID241648	241648	134	59.988	34.108	44.783	0	190	190	2	1	-10921639	88.286	79	41	164	1854	34.220	2.000	0.339	1.305
ID241631	241631	111	79.561	28.560	8.774	0	190	190	2	1	-10921639	162.238	153	72	255	3407	55.076	2.000	0.216	1.048
ID241630	241630	119	50.151	19.045	5.612	0	190	190	2	1	-10921639	132.667	130	77	176	2786	28.789	4.800	0.193	1.489
ID241629	241629	139	31.572	22.000	0.000	0	190	190	2	1	-10921639	100.714	96	47	138	2115	27.115	3.200	0.178	1.122
ID241667	241667	106	53.266	27.832	16.649	0	191	191	2	1	-10921639	209.905	212	158	255	4408	28.952	2.000	0.112	1.455
ID241666	241666	137	51.150	10.951	15.379	0	191	191	2	1	-10921639	69.286	68	29	122	1455	30.723	2.000	0.356	1.184
ID241665	241665	129	39.924	16.097	13.555	0	191	191	2	1	-10921639	92.857	88	47	139	1950	27.888	3.200	0.179	1.013
ID241664	241664	111	80.256	28.612	8.889	0	191	191	2	1	-10921639	159.667	151	62	255	3353	58.401	2.000	0.211	0.953
ID241671	241671	128	33.527	38.335	24.922	0	191	191	2	1	-10921639	215.619	217	168	255	4528	25.941	4.800	0.072	1.110
ID241670	241670	118	28.136	18.502	24.853	0	191	191	2	1	-10921639	176.905	176	141	227	3715	21.309	4.800	0.100	1.512
ID241669	241669	140	47.150	43.446	22.491	0	191	191	2	1	-10921639	179.286	180	126	247	3765	37.345	4.800	0.140	1.179
ID241668	241668	141	52.670	39.582	21.951	0	191	191	2	1	-10921639	219.286	224	136	255	4605	35.327	4.800	0.116	1.288
ID241675	241675	133	81.023	37.952	38.328	0	191	191	2	1	-10921639	189.333	194	113	255	3976	40.387	4.800	0.224	1.715
ID241674	241674	142	29.734	32.796	33.906	0	191	191	2	1	-10921639	186.095	181	147	233	3908	20.832	7.600	0.058	0.979
ID241673	241673	131	61.175	23.991	28.732	0	191	191	2	1	-10921639	200.524	208	99	255	4211	45.934	2.000	0.133	1.027
ID241672	241672	130	29.714	8.996	27.187	0	191	191	2	1	-10921639	49.095	45	24	86	1031	19.877	2.000	0.260	1.020
ID241676	241676	134	56.968	34.144	44.356	0	191	191	2	1	-10921639	88.667	86	47	148	1862	33.668	2.000	0.291	1.189
ID241663	241663	119	48.410	19.098	5.639	0	191	191	2	1	-10921639	123.905	124	79	188	2602	30.285	4.800	0.186	1.283
ID241651	241651	129	35.506	16.024	13.095	0	192	192	2	1	-10921639	86.762	85	48	136	1822	26.676	2.000	0.160	0.898
ID241650	241650	111	85.289	28.256	9.311	0	192	192	2	1	-10921639	174.714	175	80	255	3669	53.265	2.000	0.247	1.300
ID241649	241649	119	42.209	19.015	5.845	0	192	192	2	1	-10921639	111.524	117	74	157	2342	24.993	4.800	0.176	1.339
ID241655	241655	141	46.535	39.132	22.589	0	192	192	2	1	-10921639	201.810	200	162	255	4238	27.562	2.000	0.088	1.190
ID241654	241654	140	42.616	43.371	22.330	0	192	192	2	1	-10921639	159.524	161	93	202	3350	30.844	4.800	0.130	1.188
ID241653	241653	106	50.528	27.700	16.220	0	192	192	2	1	-10921639	193.762	193	148	251	4069	30.711	2.000	0.110	1.254
ID241652	241652	137	47.195	10.927	15.621	0	192	192	2	1	-10921639	69.238	67	22	120	1454	28.723	2.000	0.348	1.244
ID241659	241659	142	38.868	33.009	34.078	0	192	192	2	1	-10921639	182.333	182	143	231	3829	25.976	7.600	0.083	1.076
ID241658	241658	131	57.592	24.210	28.487	0	192	192	2	1	-10921639	210.762	209	161	255	4426	29.024	4.800	0.137	1.752
ID241657	241657	128	28.398	36.512	26.287	0	192	192	2	1	-10921639	187.619	193	132	220	3940	22.200	6.340	0.066	1.051
ID241656	241656	118	27.339	17.042	25.225	0	192	192	2	1	-10921639	126.381	130	81	161	2654	25.918	4.800	0.111	0.970
ID241662	241662	134	56.071	34.696	44.537	0	192	192	2	1	-10921639	93.905	86	54	160	1972	32.983	4.800	0.323	1.391
ID241661	241661	144	36.322	30.431	39.632	0	192	192	2	1	-10921639	92.952	90	36	155	1952	38.186	2.000	0.140	0.596
ID241660	241660	133	72.881	38.104	38.149	0	192	192	2	1	-10921639	175.476	168	104	255	3685	35.963	4.800	0.212	1.707
ID241731	241731	140	56.519	43.462	22.848	0	193	193	2	1	-10921639	181.286	180	120	246	3807	37.252	2.000	0.145	1.232
ID241730	241730	141	43.355	39.175	22.959	0	193	193	2	1	-10921639	217.000	215	179	255	4557	23.658	6.022	0.095	1.595
ID241729	241729	106	46.650	27.928	16.674	0	193	193	2	1	-10921639	196.048	195	155	246	4117	27.200	3.200	0.106	1.382
ID241728	241728	137	56.902	11.013	15.303	0	193	193	2	1	-10921639	80.333	79	24	164	1687	35.598	2.000	0.327	1.113
ID241735	241735	131	49.672	23.869	28.223	0	193	193	2	1	-10921639	214.381	214	167	255	4502	28.461	7.600	0.112	1.521
ID241734	241734	128	35.062	34.510	26.224	0	193	193	2	1	-10921639	204.571	209	167	236	4296	22.119	3.200	0.072	1.242
ID241733	241733	118	32.154	17.418	24.718	0	193	193	2	1	-10921639	137.571	139	83	182	2889	27.081	4.800	0.134	1.199
ID241732	241732	143	31.176	18.691	24.407	0	193	193	2	1	-10921639	160.190	157	118	208	3364	24.798	4.800	0.095	1.125
ID241739	241739	134	70.744	34.753	44.340	0	193	193	2	1	-10921639	108.857	104	55	192	2286	43.118	2.000	0.280	1.106
ID241738	241738	144	52.282	30.302	39.685	0	193	193	2	1	-10921639	110.619	122	53	193	2323	44.670	2.000	0.185	0.775
ID241737	241737	133	60.668	38.030	38.654	0	193	193	2	1	-10921639	159.857	168	86	220	3357	40.928	4.800	0.201	1.307
ID241736	241736	142	30.276	32.065	34.108	0	193	193	2	1	-10921639	183.429	192	144	212	3852	20.054	4.800	0.080	1.356
ID241727	241727	111	75.415	27.382	10.003	0	193	193	2	1	-10921639	191.048	193	94	255	4012	41.642	4.800	0.211	1.598
ID241726	241726	119	42.523	20.704	4.336	0	193	193	2	1	-10921639	106.190	107	51	163	2230	32.426	7.600	0.170	0.953
ID241711	241711	119	37.621	20.402	5.174	0	194	194	2	1	-10921639	101.571	109	42	144	2133	29.349	4.800	0.179	1.050
ID241715	241715	106	32.419	27.925	16.505	0	194	194	2	1	-10921639	183.381	188	142	224	3851	20.781	4.800	0.077	1.257
ID241714	241714	137	55.363	10.848	15.398	0	194	194	2	1	-10921639	73.095	64	24	141	1535	36.572	2.000	0.316	0.961
ID241713	241713	129	27.283	16.005	14.201	0	194	194	2	1	-10921639	81.619	84	51	112	1714	20.745	2.000	0.151	1.032
ID241712	241712	111	62.883	27.791	10.821	0	194	194	2	1	-10921639	164.048	166	85	239	3445	41.042	2.000	0.163	1.118
ID241719	241719	128	42.309	34.748	26.160	0	194	194	2	1	-10921639	202.381	202	141	245	4250	24.804	2.000	0.098	1.461
ID241718	241718	143	32.644	19.560	24.452	0	194	194	2	1	-10921639	160.238	157	109	211	3365	27.526	2.000	0.070	0.765
ID241717	241717	140	65.009	43.231	22.855	0	194	194	2	1	-10921639	181.286	181	130	239	3807	35.882	4.800	0.181	1.546
ID241716	241716	141	41.577	39.077	22.620	0	194	194	2	1	-10921639	213.000	214	171	255	4473	25.379	4.800	0.091	1.399
ID241723	241723	133	60.917	38.556	38.671	0	194	194	2	1	-10921639	139.714	150	40	224	2934	50.975	2.000	0.196	0.897
ID241722	241722	142	34.761	33.456	33.711	0	194	194	2	1	-10921639	178.048	183	142	233	3739	26.665	4.800	0.082	1.009
ID241721	241721	131	51.715	24.424	28.214	0	194	194	2	1	-10921639	205.714	206	138	255	4320	34.942	6.325	0.116	1.222
ID241720	241720	None	28.782	8.518	28.248	0	194	194	2	1	-10921639	44.762	39	18	86	940	19.662	2.000	0.259	0.936
ID241725	241725	134	58.171	34.830	44.420	0	194	194	2	1	-10921639	106.238	98	64	175	2231	33.035	2.000	0.258	1.319
ID241724	241724	144	56.600	30.443	39.761	0	194	194	2	1	-10921639	107.857	104	37	218	2265	49.338	2.000	0.184	0.679
ID241679	241679	111	63.839	27.500	10.824	0	195	195	2	1	-10921639	177.905	173	118	253	3736	35.189	2.000	0.162	1.406
ID241678	241678	None	30.326	21.402	8.960	0	195	195	2	1	-10921639	130.571	126	79	207	2742	27.493	2.000	0.091	0.788
ID241677	241677	119	48.724	20.420	5.231	0	195	195	2	1	-10921639	110.143	117	46	195	2313	40.135	2.000	0.170	0.799
ID241683	241683	145	27.286	28.524	22.275	0	195	195	2	1	-10921639	193.286	200	142	228	4059	24.810	2.000	0.049	0.721
ID241682	241682	106	28.190	27.709	16.311	0	195	195	2	1	-10921639	175.524	177	135	225	3686	24.833	2.000	0.065	0.862
ID241681	241681	137	53.604	10.652	15.325	0	195	195	2	1	-10921639	77.381	67	33	162	1625	34.359	2.000	0.286	1.002
ID241680	241680	129	42.270	15.991	14.321	0	195	195	2	1	-10921639	97.762	99	40	155	2053	31.730	2.000	0.186	0.968
ID241687	241687	131	45.546	24.539	27.391	0	195	195	2	1	-10921639	219.762	215	169	255	4615	24.156	4.800	0.102	1.686
ID241686	241686	141	34.785	38.144	24.743	0	195	195	2	1	-10921639	210.905	208	173	244	4429	20.384	7.600	0.080	1.525
ID241685	241685	143	35.736	19.318	24.927	0	195	195	2	1	-10921639	162.952	154	119	213	3422	28.751	6.131	0.095	0.982
ID241684	241684	140	71.072	42.685	23.046	0	195	195	2	1	-10921639	184.333	180	122	255	3871	48.527	7.600	0.186	1.191
ID241691	241691	144	59.805	30.417	39.743	0	195	195	2	1	-10921639	111.905	118	33	221	2350	53.680	2.000	0.172	0.611
ID241690	241690	133	68.182	38.315	38.692	0	195	195	2	1	-10921639	159.476	164	79	241	3349	50.581	2.000	0.199	1.048
ID241689	241689	None	28.710	38.135	34.660	0	195	195	2	1	-10921639	161.000	164	93	206	3381	29.194	4.800	0.073	0.746
ID241688	241688	142	37.361	33.727	33.945	0	195	195	2	1	-10921639	181.000	177	137	232	3801	22.711	2.000	0.078	1.147
ID241692	241692	134	64.644	34.230	44.373	0	195	195	2	1	-10921639	112.476	109	71	179	2362	37.110	2.000	0.261	1.256
ID241699	241699	145	28.666	28.159	22.743	0	196	196	2	1	-10921639	207.095	208	162	255	4349	23.490	2.000	0.040	0.670
ID241698	241698	106	33.779	27.874	16.878	0	196	196	2	1	-10921639	185.190	179	147	244	3889	25.335	6.037	0.071	0.965
ID241697	241697	137	53.222	10.681	15.860	0	196	196	2	1	-10921639	73.429	59	35	147	1542	31.405	2.000	0.335	1.175
ID241696	241696	129	42.167	16.445	14.671	0	196	196	2	1	-10921639	92.667	87	42	162	1946	36.003	2.000	0.174	0.763
ID241703	241703	None	27.545	34.495	26.839	0	196	196	2	1	-10921639	182.000	180	142	239	3822	24.096	2.000	0.047	0.683
ID241702	241702	143	41.478	19.869	25.094	0	196	196	2	1	-10921639	183.429	180	131	236	3852	28.544	2.000	0.108	1.257
ID241701	241701	140	68.019	42.805	23.068	0	196	196	2	1	-10921639	183.000	201	88	255	3843	47.295	2.000	0.162	1.080
ID241700	241700	141	42.462	39.073	23.459	0	196	196	2	1	-10921639	214.619	211	161	255	4507	25.232	6.296	0.091	1.413
ID241707	241707	None	27.025	46.599	36.029	0	196	196	2	1	-10921639	57.571	48	30	105	1209	21.179	2.000	0.161	0.752
ID241706	241706	142	34.522	33.784	33.952	0	196	196	2	1	-10921639	178.286	177	137	247	3744	27.216	7.600	0.066	0.813
ID241705	241705	None	30.002	30.027	34.320	0	196	196	2	1	-10921639	168.286	174	123	204	3534	23.236	4.800	0.087	1.156
ID241704	241704	131	36.382	24.445	27.642	0	196	196	2	1	-10921639	202.143	212	156	250	4245	30.130	4.800	0.080	0.996
ID241710	241710	134	55.420	34.121	44.241	0	196	196	2	1	-10921639	107.143	97	72	167	2250	28.840	2.000	0.244	1.456
ID241709	241709	144	58.520	30.618	39.778	0	196	196	2	1	-10921639	117.762	117	54	222	2473	44.849	2.000	0.170	0.763
ID241708	241708	133	58.711	38.640	38.619	0	196	196	2	1	-10921639	139.810	151	66	208	2936	45.142	2.000	0.201	1.037
ID241695	241695	111	62.422	27.110	11.183	0	196	196	2	1	-10921639	179.714	182	109	250	3774	36.318	4.800	0.173	1.456
ID241694	241694	119	47.711	20.062	5.879	0	196	196	2	1	-10921639	118.619	122	53	190	2491	31.827	2.000	0.163	1.047
ID241693	241693	None	35.695	20.816	3.401	0	196	196	2	1	-10921639	92.476	100	49	143	1942	30.948	2.000	0.174	0.885
ID241743	241743	137	50.209	10.643	15.769	0	197	197	2	1	-10921639	75.000	65	35	126	1575	27.161	2.000	0.357	1.454
ID241742	241742	129	38.981	16.770	14.981	0	197	197	2	1	-10921639	101.619	102	56	145	2134	27.195	4.800	0.175	1.114
ID241741	241741	111	53.052	27.210	11.504	0	197	197	2	1	-10921639	176.952	170	138	220	3716	27.008	4.800	0.158	1.784
ID241740	241740	119	69.536	20.371	6.602	0	197	197	2	1	-10921639	152.286	147	83	222	3198	37.570	4.800	0.241	1.576
ID241747	241747	None	42.700	22.310	25.135	0	197	197	2	1	-10921639	191.714	200	129	246	4026	31.855	2.000	0.099	1.089
ID241746	241746	143	33.691	19.125	24.883	0	197	197	2	1	-10921639	155.000	148	109	206	3255	28.406	6.251	0.105	1.041
ID241745	241745	140	78.352	43.102	23.440	0	197	197	2	1	-10921639	183.571	179	98	255	3855	46.981	3.200	0.208	1.347
ID241744	241744	106	37.042	28.286	16.641	0	197	197	2	1	-10921639	179.667	174	147	241	3773	22.990	2.000	0.079	1.148
ID241751	241751	133	70.023	38.041	37.962	0	197	197	2	1	-10921639	155.238	161	87	218	3260	40.551	2.000	0.218	1.372
ID241750	241750	142	30.264	33.067	33.805	0	197	197	2	1	-10921639	158.905	156	122	220	3337	21.057	2.000	0.067	0.947
ID241749	241749	131	27.303	25.210	28.342	0	197	197	2	1	-10921639	190.524	189	150	228	4001	21.004	7.600	0.073	1.234
ID241748	241748	141	33.010	38.245	24.441	0	197	197	2	1	-10921639	191.714	192	164	238	4026	20.251	2.000	0.071	1.249
ID241753	241753	134	56.455	33.794	44.374	0	197	197	2	1	-10921639	96.524	88	48	164	2027	36.374	2.000	0.247	1.053
ID241752	241752	144	44.625	30.717	39.667	0	197	197	2	1	-10921639	104.524	107	49	183	2195	35.227	2.000	0.152	0.784
ID241763	241763	141	27.204	37.866	24.955	0	198	198	2	1	-10921639	196.667	200	147	232	4130	23.040	7.600	0.047	0.769
ID241762	241762	143	38.487	19.879	25.269	0	198	198	2	1	-10921639	169.143	162	126	225	3552	30.205	2.000	0.086	0.886
ID241761	241761	140	69.850	42.996	23.767	0	198	198	2	1	-10921639	195.238	198	117	255	4100	46.514	7.600	0.169	1.213
ID241760	241760	146	36.626	33.608	21.554	0	198	198	2	1	-10921639	193.333	193	142	250	4060	29.545	2.000	0.064	0.782
ID241767	241767	147	37.352	28.465	35.691	0	198	198	2	1	-10921639	122.524	129	52	193	2573	44.373	2.000	0.101	0.506
ID241766	241766	142	42.429	33.989	34.079	0	198	198	2	1	-10921639	182.048	180	142	230	3823	28.812	3.200	0.086	1.003
ID241765	241765	None	32.728	21.154	30.018	0	198	198	2	1	-10921639	128.048	132	54	196	2689	42.059	2.000	0.077	0.438
ID241764	241764	131	31.083	27.149	27.672	0	198	198	2	1	-10921639	207.048	215	160	240	4348	24.256	4.800	0.075	1.198
ID241770	241770	134	49.074	34.074	44.400	0	198	198	2	1	-10921639	91.524	85	54	153	1922	30.210	2.000	0.236	1.155
ID241769	241769	144	43.277	30.543	39.504	0	198	198	2	1	-10921639	117.000	115	37	186	2457	41.924	2.000	0.142	0.692
ID241768	241768	133	67.081	38.192	37.902	0	198	198	2	1	-10921639	169.238	174	88	232	3554	39.784	4.800	0.197	1.403
ID241755	241755	111	67.563	27.202	11.254	0	198	198	2	1	-10921639	186.286	190	104	243	3912	40.166	4.800	0.185	1.445
ID241754	241754	119	77.777	20.577	7.145	0	198	198	2	1	-10921639	169.190	157	86	253	3553	43.055	6.316	0.230	1.468
ID241759	241759	145	28.991	28.078	21.864	0	198	198	2	1	-10921639	208.762	211	174	241	4384	19.097	2.000	0.055	1.132
ID241758	241758	106	38.955	27.656	17.478	0	198	198	2	1	-10921639	188.762	189	130	251	3964	31.555	2.000	0.086	0.951
ID241757	241757	137	49.937	10.440	16.025	0	198	198	2	1	-10921639	78.333	80	27	134	1645	31.157	2.000	0.371	1.360
ID241756	241756	129	55.055	16.603	14.903	0	198	198	2	1	-10921639	115.571	109	65	177	2427	33.653	2.000	0.214	1.209
ID241795	241795	140	75.172	42.876	23.880	0	199	199	2	1	-10921639	187.048	188	103	255	3928	44.430	2.000	0.189	1.336
ID241794	241794	145	33.651	28.019	22.864	0	199	199	2	1	-10921639	193.762	195	141	241	4069	27.016	2.000	0.059	0.795
ID241793	241793	146	27.173	33.625	21.526	0	199	199	2	1	-10921639	173.333	179	139	204	3640	21.509	7.600	0.068	1.020
ID241792	241792	106	42.514	27.712	17.371	0	199	199	2	1	-10921639	180.476	176	136	241	3790	28.412	2.000	0.091	1.059
ID241799	241799	142	30.950	33.479	33.977	0	199	199	2	1	-10921639	170.190	173	131	217	3574	23.695	2.000	0.070	0.944
ID241798	241798	141	29.747	35.779	26.594	0	199	199	2	1	-10921639	170.000	171	119	213	3570	28.773	4.800	0.078	0.858
ID241797	241797	None	38.448	21.728	25.309	0	199	199	2	1	-10921639	190.000	193	139	240	3990	27.386	6.356	0.104	1.307
ID241796	241796	143	43.799	19.121	24.769	0	199	199	2	1	-10921639	158.571	151	106	220	3330	33.999	4.800	0.135	1.107
ID241803	241803	144	46.341	30.745	39.435	0	199	199	2	1	-10921639	128.143	138	77	194	2691	34.726	2.000	0.141	0.909
ID241802	241802	133	40.896	38.143	38.208	0	199	199	2	1	-10921639	136.619	148	85	180	2869	30.393	4.800	0.128	1.020
ID241801	241801	148	30.102	38.185	35.206	0	199	199	2	1	-10921639	145.857	155	98	182	3063	25.929	4.800	0.084	0.874
ID241800	241800	147	32.561	28.356	35.274	0	199	199	2	1	-10921639	125.190	134	53	170	2629	37.001	2.000	0.108	0.660
ID241804	241804	134	43.778	33.733	44.305	0	199	199	2	1	-10921639	87.476	79	51	142	1837	26.923	2.000	0.228	1.208
ID241791	241791	137	51.504	10.859	15.861	0	199	199	2	1	-10921639	79.143	75	42	134	1662	26.054	2.000	0.358	1.602
ID241790	241790	129	48.036	16.615	15.087	0	199	199	2	1	-10921639	112.714	112	75	177	2367	25.519	4.800	0.201	1.480
ID241789	241789	111	65.486	27.622	11.913	0	199	199	2	1	-10921639	164.571	167	91	246	3456	48.953	2.000	0.161	0.930
ID241788	241788	119	63.559	20.679	7.638	0	199	199	2	1	-10921639	160.333	156	113	239	3367	35.573	2.000	0.171	1.318
ID241827	241827	None	32.141	24.480	28.624	0	200	200	2	1	-10921639	185.571	187	106	243	3897	39.707	6.314	0.080	0.692
ID241826	241826	143	40.928	19.901	25.115	0	200	200	2	1	-10921639	183.238	193	126	227	3848	29.189	6.372	0.102	1.157
ID241825	241825	140	66.578	42.669	23.469	0	200	200	2	1	-10921639	193.143	198	122	255	4056	43.010	4.800	0.171	1.310
ID241824	241824	146	37.653	33.656	21.729	0	200	200	2	1	-10921639	198.238	198	138	255	4163	30.801	2.000	0.067	0.810
ID241831	241831	134	58.354	34.020	44.415	0	200	200	2	1	-10921639	106.333	100	53	181	2233	35.590	2.000	0.242	1.163
ID241830	241830	144	39.335	30.272	39.799	0	200	200	2	1	-10921639	119.095	122	58	183	2501	36.780	7.600	0.115	0.668
ID241829	241829	147	35.284	28.754	35.852	0	200	200	2	1	-10921639	140.524	142	56	205	2951	35.578	2.000	0.064	0.477
ID241828	241828	148	56.919	37.304	34.973	0	200	200	2	1	-10921639	212.714	213	138	255	4467	34.607	4.800	0.152	1.624
ID241819	241819	111	77.517	27.621	11.690	0	200	200	2	1	-10921639	193.333	194	107	255	4060	47.964	2.000	0.194	1.310
ID241818	241818	119	67.467	20.711	8.135	0	200	200	2	1	-10921639	161.905	148	93	247	3400	39.513	2.000	0.184	1.276
ID241817	241817	150	56.038	19.797	4.770	0	200	200	2	1	-10921639	127.476	131	71	205	2677	42.547	2.000	0.209	1.037
ID241823	241823	145	34.114	27.925	22.241	0	200	200	2	1	-10921639	221.667	221	171	255	4655	27.554	3.200	0.061	0.919
ID241822	241822	106	41.311	27.704	17.634	0	200	200	2	1	-10921639	204.667	215	160	249	4298	27.861	2.000	0.084	1.136
ID241821	241821	137	31.630	11.325	15.995	0	200	200	2	1	-10921639	72.857	75	43	110	1530	18.399	4.800	0.282	1.744
ID241820	241820	129	43.307	16.457	15.083	0	200	200	2	1	-10921639	107.333	96	59	169	2254	32.253	2.000	0.170	0.968
ID241771	241771	150	41.610	19.816	4.292	0	201	201	2	1	-10921639	80.095	78	34	143	1682	33.975	2.000	0.187	0.742
ID241775	241775	None	28.367	32.990	16.212	0	201	201	2	1	-10921639	114.952	122	55	174	2414	37.493	3.200	0.095	0.532
ID241774	241774	129	37.490	16.788	15.078	0	201	201	2	1	-10921639	93.286	94	49	158	1959	26.913	2.000	0.154	0.925
ID241773	241773	111	65.140	27.532	11.959	0	201	201	2	1	-10921639	166.905	161	92	252	3505	46.906	2.000	0.163	0.995
ID241772	241772	119	68.432	20.917	8.755	0	201	201	2	1	-10921639	152.381	153	103	224	3200	33.840	4.800	0.224	1.648
ID241779	241779	140	47.354	41.241	23.372	0	201	201	2	1	-10921639	181.905	179	132	230	3820	28.018	6.297	0.130	1.490
ID241778	241778	146	38.037	33.806	22.057	0	201	201	2	1	-10921639	189.000	192	117	250	3969	32.741	2.000	0.080	0.857
ID241777	241777	106	34.647	27.737	18.273	0	201	201	2	1	-10921639	192.143	193	142	255	4035	29.251	4.800	0.085	1.026
ID241776	241776	137	31.584	11.225	16.926	0	201	201	2	1	-10921639	46.952	39	20	91	986	21.671	2.000	0.284	0.958
ID241783	241783	147	27.010	28.432	35.405	0	201	201	2	1	-10921639	112.762	124	36	170	2368	38.265	2.000	0.068	0.377
ID241782	241782	None	27.779	27.757	28.324	0	201	201	2	1	-10921639	189.619	200	151	236	3982	25.327	6.351	0.055	0.775
ID241781	241781	None	36.784	21.831	25.409	0	201	201	2	1	-10921639	191.810	189	137	243	4028	28.835	4.800	0.091	1.106
ID241780	241780	143	37.302	19.101	25.424	0	201	201	2	1	-10921639	156.143	155	105	231	3279	33.561	6.304	0.118	0.981
ID241787	241787	134	42.738	34.173	44.055	0	201	201	2	1	-10921639	96.524	96	54	144	2027	23.951	2.000	0.222	1.467
ID241786	241786	144	30.769	30.470	39.673	0	201	201	2	1	-10921639	102.667	104	42	154	2156	34.849	2.000	0.102	0.547
ID241785	241785	None	31.420	39.022	37.832	0	201	201	2	1	-10921639	136.667	142	73	185	2870	33.553	6.308	0.105	0.775
ID241784	241784	148	53.680	37.343	34.709	0	201	201	2	1	-10921639	194.571	186	151	231	4086	24.441	4.800	0.147	2.045
ID241811	241811	140	40.195	42.542	23.935	0	202	202	2	1	-10921639	153.381	154	99	211	3221	32.494	6.295	0.119	1.002
ID241810	241810	146	45.154	33.781	22.012	0	202	202	2	1	-10921639	195.333	198	141	255	4102	33.594	3.200	0.094	1.002
ID241809	241809	106	35.696	28.456	18.358	0	202	202	2	1	-10921639	188.952	190	138	245	3968	31.280	2.000	0.080	0.896
ID241808	241808	129	32.322	17.149	15.136	0	202	202	2	1	-10921639	94.714	94	46	148	1989	26.642	2.000	0.133	0.835
ID241815	241815	148	60.785	37.846	34.961	0	202	202	2	1	-10921639	184.429	194	86	255	3873	46.507	2.000	0.137	0.953
ID241814	241814	None	37.777	34.314	33.710	0	202	202	2	1	-10921639	199.190	201	151	238	4183	22.126	4.800	0.083	1.378
ID241813	241813	149	28.747	21.756	29.190	0	202	202	2	1	-10921639	142.810	153	86	185	2999	30.880	7.600	0.082	0.700
ID241812	241812	143	38.153	19.561	25.255	0	202	202	2	1	-10921639	167.000	166	124	208	3507	25.768	4.800	0.111	1.293
ID241816	241816	134	39.638	33.951	43.505	0	202	202	2	1	-10921639	87.762	88	37	156	1843	34.476	2.000	0.166	0.723
ID241807	241807	111	50.151	27.835	11.917	0	202	202	2	1	-10921639	155.571	162	90	206	3267	33.645	2.000	0.149	1.200
ID241806	241806	119	70.395	21.459	8.861	0	202	202	2	1	-10921639	149.762	147	88	232	3145	43.967	2.000	0.232	1.285
ID241805	241805	150	46.453	19.610	3.887	0	202	202	2	1	-10921639	79.143	78	32	141	1662	30.912	2.000	0.228	0.951
ID241835	241835	151	31.209	39.885	22.240	0	203	203	2	1	-10921639	160.952	163	96	215	3380	32.458	4.800	0.090	0.821
ID241834	241834	111	39.437	27.386	11.888	0	203	203	2	1	-10921639	162.952	160	126	193	3422	18.811	4.800	0.137	2.083
ID241833	241833	119	64.024	20.922	9.054	0	203	203	2	1	-10921639	143.143	149	92	199	3006	35.576	4.800	0.243	1.576
ID241832	241832	150	33.426	18.203	3.264	0	203	203	2	1	-10921639	49.048	45	11	99	1030	25.580	2.000	0.278	0.835
ID241839	241839	148	54.184	37.522	34.769	0	203	203	2	1	-10921639	171.000	176	87	252	3591	46.255	2.000	0.130	0.852
ID241838	241838	149	29.409	22.432	28.731	0	203	203	2	1	-10921639	139.714	155	58	181	2934	38.614	3.200	0.087	0.577
ID241837	241837	143	38.703	19.054	25.794	0	203	203	2	1	-10921639	146.286	150	98	186	3072	27.538	4.800	0.136	1.273
ID241836	241836	140	44.068	42.970	23.816	0	203	203	2	1	-10921639	151.095	154	99	215	3173	31.167	6.311	0.131	1.127
ID241847	241847	None	32.557	28.190	18.458	0	204	204	2	1	-10921639	183.000	185	142	238	3843	27.026	2.000	0.064	0.809
ID241846	241846	111	40.691	27.860	11.952	0	204	204	2	1	-10921639	134.476	145	65	182	2824	31.857	2.000	0.130	0.969
ID241845	241845	119	52.726	20.911	9.019	0	204	204	2	1	-10921639	129.286	135	78	177	2715	32.355	4.800	0.204	1.352
ID241851	241851	None	34.567	33.088	32.976	0	204	204	2	1	-10921639	168.429	167	129	228	3537	24.145	2.000	0.060	0.787
ID241850	241850	143	30.287	20.975	26.716	0	204	204	2	1	-10921639	157.762	167	93	201	3313	26.767	4.800	0.105	1.116
ID241849	241849	151	28.931	39.148	24.025	0	204	204	2	1	-10921639	169.619	173	132	219	3562	22.261	6.379	0.063	0.897
ID241848	241848	140	34.634	42.452	23.325	0	204	204	2	1	-10921639	152.857	149	124	205	3210	21.652	6.278	0.110	1.400
ID241853	241853	None	36.443	37.432	35.568	0	204	204	2	1	-10921639	171.571	168	122	202	3603	21.667	7.600	0.112	1.593
ID241852	241852	148	36.063	37.432	35.568	0	204	204	2	1	-10921639	171.571	168	122	202	3603	21.667	7.600	0.112	1.593
ID241859	241859	143	37.307	20.994	26.089	0	205	205	2	1	-10921639	151.476	153	112	189	3181	24.582	7.600	0.117	1.291
ID241858	241858	111	32.279	27.244	12.268	0	205	205	2	1	-10921639	133.095	136	73	185	2795	27.760	4.800	0.122	1.039
ID241857	241857	119	48.283	21.134	9.268	0	205	205	2	1	-10921639	111.810	113	65	164	2348	31.692	4.800	0.216	1.253
ID241860	241860	148	27.726	37.709	36.878	0	205	205	2	1	-10921639	126.143	126	72	164	2649	25.605	4.800	0.112	0.991
ID241855	241855	111	28.917	26.856	12.206	0	206	206	2	1	-10921639	127.095	128	72	170	2669	25.473	4.800	0.111	1.001
ID241854	241854	119	38.820	21.114	9.474	0	206	206	2	1	-10921639	102.905	102	56	145	2161	29.644	4.800	0.189	1.106
ID241856	241856	152	29.737	23.395	28.415	0	206	206	2	1	-10921639	147.190	148	94	187	3091	24.182	4.800	0.114	1.244
ID241843	241843	152	33.179	24.739	28.518	0	207	207	2	1	-10921639	149.762	156	71	193	3145	34.953	4.800	0.099	0.772
ID241842	241842	None	30.500	42.845	22.256	0	207	207	2	1	-10921639	112.000	111	65	147	2352	25.034	6.379	0.139	1.089
ID241841	241841	None	27.270	33.181	20.953	0	207	207	2	1	-10921639	174.857	175	137	225	3672	19.676	4.800	0.078	1.293
ID241840	241840	119	36.899	20.643	9.695	0	207	207	2	1	-10921639	122.286	126	85	150	2568	20.455	4.800	0.171	1.745
ID241844	241844	148	29.606	37.650	37.685	0	207	207	2	1	-10921639	110.762	109	49	177	2326	33.838	2.000	0.090	0.538
ID241867	241867	None	27.439	21.263	26.714	0	208	208	2	1	-10921639	134.524	136	67	174	2825	27.962	7.600	0.094	0.828
ID241866	241866	111	31.021	27.147	12.311	0	208	208	2	1	-10921639	124.857	136	60	150	2622	27.771	4.800	0.142	1.118
ID241865	241865	119	32.533	20.842	9.135	0	208	208	2	1	-10921639	94.952	98	54	132	1994	24.406	4.800	0.184	1.212
ID241869	241869	148	27.619	37.979	37.879	0	208	208	2	1	-10921639	101.476	104	53	150	2131	27.160	2.000	0.101	0.684
ID241868	241868	152	34.081	25.890	28.351	0	208	208	2	1	-10921639	164.524	168	129	200	3455	18.899	4.800	0.095	1.507
ID241871	241871	111	29.808	26.846	12.276	0	209	209	2	1	-10921639	117.762	130	45	157	2473	31.222	4.800	0.129	0.863
ID241870	241870	119	31.247	21.234	9.787	0	209	209	2	1	-10921639	95.000	98	46	129	1995	24.129	4.800	0.160	1.089
ID241872	241872	153	33.455	41.721	23.925	0	209	209	2	1	-10921639	123.524	128	75	163	2594	23.901	7.600	0.136	1.235
ID241864	241864	None	32.711	37.769	36.656	0	210	210	2	1	-10921639	118.190	115	66	166	2482	29.981	6.352	0.135	0.936
ID241863	241863	153	35.089	41.457	23.857	0	210	210	2	1	-10921639	136.571	139	93	174	2868	22.442	6.090	0.125	1.348
ID241862	241862	None	28.573	34.252	21.719	0	210	210	2	1	-10921639	165.048	163	132	202	3466	19.185	7.600	0.082	1.306
ID241861	241861	111	32.156	26.387	11.926	0	210	210	2	1	-10921639	119.619	124	58	148	2512	23.090	4.800	0.140	1.276
ID241879	241879	None	31.507	37.786	35.323	0	212	212	2	1	-10921639	129.048	139	87	158	2710	22.734	4.800	0.154	1.511
ID241878	241878	None	30.678	25.921	27.814	0	212	212	2	1	-10921639	147.667	153	85	182	3101	27.753	7.600	0.087	0.854
ID241877	241877	None	28.116	20.842	26.177	0	212	212	2	1	-10921639	124.000	123	84	163	2604	21.321	7.600	0.098	1.042
ID241873	241873	None	30.431	27.208	12.919	0	213	213	2	1	-10921639	114.429	119	52	145	2403	21.942	4.800	0.141	1.285
ID241875	241875	None	27.164	41.963	22.955	0	214	214	2	1	-10921639	102.810	100	59	151	2159	24.515	4.800	0.125	0.934
ID241874	241874	None	27.531	38.923	21.917	0	214	214	2	1	-10921639	133.000	139	78	180	2793	26.241	4.800	0.107	0.977
ID241876	241876	None	27.072	35.106	33.393	0	214	214	2	1	-10921639	144.238	145	115	181	3029	18.660	6.292	0.076	1.098
ID241881	241881	154	27.619	38.999	24.777	0	216	216	2	1	-10921639	128.857	131	88	157	2706	20.592	4.800	0.109	1.227
ID241880	241880	None	29.735	33.041	19.159	0	216	216	2	1	-10921639	130.619	138	72	167	2743	25.234	2.000	0.101	0.948
ID241882	241882	154	38.001	40.205	22.363	0	217	217	2	1	-10921639	130.286	135	78	174	2736	31.118	4.800	0.133	0.983
ID241883	241883	154	28.335	41.818	22.731	0	218	218	2	1	-10921639	100.048	103	52	138	2101	27.349	7.600	0.129	0.836
ID241891	241891	218	27.422	37.373	36.100	0	219	219	2	1	-10921639	103.143	105	66	130	2166	18.015	4.800	0.122	1.241
ID241890	241890	None	28.978	37.459	24.542	0	219	219	2	1	-10921639	140.524	142	100	192	2951	20.250	2.000	0.086	1.104
ID241889	241889	218	31.572	37.637	36.502	0	220	220	2	1	-10921639	87.429	85	46	134	1836	28.863	2.000	0.150	0.792
ID241888	241888	None	28.406	40.933	22.995	0	220	220	2	1	-10921639	108.714	109	73	149	2283	21.760	4.800	0.139	1.217
ID241884	241884	None	32.433	38.287	25.191	0	221	221	2	1	-10921639	145.524	148	103	190	3056	21.656	2.000	0.083	1.032
ID241887	241887	None	28.171	37.233	35.023	0	222	222	2	1	-10921639	113.810	118	78	145	2390	20.434	6.275	0.132	1.302
ID241886	241886	None	29.634	40.080	22.319	0	222	222	2	1	-10921639	117.714	124	74	157	2472	24.658	6.034	0.110	0.946
ID241885	241885	None	27.263	32.969	18.032	0	222	222	2	1	-10921639	136.048	141	86	179	2857	24.332	6.277	0.073	0.765
ID241893	241893	155	33.421	38.109	25.101	0	223	223	2	1	-10921639	137.952	143	84	185	2897	24.893	7.600	0.099	0.997
ID241892	241892	155	27.560	38.807	24.550	0	224	224	2	1	-10921639	129.429	139	65	164	2718	27.466	2.000	0.106	0.905
ID241894	241894	155	27.779	39.223	23.931	0	225	225	2	1	-10921639	135.238	143	81	166	2840	22.002	7.600	0.109	1.211
ID241895	241895	None	27.054	39.120	21.423	0	228	228	2	1	-10921639	117.524	113	79	164	2468	24.122	4.800	0.110	0.969
ID241896	241896	None	28.759	33.939	21.704	0	230	230	2	1	-10921639	152.857	156	111	206	3210	23.971	2.000	0.053	0.647
ID241899	241899	None	32.241	38.992	24.219	0	233	233	2	1	-10921639	121.667	122	87	161	2555	22.542	2.000	0.118	1.139
ID241898	241898	None	27.504	36.256	35.443	0	234	234	2	1	-10921639	104.429	107	71	145	2193	18.203	4.800	0.119	1.220
ID241897	241897	None	27.628	21.869	24.836	0	234	234	2	1	-10921639	124.333	125	93	155	2611	20.234	2.000	0.099	1.104
ID241900	241900	156	27.695	38.303	22.921	0	239	239	2	1	-10921639	118.952	115	88	151	2498	17.423	2.000	0.105	1.301
ID241902	241902	156	27.257	38.076	25.009	0	240	240	2	1	-10921639	114.333	110	84	157	2401	19.494	7.600	0.104	1.103
ID241901	241901	None	35.534	22.005	24.751	0	243	243	2	1	-10921639	125.333	128	78	173	2632	23.335	4.800	0.127	1.213
ID241910	241910	None	28.677	35.921	34.825	0	245	245	2	1	-10921639	100.714	105	54	137	2115	22.043	4.800	0.149	1.184
ID241909	241909	None	35.228	21.815	24.995	0	247	247	2	1	-10921639	122.571	119	86	169	2574	21.683	2.000	0.129	1.296
ID241908	241908	157	35.671	23.209	11.926	0	247	247	2	1	-10921639	82.857	83	45	137	1740	24.367	2.000	0.194	1.106
ID241911	241911	157	41.214	23.086	12.207	0	248	248	2	1	-10921639	89.190	98	45	149	1873	29.272	2.000	0.196	0.999
ID241912	241912	158	29.395	37.513	24.438	0	248	248	2	1	-10921639	129.286	131	72	179	2715	29.621	7.600	0.101	0.802
ID241907	241907	159	30.365	31.542	39.241	0	249	249	2	1	-10921639	70.143	72	37	118	1473	21.636	2.000	0.169	0.940
ID241906	241906	None	32.488	34.935	27.151	0	249	249	2	1	-10921639	140.333	136	104	195	2947	21.939	2.000	0.078	0.924
ID241905	241905	158	27.705	38.718	23.761	0	249	249	2	1	-10921639	109.667	111	55	154	2303	27.766	2.000	0.111	0.786
ID241904	241904	160	31.778	43.126	18.987	0	249	249	2	1	-10921639	59.571	55	33	105	1251	19.752	2.000	0.210	1.047
ID241903	241903	157	38.542	23.176	12.426	0	249	249	2	1	-10921639	89.333	93	45	131	1876	26.386	4.800	0.227	1.254
ID241931	241931	160	31.636	43.013	18.519	0	250	250	2	1	-10921639	64.238	59	36	106	1349	20.832	2.000	0.198	1.017
ID241937	241937	159	31.077	31.519	39.593	0	250	250	2	1	-10921639	78.571	83	32	119	1650	26.168	2.000	0.180	0.917
ID241929	241929	157	50.581	23.148	12.079	0	250	250	2	1	-10921639	93.048	96	53	155	1954	30.660	2.000	0.241	1.178
ID241936	241936	161	27.554	20.470	25.256	0	250	250	2	1	-10921639	99.333	93	62	141	2086	23.288	2.000	0.127	0.960
ID241933	241933	158	32.829	38.313	23.373	0	250	250	2	1	-10921639	136.429	134	93	169	2865	19.185	4.800	0.144	1.789
ID241915	241915	161	27.502	21.358	25.297	0	251	251	2	1	-10921639	114.762	118	75	162	2410	22.854	4.800	0.120	1.076
ID241914	241914	160	34.137	42.945	18.343	0	251	251	2	1	-10921639	65.429	65	24	109	1374	22.897	2.000	0.228	1.060
ID241913	241913	157	46.806	23.444	11.955	0	251	251	2	1	-10921639	93.286	94	51	155	1959	31.504	2.000	0.235	1.125
ID241918	241918	159	31.433	31.993	39.578	0	251	251	2	1	-10921639	78.476	74	37	131	1648	27.226	7.600	0.152	0.760
ID241917	241917	162	29.262	43.104	35.852	0	251	251	2	1	-10921639	60.429	53	42	94	1269	17.203	2.000	0.219	1.261
ID241916	241916	None	38.526	35.623	26.411	0	251	251	2	1	-10921639	150.667	149	110	201	3164	23.652	4.800	0.113	1.297
ID241938	241938	159	40.590	31.766	39.257	0	252	252	2	1	-10921639	92.714	86	62	154	1947	23.799	2.000	0.178	1.177
ID241930	241930	157	52.889	23.697	11.610	0	252	252	2	1	-10921639	104.524	98	59	156	2195	28.368	2.000	0.242	1.436
ID241935	241935	162	27.738	43.087	36.165	0	252	252	2	1	-10921639	59.905	56	37	96	1258	14.996	2.000	0.201	1.336
ID241934	241934	158	27.290	38.428	25.122	0	252	252	2	1	-10921639	131.810	132	86	169	2768	21.087	2.000	0.078	0.903
ID241932	241932	160	43.700	42.977	18.085	0	252	252	2	1	-10921639	73.048	69	27	134	1534	27.667	2.000	0.253	1.066
ID241955	241955	160	37.476	43.274	18.042	0	253	253	2	1	-10921639	74.048	79	42	118	1555	20.858	2.000	0.244	1.394
[truncated: 757 more rows]
