# Supplementary material for: Progressive enhancement of kinetic proofreading in T cell antigen discrimination from receptor activation to DAG generation
Source: eLife. 2022 Sep 20;11:e75263. doi: 10.7554/eLife.75263 (PMC9536835; doi:10.7554/eLife.75263)
Supplement: Figure 5—source data 1. — Each data table is the TrackMate ‘spot-statistics’ output of one cell over four cycles of blue-light illumination (frames 0–40, 100–140, 200–240, and 300–340, with 3 s interval between frames). We calculated the lifetime of TrackIDs that existed at the start of each period of blue-light illumination that did not last for the full period and fit the resulting lifetime distributions using custom Python scripts available at https://github.com/dbritain/KP-paper (copy archived at swh:1:rev:167fa456901903740f0f3ee6a3e5324bc45207ea, Britain, 2022). [file elife-75263-fig5-data1.zip › Fig5SourceData/ZAP/zap1/cell3.csv]

Label	ID	TRACK_ID	QUALITY	POSITION_X	POSITION_Y	POSITION_Z	POSITION_T	FRAME	RADIUS	VISIBILITY	MANUAL_COLOR	MEAN_INTENSITY	MEDIAN_INTENSITY	MIN_INTENSITY	MAX_INTENSITY	TOTAL_INTENSITY	STANDARD_DEVIATION	ESTIMATED_DIAMETER	CONTRAST	SNR
ID132610	132610	None	52.591	5.474	24.617	0	0	0	2	1	-10921639	128.333	129	51	246	2695	53.846	2.000	0.134	0.563
ID132611	132611	0	67.844	8.602	24.923	0	0	0	2	1	-10921639	193.429	198	112	246	4062	41.032	4.800	0.182	1.453
ID132608	132608	None	39.007	30.087	21.984	0	0	0	2	1	-10921639	182.048	181	95	246	3823	39.437	3.200	0.097	0.816
ID132609	132609	1	51.112	23.448	24.347	0	0	0	2	1	-10921639	205.286	203	146	255	4311	35.076	2.000	0.121	1.264
ID132614	132614	None	28.574	38.064	29.203	0	0	0	2	1	-10921639	91.476	95	47	146	1921	26.392	2.000	0.111	0.695
ID132615	132615	2	76.118	28.599	29.623	0	0	0	2	1	-10921639	189.429	177	105	255	3978	54.336	2.000	0.195	1.136
ID132612	132612	3	54.634	17.872	26.439	0	0	0	2	1	-10921639	201.333	194	123	255	4228	36.590	7.600	0.122	1.198
ID132613	132613	4	70.589	33.351	29.080	0	0	0	2	1	-10921639	159.000	149	99	255	3339	44.118	2.000	0.160	0.994
ID132616	132616	5	40.462	24.067	35.578	0	0	0	2	1	-10921639	118.095	112	69	190	2480	30.757	2.000	0.102	0.708
ID132617	132617	6	47.632	44.842	37.167	0	0	0	2	1	-10921639	97.143	97	66	179	2040	30.002	2.000	0.192	1.041
ID132602	132602	7	45.420	29.659	5.315	0	0	0	2	1	-10921639	123.143	114	90	200	2586	30.381	4.800	0.167	1.162
ID132603	132603	8	83.814	10.399	14.841	0	0	0	2	1	-10921639	124.095	103	71	255	2606	55.033	2.000	0.293	1.023
ID132600	132600	None	36.524	34.000	0.000	0	0	0	2	1	-10921639	90.048	90	41	149	1891	30.140	2.000	0.166	0.850
ID132601	132601	None	40.191	16.552	4.913	0	0	0	2	1	-10921639	98.762	99	54	140	2074	23.238	4.800	0.215	1.507
ID132606	132606	9	68.430	31.204	18.750	0	0	0	2	1	-10921639	204.048	209	140	255	4285	34.886	2.000	0.163	1.641
ID132607	132607	10	33.886	15.203	21.747	0	0	0	2	1	-10921639	172.476	172	127	226	3622	25.532	2.000	0.068	0.866
ID132604	132604	11	69.368	22.578	14.921	0	0	0	2	1	-10921639	173.619	168	123	255	3646	39.780	2.000	0.173	1.285
ID132605	132605	12	39.730	28.102	17.209	0	0	0	2	1	-10921639	177.667	185	101	252	3731	39.944	2.000	0.081	0.670
ID132622	132622	8	89.526	10.779	14.895	0	1	1	2	1	-10921639	135.619	121	82	255	2848	52.345	2.000	0.281	1.135
ID132623	132623	11	53.656	22.438	14.792	0	1	1	2	1	-10921639	176.381	170	118	220	3704	29.452	4.800	0.158	1.638
ID132620	132620	None	33.205	31.607	3.812	0	1	1	2	1	-10921639	102.095	95	66	162	2144	26.486	7.600	0.113	0.781
ID132621	132621	7	34.664	29.214	5.448	0	1	1	2	1	-10921639	115.952	112	79	168	2435	25.176	6.144	0.136	1.104
ID132626	132626	10	40.947	14.346	21.663	0	1	1	2	1	-10921639	174.952	183	131	220	3674	26.137	2.000	0.102	1.239
ID132627	132627	0	69.838	7.484	23.728	0	1	1	2	1	-10921639	185.524	194	90	255	3896	46.812	4.800	0.235	1.507
ID132624	132624	12	49.722	28.101	17.244	0	1	1	2	1	-10921639	185.905	183	90	255	3904	44.408	2.000	0.101	0.771
ID132625	132625	9	76.236	30.980	19.288	0	1	1	2	1	-10921639	209.429	220	133	255	4398	41.732	4.800	0.197	1.653
ID132630	132630	2	56.461	28.731	29.015	0	1	1	2	1	-10921639	176.286	168	114	255	3702	43.381	2.000	0.143	1.015
ID132631	132631	4	40.363	33.446	29.333	0	1	1	2	1	-10921639	144.190	151	99	198	3028	25.483	2.000	0.113	1.152
ID132628	132628	1	45.658	22.003	23.686	0	1	1	2	1	-10921639	187.048	188	127	246	3928	31.049	2.000	0.099	1.089
ID132629	132629	3	53.794	17.830	26.691	0	1	1	2	1	-10921639	176.476	170	92	246	3706	41.529	7.600	0.134	1.002
ID132634	132634	6	58.524	44.754	37.058	0	1	1	2	1	-10921639	112.952	105	77	194	2372	32.481	2.000	0.225	1.276
ID132632	132632	5	27.396	25.164	34.817	0	1	1	2	1	-10921639	121.286	118	92	157	2547	17.956	2.000	0.091	1.130
ID132633	132633	14	42.951	20.695	36.984	0	1	1	2	1	-10921639	106.381	108	64	181	2234	27.911	2.000	0.147	0.977
ID132578	132578	13	50.457	5.257	24.613	0	2	2	2	1	-10921639	108.286	101	56	203	2274	42.830	2.000	0.165	0.718
ID132579	132579	3	42.770	17.412	26.247	0	2	2	2	1	-10921639	160.857	155	118	216	3378	30.266	4.800	0.118	1.126
ID132576	132576	0	56.461	8.757	23.859	0	2	2	2	1	-10921639	162.238	157	116	205	3407	28.057	4.800	0.176	1.729
ID132577	132577	1	31.829	21.530	24.043	0	2	2	2	1	-10921639	166.143	164	105	222	3489	27.990	2.000	0.064	0.711
ID132582	132582	None	53.387	28.915	29.728	0	2	2	2	1	-10921639	152.381	140	75	255	3200	46.054	2.000	0.158	0.903
ID132583	132583	14	32.740	21.275	36.729	0	2	2	2	1	-10921639	86.667	88	41	151	1820	30.858	2.000	0.108	0.548
ID132580	132580	2	48.642	28.488	28.857	0	2	2	2	1	-10921639	159.286	166	88	255	3345	43.624	4.800	0.139	0.891
ID132581	132581	4	39.109	33.308	28.600	0	2	2	2	1	-10921639	126.238	118	88	188	2651	26.717	2.000	0.105	0.899
ID132584	132584	6	41.816	44.462	37.462	0	2	2	2	1	-10921639	97.048	90	71	162	2038	26.669	4.800	0.219	1.307
ID132571	132571	7	35.826	29.387	5.681	0	2	2	2	1	-10921639	111.714	105	86	168	2346	21.770	7.600	0.135	1.220
ID132574	132574	9	76.883	30.610	18.919	0	2	2	2	1	-10921639	196.952	194	99	255	4136	47.607	4.800	0.209	1.430
ID132575	132575	10	39.199	14.127	21.384	0	2	2	2	1	-10921639	158.286	162	99	211	3324	26.958	4.800	0.129	1.344
ID132572	132572	8	77.510	10.914	14.998	0	2	2	2	1	-10921639	119.095	112	71	255	2501	45.959	2.000	0.265	1.086
ID132573	132573	11	30.377	22.493	15.304	0	2	2	2	1	-10921639	142.381	138	101	203	2990	25.150	6.396	0.089	0.927
ID132562	132562	6	37.271	44.434	37.314	0	3	3	2	1	-10921639	90.476	86	58	133	1900	21.463	7.600	0.207	1.443
ID132560	132560	4	37.286	32.643	28.491	0	3	3	2	1	-10921639	125.905	123	79	200	2644	32.685	2.000	0.104	0.728
ID132561	132561	2	38.813	28.660	28.951	0	3	3	2	1	-10921639	153.762	144	103	216	3229	30.623	2.000	0.114	1.029
ID132554	132554	9	65.034	30.705	18.999	0	3	3	2	1	-10921639	175.952	168	108	248	3695	41.279	4.800	0.186	1.340
ID132555	132555	10	31.081	14.836	21.621	0	3	3	2	1	-10921639	163.905	157	136	220	3442	21.026	7.600	0.081	1.175
ID132552	132552	7	44.632	29.402	5.973	0	3	3	2	1	-10921639	118.619	112	90	166	2491	24.119	6.318	0.165	1.392
ID132553	132553	8	51.606	11.199	15.119	0	3	3	2	1	-10921639	88.238	82	45	185	1853	38.630	2.000	0.217	0.815
ID132558	132558	1	50.627	21.104	24.872	0	3	3	2	1	-10921639	186.524	183	136	242	3917	28.980	2.000	0.119	1.373
ID132559	132559	3	37.671	18.253	26.052	0	3	3	2	1	-10921639	166.429	164	108	216	3495	29.704	6.344	0.102	1.036
ID132556	132556	0	51.937	8.491	23.632	0	3	3	2	1	-10921639	154.905	157	84	200	3253	32.020	4.800	0.176	1.448
ID132557	132557	13	30.330	5.307	24.667	0	3	3	2	1	-10921639	95.190	101	43	168	1999	34.523	2.000	0.104	0.520
ID132563	132563	7	38.282	29.932	5.461	0	4	4	2	1	-10921639	99.952	92	69	140	2099	22.783	4.800	0.191	1.406
ID132568	132568	14	27.330	21.238	36.769	0	4	4	2	1	-10921639	81.714	84	41	131	1716	25.368	7.600	0.118	0.679
ID132566	132566	0	54.171	8.810	22.929	0	4	4	2	1	-10921639	142.048	146	90	188	2983	28.944	4.800	0.201	1.644
ID132567	132567	4	50.477	33.124	27.988	0	4	4	2	1	-10921639	123.619	116	90	209	2596	29.625	2.000	0.157	1.131
ID132564	132564	8	29.493	11.269	15.416	0	4	4	2	1	-10921639	65.810	64	30	123	1382	28.458	2.000	0.146	0.590
ID132565	132565	9	50.032	31.126	19.642	0	4	4	2	1	-10921639	144.714	153	97	205	3039	32.835	7.600	0.146	1.126
ID132595	132595	4	28.712	33.102	28.208	0	5	5	2	1	-10921639	101.333	99	66	166	2128	21.772	2.000	0.083	0.715
ID132593	132593	0	33.847	9.580	24.789	0	5	5	2	1	-10921639	129.190	133	82	166	2713	22.447	7.600	0.123	1.259
ID132585	132585	7	31.076	28.989	6.445	0	5	5	2	1	-10921639	95.238	92	73	146	2000	17.742	4.800	0.164	1.516
ID132591	132591	1	37.417	22.096	24.127	0	5	5	2	1	-10921639	154.333	149	121	218	3241	24.032	2.000	0.082	0.978
ID132588	132588	9	36.611	30.659	19.153	0	5	5	2	1	-10921639	132.952	136	77	181	2792	29.539	4.800	0.157	1.219
ID132597	132597	14	28.677	21.870	36.942	0	5	5	2	1	-10921639	84.714	90	45	123	1779	20.819	2.000	0.151	1.070
ID132594	132594	1	33.921	21.978	24.145	0	6	6	2	1	-10921639	149.190	144	121	200	3133	21.189	2.000	0.079	1.031
ID132586	132586	7	31.111	28.089	6.914	0	6	6	2	1	-10921639	87.857	88	60	136	1845	18.391	4.800	0.157	1.296
ID132587	132587	15	34.124	27.939	18.108	0	6	6	2	1	-10921639	144.048	146	88	200	3025	25.578	2.000	0.090	0.926
ID132592	132592	None	27.425	28.398	22.417	0	6	6	2	1	-10921639	149.429	146	123	185	3138	19.768	2.000	0.062	0.879
ID132590	132590	9	34.225	31.516	18.752	0	6	6	2	1	-10921639	112.333	114	54	159	2359	35.244	4.800	0.138	0.773
ID132635	132635	7	31.202	28.554	6.231	0	7	7	2	1	-10921639	69.857	69	41	108	1467	20.573	2.000	0.231	1.275
ID132638	132638	1	35.749	21.547	23.787	0	7	7	2	1	-10921639	146.905	149	101	198	3085	26.546	2.000	0.091	0.923
ID132639	132639	None	28.993	32.259	28.270	0	7	7	2	1	-10921639	105.238	105	71	164	2210	20.559	6.350	0.089	0.836
ID132636	132636	15	34.686	29.737	18.200	0	7	7	2	1	-10921639	134.476	138	75	175	2824	26.604	4.800	0.148	1.301
ID132637	132637	16	28.619	8.855	22.523	0	7	7	2	1	-10921639	124.381	125	92	151	2612	20.146	6.233	0.109	1.214
ID132598	132598	16	39.187	9.762	23.370	0	8	8	2	1	-10921639	146.905	149	105	192	3085	20.520	4.800	0.148	1.846
ID132599	132599	1	28.137	21.194	23.886	0	8	8	2	1	-10921639	152.143	155	92	181	3195	19.731	4.800	0.087	1.240
ID132596	132596	15	29.365	29.324	17.949	0	8	8	2	1	-10921639	125.048	123	88	164	2626	19.541	4.800	0.119	1.357
ID132589	132589	None	33.926	12.249	17.080	0	8	8	2	1	-10921639	92.095	97	45	138	1934	28.282	2.000	0.151	0.856
ID132550	132550	16	36.857	10.444	24.390	0	9	9	2	1	-10921639	134.524	136	95	181	2825	23.391	7.600	0.150	1.499
ID132551	132551	None	33.662	31.271	28.071	0	9	9	2	1	-10921639	113.524	112	88	168	2384	21.967	2.000	0.122	1.123
ID132549	132549	15	33.253	27.823	18.156	0	9	9	2	1	-10921639	127.571	127	84	175	2679	22.288	7.600	0.106	1.096
ID132618	132618	15	46.286	28.250	18.190	0	10	10	2	1	-10921639	137.000	133	88	192	2877	30.633	6.341	0.145	1.130
ID132619	132619	None	27.953	35.603	28.815	0	10	10	2	1	-10921639	76.714	79	41	112	1611	21.354	4.800	0.175	1.069
ID132570	132570	16	33.630	9.883	23.202	0	11	11	2	1	-10921639	114.571	118	60	151	2406	22.241	6.243	0.159	1.411
ID132569	132569	15	46.597	28.306	18.189	0	11	11	2	1	-10921639	135.190	131	84	181	2839	27.507	2.000	0.165	1.391
ID132648	132648	None	27.138	21.071	24.082	0	12	12	2	1	-10921639	130.381	131	99	162	2738	17.197	2.000	0.087	1.215
ID132649	132649	None	30.545	33.523	29.066	0	12	12	2	1	-10921639	90.476	88	56	121	1900	20.238	4.800	0.184	1.387
ID132646	132646	15	46.981	28.526	18.101	0	12	12	2	1	-10921639	131.143	131	71	190	2754	33.038	4.800	0.198	1.310
ID132647	132647	16	31.360	7.996	24.077	0	12	12	2	1	-10921639	92.905	97	49	123	1951	22.845	7.600	0.178	1.229
ID132642	132642	15	48.251	28.134	18.396	0	13	13	2	1	-10921639	133.571	131	82	185	2805	26.847	4.800	0.182	1.531
ID132643	132643	17	30.545	11.575	23.606	0	13	13	2	1	-10921639	113.429	114	79	151	2382	20.156	6.099	0.137	1.358
ID132644	132644	15	42.991	27.437	18.241	0	14	14	2	1	-10921639	134.571	136	92	190	2826	26.632	2.000	0.129	1.154
ID132645	132645	17	38.783	10.087	23.680	0	14	14	2	1	-10921639	114.143	116	71	159	2397	21.420	4.800	0.193	1.726
ID132654	132654	None	30.338	21.661	24.236	0	15	15	2	1	-10921639	133.048	131	110	181	2794	18.503	6.340	0.089	1.175
ID132652	132652	15	34.304	27.350	18.587	0	15	15	2	1	-10921639	127.286	121	95	196	2673	25.174	6.344	0.083	0.774
ID132653	132653	17	39.566	10.702	23.465	0	15	15	2	1	-10921639	124.952	125	79	153	2624	20.333	6.139	0.169	1.775
ID132640	132640	15	36.021	27.584	18.536	0	16	16	2	1	-10921639	135.190	133	97	181	2839	21.458	4.800	0.147	1.614
ID132641	132641	17	29.445	11.419	24.443	0	16	16	2	1	-10921639	111.095	108	92	144	2333	14.283	4.800	0.156	2.098
ID132662	132662	17	35.688	11.310	23.255	0	17	17	2	1	-10921639	116.905	114	90	155	2455	20.052	4.800	0.152	1.535
ID132661	132661	15	44.120	28.052	18.547	0	17	17	2	1	-10921639	137.048	131	97	175	2878	22.426	4.800	0.160	1.684
ID132650	132650	15	40.637	27.959	17.996	0	18	18	2	1	-10921639	137.762	136	90	179	2893	23.843	4.800	0.157	1.568
ID132651	132651	17	37.970	10.586	23.801	0	18	18	2	1	-10921639	118.333	114	86	153	2485	20.860	4.800	0.164	1.601
ID132655	132655	15	41.827	27.696	17.984	0	19	19	2	1	-10921639	136.619	142	90	172	2869	23.109	4.800	0.159	1.620
ID132656	132656	17	43.958	11.675	23.210	0	19	19	2	1	-10921639	121.429	114	88	179	2550	24.207	2.000	0.145	1.271
ID132657	132657	None	28.185	34.823	28.914	0	19	19	2	1	-10921639	69.381	73	41	112	1457	20.600	2.000	0.157	0.915
ID132658	132658	15	40.090	29.451	18.280	0	20	20	2	1	-10921639	119.000	123	56	155	2499	28.595	4.800	0.174	1.233
ID132659	132659	17	34.187	12.311	22.503	0	20	20	2	1	-10921639	115.095	116	79	151	2417	22.127	6.311	0.127	1.169
ID132660	132660	17	34.452	11.557	22.945	0	21	21	2	1	-10921639	113.048	114	82	172	2374	20.805	4.800	0.129	1.240
ID132663	132663	15	33.710	27.351	17.534	0	22	22	2	1	-10921639	128.762	129	92	162	2704	17.219	4.800	0.127	1.682
ID132664	132664	17	32.476	11.900	22.851	0	22	22	2	1	-10921639	112.143	110	82	146	2355	18.985	6.173	0.135	1.402
ID132666	132666	17	31.236	11.877	23.218	0	23	23	2	1	-10921639	116.905	118	77	142	2455	17.196	4.800	0.140	1.672
ID132667	132667	None	28.428	21.769	24.662	0	23	23	2	1	-10921639	123.381	123	84	162	2591	20.617	2.000	0.084	0.928
ID132665	132665	15	31.566	28.280	17.390	0	23	23	2	1	-10921639	119.190	112	75	159	2503	22.261	4.800	0.140	1.317
ID132668	132668	15	27.860	27.381	18.486	0	24	24	2	1	-10921639	121.476	118	95	175	2551	18.967	7.600	0.094	1.105
ID132669	132669	17	40.967	11.301	23.096	0	24	24	2	1	-10921639	108.048	103	66	168	2269	25.095	2.000	0.172	1.262
ID132674	132674	15	31.686	27.485	18.353	0	25	25	2	1	-10921639	118.952	116	90	168	2498	22.046	2.000	0.094	0.925
ID132675	132675	17	39.640	11.549	22.849	0	25	25	2	1	-10921639	110.571	105	82	170	2322	21.899	2.000	0.149	1.312
ID132676	132676	17	34.989	11.541	22.856	0	26	26	2	1	-10921639	110.762	108	86	153	2326	19.233	2.000	0.133	1.349
ID132672	132672	18	27.140	30.376	18.778	0	27	27	2	1	-10921639	99.905	99	64	131	2098	18.913	2.000	0.124	1.165
ID132673	132673	17	42.189	11.430	23.533	0	27	27	2	1	-10921639	112.619	112	71	159	2365	25.174	4.800	0.205	1.525
ID132670	132670	18	31.337	28.491	17.928	0	28	28	2	1	-10921639	112.095	110	84	149	2354	18.185	7.600	0.137	1.482
ID132671	132671	17	44.647	11.401	23.044	0	28	28	2	1	-10921639	110.905	108	71	177	2329	27.351	2.000	0.194	1.318
ID132682	132682	18	28.953	29.011	17.394	0	29	29	2	1	-10921639	102.190	108	49	129	2146	23.362	7.600	0.154	1.169
ID132683	132683	17	39.808	11.580	23.078	0	29	29	2	1	-10921639	115.286	112	86	168	2421	20.286	4.800	0.148	1.467
ID132681	132681	None	27.311	19.055	17.232	0	29	29	2	1	-10921639	100.524	99	66	138	2111	19.626	4.800	0.140	1.260
ID132678	132678	17	43.555	11.214	23.097	0	30	30	2	1	-10921639	118.190	123	84	181	2482	24.445	4.800	0.188	1.527
ID132677	132677	18	34.531	29.089	17.741	0	30	30	2	1	-10921639	111.810	110	66	146	2348	21.533	4.800	0.174	1.539
ID132698	132698	None	27.779	23.932	25.142	0	31	31	2	1	-10921639	117.000	116	86	155	2457	18.900	2.000	0.098	1.102
ID132696	132696	18	27.305	30.177	19.181	0	31	31	2	1	-10921639	96.619	99	51	136	2029	23.714	2.000	0.107	0.785
ID132697	132697	17	43.105	11.309	23.162	0	31	31	2	1	-10921639	110.286	108	62	164	2316	27.644	4.800	0.192	1.285
ID132679	132679	18	28.969	28.099	18.739	0	32	32	2	1	-10921639	112.857	114	88	138	2370	15.324	3.200	0.119	1.561
ID132680	132680	17	42.391	11.322	23.188	0	32	32	2	1	-10921639	106.048	108	69	159	2227	24.638	4.800	0.206	1.468
ID132686	132686	18	36.240	27.829	18.356	0	33	33	2	1	-10921639	119.952	116	88	162	2519	20.301	4.800	0.167	1.695
ID132687	132687	17	37.378	11.256	23.069	0	33	33	2	1	-10921639	100.619	101	60	149	2113	22.092	4.800	0.185	1.423
ID132688	132688	19	28.855	22.315	24.611	0	33	33	2	1	-10921639	107.476	105	66	146	2257	19.159	4.800	0.135	1.331
ID132690	132690	19	27.165	21.905	24.775	0	34	34	2	1	-10921639	110.381	112	73	138	2318	15.571	4.800	0.133	1.665
ID132689	132689	17	40.352	11.461	23.163	0	34	34	2	1	-10921639	104.143	101	73	153	2187	21.479	4.800	0.211	1.687
ID132684	132684	17	43.567	11.187	23.099	0	35	35	2	1	-10921639	105.810	103	69	166	2222	24.001	4.800	0.201	1.478
ID132685	132685	19	28.432	21.757	24.806	0	35	35	2	1	-10921639	111.667	112	79	142	2345	18.062	4.800	0.131	1.434
ID132694	132694	19	30.167	22.659	24.715	0	36	36	2	1	-10921639	118.190	116	82	149	2482	19.317	6.056	0.129	1.402
ID132693	132693	17	50.993	11.037	23.666	0	36	36	2	1	-10921639	106.381	110	64	159	2234	29.571	2.000	0.235	1.368
ID132691	132691	None	30.049	28.501	18.446	0	37	37	2	1	-10921639	103.810	108	54	151	2180	24.500	4.800	0.153	1.122
ID132692	132692	17	44.005	10.694	23.165	0	37	37	2	1	-10921639	110.190	112	69	151	2314	19.641	4.800	0.223	2.048
ID132695	132695	17	37.798	10.924	23.468	0	38	38	2	1	-10921639	105.333	108	69	140	2212	18.674	4.800	0.193	1.824
ID132702	132702	20	29.433	28.439	18.107	0	39	39	2	1	-10921639	108.143	105	75	142	2271	17.965	6.328	0.123	1.321
ID132703	132703	17	39.818	11.671	23.383	0	39	39	2	1	-10921639	109.667	108	79	159	2303	20.340	4.800	0.171	1.574
ID132706	132706	21	30.151	21.822	24.212	0	40	40	2	1	-10921639	117.571	114	90	155	2469	18.851	2.000	0.107	1.207
ID132704	132704	20	28.441	27.994	18.214	0	40	40	2	1	-10921639	111.714	108	71	153	2346	18.078	7.600	0.133	1.448
ID132705	132705	17	38.689	11.980	23.366	0	40	40	2	1	-10921639	102.238	99	75	157	2147	21.429	4.800	0.166	1.360
ID132707	132707	20	33.133	28.414	18.115	0	41	41	2	1	-10921639	103.095	103	64	136	2165	18.083	2.000	0.150	1.483
ID132708	132708	17	32.428	11.667	23.825	0	41	41	2	1	-10921639	97.381	95	69	129	2045	16.720	4.800	0.164	1.638
ID132709	132709	21	31.258	22.442	24.097	0	41	41	2	1	-10921639	120.095	123	88	170	2522	21.331	3.200	0.117	1.182
ID132714	132714	None	27.224	5.353	24.190	0	42	42	2	1	-10921639	48.524	45	21	82	1019	20.039	2.000	0.236	0.925
ID132715	132715	17	38.264	12.149	23.546	0	42	42	2	1	-10921639	103.000	99	75	144	2163	21.057	4.800	0.196	1.603
ID132713	132713	20	40.117	28.778	18.443	0	42	42	2	1	-10921639	107.238	99	66	162	2252	27.718	4.800	0.180	1.180
ID132699	132699	20	35.841	29.087	18.003	0	43	43	2	1	-10921639	101.476	99	75	155	2131	22.866	2.000	0.130	1.018
ID132700	132700	17	42.373	12.253	23.338	0	43	43	2	1	-10921639	120.952	118	84	172	2540	21.276	4.800	0.189	1.811
ID132701	132701	21	36.542	22.006	24.229	0	43	43	2	1	-10921639	119.571	121	84	172	2511	22.097	7.600	0.133	1.269
ID132710	132710	20	31.677	29.056	18.885	0	44	44	2	1	-10921639	106.857	110	79	136	2244	16.396	4.800	0.152	1.722
ID132711	132711	17	44.016	12.298	23.931	0	44	44	2	1	-10921639	117.714	118	75	162	2472	22.654	4.800	0.205	1.767
ID132712	132712	21	37.401	22.174	23.960	0	44	44	2	1	-10921639	112.762	110	73	166	2368	23.115	2.000	0.137	1.176
ID132718	132718	21	33.108	22.022	24.254	0	45	45	2	1	-10921639	109.286	110	71	138	2295	21.383	2.000	0.131	1.184
ID132716	132716	20	39.501	28.436	18.288	0	45	45	2	1	-10921639	114.714	114	86	149	2409	20.876	4.800	0.173	1.619
ID132717	132717	17	34.969	12.241	23.422	0	45	45	2	1	-10921639	108.857	105	75	151	2286	20.703	4.800	0.148	1.353
ID132719	132719	None	28.447	23.132	16.469	0	46	46	2	1	-10921639	109.476	108	75	153	2299	23.222	2.000	0.107	0.914
ID132720	132720	20	40.673	28.090	18.686	0	46	46	2	1	-10921639	123.667	121	90	172	2597	24.713	2.000	0.141	1.238
ID132721	132721	17	27.351	12.804	23.861	0	46	46	2	1	-10921639	110.048	114	79	133	2311	15.657	4.800	0.131	1.625
ID132722	132722	20	34.404	28.623	18.149	0	47	47	2	1	-10921639	114.810	116	75	157	2411	24.945	4.800	0.156	1.243
ID132723	132723	17	35.953	12.129	22.451	0	47	47	2	1	-10921639	108.286	114	56	149	2274	24.282	2.000	0.161	1.238
ID132724	132724	21	28.199	21.907	24.070	0	47	47	2	1	-10921639	106.524	108	77	140	2237	18.378	2.000	0.103	1.084
ID132738	132738	None	31.882	5.612	24.802	0	48	48	2	1	-10921639	70.048	73	30	114	1471	19.515	4.800	0.216	1.276
ID132739	132739	24	33.221	31.728	32.166	0	48	48	2	1	-10921639	58.476	60	28	95	1228	21.238	2.000	0.322	1.341
ID132736	132736	17	43.119	11.879	22.984	0	48	48	2	1	-10921639	127.048	125	95	168	2668	18.581	4.800	0.182	2.104
ID132737	132737	21	30.520	22.358	24.093	0	48	48	2	1	-10921639	111.571	114	86	153	2343	17.938	4.800	0.137	1.499
ID132734	132734	23	42.687	22.969	15.855	0	48	48	2	1	-10921639	115.619	116	69	166	2428	26.368	2.000	0.151	1.150
ID132735	132735	20	36.366	28.513	18.026	0	48	48	2	1	-10921639	116.190	123	77	166	2440	26.242	4.800	0.165	1.254
ID132744	132744	17	32.782	11.775	23.276	0	49	49	2	1	-10921639	121.714	127	86	151	2556	20.458	7.600	0.135	1.420
ID132745	132745	24	46.204	30.995	32.923	0	49	49	2	1	-10921639	64.190	64	25	129	1348	29.437	2.000	0.337	1.098
ID132742	132742	20	43.018	27.215	18.316	0	49	49	2	1	-10921639	132.381	129	88	183	2780	28.736	2.000	0.140	1.128
ID132743	132743	22	38.622	30.532	18.812	0	49	49	2	1	-10921639	102.667	92	64	164	2156	31.133	2.000	0.143	0.826
ID132740	132740	23	51.262	22.752	15.498	0	49	49	2	1	-10921639	115.857	110	58	196	2433	38.251	2.000	0.206	1.036
ID132741	132741	None	27.815	34.809	17.038	0	49	49	2	1	-10921639	55.524	54	21	99	1166	22.693	2.000	0.196	0.803
ID132746	132746	23	38.891	23.096	15.549	0	50	50	2	1	-10921639	108.952	105	84	144	2288	17.491	4.800	0.180	1.899
ID132747	132747	22	38.877	30.827	18.408	0	50	50	2	1	-10921639	97.905	99	51	166	2056	30.791	6.287	0.171	0.927
ID132750	132750	25	29.790	5.938	24.609	0	50	50	2	1	-10921639	84.095	84	54	114	1766	20.811	4.800	0.169	1.167
ID132751	132751	24	40.658	30.960	32.737	0	50	50	2	1	-10921639	68.762	66	36	127	1444	26.291	2.000	0.246	1.031
ID132748	132748	17	28.314	11.360	23.152	0	50	50	2	1	-10921639	106.429	112	62	151	2235	22.060	7.600	0.097	0.851
ID132749	132749	21	35.969	21.114	23.899	0	50	50	2	1	-10921639	125.524	123	90	168	2636	18.029	4.800	0.143	1.738
ID132726	132726	None	32.934	27.835	17.945	0	51	51	2	1	-10921639	112.143	112	64	146	2355	22.668	2.000	0.137	1.191
ID132727	132727	22	53.027	32.573	18.217	0	51	51	2	1	-10921639	100.714	88	34	175	2115	43.463	2.000	0.239	0.894
ID132725	132725	23	53.326	22.821	15.905	0	51	51	2	1	-10921639	116.619	108	75	177	2449	28.927	2.000	0.204	1.367
ID132730	132730	21	29.397	21.784	23.963	0	51	51	2	1	-10921639	113.238	116	79	155	2378	20.649	2.000	0.103	1.025
ID132731	132731	26	35.256	32.801	27.031	0	51	51	2	1	-10921639	69.143	64	38	131	1452	26.577	2.000	0.145	0.658
ID132728	132728	17	27.755	11.339	23.275	0	51	51	2	1	-10921639	116.048	116	77	153	2437	18.747	7.600	0.099	1.118
ID132729	132729	25	39.597	5.396	24.386	0	51	51	2	1	-10921639	83.429	73	47	140	1752	31.122	2.000	0.205	0.913
ID132732	132732	27	27.859	24.675	29.832	0	51	51	2	1	-10921639	78.857	77	41	144	1656	24.512	2.000	0.102	0.595
ID132733	132733	24	61.842	31.020	33.008	0	51	51	2	1	-10921639	107.952	99	60	185	2267	36.763	2.000	0.276	1.270
ID132786	132786	27	29.973	24.584	30.060	0	52	52	2	1	-10921639	84.286	75	43	151	1770	27.794	2.000	0.088	0.491
ID132787	132787	24	63.243	30.751	33.177	0	52	52	2	1	-10921639	114.476	101	62	218	2404	39.667	2.000	0.230	1.078
ID132784	132784	21	34.033	21.731	23.670	0	52	52	2	1	-10921639	112.667	108	79	166	2366	23.459	2.000	0.114	0.981
ID132785	132785	26	40.976	32.800	27.265	0	52	52	2	1	-10921639	81.667	69	51	162	1715	32.991	2.000	0.158	0.674
ID132782	132782	17	36.483	11.472	23.024	0	52	52	2	1	-10921639	129.286	131	75	179	2715	24.179	6.276	0.133	1.256
ID132783	132783	25	38.026	5.359	24.362	0	52	52	2	1	-10921639	83.286	79	47	144	1749	29.508	2.000	0.208	0.973
ID132780	132780	23	31.635	22.632	15.471	0	52	52	2	1	-10921639	96.619	103	54	144	2029	26.479	7.600	0.139	0.891
ID132781	132781	22	59.594	33.667	18.315	0	52	52	2	1	-10921639	102.476	92	58	183	2152	39.161	2.000	0.266	1.100
ID132754	132754	25	43.944	5.111	24.286	0	53	53	2	1	-10921639	88.810	90	49	153	1865	28.870	2.000	0.202	1.034
ID132755	132755	17	40.580	10.698	23.496	0	53	53	2	1	-10921639	127.619	127	86	168	2680	22.907	2.000	0.152	1.471
ID132752	132752	23	40.120	22.500	16.073	0	53	53	2	1	-10921639	110.810	103	77	172	2327	28.411	2.000	0.135	0.928
ID132753	132753	22	63.112	33.398	18.335	0	53	53	2	1	-10921639	119.190	108	60	209	2503	43.850	2.000	0.254	1.101
ID132756	132756	26	34.540	33.669	26.379	0	53	53	2	1	-10921639	73.762	62	38	149	1549	31.182	2.000	0.137	0.571
ID132757	132757	24	61.721	30.820	33.040	0	53	53	2	1	-10921639	116.143	108	60	200	2439	36.653	2.000	0.242	1.236
ID132768	132768	28	30.782	19.455	36.984	0	54	54	2	1	-10921639	52.571	49	25	121	1104	24.418	2.000	0.226	0.795
ID132758	132758	23	53.972	22.526	15.524	0	54	54	2	1	-10921639	128.762	116	84	207	2704	35.551	2.000	0.169	1.045
ID132759	132759	29	37.630	27.957	17.372	0	54	54	2	1	-10921639	115.095	108	66	170	2417	28.771	2.000	0.137	0.961
ID132762	132762	25	40.779	5.063	24.201	0	54	54	2	1	-10921639	82.095	82	41	146	1724	28.585	2.000	0.188	0.909
ID132763	132763	None	28.776	10.305	24.626	0	54	54	2	1	-10921639	118.429	127	71	155	2487	22.230	6.189	0.110	1.057
ID132760	132760	22	60.967	32.696	18.174	0	54	54	2	1	-10921639	116.190	101	56	216	2440	46.209	2.000	0.207	0.862
ID132761	132761	17	29.541	11.600	23.056	0	54	54	2	1	-10921639	132.762	131	110	179	2788	17.401	6.303	0.109	1.494
ID132766	132766	24	66.037	31.038	33.077	0	54	54	2	1	-10921639	121.476	112	64	246	2551	46.579	2.000	0.189	0.829
ID132767	132767	30	56.415	26.984	35.830	0	54	54	2	1	-10921639	86.238	71	30	205	1811	45.814	2.000	0.189	0.597
ID132764	132764	26	41.716	33.853	26.988	0	54	54	2	1	-10921639	97.857	95	51	188	2055	32.204	2.000	0.144	0.765
ID132765	132765	31	35.653	21.355	31.475	0	54	54	2	1	-10921639	99.143	95	64	146	2082	27.518	2.000	0.153	0.954
ID132770	132770	29	43.105	27.467	17.240	0	55	55	2	1	-10921639	120.714	114	73	181	2535	30.299	2.000	0.114	0.814
ID132771	132771	22	53.355	31.597	17.224	0	55	55	2	1	-10921639	120.952	116	56	218	2540	43.355	2.000	0.200	0.929
ID132769	132769	23	49.872	22.398	15.878	0	55	55	2	1	-10921639	125.190	118	75	192	2629	32.076	2.000	0.169	1.127
ID132774	132774	32	32.007	21.189	23.888	0	55	55	2	1	-10921639	121.286	118	92	153	2547	19.236	2.000	0.110	1.251
ID132775	132775	26	45.718	33.853	26.503	0	55	55	2	1	-10921639	106.667	101	58	175	2240	32.580	2.000	0.183	1.012
ID132772	132772	17	37.064	10.627	22.952	0	55	55	2	1	-10921639	125.048	123	90	164	2626	20.879	7.600	0.135	1.421
ID132773	132773	25	40.629	5.107	24.213	0	55	55	2	1	-10921639	82.000	73	45	153	1722	30.658	2.000	0.167	0.766
ID132778	132778	30	69.980	25.989	36.281	0	55	55	2	1	-10921639	102.714	86	47	216	2157	45.273	2.000	0.277	0.985
ID132779	132779	28	33.874	19.786	36.607	0	55	55	2	1	-10921639	60.143	54	17	131	1263	29.224	2.000	0.183	0.637
ID132776	132776	31	50.450	20.830	31.102	0	55	55	2	1	-10921639	108.333	99	58	220	2275	36.074	2.000	0.157	0.816
ID132777	132777	24	56.723	31.080	33.321	0	55	55	2	1	-10921639	114.952	112	58	203	2414	37.551	2.000	0.197	1.007
ID132790	132790	22	64.360	31.841	17.301	0	56	56	2	1	-10921639	137.286	140	69	222	2883	45.572	4.800	0.234	1.144
ID132791	132791	17	39.432	10.216	22.793	0	56	56	2	1	-10921639	121.857	127	82	159	2559	23.256	7.600	0.153	1.390
ID132788	132788	23	58.000	22.694	15.049	0	56	56	2	1	-10921639	124.429	121	75	211	2613	36.517	2.000	0.193	1.104
ID132789	132789	29	47.654	27.542	17.193	0	56	56	2	1	-10921639	126.952	118	79	205	2666	36.058	2.000	0.144	0.885
ID132794	132794	26	56.165	33.759	26.631	0	56	56	2	1	-10921639	113.952	101	43	213	2393	44.115	2.000	0.199	0.858
ID132795	132795	33	31.816	41.040	27.810	0	56	56	2	1	-10921639	52.095	47	28	136	1094	23.571	2.000	0.195	0.720
ID132792	132792	25	40.367	5.226	24.220	0	56	56	2	1	-10921639	83.048	75	32	155	1744	34.228	2.000	0.185	0.756
ID132793	132793	32	27.760	20.244	23.821	0	56	56	2	1	-10921639	128.381	127	101	162	2696	18.608	4.800	0.105	1.308
ID132798	132798	28	35.390	19.581	36.126	0	56	56	2	1	-10921639	81.333	71	47	151	1708	26.949	2.000	0.140	0.742
ID132799	132799	30	93.186	25.885	37.146	0	56	56	2	1	-10921639	124.238	105	51	255	2609	55.832	2.000	0.325	1.090
ID132796	132796	31	27.576	20.379	31.298	0	56	56	2	1	-10921639	105.476	99	73	175	2215	25.984	6.089	0.067	0.511
ID132797	132797	24	64.740	31.061	32.920	0	56	56	2	1	-10921639	127.952	123	77	231	2687	40.810	2.000	0.197	1.031
ID132802	132802	29	46.272	27.476	16.956	0	57	57	2	1	-10921639	131.619	129	84	198	2764	31.769	2.000	0.124	0.917
ID132803	132803	22	49.513	32.337	17.726	0	57	57	2	1	-10921639	134.571	133	84	196	2826	38.444	4.800	0.166	0.997
ID132800	132800	23	35.873	22.750	14.433	0	57	57	2	1	-10921639	110.238	101	71	166	2315	30.963	7.600	0.127	0.804
ID132801	132801	None	34.545	22.750	14.433	0	57	57	2	1	-10921639	110.238	101	71	166	2315	30.963	7.600	0.127	0.804
ID132806	132806	33	28.135	40.165	27.903	0	57	57	2	1	-10921639	47.810	41	25	142	1004	25.212	2.000	0.116	0.396
ID132807	132807	34	33.956	33.140	29.203	0	57	57	2	1	-10921639	123.810	121	77	172	2600	25.009	6.311	0.126	1.104
ID132804	132804	25	42.325	5.716	24.190	0	57	57	2	1	-10921639	105.857	99	54	166	2223	29.687	2.000	0.166	1.014
ID132805	132805	26	38.681	33.270	26.294	0	57	57	2	1	-10921639	98.762	90	47	181	2074	34.683	2.000	0.094	0.491
ID132810	132810	28	45.766	19.870	37.044	0	57	57	2	1	-10921639	76.619	69	38	185	1609	34.388	2.000	0.164	0.627
ID132811	132811	30	71.406	26.125	37.159	0	57	57	2	1	-10921639	119.143	105	71	255	2502	47.739	2.000	0.220	0.900
ID132808	132808	31	42.537	20.162	31.209	0	57	57	2	1	-10921639	126.476	118	73	222	2656	34.671	6.281	0.116	0.759
ID132809	132809	24	59.575	30.934	33.005	0	57	57	2	1	-10921639	135.429	125	86	226	2844	38.115	2.000	0.166	1.011
ID132818	132818	33	33.640	39.783	27.267	0	58	58	2	1	-10921639	51.810	45	23	123	1088	28.463	2.000	0.192	0.588
ID132819	132819	31	55.802	20.667	30.259	0	58	58	2	1	-10921639	152.667	153	79	220	3206	39.804	2.000	0.162	1.071
ID132816	132816	17	33.017	10.672	24.580	0	58	58	2	1	-10921639	140.905	140	95	166	2959	18.579	4.800	0.129	1.734
ID132817	132817	26	32.641	33.044	26.005	0	58	58	2	1	-10921639	102.429	103	51	185	2151	30.841	2.000	0.082	0.503
ID132822	132822	28	33.249	19.448	37.300	0	58	58	2	1	-10921639	84.238	86	43	123	1769	21.838	2.000	0.187	1.215
ID132823	132823	30	82.127	26.350	37.126	0	58	58	2	1	-10921639	129.048	105	56	255	2710	57.158	2.000	0.237	0.866
ID132820	132820	34	35.680	33.048	29.771	0	58	58	2	1	-10921639	130.000	131	90	190	2730	25.334	2.000	0.105	0.971
ID132821	132821	24	54.982	30.796	32.809	0	58	58	2	1	-10921639	133.143	131	77	229	2796	38.764	2.000	0.153	0.912
ID132814	132814	22	45.738	30.805	16.834	0	58	58	2	1	-10921639	141.000	142	79	192	2961	33.116	2.000	0.134	1.007
ID132815	132815	25	52.129	5.929	23.977	0	58	58	2	1	-10921639	115.000	118	47	196	2415	35.222	2.000	0.175	0.972
ID132812	132812	29	31.751	28.506	16.428	0	58	58	2	1	-10921639	141.095	140	64	192	2963	35.187	4.800	0.151	1.050
ID132813	132813	36	50.539	21.003	16.929	0	58	58	2	1	-10921639	148.762	146	86	209	3124	31.589	7.600	0.147	1.209
ID132834	132834	34	35.359	32.850	29.791	0	59	59	2	1	-10921639	135.810	140	88	183	2852	25.280	2.000	0.107	1.036
ID132835	132835	24	38.933	30.474	32.717	0	59	59	2	1	-10921639	127.810	129	82	194	2684	31.802	2.000	0.094	0.691
ID132832	132832	33	34.612	38.926	26.602	0	59	59	2	1	-10921639	55.524	47	23	138	1166	28.458	2.000	0.163	0.546
ID132833	132833	31	66.175	21.080	29.805	0	59	59	2	1	-10921639	167.333	170	79	237	3514	45.267	2.000	0.178	1.119
ID132838	132838	35	46.756	6.000	41.000	0	59	59	2	1	-10921639	63.667	56	34	129	1337	27.372	2.000	0.359	1.230
ID132836	132836	28	44.819	18.288	36.871	0	59	59	2	1	-10921639	98.952	103	49	175	2078	31.052	2.000	0.192	1.026
ID132837	132837	30	82.499	25.493	36.539	0	59	59	2	1	-10921639	142.190	136	66	255	2986	64.451	2.000	0.219	0.794
ID132826	132826	36	42.463	20.856	16.752	0	59	59	2	1	-10921639	147.048	133	101	194	3088	28.971	7.600	0.120	1.090
ID132827	132827	29	41.985	27.491	17.021	0	59	59	2	1	-10921639	144.143	140	101	203	3027	29.525	2.000	0.104	0.917
ID132824	132824	None	31.782	23.646	3.035	0	59	59	2	1	-10921639	41.667	36	15	112	875	22.771	2.000	0.284	0.809
ID132825	132825	23	58.427	22.795	13.963	0	59	59	2	1	-10921639	144.571	146	90	224	3036	38.250	2.000	0.169	1.096
ID132830	132830	17	42.106	10.659	24.321	0	59	59	2	1	-10921639	152.238	149	123	198	3197	21.492	4.800	0.156	1.913
ID132831	132831	26	38.932	32.684	25.832	0	59	59	2	1	-10921639	109.048	114	47	196	2290	37.559	2.000	0.103	0.543
ID132828	132828	22	39.539	32.225	17.990	0	59	59	2	1	-10921639	138.190	131	95	190	2902	26.714	4.800	0.131	1.198
ID132829	132829	25	46.656	5.809	24.315	0	59	59	2	1	-10921639	113.762	114	51	190	2389	34.106	2.000	0.147	0.855
ID132839	132839	23	51.269	22.922	13.985	0	60	60	2	1	-10921639	127.619	131	71	222	2680	37.059	2.000	0.137	0.831
ID132842	132842	22	45.354	31.294	17.129	0	60	60	2	1	-10921639	146.000	142	105	196	3066	26.730	4.800	0.140	1.340
ID132843	132843	17	36.169	9.621	24.466	0	60	60	2	1	-10921639	137.095	142	105	175	2879	19.639	4.800	0.134	1.646
ID132840	132840	36	32.144	20.270	17.045	0	60	60	2	1	-10921639	123.000	121	88	181	2583	25.367	2.000	0.095	0.839
ID132841	132841	29	32.207	27.069	16.712	0	60	60	2	1	-10921639	139.476	144	92	179	2929	22.585	2.000	0.089	1.013
ID132846	132846	31	54.505	22.262	29.179	0	60	60	2	1	-10921639	151.476	138	99	224	3181	40.500	2.000	0.147	0.957
ID132847	132847	34	42.925	33.021	29.416	0	60	60	2	1	-10921639	130.190	123	92	203	2734	29.446	2.000	0.127	0.997
ID132844	132844	25	37.110	5.458	24.925	0	60	60	2	1	-10921639	102.238	99	47	153	2147	33.255	4.800	0.166	0.874
ID132845	132845	33	36.820	38.065	25.706	0	60	60	2	1	-10921639	55.619	47	21	168	1168	32.710	2.000	0.126	0.379
ID132850	132850	28	34.319	18.562	36.893	0	60	60	2	1	-10921639	95.810	95	60	149	2012	23.228	2.000	0.144	1.037
ID132851	132851	35	30.856	6.000	41.000	0	60	60	2	1	-10921639	62.238	60	40	103	1307	17.841	2.000	0.258	1.431
ID132848	132848	24	39.654	30.493	32.329	0	60	60	2	1	-10921639	124.143	112	88	194	2607	35.048	2.000	0.081	0.532
ID132849	132849	30	97.091	25.190	36.226	0	60	60	2	1	-10921639	152.952	151	86	255	3212	60.296	2.000	0.281	1.114
ID132866	132866	23	40.311	22.875	14.012	0	61	61	2	1	-10921639	126.571	121	75	196	2658	32.831	7.600	0.096	0.674
ID132867	132867	29	33.636	27.416	16.389	0	61	61	2	1	-10921639	138.619	138	95	181	2911	22.184	2.000	0.097	1.107
ID132865	132865	48	32.444	24.000	0.000	0	61	61	2	1	-10921639	44.333	36	23	112	931	24.212	2.000	0.287	0.816
ID132870	132870	25	34.940	6.558	25.346	0	61	61	2	1	-10921639	122.810	125	84	172	2579	22.489	4.800	0.189	1.738
ID132871	132871	None	28.610	17.583	26.059	0	61	61	2	1	-10921639	147.095	146	116	192	3089	19.639	7.600	0.068	0.948
ID132868	132868	36	49.023	20.764	16.708	0	61	61	2	1	-10921639	143.905	133	114	237	3022	30.934	7.600	0.127	1.047
ID132869	132869	22	39.173	31.051	17.264	0	61	61	2	1	-10921639	137.571	131	92	194	2889	30.766	4.800	0.122	0.969
ID132874	132874	24	44.530	30.778	32.115	0	61	61	2	1	-10921639	138.952	142	88	194	2918	31.608	2.000	0.143	1.099
ID132875	132875	28	35.324	18.523	36.512	0	61	61	2	1	-10921639	105.905	99	62	159	2224	28.950	2.000	0.131	0.850
ID132872	132872	33	54.812	37.092	26.398	0	61	61	2	1	-10921639	95.333	88	38	196	2002	43.978	2.000	0.182	0.668
ID132873	132873	34	32.256	32.896	29.270	0	61	61	2	1	-10921639	134.952	133	95	185	2834	22.955	2.000	0.084	0.912
ID132876	132876	30	90.780	25.171	36.096	0	61	61	2	1	-10921639	148.000	151	79	255	3108	57.105	2.000	0.257	1.059
ID132877	132877	35	45.560	7.000	41.000	0	61	61	2	1	-10921639	85.810	75	38	123	1802	27.129	3.200	0.283	1.396
ID132864	132864	35	34.828	6.000	41.000	0	62	62	2	1	-10921639	94.905	96	62	127	1993	19.207	6.322	0.241	1.918
ID132854	132854	37	33.283	12.355	17.504	0	62	62	2	1	-10921639	80.286	75	34	138	1686	32.535	2.000	0.128	0.559
ID132855	132855	36	43.166	20.824	16.829	0	62	62	2	1	-10921639	130.048	121	99	211	2731	28.289	2.000	0.110	0.908
ID132852	132852	48	28.899	25.000	0.000	0	62	62	2	1	-10921639	44.048	36	23	77	925	17.642	2.000	0.310	1.181
ID132853	132853	23	34.768	22.969	13.863	0	62	62	2	1	-10921639	120.857	116	86	172	2538	24.765	7.600	0.104	0.917
ID132858	132858	17	31.752	9.654	24.663	0	62	62	2	1	-10921639	129.333	133	84	172	2716	24.397	7.600	0.092	0.896
ID132859	132859	38	44.304	31.887	25.238	0	62	62	2	1	-10921639	125.810	125	69	209	2642	33.042	2.000	0.111	0.758
ID132856	132856	22	44.956	30.742	16.631	0	62	62	2	1	-10921639	139.524	133	88	205	2930	30.904	4.800	0.164	1.272
ID132857	132857	25	44.314	6.553	25.438	0	62	62	2	1	-10921639	128.857	131	86	168	2706	21.839	4.800	0.224	2.160
ID132862	132862	28	43.557	18.335	35.997	0	62	62	2	1	-10921639	110.667	114	62	175	2324	26.217	3.200	0.186	1.325
ID132863	132863	30	85.325	25.142	36.122	0	62	62	2	1	-10921639	132.143	118	60	255	2775	55.038	2.000	0.245	0.945
ID132860	132860	33	44.378	37.002	26.098	0	62	62	2	1	-10921639	82.286	82	38	175	1728	34.015	2.000	0.172	0.710
ID132861	132861	24	37.384	30.364	31.767	0	62	62	2	1	-10921639	119.714	118	77	196	2514	30.163	2.000	0.087	0.638
ID132878	132878	None	34.246	28.183	16.381	0	63	63	2	1	-10921639	144.000	149	101	185	3024	24.335	6.284	0.118	1.248
ID132879	132879	39	29.729	38.419	16.208	0	63	63	2	1	-10921639	61.952	58	19	116	1301	21.348	3.200	0.235	1.105
ID132882	132882	22	49.631	31.112	17.002	0	63	63	2	1	-10921639	150.571	153	92	205	3162	32.809	6.268	0.165	1.298
ID132883	132883	25	47.123	6.475	24.751	0	63	63	2	1	-10921639	108.905	110	45	164	2287	39.182	4.800	0.199	0.923
ID132880	132880	37	38.275	12.341	17.432	0	63	63	2	1	-10921639	82.333	75	38	175	1729	35.963	3.200	0.170	0.665
ID132881	132881	36	54.879	20.831	16.848	0	63	63	2	1	-10921639	147.381	149	103	220	3095	31.255	2.000	0.148	1.217
ID132886	132886	33	39.463	36.351	25.749	0	63	63	2	1	-10921639	98.714	92	38	166	2073	33.516	2.000	0.126	0.657
ID132887	132887	40	35.034	6.903	35.371	0	63	63	2	1	-10921639	78.048	82	34	125	1639	26.160	2.000	0.204	1.012
ID132884	132884	17	35.408	10.245	24.836	0	63	63	2	1	-10921639	131.048	127	86	179	2752	27.640	7.600	0.094	0.816
ID132885	132885	38	46.143	31.910	25.035	0	63	63	2	1	-10921639	135.571	129	79	231	2847	33.757	2.000	0.102	0.746
ID132890	132890	30	76.735	24.957	35.950	0	63	63	2	1	-10921639	128.286	131	66	246	2694	51.254	2.000	0.210	0.868
ID132891	132891	35	30.998	8.000	41.000	0	63	63	2	1	-10921639	85.857	86	38	127	1803	21.712	3.200	0.173	1.168
ID132888	132888	41	29.313	43.542	34.745	0	63	63	2	1	-10921639	41.381	34	12	101	869	24.387	2.000	0.245	0.667
ID132889	132889	28	45.420	18.844	35.868	0	63	63	2	1	-10921639	109.190	101	69	175	2293	28.483	2.000	0.161	1.061
ID132898	132898	38	40.749	31.674	25.141	0	64	64	2	1	-10921639	135.524	131	84	194	2846	31.460	2.000	0.115	0.886
ID132899	132899	33	31.099	35.690	25.747	0	64	64	2	1	-10921639	91.000	82	47	162	1911	31.812	2.000	0.091	0.475
ID132896	132896	25	55.099	7.083	24.794	0	64	64	2	1	-10921639	117.381	112	47	175	2465	38.421	2.000	0.222	1.109
ID132897	132897	17	27.980	10.704	24.742	0	64	64	2	1	-10921639	130.048	133	75	170	2731	25.721	6.364	0.081	0.754
ID132902	132902	41	40.181	43.421	34.024	0	64	64	2	1	-10921639	51.714	41	25	129	1086	26.974	2.000	0.297	0.878
ID132903	132903	28	35.344	18.731	35.731	0	64	64	2	1	-10921639	104.286	97	71	159	2190	26.529	2.000	0.138	0.955
ID132900	132900	None	31.928	18.857	29.495	0	64	64	2	1	-10921639	143.524	144	112	213	3014	24.732	6.369	0.080	0.855
ID132901	132901	40	40.901	7.364	33.954	0	64	64	2	1	-10921639	70.286	66	38	140	1476	26.909	2.000	0.280	1.143
ID132906	132906	None	36.798	10.000	41.000	0	64	64	2	1	-10921639	103.190	103	75	144	2167	16.824	4.800	0.216	2.178
ID132904	132904	30	66.233	25.145	36.129	0	64	64	2	1	-10921639	130.905	121	73	255	2749	41.701	2.000	0.192	1.013
ID132905	132905	35	31.171	6.000	41.000	0	64	64	2	1	-10921639	83.476	75	49	140	1753	25.594	2.000	0.171	0.952
ID132894	132894	37	51.902	12.805	17.742	0	64	64	2	1	-10921639	109.238	108	71	216	2294	36.127	2.000	0.151	0.792
ID132895	132895	22	52.192	31.969	18.723	0	64	64	2	1	-10921639	131.905	131	82	218	2770	40.405	2.000	0.149	0.846
ID132892	132892	39	27.132	36.998	14.302	0	64	64	2	1	-10921639	59.714	60	23	101	1254	21.206	4.800	0.218	1.009
ID132893	132893	36	59.866	20.813	16.687	0	64	64	2	1	-10921639	155.143	146	118	222	3258	31.781	2.000	0.174	1.447
ID132914	132914	25	56.334	7.591	24.767	0	65	65	2	1	-10921639	131.810	142	49	185	2768	42.249	2.000	0.206	1.064
ID132915	132915	41	38.439	42.888	33.265	0	65	65	2	1	-10921639	49.238	38	21	116	1034	25.741	2.000	0.301	0.886
ID132912	132912	17	28.182	11.851	23.604	0	65	65	2	1	-10921639	137.476	142	99	162	2887	18.018	4.800	0.101	1.394
ID132913	132913	38	42.898	30.948	24.353	0	65	65	2	1	-10921639	140.762	140	99	220	2956	29.756	2.000	0.106	0.907
ID132918	132918	35	36.345	6.000	41.000	0	65	65	2	1	-10921639	90.667	86	62	133	1904	19.898	4.800	0.242	1.775
ID132916	132916	28	48.229	18.460	35.211	0	65	65	2	1	-10921639	105.905	97	64	198	2224	33.424	2.000	0.185	0.989
ID132917	132917	30	67.131	25.206	35.784	0	65	65	2	1	-10921639	126.571	133	58	248	2658	48.009	2.000	0.211	0.919
ID132907	132907	39	29.849	36.905	14.118	0	65	65	2	1	-10921639	80.762	82	45	129	1696	19.442	4.800	0.233	1.570
ID132910	132910	37	54.342	12.818	18.262	0	65	65	2	1	-10921639	110.143	108	66	218	2313	42.595	2.000	0.155	0.693
ID132911	132911	22	61.793	31.773	18.676	0	65	65	2	1	-10921639	141.095	136	73	224	2963	49.833	2.000	0.177	0.851
ID132908	132908	36	48.894	20.660	16.850	0	65	65	2	1	-10921639	147.952	149	95	226	3107	33.501	4.800	0.131	1.023
ID132909	132909	100	35.950	28.153	17.061	0	65	65	2	1	-10921639	148.143	153	95	194	3111	28.582	6.329	0.100	0.941
ID132930	132930	28	44.426	19.143	34.799	0	66	66	2	1	-10921639	109.857	110	66	190	2307	31.593	4.800	0.178	1.052
ID132931	132931	30	74.858	25.085	35.203	0	66	66	2	1	-10921639	139.667	125	77	255	2933	46.281	2.000	0.204	1.022
ID132928	132928	41	36.402	42.695	33.338	0	66	66	2	1	-10921639	55.571	45	25	108	1167	23.920	2.000	0.297	1.065
ID132929	132929	40	37.006	6.222	34.213	0	66	66	2	1	-10921639	64.190	60	30	118	1348	24.663	2.000	0.237	0.997
ID132932	132932	None	33.769	32.300	35.932	0	66	66	2	1	-10921639	104.571	105	51	157	2196	24.947	2.000	0.123	0.921
ID132933	132933	35	33.215	7.000	41.000	0	66	66	2	1	-10921639	85.524	88	54	116	1796	16.907	4.800	0.231	1.898
ID132919	132919	46	27.761	24.552	8.078	0	66	66	2	1	-10921639	59.714	58	25	118	1254	23.747	2.000	0.167	0.721
ID132922	132922	22	58.307	31.423	17.969	0	66	66	2	1	-10921639	165.286	166	95	235	3471	39.787	4.800	0.198	1.374
ID132923	132923	37	38.822	12.816	18.785	0	66	66	2	1	-10921639	109.667	103	69	213	2303	33.365	2.000	0.093	0.560
ID132920	132920	36	50.834	20.771	16.776	0	66	66	2	1	-10921639	144.619	133	105	224	3037	30.619	2.000	0.130	1.087
ID132921	132921	100	42.878	27.157	17.347	0	66	66	2	1	-10921639	148.000	144	105	194	3108	29.281	2.000	0.114	1.036
ID132926	132926	None	28.732	19.020	28.218	0	66	66	2	1	-10921639	136.524	129	97	188	2867	23.893	2.000	0.061	0.660
ID132927	132927	42	31.753	33.052	30.736	0	66	66	2	1	-10921639	116.571	121	64	177	2448	28.927	2.000	0.065	0.489
ID132924	132924	38	47.740	30.847	24.082	0	66	66	2	1	-10921639	140.619	127	103	255	2953	38.299	2.000	0.079	0.537
ID132925	132925	25	57.311	7.515	24.698	0	66	66	2	1	-10921639	132.810	133	60	203	2789	39.338	2.000	0.197	1.113
ID132934	132934	46	39.848	25.883	9.697	0	67	67	2	1	-10921639	82.286	79	43	146	1728	28.592	2.000	0.167	0.823
ID132935	132935	36	41.711	20.485	16.844	0	67	67	2	1	-10921639	144.476	142	103	213	3034	29.968	4.800	0.128	1.096
ID132938	132938	37	51.436	12.850	19.252	0	67	67	2	1	-10921639	125.810	123	69	237	2642	41.330	2.000	0.134	0.718
ID132939	132939	25	76.950	7.464	24.585	0	67	67	2	1	-10921639	132.429	131	47	255	2781	63.236	2.000	0.269	0.888
ID132936	132936	100	31.861	27.236	17.396	0	67	67	2	1	-10921639	150.048	142	103	207	3151	28.704	2.000	0.071	0.691
ID132937	132937	22	75.776	31.389	17.719	0	67	67	2	1	-10921639	190.048	179	112	255	3991	44.535	2.000	0.213	1.500
ID132942	132942	41	46.072	42.127	32.876	0	67	67	2	1	-10921639	61.571	54	23	155	1293	30.425	2.000	0.287	0.903
ID132943	132943	40	35.451	6.872	33.986	0	67	67	2	1	-10921639	66.095	60	38	103	1388	21.485	2.000	0.232	1.157
ID132940	132940	38	47.082	30.535	23.641	0	67	67	2	1	-10921639	150.143	136	101	255	3153	42.431	2.000	0.097	0.624
ID132941	132941	42	47.400	31.928	33.033	0	67	67	2	1	-10921639	126.000	121	62	203	2646	39.023	2.000	0.141	0.797
ID132946	132946	35	34.022	6.000	41.000	0	67	67	2	1	-10921639	87.524	84	65	116	1838	14.665	4.800	0.241	2.316
ID132944	132944	28	39.314	18.986	34.021	0	67	67	2	1	-10921639	98.143	95	56	192	2061	30.933	2.000	0.113	0.644
ID132945	132945	30	55.807	25.213	34.460	0	67	67	2	1	-10921639	133.571	136	82	218	2805	35.742	2.000	0.169	1.083
ID132947	132947	36	42.967	20.808	16.992	0	68	68	2	1	-10921639	149.286	146	110	213	3135	24.288	7.600	0.127	1.388
ID132950	132950	38	34.368	30.417	23.098	0	68	68	2	1	-10921639	138.667	133	103	220	2912	29.989	2.000	0.057	0.501
ID132951	132951	25	62.758	7.297	24.222	0	68	68	2	1	-10921639	114.143	112	54	203	2397	41.833	2.000	0.255	1.109
ID132948	132948	22	79.574	31.299	17.904	0	68	68	2	1	-10921639	190.619	183	116	255	4003	45.585	4.800	0.229	1.561
ID132949	132949	37	43.478	12.971	20.443	0	68	68	2	1	-10921639	138.714	133	95	203	2913	32.979	4.800	0.138	1.022
ID132954	132954	41	32.411	40.433	31.026	0	68	68	2	1	-10921639	64.905	60	25	123	1363	26.700	2.000	0.218	0.871
ID132955	132955	42	46.042	30.737	32.303	0	68	68	2	1	-10921639	140.667	142	82	216	2954	37.313	7.600	0.152	0.997
ID132952	132952	97	35.906	19.275	28.097	0	68	68	2	1	-10921639	142.905	140	88	209	3001	32.863	2.000	0.094	0.746
ID132953	132953	47	55.349	33.718	29.837	0	68	68	2	1	-10921639	131.476	136	58	220	2761	46.409	2.000	0.177	0.853
ID132958	132958	30	50.657	25.628	34.204	0	68	68	2	1	-10921639	126.476	123	69	192	2656	33.089	2.000	0.177	1.152
ID132959	132959	35	29.546	8.000	41.000	0	68	68	2	1	-10921639	57.000	54	34	110	1197	18.989	2.000	0.225	1.103
ID132956	132956	40	27.539	6.893	34.325	0	68	68	2	1	-10921639	52.810	47	30	95	1109	18.465	2.000	0.237	1.098
ID132957	132957	28	38.331	19.271	33.805	0	68	68	2	1	-10921639	95.619	95	47	157	2008	30.758	2.000	0.156	0.840
ID132962	132962	None	36.706	34.747	15.947	0	69	69	2	1	-10921639	113.190	116	58	185	2377	37.840	2.000	0.106	0.573
ID132963	132963	36	42.313	21.459	16.677	0	69	69	2	1	-10921639	147.810	140	88	203	3104	28.720	7.600	0.116	1.069
ID132960	132960	45	31.092	18.098	2.276	0	69	69	2	1	-10921639	43.714	34	21	95	918	21.171	2.000	0.245	0.812
ID132961	132961	46	33.644	25.797	9.541	0	69	69	2	1	-10921639	94.048	95	56	157	1975	24.018	2.000	0.151	1.029
ID132966	132966	37	34.549	13.331	21.523	0	69	69	2	1	-10921639	155.333	159	108	196	3262	21.887	6.316	0.114	1.449
ID132967	132967	38	45.289	30.345	23.409	0	69	69	2	1	-10921639	147.095	131	114	255	3089	37.185	2.000	0.076	0.558
ID132964	132964	22	75.576	30.791	17.598	0	69	69	2	1	-10921639	197.524	198	133	255	4148	41.674	4.800	0.201	1.583
ID132965	132965	None	42.211	12.935	19.191	0	69	69	2	1	-10921639	125.048	121	71	200	2626	35.657	2.000	0.125	0.780
ID132970	132970	91	27.258	21.155	28.329	0	69	69	2	1	-10921639	139.810	138	95	177	2936	22.829	2.000	0.078	0.882
ID132971	132971	47	71.189	33.110	30.350	0	69	69	2	1	-10921639	165.333	162	90	255	3472	41.337	2.000	0.205	1.361
ID132968	132968	25	66.929	7.368	24.366	0	69	69	2	1	-10921639	120.381	118	45	207	2528	47.726	2.000	0.271	1.077
ID132969	132969	97	27.051	18.177	27.132	0	69	69	2	1	-10921639	134.714	133	84	188	2829	25.160	7.600	0.059	0.594
ID132974	132974	30	60.734	25.644	34.108	0	69	69	2	1	-10921639	133.619	127	79	222	2806	35.669	2.000	0.211	1.306
ID132975	132975	40	32.663	7.112	34.916	0	69	69	2	1	-10921639	56.952	54	28	105	1196	20.677	2.000	0.232	1.037
ID132972	132972	41	51.044	40.640	30.580	0	69	69	2	1	-10921639	77.619	62	23	144	1630	40.674	2.000	0.301	0.883
ID132973	132973	28	50.461	19.099	33.150	0	69	69	2	1	-10921639	111.048	105	66	192	2332	33.583	2.000	0.155	0.886
ID132976	132976	44	36.475	15.285	37.279	0	69	69	2	1	-10921639	59.190	54	28	121	1243	26.483	2.000	0.229	0.834
ID132977	132977	35	35.770	8.000	41.000	0	69	69	2	1	-10921639	60.952	60	36	118	1280	23.976	2.000	0.279	1.109
ID132992	132992	43	29.724	33.506	37.008	0	70	70	2	1	-10921639	64.571	62	17	103	1356	24.109	2.000	0.217	0.954
ID132993	132993	44	57.389	14.901	38.341	0	70	70	2	1	-10921639	77.762	64	38	196	1633	42.046	2.000	0.282	0.814
ID132978	132978	45	29.692	18.110	2.381	0	70	70	2	1	-10921639	42.333	34	19	88	889	20.757	2.000	0.242	0.794
ID132979	132979	46	33.632	25.391	10.047	0	70	70	2	1	-10921639	93.429	90	60	157	1962	24.851	2.000	0.124	0.830
ID132982	132982	37	36.851	12.244	22.397	0	70	70	2	1	-10921639	157.476	162	82	222	3307	34.916	6.313	0.104	0.850
ID132983	132983	38	57.577	30.105	23.126	0	70	70	2	1	-10921639	159.857	144	101	255	3357	40.323	2.000	0.107	0.767
ID132980	132980	36	34.990	21.072	17.176	0	70	70	2	1	-10921639	151.857	144	121	216	3189	25.451	7.600	0.092	1.009
ID132981	132981	22	75.912	31.347	18.057	0	70	70	2	1	-10921639	196.095	192	125	255	4118	42.440	4.800	0.194	1.501
ID132986	132986	47	83.043	33.114	29.896	0	70	70	2	1	-10921639	177.000	166	82	255	3717	51.969	2.000	0.200	1.136
ID132987	132987	41	57.572	42.216	29.687	0	70	70	2	1	-10921639	95.048	88	32	175	1996	42.509	2.000	0.237	0.856
ID132984	132984	25	69.737	7.284	24.260	0	70	70	2	1	-10921639	128.524	129	62	224	2699	48.898	4.800	0.252	1.060
ID132985	132985	91	42.839	20.294	28.169	0	70	70	2	1	-10921639	162.095	162	108	229	3404	30.284	2.000	0.102	0.990
ID132990	132990	30	52.039	25.362	33.673	0	70	70	2	1	-10921639	138.333	136	66	231	2905	41.573	2.000	0.181	1.022
ID132991	132991	40	42.047	7.307	34.932	0	70	70	2	1	-10921639	70.762	60	34	131	1486	26.589	2.000	0.248	1.057
ID132988	132988	None	35.951	1.792	30.981	0	70	70	2	1	-10921639	73.905	64	45	168	1552	29.621	2.000	0.118	0.526
ID132989	132989	28	60.504	19.063	33.114	0	70	70	2	1	-10921639	132.143	129	82	226	2775	37.079	2.000	0.176	1.067
ID132994	132994	45	34.901	17.877	3.037	0	71	71	2	1	-10921639	43.000	38	21	108	903	21.836	2.000	0.322	0.960
ID132995	132995	46	34.839	25.105	10.011	0	71	71	2	1	-10921639	86.190	88	38	151	1810	27.298	2.000	0.150	0.821
ID132998	132998	22	77.872	31.436	18.354	0	71	71	2	1	-10921639	183.095	179	103	255	3845	45.471	4.800	0.237	1.544
ID132999	132999	37	38.411	13.200	21.268	0	71	71	2	1	-10921639	151.952	155	82	207	3191	33.034	4.800	0.125	1.025
ID132996	132996	None	36.159	31.641	11.511	0	71	71	2	1	-10921639	82.905	84	43	175	1741	30.574	2.000	0.117	0.570
ID132997	132997	36	38.870	20.515	17.420	0	71	71	2	1	-10921639	147.143	146	99	207	3090	29.660	7.600	0.096	0.870
ID133002	133002	25	71.460	7.314	24.076	0	71	71	2	1	-10921639	126.667	127	60	231	2660	48.500	2.000	0.247	1.035
ID133003	133003	41	43.542	43.636	28.786	0	71	71	2	1	-10921639	71.190	66	23	168	1495	37.559	2.000	0.188	0.599
ID133000	133000	51	33.817	42.740	21.975	0	71	71	2	1	-10921639	44.762	43	12	114	940	27.302	2.000	0.223	0.598
ID133001	133001	38	53.760	29.763	23.407	0	71	71	2	1	-10921639	145.381	133	92	255	3053	42.314	2.000	0.100	0.625
ID133006	133006	28	55.568	18.995	33.123	0	71	71	2	1	-10921639	113.571	110	71	213	2385	36.240	2.000	0.164	0.884
ID133007	133007	30	39.764	25.761	33.755	0	71	71	2	1	-10921639	117.476	114	66	183	2467	34.828	2.000	0.142	0.837
ID133004	133004	47	78.730	32.920	29.579	0	71	71	2	1	-10921639	162.905	153	71	255	3421	59.676	2.000	0.197	0.897
ID133005	133005	None	31.581	29.249	30.959	0	71	71	2	1	-10921639	133.857	129	84	194	2811	28.371	2.000	0.047	0.420
ID133010	133010	44	39.937	13.864	38.829	0	71	71	2	1	-10921639	66.524	54	30	149	1397	30.964	2.000	0.164	0.604
ID133011	133011	None	28.007	3.000	41.000	0	71	71	2	1	-10921639	66.762	66	44	99	1402	14.710	2.000	0.217	1.620
ID133008	133008	40	44.538	7.060	34.683	0	71	71	2	1	-10921639	78.429	71	41	140	1647	27.755	2.000	0.260	1.167
ID133009	133009	43	27.133	33.426	37.089	0	71	71	2	1	-10921639	50.952	45	23	108	1070	22.142	2.000	0.165	0.651
ID133058	133058	47	77.871	32.862	29.333	0	72	72	2	1	-10921639	174.190	164	82	255	3658	52.777	2.000	0.180	1.007
ID133059	133059	None	40.916	37.889	28.691	0	72	72	2	1	-10921639	119.095	116	79	188	2501	30.783	2.000	0.138	0.936
ID133056	133056	25	72.207	7.649	24.147	0	72	72	2	1	-10921639	161.429	166	97	248	3390	39.476	4.800	0.230	1.529
ID133057	133057	None	31.138	18.978	27.799	0	72	72	2	1	-10921639	145.333	142	114	216	3052	24.119	2.000	0.064	0.723
ID133062	133062	28	82.018	18.923	33.064	0	72	72	2	1	-10921639	134.190	121	75	255	2818	50.002	2.000	0.231	1.009
ID133063	133063	40	55.725	7.087	34.275	0	72	72	2	1	-10921639	85.667	75	49	185	1799	37.112	2.000	0.240	0.894
ID133060	133060	41	35.205	44.302	28.675	0	72	72	2	1	-10921639	82.143	79	49	127	1725	21.772	2.000	0.169	1.089
ID133061	133061	49	28.020	2.137	31.073	0	72	72	2	1	-10921639	66.048	62	38	125	1387	21.070	2.000	0.118	0.661
ID133066	133066	None	27.150	6.000	41.000	0	72	72	2	1	-10921639	69.571	66	48	125	1461	18.680	2.000	0.154	0.994
ID133067	133067	50	50.261	26.000	41.000	0	72	72	2	1	-10921639	78.762	66	52	179	1654	31.156	2.000	0.285	1.121
ID133064	133064	30	54.514	25.979	33.739	0	72	72	2	1	-10921639	119.714	112	58	213	2514	46.161	7.600	0.166	0.740
ID133065	133065	43	28.705	33.173	37.002	0	72	72	2	1	-10921639	59.476	62	23	110	1249	21.883	2.000	0.179	0.825
ID133050	133050	None	53.744	32.865	16.451	0	72	72	2	1	-10921639	146.571	146	75	255	3078	49.080	6.316	0.135	0.712
ID133051	133051	36	40.441	20.194	17.528	0	72	72	2	1	-10921639	162.667	159	131	216	3416	25.001	4.800	0.134	1.537
ID133048	133048	45	37.797	17.124	4.376	0	72	72	2	1	-10921639	46.333	41	21	116	973	24.951	2.000	0.385	1.033
ID133049	133049	46	29.945	24.404	10.563	0	72	72	2	1	-10921639	86.286	82	51	129	1812	24.370	2.000	0.143	0.885
ID133054	133054	37	53.822	12.168	22.580	0	72	72	2	1	-10921639	182.905	181	114	255	3841	34.978	4.800	0.126	1.169
ID133055	133055	38	55.713	29.826	23.285	0	72	72	2	1	-10921639	149.524	144	92	255	3140	41.630	2.000	0.105	0.685
ID133052	133052	22	65.562	31.302	18.552	0	72	72	2	1	-10921639	175.667	177	108	255	3689	52.603	7.600	0.132	0.779
ID133053	133053	51	28.731	43.071	21.155	0	72	72	2	1	-10921639	42.571	34	19	105	894	22.538	2.000	0.199	0.627
ID133026	133026	52	31.775	41.827	37.010	0	73	73	2	1	-10921639	51.095	47	23	123	1073	22.691	2.000	0.231	0.846
ID133027	133027	50	31.669	27.000	41.000	0	73	73	2	1	-10921639	72.476	69	54	127	1522	19.289	2.000	0.222	1.363
ID133024	133024	40	69.754	7.365	33.645	0	73	73	2	1	-10921639	94.952	75	41	237	1994	54.443	2.000	0.278	0.759
ID133025	133025	30	66.521	26.149	33.722	0	73	73	2	1	-10921639	123.000	125	49	244	2583	55.211	2.000	0.186	0.699
ID133014	133014	36	41.416	19.554	18.159	0	73	73	2	1	-10921639	152.381	155	112	196	3200	24.383	4.800	0.136	1.494
ID133015	133015	22	82.324	31.439	18.166	0	73	73	2	1	-10921639	210.667	220	133	255	4424	39.800	4.800	0.237	2.030
ID133012	133012	45	30.702	16.297	4.757	0	73	73	2	1	-10921639	40.429	36	12	112	849	22.851	2.000	0.285	0.786
ID133013	133013	46	45.279	23.899	10.772	0	73	73	2	1	-10921639	81.476	73	41	162	1711	33.345	2.000	0.195	0.798
ID133018	133018	38	39.783	29.672	23.567	0	73	73	2	1	-10921639	136.762	127	88	218	2872	32.614	2.000	0.102	0.779
ID133019	133019	47	83.908	32.835	29.225	0	73	73	2	1	-10921639	173.286	166	92	255	3639	50.103	2.000	0.216	1.228
ID133016	133016	51	43.658	43.860	20.793	0	73	73	2	1	-10921639	53.714	47	10	153	1128	33.254	2.000	0.284	0.714
ID133017	133017	25	63.050	7.610	23.851	0	73	73	2	1	-10921639	151.429	157	92	226	3180	38.560	4.800	0.213	1.380
ID133022	133022	None	44.754	29.261	30.481	0	73	73	2	1	-10921639	152.000	136	105	220	3192	39.498	2.000	0.089	0.632
ID133023	133023	28	66.241	18.847	33.048	0	73	73	2	1	-10921639	118.190	105	60	250	2482	44.337	2.000	0.190	0.850
ID133020	133020	41	49.665	45.040	28.932	0	73	73	2	1	-10921639	85.048	82	45	168	1786	29.150	2.000	0.249	1.162
ID133021	133021	49	29.223	2.192	30.756	0	73	73	2	1	-10921639	68.810	62	41	121	1445	23.297	2.000	0.108	0.574
ID133030	133030	None	27.580	22.284	14.791	0	74	74	2	1	-10921639	127.333	131	62	172	2674	30.601	7.600	0.069	0.534
ID133031	133031	75	30.553	36.309	15.425	0	74	74	2	1	-10921639	86.667	88	45	153	1820	30.301	2.000	0.108	0.556
ID133028	133028	None	34.434	22.000	0.000	0	74	74	2	1	-10921639	63.571	58	34	121	1335	23.704	2.000	0.262	1.114
ID133029	133029	46	35.920	24.107	10.285	0	74	74	2	1	-10921639	74.857	66	36	131	1572	32.285	2.000	0.168	0.667
ID133034	133034	22	77.134	31.177	17.708	0	74	74	2	1	-10921639	209.905	211	140	255	4408	38.853	4.800	0.209	1.865
ID133035	133035	51	41.863	44.746	20.969	0	74	74	2	1	-10921639	55.429	54	19	131	1164	28.916	2.000	0.295	0.873
ID133032	133032	None	38.748	27.432	17.275	0	74	74	2	1	-10921639	166.857	157	121	231	3504	35.730	2.000	0.084	0.725
ID133033	133033	36	51.401	19.385	18.189	0	74	74	2	1	-10921639	160.810	168	90	229	3377	40.301	2.000	0.154	1.067
ID133038	133038	25	80.019	7.976	23.579	0	74	74	2	1	-10921639	168.857	170	88	255	3546	49.584	2.000	0.218	1.219
ID133039	133039	None	34.312	19.294	27.364	0	74	74	2	1	-10921639	155.810	153	114	207	3272	24.527	7.600	0.083	0.969
ID133036	133036	37	40.409	12.983	21.864	0	74	74	2	1	-10921639	177.524	179	112	213	3728	27.336	4.800	0.127	1.463
ID133037	133037	38	41.351	29.087	23.446	0	74	74	2	1	-10921639	135.143	121	95	229	2838	36.887	2.000	0.062	0.429
ID133042	133042	40	67.080	7.711	33.235	0	74	74	2	1	-10921639	111.048	99	60	209	2332	42.728	2.000	0.255	1.055
ID133043	133043	28	59.960	18.644	33.041	0	74	74	2	1	-10921639	117.714	110	58	209	2472	40.954	2.000	0.180	0.877
ID133040	133040	47	78.866	31.958	28.977	0	74	74	2	1	-10921639	188.476	190	110	255	3958	52.331	2.000	0.182	1.108
ID133041	133041	41	57.586	44.598	28.856	0	74	74	2	1	-10921639	102.286	92	58	205	2148	39.274	2.000	0.253	1.051
ID133046	133046	53	27.376	9.000	41.000	0	74	74	2	1	-10921639	80.762	79	43	123	1696	21.879	2.000	0.200	1.231
ID133047	133047	50	31.533	28.000	41.000	0	74	74	2	1	-10921639	75.286	64	52	153	1581	25.259	2.000	0.156	0.802
ID133044	133044	30	72.663	25.997	33.597	0	74	74	2	1	-10921639	127.524	116	45	255	2678	62.391	2.000	0.201	0.683
ID133045	133045	52	32.311	42.051	36.520	0	74	74	2	1	-10921639	58.810	51	23	114	1235	26.927	2.000	0.205	0.744
ID133070	133070	75	27.385	36.699	16.129	0	75	75	2	1	-10921639	78.476	77	36	136	1648	26.178	2.000	0.166	0.853
ID133071	133071	22	86.129	30.866	17.527	0	75	75	2	1	-10921639	210.762	220	116	255	4426	46.949	4.800	0.236	1.714
ID133068	133068	None	33.392	14.912	5.217	0	75	75	2	1	-10921639	41.952	34	19	110	881	24.097	2.000	0.269	0.739
ID133069	133069	46	45.741	24.422	10.208	0	75	75	2	1	-10921639	81.762	73	34	162	1717	35.770	2.000	0.204	0.773
ID133074	133074	37	27.890	13.997	21.028	0	75	75	2	1	-10921639	153.190	162	84	203	3217	31.860	7.600	0.074	0.661
ID133075	133075	25	69.733	8.554	23.333	0	75	75	2	1	-10921639	180.714	185	99	255	3795	43.892	4.800	0.225	1.512
ID133072	133072	36	40.853	19.087	18.409	0	75	75	2	1	-10921639	145.143	155	71	200	3048	35.291	2.000	0.132	0.956
ID133073	133073	51	30.149	46.029	20.328	0	75	75	2	1	-10921639	41.000	38	15	103	861	23.229	2.000	0.280	0.771
ID133078	133078	41	42.569	43.989	28.618	0	75	75	2	1	-10921639	93.429	86	56	183	1962	30.364	2.000	0.157	0.835
ID133079	133079	40	71.939	7.666	32.950	0	75	75	2	1	-10921639	110.762	99	49	239	2326	46.939	2.000	0.250	0.945
ID133076	133076	38	27.504	28.812	23.381	0	75	75	2	1	-10921639	125.381	116	92	200	2633	24.586	2.000	0.044	0.427
ID133077	133077	47	79.088	31.838	29.077	0	75	75	2	1	-10921639	190.143	190	110	255	3993	47.177	2.000	0.184	1.251
ID133082	133082	52	42.972	41.867	36.234	0	75	75	2	1	-10921639	68.571	69	34	138	1440	26.681	2.000	0.254	1.040
ID133083	133083	53	50.917	8.000	41.000	0	75	75	2	1	-10921639	83.333	77	46	181	1750	34.790	2.000	0.250	0.957
ID133080	133080	28	61.942	19.050	32.866	0	75	75	2	1	-10921639	109.143	110	45	222	2292	45.000	2.000	0.205	0.825
ID133081	133081	30	59.238	25.498	33.297	0	75	75	2	1	-10921639	139.571	138	58	246	2931	48.842	2.000	0.190	0.912
ID133084	133084	50	34.263	29.000	41.000	0	75	75	2	1	-10921639	74.619	68	42	157	1567	25.508	2.000	0.165	0.830
ID133127	133127	46	42.885	24.506	10.488	0	76	76	2	1	-10921639	91.571	79	47	192	1923	39.681	2.000	0.166	0.657
ID133130	133130	54	33.903	0.000	20.000	0	76	76	2	1	-10921639	85.905	84	34	136	1804	31.014	4.800	0.289	1.244
ID133131	133131	51	34.769	46.254	20.441	0	76	76	2	1	-10921639	44.190	36	19	101	928	25.384	2.000	0.312	0.828
ID133128	133128	22	79.538	31.097	17.361	0	76	76	2	1	-10921639	221.762	229	153	255	4657	35.947	4.800	0.223	2.250
ID133129	133129	36	58.041	20.062	18.300	0	76	76	2	1	-10921639	178.952	181	101	237	3758	38.470	4.800	0.174	1.378
ID133134	133134	38	28.584	28.422	23.119	0	76	76	2	1	-10921639	129.619	125	97	196	2722	26.969	2.000	0.039	0.359
ID133135	133135	None	42.322	20.289	24.076	0	76	76	2	1	-10921639	164.857	153	127	242	3462	30.810	2.000	0.068	0.682
ID133132	133132	37	29.567	12.775	22.431	0	76	76	2	1	-10921639	172.810	183	116	209	3629	27.582	6.150	0.075	0.878
ID133133	133133	25	61.730	8.422	23.085	0	76	76	2	1	-10921639	154.000	164	79	248	3234	47.334	4.800	0.183	1.005
ID133138	133138	55	52.832	28.741	29.824	0	76	76	2	1	-10921639	179.619	185	99	255	3772	45.201	7.600	0.118	0.837
ID133139	133139	40	56.567	7.734	32.465	0	76	76	2	1	-10921639	104.095	92	58	196	2186	37.782	2.000	0.224	1.007
ID133136	133136	41	45.549	43.625	28.257	0	76	76	2	1	-10921639	102.476	99	62	179	2152	32.321	2.000	0.182	0.974
ID133137	133137	47	65.748	31.617	28.847	0	76	76	2	1	-10921639	176.762	177	114	255	3712	44.607	2.000	0.141	0.977
ID133142	133142	52	46.765	41.549	35.792	0	76	76	2	1	-10921639	67.143	62	25	168	1410	39.029	2.000	0.234	0.653
ID133143	133143	53	49.307	7.000	41.000	0	76	76	2	1	-10921639	93.238	86	44	155	1958	30.396	2.000	0.254	1.243
ID133140	133140	28	54.270	19.185	32.884	0	76	76	2	1	-10921639	104.476	105	47	216	2194	40.698	2.000	0.191	0.825
ID133141	133141	30	64.230	25.465	32.872	0	76	76	2	1	-10921639	144.810	155	49	255	3041	54.146	2.000	0.195	0.874
ID133144	133144	50	68.508	29.000	41.000	0	76	76	2	1	-10921639	99.810	82	60	188	2096	40.200	2.000	0.328	1.227
ID133122	133122	28	52.136	19.090	32.940	0	77	77	2	1	-10921639	98.143	95	47	185	2061	35.696	2.000	0.209	0.952
ID133123	133123	56	31.387	33.950	33.821	0	77	77	2	1	-10921639	84.429	75	41	131	1773	27.822	2.000	0.134	0.719
ID133120	133120	40	53.924	7.893	31.393	0	77	77	2	1	-10921639	96.667	86	56	200	2030	38.966	2.000	0.197	0.816
ID133121	133121	30	61.646	24.931	32.351	0	77	77	2	1	-10921639	139.524	129	69	244	2930	43.747	3.200	0.191	1.023
ID133126	133126	50	62.485	29.000	41.000	0	77	77	2	1	-10921639	79.429	66	34	172	1668	39.957	2.000	0.380	1.095
ID133124	133124	52	45.606	42.075	35.532	0	77	77	2	1	-10921639	59.619	49	19	157	1252	37.279	2.000	0.265	0.670
ID133125	133125	53	36.624	5.000	41.000	0	77	77	2	1	-10921639	86.667	86	51	131	1820	22.593	2.000	0.214	1.355
ID133106	133106	57	27.168	21.732	1.557	0	77	77	2	1	-10921639	75.333	71	47	123	1582	20.237	2.000	0.136	0.889
ID133107	133107	46	37.008	25.330	9.739	0	77	77	2	1	-10921639	102.619	90	71	188	2155	29.461	7.600	0.089	0.568
ID133110	133110	36	41.610	19.796	18.604	0	77	77	2	1	-10921639	174.905	181	129	209	3673	27.307	4.800	0.122	1.393
ID133111	133111	22	76.238	30.810	17.518	0	77	77	2	1	-10921639	220.381	246	118	255	4628	45.948	4.800	0.208	1.651
ID133108	133108	58	44.258	22.620	14.488	0	77	77	2	1	-10921639	140.048	142	86	229	2941	38.655	2.000	0.122	0.789
ID133109	133109	59	30.084	2.786	17.229	0	77	77	2	1	-10921639	51.476	43	23	116	1081	25.810	2.000	0.199	0.662
ID133114	133114	25	45.675	8.876	23.198	0	77	77	2	1	-10921639	158.762	172	112	198	3334	28.386	4.800	0.167	1.597
ID133115	133115	37	40.136	11.761	23.183	0	77	77	2	1	-10921639	173.381	175	127	213	3641	22.290	4.800	0.105	1.476
ID133112	133112	54	28.897	1.985	19.206	0	77	77	2	1	-10921639	63.048	54	17	116	1324	28.920	3.200	0.193	0.704
ID133113	133113	51	44.132	46.525	19.993	0	77	77	2	1	-10921639	58.333	56	15	116	1225	28.299	2.000	0.384	1.143
ID133118	133118	41	35.736	43.183	28.132	0	77	77	2	1	-10921639	82.095	75	43	140	1724	25.430	2.000	0.138	0.785
ID133119	133119	55	48.208	28.322	29.737	0	77	77	2	1	-10921639	148.667	146	73	255	3122	46.244	7.600	0.066	0.400
ID133116	133116	None	28.838	19.327	27.090	0	77	77	2	1	-10921639	134.905	133	90	198	2833	30.382	2.000	0.042	0.360
ID133117	133117	47	62.895	31.712	28.471	0	77	77	2	1	-10921639	165.667	153	110	255	3479	44.941	2.000	0.141	0.913
ID133090	133090	36	34.313	19.743	19.472	0	78	78	2	1	-10921639	166.762	166	103	231	3502	33.282	2.000	0.089	0.817
ID133091	133091	51	35.188	46.768	20.199	0	78	78	2	1	-10921639	48.905	43	21	97	1027	22.029	2.000	0.323	1.084
ID133088	133088	59	38.217	3.317	16.449	0	78	78	2	1	-10921639	63.952	64	15	123	1343	30.786	6.359	0.247	0.823
ID133089	133089	22	79.183	30.658	17.438	0	78	78	2	1	-10921639	217.810	231	116	255	4574	44.092	6.261	0.221	1.786
ID133094	133094	60	33.059	21.110	24.157	0	78	78	2	1	-10921639	177.619	175	133	224	3730	24.563	6.374	0.077	1.029
ID133095	133095	61	33.446	36.843	23.984	0	78	78	2	1	-10921639	110.714	118	51	166	2325	30.355	2.000	0.108	0.711
ID133092	133092	25	58.917	8.214	22.226	0	78	78	2	1	-10921639	137.810	133	64	248	2894	51.485	2.000	0.138	0.650
ID133093	133093	37	41.625	11.632	23.302	0	78	78	2	1	-10921639	182.381	183	125	216	3830	22.870	4.800	0.119	1.692
ID133098	133098	55	54.135	28.086	29.145	0	78	78	2	1	-10921639	165.333	155	105	255	3472	41.288	2.000	0.094	0.687
ID133099	133099	40	65.602	8.176	30.612	0	78	78	2	1	-10921639	108.333	92	47	229	2275	48.403	2.000	0.230	0.836
ID133096	133096	47	67.798	31.590	28.182	0	78	78	2	1	-10921639	170.381	166	112	255	3578	48.231	2.000	0.141	0.876
ID133097	133097	41	42.718	41.986	27.802	0	78	78	2	1	-10921639	101.000	92	56	196	2121	34.560	7.600	0.152	0.769
ID133102	133102	56	34.746	34.189	33.182	0	78	78	2	1	-10921639	85.000	88	34	162	1785	30.033	2.000	0.127	0.639
ID133103	133103	52	45.608	41.304	34.672	0	78	78	2	1	-10921639	62.143	54	17	155	1305	41.478	2.000	0.216	0.531
ID133100	133100	30	58.809	24.702	31.621	0	78	78	2	1	-10921639	129.000	140	32	233	2709	59.136	2.000	0.143	0.545
ID133101	133101	28	61.219	19.329	32.778	0	78	78	2	1	-10921639	108.429	110	41	207	2277	48.022	2.000	0.233	0.854
ID133104	133104	50	44.029	27.183	40.198	0	78	78	2	1	-10921639	73.143	73	25	151	1536	36.402	2.000	0.294	0.912
ID133105	133105	53	49.787	5.000	41.000	0	78	78	2	1	-10921639	102.762	103	62	140	2158	27.068	4.800	0.270	1.614
ID133086	133086	46	46.333	26.062	10.412	0	78	78	2	1	-10921639	112.905	99	71	220	2371	41.052	2.000	0.116	0.574
ID133087	133087	58	45.253	22.539	14.110	0	78	78	2	1	-10921639	148.095	140	99	218	3110	35.303	2.000	0.121	0.904
ID133085	133085	57	30.417	21.330	2.122	0	78	78	2	1	-10921639	73.190	69	45	133	1537	22.927	2.000	0.121	0.690
ID133184	133184	53	31.434	3.000	41.000	0	79	79	2	1	-10921639	102.667	103	74	129	2156	17.906	4.800	0.196	1.879
ID133170	133170	58	36.304	22.000	15.664	0	79	79	2	1	-10921639	148.048	153	84	205	3109	32.821	7.600	0.097	0.797
ID133171	133171	22	83.964	30.973	17.585	0	79	79	2	1	-10921639	213.524	222	146	255	4484	41.040	4.800	0.228	1.932
ID133168	133168	46	42.876	25.899	10.412	0	79	79	2	1	-10921639	116.952	116	66	205	2456	34.943	2.000	0.126	0.750
ID133169	133169	59	30.284	3.359	15.816	0	79	79	2	1	-10921639	60.048	60	32	110	1261	21.812	2.000	0.191	0.882
ID133174	133174	37	28.850	11.880	22.665	0	79	79	2	1	-10921639	172.143	177	140	200	3615	15.004	4.800	0.077	1.633
ID133175	133175	60	40.405	21.856	24.161	0	79	79	2	1	-10921639	169.333	177	112	226	3556	30.130	2.000	0.101	1.034
ID133172	133172	36	28.019	19.710	18.976	0	79	79	2	1	-10921639	151.857	151	105	200	3189	26.794	3.200	0.065	0.691
ID133173	133173	25	59.166	8.159	22.038	0	79	79	2	1	-10921639	143.857	140	77	255	3021	46.455	2.000	0.121	0.667
ID133178	133178	40	45.267	8.435	30.392	0	79	79	2	1	-10921639	97.000	88	51	175	2037	34.648	2.000	0.173	0.824
ID133179	133179	30	65.900	24.498	31.315	0	79	79	2	1	-10921639	144.905	131	69	248	3043	47.948	2.000	0.172	0.886
ID133176	133176	61	33.887	38.042	25.964	0	79	79	2	1	-10921639	119.571	123	75	155	2511	23.099	4.800	0.147	1.326
ID133177	133177	47	67.360	31.270	28.162	0	79	79	2	1	-10921639	159.524	149	103	255	3350	43.082	2.000	0.155	0.996
ID133182	133182	52	27.022	40.857	34.510	0	79	79	2	1	-10921639	41.095	32	15	125	863	29.584	2.000	0.131	0.322
ID133183	133183	50	36.227	26.542	38.812	0	79	79	2	1	-10921639	60.000	49	28	129	1260	27.555	2.000	0.221	0.789
ID133180	133180	28	41.883	19.505	32.635	0	79	79	2	1	-10921639	92.571	95	36	185	1944	41.481	2.000	0.137	0.537
ID133181	133181	56	32.640	33.269	32.687	0	79	79	2	1	-10921639	83.476	79	28	144	1753	34.863	2.000	0.117	0.501
ID133154	133154	None	33.860	9.426	24.554	0	80	80	2	1	-10921639	148.667	144	95	211	3122	35.706	6.382	0.063	0.496
ID133155	133155	61	30.583	37.271	25.447	0	80	80	2	1	-10921639	108.000	114	62	142	2268	26.243	4.800	0.140	1.011
ID133152	133152	37	41.167	12.098	22.871	0	80	80	2	1	-10921639	182.619	185	142	218	3835	24.016	4.800	0.107	1.471
ID133153	133153	60	35.659	21.833	23.954	0	80	80	2	1	-10921639	166.143	166	118	216	3489	28.831	2.000	0.068	0.732
ID133158	133158	41	41.725	41.750	27.817	0	80	80	2	1	-10921639	76.238	73	32	162	1601	34.195	2.000	0.184	0.692
ID133159	133159	None	27.139	26.890	28.785	0	80	80	2	1	-10921639	129.619	125	66	209	2722	34.665	7.600	0.007	0.053
ID133156	133156	64	28.842	17.815	26.439	0	80	80	2	1	-10921639	161.190	164	114	205	3385	22.270	2.000	0.068	0.927
ID133157	133157	47	71.009	31.354	27.931	0	80	80	2	1	-10921639	162.905	142	88	255	3421	49.396	2.000	0.152	0.869
ID133162	133162	56	35.643	32.836	30.905	0	80	80	2	1	-10921639	111.381	99	54	211	2339	41.880	7.600	0.091	0.442
ID133163	133163	28	44.486	19.415	32.837	0	80	80	2	1	-10921639	85.619	82	32	185	1798	43.208	2.000	0.175	0.591
ID133160	133160	40	41.299	8.489	30.347	0	80	80	2	1	-10921639	97.143	90	58	175	2040	32.362	3.200	0.156	0.809
ID133161	133161	30	69.378	24.093	31.151	0	80	80	2	1	-10921639	140.048	133	66	250	2941	49.649	2.000	0.162	0.787
ID133166	133166	50	48.202	25.865	37.601	0	80	80	2	1	-10921639	75.429	71	30	155	1584	32.797	2.000	0.281	1.010
ID133167	133167	53	29.387	3.000	41.000	0	80	80	2	1	-10921639	100.095	98	82	151	2102	16.352	4.800	0.192	1.972
ID133164	133164	52	28.162	40.070	33.850	0	80	80	2	1	-10921639	49.333	45	23	123	1036	25.120	2.000	0.150	0.513
ID133165	133165	None	35.488	8.840	36.821	0	80	80	2	1	-10921639	81.143	84	45	123	1704	20.298	2.000	0.211	1.394
ID133146	133146	46	36.771	25.593	10.330	0	80	80	2	1	-10921639	116.667	114	64	188	2450	35.733	2.000	0.108	0.637
ID133147	133147	62	46.051	22.471	13.830	0	80	80	2	1	-10921639	140.619	131	66	220	2953	43.415	2.000	0.137	0.780
ID133145	133145	None	30.948	23.390	2.654	0	80	80	2	1	-10921639	75.905	69	47	136	1594	23.396	2.000	0.159	0.892
ID133150	133150	36	28.074	19.120	20.015	0	80	80	2	1	-10921639	162.952	166	97	205	3422	29.173	7.600	0.064	0.672
ID133151	133151	25	29.596	8.484	22.050	0	80	80	2	1	-10921639	137.810	133	88	200	2894	35.952	7.600	0.052	0.377
ID133148	133148	58	31.770	21.696	16.990	0	80	80	2	1	-10921639	156.857	162	103	205	3294	27.627	2.000	0.083	0.866
ID133149	133149	22	82.432	30.863	17.564	0	80	80	2	1	-10921639	204.238	211	110	255	4289	44.753	4.800	0.229	1.698
ID133248	133248	63	46.106	42.000	41.000	0	81	81	2	1	-10921639	57.429	47	25	138	1206	27.176	2.000	0.362	1.123
ID133234	133234	62	41.142	22.350	14.723	0	81	81	2	1	-10921639	154.333	157	86	220	3241	36.800	2.000	0.127	0.942
ID133235	133235	22	77.747	30.826	17.949	0	81	81	2	1	-10921639	203.810	218	131	255	4280	39.452	4.800	0.223	1.884
ID133232	133232	46	32.512	25.807	10.123	0	81	81	2	1	-10921639	122.095	116	84	190	2564	27.653	2.000	0.097	0.781
ID133233	133233	None	40.639	3.035	14.930	0	81	81	2	1	-10921639	72.952	73	34	144	1532	27.868	2.000	0.200	0.871
ID133238	133238	61	31.086	36.496	25.470	0	81	81	2	1	-10921639	116.714	116	66	185	2451	29.992	3.200	0.114	0.796
ID133239	133239	64	52.249	17.816	26.553	0	81	81	2	1	-10921639	165.429	159	86	255	3474	47.870	2.000	0.105	0.655
ID133236	133236	25	47.827	8.291	22.122	0	81	81	2	1	-10921639	151.286	155	103	226	3177	38.249	7.600	0.104	0.744
ID133237	133237	60	39.764	21.826	24.040	0	81	81	2	1	-10921639	169.095	170	129	222	3551	30.405	2.000	0.083	0.849
ID133242	133242	40	43.545	8.641	30.331	0	81	81	2	1	-10921639	108.667	101	64	179	2282	31.604	2.000	0.126	0.771
ID133243	133243	30	66.164	23.779	30.811	0	81	81	2	1	-10921639	141.571	144	73	255	2973	52.769	2.000	0.137	0.646
ID133240	133240	47	69.675	31.307	27.478	0	81	81	2	1	-10921639	167.810	164	108	255	3524	46.233	2.000	0.162	1.012
ID133241	133241	41	52.828	40.699	27.235	0	81	81	2	1	-10921639	95.095	82	38	188	1997	40.402	2.000	0.206	0.805
ID133246	133246	53	34.289	5.000	41.000	0	81	81	2	1	-10921639	101.810	99	64	144	2138	23.577	4.800	0.207	1.481
ID133247	133247	None	27.762	15.000	41.000	0	81	81	2	1	-10921639	64.238	60	46	97	1349	13.663	4.800	0.259	1.933
ID133244	133244	28	43.666	19.972	31.943	0	81	81	2	1	-10921639	96.810	97	34	222	2033	44.961	2.000	0.075	0.299
ID133245	133245	50	40.229	25.574	36.393	0	81	81	2	1	-10921639	72.476	66	32	149	1522	32.439	2.000	0.201	0.747
ID133186	133186	62	43.184	22.365	15.280	0	82	82	2	1	-10921639	155.952	153	92	231	3275	40.327	2.000	0.115	0.796
ID133187	133187	22	81.287	30.927	17.898	0	82	82	2	1	-10921639	212.190	220	144	255	4456	36.664	4.800	0.238	2.223
ID133185	133185	65	37.904	11.648	9.207	0	82	82	2	1	-10921639	50.762	45	25	123	1066	25.888	2.000	0.288	0.878
ID133190	133190	37	29.060	11.772	23.815	0	82	82	2	1	-10921639	178.286	177	127	209	3744	22.075	7.600	0.063	0.959
ID133191	133191	60	31.700	21.965	23.880	0	82	82	2	1	-10921639	167.667	168	116	224	3521	28.246	2.000	0.054	0.611
ID133188	133188	36	38.181	19.081	19.805	0	82	82	2	1	-10921639	170.619	179	112	233	3583	30.418	2.000	0.066	0.698
ID133189	133189	25	49.683	8.173	22.037	0	82	82	2	1	-10921639	150.952	149	97	231	3170	40.504	2.000	0.096	0.655
ID133194	133194	None	29.796	25.996	27.774	0	82	82	2	1	-10921639	142.857	144	82	213	3000	29.374	7.600	0.042	0.390
ID133195	133195	47	66.689	31.256	27.603	0	82	82	2	1	-10921639	160.000	155	82	255	3360	48.055	2.000	0.165	0.943
ID133192	133192	64	62.509	17.656	26.190	0	82	82	2	1	-10921639	190.095	179	121	255	3992	42.784	2.000	0.128	1.005
ID133193	133193	41	56.683	40.081	26.668	0	82	82	2	1	-10921639	104.048	97	41	220	2185	41.940	2.000	0.175	0.739
ID133198	133198	None	28.196	9.128	33.991	0	82	82	2	1	-10921639	100.429	103	75	136	2109	16.061	4.800	0.131	1.450
ID133199	133199	53	51.591	6.000	41.000	0	82	82	2	1	-10921639	115.429	112	66	185	2424	33.682	2.000	0.226	1.262
ID133196	133196	40	28.673	8.830	30.357	0	82	82	2	1	-10921639	115.238	110	84	179	2420	21.489	2.000	0.068	0.682
ID133197	133197	30	59.162	23.366	30.560	0	82	82	2	1	-10921639	144.857	142	62	235	3042	49.220	2.000	0.172	0.862
ID133200	133200	63	38.027	42.000	41.000	0	82	82	2	1	-10921639	65.238	62	38	127	1370	21.982	2.000	0.280	1.297
ID133250	133250	65	28.781	11.045	10.551	0	83	83	2	1	-10921639	44.476	38	21	97	934	19.608	2.000	0.254	0.919
ID133251	133251	None	32.887	25.698	10.628	0	83	83	2	1	-10921639	123.905	125	86	185	2602	25.818	7.600	0.094	0.825
ID133249	133249	None	29.446	23.721	3.381	0	83	83	2	1	-10921639	78.381	73	41	127	1646	24.840	2.000	0.132	0.734
ID133254	133254	36	30.043	19.743	18.947	0	83	83	2	1	-10921639	165.905	168	123	218	3484	27.539	4.800	0.071	0.802
ID133255	133255	25	38.031	8.601	22.164	0	83	83	2	1	-10921639	148.952	157	84	224	3128	39.638	7.600	0.073	0.513
ID133252	133252	62	39.733	22.006	15.895	0	83	83	2	1	-10921639	163.524	164	103	220	3434	29.716	7.600	0.101	1.007
ID133253	133253	22	69.863	30.745	17.778	0	83	83	2	1	-10921639	204.190	213	108	255	4288	40.016	4.800	0.200	1.702
ID133258	133258	64	63.546	17.385	26.164	0	83	83	2	1	-10921639	197.048	188	127	255	4138	38.314	4.800	0.148	1.324
ID133259	133259	61	31.601	34.421	25.522	0	83	83	2	1	-10921639	138.095	133	97	194	2900	25.938	7.600	0.097	0.939
ID133256	133256	66	29.366	45.354	21.587	0	83	83	2	1	-10921639	69.429	69	36	114	1458	20.644	2.000	0.151	0.882
ID133257	133257	37	37.471	11.022	24.076	0	83	83	2	1	-10921639	175.000	172	125	242	3675	28.251	7.600	0.079	0.902
ID133262	133262	30	55.577	23.765	30.274	0	83	83	2	1	-10921639	146.095	149	75	226	3068	40.608	2.000	0.147	0.925
ID133263	133263	None	38.069	2.000	41.000	0	83	83	2	1	-10921639	98.667	105	56	164	2072	29.469	2.000	0.158	0.916
ID133260	133260	41	63.754	39.817	25.910	0	83	83	2	1	-10921639	112.714	101	54	231	2367	43.485	2.000	0.213	0.910
ID133261	133261	47	55.938	31.263	27.316	0	83	83	2	1	-10921639	156.143	153	82	255	3279	38.428	6.385	0.139	0.994
ID133264	133264	53	48.720	6.000	41.000	0	83	83	2	1	-10921639	108.048	105	68	166	2269	27.813	2.000	0.216	1.382
ID133202	133202	62	47.519	22.121	16.173	0	84	84	2	1	-10921639	165.857	164	110	235	3483	38.316	2.000	0.100	0.787
ID133203	133203	22	72.186	31.268	18.487	0	84	84	2	1	-10921639	201.095	203	101	255	4223	42.113	4.800	0.202	1.608
ID133201	133201	65	32.222	10.514	10.542	0	84	84	2	1	-10921639	45.143	36	19	112	948	24.922	2.000	0.255	0.736
ID133206	133206	67	27.873	15.136	21.734	0	84	84	2	1	-10921639	181.048	177	127	233	3802	26.664	7.600	0.060	0.771
ID133207	133207	37	38.678	10.061	23.926	0	84	84	2	1	-10921639	176.667	179	127	216	3710	26.382	4.800	0.109	1.314
ID133204	133204	66	27.282	44.988	21.362	0	84	84	2	1	-10921639	77.286	73	51	123	1623	17.981	4.800	0.183	1.327
ID133205	133205	25	35.998	8.979	22.416	0	84	84	2	1	-10921639	151.143	155	90	216	3174	38.084	2.000	0.080	0.588
ID133210	133210	41	75.705	39.538	25.579	0	84	84	2	1	-10921639	125.667	112	69	250	2639	56.550	2.000	0.253	0.899
ID133211	133211	47	69.143	31.074	27.987	0	84	84	2	1	-10921639	161.238	164	84	255	3386	49.520	2.000	0.171	0.949
ID133208	133208	61	54.963	34.025	25.242	0	84	84	2	1	-10921639	141.429	142	75	244	2970	43.425	7.600	0.114	0.669
ID133209	133209	64	61.140	17.498	26.190	0	84	84	2	1	-10921639	193.762	205	105	255	4069	43.146	2.000	0.133	1.054
ID133212	133212	30	57.267	23.961	29.868	0	84	84	2	1	-10921639	143.619	151	71	224	3016	49.428	2.000	0.154	0.775
ID133213	133213	53	51.332	5.000	41.000	0	84	84	2	1	-10921639	112.762	110	66	162	2368	30.166	4.800	0.267	1.574
ID133266	133266	22	69.965	30.908	18.601	0	85	85	2	1	-10921639	183.619	188	90	255	3856	46.661	2.000	0.194	1.277
ID133267	133267	25	43.187	8.731	22.001	0	85	85	2	1	-10921639	154.333	159	88	250	3241	38.015	6.043	0.079	0.595
ID133265	133265	62	45.257	22.357	15.782	0	85	85	2	1	-10921639	163.238	162	101	246	3428	37.453	2.000	0.106	0.836
ID133270	133270	68	28.388	5.055	24.726	0	85	85	2	1	-10921639	106.095	105	60	159	2228	30.323	2.000	0.079	0.511
ID133271	133271	37	37.383	9.172	25.206	0	85	85	2	1	-10921639	161.476	159	105	235	3391	32.400	6.246	0.085	0.785
ID133268	133268	66	32.000	44.665	22.038	0	85	85	2	1	-10921639	83.381	75	47	127	1751	24.194	2.000	0.143	0.861
ID133269	133269	67	34.574	15.763	22.722	0	85	85	2	1	-10921639	196.762	194	157	239	4132	24.360	6.304	0.057	0.875
ID133274	133274	41	71.685	39.267	25.583	0	85	85	2	1	-10921639	125.619	105	60	255	2638	54.000	2.000	0.188	0.736
ID133275	133275	47	72.043	30.676	27.083	0	85	85	2	1	-10921639	179.095	177	101	255	3761	46.948	2.000	0.174	1.129
ID133272	133272	61	38.784	33.926	25.036	0	85	85	2	1	-10921639	138.429	131	86	224	2907	35.873	2.000	0.063	0.457
ID133273	133273	64	48.010	17.383	26.413	0	85	85	2	1	-10921639	193.429	192	121	255	4062	33.125	7.600	0.106	1.117
ID133278	133278	53	55.430	5.000	41.000	0	85	85	2	1	-10921639	109.143	112	65	181	2292	32.013	2.000	0.280	1.492
ID133276	133276	30	50.676	23.723	29.845	0	85	85	2	1	-10921639	150.952	157	66	233	3170	48.247	7.600	0.128	0.708
ID133277	133277	None	27.086	0.000	41.000	0	85	85	2	1	-10921639	84.524	79	50	138	1775	28.807	2.000	0.152	0.773
ID133218	133218	66	27.378	44.622	19.817	0	86	86	2	1	-10921639	80.333	84	49	131	1687	21.437	3.200	0.155	1.005
ID133219	133219	25	66.095	9.200	22.171	0	86	86	2	1	-10921639	176.429	183	105	255	3705	46.992	2.000	0.150	0.977
ID133216	133216	62	54.380	21.933	16.780	0	86	86	2	1	-10921639	178.381	172	118	244	3746	37.373	2.000	0.120	1.025
ID133217	133217	22	65.772	30.707	18.172	0	86	86	2	1	-10921639	179.524	183	101	239	3770	40.749	6.270	0.201	1.475
ID133222	133222	None	29.619	22.598	24.156	0	86	86	2	1	-10921639	154.714	159	116	207	3249	28.850	2.000	0.057	0.576
ID133223	133223	68	30.943	5.207	24.858	0	86	86	2	1	-10921639	106.524	103	45	175	2237	34.520	2.000	0.074	0.426
ID133220	133220	67	39.975	16.001	23.185	0	86	86	2	1	-10921639	191.190	190	153	255	4015	26.936	6.362	0.083	1.083
ID133221	133221	69	31.831	0.000	24.000	0	86	86	2	1	-10921639	73.667	66	47	168	1547	27.420	2.000	0.123	0.590
ID133226	133226	41	81.162	39.088	25.756	0	86	86	2	1	-10921639	136.905	125	73	255	2875	53.421	2.000	0.221	0.926
ID133227	133227	47	72.132	30.582	27.417	0	86	86	2	1	-10921639	178.762	170	108	255	3754	47.344	2.000	0.179	1.148
ID133224	133224	61	41.496	33.826	24.941	0	86	86	2	1	-10921639	146.000	149	86	220	3066	36.266	7.600	0.076	0.571
ID133225	133225	64	44.075	17.201	26.187	0	86	86	2	1	-10921639	172.476	177	110	239	3622	35.493	7.600	0.099	0.877
ID133230	133230	70	42.497	12.000	41.000	0	86	86	2	1	-10921639	84.048	77	54	138	1765	23.023	2.000	0.257	1.491
ID133231	133231	71	27.042	32.000	41.000	0	86	86	2	1	-10921639	64.000	58	28	129	1344	25.112	2.000	0.172	0.748
ID133228	133228	30	62.921	23.763	29.652	0	86	86	2	1	-10921639	147.667	142	64	246	3101	48.068	2.000	0.179	0.932
ID133229	133229	53	53.387	5.000	41.000	0	86	86	2	1	-10921639	112.762	110	72	164	2368	30.586	4.800	0.273	1.579
ID133214	133214	None	27.585	25.976	10.985	0	86	86	2	1	-10921639	115.476	118	79	164	2425	23.110	7.600	0.068	0.636
ID133215	133215	72	35.018	2.528	13.444	0	86	86	2	1	-10921639	49.000	41	21	116	1029	29.208	2.000	0.277	0.728
ID133282	133282	22	58.254	30.055	17.883	0	87	87	2	1	-10921639	179.381	175	108	244	3767	32.805	4.800	0.175	1.628
ID133283	133283	73	41.175	10.746	22.762	0	87	87	2	1	-10921639	200.095	205	142	233	4202	22.854	7.600	0.123	1.920
ID133280	133280	74	34.246	22.263	14.068	0	87	87	2	1	-10921639	150.476	138	101	211	3160	32.949	2.000	0.086	0.726
ID133281	133281	62	52.843	21.727	16.952	0	87	87	2	1	-10921639	169.476	168	125	255	3559	34.187	2.000	0.111	0.993
ID133286	133286	25	40.926	10.068	23.504	0	87	87	2	1	-10921639	190.905	205	123	252	4009	31.233	6.322	0.116	1.270
ID133287	133287	68	45.691	5.707	24.665	0	87	87	2	1	-10921639	126.048	133	47	235	2647	47.798	2.000	0.099	0.474
ID133284	133284	None	39.954	10.746	22.762	0	87	87	2	1	-10921639	200.095	205	142	233	4202	22.854	7.600	0.123	1.920
ID133285	133285	69	30.548	0.000	24.000	0	87	87	2	1	-10921639	78.286	75	47	175	1644	26.325	2.000	0.140	0.729
ID133290	133290	47	68.200	30.073	26.419	0	87	87	2	1	-10921639	174.333	164	108	255	3661	42.234	2.000	0.165	1.172
ID133291	133291	30	48.006	22.783	29.434	0	87	87	2	1	-10921639	159.238	157	95	216	3344	30.961	4.800	0.141	1.273
ID133288	133288	41	85.691	38.434	25.384	0	87	87	2	1	-10921639	158.381	140	95	255	3326	51.917	2.000	0.243	1.193
ID133289	133289	64	55.478	16.874	25.611	0	87	87	2	1	-10921639	170.000	164	86	255	3570	49.506	2.000	0.112	0.691
ID133294	133294	71	55.351	32.000	41.000	0	87	87	2	1	-10921639	80.000	79	50	196	1680	37.130	2.000	0.289	0.965
ID133292	133292	53	54.377	4.000	41.000	0	87	87	2	1	-10921639	114.476	118	79	168	2404	25.986	4.800	0.269	1.868
ID133293	133293	70	30.993	12.000	41.000	0	87	87	2	1	-10921639	71.952	69	48	121	1511	17.408	4.800	0.223	1.510
ID133279	133279	72	33.741	2.251	13.303	0	87	87	2	1	-10921639	46.524	36	25	112	977	25.963	2.000	0.232	0.676
ID133314	133314	71	70.197	32.000	41.000	0	88	88	2	1	-10921639	88.857	66	50	248	1866	49.574	2.000	0.312	0.852
ID133312	133312	53	56.275	4.000	41.000	0	88	88	2	1	-10921639	121.381	116	79	168	2549	25.939	4.800	0.281	2.051
ID133313	133313	70	42.879	11.000	41.000	0	88	88	2	1	-10921639	94.143	88	60	138	1977	26.278	2.000	0.272	1.533
ID133295	133295	None	28.705	27.257	2.416	0	88	88	2	1	-10921639	52.667	54	17	108	1106	24.013	2.000	0.159	0.600
ID133298	133298	74	42.454	22.211	13.644	0	88	88	2	1	-10921639	149.905	138	103	224	3148	36.417	2.000	0.092	0.694
ID133299	133299	62	34.574	20.870	17.450	0	88	88	2	1	-10921639	162.905	159	112	207	3421	26.730	2.000	0.086	0.963
ID133296	133296	76	29.530	9.561	11.186	0	88	88	2	1	-10921639	44.905	36	21	88	943	19.380	2.000	0.282	1.020
ID133297	133297	72	46.202	2.489	13.362	0	88	88	2	1	-10921639	58.714	47	23	146	1233	38.055	2.000	0.260	0.637
ID133302	133302	73	41.518	10.000	23.000	0	88	88	2	1	-10921639	190.762	196	136	242	4006	27.205	7.600	0.129	1.605
ID133303	133303	68	46.278	5.945	24.285	0	88	88	2	1	-10921639	132.857	133	69	224	2790	42.815	2.000	0.108	0.605
ID133300	133300	22	57.630	29.335	17.794	0	88	88	2	1	-10921639	191.762	192	127	252	4027	34.136	7.600	0.144	1.412
ID133301	133301	66	34.516	42.819	19.982	0	88	88	2	1	-10921639	92.048	88	60	144	1933	22.794	6.273	0.167	1.153
ID133306	133306	25	45.790	8.740	24.800	0	88	88	2	1	-10921639	162.190	164	97	242	3406	42.267	6.313	0.096	0.672
ID133307	133307	61	35.723	32.995	25.012	0	88	88	2	1	-10921639	150.524	149	103	207	3161	31.136	2.000	0.076	0.681
ID133304	133304	None	28.983	22.177	24.128	0	88	88	2	1	-10921639	170.857	172	131	220	3588	23.627	2.000	0.055	0.758
ID133305	133305	69	38.936	0.000	25.000	0	88	88	2	1	-10921639	74.952	69	34	157	1574	32.250	2.000	0.193	0.752
ID133310	133310	47	67.815	30.010	26.774	0	88	88	2	1	-10921639	180.190	175	123	255	3784	41.920	2.000	0.166	1.223
ID133311	133311	30	59.642	21.913	29.317	0	88	88	2	1	-10921639	156.095	159	86	229	3278	40.424	3.200	0.158	1.053
ID133308	133308	41	100.067	38.292	25.076	0	88	88	2	1	-10921639	157.095	133	79	255	3299	61.398	2.000	0.280	1.118
ID133309	133309	64	64.416	16.908	25.967	0	88	88	2	1	-10921639	184.476	188	97	255	3874	43.890	2.000	0.141	1.041
ID133346	133346	69	30.668	0.000	25.000	0	89	89	2	1	-10921639	88.000	84	62	129	1848	19.248	4.800	0.183	1.417
ID133347	133347	25	49.191	8.768	24.777	0	89	89	2	1	-10921639	166.381	168	92	239	3494	41.195	2.000	0.101	0.741
ID133344	133344	73	47.179	8.930	21.303	0	89	89	2	1	-10921639	158.429	155	101	242	3327	43.588	2.000	0.096	0.638
ID133345	133345	None	34.741	12.733	22.171	0	89	89	2	1	-10921639	181.857	188	127	235	3819	30.115	2.000	0.075	0.839
ID133350	133350	64	55.661	17.089	25.762	0	89	89	2	1	-10921639	176.286	183	84	255	3702	49.739	2.000	0.102	0.659
ID133351	133351	47	72.962	29.777	26.187	0	89	89	2	1	-10921639	186.619	179	131	255	3919	41.825	2.000	0.167	1.275
ID133348	133348	61	30.863	33.655	24.978	0	89	89	2	1	-10921639	140.190	133	95	220	2944	29.642	2.000	0.035	0.324
ID133349	133349	41	100.231	38.012	24.870	0	89	89	2	1	-10921639	153.143	151	73	255	3216	64.418	2.000	0.264	0.993
ID133354	133354	77	33.100	39.927	37.646	0	89	89	2	1	-10921639	78.286	75	38	133	1644	27.304	2.000	0.147	0.733
ID133355	133355	53	52.509	4.000	41.000	0	89	89	2	1	-10921639	121.857	127	77	164	2559	27.412	6.250	0.246	1.753
ID133352	133352	30	58.964	22.090	29.034	0	89	89	2	1	-10921639	160.333	170	69	242	3367	47.395	7.600	0.170	0.986
ID133353	133353	78	29.608	10.706	31.185	0	89	89	2	1	-10921639	69.048	66	32	129	1450	24.381	2.000	0.139	0.692
ID133358	133358	71	90.589	31.000	41.000	0	89	89	2	1	-10921639	116.714	97	62	255	2451	54.753	2.000	0.385	1.185
ID133356	133356	79	38.432	8.000	41.000	0	89	89	2	1	-10921639	106.333	116	58	162	2233	29.287	2.000	0.158	0.988
ID133357	133357	70	33.638	13.000	41.000	0	89	89	2	1	-10921639	82.714	84	32	118	1737	26.278	4.800	0.225	1.155
ID133338	133338	72	43.845	2.619	13.350	0	89	89	2	1	-10921639	56.238	45	25	142	1181	35.123	2.000	0.285	0.710
ID133339	133339	76	29.750	9.463	12.475	0	89	89	2	1	-10921639	47.381	41	19	110	995	24.681	2.000	0.260	0.791
ID133337	133337	80	29.565	21.844	7.056	0	89	89	2	1	-10921639	90.333	95	47	125	1897	21.444	4.800	0.151	1.104
ID133342	133342	22	67.373	29.880	17.875	0	89	89	2	1	-10921639	183.381	179	121	255	3851	37.512	4.800	0.188	1.549
ID133343	133343	66	27.103	42.620	19.993	0	89	89	2	1	-10921639	89.048	86	60	118	1870	18.364	6.305	0.163	1.358
ID133340	133340	74	47.437	22.125	13.773	0	89	89	2	1	-10921639	158.667	157	103	222	3332	35.982	2.000	0.115	0.911
ID133341	133341	62	28.327	21.223	17.345	0	89	89	2	1	-10921639	163.048	166	101	207	3424	28.147	7.600	0.070	0.753
ID133315	133315	80	28.665	22.022	7.557	0	90	90	2	1	-10921639	92.381	92	49	125	1940	18.967	4.800	0.154	1.303
ID133318	133318	74	40.074	22.265	14.438	0	90	90	2	1	-10921639	145.238	133	92	207	3050	37.562	2.000	0.092	0.651
ID133319	133319	None	47.128	30.788	16.257	0	90	90	2	1	-10921639	164.810	172	95	242	3461	43.890	4.800	0.160	1.034
ID133316	133316	76	30.517	10.250	11.841	0	90	90	2	1	-10921639	48.857	45	23	95	1026	19.145	2.000	0.254	1.034
ID133317	133317	72	43.857	2.645	13.310	0	90	90	2	1	-10921639	56.286	45	25	146	1182	35.394	2.000	0.283	0.702
ID133322	133322	73	28.894	8.939	21.131	0	90	90	2	1	-10921639	146.524	149	90	211	3077	35.300	2.000	0.048	0.381
ID133323	133323	81	38.361	22.560	24.140	0	90	90	2	1	-10921639	190.143	194	136	246	3993	32.364	7.600	0.080	0.873
ID133320	133320	62	32.507	21.279	17.523	0	90	90	2	1	-10921639	159.810	155	110	207	3356	27.620	2.000	0.075	0.804
ID133321	133321	22	52.802	29.709	17.778	0	90	90	2	1	-10921639	193.476	183	133	255	4063	32.797	4.800	0.161	1.640
ID133326	133326	61	31.973	33.730	24.842	0	90	90	2	1	-10921639	135.190	136	82	213	2839	32.331	2.000	0.043	0.341
ID133327	133327	41	83.942	37.807	24.999	0	90	90	2	1	-10921639	130.810	125	54	255	2747	59.339	2.000	0.221	0.799
ID133324	133324	68	29.585	5.971	24.511	0	90	90	2	1	-10921639	128.762	123	56	211	2704	39.511	2.000	0.047	0.290
ID133325	133325	25	59.442	9.656	25.100	0	90	90	2	1	-10921639	179.952	181	114	255	3779	42.210	2.000	0.109	0.837
ID133330	133330	30	42.757	22.716	29.632	0	90	90	2	1	-10921639	130.476	116	54	213	2740	42.150	7.600	0.105	0.587
ID133331	133331	78	43.659	11.337	31.813	0	90	90	2	1	-10921639	75.143	69	30	149	1578	33.915	2.000	0.207	0.760
ID133328	133328	64	54.831	17.008	25.643	0	90	90	2	1	-10921639	169.190	166	79	255	3553	52.240	2.000	0.104	0.611
ID133329	133329	47	69.575	29.807	25.867	0	90	90	2	1	-10921639	188.000	175	118	255	3948	43.191	2.000	0.153	1.153
ID133334	133334	53	44.103	4.000	41.000	0	90	90	2	1	-10921639	107.286	114	68	151	2253	23.512	6.142	0.225	1.677
ID133335	133335	79	34.553	7.000	41.000	0	90	90	2	1	-10921639	97.619	99	68	138	2050	21.639	4.800	0.183	1.397
ID133332	133332	None	28.955	35.632	35.082	0	90	90	2	1	-10921639	91.952	97	58	129	1931	20.287	2.000	0.141	1.117
ID133333	133333	77	40.420	38.639	37.908	0	90	90	2	1	-10921639	85.524	84	41	146	1796	32.695	2.000	0.180	0.800
ID133336	133336	71	84.067	31.000	41.000	0	90	90	2	1	-10921639	117.381	88	70	255	2465	50.954	2.000	0.313	1.098
ID133382	133382	72	36.928	1.873	13.134	0	91	91	2	1	-10921639	56.333	45	30	136	1183	29.207	2.000	0.169	0.559
ID133383	133383	22	56.919	30.085	17.589	0	91	91	2	1	-10921639	188.762	192	123	246	3964	32.195	4.800	0.147	1.500
ID133380	133380	80	42.564	22.030	8.278	0	91	91	2	1	-10921639	97.810	105	49	144	2054	30.408	2.000	0.187	1.015
ID133381	133381	76	35.810	11.398	11.874	0	91	91	2	1	-10921639	54.857	47	30	118	1152	23.969	2.000	0.265	0.959
ID133386	133386	68	31.355	5.570	24.444	0	91	91	2	1	-10921639	140.190	136	101	198	2944	30.174	2.000	0.077	0.663
ID133387	133387	81	53.729	22.306	24.427	0	91	91	2	1	-10921639	204.714	194	159	255	4299	33.619	4.800	0.120	1.304
ID133384	133384	None	39.386	26.211	18.864	0	91	91	2	1	-10921639	186.952	194	127	231	3926	27.453	2.000	0.102	1.260
ID133385	133385	73	28.861	9.323	21.358	0	91	91	2	1	-10921639	144.381	146	90	203	3032	35.885	2.000	0.047	0.362
ID133390	133390	41	81.699	37.430	24.522	0	91	91	2	1	-10921639	145.857	138	56	255	3063	62.810	2.000	0.206	0.794
ID133391	133391	64	49.350	16.898	25.524	0	91	91	2	1	-10921639	174.048	175	69	250	3655	52.439	2.000	0.094	0.569
ID133388	133388	25	43.477	9.401	24.876	0	91	91	2	1	-10921639	165.000	170	88	233	3465	37.904	2.000	0.084	0.676
ID133389	133389	61	36.799	32.996	25.147	0	91	91	2	1	-10921639	151.905	151	103	213	3190	32.755	2.000	0.059	0.514
ID133394	133394	78	41.876	11.850	32.084	0	91	91	2	1	-10921639	82.952	82	36	168	1742	30.441	2.000	0.178	0.825
ID133395	133395	77	59.082	37.726	37.839	0	91	91	2	1	-10921639	106.429	105	47	209	2235	41.243	2.000	0.234	0.980
ID133392	133392	47	62.377	29.938	26.351	0	91	91	2	1	-10921639	174.381	168	123	255	3662	38.200	2.000	0.142	1.137
ID133393	133393	30	41.393	22.770	29.770	0	91	91	2	1	-10921639	127.619	125	51	196	2680	41.196	2.000	0.093	0.528
ID133398	133398	71	84.147	31.000	41.000	0	91	91	2	1	-10921639	129.571	108	77	255	2721	49.800	2.000	0.298	1.195
ID133396	133396	53	42.084	4.000	41.000	0	91	91	2	1	-10921639	102.095	99	66	142	2144	23.358	6.082	0.231	1.638
ID133397	133397	79	36.697	9.000	41.000	0	91	91	2	1	-10921639	90.286	92	54	142	1896	26.482	3.200	0.195	1.111
ID133378	133378	79	51.681	7.000	41.000	0	92	92	2	1	-10921639	112.190	110	65	192	2356	36.787	2.000	0.185	0.951
ID133379	133379	71	68.825	30.000	41.000	0	92	92	2	1	-10921639	132.619	118	91	203	2785	35.583	2.000	0.266	1.568
ID133376	133376	77	51.579	37.185	37.573	0	92	92	2	1	-10921639	104.810	103	56	183	2201	36.715	2.000	0.191	0.914
ID133377	133377	53	39.954	3.000	41.000	0	92	92	2	1	-10921639	102.714	103	54	170	2157	28.098	2.000	0.177	1.101
ID133359	133359	80	47.067	21.926	8.985	0	92	92	2	1	-10921639	103.429	101	54	170	2172	32.261	2.000	0.171	0.937
ID133362	133362	74	31.638	22.295	14.570	0	92	92	2	1	-10921639	148.381	151	86	209	3116	35.076	3.200	0.088	0.683
ID133363	133363	None	34.019	21.428	17.674	0	92	92	2	1	-10921639	158.190	153	116	216	3322	29.388	2.000	0.074	0.738
ID133360	133360	76	37.490	11.902	12.335	0	92	92	2	1	-10921639	64.952	58	32	125	1364	25.097	2.000	0.245	1.017
ID133361	133361	72	32.606	0.606	13.782	0	92	92	2	1	-10921639	66.952	66	34	125	1406	29.051	2.000	0.221	0.833
ID133366	133366	73	27.947	10.704	22.097	0	92	92	2	1	-10921639	175.429	181	129	220	3684	22.533	7.600	0.080	1.159
ID133367	133367	81	40.243	22.341	24.398	0	92	92	2	1	-10921639	202.762	207	144	255	4258	29.893	7.600	0.084	1.049
ID133364	133364	22	53.240	29.443	17.615	0	92	92	2	1	-10921639	193.333	196	129	255	4060	34.867	7.600	0.125	1.229
ID133365	133365	None	28.135	41.277	20.591	0	92	92	2	1	-10921639	103.143	103	75	140	2166	16.417	4.800	0.115	1.299
ID133370	133370	25	57.641	9.806	24.997	0	92	92	2	1	-10921639	172.714	181	118	255	3627	37.390	2.000	0.119	0.985
ID133371	133371	61	31.088	32.663	24.567	0	92	92	2	1	-10921639	144.000	142	73	220	3024	41.376	2.000	0.040	0.267
ID133368	133368	41	76.070	37.112	24.468	0	92	92	2	1	-10921639	139.524	123	75	255	2930	51.140	2.000	0.202	0.918
ID133369	133369	68	32.654	5.349	24.629	0	92	92	2	1	-10921639	119.286	116	71	194	2505	31.674	2.000	0.091	0.629
ID133374	133374	30	52.604	22.957	29.323	0	92	92	2	1	-10921639	167.524	172	86	246	3518	43.652	4.800	0.131	0.891
ID133375	133375	78	39.198	11.330	31.609	0	92	92	2	1	-10921639	86.286	79	41	144	1812	30.178	2.000	0.175	0.850
ID133372	133372	64	36.880	17.304	25.837	0	92	92	2	1	-10921639	165.714	179	71	224	3480	42.018	2.000	0.075	0.550
ID133373	133373	47	66.709	29.841	26.303	0	92	92	2	1	-10921639	177.095	172	108	255	3719	41.137	2.000	0.145	1.091
ID133410	133410	47	64.456	29.643	26.089	0	93	93	2	1	-10921639	172.238	166	101	255	3617	44.398	2.000	0.163	1.086
ID133411	133411	30	48.665	22.691	28.968	0	93	93	2	1	-10921639	163.190	166	82	255	3427	48.810	2.000	0.121	0.722
ID133408	133408	64	56.181	17.260	25.524	0	93	93	2	1	-10921639	181.476	194	75	255	3811	55.236	2.000	0.121	0.709
ID133409	133409	81	53.593	22.950	24.996	0	93	93	2	1	-10921639	219.952	224	175	255	4619	30.603	4.800	0.127	1.619
ID133414	133414	77	59.344	37.393	37.830	0	93	93	2	1	-10921639	106.143	99	60	211	2229	42.019	2.000	0.216	0.896
ID133415	133415	79	50.620	7.000	41.000	0	93	93	2	1	-10921639	122.000	125	72	209	2562	34.940	2.000	0.173	1.032
ID133412	133412	78	35.793	11.345	30.907	0	93	93	2	1	-10921639	87.429	88	51	157	1836	29.625	2.000	0.135	0.702
ID133413	133413	None	30.181	33.861	34.357	0	93	93	2	1	-10921639	98.476	97	47	164	2068	28.147	2.000	0.112	0.707
ID133416	133416	71	65.157	29.000	41.000	0	93	93	2	1	-10921639	152.952	144	97	226	3212	39.435	4.800	0.282	1.707
ID133399	133399	80	38.263	21.790	9.103	0	93	93	2	1	-10921639	90.286	84	49	151	1896	30.661	2.000	0.129	0.673
ID133402	133402	72	44.798	0.000	14.000	0	93	93	2	1	-10921639	71.000	62	30	159	1491	35.875	2.000	0.336	0.995
ID133403	133403	74	42.130	22.322	15.838	0	93	93	2	1	-10921639	172.095	162	110	250	3614	39.437	4.800	0.123	0.955
ID133400	133400	76	32.310	12.267	11.654	0	93	93	2	1	-10921639	64.333	60	38	114	1351	20.826	2.000	0.190	0.988
ID133401	133401	82	38.389	26.350	12.998	0	93	93	2	1	-10921639	130.524	131	71	207	2741	36.871	2.000	0.072	0.475
ID133406	133406	41	75.936	36.938	24.162	0	93	93	2	1	-10921639	130.667	121	66	255	2744	52.811	2.000	0.195	0.806
ID133407	133407	25	55.270	9.894	25.098	0	93	93	2	1	-10921639	167.095	166	97	255	3509	39.661	2.000	0.101	0.776
ID133404	133404	22	55.655	30.548	18.498	0	93	93	2	1	-10921639	181.143	190	92	248	3804	43.404	4.800	0.174	1.238
ID133405	133405	73	30.855	10.035	21.298	0	93	93	2	1	-10921639	153.333	153	97	224	3220	37.305	2.000	0.055	0.429
ID133442	133442	74	47.962	21.693	17.406	0	94	94	2	1	-10921639	175.524	175	112	246	3686	32.278	2.000	0.129	1.239
ID133443	133443	22	64.906	30.165	17.562	0	94	94	2	1	-10921639	197.286	194	144	248	4143	33.854	4.800	0.174	1.728
ID133440	133440	82	28.941	25.917	12.920	0	94	94	2	1	-10921639	125.048	133	58	181	2626	32.307	2.000	0.064	0.466
ID133441	133441	72	57.020	0.000	14.000	0	94	94	2	1	-10921639	67.095	60	25	170	1409	41.822	2.000	0.403	0.921
ID133446	133446	73	38.818	11.612	22.121	0	94	94	2	1	-10921639	169.333	172	123	216	3556	22.831	4.800	0.102	1.370
ID133447	133447	68	38.882	5.669	24.410	0	94	94	2	1	-10921639	121.619	116	84	175	2554	26.231	2.000	0.118	0.981
ID133444	133444	83	29.841	26.033	19.931	0	94	94	2	1	-10921639	169.952	162	131	222	3569	27.500	7.600	0.048	0.562
ID133445	133445	84	32.329	40.500	20.496	0	94	94	2	1	-10921639	90.238	86	43	140	1895	28.891	2.000	0.139	0.763
ID133450	133450	25	32.588	9.794	24.988	0	94	94	2	1	-10921639	148.048	151	105	198	3109	27.807	2.000	0.071	0.706
ID133451	133451	81	57.074	22.934	24.981	0	94	94	2	1	-10921639	210.810	209	153	255	4427	32.845	4.800	0.131	1.492
ID133448	133448	None	29.472	31.852	24.270	0	94	94	2	1	-10921639	148.762	153	103	200	3124	25.579	2.000	0.055	0.607
ID133449	133449	41	64.182	36.683	24.189	0	94	94	2	1	-10921639	122.524	114	64	216	2573	47.161	2.000	0.187	0.820
ID133454	133454	30	45.522	22.825	28.970	0	94	94	2	1	-10921639	147.762	159	69	222	3103	45.806	2.000	0.111	0.647
ID133455	133455	85	42.278	26.792	31.780	0	94	94	2	1	-10921639	102.381	95	45	207	2150	38.482	2.000	0.094	0.455
ID133452	133452	64	52.117	17.175	25.698	0	94	94	2	1	-10921639	163.905	175	64	250	3442	50.773	2.000	0.112	0.651
ID133453	133453	47	50.563	29.366	26.006	0	94	94	2	1	-10921639	158.619	151	97	242	3331	36.559	2.000	0.117	0.908
ID133458	133458	71	48.154	29.000	41.000	0	94	94	2	1	-10921639	138.762	133	103	194	2914	27.993	4.800	0.260	2.046
ID133456	133456	77	43.854	37.231	37.819	0	94	94	2	1	-10921639	99.095	92	47	188	2081	30.456	2.000	0.161	0.902
ID133457	133457	79	36.286	5.000	41.000	0	94	94	2	1	-10921639	125.714	133	96	170	2640	21.793	7.600	0.175	1.718
ID133438	133438	80	52.752	21.795	9.150	0	94	94	2	1	-10921639	97.571	90	54	190	2049	39.696	2.000	0.170	0.713
ID133439	133439	76	35.854	12.893	11.564	0	94	94	2	1	-10921639	65.238	56	41	125	1370	21.995	2.000	0.212	1.037
ID133474	133474	30	43.716	22.769	29.093	0	95	95	2	1	-10921639	142.810	149	64	216	2999	40.346	2.000	0.103	0.659
ID133475	133475	85	36.017	26.775	32.024	0	95	95	2	1	-10921639	96.667	92	45	183	2030	33.034	2.000	0.092	0.492
ID133472	133472	64	59.949	17.198	25.976	0	95	95	2	1	-10921639	173.524	185	73	255	3644	48.052	2.000	0.128	0.819
ID133473	133473	47	57.466	29.230	25.697	0	95	95	2	1	-10921639	178.000	172	131	250	3738	35.269	7.600	0.143	1.259
ID133478	133478	86	29.252	10.253	38.549	0	95	95	2	1	-10921639	102.524	101	58	164	2153	25.814	2.000	0.070	0.521
ID133479	133479	71	57.116	29.822	40.156	0	95	95	2	1	-10921639	157.381	155	105	242	3305	43.355	4.800	0.189	1.154
ID133476	133476	87	27.610	33.245	33.485	0	95	95	2	1	-10921639	95.286	92	54	140	2001	23.412	2.000	0.096	0.714
ID133477	133477	77	44.895	36.943	37.101	0	95	95	2	1	-10921639	101.095	99	56	181	2123	32.433	2.000	0.149	0.809
ID133480	133480	79	35.237	3.000	41.000	0	95	95	2	1	-10921639	118.095	118	69	168	2480	29.182	2.000	0.129	0.923
ID133459	133459	80	55.695	21.673	9.176	0	95	95	2	1	-10921639	110.095	105	56	203	2312	40.514	2.000	0.178	0.821
ID133462	133462	72	36.108	0.000	14.000	0	95	95	2	1	-10921639	47.190	34	23	116	991	25.800	2.000	0.277	0.793
ID133463	133463	74	28.153	21.866	17.311	0	95	95	2	1	-10921639	161.429	164	103	209	3390	30.616	2.000	0.072	0.711
ID133460	133460	76	29.662	13.605	11.665	0	95	95	2	1	-10921639	57.524	49	34	116	1208	20.341	2.000	0.175	0.842
ID133461	133461	82	40.421	26.513	13.203	0	95	95	2	1	-10921639	125.952	123	51	220	2645	47.295	2.000	0.078	0.387
ID133466	133466	84	38.016	40.196	20.577	0	95	95	2	1	-10921639	100.190	99	71	153	2104	22.275	2.000	0.158	1.227
ID133467	133467	73	36.926	11.105	22.261	0	95	95	2	1	-10921639	166.476	168	118	207	3496	29.984	6.363	0.101	1.022
ID133464	133464	83	30.136	25.625	19.473	0	95	95	2	1	-10921639	181.000	181	140	231	3801	28.105	3.200	0.060	0.726
ID133465	133465	22	70.181	30.973	18.708	0	95	95	2	1	-10921639	178.714	179	95	255	3753	49.169	2.000	0.154	0.972
ID133470	133470	41	66.249	36.415	24.085	0	95	95	2	1	-10921639	128.286	112	62	244	2694	47.642	2.000	0.156	0.725
ID133471	133471	25	38.283	10.321	24.656	0	95	95	2	1	-10921639	142.286	146	64	226	2988	41.401	2.000	0.074	0.474
ID133468	133468	68	42.502	5.564	24.383	0	95	95	2	1	-10921639	113.476	110	82	188	2383	30.558	2.000	0.116	0.770
ID133469	133469	81	55.163	22.908	24.452	0	95	95	2	1	-10921639	204.238	205	149	255	4289	36.358	2.000	0.116	1.166
ID133418	133418	72	49.528	0.000	13.000	0	96	96	2	1	-10921639	54.619	36	28	129	1147	30.253	2.000	0.410	1.050
ID133419	133419	82	37.244	26.562	13.074	0	96	96	2	1	-10921639	120.286	114	62	229	2526	42.666	2.000	0.075	0.391
ID133417	133417	80	59.561	21.555	9.274	0	96	96	2	1	-10921639	116.571	108	58	200	2448	42.828	2.000	0.210	0.944
ID133422	133422	83	43.781	25.450	19.533	0	96	96	2	1	-10921639	178.571	183	129	242	3750	35.945	7.600	0.089	0.808
ID133423	133423	88	29.672	14.502	20.913	0	96	96	2	1	-10921639	156.476	166	90	194	3286	30.275	2.000	0.075	0.723
ID133420	133420	74	31.941	21.208	17.703	0	96	96	2	1	-10921639	151.905	146	112	220	3190	26.739	7.600	0.067	0.716
ID133421	133421	22	65.544	30.734	18.550	0	96	96	2	1	-10921639	175.714	183	86	255	3690	50.469	2.000	0.153	0.926
ID133426	133426	25	38.663	11.047	23.905	0	96	96	2	1	-10921639	165.381	164	123	209	3473	25.748	4.800	0.132	1.500
ID133427	133427	41	45.317	36.278	24.078	0	96	96	2	1	-10921639	113.333	121	54	185	2380	30.513	2.000	0.142	0.923
ID133424	133424	84	37.500	40.127	20.869	0	96	96	2	1	-10921639	96.238	97	66	151	2021	21.566	4.800	0.174	1.323
ID133425	133425	68	38.097	5.710	24.232	0	96	96	2	1	-10921639	99.667	97	64	144	2093	25.716	2.000	0.144	0.975
ID133430	133430	64	65.841	17.088	26.025	0	96	96	2	1	-10921639	165.048	177	75	255	3466	47.575	2.000	0.148	0.897
ID133431	133431	30	37.167	22.576	29.080	0	96	96	2	1	-10921639	133.476	138	56	218	2803	38.237	2.000	0.083	0.533
ID133428	133428	81	61.512	22.920	24.683	0	96	96	2	1	-10921639	197.619	190	140	255	4150	39.437	4.800	0.141	1.240
ID133429	133429	47	56.279	30.406	25.135	0	96	96	2	1	-10921639	175.905	170	112	224	3694	31.697	4.800	0.172	1.631
ID133434	133434	77	37.744	37.803	37.318	0	96	96	2	1	-10921639	86.429	79	43	172	1815	33.627	2.000	0.131	0.594
ID133435	133435	86	33.625	10.193	38.768	0	96	96	2	1	-10921639	107.810	110	69	153	2264	27.118	2.000	0.108	0.776
ID133432	133432	85	37.913	26.588	31.818	0	96	96	2	1	-10921639	95.286	82	43	203	2001	39.291	2.000	0.085	0.382
ID133433	133433	87	37.107	32.377	33.407	0	96	96	2	1	-10921639	96.905	92	56	155	2035	27.975	2.000	0.141	0.854
ID133436	133436	71	58.261	29.809	38.972	0	96	96	2	1	-10921639	136.190	127	90	255	2860	40.236	2.000	0.128	0.766
ID133437	133437	89	39.141	38.000	41.000	0	96	96	2	1	-10921639	96.762	92	60	203	2032	34.625	6.162	0.135	0.666
ID133482	133482	72	49.805	0.000	13.000	0	97	97	2	1	-10921639	55.667	38	23	129	1169	35.247	2.000	0.442	0.968
ID133483	133483	82	48.149	25.997	13.081	0	97	97	2	1	-10921639	140.000	144	73	226	2940	41.162	7.600	0.101	0.622
ID133481	133481	80	48.971	21.842	9.371	0	97	97	2	1	-10921639	118.238	116	60	198	2483	39.767	2.000	0.173	0.876
ID133486	133486	83	51.519	25.775	19.543	0	97	97	2	1	-10921639	187.000	181	131	255	3927	40.288	2.000	0.092	0.779
ID133487	133487	84	36.728	39.741	21.132	0	97	97	2	1	-10921639	101.952	103	71	149	2141	22.101	4.800	0.177	1.384
ID133484	133484	74	32.602	21.171	17.793	0	97	97	2	1	-10921639	159.238	157	103	207	3344	27.557	3.200	0.075	0.810
ID133485	133485	22	69.654	30.891	18.507	0	97	97	2	1	-10921639	172.381	177	84	255	3620	50.215	2.000	0.159	0.941
ID133490	133490	68	45.410	5.889	24.122	0	97	97	2	1	-10921639	93.381	95	47	170	1961	32.555	2.000	0.159	0.789
ID133491	133491	41	48.189	36.033	23.830	0	97	97	2	1	-10921639	109.381	105	54	209	2297	36.806	2.000	0.128	0.675
ID133488	133488	88	36.746	11.623	21.749	0	97	97	2	1	-10921639	163.286	170	118	198	3429	19.860	4.800	0.113	1.669
ID133489	133489	None	28.692	45.406	21.856	0	97	97	2	1	-10921639	57.429	51	32	105	1206	20.294	2.000	0.168	0.816
ID133494	133494	64	54.100	17.335	26.212	0	97	97	2	1	-10921639	161.810	164	71	255	3398	47.532	2.000	0.103	0.637
ID133495	133495	47	56.596	29.444	25.772	0	97	97	2	1	-10921639	163.048	155	97	250	3424	35.836	2.000	0.146	1.161
ID133492	133492	25	29.035	10.478	24.492	0	97	97	2	1	-10921639	141.143	146	92	188	2964	31.160	6.274	0.077	0.644
ID133493	133493	81	65.691	22.808	24.790	0	97	97	2	1	-10921639	223.143	231	146	255	4686	36.609	4.800	0.157	1.654
ID133498	133498	87	34.747	31.816	33.350	0	97	97	2	1	-10921639	100.476	101	49	177	2110	29.563	2.000	0.105	0.645
ID133499	133499	86	36.481	10.074	37.974	0	97	97	2	1	-10921639	94.476	90	60	166	1984	27.103	2.000	0.119	0.742
ID133496	133496	30	51.226	22.251	29.237	0	97	97	2	1	-10921639	140.524	153	38	248	2951	57.493	2.000	0.094	0.419
ID133497	133497	85	33.823	26.660	31.587	0	97	97	2	1	-10921639	101.381	97	49	179	2129	35.875	2.000	0.084	0.436
ID133500	133500	71	45.813	29.353	38.893	0	97	97	2	1	-10921639	131.429	129	90	224	2760	35.497	2.000	0.116	0.771
ID133501	133501	89	59.478	38.000	41.000	0	97	97	2	1	-10921639	122.381	105	62	207	2570	46.385	6.351	0.236	1.008
ID133506	133506	74	36.891	20.941	18.347	0	98	98	2	1	-10921639	170.429	170	112	222	3579	33.655	4.800	0.093	0.866
ID133507	133507	22	66.590	30.934	18.609	0	98	98	2	1	-10921639	168.952	172	79	255	3548	50.491	2.000	0.146	0.852
ID133504	133504	72	42.362	0.000	13.000	0	98	98	2	1	-10921639	63.619	58	25	127	1336	30.813	4.800	0.453	1.286
ID133505	133505	82	33.002	26.012	13.659	0	98	98	2	1	-10921639	134.143	125	90	220	2817	30.745	2.000	0.033	0.281
ID133510	133510	84	40.481	39.593	21.119	0	98	98	2	1	-10921639	101.905	105	60	162	2140	27.725	2.000	0.173	1.085
ID133511	133511	68	39.269	6.162	24.134	0	98	98	2	1	-10921639	90.095	82	51	149	1892	30.896	2.000	0.167	0.837
ID133508	133508	83	47.848	25.938	19.742	0	98	98	2	1	-10921639	183.857	183	133	244	3861	31.896	2.000	0.091	0.961
ID133509	133509	88	27.256	13.825	21.272	0	98	98	2	1	-10921639	154.333	166	101	200	3241	30.917	4.800	0.065	0.612
ID133514	133514	81	55.883	22.641	24.863	0	98	98	2	1	-10921639	213.429	218	133	255	4482	41.085	2.000	0.119	1.105
ID133515	133515	64	58.669	18.190	26.361	0	98	98	2	1	-10921639	188.143	198	86	255	3951	50.376	2.000	0.118	0.786
ID133512	133512	41	43.129	35.472	23.731	0	98	98	2	1	-10921639	117.714	118	64	188	2472	32.752	2.000	0.133	0.846
ID133513	133513	25	37.411	10.933	24.520	0	98	98	2	1	-10921639	145.810	146	66	203	3062	35.011	6.365	0.095	0.719
ID133518	133518	85	42.453	27.024	31.707	0	98	98	2	1	-10921639	103.810	95	49	196	2180	37.049	2.000	0.102	0.519
ID133519	133519	86	51.203	9.873	37.675	0	98	98	2	1	-10921639	102.048	97	60	194	2143	37.628	2.000	0.172	0.796
ID133516	133516	47	54.554	29.391	25.506	0	98	98	2	1	-10921639	167.048	172	95	235	3508	34.919	4.800	0.166	1.365
ID133517	133517	30	42.722	22.029	28.810	0	98	98	2	1	-10921639	133.000	140	45	252	2793	59.912	7.600	0.069	0.287
ID133522	133522	90	27.018	7.000	41.000	0	98	98	2	1	-10921639	109.524	110	71	168	2300	24.997	7.600	0.068	0.554
ID133520	133520	89	42.485	37.095	38.249	0	98	98	2	1	-10921639	91.905	86	43	194	1930	36.587	2.000	0.142	0.625
ID133521	133521	71	45.331	28.886	38.624	0	98	98	2	1	-10921639	133.429	127	88	196	2802	32.566	2.000	0.133	0.965
ID133502	133502	None	34.512	29.072	2.660	0	98	98	2	1	-10921639	47.000	41	19	108	987	24.954	2.000	0.267	0.795
ID133503	133503	80	65.218	22.152	9.262	0	98	98	2	1	-10921639	143.333	151	77	229	3010	43.238	4.800	0.237	1.271
ID133539	133539	80	56.003	22.267	9.409	0	99	99	2	1	-10921639	139.286	144	84	229	2925	40.689	4.800	0.182	1.056
ID133542	133542	74	37.201	21.196	17.642	0	99	99	2	1	-10921639	166.810	168	103	224	3503	31.280	4.800	0.093	0.908
ID133543	133543	22	75.811	30.623	17.593	0	99	99	2	1	-10921639	185.571	190	69	255	3897	58.045	4.800	0.213	1.121
ID133540	133540	72	41.489	1.710	12.714	0	99	99	2	1	-10921639	54.238	49	21	146	1139	32.410	2.000	0.240	0.648
ID133541	133541	82	35.262	25.703	13.082	0	99	99	2	1	-10921639	139.952	146	79	205	2939	35.237	2.000	0.068	0.507
ID133546	133546	41	48.881	35.084	23.384	0	99	99	2	1	-10921639	126.381	116	82	188	2654	28.117	2.000	0.162	1.254
ID133547	133547	68	41.618	6.904	24.109	0	99	99	2	1	-10921639	96.762	97	49	159	2032	34.763	2.000	0.152	0.733
ID133544	133544	83	28.037	25.690	19.105	0	99	99	2	1	-10921639	176.190	188	133	226	3700	25.781	2.000	0.058	0.753
ID133545	133545	None	32.983	53.000	22.000	0	99	99	2	1	-10921639	43.619	48	12	97	916	22.375	2.000	0.338	0.986
ID133550	133550	47	60.286	29.928	24.635	0	99	99	2	1	-10921639	170.190	172	66	250	3574	45.284	2.000	0.164	1.056
ID133551	133551	64	64.823	18.067	26.177	0	99	99	2	1	-10921639	191.095	203	90	255	4013	49.307	2.000	0.136	0.926
ID133548	133548	25	34.263	10.443	23.560	0	99	99	2	1	-10921639	141.286	146	75	183	2967	30.289	6.305	0.123	1.019
ID133549	133549	81	58.597	22.666	24.370	0	99	99	2	1	-10921639	220.381	231	149	255	4628	35.473	4.800	0.140	1.522
ID133554	133554	87	36.230	31.398	32.893	0	99	99	2	1	-10921639	100.095	90	60	181	2102	28.936	2.000	0.100	0.630
ID133555	133555	86	50.603	9.976	37.702	0	99	99	2	1	-10921639	125.190	121	73	205	2629	35.240	2.000	0.164	1.000
ID133552	133552	30	30.016	22.013	28.906	0	99	99	2	1	-10921639	119.524	123	47	233	2510	49.058	2.000	0.017	0.079
ID133553	133553	85	44.818	26.985	31.483	0	99	99	2	1	-10921639	116.524	103	73	229	2447	37.906	2.000	0.109	0.604
ID133558	133558	90	29.169	7.000	41.000	0	99	99	2	1	-10921639	129.619	129	62	192	2722	34.162	7.600	0.064	0.458
ID133556	133556	71	34.026	28.735	38.482	0	99	99	2	1	-10921639	113.143	112	79	177	2376	26.547	2.000	0.107	0.825
ID133557	133557	89	33.332	37.198	38.195	0	99	99	2	1	-10921639	88.476	84	47	153	1858	25.612	4.800	0.143	0.862
ID133538	133538	None	33.948	3.000	41.000	0	100	100	2	1	-10921639	120.524	116	82	181	2531	26.568	2.000	0.105	0.863
ID133536	133536	71	57.071	28.573	38.168	0	100	100	2	1	-10921639	131.238	118	90	226	2756	38.347	2.000	0.166	0.975
ID133537	133537	89	33.724	37.241	37.818	0	100	100	2	1	-10921639	82.857	73	49	131	1740	25.840	2.000	0.155	0.862
ID133523	133523	80	66.298	22.185	9.208	0	100	100	2	1	-10921639	151.952	138	97	242	3191	40.735	2.000	0.195	1.217
ID133526	133526	22	62.927	30.633	17.810	0	100	100	2	1	-10921639	174.190	190	88	246	3658	47.941	4.800	0.185	1.135
ID133527	133527	83	38.526	25.665	19.251	0	100	100	2	1	-10921639	183.238	185	133	246	3848	31.324	3.200	0.068	0.746
ID133524	133524	82	39.810	26.104	13.231	0	100	100	2	1	-10921639	144.048	140	79	218	3025	37.638	2.000	0.071	0.504
ID133525	133525	74	33.614	21.311	17.645	0	100	100	2	1	-10921639	175.429	175	114	231	3684	29.532	4.800	0.086	0.946
ID133530	133530	81	51.918	22.664	24.579	0	100	100	2	1	-10921639	213.571	205	133	255	4485	37.623	4.800	0.123	1.245
ID133531	133531	47	62.638	29.243	25.000	0	100	100	2	1	-10921639	176.619	170	112	244	3709	33.016	2.000	0.165	1.515
ID133528	133528	41	36.075	34.998	23.096	0	100	100	2	1	-10921639	115.667	114	71	177	2429	26.146	2.000	0.110	0.880
ID133529	133529	25	46.375	10.582	23.522	0	100	100	2	1	-10921639	163.095	162	105	211	3425	27.223	4.800	0.146	1.524
ID133534	133534	87	30.013	30.856	32.566	0	100	100	2	1	-10921639	99.476	95	60	162	2089	25.123	2.000	0.097	0.699
ID133535	133535	86	43.886	9.826	37.798	0	100	100	2	1	-10921639	118.000	116	69	194	2478	33.954	7.600	0.130	0.799
ID133532	133532	64	57.107	17.902	26.099	0	100	100	2	1	-10921639	183.000	194	75	255	3843	50.196	2.000	0.103	0.682
ID133533	133533	30	30.473	22.043	28.782	0	100	100	2	1	-10921639	120.286	125	47	213	2526	47.271	2.000	0.041	0.203
ID133602	133602	None	29.094	8.000	41.000	0	101	101	2	1	-10921639	128.238	118	99	192	2693	22.118	7.600	0.085	0.908
ID133600	133600	86	34.850	10.221	37.657	0	101	101	2	1	-10921639	116.905	114	77	155	2455	20.988	7.600	0.131	1.289
ID133601	133601	71	42.628	28.516	38.186	0	101	101	2	1	-10921639	125.190	121	97	190	2629	26.566	2.000	0.136	1.131
ID133590	133590	72	33.856	3.021	11.426	0	101	101	2	1	-10921639	44.571	36	15	103	936	24.476	2.000	0.289	0.818
ID133591	133591	94	50.986	30.191	16.318	0	101	101	2	1	-10921639	155.143	162	86	216	3258	40.680	2.000	0.130	0.875
ID133589	133589	80	48.438	22.226	9.043	0	101	101	2	1	-10921639	138.762	142	88	192	2914	28.372	4.800	0.168	1.408
ID133594	133594	22	52.363	30.920	18.738	0	101	101	2	1	-10921639	163.190	164	79	239	3427	43.492	2.000	0.107	0.726
ID133595	133595	92	34.639	39.193	20.369	0	101	101	2	1	-10921639	101.286	103	56	133	2127	21.770	6.353	0.178	1.408
ID133592	133592	74	40.265	20.808	18.343	0	101	101	2	1	-10921639	180.857	188	116	229	3798	31.447	4.800	0.107	1.114
ID133593	133593	83	32.306	25.718	19.459	0	101	101	2	1	-10921639	169.095	170	118	242	3551	33.174	2.000	0.057	0.548
ID133598	133598	47	74.265	29.413	24.830	0	101	101	2	1	-10921639	192.714	194	123	255	4047	41.212	2.000	0.182	1.437
ID133599	133599	64	58.441	18.010	25.916	0	101	101	2	1	-10921639	186.286	203	69	255	3912	53.480	2.000	0.111	0.696
ID133596	133596	25	60.649	10.857	22.302	0	101	101	2	1	-10921639	156.619	164	77	239	3289	42.479	7.600	0.161	1.025
ID133597	133597	81	48.517	21.903	24.588	0	101	101	2	1	-10921639	214.810	220	162	255	4511	31.152	4.800	0.116	1.428
ID133575	133575	80	27.403	22.026	8.963	0	102	102	2	1	-10921639	117.333	116	82	159	2464	21.371	7.600	0.106	1.056
ID133578	133578	94	49.864	30.125	16.969	0	102	102	2	1	-10921639	161.619	172	99	213	3394	31.723	4.800	0.162	1.423
ID133579	133579	74	29.054	20.436	18.515	0	102	102	2	1	-10921639	160.667	168	105	211	3374	27.001	2.000	0.081	0.894
ID133576	133576	72	33.209	3.231	12.100	0	102	102	2	1	-10921639	52.524	47	25	95	1103	20.124	2.000	0.257	1.068
ID133577	133577	None	28.584	25.919	12.787	0	102	102	2	1	-10921639	135.286	131	99	177	2841	19.988	2.000	0.070	0.883
ID133582	133582	64	55.758	18.439	25.453	0	102	102	2	1	-10921639	209.381	207	142	255	4397	36.401	4.800	0.139	1.404
ID133583	133583	47	45.546	29.160	25.368	0	102	102	2	1	-10921639	163.952	164	103	224	3443	30.288	3.200	0.126	1.208
ID133580	133580	92	45.088	38.672	20.786	0	102	102	2	1	-10921639	106.048	99	62	157	2227	25.441	4.800	0.222	1.515
ID133581	133581	25	58.099	11.102	22.446	0	102	102	2	1	-10921639	143.857	142	60	242	3021	46.032	6.315	0.180	0.952
ID133586	133586	86	41.228	10.373	37.881	0	102	102	2	1	-10921639	119.810	121	88	179	2516	24.490	2.000	0.161	1.354
ID133587	133587	71	30.556	28.317	38.240	0	102	102	2	1	-10921639	115.619	110	90	164	2428	18.640	2.000	0.118	1.306
ID133584	133584	None	37.119	22.017	28.208	0	102	102	2	1	-10921639	152.000	157	73	218	3192	46.410	2.000	0.078	0.472
ID133585	133585	None	27.332	36.694	37.231	0	102	102	2	1	-10921639	62.571	62	21	101	1314	23.670	2.000	0.168	0.761
ID133588	133588	93	30.395	3.000	41.000	0	102	102	2	1	-10921639	109.238	108	75	157	2294	24.116	6.292	0.116	0.942
ID133559	133559	80	29.174	23.275	9.909	0	103	103	2	1	-10921639	119.952	116	95	155	2519	18.954	7.600	0.105	1.203
ID133562	133562	92	40.330	38.572	20.982	0	103	103	2	1	-10921639	91.571	86	51	129	1923	23.387	2.000	0.222	1.422
ID133563	133563	25	35.495	10.002	23.144	0	103	103	2	1	-10921639	115.762	123	73	151	2431	20.969	4.800	0.185	1.727
ID133560	133560	None	27.507	29.000	15.000	0	103	103	2	1	-10921639	132.095	140	73	168	2774	25.458	6.307	0.104	0.980
ID133561	133561	94	34.271	30.473	18.062	0	103	103	2	1	-10921639	144.524	151	86	172	3035	22.792	4.800	0.121	1.372
ID133566	133566	86	29.615	9.910	37.764	0	103	103	2	1	-10921639	106.667	110	75	140	2240	20.633	7.600	0.117	1.079
ID133567	133567	93	44.289	3.000	41.000	0	103	103	2	1	-10921639	121.524	122	77	170	2552	26.483	2.000	0.185	1.433
ID133564	133564	64	62.678	19.586	25.053	0	103	103	2	1	-10921639	221.714	226	157	255	4656	29.437	4.800	0.152	1.984
ID133565	133565	47	37.825	28.927	24.971	0	103	103	2	1	-10921639	146.381	140	101	198	3074	24.873	2.000	0.111	1.179
ID133570	133570	25	33.400	10.412	22.601	0	104	104	2	1	-10921639	107.905	112	60	159	2266	25.546	4.800	0.186	1.324
ID133571	133571	64	60.814	19.071	25.231	0	104	104	2	1	-10921639	202.190	207	146	246	4246	29.453	4.800	0.168	1.977
ID133568	133568	74	34.311	20.923	18.142	0	104	104	2	1	-10921639	153.286	159	101	194	3219	23.506	4.800	0.101	1.202
ID133569	133569	92	29.065	38.641	21.084	0	104	104	2	1	-10921639	76.714	73	51	105	1611	16.242	4.800	0.190	1.511
ID133574	133574	93	54.185	3.000	41.000	0	104	104	2	1	-10921639	134.381	137	94	205	2822	31.946	2.000	0.184	1.309
ID133572	133572	None	30.679	22.257	28.272	0	104	104	2	1	-10921639	127.762	140	56	194	2683	36.953	2.000	0.043	0.287
ID133573	133573	86	44.808	9.966	38.140	0	104	104	2	1	-10921639	119.238	125	69	170	2504	28.790	2.000	0.172	1.217
ID133603	133603	74	37.807	20.986	18.061	0	105	105	2	1	-10921639	145.238	142	108	205	3050	25.129	7.600	0.096	1.009
ID133608	133608	93	33.168	4.000	41.000	0	105	105	2	1	-10921639	139.667	138	99	188	2933	23.800	6.328	0.129	1.345
ID133606	133606	64	35.575	18.212	25.568	0	105	105	2	1	-10921639	142.619	155	54	203	2995	44.903	7.600	0.090	0.524
ID133607	133607	86	38.525	10.196	38.289	0	105	105	2	1	-10921639	123.714	123	69	172	2598	33.896	4.800	0.162	1.018
ID133604	133604	25	34.032	10.868	22.958	0	105	105	2	1	-10921639	112.714	114	66	144	2367	22.802	4.800	0.161	1.372
ID133605	133605	95	37.886	20.832	23.983	0	105	105	2	1	-10921639	174.143	175	129	231	3657	25.650	2.000	0.074	0.936
ID133618	133618	None	37.610	29.145	24.136	0	106	106	2	1	-10921639	138.381	133	86	183	2906	24.941	2.000	0.108	1.083
ID133619	133619	64	28.341	18.024	24.623	0	106	106	2	1	-10921639	151.095	155	95	192	3173	27.059	7.600	0.091	0.934
ID133616	133616	25	33.390	10.501	23.725	0	106	106	2	1	-10921639	110.857	112	66	140	2328	19.535	7.600	0.158	1.545
ID133617	133617	95	37.202	21.157	23.865	0	106	106	2	1	-10921639	164.000	159	114	220	3444	28.820	2.000	0.071	0.753
ID133622	133622	93	31.107	3.000	41.000	0	106	106	2	1	-10921639	143.429	144	99	185	3012	24.647	4.800	0.120	1.249
ID133620	133620	None	28.077	23.639	24.895	0	106	106	2	1	-10921639	147.714	140	99	211	3102	28.346	2.000	0.065	0.633
ID133621	133621	86	35.948	9.722	38.284	0	106	106	2	1	-10921639	130.286	138	73	181	2736	36.666	4.800	0.142	0.886
ID133614	133614	74	37.657	20.826	18.369	0	106	106	2	1	-10921639	145.619	138	108	205	3058	25.567	2.000	0.118	1.198
ID133615	133615	96	30.916	16.241	22.371	0	106	106	2	1	-10921639	146.286	146	92	192	3072	27.625	4.800	0.094	0.906
ID133610	133610	None	34.888	30.957	19.823	0	107	107	2	1	-10921639	119.333	121	71	185	2506	26.895	2.000	0.107	0.858
ID133611	133611	96	44.626	17.015	22.990	0	107	107	2	1	-10921639	166.143	166	118	211	3489	28.276	2.000	0.119	1.254
ID133609	133609	74	28.643	20.325	18.521	0	107	107	2	1	-10921639	133.190	136	90	177	2797	23.261	2.000	0.059	0.634
ID133612	133612	95	35.330	21.000	24.000	0	107	107	2	1	-10921639	163.095	155	123	216	3425	29.844	2.000	0.077	0.786
ID133613	133613	93	44.190	5.000	41.000	0	107	107	2	1	-10921639	188.714	188	153	226	3963	22.352	7.600	0.154	2.248
ID133634	133634	25	39.071	11.028	22.929	0	108	108	2	1	-10921639	106.190	103	62	144	2230	25.181	6.345	0.201	1.410
ID133635	133635	95	38.182	19.370	23.537	0	108	108	2	1	-10921639	167.714	164	118	216	3522	27.330	4.800	0.130	1.413
ID133636	133636	86	36.323	9.203	39.293	0	108	108	2	1	-10921639	155.000	153	97	211	3255	28.843	4.800	0.135	1.276
ID133637	133637	93	37.522	4.000	41.000	0	108	108	2	1	-10921639	151.857	155	89	200	3189	34.618	6.070	0.128	0.992
ID133626	133626	95	38.010	20.639	23.900	0	109	109	2	1	-10921639	158.476	153	118	211	3328	23.598	4.800	0.102	1.247
ID133627	133627	86	38.679	7.572	40.405	0	109	109	2	1	-10921639	167.571	175	129	203	3519	21.391	7.600	0.148	2.024
ID133624	133624	98	32.847	31.083	19.741	0	109	109	2	1	-10921639	103.429	108	51	166	2172	25.887	2.000	0.118	0.841
ID133625	133625	25	30.998	11.582	23.116	0	109	109	2	1	-10921639	106.619	110	64	138	2239	22.101	7.600	0.153	1.283
ID133623	133623	74	40.268	21.296	17.830	0	109	109	2	1	-10921639	146.190	146	103	175	3070	20.978	4.800	0.151	1.832
ID133632	133632	None	27.161	23.211	25.062	0	110	110	2	1	-10921639	140.857	136	99	200	2958	29.940	3.200	0.072	0.632
ID133633	133633	86	50.281	7.000	41.000	0	110	110	2	1	-10921639	162.905	164	133	203	3421	21.582	6.115	0.189	2.401
ID133630	133630	25	29.318	11.507	23.996	0	110	110	2	1	-10921639	107.048	108	77	140	2248	17.273	4.800	0.180	1.890
ID133631	133631	95	34.284	20.100	23.974	0	110	110	2	1	-10921639	159.190	162	121	203	3343	23.697	6.127	0.101	1.234
ID133628	133628	74	41.923	20.667	18.946	0	110	110	2	1	-10921639	144.238	140	101	203	3029	24.552	2.000	0.125	1.301
ID133629	133629	98	32.951	30.610	18.911	0	110	110	2	1	-10921639	99.333	103	41	151	2086	29.830	4.800	0.143	0.834
ID133642	133642	86	52.286	6.000	41.000	0	111	111	2	1	-10921639	153.429	157	113	209	3222	26.686	4.800	0.192	1.852
ID133640	133640	None	31.034	15.378	22.016	0	111	111	2	1	-10921639	131.190	129	82	175	2755	23.192	4.800	0.129	1.288
ID133641	133641	95	41.709	20.855	24.096	0	111	111	2	1	-10921639	162.048	162	121	224	3403	28.074	2.000	0.094	0.995
ID133638	133638	74	40.268	21.044	18.952	0	111	111	2	1	-10921639	142.286	140	110	192	2988	24.964	4.800	0.121	1.231
ID133639	133639	98	32.842	30.710	18.843	0	111	111	2	1	-10921639	96.429	103	45	151	2025	28.838	2.000	0.140	0.823
ID133643	133643	98	34.499	30.395	18.196	0	112	112	2	1	-10921639	102.952	108	45	138	2162	26.173	2.000	0.142	0.981
ID133648	133648	86	54.155	6.000	41.000	0	112	112	2	1	-10921639	147.762	159	94	198	3103	30.617	4.800	0.227	1.788
ID133646	133646	95	32.721	21.360	24.042	0	112	112	2	1	-10921639	153.095	155	116	196	3215	21.909	2.000	0.087	1.113
ID133647	133647	99	54.149	4.000	41.000	0	112	112	2	1	-10921639	157.857	166	117	211	3315	27.552	4.800	0.216	2.033
ID133644	133644	74	37.461	21.009	18.782	0	112	112	2	1	-10921639	138.095	140	90	198	2900	24.284	2.000	0.111	1.136
ID133645	133645	25	29.630	12.341	22.943	0	112	112	2	1	-10921639	93.190	97	47	127	1957	25.592	2.000	0.147	0.933
ID133650	133650	98	35.464	30.656	18.648	0	113	113	2	1	-10921639	103.143	112	45	153	2166	32.191	4.800	0.155	0.861
ID133651	133651	25	31.168	12.570	22.541	0	113	113	2	1	-10921639	105.476	108	75	144	2215	20.544	6.290	0.132	1.197
ID133649	133649	74	29.074	20.892	18.617	0	113	113	2	1	-10921639	129.619	127	97	175	2722	20.014	2.000	0.078	0.938
ID133652	133652	95	53.699	21.221	24.093	0	113	113	2	1	-10921639	160.762	153	110	235	3376	32.668	2.000	0.121	1.064
ID133653	133653	99	54.588	5.000	41.000	0	113	113	2	1	-10921639	139.429	149	86	192	2928	29.807	4.800	0.232	1.762
ID133663	133663	98	42.042	30.316	18.263	0	114	114	2	1	-10921639	109.762	112	51	159	2305	29.641	3.200	0.167	1.059
ID133664	133664	95	34.578	18.960	23.669	0	114	114	2	1	-10921639	145.286	146	99	190	3051	26.249	2.000	0.097	0.981
ID133665	133665	99	56.742	6.000	41.000	0	114	114	2	1	-10921639	128.619	123	70	185	2701	38.068	4.800	0.241	1.311
ID133666	133666	74	40.831	20.639	18.496	0	115	115	2	1	-10921639	126.238	116	86	183	2651	29.577	2.000	0.137	1.028
ID133667	133667	98	35.226	30.638	18.390	0	115	115	2	1	-10921639	94.810	97	38	151	1991	33.185	2.000	0.164	0.805
ID133668	133668	95	28.158	18.760	24.611	0	115	115	2	1	-10921639	132.619	129	95	166	2785	20.225	4.800	0.105	1.248
ID133669	133669	99	57.666	5.000	41.000	0	115	115	2	1	-10921639	130.571	127	79	196	2742	34.365	4.800	0.261	1.573
ID133658	133658	99	50.902	6.000	41.000	0	116	116	2	1	-10921639	108.048	112	56	177	2269	34.419	4.800	0.266	1.318
ID133656	133656	None	29.465	12.662	22.447	0	116	116	2	1	-10921639	92.714	97	36	133	1947	26.316	6.356	0.143	0.881
ID133657	133657	95	27.720	17.445	23.122	0	116	116	2	1	-10921639	128.143	129	92	168	2691	21.150	7.600	0.095	1.047
ID133654	133654	98	40.401	30.642	18.336	0	116	116	2	1	-10921639	101.524	95	47	166	2132	34.471	2.000	0.186	0.924
ID133655	133655	74	46.153	20.713	18.733	0	116	116	2	1	-10921639	137.571	133	99	196	2889	23.321	4.800	0.155	1.586
ID133659	133659	74	36.592	20.772	18.515	0	117	117	2	1	-10921639	136.762	136	97	166	2872	19.654	4.800	0.132	1.618
ID133662	133662	99	38.550	6.000	41.000	0	117	117	2	1	-10921639	84.333	86	44	153	1771	30.200	6.279	0.211	0.971
ID133660	133660	98	40.542	30.716	18.554	0	117	117	2	1	-10921639	99.810	90	51	170	2096	32.799	2.000	0.156	0.821
ID133661	133661	127	46.798	3.000	41.000	0	117	117	2	1	-10921639	104.857	112	65	162	2202	28.454	2.000	0.230	1.380
ID133674	133674	99	37.795	5.000	41.000	0	118	118	2	1	-10921639	88.238	86	54	146	1853	25.048	4.800	0.260	1.456
ID133672	133672	101	35.096	12.866	22.262	0	118	118	2	1	-10921639	93.857	95	51	138	1971	22.874	2.000	0.172	1.207
ID133673	133673	127	36.823	3.000	41.000	0	118	118	2	1	-10921639	89.571	86	56	146	1881	28.142	6.096	0.219	1.142
ID133670	133670	98	42.452	29.039	17.096	0	118	118	2	1	-10921639	120.762	127	73	170	2536	27.453	7.600	0.152	1.161
ID133671	133671	74	30.834	20.756	18.086	0	118	118	2	1	-10921639	123.429	125	77	162	2592	24.132	7.600	0.106	0.981
ID133675	133675	98	44.158	30.232	17.822	0	119	119	2	1	-10921639	120.762	116	71	166	2536	25.575	4.800	0.168	1.355
ID133678	133678	None	27.290	0.000	41.000	0	119	119	2	1	-10921639	74.571	69	50	123	1566	22.923	6.117	0.203	1.097
ID133676	133676	74	41.168	20.341	18.811	0	119	119	2	1	-10921639	123.000	123	73	177	2583	28.327	2.000	0.132	1.013
ID133677	133677	101	28.565	13.040	22.797	0	119	119	2	1	-10921639	93.190	95	62	131	1957	20.873	6.338	0.129	1.019
ID133679	133679	74	30.574	20.641	18.294	0	120	120	2	1	-10921639	118.571	123	82	144	2490	17.990	4.800	0.129	1.501
ID133680	133680	98	34.509	30.922	18.433	0	120	120	2	1	-10921639	108.476	105	66	155	2278	27.320	2.000	0.139	0.970
ID133681	133681	101	27.916	12.465	22.764	0	120	120	2	1	-10921639	80.238	82	43	123	1685	24.421	3.200	0.156	0.888
ID133682	133682	98	32.482	31.148	18.413	0	121	121	2	1	-10921639	103.952	105	64	140	2183	24.190	3.200	0.137	1.035
ID133683	133683	74	28.433	21.067	18.664	0	121	121	2	1	-10921639	128.667	131	101	157	2702	17.554	4.800	0.108	1.430
ID133684	133684	None	30.513	23.000	25.000	0	121	121	2	1	-10921639	122.667	116	86	175	2576	23.546	3.200	0.124	1.152
ID133686	133686	101	33.090	12.945	22.745	0	122	122	2	1	-10921639	97.905	99	62	142	2056	23.983	6.287	0.152	1.079
ID133687	133687	None	32.661	16.730	22.716	0	122	122	2	1	-10921639	121.810	121	86	170	2558	20.576	4.800	0.107	1.143
ID133685	133685	98	42.229	31.226	18.671	0	122	122	2	1	-10921639	107.810	110	60	157	2264	27.427	2.000	0.169	1.136
ID133690	133690	101	37.695	13.246	22.974	0	123	123	2	1	-10921639	94.476	95	62	153	1984	25.461	6.327	0.176	1.110
ID133691	133691	102	32.376	23.133	24.670	0	123	123	2	1	-10921639	111.476	103	77	157	2341	22.371	2.000	0.115	1.026
ID133688	133688	None	36.002	21.141	17.436	0	123	123	2	1	-10921639	115.524	112	71	155	2426	22.616	4.800	0.167	1.458
ID133689	133689	98	40.585	30.972	18.901	0	123	123	2	1	-10921639	114.905	112	62	162	2413	27.765	4.800	0.160	1.145
ID133692	133692	103	27.889	29.961	31.963	0	123	123	2	1	-10921639	67.381	75	41	92	1415	16.621	4.800	0.218	1.452
ID133694	133694	102	38.202	22.919	24.636	0	124	124	2	1	-10921639	115.952	114	69	164	2435	25.728	2.000	0.143	1.128
ID133695	133695	103	30.243	29.390	32.763	0	124	124	2	1	-10921639	60.810	64	25	95	1277	19.291	4.800	0.258	1.294
ID133693	133693	98	35.051	31.092	18.367	0	124	124	2	1	-10921639	109.190	110	66	151	2293	24.373	4.800	0.154	1.198
ID133698	133698	None	32.663	13.325	22.986	0	125	125	2	1	-10921639	89.810	86	56	138	1886	20.437	2.000	0.163	1.231
ID133699	133699	102	31.560	22.827	24.526	0	125	125	2	1	-10921639	115.333	112	64	159	2422	23.374	6.357	0.124	1.091
ID133696	133696	None	27.853	27.110	17.643	0	125	125	2	1	-10921639	114.714	118	86	144	2409	16.562	2.000	0.093	1.176
ID133697	133697	98	33.859	31.693	18.654	0	125	125	2	1	-10921639	90.857	90	47	144	1908	29.220	2.000	0.145	0.789
ID133700	133700	103	36.260	29.743	32.460	0	125	125	2	1	-10921639	67.143	66	30	105	1410	20.917	4.800	0.289	1.439
ID133703	133703	98	37.567	31.533	18.787	0	126	126	2	1	-10921639	94.143	97	34	146	1977	32.754	4.800	0.175	0.857
ID133704	133704	102	33.469	22.509	24.804	0	126	126	2	1	-10921639	116.238	112	90	153	2441	19.478	4.800	0.137	1.438
ID133702	133702	102	32.298	22.229	25.045	0	127	127	2	1	-10921639	118.238	118	92	151	2483	17.349	6.311	0.132	1.586
ID133701	133701	98	38.825	31.184	18.648	0	127	127	2	1	-10921639	100.810	105	62	144	2117	24.496	2.000	0.172	1.205
ID133712	133712	None	28.389	21.827	24.889	0	129	129	2	1	-10921639	107.762	108	75	133	2263	16.772	2.000	0.116	1.336
ID133710	133710	98	41.915	31.290	18.965	0	129	129	2	1	-10921639	91.905	92	49	162	1930	26.544	2.000	0.177	1.041
ID133711	133711	104	32.970	15.647	22.218	0	129	129	2	1	-10921639	106.524	103	75	159	2237	22.167	2.000	0.121	1.035
ID133709	133709	105	30.503	27.063	17.536	0	129	129	2	1	-10921639	103.381	99	77	153	2171	19.808	2.000	0.095	0.902
ID133706	133706	105	27.987	26.802	17.170	0	130	130	2	1	-10921639	105.000	103	66	142	2205	18.398	7.600	0.114	1.172
ID133707	133707	98	38.795	31.323	18.375	0	130	130	2	1	-10921639	93.190	97	49	149	1957	27.851	2.000	0.165	0.950
ID133705	133705	106	29.162	21.139	15.997	0	130	130	2	1	-10921639	96.286	99	60	129	2022	19.812	4.800	0.132	1.131
ID133708	133708	104	33.150	14.128	22.986	0	130	130	2	1	-10921639	100.048	97	58	138	2101	23.092	6.267	0.160	1.198
ID133730	133730	None	29.509	15.803	22.348	0	131	131	2	1	-10921639	105.524	101	60	153	2216	24.496	2.000	0.104	0.811
ID133731	133731	104	28.909	14.487	22.865	0	131	131	2	1	-10921639	102.190	97	73	153	2146	23.803	4.800	0.132	1.001
ID133728	133728	106	30.888	20.876	15.765	0	131	131	2	1	-10921639	104.857	108	66	133	2202	17.471	4.800	0.150	1.565
ID133729	133729	98	43.650	31.265	18.258	0	131	131	2	1	-10921639	95.619	92	56	146	2008	27.813	2.000	0.186	1.078
ID133714	133714	98	43.430	31.005	18.211	0	132	132	2	1	-10921639	98.143	99	45	159	2061	29.229	2.000	0.193	1.088
ID133715	133715	104	31.942	14.801	22.742	0	132	132	2	1	-10921639	105.000	105	75	136	2205	17.675	4.800	0.150	1.550
ID133713	133713	105	30.978	27.028	17.058	0	132	132	2	1	-10921639	110.857	110	71	140	2328	18.424	3.200	0.124	1.324
ID133722	133722	104	27.697	15.929	22.246	0	133	133	2	1	-10921639	102.476	105	58	144	2152	21.922	2.000	0.107	0.906
ID133720	133720	105	41.024	27.046	16.830	0	133	133	2	1	-10921639	113.476	105	79	162	2383	21.867	2.000	0.157	1.409
ID133721	133721	98	41.061	31.216	18.323	0	133	133	2	1	-10921639	93.238	92	41	153	1958	31.034	2.000	0.169	0.867
ID133719	133719	106	27.545	20.774	15.750	0	133	133	2	1	-10921639	96.048	99	66	131	2017	15.750	2.000	0.127	1.372
ID133718	133718	98	54.355	31.213	18.621	0	134	134	2	1	-10921639	104.762	101	49	200	2200	37.823	2.000	0.211	0.965
ID133716	133716	106	32.079	20.669	15.934	0	134	134	2	1	-10921639	96.762	95	66	144	2032	19.204	2.000	0.131	1.168
ID133717	133717	105	39.249	26.950	16.696	0	134	134	2	1	-10921639	107.000	103	77	162	2247	23.497	2.000	0.135	1.080
ID133723	133723	106	34.182	20.676	15.804	0	135	135	2	1	-10921639	85.762	82	54	142	1801	21.506	2.000	0.141	0.988
ID133726	133726	104	32.865	15.726	22.347	0	135	135	2	1	-10921639	102.381	97	66	149	2150	21.148	2.000	0.129	1.105
ID133727	133727	None	31.629	22.379	25.205	0	135	135	2	1	-10921639	109.762	112	79	151	2305	19.457	2.000	0.126	1.264
ID133724	133724	105	37.221	26.855	17.006	0	135	135	2	1	-10921639	109.857	108	69	155	2307	19.734	4.800	0.161	1.548
ID133725	133725	98	51.576	31.102	18.403	0	135	135	2	1	-10921639	99.333	101	41	175	2086	37.670	2.000	0.206	0.900
ID133738	133738	104	38.485	15.924	22.614	0	136	136	2	1	-10921639	105.524	103	66	166	2216	26.280	2.000	0.145	1.016
ID133736	133736	105	42.586	26.961	16.904	0	136	136	2	1	-10921639	115.429	112	88	168	2424	21.028	2.000	0.172	1.615
ID133737	133737	98	36.859	31.290	18.575	0	136	136	2	1	-10921639	92.762	92	49	151	1948	28.003	2.000	0.139	0.806
ID133732	133732	105	39.033	26.641	16.766	0	137	137	2	1	-10921639	105.476	99	71	157	2215	20.937	2.000	0.171	1.469
ID133733	133733	98	49.848	31.413	18.706	0	137	137	2	1	-10921639	101.190	92	56	166	2125	28.509	2.000	0.215	1.258
ID133734	133734	105	30.935	26.701	17.045	0	138	138	2	1	-10921639	112.905	114	86	140	2371	15.990	4.800	0.141	1.750
ID133735	133735	98	46.471	31.424	18.687	0	138	138	2	1	-10921639	101.810	97	69	164	2138	30.038	2.000	0.179	1.030
ID133739	133739	None	29.883	20.496	15.904	0	139	139	2	1	-10921639	86.619	86	38	127	1819	21.639	7.600	0.159	1.098
ID133740	133740	105	27.888	27.117	17.314	0	139	139	2	1	-10921639	102.190	101	73	144	2146	16.663	2.000	0.134	1.445
ID133741	133741	98	43.068	31.366	18.541	0	139	139	2	1	-10921639	97.143	92	60	157	2040	29.381	2.000	0.163	0.927
ID133743	133743	105	31.382	27.508	17.535	0	140	140	2	1	-10921639	106.429	105	71	157	2235	22.416	2.000	0.111	0.949
ID133744	133744	98	31.365	31.288	18.717	0	140	140	2	1	-10921639	92.857	90	58	140	1950	22.685	2.000	0.142	1.015
ID133745	133745	107	28.410	16.085	22.922	0	140	140	2	1	-10921639	88.762	84	64	123	1864	16.453	2.000	0.132	1.259
ID133746	133746	None	34.167	20.913	15.989	0	141	141	2	1	-10921639	91.381	86	62	142	1919	20.788	2.000	0.145	1.114
ID133747	133747	105	31.484	27.180	16.900	0	141	141	2	1	-10921639	106.952	105	77	144	2246	17.148	4.800	0.142	1.555
ID133750	133750	None	30.842	22.419	25.050	0	141	141	2	1	-10921639	102.952	101	77	149	2162	19.239	2.000	0.123	1.172
ID133748	133748	98	33.212	31.367	18.648	0	141	141	2	1	-10921639	92.143	92	47	140	1935	24.826	7.600	0.144	0.934
ID133749	133749	107	28.398	16.791	22.985	0	141	141	2	1	-10921639	97.476	99	66	138	2047	19.356	2.000	0.117	1.058
ID133742	133742	98	31.993	31.065	18.371	0	142	142	2	1	-10921639	81.524	84	28	142	1712	27.493	2.000	0.143	0.743
ID133751	133751	None	27.018	27.292	16.683	0	143	143	2	1	-10921639	100.619	101	73	118	2113	13.485	4.800	0.130	1.718
ID133752	133752	98	39.129	31.054	18.315	0	143	143	2	1	-10921639	85.190	86	30	151	1789	31.070	2.000	0.181	0.842
ID133753	133753	98	28.087	30.930	18.559	0	144	144	2	1	-10921639	77.667	77	28	125	1631	23.226	2.000	0.134	0.789
ID133755	133755	None	30.510	21.660	15.017	0	145	145	2	1	-10921639	90.810	95	51	116	1907	18.723	4.800	0.168	1.392
ID133756	133756	108	29.070	27.867	17.367	0	145	145	2	1	-10921639	92.190	92	41	131	1936	22.416	4.800	0.146	1.049
ID133754	133754	108	29.802	27.892	16.891	0	146	146	2	1	-10921639	101.952	105	62	131	2141	20.093	7.600	0.138	1.227
ID133766	133766	109	30.192	28.197	32.009	0	147	147	2	1	-10921639	49.286	47	12	105	1035	22.341	2.000	0.214	0.777
ID133764	133764	None	39.444	21.942	15.465	0	147	147	2	1	-10921639	98.190	95	56	153	2062	26.854	2.000	0.182	1.127
ID133765	133765	108	33.464	27.454	17.027	0	147	147	2	1	-10921639	103.048	103	58	140	2164	19.237	2.000	0.146	1.366
ID133758	133758	None	29.794	16.419	23.032	0	148	148	2	1	-10921639	100.048	95	71	151	2101	20.558	2.000	0.108	0.951
ID133759	133759	109	28.290	29.052	31.663	0	148	148	2	1	-10921639	51.048	45	21	116	1072	24.237	2.000	0.166	0.598
ID133757	133757	108	32.552	27.824	17.225	0	148	148	2	1	-10921639	101.000	99	62	140	2121	20.530	7.600	0.141	1.218
ID133760	133760	109	33.072	29.271	31.665	0	149	149	2	1	-10921639	67.048	64	25	118	1408	24.834	2.000	0.210	0.936
ID133762	133762	110	30.752	36.288	25.774	0	150	150	2	1	-10921639	36.952	34	10	88	776	21.456	2.000	0.340	0.874
ID133763	133763	109	39.339	27.894	30.361	0	150	150	2	1	-10921639	83.143	77	47	138	1746	26.513	2.000	0.195	1.023
ID133761	133761	111	29.511	16.135	23.564	0	150	150	2	1	-10921639	102.476	97	75	140	2152	20.417	2.000	0.115	1.034
ID133778	133778	110	29.481	37.015	26.534	0	151	151	2	1	-10921639	37.095	34	12	97	779	23.028	2.000	0.290	0.725
ID133779	133779	109	46.317	27.854	30.121	0	151	151	2	1	-10921639	84.095	79	34	168	1766	34.626	2.000	0.186	0.760
ID133776	133776	112	27.447	18.251	15.863	0	151	151	2	1	-10921639	88.381	90	47	127	1856	22.171	2.000	0.126	0.891
ID133777	133777	111	43.728	16.638	22.822	0	151	151	2	1	-10921639	121.810	123	84	198	2558	28.154	2.000	0.140	1.060
ID133775	133775	113	33.224	22.094	15.311	0	151	151	2	1	-10921639	103.286	101	51	144	2169	22.979	2.000	0.156	1.215
ID133794	133794	110	37.023	38.423	27.278	0	152	152	2	1	-10921639	44.762	32	19	101	940	27.442	2.000	0.331	0.810
ID133795	133795	109	49.129	27.732	29.675	0	152	152	2	1	-10921639	96.667	92	45	179	2030	35.650	2.000	0.213	0.954
ID133792	133792	114	33.409	33.663	19.755	0	152	152	2	1	-10921639	76.143	75	32	133	1599	32.782	2.000	0.139	0.567
ID133793	133793	111	36.720	16.371	23.139	0	152	152	2	1	-10921639	101.190	99	66	166	2125	26.679	2.000	0.137	0.913
ID133790	133790	None	31.421	35.310	15.913	0	152	152	2	1	-10921639	66.000	64	30	118	1386	25.179	2.000	0.155	0.705
ID133791	133791	115	46.078	28.028	17.194	0	152	152	2	1	-10921639	107.286	99	62	170	2253	31.689	2.000	0.170	0.985
ID133788	133788	113	36.285	21.934	15.306	0	152	152	2	1	-10921639	110.143	103	84	159	2313	21.098	4.800	0.158	1.421
ID133789	133789	112	41.027	17.533	16.238	0	152	152	2	1	-10921639	101.667	97	51	172	2135	28.120	2.000	0.152	0.956
ID133767	133767	113	37.902	22.642	14.783	0	153	153	2	1	-10921639	111.952	112	58	164	2351	26.428	2.000	0.153	1.127
ID133770	133770	114	40.559	32.407	20.145	0	153	153	2	1	-10921639	111.048	110	56	155	2332	26.783	4.800	0.208	1.429
ID133771	133771	111	43.811	16.431	23.245	0	153	153	2	1	-10921639	115.667	110	71	183	2429	32.077	2.000	0.145	0.913
ID133768	133768	112	44.002	18.110	16.320	0	153	153	2	1	-10921639	109.952	112	60	168	2309	29.790	2.000	0.170	1.074
ID133769	133769	115	40.166	28.332	17.108	0	153	153	2	1	-10921639	111.238	105	69	157	2336	28.474	7.600	0.155	1.046
ID133774	133774	109	41.718	27.777	28.976	0	153	153	2	1	-10921639	103.190	95	41	198	2167	40.547	2.000	0.230	0.952
ID133772	133772	None	42.835	27.878	28.274	0	153	153	2	1	-10921639	105.619	95	49	198	2218	37.801	2.000	0.209	0.967
ID133773	133773	110	40.201	39.345	27.849	0	153	153	2	1	-10921639	49.571	43	15	121	1041	27.547	2.000	0.321	0.874
ID133782	133782	114	53.359	32.265	20.074	0	154	154	2	1	-10921639	116.952	114	64	188	2456	30.952	2.000	0.225	1.388
ID133783	133783	None	34.295	3.756	20.897	0	154	154	2	1	-10921639	41.190	30	17	105	865	22.962	2.000	0.306	0.840
ID133780	133780	113	44.880	22.287	14.876	0	154	154	2	1	-10921639	130.762	123	90	181	2746	24.378	4.800	0.156	1.451
ID133781	133781	112	52.492	18.127	16.884	0	154	154	2	1	-10921639	117.571	118	69	220	2469	37.111	2.000	0.161	0.877
ID133786	133786	109	50.363	27.732	28.707	0	154	154	2	1	-10921639	119.619	103	45	211	2512	44.987	2.000	0.202	0.892
ID133787	133787	110	44.508	40.938	28.008	0	154	154	2	1	-10921639	49.095	45	15	144	1031	31.080	2.000	0.330	0.783
ID133784	133784	111	34.119	16.696	23.236	0	154	154	2	1	-10921639	119.667	114	92	175	2513	20.979	2.000	0.104	1.072
ID133785	133785	116	35.455	10.370	25.740	0	154	154	2	1	-10921639	80.762	77	41	136	1696	29.491	2.000	0.175	0.816
ID133798	133798	114	55.149	32.163	20.196	0	155	155	2	1	-10921639	126.143	129	71	181	2649	32.149	7.600	0.209	1.356
ID133799	133799	119	34.059	11.980	21.862	0	155	155	2	1	-10921639	97.333	99	45	151	2044	25.691	2.000	0.130	0.872
ID133796	133796	113	41.896	22.864	13.238	0	155	155	2	1	-10921639	109.524	108	56	194	2300	33.322	7.600	0.148	0.846
ID133797	133797	112	42.692	18.359	17.090	0	155	155	2	1	-10921639	116.095	114	69	188	2438	34.482	2.000	0.127	0.761
ID133802	133802	109	49.332	27.723	29.104	0	155	155	2	1	-10921639	128.286	116	60	190	2694	40.735	4.800	0.198	1.043
ID133803	133803	110	61.493	41.921	28.623	0	155	155	2	1	-10921639	62.095	49	17	175	1304	41.656	2.000	0.429	0.895
ID133800	133800	116	32.084	10.711	25.317	0	155	155	2	1	-10921639	92.810	92	54	136	1949	24.190	6.379	0.136	0.919
ID133801	133801	117	34.734	20.129	26.284	0	155	155	2	1	-10921639	133.905	127	99	181	2812	21.347	2.000	0.096	1.103
ID133810	133810	117	28.843	20.372	26.664	0	156	156	2	1	-10921639	125.667	121	92	181	2639	27.039	2.000	0.076	0.656
ID133811	133811	118	30.920	9.755	28.320	0	156	156	2	1	-10921639	84.095	86	45	123	1766	22.179	4.800	0.186	1.189
ID133808	133808	None	30.370	16.612	23.117	0	156	156	2	1	-10921639	122.762	123	90	175	2578	21.527	2.000	0.084	0.881
ID133809	133809	119	41.336	11.258	23.240	0	156	156	2	1	-10921639	112.095	114	45	170	2354	37.900	4.800	0.193	0.955
ID133814	133814	None	29.569	17.697	30.821	0	156	156	2	1	-10921639	77.857	73	38	142	1635	26.596	2.000	0.133	0.686
ID133812	133812	110	46.157	42.143	28.385	0	156	156	2	1	-10921639	57.381	49	21	138	1205	29.871	2.000	0.376	1.051
ID133813	133813	109	66.775	28.032	28.544	0	156	156	2	1	-10921639	135.571	127	58	242	2847	51.732	2.000	0.229	0.976
ID133806	133806	None	27.910	0.625	20.226	0	156	156	2	1	-10921639	62.048	60	25	99	1303	21.912	4.800	0.239	1.092
ID133807	133807	114	59.210	32.419	19.930	0	156	156	2	1	-10921639	136.952	131	73	216	2876	35.803	7.600	0.198	1.263
ID133804	133804	113	64.194	22.868	13.127	0	156	156	2	1	-10921639	133.667	142	64	255	2807	45.596	2.000	0.184	0.911
ID133805	133805	112	50.483	18.256	16.898	0	156	156	2	1	-10921639	124.190	121	64	216	2608	38.729	2.000	0.137	0.773
ID133826	133826	113	57.022	22.838	13.427	0	157	157	2	1	-10921639	126.190	118	62	239	2650	46.117	2.000	0.175	0.815
ID133827	133827	112	37.569	18.440	17.090	0	157	157	2	1	-10921639	119.143	116	62	170	2502	31.588	2.000	0.131	0.874
ID133830	133830	117	29.192	20.257	26.624	0	157	157	2	1	-10921639	116.524	105	86	162	2447	23.319	2.000	0.078	0.723
ID133831	133831	118	35.807	10.463	28.174	0	157	157	2	1	-10921639	104.381	99	43	168	2192	32.448	6.346	0.149	0.832
ID133828	133828	122	65.294	34.667	17.155	0	157	157	2	1	-10921639	120.476	118	49	237	2530	49.926	2.000	0.224	0.884
ID133829	133829	119	58.924	11.365	23.509	0	157	157	2	1	-10921639	146.143	146	66	235	3069	42.819	4.800	0.204	1.157
ID133834	133834	120	29.572	4.807	32.697	0	157	157	2	1	-10921639	42.143	34	12	103	885	22.060	2.000	0.257	0.782
ID133835	133835	121	32.767	29.712	34.452	0	157	157	2	1	-10921639	70.190	69	45	118	1474	22.144	2.000	0.189	1.006
ID133832	133832	109	45.941	28.275	28.087	0	157	157	2	1	-10921639	122.333	116	64	181	2569	28.257	2.000	0.181	1.327
ID133833	133833	110	50.004	43.062	27.940	0	157	157	2	1	-10921639	57.429	49	15	151	1206	31.352	2.000	0.384	1.016
ID133824	133824	120	37.661	3.714	32.704	0	158	158	2	1	-10921639	52.190	45	19	129	1096	27.578	2.000	0.272	0.808
ID133825	133825	121	32.971	30.168	34.677	0	158	158	2	1	-10921639	60.762	60	30	121	1276	24.546	2.000	0.195	0.809
ID133815	133815	113	77.846	22.572	13.126	0	158	158	2	1	-10921639	134.381	127	47	255	2822	54.986	2.000	0.251	0.981
ID133818	133818	119	79.809	11.240	23.724	0	158	158	2	1	-10921639	175.857	168	75	255	3693	52.555	2.000	0.214	1.179
ID133819	133819	117	36.593	20.365	27.132	0	158	158	2	1	-10921639	134.810	131	97	192	2831	23.670	2.000	0.107	1.097
ID133816	133816	112	48.601	17.953	16.738	0	158	158	2	1	-10921639	128.190	129	77	198	2692	29.906	2.000	0.157	1.161
ID133817	133817	122	69.755	34.257	17.117	0	158	158	2	1	-10921639	134.619	136	62	222	2827	45.738	2.000	0.235	1.119
ID133822	133822	109	50.694	28.273	27.806	0	158	158	2	1	-10921639	124.905	121	49	183	2623	35.124	2.000	0.197	1.172
ID133823	133823	123	27.018	16.780	30.647	0	158	158	2	1	-10921639	80.905	86	32	149	1699	31.068	7.600	0.098	0.467
ID133820	133820	110	44.577	42.355	27.043	0	158	158	2	1	-10921639	62.810	62	28	140	1319	30.331	2.000	0.282	0.911
ID133821	133821	118	42.684	9.804	28.085	0	158	158	2	1	-10921639	121.905	116	66	229	2560	37.086	7.600	0.100	0.596
ID133858	133858	121	27.586	29.421	33.947	0	159	159	2	1	-10921639	63.619	58	34	121	1336	21.892	2.000	0.129	0.664
ID133856	133856	123	34.680	17.007	29.985	0	159	159	2	1	-10921639	104.762	105	41	151	2200	31.108	2.000	0.130	0.773
ID133857	133857	120	40.974	2.565	32.172	0	159	159	2	1	-10921639	70.714	62	32	162	1485	31.733	2.000	0.240	0.863
ID133850	133850	112	51.051	17.685	16.809	0	159	159	2	1	-10921639	125.000	114	77	203	2625	32.807	2.000	0.155	1.022
ID133851	133851	122	76.226	33.696	17.640	0	159	159	2	1	-10921639	137.286	138	47	255	2883	56.598	2.000	0.234	0.919
ID133848	133848	113	84.746	22.393	13.369	0	159	159	2	1	-10921639	142.333	129	64	255	2989	61.069	2.000	0.259	0.958
ID133849	133849	124	51.585	41.978	14.172	0	159	159	2	1	-10921639	66.143	60	28	144	1389	29.569	2.000	0.395	1.267
ID133854	133854	118	45.925	11.115	28.104	0	159	159	2	1	-10921639	134.810	146	77	220	2831	42.016	6.355	0.114	0.657
ID133855	133855	110	61.411	42.250	27.719	0	159	159	2	1	-10921639	81.429	73	25	177	1710	42.375	2.000	0.332	0.957
ID133852	133852	119	70.191	11.110	23.993	0	159	159	2	1	-10921639	174.810	175	90	255	3671	47.897	2.000	0.184	1.134
ID133853	133853	109	32.237	29.393	26.894	0	159	159	2	1	-10921639	109.952	118	47	157	2309	29.999	2.000	0.122	0.800
ID133874	133874	113	84.155	22.393	13.293	0	160	160	2	1	-10921639	141.000	127	56	255	2961	61.729	2.000	0.259	0.941
ID133875	133875	124	58.957	42.227	14.698	0	160	160	2	1	-10921639	69.905	62	28	164	1468	38.245	2.000	0.412	1.066
ID133873	133873	125	28.374	38.933	8.475	0	160	160	2	1	-10921639	41.714	38	15	97	876	21.225	2.000	0.259	0.809
ID133878	133878	122	80.734	32.857	18.055	0	160	160	2	1	-10921639	155.857	162	58	255	3273	53.173	2.000	0.228	1.088
ID133879	133879	119	65.455	11.691	24.134	0	160	160	2	1	-10921639	181.333	185	121	255	3808	42.414	2.000	0.149	1.110
ID133876	133876	112	41.921	18.075	17.160	0	160	160	2	1	-10921639	124.857	121	88	183	2622	28.512	2.000	0.134	1.033
ID133877	133877	None	35.037	3.826	18.144	0	160	160	2	1	-10921639	65.714	64	32	136	1380	25.310	2.000	0.189	0.825
ID133882	133882	110	91.820	41.959	27.864	0	160	160	2	1	-10921639	95.714	66	36	255	2010	57.793	2.000	0.391	0.931
ID133883	133883	123	38.517	17.372	30.065	0	160	160	2	1	-10921639	96.381	101	45	170	2024	33.708	2.000	0.113	0.581
ID133880	133880	None	29.237	20.531	26.640	0	160	160	2	1	-10921639	125.143	127	86	190	2628	26.031	7.600	0.084	0.742
ID133881	133881	118	51.668	11.388	27.965	0	160	160	2	1	-10921639	140.619	144	88	255	2953	44.081	2.000	0.115	0.656
ID133884	133884	120	41.089	1.636	31.761	0	160	160	2	1	-10921639	80.333	69	34	162	1687	34.517	2.000	0.132	0.543
ID133885	133885	121	39.414	28.321	33.635	0	160	160	2	1	-10921639	72.857	69	34	140	1530	30.701	2.000	0.194	0.770
ID133842	133842	118	67.188	12.033	26.901	0	161	161	2	1	-10921639	178.905	183	103	255	3757	52.339	4.800	0.182	1.054
ID133843	133843	110	88.004	41.103	27.644	0	161	161	2	1	-10921639	85.619	62	28	255	1798	60.517	2.000	0.412	0.825
ID133840	133840	122	73.474	32.636	18.435	0	161	161	2	1	-10921639	136.286	142	49	255	2862	59.234	2.000	0.210	0.799
ID133841	133841	109	41.798	29.031	26.251	0	161	161	2	1	-10921639	117.286	123	62	166	2463	30.519	2.000	0.154	1.028
ID133846	133846	121	61.460	27.393	33.021	0	161	161	2	1	-10921639	94.476	90	41	200	1984	41.905	2.000	0.280	0.987
ID133847	133847	126	29.631	22.442	36.067	0	161	161	2	1	-10921639	48.286	41	19	112	1014	22.528	2.000	0.269	0.908
ID133844	133844	123	42.043	17.876	30.041	0	161	161	2	1	-10921639	97.762	95	41	190	2053	35.996	2.000	0.132	0.635
ID133845	133845	120	53.406	2.154	32.075	0	161	161	2	1	-10921639	97.524	82	64	216	2048	36.944	2.000	0.160	0.729
ID133838	133838	124	86.692	42.762	15.361	0	161	161	2	1	-10921639	85.381	71	23	224	1793	56.348	2.000	0.501	1.011
ID133839	133839	112	46.699	18.198	17.223	0	161	161	2	1	-10921639	126.381	123	84	194	2654	32.121	2.000	0.148	1.013
ID133836	133836	125	34.199	38.897	8.118	0	161	161	2	1	-10921639	50.381	47	25	99	1058	20.752	2.000	0.298	1.115
ID133837	133837	113	72.887	22.544	13.350	0	161	161	2	1	-10921639	131.571	123	54	255	2763	56.363	2.000	0.225	0.858
ID133859	133859	113	75.398	22.456	13.158	0	162	162	2	1	-10921639	125.952	112	54	255	2645	58.337	2.000	0.232	0.812
ID133862	133862	122	72.566	32.218	18.555	0	162	162	2	1	-10921639	147.333	146	66	231	3094	45.700	2.000	0.235	1.226
ID133863	133863	None	31.252	45.078	20.115	0	162	162	2	1	-10921639	44.429	43	15	97	933	22.040	2.000	0.247	0.797
ID133860	133860	124	94.993	42.853	15.605	0	162	162	2	1	-10921639	92.000	73	36	255	1932	60.322	2.000	0.478	0.987
ID133861	133861	112	45.663	18.273	17.341	0	162	162	2	1	-10921639	126.667	129	58	198	2660	36.222	7.600	0.143	0.876
ID133866	133866	None	29.502	20.050	26.720	0	162	162	2	1	-10921639	123.905	123	77	155	2602	21.543	7.600	0.092	0.971
ID133867	133867	110	87.033	41.206	27.445	0	162	162	2	1	-10921639	92.143	75	30	237	1935	61.398	2.000	0.424	0.893
ID133864	133864	109	32.655	28.854	25.813	0	162	162	2	1	-10921639	111.476	114	58	155	2341	30.441	2.000	0.115	0.753
ID133865	133865	118	62.240	12.353	26.935	0	162	162	2	1	-10921639	175.429	166	92	255	3684	54.051	4.800	0.170	0.944
ID133870	133870	120	64.381	2.337	31.959	0	162	162	2	1	-10921639	104.476	92	56	226	2194	44.484	2.000	0.189	0.747
ID133871	133871	121	75.125	27.059	32.213	0	162	162	2	1	-10921639	102.048	95	45	207	2143	48.627	2.000	0.302	0.973
ID133868	133868	183	29.463	35.116	28.299	0	162	162	2	1	-10921639	56.190	49	25	105	1180	20.466	2.000	0.191	0.882
ID133869	133869	123	32.539	17.893	29.673	0	162	162	2	1	-10921639	89.524	88	34	164	1880	36.193	2.000	0.103	0.463
ID133872	133872	126	35.188	23.010	36.233	0	162	162	2	1	-10921639	53.571	47	21	108	1125	23.127	2.000	0.252	0.934
ID133903	133903	113	67.686	22.601	12.925	0	163	163	2	1	-10921639	119.810	110	62	255	2516	49.181	2.000	0.212	0.854
ID133906	133906	124	98.557	43.323	17.037	0	163	163	2	1	-10921639	103.143	82	43	255	2166	61.344	2.000	0.442	1.031
ID133907	133907	122	54.925	32.214	18.904	0	163	163	2	1	-10921639	130.905	127	77	196	2749	32.898	2.000	0.191	1.276
ID133904	133904	None	27.266	6.609	15.078	0	163	163	2	1	-10921639	61.000	56	30	125	1281	22.716	2.000	0.157	0.728
ID133905	133905	112	36.110	18.223	17.531	0	163	163	2	1	-10921639	125.524	116	92	185	2636	27.202	2.000	0.103	0.865
ID133910	133910	109	48.665	28.501	25.078	0	163	163	2	1	-10921639	133.571	129	69	198	2805	37.565	2.000	0.147	0.910
ID133911	133911	118	67.147	12.670	26.849	0	163	163	2	1	-10921639	172.048	164	92	255	3613	50.439	2.000	0.185	1.063
ID133908	133908	None	32.116	12.916	19.982	0	163	163	2	1	-10921639	137.381	136	79	213	2885	33.188	4.800	0.098	0.737
ID133909	133909	128	55.929	12.000	24.000	0	163	163	2	1	-10921639	182.476	179	103	255	3832	43.771	2.000	0.141	1.029
ID133914	133914	120	74.294	2.735	31.926	0	163	163	2	1	-10921639	108.810	95	51	255	2285	49.859	2.000	0.261	0.902
ID133915	133915	121	86.906	27.770	33.099	0	163	163	2	1	-10921639	99.381	77	32	255	2087	62.263	2.000	0.316	0.766
ID133912	133912	183	27.003	34.417	27.187	0	163	163	2	1	-10921639	62.333	56	36	103	1309	19.602	2.000	0.145	0.807
ID133913	133913	110	114.429	41.419	26.699	0	163	163	2	1	-10921639	111.714	77	30	255	2346	76.001	2.000	0.504	0.985
ID133916	133916	126	39.167	23.589	35.868	0	163	163	2	1	-10921639	65.810	66	17	142	1382	30.758	2.000	0.219	0.768
ID133917	133917	129	32.873	27.000	41.000	0	163	163	2	1	-10921639	44.286	36	21	88	930	21.155	3.200	0.382	1.157
ID133938	133938	130	32.710	35.084	12.775	0	164	164	2	1	-10921639	80.333	79	47	127	1687	21.866	2.000	0.164	1.034
ID133939	133939	112	39.795	18.507	17.852	0	164	164	2	1	-10921639	130.905	127	88	185	2749	25.682	2.000	0.119	1.081
ID133936	133936	131	33.968	34.850	4.838	0	164	164	2	1	-10921639	60.190	51	41	136	1264	22.101	2.000	0.206	0.931
ID133937	133937	113	62.138	22.787	13.296	0	164	164	2	1	-10921639	121.048	123	69	239	2542	44.727	2.000	0.201	0.905
ID133942	133942	128	48.057	12.444	24.426	0	164	164	2	1	-10921639	177.190	181	123	244	3721	34.505	6.339	0.114	1.053
ID133943	133943	109	33.658	28.406	24.483	0	164	164	2	1	-10921639	131.524	129	90	168	2762	18.052	7.600	0.118	1.541
ID133940	133940	124	103.574	43.256	17.685	0	164	164	2	1	-10921639	118.286	99	41	250	2484	63.352	2.000	0.426	1.115
ID133941	133941	122	60.486	32.253	18.971	0	164	164	2	1	-10921639	136.810	142	75	209	2873	37.986	2.000	0.186	1.130
ID133946	133946	123	28.598	17.957	28.702	0	164	164	2	1	-10921639	94.381	95	36	168	1982	38.188	2.000	0.071	0.326
ID133947	133947	120	75.744	3.571	31.557	0	164	164	2	1	-10921639	107.190	97	49	255	2251	58.155	2.000	0.278	0.803
ID133944	133944	110	110.272	41.455	25.843	0	164	164	2	1	-10921639	107.952	84	32	255	2267	74.720	2.000	0.502	0.966
ID133945	133945	118	64.138	12.806	26.974	0	164	164	2	1	-10921639	156.476	155	82	255	3286	54.141	2.000	0.163	0.808
ID133950	133950	129	55.879	27.000	41.000	0	164	164	2	1	-10921639	53.905	36	20	157	1132	38.088	2.000	0.436	0.860
ID133948	133948	121	81.074	27.591	32.435	0	164	164	2	1	-10921639	102.095	86	41	255	2144	68.164	2.000	0.271	0.638
ID133949	133949	126	36.090	24.361	35.658	0	164	164	2	1	-10921639	66.952	64	19	142	1406	35.683	2.000	0.157	0.509
ID133890	133890	124	108.044	43.273	17.942	0	165	165	2	1	-10921639	125.048	108	45	255	2626	64.199	2.000	0.420	1.153
ID133891	133891	122	67.753	31.856	19.283	0	165	165	2	1	-10921639	148.857	140	77	233	3126	42.244	7.600	0.201	1.178
ID133888	133888	113	56.165	22.538	13.484	0	165	165	2	1	-10921639	107.810	101	54	218	2264	47.699	2.000	0.189	0.719
ID133889	133889	112	38.451	18.678	17.822	0	165	165	2	1	-10921639	127.619	121	99	179	2680	23.657	2.000	0.113	1.096
ID133894	133894	109	30.703	27.803	24.660	0	165	165	2	1	-10921639	119.714	121	66	175	2514	28.947	2.000	0.076	0.582
ID133895	133895	110	80.121	41.501	25.323	0	165	165	2	1	-10921639	109.476	88	34	224	2299	54.624	2.000	0.364	1.069
ID133892	133892	132	29.198	5.675	20.891	0	165	165	2	1	-10921639	87.857	90	64	125	1845	17.970	2.000	0.127	1.100
ID133893	133893	133	43.067	12.171	21.070	0	165	165	2	1	-10921639	147.095	159	84	200	3089	31.335	2.000	0.132	1.093
ID133898	133898	123	28.710	18.894	27.464	0	165	165	2	1	-10921639	136.333	138	90	170	2863	19.888	7.600	0.118	1.451
ID133899	133899	120	80.202	3.469	30.961	0	165	165	2	1	-10921639	116.714	95	66	255	2451	52.821	2.000	0.287	0.986
ID133896	133896	None	28.698	33.554	25.564	0	165	165	2	1	-10921639	69.048	62	32	125	1450	29.809	2.000	0.135	0.552
ID133897	133897	118	53.936	12.730	26.868	0	165	165	2	1	-10921639	140.524	133	75	252	2951	46.475	2.000	0.136	0.722
ID133902	133902	129	54.937	27.000	41.000	0	165	165	2	1	-10921639	61.476	43	15	166	1291	43.481	2.000	0.363	0.753
ID133900	133900	121	68.683	27.881	32.185	0	165	165	2	1	-10921639	93.238	77	41	255	1958	52.183	2.000	0.215	0.631
ID133901	133901	126	37.255	24.409	35.276	0	165	165	2	1	-10921639	85.905	84	41	146	1804	27.194	2.000	0.179	0.957
ID133886	133886	131	33.194	34.051	5.487	0	165	165	2	1	-10921639	60.048	54	30	121	1261	25.999	2.000	0.201	0.773
ID133887	133887	130	37.409	35.273	12.466	0	165	165	2	1	-10921639	84.143	86	54	133	1767	23.307	2.000	0.211	1.258
ID133922	133922	112	35.874	18.935	17.828	0	166	166	2	1	-10921639	119.000	116	71	175	2499	26.866	2.000	0.106	0.848
ID133923	133923	124	111.191	43.113	18.289	0	166	166	2	1	-10921639	133.190	103	47	255	2797	69.874	2.000	0.395	1.080
ID133920	133920	130	53.970	35.323	12.947	0	166	166	2	1	-10921639	104.952	97	56	166	2204	31.955	2.000	0.235	1.249
ID133921	133921	134	42.492	28.235	16.950	0	166	166	2	1	-10921639	136.857	140	77	209	2874	31.229	2.000	0.127	0.989
ID133926	133926	133	40.432	12.984	20.898	0	166	166	2	1	-10921639	142.619	138	95	205	2995	28.845	2.000	0.110	0.983
ID133927	133927	109	28.950	27.756	24.289	0	166	166	2	1	-10921639	127.048	123	86	168	2668	21.451	7.600	0.085	0.932
ID133924	133924	122	50.031	31.796	19.738	0	166	166	2	1	-10921639	134.952	140	62	198	2834	41.750	2.000	0.140	0.793
ID133925	133925	132	33.616	6.328	20.732	0	166	166	2	1	-10921639	86.714	86	47	140	1821	26.219	2.000	0.162	0.921
ID133930	133930	118	38.858	12.734	26.662	0	166	166	2	1	-10921639	122.714	125	58	200	2577	39.594	2.000	0.085	0.486
ID133931	133931	None	39.164	40.964	27.618	0	166	166	2	1	-10921639	88.238	75	49	170	1853	32.574	6.245	0.183	0.837
ID133928	133928	110	50.639	41.344	25.212	0	166	166	2	1	-10921639	99.095	92	47	226	2081	39.962	6.238	0.185	0.773
ID133929	133929	123	43.871	18.282	26.493	0	166	166	2	1	-10921639	155.571	155	108	203	3267	24.929	4.800	0.144	1.569
ID133934	133934	126	46.219	23.834	35.136	0	166	166	2	1	-10921639	89.190	88	51	172	1873	32.442	2.000	0.184	0.854
ID133935	133935	129	51.260	27.000	41.000	0	166	166	2	1	-10921639	85.143	86	32	136	1788	33.760	2.000	0.318	1.217
ID133932	133932	120	75.014	3.939	30.716	0	166	166	2	1	-10921639	112.619	97	62	250	2365	47.214	2.000	0.275	1.029
ID133933	133933	121	75.519	28.193	31.472	0	166	166	2	1	-10921639	107.000	95	47	235	2247	55.920	2.000	0.233	0.724
ID133918	133918	131	30.643	32.686	5.698	0	166	166	2	1	-10921639	56.762	54	34	118	1192	19.568	2.000	0.212	1.014
ID133919	133919	113	48.780	22.526	13.231	0	166	166	2	1	-10921639	103.476	92	56	194	2173	42.341	2.000	0.155	0.656
ID133954	133954	134	55.386	29.022	16.924	0	167	167	2	1	-10921639	150.143	149	86	226	3153	40.017	7.600	0.151	0.986
ID133955	133955	112	39.830	19.053	17.798	0	167	167	2	1	-10921639	132.905	133	86	194	2791	24.894	2.000	0.120	1.141
ID133952	133952	113	46.327	22.433	12.947	0	167	167	2	1	-10921639	104.095	92	45	185	2186	40.717	2.000	0.146	0.651
ID133953	133953	130	43.619	35.194	13.534	0	167	167	2	1	-10921639	98.286	88	66	170	2064	27.905	2.000	0.166	1.002
ID133958	133958	135	30.760	45.396	22.242	0	167	167	2	1	-10921639	105.476	101	49	255	2215	45.179	7.600	0.101	0.429
ID133959	133959	118	42.670	13.069	25.681	0	167	167	2	1	-10921639	142.333	140	64	209	2989	44.429	2.000	0.100	0.582
ID133956	133956	122	43.453	31.493	19.305	0	167	167	2	1	-10921639	160.762	157	99	218	3376	34.978	4.800	0.124	1.017
ID133957	133957	124	113.029	43.196	18.806	0	167	167	2	1	-10921639	141.667	110	66	255	2975	72.052	2.000	0.356	1.032
ID133962	133962	120	79.768	4.794	30.344	0	167	167	2	1	-10921639	112.905	90	66	242	2371	50.780	2.000	0.293	1.007
ID133963	133963	121	74.853	27.930	31.083	0	167	167	2	1	-10921639	109.048	88	56	255	2290	52.088	2.000	0.215	0.741
ID133960	133960	110	50.188	40.963	25.511	0	167	167	2	1	-10921639	116.238	108	71	218	2441	35.907	2.000	0.200	1.081
ID133961	133961	123	55.046	18.059	26.713	0	167	167	2	1	-10921639	148.095	149	79	222	3110	41.572	2.000	0.146	0.907
ID133964	133964	126	47.783	23.854	34.915	0	167	167	2	1	-10921639	88.000	84	43	183	1848	31.788	2.000	0.201	0.926
ID133965	133965	129	70.974	27.000	41.000	0	167	167	2	1	-10921639	92.095	80	32	185	1934	43.709	2.000	0.373	1.144
ID133951	133951	131	29.012	32.134	6.300	0	167	167	2	1	-10921639	54.857	54	30	101	1152	20.333	2.000	0.211	0.941
ID133966	133966	131	46.835	31.286	7.122	0	168	168	2	1	-10921639	62.190	49	30	153	1306	31.659	2.000	0.308	0.925
ID133967	133967	None	41.084	13.310	10.907	0	168	168	2	1	-10921639	58.429	54	30	123	1227	27.018	2.000	0.291	0.974
ID133970	133970	134	56.447	28.872	16.998	0	168	168	2	1	-10921639	152.143	155	86	231	3195	38.519	2.000	0.144	0.994
ID133971	133971	124	108.961	42.417	18.903	0	168	168	2	1	-10921639	145.286	127	66	255	3051	72.909	2.000	0.323	0.973
ID133968	133968	113	31.463	22.602	13.145	0	168	168	2	1	-10921639	90.048	77	49	168	1891	31.628	7.600	0.091	0.474
ID133969	133969	130	45.518	34.484	14.064	0	168	168	2	1	-10921639	109.952	105	60	183	2309	32.268	2.000	0.171	0.993
ID133974	133974	136	38.091	30.089	22.747	0	168	168	2	1	-10921639	151.667	153	105	205	3185	23.745	2.000	0.111	1.275
ID133975	133975	135	43.189	44.733	22.619	0	168	168	2	1	-10921639	97.095	92	36	188	2039	42.872	2.000	0.111	0.452
ID133972	133972	132	30.788	7.830	20.616	0	168	168	2	1	-10921639	100.000	105	62	185	2100	29.064	2.000	0.072	0.460
ID133973	133973	None	32.467	13.486	20.650	0	168	168	2	1	-10921639	152.619	155	105	192	3205	24.913	4.800	0.098	1.093
ID133978	133978	120	76.707	5.773	30.043	0	168	168	2	1	-10921639	110.857	99	51	255	2328	47.304	2.000	0.285	1.040
ID133979	133979	121	74.068	27.641	30.984	0	168	168	2	1	-10921639	124.762	123	62	244	2620	51.822	2.000	0.232	0.907
ID133976	133976	110	46.185	40.508	25.508	0	168	168	2	1	-10921639	113.571	114	56	188	2385	34.111	4.800	0.200	1.109
ID133977	133977	123	68.639	17.785	26.839	0	168	168	2	1	-10921639	155.857	142	73	252	3273	55.831	2.000	0.170	0.812
ID133980	133980	126	40.026	23.631	34.622	0	168	168	2	1	-10921639	97.143	90	58	175	2040	29.689	7.600	0.169	0.948
ID133981	133981	129	47.526	26.814	39.689	0	168	168	2	1	-10921639	90.048	84	19	177	1891	43.861	2.000	0.261	0.849
ID133986	133986	134	63.333	28.915	17.037	0	169	169	2	1	-10921639	158.762	155	92	255	3334	41.774	2.000	0.172	1.114
ID133987	133987	124	110.927	41.500	18.999	0	169	169	2	1	-10921639	149.857	127	51	255	3147	75.963	2.000	0.335	0.989
ID133984	133984	130	47.215	34.069	14.552	0	169	169	2	1	-10921639	110.952	110	64	192	2330	33.123	2.000	0.146	0.856
ID133985	133985	112	32.360	19.795	17.061	0	169	169	2	1	-10921639	123.429	127	90	164	2592	21.708	2.000	0.114	1.167
ID133990	133990	136	44.581	29.993	22.736	0	169	169	2	1	-10921639	144.381	142	86	209	3032	32.637	2.000	0.115	0.909
ID133991	133991	135	60.045	44.017	23.023	0	169	169	2	1	-10921639	106.143	95	51	255	2229	48.010	2.000	0.127	0.499
ID133988	133988	None	33.436	30.964	19.583	0	169	169	2	1	-10921639	154.238	157	101	207	3239	32.481	7.600	0.074	0.657
ID133989	133989	132	49.285	8.327	20.641	0	169	169	2	1	-10921639	107.762	103	36	200	2263	44.891	2.000	0.145	0.609
ID133994	133994	123	62.394	17.811	26.715	0	169	169	2	1	-10921639	150.762	146	62	255	3166	55.897	2.000	0.147	0.693
ID133995	133995	137	36.553	25.510	26.527	0	169	169	2	1	-10921639	129.810	123	75	231	2726	38.089	2.000	0.059	0.382
ID133992	133992	None	28.458	3.519	25.142	0	169	169	2	1	-10921639	64.714	60	34	127	1359	23.245	2.000	0.120	0.596
ID133993	133993	110	50.407	39.906	25.951	0	169	169	2	1	-10921639	113.619	112	79	183	2386	27.652	4.800	0.214	1.449
ID133998	133998	138	45.398	35.231	32.318	0	169	169	2	1	-10921639	61.238	49	23	138	1286	30.806	2.000	0.300	0.918
ID133999	133999	126	39.750	23.850	34.322	0	169	169	2	1	-10921639	99.381	86	45	149	2087	30.600	7.600	0.168	0.933
ID133996	133996	120	70.040	6.649	30.199	0	169	169	2	1	-10921639	99.333	92	38	231	2086	49.105	2.000	0.267	0.854
ID133997	133997	121	72.662	27.456	30.677	0	169	169	2	1	-10921639	132.429	127	62	239	2781	49.861	2.000	0.222	0.966
ID134000	134000	129	60.419	27.541	38.494	0	169	169	2	1	-10921639	84.095	71	28	213	1766	51.528	2.000	0.295	0.743
ID133982	133982	131	66.716	30.977	7.906	0	169	169	2	1	-10921639	70.762	47	32	203	1486	43.313	2.000	0.349	0.846
ID133983	133983	113	33.880	22.717	13.097	0	169	169	2	1	-10921639	96.571	84	54	177	2028	31.379	7.600	0.107	0.596
ID134018	134018	138	53.287	34.767	32.832	0	170	170	2	1	-10921639	59.476	51	12	153	1249	35.442	2.000	0.377	0.919
ID134019	134019	126	35.792	23.653	34.246	0	170	170	2	1	-10921639	95.048	92	47	153	1996	31.544	7.600	0.141	0.743
ID134016	134016	120	78.723	7.744	30.721	0	170	170	2	1	-10921639	111.048	99	62	226	2332	49.164	2.000	0.326	1.110
ID134017	134017	121	76.088	26.818	30.825	0	170	170	2	1	-10921639	133.143	123	54	244	2796	51.188	2.000	0.236	0.995
ID134020	134020	129	86.500	28.680	37.393	0	170	170	2	1	-10921639	92.429	77	19	255	1941	66.629	2.000	0.375	0.757
ID134002	134002	131	59.754	31.021	9.061	0	170	170	2	1	-10921639	78.429	60	38	183	1647	39.058	2.000	0.275	0.867
ID134003	134003	113	28.442	22.663	12.984	0	170	170	2	1	-10921639	92.714	79	60	183	1947	31.514	7.600	0.061	0.341
ID134001	134001	139	27.419	15.473	8.520	0	170	170	2	1	-10921639	55.857	51	21	105	1173	20.431	2.000	0.200	0.911
ID134006	134006	134	70.431	28.190	17.111	0	170	170	2	1	-10921639	159.714	151	82	250	3354	47.979	2.000	0.180	1.017
ID134007	134007	140	35.874	2.579	18.553	0	170	170	2	1	-10921639	48.333	34	25	153	1015	34.187	2.000	0.189	0.449
ID134004	134004	130	40.299	33.349	14.858	0	170	170	2	1	-10921639	106.333	110	62	192	2233	32.240	2.000	0.114	0.676
ID134005	134005	112	43.473	19.059	16.941	0	170	170	2	1	-10921639	130.000	133	79	168	2730	26.056	3.200	0.159	1.366
ID134010	134010	136	33.745	30.069	22.069	0	170	170	2	1	-10921639	149.714	155	108	198	3144	25.706	2.000	0.089	0.952
ID134011	134011	135	69.404	43.478	23.731	0	170	170	2	1	-10921639	116.048	101	64	233	2437	50.583	2.000	0.211	0.800
ID134008	134008	124	120.180	40.294	18.817	0	170	170	2	1	-10921639	158.619	129	64	255	3331	71.030	2.000	0.377	1.223
ID134009	134009	132	61.559	8.981	20.820	0	170	170	2	1	-10921639	132.238	127	60	255	2777	46.358	2.000	0.157	0.772
ID134014	134014	110	51.564	39.025	26.101	0	170	170	2	1	-10921639	108.381	108	66	183	2276	31.490	2.000	0.216	1.221
ID134015	134015	123	59.957	18.427	26.603	0	170	170	2	1	-10921639	143.286	146	49	242	3009	55.896	2.000	0.156	0.691
ID134012	134012	141	28.501	14.052	24.833	0	170	170	2	1	-10921639	145.810	153	90	203	3062	32.009	2.000	0.065	0.553
ID134013	134013	137	49.453	25.889	25.818	0	170	170	2	1	-10921639	147.857	151	99	235	3105	38.128	2.000	0.107	0.749
ID134022	134022	131	69.369	29.192	10.791	0	171	171	2	1	-10921639	108.905	95	54	205	2287	45.206	2.000	0.260	0.995
ID134023	134023	113	29.846	22.522	13.174	0	171	171	2	1	-10921639	98.000	84	58	198	2058	37.506	2.000	0.055	0.274
ID134021	134021	139	34.322	15.269	8.203	0	171	171	2	1	-10921639	63.476	62	28	108	1333	22.940	2.000	0.234	1.051
ID134026	134026	134	71.584	28.112	17.437	0	171	171	2	1	-10921639	170.238	164	75	255	3575	56.741	2.000	0.177	0.903
ID134027	134027	140	39.634	3.079	18.642	0	171	171	2	1	-10921639	50.905	38	23	142	1069	31.186	2.000	0.221	0.590
ID134024	134024	130	39.135	32.847	15.416	0	171	171	2	1	-10921639	113.381	114	60	190	2381	40.510	2.000	0.095	0.488
ID134025	134025	112	50.853	19.377	17.014	0	171	171	2	1	-10921639	139.476	151	75	194	2929	35.562	2.000	0.160	1.081
ID134030	134030	136	47.969	29.628	22.467	0	171	171	2	1	-10921639	167.238	166	99	218	3512	33.854	4.800	0.142	1.225
ID134031	134031	141	30.504	12.433	23.152	0	171	171	2	1	-10921639	158.905	164	95	205	3337	29.617	7.600	0.061	0.617
ID134028	134028	124	117.208	39.594	18.879	0	171	171	2	1	-10921639	157.048	172	47	255	3298	77.785	2.000	0.370	1.090
ID134029	134029	132	74.487	9.210	20.542	0	171	171	2	1	-10921639	139.667	133	54	255	2933	60.597	2.000	0.190	0.736
ID134034	134034	137	73.925	26.071	26.008	0	171	171	2	1	-10921639	169.810	168	101	255	3566	46.724	2.000	0.167	1.038
ID134035	134035	110	63.018	38.129	26.207	0	171	171	2	1	-10921639	116.714	108	56	226	2451	40.267	2.000	0.208	0.997
ID134032	134032	135	80.290	42.983	24.316	0	171	171	2	1	-10921639	121.810	103	64	255	2558	55.005	2.000	0.255	0.899
ID134033	134033	123	69.770	18.261	26.412	0	171	171	2	1	-10921639	177.333	181	75	255	3724	48.300	4.800	0.187	1.156
ID134038	134038	120	68.635	8.412	30.897	0	171	171	2	1	-10921639	111.286	95	60	224	2337	45.154	2.000	0.262	1.024
ID134039	134039	138	57.883	33.944	32.510	0	171	171	2	1	-10921639	66.571	54	19	190	1398	43.792	2.000	0.333	0.759
ID134036	134036	None	27.034	41.033	28.210	0	171	171	2	1	-10921639	91.429	103	32	151	1920	34.580	7.600	0.059	0.294
ID134037	134037	121	50.746	26.849	30.277	0	171	171	2	1	-10921639	118.429	114	49	244	2487	45.343	2.000	0.107	0.504
ID134040	134040	126	28.048	24.348	33.610	0	171	171	2	1	-10921639	88.857	90	47	157	1866	28.077	4.800	0.118	0.666
ID134041	134041	129	90.440	29.866	36.982	0	171	171	2	1	-10921639	100.619	84	36	255	2113	57.537	2.000	0.371	0.946
ID134050	134050	136	48.826	29.206	22.208	0	172	172	2	1	-10921639	177.476	183	105	255	3727	38.930	2.000	0.095	0.795
ID134051	134051	142	54.388	16.971	24.208	0	172	172	2	1	-10921639	187.714	185	138	255	3942	34.088	7.600	0.121	1.190
ID134048	134048	124	114.341	38.666	18.961	0	172	172	2	1	-10921639	167.048	162	60	255	3508	70.777	2.000	0.345	1.211
ID134049	134049	132	53.540	9.281	20.387	0	172	172	2	1	-10921639	124.429	116	54	239	2613	47.285	2.000	0.153	0.698
ID134054	134054	137	74.589	26.081	25.880	0	172	172	2	1	-10921639	176.095	177	84	255	3698	51.828	2.000	0.166	0.966
ID134055	134055	123	55.748	18.874	27.031	0	172	172	2	1	-10921639	146.381	136	58	255	3074	51.239	2.000	0.122	0.622
ID134052	134052	135	88.400	42.598	24.839	0	172	172	2	1	-10921639	127.905	108	58	255	2686	59.168	2.000	0.303	1.004
ID134053	134053	None	29.797	4.969	25.958	0	172	172	2	1	-10921639	86.714	86	49	149	1821	22.244	2.000	0.111	0.777
ID134058	134058	120	76.145	8.876	30.963	0	172	172	2	1	-10921639	115.429	103	54	246	2424	48.142	2.000	0.262	0.995
ID134059	134059	121	35.791	26.515	30.357	0	172	172	2	1	-10921639	108.571	114	36	200	2280	43.741	2.000	0.067	0.311
ID134056	134056	110	72.968	37.750	26.547	0	172	172	2	1	-10921639	127.571	125	51	250	2679	52.292	7.600	0.246	0.964
ID134057	134057	143	35.576	2.238	31.396	0	172	172	2	1	-10921639	76.905	71	36	159	1615	29.132	2.000	0.138	0.640
ID134060	134060	138	73.381	34.028	32.696	0	172	172	2	1	-10921639	77.762	60	28	229	1633	50.600	2.000	0.371	0.832
ID134061	134061	129	106.960	29.147	36.884	0	172	172	2	1	-10921639	122.905	101	54	255	2581	66.283	2.000	0.375	1.012
ID134042	134042	139	31.046	15.180	8.739	0	172	172	2	1	-10921639	63.857	62	36	127	1341	22.023	2.000	0.164	0.816
ID134043	134043	131	73.599	29.167	11.281	0	172	172	2	1	-10921639	110.667	92	58	237	2324	55.077	2.000	0.265	0.843
ID134046	134046	134	63.394	27.935	17.414	0	172	172	2	1	-10921639	171.095	177	73	255	3593	55.091	2.000	0.142	0.774
ID134047	134047	140	33.621	4.020	19.345	0	172	172	2	1	-10921639	57.952	54	25	125	1217	29.877	2.000	0.166	0.551
ID134044	134044	130	37.388	32.298	15.678	0	172	172	2	1	-10921639	133.286	129	82	218	2799	33.584	2.000	0.065	0.486
ID134045	134045	112	44.076	19.858	16.905	0	172	172	2	1	-10921639	150.952	144	105	207	3170	26.645	4.800	0.150	1.478
ID134080	134080	129	95.735	28.874	36.931	0	173	173	2	1	-10921639	112.000	99	43	255	2352	59.138	2.000	0.367	1.017
ID134062	134062	139	29.784	15.288	8.506	0	173	173	2	1	-10921639	62.810	60	36	114	1319	21.595	2.000	0.193	0.939
ID134063	134063	131	60.671	29.138	11.794	0	173	173	2	1	-10921639	109.381	95	58	209	2297	44.923	2.000	0.170	0.706
ID134066	134066	112	45.588	19.761	16.768	0	173	173	2	1	-10921639	141.000	140	99	203	2961	26.359	2.000	0.139	1.303
ID134067	134067	134	51.428	27.893	17.441	0	173	173	2	1	-10921639	166.667	172	86	252	3500	47.328	2.000	0.098	0.628
ID134064	134064	None	30.931	22.166	14.363	0	173	173	2	1	-10921639	111.048	112	58	170	2332	32.750	7.600	0.097	0.602
ID134065	134065	130	31.239	32.012	16.160	0	173	173	2	1	-10921639	132.524	138	75	216	2783	34.687	7.600	0.052	0.374
ID134070	134070	132	48.913	10.865	21.379	0	173	173	2	1	-10921639	169.381	172	97	242	3557	36.765	4.800	0.162	1.283
ID134071	134071	136	55.082	29.010	21.825	0	173	173	2	1	-10921639	179.905	183	101	255	3778	39.764	2.000	0.118	0.953
ID134068	134068	124	107.999	38.352	19.115	0	173	173	2	1	-10921639	175.476	162	99	255	3685	58.739	2.000	0.311	1.418
ID134069	134069	140	36.783	3.416	20.595	0	173	173	2	1	-10921639	69.476	64	32	142	1459	32.287	2.000	0.165	0.610
ID134074	134074	137	61.547	26.125	25.536	0	173	173	2	1	-10921639	170.000	168	108	255	3570	44.270	2.000	0.147	0.982
ID134075	134075	123	57.484	19.019	26.890	0	173	173	2	1	-10921639	139.619	142	64	252	2932	49.798	2.000	0.127	0.632
ID134072	134072	142	46.419	17.327	23.993	0	173	173	2	1	-10921639	176.095	175	136	244	3698	31.654	7.600	0.098	0.989
ID134073	134073	135	98.275	42.009	25.257	0	173	173	2	1	-10921639	137.000	118	54	255	2877	63.183	2.000	0.294	0.986
ID134078	134078	120	78.599	8.763	30.878	0	173	173	2	1	-10921639	119.857	118	54	255	2517	50.859	2.000	0.264	0.986
ID134079	134079	138	85.414	33.954	32.361	0	173	173	2	1	-10921639	94.762	69	49	255	1990	57.790	2.000	0.364	0.874
ID134076	134076	110	65.230	37.410	27.133	0	173	173	2	1	-10921639	132.429	123	71	218	2781	43.804	2.000	0.210	1.050
ID134077	134077	143	41.078	0.000	30.000	0	173	173	2	1	-10921639	89.143	105	38	129	1872	33.757	2.000	0.260	1.090
ID134114	134114	138	89.253	34.751	32.401	0	174	174	2	1	-10921639	104.857	73	38	255	2202	64.276	2.000	0.298	0.748
ID134115	134115	144	40.154	23.286	32.958	0	174	174	2	1	-10921639	97.048	90	49	168	2038	31.088	2.000	0.142	0.776
ID134112	134112	143	40.135	2.394	29.242	0	174	174	2	1	-10921639	83.476	79	43	179	1753	33.594	2.000	0.130	0.573
ID134113	134113	120	76.701	8.918	30.776	0	174	174	2	1	-10921639	117.000	99	49	255	2457	49.929	2.000	0.263	0.977
ID134116	134116	129	91.219	28.775	36.882	0	174	174	2	1	-10921639	107.619	92	43	255	2260	58.904	2.000	0.356	0.959
ID134099	134099	139	36.327	15.377	8.920	0	174	174	2	1	-10921639	60.857	54	32	125	1278	25.993	2.000	0.216	0.832
ID134102	134102	134	37.207	27.138	17.373	0	174	174	2	1	-10921639	152.095	144	82	209	3194	38.185	2.000	0.092	0.674
ID134103	134103	130	29.970	31.625	16.508	0	174	174	2	1	-10921639	131.333	116	77	209	2758	35.295	2.000	0.047	0.332
ID134100	134100	131	64.549	29.250	12.572	0	174	174	2	1	-10921639	125.000	105	66	255	2625	49.910	2.000	0.132	0.586
ID134101	134101	112	49.087	19.647	16.869	0	174	174	2	1	-10921639	148.381	144	95	205	3116	30.420	4.800	0.151	1.282
ID134106	134106	136	55.268	28.751	22.593	0	174	174	2	1	-10921639	178.905	183	79	255	3757	50.644	7.600	0.109	0.693
ID134107	134107	142	49.751	16.537	24.134	0	174	174	2	1	-10921639	192.143	183	146	242	4035	31.858	7.600	0.113	1.223
ID134104	134104	124	111.335	38.154	19.486	0	174	174	2	1	-10921639	171.524	162	95	255	3602	62.830	2.000	0.352	1.422
ID134105	134105	132	45.587	11.079	21.052	0	174	174	2	1	-10921639	160.000	162	90	216	3360	37.238	4.800	0.136	1.031
ID134110	134110	123	34.530	19.227	26.589	0	174	174	2	1	-10921639	138.000	162	49	205	2898	46.210	2.000	0.075	0.417
ID134111	134111	110	77.222	36.998	27.369	0	174	174	2	1	-10921639	139.667	129	88	250	2933	46.182	2.000	0.244	1.186
ID134108	134108	135	89.320	41.813	25.487	0	174	174	2	1	-10921639	132.048	110	56	255	2773	60.390	2.000	0.303	1.017
ID134109	134109	137	63.732	26.000	25.637	0	174	174	2	1	-10921639	181.286	179	97	255	3807	46.211	2.000	0.132	0.913
ID134082	134082	146	27.040	38.375	9.005	0	175	175	2	1	-10921639	41.333	38	19	95	868	19.933	2.000	0.219	0.745
ID134083	134083	131	57.771	29.093	13.292	0	175	175	2	1	-10921639	120.905	105	66	255	2539	53.116	2.000	0.102	0.421
ID134081	134081	139	52.309	14.961	9.396	0	175	175	2	1	-10921639	76.714	62	45	181	1611	37.245	2.000	0.262	0.855
ID134086	134086	124	113.947	37.984	19.672	0	175	175	2	1	-10921639	158.048	136	49	255	3319	73.925	2.000	0.328	1.055
ID134087	134087	171	36.407	0.000	21.000	0	175	175	2	1	-10921639	69.762	60	36	123	1465	27.593	2.000	0.193	0.818
ID134084	134084	112	55.505	19.785	16.666	0	175	175	2	1	-10921639	165.714	164	103	224	3480	37.149	4.800	0.170	1.297
ID134085	134085	134	49.844	26.684	17.350	0	175	175	2	1	-10921639	163.190	153	86	239	3427	44.661	2.000	0.098	0.654
ID134090	134090	142	57.945	16.070	24.639	0	175	175	2	1	-10921639	200.762	205	127	246	4216	36.784	4.800	0.173	1.610
ID134091	134091	137	49.482	26.472	25.407	0	175	175	2	1	-10921639	179.571	166	133	255	3771	38.090	7.600	0.102	0.872
ID134088	134088	132	48.366	10.967	20.821	0	175	175	2	1	-10921639	165.429	162	101	233	3474	40.016	2.000	0.122	0.902
ID134089	134089	136	58.795	28.566	22.611	0	175	175	2	1	-10921639	187.810	196	88	255	3944	52.187	7.600	0.124	0.796
ID134094	134094	143	51.749	3.017	28.962	0	175	175	2	1	-10921639	94.000	84	54	203	1974	34.814	2.000	0.183	0.837
ID134095	134095	120	79.331	9.090	30.789	0	175	175	2	1	-10921639	119.952	105	45	255	2519	54.011	2.000	0.255	0.903
ID134092	134092	135	93.363	41.555	25.485	0	175	175	2	1	-10921639	141.000	125	60	255	2961	68.710	2.000	0.310	0.971
ID134093	134093	110	91.132	36.854	27.223	0	175	175	2	1	-10921639	149.476	127	84	255	3139	57.521	2.000	0.248	1.033
ID134098	134098	129	71.340	28.944	36.457	0	175	175	2	1	-10921639	107.571	97	41	207	2259	45.283	2.000	0.288	1.062
ID134096	134096	144	58.166	24.794	32.331	0	175	175	2	1	-10921639	123.286	116	79	216	2589	40.588	2.000	0.164	0.855
ID134097	134097	138	93.391	35.907	32.432	0	175	175	2	1	-10921639	112.190	82	49	255	2356	63.338	2.000	0.303	0.824
ID134118	134118	145	35.302	22.829	9.417	0	176	176	2	1	-10921639	96.714	90	62	172	2031	26.891	2.000	0.159	0.985
ID134119	134119	146	38.532	38.158	9.096	0	176	176	2	1	-10921639	45.571	34	17	127	957	28.092	2.000	0.267	0.683
ID134117	134117	147	36.444	30.466	7.951	0	176	176	2	1	-10921639	76.381	71	32	133	1604	26.441	2.000	0.174	0.855
ID134122	134122	112	67.547	19.655	16.890	0	176	176	2	1	-10921639	173.571	166	121	250	3645	41.101	2.000	0.187	1.328
ID134123	134123	132	46.112	11.059	20.205	0	176	176	2	1	-10921639	134.619	133	73	213	2827	39.134	2.000	0.128	0.780
ID134120	134120	139	62.712	14.937	9.854	0	176	176	2	1	-10921639	72.143	56	32	233	1515	46.029	2.000	0.268	0.663
ID134121	134121	131	69.204	29.102	13.692	0	176	176	2	1	-10921639	137.143	116	77	255	2880	49.936	2.000	0.139	0.669
ID134126	134126	136	52.230	28.868	22.711	0	176	176	2	1	-10921639	169.238	175	101	255	3554	42.620	7.600	0.106	0.762
ID134127	134127	142	69.810	16.833	24.109	0	176	176	2	1	-10921639	208.095	205	155	255	4370	33.660	4.800	0.178	1.866
ID134124	134124	124	107.514	37.968	19.664	0	176	176	2	1	-10921639	152.952	136	73	255	3212	66.915	2.000	0.312	1.087
ID134125	134125	171	28.733	0.000	21.000	0	176	176	2	1	-10921639	55.619	47	34	164	1168	28.366	7.600	0.113	0.398
ID134130	134130	110	82.120	36.436	26.675	0	176	176	2	1	-10921639	136.524	127	60	255	2867	60.216	2.000	0.228	0.841
ID134131	134131	143	47.459	4.047	28.348	0	176	176	2	1	-10921639	100.429	97	56	188	2109	35.597	2.000	0.158	0.771
ID134128	134128	137	57.724	26.016	25.478	0	176	176	2	1	-10921639	182.667	185	114	255	3836	37.549	2.000	0.143	1.216
ID134129	134129	135	75.957	41.441	25.574	0	176	176	2	1	-10921639	133.952	114	64	246	2813	53.530	2.000	0.216	0.890
ID134134	134134	138	96.894	35.941	31.935	0	176	176	2	1	-10921639	111.810	90	36	255	2348	63.114	2.000	0.328	0.876
ID134135	134135	129	88.120	28.756	36.152	0	176	176	2	1	-10921639	119.476	99	47	255	2509	54.512	2.000	0.311	1.040
ID134132	134132	120	65.487	9.254	30.358	0	176	176	2	1	-10921639	121.905	112	71	220	2560	41.924	2.000	0.213	1.021
ID134133	134133	144	54.875	25.021	31.749	0	176	176	2	1	-10921639	120.286	123	77	218	2526	37.307	2.000	0.157	0.876
ID134136	134136	None	28.657	10.000	41.000	0	176	176	2	1	-10921639	55.762	51	36	88	1171	16.486	3.200	0.282	1.489
ID134178	134178	145	51.893	22.521	9.632	0	177	177	2	1	-10921639	116.095	105	77	207	2438	37.611	2.000	0.173	0.910
ID134179	134179	131	73.243	28.872	13.963	0	177	177	2	1	-10921639	159.952	149	99	255	3359	51.483	2.000	0.154	0.828
ID134176	134176	146	59.501	37.748	9.020	0	177	177	2	1	-10921639	59.524	43	21	196	1250	43.175	2.000	0.357	0.725
ID134177	134177	139	65.326	15.228	10.004	0	177	177	2	1	-10921639	78.238	58	38	209	1643	45.983	2.000	0.295	0.776
ID134182	134182	124	116.285	37.951	19.235	0	177	177	2	1	-10921639	175.952	151	99	255	3695	61.338	2.000	0.357	1.509
ID134183	134183	132	51.422	11.712	20.074	0	177	177	2	1	-10921639	152.286	155	90	216	3198	36.197	2.000	0.151	1.106
ID134180	134180	112	67.029	19.879	16.836	0	177	177	2	1	-10921639	174.333	166	116	252	3661	38.684	2.000	0.181	1.382
ID134181	134181	148	32.352	30.036	17.543	0	177	177	2	1	-10921639	172.571	168	138	220	3624	24.297	6.420	0.068	0.903
ID134186	134186	110	79.876	36.532	26.462	0	177	177	2	1	-10921639	152.143	138	71	255	3195	57.475	2.000	0.222	0.963
ID134187	134187	135	72.721	41.425	25.790	0	177	177	2	1	-10921639	142.238	138	86	248	2987	48.347	2.000	0.216	1.047
ID134184	134184	142	74.415	17.054	24.230	0	177	177	2	1	-10921639	217.238	216	177	255	4562	29.766	4.800	0.189	2.321
ID134185	134185	137	54.611	26.404	25.085	0	177	177	2	1	-10921639	174.952	172	110	237	3674	38.943	7.600	0.121	0.970
ID134190	134190	144	53.616	24.758	31.634	0	177	177	2	1	-10921639	121.571	105	73	244	2553	42.184	2.000	0.135	0.685
ID134191	134191	138	96.795	35.714	32.031	0	177	177	2	1	-10921639	123.524	92	64	255	2594	63.080	2.000	0.300	0.903
ID134188	134188	143	51.665	6.423	28.349	0	177	177	2	1	-10921639	114.381	101	45	203	2402	45.401	7.600	0.147	0.646
ID134189	134189	120	68.443	9.467	30.209	0	177	177	2	1	-10921639	127.524	121	56	235	2678	49.962	2.000	0.214	0.900
ID134192	134192	129	93.331	28.718	36.044	0	177	177	2	1	-10921639	137.286	116	66	255	2883	55.422	2.000	0.308	1.165
ID134175	134175	147	48.381	30.201	7.435	0	177	177	2	1	-10921639	78.952	73	28	157	1658	37.341	2.000	0.240	0.819
ID134242	134242	143	49.473	6.896	28.184	0	178	178	2	1	-10921639	120.905	118	64	218	2539	35.637	7.600	0.128	0.770
ID134243	134243	120	69.500	10.004	30.109	0	178	178	2	1	-10921639	119.905	118	51	237	2518	46.446	2.000	0.224	0.946
ID134240	134240	135	77.073	41.366	25.678	0	178	178	2	1	-10921639	139.429	123	79	248	2928	51.887	2.000	0.216	0.953
ID134241	134241	110	68.518	36.542	26.644	0	178	178	2	1	-10921639	139.810	127	84	255	2936	50.608	2.000	0.164	0.780
ID134246	134246	129	87.403	28.869	35.997	0	178	178	2	1	-10921639	140.000	118	71	255	2940	51.631	2.000	0.259	1.117
ID134244	134244	144	46.262	24.560	31.501	0	178	178	2	1	-10921639	124.714	112	79	203	2619	37.128	2.000	0.127	0.759
ID134245	134245	138	104.053	35.664	31.950	0	178	178	2	1	-10921639	136.571	108	54	255	2868	71.899	2.000	0.302	0.881
ID134227	134227	147	61.755	29.313	6.698	0	178	178	2	1	-10921639	93.571	77	56	196	1965	40.623	2.000	0.253	0.929
ID134230	134230	139	50.878	15.555	11.156	0	178	178	2	1	-10921639	81.810	71	43	168	1718	36.224	2.000	0.228	0.839
ID134231	134231	131	71.720	28.963	14.064	0	178	178	2	1	-10921639	171.286	153	108	255	3597	47.912	2.000	0.156	0.963
ID134228	134228	146	69.330	37.049	8.868	0	178	178	2	1	-10921639	69.429	49	23	229	1458	48.761	2.000	0.346	0.731
ID134229	134229	145	42.431	23.000	10.000	0	178	178	2	1	-10921639	112.095	103	66	181	2354	30.609	2.000	0.177	1.100
ID134234	134234	124	106.791	37.837	19.253	0	178	178	2	1	-10921639	168.571	149	92	255	3540	59.271	2.000	0.318	1.373
ID134235	134235	132	53.390	11.847	20.498	0	178	178	2	1	-10921639	149.952	155	64	209	3149	43.423	2.000	0.160	0.955
ID134232	134232	112	59.689	19.992	17.152	0	178	178	2	1	-10921639	166.095	175	105	231	3488	36.186	4.800	0.180	1.398
ID134233	134233	148	39.774	29.873	17.284	0	178	178	2	1	-10921639	178.571	177	118	255	3750	40.312	6.341	0.073	0.601
ID134238	134238	142	74.439	17.147	24.670	0	178	178	2	1	-10921639	208.381	209	112	255	4376	45.381	4.800	0.191	1.471
ID134239	134239	137	59.046	26.184	25.114	0	178	178	2	1	-10921639	174.000	166	110	255	3654	38.990	7.600	0.131	1.037
ID134236	134236	136	47.502	28.933	22.328	0	178	178	2	1	-10921639	175.857	172	123	255	3693	33.684	7.600	0.094	0.896
ID134237	134237	None	28.013	7.887	24.099	0	178	178	2	1	-10921639	105.524	105	64	177	2216	27.158	2.000	0.043	0.317
ID134274	134274	136	58.970	29.341	22.263	0	179	179	2	1	-10921639	185.238	172	138	255	3890	38.172	2.000	0.113	0.989
ID134275	134275	142	73.269	17.197	24.339	0	179	179	2	1	-10921639	218.143	224	146	255	4581	36.560	4.800	0.179	1.809
ID134272	134272	124	99.850	37.740	19.151	0	179	179	2	1	-10921639	157.190	140	92	255	3301	56.084	2.000	0.308	1.318
ID134273	134273	132	41.399	12.045	20.740	0	179	179	2	1	-10921639	144.905	159	79	211	3043	37.668	2.000	0.108	0.751
ID134278	134278	110	65.742	36.444	26.482	0	179	179	2	1	-10921639	131.810	121	66	248	2768	53.569	2.000	0.193	0.795
ID134279	134279	135	70.601	41.304	25.613	0	179	179	2	1	-10921639	133.381	118	75	218	2801	45.369	2.000	0.221	1.066
ID134276	134276	137	38.321	26.167	25.222	0	179	179	2	1	-10921639	173.667	168	138	226	3647	27.465	7.600	0.075	0.885
ID134277	134277	None	27.913	2.820	26.014	0	179	179	2	1	-10921639	74.333	73	49	129	1561	19.958	2.000	0.108	0.729
ID134282	134282	120	57.960	10.725	29.999	0	179	179	2	1	-10921639	104.857	105	45	203	2202	41.942	2.000	0.211	0.870
ID134283	134283	144	43.335	24.826	31.496	0	179	179	2	1	-10921639	123.190	112	71	198	2587	31.946	2.000	0.109	0.760
ID134280	134280	149	28.771	22.499	26.782	0	179	179	2	1	-10921639	149.381	159	79	207	3137	36.023	2.000	0.064	0.502
ID134281	134281	143	36.888	6.800	27.697	0	179	179	2	1	-10921639	98.381	99	49	196	2066	32.495	7.600	0.098	0.543
ID134286	134286	150	36.454	20.000	41.000	0	179	179	2	1	-10921639	67.048	60	43	112	1408	24.394	2.000	0.293	1.247
ID134284	134284	138	104.511	35.594	31.998	0	179	179	2	1	-10921639	140.000	116	62	255	2940	67.437	2.000	0.327	1.023
ID134285	134285	129	74.535	28.534	36.009	0	179	179	2	1	-10921639	132.238	114	64	255	2777	50.154	2.000	0.231	0.990
ID134266	134266	146	47.176	36.661	7.730	0	179	179	2	1	-10921639	53.667	41	19	168	1127	36.990	2.000	0.306	0.680
ID134267	134267	145	32.794	22.678	11.264	0	179	179	2	1	-10921639	105.476	95	64	172	2215	29.730	2.000	0.119	0.757
ID134265	134265	147	55.075	28.304	6.343	0	179	179	2	1	-10921639	85.571	75	43	177	1797	40.324	2.000	0.257	0.867
ID134270	134270	112	63.756	19.774	17.295	0	179	179	2	1	-10921639	168.952	166	86	255	3548	41.638	4.800	0.176	1.215
ID134271	134271	148	36.329	29.874	17.746	0	179	179	2	1	-10921639	175.333	170	116	237	3682	35.207	2.000	0.043	0.407
ID134268	134268	139	57.520	16.520	11.648	0	179	179	2	1	-10921639	92.000	77	54	222	1932	42.428	2.000	0.209	0.751
ID134269	134269	131	64.923	28.865	14.171	0	179	179	2	1	-10921639	180.571	181	112	255	3792	42.621	2.000	0.169	1.224
ID134210	134210	151	35.718	43.106	34.800	0	180	180	2	1	-10921639	53.000	51	21	133	1113	28.062	2.000	0.225	0.693
ID134211	134211	129	69.872	28.353	35.856	0	180	180	2	1	-10921639	134.286	116	90	242	2820	45.173	2.000	0.203	1.005
ID134208	134208	144	42.187	24.688	31.606	0	180	180	2	1	-10921639	121.714	114	79	198	2556	35.147	2.000	0.104	0.653
ID134209	134209	138	97.292	35.499	32.125	0	180	180	2	1	-10921639	137.810	105	69	255	2894	67.044	2.000	0.307	0.966
ID134212	134212	150	31.686	21.000	41.000	0	180	180	2	1	-10921639	70.762	66	41	112	1486	23.632	2.000	0.183	0.926
ID134194	134194	146	56.463	37.207	7.149	0	180	180	2	1	-10921639	59.571	49	23	162	1251	36.736	2.000	0.414	0.950
ID134195	134195	139	51.392	16.728	12.386	0	180	180	2	1	-10921639	94.476	86	58	216	1984	37.029	2.000	0.233	0.966
ID134193	134193	147	51.958	26.565	6.069	0	180	180	2	1	-10921639	80.429	73	32	162	1689	40.339	2.000	0.239	0.770
ID134198	134198	124	95.177	38.023	19.198	0	180	180	2	1	-10921639	152.381	136	99	255	3200	49.351	2.000	0.313	1.473
ID134199	134199	132	55.549	12.499	20.184	0	180	180	2	1	-10921639	135.476	136	51	226	2845	51.117	2.000	0.153	0.704
ID134196	134196	131	63.393	28.514	14.255	0	180	180	2	1	-10921639	164.857	159	112	255	3462	44.217	2.000	0.174	1.104
ID134197	134197	112	40.847	19.885	17.278	0	180	180	2	1	-10921639	145.143	146	84	192	3048	30.140	4.800	0.138	1.171
ID134202	134202	137	37.596	25.833	24.822	0	180	180	2	1	-10921639	163.762	157	108	252	3439	33.147	7.600	0.052	0.490
ID134203	134203	135	63.182	41.105	25.628	0	180	180	2	1	-10921639	130.952	121	79	207	2750	42.885	2.000	0.181	0.937
ID134200	134200	136	61.012	29.178	21.996	0	180	180	2	1	-10921639	178.571	168	133	255	3750	39.790	7.600	0.111	0.898
ID134201	134201	142	69.862	17.509	24.274	0	180	180	2	1	-10921639	223.429	231	153	255	4692	35.102	4.800	0.180	1.945
ID134206	134206	143	30.812	7.424	27.514	0	180	180	2	1	-10921639	88.905	97	32	146	1867	34.652	7.600	0.106	0.491
ID134207	134207	120	50.408	10.785	29.998	0	180	180	2	1	-10921639	97.143	95	34	196	2040	37.456	2.000	0.186	0.812
ID134204	134204	149	51.138	22.725	26.873	0	180	180	2	1	-10921639	166.524	159	92	255	3497	41.433	2.000	0.090	0.661
ID134205	134205	110	67.873	36.735	26.649	0	180	180	2	1	-10921639	138.762	125	75	252	2914	46.946	2.000	0.174	0.874
ID134146	134146	137	32.178	27.000	24.000	0	181	181	2	1	-10921639	171.667	166	125	252	3605	34.905	7.600	0.074	0.679
ID134147	134147	142	67.508	17.291	24.654	0	181	181	2	1	-10921639	207.381	216	99	255	4355	48.031	4.800	0.167	1.236
ID134144	134144	132	46.438	12.452	20.427	0	181	181	2	1	-10921639	126.952	133	56	203	2666	47.795	2.000	0.143	0.663
ID134145	134145	136	52.025	29.522	21.801	0	181	181	2	1	-10921639	182.952	179	118	255	3842	39.129	3.200	0.128	1.058
ID134150	134150	149	51.794	23.060	27.163	0	181	181	2	1	-10921639	160.952	151	108	250	3380	34.886	2.000	0.102	0.857
ID134151	134151	110	47.505	36.726	26.600	0	181	181	2	1	-10921639	132.619	125	90	213	2785	35.331	2.000	0.119	0.801
ID134148	134148	135	54.475	40.955	25.661	0	181	181	2	1	-10921639	122.619	112	71	194	2575	35.442	2.000	0.176	1.037
ID134149	134149	143	31.210	7.757	27.041	0	181	181	2	1	-10921639	89.286	86	54	155	1875	25.617	2.000	0.121	0.754
ID134154	134154	138	102.715	35.215	32.145	0	181	181	2	1	-10921639	144.381	123	77	255	3032	65.943	2.000	0.284	0.968
ID134155	134155	151	31.761	42.709	34.780	0	181	181	2	1	-10921639	48.429	43	17	127	1017	27.038	2.000	0.206	0.613
ID134152	134152	120	36.812	11.243	29.937	0	181	181	2	1	-10921639	78.095	79	34	138	1640	29.612	2.000	0.149	0.682
ID134153	134153	144	33.924	24.698	31.327	0	181	181	2	1	-10921639	117.286	101	82	188	2463	28.173	2.000	0.068	0.527
ID134156	134156	129	67.799	28.348	35.733	0	181	181	2	1	-10921639	130.333	118	84	233	2737	45.683	2.000	0.201	0.955
ID134138	134138	146	42.058	37.604	6.870	0	181	181	2	1	-10921639	48.905	36	15	118	1027	28.571	2.000	0.391	0.962
ID134139	134139	139	30.681	17.135	12.599	0	181	181	2	1	-10921639	89.762	88	56	151	1885	25.645	2.000	0.118	0.740
ID134137	134137	147	57.269	25.331	5.196	0	181	181	2	1	-10921639	78.190	66	34	155	1642	37.796	2.000	0.323	1.010
ID134142	134142	None	27.604	25.840	17.982	0	181	181	2	1	-10921639	165.429	164	127	203	3474	24.746	2.000	0.048	0.607
ID134143	134143	124	90.344	37.885	19.235	0	181	181	2	1	-10921639	142.905	136	77	255	3001	51.321	2.000	0.315	1.334
ID134140	134140	131	50.773	28.445	14.022	0	181	181	2	1	-10921639	149.143	144	90	239	3132	37.380	2.000	0.112	0.805
ID134141	134141	112	39.894	19.683	17.713	0	181	181	2	1	-10921639	149.571	146	101	192	3141	26.990	2.000	0.103	1.035
ID134158	134158	146	31.500	38.035	7.308	0	182	182	2	1	-10921639	47.952	43	25	79	1007	18.827	3.200	0.347	1.311
ID134159	134159	131	47.690	28.576	14.647	0	182	182	2	1	-10921639	160.810	168	95	216	3377	32.081	4.800	0.164	1.414
ID134157	134157	147	75.975	25.053	5.814	0	182	182	2	1	-10921639	90.714	73	45	252	1905	49.740	2.000	0.309	0.860
ID134162	134162	132	56.541	12.953	20.086	0	182	182	2	1	-10921639	144.810	151	64	224	3041	41.118	2.000	0.173	1.039
ID134163	134163	136	52.568	29.396	21.692	0	182	182	2	1	-10921639	178.524	172	131	255	3749	34.558	7.600	0.101	0.951
ID134160	134160	112	37.352	19.907	17.983	0	182	182	2	1	-10921639	144.714	144	95	198	3039	25.562	2.000	0.098	1.007
ID134161	134161	124	97.039	37.545	19.377	0	182	182	2	1	-10921639	146.571	136	79	255	3078	58.539	2.000	0.361	1.328
ID134166	134166	135	60.974	41.342	25.369	0	182	182	2	1	-10921639	114.048	99	66	203	2395	40.399	2.000	0.224	1.035
ID134167	134167	149	34.531	22.496	27.053	0	182	182	2	1	-10921639	157.905	155	88	207	3316	35.834	2.000	0.094	0.759
ID134164	134164	142	72.646	17.099	24.239	0	182	182	2	1	-10921639	213.190	211	125	255	4477	39.241	4.800	0.182	1.677
ID134165	134165	137	35.062	26.128	24.542	0	182	182	2	1	-10921639	157.619	151	121	235	3310	32.264	7.600	0.055	0.509
ID134170	134170	144	36.770	24.981	31.276	0	182	182	2	1	-10921639	119.810	118	69	192	2516	29.619	2.000	0.086	0.643
ID134171	134171	138	87.016	35.214	32.281	0	182	182	2	1	-10921639	124.857	90	69	255	2622	58.485	2.000	0.251	0.857
ID134168	134168	110	54.158	36.283	26.590	0	182	182	2	1	-10921639	128.429	114	75	229	2697	39.112	2.000	0.145	0.830
ID134169	134169	120	35.674	11.272	29.804	0	182	182	2	1	-10921639	72.952	73	28	129	1532	29.792	2.000	0.186	0.768
ID134174	134174	150	34.190	21.000	41.000	0	182	182	2	1	-10921639	69.810	65	36	105	1466	20.046	4.800	0.251	1.397
ID134172	134172	129	62.645	28.618	35.158	0	182	182	2	1	-10921639	131.000	123	84	229	2751	38.669	2.000	0.199	1.125
ID134173	134173	151	34.910	42.639	34.733	0	182	182	2	1	-10921639	42.905	36	12	129	901	29.426	2.000	0.271	0.623
ID134247	134247	147	88.162	24.755	5.384	0	183	183	2	1	-10921639	101.952	77	38	255	2141	64.931	2.000	0.351	0.816
ID134250	134250	112	33.840	20.050	17.689	0	183	183	2	1	-10921639	144.095	140	95	188	3026	25.911	2.000	0.086	0.880
ID134251	134251	124	101.376	37.291	19.243	0	183	183	2	1	-10921639	161.810	146	86	255	3398	58.247	2.000	0.306	1.303
ID134248	134248	146	28.027	38.730	7.146	0	183	183	2	1	-10921639	45.762	41	21	86	961	17.796	2.000	0.347	1.325
ID134249	134249	131	52.212	28.263	14.234	0	183	183	2	1	-10921639	139.714	133	75	235	2934	40.122	2.000	0.133	0.815
ID134254	134254	142	72.686	17.583	24.681	0	183	183	2	1	-10921639	208.333	222	129	255	4375	41.256	4.800	0.188	1.597
ID134255	134255	137	35.032	26.223	24.618	0	183	183	2	1	-10921639	166.143	157	127	237	3489	32.175	7.600	0.056	0.547
ID134252	134252	132	73.368	13.295	20.241	0	183	183	2	1	-10921639	156.476	166	62	255	3286	55.937	2.000	0.211	0.973
ID134253	134253	136	59.377	29.436	21.877	0	183	183	2	1	-10921639	184.619	177	138	255	3877	39.879	7.600	0.106	0.890
ID134258	134258	None	35.250	8.783	27.070	0	183	183	2	1	-10921639	89.476	90	54	159	1879	26.728	7.600	0.140	0.823
ID134259	134259	149	55.108	22.590	27.209	0	183	183	2	1	-10921639	172.762	166	114	237	3628	37.547	2.000	0.128	1.041
ID134256	134256	135	70.663	40.880	25.463	0	183	183	2	1	-10921639	123.619	123	58	226	2596	51.315	2.000	0.224	0.882
ID134257	134257	110	49.380	36.194	26.177	0	183	183	2	1	-10921639	135.238	118	95	246	2840	37.000	2.000	0.094	0.629
ID134262	134262	151	27.957	42.512	34.143	0	183	183	2	1	-10921639	44.000	34	19	101	924	24.914	2.000	0.203	0.596
ID134263	134263	129	76.972	28.447	34.912	0	183	183	2	1	-10921639	153.952	142	92	255	3233	48.438	2.000	0.215	1.127
ID134260	134260	120	31.111	11.743	29.402	0	183	183	2	1	-10921639	81.429	82	38	140	1710	27.221	7.600	0.128	0.681
ID134261	134261	138	91.174	34.580	31.753	0	183	183	2	1	-10921639	137.762	129	38	255	2893	69.199	2.000	0.262	0.828
ID134264	134264	150	55.883	21.000	41.000	0	183	183	2	1	-10921639	90.190	73	56	181	1894	33.099	2.000	0.295	1.243
ID134214	134214	131	61.525	28.209	14.272	0	184	184	2	1	-10921639	146.571	144	71	255	3078	46.829	7.600	0.150	0.815
ID134215	134215	112	28.331	19.726	17.854	0	184	184	2	1	-10921639	140.048	136	101	179	2941	24.151	2.000	0.057	0.626
ID134213	134213	147	108.274	24.595	5.172	0	184	184	2	1	-10921639	114.524	88	34	255	2405	73.360	2.000	0.444	0.960
ID134218	134218	136	54.726	29.153	21.805	0	184	184	2	1	-10921639	178.762	170	127	255	3754	38.173	2.000	0.097	0.827
ID134219	134219	142	70.231	17.728	24.518	0	184	184	2	1	-10921639	212.524	231	118	255	4463	44.784	4.800	0.175	1.417
ID134216	134216	132	76.896	13.315	20.128	0	184	184	2	1	-10921639	158.238	164	66	255	3323	56.690	2.000	0.213	0.982
ID134217	134217	124	92.007	36.694	19.536	0	184	184	2	1	-10921639	153.143	140	73	255	3216	58.231	2.000	0.277	1.141
ID134222	134222	110	43.600	35.621	25.768	0	184	184	2	1	-10921639	139.810	125	99	246	2936	38.105	2.000	0.069	0.474
ID134223	134223	149	44.263	22.624	27.590	0	184	184	2	1	-10921639	152.381	144	88	239	3200	42.657	2.000	0.094	0.611
ID134220	134220	137	28.030	25.830	24.688	0	184	184	2	1	-10921639	161.952	155	112	220	3401	25.767	7.600	0.042	0.508
ID134221	134221	135	71.461	40.392	25.317	0	184	184	2	1	-10921639	135.714	131	71	242	2850	47.770	2.000	0.198	0.940
ID134226	134226	129	76.949	28.299	34.780	0	184	184	2	1	-10921639	144.571	127	75	255	3036	50.799	2.000	0.233	1.075
ID134224	134224	120	32.899	11.664	28.525	0	184	184	2	1	-10921639	79.476	75	30	155	1669	34.470	7.600	0.135	0.550
ID134225	134225	138	86.931	34.097	31.239	0	184	184	2	1	-10921639	146.143	129	79	255	3069	54.458	2.000	0.231	1.006
ID134287	134287	147	99.664	24.515	5.028	0	185	185	2	1	-10921639	106.190	90	28	255	2230	70.270	2.000	0.414	0.886
ID134290	134290	152	41.067	22.014	15.634	0	185	185	2	1	-10921639	163.048	170	114	211	3424	28.916	2.000	0.094	0.973
ID134291	134291	124	84.985	35.434	19.407	0	185	185	2	1	-10921639	150.476	144	51	255	3160	62.409	2.000	0.230	0.903
ID134288	134288	None	31.090	16.281	13.242	0	185	185	2	1	-10921639	105.952	103	71	181	2225	24.713	4.800	0.148	1.107
ID134289	134289	131	47.067	28.472	14.703	0	185	185	2	1	-10921639	159.952	157	92	216	3359	31.789	7.600	0.149	1.308
ID134294	134294	142	67.306	18.163	25.031	0	185	185	2	1	-10921639	214.238	218	136	255	4499	35.845	7.600	0.170	1.734
ID134295	134295	137	31.387	25.798	24.527	0	185	185	2	1	-10921639	171.000	170	127	246	3591	31.391	7.600	0.058	0.593
ID134292	134292	132	85.804	13.735	20.310	0	185	185	2	1	-10921639	175.429	172	90	255	3684	54.149	2.000	0.224	1.186
ID134293	134293	136	50.439	29.321	21.521	0	185	185	2	1	-10921639	181.571	170	127	255	3813	35.693	7.600	0.093	0.870
ID134298	134298	120	39.306	10.572	26.616	0	185	185	2	1	-10921639	110.238	116	45	149	2315	29.257	4.800	0.190	1.201
ID134299	134299	149	36.027	22.465	27.554	0	185	185	2	1	-10921639	156.429	162	64	220	3285	47.106	7.600	0.077	0.477
ID134296	134296	135	78.049	39.652	25.133	0	185	185	2	1	-10921639	131.238	121	54	255	2756	54.605	2.000	0.248	0.956
ID134297	134297	110	44.381	34.909	25.641	0	185	185	2	1	-10921639	137.190	127	86	233	2881	39.319	2.000	0.076	0.491
ID134302	134302	151	27.702	43.335	32.840	0	185	185	2	1	-10921639	39.048	32	8	88	820	22.524	2.000	0.223	0.633
ID134303	134303	129	53.228	28.137	34.342	0	185	185	2	1	-10921639	132.905	125	90	216	2791	33.119	2.000	0.146	1.024
ID134300	134300	None	28.639	24.833	31.256	0	185	185	2	1	-10921639	128.000	127	82	205	2688	29.730	7.600	0.033	0.278
ID134301	134301	138	80.284	33.316	30.795	0	185	185	2	1	-10921639	145.571	131	64	255	3057	54.716	2.000	0.211	0.925
ID134322	134322	152	33.839	23.197	12.942	0	186	186	2	1	-10921639	137.333	140	90	198	2884	29.944	2.000	0.094	0.791
ID134323	134323	131	46.737	28.235	14.620	0	186	186	2	1	-10921639	147.095	140	75	222	3089	36.122	7.600	0.121	0.878
ID134321	134321	147	94.813	24.504	5.499	0	186	186	2	1	-10921639	112.000	97	36	255	2352	69.168	2.000	0.430	0.974
ID134326	134326	136	31.409	30.526	21.405	0	186	186	2	1	-10921639	168.190	164	131	220	3532	27.478	7.600	0.075	0.853
ID134327	134327	142	66.037	17.903	24.771	0	186	186	2	1	-10921639	215.238	218	131	255	4520	39.658	7.600	0.153	1.436
ID134324	134324	132	80.432	13.866	20.255	0	186	186	2	1	-10921639	176.095	172	97	255	3698	52.869	2.000	0.213	1.170
ID134325	134325	124	74.458	34.916	19.539	0	186	186	2	1	-10921639	145.524	136	60	255	3056	54.094	2.000	0.179	0.817
ID134330	134330	120	54.429	10.980	26.569	0	186	186	2	1	-10921639	115.571	118	47	190	2427	41.393	4.800	0.224	1.023
ID134331	134331	149	62.222	21.940	27.189	0	186	186	2	1	-10921639	190.476	194	125	255	4000	39.017	2.000	0.126	1.090
ID134328	134328	110	35.371	34.451	25.548	0	186	186	2	1	-10921639	144.143	136	101	224	3027	35.633	2.000	0.071	0.535
ID134329	134329	135	74.192	38.850	24.907	0	186	186	2	1	-10921639	131.857	121	62	255	2769	52.693	2.000	0.210	0.869
ID134334	134334	129	55.471	28.305	34.164	0	186	186	2	1	-10921639	120.524	110	77	207	2531	33.616	2.000	0.179	1.087
ID134335	134335	153	39.940	6.000	41.000	0	186	186	2	1	-10921639	59.000	47	34	144	1239	25.585	2.000	0.280	1.009
ID134332	134332	138	73.368	33.007	30.498	0	186	186	2	1	-10921639	140.952	125	82	255	2960	47.900	2.000	0.207	1.010
ID134333	134333	151	34.610	44.289	32.228	0	186	186	2	1	-10921639	38.000	28	17	105	798	25.002	2.000	0.307	0.714
ID134306	134306	152	43.464	22.976	13.312	0	187	187	2	1	-10921639	152.524	149	77	220	3203	38.518	2.000	0.122	0.862
ID134307	134307	131	46.837	28.053	15.034	0	187	187	2	1	-10921639	148.333	162	73	229	3115	40.077	7.600	0.110	0.735
ID134304	134304	147	97.960	24.510	5.472	0	187	187	2	1	-10921639	113.476	101	32	255	2383	71.661	2.000	0.415	0.929
ID134305	134305	None	30.956	43.053	6.013	0	187	187	2	1	-10921639	39.381	34	15	92	827	19.237	2.000	0.349	1.059
ID134310	134310	136	47.652	29.162	21.630	0	187	187	2	1	-10921639	187.190	183	110	255	3931	38.331	2.000	0.086	0.770
ID134311	134311	110	50.869	34.651	25.228	0	187	187	2	1	-10921639	161.286	149	110	255	3387	40.174	2.000	0.090	0.660
ID134308	134308	124	77.648	34.118	19.400	0	187	187	2	1	-10921639	152.476	153	56	255	3202	65.075	7.600	0.194	0.762
ID134309	134309	132	76.018	14.273	20.491	0	187	187	2	1	-10921639	176.095	183	75	255	3698	58.562	2.000	0.203	1.017
ID134314	134314	120	59.411	11.800	26.869	0	187	187	2	1	-10921639	133.524	131	56	209	2804	41.370	4.800	0.215	1.143
ID134315	134315	149	62.578	21.965	27.617	0	187	187	2	1	-10921639	191.095	209	88	255	4013	53.694	2.000	0.145	0.902
ID134312	134312	135	65.846	38.327	24.946	0	187	187	2	1	-10921639	139.667	142	64	233	2933	46.526	2.000	0.180	0.914
ID134313	134313	142	64.063	18.187	25.641	0	187	187	2	1	-10921639	208.524	248	73	255	4379	62.223	2.000	0.134	0.792
ID134318	134318	None	27.904	14.018	34.186	0	187	187	2	1	-10921639	52.762	47	32	95	1108	17.547	2.000	0.204	1.018
ID134319	134319	129	46.103	27.824	33.671	0	187	187	2	1	-10921639	110.143	114	56	179	2313	35.181	7.600	0.170	0.912
ID134316	134316	138	55.952	32.501	29.652	0	187	187	2	1	-10921639	114.905	110	38	246	2413	57.707	2.000	0.127	0.447
ID134317	134317	151	39.327	44.735	31.591	0	187	187	2	1	-10921639	38.857	34	10	131	816	30.887	2.000	0.394	0.711
ID134320	134320	153	46.800	6.000	41.000	0	187	187	2	1	-10921639	84.333	80	47	138	1771	30.913	2.000	0.292	1.235
ID134354	134354	131	60.125	28.118	15.958	0	188	188	2	1	-10921639	182.190	188	88	255	3826	43.932	2.000	0.146	1.055
ID134355	134355	None	37.011	19.830	17.419	0	188	188	2	1	-10921639	161.857	157	125	224	3399	30.075	7.600	0.093	0.918
ID134352	134352	147	89.449	24.797	5.814	0	188	188	2	1	-10921639	113.810	105	47	255	2390	55.622	2.000	0.335	1.026
ID134353	134353	152	50.403	22.822	14.447	0	188	188	2	1	-10921639	170.143	175	112	235	3573	37.448	2.000	0.124	1.002
ID134358	134358	136	44.409	29.473	21.178	0	188	188	2	1	-10921639	195.143	196	140	255	4098	31.577	2.000	0.084	0.953
ID134359	134359	110	44.027	34.206	24.856	0	188	188	2	1	-10921639	147.048	142	97	255	3088	38.346	2.000	0.054	0.392
ID134356	134356	124	69.181	33.508	19.359	0	188	188	2	1	-10921639	143.143	142	49	255	3006	71.792	2.000	0.160	0.551
ID134357	134357	132	75.527	14.523	20.708	0	188	188	2	1	-10921639	192.190	196	123	255	4036	42.188	2.000	0.186	1.431
ID134362	134362	120	56.138	12.393	26.888	0	188	188	2	1	-10921639	120.333	118	41	209	2527	49.923	2.000	0.195	0.787
ID134363	134363	138	57.806	31.820	28.984	0	188	188	2	1	-10921639	124.476	121	60	255	2614	45.690	2.000	0.131	0.631
ID134360	134360	135	66.208	37.808	24.875	0	188	188	2	1	-10921639	116.095	110	51	255	2438	52.837	2.000	0.162	0.611
ID134361	134361	142	63.978	18.652	25.731	0	188	188	2	1	-10921639	224.190	246	97	255	4708	48.168	4.800	0.150	1.215
ID134366	134366	153	37.864	5.000	41.000	0	188	188	2	1	-10921639	82.333	82	56	127	1729	22.419	4.800	0.291	1.654
ID134364	134364	151	38.415	45.318	29.864	0	188	188	2	1	-10921639	39.333	25	17	116	826	27.240	2.000	0.365	0.772
ID134365	134365	129	49.363	27.443	33.089	0	188	188	2	1	-10921639	124.667	127	71	188	2618	32.871	7.600	0.171	1.110
ID134402	134402	152	61.916	22.927	14.943	0	189	189	2	1	-10921639	173.048	170	112	255	3634	37.549	2.000	0.137	1.109
ID134403	134403	131	50.153	28.073	16.535	0	189	189	2	1	-10921639	185.190	188	129	252	3889	32.191	2.000	0.112	1.157
ID134401	134401	147	98.785	24.896	6.151	0	189	189	2	1	-10921639	127.048	108	62	255	2668	57.325	2.000	0.367	1.189
ID134406	134406	136	43.999	29.481	21.152	0	189	189	2	1	-10921639	197.667	196	153	255	4151	32.096	2.000	0.072	0.832
ID134407	134407	110	30.608	34.000	24.000	0	189	189	2	1	-10921639	159.714	159	121	216	3354	26.416	2.000	0.061	0.697
ID134404	134404	124	73.991	33.214	19.339	0	189	189	2	1	-10921639	160.857	164	56	255	3378	64.969	2.000	0.156	0.669
ID134405	134405	132	67.782	14.793	20.978	0	189	189	2	1	-10921639	187.190	192	116	248	3931	40.556	7.600	0.183	1.427
ID134410	134410	120	72.859	12.531	26.709	0	189	189	2	1	-10921639	130.524	129	36	255	2741	59.311	2.000	0.180	0.670
ID134411	134411	149	41.723	22.049	27.364	0	189	189	2	1	-10921639	189.524	185	110	255	3980	32.183	4.800	0.108	1.146
ID134408	134408	135	69.753	37.235	24.978	0	189	189	2	1	-10921639	138.000	138	75	239	2898	48.449	2.000	0.210	0.988
ID134409	134409	142	66.749	18.481	25.786	0	189	189	2	1	-10921639	205.571	226	95	255	4317	57.651	4.800	0.148	0.921
ID134414	134414	129	46.992	27.194	32.615	0	189	189	2	1	-10921639	113.143	108	51	179	2376	39.615	2.000	0.169	0.824
ID134415	134415	153	43.332	4.096	38.632	0	189	189	2	1	-10921639	66.762	58	36	159	1402	31.750	2.000	0.205	0.714
ID134412	134412	138	43.393	31.278	28.231	0	189	189	2	1	-10921639	127.381	125	79	190	2675	32.307	2.000	0.105	0.748
ID134413	134413	151	50.320	45.775	29.094	0	189	189	2	1	-10921639	47.190	36	15	149	991	34.924	2.000	0.428	0.810
ID134416	134416	154	36.466	21.000	41.000	0	189	189	2	1	-10921639	90.238	88	54	168	1895	29.951	7.600	0.180	0.918
ID134400	134400	154	60.101	21.000	41.000	0	190	190	2	1	-10921639	100.381	88	58	209	2108	42.060	2.000	0.243	0.933
ID134386	134386	152	31.657	22.681	15.324	0	190	190	2	1	-10921639	169.286	168	110	220	3555	25.489	4.800	0.091	1.106
ID134387	134387	155	43.763	19.365	16.265	0	190	190	2	1	-10921639	134.333	138	62	205	2821	44.359	2.000	0.112	0.608
ID134385	134385	147	85.997	24.730	6.774	0	190	190	2	1	-10921639	121.905	114	47	255	2560	51.443	2.000	0.315	1.135
ID134390	134390	132	60.990	14.660	20.847	0	190	190	2	1	-10921639	181.524	181	99	233	3812	37.220	4.800	0.163	1.365
ID134391	134391	110	67.274	34.242	23.968	0	190	190	2	1	-10921639	184.952	196	101	250	3884	45.187	7.600	0.161	1.134
ID134388	134388	131	55.445	28.521	16.543	0	190	190	2	1	-10921639	197.095	207	82	255	4139	51.553	2.000	0.102	0.705
ID134389	134389	124	60.621	32.482	19.666	0	190	190	2	1	-10921639	209.190	216	116	255	4393	42.944	7.600	0.148	1.257
ID134394	134394	120	80.504	12.619	26.677	0	190	190	2	1	-10921639	132.952	123	45	255	2792	63.632	2.000	0.212	0.730
ID134395	134395	149	38.513	21.990	27.548	0	190	190	2	1	-10921639	165.429	177	84	229	3474	44.656	7.600	0.099	0.666
ID134392	134392	135	63.952	36.558	25.428	0	190	190	2	1	-10921639	129.524	118	54	239	2720	57.783	2.000	0.161	0.622
ID134393	134393	142	61.928	18.503	25.534	0	190	190	2	1	-10921639	209.476	224	101	255	4399	48.652	4.800	0.148	1.109
ID134398	134398	129	37.390	26.633	32.179	0	190	190	2	1	-10921639	111.476	116	60	164	2341	31.298	4.800	0.155	0.958
ID134399	134399	None	27.109	23.761	37.665	0	190	190	2	1	-10921639	74.571	75	41	127	1566	24.211	7.600	0.096	0.538
ID134396	134396	138	31.733	30.831	28.096	0	190	190	2	1	-10921639	115.333	112	62	172	2422	30.712	2.000	0.065	0.455
ID134397	134397	151	43.463	45.253	29.700	0	190	190	2	1	-10921639	44.524	32	15	131	935	30.902	2.000	0.388	0.805
ID134338	134338	131	61.687	28.239	16.111	0	191	191	2	1	-10921639	198.762	207	95	255	4174	49.572	2.000	0.133	0.944
ID134339	134339	155	50.511	19.451	16.949	0	191	191	2	1	-10921639	160.238	159	88	224	3365	43.567	2.000	0.137	0.889
ID134336	134336	147	83.819	24.693	7.114	0	191	191	2	1	-10921639	122.286	114	47	255	2568	53.451	2.000	0.301	1.058
ID134337	134337	152	49.019	22.599	15.550	0	191	191	2	1	-10921639	190.286	192	142	255	3996	36.779	2.000	0.082	0.784
ID134342	134342	156	41.011	25.322	23.834	0	191	191	2	1	-10921639	169.048	164	129	248	3550	32.904	2.000	0.062	0.597
ID134343	134343	135	76.013	35.884	24.987	0	191	191	2	1	-10921639	152.667	155	77	255	3206	60.108	7.600	0.223	0.926
ID134340	134340	124	64.956	31.864	19.669	0	191	191	2	1	-10921639	205.095	231	108	255	4307	55.726	7.600	0.140	0.904
ID134341	134341	132	55.053	14.643	20.721	0	191	191	2	1	-10921639	176.286	192	116	229	3702	35.268	4.800	0.153	1.327
ID134346	134346	149	44.694	21.960	27.751	0	191	191	2	1	-10921639	171.381	175	90	250	3599	45.648	2.000	0.105	0.716
ID134347	134347	138	32.863	30.916	27.818	0	191	191	2	1	-10921639	108.619	105	45	190	2281	35.712	2.000	0.074	0.421
ID134344	134344	142	62.816	18.519	25.607	0	191	191	2	1	-10921639	210.000	220	92	255	4410	47.157	2.000	0.145	1.130
ID134345	134345	120	78.078	12.558	26.692	0	191	191	2	1	-10921639	133.238	131	45	255	2798	60.115	2.000	0.212	0.776
ID134350	134350	None	32.499	2.966	36.892	0	191	191	2	1	-10921639	63.667	60	38	123	1337	22.477	2.000	0.203	0.956
ID134351	134351	154	76.513	21.000	41.000	0	191	191	2	1	-10921639	123.238	101	79	220	2588	40.326	2.000	0.316	1.469
ID134348	134348	151	52.243	44.844	30.632	0	191	191	2	1	-10921639	48.333	36	19	172	1015	38.380	2.000	0.442	0.772
ID134349	134349	129	48.227	25.843	31.688	0	191	191	2	1	-10921639	116.714	112	47	198	2451	41.318	2.000	0.185	0.880
ID134370	134370	131	59.112	27.952	15.834	0	192	192	2	1	-10921639	188.048	205	95	255	3949	47.865	7.600	0.130	0.905
ID134371	134371	155	46.432	19.363	17.332	0	192	192	2	1	-10921639	147.095	146	79	211	3089	40.056	2.000	0.138	0.892
ID134368	134368	147	60.786	24.250	7.331	0	192	192	2	1	-10921639	111.381	99	64	188	2339	38.200	2.000	0.256	1.190
ID134369	134369	152	31.339	22.516	15.451	0	192	192	2	1	-10921639	157.048	157	90	207	3298	28.389	2.000	0.076	0.781
ID134374	134374	157	29.165	41.916	22.681	0	192	192	2	1	-10921639	50.810	47	15	101	1067	22.796	2.000	0.219	0.801
ID134375	134375	156	49.594	25.098	24.041	0	192	192	2	1	-10921639	177.381	168	131	237	3725	33.085	2.000	0.094	0.925
ID134372	134372	124	74.152	31.195	20.018	0	192	192	2	1	-10921639	224.762	242	138	255	4720	36.455	7.600	0.197	2.026
ID134373	134373	132	40.810	14.666	20.840	0	192	192	2	1	-10921639	162.333	157	118	216	3409	25.858	4.800	0.137	1.517
ID134378	134378	120	82.527	12.930	26.589	0	192	192	2	1	-10921639	132.952	127	43	255	2792	65.410	2.000	0.237	0.780
ID134379	134379	138	31.696	30.546	27.312	0	192	192	2	1	-10921639	121.476	127	51	179	2551	36.006	7.600	0.076	0.477
ID134376	134376	135	80.617	35.673	24.995	0	192	192	2	1	-10921639	140.143	127	60	255	2943	62.994	2.000	0.228	0.827
ID134377	134377	142	62.126	18.851	26.002	0	192	192	2	1	-10921639	191.571	198	97	250	4023	43.834	2.000	0.140	1.071
ID134382	134382	151	36.378	44.311	31.887	0	192	192	2	1	-10921639	44.952	36	17	110	944	23.741	2.000	0.347	0.975
ID134383	134383	None	29.121	23.916	36.817	0	192	192	2	1	-10921639	71.095	71	30	159	1493	29.555	2.000	0.077	0.345
ID134380	134380	149	32.216	22.223	27.821	0	192	192	2	1	-10921639	159.571	168	84	231	3351	40.915	7.600	0.071	0.514
ID134381	134381	129	50.270	25.604	31.429	0	192	192	2	1	-10921639	125.952	127	60	188	2645	36.276	2.000	0.193	1.124
ID134384	134384	154	102.327	21.000	41.000	0	192	192	2	1	-10921639	143.095	123	75	255	3005	53.725	2.000	0.397	1.514
ID134367	134367	158	34.033	41.582	5.673	0	192	192	2	1	-10921639	44.524	43	17	110	935	24.949	2.000	0.334	0.894
ID134432	134432	151	43.527	44.034	33.025	0	193	193	2	1	-10921639	47.238	41	17	127	992	27.796	2.000	0.376	0.929
ID134433	134433	154	77.436	21.384	39.976	0	193	193	2	1	-10921639	148.143	136	47	255	3111	65.855	4.800	0.289	1.010
ID134418	134418	147	57.035	24.240	7.009	0	193	193	2	1	-10921639	109.952	103	69	181	2309	35.751	2.000	0.223	1.122
ID134419	134419	159	29.222	42.954	8.658	0	193	193	2	1	-10921639	41.667	34	12	99	875	22.048	2.000	0.258	0.776
ID134417	134417	158	27.564	41.200	5.216	0	193	193	2	1	-10921639	40.667	34	15	88	854	20.180	7.600	0.319	0.976
ID134422	134422	131	58.346	27.888	16.813	0	193	193	2	1	-10921639	225.381	244	125	255	4733	39.983	4.800	0.144	1.415
ID134423	134423	132	39.159	14.233	20.305	0	193	193	2	1	-10921639	131.286	142	73	196	2757	40.572	2.000	0.131	0.747
ID134420	134420	152	35.455	23.227	13.687	0	193	193	2	1	-10921639	154.857	157	86	216	3252	33.643	2.000	0.103	0.858
ID134421	134421	155	69.017	19.156	17.502	0	193	193	2	1	-10921639	175.762	177	97	255	3691	47.413	2.000	0.154	0.990
ID134426	134426	156	31.984	24.856	24.138	0	193	193	2	1	-10921639	167.286	164	129	229	3513	26.422	2.000	0.044	0.538
ID134427	134427	142	64.696	18.293	25.295	0	193	193	2	1	-10921639	220.857	231	140	255	4638	33.613	4.800	0.169	1.903
ID134424	134424	124	63.740	30.879	19.808	0	193	193	2	1	-10921639	228.476	255	127	255	4798	46.656	7.600	0.161	1.361
ID134425	134425	157	32.120	41.167	22.191	0	193	193	2	1	-10921639	53.524	51	19	101	1124	23.487	2.000	0.239	0.880
ID134430	134430	138	29.770	30.169	27.264	0	193	193	2	1	-10921639	120.000	123	54	183	2520	31.926	2.000	0.055	0.389
ID134431	134431	129	53.889	25.384	31.033	0	193	193	2	1	-10921639	118.476	123	45	207	2488	40.511	2.000	0.166	0.834
ID134428	134428	135	79.079	35.037	24.577	0	193	193	2	1	-10921639	153.952	153	49	255	3233	64.749	2.000	0.248	0.946
ID134429	134429	120	77.867	12.787	26.415	0	193	193	2	1	-10921639	156.762	144	79	255	3292	50.639	2.000	0.215	1.094
ID134434	134434	158	36.815	41.677	4.964	0	194	194	2	1	-10921639	52.190	49	19	121	1096	28.165	4.800	0.328	0.915
ID134435	134435	147	63.663	24.200	7.507	0	194	194	2	1	-10921639	118.429	108	73	216	2487	39.736	2.000	0.224	1.089
ID134438	134438	131	57.359	27.790	16.112	0	194	194	2	1	-10921639	190.000	194	88	255	3990	52.447	7.600	0.116	0.754
ID134439	134439	155	53.427	19.413	17.462	0	194	194	2	1	-10921639	153.667	157	82	250	3227	49.069	2.000	0.153	0.832
ID134436	134436	159	37.867	43.221	7.849	0	194	194	2	1	-10921639	50.476	41	21	118	1060	28.462	2.000	0.301	0.821
ID134437	134437	152	39.011	22.782	15.146	0	194	194	2	1	-10921639	160.333	159	86	226	3367	32.785	2.000	0.072	0.656
ID134442	134442	142	50.753	18.354	24.578	0	194	194	2	1	-10921639	195.714	203	110	242	4110	36.954	4.800	0.127	1.197
ID134443	134443	156	35.333	25.136	23.991	0	194	194	2	1	-10921639	165.429	159	131	229	3474	25.594	2.000	0.068	0.823
ID134440	134440	132	46.836	14.175	20.377	0	194	194	2	1	-10921639	137.714	151	64	194	2892	43.444	2.000	0.158	0.865
ID134441	134441	124	68.648	30.807	20.103	0	194	194	2	1	-10921639	219.571	255	101	255	4611	56.973	7.600	0.167	1.103
ID134446	134446	129	63.144	25.270	30.722	0	194	194	2	1	-10921639	129.524	142	36	220	2720	51.977	2.000	0.191	0.799
ID134447	134447	151	28.403	43.622	33.778	0	194	194	2	1	-10921639	41.619	36	12	79	874	19.863	2.000	0.319	1.014
ID134444	134444	135	79.641	34.656	24.495	0	194	194	2	1	-10921639	149.905	133	58	255	3148	66.917	2.000	0.250	0.895
ID134445	134445	120	77.853	13.166	26.432	0	194	194	2	1	-10921639	145.000	138	60	255	3045	52.801	2.000	0.220	0.992
ID134448	134448	154	87.215	21.365	38.995	0	194	194	2	1	-10921639	131.429	118	64	255	2760	59.967	2.000	0.243	0.858
ID134464	134464	154	90.833	21.254	38.566	0	195	195	2	1	-10921639	122.762	101	54	255	2578	63.301	2.000	0.273	0.832
ID134465	134465	160	36.032	5.000	41.000	0	195	195	2	1	-10921639	72.476	69	45	127	1522	20.834	2.000	0.249	1.386
ID134450	134450	159	36.193	43.650	7.845	0	195	195	2	1	-10921639	45.905	36	10	110	964	27.898	2.000	0.298	0.755
ID134451	134451	152	37.213	22.925	14.412	0	195	195	2	1	-10921639	156.333	162	101	218	3283	33.269	2.000	0.103	0.877
ID134449	134449	147	58.794	23.865	7.272	0	195	195	2	1	-10921639	109.857	108	64	181	2307	35.567	4.800	0.268	1.307
ID134454	134454	132	53.989	14.145	20.399	0	195	195	2	1	-10921639	147.095	159	64	226	3089	51.470	2.000	0.149	0.743
ID134455	134455	124	60.579	30.503	20.870	0	195	195	2	1	-10921639	222.000	239	99	255	4662	45.739	7.600	0.152	1.278
ID134452	134452	131	57.755	27.730	16.541	0	195	195	2	1	-10921639	218.095	229	127	255	4580	38.117	4.800	0.132	1.338
ID134453	134453	155	70.692	19.171	17.753	0	195	195	2	1	-10921639	173.238	170	92	255	3638	48.946	2.000	0.152	0.936
ID134458	134458	135	83.629	34.168	24.437	0	195	195	2	1	-10921639	167.190	170	73	255	3511	63.780	7.600	0.230	0.982
ID134459	134459	120	73.451	13.457	26.225	0	195	195	2	1	-10921639	147.286	149	43	255	3093	62.801	2.000	0.188	0.743
ID134456	134456	142	36.276	18.619	25.059	0	195	195	2	1	-10921639	207.143	213	149	248	4350	26.276	4.800	0.104	1.484
ID134457	134457	156	33.838	24.460	24.078	0	195	195	2	1	-10921639	180.143	177	136	235	3783	26.997	2.000	0.072	0.899
ID134462	134462	129	67.334	25.010	30.658	0	195	195	2	1	-10921639	136.714	138	41	235	2871	57.173	2.000	0.189	0.759
ID134463	134463	151	28.759	43.745	34.935	0	195	195	2	1	-10921639	41.524	41	17	75	872	17.688	2.000	0.303	1.093
ID134460	134460	None	38.814	18.815	25.558	0	195	195	2	1	-10921639	186.333	203	101	244	3913	42.426	2.000	0.075	0.616
ID134461	134461	None	27.939	22.295	27.771	0	195	195	2	1	-10921639	170.762	175	116	224	3586	34.818	7.600	0.067	0.612
ID134466	134466	159	47.278	44.106	7.454	0	196	196	2	1	-10921639	61.619	56	17	129	1294	32.611	2.000	0.366	1.012
ID134467	134467	147	51.066	24.050	7.616	0	196	196	2	1	-10921639	105.476	99	60	190	2215	31.125	2.000	0.196	1.112
ID134470	134470	132	58.773	14.144	20.897	0	196	196	2	1	-10921639	168.762	168	88	235	3544	40.421	3.200	0.174	1.239
ID134471	134471	124	62.866	30.111	20.775	0	196	196	2	1	-10921639	230.905	244	177	255	4849	27.379	7.600	0.162	2.357
ID134468	134468	131	55.835	27.605	16.241	0	196	196	2	1	-10921639	199.714	216	110	255	4194	51.357	2.000	0.122	0.846
ID134469	134469	155	72.361	19.181	17.543	0	196	196	2	1	-10921639	177.238	177	108	255	3722	45.055	2.000	0.164	1.107
ID134474	134474	135	80.814	33.631	24.201	0	196	196	2	1	-10921639	154.952	144	77	255	3254	65.908	2.000	0.234	0.892
ID134475	134475	120	64.465	13.637	26.000	0	196	196	2	1	-10921639	138.238	140	47	255	2903	55.936	2.000	0.127	0.558
ID134472	134472	142	36.667	18.848	24.301	0	196	196	2	1	-10921639	196.619	205	166	220	4129	16.360	4.800	0.115	2.479
ID134473	134473	156	28.358	24.861	23.869	0	196	196	2	1	-10921639	160.048	155	123	224	3361	26.460	2.000	0.028	0.324
ID134478	134478	154	95.306	21.186	38.370	0	196	196	2	1	-10921639	128.333	112	66	255	2695	63.267	2.000	0.319	0.981
ID134479	134479	160	27.587	6.000	41.000	0	196	196	2	1	-10921639	78.762	71	56	110	1654	16.248	7.600	0.181	1.487
ID134476	134476	129	71.176	25.283	30.210	0	196	196	2	1	-10921639	152.000	149	66	255	3192	46.136	2.000	0.214	1.160
ID134477	134477	162	31.882	2.008	35.094	0	196	196	2	1	-10921639	59.619	51	28	133	1252	27.152	2.000	0.093	0.375
ID134498	134498	147	43.580	23.785	7.636	0	197	197	2	1	-10921639	94.714	92	47	172	1989	29.181	2.000	0.174	0.964
ID134499	134499	131	59.364	27.825	16.404	0	197	197	2	1	-10921639	185.095	179	105	255	3887	45.542	4.800	0.145	1.029
ID134497	134497	159	63.486	44.521	6.776	0	197	197	2	1	-10921639	70.810	58	12	222	1487	51.686	2.000	0.346	0.704
ID134502	134502	124	71.978	30.267	21.153	0	197	197	2	1	-10921639	227.000	233	181	255	4767	26.907	4.800	0.187	2.658
ID134503	134503	142	58.255	18.309	24.243	0	197	197	2	1	-10921639	208.952	205	136	255	4388	31.057	4.800	0.145	1.706
ID134500	134500	155	65.301	19.141	17.528	0	197	197	2	1	-10921639	161.810	151	95	255	3398	45.582	2.000	0.149	0.918
ID134501	134501	132	57.207	13.808	20.930	0	197	197	2	1	-10921639	163.048	168	82	229	3424	38.925	2.000	0.161	1.160
ID134506	134506	120	51.741	13.085	25.157	0	197	197	2	1	-10921639	146.524	157	58	246	3077	45.871	3.200	0.152	0.842
ID134507	134507	161	33.061	22.630	27.411	0	197	197	2	1	-10921639	163.524	164	116	242	3434	30.823	7.600	0.040	0.410
ID134504	134504	156	36.821	24.699	23.746	0	197	197	2	1	-10921639	163.381	157	116	255	3431	33.470	2.000	0.049	0.455
ID134505	134505	135	79.607	33.321	24.042	0	197	197	2	1	-10921639	156.286	151	75	255	3282	63.508	2.000	0.201	0.825
ID134510	134510	162	35.108	2.251	34.302	0	197	197	2	1	-10921639	56.095	45	32	131	1178	28.249	2.000	0.163	0.556
ID134511	134511	154	82.162	21.128	38.069	0	197	197	2	1	-10921639	111.952	86	64	255	2351	51.916	2.000	0.285	0.957
ID134508	134508	163	31.177	6.811	27.946	0	197	197	2	1	-10921639	48.381	41	23	114	1016	22.533	2.000	0.201	0.718
ID134509	134509	129	53.594	25.013	30.346	0	197	197	2	1	-10921639	138.143	138	56	222	2901	40.569	7.600	0.181	1.046
ID134496	134496	154	78.827	21.014	37.982	0	198	198	2	1	-10921639	110.524	92	60	248	2321	49.070	2.000	0.260	0.929
ID134482	134482	164	29.193	46.368	12.099	0	198	198	2	1	-10921639	41.095	34	21	75	863	18.412	2.000	0.350	1.158
ID134483	134483	None	33.976	22.943	15.183	0	198	198	2	1	-10921639	163.143	166	103	216	3426	28.883	2.000	0.082	0.858
ID134480	134480	159	59.763	44.859	5.945	0	198	198	2	1	-10921639	72.762	62	23	168	1528	38.369	2.000	0.389	1.062
ID134481	134481	147	55.679	24.277	8.064	0	198	198	2	1	-10921639	93.286	86	51	179	1959	37.350	2.000	0.236	0.955
ID134486	134486	132	51.268	14.046	20.769	0	198	198	2	1	-10921639	168.048	170	82	224	3529	37.531	3.200	0.134	1.060
ID134487	134487	124	71.754	30.220	21.045	0	198	198	2	1	-10921639	228.143	235	179	255	4791	28.061	4.800	0.184	2.530
ID134484	134484	131	54.099	27.874	16.224	0	198	198	2	1	-10921639	187.000	200	99	255	3927	43.710	4.800	0.127	0.966
ID134485	134485	155	59.065	19.085	17.903	0	198	198	2	1	-10921639	166.429	157	82	255	3495	43.716	2.000	0.119	0.809
ID134490	134490	120	56.429	12.712	24.478	0	198	198	2	1	-10921639	172.905	170	86	233	3631	41.443	2.000	0.159	1.145
ID134491	134491	142	43.346	17.879	24.709	0	198	198	2	1	-10921639	198.286	198	121	252	4164	36.175	4.800	0.102	1.019
ID134488	134488	156	35.487	24.774	24.031	0	198	198	2	1	-10921639	170.714	166	127	246	3585	33.526	2.000	0.035	0.348
ID134489	134489	135	78.022	32.819	24.061	0	198	198	2	1	-10921639	142.857	144	45	255	3000	67.853	2.000	0.182	0.649
ID134494	134494	129	55.526	25.239	29.950	0	198	198	2	1	-10921639	151.762	162	54	250	3187	48.158	7.600	0.188	0.998
ID134495	134495	162	49.086	2.287	33.993	0	198	198	2	1	-10921639	62.571	47	30	172	1314	37.813	2.000	0.191	0.531
ID134492	134492	161	43.566	22.656	27.286	0	198	198	2	1	-10921639	185.238	188	133	255	3890	30.892	7.600	0.086	0.949
ID134493	134493	163	35.009	6.931	28.508	0	198	198	2	1	-10921639	53.857	45	19	131	1131	28.421	2.000	0.212	0.663
ID134514	134514	164	31.130	46.869	11.995	0	199	199	2	1	-10921639	38.810	36	12	92	815	20.982	2.000	0.357	0.974
ID134515	134515	131	51.196	27.895	16.225	0	199	199	2	1	-10921639	166.000	183	88	255	3486	44.691	4.800	0.126	0.829
ID134512	134512	159	44.899	45.191	5.550	0	199	199	2	1	-10921639	73.810	75	32	133	1550	27.718	4.800	0.350	1.381
ID134513	134513	147	54.434	23.940	8.154	0	199	199	2	1	-10921639	84.714	84	30	190	1779	40.331	2.000	0.227	0.776
ID134518	134518	124	74.769	30.224	21.004	0	199	199	2	1	-10921639	220.286	226	172	255	4626	31.113	7.600	0.191	2.267
ID134519	134519	120	52.986	12.229	24.026	0	199	199	2	1	-10921639	152.619	170	79	242	3205	52.774	7.600	0.151	0.760
ID134516	134516	155	51.982	19.053	17.724	0	199	199	2	1	-10921639	145.905	144	95	222	3064	33.222	2.000	0.128	0.994
ID134517	134517	132	68.657	13.733	20.938	0	199	199	2	1	-10921639	171.762	170	95	250	3607	42.627	2.000	0.165	1.141
ID134522	134522	163	32.828	6.878	29.256	0	199	199	2	1	-10921639	56.905	54	32	114	1195	21.776	2.000	0.200	0.870
ID134523	134523	129	63.559	25.448	29.242	0	199	199	2	1	-10921639	160.429	159	88	255	3369	43.387	2.000	0.225	1.357
ID134520	134520	135	81.181	32.321	23.679	0	199	199	2	1	-10921639	159.810	170	64	255	3356	66.116	2.000	0.208	0.832
ID134521	134521	142	56.299	18.092	25.508	0	199	199	2	1	-10921639	178.238	190	66	255	3743	57.429	2.000	0.115	0.638
ID134524	134524	162	68.760	2.063	33.394	0	199	199	2	1	-10921639	82.381	60	30	216	1730	54.212	2.000	0.224	0.557
ID134525	134525	154	85.018	21.075	37.881	0	199	199	2	1	-10921639	116.905	99	62	255	2455	54.233	2.000	0.278	0.939
ID134592	134592	162	35.070	1.940	33.600	0	200	200	2	1	-10921639	65.238	49	25	140	1370	34.850	2.000	0.122	0.409
ID134593	134593	154	80.877	21.230	37.661	0	200	200	2	1	-10921639	120.190	99	58	250	2524	56.240	2.000	0.257	0.874
ID134578	134578	None	27.164	39.000	0.000	0	200	200	2	1	-10921639	50.714	47	26	92	1065	18.837	2.000	0.257	1.102
ID134579	134579	159	34.077	45.376	4.108	0	200	200	2	1	-10921639	69.476	62	30	133	1459	28.407	7.600	0.236	0.933
ID134582	134582	131	46.764	27.083	16.738	0	200	200	2	1	-10921639	193.476	192	155	244	4063	25.459	4.800	0.134	1.797
ID134583	134583	155	55.697	19.065	17.732	0	200	200	2	1	-10921639	158.619	157	108	244	3331	37.937	2.000	0.120	0.893
ID134580	134580	147	55.804	23.827	8.234	0	200	200	2	1	-10921639	95.476	92	32	192	2005	42.718	2.000	0.217	0.796
ID134581	134581	164	35.414	47.630	12.081	0	200	200	2	1	-10921639	48.571	43	15	105	1020	26.873	2.000	0.348	0.934
ID134586	134586	135	85.851	31.859	23.193	0	200	200	2	1	-10921639	176.381	196	45	255	3704	71.847	2.000	0.216	0.871
ID134587	134587	120	67.125	11.477	24.322	0	200	200	2	1	-10921639	142.238	118	60	255	2987	61.838	2.000	0.177	0.693
ID134584	134584	132	43.808	14.044	20.322	0	200	200	2	1	-10921639	145.810	164	54	207	3062	48.460	2.000	0.120	0.647
ID134585	134585	None	31.661	38.550	19.513	0	200	200	2	1	-10921639	43.667	34	21	103	917	24.196	2.000	0.308	0.851
ID134590	134590	163	30.919	6.843	28.879	0	200	200	2	1	-10921639	75.333	71	49	108	1582	16.073	4.800	0.202	1.577
ID134591	134591	129	53.151	25.602	28.562	0	200	200	2	1	-10921639	134.667	131	32	248	2828	63.641	2.000	0.130	0.488
ID134588	134588	None	47.516	19.586	23.614	0	200	200	2	1	-10921639	218.095	218	175	255	4580	30.927	4.800	0.111	1.406
ID134589	134589	142	48.947	16.371	24.773	0	200	200	2	1	-10921639	200.619	207	105	255	4213	43.555	4.800	0.125	1.027
ID134530	134530	131	31.780	27.752	15.826	0	201	201	2	1	-10921639	153.238	164	75	218	3218	39.552	6.360	0.072	0.520
ID134531	134531	155	38.336	19.048	17.562	0	201	201	2	1	-10921639	143.952	142	103	200	3023	27.895	2.000	0.092	0.867
ID134528	134528	164	33.458	48.150	12.588	0	201	201	2	1	-10921639	41.286	34	8	112	867	26.537	2.000	0.297	0.712
ID134529	134529	None	30.656	23.142	14.984	0	201	201	2	1	-10921639	144.429	138	110	190	3033	26.825	7.600	0.067	0.673
ID134534	134534	135	73.994	31.355	22.772	0	201	201	2	1	-10921639	192.905	198	103	255	4051	48.314	4.800	0.226	1.470
ID134535	134535	120	45.601	11.250	24.598	0	201	201	2	1	-10921639	124.238	112	75	196	2609	41.684	2.000	0.126	0.665
[truncated: 1,203 more rows]
