# Supplementary material for: Progressive enhancement of kinetic proofreading in T cell antigen discrimination from receptor activation to DAG generation
Source: eLife. 2022 Sep 20;11:e75263. doi: 10.7554/eLife.75263 (PMC9536835; doi:10.7554/eLife.75263)
Supplement: Figure 5—source data 1. — Each data table is the TrackMate ‘spot-statistics’ output of one cell over four cycles of blue-light illumination (frames 0–40, 100–140, 200–240, and 300–340, with 3 s interval between frames). We calculated the lifetime of TrackIDs that existed at the start of each period of blue-light illumination that did not last for the full period and fit the resulting lifetime distributions using custom Python scripts available at https://github.com/dbritain/KP-paper (copy archived at swh:1:rev:167fa456901903740f0f3ee6a3e5324bc45207ea, Britain, 2022). [file elife-75263-fig5-data1.zip › Fig5SourceData/ZAP/zap1/cell4.csv]

Label	ID	TRACK_ID	QUALITY	POSITION_X	POSITION_Y	POSITION_Z	POSITION_T	FRAME	RADIUS	VISIBILITY	MANUAL_COLOR	MEAN_INTENSITY	MEDIAN_INTENSITY	MIN_INTENSITY	MAX_INTENSITY	TOTAL_INTENSITY	STANDARD_DEVIATION	ESTIMATED_DIAMETER	CONTRAST	SNR
ID142187	142187	6	36.716	34.000	0.000	0	0	0	2	1	-10921639	133.381	127	85	199	2801	35.059	2.000	0.136	0.909
ID142190	142190	None	39.798	14.137	18.073	0	0	0	2	1	-10921639	153.762	150	107	228	3229	31.570	3.200	0.105	0.924
ID142191	142191	7	39.629	16.003	21.406	0	0	0	2	1	-10921639	169.571	163	124	228	3561	29.097	7.600	0.109	1.146
ID142188	142188	8	56.035	30.225	7.303	0	0	0	2	1	-10921639	175.857	170	114	248	3693	40.519	2.000	0.122	0.941
ID142189	142189	9	45.011	31.161	17.483	0	0	0	2	1	-10921639	168.857	160	127	228	3546	28.403	7.600	0.107	1.147
ID142194	142194	0	58.113	11.769	31.047	0	0	0	2	1	-10921639	201.143	192	143	255	4224	35.412	2.000	0.114	1.162
ID142195	142195	1	59.163	22.756	30.634	0	0	0	2	1	-10921639	189.190	179	137	255	3973	38.187	2.000	0.131	1.148
ID142192	142192	None	34.067	4.329	22.446	0	0	0	2	1	-10921639	101.286	98	52	166	2127	28.272	2.000	0.144	0.904
ID142193	142193	2	52.757	1.715	27.278	0	0	0	2	1	-10921639	131.762	127	65	245	2767	47.650	2.000	0.117	0.577
ID142198	142198	None	44.129	19.267	37.982	0	0	0	2	1	-10921639	163.000	156	114	251	3423	33.565	2.000	0.087	0.778
ID142199	142199	3	66.453	11.973	40.220	0	0	0	2	1	-10921639	181.905	176	130	255	3820	40.701	2.000	0.139	1.088
ID142196	142196	4	50.145	9.578	36.274	0	0	0	2	1	-10921639	181.381	179	140	255	3809	36.865	2.000	0.089	0.808
ID142197	142197	5	50.545	29.071	36.387	0	0	0	2	1	-10921639	160.857	153	117	232	3378	30.403	2.000	0.120	1.130
ID142210	142210	None	29.893	21.659	15.507	0	1	1	2	1	-10921639	144.571	140	120	186	3036	19.369	4.800	0.086	1.188
ID142211	142211	9	54.845	31.037	17.465	0	1	1	2	1	-10921639	178.095	170	134	255	3740	32.792	2.000	0.139	1.327
ID142208	142208	8	39.477	30.691	7.901	0	1	1	2	1	-10921639	158.000	153	107	222	3318	29.895	6.368	0.096	0.925
ID142209	142209	None	32.961	10.985	14.868	0	1	1	2	1	-10921639	96.714	104	52	143	2031	27.623	2.000	0.123	0.765
ID142214	142214	10	45.094	0.712	29.328	0	1	1	2	1	-10921639	137.429	137	65	189	2886	39.556	4.800	0.171	1.016
ID142215	142215	1	61.231	22.444	30.324	0	1	1	2	1	-10921639	183.667	189	120	255	3857	45.918	2.000	0.124	0.885
ID142212	142212	7	38.350	16.475	21.494	0	1	1	2	1	-10921639	179.905	179	143	241	3778	26.283	4.800	0.113	1.394
ID142213	142213	2	35.443	2.782	25.345	0	1	1	2	1	-10921639	104.905	94	65	160	2203	32.805	2.000	0.127	0.722
ID142218	142218	5	58.137	28.829	36.425	0	1	1	2	1	-10921639	177.286	170	134	255	3723	36.561	2.000	0.119	1.029
ID142219	142219	3	51.046	12.253	40.216	0	1	1	2	1	-10921639	173.952	163	134	235	3653	29.595	2.000	0.121	1.273
ID142216	142216	0	52.624	11.852	31.104	0	1	1	2	1	-10921639	197.619	186	143	255	4150	36.782	3.200	0.113	1.092
ID142217	142217	4	38.736	9.161	35.836	0	1	1	2	1	-10921639	173.857	173	120	245	3651	27.650	4.800	0.111	1.261
ID142220	142220	77	36.828	22.232	40.644	0	1	1	2	1	-10921639	145.238	134	101	202	3050	29.742	2.000	0.083	0.751
ID142206	142206	6	46.700	36.000	0.000	0	1	1	2	1	-10921639	129.000	127	70	205	2709	33.347	2.000	0.187	1.221
ID142207	142207	None	27.742	16.380	3.182	0	1	1	2	1	-10921639	80.000	75	42	130	1680	26.837	2.000	0.121	0.644
ID142178	142178	9	36.691	30.436	17.329	0	2	2	2	1	-10921639	162.381	160	117	209	3410	24.911	7.600	0.107	1.258
ID142179	142179	7	43.702	16.356	20.995	0	2	2	2	1	-10921639	161.286	156	107	222	3387	30.325	2.000	0.105	1.010
ID142176	142176	6	42.974	36.000	0.000	0	2	2	2	1	-10921639	114.571	114	78	189	2406	33.662	2.000	0.179	1.034
ID142177	142177	None	30.015	34.687	14.656	0	2	2	2	1	-10921639	115.667	120	71	160	2429	27.936	7.600	0.119	0.883
ID142182	142182	1	69.921	23.184	31.149	0	2	2	2	1	-10921639	193.286	192	124	255	4059	41.935	2.000	0.165	1.303
ID142183	142183	4	47.008	9.670	35.841	0	2	2	2	1	-10921639	170.952	160	107	245	3590	30.619	3.200	0.111	1.113
ID142180	142180	10	41.199	1.637	29.033	0	2	2	2	1	-10921639	107.048	111	52	186	2248	32.878	2.000	0.147	0.833
ID142181	142181	0	37.460	11.281	29.760	0	2	2	2	1	-10921639	179.333	179	127	228	3766	28.980	4.800	0.110	1.224
ID142186	142186	77	27.149	22.882	40.478	0	2	2	2	1	-10921639	140.714	137	111	183	2955	22.127	2.000	0.055	0.669
ID142184	142184	5	38.767	28.638	37.016	0	2	2	2	1	-10921639	165.143	160	114	209	3468	24.044	4.800	0.131	1.590
ID142185	142185	3	39.623	12.136	40.498	0	2	2	2	1	-10921639	154.190	143	117	222	3238	28.239	2.000	0.081	0.815
ID142175	142175	11	39.871	33.000	0.000	0	2	2	2	1	-10921639	133.714	120	97	192	2808	29.290	2.000	0.146	1.163
ID142155	142155	11	50.641	34.000	0.000	0	3	3	2	1	-10921639	125.238	127	73	199	2630	34.087	2.000	0.196	1.204
ID142158	142158	9	35.711	29.755	18.043	0	3	3	2	1	-10921639	157.190	156	127	196	3301	22.956	7.600	0.116	1.422
ID142159	142159	7	35.538	16.146	21.874	0	3	3	2	1	-10921639	167.333	170	111	202	3514	23.044	7.600	0.104	1.368
ID142156	142156	None	31.338	30.032	7.810	0	3	3	2	1	-10921639	145.048	147	120	196	3046	19.438	2.000	0.084	1.151
ID142157	142157	None	30.064	21.537	16.648	0	3	3	2	1	-10921639	144.667	140	111	196	3038	21.315	2.000	0.082	1.030
ID142162	142162	1	53.980	23.247	30.800	0	3	3	2	1	-10921639	171.286	166	124	255	3597	39.370	2.000	0.107	0.843
ID142163	142163	None	27.889	12.466	31.653	0	3	3	2	1	-10921639	168.810	173	130	209	3545	20.171	2.000	0.066	1.037
ID142160	142160	10	28.278	2.167	29.193	0	3	3	2	1	-10921639	92.095	98	55	130	1934	21.260	3.200	0.141	1.070
ID142161	142161	0	36.092	11.142	28.633	0	3	3	2	1	-10921639	158.857	160	117	205	3336	25.216	2.000	0.092	1.060
ID142166	142166	None	29.326	18.793	38.757	0	3	3	2	1	-10921639	157.714	150	130	192	3312	20.845	3.200	0.077	1.077
ID142167	142167	3	44.003	12.226	40.254	0	3	3	2	1	-10921639	160.000	153	120	235	3360	27.331	4.800	0.112	1.178
ID142164	142164	4	34.040	8.722	35.127	0	3	3	2	1	-10921639	156.381	153	107	199	3284	24.762	4.800	0.100	1.144
ID142165	142165	5	34.205	28.425	36.009	0	3	3	2	1	-10921639	160.095	160	134	202	3362	21.040	4.800	0.106	1.453
ID142170	142170	0	32.569	11.426	28.949	0	4	4	2	1	-10921639	143.762	140	104	202	3019	26.205	3.200	0.090	0.909
ID142171	142171	1	34.195	24.284	31.012	0	4	4	2	1	-10921639	156.095	160	107	215	3278	27.273	7.600	0.069	0.735
ID142168	142168	11	37.026	34.000	0.000	0	4	4	2	1	-10921639	108.143	104	79	156	2271	24.245	2.000	0.145	1.127
ID142169	142169	12	30.688	11.116	14.841	0	4	4	2	1	-10921639	93.810	104	55	140	1970	26.743	2.000	0.121	0.758
ID142174	142174	None	34.286	22.790	40.738	0	4	4	2	1	-10921639	131.762	127	81	176	2767	27.050	2.000	0.100	0.885
ID142172	142172	4	31.624	10.052	35.061	0	4	4	2	1	-10921639	143.810	140	98	186	3020	24.093	2.000	0.097	1.055
ID142173	142173	3	27.180	13.053	39.627	0	4	4	2	1	-10921639	139.381	137	94	179	2927	22.903	7.600	0.077	0.866
ID142240	142240	None	28.134	10.059	40.280	0	5	5	2	1	-10921639	111.619	120	62	143	2344	25.250	2.000	0.088	0.713
ID142234	142234	12	45.852	10.943	14.654	0	5	5	2	1	-10921639	109.333	111	62	183	2296	29.583	2.000	0.175	1.100
ID142235	142235	7	32.806	15.199	20.239	0	5	5	2	1	-10921639	147.429	147	107	176	3096	19.067	4.800	0.099	1.392
ID142238	142238	4	35.252	11.097	35.336	0	5	5	2	1	-10921639	147.381	147	98	205	3095	25.740	4.800	0.112	1.153
ID142239	142239	None	39.887	28.773	35.891	0	5	5	2	1	-10921639	158.857	156	120	222	3336	27.124	6.329	0.104	1.105
ID142236	142236	None	28.438	11.032	24.031	0	5	5	2	1	-10921639	115.238	117	55	156	2420	28.222	2.000	0.092	0.687
ID142237	142237	1	39.276	23.270	31.118	0	5	5	2	1	-10921639	151.429	150	111	225	3180	30.678	2.000	0.077	0.707
ID142226	142226	4	41.635	11.674	35.583	0	6	6	2	1	-10921639	139.095	127	91	209	2921	31.085	2.000	0.105	0.848
ID142227	142227	13	28.870	22.225	41.037	0	6	6	2	1	-10921639	119.190	120	71	160	2503	23.840	2.000	0.090	0.829
ID142224	142224	None	27.120	30.057	30.879	0	6	6	2	1	-10921639	125.524	130	68	166	2636	26.789	7.600	0.088	0.761
ID142225	142225	1	44.189	23.978	32.542	0	6	6	2	1	-10921639	168.857	163	117	228	3546	27.902	2.000	0.105	1.153
ID142222	142222	7	27.530	15.859	22.308	0	6	6	2	1	-10921639	148.857	143	98	189	3126	23.453	7.600	0.065	0.779
ID142223	142223	0	30.469	11.312	27.979	0	6	6	2	1	-10921639	124.095	127	65	170	2606	29.346	2.000	0.087	0.678
ID142221	142221	12	44.169	11.223	15.083	0	6	6	2	1	-10921639	107.476	111	58	176	2257	33.554	2.000	0.151	0.840
ID142232	142232	14	35.811	28.373	36.536	0	7	7	2	1	-10921639	155.190	153	114	196	3259	26.819	2.000	0.097	1.025
ID142233	142233	13	27.225	22.168	40.847	0	7	7	2	1	-10921639	116.286	117	65	153	2442	24.882	2.000	0.093	0.794
ID142230	142230	None	40.495	4.720	30.109	0	7	7	2	1	-10921639	84.619	81	32	143	1777	28.526	2.000	0.199	0.984
ID142231	142231	1	34.768	23.941	31.896	0	7	7	2	1	-10921639	165.000	163	130	202	3465	21.434	2.000	0.089	1.253
ID142228	142228	12	45.905	10.738	14.980	0	7	7	2	1	-10921639	105.429	114	55	192	2214	33.049	2.000	0.162	0.887
ID142229	142229	0	30.612	11.899	28.874	0	7	7	2	1	-10921639	132.381	137	88	170	2780	19.853	6.041	0.101	1.221
ID142203	142203	12	33.849	11.099	15.236	0	8	8	2	1	-10921639	89.810	91	45	143	1886	28.031	2.000	0.156	0.864
ID142204	142204	0	31.378	12.151	27.947	0	8	8	2	1	-10921639	140.857	147	85	170	2958	24.169	4.800	0.116	1.215
ID142205	142205	14	34.287	28.735	35.842	0	8	8	2	1	-10921639	141.905	137	91	199	2980	28.032	2.000	0.093	0.861
ID142202	142202	14	34.164	28.436	35.251	0	9	9	2	1	-10921639	150.905	147	111	199	3169	21.732	2.000	0.081	1.035
ID142200	142200	0	29.920	13.011	28.841	0	9	9	2	1	-10921639	143.095	153	91	183	3005	27.754	6.277	0.092	0.867
ID142201	142201	None	27.674	24.197	31.737	0	9	9	2	1	-10921639	158.762	156	120	215	3334	19.016	7.600	0.069	1.074
ID142246	142246	0	41.922	12.430	28.673	0	10	10	2	1	-10921639	127.667	130	58	189	2681	36.617	2.000	0.124	0.771
ID142244	142244	15	29.046	33.126	11.118	0	10	10	2	1	-10921639	116.333	124	71	140	2443	19.875	4.800	0.156	1.575
ID142245	142245	None	33.164	11.160	14.811	0	10	10	2	1	-10921639	70.286	68	35	137	1476	28.685	2.000	0.172	0.718
ID142242	142242	0	31.365	12.940	28.748	0	11	11	2	1	-10921639	137.238	137	94	170	2882	20.632	4.800	0.108	1.295
ID142243	142243	None	30.479	22.394	38.261	0	11	11	2	1	-10921639	136.952	137	101	176	2876	20.643	2.000	0.090	1.096
ID142241	142241	15	31.125	32.002	11.141	0	11	11	2	1	-10921639	119.571	120	91	156	2511	16.173	4.800	0.163	2.068
ID142247	142247	None	28.548	13.396	18.882	0	12	12	2	1	-10921639	100.952	101	58	143	2120	24.332	2.000	0.114	0.850
ID142248	142248	None	29.709	13.220	36.740	0	12	12	2	1	-10921639	114.143	111	85	160	2397	22.813	4.800	0.123	1.098
ID142250	142250	16	27.267	36.000	0.000	0	13	13	2	1	-10921639	52.714	55	29	85	1107	17.289	2.000	0.321	1.481
ID142251	142251	None	30.033	22.054	17.490	0	13	13	2	1	-10921639	125.952	127	94	166	2645	19.911	7.600	0.106	1.210
ID142252	142252	17	37.344	28.129	33.820	0	13	13	2	1	-10921639	139.810	140	98	186	2936	23.788	2.000	0.112	1.182
ID142256	142256	17	43.289	27.979	33.860	0	14	14	2	1	-10921639	154.048	156	111	196	3235	25.821	4.800	0.153	1.583
ID142254	142254	None	27.757	23.966	8.302	0	14	14	2	1	-10921639	99.905	104	52	127	2098	19.814	2.000	0.131	1.165
ID142255	142255	None	29.398	14.926	22.902	0	14	14	2	1	-10921639	131.571	134	98	166	2763	19.539	2.000	0.102	1.243
ID142253	142253	16	27.883	36.000	0.000	0	14	14	2	1	-10921639	53.190	45	19	81	1117	20.094	2.000	0.285	1.175
ID142261	142261	None	29.679	12.442	34.235	0	15	15	2	1	-10921639	116.381	111	68	163	2444	26.545	2.000	0.099	0.791
ID142249	142249	17	30.042	27.905	35.103	0	16	16	2	1	-10921639	120.000	117	88	153	2520	19.308	6.324	0.118	1.311
ID142258	142258	None	32.134	12.889	33.730	0	17	17	2	1	-10921639	114.667	107	85	176	2408	22.189	2.000	0.104	0.976
ID142259	142259	17	37.604	29.116	34.529	0	17	17	2	1	-10921639	129.048	120	85	170	2710	26.051	4.800	0.163	1.391
ID142257	142257	None	35.077	27.800	30.851	0	17	17	2	1	-10921639	131.857	137	65	186	2769	32.372	2.000	0.100	0.738
ID142260	142260	None	27.315	19.103	36.062	0	17	17	2	1	-10921639	126.095	124	91	166	2648	20.305	6.071	0.074	0.853
ID142263	142263	17	35.366	27.940	34.096	0	18	18	2	1	-10921639	127.524	127	88	192	2678	25.059	7.600	0.113	1.035
ID142267	142267	None	27.204	27.613	20.777	0	19	19	2	1	-10921639	114.190	117	68	163	2398	24.975	7.600	0.093	0.778
ID142268	142268	17	32.863	28.117	34.953	0	19	19	2	1	-10921639	113.190	124	65	153	2377	23.676	7.600	0.137	1.152
ID142262	142262	17	33.843	28.096	33.866	0	20	20	2	1	-10921639	115.238	117	75	156	2420	23.914	4.800	0.151	1.267
ID142266	142266	17	42.089	28.380	34.599	0	21	21	2	1	-10921639	100.238	101	45	166	2105	29.551	2.000	0.195	1.107
ID142264	142264	18	31.733	28.296	20.247	0	21	21	2	1	-10921639	117.571	117	85	156	2469	17.163	4.800	0.119	1.458
ID142265	142265	None	31.254	28.492	28.430	0	21	21	2	1	-10921639	102.286	101	52	147	2148	23.694	2.000	0.147	1.107
ID142271	142271	18	28.429	28.698	19.642	0	22	22	2	1	-10921639	102.238	104	52	140	2147	25.129	4.800	0.127	0.916
ID142272	142272	17	49.518	28.309	34.000	0	22	22	2	1	-10921639	107.905	111	65	176	2266	28.351	4.800	0.225	1.396
ID142270	142270	17	46.856	28.176	33.383	0	23	23	2	1	-10921639	116.714	120	68	173	2451	29.788	2.000	0.180	1.193
ID142269	142269	None	28.243	29.063	12.478	0	23	23	2	1	-10921639	94.857	94	39	124	1992	23.487	4.800	0.147	1.038
ID142274	142274	None	31.496	23.356	30.918	0	24	24	2	1	-10921639	138.143	140	104	166	2901	18.982	4.800	0.121	1.567
ID142275	142275	17	43.152	28.481	33.366	0	24	24	2	1	-10921639	113.857	107	68	163	2391	26.560	2.000	0.167	1.229
ID142273	142273	None	27.188	24.271	8.884	0	24	24	2	1	-10921639	82.143	88	45	120	1725	20.517	2.000	0.128	0.910
ID142278	142278	None	28.155	0.000	23.000	0	25	25	2	1	-10921639	66.238	68	45	98	1391	17.779	2.000	0.204	1.260
ID142279	142279	17	40.977	28.205	33.289	0	25	25	2	1	-10921639	112.571	120	62	150	2364	24.891	2.000	0.182	1.394
ID142277	142277	None	34.327	20.565	17.261	0	25	25	2	1	-10921639	122.429	120	81	179	2571	25.537	2.000	0.111	0.955
ID142276	142276	17	42.841	28.233	33.218	0	26	26	2	1	-10921639	108.524	111	62	153	2279	24.913	2.000	0.192	1.401
ID142284	142284	17	30.552	28.577	32.714	0	27	27	2	1	-10921639	83.333	94	22	127	1750	34.715	2.000	0.154	0.641
ID142287	142287	None	28.192	12.347	22.685	0	28	28	2	1	-10921639	104.571	104	68	137	2196	18.951	6.034	0.125	1.223
ID142288	142288	17	28.291	27.665	32.811	0	28	28	2	1	-10921639	91.810	94	35	140	1928	29.926	2.000	0.131	0.709
ID142286	142286	17	28.592	27.597	32.831	0	29	29	2	1	-10921639	97.571	104	42	140	2049	33.152	2.000	0.136	0.706
ID142285	142285	None	32.726	0.000	29.000	0	29	29	2	1	-10921639	55.333	45	33	101	1162	19.724	2.000	0.267	1.183
ID142282	142282	17	32.821	27.102	33.141	0	30	30	2	1	-10921639	112.714	120	65	156	2367	27.223	4.800	0.151	1.084
ID142280	142280	None	31.286	27.294	27.306	0	30	30	2	1	-10921639	126.000	124	91	173	2646	22.075	2.000	0.099	1.029
ID142281	142281	None	29.380	13.283	29.537	0	30	30	2	1	-10921639	99.857	101	49	143	2097	27.742	2.000	0.126	0.803
ID142289	142289	17	37.516	27.595	33.064	0	31	31	2	1	-10921639	99.238	104	49	156	2084	34.422	2.000	0.156	0.779
ID142283	142283	17	27.622	27.544	32.478	0	32	32	2	1	-10921639	98.381	104	39	134	2066	28.370	7.600	0.125	0.770
ID142290	142290	None	36.995	27.923	33.027	0	34	34	2	1	-10921639	98.952	94	52	147	2078	30.203	2.000	0.156	0.886
ID142294	142294	29	28.282	38.000	0.000	0	35	35	2	1	-10921639	48.381	42	21	101	1016	20.750	2.000	0.244	0.916
ID142295	142295	19	33.601	23.218	31.572	0	35	35	2	1	-10921639	132.571	134	98	183	2784	22.153	7.600	0.116	1.245
ID142291	142291	29	39.906	38.000	0.000	0	36	36	2	1	-10921639	60.095	58	30	127	1262	25.110	2.000	0.278	1.040
ID142292	142292	None	27.889	27.181	25.900	0	36	36	2	1	-10921639	110.286	107	75	150	2316	19.812	2.000	0.102	1.028
ID142293	142293	19	39.099	25.168	30.889	0	36	36	2	1	-10921639	132.333	130	104	186	2779	21.036	7.600	0.139	1.533
ID142296	142296	19	42.538	23.555	32.117	0	38	38	2	1	-10921639	142.190	147	104	186	2986	20.581	7.600	0.176	2.064
ID142299	142299	19	35.982	24.118	32.769	0	39	39	2	1	-10921639	112.810	114	55	163	2369	29.966	2.000	0.146	0.957
ID142302	142302	19	30.626	23.285	32.064	0	40	40	2	1	-10921639	113.810	114	85	143	2390	16.801	7.600	0.124	1.495
ID142301	142301	None	28.198	12.446	29.195	0	40	40	2	1	-10921639	97.714	101	58	153	2052	25.358	6.435	0.101	0.707
ID142298	142298	None	29.294	20.200	19.896	0	41	41	2	1	-10921639	132.333	130	104	166	2779	16.356	4.800	0.111	1.611
ID142297	142297	20	28.339	28.000	0.000	0	41	41	2	1	-10921639	46.524	45	24	94	977	18.490	6.356	0.275	1.086
ID142306	142306	19	42.532	23.945	31.633	0	42	42	2	1	-10921639	119.714	114	62	186	2514	31.431	7.600	0.159	1.045
ID142304	142304	None	28.316	27.906	19.999	0	42	42	2	1	-10921639	108.238	117	62	130	2273	19.099	4.800	0.139	1.385
ID142305	142305	None	29.762	27.078	26.517	0	42	42	2	1	-10921639	97.238	104	45	140	2042	24.556	2.000	0.132	0.925
ID142303	142303	20	34.995	28.000	0.000	0	42	42	2	1	-10921639	50.048	49	21	94	1051	24.061	2.000	0.315	0.996
ID142300	142300	19	33.027	23.739	32.109	0	43	43	2	1	-10921639	111.429	114	62	140	2340	20.925	4.800	0.156	1.434
ID142307	142307	21	29.507	27.313	26.660	0	44	44	2	1	-10921639	104.810	107	62	140	2201	21.302	4.800	0.126	1.102
ID142308	142308	19	28.646	24.575	30.983	0	44	44	2	1	-10921639	107.714	114	45	140	2262	25.132	7.600	0.132	0.999
ID142310	142310	19	33.550	24.721	31.276	0	45	45	2	1	-10921639	104.810	107	58	147	2201	24.701	7.600	0.141	1.050
ID142309	142309	21	29.522	27.370	26.266	0	45	45	2	1	-10921639	101.619	104	62	143	2134	20.908	2.000	0.120	1.044
ID142316	142316	19	43.877	23.193	32.393	0	46	46	2	1	-10921639	124.143	117	88	173	2607	24.612	4.800	0.174	1.495
ID142317	142317	19	53.169	23.115	32.160	0	47	47	2	1	-10921639	127.238	124	81	209	2672	30.959	7.600	0.182	1.267
ID142313	142313	19	47.041	23.421	31.564	0	48	48	2	1	-10921639	125.762	127	71	183	2641	29.113	7.600	0.185	1.346
ID142311	142311	22	39.241	33.000	0.000	0	49	49	2	1	-10921639	52.524	42	21	107	1103	26.698	2.000	0.342	1.004
ID142312	142312	19	65.985	22.907	32.127	0	49	49	2	1	-10921639	138.619	130	78	209	2911	35.172	2.000	0.221	1.427
ID142314	142314	22	44.035	33.000	0.000	0	50	50	2	1	-10921639	67.238	62	30	104	1412	23.954	2.000	0.393	1.583
ID142315	142315	19	65.934	23.107	31.659	0	50	50	2	1	-10921639	135.095	134	55	241	2837	46.938	2.000	0.192	0.927
ID142330	142330	23	35.786	29.211	14.313	0	51	51	2	1	-10921639	95.810	88	55	173	2012	28.741	2.000	0.133	0.781
ID142331	142331	None	28.100	29.210	17.780	0	51	51	2	1	-10921639	115.476	114	62	147	2425	22.500	6.258	0.128	1.167
ID142328	142328	22	45.810	33.000	0.000	0	51	51	2	1	-10921639	70.667	75	36	134	1484	26.390	2.000	0.363	1.427
ID142329	142329	None	29.802	23.745	3.003	0	51	51	2	1	-10921639	74.571	75	39	124	1566	20.605	2.000	0.180	1.106
ID142332	142332	19	70.824	23.124	31.874	0	51	51	2	1	-10921639	136.286	124	62	219	2862	41.973	2.000	0.232	1.223
ID142339	142339	22	49.158	34.000	0.000	0	52	52	2	1	-10921639	63.238	58	27	147	1328	30.689	2.000	0.333	1.029
ID142342	142342	19	68.934	23.506	32.042	0	52	52	2	1	-10921639	142.286	143	71	232	2988	45.339	4.800	0.232	1.184
ID142340	142340	23	36.485	29.511	14.451	0	52	52	2	1	-10921639	84.905	81	29	140	1783	33.130	2.000	0.182	0.789
ID142341	142341	24	32.031	11.563	15.030	0	52	52	2	1	-10921639	63.095	65	32	120	1325	26.019	2.000	0.154	0.647
ID142346	142346	25	27.026	0.000	30.000	0	53	53	2	1	-10921639	44.619	36	26	114	937	21.837	2.000	0.238	0.787
ID142347	142347	19	82.544	23.362	31.742	0	53	53	2	1	-10921639	154.333	143	88	255	3241	50.504	2.000	0.247	1.209
ID142344	142344	24	30.869	11.029	14.586	0	53	53	2	1	-10921639	52.524	45	26	111	1103	24.631	2.000	0.174	0.633
ID142345	142345	23	40.289	29.277	14.531	0	53	53	2	1	-10921639	108.524	111	55	166	2279	29.504	2.000	0.153	0.975
ID142343	142343	22	31.507	34.000	0.000	0	53	53	2	1	-10921639	59.048	55	30	111	1240	21.537	6.307	0.317	1.320
ID142348	142348	26	29.459	9.000	48.000	0	53	53	2	1	-10921639	59.524	58	33	114	1250	21.931	2.000	0.218	0.972
ID142338	142338	26	34.392	8.000	48.000	0	54	54	2	1	-10921639	75.476	65	51	124	1585	23.551	2.000	0.220	1.157
ID142336	142336	25	35.519	0.000	31.000	0	54	54	2	1	-10921639	66.048	68	30	127	1387	23.453	2.000	0.260	1.163
ID142337	142337	19	63.689	23.381	31.578	0	54	54	2	1	-10921639	156.000	166	101	235	3276	41.770	4.800	0.185	1.169
ID142334	142334	23	65.458	28.950	14.343	0	54	54	2	1	-10921639	115.667	101	58	215	2429	43.757	2.000	0.233	0.999
ID142335	142335	27	31.107	21.138	19.752	0	54	54	2	1	-10921639	127.667	127	98	176	2681	23.833	7.600	0.081	0.801
ID142333	142333	22	37.771	35.000	0.000	0	54	54	2	1	-10921639	67.238	62	27	120	1412	27.898	6.334	0.288	1.076
ID142354	142354	26	36.263	8.000	48.000	0	55	55	2	1	-10921639	72.095	71	39	130	1514	25.811	2.000	0.239	1.076
ID142352	142352	27	39.483	20.649	19.222	0	55	55	2	1	-10921639	128.714	127	94	192	2703	25.710	2.000	0.126	1.123
ID142353	142353	19	67.899	23.708	31.248	0	55	55	2	1	-10921639	177.762	176	120	241	3733	35.263	7.600	0.198	1.668
ID142350	142350	22	43.051	33.000	0.000	0	55	55	2	1	-10921639	85.571	85	49	150	1797	26.968	2.000	0.286	1.411
ID142351	142351	23	41.526	29.314	13.937	0	55	55	2	1	-10921639	115.381	104	78	186	2423	29.569	2.000	0.137	0.939
ID142349	142349	28	40.151	24.000	0.000	0	55	55	2	1	-10921639	82.238	78	51	130	1727	22.298	2.000	0.251	1.480
ID142322	142322	30	32.940	10.966	13.631	0	56	56	2	1	-10921639	63.762	58	32	114	1339	21.445	2.000	0.208	1.023
ID142323	142323	23	67.922	28.910	14.256	0	56	56	2	1	-10921639	129.571	124	58	238	2721	46.443	2.000	0.194	0.905
ID142320	142320	22	51.141	34.000	0.000	0	56	56	2	1	-10921639	96.143	91	58	163	2019	27.295	6.073	0.286	1.565
ID142321	142321	31	37.245	17.659	10.609	0	56	56	2	1	-10921639	81.429	71	52	150	1710	27.602	2.000	0.150	0.771
ID142326	142326	19	80.265	23.083	30.903	0	56	56	2	1	-10921639	190.381	186	134	255	3998	38.900	4.800	0.221	1.773
ID142327	142327	26	36.284	8.000	48.000	0	56	56	2	1	-10921639	79.667	81	39	117	1673	20.934	4.800	0.265	1.592
ID142324	142324	27	30.960	21.043	19.965	0	56	56	2	1	-10921639	124.524	124	85	166	2615	23.008	2.000	0.073	0.735
ID142325	142325	32	39.691	1.000	23.000	0	56	56	2	1	-10921639	77.810	65	35	137	1634	29.488	2.000	0.257	1.079
ID142318	142318	None	39.614	17.000	0.000	0	56	56	2	1	-10921639	82.524	78	49	150	1733	25.758	2.000	0.230	1.199
ID142319	142319	28	46.516	23.000	0.000	0	56	56	2	1	-10921639	137.381	137	94	166	2885	22.686	4.800	0.236	2.310
ID142355	142355	None	28.152	26.000	0.000	0	57	57	2	1	-10921639	134.619	134	94	173	2827	24.772	7.600	0.108	1.055
ID142358	142358	31	34.140	17.648	10.684	0	57	57	2	1	-10921639	104.429	101	71	143	2193	22.395	2.000	0.126	1.043
ID142359	142359	30	42.597	10.822	14.408	0	57	57	2	1	-10921639	76.095	68	39	176	1598	32.062	2.000	0.204	0.805
ID142356	142356	22	60.263	33.000	0.000	0	57	57	2	1	-10921639	112.476	111	54	176	2362	35.771	2.000	0.291	1.418
ID142357	142357	28	43.221	23.429	2.199	0	57	57	2	1	-10921639	137.619	140	78	186	2890	31.810	2.000	0.124	0.954
ID142362	142362	27	39.788	21.070	19.399	0	57	57	2	1	-10921639	140.714	134	91	215	2955	31.512	7.600	0.092	0.756
ID142363	142363	33	32.759	15.593	22.089	0	57	57	2	1	-10921639	142.286	147	98	189	2988	25.726	7.600	0.106	1.057
ID142360	142360	23	55.343	29.107	14.118	0	57	57	2	1	-10921639	133.381	130	85	209	2801	37.092	2.000	0.149	0.930
ID142361	142361	None	34.121	27.950	18.399	0	57	57	2	1	-10921639	138.333	134	101	183	2905	22.804	2.000	0.081	0.909
ID142366	142366	26	46.229	8.000	48.000	0	57	57	2	1	-10921639	97.143	104	51	156	2040	26.167	4.800	0.258	1.522
ID142364	142364	32	41.202	0.770	23.080	0	57	57	2	1	-10921639	81.714	85	35	153	1716	33.151	2.000	0.246	0.973
ID142365	142365	19	73.912	22.952	31.077	0	57	57	2	1	-10921639	194.905	192	143	255	4093	33.611	4.800	0.200	1.931
ID142370	142370	23	70.475	28.987	14.135	0	58	58	2	1	-10921639	149.667	143	101	228	3143	40.553	2.000	0.204	1.249
ID142371	142371	30	40.714	10.993	14.914	0	58	58	2	1	-10921639	82.048	81	42	150	1723	31.387	2.000	0.171	0.764
ID142368	142368	28	50.328	24.247	2.597	0	58	58	2	1	-10921639	113.000	111	52	186	2373	38.775	2.000	0.164	0.819
ID142369	142369	31	44.137	17.971	10.259	0	58	58	2	1	-10921639	114.429	107	75	176	2403	27.535	2.000	0.176	1.245
ID142374	142374	32	32.202	1.637	23.273	0	58	58	2	1	-10921639	68.238	65	35	120	1433	25.070	2.000	0.173	0.802
ID142375	142375	None	30.193	23.116	25.097	0	58	58	2	1	-10921639	125.429	130	88	189	2634	24.537	2.000	0.064	0.613
ID142372	142372	27	35.955	20.940	19.612	0	58	58	2	1	-10921639	136.000	134	94	199	2856	26.353	2.000	0.080	0.763
ID142373	142373	33	35.689	16.869	22.065	0	58	58	2	1	-10921639	137.714	140	101	186	2892	24.311	2.000	0.120	1.211
ID142376	142376	19	75.395	23.040	30.908	0	58	58	2	1	-10921639	190.619	183	140	255	4003	40.668	4.800	0.189	1.488
ID142377	142377	26	44.649	8.000	48.000	0	58	58	2	1	-10921639	85.476	85	46	147	1795	24.663	4.800	0.289	1.553
ID142367	142367	22	59.561	33.000	0.000	0	58	58	2	1	-10921639	109.238	94	70	183	2294	32.283	2.000	0.294	1.538
ID142378	142378	22	49.030	32.000	0.000	0	59	59	2	1	-10921639	96.905	94	54	156	2035	31.886	2.000	0.276	1.316
ID142379	142379	34	42.591	17.032	2.957	0	59	59	2	1	-10921639	98.762	94	62	166	2074	26.896	2.000	0.159	1.006
ID142382	142382	None	36.771	0.000	13.000	0	59	59	2	1	-10921639	73.619	68	45	127	1546	22.003	7.600	0.248	1.331
ID142383	142383	23	64.857	28.820	13.980	0	59	59	2	1	-10921639	148.524	137	98	248	3119	40.373	2.000	0.170	1.070
ID142380	142380	28	41.274	24.239	3.127	0	59	59	2	1	-10921639	108.143	98	71	147	2271	22.639	2.000	0.178	1.444
ID142381	142381	31	28.670	18.013	10.163	0	59	59	2	1	-10921639	109.810	111	81	153	2306	21.080	6.048	0.107	1.005
ID142386	142386	27	42.050	20.755	19.895	0	59	59	2	1	-10921639	142.000	137	101	209	2982	32.251	2.000	0.093	0.749
ID142387	142387	33	35.929	16.520	22.060	0	59	59	2	1	-10921639	152.667	153	98	219	3206	31.446	2.000	0.109	0.957
ID142384	142384	30	43.525	10.869	14.738	0	59	59	2	1	-10921639	91.571	88	42	160	1923	31.276	2.000	0.175	0.871
ID142385	142385	None	33.459	26.925	18.082	0	59	59	2	1	-10921639	145.286	143	111	189	3051	22.603	2.000	0.079	0.946
ID142390	142390	26	34.102	8.000	48.000	0	59	59	2	1	-10921639	79.714	81	42	134	1674	23.724	4.800	0.233	1.268
ID142388	142388	35	32.118	0.000	30.000	0	59	59	2	1	-10921639	56.095	58	18	127	1178	27.684	2.000	0.182	0.624
ID142389	142389	19	71.009	23.285	31.272	0	59	59	2	1	-10921639	189.667	186	137	255	3983	39.168	2.000	0.174	1.435
ID142402	142402	31	28.695	17.784	10.379	0	60	60	2	1	-10921639	99.429	94	62	147	2088	21.681	2.000	0.107	0.887
ID142403	142403	23	68.494	28.697	14.201	0	60	60	2	1	-10921639	156.333	150	88	248	3283	48.045	2.000	0.168	0.938
ID142400	142400	22	50.842	33.000	0.000	0	60	60	2	1	-10921639	88.762	85	49	160	1864	34.288	2.000	0.298	1.188
ID142401	142401	34	45.220	17.525	2.911	0	60	60	2	1	-10921639	96.429	91	58	166	2025	31.543	2.000	0.177	0.920
ID142406	142406	None	31.822	27.919	27.959	0	60	60	2	1	-10921639	113.762	114	52	150	2389	27.052	2.000	0.116	0.875
ID142407	142407	35	33.047	0.000	30.000	0	60	60	2	1	-10921639	59.095	49	29	130	1241	25.729	2.000	0.211	0.800
ID142404	142404	30	41.235	10.329	14.803	0	60	60	2	1	-10921639	75.286	75	32	153	1581	33.724	2.000	0.191	0.716
ID142405	142405	33	52.806	16.448	22.059	0	60	60	2	1	-10921639	153.429	150	107	222	3222	32.966	2.000	0.157	1.261
ID142410	142410	26	30.058	8.000	48.000	0	60	60	2	1	-10921639	72.571	71	49	120	1524	17.679	4.800	0.217	1.463
ID142408	142408	19	56.010	23.410	31.153	0	60	60	2	1	-10921639	176.429	183	120	228	3705	33.927	7.600	0.157	1.415
ID142409	142409	36	27.798	19.974	33.730	0	60	60	2	1	-10921639	106.952	107	45	166	2246	33.290	2.000	0.060	0.365
ID142449	142449	22	42.769	32.000	0.000	0	61	61	2	1	-10921639	88.048	85	46	163	1849	32.412	2.000	0.220	0.980
ID142465	142465	26	34.896	7.000	48.000	0	61	61	2	1	-10921639	71.238	71	46	117	1496	20.847	2.000	0.244	1.339
ID142455	142455	23	62.856	29.336	14.556	0	61	61	2	1	-10921639	166.667	150	127	251	3500	39.497	2.000	0.151	1.105
ID142452	142452	34	58.996	17.309	3.029	0	61	61	2	1	-10921639	105.190	94	58	183	2209	36.760	2.000	0.233	1.081
ID142458	142458	35	32.388	0.000	30.000	0	61	61	2	1	-10921639	48.857	42	24	120	1026	22.946	2.000	0.220	0.767
ID142457	142457	33	67.200	17.259	21.854	0	61	61	2	1	-10921639	191.714	192	143	255	4026	37.979	2.000	0.166	1.438
ID142462	142462	36	38.169	19.409	33.783	0	61	61	2	1	-10921639	111.905	107	52	179	2350	38.942	2.000	0.120	0.617
ID142460	142460	19	59.526	24.188	30.482	0	61	61	2	1	-10921639	185.238	189	120	245	3890	36.285	2.000	0.141	1.263
ID142391	142391	22	31.927	33.000	0.000	0	62	62	2	1	-10921639	70.524	75	36	124	1481	25.374	2.000	0.185	0.867
ID142394	142394	33	43.533	16.821	21.910	0	62	62	2	1	-10921639	163.190	166	120	219	3427	24.631	2.000	0.120	1.422
ID142395	142395	38	30.889	6.218	25.941	0	62	62	2	1	-10921639	55.810	45	26	124	1172	25.930	2.000	0.153	0.572
ID142392	142392	34	68.205	17.114	2.750	0	62	62	2	1	-10921639	106.000	91	49	192	2226	44.379	2.000	0.263	0.995
ID142393	142393	23	68.202	28.970	14.310	0	62	62	2	1	-10921639	159.048	147	104	255	3340	44.611	2.000	0.171	1.039
ID142398	142398	36	65.471	19.766	33.605	0	62	62	2	1	-10921639	133.000	140	49	255	2793	57.186	2.000	0.172	0.682
ID142399	142399	26	30.420	8.000	48.000	0	62	62	2	1	-10921639	68.762	68	39	107	1444	19.238	4.800	0.232	1.347
ID142396	142396	37	34.703	27.000	29.000	0	62	62	2	1	-10921639	140.714	143	65	205	2955	32.766	2.000	0.107	0.830
ID142397	142397	19	46.886	23.842	30.471	0	62	62	2	1	-10921639	174.524	179	124	232	3665	30.296	4.800	0.131	1.338
ID142418	142418	19	33.353	23.689	31.444	0	63	63	2	1	-10921639	167.048	170	124	212	3508	22.767	7.600	0.096	1.291
ID142419	142419	36	67.517	19.709	33.685	0	63	63	2	1	-10921639	136.000	143	52	255	2856	58.186	2.000	0.158	0.638
ID142416	142416	38	31.218	6.578	25.692	0	63	63	2	1	-10921639	58.381	55	22	124	1226	26.204	2.000	0.142	0.555
ID142417	142417	37	45.636	27.186	29.056	0	63	63	2	1	-10921639	150.095	153	88	199	3152	33.678	2.000	0.139	1.090
ID142420	142420	None	34.565	25.636	33.957	0	63	63	2	1	-10921639	101.286	94	39	179	2127	43.015	2.000	0.081	0.352
ID142421	142421	26	32.482	9.000	48.000	0	63	63	2	1	-10921639	63.857	58	39	130	1341	22.475	2.000	0.189	0.905
ID142411	142411	34	58.668	16.904	2.469	0	63	63	2	1	-10921639	102.905	91	42	212	2161	43.783	2.000	0.162	0.655
ID142414	142414	33	47.471	16.726	21.887	0	63	63	2	1	-10921639	189.095	189	137	235	3971	25.842	4.800	0.146	1.861
ID142415	142415	None	30.574	23.048	25.191	0	63	63	2	1	-10921639	146.905	137	107	209	3085	28.059	2.000	0.049	0.492
ID142412	142412	None	27.077	32.870	12.860	0	63	63	2	1	-10921639	100.238	104	45	143	2105	29.235	2.000	0.110	0.679
ID142413	142413	23	76.577	28.892	14.429	0	63	63	2	1	-10921639	173.048	160	107	255	3634	50.312	2.000	0.185	1.074
ID142448	142448	36	69.706	19.610	33.664	0	64	64	2	1	-10921639	149.714	140	65	255	3144	55.465	2.000	0.168	0.778
ID142442	142442	None	29.385	14.628	12.861	0	64	64	2	1	-10921639	111.333	111	78	150	2338	19.017	4.800	0.112	1.180
ID142443	142443	23	56.586	28.570	14.542	0	64	64	2	1	-10921639	167.381	163	117	251	3515	36.265	2.000	0.144	1.164
ID142440	142440	22	43.295	33.000	0.000	0	64	64	2	1	-10921639	71.667	78	39	137	1505	28.607	2.000	0.250	1.002
ID142441	142441	34	58.410	16.790	2.178	0	64	64	2	1	-10921639	100.429	88	52	245	2109	44.584	2.000	0.142	0.561
ID142446	142446	None	32.169	13.716	30.066	0	64	64	2	1	-10921639	112.667	111	71	176	2366	22.883	2.000	0.110	0.976
ID142447	142447	19	55.778	23.420	30.803	0	64	64	2	1	-10921639	195.762	192	153	238	4111	28.874	7.600	0.157	1.841
ID142444	142444	33	45.499	17.391	21.241	0	64	64	2	1	-10921639	182.857	186	137	228	3840	26.435	4.800	0.129	1.579
ID142445	142445	37	38.110	27.584	28.594	0	64	64	2	1	-10921639	126.619	134	65	205	2659	42.259	6.431	0.094	0.513
ID142422	142422	22	43.277	33.000	0.000	0	65	65	2	1	-10921639	86.333	71	49	127	1813	25.588	2.000	0.271	1.437
ID142423	142423	34	36.017	16.905	0.924	0	65	65	2	1	-10921639	95.333	94	52	176	2002	34.414	6.346	0.176	0.830
ID142426	142426	39	50.741	22.626	25.099	0	65	65	2	1	-10921639	173.048	173	114	255	3634	40.522	2.000	0.100	0.777
ID142427	142427	37	63.739	27.543	29.019	0	65	65	2	1	-10921639	158.857	153	71	255	3336	56.200	2.000	0.136	0.678
ID142424	142424	23	58.428	28.693	14.631	0	65	65	2	1	-10921639	162.143	150	117	251	3405	36.760	2.000	0.149	1.141
ID142425	142425	33	44.079	15.850	21.703	0	65	65	2	1	-10921639	171.714	173	124	241	3606	31.437	4.800	0.121	1.178
ID142430	142430	40	33.325	25.207	33.999	0	65	65	2	1	-10921639	138.952	143	88	215	2918	37.642	2.000	0.060	0.415
ID142428	142428	19	28.071	23.565	31.306	0	65	65	2	1	-10921639	178.524	176	127	228	3749	24.726	7.600	0.060	0.815
ID142429	142429	36	70.257	19.901	33.249	0	65	65	2	1	-10921639	160.810	160	88	255	3377	50.276	2.000	0.137	0.769
ID142434	142434	41	27.777	9.052	15.631	0	66	66	2	1	-10921639	82.381	88	42	130	1730	25.180	4.800	0.152	0.865
ID142435	142435	33	43.906	16.398	21.286	0	66	66	2	1	-10921639	181.000	179	143	238	3801	27.302	4.800	0.127	1.499
ID142432	142432	22	57.746	33.000	0.000	0	66	66	2	1	-10921639	105.952	101	61	170	2225	32.731	4.800	0.296	1.477
ID142433	142433	23	57.102	28.817	14.972	0	66	66	2	1	-10921639	157.714	143	111	245	3312	34.498	2.000	0.137	1.103
ID142438	142438	36	57.875	20.079	33.256	0	66	66	2	1	-10921639	164.048	156	104	255	3445	42.933	2.000	0.106	0.735
ID142439	142439	40	56.816	24.940	34.070	0	66	66	2	1	-10921639	158.524	160	85	255	3329	47.099	2.000	0.103	0.629
ID142436	142436	39	48.661	22.501	25.153	0	66	66	2	1	-10921639	165.381	163	104	255	3473	41.126	2.000	0.084	0.625
ID142437	142437	37	59.251	26.881	28.435	0	66	66	2	1	-10921639	179.810	179	120	255	3776	40.685	7.600	0.159	1.211
ID142431	142431	34	35.690	19.000	0.000	0	66	66	2	1	-10921639	116.238	120	78	163	2441	21.920	7.600	0.194	1.721
ID142450	142450	34	34.620	19.000	0.000	0	67	67	2	1	-10921639	101.238	98	66	140	2126	22.421	7.600	0.175	1.347
ID142466	142466	36	53.541	20.043	32.978	0	67	67	2	1	-10921639	155.000	143	98	255	3255	42.740	2.000	0.088	0.587
ID142451	142451	22	78.234	32.000	0.000	0	67	67	2	1	-10921639	130.095	134	79	212	2732	39.745	2.000	0.352	1.703
ID142467	142467	40	66.954	25.189	34.145	0	67	67	2	1	-10921639	180.333	176	120	255	3787	47.206	2.000	0.123	0.835
ID142464	142464	37	40.821	26.538	29.086	0	67	67	2	1	-10921639	176.048	170	124	251	3697	35.162	2.000	0.083	0.769
ID142454	142454	41	69.797	10.281	15.003	0	67	67	2	1	-10921639	121.238	120	58	209	2546	45.459	2.000	0.248	1.061
ID142453	142453	None	38.756	32.837	13.331	0	67	67	2	1	-10921639	111.571	114	52	170	2343	31.012	2.000	0.150	0.941
ID142459	142459	None	29.273	20.654	19.929	0	67	67	2	1	-10921639	161.476	163	120	225	3391	28.750	2.000	0.037	0.405
ID142456	142456	23	31.942	29.000	15.000	0	67	67	2	1	-10921639	140.714	137	88	189	2955	27.991	2.000	0.069	0.652
ID142463	142463	39	52.079	22.277	25.015	0	67	67	2	1	-10921639	185.476	176	143	255	3895	32.514	2.000	0.103	1.069
ID142461	142461	33	32.739	15.931	21.163	0	67	67	2	1	-10921639	176.524	183	127	209	3707	21.869	4.800	0.099	1.454
ID142470	142470	23	28.760	28.309	14.808	0	68	68	2	1	-10921639	133.048	134	94	166	2794	19.428	5.956	0.088	1.103
ID142471	142471	None	28.818	13.839	18.549	0	68	68	2	1	-10921639	126.714	127	75	209	2661	30.080	7.600	0.055	0.439
ID142468	142468	22	62.883	32.000	0.000	0	68	68	2	1	-10921639	113.238	124	61	183	2378	37.321	2.000	0.279	1.323
ID142469	142469	41	53.409	10.154	15.314	0	68	68	2	1	-10921639	106.381	94	52	179	2234	39.573	2.000	0.206	0.919
ID142474	142474	37	44.179	27.022	28.243	0	68	68	2	1	-10921639	165.476	166	130	238	3475	29.281	2.000	0.108	1.106
ID142475	142475	36	37.867	20.254	32.773	0	68	68	2	1	-10921639	145.000	137	91	238	3045	34.921	2.000	0.078	0.603
ID142472	142472	33	30.154	17.130	21.305	0	68	68	2	1	-10921639	160.190	163	120	199	3364	26.398	7.600	0.067	0.758
ID142473	142473	39	55.717	22.166	25.039	0	68	68	2	1	-10921639	173.000	170	117	255	3633	35.676	2.000	0.118	1.020
ID142476	142476	40	60.808	24.796	34.252	0	68	68	2	1	-10921639	170.143	156	120	255	3573	40.649	2.000	0.118	0.885
ID142498	142498	22	77.777	32.000	0.000	0	69	69	2	1	-10921639	118.000	104	54	212	2478	46.050	2.000	0.341	1.304
ID142499	142499	None	35.850	24.652	8.139	0	69	69	2	1	-10921639	92.857	91	58	156	1950	25.112	2.000	0.159	1.017
ID142496	142496	None	27.533	21.000	0.000	0	69	69	2	1	-10921639	108.905	111	79	156	2287	18.523	2.000	0.121	1.273
ID142497	142497	42	27.188	26.000	0.000	0	69	69	2	1	-10921639	98.571	94	70	137	2070	18.400	2.000	0.126	1.197
ID142502	142502	23	27.678	28.379	15.207	0	69	69	2	1	-10921639	134.571	143	94	176	2826	23.231	2.000	0.087	0.924
ID142503	142503	43	27.259	20.547	20.501	0	69	69	2	1	-10921639	157.571	153	120	199	3309	22.675	2.000	0.061	0.796
ID142500	142500	None	27.700	14.548	13.003	0	69	69	2	1	-10921639	114.143	111	68	147	2397	19.724	5.996	0.115	1.198
ID142501	142501	41	58.597	9.989	15.202	0	69	69	2	1	-10921639	114.048	104	52	215	2395	40.687	2.000	0.180	0.855
ID142506	142506	None	29.594	14.904	30.051	0	69	69	2	1	-10921639	132.619	127	101	176	2785	19.376	3.200	0.105	1.305
ID142507	142507	36	28.896	19.943	32.762	0	69	69	2	1	-10921639	139.619	137	81	189	2932	29.342	2.000	0.049	0.444
ID142504	142504	39	36.826	22.931	24.380	0	69	69	2	1	-10921639	156.857	156	107	235	3294	31.519	2.000	0.071	0.660
ID142505	142505	37	44.619	26.910	27.941	0	69	69	2	1	-10921639	155.476	156	91	215	3265	32.831	7.600	0.116	0.983
ID142508	142508	40	56.836	24.880	33.921	0	69	69	2	1	-10921639	165.571	150	120	255	3477	37.880	2.000	0.123	0.956
ID142482	142482	33	57.212	16.553	20.926	0	70	70	2	1	-10921639	194.000	189	147	248	4074	30.445	2.000	0.136	1.526
ID142483	142483	39	37.676	23.034	24.724	0	70	70	2	1	-10921639	158.476	153	117	228	3328	31.935	2.000	0.056	0.527
ID142480	142480	23	51.894	28.689	14.833	0	70	70	2	1	-10921639	147.762	140	101	232	3103	36.332	7.600	0.124	0.895
ID142481	142481	43	32.094	20.836	20.348	0	70	70	2	1	-10921639	168.857	170	127	225	3546	28.850	2.000	0.051	0.566
ID142486	142486	40	62.182	24.723	33.960	0	70	70	2	1	-10921639	177.857	179	120	255	3735	44.563	2.000	0.127	0.899
ID142484	142484	37	45.965	27.305	28.405	0	70	70	2	1	-10921639	165.333	163	107	255	3472	34.575	2.000	0.123	1.044
ID142485	142485	36	27.453	20.165	32.374	0	70	70	2	1	-10921639	161.714	160	107	215	3396	28.088	3.200	0.057	0.621
ID142478	142478	22	64.813	31.000	0.000	0	70	70	2	1	-10921639	124.476	111	81	202	2614	36.830	2.000	0.269	1.434
ID142479	142479	41	55.402	10.152	15.285	0	70	70	2	1	-10921639	128.857	130	58	196	2706	39.983	2.000	0.197	1.060
ID142477	142477	42	30.958	27.000	0.000	0	70	70	2	1	-10921639	106.667	104	79	143	2240	24.007	2.000	0.120	0.955
ID142487	142487	42	34.095	29.000	0.000	0	71	71	2	1	-10921639	105.619	104	73	160	2218	19.602	4.800	0.191	1.725
ID142490	142490	43	33.580	20.912	19.933	0	71	71	2	1	-10921639	156.286	153	117	232	3282	30.573	6.387	0.048	0.469
ID142491	142491	33	34.385	16.862	21.615	0	71	71	2	1	-10921639	167.143	160	117	205	3510	23.427	4.800	0.106	1.364
ID142488	142488	23	40.332	28.572	15.096	0	71	71	2	1	-10921639	134.429	140	88	183	2823	26.275	4.800	0.139	1.246
ID142489	142489	41	60.473	9.771	15.683	0	71	71	2	1	-10921639	140.810	140	88	222	2957	35.997	2.000	0.199	1.299
ID142494	142494	44	29.946	15.733	29.759	0	71	71	2	1	-10921639	136.000	134	107	186	2856	22.347	2.000	0.074	0.838
ID142495	142495	40	62.286	24.769	33.536	0	71	71	2	1	-10921639	170.905	163	114	255	3589	47.055	2.000	0.139	0.889
ID142492	142492	39	40.454	22.859	24.426	0	71	71	2	1	-10921639	166.619	166	117	228	3499	29.486	7.600	0.092	0.953
ID142493	142493	37	46.707	26.904	28.832	0	71	71	2	1	-10921639	154.000	156	88	255	3234	37.885	2.000	0.103	0.762
ID142530	142530	22	40.573	32.000	0.000	0	72	72	2	1	-10921639	94.429	88	46	160	1983	31.468	2.000	0.210	1.040
ID142531	142531	41	49.090	10.179	15.296	0	72	72	2	1	-10921639	136.857	127	85	219	2874	34.264	2.000	0.163	1.118
ID142534	142534	33	54.771	16.641	21.966	0	72	72	2	1	-10921639	177.143	173	111	255	3720	40.442	2.000	0.096	0.769
ID142535	142535	37	57.495	26.756	28.910	0	72	72	2	1	-10921639	160.905	160	81	255	3379	43.862	2.000	0.126	0.822
ID142532	142532	23	44.174	28.514	15.502	0	72	72	2	1	-10921639	137.762	137	78	202	2893	34.501	7.600	0.127	0.899
ID142533	142533	43	41.812	20.728	20.501	0	72	72	2	1	-10921639	166.524	163	114	248	3497	33.889	2.000	0.066	0.612
ID142536	142536	44	40.839	14.980	30.947	0	72	72	2	1	-10921639	137.476	143	71	176	2887	33.408	7.600	0.136	0.983
ID142537	142537	40	57.955	24.592	33.823	0	72	72	2	1	-10921639	165.429	160	104	255	3474	45.555	2.000	0.141	0.900
ID142514	142514	45	35.561	14.461	19.004	0	73	73	2	1	-10921639	144.000	140	104	228	3024	32.614	2.000	0.058	0.485
ID142515	142515	43	28.090	20.912	20.737	0	73	73	2	1	-10921639	143.667	140	98	219	3017	26.596	2.000	0.054	0.555
ID142512	142512	23	46.207	28.142	15.099	0	73	73	2	1	-10921639	127.667	120	85	196	2681	28.297	2.000	0.140	1.110
ID142513	142513	41	43.042	10.147	15.839	0	73	73	2	1	-10921639	136.810	134	88	192	2873	27.036	3.200	0.137	1.216
ID142518	142518	None	28.396	21.174	31.930	0	73	73	2	1	-10921639	162.381	163	130	219	3410	24.594	7.600	0.074	0.908
ID142519	142519	40	51.391	23.957	33.318	0	73	73	2	1	-10921639	160.190	160	88	238	3364	36.879	2.000	0.105	0.828
ID142516	142516	37	51.137	26.861	28.485	0	73	73	2	1	-10921639	155.952	150	71	235	3275	38.500	2.000	0.149	1.053
ID142517	142517	44	30.547	16.538	29.267	0	73	73	2	1	-10921639	152.000	147	117	222	3192	24.601	7.600	0.061	0.706
ID142510	142510	None	31.607	40.000	0.000	0	73	73	2	1	-10921639	65.095	68	27	117	1367	30.737	2.000	0.237	0.812
ID142511	142511	46	27.932	17.051	3.889	0	73	73	2	1	-10921639	98.286	94	62	156	2064	22.102	2.000	0.094	0.767
ID142509	142509	22	44.900	33.000	0.000	0	73	73	2	1	-10921639	111.048	107	61	170	2332	27.447	6.290	0.248	1.606
ID142550	142550	46	36.660	17.022	5.111	0	74	74	2	1	-10921639	117.333	114	68	170	2464	24.937	2.000	0.110	0.932
ID142551	142551	23	43.678	28.321	15.216	0	74	74	2	1	-10921639	139.667	143	81	196	2933	26.652	2.000	0.148	1.354
ID142549	142549	22	74.844	32.000	0.000	0	74	74	2	1	-10921639	170.667	160	119	238	3584	31.757	4.800	0.268	2.268
ID142554	142554	43	32.084	20.997	20.622	0	74	74	2	1	-10921639	153.048	150	111	232	3214	26.821	2.000	0.055	0.597
ID142555	142555	33	32.765	16.618	22.267	0	74	74	2	1	-10921639	162.476	156	101	199	3412	26.070	3.200	0.068	0.799
ID142552	142552	41	42.777	10.274	15.539	0	74	74	2	1	-10921639	154.905	150	117	199	3253	25.139	4.800	0.130	1.422
ID142553	142553	45	34.440	14.190	19.256	0	74	74	2	1	-10921639	150.857	147	107	235	3168	30.129	7.600	0.055	0.519
ID142558	142558	None	43.766	15.386	31.684	0	74	74	2	1	-10921639	140.286	140	55	225	2946	53.188	2.000	0.132	0.613
ID142559	142559	40	57.582	23.973	32.793	0	74	74	2	1	-10921639	176.476	183	120	255	3706	38.095	4.800	0.136	1.108
ID142556	142556	37	55.871	26.877	27.845	0	74	74	2	1	-10921639	172.429	179	94	238	3621	41.114	4.800	0.163	1.177
ID142557	142557	44	54.538	15.898	29.216	0	74	74	2	1	-10921639	176.048	170	111	255	3697	35.176	2.000	0.135	1.187
ID142528	142528	44	55.733	15.140	30.112	0	75	75	2	1	-10921639	178.143	183	101	248	3741	37.775	4.800	0.173	1.390
ID142529	142529	40	34.807	24.073	33.079	0	75	75	2	1	-10921639	147.810	143	101	205	3104	29.519	4.800	0.107	0.968
ID142522	142522	None	27.599	21.233	7.533	0	75	75	2	1	-10921639	125.905	130	85	170	2644	22.924	6.432	0.072	0.742
ID142523	142523	41	36.856	10.319	15.452	0	75	75	2	1	-10921639	150.095	147	111	219	3152	29.602	4.800	0.135	1.204
ID142520	142520	22	56.571	34.000	0.000	0	75	75	2	1	-10921639	126.429	134	92	189	2655	26.426	4.800	0.252	1.926
ID142521	142521	46	34.624	16.301	4.862	0	75	75	2	1	-10921639	124.476	120	91	166	2614	21.463	2.000	0.120	1.245
ID142526	142526	33	38.915	16.610	21.713	0	75	75	2	1	-10921639	172.571	173	120	232	3624	30.242	2.000	0.084	0.887
ID142527	142527	37	65.948	26.783	27.658	0	75	75	2	1	-10921639	168.095	166	98	238	3530	43.795	2.000	0.178	1.160
ID142524	142524	23	47.861	28.268	15.454	0	75	75	2	1	-10921639	138.286	134	98	199	2904	30.181	2.000	0.150	1.194
ID142525	142525	45	38.097	14.733	19.289	0	75	75	2	1	-10921639	169.143	160	130	238	3552	33.595	7.600	0.078	0.732
ID142546	142546	37	59.477	26.839	27.856	0	76	76	2	1	-10921639	152.286	150	68	232	3198	44.786	2.000	0.162	0.946
ID142547	142547	44	65.020	15.471	30.446	0	76	76	2	1	-10921639	192.857	202	107	255	4050	45.732	4.800	0.175	1.257
ID142544	142544	33	33.195	16.498	21.522	0	76	76	2	1	-10921639	177.524	176	127	235	3728	30.184	2.000	0.064	0.707
ID142545	142545	47	31.422	36.146	21.692	0	76	76	2	1	-10921639	45.190	42	22	107	949	22.299	2.000	0.231	0.762
ID142548	142548	40	34.025	23.296	32.217	0	76	76	2	1	-10921639	157.619	153	124	215	3310	25.443	7.600	0.102	1.149
ID142538	142538	22	47.541	35.000	0.000	0	76	76	2	1	-10921639	114.667	120	65	176	2408	32.086	6.104	0.212	1.251
ID142539	142539	None	31.514	6.254	10.255	0	76	76	2	1	-10921639	88.381	85	58	147	1856	24.806	7.600	0.129	0.812
ID142542	142542	23	56.145	28.087	15.591	0	76	76	2	1	-10921639	146.381	147	88	212	3074	33.739	2.000	0.168	1.250
ID142543	142543	45	37.011	14.036	18.800	0	76	76	2	1	-10921639	165.619	160	124	245	3478	30.557	7.600	0.060	0.613
ID142540	142540	48	29.677	14.519	13.481	0	76	76	2	1	-10921639	135.048	124	94	196	2836	29.413	2.000	0.078	0.665
ID142541	142541	41	33.192	10.730	14.905	0	76	76	2	1	-10921639	147.905	140	104	202	3106	26.823	7.600	0.070	0.717
ID142578	142578	40	31.626	23.369	32.619	0	77	77	2	1	-10921639	135.571	137	81	189	2847	30.112	7.600	0.096	0.788
ID142576	142576	37	64.563	26.557	27.511	0	77	77	2	1	-10921639	162.810	166	68	251	3419	50.994	4.800	0.200	1.064
ID142577	142577	44	71.279	15.915	30.004	0	77	77	2	1	-10921639	202.810	199	150	255	4259	35.039	4.800	0.194	1.884
ID142570	142570	48	46.914	14.765	13.299	0	77	77	2	1	-10921639	127.762	120	71	228	2683	40.423	2.000	0.103	0.588
ID142571	142571	None	28.064	31.567	12.819	0	77	77	2	1	-10921639	66.619	71	13	130	1399	32.278	2.000	0.117	0.432
ID142568	142568	22	46.917	33.000	0.000	0	77	77	2	1	-10921639	99.857	94	64	189	2097	33.652	2.000	0.215	1.049
ID142569	142569	46	33.220	16.578	4.820	0	77	77	2	1	-10921639	125.238	124	88	189	2630	22.167	7.600	0.096	0.985
ID142574	142574	47	28.142	35.938	21.493	0	77	77	2	1	-10921639	44.762	39	16	101	940	23.349	2.000	0.191	0.616
ID142575	142575	33	42.455	17.286	21.930	0	77	77	2	1	-10921639	175.571	179	127	225	3687	25.198	2.000	0.100	1.267
ID142572	142572	41	34.151	10.666	15.160	0	77	77	2	1	-10921639	135.429	134	98	209	2844	27.075	2.000	0.062	0.587
ID142573	142573	45	36.256	14.347	18.908	0	77	77	2	1	-10921639	150.571	150	111	219	3162	33.621	2.000	0.057	0.481
ID142579	142579	22	42.320	33.000	0.000	0	78	78	2	1	-10921639	111.524	111	64	160	2342	31.492	2.000	0.157	0.959
ID142582	142582	48	46.556	14.571	13.258	0	78	78	2	1	-10921639	143.571	137	98	235	3015	39.977	2.000	0.092	0.606
ID142583	142583	41	28.121	10.483	15.485	0	78	78	2	1	-10921639	139.619	140	104	202	2932	29.111	7.600	0.089	0.784
ID142580	142580	None	28.180	33.086	4.099	0	78	78	2	1	-10921639	86.190	88	42	130	1810	26.379	2.000	0.116	0.681
ID142581	142581	46	36.312	16.912	4.766	0	78	78	2	1	-10921639	126.714	120	81	183	2661	26.327	2.000	0.093	0.820
ID142586	142586	33	34.991	17.348	21.255	0	78	78	2	1	-10921639	174.381	179	130	215	3662	25.275	7.600	0.073	0.937
ID142587	142587	47	31.052	35.996	21.131	0	78	78	2	1	-10921639	50.571	45	22	104	1062	21.484	2.000	0.215	0.833
ID142584	142584	23	29.492	28.543	15.452	0	78	78	2	1	-10921639	121.048	120	75	163	2542	23.321	7.600	0.104	0.979
ID142585	142585	45	52.142	14.212	18.417	0	78	78	2	1	-10921639	167.476	153	117	255	3517	42.380	2.000	0.086	0.629
ID142590	142590	44	72.081	16.046	29.507	0	78	78	2	1	-10921639	219.048	222	137	255	4600	34.873	4.800	0.194	2.041
ID142591	142591	40	52.378	23.049	32.254	0	78	78	2	1	-10921639	167.333	163	124	251	3514	31.385	7.600	0.126	1.196
ID142588	142588	49	36.898	5.471	26.047	0	78	78	2	1	-10921639	110.143	107	45	176	2313	33.450	2.000	0.110	0.653
ID142589	142589	37	62.466	26.882	27.244	0	78	78	2	1	-10921639	156.286	153	71	241	3282	40.396	2.000	0.199	1.285
ID142562	142562	45	41.350	14.198	18.626	0	79	79	2	1	-10921639	164.810	160	98	255	3461	38.725	2.000	0.076	0.601
ID142563	142563	33	41.791	17.263	21.939	0	79	79	2	1	-10921639	179.762	179	127	245	3775	28.674	2.000	0.097	1.107
ID142560	142560	48	33.669	14.670	13.284	0	79	79	2	1	-10921639	134.000	130	81	209	2814	32.644	2.000	0.068	0.523
ID142561	142561	23	43.144	28.253	15.297	0	79	79	2	1	-10921639	133.238	124	94	202	2798	27.153	2.000	0.137	1.186
ID142566	142566	44	67.202	15.554	30.290	0	79	79	2	1	-10921639	215.238	219	166	255	4520	31.566	4.800	0.173	2.015
ID142567	142567	40	32.610	23.185	31.705	0	79	79	2	1	-10921639	155.762	156	107	199	3271	28.481	4.800	0.105	1.041
ID142564	142564	49	31.124	5.547	26.182	0	79	79	2	1	-10921639	114.048	111	88	176	2395	20.208	2.000	0.092	0.953
ID142565	142565	37	73.250	26.691	27.368	0	79	79	2	1	-10921639	172.190	166	81	255	3616	49.185	4.800	0.202	1.175
ID142610	142610	44	50.861	15.385	29.685	0	80	80	2	1	-10921639	197.238	199	134	255	4142	33.685	6.255	0.115	1.209
ID142611	142611	None	46.577	14.412	32.661	0	80	80	2	1	-10921639	154.857	150	94	248	3252	46.912	2.000	0.088	0.534
ID142608	142608	49	30.495	5.963	26.403	0	80	80	2	1	-10921639	115.381	114	85	170	2423	22.818	2.000	0.084	0.785
ID142609	142609	37	49.575	26.435	27.313	0	80	80	2	1	-10921639	173.524	173	134	238	3644	27.462	7.600	0.129	1.439
ID142612	142612	40	37.907	24.024	32.770	0	80	80	2	1	-10921639	147.381	150	101	202	3095	26.553	4.800	0.135	1.317
ID142603	142603	22	37.824	31.000	0.000	0	80	80	2	1	-10921639	120.619	124	88	153	2533	21.883	4.800	0.178	1.664
ID142606	142606	45	49.913	14.181	18.627	0	80	80	2	1	-10921639	163.190	156	88	255	3427	44.782	2.000	0.079	0.532
ID142607	142607	33	30.320	17.140	20.863	0	80	80	2	1	-10921639	165.238	156	114	215	3470	25.446	7.600	0.053	0.648
ID142604	142604	48	43.059	14.195	12.903	0	80	80	2	1	-10921639	144.333	134	107	202	3031	28.493	2.000	0.106	0.971
ID142605	142605	23	46.794	29.072	14.510	0	80	80	2	1	-10921639	139.524	143	85	202	2930	30.106	4.800	0.157	1.257
ID142624	142624	44	58.480	15.408	30.260	0	81	81	2	1	-10921639	209.667	212	147	255	4403	32.809	4.800	0.152	1.689
ID142625	142625	40	47.650	23.715	32.602	0	81	81	2	1	-10921639	141.810	137	78	222	2978	42.687	7.600	0.124	0.732
ID142614	142614	52	43.918	36.000	0.000	0	81	81	2	1	-10921639	102.619	107	64	166	2155	27.423	2.000	0.218	1.340
ID142615	142615	None	36.452	16.899	5.595	0	81	81	2	1	-10921639	123.286	124	88	176	2589	26.029	2.000	0.094	0.811
ID142613	142613	22	43.847	32.000	0.000	0	81	81	2	1	-10921639	115.476	107	70	176	2425	28.342	2.000	0.175	1.214
ID142618	142618	23	42.434	28.313	14.928	0	81	81	2	1	-10921639	138.619	137	101	202	2911	25.687	7.600	0.129	1.233
ID142619	142619	45	40.320	13.949	18.568	0	81	81	2	1	-10921639	166.905	166	127	255	3505	32.328	2.000	0.073	0.698
ID142616	142616	None	30.180	21.099	9.041	0	81	81	2	1	-10921639	133.238	134	94	179	2798	21.707	7.600	0.079	0.896
ID142617	142617	48	37.929	14.261	13.501	0	81	81	2	1	-10921639	154.429	150	117	215	3243	25.982	2.000	0.091	0.987
ID142622	142622	37	29.282	25.619	27.451	0	81	81	2	1	-10921639	157.048	163	120	228	3298	26.735	7.600	0.086	0.934
ID142623	142623	None	32.627	8.979	30.105	0	81	81	2	1	-10921639	133.667	130	94	192	2807	23.282	2.000	0.092	0.972
ID142620	142620	33	28.793	17.648	21.315	0	81	81	2	1	-10921639	170.333	166	140	215	3577	22.023	7.600	0.063	0.912
ID142621	142621	53	34.147	35.198	21.292	0	81	81	2	1	-10921639	82.286	81	52	127	1728	21.195	2.000	0.183	1.204
ID142594	142594	52	44.210	36.000	0.000	0	82	82	2	1	-10921639	98.143	94	49	166	2061	35.254	2.000	0.190	0.889
ID142595	142595	50	31.584	25.358	2.659	0	82	82	2	1	-10921639	145.762	143	104	202	3061	26.416	7.600	0.078	0.799
ID142592	142592	51	33.387	23.000	0.000	0	82	82	2	1	-10921639	129.810	130	68	238	2726	41.193	7.600	0.044	0.268
ID142593	142593	22	40.544	33.000	0.000	0	82	82	2	1	-10921639	111.714	107	73	173	2346	29.630	2.000	0.179	1.147
ID142598	142598	33	28.794	18.051	22.046	0	82	82	2	1	-10921639	172.381	170	130	215	3620	22.509	2.000	0.054	0.780
ID142599	142599	53	39.383	33.742	21.884	0	82	82	2	1	-10921639	90.143	94	39	147	1893	29.699	2.000	0.170	0.880
ID142596	142596	48	41.164	14.519	13.688	0	82	82	2	1	-10921639	154.762	147	104	245	3250	34.316	2.000	0.071	0.601
ID142597	142597	45	51.387	14.254	19.016	0	82	82	2	1	-10921639	177.238	170	120	255	3722	37.793	2.000	0.092	0.788
ID142602	142602	40	54.983	23.348	32.229	0	82	82	2	1	-10921639	179.714	179	127	241	3774	32.368	2.000	0.127	1.255
ID142600	142600	37	39.436	26.354	27.293	0	82	82	2	1	-10921639	175.381	179	127	209	3683	22.562	4.800	0.124	1.719
ID142601	142601	44	62.211	15.573	30.297	0	82	82	2	1	-10921639	212.905	212	160	255	4471	34.073	4.800	0.142	1.553
ID142626	142626	51	70.306	23.000	0.000	0	83	83	2	1	-10921639	179.476	183	117	255	3769	45.823	2.000	0.174	1.162
ID142627	142627	22	56.959	33.000	0.000	0	83	83	2	1	-10921639	113.476	111	64	189	2383	36.773	2.000	0.255	1.256
ID142630	142630	48	45.086	14.504	13.660	0	83	83	2	1	-10921639	154.048	143	107	248	3235	35.193	2.000	0.090	0.725
ID142631	142631	23	49.978	28.673	15.144	0	83	83	2	1	-10921639	155.286	156	98	222	3261	37.445	2.000	0.130	0.956
ID142628	142628	50	33.339	25.209	2.659	0	83	83	2	1	-10921639	155.238	150	111	228	3260	32.945	7.600	0.073	0.643
ID142629	142629	54	47.601	16.685	5.879	0	83	83	2	1	-10921639	128.762	120	94	225	2704	31.076	2.000	0.126	0.928
ID142634	142634	55	39.247	9.062	30.424	0	83	83	2	1	-10921639	140.143	134	88	215	2943	31.855	2.000	0.079	0.641
ID142635	142635	44	57.199	15.577	30.439	0	83	83	2	1	-10921639	205.238	199	143	255	4310	39.422	2.000	0.121	1.125
ID142632	142632	33	47.354	17.524	21.749	0	83	83	2	1	-10921639	198.381	199	140	255	4166	31.149	2.000	0.100	1.163
ID142633	142633	37	53.734	25.958	27.532	0	83	83	2	1	-10921639	176.952	176	137	238	3716	28.767	4.800	0.151	1.615
ID142636	142636	40	58.139	23.763	33.075	0	83	83	2	1	-10921639	165.571	160	114	238	3477	40.719	2.000	0.148	1.048
ID142642	142642	58	41.008	36.891	21.239	0	84	84	2	1	-10921639	81.905	78	39	153	1720	32.277	2.000	0.197	0.836
ID142643	142643	37	39.027	25.358	26.522	0	84	84	2	1	-10921639	175.429	176	143	219	3684	21.949	2.000	0.091	1.339
ID142640	142640	48	43.316	14.237	13.574	0	84	84	2	1	-10921639	152.000	140	117	225	3192	30.759	6.404	0.089	0.807
ID142641	142641	23	40.461	29.233	14.238	0	84	84	2	1	-10921639	140.429	134	88	212	2949	30.585	2.000	0.111	0.914
ID142646	142646	40	55.439	23.217	31.764	0	84	84	2	1	-10921639	180.905	176	111	251	3799	41.992	4.800	0.139	1.053
ID142644	142644	55	32.637	9.138	30.367	0	84	84	2	1	-10921639	134.000	130	91	192	2814	28.362	2.000	0.070	0.621
ID142645	142645	44	60.293	15.718	30.966	0	84	84	2	1	-10921639	224.524	228	170	255	4715	27.391	4.800	0.158	2.240
ID142638	142638	22	38.397	32.000	0.000	0	84	84	2	1	-10921639	84.190	78	49	192	1768	36.872	2.000	0.105	0.433
ID142639	142639	54	34.877	16.961	6.058	0	84	84	2	1	-10921639	121.286	117	85	189	2547	23.888	2.000	0.096	0.892
ID142637	142637	51	51.722	22.000	0.000	0	84	84	2	1	-10921639	161.190	160	117	235	3385	37.620	3.200	0.159	1.173
ID142658	142658	40	55.484	23.806	32.433	0	85	85	2	1	-10921639	170.429	170	107	238	3579	35.929	7.600	0.137	1.146
ID142656	142656	44	55.944	15.382	29.976	0	85	85	2	1	-10921639	208.048	212	163	255	4369	28.380	4.800	0.135	1.741
ID142657	142657	55	32.484	9.032	30.768	0	85	85	2	1	-10921639	139.810	143	98	183	2936	26.485	4.800	0.102	0.974
ID142647	142647	51	45.591	23.000	0.000	0	85	85	2	1	-10921639	169.333	171	107	222	3556	31.845	4.800	0.165	1.505
ID142650	142650	56	29.322	7.123	8.146	0	85	85	2	1	-10921639	59.238	62	26	120	1244	26.792	2.000	0.147	0.566
ID142651	142651	48	45.076	14.324	13.828	0	85	85	2	1	-10921639	147.429	140	111	222	3096	30.428	2.000	0.099	0.875
ID142648	142648	57	27.690	30.000	0.000	0	85	85	2	1	-10921639	104.571	107	58	166	2196	29.357	6.274	0.131	0.827
ID142649	142649	22	27.528	33.000	0.000	0	85	85	2	1	-10921639	75.286	71	30	137	1581	30.427	2.000	0.132	0.576
ID142654	142654	58	36.814	34.914	21.643	0	85	85	2	1	-10921639	97.000	94	52	160	2037	28.452	6.406	0.154	0.909
ID142655	142655	37	37.726	24.996	26.631	0	85	85	2	1	-10921639	172.619	179	124	219	3625	27.641	7.600	0.096	1.099
ID142652	142652	23	40.851	29.028	14.655	0	85	85	2	1	-10921639	146.952	137	91	212	3086	31.593	2.000	0.101	0.852
ID142653	142653	33	35.637	16.794	20.388	0	85	85	2	1	-10921639	182.714	179	150	238	3837	25.332	7.600	0.071	0.958
ID142690	142690	None	30.839	17.102	6.862	0	86	86	2	1	-10921639	120.000	120	78	176	2520	25.577	2.000	0.091	0.781
ID142691	142691	None	32.179	21.278	10.565	0	86	86	2	1	-10921639	138.619	137	94	183	2911	27.429	2.000	0.073	0.690
ID142688	142688	57	45.689	30.000	0.000	0	86	86	2	1	-10921639	119.571	114	82	192	2511	27.562	2.000	0.174	1.285
ID142689	142689	56	42.459	7.089	7.068	0	86	86	2	1	-10921639	67.000	62	29	170	1407	35.474	2.000	0.161	0.524
ID142694	142694	33	55.655	17.770	20.973	0	86	86	2	1	-10921639	185.286	179	127	255	3891	37.540	2.000	0.111	0.985
ID142695	142695	60	28.001	38.790	20.658	0	86	86	2	1	-10921639	73.524	65	32	147	1544	36.116	6.406	0.157	0.552
ID142692	142692	48	44.573	13.867	13.973	0	86	86	2	1	-10921639	154.381	150	120	238	3242	29.149	2.000	0.100	0.965
ID142693	142693	23	49.813	28.527	14.561	0	86	86	2	1	-10921639	154.619	156	98	219	3247	36.493	2.000	0.141	1.047
ID142698	142698	44	57.793	15.000	31.000	0	86	86	2	1	-10921639	212.143	209	153	255	4455	30.129	4.800	0.160	1.944
ID142699	142699	40	55.493	23.480	32.388	0	86	86	2	1	-10921639	173.429	166	117	238	3642	36.944	4.800	0.144	1.183
ID142696	142696	None	32.270	4.942	22.232	0	86	86	2	1	-10921639	108.619	101	81	170	2281	24.385	2.000	0.092	0.750
ID142697	142697	37	37.174	23.701	26.466	0	86	86	2	1	-10921639	180.905	192	120	235	3799	34.482	3.200	0.094	0.901
ID142687	142687	51	29.631	22.000	0.000	0	86	86	2	1	-10921639	125.429	124	81	173	2634	27.384	7.600	0.110	0.904
ID142659	142659	51	59.815	21.000	0.000	0	87	87	2	1	-10921639	136.238	117	88	238	2861	43.299	2.000	0.173	0.928
ID142662	142662	59	28.347	24.433	4.231	0	87	87	2	1	-10921639	132.238	130	91	173	2777	24.825	2.000	0.071	0.702
ID142663	142663	56	40.967	6.873	6.316	0	87	87	2	1	-10921639	73.238	68	35	137	1538	30.604	2.000	0.201	0.802
ID142660	142660	57	51.138	30.000	0.000	0	87	87	2	1	-10921639	114.095	114	73	196	2396	32.916	2.000	0.196	1.135
ID142661	142661	None	36.556	35.000	0.000	0	87	87	2	1	-10921639	95.667	98	51	130	2009	24.681	4.800	0.215	1.373
ID142666	142666	60	32.622	40.000	20.000	0	87	87	2	1	-10921639	63.095	52	35	120	1325	25.942	2.000	0.166	0.693
ID142667	142667	58	31.117	33.807	21.407	0	87	87	2	1	-10921639	105.714	114	58	137	2220	23.026	2.000	0.135	1.089
ID142664	142664	48	37.668	13.682	14.373	0	87	87	2	1	-10921639	156.714	153	107	219	3291	26.445	2.000	0.109	1.166
ID142665	142665	23	54.883	28.846	14.853	0	87	87	2	1	-10921639	161.571	150	107	245	3393	37.589	7.600	0.119	0.911
ID142670	142670	55	34.866	9.036	31.003	0	87	87	2	1	-10921639	136.238	134	88	179	2861	27.127	2.000	0.098	0.896
ID142671	142671	44	52.462	14.913	31.531	0	87	87	2	1	-10921639	197.952	205	111	255	4157	40.896	4.800	0.146	1.236
ID142668	142668	None	32.606	5.150	26.004	0	87	87	2	1	-10921639	116.524	124	58	153	2447	26.158	3.200	0.113	0.906
ID142669	142669	37	44.416	25.856	27.126	0	87	87	2	1	-10921639	170.381	166	114	232	3578	35.079	4.800	0.117	1.019
ID142672	142672	40	59.501	23.480	32.011	0	87	87	2	1	-10921639	179.619	176	127	251	3772	37.672	4.800	0.148	1.226
ID142673	142673	None	55.153	14.300	32.784	0	87	87	2	1	-10921639	181.048	189	120	255	3802	38.961	2.000	0.126	1.040
ID142674	142674	51	68.953	21.000	0.000	0	88	88	2	1	-10921639	131.095	119	85	255	2753	44.625	2.000	0.216	1.044
ID142675	142675	57	45.541	30.000	0.000	0	88	88	2	1	-10921639	123.286	125	85	192	2589	27.126	7.600	0.199	1.507
ID142678	142678	48	31.604	12.925	14.643	0	88	88	2	1	-10921639	157.571	163	120	199	3309	21.101	7.600	0.088	1.202
ID142679	142679	23	39.843	29.025	15.004	0	88	88	2	1	-10921639	152.667	147	107	219	3206	30.774	2.000	0.090	0.820
ID142676	142676	56	44.887	6.853	5.491	0	88	88	2	1	-10921639	71.810	65	22	163	1508	35.054	2.000	0.226	0.756
ID142677	142677	59	32.113	25.065	6.093	0	88	88	2	1	-10921639	138.810	140	98	170	2915	20.029	4.800	0.118	1.459
ID142682	142682	None	30.157	20.064	20.801	0	88	88	2	1	-10921639	172.667	173	120	245	3626	32.724	2.000	0.057	0.568
ID142683	142683	58	32.484	33.551	21.720	0	88	88	2	1	-10921639	103.667	101	62	156	2177	26.365	2.000	0.139	0.961
ID142680	142680	60	28.942	40.000	19.000	0	88	88	2	1	-10921639	62.333	58	29	147	1309	25.877	2.000	0.126	0.538
ID142681	142681	33	34.971	16.023	21.141	0	88	88	2	1	-10921639	194.762	192	160	245	4090	23.151	4.800	0.095	1.453
ID142686	142686	40	70.290	23.458	32.884	0	88	88	2	1	-10921639	173.905	160	104	255	3652	49.605	3.200	0.196	1.147
ID142684	142684	44	44.204	15.535	30.027	0	88	88	2	1	-10921639	191.524	199	127	255	4022	31.976	2.000	0.111	1.202
ID142685	142685	55	43.726	8.950	30.802	0	88	88	2	1	-10921639	145.810	134	104	205	3062	31.311	2.000	0.110	0.926
ID142722	142722	23	45.997	28.561	15.085	0	89	89	2	1	-10921639	150.810	150	104	232	3167	34.743	2.000	0.101	0.793
ID142723	142723	61	42.828	14.115	19.310	0	89	89	2	1	-10921639	166.000	150	117	255	3486	37.144	2.000	0.061	0.511
ID142720	142720	59	45.036	24.298	5.876	0	89	89	2	1	-10921639	147.286	140	91	209	3093	32.859	2.000	0.128	1.015
ID142721	142721	None	27.308	16.566	6.626	0	89	89	2	1	-10921639	121.190	114	98	186	2545	21.198	2.000	0.063	0.681
ID142726	142726	37	46.751	24.257	27.512	0	89	89	2	1	-10921639	202.286	196	156	255	4248	29.282	6.359	0.094	1.190
ID142727	142727	44	45.557	15.961	30.339	0	89	89	2	1	-10921639	186.381	183	140	255	3914	29.304	2.000	0.093	1.082
ID142724	142724	33	28.252	17.698	21.419	0	89	89	2	1	-10921639	179.905	183	134	228	3778	25.704	2.000	0.065	0.855
ID142725	142725	58	31.421	33.962	21.813	0	89	89	2	1	-10921639	114.381	114	78	153	2402	24.122	7.600	0.131	1.101
ID142728	142728	55	57.977	9.470	30.934	0	89	89	2	1	-10921639	153.857	147	91	255	3231	44.595	2.000	0.157	0.934
ID142729	142729	40	74.166	23.354	32.680	0	89	89	2	1	-10921639	174.571	170	91	255	3666	57.874	2.000	0.198	0.999
ID142718	142718	57	42.737	30.000	0.000	0	89	89	2	1	-10921639	119.286	120	62	170	2505	32.648	7.600	0.212	1.277
ID142719	142719	56	47.675	6.699	5.621	0	89	89	2	1	-10921639	85.619	75	52	179	1798	34.425	2.000	0.196	0.814
ID142717	142717	51	56.644	21.000	0.000	0	89	89	2	1	-10921639	105.571	81	68	232	2217	40.857	2.000	0.188	0.819
ID142730	142730	51	52.482	20.000	0.000	0	90	90	2	1	-10921639	116.667	101	75	248	2450	43.239	2.000	0.166	0.770
ID142731	142731	57	37.654	30.687	2.637	0	90	90	2	1	-10921639	95.095	94	45	153	1997	31.578	2.000	0.144	0.760
ID142734	142734	23	48.906	28.798	14.577	0	90	90	2	1	-10921639	154.857	150	94	219	3252	32.232	2.000	0.129	1.101
ID142735	142735	60	30.150	40.000	18.000	0	90	90	2	1	-10921639	67.190	62	39	160	1411	27.719	2.000	0.133	0.571
ID142732	142732	56	52.282	6.371	5.257	0	90	90	2	1	-10921639	89.048	88	39	156	1870	35.364	2.000	0.255	1.023
ID142733	142733	59	62.824	23.624	6.286	0	90	90	2	1	-10921639	158.524	143	101	248	3329	40.908	2.000	0.178	1.172
ID142738	142738	37	47.951	24.702	27.287	0	90	90	2	1	-10921639	190.286	192	117	255	3996	33.659	4.800	0.138	1.375
ID142739	142739	44	38.015	15.390	29.929	0	90	90	2	1	-10921639	183.095	186	134	251	3845	27.934	6.129	0.078	0.945
ID142736	142736	61	44.987	15.744	20.383	0	90	90	2	1	-10921639	189.286	196	137	235	3975	28.853	7.600	0.113	1.331
ID142737	142737	58	27.351	32.458	21.849	0	90	90	2	1	-10921639	120.619	120	91	153	2533	19.589	4.800	0.105	1.172
ID142742	142742	64	38.874	14.813	32.960	0	90	90	2	1	-10921639	162.381	156	114	228	3410	30.634	7.600	0.078	0.771
ID142740	142740	55	50.563	9.464	30.636	0	90	90	2	1	-10921639	139.524	137	85	228	2930	44.089	2.000	0.130	0.730
ID142741	142741	40	65.874	23.141	32.441	0	90	90	2	1	-10921639	186.857	192	107	255	3924	44.302	2.000	0.150	1.101
ID142702	142702	56	53.815	6.357	5.326	0	91	91	2	1	-10921639	90.571	85	39	173	1902	37.557	2.000	0.247	0.954
ID142703	142703	59	61.106	23.656	6.331	0	91	91	2	1	-10921639	156.667	150	94	255	3290	37.965	2.000	0.189	1.314
ID142700	142700	51	35.654	20.000	0.000	0	91	91	2	1	-10921639	113.333	114	58	219	2380	36.572	2.000	0.111	0.617
ID142701	142701	57	38.885	30.318	1.231	0	91	91	2	1	-10921639	105.762	104	55	163	2221	32.718	6.301	0.178	0.977
ID142706	142706	60	43.849	40.000	16.000	0	91	91	2	1	-10921639	54.095	42	16	134	1136	34.082	2.000	0.313	0.756
ID142707	142707	62	27.346	8.284	18.117	0	91	91	2	1	-10921639	120.238	120	68	189	2525	29.293	2.000	0.052	0.404
ID142704	142704	None	27.874	10.686	14.254	0	91	91	2	1	-10921639	133.524	130	94	189	2804	24.304	7.600	0.075	0.763
ID142705	142705	23	51.664	28.949	14.611	0	91	91	2	1	-10921639	154.762	150	91	235	3250	37.254	2.000	0.119	0.883
ID142710	142710	58	29.872	33.744	21.986	0	91	91	2	1	-10921639	100.286	101	49	137	2106	25.933	4.800	0.134	0.913
ID142711	142711	63	31.477	4.945	22.874	0	91	91	2	1	-10921639	120.429	120	68	189	2529	27.202	7.600	0.084	0.686
ID142708	142708	61	38.137	14.295	19.874	0	91	91	2	1	-10921639	174.762	176	124	255	3670	33.397	2.000	0.055	0.544
ID142709	142709	33	32.164	17.216	21.512	0	91	91	2	1	-10921639	185.857	186	137	222	3903	23.930	7.600	0.081	1.160
ID142714	142714	55	51.837	9.552	30.604	0	91	91	2	1	-10921639	143.952	134	91	255	3023	44.575	2.000	0.098	0.577
ID142715	142715	64	44.046	15.001	31.431	0	91	91	2	1	-10921639	182.190	179	134	255	3826	30.112	2.000	0.122	1.317
ID142712	142712	37	45.730	23.757	27.394	0	91	91	2	1	-10921639	208.762	205	170	255	4384	29.678	4.800	0.110	1.393
ID142713	142713	None	30.275	0.000	30.000	0	91	91	2	1	-10921639	68.571	68	19	124	1440	23.853	2.000	0.173	0.848
ID142716	142716	40	63.835	23.341	32.139	0	91	91	2	1	-10921639	185.619	183	111	255	3898	47.937	3.200	0.154	1.032
ID142754	142754	37	48.448	23.738	27.070	0	92	92	2	1	-10921639	212.048	212	143	255	4453	29.233	4.800	0.123	1.586
ID142755	142755	55	44.268	9.427	31.025	0	92	92	2	1	-10921639	133.238	124	71	228	2798	39.494	2.000	0.107	0.654
ID142752	142752	33	41.679	16.453	21.182	0	92	92	2	1	-10921639	198.000	196	153	248	4158	31.348	2.000	0.090	1.041
ID142753	142753	63	45.844	4.345	22.649	0	92	92	2	1	-10921639	121.571	117	75	189	2553	34.604	2.000	0.145	0.888
ID142756	142756	64	39.149	15.284	31.058	0	92	92	2	1	-10921639	180.000	179	137	228	3780	28.277	2.000	0.095	1.103
ID142757	142757	40	58.302	23.276	31.951	0	92	92	2	1	-10921639	188.762	196	107	251	3964	38.126	4.800	0.163	1.386
ID142743	142743	51	47.210	20.000	0.000	0	92	92	2	1	-10921639	120.667	111	78	228	2534	38.108	2.000	0.137	0.762
ID142746	142746	59	48.575	23.457	6.250	0	92	92	2	1	-10921639	150.238	140	98	222	3155	33.357	2.000	0.142	1.123
ID142747	142747	None	27.048	19.897	10.913	0	92	92	2	1	-10921639	148.333	147	107	202	3115	21.504	2.000	0.067	0.862
ID142744	142744	57	55.303	30.781	1.810	0	92	92	2	1	-10921639	115.000	101	58	209	2415	43.089	2.000	0.180	0.815
ID142745	142745	56	53.309	6.447	5.017	0	92	92	2	1	-10921639	97.286	91	58	196	2043	36.542	2.000	0.219	0.958
ID142750	142750	62	30.474	8.495	18.121	0	92	92	2	1	-10921639	123.429	117	75	202	2592	31.303	2.000	0.076	0.554
ID142751	142751	61	37.079	14.077	19.758	0	92	92	2	1	-10921639	187.905	176	143	248	3946	32.903	6.094	0.072	0.766
ID142748	142748	23	58.618	29.546	14.463	0	92	92	2	1	-10921639	162.095	153	104	245	3404	45.789	7.600	0.151	0.930
ID142749	142749	60	49.036	40.000	15.000	0	92	92	2	1	-10921639	56.048	45	13	130	1177	35.614	2.000	0.377	0.862
ID142786	142786	64	31.537	15.167	32.266	0	93	93	2	1	-10921639	153.286	153	107	199	3219	26.165	2.000	0.075	0.815
ID142787	142787	40	64.755	23.630	32.122	0	93	93	2	1	-10921639	185.952	179	75	255	3905	59.503	2.000	0.159	0.855
ID142784	142784	63	50.458	4.552	22.788	0	93	93	2	1	-10921639	127.429	117	81	228	2676	35.135	2.000	0.140	0.892
ID142785	142785	55	45.450	9.144	30.668	0	93	93	2	1	-10921639	141.619	130	101	212	2974	34.320	2.000	0.125	0.918
ID142775	142775	51	56.220	20.000	0.000	0	93	93	2	1	-10921639	129.476	120	81	245	2719	41.274	2.000	0.152	0.828
ID142778	142778	59	47.024	23.973	6.905	0	93	93	2	1	-10921639	153.619	153	98	222	3226	30.816	4.800	0.131	1.157
ID142779	142779	None	28.380	11.274	14.459	0	93	93	2	1	-10921639	136.714	137	85	196	2871	33.299	2.000	0.069	0.529
ID142776	142776	57	56.532	31.000	2.243	0	93	93	2	1	-10921639	116.714	120	62	199	2451	41.006	2.000	0.202	0.956
ID142777	142777	56	45.023	6.343	5.057	0	93	93	2	1	-10921639	97.238	88	58	179	2042	31.117	2.000	0.176	0.934
ID142782	142782	62	43.271	8.826	18.066	0	93	93	2	1	-10921639	150.095	143	114	219	3152	28.247	2.000	0.102	0.981
ID142783	142783	33	53.446	15.961	21.020	0	93	93	2	1	-10921639	206.667	209	137	255	4340	33.131	4.800	0.120	1.337
ID142780	142780	23	58.122	29.056	14.481	0	93	93	2	1	-10921639	168.381	160	94	238	3536	40.023	4.800	0.198	1.393
ID142781	142781	60	40.472	40.000	14.000	0	93	93	2	1	-10921639	67.333	62	29	127	1414	29.766	4.800	0.361	1.200
ID142790	142790	56	40.700	6.314	5.719	0	94	94	2	1	-10921639	101.810	101	49	160	2138	29.485	2.000	0.166	0.984
ID142791	142791	59	35.493	23.125	6.455	0	94	94	2	1	-10921639	137.286	137	94	192	2883	25.464	7.600	0.110	1.071
ID142788	142788	51	46.712	20.000	0.000	0	94	94	2	1	-10921639	136.857	125	91	235	2874	33.782	2.000	0.129	0.923
ID142789	142789	57	59.122	31.139	2.665	0	94	94	2	1	-10921639	113.286	114	62	199	2379	43.797	2.000	0.223	0.943
ID142794	142794	60	29.931	38.266	13.817	0	94	94	2	1	-10921639	43.524	32	19	117	914	26.095	2.000	0.158	0.456
ID142795	142795	33	46.281	17.758	21.596	0	94	94	2	1	-10921639	186.190	189	134	255	3910	34.474	7.600	0.105	1.029
ID142792	142792	65	28.960	15.890	7.983	0	94	94	2	1	-10921639	113.381	111	75	192	2381	24.939	2.000	0.054	0.467
ID142793	142793	23	82.028	28.674	14.244	0	94	94	2	1	-10921639	159.619	153	85	255	3352	56.693	2.000	0.229	1.048
ID142798	142798	55	39.285	9.396	30.440	0	94	94	2	1	-10921639	142.762	134	101	209	2998	30.005	2.000	0.097	0.843
ID142799	142799	40	58.859	23.160	31.717	0	94	94	2	1	-10921639	192.286	202	120	255	4038	44.305	4.800	0.151	1.136
ID142796	142796	63	60.643	4.942	22.579	0	94	94	2	1	-10921639	129.762	124	68	241	2725	43.292	2.000	0.164	0.844
ID142797	142797	37	55.412	24.074	26.252	0	94	94	2	1	-10921639	208.000	219	147	255	4368	37.626	2.000	0.116	1.153
ID142802	142802	None	29.813	9.000	48.000	0	94	94	2	1	-10921639	70.952	68	46	111	1490	18.486	2.000	0.216	1.362
ID142800	142800	64	41.512	15.139	32.719	0	94	94	2	1	-10921639	156.952	160	94	209	3296	32.298	7.600	0.102	0.902
ID142801	142801	66	28.231	6.000	48.000	0	94	94	2	1	-10921639	66.905	68	39	104	1405	22.461	2.000	0.194	0.966
ID142758	142758	57	74.140	31.884	3.433	0	95	95	2	1	-10921639	123.476	114	58	232	2593	52.817	2.000	0.269	0.992
ID142759	142759	56	49.021	6.215	5.552	0	95	95	2	1	-10921639	114.000	107	55	186	2394	34.511	2.000	0.165	0.933
ID142762	142762	60	33.462	37.204	13.043	0	95	95	2	1	-10921639	43.238	32	19	120	908	25.696	2.000	0.222	0.612
ID142763	142763	23	74.280	28.983	14.021	0	95	95	2	1	-10921639	156.000	153	81	255	3276	44.897	2.000	0.196	1.141
ID142760	142760	59	50.790	23.542	6.959	0	95	95	2	1	-10921639	136.857	140	81	225	2874	36.643	2.000	0.144	0.938
ID142761	142761	65	28.116	16.033	8.555	0	95	95	2	1	-10921639	124.524	127	78	173	2615	24.306	3.200	0.075	0.712
ID142766	142766	67	34.109	32.845	22.264	0	95	95	2	1	-10921639	99.286	104	58	137	2085	24.705	2.000	0.153	1.068
ID142767	142767	37	38.580	23.212	25.829	0	95	95	2	1	-10921639	222.333	225	183	255	4669	18.704	4.800	0.108	2.322
ID142764	142764	33	48.532	15.791	21.142	0	95	95	2	1	-10921639	193.333	199	130	248	4060	35.143	6.287	0.112	1.108
ID142765	142765	63	53.208	4.924	22.328	0	95	95	2	1	-10921639	135.619	127	98	225	2848	36.784	2.000	0.140	0.905
ID142770	142770	68	44.105	0.000	30.000	0	95	95	2	1	-10921639	96.095	94	52	160	2018	34.786	2.000	0.263	1.152
ID142771	142771	55	32.739	9.868	30.393	0	95	95	2	1	-10921639	139.429	140	98	196	2928	23.058	2.000	0.085	0.949
ID142768	142768	None	29.469	6.192	27.032	0	95	95	2	1	-10921639	116.905	114	78	189	2455	27.831	2.000	0.057	0.456
ID142769	142769	None	33.476	25.604	26.929	0	95	95	2	1	-10921639	178.143	176	104	245	3741	40.156	4.800	0.097	0.781
ID142774	142774	66	37.012	7.000	48.000	0	95	95	2	1	-10921639	81.143	81	61	114	1704	18.861	4.800	0.268	1.818
ID142772	142772	40	57.091	23.247	31.438	0	95	95	2	1	-10921639	197.429	186	130	255	4146	35.707	2.000	0.125	1.227
ID142773	142773	64	43.855	15.030	32.286	0	95	95	2	1	-10921639	154.286	150	111	212	3240	30.208	2.000	0.114	1.046
ID142816	142816	66	39.329	8.000	48.000	0	96	96	2	1	-10921639	91.095	91	58	147	1913	22.047	6.189	0.236	1.579
ID142803	142803	51	33.981	20.000	0.000	0	96	96	2	1	-10921639	109.000	94	68	212	2289	38.017	2.000	0.086	0.454
ID142806	142806	59	37.976	23.832	7.132	0	96	96	2	1	-10921639	125.238	127	75	166	2630	23.883	2.000	0.138	1.275
ID142807	142807	60	47.655	37.434	12.056	0	96	96	2	1	-10921639	57.238	42	26	147	1202	34.310	2.000	0.314	0.798
ID142804	142804	57	64.451	31.755	3.401	0	96	96	2	1	-10921639	123.524	107	65	209	2594	42.223	4.800	0.279	1.276
ID142805	142805	56	38.361	5.761	6.314	0	96	96	2	1	-10921639	104.000	94	68	179	2184	27.404	6.378	0.130	0.871
ID142810	142810	63	41.846	4.949	22.248	0	96	96	2	1	-10921639	130.190	120	91	199	2734	26.591	2.000	0.117	1.025
ID142811	142811	67	43.776	32.978	22.619	0	96	96	2	1	-10921639	103.095	104	45	170	2165	35.916	2.000	0.168	0.827
ID142808	142808	23	73.397	28.999	14.080	0	96	96	2	1	-10921639	158.667	153	81	255	3332	47.929	2.000	0.202	1.115
ID142809	142809	33	57.886	15.868	21.246	0	96	96	2	1	-10921639	209.667	209	134	255	4403	39.894	4.800	0.130	1.210
ID142814	142814	40	52.031	22.617	30.433	0	96	96	2	1	-10921639	207.762	212	134	255	4363	38.687	6.327	0.122	1.169
ID142815	142815	64	42.363	14.750	32.139	0	96	96	2	1	-10921639	162.762	163	104	219	3418	32.846	2.000	0.112	0.996
ID142812	142812	68	53.670	0.000	30.000	0	96	96	2	1	-10921639	92.429	75	49	170	1941	35.207	2.000	0.235	0.999
ID142813	142813	55	57.148	9.438	30.106	0	96	96	2	1	-10921639	142.667	127	85	241	2996	45.420	2.000	0.120	0.672
ID142818	142818	None	47.513	29.000	0.000	0	97	97	2	1	-10921639	117.905	127	58	170	2476	34.357	7.600	0.194	1.115
ID142819	142819	70	33.175	11.223	3.668	0	97	97	2	1	-10921639	125.762	124	91	189	2641	23.298	7.600	0.108	1.049
ID142817	142817	51	29.514	19.000	0.000	0	97	97	2	1	-10921639	106.333	104	62	173	2233	27.634	2.000	0.096	0.672
ID142822	142822	59	36.132	23.731	7.923	0	97	97	2	1	-10921639	133.143	134	68	186	2796	26.650	2.000	0.112	1.004
ID142823	142823	60	43.454	38.441	11.093	0	97	97	2	1	-10921639	54.000	39	22	153	1134	37.461	2.000	0.209	0.498
ID142820	142820	57	76.419	32.855	4.299	0	97	97	2	1	-10921639	133.667	134	62	228	2807	50.489	4.800	0.304	1.233
ID142821	142821	56	50.149	5.451	7.268	0	97	97	2	1	-10921639	96.286	98	39	192	2022	39.744	2.000	0.194	0.787
ID142826	142826	33	58.641	15.445	21.005	0	97	97	2	1	-10921639	201.286	196	127	255	4227	48.078	2.000	0.122	0.913
ID142827	142827	63	39.544	4.773	22.009	0	97	97	2	1	-10921639	132.714	134	81	199	2787	26.691	2.000	0.116	1.036
ID142824	142824	23	71.794	29.228	14.240	0	97	97	2	1	-10921639	151.286	150	75	255	3177	50.656	2.000	0.198	0.987
ID142825	142825	71	29.824	8.935	18.514	0	97	97	2	1	-10921639	131.905	124	107	196	2770	24.158	2.000	0.061	0.627
ID142830	142830	68	44.050	0.000	30.000	0	97	97	2	1	-10921639	85.476	78	42	163	1795	32.102	2.000	0.196	0.871
ID142831	142831	55	48.685	9.431	30.222	0	97	97	2	1	-10921639	140.429	137	88	251	2949	40.839	2.000	0.102	0.635
ID142828	142828	67	67.635	33.040	22.856	0	97	97	2	1	-10921639	122.952	120	65	235	2582	40.723	4.800	0.251	1.210
ID142829	142829	37	43.822	23.889	26.115	0	97	97	2	1	-10921639	187.619	183	130	238	3940	30.190	4.800	0.118	1.315
ID142834	142834	66	33.244	7.000	48.000	0	97	97	2	1	-10921639	80.095	88	51	120	1682	20.545	2.000	0.204	1.320
ID142832	142832	64	41.485	14.378	32.991	0	97	97	2	1	-10921639	147.810	147	91	205	3104	34.294	2.000	0.114	0.881
ID142833	142833	40	55.545	23.615	32.744	0	97	97	2	1	-10921639	158.524	160	91	235	3329	45.043	4.800	0.156	0.948
ID142880	142880	64	40.189	14.332	32.923	0	98	98	2	1	-10921639	139.333	137	78	228	2926	35.319	7.600	0.108	0.766
ID142881	142881	66	35.841	9.000	48.000	0	98	98	2	1	-10921639	76.095	75	36	120	1598	24.720	2.000	0.241	1.196
ID142866	142866	57	75.595	31.729	3.513	0	98	98	2	1	-10921639	144.190	143	62	238	3028	53.809	2.000	0.226	0.990
ID142867	142867	69	57.167	35.821	5.131	0	98	98	2	1	-10921639	110.238	114	49	166	2315	38.534	2.000	0.235	1.090
ID142864	142864	51	31.633	19.000	0.000	0	98	98	2	1	-10921639	112.190	117	68	147	2356	22.921	4.800	0.153	1.296
ID142865	142865	70	35.186	10.872	3.769	0	98	98	2	1	-10921639	134.524	134	104	176	2825	21.236	4.800	0.124	1.396
ID142870	142870	60	74.783	40.000	11.000	0	98	98	2	1	-10921639	69.952	49	26	209	1469	48.761	2.000	0.465	0.910
ID142871	142871	23	62.864	29.175	14.205	0	98	98	2	1	-10921639	147.619	150	65	255	3100	47.869	2.000	0.154	0.825
ID142868	142868	59	40.124	23.398	7.443	0	98	98	2	1	-10921639	130.762	124	88	189	2746	28.919	7.600	0.144	1.139
ID142869	142869	56	41.292	5.860	8.155	0	98	98	2	1	-10921639	99.238	101	49	163	2084	26.939	6.371	0.173	1.087
ID142874	142874	33	57.567	16.928	21.722	0	98	98	2	1	-10921639	229.048	238	166	255	4810	30.308	4.800	0.139	1.847
ID142875	142875	67	48.561	32.936	22.668	0	98	98	2	1	-10921639	108.095	111	42	176	2270	35.993	2.000	0.187	0.947
ID142872	142872	71	47.375	9.361	18.502	0	98	98	2	1	-10921639	141.571	134	98	248	2973	39.765	2.000	0.109	0.699
ID142873	142873	63	47.035	5.029	22.048	0	98	98	2	1	-10921639	130.381	124	91	196	2738	30.935	2.000	0.146	1.072
ID142878	142878	55	46.675	9.429	30.176	0	98	98	2	1	-10921639	146.381	134	107	241	3074	36.310	7.600	0.112	0.810
ID142879	142879	40	64.397	23.505	32.238	0	98	98	2	1	-10921639	180.238	170	117	255	3785	46.654	2.000	0.151	1.013
ID142876	142876	37	57.002	24.847	26.241	0	98	98	2	1	-10921639	189.810	196	130	255	3986	34.526	4.800	0.145	1.394
ID142877	142877	68	40.835	0.000	30.000	0	98	98	2	1	-10921639	111.381	104	81	150	2339	22.936	3.200	0.191	1.555
ID142912	142912	64	39.515	14.523	32.706	0	99	99	2	1	-10921639	145.286	143	75	199	3051	36.347	4.800	0.124	0.881
ID142913	142913	66	39.487	8.000	48.000	0	99	99	2	1	-10921639	83.619	81	49	143	1756	22.710	4.800	0.237	1.412
ID142895	142895	72	33.203	28.000	0.000	0	99	99	2	1	-10921639	110.667	94	55	179	2324	45.137	2.000	0.143	0.613
ID142898	142898	69	58.310	36.509	5.605	0	99	99	2	1	-10921639	122.476	130	39	189	2572	46.741	4.800	0.224	0.960
ID142899	142899	59	44.922	23.196	7.625	0	99	99	2	1	-10921639	138.571	140	91	189	2910	27.564	3.200	0.152	1.323
ID142896	142896	70	36.290	10.720	4.375	0	99	99	2	1	-10921639	135.238	140	101	179	2840	23.158	7.600	0.122	1.269
ID142897	142897	57	57.619	30.360	4.295	0	99	99	2	1	-10921639	141.810	147	62	205	2978	41.536	7.600	0.197	1.124
ID142902	142902	23	70.819	28.905	14.245	0	99	99	2	1	-10921639	154.095	150	68	255	3236	56.311	2.000	0.200	0.911
ID142903	142903	71	47.430	9.659	18.796	0	99	99	2	1	-10921639	138.333	134	91	248	2905	36.420	2.000	0.082	0.577
ID142900	142900	56	40.191	6.291	9.351	0	99	99	2	1	-10921639	102.429	98	49	163	2151	30.636	2.000	0.155	0.896
ID142901	142901	60	41.141	40.000	11.000	0	99	99	2	1	-10921639	52.190	39	16	137	1096	31.352	2.000	0.284	0.736
ID142906	142906	67	56.502	32.507	22.369	0	99	99	2	1	-10921639	116.238	117	45	196	2441	46.835	2.000	0.201	0.830
ID142907	142907	37	41.641	24.776	26.344	0	99	99	2	1	-10921639	176.571	173	107	238	3708	38.593	2.000	0.093	0.775
ID142904	142904	63	50.738	5.279	21.960	0	99	99	2	1	-10921639	119.381	114	65	189	2507	36.045	2.000	0.167	0.949
ID142905	142905	33	62.391	17.520	21.791	0	99	99	2	1	-10921639	220.619	228	156	255	4633	35.113	4.800	0.142	1.566
ID142910	142910	55	52.966	9.795	30.405	0	99	99	2	1	-10921639	150.571	140	111	255	3162	39.705	2.000	0.089	0.621
ID142911	142911	40	58.346	23.510	32.334	0	99	99	2	1	-10921639	170.524	163	91	255	3581	50.653	2.000	0.125	0.750
ID142908	142908	73	45.504	20.857	28.816	0	99	99	2	1	-10921639	216.905	215	170	255	4555	25.191	4.800	0.102	1.596
ID142909	142909	68	64.342	0.000	30.000	0	99	99	2	1	-10921639	117.905	98	62	202	2476	46.454	2.000	0.262	1.054
ID142850	142850	64	34.056	14.594	32.603	0	100	100	2	1	-10921639	132.524	130	81	196	2783	35.044	2.000	0.085	0.595
ID142851	142851	66	36.571	9.000	48.000	0	100	100	2	1	-10921639	93.381	94	51	137	1961	25.986	2.000	0.211	1.252
ID142848	142848	73	41.144	20.169	29.966	0	100	100	2	1	-10921639	190.286	196	120	245	3996	37.622	2.000	0.066	0.627
ID142849	142849	40	66.109	23.713	31.804	0	100	100	2	1	-10921639	182.476	183	104	255	3832	51.681	2.000	0.152	0.930
ID142835	142835	72	32.880	28.000	0.000	0	100	100	2	1	-10921639	106.095	107	58	153	2228	28.656	2.000	0.109	0.727
ID142838	142838	57	43.823	29.394	5.556	0	100	100	2	1	-10921639	123.619	120	58	179	2596	35.697	7.600	0.156	0.937
ID142839	142839	59	42.176	23.689	8.677	0	100	100	2	1	-10921639	134.429	137	94	189	2823	26.594	2.000	0.140	1.243
ID142836	142836	70	41.333	10.513	4.717	0	100	100	2	1	-10921639	146.429	143	120	176	3075	17.699	7.600	0.153	2.192
ID142837	142837	69	47.468	36.886	5.375	0	100	100	2	1	-10921639	98.095	101	32	163	2060	30.397	2.000	0.224	1.180
ID142842	142842	63	44.016	5.369	22.147	0	100	100	2	1	-10921639	113.524	107	62	196	2384	37.745	2.000	0.132	0.703
ID142843	142843	33	62.038	16.899	21.783	0	100	100	2	1	-10921639	220.476	241	166	255	4630	35.423	4.800	0.148	1.602
ID142840	142840	56	52.218	6.184	10.049	0	100	100	2	1	-10921639	108.476	107	62	183	2278	34.694	2.000	0.212	1.092
ID142841	142841	23	62.851	28.907	14.195	0	100	100	2	1	-10921639	135.048	137	52	255	2836	50.297	2.000	0.161	0.747
ID142846	142846	68	58.058	0.000	30.000	0	100	100	2	1	-10921639	108.095	98	45	199	2270	43.443	2.000	0.259	1.025
ID142847	142847	55	42.523	10.352	29.896	0	100	100	2	1	-10921639	139.667	130	98	232	2933	36.121	2.000	0.080	0.575
ID142844	142844	67	49.369	32.614	22.492	0	100	100	2	1	-10921639	110.952	111	42	176	2330	39.534	2.000	0.190	0.898
ID142845	142845	37	36.903	23.153	26.667	0	100	100	2	1	-10921639	205.190	202	170	255	4309	21.915	7.600	0.070	1.232
ID142882	142882	72	35.096	27.000	0.000	0	101	101	2	1	-10921639	89.571	88	49	134	1881	24.790	2.000	0.172	1.058
ID142883	142883	70	29.573	9.191	4.902	0	101	101	2	1	-10921639	108.952	111	65	153	2288	24.504	2.000	0.102	0.824
ID142886	142886	23	58.529	28.378	14.172	0	101	101	2	1	-10921639	153.143	160	81	251	3216	41.331	2.000	0.191	1.191
ID142887	142887	74	52.564	15.095	20.644	0	101	101	2	1	-10921639	193.524	192	137	255	4064	38.462	2.000	0.112	1.014
ID142884	142884	57	47.802	28.481	7.195	0	101	101	2	1	-10921639	125.667	127	52	192	2639	36.571	7.600	0.154	0.919
ID142885	142885	56	46.971	6.531	10.715	0	101	101	2	1	-10921639	115.048	114	65	196	2416	30.862	2.000	0.166	1.064
ID142890	142890	37	33.603	23.000	27.000	0	101	101	2	1	-10921639	204.333	205	153	251	4291	24.741	4.800	0.082	1.254
ID142891	142891	55	38.922	10.604	29.198	0	101	101	2	1	-10921639	157.571	153	114	209	3309	27.620	2.000	0.088	0.927
ID142888	142888	63	34.551	5.101	22.377	0	101	101	2	1	-10921639	108.190	104	65	160	2272	26.787	2.000	0.115	0.832
ID142889	142889	33	52.912	17.563	22.287	0	101	101	2	1	-10921639	204.762	202	150	255	4300	36.522	2.000	0.116	1.167
ID142894	142894	66	45.695	8.000	48.000	0	101	101	2	1	-10921639	104.714	107	64	163	2199	25.983	4.800	0.260	1.661
ID142892	142892	68	54.678	0.000	30.000	0	101	101	2	1	-10921639	88.476	79	45	166	1858	37.812	2.000	0.244	0.918
ID142893	142893	40	64.371	23.433	31.664	0	101	101	2	1	-10921639	181.476	179	107	255	3811	50.748	2.000	0.141	0.883
ID142854	142854	56	29.036	6.749	10.740	0	102	102	2	1	-10921639	98.190	101	55	147	2062	21.386	4.800	0.135	1.095
ID142855	142855	None	30.911	21.783	14.791	0	102	102	2	1	-10921639	153.810	156	124	199	3230	24.279	2.000	0.077	0.901
ID142852	142852	72	28.597	27.000	0.000	0	102	102	2	1	-10921639	78.476	75	49	114	1648	21.351	3.200	0.190	1.173
ID142853	142853	59	39.031	25.327	7.942	0	102	102	2	1	-10921639	152.714	153	98	192	3207	24.512	3.200	0.121	1.341
ID142858	142858	63	34.707	5.681	22.220	0	102	102	2	1	-10921639	109.905	104	71	166	2308	28.615	2.000	0.119	0.817
ID142859	142859	37	46.885	23.279	26.922	0	102	102	2	1	-10921639	215.571	219	160	255	4527	24.351	6.177	0.104	1.663
ID142856	142856	23	41.683	27.768	14.844	0	102	102	2	1	-10921639	151.762	147	101	225	3187	32.075	3.200	0.145	1.197
ID142857	142857	74	54.541	14.987	20.846	0	102	102	2	1	-10921639	195.762	199	137	255	4111	35.328	2.000	0.112	1.113
ID142862	142862	40	64.571	23.547	31.822	0	102	102	2	1	-10921639	166.190	166	94	255	3490	51.925	2.000	0.158	0.872
ID142863	142863	66	39.065	7.000	48.000	0	102	102	2	1	-10921639	93.667	91	61	150	1967	25.329	2.000	0.216	1.314
ID142860	142860	68	34.856	0.000	29.000	0	102	102	2	1	-10921639	82.286	81	54	120	1728	20.406	2.000	0.216	1.431
ID142861	142861	55	36.577	11.055	29.222	0	102	102	2	1	-10921639	138.857	130	94	199	2916	28.810	2.000	0.080	0.717
ID142914	142914	59	29.995	23.387	6.341	0	103	103	2	1	-10921639	129.714	140	75	183	2724	31.315	2.000	0.077	0.591
ID142915	142915	57	58.375	27.720	9.010	0	103	103	2	1	-10921639	147.905	153	75	209	3106	41.421	2.000	0.176	1.070
ID142918	142918	63	27.449	5.660	22.424	0	103	103	2	1	-10921639	106.524	104	78	143	2237	19.783	6.022	0.114	1.102
ID142919	142919	33	31.125	18.052	21.602	0	103	103	2	1	-10921639	187.429	192	127	225	3936	25.333	7.600	0.074	1.022
ID142916	142916	23	43.969	28.562	14.547	0	103	103	2	1	-10921639	140.381	143	85	205	2948	34.568	2.000	0.135	0.964
ID142917	142917	74	32.570	14.188	20.050	0	103	103	2	1	-10921639	164.333	163	120	219	3451	30.340	2.000	0.049	0.510
ID142922	142922	55	44.093	11.210	29.337	0	103	103	2	1	-10921639	150.762	143	101	209	3166	30.191	2.000	0.104	0.943
ID142923	142923	40	45.672	23.629	32.187	0	103	103	2	1	-10921639	157.095	147	94	228	3299	39.241	2.000	0.108	0.783
ID142920	142920	37	52.301	22.394	27.512	0	103	103	2	1	-10921639	218.429	219	170	255	4587	28.314	4.800	0.118	1.635
ID142921	142921	68	42.376	0.000	29.000	0	103	103	2	1	-10921639	84.952	78	55	117	1784	21.108	2.000	0.280	1.761
ID142924	142924	66	40.799	8.000	48.000	0	103	103	2	1	-10921639	84.619	78	54	140	1777	25.709	2.000	0.232	1.240
ID142930	142930	23	38.698	29.356	15.189	0	104	104	2	1	-10921639	130.143	137	71	179	2733	27.975	4.800	0.141	1.151
ID142931	142931	63	36.715	5.942	22.355	0	104	104	2	1	-10921639	104.857	101	49	173	2202	28.862	2.000	0.148	0.936
ID142928	142928	None	27.981	7.481	11.844	0	104	104	2	1	-10921639	84.762	81	29	156	1780	31.570	2.000	0.109	0.530
ID142929	142929	75	27.436	15.708	11.521	0	104	104	2	1	-10921639	140.857	140	111	183	2958	18.749	4.800	0.083	1.155
ID142934	142934	68	32.864	0.000	29.000	0	104	104	2	1	-10921639	73.810	68	39	104	1550	17.943	2.000	0.233	1.557
ID142935	142935	55	34.177	11.253	29.418	0	104	104	2	1	-10921639	134.476	134	94	186	2824	24.710	2.000	0.089	0.889
ID142932	142932	33	34.890	17.307	21.616	0	104	104	2	1	-10921639	185.476	189	140	228	3895	22.160	7.600	0.086	1.332
ID142933	142933	37	32.008	22.578	26.522	0	104	104	2	1	-10921639	183.143	176	153	225	3846	21.800	4.800	0.071	1.115
ID142936	142936	40	50.920	23.704	31.769	0	104	104	2	1	-10921639	144.333	134	65	228	3031	43.331	2.000	0.146	0.850
ID142926	142926	76	42.469	24.039	9.449	0	104	104	2	1	-10921639	154.286	160	101	205	3240	24.356	6.180	0.144	1.598
ID142927	142927	57	30.987	28.611	8.751	0	104	104	2	1	-10921639	94.857	81	55	156	1992	29.355	2.000	0.140	0.794
ID142925	142925	None	35.516	12.581	3.787	0	104	104	2	1	-10921639	131.952	127	104	170	2771	19.704	4.800	0.131	1.553
ID142944	142944	40	49.092	23.386	31.782	0	105	105	2	1	-10921639	151.000	150	88	205	3171	38.182	4.800	0.166	1.127
ID142945	142945	66	31.554	10.000	48.000	0	105	105	2	1	-10921639	79.429	78	54	130	1668	19.265	4.800	0.209	1.426
ID142938	142938	57	30.802	27.745	8.822	0	105	105	2	1	-10921639	93.048	94	49	147	1954	28.745	2.000	0.104	0.610
ID142939	142939	76	37.537	23.949	9.729	0	105	105	2	1	-10921639	137.952	134	98	192	2897	22.962	6.385	0.112	1.211
ID142937	142937	78	32.641	8.976	5.869	0	105	105	2	1	-10921639	103.333	101	75	143	2170	19.676	2.000	0.132	1.227
ID142942	142942	37	36.820	22.475	26.524	0	105	105	2	1	-10921639	189.952	189	153	222	3989	19.237	4.800	0.099	1.773
ID142943	142943	55	42.346	10.934	29.257	0	105	105	2	1	-10921639	135.857	130	104	232	2853	30.104	2.000	0.093	0.770
ID142940	142940	75	27.391	15.553	11.674	0	105	105	2	1	-10921639	131.810	130	91	179	2768	20.032	2.000	0.084	1.023
ID142941	142941	33	39.721	15.036	19.772	0	105	105	2	1	-10921639	178.143	179	147	209	3741	19.643	4.800	0.109	1.781
ID142946	142946	78	31.117	8.714	6.486	0	106	106	2	1	-10921639	98.286	101	58	137	2064	22.037	3.200	0.149	1.155
ID142947	142947	57	49.059	28.282	7.916	0	106	106	2	1	-10921639	101.000	101	58	163	2121	28.157	2.000	0.202	1.208
ID142950	142950	37	29.930	22.805	26.136	0	106	106	2	1	-10921639	172.714	176	143	215	3627	19.129	4.800	0.090	1.495
ID142951	142951	55	41.025	11.196	29.156	0	106	106	2	1	-10921639	137.190	134	98	199	2881	28.103	2.000	0.097	0.865
ID142948	142948	23	39.675	28.478	15.259	0	106	106	2	1	-10921639	124.714	120	75	179	2619	28.978	3.200	0.137	1.036
ID142949	142949	33	30.713	14.143	19.768	0	106	106	2	1	-10921639	162.571	163	130	212	3414	22.993	2.000	0.069	0.907
ID142952	142952	40	42.243	23.162	31.581	0	106	106	2	1	-10921639	133.429	137	68	183	2802	37.592	4.800	0.148	0.916
ID142953	142953	66	34.715	9.000	48.000	0	106	106	2	1	-10921639	80.571	85	54	114	1692	19.395	2.000	0.225	1.527
ID142976	142976	66	29.315	10.000	48.000	0	107	107	2	1	-10921639	72.238	68	49	104	1517	17.849	2.000	0.192	1.307
ID142970	142970	57	46.523	28.775	6.920	0	107	107	2	1	-10921639	86.095	85	39	153	1808	31.937	2.000	0.212	0.942
ID142971	142971	23	34.866	28.111	15.056	0	107	107	2	1	-10921639	128.286	130	78	173	2694	26.494	2.000	0.114	0.994
ID142974	142974	55	38.065	11.445	28.963	0	107	107	2	1	-10921639	131.857	134	75	192	2769	30.624	2.000	0.120	0.923
ID142975	142975	40	38.429	23.134	32.019	0	107	107	2	1	-10921639	125.619	124	75	179	2638	30.536	2.000	0.123	0.900
ID142972	142972	None	27.850	20.584	21.273	0	107	107	2	1	-10921639	150.238	140	104	202	3155	25.008	2.000	0.061	0.693
ID142973	142973	37	30.405	22.622	26.922	0	107	107	2	1	-10921639	172.000	173	137	222	3612	18.011	4.800	0.087	1.528
ID142962	142962	37	31.422	24.564	26.446	0	108	108	2	1	-10921639	148.476	143	111	199	3118	26.561	4.800	0.088	0.907
ID142963	142963	55	37.614	11.185	28.974	0	108	108	2	1	-10921639	128.429	134	75	173	2697	26.630	4.800	0.129	1.105
ID142960	142960	23	38.545	27.659	14.995	0	108	108	2	1	-10921639	117.476	120	52	163	2467	32.488	2.000	0.124	0.796
ID142961	142961	None	32.206	31.077	21.620	0	108	108	2	1	-10921639	110.762	111	75	143	2326	20.181	4.800	0.147	1.408
ID142959	142959	None	28.526	17.000	13.502	0	108	108	2	1	-10921639	146.000	147	107	179	3066	19.524	7.600	0.084	1.160
ID142964	142964	40	31.124	23.536	31.556	0	108	108	2	1	-10921639	107.190	117	42	160	2251	37.893	6.333	0.135	0.671
ID142954	142954	23	29.799	27.992	15.338	0	109	109	2	1	-10921639	125.476	127	78	166	2635	24.351	6.320	0.118	1.091
ID142955	142955	None	27.449	7.010	21.991	0	109	109	2	1	-10921639	99.762	107	52	156	2095	26.747	4.800	0.107	0.722
ID142958	142958	40	53.416	23.067	31.906	0	109	109	2	1	-10921639	117.667	120	52	186	2471	37.274	2.000	0.194	1.027
ID142956	142956	37	34.840	23.678	25.900	0	109	109	2	1	-10921639	157.952	156	114	205	3317	21.706	4.800	0.103	1.360
ID142957	142957	55	31.664	12.031	29.015	0	109	109	2	1	-10921639	124.714	124	68	156	2619	21.483	2.000	0.124	1.285
ID142968	142968	40	37.584	23.671	32.016	0	110	110	2	1	-10921639	98.762	107	42	166	2074	32.249	4.800	0.160	0.847
ID142969	142969	None	27.191	9.000	48.000	0	110	110	2	1	-10921639	69.048	65	39	117	1450	17.543	2.000	0.205	1.338
ID142966	142966	23	31.154	27.561	14.982	0	110	110	2	1	-10921639	112.286	107	68	163	2358	25.320	2.000	0.119	0.942
ID142967	142967	37	32.100	24.063	25.599	0	110	110	2	1	-10921639	154.619	163	117	189	3247	22.080	4.800	0.097	1.242
ID142965	142965	None	27.734	10.712	14.340	0	110	110	2	1	-10921639	105.619	101	71	166	2218	24.322	2.000	0.087	0.693
ID142984	142984	79	27.568	15.110	30.169	0	111	111	2	1	-10921639	117.952	117	78	163	2477	22.562	6.359	0.098	0.937
ID142985	142985	40	39.445	23.285	31.617	0	111	111	2	1	-10921639	104.905	114	35	163	2203	35.131	2.000	0.173	0.880
ID142982	142982	23	39.995	27.581	15.236	0	111	111	2	1	-10921639	114.000	114	55	176	2394	33.608	2.000	0.143	0.847
ID142983	142983	37	33.097	23.642	25.305	0	111	111	2	1	-10921639	152.714	140	114	209	3207	25.687	2.000	0.089	0.976
ID142994	142994	None	28.934	11.786	20.021	0	112	112	2	1	-10921639	127.333	130	94	160	2674	20.426	2.000	0.089	1.014
ID142995	142995	80	35.854	12.261	28.884	0	112	112	2	1	-10921639	127.238	124	68	179	2672	30.168	2.000	0.116	0.878
ID142992	142992	None	28.422	13.721	13.063	0	112	112	2	1	-10921639	130.571	130	101	153	2742	15.338	7.600	0.111	1.700
ID142993	142993	23	42.842	27.648	15.337	0	112	112	2	1	-10921639	107.952	104	55	173	2267	34.368	2.000	0.171	0.917
ID142996	142996	79	32.025	15.711	29.829	0	112	112	2	1	-10921639	128.571	130	78	173	2700	27.951	6.082	0.098	0.818
ID142997	142997	40	43.403	23.481	31.971	0	112	112	2	1	-10921639	98.810	101	45	166	2075	33.318	2.000	0.176	0.886
ID142978	142978	None	28.058	32.147	22.075	0	113	113	2	1	-10921639	82.619	85	52	114	1735	20.385	4.800	0.163	1.138
ID142979	142979	80	30.403	11.905	28.818	0	113	113	2	1	-10921639	125.857	127	65	186	2643	28.535	7.600	0.094	0.760
ID142977	142977	23	38.667	27.379	14.982	0	113	113	2	1	-10921639	112.810	111	55	183	2369	31.290	2.000	0.134	0.849
ID142980	142980	40	37.536	23.240	31.425	0	113	113	2	1	-10921639	117.095	120	81	156	2459	21.251	4.800	0.147	1.413
ID142981	142981	None	31.375	10.000	48.000	0	113	113	2	1	-10921639	78.238	88	39	104	1643	21.396	4.800	0.228	1.358
ID142986	142986	23	39.464	27.130	14.995	0	114	114	2	1	-10921639	113.190	120	58	170	2377	29.397	2.000	0.157	1.044
ID142987	142987	None	38.833	16.395	28.683	0	114	114	2	1	-10921639	141.048	134	94	199	2962	30.077	2.000	0.102	0.872
ID142988	142988	40	32.764	23.277	32.028	0	114	114	2	1	-10921639	102.000	107	45	143	2142	29.355	2.000	0.143	0.867
ID142990	142990	80	28.103	11.895	28.997	0	115	115	2	1	-10921639	109.524	114	58	143	2300	21.642	2.000	0.100	0.919
ID142991	142991	40	33.186	23.350	31.755	0	115	115	2	1	-10921639	105.048	107	55	150	2206	28.790	2.000	0.141	0.900
ID142989	142989	23	38.577	26.948	15.046	0	115	115	2	1	-10921639	114.429	120	78	147	2403	22.275	4.800	0.179	1.559
ID143002	143002	40	42.241	22.815	31.877	0	116	116	2	1	-10921639	110.429	111	58	179	2319	33.636	2.000	0.148	0.847
ID143000	143000	None	28.897	16.320	5.548	0	116	116	2	1	-10921639	115.810	114	78	150	2432	20.163	2.000	0.098	1.023
ID143001	143001	80	28.876	11.826	28.688	0	116	116	2	1	-10921639	114.048	111	52	170	2395	28.181	2.000	0.090	0.667
ID142998	142998	None	27.770	27.500	15.332	0	117	117	2	1	-10921639	88.381	91	45	130	1856	27.640	2.000	0.135	0.760
ID142999	142999	80	43.072	11.033	28.036	0	117	117	2	1	-10921639	124.286	124	78	166	2610	27.043	2.000	0.157	1.245
ID143003	143003	80	35.787	13.036	28.877	0	118	118	2	1	-10921639	126.429	124	71	186	2655	27.903	2.000	0.109	0.893
ID143004	143004	None	30.560	22.304	32.137	0	118	118	2	1	-10921639	110.095	120	62	143	2312	24.060	2.000	0.136	1.095
ID143014	143014	None	32.143	16.153	28.279	0	119	119	2	1	-10921639	139.143	140	104	176	2922	19.425	2.000	0.085	1.125
ID143015	143015	80	27.260	12.567	29.415	0	119	119	2	1	-10921639	123.286	124	85	166	2589	20.852	4.800	0.100	1.071
ID143013	143013	None	33.689	27.870	14.719	0	119	119	2	1	-10921639	94.429	98	49	147	1983	23.585	2.000	0.143	1.001
ID143006	143006	81	32.956	23.461	31.897	0	120	120	2	1	-10921639	115.190	114	55	163	2419	28.623	2.000	0.113	0.817
ID143005	143005	None	34.199	10.771	26.629	0	120	120	2	1	-10921639	128.238	130	75	160	2693	21.415	4.800	0.155	1.604
ID143007	143007	None	31.050	21.800	28.349	0	121	121	2	1	-10921639	140.524	140	101	186	2951	21.646	2.000	0.076	0.920
ID143008	143008	81	29.166	23.052	32.146	0	121	121	2	1	-10921639	111.381	111	68	147	2339	20.791	2.000	0.108	1.044
ID143010	143010	81	27.843	23.130	31.733	0	122	122	2	1	-10921639	114.857	117	52	160	2412	29.743	3.200	0.100	0.701
ID143011	143011	82	30.099	10.000	48.000	0	122	122	2	1	-10921639	72.762	75	39	120	1528	20.283	2.000	0.183	1.112
ID143009	143009	None	27.506	12.748	4.807	0	122	122	2	1	-10921639	89.571	91	68	117	1881	13.404	4.800	0.162	1.866
ID143012	143012	82	27.192	11.000	48.000	0	123	123	2	1	-10921639	70.190	68	46	107	1474	15.817	6.366	0.200	1.482
ID143018	143018	None	28.799	30.910	21.796	0	124	124	2	1	-10921639	84.905	88	42	130	1783	22.430	4.800	0.175	1.126
ID143019	143019	None	30.692	21.534	26.490	0	124	124	2	1	-10921639	146.810	150	114	186	3083	18.416	4.800	0.100	1.451
ID143020	143020	81	32.354	23.541	31.830	0	124	124	2	1	-10921639	99.000	104	35	147	2079	32.680	2.000	0.139	0.738
ID143016	143016	81	28.591	23.475	31.231	0	125	125	2	1	-10921639	112.048	120	62	156	2353	25.089	3.200	0.126	0.997
ID143017	143017	82	29.627	9.000	48.000	0	125	125	2	1	-10921639	78.905	75	61	111	1657	14.205	4.800	0.264	2.321
ID143022	143022	81	28.174	24.383	30.047	0	126	126	2	1	-10921639	123.095	124	91	163	2585	16.598	4.800	0.121	1.596
ID143023	143023	82	29.724	10.000	48.000	0	126	126	2	1	-10921639	80.429	78	58	120	1689	16.963	4.800	0.219	1.703
ID143021	143021	None	32.997	22.673	25.636	0	126	126	2	1	-10921639	136.095	134	94	196	2858	27.089	2.000	0.081	0.753
ID143028	143028	81	32.467	23.014	31.458	0	127	127	2	1	-10921639	114.524	117	68	153	2405	22.993	4.800	0.131	1.156
ID143029	143029	82	42.292	9.000	48.000	0	127	127	2	1	-10921639	92.429	85	64	150	1941	23.895	2.000	0.222	1.408
ID143026	143026	83	35.160	21.259	28.615	0	128	128	2	1	-10921639	133.048	130	94	179	2794	27.838	2.000	0.096	0.839
ID143027	143027	82	33.739	9.000	48.000	0	128	128	2	1	-10921639	86.952	88	61	147	1826	21.704	6.294	0.201	1.340
ID143024	143024	83	29.882	20.380	28.151	0	129	129	2	1	-10921639	145.762	140	124	192	3061	18.177	4.800	0.106	1.537
ID143025	143025	82	40.896	9.000	48.000	0	129	129	2	1	-10921639	97.762	101	66	140	2053	22.468	6.329	0.219	1.564
ID143032	143032	None	27.105	23.252	31.384	0	130	130	2	1	-10921639	105.143	101	58	150	2208	22.929	7.600	0.117	0.959
ID143033	143033	82	31.871	7.000	48.000	0	130	130	2	1	-10921639	84.476	88	64	117	1774	17.069	6.125	0.198	1.635
ID143030	143030	None	29.070	19.695	22.790	0	130	130	2	1	-10921639	135.952	134	107	179	2855	21.120	2.000	0.062	0.751
ID143031	143031	83	37.195	20.928	27.921	0	130	130	2	1	-10921639	133.619	134	81	196	2806	28.837	2.000	0.090	0.765
ID143034	143034	None	29.740	15.913	29.080	0	131	131	2	1	-10921639	119.286	124	81	160	2505	24.069	2.000	0.098	0.887
ID143035	143035	82	29.367	7.000	48.000	0	131	131	2	1	-10921639	65.667	58	42	104	1379	17.929	6.047	0.223	1.337
ID143036	143036	None	27.021	27.080	24.112	0	132	132	2	1	-10921639	107.714	107	75	147	2262	17.766	6.040	0.110	1.200
ID143037	143037	None	32.785	23.887	31.363	0	132	132	2	1	-10921639	109.952	107	71	147	2309	21.745	2.000	0.122	1.102
ID143045	143045	84	35.141	21.209	28.070	0	133	133	2	1	-10921639	145.571	143	120	186	3057	19.904	6.384	0.104	1.377
ID143050	143050	84	32.071	20.765	27.893	0	134	134	2	1	-10921639	137.857	134	111	173	2895	20.507	6.325	0.098	1.204
ID143049	143049	85	37.323	31.000	0.000	0	134	134	2	1	-10921639	55.381	58	27	107	1163	23.258	2.000	0.356	1.250
ID143042	143042	84	38.976	20.932	28.134	0	135	135	2	1	-10921639	146.524	147	114	192	3077	20.210	4.800	0.112	1.461
ID143043	143043	86	28.257	23.048	30.708	0	135	135	2	1	-10921639	111.714	120	49	147	2346	28.007	7.600	0.117	0.835
ID143041	143041	85	39.687	30.000	0.000	0	135	135	2	1	-10921639	62.048	62	30	107	1303	22.001	2.000	0.362	1.499
ID143044	143044	87	33.500	8.000	48.000	0	135	135	2	1	-10921639	73.190	71	46	130	1537	20.349	6.198	0.250	1.437
ID143046	143046	None	28.666	25.905	30.153	0	136	136	2	1	-10921639	97.857	101	35	140	2055	29.791	4.800	0.122	0.715
ID143047	143047	86	29.034	24.086	31.177	0	136	136	2	1	-10921639	111.048	117	68	143	2332	22.006	7.600	0.143	1.263
ID143048	143048	87	27.069	7.000	48.000	0	136	136	2	1	-10921639	64.667	68	42	107	1358	17.179	3.200	0.226	1.389
ID143038	143038	86	38.492	22.205	29.490	0	137	137	2	1	-10921639	139.667	137	101	173	2933	19.150	4.800	0.146	1.858
ID143039	143039	87	32.048	7.000	48.000	0	137	137	2	1	-10921639	66.857	68	39	127	1404	21.948	2.000	0.203	1.028
ID143040	143040	88	28.424	10.000	48.000	0	137	137	2	1	-10921639	71.476	68	45	111	1501	17.854	6.223	0.193	1.295
ID143051	143051	89	31.723	14.370	12.418	0	138	138	2	1	-10921639	78.571	75	35	127	1650	27.305	2.000	0.148	0.743
ID143052	143052	86	42.474	21.659	29.186	0	138	138	2	1	-10921639	145.762	143	107	196	3061	22.748	4.800	0.153	1.704
ID143053	143053	88	37.046	9.000	48.000	0	138	138	2	1	-10921639	88.524	88	46	127	1859	24.578	4.800	0.238	1.387
ID143056	143056	86	39.621	22.107	29.644	0	139	139	2	1	-10921639	134.381	134	85	179	2822	29.640	4.800	0.149	1.173
ID143057	143057	88	29.906	11.000	48.000	0	139	139	2	1	-10921639	81.429	85	49	114	1710	18.819	6.159	0.192	1.392
ID143054	143054	89	27.604	15.288	13.521	0	139	139	2	1	-10921639	94.571	91	58	143	1986	21.565	2.000	0.112	0.881
ID143055	143055	None	32.075	16.077	27.449	0	139	139	2	1	-10921639	129.286	130	85	176	2715	24.069	2.000	0.087	0.860
ID143058	143058	86	30.042	21.214	28.302	0	140	140	2	1	-10921639	135.143	137	104	170	2838	20.504	4.800	0.094	1.134
ID143059	143059	None	40.481	8.000	48.000	0	140	140	2	1	-10921639	94.000	101	58	143	1974	25.118	6.252	0.235	1.424
ID143060	143060	86	47.203	21.756	28.605	0	141	141	2	1	-10921639	140.238	134	101	196	2945	29.326	6.264	0.155	1.283
ID143061	143061	88	45.174	11.000	48.000	0	141	141	2	1	-10921639	95.333	94	61	137	2002	25.639	2.000	0.254	1.505
ID143062	143062	86	52.628	21.808	29.665	0	142	142	2	1	-10921639	144.286	140	88	196	3030	30.437	4.800	0.203	1.603
ID143063	143063	88	49.590	9.000	48.000	0	142	142	2	1	-10921639	109.476	107	73	147	2299	20.248	4.800	0.268	2.284
ID143066	143066	88	36.630	10.000	48.000	0	143	143	2	1	-10921639	93.286	91	64	130	1959	22.280	3.200	0.215	1.482
ID143064	143064	86	41.510	21.652	29.883	0	143	143	2	1	-10921639	135.143	130	71	179	2838	25.974	4.800	0.159	1.424
ID143065	143065	None	32.440	7.000	48.000	0	143	143	2	1	-10921639	82.905	85	52	130	1741	22.832	2.000	0.212	1.271
ID143078	143078	86	38.003	22.328	30.073	0	144	144	2	1	-10921639	130.238	127	78	192	2735	31.752	4.800	0.145	1.038
ID143079	143079	88	29.815	10.000	48.000	0	144	144	2	1	-10921639	75.381	75	46	120	1583	21.290	6.223	0.211	1.235
ID143077	143077	None	29.496	26.726	21.747	0	144	144	2	1	-10921639	97.762	98	68	147	2053	23.696	2.000	0.116	0.858
ID143067	143067	86	38.149	21.541	28.547	0	145	145	2	1	-10921639	141.143	137	104	192	2964	27.156	4.800	0.127	1.168
ID143068	143068	88	39.998	10.000	48.000	0	145	145	2	1	-10921639	69.952	68	39	130	1469	25.968	2.000	0.283	1.190
ID143082	143082	86	51.142	21.334	28.329	0	146	146	2	1	-10921639	157.048	143	120	235	3298	31.663	7.600	0.119	1.056
ID143083	143083	88	36.438	8.000	48.000	0	146	146	2	1	-10921639	82.286	85	49	120	1728	23.990	4.800	0.257	1.401
ID143075	143075	86	33.232	20.665	27.631	0	147	147	2	1	-10921639	136.857	134	101	202	2874	25.839	2.000	0.084	0.818
ID143076	143076	None	34.014	22.951	31.512	0	147	147	2	1	-10921639	89.095	91	32	147	1871	31.431	7.600	0.180	0.863
ID143070	143070	90	28.205	16.739	30.347	0	148	148	2	1	-10921639	101.810	101	68	150	2138	23.970	2.000	0.088	0.689
ID143071	143071	None	39.157	10.000	48.000	0	148	148	2	1	-10921639	71.429	71	42	104	1500	21.839	2.000	0.283	1.445
ID143069	143069	86	62.407	20.871	27.911	0	148	148	2	1	-10921639	156.952	140	111	251	3296	38.627	2.000	0.147	1.042
ID143074	143074	None	35.507	22.952	30.858	0	149	149	2	1	-10921639	120.000	117	58	199	2520	35.487	4.800	0.132	0.786
ID143072	143072	86	53.229	21.178	27.924	0	149	149	2	1	-10921639	159.095	143	124	245	3341	32.527	7.600	0.125	1.090
ID143073	143073	90	33.021	17.707	29.918	0	149	149	2	1	-10921639	118.190	114	62	189	2482	30.735	7.600	0.085	0.604
ID143080	143080	86	57.480	21.120	28.007	0	150	150	2	1	-10921639	172.095	163	124	251	3614	35.883	2.000	0.133	1.127
ID143081	143081	90	27.847	16.781	29.983	0	150	150	2	1	-10921639	113.571	120	49	150	2385	29.001	2.000	0.084	0.607
ID143084	143084	86	60.978	21.289	27.676	0	151	151	2	1	-10921639	181.333	173	140	255	3808	33.880	7.600	0.150	1.400
ID143085	143085	90	36.787	16.492	29.806	0	151	151	2	1	-10921639	120.905	120	62	179	2539	32.125	2.000	0.134	0.887
ID143094	143094	None	28.734	6.933	4.987	0	152	152	2	1	-10921639	32.238	26	13	98	677	19.144	2.000	0.349	0.872
ID143095	143095	86	48.676	21.415	27.875	0	152	152	2	1	-10921639	161.333	156	114	235	3388	31.822	2.000	0.125	1.131
ID143096	143096	90	42.652	16.014	29.809	0	152	152	2	1	-10921639	128.381	134	78	170	2696	31.392	2.000	0.152	1.079
ID143106	143106	86	50.631	21.206	27.391	0	153	153	2	1	-10921639	187.571	189	124	255	3939	31.133	7.600	0.124	1.332
ID143107	143107	90	52.852	15.878	29.768	0	153	153	2	1	-10921639	131.571	127	75	222	2763	36.953	2.000	0.162	0.990
ID143104	143104	91	28.489	32.000	0.000	0	153	153	2	1	-10921639	44.810	45	18	91	941	19.567	2.000	0.286	1.020
ID143105	143105	92	36.155	24.418	7.287	0	153	153	2	1	-10921639	62.762	58	26	114	1318	25.022	2.000	0.264	1.046
ID143108	143108	None	39.749	23.061	31.101	0	153	153	2	1	-10921639	130.429	130	78	196	2739	34.828	7.600	0.110	0.741
ID143109	143109	93	38.352	11.000	48.000	0	153	153	2	1	-10921639	92.143	98	61	130	1935	20.499	6.152	0.231	1.686
ID143090	143090	86	68.529	20.711	27.757	0	154	154	2	1	-10921639	192.333	186	134	255	4039	39.169	7.600	0.157	1.330
ID143091	143091	None	28.004	27.719	28.531	0	154	154	2	1	-10921639	85.238	88	32	143	1790	31.537	2.000	0.115	0.557
ID143088	143088	None	27.278	31.098	15.862	0	154	154	2	1	-10921639	79.190	78	55	114	1663	14.658	4.800	0.177	1.622
ID143089	143089	94	34.187	22.415	24.485	0	154	154	2	1	-10921639	158.143	153	111	225	3321	32.069	7.600	0.067	0.623
ID143092	143092	90	49.188	15.262	29.979	0	154	154	2	1	-10921639	122.095	124	55	183	2564	36.802	2.000	0.168	0.955
ID143093	143093	93	43.063	11.000	48.000	0	154	154	2	1	-10921639	99.143	104	70	130	2082	19.665	4.800	0.271	2.149
ID143086	143086	91	30.355	32.000	0.000	0	154	154	2	1	-10921639	48.857	42	27	117	1026	21.233	2.000	0.292	1.040
ID143087	143087	92	40.905	25.308	7.102	0	154	154	2	1	-10921639	68.952	62	32	130	1448	26.181	2.000	0.259	1.084
ID143098	143098	92	38.451	25.577	7.147	0	155	155	2	1	-10921639	72.857	68	39	134	1530	25.502	2.000	0.237	1.094
ID143099	143099	94	41.169	22.152	25.260	0	155	155	2	1	-10921639	171.571	173	124	219	3603	27.246	4.800	0.131	1.455
ID143097	143097	91	29.118	34.000	0.000	0	155	155	2	1	-10921639	40.048	35	18	94	841	20.646	2.000	0.278	0.843
ID143102	143102	None	34.613	23.174	31.522	0	155	155	2	1	-10921639	112.381	114	52	189	2360	39.001	2.000	0.128	0.653
ID143103	143103	93	35.323	9.000	48.000	0	155	155	2	1	-10921639	84.286	91	42	124	1770	25.300	4.800	0.219	1.199
ID143100	143100	86	45.035	20.880	27.874	0	155	155	2	1	-10921639	178.476	176	120	215	3748	26.162	4.800	0.118	1.445
ID143101	143101	90	44.335	14.767	30.130	0	155	155	2	1	-10921639	124.667	124	71	186	2618	28.636	4.800	0.158	1.190
ID143114	143114	90	49.007	14.705	30.150	0	156	156	2	1	-10921639	122.857	120	78	202	2580	31.896	2.000	0.165	1.090
ID143115	143115	93	39.774	11.000	48.000	0	156	156	2	1	-10921639	97.143	101	71	130	2040	18.744	6.069	0.233	1.960
ID143112	143112	94	39.357	22.183	24.545	0	156	156	2	1	-10921639	184.429	179	127	255	3873	33.514	4.800	0.110	1.086
ID143113	143113	86	59.570	21.101	28.034	0	156	156	2	1	-10921639	188.048	183	130	255	3949	35.541	2.000	0.132	1.230
ID143110	143110	91	85.158	34.000	0.000	0	156	156	2	1	-10921639	101.286	88	54	215	2127	45.377	2.000	0.483	1.453
ID143111	143111	92	51.858	24.837	6.867	0	156	156	2	1	-10921639	78.714	68	35	173	1653	32.784	2.000	0.269	1.018
ID143122	143122	90	49.232	14.704	31.458	0	157	157	2	1	-10921639	125.476	120	75	186	2635	29.846	4.800	0.214	1.482
ID143123	143123	95	51.930	22.805	31.555	0	157	157	2	1	-10921639	128.762	127	58	222	2704	44.216	4.800	0.198	0.964
ID143120	143120	86	53.405	20.682	27.544	0	157	157	2	1	-10921639	170.333	160	111	255	3577	39.429	6.362	0.110	0.860
ID143121	143121	None	32.894	0.000	30.000	0	157	157	2	1	-10921639	44.000	42	15	111	924	25.140	2.000	0.249	0.698
ID143124	143124	93	36.719	11.000	48.000	0	157	157	2	1	-10921639	101.857	101	75	137	2139	16.472	6.153	0.216	2.198
ID143118	143118	96	33.900	32.737	15.595	0	157	157	2	1	-10921639	82.857	81	49	134	1740	22.593	2.000	0.201	1.227
ID143119	143119	94	44.099	22.807	24.556	0	157	157	2	1	-10921639	154.667	153	101	222	3248	35.500	7.600	0.106	0.835
ID143116	143116	91	43.629	35.000	0.000	0	157	157	2	1	-10921639	118.000	117	88	196	2478	26.357	4.800	0.258	1.837
ID143117	143117	92	46.354	24.242	6.138	0	157	157	2	1	-10921639	87.714	85	49	147	1842	27.174	2.000	0.249	1.286
ID143184	143184	93	40.368	11.000	48.000	0	158	158	2	1	-10921639	91.190	91	58	140	1915	23.849	6.047	0.229	1.423
ID143178	143178	None	40.689	16.839	9.556	0	158	158	2	1	-10921639	87.810	85	45	176	1844	30.436	2.000	0.165	0.817
ID143179	143179	96	30.690	32.874	15.365	0	158	158	2	1	-10921639	83.429	81	49	120	1752	18.851	4.800	0.197	1.454
ID143176	143176	91	49.110	34.000	0.000	0	158	158	2	1	-10921639	91.619	91	51	173	1924	33.488	2.000	0.208	0.944
ID143177	143177	92	47.077	24.346	5.779	0	158	158	2	1	-10921639	89.429	81	55	173	1878	30.734	2.000	0.212	1.020
ID143182	143182	90	55.077	15.031	31.142	0	158	158	2	1	-10921639	143.095	140	94	192	3005	31.039	4.800	0.203	1.557
ID143183	143183	95	54.824	23.254	31.883	0	158	158	2	1	-10921639	137.381	130	68	192	2885	35.584	4.800	0.204	1.306
ID143180	143180	94	48.960	22.248	24.352	0	158	158	2	1	-10921639	150.810	137	101	222	3167	36.170	2.000	0.118	0.882
ID143181	143181	86	48.469	20.191	27.997	0	158	158	2	1	-10921639	163.524	163	111	212	3434	32.849	2.000	0.109	0.978
ID143126	143126	101	27.903	16.264	6.226	0	159	159	2	1	-10921639	72.000	65	39	127	1512	26.146	6.350	0.135	0.656
ID143127	143127	92	48.558	24.295	5.772	0	159	159	2	1	-10921639	100.667	94	68	179	2114	28.680	2.000	0.219	1.260
ID143125	143125	91	56.553	34.000	0.000	0	159	159	2	1	-10921639	91.762	88	49	179	1927	36.643	2.000	0.308	1.180
ID143130	143130	None	31.192	0.000	30.000	0	159	159	2	1	-10921639	57.000	49	24	111	1197	25.391	2.000	0.186	0.704
ID143131	143131	90	62.288	14.890	31.416	0	159	159	2	1	-10921639	170.810	176	111	219	3587	32.431	4.800	0.201	1.760
ID143128	143128	96	43.241	33.030	15.765	0	159	159	2	1	-10921639	100.095	98	49	150	2102	29.199	2.000	0.174	1.017
ID143129	143129	94	36.979	22.643	24.091	0	159	159	2	1	-10921639	141.571	137	85	196	2973	28.696	7.600	0.111	0.983
ID143134	143134	93	48.800	9.000	48.000	0	159	159	2	1	-10921639	109.524	101	76	140	2300	21.711	4.800	0.262	2.094
ID143132	143132	95	57.680	23.620	31.893	0	159	159	2	1	-10921639	134.524	134	58	212	2825	39.737	2.000	0.199	1.122
ID143133	143133	100	30.419	7.388	34.054	0	159	159	2	1	-10921639	70.524	68	42	117	1481	20.880	2.000	0.169	0.975
ID143138	143138	97	35.697	14.486	12.601	0	160	160	2	1	-10921639	95.476	94	55	179	2005	32.417	2.000	0.119	0.627
ID143139	143139	96	37.578	33.234	16.115	0	160	160	2	1	-10921639	100.143	94	58	153	2103	26.441	4.800	0.201	1.266
ID143136	143136	92	38.912	24.322	5.969	0	160	160	2	1	-10921639	91.143	91	49	150	1914	23.294	2.000	0.193	1.265
ID143137	143137	101	27.126	15.876	8.004	0	160	160	2	1	-10921639	91.714	91	62	137	1926	19.885	2.000	0.134	1.087
ID143142	143142	94	40.478	22.475	23.455	0	160	160	2	1	-10921639	159.667	163	111	202	3353	27.306	2.000	0.119	1.244
ID143143	143143	90	54.749	15.105	31.474	0	160	160	2	1	-10921639	167.667	173	130	215	3521	25.257	4.800	0.171	1.943
ID143140	143140	98	34.383	15.084	21.006	0	160	160	2	1	-10921639	139.476	140	98	199	2929	27.274	6.326	0.096	0.899
ID143141	143141	99	33.897	18.004	21.480	0	160	160	2	1	-10921639	155.048	153	101	209	3256	30.623	2.000	0.085	0.795
ID143146	143146	93	37.073	10.000	48.000	0	160	160	2	1	-10921639	90.048	88	58	127	1891	20.992	6.052	0.218	1.534
ID143144	143144	95	66.364	23.964	31.701	0	160	160	2	1	-10921639	145.667	147	81	202	3059	36.824	3.200	0.240	1.531
ID143145	143145	100	36.097	6.981	34.079	0	160	160	2	1	-10921639	83.190	81	49	130	1747	24.221	2.000	0.191	1.102
ID143135	143135	91	48.569	35.000	0.000	0	160	160	2	1	-10921639	97.571	91	46	176	2049	34.429	6.279	0.234	1.074
ID143147	143147	102	37.006	29.000	0.000	0	161	161	2	1	-10921639	81.619	75	58	143	1714	23.215	2.000	0.210	1.221
ID143150	143150	103	39.876	16.844	12.046	0	161	161	2	1	-10921639	127.190	114	91	222	2671	36.895	4.800	0.162	0.961
ID143151	143151	97	41.214	15.027	12.520	0	161	161	2	1	-10921639	117.095	104	58	196	2459	35.699	2.000	0.118	0.695
ID143148	143148	91	57.892	35.000	0.000	0	161	161	2	1	-10921639	89.286	78	46	192	1875	39.054	2.000	0.301	1.058
ID143149	143149	92	46.633	24.457	5.712	0	161	161	2	1	-10921639	102.238	94	71	176	2147	26.842	2.000	0.216	1.354
ID143154	143154	98	36.291	15.287	20.917	0	161	161	2	1	-10921639	144.429	143	91	205	3033	28.493	6.317	0.100	0.925
ID143155	143155	99	41.086	18.766	21.967	0	161	161	2	1	-10921639	167.143	173	101	241	3510	37.674	2.000	0.090	0.734
ID143152	143152	104	45.989	26.487	16.311	0	161	161	2	1	-10921639	120.857	117	62	192	2538	38.202	2.000	0.128	0.718
ID143153	143153	96	52.949	33.516	16.581	0	161	161	2	1	-10921639	106.619	117	39	170	2239	41.053	4.800	0.253	1.050
ID143158	143158	95	75.407	23.785	31.846	0	161	161	2	1	-10921639	160.524	163	107	235	3371	39.203	4.800	0.251	1.642
ID143159	143159	100	40.679	8.019	34.318	0	161	161	2	1	-10921639	97.333	85	62	186	2044	30.401	2.000	0.147	0.823
ID143156	143156	94	50.981	21.965	23.151	0	161	161	2	1	-10921639	159.143	163	111	215	3342	35.957	3.200	0.143	1.104
ID143157	143157	90	54.710	14.928	31.581	0	161	161	2	1	-10921639	158.476	160	101	228	3328	38.534	4.800	0.162	1.146
ID143160	143160	93	37.369	9.000	48.000	0	161	161	2	1	-10921639	87.714	88	58	130	1842	20.251	2.000	0.217	1.546
ID143170	143170	94	36.830	21.834	23.158	0	162	162	2	1	-10921639	139.714	127	98	199	2934	31.375	2.000	0.078	0.645
ID143171	143171	105	35.501	15.939	30.326	0	162	162	2	1	-10921639	160.381	156	114	215	3368	32.082	6.336	0.076	0.710
ID143168	143168	98	37.571	14.470	20.033	0	162	162	2	1	-10921639	121.048	111	75	199	2542	37.886	2.000	0.077	0.458
ID143169	143169	99	58.874	18.391	21.899	0	162	162	2	1	-10921639	170.857	163	124	255	3588	37.585	2.000	0.128	1.033
ID143174	143174	100	34.208	8.978	34.230	0	162	162	2	1	-10921639	100.571	94	68	156	2112	22.855	2.000	0.123	0.963
ID143175	143175	93	27.126	9.000	48.000	0	162	162	2	1	-10921639	79.190	78	49	114	1663	15.616	6.330	0.183	1.566
ID143172	143172	95	86.819	24.153	31.662	0	162	162	2	1	-10921639	180.619	170	111	255	3793	47.178	2.000	0.234	1.454
ID143173	143173	90	67.040	15.012	32.861	0	162	162	2	1	-10921639	159.048	147	94	255	3340	42.765	2.000	0.166	1.059
ID143162	143162	91	41.428	35.000	0.000	0	162	162	2	1	-10921639	86.143	85	49	166	1809	25.933	4.800	0.263	1.382
ID143163	143163	92	37.343	24.340	5.506	0	162	162	2	1	-10921639	102.762	94	71	163	2158	23.052	2.000	0.159	1.221
ID143161	143161	102	40.122	28.000	0.000	0	162	162	2	1	-10921639	113.667	114	65	166	2387	24.090	4.800	0.217	1.680
ID143166	143166	104	69.194	26.311	16.188	0	162	162	2	1	-10921639	142.476	134	75	255	2992	52.646	2.000	0.165	0.768
ID143167	143167	96	90.398	32.906	15.669	0	162	162	2	1	-10921639	159.238	150	75	255	3344	46.810	4.800	0.306	1.592
ID143164	143164	103	27.606	17.857	12.320	0	162	162	2	1	-10921639	115.810	111	68	205	2432	30.951	6.416	0.026	0.190
ID143165	143165	97	56.042	14.620	12.666	0	162	162	2	1	-10921639	136.714	127	85	248	2871	45.186	2.000	0.132	0.706
ID143215	143215	102	27.936	26.000	0.000	0	163	163	2	1	-10921639	110.238	114	62	134	2315	21.069	4.800	0.154	1.397
ID143218	143218	97	57.665	14.722	12.717	0	163	163	2	1	-10921639	156.238	147	101	255	3281	42.788	2.000	0.135	0.871
ID143219	143219	96	98.100	32.887	15.396	0	163	163	2	1	-10921639	160.810	160	71	255	3377	59.844	2.000	0.297	1.230
ID143216	143216	91	60.476	36.000	0.000	0	163	163	2	1	-10921639	113.238	98	70	202	2378	33.372	6.053	0.300	1.567
ID143217	143217	92	33.699	23.926	5.868	0	163	163	2	1	-10921639	106.810	101	75	166	2243	22.480	2.000	0.102	0.880
ID143222	143222	94	38.518	21.735	23.091	0	163	163	2	1	-10921639	145.190	140	94	212	3049	31.854	2.000	0.081	0.680
ID143223	143223	None	28.721	19.804	27.902	0	163	163	2	1	-10921639	135.381	134	81	202	2843	28.791	2.000	0.029	0.261
ID143220	143220	104	58.448	26.259	16.116	0	163	163	2	1	-10921639	152.810	150	81	255	3209	41.401	2.000	0.153	0.981
ID143221	143221	99	55.940	18.254	21.712	0	163	163	2	1	-10921639	175.667	163	140	255	3689	34.649	2.000	0.125	1.123
ID143226	143226	100	42.552	9.355	34.847	0	163	163	2	1	-10921639	104.905	98	52	179	2203	33.366	2.000	0.156	0.851
ID143227	143227	93	32.432	10.000	48.000	0	163	163	2	1	-10921639	96.524	101	70	124	2027	15.390	4.800	0.212	2.197
ID143224	143224	105	43.252	15.678	30.268	0	163	163	2	1	-10921639	175.714	183	120	219	3690	30.653	3.200	0.110	1.135
ID143225	143225	95	78.784	24.188	31.150	0	163	163	2	1	-10921639	168.476	170	101	255	3538	39.830	2.000	0.228	1.573
ID143186	143186	91	31.896	35.000	0.000	0	164	164	2	1	-10921639	93.000	94	58	160	1953	23.356	2.000	0.118	0.839
ID143187	143187	None	35.366	40.000	0.000	0	164	164	2	1	-10921639	76.619	91	36	117	1609	26.823	2.000	0.218	1.023
ID143185	143185	106	32.220	31.000	0.000	0	164	164	2	1	-10921639	99.143	98	66	137	2082	23.884	2.000	0.158	1.136
ID143190	143190	107	38.365	6.713	8.507	0	164	164	2	1	-10921639	83.286	78	49	153	1749	28.986	2.000	0.181	0.880
ID143191	143191	97	59.112	14.639	12.954	0	164	164	2	1	-10921639	163.571	163	117	255	3435	39.272	2.000	0.133	0.980
ID143188	143188	115	43.374	15.931	5.861	0	164	164	2	1	-10921639	121.429	120	75	202	2550	31.901	2.000	0.126	0.853
ID143189	143189	92	46.169	24.388	6.094	0	164	164	2	1	-10921639	125.190	120	81	205	2629	28.239	7.600	0.150	1.159
ID143194	143194	99	58.253	18.480	21.703	0	164	164	2	1	-10921639	177.905	173	130	255	3736	36.802	2.000	0.138	1.175
ID143195	143195	108	36.983	10.319	25.262	0	164	164	2	1	-10921639	117.952	117	58	176	2477	32.122	3.200	0.124	0.809
ID143192	143192	96	89.986	33.139	15.285	0	164	164	2	1	-10921639	154.667	156	85	255	3248	50.917	2.000	0.281	1.332
ID143193	143193	104	72.275	26.234	15.959	0	164	164	2	1	-10921639	164.048	150	88	255	3445	47.192	2.000	0.175	1.037
ID143198	143198	100	34.369	9.944	34.018	0	164	164	2	1	-10921639	115.476	114	85	179	2425	23.874	2.000	0.104	0.914
ID143199	143199	93	41.647	9.000	48.000	0	164	164	2	1	-10921639	95.381	94	64	127	2003	22.589	2.000	0.226	1.557
ID143196	143196	95	65.342	24.173	31.278	0	164	164	2	1	-10921639	174.667	176	114	238	3668	34.133	2.000	0.197	1.682
ID143197	143197	105	43.371	15.419	32.581	0	164	164	2	1	-10921639	165.238	156	104	235	3470	36.051	2.000	0.120	0.983
ID143242	143242	106	43.272	30.000	0.000	0	165	165	2	1	-10921639	114.905	111	76	173	2413	26.338	2.000	0.188	1.383
ID143243	143243	91	87.194	35.000	0.000	0	165	165	2	1	-10921639	139.714	147	70	255	2934	48.667	2.000	0.320	1.394
ID143246	143246	107	43.211	5.780	8.416	0	165	165	2	1	-10921639	75.714	65	26	147	1590	32.516	2.000	0.209	0.806
ID143247	143247	97	61.843	14.187	13.012	0	165	165	2	1	-10921639	158.476	143	114	255	3328	40.657	2.000	0.132	0.910
ID143244	143244	115	27.803	15.352	6.394	0	165	165	2	1	-10921639	110.143	111	71	166	2313	27.726	2.000	0.084	0.619
ID143245	143245	92	33.708	23.903	6.413	0	165	165	2	1	-10921639	105.857	101	75	179	2223	26.804	2.000	0.097	0.700
ID143250	143250	99	44.233	17.493	21.666	0	165	165	2	1	-10921639	174.381	163	114	251	3662	35.538	2.000	0.102	0.908
ID143251	143251	94	34.417	21.528	22.532	0	165	165	2	1	-10921639	150.381	150	107	219	3158	31.455	2.000	0.072	0.643
ID143248	143248	96	84.841	33.326	14.957	0	165	165	2	1	-10921639	169.286	166	120	255	3555	42.069	4.800	0.263	1.675
ID143249	143249	104	79.066	26.238	16.009	0	165	165	2	1	-10921639	187.571	173	130	255	3939	43.797	2.000	0.195	1.398
ID143254	143254	95	57.180	24.179	31.156	0	165	165	2	1	-10921639	168.429	166	130	241	3537	26.457	4.800	0.187	2.005
ID143255	143255	105	46.706	15.257	32.988	0	165	165	2	1	-10921639	167.667	163	124	215	3521	27.253	4.800	0.136	1.468
ID143252	143252	108	45.676	10.343	25.122	0	165	165	2	1	-10921639	126.667	134	55	189	2660	37.192	2.000	0.149	0.883
ID143253	143253	109	39.060	28.897	28.522	0	165	165	2	1	-10921639	111.619	111	39	186	2344	35.475	2.000	0.129	0.719
ID143256	143256	100	30.228	9.749	34.103	0	165	165	2	1	-10921639	114.333	114	85	163	2401	22.697	2.000	0.096	0.880
ID143257	143257	93	37.549	9.000	48.000	0	165	165	2	1	-10921639	96.381	101	66	130	2024	20.049	4.800	0.224	1.760
ID143202	143202	92	38.828	23.769	6.134	0	166	166	2	1	-10921639	112.619	117	68	176	2365	27.856	2.000	0.136	0.969
ID143203	143203	107	39.191	5.652	8.186	0	166	166	2	1	-10921639	77.905	75	39	140	1636	27.696	2.000	0.182	0.865
ID143200	143200	106	31.743	29.000	0.000	0	166	166	2	1	-10921639	102.238	101	64	160	2147	25.836	2.000	0.141	0.977
ID143201	143201	91	81.842	35.000	0.000	0	166	166	2	1	-10921639	134.333	130	70	251	2821	51.177	2.000	0.314	1.256
ID143206	143206	104	78.647	26.251	16.165	0	166	166	2	1	-10921639	188.762	186	117	255	3964	46.763	2.000	0.177	1.216
ID143207	143207	99	49.555	16.760	21.943	0	166	166	2	1	-10921639	190.952	189	143	241	4010	32.281	2.000	0.117	1.238
ID143204	143204	97	57.256	14.167	12.928	0	166	166	2	1	-10921639	158.524	150	107	255	3329	39.292	2.000	0.114	0.825
ID143205	143205	96	81.534	33.229	14.923	0	166	166	2	1	-10921639	159.905	156	94	255	3358	45.935	2.000	0.247	1.381
ID143210	143210	109	35.886	29.234	27.897	0	166	166	2	1	-10921639	110.619	111	71	160	2323	24.581	2.000	0.130	1.035
ID143211	143211	95	66.791	24.313	31.228	0	166	166	2	1	-10921639	169.762	166	107	225	3565	32.778	2.000	0.200	1.724
ID143208	143208	94	41.268	21.085	22.922	0	166	166	2	1	-10921639	167.762	166	124	241	3523	31.228	2.000	0.075	0.747
ID143209	143209	108	45.137	10.620	25.776	0	166	166	2	1	-10921639	145.905	140	94	228	3064	32.086	2.000	0.099	0.821
ID143214	143214	93	34.921	9.000	48.000	0	166	166	2	1	-10921639	78.238	75	42	127	1643	22.129	4.800	0.250	1.415
ID143212	143212	105	46.011	15.314	32.369	0	166	166	2	1	-10921639	175.905	176	127	241	3694	27.572	6.213	0.107	1.232
ID143213	143213	100	43.606	10.358	34.101	0	166	166	2	1	-10921639	123.429	120	62	183	2592	34.013	2.000	0.148	0.935
ID143266	143266	108	29.595	10.646	25.283	0	167	167	2	1	-10921639	144.429	153	98	173	3033	23.777	2.000	0.095	1.057
ID143267	143267	109	37.783	29.374	27.855	0	167	167	2	1	-10921639	113.952	107	71	170	2393	28.739	2.000	0.121	0.858
ID143264	143264	99	50.171	15.546	21.614	0	167	167	2	1	-10921639	185.571	176	147	255	3897	33.119	2.000	0.113	1.138
ID143265	143265	94	31.308	20.810	22.852	0	167	167	2	1	-10921639	160.571	163	124	219	3372	25.963	6.340	0.063	0.731
ID143270	143270	100	34.663	10.872	33.377	0	167	167	2	1	-10921639	136.000	137	98	205	2856	25.867	2.000	0.076	0.744
ID143271	143271	93	31.011	10.000	48.000	0	167	167	2	1	-10921639	85.714	91	58	107	1800	16.805	4.800	0.218	1.829
ID143268	143268	95	76.730	24.421	31.298	0	167	167	2	1	-10921639	170.476	166	114	255	3580	40.248	2.000	0.219	1.523
ID143269	143269	105	53.755	15.609	31.838	0	167	167	2	1	-10921639	171.810	176	91	248	3608	44.138	2.000	0.130	0.895
ID143258	143258	91	101.586	35.000	0.000	0	167	167	2	1	-10921639	158.333	160	94	255	3325	47.757	4.800	0.382	1.834
ID143259	143259	92	38.959	23.912	6.757	0	167	167	2	1	-10921639	118.476	117	78	170	2488	24.099	4.800	0.145	1.246
ID143262	143262	96	76.099	33.285	15.262	0	167	167	2	1	-10921639	150.286	150	85	255	3156	49.133	2.000	0.201	1.024
ID143263	143263	104	57.755	26.691	16.051	0	167	167	2	1	-10921639	163.286	163	114	255	3429	38.128	2.000	0.128	0.971
ID143260	143260	107	37.157	5.951	8.593	0	167	167	2	1	-10921639	77.286	68	45	160	1623	29.055	2.000	0.142	0.662
ID143261	143261	97	35.978	13.770	12.889	0	167	167	2	1	-10921639	153.381	150	114	222	3221	26.594	2.000	0.072	0.773
ID143274	143274	107	44.750	6.135	8.924	0	168	168	2	1	-10921639	88.905	88	45	147	1867	30.543	2.000	0.188	0.920
ID143275	143275	97	42.811	14.247	12.930	0	168	168	2	1	-10921639	158.333	150	107	241	3325	32.113	2.000	0.080	0.731
ID143272	143272	91	80.271	34.000	0.000	0	168	168	2	1	-10921639	120.429	117	75	255	2529	51.137	2.000	0.326	1.159
ID143273	143273	92	37.475	23.615	6.578	0	168	168	2	1	-10921639	111.571	104	68	170	2343	26.118	2.000	0.135	1.017
ID143278	143278	99	35.274	16.874	21.582	0	168	168	2	1	-10921639	179.952	183	143	212	3779	23.353	2.000	0.096	1.350
ID143279	143279	94	33.834	20.880	22.668	0	168	168	2	1	-10921639	165.286	163	107	225	3471	31.439	2.000	0.061	0.609
ID143276	143276	104	64.767	26.519	16.277	0	168	168	2	1	-10921639	179.000	170	107	255	3759	46.895	2.000	0.142	0.948
ID143277	143277	96	76.053	33.038	15.983	0	168	168	2	1	-10921639	158.619	163	85	255	3331	44.519	2.000	0.216	1.267
ID143282	143282	105	44.917	15.180	31.218	0	168	168	2	1	-10921639	171.952	163	124	238	3611	30.704	6.326	0.104	1.054
ID143283	143283	95	84.631	24.507	31.171	0	168	168	2	1	-10921639	174.762	179	85	255	3670	48.496	2.000	0.238	1.384
ID143280	143280	108	38.157	10.013	25.264	0	168	168	2	1	-10921639	145.238	143	104	202	3050	26.913	7.600	0.115	1.114
ID143281	143281	109	62.778	29.231	28.131	0	168	168	2	1	-10921639	141.571	140	85	255	2973	42.214	2.000	0.154	0.896
ID143284	143284	100	29.883	10.955	34.641	0	168	168	2	1	-10921639	110.333	107	68	160	2317	29.296	2.000	0.089	0.613
ID143234	143234	104	56.291	26.642	16.708	0	169	169	2	1	-10921639	175.762	166	117	255	3691	38.257	2.000	0.120	0.981
ID143235	143235	99	34.095	15.267	21.220	0	169	169	2	1	-10921639	160.524	166	117	225	3371	29.478	2.000	0.081	0.819
ID143232	143232	97	32.236	13.930	12.934	0	169	169	2	1	-10921639	147.619	143	117	215	3100	25.469	2.000	0.055	0.608
ID143233	143233	96	89.400	32.932	16.139	0	169	169	2	1	-10921639	170.238	163	98	255	3575	51.839	2.000	0.233	1.241
ID143238	143238	95	71.031	24.436	31.062	0	169	169	2	1	-10921639	161.000	156	65	245	3381	50.688	2.000	0.191	1.018
ID143239	143239	105	43.746	15.417	31.696	0	169	169	2	1	-10921639	168.667	166	130	232	3542	29.574	2.000	0.106	1.090
ID143236	143236	108	46.094	9.947	25.197	0	169	169	2	1	-10921639	149.333	140	101	212	3136	28.690	2.000	0.130	1.197
ID143237	143237	109	59.887	29.167	27.827	0	169	169	2	1	-10921639	140.857	140	88	248	2958	37.497	2.000	0.181	1.152
ID143240	143240	100	41.388	10.910	33.757	0	169	169	2	1	-10921639	134.190	130	78	212	2818	36.157	2.000	0.100	0.677
ID143241	143241	None	29.391	10.000	48.000	0	169	169	2	1	-10921639	75.810	71	54	114	1592	20.598	2.000	0.205	1.253
ID143230	143230	107	39.376	5.765	9.238	0	169	169	2	1	-10921639	92.381	81	55	153	1940	26.254	2.000	0.162	0.979
ID143231	143231	None	28.132	17.663	11.307	0	169	169	2	1	-10921639	138.762	140	98	186	2914	29.058	2.000	0.069	0.618
ID143228	143228	91	76.427	34.000	0.000	0	169	169	2	1	-10921639	123.286	111	64	232	2589	44.063	2.000	0.333	1.398
ID143229	143229	92	36.567	23.596	6.382	0	169	169	2	1	-10921639	107.238	101	58	170	2252	31.252	2.000	0.124	0.758
ID143298	143298	None	28.389	7.000	48.000	0	170	170	2	1	-10921639	69.905	71	39	101	1468	17.748	4.800	0.222	1.430
ID143296	143296	100	42.191	11.303	33.189	0	170	170	2	1	-10921639	126.667	120	75	176	2660	32.893	2.000	0.134	0.911
ID143297	143297	None	28.246	31.242	41.311	0	170	170	2	1	-10921639	33.619	26	13	78	706	20.294	2.000	0.326	0.814
ID143286	143286	92	33.555	24.272	6.866	0	170	170	2	1	-10921639	108.524	107	68	176	2279	24.275	2.000	0.103	0.839
ID143287	143287	107	31.740	5.038	9.805	0	170	170	2	1	-10921639	90.238	88	52	137	1895	23.441	2.000	0.125	0.856
ID143285	143285	91	57.389	36.000	0.000	0	170	170	2	1	-10921639	98.952	85	58	176	2078	37.029	2.000	0.261	1.105
ID143290	143290	104	57.627	26.672	16.742	0	170	170	2	1	-10921639	173.095	176	111	255	3635	45.243	2.000	0.128	0.866
ID143291	143291	99	37.899	16.995	21.976	0	170	170	2	1	-10921639	173.905	173	120	251	3652	29.883	2.000	0.066	0.723
ID143288	143288	97	39.483	13.826	12.589	0	170	170	2	1	-10921639	153.810	140	120	228	3230	30.059	2.000	0.086	0.811
ID143289	143289	96	78.557	33.372	16.074	0	170	170	2	1	-10921639	160.381	150	111	248	3368	44.046	3.200	0.236	1.392
ID143294	143294	105	52.460	16.001	30.677	0	170	170	2	1	-10921639	172.667	176	111	238	3626	35.903	4.800	0.139	1.172
ID143295	143295	95	78.188	24.122	30.905	0	170	170	2	1	-10921639	162.381	166	55	255	3410	55.225	2.000	0.192	0.948
ID143292	143292	108	38.758	10.454	24.934	0	170	170	2	1	-10921639	145.714	143	91	196	3060	31.587	7.600	0.113	0.939
ID143293	143293	109	60.019	28.981	27.943	0	170	170	2	1	-10921639	132.714	124	65	245	2787	43.523	2.000	0.159	0.835
ID143314	143314	91	83.695	37.000	0.000	0	171	171	2	1	-10921639	121.667	111	55	228	2555	52.833	2.000	0.325	1.130
ID143315	143315	92	39.463	23.838	7.107	0	171	171	2	1	-10921639	116.714	120	58	202	2451	32.572	2.000	0.108	0.698
ID143318	143318	96	70.451	33.058	16.060	0	171	171	2	1	-10921639	151.905	140	98	232	3190	39.478	2.000	0.213	1.350
ID143319	143319	104	57.295	26.132	16.851	0	171	171	2	1	-10921639	180.000	173	120	255	3780	41.091	2.000	0.113	0.890
ID143316	143316	107	37.277	4.867	9.373	0	171	171	2	1	-10921639	102.143	98	62	170	2145	26.554	2.000	0.164	1.086
ID143317	143317	97	43.523	13.981	12.761	0	171	171	2	1	-10921639	161.762	160	107	255	3397	31.656	2.000	0.087	0.818
ID143322	143322	108	42.648	10.469	25.260	0	171	171	2	1	-10921639	145.238	140	98	228	3050	37.218	2.000	0.102	0.725
ID143323	143323	109	48.977	28.393	28.194	0	171	171	2	1	-10921639	147.667	147	91	225	3101	35.991	2.000	0.119	0.876
ID143320	143320	99	45.422	16.507	21.429	0	171	171	2	1	-10921639	192.619	189	140	255	4045	37.636	2.000	0.099	0.925
ID143321	143321	110	37.432	20.688	22.026	0	171	171	2	1	-10921639	182.190	183	124	255	3826	29.976	2.000	0.065	0.743
ID143326	143326	100	37.715	11.245	33.134	0	171	171	2	1	-10921639	136.000	137	88	199	2856	30.270	2.000	0.104	0.844
ID143327	143327	111	35.153	10.761	38.872	0	171	171	2	1	-10921639	75.714	68	32	170	1590	35.168	2.000	0.092	0.363
ID143324	143324	105	44.384	16.002	30.073	0	171	171	2	1	-10921639	180.381	179	127	232	3788	25.492	4.800	0.122	1.537
ID143325	143325	95	68.108	23.950	30.780	0	171	171	2	1	-10921639	167.667	163	88	255	3521	48.430	2.000	0.153	0.920
ID143346	143346	107	30.661	5.199	8.933	0	172	172	2	1	-10921639	93.143	101	58	156	1956	24.495	7.600	0.123	0.835
ID143347	143347	97	36.682	14.324	12.694	0	172	172	2	1	-10921639	153.810	143	124	212	3230	25.270	2.000	0.089	1.000
ID143344	143344	91	73.577	36.000	0.000	0	172	172	2	1	-10921639	137.619	134	94	245	2890	42.525	2.000	0.269	1.373
ID143345	143345	92	37.055	23.828	7.256	0	172	172	2	1	-10921639	104.905	107	55	176	2203	32.778	2.000	0.118	0.677
ID143350	143350	None	27.834	8.940	17.644	0	172	172	2	1	-10921639	109.095	111	65	153	2291	23.358	2.000	0.091	0.782
ID143351	143351	99	35.023	15.496	21.892	0	172	172	2	1	-10921639	180.476	179	137	222	3790	24.084	4.800	0.097	1.331
ID143348	143348	96	73.867	32.924	16.397	0	172	172	2	1	-10921639	157.714	156	88	255	3312	45.931	2.000	0.214	1.209
ID143349	143349	104	60.930	25.405	16.895	0	172	172	2	1	-10921639	183.762	170	127	255	3859	37.987	2.000	0.132	1.130
ID143354	143354	109	53.310	28.428	27.885	0	172	172	2	1	-10921639	141.476	137	88	238	2971	39.553	2.000	0.122	0.781
ID143355	143355	105	42.806	15.961	30.354	0	172	172	2	1	-10921639	188.714	189	140	232	3963	22.213	4.800	0.136	2.028
ID143352	143352	110	58.734	19.981	21.951	0	172	172	2	1	-10921639	192.905	183	137	255	4051	37.636	2.000	0.118	1.081
ID143353	143353	108	50.098	10.900	25.172	0	172	172	2	1	-10921639	159.810	163	111	241	3356	31.379	2.000	0.124	1.123
ID143358	143358	111	32.656	9.421	38.150	0	172	172	2	1	-10921639	84.762	81	35	153	1780	30.236	2.000	0.121	0.607
ID143356	143356	95	76.874	23.879	30.824	0	172	172	2	1	-10921639	176.333	166	98	255	3703	51.877	2.000	0.189	1.079
ID143357	143357	100	39.774	11.323	33.675	0	172	172	2	1	-10921639	132.619	127	81	215	2785	33.153	2.000	0.115	0.822
ID143299	143299	None	34.392	30.000	0.000	0	173	173	2	1	-10921639	94.238	81	49	166	1979	35.282	2.000	0.143	0.668
ID143302	143302	92	47.420	23.987	7.322	0	173	173	2	1	-10921639	111.905	114	55	189	2350	35.393	2.000	0.160	0.874
ID143303	143303	107	42.672	5.369	8.519	0	173	173	2	1	-10921639	109.667	101	49	179	2303	33.427	7.600	0.162	0.914
ID143300	143300	91	94.883	36.000	0.000	0	173	173	2	1	-10921639	145.286	140	70	255	3051	60.058	2.000	0.295	1.103
ID143301	143301	None	27.640	36.236	5.177	0	173	173	2	1	-10921639	74.286	75	39	111	1560	21.861	2.000	0.107	0.654
ID143306	143306	96	70.489	32.829	16.460	0	173	173	2	1	-10921639	153.571	143	88	251	3225	47.922	2.000	0.205	1.089
ID143307	143307	99	40.811	17.257	21.485	0	173	173	2	1	-10921639	197.190	196	124	255	4141	37.027	2.000	0.095	0.928
ID143304	143304	97	40.758	14.274	12.592	0	173	173	2	1	-10921639	156.905	156	120	219	3295	29.353	2.000	0.106	1.022
ID143305	143305	104	68.308	25.760	16.998	0	173	173	2	1	-10921639	194.810	196	124	255	4091	39.345	2.000	0.160	1.364
ID143310	143310	105	52.498	15.480	30.024	0	173	173	2	1	-10921639	191.381	183	130	255	4019	34.822	7.600	0.104	1.038
ID143311	143311	95	80.160	24.874	30.855	0	173	173	2	1	-10921639	174.238	166	81	255	3659	55.456	2.000	0.206	1.072
ID143308	143308	110	53.031	20.775	21.906	0	173	173	2	1	-10921639	189.190	186	130	255	3973	37.712	2.000	0.098	0.894
ID143309	143309	108	47.854	12.774	23.444	0	173	173	2	1	-10921639	185.762	186	130	255	3901	34.903	7.600	0.098	0.952
ID143312	143312	100	38.954	11.718	32.505	0	173	173	2	1	-10921639	159.619	160	107	225	3352	32.244	7.600	0.087	0.789
ID143313	143313	111	38.132	9.777	38.393	0	173	173	2	1	-10921639	116.476	111	78	170	2446	27.079	3.200	0.153	1.144
ID143362	143362	107	42.311	5.066	9.125	0	174	174	2	1	-10921639	99.381	94	55	183	2087	30.811	7.600	0.147	0.826
ID143363	143363	97	40.764	14.262	13.029	0	174	174	2	1	-10921639	149.429	137	124	225	3138	29.580	2.000	0.092	0.853
ID143360	143360	None	28.471	30.269	4.737	0	174	174	2	1	-10921639	82.286	81	49	140	1728	22.490	7.600	0.117	0.767
ID143361	143361	92	32.673	23.967	7.472	0	174	174	2	1	-10921639	97.333	98	52	166	2044	31.447	2.000	0.105	0.590
ID143366	143366	None	28.337	9.769	17.660	0	174	174	2	1	-10921639	102.762	101	55	173	2158	26.493	2.000	0.066	0.483
ID143367	143367	99	56.470	15.449	21.939	0	174	174	2	1	-10921639	213.476	228	120	255	4483	43.884	4.800	0.138	1.178
ID143364	143364	104	68.909	25.790	16.975	0	174	174	2	1	-10921639	206.143	205	124	255	4329	38.168	2.000	0.161	1.498
ID143365	143365	96	80.838	32.776	16.483	0	174	174	2	1	-10921639	167.762	173	88	255	3523	50.520	4.800	0.237	1.272
ID143370	143370	None	31.306	28.260	27.412	0	174	174	2	1	-10921639	130.048	134	91	205	2731	27.152	2.000	0.082	0.726
ID143371	143371	105	39.138	16.382	28.578	0	174	174	2	1	-10921639	191.000	192	130	251	4011	30.848	4.800	0.095	1.079
ID143368	143368	110	41.277	20.448	21.803	0	174	174	2	1	-10921639	195.810	196	134	255	4112	32.422	6.291	0.085	0.949
ID143369	143369	108	51.798	11.921	24.940	0	174	174	2	1	-10921639	180.476	166	114	255	3790	45.180	7.600	0.120	0.854
ID143374	143374	111	37.744	9.849	37.459	0	174	174	2	1	-10921639	127.190	124	91	173	2671	22.770	2.000	0.118	1.179
ID143372	143372	95	69.064	24.322	30.188	0	174	174	2	1	-10921639	175.095	170	111	255	3677	41.539	2.000	0.162	1.174
ID143373	143373	100	52.454	11.869	32.201	0	174	174	2	1	-10921639	175.476	170	124	248	3685	35.615	2.000	0.107	0.956
ID143359	143359	91	101.347	36.000	0.000	0	174	174	2	1	-10921639	161.571	160	85	255	3393	55.111	2.000	0.332	1.462
ID143330	143330	112	28.665	0.000	2.000	0	175	175	2	1	-10921639	56.095	49	24	107	1178	25.700	2.000	0.133	0.514
ID143331	143331	92	40.565	23.973	8.119	0	175	175	2	1	-10921639	104.524	111	58	173	2195	30.815	2.000	0.119	0.719
ID143328	143328	113	30.059	27.000	0.000	0	175	175	2	1	-10921639	74.048	65	49	160	1555	25.864	2.000	0.132	0.670
ID143329	143329	91	91.987	36.000	0.000	0	175	175	2	1	-10921639	138.524	143	85	245	2909	49.911	2.000	0.345	1.423
ID143334	143334	104	67.218	26.094	17.332	0	175	175	2	1	-10921639	208.190	199	114	255	4372	39.510	2.000	0.155	1.411
ID143335	143335	96	88.344	32.623	17.052	0	175	175	2	1	-10921639	177.048	176	88	255	3718	56.971	2.000	0.249	1.237
ID143332	143332	107	34.546	5.969	9.311	0	175	175	2	1	-10921639	113.524	111	78	170	2384	24.706	4.800	0.163	1.288
ID143333	143333	97	44.940	14.530	12.536	0	175	175	2	1	-10921639	164.810	156	104	238	3461	31.821	4.800	0.118	1.091
ID143338	143338	108	59.583	11.805	24.999	0	175	175	2	1	-10921639	192.048	186	107	255	4033	49.901	7.600	0.139	0.942
ID143339	143339	105	40.023	15.509	29.738	0	175	175	2	1	-10921639	190.810	199	117	245	4007	35.055	4.800	0.111	1.087
ID143336	143336	110	51.593	20.950	22.011	0	175	175	2	1	-10921639	195.857	186	150	255	4113	35.464	2.000	0.084	0.855
ID143337	143337	99	55.992	13.679	23.250	0	175	175	2	1	-10921639	209.905	202	120	255	4408	40.076	7.600	0.111	1.047
ID143342	143342	111	33.158	9.968	37.054	0	175	175	2	1	-10921639	128.286	130	91	199	2694	24.415	4.800	0.102	0.970
ID143343	143343	None	31.513	8.000	48.000	0	175	175	2	1	-10921639	83.238	91	46	111	1748	20.467	4.800	0.208	1.398
ID143340	143340	95	73.852	24.878	30.384	0	175	175	2	1	-10921639	193.714	192	127	255	4068	39.000	2.000	0.200	1.655
ID143341	143341	100	53.864	11.823	32.029	0	175	175	2	1	-10921639	176.381	173	124	251	3704	38.759	2.000	0.091	0.759
ID143375	143375	112	31.837	0.000	0.000	0	176	176	2	1	-10921639	64.667	62	36	127	1358	26.066	6.399	0.280	1.085
ID143378	143378	92	34.671	23.969	8.581	0	176	176	2	1	-10921639	111.905	111	78	160	2350	23.939	2.000	0.104	0.881
ID143379	143379	97	37.319	14.327	12.843	0	176	176	2	1	-10921639	148.143	150	104	192	3111	25.470	7.600	0.092	0.978
ID143376	143376	113	43.540	26.000	0.000	0	176	176	2	1	-10921639	71.810	58	42	166	1508	32.686	2.000	0.237	0.841
ID143377	143377	91	99.993	36.000	0.000	0	176	176	2	1	-10921639	133.619	114	61	255	2806	58.515	2.000	0.362	1.215
ID143382	143382	96	79.554	32.452	17.107	0	176	176	2	1	-10921639	165.381	150	107	255	3473	48.386	2.000	0.212	1.195
ID143383	143383	110	33.733	20.000	20.757	0	176	176	2	1	-10921639	186.810	183	150	241	3923	22.228	4.800	0.076	1.194
ID143380	143380	None	27.462	10.221	16.646	0	176	176	2	1	-10921639	108.381	111	58	156	2276	29.674	2.000	0.102	0.675
ID143381	143381	104	62.360	25.951	17.242	0	176	176	2	1	-10921639	193.571	192	124	255	4065	38.547	2.000	0.146	1.276
ID143386	143386	108	56.803	11.725	25.284	0	176	176	2	1	-10921639	183.905	183	114	255	3862	41.433	4.800	0.142	1.104
ID143387	143387	114	31.963	28.168	27.081	0	176	176	2	1	-10921639	117.238	114	68	202	2462	31.380	2.000	0.064	0.452
ID143384	143384	None	45.210	15.802	21.534	0	176	176	2	1	-10921639	205.333	202	160	255	4312	32.177	4.800	0.099	1.152
ID143385	143385	99	43.957	13.080	23.236	0	176	176	2	1	-10921639	182.429	183	88	255	3831	46.006	7.600	0.078	0.577
ID143390	143390	100	52.839	12.026	32.112	0	176	176	2	1	-10921639	171.714	166	120	238	3606	33.495	2.000	0.110	1.020
ID143391	143391	111	48.951	9.505	37.298	0	176	176	2	1	-10921639	132.476	124	88	209	2782	31.292	2.000	0.139	1.033
ID143388	143388	105	41.295	16.143	30.309	0	176	176	2	1	-10921639	185.048	186	124	241	3886	30.172	4.800	0.108	1.193
ID143389	143389	95	72.569	24.762	30.183	0	176	176	2	1	-10921639	179.619	179	114	255	3772	38.618	4.800	0.202	1.562
ID143407	143407	113	55.248	26.000	0.000	0	177	177	2	1	-10921639	87.857	75	51	179	1845	34.494	2.000	0.269	1.079
ID143410	143410	92	33.802	24.169	8.837	0	177	177	2	1	-10921639	102.238	104	58	160	2147	26.311	2.000	0.095	0.677
ID143411	143411	116	27.760	9.904	10.021	0	177	177	2	1	-10921639	139.143	134	107	196	2922	23.085	3.200	0.079	0.878
ID143408	143408	91	113.517	36.000	0.000	0	177	177	2	1	-10921639	146.905	143	66	255	3085	66.556	2.000	0.431	1.330
ID143409	143409	107	32.658	5.733	8.842	0	177	177	2	1	-10921639	112.190	104	71	176	2356	24.710	2.000	0.105	0.864
ID143414	143414	96	79.342	32.259	17.255	0	177	177	2	1	-10921639	169.429	163	101	255	3558	46.371	3.200	0.221	1.320
ID143415	143415	110	32.012	20.543	21.653	0	177	177	2	1	-10921639	185.619	199	130	235	3898	29.936	2.000	0.049	0.582
ID143412	143412	97	43.542	15.144	12.391	0	177	177	2	1	-10921639	169.143	166	127	222	3552	27.550	4.800	0.123	1.345
ID143413	143413	104	59.658	25.919	17.009	0	177	177	2	1	-10921639	187.381	183	117	255	3935	40.355	2.000	0.115	0.956
ID143418	143418	105	49.982	16.639	29.103	0	177	177	2	1	-10921639	193.095	183	130	255	4055	32.938	2.000	0.107	1.134
ID143419	143419	95	57.716	24.365	30.224	0	177	177	2	1	-10921639	174.571	173	117	241	3666	32.727	2.000	0.150	1.392
ID143416	143416	108	62.770	12.177	24.799	0	177	177	2	1	-10921639	185.381	189	91	255	3893	49.621	2.000	0.145	0.946
ID143417	143417	114	27.933	27.983	27.131	0	177	177	2	1	-10921639	119.429	120	65	199	2508	32.658	2.000	0.052	0.360
ID143422	143422	None	29.752	10.000	48.000	0	177	177	2	1	-10921639	83.619	75	54	117	1756	19.795	2.000	0.172	1.238
ID143420	143420	100	53.162	12.313	31.847	0	177	177	2	1	-10921639	177.286	176	94	255	3723	44.025	2.000	0.107	0.780
ID143421	143421	111	45.883	9.797	36.553	0	177	177	2	1	-10921639	135.619	140	78	196	2848	33.484	2.000	0.148	1.042
ID143458	143458	92	43.710	23.843	8.894	0	178	178	2	1	-10921639	107.048	98	55	186	2248	32.065	2.000	0.126	0.749
ID143459	143459	116	29.251	9.644	10.298	0	178	178	2	1	-10921639	138.524	137	98	212	2909	29.247	2.000	0.073	0.643
ID143456	143456	91	111.976	36.000	0.000	0	178	178	2	1	-10921639	151.857	137	76	255	3189	62.572	2.000	0.423	1.442
ID143457	143457	107	38.112	5.350	9.027	0	178	178	2	1	-10921639	111.619	111	55	173	2344	31.181	7.600	0.129	0.818
ID143462	143462	None	32.413	10.445	17.590	0	178	178	2	1	-10921639	107.952	104	55	192	2267	39.117	2.000	0.061	0.316
ID143463	143463	96	83.930	32.129	17.674	0	178	178	2	1	-10921639	171.762	173	91	255	3607	49.807	2.000	0.227	1.276
ID143460	143460	97	37.561	15.108	12.514	0	178	178	2	1	-10921639	160.333	153	117	205	3367	23.035	7.600	0.110	1.384
ID143461	143461	104	58.054	25.709	17.298	0	178	178	2	1	-10921639	177.810	179	104	255	3734	43.776	2.000	0.122	0.883
ID143466	143466	105	42.363	16.745	30.069	0	178	178	2	1	-10921639	185.238	186	140	235	3890	27.053	2.000	0.098	1.226
ID143467	143467	95	75.906	24.192	29.904	0	178	178	2	1	-10921639	197.857	189	120	255	4155	43.441	2.000	0.180	1.389
ID143464	143464	110	33.296	20.216	21.538	0	178	178	2	1	-10921639	193.667	196	143	235	4067	29.133	3.200	0.063	0.787
ID143465	143465	108	61.058	12.261	24.619	0	178	178	2	1	-10921639	179.095	166	104	255	3761	50.542	2.000	0.137	0.851
ID143468	143468	100	53.547	12.272	31.807	0	178	178	2	1	-10921639	176.857	163	120	255	3714	43.294	2.000	0.095	0.711
ID143469	143469	111	42.768	9.516	36.513	0	178	178	2	1	-10921639	133.190	120	88	209	2797	35.128	2.000	0.129	0.867
ID143455	143455	113	48.656	26.000	0.000	0	178	178	2	1	-10921639	109.524	101	68	166	2300	29.300	4.800	0.288	1.670
ID143394	143394	107	31.608	6.815	9.929	0	179	179	2	1	-10921639	129.190	127	91	189	2713	25.777	4.800	0.119	1.068
ID143395	143395	97	32.180	17.055	12.075	0	179	179	2	1	-10921639	144.857	140	91	209	3042	29.660	2.000	0.083	0.747
ID143392	143392	113	39.559	26.000	0.000	0	179	179	2	1	-10921639	85.571	78	49	127	1797	26.838	2.000	0.227	1.179
ID143393	143393	91	98.839	36.000	0.000	0	179	179	2	1	-10921639	141.524	124	75	251	2972	59.915	3.200	0.365	1.264
ID143398	143398	110	30.485	20.288	21.102	0	179	179	2	1	-10921639	197.143	205	160	248	4140	24.098	6.131	0.056	0.862
ID143399	143399	None	42.554	15.445	21.546	0	179	179	2	1	-10921639	201.333	205	117	255	4228	35.803	4.800	0.106	1.080
ID143396	143396	104	41.178	25.192	17.400	0	179	179	2	1	-10921639	178.667	179	127	245	3752	34.641	2.000	0.083	0.791
ID143397	143397	96	68.570	32.127	16.790	0	179	179	2	1	-10921639	158.381	150	98	248	3326	40.821	2.000	0.188	1.229
ID143402	143402	95	78.790	24.010	30.058	0	179	179	2	1	-10921639	196.333	192	134	255	4123	40.174	2.000	0.192	1.578
ID143403	143403	100	42.104	12.721	31.759	0	179	179	2	1	-10921639	181.714	192	114	238	3816	37.871	7.600	0.089	0.785
ID143400	143400	108	45.717	12.212	24.934	0	179	179	2	1	-10921639	170.476	160	117	255	3580	41.727	7.600	0.097	0.721
ID143401	143401	114	27.735	27.481	26.556	0	179	179	2	1	-10921639	136.571	137	68	199	2868	34.822	7.600	0.058	0.427
ID143406	143406	117	29.784	23.455	40.266	0	179	179	2	1	-10921639	73.810	68	45	130	1550	21.028	2.000	0.143	0.879
ID143404	143404	105	38.380	14.608	31.668	0	179	179	2	1	-10921639	194.762	196	114	255	4090	34.634	6.366	0.106	1.075
ID143405	143405	111	52.432	9.689	36.411	0	179	179	2	1	-10921639	136.810	130	94	212	2873	33.181	2.000	0.141	1.018
ID143438	143438	113	54.708	26.000	0.000	0	180	180	2	1	-10921639	100.333	85	45	173	2107	40.563	3.200	0.240	0.957
ID143439	143439	91	98.271	36.000	0.000	0	180	180	2	1	-10921639	131.857	117	70	228	2769	54.780	2.000	0.400	1.374
ID143442	143442	None	27.344	12.120	14.405	0	180	180	2	1	-10921639	156.714	147	114	192	3291	22.981	2.000	0.064	0.824
ID143443	143443	None	29.507	21.019	17.085	0	180	180	2	1	-10921639	178.524	176	140	225	3749	23.449	2.000	0.058	0.830
ID143440	143440	107	35.885	8.994	10.697	0	180	180	2	1	-10921639	146.381	134	111	222	3074	31.038	7.600	0.088	0.767
ID143441	143441	None	30.736	14.045	13.121	0	180	180	2	1	-10921639	157.000	156	120	205	3297	23.774	2.000	0.073	0.895
ID143446	143446	110	40.017	19.629	21.264	0	180	180	2	1	-10921639	208.048	209	166	255	4369	27.456	2.000	0.075	1.058
ID143447	143447	108	43.812	12.363	25.007	0	180	180	2	1	-10921639	181.143	170	117	255	3804	39.237	7.600	0.093	0.789
ID143444	143444	96	85.641	32.059	16.913	0	180	180	2	1	-10921639	173.762	170	94	255	3649	46.547	2.000	0.228	1.388
ID143445	143445	104	44.658	25.130	18.068	0	180	180	2	1	-10921639	177.333	173	124	255	3724	31.149	2.000	0.081	0.857
ID143450	143450	95	72.240	23.835	29.839	0	180	180	2	1	-10921639	183.286	183	117	255	3849	41.929	2.000	0.185	1.365
ID143451	143451	100	48.660	12.511	32.009	0	180	180	2	1	-10921639	173.714	163	130	255	3648	37.216	7.600	0.094	0.801
ID143448	143448	114	43.285	26.719	26.203	0	180	180	2	1	-10921639	135.524	134	68	245	2846	42.874	2.000	0.092	0.532
ID143449	143449	105	38.045	16.683	30.077	0	180	180	2	1	-10921639	178.952	179	117	241	3758	29.490	2.000	0.080	0.900
ID143454	143454	118	29.379	34.122	41.962	0	180	180	2	1	-10921639	31.476	26	13	91	661	20.299	2.000	0.328	0.767
ID143452	143452	111	54.819	9.796	36.258	0	180	180	2	1	-10921639	132.095	124	88	235	2774	35.457	2.000	0.136	0.893
ID143453	143453	117	39.140	24.404	39.255	0	180	180	2	1	-10921639	67.333	58	39	140	1414	29.038	2.000	0.209	0.801
ID143470	143470	113	73.121	27.000	0.000	0	181	181	2	1	-10921639	114.762	98	61	202	2410	44.816	2.000	0.299	1.178
ID143471	143471	91	104.015	36.000	0.000	0	181	181	2	1	-10921639	122.190	85	58	255	2566	60.212	2.000	0.410	1.180
ID143474	143474	96	93.057	31.837	16.909	0	181	181	2	1	-10921639	173.905	170	94	255	3652	53.379	2.000	0.254	1.319
ID143475	143475	104	37.664	24.377	17.566	0	181	181	2	1	-10921639	179.190	176	140	232	3763	29.163	7.600	0.070	0.808
ID143472	143472	107	30.179	10.330	10.368	0	181	181	2	1	-10921639	141.095	137	101	199	2963	27.969	2.000	0.087	0.805
ID143473	143473	None	27.981	17.617	12.297	0	181	181	2	1	-10921639	139.190	137	107	219	2923	28.322	2.000	0.043	0.403
ID143478	143478	114	36.264	26.805	26.367	0	181	181	2	1	-10921639	136.714	137	68	202	2871	35.945	2.000	0.090	0.626
ID143479	143479	95	72.226	24.006	29.953	0	181	181	2	1	-10921639	184.952	183	114	255	3884	40.411	2.000	0.183	1.413
ID143476	143476	110	52.091	20.119	21.223	0	181	181	2	1	-10921639	206.619	202	153	255	4339	33.283	2.000	0.089	1.013
ID143477	143477	121	47.309	15.096	22.012	0	181	181	2	1	-10921639	200.476	202	137	255	4210	35.288	3.200	0.104	1.069
ID143482	143482	111	61.826	10.018	35.731	0	181	181	2	1	-10921639	145.429	134	88	255	3054	43.268	2.000	0.154	0.898
ID143483	143483	117	37.161	24.895	39.496	0	181	181	2	1	-10921639	69.381	68	42	120	1457	21.978	2.000	0.244	1.237
ID143480	143480	105	42.830	15.894	31.285	0	181	181	2	1	-10921639	187.524	189	101	251	3938	40.545	2.000	0.096	0.813
ID143481	143481	100	39.101	12.312	31.876	0	181	181	2	1	-10921639	165.381	153	117	235	3473	38.513	2.000	0.049	0.401
ID143484	143484	118	41.025	33.350	42.115	0	181	181	2	1	-10921639	44.667	32	19	111	938	27.039	2.000	0.401	0.946
ID143426	143426	96	90.090	31.984	16.763	0	182	182	2	1	-10921639	162.857	163	78	255	3420	50.299	2.000	0.272	1.385
ID143427	143427	104	41.473	24.637	18.600	0	182	182	2	1	-10921639	170.381	166	111	228	3578	36.101	2.000	0.101	0.869
ID143424	143424	91	99.789	36.000	0.000	0	182	182	2	1	-10921639	147.857	130	81	255	3105	47.633	4.800	0.394	1.754
ID143425	143425	107	39.583	9.049	10.932	0	182	182	2	1	-10921639	135.952	127	107	209	2855	25.246	7.600	0.114	1.102
ID143430	143430	108	42.856	12.672	24.522	0	182	182	2	1	-10921639	173.762	173	117	219	3649	29.076	2.000	0.110	1.189
ID143431	143431	114	28.980	26.669	25.740	0	182	182	2	1	-10921639	125.048	134	58	186	2626	39.402	7.600	0.071	0.420
ID143428	143428	110	39.320	19.948	21.130	0	182	182	2	1	-10921639	187.905	183	143	255	3946	29.776	2.000	0.061	0.724
ID143429	143429	121	40.366	15.000	22.000	0	182	182	2	1	-10921639	181.952	183	120	248	3821	34.500	2.000	0.094	0.910
ID143434	143434	119	43.505	2.971	31.452	0	182	182	2	1	-10921639	72.667	62	35	156	1526	35.356	2.000	0.202	0.691
ID143435	143435	111	51.647	10.114	35.862	0	182	182	2	1	-10921639	143.714	130	101	228	3018	33.666	2.000	0.139	1.042
ID143432	143432	105	40.769	17.356	29.533	0	182	182	2	1	-10921639	185.524	189	107	245	3896	37.860	2.000	0.078	0.705
ID143433	143433	95	74.052	23.713	29.684	0	182	182	2	1	-10921639	196.857	205	111	255	4134	50.053	4.800	0.198	1.300
ID143436	143436	117	37.803	24.391	39.297	0	182	182	2	1	-10921639	77.190	71	52	134	1621	23.792	2.000	0.203	1.095
ID143437	143437	118	36.053	33.172	41.860	0	182	182	2	1	-10921639	40.381	32	13	114	848	24.703	2.000	0.332	0.815
ID143423	143423	113	69.444	28.000	0.000	0	182	182	2	1	-10921639	109.238	92	61	196	2294	45.278	2.000	0.280	1.056
ID143490	143490	96	80.515	31.682	16.718	0	183	183	2	1	-10921639	159.048	156	68	255	3340	51.809	2.000	0.223	1.118
ID143491	143491	104	40.497	23.346	17.610	0	183	183	2	1	-10921639	192.286	192	156	222	4038	20.000	4.800	0.112	1.933
ID143488	143488	107	40.578	8.597	11.167	0	183	183	2	1	-10921639	141.810	134	107	228	2978	29.101	7.600	0.096	0.853
ID143489	143489	None	34.435	16.440	12.475	0	183	183	2	1	-10921639	158.476	163	98	209	3328	29.178	2.000	0.087	0.871
ID143494	143494	114	33.961	26.484	25.619	0	183	183	2	1	-10921639	150.905	150	71	205	3169	33.830	7.600	0.104	0.840
ID143495	143495	105	52.320	17.031	29.344	0	183	183	2	1	-10921639	205.524	196	160	255	4316	32.608	2.000	0.100	1.145
ID143492	143492	110	35.800	19.649	22.044	0	183	183	2	1	-10921639	196.857	189	140	235	4134	28.095	3.200	0.071	0.927
ID143493	143493	108	45.187	13.411	23.766	0	183	183	2	1	-10921639	169.619	173	94	248	3562	42.233	7.600	0.121	0.868
ID143498	143498	None	32.359	12.071	31.256	0	183	183	2	1	-10921639	166.095	163	130	225	3488	26.334	2.000	0.069	0.819
ID143499	143499	111	40.794	10.047	35.592	0	183	183	2	1	-10921639	129.476	117	88	212	2719	34.697	2.000	0.107	0.722
ID143496	143496	95	67.283	23.581	30.110	0	183	183	2	1	-10921639	197.524	192	114	255	4148	43.600	4.800	0.193	1.466
ID143497	143497	119	35.377	2.074	31.264	0	183	183	2	1	-10921639	73.429	68	35	143	1542	26.746	2.000	0.155	0.735
ID143500	143500	117	32.818	24.940	38.901	0	183	183	2	1	-10921639	67.667	65	39	117	1421	21.022	2.000	0.210	1.118
ID143501	143501	118	27.338	32.690	41.482	0	183	183	2	1	-10921639	38.048	35	16	75	799	17.446	2.000	0.353	1.138
ID143486	143486	91	106.234	36.000	0.000	0	183	183	2	1	-10921639	140.333	107	71	255	2947	63.004	2.000	0.400	1.272
ID143487	143487	120	30.480	22.759	8.983	0	183	183	2	1	-10921639	115.714	114	62	166	2430	29.229	2.000	0.103	0.741
ID143485	143485	113	56.636	28.000	0.000	0	183	183	2	1	-10921639	115.619	107	73	199	2428	35.795	2.000	0.233	1.219
ID143502	143502	113	48.620	28.000	0.000	0	184	184	2	1	-10921639	120.524	111	91	209	2531	34.002	2.000	0.233	1.341
ID143503	143503	91	90.281	37.000	0.000	0	184	184	2	1	-10921639	138.048	143	65	255	2899	57.191	2.000	0.306	1.130
ID143506	143506	96	78.416	31.603	16.568	0	184	184	2	1	-10921639	153.857	147	65	255	3231	59.164	2.000	0.229	0.970
ID143507	143507	104	51.384	23.563	17.508	0	184	184	2	1	-10921639	186.714	189	104	255	3921	41.741	2.000	0.105	0.851
ID143504	143504	120	31.152	22.121	9.317	0	184	184	2	1	-10921639	146.000	150	98	192	3066	22.636	4.800	0.132	1.507
ID143505	143505	107	32.217	8.929	11.382	0	184	184	2	1	-10921639	136.238	127	101	179	2861	23.847	2.000	0.096	0.996
ID143510	143510	114	30.150	26.174	26.215	0	184	184	2	1	-10921639	138.571	137	71	192	2910	35.530	7.600	0.077	0.558
ID143511	143511	119	40.435	1.507	30.384	0	184	184	2	1	-10921639	80.381	68	45	183	1688	37.727	2.000	0.142	0.529
ID143508	143508	121	49.971	16.080	21.092	0	184	184	2	1	-10921639	195.048	196	137	248	4096	34.731	2.000	0.104	1.057
ID143509	143509	110	30.663	19.966	21.216	0	184	184	2	1	-10921639	193.190	196	143	255	4057	27.066	6.335	0.046	0.624
ID143514	143514	111	50.790	10.237	35.852	0	184	184	2	1	-10921639	152.095	150	114	228	3194	33.666	2.000	0.133	1.059
ID143515	143515	117	42.732	25.823	38.140	0	184	184	2	1	-10921639	67.381	68	29	153	1415	29.964	2.000	0.236	0.857
ID143512	143512	105	58.506	16.569	30.077	0	184	184	2	1	-10921639	212.095	209	143	255	4454	34.924	4.800	0.133	1.422
ID143513	143513	95	66.286	23.897	30.216	0	184	184	2	1	-10921639	185.571	179	107	248	3897	35.742	4.800	0.199	1.722
ID143516	143516	154	40.566	9.000	48.000	0	184	184	2	1	-10921639	60.905	45	33	147	1279	30.262	2.000	0.238	0.773
ID143534	143534	91	64.777	37.000	0.000	0	185	185	2	1	-10921639	105.381	98	64	228	2213	40.062	2.000	0.260	1.086
ID143535	143535	120	41.674	22.019	9.682	0	185	185	2	1	-10921639	146.429	137	94	228	3075	37.128	2.000	0.140	0.968
ID143533	143533	113	60.480	28.000	0.000	0	185	185	2	1	-10921639	112.095	104	66	219	2354	41.829	2.000	0.269	1.137
ID143538	143538	104	42.653	24.084	18.408	0	185	185	2	1	-10921639	188.714	183	120	248	3963	34.242	6.377	0.103	1.027
ID143539	143539	110	27.885	20.181	21.005	0	185	185	2	1	-10921639	197.905	199	143	245	4156	27.980	6.362	0.042	0.570
ID143536	143536	107	35.823	9.185	11.520	0	185	185	2	1	-10921639	139.429	140	88	189	2928	29.202	4.800	0.107	0.922
ID143537	143537	96	75.754	31.416	16.830	0	185	185	2	1	-10921639	159.333	137	111	255	3346	43.196	2.000	0.207	1.263
ID143542	143542	95	49.803	23.359	29.357	0	185	185	2	1	-10921639	195.286	192	120	245	4101	28.070	6.344	0.147	1.787
ID143543	143543	119	51.533	0.000	30.000	0	185	185	2	1	-10921639	82.905	65	42	156	1741	39.498	2.000	0.269	0.891
ID143540	143540	121	48.505	15.945	21.553	0	185	185	2	1	-10921639	219.333	219	153	255	4606	27.886	4.800	0.112	1.585
ID143541	143541	None	46.048	14.271	22.844	0	185	185	2	1	-10921639	188.000	196	107	255	3948	44.717	2.000	0.102	0.779
ID143546	143546	111	50.551	10.048	35.941	0	185	185	2	1	-10921639	153.429	150	107	209	3222	29.255	2.000	0.146	1.338
ID143547	143547	117	54.408	26.392	38.014	0	185	185	2	1	-10921639	84.190	75	49	127	1768	28.409	2.000	0.357	1.559
ID143544	143544	105	56.374	16.246	29.826	0	185	185	2	1	-10921639	204.286	196	147	255	4290	35.924	2.000	0.113	1.157
ID143545	143545	None	28.699	12.468	31.549	0	185	185	2	1	-10921639	164.762	160	127	228	3460	30.491	2.000	0.034	0.356
ID143548	143548	154	34.994	9.000	48.000	0	185	185	2	1	-10921639	61.238	49	35	117	1286	22.390	2.000	0.248	1.088
ID143522	143522	96	76.504	31.365	17.237	0	186	186	2	1	-10921639	160.048	153	101	255	3361	41.752	2.000	0.216	1.362
ID143523	143523	104	50.775	24.253	18.968	0	186	186	2	1	-10921639	183.714	186	127	255	3858	37.502	2.000	0.102	0.909
ID143520	143520	107	30.033	8.935	11.776	0	186	186	2	1	-10921639	127.905	124	88	202	2686	27.606	7.600	0.055	0.480
ID143521	143521	None	28.464	22.344	16.187	0	186	186	2	1	-10921639	171.238	179	124	212	3596	27.910	7.600	0.072	0.821
ID143526	143526	None	30.799	25.000	26.000	0	186	186	2	1	-10921639	155.667	153	98	202	3269	29.610	4.800	0.090	0.865
ID143527	143527	119	30.732	0.000	29.000	0	186	186	2	1	-10921639	66.476	58	39	117	1396	23.004	2.000	0.183	0.896
ID143524	143524	110	30.623	18.599	21.050	0	186	186	2	1	-10921639	203.190	209	163	241	4267	23.524	2.000	0.070	1.127
ID143525	143525	121	53.347	15.225	22.094	0	186	186	2	1	-10921639	208.286	202	134	255	4374	39.226	3.200	0.112	1.074
ID143530	143530	111	49.088	9.953	35.434	0	186	186	2	1	-10921639	147.905	137	98	238	3106	34.596	7.600	0.110	0.851
ID143531	143531	117	39.626	25.334	37.141	0	186	186	2	1	-10921639	77.714	71	45	137	1632	25.381	2.000	0.215	1.083
ID143528	143528	95	59.280	22.772	29.013	0	186	186	2	1	-10921639	197.571	202	127	255	4149	35.768	7.600	0.158	1.508
ID143529	143529	105	43.407	16.395	29.736	0	186	186	2	1	-10921639	210.190	205	173	255	4414	25.649	4.800	0.103	1.525
ID143532	143532	None	27.340	33.859	36.890	0	186	186	2	1	-10921639	33.429	29	9	91	702	19.421	2.000	0.315	0.826
ID143518	143518	91	83.525	37.000	0.000	0	186	186	2	1	-10921639	109.667	91	46	255	2303	52.036	2.000	0.344	1.078
ID143519	143519	120	41.251	20.899	9.526	0	186	186	2	1	-10921639	146.905	134	101	215	3085	33.042	4.800	0.127	1.005
ID143517	143517	113	85.472	28.000	0.000	0	186	186	2	1	-10921639	149.429	160	75	228	3138	53.236	4.800	0.357	1.478
ID143554	143554	104	52.648	24.119	18.345	0	187	187	2	1	-10921639	179.714	173	117	255	3774	39.686	2.000	0.104	0.851
ID143555	143555	110	36.895	19.781	21.163	0	187	187	2	1	-10921639	193.952	192	153	245	4073	25.654	2.000	0.081	1.135
ID143552	143552	107	27.170	8.955	11.878	0	187	187	2	1	-10921639	125.286	124	88	166	2631	21.005	7.600	0.074	0.826
ID143553	143553	96	87.203	31.153	17.189	0	187	187	2	1	-10921639	168.619	160	101	255	3541	45.094	2.000	0.259	1.538
ID143558	143558	105	42.292	16.192	29.491	0	187	187	2	1	-10921639	207.238	202	166	255	4352	27.586	7.600	0.086	1.194
ID143559	143559	95	64.932	23.027	28.566	0	187	187	2	1	-10921639	216.000	228	137	255	4536	35.617	4.800	0.162	1.689
ID143556	143556	121	50.586	15.080	21.580	0	187	187	2	1	-10921639	195.762	196	117	255	4111	33.617	2.000	0.119	1.236
ID143557	143557	119	27.215	0.000	28.000	0	187	187	2	1	-10921639	66.381	68	36	107	1394	18.048	2.000	0.212	1.289
ID143562	143562	117	50.619	24.929	37.474	0	187	187	2	1	-10921639	86.762	81	49	199	1822	38.280	2.000	0.190	0.725
ID143563	143563	154	39.565	9.000	48.000	0	187	187	2	1	-10921639	65.000	58	27	120	1365	26.559	2.000	0.306	1.147
ID143560	143560	None	41.004	23.973	31.947	0	187	187	2	1	-10921639	140.238	137	68	245	2945	49.712	2.000	0.099	0.506
ID143561	143561	111	42.437	9.888	35.197	0	187	187	2	1	-10921639	148.143	150	107	186	3111	23.072	2.000	0.132	1.493
ID143550	143550	113	59.262	27.689	1.386	0	187	187	2	1	-10921639	131.048	111	71	228	2752	45.940	6.284	0.241	1.108
ID143551	143551	120	46.887	21.782	9.649	0	187	187	2	1	-10921639	144.667	137	98	222	3038	36.765	2.000	0.156	1.059
ID143549	143549	91	91.891	37.000	0.000	0	187	187	2	1	-10921639	113.905	88	58	255	2392	53.642	2.000	0.371	1.150
ID143616	143616	154	27.047	8.000	48.000	0	188	188	2	1	-10921639	62.048	58	39	98	1303	19.371	2.000	0.258	1.316
ID143606	143606	120	48.457	20.655	9.891	0	188	188	2	1	-10921639	148.238	143	101	238	3113	33.906	7.600	0.135	1.039
ID143607	143607	96	85.882	30.796	16.743	0	188	188	2	1	-10921639	173.190	173	88	255	3637	52.192	2.000	0.259	1.363
ID143604	143604	91	75.122	38.000	0.000	0	188	188	2	1	-10921639	106.190	94	42	225	2230	55.988	2.000	0.259	0.781
ID143605	143605	113	54.645	27.867	1.536	0	188	188	2	1	-10921639	107.333	101	42	219	2254	44.808	2.000	0.180	0.732
ID143610	143610	121	53.757	13.919	22.754	0	188	188	2	1	-10921639	189.381	176	120	255	3977	42.827	2.000	0.115	0.909
ID143611	143611	95	62.480	22.693	29.164	0	188	188	2	1	-10921639	223.905	228	150	255	4702	32.845	4.800	0.162	1.901
ID143608	143608	104	47.408	24.322	19.166	0	188	188	2	1	-10921639	179.810	176	134	255	3776	35.332	2.000	0.081	0.765
ID143609	143609	110	43.895	19.531	21.306	0	188	188	2	1	-10921639	205.333	202	150	255	4312	33.775	2.000	0.078	0.875
ID143614	143614	122	48.898	33.864	35.248	0	188	188	2	1	-10921639	46.095	29	9	137	968	33.076	2.000	0.450	0.865
ID143615	143615	117	43.576	23.946	37.170	0	188	188	2	1	-10921639	96.143	94	58	176	2019	28.118	2.000	0.184	1.062
ID143612	143612	105	43.690	16.418	29.557	0	188	188	2	1	-10921639	190.619	189	137	255	4003	37.874	2.000	0.080	0.747
ID143613	143613	111	29.057	10.426	35.211	0	188	188	2	1	-10921639	135.857	134	88	189	2853	23.455	7.600	0.081	0.869
ID143586	143586	105	59.229	16.010	29.653	0	189	189	2	1	-10921639	208.857	219	117	255	4386	40.475	4.800	0.135	1.229
ID143587	143587	None	38.355	23.709	31.726	0	189	189	2	1	-10921639	157.143	156	91	241	3300	41.987	2.000	0.074	0.516
ID143584	143584	121	51.659	14.040	22.632	0	189	189	2	1	-10921639	193.381	179	114	255	4061	40.740	6.372	0.126	1.059
ID143585	143585	95	56.213	23.000	28.000	0	189	189	2	1	-10921639	228.571	251	160	255	4800	33.951	6.306	0.137	1.620
ID143590	143590	117	27.757	23.706	36.277	0	189	189	2	1	-10921639	101.857	98	55	176	2139	26.686	2.000	0.070	0.500
ID143591	143591	154	36.095	8.000	48.000	0	189	189	2	1	-10921639	73.143	75	45	120	1536	22.998	2.000	0.262	1.322
ID143588	143588	111	41.112	10.106	34.418	0	189	189	2	1	-10921639	146.762	137	104	202	3082	24.944	4.800	0.131	1.359
ID143589	143589	122	28.802	33.523	34.283	0	189	189	2	1	-10921639	38.238	29	6	98	803	24.480	2.000	0.270	0.663
ID143578	143578	113	72.969	28.911	1.667	0	189	189	2	1	-10921639	125.857	124	42	255	2643	54.689	2.000	0.219	0.826
ID143579	143579	120	51.893	21.229	10.208	0	189	189	2	1	-10921639	160.619	160	117	228	3373	32.030	7.600	0.154	1.338
ID143577	143577	91	70.714	40.000	0.000	0	189	189	2	1	-10921639	136.048	166	70	192	2857	45.818	6.057	0.312	1.412
ID143582	143582	96	79.713	30.831	17.607	0	189	189	2	1	-10921639	165.143	163	101	248	3468	49.145	4.800	0.261	1.390
ID143583	143583	110	41.270	19.593	21.337	0	189	189	2	1	-10921639	191.905	196	127	255	4030	37.439	2.000	0.065	0.626
ID143580	143580	107	35.045	10.851	12.303	0	189	189	2	1	-10921639	145.333	140	107	202	3052	23.610	4.800	0.111	1.229
ID143581	143581	104	59.858	24.082	18.342	0	189	189	2	1	-10921639	176.810	166	107	255	3713	40.231	2.000	0.136	1.050
ID143566	143566	113	69.502	29.854	1.900	0	190	190	2	1	-10921639	131.714	124	62	241	2766	43.669	2.000	0.227	1.115
ID143567	143567	120	58.890	20.867	10.707	0	190	190	2	1	-10921639	171.333	163	134	255	3598	32.108	7.600	0.157	1.450
ID143564	143564	123	58.070	37.000	0.000	0	190	190	2	1	-10921639	114.286	111	58	248	2400	48.800	6.057	0.208	0.808
ID143565	143565	91	58.469	40.000	0.000	0	190	190	2	1	-10921639	125.714	124	64	241	2640	41.831	6.227	0.244	1.178
ID143570	143570	104	60.935	23.998	18.697	0	190	190	2	1	-10921639	180.714	173	104	255	3795	38.995	2.000	0.126	1.040
ID143571	143571	110	32.434	19.550	21.074	0	190	190	2	1	-10921639	193.524	192	137	255	4064	27.138	2.000	0.055	0.749
ID143568	143568	107	32.189	11.379	12.738	0	190	190	2	1	-10921639	138.095	140	104	176	2900	21.575	4.800	0.106	1.222
ID143569	143569	96	69.296	30.646	17.305	0	190	190	2	1	-10921639	144.571	160	42	219	3036	58.689	7.600	0.240	0.955
ID143574	143574	105	58.144	16.345	29.870	0	190	190	2	1	-10921639	210.048	215	143	255	4411	37.349	2.000	0.125	1.247
ID143575	143575	111	30.284	9.779	34.474	0	190	190	2	1	-10921639	125.714	130	88	183	2640	25.867	7.600	0.073	0.657
ID143572	143572	121	44.904	15.640	22.394	0	190	190	2	1	-10921639	212.571	219	156	255	4464	31.654	2.000	0.086	1.065
ID143573	143573	95	59.145	22.789	28.350	0	190	190	2	1	-10921639	222.048	232	150	255	4663	31.264	4.800	0.147	1.819
ID143576	143576	122	48.595	33.499	33.853	0	190	190	2	1	-10921639	55.048	42	13	156	1156	35.912	2.000	0.338	0.775
ID143602	143602	122	44.108	33.840	34.204	0	191	191	2	1	-10921639	44.429	32	6	140	933	31.268	2.000	0.377	0.779
ID143603	143603	111	36.295	9.776	34.624	0	191	191	2	1	-10921639	119.190	124	68	179	2503	31.706	2.000	0.104	0.710
ID143600	143600	95	57.640	22.103	28.168	0	191	191	2	1	-10921639	229.857	235	173	255	4827	24.369	4.800	0.147	2.412
ID143601	143601	105	53.582	16.618	29.908	0	191	191	2	1	-10921639	201.524	205	120	255	4232	45.804	2.000	0.093	0.749
ID143594	143594	120	64.362	20.845	10.795	0	191	191	2	1	-10921639	170.048	163	127	255	3571	35.987	2.000	0.162	1.320
ID143595	143595	107	39.676	11.015	13.325	0	191	191	2	1	-10921639	153.238	153	107	199	3218	25.046	4.800	0.133	1.438
ID143592	143592	123	52.582	37.000	0.000	0	191	191	2	1	-10921639	115.000	104	54	255	2415	49.767	2.000	0.160	0.638
ID143593	143593	113	79.277	30.972	2.711	0	191	191	2	1	-10921639	140.190	120	62	251	2944	52.187	2.000	0.247	1.063
ID143598	143598	110	35.930	19.540	20.982	0	191	191	2	1	-10921639	201.667	199	137	255	4235	31.296	3.200	0.062	0.748
ID143599	143599	121	55.766	14.144	22.971	0	191	191	2	1	-10921639	197.238	199	127	255	4142	41.704	3.200	0.131	1.098
ID143596	143596	104	53.883	24.085	18.514	0	191	191	2	1	-10921639	192.238	196	130	255	4037	34.457	2.000	0.113	1.128
ID143597	143597	96	66.309	31.427	18.457	0	191	191	2	1	-10921639	147.667	150	42	255	3101	54.163	4.800	0.239	1.054
ID143634	143634	120	53.335	20.104	10.592	0	192	192	2	1	-10921639	163.095	153	127	255	3425	29.216	6.295	0.143	1.393
ID143635	143635	107	30.916	11.019	13.964	0	192	192	2	1	-10921639	122.905	120	88	163	2581	21.975	7.600	0.094	0.958
ID143632	143632	123	53.965	37.000	0.000	0	192	192	2	1	-10921639	119.000	124	36	255	2499	54.204	2.000	0.121	0.474
ID143633	143633	113	63.570	32.665	3.178	0	192	192	2	1	-10921639	159.571	150	88	255	3351	36.440	7.600	0.173	1.289
ID143638	143638	96	54.361	31.482	19.485	0	192	192	2	1	-10921639	128.476	127	62	215	2698	42.335	2.000	0.192	0.979
ID143639	143639	110	35.709	19.715	21.335	0	192	192	2	1	-10921639	190.857	189	134	255	4008	32.102	2.000	0.049	0.561
ID143636	143636	124	52.234	29.928	16.071	0	192	192	2	1	-10921639	135.000	143	52	202	2835	40.206	2.000	0.162	0.937
ID143637	143637	104	52.620	23.640	18.554	0	192	192	2	1	-10921639	188.714	183	137	255	3963	35.615	2.000	0.113	1.077
ID143642	143642	105	54.795	16.179	29.639	0	192	192	2	1	-10921639	193.238	196	117	255	4058	42.558	2.000	0.115	0.936
ID143643	143643	111	27.128	9.620	34.392	0	192	192	2	1	-10921639	119.810	120	85	156	2516	19.080	7.600	0.087	1.007
ID143640	143640	121	58.707	14.405	22.846	0	192	192	2	1	-10921639	192.857	202	104	255	4050	49.010	4.800	0.145	0.999
ID143641	143641	95	53.243	22.116	28.588	0	192	192	2	1	-10921639	213.619	225	137	255	4486	35.834	6.135	0.121	1.283
ID143644	143644	122	38.651	33.999	34.679	0	192	192	2	1	-10921639	36.429	26	6	124	765	30.258	2.000	0.325	0.590
ID143650	143650	107	54.128	10.099	13.287	0	193	193	2	1	-10921639	140.143	140	91	212	2943	32.868	4.800	0.194	1.386
ID143651	143651	124	53.878	29.863	15.961	0	193	193	2	1	-10921639	136.095	140	58	199	2858	40.874	2.000	0.165	0.944
ID143648	143648	113	58.956	32.676	2.891	0	193	193	2	1	-10921639	140.381	143	81	255	2948	44.172	7.600	0.158	0.867
ID143649	143649	120	61.891	20.276	10.521	0	193	193	2	1	-10921639	160.048	147	127	255	3361	35.702	2.000	0.166	1.275
ID143654	143654	110	33.236	20.063	21.208	0	193	193	2	1	-10921639	197.429	196	147	238	4146	26.864	2.000	0.055	0.764
ID143655	143655	None	52.122	15.538	21.713	0	193	193	2	1	-10921639	213.667	209	147	255	4487	33.203	2.000	0.088	1.042
ID143652	143652	104	42.413	23.814	18.555	0	193	193	2	1	-10921639	191.524	186	137	255	4022	30.220	7.600	0.088	1.022
ID143653	143653	96	54.369	31.463	19.601	0	193	193	2	1	-10921639	122.762	120	52	199	2578	45.137	2.000	0.167	0.778
ID143658	143658	105	55.270	15.887	29.801	0	193	193	2	1	-10921639	209.667	225	140	255	4403	42.202	2.000	0.112	1.003
ID143659	143659	111	38.025	10.116	34.134	0	193	193	2	1	-10921639	119.429	124	65	192	2508	32.298	2.000	0.098	0.660
ID143656	143656	121	45.835	13.234	23.140	0	193	193	2	1	-10921639	172.476	176	81	255	3622	51.538	2.000	0.104	0.632
ID143657	143657	95	53.953	22.613	28.035	0	193	193	2	1	-10921639	220.667	225	143	255	4634	34.226	6.352	0.130	1.480
ID143660	143660	122	35.903	34.039	34.723	0	193	193	2	1	-10921639	35.429	26	6	111	744	26.233	2.000	0.341	0.687
ID143646	143646	125	35.248	23.000	0.000	0	193	193	2	1	-10921639	60.238	55	29	120	1265	23.514	2.000	0.237	0.981
ID143647	143647	123	74.910	37.000	0.000	0	193	193	2	1	-10921639	134.762	127	55	255	2830	58.609	2.000	0.226	0.847
ID143645	143645	126	31.369	4.000	0.000	0	193	193	2	1	-10921639	45.524	42	24	107	956	20.002	2.000	0.309	1.074
ID143618	143618	125	30.060	23.000	0.000	0	194	194	2	1	-10921639	57.810	49	36	117	1214	20.839	2.000	0.197	0.914
ID143619	143619	123	83.764	37.000	0.000	0	194	194	2	1	-10921639	147.333	140	54	255	3094	57.841	2.000	0.230	0.952
ID143617	143617	126	32.223	4.000	0.000	0	194	194	2	1	-10921639	47.952	39	29	91	1007	18.230	2.000	0.306	1.233
ID143622	143622	107	43.152	10.066	13.309	0	194	194	2	1	-10921639	124.667	127	78	176	2618	26.845	4.800	0.182	1.428
ID143623	143623	124	40.447	29.753	16.290	0	194	194	2	1	-10921639	121.333	137	42	176	2548	44.491	2.000	0.122	0.594
ID143620	143620	113	59.363	32.985	2.960	0	194	194	2	1	-10921639	126.857	134	52	225	2664	44.828	2.000	0.170	0.824
ID143621	143621	120	43.281	19.678	10.584	0	194	194	2	1	-10921639	140.667	137	104	209	2954	24.397	6.228	0.141	1.423
ID143626	143626	104	37.766	24.824	20.041	0	194	194	2	1	-10921639	180.857	179	143	238	3798	26.056	4.800	0.101	1.271
ID143627	143627	121	63.995	14.352	22.800	0	194	194	2	1	-10921639	207.381	219	120	255	4355	45.990	4.800	0.153	1.199
ID143624	143624	96	76.231	30.958	19.221	0	194	194	2	1	-10921639	138.286	147	49	255	2904	55.127	2.000	0.214	0.885
ID143625	143625	None	29.657	3.815	19.977	0	194	194	2	1	-10921639	51.143	45	22	130	1074	23.604	2.000	0.160	0.598
ID143630	143630	111	39.317	10.221	34.014	0	194	194	2	1	-10921639	118.048	130	68	179	2479	31.954	2.000	0.129	0.843
ID143631	143631	122	36.801	34.632	34.961	0	194	194	2	1	-10921639	34.571	26	9	117	726	27.582	2.000	0.407	0.725
ID143628	143628	95	68.655	22.601	28.053	0	194	194	2	1	-10921639	209.048	209	134	255	4390	39.167	4.800	0.170	1.553
ID143629	143629	105	54.516	16.008	29.829	0	194	194	2	1	-10921639	191.810	189	120	255	4028	38.449	2.000	0.122	1.083
ID143695	143695	126	27.081	4.000	0.000	0	195	195	2	1	-10921639	41.143	39	18	94	864	18.342	2.000	0.286	0.997
ID143698	143698	113	77.284	32.868	3.017	0	195	195	2	1	-10921639	142.381	137	58	255	2990	51.358	2.000	0.214	0.979
ID143699	143699	120	44.813	20.276	10.873	0	195	195	2	1	-10921639	143.476	134	114	248	3013	30.375	7.600	0.110	0.936
ID143696	143696	125	39.649	23.000	0.000	0	195	195	2	1	-10921639	68.667	55	30	117	1442	26.820	2.000	0.242	0.997
ID143697	143697	123	95.822	37.000	0.000	0	195	195	2	1	-10921639	166.524	153	85	255	3497	59.042	2.000	0.262	1.172
ID143702	143702	96	70.770	30.908	19.143	0	195	195	2	1	-10921639	142.476	147	52	255	2992	60.617	2.000	0.187	0.742
ID143703	143703	110	42.948	19.567	21.695	0	195	195	2	1	-10921639	199.952	192	150	255	4199	37.489	2.000	0.061	0.609
ID143700	143700	107	59.888	10.643	13.266	0	195	195	2	1	-10921639	144.619	140	91	209	3037	30.557	4.800	0.204	1.601
ID143701	143701	104	40.428	24.224	19.123	0	195	195	2	1	-10921639	199.857	199	140	255	4197	25.192	4.800	0.101	1.455
ID143706	143706	105	54.431	16.240	29.519	0	195	195	2	1	-10921639	199.714	196	114	255	4194	44.182	2.000	0.121	0.972
ID143707	143707	111	37.243	10.250	33.892	0	195	195	2	1	-10921639	117.048	127	49	183	2458	34.919	2.000	0.119	0.714
ID143704	143704	121	60.369	14.216	22.851	0	195	195	2	1	-10921639	207.571	215	120	255	4359	45.331	4.800	0.145	1.158
ID143705	143705	95	64.553	22.931	28.939	0	195	195	2	1	-10921639	213.238	222	156	255	4478	34.144	4.800	0.176	1.873
ID143710	143710	None	29.241	20.000	48.000	0	195	195	2	1	-10921639	62.667	58	39	107	1316	18.271	2.000	0.220	1.236
ID143708	143708	128	32.084	22.741	35.417	0	195	195	2	1	-10921639	121.571	127	65	166	2553	26.082	3.200	0.090	0.774
ID143709	143709	122	32.037	34.991	35.481	0	195	195	2	1	-10921639	36.000	26	13	91	756	22.694	2.000	0.346	0.815
ID143727	143727	123	82.719	37.000	0.000	0	196	196	2	1	-10921639	178.381	163	109	255	3746	47.195	2.000	0.205	1.284
ID143730	143730	107	48.651	10.592	13.792	0	196	196	2	1	-10921639	137.619	130	94	205	2890	28.757	4.800	0.157	1.297
ID143731	143731	124	43.998	29.533	16.055	0	196	196	2	1	-10921639	139.762	150	55	202	2935	45.217	2.000	0.140	0.760
ID143728	143728	113	67.800	33.036	2.927	0	196	196	2	1	-10921639	153.952	156	91	255	3233	45.087	2.000	0.176	1.023
ID143729	143729	120	53.196	19.756	10.914	0	196	196	2	1	-10921639	155.619	150	114	235	3268	31.211	4.800	0.148	1.289
ID143734	143734	121	56.717	14.929	22.395	0	196	196	2	1	-10921639	218.905	222	124	255	4597	37.583	4.800	0.147	1.494
ID143735	143735	110	28.230	19.762	21.676	0	196	196	2	1	-10921639	195.429	192	153	235	4104	26.808	2.000	0.050	0.698
ID143732	143732	96	70.330	30.850	19.284	0	196	196	2	1	-10921639	147.143	147	62	255	3090	59.579	2.000	0.170	0.718
ID143733	143733	127	48.710	26.390	21.426	0	196	196	2	1	-10921639	186.810	183	134	245	3923	32.648	3.200	0.113	1.163
ID143738	143738	111	41.365	10.116	33.324	0	196	196	2	1	-10921639	132.000	130	81	173	2772	27.033	2.000	0.132	1.139
ID143739	143739	128	28.724	22.686	35.187	0	196	196	2	1	-10921639	102.905	101	35	166	2161	34.870	2.000	0.072	0.398
ID143736	143736	105	50.955	16.097	29.386	0	196	196	2	1	-10921639	202.429	199	160	255	4251	28.472	2.000	0.106	1.368
ID143737	143737	95	59.075	23.155	30.101	0	196	196	2	1	-10921639	201.714	199	143	255	4236	36.519	4.800	0.173	1.627
ID143740	143740	122	36.750	35.025	36.578	0	196	196	2	1	-10921639	37.857	32	9	120	795	27.751	2.000	0.357	0.718
ID143662	143662	123	80.853	37.000	0.000	0	197	197	2	1	-10921639	173.571	163	119	255	3645	46.772	2.000	0.211	1.291
ID143663	143663	113	56.398	33.182	2.804	0	197	197	2	1	-10921639	135.476	130	65	225	2845	44.027	2.000	0.164	0.868
ID143661	143661	125	36.703	22.000	0.000	0	197	197	2	1	-10921639	68.333	58	46	107	1435	21.507	2.000	0.295	1.447
ID143666	143666	129	34.781	14.179	12.675	0	197	197	2	1	-10921639	144.333	140	107	209	3031	27.295	2.000	0.063	0.628
ID143667	143667	124	34.407	29.514	15.264	0	197	197	2	1	-10921639	102.810	107	39	170	2159	40.924	2.000	0.107	0.487
ID143664	143664	120	51.750	19.803	10.603	0	197	197	2	1	-10921639	134.762	124	78	248	2830	38.073	2.000	0.117	0.744
ID143665	143665	107	61.864	9.833	12.448	0	197	197	2	1	-10921639	134.619	130	75	222	2827	42.956	2.000	0.214	1.106
ID143670	143670	127	43.021	25.649	20.523	0	197	197	2	1	-10921639	177.619	183	111	255	3730	34.621	4.800	0.122	1.120
ID143671	143671	121	62.105	15.166	22.119	0	197	197	2	1	-10921639	218.190	222	140	255	4582	37.314	4.800	0.161	1.620
ID143668	143668	130	28.396	21.318	18.144	0	197	197	2	1	-10921639	163.381	153	120	228	3431	30.180	2.000	0.040	0.418
ID143669	143669	96	43.614	30.962	19.288	0	197	197	2	1	-10921639	124.810	127	68	205	2621	37.385	2.000	0.138	0.811
ID143674	143674	95	53.270	23.468	30.684	0	197	197	2	1	-10921639	162.333	163	101	255	3409	46.507	2.000	0.115	0.721
ID143675	143675	111	50.758	9.908	33.259	0	197	197	2	1	-10921639	124.000	127	62	189	2604	34.894	2.000	0.185	1.111
ID143672	143672	None	50.279	22.478	28.170	0	197	197	2	1	-10921639	192.190	189	140	255	4036	31.276	6.323	0.121	1.326
ID143673	143673	105	52.091	15.959	29.408	0	197	197	2	1	-10921639	190.286	183	137	248	3996	34.674	2.000	0.120	1.173
ID143676	143676	122	41.930	34.844	37.108	0	197	197	2	1	-10921639	41.190	29	13	120	865	26.231	2.000	0.439	0.959
ID143677	143677	131	35.082	20.000	48.000	0	197	197	2	1	-10921639	84.667	78	58	130	1778	19.025	6.104	0.210	1.545
ID143682	143682	107	37.061	10.225	12.849	0	198	198	2	1	-10921639	131.095	134	75	179	2753	31.908	4.800	0.138	0.995
ID143683	143683	129	46.064	14.069	13.222	0	198	198	2	1	-10921639	155.143	147	98	225	3258	33.699	2.000	0.098	0.819
ID143680	143680	113	46.669	33.054	2.696	0	198	198	2	1	-10921639	133.381	137	65	205	2801	45.465	2.000	0.119	0.624
ID143681	143681	120	45.950	19.724	10.765	0	198	198	2	1	-10921639	153.762	147	120	238	3229	29.153	6.229	0.118	1.110
ID143686	143686	96	47.162	30.726	19.588	0	198	198	2	1	-10921639	119.762	117	45	248	2515	57.053	2.000	0.076	0.298
ID143687	143687	127	56.326	25.835	20.913	0	198	198	2	1	-10921639	198.238	202	134	255	4163	42.509	2.000	0.130	1.074
ID143684	143684	124	68.278	29.903	15.840	0	198	198	2	1	-10921639	151.286	150	68	255	3177	48.406	2.000	0.172	0.917
ID143685	143685	130	29.557	21.198	18.706	0	198	198	2	1	-10921639	196.571	189	156	255	4128	28.774	6.364	0.051	0.664
ID143690	143690	95	71.152	23.435	29.583	0	198	198	2	1	-10921639	206.857	215	137	255	4344	43.495	4.800	0.195	1.554
ID143691	143691	105	46.832	16.002	29.552	0	198	198	2	1	-10921639	178.333	183	101	245	3745	43.651	2.000	0.082	0.622
ID143688	143688	121	59.892	15.336	21.607	0	198	198	2	1	-10921639	221.524	232	137	255	4652	33.933	4.800	0.153	1.737
ID143689	143689	None	32.135	20.045	21.546	0	198	198	2	1	-10921639	200.429	205	156	251	4209	30.747	6.431	0.045	0.565
ID143694	143694	131	61.324	20.000	48.000	0	198	198	2	1	-10921639	112.000	98	78	196	2352	30.829	3.200	0.278	1.581
ID143692	143692	111	28.541	10.222	32.933	0	198	198	2	1	-10921639	116.571	124	55	176	2448	29.015	4.800	0.122	0.872
ID143693	143693	122	34.416	35.248	37.406	0	198	198	2	1	-10921639	39.762	29	9	91	835	23.791	2.000	0.396	0.949
ID143678	143678	125	33.113	22.000	0.000	0	198	198	2	1	-10921639	65.667	62	42	104	1379	19.704	2.000	0.231	1.250
ID143679	143679	123	85.722	37.000	0.000	0	198	198	2	1	-10921639	172.857	163	92	255	3630	54.542	3.200	0.229	1.180
ID143714	143714	120	53.103	20.216	10.615	0	199	199	2	1	-10921639	150.095	147	111	238	3152	31.878	7.600	0.140	1.155
ID143715	143715	107	49.421	10.042	12.600	0	199	199	2	1	-10921639	145.762	153	85	202	3061	35.636	4.800	0.156	1.102
ID143712	143712	123	83.336	37.000	0.000	0	199	199	2	1	-10921639	187.095	189	104	255	3929	52.813	3.200	0.223	1.292
ID143713	143713	113	48.030	33.251	2.947	0	199	199	2	1	-10921639	143.762	143	68	232	3019	44.634	7.600	0.114	0.657
ID143718	143718	130	27.093	22.205	19.005	0	199	199	2	1	-10921639	178.238	173	130	238	3743	31.439	7.600	0.044	0.483
ID143719	143719	96	36.803	30.742	19.269	0	199	199	2	1	-10921639	118.333	124	52	199	2485	46.114	2.000	0.100	0.467
ID143716	143716	129	47.320	14.022	13.036	0	199	199	2	1	-10921639	166.619	163	130	248	3499	33.274	2.000	0.100	0.909
ID143717	143717	124	49.915	29.753	15.680	0	199	199	2	1	-10921639	127.048	130	49	205	2668	40.659	2.000	0.155	0.839
ID143722	143722	105	58.371	16.258	29.840	0	199	199	2	1	-10921639	176.429	186	111	255	3705	41.002	2.000	0.121	0.932
ID143723	143723	95	67.491	23.648	30.488	0	199	199	2	1	-10921639	180.857	183	88	255	3798	51.673	2.000	0.175	1.045
ID143720	143720	127	63.439	26.127	20.909	0	199	199	2	1	-10921639	202.619	215	120	255	4255	39.549	4.800	0.149	1.331
ID143721	143721	121	64.022	15.325	22.035	0	199	199	2	1	-10921639	210.952	205	134	255	4430	39.416	4.800	0.156	1.445
ID143726	143726	131	41.063	20.000	48.000	0	199	199	2	1	-10921639	113.238	111	81	153	2378	20.216	4.800	0.252	2.256
ID143724	143724	111	36.672	10.357	32.708	0	199	199	2	1	-10921639	97.000	94	49	170	2037	35.854	2.000	0.146	0.688
ID143725	143725	122	33.403	35.195	37.617	0	199	199	2	1	-10921639	42.048	35	13	98	883	21.690	2.000	0.360	1.026
ID143711	143711	125	29.633	22.000	0.000	0	199	199	2	1	-10921639	65.714	58	45	107	1380	18.831	2.000	0.224	1.277
ID143754	143754	125	28.960	22.000	0.000	0	200	200	2	1	-10921639	71.762	66	42	111	1507	18.284	2.000	0.211	1.367
ID143755	143755	123	68.788	37.000	0.000	0	200	200	2	1	-10921639	199.905	212	101	255	4198	53.961	2.000	0.179	1.128
ID143758	143758	107	48.015	9.659	12.453	0	200	200	2	1	-10921639	147.476	153	81	196	3097	37.662	4.800	0.168	1.125
ID143759	143759	129	51.513	14.453	13.204	0	200	200	2	1	-10921639	170.476	166	120	248	3580	37.391	2.000	0.120	0.975
ID143756	143756	113	54.079	32.929	2.653	0	200	200	2	1	-10921639	172.571	176	75	255	3624	53.344	7.600	0.117	0.677
ID143757	143757	120	39.712	20.010	10.794	0	200	200	2	1	-10921639	145.190	147	98	196	3049	25.666	7.600	0.117	1.184
ID143762	143762	96	38.094	29.949	18.667	0	200	200	2	1	-10921639	158.476	156	85	225	3328	40.488	4.800	0.126	0.876
ID143763	143763	127	70.671	26.462	21.037	0	200	200	2	1	-10921639	217.429	225	153	255	4566	36.987	7.600	0.166	1.677
ID143760	143760	124	50.359	29.839	16.267	0	200	200	2	1	-10921639	125.048	134	35	219	2626	49.746	2.000	0.130	0.577
ID143761	143761	130	34.653	20.898	19.042	0	200	200	2	1	-10921639	187.333	179	143	248	3934	32.768	2.000	0.062	0.669
ID143766	143766	95	72.527	23.497	30.383	0	200	200	2	1	-10921639	219.619	219	156	255	4612	30.850	4.800	0.197	2.340
ID143767	143767	111	32.904	10.451	32.192	0	200	200	2	1	-10921639	106.143	111	45	160	2229	32.443	3.200	0.112	0.661
ID143764	143764	121	55.066	14.857	22.225	0	200	200	2	1	-10921639	215.952	215	150	255	4535	33.760	4.800	0.124	1.411
ID143765	143765	105	31.929	16.377	29.728	0	200	200	2	1	-10921639	167.000	173	117	222	3507	29.910	2.000	0.068	0.708
ID143768	143768	122	31.402	35.222	37.587	0	200	200	2	1	-10921639	48.095	42	16	91	1010	19.784	2.000	0.321	1.181
ID143769	143769	131	33.812	19.233	47.026	0	200	200	2	1	-10921639	103.143	98	71	140	2166	24.129	4.800	0.178	1.289
ID143746	143746	124	40.191	29.431	15.628	0	201	201	2	1	-10921639	135.190	140	81	179	2839	28.140	3.200	0.126	1.077
ID143747	143747	96	31.568	30.836	19.241	0	201	201	2	1	-10921639	122.714	120	65	179	2577	36.172	7.600	0.114	0.696
ID143744	143744	107	54.454	9.275	12.142	0	201	201	2	1	-10921639	128.429	124	65	202	2697	42.141	3.200	0.173	0.898
ID143745	143745	129	51.761	14.203	13.231	0	201	201	2	1	-10921639	160.524	160	107	245	3371	36.528	2.000	0.112	0.882
ID143750	143750	121	53.812	14.777	21.872	0	201	201	2	1	-10921639	219.619	219	173	255	4612	27.804	4.800	0.122	1.717
ID143751	143751	105	50.014	16.227	29.913	0	201	201	2	1	-10921639	171.286	166	117	251	3597	35.557	2.000	0.094	0.828
ID143748	143748	130	29.408	19.814	20.415	0	201	201	2	1	-10921639	192.857	196	150	248	4050	23.967	4.800	0.067	1.014
ID143749	143749	127	71.486	26.707	21.040	0	201	201	2	1	-10921639	197.952	192	101	255	4157	47.243	2.000	0.163	1.176
ID143752	143752	95	62.845	23.347	30.858	0	201	201	2	1	-10921639	172.095	173	111	255	3614	42.893	2.000	0.155	1.079
ID143753	143753	111	27.195	10.904	32.096	0	201	201	2	1	-10921639	106.857	114	55	153	2244	26.887	2.000	0.089	0.646
ID143742	143742	113	66.426	32.780	2.724	0	201	201	2	1	-10921639	176.476	176	75	255	3706	54.360	2.000	0.163	0.910
ID143743	143743	120	51.375	19.989	10.818	0	201	201	2	1	-10921639	146.381	147	98	241	3074	32.684	2.000	0.146	1.144
ID143741	143741	123	51.888	37.000	0.000	0	201	201	2	1	-10921639	181.429	186	88	255	3810	50.461	4.800	0.161	0.999
ID143782	143782	113	62.056	32.659	2.683	0	202	202	2	1	-10921639	172.619	176	65	255	3625	57.396	2.000	0.156	0.814
ID143783	143783	120	47.156	19.912	10.716	0	202	202	2	1	-10921639	137.952	143	94	212	2897	30.127	2.000	0.142	1.138
ID143781	143781	123	50.165	36.000	1.000	0	202	202	2	1	-10921639	190.190	189	127	255	3994	42.035	7.600	0.135	1.080
ID143786	143786	127	74.963	26.790	21.018	0	202	202	2	1	-10921639	190.333	186	127	255	3997	46.036	2.000	0.171	1.206
ID143787	143787	121	61.577	14.053	22.799	0	202	202	2	1	-10921639	202.667	205	143	255	4256	35.623	4.800	0.149	1.475
ID143784	143784	107	58.113	9.181	12.475	0	202	202	2	1	-10921639	129.952	134	62	228	2729	44.217	2.000	0.197	0.968
ID143785	143785	124	39.327	29.307	15.845	0	202	202	2	1	-10921639	125.286	134	68	166	2631	29.619	3.200	0.138	1.028
ID143790	143790	111	33.732	10.554	32.249	0	202	202	2	1	-10921639	100.238	104	62	160	2105	26.531	2.000	0.100	0.684
ID143791	143791	None	30.232	19.645	46.086	0	202	202	2	1	-10921639	93.952	94	68	147	1973	19.836	2.000	0.140	1.166
ID143788	143788	105	29.295	16.620	29.588	0	202	202	2	1	-10921639	165.619	166	114	219	3478	26.878	2.000	0.071	0.819
ID143789	143789	95	48.130	23.868	29.922	0	202	202	2	1	-10921639	167.571	173	94	222	3519	36.024	4.800	0.138	1.127
ID143778	143778	105	28.191	17.142	28.504	0	203	203	2	1	-10921639	168.000	163	134	219	3528	27.882	2.000	0.054	0.619
ID143779	143779	95	36.795	24.054	29.191	0	203	203	2	1	-10921639	161.286	170	114	202	3387	24.799	4.800	0.128	1.472
ID143776	143776	133	39.620	19.255	22.471	0	203	203	2	1	-10921639	202.429	199	147	255	4251	28.649	2.000	0.081	1.061
ID143777	143777	121	55.074	14.023	22.596	0	203	203	2	1	-10921639	195.714	196	127	255	4110	34.683	2.000	0.128	1.281
ID143780	143780	111	34.131	10.955	31.915	0	203	203	2	1	-10921639	99.429	98	55	153	2088	28.236	2.000	0.121	0.759
ID143770	143770	123	59.820	36.000	0.000	0	203	203	2	1	-10921639	205.286	205	140	255	4311	36.403	7.600	0.165	1.601
ID143771	143771	113	61.437	32.436	2.362	0	203	203	2	1	-10921639	188.381	196	98	255	3956	45.026	2.000	0.151	1.095
ID143774	143774	124	27.773	29.522	15.969	0	203	203	2	1	-10921639	102.619	114	52	150	2155	31.816	2.000	0.106	0.617
ID143775	143775	127	49.727	26.161	21.139	0	203	203	2	1	-10921639	174.810	176	127	212	3671	27.232	2.000	0.127	1.450
ID143772	143772	120	29.315	19.643	10.974	0	203	203	2	1	-10921639	120.619	120	81	173	2533	26.447	6.316	0.100	0.828
ID143773	143773	107	44.786	9.164	12.330	0	203	203	2	1	-10921639	114.619	107	58	192	2407	37.043	7.600	0.142	0.771
ID143818	143818	123	54.437	36.553	0.585	0	204	204	2	1	-10921639	179.571	192	81	255	3771	58.723	6.333	0.137	0.738
ID143819	143819	113	63.156	32.964	2.434	0	204	204	2	1	-10921639	204.048	209	117	255	4285	41.356	2.000	0.137	1.189
ID143817	143817	132	45.369	30.000	0.000	0	204	204	2	1	-10921639	178.286	186	107	238	3744	45.488	7.600	0.147	1.007
ID143822	143822	None	35.759	17.598	11.897	0	204	204	2	1	-10921639	151.143	153	101	205	3174	27.925	7.600	0.123	1.188
ID143823	143823	None	31.399	11.692	14.020	0	204	204	2	1	-10921639	156.190	156	114	202	3280	21.241	4.800	0.102	1.365
ID143820	143820	120	33.559	19.750	11.160	0	204	204	2	1	-10921639	123.095	120	68	205	2585	34.706	6.358	0.091	0.590
ID143821	143821	107	29.721	9.277	12.241	0	204	204	2	1	-10921639	113.238	120	62	160	2378	30.080	6.030	0.093	0.638
ID143826	143826	121	41.794	14.218	22.370	0	204	204	2	1	-10921639	192.000	199	120	245	4032	31.445	4.800	0.126	1.364
ID143827	143827	133	28.064	19.013	22.650	0	204	204	2	1	-10921639	195.286	196	156	225	4101	18.596	6.302	0.068	1.332
ID143824	143824	124	45.321	29.786	15.967	0	204	204	2	1	-10921639	117.571	117	62	186	2469	35.214	4.800	0.166	0.953
ID143825	143825	127	27.780	25.256	20.409	0	204	204	2	1	-10921639	162.476	160	137	199	3412	16.027	4.800	0.073	1.383
ID143830	143830	None	30.603	17.623	44.334	0	204	204	2	1	-10921639	86.190	88	55	130	1810	18.443	6.288	0.177	1.409
ID143828	143828	95	46.021	21.598	28.827	0	204	204	2	1	-10921639	178.667	173	143	251	3752	29.645	4.800	0.128	1.367
ID143829	143829	111	31.212	11.005	31.566	0	204	204	2	1	-10921639	97.429	98	49	150	2046	30.212	2.000	0.112	0.651
ID143794	143794	113	53.349	33.136	1.845	0	205	205	2	1	-10921639	191.619	209	91	248	4024	50.635	2.000	0.126	0.847
ID143795	143795	120	28.437	19.903	10.542	0	205	205	2	1	-10921639	108.381	111	65	192	2276	27.525	6.340	0.073	0.535
ID143792	143792	132	56.369	30.000	0.000	0	205	205	2	1	-10921639	178.619	195	88	248	3751	49.279	7.600	0.184	1.128
ID143793	143793	123	69.404	37.000	0.000	0	205	205	2	1	-10921639	182.095	202	81	251	3824	58.257	2.000	0.214	1.101
ID143798	143798	127	34.250	25.499	21.132	0	205	205	2	1	-10921639	152.714	147	104	199	3207	24.158	2.000	0.073	0.858
ID143799	143799	121	59.608	14.741	22.266	0	205	205	2	1	-10921639	185.286	186	140	251	3891	32.706	4.800	0.148	1.465
ID143796	143796	107	33.327	9.885	12.327	0	205	205	2	1	-10921639	119.524	117	58	183	2510	31.036	6.336	0.122	0.838
ID143797	143797	124	39.424	29.546	17.049	0	205	205	2	1	-10921639	115.714	120	49	176	2430	36.553	6.292	0.158	0.862
ID143800	143800	95	31.354	21.016	28.101	0	205	205	2	1	-10921639	154.429	153	111	212	3243	24.504	2.000	0.063	0.749
ID143810	143810	107	38.161	9.800	13.023	0	206	206	2	1	-10921639	137.095	143	98	166	2879	23.011	4.800	0.136	1.428
ID143811	143811	None	43.336	14.905	12.679	0	206	206	2	1	-10921639	142.905	143	101	199	3001	27.452	2.000	0.117	1.092
ID143808	143808	123	76.757	36.000	0.000	0	206	206	2	1	-10921639	204.571	212	130	255	4296	44.599	7.600	0.225	1.688
ID143809	143809	120	35.093	19.953	11.202	0	206	206	2	1	-10921639	102.095	107	45	179	2144	32.666	2.000	0.128	0.711
ID143814	143814	121	54.846	15.029	22.628	0	206	206	2	1	-10921639	187.952	186	140	255	3947	35.891	2.000	0.118	1.107
ID143815	143815	95	27.811	20.993	28.005	0	206	206	2	1	-10921639	156.000	163	117	189	3276	22.561	3.200	0.067	0.865
ID143812	143812	124	28.329	29.001	16.948	0	206	206	2	1	-10921639	110.000	114	52	143	2310	26.216	7.600	0.117	0.877
ID143813	143813	127	32.360	26.008	20.930	0	206	206	2	1	-10921639	148.571	147	107	196	3120	26.381	2.000	0.092	0.947
ID143816	143816	None	28.977	11.102	31.640	0	206	206	2	1	-10921639	83.048	88	42	134	1744	26.880	2.000	0.116	0.644
ID143807	143807	132	57.626	32.000	0.000	0	206	206	2	1	-10921639	217.333	222	170	255	4564	24.003	4.800	0.189	2.876
ID143802	143802	132	66.778	33.022	0.652	0	207	207	2	1	-10921639	216.810	225	117	255	4553	39.200	6.290	0.195	1.802
ID143803	143803	120	38.740	19.951	10.989	0	207	207	2	1	-10921639	104.476	104	55	199	2194	33.859	2.000	0.118	0.650
ID143801	143801	123	78.597	36.000	0.000	0	207	207	2	1	-10921639	198.190	189	117	255	4162	45.345	4.800	0.224	1.600
ID143806	143806	95	32.003	21.784	27.125	0	207	207	2	1	-10921639	167.429	173	114	209	3516	24.295	4.800	0.090	1.143
ID143804	143804	127	34.600	26.039	22.122	0	207	207	2	1	-10921639	154.238	156	111	209	3239	23.584	7.600	0.089	1.073
ID143805	143805	121	39.534	15.448	22.995	0	207	207	2	1	-10921639	179.333	179	130	255	3766	32.665	6.304	0.085	0.865
ID143831	143831	132	71.556	32.000	0.000	0	208	208	2	1	-10921639	221.524	245	146	255	4652	40.219	4.800	0.219	1.978
ID143834	143834	107	32.308	11.250	14.128	0	208	208	2	1	-10921639	128.857	124	91	170	2706	22.234	6.247	0.102	1.074
ID143835	143835	127	38.950	26.186	21.313	0	208	208	2	1	-10921639	156.714	153	124	202	3291	22.762	2.000	0.112	1.384
ID143832	143832	123	77.275	36.000	0.000	0	208	208	2	1	-10921639	202.905	199	114	255	4261	51.300	4.800	0.226	1.460
ID143833	143833	120	43.356	20.003	11.190	0	208	208	2	1	-10921639	106.190	107	55	192	2230	34.881	2.000	0.152	0.802
ID143836	143836	121	45.126	14.601	22.654	0	208	208	2	1	-10921639	176.381	179	134	228	3704	24.665	7.600	0.117	1.501
ID143837	143837	95	31.450	23.000	29.000	0	208	208	2	1	-10921639	152.762	160	111	186	3208	23.858	7.600	0.105	1.221
ID143842	143842	127	33.986	28.664	20.031	0	209	209	2	1	-10921639	119.190	124	71	170	2503	33.613	6.365	0.121	0.763
ID143843	143843	121	33.963	15.132	23.051	0	209	209	2	1	-10921639	161.000	160	111	222	3381	28.413	7.600	0.078	0.824
ID143840	143840	120	49.721	19.876	11.224	0	209	209	2	1	-10921639	97.571	98	35	209	2049	42.962	2.000	0.153	0.603
ID143841	143841	107	41.950	10.943	13.731	0	209	209	2	1	-10921639	131.286	134	98	196	2757	24.185	4.800	0.143	1.357
ID143844	143844	None	28.276	17.442	29.008	0	209	209	2	1	-10921639	150.524	147	104	196	3161	28.340	2.000	0.054	0.542
ID143845	143845	95	30.737	23.561	29.116	0	209	209	2	1	-10921639	141.667	143	94	196	2975	29.583	7.600	0.094	0.825
ID143838	143838	None	32.999	23.000	0.000	0	209	209	2	1	-10921639	61.762	58	30	117	1297	24.401	2.000	0.186	0.795
ID143839	143839	123	81.111	36.000	0.000	0	209	209	2	1	-10921639	200.667	199	94	255	4214	57.438	4.800	0.236	1.335
ID143874	143874	121	28.551	14.848	22.269	0	210	210	2	1	-10921639	161.810	160	124	209	3398	19.554	7.600	0.093	1.412
ID143875	143875	95	41.493	23.749	28.978	0	210	210	2	1	-10921639	149.952	150	85	199	3149	30.917	4.800	0.136	1.160
ID143872	143872	107	31.811	11.029	14.548	0	210	210	2	1	-10921639	120.381	120	91	166	2528	20.541	4.800	0.122	1.271
ID143873	143873	134	31.827	25.869	21.364	0	210	210	2	1	-10921639	152.714	150	107	196	3207	25.825	6.335	0.090	0.975
ID143870	143870	132	92.484	33.000	0.000	0	210	210	2	1	-10921639	205.333	215	134	255	4312	38.254	4.800	0.321	2.606
ID143871	143871	120	33.203	19.846	11.629	0	210	210	2	1	-10921639	109.667	114	65	153	2303	23.384	2.000	0.148	1.210
ID143850	143850	95	29.973	23.439	29.083	0	211	211	2	1	-10921639	143.571	143	101	183	3015	22.611	7.600	0.107	1.231
ID143848	143848	134	32.770	26.487	22.273	0	211	211	2	1	-10921639	144.000	147	107	173	3024	15.218	4.800	0.126	2.125
ID143849	143849	121	35.644	15.587	22.789	0	211	211	2	1	-10921639	161.048	150	130	215	3382	22.857	2.000	0.078	1.014
ID143846	143846	132	92.648	33.000	0.000	0	211	211	2	1	-10921639	165.381	170	82	255	3473	53.305	2.000	0.320	1.504
ID143847	143847	120	27.473	20.575	11.657	0	211	211	2	1	-10921639	90.952	98	39	137	1910	27.735	2.000	0.108	0.638
ID143858	143858	132	101.110	33.000	0.000	0	212	212	2	1	-10921639	168.762	173	85	255	3544	59.313	4.800	0.373	1.546
ID143859	143859	120	45.903	20.391	12.085	0	212	212	2	1	-10921639	110.143	120	42	173	2313	35.751	2.000	0.163	0.865
ID143862	143862	135	33.444	23.985	27.448	0	212	212	2	1	-10921639	162.619	166	117	205	3415	24.086	7.600	0.090	1.117
ID143863	143863	95	31.650	24.579	29.834	0	212	212	2	1	-10921639	118.143	120	49	186	2481	40.884	2.000	0.112	0.582
ID143860	143860	107	35.219	11.166	15.108	0	212	212	2	1	-10921639	111.952	117	58	150	2351	26.295	2.000	0.128	0.970
ID143861	143861	121	41.004	14.948	23.026	0	212	212	2	1	-10921639	158.476	166	91	205	3328	30.566	7.600	0.118	1.092
ID143888	143888	135	27.917	21.283	27.989	0	213	213	2	1	-10921639	169.286	170	124	215	3555	22.753	6.415	0.063	0.880
ID143889	143889	95	35.800	24.195	28.620	0	213	213	2	1	-10921639	144.381	153	71	215	3032	36.200	4.800	0.123	0.872
ID143882	143882	None	31.750	26.000	0.000	0	213	213	2	1	-10921639	82.143	81	39	140	1725	29.741	6.017	0.163	0.773
ID143883	143883	132	80.367	33.000	0.000	0	213	213	2	1	-10921639	146.524	140	85	251	3077	50.120	4.800	0.325	1.435
ID143886	143886	136	44.196	26.056	18.694	0	213	213	2	1	-10921639	144.762	143	111	192	3040	23.923	2.000	0.153	1.607
ID143887	143887	121	44.376	14.433	23.253	0	213	213	2	1	-10921639	152.429	150	85	205	3201	33.105	4.800	0.151	1.209
ID143884	143884	120	31.337	20.536	11.963	0	213	213	2	1	-10921639	87.000	94	39	143	1827	30.898	2.000	0.109	0.555
ID143885	143885	107	27.563	10.897	14.633	0	213	213	2	1	-10921639	97.000	98	55	134	2037	20.187	7.600	0.112	0.966
ID143856	143856	95	29.492	24.001	28.432	0	214	214	2	1	-10921639	137.619	140	101	173	2890	23.129	4.800	0.106	1.141
ID143857	143857	None	27.770	15.487	29.129	0	214	214	2	1	-10921639	133.571	130	98	179	2805	24.118	7.600	0.088	0.900
ID143851	143851	132	78.045	33.000	0.000	0	214	214	2	1	-10921639	130.048	134	64	232	2731	50.856	2.000	0.335	1.282
ID143854	143854	121	40.420	14.214	22.945	0	214	214	2	1	-10921639	140.143	137	94	209	2943	29.599	4.800	0.129	1.085
ID143855	143855	135	29.270	20.410	27.857	0	214	214	2	1	-10921639	157.524	153	117	219	3308	23.611	6.329	0.069	0.867
ID143852	143852	107	33.263	11.182	14.160	0	214	214	2	1	-10921639	97.095	98	55	147	2039	24.734	2.000	0.141	0.972
ID143853	143853	136	29.430	24.170	18.133	0	214	214	2	1	-10921639	134.381	130	94	176	2822	21.848	2.000	0.066	0.765
ID143880	143880	135	28.894	20.688	27.010	0	215	215	2	1	-10921639	152.190	156	120	192	3196	19.828	2.000	0.074	1.060
ID143881	143881	95	33.855	24.459	28.448	0	215	215	2	1	-10921639	134.143	137	88	179	2817	24.311	6.133	0.116	1.143
ID143878	143878	107	30.809	11.239	14.221	0	215	215	2	1	-10921639	86.571	88	45	127	1818	23.598	2.000	0.178	1.107
ID143879	143879	121	34.068	14.400	22.688	0	215	215	2	1	-10921639	129.048	127	91	183	2710	24.836	4.800	0.138	1.263
ID143876	143876	132	62.811	33.000	0.000	0	215	215	2	1	-10921639	108.381	98	61	199	2276	42.765	2.000	0.296	1.159
ID143877	143877	120	28.286	20.187	12.719	0	215	215	2	1	-10921639	97.381	104	55	130	2045	21.841	2.000	0.119	0.947
ID143866	143866	120	28.175	20.282	12.804	0	216	216	2	1	-10921639	99.857	101	62	137	2097	20.893	4.800	0.141	1.178
ID143867	143867	107	32.416	11.413	14.304	0	216	216	2	1	-10921639	79.952	85	45	127	1679	26.628	2.000	0.178	0.906
ID143864	143864	132	47.940	32.000	0.000	0	216	216	2	1	-10921639	98.810	91	54	166	2075	36.127	6.240	0.254	1.108
ID143865	143865	137	48.485	34.000	0.000	0	216	216	2	1	-10921639	88.190	85	36	166	1852	40.485	2.000	0.276	0.942
ID143868	143868	121	28.765	15.625	22.269	0	216	216	2	1	-10921639	138.429	140	101	173	2907	20.331	2.000	0.087	1.094
ID143869	143869	95	28.075	24.620	27.201	0	216	216	2	1	-10921639	127.048	134	65	166	2668	28.570	4.800	0.119	0.947
ID143890	143890	132	51.703	30.000	0.000	0	217	217	2	1	-10921639	96.381	88	49	166	2024	35.727	2.000	0.292	1.219
ID143891	143891	137	48.140	33.000	0.000	0	217	217	2	1	-10921639	91.476	88	54	166	1921	34.301	2.000	0.264	1.115
ID143894	143894	95	37.168	24.462	27.051	0	217	217	2	1	-10921639	142.952	147	101	202	3002	29.401	7.600	0.106	0.931
ID143892	143892	None	29.821	21.480	17.276	0	217	217	2	1	-10921639	138.905	134	104	173	2917	20.852	4.800	0.096	1.169
ID143893	143893	121	41.144	14.858	22.738	0	217	217	2	1	-10921639	149.619	143	111	192	3142	23.823	4.800	0.129	1.440
ID143898	143898	95	28.540	24.577	27.744	0	218	218	2	1	-10921639	113.619	120	55	156	2386	33.014	7.600	0.103	0.643
ID143899	143899	138	29.901	15.996	29.944	0	218	218	2	1	-10921639	120.333	117	88	166	2527	21.694	2.000	0.087	0.889
ID143896	143896	137	66.355	33.000	0.000	0	218	218	2	1	-10921639	104.667	101	49	202	2198	45.770	2.000	0.318	1.104
ID143897	143897	121	30.779	15.569	22.051	0	218	218	2	1	-10921639	139.571	140	94	166	2931	18.424	4.800	0.112	1.522
ID143895	143895	132	46.836	29.000	0.000	0	218	218	2	1	-10921639	101.905	101	64	150	2140	27.081	3.200	0.252	1.514
ID143904	143904	138	31.425	17.260	27.518	0	219	219	2	1	-10921639	145.429	140	107	186	3054	23.847	7.600	0.102	1.132
ID143905	143905	95	30.122	23.212	29.456	0	219	219	2	1	-10921639	121.952	127	81	150	2561	22.564	4.800	0.128	1.230
ID143902	143902	139	27.314	11.528	14.360	0	219	219	2	1	-10921639	77.810	75	39	111	1634	20.649	4.800	0.158	1.027
ID143903	143903	121	39.358	14.950	22.142	0	219	219	2	1	-10921639	128.762	130	71	173	2704	26.702	2.000	0.121	1.037
ID143900	143900	132	53.318	29.000	0.000	0	219	219	2	1	-10921639	95.048	91	54	163	1996	33.391	2.000	0.283	1.257
ID143901	143901	137	46.006	33.000	0.000	0	219	219	2	1	-10921639	87.095	85	46	153	1829	35.624	2.000	0.262	1.014
ID143914	143914	121	37.980	15.300	21.949	0	220	220	2	1	-10921639	127.095	127	85	183	2669	28.126	7.600	0.115	0.935
ID143915	143915	138	31.361	17.913	28.344	0	220	220	2	1	-10921639	148.381	147	117	183	3116	19.216	4.800	0.108	1.500
ID143912	143912	132	48.659	29.000	0.000	0	220	220	2	1	-10921639	91.857	91	61	153	1929	26.852	6.093	0.285	1.518
ID143913	143913	139	34.043	12.334	14.698	0	220	220	2	1	-10921639	90.429	94	42	134	1899	24.891	4.800	0.187	1.143
ID143906	143906	132	50.162	30.000	0.000	0	221	221	2	1	-10921639	86.714	88	42	143	1821	33.012	2.000	0.299	1.209
ID143907	143907	139	30.210	12.155	14.380	0	221	221	2	1	-10921639	85.619	85	42	114	1798	23.318	6.360	0.186	1.150
ID143910	143910	138	27.083	17.122	28.529	0	221	221	2	1	-10921639	135.000	134	104	183	2835	20.936	7.600	0.081	0.967
ID143911	143911	None	31.516	23.863	29.147	0	221	221	2	1	-10921639	101.857	101	58	153	2139	24.274	7.600	0.118	0.883
ID143908	143908	None	37.241	23.304	20.922	0	221	221	2	1	-10921639	145.000	147	98	183	3045	22.109	2.000	0.112	1.316
ID143909	143909	121	31.133	14.503	21.984	0	221	221	2	1	-10921639	124.667	120	98	176	2618	19.103	2.000	0.094	1.125
ID143916	143916	132	44.839	30.000	0.000	0	222	222	2	1	-10921639	81.762	85	42	140	1717	27.424	4.800	0.297	1.365
ID143917	143917	138	34.799	17.767	27.759	0	222	222	2	1	-10921639	144.238	140	101	202	3029	26.252	3.200	0.110	1.088
ID143920	143920	132	35.551	30.000	0.000	0	223	223	2	1	-10921639	63.238	62	30	124	1328	25.988	2.000	0.264	1.015
ID143921	143921	138	31.121	16.161	28.896	0	223	223	2	1	-10921639	122.429	120	94	160	2571	20.001	2.000	0.117	1.279
ID143918	143918	None	32.351	14.648	22.102	0	224	224	2	1	-10921639	108.048	111	71	153	2269	20.235	2.000	0.120	1.145
ID143919	143919	None	27.467	11.791	14.051	0	226	226	2	1	-10921639	69.762	68	32	104	1465	19.089	2.000	0.171	1.066
ID143922	143922	None	29.304	24.483	28.509	0	227	227	2	1	-10921639	86.524	94	35	120	1817	26.432	4.800	0.152	0.862
ID143923	143923	None	28.072	15.782	28.899	0	227	227	2	1	-10921639	116.524	114	78	156	2447	18.511	2.000	0.099	1.136
ID143924	143924	None	27.528	14.074	22.645	0	229	229	2	1	-10921639	107.095	104	62	153	2249	21.753	4.800	0.126	1.101
ID143925	143925	140	33.762	16.032	29.396	0	229	229	2	1	-10921639	114.333	114	88	147	2401	17.934	4.800	0.136	1.530
ID143930	143930	140	42.622	15.881	28.762	0	230	230	2	1	-10921639	125.476	124	88	186	2635	28.520	7.600	0.125	0.974
ID143931	143931	140	30.716	15.655	29.701	0	231	231	2	1	-10921639	108.762	117	58	143	2284	23.203	2.000	0.127	1.056
ID143927	143927	141	27.098	29.000	0.000	0	232	232	2	1	-10921639	53.762	52	33	101	1129	18.815	2.000	0.261	1.184
ID143928	143928	None	30.724	14.156	22.086	0	232	232	2	1	-10921639	108.762	111	62	170	2284	26.353	2.000	0.094	0.706
ID143929	143929	140	34.269	16.340	28.545	0	232	232	2	1	-10921639	115.571	101	85	173	2427	25.966	2.000	0.116	0.929
ID143926	143926	141	38.264	29.000	0.000	0	233	233	2	1	-10921639	58.476	58	30	124	1228	26.045	2.000	0.284	0.993
ID143932	143932	None	28.788	23.797	20.822	0	234	234	2	1	-10921639	124.476	124	91	166	2614	17.798	4.800	0.103	1.301
ID143933	143933	140	29.857	16.850	28.896	0	234	234	2	1	-10921639	112.714	114	78	160	2367	20.113	2.000	0.095	0.976
ID143935	143935	None	33.595	30.000	0.000	0	235	235	2	1	-10921639	57.905	58	27	107	1216	21.489	2.000	0.269	1.141
ID143936	143936	140	28.986	15.275	29.959	0	235	235	2	1	-10921639	100.952	104	65	140	2120	23.604	4.800	0.131	0.991
ID143934	143934	140	30.520	16.090	29.551	0	236	236	2	1	-10921639	102.000	101	65	156	2142	23.656	4.800	0.145	1.089
ID143938	143938	142	32.992	14.148	22.188	0	239	239	2	1	-10921639	108.381	111	65	163	2276	25.228	2.000	0.111	0.859
ID143937	143937	143	35.863	23.294	19.379	0	239	239	2	1	-10921639	136.333	134	88	179	2863	23.275	3.200	0.111	1.173
ID143939	143939	143	41.663	23.420	18.737	0	240	240	2	1	-10921639	129.762	127	91	192	2725	26.006	2.000	0.125	1.112
ID143940	143940	142	27.597	14.078	22.282	0	240	240	2	1	-10921639	99.667	98	65	137	2093	20.291	2.000	0.109	0.965
ID143941	143941	None	27.877	15.758	30.182	0	241	241	2	1	-10921639	91.714	91	55	134	1926	22.145	4.800	0.148	1.070
ID143942	143942	145	28.540	28.067	20.044	0	244	244	2	1	-10921639	89.524	85	55	130	1880	21.575	4.800	0.156	1.119
ID143943	143943	144	34.044	16.302	29.796	0	244	244	2	1	-10921639	98.857	98	45	143	2076	27.556	2.000	0.161	0.994
ID143954	143954	None	28.075	33.000	0.000	0	245	245	2	1	-10921639	48.571	42	27	88	1020	17.241	2.000	0.287	1.255
ID143955	143955	145	35.331	28.198	19.817	0	245	245	2	1	-10921639	90.714	98	42	137	1905	25.409	2.000	0.156	0.966
ID143956	143956	None	29.412	14.312	21.240	0	245	245	2	1	-10921639	100.571	101	58	153	2112	26.036	2.000	0.106	0.739
ID143957	143957	144	39.214	16.929	29.361	0	245	245	2	1	-10921639	119.190	120	85	183	2503	22.560	4.800	0.159	1.448
ID143946	143946	144	37.749	16.717	29.043	0	246	246	2	1	-10921639	113.286	111	78	163	2379	23.908	2.000	0.129	1.083
ID143947	143947	None	28.734	10.000	48.000	0	246	246	2	1	-10921639	59.000	58	35	88	1239	17.239	2.000	0.231	1.283
ID143944	143944	146	29.241	24.193	20.011	0	246	246	2	1	-10921639	121.095	117	91	173	2543	18.182	2.000	0.082	1.015
ID143945	143945	147	27.476	21.020	27.788	0	246	246	2	1	-10921639	116.333	117	78	166	2443	20.706	2.000	0.080	0.833
ID143951	143951	146	34.227	23.884	20.160	0	247	247	2	1	-10921639	125.286	124	91	192	2631	26.511	7.600	0.075	0.658
ID143952	143952	144	38.166	16.451	28.842	0	247	247	2	1	-10921639	112.429	114	75	170	2361	26.905	2.000	0.153	1.112
ID143953	143953	147	30.320	21.597	28.474	0	247	247	2	1	-10921639	114.238	111	75	170	2399	22.242	2.000	0.121	1.105
ID143950	143950	147	29.439	23.697	29.954	0	248	248	2	1	-10921639	88.000	98	39	127	1848	28.550	2.000	0.134	0.730
ID143948	143948	146	28.905	24.072	20.056	0	248	248	2	1	-10921639	125.571	120	94	160	2637	19.884	7.600	0.086	1.002
ID143949	143949	144	47.086	16.714	28.989	0	248	248	2	1	-10921639	132.762	130	78	192	2788	30.140	4.800	0.161	1.222
ID143962	143962	149	30.223	8.000	48.000	0	249	249	2	1	-10921639	55.048	58	27	104	1156	20.930	2.000	0.229	0.979
ID143960	143960	144	36.528	15.389	30.026	0	249	249	2	1	-10921639	102.048	101	62	163	2143	29.819	2.000	0.179	1.038
ID143961	143961	147	27.956	23.473	29.887	0	249	249	2	1	-10921639	91.429	88	45	130	1920	25.676	7.600	0.124	0.787
ID143958	143958	146	31.418	23.769	19.813	0	249	249	2	1	-10921639	120.190	114	78	160	2524	21.665	2.000	0.090	0.919
ID143959	143959	148	40.614	19.912	28.025	0	249	249	2	1	-10921639	127.762	127	88	192	2683	27.157	2.000	0.114	0.959
ID143974	143974	148	30.342	20.510	28.776	0	250	250	2	1	-10921639	128.476	134	81	176	2698	24.545	6.356	0.135	1.248
ID143975	143975	149	29.334	9.000	48.000	0	250	250	2	1	-10921639	68.667	75	46	107	1442	18.391	4.800	0.241	1.451
ID143973	143973	144	42.199	16.014	28.597	0	250	250	2	1	-10921639	129.524	127	85	183	2720	28.847	4.800	0.153	1.193
ID143963	143963	None	27.686	11.557	14.318	0	251	251	2	1	-10921639	76.857	78	39	111	1614	20.143	2.000	0.150	0.993
ID143966	143966	144	45.415	15.548	29.411	0	251	251	2	1	-10921639	124.952	130	78	176	2624	29.466	2.000	0.150	1.108
ID143964	143964	146	28.059	23.852	20.077	0	251	251	2	1	-10921639	125.429	127	81	166	2634	20.282	7.600	0.094	1.061
ID143965	143965	148	45.853	21.558	28.029	0	251	251	2	1	-10921639	134.762	134	78	205	2830	30.747	2.000	0.167	1.253
ID143970	143970	148	42.471	20.349	28.146	0	252	252	2	1	-10921639	146.190	140	117	238	3070	27.685	6.308	0.109	1.040
ID143971	143971	144	55.825	16.123	28.686	0	252	252	2	1	-10921639	143.667	150	71	209	3017	39.323	2.000	0.172	1.071
ID143969	143969	146	31.978	24.144	19.807	0	252	252	2	1	-10921639	121.333	117	81	173	2548	22.771	2.000	0.082	0.811
ID143972	143972	None	31.526	9.000	48.000	0	252	252	2	1	-10921639	60.286	62	27	114	1266	22.541	2.000	0.238	1.027
ID143967	143967	148	43.254	20.947	27.784	0	253	253	2	1	-10921639	144.857	147	111	199	3042	25.029	6.021	0.137	1.392
ID143968	143968	144	38.689	16.068	28.502	0	253	253	2	1	-10921639	137.143	137	88	183	2880	25.370	4.800	0.146	1.380
ID143978	143978	150	28.835	20.039	21.807	0	254	254	2	1	-10921639	130.667	130	101	179	2744	18.969	4.800	0.085	1.077
ID143979	143979	144	45.143	16.548	28.066	0	254	254	2	1	-10921639	146.952	143	111	212	3086	26.824	2.000	0.125	1.217
ID143976	143976	151	32.935	29.146	16.105	0	254	254	2	1	-10921639	68.095	68	35	140	1430	24.805	7.600	0.165	0.779
ID143977	143977	146	32.036	24.627	20.147	0	254	254	2	1	-10921639	117.762	120	85	163	2473	23.799	4.800	0.124	1.090
ID143980	143980	148	48.103	21.535	28.919	0	254	254	2	1	-10921639	132.095	137	75	192	2774	34.545	4.800	0.175	1.137
ID143981	143981	None	27.867	14.374	31.037	0	254	254	2	1	-10921639	93.333	88	45	150	1960	31.047	7.600	0.100	0.548
ID143990	143990	146	37.044	24.497	20.198	0	255	255	2	1	-10921639	125.238	120	88	199	2630	23.550	6.263	0.109	1.046
ID143991	143991	150	32.285	20.351	21.308	0	255	255	2	1	-10921639	137.095	134	111	179	2879	22.025	2.000	0.089	1.021
ID143988	143988	152	29.281	29.000	0.000	0	255	255	2	1	-10921639	61.095	58	36	114	1283	22.217	2.000	0.229	1.026
ID143989	143989	151	43.101	28.902	16.016	0	255	255	2	1	-10921639	72.619	68	32	170	1525	32.181	2.000	0.190	0.721
ID143994	143994	None	28.123	7.000	48.000	0	255	255	2	1	-10921639	52.619	52	27	104	1105	18.875	2.000	0.213	0.978
ID143992	143992	144	49.811	16.484	28.356	0	255	255	2	1	-10921639	141.381	137	75	228	2969	38.558	2.000	0.135	0.873
ID143993	143993	148	50.108	20.893	28.151	0	255	255	2	1	-10921639	150.905	147	94	225	3169	37.806	2.000	0.132	0.932
ID143986	143986	144	53.294	16.104	27.873	0	256	256	2	1	-10921639	149.714	147	104	222	3144	37.078	2.000	0.133	0.949
ID143987	143987	148	64.096	22.100	29.175	0	256	256	2	1	-10921639	162.619	170	81	248	3415	49.214	4.800	0.203	1.117
ID143984	143984	150	31.755	19.986	21.119	0	256	256	2	1	-10921639	145.905	140	101	192	3064	22.452	2.000	0.061	0.746
ID143985	143985	146	49.495	24.684	20.557	0	256	256	2	1	-10921639	135.714	127	58	212	2850	43.107	2.000	0.132	0.737
ID143982	143982	152	27.201	29.000	0.000	0	256	256	2	1	-10921639	58.762	55	30	114	1234	25.548	2.000	0.185	0.720
ID143983	143983	151	35.789	29.416	16.530	0	256	256	2	1	-10921639	80.476	68	52	137	1690	24.145	2.000	0.161	0.923
ID144040	144040	144	31.302	16.451	28.060	0	257	257	2	1	-10921639	127.381	120	71	170	2675	27.358	6.380	0.084	0.723
ID144041	144041	148	67.175	22.030	29.666	0	257	257	2	1	-10921639	148.952	163	75	238	3128	44.480	4.800	0.210	1.162
ID144038	144038	146	69.341	24.734	21.077	0	257	257	2	1	-10921639	143.810	137	88	251	3020	48.728	2.000	0.189	0.940
ID144039	144039	150	48.220	19.714	21.927	0	257	257	2	1	-10921639	153.429	150	111	225	3222	32.045	2.000	0.103	0.896
ID144036	144036	152	28.559	31.000	0.000	0	257	257	2	1	-10921639	63.810	55	39	114	1340	21.252	6.360	0.236	1.146
ID144037	144037	153	35.537	14.797	12.902	0	257	257	2	1	-10921639	79.238	75	32	150	1664	25.131	2.000	0.180	0.964
ID143995	143995	152	27.741	30.000	0.000	0	258	258	2	1	-10921639	58.286	52	30	111	1224	24.346	2.000	0.204	0.811
ID143998	143998	150	67.931	20.183	21.815	0	258	258	2	1	-10921639	177.381	160	117	255	3725	45.405	2.000	0.141	0.965
ID143999	143999	148	47.294	22.173	29.116	0	258	258	2	1	-10921639	145.000	130	88	225	3045	39.965	2.000	0.133	0.849
ID143996	143996	153	58.905	14.078	12.973	0	258	258	2	1	-10921639	89.952	78	49	173	1889	36.767	2.000	0.267	1.032
ID143997	143997	146	69.690	24.068	20.804	0	258	258	2	1	-10921639	159.286	160	75	255	3345	47.411	2.000	0.158	0.919
ID144034	144034	None	33.371	31.747	27.002	0	259	259	2	1	-10921639	62.571	62	22	111	1314	25.459	2.000	0.221	0.890
ID144035	144035	148	57.706	22.319	29.319	0	259	259	2	1	-10921639	159.476	153	101	225	3349	36.475	2.000	0.160	1.204
ID144032	144032	146	63.355	24.207	20.720	0	259	259	2	1	-10921639	156.810	150	78	251	3293	45.695	2.000	0.137	0.827
ID144033	144033	150	61.082	20.311	21.645	0	259	259	2	1	-10921639	177.333	176	114	255	3724	39.781	2.000	0.154	1.192
ID144030	144030	152	28.915	31.000	0.000	0	259	259	2	1	-10921639	72.524	65	46	111	1523	18.944	2.000	0.187	1.209
ID144031	144031	153	66.763	14.450	12.928	0	259	259	2	1	-10921639	100.810	94	39	222	2117	46.720	2.000	0.269	0.914
ID144002	144002	156	39.975	29.074	17.831	0	260	260	2	1	-10921639	98.381	91	68	170	2066	26.521	7.600	0.151	0.972
ID144003	144003	157	36.086	12.445	19.754	0	260	260	2	1	-10921639	97.000	94	35	163	2037	35.344	2.000	0.105	0.520
ID144000	144000	152	47.848	33.000	0.000	0	260	260	2	1	-10921639	86.857	85	39	153	1824	34.071	2.000	0.274	1.097
ID144001	144001	153	33.742	14.378	13.172	0	260	260	2	1	-10921639	81.905	78	49	134	1720	25.846	2.000	0.163	0.888
ID144006	144006	None	29.786	10.251	23.992	0	260	260	2	1	-10921639	87.000	91	35	147	1827	28.221	2.000	0.122	0.670
ID144007	144007	148	71.873	22.690	30.126	0	260	260	2	1	-10921639	167.476	166	88	241	3517	46.037	2.000	0.208	1.254
ID144004	144004	150	49.543	20.299	21.562	0	260	260	2	1	-10921639	175.048	179	111	232	3676	36.815	2.000	0.117	0.995
ID144005	144005	146	48.232	23.571	20.762	0	260	260	2	1	-10921639	152.286	150	78	245	3198	43.840	2.000	0.105	0.662
ID144008	144008	None	36.583	9.592	38.856	0	260	260	2	1	-10921639	60.000	55	29	137	1260	26.106	2.000	0.209	0.795
ID144023	144023	155	51.885	24.000	0.000	0	261	261	2	1	-10921639	75.619	65	27	156	1588	39.421	2.000	0.310	0.908
ID144026	144026	156	39.237	27.606	15.258	0	261	261	2	1	-10921639	97.667	98	42	156	2051	30.920	2.000	0.190	1.011
ID144027	144027	157	48.908	12.898	20.330	0	261	261	2	1	-10921639	136.524	147	78	212	2867	33.399	2.000	0.161	1.137
ID144024	144024	152	51.240	34.000	0.000	0	261	261	2	1	-10921639	93.571	91	49	156	1965	36.456	2.000	0.275	1.108
ID144025	144025	153	47.766	14.365	13.197	0	261	261	2	1	-10921639	95.095	85	52	173	1997	34.122	2.000	0.200	0.928
ID144028	144028	150	59.669	21.391	21.194	0	261	261	2	1	-10921639	190.524	192	134	245	4001	29.327	4.800	0.178	1.961
ID144029	144029	148	65.284	23.122	30.544	0	261	261	2	1	-10921639	157.667	166	94	235	3311	45.972	2.000	0.180	1.047
ID144050	144050	158	28.919	16.713	28.694	0	262	262	2	1	-10921639	151.143	147	114	215	3174	23.760	7.600	0.064	0.762
ID144051	144051	148	60.999	23.085	30.850	0	262	262	2	1	-10921639	146.048	140	88	215	3067	42.834	2.000	0.170	0.991
ID144048	144048	150	50.225	22.965	20.524	0	262	262	2	1	-10921639	176.810	183	117	238	3713	32.096	4.800	0.131	1.279
ID144049	144049	159	32.008	33.824	26.737	0	262	262	2	1	-10921639	53.810	52	19	134	1130	27.382	2.000	0.189	0.624
ID144052	144052	160	29.991	18.414	31.753	0	262	262	2	1	-10921639	126.048	117	75	215	2647	38.281	2.000	0.055	0.342
ID144053	144053	161	36.649	13.315	33.947	0	262	262	2	1	-10921639	106.857	111	68	166	2244	26.070	4.800	0.154	1.095
ID144042	144042	155	51.365	24.000	0.000	0	262	262	2	1	-10921639	90.095	85	39	166	1892	39.559	2.000	0.283	1.005
ID144043	144043	152	41.730	34.000	0.000	0	262	262	2	1	-10921639	86.286	91	49	160	1812	30.585	6.100	0.215	0.998
ID144046	144046	156	27.772	28.000	18.000	0	262	262	2	1	-10921639	113.619	117	68	143	2386	21.325	7.600	0.103	0.991
ID144047	144047	157	46.440	13.278	21.219	0	262	262	2	1	-10921639	143.333	140	75	202	3010	28.899	4.800	0.166	1.411
ID144044	144044	None	30.655	12.035	5.158	0	262	262	2	1	-10921639	60.524	62	19	98	1271	20.949	2.000	0.228	1.071
ID144045	144045	153	66.624	14.336	13.520	0	262	262	2	1	-10921639	124.000	114	58	209	2604	43.289	2.000	0.239	1.105
ID144010	144010	152	53.041	32.000	0.000	0	263	263	2	1	-10921639	93.238	98	51	173	1958	35.843	2.000	0.268	1.099
ID144011	144011	153	69.448	14.405	13.612	0	263	263	2	1	-10921639	126.714	114	78	215	2661	44.415	2.000	0.230	1.068
ID144009	144009	155	55.353	24.000	0.000	0	263	263	2	1	-10921639	89.000	88	42	166	1869	34.843	2.000	0.340	1.298
ID144014	144014	157	36.460	13.490	21.329	0	263	263	2	1	-10921639	139.143	134	85	202	2922	29.765	4.800	0.133	1.099
ID144015	144015	163	27.749	11.287	22.885	0	263	263	2	1	-10921639	109.952	111	52	173	2309	33.069	7.600	0.076	0.467
ID144012	144012	150	38.653	23.890	20.367	0	263	263	2	1	-10921639	157.381	147	114	235	3305	30.397	6.332	0.082	0.782
ID144013	144013	164	43.186	20.257	20.828	0	263	263	2	1	-10921639	177.381	170	127	245	3725	32.358	6.132	0.111	1.098
ID144018	144018	166	34.553	28.772	28.964	0	263	263	2	1	-10921639	94.381	88	49	170	1982	28.963	2.000	0.108	0.638
ID144019	144019	148	54.082	23.180	30.286	0	263	263	2	1	-10921639	162.095	153	127	222	3404	29.394	2.000	0.145	1.396
ID144016	144016	159	39.212	33.602	27.171	0	263	263	2	1	-10921639	62.190	52	13	134	1306	34.708	2.000	0.208	0.617
ID144017	144017	158	28.858	17.115	28.830	0	263	263	2	1	-10921639	142.238	137	91	199	2987	30.204	7.600	0.045	0.405
ID144022	144022	165	28.960	10.317	38.374	0	263	263	2	1	-10921639	68.524	62	39	120	1439	21.579	2.000	0.148	0.821
ID144020	144020	160	35.655	18.542	31.750	0	263	263	2	1	-10921639	136.095	134	78	215	2858	35.911	2.000	0.054	0.390
ID144021	144021	161	35.292	13.272	33.944	0	263	263	2	1	-10921639	102.524	101	58	173	2153	26.534	2.000	0.134	0.912
ID144070	144070	153	68.437	14.266	13.587	0	264	264	2	1	-10921639	140.714	134	88	225	2955	42.754	2.000	0.216	1.171
ID144071	144071	157	38.290	14.199	21.326	0	264	264	2	1	-10921639	152.429	153	98	202	3201	27.589	4.800	0.106	1.055
ID144068	144068	155	49.014	24.000	0.000	0	264	264	2	1	-10921639	76.857	78	39	147	1614	32.173	2.000	0.309	1.128
ID144069	144069	152	35.287	33.000	0.000	0	264	264	2	1	-10921639	83.095	78	42	134	1745	28.726	6.312	0.207	0.993
ID144074	144074	162	34.830	26.341	21.655	0	264	264	2	1	-10921639	145.905	137	94	225	3064	36.198	6.041	0.096	0.708
ID144075	144075	163	30.114	10.268	23.047	0	264	264	2	1	-10921639	110.190	107	62	153	2314	28.193	2.000	0.098	0.698
ID144072	144072	164	37.613	21.439	21.411	0	264	264	2	1	-10921639	181.381	183	137	228	3809	27.095	6.289	0.097	1.180
ID144073	144073	150	39.863	23.000	21.000	0	264	264	2	1	-10921639	179.190	173	124	228	3763	27.922	4.800	0.106	1.233
ID144078	144078	160	32.932	18.387	31.943	0	264	264	2	1	-10921639	132.143	130	88	212	2775	35.870	2.000	0.062	0.430
ID144079	144079	165	39.056	10.327	39.191	0	264	264	2	1	-10921639	75.333	68	29	130	1582	24.943	2.000	0.230	1.130
ID144076	144076	166	32.544	28.416	28.510	0	264	264	2	1	-10921639	101.571	98	42	147	2133	27.378	2.000	0.119	0.791
ID144077	144077	148	45.081	23.298	30.487	0	264	264	2	1	-10921639	152.476	147	107	209	3202	25.713	2.000	0.137	1.432
ID144066	144066	148	53.204	23.402	31.081	0	265	265	2	1	-10921639	155.905	156	98	225	3274	33.687	4.800	0.157	1.253
ID144067	144067	165	41.200	10.679	38.302	0	265	265	2	1	-10921639	90.810	88	55	147	1907	27.398	2.000	0.173	0.977
ID144064	144064	166	35.200	28.775	28.854	0	265	265	2	1	-10921639	92.762	88	52	150	1948	28.808	2.000	0.147	0.825
ID144065	144065	167	47.124	14.173	30.983	0	265	265	2	1	-10921639	147.048	137	91	238	3088	34.487	2.000	0.115	0.881
ID144054	144054	155	30.853	23.000	0.000	0	265	265	2	1	-10921639	61.619	58	36	114	1294	20.225	2.000	0.234	1.154
ID144055	144055	None	36.553	30.000	0.000	0	265	265	2	1	-10921639	75.905	71	30	143	1594	31.898	2.000	0.218	0.853
ID144058	144058	153	51.100	13.970	13.585	0	265	265	2	1	-10921639	139.905	134	101	196	2938	29.155	2.000	0.161	1.329
ID144059	144059	168	28.855	31.141	16.981	0	265	265	2	1	-10921639	87.095	88	45	130	1829	23.887	7.600	0.123	0.797
ID144056	144056	152	32.946	33.000	0.000	0	265	265	2	1	-10921639	74.190	71	33	130	1558	28.715	2.000	0.200	0.860
ID144057	144057	169	28.893	21.430	7.446	0	265	265	2	1	-10921639	54.048	52	22	98	1135	23.844	2.000	0.203	0.765
ID144062	144062	162	38.883	26.108	21.569	0	265	265	2	1	-10921639	148.571	147	101	225	3120	33.887	2.000	0.097	0.776
ID144063	144063	163	31.873	7.668	24.155	0	265	265	2	1	-10921639	94.857	88	52	147	1992	26.941	2.000	0.145	0.889
ID144060	144060	164	36.331	19.329	21.035	0	265	265	2	1	-10921639	168.333	163	117	219	3535	26.882	2.000	0.077	0.897
ID144061	144061	157	39.690	13.124	22.378	0	265	265	2	1	-10921639	154.381	153	104	192	3242	27.690	4.800	0.122	1.211
ID144098	144098	148	80.782	23.042	30.130	0	266	266	2	1	-10921639	179.238	176	101	255	3764	43.787	2.000	0.209	1.414
ID144099	144099	167	45.753	14.216	30.842	0	266	266	2	1	-10921639	158.286	156	104	235	3324	32.000	7.600	0.114	1.011
ID144096	144096	157	40.126	13.802	22.523	0	266	266	2	1	-10921639	164.333	160	120	219	3451	26.413	2.000	0.108	1.217
ID144097	144097	163	27.920	6.568	25.702	0	266	266	2	1	-10921639	80.762	75	52	170	1696	26.976	7.600	0.092	0.503
ID144100	144100	165	39.127	10.577	37.655	0	266	266	2	1	-10921639	93.095	88	49	160	1955	29.026	2.000	0.166	0.913
ID144090	144090	152	32.070	33.000	0.000	0	266	266	2	1	-10921639	64.000	65	36	117	1344	23.242	2.000	0.221	0.998
ID144091	144091	169	36.559	21.003	6.921	0	266	266	2	1	-10921639	63.238	52	39	143	1328	24.910	2.000	0.197	0.837
ID144094	144094	164	37.656	20.044	20.922	0	266	266	2	1	-10921639	178.476	179	143	225	3748	25.420	3.200	0.083	1.078
ID144095	144095	162	31.218	25.734	21.860	0	266	266	2	1	-10921639	146.810	147	98	215	3083	31.421	7.600	0.075	0.655
ID144092	144092	153	57.339	13.640	13.400	0	266	266	2	1	-10921639	147.333	147	78	205	3094	38.159	4.800	0.201	1.291
ID144093	144093	168	31.094	29.713	17.677	0	266	266	2	1	-10921639	112.667	114	71	170	2366	24.076	4.800	0.132	1.089
ID144082	144082	153	51.456	14.186	13.020	0	267	267	2	1	-10921639	149.238	150	98	202	3134	27.289	6.314	0.170	1.591
ID144083	144083	164	54.276	20.319	20.974	0	267	267	2	1	-10921639	185.143	186	134	248	3888	37.157	2.000	0.121	1.073
ID144080	144080	152	28.887	34.000	0.000	0	267	267	2	1	-10921639	53.619	49	30	107	1126	25.071	2.000	0.195	0.698
ID144081	144081	169	27.911	20.658	6.776	0	267	267	2	1	-10921639	57.429	49	32	134	1206	25.041	2.000	0.120	0.490
ID144086	144086	None	27.767	32.168	28.763	0	267	267	2	1	-10921639	62.810	58	26	117	1319	24.186	2.000	0.143	0.650
ID144087	144087	167	39.123	13.971	31.455	0	267	267	2	1	-10921639	148.190	147	111	215	3112	27.129	2.000	0.104	1.030
ID144084	144084	162	39.829	26.280	22.025	0	267	267	2	1	-10921639	153.143	153	101	209	3216	31.982	2.000	0.088	0.777
ID144085	144085	157	53.399	13.541	22.726	0	267	267	2	1	-10921639	167.476	163	127	238	3517	29.683	7.600	0.134	1.336
ID144088	144088	148	56.161	23.030	30.662	0	267	267	2	1	-10921639	154.143	160	75	219	3237	38.905	2.000	0.167	1.137
ID144089	144089	165	53.819	11.200	37.736	0	267	267	2	1	-10921639	104.952	111	42	232	2204	43.148	2.000	0.171	0.709
ID144114	144114	164	46.240	21.413	20.905	0	268	268	2	1	-10921639	192.905	196	140	245	4051	26.698	4.800	0.126	1.612
ID144115	144115	162	30.763	26.926	21.980	0	268	268	2	1	-10921639	136.857	137	91	212	2874	29.932	2.000	0.049	0.431
ID144112	144112	153	45.976	13.871	13.216	0	268	268	2	1	-10921639	142.571	140	107	202	2994	28.987	7.600	0.143	1.227
ID144113	144113	None	30.274	29.278	17.821	0	268	268	2	1	-10921639	122.810	120	62	179	2579	23.259	7.600	0.092	0.888
ID144118	144118	148	57.237	22.994	30.520	0	268	268	2	1	-10921639	133.095	143	49	228	2795	51.738	2.000	0.141	0.637
ID144119	144119	165	46.486	11.949	37.024	0	268	268	2	1	-10921639	121.714	111	81	235	2556	34.485	2.000	0.130	0.812
ID144116	144116	157	63.548	13.824	22.568	0	268	268	2	1	-10921639	178.714	170	127	255	3753	38.921	2.000	0.146	1.172
ID144117	144117	167	51.606	14.261	31.324	0	268	268	2	1	-10921639	169.714	166	111	248	3564	34.970	2.000	0.128	1.102
ID144111	144111	152	34.313	34.000	0.000	0	268	268	2	1	-10921639	61.048	55	33	117	1282	22.460	2.000	0.268	1.148
ID144102	144102	152	39.175	33.000	0.000	0	269	269	2	1	-10921639	70.524	62	45	137	1481	26.343	2.000	0.262	1.112
ID144103	144103	153	50.796	14.015	13.469	0	269	269	2	1	-10921639	140.810	140	85	212	2957	33.883	2.000	0.158	1.134
ID144101	144101	None	28.159	27.000	0.000	0	269	269	2	1	-10921639	66.095	58	42	98	1388	18.069	2.000	0.214	1.290
ID144106	144106	162	37.953	26.398	22.374	0	269	269	2	1	-10921639	155.000	156	107	232	3255	30.861	7.600	0.080	0.748
ID144107	144107	None	28.066	17.382	28.228	0	269	269	2	1	-10921639	173.952	170	137	222	3653	23.310	7.600	0.062	0.876
ID144104	144104	164	28.947	23.013	20.234	0	269	269	2	1	-10921639	167.810	170	137	192	3524	18.052	7.600	0.080	1.384
ID144105	144105	157	47.081	13.954	22.310	0	269	269	2	1	-10921639	171.143	170	114	222	3594	29.384	4.800	0.132	1.358
ID144110	144110	165	44.464	12.117	36.636	0	269	269	2	1	-10921639	120.000	120	58	186	2520	32.462	2.000	0.156	0.998
ID144108	144108	148	63.826	22.331	29.858	0	269	269	2	1	-10921639	162.381	173	94	238	3410	42.459	2.000	0.171	1.117
ID144109	144109	167	53.694	14.465	31.444	0	269	269	2	1	-10921639	169.286	166	104	251	3555	40.661	7.600	0.118	0.877
ID144128	144128	None	29.691	3.980	31.934	0	270	270	2	1	-10921639	66.714	62	29	143	1401	25.466	2.000	0.113	0.533
ID144129	144129	165	53.517	12.202	36.399	0	270	270	2	1	-10921639	132.286	120	81	212	2778	38.286	2.000	0.148	0.890
ID144122	144122	None	32.023	30.587	16.060	0	270	270	2	1	-10921639	88.810	94	35	143	1865	32.099	2.000	0.126	0.618
ID144123	144123	164	31.136	21.444	21.175	0	270	270	2	1	-10921639	178.000	176	137	238	3738	28.027	6.056	0.072	0.858
ID144120	144120	152	41.944	31.000	0.000	0	270	270	2	1	-10921639	85.476	88	46	140	1795	27.858	2.000	0.255	1.245
ID144121	144121	153	37.891	13.890	13.229	0	270	270	2	1	-10921639	133.571	134	101	183	2805	20.041	6.344	0.149	1.728
ID144126	144126	148	55.394	22.203	29.828	0	270	270	2	1	-10921639	162.190	163	91	241	3406	36.685	2.000	0.133	1.035
ID144127	144127	167	49.454	14.925	30.930	0	270	270	2	1	-10921639	163.381	153	107	255	3431	35.981	7.600	0.090	0.753
ID144124	144124	157	48.864	13.681	22.463	0	270	270	2	1	-10921639	168.952	170	117	238	3548	29.672	4.800	0.143	1.422
ID144125	144125	162	42.093	26.257	21.886	0	270	270	2	1	-10921639	164.381	163	114	228	3452	32.018	7.600	0.098	0.917
ID144146	144146	None	28.025	25.409	14.751	0	271	271	2	1	-10921639	124.333	120	91	176	2611	21.671	2.000	0.069	0.737
ID144147	144147	164	37.998	21.488	20.649	0	271	271	2	1	-10921639	178.429	179	130	241	3747	30.569	2.000	0.077	0.837
ID144144	144144	170	35.671	34.000	0.000	0	271	271	2	1	-10921639	78.238	81	51	137	1643	22.149	2.000	0.185	1.105
ID144145	144145	153	46.097	13.961	13.599	0	271	271	2	1	-10921639	138.810	137	114	196	2915	23.970	4.800	0.167	1.660
ID144150	144150	148	49.665	21.923	29.778	0	271	271	2	1	-10921639	153.381	170	78	212	3221	39.860	2.000	0.128	0.872
ID144151	144151	167	28.619	14.359	31.137	0	271	271	2	1	-10921639	155.190	153	101	205	3259	28.218	7.600	0.056	0.585
ID144148	144148	157	58.087	13.901	22.053	0	271	271	2	1	-10921639	181.381	179	111	255	3809	38.834	2.000	0.137	1.125
ID144149	144149	162	39.938	25.974	21.882	0	271	271	2	1	-10921639	158.095	153	107	232	3320	31.154	7.600	0.084	0.787
ID144152	144152	165	43.421	12.405	36.101	0	271	271	2	1	-10921639	127.524	117	75	212	2678	35.549	2.000	0.106	0.687
ID144153	144153	171	28.482	23.436	40.418	0	271	271	2	1	-10921639	50.048	45	26	101	1051	20.039	2.000	0.219	0.896
ID144143	144143	152	42.767	29.000	0.000	0	271	271	2	1	-10921639	92.857	91	51	153	1950	27.045	2.000	0.245	1.353
ID144130	144130	152	51.520	29.000	0.000	0	272	272	2	1	-10921639	111.905	107	76	192	2350	30.969	6.258	0.252	1.454
ID144131	144131	170	48.757	33.000	0.000	0	272	272	2	1	-10921639	96.429	101	54	163	2025	32.017	2.000	0.250	1.204
ID144134	144134	164	37.864	21.056	20.272	0	272	272	2	1	-10921639	192.286	199	147	225	4038	21.317	4.800	0.108	1.755
ID144135	144135	157	58.392	13.757	22.081	0	272	272	2	1	-10921639	186.238	189	127	248	3911	36.971	4.800	0.159	1.383
ID144132	144132	153	60.051	14.755	13.384	0	272	272	2	1	-10921639	139.762	134	71	212	2935	39.765	2.000	0.202	1.181
ID144133	144133	172	36.956	30.037	15.925	0	272	272	2	1	-10921639	115.048	124	49	183	2416	32.512	7.600	0.105	0.672
ID144138	144138	148	69.375	22.147	29.845	0	272	272	2	1	-10921639	175.524	179	101	255	3686	44.618	2.000	0.174	1.165
ID144139	144139	None	29.203	4.573	32.023	0	272	272	2	1	-10921639	78.952	71	52	150	1658	23.644	2.000	0.107	0.643
ID144136	144136	162	44.103	25.852	21.824	0	272	272	2	1	-10921639	172.333	170	98	241	3619	36.305	7.600	0.104	0.892
ID144137	144137	173	41.361	17.124	28.504	0	272	272	2	1	-10921639	186.762	189	140	235	3922	28.609	2.000	0.089	1.070
ID144142	144142	171	32.060	24.160	40.235	0	272	272	2	1	-10921639	48.905	42	16	114	1027	25.330	2.000	0.188	0.610
ID144140	144140	165	64.084	12.449	35.753	0	272	272	2	1	-10921639	148.714	140	85	255	3123	47.509	2.000	0.162	0.874
ID144141	144141	None	27.981	15.820	37.711	0	272	272	2	1	-10921639	106.714	111	49	170	2241	33.751	7.600	0.077	0.454
[truncated: 515 more rows]
