# Supplementary material for: Progressive enhancement of kinetic proofreading in T cell antigen discrimination from receptor activation to DAG generation
Source: eLife. 2022 Sep 20;11:e75263. doi: 10.7554/eLife.75263 (PMC9536835; doi:10.7554/eLife.75263)
Supplement: Figure 5—source data 1. — Each data table is the TrackMate ‘spot-statistics’ output of one cell over four cycles of blue-light illumination (frames 0–40, 100–140, 200–240, and 300–340, with 3 s interval between frames). We calculated the lifetime of TrackIDs that existed at the start of each period of blue-light illumination that did not last for the full period and fit the resulting lifetime distributions using custom Python scripts available at https://github.com/dbritain/KP-paper (copy archived at swh:1:rev:167fa456901903740f0f3ee6a3e5324bc45207ea, Britain, 2022). [file elife-75263-fig5-data1.zip › Fig5SourceData/ZAP/zap1/cell5.csv]

Label	ID	TRACK_ID	QUALITY	POSITION_X	POSITION_Y	POSITION_Z	POSITION_T	FRAME	RADIUS	VISIBILITY	MANUAL_COLOR	MEAN_INTENSITY	MEDIAN_INTENSITY	MIN_INTENSITY	MAX_INTENSITY	TOTAL_INTENSITY	STANDARD_DEVIATION	ESTIMATED_DIAMETER	CONTRAST	SNR
ID149738	149738	0	50.353	33.000	6.000	0	0	0	2	1	-10921639	119.762	105	63	221	2515	43.403	4.800	0.175	0.823
ID149739	149739	1	52.433	19.859	11.443	0	0	0	2	1	-10921639	182.619	173	110	255	3835	40.522	7.600	0.100	0.818
ID149736	149736	2	62.811	33.000	0.000	0	0	0	2	1	-10921639	136.238	144	71	240	2861	49.321	6.386	0.208	0.951
ID149737	149737	3	62.253	16.623	3.975	0	0	0	2	1	-10921639	154.381	153	101	240	3242	37.762	2.000	0.206	1.395
ID149742	149742	4	55.146	7.128	18.327	0	0	0	2	1	-10921639	145.619	134	86	230	3058	42.459	2.000	0.141	0.846
ID149743	149743	5	44.957	10.825	18.739	0	0	0	2	1	-10921639	171.333	173	139	235	3598	28.262	2.000	0.092	1.026
ID149740	149740	6	75.992	10.782	12.775	0	0	0	2	1	-10921639	151.905	139	91	255	3190	46.841	2.000	0.197	1.066
ID149741	149741	7	63.599	17.690	15.089	0	0	0	2	1	-10921639	204.190	211	129	255	4288	41.612	2.000	0.135	1.164
ID149746	149746	8	41.369	22.254	21.992	0	0	0	2	1	-10921639	182.810	182	134	240	3839	27.869	2.000	0.084	1.022
ID149747	149747	9	65.426	15.022	24.734	0	0	0	2	1	-10921639	228.667	235	149	255	4802	33.347	4.800	0.161	1.899
ID149744	149744	10	33.187	15.718	19.229	0	0	0	2	1	-10921639	181.619	173	134	255	3814	36.172	3.200	0.066	0.621
ID149745	149745	11	48.582	27.570	21.517	0	0	0	2	1	-10921639	161.381	158	101	250	3389	42.065	2.000	0.111	0.765
ID149750	149750	12	41.803	13.762	30.843	0	0	0	2	1	-10921639	185.571	182	120	255	3897	35.129	2.000	0.056	0.564
ID149751	149751	13	64.081	20.029	30.602	0	0	0	2	1	-10921639	207.571	226	96	255	4359	52.882	2.000	0.137	0.946
ID149748	149748	14	39.906	29.022	27.367	0	0	0	2	1	-10921639	151.857	149	91	235	3189	34.863	3.200	0.101	0.801
ID149749	149749	None	55.187	3.152	28.601	0	0	0	2	1	-10921639	108.619	101	48	211	2281	46.196	2.000	0.163	0.661
ID149754	149754	15	33.062	11.230	35.048	0	0	0	2	1	-10921639	175.048	168	125	235	3676	27.540	7.600	0.053	0.634
ID149755	149755	None	54.757	4.772	36.774	0	0	0	2	1	-10921639	141.333	149	86	230	2968	36.263	2.000	0.158	1.064
ID149752	149752	16	33.169	7.307	31.821	0	0	0	2	1	-10921639	155.524	163	91	206	3266	34.177	2.000	0.079	0.664
ID149753	149753	17	45.728	27.181	31.722	0	0	0	2	1	-10921639	173.000	173	120	230	3633	32.476	2.000	0.110	1.053
ID149758	149758	None	50.961	33.000	45.000	0	0	0	2	1	-10921639	215.952	216	170	255	4535	28.638	7.600	0.155	2.029
ID149756	149756	18	56.888	15.543	39.579	0	0	0	2	1	-10921639	147.048	144	67	221	3088	52.638	2.000	0.162	0.778
ID149757	149757	19	47.780	33.000	40.000	0	0	0	2	1	-10921639	198.000	202	139	255	4158	29.793	4.800	0.144	1.676
ID149730	149730	16	51.155	6.806	31.711	0	1	1	2	1	-10921639	160.333	153	81	240	3367	34.807	2.000	0.116	0.957
ID149731	149731	17	34.220	27.086	31.514	0	1	1	2	1	-10921639	171.524	173	101	235	3602	31.636	2.000	0.079	0.792
ID149728	149728	13	52.383	20.676	30.432	0	1	1	2	1	-10921639	198.333	206	134	255	4165	37.059	2.000	0.102	0.988
ID149729	149729	12	48.727	13.657	31.248	0	1	1	2	1	-10921639	188.333	187	125	255	3955	38.708	3.200	0.086	0.774
ID149734	149734	18	56.599	14.745	39.341	0	1	1	2	1	-10921639	157.905	158	101	226	3316	35.851	2.000	0.163	1.236
ID149735	149735	19	53.322	33.000	42.000	0	1	1	2	1	-10921639	205.286	202	153	255	4311	36.032	6.340	0.143	1.426
ID149732	149732	15	43.265	11.445	34.598	0	1	1	2	1	-10921639	199.571	202	134	250	4191	30.293	7.600	0.094	1.131
ID149733	149733	45	28.793	9.058	37.322	0	1	1	2	1	-10921639	168.000	173	120	221	3528	27.889	2.000	0.069	0.772
ID149714	149714	3	51.598	16.664	4.160	0	1	1	2	1	-10921639	136.333	134	67	221	2863	42.148	2.000	0.151	0.848
ID149715	149715	0	60.356	33.000	5.000	0	1	1	2	1	-10921639	124.952	129	67	206	2624	35.667	2.000	0.258	1.436
ID149713	149713	2	48.463	33.000	0.000	0	1	1	2	1	-10921639	107.714	101	71	202	2262	34.038	2.000	0.217	1.131
ID149718	149718	1	34.771	19.467	11.253	0	1	1	2	1	-10921639	171.143	173	125	240	3594	32.990	2.000	0.055	0.539
ID149719	149719	6	49.717	10.896	12.540	0	1	1	2	1	-10921639	136.714	120	91	211	2871	33.276	2.000	0.138	0.994
ID149716	149716	46	28.702	14.276	7.613	0	1	1	2	1	-10921639	110.143	105	57	173	2313	32.159	2.000	0.059	0.381
ID149717	149717	47	36.207	22.104	9.141	0	1	1	2	1	-10921639	151.667	149	81	206	3185	30.586	7.600	0.089	0.808
ID149722	149722	5	53.244	10.896	18.226	0	1	1	2	1	-10921639	182.524	173	110	255	3833	42.547	2.000	0.100	0.780
ID149723	149723	10	35.590	15.819	18.820	0	1	1	2	1	-10921639	191.238	197	139	235	4016	30.035	2.000	0.067	0.801
ID149720	149720	7	56.518	17.590	14.833	0	1	1	2	1	-10921639	206.000	206	149	255	4326	36.565	4.800	0.125	1.252
ID149721	149721	4	57.560	7.668	18.464	0	1	1	2	1	-10921639	167.238	173	96	235	3512	46.289	2.000	0.158	0.984
ID149726	149726	9	63.700	14.986	24.893	0	1	1	2	1	-10921639	223.571	240	158	255	4695	32.689	4.800	0.145	1.733
ID149727	149727	14	27.652	28.254	27.032	0	1	1	2	1	-10921639	155.952	158	105	202	3275	26.070	2.000	0.045	0.520
ID149724	149724	11	62.106	27.137	20.912	0	1	1	2	1	-10921639	182.000	182	110	255	3822	41.286	2.000	0.134	1.043
ID149725	149725	8	38.375	22.082	21.507	0	1	1	2	1	-10921639	192.714	197	139	255	4047	29.213	4.800	0.103	1.235
ID149806	149806	46	30.451	13.861	7.461	0	2	2	2	1	-10921639	109.381	110	67	178	2297	29.437	7.600	0.083	0.571
ID149807	149807	0	51.432	33.000	7.000	0	2	2	2	1	-10921639	101.762	96	57	173	2137	32.411	2.000	0.238	1.206
ID149804	149804	2	46.634	33.000	0.000	0	2	2	2	1	-10921639	77.714	72	40	163	1632	36.942	2.000	0.238	0.809
ID149805	149805	3	61.859	16.173	3.762	0	2	2	2	1	-10921639	133.762	129	76	255	2809	42.247	2.000	0.163	0.889
ID149810	149810	4	40.997	7.418	18.156	0	2	2	2	1	-10921639	125.048	120	57	182	2626	39.173	2.000	0.116	0.662
ID149811	149811	5	46.871	11.406	18.397	0	2	2	2	1	-10921639	176.571	178	115	235	3708	33.836	2.000	0.115	1.078
ID149808	149808	47	40.348	21.421	9.790	0	2	2	2	1	-10921639	145.095	139	110	187	3047	25.620	2.000	0.106	1.089
ID149809	149809	7	57.818	17.919	14.388	0	2	2	2	1	-10921639	168.571	158	129	250	3540	35.973	2.000	0.133	1.099
ID149814	149814	13	55.899	20.238	29.930	0	2	2	2	1	-10921639	201.095	197	153	255	4223	29.007	4.800	0.145	1.758
ID149815	149815	12	33.100	14.294	31.530	0	2	2	2	1	-10921639	170.048	158	110	230	3571	31.099	7.600	0.076	0.770
ID149812	149812	11	30.836	25.196	20.539	0	2	2	2	1	-10921639	165.619	163	120	197	3478	21.278	7.600	0.080	1.150
ID149813	149813	9	60.502	15.109	24.751	0	2	2	2	1	-10921639	203.714	206	134	255	4278	37.386	2.000	0.126	1.221
ID149818	149818	18	48.026	15.896	38.755	0	2	2	2	1	-10921639	119.762	129	38	192	2515	38.517	2.000	0.154	0.828
ID149819	149819	19	53.155	33.000	43.000	0	2	2	2	1	-10921639	181.238	173	135	255	3806	34.402	2.000	0.127	1.190
ID149816	149816	17	52.936	27.662	31.891	0	2	2	2	1	-10921639	165.190	158	96	255	3469	41.510	2.000	0.111	0.798
ID149817	149817	45	30.650	9.355	39.140	0	2	2	2	1	-10921639	121.000	120	72	173	2541	27.503	2.000	0.082	0.668
ID149698	149698	3	42.740	15.982	4.122	0	3	3	2	1	-10921639	122.143	125	76	192	2565	27.052	4.800	0.151	1.182
ID149699	149699	0	41.750	33.000	6.000	0	3	3	2	1	-10921639	107.048	115	67	158	2248	22.816	4.000	0.227	1.736
ID149697	149697	2	45.154	33.000	0.000	0	3	3	2	1	-10921639	86.524	81	49	158	1817	34.259	2.000	0.231	0.947
ID149702	149702	4	31.816	7.144	18.552	0	3	3	2	1	-10921639	115.857	115	72	182	2433	27.902	6.359	0.092	0.697
ID149703	149703	None	28.798	15.202	20.138	0	3	3	2	1	-10921639	170.571	168	125	235	3582	28.861	2.000	0.073	0.803
ID149700	149700	6	38.153	11.155	12.564	0	3	3	2	1	-10921639	122.905	120	76	173	2581	27.486	5.962	0.138	1.083
ID149701	149701	7	70.322	17.997	14.996	0	3	3	2	1	-10921639	181.143	178	129	255	3804	38.916	2.000	0.159	1.280
ID149706	149706	14	33.291	28.287	26.746	0	3	3	2	1	-10921639	162.857	163	115	206	3420	23.213	2.000	0.079	1.033
ID149707	149707	13	33.902	21.214	29.599	0	3	3	2	1	-10921639	169.762	163	120	216	3565	30.802	7.600	0.072	0.742
ID149704	149704	11	47.526	22.887	21.810	0	3	3	2	1	-10921639	170.619	163	120	235	3583	30.145	2.000	0.112	1.138
ID149705	149705	9	62.347	15.270	24.521	0	3	3	2	1	-10921639	216.143	221	149	255	4539	32.041	4.800	0.162	1.883
ID149710	149710	None	32.448	5.967	37.066	0	3	3	2	1	-10921639	128.619	129	86	182	2701	28.126	2.000	0.101	0.838
ID149711	149711	18	28.137	13.373	38.492	0	3	3	2	1	-10921639	126.381	125	81	178	2654	25.174	2.000	0.075	0.696
ID149708	149708	12	30.269	13.566	32.178	0	3	3	2	1	-10921639	169.524	173	125	230	3560	29.029	7.600	0.060	0.663
ID149709	149709	20	29.777	9.006	34.485	0	3	3	2	1	-10921639	158.095	168	110	197	3320	24.056	7.600	0.077	0.939
ID149712	149712	19	40.685	33.000	42.000	0	3	3	2	1	-10921639	186.714	187	134	240	3921	29.836	6.175	0.104	1.174
ID149794	149794	7	43.443	17.772	14.889	0	4	4	2	1	-10921639	144.714	139	105	221	3039	32.671	2.000	0.107	0.854
ID149795	149795	5	27.025	11.174	17.853	0	4	4	2	1	-10921639	126.857	120	91	173	2664	25.784	2.000	0.054	0.501
ID149792	149792	3	41.633	15.462	4.080	0	4	4	2	1	-10921639	112.476	115	67	168	2362	26.355	4.800	0.190	1.365
ID149793	149793	6	38.855	11.768	12.937	0	4	4	2	1	-10921639	109.000	105	57	182	2289	31.150	2.000	0.100	0.637
ID149798	149798	14	35.725	28.484	27.500	0	4	4	2	1	-10921639	159.619	158	129	206	3352	21.609	6.322	0.107	1.428
ID149799	149799	None	28.173	8.029	28.858	0	4	4	2	1	-10921639	114.048	115	72	187	2395	27.285	2.000	0.051	0.408
ID149796	149796	11	36.597	22.358	22.029	0	4	4	2	1	-10921639	158.286	153	105	221	3324	26.249	4.800	0.117	1.268
ID149797	149797	9	65.035	15.133	24.808	0	4	4	2	1	-10921639	203.571	202	153	255	4275	33.627	4.800	0.176	1.815
ID149802	149802	19	30.707	33.000	41.000	0	4	4	2	1	-10921639	165.238	168	108	211	3470	31.021	6.295	0.107	1.028
ID149803	149803	None	35.527	33.000	45.000	0	4	4	2	1	-10921639	180.857	168	143	230	3798	28.442	7.600	0.093	1.079
ID149800	149800	13	32.061	20.822	29.720	0	4	4	2	1	-10921639	171.619	173	120	235	3604	27.634	4.800	0.097	1.100
ID149801	149801	20	28.436	10.956	33.289	0	4	4	2	1	-10921639	154.619	149	110	206	3247	26.925	7.600	0.052	0.566
ID149791	149791	2	44.378	33.000	0.000	0	4	4	2	1	-10921639	91.762	96	31	158	1927	32.298	4.800	0.237	1.088
ID149826	149826	11	56.625	22.883	21.599	0	5	5	2	1	-10921639	172.476	158	125	255	3622	38.592	2.000	0.117	0.933
ID149827	149827	9	59.855	14.966	24.734	0	5	5	2	1	-10921639	184.857	182	120	255	3882	38.819	2.000	0.124	1.053
ID149824	149824	7	37.745	17.581	14.772	0	5	5	2	1	-10921639	139.714	139	81	216	2934	33.339	2.000	0.078	0.606
ID149825	149825	5	36.999	12.709	18.365	0	5	5	2	1	-10921639	157.476	153	115	197	3307	26.018	2.000	0.104	1.142
ID149830	149830	19	41.047	33.000	43.000	0	5	5	2	1	-10921639	186.000	168	139	255	3906	36.699	6.240	0.103	0.943
ID149831	149831	22	29.052	30.000	45.000	0	5	5	2	1	-10921639	161.190	162	105	206	3385	32.107	7.600	0.088	0.808
ID149828	149828	12	37.337	15.739	31.473	0	5	5	2	1	-10921639	168.143	173	110	240	3531	32.687	2.000	0.078	0.744
ID149829	149829	20	27.772	9.162	33.968	0	5	5	2	1	-10921639	139.143	139	105	182	2922	20.979	7.600	0.082	1.000
ID149822	149822	0	35.857	33.000	6.000	0	5	5	2	1	-10921639	88.381	91	49	139	1856	22.333	6.093	0.202	1.328
ID149823	149823	None	39.242	21.655	9.064	0	5	5	2	1	-10921639	132.667	125	101	182	2786	23.994	4.800	0.141	1.370
ID149820	149820	2	32.254	33.000	0.000	0	5	5	2	1	-10921639	73.905	76	36	120	1552	28.261	2.000	0.224	0.956
ID149821	149821	3	46.171	15.931	3.981	0	5	5	2	1	-10921639	102.524	96	48	158	2153	30.314	2.000	0.168	0.973
ID149762	149762	11	32.205	23.051	21.406	0	6	6	2	1	-10921639	157.429	153	115	211	3306	26.476	6.382	0.087	0.952
ID149763	149763	None	34.280	28.172	21.337	0	6	6	2	1	-10921639	133.714	139	91	187	2808	26.327	2.000	0.100	0.927
ID149760	149760	0	53.456	33.000	7.000	0	6	6	2	1	-10921639	119.143	110	80	158	2502	26.766	6.263	0.261	1.842
ID149761	149761	7	37.139	17.960	15.253	0	6	6	2	1	-10921639	155.952	149	125	216	3275	25.429	2.000	0.089	1.000
ID149766	149766	12	36.778	15.711	31.758	0	6	6	2	1	-10921639	164.619	168	105	230	3457	30.245	4.800	0.098	0.970
ID149767	149767	None	28.076	15.808	36.595	0	6	6	2	1	-10921639	112.619	110	62	187	2365	31.395	2.000	0.092	0.602
ID149764	149764	9	64.920	15.335	25.013	0	6	6	2	1	-10921639	181.667	192	120	255	3815	42.630	4.800	0.155	1.146
ID149765	149765	None	29.291	21.018	30.010	0	6	6	2	1	-10921639	162.095	163	125	211	3404	21.906	4.800	0.083	1.135
ID149768	149768	19	35.823	33.000	41.000	0	6	6	2	1	-10921639	160.143	163	112	221	3363	30.282	4.800	0.138	1.282
ID149769	149769	22	28.601	30.000	45.000	0	6	6	2	1	-10921639	156.571	162	86	206	3288	37.652	7.600	0.111	0.831
ID149759	149759	2	55.318	33.000	0.000	0	6	6	2	1	-10921639	84.905	85	45	182	1783	37.351	2.000	0.284	1.006
ID149842	149842	12	30.685	15.504	30.684	0	7	7	2	1	-10921639	158.762	163	101	216	3334	26.633	4.800	0.087	0.955
ID149843	149843	None	29.956	27.124	32.257	0	7	7	2	1	-10921639	133.429	129	76	182	2802	25.602	2.000	0.071	0.691
ID149840	149840	11	33.813	21.734	21.661	0	7	7	2	1	-10921639	154.667	153	120	221	3248	25.271	3.200	0.095	1.062
ID149841	149841	9	68.882	15.157	25.231	0	7	7	2	1	-10921639	183.381	173	125	255	3851	38.301	4.800	0.172	1.407
ID149844	149844	19	29.184	31.370	42.096	0	7	7	2	1	-10921639	152.571	163	91	211	3204	35.421	4.800	0.096	0.753
ID149845	149845	21	28.511	33.000	45.000	0	7	7	2	1	-10921639	181.143	182	152	211	3804	23.020	7.600	0.110	1.558
ID149838	149838	0	42.168	33.000	6.000	0	7	7	2	1	-10921639	107.476	110	76	158	2257	22.320	6.042	0.231	1.807
ID149839	149839	None	36.558	22.167	9.003	0	7	7	2	1	-10921639	123.571	125	81	168	2595	26.322	2.000	0.137	1.130
ID149837	149837	2	39.919	33.000	0.000	0	7	7	2	1	-10921639	85.571	81	58	158	1797	30.428	2.000	0.229	1.049
ID149778	149778	19	46.769	33.000	42.000	0	8	8	2	1	-10921639	170.810	178	103	226	3587	41.087	6.142	0.133	0.979
ID149779	149779	21	46.625	33.000	45.000	0	8	8	2	1	-10921639	203.143	206	162	255	4266	22.975	4.800	0.161	2.451
ID149776	149776	12	56.976	15.105	31.037	0	8	8	2	1	-10921639	174.143	168	105	240	3657	39.750	2.000	0.134	1.035
ID149777	149777	None	27.111	11.896	37.595	0	8	8	2	1	-10921639	102.571	101	57	149	2154	26.834	2.000	0.087	0.613
ID149770	149770	2	34.798	33.000	0.000	0	8	8	2	1	-10921639	66.619	57	31	168	1399	34.266	2.000	0.143	0.485
ID149771	149771	0	30.580	33.000	5.000	0	8	8	2	1	-10921639	80.905	72	53	134	1699	26.186	4.000	0.185	0.963
ID149774	149774	9	57.964	15.900	25.257	0	8	8	2	1	-10921639	182.571	178	134	255	3834	34.129	4.800	0.141	1.319
ID149775	149775	None	30.341	22.141	29.422	0	8	8	2	1	-10921639	155.619	153	129	221	3268	22.216	7.600	0.065	0.859
ID149772	149772	None	30.608	17.419	14.766	0	8	8	2	1	-10921639	141.095	144	105	216	2963	27.628	2.000	0.079	0.746
ID149773	149773	11	29.625	21.785	21.985	0	8	8	2	1	-10921639	163.810	163	125	206	3440	18.362	7.600	0.089	1.462
ID149787	149787	0	30.239	33.000	6.000	0	9	9	2	1	-10921639	76.429	72	57	134	1605	18.584	4.000	0.195	1.340
ID149790	149790	21	33.456	31.000	45.000	0	9	9	2	1	-10921639	161.667	158	105	230	3395	32.212	4.800	0.167	1.433
ID149788	149788	9	45.894	15.586	25.662	0	9	9	2	1	-10921639	172.952	168	125	250	3632	32.251	2.000	0.114	1.099
ID149789	149789	None	27.030	25.984	31.388	0	9	9	2	1	-10921639	140.381	139	105	192	2948	25.492	2.000	0.053	0.558
ID149782	149782	None	27.031	20.104	22.287	0	10	10	2	1	-10921639	141.762	134	101	206	2977	25.679	2.000	0.057	0.592
ID149783	149783	9	49.324	15.721	25.255	0	10	10	2	1	-10921639	161.333	149	125	235	3388	35.410	2.000	0.091	0.760
ID149780	149780	None	27.502	20.366	9.656	0	10	10	2	1	-10921639	122.095	115	91	149	2564	18.477	2.000	0.094	1.132
ID149781	149781	None	32.164	14.698	18.980	0	10	10	2	1	-10921639	143.143	144	105	197	3006	27.086	2.000	0.061	0.608
ID149786	149786	21	42.755	31.000	45.000	0	10	10	2	1	-10921639	156.810	162	91	206	3293	30.207	4.800	0.162	1.445
ID149784	149784	None	31.627	8.226	28.249	0	10	10	2	1	-10921639	110.476	105	72	178	2320	27.208	3.200	0.080	0.604
ID149785	149785	12	35.134	16.028	30.752	0	10	10	2	1	-10921639	152.952	153	120	197	3212	24.314	6.404	0.096	1.101
ID149834	149834	12	53.208	16.224	30.657	0	11	11	2	1	-10921639	164.667	158	110	255	3458	40.591	2.000	0.114	0.831
ID149835	149835	None	29.643	31.409	42.993	0	11	11	2	1	-10921639	137.905	144	67	197	2896	34.042	4.800	0.100	0.739
ID149832	149832	9	37.375	16.645	24.925	0	11	11	2	1	-10921639	164.000	163	120	216	3444	25.493	2.000	0.092	1.087
ID149833	149833	None	37.663	27.588	26.079	0	11	11	2	1	-10921639	124.762	115	81	206	2620	30.257	2.000	0.110	0.820
ID149836	149836	21	29.230	33.000	45.000	0	11	11	2	1	-10921639	162.333	158	125	197	3409	16.915	7.600	0.128	2.175
ID149851	149851	9	33.717	15.324	25.199	0	12	12	2	1	-10921639	154.857	158	101	216	3252	28.871	2.000	0.079	0.790
ID149852	149852	12	36.418	16.218	30.210	0	12	12	2	1	-10921639	158.333	153	115	202	3325	25.297	2.000	0.082	0.948
ID149853	149853	21	40.903	33.000	45.000	0	12	12	2	1	-10921639	145.810	139	112	192	3062	23.417	6.338	0.183	1.924
ID149859	149859	9	40.080	14.706	25.009	0	13	13	2	1	-10921639	157.571	153	120	216	3309	24.457	3.200	0.103	1.202
ID149860	149860	12	39.642	15.483	30.217	0	13	13	2	1	-10921639	148.619	144	101	230	3121	32.434	2.000	0.089	0.749
ID149861	149861	21	57.977	33.000	45.000	0	13	13	2	1	-10921639	135.095	139	90	192	2837	27.544	4.800	0.332	2.444
ID149850	149850	21	54.972	33.000	45.000	0	14	14	2	1	-10921639	134.095	134	98	230	2816	31.093	6.403	0.233	1.628
ID149848	149848	None	29.056	19.439	30.860	0	14	14	2	1	-10921639	150.476	149	120	192	3160	21.720	2.000	0.085	1.088
ID149849	149849	None	27.648	16.789	34.329	0	14	14	2	1	-10921639	120.714	120	57	173	2535	33.431	7.600	0.052	0.355
ID149846	149846	None	27.179	17.646	16.142	0	14	14	2	1	-10921639	135.524	134	101	173	2846	21.032	2.000	0.087	1.026
ID149847	149847	None	34.003	21.610	21.029	0	14	14	2	1	-10921639	148.905	153	101	206	3127	29.568	2.000	0.082	0.768
ID149866	149866	21	57.105	33.000	45.000	0	15	15	2	1	-10921639	128.905	135	85	202	2707	30.993	4.800	0.248	1.652
ID149864	149864	None	29.005	23.209	14.500	0	15	15	2	1	-10921639	117.810	110	86	173	2474	23.494	4.800	0.094	0.863
ID149865	149865	12	37.316	14.862	30.926	0	15	15	2	1	-10921639	148.190	144	110	245	3112	31.491	2.000	0.086	0.743
ID149858	149858	21	55.637	33.000	45.000	0	16	16	2	1	-10921639	104.286	91	71	197	2190	35.144	2.000	0.240	1.147
ID149856	149856	None	29.589	8.118	28.750	0	16	16	2	1	-10921639	111.714	105	81	163	2346	24.377	4.800	0.108	0.890
ID149857	149857	12	42.488	14.616	31.166	0	16	16	2	1	-10921639	145.429	134	110	206	3054	26.634	2.000	0.111	1.091
ID149854	149854	23	30.141	20.823	22.334	0	16	16	2	1	-10921639	129.429	134	86	187	2718	27.325	2.000	0.075	0.664
ID149855	149855	24	29.649	15.309	25.579	0	16	16	2	1	-10921639	137.286	134	101	197	2883	25.533	2.000	0.059	0.604
ID149874	149874	21	43.592	33.000	45.000	0	17	17	2	1	-10921639	110.667	110	71	153	2324	26.481	6.015	0.211	1.459
ID149872	149872	24	30.991	15.608	25.001	0	17	17	2	1	-10921639	151.619	139	105	192	3184	26.099	2.000	0.076	0.817
ID149873	149873	12	28.054	15.064	29.918	0	17	17	2	1	-10921639	146.000	149	110	192	3066	19.316	4.800	0.065	0.921
ID149871	149871	23	31.451	21.477	22.043	0	17	17	2	1	-10921639	139.048	129	101	187	2920	26.322	2.000	0.068	0.676
ID149875	149875	None	33.946	18.067	16.645	0	18	18	2	1	-10921639	135.095	129	105	192	2837	25.929	2.000	0.071	0.691
ID149878	149878	12	28.575	14.649	30.480	0	18	18	2	1	-10921639	137.143	134	96	182	2880	26.973	2.000	0.055	0.528
ID149879	149879	21	28.950	33.000	45.000	0	18	18	2	1	-10921639	110.857	110	76	139	2328	18.342	4.800	0.185	1.889
ID149876	149876	24	47.509	15.342	24.925	0	18	18	2	1	-10921639	160.810	158	120	216	3377	25.734	4.800	0.142	1.553
ID149877	149877	25	36.653	8.261	28.299	0	18	18	2	1	-10921639	113.810	110	67	173	2390	29.716	2.000	0.127	0.864
ID149867	149867	24	33.151	15.004	24.518	0	19	19	2	1	-10921639	135.714	134	105	182	2850	24.364	2.000	0.101	1.019
ID149870	149870	21	34.097	33.000	45.000	0	19	19	2	1	-10921639	95.619	91	71	168	2008	20.906	4.800	0.218	1.640
ID149868	149868	25	37.586	8.872	28.413	0	19	19	2	1	-10921639	117.762	115	62	192	2473	31.537	2.000	0.090	0.619
ID149869	149869	12	43.120	15.302	30.901	0	19	19	2	1	-10921639	148.857	144	81	216	3126	30.153	2.000	0.110	0.975
ID149862	149862	24	46.165	15.556	25.085	0	20	20	2	1	-10921639	143.476	134	96	192	3013	30.205	2.000	0.129	1.087
ID149863	149863	None	28.252	20.238	31.132	0	20	20	2	1	-10921639	138.095	139	110	158	2900	13.323	4.800	0.121	2.232
ID149880	149880	None	28.120	23.866	14.141	0	21	21	2	1	-10921639	103.810	105	62	149	2180	24.225	4.800	0.112	0.865
ID149881	149881	24	34.943	15.366	24.881	0	21	21	2	1	-10921639	130.762	125	86	192	2746	26.552	2.000	0.105	0.935
ID149888	149888	24	46.129	15.276	25.003	0	22	22	2	1	-10921639	148.000	149	105	216	3108	27.541	2.000	0.158	1.467
ID149889	149889	None	29.655	14.708	31.086	0	22	22	2	1	-10921639	131.762	134	101	187	2767	20.369	5.953	0.083	0.995
ID149890	149890	24	35.280	15.290	25.005	0	23	23	2	1	-10921639	132.429	129	86	182	2781	27.276	2.000	0.079	0.711
ID149891	149891	26	46.300	21.353	30.834	0	23	23	2	1	-10921639	129.571	120	86	192	2721	32.600	2.000	0.124	0.879
ID149882	149882	27	35.846	17.311	15.884	0	24	24	2	1	-10921639	123.333	125	86	173	2590	24.894	3.200	0.104	0.931
ID149883	149883	None	34.190	22.389	21.022	0	24	24	2	1	-10921639	125.810	125	91	163	2642	22.035	3.200	0.112	1.150
ID149886	149886	26	35.002	20.482	30.185	0	24	24	2	1	-10921639	137.238	134	91	197	2882	25.884	5.972	0.103	0.989
ID149887	149887	28	29.058	14.205	31.402	0	24	24	2	1	-10921639	131.429	129	86	173	2760	21.990	2.000	0.081	0.892
ID149884	149884	24	42.947	15.143	25.706	0	24	24	2	1	-10921639	145.000	134	105	216	3045	30.160	2.000	0.114	0.981
ID149885	149885	None	29.884	8.737	28.897	0	24	24	2	1	-10921639	110.857	105	67	158	2328	23.485	2.000	0.069	0.607
ID149894	149894	28	27.892	15.223	31.152	0	25	25	2	1	-10921639	128.952	125	101	178	2708	20.397	2.000	0.078	0.917
ID149895	149895	26	33.984	22.084	31.019	0	25	25	2	1	-10921639	127.810	129	81	173	2684	23.121	2.000	0.107	1.073
ID149892	149892	27	31.193	16.325	15.261	0	25	25	2	1	-10921639	139.238	139	91	182	2924	20.919	4.800	0.129	1.517
ID149893	149893	24	34.236	15.415	24.615	0	25	25	2	1	-10921639	138.810	144	105	187	2915	23.528	4.800	0.128	1.342
ID149902	149902	26	30.769	22.903	31.303	0	26	26	2	1	-10921639	119.667	120	86	149	2513	16.632	2.000	0.122	1.566
ID149900	149900	24	30.287	14.937	25.533	0	26	26	2	1	-10921639	127.810	125	91	173	2684	24.320	3.200	0.096	0.918
ID149901	149901	None	38.156	8.164	28.812	0	26	26	2	1	-10921639	104.333	105	62	187	2191	29.562	2.000	0.137	0.852
ID149898	149898	28	31.472	14.889	31.301	0	27	27	2	1	-10921639	120.000	115	76	178	2520	26.279	2.000	0.090	0.757
ID149899	149899	26	27.800	25.713	31.730	0	27	27	2	1	-10921639	114.333	115	81	153	2401	20.051	3.200	0.123	1.252
ID149896	149896	27	28.366	17.091	15.635	0	27	27	2	1	-10921639	118.810	120	86	178	2495	20.994	2.000	0.090	0.935
ID149897	149897	None	33.629	21.924	22.872	0	27	27	2	1	-10921639	122.524	120	81	173	2573	25.970	5.998	0.087	0.757
ID149910	149910	None	31.429	8.498	28.286	0	28	28	2	1	-10921639	96.095	86	52	163	2018	29.893	2.000	0.111	0.644
ID149911	149911	28	27.001	14.590	31.413	0	28	28	2	1	-10921639	118.381	120	81	158	2486	21.148	3.200	0.109	1.098
ID149908	149908	27	30.255	17.503	16.149	0	28	28	2	1	-10921639	114.667	110	81	153	2408	20.098	6.368	0.113	1.159
ID149909	149909	None	30.938	15.326	24.792	0	28	28	2	1	-10921639	119.143	115	96	182	2502	22.918	2.000	0.106	0.994
ID149903	149903	None	28.545	21.910	22.928	0	30	30	2	1	-10921639	114.190	115	81	173	2398	22.454	2.000	0.087	0.815
ID149904	149904	29	38.970	20.276	30.801	0	30	30	2	1	-10921639	136.000	134	86	178	2856	23.868	4.800	0.147	1.461
ID149905	149905	None	30.576	15.054	31.615	0	30	30	2	1	-10921639	126.286	125	96	173	2652	22.861	2.000	0.098	0.984
ID149914	149914	29	33.973	19.989	30.452	0	31	31	2	1	-10921639	130.429	120	96	178	2739	23.224	7.600	0.090	0.929
ID149912	149912	30	36.194	14.784	25.039	0	31	31	2	1	-10921639	133.762	129	105	178	2809	21.591	2.000	0.097	1.091
ID149913	149913	None	29.374	8.136	28.734	0	31	31	2	1	-10921639	108.429	101	67	153	2277	23.477	2.000	0.089	0.754
ID149906	149906	30	35.459	14.526	24.108	0	32	32	2	1	-10921639	129.333	134	81	173	2716	24.030	6.028	0.124	1.186
ID149907	149907	29	34.514	19.171	29.965	0	32	32	2	1	-10921639	127.333	125	96	178	2674	24.599	2.000	0.103	0.965
ID149915	149915	30	33.805	14.895	24.259	0	33	33	2	1	-10921639	126.190	120	86	178	2650	24.786	6.401	0.079	0.747
ID149916	149916	29	32.100	21.385	30.937	0	33	33	2	1	-10921639	128.619	120	105	168	2701	21.280	4.800	0.119	1.286
ID149917	149917	None	30.217	25.730	32.856	0	33	33	2	1	-10921639	100.048	96	48	158	2101	27.856	3.200	0.127	0.810
ID149923	149923	None	35.222	21.670	10.590	0	34	34	2	1	-10921639	103.619	101	48	149	2176	23.230	6.386	0.152	1.179
ID149924	149924	30	29.255	15.750	25.056	0	34	34	2	1	-10921639	128.190	125	81	163	2692	21.713	4.800	0.110	1.175
ID149925	149925	29	27.463	20.646	30.095	0	34	34	2	1	-10921639	126.048	120	96	168	2647	22.090	6.277	0.100	1.039
ID149918	149918	30	30.546	15.552	24.808	0	35	35	2	1	-10921639	120.048	125	81	153	2521	21.960	2.000	0.105	1.040
ID149919	149919	31	35.605	8.673	28.090	0	35	35	2	1	-10921639	108.143	101	67	173	2271	26.543	7.600	0.105	0.775
ID149922	149922	None	29.046	14.570	30.801	0	36	36	2	1	-10921639	119.857	120	86	168	2517	21.669	6.411	0.086	0.874
ID149920	149920	30	33.673	15.311	24.601	0	36	36	2	1	-10921639	131.190	129	96	182	2755	23.409	4.800	0.106	1.079
ID149921	149921	31	27.595	7.698	28.776	0	36	36	2	1	-10921639	96.095	86	72	149	2018	24.031	2.000	0.085	0.626
ID149934	149934	32	32.325	21.492	30.531	0	37	37	2	1	-10921639	127.333	129	86	178	2674	26.066	2.000	0.111	0.977
ID149932	149932	30	27.147	17.090	25.013	0	37	37	2	1	-10921639	121.333	120	76	158	2548	22.446	2.000	0.083	0.827
ID149933	149933	31	29.708	8.617	28.100	0	37	37	2	1	-10921639	99.429	96	67	149	2088	23.784	2.000	0.108	0.813
ID149930	149930	32	29.124	19.130	30.383	0	38	38	2	1	-10921639	125.762	125	76	173	2641	20.613	2.000	0.089	0.995
ID149928	149928	33	27.495	14.194	24.188	0	38	38	2	1	-10921639	120.095	115	86	163	2522	23.637	2.000	0.083	0.778
ID149929	149929	31	27.679	8.115	28.248	0	38	38	2	1	-10921639	93.905	96	57	144	1972	24.407	2.000	0.094	0.660
ID149926	149926	33	32.667	14.960	24.095	0	39	39	2	1	-10921639	121.619	120	72	182	2554	23.549	2.000	0.099	0.932
ID149927	149927	32	30.646	16.646	30.246	0	39	39	2	1	-10921639	132.238	144	76	182	2777	29.069	2.000	0.082	0.688
ID149931	149931	32	31.157	15.054	31.044	0	40	40	2	1	-10921639	114.333	115	76	153	2401	23.299	2.000	0.091	0.815
ID149942	149942	34	32.750	20.083	30.561	0	41	41	2	1	-10921639	108.524	110	52	149	2279	25.561	6.071	0.119	0.905
ID149941	149941	35	34.024	8.474	28.322	0	41	41	2	1	-10921639	92.667	91	48	139	1946	26.588	2.000	0.137	0.842
ID149935	149935	35	30.141	8.473	28.806	0	42	42	2	1	-10921639	89.476	86	52	158	1879	27.515	2.000	0.103	0.607
ID149936	149936	34	31.784	19.940	30.229	0	42	42	2	1	-10921639	128.238	125	96	182	2693	21.863	4.800	0.138	1.418
ID149937	149937	None	31.704	22.273	31.084	0	42	42	2	1	-10921639	119.143	120	72	182	2502	27.540	4.800	0.109	0.851
ID149938	149938	36	29.411	21.870	12.435	0	43	43	2	1	-10921639	107.524	96	81	134	2258	18.324	4.800	0.140	1.437
ID149939	149939	35	33.253	8.853	29.300	0	43	43	2	1	-10921639	105.571	101	67	178	2217	28.163	2.000	0.080	0.555
ID149940	149940	34	42.901	19.319	29.946	0	43	43	2	1	-10921639	121.810	115	72	178	2558	29.282	2.000	0.133	0.980
ID149950	149950	37	28.313	14.387	25.307	0	44	44	2	1	-10921639	113.429	115	76	149	2382	20.743	3.200	0.109	1.071
ID149951	149951	34	39.800	20.393	30.256	0	44	44	2	1	-10921639	119.571	125	76	178	2511	26.836	4.800	0.155	1.198
ID149949	149949	36	33.796	22.282	11.048	0	44	44	2	1	-10921639	99.952	96	67	153	2099	22.826	7.600	0.141	1.079
ID149943	149943	36	30.372	20.509	13.416	0	45	45	2	1	-10921639	110.238	110	72	144	2315	22.118	7.600	0.136	1.191
ID149944	149944	37	33.191	14.718	24.889	0	45	45	2	1	-10921639	115.095	110	76	163	2417	25.644	2.000	0.114	0.918
ID149945	149945	34	34.846	19.857	29.918	0	45	45	2	1	-10921639	115.429	110	81	158	2424	20.848	2.000	0.130	1.275
ID149946	149946	None	27.629	22.069	9.845	0	46	46	2	1	-10921639	86.048	86	57	115	1807	20.326	3.200	0.141	1.044
ID149947	149947	None	31.711	8.476	28.415	0	46	46	2	1	-10921639	94.810	91	57	153	1991	27.671	2.000	0.112	0.689
ID149948	149948	34	32.605	19.721	30.389	0	46	46	2	1	-10921639	116.429	115	81	163	2445	22.288	3.200	0.119	1.110
ID149952	149952	37	31.043	14.487	24.616	0	47	47	2	1	-10921639	118.238	115	81	173	2483	26.855	3.200	0.096	0.775
ID149953	149953	34	34.272	19.923	30.082	0	47	47	2	1	-10921639	119.000	115	81	168	2499	23.126	6.307	0.117	1.082
ID149971	149971	37	49.568	13.940	24.768	0	48	48	2	1	-10921639	131.524	120	86	182	2762	31.572	2.000	0.149	1.083
ID149972	149972	34	45.685	20.541	30.250	0	48	48	2	1	-10921639	124.762	125	72	202	2620	28.478	7.600	0.169	1.269
ID149954	149954	57	28.927	20.107	10.859	0	49	49	2	1	-10921639	102.810	105	67	129	2159	19.169	4.800	0.148	1.379
ID149955	149955	37	38.651	14.851	24.976	0	49	49	2	1	-10921639	122.476	120	86	187	2572	26.513	2.000	0.107	0.895
ID149956	149956	34	45.506	20.819	29.678	0	49	49	2	1	-10921639	136.048	134	101	187	2857	26.735	7.600	0.157	1.378
ID149957	149957	38	40.244	10.068	32.126	0	49	49	2	1	-10921639	115.429	115	72	153	2424	24.167	2.000	0.169	1.382
ID149970	149970	38	32.452	9.957	31.723	0	50	50	2	1	-10921639	106.238	105	67	153	2231	24.016	2.000	0.127	0.994
ID149968	149968	37	36.321	14.935	25.110	0	50	50	2	1	-10921639	112.476	110	72	168	2362	27.162	2.000	0.093	0.708
ID149969	149969	34	34.950	20.532	30.192	0	50	50	2	1	-10921639	116.143	110	81	168	2439	24.017	4.800	0.144	1.220
ID149967	149967	57	28.297	22.252	10.415	0	50	50	2	1	-10921639	89.238	86	57	139	1874	18.401	4.800	0.169	1.402
ID149958	149958	37	39.404	14.621	24.835	0	51	51	2	1	-10921639	117.333	115	76	182	2464	26.164	2.000	0.124	0.987
ID149959	149959	34	46.449	20.646	29.944	0	51	51	2	1	-10921639	130.476	129	86	178	2740	27.915	7.600	0.170	1.357
ID149960	149960	38	44.284	10.064	31.762	0	51	51	2	1	-10921639	105.238	101	62	197	2210	31.676	2.000	0.144	0.834
ID149962	149962	37	44.873	15.147	24.687	0	52	52	2	1	-10921639	127.571	129	86	202	2679	33.790	2.000	0.150	0.987
ID149963	149963	None	35.204	8.335	29.062	0	52	52	2	1	-10921639	112.857	105	72	187	2370	27.161	7.600	0.129	0.952
ID149961	149961	None	30.350	22.216	11.438	0	52	52	2	1	-10921639	96.333	96	48	149	2023	25.707	6.387	0.157	1.017
ID149966	149966	None	27.957	15.411	31.469	0	52	52	2	1	-10921639	121.143	120	76	158	2544	23.644	2.000	0.090	0.843
ID149964	149964	34	46.350	20.278	30.315	0	52	52	2	1	-10921639	145.286	144	91	202	3051	27.747	4.800	0.156	1.412
ID149965	149965	38	35.005	10.017	31.703	0	52	52	2	1	-10921639	113.095	110	72	163	2375	26.987	2.000	0.117	0.881
ID149974	149974	39	27.459	12.527	16.753	0	53	53	2	1	-10921639	119.095	120	76	163	2501	20.302	4.800	0.129	1.340
ID149975	149975	40	33.671	27.476	21.304	0	53	53	2	1	-10921639	86.095	86	33	153	1808	28.613	2.000	0.132	0.701
ID149973	149973	None	38.142	14.248	7.800	0	53	53	2	1	-10921639	72.286	72	28	125	1518	25.452	2.000	0.234	1.075
ID149978	149978	34	36.690	20.173	30.015	0	53	53	2	1	-10921639	132.714	129	86	178	2787	24.872	6.128	0.126	1.198
ID149979	149979	38	30.166	9.628	31.375	0	53	53	2	1	-10921639	111.714	110	72	153	2346	20.655	2.000	0.101	0.990
ID149976	149976	37	35.110	15.214	25.224	0	53	53	2	1	-10921639	125.762	120	76	173	2641	27.295	2.000	0.097	0.813
ID149977	149977	None	29.590	3.344	29.705	0	53	53	2	1	-10921639	69.048	72	33	120	1450	24.891	2.000	0.167	0.792
ID149980	149980	None	29.273	25.225	30.733	0	53	53	2	1	-10921639	106.143	105	62	163	2229	23.461	6.440	0.091	0.756
ID149990	149990	None	35.088	21.644	10.803	0	54	54	2	1	-10921639	104.000	101	62	158	2184	24.273	6.071	0.157	1.161
ID149991	149991	39	28.386	10.833	18.284	0	54	54	2	1	-10921639	108.857	110	67	163	2286	24.348	2.000	0.087	0.714
ID149989	149989	None	37.676	15.920	3.790	0	54	54	2	1	-10921639	54.667	48	19	115	1148	27.200	2.000	0.213	0.707
ID149994	149994	37	30.980	15.042	25.014	0	54	54	2	1	-10921639	129.667	125	91	178	2723	24.210	2.000	0.085	0.839
ID149995	149995	34	44.516	18.294	30.946	0	54	54	2	1	-10921639	139.810	129	91	197	2936	29.800	7.600	0.146	1.193
ID149992	149992	40	34.867	27.387	21.628	0	54	54	2	1	-10921639	102.571	105	52	163	2154	25.972	2.000	0.114	0.807
ID149993	149993	None	34.355	22.533	22.495	0	54	54	2	1	-10921639	126.000	120	91	182	2646	26.492	2.000	0.096	0.834
ID149986	149986	38	30.606	10.724	31.667	0	55	55	2	1	-10921639	112.476	110	67	168	2362	28.039	2.000	0.074	0.550
ID149987	149987	None	29.996	28.596	32.563	0	55	55	2	1	-10921639	89.048	86	48	144	1870	29.475	7.600	0.120	0.648
ID149984	149984	None	38.912	8.288	28.811	0	55	55	2	1	-10921639	112.095	101	72	187	2354	29.622	2.000	0.106	0.724
ID149985	149985	34	53.960	19.940	29.514	0	55	55	2	1	-10921639	135.048	129	76	221	2836	39.833	2.000	0.172	0.993
ID149988	149988	41	30.879	5.374	36.518	0	55	55	2	1	-10921639	65.524	62	19	120	1376	26.591	2.000	0.196	0.807
ID149982	149982	40	47.477	27.494	21.196	0	55	55	2	1	-10921639	101.667	86	62	173	2135	34.341	2.000	0.165	0.840
ID149983	149983	37	43.399	14.615	25.075	0	55	55	2	1	-10921639	125.095	120	81	178	2627	31.845	2.000	0.126	0.881
ID149981	149981	39	33.431	10.993	17.882	0	55	55	2	1	-10921639	109.048	110	62	149	2290	25.684	7.600	0.123	0.930
ID150022	150022	42	44.532	7.243	18.377	0	56	56	2	1	-10921639	83.952	86	33	149	1763	33.926	2.000	0.227	0.914
ID150023	150023	40	55.866	27.126	21.039	0	56	56	2	1	-10921639	118.381	105	72	202	2486	34.942	2.000	0.175	1.010
ID150020	150020	43	31.199	14.447	7.951	0	56	56	2	1	-10921639	70.190	67	33	149	1474	26.830	7.600	0.159	0.719
ID150021	150021	44	35.264	18.181	14.223	0	56	56	2	1	-10921639	120.476	110	62	197	2530	30.683	2.000	0.095	0.682
ID150026	150026	None	33.022	15.895	31.201	0	56	56	2	1	-10921639	126.619	129	81	173	2659	25.156	2.000	0.091	0.841
ID150027	150027	38	42.916	10.348	31.606	0	56	56	2	1	-10921639	119.952	115	67	182	2519	30.839	2.000	0.163	1.091
ID150024	150024	37	40.162	15.238	25.934	0	56	56	2	1	-10921639	138.190	134	91	197	2902	28.901	2.000	0.125	1.059
ID150025	150025	34	53.692	20.291	29.920	0	56	56	2	1	-10921639	142.476	139	91	216	2992	34.855	2.000	0.163	1.143
ID150028	150028	41	29.205	5.493	36.658	0	56	56	2	1	-10921639	65.190	62	33	129	1369	25.961	2.000	0.168	0.721
ID150018	150018	38	42.219	9.632	30.803	0	57	57	2	1	-10921639	128.286	129	86	178	2694	28.617	2.000	0.140	1.101
ID150019	150019	41	46.049	5.360	36.604	0	57	57	2	1	-10921639	81.952	81	38	158	1721	33.625	2.000	0.219	0.877
ID150016	150016	37	36.473	15.002	25.562	0	57	57	2	1	-10921639	139.667	139	101	187	2933	26.552	2.000	0.085	0.828
ID150017	150017	34	67.891	20.145	29.946	0	57	57	2	1	-10921639	165.143	163	91	230	3468	40.099	2.000	0.197	1.358
ID150010	150010	48	43.278	15.908	3.303	0	57	57	2	1	-10921639	59.286	52	24	144	1245	32.472	2.000	0.277	0.792
ID150011	150011	43	31.858	14.573	8.612	0	57	57	2	1	-10921639	95.381	91	57	149	2003	23.243	2.000	0.121	0.887
ID150014	150014	42	46.704	7.027	18.735	0	57	57	2	1	-10921639	93.714	91	43	168	1968	35.636	2.000	0.162	0.732
ID150015	150015	40	70.498	27.288	21.560	0	57	57	2	1	-10921639	135.857	125	57	255	2853	53.334	2.000	0.173	0.751
ID150012	150012	44	30.766	17.882	14.444	0	57	57	2	1	-10921639	121.190	115	72	168	2545	28.865	2.000	0.080	0.622
ID150013	150013	39	32.313	10.820	17.856	0	57	57	2	1	-10921639	112.857	110	76	182	2370	27.643	2.000	0.063	0.486
ID149998	149998	44	35.919	17.292	16.840	0	58	58	2	1	-10921639	148.714	153	105	192	3123	27.177	7.600	0.112	1.104
ID149999	149999	42	49.965	7.024	18.431	0	58	58	2	1	-10921639	107.381	110	48	192	2255	42.195	2.000	0.167	0.729
ID149996	149996	48	40.669	15.884	3.367	0	58	58	2	1	-10921639	58.810	48	19	129	1235	31.397	2.000	0.269	0.795
ID149997	149997	52	34.599	33.000	6.000	0	58	58	2	1	-10921639	69.095	62	43	101	1451	18.673	3.200	0.257	1.512
ID150002	150002	40	42.996	27.636	21.624	0	58	58	2	1	-10921639	119.048	115	72	192	2500	32.809	3.200	0.160	0.999
ID150003	150003	49	28.778	22.398	22.635	0	58	58	2	1	-10921639	139.952	144	91	173	2939	23.519	2.000	0.094	1.027
ID150000	150000	39	43.838	10.729	18.367	0	58	58	2	1	-10921639	133.143	134	72	197	2796	34.445	3.200	0.103	0.725
ID150001	150001	50	34.650	24.705	18.840	0	58	58	2	1	-10921639	121.286	125	67	197	2547	30.892	7.600	0.086	0.620
ID150006	150006	34	42.550	20.310	29.900	0	58	58	2	1	-10921639	146.333	139	91	202	3073	30.409	4.800	0.132	1.123
ID150007	150007	51	39.545	15.571	31.454	0	58	58	2	1	-10921639	143.905	139	105	197	3022	29.184	2.000	0.112	0.993
ID150004	150004	37	33.120	15.040	25.715	0	58	58	2	1	-10921639	129.095	129	96	187	2711	24.878	2.000	0.067	0.656
ID150005	150005	38	35.352	8.672	29.533	0	58	58	2	1	-10921639	139.286	139	101	182	2925	24.131	4.800	0.116	1.203
ID150008	150008	41	64.248	4.855	36.435	0	58	58	2	1	-10921639	106.714	96	33	192	2241	42.111	2.000	0.261	1.047
ID150009	150009	None	34.441	33.000	45.000	0	58	58	2	1	-10921639	73.762	72	45	139	1549	28.460	2.000	0.197	0.852
ID150146	150146	40	44.779	27.696	21.521	0	59	59	2	1	-10921639	130.524	120	72	206	2741	39.487	2.000	0.120	0.709
ID150147	150147	37	47.548	14.890	25.282	0	59	59	2	1	-10921639	146.524	134	105	221	3077	31.296	2.000	0.120	1.002
ID150144	150144	50	32.232	25.115	19.156	0	59	59	2	1	-10921639	135.143	144	57	182	2838	34.846	7.600	0.070	0.509
ID150145	150145	49	35.103	23.100	22.094	0	59	59	2	1	-10921639	146.714	153	91	192	3081	28.007	2.000	0.078	0.760
ID150150	150150	34	51.481	20.525	30.379	0	59	59	2	1	-10921639	151.333	139	110	226	3178	35.764	2.000	0.129	0.965
ID150151	150151	53	27.800	10.000	31.000	0	59	59	2	1	-10921639	136.190	139	91	182	2860	23.583	7.600	0.094	0.990
ID150148	150148	54	40.855	4.051	29.416	0	59	59	2	1	-10921639	106.095	96	62	182	2228	31.540	2.000	0.131	0.781
ID150149	150149	38	33.304	8.482	28.480	0	59	59	2	1	-10921639	126.905	125	72	182	2665	29.497	3.200	0.085	0.677
ID150154	150154	41	51.301	5.038	36.209	0	59	59	2	1	-10921639	94.333	86	52	163	1981	34.121	2.000	0.219	0.992
ID150155	150155	55	30.492	25.400	35.666	0	59	59	2	1	-10921639	90.143	86	43	168	1893	35.586	2.000	0.058	0.278
ID150152	150152	51	41.367	15.383	31.267	0	59	59	2	1	-10921639	136.333	129	81	226	2863	35.367	2.000	0.085	0.604
ID150153	150153	56	27.578	27.976	32.537	0	59	59	2	1	-10921639	115.905	105	76	182	2434	27.295	7.600	0.071	0.565
ID150156	150156	None	29.030	6.490	41.012	0	59	59	2	1	-10921639	66.810	57	38	110	1403	21.479	2.000	0.160	0.860
ID150138	150138	48	32.078	15.519	3.467	0	59	59	2	1	-10921639	46.286	33	9	110	972	30.796	2.000	0.228	0.557
ID150139	150139	52	42.837	33.000	6.000	0	59	59	2	1	-10921639	84.667	86	53	125	1778	23.959	4.800	0.280	1.545
ID150142	150142	44	43.722	18.714	15.159	0	59	59	2	1	-10921639	147.571	144	101	216	3099	33.045	7.600	0.094	0.766
ID150143	150143	42	55.716	7.239	18.458	0	59	59	2	1	-10921639	115.048	125	38	182	2416	41.141	2.000	0.211	0.973
ID150140	150140	None	27.426	14.195	8.902	0	59	59	2	1	-10921639	88.905	81	38	153	1867	29.767	2.000	0.116	0.622
ID150141	150141	None	27.254	20.865	10.245	0	59	59	2	1	-10921639	96.333	101	52	144	2023	27.925	2.000	0.112	0.693
ID150050	150050	40	35.125	27.892	21.595	0	60	60	2	1	-10921639	107.857	101	67	211	2265	34.178	7.600	0.067	0.394
ID150051	150051	37	42.679	14.980	25.270	0	60	60	2	1	-10921639	140.952	129	101	187	2960	25.781	2.000	0.129	1.246
ID150048	150048	42	54.619	7.085	18.628	0	60	60	2	1	-10921639	119.524	115	52	192	2510	37.388	2.000	0.189	1.015
ID150049	150049	50	34.350	25.121	18.604	0	60	60	2	1	-10921639	117.095	110	62	182	2459	30.033	2.000	0.072	0.521
ID150054	150054	51	45.936	14.836	32.023	0	60	60	2	1	-10921639	134.238	134	86	178	2819	26.702	4.800	0.163	1.407
ID150055	150055	56	36.430	28.542	32.479	0	60	60	2	1	-10921639	121.667	120	81	187	2555	31.696	2.000	0.102	0.712
ID150052	150052	54	34.032	4.755	29.439	0	60	60	2	1	-10921639	118.476	120	81	173	2488	24.655	2.000	0.109	0.945
ID150053	150053	53	28.696	9.170	32.055	0	60	60	2	1	-10921639	132.762	134	101	168	2788	20.572	4.800	0.112	1.302
ID150058	150058	None	30.153	33.000	45.000	0	60	60	2	1	-10921639	89.952	86	49	120	1889	23.224	3.200	0.221	1.400
ID150056	150056	55	34.562	25.087	35.358	0	60	60	2	1	-10921639	105.095	96	62	168	2207	28.305	2.000	0.094	0.639
ID150057	150057	41	81.881	5.107	36.466	0	60	60	2	1	-10921639	132.048	120	67	240	2773	53.837	2.000	0.268	1.038
ID150046	150046	44	38.930	18.794	15.131	0	60	60	2	1	-10921639	136.762	129	91	211	2872	30.728	2.000	0.094	0.764
ID150047	150047	39	28.690	9.549	18.171	0	60	60	2	1	-10921639	129.143	129	91	173	2712	26.688	2.000	0.088	0.779
ID150044	150044	48	42.764	15.757	3.237	0	60	60	2	1	-10921639	53.762	43	19	120	1129	29.744	2.000	0.317	0.870
ID150045	150045	52	33.751	32.481	6.131	0	60	60	2	1	-10921639	93.810	91	52	134	1970	23.613	4.800	0.208	1.367
ID150082	150082	54	34.069	4.916	28.895	0	61	61	2	1	-10921639	110.000	115	57	158	2310	26.266	2.000	0.105	0.794
ID150083	150083	34	34.268	20.233	30.023	0	61	61	2	1	-10921639	133.286	134	81	197	2799	27.690	2.000	0.089	0.785
ID150080	150080	None	34.899	22.801	22.157	0	61	61	2	1	-10921639	151.000	149	110	206	3171	27.844	2.000	0.061	0.623
ID150081	150081	37	43.179	15.033	25.669	0	61	61	2	1	-10921639	148.286	144	101	255	3114	32.783	2.000	0.091	0.756
ID150086	150086	53	33.977	9.538	32.946	0	61	61	2	1	-10921639	115.857	110	76	173	2433	27.760	2.000	0.103	0.778
ID150087	150087	55	30.381	24.954	34.708	0	61	61	2	1	-10921639	116.762	115	62	158	2452	29.557	3.200	0.102	0.733
ID150084	150084	51	34.517	15.096	31.703	0	61	61	2	1	-10921639	125.667	129	81	182	2639	26.850	2.000	0.092	0.790
ID150085	150085	56	58.108	28.535	32.237	0	61	61	2	1	-10921639	152.762	153	91	226	3208	41.823	2.000	0.156	0.986
ID150088	150088	41	89.382	5.103	36.588	0	61	61	2	1	-10921639	136.333	115	62	255	2863	59.833	2.000	0.257	0.932
ID150075	150075	48	45.854	15.706	3.151	0	61	61	2	1	-10921639	62.524	57	28	149	1313	32.283	2.000	0.285	0.859
ID150078	150078	42	45.704	7.064	18.747	0	61	61	2	1	-10921639	118.952	115	62	182	2498	32.660	2.000	0.144	0.920
ID150079	150079	40	58.960	27.666	21.107	0	61	61	2	1	-10921639	136.476	125	76	226	2866	45.399	2.000	0.155	0.809
ID150076	150076	44	41.556	19.187	14.648	0	61	61	2	1	-10921639	152.238	149	110	211	3197	31.297	2.000	0.111	0.971
ID150077	150077	39	35.708	10.759	18.488	0	61	61	2	1	-10921639	135.381	129	86	206	2843	30.756	2.000	0.080	0.648
ID150090	150090	48	69.573	15.573	3.099	0	62	62	2	1	-10921639	78.714	62	19	206	1653	50.516	2.000	0.333	0.779
ID150091	150091	44	65.623	18.893	14.974	0	62	62	2	1	-10921639	155.143	149	91	255	3258	41.072	2.000	0.166	1.074
ID150089	150089	59	28.930	33.000	0.000	0	62	62	2	1	-10921639	66.619	72	49	115	1399	15.409	4.800	0.265	1.813
ID150094	150094	40	55.229	27.655	21.300	0	62	62	2	1	-10921639	145.476	139	72	255	3055	48.350	7.600	0.152	0.793
ID150095	150095	None	33.094	3.420	24.593	0	62	62	2	1	-10921639	82.429	76	38	153	1731	32.337	2.000	0.120	0.546
ID150092	150092	42	57.258	7.226	18.812	0	62	62	2	1	-10921639	118.429	120	38	192	2487	40.713	2.000	0.181	0.891
ID150093	150093	50	31.875	24.419	18.892	0	62	62	2	1	-10921639	142.286	139	81	187	2988	30.394	4.800	0.106	0.896
ID150098	150098	51	30.827	15.218	31.430	0	62	62	2	1	-10921639	131.524	125	96	197	2762	26.172	3.200	0.078	0.725
ID150099	150099	34	27.670	20.625	30.736	0	62	62	2	1	-10921639	136.857	139	91	178	2874	23.671	3.200	0.092	0.970
ID150096	150096	37	31.404	15.398	25.613	0	62	62	2	1	-10921639	130.238	125	96	182	2735	24.811	2.000	0.097	0.924
ID150097	150097	58	27.455	25.590	26.180	0	62	62	2	1	-10921639	145.286	134	110	197	3051	23.770	2.000	0.057	0.658
ID150102	150102	55	34.719	25.316	34.789	0	62	62	2	1	-10921639	102.952	96	48	178	2162	39.040	2.000	0.086	0.420
ID150103	150103	41	75.249	5.049	36.076	0	62	62	2	1	-10921639	135.429	125	91	250	2844	43.716	2.000	0.231	1.162
ID150100	150100	53	35.854	10.179	32.022	0	62	62	2	1	-10921639	127.476	129	76	173	2677	23.794	2.000	0.120	1.151
ID150101	150101	56	39.442	28.375	31.967	0	62	62	2	1	-10921639	132.857	139	81	192	2790	29.511	2.000	0.110	0.892
ID150059	150059	59	37.768	33.000	0.000	0	63	63	2	1	-10921639	57.381	53	31	125	1205	24.887	2.000	0.264	0.964
ID150062	150062	39	38.653	10.918	18.007	0	63	63	2	1	-10921639	122.381	120	81	226	2570	33.217	2.000	0.075	0.516
ID150063	150063	42	64.097	6.932	18.861	0	63	63	2	1	-10921639	120.429	115	57	230	2529	43.030	2.000	0.189	0.889
ID150060	150060	48	76.296	15.531	3.320	0	63	63	2	1	-10921639	80.810	72	19	206	1697	57.253	2.000	0.414	0.826
ID150061	150061	44	72.283	19.065	14.217	0	63	63	2	1	-10921639	183.762	182	91	255	3859	44.152	2.000	0.180	1.268
ID150066	150066	None	40.761	22.818	21.634	0	63	63	2	1	-10921639	158.286	153	96	250	3324	37.116	2.000	0.057	0.461
ID150067	150067	37	37.731	14.946	24.972	0	63	63	2	1	-10921639	146.190	144	101	202	3070	25.487	2.000	0.105	1.086
ID150064	150064	50	47.205	24.406	18.876	0	63	63	2	1	-10921639	168.524	163	110	245	3539	34.638	2.000	0.106	0.936
ID150065	150065	40	35.222	27.650	21.190	0	63	63	2	1	-10921639	137.857	134	81	197	2895	33.888	7.600	0.095	0.708
ID150070	150070	34	33.914	19.597	29.215	0	63	63	2	1	-10921639	157.048	158	120	197	3298	20.575	4.800	0.118	1.606
ID150071	150071	56	33.207	27.493	32.329	0	63	63	2	1	-10921639	133.571	129	86	178	2805	23.084	6.009	0.102	1.067
ID150068	150068	58	33.561	25.157	26.329	0	63	63	2	1	-10921639	140.810	134	91	197	2957	27.647	3.200	0.064	0.614
ID150069	150069	54	28.088	5.693	28.834	0	63	63	2	1	-10921639	118.000	120	62	153	2478	23.156	6.003	0.105	0.964
ID150074	150074	None	43.666	33.000	45.000	0	63	63	2	1	-10921639	139.667	129	117	192	2933	23.033	6.326	0.207	2.079
ID150072	150072	55	27.568	25.326	34.625	0	63	63	2	1	-10921639	104.143	105	52	158	2187	28.878	2.000	0.080	0.532
ID150073	150073	41	84.702	5.255	36.574	0	63	63	2	1	-10921639	170.048	158	91	255	3571	50.224	2.000	0.262	1.406
ID150114	150114	54	27.769	4.739	29.559	0	64	64	2	1	-10921639	103.714	105	57	163	2178	29.136	2.000	0.064	0.427
ID150115	150115	34	31.621	21.160	29.976	0	64	64	2	1	-10921639	142.714	139	91	192	2997	21.950	4.800	0.098	1.157
ID150112	150112	None	28.445	3.964	24.341	0	64	64	2	1	-10921639	80.857	76	48	125	1698	23.064	2.000	0.132	0.819
ID150113	150113	58	30.603	24.839	25.723	0	64	64	2	1	-10921639	144.095	144	110	197	3026	24.358	2.000	0.069	0.765
ID150118	150118	41	80.730	5.463	36.842	0	64	64	2	1	-10921639	166.524	158	81	255	3497	50.623	2.000	0.247	1.301
ID150119	150119	None	29.331	23.000	45.000	0	64	64	2	1	-10921639	75.714	72	43	110	1590	19.678	4.800	0.210	1.334
ID150116	150116	51	47.137	14.983	30.895	0	64	64	2	1	-10921639	147.571	153	91	221	3099	33.794	2.000	0.119	0.927
ID150117	150117	56	32.737	27.597	31.877	0	64	64	2	1	-10921639	116.524	120	57	178	2447	33.016	7.600	0.080	0.521
ID150106	150106	60	31.583	17.461	9.226	0	64	64	2	1	-10921639	93.238	86	48	163	1958	33.165	2.000	0.091	0.471
ID150107	150107	None	30.538	12.723	11.501	0	64	64	2	1	-10921639	98.619	91	57	173	2071	29.137	2.000	0.071	0.447
ID150104	150104	59	40.216	33.000	0.000	0	64	64	2	1	-10921639	57.857	57	13	125	1215	31.585	2.000	0.265	0.769
ID150105	150105	48	53.861	15.478	3.494	0	64	64	2	1	-10921639	67.762	52	19	153	1423	42.713	2.000	0.334	0.794
ID150110	150110	42	50.867	7.387	18.977	0	64	64	2	1	-10921639	109.905	96	43	187	2308	40.750	2.000	0.182	0.830
ID150111	150111	40	56.825	27.776	21.407	0	64	64	2	1	-10921639	136.714	129	72	221	2871	46.136	2.000	0.144	0.747
ID150108	150108	44	84.301	18.959	14.821	0	64	64	2	1	-10921639	174.095	163	110	255	3656	50.443	2.000	0.201	1.153
ID150109	150109	39	28.478	10.795	17.943	0	64	64	2	1	-10921639	122.524	120	86	173	2573	25.592	3.200	0.073	0.653
ID150030	150030	48	53.003	15.476	3.336	0	65	65	2	1	-10921639	67.238	62	14	139	1412	40.562	2.000	0.342	0.844
ID150031	150031	60	27.451	16.786	8.664	0	65	65	2	1	-10921639	104.238	101	48	153	2189	26.266	7.600	0.091	0.664
ID150029	150029	59	38.011	33.000	0.000	0	65	65	2	1	-10921639	52.381	43	26	144	1100	31.176	2.000	0.236	0.642
ID150034	150034	42	42.458	7.007	19.129	0	65	65	2	1	-10921639	104.667	110	52	163	2198	32.338	2.000	0.137	0.780
ID150035	150035	40	66.831	27.714	21.146	0	65	65	2	1	-10921639	143.905	139	67	255	3022	51.671	2.000	0.163	0.779
ID150032	150032	44	69.302	19.097	14.799	0	65	65	2	1	-10921639	181.857	168	120	255	3819	44.168	2.000	0.141	1.015
ID150033	150033	39	39.587	11.076	17.983	0	65	65	2	1	-10921639	133.286	120	105	221	2799	28.629	2.000	0.097	0.824
ID150038	150038	54	27.663	4.427	28.919	0	65	65	2	1	-10921639	102.571	110	48	153	2154	29.425	2.000	0.102	0.645
ID150039	150039	51	33.618	15.655	31.722	0	65	65	2	1	-10921639	127.143	134	81	173	2670	29.386	2.000	0.122	0.938
ID150036	150036	37	47.824	14.781	25.115	0	65	65	2	1	-10921639	154.286	153	105	216	3240	31.216	2.000	0.132	1.151
ID150037	150037	58	38.226	24.908	26.138	0	65	65	2	1	-10921639	146.714	144	96	211	3081	30.130	2.000	0.091	0.809
ID150042	150042	41	71.186	5.490	36.845	0	65	65	2	1	-10921639	151.381	144	91	255	3179	43.871	2.000	0.225	1.266
ID150043	150043	118	42.008	33.000	42.000	0	65	65	2	1	-10921639	126.571	120	90	182	2658	24.459	2.000	0.196	1.696
ID150040	150040	56	49.095	26.661	32.041	0	65	65	2	1	-10921639	133.667	134	81	192	2807	32.836	4.800	0.170	1.183
ID150041	150041	119	31.515	9.878	32.628	0	65	65	2	1	-10921639	115.667	125	43	163	2429	34.907	2.000	0.102	0.614
ID150122	150122	60	28.904	17.027	9.206	0	66	66	2	1	-10921639	106.381	105	52	187	2234	32.463	2.000	0.084	0.508
ID150123	150123	61	54.385	19.821	12.057	0	66	66	2	1	-10921639	152.143	144	72	250	3195	47.635	2.000	0.122	0.695
ID150120	150120	59	51.076	33.000	0.000	0	66	66	2	1	-10921639	58.000	52	22	182	1218	39.343	2.000	0.282	0.649
ID150121	150121	48	63.500	15.643	3.183	0	66	66	2	1	-10921639	72.857	57	24	178	1530	45.265	2.000	0.348	0.831
ID150126	150126	63	41.830	0.000	19.000	0	66	66	2	1	-10921639	54.333	43	22	139	1141	32.018	2.000	0.232	0.638
ID150127	150127	42	42.804	7.841	18.861	0	66	66	2	1	-10921639	118.905	120	72	202	2497	31.389	2.000	0.123	0.830
ID150124	150124	44	65.176	19.210	15.063	0	66	66	2	1	-10921639	174.857	168	115	255	3672	43.329	2.000	0.135	0.962
ID150125	150125	62	33.602	24.631	18.327	0	66	66	2	1	-10921639	138.429	139	86	197	2907	35.892	7.600	0.080	0.574
ID150130	150130	37	36.100	15.394	25.064	0	66	66	2	1	-10921639	134.667	129	101	182	2828	26.766	2.000	0.090	0.830
ID150131	150131	58	27.149	24.079	26.321	0	66	66	2	1	-10921639	145.571	144	105	206	3057	23.432	2.000	0.051	0.600
ID150128	150128	40	58.975	27.559	21.464	0	66	66	2	1	-10921639	158.286	153	86	250	3324	48.198	2.000	0.153	0.872
ID150129	150129	None	35.811	5.295	25.310	0	66	66	2	1	-10921639	91.762	96	33	158	1927	35.381	2.000	0.115	0.537
ID150134	150134	51	46.151	15.699	31.876	0	66	66	2	1	-10921639	138.095	134	67	192	2900	36.550	2.000	0.133	0.887
ID150135	150135	56	46.913	26.825	31.781	0	66	66	2	1	-10921639	126.429	125	62	202	2655	37.412	2.000	0.133	0.796
ID150132	150132	34	30.311	19.496	29.720	0	66	66	2	1	-10921639	136.286	139	86	197	2862	26.198	7.600	0.053	0.519
ID150133	150133	119	36.197	10.980	32.048	0	66	66	2	1	-10921639	121.333	115	72	197	2548	32.440	2.000	0.052	0.367
ID150136	150136	41	74.374	5.464	37.046	0	66	66	2	1	-10921639	147.429	129	81	255	3096	47.795	2.000	0.217	1.098
ID150137	150137	118	35.109	33.000	43.000	0	66	66	2	1	-10921639	121.286	120	85	153	2547	19.845	4.800	0.147	1.563
ID150211	150211	59	51.158	33.000	0.000	0	67	67	2	1	-10921639	65.000	52	18	173	1365	41.083	2.000	0.317	0.761
ID150214	150214	44	51.885	18.603	14.911	0	67	67	2	1	-10921639	161.143	149	110	255	3384	37.679	2.000	0.110	0.848
ID150215	150215	39	33.496	11.210	18.146	0	67	67	2	1	-10921639	126.381	125	86	192	2654	25.769	7.600	0.094	0.840
ID150212	150212	48	64.527	15.590	3.021	0	67	67	2	1	-10921639	80.952	72	28	187	1700	45.906	2.000	0.314	0.843
ID150213	150213	61	41.483	18.954	11.354	0	67	67	2	1	-10921639	141.095	144	76	192	2963	36.282	4.800	0.120	0.836
ID150218	150218	62	42.786	24.403	19.125	0	67	67	2	1	-10921639	144.619	144	96	226	3037	35.500	7.600	0.101	0.746
ID150219	150219	40	42.862	27.751	21.802	0	67	67	2	1	-10921639	138.714	129	76	206	2913	38.981	2.000	0.125	0.792
ID150216	150216	63	70.552	0.000	19.000	0	67	67	2	1	-10921639	88.143	72	31	211	1851	48.412	2.000	0.344	0.932
ID150217	150217	42	28.861	7.499	19.003	0	67	67	2	1	-10921639	101.190	110	43	153	2125	30.546	2.000	0.099	0.598
ID150222	150222	34	41.474	19.907	29.620	0	67	67	2	1	-10921639	144.667	144	91	197	3038	28.196	2.000	0.116	1.068
ID150223	150223	119	46.073	12.354	31.906	0	67	67	2	1	-10921639	141.476	139	57	245	2971	40.372	2.000	0.093	0.597
ID150220	150220	37	32.594	15.015	25.131	0	67	67	2	1	-10921639	122.524	110	91	173	2573	25.711	2.000	0.072	0.643
ID150221	150221	58	28.390	24.398	26.139	0	67	67	2	1	-10921639	147.286	144	110	197	3093	23.658	2.000	0.068	0.791
ID150226	150226	41	70.723	5.518	36.852	0	67	67	2	1	-10921639	141.524	134	86	255	2972	48.592	2.000	0.187	0.917
ID150227	150227	118	40.496	33.000	45.000	0	67	67	2	1	-10921639	93.476	90	63	173	1963	28.597	2.000	0.170	0.949
ID150224	150224	51	51.916	14.972	31.681	0	67	67	2	1	-10921639	148.190	149	62	226	3112	40.680	2.000	0.152	0.962
ID150225	150225	56	34.451	27.161	31.627	0	67	67	2	1	-10921639	123.429	129	72	173	2592	26.761	3.200	0.118	0.974
ID150158	150158	48	67.375	15.754	3.242	0	68	68	2	1	-10921639	87.952	76	33	192	1847	46.394	2.000	0.321	0.922
ID150159	150159	61	58.484	19.282	12.056	0	68	68	2	1	-10921639	158.000	168	91	240	3318	37.324	4.800	0.174	1.253
ID150157	150157	59	68.549	33.000	0.000	0	68	68	2	1	-10921639	85.429	80	49	197	1794	39.371	2.000	0.392	1.223
ID150162	150162	None	27.386	17.164	18.818	0	68	68	2	1	-10921639	123.762	120	86	168	2599	24.062	2.000	0.058	0.568
ID150163	150163	62	29.044	24.525	19.096	0	68	68	2	1	-10921639	137.000	144	76	202	2877	33.389	7.600	0.060	0.462
ID150160	150160	39	38.650	10.683	18.476	0	68	68	2	1	-10921639	125.238	129	81	173	2630	26.501	2.000	0.123	1.033
ID150161	150161	63	49.730	0.000	19.000	0	68	68	2	1	-10921639	69.619	57	38	192	1462	37.344	2.000	0.289	0.836
ID150166	150166	58	60.714	23.727	26.034	0	68	68	2	1	-10921639	172.524	178	120	255	3623	41.225	2.000	0.129	0.959
ID150167	150167	51	44.753	14.977	31.417	0	68	68	2	1	-10921639	145.190	139	105	197	3049	26.827	6.352	0.133	1.268
ID150164	150164	40	48.626	27.635	21.763	0	68	68	2	1	-10921639	140.952	139	67	226	2960	42.590	2.000	0.110	0.654
ID150165	150165	37	27.597	14.428	24.978	0	68	68	2	1	-10921639	127.476	120	101	182	2677	21.784	4.800	0.095	1.015
ID150168	150168	56	30.170	26.641	31.598	0	68	68	2	1	-10921639	113.429	110	43	173	2382	32.908	4.800	0.117	0.725
ID150169	150169	41	85.798	5.589	36.774	0	68	68	2	1	-10921639	147.476	153	57	250	3097	56.915	2.000	0.233	0.980
ID150194	150194	41	85.126	5.155	37.036	0	69	69	2	1	-10921639	152.143	153	81	255	3195	46.578	2.000	0.265	1.368
ID150192	150192	51	48.458	15.141	31.345	0	69	69	2	1	-10921639	143.429	134	96	202	3012	31.223	2.000	0.141	1.133
ID150193	150193	56	35.317	27.083	32.038	0	69	69	2	1	-10921639	105.810	105	62	182	2222	27.683	2.000	0.109	0.752
ID150186	150186	44	70.198	17.967	15.704	0	69	69	2	1	-10921639	187.571	187	115	255	3939	38.396	2.000	0.178	1.478
ID150187	150187	39	42.133	11.110	18.141	0	69	69	2	1	-10921639	117.476	110	72	187	2467	32.542	2.000	0.106	0.690
ID150184	150184	48	69.659	15.872	2.930	0	69	69	2	1	-10921639	101.476	91	57	216	2131	42.218	2.000	0.279	1.048
ID150185	150185	61	66.219	19.390	12.246	0	69	69	2	1	-10921639	165.095	168	86	240	3467	48.598	2.000	0.167	0.970
ID150190	150190	37	36.331	14.641	25.874	0	69	69	2	1	-10921639	140.476	134	91	197	2950	24.429	2.000	0.109	1.134
ID150191	150191	58	63.787	24.037	26.263	0	69	69	2	1	-10921639	165.333	158	101	255	3472	40.487	2.000	0.144	1.026
ID150188	150188	62	51.442	24.690	18.891	0	69	69	2	1	-10921639	149.381	153	67	255	3137	45.280	7.600	0.090	0.543
ID150189	150189	40	65.468	27.658	21.749	0	69	69	2	1	-10921639	161.333	158	86	255	3388	47.084	2.000	0.182	1.057
ID150178	150178	37	33.217	14.657	25.106	0	70	70	2	1	-10921639	131.571	125	86	202	2763	28.892	2.000	0.060	0.516
ID150179	150179	58	28.929	24.798	26.734	0	70	70	2	1	-10921639	151.667	149	110	197	3185	22.754	2.000	0.066	0.821
ID150176	150176	62	52.084	24.535	18.595	0	70	70	2	1	-10921639	169.667	173	86	255	3563	47.098	7.600	0.089	0.591
ID150177	150177	40	51.523	27.508	21.519	0	70	70	2	1	-10921639	159.190	144	105	255	3343	43.686	3.200	0.137	0.876
ID150182	150182	56	62.743	26.936	31.893	0	70	70	2	1	-10921639	142.524	144	62	206	2993	43.723	2.000	0.207	1.117
ID150183	150183	41	86.999	5.170	37.067	0	70	70	2	1	-10921639	156.048	144	76	255	3277	51.321	2.000	0.241	1.181
ID150180	150180	51	48.881	15.335	31.201	0	70	70	2	1	-10921639	161.286	158	101	211	3387	28.845	4.800	0.147	1.432
ID150181	150181	64	36.981	8.032	32.014	0	70	70	2	1	-10921639	143.429	144	101	211	3012	26.953	6.222	0.102	0.984
ID150170	150170	59	53.071	33.000	0.000	0	70	70	2	1	-10921639	67.810	63	26	153	1424	32.634	2.000	0.402	1.191
ID150171	150171	48	51.513	15.716	3.456	0	70	70	2	1	-10921639	104.429	96	62	178	2193	33.027	2.000	0.226	1.165
ID150174	150174	44	59.316	18.185	15.161	0	70	70	2	1	-10921639	197.238	197	120	255	4142	44.352	2.000	0.134	1.052
ID150175	150175	39	46.472	11.002	18.381	0	70	70	2	1	-10921639	134.762	129	91	206	2830	30.698	2.000	0.136	1.052
ID150172	150172	65	30.179	13.077	11.576	0	70	70	2	1	-10921639	119.429	120	76	192	2508	27.573	2.000	0.077	0.619
ID150173	150173	61	64.832	19.104	12.212	0	70	70	2	1	-10921639	184.286	182	105	255	3870	41.839	2.000	0.177	1.324
ID150210	150210	41	88.698	5.369	36.534	0	71	71	2	1	-10921639	162.000	168	76	255	3402	56.644	4.800	0.280	1.251
ID150208	150208	51	68.034	15.380	31.441	0	71	71	2	1	-10921639	160.571	153	101	240	3372	40.364	2.000	0.201	1.330
ID150209	150209	56	69.918	27.614	32.258	0	71	71	2	1	-10921639	131.476	134	52	235	2761	55.902	2.000	0.201	0.787
ID150195	150195	59	32.886	33.000	0.000	0	71	71	2	1	-10921639	69.000	71	40	125	1449	19.509	4.800	0.286	1.575
ID150198	150198	65	30.613	13.432	11.981	0	71	71	2	1	-10921639	122.190	110	86	187	2566	29.378	3.200	0.102	0.770
ID150199	150199	61	73.972	19.050	11.745	0	71	71	2	1	-10921639	188.810	197	101	255	3965	48.778	2.000	0.189	1.228
ID150196	150196	48	47.604	15.850	3.245	0	71	71	2	1	-10921639	102.095	101	52	178	2144	31.369	2.000	0.185	1.016
ID150197	150197	None	29.008	8.002	5.178	0	71	71	2	1	-10921639	67.286	62	38	105	1413	19.301	2.000	0.187	1.097
ID150202	150202	62	56.175	24.614	18.546	0	71	71	2	1	-10921639	165.810	153	105	255	3482	41.709	7.600	0.118	0.840
ID150203	150203	None	35.830	22.164	21.903	0	71	71	2	1	-10921639	159.619	149	110	245	3352	38.048	2.000	0.033	0.266
ID150200	150200	44	55.285	18.672	15.598	0	71	71	2	1	-10921639	175.238	163	115	255	3680	42.548	2.000	0.119	0.874
ID150201	150201	39	42.510	11.048	18.026	0	71	71	2	1	-10921639	124.571	125	76	197	2616	27.562	2.000	0.131	1.048
ID150206	150206	58	36.935	23.847	26.352	0	71	71	2	1	-10921639	161.524	163	110	230	3392	31.163	2.000	0.065	0.629
ID150207	150207	64	37.274	7.941	29.756	0	71	71	2	1	-10921639	144.619	144	91	202	3037	29.078	6.314	0.104	0.940
ID150204	150204	40	53.299	27.189	21.891	0	71	71	2	1	-10921639	166.238	158	120	250	3491	35.206	2.000	0.104	0.890
ID150205	150205	37	31.572	14.477	24.956	0	71	71	2	1	-10921639	133.286	134	91	192	2799	28.496	2.000	0.093	0.797
ID150274	150274	62	56.056	24.272	18.781	0	72	72	2	1	-10921639	168.619	163	115	255	3541	40.806	7.600	0.100	0.753
ID150275	150275	40	46.585	27.113	21.676	0	72	72	2	1	-10921639	157.571	153	101	250	3309	37.005	2.000	0.090	0.702
ID150272	150272	44	57.825	18.530	14.961	0	72	72	2	1	-10921639	192.952	187	125	255	4052	47.144	6.374	0.132	0.955
ID150273	150273	39	43.907	11.371	18.054	0	72	72	2	1	-10921639	129.905	125	76	197	2728	32.210	2.000	0.124	0.888
ID150278	150278	None	27.245	20.192	30.166	0	72	72	2	1	-10921639	144.714	139	120	192	3039	18.655	2.000	0.071	1.027
ID150279	150279	51	64.116	15.395	31.284	0	72	72	2	1	-10921639	167.238	158	115	245	3512	36.392	2.000	0.185	1.432
ID150276	150276	37	38.115	14.464	25.471	0	72	72	2	1	-10921639	126.333	129	62	202	2653	36.504	2.000	0.095	0.599
ID150277	150277	64	42.472	7.684	28.880	0	72	72	2	1	-10921639	149.381	149	101	216	3137	30.693	7.600	0.128	1.104
ID150280	150280	56	75.108	27.162	32.127	0	72	72	2	1	-10921639	160.190	158	86	255	3364	49.217	2.000	0.202	1.093
ID150281	150281	41	94.422	5.464	36.874	0	72	72	2	1	-10921639	181.333	178	96	255	3808	53.704	2.000	0.272	1.442
ID150270	150270	66	56.467	5.420	9.726	0	72	72	2	1	-10921639	80.286	72	33	197	1686	42.846	2.000	0.279	0.818
ID150271	150271	61	75.664	18.999	11.879	0	72	72	2	1	-10921639	201.667	211	110	255	4235	43.926	4.800	0.193	1.488
ID150269	150269	48	54.523	16.003	3.027	0	72	72	2	1	-10921639	107.857	101	72	192	2265	34.003	2.000	0.200	1.058
ID150242	150242	67	27.686	33.000	45.000	0	73	73	2	1	-10921639	102.190	98	67	125	2146	17.337	4.800	0.212	2.061
ID150240	150240	56	57.028	27.651	32.446	0	73	73	2	1	-10921639	129.143	120	57	240	2712	49.234	2.000	0.153	0.697
ID150241	150241	41	89.327	5.214	36.868	0	73	73	2	1	-10921639	166.190	163	91	255	3490	49.733	2.000	0.253	1.351
ID150230	150230	66	29.121	6.157	9.788	0	73	73	2	1	-10921639	65.667	62	33	115	1379	21.432	2.000	0.168	0.884
ID150231	150231	61	63.844	19.238	11.866	0	73	73	2	1	-10921639	201.286	216	120	255	4227	39.860	4.800	0.163	1.415
ID150228	150228	None	33.927	33.000	0.000	0	73	73	2	1	-10921639	69.429	71	26	110	1458	27.458	3.200	0.227	0.934
ID150229	150229	48	53.029	15.702	3.203	0	73	73	2	1	-10921639	109.714	105	67	182	2304	32.493	2.000	0.238	1.297
ID150234	150234	62	56.116	24.435	18.718	0	73	73	2	1	-10921639	167.238	158	91	255	3512	45.577	7.600	0.094	0.630
ID150235	150235	40	35.375	26.301	21.984	0	73	73	2	1	-10921639	164.429	158	120	226	3453	26.311	2.000	0.068	0.799
ID150232	150232	44	49.640	18.550	15.075	0	73	73	2	1	-10921639	185.810	173	125	255	3902	42.806	6.340	0.094	0.745
ID150233	150233	39	29.989	11.210	17.991	0	73	73	2	1	-10921639	117.762	120	76	163	2473	22.543	3.200	0.113	1.057
ID150238	150238	64	49.698	8.318	30.086	0	73	73	2	1	-10921639	158.571	153	86	226	3330	36.503	2.000	0.129	0.990
ID150239	150239	51	55.970	15.080	31.481	0	73	73	2	1	-10921639	160.286	158	91	226	3366	37.322	3.200	0.149	1.113
ID150236	150236	37	27.264	14.378	25.645	0	73	73	2	1	-10921639	127.381	125	86	173	2675	24.798	3.200	0.068	0.656
ID150237	150237	58	42.219	23.450	26.936	0	73	73	2	1	-10921639	160.571	163	96	240	3372	34.468	2.000	0.105	0.889
ID150255	150255	48	61.889	16.043	3.567	0	74	74	2	1	-10921639	126.238	115	67	211	2651	39.121	2.000	0.196	1.058
ID150258	150258	39	46.880	11.107	18.370	0	74	74	2	1	-10921639	131.381	115	81	226	2759	35.892	7.600	0.121	0.790
ID150259	150259	62	50.021	24.413	18.481	0	74	74	2	1	-10921639	170.571	158	96	255	3582	47.406	2.000	0.085	0.564
ID150256	150256	61	66.779	18.491	11.479	0	74	74	2	1	-10921639	205.143	221	115	255	4308	46.930	4.800	0.169	1.265
ID150257	150257	44	46.565	18.623	15.591	0	74	74	2	1	-10921639	177.476	163	125	255	3727	41.332	2.000	0.086	0.682
ID150262	150262	37	37.873	14.871	24.685	0	74	74	2	1	-10921639	137.429	134	81	202	2886	31.807	2.000	0.088	0.700
ID150263	150263	58	40.966	23.759	27.090	0	74	74	2	1	-10921639	162.619	163	105	226	3415	30.007	2.000	0.079	0.789
ID150260	150260	40	46.694	26.814	21.376	0	74	74	2	1	-10921639	169.476	168	86	255	3559	50.073	7.600	0.092	0.570
ID150261	150261	None	27.329	23.126	21.843	0	74	74	2	1	-10921639	178.524	178	125	255	3749	35.067	2.000	0.033	0.324
ID150266	150266	56	38.953	27.538	32.162	0	74	74	2	1	-10921639	121.714	120	62	202	2556	38.730	2.000	0.102	0.584
ID150267	150267	41	91.288	5.167	36.663	0	74	74	2	1	-10921639	175.429	173	101	255	3684	50.631	2.000	0.268	1.467
ID150264	150264	64	57.685	7.838	29.983	0	74	74	2	1	-10921639	174.143	168	105	255	3657	36.797	6.262	0.150	1.235
ID150265	150265	51	53.159	14.645	31.229	0	74	74	2	1	-10921639	160.429	149	101	221	3369	33.345	3.200	0.149	1.245
ID150268	150268	67	28.262	33.000	44.000	0	74	74	2	1	-10921639	100.571	101	71	139	2112	19.618	6.106	0.170	1.487
ID150243	150243	48	53.965	15.900	3.623	0	75	75	2	1	-10921639	103.476	91	62	187	2173	35.761	2.000	0.209	0.998
ID150246	150246	62	69.267	24.150	18.850	0	75	75	2	1	-10921639	172.857	168	101	255	3630	49.226	2.000	0.128	0.795
ID150247	150247	40	31.551	26.783	21.240	0	75	75	2	1	-10921639	156.952	163	101	221	3296	36.903	7.600	0.072	0.574
ID150244	150244	61	75.610	19.841	11.786	0	75	75	2	1	-10921639	187.000	192	105	255	3927	53.354	2.000	0.174	1.037
ID150245	150245	39	38.844	10.810	18.402	0	75	75	2	1	-10921639	118.143	110	76	192	2481	31.776	2.000	0.104	0.702
ID150250	150250	58	64.318	23.603	26.794	0	75	75	2	1	-10921639	168.762	158	81	255	3544	49.879	2.000	0.126	0.756
ID150251	150251	64	49.619	7.817	28.502	0	75	75	2	1	-10921639	149.381	139	86	221	3137	40.303	2.000	0.157	1.007
ID150248	150248	108	41.888	0.000	22.000	0	75	75	2	1	-10921639	75.143	67	38	125	1578	28.256	7.600	0.282	1.169
ID150249	150249	37	29.290	15.025	24.936	0	75	75	2	1	-10921639	128.952	129	96	168	2708	20.260	2.000	0.089	1.036
ID150254	150254	41	67.384	5.159	36.533	0	75	75	2	1	-10921639	142.333	125	81	230	2989	45.674	2.000	0.208	1.075
ID150252	150252	51	64.333	14.630	31.575	0	75	75	2	1	-10921639	163.286	153	81	245	3429	48.993	2.000	0.171	0.972
ID150253	150253	56	69.582	27.940	32.298	0	75	75	2	1	-10921639	130.762	120	67	240	2746	49.735	2.000	0.182	0.810
ID150282	150282	48	58.382	15.763	3.792	0	76	76	2	1	-10921639	110.429	101	52	192	2319	39.437	2.000	0.248	1.112
ID150283	150283	68	36.459	9.736	11.485	0	76	76	2	1	-10921639	117.714	115	67	163	2472	29.977	4.800	0.178	1.184
ID150286	150286	39	44.454	10.865	18.621	0	76	76	2	1	-10921639	136.524	134	86	197	2867	30.334	2.000	0.128	1.022
ID150287	150287	62	53.615	24.203	18.851	0	76	76	2	1	-10921639	168.048	168	110	250	3529	38.599	2.000	0.093	0.741
ID150284	150284	61	67.375	19.254	12.129	0	76	76	2	1	-10921639	184.190	178	115	255	3868	44.953	2.000	0.172	1.204
ID150285	150285	44	40.779	17.267	16.153	0	76	76	2	1	-10921639	174.095	168	125	245	3656	32.070	7.600	0.085	0.851
ID150290	150290	37	40.039	14.926	25.061	0	76	76	2	1	-10921639	147.667	139	110	206	3101	27.229	2.000	0.081	0.813
ID150291	150291	58	59.614	23.761	27.019	0	76	76	2	1	-10921639	185.143	173	110	255	3888	45.335	2.000	0.111	0.818
ID150288	150288	40	33.162	27.665	21.480	0	76	76	2	1	-10921639	140.524	144	91	202	2951	34.533	2.000	0.094	0.697
ID150289	150289	108	57.524	0.000	22.000	0	76	76	2	1	-10921639	109.571	105	67	173	2301	34.304	4.800	0.337	1.610
ID150294	150294	56	58.409	27.500	32.400	0	76	76	2	1	-10921639	150.286	134	86	235	3156	46.779	7.600	0.139	0.782
ID150295	150295	41	81.066	5.334	36.544	0	76	76	2	1	-10921639	151.571	144	81	255	3183	57.593	2.000	0.215	0.930
ID150292	150292	64	65.976	8.109	29.771	0	76	76	2	1	-10921639	176.286	163	101	255	3702	46.240	2.000	0.166	1.086
ID150293	150293	51	71.808	14.603	31.813	0	76	76	2	1	-10921639	194.000	197	91	255	4074	47.734	4.800	0.209	1.408
ID150370	150370	56	74.392	27.835	32.248	0	77	77	2	1	-10921639	156.762	144	101	255	3292	47.905	2.000	0.200	1.090
ID150371	150371	41	80.080	5.537	36.436	0	77	77	2	1	-10921639	159.952	139	91	255	3359	48.949	2.000	0.228	1.215
ID150368	150368	64	74.414	8.299	30.126	0	77	77	2	1	-10921639	171.238	163	67	255	3596	51.762	2.000	0.194	1.075
ID150369	150369	51	67.940	15.428	31.357	0	77	77	2	1	-10921639	190.714	182	120	255	4005	40.929	4.800	0.188	1.477
ID150372	150372	69	32.985	33.000	42.000	0	77	77	2	1	-10921639	109.762	110	80	173	2305	21.417	4.800	0.135	1.221
ID150359	150359	48	42.219	15.628	4.013	0	77	77	2	1	-10921639	101.619	91	62	178	2134	28.767	2.000	0.180	1.080
ID150362	150362	44	50.058	17.549	16.376	0	77	77	2	1	-10921639	174.524	173	105	235	3665	34.720	2.000	0.119	1.073
ID150363	150363	39	43.008	11.155	18.614	0	77	77	2	1	-10921639	139.857	139	105	197	2937	27.950	2.000	0.129	1.147
ID150360	150360	68	43.327	10.092	12.146	0	77	77	2	1	-10921639	105.524	110	38	168	2216	35.800	2.000	0.158	0.804
ID150361	150361	61	55.632	19.439	12.379	0	77	77	2	1	-10921639	174.524	173	96	245	3665	44.356	3.200	0.122	0.854
ID150366	150366	37	27.070	15.427	24.987	0	77	77	2	1	-10921639	146.048	149	115	182	3067	19.312	6.449	0.082	1.143
ID150367	150367	58	59.284	23.841	26.897	0	77	77	2	1	-10921639	173.952	173	110	255	3653	44.664	2.000	0.087	0.621
ID150364	150364	62	55.720	24.647	19.176	0	77	77	2	1	-10921639	174.095	163	105	255	3656	44.192	2.000	0.113	0.799
ID150365	150365	70	40.662	22.978	22.086	0	77	77	2	1	-10921639	197.905	197	129	250	4156	32.818	4.800	0.097	1.062
ID150306	150306	58	31.555	23.766	26.870	0	78	78	2	1	-10921639	181.952	178	134	255	3821	32.939	2.000	0.031	0.335
ID150307	150307	71	40.044	21.386	30.286	0	78	78	2	1	-10921639	186.476	182	120	245	3916	30.978	2.000	0.085	0.945
ID150304	150304	None	31.380	2.112	21.575	0	78	78	2	1	-10921639	82.476	86	43	134	1732	20.815	2.000	0.154	1.058
ID150305	150305	70	27.787	21.112	21.929	0	78	78	2	1	-10921639	166.905	163	134	226	3505	26.347	2.000	0.037	0.449
ID150310	150310	56	60.186	27.018	31.770	0	78	78	2	1	-10921639	167.667	173	96	250	3521	47.840	2.000	0.139	0.855
ID150311	150311	None	29.785	2.294	33.061	0	78	78	2	1	-10921639	91.238	86	28	163	1916	37.019	2.000	0.019	0.094
ID150308	150308	64	59.717	8.176	30.569	0	78	78	2	1	-10921639	169.381	173	96	255	3557	43.778	2.000	0.130	0.888
ID150309	150309	51	68.923	14.750	31.585	0	78	78	2	1	-10921639	204.190	206	110	255	4288	50.585	4.800	0.187	1.271
ID150312	150312	41	70.115	5.652	36.724	0	78	78	2	1	-10921639	156.810	144	105	255	3293	44.777	2.000	0.187	1.102
ID150313	150313	69	33.321	33.000	43.000	0	78	78	2	1	-10921639	147.619	149	103	182	3100	23.928	6.327	0.145	1.566
ID150298	150298	None	28.441	21.130	4.523	0	78	78	2	1	-10921639	81.571	76	38	139	1713	24.457	2.000	0.139	0.812
ID150299	150299	68	41.697	10.298	12.216	0	78	78	2	1	-10921639	107.762	105	48	187	2263	38.639	2.000	0.141	0.690
ID150296	150296	None	35.472	33.000	0.000	0	78	78	2	1	-10921639	63.333	62	45	144	1330	25.431	2.000	0.249	0.994
ID150297	150297	48	37.104	15.292	3.776	0	78	78	2	1	-10921639	89.190	81	52	134	1873	23.338	2.000	0.170	1.113
ID150302	150302	39	51.382	10.912	18.389	0	78	78	2	1	-10921639	142.619	129	81	226	2995	43.469	2.000	0.107	0.636
ID150303	150303	62	49.278	24.521	18.803	0	78	78	2	1	-10921639	161.571	158	76	255	3393	46.020	2.000	0.094	0.604
ID150300	150300	61	64.313	19.524	11.588	0	78	78	2	1	-10921639	193.333	192	120	255	4060	43.603	4.800	0.156	1.194
ID150301	150301	44	35.593	17.221	17.276	0	78	78	2	1	-10921639	189.810	187	158	230	3986	20.939	6.358	0.090	1.503
ID150314	150314	48	30.118	15.229	3.657	0	79	79	2	1	-10921639	95.286	96	52	129	2001	20.259	4.800	0.160	1.299
ID150315	150315	68	55.935	9.995	12.192	0	79	79	2	1	-10921639	113.762	110	52	192	2389	39.603	2.000	0.185	0.897
ID150318	150318	39	43.769	10.617	18.602	0	79	79	2	1	-10921639	147.524	139	110	192	3098	25.339	4.800	0.142	1.446
ID150319	150319	62	49.963	24.805	18.993	0	79	79	2	1	-10921639	155.714	153	81	250	3270	41.378	6.358	0.099	0.678
ID150316	150316	61	57.072	18.989	12.174	0	79	79	2	1	-10921639	170.524	178	105	235	3581	39.773	3.200	0.132	1.001
ID150317	150317	44	35.988	16.255	17.090	0	79	79	2	1	-10921639	168.619	158	139	255	3541	28.241	7.600	0.079	0.875
ID150322	150322	64	66.889	8.459	30.234	0	79	79	2	1	-10921639	164.333	149	67	255	3451	49.443	4.800	0.178	1.003
ID150323	150323	71	43.356	22.949	30.294	0	79	79	2	1	-10921639	182.524	182	129	226	3833	26.478	6.355	0.103	1.293
ID150320	150320	72	43.807	24.251	22.059	0	79	79	2	1	-10921639	189.571	187	129	245	3981	32.021	4.000	0.107	1.143
ID150321	150321	58	27.316	23.415	27.184	0	79	79	2	1	-10921639	171.048	168	120	235	3592	31.965	2.000	0.042	0.432
ID150326	150326	41	64.675	5.494	36.764	0	79	79	2	1	-10921639	143.095	134	62	216	3005	44.950	2.000	0.213	1.116
ID150327	150327	69	34.589	33.000	45.000	0	79	79	2	1	-10921639	134.190	129	85	168	2818	23.362	4.800	0.158	1.570
ID150324	150324	51	71.550	15.404	31.331	0	79	79	2	1	-10921639	187.905	187	129	255	3946	40.470	2.000	0.189	1.475
ID150325	150325	56	54.220	27.654	32.177	0	79	79	2	1	-10921639	142.381	139	72	245	2990	44.938	2.000	0.112	0.640
ID150338	150338	71	53.870	22.922	30.107	0	80	80	2	1	-10921639	197.571	197	125	250	4149	36.604	2.000	0.126	1.204
ID150339	150339	64	66.095	9.032	30.588	0	80	80	2	1	-10921639	175.952	173	115	255	3695	43.730	2.000	0.148	1.039
ID150336	150336	72	49.063	24.208	22.250	0	80	80	2	1	-10921639	180.286	173	120	255	3786	35.533	2.000	0.092	0.851
ID150337	150337	58	38.942	22.995	27.099	0	80	80	2	1	-10921639	187.190	187	125	255	3931	35.048	2.000	0.056	0.568
ID150342	150342	None	43.340	3.052	32.883	0	80	80	2	1	-10921639	102.333	96	52	202	2149	39.023	2.000	0.093	0.445
ID150343	150343	41	44.275	5.836	37.428	0	80	80	2	1	-10921639	132.667	125	91	187	2786	27.522	2.000	0.123	1.054
ID150340	150340	51	68.904	15.142	31.551	0	80	80	2	1	-10921639	180.619	178	96	255	3793	49.091	2.000	0.172	1.080
ID150341	150341	56	55.849	27.815	31.863	0	80	80	2	1	-10921639	141.571	144	81	230	2973	43.128	2.000	0.128	0.746
ID150344	150344	73	27.892	32.234	41.742	0	80	80	2	1	-10921639	132.905	134	101	173	2791	19.811	6.076	0.123	1.466
ID150330	150330	61	50.756	18.827	13.120	0	80	80	2	1	-10921639	185.333	182	115	255	3892	38.469	2.000	0.108	0.939
ID150331	150331	None	27.760	23.884	13.318	0	80	80	2	1	-10921639	115.286	110	62	163	2421	30.978	3.200	0.073	0.510
ID150328	150328	48	40.685	15.021	3.806	0	80	80	2	1	-10921639	101.048	101	62	139	2122	21.867	2.000	0.190	1.476
ID150329	150329	68	60.215	10.099	12.600	0	80	80	2	1	-10921639	128.524	115	52	206	2699	43.661	2.000	0.188	0.933
ID150334	150334	39	49.416	11.402	18.998	0	80	80	2	1	-10921639	132.857	129	67	221	2790	40.489	2.000	0.124	0.722
ID150335	150335	74	33.801	2.229	21.935	0	80	80	2	1	-10921639	92.952	86	62	134	1952	19.836	2.000	0.163	1.314
ID150332	150332	44	49.278	17.819	16.979	0	80	80	2	1	-10921639	182.048	182	91	245	3823	40.848	6.298	0.121	0.961
ID150333	150333	62	38.406	24.590	18.473	0	80	80	2	1	-10921639	135.000	139	62	202	2835	39.984	2.000	0.092	0.570
ID150346	150346	68	67.827	10.168	12.389	0	81	81	2	1	-10921639	145.333	139	76	245	3052	44.580	2.000	0.230	1.219
ID150347	150347	61	42.073	19.000	12.000	0	81	81	2	1	-10921639	165.333	168	110	226	3472	36.393	2.000	0.117	0.950
ID150345	150345	48	44.204	15.740	4.165	0	81	81	2	1	-10921639	101.476	101	43	163	2131	31.679	2.000	0.181	0.982
ID150350	150350	74	30.075	2.713	22.399	0	81	81	2	1	-10921639	87.048	86	43	139	1828	25.991	2.000	0.115	0.693
ID150351	150351	72	60.886	23.953	22.152	0	81	81	2	1	-10921639	185.095	182	110	255	3887	42.708	2.000	0.110	0.862
ID150348	150348	62	29.009	24.352	18.495	0	81	81	2	1	-10921639	136.762	139	86	192	2872	31.030	2.000	0.055	0.462
ID150349	150349	39	49.762	11.335	19.127	0	81	81	2	1	-10921639	144.048	139	81	206	3025	37.038	7.600	0.130	0.893
ID150354	150354	71	45.492	22.669	30.877	0	81	81	2	1	-10921639	169.524	173	105	230	3560	37.176	2.000	0.099	0.823
ID150355	150355	51	69.248	15.403	31.760	0	81	81	2	1	-10921639	204.000	226	115	255	4284	48.421	2.000	0.174	1.251
ID150352	150352	58	38.689	22.931	26.051	0	81	81	2	1	-10921639	176.000	173	129	255	3696	32.241	2.000	0.051	0.530
ID150353	150353	64	42.791	8.610	30.083	0	81	81	2	1	-10921639	163.952	168	105	221	3443	35.246	6.361	0.105	0.887
ID150358	150358	73	34.185	33.000	42.000	0	81	81	2	1	-10921639	133.524	139	94	182	2804	22.500	4.800	0.150	1.547
ID150356	150356	56	48.488	27.699	31.927	0	81	81	2	1	-10921639	139.524	134	72	230	2930	39.382	2.000	0.112	0.712
ID150357	150357	41	53.757	5.269	37.113	0	81	81	2	1	-10921639	131.524	120	86	221	2762	35.737	3.200	0.145	0.931
ID150374	150374	75	38.464	21.804	5.128	0	82	82	2	1	-10921639	79.190	72	38	139	1663	30.083	2.000	0.166	0.750
ID150375	150375	68	92.531	10.006	12.644	0	82	82	2	1	-10921639	158.762	158	62	255	3334	63.298	2.000	0.243	0.980
ID150373	150373	48	36.227	15.227	4.037	0	82	82	2	1	-10921639	90.667	86	48	153	1904	29.616	2.000	0.138	0.743
ID150378	150378	39	68.608	11.190	19.020	0	82	82	2	1	-10921639	149.619	134	91	255	3142	46.432	2.000	0.172	0.946
ID150379	150379	72	62.233	24.566	20.625	0	82	82	2	1	-10921639	202.190	197	144	255	4246	42.254	4.800	0.166	1.362
ID150376	150376	61	40.776	18.445	13.686	0	82	82	2	1	-10921639	190.381	192	144	250	3998	27.863	4.800	0.090	1.126
ID150377	150377	None	50.281	17.153	17.488	0	82	82	2	1	-10921639	193.286	192	144	255	4059	30.002	2.000	0.120	1.377
ID150382	150382	None	33.736	18.658	29.084	0	82	82	2	1	-10921639	184.667	173	134	250	3878	39.271	2.000	0.044	0.395
ID150383	150383	64	69.778	8.868	29.658	0	82	82	2	1	-10921639	192.286	192	120	255	4038	40.683	2.000	0.182	1.454
ID150380	150380	74	34.199	2.586	21.762	0	82	82	2	1	-10921639	89.190	81	57	153	1873	25.789	2.000	0.135	0.824
ID150381	150381	58	39.846	22.204	25.103	0	82	82	2	1	-10921639	182.524	163	134	255	3833	43.016	7.600	0.055	0.441
ID150386	150386	56	48.725	27.672	32.412	0	82	82	2	1	-10921639	140.905	129	72	235	2959	45.759	2.000	0.117	0.645
ID150387	150387	41	63.874	5.680	36.800	0	82	82	2	1	-10921639	133.286	110	96	245	2799	44.132	2.000	0.171	0.882
ID150384	150384	71	44.010	22.576	31.031	0	82	82	2	1	-10921639	167.714	168	105	255	3522	38.977	2.000	0.078	0.625
ID150385	150385	51	75.950	14.973	31.759	0	82	82	2	1	-10921639	207.381	211	105	255	4355	51.343	2.000	0.180	1.230
ID150388	150388	76	62.280	33.000	45.000	0	82	82	2	1	-10921639	155.095	149	112	221	3257	35.238	6.029	0.239	1.696
ID150406	150406	75	59.631	21.651	5.229	0	83	83	2	1	-10921639	96.429	96	38	202	2025	47.101	2.000	0.213	0.720
ID150407	150407	68	86.755	10.034	12.456	0	83	83	2	1	-10921639	157.190	158	72	255	3301	56.318	2.000	0.264	1.165
ID150405	150405	48	27.691	15.662	3.883	0	83	83	2	1	-10921639	91.286	86	57	149	1917	23.574	7.600	0.110	0.770
ID150410	150410	39	38.164	11.210	19.253	0	83	83	2	1	-10921639	143.810	144	86	192	3020	28.823	2.000	0.101	0.915
ID150411	150411	72	54.712	25.253	18.514	0	83	83	2	1	-10921639	158.667	158	105	230	3332	35.913	7.600	0.135	1.048
ID150408	150408	61	54.651	18.102	14.801	0	83	83	2	1	-10921639	191.762	197	120	255	4027	40.056	6.302	0.127	1.082
ID150409	150409	None	44.717	7.037	18.903	0	83	83	2	1	-10921639	103.381	91	57	235	2171	41.336	2.000	0.087	0.402
ID150414	150414	71	39.163	22.504	30.180	0	83	83	2	1	-10921639	176.667	163	129	245	3710	31.100	2.000	0.094	0.973
ID150415	150415	51	70.634	15.248	31.786	0	83	83	2	1	-10921639	206.524	226	110	255	4337	52.718	2.000	0.159	1.077
ID150412	150412	58	44.288	22.892	22.269	0	83	83	2	1	-10921639	178.762	178	120	245	3754	28.934	2.000	0.093	1.055
ID150413	150413	64	59.930	9.082	30.455	0	83	83	2	1	-10921639	188.381	197	134	255	3956	40.425	6.141	0.147	1.195
ID150418	150418	76	40.465	33.000	45.000	0	83	83	2	1	-10921639	143.857	139	112	211	3021	29.388	6.298	0.173	1.445
ID150416	150416	56	45.070	27.840	32.125	0	83	83	2	1	-10921639	154.381	153	96	221	3242	33.081	4.800	0.120	0.996
ID150417	150417	41	55.074	5.722	36.907	0	83	83	2	1	-10921639	133.190	134	86	197	2797	36.545	2.000	0.153	0.967
ID150402	150402	41	42.377	5.638	37.010	0	84	84	2	1	-10921639	128.429	125	96	187	2697	26.385	3.200	0.126	1.089
ID150403	150403	None	27.636	8.789	40.575	0	84	84	2	1	-10921639	90.048	91	48	158	1891	30.816	2.000	0.083	0.446
ID150400	150400	51	74.269	14.736	31.662	0	84	84	2	1	-10921639	201.905	221	81	255	4240	57.050	2.000	0.187	1.115
ID150401	150401	56	48.848	27.320	32.099	0	84	84	2	1	-10921639	154.905	158	101	221	3253	37.383	3.200	0.117	0.869
ID150404	150404	76	40.580	33.000	44.000	0	84	84	2	1	-10921639	129.048	134	80	206	2710	34.084	6.332	0.176	1.135
ID150390	150390	75	39.745	21.315	5.268	0	84	84	2	1	-10921639	90.810	86	28	158	1907	33.307	2.000	0.169	0.787
ID150391	150391	68	95.253	10.008	12.419	0	84	84	2	1	-10921639	180.571	182	76	255	3792	58.782	2.000	0.274	1.322
ID150389	150389	48	33.291	15.832	4.029	0	84	84	2	1	-10921639	97.952	101	62	149	2057	23.836	7.600	0.138	0.997
ID150394	150394	39	60.267	11.318	18.974	0	84	84	2	1	-10921639	152.762	139	91	255	3208	47.054	2.000	0.123	0.709
ID150395	150395	58	46.239	23.332	21.236	0	84	84	2	1	-10921639	189.476	182	149	255	3979	31.024	2.000	0.104	1.156
ID150392	150392	None	29.350	18.778	12.414	0	84	84	2	1	-10921639	161.095	158	115	255	3383	35.929	4.800	0.090	0.743
ID150393	150393	61	53.314	18.526	15.342	0	84	84	2	1	-10921639	194.381	187	120	255	4082	44.121	6.397	0.113	0.893
ID150398	150398	71	33.477	22.446	30.498	0	84	84	2	1	-10921639	189.429	187	129	240	3978	24.612	6.405	0.074	1.066
ID150399	150399	None	30.673	5.835	30.484	0	84	84	2	1	-10921639	146.095	153	62	230	3068	42.723	2.000	0.088	0.552
ID150396	150396	None	35.173	18.867	28.736	0	84	84	2	1	-10921639	193.619	187	144	255	4066	33.002	2.000	0.058	0.640
ID150397	150397	64	43.404	8.850	29.755	0	84	84	2	1	-10921639	182.571	182	134	235	3834	27.312	4.800	0.109	1.312
ID150470	150470	48	36.315	15.763	4.389	0	85	85	2	1	-10921639	109.143	110	57	158	2292	30.062	2.000	0.134	0.859
ID150471	150471	75	42.995	21.371	5.550	0	85	85	2	1	-10921639	104.762	101	48	173	2200	33.247	2.000	0.156	0.849
ID150474	150474	72	36.648	24.454	18.285	0	85	85	2	1	-10921639	150.714	149	96	206	3165	26.514	2.000	0.096	0.999
ID150475	150475	39	51.353	11.514	19.415	0	85	85	2	1	-10921639	156.238	144	96	245	3281	39.216	2.000	0.115	0.822
ID150472	150472	68	98.221	10.130	12.637	0	85	85	2	1	-10921639	172.048	153	96	255	3613	60.691	2.000	0.264	1.186
ID150473	150473	61	40.313	17.338	16.755	0	85	85	2	1	-10921639	185.619	178	120	250	3898	35.397	2.000	0.083	0.807
ID150478	150478	None	33.958	14.068	25.713	0	85	85	2	1	-10921639	164.952	168	120	211	3464	25.652	2.000	0.081	0.968
ID150479	150479	64	54.535	8.667	30.169	0	85	85	2	1	-10921639	185.714	182	139	240	3900	29.833	4.800	0.161	1.722
ID150476	150476	58	35.801	23.006	22.025	0	85	85	2	1	-10921639	161.571	153	110	235	3393	33.500	2.000	0.049	0.449
ID150477	150477	None	28.664	22.270	25.225	0	85	85	2	1	-10921639	164.286	158	101	245	3450	33.102	2.000	0.032	0.312
ID150482	150482	41	31.737	5.813	36.785	0	85	85	2	1	-10921639	107.190	101	62	182	2251	27.973	6.015	0.087	0.611
ID150483	150483	76	41.378	33.000	45.000	0	85	85	2	1	-10921639	137.857	134	94	187	2895	21.334	4.800	0.191	2.069
ID150480	150480	51	65.010	14.470	31.973	0	85	85	2	1	-10921639	199.143	211	115	255	4182	47.482	3.200	0.143	1.051
ID150481	150481	56	50.886	27.481	31.928	0	85	85	2	1	-10921639	162.048	153	96	240	3403	44.240	2.000	0.112	0.739
ID150466	150466	51	65.894	15.118	31.171	0	86	86	2	1	-10921639	219.381	216	144	255	4607	35.005	4.800	0.186	1.967
ID150467	150467	56	63.608	26.469	31.437	0	86	86	2	1	-10921639	188.619	182	101	255	3961	48.551	2.000	0.145	0.985
ID150464	150464	64	55.248	8.212	29.408	0	86	86	2	1	-10921639	163.476	158	91	226	3433	40.428	2.000	0.144	1.018
ID150465	150465	71	53.133	22.828	30.399	0	86	86	2	1	-10921639	203.667	206	139	255	4277	37.361	2.000	0.117	1.143
ID150468	150468	41	59.556	5.930	37.161	0	86	86	2	1	-10921639	138.190	125	72	206	2902	33.597	2.000	0.198	1.361
ID150469	150469	76	35.831	33.000	44.000	0	86	86	2	1	-10921639	148.714	149	117	182	3123	18.703	7.600	0.166	2.265
ID150455	150455	75	45.681	21.111	5.481	0	86	86	2	1	-10921639	106.381	91	48	197	2234	41.005	2.000	0.147	0.667
ID150458	150458	77	38.852	19.515	12.545	0	86	86	2	1	-10921639	151.714	144	96	216	3186	34.348	3.200	0.103	0.822
ID150459	150459	61	49.434	16.898	17.047	0	86	86	2	1	-10921639	193.810	187	115	255	4070	36.294	7.600	0.106	1.026
ID150456	150456	48	28.115	18.181	5.754	0	86	86	2	1	-10921639	125.476	129	86	163	2635	21.505	6.364	0.092	0.979
ID150457	150457	68	92.573	10.226	12.649	0	86	86	2	1	-10921639	170.619	178	72	255	3583	61.462	2.000	0.252	1.116
ID150462	150462	58	46.394	21.944	21.631	0	86	86	2	1	-10921639	181.667	173	129	250	3815	32.270	2.000	0.085	0.886
ID150463	150463	None	30.055	7.133	23.467	0	86	86	2	1	-10921639	117.286	110	72	211	2463	35.177	2.000	0.070	0.437
ID150460	150460	39	55.131	11.837	19.453	0	86	86	2	1	-10921639	161.381	163	105	255	3389	38.697	2.000	0.117	0.874
ID150461	150461	72	55.085	25.015	19.083	0	86	86	2	1	-10921639	157.143	158	81	235	3300	38.351	7.600	0.140	1.007
ID150434	150434	76	46.566	33.000	45.000	0	87	87	2	1	-10921639	163.857	170	117	197	3441	26.809	2.000	0.184	1.898
ID150432	150432	56	53.972	28.116	32.612	0	87	87	2	1	-10921639	146.762	134	96	230	3082	41.012	7.600	0.145	0.909
ID150433	150433	41	39.439	5.332	37.022	0	87	87	2	1	-10921639	112.762	101	72	187	2368	29.372	2.000	0.151	1.005
ID150419	150419	75	52.565	20.708	5.942	0	87	87	2	1	-10921639	118.190	115	67	178	2482	35.062	2.000	0.207	1.158
ID150422	150422	61	40.242	15.306	16.170	0	87	87	2	1	-10921639	182.524	182	96	250	3833	37.597	7.600	0.061	0.560
ID150423	150423	78	34.501	7.775	18.887	0	87	87	2	1	-10921639	116.095	125	76	173	2438	25.375	3.200	0.096	0.798
ID150420	150420	68	94.387	10.531	12.650	0	87	87	2	1	-10921639	189.190	187	96	255	3973	60.990	2.000	0.228	1.153
ID150421	150421	77	31.991	18.575	13.702	0	87	87	2	1	-10921639	164.238	158	105	221	3449	36.448	7.600	0.064	0.540
ID150426	150426	58	42.495	22.227	22.017	0	87	87	2	1	-10921639	188.714	182	149	255	3963	32.621	2.000	0.079	0.847
ID150427	150427	79	28.517	3.884	22.858	0	87	87	2	1	-10921639	94.190	96	72	149	1978	23.192	2.000	0.100	0.738
ID150424	150424	39	40.011	11.948	19.138	0	87	87	2	1	-10921639	152.381	158	96	255	3200	35.336	2.000	0.077	0.613
ID150425	150425	72	50.293	24.417	19.176	0	87	87	2	1	-10921639	167.429	158	96	240	3516	42.110	7.600	0.111	0.796
ID150430	150430	71	44.655	22.595	30.803	0	87	87	2	1	-10921639	184.429	187	105	255	3873	41.116	6.262	0.108	0.872
ID150431	150431	51	58.522	14.943	31.533	0	87	87	2	1	-10921639	198.905	206	105	255	4177	54.466	2.000	0.130	0.839
ID150428	150428	80	43.846	14.243	25.883	0	87	87	2	1	-10921639	193.190	197	120	250	4057	33.854	2.000	0.102	1.061
ID150429	150429	64	49.998	7.643	30.118	0	87	87	2	1	-10921639	167.286	173	105	245	3513	32.072	4.800	0.143	1.306
ID150435	150435	81	37.083	15.686	3.638	0	88	88	2	1	-10921639	104.905	96	57	182	2203	32.434	7.600	0.110	0.640
ID150438	150438	77	49.985	18.753	12.765	0	88	88	2	1	-10921639	166.524	173	105	230	3497	36.886	4.800	0.140	1.107
ID150439	150439	61	40.043	15.230	16.444	0	88	88	2	1	-10921639	177.952	168	125	255	3737	34.067	7.600	0.060	0.592
ID150436	150436	75	51.380	21.117	5.588	0	88	88	2	1	-10921639	115.000	125	62	173	2415	32.991	2.000	0.206	1.189
ID150437	150437	68	88.250	10.387	12.290	0	88	88	2	1	-10921639	181.000	178	96	255	3801	55.062	4.800	0.273	1.408
ID150442	150442	82	37.578	17.368	19.394	0	88	88	2	1	-10921639	178.762	182	110	240	3754	33.676	4.800	0.090	0.878
ID150443	150443	72	42.447	24.090	19.144	0	88	88	2	1	-10921639	163.381	173	86	216	3431	34.921	2.000	0.109	0.917
ID150440	150440	78	44.034	7.490	18.734	0	88	88	2	1	-10921639	107.905	96	43	206	2266	43.795	2.000	0.084	0.380
ID150441	150441	39	32.317	11.484	18.824	0	88	88	2	1	-10921639	137.333	125	72	211	2884	35.950	2.000	0.051	0.373
ID150446	150446	80	53.401	14.463	25.012	0	88	88	2	1	-10921639	204.143	211	120	255	4287	38.349	7.600	0.130	1.221
ID150447	150447	83	34.086	26.109	24.630	0	88	88	2	1	-10921639	164.476	173	105	226	3454	33.354	2.000	0.071	0.654
ID150444	150444	79	42.472	4.145	22.510	0	88	88	2	1	-10921639	101.952	96	57	192	2141	34.136	2.000	0.149	0.774
ID150445	150445	58	34.567	22.622	24.441	0	88	88	2	1	-10921639	200.714	202	163	255	4215	25.186	4.800	0.088	1.290
ID150450	150450	51	63.936	15.023	31.566	0	88	88	2	1	-10921639	211.476	230	96	255	4441	53.593	4.800	0.154	1.051
ID150451	150451	56	51.414	27.615	32.019	0	88	88	2	1	-10921639	149.143	144	81	226	3132	39.729	7.600	0.126	0.838
ID150448	150448	64	57.550	7.573	29.483	0	88	88	2	1	-10921639	167.381	168	96	235	3515	38.530	3.200	0.147	1.114
ID150449	150449	71	36.050	22.141	31.193	0	88	88	2	1	-10921639	167.619	153	101	235	3520	33.853	2.000	0.061	0.568
ID150454	150454	76	51.082	33.000	44.000	0	88	88	2	1	-10921639	153.762	158	103	245	3229	41.324	6.249	0.185	1.162
ID150452	150452	41	38.217	4.983	36.842	0	88	88	2	1	-10921639	107.000	105	48	163	2247	27.579	2.000	0.129	0.888
ID150453	150453	None	36.529	10.951	37.066	0	88	88	2	1	-10921639	113.857	110	62	168	2391	30.414	2.000	0.114	0.767
ID150538	150538	77	56.444	18.486	12.498	0	89	89	2	1	-10921639	152.619	144	76	255	3205	54.691	2.000	0.103	0.520
ID150539	150539	68	92.188	10.679	12.566	0	89	89	2	1	-10921639	185.429	182	101	255	3894	54.819	2.000	0.244	1.325
ID150536	150536	81	49.057	16.038	4.565	0	89	89	2	1	-10921639	123.857	120	81	202	2601	32.345	4.800	0.179	1.162
ID150537	150537	75	50.045	21.491	5.622	0	89	89	2	1	-10921639	116.143	110	57	197	2439	36.774	2.000	0.190	1.009
ID150542	150542	79	32.781	4.142	23.146	0	89	89	2	1	-10921639	97.286	96	62	149	2043	25.004	3.200	0.140	0.955
ID150543	150543	58	41.758	22.654	22.628	0	89	89	2	1	-10921639	174.857	173	125	255	3672	30.455	2.000	0.089	0.940
ID150540	150540	82	46.784	17.479	18.574	0	89	89	2	1	-10921639	196.095	187	125	255	4118	37.624	2.000	0.098	0.927
ID150541	150541	39	32.134	11.811	18.758	0	89	89	2	1	-10921639	141.714	149	91	202	2976	31.506	2.000	0.052	0.443
ID150546	150546	64	50.502	9.001	30.719	0	89	89	2	1	-10921639	175.714	173	120	240	3690	36.193	4.800	0.132	1.133
ID150547	150547	51	66.437	15.361	31.339	0	89	89	2	1	-10921639	215.952	221	153	255	4535	37.960	3.200	0.147	1.461
ID150544	150544	80	42.094	14.711	24.513	0	89	89	2	1	-10921639	188.095	178	144	245	3950	29.491	2.000	0.092	1.075
ID150545	150545	83	28.014	26.366	25.262	0	89	89	2	1	-10921639	137.143	134	91	187	2880	28.461	2.000	0.040	0.373
ID150550	150550	76	39.635	33.000	45.000	0	89	89	2	1	-10921639	151.143	148	117	187	3174	21.008	4.800	0.175	2.138
ID150548	150548	71	41.449	21.978	31.214	0	89	89	2	1	-10921639	170.190	168	115	250	3574	34.704	2.000	0.108	0.953
ID150549	150549	56	40.378	28.474	32.341	0	89	89	2	1	-10921639	135.190	125	81	192	2839	34.397	2.000	0.096	0.689
ID150498	150498	56	36.518	28.143	32.259	0	90	90	2	1	-10921639	145.048	144	96	192	3046	27.730	7.600	0.105	0.997
ID150499	150499	None	35.817	5.312	36.726	0	90	90	2	1	-10921639	104.857	96	62	168	2202	29.360	4.800	0.163	0.999
ID150496	150496	51	65.084	15.725	31.274	0	90	90	2	1	-10921639	204.286	211	125	255	4290	42.744	2.000	0.122	1.039
ID150497	150497	71	35.544	20.627	31.203	0	90	90	2	1	-10921639	165.143	158	105	230	3468	36.367	3.200	0.066	0.565
ID150500	150500	86	28.052	10.850	37.912	0	90	90	2	1	-10921639	100.000	96	67	153	2100	23.255	2.000	0.083	0.659
ID150501	150501	76	61.196	33.000	45.000	0	90	90	2	1	-10921639	159.238	162	98	216	3344	38.182	2.000	0.221	1.509
ID150486	150486	75	39.359	21.427	5.682	0	90	90	2	1	-10921639	122.333	129	67	178	2569	32.217	6.359	0.165	1.075
ID150487	150487	68	98.904	10.705	12.738	0	90	90	2	1	-10921639	181.381	178	91	255	3809	59.280	2.000	0.251	1.227
ID150484	150484	None	29.591	33.000	0.000	0	90	90	2	1	-10921639	51.476	49	36	134	1081	22.346	2.000	0.231	0.863
ID150485	150485	81	50.729	16.082	4.100	0	90	90	2	1	-10921639	120.524	125	57	187	2531	40.623	2.000	0.179	0.901
ID150490	150490	None	33.221	23.627	19.070	0	90	90	2	1	-10921639	157.286	153	110	211	3303	31.000	2.000	0.092	0.856
ID150491	150491	58	28.523	22.768	21.224	0	90	90	2	1	-10921639	175.143	178	129	230	3678	32.564	2.000	0.080	0.794
ID150488	150488	77	44.670	18.642	12.533	0	90	90	2	1	-10921639	145.476	144	86	216	3055	36.906	2.000	0.110	0.779
ID150489	150489	61	42.838	14.922	16.741	0	90	90	2	1	-10921639	170.000	168	125	245	3570	35.765	2.000	0.089	0.774
ID150494	150494	83	54.674	25.930	25.027	0	90	90	2	1	-10921639	167.857	173	91	250	3525	40.886	7.600	0.116	0.856
ID150495	150495	64	47.395	8.132	29.979	0	90	90	2	1	-10921639	152.619	139	72	230	3205	38.885	2.000	0.138	0.954
ID150492	150492	79	38.034	5.000	23.268	0	90	90	2	1	-10921639	112.667	105	57	168	2366	28.923	2.000	0.136	0.934
ID150493	150493	80	55.928	14.438	24.690	0	90	90	2	1	-10921639	198.381	197	149	255	4166	36.852	2.000	0.132	1.254
ID150502	150502	81	47.283	15.579	3.756	0	91	91	2	1	-10921639	102.524	96	43	178	2153	40.230	2.000	0.163	0.715
ID150503	150503	75	42.100	21.080	5.395	0	91	91	2	1	-10921639	105.333	110	33	168	2212	36.652	2.000	0.173	0.848
ID150506	150506	61	37.557	15.962	16.196	0	91	91	2	1	-10921639	170.190	168	115	255	3574	34.055	2.000	0.075	0.693
ID150507	150507	None	31.910	11.229	18.798	0	91	91	2	1	-10921639	123.286	120	86	187	2589	27.346	2.000	0.098	0.804
ID150504	150504	68	91.809	10.425	12.716	0	91	91	2	1	-10921639	163.381	158	76	255	3431	61.450	2.000	0.279	1.160
ID150505	150505	77	44.267	18.512	12.681	0	91	91	2	1	-10921639	160.333	163	105	226	3367	37.242	2.000	0.106	0.824
ID150510	150510	80	54.185	14.410	24.498	0	91	91	2	1	-10921639	180.857	187	101	255	3798	49.328	2.000	0.110	0.729
ID150511	150511	83	45.994	26.113	24.838	0	91	91	2	1	-10921639	155.095	144	91	250	3257	46.805	7.600	0.093	0.562
ID150508	150508	79	27.964	5.040	24.143	0	91	91	2	1	-10921639	106.571	101	86	153	2238	19.485	3.200	0.110	1.086
ID150509	150509	58	44.374	24.143	23.886	0	91	91	2	1	-10921639	180.762	173	129	250	3796	36.688	7.600	0.109	0.970
ID150514	150514	84	48.580	24.643	30.755	0	91	91	2	1	-10921639	169.095	178	115	250	3551	41.085	2.000	0.103	0.770
ID150515	150515	51	64.464	15.285	31.971	0	91	91	2	1	-10921639	192.714	187	115	255	4047	50.600	2.000	0.135	0.904
ID150512	150512	64	45.885	8.429	31.047	0	91	91	2	1	-10921639	167.190	163	120	216	3511	28.908	6.209	0.148	1.490
ID150513	150513	71	44.613	20.508	31.208	0	91	91	2	1	-10921639	179.333	173	134	255	3766	35.705	2.000	0.079	0.733
ID150518	150518	85	50.240	33.000	42.000	0	91	91	2	1	-10921639	152.238	153	98	202	3197	32.992	6.369	0.194	1.499
ID150516	150516	56	37.297	27.582	32.178	0	91	91	2	1	-10921639	136.286	129	81	192	2862	35.612	2.000	0.095	0.666
ID150517	150517	86	37.150	10.933	37.787	0	91	91	2	1	-10921639	103.048	105	48	163	2164	31.489	2.000	0.120	0.701
ID150530	150530	84	41.754	25.477	31.122	0	92	92	2	1	-10921639	164.333	153	110	255	3451	39.784	2.000	0.045	0.353
ID150531	150531	51	56.104	16.360	31.465	0	92	92	2	1	-10921639	211.952	206	153	255	4451	34.709	4.800	0.122	1.330
ID150528	150528	83	51.153	26.161	24.684	0	92	92	2	1	-10921639	178.476	173	120	240	3748	33.725	2.000	0.118	1.117
ID150529	150529	64	39.793	6.505	30.214	0	92	92	2	1	-10921639	173.810	168	115	230	3650	27.248	4.800	0.147	1.631
ID150534	150534	86	35.637	10.742	38.057	0	92	92	2	1	-10921639	106.857	105	62	158	2244	31.573	2.000	0.112	0.679
ID150535	150535	85	44.831	33.000	43.000	0	92	92	2	1	-10921639	147.429	139	117	197	3096	23.293	4.800	0.172	1.856
ID150532	150532	71	29.314	22.165	33.584	0	92	92	2	1	-10921639	133.571	134	43	211	2805	51.027	7.600	0.031	0.158
ID150533	150533	87	31.298	4.901	36.459	0	92	92	2	1	-10921639	100.952	96	57	144	2120	25.608	2.000	0.087	0.629
ID150519	150519	81	51.542	16.082	4.059	0	92	92	2	1	-10921639	110.571	110	52	202	2322	39.835	4.800	0.213	0.975
ID150522	150522	68	81.651	10.346	12.542	0	92	92	2	1	-10921639	156.190	149	76	255	3280	55.406	2.000	0.254	1.140
ID150523	150523	77	62.165	18.953	12.685	0	92	92	2	1	-10921639	177.571	182	115	245	3729	40.789	2.000	0.142	1.083
ID150520	150520	88	27.040	33.000	4.000	0	92	92	2	1	-10921639	68.095	62	52	129	1430	17.467	6.362	0.201	1.303
ID150521	150521	75	31.777	21.219	5.668	0	92	92	2	1	-10921639	104.667	101	57	144	2198	26.860	2.000	0.115	0.807
ID150526	150526	None	27.823	22.889	21.091	0	92	92	2	1	-10921639	172.048	178	125	211	3613	27.108	2.000	0.052	0.630
ID150527	150527	80	52.347	14.251	24.547	0	92	92	2	1	-10921639	182.143	178	115	255	3825	42.257	7.600	0.112	0.872
ID150524	150524	89	45.253	25.015	18.354	0	92	92	2	1	-10921639	151.476	149	86	235	3181	36.227	2.000	0.115	0.864
ID150525	150525	90	48.949	17.617	19.064	0	92	92	2	1	-10921639	198.238	202	110	255	4163	41.758	3.200	0.094	0.815
ID150562	150562	80	60.017	14.223	24.845	0	93	93	2	1	-10921639	207.810	206	125	255	4364	40.648	4.800	0.140	1.255
ID150563	150563	83	43.586	26.628	24.667	0	93	93	2	1	-10921639	146.429	139	86	255	3075	44.091	2.000	0.067	0.418
ID150560	150560	90	49.698	17.940	19.868	0	93	93	2	1	-10921639	190.857	192	105	250	4008	42.522	2.000	0.099	0.807
ID150561	150561	79	52.459	5.744	24.073	0	93	93	2	1	-10921639	122.476	120	62	187	2572	35.968	2.000	0.170	0.989
ID150566	150566	84	28.676	27.944	32.206	0	93	93	2	1	-10921639	135.000	139	86	173	2835	25.725	4.800	0.087	0.836
ID150567	150567	87	60.375	5.042	36.933	0	93	93	2	1	-10921639	124.143	125	62	211	2607	43.494	2.000	0.178	0.865
ID150564	150564	64	47.409	6.409	30.897	0	93	93	2	1	-10921639	149.190	144	81	221	3133	39.854	7.600	0.128	0.849
ID150565	150565	51	51.389	18.092	30.494	0	93	93	2	1	-10921639	225.857	230	153	255	4743	28.136	7.600	0.135	1.908
ID150568	150568	86	29.251	10.910	37.393	0	93	93	2	1	-10921639	107.857	105	62	153	2265	28.171	2.000	0.093	0.651
ID150569	150569	85	43.550	33.000	45.000	0	93	93	2	1	-10921639	145.810	135	112	192	3062	22.353	4.800	0.202	2.191
ID150551	150551	91	30.533	33.000	0.000	0	93	93	2	1	-10921639	67.238	67	26	115	1412	25.054	3.200	0.198	0.888
ID150554	150554	75	31.142	21.107	5.666	0	93	93	2	1	-10921639	103.714	105	52	144	2178	24.540	6.411	0.127	0.950
ID150555	150555	68	84.032	10.324	12.266	0	93	93	2	1	-10921639	160.619	153	96	255	3373	52.676	4.800	0.256	1.241
ID150552	150552	81	49.835	15.834	3.742	0	93	93	2	1	-10921639	104.667	110	52	173	2198	36.350	2.000	0.192	0.928
ID150553	150553	88	39.667	33.000	5.000	0	93	93	2	1	-10921639	82.000	81	49	134	1722	24.087	2.000	0.223	1.241
ID150558	150558	None	36.357	7.264	18.890	0	93	93	2	1	-10921639	94.476	86	52	168	1984	32.295	2.000	0.089	0.477
ID150559	150559	89	38.592	24.756	18.809	0	93	93	2	1	-10921639	148.714	149	101	235	3123	31.555	7.600	0.080	0.696
ID150556	150556	77	39.229	18.943	12.985	0	93	93	2	1	-10921639	157.857	163	115	216	3315	31.221	2.000	0.096	0.888
ID150557	150557	None	34.000	15.249	16.387	0	93	93	2	1	-10921639	161.714	158	110	230	3396	35.282	7.600	0.056	0.485
ID150594	150594	80	65.801	14.331	24.832	0	94	94	2	1	-10921639	197.952	206	129	255	4157	42.160	2.000	0.149	1.219
ID150595	150595	83	50.123	26.120	24.698	0	94	94	2	1	-10921639	160.619	163	96	250	3373	39.373	7.600	0.107	0.786
ID150592	150592	89	54.178	24.626	18.649	0	94	94	2	1	-10921639	163.048	149	110	255	3424	37.175	7.600	0.129	1.003
ID150593	150593	79	44.807	5.486	24.317	0	94	94	2	1	-10921639	119.095	115	72	202	2501	34.976	2.000	0.181	1.045
ID150598	150598	84	53.081	27.389	32.110	0	94	94	2	1	-10921639	159.667	153	101	230	3353	39.650	2.000	0.113	0.819
ID150599	150599	None	31.216	21.757	33.669	0	94	94	2	1	-10921639	138.524	144	76	211	2909	39.250	7.600	0.056	0.373
ID150596	150596	64	69.388	6.220	30.295	0	94	94	2	1	-10921639	155.048	153	62	255	3256	53.674	2.000	0.187	0.910
ID150597	150597	51	59.677	17.598	30.270	0	94	94	2	1	-10921639	222.381	221	158	255	4670	30.316	4.800	0.148	1.893
ID150600	150600	87	66.049	5.249	37.083	0	94	94	2	1	-10921639	121.429	110	57	221	2550	44.198	2.000	0.213	0.963
ID150601	150601	85	46.222	33.000	45.000	0	94	94	2	1	-10921639	153.000	139	121	221	3213	28.611	4.800	0.171	1.560
ID150586	150586	91	41.007	33.000	0.000	0	94	94	2	1	-10921639	69.571	72	31	153	1461	30.761	2.000	0.227	0.838
ID150587	150587	81	61.205	15.701	3.748	0	94	94	2	1	-10921639	113.905	101	52	187	2392	47.090	2.000	0.214	0.852
ID150590	150590	77	51.663	18.729	13.361	0	94	94	2	1	-10921639	167.476	173	105	226	3517	38.780	2.000	0.137	1.040
ID150591	150591	90	41.867	17.729	18.932	0	94	94	2	1	-10921639	178.762	182	110	226	3754	33.134	2.000	0.093	0.917
ID150588	150588	88	42.668	33.000	6.000	0	94	94	2	1	-10921639	86.810	76	58	158	1823	26.372	2.000	0.257	1.346
ID150589	150589	68	87.774	10.266	12.610	0	94	94	2	1	-10921639	159.762	158	86	255	3355	54.495	2.000	0.249	1.169
ID150602	150602	91	36.523	33.000	0.000	0	95	95	2	1	-10921639	73.333	76	45	149	1540	24.161	3.200	0.242	1.185
ID150603	150603	81	49.128	15.618	3.630	0	95	95	2	1	-10921639	105.857	101	52	178	2223	38.381	2.000	0.193	0.892
ID150606	150606	77	30.145	18.231	13.093	0	95	95	2	1	-10921639	155.714	153	115	216	3270	25.739	7.600	0.075	0.843
ID150607	150607	None	38.602	7.205	18.589	0	95	95	2	1	-10921639	93.476	86	43	187	1963	35.542	2.000	0.107	0.508
ID150604	150604	88	29.949	33.000	6.000	0	95	95	2	1	-10921639	85.143	81	67	120	1788	16.069	6.146	0.201	1.773
ID150605	150605	68	82.624	10.350	12.844	0	95	95	2	1	-10921639	154.381	153	81	255	3242	52.154	2.000	0.256	1.206
ID150610	150610	80	66.296	14.881	24.764	0	95	95	2	1	-10921639	193.429	187	139	255	4062	38.951	2.000	0.149	1.286
ID150611	150611	83	47.411	26.143	24.642	0	95	95	2	1	-10921639	160.667	158	101	255	3374	37.584	2.000	0.100	0.775
ID150608	150608	89	42.112	25.402	18.825	0	95	95	2	1	-10921639	153.238	158	120	226	3218	29.305	2.000	0.098	0.930
ID150609	150609	79	46.448	6.284	24.478	0	95	95	2	1	-10921639	128.048	134	67	192	2689	38.958	2.000	0.151	0.865
ID150614	150614	84	48.398	27.340	32.071	0	95	95	2	1	-10921639	146.381	139	91	211	3074	35.846	2.000	0.121	0.878
ID150615	150615	87	33.706	5.366	36.990	0	95	95	2	1	-10921639	115.905	120	72	158	2434	24.448	4.800	0.134	1.120
ID150612	150612	64	58.954	8.485	30.310	0	95	95	2	1	-10921639	177.524	158	125	255	3728	41.367	2.000	0.144	1.077
ID150613	150613	51	66.881	17.508	30.870	0	95	95	2	1	-10921639	220.095	240	115	255	4622	44.600	4.800	0.162	1.378
ID150616	150616	None	27.616	10.785	37.477	0	95	95	2	1	-10921639	109.048	105	67	173	2290	27.656	3.200	0.065	0.481
ID150617	150617	85	38.686	33.000	43.000	0	95	95	2	1	-10921639	150.810	153	117	187	3167	21.405	7.600	0.166	2.009
ID150570	150570	81	50.680	15.535	3.408	0	96	96	2	1	-10921639	97.810	86	38	178	2054	39.472	2.000	0.202	0.834
ID150571	150571	92	27.983	21.095	4.889	0	96	96	2	1	-10921639	96.190	101	43	134	2020	24.525	3.200	0.124	0.862
ID150574	150574	77	32.154	19.608	11.884	0	96	96	2	1	-10921639	137.571	144	91	197	2889	28.776	7.600	0.086	0.755
ID150575	150575	93	49.559	11.915	18.386	0	96	96	2	1	-10921639	151.905	144	101	255	3190	35.964	2.000	0.093	0.720
ID150572	150572	88	42.925	33.000	5.000	0	96	96	2	1	-10921639	97.905	101	58	153	2056	22.847	4.800	0.238	1.650
ID150573	150573	68	84.840	10.234	12.341	0	96	96	2	1	-10921639	155.571	153	67	255	3267	54.876	2.000	0.263	1.182
ID150578	150578	80	49.623	14.818	24.776	0	96	96	2	1	-10921639	189.476	187	139	255	3979	33.370	2.000	0.109	1.121
ID150579	150579	83	58.970	25.899	24.627	0	96	96	2	1	-10921639	178.905	168	125	255	3757	42.723	2.000	0.114	0.854
ID150576	150576	89	38.609	25.270	18.799	0	96	96	2	1	-10921639	156.952	149	110	221	3296	31.232	7.600	0.078	0.730
ID150577	150577	90	47.547	17.785	19.574	0	96	96	2	1	-10921639	176.762	173	129	250	3712	36.051	2.000	0.103	0.919
ID150582	150582	None	35.906	23.987	30.874	0	96	96	2	1	-10921639	170.667	178	110	211	3584	29.714	2.000	0.082	0.866
ID150583	150583	84	49.061	27.861	32.115	0	96	96	2	1	-10921639	143.143	139	86	230	3006	40.432	2.000	0.091	0.588
ID150580	150580	64	58.439	8.171	30.020	0	96	96	2	1	-10921639	181.286	178	115	255	3807	40.383	2.000	0.159	1.235
ID150581	150581	51	70.488	17.018	31.041	0	96	96	2	1	-10921639	221.000	230	149	255	4641	35.996	4.800	0.171	1.792
ID150584	150584	87	47.582	4.734	36.740	0	96	96	2	1	-10921639	116.143	110	62	202	2439	31.270	2.000	0.148	0.959
ID150585	150585	85	45.701	33.000	45.000	0	96	96	2	1	-10921639	158.714	162	121	221	3333	26.640	6.254	0.198	1.967
ID150690	150690	None	32.167	21.563	33.208	0	97	97	2	1	-10921639	149.667	149	101	197	3143	27.099	2.000	0.085	0.866
ID150691	150691	87	35.935	5.159	36.863	0	97	97	2	1	-10921639	112.524	101	81	182	2363	26.423	4.800	0.148	1.101
ID150688	150688	51	72.773	16.672	31.046	0	97	97	2	1	-10921639	212.048	221	129	255	4453	46.629	3.200	0.168	1.307
ID150689	150689	84	44.413	27.746	32.335	0	97	97	2	1	-10921639	146.810	139	105	221	3083	34.832	2.000	0.115	0.871
ID150692	150692	94	45.416	33.000	42.000	0	97	97	2	1	-10921639	156.905	163	98	216	3295	36.179	5.999	0.151	1.140
ID150693	150693	85	45.960	33.000	45.000	0	97	97	2	1	-10921639	171.571	173	125	230	3603	29.958	6.351	0.159	1.568
ID150674	150674	81	36.256	15.781	3.656	0	97	97	2	1	-10921639	91.810	96	38	158	1928	32.637	7.600	0.147	0.722
ID150675	150675	92	36.074	21.498	4.923	0	97	97	2	1	-10921639	98.857	96	62	139	2076	25.460	2.000	0.146	0.992
ID150678	150678	68	78.058	10.456	12.538	0	97	97	2	1	-10921639	159.524	149	96	255	3350	51.278	2.000	0.232	1.173
ID150679	150679	95	42.004	15.051	16.454	0	97	97	2	1	-10921639	171.571	173	105	250	3603	36.394	7.600	0.075	0.660
ID150676	150676	88	45.523	33.000	5.000	0	97	97	2	1	-10921639	101.905	101	71	168	2140	27.736	2.000	0.222	1.336
ID150677	150677	77	43.661	19.072	12.046	0	97	97	2	1	-10921639	148.952	149	105	202	3128	28.741	2.000	0.128	1.174
ID150682	150682	90	43.129	18.058	20.046	0	97	97	2	1	-10921639	177.619	178	115	245	3730	35.845	2.000	0.094	0.852
ID150683	150683	96	38.263	27.160	20.622	0	97	97	2	1	-10921639	157.048	153	105	245	3298	31.957	7.600	0.079	0.717
ID150680	150680	93	35.071	11.388	18.569	0	97	97	2	1	-10921639	135.714	129	81	206	2850	38.320	2.000	0.077	0.504
ID150681	150681	89	34.429	24.438	18.887	0	97	97	2	1	-10921639	146.429	144	96	216	3075	34.613	7.600	0.041	0.336
ID150686	150686	97	36.642	6.403	30.274	0	97	97	2	1	-10921639	139.524	139	81	197	2930	36.044	4.800	0.131	0.895
ID150687	150687	64	40.415	7.962	30.167	0	97	97	2	1	-10921639	170.190	163	134	230	3574	28.467	4.800	0.125	1.326
ID150684	150684	83	40.733	25.946	23.934	0	97	97	2	1	-10921639	160.000	163	101	250	3360	36.429	2.000	0.070	0.577
ID150685	150685	80	50.626	14.366	25.234	0	97	97	2	1	-10921639	187.429	192	120	255	3936	39.429	4.800	0.123	1.044
ID150635	150635	187	36.589	33.000	0.000	0	98	98	2	1	-10921639	78.048	76	45	153	1639	25.926	2.000	0.176	0.903
ID150638	150638	88	45.210	33.000	5.000	0	98	98	2	1	-10921639	105.762	105	63	149	2221	25.896	3.200	0.251	1.640
ID150639	150639	68	82.429	10.473	12.508	0	98	98	2	1	-10921639	160.667	134	86	255	3374	56.943	2.000	0.249	1.124
ID150636	150636	81	48.270	15.784	3.604	0	98	98	2	1	-10921639	107.571	105	62	168	2259	27.453	2.000	0.213	1.375
ID150637	150637	92	32.868	21.493	5.094	0	98	98	2	1	-10921639	88.667	86	52	149	1862	26.137	2.000	0.107	0.656
ID150642	150642	185	32.243	8.385	17.966	0	98	98	2	1	-10921639	108.143	105	52	173	2271	32.639	2.000	0.117	0.696
ID150643	150643	90	35.571	18.013	20.677	0	98	98	2	1	-10921639	163.619	158	115	230	3436	30.474	2.000	0.062	0.626
ID150640	150640	77	33.744	19.382	12.060	0	98	98	2	1	-10921639	126.762	120	81	182	2662	27.749	2.000	0.075	0.635
ID150641	150641	95	42.179	15.530	16.532	0	98	98	2	1	-10921639	169.048	163	110	230	3550	30.061	4.800	0.106	1.074
ID150646	150646	83	32.164	25.819	23.707	0	98	98	2	1	-10921639	164.571	163	96	255	3456	40.957	7.600	0.037	0.284
ID150647	150647	80	51.428	13.914	24.846	0	98	98	2	1	-10921639	188.095	187	139	255	3950	29.445	4.800	0.123	1.399
ID150644	150644	None	30.179	23.073	22.033	0	98	98	2	1	-10921639	170.762	158	144	221	3586	24.938	2.000	0.057	0.733
ID150645	150645	96	31.775	27.682	21.631	0	98	98	2	1	-10921639	148.429	149	101	226	3117	31.681	7.600	0.062	0.543
ID150650	150650	None	44.525	24.128	30.055	0	98	98	2	1	-10921639	186.190	182	134	255	3910	33.167	4.800	0.110	1.116
ID150651	150651	51	66.415	16.391	31.063	0	98	98	2	1	-10921639	224.048	230	129	255	4705	37.624	4.800	0.165	1.687
ID150648	150648	None	27.806	4.283	25.647	0	98	98	2	1	-10921639	94.810	86	33	153	1991	36.519	2.000	0.081	0.388
ID150649	150649	97	29.677	7.123	29.757	0	98	98	2	1	-10921639	153.429	158	101	192	3222	24.250	4.800	0.122	1.372
ID150654	150654	87	59.189	5.391	36.765	0	98	98	2	1	-10921639	122.952	115	62	216	2582	46.180	2.000	0.195	0.868
ID150655	150655	94	48.831	33.000	42.000	0	98	98	2	1	-10921639	179.381	178	144	216	3767	23.827	6.087	0.172	2.214
ID150652	150652	64	40.508	9.170	32.497	0	98	98	2	1	-10921639	161.190	153	105	240	3385	32.105	2.000	0.100	0.910
ID150653	150653	84	48.415	28.502	32.227	0	98	98	2	1	-10921639	149.238	144	91	240	3134	39.127	2.000	0.125	0.849
ID150626	150626	96	36.488	26.936	19.903	0	99	99	2	1	-10921639	140.857	144	81	206	2958	32.384	2.000	0.065	0.531
ID150627	150627	80	55.910	14.444	24.731	0	99	99	2	1	-10921639	196.571	187	139	255	4128	38.710	2.000	0.133	1.190
ID150624	150624	185	27.300	10.716	18.320	0	99	99	2	1	-10921639	128.667	129	76	163	2702	23.582	2.000	0.058	0.601
ID150625	150625	90	52.971	18.004	20.231	0	99	99	2	1	-10921639	180.286	182	125	255	3786	36.476	2.000	0.104	0.933
ID150630	150630	84	57.184	28.474	32.306	0	99	99	2	1	-10921639	157.810	144	110	255	3314	41.486	2.000	0.130	0.875
ID150631	150631	98	29.410	21.581	32.780	0	99	99	2	1	-10921639	147.714	134	96	226	3102	36.770	2.000	0.072	0.542
ID150628	150628	97	55.079	7.767	30.025	0	99	99	2	1	-10921639	174.333	168	120	255	3661	40.227	2.000	0.121	0.939
ID150629	150629	51	59.003	16.650	31.433	0	99	99	2	1	-10921639	198.381	187	134	255	4166	41.823	2.000	0.119	1.009
ID150634	150634	94	41.434	33.000	44.000	0	99	99	2	1	-10921639	183.333	192	135	216	3850	27.341	6.329	0.145	1.698
ID150632	150632	None	27.749	13.697	35.290	0	99	99	2	1	-10921639	119.524	120	52	187	2510	34.455	7.600	0.023	0.156
ID150633	150633	87	54.422	5.648	36.902	0	99	99	2	1	-10921639	121.429	110	72	211	2550	34.833	2.000	0.167	0.996
ID150618	150618	187	37.874	33.000	0.000	0	99	99	2	1	-10921639	71.714	76	40	134	1506	28.767	2.000	0.213	0.875
ID150619	150619	81	55.740	15.706	4.004	0	99	99	2	1	-10921639	101.571	86	43	178	2133	39.969	2.000	0.228	0.942
ID150622	150622	68	76.571	10.933	12.733	0	99	99	2	1	-10921639	149.810	139	76	255	3146	49.713	2.000	0.213	1.059
ID150623	150623	77	46.117	18.679	12.850	0	99	99	2	1	-10921639	160.190	163	125	226	3364	26.491	2.000	0.129	1.379
ID150620	150620	92	36.434	21.391	5.311	0	99	99	2	1	-10921639	88.857	86	48	149	1866	28.963	2.000	0.129	0.703
ID150621	150621	88	53.904	33.000	6.000	0	99	99	2	1	-10921639	100.524	105	53	206	2111	37.183	2.000	0.258	1.110
ID150658	150658	88	33.659	33.000	6.000	0	100	100	2	1	-10921639	93.190	86	72	158	1957	22.990	4.800	0.196	1.328
ID150659	150659	None	33.426	15.010	7.861	0	100	100	2	1	-10921639	111.810	115	52	173	2348	31.819	2.000	0.081	0.528
ID150656	150656	81	41.267	15.693	3.801	0	100	100	2	1	-10921639	98.619	96	57	182	2071	33.846	2.000	0.137	0.702
ID150657	150657	92	39.410	21.707	5.017	0	100	100	2	1	-10921639	99.095	101	48	153	2081	29.173	2.000	0.149	0.883
ID150662	150662	95	35.512	16.355	17.217	0	100	100	2	1	-10921639	168.571	158	120	255	3540	33.520	2.000	0.056	0.533
ID150663	150663	185	39.308	11.041	18.319	0	100	100	2	1	-10921639	140.857	134	96	197	2958	30.668	2.000	0.094	0.787
ID150660	150660	77	46.925	19.175	12.478	0	100	100	2	1	-10921639	161.571	168	91	216	3393	34.194	2.000	0.132	1.105
ID150661	150661	68	59.451	10.733	12.541	0	100	100	2	1	-10921639	145.238	134	91	221	3050	37.590	2.000	0.176	1.157
ID150666	150666	None	37.749	23.020	21.581	0	100	100	2	1	-10921639	164.524	168	101	240	3455	34.876	2.000	0.058	0.519
ID150667	150667	80	63.159	14.213	24.908	0	100	100	2	1	-10921639	196.810	206	134	255	4133	41.336	3.200	0.132	1.108
ID150664	150664	90	27.878	18.279	20.623	0	100	100	2	1	-10921639	163.190	153	115	221	3427	31.600	2.000	0.026	0.262
ID150665	150665	96	46.140	27.568	20.847	0	100	100	2	1	-10921639	144.714	139	81	226	3039	41.704	2.000	0.104	0.653
ID150670	150670	98	36.791	21.900	33.345	0	100	100	2	1	-10921639	158.714	163	101	206	3333	34.521	7.600	0.070	0.602
ID150671	150671	84	49.406	28.572	32.693	0	100	100	2	1	-10921639	155.619	144	105	230	3268	39.259	7.600	0.127	0.891
ID150668	150668	97	49.260	8.162	29.889	0	100	100	2	1	-10921639	174.286	173	125	250	3660	36.056	7.600	0.115	1.001
ID150669	150669	51	68.105	15.954	31.113	0	100	100	2	1	-10921639	216.286	221	125	255	4542	42.959	3.200	0.147	1.287
ID150672	150672	87	40.757	5.130	37.008	0	100	100	2	1	-10921639	109.286	105	67	168	2295	29.975	6.375	0.153	0.965
ID150673	150673	94	39.380	33.000	42.000	0	100	100	2	1	-10921639	161.524	163	129	192	3392	18.121	4.800	0.168	2.569
ID150694	150694	81	60.515	15.704	3.855	0	101	101	2	1	-10921639	113.190	101	52	216	2377	44.673	2.000	0.186	0.796
ID150695	150695	68	35.040	10.046	11.238	0	101	101	2	1	-10921639	107.381	110	67	173	2255	27.222	7.600	0.129	0.903
ID150698	150698	90	31.703	18.053	20.384	0	101	101	2	1	-10921639	167.667	168	120	216	3521	28.966	2.000	0.068	0.739
ID150699	150699	96	36.269	27.088	20.504	0	101	101	2	1	-10921639	146.571	149	101	202	3078	30.099	7.600	0.095	0.845
ID150696	150696	77	53.517	18.858	12.284	0	101	101	2	1	-10921639	165.857	178	105	206	3483	35.858	4.800	0.166	1.318
ID150697	150697	95	41.696	16.163	17.152	0	101	101	2	1	-10921639	160.095	153	105	255	3362	37.096	7.600	0.055	0.452
ID150702	150702	None	28.033	7.101	26.081	0	101	101	2	1	-10921639	132.667	125	81	178	2786	23.944	7.600	0.077	0.794
ID150703	150703	None	29.001	18.513	26.601	0	101	101	2	1	-10921639	188.524	192	134	245	3959	30.081	2.000	0.061	0.722
ID150700	150700	99	28.406	4.377	23.360	0	101	101	2	1	-10921639	89.524	81	43	153	1880	31.165	7.600	0.123	0.628
ID150701	150701	80	35.379	13.809	25.178	0	101	101	2	1	-10921639	179.095	182	129	226	3761	29.634	4.800	0.092	1.013
ID150706	150706	51	50.893	15.607	31.698	0	101	101	2	1	-10921639	175.905	178	86	255	3694	48.133	2.000	0.103	0.684
ID150707	150707	84	43.913	28.499	32.261	0	101	101	2	1	-10921639	150.667	149	110	230	3164	28.258	7.600	0.109	1.048
ID150704	150704	98	33.835	21.251	31.074	0	101	101	2	1	-10921639	171.857	168	125	211	3609	26.550	2.000	0.065	0.789
ID150705	150705	97	33.056	8.477	32.329	0	101	101	2	1	-10921639	143.810	144	91	206	3020	31.838	2.000	0.088	0.729
ID150710	150710	None	28.407	14.000	45.000	0	101	101	2	1	-10921639	77.000	71	57	115	1617	14.822	4.800	0.204	1.763
ID150708	150708	87	28.222	4.241	36.975	0	101	101	2	1	-10921639	95.095	91	48	144	1997	25.816	7.600	0.112	0.740
ID150709	150709	94	41.279	33.000	42.000	0	101	101	2	1	-10921639	152.333	163	98	192	3199	28.445	4.800	0.154	1.430
ID150722	150722	87	53.218	4.698	37.126	0	102	102	2	1	-10921639	136.000	134	91	197	2856	26.344	4.800	0.230	1.929
ID150723	150723	94	47.219	33.000	44.000	0	102	102	2	1	-10921639	172.619	182	125	211	3625	28.987	4.800	0.177	1.787
ID150720	150720	98	45.366	21.520	32.130	0	102	102	2	1	-10921639	171.190	173	110	221	3595	34.045	6.350	0.132	1.171
ID150721	150721	84	29.228	28.486	32.001	0	102	102	2	1	-10921639	123.190	125	86	168	2587	25.095	2.000	0.064	0.592
ID150711	150711	81	36.647	16.628	5.767	0	102	102	2	1	-10921639	122.381	125	72	163	2570	25.621	3.200	0.125	1.061
ID150714	150714	None	34.464	11.861	17.887	0	102	102	2	1	-10921639	150.810	149	96	192	3167	24.392	2.000	0.086	0.978
ID150715	150715	95	34.273	16.599	17.925	0	102	102	2	1	-10921639	165.905	173	115	221	3484	28.016	2.000	0.068	0.758
ID150712	150712	77	28.578	19.548	11.502	0	102	102	2	1	-10921639	138.667	139	101	187	2912	24.268	7.600	0.092	0.960
ID150713	150713	68	28.382	11.912	12.966	0	102	102	2	1	-10921639	128.048	120	91	206	2689	27.202	2.000	0.059	0.523
ID150718	150718	80	42.822	14.982	24.532	0	102	102	2	1	-10921639	192.190	192	149	255	4036	31.094	4.800	0.097	1.088
ID150719	150719	51	60.720	14.993	31.281	0	102	102	2	1	-10921639	190.905	182	120	255	4009	39.871	2.000	0.135	1.140
ID150716	150716	96	46.694	27.160	21.114	0	102	102	2	1	-10921639	152.905	149	86	216	3211	31.572	4.800	0.140	1.186
ID150717	150717	99	29.372	5.506	23.848	0	102	102	2	1	-10921639	114.619	120	67	158	2407	24.371	4.800	0.139	1.145
ID150738	150738	87	29.330	4.349	36.975	0	103	103	2	1	-10921639	89.381	86	48	134	1877	25.208	6.148	0.126	0.794
ID150739	150739	100	41.623	33.000	41.000	0	103	103	2	1	-10921639	141.286	144	90	192	2967	32.232	4.800	0.177	1.318
ID150736	150736	98	44.918	21.440	32.526	0	103	103	2	1	-10921639	149.571	158	57	240	3141	45.597	2.000	0.128	0.742
ID150737	150737	84	51.397	28.474	31.925	0	103	103	2	1	-10921639	147.048	139	105	216	3088	30.803	2.000	0.144	1.201
ID150731	150731	95	33.002	15.972	18.045	0	103	103	2	1	-10921639	165.095	158	134	206	3467	20.792	4.800	0.119	1.694
ID150734	150734	80	34.812	14.548	25.039	0	103	103	2	1	-10921639	162.571	173	105	197	3414	28.720	2.000	0.091	0.940
ID150735	150735	51	71.609	14.891	30.897	0	103	103	2	1	-10921639	186.762	178	125	255	3922	41.858	2.000	0.161	1.237
ID150732	150732	96	45.631	27.021	20.903	0	103	103	2	1	-10921639	150.048	153	96	197	3151	34.845	2.000	0.121	0.930
ID150733	150733	99	29.438	5.610	24.819	0	103	103	2	1	-10921639	93.810	86	62	139	1970	21.972	4.800	0.117	0.892
ID150742	150742	96	48.155	27.738	20.499	0	104	104	2	1	-10921639	135.381	129	81	211	2843	37.127	2.000	0.136	0.872
ID150743	150743	None	28.061	8.442	28.956	0	104	104	2	1	-10921639	119.762	125	72	168	2515	24.201	7.600	0.088	0.801
ID150740	150740	None	32.753	14.998	7.971	0	104	104	2	1	-10921639	101.857	96	67	173	2139	25.564	7.600	0.087	0.637
ID150741	150741	95	37.865	15.993	17.102	0	104	104	2	1	-10921639	164.000	168	125	211	3444	26.879	4.800	0.106	1.170
ID150746	150746	84	39.265	28.378	32.146	0	104	104	2	1	-10921639	143.048	139	101	202	3004	25.903	2.000	0.109	1.088
ID150747	150747	100	31.175	33.000	42.000	0	104	104	2	1	-10921639	158.190	158	125	216	3322	23.012	6.115	0.141	1.694
ID150744	150744	51	51.709	15.423	31.327	0	104	104	2	1	-10921639	157.143	144	120	240	3300	34.729	2.000	0.115	0.932
ID150745	150745	98	27.439	21.988	31.413	0	104	104	2	1	-10921639	160.286	163	129	192	3366	20.392	4.800	0.075	1.091
ID150760	150760	98	43.260	21.257	31.576	0	105	105	2	1	-10921639	146.857	168	76	235	3084	47.129	2.000	0.087	0.500
ID150761	150761	100	40.887	33.000	42.000	0	105	105	2	1	-10921639	156.619	168	103	206	3289	27.612	6.289	0.164	1.600
ID150758	150758	96	34.545	28.168	19.858	0	105	105	2	1	-10921639	129.095	129	91	168	2711	23.276	4.800	0.139	1.351
ID150759	150759	51	52.259	14.990	31.580	0	105	105	2	1	-10921639	161.286	163	96	240	3387	40.089	2.000	0.124	0.888
ID150756	150756	None	27.466	10.509	12.739	0	105	105	2	1	-10921639	110.238	110	81	149	2315	17.592	2.000	0.106	1.204
ID150757	150757	95	44.770	15.784	18.397	0	105	105	2	1	-10921639	159.810	158	120	211	3356	27.624	7.600	0.121	1.252
ID150754	150754	100	41.387	33.000	41.000	0	106	106	2	1	-10921639	126.524	129	71	202	2657	32.966	2.000	0.164	1.083
ID150755	150755	None	37.962	33.000	45.000	0	106	106	2	1	-10921639	139.857	144	103	206	2937	27.292	6.266	0.156	1.386
ID150752	150752	98	29.032	21.821	31.820	0	106	106	2	1	-10921639	128.952	129	86	178	2708	27.640	2.000	0.072	0.625
ID150753	150753	None	36.475	27.732	32.235	0	106	106	2	1	-10921639	117.714	120	76	178	2472	28.210	2.000	0.101	0.766
ID150750	150750	101	30.545	8.543	28.298	0	106	106	2	1	-10921639	125.619	120	86	168	2638	25.033	7.600	0.085	0.790
ID150751	150751	51	49.593	14.943	31.335	0	106	106	2	1	-10921639	157.905	153	120	226	3316	28.764	2.000	0.130	1.262
ID150748	150748	None	32.625	16.364	3.422	0	106	106	2	1	-10921639	77.429	81	43	115	1626	26.765	2.000	0.186	0.907
ID150749	150749	95	36.739	16.339	19.686	0	106	106	2	1	-10921639	160.381	163	115	206	3368	29.221	2.000	0.100	1.000
ID150726	150726	None	35.890	14.770	26.204	0	107	107	2	1	-10921639	139.714	134	105	211	2934	26.876	2.000	0.084	0.802
ID150727	150727	101	28.673	8.815	28.511	0	107	107	2	1	-10921639	129.333	129	91	158	2716	20.404	4.800	0.096	1.107
ID150724	150724	None	30.520	17.292	15.754	0	107	107	2	1	-10921639	149.238	153	101	187	3134	22.367	3.200	0.083	1.028
ID150725	150725	102	32.308	28.110	22.266	0	107	107	2	1	-10921639	116.381	110	86	158	2444	20.590	2.000	0.116	1.179
ID150730	150730	100	50.086	33.000	42.000	0	107	107	2	1	-10921639	142.048	149	94	211	2983	33.271	4.800	0.195	1.395
ID150728	150728	51	40.015	15.327	30.879	0	107	107	2	1	-10921639	150.190	153	96	230	3154	30.435	2.000	0.106	0.944
ID150729	150729	98	34.324	21.120	30.961	0	107	107	2	1	-10921639	152.190	158	105	206	3196	26.879	4.000	0.122	1.230
ID150778	150778	102	27.026	27.144	22.357	0	108	108	2	1	-10921639	119.190	125	81	149	2503	22.097	3.200	0.100	0.979
ID150779	150779	51	34.717	15.681	31.401	0	108	108	2	1	-10921639	142.429	139	101	182	2991	22.176	2.000	0.097	1.132
ID150782	150782	100	37.736	33.000	42.000	0	108	108	2	1	-10921639	121.476	125	80	158	2551	23.447	4.800	0.182	1.597
ID150783	150783	103	29.500	33.000	45.000	0	108	108	2	1	-10921639	117.857	125	76	158	2475	29.869	6.363	0.151	1.038
ID150780	150780	98	29.139	22.551	30.524	0	108	108	2	1	-10921639	139.952	149	96	182	2939	25.386	4.800	0.106	1.055
ID150781	150781	104	31.621	27.679	32.292	0	108	108	2	1	-10921639	112.143	115	62	168	2355	26.534	2.000	0.110	0.836
ID150776	150776	104	29.418	27.770	31.192	0	109	109	2	1	-10921639	113.714	115	67	153	2388	24.866	2.000	0.099	0.823
ID150777	150777	103	44.267	33.000	45.000	0	109	109	2	1	-10921639	144.667	144	112	182	3038	20.436	4.800	0.235	2.697
ID150774	150774	None	32.632	8.204	28.891	0	109	109	2	1	-10921639	120.905	125	72	182	2539	25.004	7.600	0.118	1.021
ID150775	150775	51	34.426	15.707	31.232	0	109	109	2	1	-10921639	131.095	129	91	206	2753	26.031	2.000	0.080	0.742
ID150773	150773	None	30.363	15.848	15.760	0	109	109	2	1	-10921639	142.905	144	110	178	3001	20.050	4.800	0.104	1.338
ID150767	150767	98	33.855	21.685	30.998	0	110	110	2	1	-10921639	145.857	149	105	182	3063	23.559	7.600	0.108	1.205
ID150768	150768	None	42.478	33.000	42.000	0	110	110	2	1	-10921639	103.381	96	45	168	2171	36.873	2.000	0.177	0.843
ID150762	150762	105	30.578	8.644	27.321	0	111	111	2	1	-10921639	126.857	129	101	158	2664	17.659	6.379	0.118	1.511
ID150763	150763	None	28.322	19.377	28.692	0	111	111	2	1	-10921639	138.190	139	91	182	2902	25.169	3.200	0.062	0.637
ID150766	150766	103	35.716	33.000	45.000	0	111	111	2	1	-10921639	114.524	115	67	197	2405	31.960	6.120	0.157	0.972
ID150764	150764	98	28.571	21.478	31.505	0	111	111	2	1	-10921639	114.143	110	43	173	2397	37.785	2.000	0.068	0.386
ID150765	150765	51	29.843	15.003	31.799	0	111	111	2	1	-10921639	127.762	129	91	158	2683	20.349	3.200	0.119	1.332
ID150770	150770	98	32.971	21.839	31.310	0	112	112	2	1	-10921639	132.476	125	91	178	2782	27.274	2.000	0.091	0.814
ID150771	150771	51	40.004	15.021	31.627	0	112	112	2	1	-10921639	132.333	134	67	187	2779	33.562	4.800	0.160	1.090
ID150769	150769	105	28.367	9.148	28.383	0	112	112	2	1	-10921639	117.905	115	86	158	2476	20.007	4.800	0.106	1.132
ID150772	150772	103	39.546	33.000	44.000	0	112	112	2	1	-10921639	112.571	120	58	173	2364	30.559	4.800	0.200	1.229
ID150786	150786	51	34.457	15.560	32.087	0	113	113	2	1	-10921639	124.333	134	76	173	2611	27.218	2.000	0.113	0.929
ID150787	150787	103	40.578	33.000	45.000	0	113	113	2	1	-10921639	112.286	115	63	163	2358	31.347	6.340	0.203	1.208
ID150784	150784	None	34.831	19.478	28.975	0	113	113	2	1	-10921639	138.524	139	67	211	2909	33.282	7.600	0.059	0.463
ID150785	150785	106	29.102	26.832	31.478	0	113	113	2	1	-10921639	102.571	110	43	158	2154	30.778	7.600	0.089	0.546
ID150790	150790	103	38.755	33.000	43.000	0	114	114	2	1	-10921639	97.286	86	58	182	2043	29.438	2.000	0.170	0.961
ID150788	150788	51	41.958	15.443	31.122	0	114	114	2	1	-10921639	130.952	129	81	192	2750	30.837	2.000	0.129	0.969
ID150789	150789	106	33.124	26.918	31.397	0	114	114	2	1	-10921639	98.714	96	52	153	2073	26.300	2.000	0.123	0.819
ID150791	150791	107	30.914	9.375	27.798	0	115	115	2	1	-10921639	119.571	115	76	173	2511	25.787	2.000	0.108	0.905
ID150792	150792	None	38.839	19.794	29.924	0	115	115	2	1	-10921639	144.190	139	105	197	3028	24.728	4.800	0.116	1.210
ID150793	150793	51	28.968	15.219	31.596	0	115	115	2	1	-10921639	130.905	134	72	182	2749	24.942	2.000	0.102	0.969
ID150794	150794	107	29.441	8.427	28.729	0	116	116	2	1	-10921639	104.905	101	62	158	2203	28.238	2.000	0.072	0.502
ID150795	150795	51	36.636	15.288	32.375	0	116	116	2	1	-10921639	123.429	120	76	168	2592	26.795	3.200	0.111	0.919
ID150796	150796	103	29.181	33.000	45.000	0	116	116	2	1	-10921639	99.048	110	45	139	2080	24.991	7.600	0.169	1.147
ID150798	150798	51	31.891	15.107	31.792	0	117	117	2	1	-10921639	125.333	125	91	173	2632	19.825	4.800	0.117	1.321
ID150799	150799	103	28.505	33.000	43.000	0	117	117	2	1	-10921639	87.762	76	67	125	1843	20.885	2.000	0.150	1.094
ID150797	150797	107	33.117	8.133	28.865	0	117	117	2	1	-10921639	111.810	110	67	153	2348	23.449	2.000	0.114	0.978
ID150802	150802	109	34.389	15.199	24.882	0	118	118	2	1	-10921639	129.381	129	91	173	2717	24.701	2.000	0.099	0.945
ID150803	150803	107	38.948	8.241	29.134	0	118	118	2	1	-10921639	110.476	105	57	168	2320	30.184	2.000	0.124	0.807
ID150804	150804	103	40.626	33.000	42.000	0	118	118	2	1	-10921639	101.238	101	52	144	2126	26.169	2.000	0.214	1.365
ID150800	150800	109	37.454	14.956	25.792	0	119	119	2	1	-10921639	125.238	115	86	202	2630	26.866	2.000	0.091	0.775
ID150801	150801	107	32.400	8.553	28.889	0	119	119	2	1	-10921639	106.667	96	62	158	2240	26.519	6.420	0.105	0.761
ID150808	150808	110	29.920	15.309	31.435	0	120	120	2	1	-10921639	118.667	120	76	173	2492	23.170	2.000	0.083	0.785
ID150809	150809	None	27.187	33.000	43.000	0	120	120	2	1	-10921639	92.571	86	67	163	1944	23.718	6.034	0.133	0.917
ID150810	150810	None	28.255	10.819	19.001	0	121	121	2	1	-10921639	101.762	96	62	149	2137	21.578	2.000	0.095	0.814
ID150811	150811	107	28.413	8.866	28.436	0	121	121	2	1	-10921639	110.000	110	81	163	2310	19.977	6.117	0.105	1.046
ID150812	150812	None	29.577	19.735	29.686	0	121	121	2	1	-10921639	129.143	125	96	163	2712	20.487	4.800	0.125	1.397
ID150813	150813	110	27.722	15.018	31.735	0	121	121	2	1	-10921639	114.714	115	81	149	2409	18.075	4.800	0.112	1.280
ID150806	150806	107	35.002	8.690	29.072	0	122	122	2	1	-10921639	115.667	110	81	168	2429	20.360	4.800	0.140	1.399
ID150807	150807	110	33.771	15.094	30.838	0	122	122	2	1	-10921639	118.905	115	72	168	2497	26.514	2.000	0.091	0.745
ID150805	150805	144	28.947	15.066	25.612	0	122	122	2	1	-10921639	133.429	134	76	163	2802	20.141	2.000	0.096	1.156
ID150819	150819	111	28.688	24.673	19.266	0	123	123	2	1	-10921639	106.762	115	62	149	2242	26.086	2.000	0.116	0.853
ID150820	150820	144	30.979	14.941	25.249	0	123	123	2	1	-10921639	128.333	125	101	182	2695	20.965	4.800	0.106	1.178
ID150821	150821	107	38.965	8.913	28.274	0	123	123	2	1	-10921639	105.143	105	67	182	2208	29.119	2.000	0.119	0.768
ID150818	150818	None	27.667	19.360	29.384	0	124	124	2	1	-10921639	126.381	125	81	182	2654	24.816	7.600	0.060	0.578
ID150816	150816	111	27.317	26.411	21.041	0	124	124	2	1	-10921639	110.238	110	62	158	2315	24.690	3.200	0.113	0.907
ID150817	150817	107	34.155	8.651	28.841	0	124	124	2	1	-10921639	111.714	105	76	168	2346	23.283	2.000	0.108	0.937
ID150814	150814	None	27.526	11.080	18.175	0	125	125	2	1	-10921639	104.048	96	67	158	2185	24.740	2.000	0.094	0.723
ID150815	150815	107	31.542	8.142	29.736	0	125	125	2	1	-10921639	103.238	101	52	144	2168	26.614	2.000	0.121	0.840
ID150822	150822	None	30.128	20.997	10.338	0	126	126	2	1	-10921639	101.905	105	48	144	2140	23.266	7.600	0.147	1.125
ID150823	150823	None	27.286	18.060	20.352	0	126	126	2	1	-10921639	118.571	115	62	158	2490	25.793	2.000	0.074	0.630
ID150824	150824	107	28.720	8.523	29.013	0	126	126	2	1	-10921639	98.190	91	57	163	2062	27.795	2.000	0.066	0.438
ID150826	150826	None	29.741	24.472	29.529	0	128	128	2	1	-10921639	116.810	115	76	173	2453	22.063	4.800	0.126	1.187
ID150825	150825	None	40.360	10.944	18.685	0	128	128	2	1	-10921639	113.381	110	62	158	2381	25.490	2.000	0.149	1.156
ID150827	150827	None	29.354	8.249	29.903	0	129	129	2	1	-10921639	90.286	96	24	139	1896	29.721	2.000	0.122	0.659
ID150828	150828	None	36.364	20.327	29.648	0	131	131	2	1	-10921639	127.857	120	86	182	2685	27.605	2.000	0.097	0.821
ID150829	150829	112	34.161	15.448	30.716	0	131	131	2	1	-10921639	123.857	120	86	168	2601	21.928	4.800	0.139	1.376
ID150838	150838	112	45.533	15.390	30.518	0	132	132	2	1	-10921639	122.048	110	67	197	2563	32.543	2.000	0.175	1.119
ID150836	150836	113	36.150	8.098	28.131	0	132	132	2	1	-10921639	100.571	101	62	163	2112	24.909	2.000	0.143	1.008
ID150837	150837	None	27.659	23.762	29.278	0	132	132	2	1	-10921639	116.810	120	76	168	2453	22.369	7.600	0.091	0.867
ID150830	150830	113	34.078	8.061	29.545	0	133	133	2	1	-10921639	100.571	96	52	149	2112	30.655	2.000	0.139	0.799
ID150831	150831	None	33.806	19.747	29.611	0	133	133	2	1	-10921639	117.238	110	81	173	2462	26.427	2.000	0.107	0.856
ID150832	150832	112	43.715	15.505	30.747	0	133	133	2	1	-10921639	122.571	110	72	192	2574	31.868	2.000	0.123	0.842
ID150839	150839	None	28.083	18.361	21.154	0	134	134	2	1	-10921639	119.143	115	86	187	2502	22.493	2.000	0.075	0.744
ID150840	150840	112	34.518	15.602	30.459	0	134	134	2	1	-10921639	120.429	115	81	178	2529	26.793	7.600	0.097	0.797
ID150846	150846	112	41.502	15.391	30.674	0	135	135	2	1	-10921639	124.524	129	86	182	2615	28.619	2.000	0.161	1.210
ID150844	150844	None	37.576	11.455	18.213	0	135	135	2	1	-10921639	108.571	110	62	173	2280	26.072	4.800	0.179	1.267
ID150845	150845	113	37.182	7.738	28.530	0	135	135	2	1	-10921639	101.190	101	62	153	2125	28.682	2.000	0.138	0.856
ID150834	150834	None	34.710	20.579	29.875	0	136	136	2	1	-10921639	121.857	115	76	168	2559	22.562	4.800	0.154	1.440
ID150835	150835	112	36.111	15.436	30.906	0	136	136	2	1	-10921639	116.095	115	72	168	2438	27.059	4.800	0.138	1.044
ID150833	150833	113	35.938	8.319	28.311	0	136	136	2	1	-10921639	102.381	101	67	149	2150	25.354	2.000	0.155	1.085
ID150850	150850	114	34.935	12.265	17.728	0	137	137	2	1	-10921639	115.476	115	81	153	2425	25.676	2.000	0.153	1.193
ID150851	150851	113	30.441	8.566	28.594	0	137	137	2	1	-10921639	99.667	96	48	158	2093	33.977	2.000	0.105	0.557
ID150852	150852	112	36.810	15.306	30.902	0	137	137	2	1	-10921639	124.143	120	76	163	2607	24.111	4.000	0.144	1.298
ID150842	150842	None	35.265	18.328	21.103	0	138	138	2	1	-10921639	118.905	120	81	168	2497	24.886	2.000	0.102	0.882
ID150843	150843	112	39.625	15.422	30.607	0	138	138	2	1	-10921639	121.905	120	72	173	2560	30.015	3.200	0.142	1.010
ID150841	150841	114	28.353	11.721	17.788	0	138	138	2	1	-10921639	106.952	105	86	139	2246	17.305	6.335	0.119	1.313
ID150858	150858	114	43.239	10.999	17.800	0	139	139	2	1	-10921639	106.905	96	72	163	2245	27.380	2.000	0.157	1.057
ID150859	150859	112	46.456	14.990	30.842	0	139	139	2	1	-10921639	122.000	120	81	168	2562	27.221	2.000	0.159	1.227
ID150847	150847	114	36.159	11.431	18.153	0	140	140	2	1	-10921639	93.667	96	38	153	1967	30.001	2.000	0.141	0.772
ID150848	150848	None	36.601	18.854	21.275	0	140	140	2	1	-10921639	111.238	110	81	178	2336	26.931	2.000	0.114	0.844
ID150849	150849	112	27.906	15.626	30.198	0	140	140	2	1	-10921639	103.095	115	62	144	2165	26.533	2.000	0.070	0.507
ID150854	150854	112	54.925	15.072	31.014	0	141	141	2	1	-10921639	130.571	134	81	206	2742	33.422	3.200	0.181	1.198
ID150853	150853	115	29.446	8.151	28.366	0	141	141	2	1	-10921639	85.571	81	48	134	1797	24.510	2.000	0.127	0.786
ID150855	150855	None	34.993	11.216	17.985	0	142	142	2	1	-10921639	92.714	86	38	144	1947	25.871	4.800	0.174	1.063
ID150856	150856	115	27.384	8.397	28.642	0	142	142	2	1	-10921639	93.619	91	48	139	1966	23.269	7.600	0.135	0.956
ID150857	150857	112	46.156	15.518	31.082	0	142	142	2	1	-10921639	133.095	134	86	192	2795	27.170	4.800	0.171	1.434
ID150860	150860	112	46.205	14.803	31.125	0	143	143	2	1	-10921639	123.714	125	91	182	2598	27.635	4.800	0.180	1.366
ID150862	150862	115	29.808	8.088	28.640	0	144	144	2	1	-10921639	90.619	86	52	158	1903	25.918	2.000	0.096	0.610
ID150863	150863	112	50.665	14.935	30.959	0	144	144	2	1	-10921639	124.238	120	86	178	2609	31.095	2.000	0.171	1.169
ID150861	150861	116	27.078	10.986	18.466	0	144	144	2	1	-10921639	93.619	86	48	144	1966	24.213	2.000	0.125	0.857
ID150866	150866	115	28.603	7.986	28.783	0	145	145	2	1	-10921639	95.810	91	62	125	2012	19.848	4.800	0.149	1.250
ID150867	150867	112	44.943	15.295	31.281	0	145	145	2	1	-10921639	118.905	110	76	178	2497	31.116	2.000	0.173	1.125
ID150864	150864	116	27.878	11.273	17.996	0	145	145	2	1	-10921639	97.143	96	57	134	2040	23.699	2.000	0.113	0.830
ID150865	150865	None	44.714	13.106	24.010	0	145	145	2	1	-10921639	117.810	115	81	197	2474	27.836	2.000	0.165	1.200
ID150868	150868	112	38.147	15.020	31.208	0	146	146	2	1	-10921639	123.048	120	91	149	2584	18.584	4.800	0.174	1.967
ID150878	150878	138	33.587	26.157	30.921	0	147	147	2	1	-10921639	99.048	96	33	158	2080	27.275	2.000	0.129	0.830
ID150879	150879	112	34.415	15.041	32.626	0	147	147	2	1	-10921639	107.381	110	52	163	2255	31.471	6.395	0.117	0.717
ID150877	150877	117	34.855	12.835	24.012	0	147	147	2	1	-10921639	109.667	105	62	168	2303	27.609	2.000	0.119	0.847
ID150872	150872	138	29.895	25.783	30.660	0	148	148	2	1	-10921639	91.762	86	43	129	1927	25.018	2.000	0.123	0.802
ID150873	150873	112	46.947	15.103	32.472	0	148	148	2	1	-10921639	132.476	129	81	178	2782	30.420	2.000	0.175	1.297
ID150870	150870	117	29.122	13.462	24.067	0	148	148	2	1	-10921639	112.476	115	81	158	2362	20.973	2.000	0.118	1.132
ID150871	150871	None	28.242	8.170	27.827	0	148	148	2	1	-10921639	90.714	86	62	134	1905	20.763	2.000	0.114	0.895
ID150869	150869	None	35.601	17.820	21.252	0	148	148	2	1	-10921639	113.762	105	76	168	2389	28.121	3.200	0.093	0.692
ID150874	150874	None	29.039	26.358	21.383	0	149	149	2	1	-10921639	88.238	86	52	153	1853	22.795	2.000	0.118	0.815
ID150875	150875	117	34.326	13.403	23.980	0	149	149	2	1	-10921639	109.333	105	67	168	2296	28.070	2.000	0.107	0.753
ID150876	150876	112	42.993	14.999	31.945	0	149	149	2	1	-10921639	121.095	120	81	158	2543	24.372	2.000	0.170	1.444
ID150882	150882	112	42.445	15.025	32.611	0	150	150	2	1	-10921639	121.476	125	72	173	2551	30.377	2.000	0.154	1.068
ID150880	150880	120	33.460	10.874	18.574	0	150	150	2	1	-10921639	92.429	86	48	153	1941	27.202	2.000	0.128	0.769
ID150881	150881	117	50.101	14.046	24.315	0	150	150	2	1	-10921639	123.952	120	81	178	2603	31.171	2.000	0.185	1.243
ID150883	150883	120	35.631	10.499	18.217	0	151	151	2	1	-10921639	96.619	101	57	163	2029	30.002	2.000	0.141	0.793
ID150886	150886	117	30.140	14.590	24.826	0	151	151	2	1	-10921639	115.000	105	81	178	2415	24.152	2.000	0.067	0.595
ID150887	150887	None	29.983	8.084	28.560	0	151	151	2	1	-10921639	101.381	101	72	139	2129	21.528	2.000	0.105	0.898
ID150884	150884	121	31.754	18.011	20.218	0	151	151	2	1	-10921639	134.905	134	101	182	2833	20.883	4.800	0.108	1.261
ID150885	150885	None	30.068	25.945	21.134	0	151	151	2	1	-10921639	94.429	101	43	139	1983	26.585	2.000	0.119	0.753
ID150890	150890	112	74.193	15.184	32.014	0	151	151	2	1	-10921639	157.333	153	96	245	3304	46.873	2.000	0.215	1.187
ID150888	150888	122	34.280	20.398	29.220	0	151	151	2	1	-10921639	141.429	144	96	187	2970	25.959	3.200	0.107	1.051
ID150889	150889	123	32.433	25.998	30.573	0	151	151	2	1	-10921639	109.238	105	67	163	2294	27.880	3.200	0.136	0.935
ID150891	150891	124	29.771	9.821	11.090	0	152	152	2	1	-10921639	62.762	62	24	129	1318	25.058	2.000	0.143	0.626
ID150894	150894	123	28.259	24.128	30.356	0	152	152	2	1	-10921639	121.190	120	86	163	2545	23.295	4.800	0.084	0.809
ID150895	150895	112	66.175	15.249	31.928	0	152	152	2	1	-10921639	153.619	149	105	211	3226	33.683	4.800	0.239	1.761
ID150892	150892	121	33.032	17.151	19.722	0	152	152	2	1	-10921639	134.190	134	96	187	2818	25.428	4.800	0.109	1.040
ID150893	150893	122	31.398	20.135	30.160	0	152	152	2	1	-10921639	128.095	129	81	173	2690	24.122	2.000	0.081	0.796
ID150898	150898	124	28.257	10.153	11.859	0	153	153	2	1	-10921639	64.048	67	28	110	1345	24.673	2.000	0.138	0.628
ID150899	150899	120	31.973	11.227	18.748	0	153	153	2	1	-10921639	102.095	101	57	163	2144	26.589	2.000	0.111	0.764
ID150896	150896	None	35.677	14.353	7.894	0	153	153	2	1	-10921639	74.714	72	28	129	1569	26.959	2.000	0.201	0.928
ID150897	150897	None	34.588	20.298	10.959	0	153	153	2	1	-10921639	98.429	101	48	144	2067	23.720	2.000	0.171	1.213
ID150902	150902	123	28.690	26.525	30.683	0	153	153	2	1	-10921639	101.000	101	57	139	2121	24.468	4.800	0.138	1.000
ID150903	150903	112	76.424	15.221	32.181	0	153	153	2	1	-10921639	152.810	144	86	230	3209	45.024	2.000	0.251	1.364
ID150900	150900	121	31.022	17.251	19.873	0	153	153	2	1	-10921639	115.190	110	72	187	2419	27.129	2.000	0.074	0.588
ID150901	150901	122	32.615	20.110	29.581	0	153	153	2	1	-10921639	117.429	110	76	182	2466	27.005	2.000	0.096	0.761
ID150904	150904	None	34.512	9.500	32.645	0	153	153	2	1	-10921639	91.810	86	38	153	1928	32.975	2.000	0.148	0.718
ID150912	150912	123	48.463	27.101	31.544	0	154	154	2	1	-10921639	114.952	110	57	182	2414	40.261	2.000	0.180	0.872
ID150906	150906	124	36.453	9.797	11.860	0	154	154	2	1	-10921639	77.762	76	38	139	1633	25.485	2.000	0.150	0.798
ID150907	150907	120	29.607	10.942	18.036	0	154	154	2	1	-10921639	101.381	105	62	144	2129	23.485	2.000	0.094	0.745
ID150905	150905	127	37.639	21.916	5.089	0	154	154	2	1	-10921639	50.952	48	14	134	1070	27.658	2.000	0.257	0.753
ID150910	150910	None	28.234	7.873	28.983	0	154	154	2	1	-10921639	94.524	91	57	139	1985	23.874	7.600	0.086	0.628
ID150911	150911	112	57.493	15.192	32.369	0	154	154	2	1	-10921639	144.333	139	81	221	3031	37.005	2.000	0.169	1.129
ID150908	150908	121	38.301	17.683	20.141	0	154	154	2	1	-10921639	132.429	129	91	202	2781	29.561	2.000	0.092	0.758
ID150909	150909	125	41.537	22.713	21.095	0	154	154	2	1	-10921639	116.333	105	72	211	2443	36.563	2.000	0.109	0.625
ID150914	150914	124	37.044	10.274	11.869	0	155	155	2	1	-10921639	88.905	91	43	144	1867	27.711	2.000	0.183	0.993
ID150915	150915	120	38.775	10.656	18.435	0	155	155	2	1	-10921639	111.190	115	62	187	2335	30.610	2.000	0.109	0.711
ID150913	150913	127	48.322	21.889	5.438	0	155	155	2	1	-10921639	69.524	57	19	158	1460	39.532	2.000	0.232	0.663
ID150918	150918	None	31.213	26.888	21.188	0	155	155	2	1	-10921639	87.952	91	38	163	1847	31.894	2.000	0.122	0.599
ID150919	150919	None	29.138	20.707	30.146	0	155	155	2	1	-10921639	124.905	125	91	153	2623	20.425	7.600	0.097	1.083
ID150916	150916	121	58.458	17.878	20.683	0	155	155	2	1	-10921639	152.190	144	101	245	3196	41.816	2.000	0.124	0.806
ID150917	150917	125	30.364	22.507	21.185	0	155	155	2	1	-10921639	123.476	115	81	178	2593	27.029	2.000	0.085	0.717
ID150922	150922	123	35.104	27.907	32.523	0	155	155	2	1	-10921639	86.952	72	38	163	1826	35.534	2.000	0.096	0.428
ID150920	150920	112	64.995	15.292	31.140	0	155	155	2	1	-10921639	157.619	149	101	255	3310	42.795	4.800	0.176	1.101
ID150921	150921	126	54.107	9.947	32.197	0	155	155	2	1	-10921639	117.238	110	62	197	2462	36.377	2.000	0.158	0.878
ID150930	150930	126	39.425	10.515	32.509	0	156	156	2	1	-10921639	105.714	96	48	192	2220	39.994	2.000	0.083	0.407
ID150931	150931	112	74.620	15.424	31.777	0	156	156	2	1	-10921639	154.524	144	81	255	3245	51.512	2.000	0.202	1.007
ID150928	150928	125	40.301	22.332	20.895	0	156	156	2	1	-10921639	125.000	120	76	187	2625	32.095	2.000	0.090	0.645
ID150929	150929	None	31.716	8.073	28.322	0	156	156	2	1	-10921639	100.762	96	62	158	2116	24.236	7.600	0.131	0.966
ID150932	150932	123	44.532	28.201	32.588	0	156	156	2	1	-10921639	112.095	101	48	178	2354	38.165	7.600	0.146	0.747
ID150923	150923	None	42.578	13.967	7.765	0	156	156	2	1	-10921639	81.000	67	48	158	1701	30.369	2.000	0.151	0.700
ID150926	150926	120	40.028	11.324	18.524	0	156	156	2	1	-10921639	113.810	105	57	168	2390	32.463	2.000	0.140	0.861
ID150927	150927	121	48.784	17.708	19.669	0	156	156	2	1	-10921639	166.095	163	115	226	3488	35.028	2.000	0.139	1.156
ID150924	150924	128	29.238	19.381	12.335	0	156	156	2	1	-10921639	103.524	96	62	153	2174	26.009	2.000	0.105	0.758
ID150925	150925	None	31.635	13.192	14.124	0	156	156	2	1	-10921639	103.095	96	62	173	2165	28.655	2.000	0.072	0.485
ID150958	150958	128	40.245	19.862	11.910	0	157	157	2	1	-10921639	126.810	129	81	182	2663	27.088	4.800	0.161	1.300
ID150959	150959	None	29.623	17.744	16.945	0	157	157	2	1	-10921639	150.286	153	115	187	3156	21.763	2.000	0.098	1.234
ID150956	150956	127	39.831	21.904	4.842	0	157	157	2	1	-10921639	67.762	67	24	125	1423	30.900	2.000	0.199	0.727
ID150957	150957	124	52.205	9.885	11.770	0	157	157	2	1	-10921639	104.000	101	52	178	2184	31.577	2.000	0.212	1.154
ID150962	150962	125	32.944	22.953	21.262	0	157	157	2	1	-10921639	122.238	115	86	173	2567	23.175	2.000	0.105	1.004
ID150963	150963	129	46.479	13.809	24.763	0	157	157	2	1	-10921639	131.238	125	76	211	2756	36.407	2.000	0.120	0.772
ID150960	150960	120	28.911	11.133	18.630	0	157	157	2	1	-10921639	110.190	110	72	187	2314	27.453	2.000	0.113	0.816
ID150961	150961	121	28.676	17.108	20.281	0	157	157	2	1	-10921639	143.810	134	110	192	3020	25.740	3.200	0.088	0.906
ID150966	150966	112	61.103	15.639	32.323	0	157	157	2	1	-10921639	145.238	139	76	221	3050	41.563	2.000	0.198	1.156
ID150967	150967	123	54.959	27.895	32.939	0	157	157	2	1	-10921639	116.905	101	72	202	2455	38.556	2.000	0.176	0.907
ID150964	150964	130	39.712	24.987	30.245	0	157	157	2	1	-10921639	134.857	134	86	202	2832	31.026	7.600	0.121	0.940
ID150965	150965	126	56.984	10.357	32.371	0	157	157	2	1	-10921639	131.667	115	76	230	2765	40.506	4.800	0.185	1.014
ID150968	150968	131	62.984	5.248	36.738	0	157	157	2	1	-10921639	79.190	67	28	192	1663	44.474	2.000	0.317	0.856
ID150934	150934	124	45.593	9.854	11.541	0	158	158	2	1	-10921639	102.524	101	52	182	2153	31.215	7.600	0.170	0.955
ID150935	150935	128	62.558	19.640	12.508	0	158	158	2	1	-10921639	139.857	129	72	211	2937	39.281	2.000	0.185	1.113
ID150933	150933	127	30.502	21.794	5.117	0	158	158	2	1	-10921639	60.619	62	19	120	1273	26.498	2.000	0.134	0.542
ID150938	150938	132	34.899	20.213	28.977	0	158	158	2	1	-10921639	131.905	129	81	202	2770	29.132	2.000	0.095	0.786
ID150939	150939	130	35.728	25.661	29.900	0	158	158	2	1	-10921639	126.381	120	72	197	2654	31.208	2.000	0.075	0.568
ID150936	150936	121	40.290	18.013	20.167	0	158	158	2	1	-10921639	136.381	129	76	182	2864	26.233	2.000	0.126	1.162
ID150937	150937	129	33.315	13.855	24.784	0	158	158	2	1	-10921639	127.571	125	91	168	2679	22.754	2.000	0.105	1.063
ID150942	150942	123	61.387	28.214	32.891	0	158	158	2	1	-10921639	117.476	105	67	206	2467	42.008	2.000	0.190	0.892
ID150943	150943	131	51.840	4.831	36.891	0	158	158	2	1	-10921639	85.714	91	38	144	1800	29.567	2.000	0.287	1.292
ID150940	150940	112	59.178	15.472	31.561	0	158	158	2	1	-10921639	153.762	139	91	255	3229	41.127	2.000	0.183	1.155
ID150941	150941	126	47.051	10.719	32.791	0	158	158	2	1	-10921639	124.905	125	72	192	2623	31.893	2.000	0.146	0.997
ID151042	151042	127	28.643	21.804	4.940	0	159	159	2	1	-10921639	60.905	62	14	115	1279	25.022	2.000	0.114	0.498
ID151043	151043	124	54.972	9.924	11.672	0	159	159	2	1	-10921639	112.238	110	43	206	2357	35.759	2.000	0.196	1.027
ID151046	151046	121	29.555	18.068	20.644	0	159	159	2	1	-10921639	141.286	139	101	192	2967	28.933	6.373	0.064	0.587
ID151047	151047	129	30.484	13.603	24.606	0	159	159	2	1	-10921639	129.238	125	91	192	2714	26.900	2.000	0.082	0.728
ID151044	151044	128	44.337	19.244	12.989	0	159	159	2	1	-10921639	136.429	139	81	197	2865	30.993	2.000	0.131	1.022
ID151045	151045	None	29.860	7.030	18.504	0	159	159	2	1	-10921639	82.286	76	33	149	1728	26.919	2.000	0.112	0.617
ID151050	151050	112	46.066	15.433	31.293	0	159	159	2	1	-10921639	155.333	158	101	216	3262	31.660	2.000	0.139	1.194
ID151051	151051	126	64.056	10.519	32.633	0	159	159	2	1	-10921639	142.905	134	81	230	3001	45.519	2.000	0.187	0.989
ID151048	151048	132	29.441	19.860	28.626	0	159	159	2	1	-10921639	133.048	139	91	178	2794	24.543	3.200	0.068	0.695
ID151049	151049	130	45.852	25.443	29.913	0	159	159	2	1	-10921639	143.333	139	91	230	3010	34.163	7.600	0.106	0.803
ID151054	151054	None	32.481	33.000	45.000	0	159	159	2	1	-10921639	92.095	90	71	120	1934	16.373	7.600	0.220	2.031
ID151052	151052	123	69.718	27.816	32.625	0	159	159	2	1	-10921639	127.524	105	67	255	2678	57.801	7.600	0.189	0.701
ID151053	151053	131	69.236	5.110	36.544	0	159	159	2	1	-10921639	105.238	96	57	192	2210	44.518	2.000	0.314	1.129
ID150946	150946	128	33.136	19.110	12.038	0	160	160	2	1	-10921639	127.429	120	86	197	2676	29.145	6.331	0.079	0.642
ID150947	150947	None	28.965	15.817	17.014	0	160	160	2	1	-10921639	147.857	144	96	187	3105	24.852	6.327	0.070	0.778
ID150944	150944	127	28.331	21.771	5.096	0	160	160	2	1	-10921639	62.667	62	19	115	1316	25.629	2.000	0.141	0.604
ID150945	150945	124	56.372	9.986	11.255	0	160	160	2	1	-10921639	105.000	101	48	211	2205	40.546	2.000	0.192	0.834
ID150950	150950	129	32.410	13.453	24.042	0	160	160	2	1	-10921639	124.238	120	81	187	2609	29.579	2.000	0.095	0.729
ID150951	150951	132	29.894	20.120	29.016	0	160	160	2	1	-10921639	129.905	129	91	187	2728	26.327	3.200	0.080	0.729
ID150948	150948	121	43.686	17.334	20.235	0	160	160	2	1	-10921639	153.476	153	105	202	3223	30.656	2.000	0.128	1.136
ID150949	150949	133	37.027	23.203	21.061	0	160	160	2	1	-10921639	119.810	120	81	173	2516	24.010	2.000	0.115	1.029
ID150954	150954	123	64.294	27.769	32.118	0	160	160	2	1	-10921639	140.190	134	62	255	2944	57.888	2.000	0.153	0.644
ID150955	150955	131	97.812	5.226	36.466	0	160	160	2	1	-10921639	123.952	101	48	255	2603	69.862	2.000	0.317	0.854
ID150952	150952	126	59.926	10.357	32.141	0	160	160	2	1	-10921639	141.714	134	86	211	2976	38.888	2.000	0.187	1.148
ID150953	150953	112	38.889	15.364	31.858	0	160	160	2	1	-10921639	135.571	129	86	182	2847	33.496	2.000	0.102	0.749
ID150978	150978	130	40.194	25.357	30.592	0	161	161	2	1	-10921639	141.524	139	86	230	2972	33.494	2.000	0.101	0.773
ID150979	150979	126	42.522	10.554	32.341	0	161	161	2	1	-10921639	135.333	129	86	192	2842	28.454	2.000	0.125	1.059
ID150976	150976	129	44.659	13.699	24.370	0	161	161	2	1	-10921639	135.714	134	81	206	2850	34.327	2.000	0.122	0.859
ID150977	150977	112	48.998	15.368	30.403	0	161	161	2	1	-10921639	153.619	139	105	221	3226	37.246	2.000	0.133	0.969
ID150982	150982	None	27.708	25.679	35.873	0	161	161	2	1	-10921639	96.143	86	48	144	2019	27.789	2.000	0.084	0.537
ID150983	150983	134	51.290	33.000	45.000	0	161	161	2	1	-10921639	93.762	94	63	153	1969	31.059	2.000	0.282	1.329
ID150980	150980	123	42.222	27.904	32.190	0	161	161	2	1	-10921639	122.952	120	52	192	2582	41.071	2.000	0.086	0.474
ID150981	150981	131	89.071	5.167	36.424	0	161	161	2	1	-10921639	121.190	101	62	250	2545	58.690	2.000	0.328	1.020
ID150970	150970	127	38.722	21.832	4.881	0	161	161	2	1	-10921639	67.762	62	24	158	1423	33.397	2.000	0.158	0.552
ID150971	150971	None	29.678	14.258	7.710	0	161	161	2	1	-10921639	93.476	101	38	129	1963	25.627	2.000	0.114	0.744
ID150969	150969	135	38.715	19.000	0.000	0	161	161	2	1	-10921639	73.238	67	33	144	1538	34.599	2.000	0.176	0.634
ID150974	150974	133	30.406	22.848	21.007	0	161	161	2	1	-10921639	126.286	125	101	173	2652	21.345	2.000	0.094	1.020
ID150975	150975	136	34.476	27.147	20.635	0	161	161	2	1	-10921639	103.762	105	52	149	2179	26.646	2.000	0.120	0.835
ID150972	150972	124	71.284	9.935	11.337	0	161	161	2	1	-10921639	124.095	110	62	250	2606	45.309	2.000	0.236	1.046
ID150973	150973	137	27.391	22.136	12.823	0	161	161	2	1	-10921639	125.048	125	76	163	2626	23.254	6.287	0.122	1.171
ID151010	151010	126	48.623	10.449	32.501	0	162	162	2	1	-10921639	126.619	110	76	221	2659	43.021	2.000	0.155	0.790
ID151011	151011	112	44.840	15.330	31.801	0	162	162	2	1	-10921639	145.000	129	101	206	3045	33.061	2.000	0.136	1.051
ID151008	151008	None	32.020	20.470	29.235	0	162	162	2	1	-10921639	134.000	139	86	192	2814	27.853	2.000	0.077	0.690
ID151009	151009	130	59.096	25.102	29.633	0	162	162	2	1	-10921639	158.810	163	91	255	3335	41.670	7.600	0.146	0.968
ID151014	151014	134	36.386	33.000	45.000	0	162	162	2	1	-10921639	99.476	91	71	144	2089	24.427	7.600	0.202	1.368
ID151012	151012	123	56.624	27.569	31.833	0	162	162	2	1	-10921639	125.524	110	62	240	2636	51.617	2.000	0.128	0.553
ID151013	151013	131	101.282	5.129	36.437	0	162	162	2	1	-10921639	128.381	96	48	255	2696	65.720	2.000	0.362	1.038
ID150999	150999	135	32.547	17.000	0.000	0	162	162	2	1	-10921639	82.905	81	28	134	1741	26.569	6.334	0.187	0.985
ID151002	151002	137	39.707	20.951	12.984	0	162	162	2	1	-10921639	136.714	139	96	182	2871	23.774	6.220	0.156	1.553
ID151003	151003	139	32.332	11.427	18.206	0	162	162	2	1	-10921639	115.762	110	72	178	2431	24.972	2.000	0.113	0.940
ID151000	151000	127	57.234	21.924	4.926	0	162	162	2	1	-10921639	81.190	76	33	192	1705	39.345	2.000	0.239	0.797
ID151001	151001	124	82.156	10.014	11.320	0	162	162	2	1	-10921639	132.095	120	76	240	2774	49.054	2.000	0.277	1.169
ID151006	151006	136	54.647	27.095	21.011	0	162	162	2	1	-10921639	115.667	105	62	221	2429	37.205	2.000	0.152	0.822
ID151007	151007	129	48.504	13.173	24.056	0	162	162	2	1	-10921639	137.905	129	81	226	2896	36.491	2.000	0.132	0.882
ID151004	151004	None	32.645	17.560	18.675	0	162	162	2	1	-10921639	139.333	139	96	187	2926	24.130	2.000	0.085	0.907
ID151005	151005	133	39.683	22.224	21.295	0	162	162	2	1	-10921639	138.286	129	110	206	2904	25.407	2.000	0.101	0.994
ID151015	151015	135	43.488	16.000	0.000	0	163	163	2	1	-10921639	89.952	81	38	182	1889	39.010	6.036	0.284	1.019
ID151018	151018	137	41.205	20.316	12.690	0	163	163	2	1	-10921639	147.952	149	120	182	3107	18.584	4.800	0.155	2.136
ID151019	151019	139	38.939	11.513	18.355	0	163	163	2	1	-10921639	135.571	129	72	206	2847	32.887	4.800	0.114	0.846
ID151016	151016	127	32.203	21.727	4.908	0	163	163	2	1	-10921639	66.810	72	24	158	1403	30.713	2.000	0.135	0.517
ID151017	151017	124	66.075	10.055	11.212	0	163	163	2	1	-10921639	119.095	110	62	216	2501	40.026	2.000	0.242	1.161
ID151022	151022	130	56.381	24.746	29.398	0	163	163	2	1	-10921639	161.905	153	81	245	3400	43.429	3.200	0.140	0.915
ID151023	151023	112	56.793	15.129	30.665	0	163	163	2	1	-10921639	163.429	163	105	230	3432	34.763	4.800	0.179	1.427
ID151020	151020	136	53.087	26.816	20.662	0	163	163	2	1	-10921639	112.286	101	57	226	2358	41.120	2.000	0.149	0.710
ID151021	151021	129	41.472	13.320	24.733	0	163	163	2	1	-10921639	149.571	158	96	211	3141	28.658	2.000	0.136	1.253
ID151026	151026	143	31.440	25.484	35.523	0	163	163	2	1	-10921639	94.571	91	33	173	1986	37.802	2.000	0.092	0.422
ID151027	151027	131	79.330	5.075	36.629	0	163	163	2	1	-10921639	117.857	110	48	202	2475	49.614	2.000	0.313	1.131
ID151024	151024	123	51.154	27.103	31.266	0	163	163	2	1	-10921639	148.048	144	72	226	3109	44.688	2.000	0.130	0.761
ID151025	151025	126	41.148	10.383	32.379	0	163	163	2	1	-10921639	123.952	110	86	197	2603	33.040	2.000	0.108	0.734
ID151055	151055	135	36.969	17.000	0.000	0	164	164	2	1	-10921639	79.905	81	45	139	1678	28.656	6.366	0.190	0.891
ID151058	151058	140	43.787	7.849	18.941	0	164	164	2	1	-10921639	113.286	110	52	173	2379	31.518	3.200	0.198	1.186
ID151059	151059	141	30.945	16.849	18.953	0	164	164	2	1	-10921639	139.571	144	86	178	2931	22.293	4.800	0.098	1.120
ID151056	151056	127	33.508	21.767	4.996	0	164	164	2	1	-10921639	64.667	52	33	129	1358	27.137	2.000	0.173	0.704
ID151057	151057	124	64.456	10.031	11.706	0	164	164	2	1	-10921639	113.476	110	52	206	2383	43.996	2.000	0.211	0.899
ID151062	151062	142	28.250	6.278	30.062	0	164	164	2	1	-10921639	85.381	86	43	134	1793	30.574	2.000	0.105	0.529
ID151063	151063	130	45.265	24.387	29.436	0	164	164	2	1	-10921639	142.810	139	101	240	2999	39.307	7.600	0.092	0.609
ID151060	151060	136	78.667	26.905	20.875	0	164	164	2	1	-10921639	134.524	125	67	255	2825	51.270	2.000	0.228	0.973
ID151061	151061	129	46.547	13.092	24.401	0	164	164	2	1	-10921639	143.333	139	96	211	3010	33.804	2.000	0.135	1.009
ID151066	151066	123	45.221	27.582	31.776	0	164	164	2	1	-10921639	125.143	110	62	230	2628	45.581	7.600	0.097	0.484
ID151067	151067	143	39.565	25.461	35.002	0	164	164	2	1	-10921639	107.333	110	43	197	2254	40.991	2.000	0.099	0.473
ID151064	151064	112	64.885	15.319	31.318	0	164	164	2	1	-10921639	150.286	139	86	235	3156	46.336	2.000	0.171	0.945
ID151065	151065	126	33.601	10.442	31.851	0	164	164	2	1	-10921639	116.095	110	67	187	2438	32.484	2.000	0.087	0.575
ID151068	151068	131	95.496	5.320	36.389	0	164	164	2	1	-10921639	127.095	115	52	255	2669	63.506	2.000	0.336	1.006
ID150986	150986	124	82.800	10.329	12.288	0	165	165	2	1	-10921639	122.619	110	43	255	2575	58.954	2.000	0.288	0.930
ID150987	150987	139	29.144	11.334	18.354	0	165	165	2	1	-10921639	120.476	120	76	187	2530	30.735	2.000	0.043	0.323
ID150984	150984	135	46.464	15.922	2.310	0	165	165	2	1	-10921639	78.238	67	28	158	1643	34.824	2.000	0.183	0.694
ID150985	150985	127	43.010	21.563	5.021	0	165	165	2	1	-10921639	70.095	67	19	129	1472	32.947	2.000	0.250	0.852
ID150990	150990	136	73.111	26.739	20.808	0	165	165	2	1	-10921639	124.000	120	48	255	2604	55.349	2.000	0.213	0.788
ID150991	150991	129	38.688	13.258	24.417	0	165	165	2	1	-10921639	146.143	139	115	197	3069	25.716	2.000	0.113	1.157
ID150988	150988	141	37.957	17.266	18.584	0	165	165	2	1	-10921639	150.429	153	105	197	3159	23.695	6.333	0.118	1.340
ID150989	150989	140	62.515	7.060	19.849	0	165	165	2	1	-10921639	108.952	96	28	230	2288	50.290	2.000	0.203	0.730
ID150994	150994	112	46.760	15.598	31.581	0	165	165	2	1	-10921639	124.571	125	52	197	2616	37.999	2.000	0.154	0.876
ID150995	150995	126	27.533	10.987	32.613	0	165	165	2	1	-10921639	110.143	110	62	158	2313	25.995	4.800	0.111	0.849
ID150992	150992	142	36.121	5.870	29.621	0	165	165	2	1	-10921639	95.619	96	38	168	2008	30.350	2.000	0.122	0.687
ID150993	150993	123	52.402	27.251	31.406	0	165	165	2	1	-10921639	149.571	139	86	240	3141	43.234	7.600	0.139	0.843
ID150998	150998	None	43.043	33.000	45.000	0	165	165	2	1	-10921639	118.952	121	90	173	2498	21.946	4.800	0.218	1.942
ID150996	150996	143	31.688	25.012	35.063	0	165	165	2	1	-10921639	106.476	101	48	206	2236	39.549	7.600	0.065	0.330
ID150997	150997	131	88.413	5.303	36.417	0	165	165	2	1	-10921639	139.857	115	91	255	2937	55.361	2.000	0.310	1.195
ID151040	151040	123	68.712	26.895	31.790	0	166	166	2	1	-10921639	157.286	149	76	255	3303	51.851	7.600	0.177	0.910
ID151041	151041	131	65.892	5.440	36.500	0	166	166	2	1	-10921639	120.714	105	67	216	2535	47.333	2.000	0.229	0.950
ID151030	151030	146	31.409	14.491	8.305	0	166	166	2	1	-10921639	79.143	76	33	158	1662	33.987	2.000	0.070	0.303
ID151031	151031	124	65.146	10.145	12.066	0	166	166	2	1	-10921639	114.619	110	48	206	2407	40.272	3.200	0.253	1.148
ID151028	151028	135	70.974	16.147	2.302	0	166	166	2	1	-10921639	100.476	76	38	216	2110	50.875	2.000	0.229	0.735
ID151029	151029	127	56.567	21.869	5.067	0	166	166	2	1	-10921639	74.857	62	28	187	1572	40.252	2.000	0.267	0.785
ID151034	151034	141	48.139	16.967	19.134	0	166	166	2	1	-10921639	150.095	149	86	202	3152	29.597	2.000	0.134	1.199
ID151035	151035	140	35.120	6.921	19.918	0	166	166	2	1	-10921639	94.048	86	48	158	1975	31.750	2.000	0.117	0.622
ID151032	151032	145	49.030	19.219	12.666	0	166	166	2	1	-10921639	126.095	115	81	202	2648	31.238	2.000	0.146	1.030
ID151033	151033	139	27.920	11.002	18.620	0	166	166	2	1	-10921639	116.571	115	86	168	2448	23.248	2.000	0.061	0.574
ID151038	151038	142	31.836	5.491	29.574	0	166	166	2	1	-10921639	87.952	81	38	149	1847	34.735	2.000	0.114	0.519
ID151039	151039	112	54.027	15.498	31.366	0	166	166	2	1	-10921639	145.952	139	86	221	3065	38.256	3.200	0.177	1.148
ID151036	151036	136	73.453	26.812	20.825	0	166	166	2	1	-10921639	129.429	129	52	250	2718	50.806	2.000	0.220	0.919
ID151037	151037	129	45.525	13.227	24.315	0	166	166	2	1	-10921639	151.143	139	105	206	3174	29.992	2.000	0.123	1.107
ID151214	151214	135	53.675	16.179	2.118	0	167	167	2	1	-10921639	84.762	72	33	197	1780	42.444	2.000	0.176	0.598
ID151215	151215	127	36.104	21.225	5.840	0	167	167	2	1	-10921639	78.524	76	38	149	1649	24.849	2.000	0.174	0.937
ID151218	151218	145	32.359	20.041	12.707	0	167	167	2	1	-10921639	129.857	129	96	173	2727	17.071	7.600	0.121	1.637
ID151219	151219	141	66.418	17.054	18.750	0	167	167	2	1	-10921639	171.429	163	120	235	3600	38.465	2.000	0.159	1.220
ID151216	151216	146	43.217	14.988	7.840	0	167	167	2	1	-10921639	100.286	96	67	173	2106	26.106	2.000	0.162	1.071
ID151217	151217	124	54.859	10.414	12.428	0	167	167	2	1	-10921639	101.286	96	43	182	2127	41.092	2.000	0.223	0.898
ID151222	151222	None	34.672	22.912	21.999	0	167	167	2	1	-10921639	135.810	134	86	178	2852	24.849	2.000	0.085	0.860
ID151223	151223	129	47.676	13.857	24.611	0	167	167	2	1	-10921639	158.143	168	96	250	3321	37.880	4.800	0.130	0.962
ID151220	151220	140	46.950	7.004	20.220	0	167	167	2	1	-10921639	101.429	96	52	202	2130	37.642	2.000	0.181	0.826
ID151221	151221	136	71.862	26.958	20.841	0	167	167	2	1	-10921639	120.190	115	48	245	2524	54.740	2.000	0.174	0.651
ID151226	151226	126	28.179	10.813	32.028	0	167	167	2	1	-10921639	105.143	110	57	163	2208	28.171	2.000	0.046	0.331
ID151227	151227	123	51.554	27.329	31.906	0	167	167	2	1	-10921639	147.524	144	81	211	3098	36.291	7.600	0.141	1.003
ID151224	151224	142	64.638	5.742	29.272	0	167	167	2	1	-10921639	115.381	101	38	230	2423	48.471	2.000	0.188	0.754
ID151225	151225	112	53.817	15.545	31.196	0	167	167	2	1	-10921639	142.286	134	67	216	2988	43.813	2.000	0.175	0.969
ID151228	151228	131	85.515	5.292	36.291	0	167	167	2	1	-10921639	138.619	120	62	255	2911	55.079	2.000	0.270	1.069
ID151229	151229	None	35.739	33.000	42.000	0	167	167	2	1	-10921639	97.952	91	58	178	2057	28.211	6.284	0.154	0.926
ID151146	151146	127	30.437	21.031	5.985	0	168	168	2	1	-10921639	72.000	76	28	115	1512	23.249	2.000	0.170	0.899
ID151147	151147	146	37.660	15.043	8.183	0	168	168	2	1	-10921639	91.000	86	43	173	1911	30.584	2.000	0.104	0.561
ID151145	151145	135	78.120	15.997	2.353	0	168	168	2	1	-10921639	101.429	91	38	255	2130	55.798	2.000	0.247	0.720
ID151150	151150	141	62.852	17.273	18.511	0	168	168	2	1	-10921639	166.952	163	110	240	3506	37.772	2.000	0.199	1.466
ID151151	151151	140	41.335	6.906	20.859	0	168	168	2	1	-10921639	100.048	105	43	153	2101	33.904	2.000	0.158	0.803
ID151148	151148	124	38.872	10.156	12.162	0	168	168	2	1	-10921639	90.143	86	48	153	1893	28.403	2.000	0.151	0.831
ID151149	151149	145	38.597	20.362	12.388	0	168	168	2	1	-10921639	117.095	115	57	182	2459	32.604	2.000	0.134	0.846
ID151154	151154	142	73.756	5.483	29.508	0	168	168	2	1	-10921639	129.000	105	62	255	2709	58.963	2.000	0.232	0.825
ID151155	151155	147	46.464	19.795	29.626	0	168	168	2	1	-10921639	134.143	125	57	216	2817	38.747	2.000	0.090	0.574
ID151152	151152	136	83.220	26.904	20.927	0	168	168	2	1	-10921639	133.571	144	57	255	2805	56.527	2.000	0.239	0.912
ID151153	151153	129	55.459	13.540	24.721	0	168	168	2	1	-10921639	149.571	139	96	230	3141	36.920	2.000	0.153	1.075
ID151158	151158	123	62.347	26.962	31.784	0	168	168	2	1	-10921639	140.476	134	72	245	2950	47.512	2.000	0.162	0.826
ID151159	151159	131	84.591	5.484	36.037	0	168	168	2	1	-10921639	139.619	125	62	255	2932	55.394	2.000	0.266	1.058
ID151156	151156	112	49.680	15.304	31.417	0	168	168	2	1	-10921639	138.095	129	86	192	2900	31.520	2.000	0.160	1.209
ID151157	151157	126	33.070	10.736	31.924	0	168	168	2	1	-10921639	124.667	125	86	178	2618	24.784	2.000	0.092	0.852
ID151074	151074	140	46.357	6.908	21.107	0	169	169	2	1	-10921639	109.571	110	57	182	2301	32.239	2.000	0.184	1.056
ID151075	151075	136	86.468	26.754	20.881	0	169	169	2	1	-10921639	136.952	129	52	255	2876	58.886	2.000	0.241	0.903
ID151072	151072	145	45.094	20.814	13.321	0	169	169	2	1	-10921639	130.333	134	62	192	2737	35.294	2.000	0.147	0.949
ID151073	151073	141	59.453	17.091	19.171	0	169	169	2	1	-10921639	173.810	173	101	255	3650	39.080	2.000	0.162	1.241
ID151078	151078	147	28.272	20.194	29.213	0	169	169	2	1	-10921639	131.190	129	86	182	2755	24.145	2.000	0.064	0.652
ID151079	151079	None	29.760	24.426	29.939	0	169	169	2	1	-10921639	141.952	149	101	187	2981	23.764	4.800	0.084	0.925
ID151076	151076	129	29.511	12.927	24.828	0	169	169	2	1	-10921639	137.143	134	110	173	2880	18.961	4.000	0.104	1.364
ID151077	151077	142	84.781	5.848	29.172	0	169	169	2	1	-10921639	127.810	115	43	255	2684	56.943	2.000	0.250	0.899
ID151082	151082	131	64.134	5.242	36.287	0	169	169	2	1	-10921639	121.619	110	72	206	2554	37.964	2.000	0.237	1.229
ID151083	151083	149	28.408	24.998	35.703	0	169	169	2	1	-10921639	80.714	76	43	134	1695	28.846	2.000	0.095	0.487
ID151080	151080	112	35.964	15.125	31.631	0	169	169	2	1	-10921639	120.905	115	76	182	2539	30.504	2.000	0.118	0.836
ID151081	151081	123	39.388	27.634	31.757	0	169	169	2	1	-10921639	117.810	110	72	187	2474	34.415	2.000	0.120	0.736
ID151084	151084	None	29.462	33.000	42.000	0	169	169	2	1	-10921639	79.714	86	49	120	1674	21.948	6.421	0.161	1.005
ID151070	151070	146	36.584	15.397	8.136	0	169	169	2	1	-10921639	101.048	96	52	168	2122	28.750	2.000	0.128	0.797
ID151071	151071	124	47.117	11.014	12.812	0	169	169	2	1	-10921639	104.619	96	57	168	2197	32.779	2.000	0.165	0.905
ID151069	151069	135	83.548	16.003	2.570	0	169	169	2	1	-10921639	103.571	76	38	250	2175	63.135	2.000	0.258	0.672
ID151106	151106	136	97.220	26.886	20.772	0	170	170	2	1	-10921639	148.381	134	62	255	3116	60.777	2.000	0.286	1.086
ID151107	151107	148	36.635	22.540	22.252	0	170	170	2	1	-10921639	145.857	158	86	197	3063	30.719	2.000	0.098	0.845
ID151104	151104	140	42.203	7.152	18.274	0	170	170	2	1	-10921639	99.048	96	52	173	2080	37.041	2.000	0.112	0.537
ID151105	151105	141	49.839	17.115	18.656	0	170	170	2	1	-10921639	161.429	158	101	255	3390	41.218	7.600	0.110	0.774
ID151110	151110	147	36.689	19.687	29.401	0	170	170	2	1	-10921639	137.619	134	101	182	2890	24.229	3.200	0.114	1.164
ID151111	151111	112	53.663	15.333	31.517	0	170	170	2	1	-10921639	132.381	120	76	255	2780	48.372	2.000	0.139	0.668
ID151108	151108	129	43.452	11.721	24.928	0	170	170	2	1	-10921639	144.000	144	101	197	3024	28.251	2.000	0.113	1.039
ID151109	151109	142	64.191	6.044	29.196	0	170	170	2	1	-10921639	125.524	115	67	235	2636	47.143	2.000	0.194	0.865
ID151114	151114	149	33.845	25.087	35.917	0	170	170	2	1	-10921639	84.905	81	28	178	1783	36.479	2.000	0.077	0.333
ID151112	151112	123	54.968	27.478	31.680	0	170	170	2	1	-10921639	142.619	129	81	230	2995	37.443	2.000	0.156	1.025
ID151113	151113	131	62.772	5.986	36.284	0	170	170	2	1	-10921639	126.429	115	76	221	2655	38.847	2.000	0.195	1.064
ID151102	151102	124	37.803	10.395	12.073	0	170	170	2	1	-10921639	96.095	91	43	149	2018	31.262	3.200	0.169	0.887
ID151103	151103	145	35.693	19.890	12.487	0	170	170	2	1	-10921639	138.143	129	81	197	2901	32.817	4.800	0.117	0.880
ID151100	151100	135	74.039	16.293	2.795	0	170	170	2	1	-10921639	100.619	81	43	230	2113	52.937	2.000	0.272	0.813
ID151101	151101	146	27.518	15.077	8.313	0	170	170	2	1	-10921639	96.667	91	67	149	2030	23.517	2.000	0.077	0.586
ID151138	151138	151	37.405	28.074	26.098	0	171	171	2	1	-10921639	118.381	120	62	187	2486	29.071	2.000	0.099	0.734
ID151139	151139	142	81.941	5.952	29.106	0	171	171	2	1	-10921639	144.333	139	72	230	3031	49.552	2.000	0.270	1.238
ID151136	151136	136	65.452	26.458	20.742	0	171	171	2	1	-10921639	160.095	149	105	255	3362	40.428	2.000	0.149	1.026
ID151137	151137	129	27.525	12.168	24.810	0	171	171	2	1	-10921639	144.143	144	96	211	3027	28.829	4.800	0.080	0.743
ID151142	151142	None	38.538	10.948	32.093	0	171	171	2	1	-10921639	130.048	125	96	187	2731	26.328	2.000	0.091	0.821
ID151143	151143	123	39.638	27.635	31.932	0	171	171	2	1	-10921639	117.762	110	67	182	2473	35.327	2.000	0.113	0.674
ID151140	151140	147	31.703	20.150	29.805	0	171	171	2	1	-10921639	149.333	153	101	197	3136	25.403	6.080	0.076	0.833
ID151141	151141	112	41.054	15.127	31.242	0	171	171	2	1	-10921639	137.286	129	91	211	2883	29.557	2.000	0.112	0.939
ID151144	151144	131	35.842	5.636	36.165	0	171	171	2	1	-10921639	107.000	105	67	149	2247	22.235	3.200	0.145	1.217
ID151130	151130	124	27.930	11.159	12.888	0	171	171	2	1	-10921639	98.333	96	48	144	2065	25.566	7.600	0.109	0.755
ID151131	151131	145	48.991	19.698	12.681	0	171	171	2	1	-10921639	151.381	144	110	211	3179	30.220	2.000	0.154	1.340
ID151128	151128	135	61.750	16.457	2.428	0	171	171	2	1	-10921639	89.810	72	38	197	1886	49.766	2.000	0.230	0.674
ID151129	151129	146	36.284	15.046	8.199	0	171	171	2	1	-10921639	104.000	96	72	149	2184	24.321	2.000	0.131	0.993
ID151134	151134	141	45.602	17.266	18.849	0	171	171	2	1	-10921639	176.571	182	115	255	3708	34.607	6.404	0.111	1.022
ID151135	151135	148	39.870	22.588	21.203	0	171	171	2	1	-10921639	169.810	168	91	221	3566	33.781	6.276	0.117	1.050
ID151132	151132	140	27.796	7.041	17.905	0	171	171	2	1	-10921639	92.571	91	52	149	1944	25.341	2.000	0.072	0.492
ID151133	151133	None	34.026	11.454	18.885	0	171	171	2	1	-10921639	129.238	129	81	216	2714	34.288	2.000	0.071	0.500
ID151086	151086	146	29.928	15.453	8.541	0	172	172	2	1	-10921639	101.095	101	62	158	2123	24.853	2.000	0.109	0.800
ID151087	151087	124	47.144	10.893	12.166	0	172	172	2	1	-10921639	110.619	101	57	197	2323	37.007	2.000	0.154	0.798
ID151085	151085	135	67.212	16.000	2.434	0	172	172	2	1	-10921639	89.333	72	33	221	1876	53.069	2.000	0.219	0.604
ID151090	151090	141	43.736	16.587	18.942	0	172	172	2	1	-10921639	188.762	197	129	245	3964	32.255	4.800	0.109	1.154
ID151091	151091	136	63.876	26.528	20.658	0	172	172	2	1	-10921639	156.524	144	91	245	3287	47.686	2.000	0.168	0.945
ID151088	151088	145	65.081	19.039	13.220	0	172	172	2	1	-10921639	175.000	168	105	250	3675	40.112	2.000	0.158	1.189
ID151089	151089	140	29.614	7.936	18.483	0	172	172	2	1	-10921639	110.619	115	67	168	2323	28.914	6.352	0.094	0.658
ID151094	151094	151	43.276	27.698	26.093	0	172	172	2	1	-10921639	129.619	115	76	211	2722	36.951	2.000	0.117	0.736
ID151095	151095	142	54.285	6.978	28.790	0	172	172	2	1	-10921639	141.095	134	76	202	2963	33.432	4.800	0.192	1.360
ID151092	151092	148	38.811	22.887	21.722	0	172	172	2	1	-10921639	169.238	173	105	216	3554	30.979	2.000	0.100	0.998
ID151093	151093	129	37.023	13.162	24.937	0	172	172	2	1	-10921639	147.619	144	101	202	3100	27.511	3.200	0.094	0.921
ID151098	151098	123	48.600	27.433	32.095	0	172	172	2	1	-10921639	150.524	144	91	240	3161	43.673	2.000	0.133	0.810
ID151099	151099	131	33.031	5.531	36.310	0	172	172	2	1	-10921639	106.429	105	62	153	2235	26.966	7.600	0.122	0.858
ID151096	151096	150	45.199	23.537	29.970	0	172	172	2	1	-10921639	178.905	178	115	240	3757	34.331	7.600	0.118	1.103
ID151097	151097	112	49.949	15.130	31.545	0	172	172	2	1	-10921639	148.476	149	86	216	3118	37.505	2.000	0.141	0.977
ID151115	151115	135	64.605	15.747	2.793	0	173	173	2	1	-10921639	94.524	81	48	240	1985	47.798	2.000	0.232	0.744
ID151118	151118	141	57.123	16.995	20.469	0	173	173	2	1	-10921639	193.190	202	134	245	4057	34.809	3.200	0.143	1.385
ID151119	151119	136	59.761	26.369	20.729	0	173	173	2	1	-10921639	174.333	173	115	255	3661	44.228	7.600	0.150	1.028
ID151116	151116	124	41.109	10.804	12.301	0	173	173	2	1	-10921639	102.095	96	43	173	2144	39.482	2.000	0.128	0.587
ID151117	151117	145	41.203	19.490	12.932	0	173	173	2	1	-10921639	160.000	153	96	211	3360	34.564	2.000	0.108	0.903
ID151122	151122	142	57.963	5.920	29.228	0	173	173	2	1	-10921639	132.000	134	43	197	2772	43.415	2.000	0.222	1.104
ID151123	151123	150	27.808	23.047	29.279	0	173	173	2	1	-10921639	156.143	158	110	216	3279	23.948	2.000	0.057	0.698
ID151120	151120	148	52.325	23.258	21.637	0	173	173	2	1	-10921639	188.048	192	129	255	3949	33.283	4.800	0.139	1.381
ID151121	151121	129	28.756	12.947	24.414	0	173	173	2	1	-10921639	143.000	149	96	211	3003	28.432	3.200	0.049	0.470
ID151126	151126	123	43.357	27.820	32.169	0	173	173	2	1	-10921639	136.571	139	96	192	2868	29.581	4.800	0.142	1.148
ID151127	151127	131	32.972	5.524	36.364	0	173	173	2	1	-10921639	107.143	105	72	163	2250	22.364	3.200	0.152	1.264
ID151124	151124	112	48.850	15.176	30.536	0	173	173	2	1	-10921639	167.048	168	105	226	3508	34.420	4.800	0.150	1.263
ID151125	151125	None	34.177	11.855	32.032	0	173	173	2	1	-10921639	142.048	149	72	202	2983	30.951	2.000	0.070	0.600
ID151170	151170	112	45.484	15.375	30.447	0	174	174	2	1	-10921639	158.286	158	105	206	3324	31.444	2.000	0.128	1.143
ID151171	151171	123	73.130	27.847	32.132	0	174	174	2	1	-10921639	143.810	134	76	255	3020	48.694	2.000	0.188	0.934
ID151168	151168	142	62.527	6.193	29.057	0	174	174	2	1	-10921639	121.857	110	38	216	2559	50.917	2.000	0.207	0.820
ID151169	151169	150	48.899	23.668	29.408	0	174	174	2	1	-10921639	162.143	153	105	230	3405	38.543	3.200	0.108	0.819
ID151172	151172	131	38.673	5.000	37.000	0	174	174	2	1	-10921639	101.714	96	52	158	2136	31.185	7.600	0.152	0.862
ID151173	151173	None	27.841	33.000	45.000	0	174	174	2	1	-10921639	103.714	105	76	129	2178	15.586	4.800	0.174	1.971
ID151162	151162	145	58.055	19.042	12.655	0	174	174	2	1	-10921639	180.333	182	115	255	3787	38.772	2.000	0.143	1.163
ID151163	151163	None	48.946	21.584	13.787	0	174	174	2	1	-10921639	161.810	173	86	226	3398	40.882	3.200	0.132	0.924
ID151160	151160	135	58.005	15.859	2.658	0	174	174	2	1	-10921639	94.524	86	43	206	1985	40.892	2.000	0.215	0.819
ID151161	151161	124	30.755	10.809	12.035	0	174	174	2	1	-10921639	113.810	120	76	153	2390	24.935	2.000	0.129	1.043
ID151166	151166	141	64.027	16.851	20.477	0	174	174	2	1	-10921639	191.333	187	120	255	4018	39.255	2.000	0.157	1.325
ID151167	151167	136	68.226	26.238	20.459	0	174	174	2	1	-10921639	173.714	178	101	255	3648	44.720	4.800	0.194	1.265
ID151164	151164	None	28.538	11.087	18.767	0	174	174	2	1	-10921639	137.048	139	101	173	2878	21.348	6.139	0.080	0.956
ID151165	151165	None	33.736	8.329	19.931	0	174	174	2	1	-10921639	115.429	115	52	168	2424	33.927	4.800	0.138	0.826
ID151187	151187	135	72.181	15.951	2.516	0	175	175	2	1	-10921639	116.286	96	57	255	2442	54.713	2.000	0.213	0.748
ID151190	151190	141	58.941	16.777	20.614	0	175	175	2	1	-10921639	176.476	173	125	255	3706	40.897	2.000	0.130	0.990
ID151191	151191	None	54.438	23.149	21.834	0	175	175	2	1	-10921639	185.762	187	129	255	3901	33.469	7.600	0.124	1.223
ID151188	151188	145	80.264	19.038	12.888	0	175	175	2	1	-10921639	181.190	178	110	255	3805	44.132	2.000	0.200	1.370
ID151189	151189	136	54.493	25.912	20.437	0	175	175	2	1	-10921639	158.000	149	96	240	3318	43.881	2.000	0.136	0.864
ID151194	151194	150	43.563	23.203	29.051	0	175	175	2	1	-10921639	165.857	168	115	216	3483	31.833	2.000	0.102	0.963
ID151195	151195	112	50.184	15.243	30.112	0	175	175	2	1	-10921639	168.000	158	129	230	3528	32.955	4.800	0.138	1.234
ID151192	151192	129	38.499	12.929	24.343	0	175	175	2	1	-10921639	148.762	153	110	206	3124	30.773	2.000	0.098	0.863
ID151193	151193	142	78.057	6.896	28.818	0	175	175	2	1	-10921639	158.190	149	76	240	3322	50.912	7.600	0.227	1.148
ID151198	151198	131	49.136	5.126	36.219	0	175	175	2	1	-10921639	112.429	101	76	187	2361	32.401	2.000	0.171	1.016
ID151199	151199	None	31.520	10.439	36.130	0	175	175	2	1	-10921639	119.810	120	81	202	2516	28.833	2.000	0.088	0.670
ID151196	151196	None	28.140	10.286	32.098	0	175	175	2	1	-10921639	146.000	144	105	192	3066	23.178	2.000	0.068	0.798
ID151197	151197	123	65.292	27.929	32.063	0	175	175	2	1	-10921639	137.381	129	67	245	2885	48.495	2.000	0.168	0.816
ID151174	151174	135	79.016	16.434	2.711	0	176	176	2	1	-10921639	123.190	105	57	255	2587	56.789	2.000	0.249	0.866
ID151175	151175	145	75.353	18.689	13.310	0	176	176	2	1	-10921639	182.048	173	110	255	3823	46.253	2.000	0.198	1.300
ID151178	151178	136	65.054	25.730	20.554	0	176	176	2	1	-10921639	162.333	153	86	235	3409	52.050	2.000	0.168	0.899
ID151179	151179	129	41.106	13.492	24.544	0	176	176	2	1	-10921639	154.333	144	105	216	3241	35.022	2.000	0.091	0.738
ID151176	151176	153	34.324	7.803	18.230	0	176	176	2	1	-10921639	99.429	96	52	158	2088	27.634	2.000	0.122	0.780
ID151177	151177	141	60.040	16.849	20.222	0	176	176	2	1	-10921639	172.905	168	120	255	3631	37.549	3.200	0.141	1.139
ID151182	151182	150	33.979	23.288	28.538	0	176	176	2	1	-10921639	146.619	144	115	211	3079	27.069	2.000	0.070	0.706
ID151183	151183	112	39.431	15.219	30.931	0	176	176	2	1	-10921639	145.857	139	81	206	3063	36.303	2.000	0.107	0.777
ID151180	151180	None	27.950	26.721	26.320	0	176	176	2	1	-10921639	116.857	105	72	216	2454	37.347	2.000	0.025	0.153
ID151181	151181	142	69.534	7.590	28.784	0	176	176	2	1	-10921639	155.952	144	86	255	3275	42.092	2.000	0.191	1.188
ID151186	151186	152	28.133	33.000	45.000	0	176	176	2	1	-10921639	79.476	76	58	125	1669	20.610	2.000	0.228	1.434
ID151184	151184	123	63.805	27.809	32.105	0	176	176	2	1	-10921639	136.095	134	62	255	2858	47.113	2.000	0.177	0.868
ID151185	151185	131	31.174	4.914	36.726	0	176	176	2	1	-10921639	89.381	81	62	163	1877	24.136	2.000	0.138	0.895
ID151202	151202	153	32.970	7.619	18.998	0	177	177	2	1	-10921639	107.905	110	62	163	2266	27.943	2.000	0.118	0.814
ID151203	151203	141	40.581	16.850	20.339	0	177	177	2	1	-10921639	163.952	158	110	221	3443	35.108	3.200	0.093	0.793
ID151200	151200	135	80.752	16.360	2.861	0	177	177	2	1	-10921639	122.857	120	62	255	2580	52.418	2.000	0.275	1.011
ID151201	151201	145	76.115	18.662	13.209	0	177	177	2	1	-10921639	183.762	168	125	255	3859	47.056	2.000	0.174	1.155
ID151206	151206	142	71.707	6.706	28.985	0	177	177	2	1	-10921639	147.286	144	76	240	3093	49.232	2.000	0.197	0.985
ID151207	151207	150	30.933	23.791	29.530	0	177	177	2	1	-10921639	149.143	153	101	197	3132	25.714	5.993	0.072	0.777
ID151204	151204	136	63.549	25.877	20.587	0	177	177	2	1	-10921639	165.381	173	91	235	3473	47.837	2.000	0.143	0.865
ID151205	151205	129	44.148	13.851	24.608	0	177	177	2	1	-10921639	152.524	144	101	245	3203	35.077	7.600	0.094	0.744
ID151210	151210	123	42.445	27.973	32.228	0	177	177	2	1	-10921639	126.619	129	76	187	2659	32.111	7.600	0.107	0.761
ID151211	151211	None	28.741	24.210	33.963	0	177	177	2	1	-10921639	107.905	105	52	187	2266	33.609	2.000	0.046	0.281
ID151208	151208	None	30.646	11.590	31.270	0	177	177	2	1	-10921639	152.238	158	105	216	3197	27.368	2.000	0.062	0.650
ID151209	151209	112	34.937	15.000	31.000	0	177	177	2	1	-10921639	156.810	158	105	221	3293	27.038	6.372	0.106	1.110
ID151212	151212	131	58.986	5.227	36.634	0	177	177	2	1	-10921639	110.000	105	57	202	2310	43.636	2.000	0.209	0.873
ID151213	151213	152	30.268	33.000	44.000	0	177	177	2	1	-10921639	96.333	86	67	129	2023	21.235	4.800	0.185	1.416
ID151234	151234	153	37.271	7.746	18.189	0	178	178	2	1	-10921639	107.000	110	52	178	2247	28.489	4.800	0.142	0.932
ID151235	151235	136	75.659	25.767	20.270	0	178	178	2	1	-10921639	170.619	202	76	255	3583	55.641	2.000	0.205	1.045
ID151232	151232	145	70.837	18.761	13.395	0	178	178	2	1	-10921639	183.476	178	110	255	3853	44.354	2.000	0.189	1.313
ID151233	151233	None	30.223	24.319	13.671	0	178	178	2	1	-10921639	114.762	115	72	178	2410	27.300	2.000	0.061	0.482
ID151238	151238	150	29.260	24.430	27.923	0	178	178	2	1	-10921639	157.762	158	120	216	3313	22.434	4.800	0.083	1.077
ID151239	151239	142	66.326	6.691	29.041	0	178	178	2	1	-10921639	156.619	163	81	250	3289	44.391	2.000	0.199	1.169
ID151236	151236	141	39.047	17.026	20.573	0	178	178	2	1	-10921639	161.476	153	120	211	3391	29.194	2.000	0.084	0.859
ID151237	151237	129	50.246	14.342	24.778	0	178	178	2	1	-10921639	172.429	173	129	250	3621	31.929	2.000	0.134	1.273
ID151242	151242	131	35.855	5.646	36.254	0	178	178	2	1	-10921639	107.333	105	62	153	2254	27.191	2.000	0.134	0.931
ID151243	151243	None	29.623	12.887	42.873	0	178	178	2	1	-10921639	70.000	67	28	134	1470	27.359	2.000	0.085	0.401
ID151240	151240	112	49.171	15.519	31.004	0	178	178	2	1	-10921639	158.571	163	76	240	3330	41.342	3.200	0.113	0.779
ID151241	151241	123	41.721	27.657	31.947	0	178	178	2	1	-10921639	128.238	115	72	202	2693	35.168	7.600	0.130	0.837
ID151244	151244	152	45.109	33.000	43.000	0	178	178	2	1	-10921639	101.381	105	45	173	2129	29.279	2.000	0.211	1.207
ID151230	151230	135	77.679	16.946	3.126	0	178	178	2	1	-10921639	119.524	105	52	235	2510	46.625	2.000	0.295	1.167
ID151231	151231	154	41.539	11.350	13.107	0	178	178	2	1	-10921639	115.905	110	67	192	2434	36.389	7.600	0.112	0.639
ID151246	151246	135	36.622	16.674	2.898	0	179	179	2	1	-10921639	87.667	86	48	149	1841	27.021	2.000	0.177	0.977
ID151247	151247	154	44.621	10.172	12.739	0	179	179	2	1	-10921639	104.286	101	52	178	2190	35.009	2.000	0.140	0.732
ID151245	151245	155	33.522	33.000	0.000	0	179	179	2	1	-10921639	75.524	76	58	101	1586	15.289	7.600	0.282	2.175
ID151250	151250	136	56.165	26.154	20.088	0	179	179	2	1	-10921639	145.952	134	91	216	3065	36.386	3.200	0.159	1.099
ID151251	151251	141	45.049	17.185	21.277	0	179	179	2	1	-10921639	172.381	178	129	245	3620	31.184	2.000	0.106	1.058
ID151248	151248	145	80.497	19.134	13.203	0	179	179	2	1	-10921639	203.000	206	129	255	4263	42.281	4.800	0.207	1.644
ID151249	151249	156	29.390	12.955	15.882	0	179	179	2	1	-10921639	140.952	149	96	178	2960	24.443	7.600	0.078	0.838
ID151254	151254	142	68.963	6.052	29.264	0	179	179	2	1	-10921639	135.429	120	57	255	2844	56.801	2.000	0.176	0.713
ID151255	151255	157	35.106	20.282	30.245	0	179	179	2	1	-10921639	150.143	149	110	197	3153	24.323	3.200	0.103	1.153
ID151252	151252	None	43.408	22.820	22.890	0	179	179	2	1	-10921639	153.000	139	86	245	3213	40.044	2.000	0.055	0.401
ID151253	151253	129	56.099	13.828	24.702	0	179	179	2	1	-10921639	184.190	173	120	250	3868	38.920	2.000	0.125	1.051
ID151258	151258	131	46.208	5.610	36.379	0	179	179	2	1	-10921639	107.571	101	72	178	2259	31.835	2.000	0.171	0.988
ID151259	151259	158	38.107	8.246	41.167	0	179	179	2	1	-10921639	89.333	96	24	139	1876	28.621	2.000	0.182	0.961
ID151256	151256	112	66.151	15.321	31.459	0	179	179	2	1	-10921639	170.238	163	101	255	3575	47.014	2.000	0.145	0.916
ID151257	151257	123	59.761	26.973	31.834	0	179	179	2	1	-10921639	140.048	125	76	235	2941	44.939	7.600	0.168	0.895
ID151260	151260	152	40.811	33.000	43.000	0	179	179	2	1	-10921639	110.429	96	80	182	2319	28.755	2.000	0.170	1.117
ID151298	151298	141	30.372	17.259	20.908	0	180	180	2	1	-10921639	157.714	163	110	206	3312	25.537	2.000	0.057	0.661
ID151299	151299	129	54.764	14.367	24.430	0	180	180	2	1	-10921639	180.714	182	110	255	3795	42.051	2.000	0.110	0.851
ID151296	151296	None	34.591	8.334	18.654	0	180	180	2	1	-10921639	117.905	120	57	187	2476	39.278	2.000	0.109	0.592
ID151297	151297	136	43.220	25.888	20.418	0	180	180	2	1	-10921639	139.381	129	76	221	2927	38.641	2.000	0.119	0.767
ID151302	151302	157	36.454	19.649	30.114	0	180	180	2	1	-10921639	153.905	149	115	235	3232	31.228	6.112	0.060	0.559
ID151303	151303	None	28.887	10.116	31.331	0	180	180	2	1	-10921639	148.524	149	72	202	3119	30.698	2.000	0.051	0.472
ID151300	151300	None	28.485	22.586	28.164	0	180	180	2	1	-10921639	155.429	153	105	230	3264	35.249	7.600	0.036	0.306
ID151301	151301	142	62.733	6.059	29.181	0	180	180	2	1	-10921639	126.381	120	52	240	2654	49.731	2.000	0.170	0.739
ID151306	151306	131	41.514	5.253	37.243	0	180	180	2	1	-10921639	100.810	96	48	158	2117	31.130	2.000	0.188	1.027
ID151307	151307	158	32.988	9.256	41.017	0	180	180	2	1	-10921639	86.810	86	48	139	1823	25.412	2.000	0.140	0.839
ID151304	151304	112	34.826	15.030	30.773	0	180	180	2	1	-10921639	150.762	153	96	197	3166	30.133	2.000	0.087	0.802
ID151305	151305	123	72.700	27.232	31.954	0	180	180	2	1	-10921639	148.238	134	91	255	3113	49.175	2.000	0.173	0.890
ID151308	151308	152	35.393	33.000	45.000	0	180	180	2	1	-10921639	104.190	105	71	173	2188	28.136	7.600	0.201	1.240
ID151291	151291	155	47.305	33.000	0.000	0	180	180	2	1	-10921639	69.905	58	45	134	1468	25.696	2.000	0.343	1.391
ID151294	151294	145	82.565	18.910	13.419	0	180	180	2	1	-10921639	209.095	206	125	255	4391	45.876	4.800	0.207	1.565
ID151295	151295	156	38.056	11.799	18.497	0	180	180	2	1	-10921639	160.000	158	86	206	3360	30.825	2.000	0.108	1.008
ID151292	151292	135	35.811	16.094	3.083	0	180	180	2	1	-10921639	76.714	72	38	134	1611	24.436	2.000	0.175	0.935
ID151293	151293	154	53.331	10.687	12.828	0	180	180	2	1	-10921639	122.762	110	76	221	2578	39.077	7.600	0.160	0.868
ID151266	151266	136	58.503	24.178	21.126	0	181	181	2	1	-10921639	179.333	187	110	235	3766	32.960	6.381	0.183	1.685
ID151267	151267	129	52.565	14.876	24.562	0	181	181	2	1	-10921639	179.905	178	129	255	3778	35.235	2.000	0.102	0.948
ID151264	151264	None	27.618	23.122	14.556	0	181	181	2	1	-10921639	144.524	144	86	206	3035	36.407	2.000	0.047	0.357
ID151265	151265	141	36.002	17.173	21.115	0	181	181	2	1	-10921639	167.429	173	105	226	3516	32.840	2.000	0.075	0.710
ID151270	151270	112	56.764	15.433	30.551	0	181	181	2	1	-10921639	168.429	153	96	255	3537	53.904	2.000	0.144	0.786
ID151271	151271	123	60.699	27.092	31.914	0	181	181	2	1	-10921639	144.952	129	81	240	3044	43.847	2.000	0.148	0.850
ID151268	151268	142	53.859	5.925	29.272	0	181	181	2	1	-10921639	122.571	105	57	202	2574	38.962	7.600	0.191	1.011
ID151269	151269	157	35.978	19.635	30.392	0	181	181	2	1	-10921639	157.714	153	105	216	3312	28.120	2.000	0.090	0.925
ID151274	151274	152	35.527	33.000	44.000	0	181	181	2	1	-10921639	144.524	149	110	187	3035	24.285	7.600	0.148	1.537
ID151272	151272	131	46.444	5.532	36.758	0	181	181	2	1	-10921639	118.190	110	72	168	2482	28.308	4.800	0.200	1.394
ID151273	151273	158	36.196	9.616	41.721	0	181	181	2	1	-10921639	78.857	72	38	139	1656	30.467	2.000	0.151	0.680
ID151262	151262	159	32.423	15.135	8.152	0	181	181	2	1	-10921639	95.429	86	48	153	2004	32.282	2.000	0.096	0.519
ID151263	151263	145	68.494	19.035	13.825	0	181	181	2	1	-10921639	218.714	226	149	255	4593	35.765	4.800	0.182	1.883
ID151261	151261	135	28.411	16.063	3.213	0	181	181	2	1	-10921639	69.905	72	38	110	1468	23.641	2.000	0.161	0.821
ID151275	151275	None	33.149	33.000	0.000	0	182	182	2	1	-10921639	67.810	67	31	105	1424	24.726	3.200	0.259	1.127
ID151278	151278	154	33.058	10.749	12.713	0	182	182	2	1	-10921639	96.143	91	57	163	2019	26.721	2.000	0.114	0.734
ID151279	151279	145	72.874	18.833	14.372	0	182	182	2	1	-10921639	212.000	202	153	255	4452	33.538	4.800	0.208	2.175
ID151276	151276	135	45.295	16.273	2.966	0	182	182	2	1	-10921639	77.571	72	43	153	1629	31.279	2.000	0.223	0.905
ID151277	151277	159	33.413	14.951	8.279	0	182	182	2	1	-10921639	93.190	96	57	163	1957	27.790	2.000	0.127	0.757
ID151282	151282	136	50.705	25.702	20.593	0	182	182	2	1	-10921639	152.571	153	81	226	3204	42.321	6.116	0.141	0.893
ID151283	151283	129	40.978	14.132	24.069	0	182	182	2	1	-10921639	168.381	158	120	230	3536	32.803	7.600	0.067	0.645
ID151280	151280	None	32.110	7.323	17.904	0	182	182	2	1	-10921639	86.095	86	28	149	1808	34.541	2.000	0.113	0.506
ID151281	151281	141	43.853	16.919	21.248	0	182	182	2	1	-10921639	167.381	173	110	230	3515	33.391	2.000	0.087	0.802
ID151286	151286	157	28.918	19.600	29.819	0	182	182	2	1	-10921639	137.667	129	91	226	2891	35.221	2.000	0.034	0.254
ID151287	151287	160	32.423	10.368	31.785	0	182	182	2	1	-10921639	139.286	134	86	230	2925	34.635	7.600	0.062	0.468
ID151284	151284	142	45.042	5.960	29.482	0	182	182	2	1	-10921639	120.286	125	62	187	2526	38.548	2.000	0.176	0.933
ID151285	151285	112	51.042	15.073	29.558	0	182	182	2	1	-10921639	183.905	187	110	240	3862	33.342	4.800	0.160	1.524
ID151290	151290	152	62.863	33.000	45.000	0	182	182	2	1	-10921639	156.333	168	112	221	3283	28.859	4.800	0.268	2.287
ID151288	151288	123	62.983	27.165	31.726	0	182	182	2	1	-10921639	154.619	139	91	250	3247	46.668	2.000	0.173	0.976
ID151289	151289	131	72.641	5.494	36.795	0	182	182	2	1	-10921639	124.333	125	38	255	2611	55.535	2.000	0.265	0.937
ID151330	151330	161	54.787	11.640	18.421	0	183	183	2	1	-10921639	164.905	158	81	235	3463	39.542	2.000	0.145	1.054
ID151331	151331	141	34.661	17.164	22.025	0	183	183	2	1	-10921639	177.476	182	129	221	3727	25.580	7.600	0.070	0.908
ID151328	151328	145	66.704	18.762	13.751	0	183	183	2	1	-10921639	197.571	192	129	255	4149	37.593	4.800	0.181	1.614
ID151329	151329	162	44.681	23.896	13.842	0	183	183	2	1	-10921639	132.952	125	57	192	2792	38.687	2.000	0.117	0.721
ID151334	151334	129	45.540	13.976	24.452	0	183	183	2	1	-10921639	180.095	182	120	255	3782	36.869	2.000	0.078	0.706
ID151335	151335	142	44.715	5.818	29.401	0	183	183	2	1	-10921639	118.143	110	57	173	2481	38.136	2.000	0.168	0.891
ID151332	151332	136	65.826	23.117	21.864	0	183	183	2	1	-10921639	192.762	187	125	255	4048	38.659	2.000	0.160	1.377
ID151333	151333	None	34.430	8.650	22.498	0	183	183	2	1	-10921639	127.952	120	96	202	2687	29.214	7.600	0.066	0.542
ID151338	151338	112	57.360	15.203	30.682	0	183	183	2	1	-10921639	178.333	182	110	255	3745	44.611	2.000	0.135	0.952
ID151339	151339	123	52.247	27.519	31.993	0	183	183	2	1	-10921639	136.286	125	81	245	2862	48.852	2.000	0.112	0.562
ID151336	151336	157	40.851	20.236	29.996	0	183	183	2	1	-10921639	155.143	153	96	221	3258	31.184	2.000	0.082	0.758
ID151337	151337	160	37.109	11.169	31.494	0	183	183	2	1	-10921639	163.524	158	96	211	3434	31.184	2.000	0.087	0.837
ID151340	151340	131	82.030	5.524	37.114	0	183	183	2	1	-10921639	149.286	144	96	255	3135	45.032	2.000	0.263	1.380
ID151341	151341	152	67.784	33.000	45.000	0	183	183	2	1	-10921639	165.238	178	98	206	3470	36.433	4.800	0.299	2.090
ID151326	151326	159	31.278	14.887	7.973	0	183	183	2	1	-10921639	85.952	86	43	134	1805	23.878	2.000	0.118	0.761
ID151327	151327	154	39.940	10.614	12.691	0	183	183	2	1	-10921639	95.905	81	57	197	2014	33.382	2.000	0.095	0.498
ID151325	151325	135	33.099	15.802	2.730	0	183	183	2	1	-10921639	67.571	62	38	115	1419	22.646	2.000	0.183	0.923
ID151310	151310	159	33.889	14.693	8.013	0	184	184	2	1	-10921639	90.286	91	48	139	1896	27.998	2.000	0.116	0.669
ID151311	151311	154	45.027	10.662	12.559	0	184	184	2	1	-10921639	95.286	86	57	202	2001	35.693	2.000	0.117	0.559
ID151309	151309	135	39.123	16.107	2.782	0	184	184	2	1	-10921639	75.571	72	38	153	1587	26.047	2.000	0.200	0.967
ID151314	151314	161	51.087	11.690	18.520	0	184	184	2	1	-10921639	157.524	144	101	230	3308	34.230	2.000	0.135	1.092
ID151315	151315	141	34.626	17.331	22.031	0	184	184	2	1	-10921639	170.238	168	125	226	3575	28.843	3.200	0.078	0.858
ID151312	151312	145	70.269	19.014	13.807	0	184	184	2	1	-10921639	219.762	221	139	255	4615	34.606	4.800	0.180	1.941
ID151313	151313	162	53.519	23.589	13.821	0	184	184	2	1	-10921639	142.381	134	62	240	2990	51.115	2.000	0.114	0.569
ID151318	151318	142	55.946	6.285	29.150	0	184	184	2	1	-10921639	126.190	125	48	206	2650	46.989	2.000	0.195	0.875
ID151319	151319	112	73.799	15.046	30.763	0	184	184	2	1	-10921639	190.857	192	101	255	4008	46.679	2.000	0.175	1.218
ID151316	151316	136	52.542	23.007	21.825	0	184	184	2	1	-10921639	179.190	182	110	240	3763	33.190	4.800	0.148	1.389
ID151317	151317	129	41.793	14.537	24.345	0	184	184	2	1	-10921639	174.952	173	134	230	3674	28.647	3.200	0.101	1.123
ID151322	151322	131	87.915	5.877	37.063	0	184	184	2	1	-10921639	144.095	129	91	250	3026	48.159	2.000	0.272	1.279
ID151323	151323	None	34.670	13.924	42.068	0	184	184	2	1	-10921639	77.476	81	33	139	1627	29.790	2.000	0.117	0.545
ID151320	151320	160	45.665	10.677	32.484	0	184	184	2	1	-10921639	166.238	158	120	235	3491	30.358	2.000	0.096	0.957
ID151321	151321	123	51.895	28.139	32.652	0	184	184	2	1	-10921639	142.429	139	96	221	2991	37.459	3.200	0.145	0.962
ID151324	151324	152	54.435	33.000	45.000	0	184	184	2	1	-10921639	149.000	158	94	197	3129	36.056	6.395	0.219	1.484
ID151392	151392	152	48.864	33.000	43.000	0	185	185	2	1	-10921639	162.571	158	112	226	3414	32.452	4.800	0.158	1.368
ID151393	151393	164	34.026	8.000	45.000	0	185	185	2	1	-10921639	90.190	90	48	129	1894	25.035	2.000	0.181	1.104
ID151378	151378	135	32.396	16.344	2.755	0	185	185	2	1	-10921639	66.476	62	38	120	1396	23.349	2.000	0.179	0.864
ID151379	151379	154	42.409	10.398	12.119	0	185	185	2	1	-10921639	92.143	81	38	173	1935	38.711	2.000	0.175	0.709
ID151382	151382	161	50.411	11.796	18.169	0	185	185	2	1	-10921639	160.286	153	110	211	3366	27.512	2.000	0.151	1.530
ID151383	151383	136	53.808	23.225	20.924	0	185	185	2	1	-10921639	192.619	202	110	255	4045	35.435	4.800	0.154	1.448
ID151380	151380	145	71.535	18.334	13.961	0	185	185	2	1	-10921639	208.190	221	120	255	4372	48.036	2.000	0.163	1.217
ID151381	151381	162	36.765	23.957	14.200	0	185	185	2	1	-10921639	118.524	115	52	211	2489	40.032	2.000	0.066	0.366
ID151386	151386	142	44.681	5.155	29.724	0	185	185	2	1	-10921639	105.429	96	48	187	2214	38.268	2.000	0.163	0.773
ID151387	151387	112	64.995	14.959	30.493	0	185	185	2	1	-10921639	189.238	202	110	255	3974	43.569	2.000	0.158	1.188
ID151384	151384	163	35.780	26.624	20.688	0	185	185	2	1	-10921639	122.286	120	52	206	2568	40.818	2.000	0.100	0.543
ID151385	151385	141	42.118	17.430	21.772	0	185	185	2	1	-10921639	179.714	182	110	235	3774	36.696	7.600	0.104	0.927
ID151390	151390	165	33.551	22.605	32.999	0	185	185	2	1	-10921639	134.476	134	72	216	2824	32.921	7.600	0.053	0.410
ID151391	151391	131	68.607	5.685	36.842	0	185	185	2	1	-10921639	135.190	125	72	226	2839	39.494	2.000	0.227	1.269
ID151388	151388	160	46.132	10.282	31.954	0	185	185	2	1	-10921639	153.905	144	91	230	3232	36.008	2.000	0.114	0.878
ID151389	151389	123	51.390	27.821	32.037	0	185	185	2	1	-10921639	147.143	144	81	240	3090	43.380	4.800	0.137	0.819
ID151362	151362	145	78.278	19.088	13.255	0	186	186	2	1	-10921639	208.619	202	125	255	4381	42.919	4.800	0.204	1.649
ID151363	151363	162	37.604	24.048	13.932	0	186	186	2	1	-10921639	120.905	129	62	182	2539	35.517	2.000	0.081	0.508
ID151360	151360	159	48.672	14.700	8.000	0	186	186	2	1	-10921639	102.810	105	52	168	2159	32.323	2.000	0.193	1.031
ID151361	151361	154	33.393	10.227	11.767	0	186	186	2	1	-10921639	94.524	81	57	153	1985	30.074	2.000	0.135	0.748
ID151366	151366	163	39.437	26.753	20.737	0	186	186	2	1	-10921639	132.571	134	62	211	2784	39.877	3.200	0.109	0.654
ID151367	151367	141	36.746	17.020	21.854	0	186	186	2	1	-10921639	180.571	182	120	221	3792	27.255	3.200	0.097	1.171
ID151364	151364	161	55.958	11.648	18.242	0	186	186	2	1	-10921639	158.667	158	96	221	3332	35.089	2.000	0.153	1.199
ID151365	151365	136	62.493	22.481	21.464	0	186	186	2	1	-10921639	205.095	206	139	255	4307	36.559	6.388	0.150	1.461
ID151370	151370	112	77.441	14.951	30.668	0	186	186	2	1	-10921639	199.619	206	81	255	4192	50.234	2.000	0.179	1.204
ID151371	151371	160	33.978	10.454	32.094	0	186	186	2	1	-10921639	158.524	158	101	235	3329	37.317	2.000	0.075	0.592
ID151368	151368	None	27.482	14.788	24.451	0	186	186	2	1	-10921639	163.429	168	86	202	3432	32.406	2.000	0.058	0.553
ID151369	151369	142	45.346	5.897	29.330	0	186	186	2	1	-10921639	111.714	110	57	197	2346	36.946	2.000	0.176	0.903
ID151374	151374	131	85.340	5.376	36.933	0	186	186	2	1	-10921639	134.190	139	52	255	2818	59.613	2.000	0.276	0.974
ID151375	151375	None	33.881	15.141	42.666	0	186	186	2	1	-10921639	77.810	76	33	163	1634	32.113	2.000	0.102	0.449
ID151372	151372	123	47.097	28.004	32.021	0	186	186	2	1	-10921639	137.810	134	91	206	2894	35.984	2.000	0.111	0.766
ID151373	151373	165	30.170	22.792	33.024	0	186	186	2	1	-10921639	131.143	129	76	206	2754	32.593	7.600	0.044	0.339
ID151376	151376	164	32.384	8.000	45.000	0	186	186	2	1	-10921639	93.714	94	62	149	1968	23.074	7.600	0.168	1.169
ID151377	151377	152	56.901	33.000	45.000	0	186	186	2	1	-10921639	176.476	168	135	221	3706	30.454	6.199	0.210	2.010
ID151359	151359	135	44.587	16.144	2.803	0	186	186	2	1	-10921639	63.429	52	24	168	1332	34.267	2.000	0.199	0.615
ID151342	151342	135	45.136	16.339	2.986	0	187	187	2	1	-10921639	67.762	62	24	149	1423	33.079	2.000	0.235	0.779
ID151343	151343	159	44.715	14.841	8.001	0	187	187	2	1	-10921639	104.952	101	52	168	2204	31.527	2.000	0.149	0.863
ID151346	151346	162	36.593	24.116	13.737	0	187	187	2	1	-10921639	132.857	134	67	206	2790	37.954	2.000	0.080	0.518
ID151347	151347	161	32.683	11.356	18.671	0	187	187	2	1	-10921639	147.524	144	105	202	3098	24.869	7.600	0.089	0.965
ID151344	151344	154	42.829	10.320	11.939	0	187	187	2	1	-10921639	104.619	105	48	168	2197	33.934	3.200	0.165	0.872
ID151345	151345	145	76.256	19.138	12.568	0	187	187	2	1	-10921639	220.286	226	139	255	4626	34.222	4.800	0.202	2.161
ID151350	151350	None	31.530	9.354	22.918	0	187	187	2	1	-10921639	123.476	125	72	197	2593	35.814	2.000	0.076	0.484
ID151351	151351	142	38.670	5.568	29.459	0	187	187	2	1	-10921639	110.667	105	43	173	2324	37.636	7.600	0.151	0.773
ID151348	151348	136	66.231	22.741	21.251	0	187	187	2	1	-10921639	203.238	211	134	255	4268	39.648	2.000	0.155	1.375
ID151349	151349	163	39.993	27.089	20.985	0	187	187	2	1	-10921639	122.952	129	67	197	2582	39.062	2.000	0.098	0.563
ID151354	151354	123	48.940	27.496	32.260	0	187	187	2	1	-10921639	173.905	168	105	245	3652	37.119	7.600	0.112	0.946
ID151355	151355	160	50.741	10.839	32.667	0	187	187	2	1	-10921639	162.667	168	96	235	3416	42.332	7.600	0.112	0.777
ID151352	151352	112	75.319	14.863	30.363	0	187	187	2	1	-10921639	217.333	221	139	255	4564	35.587	4.800	0.192	1.967
ID151353	151353	None	28.264	21.414	30.087	0	187	187	2	1	-10921639	166.333	168	110	211	3493	21.425	4.800	0.079	1.131
ID151358	151358	164	31.428	9.000	45.000	0	187	187	2	1	-10921639	88.571	96	43	139	1860	23.997	2.000	0.166	1.053
ID151356	151356	131	81.020	5.129	36.651	0	187	187	2	1	-10921639	132.190	120	48	240	2776	54.203	2.000	0.285	1.082
ID151357	151357	152	41.594	33.000	43.000	0	187	187	2	1	-10921639	160.190	158	98	221	3364	30.056	4.800	0.140	1.312
ID151426	151426	164	37.564	9.000	45.000	0	188	188	2	1	-10921639	91.286	86	57	139	1917	25.064	2.000	0.211	1.270
ID151427	151427	152	38.277	33.000	45.000	0	188	188	2	1	-10921639	164.143	158	135	226	3447	24.699	6.246	0.138	1.607
ID151424	151424	160	52.681	10.266	32.601	0	188	188	2	1	-10921639	159.286	158	91	255	3345	43.803	2.000	0.124	0.802
ID151425	151425	131	80.216	5.044	36.548	0	188	188	2	1	-10921639	125.429	125	33	255	2634	58.348	2.000	0.261	0.889
ID151414	151414	154	72.081	10.110	12.088	0	188	188	2	1	-10921639	127.238	110	67	255	2672	49.290	2.000	0.238	0.992
ID151415	151415	145	58.130	18.796	13.077	0	188	188	2	1	-10921639	205.810	192	149	255	4322	33.324	7.600	0.141	1.528
ID151412	151412	135	48.409	16.246	2.948	0	188	188	2	1	-10921639	71.238	67	24	168	1496	37.938	2.000	0.222	0.683
ID151413	151413	159	59.755	14.684	8.111	0	188	188	2	1	-10921639	119.905	105	57	230	2518	47.444	7.600	0.165	0.716
ID151418	151418	163	44.520	26.922	20.683	0	188	188	2	1	-10921639	143.952	139	76	221	3023	42.797	2.000	0.119	0.715
ID151419	151419	141	27.305	17.634	21.683	0	188	188	2	1	-10921639	167.905	173	110	226	3526	29.237	2.000	0.049	0.533
ID151416	151416	161	37.075	10.027	18.344	0	188	188	2	1	-10921639	139.857	139	81	197	2937	28.964	2.000	0.112	0.970
ID151417	151417	136	67.876	22.950	20.898	0	188	188	2	1	-10921639	216.381	211	120	255	4544	36.654	2.000	0.156	1.594
ID151422	151422	112	83.085	15.033	30.703	0	188	188	2	1	-10921639	197.762	216	110	255	4153	57.636	3.200	0.181	1.050
ID151423	151423	123	44.196	26.961	31.476	0	188	188	2	1	-10921639	161.905	158	105	240	3400	36.086	2.000	0.105	0.852
ID151420	151420	167	29.438	14.232	24.792	0	188	188	2	1	-10921639	159.286	163	115	235	3345	27.233	3.200	0.058	0.640
ID151421	151421	142	35.477	6.794	29.010	0	188	188	2	1	-10921639	129.429	134	72	197	2718	33.128	7.600	0.115	0.806
ID151430	151430	154	61.953	10.334	12.501	0	189	189	2	1	-10921639	125.476	120	72	245	2635	46.014	2.000	0.159	0.749
ID151431	151431	145	66.066	18.725	12.207	0	189	189	2	1	-10921639	176.333	168	101	255	3703	41.535	2.000	0.166	1.209
ID151428	151428	135	52.801	16.275	3.022	0	189	189	2	1	-10921639	79.524	72	24	163	1670	40.094	2.000	0.236	0.758
ID151429	151429	159	78.207	14.693	8.115	0	189	189	2	1	-10921639	129.905	115	52	255	2728	53.992	2.000	0.216	0.856
ID151434	151434	163	39.611	26.571	20.491	0	189	189	2	1	-10921639	129.810	134	62	197	2726	41.004	2.000	0.121	0.683
ID151435	151435	136	69.143	22.890	21.071	0	189	189	2	1	-10921639	197.286	197	134	255	4143	38.030	2.000	0.155	1.396
ID151432	151432	162	31.927	24.159	13.190	0	189	189	2	1	-10921639	112.952	120	62	173	2372	29.212	2.000	0.083	0.592
ID151433	151433	161	72.317	11.230	18.223	0	189	189	2	1	-10921639	170.952	173	86	255	3590	48.616	2.000	0.186	1.102
ID151438	151438	142	37.741	5.834	29.275	0	189	189	2	1	-10921639	112.524	120	48	173	2363	38.671	3.200	0.156	0.786
ID151439	151439	166	27.637	20.902	29.351	0	189	189	2	1	-10921639	161.238	158	125	206	3386	25.434	2.000	0.058	0.695
ID151436	151436	141	32.179	17.482	21.611	0	189	189	2	1	-10921639	162.667	153	120	240	3416	31.121	2.000	0.048	0.475
ID151437	151437	167	52.178	13.544	24.583	0	189	189	2	1	-10921639	169.333	149	129	255	3556	39.998	2.000	0.100	0.769
ID151442	151442	160	61.684	10.504	32.311	0	189	189	2	1	-10921639	191.619	187	139	255	4024	34.655	4.800	0.132	1.291
ID151443	151443	168	47.183	22.917	34.022	0	189	189	2	1	-10921639	135.810	129	81	230	2852	40.255	2.000	0.089	0.554
ID151440	151440	112	72.351	15.055	30.724	0	189	189	2	1	-10921639	205.762	206	120	255	4321	44.070	2.000	0.167	1.334
ID151441	151441	123	55.830	27.185	31.495	0	189	189	2	1	-10921639	165.619	163	110	255	3478	41.012	2.000	0.121	0.871
ID151446	151446	164	35.991	10.000	45.000	0	189	189	2	1	-10921639	85.381	76	28	158	1793	37.354	2.000	0.141	0.566
ID151444	151444	131	75.025	4.994	36.491	0	189	189	2	1	-10921639	134.571	120	72	255	2826	48.704	2.000	0.245	1.089
ID151445	151445	152	38.240	33.000	43.000	0	189	189	2	1	-10921639	159.333	153	129	206	3346	18.413	4.800	0.149	2.245
ID151394	151394	135	49.429	16.461	3.034	0	190	190	2	1	-10921639	88.143	86	28	178	1851	38.594	2.000	0.231	0.857
ID151395	151395	159	52.392	14.847	8.514	0	190	190	2	1	-10921639	145.714	139	72	211	3060	42.592	2.000	0.148	0.881
ID151398	151398	162	29.235	24.487	12.899	0	190	190	2	1	-10921639	121.048	120	76	173	2542	26.949	2.000	0.090	0.745
ID151399	151399	161	62.236	11.313	18.433	0	190	190	2	1	-10921639	167.000	178	81	245	3507	49.168	2.000	0.154	0.906
ID151396	151396	154	57.771	10.269	12.622	0	190	190	2	1	-10921639	124.857	125	72	221	2622	42.254	2.000	0.166	0.843
ID151397	151397	145	63.336	18.558	13.526	0	190	190	2	1	-10921639	211.857	211	144	255	4449	42.520	4.800	0.164	1.403
ID151402	151402	167	59.289	13.942	24.294	0	190	190	2	1	-10921639	186.667	187	134	255	3920	40.857	2.000	0.110	0.905
ID151403	151403	166	27.481	19.933	26.810	0	190	190	2	1	-10921639	161.857	158	115	211	3399	23.361	2.000	0.054	0.708
ID151400	151400	163	64.805	26.776	20.463	0	190	190	2	1	-10921639	141.048	153	57	235	2962	59.208	2.000	0.176	0.712
ID151401	151401	136	67.167	22.233	20.969	0	190	190	2	1	-10921639	211.905	216	158	255	4450	36.413	2.000	0.145	1.475
ID151406	151406	160	59.273	10.246	32.213	0	190	190	2	1	-10921639	175.048	182	101	255	3676	43.176	2.000	0.113	0.822
ID151407	151407	123	55.521	27.723	32.007	0	190	190	2	1	-10921639	148.857	134	91	255	3126	42.723	2.000	0.131	0.808
ID151404	151404	142	60.401	7.313	28.914	0	190	190	2	1	-10921639	141.048	139	81	240	2962	46.540	2.000	0.170	0.882
ID151405	151405	112	70.095	14.911	30.571	0	190	190	2	1	-10921639	202.905	202	110	255	4261	47.485	2.000	0.156	1.156
ID151410	151410	164	47.861	10.000	45.000	0	190	190	2	1	-10921639	83.143	67	38	158	1746	36.845	2.000	0.211	0.786
ID151411	151411	152	35.311	33.000	45.000	0	190	190	2	1	-10921639	153.857	157	121	192	3231	20.460	4.800	0.144	1.890
ID151408	151408	168	40.321	22.549	33.552	0	190	190	2	1	-10921639	143.952	149	86	235	3023	37.287	2.000	0.105	0.734
ID151409	151409	131	90.753	5.202	36.334	0	190	190	2	1	-10921639	144.667	115	86	255	3038	56.926	2.000	0.278	1.105
ID151466	151466	159	63.561	14.633	8.284	0	191	191	2	1	-10921639	132.190	105	76	240	2776	47.954	7.600	0.167	0.788
ID151467	151467	154	55.614	10.182	12.249	0	191	191	2	1	-10921639	119.429	120	48	211	2508	40.159	3.200	0.212	1.041
ID151465	151465	135	37.937	16.211	3.178	0	191	191	2	1	-10921639	86.190	86	48	134	1810	29.337	2.000	0.187	0.926
ID151470	151470	161	84.957	11.124	18.235	0	191	191	2	1	-10921639	175.143	173	96	255	3678	51.426	2.000	0.213	1.198
ID151471	151471	136	66.252	23.007	20.996	0	191	191	2	1	-10921639	195.810	197	139	255	4112	37.625	2.000	0.150	1.357
ID151468	151468	145	68.436	18.997	12.405	0	191	191	2	1	-10921639	189.810	187	120	255	3986	45.518	4.800	0.176	1.246
ID151469	151469	162	32.535	24.504	13.165	0	191	191	2	1	-10921639	107.000	115	48	173	2247	37.279	2.000	0.109	0.562
ID151474	151474	167	58.111	13.582	24.494	0	191	191	2	1	-10921639	186.476	178	105	255	3916	44.908	2.000	0.117	0.873
ID151475	151475	142	48.713	6.448	29.103	0	191	191	2	1	-10921639	128.238	129	52	230	2693	46.547	2.000	0.176	0.824
ID151472	151472	163	67.271	26.872	20.871	0	191	191	2	1	-10921639	150.476	158	76	255	3160	47.989	2.000	0.174	0.928
ID151473	151473	None	30.414	17.446	22.431	0	191	191	2	1	-10921639	181.667	173	129	255	3815	30.670	7.600	0.066	0.733
ID151478	151478	168	51.562	22.108	32.918	0	191	191	2	1	-10921639	143.667	129	76	226	3017	43.896	7.600	0.113	0.664
ID151479	151479	131	92.442	5.485	36.396	0	191	191	2	1	-10921639	140.000	129	57	255	2940	65.677	2.000	0.286	0.949
ID151476	151476	112	67.151	14.774	30.143	0	191	191	2	1	-10921639	211.857	216	120	255	4449	39.974	4.800	0.165	1.499
ID151477	151477	160	55.440	10.435	32.357	0	191	191	2	1	-10921639	179.333	178	125	255	3766	41.456	7.600	0.117	0.909
ID151480	151480	169	42.453	33.000	42.000	0	191	191	2	1	-10921639	157.905	163	105	197	3316	26.868	4.800	0.174	1.740
ID151481	151481	164	44.726	10.000	45.000	0	191	191	2	1	-10921639	95.714	96	48	149	2010	30.358	3.200	0.214	1.113
ID151498	151498	159	67.082	14.972	8.393	0	192	192	2	1	-10921639	131.190	120	67	255	2755	54.413	2.000	0.182	0.743
ID151499	151499	154	69.466	10.488	12.666	0	192	192	2	1	-10921639	126.286	110	57	255	2652	55.488	2.000	0.217	0.811
ID151497	151497	135	31.848	15.962	3.106	0	192	192	2	1	-10921639	64.524	62	28	134	1355	30.258	2.000	0.138	0.517
ID151502	151502	136	38.099	22.372	21.426	0	192	192	2	1	-10921639	179.667	187	125	226	3773	29.544	4.000	0.098	1.087
ID151503	151503	163	85.763	27.191	20.818	0	192	192	2	1	-10921639	149.095	134	76	255	3131	55.315	2.000	0.234	1.021
ID151500	151500	145	54.047	18.253	14.252	0	192	192	2	1	-10921639	178.238	178	101	250	3743	40.207	7.600	0.138	1.076
ID151501	151501	161	66.776	11.476	18.427	0	192	192	2	1	-10921639	161.476	163	81	250	3391	46.557	2.000	0.186	1.088
ID151506	151506	142	34.489	6.163	29.293	0	192	192	2	1	-10921639	118.190	115	67	202	2482	38.086	4.800	0.152	0.819
ID151507	151507	112	70.561	14.795	30.152	0	192	192	2	1	-10921639	200.714	202	120	255	4215	42.711	4.800	0.172	1.382
ID151504	151504	167	40.352	13.597	24.061	0	192	192	2	1	-10921639	149.762	144	96	230	3145	34.414	2.000	0.058	0.479
ID151505	151505	None	31.397	25.593	28.065	0	192	192	2	1	-10921639	141.000	134	67	192	2961	35.138	2.000	0.094	0.687
ID151510	151510	168	46.818	22.010	32.828	0	192	192	2	1	-10921639	149.095	158	91	226	3131	38.047	2.000	0.109	0.773
ID151511	151511	131	88.994	5.357	36.562	0	192	192	2	1	-10921639	128.762	110	33	255	2704	68.716	2.000	0.298	0.861
ID151508	151508	123	34.197	27.120	30.968	0	192	192	2	1	-10921639	141.762	144	91	192	2977	30.264	3.200	0.094	0.804
ID151509	151509	160	59.293	9.948	32.212	0	192	192	2	1	-10921639	155.667	144	105	245	3269	41.604	2.000	0.106	0.717
ID151512	151512	169	51.386	33.000	42.000	0	192	192	2	1	-10921639	131.524	129	67	202	2762	36.975	2.000	0.162	0.993
ID151513	151513	164	31.829	11.000	45.000	0	192	192	2	1	-10921639	99.476	94	57	153	2089	26.765	7.600	0.218	1.330
ID151490	151490	142	54.610	7.666	28.893	0	193	193	2	1	-10921639	143.524	149	76	235	3014	41.620	2.000	0.133	0.812
ID151491	151491	112	67.013	14.739	29.878	0	193	193	2	1	-10921639	209.143	221	101	255	4392	44.651	4.800	0.164	1.322
ID151488	151488	136	46.487	22.474	21.491	0	193	193	2	1	-10921639	190.857	197	144	250	4008	36.420	2.000	0.099	0.942
ID151489	151489	167	51.535	13.412	24.018	0	193	193	2	1	-10921639	155.000	153	86	255	3255	49.632	2.000	0.090	0.517
ID151494	151494	160	30.920	10.037	32.605	0	193	193	2	1	-10921639	149.571	149	105	211	3141	30.359	2.000	0.073	0.671
ID151495	151495	131	93.113	5.409	36.518	0	193	193	2	1	-10921639	143.190	139	52	255	3007	66.102	2.000	0.318	1.045
ID151492	151492	168	55.677	21.366	31.924	0	193	193	2	1	-10921639	174.095	173	76	240	3656	37.880	4.800	0.174	1.360
ID151493	151493	123	34.329	27.293	31.609	0	193	193	2	1	-10921639	133.905	134	86	192	2812	32.519	2.000	0.078	0.594
ID151496	151496	170	50.586	33.000	45.000	0	193	193	2	1	-10921639	168.714	163	125	221	3543	28.770	4.800	0.197	1.933
ID151482	151482	135	37.499	16.504	3.413	0	193	193	2	1	-10921639	87.667	81	33	153	1841	35.107	2.000	0.176	0.748
ID151483	151483	159	70.340	14.995	8.166	0	193	193	2	1	-10921639	143.429	144	76	255	3012	47.601	7.600	0.182	0.929
ID151486	151486	161	79.689	11.365	18.277	0	193	193	2	1	-10921639	168.238	158	96	255	3533	53.358	2.000	0.196	1.032
ID151487	151487	163	71.953	26.995	20.633	0	193	193	2	1	-10921639	150.905	153	76	255	3169	53.659	2.000	0.163	0.787
ID151484	151484	154	55.574	10.539	12.557	0	193	193	2	1	-10921639	126.000	110	81	235	2646	39.823	2.000	0.147	0.812
ID151485	151485	145	68.432	18.013	14.225	0	193	193	2	1	-10921639	196.238	206	134	255	4121	42.767	2.000	0.159	1.260
ID151522	151522	None	39.828	19.297	25.815	0	194	194	2	1	-10921639	181.429	173	139	245	3810	31.046	2.000	0.078	0.841
ID151523	151523	None	31.341	24.826	28.075	0	194	194	2	1	-10921639	139.333	134	101	202	2926	27.255	2.000	0.085	0.805
ID151520	151520	163	67.051	27.207	20.830	0	194	194	2	1	-10921639	145.238	149	72	230	3050	41.899	2.000	0.196	1.136
ID151521	151521	167	58.845	13.136	24.518	0	194	194	2	1	-10921639	170.000	158	105	255	3570	43.092	2.000	0.113	0.802
ID151526	151526	168	36.792	21.036	32.005	0	194	194	2	1	-10921639	156.619	158	96	211	3289	30.164	7.600	0.131	1.201
ID151527	151527	123	32.779	27.938	32.032	0	194	194	2	1	-10921639	117.952	105	76	178	2477	32.731	7.600	0.076	0.508
ID151524	151524	142	35.160	7.703	28.990	0	194	194	2	1	-10921639	124.762	125	67	187	2620	30.710	2.000	0.077	0.583
ID151525	151525	112	45.400	14.891	29.799	0	194	194	2	1	-10921639	181.190	178	120	250	3805	39.538	2.000	0.116	0.953
ID151530	151530	131	97.020	5.751	36.625	0	194	194	2	1	-10921639	147.905	144	38	255	3106	64.067	2.000	0.300	1.065
ID151531	151531	170	49.600	33.000	45.000	0	194	194	2	1	-10921639	145.810	158	112	197	3062	25.309	4.800	0.214	2.030
ID151528	151528	160	50.906	10.808	32.623	0	194	194	2	1	-10921639	153.905	153	96	245	3232	40.062	2.000	0.111	0.766
ID151529	151529	None	32.496	24.628	35.335	0	194	194	2	1	-10921639	113.190	110	67	178	2377	29.127	7.600	0.080	0.573
ID151514	151514	135	36.787	16.165	3.026	0	194	194	2	1	-10921639	76.048	67	38	134	1597	29.996	2.000	0.198	0.838
ID151515	151515	159	72.745	15.186	8.635	0	194	194	2	1	-10921639	145.286	134	67	255	3051	51.179	2.000	0.187	0.895
ID151518	151518	161	70.860	11.718	18.677	0	194	194	2	1	-10921639	158.952	149	76	255	3338	46.155	2.000	0.173	1.018
ID151519	151519	136	61.060	22.188	21.121	0	194	194	2	1	-10921639	192.095	197	120	255	4034	39.841	2.000	0.144	1.216
ID151516	151516	154	58.557	10.459	12.566	0	194	194	2	1	-10921639	121.238	110	48	221	2546	44.509	2.000	0.185	0.851
ID151517	151517	145	58.380	17.894	14.753	0	194	194	2	1	-10921639	173.190	168	125	255	3637	39.225	2.000	0.128	1.006
ID151458	151458	123	41.501	27.090	31.684	0	195	195	2	1	-10921639	141.571	129	86	221	2973	38.306	2.000	0.073	0.505
ID151459	151459	160	51.584	10.868	32.965	0	195	195	2	1	-10921639	161.952	158	101	221	3401	37.459	2.000	0.104	0.818
ID151456	151456	142	30.122	8.816	28.330	0	195	195	2	1	-10921639	135.000	139	72	182	2835	31.664	2.000	0.088	0.688
ID151457	151457	112	59.538	15.196	31.179	0	195	195	2	1	-10921639	195.476	197	129	255	4105	44.082	2.000	0.130	1.023
ID151462	151462	173	27.921	17.374	38.300	0	195	195	2	1	-10921639	76.429	67	48	144	1605	25.149	2.000	0.088	0.490
ID151463	151463	174	31.263	9.886	43.064	0	195	195	2	1	-10921639	76.095	72	43	149	1598	25.749	2.000	0.094	0.506
ID151460	151460	168	49.234	21.558	32.463	0	195	195	2	1	-10921639	175.952	173	139	235	3695	30.032	4.800	0.133	1.374
ID151461	151461	131	95.132	5.709	36.469	0	195	195	2	1	-10921639	157.000	149	86	255	3297	57.573	2.000	0.299	1.255
ID151464	151464	170	57.767	33.000	45.000	0	195	195	2	1	-10921639	160.619	149	121	255	3373	38.297	4.800	0.225	1.542
ID151447	151447	135	35.709	16.138	2.818	0	195	195	2	1	-10921639	67.333	62	28	149	1414	30.621	2.000	0.125	0.488
ID151450	151450	None	27.967	24.465	13.618	0	195	195	2	1	-10921639	112.905	110	57	168	2371	32.853	2.000	0.066	0.423
ID151451	151451	145	57.143	18.042	14.751	0	195	195	2	1	-10921639	182.143	187	125	255	3825	43.109	6.376	0.111	0.842
ID151448	151448	159	66.240	14.680	8.236	0	195	195	2	1	-10921639	136.667	134	57	235	2870	52.968	2.000	0.192	0.833
ID151449	151449	154	70.561	10.714	12.855	0	195	195	2	1	-10921639	131.095	110	86	255	2753	48.313	2.000	0.176	0.814
ID151454	151454	136	61.529	21.874	22.082	0	195	195	2	1	-10921639	221.905	235	149	255	4660	32.721	4.800	0.153	1.803
ID151455	151455	167	53.532	12.949	24.295	0	195	195	2	1	-10921639	156.857	158	76	245	3294	44.764	2.000	0.090	0.576
ID151452	151452	161	72.780	11.598	18.484	0	195	195	2	1	-10921639	169.810	168	96	255	3566	49.021	2.000	0.168	0.998
ID151453	151453	163	63.550	27.234	20.830	0	195	195	2	1	-10921639	148.143	139	86	255	3111	43.557	2.000	0.153	0.904
ID151534	151534	145	57.351	18.706	13.358	0	196	196	2	1	-10921639	181.429	187	115	250	3810	45.509	7.600	0.135	0.949
ID151535	151535	161	64.981	11.273	18.393	0	196	196	2	1	-10921639	152.333	139	86	255	3199	48.013	2.000	0.156	0.857
ID151532	151532	159	75.425	15.185	8.215	0	196	196	2	1	-10921639	139.048	125	57	255	2920	56.416	2.000	0.216	0.874
ID151533	151533	154	60.775	10.519	12.772	0	196	196	2	1	-10921639	131.238	115	76	250	2756	43.856	2.000	0.159	0.822
ID151538	151538	167	57.378	12.801	24.195	0	196	196	2	1	-10921639	168.667	158	115	255	3542	43.166	2.000	0.106	0.750
ID151539	151539	171	45.691	19.140	24.732	0	196	196	2	1	-10921639	207.905	206	153	255	4366	29.745	4.800	0.106	1.344
ID151536	151536	163	50.405	27.600	21.217	0	196	196	2	1	-10921639	124.571	115	72	221	2616	43.388	2.000	0.137	0.691
ID151537	151537	136	63.321	22.221	21.474	0	196	196	2	1	-10921639	206.952	216	129	255	4346	41.160	2.000	0.147	1.288
ID151542	151542	112	58.184	15.116	31.128	0	196	196	2	1	-10921639	190.857	187	129	255	4008	40.750	2.000	0.140	1.153
ID151543	151543	123	59.038	26.721	31.342	0	196	196	2	1	-10921639	156.905	144	105	255	3295	45.508	2.000	0.134	0.816
ID151540	151540	172	35.818	5.292	29.377	0	196	196	2	1	-10921639	92.714	81	38	182	1947	43.457	2.000	0.101	0.391
ID151541	151541	142	42.945	8.379	28.876	0	196	196	2	1	-10921639	145.619	139	86	216	3058	35.125	2.000	0.120	0.886
ID151546	151546	173	35.191	16.922	38.718	0	196	196	2	1	-10921639	89.476	81	52	144	1879	28.584	2.000	0.154	0.834
ID151547	151547	174	36.355	9.968	42.533	0	196	196	2	1	-10921639	86.143	76	48	153	1809	27.997	2.000	0.125	0.686
ID151544	151544	168	59.979	21.147	31.987	0	196	196	2	1	-10921639	164.048	153	96	255	3445	42.165	2.000	0.139	0.951
ID151545	151545	131	97.359	5.686	36.305	0	196	196	2	1	-10921639	159.619	153	101	255	3352	52.750	2.000	0.293	1.370
ID151548	151548	170	46.851	33.000	45.000	0	196	196	2	1	-10921639	134.762	149	76	182	2830	33.382	4.000	0.215	1.427
ID151554	151554	161	64.105	10.599	18.065	0	197	197	2	1	-10921639	141.333	139	86	240	2968	41.159	2.000	0.161	0.953
ID151555	151555	163	46.792	27.720	21.272	0	197	197	2	1	-10921639	127.000	134	57	211	2667	40.592	2.000	0.126	0.702
ID151552	151552	175	31.327	23.776	13.848	0	197	197	2	1	-10921639	113.095	101	76	206	2375	31.914	2.000	0.063	0.423
ID151553	151553	145	49.829	18.357	14.783	0	197	197	2	1	-10921639	170.905	178	91	245	3589	39.400	4.800	0.126	0.968
ID151558	151558	171	45.637	18.976	24.378	0	197	197	2	1	-10921639	210.095	206	158	255	4412	29.274	4.800	0.105	1.360
ID151559	151559	172	47.520	5.418	29.294	0	197	197	2	1	-10921639	97.810	91	38	192	2054	44.423	2.000	0.165	0.624
ID151556	151556	136	65.200	22.221	21.765	0	197	197	2	1	-10921639	215.095	216	149	255	4517	35.185	3.200	0.138	1.482
ID151557	151557	167	53.537	12.911	24.235	0	197	197	2	1	-10921639	154.095	139	101	230	3236	40.808	2.000	0.100	0.687
ID151562	151562	168	42.278	21.090	31.378	0	197	197	2	1	-10921639	163.476	163	110	216	3433	27.620	2.000	0.112	1.190
ID151563	151563	160	35.500	10.068	32.408	0	197	197	2	1	-10921639	150.571	144	96	206	3162	33.445	2.000	0.078	0.649
ID151560	151560	None	43.818	14.038	28.890	0	197	197	2	1	-10921639	180.762	182	105	255	3796	43.102	2.000	0.069	0.544
ID151561	151561	112	57.614	15.326	31.453	0	197	197	2	1	-10921639	188.714	182	125	255	3963	44.001	3.200	0.130	0.986
ID151566	151566	173	36.696	17.451	38.846	0	197	197	2	1	-10921639	86.762	81	52	134	1822	25.359	2.000	0.153	0.908
ID151567	151567	174	39.334	10.026	42.603	0	197	197	2	1	-10921639	90.571	81	52	168	1902	29.056	2.000	0.141	0.769
ID151564	151564	123	42.490	27.239	31.668	0	197	197	2	1	-10921639	132.571	120	86	226	2784	39.278	2.000	0.091	0.565
ID151565	151565	131	83.819	5.324	36.330	0	197	197	2	1	-10921639	132.524	120	48	255	2783	58.830	2.000	0.279	0.983
ID151568	151568	170	31.385	33.000	43.000	0	197	197	2	1	-10921639	107.000	110	71	149	2247	19.419	5.984	0.171	1.607
ID151550	151550	159	63.722	14.771	8.010	0	197	197	2	1	-10921639	128.333	120	76	226	2695	42.756	2.000	0.199	0.996
ID151551	151551	154	57.540	10.420	12.354	0	197	197	2	1	-10921639	122.000	120	67	211	2562	38.882	4.800	0.248	1.248
ID151549	151549	135	35.250	16.164	2.804	0	197	197	2	1	-10921639	81.000	76	33	149	1701	29.616	2.000	0.135	0.649
ID151590	151590	159	61.757	14.943	8.421	0	198	198	2	1	-10921639	138.619	125	57	235	2911	50.665	7.600	0.182	0.844
ID151591	151591	154	54.715	10.511	12.775	0	198	198	2	1	-10921639	127.095	115	67	211	2669	38.625	2.000	0.145	0.835
ID151589	151589	135	38.316	16.436	2.953	0	198	198	2	1	-10921639	81.524	76	33	168	1712	33.024	2.000	0.160	0.680
ID151594	151594	145	45.718	18.229	15.741	0	198	198	2	1	-10921639	178.905	192	110	240	3757	37.927	2.000	0.110	0.933
ID151595	151595	161	62.651	9.571	17.949	0	198	198	2	1	-10921639	158.143	158	101	255	3321	46.846	4.800	0.184	1.050
ID151592	151592	176	45.536	18.944	13.158	0	198	198	2	1	-10921639	176.095	178	129	240	3698	35.781	2.000	0.117	1.027
ID151593	151593	175	35.113	24.685	14.323	0	198	198	2	1	-10921639	121.333	129	57	178	2548	33.662	2.000	0.113	0.734
ID151598	151598	167	53.920	13.259	24.624	0	198	198	2	1	-10921639	174.143	168	110	255	3657	43.748	2.000	0.109	0.780
ID151599	151599	171	52.598	19.161	24.466	0	198	198	2	1	-10921639	213.810	216	144	255	4490	38.165	2.000	0.111	1.117
ID151596	151596	163	51.814	27.985	21.286	0	198	198	2	1	-10921639	130.667	129	81	211	2744	36.996	2.000	0.140	0.867
ID151597	151597	136	58.920	22.149	21.464	0	198	198	2	1	-10921639	218.048	211	153	255	4579	35.469	4.800	0.137	1.483
ID151602	151602	168	57.783	21.513	31.225	0	198	198	2	1	-10921639	177.524	168	115	255	3728	42.697	2.000	0.119	0.886
ID151603	151603	160	36.368	8.869	31.806	0	198	198	2	1	-10921639	165.524	163	110	221	3476	28.342	2.000	0.090	0.965
ID151600	151600	172	44.974	5.507	29.332	0	198	198	2	1	-10921639	132.429	139	62	202	2781	40.343	2.000	0.154	0.878
ID151601	151601	112	47.582	15.636	31.267	0	198	198	2	1	-10921639	191.381	182	149	255	4019	37.589	7.600	0.107	0.981
ID151606	151606	173	34.145	16.728	38.833	0	198	198	2	1	-10921639	97.000	91	57	158	2037	26.216	2.000	0.172	1.085
ID151607	151607	174	28.026	10.238	42.909	0	198	198	2	1	-10921639	86.286	86	43	158	1812	25.352	2.000	0.086	0.537
ID151604	151604	123	58.678	27.315	31.651	0	198	198	2	1	-10921639	157.619	153	96	250	3310	41.777	2.000	0.131	0.874
ID151605	151605	131	82.411	5.167	36.090	0	198	198	2	1	-10921639	143.714	125	67	255	3018	51.715	2.000	0.256	1.135
ID151608	151608	170	32.083	33.000	44.000	0	198	198	2	1	-10921639	110.333	105	67	168	2317	26.263	6.329	0.160	1.157
ID151586	151586	131	83.043	5.828	36.228	0	199	199	2	1	-10921639	148.143	144	81	255	3111	50.404	2.000	0.275	1.269
ID151587	151587	173	31.000	16.462	38.640	0	199	199	2	1	-10921639	86.095	91	43	139	1808	27.048	2.000	0.147	0.818
ID151584	151584	112	31.494	15.751	32.290	0	199	199	2	1	-10921639	158.571	149	96	226	3330	35.160	2.000	0.081	0.673
ID151585	151585	None	35.980	11.000	33.000	0	199	199	2	1	-10921639	150.667	139	96	221	3164	34.507	2.000	0.097	0.775
ID151588	151588	170	38.478	33.000	43.000	0	199	199	2	1	-10921639	94.619	91	63	144	1987	24.480	3.200	0.174	1.147
ID151570	151570	None	37.899	21.634	5.087	0	199	199	2	1	-10921639	74.190	76	19	139	1558	32.864	2.000	0.193	0.730
ID151571	151571	159	75.501	14.803	7.887	0	199	199	2	1	-10921639	141.095	120	86	255	2963	45.858	2.000	0.227	1.139
ID151569	151569	135	32.570	16.280	2.945	0	199	199	2	1	-10921639	79.667	72	43	153	1673	29.301	2.000	0.119	0.578
ID151574	151574	161	88.699	10.114	18.111	0	199	199	2	1	-10921639	161.048	144	76	255	3382	58.142	2.000	0.256	1.129
ID151575	151575	145	47.934	16.969	18.136	0	199	199	2	1	-10921639	160.762	158	96	235	3376	36.539	2.000	0.110	0.874
ID151572	151572	154	43.589	10.926	12.769	0	199	199	2	1	-10921639	102.429	101	57	206	2151	34.118	2.000	0.110	0.596
ID151573	151573	176	37.811	19.519	12.789	0	199	199	2	1	-10921639	153.095	163	101	202	3215	29.568	7.600	0.101	0.954
ID151578	151578	167	53.055	13.058	24.291	0	199	199	2	1	-10921639	160.667	163	96	240	3374	43.041	2.000	0.101	0.685
ID151579	151579	171	53.888	19.504	24.042	0	199	199	2	1	-10921639	215.905	216	149	255	4534	29.960	4.800	0.136	1.726
ID151576	151576	163	33.653	28.439	20.299	0	199	199	2	1	-10921639	119.190	125	67	173	2503	28.581	2.000	0.095	0.727
ID151577	151577	136	50.512	22.036	21.931	0	199	199	2	1	-10921639	206.952	216	144	250	4346	28.935	7.600	0.136	1.710
ID151582	151582	123	39.006	27.260	31.241	0	199	199	2	1	-10921639	139.238	134	91	206	2924	30.338	2.000	0.098	0.822
ID151583	151583	160	36.839	9.218	31.902	0	199	199	2	1	-10921639	146.571	134	101	192	3078	27.257	2.000	0.098	0.956
ID151580	151580	172	34.735	4.953	28.955	0	199	199	2	1	-10921639	87.619	86	38	182	1840	32.216	2.000	0.096	0.475
ID151581	151581	168	62.365	21.870	30.800	0	199	199	2	1	-10921639	177.476	173	125	255	3727	43.584	2.000	0.120	0.874
ID151650	151650	135	53.393	16.245	3.120	0	200	200	2	1	-10921639	96.857	91	43	206	2034	43.867	2.000	0.173	0.651
ID151651	151651	159	67.882	14.373	7.530	0	200	200	2	1	-10921639	135.048	129	52	245	2836	54.198	2.000	0.199	0.827
ID151654	151654	None	41.066	23.886	14.118	0	200	200	2	1	-10921639	132.333	129	76	197	2779	32.417	2.000	0.102	0.756
ID151655	151655	145	57.763	17.498	17.287	0	200	200	2	1	-10921639	178.714	178	105	255	3753	47.466	7.600	0.115	0.775
ID151652	151652	154	53.948	10.477	12.673	0	200	200	2	1	-10921639	133.714	120	81	230	2808	40.050	2.000	0.139	0.813
ID151653	151653	176	51.059	18.680	12.722	0	200	200	2	1	-10921639	173.667	182	115	226	3647	36.834	2.000	0.124	1.041
ID151658	151658	136	49.285	22.219	21.695	0	200	200	2	1	-10921639	205.762	197	168	255	4321	25.308	7.600	0.107	1.574
ID151659	151659	167	54.327	13.571	24.062	0	200	200	2	1	-10921639	174.571	163	105	250	3666	40.218	2.000	0.103	0.814
ID151656	151656	161	84.191	9.807	17.836	0	200	200	2	1	-10921639	167.095	153	81	255	3509	53.165	2.000	0.193	1.018
ID151657	151657	163	57.043	28.111	21.109	0	200	200	2	1	-10921639	150.810	149	91	245	3167	39.542	2.000	0.151	1.000
ID151662	151662	None	38.701	7.842	29.085	0	200	200	2	1	-10921639	173.048	168	110	216	3634	31.221	6.349	0.108	1.080
ID151663	151663	168	57.926	22.134	30.968	0	200	200	2	1	-10921639	201.952	202	139	255	4241	38.337	2.000	0.128	1.198
ID151660	151660	171	41.224	19.568	25.106	0	200	200	2	1	-10921639	194.095	192	115	255	4076	37.185	7.600	0.062	0.614
ID151661	151661	172	43.652	5.498	29.369	0	200	200	2	1	-10921639	120.333	125	52	206	2527	45.380	2.000	0.112	0.533
ID151666	151666	123	55.734	28.106	32.586	0	200	200	2	1	-10921639	159.810	163	91	226	3356	38.326	3.200	0.153	1.104
ID151667	151667	131	68.721	5.730	36.215	0	200	200	2	1	-10921639	142.762	134	96	216	2998	40.020	2.000	0.228	1.325
ID151664	151664	112	32.044	15.739	32.565	0	200	200	2	1	-10921639	160.762	158	105	226	3376	38.325	2.000	0.047	0.380
ID151665	151665	160	47.640	9.932	32.574	0	200	200	2	1	-10921639	164.476	163	101	240	3454	42.667	2.000	0.107	0.748
ID151668	151668	173	39.463	16.773	38.170	0	200	200	2	1	-10921639	104.048	96	57	202	2185	33.600	2.000	0.106	0.593
ID151669	151669	174	41.170	10.112	42.929	0	200	200	2	1	-10921639	100.571	101	62	178	2112	31.704	2.000	0.123	0.697
ID151618	151618	167	36.874	12.028	24.738	0	201	201	2	1	-10921639	150.619	144	105	230	3163	32.374	7.600	0.073	0.632
ID151619	151619	172	40.864	6.118	29.441	0	201	201	2	1	-10921639	124.381	120	57	173	2612	36.852	4.800	0.165	0.955
ID151616	151616	136	41.137	22.874	21.675	0	201	201	2	1	-10921639	186.524	187	134	235	3917	33.387	2.000	0.098	0.997
ID151617	151617	171	31.852	20.311	24.454	0	201	201	2	1	-10921639	196.857	197	158	226	4134	19.379	6.250	0.097	1.801
ID151622	151622	131	58.125	5.402	36.363	0	201	201	2	1	-10921639	116.667	110	62	192	2450	41.056	2.000	0.220	1.025
ID151623	151623	173	47.380	16.659	37.659	0	201	201	2	1	-10921639	95.762	86	48	221	2011	46.171	2.000	0.125	0.462
ID151620	151620	168	41.584	22.564	31.279	0	201	201	2	1	-10921639	158.476	163	101	245	3328	34.626	2.000	0.082	0.695
ID151621	151621	160	31.376	10.806	33.577	0	201	201	2	1	-10921639	137.333	134	105	187	2884	23.331	2.000	0.098	1.050
ID151624	151624	174	35.693	9.794	42.407	0	201	201	2	1	-10921639	94.048	86	57	149	1975	24.303	2.000	0.165	1.095
ID151610	151610	159	54.645	14.653	7.805	0	201	201	2	1	-10921639	127.238	115	72	230	2672	37.463	7.600	0.149	0.883
ID151611	151611	176	44.820	18.404	12.122	0	201	201	2	1	-10921639	165.810	173	110	211	3482	30.507	4.800	0.142	1.348
ID151609	151609	135	43.400	16.125	3.062	0	201	201	2	1	-10921639	82.524	72	43	178	1733	35.852	2.000	0.149	0.599
ID151614	151614	145	61.777	17.304	17.851	0	201	201	2	1	-10921639	171.476	163	101	255	3601	45.945	2.000	0.136	0.893
ID151615	151615	163	29.061	27.787	20.837	0	201	201	2	1	-10921639	131.190	134	96	173	2755	25.608	2.000	0.089	0.836
ID151612	151612	154	34.648	10.076	12.697	0	201	201	2	1	-10921639	107.381	105	67	173	2255	24.857	2.000	0.112	0.872
ID151613	151613	161	51.803	10.434	17.860	0	201	201	2	1	-10921639	131.238	120	76	221	2756	39.015	2.000	0.151	0.883
ID151626	151626	159	32.552	14.771	7.883	0	202	202	2	1	-10921639	114.476	115	67	158	2404	27.987	2.000	0.117	0.860
ID151627	151627	154	27.545	10.592	12.723	0	202	202	2	1	-10921639	112.190	105	81	182	2356	22.026	2.000	0.064	0.615
ID151625	151625	135	42.435	15.979	2.863	0	202	202	2	1	-10921639	87.048	91	43	168	1828	30.732	3.200	0.163	0.794
ID151630	151630	161	43.323	11.285	17.725	0	202	202	2	1	-10921639	131.762	125	81	192	2767	33.691	2.000	0.123	0.854
ID151631	151631	136	44.879	22.151	21.106	0	202	202	2	1	-10921639	171.333	168	125	226	3598	31.753	2.000	0.088	0.869
ID151628	151628	176	45.245	19.101	13.099	0	202	202	2	1	-10921639	153.762	158	105	202	3229	30.799	2.000	0.129	1.144
ID151629	151629	145	33.600	18.430	16.528	0	202	202	2	1	-10921639	151.857	139	96	216	3189	32.064	3.200	0.077	0.678
ID151634	151634	172	38.106	5.433	29.319	0	202	202	2	1	-10921639	101.857	96	52	168	2139	34.276	2.000	0.131	0.689
ID151635	151635	177	36.472	16.970	30.404	0	202	202	2	1	-10921639	160.095	158	110	211	3362	31.695	2.000	0.073	0.685
ID151632	151632	171	33.332	18.946	24.314	0	202	202	2	1	-10921639	168.571	173	110	206	3540	27.663	7.600	0.084	0.942
ID151633	151633	167	29.878	12.842	25.049	0	202	202	2	1	-10921639	142.000	144	91	216	2982	27.287	2.000	0.050	0.492
ID151638	151638	131	58.889	5.280	36.162	0	202	202	2	1	-10921639	111.476	105	38	211	2341	41.677	2.000	0.225	0.982
ID151639	151639	173	41.896	16.701	37.350	0	202	202	2	1	-10921639	101.429	91	52	206	2130	36.232	2.000	0.108	0.547
ID151636	151636	168	37.067	21.777	32.015	0	202	202	2	1	-10921639	155.143	153	96	202	3258	27.665	7.600	0.110	1.111
ID151637	151637	160	41.272	11.431	34.732	0	202	202	2	1	-10921639	135.810	139	76	206	2852	33.762	2.000	0.102	0.748
ID151640	151640	None	44.946	33.000	45.000	0	202	202	2	1	-10921639	100.143	112	63	153	2103	31.205	2.000	0.211	1.118
ID151682	151682	136	33.144	21.749	22.986	0	203	203	2	1	-10921639	173.095	168	134	216	3635	21.305	7.600	0.099	1.470
ID151683	151683	171	30.769	18.113	24.244	0	203	203	2	1	-10921639	148.429	149	67	216	3117	35.459	2.000	0.060	0.472
ID151680	151680	159	39.132	15.218	7.582	0	203	203	2	1	-10921639	118.952	125	72	158	2498	25.109	2.000	0.151	1.243
ID151681	151681	145	33.850	18.214	16.177	0	203	203	2	1	-10921639	145.667	149	105	182	3059	24.689	4.800	0.111	1.181
ID151686	151686	177	32.398	17.938	30.304	0	203	203	2	1	-10921639	163.714	163	125	211	3438	30.830	7.600	0.063	0.631
ID151687	151687	131	41.320	6.005	35.954	0	203	203	2	1	-10921639	115.619	120	62	182	2428	30.001	7.600	0.175	1.147
ID151684	151684	172	49.661	7.955	28.664	0	203	203	2	1	-10921639	139.619	139	86	206	2932	32.948	2.000	0.140	1.044
ID151685	151685	None	44.609	14.322	28.933	0	203	203	2	1	-10921639	179.143	178	129	245	3762	30.775	2.000	0.113	1.184
ID151688	151688	173	29.943	16.901	36.940	0	203	203	2	1	-10921639	88.952	96	43	163	1868	32.289	2.000	0.050	0.262
ID151648	151648	131	48.735	5.336	35.874	0	204	204	2	1	-10921639	98.905	105	38	168	2077	38.312	2.000	0.192	0.830
ID151649	151649	None	37.395	33.000	43.000	0	204	204	2	1	-10921639	89.333	91	45	149	1876	27.866	3.200	0.177	0.965
ID151642	151642	None	30.696	10.026	11.871	0	204	204	2	1	-10921639	98.810	101	57	134	2075	20.791	4.800	0.163	1.331
ID151643	151643	None	29.193	27.384	21.246	0	204	204	2	1	-10921639	129.048	129	86	173	2710	24.099	2.000	0.084	0.826
ID151641	151641	159	36.765	14.767	7.336	0	204	204	2	1	-10921639	96.905	91	57	163	2035	30.496	2.000	0.134	0.753
ID151646	151646	177	37.792	15.826	30.809	0	204	204	2	1	-10921639	152.286	144	110	221	3198	34.850	2.000	0.078	0.632
ID151647	151647	None	27.291	22.189	31.873	0	204	204	2	1	-10921639	139.952	134	96	182	2939	23.209	2.000	0.070	0.791
ID151644	151644	136	33.160	21.757	22.260	0	204	204	2	1	-10921639	158.476	163	110	206	3328	30.054	2.000	0.089	0.864
ID151645	151645	172	49.693	8.282	28.618	0	204	204	2	1	-10921639	137.857	129	96	211	2895	35.984	2.000	0.136	0.915
ID151674	151674	None	28.720	11.588	35.475	0	205	205	2	1	-10921639	117.714	115	76	153	2472	21.714	3.200	0.094	0.936
ID151672	151672	172	29.985	8.128	29.047	0	205	205	2	1	-10921639	116.429	110	86	163	2445	23.082	2.000	0.114	1.033
ID151673	151673	177	39.205	14.572	30.165	0	205	205	2	1	-10921639	154.905	158	115	192	3253	22.501	4.800	0.138	1.665
ID151670	151670	None	27.248	15.994	2.995	0	205	205	2	1	-10921639	67.286	67	33	125	1413	23.508	2.000	0.128	0.648
ID151671	151671	136	27.005	22.285	21.958	0	205	205	2	1	-10921639	137.524	134	110	178	2888	19.258	7.600	0.081	1.072
ID151675	151675	None	35.176	22.490	13.613	0	206	206	2	1	-10921639	121.857	115	81	173	2559	24.418	7.600	0.094	0.857
ID151678	151678	177	46.432	14.970	29.699	0	206	206	2	1	-10921639	145.524	139	101	226	3056	33.015	2.000	0.119	0.940
ID151679	151679	None	33.549	5.327	36.125	0	206	206	2	1	-10921639	75.333	67	48	129	1582	27.244	2.000	0.146	0.703
ID151676	151676	136	31.251	21.486	21.951	0	206	206	2	1	-10921639	144.143	149	101	182	3027	22.778	2.000	0.097	1.120
ID151677	151677	172	35.145	8.503	28.094	0	206	206	2	1	-10921639	110.619	105	72	168	2323	26.680	2.000	0.113	0.841
ID151696	151696	None	31.123	26.977	32.057	0	207	207	2	1	-10921639	118.571	120	72	168	2490	23.640	2.000	0.095	0.868
ID151694	151694	172	39.795	9.380	28.010	0	207	207	2	1	-10921639	132.095	139	76	202	2774	33.038	2.000	0.145	1.013
ID151695	151695	177	32.081	15.903	31.140	0	207	207	2	1	-10921639	156.000	153	115	202	3276	29.720	7.600	0.078	0.762
ID151693	151693	None	28.716	17.963	23.188	0	207	207	2	1	-10921639	136.571	134	72	192	2868	29.674	2.000	0.056	0.491
ID151689	151689	177	27.789	14.115	28.952	0	208	208	2	1	-10921639	139.000	139	86	187	2919	23.418	2.000	0.065	0.726
ID151698	151698	None	31.755	8.624	28.584	0	209	209	2	1	-10921639	118.238	115	81	173	2483	28.360	2.000	0.092	0.706
ID151699	151699	177	36.380	16.028	30.693	0	209	209	2	1	-10921639	142.857	149	86	206	3000	31.401	4.800	0.107	0.879
[truncated: 879 more rows]
