# Supplementary material for: Progressive enhancement of kinetic proofreading in T cell antigen discrimination from receptor activation to DAG generation
Source: eLife. 2022 Sep 20;11:e75263. doi: 10.7554/eLife.75263 (PMC9536835; doi:10.7554/eLife.75263)
Supplement: Figure 5—source data 1. — Each data table is the TrackMate ‘spot-statistics’ output of one cell over four cycles of blue-light illumination (frames 0–40, 100–140, 200–240, and 300–340, with 3 s interval between frames). We calculated the lifetime of TrackIDs that existed at the start of each period of blue-light illumination that did not last for the full period and fit the resulting lifetime distributions using custom Python scripts available at https://github.com/dbritain/KP-paper (copy archived at swh:1:rev:167fa456901903740f0f3ee6a3e5324bc45207ea, Britain, 2022). [file elife-75263-fig5-data1.zip › Fig5SourceData/ZAP/zap1/cell6.csv]

Label	ID	TRACK_ID	QUALITY	POSITION_X	POSITION_Y	POSITION_Z	POSITION_T	FRAME	RADIUS	VISIBILITY	MANUAL_COLOR	MEAN_INTENSITY	MEDIAN_INTENSITY	MIN_INTENSITY	MAX_INTENSITY	TOTAL_INTENSITY	STANDARD_DEVIATION	ESTIMATED_DIAMETER	CONTRAST	SNR
ID158338	158338	0	49.270	20.324	19.087	0	0	0	2	1	-10921639	227.905	237	162	255	4786	30.113	3.200	0.103	1.415
ID158339	158339	1	37.601	23.139	21.565	0	0	0	2	1	-10921639	193.190	185	141	255	4057	39.430	2.000	0.060	0.554
ID158336	158336	2	76.404	3.182	14.576	0	0	0	2	1	-10921639	185.333	173	115	255	3892	42.097	2.000	0.200	1.470
ID158337	158337	3	28.461	9.584	18.994	0	0	0	2	1	-10921639	162.286	162	124	217	3408	22.832	2.000	0.047	0.639
ID158342	158342	4	78.265	24.982	27.022	0	0	0	2	1	-10921639	208.000	194	127	255	4368	40.482	3.200	0.186	1.615
ID158343	158343	5	66.504	14.345	30.533	0	0	0	2	1	-10921639	198.524	205	110	255	4169	47.661	3.200	0.156	1.123
ID158340	158340	None	33.481	16.870	22.948	0	0	0	2	1	-10921639	200.524	202	156	243	4211	24.750	2.000	0.064	0.979
ID158341	158341	6	39.231	6.234	24.058	0	0	0	2	1	-10921639	128.952	124	75	217	2708	35.322	2.000	0.074	0.501
ID158344	158344	7	73.627	27.750	33.225	0	0	0	2	1	-10921639	201.905	214	139	255	4240	41.553	4.800	0.176	1.455
ID158331	158331	8	38.026	23.847	1.814	0	0	0	2	1	-10921639	88.429	78	43	150	1857	27.683	2.000	0.154	0.854
ID158334	158334	9	76.802	23.930	11.635	0	0	0	2	1	-10921639	203.000	191	130	255	4263	41.442	4.800	0.200	1.630
ID158335	158335	10	59.143	16.074	13.281	0	0	0	2	1	-10921639	193.762	191	136	255	4069	37.587	2.000	0.139	1.259
ID158332	158332	11	32.765	14.132	3.540	0	0	0	2	1	-10921639	128.714	130	86	165	2703	22.276	2.000	0.101	1.060
ID158333	158333	12	56.256	8.731	9.632	0	0	0	2	1	-10921639	158.762	153	107	217	3334	33.950	2.000	0.172	1.370
ID158371	158371	8	36.060	23.958	2.304	0	1	1	2	1	-10921639	83.619	81	49	162	1756	28.267	2.000	0.119	0.628
ID158374	158374	9	61.666	23.489	11.799	0	1	1	2	1	-10921639	194.000	191	141	255	4074	35.406	2.000	0.138	1.327
ID158375	158375	10	54.983	16.501	13.210	0	1	1	2	1	-10921639	187.524	179	133	255	3938	34.346	2.000	0.117	1.145
ID158372	158372	11	32.760	14.774	4.255	0	1	1	2	1	-10921639	122.476	136	75	168	2572	26.515	2.000	0.112	0.927
ID158373	158373	12	53.444	9.232	10.017	0	1	1	2	1	-10921639	155.000	144	104	240	3255	34.357	3.200	0.142	1.122
ID158378	158378	0	49.359	20.252	19.436	0	1	1	2	1	-10921639	221.810	237	153	255	4658	35.382	2.000	0.103	1.176
ID158379	158379	1	29.125	23.629	22.117	0	1	1	2	1	-10921639	185.571	191	107	255	3897	40.637	2.000	0.035	0.306
ID158376	158376	2	61.723	3.013	14.870	0	1	1	2	1	-10921639	169.810	168	113	228	3566	35.135	2.000	0.159	1.323
ID158377	158377	3	30.050	10.028	19.349	0	1	1	2	1	-10921639	170.667	162	133	226	3584	26.520	2.000	0.041	0.504
ID158382	158382	5	69.263	14.197	30.677	0	1	1	2	1	-10921639	193.238	182	115	255	4058	46.629	2.000	0.157	1.127
ID158383	158383	7	59.495	27.771	32.557	0	1	1	2	1	-10921639	190.952	188	144	255	4010	34.125	4.800	0.144	1.413
ID158380	158380	6	46.168	6.370	23.821	0	1	1	2	1	-10921639	146.714	153	81	237	3081	40.011	2.000	0.119	0.777
ID158381	158381	4	62.685	24.804	26.653	0	1	1	2	1	-10921639	203.429	205	124	255	4272	41.164	2.000	0.137	1.190
ID158384	158384	None	28.137	30.270	36.663	0	1	1	2	1	-10921639	122.905	121	75	188	2581	29.688	6.372	0.081	0.621
ID158370	158370	7	35.526	29.186	33.668	0	2	2	2	1	-10921639	154.952	150	113	194	3254	24.410	6.304	0.112	1.281
ID158368	158368	4	42.057	24.766	26.872	0	2	2	2	1	-10921639	172.619	170	130	228	3625	27.868	2.000	0.092	1.048
ID158369	158369	5	61.736	14.124	30.395	0	2	2	2	1	-10921639	184.619	182	113	255	3877	36.149	4.800	0.157	1.385
ID158359	158359	28	29.781	37.000	0.000	0	2	2	2	1	-10921639	88.048	89	65	115	1849	15.263	6.337	0.210	1.999
ID158362	158362	9	46.240	23.496	11.506	0	2	2	2	1	-10921639	171.524	168	139	240	3602	28.092	2.000	0.100	1.105
ID158363	158363	2	53.086	2.916	14.908	0	2	2	2	1	-10921639	150.143	150	92	202	3153	29.331	2.000	0.164	1.440
ID158360	158360	11	34.591	14.654	4.163	0	2	2	2	1	-10921639	116.429	113	69	168	2445	24.392	2.000	0.132	1.117
ID158361	158361	12	30.327	9.412	10.055	0	2	2	2	1	-10921639	131.714	130	92	185	2766	24.512	4.800	0.097	0.954
ID158366	158366	1	44.960	23.596	21.766	0	2	2	2	1	-10921639	178.381	168	95	255	3746	45.191	2.000	0.058	0.432
ID158367	158367	6	35.490	6.293	23.989	0	2	2	2	1	-10921639	119.571	115	72	188	2511	32.301	2.000	0.087	0.591
ID158364	158364	0	43.441	20.302	19.217	0	2	2	2	1	-10921639	211.952	211	165	255	4451	28.812	2.000	0.079	1.083
ID158365	158365	13	31.080	16.729	20.467	0	2	2	2	1	-10921639	204.667	202	147	255	4298	26.068	6.338	0.065	0.953
ID158386	158386	11	32.169	13.799	3.844	0	3	3	2	1	-10921639	115.952	113	84	156	2435	21.077	2.000	0.126	1.234
ID158387	158387	12	29.779	9.739	9.968	0	3	3	2	1	-10921639	138.286	133	101	191	2904	23.820	2.000	0.070	0.762
ID158385	158385	28	35.128	37.000	0.000	0	3	3	2	1	-10921639	98.905	106	67	121	2077	20.705	6.281	0.227	1.766
ID158390	158390	2	42.608	4.257	14.830	0	3	3	2	1	-10921639	148.857	141	101	208	3126	25.595	2.000	0.131	1.344
ID158391	158391	0	37.777	20.548	19.175	0	3	3	2	1	-10921639	200.000	208	144	252	4200	31.193	2.000	0.072	0.858
ID158388	158388	9	47.948	23.048	11.898	0	3	3	2	1	-10921639	181.762	176	144	237	3817	27.901	2.000	0.108	1.272
ID158389	158389	10	30.269	15.914	13.161	0	3	3	2	1	-10921639	168.524	170	141	214	3539	20.551	2.000	0.060	0.931
ID158394	158394	5	49.051	13.985	30.344	0	3	3	2	1	-10921639	190.524	199	139	255	4001	30.817	4.800	0.120	1.329
ID158395	158395	7	62.569	27.967	33.301	0	3	3	2	1	-10921639	178.238	170	130	252	3743	34.243	2.000	0.150	1.361
ID158392	158392	13	34.794	17.013	20.364	0	3	3	2	1	-10921639	195.667	191	150	252	4109	30.896	2.000	0.059	0.701
ID158393	158393	4	44.542	24.360	27.403	0	3	3	2	1	-10921639	183.857	179	144	237	3861	24.389	2.000	0.105	1.430
ID158354	158354	0	31.740	20.526	19.509	0	4	4	2	1	-10921639	184.810	188	136	234	3881	26.461	2.000	0.062	0.816
ID158355	158355	13	28.790	17.021	20.319	0	4	4	2	1	-10921639	179.762	176	133	246	3775	29.343	2.000	0.036	0.425
ID158352	158352	9	36.396	22.974	12.040	0	4	4	2	1	-10921639	152.810	147	113	220	3209	27.349	2.000	0.077	0.799
ID158353	158353	10	34.116	16.824	12.560	0	4	4	2	1	-10921639	169.524	168	141	194	3560	17.394	4.800	0.106	1.871
ID158358	158358	None	27.179	30.987	35.173	0	4	4	2	1	-10921639	113.190	118	72	147	2377	20.469	4.800	0.111	1.108
ID158356	158356	5	40.860	14.551	30.463	0	4	4	2	1	-10921639	165.095	165	121	228	3467	27.306	4.800	0.099	1.091
ID158357	158357	7	29.948	26.272	32.861	0	4	4	2	1	-10921639	140.095	141	98	176	2942	22.709	2.000	0.084	0.958
ID158350	158350	11	28.002	14.593	3.840	0	4	4	2	1	-10921639	95.952	95	46	147	2015	22.811	2.000	0.122	0.913
ID158351	158351	12	27.251	9.789	10.910	0	4	4	2	1	-10921639	134.000	133	101	176	2814	18.504	2.000	0.066	0.892
ID158346	158346	12	32.169	9.755	10.807	0	5	5	2	1	-10921639	121.381	115	81	173	2549	24.206	2.000	0.079	0.732
ID158347	158347	9	32.350	22.463	12.223	0	5	5	2	1	-10921639	149.905	150	107	194	3148	24.900	2.000	0.068	0.771
ID158345	158345	11	30.049	14.709	3.689	0	5	5	2	1	-10921639	89.143	86	43	124	1872	22.571	2.000	0.137	0.952
ID158348	158348	0	39.881	20.525	18.900	0	5	5	2	1	-10921639	182.667	182	139	226	3836	25.954	2.000	0.093	1.198
ID158349	158349	5	27.859	15.065	30.957	0	5	5	2	1	-10921639	149.238	147	107	194	3134	19.269	7.600	0.082	1.178
ID158402	158402	16	27.318	29.941	35.519	0	6	6	2	1	-10921639	105.905	101	60	156	2224	25.876	4.800	0.132	0.952
ID158400	158400	0	37.594	20.096	19.223	0	6	6	2	1	-10921639	194.333	194	147	255	4081	29.566	2.000	0.076	0.933
ID158401	158401	5	36.856	15.100	30.381	0	6	6	2	1	-10921639	173.619	170	139	208	3646	19.783	3.200	0.102	1.627
ID158398	158398	None	27.228	17.223	13.354	0	6	6	2	1	-10921639	161.190	162	101	211	3385	28.088	2.000	0.058	0.634
ID158399	158399	9	28.081	20.587	13.348	0	6	6	2	1	-10921639	172.476	170	124	211	3622	24.355	6.334	0.068	0.907
ID158396	158396	14	29.916	37.000	0.000	0	6	6	2	1	-10921639	101.190	106	80	124	2125	11.915	6.316	0.214	2.999
ID158397	158397	12	35.768	10.188	10.975	0	6	6	2	1	-10921639	136.190	133	95	197	2860	26.992	2.000	0.066	0.626
ID158403	158403	14	30.419	37.000	0.000	0	7	7	2	1	-10921639	89.238	95	65	115	1874	16.143	2.000	0.225	2.028
ID158406	158406	None	27.744	9.803	19.496	0	7	7	2	1	-10921639	153.619	144	121	214	3226	23.911	2.000	0.054	0.654
ID158407	158407	5	31.249	14.205	29.018	0	7	7	2	1	-10921639	167.714	170	133	202	3522	19.520	7.600	0.075	1.202
ID158404	158404	None	29.607	24.064	10.383	0	7	7	2	1	-10921639	125.476	127	81	165	2635	24.136	4.800	0.118	1.100
ID158405	158405	None	29.474	37.000	18.000	0	7	7	2	1	-10921639	93.476	92	56	130	1963	19.219	2.000	0.178	1.471
ID158408	158408	15	33.362	17.278	32.039	0	7	7	2	1	-10921639	151.000	150	110	220	3171	28.480	2.000	0.098	0.944
ID158409	158409	16	28.502	30.238	34.135	0	7	7	2	1	-10921639	118.000	118	81	170	2478	19.822	7.600	0.097	1.054
ID158418	158418	14	29.780	37.000	1.000	0	8	8	2	1	-10921639	100.095	101	59	124	2102	19.060	6.302	0.208	1.806
ID158419	158419	None	36.924	21.176	13.081	0	8	8	2	1	-10921639	155.857	159	115	211	3273	26.661	2.000	0.077	0.834
ID158422	158422	16	37.362	30.644	34.178	0	8	8	2	1	-10921639	104.381	107	55	156	2192	28.140	2.000	0.148	0.959
ID158420	158420	5	33.408	14.834	29.477	0	8	8	2	1	-10921639	172.810	170	139	205	3629	18.691	4.800	0.089	1.515
ID158421	158421	15	30.671	18.817	32.683	0	8	8	2	1	-10921639	121.667	124	57	188	2555	37.239	2.000	0.067	0.413
ID158410	158410	14	31.242	37.000	1.000	0	9	9	2	1	-10921639	97.571	104	65	115	2049	17.198	6.347	0.218	2.030
ID158411	158411	17	27.157	9.936	10.869	0	9	9	2	1	-10921639	119.714	118	92	153	2514	17.584	2.000	0.078	0.980
ID158412	158412	None	27.292	18.035	10.989	0	9	9	2	1	-10921639	144.143	144	107	188	3027	19.376	7.600	0.075	1.043
ID158413	158413	18	34.754	16.659	22.097	0	9	9	2	1	-10921639	187.286	194	141	228	3933	23.614	7.600	0.083	1.216
ID158434	158434	19	27.142	22.688	15.723	0	10	10	2	1	-10921639	146.524	150	89	191	3077	29.608	6.353	0.079	0.724
ID158435	158435	20	29.466	37.000	19.000	0	10	10	2	1	-10921639	95.714	98	62	147	2010	23.176	2.000	0.148	1.062
ID158432	158432	14	30.591	37.000	0.000	0	10	10	2	1	-10921639	92.714	92	70	110	1947	10.100	4.800	0.256	3.744
ID158433	158433	17	33.138	10.430	11.336	0	10	10	2	1	-10921639	119.429	118	75	182	2508	28.665	2.000	0.091	0.695
ID158438	158438	None	29.986	27.689	32.538	0	10	10	2	1	-10921639	111.905	115	66	144	2350	22.088	4.800	0.139	1.233
ID158436	158436	18	32.278	16.373	22.069	0	10	10	2	1	-10921639	186.619	179	159	226	3919	20.629	2.000	0.073	1.224
ID158437	158437	15	35.238	17.113	32.154	0	10	10	2	1	-10921639	128.762	139	72	162	2704	27.649	4.800	0.126	1.043
ID158416	158416	20	27.634	37.000	17.000	0	11	11	2	1	-10921639	91.333	86	67	121	1918	17.382	2.000	0.167	1.505
ID158417	158417	15	28.749	15.962	31.573	0	11	11	2	1	-10921639	114.000	115	46	165	2394	33.711	6.390	0.101	0.622
ID158414	158414	17	29.738	10.290	11.467	0	11	11	2	1	-10921639	120.524	115	78	179	2531	25.075	2.000	0.088	0.777
ID158415	158415	19	30.513	22.812	15.633	0	11	11	2	1	-10921639	135.000	147	69	179	2835	32.522	7.600	0.091	0.694
ID158423	158423	14	27.079	37.000	1.000	0	12	12	2	1	-10921639	78.429	72	43	110	1647	19.487	4.800	0.207	1.379
ID158424	158424	19	29.901	22.592	16.112	0	12	12	2	1	-10921639	138.095	139	81	182	2900	32.761	7.600	0.072	0.570
ID158425	158425	20	32.372	37.000	18.000	0	12	12	2	1	-10921639	86.905	89	49	127	1825	20.907	2.000	0.168	1.195
ID158426	158426	14	29.739	37.000	0.000	0	13	13	2	1	-10921639	88.714	86	70	121	1863	15.288	4.800	0.254	2.348
ID158427	158427	17	28.229	10.752	11.491	0	13	13	2	1	-10921639	117.667	118	84	168	2471	23.838	2.000	0.077	0.704
ID158430	158430	None	28.183	21.691	24.530	0	13	13	2	1	-10921639	135.810	139	98	179	2852	22.903	2.000	0.090	0.980
ID158431	158431	None	28.101	14.649	30.284	0	13	13	2	1	-10921639	128.524	133	95	156	2699	18.283	4.800	0.110	1.398
ID158428	158428	19	30.582	22.710	15.371	0	13	13	2	1	-10921639	143.381	147	89	182	3011	26.009	4.800	0.111	1.099
ID158429	158429	None	27.898	37.000	15.000	0	13	13	2	1	-10921639	78.238	75	56	115	1643	17.245	3.200	0.171	1.328
ID158439	158439	14	28.325	37.000	0.000	0	14	14	2	1	-10921639	92.190	95	62	107	1936	13.415	4.800	0.246	2.715
ID158440	158440	17	28.257	10.567	11.069	0	14	14	2	1	-10921639	126.143	124	92	165	2649	20.650	2.000	0.082	0.929
ID158441	158441	19	28.097	22.518	15.038	0	14	14	2	1	-10921639	141.190	147	84	176	2965	28.722	7.600	0.085	0.773
ID158443	158443	17	30.410	10.629	11.878	0	15	15	2	1	-10921639	121.381	118	92	188	2549	22.209	2.000	0.084	0.847
ID158446	158446	None	31.016	26.841	32.084	0	15	15	2	1	-10921639	91.095	84	52	127	1913	24.755	7.600	0.137	0.884
ID158444	158444	19	27.735	23.334	15.733	0	15	15	2	1	-10921639	138.381	144	98	182	2906	24.068	7.600	0.082	0.872
ID158445	158445	21	38.854	19.634	20.103	0	15	15	2	1	-10921639	171.952	168	127	234	3611	26.383	4.800	0.095	1.126
ID158450	158450	None	31.128	37.000	0.000	0	16	16	2	1	-10921639	76.952	75	51	115	1616	18.236	2.000	0.231	1.583
ID158451	158451	17	32.902	10.588	11.127	0	16	16	2	1	-10921639	115.238	113	81	156	2420	20.828	2.000	0.115	1.145
ID158454	158454	None	36.276	16.642	30.870	0	16	16	2	1	-10921639	111.429	110	55	156	2340	26.684	2.000	0.157	1.130
ID158452	158452	19	36.846	22.929	15.593	0	16	16	2	1	-10921639	137.333	139	78	182	2884	26.356	4.800	0.121	1.126
ID158453	158453	21	40.187	19.126	19.889	0	16	16	2	1	-10921639	171.524	176	141	211	3602	23.765	2.000	0.099	1.300
ID158457	158457	21	32.203	16.594	20.195	0	17	17	2	1	-10921639	172.714	168	133	220	3627	22.828	3.200	0.085	1.191
ID158442	158442	22	37.616	20.294	19.781	0	18	18	2	1	-10921639	172.571	173	136	217	3624	22.551	7.600	0.090	1.261
ID158447	158447	23	30.789	37.000	0.000	0	19	19	2	1	-10921639	80.381	80	59	104	1688	15.568	4.800	0.254	2.091
ID158448	158448	None	27.726	10.216	12.327	0	19	19	2	1	-10921639	118.190	118	81	159	2482	23.428	7.600	0.081	0.758
ID158449	158449	22	34.729	19.813	19.894	0	19	19	2	1	-10921639	165.000	176	104	199	3465	27.172	2.000	0.080	0.903
ID158455	158455	23	27.049	37.000	0.000	0	20	20	2	1	-10921639	77.238	72	53	101	1622	14.290	4.800	0.245	2.125
ID158456	158456	22	30.338	20.020	20.033	0	20	20	2	1	-10921639	160.619	156	141	211	3373	17.752	6.319	0.083	1.391
ID158458	158458	23	28.147	37.000	2.000	0	21	21	2	1	-10921639	69.333	78	40	107	1456	20.190	3.200	0.193	1.110
ID158459	158459	None	31.905	22.276	14.008	0	21	21	2	1	-10921639	138.143	136	95	173	2901	21.534	4.800	0.111	1.278
ID158462	158462	23	31.529	37.000	2.000	0	22	22	2	1	-10921639	75.000	75	43	113	1575	21.497	6.350	0.210	1.211
ID158466	158466	24	33.468	22.231	14.113	0	23	23	2	1	-10921639	131.095	133	92	179	2753	21.916	2.000	0.106	1.151
ID158467	158467	None	30.677	20.333	19.332	0	23	23	2	1	-10921639	155.667	153	130	188	3269	16.713	7.600	0.087	1.488
ID158465	158465	None	31.301	10.855	11.380	0	23	23	2	1	-10921639	112.286	110	78	150	2358	24.009	2.000	0.099	0.839
ID158460	158460	None	35.931	37.000	0.000	0	24	24	2	1	-10921639	89.048	89	65	124	1870	16.907	4.800	0.269	2.234
ID158461	158461	24	28.805	22.126	15.096	0	24	24	2	1	-10921639	130.571	136	84	162	2742	20.896	7.600	0.099	1.129
ID158463	158463	None	27.220	10.970	18.476	0	25	25	2	1	-10921639	135.429	136	104	194	2844	24.620	2.000	0.057	0.590
ID158464	158464	None	36.420	20.735	19.543	0	26	26	2	1	-10921639	146.000	144	84	199	3066	28.272	7.600	0.102	0.955
ID158469	158469	None	27.568	16.976	12.247	0	28	28	2	1	-10921639	123.857	124	84	156	2601	17.633	4.800	0.095	1.214
ID158473	158473	None	28.358	37.000	0.000	0	29	29	2	1	-10921639	86.143	89	67	104	1809	13.120	6.327	0.250	2.623
ID158468	158468	None	31.665	10.488	18.943	0	30	30	2	1	-10921639	144.857	147	110	185	3042	21.539	2.000	0.085	1.055
ID158474	158474	None	27.627	21.822	14.204	0	31	31	2	1	-10921639	119.000	121	63	159	2499	27.265	4.800	0.105	0.831
ID158475	158475	None	34.927	20.761	23.132	0	31	31	2	1	-10921639	133.143	133	92	182	2796	25.120	2.000	0.097	0.939
ID158470	158470	None	28.925	5.867	16.103	0	33	33	2	1	-10921639	105.190	104	72	136	2209	18.988	2.000	0.118	1.165
ID158471	158471	25	28.289	10.603	19.945	0	33	33	2	1	-10921639	135.381	136	101	165	2843	17.594	2.000	0.084	1.199
ID158472	158472	26	29.982	21.988	20.722	0	33	33	2	1	-10921639	125.429	127	81	179	2634	25.984	2.000	0.082	0.736
ID158478	158478	25	27.555	10.898	19.795	0	34	34	2	1	-10921639	131.857	130	84	179	2769	23.165	2.000	0.072	0.767
ID158479	158479	None	29.250	20.718	26.094	0	34	34	2	1	-10921639	120.286	115	92	168	2526	19.701	4.800	0.108	1.194
ID158476	158476	27	29.533	21.897	16.895	0	34	34	2	1	-10921639	121.048	121	63	170	2542	27.647	2.000	0.112	0.882
ID158477	158477	26	28.118	21.143	19.128	0	34	34	2	1	-10921639	136.190	136	98	170	2860	19.934	4.800	0.099	1.232
ID158480	158480	27	43.657	21.173	17.280	0	35	35	2	1	-10921639	146.286	147	104	182	3072	24.532	3.200	0.149	1.545
ID158486	158486	27	36.235	21.581	17.758	0	36	36	2	1	-10921639	127.857	130	69	202	2685	34.562	6.329	0.106	0.710
ID158485	158485	None	31.043	37.000	0.000	0	36	36	2	1	-10921639	86.286	89	59	118	1812	20.232	4.800	0.259	1.755
ID158483	158483	27	40.736	21.449	17.351	0	37	37	2	1	-10921639	139.238	130	107	208	2924	28.030	3.200	0.138	1.206
ID158484	158484	None	27.320	21.993	22.613	0	37	37	2	1	-10921639	124.333	124	86	165	2611	22.039	6.365	0.101	1.038
ID158482	158482	27	44.205	21.213	17.613	0	38	38	2	1	-10921639	142.857	139	95	211	3000	28.647	2.000	0.133	1.168
ID158481	158481	None	27.711	37.000	1.000	0	38	38	2	1	-10921639	86.571	89	59	118	1818	16.247	6.169	0.219	1.916
ID158487	158487	27	45.833	21.725	16.992	0	39	39	2	1	-10921639	132.714	133	69	188	2787	35.019	2.000	0.155	1.016
ID158490	158490	None	32.869	21.771	20.569	0	40	40	2	1	-10921639	126.190	130	55	176	2650	30.569	6.403	0.099	0.745
ID158488	158488	None	27.413	16.719	9.674	0	40	40	2	1	-10921639	97.095	101	66	133	2039	19.352	2.000	0.125	1.112
ID158489	158489	27	31.691	20.889	17.102	0	40	40	2	1	-10921639	139.667	141	98	173	2933	20.924	6.299	0.107	1.294
ID158491	158491	None	28.287	37.000	1.000	0	42	42	2	1	-10921639	87.762	92	59	115	1843	15.046	6.285	0.215	2.065
ID158492	158492	27	35.916	22.264	17.236	0	42	42	2	1	-10921639	124.857	121	81	165	2622	24.886	2.000	0.128	1.141
ID158495	158495	None	32.691	37.000	4.000	0	43	43	2	1	-10921639	74.571	66	46	121	1566	23.058	7.600	0.200	1.080
ID158496	158496	27	28.501	20.486	18.436	0	43	43	2	1	-10921639	135.571	139	95	165	2847	20.923	2.000	0.077	0.929
ID158494	158494	27	30.230	21.651	18.437	0	44	44	2	1	-10921639	115.810	118	66	153	2432	23.543	4.800	0.132	1.149
ID158493	158493	27	43.141	21.526	18.175	0	45	45	2	1	-10921639	131.143	133	69	202	2754	31.634	2.000	0.152	1.092
ID158498	158498	27	44.639	21.082	18.504	0	46	46	2	1	-10921639	139.571	139	92	194	2931	26.942	2.000	0.142	1.288
ID158497	158497	None	34.276	37.000	0.000	0	46	46	2	1	-10921639	88.905	92	65	124	1867	16.724	4.800	0.250	2.128
ID158499	158499	None	27.893	11.279	11.358	0	47	47	2	1	-10921639	111.048	115	75	150	2332	21.581	7.600	0.097	0.909
ID158500	158500	27	34.661	20.935	18.428	0	47	47	2	1	-10921639	136.238	133	95	191	2861	23.358	4.800	0.106	1.122
ID158501	158501	None	31.559	12.652	23.171	0	47	47	2	1	-10921639	141.524	141	110	173	2972	17.999	4.800	0.099	1.423
ID158506	158506	27	54.946	20.888	18.082	0	48	48	2	1	-10921639	145.714	141	110	237	3060	29.870	4.800	0.169	1.414
ID158505	158505	None	29.075	37.000	0.000	0	48	48	2	1	-10921639	75.857	79	53	101	1593	16.728	6.372	0.237	1.740
ID158507	158507	27	36.302	22.218	20.615	0	49	49	2	1	-10921639	125.190	118	75	170	2629	25.212	2.000	0.135	1.181
ID158508	158508	29	30.114	12.323	22.866	0	49	49	2	1	-10921639	145.286	150	113	179	3051	18.510	7.600	0.102	1.458
ID158510	158510	29	29.929	13.329	22.183	0	50	50	2	1	-10921639	135.619	127	107	173	2848	23.055	7.600	0.069	0.762
ID158509	158509	27	38.698	21.455	18.691	0	50	50	2	1	-10921639	139.381	136	107	176	2927	20.432	4.800	0.130	1.575
ID158502	158502	None	40.235	17.804	10.150	0	51	51	2	1	-10921639	109.381	115	66	150	2297	26.309	7.600	0.176	1.245
ID158503	158503	27	41.261	21.484	18.583	0	51	51	2	1	-10921639	133.857	124	104	182	2811	24.528	6.068	0.136	1.308
ID158504	158504	None	28.263	8.018	20.747	0	51	51	2	1	-10921639	113.810	115	84	156	2390	19.572	2.000	0.097	1.032
ID158522	158522	31	27.156	8.306	30.134	0	52	52	2	1	-10921639	48.381	49	20	101	1016	20.738	2.000	0.202	0.784
ID158520	158520	27	46.982	21.248	18.213	0	52	52	2	1	-10921639	141.524	133	95	191	2972	28.793	3.200	0.135	1.172
ID158521	158521	None	27.593	12.102	21.067	0	52	52	2	1	-10921639	138.333	139	113	179	2905	18.677	7.600	0.075	1.038
ID158519	158519	30	28.270	21.252	13.228	0	52	52	2	1	-10921639	115.619	118	69	159	2428	21.611	4.800	0.115	1.104
ID158514	158514	30	42.731	22.063	13.489	0	53	53	2	1	-10921639	110.000	110	46	182	2310	34.860	2.000	0.164	0.889
ID158515	158515	27	46.833	20.877	18.020	0	53	53	2	1	-10921639	142.095	139	86	205	2984	27.805	4.800	0.151	1.340
ID158512	158512	32	27.466	37.000	4.000	0	53	53	2	1	-10921639	66.381	66	37	101	1394	19.584	6.345	0.192	1.091
ID158513	158513	33	43.960	10.625	7.842	0	53	53	2	1	-10921639	99.048	95	55	168	2080	29.173	2.000	0.179	1.032
ID158518	158518	31	29.785	7.868	29.933	0	53	53	2	1	-10921639	52.714	43	17	115	1107	23.178	2.000	0.162	0.635
ID158516	158516	34	35.246	16.194	20.987	0	53	53	2	1	-10921639	149.524	144	121	188	3140	19.539	2.000	0.091	1.283
ID158517	158517	35	33.830	11.321	24.018	0	53	53	2	1	-10921639	137.000	133	78	188	2877	25.632	4.800	0.124	1.180
ID158511	158511	None	27.277	8.745	3.429	0	53	53	2	1	-10921639	54.810	55	5	107	1151	25.618	2.000	0.237	0.820
ID158530	158530	31	34.732	7.769	29.866	0	54	54	2	1	-10921639	56.571	52	26	124	1188	24.820	7.600	0.222	0.828
ID158528	158528	34	35.771	17.218	22.261	0	54	54	2	1	-10921639	151.714	153	115	199	3186	23.037	2.000	0.096	1.159
ID158529	158529	35	29.260	10.696	24.862	0	54	54	2	1	-10921639	124.286	130	81	153	2610	19.827	7.600	0.116	1.303
ID158523	158523	32	28.536	37.000	2.000	0	54	54	2	1	-10921639	91.810	95	56	115	1928	15.420	4.800	0.184	1.849
ID158526	158526	None	32.439	0.000	18.000	0	54	54	2	1	-10921639	68.381	60	43	141	1436	26.943	2.000	0.173	0.747
ID158527	158527	27	57.322	20.848	17.869	0	54	54	2	1	-10921639	165.905	162	115	243	3484	32.058	4.800	0.168	1.485
ID158524	158524	33	32.241	10.950	7.304	0	54	54	2	1	-10921639	98.000	95	66	147	2058	22.233	2.000	0.128	1.001
ID158525	158525	30	47.122	21.000	13.000	0	54	54	2	1	-10921639	140.190	139	75	197	2944	33.806	2.000	0.147	1.066
ID158531	158531	33	34.571	11.025	6.929	0	55	55	2	1	-10921639	99.190	92	66	139	2083	23.140	7.600	0.138	1.043
ID158534	158534	None	28.346	23.042	23.865	0	55	55	2	1	-10921639	96.143	104	52	133	2019	27.934	2.000	0.104	0.651
ID158535	158535	31	42.990	7.927	29.614	0	55	55	2	1	-10921639	67.810	69	28	136	1424	31.196	2.000	0.256	0.885
ID158532	158532	30	47.614	21.857	13.344	0	55	55	2	1	-10921639	120.857	121	69	188	2538	35.587	2.000	0.155	0.909
ID158533	158533	27	64.425	21.379	18.001	0	55	55	2	1	-10921639	153.095	156	98	240	3215	38.186	2.000	0.181	1.228
ID158538	158538	33	37.178	11.399	7.491	0	56	56	2	1	-10921639	109.762	107	57	165	2305	27.781	7.600	0.137	0.954
ID158539	158539	30	41.648	21.826	12.793	0	56	56	2	1	-10921639	115.714	110	63	188	2430	32.036	2.000	0.107	0.700
ID158536	158536	36	36.243	3.805	3.063	0	56	56	2	1	-10921639	44.381	37	14	141	932	27.795	2.000	0.249	0.636
ID158537	158537	None	28.909	25.880	6.549	0	56	56	2	1	-10921639	55.714	52	17	121	1170	24.564	2.000	0.142	0.563
ID158542	158542	37	32.436	24.238	29.641	0	56	56	2	1	-10921639	78.667	75	46	139	1652	23.423	2.000	0.168	0.965
ID158540	158540	27	68.273	21.520	17.836	0	56	56	2	1	-10921639	151.667	139	52	228	3185	49.304	2.000	0.209	1.063
ID158541	158541	31	44.318	8.082	29.346	0	56	56	2	1	-10921639	86.524	81	31	139	1817	28.635	7.600	0.210	1.049
ID158562	158562	None	32.046	17.074	22.176	0	57	57	2	1	-10921639	152.095	153	121	202	3194	20.849	7.600	0.091	1.223
ID158563	158563	41	36.908	23.038	23.559	0	57	57	2	1	-10921639	112.810	118	55	170	2369	34.254	2.000	0.112	0.665
ID158560	158560	27	51.784	21.430	17.824	0	57	57	2	1	-10921639	167.619	162	118	214	3520	27.117	4.800	0.155	1.659
ID158561	158561	42	48.472	0.000	19.000	0	57	57	2	1	-10921639	107.143	101	57	173	2250	33.394	2.000	0.208	1.103
ID158566	158566	39	65.281	18.953	31.928	0	57	57	2	1	-10921639	105.333	95	52	208	2212	46.471	2.000	0.231	0.852
ID158564	158564	31	41.994	8.160	29.384	0	57	57	2	1	-10921639	95.857	98	49	159	2013	28.391	3.200	0.176	1.013
ID158565	158565	37	34.096	24.137	30.323	0	57	57	2	1	-10921639	86.190	84	49	133	1810	24.120	2.000	0.147	0.917
ID158558	158558	89	30.199	23.959	10.146	0	57	57	2	1	-10921639	82.190	84	40	153	1726	27.531	7.600	0.087	0.480
ID158559	158559	30	36.387	21.299	13.141	0	57	57	2	1	-10921639	130.810	124	89	179	2747	27.999	2.000	0.085	0.731
ID158556	158556	36	49.300	3.549	3.207	0	57	57	2	1	-10921639	73.190	63	37	150	1537	32.048	2.000	0.292	1.031
ID158557	158557	33	41.892	11.052	7.304	0	57	57	2	1	-10921639	120.810	124	63	194	2537	31.258	2.000	0.123	0.845
ID158543	158543	36	34.800	3.557	2.797	0	58	58	2	1	-10921639	65.762	60	31	130	1381	24.149	2.000	0.178	0.824
ID158546	158546	89	35.604	24.137	10.344	0	58	58	2	1	-10921639	107.429	104	60	165	2256	29.534	7.600	0.128	0.826
ID158547	158547	30	45.932	21.810	13.020	0	58	58	2	1	-10921639	141.333	144	81	197	2968	31.157	2.000	0.122	0.988
ID158544	158544	38	29.055	37.000	4.000	0	58	58	2	1	-10921639	87.333	92	55	121	1834	21.179	6.292	0.186	1.295
ID158545	158545	33	36.752	11.421	7.702	0	58	58	2	1	-10921639	137.095	139	98	170	2879	20.584	6.303	0.163	1.864
ID158550	158550	None	28.558	11.414	22.611	0	58	58	2	1	-10921639	148.524	144	113	202	3119	24.895	2.000	0.064	0.721
ID158551	158551	41	43.794	22.794	22.714	0	58	58	2	1	-10921639	133.381	136	63	202	2801	43.413	3.200	0.135	0.732
ID158548	158548	27	64.622	20.942	17.786	0	58	58	2	1	-10921639	169.286	159	110	255	3555	39.310	2.000	0.149	1.114
ID158549	158549	42	51.048	0.000	19.000	0	58	58	2	1	-10921639	122.286	119	75	185	2568	33.133	4.800	0.220	1.332
ID158554	158554	39	42.328	18.795	32.397	0	58	58	2	1	-10921639	95.286	92	49	168	2001	35.046	2.000	0.166	0.773
ID158555	158555	40	32.959	23.029	35.856	0	58	58	2	1	-10921639	52.905	46	20	104	1111	25.139	2.000	0.201	0.704
ID158552	158552	31	40.104	8.111	29.371	0	58	58	2	1	-10921639	93.810	92	34	170	1970	30.854	2.000	0.142	0.754
ID158553	158553	37	36.911	24.136	30.390	0	58	58	2	1	-10921639	83.952	78	43	139	1763	25.488	2.000	0.173	0.970
ID158567	158567	38	27.251	37.000	2.000	0	59	59	2	1	-10921639	104.333	107	73	124	2191	14.364	7.600	0.160	2.006
ID158570	158570	33	34.683	11.346	8.100	0	59	59	2	1	-10921639	141.857	139	101	185	2979	24.743	6.402	0.112	1.155
ID158571	158571	30	48.203	22.061	13.068	0	59	59	2	1	-10921639	146.857	139	95	211	3084	31.516	2.000	0.127	1.054
ID158568	158568	36	30.883	3.513	3.014	0	59	59	2	1	-10921639	67.190	63	37	133	1411	21.346	2.000	0.163	0.882
ID158569	158569	None	35.103	9.808	4.096	0	59	59	2	1	-10921639	108.000	110	60	162	2268	27.682	2.000	0.132	0.913
ID158574	158574	41	48.487	22.784	22.410	0	59	59	2	1	-10921639	140.810	153	60	194	2957	44.240	2.000	0.123	0.695
ID158575	158575	None	31.751	16.634	27.515	0	59	59	2	1	-10921639	151.762	150	98	194	3187	24.799	4.800	0.118	1.292
ID158572	158572	27	61.600	20.461	17.450	0	59	59	2	1	-10921639	187.238	182	101	255	3932	47.617	2.000	0.126	0.881
ID158573	158573	42	46.576	0.000	19.000	0	59	59	2	1	-10921639	120.000	119	69	176	2520	34.173	2.000	0.190	1.123
ID158578	158578	39	47.507	18.893	32.645	0	59	59	2	1	-10921639	97.429	92	37	202	2046	42.973	2.000	0.159	0.622
ID158579	158579	40	35.938	22.887	35.174	0	59	59	2	1	-10921639	63.095	52	28	159	1325	33.306	2.000	0.088	0.306
ID158576	158576	31	34.824	7.995	29.114	0	59	59	2	1	-10921639	98.524	101	52	168	2069	28.404	7.600	0.121	0.750
ID158577	158577	37	33.481	23.846	30.438	0	59	59	2	1	-10921639	82.857	78	43	133	1740	26.876	2.000	0.152	0.813
ID158582	158582	33	35.798	11.900	7.253	0	60	60	2	1	-10921639	125.857	124	81	165	2643	23.986	6.352	0.121	1.131
ID158583	158583	None	32.117	23.834	11.121	0	60	60	2	1	-10921639	100.381	95	49	173	2108	33.833	7.600	0.105	0.562
ID158580	158580	36	51.059	3.438	3.015	0	60	60	2	1	-10921639	66.476	57	31	156	1396	36.595	2.000	0.309	0.858
ID158581	158581	38	29.323	37.000	3.000	0	60	60	2	1	-10921639	94.190	98	66	118	1978	19.758	3.200	0.188	1.511
ID158586	158586	42	27.090	0.000	19.000	0	60	60	2	1	-10921639	102.714	98	49	153	2157	25.794	6.323	0.102	0.740
ID158587	158587	41	28.268	21.811	21.370	0	60	60	2	1	-10921639	153.286	156	86	199	3219	30.102	7.600	0.074	0.700
ID158584	158584	30	35.379	22.100	13.097	0	60	60	2	1	-10921639	130.524	133	78	179	2741	28.495	2.000	0.087	0.733
ID158585	158585	27	52.175	20.741	17.234	0	60	60	2	1	-10921639	172.857	165	127	234	3630	29.823	4.800	0.151	1.525
ID158590	158590	None	38.563	28.303	33.399	0	60	60	2	1	-10921639	67.952	66	34	110	1427	23.593	2.000	0.264	1.203
ID158591	158591	40	32.681	22.598	34.617	0	60	60	2	1	-10921639	64.762	60	23	139	1360	36.573	2.000	0.124	0.392
ID158588	158588	37	33.448	22.967	30.136	0	60	60	2	1	-10921639	93.286	86	57	165	1959	29.965	2.000	0.091	0.521
ID158589	158589	39	47.672	18.805	32.247	0	60	60	2	1	-10921639	117.048	118	63	202	2458	40.418	2.000	0.150	0.754
ID158594	158594	33	47.863	12.645	7.259	0	61	61	2	1	-10921639	139.762	144	60	205	2935	37.426	7.600	0.145	0.947
ID158595	158595	30	39.990	21.872	12.774	0	61	61	2	1	-10921639	147.810	147	86	211	3104	29.257	2.000	0.110	1.002
ID158592	158592	38	27.830	37.000	3.000	0	61	61	2	1	-10921639	103.952	104	72	130	2183	17.136	4.800	0.184	1.882
ID158593	158593	36	44.786	3.632	3.601	0	61	61	2	1	-10921639	69.381	63	26	159	1457	33.549	2.000	0.216	0.734
ID158598	158598	39	64.907	18.573	32.272	0	61	61	2	1	-10921639	145.095	139	78	226	3047	44.900	7.600	0.200	1.079
ID158599	158599	40	39.105	22.555	34.365	0	61	61	2	1	-10921639	80.714	66	31	182	1695	41.508	2.000	0.084	0.300
ID158596	158596	42	32.826	0.000	18.000	0	61	61	2	1	-10921639	122.286	124	92	162	2568	18.361	7.600	0.151	1.747
ID158597	158597	27	76.829	21.298	17.577	0	61	61	2	1	-10921639	216.190	223	168	255	4540	30.562	4.800	0.211	2.466
ID158608	158608	43	45.016	28.034	32.689	0	62	62	2	1	-10921639	73.857	66	40	156	1551	31.757	2.000	0.248	0.926
ID158609	158609	40	72.010	22.636	34.241	0	62	62	2	1	-10921639	103.714	84	46	249	2178	58.304	2.000	0.204	0.602
ID158602	158602	44	29.090	24.106	3.744	0	62	62	2	1	-10921639	64.524	66	31	104	1355	20.481	2.000	0.190	1.006
ID158603	158603	33	35.927	11.608	5.465	0	62	62	2	1	-10921639	116.476	118	57	159	2446	28.469	4.800	0.172	1.201
ID158600	158600	38	33.094	37.000	3.000	0	62	62	2	1	-10921639	91.095	84	66	144	1913	21.281	4.800	0.190	1.364
ID158601	158601	36	59.584	3.852	4.238	0	62	62	2	1	-10921639	77.714	66	26	168	1632	39.669	2.000	0.288	0.876
ID158606	158606	45	31.234	21.531	23.739	0	62	62	2	1	-10921639	145.905	147	95	211	3064	32.271	4.800	0.094	0.777
ID158607	158607	39	39.540	18.450	31.616	0	62	62	2	1	-10921639	121.810	133	43	182	2558	43.125	3.200	0.147	0.724
ID158604	158604	30	40.945	23.028	11.572	0	62	62	2	1	-10921639	131.190	136	78	191	2755	30.205	2.000	0.148	1.122
ID158605	158605	27	59.754	21.216	17.884	0	62	62	2	1	-10921639	192.619	194	136	249	4045	31.463	4.800	0.160	1.686
ID158610	158610	44	31.731	23.094	3.166	0	63	63	2	1	-10921639	75.238	75	31	121	1580	23.141	2.000	0.235	1.239
ID158611	158611	36	56.033	4.832	4.308	0	63	63	2	1	-10921639	80.571	66	28	182	1692	41.159	2.000	0.245	0.771
ID158614	158614	27	71.578	21.262	17.464	0	63	63	2	1	-10921639	207.714	197	147	255	4362	36.464	4.800	0.184	1.767
ID158615	158615	45	38.780	21.805	23.388	0	63	63	2	1	-10921639	154.190	162	92	199	3238	32.999	2.000	0.096	0.821
ID158612	158612	33	40.817	11.956	6.896	0	63	63	2	1	-10921639	145.810	147	98	176	3062	22.344	7.600	0.149	1.689
ID158613	158613	30	43.508	23.271	11.724	0	63	63	2	1	-10921639	142.333	139	98	197	2989	33.287	2.000	0.126	0.954
ID158618	158618	39	61.097	18.943	31.761	0	63	63	2	1	-10921639	151.571	144	81	228	3183	43.409	7.600	0.166	0.996
ID158619	158619	43	53.480	28.221	32.841	0	63	63	2	1	-10921639	80.571	69	40	179	1692	35.367	2.000	0.238	0.876
ID158616	158616	46	33.799	10.222	26.770	0	63	63	2	1	-10921639	137.000	147	81	188	2877	28.796	2.000	0.107	0.922
ID158617	158617	47	49.934	17.187	29.231	0	63	63	2	1	-10921639	160.905	165	75	237	3379	39.332	7.600	0.115	0.843
ID158620	158620	40	80.325	23.226	34.609	0	63	63	2	1	-10921639	110.905	95	37	249	2329	65.357	2.000	0.256	0.691
ID158642	158642	40	74.280	23.487	35.458	0	64	64	2	1	-10921639	118.524	110	60	214	2489	47.431	2.000	0.282	1.099
ID158640	158640	47	56.861	17.760	29.742	0	64	64	2	1	-10921639	166.762	168	86	228	3502	43.160	4.800	0.163	1.082
ID158641	158641	43	35.320	28.149	32.692	0	64	64	2	1	-10921639	74.286	75	40	136	1560	25.877	2.000	0.184	0.894
ID158634	158634	36	38.330	5.831	5.004	0	64	64	2	1	-10921639	86.952	86	40	147	1826	26.763	2.000	0.152	0.858
ID158635	158635	33	50.681	12.229	6.725	0	64	64	2	1	-10921639	149.667	144	98	197	3143	29.009	4.800	0.174	1.530
ID158633	158633	44	30.527	23.515	3.175	0	64	64	2	1	-10921639	77.952	84	43	107	1637	22.182	4.800	0.201	1.175
ID158638	158638	45	33.670	21.330	23.685	0	64	64	2	1	-10921639	160.667	159	118	220	3374	24.418	6.345	0.082	0.993
ID158639	158639	46	29.654	10.467	26.244	0	64	64	2	1	-10921639	136.000	127	92	191	2856	26.636	7.600	0.078	0.737
ID158636	158636	30	41.511	22.797	11.962	0	64	64	2	1	-10921639	146.095	141	95	202	3068	32.671	4.800	0.125	0.994
ID158637	158637	27	66.624	20.961	16.880	0	64	64	2	1	-10921639	203.429	199	147	255	4272	33.310	2.000	0.163	1.714
ID158626	158626	48	29.227	0.000	18.000	0	65	65	2	1	-10921639	127.000	122	89	170	2667	27.837	7.600	0.160	1.256
ID158627	158627	45	27.106	20.592	21.424	0	65	65	2	1	-10921639	175.048	179	104	223	3676	31.413	2.000	0.042	0.448
ID158624	158624	30	58.953	22.401	12.282	0	65	65	2	1	-10921639	176.095	173	118	243	3698	37.217	2.000	0.168	1.364
ID158625	158625	27	60.277	21.086	17.089	0	65	65	2	1	-10921639	205.238	211	133	255	4310	33.948	2.000	0.129	1.386
ID158630	158630	None	27.053	23.013	29.186	0	65	65	2	1	-10921639	118.286	121	78	156	2484	23.554	2.000	0.072	0.678
ID158631	158631	None	28.726	18.838	32.761	0	65	65	2	1	-10921639	113.190	107	66	173	2377	32.270	2.000	0.080	0.519
ID158628	158628	46	31.668	10.439	26.655	0	65	65	2	1	-10921639	131.952	133	86	176	2771	23.976	4.800	0.117	1.149
ID158629	158629	47	57.825	17.462	29.157	0	65	65	2	1	-10921639	158.381	159	84	243	3326	44.857	2.000	0.136	0.843
ID158632	158632	40	71.697	24.381	35.798	0	65	65	2	1	-10921639	108.429	107	40	211	2277	50.424	2.000	0.287	0.959
ID158622	158622	36	46.327	5.594	5.948	0	65	65	2	1	-10921639	94.048	89	55	173	1975	30.367	2.000	0.171	0.904
ID158623	158623	33	39.121	12.398	6.854	0	65	65	2	1	-10921639	143.190	139	81	182	3007	29.502	4.800	0.143	1.215
ID158621	158621	44	44.063	22.974	2.709	0	65	65	2	1	-10921639	89.286	84	55	150	1875	26.207	2.000	0.215	1.207
ID158643	158643	44	54.010	23.770	2.855	0	66	66	2	1	-10921639	98.667	95	46	156	2072	32.096	2.000	0.246	1.216
ID158646	158646	33	41.950	12.356	8.333	0	66	66	2	1	-10921639	145.429	147	92	199	3054	26.999	2.000	0.130	1.243
ID158647	158647	30	62.869	22.516	12.458	0	66	66	2	1	-10921639	155.048	153	69	255	3256	57.294	2.000	0.163	0.757
ID158644	158644	49	29.911	35.092	3.834	0	66	66	2	1	-10921639	79.381	78	37	124	1667	24.784	2.000	0.140	0.787
ID158645	158645	36	38.234	5.957	5.951	0	66	66	2	1	-10921639	94.429	101	49	173	1983	26.645	2.000	0.165	1.001
ID158650	158650	47	57.403	17.233	28.806	0	66	66	2	1	-10921639	172.524	168	98	255	3623	41.617	7.600	0.132	0.969
ID158651	158651	40	63.558	24.862	35.086	0	66	66	2	1	-10921639	135.143	136	81	211	2838	33.905	4.800	0.240	1.543
ID158648	158648	27	63.713	21.014	16.728	0	66	66	2	1	-10921639	211.429	211	147	255	4440	34.622	2.000	0.141	1.510
ID158649	158649	48	27.446	1.729	18.295	0	66	66	2	1	-10921639	122.000	115	95	159	2562	20.630	3.200	0.092	0.995
ID158658	158658	27	61.466	20.896	16.788	0	67	67	2	1	-10921639	200.095	194	127	255	4202	36.354	2.000	0.132	1.283
ID158659	158659	48	36.460	1.780	17.820	0	67	67	2	1	-10921639	121.095	118	78	179	2543	28.958	2.000	0.091	0.697
ID158656	158656	33	38.018	11.141	9.986	0	67	67	2	1	-10921639	141.095	150	86	208	2963	32.387	2.000	0.098	0.779
ID158657	158657	30	67.846	22.326	12.497	0	67	67	2	1	-10921639	175.619	173	110	255	3688	49.088	2.000	0.153	0.948
ID158662	158662	47	50.496	17.085	28.424	0	67	67	2	1	-10921639	166.524	168	95	226	3497	35.871	2.000	0.116	0.963
ID158663	158663	81	38.759	18.899	32.899	0	67	67	2	1	-10921639	121.429	113	81	182	2550	29.104	2.000	0.110	0.824
ID158660	158660	None	27.547	21.237	22.076	0	67	67	2	1	-10921639	162.619	162	121	194	3415	20.709	3.200	0.061	0.897
ID158661	158661	46	30.680	9.712	26.194	0	67	67	2	1	-10921639	139.238	136	89	182	2924	23.435	4.800	0.102	1.100
ID158664	158664	40	83.547	25.035	35.034	0	67	67	2	1	-10921639	158.238	153	101	249	3323	42.808	2.000	0.256	1.508
ID158654	158654	36	28.493	5.717	5.841	0	67	67	2	1	-10921639	82.571	86	46	133	1734	20.699	2.000	0.139	0.974
ID158655	158655	50	41.710	12.412	6.268	0	67	67	2	1	-10921639	121.429	121	57	205	2550	35.796	3.200	0.160	0.934
ID158652	158652	44	67.553	24.380	2.828	0	67	67	2	1	-10921639	120.238	118	69	191	2525	36.599	2.000	0.284	1.455
ID158653	158653	49	29.174	34.914	4.139	0	67	67	2	1	-10921639	80.571	86	43	115	1692	21.773	2.000	0.145	0.940
ID158738	158738	47	44.903	16.743	27.991	0	68	68	2	1	-10921639	161.810	162	110	214	3398	30.899	2.000	0.116	1.089
ID158739	158739	81	27.593	18.263	32.057	0	68	68	2	1	-10921639	122.000	130	60	176	2562	31.919	7.600	0.097	0.674
ID158736	158736	27	62.358	20.295	17.105	0	68	68	2	1	-10921639	208.095	205	147	255	4370	35.272	3.200	0.143	1.478
ID158737	158737	46	28.027	9.507	27.370	0	68	68	2	1	-10921639	113.667	124	69	165	2387	26.274	3.200	0.117	0.903
ID158740	158740	40	52.518	23.761	35.304	0	68	68	2	1	-10921639	139.619	136	84	197	2932	31.385	2.000	0.179	1.351
ID158731	158731	44	60.497	23.849	2.761	0	68	68	2	1	-10921639	114.524	101	75	194	2405	34.803	2.000	0.237	1.259
ID158734	158734	33	35.668	12.613	9.253	0	68	68	2	1	-10921639	156.667	159	92	205	3290	30.306	6.274	0.113	1.046
ID158735	158735	30	49.554	22.286	12.387	0	68	68	2	1	-10921639	151.000	136	92	214	3171	35.386	2.000	0.130	0.981
ID158732	158732	36	27.751	5.906	5.342	0	68	68	2	1	-10921639	78.333	72	40	121	1645	21.646	2.000	0.138	0.877
ID158733	158733	50	52.374	12.086	6.210	0	68	68	2	1	-10921639	128.381	121	63	205	2696	38.523	2.000	0.164	0.938
ID158690	158690	40	61.268	24.103	35.127	0	69	69	2	1	-10921639	144.095	139	86	228	3026	37.078	2.000	0.188	1.230
ID158688	158688	47	36.991	17.128	28.238	0	69	69	2	1	-10921639	153.190	159	78	214	3217	31.236	2.000	0.087	0.782
ID158689	158689	53	28.427	28.144	32.721	0	69	69	2	1	-10921639	111.095	104	72	159	2333	22.858	7.600	0.079	0.714
ID158678	158678	44	62.480	23.566	2.774	0	69	69	2	1	-10921639	124.857	121	66	211	2622	37.262	2.000	0.228	1.243
ID158679	158679	49	38.515	35.038	4.221	0	69	69	2	1	-10921639	83.619	86	43	139	1756	27.634	2.000	0.184	0.940
ID158682	158682	33	32.397	10.901	9.675	0	69	69	2	1	-10921639	142.286	147	110	179	2988	20.550	2.000	0.098	1.242
ID158683	158683	30	58.738	21.804	12.807	0	69	69	2	1	-10921639	179.429	188	121	255	3768	38.157	2.000	0.155	1.265
ID158680	158680	36	38.981	6.047	5.407	0	69	69	2	1	-10921639	86.000	84	43	144	1806	29.609	2.000	0.180	0.886
ID158681	158681	50	38.364	12.012	6.395	0	69	69	2	1	-10921639	121.333	121	66	165	2548	32.629	2.000	0.146	0.949
ID158686	158686	51	31.042	21.761	22.031	0	69	69	2	1	-10921639	157.333	162	107	205	3304	29.016	2.000	0.068	0.691
ID158687	158687	54	29.385	11.251	24.573	0	69	69	2	1	-10921639	144.810	150	98	188	3041	24.679	3.200	0.093	0.994
ID158684	158684	None	28.259	3.297	15.583	0	69	69	2	1	-10921639	116.048	110	69	150	2437	22.415	4.800	0.123	1.137
ID158685	158685	27	55.587	20.343	17.096	0	69	69	2	1	-10921639	211.143	205	156	255	4434	30.937	4.800	0.128	1.547
ID158666	158666	49	44.064	34.805	4.079	0	70	70	2	1	-10921639	90.810	89	43	153	1907	32.523	2.000	0.162	0.779
ID158667	158667	36	36.927	6.280	5.865	0	70	70	2	1	-10921639	102.333	107	49	159	2149	28.809	2.000	0.172	1.044
ID158665	158665	44	63.959	23.798	2.720	0	70	70	2	1	-10921639	117.333	101	60	202	2464	40.721	2.000	0.207	0.989
ID158670	158670	33	45.434	12.998	9.402	0	70	70	2	1	-10921639	163.381	165	110	211	3431	31.227	2.000	0.125	1.164
ID158671	158671	30	67.159	22.090	13.047	0	70	70	2	1	-10921639	184.048	182	121	255	3865	44.288	2.000	0.143	1.038
ID158668	158668	50	36.533	12.017	6.298	0	70	70	2	1	-10921639	130.381	130	92	197	2738	32.481	4.800	0.124	0.884
ID158669	158669	52	31.415	23.335	6.948	0	70	70	2	1	-10921639	104.667	101	78	162	2198	23.739	2.000	0.080	0.651
ID158674	158674	54	29.532	10.348	25.123	0	70	70	2	1	-10921639	131.095	136	86	179	2753	28.889	6.356	0.097	0.800
ID158675	158675	47	36.615	15.091	26.181	0	70	70	2	1	-10921639	166.333	170	127	208	3493	23.221	4.800	0.096	1.256
ID158672	158672	27	55.659	20.800	16.794	0	70	70	2	1	-10921639	207.381	214	130	255	4355	43.410	2.000	0.116	0.991
ID158673	158673	51	32.144	24.227	22.678	0	70	70	2	1	-10921639	128.143	130	72	191	2691	31.745	2.000	0.086	0.642
ID158676	158676	53	33.100	28.113	32.959	0	70	70	2	1	-10921639	122.190	130	75	165	2566	23.539	7.600	0.119	1.102
ID158677	158677	40	38.351	23.416	34.573	0	70	70	2	1	-10921639	128.476	133	60	182	2698	36.076	3.200	0.126	0.799
ID158691	158691	44	63.473	23.666	3.170	0	71	71	2	1	-10921639	119.619	113	66	199	2512	41.414	2.000	0.205	0.984
ID158694	158694	52	42.797	22.886	7.187	0	71	71	2	1	-10921639	121.286	113	75	194	2547	33.429	2.000	0.103	0.675
ID158695	158695	33	42.646	12.383	10.183	0	71	71	2	1	-10921639	156.952	156	110	199	3296	23.163	6.336	0.143	1.692
ID158692	158692	49	32.976	35.108	4.166	0	71	71	2	1	-10921639	83.952	84	43	139	1763	25.394	2.000	0.144	0.830
ID158693	158693	36	35.254	6.578	6.020	0	71	71	2	1	-10921639	99.762	104	60	136	2095	24.182	2.000	0.148	1.066
ID158698	158698	51	33.011	24.048	22.770	0	71	71	2	1	-10921639	127.667	133	63	168	2681	29.770	2.000	0.101	0.789
ID158699	158699	47	37.975	17.106	27.649	0	71	71	2	1	-10921639	149.476	147	78	205	3139	34.155	7.600	0.105	0.829
ID158696	158696	30	36.911	22.010	12.794	0	71	71	2	1	-10921639	161.762	168	113	214	3397	33.486	2.000	0.083	0.742
ID158697	158697	27	63.022	20.794	16.962	0	71	71	2	1	-10921639	211.381	202	144	255	4439	36.982	4.800	0.143	1.433
ID158700	158700	40	38.349	25.591	34.889	0	71	71	2	1	-10921639	124.381	127	69	208	2612	33.976	6.380	0.088	0.595
ID158722	158722	33	65.415	12.439	9.688	0	72	72	2	1	-10921639	182.667	176	130	255	3836	38.209	2.000	0.158	1.307
ID158723	158723	30	53.749	21.641	13.218	0	72	72	2	1	-10921639	180.667	170	101	252	3794	49.117	2.000	0.109	0.723
ID158720	158720	50	34.495	11.934	6.474	0	72	72	2	1	-10921639	133.143	133	63	194	2796	35.046	2.000	0.112	0.766
ID158721	158721	52	27.362	23.379	7.030	0	72	72	2	1	-10921639	117.762	118	81	165	2473	22.574	2.000	0.066	0.645
ID158726	158726	51	40.521	24.203	23.015	0	72	72	2	1	-10921639	126.238	127	63	191	2651	34.477	2.000	0.100	0.663
ID158727	158727	66	28.404	18.651	26.101	0	72	72	2	1	-10921639	167.333	170	110	211	3514	26.270	2.000	0.056	0.681
ID158724	158724	27	54.421	19.498	16.760	0	72	72	2	1	-10921639	229.619	243	173	255	4822	29.104	4.800	0.127	1.783
ID158725	158725	54	38.333	11.692	23.477	0	72	72	2	1	-10921639	165.048	162	136	220	3466	21.542	7.600	0.100	1.389
ID158730	158730	55	47.283	22.933	35.069	0	72	72	2	1	-10921639	144.810	139	89	217	3041	31.405	2.000	0.131	1.071
ID158728	158728	47	29.056	16.999	28.575	0	72	72	2	1	-10921639	144.476	153	78	202	3034	30.927	7.600	0.094	0.803
ID158729	158729	40	36.962	26.874	33.811	0	72	72	2	1	-10921639	147.286	144	107	197	3093	25.591	6.359	0.111	1.149
ID158718	158718	49	35.191	35.438	3.933	0	72	72	2	1	-10921639	85.238	81	43	141	1790	27.018	2.000	0.172	0.924
ID158719	158719	36	45.380	6.180	6.252	0	72	72	2	1	-10921639	96.333	95	52	170	2023	34.081	2.000	0.188	0.894
ID158717	158717	44	51.565	23.370	3.036	0	72	72	2	1	-10921639	121.333	121	57	199	2548	35.870	2.000	0.148	0.874
ID158754	158754	49	35.807	35.424	4.397	0	73	73	2	1	-10921639	84.476	81	43	150	1774	29.122	2.000	0.162	0.810
ID158755	158755	36	35.297	5.941	5.865	0	73	73	2	1	-10921639	84.952	81	43	130	1784	26.570	2.000	0.158	0.874
ID158753	158753	44	58.720	23.388	3.374	0	73	73	2	1	-10921639	130.571	133	69	220	2742	43.829	2.000	0.170	0.867
ID158758	158758	33	52.512	12.101	9.877	0	73	73	2	1	-10921639	152.762	144	115	223	3208	31.821	2.000	0.126	1.074
ID158759	158759	27	58.966	20.118	15.466	0	73	73	2	1	-10921639	221.381	231	159	255	4649	32.195	4.800	0.153	1.820
ID158756	158756	50	29.256	11.433	6.644	0	73	73	2	1	-10921639	128.381	121	86	197	2696	30.014	7.600	0.097	0.757
ID158757	158757	52	40.607	23.047	7.219	0	73	73	2	1	-10921639	126.810	121	84	211	2663	32.823	2.000	0.086	0.614
ID158762	158762	51	37.582	23.996	22.536	0	73	73	2	1	-10921639	124.190	118	60	199	2608	39.286	2.000	0.097	0.559
ID158763	158763	54	28.674	11.377	23.761	0	73	73	2	1	-10921639	131.524	133	81	168	2762	25.196	2.000	0.083	0.800
ID158760	158760	58	35.914	3.377	15.715	0	73	73	2	1	-10921639	125.857	130	81	188	2643	28.812	2.000	0.129	0.996
ID158761	158761	None	27.185	20.719	20.908	0	73	73	2	1	-10921639	178.857	182	104	226	3756	28.090	6.368	0.056	0.679
ID158766	158766	40	43.430	27.058	33.694	0	73	73	2	1	-10921639	148.714	144	107	194	3123	26.704	4.800	0.150	1.457
ID158767	158767	55	42.053	23.214	34.992	0	73	73	2	1	-10921639	131.429	124	84	191	2760	31.805	6.333	0.130	0.951
ID158764	158764	66	35.495	17.139	26.636	0	73	73	2	1	-10921639	149.143	159	92	199	3132	31.283	6.081	0.103	0.892
ID158765	158765	None	28.342	22.480	27.844	0	73	73	2	1	-10921639	121.714	110	86	185	2556	27.017	2.000	0.070	0.592
ID158752	158752	55	42.628	23.185	34.931	0	74	74	2	1	-10921639	141.095	136	101	191	2963	26.044	4.800	0.149	1.406
ID158742	158742	44	64.076	23.256	3.354	0	74	74	2	1	-10921639	142.190	141	78	223	2986	42.512	2.000	0.196	1.095
ID158743	158743	56	29.713	28.726	3.695	0	74	74	2	1	-10921639	74.048	72	31	127	1555	30.534	2.000	0.105	0.461
ID158741	158741	None	27.610	11.000	0.000	0	74	74	2	1	-10921639	59.667	55	26	104	1253	22.760	2.000	0.229	0.977
ID158746	158746	33	64.263	12.329	9.768	0	74	74	2	1	-10921639	175.667	168	113	255	3689	40.286	2.000	0.145	1.103
ID158747	158747	57	27.182	7.963	14.820	0	74	74	2	1	-10921639	140.143	133	118	176	2943	17.959	2.000	0.058	0.856
ID158744	158744	49	36.091	35.133	4.363	0	74	74	2	1	-10921639	83.000	84	43	144	1743	28.237	2.000	0.144	0.740
ID158745	158745	36	37.823	6.100	6.461	0	74	74	2	1	-10921639	93.952	95	49	150	1973	32.096	2.000	0.175	0.872
ID158750	158750	54	47.104	11.406	24.256	0	74	74	2	1	-10921639	161.571	165	115	223	3393	31.835	2.000	0.127	1.147
ID158751	158751	66	30.215	17.240	27.999	0	74	74	2	1	-10921639	147.619	153	75	199	3100	29.332	7.600	0.076	0.709
ID158748	158748	27	54.018	20.669	16.226	0	74	74	2	1	-10921639	230.238	252	159	255	4835	32.640	4.800	0.136	1.694
ID158749	158749	58	41.459	2.986	17.903	0	74	74	2	1	-10921639	145.143	144	98	199	3048	26.240	2.000	0.123	1.208
ID158702	158702	56	30.387	28.902	3.579	0	75	75	2	1	-10921639	82.571	86	43	130	1734	29.361	2.000	0.132	0.657
ID158703	158703	49	34.473	36.013	4.129	0	75	75	2	1	-10921639	95.952	95	52	139	2015	24.252	6.260	0.192	1.275
ID158701	158701	44	68.897	23.123	3.826	0	75	75	2	1	-10921639	155.381	156	101	249	3263	38.224	2.000	0.181	1.248
ID158706	158706	33	58.212	12.240	9.445	0	75	75	2	1	-10921639	171.000	159	124	255	3591	35.549	4.800	0.151	1.259
ID158707	158707	59	31.400	21.342	13.324	0	75	75	2	1	-10921639	178.429	179	115	252	3747	32.479	2.000	0.067	0.691
ID158704	158704	36	27.596	6.882	7.083	0	75	75	2	1	-10921639	102.857	98	63	162	2160	27.152	6.314	0.127	0.852
ID158705	158705	52	27.204	22.372	7.303	0	75	75	2	1	-10921639	140.762	130	101	202	2956	28.114	6.360	0.066	0.617
ID158710	158710	27	49.788	20.007	16.253	0	75	75	2	1	-10921639	227.905	231	173	255	4786	26.231	7.600	0.111	1.743
ID158711	158711	61	43.752	20.082	20.533	0	75	75	2	1	-10921639	202.619	208	162	255	4255	31.002	4.800	0.095	1.135
ID158708	158708	57	34.935	8.330	15.012	0	75	75	2	1	-10921639	133.810	127	98	205	2810	27.741	2.000	0.068	0.611
ID158709	158709	58	45.268	3.085	15.929	0	75	75	2	1	-10921639	135.762	139	92	179	2851	26.569	2.000	0.156	1.381
ID158714	158714	60	28.824	13.933	25.532	0	75	75	2	1	-10921639	141.333	153	60	205	2968	38.497	7.600	0.060	0.418
ID158715	158715	None	30.999	19.247	33.123	0	75	75	2	1	-10921639	102.095	95	57	153	2144	26.508	2.000	0.087	0.619
ID158712	158712	51	42.616	24.244	23.265	0	75	75	2	1	-10921639	133.667	133	69	214	2807	38.896	2.000	0.088	0.557
ID158713	158713	54	51.494	11.369	24.179	0	75	75	2	1	-10921639	157.857	162	107	214	3315	33.438	2.000	0.137	1.137
ID158716	158716	55	32.894	25.073	35.138	0	75	75	2	1	-10921639	131.333	127	104	176	2758	20.490	4.800	0.107	1.234
ID158830	158830	49	30.164	35.375	4.576	0	76	76	2	1	-10921639	80.476	84	31	130	1690	29.166	2.000	0.120	0.593
ID158831	158831	36	28.803	6.356	6.526	0	76	76	2	1	-10921639	93.095	89	43	139	1955	30.121	2.000	0.120	0.661
ID158828	158828	56	40.287	29.221	3.306	0	76	76	2	1	-10921639	95.476	92	46	153	2005	31.521	2.000	0.144	0.763
ID158829	158829	44	75.586	23.290	3.921	0	76	76	2	1	-10921639	175.524	162	107	255	3686	48.023	2.000	0.180	1.117
ID158834	158834	59	47.576	21.394	12.994	0	76	76	2	1	-10921639	191.619	188	130	255	4024	37.834	2.000	0.080	0.748
ID158835	158835	57	46.212	7.915	15.729	0	76	76	2	1	-10921639	158.762	153	110	214	3334	28.126	2.000	0.119	1.198
ID158832	158832	52	28.466	23.112	7.610	0	76	76	2	1	-10921639	139.810	130	86	205	2936	29.063	2.000	0.036	0.335
ID158833	158833	33	50.951	12.163	9.817	0	76	76	2	1	-10921639	173.429	170	127	228	3642	27.535	2.000	0.131	1.459
ID158838	158838	51	40.229	24.387	22.940	0	76	76	2	1	-10921639	132.238	139	72	211	2777	36.875	2.000	0.070	0.470
ID158839	158839	54	40.211	11.440	23.749	0	76	76	2	1	-10921639	159.095	165	115	208	3341	29.876	2.000	0.104	1.007
ID158836	158836	27	51.045	20.919	16.812	0	76	76	2	1	-10921639	211.952	217	133	255	4451	38.487	2.000	0.090	0.911
ID158837	158837	61	27.533	20.276	20.664	0	76	76	2	1	-10921639	185.476	182	136	243	3895	26.752	3.200	0.054	0.716
ID158840	158840	60	34.540	14.827	25.777	0	76	76	2	1	-10921639	157.667	159	86	205	3311	30.513	7.600	0.081	0.773
ID158841	158841	55	38.052	24.181	34.390	0	76	76	2	1	-10921639	143.524	139	115	197	3014	22.131	2.000	0.106	1.245
ID158770	158770	49	29.210	37.000	4.000	0	77	77	2	1	-10921639	94.952	97	67	118	1994	14.773	4.800	0.213	2.262
ID158771	158771	52	48.652	22.847	7.319	0	77	77	2	1	-10921639	149.381	136	72	231	3137	42.149	2.000	0.117	0.741
ID158768	158768	44	59.558	22.977	3.275	0	77	77	2	1	-10921639	160.000	162	101	231	3360	37.725	2.000	0.155	1.137
ID158769	158769	56	29.671	29.494	2.783	0	77	77	2	1	-10921639	94.667	92	60	144	1988	25.732	2.000	0.112	0.744
ID158774	158774	58	41.409	3.859	15.481	0	77	77	2	1	-10921639	141.190	147	75	197	2965	32.306	2.000	0.122	0.950
ID158775	158775	27	53.297	20.825	16.934	0	77	77	2	1	-10921639	212.476	214	121	255	4462	38.640	2.000	0.108	1.072
ID158772	158772	33	48.499	12.214	10.395	0	77	77	2	1	-10921639	164.571	153	124	220	3456	31.470	6.408	0.114	1.068
ID158773	158773	59	39.586	21.175	12.922	0	77	77	2	1	-10921639	170.714	165	104	249	3585	36.300	6.373	0.074	0.650
ID158778	158778	54	43.439	11.432	24.145	0	77	77	2	1	-10921639	154.619	159	104	214	3247	29.391	4.800	0.143	1.317
ID158779	158779	60	29.517	15.923	26.643	0	77	77	2	1	-10921639	146.810	159	72	185	3083	29.116	4.800	0.102	0.929
ID158776	158776	62	38.619	3.088	19.242	0	77	77	2	1	-10921639	137.190	133	98	208	2881	26.288	4.800	0.110	1.037
ID158777	158777	51	27.872	24.161	23.029	0	77	77	2	1	-10921639	130.905	136	57	168	2749	31.791	2.000	0.063	0.487
ID158780	158780	63	37.776	23.056	27.086	0	77	77	2	1	-10921639	135.190	130	95	185	2839	26.643	2.000	0.094	0.870
ID158781	158781	55	29.810	22.840	34.661	0	77	77	2	1	-10921639	125.286	118	78	176	2631	24.162	2.000	0.107	0.999
ID158786	158786	52	48.244	22.610	7.411	0	78	78	2	1	-10921639	170.048	159	107	255	3571	41.707	2.000	0.124	0.901
ID158787	158787	None	39.624	7.161	7.837	0	78	78	2	1	-10921639	122.857	124	69	185	2580	28.983	4.800	0.160	1.171
ID158784	158784	49	27.044	37.000	4.000	0	78	78	2	1	-10921639	89.905	89	53	121	1888	21.927	4.800	0.183	1.270
ID158785	158785	None	27.875	12.044	6.568	0	78	78	2	1	-10921639	138.952	141	98	197	2918	29.328	2.000	0.061	0.542
ID158790	158790	58	30.872	4.276	15.149	0	78	78	2	1	-10921639	125.429	130	75	176	2634	26.999	2.000	0.085	0.727
ID158791	158791	57	33.957	7.841	15.126	0	78	78	2	1	-10921639	148.524	141	121	197	3119	21.823	3.200	0.077	0.979
ID158788	158788	33	46.649	12.321	10.922	0	78	78	2	1	-10921639	172.000	165	127	226	3612	30.506	2.000	0.101	1.031
ID158789	158789	59	43.398	21.546	13.245	0	78	78	2	1	-10921639	177.857	188	110	255	3735	45.982	2.000	0.081	0.580
ID158794	158794	61	38.811	20.514	20.175	0	78	78	2	1	-10921639	205.143	217	130	255	4308	39.925	2.000	0.088	0.829
ID158795	158795	51	28.647	24.541	22.830	0	78	78	2	1	-10921639	118.905	115	63	188	2497	36.359	2.000	0.089	0.534
ID158792	158792	27	39.112	20.591	16.495	0	78	78	2	1	-10921639	223.286	228	153	255	4689	29.259	6.304	0.088	1.241
ID158793	158793	62	32.033	2.548	20.012	0	78	78	2	1	-10921639	118.143	118	72	170	2481	23.408	2.000	0.098	0.903
ID158798	158798	55	30.448	22.254	34.927	0	78	78	2	1	-10921639	134.571	133	92	168	2826	22.993	6.314	0.113	1.193
ID158799	158799	64	29.759	24.069	34.564	0	78	78	2	1	-10921639	142.381	150	84	168	2990	24.895	6.331	0.115	1.182
ID158796	158796	54	54.827	11.244	24.224	0	78	78	2	1	-10921639	160.571	150	113	211	3372	31.759	2.000	0.146	1.290
ID158797	158797	63	37.924	23.444	27.548	0	78	78	2	1	-10921639	143.476	141	101	194	3013	26.279	2.000	0.117	1.141
ID158782	158782	56	36.809	29.656	2.896	0	78	78	2	1	-10921639	85.286	75	40	170	1791	34.917	2.000	0.117	0.511
ID158783	158783	44	63.221	23.586	3.979	0	78	78	2	1	-10921639	176.238	185	107	255	3701	41.659	2.000	0.158	1.155
ID158802	158802	33	48.641	12.533	10.399	0	79	79	2	1	-10921639	165.905	156	113	223	3484	32.857	7.600	0.124	1.114
ID158803	158803	59	41.573	21.108	13.374	0	79	79	2	1	-10921639	175.714	179	113	246	3690	38.505	2.000	0.070	0.601
ID158800	158800	44	74.192	23.288	3.885	0	79	79	2	1	-10921639	180.857	168	121	255	3798	41.690	2.000	0.179	1.314
ID158801	158801	52	45.967	22.581	7.579	0	79	79	2	1	-10921639	149.381	144	81	252	3137	45.141	2.000	0.077	0.476
ID158806	158806	62	36.774	2.926	19.543	0	79	79	2	1	-10921639	119.048	113	75	176	2500	32.097	2.000	0.107	0.719
ID158807	158807	61	52.234	20.706	19.610	0	79	79	2	1	-10921639	199.476	199	133	255	4189	37.751	4.800	0.120	1.130
ID158804	158804	58	33.258	4.960	14.520	0	79	79	2	1	-10921639	148.286	139	107	231	3114	30.622	4.800	0.110	0.956
ID158805	158805	57	52.232	7.630	15.322	0	79	79	2	1	-10921639	156.333	141	110	237	3283	37.929	2.000	0.118	0.872
ID158810	158810	63	46.850	23.165	27.718	0	79	79	2	1	-10921639	142.238	136	101	223	2987	33.150	2.000	0.124	0.944
ID158811	158811	65	33.749	17.001	28.871	0	79	79	2	1	-10921639	129.143	130	66	197	2712	31.118	7.600	0.074	0.572
ID158808	158808	51	29.863	24.471	23.245	0	79	79	2	1	-10921639	132.857	127	72	176	2790	30.879	2.000	0.067	0.541
ID158809	158809	54	51.204	11.450	24.128	0	79	79	2	1	-10921639	155.952	150	107	231	3275	35.129	7.600	0.141	1.094
ID158812	158812	64	44.081	23.980	34.614	0	79	79	2	1	-10921639	150.905	144	95	205	3169	28.796	6.118	0.155	1.407
ID158818	158818	58	34.149	3.495	14.809	0	80	80	2	1	-10921639	124.571	136	57	182	2616	33.377	2.000	0.099	0.672
ID158819	158819	57	48.731	8.307	15.025	0	80	80	2	1	-10921639	155.714	153	110	214	3270	32.576	2.000	0.119	1.016
ID158816	158816	None	36.962	7.725	8.106	0	80	80	2	1	-10921639	121.857	115	92	188	2559	27.618	2.000	0.085	0.693
ID158817	158817	33	43.079	12.482	10.042	0	80	80	2	1	-10921639	164.048	153	115	217	3445	31.957	2.000	0.107	0.989
ID158822	158822	62	31.830	2.465	19.938	0	80	80	2	1	-10921639	118.381	115	69	182	2486	28.623	2.000	0.082	0.626
ID158823	158823	51	30.263	24.670	23.106	0	80	80	2	1	-10921639	112.286	104	63	202	2358	37.654	7.600	0.056	0.316
ID158820	158820	None	53.165	20.943	17.232	0	80	80	2	1	-10921639	206.905	202	130	255	4345	36.953	4.800	0.116	1.166
ID158821	158821	61	52.299	21.022	18.578	0	80	80	2	1	-10921639	197.714	199	130	255	4152	37.629	4.800	0.123	1.150
ID158826	158826	65	45.653	17.189	28.642	0	80	80	2	1	-10921639	146.905	147	81	211	3085	39.466	2.000	0.113	0.757
ID158827	158827	64	48.079	22.846	34.589	0	80	80	2	1	-10921639	147.571	144	92	220	3099	33.926	2.000	0.145	1.099
ID158824	158824	54	36.334	11.240	24.522	0	80	80	2	1	-10921639	147.524	147	81	197	3098	31.799	2.000	0.113	0.941
ID158825	158825	63	54.971	23.321	27.318	0	80	80	2	1	-10921639	144.048	127	98	249	3025	42.054	2.000	0.105	0.653
ID158814	158814	56	37.845	30.205	2.403	0	80	80	2	1	-10921639	92.381	92	43	150	1940	32.847	2.000	0.121	0.607
ID158815	158815	44	65.038	23.194	4.301	0	80	80	2	1	-10921639	179.476	173	127	252	3769	38.932	2.000	0.155	1.238
ID158813	158813	None	31.565	11.295	2.348	0	80	80	2	1	-10921639	86.476	86	37	147	1816	31.077	2.000	0.097	0.492
ID158850	158850	61	55.325	20.944	19.228	0	81	81	2	1	-10921639	189.619	188	113	255	3982	40.715	2.000	0.113	0.949
ID158851	158851	54	45.311	11.502	23.725	0	81	81	2	1	-10921639	167.190	159	130	255	3511	32.649	2.000	0.106	0.984
ID158848	158848	57	50.434	7.906	15.247	0	81	81	2	1	-10921639	151.190	133	101	223	3175	36.065	2.000	0.104	0.787
ID158849	158849	62	55.536	2.868	19.223	0	81	81	2	1	-10921639	146.762	141	104	208	3082	35.766	2.000	0.137	0.989
ID158854	158854	64	41.353	22.167	34.767	0	81	81	2	1	-10921639	138.524	136	86	191	2909	31.610	2.000	0.131	1.018
ID158855	158855	67	44.343	28.798	34.691	0	81	81	2	1	-10921639	118.048	124	46	191	2479	41.063	2.000	0.141	0.710
ID158852	158852	63	80.854	23.036	27.141	0	81	81	2	1	-10921639	169.667	165	95	255	3563	49.576	2.000	0.192	1.103
ID158853	158853	65	48.060	17.282	28.768	0	81	81	2	1	-10921639	154.190	156	98	231	3238	40.532	2.000	0.110	0.757
ID158842	158842	56	40.875	29.843	2.433	0	81	81	2	1	-10921639	102.000	98	46	185	2142	38.685	2.000	0.092	0.444
ID158843	158843	44	71.673	22.672	3.851	0	81	81	2	1	-10921639	192.048	185	141	255	4033	36.563	2.000	0.178	1.584
ID158846	158846	58	55.264	3.094	14.424	0	81	81	2	1	-10921639	130.952	133	63	223	2750	45.795	2.000	0.149	0.743
ID158847	158847	59	42.705	20.033	14.029	0	81	81	2	1	-10921639	197.333	202	139	255	4144	34.226	4.800	0.115	1.188
ID158844	158844	52	37.453	22.838	7.665	0	81	81	2	1	-10921639	151.190	150	101	223	3175	35.219	5.998	0.075	0.599
ID158845	158845	33	47.291	12.156	9.889	0	81	81	2	1	-10921639	172.810	176	139	237	3629	26.791	6.338	0.117	1.355
ID158914	158914	44	58.566	22.464	3.925	0	82	82	2	1	-10921639	184.905	182	141	252	3883	35.420	2.000	0.134	1.234
ID158915	158915	68	52.319	7.924	8.476	0	82	82	2	1	-10921639	141.667	136	84	228	2975	40.253	2.000	0.156	0.952
ID158912	158912	56	28.784	30.508	2.255	0	82	82	2	1	-10921639	97.048	89	57	170	2038	30.197	2.000	0.062	0.374
ID158913	158913	69	30.176	10.863	2.603	0	82	82	2	1	-10921639	108.667	104	78	168	2282	24.426	2.000	0.091	0.739
ID158918	158918	59	48.818	21.039	13.205	0	82	82	2	1	-10921639	177.381	179	118	255	3725	33.347	2.000	0.096	0.929
ID158919	158919	58	45.856	3.234	14.791	0	82	82	2	1	-10921639	144.190	147	84	197	3028	31.418	2.000	0.127	1.038
ID158916	158916	52	49.040	22.486	7.770	0	82	82	2	1	-10921639	166.048	156	110	255	3487	41.086	2.000	0.079	0.589
ID158917	158917	33	43.750	12.390	9.826	0	82	82	2	1	-10921639	164.190	156	115	243	3448	29.684	2.000	0.094	0.952
ID158922	158922	61	46.335	20.979	19.211	0	82	82	2	1	-10921639	182.810	179	124	252	3839	32.369	2.000	0.100	1.023
ID158923	158923	62	34.294	2.825	19.614	0	82	82	2	1	-10921639	142.952	147	86	188	3002	27.913	2.000	0.122	1.113
ID158920	158920	57	61.655	8.157	15.032	0	82	82	2	1	-10921639	165.524	159	115	255	3476	39.177	2.000	0.130	0.974
ID158921	158921	None	28.029	15.458	18.187	0	82	82	2	1	-10921639	168.048	170	136	226	3529	25.796	2.000	0.055	0.684
ID158926	158926	63	79.220	23.054	27.347	0	82	82	2	1	-10921639	182.619	162	107	255	3835	49.465	2.000	0.176	1.107
ID158927	158927	65	44.652	17.002	28.612	0	82	82	2	1	-10921639	155.048	150	95	231	3256	41.799	2.000	0.074	0.514
ID158924	158924	54	53.629	12.130	23.562	0	82	82	2	1	-10921639	189.143	197	110	252	3972	36.005	4.800	0.128	1.192
ID158925	158925	70	31.940	14.700	25.934	0	82	82	2	1	-10921639	181.905	182	139	234	3820	24.153	7.600	0.066	0.928
ID158928	158928	64	68.663	22.708	34.321	0	82	82	2	1	-10921639	168.238	165	104	246	3533	44.027	2.000	0.175	1.136
ID158929	158929	67	37.923	28.303	33.549	0	82	82	2	1	-10921639	142.524	153	78	197	2993	29.260	4.800	0.145	1.233
ID158894	158894	69	35.201	11.068	2.719	0	83	83	2	1	-10921639	120.857	113	86	188	2538	24.015	3.200	0.105	0.954
ID158895	158895	44	51.638	22.347	4.189	0	83	83	2	1	-10921639	177.095	168	133	252	3719	34.252	2.000	0.129	1.182
ID158892	158892	None	30.086	37.000	0.000	0	83	83	2	1	-10921639	107.048	95	80	144	2248	20.665	2.000	0.177	1.557
ID158893	158893	56	43.464	31.281	1.838	0	83	83	2	1	-10921639	109.810	101	60	197	2306	36.964	2.000	0.088	0.478
ID158898	158898	33	35.020	12.363	9.980	0	83	83	2	1	-10921639	159.667	156	127	214	3353	22.294	2.000	0.088	1.158
ID158899	158899	59	44.735	20.869	13.485	0	83	83	2	1	-10921639	169.714	165	115	243	3564	38.784	2.000	0.087	0.703
ID158896	158896	52	47.455	22.965	6.543	0	83	83	2	1	-10921639	180.190	179	104	252	3784	36.224	4.800	0.146	1.266
ID158897	158897	68	31.669	7.790	8.273	0	83	83	2	1	-10921639	128.429	121	84	188	2697	27.985	2.000	0.085	0.718
ID158902	158902	62	34.232	2.780	19.276	0	83	83	2	1	-10921639	158.714	156	104	191	3333	23.423	2.000	0.094	1.164
ID158903	158903	61	57.205	21.055	19.354	0	83	83	2	1	-10921639	190.286	191	121	255	3996	36.115	2.000	0.115	1.090
ID158900	158900	58	53.245	2.904	14.905	0	83	83	2	1	-10921639	161.905	170	110	231	3400	31.700	3.200	0.132	1.191
ID158901	158901	57	69.831	7.963	14.933	0	83	83	2	1	-10921639	180.619	168	133	255	3793	39.655	2.000	0.154	1.216
ID158906	158906	None	33.508	26.775	23.872	0	83	83	2	1	-10921639	120.810	115	63	202	2537	39.098	7.600	0.087	0.497
ID158907	158907	70	50.916	13.921	25.114	0	83	83	2	1	-10921639	193.762	185	113	255	4069	35.134	2.000	0.114	1.125
ID158904	158904	71	30.682	26.775	23.872	0	83	83	2	1	-10921639	120.810	115	63	202	2537	39.098	7.600	0.087	0.497
ID158905	158905	54	47.587	11.946	23.999	0	83	83	2	1	-10921639	191.000	185	139	246	4011	27.796	4.800	0.136	1.647
ID158910	158910	67	67.048	28.355	33.885	0	83	83	2	1	-10921639	152.238	153	84	228	3197	39.942	2.000	0.200	1.272
ID158911	158911	64	60.853	22.214	34.691	0	83	83	2	1	-10921639	152.095	144	81	226	3194	46.456	2.000	0.171	0.956
ID158908	158908	63	70.691	23.038	27.042	0	83	83	2	1	-10921639	190.476	173	144	255	4000	41.390	2.000	0.139	1.121
ID158909	158909	65	48.954	17.335	28.240	0	83	83	2	1	-10921639	176.714	179	110	249	3711	38.124	7.600	0.107	0.894
ID158882	158882	59	39.786	20.426	13.764	0	84	84	2	1	-10921639	186.476	182	147	237	3916	23.280	4.800	0.118	1.697
ID158883	158883	57	58.848	7.772	14.994	0	84	84	2	1	-10921639	169.143	153	121	255	3552	36.234	2.000	0.125	1.034
ID158880	158880	33	47.341	12.029	10.431	0	84	84	2	1	-10921639	168.190	159	121	252	3532	31.094	6.383	0.106	1.039
ID158881	158881	58	57.170	3.055	14.458	0	84	84	2	1	-10921639	145.571	147	66	226	3057	47.551	2.000	0.158	0.835
ID158886	158886	54	65.688	11.735	24.315	0	84	84	2	1	-10921639	207.857	208	141	255	4365	35.949	4.800	0.176	1.727
ID158887	158887	71	53.316	26.957	24.545	0	84	84	2	1	-10921639	132.048	124	63	246	2773	44.913	7.600	0.110	0.581
ID158884	158884	62	43.948	2.458	19.484	0	84	84	2	1	-10921639	152.810	147	92	220	3209	34.426	2.000	0.098	0.789
ID158885	158885	61	51.751	21.162	19.556	0	84	84	2	1	-10921639	174.000	168	121	255	3654	37.103	2.000	0.112	0.947
ID158890	158890	67	83.653	28.357	33.831	0	84	84	2	1	-10921639	165.333	153	89	255	3472	45.634	2.000	0.240	1.402
ID158891	158891	64	42.002	22.246	34.569	0	84	84	2	1	-10921639	138.429	133	84	205	2907	36.233	7.600	0.112	0.767
ID158888	158888	63	67.725	23.076	26.990	0	84	84	2	1	-10921639	180.905	179	107	255	3799	46.578	2.000	0.137	0.936
ID158889	158889	65	55.774	17.236	28.982	0	84	84	2	1	-10921639	168.619	173	95	243	3541	39.103	7.600	0.125	0.959
ID158875	158875	56	42.568	30.948	2.011	0	84	84	2	1	-10921639	104.619	98	55	191	2197	33.923	2.000	0.090	0.511
ID158878	158878	68	37.105	8.071	8.463	0	84	84	2	1	-10921639	131.429	124	86	211	2760	35.038	2.000	0.101	0.691
ID158879	158879	52	40.029	22.827	7.738	0	84	84	2	1	-10921639	150.476	141	92	231	3160	38.055	2.000	0.071	0.521
ID158876	158876	69	54.482	10.882	2.709	0	84	84	2	1	-10921639	128.810	115	81	226	2705	35.199	2.000	0.150	0.954
ID158877	158877	44	65.236	22.057	3.426	0	84	84	2	1	-10921639	178.095	179	110	255	3740	43.028	2.000	0.152	1.092
ID158858	158858	72	29.931	6.009	3.856	0	85	85	2	1	-10921639	81.810	86	31	118	1718	25.586	2.000	0.151	0.839
ID158859	158859	44	45.020	21.978	3.806	0	85	85	2	1	-10921639	161.810	165	110	214	3398	28.633	2.000	0.102	1.050
ID158856	158856	56	62.054	30.765	2.483	0	85	85	2	1	-10921639	122.000	113	57	231	2562	46.974	2.000	0.158	0.707
ID158857	158857	69	29.188	11.272	2.622	0	85	85	2	1	-10921639	112.143	113	78	153	2355	21.100	2.000	0.105	1.007
ID158862	158862	33	57.567	12.081	9.904	0	85	85	2	1	-10921639	170.714	162	130	246	3585	31.367	2.000	0.140	1.338
ID158863	158863	58	36.834	3.208	14.618	0	85	85	2	1	-10921639	140.095	141	72	191	2942	31.523	2.000	0.094	0.764
ID158860	158860	52	41.211	23.586	7.031	0	85	85	2	1	-10921639	158.286	162	86	208	3324	33.121	6.299	0.123	1.049
ID158861	158861	68	29.233	7.715	8.214	0	85	85	2	1	-10921639	123.905	118	92	188	2602	27.070	2.000	0.062	0.531
ID158866	158866	73	50.549	15.028	18.150	0	85	85	2	1	-10921639	170.952	162	121	246	3590	34.639	2.000	0.095	0.860
ID158867	158867	62	43.726	2.352	19.343	0	85	85	2	1	-10921639	143.429	141	86	214	3012	36.634	2.000	0.087	0.628
ID158864	158864	57	65.440	7.590	14.803	0	85	85	2	1	-10921639	173.476	165	113	255	3643	42.445	2.000	0.151	1.072
ID158865	158865	59	40.634	19.155	14.919	0	85	85	2	1	-10921639	188.238	197	136	255	3953	32.011	7.600	0.074	0.812
ID158870	158870	71	40.589	26.262	23.798	0	85	85	2	1	-10921639	135.905	136	81	214	2854	34.991	7.600	0.079	0.567
ID158871	158871	63	70.575	23.168	27.151	0	85	85	2	1	-10921639	200.810	199	133	255	4217	43.275	2.000	0.144	1.170
ID158868	158868	61	60.258	21.519	19.240	0	85	85	2	1	-10921639	185.667	185	104	255	3899	47.769	7.600	0.136	0.933
ID158869	158869	54	67.955	12.177	24.078	0	85	85	2	1	-10921639	202.952	208	144	255	4262	34.231	4.800	0.179	1.796
ID158874	158874	64	50.344	22.205	34.634	0	85	85	2	1	-10921639	141.000	147	81	226	2961	43.642	7.600	0.135	0.766
ID158872	158872	65	47.843	17.486	28.551	0	85	85	2	1	-10921639	164.095	159	89	240	3446	48.402	7.600	0.103	0.634
ID158873	158873	67	58.351	28.503	33.462	0	85	85	2	1	-10921639	139.238	139	72	220	2924	45.483	2.000	0.184	0.952
ID158946	158946	64	41.424	21.469	34.863	0	86	86	2	1	-10921639	132.238	139	75	217	2777	38.770	2.000	0.124	0.753
ID158944	158944	65	34.314	17.000	28.000	0	86	86	2	1	-10921639	175.429	176	110	228	3684	27.018	7.600	0.121	1.406
ID158945	158945	67	71.127	28.147	32.932	0	86	86	2	1	-10921639	183.429	191	133	255	3852	37.858	4.800	0.206	1.656
ID158930	158930	56	44.107	30.195	2.021	0	86	86	2	1	-10921639	110.667	101	69	202	2324	36.279	2.000	0.093	0.520
ID158931	158931	72	30.895	6.306	3.336	0	86	86	2	1	-10921639	72.333	72	26	133	1519	32.797	2.000	0.135	0.523
ID158934	158934	33	45.161	12.812	9.721	0	86	86	2	1	-10921639	156.667	150	107	208	3290	30.684	2.000	0.112	1.031
ID158935	158935	58	47.741	3.314	14.684	0	86	86	2	1	-10921639	151.286	150	92	217	3177	35.599	2.000	0.117	0.891
ID158932	158932	44	48.572	22.259	3.872	0	86	86	2	1	-10921639	153.476	144	107	214	3223	35.061	2.000	0.108	0.855
ID158933	158933	68	37.707	8.138	8.367	0	86	86	2	1	-10921639	125.238	118	84	182	2630	29.752	2.000	0.123	0.925
ID158938	158938	73	34.721	15.242	18.301	0	86	86	2	1	-10921639	163.095	159	124	220	3425	28.580	2.000	0.066	0.705
ID158939	158939	61	50.167	21.620	18.635	0	86	86	2	1	-10921639	168.857	170	101	249	3546	48.431	2.000	0.105	0.662
ID158936	158936	57	62.425	7.645	14.967	0	86	86	2	1	-10921639	184.048	182	136	255	3865	35.209	2.000	0.148	1.346
ID158937	158937	59	32.693	19.747	15.476	0	86	86	2	1	-10921639	181.667	182	141	220	3815	21.051	4.800	0.101	1.584
ID158942	158942	71	27.590	25.930	23.583	0	86	86	2	1	-10921639	128.381	133	72	185	2696	32.583	7.600	0.057	0.424
ID158943	158943	63	66.259	23.274	27.173	0	86	86	2	1	-10921639	184.524	176	127	255	3875	46.535	2.000	0.123	0.870
ID158940	158940	62	55.530	3.072	20.086	0	86	86	2	1	-10921639	153.143	147	84	205	3216	33.008	3.200	0.163	1.300
ID158941	158941	54	74.913	11.877	24.093	0	86	86	2	1	-10921639	208.286	194	153	255	4374	34.557	4.800	0.191	1.932
ID158978	158978	67	73.973	28.468	32.986	0	87	87	2	1	-10921639	181.048	168	127	255	3802	43.039	2.000	0.178	1.271
ID158979	158979	64	40.339	22.161	34.649	0	87	87	2	1	-10921639	145.667	156	75	202	3059	36.464	4.800	0.137	0.961
ID158976	158976	63	64.367	23.518	27.040	0	87	87	2	1	-10921639	205.619	202	139	255	4318	42.682	2.000	0.136	1.153
ID158977	158977	65	42.437	17.527	28.652	0	87	87	2	1	-10921639	172.286	179	118	234	3618	35.421	2.000	0.091	0.810
ID158966	158966	69	37.031	11.360	2.965	0	87	87	2	1	-10921639	112.619	113	72	162	2365	26.637	2.000	0.114	0.863
ID158967	158967	44	51.157	21.865	3.919	0	87	87	2	1	-10921639	155.333	153	110	214	3262	29.598	2.000	0.142	1.309
ID158965	158965	56	48.887	30.213	2.148	0	87	87	2	1	-10921639	133.000	130	72	205	2793	34.702	2.000	0.120	0.824
ID158970	158970	59	36.335	19.946	13.886	0	87	87	2	1	-10921639	177.476	182	139	223	3727	23.064	7.600	0.097	1.366
ID158971	158971	58	47.060	3.319	14.953	0	87	87	2	1	-10921639	143.714	150	86	202	3018	40.086	2.000	0.104	0.673
ID158968	158968	68	53.100	7.822	8.376	0	87	87	2	1	-10921639	146.286	139	95	234	3072	38.201	2.000	0.132	0.892
ID158969	158969	33	36.844	12.334	10.088	0	87	87	2	1	-10921639	158.952	156	130	199	3338	22.899	2.000	0.101	1.276
ID158974	158974	62	52.684	3.021	19.882	0	87	87	2	1	-10921639	148.048	136	98	202	3109	35.015	3.200	0.165	1.197
ID158975	158975	54	69.724	11.672	24.028	0	87	87	2	1	-10921639	209.857	194	156	255	4407	34.936	4.800	0.173	1.770
ID158972	158972	57	66.642	7.569	15.137	0	87	87	2	1	-10921639	176.381	168	110	255	3704	45.357	2.000	0.144	0.979
ID158973	158973	61	51.570	21.632	18.826	0	87	87	2	1	-10921639	174.048	170	104	255	3655	41.728	2.000	0.116	0.865
ID158982	158982	75	28.550	35.737	3.162	0	88	88	2	1	-10921639	121.476	130	66	144	2551	20.951	4.800	0.137	1.400
ID158983	158983	44	58.069	22.088	3.820	0	88	88	2	1	-10921639	172.571	168	127	255	3624	33.803	2.000	0.142	1.269
ID158980	158980	56	41.943	29.847	2.132	0	88	88	2	1	-10921639	128.143	124	89	208	2691	30.878	2.000	0.098	0.739
ID158981	158981	69	34.299	11.327	2.855	0	88	88	2	1	-10921639	113.952	115	63	159	2393	25.765	2.000	0.124	0.973
ID158986	158986	33	28.047	12.334	10.017	0	88	88	2	1	-10921639	158.190	153	133	211	3322	18.082	2.000	0.076	1.231
ID158987	158987	59	31.410	20.463	13.386	0	88	88	2	1	-10921639	178.095	173	121	234	3740	28.180	2.000	0.076	0.891
ID158984	158984	68	47.981	7.595	8.304	0	88	88	2	1	-10921639	140.905	139	92	220	2959	34.786	2.000	0.130	0.935
ID158985	158985	74	43.318	22.867	7.563	0	88	88	2	1	-10921639	172.333	182	104	226	3619	36.365	4.800	0.104	0.890
ID158990	158990	73	30.197	15.069	18.543	0	88	88	2	1	-10921639	165.905	156	127	214	3484	27.138	2.000	0.052	0.607
ID158991	158991	61	53.016	21.681	18.800	0	88	88	2	1	-10921639	191.095	185	124	255	4013	47.526	7.600	0.112	0.811
ID158988	158988	58	59.515	3.674	15.287	0	88	88	2	1	-10921639	173.810	170	113	252	3650	38.649	2.000	0.150	1.176
ID158989	158989	57	64.582	8.052	15.269	0	88	88	2	1	-10921639	180.000	162	127	255	3780	41.532	2.000	0.124	0.959
ID158994	158994	63	58.886	23.207	26.951	0	88	88	2	1	-10921639	198.762	197	150	255	4174	37.854	2.000	0.120	1.124
ID158995	158995	65	41.673	17.289	29.013	0	88	88	2	1	-10921639	165.857	162	92	228	3483	40.395	2.000	0.078	0.596
ID158992	158992	62	48.952	2.621	19.739	0	88	88	2	1	-10921639	147.905	150	92	205	3106	35.964	2.000	0.130	0.949
ID158993	158993	54	55.856	11.680	23.668	0	88	88	2	1	-10921639	200.190	188	156	255	4204	32.010	7.600	0.141	1.546
ID158998	158998	64	27.056	21.170	34.556	0	88	88	2	1	-10921639	125.286	130	57	188	2631	38.448	7.600	0.079	0.480
ID158999	158999	None	28.044	30.967	41.430	0	88	88	2	1	-10921639	56.857	49	26	101	1194	21.862	2.000	0.138	0.629
ID158996	158996	67	82.516	28.520	33.027	0	88	88	2	1	-10921639	178.381	168	81	255	3746	57.055	2.000	0.214	1.101
ID158997	158997	76	33.962	24.703	33.735	0	88	88	2	1	-10921639	167.810	165	118	228	3524	34.371	6.075	0.067	0.616
ID158947	158947	56	42.826	29.766	2.085	0	89	89	2	1	-10921639	121.143	113	63	185	2544	37.907	2.000	0.079	0.467
ID158950	158950	75	28.789	35.153	3.356	0	89	89	2	1	-10921639	105.333	107	66	139	2212	20.665	2.000	0.092	0.861
ID158951	158951	68	50.872	7.704	8.230	0	89	89	2	1	-10921639	136.571	124	95	231	2868	37.654	2.000	0.107	0.700
ID158948	158948	69	51.164	11.318	3.223	0	89	89	2	1	-10921639	128.238	133	72	197	2693	34.564	2.000	0.170	1.080
ID158949	158949	44	61.803	21.899	3.347	0	89	89	2	1	-10921639	161.000	168	81	246	3381	46.493	2.000	0.165	0.980
ID158954	158954	58	62.755	3.223	14.710	0	89	89	2	1	-10921639	155.190	147	89	255	3259	52.028	2.000	0.144	0.752
ID158955	158955	57	54.890	8.362	15.089	0	89	89	2	1	-10921639	168.238	162	110	237	3533	35.189	2.000	0.120	1.025
ID158952	158952	74	52.794	22.819	7.673	0	89	89	2	1	-10921639	173.619	173	89	255	3646	41.408	6.342	0.139	1.024
ID158953	158953	33	38.512	12.427	9.664	0	89	89	2	1	-10921639	157.762	162	115	208	3313	25.807	2.000	0.091	1.015
ID158958	158958	62	58.152	2.424	19.862	0	89	89	2	1	-10921639	147.333	156	49	249	3094	52.491	2.000	0.123	0.614
ID158959	158959	54	42.836	12.369	23.747	0	89	89	2	1	-10921639	179.000	182	133	231	3759	30.715	4.800	0.127	1.315
ID158956	158956	73	28.733	15.485	18.483	0	89	89	2	1	-10921639	162.190	168	107	214	3406	28.785	2.000	0.055	0.591
ID158957	158957	61	50.170	21.567	18.487	0	89	89	2	1	-10921639	193.571	188	127	255	4065	38.985	2.000	0.110	0.982
ID158962	158962	76	35.635	23.981	33.850	0	89	89	2	1	-10921639	163.381	165	113	223	3431	31.398	2.000	0.080	0.769
ID158963	158963	67	70.017	28.602	33.573	0	89	89	2	1	-10921639	159.571	156	84	255	3351	54.143	2.000	0.182	0.907
ID158960	158960	63	65.016	23.193	26.768	0	89	89	2	1	-10921639	199.143	194	115	255	4182	41.997	2.000	0.126	1.063
ID158961	158961	65	49.841	17.187	28.663	0	89	89	2	1	-10921639	172.000	165	115	252	3612	39.685	7.600	0.115	0.893
ID158964	158964	64	33.907	21.766	35.161	0	89	89	2	1	-10921639	146.524	153	98	202	3077	29.152	7.600	0.111	1.002
ID159018	159018	56	33.775	29.724	2.121	0	90	90	2	1	-10921639	113.524	110	69	194	2384	30.444	2.000	0.057	0.403
ID159019	159019	69	45.290	10.695	2.979	0	90	90	2	1	-10921639	112.429	107	69	185	2361	29.408	2.000	0.160	1.052
ID159022	159022	68	61.727	8.072	8.841	0	90	90	2	1	-10921639	143.571	136	84	234	3015	40.773	2.000	0.152	0.929
ID159023	159023	33	40.775	13.238	9.754	0	90	90	2	1	-10921639	161.000	156	124	211	3381	25.915	2.000	0.102	1.146
ID159020	159020	44	61.963	22.043	3.428	0	90	90	2	1	-10921639	165.286	153	98	249	3471	46.894	2.000	0.150	0.919
ID159021	159021	74	45.124	22.597	6.780	0	90	90	2	1	-10921639	179.762	182	115	228	3775	32.193	4.800	0.118	1.176
ID159026	159026	57	57.436	7.838	15.268	0	90	90	2	1	-10921639	169.190	162	110	255	3553	41.327	2.000	0.115	0.846
ID159027	159027	73	28.878	15.273	18.450	0	90	90	2	1	-10921639	169.238	168	124	220	3554	28.364	2.000	0.044	0.501
ID159024	159024	59	46.359	20.366	13.436	0	90	90	2	1	-10921639	176.619	170	101	246	3709	39.473	2.000	0.093	0.763
ID159025	159025	58	69.918	3.506	14.904	0	90	90	2	1	-10921639	179.095	165	101	255	3761	43.778	2.000	0.161	1.132
ID159030	159030	54	50.969	11.870	23.728	0	90	90	2	1	-10921639	195.238	197	141	255	4100	30.705	7.600	0.124	1.405
ID159031	159031	63	57.237	23.165	26.780	0	90	90	2	1	-10921639	188.048	176	136	255	3949	40.865	7.600	0.102	0.851
ID159028	159028	61	46.934	21.294	18.455	0	90	90	2	1	-10921639	203.238	205	141	252	4268	27.103	4.800	0.113	1.528
ID159029	159029	62	58.445	2.540	20.023	0	90	90	2	1	-10921639	165.286	156	95	249	3471	45.104	2.000	0.130	0.843
ID159034	159034	64	42.602	21.291	35.907	0	90	90	2	1	-10921639	129.000	139	75	197	2709	36.647	2.000	0.125	0.782
ID159035	159035	77	31.982	31.000	44.000	0	90	90	2	1	-10921639	59.381	55	37	95	1247	16.151	4.800	0.278	1.599
ID159032	159032	65	51.664	17.297	28.800	0	90	90	2	1	-10921639	182.571	176	101	255	3834	38.340	2.000	0.116	0.989
ID159033	159033	67	71.580	28.327	33.333	0	90	90	2	1	-10921639	191.524	179	124	255	4022	38.887	2.000	0.164	1.384
ID159010	159010	62	60.493	2.379	20.282	0	91	91	2	1	-10921639	167.238	173	92	255	3512	45.853	2.000	0.129	0.835
ID159011	159011	54	62.511	12.244	23.664	0	91	91	2	1	-10921639	206.286	205	139	255	4332	40.308	4.800	0.155	1.375
ID159008	159008	57	54.834	8.067	15.218	0	91	91	2	1	-10921639	170.143	168	75	252	3573	40.995	2.000	0.104	0.779
ID159009	159009	61	59.460	21.726	18.322	0	91	91	2	1	-10921639	199.381	199	113	255	4187	42.309	2.000	0.116	0.982
ID159014	159014	67	64.368	28.372	33.126	0	91	91	2	1	-10921639	179.333	176	115	255	3766	41.780	3.200	0.148	1.106
ID159015	159015	None	31.206	24.987	33.820	0	91	91	2	1	-10921639	165.952	170	115	231	3485	30.477	2.000	0.043	0.452
ID159012	159012	63	52.716	23.035	26.769	0	91	91	2	1	-10921639	187.429	182	133	255	3936	37.761	7.600	0.087	0.790
ID159013	159013	65	39.308	17.248	28.232	0	91	91	2	1	-10921639	189.667	188	136	240	3983	28.942	7.600	0.098	1.166
ID159016	159016	64	41.640	21.209	35.533	0	91	91	2	1	-10921639	131.524	133	60	191	2762	41.186	2.000	0.139	0.779
ID159017	159017	77	41.180	32.000	44.000	0	91	91	2	1	-10921639	64.048	59	40	121	1345	23.610	2.000	0.307	1.275
ID159002	159002	44	57.633	21.823	3.428	0	91	91	2	1	-10921639	156.238	156	92	255	3281	46.881	2.000	0.134	0.786
ID159003	159003	74	43.571	22.943	7.468	0	91	91	2	1	-10921639	183.762	185	127	228	3859	28.926	4.800	0.119	1.354
ID159000	159000	78	29.182	36.000	0.000	0	91	91	2	1	-10921639	125.429	124	89	156	2634	19.886	6.302	0.147	1.615
ID159001	159001	69	47.681	10.912	2.774	0	91	91	2	1	-10921639	109.762	110	63	176	2305	31.453	2.000	0.159	0.959
ID159006	159006	59	36.783	20.087	14.234	0	91	91	2	1	-10921639	184.524	185	141	226	3875	28.085	2.000	0.073	0.890
ID159007	159007	58	70.067	3.794	14.986	0	91	91	2	1	-10921639	174.476	170	113	255	3664	41.935	2.000	0.162	1.161
ID159004	159004	68	64.092	7.990	8.616	0	91	91	2	1	-10921639	146.619	136	89	234	3079	41.446	2.000	0.173	1.044
ID159005	159005	33	48.241	12.907	10.334	0	91	91	2	1	-10921639	161.667	159	118	234	3395	34.223	2.000	0.106	0.904
ID159042	159042	58	75.293	3.689	14.875	0	92	92	2	1	-10921639	182.333	173	113	255	3829	47.240	2.000	0.165	1.093
ID159043	159043	57	52.285	7.812	15.221	0	92	92	2	1	-10921639	169.048	168	98	255	3550	42.275	2.000	0.092	0.671
ID159040	159040	68	56.492	7.883	8.698	0	92	92	2	1	-10921639	139.857	127	84	255	2937	43.174	2.000	0.123	0.711
ID159041	159041	33	47.515	12.945	9.656	0	92	92	2	1	-10921639	170.429	165	133	228	3579	28.165	2.000	0.114	1.239
ID159046	159046	54	61.359	12.057	23.507	0	92	92	2	1	-10921639	208.381	211	136	255	4376	40.521	4.800	0.137	1.236
ID159047	159047	63	50.704	23.510	27.221	0	92	92	2	1	-10921639	184.762	185	110	255	3880	40.463	2.000	0.103	0.852
ID159044	159044	61	59.343	21.391	18.713	0	92	92	2	1	-10921639	227.667	234	179	255	4781	28.551	4.800	0.140	1.953
ID159045	159045	62	54.540	2.450	20.148	0	92	92	2	1	-10921639	165.286	179	86	252	3471	43.033	2.000	0.121	0.831
ID159050	159050	64	45.950	21.600	35.131	0	92	92	2	1	-10921639	156.000	159	101	211	3276	33.755	2.000	0.116	0.959
ID159048	159048	65	33.065	17.140	27.979	0	92	92	2	1	-10921639	187.333	191	139	220	3934	23.756	7.600	0.097	1.394
ID159049	159049	67	62.943	28.376	33.331	0	92	92	2	1	-10921639	181.714	182	110	249	3816	41.877	2.000	0.157	1.180
ID159038	159038	44	55.558	21.768	3.109	0	92	92	2	1	-10921639	143.429	139	86	246	3012	41.513	2.000	0.121	0.746
ID159039	159039	74	32.220	21.829	7.975	0	92	92	2	1	-10921639	158.762	159	121	197	3334	23.883	2.000	0.068	0.851
ID159036	159036	78	33.320	35.000	0.000	0	92	92	2	1	-10921639	123.000	127	75	179	2583	26.171	2.000	0.111	0.938
ID159037	159037	69	45.800	11.711	2.940	0	92	92	2	1	-10921639	116.238	113	69	173	2441	28.467	2.000	0.169	1.179
ID159074	159074	59	30.108	20.927	13.443	0	93	93	2	1	-10921639	170.190	168	115	237	3574	32.462	2.000	0.028	0.285
ID159075	159075	58	69.662	3.449	14.787	0	93	93	2	1	-10921639	177.381	168	95	255	3725	49.197	2.000	0.161	1.002
ID159072	159072	68	66.121	8.156	8.659	0	93	93	2	1	-10921639	149.238	130	86	255	3134	49.863	2.000	0.151	0.787
ID159073	159073	33	44.560	12.872	9.834	0	93	93	2	1	-10921639	170.000	168	124	243	3570	29.033	2.000	0.087	0.937
ID159078	159078	62	60.696	2.687	20.180	0	93	93	2	1	-10921639	177.857	168	121	255	3735	39.539	2.000	0.129	1.030
ID159079	159079	80	38.124	15.771	19.497	0	93	93	2	1	-10921639	199.714	202	147	252	4194	30.160	3.200	0.075	0.929
ID159076	159076	57	46.012	7.759	15.341	0	93	93	2	1	-10921639	171.000	170	101	243	3591	37.470	2.000	0.091	0.759
ID159077	159077	61	60.316	21.119	18.685	0	93	93	2	1	-10921639	221.429	234	159	255	4650	35.618	3.200	0.128	1.406
ID159082	159082	65	33.721	17.009	28.362	0	93	93	2	1	-10921639	179.524	176	139	237	3770	28.713	7.600	0.069	0.809
ID159083	159083	67	67.959	28.409	33.456	0	93	93	2	1	-10921639	192.476	185	110	255	4042	40.456	4.800	0.168	1.371
ID159080	159080	54	50.191	11.948	23.567	0	93	93	2	1	-10921639	195.905	199	133	255	4114	35.891	7.600	0.107	1.057
ID159081	159081	63	52.591	23.183	26.912	0	93	93	2	1	-10921639	183.238	182	133	255	3848	35.607	2.000	0.098	0.916
ID159084	159084	64	55.262	21.701	35.029	0	93	93	2	1	-10921639	165.000	165	98	228	3465	33.000	2.000	0.148	1.288
ID159067	159067	78	35.628	37.000	0.000	0	93	93	2	1	-10921639	108.381	110	73	147	2276	22.044	4.800	0.246	1.940
ID159070	159070	79	27.985	24.559	6.931	0	93	93	2	1	-10921639	146.571	153	81	205	3078	34.384	2.000	0.044	0.357
ID159071	159071	74	39.186	21.139	8.050	0	93	93	2	1	-10921639	168.762	165	127	249	3544	31.512	2.000	0.053	0.540
ID159068	159068	69	30.414	11.971	3.042	0	93	93	2	1	-10921639	95.286	101	46	133	2001	24.379	2.000	0.122	0.851
ID159069	159069	44	65.075	21.724	3.401	0	93	93	2	1	-10921639	160.429	162	78	255	3369	51.245	2.000	0.143	0.783
ID159115	159115	78	31.202	37.000	0.000	0	94	94	2	1	-10921639	101.667	107	76	144	2135	21.765	4.000	0.232	1.758
ID159118	159118	79	42.895	24.499	6.958	0	94	94	2	1	-10921639	165.762	165	115	237	3481	35.051	7.600	0.101	0.864
ID159119	159119	68	60.689	7.977	8.624	0	94	94	2	1	-10921639	147.048	139	89	246	3088	39.636	2.000	0.154	0.992
ID159116	159116	69	31.407	11.355	3.141	0	94	94	2	1	-10921639	85.857	86	26	141	1803	30.564	2.000	0.116	0.586
ID159117	159117	44	59.625	21.741	3.242	0	94	94	2	1	-10921639	149.905	147	84	255	3148	48.168	2.000	0.124	0.689
ID159122	159122	58	76.585	3.904	15.018	0	94	94	2	1	-10921639	181.000	173	104	255	3801	50.860	2.000	0.161	0.985
ID159123	159123	57	34.767	7.902	15.216	0	94	94	2	1	-10921639	159.810	156	113	226	3356	30.911	2.000	0.048	0.472
ID159120	159120	33	28.317	12.560	8.999	0	94	94	2	1	-10921639	148.619	144	115	214	3121	25.966	2.000	0.060	0.644
ID159121	159121	59	33.663	20.884	13.867	0	94	94	2	1	-10921639	183.381	185	139	226	3851	26.541	2.000	0.071	0.912
ID159126	159126	80	39.195	16.214	19.779	0	94	94	2	1	-10921639	194.381	199	139	255	4082	33.355	2.000	0.049	0.547
ID159127	159127	54	56.638	11.888	23.300	0	94	94	2	1	-10921639	192.810	199	139	255	4049	38.226	2.000	0.108	0.984
ID159124	159124	61	56.567	21.080	18.927	0	94	94	2	1	-10921639	213.429	208	150	255	4482	36.757	2.000	0.113	1.175
ID159125	159125	62	63.237	2.690	20.413	0	94	94	2	1	-10921639	183.952	176	130	255	3863	41.951	2.000	0.132	1.020
ID159130	159130	67	76.131	28.506	33.479	0	94	94	2	1	-10921639	178.095	179	86	255	3740	56.272	2.000	0.190	1.010
ID159131	159131	64	58.113	21.501	34.805	0	94	94	2	1	-10921639	167.524	162	110	243	3518	39.570	2.000	0.148	1.093
ID159128	159128	63	54.030	22.709	26.610	0	94	94	2	1	-10921639	174.286	170	121	255	3660	41.719	2.000	0.097	0.738
ID159129	159129	65	39.194	17.327	27.883	0	94	94	2	1	-10921639	191.286	197	124	243	4017	33.369	4.800	0.102	1.060
ID159051	159051	78	31.475	37.000	0.000	0	95	95	2	1	-10921639	95.952	103	70	124	2015	17.506	4.800	0.202	1.845
ID159054	159054	79	55.247	23.662	6.836	0	95	95	2	1	-10921639	157.952	150	101	255	3317	43.224	2.000	0.114	0.745
ID159055	159055	68	63.407	8.170	8.736	0	95	95	2	1	-10921639	146.429	130	92	249	3075	49.122	2.000	0.138	0.725
ID159052	159052	44	62.742	21.282	3.031	0	95	95	2	1	-10921639	151.857	159	84	231	3189	45.130	2.000	0.152	0.888
ID159053	159053	69	27.146	11.808	4.141	0	95	95	2	1	-10921639	110.762	115	66	150	2326	26.165	4.800	0.115	0.872
ID159058	159058	57	32.611	8.336	15.483	0	95	95	2	1	-10921639	160.857	159	110	220	3378	29.016	2.000	0.057	0.597
ID159059	159059	61	59.005	21.041	18.804	0	95	95	2	1	-10921639	214.619	214	162	255	4507	32.560	2.000	0.123	1.442
ID159056	159056	59	27.118	20.810	13.200	0	95	95	2	1	-10921639	163.857	168	113	226	3441	26.910	2.000	0.048	0.561
ID159057	159057	58	72.195	3.514	14.635	0	95	95	2	1	-10921639	184.095	170	110	255	3866	40.358	2.000	0.179	1.384
ID159062	159062	54	58.403	11.774	23.223	0	95	95	2	1	-10921639	183.619	170	133	255	3856	33.987	2.000	0.132	1.262
ID159063	159063	65	53.214	16.880	27.152	0	95	95	2	1	-10921639	207.429	208	153	255	4356	29.398	4.800	0.130	1.622
ID159060	159060	62	66.065	2.238	20.386	0	95	95	2	1	-10921639	183.810	182	115	255	3860	47.613	2.000	0.133	0.908
ID159061	159061	80	35.175	16.476	19.858	0	95	95	2	1	-10921639	186.905	182	130	243	3925	32.574	2.000	0.056	0.608
ID159066	159066	64	59.021	21.352	34.803	0	95	95	2	1	-10921639	155.381	162	75	237	3263	47.507	2.000	0.155	0.878
ID159064	159064	63	52.354	22.768	26.524	0	95	95	2	1	-10921639	179.857	176	118	255	3777	41.247	2.000	0.086	0.687
ID159065	159065	67	79.075	28.282	33.340	0	95	95	2	1	-10921639	197.190	194	113	255	4141	43.458	2.000	0.198	1.503
ID159086	159086	44	69.358	21.212	3.189	0	96	96	2	1	-10921639	162.667	153	101	255	3416	47.731	2.000	0.152	0.898
ID159087	159087	79	52.163	23.466	7.098	0	96	96	2	1	-10921639	181.667	176	144	255	3815	29.506	2.000	0.119	1.314
ID159085	159085	78	45.908	37.000	0.000	0	96	96	2	1	-10921639	93.667	89	59	144	1967	27.503	2.000	0.248	1.354
ID159090	159090	58	68.965	3.532	14.525	0	96	96	2	1	-10921639	172.000	162	104	255	3612	43.884	2.000	0.164	1.106
ID159091	159091	57	31.501	7.528	15.106	0	96	96	2	1	-10921639	151.952	150	121	208	3191	24.824	2.000	0.062	0.715
ID159088	159088	68	63.687	8.056	8.642	0	96	96	2	1	-10921639	163.714	159	113	240	3438	38.384	2.000	0.168	1.230
ID159089	159089	82	33.552	15.979	12.353	0	96	96	2	1	-10921639	173.952	170	139	249	3653	26.449	7.600	0.076	0.925
ID159094	159094	54	51.215	11.921	23.469	0	96	96	2	1	-10921639	184.000	185	121	255	3864	40.589	2.000	0.097	0.802
ID159095	159095	65	44.729	17.352	27.076	0	96	96	2	1	-10921639	200.619	205	147	243	4213	30.237	4.800	0.117	1.389
ID159092	159092	61	61.950	21.030	18.259	0	96	96	2	1	-10921639	224.238	231	139	255	4709	30.872	4.800	0.154	1.936
ID159093	159093	62	56.242	2.569	20.578	0	96	96	2	1	-10921639	163.286	162	95	249	3429	44.272	2.000	0.133	0.864
ID159098	159098	64	65.536	21.515	34.658	0	96	96	2	1	-10921639	168.619	165	86	252	3541	46.827	2.000	0.161	0.999
ID159096	159096	63	53.076	22.780	26.723	0	96	96	2	1	-10921639	173.810	168	127	255	3650	40.694	2.000	0.097	0.755
ID159097	159097	67	85.646	28.040	33.083	0	96	96	2	1	-10921639	203.238	223	141	255	4268	47.940	2.000	0.217	1.512
ID159106	159106	57	29.248	6.862	15.286	0	97	97	2	1	-10921639	152.476	147	101	214	3202	31.027	2.000	0.060	0.558
ID159107	159107	61	58.060	20.964	17.964	0	97	97	2	1	-10921639	202.905	202	118	255	4261	38.456	2.000	0.129	1.202
ID159104	159104	82	39.330	15.793	12.573	0	97	97	2	1	-10921639	172.857	162	127	220	3630	27.237	2.000	0.079	0.934
ID159105	159105	58	67.794	3.193	14.428	0	97	97	2	1	-10921639	150.857	147	78	255	3168	53.398	2.000	0.172	0.827
ID159110	159110	54	57.727	11.506	23.588	0	97	97	2	1	-10921639	195.238	191	121	255	4100	39.784	7.600	0.119	1.042
ID159111	159111	63	35.458	23.287	26.426	0	97	97	2	1	-10921639	165.571	162	127	228	3477	27.999	2.000	0.062	0.690
ID159108	159108	62	51.243	2.312	20.281	0	97	97	2	1	-10921639	163.333	165	101	243	3430	40.119	2.000	0.107	0.790
ID159109	159109	80	45.778	15.860	19.938	0	97	97	2	1	-10921639	198.238	199	159	252	4163	27.752	2.000	0.098	1.272
ID159114	159114	64	70.749	21.676	34.346	0	97	97	2	1	-10921639	188.619	179	144	255	3961	33.968	4.800	0.189	1.767
ID159112	159112	65	41.055	17.010	27.008	0	97	97	2	1	-10921639	202.429	211	139	255	4251	30.426	7.600	0.124	1.469
ID159113	159113	67	88.759	28.248	33.151	0	97	97	2	1	-10921639	192.810	182	118	255	4049	46.267	2.000	0.226	1.538
ID159099	159099	78	42.536	37.000	0.000	0	97	97	2	1	-10921639	86.524	80	51	127	1817	26.170	2.000	0.248	1.315
ID159102	159102	79	43.919	23.629	7.003	0	97	97	2	1	-10921639	155.619	150	104	231	3268	37.010	7.600	0.090	0.694
ID159103	159103	68	67.351	7.771	8.565	0	97	97	2	1	-10921639	172.476	170	110	255	3622	38.330	2.000	0.182	1.383
ID159100	159100	None	30.882	29.652	1.755	0	97	97	2	1	-10921639	94.333	92	46	168	1981	30.032	2.000	0.090	0.520
ID159101	159101	44	81.045	20.885	3.194	0	97	97	2	1	-10921639	176.667	168	104	255	3710	48.222	2.000	0.201	1.226
ID159150	159150	78	44.477	37.000	0.000	0	98	98	2	1	-10921639	92.905	95	49	139	1951	30.105	3.200	0.299	1.420
ID159151	159151	44	83.989	20.695	2.941	0	98	98	2	1	-10921639	181.000	159	118	255	3801	48.900	2.000	0.201	1.238
ID159154	159154	82	29.705	15.917	12.355	0	98	98	2	1	-10921639	169.762	165	141	217	3565	22.623	2.000	0.063	0.891
ID159155	159155	58	75.353	3.534	14.595	0	98	98	2	1	-10921639	180.905	170	110	255	3799	45.199	2.000	0.188	1.266
ID159152	159152	79	56.275	23.319	6.877	0	98	98	2	1	-10921639	169.429	156	121	252	3558	36.747	2.000	0.119	0.984
ID159153	159153	68	72.736	7.760	8.693	0	98	98	2	1	-10921639	171.429	162	107	255	3600	40.963	2.000	0.178	1.263
ID159158	159158	80	37.729	15.509	19.778	0	98	98	2	1	-10921639	195.571	194	162	246	4107	23.084	2.000	0.081	1.272
ID159159	159159	54	61.281	11.698	23.764	0	98	98	2	1	-10921639	200.905	199	147	255	4219	37.459	7.600	0.133	1.256
ID159156	159156	61	62.445	20.984	17.902	0	98	98	2	1	-10921639	206.619	214	110	255	4339	39.330	4.800	0.151	1.380
ID159157	159157	62	51.035	1.831	20.179	0	98	98	2	1	-10921639	157.762	147	98	237	3313	43.836	2.000	0.095	0.622
ID159162	159162	None	39.028	18.642	29.200	0	98	98	2	1	-10921639	172.286	165	115	226	3618	32.210	7.600	0.087	0.860
ID159163	159163	67	84.034	28.523	33.023	0	98	98	2	1	-10921639	175.048	162	92	255	3676	55.098	2.000	0.229	1.185
ID159160	159160	65	51.720	15.523	26.302	0	98	98	2	1	-10921639	202.238	208	133	252	4247	34.341	4.800	0.125	1.307
ID159161	159161	63	44.649	22.656	26.379	0	98	98	2	1	-10921639	168.524	165	104	255	3539	41.721	2.000	0.090	0.666
ID159164	159164	64	67.590	21.821	34.387	0	98	98	2	1	-10921639	169.238	153	115	255	3554	38.252	2.000	0.170	1.288
ID159138	159138	58	83.961	3.215	14.443	0	99	99	2	1	-10921639	156.429	156	63	255	3285	61.936	2.000	0.226	0.930
ID159139	159139	None	29.157	7.942	15.434	0	99	99	2	1	-10921639	147.619	144	92	199	3100	27.623	2.000	0.049	0.503
ID159136	159136	68	63.027	7.703	8.291	0	99	99	2	1	-10921639	157.810	150	98	223	3314	35.856	4.800	0.201	1.472
ID159137	159137	82	50.171	16.175	12.599	0	99	99	2	1	-10921639	182.810	185	136	255	3839	34.273	6.405	0.102	0.985
ID159142	159142	80	40.179	15.864	20.095	0	99	99	2	1	-10921639	191.238	188	150	255	4016	26.807	2.000	0.072	0.962
ID159143	159143	None	32.163	25.411	22.152	0	99	99	2	1	-10921639	131.286	130	78	182	2757	24.603	2.000	0.092	0.896
ID159140	159140	61	64.246	20.992	17.643	0	99	99	2	1	-10921639	216.143	226	127	255	4539	37.335	4.800	0.150	1.508
ID159141	159141	62	49.992	2.252	20.319	0	99	99	2	1	-10921639	150.238	144	107	223	3155	35.434	2.000	0.108	0.829
ID159146	159146	65	67.250	17.087	26.919	0	99	99	2	1	-10921639	206.048	208	115	255	4327	41.353	4.800	0.162	1.390
ID159147	159147	67	87.395	28.504	32.856	0	99	99	2	1	-10921639	189.190	176	98	255	3973	54.488	2.000	0.234	1.316
ID159144	159144	54	51.453	11.498	23.804	0	99	99	2	1	-10921639	177.714	179	98	234	3732	39.625	2.000	0.135	1.068
ID159145	159145	63	40.808	22.513	26.276	0	99	99	2	1	-10921639	159.905	153	101	249	3358	41.665	2.000	0.057	0.417
ID159148	159148	64	69.970	21.513	34.510	0	99	99	2	1	-10921639	169.095	168	104	246	3551	45.310	4.800	0.203	1.259
ID159149	159149	124	33.150	32.000	44.000	0	99	99	2	1	-10921639	66.619	63	37	113	1399	20.373	2.000	0.239	1.261
ID159134	159134	None	32.498	12.364	5.961	0	99	99	2	1	-10921639	130.714	139	92	179	2745	26.477	2.000	0.098	0.878
ID159135	159135	79	38.126	23.192	6.411	0	99	99	2	1	-10921639	164.095	168	101	240	3446	36.532	7.600	0.088	0.727
ID159132	159132	78	40.980	37.000	0.000	0	99	99	2	1	-10921639	85.714	84	53	141	1800	24.228	4.800	0.244	1.389
ID159133	159133	44	79.426	20.939	3.222	0	99	99	2	1	-10921639	174.381	168	118	255	3662	47.279	2.000	0.194	1.196
ID159170	159170	82	37.218	16.274	12.518	0	100	100	2	1	-10921639	180.857	173	141	255	3798	30.730	2.000	0.061	0.675
ID159171	159171	None	28.211	20.066	13.521	0	100	100	2	1	-10921639	190.476	194	139	246	4000	29.723	2.000	0.042	0.516
ID159168	159168	79	32.456	23.366	6.838	0	100	100	2	1	-10921639	173.667	173	136	217	3647	22.482	7.600	0.073	1.048
ID159169	159169	68	54.208	7.494	8.209	0	100	100	2	1	-10921639	145.905	144	86	220	3064	39.116	4.800	0.182	1.150
ID159174	159174	62	48.750	2.765	20.679	0	100	100	2	1	-10921639	159.143	156	101	231	3342	36.893	4.800	0.127	0.971
ID159175	159175	54	62.209	11.667	23.480	0	100	100	2	1	-10921639	201.667	191	147	255	4235	35.607	2.000	0.136	1.359
ID159172	159172	58	71.040	3.198	14.474	0	100	100	2	1	-10921639	151.762	136	92	255	3187	52.167	2.000	0.191	0.932
ID159173	159173	61	55.814	21.266	18.079	0	100	100	2	1	-10921639	211.143	205	159	255	4434	33.073	2.000	0.126	1.425
ID159178	159178	67	84.335	28.738	32.630	0	100	100	2	1	-10921639	186.238	185	110	255	3911	51.745	2.000	0.216	1.278
ID159179	159179	64	69.412	21.109	34.091	0	100	100	2	1	-10921639	166.762	156	115	255	3502	44.239	2.000	0.159	1.037
ID159176	159176	63	38.659	22.748	26.326	0	100	100	2	1	-10921639	167.905	162	121	243	3526	33.387	7.600	0.083	0.771
ID159177	159177	65	64.034	17.239	27.099	0	100	100	2	1	-10921639	212.048	223	141	255	4453	36.552	4.800	0.169	1.677
ID159180	159180	124	29.427	33.000	44.000	0	100	100	2	1	-10921639	82.952	84	63	101	1742	12.647	4.800	0.253	2.652
ID159166	159166	83	32.740	28.225	2.131	0	100	100	2	1	-10921639	109.048	107	66	162	2290	27.949	2.000	0.087	0.625
ID159167	159167	44	65.942	20.758	3.471	0	100	100	2	1	-10921639	179.238	170	107	255	3764	45.552	2.000	0.170	1.143
ID159165	159165	78	37.162	37.000	0.000	0	100	100	2	1	-10921639	95.333	89	70	115	2002	15.242	4.800	0.258	2.565
ID159186	159186	58	51.043	3.151	14.377	0	101	101	2	1	-10921639	126.762	118	81	211	2662	35.648	4.800	0.177	1.070
ID159187	159187	61	45.983	21.154	18.060	0	101	101	2	1	-10921639	208.524	220	159	246	4379	26.782	7.600	0.106	1.487
ID159184	159184	68	50.603	8.049	8.567	0	101	101	2	1	-10921639	150.238	150	86	208	3155	34.511	7.600	0.136	1.045
ID159185	159185	82	48.346	16.364	11.909	0	101	101	2	1	-10921639	191.190	191	139	255	4015	34.168	2.000	0.095	0.970
ID159190	159190	65	47.853	17.085	26.331	0	101	101	2	1	-10921639	199.000	202	153	240	4179	28.836	4.800	0.119	1.472
ID159191	159191	67	74.134	28.263	32.475	0	101	101	2	1	-10921639	192.286	194	115	255	4038	46.328	2.000	0.170	1.209
ID159188	159188	62	41.443	3.080	21.326	0	101	101	2	1	-10921639	137.952	141	86	182	2897	24.887	2.000	0.135	1.317
ID159189	159189	54	50.888	11.710	23.514	0	101	101	2	1	-10921639	188.286	188	139	255	3954	32.949	2.000	0.117	1.194
ID159192	159192	64	54.849	21.118	33.934	0	101	101	2	1	-10921639	157.714	159	86	237	3312	36.300	2.000	0.150	1.133
ID159182	159182	83	28.651	28.105	2.090	0	101	101	2	1	-10921639	98.048	104	46	159	2059	28.549	2.000	0.067	0.429
ID159183	159183	44	38.631	21.395	3.882	0	101	101	2	1	-10921639	156.381	159	110	208	3284	22.857	7.600	0.127	1.542
ID159181	159181	78	27.278	37.000	0.000	0	101	101	2	1	-10921639	80.762	83	62	127	1696	15.751	6.076	0.198	1.694
ID159202	159202	44	30.560	21.612	4.107	0	102	102	2	1	-10921639	147.762	141	107	223	3103	26.512	4.800	0.107	1.081
ID159203	159203	68	40.781	8.930	8.985	0	102	102	2	1	-10921639	157.238	162	113	197	3302	25.086	7.600	0.123	1.374
ID159206	159206	58	51.593	3.188	14.779	0	102	102	2	1	-10921639	128.762	124	69	211	2704	36.940	2.000	0.136	0.837
ID159207	159207	61	39.344	21.444	17.960	0	102	102	2	1	-10921639	204.333	205	162	255	4291	24.508	7.600	0.099	1.502
ID159204	159204	82	38.975	16.266	12.432	0	102	102	2	1	-10921639	178.857	179	130	249	3756	31.803	2.000	0.072	0.756
ID159205	159205	None	36.066	20.876	13.776	0	102	102	2	1	-10921639	186.238	179	139	255	3911	33.502	2.000	0.079	0.811
ID159210	159210	65	47.023	17.206	27.087	0	102	102	2	1	-10921639	182.762	191	115	237	3838	30.901	4.800	0.118	1.253
ID159211	159211	67	68.670	28.540	32.495	0	102	102	2	1	-10921639	166.333	168	101	255	3493	49.436	2.000	0.162	0.940
ID159208	159208	62	32.978	3.148	20.635	0	102	102	2	1	-10921639	132.048	133	86	191	2773	26.999	6.002	0.098	0.876
ID159209	159209	54	54.846	11.839	23.793	0	102	102	2	1	-10921639	184.810	182	110	249	3881	33.403	2.000	0.132	1.290
ID159212	159212	64	47.940	21.070	34.125	0	102	102	2	1	-10921639	153.429	156	95	217	3222	32.095	2.000	0.134	1.130
ID159200	159200	65	28.893	17.763	27.803	0	103	103	2	1	-10921639	152.143	159	104	188	3195	20.857	4.800	0.087	1.167
ID159201	159201	67	47.462	28.066	32.412	0	103	103	2	1	-10921639	157.714	153	115	217	3312	28.791	2.000	0.124	1.208
ID159194	159194	68	32.591	6.932	8.227	0	103	103	2	1	-10921639	122.857	127	69	156	2580	25.751	7.600	0.148	1.228
ID159195	159195	82	32.249	15.927	12.709	0	103	103	2	1	-10921639	179.143	173	147	228	3762	22.161	2.000	0.065	0.980
ID159193	159193	None	27.087	37.000	2.000	0	103	103	2	1	-10921639	77.619	78	51	104	1630	15.998	6.331	0.172	1.423
ID159198	159198	62	29.037	4.013	21.517	0	103	103	2	1	-10921639	129.286	133	95	156	2715	16.459	7.600	0.135	1.865
ID159199	159199	54	59.405	11.919	23.655	0	103	103	2	1	-10921639	177.810	165	121	255	3734	41.546	2.000	0.141	1.059
ID159196	159196	58	31.505	2.962	14.376	0	103	103	2	1	-10921639	105.333	107	60	150	2212	25.134	2.000	0.119	0.892
ID159197	159197	61	38.246	21.053	18.167	0	103	103	2	1	-10921639	193.762	194	150	237	4069	22.228	2.000	0.079	1.280
ID159224	159224	67	43.442	28.822	33.021	0	104	104	2	1	-10921639	143.048	139	84	199	3004	32.301	7.600	0.132	1.033
ID159222	159222	84	35.488	20.690	13.598	0	104	104	2	1	-10921639	169.762	168	118	237	3565	30.700	6.388	0.085	0.869
ID159223	159223	54	59.687	12.059	23.708	0	104	104	2	1	-10921639	179.429	185	110	255	3768	39.203	7.600	0.143	1.147
ID159220	159220	None	29.012	22.011	4.310	0	104	104	2	1	-10921639	125.714	127	92	156	2640	19.494	6.362	0.115	1.334
ID159221	159221	68	32.255	7.768	8.362	0	104	104	2	1	-10921639	113.952	118	69	176	2393	29.819	2.000	0.127	0.861
ID159218	159218	54	38.653	11.923	23.800	0	105	105	2	1	-10921639	165.667	168	98	208	3479	27.543	6.095	0.109	1.181
ID159219	159219	65	31.648	17.402	27.215	0	105	105	2	1	-10921639	163.381	165	115	205	3431	23.593	4.800	0.089	1.131
ID159216	159216	None	34.252	3.470	14.592	0	105	105	2	1	-10921639	103.619	101	52	156	2176	27.938	2.000	0.126	0.831
ID159217	159217	None	31.632	21.662	18.714	0	105	105	2	1	-10921639	170.429	173	115	246	3579	31.876	6.333	0.064	0.645
ID159214	159214	85	28.339	25.529	3.107	0	105	105	2	1	-10921639	88.429	89	34	127	1857	27.672	2.000	0.108	0.622
ID159215	159215	84	35.498	20.872	14.024	0	105	105	2	1	-10921639	161.619	168	113	208	3394	27.253	2.000	0.079	0.872
ID159213	159213	None	33.570	37.000	0.000	0	105	105	2	1	-10921639	92.333	95	67	118	1939	14.350	4.800	0.263	2.683
ID159232	159232	65	27.996	16.647	27.489	0	106	106	2	1	-10921639	150.571	153	110	185	3162	20.483	6.301	0.081	1.100
ID159230	159230	None	28.283	8.447	8.018	0	106	106	2	1	-10921639	108.667	107	75	156	2282	23.449	4.800	0.130	1.066
ID159231	159231	54	33.447	11.547	23.575	0	106	106	2	1	-10921639	150.286	150	113	205	3156	24.828	2.000	0.097	1.068
ID159229	159229	85	36.845	23.056	3.131	0	106	106	2	1	-10921639	103.381	107	63	153	2171	23.988	2.000	0.141	1.062
ID159226	159226	None	34.187	21.090	17.852	0	107	107	2	1	-10921639	177.476	182	153	228	3727	19.477	4.800	0.082	1.386
ID159227	159227	65	39.075	16.772	26.750	0	107	107	2	1	-10921639	150.714	156	86	217	3165	31.126	2.000	0.093	0.823
ID159225	159225	85	35.859	22.824	3.119	0	107	107	2	1	-10921639	99.667	107	46	136	2093	25.728	2.000	0.155	1.037
ID159228	159228	None	37.934	27.929	34.032	0	107	107	2	1	-10921639	130.190	130	98	170	2734	20.757	4.800	0.144	1.582
ID159238	159238	None	34.746	37.000	0.000	0	108	108	2	1	-10921639	74.905	75	56	130	1573	19.044	4.800	0.278	1.711
ID159239	159239	54	45.441	12.075	22.917	0	108	108	2	1	-10921639	169.952	170	115	223	3569	29.388	2.000	0.113	1.179
ID159234	159234	86	31.830	21.464	17.741	0	109	109	2	1	-10921639	163.286	159	121	226	3429	21.691	7.600	0.083	1.157
ID159235	159235	54	53.755	11.992	22.750	0	109	109	2	1	-10921639	170.857	176	113	249	3588	34.594	2.000	0.130	1.134
ID159233	159233	None	27.174	3.183	15.094	0	109	109	2	1	-10921639	89.238	92	49	150	1874	25.632	2.000	0.101	0.636
ID159236	159236	None	34.266	16.171	25.968	0	109	109	2	1	-10921639	144.476	150	84	188	3034	31.755	3.200	0.081	0.684
ID159237	159237	87	27.903	28.550	33.822	0	109	109	2	1	-10921639	106.762	113	69	147	2242	23.220	4.800	0.124	1.016
ID159242	159242	86	30.268	21.260	16.895	0	110	110	2	1	-10921639	159.667	165	104	197	3353	23.399	3.200	0.082	1.033
ID159243	159243	54	51.535	11.723	22.866	0	110	110	2	1	-10921639	170.857	173	124	255	3588	32.678	2.000	0.122	1.136
ID159240	159240	None	32.454	37.000	2.000	0	110	110	2	1	-10921639	80.143	84	43	133	1683	22.846	2.000	0.167	1.004
ID159241	159241	None	30.442	22.785	3.601	0	110	110	2	1	-10921639	93.238	98	55	115	1958	19.220	2.000	0.158	1.325
ID159244	159244	87	30.641	27.478	32.833	0	110	110	2	1	-10921639	120.429	121	78	170	2529	19.577	7.600	0.111	1.225
ID159246	159246	87	28.169	28.409	31.081	0	111	111	2	1	-10921639	116.143	113	81	156	2439	21.310	7.600	0.095	0.941
ID159245	159245	54	44.528	11.950	22.940	0	111	111	2	1	-10921639	164.190	168	121	220	3448	28.010	2.000	0.112	1.178
ID159247	159247	None	28.479	22.671	3.694	0	112	112	2	1	-10921639	88.381	92	34	130	1856	23.538	2.000	0.147	0.960
ID159248	159248	None	28.796	7.194	8.108	0	112	112	2	1	-10921639	75.238	81	31	118	1580	24.325	4.800	0.173	0.913
ID159249	159249	None	27.858	21.129	14.010	0	112	112	2	1	-10921639	125.857	127	81	156	2643	20.742	2.000	0.094	1.045
ID159258	159258	87	30.136	27.440	31.661	0	113	113	2	1	-10921639	115.000	113	86	162	2415	19.176	4.800	0.125	1.333
ID159256	159256	None	32.026	22.285	19.726	0	113	113	2	1	-10921639	144.095	147	98	185	3026	23.336	6.259	0.090	1.020
ID159257	159257	54	41.304	10.850	22.582	0	113	113	2	1	-10921639	142.476	144	75	211	2992	34.979	2.000	0.099	0.731
ID159250	159250	None	31.873	17.189	20.510	0	114	114	2	1	-10921639	154.905	156	127	226	3253	23.251	2.000	0.076	0.942
ID159251	159251	54	28.105	11.287	23.608	0	114	114	2	1	-10921639	130.095	133	81	165	2732	26.427	4.800	0.099	0.889
ID159252	159252	87	28.683	27.962	33.470	0	114	114	2	1	-10921639	103.190	104	75	139	2167	19.141	4.800	0.177	1.619
ID159254	159254	None	35.073	16.773	25.057	0	115	115	2	1	-10921639	151.381	141	113	202	3179	25.557	6.401	0.088	0.963
ID159255	159255	None	31.116	15.350	25.795	0	115	115	2	1	-10921639	133.048	133	66	202	2794	36.596	2.000	0.079	0.534
ID159253	159253	None	28.251	4.084	14.627	0	115	115	2	1	-10921639	84.905	86	43	136	1783	23.727	2.000	0.119	0.763
ID159259	159259	None	31.775	37.000	0.000	0	116	116	2	1	-10921639	62.381	67	37	104	1310	21.713	2.000	0.235	1.094
ID159260	159260	None	28.998	27.179	31.798	0	116	116	2	1	-10921639	92.238	86	66	130	1937	17.515	4.800	0.160	1.453
ID159262	159262	None	27.149	11.756	24.551	0	117	117	2	1	-10921639	123.667	130	69	179	2597	29.503	3.200	0.101	0.766
ID159261	159261	88	40.462	20.945	15.053	0	117	117	2	1	-10921639	142.333	144	72	194	2989	29.655	4.800	0.122	1.040
ID159263	159263	88	39.393	20.384	14.234	0	118	118	2	1	-10921639	134.381	127	92	194	2822	26.164	2.000	0.114	1.047
ID159264	159264	102	28.913	26.286	31.271	0	118	118	2	1	-10921639	80.524	78	46	113	1691	17.520	2.000	0.149	1.195
ID159270	159270	None	35.416	14.387	25.411	0	119	119	2	1	-10921639	142.476	147	84	185	2992	26.925	4.800	0.120	1.137
ID159271	159271	102	31.361	27.041	31.954	0	119	119	2	1	-10921639	74.667	81	37	110	1568	19.355	2.000	0.200	1.288
ID159269	159269	88	42.759	20.930	14.902	0	119	119	2	1	-10921639	132.952	133	81	168	2792	24.024	4.800	0.166	1.575
ID159266	159266	88	41.317	20.979	15.258	0	120	120	2	1	-10921639	142.238	144	75	182	2987	30.181	4.800	0.154	1.261
ID159267	159267	None	28.926	17.148	20.724	0	120	120	2	1	-10921639	159.810	159	130	211	3356	17.943	4.800	0.084	1.377
ID159265	159265	None	27.326	37.000	3.000	0	120	120	2	1	-10921639	63.952	63	32	101	1343	21.507	2.000	0.194	0.965
ID159268	159268	90	27.953	11.110	23.234	0	120	120	2	1	-10921639	142.667	139	107	214	2996	26.520	6.379	0.065	0.661
ID159272	159272	88	31.771	20.998	15.737	0	121	121	2	1	-10921639	128.381	136	75	182	2696	26.360	2.000	0.085	0.764
ID159273	159273	90	37.794	11.391	23.302	0	121	121	2	1	-10921639	148.190	144	95	197	3112	27.469	2.000	0.109	1.062
ID159275	159275	None	32.775	37.000	3.000	0	122	122	2	1	-10921639	70.286	75	35	118	1476	23.622	6.377	0.208	1.025
ID159276	159276	88	44.084	20.904	15.186	0	122	122	2	1	-10921639	130.333	127	63	211	2737	36.380	2.000	0.121	0.775
ID159277	159277	90	30.742	12.607	23.367	0	122	122	2	1	-10921639	153.571	153	121	185	3225	18.586	7.600	0.090	1.370
ID159274	159274	91	31.272	17.111	20.102	0	123	123	2	1	-10921639	156.381	156	113	205	3284	22.659	2.000	0.072	0.923
ID159290	159290	88	27.186	20.437	14.241	0	124	124	2	1	-10921639	125.714	124	75	173	2640	22.575	6.111	0.085	0.869
ID159291	159291	91	27.269	17.438	20.651	0	124	124	2	1	-10921639	150.000	144	110	197	3150	22.423	7.600	0.067	0.844
ID159292	159292	None	39.959	11.665	23.095	0	124	124	2	1	-10921639	149.333	150	113	197	3136	24.662	7.600	0.128	1.379
ID159284	159284	88	40.603	20.948	15.140	0	125	125	2	1	-10921639	126.524	133	69	179	2657	31.212	2.000	0.135	0.966
ID159285	159285	91	31.987	16.859	21.084	0	125	125	2	1	-10921639	148.238	147	113	214	3113	24.544	2.000	0.060	0.684
ID159278	159278	93	29.184	37.000	3.000	0	126	126	2	1	-10921639	65.619	60	37	101	1378	18.728	2.000	0.235	1.336
ID159279	159279	88	28.318	20.745	14.250	0	126	126	2	1	-10921639	119.476	133	63	153	2509	28.979	4.800	0.104	0.779
ID159280	159280	92	43.473	11.676	23.488	0	126	126	2	1	-10921639	146.333	147	107	194	3073	27.110	2.000	0.122	1.173
ID159282	159282	93	27.840	37.000	4.000	0	127	127	2	1	-10921639	58.810	55	37	98	1235	17.991	6.028	0.253	1.320
ID159283	159283	92	38.641	12.217	23.899	0	127	127	2	1	-10921639	136.524	139	95	182	2867	27.009	6.214	0.133	1.186
ID159286	159286	92	31.265	12.687	23.217	0	128	128	2	1	-10921639	137.524	133	107	170	2888	20.748	2.000	0.092	1.113
ID159287	159287	None	27.943	37.000	3.000	0	129	129	2	1	-10921639	63.762	63	37	95	1339	16.748	2.000	0.210	1.319
ID159288	159288	None	27.630	21.228	16.739	0	129	129	2	1	-10921639	126.238	130	75	159	2651	19.279	6.125	0.101	1.201
ID159289	159289	92	33.229	12.073	24.259	0	129	129	2	1	-10921639	131.571	136	78	173	2763	23.916	7.600	0.108	1.075
ID159299	159299	None	27.427	20.363	13.859	0	130	130	2	1	-10921639	123.905	121	98	156	2602	17.731	7.600	0.100	1.271
ID159300	159300	92	33.158	11.059	23.706	0	130	130	2	1	-10921639	123.429	130	60	170	2592	28.418	6.382	0.101	0.794
ID159298	159298	92	27.294	11.351	23.849	0	131	131	2	1	-10921639	111.762	121	57	159	2347	27.994	2.000	0.081	0.597
ID159297	159297	None	30.372	37.000	3.000	0	131	131	2	1	-10921639	65.762	63	32	110	1381	20.162	2.000	0.231	1.226
ID159296	159296	92	47.926	11.653	23.162	0	132	132	2	1	-10921639	144.286	141	101	199	3030	28.161	7.600	0.149	1.328
ID159281	159281	92	34.970	11.438	23.459	0	133	133	2	1	-10921639	136.000	136	81	170	2856	25.669	4.800	0.139	1.292
ID159294	159294	94	31.541	20.920	14.188	0	134	134	2	1	-10921639	118.524	121	75	170	2489	23.014	4.800	0.116	1.067
ID159295	159295	92	38.631	11.672	23.477	0	134	134	2	1	-10921639	138.143	136	113	188	2901	20.451	7.600	0.135	1.605
ID159293	159293	None	30.523	37.000	3.000	0	134	134	2	1	-10921639	66.714	69	35	110	1401	20.145	6.345	0.220	1.195
ID159302	159302	92	35.149	11.880	23.753	0	135	135	2	1	-10921639	131.714	130	92	168	2766	22.692	7.600	0.135	1.384
ID159301	159301	94	27.056	20.766	13.999	0	135	135	2	1	-10921639	114.810	118	66	159	2411	28.060	7.600	0.082	0.619
ID159303	159303	None	29.020	37.000	3.000	0	136	136	2	1	-10921639	62.619	63	35	89	1315	16.767	4.800	0.258	1.530
ID159304	159304	94	30.020	21.169	14.113	0	136	136	2	1	-10921639	122.143	124	78	162	2565	21.703	7.600	0.127	1.272
ID159305	159305	92	37.866	11.398	23.658	0	136	136	2	1	-10921639	126.286	133	66	179	2652	32.215	4.800	0.136	0.938
ID159310	159310	None	29.138	21.356	27.656	0	137	137	2	1	-10921639	82.571	84	43	136	1734	25.286	2.000	0.120	0.700
ID159308	159308	94	28.959	21.193	15.625	0	137	137	2	1	-10921639	123.905	124	86	153	2602	19.313	6.090	0.116	1.338
ID159309	159309	92	30.774	11.500	23.842	0	137	137	2	1	-10921639	126.286	127	75	165	2652	25.128	4.800	0.123	1.100
ID159314	159314	92	39.036	11.778	24.349	0	138	138	2	1	-10921639	143.952	141	104	191	3023	22.981	7.600	0.144	1.580
ID159312	159312	None	32.075	11.010	14.757	0	138	138	2	1	-10921639	111.571	107	78	170	2343	25.266	2.000	0.084	0.684
ID159313	159313	None	27.188	21.721	20.759	0	138	138	2	1	-10921639	106.333	113	66	136	2233	23.751	4.800	0.113	0.908
ID159311	159311	None	27.327	37.000	2.000	0	138	138	2	1	-10921639	61.333	66	32	113	1288	21.655	2.000	0.188	0.898
ID159315	159315	92	32.863	11.626	23.608	0	139	139	2	1	-10921639	133.000	133	86	188	2793	23.069	7.600	0.120	1.240
ID159306	159306	None	32.591	20.578	14.278	0	140	140	2	1	-10921639	111.952	110	66	168	2351	27.505	2.000	0.122	0.888
ID159307	159307	92	31.337	11.610	23.647	0	140	140	2	1	-10921639	117.905	115	81	173	2476	24.680	6.025	0.108	0.929
ID159316	159316	92	28.618	11.700	23.508	0	141	141	2	1	-10921639	118.905	124	81	156	2497	23.108	4.800	0.105	0.976
ID159318	159318	92	28.928	11.857	23.627	0	142	142	2	1	-10921639	116.905	115	69	153	2455	20.112	4.800	0.132	1.351
ID159317	159317	95	29.929	21.409	15.426	0	142	142	2	1	-10921639	107.524	113	63	141	2258	21.435	2.000	0.132	1.169
ID159319	159319	95	31.011	21.250	14.507	0	143	143	2	1	-10921639	112.095	113	78	144	2354	16.522	4.800	0.143	1.699
ID159320	159320	92	28.803	12.060	23.869	0	143	143	2	1	-10921639	119.857	118	63	168	2517	27.811	6.062	0.101	0.794
ID159321	159321	None	31.042	14.453	25.240	0	143	143	2	1	-10921639	120.190	118	55	168	2524	28.602	4.800	0.127	0.950
ID159322	159322	95	37.508	21.271	15.003	0	144	144	2	1	-10921639	113.000	115	63	170	2373	25.577	2.000	0.124	0.976
ID159323	159323	92	28.366	11.519	23.331	0	144	144	2	1	-10921639	129.381	127	110	165	2717	15.338	4.800	0.097	1.496
ID159327	159327	95	32.676	20.737	14.398	0	145	145	2	1	-10921639	105.000	104	43	153	2205	29.487	7.600	0.136	0.852
ID159328	159328	92	34.801	11.551	23.206	0	145	145	2	1	-10921639	136.048	139	104	170	2857	18.999	4.800	0.128	1.629
ID159326	159326	None	27.021	15.270	25.695	0	146	146	2	1	-10921639	109.571	121	49	165	2301	30.925	2.000	0.101	0.652
ID159324	159324	95	33.269	20.964	15.162	0	146	146	2	1	-10921639	115.190	115	57	156	2419	26.589	4.800	0.148	1.117
ID159325	159325	92	30.737	11.451	23.623	0	146	146	2	1	-10921639	121.667	124	55	168	2555	31.031	7.600	0.095	0.681
ID159330	159330	92	34.655	11.496	23.215	0	147	147	2	1	-10921639	122.619	118	69	182	2575	26.858	2.000	0.108	0.889
ID159329	159329	95	34.875	21.227	15.685	0	147	147	2	1	-10921639	120.524	130	75	150	2531	22.752	2.000	0.135	1.258
ID159331	159331	None	29.339	37.000	0.000	0	148	148	2	1	-10921639	52.238	55	22	104	1097	24.006	2.000	0.278	0.947
ID159334	159334	92	29.577	11.544	23.658	0	148	148	2	1	-10921639	123.476	118	84	165	2593	22.651	7.600	0.104	1.023
ID159335	159335	96	36.668	20.621	34.487	0	148	148	2	1	-10921639	56.190	55	26	121	1180	25.696	2.000	0.305	1.023
ID159332	159332	95	28.014	20.848	14.293	0	148	148	2	1	-10921639	108.238	115	60	150	2273	24.934	4.800	0.136	1.041
ID159333	159333	97	54.025	2.913	20.345	0	148	148	2	1	-10921639	88.048	84	40	170	1849	38.191	2.000	0.211	0.805
ID159338	159338	92	35.968	12.022	22.847	0	149	149	2	1	-10921639	140.857	141	98	170	2958	20.063	4.800	0.137	1.695
ID159339	159339	96	56.222	20.366	34.403	0	149	149	2	1	-10921639	74.857	63	37	162	1572	35.303	2.000	0.357	1.116
ID159336	159336	95	36.180	20.258	13.201	0	149	149	2	1	-10921639	115.238	107	72	173	2420	25.509	6.313	0.122	0.982
ID159337	159337	97	38.075	2.893	20.534	0	149	149	2	1	-10921639	76.381	72	28	141	1604	32.643	2.000	0.180	0.715
ID159342	159342	92	29.449	11.057	21.283	0	150	150	2	1	-10921639	141.048	141	104	173	2962	19.838	7.600	0.098	1.272
ID159343	159343	96	56.977	20.906	34.141	0	150	150	2	1	-10921639	75.238	69	31	173	1580	36.850	2.000	0.324	1.000
ID159340	159340	95	37.143	20.283	13.713	0	150	150	2	1	-10921639	135.429	139	81	170	2844	22.128	4.800	0.131	1.417
ID159341	159341	97	47.868	3.068	20.538	0	150	150	2	1	-10921639	83.571	78	34	156	1755	39.390	2.000	0.211	0.739
ID159346	159346	97	59.919	2.950	20.826	0	151	151	2	1	-10921639	90.095	81	31	194	1892	41.004	2.000	0.243	0.858
ID159347	159347	92	33.083	11.227	23.052	0	151	151	2	1	-10921639	125.810	124	86	168	2642	24.941	6.336	0.129	1.154
ID159344	159344	98	28.729	37.000	4.000	0	151	151	2	1	-10921639	56.619	55	35	98	1189	18.126	2.000	0.223	1.139
ID159345	159345	95	43.366	19.994	14.144	0	151	151	2	1	-10921639	140.762	136	104	182	2956	22.954	4.800	0.154	1.638
ID159348	159348	96	54.615	21.087	33.331	0	151	151	2	1	-10921639	88.476	89	40	170	1858	35.089	2.000	0.298	1.157
ID159352	159352	92	35.106	11.354	23.747	0	152	152	2	1	-10921639	113.667	113	69	156	2387	29.104	4.800	0.132	0.911
ID159353	159353	96	38.875	20.321	33.191	0	152	152	2	1	-10921639	76.667	75	26	121	1610	26.744	2.000	0.214	1.010
ID159350	159350	95	40.583	19.569	13.500	0	152	152	2	1	-10921639	130.143	136	75	185	2733	29.860	4.800	0.138	1.059
ID159351	159351	97	58.292	2.731	21.001	0	152	152	2	1	-10921639	96.762	86	55	188	2032	35.429	3.200	0.247	1.082
ID159349	159349	98	34.915	37.000	5.000	0	152	152	2	1	-10921639	65.095	63	37	98	1367	18.504	2.000	0.308	1.656
ID159362	159362	99	32.640	22.279	9.072	0	153	153	2	1	-10921639	89.905	86	57	139	1888	20.935	2.000	0.154	1.147
ID159363	159363	95	42.536	19.773	13.892	0	153	153	2	1	-10921639	130.619	127	78	188	2743	31.282	2.000	0.134	0.987
ID159361	159361	98	32.247	37.000	4.000	0	153	153	2	1	-10921639	76.238	81	46	130	1601	19.957	4.800	0.229	1.425
ID159366	159366	92	38.202	11.748	23.105	0	153	153	2	1	-10921639	139.190	139	98	199	2923	31.456	7.600	0.100	0.808
ID159367	159367	96	61.978	20.444	33.660	0	153	153	2	1	-10921639	98.095	95	26	188	2060	42.443	2.000	0.350	1.197
ID159364	159364	100	27.724	8.044	16.515	0	153	153	2	1	-10921639	121.095	121	84	168	2543	22.799	2.000	0.087	0.851
ID159365	159365	97	58.666	2.744	21.035	0	153	153	2	1	-10921639	106.619	104	57	194	2239	34.430	2.000	0.238	1.192
ID159360	159360	96	80.892	19.874	33.310	0	154	154	2	1	-10921639	102.619	81	40	223	2155	49.960	2.000	0.351	1.067
ID159354	159354	101	33.356	37.000	0.000	0	154	154	2	1	-10921639	84.190	94	59	110	1768	16.373	6.049	0.269	2.179
ID159355	159355	99	45.970	22.814	8.661	0	154	154	2	1	-10921639	94.952	89	49	170	1994	30.868	2.000	0.183	0.953
ID159358	159358	97	45.553	2.914	20.809	0	154	154	2	1	-10921639	96.762	95	55	162	2032	28.749	2.000	0.185	1.049
ID159359	159359	92	41.123	11.289	23.575	0	154	154	2	1	-10921639	128.714	133	55	199	2703	36.787	2.000	0.145	0.885
ID159356	159356	95	40.962	19.388	14.012	0	154	154	2	1	-10921639	150.952	159	104	182	3170	20.641	4.800	0.141	1.810
ID159357	159357	100	28.512	7.618	17.449	0	154	154	2	1	-10921639	119.048	121	81	162	2500	23.222	2.000	0.081	0.770
ID159370	159370	95	41.312	19.512	13.737	0	155	155	2	1	-10921639	151.476	156	89	191	3181	30.004	4.800	0.144	1.271
ID159371	159371	97	50.100	2.843	20.435	0	155	155	2	1	-10921639	114.810	104	69	185	2411	35.817	2.000	0.176	0.961
ID159368	159368	101	31.056	37.000	0.000	0	155	155	2	1	-10921639	91.429	86	80	113	1920	11.835	4.800	0.246	3.052
ID159369	159369	99	46.241	23.185	8.732	0	155	155	2	1	-10921639	95.810	98	55	170	2012	29.515	2.000	0.180	0.990
ID159372	159372	92	42.138	11.535	23.380	0	155	155	2	1	-10921639	151.190	147	110	191	3175	24.396	7.600	0.146	1.576
ID159373	159373	96	83.827	19.993	32.725	0	155	155	2	1	-10921639	110.952	107	43	234	2330	51.331	2.000	0.354	1.131
ID159382	159382	101	33.130	37.000	0.000	0	156	156	2	1	-10921639	83.524	86	56	110	1754	18.181	6.018	0.266	1.931
ID159383	159383	None	35.558	37.000	5.000	0	156	156	2	1	-10921639	63.952	63	32	144	1343	25.204	2.000	0.211	0.884
ID159386	159386	95	37.129	19.215	13.270	0	156	156	2	1	-10921639	145.429	147	89	182	3054	23.492	6.347	0.122	1.349
ID159387	159387	None	36.348	3.429	14.941	0	156	156	2	1	-10921639	78.905	72	28	147	1657	33.309	2.000	0.142	0.588
ID159384	159384	99	30.496	22.901	8.520	0	156	156	2	1	-10921639	81.714	81	37	130	1716	22.656	2.000	0.143	0.901
ID159385	159385	103	28.185	9.545	9.666	0	156	156	2	1	-10921639	107.286	107	78	141	2253	15.745	4.800	0.119	1.448
ID159390	159390	104	28.617	20.852	25.781	0	156	156	2	1	-10921639	97.143	101	46	156	2040	26.843	2.000	0.098	0.649
ID159391	159391	96	62.873	19.806	32.514	0	156	156	2	1	-10921639	100.571	92	37	194	2112	45.226	2.000	0.278	0.966
ID159388	159388	97	35.623	3.129	20.745	0	156	156	2	1	-10921639	98.143	95	52	156	2061	27.728	2.000	0.135	0.844
ID159389	159389	92	44.819	11.301	23.735	0	156	156	2	1	-10921639	125.190	127	55	194	2629	37.653	2.000	0.136	0.796
ID159378	159378	None	28.733	27.002	20.101	0	157	157	2	1	-10921639	65.095	66	31	113	1367	23.611	2.000	0.150	0.721
ID159379	159379	92	44.571	11.342	23.642	0	157	157	2	1	-10921639	136.952	144	78	199	2876	33.409	2.000	0.152	1.082
ID159376	159376	None	35.461	20.755	15.541	0	157	157	2	1	-10921639	147.952	150	95	199	3107	28.797	7.600	0.108	1.005
ID159377	159377	97	40.373	3.097	20.467	0	157	157	2	1	-10921639	102.667	89	63	168	2156	31.490	2.000	0.146	0.830
ID159380	159380	104	29.499	21.036	25.306	0	157	157	2	1	-10921639	106.762	113	46	136	2242	25.677	2.000	0.117	0.871
ID159381	159381	96	69.209	18.846	32.337	0	157	157	2	1	-10921639	112.810	92	60	211	2369	44.375	2.000	0.228	0.945
ID159374	159374	103	36.297	9.326	9.734	0	157	157	2	1	-10921639	111.714	107	78	159	2346	24.727	3.200	0.159	1.240
ID159375	159375	95	40.458	19.380	13.111	0	157	157	2	1	-10921639	154.190	153	104	194	3238	23.691	4.800	0.129	1.491
ID159410	159410	105	27.792	21.068	28.185	0	158	158	2	1	-10921639	111.238	113	57	168	2336	28.552	2.000	0.086	0.619
ID159411	159411	96	58.628	18.834	32.607	0	158	158	2	1	-10921639	122.048	104	60	194	2563	37.195	2.000	0.218	1.174
ID159408	159408	92	39.577	11.696	24.075	0	158	158	2	1	-10921639	122.238	121	72	185	2567	29.067	2.000	0.109	0.827
ID159409	159409	104	34.099	20.961	24.882	0	158	158	2	1	-10921639	117.476	121	66	162	2467	28.989	2.000	0.115	0.834
ID159403	159403	101	28.068	37.000	0.000	0	158	158	2	1	-10921639	79.238	81	59	107	1664	17.444	6.129	0.244	1.784
ID159406	159406	95	47.781	19.250	12.944	0	158	158	2	1	-10921639	165.190	168	115	208	3469	23.261	4.800	0.156	1.915
ID159407	159407	97	42.552	3.415	20.015	0	158	158	2	1	-10921639	108.810	104	52	179	2285	30.773	2.000	0.170	1.030
ID159404	159404	106	56.141	18.596	3.897	0	158	158	2	1	-10921639	72.619	63	28	185	1525	39.926	2.000	0.293	0.824
ID159405	159405	103	27.671	9.624	9.755	0	158	158	2	1	-10921639	109.524	113	81	159	2300	17.583	4.800	0.104	1.174
ID159442	159442	97	45.332	3.652	20.067	0	159	159	2	1	-10921639	119.476	113	81	168	2509	26.882	2.000	0.156	1.203
ID159443	159443	107	27.133	28.051	20.678	0	159	159	2	1	-10921639	63.429	69	31	95	1332	20.021	2.000	0.176	0.949
ID159440	159440	95	45.770	18.581	12.696	0	159	159	2	1	-10921639	163.905	165	104	223	3442	30.592	7.600	0.130	1.233
ID159441	159441	108	45.910	21.127	14.677	0	159	159	2	1	-10921639	162.952	165	98	223	3422	30.818	7.600	0.149	1.370
ID159446	159446	105	30.600	21.175	28.928	0	159	159	2	1	-10921639	119.952	118	52	176	2519	28.635	2.000	0.075	0.585
ID159447	159447	96	75.353	18.924	32.273	0	159	159	2	1	-10921639	144.714	127	92	255	3039	45.858	7.600	0.202	1.061
ID159444	159444	92	38.278	11.436	23.617	0	159	159	2	1	-10921639	132.190	133	72	188	2776	34.935	2.000	0.114	0.774
ID159445	159445	104	46.337	21.278	24.064	0	159	159	2	1	-10921639	125.524	115	84	199	2636	30.999	2.000	0.123	0.888
ID159438	159438	109	39.670	12.250	5.757	0	159	159	2	1	-10921639	95.762	101	40	147	2011	26.550	3.200	0.197	1.189
ID159439	159439	110	36.190	22.970	8.176	0	159	159	2	1	-10921639	90.381	86	55	147	1898	26.137	2.000	0.143	0.866
ID159436	159436	101	32.047	37.000	0.000	0	159	159	2	1	-10921639	84.238	84	65	115	1769	17.000	2.000	0.243	1.939
ID159437	159437	106	58.368	18.293	3.826	0	159	159	2	1	-10921639	79.286	69	34	176	1665	39.860	2.000	0.289	0.893
ID159394	159394	109	48.261	11.320	5.917	0	160	160	2	1	-10921639	107.000	107	49	182	2247	35.402	4.800	0.192	0.972
ID159395	159395	110	31.920	22.708	8.155	0	160	160	2	1	-10921639	97.667	95	63	147	2051	22.804	2.000	0.148	1.103
ID159392	159392	101	27.172	37.000	0.000	0	160	160	2	1	-10921639	87.095	86	67	113	1829	15.106	6.044	0.219	2.071
ID159393	159393	106	46.497	18.159	4.098	0	160	160	2	1	-10921639	75.952	69	26	162	1595	34.699	2.000	0.210	0.759
ID159398	159398	107	29.779	28.725	20.864	0	160	160	2	1	-10921639	58.381	63	26	110	1226	22.721	2.000	0.191	0.823
ID159399	159399	92	33.510	11.794	23.669	0	160	160	2	1	-10921639	141.000	141	92	191	2961	27.497	4.800	0.105	0.971
ID159396	159396	108	67.660	20.942	15.579	0	160	160	2	1	-10921639	171.143	162	110	252	3594	44.636	7.600	0.162	1.069
ID159397	159397	97	31.996	2.785	20.407	0	160	160	2	1	-10921639	108.905	101	72	162	2287	25.813	2.000	0.117	0.882
ID159402	159402	96	70.122	19.093	32.204	0	160	160	2	1	-10921639	139.286	127	81	240	2925	43.151	2.000	0.182	0.992
ID159400	159400	104	44.764	21.623	24.098	0	160	160	2	1	-10921639	119.286	115	52	188	2505	39.261	2.000	0.142	0.756
ID159401	159401	105	36.587	20.777	28.861	0	160	160	2	1	-10921639	124.000	121	57	194	2604	36.333	7.600	0.091	0.569
ID159458	159458	92	35.940	11.647	23.408	0	161	161	2	1	-10921639	153.905	150	110	214	3232	23.401	2.000	0.101	1.204
ID159459	159459	104	37.846	21.824	23.680	0	161	161	2	1	-10921639	130.429	133	69	188	2739	30.324	2.000	0.127	0.969
ID159456	159456	107	35.435	29.279	20.832	0	161	161	2	1	-10921639	62.429	55	28	115	1311	23.168	2.000	0.236	1.027
ID159457	159457	111	32.164	7.066	23.452	0	161	161	2	1	-10921639	129.095	130	75	165	2711	24.568	2.000	0.094	0.904
ID159462	159462	96	65.407	18.825	32.366	0	161	161	2	1	-10921639	147.143	127	101	237	3090	40.114	2.000	0.163	1.027
ID159460	159460	105	40.094	20.991	29.076	0	161	161	2	1	-10921639	129.048	127	81	214	2710	30.355	7.600	0.091	0.707
ID159461	159461	112	27.588	14.228	31.877	0	161	161	2	1	-10921639	85.476	75	43	156	1795	31.613	2.000	0.046	0.238
ID159450	159450	109	37.976	11.539	6.235	0	161	161	2	1	-10921639	102.286	98	57	153	2148	28.557	2.000	0.161	0.993
ID159451	159451	110	40.995	23.187	7.958	0	161	161	2	1	-10921639	100.238	101	66	170	2105	25.272	2.000	0.160	1.097
ID159448	159448	101	29.006	37.000	0.000	0	161	161	2	1	-10921639	77.810	76	56	110	1634	17.409	6.412	0.201	1.495
ID159449	159449	106	36.334	19.254	3.797	0	161	161	2	1	-10921639	70.143	63	40	144	1473	29.711	2.000	0.137	0.569
ID159454	159454	None	28.347	7.840	16.697	0	161	161	2	1	-10921639	138.190	136	115	179	2902	19.836	2.000	0.075	0.977
ID159455	159455	97	33.114	3.383	20.048	0	161	161	2	1	-10921639	110.905	115	60	156	2329	28.616	2.000	0.133	0.913
ID159452	159452	113	31.414	10.032	10.170	0	161	161	2	1	-10921639	119.667	113	84	162	2513	23.109	2.000	0.086	0.820
ID159453	159453	108	50.148	20.972	14.175	0	161	161	2	1	-10921639	174.143	176	107	226	3657	32.285	4.800	0.169	1.559
ID159426	159426	114	30.382	3.510	14.711	0	162	162	2	1	-10921639	98.286	101	55	150	2064	23.896	2.000	0.095	0.716
ID159427	159427	108	49.473	20.962	14.971	0	162	162	2	1	-10921639	170.286	173	118	220	3576	29.982	7.600	0.157	1.543
ID159424	159424	110	29.743	22.559	8.437	0	162	162	2	1	-10921639	109.333	98	81	159	2296	22.337	6.342	0.139	1.197
ID159425	159425	113	30.593	8.817	10.332	0	162	162	2	1	-10921639	131.571	136	92	168	2763	19.628	4.800	0.123	1.465
ID159430	159430	92	46.734	11.419	23.410	0	162	162	2	1	-10921639	151.571	136	110	226	3183	31.395	2.000	0.117	1.014
ID159431	159431	111	27.531	6.475	23.570	0	162	162	2	1	-10921639	96.190	92	34	176	2020	38.488	2.000	0.065	0.303
ID159428	159428	97	32.334	3.107	20.232	0	162	162	2	1	-10921639	119.190	121	72	165	2503	24.720	4.800	0.146	1.228
ID159429	159429	107	28.624	29.395	19.581	0	162	162	2	1	-10921639	57.476	49	26	98	1207	21.924	2.000	0.164	0.740
ID159434	159434	112	36.210	14.516	31.545	0	162	162	2	1	-10921639	109.429	104	60	179	2298	33.514	2.000	0.113	0.663
ID159435	159435	96	63.071	18.998	32.260	0	162	162	2	1	-10921639	157.524	159	110	243	3308	35.653	2.000	0.163	1.235
ID159432	159432	104	28.678	22.000	24.000	0	162	162	2	1	-10921639	132.095	133	78	182	2774	30.389	2.000	0.085	0.683
ID159433	159433	105	45.104	20.743	28.771	0	162	162	2	1	-10921639	143.571	144	92	246	3015	38.192	4.800	0.109	0.737
ID159422	159422	101	30.965	37.000	0.000	0	162	162	2	1	-10921639	76.381	70	56	121	1604	17.546	6.286	0.212	1.525
ID159423	159423	109	39.295	12.039	6.053	0	162	162	2	1	-10921639	106.571	104	72	147	2238	23.674	2.000	0.179	1.364
ID159414	159414	114	32.529	3.993	14.829	0	163	163	2	1	-10921639	91.381	92	40	147	1919	27.095	2.000	0.101	0.616
ID159415	159415	108	52.250	20.987	15.648	0	163	163	2	1	-10921639	174.333	173	124	249	3661	31.691	4.800	0.133	1.290
ID159412	159412	109	55.560	11.281	6.417	0	163	163	2	1	-10921639	120.429	107	57	191	2529	42.001	2.000	0.205	0.977
ID159413	159413	110	31.737	22.389	8.351	0	163	163	2	1	-10921639	109.762	110	75	159	2305	24.990	2.000	0.113	0.892
ID159418	159418	92	48.511	11.471	23.485	0	163	163	2	1	-10921639	154.571	150	101	249	3246	34.329	2.000	0.109	0.887
ID159419	159419	104	44.054	21.851	23.352	0	163	163	2	1	-10921639	138.048	136	69	197	2899	36.383	2.000	0.144	0.957
ID159416	159416	97	42.234	3.237	20.322	0	163	163	2	1	-10921639	118.143	118	72	165	2481	32.487	2.000	0.145	0.923
ID159417	159417	111	46.796	6.464	23.440	0	163	163	2	1	-10921639	126.810	113	63	202	2663	39.568	2.000	0.119	0.681
ID159420	159420	112	34.406	15.371	31.525	0	163	163	2	1	-10921639	100.714	98	37	176	2115	39.464	2.000	0.123	0.558
ID159421	159421	96	75.182	19.258	32.035	0	163	163	2	1	-10921639	155.000	141	104	255	3255	45.558	2.000	0.180	1.038
ID159474	159474	109	60.422	12.327	6.814	0	164	164	2	1	-10921639	129.286	124	81	202	2715	34.027	2.000	0.213	1.333
ID159475	159475	110	39.397	22.237	8.327	0	164	164	2	1	-10921639	117.619	107	72	176	2470	31.784	2.000	0.116	0.769
ID159478	159478	97	40.029	3.505	20.445	0	164	164	2	1	-10921639	118.952	127	69	168	2498	29.157	2.000	0.126	0.914
ID159479	159479	111	46.390	6.508	23.433	0	164	164	2	1	-10921639	131.000	121	81	220	2751	34.732	2.000	0.102	0.701
ID159476	159476	108	45.328	20.000	15.000	0	164	164	2	1	-10921639	190.857	194	153	243	4008	24.038	6.314	0.143	1.990
ID159477	159477	None	39.934	27.741	19.150	0	164	164	2	1	-10921639	98.714	101	66	141	2073	25.597	2.000	0.185	1.206
ID159482	159482	None	29.175	20.621	25.497	0	164	164	2	1	-10921639	131.762	136	63	182	2767	30.116	2.000	0.063	0.517
ID159483	159483	105	39.897	20.167	28.577	0	164	164	2	1	-10921639	141.476	139	84	208	2971	36.238	2.000	0.091	0.650
ID159480	159480	92	40.960	11.536	23.410	0	164	164	2	1	-10921639	144.905	139	92	202	3043	28.511	4.800	0.119	1.082
ID159481	159481	104	28.504	22.384	23.287	0	164	164	2	1	-10921639	131.429	133	89	173	2760	22.268	6.386	0.099	1.066
ID159484	159484	112	48.758	15.782	31.083	0	164	164	2	1	-10921639	132.095	130	57	205	2774	43.677	3.200	0.152	0.797
ID159485	159485	96	53.774	18.140	32.321	0	164	164	2	1	-10921639	154.524	150	101	214	3245	31.341	4.800	0.174	1.463
ID159472	159472	112	56.407	16.184	31.052	0	165	165	2	1	-10921639	132.857	124	57	220	2790	47.034	2.000	0.164	0.797
ID159473	159473	96	53.176	17.943	32.029	0	165	165	2	1	-10921639	150.810	141	89	220	3167	37.808	7.600	0.169	1.155
ID159463	159463	109	71.055	12.110	6.937	0	165	165	2	1	-10921639	133.286	113	84	246	2799	44.735	2.000	0.200	0.992
ID159466	159466	108	59.966	20.915	14.816	0	165	165	2	1	-10921639	193.905	191	150	240	4072	30.414	4.800	0.156	1.719
ID159467	159467	97	46.672	3.646	20.239	0	165	165	2	1	-10921639	127.571	130	63	185	2679	31.924	2.000	0.156	1.079
ID159464	159464	110	32.485	23.686	7.869	0	165	165	2	1	-10921639	113.762	115	69	156	2389	23.847	2.000	0.142	1.184
ID159465	159465	114	29.425	3.246	14.806	0	165	165	2	1	-10921639	71.619	66	28	156	1504	32.644	2.000	0.073	0.298
ID159470	159470	104	29.207	21.324	23.674	0	165	165	2	1	-10921639	134.048	139	81	182	2815	27.263	2.000	0.072	0.657
ID159471	159471	105	50.115	19.975	28.262	0	165	165	2	1	-10921639	150.143	139	101	246	3153	36.280	2.000	0.127	0.935
ID159468	159468	111	32.304	6.465	23.209	0	165	165	2	1	-10921639	121.095	130	57	168	2543	32.154	2.000	0.089	0.615
ID159469	159469	92	34.662	11.938	23.615	0	165	165	2	1	-10921639	132.333	136	69	199	2779	31.001	2.000	0.099	0.772
ID159490	159490	108	43.516	20.634	15.084	0	166	166	2	1	-10921639	181.286	188	136	223	3807	24.538	6.130	0.115	1.525
ID159491	159491	97	41.554	3.925	20.153	0	166	166	2	1	-10921639	128.238	130	75	176	2693	28.012	2.000	0.145	1.158
ID159488	159488	109	58.869	12.404	7.104	0	166	166	2	1	-10921639	129.095	127	72	199	2711	39.078	2.000	0.198	1.092
ID159489	159489	114	39.655	4.003	15.030	0	166	166	2	1	-10921639	94.381	86	40	170	1982	35.695	2.000	0.113	0.535
ID159494	159494	92	33.554	11.482	23.707	0	166	166	2	1	-10921639	133.476	139	78	182	2803	31.910	2.000	0.087	0.670
ID159495	159495	105	37.044	20.207	28.119	0	166	166	2	1	-10921639	142.095	141	95	191	2984	25.125	2.000	0.112	1.137
ID159492	159492	104	49.687	21.507	23.022	0	166	166	2	1	-10921639	140.095	133	78	243	2942	45.096	2.000	0.102	0.576
ID159493	159493	111	34.094	6.164	23.614	0	166	166	2	1	-10921639	116.333	121	63	168	2443	33.847	2.000	0.105	0.652
ID159496	159496	112	34.877	15.669	30.496	0	166	166	2	1	-10921639	122.667	118	78	185	2576	29.803	7.600	0.080	0.609
ID159497	159497	96	45.774	18.549	32.267	0	166	166	2	1	-10921639	139.429	141	89	202	2928	28.935	6.343	0.140	1.183
ID159486	159486	115	46.122	8.000	0.000	0	166	166	2	1	-10921639	64.619	52	23	144	1357	36.455	2.000	0.401	1.015
ID159487	159487	116	36.304	22.862	2.676	0	166	166	2	1	-10921639	81.619	81	34	153	1714	30.968	2.000	0.121	0.571
ID159498	159498	115	48.325	7.000	0.000	0	167	167	2	1	-10921639	57.571	43	17	113	1209	33.615	2.000	0.470	1.095
ID159499	159499	116	46.002	22.921	2.837	0	167	167	2	1	-10921639	80.810	69	34	173	1697	35.324	2.000	0.163	0.640
ID159502	159502	None	36.747	22.140	8.630	0	167	167	2	1	-10921639	126.190	127	84	182	2650	25.173	2.000	0.117	1.052
ID159503	159503	114	27.991	3.403	14.968	0	167	167	2	1	-10921639	76.095	75	26	144	1598	32.700	2.000	0.093	0.397
ID159500	159500	109	61.349	12.682	7.021	0	167	167	2	1	-10921639	122.905	115	60	234	2581	46.721	2.000	0.171	0.768
ID159501	159501	117	32.215	7.534	7.485	0	167	167	2	1	-10921639	99.571	95	34	153	2091	35.331	2.000	0.112	0.566
ID159506	159506	104	39.980	21.426	23.218	0	167	167	2	1	-10921639	134.952	124	89	217	2834	34.626	2.000	0.070	0.512
ID159507	159507	111	40.184	6.494	23.627	0	167	167	2	1	-10921639	123.095	121	66	202	2585	41.538	2.000	0.109	0.584
ID159504	159504	108	62.038	21.062	14.809	0	167	167	2	1	-10921639	198.333	197	153	255	4165	29.032	4.800	0.160	1.889
ID159505	159505	97	56.748	3.133	20.281	0	167	167	2	1	-10921639	120.000	127	60	194	2520	40.647	2.000	0.185	0.920
ID159510	159510	96	51.851	18.439	32.145	0	167	167	2	1	-10921639	145.762	144	81	208	3061	36.622	7.600	0.161	1.105
ID159508	159508	92	33.547	11.442	23.603	0	167	167	2	1	-10921639	139.857	136	84	194	2937	31.485	2.000	0.080	0.660
ID159509	159509	105	42.477	20.049	28.714	0	167	167	2	1	-10921639	153.714	150	95	217	3228	34.475	2.000	0.089	0.726
ID159527	159527	116	36.124	22.637	2.984	0	168	168	2	1	-10921639	72.429	69	28	170	1521	35.473	2.000	0.119	0.433
ID159530	159530	114	31.800	3.848	15.341	0	168	168	2	1	-10921639	94.762	92	43	168	1990	31.876	2.000	0.101	0.547
ID159531	159531	108	61.465	21.281	14.564	0	168	168	2	1	-10921639	200.857	199	159	255	4218	29.848	4.800	0.163	1.885
ID159528	159528	117	38.535	7.323	7.395	0	168	168	2	1	-10921639	89.571	86	23	156	1881	40.991	2.000	0.144	0.550
ID159529	159529	109	57.107	12.685	7.050	0	168	168	2	1	-10921639	128.810	139	78	211	2705	39.232	2.000	0.180	1.001
ID159534	159534	104	42.811	21.126	23.284	0	168	168	2	1	-10921639	159.952	159	95	220	3359	35.660	2.000	0.095	0.776
ID159535	159535	111	35.971	6.373	24.050	0	168	168	2	1	-10921639	122.667	130	63	182	2576	32.891	2.000	0.089	0.609
ID159532	159532	97	48.528	3.504	20.442	0	168	168	2	1	-10921639	130.619	124	81	208	2743	33.119	2.000	0.145	1.002
ID159533	159533	None	30.140	26.930	19.804	0	168	168	2	1	-10921639	94.905	92	49	139	1993	24.948	7.600	0.104	0.715
ID159538	159538	112	30.375	15.303	30.967	0	168	168	2	1	-10921639	119.333	113	60	173	2506	32.850	2.000	0.093	0.617
ID159539	159539	96	50.689	18.841	32.442	0	168	168	2	1	-10921639	147.952	159	95	205	3107	34.614	2.000	0.144	1.078
ID159536	159536	92	40.344	11.457	23.677	0	168	168	2	1	-10921639	147.238	144	84	214	3092	35.948	2.000	0.084	0.632
ID159537	159537	105	47.091	19.387	25.886	0	168	168	2	1	-10921639	174.619	179	118	237	3667	32.750	7.600	0.108	1.039
ID159554	159554	109	58.992	12.734	7.212	0	169	169	2	1	-10921639	131.238	133	69	202	2756	39.499	2.000	0.203	1.120
ID159555	159555	117	28.200	7.492	7.947	0	169	169	2	1	-10921639	92.810	95	37	147	1949	32.735	6.360	0.116	0.589
ID159552	159552	116	38.454	22.714	2.950	0	169	169	2	1	-10921639	69.476	60	26	150	1459	31.907	2.000	0.150	0.567
ID159553	159553	118	31.859	37.000	3.000	0	169	169	2	1	-10921639	82.571	84	49	139	1734	24.180	2.000	0.191	1.094
ID159558	159558	104	45.306	21.368	23.211	0	169	169	2	1	-10921639	157.048	150	115	234	3298	36.578	2.000	0.091	0.718
ID159559	159559	111	27.087	6.550	23.796	0	169	169	2	1	-10921639	127.000	133	84	159	2667	23.873	4.800	0.095	0.925
ID159556	159556	108	61.329	20.799	14.793	0	169	169	2	1	-10921639	202.429	211	147	255	4251	34.525	4.800	0.160	1.613
ID159557	159557	97	43.630	3.483	20.211	0	169	169	2	1	-10921639	107.286	98	52	182	2253	40.347	2.000	0.147	0.683
ID159562	159562	119	31.194	19.618	28.636	0	169	169	2	1	-10921639	151.476	153	101	214	3181	35.267	6.398	0.057	0.461
ID159563	159563	112	46.889	15.928	31.098	0	169	169	2	1	-10921639	155.000	165	98	205	3255	28.277	7.600	0.153	1.451
ID159560	159560	92	31.528	11.450	23.616	0	169	169	2	1	-10921639	145.429	147	92	197	3054	26.720	4.800	0.094	0.931
ID159561	159561	105	43.872	19.250	25.734	0	169	169	2	1	-10921639	170.286	170	113	240	3576	34.138	7.600	0.088	0.803
ID159564	159564	96	40.310	18.766	33.038	0	169	169	2	1	-10921639	137.190	139	81	194	2881	33.787	4.800	0.124	0.897
ID159522	159522	111	34.313	6.816	24.243	0	170	170	2	1	-10921639	128.095	127	78	173	2690	27.689	2.000	0.093	0.788
ID159523	159523	105	36.569	18.932	26.458	0	170	170	2	1	-10921639	178.000	170	147	234	3738	23.441	7.600	0.086	1.206
ID159520	159520	92	38.331	11.822	23.503	0	170	170	2	1	-10921639	161.762	159	92	211	3397	33.047	2.000	0.098	0.873
ID159521	159521	104	34.376	21.194	23.146	0	170	170	2	1	-10921639	158.095	159	101	217	3320	28.616	2.000	0.066	0.688
ID159526	159526	96	43.026	18.599	32.770	0	170	170	2	1	-10921639	131.381	133	57	211	2759	38.201	2.000	0.123	0.752
ID159524	159524	119	36.886	19.790	27.782	0	170	170	2	1	-10921639	164.000	168	86	234	3444	34.903	2.000	0.093	0.800
ID159525	159525	112	63.213	15.135	31.023	0	170	170	2	1	-10921639	145.381	150	78	220	3053	44.162	2.000	0.172	0.968
ID159511	159511	118	40.029	37.000	2.000	0	170	170	2	1	-10921639	95.810	89	59	150	2012	23.916	2.000	0.191	1.286
ID159514	159514	109	77.389	12.475	7.163	0	170	170	2	1	-10921639	156.762	156	66	255	3292	49.665	2.000	0.233	1.191
ID159515	159515	None	29.357	22.658	7.767	0	170	170	2	1	-10921639	108.952	118	69	150	2288	23.642	2.000	0.102	0.854
ID159512	159512	116	50.876	22.977	2.869	0	170	170	2	1	-10921639	73.905	69	31	179	1552	38.428	2.000	0.186	0.604
ID159513	159513	117	33.165	7.086	7.332	0	170	170	2	1	-10921639	92.476	84	31	165	1942	37.947	2.000	0.088	0.394
ID159518	159518	108	51.772	20.493	15.193	0	170	170	2	1	-10921639	195.333	194	130	255	4102	30.743	6.331	0.129	1.456
ID159519	159519	97	61.914	3.140	20.193	0	170	170	2	1	-10921639	115.810	124	40	197	2432	43.997	2.000	0.196	0.863
ID159516	159516	None	27.547	16.273	13.791	0	170	170	2	1	-10921639	154.095	153	107	197	3236	27.295	7.600	0.074	0.774
ID159517	159517	114	29.231	3.576	14.811	0	170	170	2	1	-10921639	95.333	95	49	141	2002	25.732	2.000	0.096	0.649
ID159542	159542	117	33.447	6.917	6.953	0	171	171	2	1	-10921639	94.905	84	49	173	1993	37.400	2.000	0.094	0.438
ID159543	159543	109	62.635	12.121	8.011	0	171	171	2	1	-10921639	174.095	173	115	234	3656	36.115	4.800	0.186	1.515
ID159540	159540	118	30.678	37.000	2.000	0	171	171	2	1	-10921639	98.238	89	73	144	2063	18.146	7.600	0.172	1.591
ID159541	159541	116	48.935	22.909	2.730	0	171	171	2	1	-10921639	70.762	63	34	173	1486	35.134	2.000	0.225	0.739
ID159546	159546	97	73.133	3.352	20.462	0	171	171	2	1	-10921639	136.143	133	63	234	2859	57.527	2.000	0.206	0.808
ID159547	159547	92	42.438	11.338	24.179	0	171	171	2	1	-10921639	160.571	162	118	226	3372	30.686	2.000	0.089	0.854
ID159544	159544	114	47.831	4.087	15.147	0	171	171	2	1	-10921639	109.667	107	60	176	2303	39.412	2.000	0.142	0.691
ID159545	159545	108	47.329	20.167	14.660	0	171	171	2	1	-10921639	203.000	199	144	249	4263	24.201	4.800	0.124	1.850
ID159550	159550	112	76.369	15.074	30.875	0	171	171	2	1	-10921639	174.429	179	84	255	3663	49.955	2.000	0.196	1.147
ID159551	159551	120	30.348	27.662	31.183	0	171	171	2	1	-10921639	69.762	66	28	130	1465	26.370	2.000	0.162	0.738
ID159548	159548	105	50.143	18.862	25.245	0	171	171	2	1	-10921639	189.429	185	147	255	3978	29.778	2.000	0.118	1.346
ID159549	159549	119	28.353	19.921	27.614	0	171	171	2	1	-10921639	164.571	156	101	240	3456	38.203	7.600	0.064	0.519
ID159586	159586	108	45.685	20.326	14.963	0	172	172	2	1	-10921639	201.905	205	150	255	4240	23.860	4.800	0.112	1.700
ID159587	159587	159	27.583	26.423	19.192	0	172	172	2	1	-10921639	126.952	133	84	170	2666	22.182	2.000	0.087	0.919
ID159584	159584	114	42.191	4.086	15.007	0	172	172	2	1	-10921639	117.714	115	69	182	2472	31.132	2.000	0.145	0.958
ID159585	159585	None	31.675	10.015	15.344	0	172	172	2	1	-10921639	148.810	147	107	197	3125	26.462	2.000	0.059	0.630
ID159590	159590	None	38.949	6.276	23.948	0	172	172	2	1	-10921639	118.143	121	52	182	2481	37.784	2.000	0.095	0.541
ID159591	159591	92	44.597	10.945	23.795	0	172	172	2	1	-10921639	168.714	170	113	214	3543	31.958	2.000	0.096	0.927
ID159588	159588	97	45.241	3.010	20.209	0	172	172	2	1	-10921639	112.905	110	63	179	2371	34.122	2.000	0.134	0.783
ID159589	159589	None	33.828	21.173	23.134	0	172	172	2	1	-10921639	174.048	182	121	214	3655	26.979	6.321	0.070	0.840
ID159594	159594	112	82.483	15.261	31.195	0	172	172	2	1	-10921639	175.905	176	86	255	3694	52.631	2.000	0.205	1.137
ID159595	159595	120	40.043	28.167	32.027	0	172	172	2	1	-10921639	80.714	81	43	133	1695	24.216	2.000	0.204	1.130
ID159592	159592	105	41.726	18.648	25.534	0	172	172	2	1	-10921639	189.619	191	121	255	3982	31.215	7.600	0.093	1.035
ID159593	159593	119	31.065	20.058	28.221	0	172	172	2	1	-10921639	169.810	170	110	255	3566	38.081	7.600	0.070	0.580
ID159582	159582	109	48.208	12.557	8.237	0	172	172	2	1	-10921639	160.095	147	110	243	3362	33.734	2.000	0.142	1.179
ID159583	159583	123	38.871	9.301	9.951	0	172	172	2	1	-10921639	158.095	159	118	208	3320	27.026	7.600	0.092	0.983
ID159580	159580	116	39.244	22.702	2.491	0	172	172	2	1	-10921639	65.667	63	23	130	1379	35.400	2.000	0.178	0.560
ID159581	159581	117	34.679	6.569	7.420	0	172	172	2	1	-10921639	102.571	92	52	173	2154	38.284	2.000	0.097	0.473
ID159626	159626	118	30.382	37.000	3.000	0	173	173	2	1	-10921639	94.238	86	65	156	1979	24.698	6.064	0.152	1.008
ID159627	159627	109	57.738	12.307	8.297	0	173	173	2	1	-10921639	154.762	150	92	246	3250	42.756	2.000	0.144	0.912
ID159624	159624	116	38.375	23.000	0.000	0	173	173	2	1	-10921639	79.524	81	26	147	1670	37.553	3.200	0.265	0.887
ID159625	159625	None	28.902	37.000	0.000	0	173	173	2	1	-10921639	102.333	98	79	136	2149	19.823	6.201	0.183	1.599
ID159630	159630	108	35.182	19.369	13.262	0	173	173	2	1	-10921639	179.810	182	133	226	3776	28.635	6.369	0.074	0.866
ID159631	159631	114	63.444	4.258	14.940	0	173	173	2	1	-10921639	131.905	127	66	226	2770	47.258	2.000	0.191	0.896
ID159628	159628	122	41.359	22.667	7.695	0	173	173	2	1	-10921639	117.857	118	60	170	2475	34.131	2.000	0.143	0.864
ID159629	159629	123	28.254	9.031	9.018	0	173	173	2	1	-10921639	141.762	147	95	179	2977	22.392	6.273	0.073	0.859
ID159634	159634	97	53.502	3.320	20.483	0	173	173	2	1	-10921639	122.524	113	60	211	2573	46.268	2.000	0.156	0.713
ID159635	159635	None	33.655	10.018	20.115	0	173	173	2	1	-10921639	165.476	159	124	226	3475	28.197	2.000	0.051	0.571
ID159632	159632	121	35.905	21.085	18.300	0	173	173	2	1	-10921639	179.810	185	133	226	3776	29.344	2.000	0.073	0.829
ID159633	159633	159	30.981	26.047	19.012	0	173	173	2	1	-10921639	131.810	133	84	179	2768	25.007	2.000	0.090	0.866
ID159638	159638	119	30.496	20.130	28.081	0	173	173	2	1	-10921639	163.619	162	113	220	3436	31.844	3.200	0.070	0.670
ID159639	159639	112	70.972	15.175	30.626	0	173	173	2	1	-10921639	179.857	176	101	255	3777	49.919	2.000	0.183	1.115
ID159636	159636	92	41.700	11.168	24.094	0	173	173	2	1	-10921639	160.333	156	110	231	3367	32.130	2.000	0.066	0.619
ID159637	159637	105	40.342	19.025	25.404	0	173	173	2	1	-10921639	182.143	176	133	228	3825	26.869	2.000	0.100	1.229
ID159640	159640	120	44.778	28.081	32.494	0	173	173	2	1	-10921639	81.190	78	28	139	1705	31.210	2.000	0.223	0.949
ID159598	159598	122	70.854	23.089	7.733	0	174	174	2	1	-10921639	133.619	121	78	243	2806	45.522	2.000	0.199	0.973
ID159599	159599	123	38.553	9.503	9.003	0	174	174	2	1	-10921639	166.952	165	130	231	3506	25.457	6.318	0.120	1.404
ID159596	159596	118	51.831	37.000	3.000	0	174	174	2	1	-10921639	112.429	115	76	173	2361	26.932	4.800	0.235	1.590
ID159597	159597	109	50.451	12.205	8.024	0	174	174	2	1	-10921639	164.095	165	107	231	3446	33.466	4.800	0.146	1.249
ID159602	159602	97	66.788	3.418	20.452	0	174	174	2	1	-10921639	140.381	136	60	223	2948	53.614	2.000	0.188	0.829
ID159603	159603	None	35.449	6.304	23.566	0	174	174	2	1	-10921639	123.857	130	37	205	2601	47.190	2.000	0.068	0.336
ID159600	159600	114	63.663	4.103	15.078	0	174	174	2	1	-10921639	135.667	124	84	226	2849	43.174	2.000	0.179	0.955
ID159601	159601	121	42.217	21.075	17.693	0	174	174	2	1	-10921639	189.143	197	133	255	3972	33.775	2.000	0.089	0.914
ID159606	159606	119	40.319	20.190	28.281	0	174	174	2	1	-10921639	178.524	165	139	249	3749	36.341	2.000	0.091	0.816
ID159607	159607	112	69.858	14.866	30.660	0	174	174	2	1	-10921639	186.190	179	115	255	3910	45.942	2.000	0.168	1.165
ID159604	159604	92	46.233	11.425	23.897	0	174	174	2	1	-10921639	172.000	173	121	231	3612	33.635	3.200	0.099	0.924
ID159605	159605	105	39.199	18.544	25.361	0	174	174	2	1	-10921639	178.524	173	141	249	3749	32.502	2.000	0.070	0.714
ID159608	159608	125	52.134	17.863	32.726	0	174	174	2	1	-10921639	176.905	176	95	237	3715	40.186	7.600	0.136	1.056
ID159609	159609	120	61.061	28.037	32.897	0	174	174	2	1	-10921639	95.571	89	46	170	2007	38.002	2.000	0.300	1.162
ID159566	159566	118	38.578	37.000	3.000	0	175	175	2	1	-10921639	95.619	92	57	156	2008	26.301	6.356	0.191	1.168
ID159567	159567	122	63.993	23.378	6.798	0	175	175	2	1	-10921639	131.857	118	84	255	2769	44.467	2.000	0.175	0.885
ID159565	159565	None	27.786	22.059	3.367	0	175	175	2	1	-10921639	84.714	84	31	150	1779	32.322	2.000	0.064	0.316
ID159570	159570	108	37.032	21.069	14.622	0	175	175	2	1	-10921639	202.429	211	162	234	4251	22.149	4.800	0.093	1.562
ID159571	159571	121	39.001	21.730	17.907	0	175	175	2	1	-10921639	189.619	188	136	234	3982	31.600	4.800	0.085	0.938
ID159568	159568	123	41.911	9.781	9.231	0	175	175	2	1	-10921639	173.333	176	127	211	3640	23.534	4.800	0.131	1.707
ID159569	159569	114	68.026	4.027	14.929	0	175	175	2	1	-10921639	143.571	136	81	243	3015	45.265	2.000	0.188	1.006
ID159574	159574	92	40.249	11.738	24.333	0	175	175	2	1	-10921639	179.381	182	144	240	3767	22.752	4.800	0.099	1.419
ID159575	159575	105	55.492	19.206	25.991	0	175	175	2	1	-10921639	205.238	199	147	255	4310	36.451	7.600	0.131	1.301
ID159572	159572	97	57.442	3.743	20.100	0	175	175	2	1	-10921639	144.190	147	78	228	3028	38.077	2.000	0.149	0.984
ID159573	159573	126	27.911	9.856	20.471	0	175	175	2	1	-10921639	174.857	173	124	226	3672	26.010	2.000	0.042	0.546
ID159578	159578	125	47.989	18.116	33.273	0	175	175	2	1	-10921639	180.952	191	124	217	3800	28.769	4.800	0.136	1.510
ID159579	159579	120	62.825	28.047	32.981	0	175	175	2	1	-10921639	94.286	95	40	182	1980	38.384	2.000	0.291	1.106
ID159576	159576	119	50.797	19.757	27.537	0	175	175	2	1	-10921639	187.524	173	110	255	3938	45.486	7.600	0.100	0.751
ID159577	159577	112	66.844	14.316	30.288	0	175	175	2	1	-10921639	172.286	168	110	255	3618	49.224	2.000	0.148	0.904
ID159618	159618	126	41.257	9.230	21.151	0	176	176	2	1	-10921639	165.810	162	110	226	3482	32.262	2.000	0.072	0.686
ID159619	159619	92	35.825	11.505	24.383	0	176	176	2	1	-10921639	167.857	165	130	214	3525	25.057	7.600	0.087	1.072
ID159616	159616	121	35.525	21.336	18.740	0	176	176	2	1	-10921639	173.286	168	118	228	3639	32.578	2.000	0.057	0.573
ID159617	159617	97	45.140	3.409	20.286	0	176	176	2	1	-10921639	111.810	110	66	197	2348	38.061	2.000	0.140	0.721
ID159622	159622	125	55.331	17.991	33.043	0	176	176	2	1	-10921639	181.381	182	110	252	3809	38.604	2.000	0.134	1.110
ID159623	159623	120	59.024	28.219	32.569	0	176	176	2	1	-10921639	93.238	81	43	173	1958	38.263	2.000	0.304	1.135
ID159620	159620	105	42.593	19.450	26.410	0	176	176	2	1	-10921639	184.190	185	113	231	3868	33.099	6.425	0.096	0.971
ID159621	159621	112	64.713	14.619	30.479	0	176	176	2	1	-10921639	179.476	168	118	255	3769	47.552	2.000	0.120	0.811
ID159610	159610	118	34.708	37.000	3.000	0	176	176	2	1	-10921639	102.238	98	73	150	2147	20.224	6.351	0.200	1.687
ID159611	159611	122	51.916	22.004	6.423	0	176	176	2	1	-10921639	123.952	118	60	208	2603	38.479	2.000	0.155	0.864
ID159614	159614	114	61.106	4.183	14.811	0	176	176	2	1	-10921639	138.238	136	72	217	2903	44.216	2.000	0.174	0.925
ID159615	159615	108	40.335	21.390	15.281	0	176	176	2	1	-10921639	192.571	197	153	234	4044	23.855	4.800	0.100	1.473
ID159612	159612	123	41.613	11.669	8.602	0	176	176	2	1	-10921639	161.524	165	98	214	3392	28.984	2.000	0.119	1.188
ID159613	159613	127	33.611	18.721	13.320	0	176	176	2	1	-10921639	182.762	194	124	211	3838	25.416	6.319	0.087	1.156
ID159655	159655	118	39.560	37.000	3.000	0	177	177	2	1	-10921639	108.667	107	76	162	2282	24.117	4.800	0.187	1.423
ID159658	159658	123	47.268	12.552	8.201	0	177	177	2	1	-10921639	165.000	170	101	217	3465	36.715	2.000	0.117	0.943
ID159659	159659	127	38.833	18.965	13.019	0	177	177	2	1	-10921639	192.048	194	139	228	4033	29.476	2.000	0.089	1.065
ID159656	159656	122	60.312	22.283	6.260	0	177	177	2	1	-10921639	143.810	133	95	223	3020	38.228	2.000	0.165	1.063
ID159657	159657	None	28.047	7.111	7.154	0	177	177	2	1	-10921639	117.476	124	69	162	2467	30.403	2.000	0.076	0.544
ID159662	159662	121	29.138	21.494	18.943	0	177	177	2	1	-10921639	181.952	185	139	243	3821	25.629	6.331	0.044	0.596
ID159663	159663	97	54.400	3.363	20.195	0	177	177	2	1	-10921639	130.429	150	69	208	2739	43.077	2.000	0.168	0.873
ID159660	159660	114	68.423	4.633	14.984	0	177	177	2	1	-10921639	162.190	150	92	255	3406	46.064	2.000	0.159	0.965
ID159661	159661	108	35.136	20.710	15.206	0	177	177	2	1	-10921639	197.952	197	144	240	4157	23.947	3.200	0.078	1.197
ID159666	159666	105	56.761	19.689	27.120	0	177	177	2	1	-10921639	199.333	208	101	255	4186	44.079	2.000	0.129	1.030
ID159667	159667	112	62.493	14.830	30.343	0	177	177	2	1	-10921639	184.476	182	121	255	3874	44.925	2.000	0.115	0.847
ID159664	159664	126	44.310	9.464	20.057	0	177	177	2	1	-10921639	174.810	173	121	252	3671	36.802	2.000	0.068	0.607
ID159665	159665	92	39.295	11.694	23.961	0	177	177	2	1	-10921639	172.000	173	118	228	3612	27.515	2.000	0.090	1.032
ID159668	159668	125	60.081	18.318	33.011	0	177	177	2	1	-10921639	189.238	194	107	255	3974	40.744	4.800	0.153	1.232
ID159669	159669	120	71.345	28.302	32.877	0	177	177	2	1	-10921639	109.381	104	52	191	2297	42.422	3.200	0.301	1.192
ID159650	159650	105	43.521	20.026	27.736	0	178	178	2	1	-10921639	170.714	168	118	243	3585	36.349	2.000	0.080	0.695
ID159651	159651	112	36.872	14.501	29.930	0	178	178	2	1	-10921639	164.429	159	118	223	3453	27.928	2.000	0.065	0.714
ID159648	159648	126	28.224	9.403	21.072	0	178	178	2	1	-10921639	173.714	170	133	252	3648	27.956	7.600	0.038	0.458
ID159649	159649	92	51.856	11.376	24.284	0	178	178	2	1	-10921639	186.429	188	124	255	3915	35.891	7.600	0.106	0.995
ID159654	159654	120	59.660	28.298	32.699	0	178	178	2	1	-10921639	89.381	75	34	159	1877	38.441	2.000	0.285	1.032
ID159652	159652	125	77.508	17.993	33.240	0	178	178	2	1	-10921639	200.143	197	147	255	4203	39.023	2.000	0.196	1.679
ID159653	159653	129	28.674	22.574	32.927	0	178	178	2	1	-10921639	109.238	113	43	168	2294	38.171	2.000	0.071	0.380
ID159642	159642	123	48.930	12.527	7.665	0	178	178	2	1	-10921639	165.286	153	98	234	3471	36.336	7.600	0.128	1.030
ID159643	159643	114	50.291	4.541	15.136	0	178	178	2	1	-10921639	149.381	133	104	231	3137	35.163	2.000	0.114	0.867
ID159641	159641	122	64.110	22.192	6.409	0	178	178	2	1	-10921639	158.429	150	92	234	3327	40.675	2.000	0.182	1.199
ID159646	159646	121	34.375	21.222	19.618	0	178	178	2	1	-10921639	182.952	185	136	240	3842	26.009	3.200	0.069	0.906
ID159647	159647	None	28.781	26.023	19.828	0	178	178	2	1	-10921639	118.286	124	69	176	2484	28.898	2.000	0.090	0.679
ID159644	159644	108	40.213	19.965	15.109	0	178	178	2	1	-10921639	202.857	202	162	255	4260	22.484	4.800	0.112	1.813
ID159645	159645	97	70.548	3.232	20.160	0	178	178	2	1	-10921639	142.381	133	69	252	2990	50.731	2.000	0.180	0.854
ID159686	159686	122	62.614	22.030	6.423	0	179	179	2	1	-10921639	140.333	127	78	252	2947	43.843	2.000	0.159	0.877
ID159687	159687	123	40.058	12.148	8.278	0	179	179	2	1	-10921639	160.143	162	89	205	3363	30.150	3.200	0.113	1.075
ID159685	159685	118	28.247	37.000	2.000	0	179	179	2	1	-10921639	97.429	92	70	141	2046	19.403	7.600	0.123	1.103
ID159690	159690	108	40.686	20.352	15.621	0	179	179	2	1	-10921639	197.810	202	141	252	4154	24.408	7.600	0.090	1.334
ID159691	159691	None	43.178	9.743	17.000	0	179	179	2	1	-10921639	169.762	168	121	255	3565	33.938	2.000	0.086	0.795
ID159688	159688	128	39.399	9.324	8.939	0	179	179	2	1	-10921639	153.952	156	98	217	3233	31.497	2.000	0.095	0.848
ID159689	159689	114	42.064	4.445	15.049	0	179	179	2	1	-10921639	131.619	136	81	194	2764	37.848	2.000	0.114	0.711
ID159694	159694	126	32.342	8.936	20.791	0	179	179	2	1	-10921639	170.810	168	130	220	3587	28.682	2.000	0.046	0.520
ID159695	159695	92	55.617	11.506	24.236	0	179	179	2	1	-10921639	186.476	185	118	246	3916	31.112	4.800	0.143	1.497
ID159692	159692	121	30.112	21.599	19.151	0	179	179	2	1	-10921639	169.667	168	107	228	3563	31.415	7.600	0.054	0.556
ID159693	159693	97	83.036	3.268	20.347	0	179	179	2	1	-10921639	154.048	147	78	255	3235	53.189	2.000	0.236	1.105
ID159698	159698	129	56.711	22.832	31.378	0	179	179	2	1	-10921639	151.381	156	57	252	3179	47.997	2.000	0.149	0.820
ID159699	159699	125	61.158	17.867	33.184	0	179	179	2	1	-10921639	191.619	182	124	255	4024	37.404	2.000	0.153	1.361
ID159696	159696	105	38.902	19.663	26.568	0	179	179	2	1	-10921639	192.190	197	139	240	4036	26.983	4.800	0.119	1.517
ID159697	159697	112	62.995	14.313	29.888	0	179	179	2	1	-10921639	166.429	165	98	255	3495	52.060	2.000	0.137	0.770
ID159700	159700	120	65.883	28.177	32.939	0	179	179	2	1	-10921639	93.333	92	37	176	1960	38.344	2.000	0.331	1.211
ID159714	159714	120	81.430	28.163	32.955	0	180	180	2	1	-10921639	103.000	81	40	223	2163	48.099	2.000	0.356	1.124
ID159715	159715	131	27.622	17.737	39.098	0	180	180	2	1	-10921639	79.476	86	34	130	1669	25.764	2.000	0.115	0.634
ID159712	159712	129	57.718	22.000	31.455	0	180	180	2	1	-10921639	173.476	179	86	255	3643	47.494	7.600	0.123	0.801
ID159713	159713	125	70.613	18.518	33.241	0	180	180	2	1	-10921639	203.762	220	130	255	4279	46.093	2.000	0.150	1.155
ID159702	159702	122	66.304	21.958	6.059	0	180	180	2	1	-10921639	150.857	136	98	231	3168	40.210	2.000	0.173	1.109
ID159703	159703	128	42.569	6.886	7.635	0	180	180	2	1	-10921639	143.952	141	104	208	3023	31.951	4.800	0.145	1.139
ID159701	159701	118	28.386	37.000	0.000	0	180	180	2	1	-10921639	107.048	110	86	136	2248	14.756	4.800	0.191	2.331
ID159706	159706	108	48.331	19.811	15.966	0	180	180	2	1	-10921639	206.476	208	156	249	4336	26.534	7.600	0.109	1.533
ID159707	159707	126	34.447	9.770	20.456	0	180	180	2	1	-10921639	179.190	185	110	231	3763	28.942	2.000	0.081	0.929
ID159704	159704	123	33.863	12.488	8.344	0	180	180	2	1	-10921639	152.762	150	110	199	3208	30.260	2.000	0.080	0.749
ID159705	159705	114	41.085	4.460	15.208	0	180	180	2	1	-10921639	141.286	133	92	214	2967	33.564	3.200	0.142	1.045
ID159710	159710	105	31.916	19.265	25.787	0	180	180	2	1	-10921639	170.429	176	121	214	3579	29.763	7.600	0.067	0.721
ID159711	159711	112	44.902	14.511	29.952	0	180	180	2	1	-10921639	172.857	170	118	237	3630	31.393	7.600	0.098	0.987
ID159708	159708	97	72.049	3.485	20.548	0	180	180	2	1	-10921639	141.810	150	52	255	2978	58.934	2.000	0.215	0.851
ID159709	159709	92	44.663	11.225	23.922	0	180	180	2	1	-10921639	183.000	176	139	255	3843	33.856	2.000	0.089	0.888
ID159746	159746	120	62.297	28.161	33.050	0	181	181	2	1	-10921639	96.238	92	49	176	2021	37.636	2.000	0.288	1.144
ID159747	159747	131	30.930	17.750	39.018	0	181	181	2	1	-10921639	88.095	84	43	141	1850	28.144	2.000	0.114	0.641
ID159744	159744	129	35.027	22.285	31.059	0	181	181	2	1	-10921639	155.714	153	89	208	3270	32.486	7.600	0.080	0.714
ID159745	159745	125	68.746	18.317	33.116	0	181	181	2	1	-10921639	203.429	205	141	255	4272	37.387	4.800	0.171	1.590
ID159731	159731	130	33.701	37.000	3.000	0	181	181	2	1	-10921639	98.524	98	63	141	2069	21.437	2.000	0.173	1.358
ID159734	159734	123	54.710	12.295	8.011	0	181	181	2	1	-10921639	165.190	162	89	255	3469	40.752	2.000	0.123	0.886
ID159735	159735	114	42.679	4.658	15.285	0	181	181	2	1	-10921639	142.619	136	86	211	2995	31.695	2.000	0.113	0.915
ID159732	159732	122	64.734	22.218	6.057	0	181	181	2	1	-10921639	149.571	139	110	243	3141	35.639	2.000	0.183	1.300
ID159733	159733	128	43.078	7.164	8.113	0	181	181	2	1	-10921639	131.667	127	81	194	2765	35.194	2.000	0.124	0.823
ID159738	159738	97	64.166	3.489	20.679	0	181	181	2	1	-10921639	136.286	136	60	231	2862	53.342	2.000	0.182	0.786
ID159739	159739	126	49.498	9.702	20.581	0	181	181	2	1	-10921639	191.429	182	136	255	4020	37.465	2.000	0.085	0.800
ID159736	159736	108	51.861	20.910	15.312	0	181	181	2	1	-10921639	207.714	205	150	255	4362	31.265	4.800	0.123	1.460
ID159737	159737	121	51.575	21.119	18.359	0	181	181	2	1	-10921639	204.667	214	136	255	4298	38.772	2.000	0.112	1.059
ID159742	159742	105	35.669	19.389	26.328	0	181	181	2	1	-10921639	173.762	170	124	217	3649	25.365	2.000	0.090	1.130
ID159743	159743	112	34.517	14.531	30.161	0	181	181	2	1	-10921639	160.667	147	115	217	3374	31.473	7.600	0.063	0.608
ID159740	159740	92	36.442	10.748	24.058	0	181	181	2	1	-10921639	178.905	176	127	228	3757	29.076	6.341	0.076	0.868
ID159741	159741	None	27.947	14.349	23.530	0	181	181	2	1	-10921639	180.238	179	139	214	3785	20.717	4.800	0.082	1.317
ID159682	159682	112	40.686	14.386	29.933	0	182	182	2	1	-10921639	142.857	144	78	217	3000	37.120	2.000	0.106	0.738
ID159683	159683	125	66.635	18.429	33.423	0	182	182	2	1	-10921639	198.095	185	133	255	4160	37.459	4.800	0.165	1.497
ID159680	159680	92	50.666	11.405	23.946	0	182	182	2	1	-10921639	168.571	182	89	234	3540	41.341	2.000	0.103	0.763
ID159681	159681	105	52.262	19.122	25.885	0	182	182	2	1	-10921639	181.952	179	127	252	3821	31.868	2.000	0.119	1.213
ID159684	159684	120	81.582	28.161	33.055	0	182	182	2	1	-10921639	115.714	110	60	240	2430	47.414	2.000	0.312	1.161
ID159670	159670	130	28.884	37.000	2.000	0	182	182	2	1	-10921639	97.619	101	62	141	2050	21.701	2.000	0.132	1.050
ID159671	159671	122	55.015	21.761	5.885	0	182	182	2	1	-10921639	135.810	133	78	231	2852	40.374	2.000	0.127	0.759
ID159674	159674	114	60.805	4.245	15.163	0	182	182	2	1	-10921639	144.190	133	78	234	3028	47.220	2.000	0.149	0.794
ID159675	159675	108	57.027	20.111	15.435	0	182	182	2	1	-10921639	212.524	208	144	255	4463	32.222	4.800	0.132	1.541
ID159672	159672	128	28.000	6.589	7.461	0	182	182	2	1	-10921639	114.286	115	66	159	2400	26.190	2.000	0.088	0.707
ID159673	159673	123	56.048	12.317	7.939	0	182	182	2	1	-10921639	157.714	147	118	226	3312	33.842	2.000	0.136	1.113
ID159678	159678	126	46.048	10.003	20.074	0	182	182	2	1	-10921639	178.857	170	141	237	3756	30.012	2.000	0.090	0.982
ID159679	159679	97	53.035	3.624	20.673	0	182	182	2	1	-10921639	135.286	130	69	234	2841	40.495	2.000	0.144	0.844
ID159676	159676	121	47.358	21.108	19.075	0	182	182	2	1	-10921639	188.524	182	133	255	3959	38.140	2.000	0.067	0.624
ID159677	159677	None	37.832	26.266	19.332	0	182	182	2	1	-10921639	120.714	118	66	194	2535	30.562	2.000	0.117	0.830
ID159718	159718	123	50.058	11.949	8.535	0	183	183	2	1	-10921639	174.667	188	110	246	3668	36.343	2.000	0.123	1.056
ID159719	159719	None	27.747	16.232	13.241	0	183	183	2	1	-10921639	164.571	165	113	208	3456	27.840	2.000	0.047	0.527
ID159716	159716	130	45.225	37.000	3.000	0	183	183	2	1	-10921639	119.952	130	80	173	2519	33.093	2.000	0.166	1.032
ID159717	159717	122	46.911	21.950	6.063	0	183	183	2	1	-10921639	133.048	136	66	197	2794	33.063	2.000	0.130	0.926
ID159722	159722	126	27.373	9.522	18.964	0	183	183	2	1	-10921639	181.762	188	127	220	3817	27.247	4.800	0.075	0.927
ID159723	159723	121	45.719	21.037	19.051	0	183	183	2	1	-10921639	195.286	185	130	255	4101	41.652	2.000	0.069	0.608
ID159720	159720	114	44.030	3.521	14.882	0	183	183	2	1	-10921639	143.524	141	92	202	3014	31.742	2.000	0.125	1.002
ID159721	159721	108	64.788	20.365	15.184	0	183	183	2	1	-10921639	226.333	246	168	255	4753	34.539	3.200	0.153	1.738
ID159726	159726	105	39.355	19.316	26.506	0	183	183	2	1	-10921639	186.714	182	139	231	3921	24.996	4.800	0.098	1.333
ID159727	159727	112	34.356	14.370	29.817	0	183	183	2	1	-10921639	147.429	156	89	231	3096	37.141	2.000	0.067	0.498
ID159724	159724	97	77.392	3.346	20.489	0	183	183	2	1	-10921639	156.286	159	89	255	3282	55.630	2.000	0.200	0.935
ID159725	159725	92	48.980	10.842	23.949	0	183	183	2	1	-10921639	177.286	173	113	249	3723	36.233	2.000	0.104	0.924
ID159730	159730	120	81.741	28.273	33.127	0	183	183	2	1	-10921639	119.571	95	63	246	2511	47.855	2.000	0.293	1.133
ID159728	159728	129	47.151	22.268	30.847	0	183	183	2	1	-10921639	166.286	168	98	220	3492	38.215	2.000	0.095	0.755
ID159729	159729	125	73.738	18.090	33.288	0	183	183	2	1	-10921639	212.143	205	150	255	4455	37.690	2.000	0.172	1.652
ID159750	159750	128	37.081	6.217	7.427	0	184	184	2	1	-10921639	112.619	113	66	165	2365	30.662	4.800	0.156	0.989
ID159751	159751	123	40.951	12.039	8.382	0	184	184	2	1	-10921639	153.952	153	92	208	3233	34.275	3.200	0.107	0.867
ID159748	159748	130	31.536	37.000	3.000	0	184	184	2	1	-10921639	118.762	118	92	173	2494	20.256	4.800	0.141	1.447
ID159749	159749	122	44.869	21.869	6.017	0	184	184	2	1	-10921639	132.857	130	75	237	2790	37.075	2.000	0.092	0.606
ID159754	159754	None	34.607	27.330	18.179	0	184	184	2	1	-10921639	114.714	115	63	179	2409	28.121	2.000	0.095	0.711
ID159755	159755	121	55.929	21.112	19.102	0	184	184	2	1	-10921639	211.143	214	156	255	4434	35.588	2.000	0.111	1.187
ID159752	159752	114	42.900	4.611	15.126	0	184	184	2	1	-10921639	147.619	147	92	208	3100	35.116	3.200	0.107	0.815
ID159753	159753	108	54.163	19.880	15.050	0	184	184	2	1	-10921639	224.286	228	162	255	4710	30.430	7.600	0.114	1.511
ID159758	159758	92	56.136	11.752	23.384	0	184	184	2	1	-10921639	216.667	214	144	255	4550	34.741	2.000	0.111	1.242
ID159759	159759	105	39.863	18.933	25.531	0	184	184	2	1	-10921639	185.810	176	130	255	3902	32.077	3.200	0.090	0.960
ID159756	159756	126	39.368	9.818	19.984	0	184	184	2	1	-10921639	207.714	208	156	255	4362	31.568	2.000	0.070	0.864
ID159757	159757	97	71.168	3.534	20.536	0	184	184	2	1	-10921639	165.429	153	89	255	3474	49.811	2.000	0.168	0.956
ID159762	159762	125	68.332	18.071	33.334	0	184	184	2	1	-10921639	198.714	202	147	255	4173	34.341	2.000	0.174	1.712
ID159763	159763	120	57.571	28.676	33.568	0	184	184	2	1	-10921639	99.095	92	52	194	2081	39.093	2.000	0.265	1.062
ID159760	159760	112	36.291	14.092	29.790	0	184	184	2	1	-10921639	153.048	153	101	211	3214	31.462	2.000	0.077	0.696
ID159761	159761	129	51.175	22.017	30.663	0	184	184	2	1	-10921639	155.190	159	95	243	3259	43.629	2.000	0.092	0.597
ID159778	159778	120	45.924	28.324	33.275	0	185	185	2	1	-10921639	93.429	89	46	156	1962	30.194	6.396	0.192	0.996
ID159776	159776	129	57.012	21.929	30.691	0	185	185	2	1	-10921639	157.286	162	86	255	3303	46.469	7.600	0.123	0.742
ID159777	159777	125	55.889	18.598	33.400	0	185	185	2	1	-10921639	174.190	168	101	246	3658	38.137	7.600	0.120	0.980
ID159766	159766	128	31.917	6.290	7.730	0	185	185	2	1	-10921639	110.952	104	55	168	2330	30.816	7.600	0.112	0.725
ID159767	159767	123	35.436	12.218	8.784	0	185	185	2	1	-10921639	161.095	159	118	205	3383	30.630	2.000	0.090	0.867
ID159764	159764	130	33.998	37.000	3.000	0	185	185	2	1	-10921639	110.190	113	81	165	2314	20.899	4.800	0.141	1.306
ID159765	159765	122	45.147	22.258	5.982	0	185	185	2	1	-10921639	137.381	130	98	202	2885	30.392	2.000	0.132	1.057
ID159770	159770	108	53.954	20.087	14.926	0	185	185	2	1	-10921639	224.429	226	176	255	4713	30.571	4.800	0.111	1.461
ID159771	159771	121	44.346	21.166	19.044	0	185	185	2	1	-10921639	200.762	208	127	255	4216	36.816	2.000	0.071	0.727
ID159768	159768	132	38.156	10.007	10.414	0	185	185	2	1	-10921639	171.000	170	127	214	3591	24.809	7.600	0.106	1.317
ID159769	159769	114	47.242	4.419	15.099	0	185	185	2	1	-10921639	141.286	136	75	226	2967	38.265	2.000	0.137	0.889
ID159774	159774	92	56.794	11.335	24.024	0	185	185	2	1	-10921639	205.190	214	110	255	4309	43.189	7.600	0.112	0.959
ID159775	159775	105	42.616	18.969	26.040	0	185	185	2	1	-10921639	172.619	173	121	249	3625	34.020	2.000	0.085	0.795
ID159772	159772	126	46.378	9.779	19.926	0	185	185	2	1	-10921639	208.381	214	144	255	4376	33.995	2.000	0.084	0.949
ID159773	159773	97	70.028	3.331	20.537	0	185	185	2	1	-10921639	151.667	162	66	255	3185	56.307	2.000	0.184	0.836
ID159779	159779	133	45.129	37.000	0.000	0	186	186	2	1	-10921639	122.095	124	80	165	2564	29.002	6.409	0.197	1.386
ID159782	159782	132	30.198	9.957	9.424	0	186	186	2	1	-10921639	158.619	165	110	185	3331	22.868	4.800	0.099	1.255
ID159783	159783	114	37.443	4.064	14.912	0	186	186	2	1	-10921639	129.048	113	72	185	2710	33.135	2.000	0.102	0.722
ID159780	159780	134	28.327	27.272	3.430	0	186	186	2	1	-10921639	76.524	75	31	124	1607	23.855	2.000	0.133	0.756
ID159781	159781	122	34.388	21.809	6.762	0	186	186	2	1	-10921639	136.667	136	86	214	2870	31.297	6.363	0.087	0.702
ID159786	159786	121	49.812	21.159	18.840	0	186	186	2	1	-10921639	208.381	220	139	255	4376	38.335	2.000	0.088	0.882
ID159787	159787	97	82.327	3.036	20.484	0	186	186	2	1	-10921639	159.905	156	81	255	3358	54.890	2.000	0.209	1.007
ID159784	159784	108	54.263	19.657	14.882	0	186	186	2	1	-10921639	231.048	234	170	255	4852	26.189	4.800	0.129	2.013
ID159785	159785	126	31.639	9.255	17.226	0	186	186	2	1	-10921639	177.190	176	136	220	3721	30.103	2.000	0.072	0.790
ID159790	159790	135	39.406	3.587	29.769	0	186	186	2	1	-10921639	79.238	78	40	118	1664	23.002	2.000	0.258	1.413
ID159791	159791	112	28.216	14.230	29.939	0	186	186	2	1	-10921639	135.857	139	72	211	2853	33.543	2.000	0.041	0.319
ID159788	159788	92	63.460	11.125	24.481	0	186	186	2	1	-10921639	215.857	214	133	255	4533	37.754	2.000	0.131	1.323
ID159789	159789	105	39.659	18.553	25.489	0	186	186	2	1	-10921639	174.857	168	127	249	3672	35.099	2.000	0.066	0.619
ID159794	159794	120	44.942	28.241	33.376	0	186	186	2	1	-10921639	90.667	95	40	147	1904	30.523	2.000	0.229	1.105
ID159792	159792	129	73.486	22.010	30.643	0	186	186	2	1	-10921639	165.190	168	66	255	3469	57.187	2.000	0.158	0.786
ID159793	159793	125	28.603	17.242	32.640	0	186	186	2	1	-10921639	155.952	156	107	211	3275	29.023	7.600	0.090	0.886
ID159810	159810	120	41.838	28.112	33.833	0	187	187	2	1	-10921639	95.524	95	46	150	2006	27.990	4.800	0.218	1.224
ID159808	159808	129	75.447	21.961	30.603	0	187	187	2	1	-10921639	175.667	179	78	255	3689	57.594	2.000	0.153	0.809
ID159809	159809	125	40.046	18.001	33.374	0	187	187	2	1	-10921639	170.762	168	121	214	3586	24.576	4.800	0.112	1.395
ID159795	159795	133	40.004	37.000	0.000	0	187	187	2	1	-10921639	142.048	139	110	176	2983	21.360	4.800	0.174	1.975
ID159798	159798	128	38.791	6.136	8.063	0	187	187	2	1	-10921639	109.333	113	57	162	2296	34.293	2.000	0.131	0.737
ID159799	159799	132	34.977	11.646	8.882	0	187	187	2	1	-10921639	155.524	156	107	197	3266	24.312	6.101	0.103	1.190
ID159796	159796	134	45.481	28.181	4.022	0	187	187	2	1	-10921639	82.238	69	40	176	1727	33.661	2.000	0.151	0.643
ID159797	159797	122	51.411	21.799	5.840	0	187	187	2	1	-10921639	156.000	156	98	220	3276	34.175	2.000	0.139	1.113
ID159802	159802	121	39.725	21.467	18.021	0	187	187	2	1	-10921639	217.905	228	144	255	4576	35.075	4.800	0.099	1.120
ID159803	159803	97	75.879	3.081	20.570	0	187	187	2	1	-10921639	149.333	150	69	255	3136	54.687	2.000	0.202	0.918
ID159800	159800	114	42.557	3.871	15.107	0	187	187	2	1	-10921639	133.810	133	72	191	2810	33.765	2.000	0.141	0.980
ID159801	159801	108	56.822	19.970	15.262	0	187	187	2	1	-10921639	237.952	246	188	255	4997	21.465	4.800	0.150	2.885
ID159806	159806	112	32.008	14.872	29.424	0	187	187	2	1	-10921639	169.048	170	130	208	3550	22.953	2.000	0.064	0.892
ID159807	159807	135	29.042	3.577	29.777	0	187	187	2	1	-10921639	73.048	75	28	107	1534	21.226	2.000	0.186	1.081
ID159804	159804	92	61.460	11.210	23.823	0	187	187	2	1	-10921639	212.143	226	115	255	4455	48.366	7.600	0.121	0.949
ID159805	159805	105	39.328	18.612	25.473	0	187	187	2	1	-10921639	179.571	170	127	252	3771	35.129	2.000	0.065	0.627
ID159811	159811	133	34.015	37.000	0.000	0	188	188	2	1	-10921639	122.714	115	97	162	2577	19.617	6.084	0.193	2.021
ID159814	159814	128	33.417	5.940	8.194	0	188	188	2	1	-10921639	112.143	115	57	165	2355	31.743	4.800	0.128	0.801
ID159815	159815	132	40.043	11.635	9.064	0	188	188	2	1	-10921639	159.762	156	115	208	3355	26.931	2.000	0.103	1.104
ID159812	159812	134	40.310	28.997	4.256	0	188	188	2	1	-10921639	77.714	69	40	133	1632	25.944	2.000	0.207	1.027
ID159813	159813	122	58.351	21.783	6.270	0	188	188	2	1	-10921639	154.095	153	86	220	3236	40.077	2.000	0.163	1.079
ID159818	159818	126	44.999	9.563	18.274	0	188	188	2	1	-10921639	200.476	205	124	255	4210	38.535	7.600	0.103	0.968
ID159819	159819	121	56.168	21.000	18.757	0	188	188	2	1	-10921639	208.333	211	121	255	4375	42.099	2.000	0.107	0.953
ID159816	159816	114	44.738	3.536	15.153	0	188	188	2	1	-10921639	138.095	133	78	199	2900	35.510	4.800	0.157	1.058
ID159817	159817	108	52.128	19.865	15.224	0	188	188	2	1	-10921639	224.905	237	162	255	4723	31.106	6.351	0.111	1.450
ID159822	159822	105	40.279	18.757	25.490	0	188	188	2	1	-10921639	177.905	168	124	255	3736	36.912	3.200	0.071	0.636
ID159823	159823	112	28.974	14.635	29.751	0	188	188	2	1	-10921639	157.714	153	121	217	3312	25.624	2.000	0.052	0.611
ID159820	159820	97	61.306	3.136	20.541	0	188	188	2	1	-10921639	138.143	139	75	228	2901	47.311	2.000	0.172	0.856
ID159821	159821	92	61.187	11.296	24.107	0	188	188	2	1	-10921639	213.952	237	127	255	4493	45.460	2.000	0.127	1.058
ID159826	159826	120	31.529	28.533	35.449	0	188	188	2	1	-10921639	88.524	86	46	133	1859	22.081	4.800	0.175	1.196
ID159824	159824	129	68.428	21.537	30.652	0	188	188	2	1	-10921639	176.476	191	84	255	3706	57.823	2.000	0.148	0.788
ID159825	159825	125	32.558	17.471	33.430	0	188	188	2	1	-10921639	162.619	156	113	205	3415	28.181	7.600	0.090	0.951
ID159843	159843	133	52.057	37.000	0.000	0	189	189	2	1	-10921639	101.619	116	53	153	2134	32.946	2.000	0.271	1.317
ID159846	159846	128	39.203	6.000	7.549	0	189	189	2	1	-10921639	120.381	121	72	176	2528	29.427	7.600	0.136	0.977
ID159847	159847	132	60.359	9.616	10.041	0	189	189	2	1	-10921639	183.000	176	133	255	3843	31.948	7.600	0.164	1.614
ID159844	159844	134	27.299	29.322	5.022	0	189	189	2	1	-10921639	68.952	69	46	107	1448	19.431	7.600	0.150	0.925
ID159845	159845	122	55.052	22.085	6.499	0	189	189	2	1	-10921639	148.571	136	89	234	3120	41.430	2.000	0.119	0.762
ID159850	159850	126	32.958	8.744	16.441	0	189	189	2	1	-10921639	166.333	165	110	231	3493	30.378	2.000	0.068	0.695
ID159851	159851	121	45.470	20.914	19.389	0	189	189	2	1	-10921639	211.429	220	139	255	4440	33.546	6.365	0.077	0.904
ID159848	159848	114	35.023	3.756	15.033	0	189	189	2	1	-10921639	125.095	118	69	176	2627	29.088	2.000	0.129	0.980
ID159849	159849	108	45.070	19.542	14.548	0	189	189	2	1	-10921639	235.143	246	185	255	4938	22.290	7.600	0.109	2.082
ID159854	159854	135	31.124	4.109	29.094	0	189	189	2	1	-10921639	78.667	78	34	121	1652	25.763	2.000	0.166	0.868
ID159855	159855	112	30.238	14.348	29.823	0	189	189	2	1	-10921639	141.667	139	92	211	2975	32.392	2.000	0.069	0.563
ID159852	159852	97	75.597	3.144	20.859	0	189	189	2	1	-10921639	151.048	156	86	255	3172	49.619	2.000	0.204	1.031
ID159853	159853	92	57.831	11.601	23.740	0	189	189	2	1	-10921639	218.381	237	139	255	4586	40.549	4.800	0.133	1.264
ID159858	159858	120	35.405	28.501	34.571	0	189	189	2	1	-10921639	92.190	92	43	144	1936	28.411	2.000	0.148	0.839
ID159856	159856	129	73.930	21.865	30.480	0	189	189	2	1	-10921639	177.619	182	86	255	3730	53.267	2.000	0.181	1.021
ID159857	159857	125	45.496	17.760	33.222	0	189	189	2	1	-10921639	160.143	159	104	217	3363	30.052	7.600	0.108	1.038
ID159842	159842	120	31.508	28.549	34.309	0	190	190	2	1	-10921639	85.143	89	31	144	1788	29.977	2.000	0.132	0.662
ID159840	159840	129	74.221	21.861	30.683	0	190	190	2	1	-10921639	174.857	179	86	255	3672	55.536	2.000	0.153	0.836
ID159841	159841	125	49.523	16.300	33.150	0	190	190	2	1	-10921639	155.048	165	84	223	3256	39.515	2.000	0.115	0.812
ID159827	159827	133	52.382	37.000	0.000	0	190	190	2	1	-10921639	108.571	121	70	156	2280	29.373	2.000	0.306	1.732
ID159830	159830	122	52.856	21.818	6.916	0	190	190	2	1	-10921639	150.000	144	95	214	3150	39.551	2.000	0.125	0.845
ID159831	159831	132	68.214	10.044	10.076	0	190	190	2	1	-10921639	194.333	194	118	255	4081	38.235	7.600	0.174	1.505
ID159828	159828	134	37.051	30.230	4.843	0	190	190	2	1	-10921639	73.619	63	49	118	1546	21.516	2.000	0.204	1.162
ID159829	159829	128	55.027	5.756	7.390	0	190	190	2	1	-10921639	125.095	136	66	226	2627	42.806	7.600	0.164	0.823
ID159834	159834	126	33.136	9.108	16.933	0	190	190	2	1	-10921639	172.143	170	92	228	3615	32.195	2.000	0.055	0.554
ID159835	159835	121	51.770	21.049	18.794	0	190	190	2	1	-10921639	213.000	217	147	255	4473	35.145	2.000	0.099	1.087
ID159832	159832	114	39.803	3.957	15.149	0	190	190	2	1	-10921639	129.762	127	78	182	2725	32.334	3.200	0.134	0.946
ID159833	159833	108	47.993	20.789	15.515	0	190	190	2	1	-10921639	231.524	240	176	255	4862	24.610	6.334	0.117	1.975
ID159838	159838	92	52.597	11.581	23.610	0	190	190	2	1	-10921639	220.714	228	115	255	4635	40.116	4.800	0.127	1.241
ID159839	159839	135	29.070	2.787	28.563	0	190	190	2	1	-10921639	67.952	66	28	115	1427	24.167	3.200	0.186	0.882
ID159836	159836	97	67.185	3.225	20.719	0	190	190	2	1	-10921639	143.667	141	66	226	3017	47.498	2.000	0.196	0.990
ID159837	159837	136	33.151	9.329	20.801	0	190	190	2	1	-10921639	195.381	194	124	246	4103	33.391	6.382	0.054	0.595
ID159906	159906	120	48.059	28.136	33.113	0	191	191	2	1	-10921639	112.381	110	60	188	2360	29.161	2.000	0.181	1.181
ID159907	159907	125	54.621	18.021	33.509	0	191	191	2	1	-10921639	153.048	153	66	249	3214	54.732	2.000	0.118	0.589
ID159904	159904	None	27.397	14.106	29.749	0	191	191	2	1	-10921639	136.762	130	86	211	2872	33.350	2.000	0.054	0.423
ID159905	159905	129	68.048	21.552	30.402	0	191	191	2	1	-10921639	187.286	199	86	255	3933	54.373	2.000	0.162	0.961
ID159891	159891	133	52.985	37.000	1.000	0	191	191	2	1	-10921639	110.286	107	65	159	2316	30.900	4.800	0.305	1.670
ID159894	159894	122	55.387	22.053	6.748	0	191	191	2	1	-10921639	151.762	144	98	231	3187	37.656	2.000	0.138	0.980
ID159895	159895	128	61.112	5.685	7.692	0	191	191	2	1	-10921639	146.048	144	89	231	3067	36.467	2.000	0.193	1.296
ID159892	159892	134	48.165	31.274	5.254	0	191	191	2	1	-10921639	78.381	72	43	144	1646	31.677	2.000	0.255	1.006
ID159893	159893	None	27.343	12.356	7.460	0	191	191	2	1	-10921639	148.667	147	104	205	3122	29.052	7.600	0.062	0.599
ID159898	159898	108	54.175	21.635	15.897	0	191	191	2	1	-10921639	220.524	231	153	255	4631	37.074	6.065	0.120	1.271
ID159899	159899	121	46.781	20.731	18.876	0	191	191	2	1	-10921639	207.857	214	141	255	4365	37.759	2.000	0.091	0.917
ID159896	159896	132	60.227	10.048	10.507	0	191	191	2	1	-10921639	189.095	188	133	255	3971	36.729	4.800	0.143	1.292
ID159897	159897	114	39.270	5.589	15.301	0	191	191	2	1	-10921639	158.000	159	95	228	3318	36.982	2.000	0.100	0.779
ID159902	159902	92	57.989	11.388	24.044	0	191	191	2	1	-10921639	216.381	228	124	255	4544	42.602	7.600	0.119	1.077
ID159903	159903	None	28.548	18.479	24.870	0	191	191	2	1	-10921639	171.619	168	130	240	3604	29.820	2.000	0.032	0.357
ID159900	159900	136	30.413	9.514	19.651	0	191	191	2	1	-10921639	209.238	211	176	240	4394	18.873	4.800	0.066	1.380
ID159901	159901	97	61.258	3.244	20.750	0	191	191	2	1	-10921639	134.238	139	69	205	2819	45.661	2.000	0.187	0.927
ID159878	159878	122	67.888	22.104	6.889	0	192	192	2	1	-10921639	161.714	162	113	255	3396	38.819	2.000	0.181	1.275
ID159879	159879	128	58.029	5.596	7.550	0	192	192	2	1	-10921639	137.810	133	92	214	2894	34.972	2.000	0.205	1.341
ID159876	159876	133	36.171	37.000	0.000	0	192	192	2	1	-10921639	102.095	89	80	156	2144	24.257	4.800	0.257	1.721
ID159877	159877	134	53.170	31.556	5.297	0	192	192	2	1	-10921639	80.810	69	31	182	1697	39.345	2.000	0.245	0.808
ID159882	159882	114	36.417	4.914	15.469	0	192	192	2	1	-10921639	134.524	136	84	191	2825	33.096	4.800	0.135	0.966
ID159883	159883	108	58.128	21.617	15.718	0	192	192	2	1	-10921639	218.095	234	118	255	4580	42.056	4.800	0.134	1.226
ID159880	159880	132	64.223	10.463	10.503	0	192	192	2	1	-10921639	177.190	170	124	255	3721	44.852	7.600	0.146	1.005
ID159881	159881	None	29.966	16.361	12.974	0	192	192	2	1	-10921639	153.952	153	113	217	3233	27.755	2.000	0.057	0.599
ID159886	159886	97	66.984	3.263	20.989	0	192	192	2	1	-10921639	125.095	118	57	226	2627	47.298	2.000	0.212	0.924
ID159887	159887	92	61.562	11.542	23.868	0	192	192	2	1	-10921639	213.714	223	121	255	4488	45.558	4.800	0.144	1.184
ID159884	159884	136	45.561	10.079	18.661	0	192	192	2	1	-10921639	202.333	208	130	255	4249	36.519	4.800	0.107	1.070
ID159885	159885	121	46.967	20.681	18.845	0	192	192	2	1	-10921639	211.000	214	130	255	4431	41.352	2.000	0.087	0.818
ID159890	159890	120	40.755	27.878	34.355	0	192	192	2	1	-10921639	113.667	113	84	165	2387	22.218	4.800	0.209	1.769
ID159888	159888	129	69.219	21.622	30.365	0	192	192	2	1	-10921639	171.667	168	89	255	3605	55.354	7.600	0.152	0.820
ID159889	159889	125	56.888	18.160	33.332	0	192	192	2	1	-10921639	166.286	168	81	249	3492	40.488	2.000	0.130	0.945
ID159936	159936	125	61.167	18.159	33.397	0	193	193	2	1	-10921639	186.810	185	110	255	3923	39.861	2.000	0.139	1.140
ID159937	159937	120	49.956	27.576	34.137	0	193	193	2	1	-10921639	123.714	124	63	170	2598	28.422	4.800	0.230	1.625
ID159926	159926	122	75.696	21.749	7.273	0	193	193	2	1	-10921639	171.333	162	92	255	3598	53.038	2.000	0.187	1.016
ID159927	159927	128	50.242	6.072	7.574	0	193	193	2	1	-10921639	147.667	141	78	220	3101	41.481	7.600	0.166	1.011
ID159924	159924	133	43.115	37.000	0.000	0	193	193	2	1	-10921639	93.714	101	53	147	1968	29.984	2.000	0.258	1.280
ID159925	159925	134	56.701	31.523	5.494	0	193	193	2	1	-10921639	95.095	95	43	170	1997	39.718	2.000	0.258	0.982
ID159930	159930	108	55.786	21.158	14.793	0	193	193	2	1	-10921639	230.619	226	185	255	4843	24.913	4.800	0.127	2.093
ID159931	159931	121	29.081	20.755	19.497	0	193	193	2	1	-10921639	192.762	191	141	255	4048	33.759	7.600	0.025	0.276
ID159928	159928	132	65.496	9.872	10.076	0	193	193	2	1	-10921639	194.095	191	133	255	4076	38.258	7.600	0.149	1.317
ID159929	159929	114	40.422	5.653	15.427	0	193	193	2	1	-10921639	156.857	156	89	208	3294	36.559	7.600	0.119	0.911
ID159934	159934	92	61.381	11.052	23.909	0	193	193	2	1	-10921639	210.095	228	115	255	4412	47.013	2.000	0.122	0.971
ID159935	159935	129	64.010	21.534	30.106	0	193	193	2	1	-10921639	191.571	182	115	255	4023	45.228	2.000	0.155	1.140
ID159932	159932	136	37.417	9.998	19.519	0	193	193	2	1	-10921639	212.190	220	141	255	4456	28.677	2.000	0.070	0.971
ID159933	159933	97	75.291	3.100	20.893	0	193	193	2	1	-10921639	138.905	136	63	243	2917	47.894	2.000	0.233	1.098
ID159910	159910	122	58.616	21.973	6.995	0	194	194	2	1	-10921639	154.429	156	104	220	3243	36.484	2.000	0.177	1.275
ID159911	159911	128	50.638	5.841	7.600	0	194	194	2	1	-10921639	133.905	133	75	199	2812	35.916	2.000	0.160	1.028
ID159908	159908	133	40.946	37.000	0.000	0	194	194	2	1	-10921639	82.952	101	35	130	1742	30.062	3.200	0.258	1.133
ID159909	159909	134	64.748	31.319	5.342	0	194	194	2	1	-10921639	100.857	101	46	173	2118	40.470	2.000	0.298	1.145
ID159914	159914	108	56.775	21.040	15.263	0	194	194	2	1	-10921639	231.905	234	176	255	4870	24.275	4.800	0.152	2.514
ID159915	159915	137	39.482	7.068	15.728	0	194	194	2	1	-10921639	167.286	173	118	223	3513	31.296	7.600	0.087	0.855
ID159912	159912	132	63.942	10.170	9.959	0	194	194	2	1	-10921639	182.714	182	133	246	3837	38.638	7.600	0.156	1.274
ID159913	159913	114	31.016	4.298	15.323	0	194	194	2	1	-10921639	127.952	127	84	176	2687	31.933	2.000	0.094	0.689
ID159918	159918	97	66.639	3.092	21.178	0	194	194	2	1	-10921639	134.238	130	69	237	2819	42.500	2.000	0.196	1.035
ID159919	159919	92	57.797	11.307	23.904	0	194	194	2	1	-10921639	195.571	202	118	255	4107	45.924	2.000	0.125	0.949
ID159916	159916	136	39.480	10.007	18.899	0	194	194	2	1	-10921639	199.048	199	144	243	4180	27.665	4.800	0.094	1.236
ID159917	159917	121	31.118	21.134	18.622	0	194	194	2	1	-10921639	197.048	199	141	255	4138	32.279	6.050	0.066	0.757
ID159922	159922	125	58.120	18.401	33.202	0	194	194	2	1	-10921639	171.476	168	95	255	3601	45.525	7.600	0.127	0.847
ID159923	159923	120	33.725	27.529	34.042	0	194	194	2	1	-10921639	100.333	104	57	144	2107	22.395	4.800	0.193	1.451
ID159920	159920	129	59.022	21.235	30.334	0	194	194	2	1	-10921639	189.143	182	144	255	3972	34.369	4.800	0.140	1.353
ID159921	159921	None	48.621	15.040	32.837	0	194	194	2	1	-10921639	141.619	141	69	231	2974	43.430	2.000	0.108	0.637
ID159874	159874	125	71.658	18.162	33.047	0	195	195	2	1	-10921639	190.381	197	89	252	3998	47.114	2.000	0.165	1.142
ID159875	159875	120	32.998	27.565	34.030	0	195	195	2	1	-10921639	95.905	95	49	139	2014	30.315	2.000	0.148	0.816
ID159872	159872	92	52.747	11.432	23.497	0	195	195	2	1	-10921639	220.095	228	141	255	4622	34.037	4.800	0.114	1.323
ID159873	159873	129	52.089	21.477	29.914	0	195	195	2	1	-10921639	192.000	188	127	255	4032	33.901	7.600	0.111	1.131
ID159859	159859	133	47.380	37.000	0.000	0	195	195	2	1	-10921639	94.429	106	62	147	1983	29.795	2.000	0.264	1.323
ID159862	159862	138	46.086	12.601	7.465	0	195	195	2	1	-10921639	161.333	156	101	228	3388	38.629	7.600	0.122	0.911
ID159863	159863	128	60.407	5.467	7.581	0	195	195	2	1	-10921639	121.667	118	43	231	2555	53.055	2.000	0.180	0.698
ID159860	159860	139	39.370	19.025	3.160	0	195	195	2	1	-10921639	120.429	118	72	194	2529	31.543	2.000	0.097	0.674
ID159861	159861	134	72.746	31.137	5.846	0	195	195	2	1	-10921639	98.762	81	57	202	2074	41.851	2.000	0.337	1.191
ID159866	159866	None	37.576	16.384	13.313	0	195	195	2	1	-10921639	174.762	165	113	240	3670	38.383	2.000	0.073	0.623
ID159867	159867	114	38.034	4.454	15.060	0	195	195	2	1	-10921639	133.286	124	84	214	2799	39.131	3.200	0.127	0.767
ID159864	159864	122	54.596	21.167	7.935	0	195	195	2	1	-10921639	168.048	173	110	237	3529	35.514	2.000	0.142	1.178
ID159865	159865	132	49.898	10.238	10.105	0	195	195	2	1	-10921639	182.095	182	133	255	3824	29.893	7.600	0.126	1.360
ID159870	159870	136	30.027	10.390	18.812	0	195	195	2	1	-10921639	196.667	202	136	246	4130	29.743	7.600	0.050	0.633
ID159871	159871	97	67.852	3.038	21.171	0	195	195	2	1	-10921639	135.286	133	78	217	2841	41.134	2.000	0.213	1.156
ID159868	159868	108	52.852	20.708	14.788	0	195	195	2	1	-10921639	231.095	243	165	255	4853	30.901	4.800	0.130	1.718
ID159869	159869	137	33.448	7.403	15.607	0	195	195	2	1	-10921639	170.524	170	115	237	3581	34.565	2.000	0.080	0.735
ID159938	159938	133	51.919	37.000	0.000	0	196	196	2	1	-10921639	104.619	107	62	153	2197	32.398	2.000	0.288	1.444
ID159939	159939	139	27.675	18.306	2.925	0	196	196	2	1	-10921639	112.048	110	81	162	2353	22.966	2.000	0.071	0.650
ID159942	159942	134	53.516	30.728	7.255	0	196	196	2	1	-10921639	87.667	78	40	168	1841	34.578	2.000	0.259	1.043
ID159943	159943	128	64.898	5.645	7.678	0	196	196	2	1	-10921639	151.429	150	86	243	3180	39.316	2.000	0.179	1.170
ID159940	159940	138	43.416	12.401	6.799	0	196	196	2	1	-10921639	159.524	153	107	214	3350	33.478	2.000	0.114	0.972
ID159941	159941	122	53.141	22.130	6.499	0	196	196	2	1	-10921639	144.571	141	78	228	3036	38.859	2.000	0.144	0.938
ID159946	159946	108	51.842	20.621	14.969	0	196	196	2	1	-10921639	218.238	228	130	255	4583	35.410	4.800	0.115	1.268
ID159947	159947	136	37.023	10.199	19.330	0	196	196	2	1	-10921639	201.952	211	147	255	4241	32.406	4.800	0.082	0.948
ID159944	159944	132	49.910	10.098	10.743	0	196	196	2	1	-10921639	185.619	182	133	237	3898	29.807	7.600	0.121	1.348
ID159945	159945	114	37.031	3.191	14.892	0	196	196	2	1	-10921639	115.762	121	43	176	2431	36.505	2.000	0.109	0.623
ID159950	159950	None	29.176	17.500	20.981	0	196	196	2	1	-10921639	192.000	194	153	246	4032	25.350	2.000	0.046	0.667
ID159951	159951	92	55.788	11.285	23.931	0	196	196	2	1	-10921639	207.714	217	130	255	4362	44.765	2.000	0.106	0.891
ID159948	159948	None	31.869	23.031	19.764	0	196	196	2	1	-10921639	169.429	170	118	226	3558	30.574	4.800	0.104	1.045
ID159949	159949	97	51.171	3.101	21.228	0	196	196	2	1	-10921639	130.952	136	78	199	2750	35.049	2.000	0.156	1.008
ID159954	159954	140	62.460	14.729	33.057	0	196	196	2	1	-10921639	172.524	170	98	255	3623	44.784	6.339	0.159	1.057
ID159955	159955	125	50.310	18.182	33.247	0	196	196	2	1	-10921639	184.619	194	101	240	3877	40.456	4.800	0.127	1.025
ID159952	159952	None	29.476	18.362	25.892	0	196	196	2	1	-10921639	184.905	182	144	228	3883	24.827	2.000	0.058	0.814
ID159953	159953	129	58.180	21.506	29.856	0	196	196	2	1	-10921639	187.857	199	110	255	3945	41.764	7.600	0.146	1.145
ID159956	159956	120	32.547	28.026	33.445	0	196	196	2	1	-10921639	91.905	89	55	150	1930	26.495	7.600	0.150	0.904
ID159975	159975	133	51.916	37.000	0.000	0	197	197	2	1	-10921639	132.095	136	94	165	2774	26.754	4.800	0.275	2.128
ID159978	159978	128	61.387	5.545	7.558	0	197	197	2	1	-10921639	144.524	139	92	237	3035	37.176	2.000	0.190	1.243
ID159979	159979	134	52.003	30.196	8.045	0	197	197	2	1	-10921639	83.762	72	40	162	1759	33.926	2.000	0.238	0.950
ID159976	159976	122	65.037	21.802	6.214	0	197	197	2	1	-10921639	146.905	153	84	255	3085	45.656	2.000	0.176	0.965
ID159977	159977	138	33.122	12.611	7.433	0	197	197	2	1	-10921639	145.333	133	101	205	3052	29.432	7.600	0.095	0.860
ID159982	159982	108	61.521	20.597	15.300	0	197	197	2	1	-10921639	223.619	255	136	255	4696	43.303	4.800	0.143	1.290
ID159983	159983	136	32.585	10.000	18.000	0	197	197	2	1	-10921639	181.571	188	110	228	3813	32.563	7.600	0.092	0.935
ID159980	159980	132	47.003	9.842	10.458	0	197	197	2	1	-10921639	181.333	179	139	231	3808	26.164	7.600	0.120	1.488
ID159981	159981	114	42.901	3.840	14.650	0	197	197	2	1	-10921639	131.810	141	72	188	2768	31.591	4.800	0.174	1.234
ID159986	159986	129	49.747	21.662	29.901	0	197	197	2	1	-10921639	178.000	179	124	246	3738	31.853	7.600	0.126	1.249
ID159987	159987	140	67.385	15.201	33.021	0	197	197	2	1	-10921639	156.000	165	84	255	3276	49.958	2.000	0.158	0.854
ID159984	159984	97	59.447	3.255	21.124	0	197	197	2	1	-10921639	122.476	118	60	202	2572	39.779	2.000	0.200	1.025
ID159985	159985	92	60.588	10.767	23.823	0	197	197	2	1	-10921639	201.762	217	127	255	4237	45.590	2.000	0.121	0.956
ID159988	159988	120	34.152	27.244	33.824	0	197	197	2	1	-10921639	103.952	110	66	133	2183	21.217	4.800	0.175	1.461
ID159970	159970	129	58.448	21.844	29.509	0	198	198	2	1	-10921639	187.429	194	115	255	3936	43.661	7.600	0.132	1.001
ID159971	159971	140	57.999	14.941	33.193	0	198	198	2	1	-10921639	166.286	156	115	255	3492	37.784	2.000	0.151	1.153
ID159968	159968	None	30.169	24.159	20.794	0	198	198	2	1	-10921639	138.476	147	60	191	2908	37.389	2.000	0.081	0.552
ID159969	159969	92	51.124	10.961	24.032	0	198	198	2	1	-10921639	216.095	220	139	255	4538	36.057	2.000	0.099	1.076
ID159974	159974	234	27.297	11.314	39.264	0	198	198	2	1	-10921639	53.810	49	28	104	1130	22.304	2.000	0.151	0.633
ID159972	159972	125	37.358	18.594	32.582	0	198	198	2	1	-10921639	163.000	188	81	228	3423	48.029	2.000	0.068	0.433
ID159973	159973	120	28.107	26.968	33.562	0	198	198	2	1	-10921639	106.381	107	69	147	2234	19.676	4.800	0.167	1.545
ID159958	159958	122	50.181	21.796	6.197	0	198	198	2	1	-10921639	148.667	147	92	208	3122	29.892	4.800	0.168	1.427
ID159959	159959	138	52.611	12.439	6.807	0	198	198	2	1	-10921639	170.048	162	113	240	3571	40.509	2.000	0.114	0.861
ID159957	159957	133	59.792	37.000	0.000	0	198	198	2	1	-10921639	147.429	147	119	173	3096	21.087	4.800	0.318	3.373
ID159962	159962	132	36.969	10.040	10.763	0	198	198	2	1	-10921639	170.905	173	118	223	3589	30.254	7.600	0.067	0.711
ID159963	159963	None	30.759	17.359	13.963	0	198	198	2	1	-10921639	196.190	199	124	255	4120	29.252	4.800	0.087	1.071
ID159960	159960	128	69.368	5.879	7.659	0	198	198	2	1	-10921639	153.143	147	81	234	3216	43.654	2.000	0.188	1.111
ID159961	159961	134	36.409	29.252	8.502	0	198	198	2	1	-10921639	83.952	84	40	130	1763	26.246	2.000	0.170	0.929
ID159966	159966	141	38.575	18.123	20.380	0	198	198	2	1	-10921639	200.190	199	141	255	4204	33.301	2.000	0.053	0.606
ID159967	159967	97	77.062	2.953	21.261	0	198	198	2	1	-10921639	149.000	150	75	255	3129	50.605	2.000	0.196	0.966
ID159964	159964	114	50.963	3.967	14.822	0	198	198	2	1	-10921639	138.524	139	81	197	2909	34.194	2.000	0.152	1.066
ID159965	159965	108	51.461	20.664	15.146	0	198	198	2	1	-10921639	229.238	246	156	255	4814	31.602	4.800	0.125	1.609
ID160002	160002	234	27.537	11.176	40.044	0	199	199	2	1	-10921639	47.619	43	26	92	1000	18.993	2.000	0.209	0.868
ID160000	160000	140	61.361	15.080	33.182	0	199	199	2	1	-10921639	159.714	159	89	255	3354	43.703	6.378	0.160	1.009
ID160001	160001	125	49.159	18.441	32.501	0	199	199	2	1	-10921639	176.762	185	89	237	3712	41.230	4.800	0.135	1.018
ID159990	159990	122	60.844	21.313	6.084	0	199	199	2	1	-10921639	154.905	162	104	231	3253	38.691	2.000	0.168	1.154
ID159991	159991	128	61.423	5.791	7.575	0	199	199	2	1	-10921639	146.238	141	89	243	3071	38.580	2.000	0.173	1.116
ID159989	159989	133	42.564	37.000	0.000	0	199	199	2	1	-10921639	121.667	130	86	173	2555	26.225	6.268	0.226	1.710
ID159994	159994	114	37.215	3.744	14.394	0	199	199	2	1	-10921639	118.429	118	78	170	2487	29.654	3.200	0.125	0.889
ID159995	159995	108	62.080	20.733	15.067	0	199	199	2	1	-10921639	226.571	246	141	255	4758	37.488	4.800	0.153	1.605
ID159992	159992	138	54.214	12.341	7.718	0	199	199	2	1	-10921639	173.571	170	113	240	3645	35.935	3.200	0.144	1.215
ID159993	159993	134	32.231	28.440	9.140	0	199	199	2	1	-10921639	84.952	81	43	133	1784	24.241	2.000	0.146	0.891
ID159998	159998	92	49.183	12.026	23.791	0	199	199	2	1	-10921639	204.952	211	136	255	4304	35.596	7.600	0.097	1.019
ID159999	159999	129	35.417	22.040	29.592	0	199	199	2	1	-10921639	162.381	147	118	217	3410	32.394	7.600	0.081	0.749
ID159996	159996	141	42.250	17.638	20.417	0	199	199	2	1	-10921639	196.905	199	136	255	4135	33.664	2.000	0.065	0.712
ID159997	159997	97	46.279	3.221	21.354	0	199	199	2	1	-10921639	119.190	121	52	208	2503	37.263	2.000	0.142	0.795
ID160003	160003	133	48.761	37.000	1.000	0	200	200	2	1	-10921639	145.619	144	108	202	3058	28.791	4.800	0.205	1.724
ID160006	160006	138	71.999	12.224	7.599	0	200	200	2	1	-10921639	194.000	197	130	255	4074	39.961	4.800	0.191	1.559
ID160007	160007	134	30.839	28.319	10.928	0	200	200	2	1	-10921639	81.762	81	46	130	1717	22.762	2.000	0.112	0.721
ID160004	160004	122	56.058	21.386	5.806	0	200	200	2	1	-10921639	155.762	144	95	234	3271	39.852	2.000	0.155	1.052
ID160005	160005	128	58.901	5.755	7.838	0	200	200	2	1	-10921639	143.381	136	89	223	3011	36.604	2.000	0.158	1.071
ID160010	160010	108	54.501	20.979	14.946	0	200	200	2	1	-10921639	233.333	252	162	255	4900	31.993	4.800	0.132	1.706
ID160011	160011	97	50.338	3.185	21.093	0	200	200	2	1	-10921639	131.810	124	72	208	2768	34.346	2.000	0.151	1.008
ID160008	160008	142	29.001	16.394	13.905	0	200	200	2	1	-10921639	189.429	197	130	255	3978	33.958	4.800	0.064	0.676
ID160009	160009	114	40.174	4.996	15.257	0	200	200	2	1	-10921639	145.048	133	98	202	3046	34.051	2.000	0.114	0.875
ID160014	160014	92	48.545	11.485	23.801	0	200	200	2	1	-10921639	198.952	211	118	255	4178	43.945	2.000	0.091	0.753
ID160015	160015	None	29.277	14.190	26.705	0	200	200	2	1	-10921639	174.667	165	121	240	3668	37.142	2.000	0.041	0.374
ID160012	160012	141	38.862	17.350	20.740	0	200	200	2	1	-10921639	209.762	211	136	255	4405	33.121	2.000	0.057	0.682
ID160013	160013	144	37.544	23.509	20.582	0	200	200	2	1	-10921639	143.952	165	43	208	3023	48.633	2.000	0.103	0.551
ID160018	160018	125	64.262	19.129	32.871	0	200	200	2	1	-10921639	191.429	188	110	255	4020	44.324	2.000	0.141	1.066
ID160016	160016	129	46.324	22.053	29.337	0	200	200	2	1	-10921639	187.857	176	136	255	3945	40.008	7.600	0.084	0.731
ID160017	160017	140	35.172	14.640	33.423	0	200	200	2	1	-10921639	152.190	153	92	202	3196	27.576	6.357	0.096	0.967
ID160034	160034	129	35.637	22.155	29.541	0	201	201	2	1	-10921639	174.857	170	144	223	3672	22.990	7.600	0.100	1.377
ID160035	160035	140	34.239	14.463	33.359	0	201	201	2	1	-10921639	127.762	133	63	191	2683	34.592	2.000	0.084	0.570
ID160032	160032	141	43.325	17.157	20.774	0	201	201	2	1	-10921639	200.952	205	136	255	4220	34.630	2.000	0.069	0.748
ID160033	160033	92	40.666	11.023	24.006	0	201	201	2	1	-10921639	181.429	185	115	246	3810	35.472	7.600	0.086	0.812
ID160036	160036	125	42.782	18.683	33.149	0	201	201	2	1	-10921639	163.571	168	104	202	3435	33.352	3.200	0.102	0.909
ID160037	160037	None	34.297	10.098	41.048	0	201	201	2	1	-10921639	55.143	46	23	113	1158	24.282	2.000	0.227	0.841
ID160019	160019	133	40.599	37.000	0.000	0	201	201	2	1	-10921639	137.048	141	100	170	2878	21.292	6.360	0.212	2.248
ID160022	160022	128	29.613	5.775	7.273	0	201	201	2	1	-10921639	111.667	113	57	150	2345	24.622	4.800	0.118	0.959
ID160023	160023	138	75.892	12.371	7.427	0	201	201	2	1	-10921639	166.667	165	84	255	3500	52.513	2.000	0.203	1.072
ID160020	160020	None	30.915	19.972	4.137	0	201	201	2	1	-10921639	129.619	127	89	170	2722	19.969	4.800	0.129	1.484
ID160021	160021	122	32.755	21.431	6.310	0	201	201	2	1	-10921639	134.333	133	89	182	2821	26.673	6.309	0.116	1.047
ID160026	160026	114	27.424	3.791	14.813	0	201	201	2	1	-10921639	106.762	107	52	162	2242	28.252	3.200	0.087	0.605
ID160027	160027	142	31.859	18.000	15.000	0	201	201	2	1	-10921639	205.762	199	150	255	4321	30.394	4.800	0.071	0.898
ID160024	160024	143	29.615	21.317	7.556	0	201	201	2	1	-10921639	135.905	136	95	185	2854	28.564	7.600	0.094	0.815
ID160025	160025	134	28.247	27.940	11.461	0	201	201	2	1	-10921639	71.810	66	46	141	1508	25.690	2.000	0.120	0.601
ID160030	160030	144	43.362	23.827	19.902	0	201	201	2	1	-10921639	155.286	165	60	220	3261	43.214	2.000	0.121	0.778
ID160031	160031	97	65.430	3.193	21.182	0	201	201	2	1	-10921639	131.190	124	75	223	2755	41.716	2.000	0.215	1.112
ID160028	160028	108	44.887	20.839	15.276	0	201	201	2	1	-10921639	208.810	214	124	255	4385	35.804	3.200	0.101	1.072
ID160029	160029	145	38.481	9.987	18.179	0	201	201	2	1	-10921639	174.238	170	141	220	3659	24.290	7.600	0.089	1.170
ID160066	160066	97	47.737	3.108	20.851	0	202	202	2	1	-10921639	121.095	115	78	197	2543	30.974	2.000	0.163	1.097
ID160067	160067	92	45.379	11.976	23.755	0	202	202	2	1	-10921639	191.476	194	104	249	4021	36.246	7.600	0.098	0.944
ID160064	160064	145	42.818	10.177	18.011	0	202	202	2	1	-10921639	181.571	179	121	237	3813	33.037	2.000	0.099	0.994
ID160065	160065	144	35.354	23.854	19.750	0	202	202	2	1	-10921639	155.857	168	60	202	3273	41.697	2.000	0.094	0.641
ID160068	160068	129	35.428	22.179	29.843	0	202	202	2	1	-10921639	169.381	168	124	211	3557	24.097	7.600	0.089	1.153
ID160069	160069	125	38.420	18.009	32.808	0	202	202	2	1	-10921639	161.762	162	104	211	3397	32.924	7.600	0.100	0.897
ID160058	160058	138	39.971	12.086	7.358	0	202	202	2	1	-10921639	145.476	144	86	197	3055	33.369	6.358	0.121	0.943
ID160059	160059	146	49.335	11.137	10.067	0	202	202	2	1	-10921639	167.476	159	124	234	3517	34.321	2.000	0.104	0.921
ID160056	160056	133	28.174	36.000	0.000	0	202	202	2	1	-10921639	137.238	147	89	153	2882	19.180	6.347	0.142	1.784
ID160057	160057	122	33.040	21.433	5.514	0	202	202	2	1	-10921639	125.857	127	81	168	2643	25.740	2.000	0.102	0.905
ID160062	160062	142	27.892	17.075	14.947	0	202	202	2	1	-10921639	196.714	197	150	249	4131	23.931	4.800	0.053	0.827
ID160063	160063	108	37.635	21.963	16.338	0	202	202	2	1	-10921639	194.524	205	118	255	4085	37.982	2.000	0.079	0.753
ID160060	160060	143	37.142	21.048	10.259	0	202	202	2	1	-10921639	162.952	162	104	228	3422	29.642	2.000	0.096	0.960
ID160061	160061	134	31.939	27.963	11.269	0	202	202	2	1	-10921639	71.619	69	43	136	1504	27.753	2.000	0.119	0.547
ID160038	160038	133	59.191	37.000	0.000	0	203	203	2	1	-10921639	142.476	151	100	194	2992	32.776	2.000	0.259	1.790
ID160039	160039	122	45.178	21.727	5.877	0	203	203	2	1	-10921639	125.762	127	60	199	2641	35.021	2.000	0.139	0.877
ID160042	160042	146	42.751	11.194	10.388	0	203	203	2	1	-10921639	169.571	165	136	228	3561	28.458	2.000	0.098	1.067
ID160043	160043	None	29.517	5.337	15.287	0	203	203	2	1	-10921639	126.952	121	75	182	2666	28.764	4.800	0.120	0.948
ID160040	160040	138	29.559	12.414	6.972	0	203	203	2	1	-10921639	134.381	141	75	179	2822	30.707	6.426	0.087	0.699
ID160041	160041	None	27.240	6.316	8.072	0	203	203	2	1	-10921639	113.905	113	60	176	2392	31.113	4.800	0.116	0.761
ID160046	160046	92	28.236	13.373	22.741	0	203	203	2	1	-10921639	194.571	185	173	231	4086	16.750	7.600	0.078	1.691
ID160047	160047	129	37.943	21.265	29.514	0	203	203	2	1	-10921639	174.810	176	133	237	3671	25.303	7.600	0.087	1.103
ID160044	160044	108	39.351	20.984	15.360	0	203	203	2	1	-10921639	203.238	211	144	255	4268	34.531	6.210	0.094	1.014
ID160045	160045	145	42.799	10.113	18.382	0	203	203	2	1	-10921639	175.857	170	118	255	3693	35.952	2.000	0.073	0.667
ID160070	160070	133	40.917	37.000	0.000	0	204	204	2	1	-10921639	137.429	141	113	150	2886	11.873	4.800	0.250	4.630
ID160071	160071	122	38.486	21.136	6.918	0	204	204	2	1	-10921639	132.619	130	95	168	2785	22.216	2.000	0.129	1.367
ID160074	160074	145	35.001	9.129	19.978	0	204	204	2	1	-10921639	173.571	170	121	220	3645	28.514	2.000	0.082	0.925
ID160075	160075	None	28.791	16.997	19.828	0	204	204	2	1	-10921639	186.571	182	153	228	3918	23.183	2.000	0.039	0.607
ID160072	160072	146	40.854	11.107	9.927	0	204	204	2	1	-10921639	158.429	159	115	226	3327	24.622	4.800	0.107	1.245
ID160073	160073	108	46.675	20.321	15.577	0	204	204	2	1	-10921639	203.143	205	150	252	4266	29.566	7.600	0.090	1.136
ID160078	160078	232	31.810	14.432	33.019	0	204	204	2	1	-10921639	119.952	124	72	173	2519	28.923	2.000	0.103	0.776
ID160076	160076	None	31.131	3.152	21.065	0	204	204	2	1	-10921639	99.619	98	49	150	2092	25.833	2.000	0.105	0.731
ID160077	160077	92	29.361	12.052	23.544	0	204	204	2	1	-10921639	167.762	170	118	214	3523	30.492	2.000	0.063	0.655
ID160050	160050	146	41.927	11.296	9.931	0	205	205	2	1	-10921639	162.810	165	124	205	3419	22.949	4.800	0.150	1.855
ID160051	160051	None	33.418	4.109	15.110	0	205	205	2	1	-10921639	91.524	92	43	153	1922	33.991	2.000	0.118	0.569
ID160048	160048	133	35.216	37.000	0.000	0	205	205	2	1	-10921639	127.000	124	103	153	2667	16.328	4.800	0.200	2.595
ID160049	160049	None	32.402	5.839	7.548	0	205	205	2	1	-10921639	102.571	101	69	141	2154	21.787	2.000	0.143	1.179
ID160054	160054	92	34.451	12.273	22.999	0	205	205	2	1	-10921639	182.476	191	130	226	3832	26.716	4.800	0.083	1.048
ID160055	160055	232	27.266	17.102	31.964	0	205	205	2	1	-10921639	134.524	133	104	179	2825	20.774	4.800	0.077	0.931
ID160052	160052	108	38.052	21.524	15.873	0	205	205	2	1	-10921639	169.905	165	98	214	3568	32.106	2.000	0.098	0.944
ID160053	160053	145	39.758	9.162	18.973	0	205	205	2	1	-10921639	175.619	179	127	220	3688	25.672	7.600	0.099	1.235
ID160082	160082	147	30.679	3.225	20.785	0	206	206	2	1	-10921639	92.048	95	34	141	1933	31.578	2.000	0.117	0.611
ID160083	160083	145	36.255	8.772	20.795	0	206	206	2	1	-10921639	166.143	165	118	223	3489	26.276	7.600	0.082	0.963
ID160080	160080	146	41.073	11.460	10.188	0	206	206	2	1	-10921639	153.381	150	107	197	3221	24.911	7.600	0.133	1.445
ID160081	160081	108	35.420	21.603	15.659	0	206	206	2	1	-10921639	160.714	165	104	202	3375	27.747	6.341	0.107	1.122
ID160079	160079	133	44.487	36.000	0.000	0	206	206	2	1	-10921639	131.095	141	80	165	2753	26.493	4.800	0.224	1.811
ID160084	160084	92	34.973	12.183	22.718	0	206	206	2	1	-10921639	168.286	162	118	226	3534	28.529	2.000	0.071	0.778
ID160090	160090	None	32.033	15.061	32.868	0	207	207	2	1	-10921639	115.000	115	66	153	2415	24.904	2.000	0.128	1.050
ID160088	160088	147	31.489	3.082	21.146	0	207	207	2	1	-10921639	96.667	104	43	130	2030	26.566	2.000	0.139	0.889
ID160089	160089	92	36.434	11.855	23.252	0	207	207	2	1	-10921639	173.524	176	133	214	3644	21.440	2.000	0.090	1.340
ID160086	160086	146	28.807	11.532	10.061	0	207	207	2	1	-10921639	141.524	139	113	182	2972	18.878	7.600	0.083	1.155
ID160087	160087	108	38.021	21.393	16.292	0	207	207	2	1	-10921639	178.143	170	150	234	3741	25.037	6.333	0.083	1.095
ID160085	160085	133	43.155	37.000	0.000	0	207	207	2	1	-10921639	147.524	141	119	179	3098	21.658	4.800	0.226	2.516
ID160099	160099	133	29.656	37.000	2.000	0	208	208	2	1	-10921639	134.857	136	97	165	2832	18.586	7.600	0.124	1.603
ID160102	160102	92	29.580	11.913	23.217	0	208	208	2	1	-10921639	162.762	165	133	197	3418	17.885	7.600	0.076	1.292
ID160100	160100	108	42.316	21.064	15.884	0	208	208	2	1	-10921639	178.619	176	136	243	3751	24.802	2.000	0.102	1.330
ID160101	160101	147	33.013	3.499	21.110	0	208	208	2	1	-10921639	91.571	95	26	144	1923	32.889	2.000	0.150	0.727
ID160091	160091	133	38.048	37.000	0.000	0	209	209	2	1	-10921639	140.476	147	106	173	2950	21.006	4.800	0.172	1.959
ID160094	160094	92	39.187	12.143	23.808	0	209	209	2	1	-10921639	163.190	168	95	220	3427	30.656	3.200	0.102	0.988
ID160092	160092	108	45.105	21.080	16.026	0	209	209	2	1	-10921639	172.000	165	127	255	3612	28.550	2.000	0.096	1.053
ID160093	160093	147	37.709	3.454	20.982	0	209	209	2	1	-10921639	93.714	89	34	165	1968	33.440	2.000	0.160	0.773
ID160106	160106	92	29.132	12.248	22.972	0	210	210	2	1	-10921639	164.000	162	121	217	3444	22.632	7.600	0.087	1.162
ID160107	160107	None	36.680	15.487	31.643	0	210	210	2	1	-10921639	113.571	115	57	176	2385	33.594	2.000	0.135	0.805
ID160104	160104	None	31.343	11.060	9.649	0	210	210	2	1	-10921639	131.000	130	98	170	2751	17.916	4.800	0.114	1.500
ID160105	160105	108	45.011	20.836	15.317	0	210	210	2	1	-10921639	160.095	159	104	214	3362	33.864	2.000	0.104	0.892
ID160103	160103	133	35.671	37.000	0.000	0	210	210	2	1	-10921639	140.476	139	113	173	2950	19.190	6.321	0.188	2.321
ID160098	160098	None	34.751	3.412	21.262	0	211	211	2	1	-10921639	78.333	81	28	127	1645	32.100	2.000	0.164	0.689
ID160096	160096	108	36.419	21.401	15.367	0	211	211	2	1	-10921639	161.619	159	127	197	3394	20.867	4.800	0.110	1.536
ID160097	160097	None	30.466	21.724	20.161	0	211	211	2	1	-10921639	134.571	139	72	182	2826	32.104	6.325	0.088	0.680
ID160095	160095	133	38.404	36.000	0.000	0	211	211	2	1	-10921639	140.857	139	101	176	2958	28.765	6.314	0.168	1.412
ID160112	160112	92	36.034	12.599	22.322	0	212	212	2	1	-10921639	166.429	170	139	217	3495	22.209	6.085	0.096	1.310
ID160110	160110	148	27.961	10.686	10.956	0	212	212	2	1	-10921639	123.762	121	89	185	2599	21.529	7.600	0.075	0.805
ID160111	160111	108	44.104	21.079	15.631	0	212	212	2	1	-10921639	169.762	173	115	208	3565	25.809	4.800	0.121	1.420
ID160108	160108	133	47.149	37.000	0.000	0	212	212	2	1	-10921639	147.286	144	110	211	3093	28.838	6.329	0.207	1.750
ID160109	160109	None	27.764	6.344	7.889	0	212	212	2	1	-10921639	71.429	72	26	110	1500	23.865	2.000	0.163	0.840
ID160114	160114	148	27.408	9.702	10.926	0	213	213	2	1	-10921639	125.714	130	98	162	2640	15.796	7.600	0.100	1.443
ID160115	160115	None	29.484	21.701	18.927	0	213	213	2	1	-10921639	133.619	147	55	179	2806	35.951	6.375	0.084	0.576
ID160113	160113	133	35.365	37.000	1.000	0	213	213	2	1	-10921639	157.429	153	113	202	3306	27.660	6.293	0.161	1.575
ID160116	160116	92	53.537	12.729	23.080	0	213	213	2	1	-10921639	176.524	170	124	240	3707	27.567	2.000	0.136	1.530
ID160128	160128	None	28.105	18.486	31.095	0	214	214	2	1	-10921639	124.762	130	72	162	2620	21.522	7.600	0.099	1.045
ID160126	160126	108	38.602	20.847	15.639	0	214	214	2	1	-10921639	152.571	153	81	194	3204	30.505	6.266	0.113	1.018
ID160127	160127	92	45.183	12.706	23.175	0	214	214	2	1	-10921639	177.667	179	153	237	3731	24.447	4.800	0.123	1.593
ID160125	160125	133	37.493	37.000	1.000	0	214	214	2	1	-10921639	149.619	156	106	217	3142	27.513	6.233	0.152	1.437
ID160138	160138	133	28.064	37.000	0.000	0	215	215	2	1	-10921639	150.810	157	124	173	3167	16.857	4.800	0.181	2.745
ID160139	160139	108	41.411	20.994	15.710	0	215	215	2	1	-10921639	141.048	136	95	202	2962	28.204	2.000	0.130	1.149
ID160140	160140	92	38.644	11.964	23.513	0	215	215	2	1	-10921639	148.810	141	104	214	3125	27.529	7.600	0.109	1.061
ID160120	160120	92	35.755	12.360	22.643	0	216	216	2	1	-10921639	141.381	139	101	197	2969	26.556	7.600	0.109	1.047
ID160118	160118	108	32.285	20.742	15.427	0	216	216	2	1	-10921639	133.524	133	92	170	2804	25.629	4.800	0.125	1.162
ID160119	160119	None	34.426	21.136	21.003	0	216	216	2	1	-10921639	135.333	141	81	182	2842	26.488	4.800	0.116	1.063
ID160117	160117	133	38.371	37.000	0.000	0	216	216	2	1	-10921639	153.476	165	124	191	3223	21.407	6.315	0.192	2.309
ID160130	160130	108	46.562	20.687	15.371	0	217	217	2	1	-10921639	144.238	147	78	214	3029	31.871	4.800	0.161	1.255
ID160131	160131	92	27.018	12.018	23.446	0	217	217	2	1	-10921639	148.190	150	115	188	3112	18.441	7.600	0.080	1.184
ID160129	160129	133	42.680	37.000	0.000	0	217	217	2	1	-10921639	147.190	147	110	191	3091	23.723	4.800	0.205	2.110
ID160136	160136	92	50.976	12.007	23.288	0	218	218	2	1	-10921639	157.857	162	121	228	3315	26.757	7.600	0.153	1.567
ID160137	160137	None	27.818	18.257	23.722	0	218	218	2	1	-10921639	135.286	139	95	188	2841	25.462	2.000	0.055	0.555
ID160134	160134	None	27.475	20.921	20.377	0	218	218	2	1	-10921639	135.619	147	84	176	2848	25.854	4.800	0.084	0.810
ID160135	160135	None	29.664	4.598	20.633	0	218	218	2	1	-10921639	93.333	92	57	133	1960	22.267	4.800	0.136	1.004
ID160132	160132	None	27.348	9.837	10.677	0	218	218	2	1	-10921639	114.810	115	84	173	2411	19.214	7.600	0.090	0.982
ID160133	160133	108	36.791	20.680	15.757	0	218	218	2	1	-10921639	140.524	147	78	179	2951	30.227	2.000	0.114	0.953
ID160122	160122	None	27.926	13.369	8.215	0	219	219	2	1	-10921639	93.095	98	49	133	1955	24.974	3.200	0.123	0.815
ID160123	160123	149	28.073	20.260	8.780	0	219	219	2	1	-10921639	99.762	101	69	127	2095	17.297	2.000	0.135	1.368
ID160121	160121	133	34.576	37.000	0.000	0	219	219	2	1	-10921639	136.952	136	113	173	2876	11.530	4.800	0.207	4.067
ID160124	160124	108	34.807	20.683	14.750	0	219	219	2	1	-10921639	129.429	136	81	165	2718	24.396	4.800	0.128	1.208
ID160147	160147	133	38.479	37.000	0.000	0	220	220	2	1	-10921639	121.762	133	76	165	2557	30.046	2.000	0.180	1.236
ID160150	160150	None	31.403	11.660	23.167	0	220	220	2	1	-10921639	140.143	144	104	173	2943	19.617	7.600	0.094	1.223
ID160148	160148	149	34.185	20.784	8.290	0	220	220	2	1	-10921639	86.667	89	37	153	1820	29.547	2.000	0.161	0.812
ID160149	160149	108	36.243	20.681	14.919	0	220	220	2	1	-10921639	141.238	144	89	182	2966	25.274	4.800	0.133	1.315
ID160154	160154	None	31.952	20.392	27.831	0	221	221	2	1	-10921639	111.952	110	60	147	2351	24.526	7.600	0.118	0.962
ID160152	160152	108	32.949	20.762	14.147	0	221	221	2	1	-10921639	133.905	136	89	182	2812	27.077	4.800	0.126	1.106
ID160153	160153	150	34.848	20.930	19.121	0	221	221	2	1	-10921639	133.810	136	72	182	2810	25.622	2.000	0.117	1.098
ID160151	160151	133	34.441	37.000	1.000	0	221	221	2	1	-10921639	135.095	136	108	182	2837	19.852	4.800	0.162	1.902
ID160155	160155	133	33.484	37.000	0.000	0	222	222	2	1	-10921639	121.524	118	97	162	2552	17.110	4.800	0.171	2.075
ID160158	160158	151	35.790	11.204	22.953	0	222	222	2	1	-10921639	145.762	153	95	194	3061	25.515	7.600	0.100	1.043
ID160156	160156	108	39.759	20.939	14.821	0	222	222	2	1	-10921639	145.429	144	95	197	3054	28.644	2.000	0.126	1.134
ID160157	160157	150	28.936	21.341	20.109	0	222	222	2	1	-10921639	128.381	130	75	165	2696	24.130	2.000	0.085	0.837
ID160146	160146	151	32.545	11.564	22.953	0	223	223	2	1	-10921639	139.714	144	107	176	2934	19.197	4.800	0.105	1.380
ID160145	160145	None	27.711	37.000	8.000	0	223	223	2	1	-10921639	90.571	89	69	118	1902	15.289	7.600	0.179	1.799
ID160144	160144	108	29.816	21.030	15.018	0	224	224	2	1	-10921639	124.667	130	81	159	2618	19.061	4.800	0.136	1.568
ID160142	160142	None	27.121	37.000	11.000	0	224	224	2	1	-10921639	73.905	75	46	113	1552	18.387	2.000	0.209	1.388
ID160143	160143	152	29.694	3.418	14.751	0	224	224	2	1	-10921639	63.619	60	17	118	1336	28.956	2.000	0.169	0.637
ID160141	160141	None	27.531	37.000	0.000	0	224	224	2	1	-10921639	103.381	104	73	139	2171	18.824	4.800	0.171	1.605
ID160162	160162	108	33.503	20.662	14.326	0	225	225	2	1	-10921639	137.238	141	89	176	2882	25.998	4.800	0.145	1.338
ID160163	160163	152	31.964	3.289	14.820	0	225	225	2	1	-10921639	61.381	57	26	118	1289	26.168	2.000	0.182	0.721
ID160164	160164	None	28.298	10.138	16.791	0	225	225	2	1	-10921639	127.476	130	81	162	2677	19.806	6.397	0.100	1.170
ID160165	160165	151	45.397	11.967	23.040	0	225	225	2	1	-10921639	147.857	144	107	214	3105	27.818	2.000	0.117	1.114
ID160173	160173	151	31.062	11.836	23.092	0	226	226	2	1	-10921639	133.619	127	84	185	2806	23.338	2.000	0.079	0.835
ID160159	160159	153	31.182	37.000	0.000	0	227	227	2	1	-10921639	86.048	94	49	113	1807	23.735	6.372	0.226	1.337
ID160160	160160	108	33.564	20.954	14.496	0	227	227	2	1	-10921639	126.381	127	75	168	2654	27.802	6.334	0.124	1.001
ID160161	160161	151	31.195	11.552	22.947	0	227	227	2	1	-10921639	148.238	150	113	182	3113	23.132	7.600	0.100	1.167
ID160170	160170	108	33.891	21.196	15.007	0	228	228	2	1	-10921639	138.667	136	86	168	2912	23.294	4.800	0.118	1.254
ID160169	160169	153	31.712	37.000	0.000	0	228	228	2	1	-10921639	87.810	92	56	124	1844	20.793	6.334	0.244	1.654
ID160171	160171	108	33.132	20.451	14.660	0	229	229	2	1	-10921639	146.619	150	118	179	3079	16.326	6.257	0.130	2.060
ID160172	160172	None	30.886	10.688	22.878	0	229	229	2	1	-10921639	132.762	136	86	168	2788	19.773	4.800	0.106	1.286
ID160166	160166	None	27.833	37.000	0.000	0	230	230	2	1	-10921639	77.048	81	53	115	1618	19.610	2.000	0.178	1.186
ID160167	160167	None	36.483	3.799	14.679	0	230	230	2	1	-10921639	78.238	84	31	130	1643	23.868	2.000	0.198	1.083
ID160168	160168	108	42.611	20.767	15.023	0	230	230	2	1	-10921639	126.381	130	69	182	2654	31.390	2.000	0.128	0.911
ID160174	160174	None	37.573	37.000	3.000	0	231	231	2	1	-10921639	82.333	81	46	139	1729	24.293	6.355	0.199	1.126
ID160175	160175	108	32.989	20.095	13.723	0	231	231	2	1	-10921639	134.429	136	101	162	2823	18.181	6.167	0.125	1.647
ID160176	160176	154	41.639	11.938	22.973	0	231	231	2	1	-10921639	143.714	141	104	191	3018	23.820	4.800	0.135	1.438
ID160178	160178	108	36.393	20.559	14.137	0	232	232	2	1	-10921639	119.333	124	63	170	2506	30.097	4.800	0.146	1.013
ID160179	160179	154	32.404	11.335	22.537	0	232	232	2	1	-10921639	135.476	139	89	173	2845	24.390	4.800	0.119	1.185
ID160177	160177	155	33.798	37.000	0.000	0	232	232	2	1	-10921639	85.857	92	43	136	1803	29.016	2.000	0.206	1.010
ID160190	160190	155	27.204	37.000	0.000	0	233	233	2	1	-10921639	76.286	86	40	113	1602	22.645	6.083	0.201	1.128
ID160191	160191	108	30.935	20.750	14.780	0	233	233	2	1	-10921639	130.333	136	78	173	2737	26.488	4.800	0.135	1.173
ID160192	160192	154	30.940	11.705	22.944	0	233	233	2	1	-10921639	127.429	127	92	176	2676	18.922	4.800	0.115	1.392
ID160182	160182	154	30.653	12.061	22.695	0	234	234	2	1	-10921639	136.952	139	98	165	2876	18.351	4.800	0.111	1.489
ID160180	160180	None	28.106	37.000	3.000	0	234	234	2	1	-10921639	80.238	89	37	118	1685	23.816	2.000	0.177	1.015
ID160181	160181	108	44.006	20.120	15.022	0	234	234	2	1	-10921639	149.714	153	118	182	3144	20.060	4.800	0.162	2.077
ID160183	160183	156	32.194	18.400	9.302	0	235	235	2	1	-10921639	98.000	98	40	144	2058	25.010	2.000	0.147	1.002
ID160184	160184	108	41.395	20.005	15.106	0	235	235	2	1	-10921639	141.286	133	110	185	2967	21.308	4.800	0.144	1.673
ID160185	160185	154	30.652	11.867	22.562	0	235	235	2	1	-10921639	130.000	127	95	168	2730	19.540	6.033	0.112	1.337
ID160186	160186	None	27.397	37.000	2.000	0	236	236	2	1	-10921639	77.619	75	49	127	1630	21.706	5.989	0.119	0.762
ID160187	160187	156	27.724	18.769	9.011	0	236	236	2	1	-10921639	90.333	101	37	127	1897	25.488	2.000	0.132	0.828
ID160188	160188	108	45.191	20.460	14.533	0	236	236	2	1	-10921639	145.000	141	104	188	3045	24.714	7.600	0.143	1.471
ID160194	160194	108	46.817	20.028	14.168	0	237	237	2	1	-10921639	135.429	133	78	176	2844	25.596	4.800	0.192	1.708
ID160195	160195	None	29.711	12.124	23.343	0	237	237	2	1	-10921639	126.762	127	92	182	2662	20.100	4.800	0.104	1.188
ID160193	160193	None	27.232	12.322	8.813	0	237	237	2	1	-10921639	92.571	89	55	139	1944	21.115	6.375	0.119	0.932
ID160189	160189	108	40.407	20.333	13.783	0	238	238	2	1	-10921639	134.381	136	89	182	2822	25.441	6.123	0.156	1.428
ID160198	160198	157	33.588	12.084	22.413	0	239	239	2	1	-10921639	128.286	133	81	173	2694	23.122	2.000	0.104	1.043
ID160196	160196	158	37.610	37.000	3.000	0	239	239	2	1	-10921639	84.381	89	51	113	1772	18.718	4.800	0.240	1.742
ID160197	160197	108	48.630	19.940	14.421	0	239	239	2	1	-10921639	135.762	139	86	197	2851	30.721	4.800	0.163	1.237
ID160199	160199	158	33.855	37.000	4.000	0	240	240	2	1	-10921639	82.333	84	51	124	1729	16.841	4.800	0.256	1.990
ID160200	160200	108	53.178	20.142	14.620	0	240	240	2	1	-10921639	139.524	141	98	194	2930	28.588	3.200	0.181	1.494
ID160201	160201	157	30.413	12.214	22.987	0	240	240	2	1	-10921639	124.762	124	89	179	2620	21.281	2.000	0.107	1.133
ID160202	160202	108	55.316	19.595	15.082	0	241	241	2	1	-10921639	145.190	139	107	208	3049	29.951	4.800	0.199	1.607
ID160203	160203	157	28.849	11.451	21.526	0	241	241	2	1	-10921639	128.095	124	89	159	2690	15.652	4.800	0.139	2.001
ID160206	160206	157	29.941	11.646	23.229	0	242	242	2	1	-10921639	120.333	115	95	165	2527	21.207	7.600	0.089	0.925
ID160207	160207	None	29.039	20.255	26.826	0	242	242	2	1	-10921639	81.714	84	37	130	1716	24.247	2.000	0.154	0.900
ID160204	160204	158	38.235	37.000	3.000	0	242	242	2	1	-10921639	90.000	92	53	127	1890	22.163	4.800	0.233	1.533
ID160205	160205	108	46.260	19.670	14.635	0	242	242	2	1	-10921639	140.524	144	92	188	2951	27.515	4.800	0.163	1.433
ID160210	160210	157	41.830	11.511	23.322	0	243	243	2	1	-10921639	134.333	133	95	197	2821	23.831	4.800	0.147	1.447
ID160208	160208	158	27.404	37.000	3.000	0	243	243	2	1	-10921639	79.952	75	51	115	1679	16.588	4.800	0.213	1.691
ID160209	160209	108	43.380	19.803	14.521	0	243	243	2	1	-10921639	142.571	139	75	182	2994	28.255	6.223	0.143	1.262
ID160214	160214	158	33.734	37.000	2.000	0	244	244	2	1	-10921639	75.619	84	37	113	1588	21.264	2.000	0.215	1.258
ID160215	160215	108	55.771	19.446	14.960	0	244	244	2	1	-10921639	150.857	144	98	211	3168	31.582	2.000	0.156	1.286
ID160216	160216	157	28.691	11.872	23.012	0	244	244	2	1	-10921639	112.048	107	84	144	2353	19.252	3.200	0.126	1.300
ID160222	160222	108	45.158	19.454	14.563	0	245	245	2	1	-10921639	141.667	141	95	197	2975	26.607	7.600	0.137	1.286
ID160223	160223	157	40.045	12.120	23.466	0	245	245	2	1	-10921639	128.381	133	89	185	2696	23.980	4.800	0.137	1.289
ID160220	160220	158	39.691	37.000	0.000	0	245	245	2	1	-10921639	90.524	98	49	124	1901	24.443	3.200	0.276	1.601
ID160221	160221	160	27.738	37.000	4.000	0	245	245	2	1	-10921639	78.333	84	49	107	1645	18.768	6.332	0.203	1.409
ID160218	160218	108	35.020	19.803	13.904	0	246	246	2	1	-10921639	124.524	124	69	176	2615	20.911	4.800	0.157	1.620
ID160219	160219	157	28.997	12.207	23.123	0	246	246	2	1	-10921639	123.952	127	75	165	2603	22.765	7.600	0.112	1.097
ID160217	160217	160	39.352	37.000	3.000	0	246	246	2	1	-10921639	78.571	84	40	127	1650	25.988	2.000	0.247	1.200
ID160211	160211	160	37.518	37.000	2.000	0	247	247	2	1	-10921639	77.333	72	40	136	1624	26.012	2.000	0.200	0.992
ID160212	160212	108	40.611	19.607	14.038	0	247	247	2	1	-10921639	131.286	139	78	173	2757	26.081	4.800	0.195	1.646
ID160213	160213	157	34.860	11.476	22.889	0	247	247	2	1	-10921639	120.619	124	57	170	2533	25.204	2.000	0.124	1.054
ID160226	160226	157	32.303	11.708	23.199	0	248	248	2	1	-10921639	125.429	124	92	153	2634	19.498	4.800	0.128	1.459
ID160224	160224	160	46.754	37.000	3.000	0	248	248	2	1	-10921639	79.238	66	43	141	1664	29.829	2.000	0.302	1.233
ID160225	160225	108	51.714	19.946	14.931	0	248	248	2	1	-10921639	144.667	144	92	191	3038	28.964	4.800	0.174	1.483
ID160234	160234	108	38.186	19.990	14.899	0	249	249	2	1	-10921639	135.048	130	101	194	2836	22.279	4.800	0.161	1.681
ID160235	160235	157	32.611	12.089	23.023	0	249	249	2	1	-10921639	117.952	115	84	179	2477	22.940	2.000	0.098	0.921
ID160233	160233	160	47.352	37.000	3.000	0	249	249	2	1	-10921639	70.667	66	43	144	1484	28.563	2.000	0.306	1.159
ID160236	160236	None	30.515	13.998	31.028	0	249	249	2	1	-10921639	63.810	55	40	118	1340	22.442	2.000	0.164	0.801
ID160237	160237	None	29.368	20.562	34.067	0	249	249	2	1	-10921639	51.810	49	23	101	1088	20.709	3.200	0.255	1.017
ID160240	160240	157	30.673	11.986	23.410	0	250	250	2	1	-10921639	130.762	130	92	165	2746	21.000	6.108	0.100	1.131
ID160241	160241	None	27.541	3.118	24.735	0	250	250	2	1	-10921639	47.095	43	14	92	989	23.826	2.000	0.171	0.578
ID160238	160238	160	48.116	37.000	3.000	0	250	250	2	1	-10921639	81.048	84	43	185	1702	34.137	2.000	0.285	1.053
ID160239	160239	108	50.648	20.300	14.510	0	250	250	2	1	-10921639	149.905	153	101	208	3148	26.344	6.294	0.192	1.831
ID160258	160258	157	29.078	11.718	22.999	0	251	251	2	1	-10921639	116.762	115	78	156	2452	19.455	2.000	0.101	1.097
ID160259	160259	161	27.230	15.329	30.291	0	251	251	2	1	-10921639	71.286	66	37	113	1497	22.021	2.000	0.140	0.793
ID160256	160256	108	63.766	20.383	14.248	0	251	251	2	1	-10921639	150.524	150	95	202	3161	31.096	4.800	0.247	1.919
ID160257	160257	162	30.893	24.600	21.722	0	251	251	2	1	-10921639	65.095	57	28	118	1367	28.492	2.000	0.161	0.634
ID160260	160260	163	40.442	20.316	33.507	0	251	251	2	1	-10921639	70.381	66	26	118	1478	29.750	2.000	0.283	1.045
ID160254	160254	None	28.011	9.716	7.030	0	251	251	2	1	-10921639	61.571	60	28	115	1293	23.376	2.000	0.153	0.697
ID160255	160255	None	27.470	7.223	14.438	0	251	251	2	1	-10921639	100.381	101	66	133	2108	20.026	4.800	0.144	1.263
ID160253	160253	None	27.651	21.777	1.981	0	251	251	2	1	-10921639	46.905	46	17	78	985	19.222	2.000	0.245	0.960
ID160227	160227	160	36.588	37.000	3.000	0	252	252	2	1	-10921639	67.571	75	37	115	1419	22.288	2.000	0.278	1.317
ID160232	160232	163	55.075	20.818	32.889	0	252	252	2	1	-10921639	79.048	75	23	168	1660	38.103	2.000	0.282	0.912
ID160230	160230	157	41.231	11.629	23.314	0	252	252	2	1	-10921639	132.952	124	101	179	2792	22.999	2.000	0.134	1.367
ID160231	160231	161	38.626	15.966	30.108	0	252	252	2	1	-10921639	92.952	84	63	141	1952	24.153	4.800	0.188	1.218
ID160228	160228	108	66.692	20.030	14.714	0	252	252	2	1	-10921639	166.857	170	101	231	3504	32.839	4.800	0.250	2.033
ID160229	160229	162	37.444	25.022	21.737	0	252	252	2	1	-10921639	70.476	66	28	133	1480	29.561	2.000	0.174	0.706
ID160262	160262	160	34.827	37.000	3.000	0	253	253	2	1	-10921639	62.905	60	29	118	1321	25.710	2.000	0.266	1.029
ID160263	160263	108	60.788	19.759	14.502	0	253	253	2	1	-10921639	156.810	147	118	231	3293	31.221	4.800	0.220	1.813
ID160261	160261	None	35.379	21.019	2.706	0	253	253	2	1	-10921639	52.714	46	23	104	1107	23.337	2.000	0.282	0.993
ID160266	160266	None	28.759	3.535	25.243	0	253	253	2	1	-10921639	58.952	55	31	110	1238	21.252	2.000	0.154	0.742
ID160267	160267	161	32.244	15.383	29.137	0	253	253	2	1	-10921639	82.571	84	23	124	1734	27.629	3.200	0.141	0.740
ID160264	160264	162	57.018	25.122	22.282	0	253	253	2	1	-10921639	83.429	81	34	168	1752	37.802	2.000	0.285	0.978
ID160265	160265	157	27.702	12.551	23.074	0	253	253	2	1	-10921639	127.952	127	86	162	2687	20.605	4.800	0.096	1.085
ID160268	160268	163	51.735	21.557	32.844	0	253	253	2	1	-10921639	79.667	75	31	153	1673	34.325	2.000	0.312	1.103
ID160306	160306	162	34.669	25.240	22.505	0	254	254	2	1	-10921639	68.476	66	26	121	1438	28.397	2.000	0.179	0.731
ID160307	160307	161	30.564	15.317	29.518	0	254	254	2	1	-10921639	86.810	89	31	124	1823	27.418	2.000	0.171	0.924
ID160304	160304	108	48.472	19.543	14.616	0	254	254	2	1	-10921639	149.190	144	89	199	3133	30.949	6.282	0.174	1.428
ID160305	160305	164	35.474	17.764	21.207	0	254	254	2	1	-10921639	134.048	127	89	191	2815	26.108	2.000	0.089	0.842
ID160303	160303	160	42.188	37.000	2.000	0	254	254	2	1	-10921639	66.905	55	26	121	1405	30.690	2.000	0.228	0.810
ID160308	160308	163	59.230	21.020	32.960	0	254	254	2	1	-10921639	90.333	81	40	168	1897	34.737	2.000	0.302	1.207
ID160274	160274	162	35.061	25.735	22.465	0	255	255	2	1	-10921639	61.810	57	17	113	1298	26.780	2.000	0.234	0.876
ID160275	160275	157	36.102	11.524	23.367	0	255	255	2	1	-10921639	125.000	124	86	182	2625	25.006	7.600	0.119	1.065
ID160272	160272	108	41.495	19.483	15.091	0	255	255	2	1	-10921639	143.857	141	98	188	3021	23.476	6.353	0.130	1.413
ID160273	160273	164	43.060	17.228	21.023	0	255	255	2	1	-10921639	145.048	139	107	202	3046	25.645	2.000	0.119	1.200
ID160276	160276	163	65.782	19.877	32.246	0	255	255	2	1	-10921639	98.905	92	49	226	2077	43.952	2.000	0.235	0.858
ID160270	160270	160	37.121	37.000	3.000	0	255	255	2	1	-10921639	67.952	66	46	124	1427	20.791	4.800	0.294	1.484
ID160271	160271	165	30.919	15.765	6.901	0	255	255	2	1	-10921639	73.905	78	34	130	1552	24.531	7.600	0.140	0.739
ID160269	160269	166	38.132	21.592	3.144	0	255	255	2	1	-10921639	54.381	49	23	121	1142	24.931	2.000	0.321	1.059
ID160242	160242	160	38.434	37.000	2.000	0	256	256	2	1	-10921639	65.286	69	29	130	1371	27.621	2.000	0.230	0.883
ID160243	160243	166	36.355	21.750	3.054	0	256	256	2	1	-10921639	67.048	60	43	118	1408	19.722	2.000	0.268	1.436
ID160246	160246	108	44.840	19.231	15.050	0	256	256	2	1	-10921639	152.333	147	113	202	3199	24.096	7.600	0.124	1.393
ID160247	160247	167	30.367	4.686	20.430	0	256	256	2	1	-10921639	96.381	86	43	144	2024	27.719	2.000	0.073	0.475
ID160244	160244	165	33.761	15.989	8.058	0	256	256	2	1	-10921639	84.952	89	28	139	1784	27.259	2.000	0.161	0.863
ID160245	160245	168	37.909	22.233	13.247	0	256	256	2	1	-10921639	106.286	110	40	168	2232	39.129	2.000	0.121	0.588
ID160250	160250	157	35.894	11.924	23.431	0	256	256	2	1	-10921639	144.381	141	121	205	3032	19.798	7.600	0.106	1.396
ID160251	160251	161	35.628	15.217	30.001	0	256	256	2	1	-10921639	95.952	95	37	141	2015	27.793	2.000	0.154	0.923
ID160248	160248	164	34.993	17.839	21.550	0	256	256	2	1	-10921639	140.667	136	101	185	2954	25.543	2.000	0.103	1.025
ID160249	160249	162	39.693	26.360	21.768	0	256	256	2	1	-10921639	74.476	75	34	127	1564	24.746	2.000	0.236	1.148
ID160252	160252	163	58.757	19.252	32.283	0	256	256	2	1	-10921639	105.571	89	55	197	2217	39.757	2.000	0.209	0.919
ID160290	160290	163	80.470	19.676	32.802	0	257	257	2	1	-10921639	122.143	101	46	246	2565	52.455	2.000	0.292	1.054
ID160288	160288	None	27.352	2.968	24.837	0	257	257	2	1	-10921639	72.571	78	26	107	1524	23.955	2.000	0.134	0.714
ID160289	160289	161	38.405	15.112	30.223	0	257	257	2	1	-10921639	97.810	89	57	165	2054	28.507	2.000	0.156	0.924
ID160278	160278	160	40.340	37.000	3.000	0	257	257	2	1	-10921639	69.333	60	37	127	1456	27.161	2.000	0.268	1.078
ID160279	160279	169	32.266	9.064	5.481	0	257	257	2	1	-10921639	61.476	57	23	136	1291	29.956	2.000	0.179	0.623
ID160277	160277	166	35.089	21.181	3.371	0	257	257	2	1	-10921639	75.762	78	37	107	1591	19.601	4.800	0.250	1.544
ID160282	160282	None	29.792	8.584	15.042	0	257	257	2	1	-10921639	117.143	118	84	182	2460	24.181	2.000	0.074	0.668
ID160283	160283	108	38.886	19.401	15.109	0	257	257	2	1	-10921639	146.810	147	110	205	3083	26.825	6.146	0.107	1.062
ID160280	160280	165	29.119	15.753	8.032	0	257	257	2	1	-10921639	80.619	84	31	130	1693	28.914	2.000	0.119	0.594
ID160281	160281	168	33.056	19.247	13.521	0	257	257	2	1	-10921639	148.286	147	110	205	3114	27.776	4.800	0.142	1.328
ID160286	160286	162	38.310	26.152	22.052	0	257	257	2	1	-10921639	81.857	84	46	136	1719	25.435	2.000	0.192	1.038
ID160287	160287	157	38.492	11.044	23.547	0	257	257	2	1	-10921639	126.238	121	63	179	2651	34.961	2.000	0.123	0.790
ID160284	160284	167	30.247	4.359	20.201	0	257	257	2	1	-10921639	90.095	95	34	150	1892	28.346	2.000	0.136	0.761
ID160285	160285	164	38.529	17.251	21.483	0	257	257	2	1	-10921639	151.952	141	101	202	3191	26.541	2.000	0.097	1.015
ID160291	160291	160	32.227	37.000	3.000	0	258	258	2	1	-10921639	65.143	69	37	110	1368	20.732	2.000	0.242	1.225
ID160294	160294	170	31.897	4.792	6.841	0	258	258	2	1	-10921639	59.000	57	26	121	1239	22.129	2.000	0.194	0.865
ID160295	160295	171	28.085	4.429	15.266	0	258	258	2	1	-10921639	72.000	69	23	127	1512	33.150	2.000	0.104	0.410
ID160292	160292	166	36.734	20.725	3.792	0	258	258	2	1	-10921639	68.429	63	34	121	1437	22.892	2.000	0.222	1.085
ID160293	160293	169	44.131	9.723	5.427	0	258	258	2	1	-10921639	86.048	84	26	168	1807	36.401	2.000	0.239	0.913
ID160298	160298	162	28.316	28.058	20.681	0	258	258	2	1	-10921639	80.143	75	46	118	1683	18.202	4.800	0.167	1.258
ID160299	160299	164	38.650	18.099	21.743	0	258	258	2	1	-10921639	140.381	130	107	220	2948	30.184	2.000	0.076	0.655
ID160296	160296	108	30.230	19.453	15.015	0	258	258	2	1	-10921639	137.762	139	104	173	2893	19.659	7.600	0.093	1.194
ID160297	160297	167	31.556	4.144	20.144	0	258	258	2	1	-10921639	90.429	92	46	153	1899	28.449	2.000	0.105	0.604
ID160302	160302	163	77.331	19.401	32.956	0	258	258	2	1	-10921639	119.810	104	43	246	2516	55.981	2.000	0.238	0.824
ID160300	160300	157	40.481	12.021	23.446	0	258	258	2	1	-10921639	141.905	144	104	194	2980	24.284	7.600	0.118	1.235
ID160301	160301	161	35.104	14.245	30.954	0	258	258	2	1	-10921639	94.857	92	60	141	1992	27.255	2.000	0.162	0.970
ID160322	160322	161	46.762	14.913	30.496	0	259	259	2	1	-10921639	118.286	115	63	170	2484	31.060	2.000	0.186	1.196
ID160323	160323	163	55.655	19.360	32.827	0	259	259	2	1	-10921639	104.857	95	34	217	2202	48.727	2.000	0.185	0.672
ID160320	160320	172	37.672	2.812	24.782	0	259	259	2	1	-10921639	80.905	72	40	144	1699	27.029	2.000	0.165	0.847
ID160321	160321	173	40.140	18.855	25.152	0	259	259	2	1	-10921639	132.952	127	75	197	2792	34.081	7.600	0.105	0.739
ID160310	160310	166	45.778	20.793	3.882	0	259	259	2	1	-10921639	85.333	75	55	144	1792	25.662	2.000	0.241	1.291
ID160311	160311	169	45.326	10.027	5.744	0	259	259	2	1	-10921639	84.095	81	46	147	1766	29.088	2.000	0.194	0.940
ID160309	160309	160	36.935	37.000	2.000	0	259	259	2	1	-10921639	57.857	57	22	130	1215	28.900	2.000	0.250	0.802
ID160314	160314	174	29.828	8.378	14.706	0	259	259	2	1	-10921639	116.476	124	69	170	2446	25.508	2.000	0.102	0.848
ID160315	160315	171	34.327	4.889	15.564	0	259	259	2	1	-10921639	95.714	89	49	156	2010	27.771	2.000	0.129	0.786
ID160312	160312	170	51.578	4.808	6.838	0	259	259	2	1	-10921639	59.429	43	17	165	1248	36.448	2.000	0.291	0.736
ID160313	160313	108	41.293	21.520	14.175	0	259	259	2	1	-10921639	126.143	136	49	191	2649	43.128	4.800	0.137	0.705
ID160318	160318	162	40.864	25.903	21.981	0	259	259	2	1	-10921639	97.571	98	46	153	2049	28.773	4.800	0.194	1.104
ID160319	160319	157	37.525	11.770	23.467	0	259	259	2	1	-10921639	145.571	141	113	185	3057	22.767	4.800	0.117	1.342
ID160316	160316	167	36.241	4.207	20.524	0	259	259	2	1	-10921639	100.048	95	57	156	2101	27.467	2.000	0.136	0.873
ID160317	160317	164	40.993	17.327	21.587	0	259	259	2	1	-10921639	155.000	147	92	217	3255	32.968	2.000	0.092	0.792
ID160326	160326	170	52.563	3.757	6.985	0	260	260	2	1	-10921639	56.905	46	23	144	1195	34.047	2.000	0.376	0.913
ID160327	160327	171	28.850	4.308	14.881	0	260	260	2	1	-10921639	83.476	84	34	127	1753	28.804	2.000	0.145	0.733
ID160324	160324	166	53.742	20.880	4.125	0	260	260	2	1	-10921639	89.238	75	43	156	1874	31.027	2.000	0.262	1.195
ID160325	160325	169	39.658	9.906	6.026	0	260	260	2	1	-10921639	81.476	86	31	156	1711	30.142	2.000	0.170	0.786
ID160330	160330	162	37.280	25.642	22.281	0	260	260	2	1	-10921639	101.000	98	43	153	2121	30.097	2.000	0.138	0.813
ID160331	160331	172	29.627	2.514	24.475	0	260	260	2	1	-10921639	79.095	75	43	127	1661	24.259	2.000	0.110	0.644
[truncated: 717 more rows]
