# Supplementary material for: Progressive enhancement of kinetic proofreading in T cell antigen discrimination from receptor activation to DAG generation
Source: eLife. 2022 Sep 20;11:e75263. doi: 10.7554/eLife.75263 (PMC9536835; doi:10.7554/eLife.75263)
Supplement: Figure 5—source data 1. — Each data table is the TrackMate ‘spot-statistics’ output of one cell over four cycles of blue-light illumination (frames 0–40, 100–140, 200–240, and 300–340, with 3 s interval between frames). We calculated the lifetime of TrackIDs that existed at the start of each period of blue-light illumination that did not last for the full period and fit the resulting lifetime distributions using custom Python scripts available at https://github.com/dbritain/KP-paper (copy archived at swh:1:rev:167fa456901903740f0f3ee6a3e5324bc45207ea, Britain, 2022). [file elife-75263-fig5-data1.zip › Fig5SourceData/ZAP/zap1/cell7.csv]

Label	ID	TRACK_ID	QUALITY	POSITION_X	POSITION_Y	POSITION_Z	POSITION_T	FRAME	RADIUS	VISIBILITY	MANUAL_COLOR	MEAN_INTENSITY	MEDIAN_INTENSITY	MIN_INTENSITY	MAX_INTENSITY	TOTAL_INTENSITY	STANDARD_DEVIATION	ESTIMATED_DIAMETER	CONTRAST	SNR
ID166486	166486	0	38.329	17.275	5.100	0	0	0	2	1	-10921639	203.476	199	135	255	4273	31.046	4.800	0.082	0.989
ID166487	166487	1	46.283	28.073	5.401	0	0	0	2	1	-10921639	212.190	218	135	255	4456	38.656	7.600	0.097	0.967
ID166490	166490	2	38.115	40.195	11.040	0	0	0	2	1	-10921639	201.667	205	141	242	4235	29.691	7.600	0.104	1.276
ID166491	166491	None	35.277	34.516	15.240	0	0	0	2	1	-10921639	183.381	181	147	248	3851	28.591	2.000	0.054	0.652
ID166488	166488	3	32.562	15.689	8.553	0	0	0	2	1	-10921639	214.381	218	162	255	4502	29.667	2.000	0.037	0.514
ID166489	166489	None	31.805	12.281	10.414	0	0	0	2	1	-10921639	199.238	196	147	255	4184	33.608	7.600	0.039	0.440
ID166494	166494	4	36.242	46.000	25.000	0	0	0	2	1	-10921639	124.524	110	80	175	2615	30.083	6.374	0.156	1.120
ID166492	166492	None	30.545	41.953	15.281	0	0	0	2	1	-10921639	180.095	190	116	218	3782	31.053	2.000	0.064	0.701
ID166493	166493	5	40.827	19.672	20.358	0	0	0	2	1	-10921639	233.524	239	187	255	4904	22.047	7.600	0.096	1.850
ID166498	166498	2	39.181	40.955	11.967	0	1	1	2	1	-10921639	197.429	196	138	251	4146	32.158	7.600	0.100	1.117
ID166499	166499	None	29.219	13.527	17.340	0	1	1	2	1	-10921639	217.048	218	184	255	4558	16.753	4.800	0.060	1.468
ID166496	166496	1	43.296	28.471	5.437	0	1	1	2	1	-10921639	214.905	221	147	255	4513	34.315	7.600	0.103	1.174
ID166497	166497	3	28.304	15.666	8.595	0	1	1	2	1	-10921639	210.571	218	159	255	4422	28.996	2.000	0.030	0.419
ID166500	166500	5	34.367	19.301	19.473	0	1	1	2	1	-10921639	237.762	255	184	255	4993	23.281	7.600	0.069	1.316
ID166501	166501	4	34.836	46.000	25.000	0	1	1	2	1	-10921639	127.238	132	86	168	2672	23.456	4.800	0.161	1.508
ID166495	166495	0	35.815	18.355	4.124	0	1	1	2	1	-10921639	194.476	193	147	251	4084	30.894	7.600	0.079	0.922
ID166482	166482	None	32.102	10.163	12.709	0	2	2	2	1	-10921639	192.571	190	150	233	4044	23.672	4.800	0.070	1.071
ID166483	166483	2	39.399	41.491	12.768	0	2	2	2	1	-10921639	191.762	187	159	221	4027	20.933	6.334	0.107	1.770
ID166480	166480	1	31.548	28.954	5.919	0	2	2	2	1	-10921639	200.619	205	147	251	4213	25.264	4.800	0.082	1.202
ID166481	166481	3	30.865	15.616	8.771	0	2	2	2	1	-10921639	204.857	202	165	251	4302	23.397	6.417	0.060	0.988
ID166484	166484	5	30.967	19.427	19.801	0	2	2	2	1	-10921639	207.571	211	162	245	4359	24.281	4.800	0.069	1.110
ID166485	166485	4	27.509	46.000	25.000	0	2	2	2	1	-10921639	108.762	116	65	135	2284	20.186	6.353	0.161	1.494
ID166479	166479	None	27.491	33.845	5.154	0	2	2	2	1	-10921639	128.143	132	73	181	2691	31.487	2.000	0.060	0.462
ID166528	166528	4	36.444	46.000	25.000	0	3	3	2	1	-10921639	123.238	113	95	178	2588	21.171	4.800	0.197	1.913
ID166526	166526	3	34.610	15.127	8.927	0	3	3	2	1	-10921639	209.000	211	178	255	4389	22.661	2.000	0.057	0.996
ID166527	166527	6	44.029	38.418	12.699	0	3	3	2	1	-10921639	216.714	211	178	255	4551	23.376	7.600	0.087	1.479
ID166524	166524	None	27.895	17.659	3.748	0	3	3	2	1	-10921639	175.333	175	141	230	3682	23.346	2.000	0.062	0.883
ID166525	166525	1	40.022	27.092	6.755	0	3	3	2	1	-10921639	229.476	230	196	255	4819	17.879	4.800	0.093	2.193
ID166530	166530	None	31.966	40.529	11.026	0	4	4	2	1	-10921639	162.571	168	79	215	3414	36.481	7.600	0.083	0.683
ID166531	166531	None	30.042	15.592	12.732	0	4	4	2	1	-10921639	209.381	205	178	255	4397	23.739	2.000	0.038	0.644
ID166529	166529	1	32.809	28.026	5.878	0	4	4	2	1	-10921639	202.381	205	162	233	4250	20.963	4.800	0.083	1.475
ID166534	166534	4	28.572	46.000	25.000	0	4	4	2	1	-10921639	102.524	98	80	150	2153	20.171	6.333	0.165	1.441
ID166532	166532	6	35.881	37.356	12.847	0	4	4	2	1	-10921639	196.619	193	153	242	4129	22.265	2.000	0.072	1.179
ID166533	166533	None	32.124	42.520	14.636	0	4	4	2	1	-10921639	137.810	147	70	193	2894	39.149	2.000	0.087	0.563
ID166541	166541	6	33.394	37.699	12.259	0	5	5	2	1	-10921639	199.476	193	156	242	4189	23.725	6.325	0.068	1.066
ID166506	166506	9	32.994	39.913	15.199	0	6	6	2	1	-10921639	200.571	202	162	242	4212	21.505	4.800	0.091	1.552
ID166504	166504	6	36.440	39.528	11.846	0	6	6	2	1	-10921639	194.143	199	138	242	4077	31.076	4.800	0.102	1.156
ID166505	166505	None	28.796	9.882	12.885	0	6	6	2	1	-10921639	186.238	193	147	224	3911	21.178	4.800	0.078	1.266
ID166502	166502	7	31.985	25.883	5.203	0	6	6	2	1	-10921639	186.190	190	138	242	3910	28.432	2.000	0.064	0.791
ID166503	166503	8	30.422	32.607	5.663	0	6	6	2	1	-10921639	152.571	153	104	190	3204	24.883	4.800	0.095	1.061
ID166507	166507	7	30.744	26.084	4.900	0	7	7	2	1	-10921639	178.238	187	138	215	3743	24.356	2.000	0.073	0.999
ID166512	166512	80	28.202	46.000	26.000	0	7	7	2	1	-10921639	100.810	101	74	129	2117	16.663	6.344	0.194	1.965
ID166510	166510	9	46.181	41.907	14.984	0	7	7	2	1	-10921639	174.476	181	98	227	3664	35.492	7.600	0.117	1.027
ID166511	166511	None	27.071	19.990	19.104	0	7	7	2	1	-10921639	210.619	215	168	251	4423	20.759	4.800	0.058	1.110
ID166508	166508	8	28.506	31.184	5.337	0	7	7	2	1	-10921639	145.952	159	67	190	3065	36.313	4.800	0.080	0.598
ID166509	166509	6	35.077	38.167	11.771	0	7	7	2	1	-10921639	205.714	202	168	242	4320	22.493	2.000	0.074	1.253
ID166538	166538	79	28.679	9.664	7.492	0	8	8	2	1	-10921639	157.571	165	82	196	3309	28.956	4.800	0.085	0.857
ID166539	166539	6	33.733	40.846	12.018	0	8	8	2	1	-10921639	175.905	181	138	218	3694	26.000	7.600	0.099	1.223
ID166536	166536	7	29.587	26.044	4.863	0	8	8	2	1	-10921639	186.000	196	135	221	3906	25.722	6.166	0.066	0.891
ID166537	166537	8	30.762	30.106	5.996	0	8	8	2	1	-10921639	178.286	178	135	218	3744	25.156	4.800	0.080	1.044
ID166535	166535	78	28.224	17.615	3.992	0	8	8	2	1	-10921639	178.762	184	122	224	3754	27.727	4.800	0.081	0.969
ID166540	166540	80	27.600	46.000	24.000	0	8	8	2	1	-10921639	94.714	92	58	144	1989	20.893	3.200	0.129	1.037
ID166522	166522	None	29.963	8.709	14.537	0	9	9	2	1	-10921639	167.524	172	119	227	3518	26.269	4.800	0.091	1.063
ID166523	166523	80	31.594	46.000	26.000	0	9	9	2	1	-10921639	101.143	104	74	135	2124	16.954	4.800	0.220	2.150
ID166520	166520	8	37.942	30.729	5.942	0	9	9	2	1	-10921639	164.000	175	82	211	3444	33.682	4.800	0.113	0.991
ID166521	166521	None	30.046	37.770	11.867	0	9	9	2	1	-10921639	191.095	193	159	218	4013	18.256	6.295	0.088	1.690
ID166518	166518	78	27.976	16.725	3.452	0	9	9	2	1	-10921639	141.286	150	79	187	2967	35.975	2.000	0.057	0.424
ID166519	166519	79	27.427	11.222	5.273	0	9	9	2	1	-10921639	131.476	138	79	172	2761	30.841	4.800	0.096	0.744
ID166515	166515	78	32.267	14.256	5.034	0	10	10	2	1	-10921639	153.048	159	89	208	3214	31.247	7.600	0.081	0.736
ID166516	166516	None	34.129	26.902	4.727	0	10	10	2	1	-10921639	170.190	175	107	205	3574	27.367	4.800	0.091	1.035
ID166517	166517	None	27.069	24.598	16.482	0	10	10	2	1	-10921639	202.048	202	165	239	4243	19.307	4.800	0.062	1.222
ID166514	166514	None	27.692	46.000	26.000	0	11	11	2	1	-10921639	81.095	74	60	132	1703	17.231	6.105	0.175	1.403
ID166513	166513	8	30.543	30.874	6.027	0	11	11	2	1	-10921639	141.619	147	76	187	2974	29.337	2.000	0.101	0.883
ID166546	166546	None	31.528	19.313	19.772	0	12	12	2	1	-10921639	187.619	187	144	236	3940	25.847	6.376	0.078	1.044
ID166544	166544	None	27.850	25.541	7.897	0	12	12	2	1	-10921639	198.286	202	165	227	4164	18.741	4.800	0.073	1.439
ID166545	166545	None	36.664	38.460	12.501	0	12	12	2	1	-10921639	198.619	193	172	255	4171	19.384	6.069	0.084	1.594
ID166542	166542	11	35.082	17.691	4.930	0	12	12	2	1	-10921639	166.667	172	110	205	3500	26.984	6.322	0.097	1.094
ID166543	166543	8	30.942	31.105	6.680	0	12	12	2	1	-10921639	148.905	153	107	193	3127	24.176	2.000	0.086	0.976
ID166552	166552	11	29.819	18.007	5.012	0	13	13	2	1	-10921639	153.714	159	95	184	3228	25.800	4.800	0.097	1.051
ID166553	166553	20	28.857	10.186	15.046	0	13	13	2	1	-10921639	151.381	150	104	193	3179	25.682	4.800	0.103	1.099
ID166554	166554	11	31.113	16.426	5.709	0	14	14	2	1	-10921639	148.333	153	95	187	3115	25.332	2.000	0.094	1.004
ID166555	166555	14	32.071	25.074	8.029	0	14	14	2	1	-10921639	194.714	193	147	248	4089	25.285	7.600	0.058	0.844
ID166558	166558	13	36.529	22.458	19.563	0	14	14	2	1	-10921639	206.286	208	150	248	4332	30.282	7.600	0.091	1.132
ID166559	166559	None	36.023	19.001	22.290	0	14	14	2	1	-10921639	163.476	168	101	211	3433	30.147	4.800	0.096	0.949
ID166556	166556	10	31.818	41.598	11.149	0	14	14	2	1	-10921639	141.429	150	79	196	2970	35.954	4.800	0.101	0.722
ID166557	166557	20	30.188	11.079	15.408	0	14	14	2	1	-10921639	155.095	159	107	196	3257	24.700	4.800	0.096	1.101
ID166547	166547	11	36.945	17.377	5.867	0	15	15	2	1	-10921639	153.476	162	79	193	3223	30.881	2.000	0.103	0.930
ID166550	166550	20	28.584	12.020	14.745	0	15	15	2	1	-10921639	160.905	159	101	202	3379	28.162	4.800	0.088	0.921
ID166551	166551	13	36.627	22.672	19.954	0	15	15	2	1	-10921639	184.476	187	122	251	3874	29.630	3.200	0.090	1.029
ID166548	166548	14	33.805	26.369	6.918	0	15	15	2	1	-10921639	177.952	184	107	208	3737	27.726	4.800	0.093	1.087
ID166549	166549	10	38.696	39.552	12.213	0	15	15	2	1	-10921639	179.429	184	125	224	3768	29.293	4.800	0.116	1.273
ID166562	166562	20	27.330	11.974	15.065	0	16	16	2	1	-10921639	134.048	141	70	172	2815	29.243	2.000	0.090	0.755
ID166563	166563	13	31.184	22.568	19.687	0	16	16	2	1	-10921639	174.857	178	104	221	3672	34.071	7.600	0.071	0.684
ID166560	166560	14	36.756	26.918	6.583	0	16	16	2	1	-10921639	162.714	168	104	199	3417	29.061	4.800	0.122	1.222
ID166561	166561	10	39.048	40.172	12.250	0	16	16	2	1	-10921639	162.714	178	107	205	3417	28.583	4.800	0.116	1.188
ID166568	166568	13	29.997	22.659	20.885	0	17	17	2	1	-10921639	169.905	172	98	218	3568	33.747	7.600	0.086	0.797
ID166566	166566	14	33.444	27.935	7.563	0	17	17	2	1	-10921639	170.952	178	116	218	3590	28.040	4.800	0.095	1.054
ID166567	166567	10	40.885	40.399	12.283	0	17	17	2	1	-10921639	161.667	165	101	211	3395	29.360	4.800	0.119	1.170
ID166564	166564	11	30.747	16.606	7.133	0	17	17	2	1	-10921639	150.381	159	86	202	3158	27.502	2.000	0.094	0.941
ID166565	166565	12	31.540	24.389	8.095	0	17	17	2	1	-10921639	187.857	190	122	218	3945	27.589	6.088	0.091	1.134
ID166574	166574	None	29.905	31.673	10.566	0	18	18	2	1	-10921639	172.286	178	119	199	3618	23.328	4.800	0.075	1.025
ID166575	166575	10	40.869	39.598	12.246	0	18	18	2	1	-10921639	154.333	156	92	199	3241	32.567	4.800	0.128	1.078
ID166572	166572	11	33.185	17.996	6.720	0	18	18	2	1	-10921639	149.190	156	92	193	3133	27.031	2.000	0.084	0.851
ID166573	166573	12	30.417	24.035	8.091	0	18	18	2	1	-10921639	174.667	184	110	211	3668	29.917	2.000	0.072	0.785
ID166583	166583	12	32.996	24.545	8.206	0	19	19	2	1	-10921639	165.524	175	92	208	3476	35.322	6.359	0.097	0.825
ID166584	166584	10	42.770	39.517	12.606	0	19	19	2	1	-10921639	147.286	144	70	202	3093	36.590	7.600	0.135	0.958
ID166578	166578	10	40.202	39.509	13.223	0	20	20	2	1	-10921639	126.381	141	52	190	2654	41.131	2.000	0.136	0.734
ID166579	166579	15	30.978	21.990	20.935	0	20	20	2	1	-10921639	165.810	172	98	202	3482	28.611	4.800	0.097	1.030
ID166576	166576	None	27.286	19.106	7.430	0	20	20	2	1	-10921639	135.952	150	67	175	2855	35.099	4.800	0.111	0.772
ID166577	166577	16	32.417	27.932	7.706	0	20	20	2	1	-10921639	155.190	162	82	190	3259	29.953	4.800	0.100	0.946
ID166570	166570	10	32.146	38.203	13.050	0	21	21	2	1	-10921639	137.762	141	92	181	2893	22.550	4.800	0.122	1.324
ID166571	166571	15	29.963	20.122	19.285	0	21	21	2	1	-10921639	182.619	190	144	224	3835	20.803	6.127	0.076	1.245
ID166569	166569	16	36.855	27.219	8.146	0	21	21	2	1	-10921639	161.476	175	86	196	3391	35.247	4.800	0.111	0.913
ID166582	166582	15	28.713	21.588	20.759	0	22	22	2	1	-10921639	154.762	156	92	199	3250	28.325	4.800	0.096	0.959
ID166580	166580	16	28.100	25.023	8.215	0	22	22	2	1	-10921639	150.857	159	76	196	3168	32.553	6.289	0.075	0.650
ID166581	166581	10	31.653	37.756	12.358	0	22	22	2	1	-10921639	127.619	138	76	162	2680	28.308	4.800	0.144	1.137
ID166595	166595	16	32.583	24.822	8.000	0	23	23	2	1	-10921639	160.714	165	67	199	3375	33.681	2.000	0.081	0.713
ID166598	166598	None	28.375	35.933	16.237	0	23	23	2	1	-10921639	154.571	159	89	193	3246	24.406	4.800	0.092	1.069
ID166599	166599	None	29.539	46.000	26.000	0	23	23	2	1	-10921639	88.524	86	65	113	1859	16.014	7.600	0.198	1.829
ID166596	166596	17	39.968	28.023	8.266	0	23	23	2	1	-10921639	152.381	165	70	208	3200	39.711	2.000	0.110	0.763
ID166597	166597	10	33.266	38.016	12.953	0	23	23	2	1	-10921639	145.190	147	104	181	3049	21.899	7.600	0.125	1.473
ID166602	166602	None	28.675	25.440	18.677	0	24	24	2	1	-10921639	179.571	184	135	211	3771	18.662	7.600	0.086	1.528
ID166603	166603	None	30.785	21.435	21.019	0	24	24	2	1	-10921639	151.286	162	89	184	3177	30.095	4.800	0.112	1.013
ID166600	166600	17	37.436	27.976	8.569	0	24	24	2	1	-10921639	166.190	172	119	196	3490	22.746	6.283	0.104	1.381
ID166601	166601	10	36.249	38.216	12.887	0	24	24	2	1	-10921639	143.571	144	79	175	3015	27.151	4.800	0.139	1.288
ID166586	166586	17	33.196	27.112	8.422	0	25	25	2	1	-10921639	158.143	165	86	202	3321	35.957	6.333	0.098	0.786
ID166587	166587	16	34.305	24.082	9.648	0	25	25	2	1	-10921639	187.952	187	159	224	3947	18.244	7.600	0.084	1.600
ID166585	166585	18	29.476	20.178	7.695	0	25	25	2	1	-10921639	142.476	141	89	193	2992	28.771	2.000	0.077	0.709
ID166588	166588	10	37.111	38.399	12.567	0	25	25	2	1	-10921639	141.476	147	98	168	2971	21.414	4.800	0.153	1.749
ID166589	166589	None	33.579	27.109	21.637	0	25	25	2	1	-10921639	126.905	129	55	172	2665	35.351	2.000	0.118	0.758
ID166594	166594	19	37.527	24.298	20.177	0	26	26	2	1	-10921639	183.000	181	141	224	3843	20.164	7.600	0.105	1.732
ID166592	166592	17	30.931	28.230	8.065	0	26	26	2	1	-10921639	142.286	150	82	187	2988	30.916	6.149	0.081	0.693
ID166593	166593	10	38.930	37.641	12.790	0	26	26	2	1	-10921639	134.762	135	79	175	2830	27.092	7.600	0.149	1.292
ID166590	166590	18	30.849	19.131	7.821	0	26	26	2	1	-10921639	136.571	144	82	178	2868	28.762	4.800	0.106	0.908
ID166591	166591	16	34.096	24.458	8.410	0	26	26	2	1	-10921639	158.762	168	89	211	3334	35.318	6.022	0.095	0.777
ID166606	166606	None	27.630	26.608	20.215	0	27	27	2	1	-10921639	156.000	162	119	187	3276	20.794	4.800	0.093	1.280
ID166604	166604	10	42.620	37.706	13.007	0	27	27	2	1	-10921639	126.143	129	70	178	2649	27.830	4.800	0.168	1.305
ID166605	166605	19	35.034	21.992	20.085	0	27	27	2	1	-10921639	164.571	159	122	227	3456	25.763	6.272	0.086	1.017
ID166607	166607	21	27.000	22.293	8.833	0	28	28	2	1	-10921639	151.571	153	116	187	3183	20.131	4.800	0.093	1.283
ID166608	166608	10	32.818	38.172	13.789	0	28	28	2	1	-10921639	121.143	125	82	153	2544	22.482	4.800	0.145	1.366
ID166610	166610	22	39.354	27.173	8.127	0	29	29	2	1	-10921639	140.000	144	61	187	2940	36.263	2.000	0.126	0.865
ID166611	166611	10	35.832	37.808	13.620	0	29	29	2	1	-10921639	126.048	125	79	168	2647	29.974	2.000	0.116	0.871
ID166609	166609	21	28.611	23.484	8.016	0	29	29	2	1	-10921639	144.429	153	79	178	3033	28.614	6.367	0.088	0.816
ID166612	166612	19	36.755	20.349	19.844	0	29	29	2	1	-10921639	155.000	147	101	202	3255	33.098	4.800	0.117	0.978
ID166616	166616	19	36.539	21.805	19.608	0	30	30	2	1	-10921639	164.476	172	98	199	3454	28.930	4.800	0.121	1.223
ID166614	166614	None	31.403	34.066	13.487	0	30	30	2	1	-10921639	157.619	162	101	190	3310	25.494	6.176	0.089	1.011
ID166615	166615	None	29.876	16.604	15.697	0	30	30	2	1	-10921639	146.048	150	89	178	3067	23.729	2.000	0.090	1.016
ID166613	166613	22	28.656	27.439	8.439	0	30	30	2	1	-10921639	133.667	141	55	181	2807	37.907	6.282	0.102	0.654
ID166638	166638	10	34.945	37.119	14.295	0	31	31	2	1	-10921639	142.143	144	79	178	2985	24.780	4.800	0.134	1.359
ID166639	166639	19	41.102	22.062	18.339	0	31	31	2	1	-10921639	191.810	190	159	230	4028	19.276	4.800	0.102	1.847
ID166637	166637	22	39.147	27.902	8.262	0	31	31	2	1	-10921639	139.000	150	58	190	2919	38.525	2.000	0.118	0.759
ID166620	166620	22	29.490	28.187	8.773	0	32	32	2	1	-10921639	140.381	144	101	172	2948	20.713	7.600	0.102	1.249
ID166621	166621	10	29.009	36.868	14.179	0	32	32	2	1	-10921639	126.810	135	73	159	2663	25.321	4.800	0.117	1.050
ID166618	166618	22	35.022	28.123	8.992	0	33	33	2	1	-10921639	142.238	144	86	178	2987	27.743	4.800	0.115	1.060
ID166619	166619	23	28.309	20.408	19.699	0	33	33	2	1	-10921639	137.095	138	79	187	2879	31.646	6.064	0.091	0.719
ID166617	166617	None	28.585	25.220	8.158	0	33	33	2	1	-10921639	130.095	141	61	178	2732	32.219	2.000	0.082	0.615
ID166622	166622	22	28.122	27.884	8.480	0	34	34	2	1	-10921639	124.857	144	61	159	2622	33.002	4.800	0.111	0.757
ID166623	166623	10	34.489	36.696	13.795	0	34	34	2	1	-10921639	125.905	129	67	165	2644	27.219	4.800	0.145	1.170
ID166624	166624	23	30.786	20.513	19.748	0	34	34	2	1	-10921639	162.667	165	125	193	3416	19.704	4.800	0.105	1.570
ID166626	166626	22	31.249	27.816	8.721	0	35	35	2	1	-10921639	143.810	153	98	172	3020	22.449	4.800	0.109	1.263
ID166627	166627	10	33.799	36.087	14.034	0	35	35	2	1	-10921639	137.714	138	92	168	2892	19.370	4.800	0.144	1.793
ID166625	166625	None	28.730	26.000	8.000	0	35	35	2	1	-10921639	135.619	153	70	172	2848	30.855	6.306	0.109	0.864
ID166628	166628	None	27.784	16.743	14.758	0	35	35	2	1	-10921639	152.286	153	107	193	3198	23.245	7.600	0.082	0.991
ID166629	166629	23	31.181	20.420	20.017	0	35	35	2	1	-10921639	137.619	141	82	178	2890	29.976	2.000	0.091	0.768
ID166630	166630	10	32.701	34.740	14.838	0	36	36	2	1	-10921639	143.333	138	113	175	3010	19.502	7.600	0.119	1.559
ID166631	166631	23	29.519	20.702	20.222	0	36	36	2	1	-10921639	158.762	162	113	196	3334	19.644	4.800	0.104	1.518
ID166632	166632	10	35.301	36.578	13.959	0	37	37	2	1	-10921639	123.667	129	67	165	2597	29.313	6.255	0.136	1.009
ID166642	166642	23	27.155	21.623	20.876	0	38	38	2	1	-10921639	133.095	150	64	165	2795	31.739	4.800	0.106	0.804
ID166640	166640	None	29.791	25.572	8.603	0	38	38	2	1	-10921639	141.857	144	95	193	2979	25.586	7.600	0.082	0.844
ID166641	166641	10	29.675	36.626	13.846	0	38	38	2	1	-10921639	122.619	129	76	159	2575	23.705	4.800	0.127	1.169
ID166634	166634	10	39.495	35.938	13.355	0	39	39	2	1	-10921639	132.190	135	82	178	2776	30.517	2.000	0.133	1.019
ID166635	166635	None	27.789	17.110	18.311	0	39	39	2	1	-10921639	130.667	141	70	165	2744	29.875	6.334	0.097	0.775
ID166633	166633	25	29.708	20.301	7.975	0	39	39	2	1	-10921639	143.000	141	98	181	3003	22.020	4.800	0.105	1.235
ID166636	166636	23	35.309	22.010	19.694	0	39	39	2	1	-10921639	161.667	172	98	202	3395	31.361	4.800	0.101	0.945
ID166648	166648	10	42.536	36.353	14.177	0	40	40	2	1	-10921639	146.333	147	101	187	3073	21.653	4.800	0.164	1.900
ID166649	166649	23	34.989	23.170	19.365	0	40	40	2	1	-10921639	176.190	175	138	205	3700	19.154	4.800	0.102	1.706
ID166646	166646	None	33.200	24.720	8.574	0	40	40	2	1	-10921639	155.524	156	107	211	3266	25.787	7.600	0.087	0.962
ID166647	166647	24	41.041	27.886	8.902	0	40	40	2	1	-10921639	150.714	156	95	208	3165	29.908	2.000	0.109	0.991
ID166645	166645	25	29.364	20.099	7.167	0	40	40	2	1	-10921639	125.714	129	67	172	2640	29.302	6.344	0.098	0.767
ID166643	166643	24	31.969	27.744	8.687	0	41	41	2	1	-10921639	145.762	156	104	181	3061	23.218	4.800	0.111	1.259
ID166644	166644	None	29.923	26.058	20.485	0	41	41	2	1	-10921639	151.810	150	122	187	3188	20.559	6.365	0.091	1.233
ID166656	166656	26	30.434	46.000	26.000	0	42	42	2	1	-10921639	66.238	67	40	95	1391	15.956	4.800	0.269	1.759
ID166654	166654	10	38.543	35.875	14.025	0	42	42	2	1	-10921639	135.714	138	79	178	2850	28.798	4.800	0.134	1.114
ID166655	166655	None	28.936	23.401	18.891	0	42	42	2	1	-10921639	175.905	178	135	205	3694	19.580	6.067	0.083	1.374
ID166653	166653	27	31.071	24.554	8.060	0	42	42	2	1	-10921639	135.714	141	67	184	2850	30.203	2.000	0.097	0.795
ID166658	166658	None	30.500	18.202	9.496	0	43	43	2	1	-10921639	130.429	135	61	172	2739	30.525	6.357	0.102	0.788
ID166659	166659	10	34.504	34.953	14.289	0	43	43	2	1	-10921639	141.667	141	92	172	2975	23.491	4.800	0.132	1.407
ID166657	166657	27	35.328	24.301	8.068	0	43	43	2	1	-10921639	136.810	138	70	196	2873	31.152	2.000	0.090	0.728
ID166660	166660	26	31.969	46.000	26.000	0	43	43	2	1	-10921639	71.952	67	51	122	1511	16.424	4.800	0.261	1.811
ID166670	166670	28	30.433	21.660	19.418	0	44	44	2	1	-10921639	161.667	162	125	202	3395	20.543	2.000	0.075	1.096
ID166668	166668	27	29.190	24.689	8.109	0	44	44	2	1	-10921639	134.476	141	58	178	2824	33.526	2.000	0.086	0.636
ID166669	166669	10	29.628	35.509	14.304	0	44	44	2	1	-10921639	124.333	138	64	165	2611	28.264	6.051	0.122	0.955
ID166650	166650	29	33.585	16.538	15.039	0	45	45	2	1	-10921639	131.952	141	82	181	2771	24.859	2.000	0.099	0.955
ID166651	166651	28	31.475	19.840	20.011	0	45	45	2	1	-10921639	136.000	144	82	172	2856	28.286	6.285	0.099	0.869
ID166652	166652	None	31.100	46.000	26.000	0	45	45	2	1	-10921639	66.619	61	40	89	1399	17.803	3.200	0.260	1.543
ID166666	166666	29	29.242	16.991	15.449	0	46	46	2	1	-10921639	137.381	144	82	172	2885	27.438	6.338	0.088	0.814
ID166667	166667	10	27.542	35.000	15.000	0	46	46	2	1	-10921639	136.810	141	107	162	2873	16.687	4.800	0.108	1.604
ID166664	166664	None	28.917	23.561	8.223	0	46	46	2	1	-10921639	140.714	141	92	178	2955	26.207	4.800	0.093	0.910
ID166665	166665	30	30.129	27.944	8.419	0	46	46	2	1	-10921639	123.952	129	64	162	2603	33.512	2.000	0.105	0.702
ID166674	166674	None	30.996	20.865	19.057	0	47	47	2	1	-10921639	169.952	172	129	205	3569	22.292	4.800	0.089	1.247
ID166675	166675	None	28.819	25.590	21.663	0	47	47	2	1	-10921639	129.476	132	73	181	2719	30.812	4.800	0.112	0.848
ID166672	166672	10	27.320	33.943	13.844	0	47	47	2	1	-10921639	145.143	147	113	168	3048	14.712	4.800	0.100	1.797
ID166673	166673	31	29.781	36.731	15.168	0	47	47	2	1	-10921639	120.238	129	82	153	2525	24.156	2.000	0.108	0.972
ID166671	166671	30	30.157	27.367	8.456	0	47	47	2	1	-10921639	138.619	147	73	184	2911	31.248	4.800	0.121	0.955
ID166662	166662	31	29.624	35.275	14.698	0	48	48	2	1	-10921639	126.048	125	104	165	2647	15.901	7.600	0.107	1.531
ID166663	166663	None	38.377	22.310	16.226	0	48	48	2	1	-10921639	185.952	190	144	239	3905	26.014	2.000	0.079	1.051
ID166661	166661	30	31.614	27.880	8.831	0	48	48	2	1	-10921639	138.190	144	98	178	2902	22.673	4.800	0.118	1.286
ID166686	166686	None	31.355	25.721	20.669	0	49	49	2	1	-10921639	145.333	150	86	196	3052	30.863	4.800	0.103	0.877
ID166687	166687	None	30.852	46.000	26.000	0	49	49	2	1	-10921639	76.619	79	54	110	1609	17.993	5.980	0.244	1.672
ID166684	166684	None	32.133	16.978	14.864	0	49	49	2	1	-10921639	137.857	138	82	178	2895	27.489	6.364	0.116	1.045
ID166685	166685	32	36.435	19.868	19.722	0	49	49	2	1	-10921639	139.762	150	76	184	2935	34.986	2.000	0.106	0.769
ID166690	166690	32	30.490	20.260	19.903	0	50	50	2	1	-10921639	141.762	147	86	184	2977	30.284	6.053	0.104	0.883
ID166688	166688	30	31.872	28.791	8.091	0	50	50	2	1	-10921639	119.571	125	64	156	2511	27.325	4.800	0.121	0.943
ID166689	166689	31	28.546	35.609	15.244	0	50	50	2	1	-10921639	108.000	110	67	150	2268	23.870	7.600	0.105	0.861
ID166680	166680	None	28.672	23.710	20.509	0	51	51	2	1	-10921639	139.810	147	73	184	2936	36.686	6.055	0.078	0.550
ID166678	166678	32	32.233	19.801	20.030	0	51	51	2	1	-10921639	135.571	141	82	187	2847	29.836	2.000	0.098	0.813
ID166679	166679	33	30.277	27.989	19.700	0	51	51	2	1	-10921639	141.476	150	86	178	2971	29.763	2.000	0.087	0.763
ID166676	166676	30	40.327	27.190	7.828	0	51	51	2	1	-10921639	138.571	141	86	184	2910	22.565	4.800	0.155	1.647
ID166677	166677	31	27.638	36.161	13.712	0	51	51	2	1	-10921639	114.619	113	70	153	2407	19.572	4.800	0.110	1.163
ID166682	166682	32	51.908	19.966	20.095	0	52	52	2	1	-10921639	150.667	150	92	215	3164	36.279	2.000	0.148	1.073
ID166683	166683	33	28.918	26.576	20.131	0	52	52	2	1	-10921639	151.000	153	107	184	3171	22.773	7.600	0.085	1.042
ID166681	166681	30	37.220	26.217	8.205	0	52	52	2	1	-10921639	141.381	147	89	178	2969	25.208	6.341	0.132	1.309
ID166691	166691	30	38.270	25.992	8.487	0	53	53	2	1	-10921639	134.857	147	58	178	2832	35.052	4.800	0.146	0.978
ID166692	166692	32	36.565	19.972	19.785	0	53	53	2	1	-10921639	141.857	147	79	184	2979	31.423	4.800	0.114	0.926
ID166693	166693	34	34.608	46.000	25.000	0	53	53	2	1	-10921639	92.619	89	57	129	1945	25.631	6.377	0.220	1.304
ID166696	166696	32	43.888	19.821	20.416	0	54	54	2	1	-10921639	152.381	156	95	193	3200	27.303	4.800	0.135	1.332
ID166697	166697	34	29.141	46.000	25.000	0	54	54	2	1	-10921639	85.095	86	54	125	1787	20.391	4.800	0.181	1.281
ID166694	166694	30	30.503	24.496	8.150	0	54	54	2	1	-10921639	134.190	144	82	168	2818	25.343	4.800	0.102	0.976
ID166695	166695	None	31.922	23.216	16.232	0	54	54	2	1	-10921639	181.762	184	138	215	3817	19.081	2.000	0.083	1.468
ID166698	166698	36	32.799	28.108	8.504	0	55	55	2	1	-10921639	137.714	141	101	172	2892	20.222	6.089	0.122	1.483
ID166699	166699	35	34.050	35.668	14.435	0	55	55	2	1	-10921639	112.714	110	67	162	2367	28.566	2.000	0.118	0.830
ID166700	166700	32	28.031	20.278	20.768	0	55	55	2	1	-10921639	119.476	122	49	165	2509	33.419	4.800	0.111	0.716
ID166704	166704	None	27.765	23.018	17.218	0	56	56	2	1	-10921639	170.714	168	141	196	3585	15.624	7.600	0.071	1.440
ID166702	166702	35	30.173	35.846	14.255	0	56	56	2	1	-10921639	113.143	116	67	147	2376	22.652	4.800	0.128	1.137
ID166703	166703	None	28.331	17.004	15.028	0	56	56	2	1	-10921639	116.667	132	61	156	2450	28.380	2.000	0.100	0.750
ID166701	166701	36	36.857	29.173	8.199	0	56	56	2	1	-10921639	130.048	138	73	165	2731	30.375	4.800	0.148	1.106
ID166720	166720	32	31.978	20.459	20.739	0	57	57	2	1	-10921639	125.238	122	61	175	2630	32.542	4.800	0.125	0.854
ID166721	166721	None	29.634	46.000	24.000	0	57	57	2	1	-10921639	87.524	79	61	125	1838	22.897	6.344	0.127	0.863
ID166718	166718	37	36.160	24.805	8.590	0	57	57	2	1	-10921639	147.619	150	98	184	3100	23.515	4.800	0.124	1.389
ID166719	166719	35	35.293	34.343	14.911	0	57	57	2	1	-10921639	134.667	138	98	178	2828	20.936	4.800	0.121	1.387
ID166717	166717	36	28.449	29.071	8.119	0	57	57	2	1	-10921639	118.333	119	58	168	2485	30.936	2.000	0.091	0.636
ID166712	166712	32	35.330	22.064	21.063	0	58	58	2	1	-10921639	155.476	159	89	187	3265	24.408	4.800	0.125	1.413
ID166710	166710	37	42.060	25.605	8.738	0	58	58	2	1	-10921639	150.571	153	86	193	3162	25.697	4.800	0.131	1.359
ID166711	166711	35	30.481	32.510	16.330	0	58	58	2	1	-10921639	131.333	135	92	175	2758	23.857	7.600	0.090	0.908
ID166709	166709	36	29.192	28.589	8.400	0	58	58	2	1	-10921639	116.524	125	46	159	2447	37.807	2.000	0.091	0.513
ID166714	166714	36	36.694	30.001	8.633	0	59	59	2	1	-10921639	124.429	125	73	156	2613	23.374	4.800	0.137	1.287
ID166715	166715	32	37.630	20.269	21.150	0	59	59	2	1	-10921639	135.143	135	89	181	2838	29.584	7.600	0.130	1.049
ID166713	166713	37	32.059	23.418	8.453	0	59	59	2	1	-10921639	134.333	150	61	168	2821	34.257	4.800	0.120	0.842
ID166716	166716	39	34.616	46.000	25.000	0	59	59	2	1	-10921639	104.381	92	71	141	2192	23.151	6.335	0.188	1.430
ID166706	166706	38	29.474	17.865	15.358	0	60	60	2	1	-10921639	126.190	125	92	156	2650	19.765	6.073	0.114	1.306
ID166707	166707	32	50.084	20.141	20.966	0	60	60	2	1	-10921639	149.571	153	82	193	3141	33.490	2.000	0.160	1.234
ID166705	166705	36	35.882	28.843	8.437	0	60	60	2	1	-10921639	107.952	119	43	159	2267	32.735	2.000	0.147	0.846
ID166708	166708	39	52.331	46.000	26.000	0	60	60	2	1	-10921639	115.048	122	71	181	2416	34.535	4.800	0.291	1.500
ID166722	166722	36	29.659	28.916	8.095	0	61	61	2	1	-10921639	105.810	110	55	141	2222	27.305	2.000	0.123	0.846
ID166723	166723	None	34.831	24.535	8.522	0	61	61	2	1	-10921639	138.714	138	98	165	2913	20.338	4.800	0.136	1.635
ID166726	166726	32	43.823	20.172	21.129	0	61	61	2	1	-10921639	155.095	156	110	205	3257	27.223	4.800	0.141	1.409
ID166727	166727	39	39.545	46.000	25.000	0	61	61	2	1	-10921639	104.714	113	65	144	2199	24.619	6.349	0.224	1.556
ID166724	166724	38	30.738	17.707	12.901	0	61	61	2	1	-10921639	134.524	135	92	172	2825	21.440	7.600	0.114	1.282
ID166725	166725	40	27.875	34.942	14.966	0	61	61	2	1	-10921639	108.762	113	79	141	2284	20.067	7.600	0.113	1.104
ID166734	166734	32	47.131	19.973	21.125	0	62	62	2	1	-10921639	166.429	168	116	215	3495	26.487	6.351	0.139	1.533
ID166735	166735	39	28.957	46.000	26.000	0	62	62	2	1	-10921639	91.048	94	60	129	1912	22.389	7.600	0.187	1.283
ID166732	166732	38	29.004	17.023	15.761	0	62	62	2	1	-10921639	114.476	110	70	159	2404	24.410	6.337	0.098	0.836
ID166733	166733	40	28.019	32.433	16.243	0	62	62	2	1	-10921639	122.095	122	86	162	2564	18.471	6.346	0.084	1.020
ID166730	166730	None	27.594	25.144	22.603	0	63	63	2	1	-10921639	175.619	175	144	211	3688	17.264	4.800	0.078	1.479
ID166731	166731	39	42.011	46.000	24.000	0	63	63	2	1	-10921639	100.571	104	60	162	2112	27.021	2.000	0.193	1.205
ID166728	166728	41	38.079	25.524	8.843	0	63	63	2	1	-10921639	138.524	141	86	184	2909	23.549	4.800	0.139	1.436
ID166729	166729	32	44.837	21.034	21.955	0	63	63	2	1	-10921639	180.238	187	125	248	3785	30.386	2.000	0.099	1.068
ID166746	166746	39	32.182	46.000	25.000	0	64	64	2	1	-10921639	91.190	101	57	138	1915	23.928	2.000	0.185	1.190
ID166744	166744	None	27.591	30.885	8.974	0	64	64	2	1	-10921639	109.000	116	70	147	2289	22.122	2.000	0.116	1.026
ID166745	166745	32	49.558	20.932	21.558	0	64	64	2	1	-10921639	199.238	199	129	255	4184	30.015	4.800	0.128	1.511
ID166743	166743	41	34.690	25.769	8.821	0	64	64	2	1	-10921639	132.286	135	79	159	2778	20.531	4.800	0.134	1.525
ID166738	166738	39	34.816	46.000	24.000	0	65	65	2	1	-10921639	90.000	89	60	159	1890	26.010	2.000	0.148	0.891
ID166736	166736	41	29.039	24.630	9.032	0	65	65	2	1	-10921639	119.524	122	55	159	2510	24.289	3.200	0.109	0.967
ID166737	166737	32	55.304	20.775	21.596	0	65	65	2	1	-10921639	207.286	205	156	255	4353	30.478	4.800	0.128	1.547
ID166739	166739	42	28.410	32.158	8.049	0	66	66	2	1	-10921639	115.000	119	67	147	2415	19.942	6.111	0.113	1.173
ID166742	166742	39	35.109	46.000	24.000	0	66	66	2	1	-10921639	93.048	92	65	153	1954	23.301	2.000	0.154	1.068
ID166740	166740	41	29.235	26.052	8.913	0	66	66	2	1	-10921639	116.238	116	73	159	2441	21.826	2.000	0.102	0.989
ID166741	166741	32	54.264	21.409	22.028	0	66	66	2	1	-10921639	208.667	211	150	255	4382	32.033	4.800	0.133	1.532
ID166763	166763	43	31.493	19.324	8.252	0	67	67	2	1	-10921639	86.857	86	55	132	1824	22.996	4.800	0.167	1.081
ID166766	166766	32	54.337	21.029	21.748	0	67	67	2	1	-10921639	215.857	211	159	255	4533	28.800	4.800	0.131	1.733
ID166767	166767	39	37.219	46.000	24.000	0	67	67	2	1	-10921639	104.952	95	80	153	2204	23.961	2.000	0.150	1.140
ID166764	166764	42	27.907	32.176	8.407	0	67	67	2	1	-10921639	125.286	122	92	156	2631	18.262	2.000	0.101	1.260
ID166765	166765	41	38.961	26.214	9.154	0	67	67	2	1	-10921639	125.952	129	76	181	2645	29.792	2.000	0.119	0.896
ID166747	166747	43	28.376	19.356	7.768	0	68	68	2	1	-10921639	88.524	95	55	119	1859	16.952	4.800	0.159	1.434
ID166750	166750	39	44.821	46.000	24.000	0	68	68	2	1	-10921639	110.048	110	71	162	2311	27.734	2.000	0.188	1.254
ID166748	166748	42	30.596	30.721	8.519	0	68	68	2	1	-10921639	133.667	135	104	168	2807	17.298	4.800	0.109	1.521
ID166749	166749	32	63.577	19.702	20.904	0	68	68	2	1	-10921639	219.095	230	153	255	4601	36.913	4.800	0.149	1.543
ID166762	166762	39	53.560	46.000	24.000	0	69	69	2	1	-10921639	112.095	98	65	199	2354	38.485	2.000	0.189	0.926
ID166760	166760	None	27.016	27.825	19.995	0	69	69	2	1	-10921639	139.429	150	79	178	2928	30.334	4.800	0.089	0.753
ID166761	166761	32	63.814	19.502	20.645	0	69	69	2	1	-10921639	207.190	205	144	255	4351	32.638	4.800	0.151	1.662
ID166759	166759	43	42.037	19.620	6.858	0	69	69	2	1	-10921639	112.238	119	67	153	2357	23.266	4.800	0.190	1.540
ID166751	166751	None	42.195	24.219	9.086	0	70	70	2	1	-10921639	137.810	132	101	181	2894	24.103	2.000	0.124	1.261
ID166752	166752	32	60.833	19.583	20.885	0	70	70	2	1	-10921639	212.571	218	153	255	4464	31.424	4.800	0.143	1.690
ID166753	166753	39	27.256	46.000	25.000	0	70	70	2	1	-10921639	107.857	101	86	144	2265	18.350	4.800	0.176	1.758
ID166770	166770	44	29.054	17.009	14.984	0	71	71	2	1	-10921639	131.143	132	92	175	2754	23.236	6.306	0.108	1.104
ID166771	166771	32	64.700	20.012	21.279	0	71	71	2	1	-10921639	193.048	184	122	255	4054	39.692	7.600	0.153	1.292
ID166768	166768	None	29.653	19.890	6.203	0	71	71	2	1	-10921639	116.238	116	70	162	2441	22.552	4.800	0.148	1.327
ID166769	166769	45	40.665	28.589	6.896	0	71	71	2	1	-10921639	142.143	144	101	193	2985	23.070	4.800	0.140	1.511
ID166772	166772	39	31.776	46.000	26.000	0	71	71	2	1	-10921639	101.143	101	65	144	2124	23.971	6.353	0.204	1.432
ID166754	166754	45	50.079	27.957	7.034	0	72	72	2	1	-10921639	151.762	156	92	211	3187	30.968	2.000	0.139	1.195
ID166755	166755	46	35.432	23.835	8.706	0	72	72	2	1	-10921639	149.619	141	116	221	3142	28.890	6.341	0.068	0.660
ID166758	166758	39	45.227	46.000	26.000	0	72	72	2	1	-10921639	108.143	108	63	156	2271	28.207	4.800	0.251	1.537
ID166756	166756	44	49.447	18.003	15.001	0	72	72	2	1	-10921639	164.238	159	122	218	3449	27.296	2.000	0.138	1.457
ID166757	166757	32	60.236	20.184	21.571	0	72	72	2	1	-10921639	195.476	202	110	255	4105	41.755	4.800	0.152	1.238
ID166786	166786	39	38.632	46.000	24.000	0	73	73	2	1	-10921639	98.857	98	57	150	2076	30.559	3.200	0.151	0.848
ID166784	166784	32	45.675	20.906	21.988	0	73	73	2	1	-10921639	172.143	168	110	218	3615	33.346	2.000	0.129	1.176
ID166785	166785	None	29.020	26.207	21.960	0	73	73	2	1	-10921639	166.190	165	132	196	3490	17.192	6.285	0.090	1.594
ID166782	166782	None	30.635	34.104	12.784	0	73	73	2	1	-10921639	112.857	113	64	162	2370	23.568	2.000	0.098	0.858
ID166783	166783	44	46.429	17.549	14.897	0	73	73	2	1	-10921639	166.238	165	125	218	3491	24.234	2.000	0.128	1.554
ID166780	166780	45	37.838	28.660	6.514	0	73	73	2	1	-10921639	145.810	144	107	199	3062	23.819	4.800	0.117	1.284
ID166781	166781	46	34.506	23.683	8.103	0	73	73	2	1	-10921639	155.286	153	113	208	3261	25.122	2.000	0.076	0.871
ID166774	166774	None	36.329	33.914	5.592	0	74	74	2	1	-10921639	130.190	138	76	178	2734	25.641	4.800	0.128	1.151
ID166775	166775	45	35.146	28.696	6.649	0	74	74	2	1	-10921639	161.238	168	116	199	3386	22.127	4.800	0.108	1.418
ID166773	166773	47	29.772	20.590	4.084	0	74	74	2	1	-10921639	132.429	138	76	202	2781	33.631	2.000	0.062	0.462
ID166778	166778	32	48.282	23.250	22.958	0	74	74	2	1	-10921639	190.762	202	132	245	4006	34.164	4.800	0.126	1.246
ID166779	166779	39	42.509	46.000	24.000	0	74	74	2	1	-10921639	103.762	101	65	159	2179	27.615	2.000	0.175	1.121
ID166776	166776	46	39.869	23.662	7.870	0	74	74	2	1	-10921639	178.667	181	122	248	3752	28.496	2.000	0.082	0.953
ID166777	166777	44	40.510	17.084	13.927	0	74	74	2	1	-10921639	171.571	165	125	215	3603	22.706	6.300	0.121	1.628
ID166787	166787	47	40.621	20.057	3.819	0	75	75	2	1	-10921639	124.333	129	73	199	2611	30.756	7.600	0.131	0.937
ID166790	166790	None	28.072	27.814	13.903	0	75	75	2	1	-10921639	154.048	156	107	208	3235	26.588	2.000	0.056	0.612
ID166791	166791	44	41.405	17.510	14.556	0	75	75	2	1	-10921639	179.190	175	129	230	3763	27.658	2.000	0.093	1.098
ID166788	166788	45	32.168	28.898	6.888	0	75	75	2	1	-10921639	143.238	144	98	196	3008	23.877	2.000	0.080	0.893
ID166789	166789	46	32.252	24.490	8.424	0	75	75	2	1	-10921639	159.810	168	89	221	3356	34.232	2.000	0.070	0.615
ID166794	166794	32	48.888	24.092	23.109	0	75	75	2	1	-10921639	177.810	175	129	224	3734	26.530	2.000	0.124	1.478
ID166795	166795	39	37.965	46.000	25.000	0	75	75	2	1	-10921639	102.048	101	51	138	2143	26.014	4.800	0.218	1.402
ID166792	166792	48	28.546	27.425	22.364	0	75	75	2	1	-10921639	161.048	159	119	205	3382	22.277	7.600	0.109	1.425
ID166793	166793	None	31.736	20.028	22.646	0	75	75	2	1	-10921639	145.190	144	79	211	3049	35.432	2.000	0.083	0.632
ID166802	166802	32	49.262	22.117	22.704	0	76	76	2	1	-10921639	191.762	199	98	255	4027	42.549	4.800	0.132	1.050
ID166803	166803	48	32.780	27.578	22.602	0	76	76	2	1	-10921639	141.667	153	58	187	2975	41.452	2.000	0.094	0.587
ID166800	166800	46	40.147	25.435	8.328	0	76	76	2	1	-10921639	168.619	168	95	230	3541	36.132	2.000	0.080	0.688
ID166801	166801	44	57.049	17.248	14.742	0	76	76	2	1	-10921639	193.857	193	129	255	4071	39.387	2.000	0.115	1.011
ID166804	166804	39	39.481	46.000	24.000	0	76	76	2	1	-10921639	108.286	107	68	181	2274	26.837	4.800	0.184	1.252
ID166798	166798	45	38.711	28.701	7.164	0	76	76	2	1	-10921639	161.429	168	95	227	3390	33.964	6.094	0.097	0.837
ID166799	166799	None	29.728	32.088	7.080	0	76	76	2	1	-10921639	154.905	159	98	187	3253	22.501	4.800	0.095	1.198
ID166796	166796	47	45.887	20.243	3.877	0	76	76	2	1	-10921639	124.905	122	73	199	2623	34.029	2.000	0.129	0.840
ID166797	166797	49	35.413	42.253	4.972	0	76	76	2	1	-10921639	77.571	67	49	125	1629	23.905	2.000	0.158	0.888
ID166850	166850	50	29.318	18.011	21.458	0	77	77	2	1	-10921639	166.143	175	104	202	3489	27.337	7.600	0.089	0.989
ID166851	166851	48	29.182	28.830	22.386	0	77	77	2	1	-10921639	129.238	138	64	172	2714	29.873	2.000	0.099	0.781
ID166848	166848	46	44.728	24.290	8.695	0	77	77	2	1	-10921639	176.048	178	135	227	3697	26.990	2.000	0.105	1.245
ID166849	166849	44	62.163	17.298	14.692	0	77	77	2	1	-10921639	208.714	218	147	255	4383	40.246	2.000	0.137	1.252
ID166852	166852	32	59.960	23.634	23.032	0	77	77	2	1	-10921639	187.571	181	122	255	3939	38.756	2.000	0.138	1.177
ID166846	166846	49	37.961	42.290	4.704	0	77	77	2	1	-10921639	82.857	70	55	147	1740	27.227	2.000	0.149	0.789
ID166847	166847	45	27.122	28.999	6.623	0	77	77	2	1	-10921639	145.429	150	104	199	3054	22.704	4.800	0.068	0.811
ID166806	166806	49	43.471	42.147	5.036	0	78	78	2	1	-10921639	92.905	89	61	168	1951	28.474	2.000	0.152	0.860
ID166807	166807	45	42.428	28.993	6.267	0	78	78	2	1	-10921639	149.048	153	95	205	3130	34.071	2.000	0.103	0.820
ID166805	166805	47	35.282	20.470	3.950	0	78	78	2	1	-10921639	121.238	110	64	184	2546	33.039	7.600	0.114	0.752
ID166810	166810	44	64.859	17.022	14.870	0	78	78	2	1	-10921639	203.810	202	147	255	4280	36.145	2.000	0.146	1.435
ID166811	166811	50	49.254	16.500	20.910	0	78	78	2	1	-10921639	164.000	165	95	230	3444	34.035	2.000	0.130	1.109
ID166808	166808	None	27.647	16.100	6.972	0	78	78	2	1	-10921639	111.143	119	52	153	2334	29.066	2.000	0.112	0.771
ID166809	166809	46	44.897	24.207	9.348	0	78	78	2	1	-10921639	181.333	175	135	255	3808	32.284	2.000	0.097	0.994
ID166812	166812	32	68.545	24.248	23.060	0	78	78	2	1	-10921639	196.000	193	113	255	4116	41.180	2.000	0.160	1.311
ID166813	166813	None	31.979	46.000	26.000	0	78	78	2	1	-10921639	105.619	104	80	141	2218	18.129	4.800	0.219	2.091
ID166839	166839	47	31.561	20.750	3.764	0	79	79	2	1	-10921639	112.524	104	70	184	2363	30.374	2.000	0.084	0.572
ID166842	166842	46	29.652	23.586	9.893	0	79	79	2	1	-10921639	176.714	172	138	224	3711	22.136	4.800	0.067	0.996
ID166843	166843	44	59.258	17.474	14.642	0	79	79	2	1	-10921639	190.286	187	125	255	3996	41.611	2.000	0.133	1.073
ID166840	166840	49	56.260	41.996	5.062	0	79	79	2	1	-10921639	98.238	89	64	196	2063	36.120	2.000	0.202	0.914
ID166841	166841	45	29.210	29.003	6.671	0	79	79	2	1	-10921639	160.762	162	125	187	3376	18.229	2.000	0.080	1.312
ID166844	166844	50	33.994	16.819	21.106	0	79	79	2	1	-10921639	139.905	150	70	181	2938	31.420	2.000	0.104	0.839
ID166845	166845	32	64.631	23.302	22.735	0	79	79	2	1	-10921639	191.714	202	101	255	4026	48.851	4.800	0.177	1.178
ID166822	166822	47	32.680	20.827	4.198	0	80	80	2	1	-10921639	110.238	107	73	172	2315	30.321	2.000	0.103	0.679
ID166823	166823	49	59.225	41.846	5.240	0	80	80	2	1	-10921639	108.095	95	58	196	2270	39.132	2.000	0.198	0.913
ID166826	166826	44	54.128	17.304	14.810	0	80	80	2	1	-10921639	203.571	208	159	255	4275	34.549	2.000	0.119	1.258
ID166827	166827	50	34.831	17.824	21.539	0	80	80	2	1	-10921639	140.190	147	64	196	2944	41.176	2.000	0.093	0.582
ID166824	166824	45	38.030	28.797	6.117	0	80	80	2	1	-10921639	160.857	159	125	215	3378	22.935	4.800	0.104	1.322
ID166825	166825	46	42.610	23.909	9.853	0	80	80	2	1	-10921639	183.381	181	141	242	3851	27.556	7.600	0.092	1.119
ID166828	166828	32	56.482	23.940	22.816	0	80	80	2	1	-10921639	175.619	187	86	245	3688	47.619	2.000	0.149	0.955
ID166829	166829	51	29.589	46.000	25.000	0	80	80	2	1	-10921639	99.762	101	57	141	2095	24.497	6.219	0.161	1.132
ID166834	166834	52	27.332	38.562	11.873	0	81	81	2	1	-10921639	136.095	144	95	184	2858	26.576	4.800	0.100	0.934
ID166835	166835	44	54.684	17.559	14.668	0	81	81	2	1	-10921639	213.952	208	156	255	4493	31.430	2.000	0.111	1.365
ID166832	166832	45	34.513	29.290	6.828	0	81	81	2	1	-10921639	174.048	172	135	239	3655	23.542	2.000	0.074	1.022
ID166833	166833	46	48.131	23.960	9.784	0	81	81	2	1	-10921639	191.286	190	138	255	4017	32.789	2.000	0.093	0.992
ID166838	166838	51	36.754	46.000	26.000	0	81	81	2	1	-10921639	111.048	119	68	144	2332	25.472	4.800	0.240	1.689
ID166836	166836	50	39.491	18.103	21.761	0	81	81	2	1	-10921639	143.095	150	70	205	3005	40.864	2.000	0.102	0.646
ID166837	166837	32	61.872	24.576	22.674	0	81	81	2	1	-10921639	165.905	172	73	255	3484	55.690	2.000	0.155	0.800
ID166830	166830	47	36.123	20.608	4.237	0	81	81	2	1	-10921639	131.810	129	95	187	2768	29.443	2.000	0.118	0.942
ID166831	166831	49	58.655	42.030	5.834	0	81	81	2	1	-10921639	104.238	92	55	218	2189	40.916	2.000	0.177	0.767
ID166854	166854	49	38.034	41.998	6.146	0	82	82	2	1	-10921639	111.762	104	67	181	2347	27.335	2.000	0.127	0.921
ID166855	166855	45	36.206	29.736	6.917	0	82	82	2	1	-10921639	175.952	172	147	233	3695	21.944	6.390	0.080	1.193
ID166853	166853	47	41.532	20.737	4.282	0	82	82	2	1	-10921639	136.714	125	82	205	2871	37.571	2.000	0.098	0.648
ID166858	166858	None	29.007	35.850	14.041	0	82	82	2	1	-10921639	156.048	159	113	196	3277	23.851	7.600	0.084	1.014
ID166859	166859	44	52.568	17.609	15.071	0	82	82	2	1	-10921639	217.238	205	175	255	4562	28.243	2.000	0.103	1.442
ID166856	166856	46	38.365	23.801	9.768	0	82	82	2	1	-10921639	192.905	190	156	255	4051	24.284	7.600	0.070	1.038
ID166857	166857	52	30.886	38.203	12.344	0	82	82	2	1	-10921639	155.571	162	116	184	3267	21.472	4.800	0.096	1.269
ID166862	166862	32	60.994	25.085	22.592	0	82	82	2	1	-10921639	173.143	187	76	255	3636	49.697	2.000	0.144	0.878
ID166863	166863	51	29.350	46.000	26.000	0	82	82	2	1	-10921639	105.571	104	71	129	2217	17.078	4.800	0.203	2.090
ID166860	166860	50	36.036	18.323	21.899	0	82	82	2	1	-10921639	147.810	159	73	193	3104	36.634	2.000	0.093	0.686
ID166861	166861	None	30.522	20.547	21.807	0	82	82	2	1	-10921639	172.238	181	86	215	3617	30.501	6.376	0.069	0.730
ID166866	166866	46	39.249	24.001	9.520	0	83	83	2	1	-10921639	205.810	202	165	255	4322	25.055	2.000	0.073	1.121
ID166867	166867	44	52.669	17.628	15.207	0	83	83	2	1	-10921639	209.333	202	168	255	4396	30.215	2.000	0.104	1.302
ID166864	166864	47	29.021	20.203	4.146	0	83	83	2	1	-10921639	137.619	132	89	202	2890	29.574	2.000	0.068	0.596
ID166865	166865	49	47.728	41.216	6.955	0	83	83	2	1	-10921639	119.762	110	76	227	2515	34.185	2.000	0.111	0.700
ID166870	166870	51	34.697	46.000	26.000	0	83	83	2	1	-10921639	122.476	116	94	144	2572	16.452	6.372	0.216	2.643
ID166868	166868	50	41.498	18.815	21.868	0	83	83	2	1	-10921639	166.238	168	76	211	3491	39.796	2.000	0.116	0.865
ID166869	166869	32	50.384	24.886	22.972	0	83	83	2	1	-10921639	174.048	178	104	255	3655	40.194	2.000	0.101	0.792
ID166818	166818	44	52.945	17.317	15.193	0	84	84	2	1	-10921639	209.286	208	156	255	4395	31.118	2.000	0.113	1.370
ID166819	166819	50	44.377	20.367	21.404	0	84	84	2	1	-10921639	196.667	193	138	255	4130	30.704	4.800	0.110	1.267
ID166816	166816	49	55.033	40.338	7.934	0	84	84	2	1	-10921639	136.381	129	79	251	2864	41.874	2.000	0.105	0.622
ID166817	166817	46	31.908	24.658	9.092	0	84	84	2	1	-10921639	192.619	193	147	239	4045	26.703	7.600	0.045	0.617
ID166820	166820	32	53.078	24.676	22.942	0	84	84	2	1	-10921639	182.714	184	113	255	3837	39.360	2.000	0.114	0.948
ID166821	166821	51	28.630	46.000	24.000	0	84	84	2	1	-10921639	104.095	104	79	129	2186	16.279	7.600	0.146	1.629
ID166814	166814	47	35.929	20.319	4.199	0	84	84	2	1	-10921639	131.381	135	70	190	2759	35.162	2.000	0.097	0.664
ID166815	166815	None	30.080	33.881	6.353	0	84	84	2	1	-10921639	146.095	147	95	202	3068	27.689	2.000	0.089	0.860
ID166882	166882	44	55.741	17.084	15.366	0	85	85	2	1	-10921639	208.714	205	144	255	4383	34.754	2.000	0.106	1.153
ID166883	166883	50	47.901	21.016	21.496	0	85	85	2	1	-10921639	196.810	184	153	255	4133	28.432	7.600	0.096	1.212
ID166880	166880	None	31.738	26.836	14.115	0	85	85	2	1	-10921639	201.905	205	162	245	4240	24.339	7.600	0.060	0.942
ID166881	166881	None	28.763	34.729	14.345	0	85	85	2	1	-10921639	163.190	162	129	202	3427	19.954	6.336	0.074	1.134
ID166884	166884	32	53.665	24.818	22.947	0	85	85	2	1	-10921639	179.619	181	95	255	3772	41.029	2.000	0.110	0.871
ID166885	166885	51	40.182	46.000	24.000	0	85	85	2	1	-10921639	110.857	104	57	159	2328	28.591	2.000	0.159	1.063
ID166878	166878	49	57.124	39.737	9.413	0	85	85	2	1	-10921639	147.571	153	73	236	3099	47.045	2.000	0.137	0.754
ID166879	166879	46	40.227	23.977	9.709	0	85	85	2	1	-10921639	204.238	196	159	255	4289	27.477	2.000	0.070	0.972
ID166876	166876	47	34.619	19.387	3.899	0	85	85	2	1	-10921639	131.857	132	82	184	2769	30.658	4.800	0.112	0.865
ID166877	166877	None	41.201	29.206	6.123	0	85	85	2	1	-10921639	174.952	178	119	242	3674	31.261	2.000	0.086	0.886
ID166874	166874	50	45.334	19.000	22.000	0	86	86	2	1	-10921639	179.810	178	101	227	3776	34.737	2.000	0.114	1.061
ID166875	166875	32	54.113	24.098	22.974	0	86	86	2	1	-10921639	184.095	181	113	239	3866	42.094	2.000	0.116	0.911
ID166872	166872	49	48.315	40.031	10.361	0	86	86	2	1	-10921639	138.333	138	82	199	2905	33.747	2.000	0.142	1.018
ID166873	166873	44	52.050	16.588	15.590	0	86	86	2	1	-10921639	198.238	190	135	255	4163	33.519	2.000	0.102	1.095
ID166871	166871	47	29.717	19.189	3.776	0	86	86	2	1	-10921639	133.095	132	89	175	2795	23.266	7.600	0.095	0.994
ID166886	166886	53	35.190	28.190	6.079	0	87	87	2	1	-10921639	185.000	181	147	224	3885	24.075	6.048	0.087	1.230
ID166887	166887	46	37.728	23.735	10.046	0	87	87	2	1	-10921639	208.000	208	162	255	4368	24.942	2.000	0.062	0.980
ID166890	166890	None	32.593	27.216	14.979	0	87	87	2	1	-10921639	199.714	205	153	248	4194	26.465	2.000	0.060	0.852
ID166891	166891	44	53.328	16.526	15.610	0	87	87	2	1	-10921639	199.429	190	153	255	4188	33.552	2.000	0.100	1.076
ID166888	166888	49	52.750	40.396	11.017	0	87	87	2	1	-10921639	146.762	141	101	211	3082	33.088	2.000	0.151	1.165
ID166889	166889	None	27.523	33.643	14.347	0	87	87	2	1	-10921639	167.238	165	122	211	3512	20.344	2.000	0.054	0.845
ID166894	166894	32	65.200	24.057	22.704	0	87	87	2	1	-10921639	177.905	184	86	255	3736	51.868	2.000	0.150	0.895
ID166892	166892	None	28.038	20.493	20.188	0	87	87	2	1	-10921639	186.429	184	147	227	3915	26.821	7.600	0.040	0.539
ID166893	166893	50	37.636	17.542	22.870	0	87	87	2	1	-10921639	137.571	147	64	230	2889	39.839	2.000	0.069	0.443
ID166898	166898	44	51.355	16.849	15.951	0	88	88	2	1	-10921639	211.286	205	159	255	4437	31.457	7.600	0.094	1.154
ID166899	166899	50	35.869	17.546	22.784	0	88	88	2	1	-10921639	141.429	138	76	196	2970	36.702	2.000	0.085	0.607
ID166896	166896	46	31.290	23.660	10.605	0	88	88	2	1	-10921639	211.476	211	153	255	4441	28.849	2.000	0.044	0.614
ID166897	166897	49	55.930	40.206	11.912	0	88	88	2	1	-10921639	150.095	156	86	230	3152	40.101	2.000	0.145	0.947
ID166895	166895	53	41.121	28.355	6.512	0	88	88	2	1	-10921639	188.762	187	138	255	3964	28.955	2.000	0.072	0.878
ID166900	166900	32	54.670	24.038	22.577	0	88	88	2	1	-10921639	166.952	165	92	251	3506	46.678	2.000	0.121	0.775
ID166902	166902	53	38.166	27.843	6.710	0	89	89	2	1	-10921639	185.952	178	153	245	3905	22.272	2.000	0.081	1.255
ID166903	166903	46	28.967	22.834	9.787	0	89	89	2	1	-10921639	201.667	199	172	236	4235	16.886	7.600	0.067	1.506
ID166901	166901	54	37.480	18.945	3.848	0	89	89	2	1	-10921639	140.905	144	92	199	2959	24.419	4.800	0.121	1.243
ID166906	166906	44	50.182	16.974	15.732	0	89	89	2	1	-10921639	206.619	205	162	255	4339	30.839	2.000	0.099	1.202
ID166907	166907	32	61.709	24.520	22.521	0	89	89	2	1	-10921639	165.286	165	79	255	3471	51.482	2.000	0.162	0.893
ID166904	166904	49	57.572	40.208	11.545	0	89	89	2	1	-10921639	155.619	156	82	239	3268	42.285	2.000	0.157	0.999
ID166905	166905	55	42.867	26.974	14.192	0	89	89	2	1	-10921639	215.381	215	172	255	4523	27.849	4.800	0.087	1.239
ID166908	166908	None	37.150	46.000	26.000	0	89	89	2	1	-10921639	109.524	108	94	141	2300	14.211	4.800	0.240	2.983
ID166930	166930	46	36.783	23.672	11.222	0	90	90	2	1	-10921639	224.476	230	172	255	4714	27.917	2.000	0.074	1.111
ID166931	166931	49	64.044	40.476	10.992	0	90	90	2	1	-10921639	165.095	156	107	248	3467	38.258	3.200	0.170	1.256
ID166928	166928	54	32.143	19.813	3.747	0	90	90	2	1	-10921639	149.286	153	98	187	3135	25.040	2.000	0.093	1.011
ID166929	166929	53	37.445	27.657	6.162	0	90	90	2	1	-10921639	182.238	181	132	239	3827	27.393	2.000	0.081	0.996
ID166934	166934	32	67.015	24.364	22.246	0	90	90	2	1	-10921639	178.810	175	101	255	3755	43.816	2.000	0.169	1.179
ID166935	166935	50	34.011	17.821	22.936	0	90	90	2	1	-10921639	132.810	144	79	190	2789	33.964	2.000	0.074	0.537
ID166932	166932	55	34.570	26.553	14.334	0	90	90	2	1	-10921639	214.905	215	168	255	4513	27.732	4.800	0.074	1.071
ID166933	166933	44	53.844	17.105	15.999	0	90	90	2	1	-10921639	219.857	227	175	255	4617	29.256	4.800	0.114	1.541
ID166944	166944	50	39.407	17.656	22.851	0	91	91	2	1	-10921639	131.476	132	79	205	2761	37.964	2.000	0.086	0.550
ID166938	166938	46	28.787	24.365	12.033	0	91	91	2	1	-10921639	221.524	218	190	255	4652	26.218	7.600	0.047	0.766
ID166939	166939	49	77.448	41.298	11.544	0	91	91	2	1	-10921639	166.381	165	89	255	3494	53.681	2.000	0.212	1.086
ID166936	166936	56	33.068	15.910	4.650	0	91	91	2	1	-10921639	164.571	162	116	202	3456	23.019	7.600	0.088	1.154
ID166937	166937	53	32.449	27.592	5.708	0	91	91	2	1	-10921639	182.333	181	156	218	3829	19.072	4.800	0.079	1.402
ID166942	166942	44	53.392	17.012	15.966	0	91	91	2	1	-10921639	220.952	227	175	255	4640	27.739	4.800	0.115	1.644
ID166943	166943	32	66.368	24.567	21.965	0	91	91	2	1	-10921639	180.286	184	110	255	3786	39.816	4.800	0.176	1.358
ID166940	166940	55	42.683	26.322	14.332	0	91	91	2	1	-10921639	224.476	218	168	255	4714	27.460	4.800	0.087	1.311
ID166941	166941	None	28.959	33.765	13.775	0	91	91	2	1	-10921639	169.238	165	138	208	3554	22.483	2.000	0.067	0.943
ID166914	166914	44	49.851	16.749	16.194	0	92	92	2	1	-10921639	221.619	211	187	255	4654	25.629	2.000	0.102	1.605
ID166915	166915	32	63.278	24.529	22.198	0	92	92	2	1	-10921639	170.095	162	98	255	3572	41.214	2.000	0.166	1.174
ID166912	166912	49	70.279	41.621	11.687	0	92	92	2	1	-10921639	148.857	144	79	255	3126	52.455	2.000	0.186	0.891
ID166913	166913	55	38.415	26.394	14.112	0	92	92	2	1	-10921639	226.286	227	190	255	4752	23.860	4.800	0.082	1.438
ID166916	166916	50	42.510	17.754	22.675	0	92	92	2	1	-10921639	140.952	153	73	193	2960	39.321	2.000	0.116	0.743
ID166917	166917	None	41.895	46.000	26.000	0	92	92	2	1	-10921639	115.571	116	77	150	2427	23.878	4.800	0.245	1.907
ID166910	166910	53	44.327	27.623	6.138	0	92	92	2	1	-10921639	192.095	190	156	255	4034	29.477	2.000	0.090	1.077
ID166911	166911	56	44.132	14.456	6.664	0	92	92	2	1	-10921639	174.857	178	116	230	3672	33.317	2.000	0.110	1.043
ID166909	166909	54	39.322	18.611	3.977	0	92	92	2	1	-10921639	160.286	168	110	215	3366	31.390	2.000	0.095	0.885
ID166918	166918	54	40.334	19.172	3.824	0	93	93	2	1	-10921639	159.714	159	110	224	3354	25.499	4.800	0.109	1.236
ID166919	166919	None	29.233	33.807	5.998	0	93	93	2	1	-10921639	138.905	150	89	181	2917	27.969	2.000	0.082	0.750
ID166922	166922	49	62.877	41.984	11.618	0	93	93	2	1	-10921639	139.429	122	86	255	2928	46.363	2.000	0.151	0.788
ID166923	166923	55	35.462	25.720	14.169	0	93	93	2	1	-10921639	221.524	227	181	255	4652	23.737	4.800	0.077	1.335
ID166920	166920	56	33.520	14.103	7.214	0	93	93	2	1	-10921639	160.048	159	110	215	3361	27.795	2.000	0.080	0.849
ID166921	166921	None	32.596	23.824	10.104	0	93	93	2	1	-10921639	216.381	215	178	255	4544	25.222	3.200	0.063	1.020
ID166926	166926	32	75.231	24.825	22.049	0	93	93	2	1	-10921639	166.095	168	89	255	3488	47.335	2.000	0.200	1.171
ID166927	166927	50	54.767	17.437	22.811	0	93	93	2	1	-10921639	151.810	156	82	227	3188	43.083	2.000	0.157	0.956
ID166924	166924	None	28.482	33.826	14.272	0	93	93	2	1	-10921639	168.143	165	144	215	3531	20.360	2.000	0.053	0.833
ID166925	166925	44	50.044	16.731	16.184	0	93	93	2	1	-10921639	228.571	218	190	255	4800	25.804	3.200	0.099	1.600
ID166946	166946	53	36.454	26.799	6.167	0	94	94	2	1	-10921639	173.095	175	129	248	3635	29.406	6.354	0.079	0.860
ID166947	166947	56	29.032	13.884	7.104	0	94	94	2	1	-10921639	160.810	159	129	202	3377	24.198	7.600	0.065	0.807
ID166945	166945	54	50.467	18.371	4.038	0	94	94	2	1	-10921639	175.429	172	113	239	3684	31.067	4.800	0.135	1.347
ID166950	166950	55	40.340	26.247	14.463	0	94	94	2	1	-10921639	213.095	211	153	255	4475	33.234	4.800	0.081	0.960
ID166951	166951	57	33.766	37.421	14.052	0	94	94	2	1	-10921639	151.762	156	113	196	3187	21.489	6.362	0.100	1.285
ID166948	166948	None	29.590	18.663	10.609	0	94	94	2	1	-10921639	200.286	196	153	239	4206	24.680	2.000	0.052	0.800
ID166949	166949	49	81.823	41.972	11.071	0	94	94	2	1	-10921639	150.190	144	70	255	3154	51.530	2.000	0.237	1.117
ID166954	166954	50	48.953	18.074	23.210	0	94	94	2	1	-10921639	149.762	159	86	205	3145	34.709	2.000	0.145	1.090
ID166955	166955	58	31.409	46.000	24.000	0	94	94	2	1	-10921639	106.571	104	74	159	2238	21.398	2.000	0.132	1.161
ID166952	166952	44	45.705	16.648	16.286	0	94	94	2	1	-10921639	228.143	227	187	255	4791	25.045	4.800	0.095	1.580
ID166953	166953	32	53.700	24.505	22.347	0	94	94	2	1	-10921639	147.952	144	89	239	3107	40.343	2.000	0.150	0.957
ID166962	166962	57	30.757	37.794	15.114	0	95	95	2	1	-10921639	142.286	141	95	190	2988	22.096	4.800	0.090	1.059
ID166963	166963	44	52.656	16.661	17.175	0	95	95	2	1	-10921639	224.714	233	168	255	4719	30.453	4.800	0.119	1.564
ID166960	166960	49	75.302	42.207	11.363	0	95	95	2	1	-10921639	159.000	162	70	255	3339	50.478	3.200	0.228	1.172
ID166961	166961	55	36.498	25.485	13.991	0	95	95	2	1	-10921639	212.429	205	162	255	4461	34.237	2.000	0.062	0.725
ID166966	166966	58	30.599	46.000	25.000	0	95	95	2	1	-10921639	109.048	107	74	181	2290	25.184	7.600	0.152	1.144
ID166964	166964	50	29.711	17.827	23.098	0	95	95	2	1	-10921639	136.095	141	73	165	2858	27.736	4.800	0.101	0.898
ID166965	166965	32	67.313	23.857	22.616	0	95	95	2	1	-10921639	136.048	125	67	255	2857	53.037	2.000	0.174	0.759
ID166958	166958	53	34.075	26.966	6.569	0	95	95	2	1	-10921639	180.905	175	141	251	3799	26.376	2.000	0.052	0.682
ID166959	166959	59	32.324	24.198	11.496	0	95	95	2	1	-10921639	218.524	218	178	255	4589	25.715	2.000	0.069	1.095
ID166956	166956	54	36.888	17.877	3.931	0	95	95	2	1	-10921639	176.810	175	135	215	3713	22.474	4.800	0.097	1.396
ID166957	166957	56	38.294	13.851	6.195	0	95	95	2	1	-10921639	171.095	175	125	208	3593	23.683	4.800	0.110	1.432
ID166976	166976	58	29.302	46.000	24.000	0	96	96	2	1	-10921639	101.762	98	65	144	2137	22.163	7.600	0.110	0.908
ID166967	166967	54	47.993	18.518	4.439	0	96	96	2	1	-10921639	189.286	193	141	255	3975	32.576	4.800	0.124	1.282
ID166970	166970	49	69.218	42.164	11.093	0	96	96	2	1	-10921639	152.667	150	79	248	3206	50.104	7.600	0.194	0.991
ID166971	166971	59	38.179	23.964	11.550	0	96	96	2	1	-10921639	225.048	224	165	255	4726	25.311	7.600	0.084	1.385
ID166968	166968	56	33.915	13.903	6.928	0	96	96	2	1	-10921639	168.952	168	129	215	3548	24.717	7.600	0.072	0.918
ID166969	166969	53	42.390	26.651	6.635	0	96	96	2	1	-10921639	196.095	190	153	255	4118	30.321	2.000	0.074	0.889
ID166974	166974	60	36.010	14.993	20.412	0	96	96	2	1	-10921639	165.286	162	101	221	3471	30.986	7.600	0.101	0.979
ID166975	166975	32	63.332	23.740	22.817	0	96	96	2	1	-10921639	148.619	144	67	255	3121	45.910	2.000	0.152	0.852
ID166972	166972	57	27.634	37.652	14.946	0	96	96	2	1	-10921639	131.667	132	86	165	2765	25.164	7.600	0.091	0.869
ID166973	166973	44	46.661	16.594	16.012	0	96	96	2	1	-10921639	214.095	218	162	255	4496	29.266	2.000	0.088	1.185
ID166978	166978	56	33.683	13.732	6.661	0	97	97	2	1	-10921639	174.619	172	138	218	3667	21.341	7.600	0.072	1.100
ID166979	166979	53	52.061	26.997	6.905	0	97	97	2	1	-10921639	191.714	178	150	255	4026	32.541	2.000	0.092	0.996
ID166977	166977	54	39.736	18.088	3.920	0	97	97	2	1	-10921639	184.000	181	147	233	3864	22.374	7.600	0.100	1.492
ID166982	166982	57	32.424	37.109	15.406	0	97	97	2	1	-10921639	147.048	150	107	187	3088	21.798	2.000	0.082	1.028
ID166983	166983	44	48.167	16.203	16.199	0	97	97	2	1	-10921639	209.905	208	175	255	4408	27.950	7.600	0.095	1.305
ID166980	166980	49	54.451	41.272	9.442	0	97	97	2	1	-10921639	139.667	129	73	230	2933	43.918	7.600	0.150	0.829
ID166981	166981	59	42.295	24.755	14.047	0	97	97	2	1	-10921639	209.333	205	156	255	4396	32.627	2.000	0.074	0.888
ID166984	166984	60	31.925	14.227	19.418	0	97	97	2	1	-10921639	160.429	153	86	211	3369	36.341	7.600	0.078	0.638
ID166985	166985	32	62.093	23.315	22.988	0	97	97	2	1	-10921639	164.143	162	104	255	3447	38.999	2.000	0.149	1.089
ID166994	166994	32	60.253	23.727	22.842	0	98	98	2	1	-10921639	147.524	144	61	255	3098	49.650	2.000	0.126	0.666
ID166995	166995	58	30.491	46.000	24.000	0	98	98	2	1	-10921639	110.619	104	92	162	2323	16.833	4.800	0.153	1.743
ID166992	166992	60	28.643	14.017	20.024	0	98	98	2	1	-10921639	154.667	156	86	215	3248	33.058	2.000	0.069	0.601
ID166993	166993	61	27.403	14.178	21.547	0	98	98	2	1	-10921639	130.333	138	70	190	2737	34.633	6.287	0.095	0.651
ID166986	166986	54	34.621	18.231	4.288	0	98	98	2	1	-10921639	169.619	165	125	221	3562	26.652	2.000	0.075	0.892
ID166987	166987	56	28.738	13.763	6.738	0	98	98	2	1	-10921639	167.571	172	132	227	3519	22.498	3.200	0.050	0.706
ID166990	166990	59	37.347	23.863	12.750	0	98	98	2	1	-10921639	229.857	239	187	255	4827	24.233	2.000	0.071	1.250
ID166991	166991	44	48.518	15.757	15.740	0	98	98	2	1	-10921639	215.714	218	162	255	4530	31.124	2.000	0.085	1.088
ID166988	166988	53	43.899	26.825	6.996	0	98	98	2	1	-10921639	193.476	190	159	245	4063	28.398	2.000	0.084	1.055
ID166989	166989	49	67.361	41.534	9.527	0	98	98	2	1	-10921639	162.952	162	79	255	3422	53.760	7.600	0.176	0.905
ID167026	167026	62	28.902	26.454	18.636	0	99	99	2	1	-10921639	166.048	153	122	239	3487	32.890	2.000	0.030	0.295
ID167027	167027	61	33.857	14.033	22.185	0	99	99	2	1	-10921639	137.095	141	73	196	2879	33.059	6.327	0.114	0.852
ID167024	167024	59	37.989	24.286	13.507	0	99	99	2	1	-10921639	226.429	227	172	255	4755	26.804	7.600	0.073	1.148
ID167025	167025	44	45.671	15.460	15.583	0	99	99	2	1	-10921639	196.905	193	129	255	4135	37.572	2.000	0.089	0.855
ID167028	167028	32	57.024	23.872	22.761	0	99	99	2	1	-10921639	145.381	141	70	245	3053	48.134	2.000	0.123	0.660
ID167029	167029	58	50.703	46.000	24.000	0	99	99	2	1	-10921639	122.095	119	89	211	2564	31.542	4.800	0.201	1.296
ID167019	167019	54	41.926	18.143	4.292	0	99	99	2	1	-10921639	179.762	178	141	233	3775	28.938	7.600	0.109	1.219
ID167022	167022	53	41.702	26.406	7.015	0	99	99	2	1	-10921639	197.429	193	150	255	4146	30.180	7.600	0.078	0.950
ID167023	167023	49	83.447	41.883	9.281	0	99	99	2	1	-10921639	168.524	153	98	255	3539	52.124	2.000	0.215	1.143
ID167020	167020	None	33.099	33.319	5.914	0	99	99	2	1	-10921639	152.381	153	110	187	3200	21.425	4.800	0.102	1.320
ID167021	167021	56	34.663	13.462	7.254	0	99	99	2	1	-10921639	154.000	150	98	221	3234	33.426	4.800	0.102	0.851
ID166998	166998	53	45.736	26.519	7.172	0	100	100	2	1	-10921639	195.714	193	150	255	4110	32.362	2.000	0.094	1.042
ID166999	166999	49	78.871	42.231	9.094	0	100	100	2	1	-10921639	182.571	165	107	255	3834	53.046	2.000	0.179	1.044
ID166996	166996	54	46.868	18.297	4.787	0	100	100	2	1	-10921639	186.714	181	138	255	3921	30.686	2.000	0.091	1.017
ID166997	166997	56	33.817	13.335	7.223	0	100	100	2	1	-10921639	156.048	156	101	233	3277	31.482	3.200	0.102	0.916
ID167002	167002	44	43.698	15.061	15.481	0	100	100	2	1	-10921639	202.095	196	159	255	4244	28.752	2.000	0.086	1.119
ID167003	167003	60	41.319	13.982	19.173	0	100	100	2	1	-10921639	173.143	172	116	255	3636	35.751	2.000	0.072	0.649
ID167000	167000	63	31.008	18.606	11.001	0	100	100	2	1	-10921639	198.905	196	159	239	4177	23.035	2.000	0.056	0.913
ID167001	167001	59	33.720	23.528	12.376	0	100	100	2	1	-10921639	211.381	211	156	255	4439	27.690	3.200	0.057	0.830
ID167006	167006	32	51.824	23.758	22.452	0	100	100	2	1	-10921639	150.714	153	92	248	3165	41.308	2.000	0.101	0.672
ID167007	167007	58	40.958	46.000	24.000	0	100	100	2	1	-10921639	108.524	113	68	175	2279	29.103	2.000	0.170	1.086
ID167004	167004	62	31.797	26.493	18.671	0	100	100	2	1	-10921639	167.000	162	107	233	3507	33.887	7.600	0.040	0.380
ID167005	167005	61	28.265	14.229	22.301	0	100	100	2	1	-10921639	154.571	165	95	205	3246	32.307	6.259	0.092	0.810
ID167010	167010	53	41.787	26.457	7.514	0	101	101	2	1	-10921639	200.524	196	156	255	4211	27.360	7.600	0.081	1.103
ID167011	167011	49	80.762	42.675	8.864	0	101	101	2	1	-10921639	169.905	150	92	255	3568	49.342	2.000	0.203	1.161
ID167008	167008	54	32.699	17.847	4.328	0	101	101	2	1	-10921639	171.190	172	129	245	3595	26.882	2.000	0.093	1.083
ID167009	167009	56	30.657	13.575	6.674	0	101	101	2	1	-10921639	167.714	165	119	218	3522	24.127	7.600	0.063	0.820
ID167014	167014	44	46.419	13.839	15.641	0	101	101	2	1	-10921639	190.095	187	144	242	3992	30.320	2.000	0.094	1.072
ID167015	167015	None	30.710	36.991	16.669	0	101	101	2	1	-10921639	145.000	153	101	178	3045	24.075	4.800	0.104	1.138
ID167012	167012	63	29.438	17.976	11.685	0	101	101	2	1	-10921639	197.476	208	150	248	4147	26.015	2.000	0.044	0.641
ID167013	167013	59	43.190	23.060	12.437	0	101	101	2	1	-10921639	216.952	215	165	255	4556	28.913	2.000	0.076	1.061
ID167018	167018	None	29.320	30.168	22.653	0	101	101	2	1	-10921639	112.857	119	61	153	2370	28.543	2.000	0.115	0.818
ID167016	167016	60	37.178	14.376	19.627	0	101	101	2	1	-10921639	171.952	159	138	227	3611	28.101	2.000	0.102	1.131
ID167017	167017	32	55.994	24.141	22.631	0	101	101	2	1	-10921639	138.762	135	64	255	2914	50.744	2.000	0.097	0.483
ID167042	167042	53	38.169	26.412	7.191	0	102	102	2	1	-10921639	194.857	190	129	255	4092	29.924	3.200	0.071	0.863
ID167043	167043	49	40.850	42.553	8.732	0	102	102	2	1	-10921639	134.714	138	73	193	2829	34.260	2.000	0.106	0.751
ID167041	167041	54	36.945	17.375	4.529	0	102	102	2	1	-10921639	171.190	165	122	221	3595	23.413	2.000	0.077	1.040
ID167046	167046	None	27.226	27.088	19.154	0	102	102	2	1	-10921639	154.429	153	116	196	3243	22.178	7.600	0.050	0.667
ID167047	167047	60	40.182	14.842	20.091	0	102	102	2	1	-10921639	176.905	172	113	221	3715	29.631	2.000	0.092	1.003
ID167044	167044	59	38.044	23.352	12.091	0	102	102	2	1	-10921639	219.952	215	187	255	4619	22.035	7.600	0.080	1.477
ID167045	167045	44	42.974	14.007	14.717	0	102	102	2	1	-10921639	177.810	178	129	233	3734	28.379	2.000	0.100	1.137
ID167050	167050	58	37.815	46.000	24.000	0	102	102	2	1	-10921639	105.429	110	74	168	2214	22.006	4.800	0.171	1.398
ID167048	167048	None	29.019	18.997	21.658	0	102	102	2	1	-10921639	179.143	181	141	218	3762	22.879	4.800	0.076	1.104
ID167049	167049	32	33.405	24.219	22.683	0	102	102	2	1	-10921639	128.095	132	67	227	2690	39.006	2.000	0.045	0.285
ID167035	167035	54	32.007	16.248	3.859	0	103	103	2	1	-10921639	164.810	165	122	199	3461	21.358	4.800	0.093	1.307
ID167040	167040	58	31.398	46.000	24.000	0	103	103	2	1	-10921639	98.857	101	74	162	2076	20.558	2.000	0.141	1.185
ID167038	167038	44	28.896	13.764	14.182	0	103	103	2	1	-10921639	178.476	178	150	215	3748	16.765	4.800	0.081	1.599
ID167039	167039	32	52.905	23.805	22.769	0	103	103	2	1	-10921639	160.524	162	79	245	3371	44.088	2.000	0.114	0.746
ID167036	167036	53	44.860	26.312	7.399	0	103	103	2	1	-10921639	198.143	190	156	255	4161	29.940	2.000	0.096	1.156
ID167037	167037	49	33.881	43.264	9.130	0	103	103	2	1	-10921639	134.286	138	89	178	2820	24.249	2.000	0.105	1.056
ID167034	167034	58	29.062	46.000	25.000	0	104	104	2	1	-10921639	104.714	107	77	138	2199	18.703	6.274	0.160	1.541
ID167032	167032	44	45.894	12.924	15.102	0	104	104	2	1	-10921639	172.810	172	122	227	3629	31.695	2.000	0.106	1.045
ID167033	167033	32	46.187	23.791	22.710	0	104	104	2	1	-10921639	164.952	159	107	236	3464	35.690	2.000	0.099	0.830
ID167030	167030	None	29.107	31.175	5.932	0	104	104	2	1	-10921639	148.143	147	101	190	3111	25.200	2.000	0.069	0.754
ID167031	167031	53	31.294	26.693	8.802	0	104	104	2	1	-10921639	206.571	211	144	251	4338	25.762	6.340	0.067	1.004
ID167058	167058	32	48.874	23.561	22.485	0	105	105	2	1	-10921639	178.095	172	107	251	3740	36.195	2.000	0.104	0.930
ID167056	167056	None	28.562	30.214	16.327	0	105	105	2	1	-10921639	169.333	168	129	202	3556	18.293	2.000	0.069	1.192
ID167057	167057	None	27.147	18.505	21.544	0	105	105	2	1	-10921639	187.238	190	153	221	3932	22.131	2.000	0.058	0.929
ID167051	167051	64	27.584	13.517	4.738	0	105	105	2	1	-10921639	159.238	168	122	193	3344	20.481	6.059	0.077	1.113
ID167054	167054	65	31.284	37.916	12.455	0	105	105	2	1	-10921639	153.095	156	110	196	3215	24.676	4.800	0.098	1.106
ID167055	167055	44	27.468	12.487	15.081	0	105	105	2	1	-10921639	150.714	159	76	208	3165	35.954	4.800	0.077	0.598
ID167052	167052	53	33.329	26.176	8.052	0	105	105	2	1	-10921639	194.143	193	156	239	4077	20.495	7.600	0.071	1.262
ID167053	167053	None	28.278	13.032	11.972	0	105	105	2	1	-10921639	174.048	175	132	199	3655	18.896	4.800	0.074	1.267
ID167064	167064	32	38.913	23.674	22.125	0	106	106	2	1	-10921639	172.143	175	113	233	3615	31.005	7.600	0.077	0.793
ID167065	167065	None	37.685	46.000	26.000	0	106	106	2	1	-10921639	107.381	104	74	144	2255	21.825	4.800	0.257	2.010
ID167062	167062	53	30.657	25.931	7.067	0	106	106	2	1	-10921639	184.952	187	153	239	3884	22.789	7.600	0.068	1.035
ID167063	167063	65	40.940	37.861	13.874	0	106	106	2	1	-10921639	158.143	162	92	193	3321	26.367	4.800	0.129	1.368
ID167061	167061	64	28.274	12.859	6.227	0	106	106	2	1	-10921639	150.429	156	89	205	3159	26.996	2.000	0.078	0.809
ID167074	167074	None	28.655	19.066	14.167	0	107	107	2	1	-10921639	187.905	187	153	251	3946	23.565	2.000	0.043	0.652
ID167075	167075	None	27.848	37.304	18.219	0	107	107	2	1	-10921639	134.143	135	89	181	2817	22.071	2.000	0.072	0.819
ID167072	167072	66	28.717	15.803	4.504	0	107	107	2	1	-10921639	174.667	181	132	205	3668	19.777	4.800	0.090	1.457
ID167073	167073	None	29.173	11.345	13.285	0	107	107	2	1	-10921639	142.190	150	89	187	2986	30.721	2.000	0.071	0.617
ID167076	167076	32	42.317	23.744	22.509	0	107	107	2	1	-10921639	184.667	181	119	245	3878	34.833	2.000	0.100	0.967
ID167059	167059	66	30.846	17.027	4.759	0	108	108	2	1	-10921639	170.048	168	132	208	3571	19.941	6.345	0.079	1.247
ID167060	167060	32	42.460	23.947	22.643	0	108	108	2	1	-10921639	185.429	190	135	242	3894	30.812	2.000	0.096	1.052
ID167089	167089	32	37.193	23.630	22.431	0	109	109	2	1	-10921639	190.048	193	125	242	3991	26.995	7.600	0.079	1.035
ID167066	167066	None	33.975	16.361	4.580	0	110	110	2	1	-10921639	165.714	165	132	199	3480	20.189	2.000	0.094	1.404
ID167067	167067	None	32.467	30.227	5.924	0	110	110	2	1	-10921639	149.000	150	92	190	3129	25.417	2.000	0.091	0.975
ID167068	167068	32	30.594	24.029	22.689	0	110	110	2	1	-10921639	166.714	178	98	211	3501	29.083	3.200	0.081	0.856
ID167069	167069	67	29.624	46.000	26.000	0	110	110	2	1	-10921639	82.381	86	54	122	1730	16.696	4.800	0.222	1.790
ID167070	167070	32	36.931	24.319	22.222	0	111	111	2	1	-10921639	183.286	184	132	224	3849	23.057	4.800	0.092	1.342
ID167071	167071	67	31.827	46.000	26.000	0	111	111	2	1	-10921639	84.095	86	63	119	1766	18.458	2.000	0.232	1.714
ID167090	167090	None	28.633	20.105	5.244	0	112	112	2	1	-10921639	147.524	156	79	181	3098	31.106	6.287	0.088	0.765
ID167091	167091	32	33.459	23.838	22.540	0	112	112	2	1	-10921639	149.333	159	67	199	3136	40.529	2.000	0.086	0.586
ID167092	167092	67	28.002	46.000	26.000	0	112	112	2	1	-10921639	78.810	77	54	122	1655	19.666	6.339	0.198	1.327
ID167078	167078	None	28.474	31.849	6.859	0	113	113	2	1	-10921639	143.476	147	79	196	3013	30.187	2.000	0.072	0.640
ID167079	167079	32	47.462	23.811	22.256	0	113	113	2	1	-10921639	171.619	175	104	221	3604	31.929	2.000	0.113	1.095
ID167077	167077	None	33.348	14.665	4.788	0	113	113	2	1	-10921639	154.048	156	113	184	3235	19.518	4.800	0.113	1.597
ID167086	167086	68	29.016	27.320	6.607	0	114	114	2	1	-10921639	164.476	175	104	190	3454	24.219	4.800	0.077	0.972
ID167087	167087	None	31.642	17.893	21.431	0	114	114	2	1	-10921639	169.143	175	135	199	3552	18.682	4.800	0.085	1.422
ID167088	167088	32	41.849	23.965	22.414	0	114	114	2	1	-10921639	157.952	162	101	211	3317	27.744	7.600	0.116	1.186
ID167099	167099	68	31.634	25.825	7.040	0	115	115	2	1	-10921639	170.095	181	107	218	3572	30.851	4.800	0.087	0.886
ID167100	167100	32	33.981	23.872	22.160	0	115	115	2	1	-10921639	154.905	165	89	193	3253	29.971	4.800	0.099	0.928
ID167098	167098	32	32.337	22.978	22.438	0	116	116	2	1	-10921639	169.000	175	101	211	3549	25.700	4.800	0.106	1.264
ID167096	167096	68	31.484	26.000	8.000	0	116	116	2	1	-10921639	178.000	187	125	215	3738	24.468	7.600	0.084	1.127
ID167097	167097	None	28.694	18.874	14.842	0	116	116	2	1	-10921639	189.714	187	159	218	3984	16.178	2.000	0.070	1.525
ID167094	167094	None	35.125	13.401	6.002	0	116	116	2	1	-10921639	132.429	135	73	181	2781	30.944	2.000	0.111	0.853
ID167095	167095	None	28.326	29.528	7.418	0	116	116	2	1	-10921639	146.381	156	58	190	3074	37.891	6.275	0.076	0.549
ID167093	167093	69	27.458	16.794	4.452	0	116	116	2	1	-10921639	130.952	132	70	168	2750	29.871	7.600	0.091	0.731
ID167082	167082	None	33.656	11.162	9.561	0	117	117	2	1	-10921639	114.524	119	55	168	2405	32.793	4.800	0.131	0.810
ID167083	167083	None	27.800	12.847	14.942	0	117	117	2	1	-10921639	121.619	122	73	156	2554	21.915	6.383	0.094	0.952
ID167080	167080	69	37.548	15.572	4.152	0	117	117	2	1	-10921639	129.286	138	67	178	2715	29.898	4.800	0.129	0.989
ID167081	167081	68	28.684	25.519	7.509	0	117	117	2	1	-10921639	182.905	187	141	211	3841	19.065	4.800	0.096	1.677
ID167084	167084	None	27.709	20.388	21.126	0	117	117	2	1	-10921639	176.190	178	144	221	3700	22.128	7.600	0.064	0.956
ID167085	167085	32	32.055	23.000	22.000	0	117	117	2	1	-10921639	173.762	178	119	205	3649	21.801	4.800	0.109	1.569
ID167102	167102	68	29.530	27.139	7.116	0	118	118	2	1	-10921639	155.190	165	92	211	3259	32.683	6.128	0.088	0.772
ID167103	167103	32	33.974	22.210	21.865	0	118	118	2	1	-10921639	167.810	175	116	199	3524	24.598	7.600	0.115	1.402
ID167101	167101	69	28.618	15.825	5.375	0	118	118	2	1	-10921639	137.571	138	95	178	2889	24.188	4.800	0.115	1.174
ID167106	167106	68	35.181	27.765	7.681	0	119	119	2	1	-10921639	163.381	168	107	193	3431	23.101	4.800	0.123	1.553
ID167107	167107	32	31.261	23.698	22.317	0	119	119	2	1	-10921639	145.857	156	89	184	3063	28.122	2.000	0.086	0.820
ID167104	167104	69	36.003	16.089	5.400	0	119	119	2	1	-10921639	141.857	150	79	202	2979	29.920	4.800	0.135	1.126
ID167105	167105	70	48.789	21.140	7.272	0	119	119	2	1	-10921639	168.333	178	104	227	3535	33.710	4.800	0.129	1.144
ID167114	167114	70	33.163	21.027	7.165	0	120	120	2	1	-10921639	161.238	172	89	208	3386	30.600	4.800	0.088	0.850
ID167115	167115	68	28.427	27.126	7.999	0	120	120	2	1	-10921639	162.095	165	98	193	3404	25.599	4.800	0.098	1.135
ID167113	167113	69	33.331	13.889	5.521	0	120	120	2	1	-10921639	140.524	141	86	165	2951	20.339	4.800	0.133	1.623
ID167116	167116	72	30.546	29.646	8.292	0	120	120	2	1	-10921639	140.810	150	76	187	2957	33.482	3.200	0.103	0.784
ID167117	167117	32	34.587	22.925	21.549	0	120	120	2	1	-10921639	156.238	162	73	205	3281	37.740	4.800	0.105	0.786
ID167112	167112	32	36.595	20.397	22.497	0	121	121	2	1	-10921639	148.095	153	101	193	3110	24.507	4.800	0.120	1.292
ID167110	167110	68	28.455	27.014	8.038	0	121	121	2	1	-10921639	160.476	168	98	196	3370	29.509	2.000	0.076	0.768
ID167111	167111	72	38.816	30.358	9.500	0	121	121	2	1	-10921639	165.238	168	119	211	3470	23.089	6.060	0.096	1.249
ID167108	167108	69	34.909	16.099	5.381	0	121	121	2	1	-10921639	136.667	135	89	193	2870	29.773	4.800	0.129	1.047
ID167109	167109	None	30.159	12.415	8.197	0	121	121	2	1	-10921639	116.095	122	58	156	2438	27.964	7.600	0.125	0.925
ID167122	167122	None	31.543	23.608	9.463	0	122	122	2	1	-10921639	185.619	184	147	242	3898	23.378	4.800	0.083	1.214
ID167123	167123	71	30.854	23.886	21.560	0	122	122	2	1	-10921639	142.048	141	79	190	2983	34.223	4.800	0.097	0.736
ID167121	167121	69	32.311	16.634	4.770	0	122	122	2	1	-10921639	143.381	150	89	168	3011	24.099	4.800	0.118	1.259
ID167124	167124	None	30.921	46.000	26.000	0	122	122	2	1	-10921639	67.952	65	51	122	1427	17.848	6.032	0.249	1.519
ID167118	167118	69	36.413	16.927	6.027	0	123	123	2	1	-10921639	139.429	138	95	175	2928	23.438	4.800	0.126	1.327
ID167119	167119	72	33.526	28.547	9.222	0	123	123	2	1	-10921639	160.190	172	79	196	3364	32.479	4.800	0.113	1.004
ID167120	167120	71	28.108	23.669	21.594	0	123	123	2	1	-10921639	128.143	144	61	168	2691	34.439	2.000	0.082	0.562
ID167134	167134	73	30.931	19.541	6.173	0	124	124	2	1	-10921639	141.190	153	52	178	2965	32.974	6.269	0.096	0.750
ID167135	167135	72	28.874	31.004	10.396	0	124	124	2	1	-10921639	139.714	147	76	178	2934	28.627	7.600	0.097	0.860
ID167133	167133	69	31.512	15.083	6.065	0	124	124	2	1	-10921639	120.952	129	64	162	2540	28.876	6.333	0.114	0.855
ID167138	167138	73	35.320	17.692	6.460	0	125	125	2	1	-10921639	136.857	141	76	184	2874	31.816	4.800	0.125	0.957
ID167139	167139	74	41.730	27.822	8.747	0	125	125	2	1	-10921639	165.476	175	95	199	3475	28.076	4.800	0.133	1.387
ID167128	167128	None	31.024	17.975	22.095	0	126	126	2	1	-10921639	104.810	113	64	141	2201	25.017	4.800	0.136	1.006
ID167126	167126	74	28.912	29.310	9.473	0	126	126	2	1	-10921639	135.667	144	79	172	2849	29.379	6.067	0.093	0.789
ID167127	167127	None	29.571	13.849	10.802	0	126	126	2	1	-10921639	111.762	113	73	150	2347	21.799	2.000	0.118	1.079
ID167125	167125	73	36.296	19.657	6.980	0	126	126	2	1	-10921639	155.048	162	110	181	3256	22.936	4.800	0.133	1.586
ID167130	167130	75	29.158	24.969	8.849	0	127	127	2	1	-10921639	158.476	162	113	205	3328	21.945	7.600	0.092	1.222
ID167129	167129	73	31.884	20.000	7.000	0	127	127	2	1	-10921639	139.714	144	98	175	2934	21.036	4.800	0.118	1.397
ID167131	167131	73	27.645	17.419	7.047	0	128	128	2	1	-10921639	123.714	125	67	156	2598	24.391	4.800	0.110	1.006
ID167132	167132	75	32.582	26.303	8.336	0	128	128	2	1	-10921639	144.810	150	67	199	3041	38.630	7.600	0.082	0.570
ID167140	167140	75	31.149	26.117	8.785	0	129	129	2	1	-10921639	157.238	159	95	190	3302	23.341	4.800	0.090	1.111
ID167141	167141	76	30.282	30.127	10.019	0	129	129	2	1	-10921639	137.714	141	67	184	2892	29.768	2.000	0.080	0.689
ID167136	167136	75	28.264	24.403	8.565	0	130	130	2	1	-10921639	156.857	159	122	187	3294	19.757	3.200	0.073	1.084
ID167137	167137	76	37.706	29.117	9.703	0	130	130	2	1	-10921639	152.381	150	95	193	3200	23.189	2.000	0.112	1.320
ID167143	167143	None	31.587	28.912	9.305	0	132	132	2	1	-10921639	124.143	135	58	168	2607	32.038	2.000	0.097	0.687
ID167144	167144	None	27.651	24.070	9.500	0	132	132	2	1	-10921639	164.857	168	125	196	3462	19.363	4.800	0.086	1.346
ID167145	167145	77	29.414	21.263	10.668	0	132	132	2	1	-10921639	158.048	159	113	196	3319	25.816	2.000	0.059	0.682
ID167148	167148	77	34.519	22.076	10.227	0	133	133	2	1	-10921639	169.619	168	141	208	3562	19.866	7.600	0.104	1.606
ID167146	167146	77	27.088	22.719	8.096	0	134	134	2	1	-10921639	141.762	150	64	181	2977	27.853	6.272	0.086	0.808
ID167147	167147	None	27.094	28.464	9.232	0	134	134	2	1	-10921639	129.476	141	73	168	2719	28.055	2.000	0.092	0.781
ID167150	167150	None	35.167	32.599	14.840	0	135	135	2	1	-10921639	129.524	138	73	181	2720	30.215	2.000	0.125	0.956
ID167149	167149	77	27.992	22.703	11.085	0	135	135	2	1	-10921639	159.381	159	132	196	3347	15.967	7.600	0.073	1.364
ID167142	167142	77	36.335	24.088	9.447	0	136	136	2	1	-10921639	164.143	172	104	193	3447	25.297	4.800	0.128	1.476
ID167151	167151	77	37.314	21.532	8.831	0	137	137	2	1	-10921639	155.429	150	101	187	3264	21.794	4.800	0.123	1.565
ID167154	167154	None	27.703	26.478	8.223	0	138	138	2	1	-10921639	120.810	135	64	159	2537	32.654	2.000	0.092	0.625
ID167155	167155	77	27.694	21.352	9.509	0	138	138	2	1	-10921639	142.762	141	104	175	2998	18.809	7.600	0.089	1.235
ID167153	167153	None	27.105	19.880	7.419	0	138	138	2	1	-10921639	112.143	116	61	153	2355	28.718	6.301	0.101	0.719
ID167152	167152	77	32.975	22.343	9.469	0	139	139	2	1	-10921639	147.048	144	104	199	3088	26.172	4.800	0.108	1.096
ID167158	167158	77	36.672	22.279	9.770	0	140	140	2	1	-10921639	162.476	156	122	196	3412	21.517	4.800	0.120	1.617
ID167159	167159	None	32.037	22.767	19.052	0	140	140	2	1	-10921639	142.429	147	95	175	2991	21.865	4.800	0.103	1.213
ID167156	167156	77	27.540	23.105	9.878	0	141	141	2	1	-10921639	147.714	147	113	184	3102	18.714	7.600	0.093	1.344
ID167157	167157	None	30.868	30.251	14.139	0	141	141	2	1	-10921639	153.048	153	110	184	3214	15.889	4.800	0.113	1.962
ID167160	167160	77	47.998	21.811	9.943	0	143	143	2	1	-10921639	158.429	156	116	208	3327	25.188	4.800	0.146	1.603
ID167161	167161	81	27.375	15.157	13.037	0	143	143	2	1	-10921639	93.381	95	61	129	1961	18.540	7.600	0.139	1.230
ID167163	167163	77	50.927	21.909	9.984	0	144	144	2	1	-10921639	155.714	156	116	227	3270	29.316	4.800	0.138	1.289
ID167164	167164	81	28.049	14.772	14.624	0	144	144	2	1	-10921639	95.476	98	64	119	2005	15.766	4.800	0.184	1.879
ID167165	167165	None	29.582	31.267	14.576	0	144	144	2	1	-10921639	129.667	129	89	165	2723	22.182	6.235	0.107	1.134
ID167162	167162	77	35.892	22.139	10.403	0	145	145	2	1	-10921639	144.905	144	101	184	3043	23.285	2.000	0.113	1.261
ID167166	167166	77	35.098	22.901	10.119	0	146	146	2	1	-10921639	142.667	144	104	175	2996	18.669	4.800	0.122	1.658
ID167167	167167	77	33.994	22.179	10.168	0	147	147	2	1	-10921639	142.190	138	110	184	2986	21.134	4.800	0.111	1.341
ID167171	167171	None	27.016	25.460	6.851	0	148	148	2	1	-10921639	123.190	119	89	153	2587	21.087	7.600	0.093	0.993
ID167172	167172	77	42.425	22.003	10.059	0	148	148	2	1	-10921639	151.143	150	119	187	3174	21.367	4.800	0.136	1.695
ID167173	167173	82	33.887	23.172	20.583	0	148	148	2	1	-10921639	138.429	141	82	175	2907	26.621	4.800	0.130	1.197
ID167170	167170	82	42.327	23.940	20.455	0	149	149	2	1	-10921639	151.762	147	116	193	3187	22.886	7.600	0.131	1.534
ID167168	167168	77	46.665	22.147	9.926	0	149	149	2	1	-10921639	150.762	153	110	202	3166	29.365	7.600	0.136	1.230
ID167169	167169	None	29.138	32.103	13.415	0	149	149	2	1	-10921639	116.429	119	70	153	2445	23.880	4.800	0.115	1.004
ID167178	167178	None	31.509	14.059	14.977	0	150	150	2	1	-10921639	71.048	64	43	122	1492	20.079	2.000	0.175	1.052
ID167179	167179	82	29.676	23.278	19.790	0	150	150	2	1	-10921639	136.333	135	101	175	2863	18.554	7.600	0.140	1.808
ID167177	167177	77	65.529	22.007	9.900	0	150	150	2	1	-10921639	168.714	165	119	227	3543	33.083	2.000	0.190	1.628
ID167174	167174	77	51.274	22.196	9.836	0	151	151	2	1	-10921639	153.000	156	107	202	3213	26.711	4.800	0.172	1.681
ID167175	167175	83	31.077	31.767	14.216	0	151	151	2	1	-10921639	112.762	116	70	141	2368	21.897	4.800	0.144	1.294
ID167176	167176	82	36.281	23.255	20.363	0	151	151	2	1	-10921639	127.714	125	79	168	2682	25.004	7.600	0.129	1.163
ID167184	167184	83	32.431	31.556	14.292	0	152	152	2	1	-10921639	111.286	116	70	162	2337	27.572	4.800	0.150	1.052
ID167185	167185	82	27.219	25.363	20.273	0	152	152	2	1	-10921639	128.810	129	98	162	2705	17.617	7.600	0.092	1.227
ID167182	167182	None	28.767	15.575	5.654	0	152	152	2	1	-10921639	72.381	73	39	95	1520	17.145	2.000	0.189	1.342
ID167183	167183	77	62.979	21.956	9.733	0	152	152	2	1	-10921639	153.714	150	98	221	3228	32.553	2.000	0.200	1.571
ID167192	167192	77	56.575	22.080	10.048	0	153	153	2	1	-10921639	151.571	144	113	208	3183	29.854	2.000	0.169	1.470
ID167193	167193	83	31.547	31.203	14.356	0	153	153	2	1	-10921639	114.048	116	70	147	2395	18.680	4.800	0.146	1.552
ID167195	167195	None	30.994	25.978	7.517	0	154	154	2	1	-10921639	125.571	125	92	162	2637	21.846	4.800	0.118	1.215
ID167198	167198	None	27.837	46.000	24.000	0	154	154	2	1	-10921639	64.810	61	34	107	1361	18.487	2.000	0.167	1.005
ID167196	167196	77	44.919	21.854	10.435	0	154	154	2	1	-10921639	149.143	153	116	202	3132	23.436	4.800	0.153	1.691
ID167197	167197	None	28.785	26.855	21.940	0	154	154	2	1	-10921639	110.619	119	61	150	2323	24.435	2.000	0.112	0.909
ID167180	167180	77	52.581	22.086	10.004	0	155	155	2	1	-10921639	148.333	147	116	227	3115	26.913	4.800	0.166	1.567
ID167181	167181	None	27.386	22.847	16.360	0	155	155	2	1	-10921639	133.667	138	104	165	2807	16.779	3.200	0.088	1.289
ID167186	167186	None	30.212	26.080	8.180	0	156	156	2	1	-10921639	119.429	129	67	165	2508	29.204	3.200	0.117	0.856
ID167187	167187	77	56.671	21.995	9.966	0	156	156	2	1	-10921639	151.238	144	104	202	3176	30.078	2.000	0.171	1.471
ID167188	167188	None	27.179	46.000	24.000	0	156	156	2	1	-10921639	69.000	61	46	107	1449	17.222	2.000	0.184	1.247
ID167194	167194	77	64.588	22.119	9.987	0	157	157	2	1	-10921639	157.952	156	110	224	3317	33.147	2.000	0.188	1.508
ID167190	167190	None	27.240	31.356	14.987	0	158	158	2	1	-10921639	97.810	98	55	132	2054	20.422	2.000	0.104	0.905
ID167191	167191	None	28.389	21.655	20.186	0	158	158	2	1	-10921639	127.714	132	95	159	2682	17.653	6.017	0.108	1.407
ID167189	167189	77	45.518	21.406	10.621	0	158	158	2	1	-10921639	140.905	135	104	202	2959	28.028	2.000	0.137	1.212
ID167199	167199	77	62.552	21.574	10.780	0	159	159	2	1	-10921639	164.714	156	110	239	3459	33.616	2.000	0.173	1.445
ID167200	167200	None	30.698	14.784	12.931	0	159	159	2	1	-10921639	95.000	95	61	135	1995	20.736	4.800	0.148	1.181
ID167206	167206	77	52.877	21.398	10.888	0	160	160	2	1	-10921639	159.714	159	104	221	3354	29.081	4.800	0.167	1.570
ID167207	167207	None	27.464	31.185	14.568	0	160	160	2	1	-10921639	96.048	98	52	129	2017	22.024	2.000	0.103	0.814
ID167208	167208	84	36.379	46.000	25.000	0	160	160	2	1	-10921639	87.524	92	49	132	1838	27.088	6.279	0.227	1.194
ID167210	167210	85	31.685	22.986	22.693	0	161	161	2	1	-10921639	112.000	116	58	147	2352	27.289	3.200	0.132	0.955
ID167211	167211	86	30.301	16.743	24.314	0	161	161	2	1	-10921639	92.429	92	58	150	1941	20.788	2.000	0.128	1.008
ID167209	167209	77	68.853	22.220	10.399	0	161	161	2	1	-10921639	157.524	159	67	227	3308	47.127	4.800	0.221	1.211
ID167212	167212	84	39.567	46.000	24.000	0	161	161	2	1	-10921639	89.952	86	60	129	1889	21.236	2.000	0.210	1.471
ID167202	167202	87	29.440	15.535	13.069	0	162	162	2	1	-10921639	106.190	107	73	138	2230	19.899	2.000	0.134	1.264
ID167203	167203	85	33.305	23.726	22.775	0	162	162	2	1	-10921639	105.190	110	49	153	2209	28.363	3.200	0.136	0.890
ID167201	167201	77	63.762	21.818	10.279	0	162	162	2	1	-10921639	155.667	159	79	230	3269	42.435	4.800	0.201	1.226
ID167204	167204	86	31.762	16.668	24.060	0	162	162	2	1	-10921639	101.238	98	64	150	2126	21.695	2.000	0.111	0.931
ID167205	167205	84	27.433	46.000	24.000	0	162	162	2	1	-10921639	78.238	73	60	116	1643	16.303	2.000	0.180	1.466
ID167216	167216	86	35.396	16.882	23.599	0	163	163	2	1	-10921639	103.571	101	61	178	2175	27.685	2.000	0.091	0.625
ID167214	167214	87	28.483	15.595	14.348	0	163	163	2	1	-10921639	109.524	110	79	138	2300	15.914	4.800	0.138	1.665
ID167215	167215	84	30.259	46.000	23.000	0	163	163	2	1	-10921639	81.905	86	57	116	1720	16.130	4.800	0.210	1.760
ID167213	167213	77	63.725	22.716	10.274	0	163	163	2	1	-10921639	159.952	153	95	230	3359	42.230	2.000	0.172	1.111
ID167226	167226	85	31.514	23.164	22.288	0	164	164	2	1	-10921639	128.857	132	89	168	2706	18.953	6.332	0.121	1.465
ID167227	167227	86	31.649	16.962	24.034	0	164	164	2	1	-10921639	115.571	110	82	168	2427	24.196	2.000	0.085	0.752
ID167225	167225	77	57.650	22.286	10.406	0	164	164	2	1	-10921639	166.429	165	95	221	3495	37.439	4.800	0.188	1.405
ID167218	167218	88	29.789	14.859	11.209	0	165	165	2	1	-10921639	103.190	104	70	135	2167	21.463	4.800	0.149	1.244
ID167219	167219	85	27.141	23.725	22.569	0	165	165	2	1	-10921639	107.238	104	61	147	2252	25.754	2.000	0.112	0.836
ID167217	167217	77	39.545	22.826	10.044	0	165	165	2	1	-10921639	152.619	147	119	215	3205	22.241	4.800	0.114	1.408
ID167220	167220	86	30.985	16.555	24.986	0	165	165	2	1	-10921639	119.238	116	64	156	2504	24.544	4.800	0.139	1.189
ID167248	167248	86	34.312	17.055	25.393	0	166	166	2	1	-10921639	128.000	122	76	184	2688	29.722	4.800	0.151	1.127
ID167246	167246	88	43.575	15.274	10.916	0	166	166	2	1	-10921639	121.905	116	76	175	2560	26.425	4.800	0.186	1.450
ID167247	167247	85	31.999	23.670	23.045	0	166	166	2	1	-10921639	111.619	116	58	144	2344	25.549	2.000	0.122	0.948
ID167245	167245	77	32.313	21.698	10.242	0	166	166	2	1	-10921639	151.333	153	113	181	3178	19.933	3.200	0.102	1.406
ID167235	167235	77	33.257	21.561	10.059	0	167	167	2	1	-10921639	159.048	162	125	199	3340	17.411	4.800	0.108	1.775
ID167236	167236	88	42.946	14.856	11.904	0	167	167	2	1	-10921639	128.619	119	79	190	2701	24.689	2.000	0.143	1.303
ID167237	167237	86	29.263	17.000	26.000	0	167	167	2	1	-10921639	128.905	119	89	196	2707	30.674	7.600	0.141	1.039
ID167224	167224	86	38.784	17.000	26.000	0	168	168	2	1	-10921639	136.905	132	86	187	2875	27.631	4.800	0.183	1.532
ID167222	167222	88	34.346	13.973	12.054	0	168	168	2	1	-10921639	129.476	125	89	178	2719	25.777	4.800	0.121	1.086
ID167223	167223	None	31.646	16.809	14.860	0	168	168	2	1	-10921639	138.000	138	98	184	2898	23.484	2.000	0.080	0.866
ID167221	167221	77	35.816	21.877	10.199	0	168	168	2	1	-10921639	163.667	159	125	218	3437	23.355	4.800	0.101	1.286
ID167234	167234	86	29.690	17.493	24.535	0	169	169	2	1	-10921639	131.714	135	95	168	2766	24.755	6.092	0.111	1.065
ID167232	167232	88	54.771	14.686	11.934	0	169	169	2	1	-10921639	172.952	165	129	236	3632	29.921	7.600	0.144	1.451
ID167233	167233	89	30.233	32.727	20.989	0	169	169	2	1	-10921639	78.571	79	36	125	1650	25.119	2.000	0.136	0.748
ID167230	167230	90	40.407	26.731	8.379	0	169	169	2	1	-10921639	153.619	162	82	205	3226	30.367	4.800	0.157	1.369
ID167231	167231	77	28.082	22.635	10.106	0	169	169	2	1	-10921639	166.000	168	122	202	3486	22.784	6.361	0.062	0.849
ID167228	167228	None	32.245	21.167	3.115	0	169	169	2	1	-10921639	99.667	98	61	141	2093	22.736	4.800	0.157	1.191
ID167229	167229	91	27.697	46.000	6.000	0	169	169	2	1	-10921639	72.810	67	52	113	1529	16.612	6.342	0.178	1.325
ID167238	167238	91	40.284	46.000	6.000	0	170	170	2	1	-10921639	87.619	86	57	132	1840	18.949	4.800	0.259	1.905
ID167239	167239	90	44.780	26.180	7.533	0	170	170	2	1	-10921639	173.286	172	150	218	3639	19.741	4.800	0.140	2.154
ID167242	167242	89	36.964	32.914	21.886	0	170	170	2	1	-10921639	85.524	82	43	138	1796	27.725	2.000	0.178	0.934
ID167243	167243	86	34.777	18.000	26.000	0	170	170	2	1	-10921639	136.000	125	86	184	2856	29.196	2.000	0.123	1.023
ID167240	167240	77	40.460	21.553	9.961	0	170	170	2	1	-10921639	176.810	172	144	233	3713	23.842	2.000	0.089	1.215
ID167241	167241	88	50.244	14.672	12.176	0	170	170	2	1	-10921639	174.286	165	138	230	3660	24.479	4.800	0.139	1.736
ID167244	167244	92	27.002	46.000	26.000	0	170	170	2	1	-10921639	96.000	98	74	113	2016	13.225	4.800	0.218	2.599
ID167250	167250	90	32.709	25.326	7.578	0	171	171	2	1	-10921639	178.667	181	138	230	3752	24.622	7.600	0.070	0.947
ID167251	167251	77	42.206	21.818	9.694	0	171	171	2	1	-10921639	186.952	181	147	245	3926	28.264	2.000	0.088	1.071
ID167249	167249	91	29.031	46.000	6.000	0	171	171	2	1	-10921639	74.429	73	49	107	1563	18.672	2.000	0.185	1.246
ID167254	167254	89	32.789	32.958	21.926	0	171	171	2	1	-10921639	97.905	92	67	144	2056	25.454	2.000	0.129	0.878
ID167255	167255	92	27.788	46.000	25.000	0	171	171	2	1	-10921639	82.667	86	51	129	1736	19.332	2.000	0.187	1.350
ID167252	167252	88	51.721	14.574	12.374	0	171	171	2	1	-10921639	180.000	175	138	239	3780	33.144	7.600	0.121	1.177
ID167253	167253	None	29.902	11.922	15.790	0	171	171	2	1	-10921639	144.810	147	98	181	3041	22.892	4.800	0.112	1.277
ID167267	167267	None	28.404	21.105	4.660	0	172	172	2	1	-10921639	128.857	132	79	187	2706	26.268	2.000	0.078	0.712
ID167270	167270	88	41.949	14.455	12.359	0	172	172	2	1	-10921639	188.667	187	144	242	3962	28.148	6.351	0.108	1.309
ID167268	167268	90	45.973	25.431	7.265	0	172	172	2	1	-10921639	184.714	181	132	251	3879	33.999	7.600	0.097	0.963
ID167269	167269	77	29.419	22.170	9.531	0	172	172	2	1	-10921639	184.286	178	156	255	3870	27.096	2.000	0.045	0.586
ID167266	167266	None	37.825	46.000	26.000	0	173	173	2	1	-10921639	86.571	86	63	119	1818	20.366	2.000	0.252	1.711
ID167264	167264	93	32.891	10.586	15.082	0	173	173	2	1	-10921639	154.952	159	113	193	3254	24.776	7.600	0.095	1.083
ID167265	167265	None	28.297	32.256	21.205	0	173	173	2	1	-10921639	134.238	135	98	178	2819	21.496	6.107	0.085	0.983
ID167262	167262	77	38.923	21.848	9.868	0	173	173	2	1	-10921639	195.762	187	165	255	4111	27.011	2.000	0.054	0.746
ID167263	167263	88	44.856	14.612	12.165	0	173	173	2	1	-10921639	192.810	190	141	255	4049	32.671	7.600	0.084	0.915
ID167261	167261	90	42.625	25.223	7.079	0	173	173	2	1	-10921639	181.905	187	125	227	3820	28.446	7.600	0.100	1.164
ID167258	167258	88	48.552	14.888	12.156	0	174	174	2	1	-10921639	211.857	211	162	255	4449	30.806	2.000	0.096	1.200
ID167259	167259	93	29.519	10.418	15.316	0	174	174	2	1	-10921639	142.619	138	86	190	2995	31.271	6.379	0.081	0.687
ID167256	167256	90	43.621	25.228	6.938	0	174	174	2	1	-10921639	190.143	196	138	248	3993	29.140	4.800	0.099	1.172
ID167257	167257	77	44.913	22.256	9.905	0	174	174	2	1	-10921639	213.095	205	175	255	4475	27.172	2.000	0.079	1.147
ID167260	167260	None	27.387	24.827	23.176	0	174	174	2	1	-10921639	160.762	162	110	215	3376	26.985	2.000	0.046	0.522
ID167282	167282	93	31.537	11.069	15.475	0	175	175	2	1	-10921639	160.762	159	107	230	3376	32.813	2.000	0.102	0.903
ID167280	167280	88	37.524	14.849	12.458	0	175	175	2	1	-10921639	201.476	208	150	255	4231	31.119	7.600	0.070	0.848
ID167281	167281	None	27.702	30.471	13.886	0	175	175	2	1	-10921639	161.476	159	119	202	3391	20.240	2.000	0.070	1.051
ID167278	167278	None	29.558	28.609	7.339	0	175	175	2	1	-10921639	155.143	159	92	218	3258	34.696	6.163	0.089	0.729
ID167279	167279	77	38.078	22.373	10.160	0	175	175	2	1	-10921639	209.714	202	162	255	4404	27.961	2.000	0.059	0.839
ID167276	167276	None	30.923	20.580	5.177	0	175	175	2	1	-10921639	145.905	147	86	205	3064	36.711	2.000	0.073	0.543
ID167277	167277	90	41.028	25.220	7.055	0	175	175	2	1	-10921639	202.524	208	156	255	4253	27.213	4.800	0.091	1.247
ID167274	167274	88	50.927	14.019	11.890	0	176	176	2	1	-10921639	209.810	211	156	255	4406	33.223	7.600	0.102	1.169
ID167275	167275	93	32.087	11.849	15.572	0	176	176	2	1	-10921639	180.333	178	125	230	3787	31.274	4.800	0.081	0.867
ID167272	167272	90	28.870	24.260	7.332	0	176	176	2	1	-10921639	190.333	190	141	255	3997	29.855	7.600	0.064	0.772
ID167273	167273	77	41.923	22.422	9.939	0	176	176	2	1	-10921639	208.333	199	153	255	4375	30.624	2.000	0.067	0.849
ID167271	167271	94	43.499	46.000	5.000	0	176	176	2	1	-10921639	88.381	79	60	156	1856	26.867	2.000	0.193	1.064
ID167283	167283	94	33.550	46.000	5.000	0	177	177	2	1	-10921639	77.048	71	52	153	1618	24.084	2.000	0.163	0.896
ID167288	167288	96	44.531	24.203	22.670	0	177	177	2	1	-10921639	188.571	187	125	255	3960	36.799	2.000	0.082	0.775
ID167286	167286	88	40.328	14.222	12.190	0	177	177	2	1	-10921639	200.619	208	153	255	4213	28.844	6.256	0.085	1.093
ID167287	167287	95	35.185	31.688	13.287	0	177	177	2	1	-10921639	147.857	150	95	208	3105	31.318	2.000	0.081	0.708
ID167284	167284	90	41.269	25.533	6.728	0	177	177	2	1	-10921639	191.857	181	138	239	4029	32.578	4.800	0.106	1.128
ID167285	167285	77	28.522	22.489	10.055	0	177	177	2	1	-10921639	200.238	193	159	255	4205	27.499	2.000	0.039	0.550
ID167298	167298	96	44.813	24.129	22.621	0	178	178	2	1	-10921639	184.190	184	119	255	3868	39.208	2.000	0.082	0.711
ID167296	167296	None	27.001	19.645	18.584	0	178	178	2	1	-10921639	207.286	211	165	251	4353	22.913	2.000	0.043	0.747
ID167297	167297	None	31.126	32.268	20.370	0	178	178	2	1	-10921639	143.857	147	110	205	3021	23.840	2.000	0.064	0.725
ID167290	167290	94	30.965	46.000	5.000	0	178	178	2	1	-10921639	69.238	67	43	122	1454	23.028	2.000	0.181	0.922
ID167291	167291	90	44.637	25.445	6.859	0	178	178	2	1	-10921639	207.286	205	156	255	4353	30.335	7.600	0.089	1.112
ID167289	167289	None	31.381	21.187	5.066	0	178	178	2	1	-10921639	157.571	156	110	221	3309	31.658	2.000	0.066	0.614
ID167294	167294	95	28.857	30.872	13.766	0	178	178	2	1	-10921639	165.333	168	116	196	3472	21.946	4.800	0.077	1.077
ID167295	167295	None	30.412	10.326	15.364	0	178	178	2	1	-10921639	156.619	156	95	211	3289	30.959	4.800	0.097	0.898
ID167292	167292	77	36.809	22.966	10.237	0	178	178	2	1	-10921639	223.714	224	172	255	4698	26.173	7.600	0.072	1.152
ID167293	167293	88	48.608	13.917	11.347	0	178	178	2	1	-10921639	202.381	202	141	255	4250	34.733	4.800	0.107	1.122
ID167299	167299	90	31.928	25.177	6.998	0	179	179	2	1	-10921639	187.048	181	144	251	3928	30.157	2.000	0.064	0.748
ID167304	167304	97	33.526	17.720	23.612	0	179	179	2	1	-10921639	181.524	178	144	242	3812	27.310	2.000	0.052	0.662
ID167302	167302	88	45.563	14.230	12.088	0	179	179	2	1	-10921639	206.238	215	153	255	4331	32.805	7.600	0.101	1.154
ID167303	167303	96	36.596	23.784	22.435	0	179	179	2	1	-10921639	187.524	199	110	245	3938	36.993	7.600	0.061	0.580
ID167300	167300	94	30.133	46.000	7.000	0	179	179	2	1	-10921639	69.571	61	46	135	1461	23.991	2.000	0.181	0.887
ID167301	167301	77	45.007	23.046	10.031	0	179	179	2	1	-10921639	219.143	221	165	255	4602	29.630	7.600	0.085	1.162
ID167306	167306	90	42.421	25.100	6.879	0	180	180	2	1	-10921639	181.048	181	129	251	3802	30.405	2.000	0.085	0.929
ID167307	167307	77	41.121	22.625	10.378	0	180	180	2	1	-10921639	207.286	208	156	255	4353	29.682	7.600	0.074	0.963
ID167305	167305	None	33.985	20.549	4.571	0	180	180	2	1	-10921639	148.905	147	92	221	3127	28.811	2.000	0.064	0.619
ID167310	167310	96	53.133	24.142	22.613	0	180	180	2	1	-10921639	183.190	175	113	255	3847	43.191	2.000	0.096	0.743
ID167311	167311	97	28.230	17.711	23.658	0	180	180	2	1	-10921639	179.619	181	138	221	3772	23.562	2.000	0.045	0.661
ID167308	167308	88	59.278	14.093	11.863	0	180	180	2	1	-10921639	209.143	196	144	255	4392	39.335	7.600	0.115	1.094
ID167309	167309	None	27.436	32.606	20.544	0	180	180	2	1	-10921639	126.571	125	82	175	2658	28.823	2.000	0.075	0.613
ID167362	167362	88	48.443	14.410	12.311	0	181	181	2	1	-10921639	202.619	202	144	255	4255	38.093	7.600	0.093	0.903
ID167363	167363	None	31.280	30.855	13.086	0	181	181	2	1	-10921639	160.143	159	116	218	3363	26.742	4.800	0.072	0.805
ID167360	167360	90	34.755	24.836	6.853	0	181	181	2	1	-10921639	180.619	178	110	251	3793	36.213	7.600	0.080	0.740
ID167361	167361	77	50.291	22.973	9.909	0	181	181	2	1	-10921639	216.429	215	165	255	4545	30.449	2.000	0.093	1.209
ID167364	167364	97	27.072	17.366	23.330	0	181	181	2	1	-10921639	164.190	162	122	208	3448	25.240	3.200	0.067	0.811
ID167365	167365	96	47.914	24.388	22.640	0	181	181	2	1	-10921639	186.905	187	116	255	3925	40.804	2.000	0.085	0.717
ID167330	167330	90	32.032	24.955	6.818	0	182	182	2	1	-10921639	163.714	159	95	230	3438	35.380	2.000	0.057	0.503
ID167331	167331	77	37.471	22.820	10.465	0	182	182	2	1	-10921639	208.762	211	150	255	4384	28.321	7.600	0.071	0.979
ID167334	167334	None	30.070	11.856	16.040	0	182	182	2	1	-10921639	151.000	156	101	196	3171	28.066	2.000	0.074	0.743
ID167335	167335	98	27.852	32.811	20.883	0	182	182	2	1	-10921639	131.762	125	95	196	2767	27.678	2.000	0.062	0.556
ID167332	167332	88	60.595	13.805	11.768	0	182	182	2	1	-10921639	208.143	202	165	255	4371	36.688	2.000	0.128	1.291
ID167333	167333	99	28.459	18.417	14.315	0	182	182	2	1	-10921639	209.190	199	165	255	4393	27.349	3.200	0.055	0.801
ID167338	167338	None	28.320	46.000	25.000	0	182	182	2	1	-10921639	82.762	79	49	132	1738	25.859	6.350	0.154	0.853
ID167336	167336	96	48.228	24.577	22.700	0	182	182	2	1	-10921639	182.476	184	129	255	3832	42.682	2.000	0.086	0.680
ID167337	167337	97	35.846	18.395	23.559	0	182	182	2	1	-10921639	163.952	165	107	251	3443	36.964	2.000	0.053	0.445
ID167346	167346	97	32.584	18.501	23.734	0	183	183	2	1	-10921639	188.619	187	141	230	3961	23.568	2.000	0.058	0.883
ID167344	167344	98	34.121	32.436	20.693	0	183	183	2	1	-10921639	148.857	141	107	199	3126	27.156	3.200	0.076	0.778
ID167345	167345	96	44.000	24.569	22.470	0	183	183	2	1	-10921639	187.143	178	138	255	3930	39.640	7.600	0.066	0.589
ID167339	167339	100	38.413	20.579	4.934	0	183	183	2	1	-10921639	163.238	156	110	236	3428	27.657	2.000	0.086	0.931
ID167342	167342	None	29.037	30.142	12.523	0	183	183	2	1	-10921639	181.524	187	119	211	3812	22.507	2.000	0.066	0.992
ID167343	167343	99	34.851	18.896	14.763	0	183	183	2	1	-10921639	215.143	215	147	255	4518	27.196	2.000	0.063	0.938
ID167340	167340	77	40.325	22.899	10.315	0	183	183	2	1	-10921639	217.429	218	184	255	4566	24.823	7.600	0.077	1.246
ID167341	167341	88	49.447	14.035	11.583	0	183	183	2	1	-10921639	208.333	208	144	255	4375	36.239	7.600	0.105	1.091
ID167314	167314	88	51.760	13.933	11.513	0	184	184	2	1	-10921639	220.476	221	178	255	4630	31.722	4.800	0.106	1.330
ID167315	167315	99	35.109	17.577	14.249	0	184	184	2	1	-10921639	226.571	233	159	255	4758	26.468	4.800	0.070	1.124
ID167312	167312	100	44.800	20.952	3.639	0	184	184	2	1	-10921639	164.857	162	119	233	3462	37.075	4.800	0.119	0.945
ID167313	167313	77	37.322	22.849	10.468	0	184	184	2	1	-10921639	213.476	208	175	255	4483	27.737	2.000	0.064	0.922
ID167318	167318	96	43.706	24.369	22.481	0	184	184	2	1	-10921639	210.095	208	159	255	4412	30.219	2.000	0.073	0.948
ID167319	167319	97	38.849	18.676	23.047	0	184	184	2	1	-10921639	191.905	199	147	255	4030	27.103	2.000	0.067	0.888
ID167316	167316	None	33.767	46.000	18.000	0	184	184	2	1	-10921639	99.381	108	61	135	2087	20.946	4.800	0.215	1.682
ID167317	167317	98	28.486	32.931	20.294	0	184	184	2	1	-10921639	152.667	147	110	190	3206	23.823	7.600	0.057	0.692
ID167320	167320	101	28.621	46.000	24.000	0	184	184	2	1	-10921639	96.000	92	71	135	2016	15.620	6.076	0.165	1.738
ID167328	167328	96	50.459	24.825	22.655	0	185	185	2	1	-10921639	207.048	218	132	255	4348	43.577	2.000	0.101	0.872
ID167329	167329	101	33.945	46.000	24.000	0	185	185	2	1	-10921639	94.667	95	54	144	1988	22.925	4.800	0.169	1.192
ID167322	167322	None	29.889	32.576	6.416	0	185	185	2	1	-10921639	91.762	86	39	147	1927	34.652	2.000	0.105	0.505
ID167323	167323	77	39.100	22.850	10.492	0	185	185	2	1	-10921639	216.381	215	175	255	4544	27.069	7.600	0.072	1.073
ID167321	167321	100	32.008	21.639	4.709	0	185	185	2	1	-10921639	172.190	168	141	227	3616	21.146	2.000	0.072	1.096
ID167326	167326	99	30.015	18.322	14.223	0	185	185	2	1	-10921639	220.286	224	172	255	4626	23.902	4.800	0.065	1.126
ID167327	167327	98	30.097	33.138	20.827	0	185	185	2	1	-10921639	145.476	138	113	205	3055	24.953	2.000	0.074	0.801
ID167324	167324	88	59.033	14.032	11.589	0	185	185	2	1	-10921639	215.286	218	153	255	4521	37.136	2.000	0.128	1.315
ID167325	167325	None	36.200	29.456	11.809	0	185	185	2	1	-10921639	205.571	202	165	248	4317	22.236	2.000	0.063	1.099
ID167354	167354	77	37.840	22.618	10.474	0	186	186	2	1	-10921639	213.952	211	181	255	4493	24.237	7.600	0.073	1.195
ID167355	167355	88	57.106	13.703	11.710	0	186	186	2	1	-10921639	219.333	208	168	255	4606	32.407	7.600	0.134	1.596
ID167353	167353	100	33.576	22.000	5.000	0	186	186	2	1	-10921639	164.000	159	122	239	3444	26.300	7.600	0.072	0.840
ID167358	167358	96	49.842	24.619	22.552	0	186	186	2	1	-10921639	203.143	205	141	255	4266	33.953	4.800	0.117	1.256
ID167359	167359	101	32.130	46.000	24.000	0	186	186	2	1	-10921639	89.952	82	65	135	1889	22.024	2.000	0.155	1.096
ID167356	167356	None	28.719	24.399	17.097	0	186	186	2	1	-10921639	198.048	199	159	242	4159	24.778	2.000	0.036	0.561
ID167357	167357	98	34.229	32.741	20.666	0	186	186	2	1	-10921639	150.286	153	98	199	3156	29.927	2.000	0.085	0.783
ID167347	167347	100	43.620	20.917	3.512	0	187	187	2	1	-10921639	160.286	159	110	208	3366	29.300	2.000	0.105	1.044
ID167352	167352	101	36.529	46.000	24.000	0	187	187	2	1	-10921639	91.190	82	57	147	1915	25.647	2.000	0.160	0.983
ID167350	167350	96	38.756	24.317	22.237	0	187	187	2	1	-10921639	199.714	193	150	255	4194	30.353	2.000	0.062	0.770
ID167351	167351	102	30.978	19.104	23.186	0	187	187	2	1	-10921639	177.381	175	125	239	3725	27.165	2.000	0.049	0.608
ID167348	167348	77	39.846	22.388	10.789	0	187	187	2	1	-10921639	221.000	221	168	255	4641	29.331	2.000	0.076	1.063
ID167349	167349	88	60.394	13.497	11.701	0	187	187	2	1	-10921639	204.286	205	132	255	4290	42.608	7.600	0.146	1.223
ID167366	167366	100	37.429	20.691	3.813	0	188	188	2	1	-10921639	149.714	156	101	193	3144	30.050	4.800	0.117	1.042
ID167367	167367	77	44.925	22.122	10.723	0	188	188	2	1	-10921639	215.905	218	172	255	4534	27.195	2.000	0.088	1.280
ID167370	167370	98	29.893	33.016	20.934	0	188	188	2	1	-10921639	154.714	153	125	199	3249	20.893	2.000	0.074	1.015
ID167371	167371	102	30.485	19.337	22.786	0	188	188	2	1	-10921639	188.381	184	141	239	3956	30.480	2.000	0.048	0.561
ID167368	167368	88	63.727	13.660	11.693	0	188	188	2	1	-10921639	220.905	230	147	255	4639	35.763	4.800	0.156	1.668
ID167369	167369	None	40.162	30.008	13.352	0	188	188	2	1	-10921639	203.762	205	141	248	4279	32.047	2.000	0.082	0.969
ID167372	167372	96	45.294	25.729	23.053	0	188	188	2	1	-10921639	212.381	205	150	255	4460	37.154	2.000	0.087	0.914
ID167378	167378	98	32.741	32.879	20.278	0	189	189	2	1	-10921639	160.286	153	116	215	3366	28.093	6.403	0.069	0.741
ID167379	167379	96	37.378	24.311	22.296	0	189	189	2	1	-10921639	211.714	208	153	255	4446	29.493	2.000	0.057	0.778
ID167376	167376	77	36.603	23.838	11.869	0	189	189	2	1	-10921639	212.762	205	168	255	4468	28.372	2.000	0.061	0.859
ID167377	167377	103	33.044	26.592	18.460	0	189	189	2	1	-10921639	203.476	205	144	255	4273	29.994	2.000	0.047	0.613
ID167380	167380	102	41.336	18.677	23.073	0	189	189	2	1	-10921639	189.524	184	138	251	3980	29.482	2.000	0.074	0.890
ID167381	167381	104	29.504	46.000	26.000	0	189	189	2	1	-10921639	89.429	89	65	125	1878	19.255	6.278	0.215	1.644
ID167374	167374	100	33.051	20.571	3.233	0	189	189	2	1	-10921639	132.095	129	86	184	2774	28.240	4.800	0.118	0.990
ID167375	167375	88	48.700	13.372	11.535	0	189	189	2	1	-10921639	201.905	208	135	255	4240	38.919	7.600	0.114	1.060
ID167373	167373	105	41.629	43.000	0.000	0	189	189	2	1	-10921639	87.381	82	52	156	1835	29.677	2.000	0.169	0.851
ID167426	167426	104	30.059	46.000	24.000	0	190	190	2	1	-10921639	84.810	82	57	135	1781	21.191	2.000	0.149	1.036
ID167424	167424	96	43.043	24.435	22.059	0	190	190	2	1	-10921639	204.952	202	159	255	4304	29.735	2.000	0.072	0.930
ID167425	167425	102	53.121	18.870	22.860	0	190	190	2	1	-10921639	190.667	190	135	255	4004	33.328	2.000	0.107	1.107
ID167418	167418	105	30.898	42.000	0.000	0	190	190	2	1	-10921639	89.571	92	52	125	1881	18.980	2.000	0.199	1.568
ID167419	167419	88	54.061	13.504	11.407	0	190	190	2	1	-10921639	203.524	196	141	255	4274	40.954	7.600	0.121	1.074
ID167422	167422	103	28.966	26.244	18.080	0	190	190	2	1	-10921639	200.048	202	153	255	4201	29.202	7.600	0.038	0.497
ID167423	167423	98	32.997	32.540	20.292	0	190	190	2	1	-10921639	152.048	147	113	230	3193	31.296	2.000	0.054	0.499
ID167420	167420	77	35.412	22.597	11.287	0	190	190	2	1	-10921639	213.762	202	172	255	4489	28.995	7.600	0.067	0.919
ID167421	167421	106	37.992	29.968	12.771	0	190	190	2	1	-10921639	211.190	215	141	255	4435	27.607	4.800	0.096	1.343
ID167394	167394	None	28.372	31.306	14.822	0	191	191	2	1	-10921639	192.143	190	153	248	4035	23.654	2.000	0.064	0.977
ID167395	167395	98	30.503	32.518	20.570	0	191	191	2	1	-10921639	155.810	153	107	196	3272	26.927	2.000	0.086	0.917
ID167392	167392	77	38.829	22.740	11.191	0	191	191	2	1	-10921639	222.857	218	178	255	4680	23.003	4.800	0.087	1.544
ID167393	167393	106	36.977	28.832	11.879	0	191	191	2	1	-10921639	203.905	196	141	255	4282	27.743	3.200	0.069	0.947
ID167396	167396	96	39.397	24.253	21.876	0	191	191	2	1	-10921639	214.714	211	162	255	4509	28.770	6.364	0.072	0.998
ID167397	167397	102	27.973	19.061	22.855	0	191	191	2	1	-10921639	180.667	184	135	221	3794	27.158	2.000	0.054	0.677
ID167390	167390	100	36.128	21.829	4.159	0	191	191	2	1	-10921639	153.381	156	92	193	3221	26.494	4.800	0.131	1.345
ID167391	167391	88	48.963	12.824	11.321	0	191	191	2	1	-10921639	196.381	187	141	255	4124	40.052	7.600	0.112	0.984
ID167382	167382	100	30.809	19.946	3.161	0	192	192	2	1	-10921639	119.905	119	82	159	2518	23.918	2.000	0.106	0.960
ID167383	167383	88	51.566	12.619	11.429	0	192	192	2	1	-10921639	191.667	187	129	251	4025	37.309	4.800	0.136	1.227
ID167386	167386	98	29.970	32.824	20.189	0	192	192	2	1	-10921639	154.714	153	122	224	3249	24.670	2.000	0.052	0.625
ID167387	167387	96	43.285	25.154	21.975	0	192	192	2	1	-10921639	215.286	211	165	255	4521	28.995	4.800	0.091	1.234
ID167384	167384	77	44.414	22.426	11.106	0	192	192	2	1	-10921639	208.952	193	165	255	4388	32.144	2.000	0.083	0.991
ID167385	167385	106	35.934	29.079	12.366	0	192	192	2	1	-10921639	190.048	181	132	255	3991	30.659	2.000	0.059	0.686
ID167388	167388	102	31.548	18.888	22.727	0	192	192	2	1	-10921639	176.429	175	122	224	3705	30.695	2.000	0.059	0.636
ID167389	167389	104	29.550	46.000	25.000	0	192	192	2	1	-10921639	92.476	98	65	116	1942	18.253	4.800	0.207	1.740
ID167427	167427	100	41.010	20.972	3.383	0	193	193	2	1	-10921639	141.952	150	76	205	2981	35.068	4.800	0.153	1.076
ID167430	167430	77	31.082	23.154	11.769	0	193	193	2	1	-10921639	206.476	202	156	255	4336	26.515	7.600	0.050	0.744
ID167431	167431	None	50.757	14.687	12.823	0	193	193	2	1	-10921639	217.000	215	165	255	4557	29.158	7.600	0.097	1.314
ID167428	167428	88	49.319	12.421	10.892	0	193	193	2	1	-10921639	168.476	162	101	255	3538	48.400	2.000	0.102	0.646
ID167429	167429	106	35.574	29.439	11.413	0	193	193	2	1	-10921639	201.238	196	144	255	4226	29.764	7.600	0.066	0.843
ID167434	167434	107	40.859	26.696	23.262	0	193	193	2	1	-10921639	195.952	199	132	255	4115	35.527	2.000	0.083	0.845
ID167435	167435	104	32.665	46.000	25.000	0	193	193	2	1	-10921639	89.476	92	54	125	1879	21.736	4.800	0.205	1.402
ID167432	167432	98	32.517	32.796	20.181	0	193	193	2	1	-10921639	156.667	144	119	215	3290	27.598	2.000	0.060	0.641
ID167433	167433	96	33.588	24.095	21.650	0	193	193	2	1	-10921639	212.286	211	172	255	4458	25.215	7.600	0.063	0.993
ID167442	167442	100	27.660	22.169	5.859	0	194	194	2	1	-10921639	151.762	153	122	218	3187	21.166	2.000	0.058	0.788
ID167443	167443	88	60.827	13.047	11.556	0	194	194	2	1	-10921639	210.857	208	132	255	4428	41.509	3.200	0.138	1.233
ID167441	167441	None	28.438	46.000	0.000	0	194	194	2	1	-10921639	84.476	76	63	122	1774	20.280	3.200	0.212	1.459
ID167446	167446	None	31.965	18.820	14.077	0	194	194	2	1	-10921639	197.143	202	150	255	4140	25.738	2.000	0.044	0.648
ID167447	167447	98	28.301	32.503	20.284	0	194	194	2	1	-10921639	147.429	147	107	199	3096	25.071	2.000	0.069	0.759
ID167444	167444	77	38.777	23.577	11.915	0	194	194	2	1	-10921639	197.524	196	153	255	4148	28.085	2.000	0.062	0.819
ID167445	167445	106	40.119	29.784	12.144	0	194	194	2	1	-10921639	198.857	196	132	248	4176	29.874	4.800	0.094	1.146
ID167450	167450	None	27.417	15.000	26.000	0	194	194	2	1	-10921639	122.714	129	67	178	2577	29.810	2.000	0.114	0.843
ID167448	167448	96	40.006	24.409	21.857	0	194	194	2	1	-10921639	201.143	205	156	255	4224	30.658	2.000	0.062	0.772
ID167449	167449	107	46.377	26.686	23.088	0	194	194	2	1	-10921639	189.381	178	132	255	3977	36.568	2.000	0.087	0.825
ID167410	167410	107	42.656	26.469	23.184	0	195	195	2	1	-10921639	204.429	202	159	255	4293	28.276	4.800	0.101	1.321
ID167411	167411	None	30.262	46.000	25.000	0	195	195	2	1	-10921639	89.905	89	57	135	1888	24.493	6.283	0.201	1.229
ID167408	167408	None	32.043	19.409	19.236	0	195	195	2	1	-10921639	194.190	187	153	242	4078	27.701	2.000	0.050	0.667
ID167409	167409	98	34.818	32.461	20.058	0	195	195	2	1	-10921639	167.476	156	119	224	3517	27.378	2.000	0.072	0.826
ID167403	167403	None	31.786	19.134	3.100	0	195	195	2	1	-10921639	131.952	132	89	181	2771	25.472	2.000	0.090	0.855
ID167406	167406	106	48.015	29.034	11.640	0	195	195	2	1	-10921639	218.143	218	168	255	4581	24.830	4.800	0.104	1.661
ID167407	167407	None	27.221	26.696	17.429	0	195	195	2	1	-10921639	194.286	187	150	255	4080	29.847	2.000	0.031	0.388
ID167404	167404	88	57.035	12.463	10.793	0	195	195	2	1	-10921639	200.810	199	110	255	4217	43.559	7.600	0.134	1.088
ID167405	167405	77	36.311	23.000	12.053	0	195	195	2	1	-10921639	198.952	196	147	255	4178	27.200	2.000	0.054	0.746
ID167440	167440	107	39.202	25.377	22.401	0	196	196	2	1	-10921639	221.429	221	172	255	4650	24.465	4.800	0.087	1.449
ID167438	167438	106	50.960	29.433	12.317	0	196	196	2	1	-10921639	211.762	202	172	255	4447	31.681	4.800	0.110	1.327
ID167439	167439	98	30.732	32.013	19.417	0	196	196	2	1	-10921639	166.857	168	125	239	3504	29.952	2.000	0.043	0.457
ID167436	167436	88	51.872	12.694	11.153	0	196	196	2	1	-10921639	218.381	215	175	255	4586	27.911	4.800	0.127	1.768
ID167437	167437	77	38.291	23.416	12.331	0	196	196	2	1	-10921639	202.905	199	159	251	4261	27.033	2.000	0.073	1.015
ID167456	167456	98	40.146	32.310	20.266	0	197	197	2	1	-10921639	164.714	156	122	221	3459	29.907	2.000	0.085	0.864
ID167457	167457	107	46.035	24.610	22.095	0	197	197	2	1	-10921639	206.619	205	141	255	4339	31.440	3.200	0.092	1.103
ID167451	167451	None	27.115	20.271	4.207	0	197	197	2	1	-10921639	143.333	144	107	187	3010	24.624	7.600	0.071	0.774
ID167454	167454	106	49.091	29.108	12.066	0	197	197	2	1	-10921639	209.667	208	150	255	4403	28.297	2.000	0.108	1.450
ID167455	167455	None	27.821	18.107	13.682	0	197	197	2	1	-10921639	203.095	205	165	255	4265	23.923	2.000	0.060	0.958
ID167452	167452	88	57.025	13.352	11.096	0	197	197	2	1	-10921639	208.952	205	147	255	4388	35.267	4.800	0.140	1.457
ID167453	167453	77	31.765	22.745	12.111	0	197	197	2	1	-10921639	195.190	196	132	245	4099	25.992	2.000	0.059	0.834
ID167416	167416	107	44.825	23.813	21.870	0	198	198	2	1	-10921639	224.048	227	172	255	4705	27.945	7.600	0.089	1.310
ID167417	167417	None	33.488	26.592	22.890	0	198	198	2	1	-10921639	197.000	193	150	255	4137	32.760	2.000	0.057	0.645
ID167414	167414	None	27.223	46.000	19.000	0	198	198	2	1	-10921639	79.000	73	55	122	1659	20.572	2.000	0.165	1.086
ID167415	167415	98	27.849	32.629	19.931	0	198	198	2	1	-10921639	160.000	156	116	215	3360	26.827	2.000	0.054	0.609
ID167412	167412	88	51.930	13.075	11.645	0	198	198	2	1	-10921639	222.333	215	178	255	4669	28.081	4.800	0.127	1.787
ID167413	167413	77	27.836	22.588	12.224	0	198	198	2	1	-10921639	210.810	218	153	255	4427	26.166	3.200	0.046	0.711
ID167402	167402	119	28.762	18.983	23.486	0	199	199	2	1	-10921639	173.238	165	119	242	3638	31.290	2.000	0.034	0.359
ID167400	167400	98	31.946	32.368	19.460	0	199	199	2	1	-10921639	162.810	156	132	221	3419	23.974	2.000	0.060	0.767
ID167401	167401	107	38.630	24.279	21.527	0	199	199	2	1	-10921639	206.429	202	150	255	4335	28.483	7.600	0.084	1.123
ID167398	167398	88	53.165	13.366	11.690	0	199	199	2	1	-10921639	219.000	218	165	255	4599	29.977	4.800	0.129	1.667
ID167399	167399	106	35.205	29.608	12.328	0	199	199	2	1	-10921639	186.095	196	132	224	3908	30.417	4.800	0.090	1.015
ID167458	167458	106	33.608	28.652	10.850	0	200	200	2	1	-10921639	196.714	205	129	236	4131	30.238	4.800	0.077	0.926
ID167459	167459	None	48.375	11.092	11.528	0	200	200	2	1	-10921639	185.048	181	101	255	3886	42.494	2.000	0.105	0.830
ID167462	167462	98	36.866	32.000	19.000	0	200	200	2	1	-10921639	178.000	175	129	230	3738	25.495	2.000	0.072	0.938
ID167463	167463	119	27.119	19.587	23.301	0	200	200	2	1	-10921639	193.000	190	162	233	4053	20.635	2.000	0.054	0.952
ID167460	167460	88	45.212	13.718	11.891	0	200	200	2	1	-10921639	221.857	218	178	255	4659	28.772	6.356	0.087	1.230
ID167461	167461	None	31.303	19.308	14.106	0	200	200	2	1	-10921639	211.857	208	178	255	4449	23.352	2.000	0.050	0.871
ID167464	167464	107	46.378	26.169	22.927	0	200	200	2	1	-10921639	207.810	208	153	255	4364	36.043	4.800	0.094	0.991
ID167465	167465	None	33.491	46.000	26.000	0	200	200	2	1	-10921639	91.048	89	65	122	1912	18.486	7.600	0.223	1.793
ID167466	167466	None	30.944	20.063	9.684	0	201	201	2	1	-10921639	198.667	196	150	255	4172	28.711	2.000	0.054	0.711
ID167467	167467	88	52.674	13.860	11.943	0	201	201	2	1	-10921639	207.667	196	156	255	4361	30.590	2.000	0.108	1.327
ID167468	167468	108	40.743	24.362	21.629	0	201	201	2	1	-10921639	201.524	205	153	255	4232	29.587	7.600	0.079	0.999
ID167469	167469	107	37.210	27.129	23.320	0	201	201	2	1	-10921639	192.190	190	135	255	4036	30.089	2.000	0.063	0.760
ID167486	167486	108	37.862	24.783	21.487	0	202	202	2	1	-10921639	209.000	208	172	255	4389	24.339	6.043	0.072	1.146
ID167487	167487	107	37.340	26.908	22.796	0	202	202	2	1	-10921639	192.476	190	144	255	4042	30.760	2.000	0.074	0.858
ID167485	167485	88	46.256	14.089	12.684	0	202	202	2	1	-10921639	211.905	215	168	255	4450	27.109	2.000	0.095	1.354
ID167478	167478	88	39.666	13.986	11.888	0	203	203	2	1	-10921639	199.810	199	162	255	4196	23.651	4.800	0.078	1.221
ID167479	167479	108	44.704	24.229	21.531	0	203	203	2	1	-10921639	213.857	208	168	255	4491	26.473	2.000	0.094	1.392
ID167477	167477	109	32.487	22.308	5.124	0	203	203	2	1	-10921639	148.190	144	89	196	3112	31.049	4.800	0.098	0.852
ID167474	167474	None	31.789	37.583	11.028	0	204	204	2	1	-10921639	119.000	122	61	162	2499	29.518	2.000	0.109	0.790
ID167475	167475	88	39.306	12.762	12.419	0	204	204	2	1	-10921639	183.905	187	132	227	3862	24.809	4.800	0.116	1.545
ID167472	167472	109	28.347	21.635	4.881	0	204	204	2	1	-10921639	139.905	144	86	196	2938	28.566	2.000	0.079	0.714
ID167473	167473	None	27.548	29.346	11.492	0	204	204	2	1	-10921639	205.286	202	153	255	4311	27.746	7.600	0.049	0.697
ID167476	167476	None	30.361	20.227	22.899	0	204	204	2	1	-10921639	181.095	178	132	255	3803	32.394	2.000	0.040	0.433
ID167470	167470	109	28.585	21.783	5.102	0	205	205	2	1	-10921639	126.238	122	86	181	2651	27.630	2.000	0.098	0.812
ID167471	167471	108	30.895	24.147	21.411	0	205	205	2	1	-10921639	184.190	187	132	221	3868	23.847	2.000	0.063	0.913
ID167482	167482	None	28.782	33.935	11.778	0	206	206	2	1	-10921639	160.429	159	125	202	3369	22.789	7.600	0.069	0.903
ID167483	167483	88	29.617	13.719	12.520	0	206	206	2	1	-10921639	179.381	187	129	202	3767	19.384	7.600	0.075	1.299
ID167481	167481	None	32.311	21.479	12.463	0	206	206	2	1	-10921639	192.762	193	153	251	4048	28.780	2.000	0.052	0.659
ID167484	167484	108	29.634	24.008	20.579	0	206	206	2	1	-10921639	183.762	187	132	224	3859	30.250	2.000	0.051	0.586
ID167480	167480	88	28.014	13.384	11.181	0	207	207	2	1	-10921639	156.048	156	104	199	3277	26.126	4.800	0.094	1.024
ID167488	167488	None	27.909	35.570	12.818	0	208	208	2	1	-10921639	154.714	156	116	196	3249	22.826	6.335	0.076	0.962
ID167489	167489	None	29.998	35.913	18.087	0	208	208	2	1	-10921639	148.381	147	110	193	3116	22.818	6.394	0.076	0.916
ID167490	167490	110	31.238	24.278	7.182	0	209	209	2	1	-10921639	167.476	175	101	205	3517	29.698	4.800	0.095	0.981
ID167491	167491	111	30.718	16.980	17.796	0	209	209	2	1	-10921639	186.857	187	147	239	3924	23.732	2.000	0.057	0.846
ID167498	167498	110	33.781	26.029	8.448	0	210	210	2	1	-10921639	166.857	165	116	215	3504	26.908	4.800	0.098	1.109
ID167499	167499	None	27.598	12.994	10.388	0	210	210	2	1	-10921639	115.476	122	52	162	2425	33.581	2.000	0.091	0.572
ID167502	167502	112	29.965	20.098	22.831	0	210	210	2	1	-10921639	176.762	175	125	221	3712	27.568	2.000	0.063	0.759
ID167500	167500	111	27.957	16.742	15.940	0	210	210	2	1	-10921639	183.714	187	153	224	3858	18.919	2.000	0.063	1.147
ID167501	167501	None	28.343	36.486	18.365	0	210	210	2	1	-10921639	139.143	138	98	175	2922	18.784	2.000	0.071	0.983
ID167494	167494	112	30.341	19.378	22.536	0	211	211	2	1	-10921639	162.429	168	116	227	3411	31.949	2.000	0.069	0.656
ID167493	167493	110	28.603	25.195	8.139	0	211	211	2	1	-10921639	160.905	165	110	196	3379	22.647	7.600	0.083	1.090
ID167492	167492	110	32.286	25.965	8.193	0	212	212	2	1	-10921639	169.381	172	107	221	3557	27.838	4.800	0.103	1.133
ID167503	167503	110	30.685	24.992	8.176	0	213	213	2	1	-10921639	159.048	168	89	202	3340	28.127	7.600	0.088	0.914
ID167504	167504	113	33.199	27.675	23.049	0	213	213	2	1	-10921639	169.381	168	122	211	3557	25.689	4.800	0.085	1.037
ID167505	167505	None	30.599	46.000	26.000	0	213	213	2	1	-10921639	76.095	71	51	104	1598	17.527	3.200	0.245	1.706
ID167514	167514	113	31.028	28.929	23.238	0	214	214	2	1	-10921639	159.810	162	110	208	3356	26.334	4.800	0.092	1.020
ID167512	167512	110	37.610	25.975	8.222	0	214	214	2	1	-10921639	162.952	181	92	199	3422	34.413	4.800	0.117	0.991
ID167513	167513	None	28.610	25.943	16.471	0	214	214	2	1	-10921639	185.524	184	141	224	3896	25.721	7.600	0.057	0.781
ID167495	167495	None	27.637	20.605	6.800	0	215	215	2	1	-10921639	141.952	153	92	181	2981	25.744	6.062	0.091	0.919
ID167496	167496	110	32.441	25.207	8.287	0	215	215	2	1	-10921639	154.762	168	76	184	3250	30.940	7.600	0.094	0.863
ID167497	167497	None	30.408	17.837	12.549	0	215	215	2	1	-10921639	176.619	172	144	208	3709	18.167	2.000	0.071	1.281
ID167509	167509	110	28.126	24.967	7.687	0	216	216	2	1	-10921639	144.762	153	98	184	3040	24.613	7.600	0.079	0.858
ID167506	167506	110	35.005	25.112	8.160	0	217	217	2	1	-10921639	166.095	181	104	202	3488	30.227	4.800	0.107	1.060
ID167507	167507	None	28.785	31.530	9.601	0	217	217	2	1	-10921639	148.905	156	92	190	3127	30.331	2.000	0.083	0.755
ID167508	167508	114	28.188	17.258	13.610	0	217	217	2	1	-10921639	164.952	165	132	215	3464	19.566	6.352	0.081	1.266
ID167510	167510	110	28.416	27.579	8.862	0	218	218	2	1	-10921639	160.333	159	125	190	3367	17.856	4.800	0.094	1.548
ID167511	167511	114	32.942	16.072	12.053	0	218	218	2	1	-10921639	153.286	153	119	208	3219	23.540	4.800	0.108	1.272
ID167516	167516	114	28.316	15.988	11.658	0	219	219	2	1	-10921639	139.476	141	104	178	2929	21.075	4.800	0.100	1.203
ID167517	167517	None	28.531	23.361	19.074	0	219	219	2	1	-10921639	179.762	175	150	227	3775	20.300	4.800	0.060	1.009
ID167518	167518	None	29.759	25.365	8.524	0	220	220	2	1	-10921639	159.762	162	107	199	3355	21.781	4.800	0.076	1.038
ID167519	167519	None	29.321	26.141	22.586	0	220	220	2	1	-10921639	154.524	156	101	205	3245	27.818	3.200	0.079	0.809
ID167520	167520	None	31.963	46.000	26.000	0	220	220	2	1	-10921639	79.333	76	63	125	1666	16.430	4.800	0.247	1.911
ID167515	167515	115	33.475	28.929	8.802	0	221	221	2	1	-10921639	148.857	156	101	187	3126	24.216	4.800	0.112	1.238
ID167522	167522	116	32.428	20.446	9.694	0	222	222	2	1	-10921639	162.190	159	125	205	3406	23.773	2.000	0.081	1.025
ID167523	167523	None	27.147	25.413	22.504	0	222	222	2	1	-10921639	168.476	175	110	208	3538	27.504	4.800	0.078	0.887
ID167521	167521	115	33.274	29.003	9.461	0	222	222	2	1	-10921639	139.667	147	76	178	2933	31.124	6.309	0.122	0.973
ID167524	167524	116	27.247	19.881	8.984	0	223	223	2	1	-10921639	136.143	144	95	172	2859	22.911	2.000	0.090	0.984
ID167525	167525	115	28.985	28.895	9.346	0	223	223	2	1	-10921639	135.333	144	73	178	2842	30.187	4.800	0.108	0.875
ID167526	167526	115	29.488	28.411	9.551	0	225	225	2	1	-10921639	149.429	150	95	196	3138	20.527	4.800	0.092	1.229
ID167527	167527	None	27.284	31.882	14.618	0	225	225	2	1	-10921639	129.810	144	73	168	2726	29.738	6.392	0.073	0.594
ID167528	167528	None	29.896	27.118	22.172	0	225	225	2	1	-10921639	146.476	153	98	178	3076	22.844	4.800	0.112	1.288
ID167529	167529	115	32.734	28.696	10.546	0	226	226	2	1	-10921639	148.333	147	95	190	3115	26.828	2.000	0.105	1.050
ID167530	167530	115	34.796	28.812	11.215	0	227	227	2	1	-10921639	151.476	156	101	199	3181	27.625	4.800	0.106	1.048
ID167538	167538	115	32.660	28.534	10.705	0	228	228	2	1	-10921639	153.524	156	95	196	3224	23.014	7.600	0.117	1.397
ID167539	167539	None	30.242	32.009	19.469	0	228	228	2	1	-10921639	130.048	135	76	168	2731	23.101	4.800	0.105	1.065
ID167537	167537	None	35.573	21.836	8.273	0	228	228	2	1	-10921639	128.048	135	58	178	2689	31.693	2.000	0.123	0.887
ID167540	167540	117	34.707	20.222	22.855	0	228	228	2	1	-10921639	138.286	138	89	175	2904	27.417	4.800	0.118	1.064
ID167534	167534	115	30.291	28.634	10.892	0	229	229	2	1	-10921639	137.952	141	82	193	2897	27.244	2.000	0.096	0.890
ID167535	167535	117	35.605	19.312	22.533	0	229	229	2	1	-10921639	125.095	129	73	178	2627	29.673	2.000	0.124	0.933
ID167536	167536	118	28.262	23.881	22.628	0	229	229	2	1	-10921639	135.810	144	73	178	2852	26.836	2.000	0.088	0.821
ID167542	167542	115	28.055	30.905	12.786	0	230	230	2	1	-10921639	145.524	150	98	187	3056	24.149	4.800	0.100	1.097
ID167543	167543	118	27.566	22.031	22.176	0	230	230	2	1	-10921639	148.048	150	119	181	3109	16.342	6.327	0.086	1.436
ID167541	167541	120	28.336	15.099	12.281	0	230	230	2	1	-10921639	104.190	110	52	144	2188	28.158	2.000	0.099	0.665
ID167531	167531	115	40.220	28.950	11.016	0	231	231	2	1	-10921639	140.333	141	92	187	2947	27.015	4.800	0.124	1.144
ID167532	167532	120	32.288	14.797	13.902	0	231	231	2	1	-10921639	117.333	119	64	144	2464	18.451	4.800	0.151	1.672
ID167533	167533	118	36.976	21.388	22.677	0	231	231	2	1	-10921639	142.048	150	79	187	2983	30.743	2.000	0.111	0.921
ID167546	167546	118	33.106	21.000	22.791	0	232	232	2	1	-10921639	140.762	147	82	168	2956	22.576	2.000	0.110	1.238
ID167547	167547	None	27.614	25.548	22.623	0	232	232	2	1	-10921639	123.381	132	55	168	2591	31.806	2.000	0.090	0.639
ID167544	167544	None	27.399	20.448	8.163	0	232	232	2	1	-10921639	110.952	119	61	153	2330	28.317	2.000	0.087	0.626
ID167545	167545	120	28.034	14.976	13.172	0	232	232	2	1	-10921639	110.286	119	61	138	2316	21.971	4.800	0.120	1.073
ID167548	167548	115	30.973	28.321	10.608	0	233	233	2	1	-10921639	137.000	135	98	168	2877	19.419	7.600	0.100	1.284
ID167549	167549	120	28.166	14.926	13.428	0	233	233	2	1	-10921639	111.238	110	67	141	2336	19.000	4.800	0.142	1.459
ID167550	167550	115	37.694	29.086	11.679	0	234	234	2	1	-10921639	151.619	156	98	187	3184	23.202	4.800	0.120	1.400
ID167551	167551	121	29.481	24.043	23.085	0	234	234	2	1	-10921639	139.762	141	82	175	2935	20.055	3.200	0.104	1.316
ID167554	167554	122	32.148	23.093	13.844	0	235	235	2	1	-10921639	160.762	159	135	208	3376	21.045	2.000	0.074	1.057
ID167555	167555	None	27.364	31.237	20.148	0	235	235	2	1	-10921639	114.952	119	76	141	2414	20.752	2.000	0.103	1.038
ID167552	167552	115	29.209	28.912	11.268	0	235	235	2	1	-10921639	135.286	144	73	181	2841	28.742	4.800	0.116	0.977
ID167553	167553	120	30.194	15.177	11.746	0	235	235	2	1	-10921639	108.857	110	64	147	2286	23.404	7.600	0.121	1.007
ID167556	167556	121	32.217	23.235	22.708	0	235	235	2	1	-10921639	135.952	144	76	178	2855	27.360	4.800	0.122	1.084
ID167560	167560	121	36.083	25.006	22.512	0	236	236	2	1	-10921639	131.286	132	73	181	2757	31.806	2.000	0.118	0.870
ID167558	167558	115	28.854	28.165	11.100	0	236	236	2	1	-10921639	136.429	138	86	165	2865	23.538	6.061	0.111	1.157
ID167559	167559	122	27.121	22.927	13.689	0	236	236	2	1	-10921639	156.429	153	119	199	3285	20.815	7.600	0.060	0.853
ID167557	167557	120	27.338	15.707	11.425	0	236	236	2	1	-10921639	106.952	113	58	141	2246	22.256	7.600	0.111	0.958
ID167562	167562	121	28.001	24.277	22.347	0	237	237	2	1	-10921639	134.857	135	101	159	2832	14.022	4.800	0.107	1.851
ID167561	167561	123	30.778	18.270	22.318	0	237	237	2	1	-10921639	109.762	116	67	153	2305	23.605	7.600	0.127	1.045
ID167570	167570	123	27.719	18.344	22.155	0	238	238	2	1	-10921639	108.238	113	67	144	2273	22.812	6.337	0.130	1.091
ID167571	167571	121	29.960	24.332	22.551	0	238	238	2	1	-10921639	121.476	119	70	159	2551	28.693	4.800	0.109	0.835
ID167568	167568	115	29.348	27.976	10.363	0	238	238	2	1	-10921639	121.238	129	52	162	2546	31.149	7.600	0.110	0.769
ID167569	167569	None	28.699	30.431	17.094	0	238	238	2	1	-10921639	130.000	129	104	168	2730	17.398	2.000	0.087	1.195
ID167566	167566	None	27.448	23.343	13.560	0	239	239	2	1	-10921639	154.286	159	116	193	3240	22.747	2.000	0.058	0.743
ID167567	167567	121	27.990	24.272	22.502	0	239	239	2	1	-10921639	107.619	122	43	147	2260	31.584	2.000	0.107	0.659
ID167565	167565	115	27.669	27.869	10.422	0	239	239	2	1	-10921639	125.238	129	67	168	2630	32.380	4.800	0.102	0.719
ID167563	167563	None	29.458	20.150	22.327	0	240	240	2	1	-10921639	120.476	119	82	150	2530	18.492	4.800	0.120	1.391
ID167564	167564	121	28.408	24.546	22.183	0	240	240	2	1	-10921639	115.429	119	58	153	2424	26.339	4.800	0.105	0.834
ID167574	167574	None	28.879	46.000	26.000	0	241	241	2	1	-10921639	62.524	64	43	95	1313	14.320	2.000	0.271	1.862
ID167572	167572	None	30.321	27.980	10.877	0	241	241	2	1	-10921639	132.524	138	82	168	2783	22.433	6.104	0.110	1.172
ID167573	167573	121	32.528	23.953	21.904	0	241	241	2	1	-10921639	119.571	119	70	159	2511	26.591	2.000	0.114	0.919
ID167575	167575	163	29.184	18.481	21.114	0	242	242	2	1	-10921639	107.429	110	61	147	2256	25.135	7.600	0.132	0.996
ID167578	167578	121	27.428	22.757	21.387	0	243	243	2	1	-10921639	135.952	138	98	165	2855	16.308	6.312	0.109	1.639
ID167579	167579	163	27.992	18.226	21.968	0	243	243	2	1	-10921639	94.667	95	52	141	1988	25.705	2.000	0.138	0.891
ID167576	167576	None	31.005	22.241	11.755	0	243	243	2	1	-10921639	129.524	125	89	175	2720	21.153	4.800	0.103	1.139
ID167577	167577	None	27.454	29.294	13.114	0	243	243	2	1	-10921639	135.476	138	89	153	2845	17.820	6.198	0.107	1.467
ID167580	167580	121	32.833	20.875	21.198	0	244	244	2	1	-10921639	134.429	138	92	159	2823	17.924	4.800	0.134	1.778
ID167582	167582	121	29.571	20.960	21.595	0	245	245	2	1	-10921639	122.381	129	61	159	2570	30.014	6.085	0.108	0.793
ID167581	167581	125	28.097	29.876	13.551	0	245	245	2	1	-10921639	128.095	129	98	153	2690	17.332	4.800	0.114	1.508
ID167584	167584	125	32.863	29.053	11.433	0	246	246	2	1	-10921639	119.619	122	70	156	2512	25.885	2.000	0.127	1.043
ID167585	167585	124	29.782	24.153	22.545	0	246	246	2	1	-10921639	112.857	122	43	159	2370	35.062	2.000	0.095	0.559
ID167590	167590	None	29.507	21.263	20.649	0	247	247	2	1	-10921639	128.000	132	89	162	2688	22.215	6.330	0.134	1.365
ID167591	167591	124	30.875	23.844	21.817	0	247	247	2	1	-10921639	125.952	132	67	162	2645	26.742	4.800	0.118	0.991
ID167583	167583	124	29.707	22.429	21.272	0	249	249	2	1	-10921639	131.095	138	92	168	2753	21.691	4.800	0.122	1.310
ID167586	167586	126	30.757	23.065	11.277	0	250	250	2	1	-10921639	116.381	113	79	159	2444	25.152	2.000	0.104	0.871
ID167587	167587	124	29.146	21.387	20.948	0	250	250	2	1	-10921639	124.952	125	73	162	2624	24.529	7.600	0.108	0.996
ID167588	167588	126	32.245	23.181	11.428	0	251	251	2	1	-10921639	116.381	110	70	162	2444	27.899	2.000	0.107	0.804
ID167589	167589	None	32.011	46.000	26.000	0	251	251	2	1	-10921639	63.857	61	43	98	1341	17.333	4.800	0.283	1.626
ID167598	167598	126	32.473	23.166	11.463	0	252	252	2	1	-10921639	124.524	125	86	162	2615	21.588	4.800	0.131	1.337
ID167599	167599	None	32.861	29.889	12.613	0	252	252	2	1	-10921639	121.476	122	86	156	2551	19.833	4.800	0.123	1.341
ID167600	167600	None	36.735	25.843	21.856	0	252	252	2	1	-10921639	126.571	135	73	168	2658	26.951	4.800	0.143	1.178
ID167594	167594	126	42.385	23.841	11.235	0	253	253	2	1	-10921639	138.762	141	98	187	2914	27.074	2.000	0.125	1.142
ID167592	167592	126	31.646	23.381	11.898	0	254	254	2	1	-10921639	122.619	119	73	178	2575	22.265	2.000	0.104	1.035
ID167593	167593	None	29.532	21.806	21.102	0	254	254	2	1	-10921639	121.476	125	86	156	2551	20.356	6.140	0.108	1.164
ID167595	167595	None	28.328	26.589	8.269	0	255	255	2	1	-10921639	98.095	113	43	141	2060	28.856	2.000	0.132	0.793
ID167596	167596	126	33.041	23.175	12.831	0	255	255	2	1	-10921639	138.619	135	104	172	2911	16.996	4.800	0.120	1.748
ID167607	167607	126	29.432	22.890	12.293	0	256	256	2	1	-10921639	137.476	138	107	172	2887	17.985	7.600	0.089	1.254
ID167608	167608	None	28.464	25.691	21.603	0	256	256	2	1	-10921639	103.857	107	55	162	2181	26.807	2.000	0.115	0.801
ID167597	167597	126	31.931	22.578	12.277	0	257	257	2	1	-10921639	145.619	141	122	175	3058	17.566	4.800	0.110	1.641
ID167606	167606	127	30.420	21.818	21.033	0	258	258	2	1	-10921639	107.619	107	67	144	2260	18.554	4.800	0.131	1.339
ID167604	167604	126	35.339	22.863	12.440	0	258	258	2	1	-10921639	145.857	147	110	178	3063	20.436	4.800	0.114	1.458
ID167605	167605	128	38.508	30.865	13.456	0	258	258	2	1	-10921639	104.714	104	58	165	2199	27.326	2.000	0.149	0.997
ID167602	167602	128	30.167	30.959	13.221	0	259	259	2	1	-10921639	101.048	101	58	156	2122	25.437	2.000	0.111	0.793
ID167603	167603	127	32.493	23.863	20.923	0	259	259	2	1	-10921639	117.905	119	89	147	2476	19.044	6.347	0.142	1.540
ID167601	167601	126	39.287	22.674	12.291	0	259	259	2	1	-10921639	155.905	153	110	199	3274	22.985	7.600	0.108	1.326
ID167610	167610	128	30.883	31.015	13.195	0	260	260	2	1	-10921639	102.333	104	58	144	2149	21.655	4.800	0.135	1.124
ID167611	167611	127	27.659	24.339	21.006	0	260	260	2	1	-10921639	120.095	119	89	150	2522	14.508	4.800	0.137	1.990
ID167609	167609	126	37.502	22.933	11.961	0	260	260	2	1	-10921639	150.143	141	119	190	3153	19.223	4.800	0.108	1.518
ID167614	167614	127	31.171	24.925	21.169	0	261	261	2	1	-10921639	116.762	116	76	159	2452	19.419	6.232	0.115	1.242
ID167612	167612	126	34.816	22.209	12.417	0	261	261	2	1	-10921639	158.810	162	129	193	3335	21.384	6.102	0.099	1.341
ID167613	167613	128	33.632	31.183	13.138	0	261	261	2	1	-10921639	107.429	110	58	144	2256	21.942	2.000	0.145	1.241
ID167618	167618	126	40.520	22.881	12.020	0	262	262	2	1	-10921639	148.571	147	113	202	3120	23.252	7.600	0.105	1.219
ID167619	167619	128	32.239	31.460	12.445	0	262	262	2	1	-10921639	94.190	92	55	144	1978	26.931	2.000	0.124	0.771
ID167620	167620	None	27.875	20.847	21.341	0	262	262	2	1	-10921639	88.667	92	58	141	1862	21.992	2.000	0.105	0.769
ID167621	167621	127	34.748	25.666	21.065	0	262	262	2	1	-10921639	112.286	110	70	156	2358	20.807	4.800	0.135	1.286
ID167624	167624	128	43.761	31.315	12.641	0	263	263	2	1	-10921639	100.619	95	52	165	2113	29.383	2.000	0.166	0.976
ID167625	167625	127	30.911	26.121	20.805	0	263	263	2	1	-10921639	109.429	107	76	147	2298	20.997	2.000	0.126	1.162
ID167622	167622	None	27.543	25.945	8.188	0	263	263	2	1	-10921639	113.000	110	64	159	2373	24.785	3.200	0.105	0.867
ID167623	167623	126	41.732	22.883	12.084	0	263	263	2	1	-10921639	162.905	162	122	202	3421	22.394	2.000	0.110	1.444
ID167626	167626	126	42.171	22.901	12.993	0	264	264	2	1	-10921639	162.762	162	129	208	3418	20.403	4.800	0.127	1.793
ID167627	167627	128	46.238	30.826	12.699	0	264	264	2	1	-10921639	115.143	119	49	172	2418	35.146	2.000	0.190	1.047
ID167630	167630	None	31.065	46.000	26.000	0	264	264	2	1	-10921639	77.857	86	51	113	1635	17.373	4.800	0.237	1.719
ID167628	167628	127	27.982	25.764	20.236	0	264	264	2	1	-10921639	106.952	104	70	156	2246	22.218	2.000	0.095	0.835
ID167629	167629	None	28.092	20.783	21.605	0	264	264	2	1	-10921639	83.905	89	24	125	1762	26.572	2.000	0.138	0.767
ID167631	167631	126	39.722	22.553	12.489	0	265	265	2	1	-10921639	153.381	156	101	205	3221	27.332	7.600	0.102	1.041
ID167632	167632	128	49.641	31.144	12.057	0	265	265	2	1	-10921639	116.714	116	76	178	2451	28.780	4.800	0.192	1.306
ID167615	167615	128	46.894	30.725	12.038	0	266	266	2	1	-10921639	109.524	110	61	162	2300	31.437	2.000	0.188	1.101
ID167616	167616	126	43.878	21.627	13.249	0	266	266	2	1	-10921639	148.190	147	119	190	3112	18.938	4.800	0.155	2.102
ID167617	167617	None	27.818	21.287	20.928	0	266	266	2	1	-10921639	94.048	89	64	147	1975	22.180	4.800	0.141	1.045
ID167642	167642	128	54.818	30.691	12.201	0	267	267	2	1	-10921639	104.333	89	49	187	2191	39.913	2.000	0.198	0.865
ID167643	167643	126	45.471	22.068	13.070	0	267	267	2	1	-10921639	148.048	144	107	193	3109	22.455	4.800	0.149	1.710
ID167641	167641	None	35.666	11.979	11.089	0	267	267	2	1	-10921639	66.476	70	33	104	1396	22.897	2.000	0.248	1.154
ID167634	167634	126	45.160	21.389	13.172	0	268	268	2	1	-10921639	140.190	135	89	184	2944	30.433	4.800	0.167	1.317
ID167635	167635	129	29.802	29.263	17.953	0	268	268	2	1	-10921639	86.000	76	52	147	1806	26.260	7.600	0.088	0.529
ID167633	167633	128	49.315	30.412	12.309	0	268	268	2	1	-10921639	117.095	113	70	181	2459	31.385	2.000	0.185	1.164
ID167636	167636	130	32.876	21.200	20.618	0	268	268	2	1	-10921639	96.190	95	58	132	2020	23.886	2.000	0.167	1.150
ID167640	167640	130	40.195	21.067	22.633	0	269	269	2	1	-10921639	97.952	98	39	153	2057	35.026	2.000	0.159	0.768
ID167638	167638	128	60.857	30.637	12.759	0	269	269	2	1	-10921639	103.429	92	39	215	2172	45.380	2.000	0.215	0.808
ID167639	167639	129	36.232	29.899	18.288	0	269	269	2	1	-10921639	74.476	64	33	147	1564	29.115	2.000	0.131	0.593
ID167637	167637	126	42.316	21.638	13.153	0	269	269	2	1	-10921639	138.238	135	104	175	2903	23.212	3.200	0.140	1.465
ID167666	167666	130	31.085	21.073	23.006	0	270	270	2	1	-10921639	98.667	98	58	138	2072	23.711	4.800	0.152	1.100
ID167664	167664	126	45.575	21.323	13.766	0	270	270	2	1	-10921639	134.952	135	70	199	2834	33.895	7.600	0.127	0.900
ID167665	167665	129	35.453	30.167	17.860	0	270	270	2	1	-10921639	87.429	82	52	190	1836	32.224	2.000	0.102	0.503
ID167662	167662	131	30.874	17.938	7.587	0	270	270	2	1	-10921639	92.762	95	52	125	1948	21.166	4.800	0.180	1.337
ID167663	167663	128	56.461	30.852	13.083	0	270	270	2	1	-10921639	115.190	113	61	202	2419	35.002	2.000	0.211	1.146
ID167648	167648	129	29.142	30.275	17.606	0	271	271	2	1	-10921639	105.000	101	67	178	2205	28.014	2.000	0.084	0.583
ID167646	167646	126	29.083	22.164	13.252	0	271	271	2	1	-10921639	135.095	129	104	168	2837	20.122	7.600	0.091	1.123
ID167647	167647	128	59.166	30.962	13.013	0	271	271	2	1	-10921639	122.333	119	70	221	2569	36.917	2.000	0.187	1.042
ID167644	167644	131	31.000	20.013	7.589	0	271	271	2	1	-10921639	104.619	107	64	138	2197	20.551	4.800	0.140	1.251
ID167645	167645	132	29.090	24.848	10.326	0	271	271	2	1	-10921639	108.714	113	61	156	2283	29.386	7.600	0.096	0.646
ID167650	167650	132	36.759	24.242	11.121	0	272	272	2	1	-10921639	142.238	141	113	199	2987	22.972	4.800	0.110	1.228
ID167651	167651	128	58.856	30.610	12.973	0	272	272	2	1	-10921639	125.190	135	61	239	2629	47.648	2.000	0.156	0.708
ID167649	167649	131	35.124	19.472	7.839	0	272	272	2	1	-10921639	120.762	125	79	165	2536	23.139	4.800	0.160	1.441
ID167652	167652	129	50.463	30.433	17.454	0	272	272	2	1	-10921639	136.381	135	92	208	2864	32.350	2.000	0.140	1.034
ID167656	167656	129	46.332	30.519	17.060	0	273	273	2	1	-10921639	110.286	101	55	196	2316	39.782	2.000	0.128	0.630
ID167654	167654	126	32.590	21.610	13.320	0	273	273	2	1	-10921639	162.524	156	122	208	3413	23.291	7.600	0.085	1.099
ID167655	167655	128	39.191	30.189	12.833	0	273	273	2	1	-10921639	123.381	125	76	193	2591	30.137	2.000	0.129	0.937
ID167653	167653	131	39.631	19.501	7.540	0	273	273	2	1	-10921639	125.381	125	89	168	2633	24.518	2.000	0.137	1.234
ID167658	167658	128	49.348	29.631	12.787	0	274	274	2	1	-10921639	133.905	138	86	221	2812	35.517	2.000	0.149	0.978
ID167659	167659	126	36.666	21.155	13.797	0	274	274	2	1	-10921639	173.238	172	141	215	3638	23.931	4.800	0.090	1.190
ID167657	167657	131	38.293	19.634	6.976	0	274	274	2	1	-10921639	123.667	125	70	165	2597	25.956	7.600	0.143	1.192
ID167660	167660	129	36.449	30.652	16.991	0	274	274	2	1	-10921639	106.810	101	64	184	2243	34.026	2.000	0.086	0.498
ID167661	167661	None	33.058	25.009	19.410	0	274	274	2	1	-10921639	146.286	153	110	181	3072	19.744	4.800	0.117	1.551
ID167667	167667	131	40.180	19.736	6.787	0	275	275	2	1	-10921639	129.571	138	86	184	2721	26.474	2.000	0.124	1.079
ID167670	167670	129	29.835	30.695	16.823	0	275	275	2	1	-10921639	107.619	104	61	181	2260	35.219	2.000	0.050	0.293
ID167671	167671	133	42.145	30.237	22.323	0	275	275	2	1	-10921639	108.095	107	61	181	2270	32.579	2.000	0.117	0.695
ID167668	167668	128	51.664	29.055	12.992	0	275	275	2	1	-10921639	145.286	144	92	215	3051	31.364	2.000	0.149	1.201
ID167669	167669	126	34.189	20.120	13.865	0	275	275	2	1	-10921639	168.238	162	135	218	3533	22.248	2.000	0.079	1.114
ID167682	167682	126	31.791	21.168	13.770	0	276	276	2	1	-10921639	182.667	181	144	224	3836	24.943	7.600	0.063	0.864
ID167683	167683	134	29.803	25.557	20.482	0	276	276	2	1	-10921639	171.905	168	129	205	3610	21.531	4.800	0.080	1.185
ID167680	167680	135	39.584	22.871	11.428	0	276	276	2	1	-10921639	174.762	175	116	233	3670	30.943	2.000	0.084	0.876
ID167681	167681	128	55.960	28.579	12.625	0	276	276	2	1	-10921639	168.667	156	122	251	3542	38.882	2.000	0.136	1.038
ID167684	167684	133	34.256	30.090	22.259	0	276	276	2	1	-10921639	123.667	116	86	184	2597	27.552	2.000	0.094	0.773
ID167685	167685	136	36.213	21.133	23.143	0	276	276	2	1	-10921639	133.762	144	73	193	2809	34.480	2.000	0.077	0.555
ID167679	167679	131	40.325	19.808	6.637	0	276	276	2	1	-10921639	138.190	138	86	196	2902	25.787	2.000	0.117	1.124
ID167674	167674	128	52.151	28.599	12.513	0	277	277	2	1	-10921639	193.857	190	132	255	4071	34.389	2.000	0.117	1.183
ID167675	167675	134	31.112	24.214	21.471	0	277	277	2	1	-10921639	183.667	184	150	215	3857	17.191	7.600	0.088	1.721
ID167672	167672	131	38.833	19.860	6.935	0	277	277	2	1	-10921639	149.714	150	104	196	3144	26.620	2.000	0.110	1.115
ID167673	167673	135	38.693	22.455	11.601	0	277	277	2	1	-10921639	202.143	205	159	255	4245	25.757	4.800	0.095	1.361
ID167678	167678	None	34.803	46.000	26.000	0	277	277	2	1	-10921639	83.667	79	60	122	1757	18.637	2.000	0.255	1.827
ID167676	167676	133	47.599	29.862	22.130	0	277	277	2	1	-10921639	129.571	116	79	230	2721	36.301	2.000	0.118	0.756
ID167677	167677	136	31.651	21.151	23.029	0	277	277	2	1	-10921639	134.619	132	67	184	2827	35.677	2.000	0.072	0.510
ID167686	167686	131	34.763	19.549	6.943	0	278	278	2	1	-10921639	147.190	153	101	193	3091	23.750	6.343	0.115	1.275
ID167687	167687	None	30.651	41.813	8.730	0	278	278	2	1	-10921639	66.333	61	39	122	1393	21.539	2.000	0.148	0.795
ID167690	167690	134	30.971	25.197	22.032	0	278	278	2	1	-10921639	162.476	165	101	196	3412	24.496	2.000	0.079	0.976
ID167691	167691	133	30.988	29.509	21.974	0	278	278	2	1	-10921639	124.952	122	86	187	2624	31.385	2.000	0.077	0.573
ID167688	167688	None	28.375	12.382	10.291	0	278	278	2	1	-10921639	102.048	98	70	147	2143	20.788	6.316	0.133	1.156
ID167689	167689	128	55.953	28.935	13.860	0	278	278	2	1	-10921639	203.619	196	159	255	4276	33.107	7.600	0.126	1.373
ID167692	167692	136	50.035	20.590	22.950	0	278	278	2	1	-10921639	143.857	150	61	227	3021	40.851	2.000	0.116	0.731
ID167698	167698	134	32.664	25.800	20.456	0	279	279	2	1	-10921639	181.667	178	138	230	3815	23.148	2.000	0.065	0.952
ID167699	167699	133	27.736	30.049	21.990	0	279	279	2	1	-10921639	127.476	125	79	190	2677	28.659	2.000	0.057	0.478
ID167696	167696	None	43.244	29.993	15.713	0	279	279	2	1	-10921639	194.476	193	125	255	4084	34.399	7.600	0.104	1.069
ID167697	167697	137	33.580	19.122	17.974	0	279	279	2	1	-10921639	162.190	165	119	205	3406	26.936	2.000	0.089	0.983
ID167700	167700	136	40.729	21.045	22.668	0	279	279	2	1	-10921639	137.619	135	67	196	2890	41.507	2.000	0.111	0.661
ID167694	167694	135	27.037	21.865	12.507	0	279	279	2	1	-10921639	200.381	202	168	242	4208	16.206	7.600	0.058	1.363
ID167695	167695	128	51.262	28.943	13.586	0	279	279	2	1	-10921639	210.524	205	165	255	4421	29.725	4.800	0.118	1.497
ID167693	167693	131	44.406	19.765	6.808	0	279	279	2	1	-10921639	157.333	159	107	230	3304	29.800	6.335	0.111	1.051
ID167706	167706	None	28.630	12.432	10.108	0	280	280	2	1	-10921639	108.048	107	61	141	2269	20.609	4.800	0.150	1.368
ID167707	167707	135	27.873	22.872	11.057	0	280	280	2	1	-10921639	187.000	190	156	227	3927	21.326	2.000	0.054	0.906
ID167705	167705	131	51.951	19.217	7.184	0	280	280	2	1	-10921639	161.905	175	89	230	3400	37.736	2.000	0.156	1.156
ID167710	167710	136	40.335	21.167	22.323	0	280	280	2	1	-10921639	160.095	165	98	218	3362	33.201	4.800	0.142	1.196
ID167711	167711	133	43.366	28.784	21.680	0	280	280	2	1	-10921639	158.952	162	89	218	3338	39.614	2.000	0.102	0.741
ID167708	167708	128	56.074	29.146	13.927	0	280	280	2	1	-10921639	219.333	211	165	255	4606	30.134	4.800	0.123	1.591
ID167709	167709	137	32.776	18.985	16.708	0	280	280	2	1	-10921639	163.905	168	110	218	3442	30.458	2.000	0.079	0.790
ID167714	167714	128	51.133	28.858	13.262	0	281	281	2	1	-10921639	215.857	218	156	255	4533	32.384	4.800	0.115	1.371
ID167715	167715	133	39.824	28.929	21.715	0	281	281	2	1	-10921639	161.286	165	95	215	3387	39.894	2.000	0.083	0.622
ID167712	167712	131	56.319	19.562	7.017	0	281	281	2	1	-10921639	165.095	162	98	248	3467	38.586	2.000	0.141	1.056
ID167713	167713	135	30.159	23.044	11.288	0	281	281	2	1	-10921639	196.571	193	159	245	4128	22.741	2.000	0.060	0.986
ID167704	167704	133	40.124	28.866	21.980	0	282	282	2	1	-10921639	164.667	165	107	221	3458	36.380	2.000	0.086	0.714
ID167702	167702	128	52.411	28.926	13.192	0	282	282	2	1	-10921639	219.333	224	144	255	4606	34.682	2.000	0.114	1.292
ID167703	167703	136	48.736	21.654	21.721	0	282	282	2	1	-10921639	179.810	184	113	255	3776	35.005	4.800	0.133	1.206
ID167701	167701	131	53.077	19.579	7.267	0	282	282	2	1	-10921639	154.762	150	92	230	3250	39.545	2.000	0.153	1.040
ID167720	167720	133	32.753	28.930	21.717	0	283	283	2	1	-10921639	155.333	153	95	239	3262	35.315	2.000	0.051	0.427
ID167718	167718	138	49.861	30.314	15.939	0	283	283	2	1	-10921639	208.000	202	153	255	4368	34.726	2.000	0.090	0.986
ID167719	167719	136	44.189	21.682	20.956	0	283	283	2	1	-10921639	191.048	184	138	255	4012	26.901	4.800	0.111	1.421
ID167716	167716	131	54.301	19.642	7.519	0	283	283	2	1	-10921639	169.762	165	135	227	3565	27.971	2.000	0.143	1.523
ID167717	167717	128	46.525	28.656	12.992	0	283	283	2	1	-10921639	214.238	211	147	255	4499	33.069	4.800	0.103	1.210
ID167746	167746	131	61.991	19.886	6.999	0	284	284	2	1	-10921639	153.571	150	92	242	3225	38.512	2.000	0.172	1.169
ID167747	167747	128	45.151	28.171	13.092	0	284	284	2	1	-10921639	217.286	218	162	255	4563	26.605	4.800	0.091	1.369
ID167750	167750	136	48.972	21.499	21.307	0	284	284	2	1	-10921639	176.952	172	129	251	3716	32.282	4.800	0.135	1.300
ID167751	167751	133	51.254	28.952	21.417	0	284	284	2	1	-10921639	174.524	178	116	255	3665	39.452	2.000	0.096	0.774
ID167748	167748	138	43.411	30.231	15.927	0	284	284	2	1	-10921639	203.714	208	138	242	4278	30.991	4.800	0.095	1.138
ID167749	167749	139	30.798	18.051	17.445	0	284	284	2	1	-10921639	145.238	150	82	190	3050	31.732	2.000	0.081	0.688
ID167730	167730	138	37.199	30.514	15.799	0	285	285	2	1	-10921639	186.857	190	107	242	3924	38.769	2.000	0.080	0.713
ID167731	167731	139	40.417	18.258	17.394	0	285	285	2	1	-10921639	147.524	147	76	233	3098	38.114	2.000	0.097	0.684
ID167728	167728	131	47.848	20.025	6.903	0	285	285	2	1	-10921639	155.190	165	98	208	3259	33.084	2.000	0.129	1.070
ID167729	167729	128	31.518	28.004	13.166	0	285	285	2	1	-10921639	216.810	221	165	248	4553	23.978	6.342	0.076	1.274
ID167732	167732	133	38.113	28.893	20.998	0	285	285	2	1	-10921639	168.381	168	113	255	3536	36.721	2.000	0.065	0.562
ID167733	167733	136	42.225	21.349	21.533	0	285	285	2	1	-10921639	155.381	156	86	233	3263	41.068	3.200	0.126	0.846
ID167754	167754	140	35.129	21.663	13.681	0	286	286	2	1	-10921639	198.095	196	162	242	4160	24.641	2.000	0.072	1.084
ID167755	167755	138	46.237	29.998	15.800	0	286	286	2	1	-10921639	216.095	227	144	255	4538	36.730	7.600	0.091	0.977
ID167752	167752	131	42.467	19.729	7.191	0	286	286	2	1	-10921639	140.857	144	82	187	2958	32.013	2.000	0.130	1.009
ID167753	167753	128	47.850	28.132	12.862	0	286	286	2	1	-10921639	235.286	245	184	255	4941	25.184	4.800	0.110	1.859
ID167756	167756	139	31.074	18.284	17.177	0	286	286	2	1	-10921639	146.429	153	95	215	3075	36.952	7.600	0.065	0.483
ID167757	167757	136	45.959	21.123	21.383	0	286	286	2	1	-10921639	176.857	172	125	224	3714	29.408	4.800	0.126	1.350
ID167722	167722	128	36.359	27.748	12.390	0	287	287	2	1	-10921639	209.000	215	150	245	4389	28.041	4.800	0.093	1.263
ID167723	167723	140	39.714	21.904	13.456	0	287	287	2	1	-10921639	196.952	199	150	255	4136	28.306	2.000	0.093	1.182
ID167721	167721	131	50.911	20.008	7.164	0	287	287	2	1	-10921639	134.810	129	82	215	2831	37.661	2.000	0.148	0.921
ID167726	167726	136	45.980	21.657	20.516	0	287	287	2	1	-10921639	185.905	184	138	255	3904	31.059	4.800	0.121	1.289
ID167727	167727	133	38.824	29.058	21.592	0	287	287	2	1	-10921639	164.286	175	98	221	3450	35.869	2.000	0.093	0.778
ID167724	167724	138	51.509	30.213	15.719	0	287	287	2	1	-10921639	204.905	218	141	255	4303	36.533	2.000	0.102	1.035
ID167725	167725	139	46.174	18.259	17.037	0	287	287	2	1	-10921639	148.667	138	82	255	3122	43.888	7.600	0.094	0.584
ID167738	167738	136	54.519	21.807	19.979	0	288	288	2	1	-10921639	193.952	196	141	248	4073	29.654	4.800	0.137	1.578
ID167739	167739	133	37.659	29.095	21.370	0	288	288	2	1	-10921639	173.333	175	122	224	3640	26.977	2.000	0.077	0.914
ID167736	167736	138	54.525	29.918	15.280	0	288	288	2	1	-10921639	213.143	218	135	255	4476	41.732	6.296	0.130	1.172
ID167737	167737	139	34.299	18.174	17.045	0	288	288	2	1	-10921639	133.619	132	76	230	2806	39.282	7.600	0.065	0.416
ID167734	167734	131	34.653	19.514	7.438	0	288	288	2	1	-10921639	126.571	125	86	178	2658	27.180	2.000	0.106	0.896
ID167735	167735	140	40.887	23.133	10.796	0	288	288	2	1	-10921639	188.762	184	132	255	3964	29.633	2.000	0.075	0.887
ID167744	167744	139	41.641	17.771	16.781	0	289	289	2	1	-10921639	145.714	153	76	248	3060	41.339	2.000	0.077	0.503
ID167745	167745	136	58.988	21.317	20.419	0	289	289	2	1	-10921639	191.095	193	110	255	4013	40.710	2.000	0.127	1.059
ID167742	167742	141	29.920	21.421	13.525	0	289	289	2	1	-10921639	176.095	181	113	230	3698	28.780	7.600	0.055	0.635
ID167743	167743	138	54.381	30.038	15.547	0	289	289	2	1	-10921639	205.190	211	110	255	4309	42.421	2.000	0.109	0.953
ID167740	167740	131	51.080	19.785	7.540	0	289	289	2	1	-10921639	146.952	141	104	196	3086	27.922	2.000	0.152	1.391
ID167741	167741	None	52.724	28.427	12.608	0	289	289	2	1	-10921639	216.762	218	159	255	4552	29.366	3.200	0.111	1.474
ID167762	167762	142	30.925	35.337	16.573	0	290	290	2	1	-10921639	102.476	101	64	147	2152	27.707	2.000	0.097	0.654
ID167763	167763	136	46.915	21.555	20.321	0	290	290	2	1	-10921639	174.762	168	141	239	3670	27.797	2.000	0.105	1.198
ID167760	167760	138	57.121	29.970	15.413	0	290	290	2	1	-10921639	212.524	221	132	255	4463	42.261	7.600	0.132	1.175
ID167761	167761	139	34.423	17.299	17.059	0	290	290	2	1	-10921639	121.143	125	67	208	2544	33.887	2.000	0.107	0.689
ID167764	167764	133	40.157	29.139	21.282	0	290	290	2	1	-10921639	181.048	181	132	251	3802	30.052	7.600	0.074	0.829
ID167758	167758	131	43.895	19.228	7.763	0	290	290	2	1	-10921639	130.238	132	82	181	2735	31.096	2.000	0.151	1.099
ID167759	167759	141	36.274	21.997	13.765	0	290	290	2	1	-10921639	181.381	181	141	227	3809	26.808	2.000	0.077	0.967
ID167766	167766	141	42.745	21.423	14.071	0	291	291	2	1	-10921639	183.333	181	119	255	3850	36.205	7.600	0.087	0.811
ID167767	167767	138	55.324	29.696	14.876	0	291	291	2	1	-10921639	205.476	224	138	255	4315	41.957	2.000	0.111	0.980
ID167765	167765	131	56.095	19.562	7.641	0	291	291	2	1	-10921639	140.714	129	95	230	2955	35.090	2.000	0.146	1.024
ID167770	167770	136	40.178	21.717	19.976	0	291	291	2	1	-10921639	178.333	181	129	236	3745	30.802	2.000	0.084	0.900
ID167771	167771	133	33.075	29.226	21.472	0	291	291	2	1	-10921639	167.524	168	122	221	3518	23.782	7.600	0.073	0.959
ID167768	167768	142	40.823	35.000	16.104	0	291	291	2	1	-10921639	120.190	116	58	181	2524	30.696	2.000	0.133	0.918
ID167769	167769	139	31.457	17.466	17.056	0	291	291	2	1	-10921639	127.667	116	67	187	2681	33.216	2.000	0.099	0.696
ID167786	167786	136	42.634	21.710	20.002	0	292	292	2	1	-10921639	163.952	168	107	224	3443	33.069	2.000	0.097	0.876
ID167787	167787	133	58.834	29.227	21.245	0	292	292	2	1	-10921639	179.857	172	129	255	3777	35.402	2.000	0.130	1.170
ID167784	167784	141	51.534	21.658	14.303	0	292	292	2	1	-10921639	202.667	196	156	255	4256	30.774	2.000	0.105	1.248
ID167785	167785	138	58.161	29.064	13.866	0	292	292	2	1	-10921639	215.667	233	150	255	4529	39.397	7.600	0.139	1.336
ID167783	167783	131	36.700	19.106	8.020	0	292	292	2	1	-10921639	126.190	125	82	184	2650	26.284	2.000	0.127	1.085
ID167776	167776	133	47.360	29.289	20.943	0	293	293	2	1	-10921639	155.333	153	119	227	3262	31.816	2.000	0.123	1.071
ID167774	167774	141	50.357	21.626	13.546	0	293	293	2	1	-10921639	211.476	215	150	255	4441	31.282	7.600	0.113	1.375
ID167775	167775	136	51.933	21.707	19.696	0	293	293	2	1	-10921639	162.619	150	101	245	3415	40.363	2.000	0.100	0.733
ID167772	167772	131	49.831	18.828	8.018	0	293	293	2	1	-10921639	143.429	138	89	205	3012	30.860	2.000	0.149	1.207
ID167773	167773	138	56.509	28.442	13.004	0	293	293	2	1	-10921639	226.238	233	168	255	4751	27.555	4.800	0.135	1.949
ID167778	167778	138	63.935	28.304	12.842	0	294	294	2	1	-10921639	217.000	215	162	255	4557	31.013	4.800	0.148	1.802
ID167779	167779	143	46.509	15.877	14.290	0	294	294	2	1	-10921639	126.619	122	64	190	2659	39.481	3.200	0.149	0.832
ID167777	167777	131	45.513	19.203	7.909	0	294	294	2	1	-10921639	130.286	119	79	224	2736	35.228	2.000	0.123	0.811
ID167782	167782	133	48.531	29.086	20.708	0	294	294	2	1	-10921639	150.048	150	101	215	3151	35.016	2.000	0.119	0.912
ID167780	167780	141	42.620	21.556	13.816	0	294	294	2	1	-10921639	187.762	190	135	242	3943	30.702	2.000	0.083	0.938
ID167781	167781	136	36.671	21.832	19.615	0	294	294	2	1	-10921639	151.381	147	95	218	3179	31.536	2.000	0.091	0.802
ID167794	167794	144	34.652	23.586	23.031	0	295	295	2	1	-10921639	137.286	135	98	202	2883	24.399	2.000	0.079	0.820
ID167792	167792	136	58.132	22.108	18.969	0	295	295	2	1	-10921639	156.714	147	86	255	3291	45.969	2.000	0.090	0.564
ID167793	167793	133	31.447	29.467	20.629	0	295	295	2	1	-10921639	139.619	135	101	187	2932	29.054	7.600	0.068	0.614
ID167790	167790	141	38.065	22.027	13.500	0	295	295	2	1	-10921639	182.857	190	125	239	3840	28.982	4.800	0.106	1.205
ID167791	167791	143	40.839	16.451	15.052	0	295	295	2	1	-10921639	126.952	129	64	193	2666	33.698	4.800	0.195	1.229
ID167788	167788	131	35.507	18.959	7.787	0	295	295	2	1	-10921639	124.571	122	86	193	2616	27.422	2.000	0.102	0.844
ID167789	167789	138	64.112	28.147	13.110	0	295	295	2	1	-10921639	220.143	224	141	255	4623	34.283	4.800	0.148	1.656
ID167795	167795	131	43.165	19.450	7.702	0	296	296	2	1	-10921639	124.333	129	64	202	2611	38.976	2.000	0.127	0.721
ID167798	167798	None	28.207	35.192	15.425	0	296	296	2	1	-10921639	92.381	89	52	144	1940	22.232	2.000	0.111	0.831
ID167799	167799	136	35.387	22.292	18.599	0	296	296	2	1	-10921639	151.810	153	79	221	3188	36.269	2.000	0.065	0.512
ID167796	167796	138	67.978	28.157	12.070	0	296	296	2	1	-10921639	215.238	218	138	255	4520	36.260	4.800	0.154	1.588
ID167797	167797	143	41.825	16.574	14.907	0	296	296	2	1	-10921639	133.476	138	92	184	2803	25.500	2.000	0.139	1.280
ID167800	167800	133	37.819	29.841	20.351	0	296	296	2	1	-10921639	141.238	135	95	199	2966	32.131	2.000	0.084	0.680
ID167801	167801	144	31.830	23.776	22.839	0	296	296	2	1	-10921639	134.762	132	101	202	2830	24.765	2.000	0.069	0.706
ID167808	167808	144	33.026	23.509	22.630	0	297	297	2	1	-10921639	127.571	125	89	202	2679	29.504	7.600	0.080	0.642
ID167809	167809	None	27.331	46.000	23.000	0	297	297	2	1	-10921639	76.857	73	43	129	1614	22.555	2.000	0.202	1.144
ID167802	167802	131	46.368	19.271	7.745	0	297	297	2	1	-10921639	124.810	119	73	208	2621	37.097	2.000	0.135	0.802
ID167803	167803	141	29.416	23.162	12.925	0	297	297	2	1	-10921639	194.762	196	153	255	4090	27.501	3.200	0.074	0.978
ID167806	167806	136	42.732	22.103	18.293	0	297	297	2	1	-10921639	156.476	150	101	236	3286	37.746	2.000	0.063	0.489
ID167807	167807	133	43.113	29.674	20.120	0	297	297	2	1	-10921639	129.333	122	70	196	2716	38.797	2.000	0.106	0.636
ID167804	167804	138	53.998	28.118	12.691	0	297	297	2	1	-10921639	201.143	205	132	255	4224	32.575	2.000	0.117	1.289
ID167805	167805	143	58.935	16.294	15.231	0	297	297	2	1	-10921639	142.524	138	82	190	2993	33.594	4.800	0.231	1.592
ID167810	167810	131	43.720	19.461	7.524	0	298	298	2	1	-10921639	134.952	135	73	211	2834	36.426	2.000	0.130	0.851
ID167811	167811	138	53.501	28.214	11.989	0	298	298	2	1	-10921639	194.381	196	125	239	4082	30.917	3.200	0.125	1.401
ID167814	167814	None	31.920	35.391	15.474	0	298	298	2	1	-10921639	111.095	110	76	150	2333	16.819	4.800	0.153	1.750
ID167815	167815	136	30.493	21.532	18.382	0	298	298	2	1	-10921639	146.238	144	107	215	3071	27.884	2.000	0.044	0.439
ID167812	167812	143	46.381	15.287	13.312	0	298	298	2	1	-10921639	112.905	101	55	199	2371	41.202	7.600	0.136	0.656
ID167813	167813	141	57.550	22.795	13.683	0	298	298	2	1	-10921639	202.905	199	141	255	4261	38.262	2.000	0.109	1.044
ID167816	167816	133	40.887	29.575	19.566	0	298	298	2	1	-10921639	136.333	132	73	215	2863	42.936	2.000	0.086	0.503
ID167818	167818	138	43.877	28.370	12.284	0	299	299	2	1	-10921639	193.143	196	125	236	4056	26.513	4.800	0.112	1.466
ID167819	167819	141	33.867	22.927	13.910	0	299	299	2	1	-10921639	184.857	178	147	248	3882	26.790	2.000	0.046	0.605
ID167817	167817	131	38.582	19.386	7.123	0	299	299	2	1	-10921639	124.048	129	67	175	2605	33.084	3.200	0.141	0.926
ID167822	167822	133	28.609	29.512	19.824	0	299	299	2	1	-10921639	127.476	129	79	193	2677	34.832	2.000	0.048	0.338
ID167823	167823	144	43.641	23.754	22.471	0	299	299	2	1	-10921639	135.905	132	95	230	2854	33.916	2.000	0.087	0.642
ID167820	167820	143	39.169	16.683	15.073	0	299	299	2	1	-10921639	132.667	129	95	181	2786	26.573	2.000	0.118	1.054
ID167821	167821	136	42.473	22.023	18.204	0	299	299	2	1	-10921639	160.048	162	107	239	3361	32.747	2.000	0.072	0.655
ID167840	167840	144	37.131	23.525	22.749	0	300	300	2	1	-10921639	125.857	113	70	205	2643	35.731	2.000	0.083	0.538
ID167834	167834	138	51.377	28.331	12.109	0	300	300	2	1	-10921639	194.952	187	138	255	4094	33.026	2.000	0.106	1.130
ID167835	167835	141	35.060	23.146	13.503	0	300	300	2	1	-10921639	196.095	184	159	255	4118	28.467	2.000	0.063	0.818
ID167833	167833	131	34.937	19.558	7.239	0	300	300	2	1	-10921639	137.238	135	98	190	2882	24.337	2.000	0.112	1.134
ID167838	167838	136	46.321	21.802	18.185	0	300	300	2	1	-10921639	168.571	165	116	255	3540	33.472	2.000	0.081	0.758
ID167839	167839	133	27.734	29.575	19.838	0	300	300	2	1	-10921639	128.476	119	79	211	2698	34.057	2.000	0.038	0.274
ID167836	167836	143	46.473	16.460	15.041	0	300	300	2	1	-10921639	131.429	132	67	199	2760	35.839	4.800	0.173	1.083
ID167837	167837	145	27.210	36.244	16.117	0	300	300	2	1	-10921639	111.571	110	86	147	2343	15.539	7.600	0.128	1.631
ID167826	167826	141	41.602	22.753	13.216	0	301	301	2	1	-10921639	212.143	215	153	255	4455	24.393	2.000	0.089	1.426
ID167827	167827	143	42.124	16.760	15.417	0	301	301	2	1	-10921639	138.619	135	92	199	2911	34.442	2.000	0.103	0.755
ID167824	167824	131	34.413	19.157	7.151	0	301	301	2	1	-10921639	117.810	119	70	165	2474	28.581	2.000	0.137	0.995
ID167825	167825	138	37.731	28.470	11.933	0	301	301	2	1	-10921639	187.762	187	129	221	3943	21.603	2.000	0.086	1.382
ID167830	167830	133	28.212	29.009	19.676	0	301	301	2	1	-10921639	149.095	153	92	193	3131	28.360	7.600	0.070	0.687
ID167831	167831	146	30.461	15.577	21.055	0	301	301	2	1	-10921639	83.619	82	46	150	1756	25.366	2.000	0.095	0.574
ID167828	167828	145	41.921	35.069	14.839	0	301	301	2	1	-10921639	130.667	138	92	172	2744	22.774	4.800	0.162	1.603
ID167829	167829	136	42.206	21.749	18.204	0	301	301	2	1	-10921639	173.762	172	129	255	3649	29.819	2.000	0.067	0.730
ID167832	167832	144	34.392	23.475	22.996	0	301	301	2	1	-10921639	120.286	119	64	190	2526	33.963	2.000	0.089	0.581
ID167842	167842	138	34.984	28.187	11.833	0	302	302	2	1	-10921639	180.857	181	132	227	3798	22.677	2.000	0.080	1.180
ID167843	167843	141	35.533	23.135	13.086	0	302	302	2	1	-10921639	208.000	205	168	255	4368	24.511	3.200	0.075	1.189
ID167841	167841	131	29.693	19.254	7.243	0	302	302	2	1	-10921639	115.286	116	67	172	2421	27.740	2.000	0.130	0.954
ID167846	167846	136	27.370	21.819	18.125	0	302	302	2	1	-10921639	174.238	172	122	218	3659	26.533	2.000	0.047	0.592
ID167847	167847	146	29.575	15.018	21.172	0	302	302	2	1	-10921639	82.190	82	49	138	1726	20.243	2.000	0.135	0.964
ID167844	167844	147	29.972	19.878	15.330	0	302	302	2	1	-10921639	180.333	178	110	242	3787	32.884	6.366	0.061	0.632
ID167845	167845	143	37.384	16.861	15.641	0	302	302	2	1	-10921639	129.952	119	73	193	2729	38.665	2.000	0.080	0.500
ID167848	167848	144	28.220	23.681	22.797	0	302	302	2	1	-10921639	120.810	113	76	193	2537	28.863	2.000	0.059	0.466
ID167858	167858	136	31.493	21.769	17.984	0	303	303	2	1	-10921639	174.571	181	116	224	3666	25.240	3.200	0.066	0.859
ID167856	167856	147	28.540	18.834	15.533	0	303	303	2	1	-10921639	159.810	162	113	215	3356	26.955	2.000	0.076	0.835
ID167857	167857	None	27.958	36.032	15.847	0	303	303	2	1	-10921639	98.952	104	61	135	2078	21.087	2.000	0.110	0.931
ID167854	167854	131	27.864	19.637	7.433	0	303	303	2	1	-10921639	117.048	119	79	172	2458	24.529	6.320	0.091	0.796
ID167855	167855	141	34.854	24.171	12.393	0	303	303	2	1	-10921639	202.714	211	132	242	4257	29.742	2.000	0.071	0.909
ID167860	167860	146	29.258	15.058	20.998	0	303	303	2	1	-10921639	82.190	79	33	129	1726	24.679	7.600	0.124	0.735
ID167850	167850	138	35.570	28.295	12.230	0	304	304	2	1	-10921639	187.905	199	122	211	3946	26.627	4.800	0.094	1.215
ID167851	167851	141	29.854	22.943	12.660	0	304	304	2	1	-10921639	200.714	196	147	248	4215	25.669	3.200	0.060	0.891
ID167849	167849	None	29.694	19.905	4.435	0	304	304	2	1	-10921639	92.333	89	52	125	1939	23.574	4.800	0.153	1.038
ID167852	167852	136	30.685	21.497	18.231	0	304	304	2	1	-10921639	156.524	162	82	208	3287	31.737	7.600	0.064	0.595
ID167853	167853	None	27.418	46.000	26.000	0	304	304	2	1	-10921639	61.905	58	40	110	1300	19.194	2.000	0.181	0.987
ID167874	167874	141	30.490	22.690	12.911	0	305	305	2	1	-10921639	200.238	199	165	236	4205	21.335	7.600	0.058	1.034
ID167875	167875	136	31.949	21.432	18.135	0	305	305	2	1	-10921639	166.238	175	95	224	3491	31.410	6.401	0.081	0.793
ID167872	167872	131	31.169	19.858	8.114	0	305	305	2	1	-10921639	131.000	125	73	184	2751	28.048	2.000	0.089	0.761
ID167873	167873	138	27.217	26.527	11.893	0	305	305	2	1	-10921639	188.048	187	141	236	3949	25.559	4.800	0.055	0.766
ID167876	167876	None	30.067	23.568	23.277	0	305	305	2	1	-10921639	124.571	125	92	168	2616	23.095	2.000	0.078	0.782
ID167894	167894	149	33.399	25.887	8.441	0	306	306	2	1	-10921639	143.524	150	73	193	3014	35.230	4.800	0.110	0.806
ID167893	167893	131	30.216	20.137	7.310	0	306	306	2	1	-10921639	116.952	119	64	162	2456	27.902	4.800	0.118	0.888
ID167859	167859	131	29.488	19.629	7.471	0	307	307	2	1	-10921639	122.619	125	89	165	2575	20.631	4.800	0.130	1.372
ID167864	167864	136	28.972	20.774	17.361	0	307	307	2	1	-10921639	165.286	168	125	196	3471	18.025	4.800	0.081	1.381
ID167862	167862	None	30.055	16.312	15.199	0	307	307	2	1	-10921639	115.524	116	58	165	2426	28.236	2.000	0.121	0.886
ID167863	167863	None	35.774	28.894	14.860	0	307	307	2	1	-10921639	166.238	165	119	208	3491	26.981	2.000	0.084	0.952
ID167861	167861	149	32.511	25.935	8.471	0	307	307	2	1	-10921639	144.095	147	92	199	3026	32.254	4.800	0.114	0.913
ID167870	167870	148	29.406	22.286	13.261	0	308	308	2	1	-10921639	175.000	172	141	239	3675	25.552	7.600	0.059	0.760
ID167871	167871	136	28.446	20.175	18.168	0	308	308	2	1	-10921639	138.524	147	82	178	2909	27.676	2.000	0.076	0.705
ID167869	167869	149	36.842	24.985	8.911	0	308	308	2	1	-10921639	159.714	162	122	208	3354	22.526	7.600	0.117	1.482
ID167882	167882	149	35.383	25.239	8.734	0	309	309	2	1	-10921639	164.571	172	116	202	3456	20.889	4.800	0.122	1.718
ID167883	167883	148	28.531	21.890	13.250	0	309	309	2	1	-10921639	174.000	172	141	215	3654	22.439	4.800	0.058	0.850
ID167881	167881	None	30.454	20.539	7.720	0	309	309	2	1	-10921639	143.714	150	95	172	3018	23.677	2.000	0.090	1.001
ID167884	167884	136	33.912	20.092	18.252	0	309	309	2	1	-10921639	148.048	150	104	187	3109	24.673	2.000	0.097	1.066
ID167880	167880	None	29.841	12.684	19.619	0	310	310	2	1	-10921639	68.286	70	24	107	1434	24.530	2.000	0.182	0.856
ID167878	167878	148	37.971	22.247	13.800	0	310	310	2	1	-10921639	177.619	178	125	248	3730	32.035	2.000	0.064	0.663
ID167879	167879	136	32.592	20.043	18.934	0	310	310	2	1	-10921639	140.381	147	86	196	2948	28.670	2.000	0.093	0.835
ID167877	167877	149	32.494	25.416	8.519	0	310	310	2	1	-10921639	152.571	153	113	190	3204	18.907	4.800	0.097	1.431
ID167888	167888	136	31.919	20.387	19.085	0	311	311	2	1	-10921639	150.000	156	89	199	3150	30.313	4.800	0.090	0.816
ID167886	167886	None	31.174	27.681	12.784	0	311	311	2	1	-10921639	165.095	165	101	215	3467	24.491	4.800	0.094	1.154
ID167887	167887	None	30.978	23.571	17.849	0	311	311	2	1	-10921639	169.905	175	98	218	3568	27.916	2.000	0.069	0.785
ID167885	167885	150	27.752	20.577	5.891	0	311	311	2	1	-10921639	113.952	116	64	144	2393	22.840	7.600	0.131	1.158
ID167891	167891	150	29.190	20.071	6.987	0	312	312	2	1	-10921639	116.429	122	70	156	2445	24.622	6.346	0.122	1.030
ID167892	167892	148	31.393	21.587	13.233	0	312	312	2	1	-10921639	177.333	172	153	215	3724	21.146	4.800	0.073	1.140
ID167866	167866	None	32.177	26.094	8.251	0	313	313	2	1	-10921639	126.000	135	64	181	2646	35.512	7.600	0.112	0.717
ID167867	167867	148	45.037	22.788	14.000	0	313	313	2	1	-10921639	192.048	190	141	239	4033	26.409	2.000	0.090	1.200
ID167865	167865	150	30.141	20.169	7.121	0	313	313	2	1	-10921639	108.571	101	67	153	2280	25.645	6.359	0.124	0.932
ID167868	167868	136	31.768	21.129	19.074	0	313	313	2	1	-10921639	154.952	150	119	199	3254	23.148	4.800	0.094	1.149
ID167898	167898	136	33.052	19.835	19.989	0	314	314	2	1	-10921639	133.048	141	70	172	2794	28.264	7.600	0.119	1.002
ID167896	167896	148	34.215	22.273	14.360	0	314	314	2	1	-10921639	182.667	184	141	239	3836	23.055	2.000	0.087	1.264
ID167897	167897	None	29.287	29.983	14.171	0	314	314	2	1	-10921639	145.381	153	104	181	3053	22.471	6.372	0.093	1.099
ID167895	167895	150	27.123	21.136	8.348	0	314	314	2	1	-10921639	129.667	125	95	172	2723	23.453	4.800	0.109	1.091
ID167902	167902	150	28.186	20.827	6.759	0	315	315	2	1	-10921639	123.190	125	92	168	2587	20.750	6.294	0.131	1.376
ID167903	167903	None	31.778	26.238	8.995	0	315	315	2	1	-10921639	142.143	147	95	187	2985	26.490	4.800	0.107	1.038
ID167904	167904	148	37.771	23.125	14.266	0	315	315	2	1	-10921639	184.190	178	144	251	3868	26.617	2.000	0.065	0.845
ID167899	167899	148	40.864	20.953	13.286	0	316	316	2	1	-10921639	177.286	181	129	233	3723	30.898	4.800	0.102	1.064
ID167890	167890	148	40.721	23.365	14.849	0	317	317	2	1	-10921639	194.476	187	156	245	4084	25.797	2.000	0.080	1.118
ID167889	167889	151	27.948	28.429	11.769	0	317	317	2	1	-10921639	148.190	150	119	205	3112	20.896	2.000	0.059	0.793
ID167906	167906	148	30.207	23.014	14.229	0	318	318	2	1	-10921639	180.952	175	147	221	3800	22.455	2.000	0.062	0.934
ID167905	167905	151	38.732	27.030	9.854	0	318	318	2	1	-10921639	147.524	153	95	190	3098	25.610	4.800	0.123	1.264
ID167900	167900	151	28.763	28.161	9.894	0	319	319	2	1	-10921639	128.476	138	58	162	2698	27.228	6.386	0.102	0.871
ID167901	167901	152	37.339	22.212	20.602	0	319	319	2	1	-10921639	165.095	168	122	205	3467	28.827	7.600	0.104	1.081
ID167907	167907	152	29.147	23.732	20.274	0	320	320	2	1	-10921639	168.571	165	144	208	3540	15.967	6.363	0.076	1.485
ID167914	167914	None	28.609	31.668	15.049	0	321	321	2	1	-10921639	111.762	113	61	153	2347	29.084	2.000	0.101	0.706
ID167915	167915	153	29.325	16.011	17.152	0	321	321	2	1	-10921639	109.905	119	61	159	2308	27.763	2.000	0.095	0.685
ID167912	167912	154	30.064	25.470	9.099	0	322	322	2	1	-10921639	145.286	150	86	184	3051	26.915	3.200	0.085	0.847
ID167913	167913	153	36.858	17.210	16.986	0	322	322	2	1	-10921639	132.429	141	76	184	2781	30.652	2.000	0.127	0.977
ID167910	167910	None	27.418	22.955	13.336	0	323	323	2	1	-10921639	159.667	156	125	215	3353	21.901	2.000	0.050	0.691
ID167911	167911	None	27.393	31.357	14.719	0	323	323	2	1	-10921639	131.571	129	95	168	2763	20.094	2.000	0.091	1.093
ID167908	167908	None	28.715	20.578	7.227	0	323	323	2	1	-10921639	112.190	110	64	144	2356	25.256	2.000	0.122	0.966
ID167909	167909	154	38.241	26.573	8.561	0	323	323	2	1	-10921639	144.810	156	98	190	3041	25.361	6.261	0.130	1.315
ID167920	167920	154	35.094	26.377	9.012	0	324	324	2	1	-10921639	133.810	135	89	168	2810	24.649	2.000	0.109	1.067
ID167921	167921	155	28.183	27.688	22.178	0	324	324	2	1	-10921639	121.429	129	73	156	2550	21.885	3.200	0.112	1.115
ID167918	167918	None	30.521	23.014	14.671	0	325	325	2	1	-10921639	162.952	159	129	199	3422	20.692	2.000	0.079	1.147
ID167919	167919	155	31.904	27.850	22.203	0	325	325	2	1	-10921639	119.714	129	61	147	2514	24.880	7.600	0.124	1.064
ID167916	167916	157	27.734	20.616	7.641	0	325	325	2	1	-10921639	125.619	125	95	162	2638	18.508	4.800	0.106	1.304
ID167917	167917	154	35.342	26.094	8.704	0	325	325	2	1	-10921639	143.286	147	95	172	3009	21.129	4.800	0.127	1.528
ID167922	167922	157	28.253	21.336	8.291	0	326	326	2	1	-10921639	131.048	132	92	175	2752	23.318	6.270	0.121	1.214
ID167923	167923	154	27.224	27.692	10.483	0	326	326	2	1	-10921639	130.571	138	79	175	2742	31.613	7.600	0.111	0.825
ID167924	167924	None	28.550	30.443	15.439	0	326	326	2	1	-10921639	133.476	135	98	172	2803	18.530	4.800	0.097	1.271
ID167925	167925	156	28.139	24.749	22.158	0	326	326	2	1	-10921639	126.619	135	67	172	2659	25.588	6.323	0.104	0.935
ID167926	167926	156	28.918	22.594	20.788	0	327	327	2	1	-10921639	136.667	141	82	175	2870	25.895	7.600	0.101	0.969
ID167928	167928	157	32.601	22.130	8.028	0	328	328	2	1	-10921639	137.143	144	79	178	2880	23.800	2.000	0.117	1.204
ID167929	167929	156	27.260	23.950	21.247	0	328	328	2	1	-10921639	142.810	147	104	165	2999	18.430	4.800	0.101	1.419
ID167934	167934	156	34.446	22.990	20.750	0	329	329	2	1	-10921639	133.667	138	89	165	2807	26.248	2.000	0.126	1.141
ID167933	167933	157	31.046	22.112	7.876	0	329	329	2	1	-10921639	138.238	147	104	162	2903	20.508	4.800	0.115	1.388
ID167930	167930	157	28.486	22.066	7.392	0	330	330	2	1	-10921639	114.286	125	55	150	2400	30.491	4.800	0.114	0.769
ID167931	167931	None	27.494	22.846	13.250	0	330	330	2	1	-10921639	158.571	153	116	202	3330	22.756	2.000	0.047	0.619
ID167932	167932	156	30.961	23.270	21.148	0	330	330	2	1	-10921639	122.143	129	64	159	2565	26.541	2.000	0.104	0.865
ID167927	167927	158	30.466	17.478	17.259	0	331	331	2	1	-10921639	105.857	116	49	159	2223	31.869	2.000	0.129	0.760
ID167935	167935	159	36.677	22.762	13.558	0	332	332	2	1	-10921639	160.952	162	116	208	3380	26.101	2.000	0.081	0.922
ID167936	167936	None	28.216	29.395	14.107	0	332	332	2	1	-10921639	136.095	138	92	162	2858	16.349	7.600	0.111	1.666
ID167937	167937	158	30.217	18.050	17.450	0	332	332	2	1	-10921639	125.571	125	73	162	2637	22.914	4.800	0.139	1.338
ID167946	167946	None	28.439	21.778	7.880	0	333	333	2	1	-10921639	118.000	122	79	156	2478	19.393	4.800	0.122	1.326
ID167947	167947	159	31.804	23.122	13.860	0	333	333	2	1	-10921639	154.381	150	104	196	3242	23.256	7.600	0.072	0.897
ID167938	167938	159	31.122	23.279	14.006	0	334	334	2	1	-10921639	158.286	159	122	211	3324	24.542	2.000	0.065	0.784
ID167939	167939	None	27.091	18.075	17.444	0	334	334	2	1	-10921639	115.190	119	67	153	2419	23.980	7.600	0.146	1.223
ID167940	167940	None	28.405	46.000	26.000	0	334	334	2	1	-10921639	67.571	63	51	89	1419	13.459	4.800	0.260	2.075
ID167943	167943	None	28.226	24.260	21.921	0	335	335	2	1	-10921639	112.476	119	52	144	2362	26.231	3.200	0.113	0.868
ID167944	167944	None	29.495	22.324	19.731	0	337	337	2	1	-10921639	121.095	125	61	172	2543	31.599	2.000	0.095	0.662
ID167945	167945	160	27.847	26.976	21.551	0	337	337	2	1	-10921639	100.762	116	33	138	2116	32.417	2.000	0.121	0.673
ID167942	167942	160	34.863	26.704	21.345	0	338	338	2	1	-10921639	125.429	125	82	165	2634	22.776	7.600	0.138	1.336
ID167941	167941	161	27.979	27.571	10.255	0	338	338	2	1	-10921639	114.619	125	67	153	2407	27.305	4.800	0.114	0.860
ID167954	167954	162	29.009	23.480	20.134	0	339	339	2	1	-10921639	136.762	135	92	184	2872	22.264	4.800	0.105	1.163
ID167952	167952	None	31.227	21.870	8.861	0	339	339	2	1	-10921639	129.333	122	104	165	2716	18.545	2.000	0.103	1.303
ID167953	167953	161	27.062	27.646	10.749	0	339	339	2	1	-10921639	122.810	132	82	153	2579	20.999	4.800	0.102	1.083
ID167950	167950	162	30.017	22.225	20.010	0	340	340	2	1	-10921639	125.143	129	73	159	2628	25.802	4.800	0.102	0.896
ID167951	167951	None	27.391	26.723	20.700	0	340	340	2	1	-10921639	123.333	132	61	159	2590	27.414	4.800	0.125	0.997
ID167948	167948	161	30.082	27.634	9.885	0	340	340	2	1	-10921639	116.810	119	73	153	2453	26.294	2.000	0.106	0.849
ID167949	167949	None	33.181	30.147	16.064	0	340	340	2	1	-10921639	125.048	129	70	165	2626	23.878	2.000	0.104	0.987
