# Supplementary material for: Progressive enhancement of kinetic proofreading in T cell antigen discrimination from receptor activation to DAG generation
Source: eLife. 2022 Sep 20;11:e75263. doi: 10.7554/eLife.75263 (PMC9536835; doi:10.7554/eLife.75263)
Supplement: Figure 5—source data 1. — Each data table is the TrackMate ‘spot-statistics’ output of one cell over four cycles of blue-light illumination (frames 0–40, 100–140, 200–240, and 300–340, with 3 s interval between frames). We calculated the lifetime of TrackIDs that existed at the start of each period of blue-light illumination that did not last for the full period and fit the resulting lifetime distributions using custom Python scripts available at https://github.com/dbritain/KP-paper (copy archived at swh:1:rev:167fa456901903740f0f3ee6a3e5324bc45207ea, Britain, 2022). [file elife-75263-fig5-data1.zip › Fig5SourceData/ZAP/zap1/cell8.csv]

Label	ID	TRACK_ID	QUALITY	POSITION_X	POSITION_Y	POSITION_Z	POSITION_T	FRAME	RADIUS	VISIBILITY	MANUAL_COLOR	MEAN_INTENSITY	MEDIAN_INTENSITY	MIN_INTENSITY	MAX_INTENSITY	TOTAL_INTENSITY	STANDARD_DEVIATION	ESTIMATED_DIAMETER	CONTRAST	SNR
ID170922	170922	5	62.985	14.232	9.240	0	0	0	2	1	-10921639	175.667	165	108	255	3689	43.319	2.000	0.154	1.082
ID170923	170923	None	31.185	24.769	12.500	0	0	0	2	1	-10921639	83.333	76	57	140	1750	22.352	2.000	0.159	1.021
ID170921	170921	None	28.172	7.722	2.999	0	0	0	2	1	-10921639	62.619	57	44	121	1315	18.621	2.000	0.151	0.884
ID170926	170926	6	45.038	13.247	18.145	0	0	0	2	1	-10921639	192.095	188	156	242	4034	26.220	2.000	0.104	1.378
ID170927	170927	7	31.347	17.908	20.322	0	0	0	2	1	-10921639	151.048	149	89	210	3172	34.320	7.600	0.067	0.556
ID170924	170924	None	29.786	32.000	13.000	0	0	0	2	1	-10921639	70.381	65	53	108	1478	18.978	2.000	0.201	1.243
ID170925	170925	8	28.811	16.665	17.393	0	0	0	2	1	-10921639	168.905	175	73	219	3547	42.305	6.411	0.060	0.455
ID170930	170930	0	31.776	16.189	33.809	0	0	0	2	1	-10921639	125.429	124	82	168	2634	22.491	2.000	0.091	0.929
ID170931	170931	1	38.208	11.371	35.499	0	0	0	2	1	-10921639	122.238	114	66	207	2567	33.953	2.000	0.117	0.754
ID170928	170928	None	34.327	28.751	23.661	0	0	0	2	1	-10921639	84.714	79	47	153	1779	30.032	2.000	0.140	0.693
ID170929	170929	2	44.372	25.332	28.925	0	0	0	2	1	-10921639	130.524	133	82	197	2741	27.781	4.800	0.155	1.258
ID170934	170934	None	32.214	15.871	43.601	0	0	0	2	1	-10921639	120.381	121	57	223	2528	36.823	2.000	0.024	0.153
ID170932	170932	3	36.211	19.739	38.730	0	0	0	2	1	-10921639	121.619	117	66	168	2554	27.676	4.800	0.127	0.990
ID170933	170933	4	58.117	9.334	42.472	0	0	0	2	1	-10921639	126.333	117	66	235	2653	50.481	2.000	0.145	0.635
ID170914	170914	None	37.635	21.106	23.209	0	1	1	2	1	-10921639	121.619	114	76	197	2554	29.539	2.000	0.102	0.763
ID170915	170915	None	31.248	18.256	29.318	0	1	1	2	1	-10921639	115.095	108	73	165	2417	26.887	2.000	0.084	0.666
ID170912	170912	7	37.197	17.547	19.291	0	1	1	2	1	-10921639	151.714	156	73	216	3186	43.328	2.000	0.091	0.586
ID170913	170913	6	29.276	12.210	20.515	0	1	1	2	1	-10921639	138.762	146	82	184	2914	34.023	7.600	0.090	0.673
ID170918	170918	1	39.819	12.226	35.324	0	1	1	2	1	-10921639	124.333	124	73	194	2611	32.284	2.000	0.116	0.801
ID170919	170919	3	27.032	19.151	39.826	0	1	1	2	1	-10921639	124.714	124	92	168	2619	21.829	2.000	0.089	0.934
ID170916	170916	2	29.367	24.940	30.314	0	1	1	2	1	-10921639	115.619	117	82	165	2428	20.093	3.200	0.113	1.169
ID170917	170917	0	37.410	16.415	33.888	0	1	1	2	1	-10921639	139.190	137	95	188	2923	25.882	2.000	0.118	1.136
ID170920	170920	4	44.720	9.441	42.542	0	1	1	2	1	-10921639	126.762	114	73	232	2662	42.996	2.000	0.100	0.537
ID170910	170910	5	60.510	13.957	9.002	0	1	1	2	1	-10921639	166.333	159	114	255	3493	37.912	7.600	0.154	1.171
ID170911	170911	8	36.801	15.614	17.357	0	1	1	2	1	-10921639	180.857	181	105	235	3798	33.059	5.990	0.107	1.058
ID170946	170946	6	27.483	10.550	19.454	0	2	2	2	1	-10921639	127.048	133	82	159	2668	22.105	2.000	0.087	0.916
ID170947	170947	8	35.908	15.720	18.916	0	2	2	2	1	-10921639	153.286	153	105	216	3219	23.967	4.800	0.132	1.496
ID170944	170944	53	52.125	15.909	12.360	0	2	2	2	1	-10921639	166.571	156	114	223	3498	31.043	7.600	0.146	1.367
ID170945	170945	None	33.167	25.110	12.436	0	2	2	2	1	-10921639	75.429	76	47	124	1584	21.070	2.000	0.194	1.161
ID170950	170950	3	27.140	18.737	39.191	0	2	2	2	1	-10921639	109.190	108	70	153	2293	20.491	4.800	0.125	1.186
ID170951	170951	4	38.299	9.175	42.813	0	2	2	2	1	-10921639	110.857	105	73	162	2328	27.758	2.000	0.124	0.883
ID170948	170948	2	36.912	24.842	30.460	0	2	2	2	1	-10921639	112.619	111	73	162	2365	23.066	7.600	0.136	1.167
ID170949	170949	1	30.143	12.660	35.780	0	2	2	2	1	-10921639	114.952	117	82	159	2414	18.551	4.800	0.115	1.275
ID170943	170943	5	37.447	14.371	9.206	0	2	2	2	1	-10921639	150.810	146	92	216	3167	31.194	7.600	0.113	0.984
ID170938	170938	53	31.075	16.621	12.285	0	3	3	2	1	-10921639	140.000	143	86	194	2940	31.540	4.800	0.111	0.888
ID170939	170939	8	27.007	16.541	17.547	0	3	3	2	1	-10921639	134.952	140	66	175	2834	28.029	4.800	0.102	0.892
ID170937	170937	5	40.329	14.088	9.108	0	3	3	2	1	-10921639	140.048	143	86	191	2941	26.558	2.000	0.135	1.251
ID170942	170942	4	32.011	9.230	42.424	0	3	3	2	1	-10921639	102.571	95	66	156	2154	27.288	2.000	0.087	0.603
ID170940	170940	1	29.223	12.318	35.379	0	3	3	2	1	-10921639	105.619	111	51	140	2218	24.241	2.000	0.124	0.958
ID170941	170941	3	32.290	19.708	38.937	0	3	3	2	1	-10921639	99.762	102	57	146	2095	28.105	2.000	0.119	0.755
ID170907	170907	None	29.197	18.228	30.465	0	4	4	2	1	-10921639	97.952	98	60	140	2057	19.145	2.000	0.145	1.298
ID170908	170908	1	28.555	12.338	35.970	0	4	4	2	1	-10921639	105.667	108	70	137	2219	19.726	2.000	0.118	1.132
ID170909	170909	None	39.222	12.000	46.000	0	4	4	2	1	-10921639	114.857	117	70	156	2412	27.065	7.600	0.185	1.325
ID170952	170952	None	29.752	21.387	23.695	0	7	7	2	1	-10921639	100.286	98	70	137	2106	18.166	2.000	0.124	1.219
ID170935	170935	None	36.977	15.997	11.689	0	8	8	2	1	-10921639	115.524	111	79	153	2426	20.009	2.000	0.158	1.578
ID170936	170936	None	31.886	16.250	18.079	0	9	9	2	1	-10921639	98.381	95	73	146	2066	19.605	7.600	0.126	1.124
ID170953	170953	None	27.028	14.112	9.812	0	10	10	2	1	-10921639	100.000	98	66	130	2100	16.754	7.600	0.123	1.309
ID170954	170954	None	37.863	13.468	19.495	0	13	13	2	1	-10921639	101.286	105	57	153	2127	26.829	2.000	0.161	1.047
ID170956	170956	None	27.273	16.644	19.476	0	18	18	2	1	-10921639	102.381	105	63	156	2150	22.044	4.800	0.108	0.903
ID170955	170955	None	29.555	14.363	20.939	0	20	20	2	1	-10921639	86.571	82	57	133	1818	21.430	7.600	0.138	0.978
ID170957	170957	None	27.601	15.725	12.670	0	27	27	2	1	-10921639	77.667	82	38	127	1631	19.663	2.000	0.139	0.962
ID170965	170965	9	30.170	28.800	24.986	0	49	49	2	1	-10921639	44.905	41	19	98	943	21.447	2.000	0.241	0.814
ID170958	170958	9	29.917	28.826	24.763	0	50	50	2	1	-10921639	46.619	41	19	105	979	22.254	2.000	0.231	0.785
ID170959	170959	None	28.016	19.829	39.752	0	50	50	2	1	-10921639	62.571	63	31	108	1314	21.579	7.600	0.158	0.790
ID170960	170960	None	29.814	13.886	41.930	0	50	50	2	1	-10921639	64.238	57	35	133	1349	23.567	2.000	0.141	0.676
ID170963	170963	None	30.914	28.817	24.759	0	52	52	2	1	-10921639	54.238	47	22	121	1139	23.626	2.000	0.184	0.712
ID170964	170964	10	36.343	25.992	29.112	0	52	52	2	1	-10921639	78.286	82	41	114	1644	21.680	2.000	0.220	1.301
ID170962	170962	10	27.697	25.911	28.608	0	53	53	2	1	-10921639	76.048	79	44	114	1597	20.757	7.600	0.153	0.973
ID170961	170961	11	27.214	12.818	15.848	0	53	53	2	1	-10921639	97.333	95	73	140	2044	17.284	4.800	0.123	1.232
ID170968	170968	None	27.804	10.362	38.461	0	54	54	2	1	-10921639	85.476	86	51	114	1795	20.223	2.000	0.153	1.123
ID170969	170969	13	31.583	19.299	40.032	0	54	54	2	1	-10921639	78.714	73	44	149	1653	22.924	7.600	0.138	0.832
ID170966	170966	11	37.243	12.441	16.084	0	54	54	2	1	-10921639	107.143	111	51	181	2250	33.417	6.335	0.133	0.754
ID170967	170967	12	42.053	28.783	24.617	0	54	54	2	1	-10921639	75.762	70	25	156	1591	33.990	2.000	0.198	0.738
ID170975	170975	11	43.882	12.639	15.461	0	55	55	2	1	-10921639	111.000	108	73	175	2331	29.992	2.000	0.164	1.043
ID170976	170976	12	47.965	28.690	24.810	0	55	55	2	1	-10921639	73.333	66	19	172	1540	36.823	2.000	0.258	0.818
ID170977	170977	13	28.010	19.182	40.439	0	55	55	2	1	-10921639	65.143	60	38	121	1368	20.182	2.000	0.160	0.890
ID170970	170970	11	48.291	12.781	15.376	0	56	56	2	1	-10921639	122.667	117	79	178	2576	32.789	7.600	0.167	1.073
ID170971	170971	12	45.885	28.778	25.002	0	56	56	2	1	-10921639	74.714	73	25	168	1569	34.404	2.000	0.222	0.788
ID170974	170974	13	41.961	19.174	40.388	0	56	56	2	1	-10921639	80.286	76	47	149	1686	28.611	2.000	0.173	0.828
ID170972	170972	14	28.872	26.144	27.959	0	56	56	2	1	-10921639	82.143	76	44	130	1725	22.639	7.600	0.109	0.713
ID170973	170973	15	48.260	10.004	38.135	0	56	56	2	1	-10921639	92.810	86	38	156	1949	30.166	2.000	0.209	1.066
ID170978	170978	16	37.843	17.648	7.949	0	57	57	2	1	-10921639	73.810	73	31	156	1550	31.519	2.000	0.171	0.684
ID170979	170979	11	54.150	12.925	15.108	0	57	57	2	1	-10921639	145.762	143	86	207	3061	34.693	6.060	0.167	1.203
ID170982	170982	17	33.757	8.991	23.542	0	57	57	2	1	-10921639	70.762	66	28	143	1486	28.085	2.000	0.154	0.671
ID170983	170983	12	45.394	28.935	24.496	0	57	57	2	1	-10921639	75.095	70	22	159	1577	37.470	2.000	0.219	0.721
ID170980	170980	None	31.972	13.089	18.650	0	57	57	2	1	-10921639	111.429	102	60	175	2340	33.379	2.000	0.069	0.433
ID170981	170981	18	28.336	23.725	20.816	0	57	57	2	1	-10921639	74.857	66	22	146	1572	30.516	2.000	0.086	0.390
ID170986	170986	19	40.984	6.133	38.710	0	57	57	2	1	-10921639	76.333	76	38	165	1603	33.705	2.000	0.151	0.593
ID170987	170987	13	42.361	18.949	40.151	0	57	57	2	1	-10921639	86.000	82	51	153	1806	28.268	2.000	0.161	0.842
ID170984	170984	14	31.125	25.764	27.728	0	57	57	2	1	-10921639	87.762	92	57	149	1843	25.497	2.000	0.112	0.696
ID170985	170985	15	30.876	10.767	37.769	0	57	57	2	1	-10921639	103.095	102	66	149	2165	21.352	3.200	0.155	1.294
ID171014	171014	11	71.425	12.719	15.631	0	58	58	2	1	-10921639	152.571	149	89	239	3204	40.244	7.600	0.224	1.389
ID171015	171015	18	30.829	21.492	22.508	0	58	58	2	1	-10921639	101.619	95	66	143	2134	23.333	7.600	0.105	0.828
ID171013	171013	16	40.043	17.530	8.205	0	58	58	2	1	-10921639	81.619	79	38	137	1714	28.565	2.000	0.217	1.018
ID171018	171018	12	46.081	29.032	24.659	0	58	58	2	1	-10921639	82.095	79	38	178	1724	35.273	2.000	0.162	0.648
ID171019	171019	19	39.454	5.874	38.375	0	58	58	2	1	-10921639	87.524	76	44	159	1838	30.629	2.000	0.171	0.833
ID171016	171016	17	28.249	7.902	22.961	0	58	58	2	1	-10921639	72.048	73	38	127	1513	20.812	2.000	0.172	1.018
ID171023	171023	13	28.996	18.863	39.990	0	58	58	2	1	-10921639	82.333	79	47	137	1729	20.965	2.000	0.115	0.812
ID171021	171021	15	53.674	10.715	38.106	0	58	58	2	1	-10921639	111.095	102	60	200	2333	31.992	2.000	0.197	1.142
ID170994	170994	11	42.437	12.831	15.965	0	59	59	2	1	-10921639	131.238	130	95	184	2756	25.589	4.800	0.148	1.323
ID170995	170995	None	27.754	14.401	20.026	0	59	59	2	1	-10921639	112.714	114	66	168	2367	25.648	2.000	0.079	0.641
ID170993	170993	16	34.098	17.730	9.104	0	59	59	2	1	-10921639	75.571	76	35	146	1587	29.710	2.000	0.131	0.591
ID170998	170998	12	46.602	28.811	24.586	0	59	59	2	1	-10921639	87.095	82	35	184	1829	35.919	2.000	0.181	0.743
ID170999	170999	20	30.461	23.816	25.937	0	59	59	2	1	-10921639	107.238	105	66	159	2252	22.832	2.000	0.108	0.918
ID170996	170996	18	33.809	21.923	22.064	0	59	59	2	1	-10921639	109.381	111	79	162	2297	20.541	2.000	0.131	1.238
ID170997	170997	17	37.800	8.471	23.371	0	59	59	2	1	-10921639	83.571	76	51	146	1755	25.680	4.800	0.225	1.195
ID171002	171002	19	51.612	5.986	38.840	0	59	59	2	1	-10921639	94.571	86	51	181	1986	34.961	2.000	0.200	0.901
ID171003	171003	None	27.041	22.864	40.993	0	59	59	2	1	-10921639	62.333	66	22	108	1309	23.307	2.000	0.145	0.677
ID171000	171000	None	28.141	14.230	30.690	0	59	59	2	1	-10921639	87.810	82	60	133	1844	19.395	2.000	0.146	1.151
ID171001	171001	15	53.352	10.744	38.277	0	59	59	2	1	-10921639	107.667	102	57	181	2261	36.705	2.000	0.180	0.893
ID170992	170992	15	31.217	11.045	38.201	0	60	60	2	1	-10921639	89.619	86	60	143	1882	22.308	2.000	0.118	0.845
ID170990	170990	20	38.267	24.182	26.434	0	60	60	2	1	-10921639	111.905	108	79	156	2350	24.392	2.000	0.152	1.213
ID170991	170991	19	45.908	6.000	38.224	0	60	60	2	1	-10921639	87.762	79	44	153	1843	32.050	2.000	0.228	1.016
ID170988	170988	11	67.567	13.155	15.420	0	60	60	2	1	-10921639	133.952	140	66	210	2813	42.763	2.000	0.238	1.205
ID170989	170989	12	57.225	28.798	24.408	0	60	60	2	1	-10921639	85.524	79	28	197	1796	46.303	2.000	0.242	0.720
ID171026	171026	20	43.421	24.839	27.269	0	61	61	2	1	-10921639	119.381	117	73	165	2507	27.683	4.800	0.180	1.314
ID171027	171027	21	31.517	14.016	30.649	0	61	61	2	1	-10921639	75.905	76	35	140	1594	25.684	2.000	0.115	0.612
ID171024	171024	None	34.757	8.754	23.849	0	61	61	2	1	-10921639	75.810	73	44	137	1592	23.012	7.600	0.170	0.958
ID171025	171025	12	68.422	28.858	24.339	0	61	61	2	1	-10921639	94.143	79	38	219	1977	50.553	2.000	0.274	0.801
ID171030	171030	22	46.831	19.341	39.988	0	61	61	2	1	-10921639	96.000	86	54	162	2016	30.290	2.000	0.176	0.949
ID171028	171028	19	44.661	6.303	37.641	0	61	61	2	1	-10921639	93.286	86	51	188	1959	34.068	2.000	0.210	0.949
ID171029	171029	15	35.150	11.047	38.113	0	61	61	2	1	-10921639	88.905	82	54	143	1867	28.688	2.000	0.090	0.512
ID171017	171017	11	55.933	13.173	14.865	0	61	61	2	1	-10921639	134.476	124	82	194	2824	32.194	7.600	0.190	1.331
ID171022	171022	18	54.023	20.814	21.971	0	61	61	2	1	-10921639	127.381	127	66	188	2675	35.248	2.000	0.173	1.068
ID171020	171020	26	27.159	15.232	21.579	0	61	61	2	1	-10921639	105.190	98	63	143	2209	23.036	2.000	0.118	0.962
ID171010	171010	21	28.633	14.839	31.731	0	62	62	2	1	-10921639	92.333	95	63	130	1939	19.114	4.800	0.134	1.143
ID171011	171011	19	43.013	6.426	38.117	0	62	62	2	1	-10921639	91.286	89	35	165	1917	31.599	2.000	0.201	0.967
ID171008	171008	12	77.290	28.792	24.817	0	62	62	2	1	-10921639	103.905	95	31	239	2182	53.851	2.000	0.310	0.913
ID171009	171009	20	29.949	24.486	27.493	0	62	62	2	1	-10921639	107.286	108	66	143	2253	23.063	4.800	0.143	1.161
ID171012	171012	22	27.516	19.492	39.965	0	62	62	2	1	-10921639	78.524	79	47	127	1649	20.951	2.000	0.119	0.797
ID171006	171006	26	29.850	15.602	21.572	0	62	62	2	1	-10921639	111.952	111	70	146	2351	22.342	2.000	0.114	1.025
ID171007	171007	18	41.079	20.895	22.028	0	62	62	2	1	-10921639	111.571	111	63	153	2343	25.029	2.000	0.159	1.221
ID171004	171004	23	33.629	17.753	8.230	0	62	62	2	1	-10921639	73.476	73	38	130	1543	24.026	2.000	0.193	0.989
ID171005	171005	11	62.931	13.373	14.784	0	62	62	2	1	-10921639	129.286	124	79	223	2715	40.175	2.000	0.211	1.123
ID171031	171031	23	57.070	18.154	8.134	0	63	63	2	1	-10921639	88.952	76	44	194	1868	37.772	2.000	0.255	0.956
ID171034	171034	None	39.746	9.735	23.688	0	63	63	2	1	-10921639	85.381	79	54	175	1793	30.703	2.000	0.155	0.747
ID171035	171035	12	85.524	28.763	24.841	0	63	63	2	1	-10921639	119.238	105	38	255	2504	59.479	2.000	0.298	0.921
ID171032	171032	11	63.758	14.515	12.649	0	63	63	2	1	-10921639	142.000	143	73	229	2982	45.834	2.000	0.225	1.137
ID171033	171033	18	58.306	21.157	21.950	0	63	63	2	1	-10921639	131.048	127	73	197	2752	35.285	2.000	0.186	1.164
ID171038	171038	19	37.326	6.439	38.004	0	63	63	2	1	-10921639	90.000	79	57	162	1890	26.531	2.000	0.175	1.011
ID171039	171039	22	56.631	19.611	40.040	0	63	63	2	1	-10921639	96.524	92	41	184	2027	38.202	2.000	0.247	1.000
ID171036	171036	20	29.018	24.753	27.095	0	63	63	2	1	-10921639	117.048	117	76	159	2458	23.387	2.000	0.095	0.871
ID171037	171037	21	44.582	14.935	31.763	0	63	63	2	1	-10921639	101.667	98	63	175	2135	28.666	2.000	0.159	0.972
ID171042	171042	26	28.149	15.992	22.218	0	64	64	2	1	-10921639	106.524	98	79	153	2237	20.668	2.000	0.096	0.905
ID171043	171043	18	36.542	20.688	21.821	0	64	64	2	1	-10921639	122.524	121	86	172	2573	22.017	2.000	0.133	1.307
ID171040	171040	23	68.086	18.201	8.506	0	64	64	2	1	-10921639	105.619	89	38	223	2218	49.718	7.600	0.211	0.739
ID171041	171041	11	92.498	15.029	12.832	0	64	64	2	1	-10921639	169.714	172	82	255	3564	52.509	2.000	0.269	1.370
ID171046	171046	21	56.035	15.640	31.705	0	64	64	2	1	-10921639	118.810	111	76	219	2495	38.322	2.000	0.161	0.861
ID171047	171047	19	48.574	6.906	37.413	0	64	64	2	1	-10921639	110.571	98	70	184	2322	33.722	2.000	0.170	0.954
ID171044	171044	12	85.358	28.822	24.820	0	64	64	2	1	-10921639	122.000	105	54	255	2562	55.359	2.000	0.297	1.010
ID171045	171045	20	45.053	24.682	26.940	0	64	64	2	1	-10921639	123.476	121	79	184	2593	30.227	7.600	0.137	0.986
ID171048	171048	22	49.247	19.373	39.336	0	64	64	2	1	-10921639	102.143	92	54	175	2145	33.176	2.000	0.164	0.869
ID171074	171074	12	93.742	28.696	24.818	0	65	65	2	1	-10921639	127.952	114	54	255	2687	59.230	2.000	0.323	1.056
ID171075	171075	20	39.779	24.771	27.755	0	65	65	2	1	-10921639	109.048	102	63	172	2290	33.076	7.600	0.106	0.632
ID171072	171072	26	30.035	16.373	21.346	0	65	65	2	1	-10921639	125.476	127	95	159	2635	17.820	4.800	0.131	1.637
ID171073	171073	None	29.691	10.174	23.375	0	65	65	2	1	-10921639	82.333	76	41	127	1729	22.435	2.000	0.115	0.759
ID171078	171078	41	27.028	11.991	36.737	0	65	65	2	1	-10921639	112.619	108	70	149	2365	21.032	2.000	0.081	0.799
ID171079	171079	22	39.994	19.242	39.369	0	65	65	2	1	-10921639	89.810	82	47	165	1886	28.530	2.000	0.139	0.767
ID171076	171076	21	34.325	15.079	32.107	0	65	65	2	1	-10921639	110.286	111	66	156	2316	22.539	4.800	0.139	1.191
ID171077	171077	19	49.340	6.926	37.120	0	65	65	2	1	-10921639	110.286	95	79	175	2316	30.171	2.000	0.169	1.056
ID171070	171070	23	52.167	18.161	8.237	0	65	65	2	1	-10921639	89.238	86	47	172	1874	36.179	2.000	0.225	0.906
ID171071	171071	11	88.893	14.728	12.796	0	65	65	2	1	-10921639	177.143	181	76	255	3720	55.354	4.800	0.261	1.327
ID171058	171058	19	63.999	7.082	37.038	0	66	66	2	1	-10921639	119.476	111	73	229	2509	39.985	2.000	0.203	1.008
ID171059	171059	None	43.068	22.216	37.031	0	66	66	2	1	-10921639	99.238	95	57	172	2084	29.661	7.600	0.140	0.823
ID171056	171056	None	28.534	20.300	32.816	0	66	66	2	1	-10921639	107.667	105	76	153	2261	20.740	2.000	0.087	0.827
ID171057	171057	41	28.902	12.497	35.334	0	66	66	2	1	-10921639	114.190	117	70	159	2398	25.824	4.800	0.114	0.904
ID171060	171060	22	33.535	19.472	39.378	0	66	66	2	1	-10921639	95.476	92	35	156	2005	28.542	2.000	0.107	0.645
ID171050	171050	11	88.174	14.917	12.775	0	66	66	2	1	-10921639	176.429	184	57	255	3705	62.834	2.000	0.237	1.075
ID171051	171051	29	38.252	5.854	23.137	0	66	66	2	1	-10921639	77.905	73	51	137	1636	24.472	2.000	0.182	0.979
ID171049	171049	23	48.611	18.368	8.570	0	66	66	2	1	-10921639	95.000	86	44	188	1995	37.352	7.600	0.148	0.658
ID171054	171054	20	31.733	24.664	27.430	0	66	66	2	1	-10921639	116.619	111	73	168	2449	26.817	7.600	0.116	0.903
ID171055	171055	36	28.247	4.004	32.432	0	66	66	2	1	-10921639	66.333	63	28	143	1393	25.751	2.000	0.139	0.630
ID171052	171052	28	45.203	20.712	23.300	0	66	66	2	1	-10921639	134.762	137	82	200	2830	27.217	7.600	0.181	1.515
ID171053	171053	12	68.261	28.718	24.715	0	66	66	2	1	-10921639	107.190	105	44	219	2251	45.766	2.000	0.260	0.966
ID171094	171094	27	84.981	14.049	14.987	0	67	67	2	1	-10921639	185.905	175	102	255	3904	50.120	4.800	0.228	1.376
ID171095	171095	26	32.720	15.644	22.176	0	67	67	2	1	-10921639	120.476	124	89	153	2530	19.866	7.600	0.127	1.366
ID171092	171092	23	57.265	18.313	8.714	0	67	67	2	1	-10921639	110.524	102	57	200	2321	38.755	7.600	0.183	0.882
ID171093	171093	11	81.958	15.047	13.039	0	67	67	2	1	-10921639	179.952	168	86	255	3779	60.139	2.000	0.231	1.123
ID171098	171098	12	78.815	28.612	24.902	0	67	67	2	1	-10921639	118.571	98	51	245	2490	53.318	2.000	0.271	0.950
ID171099	171099	36	31.924	3.678	32.336	0	67	67	2	1	-10921639	77.952	79	38	133	1637	24.522	2.000	0.163	0.891
ID171096	171096	29	30.439	6.175	23.016	0	67	67	2	1	-10921639	72.476	70	38	117	1522	21.883	2.000	0.150	0.866
ID171097	171097	28	49.546	22.234	25.100	0	67	67	2	1	-10921639	140.667	146	79	200	2954	32.833	4.800	0.167	1.225
ID171102	171102	22	56.136	20.039	38.879	0	67	67	2	1	-10921639	114.524	108	51	175	2405	35.963	7.600	0.225	1.170
ID171100	171100	21	53.101	15.896	31.650	0	67	67	2	1	-10921639	145.476	143	92	188	3055	26.240	4.800	0.198	1.835
ID171101	171101	19	57.305	6.851	36.999	0	67	67	2	1	-10921639	126.952	124	76	194	2666	31.362	2.000	0.213	1.419
ID171062	171062	27	85.919	13.692	15.235	0	68	68	2	1	-10921639	180.381	184	114	255	3788	43.937	4.800	0.251	1.647
ID171063	171063	29	51.411	6.751	23.021	0	68	68	2	1	-10921639	80.286	70	35	200	1686	39.530	2.000	0.182	0.626
ID171061	171061	23	76.853	18.182	9.052	0	68	68	2	1	-10921639	119.810	105	60	248	2516	52.411	7.600	0.223	0.832
ID171066	171066	28	63.888	22.617	25.420	0	68	68	2	1	-10921639	147.190	146	79	235	3091	43.676	2.000	0.182	1.039
ID171067	171067	21	53.624	15.823	31.170	0	68	68	2	1	-10921639	124.238	121	86	216	2609	32.311	2.000	0.179	1.168
ID171064	171064	26	27.873	16.175	22.709	0	68	68	2	1	-10921639	106.524	111	51	159	2237	24.937	2.000	0.082	0.648
ID171065	171065	12	55.260	28.652	24.818	0	68	68	2	1	-10921639	100.571	102	41	165	2112	39.557	2.000	0.243	0.996
ID171068	171068	19	50.983	7.268	36.662	0	68	68	2	1	-10921639	117.667	114	66	194	2471	35.029	2.000	0.165	0.952
ID171069	171069	22	45.288	19.240	38.730	0	68	68	2	1	-10921639	101.095	105	47	172	2123	34.342	2.000	0.160	0.814
ID171122	171122	28	79.550	22.263	25.371	0	69	69	2	1	-10921639	173.714	168	105	255	3648	45.319	7.600	0.225	1.410
ID171123	171123	12	58.349	28.679	24.826	0	69	69	2	1	-10921639	99.238	98	47	191	2084	39.753	2.000	0.243	0.976
ID171120	171120	27	87.113	13.691	15.685	0	69	69	2	1	-10921639	184.238	181	117	255	3869	46.794	2.000	0.232	1.485
ID171121	171121	29	53.768	6.465	23.134	0	69	69	2	1	-10921639	88.619	79	47	194	1861	40.653	2.000	0.240	0.843
ID171126	171126	22	48.723	19.254	38.390	0	69	69	2	1	-10921639	117.762	121	66	178	2473	30.078	2.000	0.181	1.202
ID171124	171124	21	73.508	16.038	31.395	0	69	69	2	1	-10921639	151.143	156	70	239	3174	50.976	3.200	0.232	1.116
ID171125	171125	19	70.848	7.430	36.713	0	69	69	2	1	-10921639	143.857	143	73	255	3021	49.342	2.000	0.198	0.963
ID171118	171118	23	61.772	18.654	9.468	0	69	69	2	1	-10921639	107.238	114	35	219	2252	52.056	2.000	0.242	0.804
ID171119	171119	11	57.287	15.099	12.271	0	69	69	2	1	-10921639	158.286	149	102	232	3324	42.857	2.000	0.146	0.939
ID171090	171090	22	48.340	19.569	38.853	0	70	70	2	1	-10921639	122.381	124	60	181	2570	32.177	4.800	0.209	1.315
ID171091	171091	25	35.463	12.698	43.287	0	70	70	2	1	-10921639	105.524	98	66	153	2216	24.881	2.000	0.141	1.048
ID171088	171088	19	55.297	7.860	36.929	0	70	70	2	1	-10921639	128.190	114	89	239	2692	38.352	2.000	0.129	0.765
ID171089	171089	24	28.812	10.904	37.548	0	70	70	2	1	-10921639	126.857	124	82	191	2664	28.902	3.200	0.088	0.711
ID171082	171082	27	72.032	13.603	15.524	0	70	70	2	1	-10921639	172.524	175	89	255	3623	49.922	7.600	0.202	1.163
ID171083	171083	26	41.521	16.262	22.093	0	70	70	2	1	-10921639	131.476	130	63	178	2761	30.031	2.000	0.122	0.953
ID171080	171080	23	56.532	18.520	9.564	0	70	70	2	1	-10921639	109.048	102	41	229	2290	51.877	2.000	0.167	0.602
ID171081	171081	11	58.423	15.197	12.509	0	70	70	2	1	-10921639	168.000	165	98	255	3528	47.160	7.600	0.162	0.995
ID171086	171086	28	80.065	22.707	25.587	0	70	70	2	1	-10921639	173.238	172	105	255	3638	46.283	2.000	0.220	1.352
ID171087	171087	21	60.799	16.246	31.382	0	70	70	2	1	-10921639	161.095	165	114	223	3383	32.853	6.323	0.214	1.728
ID171084	171084	29	50.075	7.513	23.367	0	70	70	2	1	-10921639	99.286	89	57	175	2085	33.526	2.000	0.222	1.077
ID171085	171085	12	56.532	28.434	24.879	0	70	70	2	1	-10921639	111.857	111	63	194	2349	33.978	2.000	0.229	1.225
ID171138	171138	24	34.244	11.015	36.766	0	71	71	2	1	-10921639	127.952	124	95	172	2687	22.569	2.000	0.114	1.160
ID171139	171139	22	45.724	19.638	38.499	0	71	71	2	1	-10921639	126.667	124	70	197	2660	31.406	4.800	0.222	1.465
ID171136	171136	None	29.283	6.195	33.229	0	71	71	2	1	-10921639	97.333	98	47	140	2044	25.689	2.000	0.114	0.773
ID171137	171137	19	43.409	7.298	36.753	0	71	71	2	1	-10921639	120.857	121	60	194	2538	34.276	2.000	0.119	0.751
ID171140	171140	25	43.507	12.481	43.506	0	71	71	2	1	-10921639	105.143	102	47	165	2208	33.491	2.000	0.156	0.850
ID171127	171127	23	64.351	18.605	9.667	0	71	71	2	1	-10921639	120.667	105	57	216	2534	47.921	2.000	0.215	0.890
ID171130	171130	26	47.574	16.275	21.616	0	71	71	2	1	-10921639	138.524	130	79	204	2909	37.480	2.000	0.126	0.827
ID171131	171131	None	30.402	20.291	22.193	0	71	71	2	1	-10921639	130.381	121	82	178	2738	28.138	7.600	0.061	0.530
ID171128	171128	11	45.991	15.128	11.986	0	71	71	2	1	-10921639	135.429	127	76	207	2844	38.503	2.000	0.093	0.600
ID171129	171129	27	72.889	13.883	15.724	0	71	71	2	1	-10921639	163.810	159	111	251	3440	42.881	7.600	0.202	1.284
ID171134	171134	28	60.839	22.166	25.702	0	71	71	2	1	-10921639	153.000	149	95	223	3213	35.918	2.000	0.186	1.337
ID171135	171135	21	67.980	16.343	31.491	0	71	71	2	1	-10921639	158.000	156	70	232	3318	44.465	2.000	0.205	1.211
ID171132	171132	29	54.177	7.974	23.512	0	71	71	2	1	-10921639	89.571	82	41	181	1881	38.522	2.000	0.234	0.882
ID171133	171133	12	68.561	28.607	24.810	0	71	71	2	1	-10921639	104.333	95	44	223	2191	48.591	2.000	0.288	0.960
ID171170	171170	12	73.989	28.524	24.768	0	72	72	2	1	-10921639	125.333	117	47	242	2632	54.397	2.000	0.266	0.969
ID171171	171171	None	30.100	24.434	28.068	0	72	72	2	1	-10921639	119.524	114	82	194	2510	33.794	7.600	0.084	0.549
ID171168	171168	29	60.607	8.578	22.816	0	72	72	2	1	-10921639	105.000	95	51	200	2205	38.877	2.000	0.240	1.044
ID171169	171169	28	55.190	22.006	25.003	0	72	72	2	1	-10921639	141.667	137	82	213	2975	38.095	2.000	0.142	0.922
ID171174	171174	24	29.606	11.600	36.850	0	72	72	2	1	-10921639	128.571	124	89	216	2700	30.794	2.000	0.051	0.408
ID171175	171175	22	55.392	19.566	38.500	0	72	72	2	1	-10921639	141.476	143	70	210	2971	34.455	4.800	0.230	1.535
ID171172	171172	21	60.952	17.366	31.059	0	72	72	2	1	-10921639	157.619	149	105	239	3310	35.983	2.000	0.180	1.335
ID171173	171173	19	66.095	7.524	36.595	0	72	72	2	1	-10921639	144.762	133	76	251	3040	46.095	2.000	0.164	0.886
ID171176	171176	25	43.192	12.846	43.603	0	72	72	2	1	-10921639	111.905	105	38	210	2350	41.010	6.389	0.116	0.569
ID171166	171166	27	70.935	13.678	15.367	0	72	72	2	1	-10921639	181.000	184	111	255	3801	41.906	4.800	0.184	1.344
ID171167	171167	26	43.979	16.537	21.814	0	72	72	2	1	-10921639	161.905	172	82	197	3400	29.557	6.242	0.142	1.366
ID171164	171164	23	74.556	17.993	9.557	0	72	72	2	1	-10921639	141.571	140	70	255	2973	50.152	7.600	0.212	0.987
ID171165	171165	11	55.891	15.086	12.011	0	72	72	2	1	-10921639	160.762	159	102	242	3376	40.007	7.600	0.126	0.902
ID171154	171154	26	59.903	16.744	21.223	0	73	73	2	1	-10921639	169.429	156	127	232	3558	32.012	6.272	0.164	1.492
ID171155	171155	29	69.721	9.005	23.054	0	73	73	2	1	-10921639	101.476	89	44	239	2131	45.235	2.000	0.247	0.888
ID171152	171152	23	65.275	17.825	9.913	0	73	73	2	1	-10921639	131.429	127	54	242	2760	44.573	7.600	0.205	1.002
ID171153	171153	27	68.001	14.077	15.538	0	73	73	2	1	-10921639	171.762	165	108	255	3607	41.367	7.600	0.207	1.422
ID171158	171158	21	76.353	17.149	31.125	0	73	73	2	1	-10921639	154.667	143	95	255	3248	44.149	2.000	0.210	1.217
ID171159	171159	19	62.440	7.313	35.911	0	73	73	2	1	-10921639	164.333	165	105	226	3451	38.903	4.800	0.205	1.437
ID171156	171156	12	73.331	28.765	24.373	0	73	73	2	1	-10921639	115.381	114	54	255	2423	52.931	2.000	0.250	0.872
ID171157	171157	28	66.742	22.481	25.900	0	73	73	2	1	-10921639	146.762	149	60	239	3082	51.640	2.000	0.157	0.772
ID171162	171162	25	38.396	13.426	43.010	0	73	73	2	1	-10921639	114.429	111	73	153	2403	25.069	2.000	0.157	1.239
ID171163	171163	None	41.928	15.549	42.686	0	73	73	2	1	-10921639	99.905	102	41	184	2098	38.415	2.000	0.135	0.617
ID171160	171160	24	37.322	11.550	36.876	0	73	73	2	1	-10921639	133.095	133	79	207	2795	35.201	2.000	0.084	0.589
ID171161	171161	22	54.050	20.241	38.016	0	73	73	2	1	-10921639	124.667	121	70	172	2618	28.791	2.000	0.219	1.554
ID171142	171142	27	78.764	14.198	15.887	0	74	74	2	1	-10921639	187.190	184	102	255	3931	48.125	7.600	0.204	1.320
ID171143	171143	26	61.374	17.146	21.735	0	74	74	2	1	-10921639	175.095	191	105	242	3677	42.533	2.000	0.153	1.095
ID171141	171141	23	81.183	17.721	9.815	0	74	74	2	1	-10921639	150.762	137	54	255	3166	54.319	7.600	0.231	1.043
ID171146	171146	28	54.001	22.381	25.618	0	74	74	2	1	-10921639	145.286	143	57	229	3051	45.097	2.000	0.126	0.720
ID171147	171147	21	67.616	17.217	31.382	0	74	74	2	1	-10921639	152.667	140	105	255	3206	39.702	2.000	0.199	1.278
ID171144	171144	29	64.169	9.076	23.273	0	74	74	2	1	-10921639	108.095	92	51	210	2270	41.848	2.000	0.231	0.969
ID171145	171145	12	79.240	29.112	24.460	0	74	74	2	1	-10921639	141.762	137	66	255	2977	53.200	2.000	0.259	1.096
ID171150	171150	22	54.672	19.450	37.944	0	74	74	2	1	-10921639	134.095	127	79	207	2816	37.043	2.000	0.184	1.127
ID171151	171151	25	55.979	12.792	43.382	0	74	74	2	1	-10921639	131.762	124	86	207	2767	33.498	2.000	0.190	1.255
ID171148	171148	19	41.350	7.242	35.605	0	74	74	2	1	-10921639	143.190	130	95	210	3007	34.227	2.000	0.111	0.833
ID171149	171149	24	41.613	11.459	37.026	0	74	74	2	1	-10921639	150.238	153	102	226	3155	28.874	2.000	0.119	1.111
ID171200	171200	25	60.490	12.645	43.418	0	75	75	2	1	-10921639	134.333	124	66	235	2821	41.493	2.000	0.171	0.945
ID171190	171190	27	62.505	14.451	15.708	0	75	75	2	1	-10921639	162.857	156	98	251	3420	44.604	7.600	0.176	1.092
ID171191	171191	26	47.638	16.733	22.051	0	75	75	2	1	-10921639	164.762	162	102	226	3460	30.882	6.376	0.137	1.288
ID171189	171189	23	48.102	17.648	10.619	0	75	75	2	1	-10921639	123.905	117	66	223	2602	40.958	2.000	0.154	0.807
ID171194	171194	28	58.263	22.401	25.788	0	75	75	2	1	-10921639	142.524	143	63	255	2993	48.875	2.000	0.122	0.636
ID171195	171195	21	75.258	16.693	31.772	0	75	75	2	1	-10921639	156.952	149	92	245	3296	46.167	2.000	0.204	1.152
ID171192	171192	29	60.591	9.636	22.744	0	75	75	2	1	-10921639	112.476	114	60	207	2362	40.150	2.000	0.223	1.020
ID171193	171193	12	58.465	28.905	24.477	0	75	75	2	1	-10921639	118.524	111	66	229	2489	40.570	2.000	0.216	1.036
ID171198	171198	22	47.726	20.214	38.045	0	75	75	2	1	-10921639	132.619	133	86	184	2785	24.217	4.800	0.215	1.938
ID171199	171199	None	30.725	16.192	42.015	0	75	75	2	1	-10921639	113.381	121	66	156	2381	26.632	7.600	0.080	0.628
ID171196	171196	19	44.424	7.517	35.489	0	75	75	2	1	-10921639	150.571	153	98	213	3162	32.222	4.800	0.149	1.209
ID171197	171197	24	33.437	11.683	37.065	0	75	75	2	1	-10921639	132.143	133	89	200	2775	28.002	2.000	0.072	0.630
ID171106	171106	27	56.663	13.456	15.712	0	76	76	2	1	-10921639	147.571	156	70	245	3099	52.637	2.000	0.150	0.731
ID171107	171107	None	54.102	16.495	17.263	0	76	76	2	1	-10921639	166.857	162	89	242	3504	48.073	2.000	0.119	0.740
ID171104	171104	77	37.733	18.269	8.018	0	76	76	2	1	-10921639	107.190	108	70	159	2251	28.001	2.000	0.133	0.900
ID171105	171105	23	51.749	15.743	11.744	0	76	76	2	1	-10921639	152.810	153	89	232	3209	36.198	2.000	0.136	1.008
ID171110	171110	12	87.825	28.636	24.191	0	76	76	2	1	-10921639	139.286	124	66	255	2925	57.249	2.000	0.281	1.069
ID171111	171111	28	66.547	22.505	25.726	0	76	76	2	1	-10921639	166.524	165	98	255	3497	44.777	2.000	0.167	1.067
ID171108	171108	26	57.707	17.038	22.067	0	76	76	2	1	-10921639	178.095	175	117	242	3740	37.840	6.344	0.167	1.344
ID171109	171109	29	65.290	10.010	22.853	0	76	76	2	1	-10921639	114.762	108	57	207	2410	39.767	2.000	0.234	1.095
ID171114	171114	24	28.717	11.519	37.261	0	76	76	2	1	-10921639	131.048	121	79	191	2752	29.181	2.000	0.048	0.409
ID171115	171115	22	52.349	19.635	38.280	0	76	76	2	1	-10921639	142.667	140	86	219	2996	31.365	4.800	0.210	1.579
ID171112	171112	21	78.126	16.473	31.574	0	76	76	2	1	-10921639	172.476	162	102	255	3622	50.091	2.000	0.216	1.221
ID171113	171113	19	58.577	7.580	35.847	0	76	76	2	1	-10921639	151.143	153	79	255	3174	39.780	2.000	0.135	0.902
ID171116	171116	25	31.256	12.228	43.356	0	76	76	2	1	-10921639	111.476	108	70	168	2341	28.757	2.000	0.094	0.668
ID171117	171117	31	27.818	28.405	43.706	0	76	76	2	1	-10921639	52.905	51	25	105	1111	23.437	2.000	0.160	0.622
ID171103	171103	30	29.061	8.472	6.056	0	76	76	2	1	-10921639	60.095	57	31	108	1262	21.380	2.000	0.186	0.882
ID171202	171202	77	38.127	18.247	8.542	0	77	77	2	1	-10921639	125.333	117	66	232	2632	40.194	7.600	0.142	0.776
ID171203	171203	23	50.211	16.608	11.427	0	77	77	2	1	-10921639	151.762	156	66	232	3187	42.583	4.800	0.153	0.945
ID171201	171201	30	37.903	8.620	6.523	0	77	77	2	1	-10921639	75.857	70	47	156	1593	27.968	7.600	0.202	0.911
ID171206	171206	29	52.134	10.012	22.652	0	77	77	2	1	-10921639	107.857	108	54	184	2265	37.228	2.000	0.177	0.870
ID171207	171207	12	75.143	28.712	24.192	0	77	77	2	1	-10921639	125.381	121	44	255	2633	54.393	2.000	0.264	0.962
ID171204	171204	27	51.401	13.574	15.379	0	77	77	2	1	-10921639	176.476	165	108	232	3706	32.186	7.600	0.159	1.508
ID171205	171205	26	49.658	17.281	20.928	0	77	77	2	1	-10921639	182.190	172	140	226	3826	28.094	4.800	0.140	1.592
ID171210	171210	21	70.741	16.871	31.565	0	77	77	2	1	-10921639	155.524	146	98	255	3266	43.299	2.000	0.195	1.174
ID171211	171211	19	63.131	7.137	35.570	0	77	77	2	1	-10921639	148.762	149	89	239	3124	45.563	2.000	0.179	0.992
ID171208	171208	28	58.525	22.812	25.913	0	77	77	2	1	-10921639	156.048	153	92	232	3277	37.403	2.000	0.160	1.151
ID171209	171209	None	32.047	8.006	32.071	0	77	77	2	1	-10921639	113.714	108	60	178	2388	31.439	2.000	0.103	0.674
ID171214	171214	25	40.656	12.930	42.722	0	77	77	2	1	-10921639	128.095	127	76	181	2690	31.608	2.000	0.126	0.906
ID171215	171215	31	27.249	27.984	43.456	0	77	77	2	1	-10921639	41.095	31	15	121	863	25.408	2.000	0.179	0.492
ID171212	171212	22	71.656	20.101	38.081	0	77	77	2	1	-10921639	147.143	137	92	223	3090	35.977	4.800	0.265	1.714
ID171213	171213	None	31.086	15.628	42.169	0	77	77	2	1	-10921639	123.810	127	63	172	2600	28.927	4.800	0.114	0.873
ID171218	171218	27	69.529	15.837	16.682	0	78	78	2	1	-10921639	198.190	216	102	255	4162	53.779	2.000	0.139	0.901
ID171219	171219	29	46.013	10.021	22.480	0	78	78	2	1	-10921639	112.524	111	63	194	2363	30.535	2.000	0.193	1.190
ID171216	171216	30	44.166	8.095	6.954	0	78	78	2	1	-10921639	78.476	76	47	143	1648	26.671	2.000	0.237	1.129
ID171217	171217	23	63.189	15.501	12.197	0	78	78	2	1	-10921639	178.524	175	108	255	3749	42.512	2.000	0.148	1.082
ID171222	171222	28	61.002	22.443	25.677	0	78	78	2	1	-10921639	170.190	172	92	245	3574	44.569	2.000	0.146	0.975
ID171223	171223	21	85.762	16.789	31.322	0	78	78	2	1	-10921639	178.524	172	117	255	3749	46.537	2.000	0.242	1.494
ID171220	171220	26	41.587	18.724	21.896	0	78	78	2	1	-10921639	175.000	181	105	239	3675	33.175	7.600	0.136	1.266
ID171221	171221	12	83.923	28.789	24.034	0	78	78	2	1	-10921639	133.762	133	57	239	2809	52.596	2.000	0.285	1.128
ID171226	171226	25	55.167	12.738	43.469	0	78	78	2	1	-10921639	146.048	140	86	223	3067	38.378	2.000	0.156	1.029
ID171227	171227	31	32.585	28.033	43.422	0	78	78	2	1	-10921639	43.429	31	19	124	912	26.733	2.000	0.247	0.644
ID171224	171224	19	50.303	6.155	35.205	0	78	78	2	1	-10921639	135.524	130	82	223	2846	41.174	7.600	0.169	0.949
ID171225	171225	22	70.270	19.880	38.080	0	78	78	2	1	-10921639	145.857	140	82	226	3063	39.751	2.000	0.241	1.427
ID171186	171186	None	31.703	10.869	37.694	0	79	79	2	1	-10921639	132.429	130	79	175	2781	26.532	7.600	0.096	0.873
ID171187	171187	22	78.255	20.269	37.996	0	79	79	2	1	-10921639	141.667	137	82	255	2975	43.487	2.000	0.244	1.280
ID171184	171184	21	75.975	16.815	31.422	0	79	79	2	1	-10921639	164.524	156	111	255	3455	38.199	4.800	0.250	1.721
ID171185	171185	19	31.805	7.873	33.346	0	79	79	2	1	-10921639	124.048	121	86	184	2605	26.830	2.000	0.081	0.693
ID171188	171188	25	44.961	12.626	43.732	0	79	79	2	1	-10921639	127.286	127	70	200	2673	34.974	6.412	0.114	0.747
ID171178	171178	23	63.629	15.392	11.974	0	79	79	2	1	-10921639	192.190	197	124	255	4036	42.500	2.000	0.158	1.231
ID171179	171179	27	64.719	16.046	16.767	0	79	79	2	1	-10921639	198.238	210	111	255	4163	53.274	2.000	0.135	0.885
ID171177	171177	30	42.880	7.992	7.160	0	79	79	2	1	-10921639	80.857	86	41	140	1698	28.500	2.000	0.213	0.996
ID171182	171182	12	54.101	28.527	24.149	0	79	79	2	1	-10921639	106.476	98	41	181	2236	41.396	2.000	0.223	0.937
ID171183	171183	28	52.554	24.067	27.111	0	79	79	2	1	-10921639	156.143	153	89	219	3279	34.550	4.800	0.184	1.407
ID171180	171180	29	45.630	10.307	22.659	0	79	79	2	1	-10921639	106.429	111	51	197	2235	40.313	2.000	0.148	0.681
ID171181	171181	26	44.720	19.798	22.885	0	79	79	2	1	-10921639	160.857	168	95	216	3378	32.467	7.600	0.114	1.016
ID171242	171242	30	33.589	8.560	7.469	0	80	80	2	1	-10921639	80.429	76	54	149	1689	24.273	7.600	0.160	0.915
ID171243	171243	23	53.390	15.241	12.144	0	80	80	2	1	-10921639	181.238	188	102	255	3806	44.312	4.800	0.143	1.026
ID171246	171246	29	53.640	10.698	21.937	0	80	80	2	1	-10921639	122.714	121	60	184	2577	34.996	2.000	0.185	1.097
ID171247	171247	26	52.500	20.708	22.792	0	80	80	2	1	-10921639	171.333	172	86	255	3598	47.316	2.000	0.125	0.805
ID171244	171244	27	63.992	14.417	15.065	0	80	80	2	1	-10921639	203.810	213	111	255	4280	42.042	7.600	0.163	1.362
ID171245	171245	32	38.446	17.371	20.798	0	80	80	2	1	-10921639	174.048	165	127	223	3655	27.347	2.000	0.087	1.024
ID171250	171250	28	56.678	23.976	26.942	0	80	80	2	1	-10921639	160.952	172	89	223	3380	40.594	7.600	0.185	1.237
ID171251	171251	21	79.439	17.084	31.550	0	80	80	2	1	-10921639	174.429	162	105	255	3663	48.803	2.000	0.206	1.219
ID171248	171248	12	48.931	28.709	24.043	0	80	80	2	1	-10921639	101.714	98	60	175	2136	34.340	2.000	0.214	1.044
ID171249	171249	None	54.059	22.369	25.353	0	80	80	2	1	-10921639	170.381	172	86	255	3578	46.092	7.600	0.120	0.792
ID171254	171254	None	27.712	28.073	43.473	0	80	80	2	1	-10921639	42.857	38	15	127	900	25.642	2.000	0.214	0.590
ID171255	171255	25	64.498	12.632	43.622	0	80	80	2	1	-10921639	150.524	143	66	255	3161	48.258	2.000	0.138	0.758
ID171252	171252	19	59.749	7.790	35.147	0	80	80	2	1	-10921639	168.571	159	111	255	3540	38.985	4.800	0.187	1.360
ID171253	171253	22	75.767	19.732	38.210	0	80	80	2	1	-10921639	140.429	146	51	255	2949	50.515	2.000	0.226	1.025
ID171234	171234	26	50.443	19.822	22.668	0	81	81	2	1	-10921639	179.476	178	114	251	3769	36.243	7.600	0.137	1.197
ID171235	171235	12	58.063	28.644	24.064	0	81	81	2	1	-10921639	103.190	102	31	178	2167	43.691	2.000	0.242	0.921
ID171232	171232	32	55.818	16.752	17.890	0	81	81	2	1	-10921639	181.381	184	98	255	3809	50.904	2.000	0.116	0.742
ID171233	171233	29	57.124	10.576	21.932	0	81	81	2	1	-10921639	123.381	114	66	223	2591	38.329	2.000	0.176	0.965
ID171238	171238	19	73.564	7.894	35.445	0	81	81	2	1	-10921639	175.524	172	114	255	3686	44.646	2.000	0.205	1.337
ID171239	171239	22	72.741	19.505	38.101	0	81	81	2	1	-10921639	140.905	133	57	255	2959	53.870	2.000	0.219	0.941
ID171236	171236	28	46.117	24.335	27.048	0	81	81	2	1	-10921639	145.905	143	95	204	3064	32.542	7.600	0.149	1.166
ID171237	171237	21	68.277	16.466	31.464	0	81	81	2	1	-10921639	161.810	156	105	255	3398	46.056	4.800	0.194	1.143
ID171240	171240	None	27.704	15.809	41.499	0	81	81	2	1	-10921639	132.333	140	66	165	2779	26.388	7.600	0.071	0.666
ID171241	171241	25	67.965	12.494	43.699	0	81	81	2	1	-10921639	142.619	127	70	255	2995	55.392	2.000	0.160	0.709
ID171230	171230	23	57.326	15.433	12.330	0	81	81	2	1	-10921639	192.952	194	121	255	4052	41.973	4.800	0.144	1.155
ID171231	171231	27	63.139	14.319	14.918	0	81	81	2	1	-10921639	197.667	207	127	255	4151	45.268	7.600	0.145	1.105
ID171228	171228	30	40.048	8.084	7.474	0	81	81	2	1	-10921639	81.857	82	31	137	1719	28.735	2.000	0.210	0.990
ID171229	171229	33	30.455	18.622	8.841	0	81	81	2	1	-10921639	116.429	105	70	168	2445	31.619	7.600	0.116	0.766
ID171266	171266	22	75.226	19.485	37.958	0	82	82	2	1	-10921639	153.476	143	92	255	3223	46.515	2.000	0.231	1.238
ID171267	171267	25	72.689	12.863	44.165	0	82	82	2	1	-10921639	159.095	165	73	255	3341	52.783	2.000	0.158	0.823
ID171264	171264	21	64.355	17.759	31.256	0	82	82	2	1	-10921639	162.571	162	89	226	3414	35.021	4.800	0.196	1.520
ID171265	171265	19	68.066	8.133	35.326	0	82	82	2	1	-10921639	176.714	172	114	255	3711	39.172	6.347	0.206	1.544
ID171258	171258	23	66.219	15.479	12.225	0	82	82	2	1	-10921639	209.381	219	133	255	4397	45.516	4.800	0.162	1.282
ID171259	171259	32	58.356	16.643	18.193	0	82	82	2	1	-10921639	196.905	200	98	255	4135	49.971	2.000	0.128	0.893
ID171256	171256	30	39.513	8.427	8.031	0	82	82	2	1	-10921639	88.238	82	54	175	1853	29.060	2.000	0.185	0.947
ID171257	171257	33	35.217	18.231	9.323	0	82	82	2	1	-10921639	131.524	130	86	204	2762	36.570	7.600	0.106	0.688
ID171262	171262	12	63.593	28.718	24.143	0	82	82	2	1	-10921639	117.000	108	41	216	2457	48.880	2.000	0.215	0.848
ID171263	171263	28	66.953	24.750	26.658	0	82	82	2	1	-10921639	158.000	168	66	255	3318	53.511	2.000	0.174	0.876
ID171260	171260	29	67.186	10.229	21.916	0	82	82	2	1	-10921639	129.000	121	70	207	2709	42.371	2.000	0.214	1.073
ID171261	171261	26	50.494	19.739	22.289	0	82	82	2	1	-10921639	182.571	191	117	255	3834	40.046	7.600	0.114	0.931
ID171270	171270	23	63.134	15.277	12.204	0	83	83	2	1	-10921639	198.095	200	121	255	4160	43.679	2.000	0.145	1.149
ID171271	171271	27	55.824	13.814	15.464	0	83	83	2	1	-10921639	204.429	200	137	255	4293	39.750	4.800	0.132	1.198
ID171268	171268	30	58.108	8.501	7.715	0	83	83	2	1	-10921639	106.429	98	63	200	2235	37.074	2.000	0.216	1.021
ID171269	171269	33	42.450	18.312	9.294	0	83	83	2	1	-10921639	147.476	146	82	207	3097	34.819	7.600	0.136	1.015
ID171274	171274	29	57.694	9.730	21.087	0	83	83	2	1	-10921639	122.190	108	79	191	2566	36.541	2.000	0.199	1.112
ID171275	171275	26	52.017	20.314	22.408	0	83	83	2	1	-10921639	199.857	204	117	255	4197	32.746	7.600	0.139	1.486
ID171272	171272	32	44.723	16.462	17.989	0	83	83	2	1	-10921639	199.667	200	133	255	4193	38.642	7.600	0.110	1.023
ID171273	171273	34	44.858	17.126	19.430	0	83	83	2	1	-10921639	197.095	204	114	255	4139	41.737	7.600	0.105	0.901
ID171278	171278	21	71.407	17.173	31.612	0	83	83	2	1	-10921639	170.238	168	111	239	3575	42.659	2.000	0.198	1.321
ID171279	171279	19	58.337	8.154	35.563	0	83	83	2	1	-10921639	171.619	165	114	255	3604	38.875	6.160	0.152	1.164
ID171276	171276	12	60.514	28.425	24.155	0	83	83	2	1	-10921639	136.476	137	73	200	2866	37.619	4.800	0.217	1.292
ID171277	171277	28	50.928	24.859	26.219	0	83	83	2	1	-10921639	160.762	172	89	210	3376	33.076	2.000	0.153	1.293
ID171282	171282	25	61.078	12.780	44.190	0	83	83	2	1	-10921639	152.810	143	98	255	3209	43.094	2.000	0.127	0.799
ID171280	171280	22	67.414	19.371	38.073	0	83	83	2	1	-10921639	144.714	127	98	232	3039	39.039	2.000	0.217	1.320
ID171281	171281	35	35.714	15.667	42.374	0	83	83	2	1	-10921639	134.619	140	60	188	2827	33.428	7.600	0.099	0.723
ID171330	171330	33	55.203	18.261	10.228	0	84	84	2	1	-10921639	158.619	162	89	248	3331	41.850	7.600	0.158	1.035
ID171331	171331	23	56.849	14.995	12.438	0	84	84	2	1	-10921639	194.571	181	127	255	4086	46.969	2.000	0.109	0.813
ID171329	171329	30	65.605	8.721	7.877	0	84	84	2	1	-10921639	107.095	89	63	232	2249	41.267	2.000	0.228	0.965
ID171334	171334	32	47.724	16.973	17.977	0	84	84	2	1	-10921639	186.286	188	121	248	3912	42.194	2.000	0.095	0.767
ID171335	171335	29	32.782	9.800	21.589	0	84	84	2	1	-10921639	105.571	111	57	162	2217	29.380	2.000	0.130	0.826
ID171332	171332	27	68.705	13.744	14.934	0	84	84	2	1	-10921639	217.762	223	143	255	4573	38.045	7.600	0.154	1.528
ID171333	171333	37	28.979	23.186	14.930	0	84	84	2	1	-10921639	75.762	76	41	133	1591	25.677	2.000	0.116	0.613
ID171338	171338	12	57.142	28.384	24.524	0	84	84	2	1	-10921639	135.048	117	57	219	2836	50.528	2.000	0.191	0.859
ID171339	171339	28	69.268	24.671	26.116	0	84	84	2	1	-10921639	171.190	181	76	255	3595	50.428	2.000	0.179	1.029
ID171336	171336	34	35.580	16.357	22.032	0	84	84	2	1	-10921639	163.952	172	105	210	3443	37.036	2.000	0.068	0.567
ID171337	171337	26	49.113	20.015	22.505	0	84	84	2	1	-10921639	185.952	184	124	255	3905	33.377	7.600	0.101	1.023
ID171342	171342	None	52.350	8.391	33.326	0	84	84	2	1	-10921639	158.952	149	98	255	3338	45.757	2.000	0.125	0.770
ID171343	171343	19	55.409	8.110	35.631	0	84	84	2	1	-10921639	175.000	178	95	248	3675	41.597	6.338	0.130	0.966
ID171340	171340	21	70.662	16.764	31.375	0	84	84	2	1	-10921639	181.619	181	133	255	3814	34.601	4.800	0.211	1.832
ID171341	171341	None	31.514	26.020	31.956	0	84	84	2	1	-10921639	67.238	66	31	165	1412	30.265	2.000	0.114	0.455
ID171346	171346	25	69.140	12.956	44.122	0	84	84	2	1	-10921639	149.714	143	73	255	3144	49.853	2.000	0.152	0.795
ID171344	171344	22	61.008	19.261	38.165	0	84	84	2	1	-10921639	145.190	149	79	213	3049	40.617	2.000	0.180	1.092
ID171345	171345	35	40.290	15.534	41.938	0	84	84	2	1	-10921639	131.762	143	66	181	2767	37.592	7.600	0.100	0.637
ID171296	171296	35	30.031	15.832	41.686	0	85	85	2	1	-10921639	134.476	140	70	172	2824	31.212	7.600	0.087	0.693
ID171297	171297	25	72.632	12.788	43.976	0	85	85	2	1	-10921639	158.667	143	92	255	3332	48.416	2.000	0.148	0.847
ID171283	171283	30	65.361	8.365	7.510	0	85	85	2	1	-10921639	109.048	95	63	235	2290	49.008	2.000	0.263	0.927
ID171286	171286	27	57.770	13.364	15.107	0	85	85	2	1	-10921639	197.762	213	111	255	4153	46.643	7.600	0.143	1.059
ID171287	171287	37	39.177	22.632	15.191	0	85	85	2	1	-10921639	83.476	76	38	153	1753	34.455	2.000	0.169	0.699
ID171284	171284	33	51.706	18.716	9.634	0	85	85	2	1	-10921639	142.095	153	57	213	2984	46.773	2.000	0.153	0.806
ID171285	171285	23	56.650	14.731	12.725	0	85	85	2	1	-10921639	212.667	213	143	255	4466	34.581	7.600	0.132	1.435
ID171290	171290	34	55.367	17.818	20.563	0	85	85	2	1	-10921639	188.857	191	111	255	3966	38.850	2.000	0.128	1.107
ID171291	171291	12	60.723	28.045	24.510	0	85	85	2	1	-10921639	147.571	156	63	223	3099	47.424	2.000	0.212	1.088
ID171288	171288	32	39.114	16.656	17.120	0	85	85	2	1	-10921639	175.190	175	86	248	3679	46.982	2.000	0.062	0.434
ID171289	171289	29	32.703	9.782	21.221	0	85	85	2	1	-10921639	105.476	102	66	162	2215	28.163	2.000	0.117	0.782
ID171294	171294	19	71.600	7.793	35.524	0	85	85	2	1	-10921639	176.333	172	86	255	3703	48.626	2.000	0.162	1.011
ID171295	171295	22	50.886	19.534	38.501	0	85	85	2	1	-10921639	126.000	117	70	204	2646	43.294	2.000	0.163	0.816
ID171292	171292	28	78.177	24.867	26.159	0	85	85	2	1	-10921639	178.476	188	98	255	3748	48.520	2.000	0.193	1.190
ID171293	171293	21	55.619	17.047	31.393	0	85	85	2	1	-10921639	167.381	165	117	235	3515	28.244	4.800	0.176	1.773
ID171298	171298	30	71.677	8.989	6.595	0	86	86	2	1	-10921639	111.381	89	60	255	2339	48.439	2.000	0.235	0.875
ID171299	171299	33	52.600	18.706	11.079	0	86	86	2	1	-10921639	142.857	143	60	223	3000	52.175	2.000	0.128	0.622
ID171302	171302	27	52.532	13.566	15.511	0	86	86	2	1	-10921639	201.286	213	117	255	4227	37.240	4.800	0.135	1.283
ID171303	171303	29	38.005	9.864	21.138	0	86	86	2	1	-10921639	111.619	105	76	178	2344	27.158	2.000	0.134	0.974
ID171300	171300	23	46.162	15.435	12.663	0	86	86	2	1	-10921639	206.143	207	156	255	4329	31.993	7.600	0.103	1.201
ID171301	171301	37	33.160	22.720	15.297	0	86	86	2	1	-10921639	77.333	66	28	149	1624	33.953	2.000	0.119	0.485
ID171306	171306	12	66.833	28.196	24.085	0	86	86	2	1	-10921639	140.429	137	66	232	2949	48.888	2.000	0.184	0.894
ID171307	171307	28	85.784	24.803	25.914	0	86	86	2	1	-10921639	183.143	184	92	255	3846	53.811	2.000	0.201	1.138
ID171304	171304	34	41.069	17.271	22.583	0	86	86	2	1	-10921639	179.238	188	108	235	3764	35.195	6.336	0.116	1.059
ID171305	171305	26	49.177	19.807	23.049	0	86	86	2	1	-10921639	190.810	184	153	255	4007	30.549	7.600	0.110	1.241
ID171310	171310	19	67.794	7.656	35.580	0	86	86	2	1	-10921639	183.095	181	111	255	3845	44.959	2.000	0.148	1.050
ID171311	171311	None	33.036	11.045	37.523	0	86	86	2	1	-10921639	138.095	146	79	213	2900	39.061	7.600	0.042	0.287
ID171308	171308	21	69.757	16.903	31.028	0	86	86	2	1	-10921639	170.333	172	124	235	3577	34.324	2.000	0.199	1.649
ID171309	171309	None	27.930	26.240	32.121	0	86	86	2	1	-10921639	62.381	63	28	121	1310	23.748	2.000	0.092	0.442
ID171312	171312	22	56.778	19.268	38.768	0	86	86	2	1	-10921639	137.524	133	86	194	2888	32.747	7.600	0.186	1.315
ID171313	171313	25	61.317	12.555	44.374	0	86	86	2	1	-10921639	156.381	153	86	255	3284	49.759	2.000	0.132	0.734
ID171328	171328	25	71.196	12.871	44.143	0	87	87	2	1	-10921639	158.286	146	63	255	3324	50.822	2.000	0.152	0.821
ID171314	171314	30	62.172	9.214	6.284	0	87	87	2	1	-10921639	113.762	105	63	200	2389	40.870	2.000	0.233	1.051
ID171315	171315	23	57.060	15.793	12.912	0	87	87	2	1	-10921639	217.286	216	153	255	4563	37.651	7.600	0.120	1.233
ID171318	171318	None	32.550	16.639	16.972	0	87	87	2	1	-10921639	176.143	178	89	235	3699	41.282	2.000	0.039	0.319
ID171319	171319	29	42.019	10.725	22.195	0	87	87	2	1	-10921639	118.762	108	79	197	2494	34.374	2.000	0.129	0.789
ID171316	171316	27	62.652	13.764	15.202	0	87	87	2	1	-10921639	221.667	235	133	255	4655	36.317	7.600	0.148	1.574
ID171317	171317	37	32.338	22.707	15.812	0	87	87	2	1	-10921639	80.905	79	35	149	1699	32.397	2.000	0.122	0.542
ID171322	171322	12	70.629	27.694	24.187	0	87	87	2	1	-10921639	143.571	140	44	226	3015	52.994	2.000	0.219	0.973
ID171323	171323	28	79.667	24.314	25.987	0	87	87	2	1	-10921639	182.190	181	102	255	3826	50.046	2.000	0.201	1.217
ID171320	171320	34	31.032	17.004	21.684	0	87	87	2	1	-10921639	169.190	172	114	216	3553	25.670	6.352	0.076	0.933
ID171321	171321	26	43.486	20.202	23.229	0	87	87	2	1	-10921639	183.190	181	149	255	3847	27.338	7.600	0.102	1.237
ID171326	171326	22	71.193	19.264	38.786	0	87	87	2	1	-10921639	141.762	127	89	232	2977	43.238	2.000	0.205	1.113
ID171327	171327	None	37.871	15.513	42.210	0	87	87	2	1	-10921639	133.524	137	70	200	2804	35.047	7.600	0.082	0.577
ID171324	171324	21	77.673	17.254	31.247	0	87	87	2	1	-10921639	174.190	178	117	245	3658	42.462	4.800	0.217	1.464
ID171325	171325	19	72.853	7.896	35.312	0	87	87	2	1	-10921639	193.238	184	133	255	4058	40.025	4.800	0.207	1.658
ID171362	171362	23	61.284	18.547	11.895	0	88	88	2	1	-10921639	168.095	184	70	255	3530	60.913	2.000	0.116	0.574
ID171363	171363	27	63.555	13.477	15.099	0	88	88	2	1	-10921639	202.952	210	117	255	4262	47.844	7.600	0.148	1.097
ID171361	171361	30	56.386	9.357	5.701	0	88	88	2	1	-10921639	114.714	108	66	191	2409	40.409	2.000	0.238	1.091
ID171366	171366	26	40.058	19.894	23.203	0	88	88	2	1	-10921639	179.857	175	121	239	3777	28.063	7.600	0.090	1.058
ID171367	171367	12	66.437	28.014	24.027	0	88	88	2	1	-10921639	139.000	149	82	197	2919	41.564	2.000	0.224	1.226
ID171364	171364	29	48.980	10.744	22.169	0	88	88	2	1	-10921639	132.810	124	70	194	2789	33.726	4.800	0.171	1.149
ID171365	171365	34	33.948	17.349	22.224	0	88	88	2	1	-10921639	160.905	162	108	219	3379	28.408	2.000	0.079	0.831
ID171370	171370	19	63.338	8.054	35.544	0	88	88	2	1	-10921639	179.905	181	108	255	3778	44.587	2.000	0.133	0.947
ID171371	171371	None	40.755	10.606	37.834	0	88	88	2	1	-10921639	143.810	133	82	245	3020	40.447	7.600	0.064	0.425
ID171368	171368	28	76.617	23.753	26.029	0	88	88	2	1	-10921639	188.810	181	98	255	3965	50.626	2.000	0.202	1.251
ID171369	171369	21	72.997	16.563	31.240	0	88	88	2	1	-10921639	178.238	172	117	255	3743	39.835	2.000	0.208	1.539
ID171372	171372	22	64.906	19.308	39.011	0	88	88	2	1	-10921639	139.286	124	86	223	2925	37.562	2.000	0.195	1.210
ID171373	171373	25	71.153	12.815	44.241	0	88	88	2	1	-10921639	168.476	162	98	255	3538	45.464	2.000	0.160	1.021
ID171360	171360	25	62.383	13.042	44.106	0	89	89	2	1	-10921639	152.286	153	98	255	3198	44.069	2.000	0.133	0.809
ID171347	171347	30	83.502	10.104	6.244	0	89	89	2	1	-10921639	119.333	108	60	245	2506	54.055	2.000	0.287	0.985
ID171350	171350	27	61.691	13.794	15.393	0	89	89	2	1	-10921639	209.905	210	153	255	4408	36.087	7.600	0.124	1.284
ID171351	171351	None	36.651	17.324	17.727	0	89	89	2	1	-10921639	175.333	172	121	239	3682	39.252	2.000	0.075	0.622
ID171348	171348	38	28.126	18.995	8.426	0	89	89	2	1	-10921639	112.619	108	70	165	2365	29.951	2.000	0.096	0.661
ID171349	171349	23	58.302	17.546	12.282	0	89	89	2	1	-10921639	166.619	159	70	255	3499	57.475	2.000	0.106	0.558
ID171354	171354	12	67.302	28.492	24.414	0	89	89	2	1	-10921639	126.667	117	63	210	2660	43.731	2.000	0.229	1.081
ID171355	171355	28	75.809	23.416	25.621	0	89	89	2	1	-10921639	170.714	165	76	255	3585	55.959	3.200	0.192	0.983
ID171352	171352	29	49.477	10.003	21.033	0	89	89	2	1	-10921639	126.095	117	70	210	2648	41.429	3.200	0.149	0.789
ID171353	171353	34	53.835	16.910	21.955	0	89	89	2	1	-10921639	175.000	178	114	245	3675	36.780	2.000	0.122	1.034
ID171358	171358	22	41.655	19.472	38.756	0	89	89	2	1	-10921639	128.048	130	79	191	2689	27.454	2.000	0.160	1.287
ID171359	171359	39	33.094	15.843	42.417	0	89	89	2	1	-10921639	141.905	149	79	188	2980	27.535	7.600	0.104	0.968
ID171356	171356	21	67.734	16.633	31.165	0	89	89	2	1	-10921639	169.571	162	108	255	3561	35.088	2.000	0.200	1.610
ID171357	171357	19	73.602	7.998	35.403	0	89	89	2	1	-10921639	196.429	197	117	255	4125	38.562	4.800	0.214	1.799
ID171431	171431	30	70.599	10.519	6.182	0	90	90	2	1	-10921639	118.095	108	60	216	2480	45.001	2.000	0.265	1.098
ID171434	171434	27	67.276	13.850	15.437	0	90	90	2	1	-10921639	227.857	242	153	255	4785	32.650	7.600	0.166	1.986
ID171435	171435	None	29.303	21.507	16.956	0	90	90	2	1	-10921639	84.286	76	31	159	1770	36.071	2.000	0.095	0.404
ID171432	171432	38	37.797	19.123	8.611	0	90	90	2	1	-10921639	119.333	124	66	194	2506	34.722	2.000	0.080	0.511
ID171433	171433	23	62.619	17.008	12.514	0	90	90	2	1	-10921639	206.143	235	95	255	4329	49.725	4.800	0.144	1.042
ID171438	171438	12	52.401	28.316	24.301	0	90	90	2	1	-10921639	121.143	121	70	181	2544	32.035	4.800	0.227	1.397
ID171439	171439	28	73.248	23.298	25.704	0	90	90	2	1	-10921639	172.524	178	86	251	3623	47.318	3.200	0.204	1.236
ID171436	171436	29	47.804	10.065	20.737	0	90	90	2	1	-10921639	125.667	121	66	226	2639	37.751	4.800	0.149	0.865
ID171437	171437	34	40.516	17.211	22.093	0	90	90	2	1	-10921639	151.381	149	98	219	3179	29.819	2.000	0.088	0.818
ID171442	171442	40	30.430	3.907	37.865	0	90	90	2	1	-10921639	109.667	111	54	181	2303	33.314	7.600	0.064	0.395
ID171443	171443	22	44.214	19.358	38.606	0	90	90	2	1	-10921639	127.810	130	92	200	2684	28.484	7.600	0.156	1.209
ID171440	171440	21	82.833	16.751	30.898	0	90	90	2	1	-10921639	180.619	175	102	255	3793	43.375	2.000	0.225	1.528
ID171441	171441	19	75.599	8.101	35.270	0	90	90	2	1	-10921639	203.857	194	133	255	4281	40.153	4.800	0.210	1.763
ID171444	171444	39	44.804	15.550	42.892	0	90	90	2	1	-10921639	141.429	143	79	219	2970	39.350	4.800	0.130	0.826
ID171445	171445	25	51.743	13.192	43.851	0	90	90	2	1	-10921639	144.619	140	82	207	3037	40.412	6.395	0.111	0.716
ID171406	171406	23	61.419	16.796	12.326	0	91	91	2	1	-10921639	204.762	216	121	255	4300	47.478	7.600	0.144	1.084
ID171407	171407	27	55.930	14.250	15.723	0	91	91	2	1	-10921639	205.524	210	127	255	4316	38.468	7.600	0.139	1.307
ID171404	171404	30	59.815	10.351	5.624	0	91	91	2	1	-10921639	111.857	102	54	207	2349	43.804	2.000	0.231	0.959
ID171405	171405	38	43.436	18.714	8.309	0	91	91	2	1	-10921639	122.476	130	54	216	2572	46.187	2.000	0.122	0.575
ID171410	171410	28	78.582	23.114	25.523	0	91	91	2	1	-10921639	169.333	159	89	255	3556	56.540	2.000	0.194	0.972
ID171411	171411	12	55.705	28.488	24.759	0	91	91	2	1	-10921639	129.190	133	73	197	2713	36.672	3.200	0.219	1.265
ID171408	171408	29	51.497	9.596	20.415	0	91	91	2	1	-10921639	132.143	124	89	210	2775	32.906	2.000	0.164	1.131
ID171409	171409	34	41.480	17.326	21.896	0	91	91	2	1	-10921639	149.762	143	95	223	3145	37.044	2.000	0.090	0.668
ID171414	171414	40	35.700	4.175	37.981	0	91	91	2	1	-10921639	112.000	108	60	197	2352	34.854	7.600	0.071	0.426
ID171415	171415	22	48.987	19.464	38.445	0	91	91	2	1	-10921639	127.048	130	60	197	2668	35.304	7.600	0.149	0.933
ID171412	171412	21	86.934	17.006	30.924	0	91	91	2	1	-10921639	185.952	165	117	255	3905	41.702	2.000	0.244	1.750
ID171413	171413	19	79.731	8.077	35.285	0	91	91	2	1	-10921639	193.762	188	121	255	4069	43.396	2.000	0.214	1.576
ID171416	171416	39	48.766	16.251	42.350	0	91	91	2	1	-10921639	148.238	146	79	226	3113	30.908	7.600	0.150	1.254
ID171417	171417	25	51.671	12.624	44.195	0	91	91	2	1	-10921639	137.857	130	76	223	2895	41.802	2.000	0.108	0.641
ID171374	171374	30	56.433	10.280	6.196	0	92	92	2	1	-10921639	118.810	108	57	251	2495	48.377	3.200	0.216	0.871
ID171375	171375	38	44.731	18.685	8.666	0	92	92	2	1	-10921639	134.286	143	57	191	2820	42.719	2.000	0.116	0.655
ID171378	171378	None	42.552	17.130	18.470	0	92	92	2	1	-10921639	196.714	200	137	255	4131	36.390	2.000	0.062	0.627
ID171379	171379	29	49.118	9.923	20.441	0	92	92	2	1	-10921639	129.524	121	79	213	2720	36.926	7.600	0.152	0.923
ID171376	171376	23	55.204	15.706	12.297	0	92	92	2	1	-10921639	219.381	226	146	255	4607	34.794	7.600	0.143	1.575
ID171377	171377	27	53.938	14.177	15.100	0	92	92	2	1	-10921639	214.000	223	130	255	4494	39.830	4.800	0.126	1.201
ID171382	171382	12	45.479	28.471	24.900	0	92	92	2	1	-10921639	120.143	117	76	178	2523	29.381	2.000	0.191	1.309
ID171383	171383	21	91.394	16.925	31.067	0	92	92	2	1	-10921639	185.000	168	111	255	3885	48.605	2.000	0.233	1.439
ID171380	171380	34	49.665	17.044	21.542	0	92	92	2	1	-10921639	184.000	188	127	255	3864	36.480	6.342	0.109	0.990
ID171381	171381	28	78.922	23.052	25.440	0	92	92	2	1	-10921639	181.857	175	86	255	3819	51.909	2.000	0.190	1.121
ID171386	171386	22	46.687	19.179	38.103	0	92	92	2	1	-10921639	127.048	130	60	200	2668	36.999	7.600	0.135	0.817
ID171387	171387	39	49.536	16.585	42.510	0	92	92	2	1	-10921639	133.429	127	47	197	2802	46.409	2.000	0.149	0.744
ID171384	171384	19	74.774	8.529	35.334	0	92	92	2	1	-10921639	197.714	223	114	255	4152	48.297	4.800	0.200	1.366
ID171385	171385	40	39.853	5.031	38.241	0	92	92	2	1	-10921639	138.238	137	86	197	2903	33.783	7.600	0.108	0.797
ID171388	171388	25	43.816	12.744	43.902	0	92	92	2	1	-10921639	133.143	130	66	213	2796	39.293	2.000	0.076	0.478
ID171394	171394	34	55.260	17.003	20.986	0	93	93	2	1	-10921639	174.381	175	114	251	3662	39.449	2.000	0.111	0.884
ID171395	171395	None	33.688	11.609	22.199	0	93	93	2	1	-10921639	128.238	124	73	213	2693	37.639	2.000	0.082	0.519
ID171392	171392	27	64.485	13.991	15.817	0	93	93	2	1	-10921639	202.429	207	111	255	4251	40.989	2.000	0.138	1.197
ID171393	171393	29	46.839	9.943	20.507	0	93	93	2	1	-10921639	126.238	124	66	194	2651	40.198	7.600	0.159	0.861
ID171398	171398	21	81.816	16.518	30.811	0	93	93	2	1	-10921639	184.143	194	73	255	3867	51.443	2.000	0.224	1.312
ID171399	171399	19	68.824	8.560	35.501	0	93	93	2	1	-10921639	204.571	216	143	255	4296	44.196	2.000	0.161	1.287
ID171396	171396	28	69.091	22.650	25.466	0	93	93	2	1	-10921639	192.000	204	117	255	4032	45.785	6.363	0.187	1.319
ID171397	171397	12	42.854	28.688	24.746	0	93	93	2	1	-10921639	99.333	102	44	178	2086	37.319	6.366	0.166	0.758
ID171402	171402	39	32.189	16.179	42.585	0	93	93	2	1	-10921639	138.714	143	70	188	2913	33.227	6.085	0.091	0.700
ID171403	171403	25	50.943	13.000	44.100	0	93	93	2	1	-10921639	149.095	149	98	229	3131	36.186	2.000	0.120	0.884
ID171400	171400	40	42.287	5.314	38.382	0	93	93	2	1	-10921639	151.143	153	86	239	3174	38.585	7.600	0.110	0.775
ID171401	171401	22	49.476	19.324	38.422	0	93	93	2	1	-10921639	127.810	130	70	194	2684	34.928	2.000	0.159	1.006
ID171390	171390	38	39.343	18.597	8.326	0	93	93	2	1	-10921639	132.429	143	60	216	2781	45.643	2.000	0.114	0.596
ID171391	171391	23	58.591	16.702	12.271	0	93	93	2	1	-10921639	214.095	219	140	255	4496	38.900	4.800	0.151	1.445
ID171389	171389	30	74.310	10.113	6.156	0	93	93	2	1	-10921639	124.810	105	73	239	2621	50.646	2.000	0.252	0.993
ID171426	171426	21	76.662	16.505	30.491	0	94	94	2	1	-10921639	188.143	184	127	255	3951	42.587	4.800	0.224	1.620
ID171427	171427	19	73.763	8.400	35.554	0	94	94	2	1	-10921639	187.905	184	111	255	3946	48.774	7.600	0.158	1.053
ID171424	171424	12	50.403	28.412	24.764	0	94	94	2	1	-10921639	120.810	127	66	200	2537	40.177	3.200	0.212	1.052
ID171425	171425	28	78.802	23.065	25.786	0	94	94	2	1	-10921639	190.143	194	102	255	3993	50.791	2.000	0.186	1.173
ID171430	171430	25	50.142	13.628	43.873	0	94	94	2	1	-10921639	140.190	133	63	239	2944	43.466	2.000	0.114	0.661
ID171428	171428	22	62.145	19.290	38.512	0	94	94	2	1	-10921639	128.857	127	54	232	2706	45.461	2.000	0.173	0.835
ID171429	171429	40	48.530	5.608	38.759	0	94	94	2	1	-10921639	139.333	137	73	232	2926	43.841	7.600	0.105	0.604
ID171418	171418	30	91.652	10.174	6.361	0	94	94	2	1	-10921639	136.619	121	57	255	2869	61.454	2.000	0.292	1.006
ID171419	171419	38	43.179	18.321	8.386	0	94	94	2	1	-10921639	133.762	137	70	200	2809	37.366	2.000	0.102	0.663
ID171422	171422	29	62.224	9.758	20.273	0	94	94	2	1	-10921639	141.476	127	92	255	2971	41.563	7.600	0.161	0.943
ID171423	171423	34	46.756	17.348	20.540	0	94	94	2	1	-10921639	176.143	162	117	255	3699	36.553	4.800	0.105	0.919
ID171420	171420	23	59.126	15.499	12.136	0	94	94	2	1	-10921639	199.333	204	124	255	4186	42.859	2.000	0.117	0.974
ID171421	171421	27	44.934	13.605	15.429	0	94	94	2	1	-10921639	194.000	197	121	255	4074	37.825	7.600	0.091	0.856
ID171474	171474	23	62.722	15.180	12.023	0	95	95	2	1	-10921639	206.095	216	124	255	4328	38.914	4.800	0.148	1.364
ID171475	171475	27	48.703	14.295	14.532	0	95	95	2	1	-10921639	197.429	197	130	255	4146	42.663	7.600	0.101	0.851
ID171472	171472	30	89.222	10.271	6.508	0	95	95	2	1	-10921639	138.381	114	70	255	2906	61.946	2.000	0.260	0.923
ID171473	171473	38	37.587	18.267	7.973	0	95	95	2	1	-10921639	122.810	121	82	178	2579	27.716	2.000	0.105	0.846
ID171478	171478	None	58.283	11.963	21.801	0	95	95	2	1	-10921639	140.762	133	79	255	2956	48.281	2.000	0.135	0.693
ID171479	171479	12	56.483	28.637	24.687	0	95	95	2	1	-10921639	98.476	98	31	188	2068	44.833	2.000	0.211	0.766
ID171476	171476	34	51.933	16.714	18.326	0	95	95	2	1	-10921639	179.333	181	92	255	3766	46.506	2.000	0.103	0.722
ID171477	171477	29	52.175	9.427	20.032	0	95	95	2	1	-10921639	115.190	108	47	207	2419	49.708	2.000	0.137	0.560
ID171482	171482	19	80.090	8.680	34.832	0	95	95	2	1	-10921639	201.857	200	111	255	4239	42.413	4.800	0.217	1.699
ID171483	171483	40	53.422	5.165	38.156	0	95	95	2	1	-10921639	149.190	140	98	229	3133	38.640	7.600	0.133	0.905
ID171480	171480	28	91.522	23.191	25.607	0	95	95	2	1	-10921639	188.714	191	89	255	3963	56.514	2.000	0.250	1.337
ID171481	171481	21	81.199	16.365	30.505	0	95	95	2	1	-10921639	179.714	181	86	255	3774	49.806	2.000	0.216	1.281
ID171484	171484	22	44.799	19.201	38.444	0	95	95	2	1	-10921639	118.762	111	66	197	2494	34.352	7.600	0.126	0.775
ID171485	171485	25	52.298	13.416	43.873	0	95	95	2	1	-10921639	132.667	130	76	213	2786	43.365	2.000	0.120	0.655
ID171458	171458	25	65.499	13.290	44.032	0	96	96	2	1	-10921639	153.333	149	95	245	3220	41.937	2.000	0.159	1.004
ID171456	171456	40	52.713	5.332	38.540	0	96	96	2	1	-10921639	134.048	140	60	245	2815	48.615	2.000	0.165	0.779
ID171457	171457	22	52.092	19.092	38.770	0	96	96	2	1	-10921639	126.810	127	73	207	2663	35.913	7.600	0.165	1.001
ID171446	171446	30	96.691	10.291	6.351	0	96	96	2	1	-10921639	140.952	130	63	255	2960	63.617	2.000	0.309	1.047
ID171447	171447	38	35.992	18.236	8.036	0	96	96	2	1	-10921639	124.905	130	82	191	2623	30.705	2.000	0.077	0.584
ID171450	171450	29	49.066	9.925	20.189	0	96	96	2	1	-10921639	129.286	117	70	216	2715	41.396	7.600	0.152	0.826
ID171451	171451	42	36.410	16.972	21.413	0	96	96	2	1	-10921639	169.095	165	102	223	3551	30.596	2.000	0.092	0.931
ID171448	171448	23	57.067	14.973	12.347	0	96	96	2	1	-10921639	198.000	207	127	255	4158	38.402	4.800	0.140	1.265
ID171449	171449	34	47.991	16.831	17.928	0	96	96	2	1	-10921639	169.190	165	82	242	3553	43.171	2.000	0.094	0.671
ID171454	171454	21	70.778	16.831	29.739	0	96	96	2	1	-10921639	198.762	207	98	255	4174	46.048	4.800	0.187	1.358
ID171455	171455	19	80.587	8.649	34.697	0	96	96	2	1	-10921639	210.810	213	133	255	4427	44.276	4.800	0.224	1.744
ID171452	171452	12	70.840	28.699	24.770	0	96	96	2	1	-10921639	107.571	95	41	229	2259	51.719	2.000	0.251	0.834
ID171453	171453	28	81.204	23.200	25.832	0	96	96	2	1	-10921639	189.952	181	111	255	3989	45.169	4.800	0.216	1.494
ID171459	171459	30	100.749	10.281	6.260	0	97	97	2	1	-10921639	145.476	137	63	255	3055	64.353	2.000	0.323	1.105
ID171462	171462	29	53.826	10.000	19.990	0	97	97	2	1	-10921639	121.571	121	70	226	2553	39.228	2.000	0.145	0.783
ID171463	171463	42	56.804	16.977	21.105	0	97	97	2	1	-10921639	177.667	175	108	248	3731	36.591	2.000	0.136	1.161
ID171460	171460	38	28.670	18.424	8.123	0	97	97	2	1	-10921639	115.048	117	76	175	2416	26.175	7.600	0.065	0.540
ID171461	171461	23	57.395	15.444	12.149	0	97	97	2	1	-10921639	197.095	200	130	255	4139	42.694	7.600	0.137	1.114
ID171466	171466	None	32.136	21.067	29.910	0	97	97	2	1	-10921639	131.000	130	66	188	2751	37.214	2.000	0.064	0.425
ID171467	171467	21	67.794	15.733	31.513	0	97	97	2	1	-10921639	175.190	165	79	251	3679	47.142	4.800	0.187	1.169
ID171464	171464	28	84.387	23.012	25.482	0	97	97	2	1	-10921639	211.619	223	105	255	4444	46.351	4.800	0.236	1.746
ID171465	171465	12	86.114	28.808	24.914	0	97	97	2	1	-10921639	117.286	102	51	248	2463	54.103	2.000	0.330	1.075
ID171470	171470	22	54.769	19.071	38.914	0	97	97	2	1	-10921639	130.667	130	86	226	2744	33.301	4.800	0.175	1.168
ID171471	171471	25	33.356	13.182	44.434	0	97	97	2	1	-10921639	146.476	146	108	200	3076	25.073	6.358	0.114	1.196
ID171468	171468	19	74.945	8.545	35.007	0	97	97	2	1	-10921639	191.333	188	114	255	4018	50.229	2.000	0.209	1.315
ID171469	171469	40	54.360	5.390	38.703	0	97	97	2	1	-10921639	132.619	124	66	229	2785	44.832	2.000	0.186	0.926
ID171490	171490	29	49.958	9.974	20.061	0	98	98	2	1	-10921639	120.286	111	73	200	2526	35.560	2.000	0.146	0.860
ID171491	171491	42	65.421	17.117	21.135	0	98	98	2	1	-10921639	185.476	184	111	255	3895	40.485	2.000	0.137	1.105
ID171488	171488	23	57.986	16.167	12.851	0	98	98	2	1	-10921639	213.952	213	156	255	4493	29.517	4.800	0.160	2.003
ID171489	171489	None	50.911	16.059	15.884	0	98	98	2	1	-10921639	194.476	194	143	255	4084	34.167	6.323	0.111	1.139
ID171494	171494	21	80.638	16.273	30.143	0	98	98	2	1	-10921639	183.952	191	95	255	3863	47.016	2.000	0.218	1.399
ID171495	171495	None	44.658	8.961	32.348	0	98	98	2	1	-10921639	153.524	162	102	216	3224	38.452	2.000	0.101	0.731
ID171492	171492	12	78.043	28.857	25.015	0	98	98	2	1	-10921639	102.952	89	38	223	2162	48.504	2.000	0.317	1.023
ID171493	171493	28	85.257	22.715	25.928	0	98	98	2	1	-10921639	200.571	229	86	255	4212	59.093	4.800	0.210	1.179
ID171498	171498	22	42.335	19.205	38.766	0	98	98	2	1	-10921639	123.476	127	70	188	2593	29.104	7.600	0.146	1.084
ID171499	171499	25	46.393	13.488	45.147	0	98	98	2	1	-10921639	153.429	146	82	242	3222	42.585	4.800	0.167	1.032
ID171496	171496	19	67.877	8.509	35.240	0	98	98	2	1	-10921639	191.905	188	130	255	4030	40.270	4.800	0.186	1.497
ID171497	171497	40	63.574	5.260	38.502	0	98	98	2	1	-10921639	139.619	133	66	255	2932	51.814	2.000	0.198	0.889
ID171486	171486	30	101.383	10.089	6.183	0	98	98	2	1	-10921639	140.286	117	82	255	2946	59.879	2.000	0.329	1.159
ID171487	171487	38	44.724	18.244	7.985	0	98	98	2	1	-10921639	115.905	114	76	216	2434	35.741	2.000	0.105	0.619
ID171502	171502	23	57.923	15.719	12.331	0	99	99	2	1	-10921639	187.095	191	124	255	3929	41.429	7.600	0.137	1.085
ID171503	171503	29	49.478	10.388	20.252	0	99	99	2	1	-10921639	118.952	108	66	210	2498	42.729	2.000	0.146	0.709
ID171500	171500	30	96.562	10.257	6.408	0	99	99	2	1	-10921639	133.667	121	57	255	2807	64.142	2.000	0.333	1.042
ID171501	171501	38	49.887	17.982	8.247	0	99	99	2	1	-10921639	116.619	108	51	223	2449	43.149	2.000	0.147	0.694
ID171506	171506	12	74.792	28.943	24.959	0	99	99	2	1	-10921639	100.476	89	47	226	2110	46.890	2.000	0.294	0.974
ID171507	171507	28	86.505	22.944	25.798	0	99	99	2	1	-10921639	195.429	210	98	255	4104	54.855	2.000	0.213	1.249
ID171504	171504	None	48.147	11.574	20.914	0	99	99	2	1	-10921639	144.952	140	82	229	3044	44.595	3.200	0.163	0.909
ID171505	171505	42	55.679	17.305	22.075	0	99	99	2	1	-10921639	180.857	181	117	248	3798	39.590	2.000	0.117	0.954
ID171510	171510	19	64.356	8.543	35.012	0	99	99	2	1	-10921639	195.048	204	127	255	4096	37.695	4.800	0.181	1.586
ID171511	171511	40	55.277	4.895	38.361	0	99	99	2	1	-10921639	140.381	130	95	235	2948	37.022	7.600	0.142	0.943
ID171508	171508	43	34.813	20.309	29.168	0	99	99	2	1	-10921639	156.571	159	79	219	3288	37.493	7.600	0.061	0.482
ID171509	171509	21	62.119	16.386	29.967	0	99	99	2	1	-10921639	169.667	165	102	255	3563	43.402	2.000	0.163	1.095
ID171512	171512	22	49.223	19.309	38.897	0	99	99	2	1	-10921639	126.905	124	73	181	2665	34.686	4.800	0.183	1.130
ID171513	171513	25	45.192	13.083	45.092	0	99	99	2	1	-10921639	151.905	156	98	188	3190	27.016	4.800	0.166	1.599
ID171538	171538	38	41.744	18.159	8.389	0	100	100	2	1	-10921639	115.905	117	54	194	2434	37.537	2.000	0.121	0.665
ID171539	171539	23	46.660	15.399	12.021	0	100	100	2	1	-10921639	170.952	175	121	255	3590	37.257	7.600	0.097	0.815
ID171537	171537	30	89.855	10.405	6.299	0	100	100	2	1	-10921639	135.857	130	60	255	2853	61.820	2.000	0.298	1.008
ID171542	171542	42	59.969	17.463	21.462	0	100	100	2	1	-10921639	196.429	191	121	255	4125	40.103	4.800	0.147	1.257
ID171543	171543	12	81.400	28.900	24.508	0	100	100	2	1	-10921639	113.476	117	38	235	2383	53.815	2.000	0.342	1.075
ID171540	171540	None	40.224	16.248	14.647	0	100	100	2	1	-10921639	187.381	188	143	226	3935	24.559	6.324	0.114	1.562
ID171541	171541	29	58.103	10.407	19.970	0	100	100	2	1	-10921639	122.714	121	57	213	2577	42.781	2.000	0.205	0.978
ID171546	171546	21	58.623	16.055	29.841	0	100	100	2	1	-10921639	168.000	165	108	245	3528	38.663	2.000	0.158	1.184
ID171547	171547	19	63.241	8.862	35.148	0	100	100	2	1	-10921639	190.238	184	137	255	3995	34.842	2.000	0.176	1.632
ID171544	171544	28	80.550	22.714	25.838	0	100	100	2	1	-10921639	185.476	204	79	255	3895	64.036	2.000	0.182	0.893
ID171545	171545	43	36.643	19.865	28.995	0	100	100	2	1	-10921639	146.524	149	76	255	3077	43.066	2.000	0.042	0.272
ID171550	171550	25	34.505	13.000	46.000	0	100	100	2	1	-10921639	139.429	146	95	188	2928	25.301	7.600	0.150	1.436
ID171548	171548	40	78.280	4.926	38.366	0	100	100	2	1	-10921639	155.095	133	102	255	3257	50.273	2.000	0.191	0.988
ID171549	171549	22	38.893	19.643	38.705	0	100	100	2	1	-10921639	103.810	105	54	165	2180	33.855	2.000	0.128	0.696
ID171523	171523	30	61.912	10.373	6.260	0	101	101	2	1	-10921639	104.619	95	51	194	2197	42.032	2.000	0.253	1.006
ID171526	171526	29	34.317	10.446	19.998	0	101	101	2	1	-10921639	101.952	95	54	181	2141	34.810	2.000	0.111	0.585
ID171527	171527	42	34.668	17.588	21.110	0	101	101	2	1	-10921639	176.524	181	117	210	3707	28.795	4.800	0.096	1.077
ID171524	171524	38	48.265	18.308	8.073	0	101	101	2	1	-10921639	106.905	105	60	194	2245	35.007	2.000	0.139	0.745
ID171525	171525	23	53.693	15.824	13.251	0	101	101	2	1	-10921639	181.286	184	105	235	3807	34.877	4.800	0.152	1.369
ID171530	171530	21	57.378	15.830	29.581	0	101	101	2	1	-10921639	166.857	172	89	239	3504	39.141	4.800	0.172	1.252
ID171531	171531	44	44.921	8.987	33.385	0	101	101	2	1	-10921639	156.190	153	102	223	3280	34.737	6.275	0.139	1.098
ID171528	171528	12	62.595	28.861	24.634	0	101	101	2	1	-10921639	99.048	92	47	204	2080	42.898	2.000	0.269	0.978
ID171529	171529	28	61.506	22.380	25.540	0	101	101	2	1	-10921639	181.524	194	82	245	3812	47.232	7.600	0.176	1.150
ID171534	171534	None	37.243	16.972	39.452	0	101	101	2	1	-10921639	131.476	130	70	188	2761	28.491	7.600	0.117	0.969
ID171535	171535	22	31.564	19.914	38.610	0	101	101	2	1	-10921639	106.238	111	51	143	2231	28.550	4.800	0.141	0.920
ID171532	171532	19	53.156	8.842	35.501	0	101	101	2	1	-10921639	161.667	156	105	251	3395	39.675	2.000	0.117	0.854
ID171533	171533	40	76.651	4.686	38.493	0	101	101	2	1	-10921639	141.762	117	89	255	2977	50.748	2.000	0.196	0.917
ID171536	171536	25	36.396	13.000	46.000	0	101	101	2	1	-10921639	132.095	127	92	172	2774	24.120	7.600	0.163	1.538
ID171522	171522	40	77.546	4.887	38.092	0	102	102	2	1	-10921639	141.524	130	92	255	2972	43.508	2.000	0.230	1.214
ID171520	171520	21	70.585	16.264	29.625	0	102	102	2	1	-10921639	171.000	175	92	248	3591	44.784	2.000	0.192	1.231
ID171521	171521	44	39.101	8.789	34.388	0	102	102	2	1	-10921639	148.429	146	108	194	3117	23.316	4.800	0.161	1.766
ID171514	171514	30	37.235	10.526	6.435	0	102	102	2	1	-10921639	89.905	82	63	162	1888	26.353	2.000	0.188	1.081
ID171515	171515	23	49.200	15.090	11.793	0	102	102	2	1	-10921639	151.857	153	98	232	3189	33.035	6.332	0.129	1.047
ID171518	171518	28	49.738	20.575	23.193	0	102	102	2	1	-10921639	175.381	188	95	226	3683	37.067	7.600	0.149	1.225
ID171519	171519	12	53.340	28.763	24.844	0	102	102	2	1	-10921639	83.762	82	28	159	1759	34.577	2.000	0.288	1.082
ID171516	171516	45	47.456	15.611	15.899	0	102	102	2	1	-10921639	164.952	181	92	219	3464	37.043	2.000	0.120	0.951
ID171517	171517	29	46.809	10.607	20.149	0	102	102	2	1	-10921639	118.714	114	70	197	2493	33.653	2.000	0.126	0.791
ID171554	171554	45	34.117	15.008	14.554	0	103	103	2	1	-10921639	149.333	146	117	191	3136	21.378	4.800	0.121	1.506
ID171555	171555	29	30.819	10.784	19.855	0	103	103	2	1	-10921639	95.524	95	57	149	2006	25.955	2.000	0.095	0.638
ID171552	171552	None	29.689	17.789	9.827	0	103	103	2	1	-10921639	97.857	92	47	156	2055	34.276	2.000	0.100	0.521
ID171553	171553	23	36.025	15.117	12.265	0	103	103	2	1	-10921639	137.143	146	86	191	2880	29.273	7.600	0.121	1.009
ID171558	171558	12	43.214	28.684	25.173	0	103	103	2	1	-10921639	69.190	57	31	146	1453	31.695	2.000	0.224	0.798
ID171559	171559	21	37.345	16.210	29.073	0	103	103	2	1	-10921639	136.857	143	86	168	2874	22.579	2.000	0.120	1.297
ID171556	171556	42	37.608	17.582	20.371	0	103	103	2	1	-10921639	137.048	140	73	188	2878	36.409	7.600	0.104	0.709
ID171557	171557	28	27.866	22.555	25.063	0	103	103	2	1	-10921639	108.714	102	51	159	2283	30.264	7.600	0.088	0.583
ID171560	171560	40	48.090	4.532	37.996	0	103	103	2	1	-10921639	118.286	108	86	204	2484	28.506	7.600	0.158	1.133
ID171551	171551	30	27.525	10.873	6.349	0	103	103	2	1	-10921639	78.429	73	57	121	1647	18.220	3.200	0.148	1.109
ID171562	171562	42	35.138	16.867	19.258	0	104	104	2	1	-10921639	131.667	137	79	175	2765	28.141	2.000	0.113	0.949
ID171563	171563	29	30.554	11.655	20.316	0	104	104	2	1	-10921639	105.476	105	70	156	2215	22.117	2.000	0.100	0.866
ID171564	171564	28	27.937	21.315	25.135	0	104	104	2	1	-10921639	123.905	124	92	149	2602	17.288	7.600	0.119	1.520
ID171565	171565	21	41.203	15.939	29.895	0	104	104	2	1	-10921639	126.286	124	66	181	2652	27.490	6.340	0.142	1.145
ID171566	171566	None	40.376	14.912	15.738	0	105	105	2	1	-10921639	127.190	124	95	172	2671	20.602	4.800	0.158	1.687
ID171567	171567	28	37.898	20.078	24.163	0	105	105	2	1	-10921639	129.619	133	92	165	2722	21.639	7.600	0.141	1.479
ID171568	171568	21	31.232	17.538	28.974	0	105	105	2	1	-10921639	118.429	121	76	156	2487	22.969	7.600	0.135	1.227
ID171574	171574	None	27.030	28.440	24.909	0	106	106	2	1	-10921639	55.810	51	28	92	1172	18.568	2.000	0.196	0.986
ID171575	171575	21	29.857	16.534	29.662	0	106	106	2	1	-10921639	106.619	105	63	156	2239	21.754	7.600	0.112	0.988
ID171573	171573	28	46.073	19.528	23.470	0	106	106	2	1	-10921639	129.571	130	63	181	2721	32.228	4.800	0.164	1.133
ID171561	171561	28	28.643	20.286	24.174	0	107	107	2	1	-10921639	111.619	108	73	140	2344	16.145	6.312	0.127	1.553
ID171570	171570	28	28.807	22.740	24.983	0	108	108	2	1	-10921639	85.048	82	47	137	1786	25.319	2.000	0.116	0.700
ID171569	171569	None	38.698	15.134	15.140	0	108	108	2	1	-10921639	114.714	108	82	156	2409	21.303	7.600	0.154	1.439
ID171571	171571	28	29.621	22.585	25.250	0	109	109	2	1	-10921639	84.571	89	44	130	1776	24.804	2.000	0.140	0.836
ID171572	171572	None	32.965	10.024	32.292	0	109	109	2	1	-10921639	97.476	95	63	140	2047	23.621	2.000	0.125	0.915
ID171576	171576	None	29.077	16.881	19.132	0	110	110	2	1	-10921639	108.905	111	79	140	2287	17.248	4.800	0.120	1.355
ID171578	171578	None	28.766	21.582	23.595	0	111	111	2	1	-10921639	90.714	86	60	133	1905	20.902	4.800	0.153	1.151
ID171579	171579	None	34.921	9.790	32.864	0	111	111	2	1	-10921639	100.143	102	66	143	2103	21.620	4.800	0.144	1.163
ID171577	171577	None	31.366	18.228	23.571	0	112	112	2	1	-10921639	106.571	114	70	156	2238	24.297	4.800	0.121	0.947
ID171580	171580	None	28.621	22.781	24.932	0	118	118	2	1	-10921639	69.714	66	41	114	1464	21.124	7.600	0.143	0.826
ID171581	171581	46	33.367	22.253	24.421	0	123	123	2	1	-10921639	77.095	76	44	124	1619	21.161	2.000	0.184	1.135
ID171582	171582	46	34.408	22.174	24.185	0	124	124	2	1	-10921639	83.143	82	51	124	1746	19.158	7.600	0.200	1.444
ID171583	171583	46	29.136	21.875	24.691	0	125	125	2	1	-10921639	78.619	79	38	117	1651	19.625	7.600	0.178	1.211
ID171584	171584	None	35.034	16.015	16.936	0	134	134	2	1	-10921639	81.810	82	51	143	1718	21.351	2.000	0.165	1.085
ID171585	171585	None	27.681	17.399	21.701	0	137	137	2	1	-10921639	75.095	66	54	133	1577	22.834	2.000	0.109	0.647
ID171586	171586	None	28.262	17.074	21.393	0	140	140	2	1	-10921639	75.000	70	54	140	1575	22.696	2.000	0.114	0.677
ID171588	171588	None	29.540	21.887	22.067	0	142	142	2	1	-10921639	69.095	70	28	108	1451	22.052	2.000	0.160	0.862
ID171587	171587	None	27.923	21.958	22.551	0	144	144	2	1	-10921639	68.571	66	38	121	1440	18.305	2.000	0.191	1.204
ID171590	171590	47	31.426	17.480	19.200	0	146	146	2	1	-10921639	84.762	82	44	140	1780	24.110	5.961	0.160	0.972
ID171589	171589	47	28.446	17.383	19.311	0	147	147	2	1	-10921639	74.048	73	47	124	1555	20.260	7.600	0.150	0.954
ID171594	171594	None	30.193	21.774	22.274	0	148	148	2	1	-10921639	73.095	76	41	127	1535	22.316	2.000	0.152	0.864
ID171593	171593	48	38.668	13.524	15.442	0	148	148	2	1	-10921639	94.238	89	63	143	1979	21.840	4.800	0.208	1.487
ID171591	171591	48	28.813	13.317	15.222	0	149	149	2	1	-10921639	83.048	82	54	124	1744	20.356	2.000	0.154	1.089
ID171592	171592	49	27.678	28.524	24.437	0	149	149	2	1	-10921639	47.429	44	19	89	996	20.987	2.000	0.288	1.011
ID171595	171595	50	31.205	18.236	7.853	0	150	150	2	1	-10921639	61.762	60	41	117	1297	19.409	2.000	0.195	1.039
ID171598	171598	49	34.697	28.851	24.500	0	150	150	2	1	-10921639	49.095	41	15	117	1031	27.349	2.000	0.266	0.755
ID171596	171596	48	36.216	13.128	15.560	0	150	150	2	1	-10921639	87.905	86	54	146	1846	23.492	7.600	0.190	1.195
ID171597	171597	51	35.172	22.653	23.168	0	150	150	2	1	-10921639	89.286	95	47	130	1875	23.521	4.800	0.202	1.274
ID171602	171602	49	39.998	28.768	24.796	0	151	151	2	1	-10921639	56.619	51	12	117	1189	26.639	2.000	0.319	1.027
ID171603	171603	None	34.371	20.107	41.951	0	151	151	2	1	-10921639	46.476	38	19	121	976	24.889	2.000	0.274	0.803
ID171600	171600	48	60.983	12.981	15.331	0	151	151	2	1	-10921639	111.381	105	57	184	2339	35.432	2.000	0.244	1.232
ID171601	171601	51	35.378	22.449	23.279	0	151	151	2	1	-10921639	92.333	95	63	124	1939	18.717	4.800	0.207	1.690
ID171599	171599	50	45.783	18.068	7.894	0	151	151	2	1	-10921639	75.810	66	47	159	1592	27.775	2.000	0.232	1.027
ID171606	171606	51	27.675	22.265	22.819	0	152	152	2	1	-10921639	86.619	89	66	114	1819	14.382	6.286	0.169	1.741
ID171607	171607	49	37.392	29.034	24.388	0	152	152	2	1	-10921639	58.810	54	31	105	1235	22.800	2.000	0.274	1.109
ID171604	171604	50	31.072	18.115	7.494	0	152	152	2	1	-10921639	59.857	47	35	114	1257	23.925	2.000	0.190	0.799
ID171605	171605	48	71.477	12.974	15.528	0	152	152	2	1	-10921639	122.619	105	57	216	2575	40.733	2.000	0.285	1.336
ID171610	171610	51	45.933	22.274	22.368	0	153	153	2	1	-10921639	96.381	89	54	149	2024	29.854	2.000	0.224	1.184
ID171611	171611	49	53.164	29.328	24.391	0	153	153	2	1	-10921639	76.333	70	31	137	1603	32.702	2.000	0.354	1.219
ID171608	171608	50	33.823	18.293	7.981	0	153	153	2	1	-10921639	73.143	66	47	121	1536	21.859	2.000	0.169	0.969
ID171609	171609	48	57.974	12.842	15.868	0	153	153	2	1	-10921639	110.333	108	76	200	2317	31.883	2.000	0.225	1.270
ID171612	171612	52	27.850	8.273	33.492	0	153	153	2	1	-10921639	69.905	66	44	108	1468	20.270	2.000	0.150	0.901
ID171614	171614	49	58.684	29.253	24.425	0	154	154	2	1	-10921639	81.286	66	35	159	1707	37.498	2.000	0.337	1.093
ID171615	171615	52	43.760	7.737	33.359	0	154	154	2	1	-10921639	81.238	70	47	153	1706	28.071	2.000	0.215	1.024
ID171613	171613	48	53.112	13.146	15.664	0	154	154	2	1	-10921639	105.286	95	57	194	2211	36.247	2.000	0.187	0.914
ID171632	171632	54	31.045	14.415	35.686	0	155	155	2	1	-10921639	83.095	76	51	140	1745	26.935	2.000	0.126	0.689
ID171633	171633	55	27.592	20.081	42.163	0	155	155	2	1	-10921639	60.857	57	25	102	1278	21.181	2.000	0.200	0.958
ID171626	171626	48	60.126	13.117	15.738	0	155	155	2	1	-10921639	116.810	111	66	204	2453	39.610	2.000	0.192	0.951
ID171627	171627	None	33.986	17.886	18.391	0	155	155	2	1	-10921639	114.762	124	60	146	2410	26.765	4.800	0.146	1.092
ID171625	171625	50	28.935	18.788	8.126	0	155	155	2	1	-10921639	69.952	76	35	105	1469	19.299	2.000	0.202	1.218
ID171630	171630	49	61.239	29.156	24.123	0	155	155	2	1	-10921639	96.000	82	57	156	2016	32.613	2.000	0.356	1.545
ID171631	171631	52	65.249	8.092	33.271	0	155	155	2	1	-10921639	93.476	79	41	197	1963	41.614	2.000	0.279	0.980
ID171628	171628	51	32.233	22.107	22.042	0	155	155	2	1	-10921639	98.238	102	63	143	2063	21.893	2.000	0.142	1.115
ID171629	171629	56	27.290	9.924	22.878	0	155	155	2	1	-10921639	76.286	73	38	121	1602	19.943	2.000	0.142	0.952
ID171618	171618	48	71.096	13.240	15.746	0	156	156	2	1	-10921639	129.190	121	63	251	2713	44.569	2.000	0.238	1.115
ID171619	171619	56	32.702	10.121	22.355	0	156	156	2	1	-10921639	71.905	66	31	140	1510	27.664	2.000	0.121	0.562
ID171616	171616	50	41.732	18.892	7.868	0	156	156	2	1	-10921639	84.429	89	31	137	1773	28.439	7.600	0.239	1.146
ID171617	171617	None	27.002	14.935	10.883	0	156	156	2	1	-10921639	83.476	76	57	143	1753	25.590	2.000	0.081	0.488
ID171622	171622	52	60.512	7.950	33.195	0	156	156	2	1	-10921639	92.333	79	51	188	1939	38.657	2.000	0.264	0.998
ID171623	171623	54	46.146	14.604	35.868	0	156	156	2	1	-10921639	96.333	89	47	191	2023	35.713	2.000	0.149	0.701
ID171620	171620	51	34.366	22.002	22.111	0	156	156	2	1	-10921639	97.190	95	54	140	2041	21.614	2.000	0.158	1.228
ID171621	171621	49	52.489	29.193	24.379	0	156	156	2	1	-10921639	74.476	66	44	153	1564	33.648	2.000	0.305	1.035
ID171624	171624	55	41.927	19.962	41.944	0	156	156	2	1	-10921639	75.571	76	25	117	1587	27.044	2.000	0.258	1.147
ID171634	171634	50	49.248	18.160	8.188	0	157	157	2	1	-10921639	97.238	95	47	168	2042	28.759	2.000	0.239	1.306
ID171635	171635	48	48.830	13.535	15.394	0	157	157	2	1	-10921639	123.714	114	76	194	2598	31.082	4.800	0.188	1.260
ID171638	171638	49	69.036	29.210	24.259	0	157	157	2	1	-10921639	90.762	73	51	175	1906	41.096	2.000	0.349	1.143
ID171639	171639	None	28.877	0.545	30.726	0	157	157	2	1	-10921639	57.143	51	28	111	1200	24.761	4.800	0.253	0.931
ID171636	171636	51	39.766	21.686	21.885	0	157	157	2	1	-10921639	97.952	92	54	165	2057	28.437	2.000	0.152	0.910
ID171637	171637	56	32.504	9.889	23.492	0	157	157	2	1	-10921639	85.905	86	47	133	1804	25.006	2.000	0.173	1.014
ID171642	171642	None	29.550	18.823	38.173	0	157	157	2	1	-10921639	95.000	95	54	140	1995	26.655	2.000	0.113	0.722
ID171643	171643	55	37.882	19.258	42.332	0	157	157	2	1	-10921639	87.476	92	41	159	1837	27.681	2.000	0.219	1.136
ID171640	171640	52	66.320	8.043	33.094	0	157	157	2	1	-10921639	100.524	89	60	216	2111	41.294	2.000	0.255	0.990
ID171641	171641	54	50.578	14.504	35.547	0	157	157	2	1	-10921639	117.429	111	70	204	2466	35.636	4.800	0.184	1.022
ID171654	171654	50	59.269	18.435	7.863	0	158	158	2	1	-10921639	104.857	98	51	175	2202	35.651	2.000	0.257	1.202
ID171655	171655	48	46.233	13.644	14.579	0	158	158	2	1	-10921639	122.333	124	73	197	2569	31.315	6.341	0.171	1.138
ID171658	171658	49	73.596	29.303	24.039	0	158	158	2	1	-10921639	99.095	79	47	200	2081	44.930	2.000	0.361	1.170
ID171659	171659	52	64.556	7.821	33.127	0	158	158	2	1	-10921639	102.000	86	57	200	2142	40.932	2.000	0.261	1.033
ID171656	171656	51	30.006	21.903	22.078	0	158	158	2	1	-10921639	95.857	98	54	133	2013	20.972	2.000	0.127	1.028
ID171657	171657	56	27.147	9.856	23.849	0	158	158	2	1	-10921639	82.762	79	44	124	1738	21.886	4.800	0.157	1.026
ID171660	171660	54	39.245	14.272	35.482	0	158	158	2	1	-10921639	100.286	92	60	165	2106	29.076	2.000	0.155	0.924
ID171661	171661	55	29.275	19.914	40.873	0	158	158	2	1	-10921639	72.429	70	31	137	1521	29.197	7.600	0.163	0.695
ID171666	171666	51	44.515	22.058	22.230	0	159	159	2	1	-10921639	107.952	108	57	175	2267	29.491	2.000	0.153	0.971
ID171667	171667	56	35.065	10.171	23.616	0	159	159	2	1	-10921639	93.857	89	41	140	1971	29.396	4.800	0.202	1.075
ID171664	171664	48	39.703	13.718	15.608	0	159	159	2	1	-10921639	129.381	133	89	168	2717	22.633	6.347	0.144	1.440
ID171665	171665	None	28.283	17.925	18.835	0	159	159	2	1	-10921639	106.905	105	70	162	2245	23.685	2.000	0.076	0.635
ID171670	171670	52	55.815	7.824	33.023	0	159	159	2	1	-10921639	101.238	82	57	200	2126	38.439	2.000	0.220	0.949
ID171671	171671	54	36.258	14.576	36.048	0	159	159	2	1	-10921639	102.952	102	66	149	2162	25.085	2.000	0.140	1.007
ID171668	171668	49	84.542	29.112	23.948	0	159	159	2	1	-10921639	103.286	89	47	229	2169	51.948	2.000	0.360	1.053
ID171669	171669	None	30.267	0.000	31.000	0	159	159	2	1	-10921639	49.381	35	25	114	1037	25.087	2.000	0.191	0.632
ID171672	171672	55	46.386	19.135	38.992	0	159	159	2	1	-10921639	108.714	105	60	156	2283	29.324	4.800	0.215	1.312
ID171662	171662	50	79.049	18.458	8.091	0	159	159	2	1	-10921639	125.095	108	66	229	2627	47.606	2.000	0.294	1.195
ID171663	171663	None	31.891	14.929	11.026	0	159	159	2	1	-10921639	100.619	102	51	162	2113	26.360	7.600	0.091	0.638
ID171680	171680	55	43.383	18.794	39.052	0	160	160	2	1	-10921639	109.143	111	47	149	2292	25.798	4.800	0.216	1.504
ID171674	171674	48	62.432	13.613	15.132	0	160	160	2	1	-10921639	140.143	137	89	204	2943	32.567	2.000	0.211	1.499
ID171675	171675	51	39.416	22.342	22.427	0	160	160	2	1	-10921639	113.048	111	63	156	2374	24.957	2.000	0.155	1.217
ID171673	171673	50	96.557	18.695	8.015	0	160	160	2	1	-10921639	133.857	121	47	255	2811	60.452	2.000	0.341	1.127
ID171678	171678	54	28.760	14.383	35.183	0	160	160	2	1	-10921639	99.333	95	70	149	2086	20.776	3.200	0.114	0.979
ID171679	171679	57	42.695	5.312	37.933	0	160	160	2	1	-10921639	66.857	57	31	130	1404	30.037	2.000	0.257	0.911
ID171676	171676	49	98.006	29.072	24.170	0	160	160	2	1	-10921639	116.286	102	44	255	2442	58.053	2.000	0.386	1.116
ID171677	171677	52	68.346	7.858	32.840	0	160	160	2	1	-10921639	110.429	92	63	235	2319	44.137	2.000	0.258	1.027
ID171682	171682	48	62.559	12.942	16.096	0	161	161	2	1	-10921639	136.286	130	82	216	2862	37.871	2.000	0.215	1.276
ID171683	171683	56	32.526	10.623	23.220	0	161	161	2	1	-10921639	94.286	86	57	156	1980	27.532	2.000	0.137	0.827
ID171681	171681	50	96.074	18.544	7.845	0	161	161	2	1	-10921639	138.048	137	41	255	2899	62.779	2.000	0.333	1.098
ID171686	171686	52	56.170	7.514	32.028	0	161	161	2	1	-10921639	106.286	102	57	191	2232	39.548	2.000	0.235	1.024
ID171687	171687	54	39.077	14.500	35.708	0	161	161	2	1	-10921639	110.810	102	76	191	2327	30.657	2.000	0.135	0.858
ID171684	171684	51	43.237	22.344	22.574	0	161	161	2	1	-10921639	124.714	124	82	178	2619	25.225	7.600	0.189	1.572
ID171685	171685	49	100.771	29.080	24.385	0	161	161	2	1	-10921639	123.905	114	51	255	2602	63.988	2.000	0.364	1.033
ID171688	171688	57	47.911	5.539	37.986	0	161	161	2	1	-10921639	75.857	70	31	153	1593	33.311	2.000	0.254	0.922
ID171689	171689	55	60.096	19.000	38.765	0	161	161	2	1	-10921639	105.476	111	44	178	2215	40.625	2.000	0.240	1.004
ID171698	171698	55	42.978	19.024	38.571	0	162	162	2	1	-10921639	96.238	105	41	159	2021	34.408	2.000	0.188	0.886
ID171699	171699	58	30.020	14.769	42.329	0	162	162	2	1	-10921639	81.190	79	51	121	1705	21.351	7.600	0.145	0.960
ID171696	171696	54	30.585	15.000	36.000	0	162	162	2	1	-10921639	108.619	105	70	175	2281	26.999	7.600	0.077	0.574
ID171697	171697	57	75.666	5.936	37.926	0	162	162	2	1	-10921639	90.905	76	31	245	1909	48.540	2.000	0.322	0.913
ID171690	171690	50	96.190	18.709	8.118	0	162	162	2	1	-10921639	131.143	117	54	255	2754	66.056	2.000	0.304	0.926
ID171691	171691	48	47.412	13.587	16.063	0	162	162	2	1	-10921639	134.429	133	98	188	2823	23.598	4.800	0.173	1.679
ID171694	171694	49	74.942	29.156	24.587	0	162	162	2	1	-10921639	122.381	121	54	207	2570	42.552	4.800	0.314	1.374
ID171695	171695	52	60.473	7.288	32.204	0	162	162	2	1	-10921639	94.095	82	54	204	1976	43.198	2.000	0.245	0.858
ID171692	171692	56	39.832	11.034	23.184	0	162	162	2	1	-10921639	91.476	82	44	172	1921	31.073	2.000	0.167	0.843
ID171693	171693	51	61.042	21.920	22.806	0	162	162	2	1	-10921639	127.571	124	76	213	2679	36.080	2.000	0.215	1.250
ID171702	171702	48	44.824	13.145	16.375	0	163	163	2	1	-10921639	128.143	133	57	188	2691	33.308	4.800	0.158	1.052
ID171703	171703	51	52.007	21.783	22.312	0	163	163	2	1	-10921639	125.857	121	76	197	2643	35.597	2.000	0.154	0.945
ID171700	171700	50	75.880	18.736	8.034	0	163	163	2	1	-10921639	116.762	102	57	235	2452	53.480	2.000	0.255	0.886
ID171701	171701	59	31.442	15.032	11.119	0	163	163	2	1	-10921639	121.857	121	82	168	2559	23.406	2.000	0.110	1.031
ID171706	171706	49	80.936	29.096	24.633	0	163	163	2	1	-10921639	128.048	121	54	229	2689	47.620	2.000	0.296	1.229
ID171707	171707	52	59.335	7.776	32.580	0	163	163	2	1	-10921639	108.952	92	66	210	2288	38.441	2.000	0.211	0.987
ID171704	171704	56	28.866	10.847	23.396	0	163	163	2	1	-10921639	91.810	86	60	149	1928	26.076	2.000	0.119	0.746
ID171705	171705	60	31.100	11.005	24.992	0	163	163	2	1	-10921639	95.524	89	57	149	2006	26.149	2.000	0.133	0.858
ID171710	171710	55	63.951	19.044	38.689	0	163	163	2	1	-10921639	103.571	102	35	207	2175	44.997	2.000	0.252	0.927
ID171711	171711	58	44.778	13.189	43.150	0	163	163	2	1	-10921639	80.190	79	31	146	1684	31.368	2.000	0.255	1.038
ID171708	171708	54	32.767	14.805	36.281	0	163	163	2	1	-10921639	112.619	105	60	175	2365	26.697	7.600	0.115	0.871
ID171709	171709	57	66.659	6.028	37.944	0	163	163	2	1	-10921639	92.619	76	51	210	1945	42.646	2.000	0.273	0.931
ID171650	171650	52	58.194	7.831	32.270	0	164	164	2	1	-10921639	96.238	82	51	207	2021	43.773	2.000	0.205	0.748
ID171651	171651	57	45.256	6.402	37.603	0	164	164	2	1	-10921639	84.190	82	35	159	1768	33.058	2.000	0.262	1.058
ID171648	171648	49	82.296	29.087	24.603	0	164	164	2	1	-10921639	127.238	117	66	248	2672	50.060	2.000	0.292	1.148
ID171649	171649	60	42.689	11.639	26.121	0	164	164	2	1	-10921639	98.286	89	51	191	2064	32.967	2.000	0.121	0.642
ID171652	171652	55	49.781	18.605	38.392	0	164	164	2	1	-10921639	105.762	108	54	159	2221	32.008	2.000	0.229	1.232
ID171653	171653	58	32.132	13.489	42.515	0	164	164	2	1	-10921639	80.952	92	31	117	1700	25.899	4.800	0.204	1.059
ID171646	171646	48	56.255	13.888	16.225	0	164	164	2	1	-10921639	154.619	149	117	226	3247	27.688	4.800	0.198	1.845
ID171647	171647	51	64.342	21.857	23.265	0	164	164	2	1	-10921639	139.238	137	82	239	2924	38.045	7.600	0.207	1.253
ID171644	171644	50	62.296	18.634	8.667	0	164	164	2	1	-10921639	103.905	92	44	216	2182	51.107	2.000	0.213	0.714
ID171645	171645	59	39.563	14.815	11.401	0	164	164	2	1	-10921639	124.190	114	79	188	2608	35.702	2.000	0.106	0.669
ID171714	171714	48	50.696	14.371	16.610	0	165	165	2	1	-10921639	134.905	140	63	204	2833	38.602	2.000	0.200	1.165
ID171715	171715	None	29.326	11.751	23.284	0	165	165	2	1	-10921639	86.143	79	44	156	1809	29.107	2.000	0.097	0.523
ID171712	171712	50	61.478	18.699	8.753	0	165	165	2	1	-10921639	102.381	98	44	229	2150	48.941	2.000	0.223	0.763
ID171713	171713	59	53.451	14.968	11.836	0	165	165	2	1	-10921639	130.714	121	86	223	2745	35.952	2.000	0.154	0.970
ID171718	171718	60	35.003	12.053	25.644	0	165	165	2	1	-10921639	91.000	82	54	168	1911	27.313	2.000	0.124	0.735
ID171719	171719	52	50.581	7.934	31.953	0	165	165	2	1	-10921639	101.762	95	60	175	2137	31.757	2.000	0.186	1.004
ID171716	171716	51	56.851	21.728	23.287	0	165	165	2	1	-10921639	151.476	159	79	216	3181	33.536	6.290	0.211	1.575
ID171717	171717	49	74.615	29.129	24.682	0	165	165	2	1	-10921639	128.048	117	73	229	2689	44.735	2.000	0.268	1.210
ID171722	171722	55	42.435	18.729	38.231	0	165	165	2	1	-10921639	94.810	98	41	146	1991	32.984	2.000	0.180	0.876
ID171723	171723	58	54.726	12.907	43.754	0	165	165	2	1	-10921639	106.190	105	38	204	2230	44.175	2.000	0.159	0.660
ID171720	171720	None	37.833	14.538	35.568	0	165	165	2	1	-10921639	118.190	117	73	175	2482	26.606	2.000	0.116	0.923
ID171721	171721	57	52.817	6.730	37.526	0	165	165	2	1	-10921639	93.667	86	54	191	1967	40.005	2.000	0.204	0.794
ID171734	171734	50	65.682	18.244	8.995	0	166	166	2	1	-10921639	127.524	121	66	213	2678	42.358	2.000	0.208	1.037
ID171735	171735	59	36.123	15.172	12.008	0	166	166	2	1	-10921639	125.429	117	57	191	2634	32.860	3.200	0.093	0.650
ID171738	171738	49	86.756	29.338	24.729	0	166	166	2	1	-10921639	147.000	124	82	255	3087	53.929	2.000	0.261	1.128
ID171739	171739	60	34.307	12.701	25.940	0	166	166	2	1	-10921639	96.857	89	60	168	2034	27.025	6.369	0.112	0.722
ID171736	171736	48	66.186	14.223	16.811	0	166	166	2	1	-10921639	150.333	146	79	216	3157	38.528	2.000	0.215	1.380
ID171737	171737	51	54.701	21.170	24.473	0	166	166	2	1	-10921639	157.810	156	92	210	3314	32.907	4.800	0.231	1.799
ID171742	171742	55	50.853	18.701	38.168	0	166	166	2	1	-10921639	105.667	108	51	168	2219	36.128	2.000	0.196	0.959
ID171743	171743	58	68.841	13.230	43.108	0	166	166	2	1	-10921639	126.238	127	51	210	2651	45.547	3.200	0.267	1.167
ID171740	171740	52	76.310	8.164	31.804	0	166	166	2	1	-10921639	125.048	121	66	242	2626	47.902	2.000	0.247	1.035
ID171741	171741	57	81.660	6.932	37.229	0	166	166	2	1	-10921639	111.619	89	54	255	2344	55.643	2.000	0.238	0.771
ID171730	171730	52	45.718	8.370	31.794	0	167	167	2	1	-10921639	100.190	95	47	188	2104	37.701	2.000	0.182	0.817
ID171731	171731	57	64.794	7.035	37.149	0	167	167	2	1	-10921639	101.905	89	57	219	2140	44.414	2.000	0.208	0.789
ID171728	171728	49	97.705	29.047	24.842	0	167	167	2	1	-10921639	154.571	133	76	255	3246	55.525	2.000	0.302	1.290
ID171729	171729	60	40.922	12.770	26.608	0	167	167	2	1	-10921639	101.143	92	70	200	2124	33.397	2.000	0.112	0.611
ID171732	171732	55	58.848	18.589	37.876	0	167	167	2	1	-10921639	115.381	121	54	191	2423	44.427	2.000	0.212	0.908
ID171733	171733	58	70.377	13.193	43.071	0	167	167	2	1	-10921639	123.333	127	54	207	2590	48.863	2.000	0.273	1.083
ID171726	171726	48	47.448	14.739	16.926	0	167	167	2	1	-10921639	139.857	140	92	184	2937	27.209	2.000	0.145	1.299
ID171727	171727	51	65.516	21.004	23.766	0	167	167	2	1	-10921639	159.381	165	89	213	3347	34.763	4.800	0.236	1.750
ID171724	171724	50	71.064	18.588	9.473	0	167	167	2	1	-10921639	126.476	121	38	255	2656	55.193	2.000	0.261	0.948
ID171725	171725	59	41.513	15.172	12.278	0	167	167	2	1	-10921639	126.476	127	66	194	2656	38.145	2.000	0.102	0.613
ID171746	171746	48	40.036	14.627	16.635	0	168	168	2	1	-10921639	139.429	133	92	194	2928	28.483	4.800	0.134	1.155
ID171747	171747	51	56.445	21.645	24.511	0	168	168	2	1	-10921639	154.000	165	73	210	3234	38.692	4.800	0.205	1.354
ID171744	171744	50	69.384	18.652	9.678	0	168	168	2	1	-10921639	128.714	117	57	255	2703	55.148	2.000	0.194	0.757
ID171745	171745	59	47.083	15.227	12.002	0	168	168	2	1	-10921639	136.286	127	82	207	2862	37.375	2.000	0.107	0.707
ID171750	171750	52	53.780	8.891	31.569	0	168	168	2	1	-10921639	108.238	92	60	226	2273	42.172	2.000	0.130	0.589
ID171751	171751	57	78.016	7.170	36.531	0	168	168	2	1	-10921639	118.238	108	51	248	2483	59.177	2.000	0.246	0.789
ID171748	171748	49	81.853	29.255	24.890	0	168	168	2	1	-10921639	149.857	143	79	255	3147	46.262	2.000	0.262	1.344
ID171749	171749	60	38.916	13.031	26.745	0	168	168	2	1	-10921639	100.667	86	70	200	2114	32.460	2.000	0.088	0.502
ID171752	171752	55	37.285	17.453	38.510	0	168	168	2	1	-10921639	124.857	130	38	181	2622	34.543	7.600	0.132	0.843
ID171753	171753	58	50.635	13.053	43.158	0	168	168	2	1	-10921639	132.381	137	76	200	2780	38.346	4.800	0.216	1.227
ID171762	171762	52	38.367	9.328	31.861	0	169	169	2	1	-10921639	102.571	92	63	191	2154	35.965	2.000	0.082	0.433
ID171763	171763	57	77.384	7.018	36.351	0	169	169	2	1	-10921639	120.048	105	66	242	2521	51.968	2.000	0.239	0.890
ID171760	171760	60	38.102	13.255	26.748	0	169	169	2	1	-10921639	104.857	105	70	191	2202	30.926	2.000	0.099	0.612
ID171761	171761	61	29.125	0.000	30.000	0	169	169	2	1	-10921639	55.857	53	19	92	1173	21.296	2.000	0.208	0.903
ID171764	171764	55	36.633	18.335	38.332	0	169	169	2	1	-10921639	114.000	114	70	156	2394	28.622	7.600	0.150	1.037
ID171765	171765	58	51.121	13.708	41.323	0	169	169	2	1	-10921639	135.810	130	70	213	2852	38.714	7.600	0.156	0.944
ID171754	171754	50	68.936	18.502	9.892	0	169	169	2	1	-10921639	128.143	114	47	226	2691	58.638	2.000	0.201	0.731
ID171755	171755	59	46.612	15.009	12.094	0	169	169	2	1	-10921639	141.095	127	92	245	2963	40.884	2.000	0.106	0.662
ID171758	171758	51	60.502	20.853	24.279	0	169	169	2	1	-10921639	168.619	165	105	226	3541	31.973	4.800	0.206	1.802
ID171759	171759	49	83.448	29.164	24.971	0	169	169	2	1	-10921639	156.810	149	92	255	3293	43.807	2.000	0.265	1.498
ID171756	171756	48	49.362	13.875	15.949	0	169	169	2	1	-10921639	153.857	156	95	207	3231	34.592	4.800	0.142	1.109
ID171757	171757	62	47.756	16.508	18.398	0	169	169	2	1	-10921639	148.667	143	76	213	3122	39.201	4.800	0.149	0.986
ID171827	171827	50	76.284	18.701	10.075	0	170	170	2	1	-10921639	134.476	121	57	251	2824	56.593	2.000	0.229	0.884
ID171830	171830	51	57.449	20.783	23.844	0	170	170	2	1	-10921639	164.810	165	117	207	3461	25.783	4.800	0.211	2.228
ID171831	171831	49	82.026	29.265	25.074	0	170	170	2	1	-10921639	135.619	114	82	255	2848	49.191	2.000	0.267	1.162
ID171828	171828	59	62.780	15.013	12.455	0	170	170	2	1	-10921639	142.333	133	73	255	2989	50.789	2.000	0.127	0.630
ID171829	171829	62	62.612	16.013	17.746	0	170	170	2	1	-10921639	167.619	165	111	239	3520	31.563	4.800	0.202	1.788
ID171834	171834	57	69.219	6.301	36.142	0	170	170	2	1	-10921639	117.905	108	57	255	2476	51.167	2.000	0.225	0.846
ID171835	171835	55	35.360	18.595	37.926	0	170	170	2	1	-10921639	93.905	86	44	156	1972	31.153	7.600	0.137	0.729
ID171832	171832	61	27.401	0.696	30.187	0	170	170	2	1	-10921639	70.286	66	38	114	1476	25.010	4.800	0.192	0.907
ID171833	171833	52	49.666	9.830	32.036	0	170	170	2	1	-10921639	130.000	124	70	216	2730	40.599	2.000	0.135	0.764
ID171836	171836	58	56.142	12.940	42.629	0	170	170	2	1	-10921639	135.571	137	73	197	2847	40.446	4.800	0.217	1.193
ID171810	171810	60	28.396	13.351	26.705	0	171	171	2	1	-10921639	106.143	108	57	156	2229	25.755	2.000	0.080	0.611
ID171811	171811	61	37.065	0.000	30.000	0	171	171	2	1	-10921639	71.524	66	47	127	1502	23.644	2.000	0.249	1.205
ID171808	171808	51	65.014	20.972	23.809	0	171	171	2	1	-10921639	178.619	184	117	245	3751	34.512	4.800	0.213	1.821
ID171809	171809	49	81.761	28.975	24.826	0	171	171	2	1	-10921639	156.238	149	73	255	3281	49.236	2.000	0.247	1.256
ID171814	171814	55	34.409	18.359	38.143	0	171	171	2	1	-10921639	112.905	114	70	143	2371	24.174	2.000	0.144	1.172
ID171815	171815	58	59.942	12.782	42.503	0	171	171	2	1	-10921639	129.333	124	66	210	2716	41.707	2.000	0.211	1.082
ID171812	171812	52	51.908	9.799	32.159	0	171	171	2	1	-10921639	132.143	121	66	229	2775	40.271	2.000	0.124	0.722
ID171813	171813	57	69.552	6.529	36.055	0	171	171	2	1	-10921639	129.048	117	70	248	2710	45.894	2.000	0.193	0.912
ID171806	171806	None	33.864	13.088	15.355	0	171	171	2	1	-10921639	125.810	127	60	200	2642	38.622	7.600	0.070	0.427
ID171807	171807	62	44.702	16.725	18.621	0	171	171	2	1	-10921639	150.333	146	105	200	3157	30.019	2.000	0.153	1.330
ID171804	171804	50	79.096	18.751	10.446	0	171	171	2	1	-10921639	142.286	133	51	255	2988	58.754	2.000	0.239	0.933
ID171805	171805	59	77.524	15.052	12.210	0	171	171	2	1	-10921639	163.095	153	82	255	3425	52.352	2.000	0.181	0.956
ID171826	171826	58	56.579	12.835	43.067	0	172	172	2	1	-10921639	134.286	137	70	200	2820	40.045	2.000	0.194	1.088
ID171824	171824	63	30.330	16.071	32.062	0	172	172	2	1	-10921639	126.095	127	82	162	2648	21.473	2.000	0.119	1.251
ID171825	171825	57	76.911	6.839	35.930	0	172	172	2	1	-10921639	134.095	127	73	255	2816	48.370	2.000	0.222	1.006
ID171818	171818	62	31.004	16.602	18.591	0	172	172	2	1	-10921639	135.238	143	89	175	2840	22.465	3.200	0.114	1.236
ID171819	171819	None	27.695	2.039	20.464	0	172	172	2	1	-10921639	49.619	44	22	102	1042	22.498	2.000	0.178	0.666
ID171816	171816	50	73.507	18.766	10.706	0	172	172	2	1	-10921639	131.952	133	54	255	2771	58.801	2.000	0.166	0.639
ID171817	171817	59	75.556	14.978	11.572	0	172	172	2	1	-10921639	162.143	146	89	255	3405	52.581	2.000	0.180	0.943
ID171822	171822	60	35.704	13.754	27.072	0	172	172	2	1	-10921639	116.952	114	82	168	2456	24.675	2.000	0.119	1.004
ID171823	171823	52	37.659	9.943	32.283	0	172	172	2	1	-10921639	124.619	117	73	191	2617	32.750	2.000	0.089	0.625
ID171820	171820	51	58.505	20.655	23.771	0	172	172	2	1	-10921639	171.810	175	117	210	3608	27.562	4.800	0.207	2.139
ID171821	171821	49	86.107	29.054	24.722	0	172	172	2	1	-10921639	152.095	133	92	255	3194	50.396	2.000	0.258	1.240
ID171778	171778	58	81.293	13.150	42.777	0	173	173	2	1	-10921639	147.571	153	70	255	3099	49.036	4.800	0.257	1.231
ID171776	171776	57	75.962	6.995	35.648	0	173	173	2	1	-10921639	136.762	130	60	245	2872	53.247	2.000	0.223	0.938
ID171777	171777	55	36.983	17.853	37.717	0	173	173	2	1	-10921639	110.857	111	57	159	2328	28.155	7.600	0.158	1.074
ID171766	171766	59	80.122	15.002	11.418	0	173	173	2	1	-10921639	179.000	165	92	255	3759	51.896	2.000	0.203	1.166
ID171767	171767	50	65.364	18.565	11.061	0	173	173	2	1	-10921639	130.714	121	44	251	2745	63.675	2.000	0.140	0.503
ID171770	171770	51	45.583	21.262	23.878	0	173	173	2	1	-10921639	150.524	156	98	194	3161	26.513	6.317	0.177	1.704
ID171771	171771	49	92.788	29.163	24.713	0	173	173	2	1	-10921639	150.571	140	82	255	3162	55.474	2.000	0.284	1.200
ID171768	171768	None	33.140	13.842	14.763	0	173	173	2	1	-10921639	141.476	140	73	219	2971	34.387	6.021	0.076	0.582
ID171769	171769	62	57.443	16.910	18.977	0	173	173	2	1	-10921639	154.667	149	108	229	3248	31.462	2.000	0.172	1.442
ID171774	171774	52	47.799	10.395	32.390	0	173	173	2	1	-10921639	135.190	127	79	226	2839	41.161	7.600	0.125	0.727
ID171775	171775	63	35.252	16.161	31.879	0	173	173	2	1	-10921639	115.857	111	76	168	2433	25.088	2.000	0.090	0.762
ID171772	171772	60	35.275	13.438	27.379	0	173	173	2	1	-10921639	103.857	105	54	168	2181	32.234	2.000	0.106	0.615
ID171773	171773	None	32.501	0.000	30.000	0	173	173	2	1	-10921639	74.524	66	31	124	1565	27.714	2.000	0.233	1.017
ID171779	171779	50	73.183	18.506	11.154	0	174	174	2	1	-10921639	148.333	149	47	255	3115	64.149	2.000	0.179	0.701
ID171782	171782	128	39.867	0.000	21.000	0	174	174	2	1	-10921639	65.714	57	38	108	1380	24.562	3.200	0.305	1.250
ID171783	171783	51	57.220	21.431	23.442	0	174	174	2	1	-10921639	156.714	159	98	213	3291	35.712	2.000	0.160	1.210
ID171780	171780	59	67.020	15.307	11.810	0	174	174	2	1	-10921639	178.714	178	92	255	3753	46.768	6.320	0.169	1.104
ID171781	171781	62	62.590	16.787	18.556	0	174	174	2	1	-10921639	163.286	156	92	235	3429	40.176	2.000	0.164	1.147
ID171786	171786	52	52.815	10.903	32.659	0	174	174	2	1	-10921639	159.476	153	114	239	3349	36.493	2.000	0.130	1.003
ID171787	171787	57	74.806	7.285	35.367	0	174	174	2	1	-10921639	143.667	133	66	255	3017	58.394	2.000	0.206	0.840
ID171784	171784	49	91.830	29.067	24.330	0	174	174	2	1	-10921639	148.333	133	76	255	3115	55.231	2.000	0.269	1.138
ID171785	171785	60	34.609	14.283	27.542	0	174	174	2	1	-10921639	122.286	117	76	181	2568	26.073	2.000	0.110	0.930
ID171788	171788	55	46.183	18.520	38.103	0	174	174	2	1	-10921639	110.095	105	57	172	2312	37.115	2.000	0.185	0.928
ID171789	171789	58	82.278	13.227	42.020	0	174	174	2	1	-10921639	158.190	146	86	245	3322	48.957	2.000	0.256	1.318
ID171790	171790	59	73.324	15.001	11.442	0	175	175	2	1	-10921639	172.952	162	95	255	3632	53.771	2.000	0.173	0.947
ID171791	171791	50	54.450	18.744	11.305	0	175	175	2	1	-10921639	141.619	140	73	255	2974	52.228	2.000	0.120	0.581
ID171794	171794	64	28.720	16.792	21.616	0	175	175	2	1	-10921639	149.905	149	111	210	3148	29.776	2.000	0.063	0.593
ID171795	171795	51	63.949	21.800	23.079	0	175	175	2	1	-10921639	155.000	156	89	251	3255	43.161	2.000	0.177	1.078
ID171792	171792	62	67.624	16.433	18.191	0	175	175	2	1	-10921639	183.714	188	127	255	3858	37.417	4.800	0.183	1.522
ID171793	171793	128	40.349	0.000	21.000	0	175	175	2	1	-10921639	51.952	41	19	137	1091	31.470	2.000	0.287	0.736
ID171798	171798	None	36.183	28.793	28.978	0	175	175	2	1	-10921639	84.000	79	44	194	1764	36.457	2.000	0.078	0.333
ID171799	171799	65	29.176	2.206	29.947	0	175	175	2	1	-10921639	62.571	57	35	137	1314	25.194	2.000	0.101	0.458
ID171796	171796	49	93.105	29.091	24.407	0	175	175	2	1	-10921639	157.667	146	89	255	3311	57.108	2.000	0.283	1.219
ID171797	171797	60	38.534	14.716	27.282	0	175	175	2	1	-10921639	128.524	124	82	188	2699	26.873	2.000	0.113	0.971
ID171802	171802	55	42.464	18.091	37.722	0	175	175	2	1	-10921639	123.381	130	70	165	2591	30.743	7.600	0.152	1.057
ID171803	171803	58	66.780	13.157	41.781	0	175	175	2	1	-10921639	143.905	143	76	223	3022	39.452	7.600	0.236	1.395
ID171800	171800	52	43.011	11.470	32.674	0	175	175	2	1	-10921639	166.714	153	121	245	3501	35.074	7.600	0.089	0.779
ID171801	171801	57	80.664	7.984	35.501	0	175	175	2	1	-10921639	166.238	168	66	255	3491	59.664	2.000	0.216	0.990
ID171842	171842	49	87.344	28.923	24.667	0	176	176	2	1	-10921639	154.048	143	76	255	3235	52.545	2.000	0.264	1.225
ID171843	171843	60	39.712	14.833	27.469	0	176	176	2	1	-10921639	119.238	117	66	178	2504	33.704	2.000	0.090	0.587
ID171840	171840	64	29.687	17.095	22.610	0	176	176	2	1	-10921639	132.238	130	82	181	2777	27.928	2.000	0.072	0.635
ID171841	171841	51	47.789	22.052	23.288	0	176	176	2	1	-10921639	146.143	143	98	210	3069	28.789	4.800	0.154	1.352
ID171846	171846	57	82.690	7.894	34.499	0	176	176	2	1	-10921639	173.333	181	92	255	3640	52.602	2.000	0.206	1.126
ID171847	171847	55	41.574	18.301	37.746	0	176	176	2	1	-10921639	117.571	121	57	162	2469	29.837	7.600	0.175	1.176
ID171844	171844	65	39.738	2.879	30.333	0	176	176	2	1	-10921639	75.286	73	31	137	1581	27.956	2.000	0.232	1.013
ID171845	171845	52	44.510	11.500	32.657	0	176	176	2	1	-10921639	164.429	156	108	255	3453	37.645	7.600	0.097	0.773
ID171848	171848	58	60.302	13.203	41.732	0	176	176	2	1	-10921639	144.667	149	82	197	3038	33.123	4.800	0.243	1.706
ID171838	171838	50	65.751	18.829	11.500	0	176	176	2	1	-10921639	141.381	137	73	255	2969	52.561	2.000	0.167	0.771
ID171839	171839	62	54.880	16.706	18.313	0	176	176	2	1	-10921639	152.143	143	105	242	3195	37.537	2.000	0.162	1.130
ID171837	171837	59	57.828	15.272	11.773	0	176	176	2	1	-10921639	150.238	143	70	239	3155	47.437	2.000	0.131	0.733
ID171872	171872	58	65.652	13.617	41.632	0	177	177	2	1	-10921639	159.429	156	92	229	3348	40.462	4.800	0.248	1.563
ID171862	171862	62	38.088	16.871	18.621	0	177	177	2	1	-10921639	141.048	143	95	210	2962	31.231	2.000	0.087	0.723
ID171863	171863	64	40.017	16.539	22.562	0	177	177	2	1	-10921639	139.571	137	79	219	2931	37.137	2.000	0.088	0.609
ID171860	171860	50	66.348	18.857	11.502	0	177	177	2	1	-10921639	144.238	140	73	255	3029	60.903	2.000	0.118	0.500
ID171861	171861	59	75.522	15.078	11.687	0	177	177	2	1	-10921639	184.000	188	89	255	3864	47.756	2.000	0.178	1.164
ID171866	171866	60	46.191	14.830	27.903	0	177	177	2	1	-10921639	138.667	140	82	188	2912	31.372	6.374	0.152	1.169
ID171867	171867	65	36.436	3.143	30.267	0	177	177	2	1	-10921639	83.048	89	38	137	1744	30.740	2.000	0.176	0.807
ID171864	171864	51	65.346	21.805	23.061	0	177	177	2	1	-10921639	159.476	156	95	232	3349	38.279	2.000	0.194	1.352
ID171865	171865	49	92.045	29.076	24.636	0	177	177	2	1	-10921639	144.095	124	73	255	3026	56.865	2.000	0.284	1.121
ID171870	171870	57	80.638	7.755	34.443	0	177	177	2	1	-10921639	183.857	181	108	255	3861	49.379	7.600	0.181	1.143
ID171871	171871	55	64.696	18.409	37.939	0	177	177	2	1	-10921639	147.524	149	98	210	3098	34.723	2.000	0.220	1.534
ID171868	171868	66	36.493	15.670	30.672	0	177	177	2	1	-10921639	139.476	146	63	216	2929	35.268	2.000	0.098	0.707
ID171869	171869	52	39.764	11.051	32.553	0	177	177	2	1	-10921639	169.762	159	133	255	3565	37.736	2.000	0.059	0.504
ID171858	171858	55	62.233	17.853	37.577	0	178	178	2	1	-10921639	146.476	137	82	216	3076	43.292	2.000	0.195	1.106
ID171859	171859	58	57.044	13.442	41.666	0	178	178	2	1	-10921639	145.714	149	73	216	3060	38.150	4.800	0.227	1.415
ID171856	171856	65	39.343	2.991	30.608	0	178	178	2	1	-10921639	90.143	86	38	175	1893	37.386	2.000	0.143	0.602
ID171857	171857	57	83.345	7.772	34.124	0	178	178	2	1	-10921639	181.857	172	117	255	3819	48.220	2.000	0.195	1.229
ID171850	171850	50	69.399	18.594	11.544	0	178	178	2	1	-10921639	143.905	130	63	255	3022	64.695	2.000	0.130	0.513
ID171851	171851	62	29.020	16.286	17.971	0	178	178	2	1	-10921639	137.810	140	98	188	2894	22.239	2.000	0.094	1.068
ID171849	171849	59	74.463	15.144	11.703	0	178	178	2	1	-10921639	181.524	172	105	255	3812	48.042	2.000	0.170	1.099
ID171854	171854	49	80.604	29.064	24.630	0	178	178	2	1	-10921639	138.762	133	66	255	2914	54.850	2.000	0.236	0.967
ID171855	171855	66	58.678	15.931	30.173	0	178	178	2	1	-10921639	163.190	165	79	223	3427	40.396	4.800	0.174	1.200
ID171852	171852	64	46.270	16.594	22.585	0	178	178	2	1	-10921639	138.810	130	76	229	2915	41.291	2.000	0.092	0.566
ID171853	171853	51	73.596	21.839	23.374	0	178	178	2	1	-10921639	170.000	165	89	255	3570	46.130	2.000	0.201	1.234
ID171874	171874	59	66.646	14.891	11.716	0	179	179	2	1	-10921639	175.952	181	121	255	3695	45.192	2.000	0.140	0.955
ID171875	171875	50	63.855	18.403	11.691	0	179	179	2	1	-10921639	157.762	146	79	255	3313	58.348	2.000	0.136	0.646
ID171873	171873	None	46.567	17.878	7.833	0	179	179	2	1	-10921639	126.286	121	63	204	2652	36.876	2.000	0.103	0.637
ID171878	171878	64	50.307	17.028	22.862	0	179	179	2	1	-10921639	154.333	149	95	239	3241	33.821	2.000	0.121	0.986
ID171879	171879	51	63.669	21.502	23.328	0	179	179	2	1	-10921639	167.190	165	89	251	3511	45.424	2.000	0.184	1.142
ID171876	171876	None	42.577	13.751	14.909	0	179	179	2	1	-10921639	148.429	156	82	219	3117	33.991	4.800	0.104	0.822
ID171877	171877	62	30.818	16.119	18.099	0	179	179	2	1	-10921639	136.714	140	79	172	2871	26.824	2.000	0.087	0.813
ID171882	171882	65	33.750	3.581	30.366	0	179	179	2	1	-10921639	94.524	92	38	143	1985	29.938	2.000	0.153	0.837
ID171883	171883	57	70.586	7.774	33.982	0	179	179	2	1	-10921639	163.762	153	108	255	3439	44.314	2.000	0.159	1.015
ID171880	171880	49	66.907	29.316	24.674	0	179	179	2	1	-10921639	130.333	133	66	235	2737	49.928	2.000	0.198	0.864
ID171881	171881	66	43.779	14.510	29.046	0	179	179	2	1	-10921639	160.905	153	114	210	3379	26.342	4.800	0.154	1.627
ID171884	171884	55	64.546	18.188	38.139	0	179	179	2	1	-10921639	147.857	153	82	207	3105	37.390	7.600	0.226	1.459
ID171885	171885	58	55.917	12.838	42.031	0	179	179	2	1	-10921639	145.762	146	66	194	3061	34.211	7.600	0.211	1.484
ID171890	171890	51	61.970	21.623	22.935	0	180	180	2	1	-10921639	158.571	146	98	255	3330	44.529	2.000	0.156	0.959
ID171891	171891	49	86.326	28.861	24.685	0	180	180	2	1	-10921639	147.524	146	54	255	3098	58.827	2.000	0.248	0.996
ID171888	171888	62	54.551	16.180	17.954	0	180	180	2	1	-10921639	166.952	168	92	229	3506	37.423	7.600	0.148	1.151
ID171889	171889	64	52.536	17.130	23.007	0	180	180	2	1	-10921639	149.238	140	95	255	3134	39.922	2.000	0.094	0.643
ID171894	171894	None	28.933	10.934	32.600	0	180	180	2	1	-10921639	155.571	149	102	242	3267	37.738	6.383	0.043	0.343
ID171895	171895	55	52.298	18.061	37.764	0	180	180	2	1	-10921639	129.429	133	60	184	2718	38.705	7.600	0.190	1.066
ID171892	171892	66	43.522	14.553	28.253	0	180	180	2	1	-10921639	147.190	153	102	191	3091	29.209	4.800	0.144	1.270
ID171893	171893	57	61.746	7.962	33.386	0	180	180	2	1	-10921639	162.571	156	114	255	3414	39.049	2.000	0.141	1.030
ID171896	171896	58	89.672	12.988	42.218	0	180	180	2	1	-10921639	161.810	156	70	251	3398	50.586	2.000	0.284	1.416
ID171886	171886	59	69.491	14.653	11.666	0	180	180	2	1	-10921639	200.238	207	133	255	4205	40.065	2.000	0.161	1.383
ID171887	171887	50	58.627	18.372	11.697	0	180	180	2	1	-10921639	159.238	175	79	255	3344	57.212	2.000	0.109	0.549
ID171907	171907	None	43.928	17.674	7.794	0	181	181	2	1	-10921639	125.857	121	60	219	2643	42.772	2.000	0.083	0.451
ID171910	171910	62	74.633	16.390	18.020	0	181	181	2	1	-10921639	179.381	175	98	255	3767	48.216	3.200	0.186	1.166
ID171911	171911	64	55.721	17.087	22.695	0	181	181	2	1	-10921639	139.048	127	82	255	2920	49.152	2.000	0.077	0.407
ID171908	171908	59	66.049	14.616	11.664	0	181	181	2	1	-10921639	201.095	204	140	255	4223	41.120	6.287	0.148	1.258
ID171909	171909	50	48.610	18.421	11.847	0	181	181	2	1	-10921639	151.238	149	73	255	3176	54.861	2.000	0.082	0.416
ID171914	171914	66	54.613	14.304	28.671	0	181	181	2	1	-10921639	163.952	172	98	210	3443	33.271	4.800	0.164	1.392
ID171915	171915	57	66.486	7.694	33.156	0	181	181	2	1	-10921639	161.476	153	114	255	3391	36.829	2.000	0.178	1.326
ID171912	171912	51	65.807	21.880	23.039	0	181	181	2	1	-10921639	163.048	159	82	248	3424	43.956	2.000	0.185	1.160
ID171913	171913	49	86.060	28.851	24.646	0	181	181	2	1	-10921639	169.952	159	92	255	3569	54.880	2.000	0.246	1.222
ID171916	171916	55	56.751	17.327	37.515	0	181	181	2	1	-10921639	147.571	137	86	216	3099	38.302	7.600	0.170	1.121
ID171917	171917	58	76.613	12.884	42.087	0	181	181	2	1	-10921639	155.381	153	76	229	3263	42.298	4.800	0.255	1.494
ID171906	171906	58	74.786	12.508	42.395	0	182	182	2	1	-10921639	156.952	143	54	255	3296	48.525	4.800	0.281	1.419
ID171904	171904	57	55.625	7.710	32.933	0	182	182	2	1	-10921639	142.381	133	89	245	2990	36.984	2.000	0.143	0.963
ID171905	171905	55	45.627	17.867	37.842	0	182	182	2	1	-10921639	124.476	117	66	181	2614	36.272	2.000	0.146	0.872
ID171898	171898	67	55.385	13.458	15.395	0	182	182	2	1	-10921639	157.238	162	57	255	3302	59.276	7.600	0.097	0.471
ID171899	171899	62	64.164	16.517	18.386	0	182	182	2	1	-10921639	177.810	184	89	255	3734	52.160	2.000	0.153	0.903
ID171897	171897	59	73.953	15.116	11.746	0	182	182	2	1	-10921639	196.286	188	127	255	4122	45.483	2.000	0.164	1.216
ID171902	171902	49	87.835	28.906	24.682	0	182	182	2	1	-10921639	159.905	153	63	255	3358	59.188	2.000	0.260	1.117
ID171903	171903	66	64.005	14.105	28.482	0	182	182	2	1	-10921639	156.143	156	79	255	3279	46.180	4.800	0.194	1.101
ID171900	171900	64	45.071	17.074	21.943	0	182	182	2	1	-10921639	148.905	140	82	223	3127	42.524	2.000	0.105	0.664
ID171901	171901	51	48.263	22.008	23.333	0	182	182	2	1	-10921639	146.857	149	82	207	3084	30.882	2.000	0.139	1.160
ID171918	171918	None	32.702	17.707	7.510	0	183	183	2	1	-10921639	119.143	117	60	172	2502	33.040	2.000	0.069	0.467
ID171919	171919	59	61.740	14.362	11.368	0	183	183	2	1	-10921639	173.381	165	89	255	3641	49.087	2.000	0.141	0.872
ID171922	171922	62	65.266	16.900	18.679	0	183	183	2	1	-10921639	170.762	165	102	248	3586	45.058	2.000	0.157	1.029
ID171923	171923	64	37.929	17.345	22.978	0	183	183	2	1	-10921639	136.238	133	76	216	2861	38.766	2.000	0.058	0.386
ID171920	171920	50	61.546	18.293	12.060	0	183	183	2	1	-10921639	150.714	143	54	255	3165	57.214	2.000	0.101	0.484
ID171921	171921	67	55.669	13.488	15.655	0	183	183	2	1	-10921639	147.571	146	63	255	3099	56.381	2.000	0.112	0.525
ID171926	171926	66	55.763	14.584	28.392	0	183	183	2	1	-10921639	154.190	156	86	223	3238	37.774	4.800	0.170	1.189
ID171927	171927	None	38.922	27.706	27.686	0	183	183	2	1	-10921639	118.000	127	51	184	2478	42.998	7.600	0.126	0.614
ID171924	171924	51	50.653	21.565	22.569	0	183	183	2	1	-10921639	146.476	140	76	216	3076	39.258	2.000	0.140	0.916
ID171925	171925	49	76.921	29.201	24.822	0	183	183	2	1	-10921639	149.476	146	70	255	3139	49.909	2.000	0.210	1.039
ID171930	171930	None	27.986	10.902	37.232	0	183	183	2	1	-10921639	117.667	108	82	197	2471	28.212	2.000	0.021	0.168
ID171931	171931	55	32.575	17.808	38.042	0	183	183	2	1	-10921639	124.952	121	70	188	2624	31.155	7.600	0.131	0.932
ID171928	171928	None	33.181	4.443	30.115	0	183	183	2	1	-10921639	86.381	86	38	149	1814	34.855	2.000	0.141	0.613
ID171929	171929	57	66.797	8.107	33.039	0	183	183	2	1	-10921639	148.238	140	82	255	3113	45.297	2.000	0.153	0.871
ID171932	171932	58	104.838	12.881	41.966	0	183	183	2	1	-10921639	178.238	168	66	255	3743	58.638	2.000	0.315	1.458
ID171938	171938	51	60.126	22.119	23.136	0	184	184	2	1	-10921639	167.286	156	111	232	3513	40.364	2.000	0.143	1.039
ID171939	171939	49	88.269	29.094	25.063	0	184	184	2	1	-10921639	165.000	165	95	255	3465	53.583	2.000	0.245	1.212
ID171936	171936	62	66.003	16.583	18.365	0	184	184	2	1	-10921639	186.810	207	102	245	3923	44.931	4.800	0.176	1.247
ID171937	171937	64	44.042	17.393	23.052	0	184	184	2	1	-10921639	139.429	133	82	255	2928	44.555	2.000	0.061	0.360
ID171942	171942	55	73.918	18.290	38.108	0	184	184	2	1	-10921639	159.571	162	92	251	3351	45.262	7.600	0.211	1.231
ID171943	171943	58	99.028	12.857	42.032	0	184	184	2	1	-10921639	179.381	181	70	255	3767	56.163	2.000	0.293	1.446
ID171940	171940	66	62.479	15.002	28.347	0	184	184	2	1	-10921639	161.143	168	92	219	3384	41.443	4.800	0.209	1.344
ID171941	171941	57	81.014	8.061	33.049	0	184	184	2	1	-10921639	166.857	153	105	255	3504	52.284	2.000	0.202	1.073
ID171934	171934	50	51.106	17.943	12.201	0	184	184	2	1	-10921639	147.952	149	63	255	3107	53.833	2.000	0.088	0.447
ID171935	171935	67	54.008	13.719	15.503	0	184	184	2	1	-10921639	184.667	188	108	255	3878	43.667	6.377	0.133	0.990
ID171933	171933	59	63.874	14.618	11.856	0	184	184	2	1	-10921639	197.524	175	149	255	4148	38.647	6.312	0.132	1.195
ID171986	171986	50	53.173	17.932	12.144	0	185	185	2	1	-10921639	134.905	137	44	251	2833	60.491	2.000	0.080	0.331
ID171987	171987	62	70.275	16.877	18.511	0	185	185	2	1	-10921639	181.143	207	102	255	3804	52.667	2.000	0.151	0.903
ID171985	171985	59	67.498	14.298	11.385	0	185	185	2	1	-10921639	181.714	184	111	255	3816	50.228	2.000	0.155	0.969
ID171990	171990	49	74.496	28.869	24.947	0	185	185	2	1	-10921639	156.476	156	66	255	3286	51.974	2.000	0.209	1.043
ID171991	171991	66	56.043	14.674	28.334	0	185	185	2	1	-10921639	153.762	149	105	207	3229	30.533	4.800	0.202	1.696
ID171988	171988	64	38.221	17.753	22.936	0	185	185	2	1	-10921639	148.762	153	95	239	3124	36.129	2.000	0.044	0.350
ID171989	171989	51	76.131	21.951	23.224	0	185	185	2	1	-10921639	179.000	165	95	255	3759	46.515	2.000	0.183	1.190
ID171994	171994	55	59.529	18.125	37.624	0	185	185	2	1	-10921639	148.810	146	82	226	3125	41.893	7.600	0.169	1.029
ID171995	171995	58	84.489	12.991	41.907	0	185	185	2	1	-10921639	173.810	188	95	232	3650	45.492	4.800	0.282	1.679
ID171992	171992	114	36.590	5.306	29.994	0	185	185	2	1	-10921639	111.762	105	51	194	2347	37.734	7.600	0.154	0.789
ID171993	171993	57	66.895	8.323	32.475	0	185	185	2	1	-10921639	159.381	149	102	255	3347	48.683	2.000	0.171	0.954
ID171970	171970	58	80.677	13.595	41.731	0	186	186	2	1	-10921639	170.476	181	57	245	3580	49.232	4.800	0.259	1.424
ID171968	171968	57	71.546	8.008	32.748	0	186	186	2	1	-10921639	151.667	133	98	255	3185	48.409	2.000	0.151	0.822
ID171969	171969	55	69.202	17.977	37.657	0	186	186	2	1	-10921639	154.905	156	89	226	3253	40.907	2.000	0.225	1.392
ID171958	171958	59	74.405	14.674	11.631	0	186	186	2	1	-10921639	196.524	194	124	255	4127	43.354	6.337	0.166	1.294
ID171959	171959	50	47.374	17.818	12.292	0	186	186	2	1	-10921639	138.381	124	66	255	2906	61.192	2.000	0.076	0.320
ID171957	171957	68	34.145	18.166	7.385	0	186	186	2	1	-10921639	108.571	108	66	172	2280	28.236	4.800	0.150	1.002
ID171962	171962	64	35.352	17.562	22.506	0	186	186	2	1	-10921639	141.905	137	95	219	2980	34.355	2.000	0.049	0.388
ID171963	171963	51	55.960	21.945	23.577	0	186	186	2	1	-10921639	156.333	162	102	235	3283	35.759	2.000	0.160	1.209
ID171960	171960	67	53.343	13.961	15.715	0	186	186	2	1	-10921639	175.905	175	86	255	3694	48.085	2.000	0.124	0.808
ID171961	171961	62	61.126	16.935	18.504	0	186	186	2	1	-10921639	172.381	197	102	245	3620	46.740	2.000	0.146	0.938
ID171966	171966	66	51.129	14.885	29.072	0	186	186	2	1	-10921639	150.143	156	102	191	3153	25.031	4.800	0.179	1.819
ID171967	171967	114	32.207	5.515	29.830	0	186	186	2	1	-10921639	114.619	114	60	172	2407	30.067	7.600	0.105	0.723
ID171964	171964	49	70.229	29.489	25.155	0	186	186	2	1	-10921639	148.619	140	79	255	3121	53.836	2.000	0.204	0.937
ID171965	171965	69	40.325	26.959	27.184	0	186	186	2	1	-10921639	137.143	146	79	194	2880	33.149	7.600	0.132	0.963
ID171946	171946	50	49.760	18.151	12.349	0	187	187	2	1	-10921639	149.095	140	73	255	3131	50.826	2.000	0.077	0.419
ID171947	171947	67	47.471	13.842	14.515	0	187	187	2	1	-10921639	182.333	184	111	255	3829	43.569	7.600	0.106	0.802
ID171944	171944	68	46.785	17.922	7.714	0	187	187	2	1	-10921639	122.190	124	70	210	2566	35.534	2.000	0.103	0.642
ID171945	171945	59	69.978	14.266	11.715	0	187	187	2	1	-10921639	200.476	200	121	255	4210	43.451	2.000	0.166	1.314
ID171950	171950	51	42.484	21.786	23.609	0	187	187	2	1	-10921639	145.714	149	86	207	3060	30.540	2.000	0.126	1.069
ID171951	171951	49	68.434	29.227	25.098	0	187	187	2	1	-10921639	139.667	137	63	229	2933	44.807	2.000	0.202	1.048
ID171948	171948	62	74.585	17.016	18.444	0	187	187	2	1	-10921639	186.190	184	114	255	3910	45.518	2.000	0.195	1.333
ID171949	171949	64	37.467	18.144	22.887	0	187	187	2	1	-10921639	141.381	143	73	239	2969	35.353	2.000	0.051	0.387
ID171954	171954	57	69.815	8.185	32.547	0	187	187	2	1	-10921639	162.143	156	86	255	3405	52.695	2.000	0.150	0.801
ID171955	171955	55	43.248	17.363	37.744	0	187	187	2	1	-10921639	144.952	137	89	204	3044	28.428	7.600	0.126	1.140
ID171952	171952	69	65.111	27.118	28.396	0	187	187	2	1	-10921639	132.333	127	54	245	2779	50.003	7.600	0.176	0.790
ID171953	171953	66	53.627	14.368	28.761	0	187	187	2	1	-10921639	158.524	159	86	223	3329	37.788	2.000	0.146	1.069
ID171956	171956	58	82.690	13.130	41.717	0	187	187	2	1	-10921639	158.190	149	73	251	3322	52.489	2.000	0.245	1.187
ID171971	171971	68	39.356	17.919	7.730	0	188	188	2	1	-10921639	117.905	114	70	184	2476	33.507	2.000	0.081	0.527
ID171974	171974	67	56.244	14.000	16.000	0	188	188	2	1	-10921639	183.571	184	82	255	3855	48.605	7.600	0.114	0.774
ID171975	171975	62	73.029	16.978	18.513	0	188	188	2	1	-10921639	165.238	175	92	255	3470	55.950	2.000	0.166	0.842
ID171972	171972	59	66.270	14.401	11.325	0	188	188	2	1	-10921639	191.095	194	95	255	4013	50.840	2.000	0.151	0.989
ID171973	171973	50	40.690	18.693	12.326	0	188	188	2	1	-10921639	121.333	114	47	223	2548	52.821	2.000	0.047	0.207
ID171978	171978	49	47.181	29.603	25.246	0	188	188	2	1	-10921639	109.333	102	51	194	2296	46.587	2.000	0.104	0.443
ID171979	171979	66	63.562	15.139	27.856	0	188	188	2	1	-10921639	156.952	153	92	229	3296	35.211	4.800	0.206	1.524
ID171976	171976	64	33.005	18.199	23.234	0	188	188	2	1	-10921639	131.333	121	79	229	2758	36.650	2.000	0.021	0.148
ID171977	171977	51	64.167	21.884	23.435	0	188	188	2	1	-10921639	160.238	153	98	245	3365	38.184	2.000	0.181	1.289
ID171982	171982	57	66.135	8.741	32.626	0	188	188	2	1	-10921639	155.476	149	79	255	3265	48.903	2.000	0.154	0.849
ID171983	171983	55	41.176	17.980	37.961	0	188	188	2	1	-10921639	132.048	133	82	184	2773	32.037	7.600	0.135	0.981
ID171980	171980	69	61.761	27.004	28.320	0	188	188	2	1	-10921639	123.905	121	51	204	2602	40.691	7.600	0.206	1.042
ID171981	171981	None	49.212	6.825	30.088	0	188	188	2	1	-10921639	135.762	130	66	197	2851	38.398	7.600	0.164	0.998
ID171984	171984	58	72.626	12.974	42.042	0	188	188	2	1	-10921639	155.190	159	76	251	3259	42.874	2.000	0.221	1.308
ID172002	172002	70	30.983	22.026	25.152	0	189	189	2	1	-10921639	133.667	133	95	172	2807	22.901	2.000	0.099	1.053
ID172003	172003	49	51.366	29.635	25.272	0	189	189	2	1	-10921639	115.381	117	47	223	2423	47.807	2.000	0.110	0.477
ID172000	172000	62	58.217	16.519	18.373	0	189	189	2	1	-10921639	169.000	172	98	242	3549	43.213	2.000	0.140	0.958
ID172001	172001	51	29.376	22.141	23.290	0	189	189	2	1	-10921639	132.429	127	98	175	2781	23.423	6.407	0.079	0.823
ID172006	172006	57	63.509	8.412	32.625	0	189	189	2	1	-10921639	147.381	143	76	255	3095	52.743	2.000	0.145	0.706
ID172007	172007	71	50.568	15.828	40.338	0	189	189	2	1	-10921639	142.190	143	70	194	2986	33.846	7.600	0.160	1.161
ID172004	172004	66	69.299	15.317	27.943	0	189	189	2	1	-10921639	161.524	153	102	242	3392	38.911	2.000	0.200	1.386
ID172005	172005	69	56.798	26.958	28.163	0	189	189	2	1	-10921639	123.381	108	63	251	2591	46.412	7.600	0.142	0.663
ID172008	172008	58	45.326	12.933	42.241	0	189	189	2	1	-10921639	138.476	143	89	194	2908	30.680	3.200	0.157	1.225
ID171998	171998	50	29.142	18.499	12.482	0	189	189	2	1	-10921639	144.381	127	89	239	3032	50.901	2.000	0.040	0.220
ID171999	171999	67	60.513	13.742	15.554	0	189	189	2	1	-10921639	185.714	181	89	255	3900	51.056	7.600	0.122	0.789
ID171996	171996	68	49.975	18.296	7.936	0	189	189	2	1	-10921639	123.810	124	54	210	2600	40.440	2.000	0.117	0.640
ID171997	171997	59	64.171	14.537	11.621	0	189	189	2	1	-10921639	205.000	207	121	255	4305	44.325	6.377	0.122	1.007
ID172032	172032	71	45.865	14.667	40.942	0	190	190	2	1	-10921639	135.190	130	82	197	2839	34.774	2.000	0.145	0.985
ID172033	172033	58	45.796	12.831	41.759	0	190	190	2	1	-10921639	130.619	121	73	197	2743	34.241	4.800	0.172	1.121
ID172022	172022	59	68.302	14.438	11.488	0	190	190	2	1	-10921639	198.143	204	114	255	4161	45.043	4.800	0.171	1.283
ID172023	172023	None	28.837	22.099	17.374	0	190	190	2	1	-10921639	99.095	98	60	165	2081	30.517	2.000	0.083	0.496
ID172021	172021	68	53.268	18.247	8.232	0	190	190	2	1	-10921639	124.095	117	70	216	2606	44.096	2.000	0.126	0.628
ID172026	172026	49	51.246	29.483	25.103	0	190	190	2	1	-10921639	117.810	105	60	204	2474	40.930	2.000	0.151	0.755
ID172027	172027	66	59.389	15.092	27.895	0	190	190	2	1	-10921639	164.143	159	108	239	3447	36.758	4.800	0.179	1.353
ID172024	172024	62	71.982	16.793	18.301	0	190	190	2	1	-10921639	187.238	184	92	255	3932	44.061	2.000	0.182	1.307
ID172025	172025	70	40.328	22.275	24.634	0	190	190	2	1	-10921639	143.429	143	105	184	3012	26.126	4.800	0.141	1.357
ID172030	172030	57	40.984	8.906	32.635	0	190	190	2	1	-10921639	136.476	133	92	207	2866	35.129	7.600	0.083	0.598
ID172031	172031	None	42.333	18.026	37.587	0	190	190	2	1	-10921639	123.619	117	86	194	2596	28.211	7.600	0.140	1.079
ID172028	172028	69	68.111	26.991	28.423	0	190	190	2	1	-10921639	121.810	108	66	255	2558	49.810	7.600	0.170	0.712
ID172029	172029	72	53.281	7.685	29.660	0	190	190	2	1	-10921639	137.000	137	89	207	2877	36.006	2.000	0.165	1.079
ID172034	172034	68	42.936	18.271	8.395	0	191	191	2	1	-10921639	125.143	124	73	219	2628	40.565	2.000	0.128	0.698
ID172035	172035	59	69.893	14.354	11.124	0	191	191	2	1	-10921639	197.429	191	117	255	4146	46.099	4.800	0.176	1.280
ID172038	172038	49	66.930	29.613	25.264	0	191	191	2	1	-10921639	124.762	117	51	255	2620	58.816	2.000	0.139	0.518
ID172039	172039	66	63.455	15.212	27.821	0	191	191	2	1	-10921639	166.429	162	95	255	3495	41.210	7.600	0.161	1.121
ID172036	172036	62	72.503	16.697	17.938	0	191	191	2	1	-10921639	192.333	200	117	255	4039	45.631	2.000	0.177	1.266
ID172037	172037	70	47.931	22.026	23.010	0	191	191	2	1	-10921639	156.667	156	105	226	3290	29.562	2.000	0.152	1.398
ID172042	172042	71	61.267	14.592	40.721	0	191	191	2	1	-10921639	146.238	143	73	229	3071	44.715	2.000	0.178	0.989
ID172043	172043	58	52.022	12.455	41.844	0	191	191	2	1	-10921639	128.905	127	63	204	2707	43.636	7.600	0.167	0.845
ID172040	172040	69	68.152	26.715	28.683	0	191	191	2	1	-10921639	121.238	111	51	251	2546	55.093	2.000	0.192	0.710
ID172041	172041	72	43.570	8.202	29.709	0	191	191	2	1	-10921639	139.381	133	86	223	2927	36.929	4.800	0.158	1.032
ID172018	172018	57	35.608	8.635	32.723	0	192	192	2	1	-10921639	136.476	133	98	184	2866	21.981	2.000	0.104	1.168
ID172019	172019	73	27.988	18.476	37.340	0	192	192	2	1	-10921639	111.381	111	70	146	2339	22.681	4.800	0.107	0.949
ID172016	172016	72	45.285	7.947	29.089	0	192	192	2	1	-10921639	117.667	117	57	178	2471	32.967	2.000	0.152	0.944
ID172017	172017	69	68.848	26.763	28.932	0	192	192	2	1	-10921639	125.095	117	57	248	2627	49.310	2.000	0.197	0.835
ID172020	172020	58	59.872	12.988	41.752	0	192	192	2	1	-10921639	141.190	137	79	216	2965	39.963	2.000	0.179	1.070
ID172010	172010	59	64.927	14.477	11.485	0	192	192	2	1	-10921639	171.190	162	98	255	3595	48.609	2.000	0.165	0.995
ID172011	172011	62	76.656	16.776	18.131	0	192	192	2	1	-10921639	192.952	200	108	255	4052	50.109	2.000	0.177	1.157
ID172009	172009	68	46.016	17.903	8.190	0	192	192	2	1	-10921639	124.476	130	73	204	2614	36.578	2.000	0.155	0.912
ID172014	172014	49	58.667	29.581	24.996	0	192	192	2	1	-10921639	122.952	121	54	219	2582	44.918	2.000	0.164	0.770
ID172015	172015	66	76.228	15.050	28.182	0	192	192	2	1	-10921639	174.429	175	98	255	3663	43.187	2.000	0.220	1.457
ID172012	172012	None	27.195	17.051	21.978	0	192	192	2	1	-10921639	145.619	153	95	223	3058	33.970	6.424	0.068	0.543
ID172013	172013	70	42.062	22.225	23.389	0	192	192	2	1	-10921639	143.000	137	95	210	3003	30.050	2.000	0.109	0.936
ID172066	172066	57	45.628	8.781	32.651	0	193	193	2	1	-10921639	147.524	140	98	213	3098	35.513	2.000	0.119	0.884
ID172067	172067	73	40.722	18.287	37.400	0	193	193	2	1	-10921639	128.000	121	86	188	2688	27.249	2.000	0.126	1.052
ID172064	172064	69	60.649	26.800	29.120	0	193	193	2	1	-10921639	118.905	124	57	223	2497	44.109	2.000	0.182	0.831
ID172065	172065	74	49.736	16.142	30.663	0	193	193	2	1	-10921639	171.333	184	105	219	3598	37.298	2.000	0.131	1.066
ID172068	172068	58	65.299	12.923	41.499	0	193	193	2	1	-10921639	149.190	137	98	216	3133	40.724	2.000	0.195	1.196
ID172058	172058	59	78.369	14.689	11.170	0	193	193	2	1	-10921639	191.476	191	108	255	4021	53.009	7.600	0.195	1.180
ID172059	172059	62	70.621	16.509	18.197	0	193	193	2	1	-10921639	199.476	194	130	255	4189	45.859	4.800	0.178	1.316
ID172057	172057	68	41.940	18.118	8.103	0	193	193	2	1	-10921639	115.429	108	51	191	2424	39.343	7.600	0.120	0.630
ID172062	172062	66	71.977	15.205	27.965	0	193	193	2	1	-10921639	185.905	184	108	255	3904	42.300	4.800	0.188	1.389
ID172063	172063	72	49.147	8.633	29.116	0	193	193	2	1	-10921639	125.143	121	66	255	2628	45.496	2.000	0.100	0.498
ID172060	172060	70	44.721	22.109	22.906	0	193	193	2	1	-10921639	150.714	146	108	223	3165	30.620	2.000	0.113	0.997
ID172061	172061	49	41.221	29.381	24.861	0	193	193	2	1	-10921639	126.571	124	92	175	2658	27.020	2.000	0.138	1.138
ID172070	172070	59	63.337	14.617	11.520	0	194	194	2	1	-10921639	179.286	172	124	255	3765	39.478	2.000	0.141	1.125
ID172071	172071	75	32.427	0.000	17.000	0	194	194	2	1	-10921639	55.143	44	29	153	1158	28.942	2.000	0.201	0.637
ID172069	172069	68	54.916	17.985	8.304	0	194	194	2	1	-10921639	115.714	114	51	213	2430	47.064	2.000	0.151	0.646
ID172074	172074	70	36.063	22.308	22.889	0	194	194	2	1	-10921639	156.429	156	117	223	3285	24.634	6.220	0.089	1.036
ID172075	172075	49	58.991	29.373	25.174	0	194	194	2	1	-10921639	122.476	114	60	223	2572	43.003	2.000	0.195	0.930
ID172072	172072	62	72.341	16.642	18.115	0	194	194	2	1	-10921639	200.429	207	121	255	4209	48.577	2.000	0.158	1.124
ID172073	172073	None	29.267	17.416	22.428	0	194	194	2	1	-10921639	150.810	149	73	245	3167	43.501	2.000	0.064	0.418
ID172078	172078	69	60.106	26.609	29.396	0	194	194	2	1	-10921639	116.238	111	51	216	2441	50.937	7.600	0.170	0.662
ID172079	172079	74	41.297	16.330	31.866	0	194	194	2	1	-10921639	146.619	156	82	207	3079	35.159	3.200	0.095	0.721
ID172076	172076	66	81.809	15.377	27.994	0	194	194	2	1	-10921639	186.524	184	114	255	3917	41.784	4.800	0.226	1.644
ID172077	172077	72	45.094	8.684	29.460	0	194	194	2	1	-10921639	124.286	114	70	184	2610	34.745	2.000	0.146	0.911
ID172082	172082	None	40.834	15.349	40.149	0	194	194	2	1	-10921639	134.476	133	79	207	2824	33.466	7.600	0.112	0.807
ID172083	172083	58	52.326	12.768	41.882	0	194	194	2	1	-10921639	131.381	133	73	219	2759	34.512	7.600	0.165	1.076
ID172080	172080	57	42.444	8.863	32.963	0	194	194	2	1	-10921639	139.000	133	92	188	2919	27.439	6.357	0.120	1.087
ID172081	172081	73	37.473	18.028	37.300	0	194	194	2	1	-10921639	113.857	105	70	194	2391	30.447	7.600	0.104	0.703
ID172046	172046	101	42.541	13.449	15.862	0	195	195	2	1	-10921639	166.952	168	82	255	3506	48.894	6.291	0.088	0.550
ID172047	172047	75	36.886	0.000	18.000	0	195	195	2	1	-10921639	59.857	53	35	143	1257	28.173	2.000	0.225	0.780
ID172044	172044	68	31.259	17.812	8.117	0	195	195	2	1	-10921639	108.286	108	41	172	2274	35.508	7.600	0.114	0.626
ID172045	172045	59	68.197	14.468	11.251	0	195	195	2	1	-10921639	186.667	197	108	255	3920	49.779	4.800	0.186	1.177
ID172050	172050	49	67.394	29.359	25.015	0	195	195	2	1	-10921639	132.429	117	73	251	2781	48.389	2.000	0.186	0.858
ID172051	172051	66	63.448	15.409	27.977	0	195	195	2	1	-10921639	177.143	194	102	239	3720	39.349	4.800	0.183	1.392
ID172048	172048	62	68.963	16.379	17.841	0	195	195	2	1	-10921639	205.095	210	105	255	4307	43.819	4.800	0.175	1.393
ID172049	172049	70	54.389	22.025	22.342	0	195	195	2	1	-10921639	175.333	168	89	255	3682	41.414	4.800	0.142	1.053
ID172054	172054	74	42.694	16.763	31.671	0	195	195	2	1	-10921639	146.571	143	89	207	3078	41.310	2.000	0.083	0.543
ID172055	172055	73	47.936	17.817	37.876	0	195	195	2	1	-10921639	136.000	133	79	207	2856	36.473	7.600	0.153	0.990
ID172052	172052	69	61.225	26.970	29.226	0	195	195	2	1	-10921639	112.905	108	51	239	2371	47.174	2.000	0.144	0.603
ID172053	172053	57	61.323	9.198	32.028	0	195	195	2	1	-10921639	177.286	168	117	255	3723	39.221	4.800	0.180	1.381
ID172056	172056	58	68.674	12.602	41.891	0	195	195	2	1	-10921639	144.429	137	60	255	3033	48.586	2.000	0.173	0.876
ID172098	172098	59	57.657	14.431	11.825	0	196	196	2	1	-10921639	197.714	204	92	255	4152	50.017	2.000	0.152	1.044
ID172099	172099	101	53.021	13.909	15.631	0	196	196	2	1	-10921639	203.476	213	111	255	4273	46.121	6.249	0.123	0.969
ID172097	172097	68	40.000	17.815	8.309	0	196	196	2	1	-10921639	121.952	124	60	168	2561	36.102	3.200	0.153	0.895
ID172102	172102	70	46.160	23.257	24.570	0	196	196	2	1	-10921639	166.095	165	105	213	3488	25.973	4.800	0.160	1.762
ID172103	172103	49	69.408	29.355	25.062	0	196	196	2	1	-10921639	136.571	111	79	255	2868	47.981	2.000	0.189	0.906
ID172100	172100	62	62.728	16.739	17.710	0	196	196	2	1	-10921639	208.381	219	130	255	4376	45.830	4.800	0.148	1.170
ID172101	172101	75	36.748	0.000	19.000	0	196	196	2	1	-10921639	63.381	57	31	143	1331	25.307	7.600	0.223	0.915
ID172106	172106	57	64.524	9.374	32.022	0	196	196	2	1	-10921639	168.667	156	95	255	3542	41.474	4.800	0.207	1.393
ID172107	172107	74	34.033	16.568	31.817	0	196	196	2	1	-10921639	135.476	130	70	204	2845	40.165	2.000	0.060	0.379
ID172104	172104	66	68.391	15.361	28.173	0	196	196	2	1	-10921639	161.381	156	92	255	3389	44.374	2.000	0.188	1.149
ID172105	172105	69	52.580	26.920	28.987	0	196	196	2	1	-10921639	106.905	102	47	251	2245	45.856	7.600	0.127	0.527
ID172108	172108	73	42.629	16.433	39.839	0	196	196	2	1	-10921639	142.048	149	92	204	2983	34.816	7.600	0.100	0.743
ID172109	172109	58	61.740	12.646	41.999	0	196	196	2	1	-10921639	153.000	149	76	248	3213	37.819	4.800	0.177	1.219
ID172096	172096	58	49.467	12.634	41.703	0	197	197	2	1	-10921639	148.333	143	92	235	3115	33.044	7.600	0.140	1.103
ID172086	172086	62	79.266	17.071	17.655	0	197	197	2	1	-10921639	212.000	219	117	255	4452	42.532	4.800	0.207	1.707
ID172087	172087	75	60.525	0.000	19.000	0	197	197	2	1	-10921639	93.714	79	56	172	1968	34.533	3.200	0.342	1.382
ID172084	172084	68	41.305	18.300	8.076	0	197	197	2	1	-10921639	107.190	111	70	175	2251	28.741	2.000	0.151	0.981
ID172085	172085	59	68.964	14.396	11.615	0	197	197	2	1	-10921639	189.381	194	98	255	3977	47.158	4.800	0.185	1.257
ID172090	172090	66	58.867	15.567	28.194	0	197	197	2	1	-10921639	163.857	172	105	242	3441	36.600	4.800	0.181	1.371
ID172091	172091	69	58.433	26.894	28.954	0	197	197	2	1	-10921639	105.524	92	47	255	2216	49.949	2.000	0.120	0.454
ID172088	172088	70	36.146	22.522	24.049	0	197	197	2	1	-10921639	149.143	149	108	194	3132	22.907	6.051	0.123	1.425
ID172089	172089	49	81.926	29.517	25.027	0	197	197	2	1	-10921639	137.619	133	57	255	2890	63.100	2.000	0.194	0.708
ID172094	172094	76	30.604	10.906	35.202	0	197	197	2	1	-10921639	135.095	127	105	210	2837	24.333	2.000	0.074	0.766
ID172095	172095	73	41.876	16.514	40.087	0	197	197	2	1	-10921639	140.238	140	66	210	2945	35.115	4.800	0.151	1.050
ID172092	172092	57	46.299	9.463	31.006	0	197	197	2	1	-10921639	147.857	153	79	204	3105	39.323	4.800	0.159	1.029
ID172093	172093	74	35.435	16.643	31.631	0	197	197	2	1	-10921639	135.810	137	73	210	2852	40.520	2.000	0.074	0.461
ID172110	172110	68	52.504	18.004	8.034	0	198	198	2	1	-10921639	126.524	121	63	194	2657	37.509	2.000	0.190	1.075
ID172111	172111	59	65.459	13.916	11.469	0	198	198	2	1	-10921639	185.762	197	114	255	3901	42.334	4.800	0.185	1.369
ID172114	172114	70	51.638	23.180	24.073	0	198	198	2	1	-10921639	157.190	153	105	216	3301	27.506	4.800	0.164	1.614
ID172115	172115	49	87.736	29.390	24.997	0	198	198	2	1	-10921639	152.429	133	89	255	3201	56.791	2.000	0.229	1.002
ID172112	172112	62	71.903	16.886	18.375	0	198	198	2	1	-10921639	204.190	210	140	255	4288	39.237	4.800	0.192	1.678
ID172113	172113	75	64.314	0.000	19.000	0	198	198	2	1	-10921639	109.762	95	56	197	2305	40.407	3.200	0.365	1.452
ID172118	172118	57	53.492	9.582	31.445	0	198	198	2	1	-10921639	161.762	153	98	248	3397	36.730	2.000	0.152	1.160
ID172119	172119	74	35.460	16.876	31.929	0	198	198	2	1	-10921639	138.571	143	76	188	2910	33.983	7.600	0.072	0.549
ID172116	172116	66	70.614	15.059	28.361	0	198	198	2	1	-10921639	172.476	165	108	255	3622	43.393	4.800	0.184	1.237
ID172117	172117	69	52.395	26.693	28.735	0	198	198	2	1	-10921639	103.381	92	47	239	2171	53.455	2.000	0.099	0.349
ID172122	172122	73	41.972	15.891	40.173	0	198	198	2	1	-10921639	141.762	146	82	213	2977	34.798	2.000	0.114	0.832
ID172123	172123	58	49.979	13.265	41.312	0	198	198	2	1	-10921639	142.810	133	92	213	2999	35.968	2.000	0.125	0.883
ID172120	172120	76	31.244	11.482	35.851	0	198	198	2	1	-10921639	138.714	140	105	207	2913	25.513	2.000	0.086	0.859
ID172121	172121	None	41.536	18.256	37.866	0	198	198	2	1	-10921639	129.714	124	76	184	2724	29.847	7.600	0.157	1.181
ID172160	172160	58	36.843	13.195	41.329	0	199	199	2	1	-10921639	116.952	111	79	181	2456	28.031	2.000	0.086	0.661
ID172150	172150	75	32.541	0.000	18.000	0	199	199	2	1	-10921639	90.333	92	50	137	1897	26.988	7.600	0.195	1.095
ID172151	172151	62	78.503	17.033	17.640	0	199	199	2	1	-10921639	198.238	204	124	255	4163	44.968	4.800	0.211	1.538
ID172148	172148	68	46.724	17.779	8.115	0	199	199	2	1	-10921639	119.048	114	70	191	2500	35.355	2.000	0.179	1.024
ID172149	172149	59	75.837	14.055	11.405	0	199	199	2	1	-10921639	177.667	172	111	248	3731	49.011	2.000	0.201	1.214
ID172154	172154	49	73.881	29.661	25.153	0	199	199	2	1	-10921639	125.095	114	47	255	2627	60.074	2.000	0.160	0.573
ID172155	172155	66	67.899	15.141	27.891	0	199	199	2	1	-10921639	174.333	172	121	255	3661	37.824	2.000	0.170	1.336
ID172152	172152	None	41.740	0.839	20.521	0	199	199	2	1	-10921639	87.048	82	22	159	1828	42.447	6.260	0.212	0.718
ID172153	172153	70	48.807	23.246	24.062	0	199	199	2	1	-10921639	150.238	146	108	210	3155	25.774	4.800	0.158	1.591
ID172158	172158	74	39.702	17.076	31.962	0	199	199	2	1	-10921639	148.000	159	82	207	3108	34.283	2.000	0.080	0.637
ID172159	172159	73	40.795	16.933	39.313	0	199	199	2	1	-10921639	138.381	137	92	188	2906	27.150	7.600	0.157	1.382
ID172156	172156	69	34.884	26.943	28.860	0	199	199	2	1	-10921639	89.571	82	44	178	1881	35.832	7.600	0.077	0.357
ID172157	172157	57	39.569	9.733	31.488	0	199	199	2	1	-10921639	147.381	143	102	213	3095	28.935	4.800	0.115	1.050
ID172130	172130	66	69.616	15.231	27.712	0	200	200	2	1	-10921639	183.524	181	105	255	3854	41.172	2.000	0.180	1.358
ID172131	172131	69	35.584	27.004	28.828	0	200	200	2	1	-10921639	99.667	95	41	168	2093	38.324	2.000	0.091	0.433
ID172128	172128	70	65.726	23.154	24.156	0	200	200	2	1	-10921639	178.048	172	130	232	3739	31.215	4.800	0.212	1.999
ID172129	172129	49	75.688	29.519	25.181	0	200	200	2	1	-10921639	150.571	143	60	255	3162	61.733	2.000	0.173	0.721
ID172134	172134	None	39.266	12.067	35.820	0	200	200	2	1	-10921639	141.333	130	92	229	2968	36.318	2.000	0.067	0.489
ID172135	172135	73	47.380	16.669	39.868	0	200	200	2	1	-10921639	127.667	121	60	213	2681	40.816	2.000	0.107	0.606
ID172132	172132	57	47.393	9.645	32.043	0	200	200	2	1	-10921639	158.476	153	117	226	3328	29.679	2.000	0.127	1.206
ID172133	172133	74	43.283	17.531	32.073	0	200	200	2	1	-10921639	146.000	137	82	226	3066	41.627	2.000	0.089	0.575
ID172136	172136	58	39.786	12.693	41.233	0	200	200	2	1	-10921639	128.143	127	79	194	2691	28.435	2.000	0.101	0.824
ID172126	172126	62	71.201	16.946	18.288	0	200	200	2	1	-10921639	206.190	216	127	255	4330	45.893	4.800	0.192	1.450
ID172127	172127	75	47.250	0.000	19.000	0	200	200	2	1	-10921639	105.619	108	73	133	2218	17.631	4.800	0.331	2.979
ID172124	172124	68	49.531	16.760	8.464	0	200	200	2	1	-10921639	152.667	156	70	219	3206	42.678	4.800	0.159	0.981
ID172125	172125	59	63.593	14.262	11.085	0	200	200	2	1	-10921639	189.143	191	105	255	3972	38.517	4.800	0.163	1.374
ID172146	172146	74	28.911	17.882	32.928	0	201	201	2	1	-10921639	125.619	124	76	175	2638	26.428	7.600	0.069	0.611
ID172147	172147	73	38.491	16.050	40.245	0	201	201	2	1	-10921639	128.571	121	86	175	2700	30.316	2.000	0.100	0.769
ID172144	172144	69	31.617	27.279	29.025	0	201	201	2	1	-10921639	89.714	92	44	137	1884	27.406	2.000	0.109	0.642
ID172145	172145	57	40.351	10.136	32.511	0	201	201	2	1	-10921639	157.333	149	121	226	3304	27.181	4.800	0.117	1.209
ID172138	172138	59	72.635	14.309	11.318	0	201	201	2	1	-10921639	174.143	172	111	255	3657	46.986	2.000	0.173	1.095
ID172139	172139	62	86.454	16.969	18.124	0	201	201	2	1	-10921639	199.524	210	117	255	4190	50.233	2.000	0.219	1.429
ID172137	172137	68	50.541	17.878	8.663	0	201	201	2	1	-10921639	133.000	140	63	219	2793	40.629	2.000	0.129	0.748
ID172142	172142	49	52.226	29.697	25.124	0	201	201	2	1	-10921639	118.571	105	66	219	2490	42.649	2.000	0.119	0.592
ID172143	172143	66	61.569	15.102	28.145	0	201	201	2	1	-10921639	168.381	172	92	226	3536	33.364	4.800	0.195	1.646
ID172140	172140	75	36.524	0.000	19.000	0	201	201	2	1	-10921639	80.000	76	47	114	1680	21.263	2.000	0.249	1.500
ID172141	172141	70	55.942	23.218	24.055	0	201	201	2	1	-10921639	156.952	156	92	210	3296	30.388	4.800	0.180	1.578
ID172162	172162	59	49.194	14.466	11.409	0	202	202	2	1	-10921639	148.571	143	105	229	3120	34.131	3.200	0.145	1.100
ID172163	172163	75	29.323	0.000	18.000	0	202	202	2	1	-10921639	70.238	71	48	95	1475	15.113	4.800	0.223	1.692
ID172161	172161	68	29.844	18.098	8.518	0	202	202	2	1	-10921639	105.524	111	63	168	2216	26.776	2.000	0.066	0.486
ID172166	172166	49	42.104	29.271	24.556	0	202	202	2	1	-10921639	107.190	102	57	175	2251	30.023	2.000	0.157	0.969
ID172167	172167	66	52.773	15.246	27.813	0	202	202	2	1	-10921639	150.952	146	79	229	3170	32.387	4.800	0.157	1.268
ID172164	172164	62	72.669	16.995	17.888	0	202	202	2	1	-10921639	171.095	159	105	255	3593	42.124	2.000	0.202	1.366
ID172165	172165	70	41.759	22.756	23.716	0	202	202	2	1	-10921639	142.381	137	105	178	2990	22.310	4.800	0.170	1.858
ID172168	172168	57	36.748	11.032	32.786	0	202	202	2	1	-10921639	158.381	159	117	226	3326	27.196	4.800	0.121	1.253
ID172176	172176	66	44.348	16.152	27.652	0	203	203	2	1	-10921639	137.905	146	89	197	2896	28.719	2.000	0.128	1.087
ID172177	172177	57	45.483	11.119	31.901	0	203	203	2	1	-10921639	152.381	143	117	207	3200	26.865	2.000	0.124	1.250
ID172171	172171	68	40.307	18.108	8.717	0	203	203	2	1	-10921639	115.619	111	63	194	2428	32.333	2.000	0.109	0.702
ID172174	172174	62	52.073	16.185	17.419	0	203	203	2	1	-10921639	145.238	140	102	197	3050	32.117	4.800	0.169	1.307
ID172175	172175	70	36.079	22.986	24.234	0	203	203	2	1	-10921639	124.619	130	76	159	2617	24.217	4.800	0.149	1.332
ID172172	172172	59	54.625	14.628	11.286	0	203	203	2	1	-10921639	145.524	143	98	216	3056	31.277	7.600	0.167	1.328
ID172173	172173	75	28.529	0.000	17.000	0	203	203	2	1	-10921639	66.714	63	41	102	1401	19.463	3.200	0.234	1.301
ID172178	172178	68	28.444	17.749	9.224	0	204	204	2	1	-10921639	106.952	111	63	168	2246	27.514	2.000	0.076	0.549
ID172179	172179	59	37.223	14.832	11.506	0	204	204	2	1	-10921639	130.619	133	92	194	2743	25.907	2.000	0.107	0.978
ID172182	172182	57	33.798	10.763	32.383	0	204	204	2	1	-10921639	134.524	133	95	172	2825	21.144	2.000	0.111	1.267
ID172180	172180	62	51.888	16.930	16.968	0	204	204	2	1	-10921639	141.143	146	79	191	2964	30.434	2.000	0.171	1.352
ID172181	172181	70	35.039	22.244	23.797	0	204	204	2	1	-10921639	124.048	130	95	165	2605	17.713	4.800	0.162	1.948
ID172183	172183	59	45.078	15.104	11.354	0	205	205	2	1	-10921639	120.762	114	89	191	2536	27.195	6.336	0.162	1.237
ID172184	172184	62	34.509	18.022	19.143	0	205	205	2	1	-10921639	124.381	127	82	162	2612	22.015	4.800	0.135	1.341
ID172185	172185	57	28.197	10.151	31.952	0	205	205	2	1	-10921639	102.048	98	73	137	2143	16.591	2.000	0.123	1.350
ID172170	172170	62	32.888	17.963	20.565	0	206	206	2	1	-10921639	115.619	114	82	159	2428	19.132	4.800	0.138	1.469
ID172169	172169	59	29.985	14.625	12.176	0	206	206	2	1	-10921639	101.905	98	70	168	2140	21.622	7.600	0.091	0.785
ID172186	172186	62	32.441	17.493	19.106	0	207	207	2	1	-10921639	111.952	108	73	149	2351	21.924	4.800	0.129	1.167
ID172187	172187	62	32.258	17.159	17.147	0	208	208	2	1	-10921639	108.667	108	73	165	2282	22.062	2.000	0.100	0.894
ID172188	172188	78	29.121	22.081	22.901	0	208	208	2	1	-10921639	96.857	95	54	137	2034	21.558	7.600	0.150	1.174
ID172189	172189	78	33.668	21.879	22.848	0	209	209	2	1	-10921639	97.381	95	66	149	2045	21.360	4.800	0.150	1.190
ID172190	172190	78	28.701	22.145	22.197	0	211	211	2	1	-10921639	85.810	86	41	130	1802	22.158	2.000	0.116	0.806
ID172191	172191	None	29.961	18.660	17.866	0	212	212	2	1	-10921639	104.000	105	54	153	2184	23.660	7.600	0.092	0.744
ID172192	172192	78	29.113	20.673	21.771	0	212	212	2	1	-10921639	98.667	98	63	140	2072	20.279	3.200	0.142	1.207
ID172194	172194	79	36.176	21.387	22.468	0	215	215	2	1	-10921639	94.857	92	41	143	1992	24.838	2.000	0.166	1.089
ID172193	172193	79	32.595	21.313	22.262	0	216	216	2	1	-10921639	91.333	89	51	133	1918	20.269	2.000	0.156	1.218
ID172196	172196	79	45.313	20.929	22.988	0	217	217	2	1	-10921639	101.952	102	60	153	2141	26.335	2.000	0.219	1.390
ID172198	172198	79	43.204	21.072	22.871	0	218	218	2	1	-10921639	104.667	105	60	162	2198	25.685	2.000	0.173	1.204
ID172199	172199	None	29.686	28.152	25.450	0	218	218	2	1	-10921639	68.762	66	41	95	1444	16.535	2.000	0.215	1.471
ID172195	172195	79	38.004	21.140	22.719	0	220	220	2	1	-10921639	94.714	95	66	146	1989	21.362	2.000	0.189	1.407
ID172197	172197	79	32.833	21.644	23.045	0	221	221	2	1	-10921639	81.857	86	38	114	1719	21.228	2.000	0.209	1.332
ID172200	172200	79	39.409	21.235	22.916	0	222	222	2	1	-10921639	90.238	86	63	133	1895	21.255	2.000	0.198	1.402
ID172202	172202	79	36.225	21.624	22.235	0	223	223	2	1	-10921639	80.571	82	31	140	1692	27.652	2.000	0.185	0.910
ID172206	172206	79	45.787	21.687	22.666	0	224	224	2	1	-10921639	95.000	98	47	143	1995	28.719	2.000	0.231	1.243
ID172201	172201	79	42.977	21.830	22.794	0	225	225	2	1	-10921639	84.714	79	41	149	1779	28.819	2.000	0.196	0.965
ID172205	172205	79	34.027	21.982	23.219	0	226	226	2	1	-10921639	76.143	73	47	127	1599	19.827	2.000	0.200	1.280
ID172203	172203	79	31.320	21.445	23.285	0	227	227	2	1	-10921639	86.714	82	63	127	1821	17.945	4.800	0.179	1.467
ID172204	172204	79	39.974	21.795	23.264	0	228	228	2	1	-10921639	83.286	79	44	137	1749	24.185	4.800	0.220	1.244
ID172210	172210	79	31.362	21.527	22.857	0	230	230	2	1	-10921639	79.000	82	44	111	1659	20.455	4.800	0.202	1.301
ID172207	172207	79	31.985	21.317	23.009	0	231	231	2	1	-10921639	74.476	73	41	121	1564	19.554	2.000	0.173	1.122
ID172208	172208	79	32.939	21.699	22.658	0	232	232	2	1	-10921639	76.286	73	38	130	1602	22.841	2.000	0.195	1.090
ID172209	172209	79	36.387	21.197	22.922	0	233	233	2	1	-10921639	80.952	79	47	117	1700	20.289	2.000	0.210	1.386
ID172213	172213	80	27.132	21.904	22.662	0	236	236	2	1	-10921639	76.571	76	44	102	1608	16.597	4.800	0.189	1.469
ID172211	172211	80	34.976	21.932	22.546	0	237	237	2	1	-10921639	79.714	79	47	117	1674	22.723	3.200	0.204	1.190
ID172212	172212	80	33.195	21.563	22.665	0	238	238	2	1	-10921639	75.333	76	41	121	1582	24.354	2.000	0.182	0.950
ID172214	172214	None	37.656	21.429	22.141	0	240	240	2	1	-10921639	78.714	76	41	121	1653	22.289	4.800	0.239	1.364
ID172215	172215	81	28.766	21.391	22.760	0	243	243	2	1	-10921639	78.524	79	51	111	1649	17.125	6.319	0.186	1.441
ID172216	172216	81	33.159	21.874	22.768	0	244	244	2	1	-10921639	76.143	73	51	111	1599	18.202	4.800	0.206	1.429
ID172219	172219	81	38.705	21.948	22.271	0	245	245	2	1	-10921639	74.667	76	25	133	1568	26.456	2.000	0.208	0.970
ID172217	172217	81	36.192	21.790	22.252	0	246	246	2	1	-10921639	75.810	73	31	130	1592	25.113	2.000	0.209	1.043
ID172221	172221	81	40.077	22.063	22.016	0	247	247	2	1	-10921639	83.714	82	44	137	1758	23.925	2.000	0.208	1.204
ID172222	172222	81	41.115	21.783	22.500	0	248	248	2	1	-10921639	87.190	92	35	146	1831	29.207	2.000	0.207	1.025
ID172223	172223	None	27.145	15.122	28.813	0	248	248	2	1	-10921639	82.048	82	60	111	1723	16.268	6.358	0.151	1.323
ID172218	172218	81	38.098	21.217	22.572	0	249	249	2	1	-10921639	102.476	108	63	130	2152	20.853	4.800	0.219	1.765
ID172220	172220	81	36.302	21.810	22.854	0	250	250	2	1	-10921639	92.143	89	57	130	1935	21.411	4.800	0.194	1.397
ID172227	172227	82	34.085	14.891	12.013	0	251	251	2	1	-10921639	76.905	73	51	121	1615	20.533	2.000	0.169	1.085
ID172228	172228	81	31.915	21.294	22.648	0	251	251	2	1	-10921639	98.810	98	73	137	2075	17.328	4.800	0.150	1.491
ID172230	172230	81	31.524	21.423	21.748	0	252	252	2	1	-10921639	97.810	102	66	140	2054	19.687	4.800	0.158	1.358
ID172229	172229	82	39.314	15.115	11.951	0	252	252	2	1	-10921639	76.810	70	41	149	1613	26.349	2.000	0.167	0.835
ID172226	172226	83	27.789	18.709	37.995	0	253	253	2	1	-10921639	58.095	60	25	95	1220	22.405	7.600	0.197	0.852
ID172224	172224	82	52.662	15.297	11.408	0	253	253	2	1	-10921639	92.667	89	28	162	1946	34.482	2.000	0.277	1.165
ID172225	172225	81	38.642	21.392	21.098	0	253	253	2	1	-10921639	100.429	95	70	140	2109	21.752	4.800	0.201	1.543
ID172248	172248	83	27.907	18.834	38.399	0	254	254	2	1	-10921639	62.810	66	25	108	1319	23.103	7.600	0.166	0.773
ID172249	172249	None	31.757	14.000	46.000	0	254	254	2	1	-10921639	68.762	63	25	133	1444	25.145	7.600	0.194	0.888
ID172246	172246	None	27.477	12.959	15.918	0	254	254	2	1	-10921639	66.667	66	38	143	1400	25.425	2.000	0.081	0.391
ID172247	172247	81	36.227	21.117	20.586	0	254	254	2	1	-10921639	99.952	108	44	149	2099	27.411	3.200	0.168	1.051
ID172244	172244	None	27.020	18.826	7.393	0	254	254	2	1	-10921639	61.952	57	28	111	1301	24.237	7.600	0.147	0.656
ID172245	172245	82	56.334	15.209	11.475	0	254	254	2	1	-10921639	102.524	105	51	188	2153	35.825	2.000	0.272	1.223
ID172242	172242	81	28.980	21.113	20.955	0	255	255	2	1	-10921639	91.857	92	47	124	1929	20.998	7.600	0.130	1.003
ID172243	172243	83	32.346	19.258	38.303	0	255	255	2	1	-10921639	72.476	73	44	124	1522	21.665	3.200	0.196	1.098
ID172241	172241	82	54.471	15.526	11.924	0	255	255	2	1	-10921639	100.524	98	54	172	2111	34.674	2.000	0.249	1.157
ID172240	172240	None	32.452	13.000	46.000	0	256	256	2	1	-10921639	81.762	79	38	140	1717	28.691	7.600	0.197	0.939
ID172238	172238	81	41.783	20.708	20.299	0	256	256	2	1	-10921639	91.381	89	35	172	1919	37.525	2.000	0.179	0.739
ID172239	172239	83	37.905	19.067	38.249	0	256	256	2	1	-10921639	80.048	73	47	133	1681	23.413	2.000	0.197	1.128
ID172236	172236	82	84.423	15.590	12.023	0	256	256	2	1	-10921639	135.000	130	57	251	2835	54.022	2.000	0.278	1.088
ID172237	172237	None	28.554	13.156	15.953	0	256	256	2	1	-10921639	84.952	89	41	143	1784	26.919	2.000	0.089	0.518
ID172234	172234	84	32.087	27.867	25.450	0	257	257	2	1	-10921639	69.952	73	38	114	1469	23.988	4.800	0.217	1.039
ID172235	172235	83	44.217	19.079	38.065	0	257	257	2	1	-10921639	82.571	76	47	130	1734	25.484	2.000	0.244	1.269
ID172232	172232	82	60.035	15.493	12.137	0	257	257	2	1	-10921639	126.857	121	73	216	2664	37.979	2.000	0.210	1.159
ID172233	172233	81	46.334	21.013	20.752	0	257	257	2	1	-10921639	110.429	114	57	168	2319	27.119	2.000	0.203	1.376
ID172231	172231	None	28.365	18.619	7.546	0	257	257	2	1	-10921639	70.286	63	35	124	1476	28.288	2.000	0.137	0.599
ID172258	172258	None	59.802	13.112	15.848	0	258	258	2	1	-10921639	119.095	111	66	235	2501	44.040	2.000	0.167	0.773
ID172259	172259	85	30.277	18.040	18.395	0	258	258	2	1	-10921639	104.857	108	47	156	2202	27.233	7.600	0.107	0.747
ID172257	172257	82	47.137	15.677	12.052	0	258	258	2	1	-10921639	120.429	117	60	194	2529	35.920	2.000	0.142	0.833
ID172262	172262	None	30.487	14.883	29.988	0	258	258	2	1	-10921639	105.429	108	79	146	2214	18.206	7.600	0.134	1.373
ID172263	172263	None	33.546	12.005	35.902	0	258	258	2	1	-10921639	93.333	95	63	149	1960	22.107	2.000	0.148	1.086
ID172260	172260	81	49.731	21.016	20.961	0	258	258	2	1	-10921639	112.524	102	57	172	2363	32.452	7.600	0.175	1.034
ID172261	172261	84	33.954	27.803	25.484	0	258	258	2	1	-10921639	74.905	66	35	127	1573	27.168	4.800	0.237	1.057
ID172264	172264	83	31.896	18.948	37.937	0	258	258	2	1	-10921639	75.905	76	41	121	1594	21.652	3.200	0.183	1.085
ID172256	172256	86	32.056	14.721	43.982	0	259	259	2	1	-10921639	92.667	92	44	149	1946	23.587	4.800	0.168	1.129
ID172250	172250	82	66.494	15.057	11.533	0	259	259	2	1	-10921639	132.667	114	73	216	2786	40.750	2.000	0.222	1.182
ID172251	172251	85	36.286	17.209	19.101	0	259	259	2	1	-10921639	106.429	98	66	162	2235	26.277	6.337	0.117	0.847
ID172254	172254	83	36.547	18.712	37.967	0	259	259	2	1	-10921639	82.048	86	41	127	1723	24.316	4.800	0.217	1.202
ID172255	172255	87	27.291	10.547	38.905	0	259	259	2	1	-10921639	73.857	70	38	111	1551	21.453	2.000	0.121	0.744
ID172252	172252	81	36.681	20.755	20.425	0	259	259	2	1	-10921639	91.952	92	41	159	1931	36.713	2.000	0.112	0.503
ID172253	172253	84	31.988	28.502	24.896	0	259	259	2	1	-10921639	64.952	60	28	114	1364	26.303	2.000	0.174	0.732
ID172290	172290	87	36.453	10.834	38.618	0	260	260	2	1	-10921639	83.238	82	35	143	1748	31.140	2.000	0.136	0.639
ID172291	172291	86	35.541	13.000	46.000	0	260	260	2	1	-10921639	85.857	82	41	133	1803	27.634	4.800	0.244	1.217
ID172288	172288	88	33.077	11.002	36.043	0	260	260	2	1	-10921639	98.000	98	57	149	2058	27.135	2.000	0.139	0.879
ID172289	172289	83	49.311	18.888	38.297	0	260	260	2	1	-10921639	90.905	89	44	146	1909	31.566	3.200	0.257	1.179
ID172282	172282	82	70.238	15.232	11.489	0	260	260	2	1	-10921639	151.333	146	92	245	3178	46.075	2.000	0.212	1.151
ID172283	172283	89	47.669	12.897	15.399	0	260	260	2	1	-10921639	123.143	121	76	200	2586	36.226	7.600	0.124	0.752
ID172286	172286	84	30.217	27.887	25.298	0	260	260	2	1	-10921639	71.381	70	35	114	1499	21.129	2.000	0.201	1.129
ID172287	172287	90	37.877	15.651	29.643	0	260	260	2	1	-10921639	121.952	127	73	165	2561	23.258	4.800	0.167	1.503
ID172284	172284	85	33.582	17.167	18.908	0	260	260	2	1	-10921639	109.619	108	76	162	2302	23.821	2.000	0.095	0.795
ID172285	172285	81	47.339	20.784	20.868	0	260	260	2	1	-10921639	109.857	108	57	178	2307	36.183	2.000	0.166	0.863
ID172272	172272	83	42.279	17.808	38.129	0	261	261	2	1	-10921639	103.667	105	66	149	2177	25.023	4.800	0.194	1.345
ID172273	172273	86	27.501	13.879	44.341	0	261	261	2	1	-10921639	92.952	86	57	133	1952	22.241	6.392	0.143	1.044
ID172266	172266	89	46.335	12.967	15.717	0	261	261	2	1	-10921639	115.619	121	70	191	2428	36.542	2.000	0.137	0.762
ID172267	172267	81	48.223	20.989	21.027	0	261	261	2	1	-10921639	118.095	114	54	216	2480	37.044	2.000	0.140	0.784
ID172265	172265	82	58.736	15.004	11.453	0	261	261	2	1	-10921639	136.381	121	73	213	2864	42.599	2.000	0.183	0.990
ID172270	172270	90	46.957	15.243	30.111	0	261	261	2	1	-10921639	128.476	124	86	178	2698	26.500	4.800	0.176	1.451
ID172271	172271	88	41.026	11.091	37.203	0	261	261	2	1	-10921639	102.000	102	54	143	2142	27.939	4.800	0.193	1.183
ID172268	172268	None	38.526	19.884	25.776	0	261	261	2	1	-10921639	110.000	111	44	168	2310	31.502	2.000	0.111	0.700
ID172269	172269	84	35.346	28.486	25.585	0	261	261	2	1	-10921639	79.429	86	44	121	1668	23.893	6.335	0.219	1.195
ID172274	172274	82	54.542	15.286	12.199	0	262	262	2	1	-10921639	133.905	127	70	219	2812	42.285	2.000	0.146	0.808
ID172275	172275	89	31.847	12.972	15.687	0	262	262	2	1	-10921639	105.619	105	54	159	2218	27.928	2.000	0.086	0.602
ID172278	172278	90	39.702	14.681	29.599	0	262	262	2	1	-10921639	123.238	124	73	178	2588	27.124	7.600	0.161	1.257
ID172279	172279	88	44.115	11.324	37.683	0	262	262	2	1	-10921639	96.476	95	28	178	2026	42.439	2.000	0.179	0.689
ID172276	172276	81	41.584	21.002	20.928	0	262	262	2	1	-10921639	113.000	114	54	178	2373	34.164	2.000	0.135	0.789
ID172277	172277	84	40.109	28.293	25.263	0	262	262	2	1	-10921639	79.905	79	44	140	1678	26.612	2.000	0.198	0.993
ID172280	172280	83	28.181	18.744	38.091	0	262	262	2	1	-10921639	79.571	82	25	111	1671	22.317	2.000	0.170	1.038
ID172281	172281	86	34.536	13.695	43.928	0	262	262	2	1	-10921639	103.667	98	47	153	2177	27.503	6.347	0.157	1.025
ID172322	172322	None	28.767	7.502	22.180	0	263	263	2	1	-10921639	74.810	70	51	117	1571	19.325	2.000	0.164	1.089
ID172323	172323	84	49.021	28.786	25.082	0	263	263	2	1	-10921639	80.524	70	35	165	1691	33.416	2.000	0.211	0.841
ID172320	172320	91	33.458	17.208	18.158	0	263	263	2	1	-10921639	125.952	130	63	172	2645	28.581	7.600	0.123	0.962
ID172321	172321	81	52.610	20.084	20.056	0	263	263	2	1	-10921639	124.286	127	60	207	2610	39.747	2.000	0.152	0.825
ID172326	172326	83	38.419	18.665	38.234	0	263	263	2	1	-10921639	82.095	82	38	143	1724	31.709	7.600	0.196	0.848
ID172327	172327	86	53.949	12.820	45.238	0	263	263	2	1	-10921639	140.571	140	60	229	2952	43.897	6.259	0.209	1.106
ID172324	172324	90	33.577	15.355	29.968	0	263	263	2	1	-10921639	120.095	121	79	149	2522	18.409	4.800	0.145	1.654
ID172325	172325	88	56.372	11.348	37.871	0	263	263	2	1	-10921639	102.143	89	35	200	2145	49.321	2.000	0.174	0.615
ID172318	172318	82	61.155	15.352	11.992	0	263	263	2	1	-10921639	142.238	133	82	235	2987	44.505	2.000	0.170	0.928
ID172319	172319	89	33.566	12.336	15.524	0	263	263	2	1	-10921639	104.286	105	57	172	2190	34.380	2.000	0.115	0.625
ID172294	172294	91	41.652	17.864	18.840	0	264	264	2	1	-10921639	132.476	137	79	194	2782	30.347	4.800	0.148	1.127
ID172295	172295	81	37.177	19.733	20.003	0	264	264	2	1	-10921639	123.143	124	63	194	2586	35.829	4.800	0.117	0.718
ID172292	172292	82	62.339	15.075	11.730	0	264	264	2	1	-10921639	137.762	127	82	245	2893	43.908	2.000	0.154	0.837
ID172293	172293	89	34.997	13.155	15.714	0	264	264	2	1	-10921639	114.857	111	63	172	2412	29.939	2.000	0.096	0.672
ID172298	172298	92	28.393	6.351	28.932	0	264	264	2	1	-10921639	71.000	70	38	130	1491	21.663	2.000	0.176	0.981
ID172299	172299	None	34.962	28.896	29.187	0	264	264	2	1	-10921639	61.619	57	19	162	1294	30.628	2.000	0.136	0.483
ID172296	172296	93	27.314	12.937	24.334	0	264	264	2	1	-10921639	101.714	98	66	153	2136	22.513	2.000	0.091	0.753
ID172297	172297	84	55.093	28.654	25.254	0	264	264	2	1	-10921639	84.476	79	38	168	1774	39.317	2.000	0.230	0.805
ID172302	172302	83	52.478	18.560	37.971	0	264	264	2	1	-10921639	89.857	92	31	162	1887	42.449	2.000	0.229	0.789
ID172303	172303	86	65.370	13.750	43.202	0	264	264	2	1	-10921639	141.190	140	54	216	2965	45.582	4.800	0.241	1.204
ID172300	172300	90	43.904	14.825	30.011	0	264	264	2	1	-10921639	136.667	137	102	200	2870	24.270	4.800	0.158	1.541
ID172301	172301	88	48.323	11.178	37.709	0	264	264	2	1	-10921639	95.238	92	35	207	2000	41.055	2.000	0.154	0.619
ID172339	172339	82	71.331	14.790	11.171	0	265	265	2	1	-10921639	157.238	149	95	251	3302	49.955	2.000	0.202	1.056
ID172342	172342	91	64.171	18.201	18.792	0	265	265	2	1	-10921639	143.667	140	86	213	3017	39.450	2.000	0.201	1.220
ID172343	172343	95	35.241	21.618	23.174	0	265	265	2	1	-10921639	116.333	117	60	175	2443	32.500	7.600	0.121	0.771
ID172340	172340	89	37.909	12.808	15.652	0	265	265	2	1	-10921639	127.857	124	73	197	2685	30.077	2.000	0.110	0.840
ID172341	172341	94	39.678	2.747	19.390	0	265	265	2	1	-10921639	75.667	66	44	140	1589	27.244	2.000	0.212	0.972
ID172346	172346	92	31.607	6.660	29.429	0	265	265	2	1	-10921639	81.619	73	51	143	1714	22.725	2.000	0.151	0.944
ID172347	172347	90	56.504	14.939	29.648	0	265	265	2	1	-10921639	144.857	143	108	229	3042	32.041	4.800	0.184	1.407
ID172344	172344	93	41.520	13.049	24.252	0	265	265	2	1	-10921639	110.905	105	73	191	2329	31.702	2.000	0.111	0.698
ID172345	172345	84	76.377	28.697	25.041	0	265	265	2	1	-10921639	93.714	70	44	226	1968	52.651	2.000	0.305	0.831
ID172350	172350	86	73.787	13.649	42.963	0	265	265	2	1	-10921639	135.667	133	54	219	2849	48.828	2.000	0.264	1.159
ID172348	172348	88	49.125	11.434	37.490	0	265	265	2	1	-10921639	112.381	108	47	191	2360	42.245	2.000	0.205	0.905
ID172349	172349	83	45.456	18.377	37.656	0	265	265	2	1	-10921639	99.524	98	35	159	2090	30.462	4.800	0.229	1.219
ID172338	172338	86	73.990	13.720	42.079	0	266	266	2	1	-10921639	143.619	140	76	245	3016	47.956	7.600	0.224	1.096
ID172336	172336	88	52.446	11.402	37.042	0	266	266	2	1	-10921639	118.286	108	57	204	2484	43.256	2.000	0.200	0.912
ID172337	172337	83	58.543	17.961	37.875	0	266	266	2	1	-10921639	103.524	105	38	188	2174	43.517	2.000	0.239	0.916
ID172330	172330	91	42.815	18.729	18.760	0	266	266	2	1	-10921639	127.095	117	70	200	2669	35.982	7.600	0.125	0.783
ID172331	172331	94	34.441	2.996	19.640	0	266	266	2	1	-10921639	67.476	60	41	127	1417	24.927	3.200	0.182	0.833
ID172328	172328	82	62.566	15.330	12.217	0	266	266	2	1	-10921639	142.810	127	82	255	2999	50.604	2.000	0.131	0.652
ID172329	172329	89	39.309	13.259	15.712	0	266	266	2	1	-10921639	134.429	124	82	207	2823	33.949	7.600	0.098	0.709
ID172334	172334	84	66.211	28.505	25.190	0	266	266	2	1	-10921639	95.476	82	38	204	2005	48.726	2.000	0.280	0.856
ID172335	172335	90	52.438	15.077	30.214	0	266	266	2	1	-10921639	142.524	137	102	229	2993	29.395	4.800	0.188	1.537
ID172332	172332	93	34.115	12.913	24.442	0	266	266	2	1	-10921639	108.000	102	73	184	2268	27.344	2.000	0.105	0.750
ID172333	172333	95	37.800	23.105	24.905	0	266	266	2	1	-10921639	105.476	105	44	172	2215	36.671	2.000	0.124	0.636
ID172354	172354	94	47.614	3.178	19.839	0	267	267	2	1	-10921639	74.381	66	28	162	1562	32.844	2.000	0.245	0.891
ID172355	172355	96	28.760	21.163	23.479	0	267	267	2	1	-10921639	130.810	130	92	175	2747	22.137	7.600	0.093	1.009
ID172352	172352	89	49.522	12.797	15.496	0	267	267	2	1	-10921639	143.667	137	98	235	3017	37.679	7.600	0.107	0.738
ID172353	172353	91	63.138	18.759	18.928	0	267	267	2	1	-10921639	153.238	149	79	229	3218	43.515	2.000	0.178	1.065
ID172358	172358	84	52.520	28.760	25.132	0	267	267	2	1	-10921639	83.905	70	41	168	1762	39.184	2.000	0.186	0.673
ID172359	172359	97	51.797	28.962	29.103	0	267	267	2	1	-10921639	73.095	54	35	210	1535	41.629	2.000	0.166	0.499
ID172356	172356	93	29.579	12.882	24.288	0	267	267	2	1	-10921639	110.286	105	76	159	2316	25.825	2.000	0.068	0.541
ID172357	172357	95	30.037	22.883	24.789	0	267	267	2	1	-10921639	99.714	105	51	168	2094	35.024	2.000	0.091	0.477
ID172362	172362	83	65.628	18.120	37.873	0	267	267	2	1	-10921639	115.286	124	47	200	2421	43.443	7.600	0.243	1.038
ID172363	172363	86	73.603	12.760	43.233	0	267	267	2	1	-10921639	165.429	165	92	223	3474	42.680	4.800	0.252	1.559
ID172360	172360	90	53.495	14.264	29.979	0	267	267	2	1	-10921639	141.429	140	82	210	2970	32.989	3.200	0.158	1.169
ID172361	172361	88	34.165	11.295	37.473	0	267	267	2	1	-10921639	102.857	102	47	172	2160	37.343	2.000	0.122	0.601
ID172351	172351	82	53.920	15.313	12.465	0	267	267	2	1	-10921639	145.286	140	79	251	3051	45.884	7.600	0.122	0.689
ID172306	172306	91	42.714	18.299	18.642	0	268	268	2	1	-10921639	152.095	149	102	197	3194	29.673	4.800	0.139	1.248
ID172307	172307	94	31.373	3.035	20.053	0	268	268	2	1	-10921639	65.810	57	41	121	1382	21.575	2.000	0.151	0.799
ID172304	172304	82	56.277	15.965	12.772	0	268	268	2	1	-10921639	160.000	149	92	248	3360	38.460	2.000	0.141	1.031
ID172305	172305	89	36.066	13.053	15.535	0	268	268	2	1	-10921639	135.429	133	76	197	2844	32.144	2.000	0.078	0.612
ID172310	172310	93	46.948	13.083	24.054	0	268	268	2	1	-10921639	122.667	114	86	242	2576	35.660	2.000	0.097	0.611
ID172311	172311	95	42.369	22.785	24.943	0	268	268	2	1	-10921639	112.190	127	54	184	2356	42.680	2.000	0.120	0.563
ID172308	172308	None	29.108	8.842	22.496	0	268	268	2	1	-10921639	103.333	102	63	184	2170	26.899	7.600	0.096	0.671
ID172309	172309	96	41.235	21.203	23.110	0	268	268	2	1	-10921639	139.048	140	95	210	2920	27.150	7.600	0.115	1.054
ID172314	172314	97	42.401	29.052	29.618	0	268	268	2	1	-10921639	68.857	60	22	165	1446	38.255	2.000	0.179	0.546
ID172315	172315	88	31.481	11.344	36.993	0	268	268	2	1	-10921639	101.286	92	47	165	2127	35.977	2.000	0.081	0.424
ID172312	172312	84	51.596	28.787	25.222	0	268	268	2	1	-10921639	87.714	79	41	168	1842	36.355	2.000	0.213	0.847
ID172313	172313	90	60.796	14.983	29.770	0	268	268	2	1	-10921639	160.190	162	105	216	3364	30.833	4.800	0.206	1.778
ID172316	172316	83	53.296	17.808	37.838	0	268	268	2	1	-10921639	106.667	108	44	200	2240	41.395	7.600	0.188	0.814
ID172317	172317	86	75.740	13.566	42.105	0	268	268	2	1	-10921639	162.476	156	60	235	3412	45.531	7.600	0.246	1.410
ID172402	172402	86	68.929	13.763	42.095	0	269	269	2	1	-10921639	150.286	143	79	242	3156	40.944	7.600	0.207	1.261
ID172400	172400	88	28.049	11.532	37.168	0	269	269	2	1	-10921639	111.571	111	76	172	2343	28.252	2.000	0.078	0.570
ID172401	172401	83	55.298	18.047	37.785	0	269	269	2	1	-10921639	104.190	102	41	204	2188	41.701	7.600	0.188	0.791
ID172394	172394	91	36.325	19.852	20.266	0	269	269	2	1	-10921639	141.762	143	95	219	2977	32.830	7.600	0.106	0.826
ID172395	172395	93	44.448	13.201	23.877	0	269	269	2	1	-10921639	117.714	111	79	207	2472	33.817	2.000	0.103	0.648
ID172392	172392	82	54.788	15.336	12.170	0	269	269	2	1	-10921639	150.667	146	79	255	3164	44.991	6.380	0.129	0.766
ID172393	172393	94	42.919	2.983	20.255	0	269	269	2	1	-10921639	78.571	66	51	130	1650	26.162	2.000	0.229	1.121
ID172398	172398	90	56.415	14.956	29.598	0	269	269	2	1	-10921639	146.810	137	95	219	3083	30.652	2.000	0.194	1.556
ID172399	172399	97	45.801	28.545	29.784	0	269	269	2	1	-10921639	75.857	63	22	175	1593	39.613	2.000	0.178	0.578
ID172396	172396	95	27.696	23.549	25.194	0	269	269	2	1	-10921639	90.762	92	57	159	1906	30.237	2.000	0.050	0.288
ID172397	172397	84	53.996	28.527	25.312	0	269	269	2	1	-10921639	96.000	92	41	168	2016	40.019	2.000	0.224	0.878
ID172366	172366	91	58.269	18.579	19.116	0	270	270	2	1	-10921639	148.429	140	79	242	3117	45.344	2.000	0.140	0.802
ID172367	172367	94	45.532	2.961	19.767	0	270	270	2	1	-10921639	72.667	63	38	153	1526	29.822	2.000	0.244	0.955
ID172364	172364	None	31.503	17.732	7.602	0	270	270	2	1	-10921639	97.762	92	44	168	2053	32.967	2.000	0.107	0.575
ID172365	172365	82	71.018	15.657	12.918	0	270	270	2	1	-10921639	168.048	165	89	255	3529	46.532	2.000	0.171	1.054
ID172370	172370	95	36.139	22.889	24.928	0	270	270	2	1	-10921639	107.333	108	51	172	2254	35.288	2.000	0.103	0.566
ID172371	172371	84	57.300	28.572	25.178	0	270	270	2	1	-10921639	94.238	89	44	178	1979	39.896	2.000	0.252	0.951
ID172368	172368	96	27.267	20.833	23.340	0	270	270	2	1	-10921639	133.762	130	92	178	2809	25.932	7.600	0.081	0.772
ID172369	172369	93	42.715	13.715	23.794	0	270	270	2	1	-10921639	128.619	121	89	216	2701	30.546	2.000	0.105	0.801
ID172374	172374	88	31.324	11.756	36.765	0	270	270	2	1	-10921639	117.286	111	76	172	2463	24.914	2.000	0.120	1.010
ID172375	172375	83	51.659	17.984	37.748	0	270	270	2	1	-10921639	107.714	111	47	188	2262	37.146	2.000	0.189	0.922
ID172372	172372	90	54.823	15.035	30.145	0	270	270	2	1	-10921639	141.810	146	102	194	2978	31.102	2.000	0.183	1.411
ID172373	172373	97	44.316	28.326	30.381	0	270	270	2	1	-10921639	75.667	63	38	159	1589	33.595	2.000	0.163	0.633
ID172376	172376	86	79.438	13.294	42.699	0	270	270	2	1	-10921639	171.905	165	79	255	3610	43.984	4.800	0.233	1.477
ID172430	172430	None	30.348	11.527	18.154	0	271	271	2	1	-10921639	115.952	111	82	162	2435	24.630	2.000	0.095	0.816
ID172431	172431	91	30.924	18.447	18.965	0	271	271	2	1	-10921639	140.000	137	98	191	2940	27.677	3.200	0.087	0.809
ID172429	172429	82	75.746	16.471	13.163	0	271	271	2	1	-10921639	188.667	165	111	255	3962	50.610	4.800	0.196	1.223
ID172434	172434	93	39.183	14.144	23.688	0	271	271	2	1	-10921639	114.810	102	70	223	2411	36.192	2.000	0.065	0.384
ID172435	172435	95	34.103	23.063	24.883	0	271	271	2	1	-10921639	105.286	111	54	156	2211	31.520	2.000	0.106	0.640
ID172432	172432	94	34.829	3.366	19.733	0	271	271	2	1	-10921639	70.286	60	38	140	1476	27.963	7.600	0.171	0.736
ID172433	172433	96	34.945	20.210	22.935	0	271	271	2	1	-10921639	141.429	137	105	184	2970	22.489	7.600	0.094	1.076
ID172438	172438	97	35.240	28.198	30.167	0	271	271	2	1	-10921639	70.238	70	22	130	1475	25.612	2.000	0.207	0.942
ID172439	172439	90	56.965	16.000	31.000	0	271	271	2	1	-10921639	140.857	146	73	213	2958	38.702	4.800	0.193	1.178
ID172436	172436	84	38.637	28.439	25.421	0	271	271	2	1	-10921639	87.952	92	51	146	1847	30.663	2.000	0.162	0.799
ID172437	172437	98	29.998	6.825	30.129	0	271	271	2	1	-10921639	85.286	82	57	149	1791	20.185	4.800	0.145	1.070
ID172442	172442	86	69.700	13.593	42.652	0	271	271	2	1	-10921639	156.429	153	63	232	3285	51.796	2.000	0.215	1.067
ID172440	172440	88	37.500	12.305	35.817	0	271	271	2	1	-10921639	121.238	111	70	194	2546	34.765	2.000	0.153	0.927
ID172441	172441	83	46.970	17.950	37.571	0	271	271	2	1	-10921639	98.857	98	38	184	2076	37.454	7.600	0.177	0.795
ID172386	172386	97	45.929	28.011	30.149	0	272	272	2	1	-10921639	77.238	76	31	143	1622	31.470	2.000	0.210	0.853
ID172387	172387	98	40.583	7.463	30.831	0	272	272	2	1	-10921639	86.286	79	47	156	1812	29.300	2.000	0.198	0.975
ID172384	172384	84	51.147	28.779	24.823	0	272	272	2	1	-10921639	95.095	95	51	168	1997	34.488	2.000	0.202	0.928
ID172385	172385	90	67.965	15.145	30.107	0	272	272	2	1	-10921639	154.857	149	102	210	3252	35.857	2.000	0.218	1.544
ID172390	172390	86	90.273	13.418	43.117	0	272	272	2	1	-10921639	182.571	175	98	255	3834	57.349	4.800	0.272	1.362
ID172391	172391	99	29.613	26.000	46.000	0	272	272	2	1	-10921639	52.952	51	35	86	1112	17.045	4.800	0.345	1.593
ID172388	172388	88	38.348	11.768	37.078	0	272	272	2	1	-10921639	118.095	111	76	184	2480	29.297	3.200	0.113	0.820
ID172389	172389	83	55.185	17.698	37.648	0	272	272	2	1	-10921639	108.333	108	38	184	2275	45.633	2.000	0.199	0.787
ID172378	172378	82	73.796	16.304	13.012	0	272	272	2	1	-10921639	195.905	175	127	255	4114	45.697	2.000	0.182	1.319
ID172379	172379	91	59.013	18.564	19.113	0	272	272	2	1	-10921639	153.190	153	82	235	3217	39.278	2.000	0.164	1.099
ID172377	172377	None	29.445	15.658	9.197	0	272	272	2	1	-10921639	127.619	127	73	191	2680	34.171	6.328	0.071	0.498
ID172382	172382	93	39.315	14.164	23.620	0	272	272	2	1	-10921639	120.762	114	76	207	2536	34.208	2.000	0.067	0.446
ID172383	172383	95	36.685	22.889	24.805	0	272	272	2	1	-10921639	108.714	108	60	165	2283	33.943	2.000	0.122	0.697
ID172380	172380	94	39.349	3.667	19.866	0	272	272	2	1	-10921639	74.619	70	38	137	1567	26.675	2.000	0.219	1.005
ID172381	172381	100	28.985	9.540	23.436	0	272	272	2	1	-10921639	107.619	108	66	172	2260	26.149	2.000	0.066	0.510
ID172416	172416	99	27.530	26.000	46.000	0	273	273	2	1	-10921639	44.143	47	18	82	927	17.842	3.200	0.304	1.153
ID172403	172403	82	65.003	15.912	12.605	0	273	273	2	1	-10921639	197.143	191	121	255	4140	39.995	4.800	0.167	1.407
ID172406	172406	96	28.611	20.358	23.155	0	273	273	2	1	-10921639	139.381	140	111	168	2927	18.012	3.200	0.075	1.083
ID172407	172407	100	37.968	10.038	23.712	0	273	273	2	1	-10921639	105.810	105	63	194	2222	31.457	2.000	0.104	0.632
ID172404	172404	91	34.097	18.701	19.390	0	273	273	2	1	-10921639	140.143	137	92	204	2943	28.819	2.000	0.093	0.829
ID172405	172405	94	41.420	3.689	20.150	0	273	273	2	1	-10921639	77.571	76	44	140	1629	25.173	2.000	0.228	1.144
ID172410	172410	98	47.894	7.923	30.329	0	273	273	2	1	-10921639	88.714	76	47	178	1863	34.966	2.000	0.183	0.785
ID172411	172411	90	54.785	15.353	29.538	0	273	273	2	1	-10921639	147.476	149	102	207	3097	30.200	4.800	0.206	1.668
ID172408	172408	93	36.266	14.322	23.761	0	273	273	2	1	-10921639	120.571	108	79	194	2532	32.202	2.000	0.066	0.462
ID172409	172409	84	61.196	28.709	25.156	0	273	273	2	1	-10921639	97.952	82	47	197	2057	42.427	2.000	0.224	0.845
ID172414	172414	83	44.318	17.762	37.832	0	273	273	2	1	-10921639	104.714	111	38	165	2199	39.406	2.000	0.178	0.805
ID172415	172415	86	75.640	13.401	43.095	0	273	273	2	1	-10921639	174.048	165	102	251	3655	48.951	4.800	0.244	1.394
ID172412	172412	97	42.498	27.914	30.209	0	273	273	2	1	-10921639	79.905	79	28	140	1678	30.519	2.000	0.190	0.835
ID172413	172413	88	44.297	12.074	36.581	0	273	273	2	1	-10921639	129.571	124	79	194	2721	35.511	2.000	0.143	0.915
ID172418	172418	None	33.830	15.884	16.809	0	274	274	2	1	-10921639	155.429	153	95	219	3264	32.202	2.000	0.058	0.532
ID172419	172419	94	44.620	3.885	20.183	0	274	274	2	1	-10921639	80.286	76	44	162	1686	28.657	2.000	0.221	1.014
ID172417	172417	82	67.134	15.454	12.187	0	274	274	2	1	-10921639	189.476	197	108	255	3979	44.731	6.344	0.160	1.169
ID172422	172422	84	50.458	28.574	24.825	0	274	274	2	1	-10921639	100.857	92	60	168	2118	33.989	2.000	0.204	1.005
ID172423	172423	98	39.259	8.005	30.055	0	274	274	2	1	-10921639	81.048	73	44	168	1702	27.728	2.000	0.167	0.835
ID172420	172420	96	27.368	20.519	21.830	0	274	274	2	1	-10921639	131.381	137	73	184	2759	30.500	7.600	0.072	0.579
ID172421	172421	100	38.754	10.634	23.774	0	274	274	2	1	-10921639	113.381	105	63	178	2381	30.957	2.000	0.118	0.774
ID172426	172426	88	43.378	11.992	37.028	0	274	274	2	1	-10921639	124.190	121	70	210	2608	36.244	2.000	0.112	0.690
ID172427	172427	83	34.163	17.321	37.489	0	274	274	2	1	-10921639	112.905	117	70	156	2371	24.633	2.000	0.115	0.948
ID172424	172424	90	66.946	15.323	29.895	0	274	274	2	1	-10921639	149.429	143	86	216	3138	38.093	2.000	0.210	1.363
ID172425	172425	97	37.734	27.541	30.195	0	274	274	2	1	-10921639	80.714	82	38	140	1695	27.396	2.000	0.170	0.854
ID172428	172428	86	86.676	13.482	42.947	0	274	274	2	1	-10921639	177.429	168	95	255	3726	54.092	4.800	0.281	1.439
ID172464	172464	86	71.262	13.340	43.010	0	275	275	2	1	-10921639	168.238	168	105	245	3533	39.614	4.800	0.232	1.601
ID172455	172455	82	71.210	15.355	11.989	0	275	275	2	1	-10921639	189.333	184	108	255	3976	42.394	4.800	0.177	1.346
ID172458	172458	84	71.976	28.258	25.072	0	275	275	2	1	-10921639	116.714	102	73	216	2451	43.148	2.000	0.247	1.071
ID172459	172459	98	36.552	8.216	30.159	0	275	275	2	1	-10921639	79.667	73	35	143	1673	29.219	2.000	0.156	0.734
ID172456	172456	94	49.155	4.062	20.368	0	275	275	2	1	-10921639	83.952	79	38	156	1763	31.446	2.000	0.258	1.096
ID172457	172457	102	36.541	22.500	24.813	0	275	275	2	1	-10921639	126.571	137	63	162	2658	29.958	4.800	0.140	1.041
ID172462	172462	88	43.283	12.679	36.267	0	275	275	2	1	-10921639	150.667	149	89	200	3164	28.786	2.000	0.137	1.264
ID172463	172463	83	48.409	17.446	37.113	0	275	275	2	1	-10921639	130.667	124	76	188	2744	35.262	2.000	0.132	0.864
ID172460	172460	90	61.801	14.774	30.015	0	275	275	2	1	-10921639	157.048	149	111	223	3298	32.051	4.800	0.201	1.638
ID172461	172461	97	44.055	27.635	30.592	0	275	275	2	1	-10921639	74.619	66	22	137	1567	38.098	2.000	0.228	0.728
ID172450	172450	90	51.896	15.115	30.198	0	276	276	2	1	-10921639	155.905	149	95	216	3274	37.603	4.800	0.168	1.192
ID172451	172451	97	54.240	27.178	30.292	0	276	276	2	1	-10921639	88.000	79	41	188	1848	40.136	2.000	0.190	0.700
ID172448	172448	84	58.773	28.496	25.268	0	276	276	2	1	-10921639	115.476	108	63	194	2425	40.734	2.000	0.187	0.895
ID172449	172449	98	45.904	8.640	29.877	0	276	276	2	1	-10921639	94.095	92	51	188	1976	32.685	2.000	0.168	0.827
ID172454	172454	86	66.780	13.878	42.178	0	276	276	2	1	-10921639	154.190	156	73	255	3238	46.186	7.600	0.185	1.041
ID172452	172452	88	32.510	12.205	36.686	0	276	276	2	1	-10921639	121.048	114	73	188	2542	33.555	2.000	0.071	0.477
ID172453	172453	83	46.508	17.364	36.926	0	276	276	2	1	-10921639	131.905	137	79	191	2770	31.994	2.000	0.138	1.001
ID172443	172443	82	79.682	14.926	11.311	0	276	276	2	1	-10921639	197.190	191	130	255	4141	39.809	4.800	0.238	1.904
ID172446	172446	96	30.602	21.236	22.451	0	276	276	2	1	-10921639	139.524	146	86	184	2930	26.953	7.600	0.083	0.796
ID172447	172447	102	45.880	23.214	24.963	0	276	276	2	1	-10921639	126.095	117	70	197	2648	39.446	2.000	0.102	0.590
ID172444	172444	103	28.229	16.636	17.029	0	276	276	2	1	-10921639	149.571	146	105	216	3141	27.329	2.000	0.055	0.574
ID172445	172445	94	48.618	3.781	20.348	0	276	276	2	1	-10921639	84.571	73	54	140	1776	26.992	2.000	0.283	1.381
ID172466	172466	103	41.362	16.090	16.631	0	277	277	2	1	-10921639	176.000	178	124	235	3696	34.820	7.600	0.085	0.790
ID172467	172467	104	27.265	19.606	19.455	0	277	277	2	1	-10921639	136.143	143	66	200	2859	35.325	2.000	0.075	0.538
ID172465	172465	82	74.681	15.110	11.477	0	277	277	2	1	-10921639	188.905	194	127	255	3967	46.948	4.800	0.202	1.351
ID172470	172470	84	67.276	28.252	25.126	0	277	277	2	1	-10921639	117.190	108	70	204	2461	43.493	2.000	0.211	0.937
ID172471	172471	105	37.531	32.000	29.000	0	277	277	2	1	-10921639	72.857	76	22	140	1530	33.729	2.000	0.146	0.552
ID172468	172468	94	28.286	3.685	20.844	0	277	277	2	1	-10921639	68.714	66	51	98	1443	13.705	2.000	0.207	1.723
ID172469	172469	96	56.140	21.319	24.132	0	277	277	2	1	-10921639	175.857	181	124	216	3693	27.592	4.800	0.190	2.031
ID172474	172474	97	67.194	26.916	30.357	0	277	277	2	1	-10921639	98.095	82	47	232	2060	48.396	2.000	0.216	0.720
ID172475	172475	88	51.906	13.129	35.890	0	277	277	2	1	-10921639	146.000	140	86	223	3066	37.419	2.000	0.123	0.852
ID172472	172472	98	47.115	8.718	29.662	0	277	277	2	1	-10921639	90.905	82	41	210	1909	38.189	2.000	0.149	0.616
ID172473	172473	90	58.754	15.003	29.974	0	277	277	2	1	-10921639	162.429	162	117	213	3411	29.699	4.800	0.190	1.745
ID172476	172476	83	56.239	17.747	37.153	0	277	277	2	1	-10921639	127.429	130	54	216	2676	45.071	2.000	0.159	0.777
ID172477	172477	86	96.531	13.235	42.984	0	277	277	2	1	-10921639	175.619	175	98	255	3688	54.632	2.000	0.284	1.423
ID172514	172514	90	64.107	15.169	30.011	0	278	278	2	1	-10921639	156.905	153	111	235	3295	35.539	2.000	0.176	1.320
ID172515	172515	97	67.282	26.860	30.486	0	278	278	2	1	-10921639	97.952	82	51	232	2057	52.807	2.000	0.178	0.559
ID172512	172512	105	41.395	32.000	29.000	0	278	278	2	1	-10921639	91.667	89	35	191	1925	41.167	2.000	0.195	0.727
ID172513	172513	98	31.858	9.140	29.774	0	278	278	2	1	-10921639	81.143	79	41	156	1704	28.755	2.000	0.123	0.616
ID172518	172518	86	100.152	13.170	42.947	0	278	278	2	1	-10921639	175.667	175	95	255	3689	61.314	2.000	0.274	1.234
ID172516	172516	88	31.084	12.261	36.118	0	278	278	2	1	-10921639	126.476	133	63	181	2656	33.140	2.000	0.104	0.717
ID172517	172517	83	61.240	17.845	37.019	0	278	278	2	1	-10921639	121.952	117	51	255	2561	48.337	2.000	0.150	0.656
ID172506	172506	103	47.954	15.930	16.371	0	278	278	2	1	-10921639	185.619	181	153	239	3898	26.139	2.000	0.116	1.481
ID172507	172507	104	30.192	19.520	19.533	0	278	278	2	1	-10921639	138.571	137	63	194	2910	35.869	2.000	0.083	0.590
ID172505	172505	82	83.753	15.006	11.132	0	278	278	2	1	-10921639	184.571	172	92	255	3876	50.508	2.000	0.207	1.255
ID172510	172510	96	46.671	22.580	24.880	0	278	278	2	1	-10921639	128.571	127	70	204	2700	40.159	2.000	0.100	0.582
ID172511	172511	84	78.781	27.906	25.386	0	278	278	2	1	-10921639	127.381	114	60	255	2675	54.160	2.000	0.245	0.927
ID172508	172508	94	46.203	3.979	21.059	0	278	278	2	1	-10921639	80.429	79	47	137	1689	27.622	2.000	0.225	1.071
ID172509	172509	None	29.407	15.631	23.117	0	278	278	2	1	-10921639	131.095	127	92	216	2753	31.801	2.000	0.027	0.218
ID172482	172482	106	38.677	19.933	24.876	0	279	279	2	1	-10921639	143.524	140	92	188	3014	29.554	2.000	0.094	0.830
ID172483	172483	96	36.457	22.929	25.096	0	279	279	2	1	-10921639	121.190	127	76	181	2545	32.296	2.000	0.088	0.610
ID172480	172480	104	29.666	19.809	20.204	0	279	279	2	1	-10921639	128.381	133	51	184	2696	36.563	4.800	0.084	0.545
ID172481	172481	94	49.754	4.124	20.779	0	279	279	2	1	-10921639	86.095	76	44	159	1808	31.948	2.000	0.239	1.039
ID172486	172486	90	45.820	14.970	29.941	0	279	279	2	1	-10921639	156.429	156	121	213	3285	27.446	4.800	0.146	1.454
ID172487	172487	97	51.543	27.149	30.183	0	279	279	2	1	-10921639	97.333	95	41	181	2044	41.734	2.000	0.185	0.728
ID172484	172484	84	74.518	27.936	25.683	0	279	279	2	1	-10921639	131.810	137	57	255	2768	49.546	2.000	0.222	0.966
ID172485	172485	98	29.108	8.822	28.912	0	279	279	2	1	-10921639	78.190	76	38	165	1642	28.967	2.000	0.073	0.365
ID172490	172490	86	99.288	13.162	42.760	0	279	279	2	1	-10921639	175.857	172	89	255	3693	56.280	2.000	0.285	1.385
ID172491	172491	107	41.829	24.000	46.000	0	279	279	2	1	-10921639	50.095	41	26	149	1052	30.445	2.000	0.343	0.841
ID172488	172488	88	35.851	13.329	35.092	0	279	279	2	1	-10921639	140.190	130	76	207	2944	36.668	2.000	0.113	0.777
ID172489	172489	83	52.321	17.604	37.011	0	279	279	2	1	-10921639	118.762	111	41	223	2494	48.604	2.000	0.147	0.626
ID172478	172478	82	65.192	14.995	11.480	0	279	279	2	1	-10921639	181.381	175	111	255	3809	41.273	4.800	0.187	1.384
ID172479	172479	103	32.159	15.933	16.114	0	279	279	2	1	-10921639	167.714	175	111	216	3522	26.993	6.098	0.077	0.887
ID172494	172494	104	38.511	18.814	19.560	0	280	280	2	1	-10921639	152.952	149	86	207	3212	35.420	7.600	0.095	0.749
ID172495	172495	94	46.885	4.748	20.750	0	280	280	2	1	-10921639	90.667	89	47	165	1904	28.519	2.000	0.221	1.151
ID172492	172492	82	80.407	14.972	11.538	0	280	280	2	1	-10921639	179.524	156	98	255	3770	52.839	2.000	0.183	1.053
ID172493	172493	103	34.788	13.782	16.594	0	280	280	2	1	-10921639	148.190	149	95	229	3112	32.886	2.000	0.078	0.651
ID172498	172498	84	64.978	28.191	25.357	0	280	280	2	1	-10921639	123.524	114	63	226	2594	44.501	2.000	0.238	1.066
ID172499	172499	90	51.814	15.077	29.873	0	280	280	2	1	-10921639	154.476	149	124	207	3244	23.909	4.800	0.169	1.865
ID172496	172496	None	27.824	15.832	22.811	0	280	280	2	1	-10921639	129.667	127	82	194	2723	28.911	2.000	0.030	0.257
ID172497	172497	106	41.780	20.990	22.564	0	280	280	2	1	-10921639	150.190	162	76	194	3154	31.622	7.600	0.143	1.186
ID172502	172502	83	67.390	17.585	36.703	0	280	280	2	1	-10921639	126.429	133	57	255	2655	55.387	2.000	0.194	0.740
ID172503	172503	86	78.851	13.050	42.344	0	280	280	2	1	-10921639	169.762	159	79	245	3565	46.528	2.000	0.235	1.387
ID172500	172500	97	78.876	26.957	29.994	0	280	280	2	1	-10921639	111.381	117	41	255	2339	56.984	2.000	0.263	0.813
ID172501	172501	88	32.864	13.271	34.790	0	280	280	2	1	-10921639	129.381	130	63	175	2717	35.396	2.000	0.090	0.605
ID172504	172504	107	34.761	23.000	46.000	0	280	280	2	1	-10921639	49.857	41	19	149	1047	30.399	2.000	0.190	0.524
ID172528	172528	86	74.422	12.679	42.456	0	281	281	2	1	-10921639	170.286	168	98	255	3576	42.251	4.800	0.237	1.546
ID172529	172529	107	45.951	23.000	46.000	0	281	281	2	1	-10921639	58.143	44	31	127	1221	31.485	2.000	0.317	0.889
ID172519	172519	82	69.264	14.560	11.182	0	281	281	2	1	-10921639	165.667	153	92	255	3479	45.063	2.000	0.180	1.123
ID172522	172522	106	46.624	20.141	24.715	0	281	281	2	1	-10921639	152.333	153	82	239	3199	40.996	2.000	0.122	0.809
ID172523	172523	84	62.187	28.224	25.351	0	281	281	2	1	-10921639	120.571	111	73	210	2532	38.994	2.000	0.228	1.148
ID172520	172520	108	36.474	17.887	15.924	0	281	281	2	1	-10921639	152.048	156	86	219	3193	35.635	2.000	0.097	0.754
ID172521	172521	94	37.092	4.431	20.649	0	281	281	2	1	-10921639	90.762	92	51	130	1906	24.374	4.800	0.219	1.336
ID172526	172526	88	29.099	12.398	36.139	0	281	281	2	1	-10921639	118.381	111	73	191	2486	33.096	3.200	0.075	0.499
ID172527	172527	83	60.066	17.347	36.455	0	281	281	2	1	-10921639	141.000	130	79	232	2961	39.268	2.000	0.157	0.977
ID172524	172524	90	59.250	15.622	29.836	0	281	281	2	1	-10921639	159.905	159	89	235	3358	38.817	2.000	0.175	1.226
ID172525	172525	97	70.313	26.918	30.199	0	281	281	2	1	-10921639	103.952	98	44	216	2183	48.954	2.000	0.250	0.848
ID172530	172530	109	36.969	18.097	7.509	0	282	282	2	1	-10921639	109.381	117	60	172	2297	30.667	2.000	0.117	0.746
ID172531	172531	82	68.209	14.564	11.172	0	282	282	2	1	-10921639	164.095	146	86	255	3446	43.537	2.000	0.172	1.105
ID172534	172534	106	49.554	21.162	23.097	0	282	282	2	1	-10921639	161.048	168	108	200	3382	29.258	7.600	0.161	1.526
ID172535	172535	84	62.050	28.651	24.783	0	282	282	2	1	-10921639	124.571	117	57	204	2616	42.289	2.000	0.220	1.064
ID172532	172532	108	43.492	16.859	17.248	0	282	282	2	1	-10921639	164.286	162	114	216	3450	30.274	6.078	0.132	1.265
ID172533	172533	94	49.020	4.686	20.834	0	282	282	2	1	-10921639	95.524	89	44	184	2006	32.559	7.600	0.190	0.938
ID172538	172538	97	62.675	26.899	29.806	0	282	282	2	1	-10921639	102.381	102	41	223	2150	50.209	2.000	0.222	0.741
ID172539	172539	88	29.637	11.968	36.636	0	282	282	2	1	-10921639	118.333	114	73	184	2485	29.403	2.000	0.060	0.455
ID172536	172536	None	30.555	7.062	29.344	0	282	282	2	1	-10921639	75.476	73	44	117	1585	19.758	2.000	0.181	1.171
ID172537	172537	90	68.428	15.090	30.064	0	282	282	2	1	-10921639	171.810	168	114	226	3608	34.461	4.800	0.200	1.663
ID172542	172542	86	62.399	12.534	42.419	0	282	282	2	1	-10921639	165.524	172	76	248	3476	47.302	4.800	0.205	1.190
ID172543	172543	107	39.712	23.000	46.000	0	282	282	2	1	-10921639	67.762	71	22	124	1423	28.355	3.200	0.331	1.189
ID172540	172540	83	30.245	17.421	36.959	0	282	282	2	1	-10921639	113.333	117	70	162	2380	26.658	2.000	0.075	0.595
ID172541	172541	110	39.853	8.506	40.772	0	282	282	2	1	-10921639	112.714	102	60	226	2367	44.736	2.000	0.074	0.347
ID172546	172546	108	38.949	17.751	17.377	0	283	283	2	1	-10921639	155.381	162	82	207	3263	36.795	2.000	0.132	0.983
ID172547	172547	94	42.999	4.497	20.910	0	283	283	2	1	-10921639	93.571	92	47	153	1965	26.774	4.800	0.234	1.327
ID172544	172544	109	43.211	18.071	7.739	0	283	283	2	1	-10921639	110.476	111	57	175	2320	34.461	2.000	0.154	0.857
ID172545	172545	82	53.634	14.572	11.248	0	283	283	2	1	-10921639	157.667	156	82	219	3311	34.459	4.800	0.156	1.237
ID172550	172550	84	62.727	28.713	25.007	0	283	283	2	1	-10921639	124.476	127	63	207	2614	40.038	2.000	0.246	1.227
ID172551	172551	90	77.937	15.517	29.701	0	283	283	2	1	-10921639	174.048	181	92	255	3655	48.366	2.000	0.215	1.275
ID172548	172548	None	41.364	17.045	20.961	0	283	283	2	1	-10921639	160.714	153	98	232	3375	38.150	2.000	0.096	0.736
ID172549	172549	106	45.341	21.515	23.907	0	283	283	2	1	-10921639	151.429	153	82	210	3180	34.446	4.800	0.181	1.346
ID172554	172554	86	49.305	12.373	43.326	0	283	283	2	1	-10921639	153.762	159	95	204	3229	30.224	7.600	0.162	1.416
ID172555	172555	107	36.824	23.285	43.961	0	283	283	2	1	-10921639	63.524	57	22	137	1334	28.400	2.000	0.178	0.676
ID172552	172552	97	54.299	26.809	30.215	0	283	283	2	1	-10921639	94.952	79	47	213	1994	44.996	2.000	0.181	0.647
ID172553	172553	110	54.567	8.614	40.910	0	283	283	2	1	-10921639	119.381	105	63	239	2507	46.044	2.000	0.113	0.526
ID172558	172558	113	29.769	13.155	16.750	0	284	284	2	1	-10921639	130.048	130	92	184	2731	26.368	2.000	0.080	0.729
ID172559	172559	108	53.630	17.948	17.186	0	284	284	2	1	-10921639	156.524	165	86	210	3287	41.164	2.000	0.137	0.918
ID172556	172556	109	49.924	18.147	7.851	0	284	284	2	1	-10921639	118.429	117	70	191	2487	38.558	2.000	0.162	0.858
ID172557	172557	82	75.242	14.605	10.906	0	284	284	2	1	-10921639	167.381	156	111	255	3515	44.035	2.000	0.202	1.278
ID172562	172562	84	30.699	28.523	25.020	0	284	284	2	1	-10921639	104.429	102	63	159	2193	28.090	7.600	0.125	0.827
ID172563	172563	111	36.751	32.000	27.000	0	284	284	2	1	-10921639	94.190	95	41	168	1978	32.295	2.000	0.106	0.557
ID172560	172560	94	55.063	5.155	21.259	0	284	284	2	1	-10921639	98.571	86	51	197	2070	38.733	2.000	0.208	0.877
ID172561	172561	106	43.045	21.421	23.471	0	284	284	2	1	-10921639	152.333	146	105	210	3199	29.383	7.600	0.124	1.144
ID172566	172566	83	45.837	17.743	36.794	0	284	284	2	1	-10921639	117.333	117	38	194	2464	40.194	2.000	0.148	0.754
ID172567	172567	110	54.542	8.793	40.691	0	284	284	2	1	-10921639	117.095	105	63	239	2459	46.983	2.000	0.103	0.464
ID172564	172564	90	68.460	15.757	29.591	0	284	284	2	1	-10921639	154.905	140	89	255	3253	46.176	2.000	0.171	0.978
ID172565	172565	97	42.461	26.519	30.427	0	284	284	2	1	-10921639	91.000	79	41	188	1911	38.870	2.000	0.163	0.656
ID172568	172568	86	43.857	12.104	42.823	0	284	284	2	1	-10921639	143.429	140	102	210	3012	32.216	7.600	0.132	1.036
ID172569	172569	107	41.091	23.961	43.221	0	284	284	2	1	-10921639	61.524	57	35	140	1292	27.303	2.000	0.249	0.898
ID172578	172578	111	34.038	32.000	27.000	0	285	285	2	1	-10921639	95.857	82	54	181	2013	34.575	2.000	0.121	0.597
ID172579	172579	90	73.835	15.816	29.749	0	285	285	2	1	-10921639	171.095	172	95	255	3593	42.356	2.000	0.192	1.300
ID172576	172576	112	31.938	23.132	24.572	0	285	285	2	1	-10921639	127.143	133	73	188	2670	32.369	7.600	0.076	0.555
ID172577	172577	84	29.495	28.914	24.776	0	285	285	2	1	-10921639	99.238	102	54	159	2084	28.504	2.000	0.101	0.638
ID172582	172582	None	45.932	15.032	39.965	0	285	285	2	1	-10921639	134.714	137	76	207	2829	38.494	7.600	0.104	0.657
ID172583	172583	110	54.066	8.585	40.585	0	285	285	2	1	-10921639	122.905	105	70	255	2581	48.734	7.600	0.129	0.575
ID172580	172580	97	48.626	26.363	30.514	0	285	285	2	1	-10921639	90.429	86	31	181	1899	44.931	2.000	0.199	0.667
ID172581	172581	83	36.948	17.798	36.988	0	285	285	2	1	-10921639	117.238	105	44	178	2462	38.228	7.600	0.104	0.577
ID172584	172584	86	52.328	12.006	43.109	0	285	285	2	1	-10921639	134.857	137	79	248	2832	40.199	7.600	0.113	0.684
ID172585	172585	107	33.099	24.218	42.622	0	285	285	2	1	-10921639	60.048	57	22	124	1261	23.472	2.000	0.207	0.878
ID172570	172570	109	37.547	18.435	7.497	0	285	285	2	1	-10921639	104.238	102	54	165	2189	31.101	3.200	0.156	0.905
ID172571	172571	82	74.800	14.691	10.627	0	285	285	2	1	-10921639	165.762	162	108	255	3481	44.572	4.800	0.217	1.328
ID172574	172574	94	52.464	5.298	21.322	0	285	285	2	1	-10921639	104.667	102	47	168	2198	36.602	2.000	0.198	0.947
ID172575	172575	106	31.184	21.182	23.376	0	285	285	2	1	-10921639	149.143	153	102	191	3132	23.053	7.600	0.092	1.085
ID172572	172572	113	28.697	14.205	15.510	0	285	285	2	1	-10921639	139.810	143	92	188	2936	31.362	2.000	0.069	0.574
ID172573	172573	108	68.328	18.263	18.239	0	285	285	2	1	-10921639	183.286	200	105	255	3849	47.078	2.000	0.185	1.217
ID172594	172594	97	61.614	26.504	30.539	0	286	286	2	1	-10921639	98.238	82	38	235	2063	59.846	2.000	0.175	0.490
ID172595	172595	83	42.822	17.031	37.999	0	286	286	2	1	-10921639	130.095	140	54	178	2732	34.550	2.000	0.148	0.969
ID172592	172592	111	40.704	32.000	28.000	0	286	286	2	1	-10921639	100.286	92	44	175	2106	42.114	3.200	0.195	0.777
ID172593	172593	90	42.054	15.506	29.362	0	286	286	2	1	-10921639	150.714	146	95	210	3165	33.865	4.800	0.104	0.835
ID172596	172596	110	58.544	8.655	40.582	0	286	286	2	1	-10921639	120.810	108	54	255	2537	50.524	2.000	0.148	0.618
ID172597	172597	86	47.464	12.137	43.335	0	286	286	2	1	-10921639	134.476	127	76	229	2824	33.854	7.600	0.126	0.892
ID172586	172586	109	57.963	18.282	7.844	0	286	286	2	1	-10921639	129.000	140	73	200	2709	40.064	7.600	0.186	1.011
ID172587	172587	82	76.854	14.765	10.746	0	286	286	2	1	-10921639	174.619	165	111	255	3667	44.808	4.800	0.207	1.334
ID172590	172590	112	44.153	22.498	23.746	0	286	286	2	1	-10921639	166.048	172	102	204	3487	29.311	4.800	0.148	1.462
ID172591	172591	None	36.277	14.242	26.412	0	286	286	2	1	-10921639	126.667	121	73	204	2660	39.000	2.000	0.085	0.507
ID172588	172588	108	57.886	18.019	17.304	0	286	286	2	1	-10921639	166.381	178	76	255	3494	48.109	2.000	0.147	0.887
ID172589	172589	94	48.252	5.313	21.127	0	286	286	2	1	-10921639	97.571	92	54	178	2049	34.096	7.600	0.189	0.909
ID172626	172626	82	87.616	14.826	10.840	0	287	287	2	1	-10921639	197.857	197	133	255	4155	41.132	4.800	0.241	1.866
ID172627	172627	108	58.854	18.302	18.391	0	287	287	2	1	-10921639	170.571	168	92	239	3582	42.038	2.000	0.153	1.078
ID172625	172625	109	43.833	18.520	7.569	0	287	287	2	1	-10921639	109.810	98	44	188	2306	43.062	7.600	0.132	0.595
ID172630	172630	84	38.423	28.716	24.886	0	287	287	2	1	-10921639	109.000	105	57	184	2289	36.837	7.600	0.105	0.560
ID172631	172631	115	40.820	25.538	27.038	0	287	287	2	1	-10921639	138.524	140	92	207	2909	29.966	2.000	0.110	0.919
ID172628	172628	94	44.927	5.081	21.428	0	287	287	2	1	-10921639	94.333	86	54	146	1981	27.739	2.000	0.219	1.224
ID172629	172629	112	40.786	21.201	23.097	0	287	287	2	1	-10921639	164.429	168	95	216	3453	28.934	7.600	0.127	1.284
ID172634	172634	97	48.102	26.225	30.643	0	287	287	2	1	-10921639	93.810	89	31	194	1970	47.601	2.000	0.152	0.520
ID172635	172635	83	32.043	17.159	37.164	0	287	287	2	1	-10921639	119.286	121	47	165	2505	31.664	7.600	0.086	0.599
ID172632	172632	111	31.472	32.000	28.000	0	287	287	2	1	-10921639	94.762	89	54	156	1990	32.045	3.200	0.144	0.743
ID172633	172633	90	44.500	15.547	29.066	0	287	287	2	1	-10921639	150.143	153	95	210	3153	34.322	4.800	0.126	0.980
ID172638	172638	110	39.971	8.572	40.707	0	287	287	2	1	-10921639	121.000	108	70	226	2541	38.445	7.600	0.087	0.504
ID172639	172639	86	54.216	11.927	43.597	0	287	287	2	1	-10921639	145.286	146	73	232	3051	39.936	2.000	0.159	0.998
ID172636	172636	116	46.819	14.763	39.701	0	287	287	2	1	-10921639	132.095	124	63	219	2774	41.455	7.600	0.116	0.662
ID172637	172637	117	28.632	24.171	40.302	0	287	287	2	1	-10921639	60.429	54	31	105	1269	19.783	2.000	0.182	0.939
ID172650	172650	109	33.879	18.899	7.627	0	288	288	2	1	-10921639	98.143	95	38	184	2061	36.210	7.600	0.083	0.414
ID172651	172651	82	95.139	15.130	10.724	0	288	288	2	1	-10921639	187.429	172	108	255	3936	53.944	2.000	0.234	1.319
ID172654	172654	94	36.330	4.836	21.611	0	288	288	2	1	-10921639	92.952	86	51	140	1952	24.711	2.000	0.181	1.153
ID172655	172655	112	54.322	22.087	23.781	0	288	288	2	1	-10921639	154.905	162	89	213	3253	36.275	7.600	0.180	1.301
ID172652	172652	None	39.880	14.048	14.865	0	288	288	2	1	-10921639	150.524	143	95	223	3161	33.885	2.000	0.086	0.702
ID172653	172653	108	54.822	18.108	19.401	0	288	288	2	1	-10921639	176.762	181	114	235	3712	35.121	4.800	0.165	1.425
ID172658	172658	90	74.932	15.062	29.223	0	288	288	2	1	-10921639	170.381	162	86	255	3578	46.502	2.000	0.204	1.242
ID172659	172659	97	56.458	25.916	30.528	0	288	288	2	1	-10921639	94.190	76	31	200	1978	49.508	2.000	0.197	0.627
ID172656	172656	84	38.594	28.577	24.690	0	288	288	2	1	-10921639	107.619	102	54	175	2260	36.914	7.600	0.118	0.617
ID172657	172657	115	40.956	25.715	26.932	0	288	288	2	1	-10921639	136.048	133	79	207	2857	32.199	2.000	0.117	0.888
ID172662	172662	116	29.168	14.402	39.637	0	288	288	2	1	-10921639	134.000	130	86	204	2814	30.295	7.600	0.023	0.201
ID172663	172663	117	41.192	23.484	39.564	0	288	288	2	1	-10921639	77.476	76	31	130	1627	29.301	2.000	0.241	1.027
ID172660	172660	83	32.753	17.115	37.126	0	288	288	2	1	-10921639	126.524	127	51	172	2657	26.387	7.600	0.107	0.925
ID172661	172661	110	36.844	8.739	40.451	0	288	288	2	1	-10921639	115.429	105	63	226	2424	40.475	2.000	0.040	0.221
ID172664	172664	86	62.683	12.110	43.304	0	288	288	2	1	-10921639	156.190	149	98	248	3280	44.176	2.000	0.154	0.943
ID172610	172610	110	33.491	8.589	40.530	0	289	289	2	1	-10921639	116.381	114	76	207	2444	36.937	7.600	0.074	0.432
ID172611	172611	86	62.753	12.033	43.132	0	289	289	2	1	-10921639	148.286	137	92	255	3114	40.283	2.000	0.146	0.935
ID172608	172608	116	34.075	14.098	39.076	0	289	289	2	1	-10921639	146.667	143	89	194	3080	24.467	7.600	0.084	0.934
ID172609	172609	117	34.244	23.358	39.003	0	289	289	2	1	-10921639	62.143	60	31	111	1305	23.817	2.000	0.201	0.875
ID172598	172598	82	88.218	15.053	11.046	0	289	289	2	1	-10921639	189.905	178	108	255	3988	47.197	2.000	0.219	1.444
ID172599	172599	108	67.075	18.495	19.228	0	289	289	2	1	-10921639	184.143	188	117	255	3867	43.929	4.800	0.180	1.279
ID172602	172602	115	52.496	26.410	26.701	0	289	289	2	1	-10921639	153.238	149	105	239	3218	37.050	4.800	0.144	1.042
ID172603	172603	111	30.200	32.000	28.000	0	289	289	2	1	-10921639	103.667	108	63	156	2177	30.418	3.200	0.175	1.014
ID172600	172600	94	33.728	5.362	21.424	0	289	289	2	1	-10921639	87.286	82	51	149	1833	26.041	2.000	0.164	0.944
ID172601	172601	112	54.414	21.946	23.627	0	289	289	2	1	-10921639	164.333	168	98	229	3451	36.842	4.800	0.169	1.288
ID172606	172606	97	47.873	25.876	30.222	0	289	289	2	1	-10921639	108.524	102	38	210	2279	44.751	2.000	0.123	0.533
ID172607	172607	83	29.261	17.011	36.467	0	289	289	2	1	-10921639	126.286	137	60	168	2652	30.973	4.800	0.108	0.796
ID172604	172604	90	57.707	14.875	29.278	0	289	289	2	1	-10921639	164.048	172	95	235	3445	39.074	2.000	0.159	1.152
ID172605	172605	118	27.847	19.978	29.768	0	289	289	2	1	-10921639	101.190	98	57	168	2125	30.018	2.000	0.067	0.421
ID172614	172614	94	51.775	5.187	21.175	0	290	290	2	1	-10921639	105.333	92	63	172	2212	35.160	2.000	0.219	1.075
ID172615	172615	112	57.864	21.840	23.650	0	290	290	2	1	-10921639	165.952	172	105	235	3485	39.171	4.800	0.166	1.206
ID172612	172612	82	79.680	15.448	11.100	0	290	290	2	1	-10921639	182.857	181	105	255	3840	45.357	2.000	0.217	1.437
ID172613	172613	108	62.546	18.148	19.388	0	290	290	2	1	-10921639	172.333	188	89	255	3619	41.689	7.600	0.165	1.168
ID172618	172618	90	63.018	15.334	29.716	0	290	290	2	1	-10921639	177.333	172	130	251	3724	35.600	6.376	0.188	1.576
ID172619	172619	118	28.191	20.208	29.718	0	290	290	2	1	-10921639	99.000	92	47	175	2079	34.779	2.000	0.049	0.268
ID172616	172616	115	42.607	28.289	25.799	0	290	290	2	1	-10921639	139.810	140	66	191	2936	33.500	4.800	0.162	1.167
ID172617	172617	111	31.731	32.000	28.000	0	290	290	2	1	-10921639	102.524	95	47	162	2153	37.810	4.800	0.156	0.732
ID172622	172622	110	48.138	8.172	40.337	0	290	290	2	1	-10921639	115.905	111	73	200	2434	38.956	2.000	0.138	0.724
ID172623	172623	116	40.224	14.463	39.779	0	290	290	2	1	-10921639	134.714	127	79	226	2829	38.135	7.600	0.043	0.289
ID172620	172620	97	44.862	25.890	30.547	0	290	290	2	1	-10921639	89.952	79	35	178	1889	41.195	2.000	0.178	0.661
ID172621	172621	83	34.284	16.963	36.295	0	290	290	2	1	-10921639	124.429	124	66	181	2613	29.094	2.000	0.096	0.747
ID172624	172624	86	65.229	12.068	43.186	0	290	290	2	1	-10921639	144.429	121	70	255	3033	48.395	7.600	0.137	0.717
ID172642	172642	94	68.625	5.351	21.104	0	291	291	2	1	-10921639	108.762	92	47	210	2284	45.756	2.000	0.264	0.992
ID172643	172643	112	64.944	21.488	23.309	0	291	291	2	1	-10921639	187.714	194	117	248	3942	37.288	7.600	0.176	1.509
ID172640	172640	82	82.191	15.192	11.143	0	291	291	2	1	-10921639	168.619	153	102	255	3541	48.960	2.000	0.199	1.145
ID172641	172641	108	65.575	18.356	19.869	0	291	291	2	1	-10921639	191.381	194	108	255	4019	39.265	7.600	0.162	1.361
ID172646	172646	97	52.900	25.630	30.547	0	291	291	2	1	-10921639	89.667	79	22	219	1883	51.850	2.000	0.170	0.503
ID172647	172647	83	34.446	16.310	36.156	0	291	291	2	1	-10921639	136.905	140	76	200	2875	30.425	6.122	0.079	0.662
ID172644	172644	111	41.457	31.316	27.910	0	291	291	2	1	-10921639	111.095	111	44	181	2333	42.606	2.000	0.152	0.689
ID172645	172645	90	73.251	15.164	29.390	0	291	291	2	1	-10921639	180.762	178	111	255	3796	43.050	2.000	0.196	1.376
ID172648	172648	110	28.156	7.933	40.000	0	291	291	2	1	-10921639	96.476	92	66	159	2026	24.567	2.000	0.077	0.563
ID172649	172649	86	77.074	12.411	42.916	0	291	291	2	1	-10921639	150.952	156	70	255	3170	52.296	2.000	0.212	1.009
ID172694	172694	108	73.425	18.065	19.727	0	292	292	2	1	-10921639	198.000	204	127	255	4158	37.053	7.600	0.187	1.684
ID172695	172695	94	71.142	5.160	21.219	0	292	292	2	1	-10921639	104.714	95	54	200	2199	45.596	2.000	0.294	1.043
ID172692	172692	119	30.272	18.763	7.952	0	292	292	2	1	-10921639	99.000	95	41	168	2079	34.213	2.000	0.085	0.452
ID172693	172693	82	91.806	14.998	11.149	0	292	292	2	1	-10921639	193.810	188	111	255	4070	52.747	2.000	0.223	1.339
ID172698	172698	90	63.976	15.209	29.510	0	292	292	2	1	-10921639	182.667	181	133	245	3836	32.527	6.309	0.176	1.681
ID172699	172699	97	48.218	25.289	30.205	0	292	292	2	1	-10921639	97.857	86	47	188	2055	38.703	2.000	0.125	0.560
ID172696	172696	112	59.531	21.579	23.069	0	292	292	2	1	-10921639	166.429	172	73	242	3495	47.676	7.600	0.161	0.966
ID172697	172697	111	39.731	30.568	27.791	0	292	292	2	1	-10921639	113.619	114	44	191	2386	44.991	2.000	0.140	0.620
ID172702	172702	110	30.517	8.521	39.570	0	292	292	2	1	-10921639	102.524	102	54	181	2153	30.472	7.600	0.043	0.280
ID172703	172703	86	70.204	12.654	42.769	0	292	292	2	1	-10921639	149.238	133	95	251	3134	43.804	2.000	0.219	1.222
ID172700	172700	120	42.485	13.967	33.368	0	292	292	2	1	-10921639	166.714	168	105	245	3501	33.863	7.600	0.086	0.779
ID172701	172701	83	30.589	17.049	35.847	0	292	292	2	1	-10921639	123.810	130	63	188	2600	36.750	2.000	0.067	0.423
ID172674	172674	110	32.455	8.517	39.500	0	293	293	2	1	-10921639	106.667	95	70	191	2240	28.514	2.000	0.065	0.454
ID172675	172675	121	34.089	23.327	39.194	0	293	293	2	1	-10921639	73.143	73	28	124	1536	25.076	2.000	0.216	1.036
ID172672	172672	90	55.492	15.330	30.472	0	293	293	2	1	-10921639	173.810	168	121	248	3650	35.789	4.800	0.148	1.251
ID172673	172673	120	48.539	14.232	32.626	0	293	293	2	1	-10921639	169.381	165	108	255	3557	41.108	7.600	0.106	0.792
ID172676	172676	86	47.337	13.023	42.870	0	293	293	2	1	-10921639	136.571	137	79	188	2868	29.205	2.000	0.151	1.227
ID172666	172666	82	88.273	15.223	11.168	0	293	293	2	1	-10921639	177.238	165	108	255	3722	49.432	2.000	0.241	1.393
ID172667	172667	108	78.718	18.020	19.920	0	293	293	2	1	-10921639	204.857	194	117	255	4302	43.594	7.600	0.181	1.438
ID172665	172665	119	29.975	18.873	7.605	0	293	293	2	1	-10921639	95.619	92	44	175	2008	31.342	2.000	0.073	0.413
ID172670	172670	111	46.221	28.227	25.982	0	293	293	2	1	-10921639	147.619	143	95	204	3100	29.807	4.800	0.163	1.389
ID172671	172671	97	46.403	25.254	29.971	0	293	293	2	1	-10921639	105.476	102	47	207	2215	40.997	2.000	0.115	0.532
ID172668	172668	94	60.108	5.642	21.294	0	293	293	2	1	-10921639	104.762	89	66	194	2200	39.118	2.000	0.221	0.970
ID172669	172669	112	50.107	21.708	22.905	0	293	293	2	1	-10921639	159.619	153	79	223	3352	44.672	7.600	0.117	0.748
ID172706	172706	108	72.424	17.895	20.197	0	294	294	2	1	-10921639	183.286	181	98	255	3849	46.478	7.600	0.159	1.082
ID172707	172707	94	55.589	5.495	21.306	0	294	294	2	1	-10921639	104.429	92	47	191	2193	36.888	3.200	0.277	1.226
ID172704	172704	119	41.450	18.235	7.475	0	294	294	2	1	-10921639	111.429	102	70	200	2340	35.659	2.000	0.143	0.782
ID172705	172705	82	83.263	15.391	11.539	0	294	294	2	1	-10921639	180.905	184	89	255	3799	53.095	2.000	0.212	1.191
ID172710	172710	90	72.436	15.092	30.105	0	294	294	2	1	-10921639	175.714	184	105	255	3690	43.012	2.000	0.182	1.259
ID172711	172711	97	54.683	25.272	29.831	0	294	294	2	1	-10921639	104.524	98	44	200	2195	45.739	2.000	0.142	0.569
ID172708	172708	112	50.019	21.566	23.116	0	294	294	2	1	-10921639	158.429	162	66	216	3327	43.716	7.600	0.146	0.926
ID172709	172709	111	51.336	27.829	26.136	0	294	294	2	1	-10921639	126.048	127	70	219	2647	39.997	2.000	0.151	0.826
ID172714	172714	110	34.398	8.000	40.000	0	294	294	2	1	-10921639	97.810	89	44	184	2054	35.987	2.000	0.145	0.690
ID172715	172715	86	41.474	13.105	42.057	0	294	294	2	1	-10921639	140.952	140	105	172	2960	20.136	6.326	0.178	2.119
ID172712	172712	83	32.357	17.058	35.464	0	294	294	2	1	-10921639	124.476	117	73	191	2614	35.022	2.000	0.066	0.442
ID172713	172713	121	49.398	24.029	38.404	0	294	294	2	1	-10921639	76.381	63	38	153	1604	31.149	2.000	0.272	1.048
ID172678	172678	82	77.462	15.592	11.554	0	295	295	2	1	-10921639	175.000	162	111	255	3675	50.067	2.000	0.177	1.050
ID172679	172679	122	38.796	14.147	16.360	0	295	295	2	1	-10921639	160.286	162	86	223	3366	36.930	2.000	0.112	0.874
ID172677	172677	119	49.101	18.171	7.349	0	295	295	2	1	-10921639	118.714	105	73	232	2493	38.742	2.000	0.152	0.809
ID172682	172682	112	61.227	21.958	23.944	0	295	295	2	1	-10921639	171.381	172	89	255	3599	42.178	7.600	0.160	1.122
ID172683	172683	111	38.380	28.550	25.780	0	295	295	2	1	-10921639	118.429	114	60	188	2487	30.593	2.000	0.147	0.991
ID172680	172680	108	69.816	17.822	19.987	0	295	295	2	1	-10921639	197.476	184	114	255	4147	40.884	7.600	0.158	1.321
ID172681	172681	94	66.422	5.391	21.506	0	295	295	2	1	-10921639	104.619	89	44	194	2197	47.477	2.000	0.292	0.997
ID172686	172686	120	59.714	13.297	33.616	0	295	295	2	1	-10921639	172.857	159	111	255	3630	44.472	2.000	0.138	0.945
ID172687	172687	83	30.451	16.982	35.543	0	295	295	2	1	-10921639	121.095	111	51	175	2543	36.889	2.000	0.061	0.378
ID172684	172684	90	62.209	15.789	29.809	0	295	295	2	1	-10921639	172.952	175	98	251	3632	39.316	2.000	0.157	1.196
ID172685	172685	97	62.252	25.061	29.650	0	295	295	2	1	-10921639	109.714	98	41	223	2304	52.745	2.000	0.170	0.604
ID172690	172690	110	36.933	8.845	39.077	0	295	295	2	1	-10921639	114.143	111	73	175	2397	28.009	7.600	0.116	0.844
ID172691	172691	86	30.904	12.166	40.863	0	295	295	2	1	-10921639	128.000	127	63	204	2688	33.210	7.600	0.047	0.344
ID172688	172688	123	27.613	29.492	37.090	0	295	295	2	1	-10921639	58.857	60	22	108	1236	23.260	2.000	0.184	0.785
ID172689	172689	121	39.872	24.685	38.046	0	295	295	2	1	-10921639	67.381	60	35	137	1415	28.965	2.000	0.212	0.815
ID172718	172718	122	40.037	15.592	16.688	0	296	296	2	1	-10921639	181.952	191	105	242	3821	37.313	4.800	0.085	0.765
ID172719	172719	108	70.683	17.925	20.002	0	296	296	2	1	-10921639	207.571	204	114	255	4359	39.061	7.600	0.169	1.537
ID172716	172716	119	46.748	18.182	7.171	0	296	296	2	1	-10921639	120.048	114	76	207	2521	31.959	2.000	0.159	1.030
ID172717	172717	82	77.723	15.086	11.348	0	296	296	2	1	-10921639	176.524	178	114	255	3707	47.133	4.800	0.219	1.344
ID172722	172722	111	39.557	28.733	25.873	0	296	296	2	1	-10921639	124.762	127	70	178	2620	30.435	2.000	0.163	1.152
ID172723	172723	90	53.786	15.512	29.742	0	296	296	2	1	-10921639	162.048	156	111	245	3403	36.185	4.800	0.145	1.133
ID172720	172720	94	73.901	5.618	21.485	0	296	296	2	1	-10921639	111.476	102	63	219	2341	46.377	2.000	0.322	1.171
ID172721	172721	112	54.189	21.895	23.858	0	296	296	2	1	-10921639	177.143	181	82	239	3720	37.788	7.600	0.163	1.314
ID172726	172726	123	28.237	29.171	36.635	0	296	296	2	1	-10921639	52.238	47	15	95	1097	22.512	2.000	0.195	0.757
ID172727	172727	121	37.354	25.261	37.805	0	296	296	2	1	-10921639	50.571	38	12	127	1062	31.586	2.000	0.208	0.551
ID172724	172724	97	56.112	24.988	29.792	0	296	296	2	1	-10921639	103.905	98	41	235	2182	48.935	2.000	0.143	0.531
ID172725	172725	120	50.260	13.892	33.360	0	296	296	2	1	-10921639	168.952	168	98	255	3548	41.667	6.372	0.100	0.739
ID172728	172728	110	33.373	8.848	39.146	0	296	296	2	1	-10921639	110.095	105	63	188	2312	29.039	2.000	0.087	0.606
ID172729	172729	86	27.915	12.691	42.128	0	296	296	2	1	-10921639	140.190	133	102	175	2944	20.390	4.800	0.116	1.431
ID172754	172754	121	34.190	26.269	37.708	0	297	297	2	1	-10921639	52.143	47	15	127	1095	29.768	2.000	0.191	0.563
ID172755	172755	110	31.603	8.791	39.130	0	297	297	2	1	-10921639	101.048	102	51	184	2122	31.698	7.600	0.081	0.477
ID172752	172752	97	49.069	24.636	29.561	0	297	297	2	1	-10921639	98.952	92	38	213	2078	51.667	2.000	0.139	0.468
ID172753	172753	120	57.170	13.704	33.124	0	297	297	2	1	-10921639	165.619	156	121	255	3478	35.411	7.600	0.128	1.061
ID172756	172756	86	37.917	12.151	42.500	0	297	297	2	1	-10921639	137.714	137	70	213	2892	35.584	6.041	0.102	0.716
ID172746	172746	122	54.520	15.976	16.848	0	297	297	2	1	-10921639	186.762	188	95	255	3922	45.714	2.000	0.110	0.812
ID172747	172747	108	64.761	17.635	20.212	0	297	297	2	1	-10921639	207.476	210	98	255	4357	46.568	7.600	0.160	1.229
ID172745	172745	82	67.447	15.343	11.859	0	297	297	2	1	-10921639	157.048	146	86	255	3298	48.671	2.000	0.146	0.822
ID172750	172750	111	46.510	28.606	26.294	0	297	297	2	1	-10921639	131.476	146	54	204	2761	39.504	4.800	0.206	1.137
ID172751	172751	90	44.855	16.388	29.551	0	297	297	2	1	-10921639	153.000	149	95	200	3213	27.597	3.200	0.129	1.265
ID172748	172748	94	96.062	5.677	21.243	0	297	297	2	1	-10921639	120.762	102	57	255	2536	59.245	2.000	0.355	1.069
ID172749	172749	112	38.252	23.207	25.040	0	297	297	2	1	-10921639	145.952	137	95	210	3065	33.206	3.200	0.090	0.723
ID172770	172770	86	38.530	10.513	41.362	0	298	298	2	1	-10921639	136.857	133	89	200	2874	29.669	4.800	0.122	1.001
ID172768	172768	121	45.093	27.127	37.258	0	298	298	2	1	-10921639	71.952	57	31	149	1511	36.537	2.000	0.271	0.841
ID172769	172769	124	32.614	14.071	40.036	0	298	298	2	1	-10921639	141.714	143	82	200	2976	25.257	6.327	0.117	1.180
ID172758	172758	122	56.732	15.335	16.364	0	298	298	2	1	-10921639	194.905	188	124	255	4093	39.594	4.800	0.157	1.334
ID172759	172759	94	78.140	5.969	21.431	0	298	298	2	1	-10921639	110.048	102	63	229	2311	45.920	2.000	0.355	1.257
ID172757	172757	82	70.853	15.277	11.348	0	298	298	2	1	-10921639	163.619	159	82	255	3436	50.317	2.000	0.187	1.025
ID172762	172762	112	48.075	23.207	24.727	0	298	298	2	1	-10921639	148.810	153	86	216	3125	37.866	2.000	0.125	0.875
ID172763	172763	111	33.423	28.159	25.318	0	298	298	2	1	-10921639	125.381	124	79	191	2633	28.303	4.800	0.141	1.096
ID172760	172760	108	69.049	17.733	20.576	0	298	298	2	1	-10921639	207.190	213	130	255	4351	35.892	4.800	0.195	1.887
ID172761	172761	125	36.007	11.527	21.715	0	298	298	2	1	-10921639	119.476	108	76	188	2509	33.913	2.000	0.087	0.565
ID172766	172766	120	41.961	13.506	32.915	0	298	298	2	1	-10921639	162.048	159	130	219	3403	24.917	7.600	0.124	1.434
ID172767	172767	None	41.214	29.003	36.298	0	298	298	2	1	-10921639	73.333	63	28	133	1540	33.468	2.000	0.242	0.855
ID172764	172764	90	41.256	16.291	29.601	0	298	298	2	1	-10921639	149.095	143	98	216	3131	30.942	7.600	0.115	0.992
ID172765	172765	97	37.257	24.595	29.974	0	298	298	2	1	-10921639	95.190	95	38	178	1999	36.043	2.000	0.121	0.569
ID172738	172738	None	27.491	26.164	26.493	0	299	299	2	1	-10921639	133.238	127	92	210	2798	33.749	7.600	0.093	0.671
ID172739	172739	90	49.842	15.959	30.097	0	299	299	2	1	-10921639	159.857	156	111	213	3357	32.110	2.000	0.147	1.273
ID172736	172736	111	42.602	28.854	24.350	0	299	299	2	1	-10921639	100.429	102	41	184	2109	37.308	2.000	0.111	0.539
ID172737	172737	112	52.785	23.155	24.625	0	299	299	2	1	-10921639	147.619	143	63	245	3100	45.200	2.000	0.112	0.657
ID172742	172742	121	43.784	27.436	37.707	0	299	299	2	1	-10921639	59.190	44	25	130	1243	33.288	2.000	0.312	0.846
ID172743	172743	124	46.202	14.332	40.082	0	299	299	2	1	-10921639	150.238	149	79	207	3155	29.261	4.800	0.148	1.327
ID172740	172740	97	42.081	24.290	29.973	0	299	299	2	1	-10921639	98.524	92	47	175	2069	34.551	2.000	0.130	0.656
ID172741	172741	120	46.178	14.297	33.198	0	299	299	2	1	-10921639	158.857	162	98	219	3336	36.716	7.600	0.117	0.908
ID172744	172744	86	33.979	11.149	41.375	0	299	299	2	1	-10921639	126.762	121	89	181	2662	28.789	6.057	0.098	0.786
ID172730	172730	82	75.009	14.852	11.051	0	299	299	2	1	-10921639	181.857	172	79	255	3819	59.892	7.600	0.202	1.019
ID172731	172731	126	51.829	13.480	16.006	0	299	299	2	1	-10921639	165.429	153	89	255	3474	49.679	2.000	0.106	0.640
ID172734	172734	94	89.272	6.641	21.635	0	299	299	2	1	-10921639	112.667	95	44	255	2366	62.294	2.000	0.301	0.836
ID172735	172735	125	28.150	11.970	22.210	0	299	299	2	1	-10921639	120.095	117	66	165	2522	29.844	2.000	0.051	0.391
ID172732	172732	122	51.562	15.883	16.804	0	299	299	2	1	-10921639	186.952	191	108	255	3926	46.703	2.000	0.078	0.582
ID172733	172733	108	61.434	17.926	20.743	0	299	299	2	1	-10921639	201.190	197	130	255	4225	34.273	4.800	0.173	1.735
ID172802	172802	90	43.036	16.083	29.862	0	300	300	2	1	-10921639	143.571	143	89	200	3015	32.006	7.600	0.112	0.901
ID172803	172803	120	44.806	13.401	33.163	0	300	300	2	1	-10921639	142.238	143	92	235	2987	35.060	2.000	0.126	0.911
ID172800	172800	111	38.918	28.706	24.395	0	300	300	2	1	-10921639	106.810	102	54	172	2243	35.730	2.000	0.129	0.683
ID172801	172801	112	65.658	23.045	24.878	0	300	300	2	1	-10921639	167.429	165	98	255	3516	44.020	2.000	0.158	1.040
ID172806	172806	86	46.983	11.286	41.351	0	300	300	2	1	-10921639	121.905	114	76	188	2560	34.013	2.000	0.122	0.782
ID172804	172804	121	45.319	28.419	36.819	0	300	300	2	1	-10921639	75.714	70	31	137	1590	32.055	2.000	0.275	1.019
ID172805	172805	124	29.790	16.011	39.016	0	300	300	2	1	-10921639	111.095	117	51	146	2333	26.922	7.600	0.101	0.756
ID172794	172794	82	71.421	15.889	12.033	0	300	300	2	1	-10921639	193.619	184	108	255	4066	50.266	4.800	0.167	1.105
ID172795	172795	126	57.926	13.281	16.147	0	300	300	2	1	-10921639	173.571	178	89	255	3645	50.218	2.000	0.117	0.725
ID172798	172798	94	74.246	6.296	21.712	0	300	300	2	1	-10921639	113.810	102	41	235	2390	53.277	2.000	0.284	0.945
ID172799	172799	125	37.084	11.873	21.965	0	300	300	2	1	-10921639	132.429	130	73	191	2781	30.677	2.000	0.080	0.639
ID172796	172796	122	38.830	15.647	16.712	0	300	300	2	1	-10921639	187.048	191	102	255	3928	45.015	2.000	0.047	0.372
ID172797	172797	108	69.322	17.831	20.799	0	300	300	2	1	-10921639	204.333	204	143	255	4291	32.775	4.800	0.184	1.937
ID172771	172771	82	73.083	15.897	12.106	0	301	301	2	1	-10921639	184.714	188	111	255	3879	50.106	7.600	0.168	1.062
ID172774	172774	94	68.715	6.602	21.673	0	301	301	2	1	-10921639	114.286	98	47	216	2400	43.033	2.000	0.260	1.097
ID172775	172775	112	40.616	23.129	25.000	0	301	301	2	1	-10921639	141.667	143	89	194	2975	34.071	2.000	0.104	0.783
ID172772	172772	126	49.920	13.827	16.239	0	301	301	2	1	-10921639	171.190	159	105	245	3595	40.657	7.600	0.105	0.801
ID172773	172773	108	54.900	17.532	20.869	0	301	301	2	1	-10921639	184.190	181	86	251	3868	42.766	4.800	0.162	1.199
ID172778	172778	120	45.145	13.385	33.014	0	301	301	2	1	-10921639	144.143	149	79	216	3027	36.400	2.000	0.119	0.840
ID172779	172779	121	39.802	29.195	36.227	0	301	301	2	1	-10921639	63.524	57	25	124	1334	27.835	2.000	0.249	0.909
ID172776	172776	None	27.170	25.000	29.000	0	301	301	2	1	-10921639	96.524	92	38	178	2027	36.907	2.000	0.083	0.402
ID172777	172777	90	27.073	17.152	29.983	0	301	301	2	1	-10921639	133.476	130	82	168	2803	23.185	2.000	0.074	0.790
ID172780	172780	86	36.052	11.098	41.163	0	301	301	2	1	-10921639	106.714	102	76	162	2241	24.914	2.000	0.114	0.874
ID172786	172786	112	32.057	23.215	25.163	0	302	302	2	1	-10921639	125.762	127	82	175	2641	27.817	7.600	0.079	0.662
ID172787	172787	111	39.692	28.190	25.109	0	302	302	2	1	-10921639	104.524	105	57	140	2195	25.951	4.800	0.193	1.305
ID172784	172784	94	43.487	6.751	21.966	0	302	302	2	1	-10921639	85.381	76	54	165	1793	28.197	2.000	0.181	0.927
ID172785	172785	None	31.370	11.954	22.087	0	302	302	2	1	-10921639	120.381	121	70	162	2528	26.808	3.200	0.092	0.756
ID172788	172788	90	27.883	16.100	29.161	0	302	302	2	1	-10921639	126.857	124	92	178	2664	21.724	7.600	0.069	0.753
ID172789	172789	121	27.766	29.604	36.616	0	302	302	2	1	-10921639	49.048	44	25	92	1030	20.522	2.000	0.207	0.819
ID172782	172782	126	38.285	14.150	16.415	0	302	302	2	1	-10921639	158.810	156	105	207	3335	29.097	7.600	0.100	0.988
ID172783	172783	108	50.784	18.173	21.455	0	302	302	2	1	-10921639	170.619	168	98	229	3583	32.873	6.327	0.143	1.302
ID172781	172781	82	46.654	16.210	12.549	0	302	302	2	1	-10921639	162.143	156	108	219	3405	28.980	4.800	0.129	1.282
ID172816	172816	111	29.351	27.228	25.149	0	303	303	2	1	-10921639	87.571	82	44	133	1839	23.472	4.800	0.159	1.021
ID172817	172817	None	34.877	17.021	34.195	0	303	303	2	1	-10921639	112.286	117	60	168	2358	26.533	2.000	0.106	0.812
ID172811	172811	82	33.301	15.363	12.000	0	303	303	2	1	-10921639	124.190	130	76	162	2608	23.777	2.000	0.131	1.212
ID172814	172814	94	28.855	6.732	21.830	0	303	303	2	1	-10921639	64.429	60	41	111	1353	20.016	2.000	0.149	0.833
ID172815	172815	112	38.893	21.754	22.924	0	303	303	2	1	-10921639	118.429	117	51	181	2487	37.044	7.600	0.133	0.753
ID172812	172812	126	49.956	15.629	16.706	0	303	303	2	1	-10921639	149.190	156	82	204	3133	33.689	7.600	0.142	1.098
ID172813	172813	108	39.658	18.465	21.151	0	303	303	2	1	-10921639	148.333	153	108	194	3115	23.142	4.800	0.140	1.570
ID172792	172792	108	30.658	20.006	21.619	0	304	304	2	1	-10921639	115.048	117	76	149	2416	20.882	7.600	0.121	1.194
ID172793	172793	None	32.790	12.284	40.975	0	304	304	2	1	-10921639	81.333	82	44	127	1708	22.299	7.600	0.164	1.029
ID172790	172790	126	30.895	15.946	17.337	0	304	304	2	1	-10921639	122.619	127	73	172	2575	26.415	7.600	0.108	0.901
ID172791	172791	None	29.786	15.946	17.337	0	304	304	2	1	-10921639	122.619	127	73	172	2575	26.415	7.600	0.108	0.901
ID172810	172810	108	44.814	21.089	21.951	0	305	305	2	1	-10921639	119.905	124	63	172	2518	28.981	2.000	0.162	1.152
ID172809	172809	126	30.597	16.830	17.385	0	305	305	2	1	-10921639	104.286	117	51	146	2190	28.624	2.000	0.112	0.731
ID172818	172818	127	32.541	18.576	20.916	0	306	306	2	1	-10921639	116.762	117	66	165	2452	22.917	4.800	0.149	1.323
ID172819	172819	108	29.279	20.630	23.672	0	306	306	2	1	-10921639	106.857	108	66	146	2244	24.078	2.000	0.121	0.956
ID172807	172807	None	27.148	15.690	17.809	0	307	307	2	1	-10921639	99.000	92	63	140	2079	19.728	7.600	0.104	0.947
ID172808	172808	127	29.326	19.786	21.106	0	307	307	2	1	-10921639	98.381	98	47	143	2066	23.779	2.000	0.115	0.855
ID172821	172821	127	41.556	21.045	22.724	0	308	308	2	1	-10921639	114.238	121	66	146	2399	22.188	4.800	0.215	1.820
ID172822	172822	127	31.232	20.875	22.175	0	309	309	2	1	-10921639	98.333	98	51	130	2065	22.119	6.388	0.137	1.075
ID172820	172820	None	29.163	14.006	9.891	0	312	312	2	1	-10921639	69.238	66	41	114	1454	18.444	2.000	0.149	0.974
ID172823	172823	None	33.569	21.207	21.894	0	313	313	2	1	-10921639	86.667	86	51	127	1820	19.820	2.000	0.162	1.218
ID172824	172824	None	34.027	21.133	22.235	0	315	315	2	1	-10921639	85.857	82	41	130	1803	22.857	2.000	0.163	1.055
ID172826	172826	None	27.541	21.596	22.814	0	317	317	2	1	-10921639	75.048	73	41	108	1576	20.706	2.000	0.175	1.080
ID172825	172825	None	37.368	21.009	22.560	0	320	320	2	1	-10921639	92.286	89	60	143	1938	23.797	4.800	0.187	1.225
ID172827	172827	None	27.182	16.977	36.043	0	327	327	2	1	-10921639	57.143	54	25	92	1200	17.370	3.200	0.201	1.103
ID172828	172828	None	27.164	18.319	19.564	0	328	328	2	1	-10921639	87.571	82	63	137	1839	19.600	3.200	0.132	1.041
ID172829	172829	None	29.219	16.022	29.281	0	332	332	2	1	-10921639	75.905	76	51	108	1594	16.905	3.200	0.177	1.354
ID172831	172831	None	37.282	15.921	29.036	0	336	336	2	1	-10921639	80.286	76	51	121	1686	22.643	2.000	0.192	1.142
ID172830	172830	None	27.679	15.642	29.955	0	338	338	2	1	-10921639	73.429	79	41	108	1542	18.302	2.000	0.152	1.059
